# Supplementary material for: AcuB senses cellular energy charge to coordinate acetyl-CoA synthesis in bacteria
Source: Nat Commun. 2026 Apr 24;17:3815. doi: 10.1038/s41467-026-71006-w (PMC13121692; doi:10.1038/s41467-026-71006-w)
Supplement: Supplementary file 3 — Supplementary_Data_1 [file 41467_2026_71006_MOESM3_ESM.xlsx]

## Sheet: Overview
Capillary	Sample ID	Excitation Power	Start Temperature	End Temperature	Temperature Slope	Start Time	Duration	Onset #1 for Ratio	Inflection Point #1 for Ratio	Inflection Point #2 for Ratio	Inflection Point #3 for Ratio			mean values	stdev
1	2 mg/ml AcuB	0.5	15	95	1	2018-01-17 11:05:34	1:20:00	30.8857	44.5607
2	2 mg/ml AcuB	0.5	15	95	1	2018-01-17 11:05:34	1:20:00	33.6376	43.8403				bsAcuB	44.3256	0.420375
3	2 mg/ml AcuB	0.5	15	95	1	2018-01-17 11:05:34	1:20:00	35.3351	44.5759	89.2647
4	2 mg/ml AcuB _ 1 mM AMP	0.5	15	95	1	2018-01-17 11:05:34	1:20:00	49.3136	55.5149
5	2 mg/ml AcuB _ 1 mM AMP	0.5	15	95	1	2018-01-17 11:05:34	1:20:00	48.8579	55.3932				bsAcuB AMP	55.4724	0.0686195
6	2 mg/ml AcuB _ 1 mM AMP	0.5	15	95	1	2018-01-17 11:05:34	1:20:00	48.9377	55.509
7	2 mg/ml AcuB _ 1 mM ADP	0.5	15	95	1	2018-01-17 11:05:34	1:20:00	54.7938	59.6442
8	2 mg/ml AcuB _ 1 mM ADP	0.5	15	95	1	2018-01-17 11:05:34	1:20:00	54.9811	59.4791	67.9006	86.8676
9	2 mg/ml AcuB _ 1 mM ADP	0.5	15	95	1	2018-01-17 11:05:34	1:20:00	55.3675	59.5213				bsAcuB ADP	59.5482	0.0857691
10	2 mg/ml AcuB _ 1 mM ATP	0.5	15	95	1	2018-01-17 11:05:34	1:20:00	53.103	58.1999
11	2 mg/ml AcuB _ 1 mM ATP	0.5	15	95	1	2018-01-17 11:05:34	1:20:00	52.9164	58.0549
12	2 mg/ml AcuB _ 1 mM ATP	0.5	15	95	1	2018-01-17 11:05:34	1:20:00	52.9153	58.236
13	2 mg/ml AcuB _ 1 mM AP4A	0.5	15	95	1	2018-01-17 11:05:34	1:20:00	66.857	73.5382				bsAcuB ATP	58.1636	0.0958532
14	2 mg/ml AcuB _ 1 mM AP4A	0.5	15	95	1	2018-01-17 11:05:34	1:20:00	68.1516	73.2545
15	2 mg/ml AcuB _ 1 mM AP4A	0.5	15	95	1	2018-01-17 11:05:34	1:20:00	66.6763	73.5974
16	Puffer	0.5	15	95	1	2018-01-17 11:05:34	1:20:00
17	Puffer	0.5	15	95	1	2018-01-17 11:05:34	1:20:00						bsAcuB Ap4A	73.4634	0.183312
18	Puffer	0.5	15	95	1	2018-01-17 11:05:34	1:20:00
19	M	0.5	15	95	1	2018-01-17 11:05:34	1:20:00
20	M	0.5	15	95	1	2018-01-17 11:05:34	1:20:00
21	M	0.5	15	95	1	2018-01-17 11:05:34	1:20:00
22	D	0.5	15	95	1	2018-01-17 11:05:34	1:20:00
23	D	0.5	15	95	1	2018-01-17 11:05:34	1:20:00
24	D	0.5	15	95	1	2018-01-17 11:05:34	1:20:00
25	T	0.5	15	95	1	2018-01-17 11:05:34	1:20:00
26	T	0.5	15	95	1	2018-01-17 11:05:34	1:20:00
27	T	0.5	15	95	1	2018-01-17 11:05:34	1:20:00
28	AP4A	0.5	15	95	1	2018-01-17 11:05:34	1:20:00	36.6879	41.2106	76.4486
29	AP4A	0.5	15	95	1	2018-01-17 11:05:34	1:20:00	42.4314	52.021	72.9065
30	AP4A	0.5	15	95	1	2018-01-17 11:05:34	1:20:00
31	B	0.5	15	95	1	2018-01-17 11:05:34	1:20:00	30.5669	44.0965
32	BM	0.5	15	95	1	2018-01-17 11:05:34	1:20:00	48.7925	55.5055
33	BM	0.5	15	95	1	2018-01-17 11:05:34	1:20:00	49.0691	55.5721
34	BD	0.5	15	95	1	2018-01-17 11:05:34	1:20:00	54.75	59.5187
35	BD	0.5	15	95	1	2018-01-17 11:05:34	1:20:00	54.7641	59.5632
36	BT	0.5	15	95	1	2018-01-17 11:05:34	1:20:00	52.9821	58.0546
37	BT	0.5	15	95	1	2018-01-17 11:05:34	1:20:00	51.5892	57.9555	83.7585
38	BAP4A	0.5	15	95	1	2018-01-17 11:05:34	1:20:00	68.1214	73.4702
39	BAP4A	0.5	15	95	1	2018-01-17 11:05:34	1:20:00	67.657	73.6551

## Sheet: Ratio
	Capillary	1	2	3	4	5	6	7	8	9	10	11	12	13	14	15	16	17	18	19	20	21	22	23	24	25	26	27	28	29	30	31	32	33	34	35	36	37	38	39
	Sample ID	2 mg/ml AcuB	2 mg/ml AcuB	2 mg/ml AcuB	2 mg/ml AcuB _ 1 mM AMP	2 mg/ml AcuB _ 1 mM AMP	2 mg/ml AcuB _ 1 mM AMP	2 mg/ml AcuB _ 1 mM ADP	2 mg/ml AcuB _ 1 mM ADP	2 mg/ml AcuB _ 1 mM ADP	2 mg/ml AcuB _ 1 mM ATP	2 mg/ml AcuB _ 1 mM ATP	2 mg/ml AcuB _ 1 mM ATP	2 mg/ml AcuB _ 1 mM AP4A	2 mg/ml AcuB _ 1 mM AP4A	2 mg/ml AcuB _ 1 mM AP4A	Puffer	Puffer	Puffer	M	M	M	D	D	D	T	T	T	AP4A	AP4A	AP4A	B	BM	BM	BD	BD	BT	BT	BAP4A	BAP4A
Time [s]	Temperature [°C]	Fluorescence [counts]	Fluorescence [counts]	Fluorescence [counts]	Fluorescence [counts]	Fluorescence [counts]	Fluorescence [counts]	Fluorescence [counts]	Fluorescence [counts]	Fluorescence [counts]	Fluorescence [counts]	Fluorescence [counts]	Fluorescence [counts]	Fluorescence [counts]	Fluorescence [counts]	Fluorescence [counts]	Fluorescence [counts]	Fluorescence [counts]	Fluorescence [counts]	Fluorescence [counts]	Fluorescence [counts]	Fluorescence [counts]	Fluorescence [counts]	Fluorescence [counts]	Fluorescence [counts]	Fluorescence [counts]	Fluorescence [counts]	Fluorescence [counts]	Fluorescence [counts]	Fluorescence [counts]	Fluorescence [counts]	Fluorescence [counts]	Fluorescence [counts]	Fluorescence [counts]	Fluorescence [counts]	Fluorescence [counts]	Fluorescence [counts]	Fluorescence [counts]	Fluorescence [counts]	Fluorescence [counts]
-3.69593	15	1.09272	1.04004	1.11281	1.06705	1.10528	1.08462	1.09479	1.06222	1.02734	1.08821	1.06286	1.09017	1.09149	1.05571	1.09704	1.12409	1.08469	1.00296	1.07797	1.18141	1.13417	1.21611	1.1107	1.12847	1.14551	1.18602	1.15551	1.23871	1.20187	1.25533	1.1125	1.11739	1.09948	1.11643	1.12021	1.07759	1.11665	1.0671	1.08521
22.6838	15.0455	1.09422	1.04025	1.11429	1.06538	1.10257	1.08345	1.10235	1.06417	1.02706	1.08874	1.0673	1.09443	1.09638	1.05339	1.09607	1.13262	1.07505	1.00311	1.08677	1.17242	1.11951	1.22112	1.10172	1.12815	1.14379	1.17827	1.1731	1.25987	1.18493	1.25559	1.1113	1.12014	1.10424	1.11642	1.11533	1.07764	1.11342	1.06587	1.08669
30.6842	15.091	1.09589	1.03871	1.1131	1.06916	1.10336	1.08366	1.10362	1.06338	1.02866	1.09124	1.06888	1.09674	1.09766	1.05431	1.09636	1.13139	1.06925	1.00889	1.08246	1.17031	1.12236	1.21638	1.10674	1.14863	1.16364	1.17797	1.16618	1.26466	1.1883	1.24243	1.1077	1.12108	1.10421	1.11649	1.11824	1.07698	1.11483	1.07097	1.08646
37.361	15.1365	1.09517	1.03919	1.11066	1.06919	1.102	1.0813	1.10107	1.06408	1.02708	1.09008	1.06555	1.09607	1.09804	1.05209	1.09366	1.13088	1.06946	1.00393	1.08327	1.16892	1.12828	1.21595	1.10577	1.12856	1.14499	1.17807	1.16952	1.25809	1.18155	1.25449	1.1086	1.12036	1.10529	1.11816	1.11723	1.07623	1.11414	1.0676	1.0855
42.9628	15.182	1.09558	1.03927	1.11484	1.06661	1.10422	1.08345	1.10298	1.06314	1.02865	1.09002	1.06665	1.09459	1.09755	1.0564	1.09334	1.12466	1.07442	1.00133	1.08764	1.16291	1.11538	1.21695	1.09281	1.13112	1.14471	1.18778	1.17163	1.25259	1.18024	1.23271	1.10698	1.11986	1.10445	1.11553	1.11612	1.07621	1.11442	1.06864	1.08698
48.1862	15.2275	1.09648	1.03982	1.11229	1.06705	1.10264	1.08416	1.10309	1.06212	1.02723	1.08905	1.06627	1.09663	1.09653	1.05219	1.092	1.1287	1.06364	1.00383	1.08209	1.16698	1.11894	1.21849	1.10504	1.13321	1.13886	1.19016	1.18061	1.25268	1.18277	1.25399	1.10908	1.12046	1.10476	1.11647	1.11982	1.07638	1.11238	1.06734	1.08829
52.5792	15.273	1.09501	1.04085	1.11035	1.06736	1.10274	1.0843	1.10353	1.06326	1.02748	1.08959	1.06541	1.09515	1.09759	1.05452	1.09147	1.1218	1.05934	1.00874	1.07642	1.1665	1.1205	1.21913	1.08711	1.13932	1.14439	1.18391	1.16375	1.25159	1.17994	1.2511	1.11199	1.12068	1.10446	1.11646	1.11533	1.07719	1.11587	1.067	1.08929
56.9029	15.3185	1.09561	1.04043	1.11147	1.06829	1.10318	1.08404	1.10085	1.06355	1.02771	1.09143	1.06588	1.09382	1.09675	1.05518	1.09425	1.12424	1.06736	0.996463	1.08133	1.17093	1.12697	1.21681	1.09723	1.13341	1.14199	1.18187	1.16741	1.2558	1.18253	1.24532	1.10672	1.12025	1.10456	1.11639	1.11661	1.0771	1.11334	1.06604	1.08719
61.0239	15.3641	1.09672	1.03839	1.1132	1.06963	1.10263	1.08199	1.10292	1.06461	1.02674	1.09146	1.06569	1.09388	1.09801	1.053	1.09094	1.12252	1.07627	1.00734	1.07827	1.16812	1.11664	1.21673	1.0982	1.12857	1.14361	1.18464	1.17029	1.25735	1.17273	1.24981	1.10746	1.11904	1.1044	1.11724	1.11758	1.07824	1.11401	1.06969	1.0866
64.7948	15.4096	1.09574	1.04003	1.11309	1.06943	1.10587	1.08065	1.102	1.06318	1.02621	1.08928	1.06664	1.09583	1.09865	1.05395	1.0926	1.12375	1.07174	0.99878	1.08955	1.1667	1.11748	1.2117	1.0984	1.13665	1.1449	1.18236	1.16425	1.25777	1.19304	1.24189	1.10925	1.12154	1.10438	1.11634	1.11648	1.07846	1.11319	1.06845	1.088
68.4447	15.4551	1.09451	1.03933	1.11272	1.06799	1.10348	1.08271	1.10133	1.06239	1.02759	1.0883	1.06724	1.09503	1.09643	1.05389	1.09264	1.12876	1.06504	0.992743	1.08155	1.17172	1.11724	1.23027	1.09289	1.13933	1.14087	1.18586	1.15578	1.25882	1.18455	1.25568	1.10753	1.11845	1.10372	1.11946	1.11964	1.0772	1.11205	1.0662	1.08724
72.0331	15.5006	1.09346	1.03954	1.1138	1.06871	1.1026	1.08267	1.09914	1.06385	1.02521	1.09197	1.0646	1.09296	1.09771	1.05625	1.09482	1.13075	1.07148	1.00243	1.08564	1.17379	1.12808	1.2224	1.10474	1.13739	1.14528	1.18509	1.16554	1.26556	1.17665	1.24577	1.11046	1.11954	1.10369	1.11769	1.11955	1.07627	1.11477	1.06755	1.08692
75.5344	15.5461	1.09295	1.03778	1.11283	1.06978	1.1023	1.08419	1.10298	1.06318	1.02672	1.08872	1.06748	1.09589	1.09724	1.05274	1.09697	1.12266	1.06886	1.00516	1.08445	1.17223	1.12146	1.22001	1.10072	1.13194	1.14176	1.18322	1.17438	1.25501	1.19022	1.24411	1.10918	1.12165	1.10296	1.11992	1.11936	1.07598	1.11281	1.06703	1.08721
78.7955	15.5916	1.09555	1.03986	1.11317	1.06789	1.10161	1.08537	1.10007	1.06229	1.02739	1.09091	1.06722	1.09442	1.09782	1.05369	1.09369	1.12708	1.07253	1.00131	1.08064	1.17908	1.12983	1.23829	1.10511	1.13498	1.14352	1.18509	1.17117	1.25884	1.18477	1.24813	1.10917	1.11872	1.10425	1.11897	1.12029	1.07572	1.11243	1.06789	1.08733
81.8964	15.6371	1.09674	1.0386	1.11449	1.06894	1.10168	1.08193	1.10131	1.06366	1.02542	1.09252	1.06907	1.09318	1.10107	1.05403	1.09292	1.13032	1.06752	0.999271	1.07838	1.17655	1.12328	1.22615	1.10325	1.13448	1.14283	1.18139	1.1686	1.24664	1.18258	1.23678	1.1087	1.11846	1.10484	1.1176	1.1198	1.07794	1.11216	1.06878	1.08696
85.036	15.6826	1.09525	1.03878	1.113	1.0691	1.10236	1.08512	1.10274	1.06229	1.02723	1.09125	1.06815	1.09634	1.09888	1.05289	1.09288	1.12437	1.0747	0.998022	1.08254	1.17015	1.12075	1.22298	1.11118	1.13441	1.13286	1.18569	1.16641	1.24321	1.17858	1.24344	1.10869	1.11849	1.10441	1.11552	1.117	1.07755	1.11472	1.06864	1.08977
88.1673	15.7281	1.09518	1.03955	1.11441	1.06925	1.10327	1.08455	1.10187	1.0621	1.02663	1.0907	1.06806	1.09502	1.09675	1.05266	1.09405	1.12114	1.06912	1.00169	1.08343	1.16627	1.12368	1.22696	1.11265	1.13546	1.14251	1.17175	1.16847	1.24952	1.18264	1.24272	1.10895	1.11791	1.1041	1.11458	1.11806	1.07858	1.11457	1.06706	1.08512
91.272	15.7736	1.09466	1.03971	1.11282	1.0698	1.10219	1.08524	1.10206	1.06418	1.02628	1.08987	1.06754	1.09445	1.09659	1.05366	1.09314	1.12534	1.07065	1.00643	1.08085	1.17221	1.1219	1.21851	1.10387	1.14196	1.14117	1.17672	1.17256	1.26374	1.18186	1.24728	1.1095	1.12117	1.09979	1.11647	1.11833	1.07661	1.11252	1.06722	1.08582
94.3206	15.8191	1.09675	1.04029	1.11324	1.06861	1.1032	1.08367	1.10106	1.06234	1.02941	1.091	1.06836	1.09497	1.09595	1.05418	1.09249	1.12656	1.0694	1.00559	1.08029	1.17009	1.12139	1.21029	1.10387	1.13324	1.15102	1.18261	1.17188	1.25971	1.18595	1.24264	1.11043	1.12076	1.1044	1.11815	1.11775	1.07593	1.11294	1.06815	1.0874
97.1445	15.8646	1.09608	1.04108	1.11356	1.06774	1.10205	1.08378	1.10059	1.06271	1.02745	1.08921	1.06668	1.09791	1.09925	1.05406	1.0907	1.12867	1.06913	1.00025	1.08518	1.17319	1.12543	1.21569	1.10539	1.13604	1.15371	1.17367	1.16522	1.25112	1.17819	1.24333	1.10777	1.11939	1.10655	1.1184	1.11542	1.07945	1.11446	1.06823	1.08544
100.007	15.9101	1.09581	1.03869	1.11021	1.06869	1.103	1.08507	1.10153	1.06095	1.028	1.0908	1.06795	1.09581	1.09548	1.05493	1.09412	1.12983	1.06844	0.998235	1.0822	1.17021	1.13191	1.21708	1.0996	1.14157	1.1575	1.18579	1.16873	1.25447	1.18586	1.25083	1.10804	1.12083	1.10388	1.11766	1.11781	1.08095	1.11488	1.06977	1.08679
102.853	15.9556	1.09683	1.03913	1.11103	1.06802	1.10264	1.08487	1.10166	1.06062	1.0278	1.09132	1.06684	1.0958	1.09586	1.05481	1.09206	1.12493	1.06862	0.999802	1.08568	1.16524	1.12536	1.22445	1.09965	1.12934	1.14297	1.19639	1.17271	1.2669	1.19268	1.25866	1.11109	1.12036	1.10254	1.11363	1.1169	1.07947	1.11316	1.06845	1.09067
105.698	16.0011	1.09479	1.03852	1.1128	1.06803	1.10423	1.08211	1.10381	1.06337	1.02688	1.08733	1.06799	1.09557	1.09772	1.0553	1.09313	1.12736	1.07701	1.00546	1.0763	1.15975	1.13091	1.21676	1.09701	1.13555	1.14406	1.18691	1.17332	1.2665	1.18863	1.24905	1.11255	1.11896	1.10541	1.11619	1.11839	1.07826	1.11569	1.06731	1.09058
108.412	16.0466	1.09496	1.03754	1.11213	1.06791	1.10194	1.08481	1.10273	1.06251	1.02672	1.08987	1.06884	1.09537	1.09652	1.05419	1.09203	1.12804	1.07447	1.00625	1.07989	1.17008	1.11803	1.21852	1.09652	1.14311	1.14494	1.17866	1.16499	1.25174	1.18391	1.24469	1.10731	1.11994	1.10577	1.11749	1.11986	1.07799	1.11515	1.06793	1.08528
111.169	16.0922	1.09545	1.03946	1.1139	1.06802	1.104	1.08291	1.10332	1.06127	1.02684	1.09271	1.06817	1.09626	1.09555	1.05327	1.0948	1.13363	1.06247	1.00718	1.07496	1.16644	1.1273	1.21098	1.10714	1.1368	1.14319	1.18805	1.16926	1.26287	1.18286	1.25297	1.10968	1.11941	1.10431	1.11502	1.11938	1.07907	1.11405	1.06628	1.08758
113.916	16.1377	1.09515	1.0387	1.11596	1.06844	1.10127	1.08346	1.10116	1.06274	1.02776	1.09118	1.06791	1.09564	1.09767	1.05367	1.09353	1.1376	1.07329	1.00466	1.07834	1.16891	1.12435	1.22584	1.09307	1.13581	1.14904	1.18869	1.1683	1.24959	1.16551	1.23516	1.11034	1.11855	1.10529	1.1154	1.11797	1.07699	1.11305	1.06653	1.08698
116.689	16.1832	1.09554	1.0375	1.11575	1.06876	1.10243	1.08269	1.10491	1.06114	1.02617	1.09175	1.06595	1.09458	1.09785	1.05334	1.09437	1.14092	1.07515	1.00926	1.07883	1.16787	1.12756	1.22387	1.09662	1.13306	1.15098	1.17591	1.17572	1.24825	1.1805	1.24735	1.11182	1.11916	1.10472	1.11649	1.11794	1.07753	1.11492	1.06576	1.08815
119.393	16.2287	1.09406	1.03767	1.11235	1.06834	1.10294	1.08165	1.1019	1.06138	1.02497	1.09124	1.06864	1.09619	1.09601	1.05563	1.0951	1.1252	1.06975	1.00062	1.0829	1.16461	1.11659	1.21771	1.1019	1.13885	1.15277	1.19393	1.1769	1.26063	1.17231	1.25001	1.10775	1.1206	1.10606	1.11461	1.11572	1.07649	1.11097	1.06746	1.0882
122.133	16.2742	1.09514	1.04057	1.11179	1.0677	1.10159	1.08444	1.10011	1.06046	1.02895	1.09053	1.06976	1.09586	1.09524	1.05132	1.09476	1.12442	1.06428	1.00745	1.08792	1.16887	1.12541	1.22698	1.09937	1.13624	1.1458	1.18122	1.16856	1.25794	1.17418	1.25686	1.1093	1.1208	1.10599	1.11473	1.11772	1.07862	1.11418	1.06764	1.08802
124.855	16.3197	1.09469	1.0393	1.11163	1.06723	1.10268	1.08405	1.10133	1.06047	1.02679	1.08917	1.06753	1.09564	1.09742	1.05273	1.09362	1.13232	1.0718	1.00743	1.09131	1.17113	1.12431	1.22073	1.10396	1.13171	1.1499	1.17231	1.16082	1.24978	1.17976	1.23525	1.11132	1.11996	1.10179	1.1149	1.11771	1.07712	1.11417	1.06744	1.08827
127.605	16.3652	1.09504	1.03607	1.11363	1.06716	1.10261	1.08205	1.10257	1.05831	1.02421	1.08942	1.06758	1.09468	1.09914	1.05423	1.09205	1.12737	1.07555	1.00032	1.08472	1.17058	1.12315	1.21437	1.11559	1.1322	1.14798	1.17897	1.16894	1.24769	1.183	1.24832	1.10877	1.12072	1.10352	1.11507	1.11742	1.07759	1.11436	1.06885	1.08765
130.304	16.4107	1.09358	1.03833	1.11289	1.06791	1.10196	1.08394	1.10219	1.06254	1.02294	1.09071	1.06711	1.09501	1.09714	1.05484	1.09438	1.1246	1.07837	0.997424	1.07803	1.17354	1.12626	1.22136	1.09812	1.13883	1.15604	1.18538	1.17323	1.2776	1.18348	1.25524	1.10799	1.12152	1.09962	1.11373	1.11889	1.07716	1.11534	1.06631	1.08619
133.043	16.4562	1.09476	1.03849	1.11283	1.06761	1.10114	1.0797	1.10026	1.06118	1.02603	1.08987	1.06677	1.09517	1.09609	1.05297	1.09309	1.1311	1.06939	0.997943	1.08458	1.17796	1.12151	1.22605	1.09498	1.13559	1.1478	1.1833	1.17033	1.26047	1.17836	1.25617	1.10923	1.12026	1.1026	1.11589	1.11884	1.07667	1.11631	1.06638	1.08529
135.796	16.5017	1.09642	1.0385	1.11287	1.0677	1.10149	1.08411	1.10195	1.06132	1.02615	1.08954	1.0682	1.09553	1.09874	1.05415	1.09332	1.12967	1.06513	0.995874	1.08523	1.17404	1.12872	1.21355	1.09944	1.1412	1.13527	1.17818	1.16893	1.26166	1.17961	1.26095	1.11019	1.1206	1.10402	1.11497	1.11744	1.07819	1.11545	1.06895	1.08791
138.55	16.5472	1.09665	1.03799	1.11045	1.06566	1.10117	1.08145	1.1015	1.06291	1.02565	1.09008	1.07047	1.09686	1.09856	1.05589	1.09566	1.13318	1.06644	1.00838	1.08359	1.17725	1.12461	1.21463	1.105	1.14303	1.14504	1.18691	1.16414	1.25761	1.17992	1.26229	1.10874	1.12056	1.10293	1.11434	1.11675	1.079	1.11595	1.0686	1.08747
141.222	16.5927	1.09415	1.03821	1.11158	1.06706	1.1027	1.08285	1.10146	1.06347	1.02622	1.09067	1.06926	1.09491	1.0983	1.0557	1.09532	1.13013	1.07162	1.00622	1.08069	1.17164	1.12926	1.21574	1.0998	1.14307	1.14156	1.18203	1.16588	1.24463	1.18336	1.2444	1.10667	1.12	1.10553	1.11804	1.11946	1.07881	1.11626	1.06706	1.08852
143.926	16.6382	1.09562	1.03714	1.11186	1.06869	1.10414	1.07992	1.10129	1.06452	1.0259	1.09077	1.06749	1.09694	1.09805	1.05304	1.09498	1.12885	1.06834	1.00346	1.08478	1.16765	1.12549	1.21146	1.09866	1.14075	1.14517	1.18714	1.17398	1.25337	1.18011	1.23504	1.10901	1.11979	1.10357	1.11812	1.11992	1.07917	1.11736	1.06565	1.08822
146.676	16.6837	1.09516	1.03792	1.11047	1.06795	1.10436	1.08289	1.10097	1.06274	1.02345	1.09248	1.06703	1.0984	1.09705	1.05246	1.09439	1.13136	1.06669	1.00414	1.0846	1.16437	1.12023	1.21538	1.10114	1.13481	1.14636	1.18397	1.17523	1.25038	1.17482	1.2424	1.11057	1.11967	1.10473	1.11632	1.11926	1.07746	1.11148	1.0672	1.08673
149.439	16.7292	1.09493	1.03646	1.114	1.06675	1.10263	1.08399	1.101	1.06183	1.02437	1.09163	1.0684	1.09595	1.0977	1.05222	1.09413	1.12805	1.06669	1.00272	1.08158	1.16979	1.12098	1.22035	1.10676	1.13428	1.14192	1.18863	1.17346	1.25331	1.1774	1.24693	1.10989	1.11886	1.10635	1.11693	1.11793	1.0778	1.1136	1.06525	1.08827
152.085	16.7747	1.09441	1.03754	1.11263	1.06708	1.10335	1.08259	1.10104	1.06053	1.02584	1.09002	1.06984	1.09415	1.09816	1.05307	1.09549	1.12738	1.06793	1.0032	1.08326	1.17171	1.12584	1.2171	1.10107	1.13933	1.14359	1.18347	1.17695	1.26442	1.18031	1.24616	1.10841	1.11978	1.10474	1.11747	1.1169	1.07734	1.11663	1.06568	1.08487
154.732	16.8203	1.09391	1.03841	1.11231	1.06758	1.10405	1.08224	1.10008	1.05886	1.02646	1.09099	1.06961	1.09462	1.09677	1.05444	1.09684	1.12216	1.07459	1.00543	1.08473	1.16722	1.13168	1.2165	1.09962	1.1399	1.1442	1.18315	1.1693	1.25654	1.18057	1.25029	1.10862	1.1219	1.10301	1.11572	1.1187	1.07619	1.11623	1.0662	1.08479
157.583	16.8658	1.09546	1.03681	1.11434	1.06767	1.1007	1.08376	1.09903	1.06042	1.02521	1.09219	1.06923	1.09647	1.09631	1.05445	1.0943	1.12399	1.0753	1.00583	1.08357	1.16356	1.12513	1.2137	1.10627	1.13655	1.14579	1.19247	1.16474	1.25325	1.17796	1.24679	1.10796	1.12272	1.10402	1.11516	1.11845	1.07785	1.11523	1.06811	1.08646
160.42	16.9113	1.09429	1.03771	1.11292	1.06763	1.10238	1.08386	1.10112	1.06045	1.02396	1.09207	1.06845	1.0952	1.09603	1.05425	1.0932	1.12932	1.06582	1.00341	1.08089	1.16442	1.12093	1.21262	1.10505	1.13312	1.14976	1.1854	1.17166	1.25844	1.17922	1.248	1.10818	1.12137	1.10482	1.1149	1.11758	1.07774	1.11487	1.06736	1.08763
163.138	16.9568	1.0934	1.03725	1.11288	1.06847	1.10372	1.08236	1.1008	1.06105	1.02391	1.09058	1.06741	1.09312	1.09634	1.05242	1.09488	1.1294	1.07211	1.00538	1.07876	1.16953	1.11939	1.21753	1.10407	1.13628	1.14863	1.17427	1.17317	1.25801	1.17732	1.24573	1.10938	1.12026	1.10448	1.11589	1.11749	1.07753	1.11518	1.06558	1.08934
165.872	17.0023	1.09278	1.03804	1.11271	1.06926	1.10253	1.08213	1.10232	1.06221	1.02367	1.0897	1.06837	1.09521	1.09667	1.05132	1.09357	1.13174	1.07243	1.00805	1.08215	1.17216	1.11821	1.21789	1.10112	1.13472	1.14288	1.17325	1.17289	1.2474	1.1733	1.24203	1.10995	1.12059	1.10398	1.11747	1.11577	1.07961	1.11479	1.06562	1.0881
168.581	17.0478	1.09419	1.03936	1.11226	1.0681	1.10229	1.08298	1.10279	1.06232	1.02423	1.09002	1.06759	1.09788	1.09633	1.0526	1.09169	1.13308	1.06398	1.00096	1.08242	1.17015	1.12511	1.22378	1.10105	1.13462	1.13903	1.18698	1.17982	1.24689	1.17556	1.24018	1.10905	1.11864	1.10207	1.11889	1.11648	1.08046	1.11429	1.06643	1.08937
171.293	17.0933	1.09567	1.03993	1.11365	1.06543	1.10317	1.08273	1.10162	1.06142	1.02428	1.09037	1.06737	1.0979	1.09631	1.05279	1.09256	1.13443	1.06397	1.00032	1.08027	1.17112	1.12508	1.21594	1.10796	1.14356	1.14485	1.19337	1.18225	1.25442	1.18836	1.23954	1.1102	1.11896	1.10203	1.11904	1.11813	1.07921	1.11631	1.06643	1.08739
173.961	17.1388	1.09542	1.03913	1.11404	1.0662	1.10223	1.08246	1.10343	1.06077	1.02424	1.0909	1.06749	1.0979	1.09769	1.0508	1.09271	1.12674	1.06615	1.00442	1.07835	1.17194	1.12664	1.21027	1.1109	1.14621	1.14868	1.19132	1.17534	1.2535	1.19187	1.24113	1.11134	1.11916	1.10337	1.11863	1.11851	1.07778	1.11756	1.0664	1.08541
176.614	17.1843	1.09517	1.03796	1.11269	1.0688	1.09999	1.08279	1.10394	1.06166	1.02424	1.08984	1.06797	1.09848	1.09845	1.04985	1.09066	1.12374	1.07227	1.00299	1.0782	1.1659	1.12747	1.22233	1.10697	1.13873	1.14603	1.18315	1.17194	1.24588	1.1812	1.24262	1.10852	1.11712	1.10347	1.11992	1.11857	1.07719	1.1141	1.0658	1.08559
179.377	17.2298	1.09294	1.03849	1.11408	1.06632	1.10222	1.08343	1.10036	1.06153	1.02391	1.09044	1.07016	1.09801	1.09655	1.05155	1.08989	1.1279	1.07872	1.00041	1.08383	1.16998	1.12189	1.22478	1.10309	1.13528	1.14408	1.1728	1.17525	1.24369	1.18286	1.24669	1.10841	1.11767	1.10178	1.12069	1.12027	1.07716	1.11342	1.0653	1.08616
182.097	17.2753	1.09382	1.03867	1.11157	1.06762	1.10045	1.0842	1.09975	1.06187	1.02422	1.09447	1.06743	1.09845	1.09703	1.0525	1.09073	1.1246	1.07709	0.997312	1.08525	1.182	1.12518	1.22145	1.10144	1.13761	1.13991	1.17826	1.17529	1.2598	1.18087	1.24641	1.11121	1.11894	1.10253	1.11524	1.11694	1.07878	1.11683	1.06787	1.08892
184.889	17.3208	1.09506	1.03868	1.1119	1.06991	1.102	1.08071	1.09967	1.06207	1.02234	1.09186	1.06918	1.09885	1.09594	1.05445	1.09193	1.13432	1.071	1.00122	1.08563	1.17496	1.12603	1.21938	1.10164	1.13055	1.14097	1.18604	1.17564	1.26149	1.18266	1.25121	1.1077	1.11948	1.10592	1.11587	1.11705	1.0794	1.11955	1.06707	1.09014
187.644	17.3663	1.09398	1.03935	1.11223	1.07003	1.10079	1.0812	1.10119	1.06229	1.0241	1.09131	1.07162	1.09786	1.09639	1.05262	1.09214	1.12485	1.0746	1.01038	1.09051	1.17834	1.12546	1.21859	1.09949	1.14081	1.15239	1.17374	1.17147	1.24439	1.18515	1.2529	1.10948	1.11993	1.10337	1.11475	1.11769	1.07907	1.11621	1.06703	1.08922
190.428	17.4118	1.09646	1.03799	1.1138	1.06842	1.10102	1.08412	1.10073	1.06244	1.02351	1.09049	1.06899	1.09758	1.09668	1.05417	1.09302	1.12364	1.07569	1.00134	1.08446	1.17828	1.12767	1.22681	1.10178	1.14425	1.15633	1.17508	1.1789	1.25232	1.17578	1.24436	1.10904	1.12066	1.10525	1.11515	1.11808	1.07876	1.11738	1.06487	1.08813
193.185	17.4573	1.09792	1.0387	1.11518	1.0686	1.10124	1.08411	1.10282	1.06162	1.02505	1.08991	1.06838	1.09748	1.09675	1.05485	1.09304	1.12703	1.07298	1	1.08541	1.17321	1.12332	1.22543	1.10067	1.13639	1.15757	1.17466	1.17477	1.24965	1.17626	1.23956	1.11154	1.11888	1.10485	1.11865	1.11783	1.07914	1.11427	1.06579	1.08736
195.856	17.5028	1.09587	1.03692	1.11304	1.06818	1.10103	1.08065	1.10103	1.06006	1.02357	1.08991	1.07087	1.09732	1.09541	1.05211	1.09356	1.13136	1.06975	1.00082	1.08751	1.16748	1.12039	1.22248	1.11149	1.13594	1.14249	1.1778	1.17591	1.25983	1.17298	1.23656	1.10923	1.1186	1.10541	1.11713	1.11765	1.07974	1.11366	1.06662	1.08758
198.5	17.5484	1.09571	1.03602	1.11219	1.06969	1.10086	1.07923	1.0989	1.06041	1.02382	1.09357	1.06908	1.09792	1.09628	1.04953	1.09483	1.13104	1.07647	0.99583	1.08816	1.17194	1.12065	1.21141	1.11367	1.13976	1.15084	1.17699	1.17366	1.26291	1.18528	1.24699	1.10828	1.12037	1.10415	1.11671	1.11794	1.07828	1.11648	1.06869	1.0884
201.187	17.5939	1.09457	1.03791	1.11243	1.06829	1.10123	1.08508	1.09958	1.06076	1.02221	1.09163	1.06744	1.09664	1.09787	1.052	1.09194	1.13127	1.07298	0.997171	1.08278	1.17147	1.12609	1.22453	1.1013	1.14366	1.15329	1.17173	1.1697	1.26322	1.18997	1.24546	1.10746	1.12326	1.10489	1.11691	1.11737	1.07612	1.11527	1.06826	1.08819
203.84	17.6394	1.09585	1.03968	1.11263	1.06518	1.10101	1.08303	1.09912	1.06298	1.02259	1.09266	1.07015	1.09596	1.09931	1.05362	1.09386	1.1259	1.06768	1.00078	1.08763	1.17199	1.12747	1.22594	1.10089	1.13289	1.1599	1.17745	1.17566	1.24483	1.17513	1.24601	1.10859	1.12038	1.10536	1.11719	1.1195	1.07789	1.11596	1.06589	1.08908
206.635	17.6849	1.09592	1.03974	1.11225	1.06814	1.10372	1.08089	1.10107	1.06246	1.02403	1.09155	1.06988	1.09735	1.09522	1.05296	1.09461	1.13145	1.07213	1.00051	1.08408	1.17165	1.13194	1.2194	1.10461	1.1372	1.1576	1.18946	1.1722	1.24688	1.17741	1.24689	1.10837	1.12074	1.10547	1.1166	1.11913	1.07855	1.11599	1.06343	1.0883
209.429	17.7304	1.0942	1.04018	1.11169	1.06576	1.10116	1.08134	1.10164	1.0623	1.0248	1.09132	1.06812	1.09644	1.09819	1.05269	1.09364	1.12788	1.06759	1.00452	1.08641	1.16345	1.12161	1.2141	1.11241	1.14424	1.14927	1.19077	1.17268	1.25667	1.18713	1.25093	1.11074	1.12134	1.1031	1.11537	1.11828	1.07786	1.11677	1.0659	1.08815
212.192	17.7759	1.09543	1.03662	1.11315	1.06642	1.10301	1.08474	1.09978	1.05907	1.02222	1.09251	1.06905	1.09673	1.09703	1.05448	1.09278	1.13033	1.0712	1.00591	1.08689	1.16533	1.12241	1.2198	1.11043	1.14115	1.14555	1.17551	1.1681	1.25945	1.20011	1.24116	1.11044	1.12159	1.10414	1.11373	1.11737	1.07825	1.11419	1.0662	1.09001
214.886	17.8214	1.0964	1.03684	1.11348	1.06852	1.10244	1.08391	1.09846	1.05911	1.02226	1.09098	1.06881	1.09613	1.09593	1.05476	1.09527	1.12338	1.06257	1.00471	1.08434	1.16356	1.12278	1.21703	1.09964	1.12927	1.14741	1.18042	1.17431	1.24922	1.18633	1.2479	1.10901	1.11972	1.10509	1.11762	1.11991	1.07717	1.11338	1.06674	1.08669
217.686	17.8669	1.09689	1.03581	1.10939	1.06886	1.10298	1.08271	1.10213	1.06283	1.0232	1.09304	1.07029	1.09538	1.09517	1.05332	1.09257	1.1336	1.07072	1.00803	1.08803	1.16872	1.12575	1.22267	1.08997	1.12582	1.14401	1.1835	1.17359	1.2514	1.19905	1.25149	1.10868	1.12024	1.1035	1.11573	1.12058	1.07618	1.11531	1.06907	1.08851
220.466	17.9124	1.09688	1.0361	1.11274	1.06655	1.10245	1.0822	1.1002	1.06194	1.02272	1.09235	1.07005	1.09681	1.09741	1.05253	1.09232	1.12919	1.06929	0.997056	1.08892	1.17798	1.1257	1.21351	1.10663	1.14647	1.14198	1.18239	1.17214	1.24436	1.18637	1.24205	1.11057	1.12086	1.10376	1.11691	1.11808	1.07685	1.11399	1.06652	1.09
223.21	17.9579	1.09555	1.03717	1.11171	1.06474	1.10316	1.08229	1.10268	1.06143	1.02078	1.0918	1.06681	1.09729	1.09679	1.05219	1.09073	1.13595	1.05746	1.01008	1.08326	1.17304	1.12243	1.22781	1.10515	1.14353	1.13813	1.17416	1.17558	1.25399	1.18265	1.23831	1.11093	1.12015	1.10469	1.11657	1.11811	1.07808	1.11521	1.06737	1.08981
225.851	18.0034	1.09578	1.03793	1.11265	1.06581	1.10161	1.08268	1.10059	1.06196	1.023	1.09052	1.06978	1.09791	1.09604	1.05117	1.09147	1.126	1.06646	1.0063	1.08565	1.16925	1.12806	1.21254	1.10053	1.13565	1.14863	1.18114	1.16128	1.24277	1.18026	1.24583	1.11057	1.11894	1.10525	1.11529	1.11817	1.07843	1.11921	1.06729	1.08835
228.575	18.0489	1.09373	1.0369	1.11343	1.06726	1.10192	1.08369	1.10233	1.06038	1.02182	1.09076	1.06905	1.09575	1.0984	1.05524	1.09279	1.12888	1.06333	1.00677	1.09091	1.16913	1.12952	1.21722	1.11037	1.13863	1.13712	1.17832	1.16874	1.25562	1.18842	1.2383	1.11033	1.11969	1.10448	1.1154	1.1181	1.07682	1.1183	1.06467	1.0871
231.325	18.0944	1.09437	1.03665	1.11298	1.06641	1.10051	1.08313	1.10057	1.06316	1.02057	1.08988	1.06896	1.09822	1.09617	1.05357	1.0935	1.11983	1.07233	1.00481	1.08473	1.19033	1.12045	1.20782	1.09759	1.14523	1.1567	1.17113	1.1758	1.26346	1.17398	1.25906	1.10767	1.11936	1.10489	1.11603	1.11877	1.07649	1.11384	1.06746	1.08877
234.069	18.1399	1.0961	1.03688	1.11415	1.06576	1.10229	1.08233	1.10216	1.06422	1.02208	1.09222	1.0675	1.09607	1.09552	1.05212	1.09402	1.12124	1.06927	1.01367	1.08442	1.17225	1.12468	1.20979	1.1024	1.13083	1.14601	1.18189	1.18241	1.26014	1.1753	1.25243	1.10808	1.12026	1.10509	1.11458	1.11809	1.0779	1.11493	1.06757	1.08719
236.761	18.1854	1.09608	1.0381	1.11146	1.0657	1.10113	1.08266	1.10157	1.06047	1.02376	1.09245	1.06857	1.09763	1.09665	1.05067	1.09156	1.1242	1.05672	1.01195	1.08434	1.16626	1.12382	1.2158	1.09764	1.15153	1.1507	1.18621	1.16658	1.26641	1.17954	1.24669	1.10803	1.12098	1.10459	1.11522	1.12041	1.07758	1.11827	1.06622	1.08743
239.492	18.2309	1.09521	1.03476	1.11208	1.06646	1.10073	1.08192	1.10065	1.06153	1.02295	1.09169	1.0684	1.09578	1.09683	1.05159	1.09225	1.13856	1.06461	1.00342	1.08628	1.1725	1.12901	1.22221	1.11109	1.13459	1.14484	1.18234	1.16986	1.25688	1.17385	1.24743	1.11095	1.11954	1.10405	1.11432	1.1206	1.07784	1.11771	1.06649	1.08776
242.189	18.2765	1.09449	1.03783	1.11301	1.06573	1.10239	1.08312	1.10457	1.06267	1.02194	1.09165	1.06958	1.09526	1.09618	1.05189	1.0926	1.12512	1.06661	1.00825	1.08391	1.16683	1.12346	1.21445	1.1041	1.14162	1.14693	1.17682	1.17257	1.25497	1.18468	1.26163	1.11086	1.11926	1.10362	1.11793	1.11636	1.07694	1.1144	1.065	1.08583
244.932	18.322	1.09445	1.03769	1.11157	1.06744	1.10134	1.08134	1.10383	1.06262	1.02386	1.09207	1.06938	1.09772	1.09713	1.05326	1.0922	1.13145	1.07001	1.00618	1.07652	1.18361	1.11864	1.21738	1.11457	1.14064	1.15162	1.16929	1.16191	1.26112	1.18238	1.25995	1.11115	1.12064	1.10348	1.11794	1.11633	1.07703	1.11634	1.06564	1.08589
247.651	18.3675	1.09344	1.03627	1.11215	1.06609	1.10114	1.08107	1.106	1.06229	1.02332	1.09243	1.07027	1.09549	1.09823	1.05171	1.09333	1.13252	1.06621	1.00436	1.08028	1.15885	1.12578	1.21227	1.10158	1.1416	1.13426	1.19622	1.16352	1.24692	1.17549	1.24886	1.11095	1.11973	1.10327	1.11657	1.1193	1.07764	1.1169	1.06582	1.08612
250.41	18.413	1.09591	1.03743	1.1132	1.06663	1.10107	1.08165	1.10194	1.06239	1.02191	1.09221	1.0706	1.09941	1.09487	1.05241	1.09247	1.13832	1.06127	1.00644	1.076	1.15817	1.11927	1.21515	1.10445	1.14752	1.15407	1.18373	1.16581	1.26859	1.18158	1.26441	1.10939	1.12025	1.10724	1.11617	1.11797	1.07728	1.11625	1.06588	1.08571
253.14	18.4585	1.09571	1.03536	1.11157	1.06706	1.10146	1.08119	1.10168	1.06154	1.02209	1.09205	1.06834	1.09935	1.09524	1.05214	1.08966	1.1326	1.06678	1.00477	1.08152	1.1592	1.13112	1.21282	1.09337	1.13673	1.14126	1.19089	1.17959	1.25808	1.17492	1.2462	1.1091	1.11964	1.1051	1.11449	1.12004	1.07588	1.11386	1.0666	1.08969
255.906	18.504	1.0977	1.03788	1.11372	1.06616	1.10152	1.08067	1.10029	1.06279	1.01982	1.09137	1.06625	1.09718	1.09711	1.05247	1.09358	1.13783	1.06431	1.00302	1.08411	1.17084	1.13309	1.22376	1.10468	1.13825	1.14058	1.18278	1.17225	1.24082	1.18153	1.24687	1.1087	1.11907	1.1043	1.11588	1.12123	1.0761	1.1153	1.06674	1.08852
258.665	18.5495	1.09757	1.03843	1.11299	1.06699	1.10184	1.08056	1.1032	1.06141	1.01947	1.09276	1.06649	1.0999	1.09281	1.05263	1.09232	1.13196	1.07044	1.00128	1.08772	1.16288	1.12992	1.20443	1.09278	1.14253	1.15346	1.17774	1.17742	1.25125	1.18661	1.26178	1.1089	1.12182	1.10259	1.11604	1.11908	1.07976	1.11721	1.06605	1.0891
261.403	18.595	1.09352	1.03621	1.11347	1.07123	1.09927	1.08391	1.10114	1.06327	1.02116	1.09247	1.07007	1.09963	1.09698	1.05105	1.09099	1.12963	1.07087	1.00278	1.08235	1.17038	1.12934	1.22217	1.08627	1.1305	1.15078	1.17529	1.17638	1.24438	1.18645	1.25758	1.11127	1.12055	1.10469	1.11422	1.12078	1.08168	1.11648	1.06538	1.08787
264.066	18.6405	1.09442	1.03801	1.11369	1.06934	1.10003	1.08151	1.10074	1.06061	1.02044	1.09236	1.06879	1.09883	1.09633	1.05284	1.09469	1.12743	1.0672	1.00589	1.07719	1.17488	1.12194	1.22082	1.09886	1.13092	1.14866	1.17624	1.1654	1.24847	1.17621	1.24521	1.10955	1.11752	1.10129	1.1164	1.11734	1.07862	1.1174	1.06591	1.08857
266.781	18.686	1.0975	1.03695	1.11576	1.06564	1.10244	1.08281	1.0994	1.05968	1.02264	1.09214	1.07248	1.09585	1.09492	1.05443	1.09142	1.12555	1.07726	1.00374	1.08266	1.16684	1.12883	1.21903	1.10512	1.1311	1.13977	1.18115	1.16434	1.24596	1.17612	1.25233	1.11204	1.11969	1.10221	1.11657	1.11646	1.07978	1.11554	1.06637	1.08776
269.52	18.7315	1.0956	1.03727	1.11381	1.06652	1.10261	1.08238	1.10031	1.06014	1.02295	1.09353	1.06989	1.09776	1.09615	1.05322	1.0938	1.12903	1.07996	1.00642	1.07999	1.16473	1.12574	1.21918	1.10074	1.12848	1.1516	1.17997	1.18331	1.25082	1.18326	1.24478	1.10934	1.12264	1.10236	1.12005	1.11835	1.07778	1.11833	1.06406	1.08992
272.297	18.777	1.09585	1.03789	1.11426	1.0664	1.10018	1.08024	1.1012	1.0631	1.02273	1.097	1.06699	1.09897	1.09794	1.05332	1.09411	1.13231	1.07127	0.999763	1.07638	1.18169	1.13787	1.22593	1.09915	1.12114	1.15068	1.1802	1.17145	1.2597	1.17953	1.25183	1.10937	1.12186	1.10365	1.11724	1.11992	1.07862	1.11689	1.0655	1.08831
275.055	18.8225	1.09593	1.038	1.11507	1.06965	1.10113	1.08003	1.10192	1.06125	1.02316	1.09198	1.06868	1.09819	1.09687	1.05135	1.094	1.13138	1.06589	1.00447	1.08662	1.17009	1.12814	1.21987	1.10212	1.13467	1.15182	1.17536	1.16538	1.25834	1.17988	1.23149	1.10758	1.11941	1.10452	1.11904	1.12155	1.07788	1.11736	1.0664	1.089
277.846	18.868	1.09719	1.03531	1.1139	1.0686	1.1039	1.08072	1.10286	1.06218	1.01963	1.09213	1.07066	1.09646	1.09646	1.04943	1.09249	1.13749	1.07649	1.00206	1.08699	1.1591	1.12718	1.21251	1.09707	1.13259	1.15123	1.18026	1.16802	1.25221	1.17318	1.24142	1.10904	1.11691	1.10397	1.1157	1.11829	1.0783	1.11673	1.06526	1.08829
280.488	18.9135	1.09822	1.03664	1.1134	1.06826	1.10249	1.08375	1.10246	1.0605	1.01985	1.09074	1.06954	1.09661	1.0958	1.05185	1.09425	1.13149	1.06792	0.999202	1.07812	1.16454	1.12365	1.21495	1.09948	1.14094	1.14938	1.17003	1.16938	1.25793	1.17196	1.23773	1.10764	1.11739	1.10252	1.11688	1.11903	1.08089	1.11672	1.06686	1.08877
283.163	18.959	1.09345	1.03432	1.11452	1.06631	1.10227	1.08278	1.09935	1.06171	1.0215	1.09013	1.0715	1.09781	1.09797	1.05354	1.09324	1.12679	1.06913	1.0053	1.08173	1.17647	1.12589	1.21599	1.09971	1.14165	1.14303	1.16836	1.17058	1.2623	1.18415	1.24261	1.10876	1.12001	1.10284	1.11693	1.11772	1.07739	1.11664	1.0658	1.08832
285.86	19.0046	1.09432	1.03574	1.11348	1.0671	1.1028	1.08206	1.10072	1.06212	1.02138	1.09213	1.07079	1.09951	1.09747	1.05147	1.09403	1.13209	1.07334	1.00823	1.08346	1.17262	1.12516	1.22059	1.10102	1.13717	1.14823	1.17761	1.16805	1.25485	1.18373	1.25728	1.1091	1.1193	1.10481	1.11675	1.1174	1.07617	1.11646	1.06879	1.08702
288.58	19.0501	1.09564	1.03797	1.11302	1.06744	1.10362	1.08054	1.10135	1.06048	1.02162	1.09366	1.07093	1.10001	1.0958	1.05127	1.09383	1.12728	1.06696	1.00853	1.08266	1.1703	1.1256	1.22526	1.1005	1.13948	1.14977	1.18194	1.16473	1.25225	1.17974	1.25124	1.10878	1.11904	1.10498	1.118	1.1189	1.07841	1.11715	1.06857	1.08896
291.4	19.0956	1.09566	1.03792	1.11285	1.06642	1.10287	1.08154	1.09967	1.06018	1.02069	1.09196	1.06998	1.09896	1.09639	1.05339	1.09344	1.12497	1.07141	1.00446	1.0882	1.18149	1.13414	1.22457	1.09892	1.14384	1.14622	1.18422	1.17233	1.25924	1.18611	1.24513	1.1097	1.11847	1.10403	1.11577	1.11741	1.078	1.11785	1.06684	1.08936
294.21	19.1411	1.09451	1.03665	1.11398	1.06719	1.10218	1.08251	1.09947	1.06109	1.01862	1.0915	1.06728	1.09926	1.09632	1.05397	1.09327	1.13013	1.07725	1.002	1.09367	1.18275	1.12912	1.227	1.10314	1.14402	1.14743	1.18044	1.17267	1.25686	1.18454	1.25473	1.11127	1.1197	1.10407	1.11537	1.11784	1.07917	1.11763	1.06663	1.0897
296.885	19.1866	1.09555	1.03658	1.11384	1.06651	1.10134	1.08145	1.10004	1.05898	1.0192	1.09297	1.06791	1.10034	1.09618	1.05288	1.09161	1.1323	1.07281	1.00309	1.09368	1.17425	1.12037	1.22539	1.10768	1.14076	1.14659	1.17182	1.17113	1.25325	1.18087	1.25227	1.11098	1.12159	1.10319	1.1183	1.11982	1.07914	1.1183	1.06639	1.08999
299.568	19.2321	1.09542	1.03773	1.11234	1.06512	1.10107	1.08188	1.103	1.05827	1.01903	1.09401	1.06877	1.09923	1.09689	1.05253	1.09232	1.13485	1.07186	1.00268	1.08655	1.17105	1.12426	1.22227	1.10982	1.13891	1.143	1.17475	1.17311	1.25144	1.18436	1.24607	1.10871	1.12106	1.10303	1.11649	1.11901	1.07761	1.11842	1.06569	1.08704
302.354	19.2776	1.09581	1.03655	1.11279	1.06636	1.10178	1.08149	1.10206	1.05944	1.01953	1.09388	1.06884	1.09771	1.09588	1.05156	1.09297	1.13534	1.07218	1.0083	1.08292	1.17638	1.13047	1.22248	1.10445	1.13627	1.13796	1.18022	1.17246	1.24582	1.17601	1.25196	1.1088	1.1207	1.10182	1.11573	1.11884	1.07889	1.11514	1.06537	1.08748
305.144	19.3231	1.09529	1.03651	1.11455	1.06434	1.10501	1.08268	1.10183	1.06157	1.02269	1.09252	1.06949	1.09633	1.09571	1.0525	1.09172	1.13653	1.07124	1.00789	1.08021	1.17427	1.12525	1.22029	1.09939	1.13766	1.13555	1.17545	1.17045	1.246	1.18226	1.25979	1.11012	1.12035	1.10393	1.11616	1.11866	1.07954	1.11811	1.06543	1.08993
307.825	19.3686	1.09359	1.03668	1.11432	1.06564	1.10461	1.08233	1.09925	1.06253	1.02142	1.09278	1.06853	1.09924	1.09538	1.05177	1.09218	1.13394	1.07128	1.00004	1.07775	1.16727	1.12293	1.21463	1.10014	1.14023	1.13992	1.18029	1.16423	1.25046	1.17989	1.23836	1.10718	1.12052	1.10036	1.11695	1.11907	1.08053	1.12031	1.06452	1.08692
310.526	19.4141	1.09404	1.03939	1.11286	1.06633	1.10122	1.08082	1.10083	1.0644	1.02036	1.09071	1.0704	1.09911	1.0988	1.05266	1.0926	1.13612	1.06894	1.00816	1.08076	1.17306	1.13066	1.21993	1.10634	1.13907	1.13823	1.18408	1.17156	1.25602	1.1761	1.24107	1.11024	1.12086	1.10036	1.11678	1.11744	1.07753	1.11792	1.0657	1.08916
313.253	19.4596	1.09379	1.03782	1.11198	1.06481	1.10154	1.08065	1.10199	1.06285	1.02002	1.09047	1.06971	1.09901	1.09664	1.05108	1.0932	1.12831	1.0687	1.00721	1.08527	1.17073	1.12709	1.23078	1.10129	1.14278	1.14949	1.1812	1.17278	1.25872	1.1978	1.24885	1.11	1.11836	1.10404	1.11658	1.11828	1.08277	1.11869	1.0669	1.08603
315.976	19.5051	1.09713	1.03617	1.11152	1.06551	1.10291	1.08171	1.10152	1.0621	1.02048	1.09259	1.0686	1.0997	1.09827	1.05146	1.0942	1.12967	1.07192	1.00395	1.08046	1.16858	1.12929	1.23023	1.10837	1.13102	1.14693	1.18149	1.17241	1.25102	1.18952	1.25341	1.10994	1.12091	1.10341	1.11496	1.11812	1.08068	1.11821	1.06673	1.08807
318.706	19.5506	1.09434	1.03638	1.11373	1.06667	1.10212	1.08318	1.1029	1.05979	1.02022	1.09163	1.06889	1.09971	1.09407	1.0518	1.09372	1.13109	1.07837	1.00115	1.08355	1.1708	1.12672	1.21433	1.10831	1.13549	1.15047	1.17927	1.16141	1.2552	1.17673	1.25216	1.11049	1.12033	1.1034	1.11801	1.11907	1.07804	1.11686	1.06699	1.08892
321.45	19.5961	1.09449	1.03438	1.11097	1.06494	1.10123	1.08135	1.10231	1.06105	1.02008	1.09343	1.0706	1.09575	1.09444	1.05059	1.09273	1.13896	1.0746	1.00123	1.07262	1.1677	1.12765	1.21015	1.09519	1.14546	1.14959	1.17822	1.17148	1.24922	1.1596	1.24532	1.11124	1.11995	1.1018	1.11612	1.11811	1.07815	1.1167	1.06429	1.08762
324.166	19.6416	1.09321	1.03622	1.11206	1.0653	1.10233	1.08034	1.10154	1.06182	1.02008	1.09344	1.06653	1.0989	1.09649	1.05241	1.0902	1.13524	1.07298	0.999563	1.08718	1.17572	1.12256	1.22216	1.10647	1.13796	1.15495	1.16976	1.16206	1.24888	1.18599	1.24356	1.10835	1.11916	1.10275	1.11634	1.11493	1.07835	1.11781	1.0647	1.08913
326.904	19.6871	1.09499	1.03481	1.11429	1.06739	1.09753	1.08102	1.09822	1.05728	1.01608	1.09439	1.07048	1.09905	1.09411	1.0498	1.09156	1.12313	1.07257	1.01286	1.09257	1.17872	1.11669	1.22809	1.10408	1.13405	1.14652	1.17511	1.16205	1.25577	1.18013	1.23919	1.10785	1.12204	1.10421	1.11605	1.11467	1.07826	1.11733	1.06372	1.08811
329.624	19.7327	1.09453	1.03374	1.11251	1.0663	1.0998	1.07985	1.0997	1.05932	1.01809	1.09369	1.06855	1.09944	1.09714	1.05073	1.09404	1.12625	1.05601	1.0041	1.08787	1.17346	1.11726	1.22526	1.10538	1.14054	1.13789	1.1802	1.1648	1.24767	1.17489	1.25536	1.11008	1.11923	1.1012	1.11449	1.1156	1.07859	1.11655	1.06521	1.08773
332.362	19.7782	1.0945	1.03784	1.11196	1.06504	1.10171	1.08288	1.10014	1.05903	1.02285	1.09454	1.06959	1.09762	1.09384	1.05399	1.09335	1.14162	1.06576	1.00959	1.07777	1.16313	1.12561	1.21339	1.10775	1.14582	1.14736	1.17796	1.17246	1.25309	1.1708	1.24289	1.1093	1.12135	1.10139	1.11449	1.11644	1.0804	1.11871	1.06552	1.0881
335.022	19.8237	1.09666	1.03688	1.11316	1.06615	1.09978	1.08399	1.09855	1.05962	1.02029	1.09271	1.06979	1.09781	1.09699	1.05069	1.09358	1.1317	1.06858	1.00997	1.09412	1.18197	1.12517	1.20633	1.09919	1.13264	1.14952	1.17124	1.16565	1.24158	1.17674	1.24273	1.10754	1.11955	1.10517	1.11476	1.11954	1.07955	1.11906	1.06509	1.08807
337.743	19.8692	1.09415	1.03632	1.1116	1.06816	1.10066	1.08112	1.09978	1.06172	1.01846	1.09331	1.07069	1.0975	1.09703	1.04999	1.09201	1.12619	1.07094	1.0097	1.08574	1.17579	1.13078	1.21939	1.10664	1.13387	1.14763	1.17998	1.17329	1.24384	1.18231	1.24919	1.10723	1.11813	1.1036	1.11404	1.11725	1.07852	1.11965	1.06481	1.08856
340.48	19.9147	1.09548	1.03744	1.11262	1.06659	1.09948	1.08247	1.09975	1.06181	1.0198	1.09443	1.0688	1.09858	1.09753	1.05269	1.09239	1.13135	1.06661	1.01222	1.0806	1.17127	1.13362	1.21371	1.1023	1.13554	1.15245	1.1808	1.17074	1.25024	1.167	1.25489	1.10912	1.1217	1.10353	1.11698	1.11731	1.0809	1.11922	1.06786	1.08887
343.222	19.9602	1.09741	1.03771	1.11416	1.06476	1.09834	1.07959	1.09974	1.05939	1.019	1.09329	1.0658	1.09775	1.09481	1.05235	1.09223	1.13295	1.05964	1.00527	1.07714	1.17654	1.13407	1.23218	1.10237	1.13888	1.15084	1.18043	1.16953	1.25299	1.16979	1.25556	1.11032	1.11877	1.10227	1.11754	1.11796	1.07925	1.12	1.06627	1.08848
345.907	20.0057	1.09779	1.03712	1.11473	1.06561	1.09908	1.0801	1.10089	1.05994	1.01781	1.09231	1.06744	1.09827	1.09668	1.05222	1.09035	1.12762	1.06986	1.0086	1.07976	1.17481	1.12669	1.22696	1.10183	1.14159	1.15114	1.17253	1.16727	1.25601	1.18097	1.23886	1.10691	1.11853	1.1019	1.117	1.1186	1.07816	1.1173	1.06402	1.08858
348.668	20.0512	1.09676	1.03639	1.11444	1.06727	1.10227	1.08081	1.10031	1.06052	1.01819	1.09292	1.0688	1.10183	1.09679	1.04986	1.0927	1.12982	1.0721	1.00949	1.0834	1.17854	1.12507	1.22775	1.1069	1.13347	1.14972	1.18102	1.17823	1.25394	1.18449	1.24287	1.1094	1.11896	1.10303	1.11571	1.11839	1.07801	1.11696	1.0654	1.08938
351.43	20.0967	1.09418	1.03661	1.11405	1.06731	1.10187	1.08213	1.10147	1.06093	1.01903	1.09085	1.0681	1.09978	1.0959	1.05067	1.09087	1.13193	1.06975	1.00533	1.08821	1.17787	1.1234	1.22477	1.09964	1.14821	1.14938	1.17274	1.16244	1.25439	1.166	1.24301	1.1123	1.11828	1.10263	1.11627	1.12253	1.0757	1.11935	1.06524	1.08853
354.201	20.1422	1.09409	1.03574	1.11223	1.06531	1.09984	1.08264	1.09998	1.05972	1.01934	1.09358	1.07088	1.09792	1.09697	1.05096	1.0918	1.13239	1.07384	1.00147	1.08336	1.17228	1.12531	1.21928	1.09999	1.1417	1.14159	1.17558	1.16996	1.25747	1.17461	1.25266	1.11203	1.12046	1.10427	1.11704	1.11825	1.07842	1.11944	1.06409	1.08897
356.902	20.1877	1.09324	1.03595	1.11328	1.06744	1.0994	1.07935	1.09935	1.05979	1.01891	1.09383	1.06879	1.09821	1.09601	1.05195	1.09384	1.13056	1.06514	0.999807	1.09096	1.17937	1.13161	1.20924	1.10218	1.13893	1.14084	1.17786	1.16285	1.24471	1.18655	1.24415	1.10903	1.1208	1.10205	1.11804	1.11793	1.07745	1.1176	1.06453	1.08688
359.632	20.2332	1.09321	1.03522	1.11524	1.06482	1.10044	1.08038	1.10204	1.0627	1.01935	1.09042	1.06687	1.0981	1.09762	1.05177	1.09354	1.12689	1.06538	1.00653	1.08377	1.1803	1.12838	1.21473	1.10626	1.13655	1.14132	1.18095	1.15534	1.25206	1.18037	1.25672	1.10984	1.12027	1.10306	1.11705	1.11734	1.07815	1.1167	1.06467	1.08783
362.356	20.2787	1.0939	1.03386	1.11466	1.06545	1.10267	1.08233	1.09991	1.06144	1.01835	1.09068	1.06847	1.09746	1.09818	1.05227	1.09254	1.11924	1.06228	1.00562	1.08014	1.17368	1.12489	1.22073	1.10078	1.13251	1.14306	1.18286	1.1616	1.256	1.17582	1.25579	1.11075	1.12164	1.10091	1.11637	1.11966	1.07831	1.11564	1.06673	1.08983
365.104	20.3242	1.09489	1.03443	1.1148	1.06509	1.10126	1.08363	1.09985	1.06241	1.01924	1.0933	1.07018	1.0982	1.09799	1.05232	1.09315	1.12336	1.05781	1.00143	1.08019	1.17792	1.12257	1.21766	1.10183	1.13776	1.14239	1.19171	1.16771	1.25836	1.18376	1.25047	1.11011	1.1206	1.10295	1.11709	1.1193	1.07824	1.11755	1.06637	1.08951
367.791	20.3697	1.0963	1.03611	1.11447	1.06473	1.1003	1.08382	1.10107	1.06246	1.02016	1.09397	1.0695	1.0996	1.09759	1.05177	1.09298	1.12303	1.06603	1.00458	1.08043	1.17573	1.12498	1.2174	1.10528	1.13591	1.14689	1.18813	1.17099	1.26092	1.17852	1.2443	1.11011	1.11887	1.10494	1.11754	1.11684	1.07851	1.11907	1.06592	1.08826
370.515	20.4152	1.09655	1.03483	1.114	1.065	1.10062	1.0832	1.10117	1.06155	1.02048	1.09384	1.07063	1.10031	1.0979	1.05247	1.0934	1.12646	1.07327	1.00194	1.08365	1.17135	1.12783	1.22415	1.11104	1.13552	1.15105	1.176	1.17258	1.25647	1.17438	1.24337	1.11028	1.1204	1.10215	1.11799	1.11788	1.07725	1.12053	1.0646	1.08708
373.226	20.4608	1.09458	1.03424	1.11257	1.06496	1.10195	1.08159	1.10139	1.0602	1.01873	1.09325	1.0706	1.10073	1.09804	1.05286	1.09122	1.13398	1.07353	0.999143	1.08418	1.17474	1.12379	1.21669	1.1127	1.13817	1.15492	1.17594	1.17122	1.24813	1.18487	1.24958	1.11031	1.1213	1.10341	1.11869	1.11963	1.07692	1.1211	1.06488	1.08777
375.941	20.5063	1.0929	1.03419	1.11227	1.06458	1.10305	1.08076	1.10186	1.05927	1.01808	1.09261	1.0687	1.10087	1.09706	1.05149	1.09023	1.13523	1.07477	1.003	1.08142	1.17871	1.12438	1.21566	1.11091	1.13968	1.14983	1.17473	1.16891	1.24343	1.1863	1.24492	1.11038	1.12027	1.10384	1.11891	1.11916	1.07883	1.11946	1.0671	1.08898
378.763	20.5518	1.09716	1.03537	1.11331	1.0648	1.10354	1.08165	1.0995	1.05964	1.01996	1.09291	1.06835	1.10008	1.09554	1.05139	1.09377	1.13491	1.078	1.00353	1.08309	1.18205	1.12572	1.22043	1.11118	1.14387	1.14019	1.17663	1.17018	1.2474	1.18303	1.24099	1.10827	1.11903	1.10116	1.11765	1.11866	1.07942	1.11804	1.06712	1.0899
381.562	20.5973	1.09945	1.03627	1.1133	1.06535	1.10377	1.08098	1.0982	1.05872	1.01955	1.09376	1.06939	1.10054	1.09587	1.05099	1.09366	1.13099	1.07103	1.00691	1.08444	1.17743	1.12594	1.21639	1.10661	1.14558	1.1469	1.18404	1.17351	1.24763	1.18374	1.24209	1.10815	1.11835	1.10254	1.11685	1.11778	1.07861	1.11818	1.06251	1.08804
384.289	20.6428	1.09586	1.03452	1.11543	1.06494	1.10199	1.08012	1.10178	1.05852	1.01878	1.09452	1.07011	1.098	1.0958	1.04924	1.0927	1.12467	1.06306	1.00872	1.08288	1.17357	1.12705	1.22316	1.10123	1.13999	1.14889	1.18516	1.17317	1.24474	1.18936	1.24409	1.11125	1.11976	1.10412	1.11824	1.11683	1.07953	1.12115	1.0632	1.08684
386.979	20.6883	1.09509	1.0347	1.11177	1.06523	1.1013	1.08216	1.10187	1.05878	1.01784	1.09367	1.06906	1.0959	1.0953	1.05157	1.09198	1.12282	1.06746	1.00201	1.08577	1.17467	1.12024	1.22659	1.10026	1.12897	1.14258	1.18472	1.1685	1.25595	1.1903	1.24379	1.10973	1.12019	1.10402	1.11773	1.11398	1.08004	1.12289	1.06403	1.08802
389.712	20.7338	1.09494	1.03484	1.11391	1.06555	1.10096	1.08233	1.1001	1.05923	1.01756	1.09169	1.0681	1.09775	1.09707	1.05223	1.09054	1.12938	1.06666	1.00425	1.08768	1.17428	1.11577	1.22462	1.10918	1.13279	1.14195	1.18354	1.1681	1.26321	1.18171	1.23723	1.10746	1.11997	1.1052	1.11774	1.1136	1.0786	1.12134	1.0639	1.0886
392.432	20.7793	1.09565	1.03409	1.11636	1.06512	1.10043	1.08191	1.09937	1.05964	1.01879	1.09033	1.06773	1.09744	1.09737	1.0503	1.09238	1.12994	1.0693	1.00866	1.08744	1.17486	1.11988	1.21968	1.10736	1.13627	1.14011	1.18496	1.17843	1.26183	1.17908	1.24006	1.10902	1.12073	1.10653	1.11759	1.11824	1.07852	1.11972	1.06363	1.08985
395.119	20.8248	1.09784	1.0328	1.11408	1.06629	1.0989	1.08234	1.10072	1.05806	1.01869	1.09154	1.06925	1.09947	1.09828	1.04975	1.09308	1.13284	1.0626	1.0056	1.08331	1.17515	1.12606	1.22192	1.09946	1.13651	1.14026	1.18684	1.17609	1.26347	1.18701	1.24417	1.11075	1.11938	1.10527	1.11758	1.11955	1.07856	1.12289	1.06512	1.08846
397.764	20.8703	1.09729	1.03369	1.11357	1.06553	1.09905	1.08138	1.10164	1.05948	1.01852	1.09347	1.07068	1.09864	1.09791	1.04945	1.09173	1.14129	1.05343	1.00662	1.08114	1.17271	1.12496	1.2249	1.10489	1.14058	1.1473	1.18352	1.16827	1.25758	1.1815	1.24766	1.11111	1.1207	1.10279	1.117	1.11781	1.08014	1.11831	1.06352	1.08746
400.545	20.9158	1.09579	1.03394	1.11325	1.06503	1.10035	1.08256	1.10044	1.06039	1.0185	1.0941	1.06716	1.09828	1.09768	1.04963	1.09202	1.1346	1.06869	1.00675	1.07995	1.16885	1.12456	1.21733	1.10092	1.13539	1.14723	1.18409	1.16606	1.25068	1.17537	1.24586	1.11025	1.12172	1.10402	1.11536	1.11825	1.08158	1.1193	1.0629	1.08531
403.296	20.9613	1.09556	1.03611	1.11216	1.06586	1.10096	1.08206	1.1017	1.06182	1.0181	1.09455	1.06583	1.10034	1.0991	1.04843	1.09263	1.13	1.06857	1.00331	1.08281	1.17209	1.123	1.22271	1.0993	1.1404	1.14389	1.18238	1.17285	1.25044	1.18354	1.2532	1.10851	1.11889	1.10488	1.11576	1.11872	1.07962	1.11849	1.06503	1.08919
406.028	21.0068	1.09381	1.03175	1.11064	1.06811	1.10314	1.08113	1.10225	1.05945	1.01705	1.09371	1.06748	1.09853	1.09784	1.04899	1.09252	1.13004	1.07028	1.00834	1.08741	1.17742	1.12827	1.21505	1.10874	1.13832	1.14095	1.18243	1.16835	1.25134	1.18063	1.25573	1.10961	1.11925	1.10502	1.11679	1.11938	1.07739	1.12047	1.0652	1.08872
408.706	21.0523	1.09324	1.03192	1.11339	1.06861	1.09922	1.07968	1.10091	1.06128	1.01493	1.09394	1.06801	1.09611	1.096	1.05279	1.09099	1.12062	1.06815	1.01466	1.09564	1.16577	1.13248	1.2135	1.10457	1.14071	1.15352	1.18104	1.16963	1.25855	1.18522	1.24704	1.10873	1.12017	1.10138	1.11691	1.11889	1.08179	1.1201	1.06305	1.08826
411.467	21.0978	1.09442	1.03524	1.11328	1.06441	1.09979	1.08263	1.09897	1.06016	1.01744	1.09376	1.06876	1.10028	1.09525	1.04994	1.09277	1.12186	1.0653	1.00645	1.08331	1.17215	1.13528	1.22977	1.11073	1.13173	1.15921	1.18929	1.1767	1.25801	1.18019	1.24515	1.10944	1.11998	1.10138	1.11699	1.12106	1.08041	1.11958	1.06355	1.0908
414.234	21.1433	1.09481	1.03486	1.11289	1.06583	1.10029	1.08165	1.09948	1.05925	1.01676	1.09569	1.06883	1.10245	1.09562	1.04874	1.09301	1.11624	1.06164	1.00656	1.07989	1.16253	1.12824	1.21969	1.10245	1.14475	1.15032	1.19651	1.17403	1.2538	1.1741	1.25063	1.10812	1.119	1.10298	1.1152	1.11889	1.08001	1.11731	1.06553	1.08634
416.989	21.1889	1.09312	1.03228	1.11245	1.06539	1.10158	1.07995	1.10124	1.06004	1.01361	1.09339	1.06619	1.10213	1.09455	1.05201	1.08947	1.12768	1.0676	1.00482	1.07761	1.16383	1.12698	1.22624	1.10454	1.13165	1.14819	1.18101	1.16774	1.26096	1.191	1.2504	1.10987	1.12047	1.10281	1.11746	1.12012	1.07843	1.11915	1.06619	1.08819
419.688	21.2344	1.0929	1.03203	1.11342	1.06555	1.10184	1.07995	1.1016	1.05793	1.01458	1.09128	1.06816	1.0988	1.09567	1.05335	1.09103	1.13376	1.0687	0.999952	1.07929	1.16535	1.12593	1.22641	1.09796	1.13234	1.14733	1.18335	1.16324	1.26779	1.18684	1.24461	1.11027	1.11949	1.10491	1.11685	1.11692	1.07669	1.11955	1.06568	1.08956
422.405	21.2799	1.09554	1.03425	1.1126	1.06442	1.10009	1.08017	1.10053	1.05929	1.0164	1.09287	1.06828	1.09965	1.09894	1.05255	1.09248	1.13551	1.06627	1.00396	1.08523	1.16705	1.1282	1.23079	1.10736	1.14043	1.15077	1.1837	1.16906	1.27045	1.17478	1.25883	1.1082	1.12043	1.10446	1.11856	1.11747	1.07916	1.12206	1.06278	1.08745
425.087	21.3254	1.0949	1.03491	1.11358	1.06659	1.10189	1.0793	1.10133	1.06131	1.01489	1.09407	1.06913	1.09654	1.0962	1.05105	1.09	1.13784	1.07268	1.01023	1.08221	1.17207	1.12376	1.23106	1.09443	1.13906	1.15124	1.18596	1.1717	1.26181	1.17615	1.24388	1.1075	1.11973	1.10349	1.117	1.11768	1.07834	1.12057	1.06478	1.0898
427.825	21.3709	1.09417	1.03554	1.11642	1.06349	1.10126	1.08093	1.09903	1.06015	1.01786	1.09052	1.06885	1.10085	1.0957	1.05154	1.0948	1.13084	1.06051	1.00125	1.08727	1.16801	1.1321	1.21713	1.09997	1.13759	1.15551	1.18707	1.17661	1.26406	1.19019	1.24264	1.10641	1.11945	1.10383	1.1165	1.11436	1.07926	1.12043	1.06363	1.08928
430.544	21.4164	1.0952	1.03509	1.11391	1.06538	1.10177	1.08172	1.09973	1.05978	1.0178	1.09084	1.06986	1.10065	1.09846	1.05332	1.09306	1.14166	1.06432	1.00331	1.08711	1.17747	1.12035	1.21853	1.10031	1.14064	1.14285	1.18186	1.1736	1.25357	1.19077	1.24195	1.10875	1.11924	1.10187	1.11522	1.1195	1.07713	1.12106	1.06304	1.08765
433.306	21.4619	1.09559	1.03658	1.11375	1.06399	1.10235	1.08203	1.10013	1.06097	1.01623	1.09124	1.07066	1.09979	1.09628	1.0513	1.09105	1.13669	1.07158	1.01195	1.09042	1.18719	1.12479	1.21736	1.11385	1.14228	1.1499	1.17032	1.1742	1.24477	1.18976	1.2366	1.10932	1.12096	1.09935	1.11733	1.11908	1.07582	1.12026	1.06186	1.08789
436.041	21.5074	1.0975	1.03633	1.11191	1.06569	1.10183	1.08197	1.10154	1.05829	1.01538	1.09239	1.07069	1.09966	1.09356	1.05288	1.09062	1.13778	1.06418	1.0018	1.09067	1.17338	1.12213	1.22257	1.10721	1.14477	1.15016	1.18136	1.17355	1.25531	1.17614	1.25495	1.11001	1.1163	1.10104	1.11635	1.11807	1.07927	1.12162	1.06597	1.08948
438.819	21.5529	1.09366	1.03447	1.11395	1.06645	1.10084	1.08125	1.10213	1.05893	1.0166	1.09095	1.0703	1.09788	1.09702	1.05041	1.09296	1.13151	1.05741	0.997252	1.08649	1.17535	1.12582	1.21616	1.11175	1.14013	1.15157	1.18756	1.17353	1.25605	1.17688	1.2406	1.1099	1.11839	1.10341	1.11731	1.11753	1.07951	1.12058	1.06405	1.08985
441.581	21.5984	1.09342	1.03377	1.1151	1.06456	1.0997	1.08039	1.10406	1.0598	1.01645	1.09218	1.07067	1.09798	1.09981	1.04943	1.09412	1.13441	1.06529	0.998734	1.08005	1.1781	1.12927	1.22367	1.1026	1.13531	1.15131	1.18563	1.17643	1.2595	1.17819	1.25347	1.11097	1.12031	1.10584	1.1172	1.11743	1.07695	1.12011	1.06559	1.08881
444.261	21.6439	1.09425	1.03326	1.11371	1.06363	1.10136	1.07873	1.10245	1.05824	1.01721	1.09208	1.07007	1.09595	1.0954	1.04778	1.09397	1.13468	1.06903	1.00502	1.08725	1.17173	1.13055	1.2251	1.10318	1.13346	1.13825	1.18045	1.17568	1.26378	1.17705	1.24211	1.10791	1.11918	1.10388	1.11581	1.11816	1.0794	1.12052	1.06547	1.09078
446.996	21.6894	1.09519	1.03558	1.11243	1.06429	1.10041	1.07972	1.10278	1.05689	1.01776	1.09274	1.07065	1.09527	1.09775	1.04806	1.09112	1.12478	1.06565	1.00098	1.08085	1.18074	1.12616	1.21546	1.09653	1.14311	1.15294	1.16782	1.18695	1.26122	1.17292	1.231	1.10908	1.12011	1.10285	1.1168	1.11571	1.07823	1.1191	1.06568	1.08741
449.73	21.7349	1.09381	1.03313	1.11456	1.06474	1.09757	1.08085	1.10341	1.05616	1.01324	1.09603	1.06789	1.10015	1.09694	1.05191	1.09256	1.13673	1.07921	0.998686	1.08429	1.16884	1.1277	1.23065	1.10793	1.14282	1.14419	1.17175	1.18893	1.25053	1.18661	1.23616	1.10751	1.12076	1.10286	1.11438	1.11523	1.07645	1.12094	1.06472	1.08861
452.419	21.7804	1.09345	1.03177	1.11338	1.06614	1.09731	1.07962	1.10075	1.05693	1.01403	1.09536	1.06809	1.09928	1.09639	1.05077	1.09227	1.13437	1.0739	1.0053	1.08093	1.17645	1.1237	1.22164	1.09702	1.14618	1.14944	1.1876	1.17488	1.26037	1.18481	1.24661	1.10809	1.1194	1.10301	1.11591	1.11854	1.0776	1.12082	1.06427	1.08855
455.132	21.8259	1.09195	1.03423	1.11356	1.06434	1.10387	1.08148	1.10143	1.05807	1.01499	1.09157	1.07033	1.09859	1.09807	1.05031	1.09205	1.12767	1.06024	0.999391	1.08487	1.17491	1.12372	1.21247	1.10981	1.13227	1.16078	1.19371	1.17669	1.24393	1.19896	1.23033	1.10751	1.11862	1.10216	1.11416	1.11855	1.0776	1.12023	1.06435	1.08819
457.823	21.8714	1.09446	1.03642	1.11423	1.06438	1.10256	1.08127	1.10011	1.05796	1.0151	1.09526	1.06827	1.09821	1.09573	1.04896	1.08913	1.12848	1.07174	1.00605	1.08531	1.16349	1.13229	1.22847	1.10698	1.13845	1.14681	1.17519	1.16902	1.24761	1.1797	1.24269	1.10735	1.11809	1.10095	1.1149	1.12055	1.07714	1.11986	1.0635	1.0864
460.562	21.917	1.09277	1.03425	1.11366	1.0642	1.10024	1.08013	1.09805	1.05741	1.01446	1.09431	1.07066	1.09986	1.09489	1.05212	1.09442	1.12708	1.06751	1.00984	1.092	1.16878	1.13193	1.21637	1.10093	1.12983	1.15818	1.18369	1.16942	1.24169	1.18724	1.23979	1.10743	1.11796	1.10185	1.11515	1.12082	1.07708	1.11884	1.06347	1.08837
463.291	21.9625	1.09543	1.03525	1.1124	1.06457	1.1001	1.08154	1.09891	1.05824	1.0139	1.09424	1.06951	1.09822	1.09973	1.05261	1.09114	1.12881	1.07276	1.00638	1.08093	1.18336	1.12676	1.22469	1.10369	1.12689	1.14409	1.19018	1.16689	1.25274	1.18103	1.24306	1.10752	1.11846	1.10148	1.11557	1.11742	1.0774	1.12054	1.06225	1.08394
466.055	22.008	1.09455	1.03299	1.1153	1.06363	1.10053	1.08053	1.10046	1.05992	1.01432	1.09399	1.06882	1.09867	1.09848	1.0493	1.09086	1.13132	1.06924	1.00721	1.08684	1.1768	1.12593	1.21715	1.09422	1.14124	1.15381	1.17192	1.17543	1.24245	1.18763	1.24012	1.10603	1.11899	1.1021	1.11655	1.11666	1.07933	1.11778	1.06363	1.08458
468.789	22.0535	1.09602	1.03432	1.11617	1.0641	1.10077	1.08085	1.10123	1.06056	1.01513	1.0929	1.06653	1.09784	1.09941	1.049	1.09369	1.13096	1.0695	1.00789	1.08926	1.17658	1.12987	1.23051	1.10695	1.14473	1.15254	1.18742	1.16494	1.24427	1.17496	1.24285	1.10947	1.1205	1.10192	1.11346	1.11513	1.07815	1.11849	1.06293	1.08674
471.57	22.099	1.09557	1.03183	1.11503	1.06782	1.09879	1.08102	1.0984	1.06042	1.01454	1.09025	1.06928	1.09982	1.09552	1.05039	1.08728	1.12801	1.07118	0.99798	1.09091	1.1683	1.13024	1.22071	1.10525	1.1415	1.15611	1.19106	1.17614	1.24967	1.17156	1.24088	1.10973	1.11792	1.10254	1.11518	1.11656	1.07828	1.12038	1.06295	1.08782
474.342	22.1445	1.09618	1.03184	1.11246	1.0651	1.10034	1.08097	1.10274	1.06084	1.01592	1.09376	1.06873	1.10166	1.0955	1.05016	1.09126	1.12819	1.0728	1.00989	1.08888	1.16978	1.12287	1.20956	1.10028	1.14875	1.14849	1.167	1.16972	1.25843	1.1709	1.24945	1.10883	1.12175	1.10262	1.11509	1.11882	1.07809	1.11915	1.06558	1.0878
477.09	22.19	1.09241	1.03343	1.10994	1.06432	1.09775	1.07811	1.10368	1.05995	1.01522	1.09277	1.06721	1.0982	1.09526	1.0519	1.09351	1.14296	1.0704	1.00426	1.08475	1.17827	1.12652	1.22451	1.11142	1.13825	1.14248	1.1788	1.17404	1.25427	1.17963	1.2418	1.10992	1.12114	1.10347	1.11596	1.11913	1.07925	1.11918	1.0646	1.08785
479.721	22.2355	1.09333	1.03352	1.11115	1.06394	1.0988	1.07969	1.1011	1.0604	1.01384	1.09297	1.06803	1.09714	1.09435	1.0521	1.0926	1.13703	1.07124	1.00277	1.08473	1.16361	1.13048	1.21077	1.10505	1.14348	1.15275	1.18705	1.17415	1.2639	1.18319	1.24289	1.10735	1.12017	1.103	1.11648	1.11699	1.07986	1.12046	1.06348	1.08889
482.405	22.281	1.09724	1.03385	1.1118	1.06172	1.10111	1.07721	1.10275	1.05753	1.01557	1.09379	1.07031	1.09765	1.0989	1.05047	1.09346	1.1322	1.07176	1.00613	1.08741	1.1667	1.13017	1.2217	1.10207	1.13977	1.15836	1.18081	1.17957	1.25696	1.19024	1.24469	1.10883	1.11804	1.10217	1.11663	1.11731	1.08061	1.1179	1.06296	1.08676
485.164	22.3265	1.0972	1.03318	1.11213	1.06394	1.10148	1.07713	1.10032	1.05974	1.01561	1.09269	1.06982	1.09811	1.09964	1.05162	1.09291	1.12625	1.07316	1.00598	1.08334	1.18707	1.13054	1.22912	1.10477	1.14428	1.1506	1.18218	1.17955	1.24305	1.18034	1.2324	1.11138	1.11631	1.10341	1.11216	1.11887	1.07719	1.1193	1.06307	1.08792
487.95	22.372	1.09583	1.03516	1.116	1.06144	1.09903	1.08024	1.09929	1.05909	1.01455	1.09103	1.06987	1.09815	1.09842	1.05174	1.08983	1.13074	1.07351	1.00713	1.08313	1.17896	1.12808	1.22617	1.10935	1.14201	1.15239	1.17683	1.17904	1.25338	1.17535	1.25175	1.11107	1.11875	1.10332	1.1147	1.11657	1.07731	1.11996	1.06335	1.08955
490.69	22.4175	1.09626	1.0342	1.11571	1.06339	1.10081	1.0813	1.10068	1.05841	1.01372	1.09062	1.06789	1.09998	1.09699	1.05173	1.09013	1.13369	1.07897	1.00631	1.08626	1.17443	1.12594	1.22323	1.11247	1.14005	1.14944	1.17884	1.18068	1.2664	1.18211	1.25192	1.11084	1.11998	1.10374	1.11601	1.12046	1.08052	1.12396	1.06421	1.08866
493.445	22.463	1.0958	1.03423	1.11055	1.06491	1.102	1.0812	1.10095	1.05827	1.01387	1.09309	1.0674	1.10008	1.09777	1.05069	1.09197	1.13494	1.08241	1.0056	1.08366	1.1722	1.13011	1.22295	1.11235	1.14207	1.14411	1.18347	1.17407	1.25561	1.17963	1.24488	1.11105	1.12088	1.10312	1.11655	1.12268	1.08009	1.12159	1.06333	1.08822
496.113	22.5085	1.09627	1.03324	1.11034	1.06551	1.1012	1.08021	1.10119	1.05877	1.01418	1.09455	1.06877	1.09909	1.09759	1.0514	1.09269	1.13447	1.07733	1.00486	1.08281	1.16945	1.13001	1.22229	1.10548	1.1401	1.14347	1.18999	1.16787	1.24674	1.1734	1.24499	1.11065	1.1196	1.10181	1.11603	1.12118	1.07978	1.119	1.0625	1.08743
498.839	22.554	1.09503	1.03462	1.11244	1.06458	1.10115	1.07926	1.10002	1.05922	1.01447	1.09347	1.06895	1.09983	1.09562	1.05162	1.09166	1.13333	1.07048	1.00019	1.08689	1.17228	1.12792	1.22346	1.10681	1.13715	1.1499	1.18755	1.1731	1.24906	1.1808	1.25071	1.10813	1.11873	1.1035	1.11482	1.11919	1.07903	1.12016	1.06263	1.08641
501.587	22.5995	1.09666	1.03557	1.11417	1.06306	1.10072	1.07879	1.0988	1.06007	1.01485	1.0922	1.06851	1.09891	1.0952	1.04982	1.09145	1.14509	1.06984	1.00407	1.08611	1.17354	1.13339	1.2181	1.11129	1.14519	1.15632	1.1804	1.16991	1.25512	1.19143	1.25287	1.10832	1.12107	1.10378	1.11625	1.11875	1.07894	1.1196	1.06377	1.08835
504.344	22.6451	1.09665	1.03383	1.11562	1.06359	1.09905	1.07863	1.09798	1.06043	1.01486	1.09208	1.06873	1.09953	1.0965	1.04988	1.09202	1.14457	1.06762	1.00333	1.08234	1.17656	1.13395	1.21387	1.10561	1.14337	1.15106	1.1826	1.16156	1.25368	1.18724	1.24729	1.11029	1.12004	1.10114	1.11727	1.1185	1.07882	1.11902	1.06492	1.08978
507.03	22.6906	1.09557	1.03151	1.11674	1.06395	1.10019	1.08034	1.0979	1.05788	1.01522	1.09282	1.06937	1.10102	1.09633	1.0508	1.09083	1.1311	1.06437	0.999253	1.08342	1.17432	1.13011	1.21984	1.10347	1.14408	1.15125	1.1843	1.17101	1.24613	1.18654	1.24305	1.11091	1.11933	1.10128	1.11805	1.11823	1.07815	1.11919	1.06587	1.09114
509.7	22.7361	1.09668	1.03205	1.11754	1.06255	1.10248	1.08212	1.09945	1.05611	1.01539	1.09363	1.06958	1.10029	1.09531	1.0511	1.08894	1.1305	1.06675	1.00433	1.08616	1.16813	1.12713	1.23119	1.10605	1.15441	1.15658	1.18063	1.18258	1.24645	1.18978	1.23844	1.11	1.11955	1.10439	1.11885	1.11734	1.07859	1.11944	1.06432	1.08929
512.438	22.7816	1.09456	1.03349	1.11325	1.06413	1.10014	1.08066	1.1013	1.05816	1.01523	1.09372	1.06908	1.09953	1.09585	1.05135	1.09047	1.13494	1.07141	1.0078	1.08585	1.16987	1.12285	1.23247	1.1067	1.1485	1.14862	1.17991	1.17496	1.25113	1.18148	1.23527	1.10877	1.11659	1.10355	1.1177	1.12015	1.07981	1.12069	1.06503	1.08843
515.146	22.8271	1.09418	1.03228	1.11561	1.06259	1.10145	1.07938	1.09852	1.05783	1.01643	1.09255	1.06914	1.09849	1.09524	1.05037	1.09315	1.13353	1.06898	1.00892	1.08618	1.16919	1.12092	1.21838	1.10633	1.14842	1.14931	1.18216	1.1737	1.25754	1.18471	1.25242	1.10958	1.11672	1.10324	1.11543	1.11716	1.07809	1.12211	1.06502	1.08555
517.979	22.8726	1.09552	1.03496	1.11258	1.0657	1.0983	1.07962	1.09834	1.0586	1.01506	1.09264	1.06839	1.1009	1.0974	1.04915	1.09142	1.13299	1.06052	1.00045	1.08675	1.16837	1.12969	1.21883	1.10909	1.14287	1.14832	1.18517	1.16939	1.2621	1.1832	1.25217	1.10934	1.11919	1.10192	1.11579	1.11927	1.07996	1.12434	1.06323	1.08498
520.795	22.9181	1.09618	1.03497	1.11354	1.0618	1.09948	1.08017	1.09987	1.05803	1.01433	1.09305	1.07001	1.1007	1.09933	1.05079	1.09218	1.13023	1.06802	1.00083	1.08722	1.17137	1.13708	1.21406	1.11443	1.13353	1.14293	1.18758	1.1778	1.25886	1.18152	1.23758	1.1098	1.12029	1.10044	1.11555	1.11794	1.08117	1.12113	1.06309	1.08542
523.447	22.9636	1.09563	1.03487	1.11411	1.06238	1.10014	1.07984	1.1019	1.05895	1.0129	1.09246	1.07082	1.10058	1.10022	1.05122	1.09365	1.12724	1.07074	1.00627	1.08254	1.17467	1.13571	1.21695	1.11595	1.13202	1.14745	1.17699	1.18189	1.25941	1.18595	1.23779	1.10945	1.12032	1.10068	1.11515	1.11809	1.08169	1.1202	1.06167	1.08664
526.083	23.0091	1.094	1.03381	1.11476	1.06558	1.09962	1.07829	1.10369	1.05897	1.01268	1.09105	1.06787	1.10152	1.10009	1.05057	1.09437	1.12935	1.06544	1.00353	1.08366	1.17441	1.13486	1.22653	1.11577	1.13587	1.14773	1.17984	1.17472	1.25733	1.1827	1.23996	1.10883	1.12019	1.1021	1.11506	1.11704	1.07806	1.1217	1.06503	1.08913
528.791	23.0546	1.0972	1.03299	1.11172	1.06292	1.10051	1.07917	1.10151	1.05649	1.01316	1.09352	1.06898	1.10093	1.09768	1.05085	1.09134	1.12472	1.06816	1.00087	1.08643	1.1733	1.12862	1.2233	1.10497	1.13641	1.1428	1.18372	1.16628	1.24871	1.17434	1.25005	1.10897	1.12078	1.1033	1.11605	1.11565	1.07886	1.12118	1.06473	1.09056
531.466	23.1001	1.09653	1.03285	1.11136	1.06224	1.10053	1.08148	1.1018	1.05862	1.01324	1.09379	1.07023	1.10042	1.09578	1.04903	1.09145	1.13462	1.07141	0.99997	1.08186	1.17278	1.13071	1.22041	1.10199	1.13404	1.14653	1.18565	1.17103	1.25434	1.18016	1.24153	1.11019	1.11825	1.10244	1.11789	1.11747	1.08018	1.12138	1.06236	1.08618
534.297	23.1456	1.09513	1.0332	1.11443	1.06552	1.10214	1.07941	1.0985	1.05799	1.01384	1.09597	1.06962	1.09926	1.0944	1.04878	1.09286	1.13936	1.07238	1.0006	1.08496	1.16955	1.13015	1.22541	1.09998	1.14218	1.15007	1.1799	1.17744	1.25608	1.17904	1.22918	1.11049	1.12038	1.10541	1.11756	1.11755	1.07939	1.12012	1.06427	1.08688
537.122	23.1911	1.09229	1.03163	1.11474	1.06484	1.10071	1.08054	1.0996	1.05899	1.01261	1.09523	1.06692	1.09858	1.09572	1.05024	1.0899	1.12955	1.06964	1.00039	1.08723	1.16583	1.13336	1.22283	1.10441	1.13893	1.14433	1.18465	1.17474	1.25027	1.17146	1.25191	1.10838	1.11868	1.10436	1.11592	1.11587	1.07746	1.1216	1.06336	1.08719
539.855	23.2366	1.09493	1.03395	1.11378	1.06297	1.1012	1.07871	1.10303	1.06072	1.01185	1.0946	1.06649	1.10029	1.098	1.05071	1.09198	1.12893	1.07187	0.998821	1.09019	1.16416	1.12688	1.22728	1.10674	1.13959	1.15077	1.19113	1.17207	1.24934	1.1754	1.26601	1.10839	1.11718	1.1056	1.11779	1.11567	1.07826	1.12056	1.06169	1.08846
542.543	23.2821	1.09455	1.03503	1.11264	1.0628	1.10148	1.07927	1.10021	1.05972	1.0112	1.09342	1.07053	1.09844	1.09756	1.05004	1.09517	1.13721	1.06416	1.00404	1.08783	1.1633	1.13383	1.2232	1.10005	1.13239	1.15637	1.1792	1.17499	1.25491	1.18108	1.24594	1.10934	1.11831	1.10176	1.11534	1.11712	1.07834	1.12151	1.06322	1.09011
545.267	23.3276	1.09394	1.0336	1.11249	1.06594	1.09913	1.07885	1.1018	1.05639	1.01261	1.09396	1.06894	1.09976	1.0948	1.05056	1.09063	1.13391	1.05823	1.00653	1.0907	1.16532	1.12916	1.21617	1.10088	1.14346	1.14426	1.18737	1.19015	1.2544	1.17103	1.24677	1.10903	1.11947	1.10202	1.11851	1.11801	1.07997	1.12259	1.06393	1.088
547.965	23.3732	1.09203	1.03148	1.11227	1.06502	1.10095	1.07866	1.1017	1.05686	1.01264	1.0951	1.06957	1.09882	1.09623	1.05079	1.09068	1.13329	1.0706	1.00981	1.08955	1.17123	1.13396	1.22004	1.1136	1.13505	1.14693	1.1884	1.18616	1.2534	1.17548	1.24673	1.10847	1.1186	1.1031	1.11629	1.1172	1.07836	1.12217	1.06423	1.08895
550.72	23.4187	1.09259	1.03402	1.11355	1.06534	1.10101	1.08081	1.10019	1.05683	1.01485	1.0941	1.06745	1.10041	1.09599	1.04893	1.09015	1.13511	1.07194	1.00504	1.07983	1.17832	1.13037	1.21597	1.11761	1.13835	1.14577	1.18338	1.17897	1.25362	1.17842	1.2352	1.10946	1.1161	1.10216	1.11598	1.11346	1.07913	1.12263	1.06278	1.09007
553.468	23.4642	1.09566	1.03403	1.11182	1.0631	1.09885	1.07933	1.09998	1.05915	1.01435	1.09398	1.06884	1.10079	1.09721	1.05105	1.08997	1.1305	1.0747	1.00689	1.08555	1.17132	1.13423	1.22382	1.10866	1.13857	1.15387	1.18637	1.18376	1.24648	1.18745	1.24485	1.10552	1.12059	1.10355	1.11483	1.11655	1.07788	1.12248	1.06424	1.08953
556.189	23.5097	1.09544	1.03114	1.11603	1.0631	1.09981	1.07999	1.10137	1.05691	1.01423	1.09333	1.06868	1.1022	1.09853	1.05011	1.09195	1.13656	1.0673	1.01466	1.08193	1.1712	1.13322	1.21916	1.11576	1.14134	1.14894	1.1895	1.17249	1.26015	1.19084	1.25038	1.10776	1.11846	1.10175	1.11589	1.11794	1.07865	1.12006	1.06384	1.0878
558.837	23.5552	1.09648	1.03206	1.11346	1.06411	1.09954	1.07963	1.09986	1.05527	1.0132	1.09338	1.06931	1.09978	1.09443	1.04961	1.09329	1.13296	1.06791	1.01306	1.08115	1.17019	1.13144	1.22509	1.11659	1.13878	1.15382	1.16862	1.17235	1.25874	1.17511	1.2444	1.10963	1.11726	1.10283	1.11562	1.11835	1.07737	1.12103	1.06449	1.088
561.618	23.6007	1.09764	1.0331	1.11381	1.06445	1.09956	1.07903	1.10143	1.05802	1.01466	1.09195	1.06778	1.09926	1.0947	1.04892	1.09014	1.12816	1.06602	1.00624	1.08441	1.17782	1.12963	1.22179	1.10886	1.14022	1.15088	1.18195	1.1789	1.25114	1.18169	1.2394	1.10888	1.11844	1.10132	1.11518	1.11681	1.07875	1.12265	1.065	1.08847
564.43	23.6462	1.09587	1.03348	1.11348	1.06429	1.10137	1.08042	1.09877	1.05911	1.01177	1.09488	1.06789	1.09839	1.0934	1.04696	1.08888	1.12078	1.06939	1.00228	1.09185	1.17177	1.13325	1.19968	1.10148	1.13486	1.14835	1.1787	1.17315	1.25276	1.17205	1.23826	1.10951	1.11975	1.10413	1.11576	1.11701	1.07692	1.12053	1.06341	1.09093
567.174	23.6917	1.0943	1.0328	1.11038	1.0636	1.10128	1.08066	1.09922	1.05888	1.01223	1.09515	1.06921	1.10099	1.09602	1.04789	1.09175	1.12864	1.07455	1.00881	1.08593	1.16754	1.13126	1.20984	1.10401	1.15131	1.14047	1.17681	1.17866	1.26057	1.17659	1.24548	1.10878	1.11834	1.10336	1.11667	1.11641	1.07729	1.12241	1.06336	1.09197
569.835	23.7372	1.09521	1.03089	1.11167	1.06204	1.09926	1.0793	1.10017	1.05859	1.01361	1.09419	1.06968	1.09984	1.09545	1.05024	1.09243	1.12258	1.07085	1.00836	1.09083	1.17432	1.1316	1.22439	1.10406	1.13903	1.15004	1.17121	1.17189	1.26496	1.18314	1.24225	1.10989	1.11833	1.10189	1.11647	1.11806	1.07739	1.12274	1.063	1.08822
572.566	23.7827	1.09344	1.03317	1.11037	1.06293	1.10034	1.07911	1.09829	1.05708	1.0094	1.09373	1.06854	1.10005	1.09972	1.04894	1.09164	1.12653	1.07524	1.01519	1.08837	1.18136	1.13123	1.22138	1.11399	1.14448	1.14535	1.17467	1.17379	1.25056	1.19165	1.23738	1.10924	1.1177	1.10208	1.11572	1.1178	1.07712	1.12108	1.063	1.08788
575.319	23.8282	1.09378	1.03331	1.112	1.06317	1.09911	1.0787	1.0997	1.05653	1.01082	1.0931	1.06824	1.1008	1.09595	1.0478	1.0894	1.13159	1.07615	1.00253	1.09156	1.17653	1.12179	1.21513	1.10947	1.14966	1.14618	1.18942	1.16382	1.26553	1.17626	1.25054	1.10902	1.11825	1.10268	1.11476	1.11565	1.07795	1.12267	1.06277	1.08948
578.096	23.8737	1.09913	1.03073	1.11327	1.063	1.10013	1.07982	1.09803	1.05729	1.01241	1.0979	1.06999	1.09638	1.09568	1.0481	1.09142	1.13146	1.07222	1.00837	1.08764	1.17618	1.13464	1.21537	1.11173	1.13718	1.1392	1.17862	1.16802	1.24055	1.19329	1.24964	1.11026	1.12025	1.10354	1.11449	1.11733	1.07825	1.12255	1.06268	1.09022
580.829	23.9192	1.09764	1.03254	1.11453	1.06258	1.1	1.08064	1.09859	1.06005	1.01243	1.09522	1.07041	1.10126	1.09839	1.05003	1.09106	1.14245	1.06946	1.00501	1.09592	1.17382	1.13618	1.21975	1.1098	1.14529	1.1565	1.17644	1.17172	1.27104	1.17704	1.24336	1.10751	1.12117	1.10017	1.11846	1.11814	1.08224	1.12033	1.0652	1.08753
583.569	23.9647	1.09316	1.03415	1.11439	1.06178	1.09764	1.07932	1.09692	1.05838	1.0143	1.09412	1.06823	1.10351	1.09923	1.04918	1.08994	1.13027	1.0712	1.00925	1.08224	1.17167	1.13827	1.22288	1.10964	1.13364	1.15054	1.18541	1.17924	1.25862	1.18046	1.23804	1.10769	1.11745	1.09997	1.11511	1.11711	1.07942	1.12198	1.06409	1.08832
586.296	24.0102	1.09306	1.03364	1.11337	1.06189	1.09969	1.0793	1.09782	1.05762	1.01336	1.09487	1.06699	1.09888	1.10019	1.05137	1.09084	1.13319	1.06751	1.01028	1.08725	1.17448	1.13641	1.21853	1.11251	1.14024	1.14661	1.18299	1.18963	1.25188	1.18335	1.247	1.11127	1.12181	1.1043	1.11371	1.11773	1.07816	1.12051	1.0636	1.087
589.035	24.0557	1.09525	1.03238	1.11228	1.06465	1.09878	1.08129	1.10005	1.06017	1.01364	1.09294	1.06673	1.09864	1.09797	1.05105	1.09123	1.14668	1.06739	0.994536	1.08735	1.17317	1.12748	1.22191	1.10255	1.14318	1.14367	1.18551	1.18253	1.24689	1.17933	1.25394	1.11114	1.12212	1.10251	1.11476	1.11757	1.07822	1.12117	1.06463	1.08801
591.713	24.1013	1.0951	1.03343	1.11278	1.06398	1.10002	1.08004	1.10123	1.05897	1.01244	1.09277	1.06875	1.09814	1.09798	1.04851	1.09216	1.13401	1.07725	1.00511	1.09025	1.17009	1.13099	1.24151	1.10369	1.13716	1.15753	1.16398	1.17393	1.26163	1.17782	1.24733	1.11089	1.12017	1.10038	1.11849	1.11855	1.07921	1.1217	1.06377	1.08734
594.427	24.1468	1.09548	1.03201	1.11355	1.06342	1.09975	1.08065	1.09878	1.05739	1.01327	1.09285	1.0674	1.09917	1.09775	1.0493	1.08899	1.13699	1.07409	1.0049	1.0854	1.18398	1.13332	1.22976	1.11199	1.13895	1.14564	1.1772	1.17752	1.2507	1.18028	1.24695	1.10943	1.11849	1.10104	1.11727	1.11712	1.07889	1.12083	1.06269	1.08937
597.184	24.1923	1.09518	1.03189	1.11395	1.06316	1.0991	1.0806	1.10124	1.05629	1.01146	1.09546	1.06908	1.1002	1.09614	1.05064	1.08935	1.13433	1.06661	1.00342	1.08642	1.18772	1.13487	1.21333	1.10475	1.13772	1.14363	1.19014	1.1797	1.25584	1.18283	1.24713	1.10676	1.11656	1.10207	1.11564	1.11744	1.07553	1.12161	1.06318	1.08899
599.966	24.2378	1.09451	1.03236	1.11465	1.06239	1.10131	1.07727	1.10032	1.05723	1.01079	1.09505	1.0687	1.10022	1.09524	1.05177	1.09279	1.13312	1.07056	1.00497	1.08729	1.17863	1.13143	1.21658	1.11287	1.13394	1.15567	1.19089	1.16328	1.26122	1.17673	1.25043	1.10768	1.11739	1.10289	1.11556	1.11785	1.07805	1.1238	1.06296	1.08938
602.645	24.2833	1.09555	1.03269	1.11343	1.06188	1.10152	1.07807	1.10022	1.05758	1.01074	1.0935	1.06991	1.10085	1.09763	1.05107	1.09376	1.13118	1.06815	1.00362	1.08685	1.17689	1.13262	1.22211	1.11487	1.13547	1.15588	1.17621	1.15642	1.25425	1.16612	1.24591	1.10719	1.1172	1.10259	1.1168	1.11676	1.07877	1.12163	1.06189	1.08945
605.349	24.3288	1.09609	1.03196	1.11395	1.06084	1.10319	1.07882	1.10149	1.05703	1.01238	1.09468	1.06993	1.1015	1.09978	1.04979	1.09243	1.13635	1.0699	1.00728	1.09067	1.17583	1.1382	1.22482	1.11024	1.13683	1.15281	1.1784	1.16416	1.24701	1.16899	1.2485	1.10751	1.11868	1.10354	1.11617	1.11908	1.07915	1.12307	1.06168	1.08838
608.021	24.3743	1.09379	1.03252	1.1144	1.06135	1.10281	1.07907	1.1014	1.05634	1.01354	1.09473	1.0673	1.1013	1.09738	1.0492	1.09142	1.13741	1.07457	1.00856	1.09102	1.16755	1.13487	1.22129	1.11421	1.13922	1.15099	1.18515	1.17291	1.25264	1.17377	1.24414	1.10748	1.12158	1.10427	1.11577	1.12	1.07856	1.12296	1.06201	1.08703
610.697	24.4198	1.0923	1.03376	1.11492	1.06342	1.10077	1.08024	1.10028	1.05636	1.01189	1.09347	1.06671	1.09958	1.09547	1.0488	1.09111	1.13775	1.07863	1.00163	1.08375	1.16665	1.13012	1.21751	1.11311	1.14542	1.1525	1.17801	1.17437	1.26242	1.17777	1.24028	1.10696	1.12066	1.10375	1.11695	1.11864	1.07799	1.12014	1.06427	1.0881
613.472	24.4653	1.09483	1.03233	1.11478	1.06286	1.10074	1.07921	1.09924	1.05821	1.01251	1.09358	1.06825	1.09907	1.09716	1.04959	1.09115	1.13792	1.07645	1.00391	1.07755	1.1781	1.13115	1.22355	1.10621	1.14782	1.15086	1.17649	1.17044	1.26083	1.18243	1.24908	1.10921	1.11799	1.10368	1.11716	1.11919	1.07813	1.11955	1.06527	1.08967
616.222	24.5108	1.09591	1.03049	1.11314	1.06077	1.10083	1.07798	1.09857	1.0595	1.0133	1.09344	1.0693	1.10016	1.0972	1.05015	1.0926	1.12963	1.07175	1.0099	1.08023	1.18124	1.12992	1.22322	1.10666	1.14186	1.14575	1.18169	1.17413	1.25703	1.18469	1.2521	1.11083	1.11688	1.10483	1.11573	1.11764	1.07701	1.12271	1.06129	1.08829
618.98	24.5563	1.09382	1.0319	1.11543	1.06256	1.10062	1.08107	1.10006	1.05852	1.01117	1.09415	1.0688	1.09976	1.09601	1.04984	1.09366	1.13465	1.07355	1.0051	1.08656	1.1651	1.12962	1.21662	1.11176	1.14074	1.15039	1.18301	1.1855	1.25768	1.18692	1.25336	1.11081	1.11781	1.1062	1.11494	1.11609	1.07801	1.12651	1.06104	1.08785
621.708	24.6018	1.0939	1.03385	1.11422	1.0628	1.10275	1.08188	1.10177	1.05813	1.01264	1.09547	1.06699	1.1003	1.09639	1.05046	1.09299	1.13962	1.0674	1.00499	1.08687	1.15435	1.12965	1.22011	1.11152	1.14701	1.14855	1.17941	1.18946	1.26471	1.18709	1.25275	1.1107	1.12168	1.1053	1.11591	1.1197	1.07994	1.12046	1.0616	1.08899
624.437	24.6473	1.09567	1.03143	1.10994	1.06253	1.10055	1.07959	1.0994	1.0575	1.01169	1.09452	1.06701	1.10009	1.09587	1.04951	1.09319	1.13744	1.06857	1.01253	1.08667	1.16749	1.12604	1.22561	1.10753	1.14077	1.14572	1.18201	1.17437	1.26983	1.19087	1.25217	1.10718	1.12157	1.10506	1.11575	1.11903	1.07972	1.12192	1.06108	1.08957
627.135	24.6928	1.09667	1.03103	1.11034	1.06395	1.09897	1.08092	1.10049	1.05768	1.01082	1.09197	1.07068	1.09858	1.09553	1.04913	1.09281	1.14174	1.06337	1.0123	1.08987	1.17714	1.12997	1.22745	1.10387	1.13465	1.15299	1.18191	1.16981	1.25632	1.17646	1.249	1.10758	1.11814	1.10089	1.11533	1.11778	1.08091	1.12131	1.06192	1.088
629.9	24.7383	1.09327	1.03121	1.11605	1.06198	1.09981	1.07884	1.09964	1.0558	1.0121	1.09328	1.06729	1.10023	1.09558	1.04901	1.09298	1.13234	1.06771	1.00836	1.09252	1.17396	1.13643	1.22487	1.10758	1.13341	1.1511	1.18105	1.17721	1.26005	1.18532	1.24852	1.1085	1.12184	1.10388	1.11465	1.11854	1.08194	1.12143	1.06013	1.08808
632.613	24.7838	1.09428	1.03149	1.11588	1.06267	1.10282	1.07796	1.10048	1.05608	1.01298	1.09552	1.06938	1.10092	1.09798	1.04697	1.09332	1.13315	1.0687	1.0036	1.08571	1.17614	1.12579	1.2215	1.10915	1.13752	1.15151	1.1839	1.18265	1.25869	1.17737	1.2427	1.11106	1.12061	1.10261	1.11532	1.11916	1.07731	1.12121	1.06318	1.08895
635.404	24.8294	1.09351	1.03212	1.114	1.06438	1.09868	1.08161	1.10113	1.05437	1.01181	1.09375	1.0705	1.09775	1.09584	1.04772	1.0917	1.13846	1.0596	1.0103	1.08248	1.17941	1.12194	1.22436	1.10243	1.12963	1.15557	1.18633	1.1647	1.27976	1.18711	1.24916	1.10859	1.12143	1.10324	1.11563	1.12065	1.07867	1.1195	1.06464	1.0878
638.19	24.8749	1.09253	1.03261	1.11211	1.06243	1.0978	1.07875	1.10515	1.05585	1.01015	1.09549	1.06972	1.09929	1.09422	1.04676	1.09003	1.13729	1.06567	1.00779	1.09114	1.16561	1.11969	1.21998	1.10021	1.13946	1.1489	1.17439	1.18752	1.24237	1.18119	1.25186	1.111	1.12012	1.10309	1.11562	1.11663	1.07606	1.12269	1.06317	1.08948
640.923	24.9204	1.09706	1.03431	1.1141	1.06079	1.10017	1.07878	1.10304	1.05788	1.01101	1.09601	1.07012	1.10235	1.09453	1.05032	1.09304	1.13395	1.075	1.01267	1.08447	1.17661	1.12001	1.21913	1.09913	1.1449	1.14488	1.18111	1.17242	1.2539	1.17395	1.23824	1.10916	1.1197	1.10429	1.11474	1.11562	1.07595	1.12319	1.0613	1.08886
643.577	24.9659	1.09513	1.03341	1.11233	1.0618	1.09796	1.07958	1.10348	1.06	1.01198	1.09476	1.06734	1.10148	1.09384	1.04853	1.09292	1.13683	1.07151	1.01006	1.09717	1.16819	1.13269	1.22571	1.11334	1.14142	1.15346	1.17236	1.17312	1.25206	1.18556	1.24067	1.1081	1.11933	1.09927	1.11423	1.11777	1.07837	1.12032	1.06256	1.08765
646.287	25.0114	1.09552	1.03002	1.11125	1.06153	1.09868	1.08113	1.09863	1.05694	1.01326	1.09338	1.06688	1.10016	1.09489	1.0487	1.0897	1.13624	1.06724	1.00799	1.09023	1.17802	1.13155	1.23105	1.11266	1.14081	1.15113	1.17866	1.17291	1.24868	1.17571	1.24498	1.10805	1.12084	1.1003	1.11745	1.11656	1.07745	1.12081	1.06318	1.0886
648.985	25.0569	1.09567	1.03036	1.11167	1.06061	1.09841	1.07873	1.09819	1.05727	1.01103	1.09355	1.06609	1.09937	1.0945	1.04721	1.09154	1.13802	1.07725	1.00792	1.08489	1.17972	1.13155	1.22071	1.11058	1.14573	1.15379	1.18088	1.18519	1.24836	1.18348	1.24314	1.10971	1.11911	1.10056	1.11631	1.11799	1.07786	1.12069	1.06017	1.08836
651.744	25.1024	1.09388	1.03203	1.11432	1.0613	1.09658	1.07766	1.09801	1.05662	1.0104	1.09307	1.07155	1.09915	1.09576	1.04769	1.09449	1.13379	1.06376	1.00016	1.09592	1.17735	1.13249	1.22443	1.10761	1.1375	1.14833	1.17938	1.18698	1.2555	1.1823	1.25283	1.10918	1.11713	1.10275	1.11373	1.11559	1.07987	1.11913	1.06121	1.087
654.523	25.1479	1.09388	1.02966	1.1148	1.06393	1.09787	1.07957	1.09905	1.05506	1.00821	1.09438	1.07122	1.10115	1.09708	1.0499	1.09239	1.13343	1.07154	1.00949	1.08749	1.17052	1.11718	1.22638	1.10555	1.14469	1.13945	1.18053	1.17172	1.25706	1.17013	1.25094	1.10839	1.11681	1.09969	1.1139	1.11707	1.08023	1.12011	1.0626	1.08857
657.279	25.1934	1.09366	1.03234	1.11343	1.06497	1.10442	1.07889	1.09873	1.05637	1.01133	1.09403	1.06855	1.09962	1.09583	1.0504	1.09202	1.13653	1.0718	1.00711	1.09152	1.16714	1.12125	1.21102	1.09719	1.14532	1.14527	1.17179	1.18473	1.25446	1.17471	1.24824	1.10721	1.11658	1.10393	1.1138	1.11828	1.07865	1.12189	1.06129	1.0889
659.977	25.2389	1.09416	1.03162	1.11512	1.06344	1.10314	1.07857	1.09958	1.05726	1.01087	1.0921	1.06781	1.10169	1.095	1.04863	1.09015	1.13441	1.07593	1.0046	1.08206	1.18124	1.13116	1.22178	1.10217	1.13821	1.15109	1.17105	1.17686	1.25744	1.17354	1.24556	1.11287	1.11831	1.10164	1.11385	1.11703	1.0803	1.12109	1.06365	1.08844
662.712	25.2844	1.09449	1.03339	1.11457	1.06357	1.09992	1.07966	1.09945	1.06001	1.01035	1.09575	1.06918	1.1002	1.09682	1.0492	1.08995	1.14699	1.07914	1.01499	1.08694	1.17443	1.13451	1.22323	1.11293	1.14249	1.14779	1.18414	1.16774	1.25424	1.18026	1.24472	1.10912	1.11846	1.10413	1.11512	1.11746	1.07861	1.12154	1.06233	1.08793
665.433	25.3299	1.09298	1.0321	1.11524	1.06269	1.10023	1.07994	1.10031	1.05699	1.01124	1.0948	1.06799	1.0987	1.09713	1.04908	1.09098	1.13645	1.07527	1.00861	1.09037	1.17263	1.13503	1.22558	1.11228	1.14083	1.143	1.184	1.16658	1.24853	1.17968	1.24938	1.11022	1.11815	1.10453	1.11601	1.12112	1.07937	1.12345	1.06214	1.08941
668.183	25.3754	1.09304	1.03033	1.11151	1.06133	1.10309	1.08005	1.10141	1.05442	1.01057	1.09317	1.06885	1.10231	1.0985	1.05079	1.09139	1.1307	1.0744	1.00647	1.09051	1.17427	1.12872	1.22636	1.10174	1.14203	1.14742	1.17847	1.1724	1.24775	1.18031	1.25152	1.11006	1.11916	1.10237	1.11696	1.11855	1.07925	1.12339	1.06207	1.08923
670.892	25.4209	1.09378	1.03	1.11301	1.06296	1.10156	1.07878	1.10029	1.05549	1.00913	1.09337	1.07039	1.10173	1.09516	1.05053	1.08983	1.12926	1.07732	1.00289	1.09276	1.17978	1.12774	1.21354	1.10141	1.14036	1.15148	1.18079	1.17681	1.24912	1.18682	1.24977	1.10662	1.11741	1.10284	1.11671	1.1131	1.08048	1.1231	1.06337	1.09001
673.635	25.4664	1.09353	1.03178	1.11288	1.06146	1.10184	1.07886	1.1008	1.05617	1.01054	1.09304	1.06732	1.10009	1.09569	1.05031	1.09049	1.1364	1.07887	1.00559	1.08595	1.18137	1.12696	1.2133	1.10514	1.13933	1.14723	1.17517	1.17941	1.25508	1.18133	1.24262	1.10779	1.11917	1.10357	1.1143	1.11599	1.07851	1.12262	1.06331	1.08977
676.439	25.5119	1.09375	1.03129	1.11316	1.06117	1.0999	1.07796	1.09927	1.05627	1.00989	1.09265	1.06778	1.09739	1.0984	1.04903	1.08965	1.14055	1.07809	1.00814	1.08869	1.17823	1.127	1.21586	1.10211	1.13409	1.14963	1.17535	1.17972	1.25475	1.18041	1.2406	1.10785	1.11965	1.09998	1.11425	1.11874	1.07911	1.124	1.06164	1.09121
679.205	25.5575	1.09406	1.0307	1.1144	1.06026	1.0965	1.07741	1.09899	1.05564	1.01051	1.09755	1.06925	1.09929	1.09643	1.04877	1.09051	1.12631	1.07195	1.01056	1.09056	1.17275	1.13153	1.2157	1.10188	1.13203	1.15203	1.17771	1.18269	1.25166	1.16818	1.23985	1.10874	1.11827	1.10102	1.11488	1.11832	1.0792	1.12268	1.05993	1.09129
681.867	25.603	1.09492	1.03151	1.1131	1.06141	1.09756	1.07759	1.10099	1.05518	1.00911	1.09679	1.06828	1.10025	1.09659	1.04787	1.0913	1.1282	1.07231	1.00957	1.09754	1.17782	1.13409	1.22411	1.0992	1.14315	1.1598	1.17827	1.18672	1.2473	1.16878	1.23296	1.10968	1.11932	1.10533	1.11374	1.11552	1.07746	1.12066	1.06255	1.08972
684.576	25.6485	1.09091	1.03226	1.11491	1.06133	1.0991	1.07622	1.09786	1.058	1.01019	1.09663	1.0714	1.10498	1.09742	1.04884	1.09061	1.12892	1.06704	1.01222	1.09186	1.17912	1.1348	1.22034	1.10319	1.14262	1.14652	1.18638	1.1844	1.25504	1.18089	1.24151	1.10891	1.11907	1.10243	1.11387	1.11626	1.07768	1.12115	1.06055	1.08866
687.214	25.694	1.09155	1.03087	1.11357	1.06093	1.1004	1.07853	1.09871	1.05746	1.00869	1.09515	1.0713	1.10275	1.0961	1.05013	1.09205	1.1268	1.07006	1.00727	1.08869	1.18782	1.132	1.21369	1.1092	1.13328	1.14713	1.18736	1.17865	1.25578	1.17578	1.26267	1.11136	1.11936	1.10175	1.11615	1.11589	1.07674	1.11978	1.061	1.08837
689.92	25.7395	1.09444	1.03059	1.11142	1.06209	1.09954	1.07884	1.09771	1.05684	1.01134	1.0921	1.06729	1.10264	1.09378	1.05029	1.09198	1.13031	1.06693	1.01043	1.08841	1.1723	1.12923	1.2117	1.11139	1.13731	1.15005	1.18208	1.17336	1.25808	1.18303	1.24852	1.10932	1.11982	1.10144	1.11475	1.11752	1.07784	1.12096	1.0612	1.08701
692.734	25.785	1.09429	1.03105	1.11087	1.06228	1.09972	1.0804	1.09821	1.0555	1.01035	1.09468	1.06837	1.10139	1.09551	1.04817	1.0897	1.13243	1.0757	1.00864	1.09228	1.1705	1.12856	1.21443	1.11624	1.13918	1.16031	1.18138	1.1727	1.24469	1.17404	1.25081	1.10641	1.11768	1.10182	1.11774	1.11925	1.07726	1.12408	1.06363	1.09051
695.532	25.8305	1.09534	1.03098	1.10885	1.06335	1.10335	1.07656	1.10064	1.05844	1.007	1.09279	1.06939	1.10187	1.0959	1.04671	1.09176	1.13442	1.07359	1.00742	1.09841	1.1747	1.13795	1.21691	1.11644	1.13151	1.16393	1.18416	1.17649	1.25011	1.18449	1.25696	1.105	1.11586	1.10341	1.11684	1.11707	1.07689	1.12467	1.06436	1.0887
698.185	25.876	1.09607	1.03086	1.11128	1.06176	1.10077	1.07625	1.09905	1.05794	1.0085	1.09326	1.0687	1.1007	1.09753	1.0468	1.08951	1.13876	1.07556	1.00786	1.09105	1.16813	1.13642	1.2169	1.11537	1.14138	1.15731	1.18228	1.17658	1.26893	1.18103	1.25906	1.1091	1.11823	1.10343	1.11624	1.11958	1.07684	1.12027	1.06085	1.08669
700.885	25.9215	1.09261	1.031	1.11422	1.059	1.09884	1.07671	1.09901	1.0572	1.01174	1.0933	1.0691	1.10094	1.09608	1.04707	1.08951	1.13378	1.07354	1.0075	1.08863	1.165	1.13598	1.224	1.11395	1.14487	1.14889	1.1843	1.18089	1.26254	1.17957	1.25092	1.10992	1.1193	1.10186	1.11524	1.11904	1.07542	1.12142	1.06288	1.08843
703.675	25.967	1.09218	1.03043	1.11267	1.06124	1.09805	1.07743	1.09727	1.05619	1.00987	1.09408	1.06916	1.10008	1.0963	1.04917	1.08976	1.13406	1.08026	1.00791	1.0908	1.17132	1.13901	1.22538	1.10976	1.14139	1.14463	1.19224	1.17227	1.26354	1.17485	1.2533	1.11022	1.11937	1.09971	1.11318	1.11705	1.07606	1.12397	1.06029	1.08764
706.486	26.0125	1.09323	1.03266	1.11148	1.06168	1.10195	1.07838	1.09635	1.05615	1.00825	1.09447	1.06817	1.09938	1.09807	1.04895	1.09016	1.14617	1.07649	1.00523	1.09044	1.17411	1.1383	1.22636	1.10878	1.14335	1.14944	1.17702	1.17299	1.26746	1.17754	1.25474	1.10825	1.11754	1.10044	1.11318	1.11893	1.07812	1.12352	1.06086	1.08745
709.235	26.058	1.09382	1.03156	1.11258	1.06195	1.10007	1.07754	1.09667	1.05581	1.00925	1.09383	1.06772	1.09991	1.09841	1.04874	1.09198	1.14142	1.07262	1.00407	1.09015	1.17775	1.14051	1.21986	1.10097	1.14416	1.15819	1.17713	1.17325	1.25443	1.1789	1.25094	1.10727	1.11699	1.10194	1.11366	1.11728	1.08004	1.1245	1.06285	1.08676
711.999	26.1035	1.09358	1.03144	1.11377	1.06038	1.1008	1.0768	1.10055	1.05514	1.00943	1.09389	1.06688	1.10115	1.0979	1.04892	1.09221	1.13353	1.07917	1.00841	1.08769	1.18597	1.13939	1.22447	1.09872	1.13432	1.15832	1.18858	1.1739	1.25414	1.18382	1.25124	1.10866	1.11782	1.10247	1.11425	1.1151	1.07913	1.12534	1.06244	1.08771
714.597	26.149	1.09316	1.03243	1.11221	1.06088	1.10136	1.07727	1.10233	1.05624	1.00829	1.09482	1.06736	1.10125	1.0972	1.04881	1.09133	1.13411	1.08479	1.00879	1.08999	1.18424	1.12936	1.23413	1.09849	1.13197	1.15306	1.18624	1.1752	1.26114	1.18396	1.24944	1.10879	1.11824	1.10163	1.1152	1.11485	1.07828	1.12472	1.06153	1.08874
717.189	26.1945	1.09291	1.03309	1.1104	1.06283	1.09935	1.07767	1.1009	1.05717	1.00808	1.0954	1.0684	1.10013	1.09557	1.04901	1.0915	1.13643	1.07933	1.00586	1.09435	1.17441	1.12634	1.22667	1.09651	1.13902	1.15317	1.1831	1.17312	1.25553	1.17212	1.24045	1.10714	1.11765	1.1001	1.11521	1.11511	1.07847	1.12137	1.06084	1.0874
719.967	26.24	1.09674	1.03072	1.11233	1.06303	1.09837	1.07798	1.10039	1.05485	1.01015	1.09467	1.0672	1.10042	1.09376	1.04708	1.0913	1.1393	1.06862	1.0088	1.08965	1.17517	1.13136	1.22237	1.10553	1.13905	1.15652	1.18186	1.17772	1.25439	1.17053	1.23618	1.1068	1.11663	1.10047	1.11393	1.1156	1.07777	1.12248	1.05985	1.08591
722.738	26.2856	1.09414	1.02855	1.11145	1.06436	1.10207	1.07897	1.10046	1.05474	1.01004	1.09369	1.06737	1.10134	1.09545	1.04539	1.09018	1.13121	1.07575	1.01259	1.08494	1.18221	1.12616	1.22565	1.10983	1.13769	1.15355	1.17655	1.1766	1.25239	1.17152	1.24158	1.10782	1.11924	1.10006	1.11702	1.1158	1.07667	1.12208	1.0631	1.08808
725.544	26.3311	1.09421	1.02993	1.1131	1.05949	1.10041	1.07788	1.09967	1.05807	1.00996	1.09462	1.06904	1.09897	1.09607	1.04747	1.09145	1.126	1.07677	1.01116	1.08463	1.1776	1.12941	1.217	1.10822	1.13039	1.14877	1.17727	1.17576	1.23894	1.17293	1.25	1.10805	1.12189	1.10203	1.11577	1.11484	1.07409	1.12111	1.06204	1.08847
728.332	26.3766	1.0918	1.02912	1.11233	1.05849	1.10073	1.07628	1.09868	1.05884	1.00888	1.09567	1.06812	1.09974	1.09714	1.0478	1.09243	1.13152	1.07301	1.0054	1.09533	1.17456	1.13412	1.22141	1.1036	1.13915	1.14638	1.18582	1.18957	1.24585	1.17458	1.25441	1.10778	1.11837	1.10203	1.11485	1.11487	1.07885	1.1231	1.06233	1.08933
731.035	26.4221	1.09301	1.03144	1.11404	1.06249	1.09836	1.07821	1.10163	1.0575	1.00885	1.09342	1.06916	1.10303	1.09349	1.04874	1.08983	1.12967	1.06759	1.00791	1.09349	1.17797	1.1304	1.21991	1.10162	1.13765	1.14719	1.17626	1.18155	1.24912	1.18344	1.26248	1.1083	1.11779	1.10226	1.11447	1.11496	1.07988	1.12314	1.05988	1.0898
733.68	26.4676	1.09248	1.0308	1.11182	1.06312	1.09927	1.07974	1.10252	1.05783	1.00816	1.09706	1.06858	1.10346	1.09375	1.04743	1.09085	1.11989	1.07422	1.00782	1.09794	1.18001	1.13172	1.22901	1.10436	1.13211	1.15199	1.18197	1.18653	1.24086	1.1829	1.2558	1.10576	1.11826	1.09932	1.117	1.11637	1.07891	1.12772	1.06093	1.0868
736.378	26.5131	1.09506	1.02935	1.11107	1.06268	1.09946	1.07792	1.09869	1.0564	1.00819	1.09434	1.06831	1.0991	1.09727	1.04816	1.09044	1.13334	1.07652	1.00582	1.09656	1.1714	1.12944	1.22101	1.11878	1.12705	1.14778	1.18432	1.17893	1.24699	1.17573	1.24593	1.10892	1.12115	1.101	1.11629	1.11611	1.07784	1.12518	1.0607	1.08818
739.055	26.5586	1.09467	1.03074	1.11102	1.06031	1.09861	1.07952	1.09731	1.05698	1.00575	1.09429	1.06698	1.09917	1.09626	1.04936	1.08732	1.12636	1.06781	1.01424	1.08751	1.16778	1.1309	1.21424	1.10903	1.13643	1.15579	1.17854	1.17473	1.26537	1.18227	1.24808	1.10875	1.11729	1.09998	1.11597	1.11406	1.07701	1.12358	1.06063	1.08728
741.82	26.6041	1.0916	1.02835	1.11326	1.05975	1.09809	1.08034	1.10057	1.05638	1.00745	1.09347	1.06687	1.09958	1.09824	1.04951	1.0884	1.13303	1.07057	1.00943	1.09082	1.1619	1.1243	1.20881	1.11253	1.14433	1.15998	1.1724	1.17255	1.27166	1.16729	1.25546	1.10698	1.11939	1.10215	1.11437	1.11566	1.07943	1.12431	1.06026	1.0879
744.615	26.6496	1.09373	1.02966	1.1136	1.06256	1.10004	1.08038	1.09782	1.05694	1.00924	1.09301	1.06945	1.09827	1.09768	1.05039	1.08993	1.12603	1.07584	1.01175	1.08269	1.19351	1.12914	1.22289	1.0965	1.14071	1.15665	1.17967	1.17144	1.24741	1.16669	1.24429	1.10871	1.11789	1.10019	1.11481	1.11717	1.08084	1.12367	1.06175	1.08896
747.358	26.6951	1.09162	1.02849	1.11503	1.06211	1.10134	1.07789	1.09839	1.05592	1.00828	1.09377	1.07086	1.0997	1.09603	1.04809	1.09146	1.13315	1.0743	1.00759	1.09093	1.18465	1.1328	1.22314	1.10981	1.14584	1.15069	1.17267	1.17684	1.25245	1.17162	1.23434	1.10788	1.11403	1.10234	1.11545	1.11541	1.08251	1.12345	1.06001	1.08813
750.072	26.7406	1.09217	1.03056	1.11296	1.06382	1.10131	1.07666	1.09904	1.05772	1.0081	1.09464	1.06967	1.09759	1.09714	1.04806	1.09069	1.13566	1.07689	0.998025	1.09394	1.17216	1.1277	1.21322	1.1077	1.14341	1.14721	1.17763	1.17812	1.25691	1.18025	1.2474	1.10727	1.12177	1.10131	1.11659	1.12011	1.07905	1.12562	1.0631	1.08976
752.796	26.7861	1.09331	1.03001	1.11331	1.06026	1.09724	1.07866	1.09937	1.05563	1.00771	1.09466	1.0681	1.09937	1.09726	1.0477	1.09166	1.13096	1.0748	1.00442	1.08573	1.17398	1.12664	1.21051	1.11128	1.13563	1.14489	1.1842	1.17468	1.25612	1.17971	1.24256	1.10742	1.11842	1.10498	1.11371	1.11811	1.07919	1.12413	1.06276	1.08816
755.488	26.8316	1.09474	1.03154	1.11373	1.06106	1.09723	1.07883	1.10051	1.05501	1.00716	1.09255	1.0689	1.09991	1.09626	1.04972	1.0915	1.12984	1.0754	1.00699	1.08605	1.17263	1.13424	1.21382	1.10546	1.13566	1.13639	1.18594	1.17759	1.25061	1.18454	1.25307	1.1093	1.11867	1.10268	1.1139	1.11681	1.07769	1.12412	1.05982	1.08829
758.213	26.8771	1.09229	1.02953	1.11553	1.06089	1.09896	1.07763	1.10098	1.05556	1.00824	1.09508	1.07048	1.0992	1.09805	1.0499	1.09253	1.13422	1.07268	1.00641	1.09236	1.17662	1.13187	1.21965	1.10499	1.137	1.14929	1.18831	1.17334	1.24087	1.18065	1.25677	1.10676	1.11738	1.1014	1.11222	1.11593	1.07746	1.12494	1.05978	1.08654
760.898	26.9226	1.09291	1.02982	1.11514	1.06062	1.09893	1.07773	1.09918	1.05354	1.0084	1.09312	1.06782	1.09868	1.09693	1.04868	1.09237	1.13631	1.06887	1.00863	1.09194	1.17097	1.12868	1.21735	1.10724	1.14877	1.15418	1.17441	1.17799	1.25074	1.1878	1.25202	1.10617	1.11723	1.10121	1.11451	1.11707	1.07662	1.12313	1.06314	1.0887
763.64	26.9681	1.0931	1.0302	1.11416	1.06022	1.09866	1.07928	1.10004	1.0553	1.01016	1.09449	1.06582	1.10093	1.09739	1.04715	1.08961	1.14029	1.07537	1.01099	1.08736	1.1661	1.13984	1.22371	1.1113	1.14461	1.15117	1.17703	1.16692	1.26455	1.19385	1.24925	1.10764	1.11576	1.10368	1.11351	1.11778	1.07692	1.12205	1.06213	1.08902
766.383	27.0137	1.09392	1.03158	1.11455	1.05914	1.09887	1.07897	1.09929	1.05531	1.00896	1.0953	1.0679	1.09977	1.09554	1.0463	1.09	1.13273	1.06342	1.00887	1.08439	1.17729	1.13491	1.23904	1.10704	1.15278	1.15064	1.18865	1.17697	1.26205	1.17397	1.25101	1.10825	1.11866	1.10248	1.11638	1.11746	1.07821	1.1237	1.06044	1.08967
769.174	27.0592	1.09492	1.02853	1.114	1.05963	1.09956	1.07766	1.09918	1.05601	1.00686	1.09184	1.07012	1.10161	1.09523	1.04611	1.0901	1.12756	1.07534	1.01264	1.09225	1.18125	1.14225	1.20838	1.1003	1.1523	1.14945	1.19354	1.17898	1.25575	1.1762	1.24791	1.10912	1.11656	1.10465	1.11528	1.11625	1.07601	1.12495	1.05991	1.08814
771.969	27.1047	1.09463	1.02948	1.11592	1.06004	1.09959	1.07685	1.09957	1.05508	1.00861	1.09355	1.07051	1.10149	1.09663	1.04569	1.09247	1.13062	1.07659	1.00286	1.08624	1.18659	1.13097	1.21667	1.10046	1.14734	1.1492	1.18192	1.18302	1.25927	1.18123	1.24607	1.10596	1.11611	1.1037	1.11358	1.11566	1.07792	1.1221	1.06393	1.08768
774.734	27.1502	1.09139	1.02901	1.11351	1.06065	1.09937	1.07637	1.09687	1.05487	1.00663	1.09452	1.06784	1.10171	1.0946	1.04807	1.08957	1.14221	1.07723	1.01225	1.08467	1.17706	1.13365	1.22329	1.11491	1.15462	1.15169	1.17412	1.17551	1.25173	1.17394	1.24579	1.10621	1.11815	1.10364	1.11466	1.11645	1.0779	1.12314	1.06285	1.0865
777.445	27.1957	1.09309	1.02947	1.11125	1.0628	1.09894	1.07549	1.09713	1.05496	1.00417	1.09411	1.07028	1.10138	1.09692	1.0472	1.09172	1.13443	1.07677	1.01659	1.09126	1.16297	1.13064	1.22929	1.10918	1.13805	1.15464	1.17091	1.1701	1.26208	1.18838	1.24949	1.10878	1.11575	1.10057	1.11799	1.1174	1.07632	1.12734	1.06082	1.08803
780.181	27.2412	1.09422	1.0298	1.11338	1.05924	1.09998	1.07717	1.09724	1.05427	1.00886	1.09334	1.06763	1.10146	1.09537	1.04494	1.09101	1.13003	1.07974	1.01426	1.08935	1.18011	1.134	1.21576	1.10871	1.13469	1.15072	1.18109	1.17915	1.23978	1.18303	1.25336	1.10854	1.1184	1.10158	1.11665	1.11796	1.07809	1.1273	1.06058	1.08586
782.852	27.2867	1.09543	1.02955	1.11255	1.06012	1.09925	1.07725	1.09904	1.0537	1.009	1.09242	1.06777	1.10092	1.09719	1.04707	1.0914	1.12751	1.08142	1.01627	1.08796	1.18089	1.13565	1.22785	1.11568	1.13634	1.1418	1.19382	1.17145	1.24945	1.18201	1.25621	1.10728	1.11753	1.1017	1.11923	1.1206	1.08086	1.1233	1.05852	1.0902
785.568	27.3322	1.0945	1.02882	1.1116	1.06199	1.0965	1.07802	1.09987	1.05637	1.00622	1.0942	1.06817	1.09957	1.09774	1.04731	1.08953	1.13278	1.0737	1.01174	1.09025	1.1714	1.14071	1.21923	1.11966	1.14218	1.14519	1.1773	1.17846	1.25183	1.18818	1.24919	1.10543	1.1169	1.10255	1.11699	1.11896	1.07953	1.12328	1.06143	1.08889
788.267	27.3777	1.0947	1.03169	1.11057	1.06135	1.0969	1.07775	1.09985	1.0545	1.00679	1.09461	1.06934	1.10048	1.09766	1.04942	1.09035	1.13073	1.07241	1.01347	1.08737	1.17829	1.1355	1.22244	1.11734	1.14948	1.14237	1.18426	1.16784	1.24295	1.17987	1.25668	1.10606	1.11793	1.1016	1.11435	1.11658	1.07764	1.12548	1.06128	1.08828
791.009	27.4232	1.09291	1.02816	1.11507	1.06212	1.09945	1.07627	1.09927	1.05398	1.00548	1.0943	1.06892	1.10054	1.09832	1.04828	1.09045	1.13227	1.07102	1.00358	1.08934	1.17931	1.13883	1.21854	1.11181	1.14703	1.13607	1.18219	1.18209	1.23822	1.17023	1.24512	1.10882	1.11942	1.10228	1.1128	1.11743	1.07674	1.12485	1.0625	1.08827
793.775	27.4687	1.09424	1.02824	1.11442	1.06226	1.09932	1.07736	1.09764	1.0547	1.00373	1.09603	1.06754	1.10122	1.09581	1.04789	1.08938	1.12803	1.07488	1.00785	1.08986	1.17664	1.13138	1.21528	1.10447	1.14278	1.16205	1.17189	1.18219	1.2692	1.17442	1.26617	1.11009	1.11589	1.09957	1.11804	1.11556	1.07809	1.12476	1.0629	1.0889
796.53	27.5142	1.0928	1.02663	1.11206	1.06095	1.09832	1.07897	1.10018	1.05432	1.00512	1.09478	1.06995	1.10169	1.09561	1.04685	1.0891	1.1259	1.07142	1.01581	1.09041	1.17993	1.13436	1.21557	1.10359	1.14143	1.1546	1.17513	1.17749	1.26466	1.17814	1.25177	1.10738	1.11837	1.10071	1.11619	1.11666	1.07799	1.12676	1.06154	1.08957
799.23	27.5597	1.09333	1.02685	1.11186	1.06236	1.10004	1.07853	1.09893	1.05326	1.00568	1.09113	1.06812	1.10051	1.09743	1.04709	1.09013	1.13661	1.07137	1.01156	1.09068	1.16746	1.13292	1.22203	1.10133	1.1488	1.15876	1.18788	1.17125	1.26216	1.17451	1.24974	1.10599	1.11701	1.10096	1.11549	1.11502	1.07802	1.12638	1.06113	1.08874
801.965	27.6052	1.09287	1.02916	1.11251	1.062	1.09623	1.0786	1.09571	1.05442	1.00421	1.09707	1.06651	1.1017	1.09598	1.04666	1.09294	1.12908	1.07407	1.00749	1.09235	1.17841	1.14127	1.2193	1.11702	1.1391	1.15268	1.18039	1.16916	1.25532	1.18164	1.25371	1.10853	1.11815	1.10129	1.11443	1.11719	1.07749	1.12505	1.06388	1.08899
804.68	27.6507	1.09345	1.02833	1.11202	1.06319	1.09769	1.08076	1.09687	1.05623	1.00589	1.0954	1.06806	1.10061	1.09874	1.04941	1.09159	1.12939	1.06782	1.00737	1.0899	1.17475	1.14098	1.22216	1.11073	1.13961	1.14826	1.18401	1.18222	1.25348	1.17209	1.25181	1.10874	1.11662	1.0998	1.11297	1.115	1.07695	1.12646	1.05929	1.08903
807.429	27.6962	1.09258	1.03019	1.1165	1.05689	1.09749	1.07795	1.0991	1.05318	1.00862	1.0975	1.06622	1.09878	1.09873	1.04666	1.08938	1.14019	1.06909	1.0089	1.0846	1.16696	1.13764	1.21334	1.10242	1.14599	1.14777	1.19467	1.17561	1.25636	1.18513	1.25254	1.10834	1.11692	1.10037	1.1153	1.114	1.07469	1.12577	1.0621	1.08662
810.147	27.7418	1.09287	1.03018	1.11392	1.05908	1.09939	1.07843	1.09865	1.05377	1.00664	1.09579	1.06824	1.10254	1.09809	1.04581	1.09119	1.1283	1.07158	1.0064	1.08252	1.18104	1.13327	1.22788	1.10765	1.1472	1.15464	1.18245	1.17225	1.26056	1.18506	1.24148	1.1076	1.11678	1.10159	1.11516	1.11746	1.07784	1.12314	1.0596	1.08818
812.884	27.7873	1.09289	1.03015	1.11305	1.06065	1.09996	1.07935	1.09711	1.054	1.00489	1.09318	1.06748	1.10064	1.09485	1.04705	1.09185	1.1302	1.06623	1.00865	1.09053	1.19078	1.12652	1.21816	1.11331	1.13545	1.15371	1.18014	1.17724	1.26168	1.17632	1.24727	1.10783	1.1186	1.10176	1.11459	1.11816	1.07752	1.12255	1.06048	1.08765
815.632	27.8328	1.09268	1.02755	1.11246	1.06012	1.0991	1.07862	1.09669	1.05711	1.00571	1.09505	1.06898	1.09909	1.09576	1.0477	1.08952	1.14063	1.07501	1.00707	1.08218	1.18556	1.11886	1.20602	1.11068	1.14254	1.14501	1.18583	1.17299	1.26282	1.18393	1.26754	1.10617	1.11591	1.10102	1.11474	1.1165	1.07959	1.12219	1.06384	1.08728
818.411	27.8783	1.09164	1.02852	1.11086	1.06157	1.0983	1.0781	1.09859	1.05565	1.00623	1.09497	1.06882	1.101	1.09835	1.0475	1.09093	1.13137	1.07875	1.01081	1.08481	1.17994	1.13512	1.21985	1.09933	1.13279	1.14653	1.17831	1.18564	1.25707	1.18102	1.25365	1.10893	1.11625	1.10149	1.1144	1.11527	1.07685	1.12461	1.05977	1.08824
821.158	27.9238	1.09082	1.02802	1.1103	1.0614	1.09868	1.07751	1.09825	1.05742	1.00506	1.09637	1.07045	1.10355	1.09833	1.04564	1.09042	1.14424	1.06859	1.01442	1.09219	1.17636	1.13003	1.22344	1.11356	1.14015	1.14304	1.1761	1.17645	1.26501	1.18439	1.25122	1.1111	1.11928	1.10008	1.11537	1.11704	1.07587	1.12458	1.06234	1.08894
823.76	27.9693	1.0969	1.02645	1.11268	1.05822	1.09862	1.07613	1.09716	1.05458	1.00764	1.09666	1.06778	1.09811	1.09596	1.04654	1.09251	1.147	1.07543	1.00931	1.07998	1.17995	1.13681	1.21724	1.10761	1.1453	1.14916	1.19151	1.16975	1.25175	1.19329	1.2503	1.11086	1.11828	1.10193	1.11455	1.11752	1.07511	1.12487	1.05996	1.08981
826.413	28.0148	1.09565	1.02715	1.11146	1.06032	1.10019	1.07621	1.09714	1.05377	1.00498	1.09408	1.06551	1.09917	1.09657	1.04474	1.08986	1.14839	1.0823	1.00951	1.09507	1.18284	1.13845	1.21769	1.1186	1.14232	1.15099	1.1707	1.16845	1.25007	1.16645	1.24996	1.10985	1.11826	1.10077	1.11522	1.11636	1.07664	1.12487	1.06204	1.0862
829.125	28.0603	1.09356	1.02867	1.11324	1.05865	1.09816	1.07534	1.09882	1.05602	1.0053	1.094	1.06773	1.0999	1.09552	1.04639	1.08837	1.13511	1.07031	1.00564	1.09934	1.17115	1.13337	1.21026	1.12056	1.14588	1.14584	1.17622	1.17267	1.24946	1.18083	1.24655	1.10734	1.11775	1.10078	1.11298	1.11478	1.07753	1.12589	1.0616	1.08735
831.866	28.1058	1.09292	1.02803	1.11377	1.05868	1.09833	1.07625	1.09804	1.05602	1.00491	1.09234	1.06812	1.09783	1.09585	1.04575	1.08871	1.14033	1.07666	1.01049	1.09058	1.18525	1.13165	1.20795	1.10321	1.13326	1.14567	1.19783	1.17292	1.24104	1.17553	1.23163	1.10553	1.11826	1.10155	1.11476	1.11943	1.07893	1.12302	1.06007	1.08679
834.652	28.1513	1.09375	1.02796	1.11398	1.06187	1.10137	1.07643	1.09871	1.05476	1.00518	1.09338	1.07147	1.0963	1.09708	1.04733	1.09019	1.13266	1.06934	1.01971	1.08351	1.16718	1.12658	1.22806	1.10941	1.12913	1.15394	1.18248	1.17811	1.24288	1.18258	1.23411	1.10607	1.11733	1.10096	1.11518	1.11708	1.07903	1.12339	1.06008	1.08951
837.465	28.1968	1.09253	1.02871	1.11292	1.06142	1.09914	1.07559	1.10044	1.05433	1.00582	1.09408	1.06586	1.09874	1.09655	1.04714	1.09112	1.1402	1.06974	1.01626	1.08147	1.1752	1.13103	1.2138	1.11268	1.13794	1.14848	1.17198	1.17792	1.24774	1.17953	1.23737	1.10811	1.11868	1.09816	1.11764	1.11521	1.07769	1.12367	1.06143	1.08941
840.269	28.2423	1.0943	1.03131	1.11495	1.05854	1.10166	1.07875	1.09717	1.05299	1.00637	1.09379	1.06691	1.10142	1.09684	1.0479	1.08973	1.1495	1.07644	1.00814	1.08726	1.17486	1.13981	1.21928	1.11701	1.14363	1.14106	1.17265	1.17822	1.25138	1.17538	1.24744	1.10766	1.11862	1.09847	1.1159	1.11606	1.07814	1.12445	1.05836	1.08907
842.986	28.2878	1.09358	1.02896	1.11273	1.06092	1.09923	1.07928	1.09732	1.05299	1.00614	1.09504	1.06819	1.10061	1.09894	1.04599	1.0943	1.13089	1.07936	1.00658	1.08745	1.17271	1.13549	1.22266	1.10328	1.15101	1.15093	1.18017	1.17542	1.26118	1.17822	1.24015	1.10713	1.11864	1.10322	1.11493	1.11661	1.07636	1.12515	1.05926	1.088
845.726	28.3333	1.09241	1.0275	1.11126	1.05823	1.10215	1.0764	1.09781	1.05541	1.00511	1.09369	1.06731	1.10013	1.09284	1.04526	1.0875	1.12315	1.07476	1.01777	1.08732	1.16694	1.13549	1.21915	1.11123	1.14462	1.14911	1.16921	1.18429	1.26102	1.18716	1.24615	1.10866	1.11899	1.10141	1.11329	1.11561	1.07753	1.12472	1.0604	1.08777
848.352	28.3788	1.09345	1.02883	1.11123	1.05954	1.10141	1.07652	1.09791	1.0559	1.00404	1.09317	1.06734	1.1	1.09415	1.04533	1.0881	1.13026	1.07717	1.00983	1.08769	1.18163	1.13169	1.22059	1.10774	1.14699	1.15175	1.18727	1.16634	1.25851	1.18153	1.24252	1.10683	1.1191	1.09992	1.11348	1.11795	1.07535	1.1233	1.06018	1.08722
851.039	28.4243	1.0946	1.02702	1.11201	1.05761	1.09948	1.07612	1.0957	1.05748	1.00419	1.09398	1.06739	1.10178	1.09479	1.04804	1.09123	1.12919	1.07013	1.01343	1.08886	1.18229	1.13459	1.22419	1.11709	1.13995	1.1566	1.18258	1.16757	1.25434	1.17602	1.24695	1.1072	1.11776	1.09974	1.11539	1.11715	1.07684	1.12586	1.06034	1.08833
853.724	28.4699	1.09423	1.02844	1.11285	1.05886	1.09755	1.07627	1.09697	1.0582	1.00504	1.09389	1.06939	1.09919	1.09451	1.04985	1.09078	1.13001	1.07572	1.0166	1.09354	1.17778	1.13713	1.22369	1.11545	1.13616	1.15743	1.18106	1.17822	1.25773	1.19082	1.24879	1.10786	1.11852	1.10332	1.11664	1.1171	1.07758	1.12471	1.06023	1.08595
856.457	28.5154	1.0922	1.02819	1.11714	1.06151	1.09586	1.07612	1.09716	1.05432	1.00611	1.09403	1.06893	1.09858	1.09755	1.0492	1.08879	1.13879	1.07725	1.00951	1.09127	1.17506	1.12946	1.22164	1.11399	1.13951	1.15903	1.18661	1.17794	1.25849	1.18831	1.24768	1.10754	1.11927	1.10259	1.11461	1.11609	1.0786	1.124	1.06095	1.0873
859.284	28.5609	1.09294	1.02783	1.11348	1.06	1.09854	1.07747	1.09839	1.05392	1.00611	1.09279	1.06832	1.09978	1.09753	1.047	1.08995	1.14237	1.07683	1.00421	1.08808	1.17573	1.1321	1.21076	1.10852	1.14639	1.15337	1.18889	1.17256	1.25453	1.18629	1.25005	1.10531	1.11774	1.09943	1.11188	1.11648	1.07753	1.12471	1.06222	1.0904
862.122	28.6064	1.08935	1.0249	1.11307	1.05977	1.09606	1.07714	1.09982	1.05323	1.00497	1.09268	1.06812	1.10023	1.09711	1.04637	1.09104	1.13469	1.07736	1.00436	1.09124	1.17969	1.13832	1.21652	1.10623	1.14199	1.14963	1.18427	1.17498	1.26042	1.18576	1.25313	1.10587	1.11894	1.1014	1.11194	1.1153	1.07844	1.12337	1.06145	1.08934
864.819	28.6519	1.09038	1.02484	1.11312	1.06088	1.09731	1.07601	1.10062	1.05573	1.00365	1.09515	1.06547	1.09973	1.09736	1.04636	1.08968	1.12645	1.07749	1.00617	1.09448	1.17514	1.13277	1.21966	1.11097	1.13976	1.1488	1.17691	1.17928	1.26407	1.17595	1.24583	1.1073	1.11891	1.09995	1.11449	1.11733	1.07804	1.12359	1.06229	1.08714
867.544	28.6974	1.09189	1.025	1.11083	1.0576	1.09987	1.07773	1.10095	1.05397	1.00432	1.09402	1.06877	1.0978	1.095	1.0481	1.08678	1.13758	1.07279	1.01258	1.08807	1.18224	1.13973	1.23234	1.10953	1.14254	1.15238	1.17249	1.17513	1.26085	1.17929	1.24528	1.10636	1.1148	1.10093	1.11358	1.11748	1.07955	1.12597	1.06134	1.08773
870.194	28.7429	1.09275	1.02688	1.11115	1.05833	1.0982	1.07724	1.09977	1.05436	1.00343	1.09573	1.07006	1.09926	1.09397	1.04552	1.09139	1.13985	1.07158	1.01109	1.08876	1.18165	1.13969	1.22768	1.10957	1.15177	1.14808	1.17662	1.18261	1.25674	1.18084	1.2352	1.10682	1.11636	1.10189	1.11203	1.11869	1.07195	1.12259	1.06274	1.08801
872.88	28.7884	1.09033	1.02926	1.11269	1.05988	1.09979	1.07534	1.10048	1.05451	1.00372	1.09619	1.06579	1.09914	1.0934	1.04368	1.09269	1.1394	1.07402	1.01041	1.08975	1.18839	1.13501	1.2214	1.10832	1.14377	1.15278	1.17639	1.18463	1.25957	1.18711	1.23174	1.10848	1.11769	1.10006	1.11485	1.11659	1.07438	1.12473	1.0612	1.0886
875.641	28.8339	1.09015	1.02974	1.1115	1.06009	1.10124	1.07515	1.09912	1.05526	1.00541	1.095	1.06484	1.09772	1.09522	1.04558	1.09032	1.13365	1.0767	1.00942	1.09564	1.18659	1.13012	1.22016	1.11492	1.13537	1.155	1.177	1.1728	1.26107	1.1815	1.24124	1.10732	1.11703	1.0994	1.11537	1.11507	1.07649	1.12334	1.05969	1.08754
878.446	28.8794	1.09221	1.02852	1.11459	1.05864	1.09815	1.07864	1.09923	1.05564	1.00609	1.09676	1.06683	1.09973	1.09578	1.04969	1.09164	1.13413	1.07483	1.00796	1.08817	1.18048	1.12913	1.21397	1.10615	1.13281	1.15149	1.18407	1.17035	1.26867	1.18325	1.25282	1.10667	1.11608	1.10133	1.11513	1.11577	1.07707	1.12459	1.06179	1.08779
881.166	28.9249	1.09023	1.02732	1.11518	1.05849	1.09848	1.07659	1.09862	1.05522	1.00399	1.09672	1.06755	1.10089	1.09525	1.04871	1.08976	1.14498	1.07252	1.01202	1.08132	1.1792	1.12846	1.22523	1.10019	1.13975	1.15647	1.17641	1.17587	1.26394	1.18157	1.25188	1.10647	1.1188	1.10284	1.11654	1.11678	1.07793	1.12751	1.06125	1.08943
883.909	28.9704	1.09353	1.02628	1.11105	1.05879	1.09823	1.07754	1.09727	1.05378	1.00164	1.09464	1.06789	1.10043	1.09315	1.04837	1.08811	1.1366	1.07102	1.01056	1.0912	1.17967	1.12975	1.22438	1.10561	1.14622	1.15427	1.18299	1.17566	1.26528	1.18358	1.24808	1.1063	1.1195	1.10128	1.11394	1.11747	1.07844	1.12464	1.05913	1.08837
886.612	29.0159	1.09351	1.02628	1.11399	1.05953	1.09861	1.07897	1.09837	1.05342	1.00263	1.0939	1.06812	1.10076	1.09407	1.04633	1.08976	1.12823	1.07458	1.00542	1.09324	1.18098	1.1312	1.21915	1.11229	1.14892	1.15113	1.18694	1.17372	1.26303	1.18622	1.24841	1.10545	1.12112	1.10027	1.11305	1.11697	1.08076	1.1251	1.06071	1.08607
889.355	29.0614	1.09246	1.02583	1.11326	1.0601	1.09961	1.07717	1.10105	1.05395	1.00452	1.09304	1.06775	1.10084	1.09616	1.0452	1.09073	1.13965	1.07143	1.00123	1.08769	1.17872	1.12664	1.21832	1.1078	1.13885	1.15033	1.18495	1.16819	1.2579	1.17897	1.24402	1.1079	1.11915	1.10167	1.11483	1.11559	1.07847	1.12383	1.05995	1.08615
892.084	29.1069	1.09134	1.02761	1.11415	1.0587	1.09964	1.07672	1.09961	1.05333	1.00339	1.09162	1.06819	1.09957	1.09685	1.04642	1.09005	1.13747	1.07275	1.00601	1.09297	1.17495	1.13198	1.21595	1.10001	1.14636	1.15172	1.18009	1.18142	1.26027	1.18932	1.24223	1.10603	1.11525	1.10357	1.11479	1.11371	1.07604	1.12814	1.06209	1.08704
894.821	29.1524	1.09351	1.02664	1.11651	1.06194	1.1001	1.07882	1.09581	1.05324	1.00274	1.0959	1.06968	1.09969	1.09609	1.04529	1.08671	1.12871	1.0745	1.00882	1.08884	1.17707	1.13373	1.22417	1.0978	1.13892	1.15419	1.17959	1.17901	1.25245	1.18017	1.2486	1.10598	1.11472	1.10007	1.11407	1.11614	1.07801	1.12738	1.06197	1.08708
897.521	29.198	1.09372	1.02618	1.11577	1.0602	1.0993	1.0766	1.09854	1.05465	1.00277	1.09457	1.06892	1.10015	1.09663	1.04489	1.08824	1.12939	1.07336	1.00846	1.08118	1.17264	1.13516	1.21949	1.10521	1.13608	1.14823	1.17945	1.18426	1.26124	1.17587	1.24093	1.10792	1.11799	1.09931	1.11584	1.11629	1.0762	1.12444	1.06055	1.08959
900.26	29.2435	1.09301	1.02557	1.11528	1.06122	1.09947	1.07685	1.09957	1.05566	1.00267	1.0931	1.06606	1.10086	1.09715	1.04581	1.08819	1.13371	1.06486	1.00973	1.07868	1.17484	1.13714	1.21983	1.10542	1.1398	1.15279	1.18099	1.19134	1.26544	1.179	1.2412	1.10804	1.11716	1.1003	1.11538	1.11537	1.07619	1.12549	1.05895	1.09019
902.986	29.289	1.09339	1.02542	1.11396	1.05975	1.09785	1.07701	1.09814	1.05331	1.00351	1.0927	1.06677	1.09822	1.09573	1.04782	1.09053	1.13524	1.07674	1.01297	1.08564	1.17977	1.13266	1.21846	1.10578	1.14455	1.15572	1.18382	1.18566	1.25309	1.1847	1.25202	1.10741	1.11737	1.10207	1.11386	1.11963	1.07691	1.12367	1.06022	1.08853
905.719	29.3345	1.09441	1.02785	1.1156	1.05964	1.09714	1.07447	1.09618	1.05485	1.0031	1.09295	1.06622	1.09885	1.09594	1.04595	1.0891	1.13228	1.07854	1.01139	1.08891	1.16688	1.13006	1.22314	1.1149	1.14057	1.15068	1.17554	1.17748	1.25834	1.17138	1.25079	1.10779	1.11861	1.09967	1.11334	1.11818	1.07729	1.12527	1.05903	1.08829
908.387	29.38	1.09353	1.02682	1.11581	1.05953	1.09766	1.07597	1.0988	1.05653	1.00433	1.09263	1.06446	1.0992	1.09396	1.04759	1.08889	1.13222	1.08173	1.0085	1.09458	1.17077	1.13391	1.23063	1.1115	1.14891	1.14414	1.16765	1.17918	1.26115	1.18614	1.24667	1.10649	1.11691	1.0989	1.11305	1.11534	1.07888	1.12641	1.06231	1.08992
911.087	29.4255	1.09396	1.02627	1.11657	1.05653	1.10019	1.07538	1.0996	1.05475	1.0032	1.09262	1.06845	1.0987	1.09513	1.04763	1.08733	1.13338	1.07269	1.01402	1.09222	1.18492	1.13453	1.2192	1.10883	1.14475	1.14786	1.17708	1.1896	1.26178	1.18749	1.24453	1.10662	1.11821	1.10039	1.1128	1.11639	1.0774	1.12629	1.06079	1.08896
913.826	29.471	1.09292	1.02533	1.115	1.05905	1.09924	1.07459	1.10134	1.05306	1.00288	1.09241	1.06674	1.09767	1.09621	1.04569	1.08939	1.13836	1.07776	1.01124	1.08818	1.18124	1.14012	1.21071	1.11681	1.14627	1.15138	1.17505	1.17879	1.26511	1.18898	1.24179	1.108	1.11848	1.09851	1.11492	1.11718	1.07952	1.12479	1.06108	1.08915
916.596	29.5165	1.09062	1.02438	1.11578	1.05872	1.09737	1.07579	1.09616	1.05086	1.00555	1.09252	1.06753	1.10018	1.09527	1.04733	1.08935	1.13485	1.07831	1.01321	1.08417	1.1755	1.12694	1.22302	1.11817	1.13846	1.15049	1.18425	1.17659	1.26557	1.18393	1.2493	1.10555	1.11762	1.09967	1.11351	1.11678	1.0783	1.12559	1.06166	1.08845
919.347	29.562	1.08968	1.02665	1.1152	1.05594	1.09852	1.07675	1.09662	1.05221	1.00278	1.09551	1.06938	1.09837	1.09805	1.04679	1.08834	1.141	1.06641	1.01887	1.0948	1.189	1.13611	1.22171	1.11634	1.15069	1.14233	1.18564	1.18714	1.25519	1.17804	1.23524	1.10478	1.11654	1.10006	1.11542	1.11416	1.07728	1.1284	1.06075	1.09056
922.128	29.6075	1.09034	1.02625	1.11456	1.05677	1.09609	1.07531	1.09763	1.05301	1.00327	1.09797	1.06612	1.0993	1.09736	1.04849	1.08997	1.13879	1.07856	1.01971	1.08664	1.172	1.13952	1.22015	1.11901	1.13919	1.15366	1.18061	1.18412	1.25178	1.18624	1.25454	1.10482	1.11664	1.10096	1.11698	1.11468	1.07687	1.12772	1.06036	1.08977
924.88	29.653	1.09023	1.02739	1.11435	1.05591	1.09567	1.07538	1.09843	1.0536	1.00425	1.09432	1.06573	1.10179	1.095	1.04663	1.09087	1.13197	1.07415	1.0067	1.0863	1.17139	1.13362	1.21771	1.10319	1.13622	1.16228	1.18574	1.16427	1.24949	1.18139	1.23172	1.10576	1.11544	1.10332	1.11496	1.11725	1.07813	1.12499	1.05929	1.08837
927.629	29.6985	1.08917	1.02782	1.11513	1.05955	1.09825	1.07725	1.10034	1.05277	1.00512	1.09449	1.06571	1.09734	1.09528	1.04446	1.08935	1.13404	1.06882	1.00135	1.09436	1.16493	1.13573	1.22332	1.10407	1.14528	1.15127	1.18855	1.17242	1.26268	1.18637	1.23716	1.10595	1.11643	1.10286	1.11416	1.11578	1.07778	1.12654	1.05859	1.09005
930.27	29.744	1.09175	1.0274	1.11414	1.06011	1.09812	1.07648	1.09843	1.05413	1.00462	1.09438	1.06608	1.10104	1.09543	1.04516	1.08716	1.1225	1.06923	1.0112	1.08967	1.17272	1.13838	1.22082	1.10994	1.13999	1.14068	1.18504	1.19001	1.25949	1.18663	1.25081	1.10596	1.11682	1.09942	1.11567	1.11912	1.07837	1.12557	1.06317	1.0884
932.987	29.7895	1.08596	1.02682	1.11728	1.06083	1.09809	1.0764	1.0983	1.05475	1.00237	1.09302	1.06691	1.10244	1.09421	1.04629	1.08832	1.11759	1.07368	1.0093	1.08855	1.1827	1.13284	1.23789	1.11295	1.1427	1.14482	1.18046	1.1891	1.25686	1.17701	1.25571	1.10541	1.11782	1.09951	1.11574	1.11681	1.07734	1.12696	1.06389	1.0864
935.745	29.835	1.08788	1.02516	1.11747	1.05958	1.09758	1.07643	1.09813	1.0536	1.00173	1.09351	1.06706	1.10104	1.09708	1.04544	1.09013	1.12639	1.07585	1.00701	1.09312	1.1824	1.13567	1.24049	1.11146	1.14071	1.14632	1.18032	1.1816	1.25307	1.17514	1.25937	1.10668	1.11645	1.10119	1.11452	1.11758	1.07595	1.12358	1.06088	1.089
938.525	29.8805	1.08906	1.02654	1.11703	1.05856	1.097	1.07706	1.09716	1.05185	1.00197	1.0912	1.06734	1.09957	1.09721	1.0457	1.09057	1.12592	1.08011	1.00923	1.09561	1.18279	1.13514	1.23204	1.1104	1.13251	1.14072	1.17641	1.18008	1.25181	1.17908	1.2546	1.1073	1.1172	1.10175	1.1147	1.11648	1.07711	1.12528	1.06051	1.08741
941.274	29.9261	1.08877	1.02638	1.11511	1.05852	1.09682	1.07566	1.09819	1.05358	1.00352	1.09164	1.06799	1.09894	1.09644	1.04588	1.08855	1.12539	1.08176	1.00921	1.09616	1.17893	1.13538	1.22306	1.10934	1.13487	1.14785	1.17194	1.18168	1.24828	1.18435	1.24657	1.10821	1.11891	1.09968	1.11417	1.11333	1.07822	1.12555	1.0605	1.08737
944.028	29.9716	1.08993	1.02425	1.11493	1.05832	1.09831	1.07399	1.10025	1.05558	1.00278	1.09229	1.06868	1.09837	1.0954	1.04684	1.08909	1.13589	1.07766	1.00811	1.09159	1.17897	1.13478	1.21376	1.10877	1.13658	1.15981	1.18278	1.17217	1.25258	1.18461	1.24403	1.10664	1.1167	1.10004	1.11306	1.11424	1.07634	1.1241	1.06108	1.09073
946.668	30.0171	1.09096	1.02676	1.115	1.05781	1.09673	1.07425	1.10015	1.05418	1.00131	1.09353	1.06678	1.09706	1.09439	1.04589	1.09093	1.13887	1.07712	1.01832	1.08857	1.18117	1.13297	1.2236	1.11293	1.13775	1.1576	1.18142	1.1748	1.25639	1.17786	1.2425	1.10308	1.11696	1.10295	1.11492	1.1138	1.0747	1.12649	1.05982	1.09025
949.337	30.0626	1.08962	1.02776	1.11658	1.05877	1.09696	1.07481	1.0986	1.05367	1.00041	1.09288	1.06707	1.09762	1.0963	1.04695	1.0912	1.13428	1.07946	1.01763	1.08768	1.18037	1.13774	1.22573	1.11196	1.13838	1.15056	1.18238	1.18634	1.2559	1.18046	1.24415	1.10598	1.11749	1.10175	1.11353	1.11318	1.07679	1.12621	1.05982	1.0886
952.151	30.1081	1.08916	1.02651	1.11499	1.05851	1.1003	1.0758	1.09834	1.05341	1.00106	1.09161	1.06877	1.09903	1.09592	1.04671	1.09091	1.138	1.07592	1.01084	1.09146	1.17499	1.13553	1.21491	1.10834	1.14188	1.1454	1.19054	1.17946	1.26167	1.17875	1.25607	1.10773	1.11771	1.09877	1.11217	1.11492	1.078	1.12717	1.05958	1.08708
954.956	30.1536	1.09145	1.02675	1.11323	1.05642	1.10036	1.07706	1.09732	1.05276	1.00145	1.09324	1.0681	1.09869	1.09417	1.04469	1.08926	1.14042	1.07513	1.01191	1.09144	1.17494	1.13161	1.21708	1.11017	1.14067	1.14366	1.1841	1.17414	1.264	1.18546	1.25608	1.10474	1.11852	1.09879	1.11572	1.11762	1.07588	1.12867	1.05971	1.08868
957.66	30.1991	1.09164	1.02599	1.11514	1.05748	1.09887	1.07772	1.09694	1.05273	1.00201	1.0926	1.0676	1.09848	1.09507	1.04424	1.08873	1.13107	1.0755	1.01123	1.08865	1.18134	1.13687	1.22847	1.11015	1.13218	1.14972	1.1789	1.17795	1.26401	1.19171	1.24462	1.10501	1.1168	1.10123	1.1173	1.11819	1.07537	1.12704	1.06108	1.08998
960.341	30.2446	1.09017	1.02463	1.115	1.05955	1.09891	1.07763	1.09922	1.05195	1.00336	1.0909	1.06683	1.09913	1.09556	1.04456	1.09028	1.12749	1.07538	1.01072	1.09132	1.17852	1.13621	1.2273	1.10705	1.13988	1.15403	1.18281	1.1752	1.26053	1.17409	1.23773	1.1057	1.11579	1.10122	1.11461	1.11503	1.07697	1.12419	1.06046	1.08798
963.112	30.2901	1.09149	1.02469	1.11331	1.06091	1.09723	1.07583	1.09772	1.05168	1.00132	1.09056	1.06476	1.09882	1.09422	1.04808	1.09041	1.13616	1.08106	1.00792	1.09037	1.17607	1.13307	1.2239	1.10613	1.15259	1.15025	1.18917	1.182	1.25431	1.17655	1.23454	1.10389	1.11648	1.10008	1.11462	1.11402	1.07681	1.12587	1.05883	1.08912
965.854	30.3356	1.0922	1.02713	1.11356	1.06042	1.09638	1.07421	1.09428	1.05252	1.00177	1.09213	1.06473	1.0987	1.09526	1.04499	1.08971	1.14235	1.07948	1.008	1.09085	1.17296	1.13953	1.22872	1.10598	1.15326	1.15333	1.18919	1.18857	1.25551	1.18122	1.25349	1.10535	1.11661	1.09891	1.11444	1.11575	1.07798	1.13091	1.0615	1.09111
968.599	30.3811	1.08921	1.02655	1.11551	1.05616	1.09852	1.07499	1.09333	1.054	1.00339	1.0932	1.06692	1.09965	1.09704	1.04394	1.08942	1.13362	1.08057	1.00877	1.08734	1.1713	1.13469	1.21874	1.11009	1.1485	1.15272	1.18088	1.18148	1.25727	1.18166	1.25379	1.1058	1.11864	1.09967	1.1148	1.11875	1.07919	1.12963	1.06107	1.09283
971.301	30.4266	1.08971	1.0284	1.11538	1.05534	1.0987	1.07566	1.09602	1.05629	1.00388	1.09459	1.06646	1.09903	1.09622	1.04525	1.08806	1.12711	1.07297	1.01494	1.09058	1.17378	1.13298	1.20628	1.11424	1.148	1.15286	1.17924	1.17544	1.24836	1.18294	1.24363	1.10426	1.11623	1.09733	1.11311	1.11628	1.07706	1.12771	1.05802	1.08791
974.03	30.4721	1.08995	1.02618	1.11475	1.05786	1.09804	1.07832	1.09827	1.05208	1.00157	1.0936	1.06658	1.09862	1.09434	1.04401	1.09004	1.14071	1.07367	1.00979	1.09461	1.18488	1.13709	1.21069	1.11159	1.14731	1.15086	1.18503	1.17539	1.23011	1.17441	1.26275	1.10472	1.11667	1.09771	1.11477	1.11553	1.07807	1.12533	1.0592	1.08731
976.726	30.5176	1.09132	1.02361	1.1145	1.05631	1.09653	1.07559	1.09937	1.04773	1.00148	1.09524	1.06353	1.09803	1.09254	1.04487	1.08841	1.13641	1.07594	1.012	1.0918	1.19155	1.14237	1.21475	1.11166	1.15006	1.1644	1.18271	1.18135	1.24731	1.1754	1.24305	1.10486	1.11914	1.09995	1.11394	1.11458	1.07673	1.12547	1.06165	1.08946
979.466	30.5631	1.08905	1.02453	1.11482	1.05695	1.09576	1.07642	1.09916	1.05236	1.00379	1.09323	1.06395	1.09845	1.09362	1.04839	1.09096	1.13587	1.07514	1.01325	1.08611	1.18765	1.13631	1.214	1.11751	1.14877	1.1594	1.17579	1.17382	1.26191	1.18854	1.23274	1.10343	1.11914	1.10172	1.11206	1.11225	1.07821	1.12549	1.05936	1.08988
982.158	30.6086	1.08869	1.02308	1.11538	1.05828	1.09808	1.07495	1.09571	1.05461	1.00375	1.09352	1.06514	1.09987	1.09381	1.04521	1.09049	1.13689	1.06515	1.01352	1.09158	1.1814	1.13235	1.22345	1.11165	1.13684	1.15399	1.18275	1.1791	1.25742	1.17992	1.24495	1.10426	1.11807	1.10108	1.11286	1.11617	1.07687	1.12787	1.06086	1.08737
984.886	30.6542	1.08917	1.0266	1.11431	1.05713	1.09648	1.07443	1.09648	1.05305	0.999497	1.09467	1.0685	1.09867	1.09406	1.04657	1.08601	1.13473	1.07469	1.01741	1.09	1.1713	1.13759	1.22082	1.1166	1.13536	1.153	1.18676	1.19188	1.25127	1.17973	1.24199	1.10636	1.11539	1.10233	1.11403	1.1184	1.07438	1.12621	1.06066	1.08687
987.576	30.6997	1.0898	1.0252	1.11387	1.05733	1.09741	1.07553	1.09803	1.04918	0.998651	1.09211	1.06727	1.10031	1.09617	1.04576	1.08776	1.13226	1.06936	1.01598	1.09222	1.16933	1.1337	1.23058	1.11557	1.14415	1.15274	1.18032	1.17873	1.24669	1.18901	1.25477	1.10685	1.1163	1.1008	1.114	1.11701	1.07485	1.12601	1.06213	1.08922
990.424	30.7452	1.09064	1.026	1.11564	1.05767	1.10013	1.0782	1.09573	1.05514	1.00124	1.09537	1.068	1.10273	1.09505	1.04457	1.09141	1.13214	1.07242	1.01075	1.08956	1.16599	1.13395	1.21754	1.11345	1.13995	1.14435	1.17883	1.17186	1.25331	1.18283	1.24848	1.10644	1.11545	1.10092	1.11402	1.1191	1.07522	1.12735	1.06223	1.08807
993.288	30.7907	1.09104	1.0256	1.1151	1.05721	1.09918	1.0774	1.09698	1.05129	0.999645	1.09324	1.06687	1.10062	1.09496	1.04454	1.09093	1.14033	1.0701	1.01306	1.093	1.17613	1.13878	1.21519	1.11655	1.14	1.15423	1.17578	1.17666	1.25787	1.17207	1.25338	1.10435	1.11793	1.09817	1.11476	1.11725	1.07767	1.1252	1.0603	1.08921
995.948	30.8362	1.09099	1.02427	1.11556	1.05754	1.0978	1.07605	1.09673	1.05191	1.00074	1.09361	1.06638	1.09906	1.09518	1.04449	1.08979	1.14028	1.06878	1.01046	1.085	1.17669	1.12793	1.22468	1.11992	1.14461	1.15876	1.17774	1.17841	1.25411	1.18233	1.25468	1.10329	1.1164	1.09909	1.11259	1.11721	1.07561	1.12697	1.05864	1.0897
998.589	30.8817	1.08933	1.02372	1.11286	1.05665	1.09554	1.07641	1.09566	1.05209	1.00075	1.09384	1.06709	1.09759	1.09337	1.0447	1.09006	1.13468	1.07366	1.00956	1.08647	1.175	1.13088	1.22542	1.12222	1.15057	1.1637	1.18043	1.19119	1.26415	1.17578	1.24616	1.1063	1.11591	1.10215	1.11435	1.11709	1.07541	1.12609	1.0596	1.09054
1001.3	30.9272	1.09021	1.02587	1.11603	1.05764	1.09631	1.07644	1.09723	1.05286	0.998828	1.09264	1.06304	1.10103	1.09534	1.04599	1.0895	1.14089	1.08113	1.01072	1.08789	1.17903	1.13752	1.22301	1.12139	1.15642	1.16321	1.18455	1.19074	1.25719	1.17443	1.23893	1.10776	1.11706	1.10096	1.11626	1.11832	1.07498	1.12823	1.06068	1.09232
1004	30.9727	1.08927	1.02729	1.11689	1.05704	1.09667	1.07662	1.09415	1.05415	1.00033	1.09265	1.06293	1.10213	1.09744	1.04618	1.08836	1.13634	1.07892	1.00964	1.0876	1.17847	1.13597	1.22432	1.11318	1.14117	1.14585	1.18195	1.18234	1.26284	1.17972	1.25637	1.10305	1.11801	1.09738	1.11551	1.11638	1.07636	1.1241	1.05848	1.0889
1006.74	31.0182	1.09046	1.02335	1.1158	1.05729	1.09687	1.07358	1.09828	1.05326	1.00253	1.0928	1.06749	1.09925	1.09795	1.04463	1.08669	1.12717	1.07317	1.00536	1.0914	1.17648	1.1342	1.21773	1.11368	1.13563	1.13862	1.1807	1.16701	1.25739	1.18126	1.24981	1.10471	1.11846	1.0997	1.11275	1.11637	1.07841	1.12264	1.05744	1.09119
1009.42	31.0637	1.09078	1.02421	1.11388	1.05953	1.0986	1.07411	1.09761	1.05422	1.00283	1.09237	1.06525	1.09939	1.09607	1.04323	1.08697	1.12515	1.07405	1.00907	1.08659	1.18576	1.13852	1.2203	1.11275	1.14615	1.14004	1.18288	1.1759	1.25547	1.19089	1.2431	1.10433	1.1173	1.10078	1.11434	1.11511	1.07486	1.12665	1.05694	1.0874
1012.21	31.1092	1.09099	1.02363	1.11534	1.05781	1.09698	1.07572	1.09802	1.05229	0.999717	1.09411	1.06813	1.09905	1.09374	1.04446	1.08788	1.1331	1.07444	1.00879	1.08938	1.18323	1.13441	1.22041	1.11407	1.14479	1.14386	1.18181	1.17825	1.2516	1.18886	1.24076	1.10246	1.11491	1.10128	1.11442	1.11525	1.0762	1.12484	1.05718	1.0877
1014.99	31.1547	1.0888	1.02305	1.11608	1.05839	1.0957	1.07684	1.09918	1.0513	0.998672	1.09297	1.06752	1.09713	1.09505	1.04346	1.08934	1.12918	1.06979	1.01144	1.09444	1.18121	1.12897	1.2297	1.11128	1.13785	1.14549	1.18247	1.18784	1.25786	1.18116	1.23839	1.10529	1.11804	1.09945	1.11369	1.11662	1.07797	1.12629	1.05891	1.09002
1017.68	31.2002	1.08853	1.02789	1.11374	1.05614	1.09729	1.07535	1.09666	1.05481	0.999448	1.09397	1.06507	1.09965	1.09719	1.04535	1.08837	1.13578	1.07841	1.0048	1.09942	1.1776	1.13526	1.23399	1.10755	1.13864	1.15094	1.16856	1.18405	1.27108	1.17159	1.24034	1.105	1.11541	1.09819	1.11101	1.11657	1.0784	1.12874	1.05869	1.09134
1020.3	31.2457	1.0901	1.02779	1.11248	1.05763	1.09814	1.07463	1.09607	1.05343	0.99901	1.09557	1.06223	1.09972	1.09516	1.04418	1.08872	1.14415	1.07119	1.01433	1.08504	1.17468	1.1384	1.22133	1.1141	1.14161	1.15518	1.16623	1.17945	1.2533	1.17468	1.2416	1.10557	1.1166	1.09837	1.11348	1.11472	1.07628	1.1255	1.06058	1.08746
1023.1	31.2912	1.09109	1.02449	1.11523	1.05716	1.09771	1.07493	1.09707	1.0543	1.00046	1.09352	1.06689	1.10231	1.09482	1.0447	1.08987	1.13701	1.07496	1.01652	1.08761	1.18001	1.14335	1.21269	1.12089	1.14128	1.16023	1.1654	1.17277	1.25212	1.18072	1.24922	1.10577	1.11549	1.09858	1.11422	1.11643	1.07664	1.12494	1.06058	1.08893
1025.91	31.3367	1.08848	1.02406	1.11416	1.05819	1.09836	1.07237	1.09822	1.05465	1.00093	1.09624	1.06834	1.10265	1.09568	1.0439	1.08923	1.13187	1.07716	1.01261	1.08915	1.17638	1.13913	1.23252	1.11318	1.14037	1.14998	1.19248	1.1813	1.2483	1.17881	1.23446	1.10222	1.11763	1.09727	1.11558	1.11648	1.07891	1.12675	1.05866	1.08835
1028.72	31.3823	1.09058	1.02566	1.11453	1.05471	1.09648	1.07457	1.09608	1.05305	1.0015	1.09235	1.06609	1.09888	1.09488	1.04325	1.08761	1.12858	1.07396	1.01561	1.08895	1.17678	1.14372	1.22913	1.10839	1.13332	1.15898	1.19318	1.16673	1.25326	1.16915	1.23558	1.10273	1.11879	1.09924	1.11474	1.11494	1.07668	1.12624	1.05958	1.0878
1031.5	31.4278	1.08855	1.02643	1.11671	1.05735	1.09768	1.0746	1.09481	1.05611	0.999454	1.09308	1.0664	1.09996	1.09347	1.04357	1.08922	1.13156	1.0734	1.01411	1.09106	1.18022	1.13556	1.21992	1.11533	1.14897	1.16161	1.18305	1.17945	1.25894	1.18416	1.26193	1.10455	1.11683	1.09828	1.11441	1.11832	1.07535	1.12792	1.06003	1.08779
1034.18	31.4733	1.08777	1.02164	1.11494	1.05841	1.09844	1.07724	1.09665	1.05331	1.00089	1.0951	1.07016	1.10046	1.09784	1.04437	1.08519	1.12824	1.07925	1.01382	1.08993	1.18575	1.13993	1.21024	1.12508	1.14242	1.15831	1.17755	1.17799	1.2499	1.19002	1.25409	1.10366	1.11663	1.09905	1.11527	1.12095	1.07564	1.12797	1.05996	1.08904
1036.78	31.5188	1.08931	1.02255	1.11678	1.05767	1.09719	1.07503	1.09994	1.05213	1.00128	1.09646	1.07132	1.10037	1.09739	1.04477	1.09005	1.13713	1.07697	1.01439	1.09955	1.1733	1.14154	1.23746	1.11592	1.14051	1.15255	1.18491	1.17951	1.2532	1.18509	1.24343	1.10413	1.11716	1.09905	1.11513	1.1167	1.07802	1.12939	1.06098	1.08729
1039.47	31.5643	1.0891	1.02545	1.11519	1.0568	1.09712	1.07656	1.09783	1.05308	1.00099	1.09648	1.06627	1.10099	1.09624	1.04826	1.08771	1.13785	1.07869	1.01563	1.07944	1.18043	1.13912	1.22388	1.11737	1.14683	1.16196	1.17954	1.18177	1.24601	1.18586	1.24993	1.10681	1.11631	1.10031	1.11588	1.11595	1.07721	1.12964	1.06155	1.08952
1042.22	31.6098	1.08778	1.0247	1.1158	1.05585	1.0965	1.07642	1.09727	1.0513	1.00198	1.0953	1.06725	1.10003	1.09703	1.0466	1.08956	1.11983	1.0728	1.01684	1.09595	1.18368	1.13269	1.21051	1.11644	1.14762	1.15802	1.18367	1.1753	1.25729	1.18175	1.25923	1.10198	1.11547	1.10023	1.11668	1.1143	1.07834	1.12808	1.06177	1.08825
1045.02	31.6553	1.08678	1.02427	1.11517	1.05448	1.09483	1.0722	1.09505	1.05454	1.00003	1.09445	1.06776	1.10063	1.09555	1.04299	1.08872	1.13603	1.08622	1.00195	1.09595	1.17622	1.13841	1.21546	1.11247	1.13561	1.16077	1.1839	1.17022	1.25475	1.18291	1.25378	1.102	1.1149	1.10078	1.11405	1.1146	1.07742	1.12835	1.06056	1.08721
1047.79	31.7008	1.08756	1.02352	1.11348	1.05566	1.09583	1.07434	1.09717	1.05506	0.999198	1.09614	1.06612	1.10159	1.10019	1.04595	1.09019	1.13657	1.07334	1.00513	1.09327	1.18023	1.14407	1.22364	1.10275	1.14016	1.16049	1.17556	1.17586	1.24915	1.18804	1.25137	1.10126	1.11638	1.09986	1.11191	1.11426	1.07556	1.12882	1.06095	1.0885
1050.53	31.7463	1.08866	1.02338	1.11495	1.05895	1.09712	1.07565	1.09824	1.05274	1.00004	1.09385	1.06622	1.09946	1.09733	1.04386	1.08738	1.13372	1.07315	1.01151	1.0952	1.17713	1.1452	1.2071	1.11011	1.14196	1.15025	1.17824	1.17623	1.25026	1.19178	1.25181	1.10231	1.11514	1.0978	1.11163	1.11537	1.07493	1.12876	1.06093	1.08951
1053.17	31.7918	1.08977	1.0255	1.11605	1.05876	1.09764	1.07744	1.09805	1.05256	0.999816	1.09373	1.06762	1.09852	1.09637	1.04248	1.08884	1.13807	1.07433	1.01436	1.09157	1.18399	1.1366	1.21649	1.1107	1.13649	1.15761	1.17487	1.19031	1.25662	1.19435	1.25158	1.10597	1.11743	1.09638	1.11147	1.11607	1.0771	1.12657	1.05654	1.08815
1055.88	31.8373	1.08961	1.02398	1.11264	1.0568	1.09926	1.07592	1.0961	1.05436	1.00109	1.0948	1.06831	1.09787	1.09354	1.04175	1.08969	1.14401	1.07302	1.01269	1.08702	1.17984	1.13995	1.21896	1.11073	1.14281	1.15759	1.17663	1.17836	1.25691	1.19003	1.24145	1.10439	1.11541	1.09769	1.11194	1.11551	1.07657	1.12585	1.05831	1.08751
1058.75	31.8828	1.0866	1.02365	1.11565	1.05614	1.09787	1.07459	1.09728	1.05279	0.99907	1.09461	1.06742	1.0994	1.09749	1.04339	1.09055	1.13744	1.08041	1.01285	1.09457	1.17806	1.14087	1.22763	1.11199	1.1463	1.15072	1.18539	1.17601	1.26295	1.18969	1.23304	1.10073	1.1164	1.10012	1.11342	1.11542	1.07502	1.1309	1.05902	1.08799
1061.55	31.9283	1.08482	1.02567	1.11785	1.05603	1.09572	1.07431	1.09978	1.05224	0.99894	1.09325	1.06466	1.10184	1.09561	1.04389	1.08728	1.13345	1.07845	1.01431	1.09611	1.18591	1.14149	1.22512	1.11774	1.14259	1.14955	1.1806	1.18208	1.26975	1.17779	1.2367	1.1015	1.11661	1.09846	1.1145	1.11671	1.07461	1.12747	1.05958	1.08988
1064.19	31.9738	1.08589	1.02587	1.11775	1.05609	1.09608	1.07333	1.0985	1.05231	0.999114	1.09482	1.06683	1.0996	1.09583	1.04374	1.08726	1.13245	1.07933	1.01061	1.09587	1.17609	1.13742	1.23488	1.11974	1.13526	1.16264	1.20117	1.17862	1.25661	1.17112	1.25545	1.1045	1.11546	1.10241	1.11075	1.11775	1.07929	1.12697	1.06065	1.08852
1066.85	32.0193	1.08957	1.02233	1.11615	1.05776	1.09498	1.07161	1.09999	1.05775	0.999057	1.09502	1.06792	1.09966	1.09446	1.04502	1.08839	1.13859	1.07561	1.01428	1.0827	1.18796	1.14782	1.22461	1.11847	1.14054	1.16096	1.1856	1.18583	1.25359	1.18203	1.25182	1.10437	1.11759	1.10112	1.10998	1.11693	1.07841	1.12851	1.06007	1.08956
1069.48	32.0648	1.08965	1.0223	1.11638	1.05777	1.09577	1.0736	1.0982	1.05552	0.998303	1.09349	1.06798	1.09762	1.09439	1.04456	1.0861	1.13636	1.08018	1.0116	1.08918	1.16885	1.13905	1.22153	1.10881	1.1455	1.16363	1.18985	1.17382	1.24871	1.19246	1.22947	1.10294	1.11591	1.09798	1.11199	1.11922	1.07873	1.12954	1.05899	1.0877
1072.23	32.1104	1.08753	1.02361	1.11715	1.05782	1.09567	1.07266	1.09426	1.05022	0.998321	1.09643	1.06983	1.1007	1.09701	1.04802	1.08639	1.13448	1.07106	1.01052	1.09811	1.18187	1.13519	1.21967	1.11408	1.14264	1.15153	1.18752	1.17885	1.26488	1.17891	1.24282	1.10302	1.11549	1.09908	1.11237	1.11725	1.07832	1.12981	1.05809	1.08939
1075.1	32.1559	1.08767	1.02231	1.11663	1.05625	1.09482	1.07445	1.09436	1.05151	0.997992	1.09672	1.06734	1.09954	1.09627	1.04545	1.08765	1.14279	1.07691	1.01639	1.09433	1.16992	1.13454	1.22318	1.10917	1.13594	1.15975	1.182	1.17371	1.254	1.17805	1.23674	1.10325	1.11836	1.09768	1.11441	1.11377	1.07681	1.12603	1.05767	1.08651
1077.91	32.2014	1.08771	1.02411	1.11626	1.05769	1.09669	1.0726	1.09711	1.05209	1.00122	1.0935	1.06788	1.09625	1.09687	1.04273	1.08835	1.13167	1.07734	1.00666	1.10408	1.18337	1.13895	1.2238	1.11414	1.13906	1.16635	1.17876	1.1761	1.26232	1.18541	1.25172	1.10337	1.11557	1.09861	1.11126	1.11508	1.07611	1.12732	1.05844	1.0873
1080.57	32.2469	1.08612	1.02228	1.1172	1.05803	1.09645	1.07188	1.09797	1.05364	0.999691	1.09373	1.06596	1.09806	1.09716	1.04399	1.08644	1.13059	1.07116	1.01271	1.10221	1.17939	1.14238	1.22061	1.1118	1.14895	1.15159	1.17645	1.18113	1.27387	1.16959	1.24769	1.10151	1.11561	1.10129	1.11155	1.11394	1.07712	1.12403	1.05678	1.08807
1083.27	32.2924	1.08913	1.02448	1.11594	1.05602	1.09641	1.06965	1.09443	1.05109	0.999397	1.09191	1.0676	1.09689	1.09508	1.04535	1.09009	1.13209	1.07676	1.01236	1.09963	1.18288	1.14246	1.21896	1.10058	1.14468	1.14961	1.17291	1.17606	1.27549	1.17511	1.24692	1.10163	1.11592	1.1015	1.1117	1.11658	1.0749	1.12732	1.05618	1.08702
1085.97	32.3379	1.08981	1.02429	1.11851	1.05544	1.09683	1.07343	1.09678	1.05236	0.999352	1.09154	1.06697	1.09788	1.0946	1.0449	1.08886	1.13136	1.08433	1.01599	1.09739	1.17601	1.1327	1.21283	1.11015	1.14803	1.15371	1.18406	1.17649	1.26035	1.16955	1.24468	1.10123	1.11518	1.10213	1.11681	1.11524	1.07731	1.12741	1.05776	1.09123
1088.71	32.3834	1.08831	1.02228	1.11928	1.05718	1.0977	1.0744	1.09553	1.05139	0.999451	1.09444	1.06468	1.09896	1.09548	1.04437	1.09045	1.12887	1.07632	1.01506	1.09111	1.17972	1.14275	1.2239	1.11428	1.14007	1.1559	1.19151	1.18115	1.24812	1.16686	1.23905	1.10261	1.11629	1.09884	1.11369	1.11517	1.07681	1.12631	1.05865	1.08863
1091.48	32.4289	1.08747	1.02323	1.11528	1.05698	1.09593	1.07322	1.0985	1.05265	0.998405	1.09261	1.06676	1.09955	1.09568	1.04363	1.08789	1.13779	1.08235	1.01374	1.09626	1.17664	1.14179	1.21918	1.11888	1.13991	1.16289	1.17802	1.1816	1.25165	1.18511	1.25181	1.10335	1.11796	1.09887	1.11371	1.1171	1.0764	1.12745	1.05923	1.09074
1094.24	32.4744	1.08892	1.0229	1.11439	1.05652	1.09983	1.07335	1.10005	1.04878	1.00128	1.09254	1.06744	1.09795	1.09487	1.04145	1.08884	1.14312	1.07482	1.00697	1.08919	1.16763	1.13898	1.22302	1.11314	1.14316	1.15312	1.18147	1.18829	1.25072	1.17865	1.25038	1.10081	1.11693	1.10024	1.115	1.11636	1.07437	1.12671	1.05881	1.08923
1096.91	32.5199	1.08886	1.02274	1.11336	1.05625	1.09811	1.07362	1.0971	1.05194	1.00009	1.0926	1.06848	1.09639	1.09577	1.04278	1.08666	1.13372	1.07944	1.01485	1.09037	1.17418	1.142	1.21496	1.10925	1.13272	1.14962	1.18266	1.18937	1.26409	1.19504	1.24093	1.10185	1.11744	1.0973	1.114	1.11565	1.0766	1.12438	1.05865	1.09043
1099.63	32.5654	1.08804	1.02292	1.11361	1.05739	1.09598	1.07385	1.09473	1.05251	0.998275	1.0938	1.06385	1.09745	1.09172	1.04567	1.08483	1.13182	1.08096	1.00521	1.08723	1.1608	1.13776	1.21545	1.11834	1.12807	1.15225	1.18274	1.18619	1.25989	1.18243	1.24186	1.10169	1.11773	1.10024	1.11185	1.11645	1.07361	1.12553	1.06	1.08719
1102.36	32.6109	1.08786	1.0237	1.11492	1.05717	1.09528	1.07437	1.09552	1.05058	0.998686	1.09286	1.06459	1.09827	1.09366	1.04309	1.08722	1.13286	1.07473	1.01405	1.09697	1.1761	1.13913	1.2059	1.11103	1.15235	1.16531	1.16248	1.1949	1.25205	1.18846	1.25398	1.10188	1.11975	1.10102	1.11424	1.11561	1.07468	1.12718	1.05778	1.0888
1105.11	32.6564	1.08815	1.02086	1.11504	1.05787	1.09433	1.07203	1.09439	1.05186	0.999479	1.09701	1.06722	1.09775	1.09467	1.04391	1.09154	1.13368	1.07626	1.01734	1.08891	1.18998	1.1425	1.21518	1.12022	1.1479	1.15776	1.16833	1.1781	1.24921	1.18506	1.25506	1.10087	1.11861	1.09721	1.11416	1.11553	1.07682	1.12867	1.05722	1.08947
1107.79	32.7019	1.08756	1.02117	1.11588	1.05704	1.09516	1.07336	1.0971	1.0539	0.998228	1.09442	1.06717	1.09707	1.0963	1.04187	1.0902	1.13181	1.07605	1.00964	1.09292	1.19309	1.13645	1.22585	1.11202	1.15389	1.1492	1.17954	1.17716	1.24937	1.18225	1.24567	1.10489	1.1161	1.0961	1.11266	1.11477	1.07672	1.12645	1.05728	1.08984
1110.53	32.7474	1.08629	1.02108	1.11554	1.05725	1.09191	1.07422	1.09435	1.0535	1.00023	1.09187	1.06659	1.10122	1.09405	1.04551	1.08656	1.13994	1.07413	1.01342	1.09924	1.17599	1.12814	1.2288	1.11005	1.14675	1.14105	1.18647	1.17847	1.26157	1.18119	1.23908	1.10501	1.11759	1.09791	1.11201	1.1166	1.07492	1.12704	1.05735	1.08805
1113.3	32.7929	1.08719	1.02138	1.11563	1.05823	1.09469	1.07242	1.09846	1.05363	0.998539	1.09103	1.06648	1.0999	1.09572	1.04578	1.08558	1.13253	1.08017	1.01118	1.08647	1.17205	1.12871	1.23178	1.12222	1.14996	1.17039	1.18707	1.18012	1.27093	1.1906	1.2556	1.10006	1.1196	1.09984	1.11109	1.11398	1.07386	1.12503	1.05875	1.08956
1116.07	32.8385	1.08975	1.0215	1.11572	1.05552	1.09593	1.07468	1.09299	1.05047	0.997519	1.09456	1.06196	1.09731	1.0966	1.0437	1.08991	1.13813	1.0684	1.00722	1.08748	1.17077	1.13679	1.22544	1.11523	1.14572	1.15957	1.18115	1.17829	1.25997	1.18975	1.24528	1.10078	1.11927	1.10022	1.11228	1.11562	1.07515	1.12694	1.0583	1.08988
1118.75	32.884	1.08836	1.02232	1.11795	1.05666	1.09481	1.07419	1.09533	1.05274	0.998906	1.09525	1.06591	1.09986	1.09616	1.04185	1.09025	1.13035	1.07601	1.01656	1.09208	1.17569	1.1288	1.22217	1.1148	1.14975	1.15482	1.18223	1.17202	1.24753	1.18797	1.24749	1.09849	1.11491	1.09895	1.11272	1.11797	1.07826	1.12692	1.06125	1.09099
1121.49	32.9295	1.08461	1.02121	1.11792	1.05679	1.09674	1.07586	1.09565	1.05535	0.998269	1.09158	1.06429	1.1	1.09664	1.0459	1.08947	1.13988	1.08632	1.01267	1.09216	1.18122	1.12873	1.22334	1.11949	1.1548	1.16091	1.17765	1.18407	1.25417	1.17754	1.24743	1.09948	1.11458	1.09806	1.11154	1.11509	1.07829	1.1263	1.05959	1.09057
1124.23	32.975	1.08672	1.02038	1.11898	1.05566	1.09461	1.07492	1.09592	1.05207	0.998657	1.09328	1.06428	1.09782	1.09533	1.0453	1.08753	1.14188	1.08018	1.01205	1.09872	1.18023	1.13625	1.23389	1.11489	1.15321	1.15039	1.17043	1.17583	1.25161	1.18186	1.2455	1.10312	1.11638	1.09781	1.11115	1.11258	1.07564	1.1302	1.05735	1.09293
1126.99	33.0205	1.088	1.02064	1.11667	1.05664	1.09581	1.07234	1.09705	1.05362	0.997171	1.0938	1.06382	1.09974	1.09388	1.04341	1.08671	1.13717	1.08215	1.01785	1.09632	1.18094	1.14059	1.22711	1.11527	1.13476	1.15845	1.18272	1.17871	1.25319	1.18618	1.24662	1.1026	1.11578	1.09805	1.1119	1.11529	1.07545	1.13128	1.05903	1.09172
1129.69	33.066	1.08768	1.02223	1.11604	1.05685	1.09756	1.07295	1.09567	1.05213	0.997967	1.09265	1.06625	1.10005	1.09499	1.04532	1.08597	1.12923	1.07733	1.00908	1.08812	1.18186	1.13647	1.21034	1.11177	1.14638	1.16038	1.17109	1.17301	1.25711	1.17573	1.24051	1.10115	1.11707	1.10232	1.11626	1.11492	1.07621	1.1248	1.0604	1.08585
1132.39	33.1115	1.0849	1.02343	1.11327	1.05488	1.09889	1.07615	1.1003	1.05179	0.996772	1.09683	1.06532	1.09918	1.09681	1.04376	1.08661	1.13536	1.08173	1.00909	1.09137	1.1833	1.14394	1.21012	1.12091	1.14801	1.14924	1.16691	1.18673	1.25365	1.18171	1.24193	1.09938	1.11665	1.10091	1.11147	1.11465	1.07542	1.1267	1.05944	1.08785
1135.05	33.157	1.086	1.02058	1.11406	1.05544	1.09783	1.07503	1.09737	1.0512	0.996959	1.09345	1.06491	1.09819	1.09759	1.04344	1.09036	1.13497	1.07879	1.01588	1.09947	1.18196	1.13575	1.21434	1.11549	1.14235	1.16721	1.17064	1.16816	1.26901	1.18248	1.22767	1.0999	1.11537	1.0984	1.11389	1.11643	1.07584	1.12659	1.05909	1.08822
1137.75	33.2025	1.08687	1.02283	1.11861	1.05596	1.09578	1.074	1.09852	1.05041	0.996841	1.09462	1.06586	1.09822	1.0924	1.04289	1.08683	1.13466	1.08992	1.01668	1.08989	1.18651	1.13666	1.21751	1.11182	1.15057	1.15991	1.18092	1.16988	1.24354	1.18098	1.24031	1.10016	1.11634	1.09898	1.11366	1.11605	1.0758	1.12703	1.0587	1.08659
1140.51	33.248	1.08645	1.02253	1.11659	1.05477	1.09876	1.07531	1.09799	1.04791	0.997871	1.09192	1.06549	1.09855	1.0943	1.04404	1.08605	1.14439	1.08092	1.01426	1.09525	1.17846	1.13641	1.21601	1.10728	1.13801	1.16764	1.17235	1.18517	1.25871	1.18369	1.26044	1.10183	1.11613	1.10066	1.11256	1.11302	1.07614	1.12797	1.05812	1.08536
1143.3	33.2935	1.08948	1.01863	1.11713	1.05358	1.09542	1.07276	1.09668	1.05151	0.996303	1.09141	1.06367	1.09901	1.09555	1.04376	1.08916	1.15316	1.07386	1.00682	1.08821	1.18079	1.13209	1.211	1.1162	1.1424	1.16834	1.18083	1.18581	1.25956	1.1895	1.25434	1.09969	1.11747	1.09842	1.11392	1.1135	1.07285	1.12776	1.05806	1.08854
1146.08	33.339	1.08853	1.02154	1.11546	1.05461	1.09624	1.07283	1.09762	1.04998	0.997481	1.09368	1.0634	1.09803	1.09562	1.04435	1.08545	1.139	1.07444	1.01587	1.09571	1.17123	1.14245	1.21444	1.11128	1.14733	1.15749	1.17271	1.1702	1.24748	1.1736	1.24815	1.10017	1.11629	1.10196	1.11566	1.11696	1.0772	1.12992	1.06073	1.08934
1148.87	33.3845	1.08615	1.02227	1.11533	1.05439	1.09758	1.07375	1.09633	1.049	0.997084	1.09455	1.06613	1.10063	1.09746	1.04438	1.08654	1.13645	1.08331	1.00466	1.08285	1.17733	1.1447	1.21166	1.11504	1.1384	1.15509	1.17639	1.16986	1.24999	1.17884	1.24503	1.10153	1.11362	1.09906	1.11586	1.11572	1.07953	1.12932	1.0597	1.0894
1151.56	33.43	1.08481	1.02164	1.11518	1.0563	1.09749	1.07415	1.09818	1.04998	0.997965	1.09164	1.06687	1.10131	1.09383	1.04578	1.08878	1.12716	1.077	1.00996	1.09101	1.16689	1.1408	1.22133	1.11639	1.13918	1.16181	1.18056	1.18716	1.25483	1.17747	1.2577	1.09802	1.11569	1.09943	1.11149	1.11597	1.07642	1.12855	1.0611	1.08671
1154.27	33.4755	1.08526	1.02125	1.11565	1.05741	1.09461	1.07498	1.096	1.05048	0.997577	1.0948	1.06412	1.09883	1.09515	1.04069	1.08892	1.13655	1.07565	1.01543	1.08673	1.18891	1.13966	1.22004	1.10066	1.13962	1.15508	1.17927	1.18352	1.25759	1.18183	1.25338	1.09917	1.11484	1.09884	1.11297	1.11479	1.0746	1.12973	1.0603	1.08822
1156.97	33.521	1.08464	1.02017	1.11598	1.05815	1.0976	1.07261	1.0968	1.0519	0.996325	1.09724	1.0666	1.09743	1.09679	1.03926	1.08672	1.14053	1.06516	1.01181	1.10183	1.1673	1.13198	1.21954	1.10664	1.15077	1.17099	1.19304	1.18013	1.2478	1.17903	1.24865	1.09922	1.11771	1.1006	1.11115	1.11124	1.07225	1.12709	1.05834	1.08791
1159.71	33.5666	1.08638	1.02115	1.11563	1.05726	1.09392	1.07503	1.09718	1.04893	0.997959	1.09135	1.06506	1.1003	1.09441	1.04383	1.08936	1.15174	1.07681	1.01498	1.09588	1.17376	1.15311	1.23149	1.11411	1.14377	1.16625	1.17902	1.17936	1.24135	1.17827	1.24862	1.10057	1.11795	1.09568	1.11248	1.11305	1.07355	1.12657	1.05855	1.09014
1162.43	33.6121	1.08547	1.02086	1.11747	1.05544	1.09614	1.07694	1.09808	1.05098	0.996844	1.09198	1.06486	1.09968	1.09459	1.0431	1.08783	1.14909	1.07317	1.02467	1.0975	1.19001	1.13903	1.241	1.11629	1.14192	1.15002	1.17914	1.17617	1.25083	1.17551	1.24288	1.1005	1.11692	1.10076	1.11559	1.11339	1.07282	1.12401	1.05693	1.08531
1165.22	33.6576	1.08638	1.01949	1.11604	1.05611	1.09505	1.07471	1.09456	1.04874	0.995432	1.09412	1.06295	1.0985	1.09983	1.04587	1.08672	1.1294	1.08406	1.01381	1.09819	1.18007	1.14264	1.23169	1.11175	1.14637	1.15737	1.17409	1.17524	1.25187	1.18014	1.24555	1.10331	1.11577	1.09801	1.11553	1.11309	1.07437	1.126	1.05792	1.08799
1167.94	33.7031	1.08691	1.02082	1.11788	1.05651	1.09506	1.07396	1.09698	1.05058	0.99547	1.09362	1.06591	1.09472	1.09721	1.044	1.08808	1.13309	1.08241	1.00772	1.09242	1.16886	1.14195	1.2169	1.11109	1.14716	1.16528	1.17499	1.19247	1.25418	1.18207	1.25692	1.09883	1.11863	1.09929	1.11426	1.11322	1.07585	1.12957	1.05761	1.08991
1170.67	33.7486	1.08959	1.02071	1.1135	1.05422	1.09633	1.07354	1.09203	1.04886	1.0001	1.09251	1.06357	1.09802	1.09485	1.04605	1.08875	1.13274	1.08427	1.00696	1.08991	1.17237	1.1356	1.22094	1.11995	1.14625	1.15873	1.18133	1.1972	1.25659	1.17982	1.245	1.09888	1.11541	1.09721	1.11619	1.11376	1.07304	1.12907	1.05885	1.08985
1173.38	33.7941	1.08771	1.02075	1.11505	1.05426	1.09482	1.07512	1.09301	1.04975	0.997887	1.09322	1.06487	1.09932	1.09426	1.0449	1.08746	1.1306	1.08607	1.01218	1.09285	1.17514	1.13496	1.22432	1.11857	1.13419	1.15079	1.17732	1.18802	1.26702	1.17751	1.25256	1.10019	1.11262	1.09648	1.1134	1.11283	1.07383	1.12596	1.05833	1.08995
1176.13	33.8396	1.08705	1.01766	1.1162	1.05522	1.09162	1.07344	1.0947	1.05399	0.996766	1.09347	1.06588	1.09805	1.09399	1.04098	1.09029	1.14338	1.07853	1.01172	1.09702	1.16737	1.13767	1.22549	1.12639	1.13338	1.15387	1.18405	1.17274	1.2582	1.17623	1.24486	1.10013	1.11507	1.09895	1.11339	1.11595	1.07662	1.12552	1.05854	1.08949
1178.9	33.8851	1.08597	1.01793	1.116	1.05487	1.09216	1.07247	1.09724	1.05148	0.996955	1.09207	1.06649	1.09859	1.09474	1.04413	1.08984	1.13953	1.07848	1.00958	1.08717	1.17451	1.14227	1.22421	1.1204	1.14661	1.16351	1.18372	1.16771	1.24647	1.17648	1.24578	1.0996	1.11452	1.09499	1.11397	1.1173	1.07356	1.12883	1.05927	1.09199
1181.68	33.9306	1.08392	1.01723	1.11619	1.05503	1.0969	1.07291	1.09703	1.04867	0.995023	1.09137	1.06514	1.10135	1.09654	1.04413	1.08558	1.13838	1.08174	1.01121	1.09072	1.1765	1.14268	1.22383	1.12132	1.15344	1.1542	1.19094	1.17952	1.25541	1.18182	1.25395	1.09917	1.11496	1.09684	1.11478	1.1152	1.07578	1.12926	1.05805	1.0898
1184.35	33.9761	1.08285	1.01789	1.11673	1.05557	1.09811	1.07321	1.09668	1.04952	0.996206	1.09178	1.06341	1.10001	1.09494	1.04407	1.08634	1.14309	1.07739	1.00866	1.09123	1.17395	1.14053	1.221	1.1086	1.15083	1.15249	1.18988	1.18264	1.25701	1.18306	1.24286	1.09869	1.11483	1.09997	1.1156	1.11648	1.07259	1.12654	1.05791	1.08957
1187.07	34.0216	1.08486	1.0193	1.11671	1.05671	1.09606	1.07418	1.09542	1.04862	0.995698	1.09158	1.0628	1.0994	1.09395	1.04363	1.08659	1.13328	1.07143	1.01073	1.09069	1.17338	1.13854	1.22441	1.10571	1.14034	1.16573	1.18828	1.18225	1.24935	1.18388	1.23812	1.09861	1.11287	1.10045	1.1145	1.1156	1.07338	1.12753	1.05843	1.08948
1189.81	34.0671	1.08488	1.01873	1.114	1.05656	1.09397	1.07422	1.09718	1.04864	0.994236	1.09189	1.06467	1.09839	1.09569	1.0421	1.08519	1.1314	1.07166	1.01583	1.08649	1.17402	1.1412	1.22488	1.11961	1.14004	1.15786	1.18683	1.1824	1.24376	1.18935	1.24019	1.09912	1.11241	1.10026	1.11329	1.11389	1.07543	1.1249	1.05679	1.08877
1192.56	34.1126	1.08443	1.01796	1.1125	1.05488	1.09583	1.07282	1.09773	1.04824	0.995463	1.09405	1.064	1.09685	1.09406	1.04281	1.08508	1.13322	1.07671	1.01662	1.08273	1.18162	1.13909	1.22122	1.11603	1.14522	1.15175	1.18388	1.17937	1.24936	1.18957	1.24018	1.09834	1.11412	1.09771	1.11249	1.11384	1.07527	1.12566	1.05737	1.08818
1195.28	34.1581	1.08475	1.01968	1.11409	1.05385	1.09651	1.07165	1.09606	1.04837	0.997191	1.09517	1.06299	1.09697	1.09208	1.04361	1.08689	1.1293	1.07992	1.01602	1.08709	1.18265	1.14002	1.2221	1.10984	1.14189	1.15776	1.18822	1.17791	1.25546	1.18397	1.24796	1.09647	1.11579	1.0955	1.11215	1.11398	1.07534	1.13081	1.06006	1.08817
1197.98	34.2036	1.08564	1.02152	1.11404	1.05477	1.09381	1.07234	1.09746	1.05069	0.997303	1.09351	1.06483	1.09724	1.09455	1.04331	1.08823	1.13538	1.07969	1.01314	1.0874	1.17709	1.14433	1.2275	1.11442	1.13582	1.15456	1.18419	1.17825	1.2449	1.18328	1.25017	1.09611	1.11563	1.09664	1.11208	1.11403	1.07534	1.12937	1.05853	1.08878
1200.69	34.2491	1.08451	1.0187	1.11623	1.05413	1.09505	1.07448	1.09742	1.04973	0.997095	1.09199	1.06414	1.09864	1.09617	1.0427	1.08651	1.14042	1.07783	1.00996	1.09183	1.18534	1.13654	1.23167	1.11426	1.1348	1.15972	1.1747	1.17883	1.23942	1.18829	1.2401	1.09712	1.11317	1.09712	1.11024	1.11233	1.07512	1.12835	1.05652	1.09005
1203.37	34.2947	1.0826	1.01711	1.11659	1.05365	1.09431	1.0728	1.09563	1.05026	0.996794	1.09279	1.06459	1.09875	1.09533	1.04087	1.0881	1.14449	1.07506	1.01334	1.09979	1.18707	1.13969	1.21922	1.11646	1.14641	1.15851	1.1817	1.17709	1.25059	1.19057	1.24979	1.09751	1.11589	1.09823	1.11306	1.11708	1.07427	1.12665	1.05745	1.08556
1206.1	34.3402	1.08443	1.01945	1.1141	1.05379	1.09631	1.07207	1.09454	1.05203	0.995595	1.09068	1.06492	1.09962	1.09299	1.04343	1.09066	1.14605	1.0807	1.0186	1.09224	1.17456	1.13814	1.21542	1.11368	1.14263	1.1522	1.1821	1.18252	1.24712	1.19214	1.2564	1.09673	1.11707	1.0972	1.11195	1.11716	1.07636	1.12647	1.05816	1.08758
1208.82	34.3857	1.08409	1.01908	1.11569	1.05465	1.09693	1.06991	1.09248	1.05035	0.997779	1.09205	1.06468	1.09966	1.09256	1.04269	1.08619	1.13005	1.08138	1.01255	1.09393	1.17867	1.13372	1.22216	1.12541	1.13548	1.16718	1.18314	1.18856	1.25148	1.17794	1.25065	1.09623	1.11564	1.09886	1.11555	1.11352	1.07716	1.12568	1.05856	1.09152
1211.59	34.4312	1.08381	1.02145	1.11393	1.05226	1.09319	1.07325	1.09445	1.05105	0.997116	1.0909	1.06232	1.09876	1.09512	1.04358	1.08819	1.13826	1.08006	1.0165	1.0947	1.18537	1.13679	1.21884	1.11758	1.14895	1.16606	1.18255	1.17782	1.25695	1.17961	1.2639	1.09536	1.11572	1.10241	1.11745	1.11364	1.07452	1.12544	1.05842	1.09036
1214.34	34.4767	1.08289	1.02023	1.11277	1.05276	1.0935	1.07335	1.09741	1.04972	0.99458	1.08963	1.05909	1.10001	1.0953	1.04012	1.0881	1.14292	1.08308	1.00977	1.0926	1.16316	1.13459	1.21785	1.11532	1.15545	1.14599	1.18414	1.18298	1.25268	1.18103	1.22742	1.09613	1.11661	1.09993	1.11672	1.11491	1.07628	1.12769	1.05785	1.08987
1217.09	34.5222	1.08503	1.01865	1.11528	1.05551	1.09361	1.07126	1.09533	1.04845	0.995588	1.09332	1.06504	1.09728	1.09616	1.04261	1.08627	1.14283	1.07271	1.01357	1.08657	1.16776	1.13607	1.23104	1.11402	1.14291	1.15598	1.17744	1.17645	1.24367	1.18738	1.24164	1.09718	1.11755	1.09825	1.11465	1.11557	1.07489	1.12658	1.05812	1.08963
1219.81	34.5677	1.08764	1.01783	1.11418	1.0534	1.09235	1.06943	1.09523	1.04502	0.998154	1.09384	1.06458	1.0966	1.09471	1.04121	1.08793	1.137	1.07243	1.01684	1.09234	1.17887	1.14095	1.22872	1.1144	1.1465	1.154	1.17706	1.18713	1.25788	1.17946	1.24523	1.09955	1.11497	1.09801	1.11164	1.11385	1.07684	1.13123	1.05777	1.08741
1222.55	34.6132	1.08356	1.01747	1.11492	1.05401	1.09635	1.07411	1.09419	1.04881	0.995689	1.09603	1.0644	1.09811	1.09235	1.04121	1.08753	1.14895	1.07736	1.01311	1.09897	1.19072	1.14223	1.22852	1.10851	1.14142	1.1572	1.16832	1.18039	1.24437	1.18805	1.2649	1.10048	1.11509	1.09705	1.11592	1.11358	1.07515	1.12783	1.05885	1.08585
1225.25	34.6587	1.08333	1.01759	1.11639	1.05307	1.09545	1.0739	1.09694	1.04838	0.99538	1.09502	1.06269	1.0983	1.09353	1.04086	1.08888	1.15003	1.07637	1.01668	1.09077	1.18088	1.14065	1.22812	1.11122	1.13708	1.15654	1.18811	1.1815	1.24298	1.1867	1.25149	1.09592	1.11579	1.0976	1.11357	1.11322	1.0753	1.12748	1.05973	1.0887
1227.97	34.7042	1.08238	1.01757	1.11292	1.05336	1.0974	1.07277	1.09908	1.04916	0.996362	1.09183	1.0646	1.09893	1.09512	1.04367	1.0858	1.13674	1.08282	1.02372	1.09761	1.18153	1.13719	1.2149	1.11779	1.14002	1.16402	1.1876	1.17574	1.23451	1.1877	1.24479	1.09745	1.11548	1.10081	1.11438	1.11339	1.07419	1.12696	1.06008	1.08996
1230.66	34.7497	1.08511	1.01593	1.11234	1.05367	1.09455	1.0743	1.09762	1.05096	0.994698	1.09113	1.06568	1.10136	1.09516	1.04205	1.08666	1.13246	1.07942	1.01301	1.09453	1.17811	1.14378	1.21992	1.10528	1.14942	1.15111	1.18022	1.18297	1.25944	1.17602	1.24386	1.09301	1.11473	1.09893	1.11156	1.11282	1.07545	1.12609	1.05822	1.09185
1233.42	34.7952	1.08389	1.01687	1.10964	1.05346	1.09496	1.07402	1.09597	1.05032	0.994299	1.09145	1.06402	1.10067	1.09379	1.04096	1.08486	1.14247	1.07117	1.01144	1.08859	1.17538	1.13771	1.21556	1.10929	1.1509	1.15656	1.18694	1.18246	1.24751	1.17741	1.25694	1.0942	1.11766	1.09769	1.11215	1.1102	1.07506	1.12586	1.05906	1.09221
1236.17	34.8407	1.0832	1.01864	1.11263	1.05587	1.0978	1.07428	1.09772	1.05225	0.993659	1.09319	1.06425	1.09911	1.09398	1.04213	1.08664	1.13861	1.08072	1.01938	1.09356	1.19642	1.14002	1.2225	1.11839	1.1579	1.16222	1.1806	1.17633	1.26135	1.17695	1.24013	1.0947	1.11608	1.09914	1.11059	1.11675	1.0754	1.12654	1.05832	1.08711
1238.91	34.8862	1.08324	1.01637	1.11458	1.05646	1.09461	1.07616	1.09625	1.05245	0.992462	1.09381	1.0672	1.09972	1.09495	1.04138	1.08819	1.13526	1.08097	1.00985	1.09605	1.17145	1.13435	1.23285	1.11861	1.15486	1.15601	1.18369	1.1892	1.2601	1.18215	1.2484	1.09362	1.11419	1.10046	1.11283	1.11387	1.07584	1.12954	1.05758	1.0886
1241.64	34.9317	1.08488	1.01653	1.113	1.05459	1.09721	1.07243	1.09788	1.05019	0.992933	1.0928	1.06483	1.09927	1.09556	1.04258	1.0864	1.13529	1.08278	1.02376	1.08937	1.18395	1.14456	1.21722	1.10419	1.15057	1.15009	1.18719	1.17492	1.25095	1.18798	1.24094	1.09611	1.11337	1.09437	1.11099	1.11219	1.074	1.12796	1.05906	1.09226
1244.39	34.9772	1.08022	1.01624	1.10996	1.05449	1.09492	1.07581	1.09258	1.0478	0.99648	1.09363	1.06732	1.09932	1.09472	1.0424	1.0875	1.15049	1.08198	1.01072	1.09106	1.18138	1.14464	1.22259	1.11102	1.15341	1.15902	1.18417	1.18095	1.24689	1.17928	1.2452	1.09546	1.11405	1.09784	1.11276	1.11366	1.07363	1.12866	1.05723	1.09236
1247.09	35.0228	1.07972	1.01812	1.11179	1.0537	1.09493	1.07346	1.09556	1.04952	0.995967	1.09167	1.06588	1.09969	1.09572	1.04374	1.08594	1.13967	1.0756	1.00587	1.09706	1.18861	1.14145	1.21492	1.11886	1.15245	1.16298	1.18442	1.1869	1.259	1.18481	1.24852	1.09199	1.11752	1.10184	1.11057	1.11551	1.07451	1.13148	1.05888	1.08928
1249.82	35.0683	1.08027	1.01727	1.10915	1.05342	1.09498	1.07309	1.0957	1.04781	0.992511	1.09283	1.06402	1.09988	1.09877	1.04252	1.08878	1.13597	1.08494	1.00884	1.09135	1.18475	1.1329	1.21495	1.11241	1.14729	1.16691	1.17284	1.17916	1.24243	1.18188	1.24958	1.09212	1.11538	1.1016	1.11338	1.11433	1.07336	1.1288	1.05867	1.08946
1252.56	35.1138	1.08029	1.01639	1.11053	1.05255	1.09461	1.07199	1.09653	1.04807	0.994108	1.09245	1.06432	1.09668	1.09544	1.04127	1.08689	1.13707	1.08007	1.00486	1.09325	1.17915	1.13967	1.22157	1.11367	1.13475	1.16918	1.17548	1.18892	1.25124	1.18226	1.24749	1.09369	1.1155	1.09759	1.11383	1.11362	1.07534	1.13231	1.05961	1.09022
1255.31	35.1593	1.07887	1.01922	1.11611	1.05594	1.09326	1.07307	1.0965	1.04763	0.995681	1.09298	1.06534	1.09834	1.09777	1.04135	1.08781	1.14293	1.07165	1.00787	1.09748	1.17927	1.14293	1.22225	1.11239	1.13542	1.15746	1.18911	1.1861	1.25619	1.18882	1.25325	1.09247	1.11549	1.09647	1.11394	1.11315	1.0743	1.13061	1.06003	1.09128
1258.03	35.2048	1.08126	1.01728	1.11422	1.05518	1.09451	1.07212	1.09662	1.04878	0.995221	1.09289	1.06555	1.10144	1.09734	1.03992	1.0883	1.14329	1.07793	1.01284	1.09997	1.17408	1.1379	1.23612	1.10568	1.13681	1.1475	1.17842	1.18538	1.25364	1.18848	1.25803	1.09508	1.11852	1.09683	1.10946	1.11391	1.07446	1.12911	1.05887	1.08787
1260.79	35.2503	1.08333	1.01577	1.1128	1.05201	1.09316	1.0688	1.09577	1.04774	0.994873	1.09115	1.06702	1.10047	1.09401	1.04046	1.08766	1.13726	1.07805	1.01704	1.09545	1.1821	1.13505	1.22603	1.11436	1.13981	1.15209	1.17353	1.18585	1.26329	1.19126	1.25196	1.09346	1.11656	1.09531	1.11017	1.11375	1.07536	1.12917	1.05931	1.08904
1263.51	35.2958	1.08147	1.0163	1.11225	1.05295	1.09345	1.07145	1.09556	1.04895	0.995508	1.09177	1.06605	1.09836	1.0944	1.04195	1.08735	1.13234	1.08138	1.01874	1.09072	1.18675	1.13797	1.21149	1.11408	1.14349	1.15468	1.1876	1.19267	1.2489	1.18828	1.24458	1.09174	1.11415	1.09362	1.11281	1.11549	1.07291	1.12629	1.05976	1.09198
1266.27	35.3413	1.08216	1.01461	1.11252	1.05258	1.09491	1.07424	1.09498	1.05062	0.994706	1.09182	1.06501	1.09733	1.09405	1.04335	1.08781	1.12954	1.0852	1.01519	1.09126	1.18442	1.14202	1.22167	1.11505	1.14406	1.15746	1.18344	1.19594	1.23471	1.18677	1.23948	1.09351	1.11493	1.09498	1.11425	1.11471	1.07298	1.128	1.05724	1.08981
1268.95	35.3868	1.08156	1.01512	1.11238	1.05333	1.09651	1.07337	1.09259	1.04835	0.994742	1.09123	1.06553	1.09808	1.09416	1.04246	1.08874	1.13106	1.08095	1.01348	1.09442	1.18184	1.14098	1.22438	1.11573	1.14387	1.15942	1.18051	1.18943	1.24831	1.18232	1.2401	1.09425	1.11661	1.09764	1.11399	1.11485	1.07496	1.12773	1.05631	1.0886
1271.65	35.4323	1.07805	1.01637	1.11123	1.05483	1.09593	1.07222	1.09224	1.04885	0.994548	1.09221	1.06724	1.09856	1.09503	1.04086	1.08559	1.12926	1.07782	1.01665	1.09214	1.17842	1.1425	1.22636	1.1097	1.14358	1.15497	1.18087	1.18411	1.25308	1.17901	1.25136	1.09356	1.11425	1.09776	1.11437	1.11353	1.07578	1.12712	1.05818	1.08962
1274.36	35.4778	1.07856	1.01564	1.11193	1.05559	1.09538	1.07152	1.09424	1.05064	0.994656	1.09229	1.06631	1.09902	1.09548	1.04043	1.08327	1.1299	1.07976	1.01802	1.09339	1.17702	1.14296	1.22724	1.10905	1.14111	1.15567	1.17897	1.18044	1.25178	1.17867	1.26075	1.0927	1.11265	1.09549	1.11389	1.11426	1.07523	1.12833	1.05871	1.08993
1277.06	35.5233	1.08069	1.01477	1.11288	1.05604	1.09549	1.07187	1.09547	1.04897	0.995088	1.09287	1.06349	1.09871	1.09589	1.03992	1.08434	1.13513	1.08219	1.01597	1.10012	1.17556	1.14212	1.21725	1.11614	1.14007	1.1574	1.17985	1.17615	1.25386	1.17518	1.25005	1.09233	1.11471	1.09424	1.11344	1.11821	1.07317	1.12694	1.0575	1.08967
1279.79	35.5688	1.07995	1.01436	1.1103	1.05357	1.09193	1.07325	1.09682	1.04794	0.992957	1.09395	1.06511	1.09792	1.09472	1.04007	1.08526	1.13818	1.07894	1.01128	1.09822	1.17241	1.14741	1.21756	1.11856	1.14799	1.15553	1.17516	1.17675	1.24439	1.17686	1.23989	1.09213	1.11457	1.0956	1.1155	1.11523	1.07269	1.12689	1.05699	1.09111
1282.49	35.6143	1.0802	1.0121	1.11196	1.05192	1.09143	1.07208	1.09621	1.04879	0.993223	1.09262	1.06499	1.0995	1.09347	1.03993	1.0874	1.14518	1.0751	1.00913	1.09631	1.17459	1.14515	1.22048	1.11138	1.1534	1.15667	1.17881	1.18043	1.23667	1.17877	1.25158	1.0912	1.11587	1.09611	1.11052	1.11601	1.07382	1.12995	1.05661	1.08875
1285.3	35.6598	1.08002	1.01483	1.11148	1.05291	1.09355	1.07224	1.09433	1.04845	0.994713	1.09367	1.06116	1.09834	1.09246	1.03976	1.08478	1.13954	1.07473	1.01241	1.09659	1.17932	1.1396	1.2215	1.11347	1.14272	1.15309	1.1835	1.18469	1.24341	1.17887	1.24938	1.09193	1.11578	1.09527	1.10973	1.11637	1.07312	1.13018	1.05536	1.09037
1288.1	35.7053	1.07801	1.014	1.11179	1.05223	1.09267	1.0723	1.09461	1.04897	0.994628	1.09342	1.06474	1.09652	1.09403	1.03928	1.08362	1.13658	1.07936	1.00861	1.09299	1.17711	1.14173	1.23207	1.11918	1.13941	1.1532	1.18618	1.1909	1.23994	1.1743	1.24977	1.0906	1.11535	1.09906	1.11035	1.1153	1.07411	1.12674	1.06126	1.0897
1290.8	35.7509	1.08005	1.01466	1.11075	1.05194	1.09331	1.07333	1.09506	1.04909	0.994044	1.09135	1.06499	1.09715	1.09495	1.03987	1.0857	1.14059	1.08214	1.00651	1.09606	1.17637	1.14796	1.23318	1.12005	1.1383	1.15892	1.18841	1.19197	1.23874	1.17096	1.25937	1.09396	1.11417	1.09773	1.11056	1.11545	1.07446	1.12621	1.05838	1.09105
1293.51	35.7964	1.07973	1.01631	1.11203	1.0519	1.09364	1.07234	1.09641	1.04892	0.99364	1.09247	1.06483	1.09814	1.09281	1.04083	1.08683	1.14146	1.08142	1.00904	1.09367	1.17728	1.14716	1.22738	1.11745	1.13523	1.15999	1.18169	1.18539	1.24623	1.17697	1.2497	1.09385	1.11307	1.0973	1.10993	1.11522	1.07411	1.12775	1.05764	1.09134
1296.26	35.8419	1.07831	1.01712	1.11293	1.05366	1.09313	1.07217	1.09621	1.0505	0.993419	1.09409	1.06367	1.09838	1.0927	1.04157	1.08726	1.14252	1.09023	1.01695	1.08826	1.18171	1.13996	1.2131	1.11026	1.13662	1.15868	1.18002	1.17642	1.25117	1.1786	1.23767	1.09106	1.11512	1.09766	1.1115	1.11492	1.07328	1.12893	1.05733	1.08856
1299.03	35.8874	1.07665	1.01546	1.11185	1.05306	1.09261	1.07194	1.09622	1.04845	0.994193	1.0928	1.06296	1.0962	1.09453	1.04103	1.0842	1.13527	1.08537	1.01923	1.08995	1.18534	1.13407	1.20657	1.10702	1.15059	1.15473	1.19092	1.1809	1.25715	1.18969	1.24587	1.09192	1.11696	1.09708	1.113	1.11423	1.07393	1.12833	1.05716	1.09022
1301.74	35.9329	1.07651	1.01379	1.11034	1.052	1.094	1.07196	1.09753	1.04679	0.994398	1.09193	1.06226	1.09636	1.09528	1.0403	1.08377	1.13011	1.07598	1.01824	1.09084	1.18805	1.13502	1.22547	1.11464	1.15107	1.16489	1.1954	1.19183	1.25444	1.194	1.25218	1.09117	1.11565	1.0968	1.11356	1.11299	1.07295	1.1273	1.05727	1.09091
1304.45	35.9784	1.07654	1.01372	1.1104	1.05288	1.09541	1.07179	1.09745	1.04836	0.993779	1.09113	1.06196	1.09755	1.09626	1.04127	1.08552	1.1324	1.08059	1.02059	1.08511	1.18644	1.138	1.23846	1.11448	1.13798	1.17405	1.1909	1.18906	1.24901	1.18041	1.25237	1.08921	1.11467	1.09776	1.11363	1.11209	1.07223	1.1273	1.0596	1.08862
1307.23	36.0239	1.07535	1.01313	1.11229	1.05369	1.09637	1.07096	1.09557	1.04916	0.994513	1.08941	1.06355	1.09667	1.09672	1.04147	1.08526	1.13959	1.08427	1.0169	1.08144	1.18106	1.13945	1.23311	1.11207	1.14237	1.1631	1.18374	1.18113	1.24815	1.17676	1.24812	1.08986	1.11626	1.09926	1.11321	1.1114	1.07418	1.12812	1.06163	1.08854
1309.97	36.0694	1.07403	1.01361	1.11129	1.05372	1.09764	1.07281	1.09534	1.04979	0.99415	1.0912	1.06241	1.09869	1.09571	1.04139	1.08561	1.14143	1.08157	1.01286	1.08822	1.18656	1.14019	1.22597	1.114	1.14648	1.15772	1.17792	1.18618	1.24549	1.1779	1.23329	1.09006	1.11476	1.09935	1.11161	1.11414	1.07116	1.13096	1.05277	1.09016
1312.71	36.1149	1.07801	1.01362	1.10947	1.05324	1.09424	1.07231	1.09457	1.04752	0.991221	1.09461	1.06143	1.09879	1.09622	1.04129	1.08528	1.13406	1.07914	1.01342	1.09674	1.19155	1.13363	1.22425	1.11178	1.14091	1.15747	1.17475	1.18382	1.24648	1.18323	1.24097	1.09064	1.11295	1.09833	1.11229	1.11188	1.07129	1.13438	1.05126	1.093
1315.42	36.1604	1.07809	1.01281	1.10788	1.05154	1.09344	1.0731	1.09747	1.04601	0.990973	1.09287	1.06292	1.09969	1.09545	1.03993	1.08638	1.13689	1.07931	1.01257	1.09218	1.17981	1.13634	1.22298	1.10855	1.14695	1.151	1.17312	1.18431	1.24677	1.18813	1.23517	1.09041	1.11507	1.09939	1.11186	1.11624	1.07633	1.13042	1.05709	1.08773
1318.16	36.2059	1.07475	1.01111	1.10998	1.05327	1.093	1.07022	1.09585	1.04732	0.991796	1.08937	1.06454	1.0984	1.09263	1.0411	1.08502	1.13732	1.07867	1.00924	1.08798	1.18398	1.14497	1.22013	1.10937	1.14921	1.14759	1.17227	1.19302	1.24877	1.1837	1.23282	1.08904	1.11202	1.10044	1.10997	1.11414	1.07452	1.12825	1.05916	1.08759
1320.87	36.2514	1.07591	1.01071	1.10849	1.05329	1.09173	1.07135	1.09422	1.04746	0.991368	1.09178	1.06506	1.09685	1.09327	1.04327	1.08214	1.13796	1.07226	1.00954	1.09371	1.17763	1.14163	1.22367	1.11491	1.14916	1.15705	1.17604	1.18664	1.24082	1.17164	1.26102	1.08806	1.11386	1.09829	1.11226	1.11224	1.07484	1.12894	1.05639	1.08974
1323.58	36.2969	1.07658	1.01532	1.10815	1.05038	1.09627	1.07236	1.0942	1.04839	0.993391	1.09075	1.06498	1.10047	1.09554	1.04207	1.08438	1.13795	1.06641	1.01852	1.08993	1.17855	1.13642	1.2193	1.11921	1.15444	1.15772	1.17434	1.18589	1.24623	1.19003	1.24574	1.09088	1.11844	1.10025	1.11319	1.11359	1.07507	1.12649	1.0576	1.09106
1326.26	36.3424	1.07423	1.01471	1.10855	1.04924	1.09412	1.07491	1.09409	1.04891	0.995049	1.09149	1.06258	1.1004	1.09344	1.03906	1.08602	1.13304	1.0762	1.01492	1.08907	1.1939	1.13527	1.22337	1.13119	1.14476	1.16652	1.1767	1.17734	1.25796	1.17977	1.24833	1.08985	1.11596	1.0934	1.11391	1.11397	1.07405	1.12903	1.05731	1.0871
1329.03	36.3879	1.07826	1.0115	1.10983	1.05185	1.09503	1.0718	1.09501	1.04726	0.994057	1.09224	1.06347	1.09824	1.09504	1.03846	1.08379	1.14508	1.07315	1.0167	1.09223	1.1816	1.13577	1.22417	1.12892	1.14695	1.15898	1.17431	1.17832	1.25392	1.18025	1.25168	1.08994	1.11329	1.09585	1.11165	1.11371	1.07286	1.12774	1.05684	1.08881
1331.79	36.4334	1.07684	1.01023	1.11019	1.04976	1.09551	1.0691	1.09405	1.04817	0.993191	1.0923	1.06463	1.09526	1.09289	1.03923	1.08231	1.1453	1.07277	1.02092	1.09082	1.17883	1.13618	1.22022	1.11044	1.15437	1.15675	1.1728	1.17835	1.24653	1.1817	1.25234	1.08763	1.11705	1.09707	1.11401	1.11298	1.07262	1.13191	1.05853	1.08699
1334.48	36.479	1.07669	1.0105	1.10907	1.05373	1.09192	1.07078	1.09427	1.04934	0.991691	1.0904	1.06274	1.09677	1.09158	1.03806	1.08354	1.14474	1.07858	1.014	1.0928	1.18185	1.14547	1.21856	1.11551	1.15614	1.16006	1.18009	1.17477	1.24979	1.17872	1.2508	1.08766	1.11614	1.09549	1.11192	1.11459	1.07215	1.13243	1.0579	1.08735
1337.11	36.5245	1.07498	1.01078	1.10832	1.05387	1.09305	1.06881	1.0928	1.05045	0.991072	1.09031	1.0613	1.09729	1.09565	1.04012	1.08576	1.13888	1.07505	1.01242	1.09248	1.18102	1.14735	1.22805	1.10903	1.14675	1.15569	1.19281	1.18824	1.24633	1.17941	1.23828	1.08827	1.11256	1.0972	1.11398	1.11354	1.07543	1.12827	1.05484	1.08888
1339.87	36.57	1.07732	1.01424	1.10873	1.05434	1.09475	1.07129	1.0972	1.04791	0.991908	1.09161	1.06516	1.09925	1.09513	1.0409	1.08674	1.14281	1.07553	1.01576	1.09508	1.17932	1.148	1.22481	1.10741	1.14836	1.16078	1.19581	1.184	1.22982	1.19586	1.24596	1.08935	1.11209	1.09675	1.11305	1.11381	1.07522	1.12804	1.05771	1.08777
1342.58	36.6155	1.07634	1.0154	1.11083	1.0523	1.09312	1.06825	1.09697	1.05222	0.991231	1.09345	1.06177	1.09855	1.09384	1.0402	1.08973	1.13074	1.07968	1.00608	1.09857	1.17591	1.14629	1.23101	1.12647	1.15534	1.14904	1.18347	1.18755	1.2405	1.18329	1.24017	1.08807	1.11293	1.09655	1.11344	1.11255	1.0726	1.12677	1.05756	1.08781
1345.37	36.661	1.0761	1.01184	1.10704	1.05344	1.09642	1.06973	1.09522	1.04683	0.993999	1.0917	1.06267	1.10076	1.09477	1.04101	1.08776	1.13712	1.08415	1.02342	1.09149	1.17985	1.14763	1.21078	1.11823	1.14431	1.15391	1.1892	1.19559	1.24797	1.19548	1.2418	1.09174	1.11303	1.09625	1.11265	1.11357	1.07368	1.12728	1.05778	1.08533
1348.15	36.7065	1.07786	1.01292	1.10814	1.0523	1.09421	1.06806	1.09523	1.04729	0.989755	1.09303	1.06231	1.09883	1.09575	1.04297	1.08476	1.14089	1.08754	1.01608	1.09963	1.18278	1.14237	1.22454	1.11344	1.14986	1.14927	1.17928	1.18522	1.24663	1.18262	1.24023	1.08633	1.11716	1.1002	1.11115	1.11723	1.0743	1.12819	1.05705	1.08853
1350.92	36.752	1.0768	1.01011	1.10943	1.05279	1.09633	1.07041	1.09603	1.04902	0.994209	1.09352	1.06271	1.09732	1.09375	1.04192	1.08613	1.15019	1.07618	1.01119	1.08988	1.18064	1.14493	1.22878	1.1124	1.13801	1.15439	1.19121	1.18413	1.25495	1.18234	1.24082	1.08478	1.11864	1.10067	1.11158	1.11734	1.07279	1.1263	1.0585	1.08874
1353.62	36.7975	1.07554	1.01124	1.10906	1.05403	1.09785	1.07196	1.09434	1.04935	0.993662	1.09554	1.06002	1.09648	1.09487	1.04183	1.08796	1.14609	1.08895	1.01739	1.09138	1.17849	1.14069	1.22917	1.10795	1.14857	1.16095	1.18385	1.17988	1.25954	1.17814	1.24899	1.08595	1.11555	1.09505	1.11362	1.11289	1.07554	1.12772	1.05998	1.08834
1356.36	36.843	1.0755	1.01043	1.10879	1.05361	1.09502	1.07156	1.09512	1.04799	0.993703	1.09074	1.06511	1.0973	1.09419	1.04094	1.08556	1.14072	1.07488	1.0114	1.09043	1.17505	1.14622	1.22769	1.11641	1.14634	1.16166	1.18631	1.17091	1.24537	1.18333	1.24977	1.08714	1.11192	1.09237	1.11127	1.11449	1.07288	1.13018	1.05984	1.08791
1359.07	36.8885	1.07519	1.00915	1.10619	1.05219	1.09519	1.07066	1.09552	1.04643	0.993532	1.09127	1.06252	1.09562	1.09533	1.04147	1.0857	1.14077	1.07174	1.01041	1.08392	1.19143	1.14426	1.21309	1.12118	1.14973	1.1625	1.18426	1.17824	1.25055	1.1794	1.23431	1.0861	1.11353	1.09518	1.11243	1.11463	1.0732	1.13046	1.0563	1.09058
1361.75	36.934	1.0754	1.01188	1.10675	1.05151	1.09568	1.07003	1.09675	1.04623	0.990802	1.09178	1.06253	1.09918	1.09225	1.0419	1.08306	1.14224	1.07675	1.01606	1.09476	1.19399	1.14501	1.21979	1.11483	1.14429	1.16517	1.18507	1.175	1.25091	1.18122	1.24567	1.08774	1.11249	1.09922	1.1168	1.11393	1.07035	1.13159	1.05631	1.09022
1364.37	36.9795	1.07702	1.01149	1.10377	1.05146	1.09552	1.07089	1.09502	1.04738	0.991744	1.09284	1.06313	1.09864	1.09477	1.04208	1.0833	1.1387	1.07839	1.01887	1.09502	1.18604	1.13743	1.2453	1.11097	1.14336	1.15908	1.18069	1.18149	1.246	1.18369	1.25502	1.08445	1.11662	1.09771	1.11254	1.11372	1.07171	1.13088	1.05676	1.08945
1367.14	37.025	1.07507	1.01114	1.10622	1.05215	1.09483	1.07054	1.09402	1.04843	0.994356	1.09115	1.06386	1.09878	1.09207	1.04181	1.08424	1.13874	1.08258	1.01712	1.09331	1.18647	1.13643	1.22919	1.12112	1.15187	1.15935	1.19034	1.19029	1.24346	1.18144	1.2588	1.08403	1.11489	1.09746	1.11621	1.11036	1.07194	1.13205	1.05754	1.09116
1369.88	37.0705	1.07359	1.00741	1.10674	1.05313	1.09371	1.07268	1.09374	1.05029	0.99154	1.09333	1.06402	1.09687	1.0923	1.04514	1.08578	1.12932	1.08053	1.0115	1.0966	1.1792	1.14186	1.21484	1.11292	1.14596	1.16797	1.18425	1.19214	1.24465	1.17977	1.24579	1.08597	1.11323	1.09764	1.11381	1.11337	1.07545	1.12836	1.05487	1.09134
1372.68	37.116	1.07586	1.00981	1.10434	1.05167	1.09628	1.07014	1.0937	1.04741	0.991439	1.09033	1.0641	1.09765	1.09545	1.04195	1.08739	1.13984	1.08042	1.01401	1.10005	1.18037	1.13898	1.21961	1.12782	1.1362	1.15924	1.1862	1.18699	1.25443	1.19152	1.24783	1.08717	1.11695	1.09533	1.11257	1.11088	1.07428	1.12814	1.05686	1.09216
1375.46	37.1615	1.07428	1.00799	1.10545	1.05171	1.09394	1.07025	1.093	1.04482	0.989422	1.09108	1.06332	1.09905	1.09702	1.0444	1.08639	1.13633	1.08313	1.02392	1.09402	1.17149	1.14132	1.2265	1.11833	1.14325	1.15658	1.18468	1.19031	1.25029	1.19264	1.25076	1.08373	1.11694	1.09783	1.11253	1.11287	1.07581	1.12931	1.05869	1.08587
1378.22	37.2071	1.074	1.00797	1.1074	1.05035	1.09469	1.07237	1.09085	1.04793	0.991487	1.0884	1.06513	1.09743	1.09611	1.04091	1.08615	1.13759	1.07218	1.0211	1.08642	1.18372	1.13997	1.21609	1.11401	1.14701	1.1486	1.18486	1.1935	1.24837	1.18997	1.25972	1.08436	1.11433	1.09643	1.11304	1.11447	1.07442	1.12998	1.05964	1.09028
1380.94	37.2526	1.07515	1.00656	1.11042	1.04952	1.09363	1.06838	1.09275	1.04902	0.992873	1.09317	1.0635	1.09685	1.09305	1.04126	1.08881	1.14848	1.08345	1.02163	1.08845	1.19319	1.12851	1.22164	1.12258	1.1451	1.16171	1.17568	1.18367	1.25627	1.20403	1.24889	1.08554	1.11371	1.10046	1.11326	1.11418	1.07432	1.13034	1.05978	1.08782
1383.7	37.2981	1.07143	1.00767	1.10679	1.05359	1.09526	1.07223	1.09433	1.04711	0.989475	1.09207	1.06269	1.09864	1.09765	1.04294	1.08606	1.14047	1.08119	1.01456	1.09132	1.18609	1.14507	1.22443	1.11415	1.15084	1.1594	1.18078	1.17432	1.25422	1.18741	1.25968	1.08684	1.1144	1.09804	1.11162	1.1118	1.07478	1.12986	1.05922	1.0888
1386.46	37.3436	1.07138	1.00963	1.10531	1.05121	1.09599	1.06998	1.0958	1.04845	0.989648	1.09159	1.06483	1.09683	1.09525	1.04199	1.08493	1.13759	1.0811	1.01822	1.09001	1.1737	1.13668	1.22284	1.11417	1.14691	1.16104	1.18493	1.182	1.25779	1.1959	1.24197	1.08275	1.11394	1.09692	1.11409	1.11325	1.07358	1.12982	1.05819	1.09091
1389.18	37.3891	1.0723	1.00818	1.10573	1.0527	1.0926	1.06992	1.09469	1.04708	0.991126	1.09151	1.06184	1.09387	1.09249	1.03811	1.08419	1.13791	1.07881	1.01331	1.08882	1.1701	1.13343	1.22742	1.12254	1.15071	1.15657	1.18894	1.18073	1.24551	1.18561	1.25466	1.0821	1.11788	1.09547	1.11235	1.11173	1.07319	1.13077	1.05644	1.08976
1391.78	37.4346	1.07364	1.00849	1.10408	1.05209	1.09284	1.07167	1.09377	1.04661	0.990857	1.09221	1.0594	1.0957	1.09217	1.0425	1.08539	1.14486	1.08264	1.01356	1.09943	1.18245	1.14612	1.23877	1.10299	1.14006	1.1522	1.17485	1.18672	1.23822	1.17996	1.25296	1.08331	1.11768	1.09784	1.11156	1.11195	1.07347	1.1279	1.0579	1.08918
1394.46	37.4801	1.0738	1.00732	1.10123	1.05342	1.09402	1.07569	1.09464	1.0449	0.993341	1.09225	1.06154	1.0986	1.09841	1.03975	1.0844	1.14002	1.07441	1.02046	1.10193	1.17746	1.14397	1.21924	1.10519	1.1506	1.16553	1.17754	1.17393	1.24066	1.18004	1.25556	1.08313	1.11694	1.09637	1.11179	1.11053	1.07355	1.12841	1.05819	1.08809
1397.21	37.5256	1.07126	1.00848	1.10365	1.05384	1.09297	1.07365	1.09204	1.04635	0.99189	1.09389	1.06387	1.09697	1.09636	1.04025	1.08544	1.12823	1.07628	1.01957	1.09495	1.17201	1.14312	1.22097	1.11214	1.14851	1.15468	1.18141	1.18058	1.24916	1.17254	1.24882	1.08062	1.11501	1.0971	1.1124	1.11809	1.07259	1.12642	1.05643	1.08596
1399.99	37.5711	1.07416	1.00729	1.10281	1.05062	1.09379	1.07144	1.09353	1.04665	0.989193	1.09222	1.0611	1.09784	1.09353	1.0418	1.08695	1.13744	1.08974	1.01715	1.08903	1.1735	1.14582	1.21207	1.1187	1.14316	1.15563	1.1809	1.18717	1.2584	1.18465	1.2419	1.08206	1.1122	1.09556	1.11172	1.11493	1.07241	1.12862	1.05705	1.08716
1402.68	37.6166	1.07084	1.00564	1.10347	1.05144	1.095	1.0705	1.09646	1.04646	0.990541	1.09171	1.06286	1.09825	1.09433	1.04041	1.08686	1.13464	1.08554	1.0169	1.09858	1.17759	1.14802	1.21393	1.11433	1.1491	1.16054	1.1918	1.18411	1.26582	1.18875	1.24587	1.08056	1.1193	1.09731	1.11129	1.11132	1.07549	1.13284	1.05715	1.08594
1405.42	37.6621	1.06981	1.0051	1.10257	1.05325	1.09211	1.06829	1.09322	1.04626	0.991639	1.09336	1.06123	1.10212	1.09462	1.0419	1.08592	1.13993	1.0822	1.01829	1.09871	1.18314	1.13976	1.21775	1.11186	1.1412	1.16063	1.1832	1.18865	1.25519	1.18995	1.2474	1.08112	1.11714	1.09602	1.111	1.11245	1.0738	1.13276	1.0581	1.08773
1408.14	37.7076	1.06995	1.00449	1.10055	1.05082	1.09212	1.06853	1.09317	1.0476	0.989479	1.09192	1.06132	1.09764	1.0932	1.03999	1.08651	1.13528	1.07947	1.02601	1.1033	1.16772	1.1445	1.23179	1.12463	1.14043	1.17951	1.17355	1.17982	1.2531	1.17706	1.24269	1.08047	1.11086	1.09723	1.11234	1.1154	1.07178	1.13202	1.05462	1.08862
1410.92	37.7531	1.06791	1.00793	1.1004	1.05143	1.09499	1.07279	1.09711	1.04832	0.991808	1.09342	1.06415	1.10023	1.09132	1.04106	1.08405	1.13106	1.07987	1.02185	1.08874	1.18025	1.14806	1.23309	1.12006	1.15674	1.16576	1.17859	1.1817	1.25273	1.18023	1.24305	1.08183	1.11594	1.09815	1.11169	1.11357	1.07323	1.1345	1.0539	1.09043
1413.66	37.7986	1.06927	1.00817	1.10229	1.05068	1.09385	1.06954	1.09574	1.04803	0.989656	1.09243	1.06404	1.09717	1.09301	1.03876	1.08228	1.13308	1.08598	1.0239	1.08763	1.18383	1.13957	1.22619	1.11018	1.1499	1.16999	1.19648	1.18512	1.24389	1.18038	1.25899	1.07938	1.11454	1.09633	1.11209	1.11346	1.07207	1.12972	1.05612	1.09154
1416.42	37.8441	1.06945	1.00718	1.10162	1.05086	1.09261	1.07334	1.09337	1.04845	0.989648	1.09224	1.06435	1.09833	1.09478	1.0414	1.08357	1.13761	1.07991	1.02051	1.08991	1.17882	1.14706	1.22239	1.11648	1.14693	1.15831	1.18768	1.18316	1.25713	1.17471	1.25345	1.07812	1.11637	1.09701	1.1119	1.11499	1.07118	1.12808	1.05547	1.08979
1419.15	37.8896	1.06963	1.00836	1.10254	1.05091	1.09464	1.07143	1.09409	1.04655	0.991738	1.09249	1.06408	1.09908	1.09472	1.03916	1.08389	1.14014	1.07657	1.01504	1.09409	1.17736	1.15007	1.23378	1.11951	1.15872	1.14672	1.18487	1.18452	1.24339	1.16753	1.25507	1.07555	1.11406	1.09591	1.11466	1.10926	1.07235	1.13278	1.05619	1.08619
1421.89	37.9352	1.07132	1.00891	1.103	1.05335	1.09433	1.0705	1.09324	1.04783	0.990728	1.09076	1.06314	1.09626	1.09359	1.03907	1.0854	1.14058	1.08449	1.02109	1.09145	1.1833	1.15428	1.22864	1.12611	1.15423	1.15917	1.18787	1.18781	1.24611	1.17265	1.24657	1.07809	1.11193	1.09715	1.11252	1.11091	1.07321	1.13107	1.05726	1.08709
1424.61	37.9807	1.06972	1.00759	1.10327	1.05322	1.09414	1.06993	1.09503	1.04634	0.990168	1.09158	1.06181	1.09708	1.09421	1.03955	1.08433	1.14547	1.08542	1.02325	1.08713	1.17336	1.1461	1.22116	1.11608	1.14645	1.16337	1.18078	1.19688	1.24486	1.18779	1.24882	1.07714	1.11463	1.10051	1.11297	1.11418	1.0739	1.13132	1.06063	1.09029
1427.36	38.0262	1.07055	1.00516	1.10221	1.05123	1.09138	1.06975	1.09445	1.04747	0.988161	1.09019	1.0633	1.09742	1.09611	1.03909	1.08214	1.14716	1.08677	1.02169	1.09166	1.17712	1.14766	1.22062	1.12588	1.1534	1.15917	1.18586	1.18363	1.25048	1.18523	1.25108	1.07687	1.11519	1.09916	1.11302	1.1137	1.07285	1.13211	1.05782	1.09035
1430.06	38.0717	1.0694	1.00471	1.10085	1.05023	1.09292	1.06912	1.09099	1.04796	0.989004	1.09117	1.06438	1.09882	1.095	1.03953	1.08387	1.1388	1.08603	1.022	1.09247	1.18084	1.14603	1.21909	1.12586	1.14889	1.16144	1.1765	1.17527	1.25366	1.18325	1.23911	1.08014	1.11527	1.0972	1.11319	1.11751	1.07393	1.13004	1.0543	1.08982
1432.79	38.1172	1.07048	1.00745	1.10255	1.05026	1.09577	1.06778	1.09374	1.04642	0.991298	1.09272	1.06458	1.09785	1.09395	1.03954	1.08506	1.14488	1.08104	1.01687	1.08382	1.17271	1.14296	1.22521	1.12241	1.14327	1.16396	1.18086	1.17736	1.24208	1.18221	1.24804	1.07985	1.11449	1.09715	1.11114	1.11451	1.0746	1.13087	1.0541	1.08748
1435.56	38.1627	1.07087	1.00667	1.1014	1.05254	1.09124	1.07005	1.09463	1.04591	0.990572	1.09291	1.06355	1.09727	1.09422	1.03903	1.08781	1.14176	1.07439	1.01541	1.08686	1.17808	1.13527	1.24331	1.11847	1.14573	1.15246	1.19108	1.18026	1.24162	1.18918	1.26169	1.0767	1.11563	1.09598	1.11302	1.11272	1.07687	1.12762	1.05623	1.09221
1438.27	38.2082	1.06673	1.00457	1.10243	1.04841	1.09206	1.06855	1.09778	1.04674	0.989069	1.09115	1.06258	1.09678	1.09664	1.03909	1.08449	1.13672	1.07843	1.00956	1.08929	1.17514	1.13295	1.22753	1.11935	1.14483	1.15034	1.18755	1.18882	1.2455	1.18639	1.25667	1.07747	1.11483	1.09536	1.1121	1.11209	1.07384	1.12999	1.05642	1.09021
1441.01	38.2537	1.06708	1.00479	1.1003	1.05013	1.09374	1.07072	1.09544	1.04519	0.989911	1.09142	1.06149	1.09481	1.09634	1.03886	1.08559	1.12913	1.07937	1.01688	1.09493	1.17594	1.14043	1.2187	1.11697	1.1525	1.1561	1.18456	1.18998	1.24594	1.1895	1.24963	1.07694	1.11376	1.09513	1.11071	1.1122	1.07406	1.13301	1.05839	1.09102
1443.75	38.2992	1.06621	1.00314	1.10035	1.04997	1.09513	1.06931	1.09223	1.04704	0.989049	1.08774	1.06166	1.09905	1.09665	1.03846	1.086	1.13252	1.08367	1.01174	1.09182	1.17276	1.13935	1.23519	1.12115	1.14837	1.15768	1.17841	1.18984	1.23406	1.18532	1.26044	1.07641	1.11392	1.09765	1.11168	1.11301	1.07487	1.13236	1.05556	1.09181
1446.42	38.3447	1.06594	1.00284	1.10309	1.05068	1.09466	1.06859	1.09212	1.04837	0.989428	1.09014	1.06324	1.09828	1.09785	1.03889	1.08659	1.1407	1.0812	1.01599	1.09711	1.18071	1.14225	1.23397	1.11457	1.14705	1.16423	1.17341	1.1842	1.23774	1.18127	1.23262	1.07672	1.11522	1.09802	1.11363	1.11322	1.07198	1.12874	1.05784	1.09166
1449.14	38.3902	1.06892	1.00322	1.10015	1.05286	1.09655	1.06978	1.09074	1.04754	0.991578	1.08886	1.0621	1.09678	1.09393	1.04064	1.08628	1.13799	1.08465	1.01745	1.09073	1.18608	1.14328	1.22388	1.11972	1.1523	1.16626	1.17668	1.17734	1.249	1.18251	1.23243	1.07607	1.11475	1.09676	1.11113	1.1118	1.07284	1.12844	1.05557	1.09165
1451.88	38.4357	1.0683	1.00269	1.10213	1.05253	1.09506	1.07248	1.09268	1.04444	0.987411	1.09052	1.05977	1.09629	1.09229	1.03993	1.08749	1.13958	1.08101	1.02315	1.09879	1.18228	1.14013	1.22567	1.11701	1.14186	1.16685	1.18217	1.191	1.25432	1.18115	1.24423	1.07942	1.11309	1.09982	1.11405	1.11468	1.07139	1.12905	1.05957	1.09037
1454.61	38.4812	1.06796	1.00559	1.10051	1.05018	1.094	1.07411	1.09199	1.04901	0.990616	1.09015	1.06443	1.09799	1.09282	1.03706	1.08602	1.13894	1.06819	1.01609	1.08982	1.18786	1.13729	1.22814	1.11743	1.14859	1.1538	1.17556	1.18652	1.25098	1.17835	1.23844	1.07366	1.1128	1.09481	1.11527	1.11401	1.07203	1.12857	1.05806	1.09245
1457.27	38.5267	1.06879	1.00569	1.10164	1.05209	1.09395	1.06901	1.09114	1.04705	0.991428	1.09058	1.06133	1.09877	1.09439	1.03867	1.08339	1.14853	1.07823	1.01364	1.09147	1.18103	1.14422	1.21673	1.11195	1.14868	1.14817	1.18094	1.1795	1.24518	1.18353	1.23684	1.07662	1.11501	1.09632	1.11398	1.11184	1.07367	1.12801	1.05634	1.08842
1460.01	38.5722	1.0658	1.00307	1.09893	1.04865	1.0952	1.06972	1.09288	1.04618	0.99011	1.09001	1.0624	1.0986	1.09227	1.03992	1.08484	1.13833	1.07761	1.01248	1.09154	1.1783	1.14337	1.2305	1.12355	1.14708	1.15896	1.18113	1.18094	1.25335	1.18486	1.24932	1.07552	1.11321	1.09987	1.11018	1.11317	1.07114	1.12904	1.05564	1.08765
1462.78	38.6177	1.06469	1.00326	1.09811	1.04955	1.09557	1.07068	1.09374	1.04464	0.987127	1.09081	1.06359	1.09733	1.09153	1.03759	1.08436	1.14013	1.07729	1.01059	1.09053	1.17144	1.13936	1.2304	1.12161	1.14403	1.16135	1.19251	1.17734	1.25676	1.1855	1.24135	1.07356	1.11561	1.09577	1.11202	1.11302	1.07026	1.13158	1.05426	1.08653
1465.55	38.6633	1.06841	1.00415	1.09847	1.04871	1.09347	1.07043	1.0959	1.04643	0.988965	1.09218	1.06405	1.1005	1.09262	1.03987	1.08564	1.13704	1.09159	1.01218	1.0967	1.17727	1.14136	1.23502	1.11814	1.14365	1.1501	1.1774	1.18336	1.25025	1.1815	1.23803	1.07447	1.11348	1.09706	1.11166	1.11366	1.06923	1.13047	1.05387	1.08871
1468.25	38.7088	1.06496	1.00475	1.10089	1.04801	1.09571	1.06872	1.09538	1.04601	0.99	1.09162	1.06125	1.09739	1.09304	1.03714	1.08455	1.13186	1.08006	1.01192	1.09207	1.18881	1.14295	1.24487	1.10937	1.13953	1.15567	1.17999	1.18802	1.24022	1.19251	1.24799	1.07523	1.11363	1.09503	1.10962	1.11451	1.07436	1.12836	1.05444	1.09021
1470.98	38.7543	1.06442	1.00353	1.0994	1.05075	1.0919	1.07119	1.09539	1.04601	0.988231	1.08739	1.06208	1.10036	1.09588	1.04068	1.08175	1.13047	1.08142	1.01676	1.09176	1.19276	1.14539	1.2282	1.12278	1.13998	1.1574	1.18786	1.18475	1.25136	1.18785	1.24492	1.0751	1.11686	1.09733	1.10979	1.11291	1.07308	1.12766	1.05551	1.0889
1473.68	38.7998	1.06528	1.00382	1.09816	1.05274	1.09357	1.06905	1.09347	1.04638	0.987026	1.0887	1.0637	1.09747	1.09495	1.03863	1.08514	1.14237	1.08781	1.0243	1.09051	1.18361	1.14611	1.21945	1.12394	1.13704	1.14674	1.1745	1.19161	1.24328	1.17143	1.25672	1.07287	1.11218	1.09497	1.1138	1.1134	1.07352	1.12967	1.05424	1.08887
1476.45	38.8453	1.06919	1.00318	1.09806	1.05124	1.09405	1.0687	1.09443	1.04612	0.992288	1.09294	1.06102	1.09896	1.09526	1.03982	1.08536	1.13269	1.08943	1.01804	1.09418	1.18061	1.13956	1.22129	1.11529	1.14807	1.15815	1.17676	1.19748	1.24354	1.16668	1.25058	1.07401	1.11366	1.09436	1.11706	1.11323	1.07366	1.12998	1.0549	1.08875
1479.25	38.8908	1.06514	1.00215	1.09813	1.0508	1.09424	1.07211	1.09264	1.04591	0.990579	1.09267	1.06072	1.09807	1.09288	1.04083	1.08407	1.13975	1.08845	1.0169	1.09129	1.18507	1.14379	1.22298	1.11459	1.14503	1.16106	1.18769	1.18511	1.24691	1.18465	1.24081	1.07206	1.11373	1.09735	1.11005	1.11046	1.07309	1.13203	1.05184	1.0884
1482.01	38.9363	1.06348	1.00237	1.09746	1.04955	1.09321	1.07003	1.09144	1.04568	0.989727	1.08882	1.06216	1.09834	1.09498	1.03822	1.08387	1.15834	1.08059	1.01631	1.09769	1.19121	1.14659	1.22683	1.11869	1.14476	1.16086	1.18255	1.1834	1.2454	1.17934	1.25023	1.07164	1.1115	1.0966	1.11026	1.11224	1.07284	1.1294	1.05317	1.09004
1484.67	38.9818	1.06406	1.00214	1.09908	1.04715	1.0911	1.06852	1.09407	1.04557	0.989657	1.09078	1.06071	1.09906	1.09438	1.03732	1.0846	1.14015	1.08454	1.01514	1.09696	1.17875	1.15266	1.22286	1.11835	1.15655	1.16396	1.18395	1.18017	1.25443	1.18919	1.22916	1.07391	1.11229	1.09718	1.1113	1.11479	1.06963	1.12861	1.05488	1.09026
1487.37	39.0273	1.06459	1.00071	1.09594	1.05129	1.09517	1.0725	1.09307	1.04558	0.989658	1.08819	1.05926	1.09949	1.09579	1.04035	1.08455	1.13729	1.08088	1.01964	1.09774	1.16894	1.14417	1.2222	1.12247	1.15174	1.15206	1.18099	1.1834	1.24959	1.18632	1.24541	1.07203	1.1126	1.09914	1.1126	1.11343	1.07028	1.12951	1.05506	1.09054
1490.13	39.0728	1.06393	1.001	1.09592	1.0527	1.09345	1.07262	1.09311	1.04614	0.990769	1.09006	1.06081	1.09679	1.09653	1.04085	1.08425	1.13392	1.07595	1.02379	1.09323	1.17209	1.13427	1.21529	1.1159	1.15676	1.16305	1.18736	1.1784	1.2468	1.18458	1.23259	1.06892	1.11224	1.09694	1.11198	1.11665	1.06995	1.13017	1.05555	1.08951
1492.92	39.1183	1.06649	1.00389	1.09631	1.04999	1.09135	1.07073	1.09167	1.04549	0.985438	1.09273	1.0627	1.09982	1.09422	1.04029	1.08204	1.14692	1.06839	1.02029	1.09199	1.17653	1.14208	1.22625	1.11414	1.14416	1.16642	1.18712	1.17478	1.25192	1.18247	1.23546	1.07142	1.11341	1.09688	1.11165	1.11217	1.07095	1.13136	1.05684	1.08921
1495.68	39.1638	1.06505	1.00174	1.09615	1.04995	1.09109	1.07162	1.09264	1.04646	0.988538	1.09337	1.06354	1.10017	1.09394	1.04002	1.08378	1.1514	1.07526	1.01893	1.08877	1.18115	1.14134	1.23136	1.1172	1.14778	1.1516	1.18844	1.18196	1.24513	1.17543	1.25608	1.07395	1.11601	1.09535	1.10919	1.11519	1.07228	1.13127	1.05602	1.09019
1498.44	39.2093	1.0639	1.00107	1.09373	1.04997	1.09138	1.06938	1.09569	1.04692	0.987195	1.09312	1.05937	1.0962	1.09222	1.03947	1.08469	1.14575	1.07604	1.02091	1.08931	1.18471	1.14097	1.22567	1.11482	1.14848	1.15821	1.17839	1.18794	1.24651	1.1881	1.25065	1.07132	1.11493	1.09556	1.11117	1.11293	1.07311	1.12864	1.0567	1.08752
1501.1	39.2548	1.06428	1.00042	1.09404	1.05071	1.08981	1.06891	1.09299	1.04584	0.986827	1.09118	1.06064	1.09576	1.09148	1.04168	1.08502	1.13039	1.0776	1.01964	1.08826	1.18046	1.14646	1.21533	1.10663	1.1403	1.15945	1.17902	1.18507	1.25119	1.17765	1.24398	1.07159	1.11594	1.09723	1.11466	1.11634	1.07376	1.12752	1.05497	1.09297
1503.8	39.3003	1.05988	0.999703	1.0949	1.05178	1.09364	1.06856	1.09279	1.04505	0.989014	1.08875	1.06399	1.09891	1.09486	1.04007	1.08476	1.13301	1.08277	1.01825	1.08605	1.17837	1.14762	1.2161	1.1135	1.14478	1.15751	1.17873	1.18278	1.24897	1.17368	1.2424	1.07406	1.11536	1.0972	1.11089	1.11363	1.07296	1.12812	1.05487	1.0913
1506.49	39.3458	1.06103	0.999524	1.09437	1.05169	1.09361	1.06949	1.09317	1.04616	0.987868	1.09037	1.06364	1.09686	1.09329	1.03814	1.08401	1.14251	1.07468	1.01747	1.0885	1.18351	1.14604	1.22131	1.1165	1.14977	1.16296	1.18159	1.18141	1.25081	1.17515	1.2408	1.07176	1.1142	1.09599	1.11264	1.11216	1.07207	1.13013	1.05692	1.09052
1509.2	39.3914	1.06	0.999682	1.09349	1.05001	1.09419	1.07034	1.09327	1.04634	0.986955	1.09064	1.06174	1.09653	1.09124	1.03741	1.08405	1.14343	1.07953	1.01989	1.09377	1.18689	1.14309	1.22205	1.11635	1.15066	1.16722	1.18207	1.17405	1.24984	1.17866	1.24581	1.0714	1.11501	1.09621	1.11228	1.11245	1.07188	1.13216	1.0566	1.08977
1511.93	39.4369	1.05955	0.999523	1.09368	1.05089	1.0939	1.07119	1.09456	1.04596	0.986525	1.09066	1.06057	1.099	1.09489	1.03694	1.08357	1.14198	1.0812	1.01728	1.09624	1.18732	1.14017	1.22809	1.11875	1.15073	1.16775	1.18906	1.17773	1.24563	1.17816	1.24856	1.07061	1.11372	1.09619	1.11032	1.11281	1.07162	1.13365	1.05617	1.08992
1514.68	39.4824	1.05932	0.999675	1.09338	1.05183	1.09406	1.07163	1.095	1.04509	0.986902	1.0915	1.06012	1.09966	1.09405	1.0373	1.08271	1.13887	1.07917	1.01564	1.08923	1.18432	1.14101	1.22545	1.12252	1.15133	1.1632	1.18758	1.18773	1.2451	1.17638	1.25367	1.06851	1.11259	1.09458	1.10962	1.11445	1.07175	1.13089	1.05553	1.09026
1517.41	39.5279	1.05969	0.99825	1.09398	1.05076	1.09233	1.0679	1.09352	1.04567	0.987252	1.09144	1.06174	1.09768	1.09348	1.03781	1.0831	1.14122	1.08629	1.01909	1.09072	1.17834	1.14351	1.21857	1.11736	1.14869	1.15753	1.18182	1.18023	1.24678	1.18081	1.2506	1.06968	1.11357	1.09469	1.11133	1.11398	1.0723	1.13031	1.05564	1.08973
1520.14	39.5734	1.06024	0.996142	1.09484	1.05033	1.08984	1.06552	1.09303	1.04677	0.988075	1.0907	1.06564	1.09598	1.09485	1.03818	1.08469	1.14364	1.08573	1.01766	1.09694	1.17177	1.14232	1.22274	1.11566	1.14394	1.16071	1.18397	1.17911	1.25179	1.1817	1.24471	1.06894	1.11452	1.09455	1.11337	1.11351	1.07383	1.13381	1.05739	1.08947
1522.91	39.6189	1.06222	0.996141	1.09363	1.05017	1.09066	1.06847	1.09408	1.04549	0.98952	1.09102	1.06477	1.09733	1.09342	1.03728	1.08491	1.14066	1.08529	1.01681	1.09214	1.17289	1.14283	1.22306	1.12286	1.14534	1.16159	1.1826	1.18601	1.25239	1.18094	1.24964	1.06674	1.116	1.09464	1.11173	1.11472	1.07515	1.13428	1.05804	1.08838
1525.64	39.6644	1.06246	0.998787	1.09337	1.05011	1.09151	1.07032	1.09457	1.04605	0.98817	1.09242	1.0598	1.09747	1.09544	1.03599	1.08436	1.14459	1.08378	1.01827	1.09252	1.18629	1.14704	1.22282	1.11223	1.15212	1.1528	1.19092	1.18443	1.2469	1.18665	1.24931	1.06602	1.11549	1.09706	1.11206	1.11139	1.07349	1.13387	1.05605	1.08931
1528.43	39.7099	1.05794	0.999907	1.09371	1.05133	1.09184	1.07144	1.09567	1.04598	0.988032	1.09069	1.05961	1.09755	1.09567	1.03711	1.08363	1.14211	1.08148	1.02495	1.0936	1.19399	1.14354	1.22473	1.10884	1.15208	1.1567	1.19241	1.1859	1.2453	1.19033	1.25258	1.06556	1.11349	1.09466	1.11311	1.11342	1.07156	1.13435	1.0564	1.08955
1531.19	39.7554	1.05746	0.999246	1.0926	1.05214	1.09221	1.07018	1.09555	1.04465	0.987707	1.08973	1.06032	1.098	1.09414	1.03702	1.08249	1.13966	1.07927	1.02648	1.09675	1.18762	1.13611	1.22349	1.11955	1.14724	1.16448	1.18878	1.18097	1.23345	1.18995	1.24585	1.06624	1.11258	1.09461	1.11167	1.11615	1.07037	1.12867	1.05441	1.09129
1533.87	39.8009	1.05864	0.995645	1.09463	1.05144	1.09242	1.06908	1.09181	1.04479	0.986094	1.08973	1.05996	1.09569	1.09434	1.03606	1.08526	1.14632	1.07771	1.01491	1.10086	1.17674	1.1376	1.22675	1.11348	1.15378	1.1654	1.19135	1.18196	1.22715	1.18586	1.24269	1.06679	1.11523	1.09401	1.11313	1.11531	1.06996	1.12773	1.05595	1.09083
1536.5	39.8464	1.06066	0.994746	1.09391	1.05013	1.09176	1.07108	1.09106	1.04077	0.986406	1.08931	1.05966	1.09532	1.09453	1.03793	1.08526	1.14567	1.08375	1.01807	1.09007	1.17362	1.14554	1.22884	1.10482	1.1542	1.1722	1.1842	1.1941	1.24285	1.17846	1.25757	1.06447	1.11455	1.09346	1.11375	1.11168	1.07007	1.13466	1.05309	1.0874
1539.2	39.8919	1.05761	0.996657	1.09185	1.05094	1.09489	1.06631	1.09503	1.0442	0.987939	1.08967	1.06269	1.09935	1.0933	1.03891	1.08402	1.14318	1.08106	1.01886	1.0939	1.17	1.13849	1.21985	1.11586	1.1433	1.16027	1.18446	1.18397	1.25147	1.17355	1.2653	1.06432	1.11443	1.09433	1.11232	1.11244	1.07304	1.13269	1.05305	1.08745
1541.99	39.9374	1.05625	0.993571	1.09226	1.05035	1.09486	1.06651	1.09167	1.0457	0.987784	1.09092	1.06039	1.09638	1.08995	1.03709	1.0832	1.12949	1.08553	1.00832	1.0948	1.17824	1.13549	1.21517	1.12053	1.142	1.16089	1.18721	1.18966	1.24785	1.17958	1.24516	1.06311	1.11162	1.09723	1.1118	1.11418	1.07037	1.13145	1.0562	1.08918
1544.73	39.9829	1.05681	0.99528	1.08966	1.05074	1.0923	1.07047	1.0925	1.04536	0.985465	1.09021	1.06184	1.09728	1.09244	1.03793	1.08533	1.1422	1.08269	1.00628	1.09473	1.17779	1.14343	1.21562	1.11709	1.14833	1.15567	1.18636	1.1932	1.23736	1.17576	1.23521	1.06728	1.11211	1.0982	1.11285	1.11242	1.07038	1.13397	1.05646	1.09098
1547.44	40.0284	1.05677	0.995173	1.08756	1.04994	1.09141	1.06895	1.0958	1.0464	0.985327	1.0903	1.06223	1.0969	1.09365	1.04113	1.08553	1.12655	1.08448	1.00578	1.08901	1.18993	1.14229	1.22417	1.11903	1.14771	1.15468	1.18924	1.18199	1.24053	1.18575	1.25737	1.06411	1.11265	1.09515	1.11054	1.11189	1.07373	1.13174	1.05289	1.09158
1550.2	40.0739	1.0564	0.995358	1.09125	1.05179	1.08969	1.06767	1.09386	1.04544	0.986634	1.09082	1.06133	1.09613	1.09459	1.03963	1.08231	1.14577	1.0922	1.0234	1.09557	1.17294	1.13869	1.2205	1.12489	1.14829	1.1504	1.17635	1.19622	1.24065	1.1984	1.24115	1.06607	1.11208	1.09369	1.11418	1.11205	1.07241	1.13275	1.05346	1.0915
1552.95	40.1195	1.05532	0.997356	1.08905	1.05226	1.09182	1.06693	1.09128	1.04424	0.985805	1.09058	1.06161	1.09614	1.09409	1.03972	1.09042	1.13107	1.08432	1.02466	1.09845	1.17958	1.14687	1.22625	1.12007	1.14357	1.15518	1.17497	1.18796	1.24383	1.17711	1.24313	1.06324	1.11354	1.09547	1.11048	1.11123	1.07324	1.13153	1.05671	1.08833
1555.7	40.165	1.05587	0.994494	1.08738	1.05103	1.09134	1.07102	1.09155	1.04785	0.987167	1.09145	1.06252	1.09562	1.09307	1.03841	1.08803	1.13265	1.08597	1.02331	1.09579	1.18875	1.14633	1.21338	1.11394	1.1441	1.15974	1.17785	1.1924	1.23837	1.16412	1.25472	1.06742	1.11246	1.09623	1.10847	1.11065	1.06984	1.1322	1.05554	1.08824
1558.4	40.2105	1.05507	0.996233	1.08792	1.05091	1.092	1.06976	1.09153	1.04635	0.986078	1.09055	1.06229	1.09564	1.09397	1.03777	1.08273	1.14184	1.07794	1.02209	1.0938	1.17862	1.138	1.22487	1.11621	1.13602	1.16787	1.18324	1.1828	1.25136	1.16832	1.24559	1.06307	1.11404	1.09514	1.11261	1.11082	1.07131	1.13127	1.0567	1.08977
1561.18	40.256	1.0565	0.99437	1.08815	1.05129	1.09237	1.07184	1.08963	1.04459	0.987581	1.08991	1.06246	1.09679	1.09064	1.03704	1.08442	1.14058	1.077	1.01679	1.09574	1.18374	1.15023	1.21156	1.11183	1.14169	1.16651	1.18577	1.18995	1.24543	1.18505	1.25783	1.06148	1.11674	1.09429	1.11113	1.1121	1.07042	1.12888	1.05546	1.0889
1563.96	40.3015	1.05702	0.994271	1.08892	1.05039	1.09172	1.06781	1.08992	1.04341	0.987243	1.09115	1.06238	1.0961	1.09289	1.0364	1.08235	1.13331	1.08172	1.01719	1.09625	1.17377	1.15158	1.23162	1.12181	1.14492	1.15612	1.18028	1.19481	1.23832	1.17793	1.23787	1.06256	1.11631	1.09628	1.11355	1.11476	1.06795	1.12852	1.05522	1.09136
1566.72	40.347	1.05399	0.995346	1.08995	1.05012	1.09212	1.07081	1.08977	1.0435	0.986109	1.09165	1.06014	1.09834	1.09509	1.03573	1.08592	1.1352	1.08542	1.02018	1.09461	1.18476	1.14529	1.22779	1.11076	1.1522	1.15375	1.18325	1.19285	1.25744	1.18706	1.23099	1.06068	1.11541	1.09772	1.11271	1.11647	1.07005	1.13005	1.05518	1.08857
1569.39	40.3925	1.05495	0.993701	1.0885	1.05075	1.09154	1.0709	1.08875	1.0454	0.988186	1.09109	1.06254	1.09625	1.09263	1.04049	1.0844	1.13556	1.08262	1.02242	1.09765	1.175	1.13813	1.21462	1.11961	1.14398	1.15674	1.16838	1.18289	1.25114	1.18033	1.25363	1.06028	1.11623	1.09096	1.11248	1.11124	1.07142	1.13096	1.05744	1.09034
1572.08	40.438	1.05297	0.992812	1.08631	1.04879	1.09001	1.06676	1.09403	1.04244	0.987705	1.08776	1.06068	1.10002	1.0951	1.03492	1.08378	1.14264	1.07806	1.01201	1.10201	1.16968	1.14336	1.22213	1.11536	1.14906	1.16913	1.19043	1.18675	1.25418	1.19088	1.24829	1.06193	1.11678	1.09135	1.11262	1.11544	1.07196	1.13159	1.0555	1.09164
1574.79	40.4835	1.05079	0.99194	1.08509	1.04866	1.09436	1.06693	1.09432	1.04312	0.986517	1.08831	1.06093	1.09636	1.09299	1.03636	1.08123	1.13509	1.08487	1.02227	1.09827	1.18589	1.15163	1.22117	1.1126	1.15013	1.16165	1.18698	1.19591	1.24661	1.17837	1.24581	1.05832	1.11698	1.09704	1.11204	1.11289	1.07032	1.12587	1.05446	1.09081
1577.55	40.529	1.05282	0.993184	1.08805	1.05015	1.0915	1.06732	1.09166	1.04478	0.988474	1.09037	1.05807	1.09521	1.09	1.04053	1.08626	1.14444	1.0736	1.01616	1.09089	1.17865	1.14181	1.21939	1.12917	1.15197	1.16631	1.18281	1.17577	1.25043	1.17929	1.24391	1.06029	1.11661	1.09774	1.11347	1.11417	1.07047	1.12696	1.05265	1.09067
1580.27	40.5745	1.05114	0.991926	1.08589	1.05023	1.09206	1.06848	1.09333	1.04472	0.987373	1.08988	1.05704	1.09642	1.0914	1.03811	1.08287	1.1464	1.07209	1.0246	1.09644	1.18834	1.13922	1.22467	1.12619	1.14402	1.15458	1.19313	1.18916	1.24892	1.1805	1.25656	1.05933	1.11335	1.09444	1.10864	1.11284	1.0708	1.1303	1.05665	1.09257
1583.04	40.62	1.05045	0.994262	1.08632	1.04742	1.09098	1.07221	1.09278	1.04581	0.988093	1.09034	1.06153	1.09629	1.09001	1.03575	1.08504	1.1368	1.07926	1.02231	1.08519	1.18837	1.14332	1.21876	1.12086	1.15257	1.15416	1.20093	1.18721	1.24926	1.18145	1.25951	1.0603	1.11364	1.09663	1.10948	1.11202	1.07199	1.12986	1.05676	1.09092
1585.8	40.6655	1.05044	0.991502	1.08427	1.04995	1.09189	1.06851	1.0945	1.04655	0.986331	1.09034	1.06047	1.09834	1.09223	1.03924	1.08401	1.14658	1.08241	1.02218	1.09463	1.18413	1.14834	1.22594	1.11467	1.14078	1.16215	1.17823	1.20056	1.24443	1.185	1.26031	1.06191	1.11422	1.09271	1.1081	1.11163	1.07306	1.13375	1.05579	1.09004
1588.55	40.711	1.05034	0.991264	1.0844	1.04926	1.09086	1.0702	1.09275	1.04473	0.986662	1.08882	1.06258	1.09761	1.09188	1.03322	1.08467	1.13261	1.08422	1.01667	1.09576	1.18164	1.14761	1.21886	1.11089	1.14812	1.16087	1.17559	1.18247	1.25533	1.18344	1.23897	1.05764	1.11392	1.09113	1.11113	1.11043	1.07134	1.13296	1.05445	1.08985
1591.24	40.7565	1.05157	0.989517	1.08368	1.04868	1.08977	1.06986	1.09517	1.04499	0.985886	1.09176	1.06158	1.09589	1.0925	1.03684	1.08351	1.13469	1.08703	1.02201	1.09707	1.17333	1.14027	1.22501	1.12352	1.14536	1.15244	1.18518	1.184	1.24137	1.18837	1.25535	1.06199	1.11404	1.09599	1.11182	1.11344	1.07112	1.13112	1.05452	1.09056
1593.95	40.802	1.0521	0.991067	1.08498	1.04719	1.09456	1.06626	1.09346	1.04544	0.985336	1.09036	1.06055	1.09398	1.09377	1.03404	1.08339	1.14864	1.08638	1.01332	1.09576	1.18735	1.14512	1.22364	1.11222	1.14561	1.15809	1.18639	1.18651	1.24782	1.18312	1.25463	1.05689	1.11536	1.0943	1.11173	1.11464	1.07179	1.13105	1.05674	1.0876
1596.63	40.8476	1.05275	0.991463	1.08443	1.049	1.09381	1.06658	1.09149	1.04338	0.986345	1.09344	1.06084	1.0972	1.09473	1.03784	1.08323	1.14598	1.08795	1.01867	1.09617	1.1776	1.14397	1.22527	1.10602	1.14797	1.15663	1.18702	1.17854	1.25436	1.17373	1.23758	1.05972	1.1144	1.09534	1.10674	1.1088	1.07139	1.13103	1.05529	1.0873
1599.36	40.8931	1.04823	0.993596	1.07888	1.04806	1.09155	1.07098	1.08748	1.04254	0.984982	1.0892	1.06282	1.09658	1.09301	1.03742	1.08529	1.14454	1.09704	1.02058	1.08351	1.19065	1.14324	1.23	1.10359	1.13801	1.15715	1.18748	1.18118	1.2513	1.18442	1.23844	1.0587	1.1148	1.09376	1.10835	1.11067	1.07021	1.12993	1.05488	1.0892
1602.13	40.9386	1.04944	0.990907	1.08181	1.0475	1.09098	1.0692	1.09183	1.04375	0.985517	1.08992	1.06129	1.0962	1.09346	1.03711	1.08366	1.14491	1.08916	1.0115	1.09014	1.19107	1.13397	1.20924	1.11389	1.14446	1.15805	1.17038	1.18808	1.25207	1.17953	1.25376	1.0596	1.11308	1.0928	1.11008	1.11266	1.07114	1.1273	1.05427	1.08885
1604.91	40.9841	1.05	0.989883	1.08256	1.05042	1.09124	1.06662	1.09478	1.04318	0.983978	1.09194	1.05917	1.09936	1.09125	1.03683	1.08197	1.14982	1.08968	1.01359	1.10358	1.18139	1.14277	1.21584	1.11914	1.15064	1.16805	1.17089	1.18452	1.24938	1.18022	1.24204	1.05837	1.11117	1.09192	1.10936	1.11135	1.07206	1.12915	1.05489	1.08818
1607.6	41.0296	1.0509	0.990883	1.08209	1.04932	1.09421	1.06637	1.09236	1.04287	0.984149	1.08789	1.06028	1.10113	1.09256	1.03682	1.08117	1.13905	1.08337	1.0144	1.09734	1.17949	1.15013	1.2213	1.11875	1.13868	1.16355	1.16715	1.19155	1.23836	1.17578	1.24462	1.05691	1.1122	1.09113	1.11739	1.11269	1.07199	1.13475	1.05505	1.0908
1610.33	41.0751	1.04603	0.988995	1.08294	1.05113	1.08964	1.06531	1.09125	1.04508	0.98459	1.09119	1.05893	1.09591	1.09276	1.03589	1.08306	1.14772	1.07993	1.02084	1.09422	1.18598	1.15287	1.22856	1.12423	1.14379	1.16538	1.17193	1.19535	1.23727	1.17575	1.24217	1.05663	1.11442	1.09223	1.11303	1.11348	1.07085	1.13258	1.05548	1.08946
1613	41.1206	1.04616	0.989883	1.08234	1.04865	1.09065	1.06534	1.09088	1.04491	0.984933	1.09135	1.05934	1.09492	1.09144	1.03594	1.0827	1.13809	1.0805	1.02277	1.08964	1.18563	1.14618	1.23468	1.12523	1.14743	1.15359	1.19334	1.18439	1.2364	1.17582	1.25633	1.06121	1.1148	1.09383	1.10976	1.11293	1.06973	1.13178	1.05181	1.08782
1615.69	41.1661	1.04989	0.989085	1.0808	1.04751	1.09219	1.07051	1.09368	1.04375	0.986207	1.08958	1.06232	1.0969	1.09252	1.03648	1.08454	1.13805	1.08391	1.02354	1.0955	1.18373	1.13819	1.22443	1.12163	1.14748	1.15301	1.18912	1.18244	1.23516	1.17667	1.2497	1.05692	1.11113	1.09458	1.11265	1.11251	1.07127	1.1333	1.05413	1.08783
1618.46	41.2116	1.04856	0.98817	1.08061	1.0487	1.09013	1.07082	1.09362	1.04614	0.987224	1.08897	1.05883	1.09642	1.09365	1.03722	1.0849	1.13861	1.08349	1.02233	1.10011	1.1941	1.13737	1.22618	1.11706	1.15309	1.17671	1.19506	1.17345	1.23358	1.17517	1.25421	1.05576	1.11139	1.0942	1.11385	1.11542	1.06944	1.13184	1.05455	1.0911
1621.26	41.2571	1.04727	0.988526	1.08205	1.04694	1.09156	1.06689	1.09501	1.04527	0.984962	1.08976	1.06216	1.09561	1.09567	1.0401	1.08274	1.1381	1.07856	1.01866	1.10164	1.183	1.13643	1.22794	1.12587	1.15353	1.16584	1.18368	1.17868	1.23244	1.17117	1.2506	1.0534	1.1126	1.09652	1.11271	1.11446	1.0712	1.12937	1.05539	1.0912
1624.03	41.3026	1.04739	0.987026	1.08184	1.04829	1.09044	1.06744	1.09474	1.04358	0.985378	1.08972	1.06053	1.09549	1.0944	1.03736	1.08333	1.14655	1.07722	1.01547	1.09448	1.17617	1.14901	1.21823	1.11114	1.1504	1.16382	1.17583	1.19213	1.23954	1.1657	1.23891	1.05581	1.1098	1.09287	1.1109	1.11245	1.06876	1.13185	1.05386	1.09014
1626.81	41.3481	1.0463	0.985093	1.07992	1.0528	1.0915	1.06734	1.08984	1.04512	0.983958	1.08997	1.05798	1.0945	1.09068	1.04026	1.08519	1.15175	1.08954	1.02112	1.09319	1.18081	1.14404	1.21159	1.11868	1.14573	1.15728	1.17419	1.19062	1.23931	1.16535	1.24107	1.05732	1.11176	1.09418	1.11109	1.11187	1.06843	1.13103	1.05459	1.0902
1629.52	41.3936	1.04431	0.987789	1.07901	1.04936	1.09331	1.06751	1.09134	1.04476	0.985672	1.09044	1.06092	1.09617	1.09049	1.03956	1.08415	1.15354	1.08412	1.02169	1.08904	1.18623	1.14672	1.22351	1.11809	1.1476	1.15906	1.17423	1.18779	1.23951	1.18359	1.24399	1.05284	1.11336	1.09489	1.11098	1.1118	1.06647	1.12688	1.05421	1.08833
1632.25	41.4391	1.04675	0.987412	1.07941	1.05223	1.09206	1.06671	1.09444	1.04358	0.985245	1.08871	1.05875	1.09773	1.09195	1.03803	1.08298	1.13634	1.07667	1.0141	1.08916	1.18328	1.14711	1.23557	1.11924	1.15183	1.15986	1.19033	1.18373	1.24167	1.18945	1.25078	1.05289	1.11358	1.09431	1.11113	1.11054	1.06701	1.12777	1.05558	1.08866
1634.94	41.4846	1.04723	0.987644	1.07898	1.04947	1.09095	1.06641	1.09354	1.04241	0.983774	1.08955	1.05723	1.09727	1.0917	1.03714	1.08438	1.139	1.08411	1.01906	1.0928	1.17553	1.14158	1.23558	1.12486	1.15256	1.15883	1.19729	1.18739	1.23986	1.18486	1.23849	1.05405	1.11536	1.09646	1.11047	1.10992	1.06968	1.13147	1.05342	1.09003
1637.65	41.5301	1.04292	0.988482	1.07953	1.04781	1.09178	1.06693	1.09261	1.0423	0.985063	1.08764	1.05935	1.09433	1.09203	1.03744	1.08522	1.1511	1.09019	1.01781	1.09384	1.17879	1.14661	1.22514	1.12053	1.15445	1.15967	1.18762	1.18466	1.23917	1.18729	1.23418	1.05147	1.11324	1.09611	1.11091	1.10942	1.07021	1.13185	1.05417	1.09039
1640.4	41.5757	1.04429	0.986954	1.08063	1.04793	1.09308	1.06805	1.0934	1.04316	0.985081	1.08796	1.0604	1.09569	1.09401	1.0377	1.08374	1.14506	1.08596	1.01509	1.09741	1.1758	1.15057	1.22035	1.10989	1.1509	1.16013	1.17288	1.18068	1.24201	1.18589	1.24178	1.05066	1.11075	1.09309	1.11159	1.11008	1.07041	1.1311	1.05599	1.09063
1643.16	41.6212	1.04548	0.985275	1.07974	1.04842	1.09109	1.06927	1.09365	1.04312	0.982633	1.08993	1.05927	1.09683	1.09419	1.03575	1.08336	1.14067	1.07954	1.02162	1.09961	1.17127	1.14264	1.22384	1.1097	1.14402	1.15731	1.17917	1.1835	1.24272	1.17792	1.24359	1.05244	1.11326	1.09266	1.11189	1.11226	1.07265	1.13267	1.05644	1.08959
1645.82	41.6667	1.04182	0.985517	1.0774	1.04852	1.08916	1.0693	1.0917	1.04216	0.983816	1.08839	1.05943	1.09444	1.09267	1.0358	1.08446	1.1455	1.08306	1.0258	1.09521	1.17879	1.13856	1.22027	1.11643	1.14752	1.16108	1.19198	1.18694	1.23386	1.17281	1.2419	1.05149	1.11438	1.09415	1.11272	1.11286	1.07392	1.13443	1.05655	1.08851
1648.44	41.7122	1.04086	0.985651	1.07783	1.04723	1.09094	1.06832	1.09019	1.04163	0.986589	1.08824	1.06041	1.09549	1.09211	1.03753	1.08358	1.14502	1.09198	1.02699	1.09683	1.17926	1.14136	1.2166	1.11672	1.15081	1.16979	1.17926	1.19212	1.21955	1.17198	1.2437	1.05046	1.1123	1.09446	1.11313	1.11466	1.07119	1.13	1.05385	1.09202
1651.23	41.7577	1.04479	0.985678	1.07859	1.04904	1.09201	1.0679	1.09322	1.04371	0.98503	1.08815	1.05952	1.09617	1.09306	1.03561	1.08275	1.14298	1.08514	1.02075	1.10157	1.1759	1.14632	1.22121	1.11492	1.14613	1.16432	1.17343	1.18934	1.22742	1.18623	1.25509	1.05135	1.11356	1.09302	1.11233	1.11387	1.07247	1.13307	1.05256	1.09121
1654.02	41.8032	1.04633	0.984493	1.07812	1.0502	1.0898	1.06599	1.09215	1.04681	0.984261	1.08607	1.05877	1.09567	1.09554	1.03696	1.08516	1.1431	1.07685	1.01628	1.09481	1.17633	1.15322	1.2201	1.11975	1.14871	1.16275	1.17134	1.19618	1.24239	1.18104	1.24067	1.05073	1.11275	1.0929	1.1109	1.11258	1.07157	1.13152	1.05402	1.08887
1656.76	41.8487	1.0434	0.985339	1.0763	1.0476	1.09011	1.06821	1.09263	1.04221	0.985105	1.08699	1.05942	1.09611	1.09416	1.03821	1.08099	1.14122	1.07749	1.01518	1.10081	1.18277	1.14644	1.22868	1.12465	1.14657	1.15645	1.18531	1.19759	1.24008	1.18642	1.25199	1.04924	1.11359	1.09195	1.10905	1.1113	1.07234	1.13138	1.05302	1.08814
1659.46	41.8942	1.04297	0.984796	1.07608	1.04885	1.09043	1.067	1.09186	1.0433	0.984337	1.08792	1.05877	1.09442	1.09207	1.03815	1.08143	1.13919	1.07948	1.02177	1.09817	1.18207	1.13428	1.21946	1.12104	1.14797	1.15768	1.17745	1.18928	1.24478	1.17645	1.24261	1.05066	1.1099	1.09213	1.10684	1.11274	1.07304	1.13139	1.05566	1.08831
1662.23	41.9397	1.04224	0.985702	1.07636	1.04564	1.08923	1.06591	1.09197	1.04122	0.985443	1.08685	1.06034	1.09636	1.09384	1.03608	1.08112	1.14286	1.09054	1.0187	1.09853	1.17494	1.14178	1.22616	1.12185	1.15634	1.15589	1.18082	1.1938	1.25535	1.18837	1.24077	1.05087	1.1141	1.09435	1.11069	1.11108	1.07298	1.12859	1.05664	1.09117
1664.98	41.9852	1.04365	0.983881	1.07436	1.04793	1.08873	1.06661	1.09013	1.03958	0.986355	1.08833	1.06208	1.09513	1.09361	1.03429	1.0854	1.14129	1.08448	1.0147	1.09642	1.18799	1.14871	1.22985	1.11816	1.15574	1.17321	1.18235	1.1813	1.23796	1.18599	1.25891	1.04802	1.1113	1.09376	1.10914	1.11233	1.06804	1.13055	1.05303	1.08982
1667.69	42.0307	1.04177	0.981583	1.07641	1.04859	1.0906	1.06781	1.09087	1.04196	0.983383	1.08958	1.06145	1.09452	1.08963	1.03629	1.08466	1.13862	1.0813	1.02056	1.09903	1.17284	1.14435	1.22278	1.11204	1.13644	1.15597	1.18895	1.1949	1.24837	1.18038	1.25068	1.04751	1.10986	1.09373	1.11187	1.11415	1.06854	1.13037	1.05464	1.09056
1670.31	42.0762	1.04048	0.981722	1.07685	1.04852	1.09154	1.06787	1.08955	1.04337	0.983664	1.0897	1.06009	1.09814	1.09268	1.0362	1.08123	1.13555	1.08232	1.02195	1.09092	1.16901	1.13843	1.21465	1.11804	1.14848	1.16009	1.17333	1.18378	1.24651	1.18277	1.2406	1.04997	1.11235	1.0949	1.11052	1.11044	1.06999	1.13291	1.05612	1.08932
1673.05	42.1217	1.04178	0.98162	1.07694	1.04842	1.09307	1.06685	1.09529	1.04535	0.983514	1.08845	1.05945	1.09717	1.09513	1.03531	1.08124	1.14228	1.08494	1.01942	1.09116	1.17709	1.14215	1.2167	1.11181	1.14915	1.15445	1.17716	1.19048	1.24265	1.18264	1.23344	1.04836	1.11416	1.09299	1.11073	1.10909	1.06817	1.13585	1.05325	1.08746
1675.87	42.1672	1.04339	0.979458	1.07535	1.04894	1.09194	1.067	1.09221	1.04205	0.985205	1.08964	1.05528	1.09607	1.09293	1.03897	1.08123	1.1479	1.07843	1.01588	1.09212	1.1925	1.14673	1.21691	1.11433	1.15731	1.15706	1.18585	1.1796	1.24494	1.16362	1.23871	1.04398	1.1113	1.09524	1.11132	1.11237	1.07113	1.13091	1.05813	1.09007
1678.64	42.2127	1.04093	0.983716	1.07474	1.04796	1.08914	1.06208	1.09317	1.04406	0.985068	1.09175	1.05708	1.09369	1.09166	1.03595	1.08067	1.14438	1.07954	1.02108	1.09067	1.18141	1.14589	1.223	1.12336	1.15078	1.15071	1.18268	1.18959	1.25558	1.19067	1.24151	1.04321	1.11112	1.09499	1.10961	1.11269	1.07135	1.12999	1.05605	1.08789
1681.29	42.2582	1.04183	0.982781	1.07558	1.04897	1.08779	1.06432	1.0923	1.0431	0.984284	1.09131	1.05873	1.09616	1.0946	1.03131	1.08428	1.14588	1.07533	1.01534	1.09515	1.1847	1.14355	1.22894	1.12727	1.15225	1.16575	1.17878	1.1867	1.23085	1.17598	1.24836	1.04586	1.11569	1.09549	1.11122	1.11338	1.06718	1.12864	1.05515	1.08962
1683.98	42.3038	1.03836	0.980202	1.07284	1.04577	1.08882	1.06771	1.09319	1.04444	0.98044	1.08809	1.05757	1.09654	1.09323	1.03689	1.08472	1.14018	1.07733	1.02088	1.09331	1.18537	1.14247	1.20987	1.11876	1.14796	1.15557	1.18441	1.18821	1.24691	1.18647	1.25097	1.0466	1.1143	1.09279	1.10959	1.11291	1.07058	1.12967	1.05611	1.09054
1686.68	42.3493	1.03914	0.978683	1.07562	1.04615	1.08913	1.06701	1.09056	1.04326	0.980642	1.08973	1.05928	1.10017	1.0956	1.03657	1.08256	1.13955	1.08446	1.01946	1.09827	1.18375	1.14981	1.22774	1.13395	1.15401	1.16034	1.17481	1.19177	1.24215	1.18174	1.24241	1.04402	1.11144	1.09501	1.11037	1.1119	1.06949	1.13155	1.05538	1.09004
1689.45	42.3948	1.03646	0.981708	1.06975	1.0452	1.08986	1.06731	1.0958	1.04252	0.983188	1.08874	1.05831	1.09532	1.09272	1.03421	1.08446	1.14216	1.0873	1.01952	1.10037	1.17207	1.14769	1.21913	1.12507	1.15126	1.16686	1.17916	1.18764	1.24287	1.17212	1.25609	1.04648	1.11055	1.0909	1.11104	1.11392	1.06951	1.1306	1.05298	1.08807
1692.2	42.4403	1.03637	0.982706	1.0696	1.04923	1.09159	1.0673	1.09405	1.04358	0.981722	1.08873	1.0572	1.09775	1.0935	1.03353	1.08602	1.14176	1.08107	1.01765	1.09799	1.19224	1.15283	1.22385	1.11284	1.14927	1.15773	1.17905	1.18322	1.24894	1.19359	1.25226	1.04225	1.11431	1.09329	1.1141	1.11559	1.07124	1.12947	1.05375	1.08914
1694.98	42.4858	1.03746	0.981061	1.07043	1.04767	1.09318	1.06441	1.09146	1.0443	0.982888	1.09357	1.05715	1.09645	1.0956	1.03604	1.08557	1.13135	1.08229	1.01556	1.09595	1.1647	1.14587	1.22377	1.11984	1.15535	1.16777	1.17894	1.178	1.2415	1.17908	1.26115	1.04216	1.11308	1.09279	1.11151	1.11168	1.07039	1.12919	1.05479	1.08903
1697.75	42.5313	1.03694	0.98029	1.06902	1.04831	1.0904	1.06487	1.08989	1.04359	0.981434	1.09232	1.05742	1.09535	1.09389	1.03504	1.07993	1.14766	1.08823	1.02585	1.10236	1.1712	1.14018	1.22332	1.12525	1.14435	1.15786	1.18088	1.18675	1.23407	1.17864	1.23884	1.0423	1.11399	1.09212	1.10866	1.11064	1.06806	1.13026	1.05233	1.08963
1700.48	42.5768	1.03749	0.979984	1.0692	1.04729	1.09167	1.06472	1.09408	1.04745	0.983607	1.08831	1.06044	1.09329	1.09162	1.03809	1.08297	1.13599	1.0745	1.01783	1.09909	1.17687	1.14346	1.21476	1.12689	1.14713	1.16852	1.16599	1.18551	1.2542	1.17774	1.2362	1.04363	1.11125	1.09341	1.1092	1.11141	1.06879	1.13218	1.05151	1.08916
1703.11	42.6223	1.03748	0.981704	1.06913	1.04767	1.09051	1.06475	1.09202	1.04338	0.985065	1.08924	1.0605	1.09464	1.09327	1.03723	1.081	1.14132	1.08149	1.02176	1.09265	1.17588	1.14011	1.22401	1.12476	1.15062	1.16077	1.19119	1.19363	1.23057	1.18916	1.24854	1.04662	1.11304	1.09368	1.1097	1.1115	1.07003	1.12912	1.05416	1.08806
1705.82	42.6678	1.03642	0.9798	1.06935	1.04571	1.09149	1.06727	1.09039	1.04166	0.985619	1.0908	1.05727	1.09394	1.09149	1.03328	1.08439	1.1494	1.09054	1.02264	1.10283	1.18747	1.14358	1.2309	1.12371	1.15121	1.15702	1.17358	1.18885	1.25815	1.1809	1.25309	1.04373	1.11045	1.0924	1.1065	1.1119	1.07197	1.13001	1.05475	1.0877
1708.58	42.7133	1.03399	0.979885	1.0688	1.04588	1.08977	1.06775	1.08967	1.04188	0.982043	1.08696	1.05834	1.09593	1.09346	1.03494	1.08309	1.14959	1.09266	1.02836	1.09543	1.18378	1.14948	1.21085	1.12154	1.14979	1.14991	1.1777	1.18779	1.25191	1.16493	1.24241	1.04218	1.11138	1.09337	1.11052	1.11097	1.06987	1.13013	1.05368	1.09153
1711.36	42.7588	1.03394	0.979408	1.07068	1.04567	1.09318	1.06681	1.09136	1.03985	0.983058	1.08805	1.06338	1.09447	1.09784	1.03447	1.0763	1.14643	1.08899	1.02395	1.09477	1.18195	1.14115	1.21715	1.12277	1.14454	1.16556	1.17526	1.18985	1.23994	1.19021	1.24981	1.04168	1.11286	1.09268	1.11053	1.10754	1.0705	1.12936	1.05393	1.09116
1714.1	42.8043	1.03219	0.978647	1.07	1.04674	1.09205	1.06902	1.09217	1.03986	0.979959	1.08935	1.05901	1.0945	1.09244	1.03519	1.08072	1.14225	1.09778	1.01867	1.09477	1.17821	1.14066	1.21971	1.12559	1.13936	1.16102	1.18208	1.17817	1.24411	1.18702	1.24402	1.04148	1.1106	1.09155	1.11015	1.11266	1.07082	1.13394	1.05222	1.09008
1716.85	42.8498	1.03361	0.978895	1.06859	1.04712	1.08768	1.06886	1.09283	1.04248	0.983449	1.08898	1.05958	1.09647	1.09464	1.03425	1.08471	1.15255	1.09478	1.01463	1.09854	1.17501	1.15224	1.22845	1.12508	1.15654	1.15808	1.18213	1.18067	1.24242	1.19637	1.24037	1.03887	1.11282	1.09463	1.1079	1.10951	1.06953	1.13243	1.05271	1.08776
1719.52	42.8953	1.03341	0.97986	1.06689	1.04531	1.0884	1.068	1.09274	1.04297	0.983003	1.09003	1.0591	1.09547	1.09522	1.03447	1.08392	1.14342	1.08578	1.0209	1.10358	1.18518	1.14316	1.22119	1.12669	1.15686	1.16025	1.17616	1.17932	1.25008	1.18071	1.2619	1.0386	1.1152	1.09263	1.10655	1.11161	1.0693	1.12912	1.05272	1.08927
1722.22	42.9408	1.03279	0.977806	1.06499	1.0447	1.09428	1.06595	1.09226	1.04261	0.981765	1.09187	1.05788	1.09582	1.09422	1.03559	1.08154	1.14639	1.08103	1.01508	1.1008	1.1804	1.13442	1.22088	1.12369	1.14492	1.15306	1.18336	1.19468	1.25783	1.19388	1.24792	1.03919	1.11226	1.09235	1.11084	1.11472	1.06975	1.13049	1.0538	1.09023
1724.96	42.9863	1.03358	0.977948	1.06479	1.04548	1.09006	1.06617	1.0959	1.0429	0.982217	1.08847	1.05769	1.09437	1.09506	1.03876	1.08439	1.14245	1.07922	1.01665	1.09736	1.17518	1.14018	1.21187	1.12299	1.14813	1.1661	1.18657	1.19154	1.24489	1.18218	1.24208	1.0417	1.11234	1.09552	1.11111	1.11352	1.0717	1.13362	1.05557	1.08949
1727.73	43.0319	1.03361	0.979679	1.06509	1.04578	1.09457	1.06583	1.09116	1.03856	0.981833	1.08977	1.05857	1.096	1.0933	1.03689	1.08672	1.1527	1.08241	1.02161	1.09963	1.18445	1.13948	1.2131	1.13314	1.14776	1.16428	1.18509	1.1753	1.24494	1.17512	1.23581	1.04181	1.1122	1.09333	1.11178	1.11204	1.07312	1.13163	1.05402	1.08868
1730.52	43.0774	1.03319	0.979673	1.06681	1.04522	1.09274	1.0671	1.09226	1.03901	0.980562	1.08796	1.05884	1.09702	1.09322	1.03685	1.08608	1.13886	1.08205	1.02399	1.09332	1.18056	1.14505	1.21957	1.12424	1.1573	1.16076	1.18579	1.18437	1.23542	1.19453	1.24589	1.03896	1.11476	1.09432	1.11217	1.11396	1.06805	1.13553	1.05407	1.0893
1733.29	43.1229	1.0335	0.975775	1.06271	1.04583	1.09253	1.06543	1.09172	1.04394	0.98351	1.09271	1.05981	1.09891	1.09632	1.03501	1.08322	1.14724	1.09805	1.02279	1.10564	1.18871	1.15017	1.22597	1.12104	1.15728	1.16054	1.17895	1.19128	1.2584	1.19966	1.25721	1.03699	1.11404	1.09449	1.11119	1.11539	1.06895	1.1325	1.05458	1.09267
1735.95	43.1684	1.03271	0.975674	1.06335	1.04585	1.09297	1.06683	1.09229	1.04361	0.981383	1.0908	1.06077	1.09573	1.09629	1.03547	1.08419	1.13835	1.08721	1.01977	1.10397	1.18571	1.13906	1.23409	1.11219	1.15311	1.15605	1.18099	1.18697	1.23599	1.1836	1.25457	1.03859	1.1119	1.09114	1.1137	1.1111	1.06968	1.12818	1.05662	1.09071
1738.61	43.2139	1.02957	0.974996	1.06081	1.04585	1.09258	1.06466	1.09346	1.0447	0.983515	1.09384	1.05534	1.09316	1.09198	1.03628	1.08152	1.14411	1.08442	1.01716	1.10436	1.18404	1.1376	1.21151	1.1246	1.14891	1.16018	1.18042	1.19437	1.23236	1.1827	1.24441	1.03772	1.11511	1.09102	1.11235	1.1102	1.06922	1.13006	1.05629	1.08922
1741.36	43.2594	1.0298	0.974839	1.06399	1.04633	1.09004	1.06567	1.09047	1.04331	0.983885	1.09161	1.05476	1.09482	1.0892	1.03477	1.08441	1.14877	1.09042	1.01832	1.10303	1.17643	1.14401	1.22638	1.11887	1.14529	1.16022	1.18294	1.18595	1.24209	1.17487	1.2528	1.03724	1.11119	1.09593	1.10712	1.11152	1.06488	1.13026	1.05353	1.09156
1744.15	43.3049	1.03013	0.975131	1.06371	1.04707	1.09174	1.06519	1.08935	1.03994	0.982823	1.09284	1.06251	1.09522	1.09371	1.03498	1.0829	1.14228	1.08561	1.01976	1.10228	1.18254	1.14933	1.23587	1.12249	1.13844	1.16021	1.18693	1.18901	1.23989	1.18021	1.25014	1.03594	1.11253	1.09609	1.11004	1.11123	1.06677	1.13106	1.05415	1.08937
1746.91	43.3504	1.02881	0.974887	1.0635	1.04825	1.08992	1.06674	1.08999	1.0404	0.983357	1.09006	1.05937	1.09389	1.09485	1.03519	1.08148	1.14055	1.09524	1.02009	1.10155	1.19016	1.1419	1.2267	1.11631	1.1455	1.16437	1.18427	1.17173	1.24863	1.18759	1.23482	1.03856	1.11006	1.09157	1.11232	1.1104	1.07105	1.1289	1.05455	1.0909
1749.67	43.3959	1.02969	0.975138	1.06444	1.04414	1.09174	1.06616	1.09295	1.04119	0.984034	1.09362	1.05581	1.09117	1.09256	1.03503	1.08265	1.14443	1.09095	1.01912	1.1084	1.18688	1.14715	1.21812	1.12373	1.14605	1.16496	1.18239	1.17604	1.24486	1.18382	1.23998	1.03559	1.11112	1.09378	1.11151	1.1126	1.06847	1.13234	1.05493	1.09024
1752.33	43.4414	1.02905	0.974339	1.06214	1.04575	1.0918	1.06548	1.09215	1.04059	0.98395	1.09286	1.05846	1.09312	1.0921	1.03694	1.08398	1.14279	1.08241	1.02193	1.10638	1.18855	1.14493	1.21951	1.11669	1.14874	1.16531	1.17907	1.16968	1.25178	1.18827	1.24065	1.03591	1.11259	1.09385	1.10971	1.11321	1.07206	1.12921	1.05132	1.08967
1755.02	43.4869	1.03055	0.974994	1.06272	1.0474	1.09081	1.06559	1.0902	1.04509	0.982989	1.09063	1.05836	1.0967	1.09126	1.03847	1.08367	1.14841	1.0819	1.02957	1.09692	1.18593	1.14607	1.22813	1.11569	1.15598	1.1661	1.17669	1.18041	1.24393	1.18962	1.24742	1.03594	1.10988	1.0927	1.10946	1.11248	1.06958	1.12953	1.05558	1.09004
1757.74	43.5324	1.02956	0.975685	1.06426	1.04757	1.09136	1.06571	1.09066	1.04402	0.981846	1.08913	1.05776	1.09736	1.09112	1.03704	1.08266	1.14894	1.08117	1.02772	1.09895	1.18225	1.14804	1.23015	1.11746	1.14826	1.15995	1.18544	1.18182	1.24387	1.18964	1.24033	1.03731	1.11306	1.09292	1.10804	1.11404	1.06833	1.13049	1.05421	1.09038
1760.5	43.5779	1.02875	0.975081	1.06492	1.04613	1.08825	1.06344	1.09176	1.04069	0.981132	1.08988	1.05863	1.09496	1.09075	1.03494	1.08084	1.14935	1.08288	1.0248	1.1018	1.17493	1.14274	1.21941	1.11039	1.13552	1.15214	1.18343	1.18503	1.24617	1.18444	1.23932	1.03578	1.1147	1.09453	1.10816	1.11493	1.06952	1.132	1.0532	1.09014
1763.19	43.6234	1.02678	0.975308	1.06204	1.04445	1.08722	1.06398	1.09279	1.03955	0.981524	1.0894	1.05913	1.09423	1.09093	1.03426	1.07957	1.1481	1.08049	1.025	1.10227	1.17166	1.1405	1.22045	1.10961	1.14124	1.15369	1.17699	1.18944	1.24505	1.1806	1.2388	1.03319	1.11333	1.09452	1.1105	1.11442	1.0699	1.13284	1.05531	1.09079
1765.89	43.6689	1.02498	0.97456	1.05893	1.045	1.08841	1.06541	1.09337	1.03956	0.981124	1.08759	1.05842	1.09626	1.09198	1.03359	1.08129	1.15067	1.0732	1.02171	1.10374	1.17946	1.14394	1.22638	1.11319	1.15512	1.15684	1.17678	1.18847	1.24348	1.19292	1.24425	1.03356	1.11367	1.09245	1.10993	1.11281	1.07143	1.13096	1.05341	1.09185
1768.72	43.7144	1.02669	0.972337	1.0592	1.04755	1.08904	1.06407	1.09333	1.04187	0.980169	1.08721	1.05899	1.09561	1.09257	1.03223	1.08372	1.15163	1.07719	1.02227	1.10173	1.18679	1.14194	1.2205	1.11805	1.155	1.16065	1.17858	1.19415	1.23423	1.19692	1.25233	1.03258	1.11258	1.09301	1.10812	1.11094	1.07255	1.12979	1.0506	1.09024
1771.51	43.76	1.02725	0.972921	1.05783	1.04484	1.08911	1.06403	1.09209	1.04414	0.982452	1.0883	1.05861	1.09503	1.09433	1.03296	1.08159	1.14705	1.076	1.02624	1.09899	1.19042	1.13827	1.22229	1.11966	1.14851	1.16178	1.17704	1.18655	1.24218	1.1902	1.24463	1.03089	1.11236	1.09718	1.11103	1.11195	1.0706	1.13145	1.05392	1.09065
1774.18	43.8055	1.02636	0.971957	1.05614	1.04371	1.09006	1.06425	1.09029	1.04264	0.982533	1.08721	1.05816	1.09763	1.09338	1.03504	1.08115	1.15196	1.07067	1.02954	1.10228	1.19429	1.14145	1.22032	1.12074	1.15092	1.16186	1.16898	1.18247	1.25166	1.19183	1.25301	1.0318	1.1106	1.09579	1.1116	1.11186	1.06976	1.1336	1.05444	1.09065
1776.84	43.851	1.02496	0.971875	1.05735	1.04457	1.08969	1.06495	1.09043	1.04067	0.980527	1.08769	1.05997	1.09669	1.09148	1.03624	1.08223	1.14818	1.07885	1.02479	1.10278	1.18327	1.14634	1.21765	1.12403	1.15143	1.16551	1.16677	1.18939	1.24662	1.18208	1.25075	1.02935	1.10992	1.09532	1.10998	1.11199	1.06791	1.1338	1.05535	1.08984
1779.55	43.8965	1.02409	0.970756	1.05878	1.04481	1.08915	1.06685	1.09121	1.04064	0.980776	1.09017	1.05925	1.09598	1.09494	1.03594	1.08484	1.14117	1.08457	1.01954	1.09627	1.17742	1.14829	1.22977	1.1185	1.15175	1.16122	1.17646	1.19578	1.24595	1.1778	1.24495	1.02874	1.11241	1.0951	1.10977	1.11545	1.0679	1.13155	1.05568	1.08983
1782.25	43.942	1.02375	0.969903	1.0581	1.04388	1.0901	1.06681	1.09163	1.03983	0.981474	1.08849	1.0566	1.09505	1.09554	1.03539	1.08424	1.14667	1.08624	1.0221	1.095	1.18937	1.14659	1.22642	1.12319	1.15473	1.15589	1.18417	1.1946	1.236	1.18763	1.24225	1.02983	1.11288	1.09356	1.11097	1.11655	1.06927	1.13024	1.05349	1.08905
1785.03	43.9875	1.02236	0.971049	1.05613	1.04397	1.08942	1.06586	1.09199	1.04042	0.980854	1.08767	1.05606	1.09416	1.09208	1.03447	1.0822	1.15223	1.08563	1.02037	1.0931	1.18837	1.14146	1.21153	1.11788	1.14322	1.15769	1.18944	1.18659	1.23354	1.18507	1.24826	1.03091	1.11154	1.09473	1.11041	1.11243	1.06995	1.12963	1.054	1.09329
1787.82	44.033	1.02507	0.970028	1.05427	1.04466	1.08971	1.06596	1.09173	1.04128	0.981802	1.08642	1.05698	1.09501	1.0904	1.03579	1.08238	1.1528	1.08763	1.0141	1.09383	1.17762	1.138	1.21431	1.11246	1.13898	1.16076	1.19171	1.18665	1.24235	1.18526	1.24913	1.03088	1.11325	1.09234	1.11127	1.10964	1.06981	1.13117	1.05619	1.09389
1790.49	44.0785	1.0242	0.97056	1.05417	1.0444	1.08966	1.06587	1.09244	1.04102	0.981616	1.08559	1.05869	1.09334	1.09112	1.03477	1.08288	1.14708	1.08409	1.01653	1.0962	1.17481	1.14682	1.22512	1.12077	1.14344	1.16466	1.19077	1.18329	1.24679	1.19237	1.25122	1.03016	1.11416	1.09022	1.10787	1.11051	1.06986	1.12998	1.05362	1.09276
1793.21	44.124	1.02354	0.970198	1.05748	1.04547	1.0909	1.06659	1.0923	1.04365	0.982363	1.08697	1.05999	1.0946	1.09382	1.03525	1.08432	1.1425	1.08233	1.02458	1.09999	1.17544	1.14869	1.23222	1.11645	1.14649	1.1647	1.18523	1.18444	1.23727	1.19161	1.24865	1.03037	1.11404	1.09188	1.10671	1.11079	1.07095	1.13088	1.05223	1.09189
1796.01	44.1695	1.02388	0.969264	1.05547	1.04598	1.08904	1.0677	1.09058	1.04292	0.983091	1.08921	1.05868	1.09477	1.09448	1.03587	1.08485	1.14589	1.08596	1.02898	1.10239	1.18457	1.14598	1.21917	1.12319	1.15375	1.15628	1.18474	1.18739	1.24242	1.17881	1.24961	1.02784	1.1124	1.09304	1.10915	1.11108	1.06732	1.12761	1.05293	1.09183
1798.81	44.215	1.02196	0.968413	1.05368	1.04537	1.08995	1.06278	1.08851	1.03794	0.982677	1.08681	1.05719	1.09452	1.09254	1.03613	1.08474	1.14531	1.08606	1.03244	1.09854	1.18362	1.1436	1.21768	1.11205	1.15524	1.16036	1.18084	1.18924	1.24726	1.18146	1.25223	1.02833	1.11119	1.09486	1.10875	1.1125	1.06735	1.13109	1.05276	1.09202
1801.47	44.2605	1.02209	0.968988	1.05334	1.04467	1.09006	1.0626	1.08922	1.04092	0.981488	1.08758	1.05597	1.09455	1.09131	1.0361	1.08138	1.14995	1.07953	1.02444	1.09933	1.18584	1.13863	1.21857	1.1085	1.14798	1.16358	1.18526	1.18612	1.23266	1.19158	1.24927	1.02819	1.10909	1.09435	1.10954	1.11143	1.06675	1.12989	1.05355	1.08846
1804.16	44.306	1.02263	0.964977	1.05035	1.04679	1.08841	1.06385	1.08949	1.04011	0.981549	1.08948	1.05658	1.09295	1.09169	1.0358	1.08055	1.14388	1.08268	1.0175	1.10056	1.18508	1.14301	1.22133	1.1183	1.14588	1.15754	1.19196	1.18493	1.23702	1.18272	1.24385	1.02739	1.11207	1.09432	1.10933	1.11357	1.06709	1.12901	1.05306	1.08995
1806.93	44.3515	1.0215	0.966675	1.05126	1.0466	1.08998	1.06319	1.08969	1.03883	0.98182	1.08787	1.05758	1.09496	1.09426	1.03643	1.08207	1.14586	1.08486	1.01896	1.09845	1.17409	1.14595	1.23305	1.12032	1.14718	1.15936	1.17925	1.17331	1.23036	1.18726	1.24633	1.0246	1.11309	1.09679	1.11194	1.11321	1.07095	1.13085	1.05631	1.0907
1809.71	44.397	1.01716	0.967121	1.05056	1.04401	1.08814	1.06322	1.08754	1.04089	0.981433	1.08802	1.05807	1.09651	1.09415	1.03379	1.08407	1.13912	1.09156	1.02105	1.09597	1.1779	1.14825	1.23915	1.1244	1.14559	1.15282	1.18887	1.17809	1.23278	1.1833	1.24556	1.02656	1.11281	1.09348	1.11025	1.10959	1.06876	1.13056	1.05424	1.09066
1812.42	44.4425	1.01785	0.967427	1.04903	1.04537	1.08808	1.06637	1.09112	1.04143	0.981829	1.08691	1.0588	1.0947	1.09522	1.03297	1.08475	1.14815	1.09525	1.01962	1.09794	1.19494	1.14814	1.23727	1.11787	1.14625	1.15337	1.1829	1.18894	1.24968	1.1849	1.25527	1.02636	1.11225	1.09102	1.11058	1.11067	1.06804	1.13223	1.05467	1.08824
1815.14	44.4881	1.01896	0.966389	1.0525	1.04522	1.08899	1.0655	1.09228	1.0397	0.981226	1.08973	1.058	1.09781	1.096	1.03718	1.08191	1.15403	1.09469	1.02273	1.09977	1.18737	1.14889	1.21858	1.12174	1.14312	1.15963	1.1821	1.18969	1.25137	1.18039	1.24801	1.02415	1.11423	1.09377	1.10886	1.1122	1.06774	1.13304	1.05571	1.08813
1817.81	44.5336	1.01879	0.966918	1.05282	1.04637	1.09074	1.06606	1.09193	1.04098	0.982348	1.08663	1.05955	1.09402	1.09644	1.03597	1.08129	1.13994	1.07765	1.02209	1.09704	1.18239	1.15511	1.22814	1.12449	1.15135	1.15785	1.18412	1.19405	1.22917	1.19267	1.24519	1.02433	1.10981	1.09927	1.10616	1.11401	1.06846	1.13122	1.05398	1.09306
1820.51	44.5791	1.01957	0.965646	1.05113	1.04465	1.08911	1.06355	1.09108	1.04118	0.98174	1.08725	1.05739	1.09556	1.09421	1.03405	1.08536	1.14215	1.08174	1.0173	1.09596	1.18245	1.15454	1.22092	1.11661	1.14925	1.1533	1.18186	1.18682	1.23089	1.19473	1.23725	1.02523	1.10986	1.09858	1.1108	1.11458	1.06925	1.13171	1.05358	1.09376
1823.2	44.6246	1.01832	0.964356	1.04916	1.04263	1.08987	1.06496	1.09022	1.04199	0.981224	1.08856	1.05785	1.09363	1.0921	1.03499	1.08596	1.14911	1.08335	1.02577	1.09831	1.18111	1.14751	1.223	1.12011	1.16109	1.16992	1.18427	1.18309	1.23812	1.19437	1.24561	1.02562	1.10922	1.09144	1.11028	1.11355	1.06679	1.13501	1.05144	1.09221
1825.94	44.6701	1.02122	0.962585	1.04786	1.04631	1.09012	1.07064	1.08901	1.04141	0.981307	1.08767	1.05961	1.09416	1.09356	1.03559	1.08502	1.14888	1.08587	1.02676	1.09466	1.18473	1.14231	1.21874	1.11855	1.15969	1.16216	1.18006	1.18079	1.23686	1.19211	1.24279	1.02458	1.11088	1.09487	1.11034	1.11192	1.06562	1.13708	1.05267	1.09245
1828.73	44.7156	1.0197	0.963956	1.04779	1.04328	1.08897	1.06626	1.09047	1.03779	0.97942	1.08841	1.05888	1.09511	1.09349	1.03336	1.08381	1.14304	1.08939	1.02496	1.10264	1.1872	1.14325	1.22305	1.11759	1.15344	1.1564	1.18731	1.1826	1.23654	1.18761	1.24724	1.02263	1.11015	1.093	1.1109	1.11139	1.06945	1.13201	1.05725	1.09479
1831.56	44.7611	1.01551	0.965399	1.04918	1.04313	1.08885	1.06568	1.09395	1.03857	0.982132	1.08778	1.05716	1.09295	1.09223	1.03327	1.08483	1.14098	1.08562	1.02613	1.10785	1.19317	1.14879	1.2192	1.11612	1.14445	1.15991	1.1853	1.19075	1.24393	1.19204	1.24973	1.02203	1.11036	1.09367	1.11177	1.11347	1.06888	1.13348	1.05618	1.09223
1834.28	44.8066	1.0178	0.965967	1.04679	1.04458	1.08754	1.06617	1.09	1.04147	0.981278	1.08667	1.05751	1.09331	1.09537	1.03458	1.08426	1.14028	1.08134	1.02935	1.10213	1.1897	1.14839	1.22316	1.12108	1.14397	1.1644	1.18507	1.19736	1.24534	1.19162	1.2542	1.022	1.11273	1.09483	1.11058	1.11338	1.07073	1.12907	1.05444	1.08844
1837.01	44.8521	1.01636	0.96391	1.04583	1.04336	1.08625	1.06685	1.09037	1.04193	0.980126	1.08617	1.05866	1.09463	1.09639	1.03739	1.08209	1.14229	1.07926	1.02658	1.09787	1.18087	1.14587	1.22702	1.11869	1.1507	1.16199	1.18929	1.18998	1.2391	1.19072	1.24516	1.02169	1.11248	1.09409	1.11269	1.11192	1.06695	1.13028	1.05568	1.08633
1839.77	44.8976	1.01683	0.963752	1.04761	1.04317	1.08746	1.06673	1.09157	1.04082	0.981662	1.08664	1.05618	1.09326	1.09496	1.03565	1.08111	1.1394	1.0772	1.01967	1.09639	1.17495	1.1423	1.22132	1.11418	1.14923	1.16674	1.18667	1.18693	1.2543	1.18424	1.23902	1.02157	1.11074	1.09243	1.11405	1.11214	1.06495	1.13257	1.05561	1.09002
1842.49	44.9431	1.01631	0.964188	1.04797	1.0474	1.08934	1.06503	1.09136	1.04002	0.981003	1.08769	1.05506	1.09261	1.09311	1.03326	1.08285	1.14719	1.07502	1.02336	1.09965	1.18191	1.14214	1.22495	1.12124	1.14905	1.1659	1.18163	1.18969	1.25822	1.1829	1.25123	1.02244	1.11216	1.08988	1.1108	1.11311	1.06738	1.13358	1.05571	1.09048
1845.2	44.9886	1.01505	0.964093	1.04829	1.04682	1.08893	1.06505	1.09395	1.03974	0.981643	1.08967	1.05654	1.09332	1.09195	1.03513	1.0839	1.15482	1.07931	1.02986	1.10256	1.18989	1.14968	1.22429	1.12092	1.14896	1.1609	1.18594	1.1884	1.24642	1.18756	1.24982	1.02125	1.11348	1.08919	1.10865	1.11429	1.06836	1.13303	1.05566	1.08805
1847.92	45.0341	1.01559	0.964622	1.04902	1.04294	1.08848	1.06579	1.09513	1.04037	0.982184	1.09032	1.05682	1.09357	1.0925	1.03615	1.08419	1.15461	1.08468	1.02596	1.09748	1.18507	1.15018	1.213	1.11925	1.14441	1.16645	1.1891	1.19005	1.24271	1.18352	1.24052	1.01912	1.11272	1.09046	1.10711	1.11477	1.06743	1.13347	1.0543	1.09072
1850.69	45.0796	1.01702	0.962823	1.04876	1.04251	1.08907	1.06587	1.0941	1.04084	0.979186	1.0878	1.05775	1.09494	1.09228	1.03451	1.08496	1.15402	1.08106	1.02312	1.09529	1.17709	1.14626	1.21341	1.1185	1.14742	1.16247	1.18598	1.18916	1.23425	1.18399	1.24589	1.01955	1.11261	1.09075	1.1053	1.11382	1.06652	1.13575	1.05411	1.09475
1853.44	45.1251	1.01676	0.962689	1.04948	1.04443	1.08737	1.06628	1.09182	1.04034	0.978948	1.08782	1.0576	1.09589	1.09318	1.03222	1.08315	1.14462	1.08044	1.02885	1.10146	1.17438	1.14927	1.22449	1.11211	1.15063	1.15461	1.1859	1.18784	1.22865	1.18886	1.25537	1.02059	1.11229	1.09191	1.10813	1.10936	1.0699	1.1294	1.05453	1.09231
1856.13	45.1706	1.01214	0.962356	1.04492	1.04571	1.0886	1.06548	1.09101	1.04003	0.979974	1.08956	1.05592	1.09438	1.09544	1.03469	1.08132	1.14838	1.08789	1.02788	1.1027	1.18015	1.14708	1.22255	1.12328	1.14612	1.15951	1.17832	1.1948	1.23409	1.17886	1.25482	1.02019	1.11293	1.09208	1.10723	1.10996	1.06946	1.13242	1.0535	1.09408
1858.78	45.2162	1.01247	0.961609	1.04495	1.04431	1.08814	1.06301	1.09161	1.03904	0.97913	1.08607	1.05741	1.09442	1.09549	1.03687	1.08016	1.14406	1.08564	1.02378	1.10183	1.17802	1.1422	1.21489	1.12431	1.15456	1.15588	1.18305	1.1827	1.23402	1.18458	1.24974	1.01877	1.1142	1.09178	1.11206	1.11282	1.07162	1.12924	1.05376	1.0906
1861.5	45.2617	1.01001	0.963826	1.04424	1.04366	1.08867	1.06213	1.09023	1.03917	0.980536	1.08557	1.05841	1.09326	1.0915	1.03086	1.08127	1.13374	1.08	1.02075	1.10465	1.18624	1.13516	1.21476	1.11666	1.14905	1.16602	1.18974	1.19181	1.23006	1.18522	1.25751	1.01824	1.11291	1.09392	1.11031	1.11279	1.06767	1.1311	1.05394	1.09104
1864.21	45.3072	1.0103	0.96265	1.04371	1.0423	1.08761	1.06281	1.09055	1.03899	0.979636	1.08829	1.0553	1.09245	1.09229	1.03619	1.07956	1.14314	1.08301	1.01769	1.0892	1.18449	1.13845	1.21677	1.11936	1.15696	1.15996	1.17661	1.17714	1.23573	1.1872	1.24187	1.0189	1.11404	1.09509	1.10756	1.10911	1.06947	1.13227	1.05285	1.09481
1866.99	45.3527	1.01174	0.961196	1.04339	1.04559	1.08753	1.06604	1.09103	1.03999	0.978742	1.08396	1.05657	1.09512	1.09437	1.03362	1.07974	1.15081	1.08325	1.02912	1.10592	1.17656	1.14847	1.22147	1.12295	1.14035	1.16907	1.19519	1.18553	1.24329	1.17876	1.24416	1.01612	1.11384	1.09094	1.10754	1.10793	1.06705	1.13461	1.05252	1.09275
1869.77	45.3982	1.01205	0.961293	1.04506	1.0451	1.0888	1.0664	1.08861	1.04324	0.981215	1.0842	1.05902	1.09253	1.0941	1.03353	1.08134	1.14293	1.09213	1.02108	1.09997	1.18358	1.14887	1.2315	1.11881	1.15028	1.1592	1.18236	1.17583	1.23922	1.16772	1.25846	1.0173	1.10876	1.09315	1.1103	1.11284	1.06944	1.13165	1.05379	1.0905
1872.5	45.4437	1.0093	0.960188	1.04272	1.04222	1.08905	1.06392	1.08997	1.03967	0.977292	1.08642	1.05789	1.0935	1.09711	1.03347	1.0808	1.13976	1.0948	1.02236	1.09432	1.17602	1.13729	1.23136	1.11101	1.1423	1.15756	1.18803	1.18921	1.24348	1.17294	1.26001	1.01679	1.11086	1.0931	1.10724	1.11099	1.06967	1.12884	1.0533	1.09109
1875.17	45.4892	1.0113	0.962072	1.04317	1.04109	1.08862	1.06345	1.09003	1.03803	0.979745	1.0877	1.05622	1.09486	1.09525	1.03572	1.08458	1.14068	1.0993	1.02565	1.09978	1.16462	1.14152	1.21612	1.11664	1.14958	1.15811	1.18188	1.18975	1.23479	1.18678	1.24212	1.01721	1.10944	1.09102	1.10824	1.11253	1.06685	1.13044	1.05354	1.09287
1877.88	45.5347	1.00956	0.960084	1.04391	1.04466	1.08918	1.06281	1.09314	1.03965	0.975995	1.08898	1.05661	1.09306	1.0915	1.03357	1.08281	1.15441	1.09447	1.02466	1.0957	1.18042	1.15533	1.2236	1.13382	1.14057	1.15426	1.18656	1.18906	1.23835	1.18072	1.23999	1.01629	1.11168	1.09432	1.10782	1.11103	1.06684	1.12956	1.05222	1.09203
1880.62	45.5802	1.00946	0.959098	1.03907	1.04209	1.08887	1.06168	1.09041	1.03952	0.977058	1.08932	1.05845	1.09229	1.09117	1.03457	1.0797	1.16283	1.10169	1.02412	1.1011	1.18096	1.14672	1.22355	1.12181	1.15224	1.16095	1.19149	1.18266	1.24729	1.18259	1.25293	1.01679	1.11044	1.09178	1.10902	1.10991	1.06568	1.13306	1.05157	1.09046
1883.33	45.6257	1.0084	0.958834	1.04095	1.04229	1.08934	1.06597	1.09042	1.03969	0.980629	1.08656	1.05365	1.09243	1.09305	1.03522	1.08055	1.14153	1.08599	1.01918	1.10754	1.18674	1.15578	1.22022	1.12413	1.14644	1.16076	1.18295	1.18179	1.2515	1.18885	1.25774	1.01435	1.11075	1.09075	1.11079	1.11057	1.06657	1.13023	1.05499	1.0907
1885.96	45.6712	1.00647	0.958448	1.04039	1.04232	1.08827	1.06343	1.09101	1.04156	0.978699	1.08599	1.05635	1.09528	1.0942	1.0337	1.08351	1.14824	1.09278	1.01394	1.09699	1.18053	1.14829	1.21812	1.12355	1.15704	1.159	1.18238	1.18679	1.24365	1.17755	1.25469	1.01199	1.10659	1.09111	1.10916	1.10938	1.06651	1.13374	1.05365	1.09205
1888.73	45.7167	1.00808	0.958679	1.03955	1.04442	1.08886	1.06732	1.08986	1.04055	0.978581	1.0875	1.05274	1.09282	1.0927	1.03329	1.08234	1.1477	1.08694	1.02047	1.10068	1.17796	1.13937	1.23284	1.12097	1.14895	1.16001	1.17939	1.18658	1.24302	1.18733	1.25141	1.01382	1.10959	1.09008	1.10992	1.10976	1.06686	1.13109	1.05642	1.09211
1891.58	45.7622	1.00753	0.958025	1.04037	1.04117	1.0881	1.06293	1.08746	1.04086	0.979187	1.08858	1.05223	1.09592	1.08996	1.03058	1.08069	1.15816	1.08929	1.01761	1.10585	1.17539	1.15372	1.22105	1.12074	1.14476	1.15801	1.17062	1.18664	1.22379	1.1934	1.25209	1.01312	1.11065	1.09128	1.11291	1.11246	1.06632	1.13064	1.05208	1.08915
1894.35	45.8077	1.0083	0.958194	1.03954	1.04402	1.08908	1.06205	1.08703	1.04047	0.978634	1.0889	1.05594	1.09275	1.09187	1.03585	1.08317	1.13808	1.09692	1.01349	1.1007	1.18543	1.13891	1.22253	1.12693	1.15115	1.15798	1.18697	1.18397	1.24636	1.20101	1.23925	1.00982	1.10921	1.09091	1.11094	1.11154	1.06752	1.12875	1.05388	1.08802
1897.03	45.8532	1.00763	0.957918	1.03815	1.04224	1.08843	1.06363	1.09141	1.04184	0.978729	1.08883	1.05675	1.09286	1.0971	1.03439	1.08429	1.14613	1.10115	1.02074	1.09275	1.19915	1.14241	1.22951	1.12886	1.14596	1.15742	1.17426	1.19412	1.22418	1.19743	1.25144	1.0136	1.11268	1.0915	1.11523	1.11465	1.06675	1.13284	1.05598	1.08912
1899.76	45.8987	1.00601	0.956147	1.03775	1.047	1.08801	1.06554	1.0908	1.03934	0.978527	1.08584	1.0532	1.09675	1.09176	1.03379	1.086	1.14586	1.07674	1.02858	1.09134	1.19233	1.14148	1.22265	1.13198	1.14404	1.1466	1.1836	1.18962	1.2243	1.19522	1.23402	1.01192	1.11279	1.08822	1.11299	1.11202	1.0664	1.13559	1.05689	1.09158
1902.49	45.9443	1.00609	0.95697	1.03717	1.04674	1.08588	1.06621	1.0901	1.03987	0.977455	1.08818	1.05382	1.09477	1.08973	1.03321	1.08545	1.15373	1.07903	1.0216	1.09869	1.17942	1.14946	1.22302	1.10718	1.15558	1.15739	1.17195	1.17697	1.23362	1.18175	1.24069	1.00992	1.1116	1.09248	1.10723	1.11182	1.06837	1.13298	1.05326	1.09296
1905.25	45.9898	1.00478	0.957531	1.03848	1.04154	1.08845	1.06327	1.08918	1.03893	0.976708	1.08447	1.05464	1.09518	1.09199	1.03243	1.08121	1.15478	1.08883	1.01943	1.10085	1.18142	1.15577	1.22284	1.11928	1.15651	1.16448	1.17373	1.1845	1.25149	1.18742	1.2551	1.01293	1.11131	1.09369	1.10855	1.11101	1.06598	1.1345	1.05136	1.09135
1907.98	46.0353	1.00594	0.955745	1.03887	1.04301	1.08675	1.06451	1.08844	1.04019	0.976973	1.08507	1.05501	1.0916	1.09305	1.03215	1.08038	1.14248	1.09574	1.02212	1.10309	1.17004	1.15539	1.23346	1.12512	1.14836	1.16678	1.19583	1.18528	1.24888	1.19651	1.23526	1.01239	1.1087	1.09458	1.10601	1.1129	1.06936	1.1318	1.05375	1.09052
1910.72	46.0808	1.00232	0.95418	1.03709	1.04183	1.08913	1.06433	1.09367	1.03731	0.975509	1.08694	1.05645	1.0978	1.08927	1.03442	1.08086	1.14115	1.08837	1.01708	1.10372	1.17952	1.15379	1.24054	1.12032	1.15275	1.17069	1.18448	1.17837	1.23968	1.19605	1.24966	1.01281	1.10854	1.09211	1.10807	1.10986	1.06911	1.13135	1.05354	1.09165
1913.38	46.1263	1.00424	0.956166	1.0352	1.04248	1.08837	1.06475	1.09262	1.03547	0.976486	1.08795	1.05732	1.09331	1.09091	1.03081	1.08168	1.15803	1.0951	1.02238	1.09371	1.18021	1.14976	1.22575	1.12279	1.14958	1.1644	1.17594	1.18593	1.23023	1.18803	1.24963	1.00947	1.11136	1.09086	1.11195	1.10973	1.06663	1.13112	1.05354	1.09192
1916.12	46.1718	1.00413	0.958113	1.03615	1.04271	1.08511	1.06572	1.08863	1.04059	0.978617	1.08516	1.05823	1.09326	1.09016	1.03304	1.07771	1.14119	1.08366	1.02512	1.10537	1.18354	1.14529	1.21928	1.12057	1.15689	1.16468	1.1702	1.18306	1.23402	1.18651	1.24663	1.00954	1.11251	1.09342	1.10914	1.1103	1.06586	1.13129	1.05376	1.0911
1918.89	46.2173	1.003	0.957521	1.03649	1.04113	1.08349	1.06165	1.08974	1.03984	0.977222	1.08399	1.0542	1.09407	1.09352	1.03238	1.07873	1.13451	1.08471	1.02637	1.09352	1.19289	1.14963	1.23654	1.10906	1.15207	1.15685	1.18061	1.19065	1.24874	1.18544	1.25921	1.00653	1.11013	1.08949	1.10891	1.11016	1.06746	1.13261	1.05263	1.09111
1921.66	46.2628	1.00155	0.956043	1.02927	1.04203	1.08593	1.06163	1.09214	1.03989	0.978522	1.08485	1.05349	1.09066	1.09169	1.03484	1.07947	1.14714	1.08787	1.02765	1.10504	1.18109	1.14706	1.22689	1.12107	1.14187	1.15953	1.18248	1.19116	1.23884	1.1845	1.23862	1.00851	1.10959	1.09064	1.11234	1.11119	1.06678	1.13405	1.0538	1.09032
1924.34	46.3083	1.00076	0.955947	1.03217	1.04093	1.08612	1.05915	1.09125	1.03825	0.977543	1.08368	1.05645	1.09162	1.09271	1.03413	1.08314	1.1439	1.08664	1.03716	1.10505	1.19166	1.1392	1.23117	1.11408	1.15177	1.15785	1.18059	1.19002	1.22815	1.18461	1.26012	1.00741	1.10822	1.09221	1.10892	1.11081	1.06518	1.13455	1.05248	1.09196
1927.07	46.3538	1.00249	0.956712	1.0306	1.0427	1.08478	1.05995	1.0943	1.03968	0.975974	1.08294	1.05413	1.0958	1.09028	1.03163	1.08074	1.15326	1.08366	1.02055	1.10285	1.1798	1.14532	1.23211	1.11001	1.15059	1.16702	1.18609	1.19237	1.22629	1.1891	1.26366	1.00637	1.10918	1.09182	1.11044	1.11254	1.06444	1.13318	1.05297	1.09219
1929.82	46.3993	1.00073	0.956112	1.03289	1.04317	1.08583	1.0607	1.0929	1.03794	0.976174	1.08513	1.05602	1.09532	1.09398	1.03045	1.07993	1.15003	1.0845	1.02334	1.10421	1.18543	1.15028	1.23071	1.12065	1.14921	1.1492	1.18002	1.18828	1.24458	1.18046	1.24106	1.01065	1.11295	1.08869	1.10973	1.10728	1.06326	1.12818	1.05173	1.09103
1932.58	46.4448	1.00343	0.952626	1.03084	1.04355	1.08919	1.06466	1.09306	1.03648	0.977906	1.0833	1.05863	1.09446	1.09173	1.03309	1.08207	1.14187	1.09173	1.02389	1.10201	1.18315	1.14242	1.21733	1.12689	1.1488	1.16052	1.18903	1.19608	1.23882	1.18508	1.24339	1.00725	1.11118	1.09108	1.10896	1.10662	1.06688	1.12976	1.05272	1.09138
1935.33	46.4903	1.00483	0.952707	1.03225	1.04305	1.08825	1.06206	1.09276	1.03764	0.977125	1.08501	1.05961	1.09265	1.09196	1.03297	1.08293	1.13572	1.08562	1.02403	1.09658	1.18945	1.15242	1.21638	1.13165	1.1484	1.1507	1.18737	1.19112	1.24166	1.1919	1.24582	1.00752	1.11016	1.08865	1.10898	1.1114	1.07311	1.13041	1.05291	1.08921
1938.01	46.5358	0.997344	0.954192	1.02992	1.03918	1.08731	1.06359	1.08746	1.04021	0.977064	1.08391	1.05987	1.09334	1.09139	1.03222	1.08121	1.14532	1.08863	1.02293	1.09996	1.19512	1.15988	1.21963	1.12677	1.15543	1.15911	1.18688	1.1988	1.23684	1.1886	1.24386	1.00627	1.10946	1.09147	1.10825	1.11278	1.06882	1.13363	1.05229	1.08983
1940.7	46.5813	0.998222	0.952279	1.03167	1.04119	1.0886	1.06322	1.09137	1.03773	0.976011	1.08799	1.0572	1.09305	1.09069	1.03201	1.0812	1.14403	1.08933	1.02398	1.09709	1.183	1.15468	1.22269	1.13017	1.14809	1.16214	1.18075	1.1897	1.2339	1.18652	1.24302	1.00552	1.11069	1.08982	1.10797	1.1125	1.06807	1.13531	1.05207	1.09054
1943.45	46.6268	1.00057	0.9543	1.03108	1.04255	1.08921	1.0633	1.09091	1.03638	0.978914	1.084	1.05454	1.08905	1.09473	1.03246	1.08009	1.16172	1.08245	1.01392	1.10201	1.18453	1.14682	1.22307	1.13623	1.14799	1.17007	1.17648	1.18143	1.24163	1.18777	1.248	1.0039	1.11263	1.08915	1.10912	1.1136	1.06697	1.13278	1.05356	1.09154
1946.19	46.6724	0.999545	0.95331	1.03238	1.03955	1.08577	1.05948	1.09101	1.0376	0.977006	1.08681	1.05563	1.09086	1.08985	1.03176	1.07912	1.1563	1.08304	1.01675	1.09527	1.17935	1.14161	1.22498	1.1202	1.14478	1.16117	1.16913	1.18792	1.24455	1.19327	1.24835	1.00818	1.10805	1.08999	1.10889	1.11281	1.06443	1.13079	1.05416	1.09106
1948.95	46.7179	1.00014	0.953703	1.02992	1.04406	1.08478	1.06324	1.0864	1.03739	0.977282	1.08804	1.05601	1.09294	1.09599	1.03141	1.08562	1.15149	1.09629	1.02206	1.10588	1.1789	1.13851	1.21239	1.12131	1.14862	1.15288	1.17946	1.18437	1.24423	1.20094	1.24667	1.00635	1.10761	1.08935	1.10987	1.11171	1.06713	1.13318	1.0539	1.09131
1951.69	46.7634	0.999118	0.954402	1.03008	1.04467	1.08437	1.063	1.08689	1.04109	0.976745	1.08617	1.0541	1.0937	1.09336	1.03274	1.086	1.13763	1.08941	1.02628	1.10565	1.17589	1.15493	1.2229	1.12087	1.15567	1.14283	1.18676	1.18537	1.23687	1.19037	1.25123	1.00621	1.10958	1.09163	1.10803	1.10742	1.06514	1.13556	1.05166	1.09031
1954.46	46.8089	0.99806	0.953698	1.02934	1.04181	1.08593	1.06448	1.0855	1.03758	0.977616	1.08537	1.05261	1.09059	1.09402	1.03273	1.07784	1.13459	1.08417	1.02046	1.09615	1.1775	1.14678	1.22495	1.1283	1.14717	1.16018	1.18726	1.17835	1.23741	1.18727	1.25221	1.00475	1.10921	1.09069	1.1084	1.10976	1.06685	1.13417	1.05245	1.09182
1957.2	46.8544	0.997	0.951085	1.02913	1.04176	1.08646	1.06328	1.08856	1.03846	0.97745	1.08525	1.05664	1.09088	1.09294	1.03132	1.07908	1.14475	1.08457	1.02123	1.09396	1.17341	1.14842	1.22949	1.11261	1.14664	1.16426	1.17374	1.17339	1.22681	1.19151	1.25418	1.00183	1.10805	1.09173	1.10968	1.11211	1.06377	1.13463	1.05432	1.08989
1959.82	46.8999	0.998473	0.950686	1.02849	1.04255	1.08613	1.06329	1.09044	1.03618	0.975367	1.08544	1.05578	1.09488	1.09135	1.03562	1.08194	1.15344	1.08419	1.02625	1.10043	1.17926	1.14709	1.23211	1.12818	1.15058	1.16839	1.18485	1.17979	1.23744	1.18711	1.24809	1.00256	1.10973	1.08825	1.10818	1.11198	1.06479	1.13402	1.05374	1.09004
1962.57	46.9454	0.997048	0.951935	1.02945	1.04143	1.08705	1.06202	1.08936	1.03652	0.977069	1.08414	1.05425	1.09305	1.09321	1.03278	1.08127	1.14843	1.08293	1.0242	1.10488	1.17884	1.14399	1.22429	1.11199	1.15087	1.16327	1.19052	1.19128	1.24146	1.18069	1.24497	1.00485	1.10773	1.08795	1.10777	1.10984	1.06729	1.13246	1.05471	1.09009
1965.34	46.9909	1.00063	0.952168	1.03127	1.03893	1.0874	1.06502	1.09085	1.0355	0.975228	1.08896	1.05395	1.09292	1.09631	1.03164	1.08368	1.13612	1.08838	1.02524	1.1018	1.18428	1.15418	1.21964	1.1228	1.14388	1.16614	1.17662	1.18403	1.24072	1.18272	1.24383	1.00451	1.10846	1.08863	1.10645	1.11064	1.06549	1.1322	1.05273	1.09014
1968.05	47.0364	0.996937	0.950702	1.02809	1.0376	1.08451	1.06348	1.09152	1.03607	0.975597	1.08743	1.05594	1.09182	1.09435	1.03267	1.08438	1.14116	1.09355	1.01691	1.10199	1.18488	1.1504	1.21966	1.12346	1.14969	1.17055	1.17139	1.18148	1.22747	1.18381	1.23818	1.00212	1.11109	1.08999	1.10552	1.1117	1.06509	1.13298	1.05072	1.08939
1970.79	47.0819	0.996195	0.949145	1.02807	1.03861	1.08572	1.06238	1.09013	1.04076	0.977004	1.08544	1.05549	1.09483	1.09636	1.03213	1.08288	1.14961	1.09339	1.01651	1.09626	1.18467	1.14624	1.22118	1.11782	1.153	1.16678	1.18755	1.18888	1.23078	1.18638	1.23467	1.00024	1.11082	1.08929	1.10741	1.11009	1.06433	1.13174	1.05239	1.09129
1973.52	47.1274	0.996786	0.950168	1.02604	1.04104	1.08744	1.06222	1.09048	1.03873	0.977624	1.08549	1.05284	1.09569	1.09295	1.03115	1.08255	1.14635	1.0909	1.02468	1.09623	1.18299	1.14646	1.22771	1.11924	1.15239	1.15963	1.18533	1.1888	1.23603	1.19294	1.2409	1.00007	1.10886	1.08968	1.10789	1.11113	1.06446	1.13096	1.05291	1.09231
1976.27	47.1729	0.996581	0.949064	1.02483	1.04247	1.08549	1.06382	1.09013	1.03586	0.978986	1.08718	1.05323	1.09332	1.09035	1.03177	1.08277	1.1504	1.08217	1.02154	1.10195	1.17644	1.14917	1.2268	1.12094	1.15238	1.15999	1.18128	1.1846	1.23278	1.19266	1.2346	1.00073	1.10868	1.09241	1.10783	1.11358	1.06571	1.13387	1.05293	1.08959
1978.99	47.2184	0.995521	0.949542	1.02595	1.03995	1.08434	1.06388	1.08882	1.03624	0.977643	1.08619	1.05453	1.09145	1.09347	1.03129	1.07892	1.14487	1.08436	1.02147	1.1011	1.18013	1.14676	1.2267	1.11965	1.14743	1.15955	1.18593	1.18032	1.23521	1.1833	1.23745	1.00061	1.11217	1.08926	1.10848	1.11382	1.06488	1.13468	1.05209	1.08789
1981.73	47.2639	0.992264	0.95056	1.02561	1.03811	1.08526	1.06221	1.08916	1.03778	0.97647	1.08489	1.05614	1.0928	1.09368	1.03175	1.07822	1.14123	1.09168	1.02499	1.10159	1.1885	1.14399	1.22812	1.12444	1.1432	1.1581	1.18129	1.18416	1.23647	1.18645	1.24933	1.00078	1.11078	1.08733	1.10825	1.10957	1.06503	1.13475	1.05448	1.08954
1984.45	47.3094	0.99262	0.949792	1.02438	1.04089	1.08493	1.06161	1.0892	1.03872	0.976608	1.08634	1.05674	1.09333	1.09338	1.03266	1.07895	1.1458	1.08838	1.02764	1.10205	1.17989	1.1471	1.22724	1.12309	1.14217	1.16262	1.17926	1.19131	1.2332	1.19612	1.24945	1.00038	1.10731	1.08965	1.10816	1.10762	1.06583	1.13516	1.05639	1.09133
1987.16	47.3549	0.994269	0.949354	1.02333	1.04241	1.08552	1.06032	1.08844	1.03684	0.975593	1.08634	1.05366	1.09174	1.09361	1.03215	1.07933	1.14255	1.08918	1.02625	1.10234	1.17371	1.1451	1.23036	1.11915	1.14528	1.16291	1.17977	1.19384	1.23594	1.19721	1.24015	0.999487	1.10841	1.09064	1.10938	1.11266	1.06843	1.13548	1.0536	1.09263
1989.96	47.4005	0.992553	0.951163	1.02032	1.03894	1.08475	1.05998	1.08816	1.0346	0.974578	1.08472	1.05198	1.09111	1.09292	1.03302	1.08191	1.14475	1.09248	1.02152	1.0998	1.18365	1.14092	1.23128	1.12595	1.149	1.16175	1.17958	1.1918	1.23721	1.1932	1.23949	0.999001	1.10981	1.08913	1.10963	1.11415	1.07089	1.13653	1.05289	1.09317
1992.74	47.446	0.99164	0.950919	1.02045	1.03994	1.08113	1.06263	1.08867	1.03619	0.9752	1.08505	1.05391	1.09111	1.09275	1.03347	1.08041	1.14797	1.08675	1.02383	1.09519	1.17894	1.14251	1.22785	1.12814	1.14999	1.16084	1.17796	1.18009	1.23507	1.19184	1.25493	0.997925	1.1093	1.0876	1.10752	1.11052	1.06509	1.1334	1.04954	1.09301
1995.43	47.4915	0.990338	0.947067	1.02352	1.03977	1.08575	1.06117	1.0892	1.04073	0.977994	1.08687	1.05603	1.0931	1.09446	1.03271	1.07893	1.152	1.0835	1.01982	1.09927	1.16978	1.14717	1.22448	1.12574	1.1514	1.15588	1.17837	1.17791	1.24361	1.19507	1.25146	0.99782	1.10969	1.0886	1.11081	1.10988	1.06649	1.13389	1.04776	1.09381
1998.09	47.537	0.99059	0.945638	1.02185	1.04178	1.08274	1.06066	1.08793	1.0431	0.976626	1.0867	1.05871	1.09246	1.09593	1.03274	1.07833	1.15943	1.08675	1.0214	1.09869	1.18235	1.14852	1.22823	1.12215	1.14768	1.16779	1.18566	1.18893	1.23732	1.18841	1.25899	0.997885	1.10787	1.08868	1.10899	1.10904	1.06706	1.13143	1.05207	1.09213
2000.84	47.5825	0.993479	0.947613	1.02288	1.04073	1.08313	1.06053	1.08934	1.0389	0.977079	1.08615	1.05489	1.09025	1.09338	1.03202	1.0813	1.15671	1.08479	1.02398	1.10679	1.18334	1.14192	1.23153	1.13225	1.15118	1.16746	1.1798	1.19872	1.23951	1.18661	1.25306	0.995344	1.10617	1.08807	1.10632	1.10805	1.06657	1.13371	1.0522	1.09109
2003.59	47.628	0.992253	0.947616	1.02447	1.04016	1.08524	1.06153	1.0914	1.03947	0.974568	1.08576	1.0578	1.09461	1.09349	1.03128	1.08513	1.14746	1.08641	1.02653	1.10764	1.175	1.15901	1.23848	1.12798	1.15073	1.17693	1.17574	1.18865	1.23951	1.18414	1.237	0.994787	1.11019	1.09017	1.10735	1.11018	1.06667	1.13187	1.0524	1.08997
2006.18	47.6735	0.989913	0.947054	1.01922	1.03839	1.08433	1.05916	1.08622	1.03789	0.974152	1.08598	1.05352	1.09193	1.09316	1.03213	1.07997	1.14602	1.09052	1.02643	1.1016	1.17353	1.16258	1.21361	1.12187	1.15031	1.17196	1.17806	1.18733	1.22782	1.18932	1.23478	0.995281	1.10985	1.08819	1.10922	1.11278	1.06706	1.13141	1.05405	1.08914
2008.79	47.719	0.991139	0.945455	1.01996	1.03893	1.08038	1.05857	1.08886	1.03716	0.97602	1.08618	1.05204	1.09312	1.08727	1.03109	1.07841	1.14593	1.08641	1.02233	1.11068	1.18155	1.15736	1.22995	1.12644	1.15327	1.16717	1.18189	1.18494	1.23831	1.19335	1.24482	0.996738	1.1098	1.08557	1.10855	1.10766	1.06885	1.1312	1.05158	1.09162
2011.58	47.7645	0.990251	0.946206	1.01843	1.04189	1.08229	1.0621	1.08695	1.03765	0.975657	1.08388	1.05605	1.09383	1.09306	1.03135	1.08122	1.1519	1.09401	1.02828	1.09511	1.17622	1.14694	1.22593	1.12201	1.14213	1.16955	1.18278	1.18457	1.24005	1.18875	1.24016	0.995949	1.10703	1.08578	1.1095	1.10878	1.06537	1.13249	1.051	1.09345
2014.5	47.81	0.990251	0.945792	1.01819	1.04111	1.08375	1.06333	1.08657	1.03771	0.979234	1.08757	1.0522	1.09199	1.09141	1.03008	1.08165	1.14185	1.08427	1.02327	1.09484	1.19057	1.14954	1.20919	1.11719	1.13861	1.16631	1.1959	1.18315	1.24652	1.17473	1.2406	0.99617	1.10738	1.08864	1.11047	1.11173	1.0654	1.13214	1.05278	1.09122
2017.3	47.8555	0.992156	0.947471	1.02048	1.04166	1.08949	1.05759	1.08754	1.0377	0.976401	1.08404	1.05404	1.09436	1.09151	1.03105	1.08473	1.1536	1.08105	1.02787	1.09639	1.18287	1.1441	1.21944	1.13591	1.14484	1.14737	1.18336	1.1798	1.24205	1.18215	1.23823	0.994521	1.10665	1.08655	1.11028	1.11084	1.06537	1.13177	1.05008	1.09303
2019.97	47.901	0.990749	0.948186	1.02032	1.04015	1.08591	1.05904	1.08792	1.03696	0.975306	1.08354	1.05516	1.0953	1.09232	1.03354	1.08167	1.15182	1.08882	1.02735	1.08658	1.19579	1.15581	1.21827	1.11653	1.14725	1.16486	1.17947	1.18922	1.24045	1.18987	1.24969	0.994172	1.1056	1.09023	1.10915	1.10996	1.06498	1.13071	1.05242	1.09089
2022.7	47.9465	0.988428	0.945564	1.01847	1.04038	1.0871	1.06149	1.09173	1.03623	0.978994	1.08376	1.05184	1.09084	1.09165	1.03214	1.08152	1.14829	1.08906	1.02673	1.10482	1.17984	1.14814	1.23276	1.12084	1.14319	1.17535	1.18345	1.18478	1.24315	1.19	1.23834	0.995425	1.10415	1.09061	1.10923	1.10727	1.06394	1.13362	1.05526	1.09028
2025.42	47.992	0.989148	0.94428	1.02031	1.03976	1.08558	1.06058	1.08969	1.03818	0.97451	1.083	1.05667	1.09225	1.09412	1.03303	1.08078	1.14497	1.08383	1.03139	1.10123	1.19019	1.1475	1.21554	1.1193	1.15232	1.1596	1.17595	1.19417	1.229	1.18234	1.23229	0.99441	1.10823	1.08863	1.10902	1.1085	1.06492	1.13151	1.05134	1.09113
2028.13	48.0375	0.989515	0.94553	1.01804	1.03827	1.0851	1.06179	1.09139	1.03785	0.974153	1.08348	1.05263	1.09471	1.09455	1.03425	1.08563	1.14683	1.08897	1.02894	1.10261	1.18115	1.1436	1.23134	1.1268	1.14242	1.16948	1.17877	1.1879	1.238	1.18471	1.26014	0.994577	1.10591	1.08899	1.10818	1.10974	1.06604	1.13404	1.05374	1.09069
2030.72	48.083	0.988955	0.9455	1.01711	1.04001	1.08338	1.06018	1.09038	1.03482	0.974161	1.08681	1.05255	1.09236	1.09404	1.03171	1.0806	1.14936	1.09175	1.0323	1.09616	1.16739	1.1425	1.22446	1.13411	1.14933	1.16814	1.18672	1.18661	1.23424	1.1846	1.24759	0.992164	1.108	1.08473	1.10793	1.1111	1.06792	1.13179	1.0521	1.09202
2033.4	48.1286	0.988364	0.940533	1.01922	1.03789	1.08576	1.05533	1.0874	1.03692	0.973079	1.08826	1.05386	1.08989	1.09289	1.03137	1.08202	1.15182	1.08966	1.03085	1.0958	1.17762	1.14168	1.22435	1.12577	1.15733	1.15772	1.19166	1.18761	1.23978	1.19282	1.23796	0.992931	1.10746	1.08591	1.1088	1.11123	1.06494	1.12976	1.05216	1.09131
2036.32	48.1741	0.986694	0.943328	1.01776	1.03867	1.08444	1.05747	1.08925	1.03548	0.975081	1.08535	1.05431	1.09236	1.09422	1.03023	1.08187	1.14248	1.08891	1.02295	1.10467	1.18609	1.14745	1.21767	1.115	1.15709	1.16548	1.18154	1.19242	1.24206	1.17882	1.23893	0.993191	1.10787	1.08595	1.11246	1.10678	1.06431	1.13538	1.04861	1.08931
2039.16	48.2196	0.989387	0.945232	1.01871	1.0374	1.08405	1.06021	1.08964	1.03896	0.973509	1.08775	1.05589	1.09123	1.09513	1.03249	1.08156	1.14661	1.08509	1.03199	1.09906	1.17927	1.14695	1.21452	1.12694	1.15285	1.16771	1.18113	1.19338	1.23904	1.178	1.24533	0.99384	1.10643	1.08802	1.11184	1.10678	1.06229	1.13318	1.05326	1.08775
2041.79	48.2651	0.988659	0.94317	1.01883	1.03999	1.08258	1.05853	1.08827	1.03838	0.973604	1.08696	1.05279	1.09162	1.09728	1.03166	1.08217	1.15304	1.08537	1.02211	1.09236	1.19147	1.13939	1.20605	1.11814	1.16037	1.17135	1.18227	1.19279	1.23529	1.18864	1.25356	0.994407	1.1049	1.08944	1.10749	1.11124	1.06255	1.13019	1.05194	1.09247
2044.47	48.3106	0.990311	0.942362	1.0202	1.03804	1.08217	1.05786	1.09065	1.0376	0.975443	1.08106	1.05384	1.0893	1.09375	1.03476	1.08414	1.14917	1.0966	1.02825	1.10477	1.18528	1.13945	1.21757	1.12518	1.15065	1.16509	1.18553	1.19658	1.23866	1.19426	1.25369	0.99381	1.10605	1.0891	1.10724	1.113	1.06384	1.13346	1.0521	1.09386
2047.22	48.3561	0.987524	0.943209	1.01872	1.03784	1.08379	1.06153	1.08846	1.03665	0.975725	1.08051	1.05516	1.09111	1.0941	1.03312	1.08092	1.14741	1.09	1.02725	1.10245	1.1866	1.15283	1.20902	1.12436	1.14561	1.16848	1.1905	1.19659	1.24188	1.17776	1.25961	0.99417	1.10376	1.08279	1.10652	1.11138	1.06318	1.1331	1.0524	1.09031
2050.01	48.4016	0.985587	0.943146	1.01808	1.03775	1.08324	1.0579	1.09043	1.03803	0.974327	1.08284	1.05408	1.09055	1.09588	1.02919	1.08497	1.1496	1.09488	1.02046	1.10803	1.1833	1.15143	1.21749	1.12367	1.1579	1.1722	1.19017	1.18539	1.2451	1.1878	1.26642	0.993148	1.10667	1.08679	1.10769	1.10891	1.06401	1.13119	1.0533	1.09098
2052.77	48.4471	0.985678	0.943515	1.01535	1.03769	1.07906	1.05624	1.08986	1.03729	0.973043	1.08483	1.05763	1.08939	1.0959	1.03292	1.07751	1.14627	1.09501	1.02486	1.10046	1.1852	1.14872	1.23906	1.1236	1.13721	1.1663	1.18293	1.19367	1.22669	1.19902	1.25641	0.991571	1.10964	1.08944	1.11034	1.11208	1.06272	1.13071	1.04956	1.09361
2055.51	48.4926	0.982834	0.943034	1.01727	1.04054	1.08542	1.05551	1.08901	1.03747	0.975829	1.08677	1.05173	1.0936	1.0902	1.0333	1.07857	1.13497	1.08099	1.03263	1.1075	1.17805	1.14396	1.21915	1.12663	1.14093	1.16084	1.1724	1.19575	1.23785	1.18952	1.24696	0.991226	1.10732	1.08874	1.10912	1.11369	1.06226	1.1323	1.05036	1.09472
2058.19	48.5381	0.983861	0.943856	1.01565	1.03912	1.0813	1.05784	1.08887	1.03622	0.973481	1.0863	1.05318	1.08965	1.09189	1.03027	1.08033	1.14116	1.09161	1.02934	1.10592	1.18842	1.1502	1.22628	1.13146	1.13967	1.1551	1.18561	1.19863	1.24945	1.18429	1.25465	0.994211	1.10718	1.08921	1.10779	1.11146	1.06055	1.13043	1.05065	1.09008
2060.92	48.5836	0.985032	0.943486	1.0141	1.03606	1.07908	1.06051	1.08783	1.03741	0.977003	1.08268	1.05381	1.08995	1.09272	1.03303	1.07861	1.14222	1.08798	1.03768	1.09728	1.1913	1.14868	1.22451	1.12469	1.14242	1.15262	1.18825	1.18159	1.23654	1.17628	1.25055	0.991426	1.105	1.08888	1.10743	1.11108	1.06515	1.13013	1.05299	1.09147
2063.6	48.6291	0.984784	0.943141	1.01525	1.03892	1.08114	1.05772	1.08726	1.0357	0.977532	1.08301	1.05214	1.09364	1.09356	1.03022	1.07953	1.13906	1.0941	1.02475	1.09971	1.1781	1.14868	1.21873	1.12586	1.16275	1.16097	1.19905	1.18371	1.22648	1.18618	1.25064	0.989496	1.10682	1.08766	1.10751	1.1112	1.06583	1.13091	1.0529	1.09087
2066.32	48.6746	0.979881	0.941783	1.01245	1.04054	1.078	1.05564	1.08899	1.03694	0.974452	1.08337	1.05034	1.09064	1.0932	1.0334	1.07817	1.14105	1.08688	1.02584	1.1016	1.18793	1.15561	1.22095	1.13203	1.15701	1.15854	1.18198	1.1826	1.23006	1.18918	1.24187	0.988204	1.10692	1.08755	1.10801	1.11119	1.06715	1.13388	1.05425	1.09135
2069.01	48.7201	0.982665	0.942575	1.01355	1.04081	1.0825	1.05764	1.08745	1.03725	0.974236	1.08413	1.05112	1.09256	1.09421	1.03319	1.07795	1.14327	1.08291	1.02031	1.10542	1.18889	1.14553	1.21693	1.13095	1.16349	1.17531	1.1819	1.17783	1.23771	1.20012	1.24805	0.990736	1.10726	1.08772	1.10951	1.10919	1.06689	1.13315	1.05253	1.09386
2071.75	48.7656	0.983276	0.943853	1.0125	1.03817	1.08047	1.05855	1.09178	1.03818	0.975875	1.08383	1.05043	1.09193	1.09355	1.0303	1.07936	1.15103	1.09372	1.01718	1.09838	1.16874	1.14854	1.22546	1.11965	1.16509	1.1761	1.17677	1.18262	1.23639	1.19355	1.24722	0.988523	1.10359	1.08548	1.10478	1.10798	1.06534	1.13193	1.05286	1.09435
2074.46	48.8111	0.982315	0.942691	1.01315	1.03714	1.07991	1.05717	1.08886	1.03662	0.974898	1.08125	1.04923	1.09114	1.09559	1.03184	1.07891	1.14894	1.09322	1.02812	1.09567	1.18077	1.14733	1.22403	1.1272	1.15456	1.1696	1.17156	1.18685	1.23517	1.18948	1.24168	0.990104	1.10597	1.0882	1.1088	1.11112	1.06561	1.13253	1.0527	1.09083
2077.22	48.8567	0.985275	0.943542	1.01384	1.03882	1.08284	1.05628	1.08917	1.03399	0.974084	1.08125	1.05098	1.09004	1.09608	1.03357	1.07856	1.15089	1.09052	1.02727	1.09951	1.18859	1.14823	1.21695	1.12154	1.15014	1.15431	1.17511	1.18942	1.22861	1.19185	1.24507	0.987882	1.10482	1.08705	1.11096	1.1079	1.06522	1.13717	1.0546	1.09138
2079.94	48.9022	0.983569	0.940942	1.01298	1.03706	1.08402	1.057	1.09026	1.03487	0.973529	1.08106	1.05068	1.0909	1.09445	1.03335	1.08149	1.14403	1.09255	1.02598	1.10065	1.18505	1.14435	1.2166	1.12361	1.15589	1.15835	1.17587	1.18878	1.23694	1.19494	1.25075	0.986099	1.1059	1.08819	1.11081	1.10881	1.06469	1.13065	1.05114	1.09324
2082.68	48.9477	0.982385	0.940075	1.01381	1.03508	1.08161	1.05684	1.08834	1.0356	0.975111	1.08362	1.05212	1.0904	1.09453	1.03211	1.0816	1.14455	1.09707	1.02684	1.10172	1.18708	1.14664	1.21584	1.12789	1.15074	1.16577	1.17843	1.18648	1.23302	1.18881	1.26422	0.988392	1.10707	1.0863	1.10784	1.10785	1.06286	1.13285	1.05066	1.09196
2085.34	48.9932	0.982038	0.942434	1.01268	1.03486	1.0795	1.05778	1.08622	1.03522	0.973672	1.08405	1.05223	1.08937	1.09603	1.03145	1.08001	1.15224	1.09108	1.02511	1.09884	1.18622	1.15323	1.22414	1.12567	1.14077	1.16725	1.18607	1.18505	1.22271	1.18302	1.25008	0.988807	1.10748	1.08176	1.10592	1.10848	1.06428	1.13619	1.05153	1.09263
2088.03	49.0387	0.980322	0.939887	1.01254	1.03647	1.08331	1.058	1.08569	1.03736	0.974054	1.08484	1.05301	1.09063	1.09602	1.03141	1.08026	1.14623	1.08523	1.02698	1.10052	1.17315	1.14967	1.23117	1.12115	1.14664	1.17272	1.18354	1.18753	1.2298	1.18623	1.23419	0.985897	1.10521	1.08185	1.10596	1.10966	1.06381	1.13639	1.05324	1.09219
2090.79	49.0842	0.980347	0.940736	1.01388	1.03622	1.0788	1.05793	1.08537	1.0344	0.973077	1.08306	1.05194	1.09017	1.09519	1.03085	1.08061	1.13744	1.08433	1.02818	1.10447	1.17721	1.1452	1.2228	1.12158	1.16423	1.16034	1.17447	1.18555	1.24489	1.18029	1.24912	0.98643	1.10428	1.08353	1.10838	1.11159	1.06638	1.13196	1.05486	1.09336
2093.58	49.1297	0.981855	0.938349	1.01348	1.03469	1.08148	1.05472	1.08888	1.03549	0.972918	1.08419	1.05316	1.09202	1.09416	1.03032	1.08193	1.14258	1.08059	1.02753	1.10607	1.18839	1.14642	1.22577	1.12102	1.15619	1.15939	1.16755	1.18146	1.24394	1.18164	1.24621	0.988812	1.10226	1.0853	1.10948	1.10875	1.06766	1.13251	1.05427	1.0951
2096.37	49.1752	0.981051	0.938795	1.01168	1.0333	1.08129	1.05641	1.08937	1.0368	0.974557	1.08372	1.05333	1.08966	1.09255	1.02843	1.08066	1.14802	1.0837	1.02732	1.1054	1.1837	1.14682	1.22135	1.12038	1.14895	1.15524	1.17519	1.17618	1.2371	1.1857	1.23978	0.984025	1.10699	1.08361	1.10489	1.10804	1.06134	1.13192	1.05068	1.08955
2099.16	49.2207	0.980943	0.940066	1.01018	1.03774	1.08144	1.05518	1.08854	1.03692	0.973764	1.08557	1.05448	1.08984	1.09291	1.0304	1.08123	1.14546	1.089	1.03818	1.10539	1.18155	1.1513	1.2178	1.1225	1.1546	1.15647	1.17804	1.18468	1.23073	1.18086	1.24066	0.984466	1.10543	1.08586	1.10622	1.10932	1.06204	1.13348	1.05071	1.08985
2101.75	49.2662	0.980718	0.940847	1.00883	1.03558	1.08149	1.05533	1.08814	1.03421	0.973592	1.0857	1.05376	1.08823	1.09064	1.03233	1.08154	1.14364	1.09643	1.03535	1.11039	1.17309	1.1447	1.22204	1.12563	1.1559	1.15849	1.18394	1.18787	1.23969	1.17697	1.25778	0.987195	1.10374	1.0874	1.10561	1.10792	1.06138	1.13137	1.05241	1.09018
2104.42	49.3117	0.982057	0.938194	1.00882	1.03656	1.08214	1.05578	1.08608	1.03337	0.972026	1.08445	1.05111	1.08929	1.09135	1.03332	1.08012	1.1466	1.10004	1.03043	1.10855	1.17639	1.15044	1.22078	1.12097	1.15595	1.15778	1.18843	1.18344	1.24188	1.17841	1.2467	0.986852	1.10401	1.08545	1.10636	1.10938	1.06053	1.13162	1.05374	1.09038
2107.23	49.3572	0.980906	0.937603	1.00923	1.03558	1.07837	1.05786	1.08556	1.03275	0.97113	1.08537	1.04943	1.08979	1.08935	1.03127	1.08071	1.15139	1.09052	1.03527	1.10392	1.18097	1.15357	1.21791	1.11848	1.15494	1.15533	1.17801	1.19867	1.22639	1.1862	1.24398	0.983791	1.10354	1.0847	1.10786	1.10859	1.06124	1.1329	1.05047	1.08881
2110.05	49.4027	0.978922	0.940037	1.01111	1.03305	1.08308	1.05724	1.08689	1.03372	0.973037	1.08357	1.04901	1.08986	1.08967	1.03273	1.08142	1.15233	1.0937	1.03402	1.10437	1.18227	1.14713	1.21879	1.12486	1.15344	1.16418	1.17404	1.19276	1.23255	1.19379	1.23861	0.984617	1.1043	1.08617	1.10911	1.10937	1.06425	1.13251	1.05192	1.08957
2112.71	49.4482	0.978972	0.938846	1.01075	1.03493	1.08047	1.0563	1.08834	1.03505	0.973046	1.08377	1.04966	1.09041	1.0924	1.033	1.08131	1.15769	1.09531	1.02381	1.09828	1.17907	1.14487	1.22041	1.12673	1.15297	1.16958	1.18431	1.18878	1.23968	1.19099	1.24751	0.986161	1.10491	1.08632	1.10805	1.11077	1.0623	1.12989	1.05348	1.09413
2115.4	49.4937	0.979706	0.937977	1.01042	1.0358	1.07965	1.05704	1.08916	1.03523	0.973348	1.08609	1.05045	1.09177	1.09192	1.02982	1.08271	1.15337	1.09658	1.01968	1.09473	1.18074	1.14641	1.22494	1.12515	1.14986	1.16606	1.18425	1.19056	1.23721	1.18429	1.24965	0.985756	1.10352	1.08444	1.10842	1.10894	1.0608	1.12997	1.05064	1.09374
2118.07	49.5392	0.978496	0.938836	1.00982	1.03655	1.08172	1.05791	1.08795	1.03575	0.972765	1.08585	1.05099	1.09259	1.09142	1.02736	1.07983	1.1481	1.09583	1.02504	1.10467	1.18533	1.15099	1.22335	1.1204	1.1509	1.16436	1.18215	1.19042	1.23418	1.18444	1.25181	0.986242	1.10157	1.08432	1.10825	1.10736	1.06236	1.13182	1.04974	1.09219
2120.69	49.5848	0.976467	0.939524	1.00917	1.03824	1.08156	1.05739	1.08733	1.03717	0.970449	1.08435	1.05186	1.09215	1.09212	1.02751	1.07732	1.15186	1.08976	1.02814	1.10897	1.18535	1.15474	1.22386	1.1208	1.15564	1.16528	1.18715	1.1968	1.23267	1.18474	1.2541	0.986047	1.10111	1.08655	1.10541	1.10676	1.06298	1.13181	1.05256	1.09123
2123.55	49.6303	0.976876	0.936996	1.00635	1.03607	1.07639	1.05604	1.08803	1.03874	0.96832	1.08372	1.05351	1.08954	1.0906	1.02952	1.08089	1.14703	1.09156	1.02697	1.09874	1.18732	1.15562	1.23268	1.1259	1.15389	1.1605	1.19036	1.1976	1.23107	1.18292	1.24589	0.9844	1.10142	1.08767	1.10374	1.10568	1.06163	1.13038	1.05421	1.09101
2126.42	49.6758	0.976743	0.937059	1.00506	1.03616	1.07607	1.05547	1.08601	1.03814	0.96975	1.0822	1.05157	1.08789	1.0912	1.03046	1.081	1.14142	1.0938	1.02733	1.09626	1.19101	1.15402	1.23342	1.12342	1.152	1.15434	1.19433	1.18273	1.23212	1.18645	1.24407	0.986162	1.10186	1.08636	1.106	1.11066	1.06399	1.1308	1.05098	1.09157
2129.11	49.7213	0.977201	0.93807	1.00867	1.03542	1.07598	1.05636	1.08475	1.03395	0.97228	1.08391	1.04687	1.09121	1.09403	1.03073	1.08165	1.14597	1.08412	1.02671	1.0997	1.18918	1.15009	1.22964	1.12239	1.15628	1.16164	1.18976	1.18596	1.23572	1.18786	1.24415	0.987829	1.10249	1.08522	1.10279	1.11244	1.06597	1.13019	1.05005	1.09128
2131.76	49.7668	0.977379	0.938091	1.00833	1.03678	1.0798	1.05673	1.08304	1.03609	0.969989	1.08655	1.05019	1.08897	1.09329	1.03211	1.08026	1.14521	1.0811	1.02307	1.10364	1.18517	1.14957	1.2218	1.11241	1.15526	1.16046	1.1811	1.18737	1.23834	1.19086	1.24304	0.986137	1.10463	1.08046	1.10677	1.11102	1.05986	1.13163	1.05145	1.09179
2134.5	49.8123	0.976408	0.936263	1.00927	1.03315	1.07882	1.05567	1.08787	1.03861	0.974166	1.09011	1.05311	1.08946	1.09453	1.02936	1.07858	1.15263	1.08213	1.02494	1.11198	1.19636	1.14816	1.22311	1.11271	1.15963	1.1586	1.17015	1.1862	1.23988	1.18737	1.24926	0.986704	1.10627	1.08	1.10754	1.10857	1.05912	1.13222	1.05096	1.09271
2137.24	49.8578	0.975694	0.934907	1.01047	1.03324	1.07709	1.0515	1.08535	1.03742	0.973052	1.08811	1.05363	1.08806	1.09133	1.03008	1.07739	1.15111	1.08624	1.01891	1.10423	1.19399	1.15077	1.22096	1.11997	1.15536	1.16796	1.19522	1.20108	1.2294	1.19152	1.24722	0.983298	1.10471	1.08373	1.10808	1.10932	1.06294	1.12968	1.05391	1.09146
2140	49.9033	0.97524	0.938742	1.00746	1.03235	1.0793	1.05435	1.08545	1.03648	0.972852	1.0826	1.05058	1.08977	1.09401	1.03142	1.08223	1.14956	1.08989	1.02441	1.09841	1.17333	1.14706	1.22491	1.12117	1.15653	1.16282	1.19658	1.19152	1.22697	1.17841	1.24856	0.983523	1.1027	1.08453	1.10901	1.10904	1.06303	1.13096	1.05281	1.09206
2142.71	49.9488	0.974554	0.940751	1.00561	1.03254	1.07817	1.05157	1.08825	1.03511	0.970841	1.08355	1.04984	1.09174	1.0947	1.03264	1.08423	1.13934	1.09902	1.02182	1.103	1.17693	1.14357	1.21257	1.12455	1.15575	1.15615	1.18394	1.18779	1.22656	1.19785	1.24346	0.985778	1.10209	1.08489	1.1053	1.11366	1.06207	1.12871	1.05178	1.09304
2145.41	49.9943	0.974796	0.93555	1.0055	1.0332	1.0748	1.05439	1.08606	1.03468	0.972277	1.08106	1.05269	1.08945	1.09558	1.0315	1.07956	1.15251	1.08856	1.02111	1.10865	1.17701	1.14361	1.22062	1.11937	1.15962	1.15005	1.17929	1.18525	1.22924	1.19662	1.2478	0.984596	1.10183	1.0826	1.1096	1.11112	1.0615	1.13259	1.05214	1.09219
2148.07	50.0398	0.974598	0.9348	1.00499	1.03276	1.07524	1.05451	1.08686	1.03176	0.971452	1.08207	1.05618	1.0865	1.09679	1.03151	1.08159	1.15084	1.0964	1.02755	1.10109	1.18472	1.14856	1.22377	1.11763	1.15329	1.16177	1.17922	1.19527	1.24225	1.19216	1.24284	0.984386	1.10223	1.08604	1.10726	1.108	1.06456	1.12861	1.05338	1.0933
2150.79	50.0853	0.975495	0.937625	1.00695	1.03204	1.07945	1.05562	1.08771	1.03345	0.974416	1.08437	1.05003	1.09095	1.09504	1.02445	1.08063	1.13879	1.09765	1.0327	1.0986	1.16449	1.15469	1.21639	1.11809	1.1485	1.16426	1.18156	1.18578	1.23411	1.19837	1.24956	0.98232	1.10042	1.08701	1.10677	1.1081	1.06313	1.1289	1.0514	1.09442
2153.52	50.1308	0.974819	0.936595	1.00744	1.03484	1.07612	1.0544	1.08581	1.0367	0.972445	1.08226	1.04881	1.09206	1.09486	1.02994	1.07555	1.14366	1.09492	1.02626	1.10717	1.18257	1.16233	1.21746	1.12105	1.1585	1.15706	1.18131	1.19271	1.23521	1.1973	1.25267	0.982694	1.10151	1.08209	1.10585	1.11136	1.06123	1.13119	1.05109	1.09352
2156.3	50.1763	0.975746	0.936028	1.00738	1.03089	1.07758	1.05013	1.08704	1.0305	0.972441	1.08367	1.05109	1.08908	1.09286	1.02981	1.07848	1.16086	1.0849	1.02982	1.09854	1.18115	1.14089	1.2147	1.12333	1.14943	1.16013	1.18342	1.19065	1.22322	1.1978	1.24561	0.981599	1.10025	1.08286	1.10577	1.10959	1.06122	1.1325	1.05128	1.09071
2159.06	50.2218	0.974244	0.936437	1.00634	1.02982	1.0771	1.05011	1.08705	1.03206	0.972527	1.08296	1.05214	1.08987	1.09091	1.02775	1.07949	1.16811	1.08282	1.03348	1.09677	1.18142	1.14626	1.22371	1.11176	1.15337	1.17141	1.18284	1.18194	1.23235	1.19007	1.25379	0.980596	1.10329	1.07983	1.10745	1.10785	1.06264	1.12656	1.05211	1.09554
2161.83	50.2673	0.973023	0.936664	1.00696	1.03424	1.07937	1.0511	1.08864	1.0323	0.971846	1.08422	1.04651	1.0922	1.09323	1.03117	1.08328	1.14923	1.09015	1.02953	1.10418	1.18419	1.16069	1.22489	1.12526	1.14772	1.16657	1.18682	1.18815	1.23082	1.18791	1.25484	0.981003	1.10159	1.08083	1.10696	1.1083	1.06155	1.12903	1.0516	1.09356
2164.49	50.3129	0.972956	0.936418	1.0053	1.03004	1.0789	1.05287	1.08938	1.03228	0.96941	1.08399	1.04977	1.09058	1.09485	1.02733	1.08194	1.14856	1.08616	1.03363	1.10347	1.17634	1.15069	1.22797	1.11608	1.1604	1.17585	1.17981	1.19434	1.2309	1.19851	1.25807	0.982791	1.10095	1.08188	1.10508	1.10924	1.06274	1.13306	1.05057	1.09221
2167.2	50.3584	0.973554	0.935618	1.00482	1.03311	1.07368	1.05256	1.08609	1.03538	0.972547	1.08587	1.05376	1.0906	1.09271	1.03349	1.08468	1.15628	1.08992	1.02416	1.09779	1.17865	1.14374	1.21506	1.11481	1.15456	1.17322	1.18369	1.1936	1.23024	1.18617	1.25385	0.98302	1.09958	1.0823	1.10718	1.10579	1.06058	1.13258	1.05078	1.09078
2169.86	50.4039	0.973173	0.936089	1.00469	1.03366	1.07424	1.05184	1.08478	1.03598	0.970671	1.08584	1.05171	1.08693	1.09066	1.03389	1.08181	1.15464	1.09065	1.02722	1.10323	1.18828	1.15728	1.23322	1.12831	1.15597	1.17969	1.17587	1.18893	1.22925	1.19937	1.24496	0.980537	1.10393	1.07826	1.10472	1.10867	1.06425	1.12791	1.04892	1.09307
2172.6	50.4494	0.973885	0.935571	1.00341	1.03033	1.07606	1.05337	1.08628	1.03493	0.974466	1.07708	1.05148	1.08671	1.09106	1.03139	1.07999	1.15367	1.0915	1.02634	1.09851	1.18714	1.14788	1.22567	1.12051	1.15092	1.16932	1.18652	1.18333	1.22899	1.18689	1.24448	0.982502	1.10055	1.07911	1.10531	1.10802	1.06582	1.13195	1.05242	1.09316
2175.42	50.4949	0.975061	0.935866	1.00648	1.03111	1.07671	1.05139	1.08645	1.03452	0.974792	1.07734	1.05144	1.08778	1.09344	1.03012	1.08128	1.14713	1.08754	1.02578	1.10496	1.17626	1.14807	1.21019	1.12042	1.15181	1.16882	1.18985	1.19335	1.23144	1.19048	1.26755	0.984457	1.10032	1.08235	1.10889	1.10525	1.06029	1.12746	1.04954	1.09422
2178.23	50.5404	0.974951	0.938565	1.00609	1.03362	1.07774	1.05343	1.08527	1.03738	0.971914	1.08448	1.05228	1.09141	1.09473	1.03236	1.07964	1.14618	1.08126	1.02751	1.10365	1.18591	1.15631	1.22822	1.10645	1.14377	1.16735	1.18909	1.18865	1.22599	1.19163	1.25879	0.98162	1.09714	1.08242	1.10577	1.10739	1.06063	1.13144	1.05034	1.09212
2180.91	50.5859	0.972207	0.937644	1.00471	1.03112	1.07592	1.05105	1.08733	1.03413	0.971258	1.07946	1.0534	1.09147	1.09507	1.02983	1.07853	1.14336	1.08516	1.03315	1.10915	1.18651	1.15199	1.2307	1.12419	1.15105	1.16962	1.18741	1.18301	1.23263	1.19128	1.24939	0.982826	1.09747	1.08267	1.10869	1.11061	1.05955	1.13407	1.05096	1.09071
2183.62	50.6314	0.973925	0.933489	1.00768	1.03055	1.07284	1.05316	1.0877	1.03618	0.965573	1.08113	1.05054	1.08934	1.09425	1.02946	1.07698	1.15062	1.08343	1.03098	1.09868	1.18502	1.14887	1.22291	1.13094	1.154	1.16651	1.19194	1.1928	1.22912	1.19302	1.2402	0.981735	1.09991	1.08056	1.10798	1.10851	1.06069	1.13296	1.05166	1.09283
2186.3	50.6769	0.972354	0.935206	1.0067	1.02996	1.07237	1.04984	1.08619	1.03502	0.967302	1.08287	1.05111	1.08973	1.09482	1.02921	1.07813	1.14807	1.09201	1.02879	1.10094	1.1779	1.14808	1.22417	1.11773	1.15679	1.16044	1.18519	1.19394	1.23161	1.18485	1.24709	0.980527	1.09945	1.07903	1.10453	1.10565	1.05815	1.13168	1.05419	1.09341
2189.01	50.7224	0.971221	0.935567	1.0054	1.02864	1.0738	1.04928	1.08743	1.03374	0.97032	1.08269	1.04978	1.09002	1.09449	1.02929	1.08028	1.14804	1.09395	1.03166	1.10623	1.17686	1.15091	1.22076	1.11896	1.15127	1.1596	1.18061	1.19008	1.22911	1.18775	1.24088	0.980483	1.09582	1.07862	1.10785	1.1058	1.05896	1.13412	1.05354	1.093
2191.76	50.7679	0.971695	0.934278	1.00376	1.02921	1.07414	1.05175	1.08888	1.03404	0.969389	1.08223	1.04715	1.09092	1.09261	1.02923	1.07975	1.14806	1.09768	1.02974	1.10462	1.1858	1.15206	1.20738	1.12133	1.15153	1.16451	1.18462	1.19261	1.22045	1.19229	1.2395	0.981651	1.09645	1.07809	1.10725	1.10904	1.0615	1.13558	1.05038	1.09206
2194.51	50.8134	0.972766	0.934215	1.00328	1.03068	1.07355	1.05188	1.08762	1.03225	0.969105	1.08283	1.05067	1.091	1.09252	1.02783	1.07984	1.14672	1.09421	1.023	1.10177	1.18673	1.15135	1.21557	1.12756	1.15132	1.16759	1.1795	1.195	1.22227	1.18591	1.24204	0.981465	1.09687	1.0795	1.10609	1.10995	1.06062	1.13367	1.05056	1.09255
2197.3	50.8589	0.973344	0.935862	1.00494	1.02993	1.07285	1.05054	1.08566	1.03119	0.97205	1.08346	1.0506	1.09099	1.09251	1.02795	1.08225	1.14772	1.08179	1.02023	1.10551	1.18174	1.14843	1.23654	1.13577	1.15039	1.17015	1.18041	1.18933	1.2218	1.18343	1.24424	0.980307	1.09488	1.07986	1.10798	1.10885	1.05818	1.13233	1.05232	1.09326
2200.07	50.9044	0.971667	0.935873	1.00469	1.02821	1.07246	1.04991	1.08408	1.03195	0.971792	1.08274	1.04602	1.08965	1.0919	1.03004	1.08078	1.14909	1.08372	1.02056	1.10878	1.18257	1.14872	1.23212	1.12389	1.15867	1.17352	1.18684	1.18251	1.22411	1.1962	1.25166	0.980879	1.0949	1.07767	1.10587	1.10768	1.05702	1.13019	1.05256	1.09125
2202.76	50.9499	0.970253	0.936565	1.00349	1.02966	1.07376	1.04999	1.08359	1.03128	0.969201	1.08232	1.04811	1.08751	1.09324	1.0307	1.07819	1.14944	1.08467	1.02082	1.10212	1.18588	1.15047	1.22509	1.11582	1.15214	1.16631	1.18235	1.18365	1.23501	1.20627	1.24332	0.981168	1.0949	1.07751	1.10526	1.10579	1.05806	1.12695	1.05181	1.0907
2205.42	50.9954	0.970633	0.936151	1.00474	1.03202	1.07297	1.05079	1.08606	1.03226	0.971438	1.08231	1.0489	1.091	1.09401	1.03074	1.08176	1.14195	1.08989	1.02435	1.10187	1.18757	1.14217	1.23446	1.118	1.14129	1.1574	1.18411	1.18179	1.23296	1.19205	1.23825	0.980123	1.09633	1.07785	1.10664	1.10572	1.05847	1.12935	1.05041	1.08861
2208.16	51.041	0.971931	0.935709	1.00264	1.02945	1.07103	1.04921	1.08685	1.03455	0.96983	1.08141	1.04878	1.08871	1.0943	1.03241	1.08424	1.1461	1.09977	1.03085	1.10069	1.18645	1.1467	1.23099	1.11772	1.14625	1.16343	1.17807	1.18107	1.2357	1.18215	1.22963	0.979608	1.09549	1.08074	1.10532	1.10541	1.05811	1.13135	1.05105	1.08766
2210.89	51.0865	0.97154	0.937199	1.00409	1.02848	1.06931	1.04852	1.08659	1.03377	0.971093	1.08178	1.04756	1.09072	1.09376	1.02793	1.08118	1.14705	1.09194	1.02928	1.11127	1.18292	1.1499	1.2269	1.11964	1.15592	1.16123	1.181	1.19124	1.23029	1.18557	1.24173	0.980545	1.09709	1.0757	1.10734	1.10771	1.06015	1.13047	1.04976	1.09179
2213.61	51.132	0.971122	0.933911	1.00376	1.02688	1.07037	1.04494	1.08694	1.03381	0.970018	1.08078	1.04945	1.08911	1.09436	1.03376	1.08014	1.15192	1.09606	1.02627	1.11031	1.17634	1.14203	1.22079	1.12019	1.14823	1.16806	1.17676	1.19282	1.22575	1.19025	1.24091	0.980054	1.09607	1.07637	1.107	1.10926	1.06077	1.12752	1.05213	1.0933
2216.3	51.1775	0.970921	0.933774	1.0045	1.02684	1.07033	1.04462	1.08719	1.03497	0.96841	1.08118	1.04943	1.08746	1.09352	1.03212	1.08008	1.15703	1.09792	1.02805	1.0978	1.17929	1.13744	1.22611	1.12143	1.15165	1.1694	1.18635	1.19345	1.23081	1.18868	1.25351	0.977907	1.09333	1.07613	1.10591	1.1106	1.06288	1.12975	1.0529	1.09161
2219.11	51.223	0.971025	0.934055	1.00357	1.02877	1.06728	1.04517	1.08697	1.0321	0.968861	1.08048	1.05078	1.08597	1.09173	1.0287	1.07935	1.14629	1.09471	1.02715	1.10908	1.18821	1.15557	1.22454	1.12342	1.14836	1.17165	1.19158	1.18529	1.23743	1.18633	1.25884	0.978402	1.09141	1.07776	1.10647	1.11179	1.06019	1.1279	1.05183	1.09289
2221.88	51.2685	0.971017	0.935317	1.00276	1.02857	1.06828	1.04495	1.08573	1.03345	0.969886	1.08157	1.0486	1.08712	1.09423	1.0258	1.08074	1.15156	1.09145	1.02967	1.10956	1.17774	1.15091	1.2234	1.12157	1.14603	1.1664	1.18154	1.17779	1.23668	1.18546	1.25476	0.978341	1.09327	1.07515	1.10356	1.1063	1.06159	1.12922	1.05097	1.09483
2224.61	51.314	0.969925	0.936207	1.00399	1.0259	1.07011	1.04593	1.08697	1.0337	0.970005	1.0842	1.04859	1.08714	1.09418	1.02681	1.08187	1.14738	1.09252	1.025	1.10142	1.17849	1.14463	1.21996	1.12451	1.14075	1.15496	1.17462	1.17248	1.23824	1.19286	1.24775	0.978369	1.09166	1.0769	1.1021	1.10781	1.06246	1.12944	1.05481	1.09415
2227.3	51.3595	0.970784	0.935292	1.00386	1.0238	1.07213	1.04563	1.08778	1.03341	0.969231	1.08294	1.04837	1.08816	1.09238	1.0278	1.08185	1.148	1.08858	1.02614	1.09811	1.18961	1.14069	1.21946	1.12347	1.14294	1.16232	1.17661	1.19061	1.23137	1.18511	1.26164	0.980161	1.08933	1.07313	1.10356	1.10771	1.06068	1.12911	1.04981	1.09203
2230.06	51.405	0.971136	0.933866	1.00196	1.02682	1.07295	1.0475	1.08399	1.03315	0.969403	1.08119	1.05	1.0884	1.09184	1.02757	1.07865	1.15003	1.09729	1.01903	1.10143	1.17877	1.1465	1.22727	1.13579	1.14206	1.16525	1.18719	1.19356	1.22482	1.18321	1.26813	0.980566	1.09337	1.07409	1.10407	1.1074	1.05835	1.13031	1.05159	1.09268
2232.81	51.4505	0.970716	0.935225	1.0039	1.02516	1.07395	1.04721	1.08159	1.03343	0.969655	1.08215	1.05161	1.08902	1.09312	1.02698	1.0787	1.15302	1.09276	1.02199	1.10998	1.18784	1.15012	1.21558	1.13045	1.1515	1.15717	1.18638	1.19328	1.2302	1.18084	1.24817	0.977375	1.09089	1.07556	1.10906	1.10644	1.06102	1.12694	1.05113	1.09341
2235.5	51.496	0.973493	0.933753	1.00266	1.0259	1.06813	1.04402	1.08708	1.03358	0.969673	1.08223	1.04867	1.09064	1.09553	1.02709	1.08036	1.15251	1.08968	1.02753	1.105	1.17927	1.14086	1.2163	1.1228	1.14988	1.16529	1.18434	1.19231	1.23408	1.18396	1.25232	0.977896	1.09254	1.07562	1.10739	1.10708	1.05893	1.12556	1.05194	1.09411
2238.14	51.5415	0.97349	0.933941	1.00261	1.02608	1.06617	1.042	1.08713	1.03397	0.968964	1.08018	1.04894	1.08859	1.09336	1.03014	1.08162	1.15856	1.08922	1.02813	1.10454	1.17709	1.14608	1.21955	1.12478	1.15219	1.16204	1.18507	1.18815	1.23678	1.18728	1.24671	0.978291	1.08977	1.07478	1.10304	1.10795	1.05862	1.13046	1.05249	1.09473
2240.88	51.587	0.970853	0.935327	1.00173	1.02419	1.06759	1.04448	1.08655	1.03269	0.969179	1.08295	1.05183	1.08628	1.09124	1.03142	1.07875	1.15571	1.09264	1.02679	1.10241	1.17953	1.15822	1.22008	1.12073	1.14875	1.16298	1.19199	1.19993	1.22965	1.19184	1.24732	0.977529	1.0879	1.07196	1.10422	1.10453	1.05978	1.13189	1.05443	1.09646
2243.63	51.6325	0.971274	0.936388	1.002	1.02336	1.06672	1.04193	1.08685	1.03289	0.968015	1.08206	1.05022	1.08366	1.09378	1.02938	1.07835	1.158	1.08912	1.02779	1.10047	1.17869	1.15938	1.21659	1.12003	1.15315	1.15859	1.18842	1.19746	1.23495	1.18463	1.2529	0.978367	1.09052	1.07158	1.10554	1.10506	1.05666	1.12583	1.04955	1.09275
2246.35	51.678	0.971105	0.933859	1.00423	1.02172	1.06807	1.04404	1.08709	1.03048	0.966141	1.08087	1.04813	1.08702	1.09478	1.02938	1.08152	1.15176	1.0812	1.02762	1.10653	1.18601	1.14978	1.21669	1.12431	1.15429	1.16154	1.173	1.18943	1.23366	1.18729	1.25304	0.978309	1.0889	1.07154	1.10769	1.10565	1.05902	1.12722	1.05178	1.0906
2249.04	51.7235	0.971498	0.934164	1.00367	1.02438	1.06928	1.04501	1.08643	1.0287	0.96534	1.08253	1.04927	1.08825	1.09357	1.03027	1.0801	1.14354	1.08287	1.02905	1.10754	1.18945	1.15055	1.22906	1.12835	1.15142	1.16329	1.17625	1.1803	1.23934	1.18956	1.24822	0.979061	1.08751	1.07019	1.10813	1.1059	1.05534	1.12987	1.05029	1.09336
2251.74	51.7691	0.97016	0.934623	1.00074	1.02304	1.06419	1.04275	1.08418	1.0319	0.969305	1.08266	1.04989	1.08573	1.0919	1.03055	1.0789	1.13821	1.094	1.03082	1.10885	1.19079	1.15216	1.23469	1.12887	1.14844	1.16616	1.18142	1.18944	1.23757	1.19529	1.25675	0.981199	1.08624	1.07187	1.10881	1.10524	1.05665	1.1288	1.05088	1.09303
2254.42	51.8146	0.970707	0.935987	1.00019	1.02609	1.06506	1.04492	1.08824	1.03184	0.970367	1.08518	1.05245	1.085	1.09223	1.03026	1.08078	1.14749	1.08304	1.03639	1.10384	1.18327	1.14854	1.22149	1.12604	1.15275	1.16092	1.19054	1.19528	1.24007	1.1937	1.24063	0.978121	1.08948	1.06994	1.10832	1.1076	1.05882	1.12927	1.05211	1.09284
2257.27	51.8601	0.970293	0.933825	1.00246	1.02241	1.06297	1.04321	1.08603	1.03238	0.967904	1.07692	1.04869	1.08748	1.09083	1.03089	1.08167	1.15207	1.09055	1.03159	1.10389	1.17406	1.15216	1.22336	1.12199	1.15031	1.16105	1.19627	1.18316	1.2334	1.20117	1.2301	0.977135	1.08561	1.06757	1.10693	1.10705	1.05757	1.13012	1.05062	1.09265
2260.12	51.9056	0.969514	0.933012	1.00263	1.02102	1.06122	1.04284	1.08562	1.03271	0.968995	1.07719	1.04679	1.08864	1.08807	1.02778	1.08173	1.14727	1.08619	1.02649	1.10024	1.18024	1.15327	1.21792	1.11898	1.15009	1.17128	1.18435	1.18479	1.23076	1.19285	1.24202	0.978359	1.08859	1.06875	1.10448	1.10828	1.05923	1.12511	1.05289	1.09232
2262.82	51.9511	0.969291	0.937651	0.998445	1.02193	1.06505	1.04489	1.08292	1.03299	0.969881	1.07838	1.04616	1.08938	1.09133	1.02937	1.07486	1.16042	1.09534	1.0293	1.10245	1.17329	1.15171	1.22443	1.11862	1.14447	1.17154	1.17815	1.19803	1.22631	1.18704	1.25231	0.977956	1.08816	1.07117	1.10374	1.11016	1.06101	1.1239	1.0545	1.09208
2265.45	51.9966	0.968495	0.935716	1.001	1.02213	1.06099	1.04441	1.08357	1.03089	0.97055	1.07799	1.04593	1.08565	1.0898	1.02845	1.07788	1.14629	1.08736	1.01886	1.09902	1.17791	1.14883	1.2135	1.12391	1.14256	1.15484	1.19451	1.19275	1.23161	1.19369	1.2607	0.977923	1.08916	1.07113	1.10697	1.10824	1.05774	1.13049	1.04969	1.09243
2268.17	52.0421	0.970094	0.934328	1.00224	1.0195	1.06135	1.04218	1.08575	1.03053	0.967611	1.07979	1.04763	1.08654	1.0904	1.02764	1.08403	1.149	1.07663	1.02604	1.10389	1.1779	1.14145	1.21159	1.12627	1.14122	1.16377	1.19416	1.18925	1.22674	1.1953	1.24418	0.978623	1.08932	1.07097	1.10416	1.10837	1.05977	1.12914	1.05036	1.0928
2270.9	52.0876	0.969457	0.932741	1.00209	1.02014	1.06205	1.04303	1.08487	1.03065	0.967586	1.07832	1.04677	1.0845	1.09484	1.02775	1.0831	1.1444	1.08105	1.0259	1.10016	1.16705	1.13652	1.21847	1.12033	1.15165	1.15826	1.18601	1.17967	1.2361	1.18839	1.26624	0.976776	1.08645	1.06853	1.10317	1.10606	1.05763	1.12595	1.05263	1.09156
2273.69	52.1331	0.96868	0.933045	1.00081	1.01981	1.05932	1.04208	1.08349	1.03198	0.969045	1.07882	1.04503	1.08614	1.09486	1.03068	1.07462	1.15193	1.07678	1.02747	1.11259	1.17715	1.14566	1.22007	1.13343	1.1556	1.16207	1.1662	1.19279	1.23163	1.1934	1.26406	0.97922	1.08802	1.06982	1.10623	1.10592	1.05847	1.12833	1.05129	1.09103
2276.47	52.1786	0.968988	0.933681	1.00033	1.01913	1.0595	1.04098	1.08288	1.03004	0.968997	1.07881	1.0457	1.08757	1.0944	1.02846	1.07796	1.14365	1.08868	1.02501	1.09338	1.17132	1.14933	1.22585	1.13034	1.15588	1.15426	1.18667	1.18219	1.24471	1.20414	1.26524	0.975573	1.08389	1.06851	1.10274	1.10795	1.05895	1.12631	1.05238	1.0952
2279.22	52.2241	0.970019	0.934411	1.00316	1.01787	1.06161	1.03925	1.08436	1.02978	0.966256	1.07883	1.04375	1.08812	1.09417	1.02866	1.08136	1.16678	1.08662	1.03059	1.10215	1.17967	1.14875	1.2193	1.121	1.16081	1.16251	1.18974	1.19248	1.23304	1.19781	1.26159	0.977252	1.08438	1.07001	1.10215	1.10376	1.05877	1.13093	1.05069	1.09433
2281.91	52.2696	0.969967	0.933615	1.00179	1.01893	1.06113	1.03998	1.08359	1.03053	0.965814	1.08182	1.0474	1.08729	1.0907	1.02886	1.07946	1.1534	1.08402	1.02854	1.10773	1.17669	1.14527	1.22278	1.12421	1.16133	1.17197	1.18948	1.19407	1.21983	1.18923	1.26238	0.978331	1.08486	1.06526	1.10722	1.10951	1.05647	1.12823	1.05312	1.09333
2284.61	52.3151	0.97058	0.933838	1.00183	1.01593	1.06136	1.03787	1.08254	1.03045	0.968341	1.0806	1.04822	1.08332	1.08779	1.03189	1.07563	1.15651	1.09385	1.02783	1.10706	1.18126	1.15542	1.21677	1.11955	1.1581	1.16273	1.18355	1.19778	1.22326	1.19274	1.25231	0.976529	1.08545	1.06705	1.10518	1.1062	1.05663	1.13057	1.04946	1.09367
2287.27	52.3606	0.969109	0.934343	1.00304	1.02002	1.05903	1.03916	1.08402	1.02766	0.967253	1.08194	1.04748	1.0858	1.09206	1.02898	1.07429	1.14967	1.08729	1.03047	1.10443	1.18183	1.1476	1.21462	1.10861	1.15008	1.1649	1.17636	1.19092	1.23739	1.18943	1.2483	0.978184	1.08311	1.06661	1.10552	1.1079	1.0584	1.12631	1.05162	1.09278
2289.97	52.4061	0.966772	0.933165	0.999316	1.01922	1.05913	1.03848	1.08396	1.03083	0.966403	1.07584	1.04381	1.08451	1.09178	1.03048	1.07427	1.15775	1.08508	1.02399	1.1125	1.185	1.1531	1.23323	1.11816	1.15507	1.16145	1.1816	1.19948	1.23204	1.18241	1.26376	0.977182	1.08138	1.06829	1.10404	1.10373	1.05686	1.128	1.04991	1.09424
2292.65	52.4516	0.96677	0.932084	1.00057	1.01954	1.05979	1.03863	1.08623	1.02955	0.966381	1.07607	1.0448	1.0837	1.09087	1.02905	1.07549	1.14822	1.08686	1.02584	1.10194	1.17262	1.13733	1.21556	1.11812	1.15342	1.14606	1.18273	1.18854	1.22946	1.20096	1.2428	0.977827	1.08352	1.06613	1.10118	1.10835	1.05848	1.12979	1.05089	1.09373
2295.38	52.4972	0.968157	0.93115	1.00184	1.01785	1.0579	1.03992	1.08251	1.03201	0.970501	1.07987	1.04865	1.08954	1.09194	1.02867	1.07605	1.14017	1.0981	1.02818	1.10427	1.18189	1.1397	1.21304	1.11788	1.15385	1.14662	1.17804	1.18133	1.23725	1.20012	1.2424	0.978463	1.08426	1.0664	1.10495	1.10915	1.06017	1.12722	1.05441	1.09344
2298.11	52.5427	0.967575	0.933165	1.00093	1.01827	1.05738	1.03918	1.08299	1.03084	0.968984	1.07879	1.0459	1.08789	1.09372	1.0307	1.07737	1.14965	1.09448	1.02553	1.11383	1.17318	1.15002	1.23223	1.12142	1.15353	1.1641	1.19662	1.19708	1.22847	1.17438	1.26037	0.976606	1.08216	1.06534	1.10391	1.10512	1.05611	1.131	1.05247	1.0916
2300.89	52.5882	0.97026	0.933474	1.00278	1.01618	1.06058	1.03666	1.08184	1.03086	0.967004	1.07767	1.04367	1.08366	1.09274	1.03132	1.07898	1.16337	1.09249	1.02032	1.09786	1.17807	1.14538	1.22848	1.13018	1.15543	1.16106	1.18445	1.20347	1.23104	1.18098	1.26075	0.976879	1.0818	1.06611	1.10472	1.10547	1.05508	1.12963	1.05402	1.0922
2303.63	52.6337	0.970736	0.93446	1.00314	1.01725	1.05775	1.03704	1.08486	1.03289	0.965228	1.07952	1.045	1.08709	1.09724	1.02976	1.08136	1.14313	1.09769	1.03925	1.1024	1.18052	1.16176	1.21582	1.12251	1.14734	1.16824	1.17029	1.18074	1.24594	1.18409	1.24883	0.97666	1.08056	1.06653	1.10461	1.10607	1.05666	1.12571	1.05203	1.09413
2306.42	52.6792	0.969384	0.932874	1.00186	1.01612	1.05604	1.03395	1.08184	1.03346	0.967092	1.08084	1.04619	1.08605	1.09238	1.02657	1.08215	1.1577	1.09668	1.02706	1.0953	1.19023	1.15668	1.22765	1.13059	1.15	1.15274	1.19022	1.18786	1.23445	1.19084	1.24054	0.977725	1.07693	1.06377	1.1034	1.10678	1.05782	1.1271	1.04984	1.09389
2309.17	52.7247	0.970278	0.932429	1.00258	1.01492	1.057	1.03339	1.08329	1.03074	0.967734	1.08197	1.04254	1.08626	1.09011	1.02801	1.08145	1.14284	1.09652	1.02788	1.10927	1.18277	1.14689	1.22586	1.12882	1.15977	1.17616	1.18256	1.19646	1.23937	1.18504	1.24541	0.975767	1.07851	1.0625	1.10601	1.10645	1.05805	1.12536	1.04957	1.09559
2311.86	52.7702	0.970785	0.931572	1.00231	1.01355	1.05558	1.03633	1.08412	1.02687	0.965146	1.07727	1.04453	1.08505	1.09487	1.0266	1.08242	1.1595	1.09345	1.02982	1.10331	1.17978	1.15412	1.21526	1.12432	1.15591	1.17194	1.18206	1.19091	1.23497	1.18574	1.25049	0.976641	1.07739	1.0613	1.10655	1.10719	1.05749	1.12608	1.04783	1.09482
2314.46	52.8157	0.968652	0.9328	1.00014	1.01329	1.05252	1.03734	1.08506	1.02903	0.964887	1.07751	1.04596	1.0834	1.09354	1.02811	1.07877	1.14879	1.09888	1.03032	1.10141	1.17997	1.14314	1.22116	1.11938	1.16192	1.15845	1.18701	1.19611	1.23223	1.18406	1.24604	0.975155	1.07885	1.06203	1.1025	1.10664	1.05556	1.12595	1.05045	1.09381
2317.15	52.8612	0.969371	0.933391	0.998715	1.01389	1.05428	1.03526	1.07954	1.02835	0.967203	1.07729	1.04341	1.08699	1.0952	1.03111	1.08214	1.15274	1.09731	1.03266	1.09889	1.17548	1.16133	1.21861	1.13728	1.15802	1.1543	1.19336	1.20913	1.2363	1.18836	1.25152	0.974842	1.07988	1.06119	1.10464	1.10256	1.05756	1.12687	1.05275	1.09483
2319.85	52.9067	0.972043	0.933484	0.999451	1.01484	1.05086	1.03436	1.07989	1.02921	0.967384	1.07827	1.0453	1.08453	1.09157	1.02786	1.08025	1.15332	1.10509	1.03328	1.10707	1.18523	1.15021	1.22343	1.12368	1.16232	1.16483	1.17551	1.18402	1.23463	1.18263	1.24646	0.976483	1.07787	1.0594	1.10394	1.10608	1.0526	1.12514	1.05181	1.09463
2322.62	52.9522	0.968409	0.932493	1.0004	1.01212	1.05037	1.03446	1.08038	1.02883	0.968091	1.07779	1.043	1.08426	1.09146	1.03085	1.07819	1.1458	1.09295	1.02695	1.10271	1.18043	1.15258	1.22228	1.12216	1.15187	1.16189	1.18275	1.19225	1.24618	1.19553	1.22836	0.975926	1.07702	1.06241	1.10197	1.1056	1.05217	1.12709	1.05156	1.09371
2325.36	52.9977	0.969565	0.931564	1.00128	1.01193	1.05059	1.03255	1.0806	1.0289	0.965796	1.07753	1.04495	1.08172	1.09011	1.02856	1.07752	1.15122	1.08783	1.02958	1.09962	1.19131	1.14606	1.21166	1.12552	1.14522	1.16921	1.18431	1.19155	1.20911	1.1992	1.2663	0.976671	1.07315	1.05974	1.1006	1.10645	1.05524	1.12683	1.05049	1.0953
2328.17	53.0432	0.970419	0.931984	1.00061	1.01564	1.0516	1.03038	1.0805	1.02893	0.967282	1.07374	1.045	1.08887	1.09307	1.03014	1.07948	1.15536	1.10306	1.03654	1.10305	1.19354	1.1376	1.24295	1.13111	1.15396	1.16316	1.18912	1.19183	1.22347	1.19418	1.26113	0.974578	1.07589	1.05693	1.10271	1.10762	1.05453	1.12513	1.05254	1.09308
2331	53.0887	0.967893	0.931723	1.00137	1.01341	1.04913	1.03004	1.08111	1.02864	0.965087	1.07611	1.0429	1.0884	1.0925	1.0273	1.0775	1.15447	1.09922	1.02316	1.09473	1.17769	1.15488	1.23262	1.11377	1.15465	1.17388	1.17877	1.17887	1.22907	1.18605	1.26238	0.975369	1.07511	1.05618	1.10476	1.10716	1.05662	1.12263	1.05358	1.09534
2333.77	53.1342	0.971751	0.935407	1.00347	1.01057	1.04942	1.0294	1.08161	1.02507	0.96551	1.07789	1.04158	1.08261	1.09514	1.02609	1.07668	1.1448	1.09112	1.03104	1.10802	1.18558	1.1525	1.22274	1.12554	1.16162	1.16948	1.18838	1.19292	1.22569	1.18966	1.25552	0.97381	1.07418	1.05753	1.10266	1.10448	1.05605	1.12341	1.05173	1.09333
2336.43	53.1797	0.970551	0.934914	1.00331	1.01053	1.05008	1.03028	1.08455	1.02856	0.965139	1.07784	1.04075	1.08371	1.0925	1.02723	1.07668	1.14922	1.08378	1.03966	1.10885	1.17858	1.15297	1.2094	1.12436	1.16412	1.16265	1.17906	1.20349	1.23133	1.18222	1.24422	0.977108	1.07295	1.05751	1.10553	1.10311	1.05288	1.1212	1.05194	1.09298
2339.11	53.2253	0.968802	0.932391	1.00346	1.01215	1.04715	1.03129	1.08275	1.02928	0.968994	1.07651	1.04078	1.08222	1.09372	1.0268	1.0812	1.15127	1.09667	1.03536	1.09966	1.1875	1.14768	1.23611	1.12451	1.15371	1.16136	1.1912	1.19486	1.22748	1.1849	1.2441	0.977014	1.0718	1.05659	1.1053	1.10326	1.05416	1.12173	1.05107	1.09222
2341.72	53.2708	0.968374	0.934416	1.00257	1.01205	1.04755	1.03002	1.07999	1.02776	0.965704	1.07588	1.04248	1.08327	1.09243	1.02881	1.07784	1.14737	1.0946	1.0272	1.1045	1.17262	1.15362	1.22831	1.1196	1.14735	1.17062	1.19855	1.18458	1.22447	1.19452	1.24378	0.975449	1.07112	1.05574	1.09984	1.10493	1.0545	1.11997	1.05102	1.09379
2344.39	53.3163	0.967201	0.930861	1.0008	1.01096	1.04651	1.03043	1.08038	1.03095	0.965382	1.07613	1.04339	1.08153	1.09238	1.02866	1.07833	1.15086	1.09261	1.03078	1.09776	1.17804	1.14591	1.21739	1.116	1.14836	1.164	1.19407	1.1944	1.23125	1.18928	1.25041	0.976755	1.07035	1.056	1.10294	1.10364	1.05225	1.12141	1.04837	1.09441
2347.16	53.3618	0.966777	0.931853	1.00022	1.01107	1.04819	1.0301	1.08123	1.02856	0.966998	1.0772	1.04216	1.08206	1.09169	1.02984	1.08216	1.14678	1.09756	1.02739	1.10781	1.18363	1.15139	1.22353	1.11837	1.15181	1.1691	1.18501	1.18333	1.23407	1.18169	1.23974	0.975438	1.06586	1.05691	1.10199	1.10563	1.05538	1.12021	1.05219	1.09214
2349.97	53.4073	0.968092	0.93186	1.00199	1.00599	1.04581	1.02895	1.08155	1.03029	0.963561	1.0758	1.04283	1.08084	1.09242	1.02833	1.07938	1.14815	1.09541	1.02361	1.1013	1.18117	1.15714	1.21261	1.12064	1.15035	1.17417	1.17873	1.18838	1.23751	1.18664	1.24473	0.976345	1.0703	1.05174	1.0998	1.10384	1.05302	1.12278	1.05046	1.09355
2352.67	53.4528	0.969339	0.931527	1.00128	1.00563	1.04523	1.02747	1.07877	1.0319	0.963493	1.07554	1.043	1.0832	1.09476	1.02518	1.07888	1.15265	1.09409	1.02816	1.10096	1.18297	1.15901	1.20951	1.13165	1.15424	1.16852	1.17718	1.19498	1.23619	1.1919	1.2531	0.978789	1.06789	1.05044	1.10387	1.10573	1.05343	1.12435	1.04887	1.09532
2355.42	53.4983	0.969106	0.931523	0.99868	1.00765	1.04557	1.02868	1.07887	1.02995	0.963926	1.07652	1.04112	1.08308	1.09667	1.02613	1.07889	1.15517	1.0911	1.03064	1.09616	1.1864	1.16033	1.21803	1.13874	1.15014	1.1631	1.18167	1.19543	1.23795	1.19035	1.24589	0.977467	1.06684	1.04991	1.1032	1.10549	1.05372	1.12371	1.04942	1.09442
2358.22	53.5438	0.968445	0.933124	1.00061	1.00847	1.04559	1.02838	1.08211	1.02782	0.964957	1.07399	1.04139	1.08155	1.09426	1.02954	1.07878	1.15477	1.09058	1.03046	1.09741	1.18206	1.15202	1.21773	1.13609	1.15191	1.16527	1.18201	1.19031	1.23606	1.18477	1.2472	0.977417	1.06653	1.05068	1.09873	1.10605	1.05117	1.12159	1.0479	1.09374
2361.03	53.5893	0.967299	0.932011	0.999959	1.00592	1.04434	1.02528	1.07986	1.03188	0.964211	1.07284	1.04299	1.08086	1.09344	1.02945	1.07923	1.15222	1.09262	1.03195	1.10502	1.1752	1.14173	1.22315	1.13042	1.1579	1.16526	1.19324	1.1867	1.24096	1.17771	1.25436	0.977017	1.06558	1.05112	1.10064	1.10562	1.04997	1.1205	1.04952	1.09221
2363.67	53.6348	0.968486	0.931529	1.00105	1.00492	1.04257	1.02485	1.08015	1.03398	0.963785	1.07299	1.0419	1.08061	1.09243	1.02893	1.07799	1.14663	1.08888	1.03221	1.10764	1.17573	1.14094	1.22604	1.12337	1.15747	1.16402	1.19448	1.18368	1.24138	1.1806	1.25674	0.97658	1.0648	1.05179	1.1027	1.10621	1.04945	1.12094	1.05299	1.09235
2366.3	53.6803	0.969674	0.931337	1.00268	1.00521	1.04197	1.02665	1.08316	1.03213	0.963826	1.07309	1.0401	1.08147	1.09205	1.02915	1.07828	1.14416	1.08505	1.0274	1.10502	1.1823	1.14476	1.2219	1.12447	1.15741	1.16326	1.17943	1.18602	1.2299	1.19202	1.25032	0.977202	1.06575	1.05275	1.10129	1.1069	1.05182	1.12265	1.05323	1.09357
2369.01	53.7258	0.967523	0.931599	1.00249	1.00623	1.04249	1.02707	1.08365	1.02908	0.963178	1.07359	1.0386	1.08262	1.09408	1.02909	1.08069	1.1465	1.09189	1.02561	1.09977	1.1844	1.15063	1.22589	1.13187	1.15844	1.16433	1.17273	1.19033	1.22903	1.19087	1.23638	0.976521	1.06673	1.05274	1.10185	1.10535	1.05523	1.12314	1.05112	1.0918
2371.68	53.7713	0.968514	0.9309	1.00442	1.00611	1.0399	1.02356	1.08373	1.02773	0.964235	1.07232	1.03718	1.08166	1.09251	1.02969	1.08028	1.14969	1.10085	1.03197	1.09904	1.17899	1.16041	1.2298	1.13141	1.15298	1.16936	1.1758	1.18563	1.23317	1.17699	1.23615	0.976015	1.06416	1.05178	1.10112	1.10341	1.05076	1.11769	1.05278	1.09713
2374.5	53.8168	0.967811	0.93121	1.00184	1.00089	1.04271	1.02263	1.08296	1.02747	0.965656	1.07479	1.03929	1.0807	1.09176	1.02731	1.0807	1.15461	1.09648	1.0342	1.10131	1.17352	1.16243	1.22779	1.12916	1.14702	1.16433	1.18921	1.18873	1.22629	1.17931	1.25823	0.97742	1.06125	1.04901	1.10068	1.10672	1.05203	1.11827	1.05432	1.09685
2377.28	53.8623	0.967727	0.93086	1.00304	1.00153	1.0403	1.02073	1.08492	1.02485	0.964946	1.07575	1.04167	1.08311	1.09218	1.02743	1.08175	1.14607	1.08709	1.03713	1.10511	1.16882	1.15133	1.22551	1.12676	1.15121	1.16625	1.18889	1.19306	1.23762	1.19773	1.24277	0.975541	1.06196	1.04604	1.10389	1.10093	1.05402	1.12052	1.04925	1.09671
2380.04	53.9078	0.96683	0.933174	0.999195	1.0021	1.03901	1.02236	1.08018	1.02532	0.966609	1.07641	1.04123	1.07694	1.0922	1.02972	1.07902	1.15297	1.08855	1.03946	1.09991	1.18785	1.14925	1.23153	1.13779	1.15104	1.17099	1.18904	1.19188	1.24062	1.20547	1.24223	0.973324	1.06397	1.04599	1.10244	1.09923	1.05542	1.1168	1.05031	1.09555
2382.77	53.9534	0.966951	0.931787	0.998741	1.00391	1.04121	1.0253	1.07529	1.02489	0.966554	1.07321	1.03891	1.08084	1.09259	1.0271	1.07824	1.15152	1.10132	1.03054	1.10445	1.18107	1.14895	1.22952	1.11922	1.15747	1.15945	1.18127	1.18972	1.23038	1.19756	1.25498	0.975168	1.06184	1.04563	1.10164	1.10088	1.05185	1.11697	1.04929	1.09576
2385.5	53.9989	0.967681	0.933229	1.00107	1.00273	1.038	1.02099	1.08214	1.02809	0.964918	1.07295	1.04089	1.0796	1.09412	1.02891	1.07971	1.1564	1.09381	1.03003	1.1072	1.18026	1.14767	1.22428	1.12243	1.14954	1.15982	1.18458	1.18716	1.22444	1.20333	1.24311	0.974199	1.05896	1.04138	1.10268	1.09704	1.04991	1.11944	1.04879	1.09404
2388.2	54.0444	0.967124	0.933174	1.00352	1.00143	1.03899	1.02235	1.08172	1.02609	0.964786	1.07108	1.03782	1.07828	1.09131	1.02675	1.07694	1.15927	1.10421	1.02738	1.10981	1.17908	1.14294	1.22269	1.12427	1.15416	1.16649	1.16944	1.19386	1.22471	1.19322	1.24767	0.975859	1.06148	1.04717	1.10075	1.1041	1.05004	1.11947	1.05114	1.09331
2390.89	54.0899	0.96884	0.933825	1.00137	1.00372	1.03892	1.02052	1.08411	1.02851	0.964953	1.07206	1.04053	1.07776	1.09041	1.02913	1.07606	1.14186	1.09128	1.02569	1.11086	1.17518	1.14401	1.23159	1.12162	1.15368	1.17571	1.17437	1.19426	1.23005	1.1892	1.24222	0.975657	1.05796	1.04472	1.10325	1.10207	1.05071	1.11852	1.05338	1.09234
2393.54	54.1354	0.968465	0.9343	1.00058	1.00176	1.03724	1.02075	1.0794	1.02823	0.961163	1.07321	1.04372	1.07621	1.08827	1.02988	1.07829	1.14623	1.09066	1.02613	1.10272	1.17215	1.14888	1.23235	1.11702	1.14691	1.17782	1.18766	1.1923	1.22259	1.20112	1.25208	0.974857	1.05651	1.04759	1.10421	1.10014	1.05112	1.11875	1.05239	1.09337
2396.32	54.1809	0.968469	0.934397	1.00193	0.999358	1.0356	1.01762	1.07621	1.02793	0.962005	1.0708	1.03975	1.07698	1.09312	1.02817	1.08079	1.14972	1.09456	1.02957	1.10575	1.18314	1.14682	1.22082	1.11696	1.15119	1.17517	1.19201	1.20021	1.22337	1.20195	1.24057	0.972962	1.05567	1.04755	1.10295	1.10158	1.04916	1.11828	1.05148	1.09502
2399.13	54.2264	0.96602	0.935726	1.00381	1.00091	1.03611	1.01676	1.07986	1.02683	0.963799	1.06668	1.04052	1.07613	1.09429	1.02915	1.07762	1.14094	1.09568	1.0232	1.10749	1.18685	1.14052	1.22236	1.11746	1.15969	1.16962	1.18953	1.19175	1.23032	1.18961	1.24678	0.975517	1.0595	1.04488	1.09697	1.10503	1.05296	1.11905	1.0514	1.09277
2401.9	54.2719	0.967392	0.932556	1.00039	1.00003	1.03625	1.01739	1.07923	1.02874	0.964449	1.07357	1.03855	1.07534	1.09301	1.02734	1.07854	1.14484	1.08061	1.03228	1.10654	1.18649	1.15516	1.21636	1.12731	1.1573	1.15277	1.18773	1.19286	1.23161	1.20155	1.24542	0.975676	1.05652	1.04444	1.1027	1.10233	1.0514	1.11885	1.05237	1.09589
2404.6	54.3174	0.96592	0.932172	1.00075	1.00041	1.03452	1.01752	1.08063	1.02661	0.962669	1.07244	1.03939	1.07849	1.09331	1.02671	1.07366	1.15272	1.09561	1.02996	1.11309	1.18416	1.14652	1.2177	1.13772	1.1484	1.15965	1.18579	1.19278	1.23016	1.19574	1.2369	0.977968	1.05645	1.04252	1.10219	1.10161	1.04966	1.11603	1.05272	1.09634
2407.29	54.3629	0.966266	0.93282	1.00182	0.996274	1.03395	1.01518	1.0793	1.02392	0.960177	1.07077	1.03665	1.07571	1.09348	1.02589	1.07822	1.15412	1.10084	1.03668	1.10996	1.17784	1.14669	1.21685	1.12614	1.1497	1.16559	1.18003	1.19654	1.233	1.18789	1.24118	0.975997	1.05559	1.04177	1.10091	1.10164	1.05068	1.11354	1.05243	1.09598
2409.94	54.4084	0.966681	0.931906	1.00183	0.996207	1.03529	1.01576	1.07893	1.02735	0.958994	1.06978	1.03851	1.07667	1.09648	1.02608	1.07307	1.15983	1.09367	1.03858	1.10728	1.17741	1.14452	1.22076	1.11859	1.15001	1.1711	1.17818	1.20251	1.23841	1.19077	1.24296	0.974176	1.05219	1.04192	1.098	1.10278	1.05127	1.11358	1.05041	1.09373
2412.75	54.4539	0.9675	0.93155	1.00237	0.995963	1.03375	1.01495	1.0799	1.02226	0.963845	1.06846	1.0348	1.07262	1.09372	1.03128	1.07634	1.14456	1.10315	1.02752	1.10566	1.18916	1.15089	1.22141	1.13063	1.1543	1.17419	1.17937	1.19524	1.23086	1.18956	1.2439	0.977132	1.04978	1.04074	1.0977	1.10341	1.04918	1.11532	1.05145	1.0933
2415.61	54.4994	0.966839	0.932266	1.00114	0.996179	1.03198	1.01382	1.07988	1.02227	0.959938	1.06791	1.0382	1.07502	1.09364	1.02954	1.07857	1.15776	1.10514	1.03042	1.09878	1.17633	1.15195	1.22621	1.12643	1.15037	1.17248	1.17295	1.19025	1.22864	1.18607	1.25123	0.975455	1.0518	1.03814	1.09598	1.10126	1.04702	1.11137	1.05225	1.09341
2418.34	54.5449	0.969244	0.932408	1.00076	0.995401	1.02836	1.01569	1.0804	1.02502	0.964423	1.0705	1.03579	1.07838	1.09021	1.02831	1.07913	1.1444	1.08974	1.03699	1.10619	1.19423	1.14784	1.21879	1.13514	1.15396	1.17048	1.17514	1.19219	1.22777	1.19326	1.24451	0.974071	1.05211	1.03813	1.09777	1.10266	1.04721	1.11423	1.05307	1.09371
2420.84	54.5904	0.967575	0.931467	1.00001	0.995473	1.02845	1.01406	1.07764	1.02445	0.968118	1.06989	1.03641	1.07544	1.09185	1.02906	1.08081	1.15277	1.10117	1.03731	1.10272	1.18396	1.15344	1.22359	1.11716	1.14499	1.16742	1.17284	1.19653	1.23278	1.18707	1.24423	0.976092	1.04796	1.03522	1.10194	1.10194	1.0473	1.11259	1.05174	1.09232
2423.46	54.6359	0.966747	0.932453	0.997663	0.992958	1.02782	1.0114	1.07962	1.02766	0.964847	1.07295	1.03705	1.07393	1.08934	1.03095	1.08115	1.15763	1.09429	1.0295	1.0993	1.17916	1.15175	1.23598	1.1245	1.14669	1.15495	1.1803	1.18253	1.22263	1.18675	1.24583	0.975941	1.05237	1.03416	1.10098	1.10289	1.04501	1.11514	1.04958	1.09419
2426.27	54.6815	0.965841	0.932345	1.00041	0.992144	1.02702	1.00995	1.07904	1.02524	0.965173	1.06983	1.03405	1.07236	1.08917	1.02631	1.07855	1.15388	1.09427	1.03175	1.10273	1.19605	1.15542	1.23425	1.12591	1.1595	1.16381	1.19015	1.20394	1.224	1.20109	1.25634	0.974202	1.04876	1.03795	1.09845	1.10603	1.04613	1.11609	1.05192	1.09716
2429.1	54.727	0.969108	0.932531	0.999937	0.995704	1.02712	1.01121	1.07686	1.02488	0.961993	1.06739	1.03942	1.07302	1.09197	1.02733	1.07847	1.15368	1.09118	1.03592	1.11134	1.18558	1.15919	1.22264	1.12213	1.1575	1.16157	1.18777	1.19884	1.22301	1.19545	1.25689	0.974335	1.04969	1.03496	1.10054	1.10257	1.04551	1.11416	1.04867	1.09359
2431.89	54.7725	0.966529	0.931896	1.00033	0.993514	1.0247	1.01176	1.07523	1.02703	0.964018	1.06665	1.03414	1.07452	1.0892	1.0316	1.0799	1.15478	1.0961	1.03177	1.10672	1.18282	1.1446	1.21674	1.12384	1.15405	1.15065	1.17367	1.19239	1.21306	1.17995	1.25057	0.976548	1.04698	1.03266	1.09835	1.10449	1.04403	1.11595	1.05321	1.09669
2434.67	54.818	0.967841	0.93291	0.998548	0.98889	1.02592	1.00833	1.07713	1.02555	0.961967	1.06756	1.03882	1.07287	1.09604	1.02542	1.07548	1.16047	1.08696	1.02936	1.1096	1.1904	1.14853	1.22028	1.12619	1.15673	1.15444	1.16705	1.19608	1.22935	1.182	1.25443	0.978605	1.04777	1.0335	1.09866	1.10367	1.04339	1.11346	1.05178	1.09458
2437.38	54.8635	0.968719	0.93281	0.999194	0.991377	1.02551	1.00688	1.07485	1.02082	0.963278	1.06834	1.03532	1.07351	1.09744	1.02366	1.07661	1.15037	1.09929	1.03511	1.10859	1.17777	1.15819	1.23458	1.13226	1.15676	1.16946	1.1893	1.2013	1.22392	1.19616	1.2402	0.975811	1.04789	1.03519	1.10035	1.09985	1.04565	1.11121	1.0543	1.09795
2440.09	54.909	0.969287	0.932504	0.997107	0.990008	1.02523	1.00769	1.07539	1.01895	0.962452	1.06573	1.0298	1.07019	1.09342	1.02832	1.07913	1.15657	1.10691	1.02607	1.1031	1.18879	1.14863	1.22604	1.13097	1.15566	1.16543	1.18097	1.1961	1.21899	1.18552	1.24789	0.97543	1.04272	1.03248	1.09878	1.10042	1.04482	1.1112	1.05248	1.09486
2442.74	54.9545	0.968274	0.930845	1.00042	0.989055	1.02517	1.00786	1.07393	1.02292	0.960068	1.06373	1.03114	1.07071	1.09419	1.02659	1.07942	1.14763	1.09769	1.03036	1.10483	1.19233	1.14734	1.23774	1.11952	1.15247	1.16872	1.19356	1.19381	1.22995	1.19273	1.25038	0.97744	1.04581	1.0334	1.096	1.10266	1.04644	1.11277	1.0499	1.09181
2445.45	55	0.968497	0.933085	1.00041	0.988349	1.02643	1.00818	1.07303	1.02314	0.961549	1.06437	1.03359	1.07566	1.0901	1.02837	1.08072	1.16585	1.09419	1.03571	1.10984	1.18653	1.15105	1.23493	1.12773	1.14934	1.16442	1.18862	1.18649	1.22729	1.19077	1.24289	0.975754	1.04278	1.03161	1.09511	1.10251	1.0441	1.11238	1.05306	1.09292
2448.17	55.0455	0.966923	0.933452	1.00044	0.990094	1.02437	1.00716	1.07594	1.02457	0.962759	1.06659	1.03325	1.07192	1.08962	1.02812	1.07675	1.15045	1.09738	1.03223	1.10681	1.18431	1.15134	1.22115	1.1288	1.15589	1.17533	1.18433	1.19292	1.24175	1.20725	1.24556	0.976766	1.04172	1.0265	1.10279	1.10252	1.04681	1.10669	1.05186	1.0965
2450.93	55.091	0.963399	0.93271	1.00159	0.986542	1.02016	1.00667	1.07672	1.02366	0.960985	1.06567	1.0351	1.07824	1.09336	1.02373	1.07631	1.15178	1.09014	1.03762	1.10595	1.18376	1.14882	1.21813	1.13519	1.14535	1.17106	1.18237	1.19105	1.23575	1.20372	1.25648	0.973896	1.04131	1.02551	1.09825	1.10025	1.04402	1.11056	1.05146	1.09595
2453.65	55.1365	0.965471	0.932903	1.00094	0.987319	1.0185	1.00172	1.07799	1.02249	0.956896	1.06491	1.03414	1.07206	1.09295	1.02369	1.07932	1.15129	1.08742	1.03375	1.10563	1.19625	1.15466	1.21994	1.12188	1.15944	1.15189	1.20606	1.19194	1.21778	1.19045	1.2522	0.975608	1.04347	1.0306	1.09529	1.09918	1.04404	1.10969	1.05449	1.09254
2456.4	55.182	0.96969	0.932814	1.00422	0.985476	1.01778	1.00295	1.07612	1.02518	0.958176	1.06769	1.02994	1.07061	1.09479	1.0286	1.0795	1.14592	1.10111	1.02952	1.10063	1.18296	1.15841	1.22997	1.11971	1.14881	1.15354	1.19903	1.1959	1.22332	1.18395	1.24947	0.974426	1.03924	1.0285	1.09831	1.09842	1.04588	1.11052	1.0512	1.09327
2459.12	55.2275	0.967759	0.932632	1.00129	0.985	1.01956	1.00375	1.07587	1.02588	0.959266	1.06647	1.03001	1.0717	1.09167	1.02862	1.08066	1.15003	1.10004	1.02768	1.10723	1.19056	1.15777	1.23091	1.12095	1.14839	1.15684	1.17565	1.18358	1.21721	1.19562	1.25446	0.973184	1.0383	1.02359	1.09711	1.10306	1.03995	1.10767	1.05617	1.09569
2461.89	55.273	0.967141	0.933919	1.00062	0.987284	1.02149	1.00448	1.08085	1.02545	0.958135	1.06562	1.0326	1.07053	1.09184	1.02948	1.07788	1.14477	1.09028	1.03088	1.10452	1.1742	1.15081	1.23732	1.13093	1.14487	1.15819	1.18102	1.19598	1.21291	1.19331	1.24557	0.974515	1.03714	1.02629	1.09549	1.10062	1.03902	1.10807	1.05274	1.09521
2464.56	55.3185	0.965974	0.933432	1.00125	0.988003	1.01725	1.00472	1.07776	1.02438	0.957648	1.06467	1.0311	1.06783	1.09384	1.02786	1.07775	1.15322	1.09218	1.02858	1.10509	1.17299	1.14888	1.2308	1.13681	1.15013	1.16397	1.18586	1.18868	1.21552	1.19503	1.24962	0.972013	1.0363	1.02111	1.09437	1.0965	1.04468	1.10219	1.05313	1.09321
2467.29	55.3641	0.969542	0.930656	1.0003	0.985143	1.0194	1.00573	1.07377	1.02512	0.960565	1.06446	1.03079	1.06529	1.09207	1.02636	1.07843	1.15372	1.10328	1.02235	1.10041	1.18796	1.15139	1.22074	1.12497	1.15492	1.16723	1.18516	1.18938	1.22852	1.20822	1.24945	0.973763	1.03338	1.02327	1.09602	1.0986	1.04253	1.10253	1.05105	1.09574
2470.08	55.4096	0.967754	0.930343	1.00009	0.984934	1.01654	1.00354	1.07427	1.02523	0.958924	1.06332	1.03228	1.06653	1.09351	1.02308	1.07991	1.15018	1.09818	1.02393	1.10368	1.17774	1.14979	1.22633	1.12523	1.15625	1.16938	1.18972	1.19667	1.22726	1.20517	1.25693	0.975771	1.03289	1.02424	1.09909	1.09842	1.03704	1.10839	1.05092	1.09471
2472.86	55.4551	0.964538	0.93272	0.999953	0.982097	1.01619	0.999657	1.07534	1.02234	0.957941	1.05957	1.0327	1.06876	1.09406	1.02578	1.08089	1.16082	1.09093	1.03342	1.1063	1.17733	1.14698	1.23586	1.13172	1.14377	1.16515	1.18662	1.19096	1.22877	1.19181	1.24996	0.97421	1.03357	1.02209	1.09866	1.09825	1.04066	1.10678	1.05067	1.09484
2475.5	55.5006	0.965615	0.934032	1.00007	0.98326	1.01522	0.999335	1.07499	1.021	0.957676	1.06003	1.03067	1.06853	1.09304	1.02834	1.07968	1.16087	1.09331	1.03345	1.10934	1.18499	1.14822	1.23744	1.12847	1.14658	1.16722	1.18264	1.1878	1.23665	1.19605	1.24327	0.973074	1.03412	1.02062	1.09815	1.09672	1.0405	1.1036	1.05008	1.09465
2478.16	55.5461	0.966738	0.933908	1.00083	0.983583	1.01185	0.998453	1.07528	1.02037	0.956201	1.06184	1.03	1.06662	1.09239	1.02741	1.07756	1.15691	1.09349	1.03111	1.11053	1.18812	1.15051	1.22861	1.12393	1.1601	1.17525	1.18676	1.19411	1.22658	1.19293	1.24991	0.974893	1.03305	1.01968	1.09832	1.09475	1.03761	1.10194	1.05091	1.09519
2480.89	55.5916	0.966276	0.93236	1.00224	0.980709	1.01235	0.99875	1.07399	1.02203	0.955858	1.06194	1.02894	1.06489	1.09418	1.02537	1.07609	1.15217	1.09238	1.03628	1.1102	1.18353	1.14501	1.22042	1.12374	1.16236	1.1711	1.19074	1.20545	1.22153	1.1853	1.25587	0.97627	1.0331	1.0192	1.0937	1.0965	1.03921	1.10094	1.05058	1.09483
2483.61	55.6371	0.964474	0.932545	1.00256	0.98074	1.01402	0.99928	1.07261	1.02237	0.955965	1.05861	1.02689	1.06516	1.09444	1.02661	1.0781	1.14832	1.0968	1.03766	1.10844	1.18821	1.14739	1.21966	1.1195	1.1572	1.16614	1.18739	1.19792	1.22324	1.18943	1.25509	0.974643	1.0325	1.02025	1.09112	1.09888	1.04148	1.10141	1.04957	1.09352
2486.44	55.6826	0.964085	0.93202	1.00315	0.981023	1.01337	0.998394	1.0738	1.02143	0.956379	1.05727	1.02856	1.0631	1.09326	1.0287	1.08059	1.15151	1.09858	1.03491	1.1048	1.19459	1.15684	1.21732	1.11575	1.15261	1.17012	1.18281	1.18353	1.22135	1.18567	1.25802	0.973294	1.02738	1.01933	1.09424	1.097	1.04036	1.10144	1.05013	1.09452
2489.25	55.7281	0.965486	0.931719	1.00247	0.978586	1.01055	0.997763	1.07414	1.02181	0.956866	1.06061	1.02853	1.06325	1.09389	1.02765	1.07896	1.15689	1.0955	1.03487	1.10501	1.18334	1.15496	1.222	1.12418	1.15735	1.1672	1.18022	1.18735	1.23442	1.19187	1.26334	0.973391	1.02696	1.01608	1.0949	1.09584	1.03821	1.09979	1.04831	1.09405
2491.94	55.7736	0.9658	0.933199	0.998812	0.978639	1.0086	0.996302	1.0739	1.02161	0.955729	1.05828	1.02642	1.06561	1.09449	1.02614	1.07723	1.15639	1.09263	1.02988	1.10655	1.17933	1.15033	1.21991	1.13489	1.15957	1.16138	1.18	1.18986	1.23831	1.1943	1.2621	0.973509	1.03042	1.01454	1.09631	1.09625	1.03676	1.10179	1.04999	1.09359
2494.61	55.8191	0.965663	0.934117	0.998668	0.978974	1.01249	0.996066	1.07425	1.02227	0.955437	1.05548	1.02635	1.06327	1.09286	1.02599	1.07773	1.15464	1.09272	1.02948	1.1046	1.18111	1.14878	1.21083	1.13494	1.15051	1.15982	1.18475	1.19949	1.22903	1.1885	1.25496	0.974044	1.02708	1.01437	1.09495	1.09587	1.03631	1.09873	1.05178	1.09386
2497.32	55.8646	0.965401	0.9332	1.00259	0.97842	1.01009	0.996577	1.0734	1.02177	0.955976	1.05849	1.02387	1.0628	1.08925	1.02677	1.07857	1.15442	1.09644	1.03927	1.10007	1.18364	1.15331	1.22517	1.13083	1.15375	1.16512	1.18561	1.20376	1.22397	1.20298	1.24856	0.974498	1.0265	1.01373	1.09228	1.09646	1.03459	1.09827	1.05093	1.09204
2499.99	55.9101	0.963916	0.932396	1.00228	0.977823	1.00944	0.995657	1.07056	1.01981	0.957358	1.05705	1.02208	1.06268	1.09221	1.02659	1.07759	1.13878	1.09919	1.03744	1.10231	1.19012	1.15591	1.2289	1.12722	1.15929	1.17086	1.17843	1.19287	1.22959	1.18566	1.24609	0.975586	1.02739	1.01335	1.09271	1.09402	1.03436	1.09696	1.04829	1.093
2502.73	55.9556	0.964249	0.930619	1.00316	0.975676	1.00675	0.994376	1.07065	1.01605	0.956905	1.05611	1.02436	1.06232	1.09565	1.02751	1.07575	1.15102	1.0928	1.03336	1.1017	1.18927	1.15222	1.22269	1.1219	1.14974	1.16506	1.17795	1.20623	1.22948	1.17447	1.25049	0.975163	1.02725	1.01556	1.0927	1.09499	1.03391	1.09736	1.05234	1.09417
2505.44	56.0011	0.964112	0.930663	1.00294	0.975905	1.00618	0.992911	1.07238	1.01724	0.95582	1.0556	1.02176	1.06196	1.09238	1.02845	1.07854	1.15218	1.08742	1.03025	1.10291	1.19094	1.14737	1.22217	1.12064	1.16173	1.16536	1.18142	1.20969	1.22418	1.19089	1.23908	0.971666	1.0234	1.01108	1.09562	1.09364	1.03199	1.09727	1.05277	1.09387
2508.19	56.0466	0.964822	0.931908	1.00142	0.975142	1.00661	0.990403	1.06979	1.01922	0.957893	1.05579	1.02133	1.06264	1.09331	1.02755	1.0761	1.1523	1.0918	1.03534	1.1121	1.18941	1.14799	1.22186	1.12913	1.15866	1.15906	1.18649	1.20001	1.23366	1.19702	1.24407	0.972545	1.01877	1.01252	1.09482	1.09541	1.03261	1.0998	1.04979	1.09402
2510.91	56.0922	0.96405	0.932511	1.00206	0.975659	1.0058	0.991535	1.07074	1.0193	0.959624	1.05149	1.02169	1.05988	1.09592	1.02804	1.07726	1.14845	1.0987	1.03805	1.11199	1.18614	1.14877	1.22219	1.12939	1.14928	1.15938	1.18639	1.19507	1.23344	1.19784	1.25478	0.972641	1.02296	1.01007	1.09082	1.09087	1.03175	1.09413	1.05012	1.09349
2513.66	56.1377	0.965941	0.930367	1.00115	0.977129	1.00392	0.991213	1.07453	1.01831	0.954887	1.0521	1.02406	1.05936	1.09368	1.02529	1.07474	1.15563	1.09155	1.03583	1.10191	1.18092	1.15511	1.23447	1.13372	1.1441	1.16146	1.18411	1.19208	1.2339	1.19123	1.26286	0.974254	1.02234	1.01104	1.08917	1.09098	1.03172	1.09254	1.05052	1.09383
2516.41	56.1832	0.965514	0.92986	1.00035	0.976355	1.00195	0.992126	1.07325	1.019	0.955165	1.05143	1.02232	1.0601	1.09311	1.02651	1.07433	1.15713	1.10118	1.03593	1.10647	1.18177	1.14953	1.21992	1.12516	1.15821	1.17029	1.17663	1.19517	1.23308	1.18721	1.25824	0.97521	1.02044	1.0088	1.09186	1.0919	1.0338	1.09057	1.05211	1.09398
2519.15	56.2287	0.966978	0.930197	1.00022	0.973778	0.999896	0.993981	1.0706	1.01539	0.95616	1.05707	1.0221	1.05755	1.09281	1.02776	1.07679	1.15177	1.09464	1.03086	1.09681	1.19024	1.15045	1.21876	1.12384	1.15651	1.1648	1.1899	1.20259	1.23061	1.18875	1.26037	0.974763	1.01964	1.00765	1.09279	1.08861	1.03011	1.08497	1.0518	1.09698
2521.84	56.2742	0.967245	0.930206	1.00077	0.975158	0.998826	0.991255	1.07162	1.01679	0.95646	1.05843	1.01881	1.05197	1.09421	1.02735	1.07886	1.16448	1.09884	1.02523	1.09828	1.1871	1.15313	1.21369	1.12549	1.14557	1.16414	1.18413	1.19176	1.22579	1.19567	1.26541	0.972476	1.01617	1.00645	1.09047	1.09285	1.0295	1.08807	1.05155	1.09599
2524.55	56.3197	0.965078	0.930324	1.00255	0.970177	1.00141	0.989817	1.06809	1.01931	0.954441	1.05278	1.02132	1.05852	1.09271	1.02589	1.07966	1.14759	1.09784	1.0349	1.09785	1.18918	1.15003	1.22798	1.1206	1.13727	1.16714	1.18294	1.19592	1.2267	1.18449	1.25694	0.973702	1.01391	1.00786	1.09018	1.09471	1.03023	1.08997	1.05201	1.09603
2527.22	56.3652	0.965625	0.931158	1.00103	0.969111	1.0005	0.989769	1.06827	1.01651	0.953099	1.04931	1.01964	1.05603	1.09524	1.02796	1.07452	1.16033	1.10841	1.0366	1.11279	1.17401	1.15438	1.2334	1.13098	1.15541	1.16765	1.17932	1.19323	1.24304	1.20157	1.25051	0.975158	1.0188	1.0083	1.08971	1.09505	1.0287	1.09032	1.04964	1.0975
2529.94	56.4107	0.965966	0.931012	1.00171	0.97016	1.00122	0.99029	1.06668	1.01768	0.954896	1.04949	1.02221	1.05439	1.09157	1.02576	1.07915	1.15757	1.09171	1.02671	1.10024	1.19434	1.15363	1.22085	1.12711	1.14307	1.1698	1.17279	1.18136	1.21697	1.18355	1.25878	0.976257	1.01698	1.00964	1.08738	1.0968	1.02844	1.08866	1.05058	1.09389
2532.63	56.4562	0.968293	0.932217	1.00146	0.971795	1.00335	0.987554	1.06935	1.01766	0.955557	1.04948	1.01865	1.06001	1.09268	1.0295	1.07939	1.16445	1.09222	1.01997	1.11669	1.18518	1.15308	1.23653	1.13292	1.15748	1.17334	1.19406	1.18751	1.23735	1.19137	1.24908	0.97545	1.01559	1.00476	1.09027	1.08841	1.03031	1.08967	1.0517	1.09377
2535.43	56.5017	0.965799	0.93418	1.00099	0.97075	0.999216	0.983199	1.06666	1.01533	0.95502	1.04978	1.01535	1.05359	1.09551	1.02739	1.07758	1.15835	1.09617	1.0341	1.1005	1.19847	1.15738	1.22141	1.1277	1.14697	1.15754	1.17398	1.1938	1.22874	1.19518	1.24437	0.974503	1.01541	1.00198	1.08836	1.09325	1.03107	1.09219	1.04997	1.09323
2538.18	56.5472	0.964571	0.933219	1.00143	0.968866	0.998974	0.984645	1.06771	1.0158	0.95377	1.04839	1.01462	1.05366	1.09451	1.02616	1.07771	1.13769	1.09947	1.03029	1.10099	1.18491	1.1518	1.22975	1.12994	1.15679	1.16689	1.18609	1.1912	1.22174	1.18675	1.25526	0.972261	1.01741	1.00302	1.08669	1.09268	1.02982	1.08392	1.04906	1.09109
2540.96	56.5927	0.964576	0.932024	1.00015	0.970476	0.998002	0.986661	1.06881	1.01758	0.95095	1.05092	1.01452	1.05339	1.09407	1.02243	1.07824	1.16932	1.09186	1.03574	1.10704	1.19317	1.15001	1.22031	1.11179	1.14983	1.16099	1.18945	1.19824	1.22156	1.18357	1.24886	0.975606	1.01484	1.00316	1.08719	1.08944	1.02929	1.08392	1.04951	1.09351
2543.69	56.6382	0.963994	0.931642	1.0003	0.967514	0.997974	0.985191	1.06647	1.01459	0.954547	1.04533	1.01809	1.05136	1.09308	1.02553	1.07669	1.15813	1.08931	1.03113	1.10299	1.186	1.16172	1.21799	1.13071	1.15712	1.16645	1.17926	1.18656	1.21659	1.18907	1.26108	0.971356	1.01196	1.00238	1.08557	1.08652	1.02306	1.08535	1.05072	1.09683
2546.4	56.6837	0.965507	0.92926	0.999097	0.96737	0.994751	0.985128	1.06646	1.01777	0.952242	1.04591	1.01386	1.05029	1.09235	1.0243	1.07757	1.15804	1.08578	1.04096	1.10706	1.18483	1.16258	1.22317	1.131	1.14179	1.15937	1.18272	1.18567	1.23445	1.19126	1.26673	0.973602	1.0137	1.00114	1.08628	1.08643	1.02322	1.08485	1.05058	1.09679
2549	56.7292	0.965285	0.92893	0.998404	0.966515	0.994762	0.986357	1.06678	1.01655	0.950321	1.04673	1.01552	1.04954	1.09459	1.02572	1.07661	1.14555	1.09215	1.03335	1.10821	1.17807	1.15218	1.21278	1.12751	1.15317	1.16942	1.1892	1.18801	1.21687	1.18982	1.24037	0.973952	1.01392	0.998477	1.08421	1.08877	1.02335	1.08563	1.04934	1.09568
2551.68	56.7747	0.963074	0.928226	0.999573	0.96626	0.995026	0.979942	1.06537	1.01533	0.956954	1.04139	1.01302	1.05068	1.09218	1.02469	1.07642	1.15461	1.08628	1.0353	1.10274	1.18562	1.14949	1.21655	1.13404	1.15498	1.16765	1.18319	1.19327	1.21893	1.18409	1.24647	0.974849	1.01145	0.997493	1.08272	1.08807	1.02333	1.08662	1.04981	1.09615
2554.45	56.8203	0.96303	0.928877	1.00099	0.965186	0.992415	0.982296	1.06732	1.01498	0.954052	1.04576	1.01541	1.05134	1.09227	1.02312	1.07356	1.15579	1.09117	1.03461	1.10498	1.18599	1.148	1.22468	1.13326	1.15869	1.15405	1.18016	1.18995	1.23161	1.19229	1.2483	0.9739	1.01078	0.999586	1.08384	1.08913	1.01983	1.07681	1.05038	1.09397
2557.26	56.8658	0.963494	0.930873	1.00014	0.964389	0.993096	0.980489	1.06579	1.01431	0.950373	1.04558	1.01005	1.04408	1.09072	1.02594	1.07532	1.14394	1.09924	1.02554	1.10431	1.18738	1.15167	1.22098	1.1353	1.15697	1.15875	1.17348	1.18974	1.2292	1.19279	1.24838	0.974364	1.01196	0.998758	1.0862	1.09047	1.0205	1.07916	1.05119	1.09531
2560.05	56.9113	0.964285	0.93268	1.00054	0.965252	0.994586	0.978866	1.06352	1.0131	0.949445	1.04688	1.00952	1.04329	1.09265	1.02641	1.07341	1.15377	1.09448	1.0343	1.11378	1.18291	1.15639	1.21918	1.13183	1.16182	1.17053	1.18568	1.19175	1.22997	1.1922	1.25646	0.972263	1.00977	0.995394	1.08543	1.08484	1.02117	1.07535	1.0531	1.09628
2562.87	56.9568	0.963323	0.927904	1.00154	0.962293	0.990741	0.977721	1.06473	1.01691	0.953768	1.04442	1.00994	1.04747	1.09038	1.02499	1.07793	1.15515	1.09492	1.04263	1.10854	1.18235	1.15468	1.23189	1.12793	1.14627	1.16645	1.18208	1.19174	1.21404	1.18388	1.25919	0.974512	1.00722	0.996162	1.08313	1.08467	1.02093	1.07367	1.05105	1.09711
2565.58	57.0023	0.964257	0.930361	0.9989	0.961622	0.990791	0.978988	1.0618	1.01323	0.952983	1.04242	1.0099	1.04629	1.09235	1.02495	1.07713	1.1575	1.10261	1.03114	1.10626	1.18142	1.15139	1.23145	1.12123	1.15543	1.15586	1.18821	1.19436	1.23585	1.18206	1.25682	0.975475	1.00719	0.9929	1.08569	1.08374	1.02033	1.07375	1.04872	1.09182
2568.29	57.0478	0.964706	0.93094	0.999687	0.963148	0.98891	0.97677	1.06231	1.01014	0.952042	1.04179	1.00318	1.04734	1.09537	1.02673	1.07837	1.15677	1.10236	1.03784	1.10181	1.18538	1.15672	1.22804	1.12125	1.16056	1.16615	1.17437	1.19423	1.22322	1.1881	1.25321	0.974574	1.00497	0.994266	1.08401	1.08423	1.01947	1.07494	1.04813	1.09413
2570.92	57.0933	0.96329	0.928724	1.00096	0.962019	0.987711	0.977009	1.06147	1.01164	0.950066	1.03961	1.0041	1.045	1.09645	1.02616	1.07709	1.15953	1.1039	1.03621	1.10501	1.18863	1.14872	1.22597	1.12217	1.15872	1.16456	1.17656	1.19898	1.21641	1.1951	1.25472	0.973846	1.00817	0.996355	1.08505	1.08407	1.02082	1.07256	1.05031	1.09774
2573.6	57.1388	0.96503	0.931312	0.9976	0.958069	0.988188	0.975882	1.06199	1.01312	0.949322	1.03702	1.00421	1.04343	1.09579	1.0255	1.0756	1.15993	1.10107	1.03996	1.09849	1.19419	1.15689	1.22226	1.12228	1.15026	1.16649	1.18272	1.19338	1.22754	1.19316	1.25207	0.973675	1.00347	0.995472	1.08373	1.08117	1.01784	1.07191	1.04968	1.09784
2576.32	57.1843	0.964273	0.931568	1.00111	0.961549	0.988351	0.976501	1.06189	1.01105	0.950815	1.03771	1.00413	1.04311	1.09603	1.02433	1.07672	1.15261	1.09631	1.03709	1.10459	1.18762	1.16224	1.23321	1.12596	1.15399	1.15824	1.18197	1.18921	1.22511	1.19527	1.25421	0.974274	1.00234	0.993995	1.07955	1.08197	1.01854	1.07153	1.05042	1.09184
2579.1	57.2298	0.964781	0.9307	1.00105	0.959821	0.985309	0.973331	1.06092	1.01085	0.949758	1.03662	1.00537	1.04238	1.09524	1.0254	1.07623	1.16083	1.09653	1.03403	1.11344	1.18728	1.15075	1.23244	1.1324	1.15375	1.14782	1.18286	1.18827	1.22604	1.19393	1.24687	0.975191	1.00211	0.99266	1.07807	1.08276	1.01555	1.06998	1.05062	1.09354
2581.84	57.2753	0.963665	0.930259	1.00002	0.961848	0.98621	0.975716	1.06345	1.00939	0.946825	1.03731	1.00288	1.04313	1.09412	1.02614	1.07622	1.15977	1.0971	1.03228	1.11094	1.1821	1.15008	1.22673	1.12997	1.15677	1.15488	1.18174	1.18881	1.22671	1.1973	1.24611	0.973615	1.00123	0.98987	1.07829	1.08583	1.01081	1.07029	1.05217	1.09596
2584.58	57.3208	0.962591	0.931906	0.997993	0.958369	0.985827	0.975979	1.05937	1.00941	0.945862	1.03365	1.00319	1.04106	1.09241	1.02785	1.07767	1.15815	1.09291	1.02897	1.10974	1.17599	1.15666	1.217	1.12047	1.16085	1.15551	1.17141	1.18998	1.2291	1.19753	1.24712	0.972766	1.00025	0.989396	1.07871	1.08386	1.01193	1.07012	1.05207	1.09649
2587.28	57.3663	0.963084	0.930644	0.999412	0.960025	0.985288	0.976597	1.05826	1.01041	0.94691	1.03386	1.00336	1.03817	1.09389	1.02559	1.07851	1.15756	1.09582	1.02858	1.10086	1.1762	1.14836	1.21478	1.12669	1.15386	1.16244	1.17984	1.19566	1.22591	1.19535	1.25215	0.973512	1.00111	0.987968	1.07851	1.07628	1.01156	1.07096	1.04662	1.09464
2590	57.4118	0.965729	0.930681	0.998753	0.959482	0.984655	0.971727	1.06379	1.00936	0.947914	1.03496	1.00471	1.03726	1.09277	1.02341	1.07991	1.1607	1.09224	1.02722	1.09613	1.18664	1.15091	1.22346	1.12768	1.14907	1.16711	1.18613	1.18763	1.23497	1.18837	1.24671	0.973578	0.999233	0.987202	1.07717	1.07695	1.01209	1.07221	1.04866	1.09653
2592.73	57.4573	0.964531	0.931011	1.00002	0.958177	0.984277	0.972771	1.05881	1.00748	0.945237	1.03327	1.00243	1.03889	1.09236	1.02609	1.07603	1.16762	1.09051	1.03348	1.10023	1.18422	1.15159	1.2266	1.12667	1.15218	1.1699	1.19666	1.19591	1.21916	1.18481	1.24881	0.97416	0.996974	0.990571	1.07917	1.07981	1.01258	1.06338	1.0507	1.09618
2595.48	57.5028	0.964343	0.930737	1.00117	0.956514	0.982012	0.972306	1.05759	1.00961	0.945537	1.03164	1.00193	1.03716	1.08938	1.02666	1.07689	1.15539	1.09262	1.03296	1.11341	1.18389	1.15302	1.22565	1.13522	1.15066	1.16737	1.19034	1.18633	1.2305	1.17978	1.25285	0.974436	0.997953	0.988496	1.07841	1.07715	1.01187	1.06377	1.05318	1.09757
2598.18	57.5484	0.964192	0.930339	0.998669	0.957217	0.983528	0.97435	1.05578	1.00701	0.947218	1.03155	0.999342	1.03533	1.09412	1.02725	1.07708	1.15403	1.09851	1.03284	1.09934	1.18986	1.14425	1.22341	1.12287	1.14917	1.16775	1.18024	1.20209	1.23245	1.202	1.27394	0.973746	0.995694	0.989432	1.08106	1.08171	1.0087	1.06326	1.05161	1.09726
2600.89	57.5939	0.961523	0.929694	1.00151	0.959153	0.981151	0.972954	1.05224	1.00476	0.949158	1.03237	0.998982	1.03474	1.09545	1.02486	1.07806	1.15929	1.09899	1.03889	1.10683	1.18133	1.15352	1.21866	1.13007	1.14905	1.1799	1.17649	1.18739	1.22285	1.19528	1.25294	0.973299	0.99562	0.986555	1.07659	1.07928	1.00762	1.06227	1.05025	1.0967
2603.67	57.6394	0.963242	0.929472	1.003	0.957354	0.982076	0.971289	1.05424	1.00683	0.947287	1.03099	1.00018	1.03249	1.09625	1.02585	1.07906	1.16478	1.09895	1.03854	1.11025	1.18609	1.15696	1.22325	1.12343	1.16339	1.18052	1.20077	1.18678	1.23438	1.20891	1.25091	0.974173	0.996783	0.985301	1.07566	1.07855	1.01089	1.06257	1.05078	1.09272
2606.45	57.6849	0.962602	0.929305	0.999249	0.954782	0.981284	0.970315	1.05227	1.00571	0.945091	1.02935	0.997524	1.03011	1.09265	1.02395	1.0808	1.15359	1.10366	1.03105	1.10918	1.18199	1.1654	1.23229	1.12354	1.15343	1.16935	1.19478	1.19316	1.23553	1.20026	1.24472	0.976016	0.994994	0.985113	1.07633	1.07889	1.00543	1.05812	1.04892	1.09442
2609.18	57.7304	0.965008	0.9287	1.00107	0.956547	0.98119	0.970075	1.05139	1.0039	0.945817	1.02647	0.996289	1.03234	1.09237	1.0252	1.07616	1.15988	1.10551	1.03549	1.10721	1.17118	1.15606	1.23336	1.11854	1.14739	1.16293	1.17661	1.18941	1.2219	1.19898	1.24442	0.971846	0.990335	0.984721	1.07256	1.07466	1.00742	1.0522	1.04831	1.09713
2611.94	57.7759	0.961979	0.930604	1.0011	0.955064	0.97648	0.969695	1.05472	1.0042	0.943796	1.02264	0.991588	1.02885	1.09841	1.02072	1.08152	1.16649	1.10552	1.03577	1.10152	1.18773	1.15587	1.2336	1.14267	1.15048	1.17291	1.17893	1.18073	1.21376	1.19704	1.23977	0.971461	0.992134	0.983759	1.07123	1.07615	1.00812	1.05494	1.05274	1.09724
2614.64	57.8214	0.964735	0.929855	1.00022	0.95546	0.977125	0.969294	1.05413	1.00346	0.943136	1.0237	0.993174	1.02853	1.09391	1.02387	1.08201	1.16004	1.09103	1.04114	1.10683	1.17031	1.15397	1.23255	1.13338	1.1489	1.15619	1.18372	1.18891	1.23329	1.1921	1.24306	0.972337	0.990395	0.98486	1.07353	1.06919	0.99942	1.05506	1.04896	1.09555
2617.37	57.8669	0.962962	0.929152	0.998768	0.953557	0.978759	0.97001	1.04908	1.00546	0.94335	1.02329	0.993163	1.02849	1.09646	1.02459	1.07497	1.16449	1.09688	1.03906	1.10922	1.18265	1.15823	1.22392	1.12676	1.14803	1.16787	1.18078	1.19422	1.2162	1.18623	1.24971	0.971938	0.992645	0.983404	1.07404	1.07095	0.999866	1.0554	1.0479	1.09585
2620.04	57.9124	0.964504	0.928267	1.00069	0.952689	0.978654	0.967585	1.05145	1.00266	0.943674	1.02234	0.99262	1.02579	1.09161	1.02481	1.07801	1.15704	1.09176	1.03244	1.10988	1.18563	1.14441	1.21507	1.13486	1.15958	1.17302	1.18639	1.19895	1.22696	1.20359	1.24454	0.975541	0.98957	0.980702	1.07028	1.07229	1.00181	1.05207	1.0464	1.09888
2622.75	57.9579	0.965783	0.930228	1.00243	0.951752	0.976438	0.966283	1.05008	1.0026	0.943934	1.02571	0.992444	1.02583	1.0926	1.02368	1.07555	1.15138	1.09454	1.03899	1.10688	1.19097	1.15326	1.22251	1.119	1.15317	1.17527	1.1794	1.20195	1.22003	1.19634	1.24921	0.975474	0.989503	0.98108	1.06832	1.07363	1.00005	1.05375	1.04893	1.09713
2625.5	58.0034	0.964865	0.930195	0.99924	0.951398	0.978047	0.966284	1.05012	1.00104	0.944254	1.02252	0.993831	1.02437	1.0946	1.02537	1.07546	1.15243	1.09953	1.03833	1.10299	1.19236	1.1594	1.21757	1.13318	1.15046	1.16839	1.17754	1.19957	1.22345	1.19217	1.24452	0.973849	0.990814	0.981418	1.06748	1.07087	1.00074	1.05157	1.04657	1.09447
2628.27	58.0489	0.96236	0.928735	1.00189	0.950234	0.979407	0.964896	1.04865	1.00086	0.940791	1.01913	0.992696	1.02395	1.09221	1.02306	1.07633	1.15593	1.09356	1.03419	1.10503	1.17526	1.15804	1.20972	1.13258	1.15529	1.17249	1.18489	1.18402	1.22794	1.19417	1.24603	0.973028	0.9896	0.978911	1.0667	1.06917	1.00007	1.05009	1.04795	1.09412
2630.97	58.0944	0.963577	0.927308	0.999573	0.950341	0.976208	0.966402	1.04808	1.00283	0.940672	1.01807	0.989142	1.02347	1.08894	1.02373	1.07735	1.16231	1.09196	1.03351	1.10281	1.17462	1.15386	1.21544	1.12264	1.15821	1.17125	1.1865	1.17869	1.23404	1.19281	1.23953	0.972314	0.988352	0.977927	1.06788	1.06912	0.999856	1.05096	1.05134	1.09478
2633.69	58.1399	0.96253	0.928163	0.999683	0.949849	0.974099	0.966752	1.05	1.00048	0.942043	1.01696	0.990592	1.02073	1.09215	1.02443	1.07823	1.15841	1.09563	1.03589	1.10359	1.18107	1.15398	1.21722	1.12169	1.15228	1.17368	1.18192	1.18603	1.2363	1.18612	1.24903	0.971686	0.988612	0.976722	1.06596	1.06935	0.999321	1.0496	1.04933	1.09517
2636.44	58.1854	0.963933	0.928893	1.00039	0.950813	0.9761	0.966037	1.04763	0.999295	0.940731	1.01732	0.989776	1.01845	1.09526	1.02241	1.07964	1.15042	1.09756	1.03588	1.11224	1.17489	1.15027	1.21578	1.11978	1.15221	1.17341	1.17863	1.19451	1.23697	1.18305	1.25631	0.972935	0.988464	0.976757	1.0645	1.07063	0.998207	1.0478	1.04807	1.09575
2639.21	58.2309	0.965232	0.928829	1.00038	0.95125	0.976434	0.965599	1.0428	0.997962	0.940301	1.01679	0.985424	1.0177	1.09377	1.02146	1.07952	1.15187	1.09868	1.03344	1.11562	1.17523	1.1503	1.22195	1.12757	1.15967	1.16556	1.17696	1.20286	1.23572	1.1807	1.24976	0.975127	0.98745	0.978911	1.0635	1.06801	0.99667	1.04886	1.05088	1.09814
2641.94	58.2765	0.963391	0.928165	1.00068	0.949882	0.972811	0.96643	1.04267	0.996744	0.94085	1.01397	0.986665	1.01787	1.09279	1.02226	1.07687	1.15514	1.09509	1.02882	1.10971	1.18405	1.15169	1.22416	1.14058	1.15998	1.16349	1.18006	1.20019	1.22247	1.18187	1.25083	0.97519	0.985736	0.978329	1.05894	1.06366	0.995722	1.05006	1.05037	1.09705
2644.65	58.322	0.961543	0.92801	1.0009	0.949568	0.971362	0.96741	1.04389	0.999558	0.940092	1.01349	0.987156	1.01805	1.09401	1.02265	1.07622	1.15462	1.09528	1.02876	1.10775	1.18147	1.14886	1.21987	1.13934	1.15654	1.16659	1.18366	1.19821	1.21662	1.18993	1.24692	0.974921	0.98438	0.975924	1.05605	1.06506	0.995373	1.04818	1.0486	1.09584
2647.36	58.3675	0.962647	0.927623	0.996722	0.949207	0.973096	0.964667	1.04445	0.998965	0.940971	1.01421	0.982777	1.01778	1.09544	1.0231	1.07809	1.15866	1.10103	1.03531	1.10885	1.17353	1.15499	1.22321	1.13131	1.15384	1.1706	1.18171	1.2035	1.22695	1.18497	1.24596	0.974232	0.985532	0.973808	1.05611	1.0624	0.996001	1.04634	1.04748	1.09526
2650.04	58.413	0.962876	0.927783	0.996914	0.948023	0.970886	0.963235	1.04671	0.996444	0.940476	1.01216	0.982538	1.01709	1.09368	1.02425	1.07949	1.16538	1.09655	1.03127	1.10456	1.17883	1.15034	1.23144	1.12375	1.15147	1.16085	1.18159	1.19158	1.22186	1.17988	1.2522	0.971831	0.986689	0.976366	1.05756	1.06038	0.993426	1.04448	1.04827	1.09574
2652.78	58.4585	0.963013	0.928655	1.00057	0.946924	0.972047	0.963264	1.03708	0.992156	0.938045	1.01324	0.982629	1.01178	1.09404	1.02167	1.0779	1.15549	1.09888	1.0278	1.10581	1.19108	1.146	1.22418	1.12601	1.1473	1.16073	1.18073	1.19633	1.22532	1.19556	1.25203	0.972777	0.988398	0.975734	1.05394	1.06127	0.990655	1.04394	1.0487	1.09305
2655.49	58.504	0.961307	0.929121	1.00054	0.94753	0.972828	0.962972	1.03718	0.995043	0.937825	1.01115	0.983689	1.01066	1.09593	1.02304	1.07485	1.14912	1.09343	1.03008	1.10239	1.18315	1.14616	1.21854	1.12162	1.14517	1.16895	1.18866	1.19608	1.23291	1.20608	1.26149	0.973754	0.983598	0.975786	1.05606	1.06034	0.990893	1.04068	1.05055	1.09535
2658.23	58.5495	0.962093	0.931086	1.00112	0.944433	0.970636	0.962003	1.03882	0.993502	0.937855	1.01025	0.97965	1.0103	1.09603	1.02429	1.07551	1.15585	1.08994	1.03288	1.10785	1.17545	1.14303	1.21671	1.12465	1.14896	1.17896	1.18758	1.18706	1.2369	1.20889	1.25433	0.97026	0.980034	0.973232	1.05628	1.05648	0.989595	1.03975	1.04827	1.09837
2660.94	58.595	0.963768	0.930336	1.00368	0.946669	0.968966	0.961041	1.03841	0.99085	0.936902	1.0078	0.978997	1.0122	1.09845	1.02211	1.07835	1.15368	1.09795	1.03452	1.10676	1.18137	1.14927	1.24534	1.12991	1.15445	1.1727	1.18415	1.18888	1.2269	1.20477	1.24201	0.973067	0.983925	0.975328	1.0529	1.0591	0.9878	1.03604	1.04809	1.09627
2663.73	58.6405	0.96195	0.928859	1.00171	0.946226	0.968338	0.961092	1.04073	0.9956	0.934856	1.00857	0.980861	1.00871	1.09445	1.02438	1.07862	1.14695	1.09181	1.03491	1.10483	1.18354	1.14982	1.23265	1.13181	1.14494	1.15554	1.18644	1.19442	1.21831	1.20894	1.24877	0.970756	0.979543	0.973266	1.05238	1.05493	0.990004	1.04073	1.0479	1.09548
2666.51	58.686	0.95961	0.929972	1.00236	0.945822	0.96741	0.959906	1.04055	0.996175	0.93572	1.00632	0.977662	1.00664	1.09184	1.02322	1.07804	1.15193	1.09449	1.0374	1.114	1.18184	1.16259	1.21341	1.13183	1.14745	1.16584	1.18694	1.19296	1.22424	1.19383	1.26292	0.971929	0.982016	0.974839	1.0531	1.05953	0.987594	1.03915	1.05185	1.09626
2669.15	58.7315	0.963561	0.928224	1.0004	0.94478	0.970717	0.961001	1.0312	0.990226	0.935402	1.00376	0.975809	1.00777	1.0943	1.02289	1.07929	1.14397	1.09798	1.03221	1.11275	1.18581	1.16109	1.22325	1.13489	1.14741	1.17173	1.18633	1.1966	1.22602	1.19681	1.24558	0.971539	0.981615	0.97408	1.05546	1.05734	0.988025	1.03931	1.05323	1.09607
2671.72	58.777	0.961765	0.928402	1.00158	0.943615	0.967396	0.960999	1.03085	0.991307	0.933686	1.00367	0.973817	1.00609	1.09541	1.01822	1.07801	1.14612	1.09379	1.04229	1.10827	1.17252	1.16057	1.24047	1.12981	1.14829	1.15372	1.18661	1.19377	1.22248	1.18934	1.2347	0.973702	0.981755	0.972052	1.04958	1.05314	0.98428	1.03463	1.0523	1.0942
2674.5	58.8225	0.962266	0.926897	1.00014	0.944217	0.966404	0.959545	1.03108	0.988814	0.934003	1.00316	0.973577	1.00696	1.09265	1.02025	1.07658	1.15275	1.0942	1.04469	1.10329	1.1745	1.15644	1.23081	1.12084	1.16386	1.15931	1.18313	1.19113	1.22838	1.18699	1.23596	0.971883	0.982286	0.972474	1.04554	1.05359	0.983103	1.03099	1.05393	1.09335
2677.28	58.868	0.961928	0.926722	0.999997	0.944076	0.968236	0.960045	1.03153	0.986529	0.933615	1.00417	0.973329	1.00551	1.0906	1.02173	1.07777	1.15534	1.09474	1.03245	1.10294	1.17268	1.15051	1.22051	1.12734	1.15244	1.16372	1.19205	1.18786	1.22659	1.18375	1.26039	0.973082	0.977316	0.971549	1.04793	1.05156	0.985463	1.03178	1.05147	1.0987
2680.05	58.9135	0.962309	0.927875	1.00113	0.941373	0.96801	0.959005	1.03367	0.987486	0.931624	1.00153	0.971671	1.0045	1.09122	1.02285	1.0795	1.1592	1.08884	1.03147	1.10272	1.1693	1.15452	1.21221	1.12586	1.1412	1.1672	1.19226	1.1893	1.22758	1.17795	1.25641	0.971512	0.976792	0.970092	1.04841	1.05016	0.985338	1.03286	1.05408	1.09687
2682.81	58.959	0.961706	0.929141	1.00064	0.941862	0.968073	0.958337	1.03241	0.985553	0.930951	0.999936	0.971665	1.00193	1.0919	1.02161	1.07642	1.15448	1.08681	1.03533	1.10812	1.17168	1.15401	1.22573	1.12309	1.14868	1.17498	1.17768	1.18531	1.23079	1.1963	1.25608	0.97258	0.978857	0.97038	1.04794	1.0507	0.981623	1.0311	1.05168	1.09718
2685.54	59.0046	0.962109	0.928015	1.00113	0.94363	0.968201	0.956766	1.02952	0.984	0.932141	0.998529	0.970673	1.00282	1.09316	1.02187	1.07726	1.14802	1.09211	1.03121	1.10897	1.1729	1.15198	1.22526	1.12531	1.15382	1.16908	1.17888	1.18671	1.22775	1.21273	1.25517	0.973411	0.979888	0.9706	1.04504	1.04646	0.981835	1.0285	1.05153	1.09849
2688.25	59.0501	0.961707	0.928934	1.00065	0.942609	0.970267	0.956653	1.0278	0.984479	0.934339	0.998504	0.970319	1.00238	1.09257	1.02439	1.07684	1.14695	1.09209	1.04035	1.10761	1.18064	1.15506	1.21346	1.12719	1.1489	1.15789	1.18242	1.19395	1.22795	1.19143	1.25594	0.973268	0.977729	0.968609	1.04249	1.04395	0.981128	1.02795	1.05276	1.09535
2690.93	59.0956	0.964037	0.928382	1.00059	0.942732	0.967282	0.955864	1.02656	0.98011	0.9307	0.996717	0.971588	0.999629	1.09053	1.02443	1.07615	1.16539	1.09261	1.04061	1.10818	1.18215	1.1563	1.21375	1.12982	1.14813	1.15727	1.17919	1.19729	1.22084	1.18782	1.25364	0.974145	0.97783	0.96873	1.04342	1.04404	0.978896	1.0268	1.05065	1.09534
2693.54	59.1411	0.964901	0.929699	1.00441	0.943293	0.965631	0.954943	1.02837	0.977944	0.930471	0.996285	0.971707	0.999559	1.09148	1.02252	1.07852	1.168	1.09448	1.03615	1.10746	1.17257	1.15647	1.22495	1.13004	1.15862	1.15762	1.18598	1.19857	1.22366	1.19503	1.25988	0.973761	0.975216	0.968088	1.04336	1.04284	0.978256	1.02291	1.04986	1.09517
2696.34	59.1866	0.964154	0.927976	1.00085	0.942866	0.966377	0.956464	1.02489	0.979008	0.930548	0.994487	0.970569	0.998801	1.09087	1.02058	1.0785	1.15554	1.09301	1.03557	1.10303	1.1748	1.15127	1.22321	1.13389	1.1598	1.1634	1.19625	1.19657	1.22886	1.19163	1.25722	0.973334	0.975945	0.967679	1.04329	1.04377	0.978136	1.02194	1.04733	1.09894
2699.11	59.2321	0.963728	0.927224	1.00099	0.94172	0.966888	0.953721	1.02597	0.979717	0.930625	0.993413	0.967516	0.997607	1.09542	1.02266	1.07765	1.15857	1.09071	1.03824	1.10907	1.18085	1.15313	1.22356	1.13606	1.15948	1.16124	1.19528	1.2069	1.22829	1.19802	1.24515	0.973681	0.977404	0.97031	1.03938	1.04147	0.976633	1.02385	1.04836	1.09441
2701.94	59.2776	0.962795	0.929111	1.00265	0.943434	0.965881	0.956171	1.02339	0.982569	0.928327	0.993587	0.967285	0.99432	1.09538	1.02545	1.07842	1.15759	1.10036	1.03758	1.1114	1.1779	1.1524	1.22237	1.14026	1.15414	1.16361	1.18801	1.20313	1.23415	1.20219	1.25616	0.972238	0.97726	0.969763	1.03499	1.03939	0.979702	1.02254	1.04942	1.09476
2704.75	59.3231	0.963998	0.929653	1.00158	0.941491	0.96435	0.955983	1.01935	0.981716	0.929702	0.995174	0.965838	0.993466	1.09243	1.02565	1.07644	1.15594	1.10285	1.04115	1.10723	1.18601	1.15222	1.21744	1.13811	1.15021	1.15029	1.17212	1.1951	1.22649	1.19163	1.24837	0.973074	0.977288	0.967011	1.03689	1.03925	0.974396	1.02189	1.05028	1.09702
2707.39	59.3686	0.960913	0.929621	1.00166	0.940464	0.961963	0.95578	1.0201	0.976372	0.931271	0.992268	0.968029	0.991308	1.08979	1.02487	1.07425	1.15722	1.09062	1.02687	1.1007	1.18882	1.1536	1.22147	1.13143	1.15364	1.15976	1.17912	1.17925	1.23006	1.18129	1.26571	0.972431	0.971326	0.969281	1.03362	1.03876	0.974292	1.02233	1.04984	1.09702
2709.95	59.4141	0.961283	0.929682	1.00233	0.940131	0.961396	0.956486	1.01932	0.976934	0.930649	0.991924	0.966494	0.993898	1.09138	1.02335	1.07601	1.15403	1.09346	1.03473	1.10112	1.17811	1.15415	1.23483	1.12717	1.16423	1.15851	1.18972	1.1869	1.22	1.18285	1.25648	0.972674	0.975995	0.965518	1.03422	1.03624	0.971897	1.0206	1.05293	1.09615
2712.67	59.4596	0.962395	0.929875	1.00222	0.940426	0.964417	0.955793	1.01895	0.973935	0.927567	0.990465	0.963542	0.995463	1.0948	1.02615	1.08082	1.15151	1.09042	1.03181	1.10901	1.17822	1.14375	1.23149	1.12902	1.15786	1.15956	1.16843	1.18544	1.22977	1.19197	1.25454	0.971729	0.975189	0.967917	1.03419	1.03723	0.973277	1.0197	1.05083	1.0955
2715.4	59.5051	0.963341	0.929362	1.00205	0.94223	0.961624	0.954735	1.01648	0.974985	0.928489	0.989528	0.964108	0.992121	1.09567	1.02686	1.07548	1.13828	1.09012	1.02657	1.09875	1.19154	1.1535	1.20883	1.12427	1.16045	1.17554	1.18691	1.19649	1.22146	1.19136	1.23637	0.973034	0.974883	0.963417	1.03356	1.03548	0.970466	1.02002	1.05023	1.09657
2718.14	59.5506	0.962497	0.928358	1.00352	0.938115	0.962624	0.952994	1.01568	0.973295	0.927246	0.988578	0.961916	0.988715	1.09313	1.02235	1.07853	1.152	1.09717	1.03366	1.09686	1.17055	1.15075	1.22937	1.1236	1.15233	1.17757	1.20021	1.19757	1.21856	1.19092	1.24165	0.975508	0.972766	0.961538	1.0302	1.03273	0.968617	1.01797	1.05077	1.09502
2720.91	59.5961	0.961694	0.927786	1.00335	0.935901	0.961499	0.953484	1.01638	0.973804	0.924236	0.985873	0.964012	0.988504	1.09205	1.02363	1.07858	1.14145	1.09907	1.04197	1.1055	1.18686	1.15202	1.22683	1.12452	1.15167	1.16807	1.17714	1.19017	1.23294	1.19676	1.24711	0.973215	0.973161	0.966612	1.03011	1.03611	0.969977	1.01967	1.05166	1.09755
2723.66	59.6416	0.962449	0.928784	0.999697	0.939277	0.959125	0.952976	1.01387	0.971977	0.92538	0.984911	0.96226	0.985837	1.09367	1.02223	1.07838	1.15545	1.09669	1.03775	1.11179	1.19574	1.13898	1.22472	1.12332	1.15904	1.1693	1.19766	1.18369	1.23771	1.18705	1.24418	0.974156	0.973722	0.966806	1.02768	1.03063	0.967904	1.0175	1.05405	1.09547
2726.35	59.6871	0.962048	0.929789	0.997615	0.93907	0.962701	0.955256	1.01324	0.973038	0.922868	0.9839	0.962471	0.986876	1.094	1.02287	1.07831	1.14498	1.09877	1.02984	1.10205	1.18914	1.15534	1.24186	1.12732	1.15108	1.17315	1.18275	1.1796	1.22414	1.19359	1.2422	0.970606	0.975571	0.966457	1.02687	1.02839	0.970049	1.01348	1.04787	1.09647
2729.11	59.7327	0.962406	0.926729	1.00056	0.939618	0.96111	0.953	1.01331	0.974947	0.921103	0.984895	0.959006	0.983579	1.09164	1.02196	1.0755	1.16085	1.09746	1.03903	1.10906	1.19131	1.15731	1.23422	1.13376	1.15729	1.16668	1.19471	1.17999	1.23232	1.19131	1.24762	0.969578	0.975366	0.963991	1.02149	1.02531	0.97029	1.01343	1.04788	1.09734
2731.86	59.7782	0.961739	0.928584	1.00218	0.940109	0.961499	0.953187	1.01179	0.970678	0.921279	0.985739	0.959555	0.985351	1.09196	1.02015	1.07591	1.15425	1.10617	1.0251	1.11274	1.18075	1.15223	1.22626	1.13387	1.16041	1.16453	1.18472	1.19552	1.22605	1.20743	1.24172	0.971937	0.97243	0.966829	1.02293	1.02959	0.968044	1.01399	1.04991	1.09683
2734.57	59.8237	0.960302	0.929648	1.00008	0.937706	0.960966	0.955087	1.00858	0.970705	0.922103	0.982839	0.958167	0.987192	1.09247	1.02148	1.07725	1.16046	1.08995	1.03269	1.11354	1.1732	1.14612	1.22473	1.12551	1.15336	1.16894	1.18125	1.18985	1.2298	1.21002	1.23819	0.972419	0.971603	0.966028	1.02234	1.0294	0.967415	1.01561	1.05104	1.09763
2737.23	59.8692	0.961103	0.931198	0.998876	0.936731	0.962344	0.954391	1.00576	0.971051	0.923421	0.981921	0.957257	0.984535	1.09309	1.02156	1.07508	1.16213	1.09582	1.02911	1.1123	1.17806	1.15672	1.22803	1.11886	1.15439	1.17759	1.18057	1.19699	1.23178	1.1988	1.25881	0.970189	0.974425	0.964068	1.02339	1.02492	0.966298	1.0119	1.04857	1.0964
2739.95	59.9147	0.961814	0.928483	0.999985	0.939214	0.962108	0.952264	1.0069	0.968728	0.917339	0.981313	0.957101	0.984284	1.09234	1.02327	1.07981	1.14893	1.0929	1.03522	1.11294	1.17375	1.15728	1.23721	1.12125	1.1545	1.17324	1.18698	1.19078	1.22564	1.19373	1.26579	0.97205	0.974382	0.961577	1.02073	1.02485	0.969077	1.01275	1.04926	1.09475
2742.64	59.9602	0.962331	0.929297	1.00066	0.937623	0.959265	0.954049	1.00878	0.966546	0.918558	0.981247	0.955673	0.982316	1.09346	1.02317	1.08063	1.1436	1.09192	1.04089	1.11325	1.18088	1.16414	1.21923	1.11691	1.15778	1.15875	1.18514	1.20472	1.21752	1.18748	1.25101	0.969585	0.972217	0.962975	1.01879	1.02317	0.963615	1.0096	1.05317	1.09698
2745.42	60.0057	0.963351	0.928512	1.00146	0.938503	0.959914	0.951335	1.00494	0.965382	0.918256	0.980969	0.954075	0.980721	1.09659	1.02237	1.0779	1.14854	1.09432	1.03654	1.11144	1.18707	1.16703	1.20897	1.13639	1.15601	1.16671	1.18598	1.20468	1.22185	1.20058	1.23959	0.970434	0.973486	0.963868	1.01582	1.02109	0.960251	1.00611	1.05405	1.09688
2748.15	60.0512	0.961472	0.927689	1.00212	0.938535	0.958133	0.950313	1.00599	0.965164	0.917042	0.981453	0.950876	0.980578	1.09156	1.02076	1.07637	1.14728	1.08574	1.02899	1.10712	1.18982	1.15427	1.21528	1.12081	1.15607	1.17384	1.17871	1.20393	1.22373	1.18554	1.24503	0.972533	0.967943	0.961563	1.01795	1.01577	0.959945	1.00799	1.05129	1.09567
2750.92	60.0967	0.961827	0.929431	0.999961	0.937252	0.959053	0.949291	1.00537	0.965485	0.918823	0.976991	0.955507	0.980995	1.09006	1.02275	1.07706	1.15705	1.09162	1.03795	1.11517	1.18346	1.1586	1.22175	1.1316	1.15547	1.16437	1.1795	1.2044	1.21943	1.18412	1.25121	0.972528	0.968628	0.962537	1.01704	1.0165	0.958702	1.00671	1.05057	1.09477
2753.65	60.1422	0.961337	0.927556	1.00096	0.936005	0.959553	0.947488	1.00572	0.965436	0.915377	0.979013	0.952988	0.977786	1.08805	1.02151	1.07707	1.15996	1.10205	1.03855	1.1118	1.18476	1.15074	1.22527	1.12956	1.15983	1.16315	1.18662	1.19865	1.21801	1.18791	1.24424	0.97306	0.973608	0.960937	1.01589	1.01551	0.959251	1.00597	1.04702	1.09599
2756.44	60.1877	0.962249	0.92946	0.999491	0.934197	0.960459	0.951719	0.999585	0.963137	0.916159	0.975115	0.954967	0.979435	1.09569	1.02189	1.07882	1.16274	1.09407	1.02902	1.11433	1.18672	1.15539	1.23379	1.12323	1.15951	1.16728	1.1851	1.18791	1.21786	1.19621	1.23157	0.972451	0.973341	0.96229	1.01314	1.01482	0.960703	1.0077	1.04458	1.09698
2759.22	60.2332	0.9623	0.929179	1.00113	0.935739	0.962243	0.952959	1.00049	0.961554	0.915622	0.976912	0.953248	0.975446	1.09441	1.027	1.07898	1.1686	1.09899	1.03141	1.10761	1.1873	1.1624	1.2277	1.13028	1.15025	1.16322	1.19363	1.19091	1.21428	1.19059	1.25015	0.971151	0.97279	0.960875	1.00954	1.01224	0.95786	1.00182	1.0497	1.0983
2761.98	60.2787	0.96345	0.929857	1.00226	0.934886	0.960514	0.950352	0.999852	0.963532	0.916279	0.97464	0.949413	0.975492	1.09275	1.02225	1.07753	1.15377	1.10076	1.03853	1.10178	1.18854	1.15472	1.22249	1.12959	1.15323	1.16746	1.18652	1.19587	1.22083	1.19332	1.25263	0.973585	0.968938	0.963662	1.00779	1.01204	0.95997	1.00114	1.05036	1.0992
2764.68	60.3242	0.964925	0.929446	1.00074	0.935926	0.958833	0.950358	0.998645	0.96175	0.916861	0.973872	0.950881	0.974177	1.09131	1.02012	1.07875	1.15603	1.10534	1.02967	1.10501	1.18535	1.15578	1.22965	1.13924	1.14568	1.1659	1.17879	1.18393	1.21406	1.18789	1.23767	0.972752	0.967805	0.960093	1.00939	1.01102	0.959898	1.00489	1.05048	1.094
2767.38	60.3697	0.963208	0.92815	1.00042	0.935541	0.958539	0.949689	0.994838	0.959084	0.913022	0.973594	0.950366	0.976065	1.09531	1.02283	1.07688	1.15944	1.10572	1.03661	1.10938	1.19532	1.15992	1.20669	1.13273	1.15685	1.1652	1.17741	1.18817	1.22116	1.19915	1.24681	0.971761	0.969339	0.961317	1.00637	1.0105	0.96053	1.00253	1.04987	1.09316
2770.05	60.4152	0.961963	0.926979	1.00112	0.936953	0.956915	0.949095	0.994301	0.960852	0.914113	0.972605	0.950571	0.973726	1.09276	1.02485	1.07822	1.15512	1.10867	1.03753	1.10709	1.19319	1.15594	1.22587	1.13013	1.14572	1.16103	1.1877	1.19039	1.21733	1.20087	1.25253	0.973013	0.971565	0.96368	1.00887	1.01054	0.960107	1.00406	1.04631	1.0955
2772.74	60.4608	0.962563	0.928576	1.00082	0.937782	0.961136	0.951068	0.996314	0.956053	0.913642	0.976482	0.947802	0.971602	1.09256	1.02305	1.07638	1.15413	1.10085	1.0353	1.10963	1.1804	1.15012	1.21328	1.13211	1.1589	1.17058	1.19173	1.18406	1.22563	1.20452	1.26827	0.969999	0.971278	0.963114	1.00714	1.00906	0.958897	1.00421	1.04382	1.09739
2775.4	60.5063	0.962191	0.929938	0.999521	0.938106	0.95839	0.952926	0.994662	0.956448	0.911588	0.970139	0.950045	0.970874	1.09124	1.0255	1.0749	1.14965	1.08603	1.04053	1.10181	1.17995	1.14663	1.21061	1.12933	1.1565	1.17763	1.18429	1.2027	1.23202	1.18846	1.25695	0.972357	0.969419	0.963526	1.00738	1.00537	0.958284	1.00077	1.05193	1.09735
2778.12	60.5518	0.960776	0.927985	1.00177	0.937633	0.957237	0.950741	0.990293	0.960352	0.908573	0.973876	0.947336	0.973527	1.09488	1.02065	1.07626	1.14323	1.11646	1.04106	1.10634	1.2011	1.15554	1.24234	1.14414	1.14931	1.17428	1.18682	1.20777	1.23301	1.19359	1.24836	0.971319	0.969909	0.962542	1.00512	1.00602	0.955545	0.999939	1.05211	1.09785
2780.87	60.5973	0.961415	0.928255	1.00291	0.937415	0.959447	0.949386	0.991882	0.958671	0.911843	0.97446	0.947009	0.971811	1.09032	1.0224	1.07497	1.15488	1.09053	1.04286	1.10956	1.19723	1.15399	1.23439	1.13013	1.15441	1.16569	1.19746	1.19352	1.23538	1.19272	1.23224	0.975107	0.968053	0.962164	1.00169	1.00521	0.95775	1.00067	1.04834	1.09525
2783.68	60.6428	0.961739	0.927492	1.00169	0.937163	0.95844	0.949799	0.991023	0.955338	0.91141	0.972801	0.946702	0.972607	1.09533	1.02176	1.07512	1.14889	1.09706	1.03761	1.11088	1.18437	1.16493	1.23398	1.12636	1.15598	1.16652	1.18213	1.19461	1.22637	1.19284	1.24271	0.973533	0.968432	0.96255	1.00028	1.004	0.959033	1.00175	1.0488	1.09338
2786.49	60.6883	0.962831	0.925944	1.00129	0.937529	0.959223	0.950064	0.990756	0.955329	0.910423	0.970889	0.947161	0.969853	1.09247	1.02318	1.07222	1.16111	1.09553	1.03513	1.1075	1.18372	1.16758	1.22269	1.13546	1.15802	1.16538	1.18384	1.19203	1.22064	1.20243	1.25924	0.973317	0.968859	0.96101	1.00071	1.00243	0.957092	0.998087	1.04942	1.09425
2789.28	60.7338	0.962795	0.927314	1.00311	0.935917	0.957172	0.946578	0.985463	0.955508	0.908422	0.970738	0.950779	0.969069	1.09028	1.0241	1.07501	1.16209	1.09619	1.03612	1.10959	1.18219	1.15352	1.22626	1.12878	1.16215	1.16193	1.1719	1.19527	1.22007	1.20277	1.24831	0.972686	0.966831	0.960182	0.997885	1.00355	0.952085	0.997026	1.05049	1.09605
2791.99	60.7793	0.963362	0.927792	1.0025	0.935247	0.958241	0.94773	0.987594	0.954463	0.909384	0.970611	0.948362	0.968964	1.09511	1.02501	1.07341	1.16532	1.09196	1.032	1.1052	1.17993	1.15124	1.21758	1.12639	1.14812	1.16607	1.1839	1.1934	1.22679	1.18298	1.24329	0.972024	0.96963	0.959853	0.998146	0.996091	0.953973	0.99833	1.04765	1.09638
2794.65	60.8248	0.964	0.928305	1.00049	0.93697	0.957446	0.949756	0.987364	0.952281	0.908716	0.967757	0.945677	0.968752	1.09471	1.02296	1.07551	1.15975	1.09537	1.04029	1.10588	1.17699	1.15471	1.22963	1.12956	1.15693	1.16248	1.18516	1.19062	1.22199	1.1866	1.25043	0.973623	0.971868	0.960568	0.997133	0.998813	0.954173	0.999858	1.04935	1.09626
2797.24	60.8703	0.964344	0.928371	1.00115	0.936666	0.958774	0.949295	0.987771	0.954197	0.906048	0.968406	0.946601	0.966525	1.09626	1.02017	1.07514	1.1496	1.08928	1.03736	1.117	1.17915	1.15462	1.22041	1.12819	1.15694	1.17332	1.17861	1.19535	1.22395	1.18628	1.25878	0.974501	0.97108	0.960208	0.995076	0.99631	0.952447	0.998156	1.04898	1.10098
2799.92	60.9158	0.964198	0.930747	1.00175	0.936681	0.958606	0.949491	0.985227	0.950898	0.908621	0.966319	0.945974	0.964325	1.09201	1.02181	1.0762	1.14429	1.10192	1.03761	1.11436	1.18541	1.15354	1.23504	1.1243	1.15166	1.16651	1.17679	1.20713	1.23485	1.18281	1.26168	0.973899	0.970531	0.959215	0.993448	0.997432	0.95372	0.997574	1.04836	1.09866
2802.63	60.9613	0.962351	0.928778	1.001	0.935493	0.958627	0.952424	0.982515	0.947642	0.907989	0.965839	0.946247	0.963476	1.09709	1.02075	1.07787	1.14735	1.10111	1.03917	1.10604	1.18865	1.15099	1.22485	1.13406	1.15418	1.17352	1.17555	1.1868	1.22915	1.18665	1.25402	0.974391	0.970287	0.960469	0.997366	0.99765	0.952211	0.99377	1.04864	1.09563
2805.42	61.0068	0.961051	0.929343	1.00133	0.934399	0.958701	0.950923	0.981107	0.946674	0.907401	0.967199	0.947504	0.96543	1.09359	1.01997	1.07682	1.15674	1.08897	1.03134	1.10155	1.17403	1.15359	1.21429	1.12081	1.14653	1.17013	1.18365	1.20009	1.22221	1.19541	1.25172	0.974277	0.969543	0.960434	0.994769	0.99649	0.953213	0.996636	1.04925	1.09537
2808.23	61.0523	0.962368	0.929424	1.00154	0.93478	0.956708	0.952372	0.978607	0.948142	0.907263	0.965855	0.941883	0.968506	1.09168	1.02359	1.07512	1.16117	1.10041	1.04502	1.10534	1.18862	1.14857	1.22195	1.1311	1.15788	1.1665	1.1942	1.1838	1.2103	1.19908	1.25573	0.972709	0.968168	0.962371	0.99244	0.995801	0.954496	0.992943	1.04762	1.09956
2811.01	61.0978	0.961937	0.927954	1.00123	0.936565	0.956861	0.949366	0.976918	0.948803	0.903474	0.963433	0.940964	0.966197	1.09303	1.01681	1.07492	1.16264	1.10196	1.04386	1.115	1.19061	1.14553	1.22832	1.13218	1.16772	1.15933	1.17841	1.18871	1.22652	1.19705	1.25729	0.975376	0.96912	0.963103	0.990949	0.992282	0.952612	0.994015	1.04874	1.09745
2813.75	61.1433	0.962107	0.928031	1.00011	0.935383	0.95811	0.949051	0.980877	0.945309	0.902529	0.966359	0.941512	0.964862	1.09301	1.01677	1.07346	1.1573	1.09635	1.03889	1.10576	1.1771	1.16165	1.22423	1.11293	1.15515	1.1609	1.1728	1.1844	1.22447	1.19313	1.25121	0.973996	0.969381	0.960273	0.989373	0.991077	0.951255	0.993919	1.05095	1.09777
2816.5	61.1889	0.960595	0.929301	0.99858	0.937631	0.958364	0.948677	0.976542	0.945441	0.904308	0.962831	0.94323	0.964507	1.09188	1.02145	1.07718	1.1532	1.10286	1.04204	1.11175	1.17757	1.13943	1.24746	1.1318	1.14598	1.17275	1.18079	1.18712	1.2203	1.19427	1.25767	0.97258	0.967583	0.959975	0.988993	0.989357	0.949234	0.995069	1.04988	1.09648
2819.22	61.2344	0.96042	0.930502	0.999949	0.935817	0.958493	0.946968	0.976081	0.946256	0.902793	0.965927	0.942987	0.961899	1.09149	1.01744	1.07939	1.16914	1.09831	1.03998	1.11097	1.1814	1.14908	1.23411	1.12807	1.15886	1.16464	1.17545	1.18777	1.22876	1.18594	1.25354	0.973745	0.969069	0.96249	0.987196	0.991039	0.948805	0.989252	1.04924	1.09862
2821.96	61.2799	0.963361	0.92836	1.00139	0.934956	0.958222	0.949534	0.975164	0.945223	0.906123	0.965464	0.941189	0.96445	1.09731	1.02245	1.07131	1.17232	1.09407	1.0383	1.11575	1.18353	1.14929	1.22952	1.12911	1.15492	1.16155	1.18633	1.20505	1.23174	1.18654	1.25266	0.973634	0.967683	0.96353	0.988202	0.990188	0.950637	0.991679	1.04873	1.0996
2824.66	61.3254	0.964018	0.927128	1.00098	0.933347	0.95717	0.949396	0.975756	0.944581	0.904837	0.963874	0.942974	0.962305	1.09424	1.02238	1.07243	1.15401	1.09333	1.04968	1.11618	1.18553	1.15162	1.21751	1.12029	1.17059	1.18055	1.184	1.18773	1.24079	1.17866	1.24885	0.973453	0.968996	0.960811	0.9876	0.984522	0.948509	0.996131	1.05277	1.1
2827.35	61.3709	0.958198	0.926835	1.00167	0.935089	0.958955	0.947844	0.971559	0.94555	0.902441	0.962476	0.942359	0.96239	1.0919	1.02195	1.07263	1.16265	1.09724	1.03528	1.10258	1.17603	1.15346	1.21815	1.12563	1.1589	1.17098	1.17587	1.19643	1.22202	1.19271	1.2591	0.973868	0.969252	0.96201	0.983926	0.984249	0.948535	0.995877	1.05007	1.0985
2829.94	61.4164	0.960807	0.927083	1.00111	0.936082	0.957935	0.949017	0.972373	0.945954	0.900861	0.964874	0.943632	0.962815	1.0918	1.0194	1.07779	1.15402	1.09259	1.03725	1.11338	1.17455	1.15168	1.22732	1.12958	1.15846	1.16702	1.1784	1.18245	1.20878	1.20971	1.23741	0.973085	0.968982	0.959551	0.983162	0.987565	0.949068	0.9898	1.04717	1.09623
2832.61	61.4619	0.95958	0.928024	1.00222	0.933726	0.959024	0.947235	0.968771	0.938294	0.901001	0.964113	0.942262	0.960844	1.09157	1.02049	1.07642	1.15619	1.09568	1.03972	1.11172	1.19181	1.1492	1.22536	1.13114	1.14951	1.17136	1.17843	1.18172	1.21112	1.20184	1.24553	0.971593	0.967474	0.962229	0.983213	0.986299	0.94858	0.988873	1.04964	1.09777
2835.42	61.5074	0.959977	0.92788	1.0024	0.934771	0.9585	0.949396	0.971635	0.940379	0.898764	0.965212	0.941218	0.961183	1.08769	1.01999	1.07836	1.16284	1.09875	1.04308	1.11057	1.17827	1.14971	1.21464	1.13193	1.15741	1.17926	1.18666	1.18551	1.21225	1.19618	1.24135	0.975259	0.968635	0.957444	0.975681	0.980021	0.948295	0.992788	1.04587	1.09694
2838.27	61.5529	0.962666	0.926381	1.0021	0.93352	0.957279	0.946131	0.972821	0.945833	0.899136	0.964304	0.942697	0.962681	1.09167	1.02231	1.07693	1.16223	1.09574	1.04049	1.10433	1.18647	1.15408	1.21368	1.12148	1.1499	1.17749	1.18965	1.19003	1.21478	1.19366	1.24289	0.970817	0.966276	0.960134	0.978565	0.981796	0.949858	0.991384	1.04788	1.09665
2841.09	61.5984	0.961633	0.926236	1.00209	0.935282	0.956442	0.946936	0.969969	0.943535	0.899584	0.962647	0.941	0.960133	1.094	1.02095	1.07643	1.15449	1.10209	1.0319	1.11189	1.18624	1.15437	1.22946	1.12367	1.1498	1.16591	1.17799	1.1914	1.2137	1.19439	1.23695	0.972928	0.96593	0.959815	0.980063	0.981525	0.949629	0.98809	1.0477	1.09586
2843.83	61.6439	0.963762	0.931485	1.00278	0.934618	0.958582	0.946374	0.96523	0.939263	0.900407	0.961895	0.943203	0.962241	1.09292	1.02258	1.07168	1.1524	1.10012	1.03304	1.11285	1.19195	1.15195	1.21516	1.12252	1.15679	1.16364	1.18064	1.17786	1.22162	1.19948	1.23509	0.97286	0.970395	0.959399	0.980567	0.978886	0.948755	0.988208	1.04751	1.09468
2846.42	61.6894	0.96264	0.929209	1.00115	0.934142	0.958288	0.946677	0.96488	0.938346	0.898316	0.963745	0.943028	0.962021	1.09367	1.0221	1.07583	1.15439	1.10103	1.03778	1.10876	1.18623	1.15481	1.22518	1.11782	1.15359	1.16533	1.19548	1.19052	1.21467	1.20412	1.25681	0.973369	0.968095	0.961335	0.977354	0.983683	0.946087	0.986897	1.04935	1.09424
2849.06	61.7349	0.962369	0.926951	1.00314	0.934436	0.956918	0.949297	0.967975	0.940107	0.899836	0.96139	0.942207	0.959376	1.09363	1.02405	1.07904	1.16219	1.1008	1.04313	1.10971	1.18171	1.15217	1.23823	1.12205	1.14988	1.16439	1.18444	1.18818	1.21414	1.19553	1.24107	0.973387	0.970394	0.959395	0.978743	0.98038	0.945765	0.986515	1.05161	1.09506
2851.74	61.7804	0.961395	0.927763	1.00358	0.93542	0.959172	0.949992	0.967101	0.94032	0.899935	0.960378	0.942097	0.960109	1.09121	1.0232	1.07918	1.15549	1.10021	1.04786	1.10637	1.18443	1.15913	1.23673	1.12536	1.1474	1.16709	1.18335	1.19278	1.21004	1.19776	1.24109	0.972387	0.968925	0.957782	0.976849	0.977243	0.949161	0.989625	1.04931	1.09582
2854.47	61.8259	0.961323	0.927072	1.00148	0.934169	0.953158	0.949972	0.967141	0.941043	0.899033	0.960217	0.939835	0.96212	1.09411	1.01858	1.07899	1.15455	1.10392	1.04289	1.10638	1.1933	1.16288	1.21668	1.12277	1.15207	1.1747	1.19513	1.19253	1.2211	1.18478	1.2532	0.973331	0.970056	0.958404	0.977718	0.976508	0.950029	0.988419	1.04975	1.09568
2857.36	61.8714	0.96131	0.927666	1.00387	0.93556	0.954677	0.949299	0.967666	0.93928	0.897578	0.961059	0.940889	0.96016	1.09386	1.0193	1.07685	1.1522	1.10192	1.03301	1.10696	1.19176	1.15349	1.20329	1.12155	1.16121	1.17685	1.1846	1.18826	1.22776	1.19739	1.25075	0.972322	0.969285	0.959337	0.973084	0.976515	0.949305	0.987715	1.05054	1.09368
2860.17	61.917	0.960595	0.926744	1.00287	0.93661	0.958318	0.948344	0.962344	0.935185	0.896954	0.961103	0.938528	0.958189	1.09136	1.02136	1.07504	1.16016	1.09265	1.03732	1.10474	1.18497	1.146	1.21932	1.12038	1.16275	1.16837	1.18348	1.1911	1.23405	1.19843	1.24287	0.973956	0.968124	0.958098	0.974791	0.977371	0.948015	0.989271	1.04739	1.09585
2862.83	61.9625	0.960514	0.928969	1.00264	0.936109	0.956142	0.950282	0.961583	0.937117	0.897627	0.961423	0.938985	0.960728	1.09275	1.02015	1.0792	1.15192	1.10296	1.03677	1.09781	1.19217	1.15082	1.21826	1.12848	1.15639	1.17466	1.19254	1.189	1.21988	1.19643	1.24575	0.975303	0.966131	0.96033	0.976708	0.976932	0.94958	0.987645	1.04749	1.10027
2865.5	62.008	0.963875	0.927104	1.00418	0.934853	0.95721	0.946408	0.963009	0.934987	0.897624	0.963001	0.937938	0.96152	1.09128	1.01986	1.07896	1.15391	1.10082	1.0436	1.1047	1.18933	1.15619	1.21628	1.13126	1.15213	1.1688	1.18928	1.19617	1.23043	1.19413	1.24835	0.973437	0.967546	0.958224	0.976858	0.976944	0.948149	0.986081	1.04733	1.09779
2868.17	62.0535	0.962902	0.925034	1.00169	0.936192	0.958563	0.947475	0.960799	0.935045	0.897586	0.960531	0.940479	0.959874	1.09261	1.01998	1.07667	1.14693	1.09289	1.03864	1.11032	1.18398	1.15536	1.22051	1.13083	1.16063	1.16378	1.17814	1.19392	1.21755	1.17548	1.26185	0.972764	0.967919	0.960886	0.974696	0.978371	0.947462	0.98271	1.04674	1.0982
2870.96	62.099	0.95907	0.925765	1.00071	0.934944	0.959037	0.949997	0.964416	0.935463	0.896153	0.959383	0.9388	0.959198	1.09663	1.01762	1.07811	1.15464	1.09649	1.03018	1.10435	1.17513	1.16304	1.22176	1.12677	1.1587	1.16439	1.18458	1.19438	1.2003	1.18773	1.25603	0.973686	0.966427	0.958397	0.973459	0.977902	0.946818	0.984137	1.05021	1.09567
2873.74	62.1445	0.961263	0.927362	1.00131	0.936516	0.954714	0.949713	0.962213	0.936549	0.894169	0.958799	0.938754	0.960041	1.09616	1.01998	1.07714	1.157	1.10184	1.03133	1.10139	1.19516	1.1544	1.2295	1.12585	1.16023	1.16694	1.18413	1.19655	1.2254	1.19742	1.25184	0.973502	0.967507	0.959504	0.970886	0.972749	0.944317	0.984864	1.04706	1.09907
2876.48	62.19	0.959276	0.930484	1.00414	0.933568	0.961073	0.948106	0.960544	0.935904	0.894367	0.96162	0.938925	0.961409	1.09612	1.02008	1.07656	1.16025	1.09319	1.03103	1.10526	1.18505	1.15926	1.22336	1.13682	1.1541	1.17296	1.18053	1.20191	1.22139	1.18632	1.26042	0.972601	0.966244	0.960889	0.973505	0.972891	0.945346	0.986342	1.04764	1.09826
2879.11	62.2355	0.9609	0.929252	1.00397	0.935127	0.959577	0.947936	0.959344	0.935276	0.893967	0.958062	0.939524	0.960176	1.09789	1.0216	1.07495	1.16287	1.10257	1.03186	1.11257	1.19178	1.1499	1.21373	1.13103	1.15571	1.16343	1.17401	1.18248	1.22796	1.18937	1.26271	0.972186	0.964372	0.957421	0.969607	0.972044	0.947513	0.989126	1.04779	1.09529
2881.84	62.281	0.959485	0.92846	0.999467	0.936457	0.958825	0.946224	0.961	0.932313	0.893254	0.963649	0.940635	0.959799	1.09209	1.01923	1.07225	1.15785	1.10709	1.03202	1.11033	1.17519	1.15715	1.22768	1.12935	1.14322	1.16106	1.18658	1.19637	1.2245	1.20786	1.2494	0.971947	0.966988	0.959451	0.97066	0.971729	0.945429	0.9884	1.04952	1.09624
2884.62	62.3265	0.961179	0.927066	1.00007	0.936035	0.958705	0.946487	0.959569	0.931965	0.894912	0.962299	0.940162	0.960095	1.09119	1.01853	1.07426	1.15815	1.10805	1.0335	1.10578	1.17485	1.16462	1.22644	1.1316	1.15684	1.17301	1.18607	1.19768	1.22104	1.1996	1.2397	0.972041	0.969317	0.958644	0.97235	0.970896	0.94681	0.982633	1.04835	1.09975
2887.37	62.372	0.959772	0.925653	1.00151	0.933829	0.95819	0.948965	0.956374	0.936157	0.893558	0.961158	0.938734	0.95999	1.09314	1.02258	1.07405	1.1508	1.09401	1.04282	1.09956	1.18224	1.14766	1.21947	1.12826	1.15344	1.15545	1.17654	1.19765	1.22285	1.19293	1.23873	0.972941	0.968171	0.95923	0.968914	0.971166	0.945163	0.986169	1.04906	1.09856
2890.01	62.4175	0.962438	0.926205	1.00303	0.934933	0.955876	0.946146	0.95748	0.934865	0.894738	0.959687	0.938919	0.959569	1.09142	1.0204	1.073	1.15361	1.1061	1.04529	1.11763	1.18732	1.15119	1.23221	1.1278	1.16515	1.16461	1.17947	1.20104	1.23082	1.20272	1.25835	0.971643	0.968708	0.957264	0.968611	0.972735	0.945565	0.986224	1.05174	1.09802
2892.72	62.463	0.961601	0.926084	1.00446	0.937292	0.957575	0.951322	0.956931	0.932035	0.895521	0.961361	0.937371	0.956225	1.09494	1.01845	1.07208	1.16416	1.09494	1.03723	1.11675	1.18527	1.15592	1.23001	1.13298	1.15848	1.16013	1.18133	1.20114	1.23487	1.19285	1.24069	0.973471	0.966983	0.959402	0.969486	0.970648	0.946256	0.987135	1.04842	1.09874
2895.5	62.5085	0.962402	0.928142	1.00311	0.936098	0.956404	0.950154	0.957105	0.930686	0.896056	0.959823	0.937486	0.956085	1.09404	1.01732	1.07168	1.16442	1.10516	1.03512	1.113	1.18959	1.15009	1.22146	1.13317	1.1586	1.17359	1.19535	1.20009	1.23463	1.19723	1.24745	0.973818	0.969351	0.958265	0.966973	0.969204	0.946954	0.983955	1.04785	1.09714
2898.32	62.554	0.960974	0.926669	1.00221	0.933806	0.956597	0.949654	0.955722	0.933463	0.894103	0.959077	0.94101	0.958423	1.08968	1.01984	1.07512	1.15891	1.08913	1.03998	1.11292	1.18323	1.15757	1.2331	1.13216	1.15931	1.16129	1.18376	1.19363	1.22996	1.19771	1.25646	0.973845	0.966856	0.958606	0.967435	0.970622	0.946568	0.981878	1.04842	1.09787
2901.02	62.5995	0.96225	0.926225	1.00081	0.934467	0.955824	0.947843	0.954934	0.932981	0.893414	0.96139	0.941035	0.959998	1.09359	1.01975	1.07269	1.16697	1.09573	1.04257	1.11583	1.18147	1.165	1.22759	1.1383	1.15489	1.15703	1.17853	1.18019	1.20976	1.20458	1.24762	0.974915	0.968177	0.957836	0.966616	0.967534	0.946914	0.986178	1.0463	1.09743
2903.74	62.6451	0.961665	0.930221	1.00169	0.935849	0.956321	0.949988	0.952642	0.933038	0.893028	0.960483	0.936444	0.958865	1.09439	1.02559	1.07421	1.16057	1.08712	1.03887	1.12078	1.18092	1.15724	1.23152	1.13761	1.15524	1.16306	1.17867	1.188	1.22789	1.19003	1.24504	0.973198	0.967285	0.958528	0.967	0.967888	0.947345	0.985578	1.04754	1.09874
2906.4	62.6906	0.962626	0.929017	1.00122	0.937175	0.956209	0.948592	0.952181	0.929262	0.893241	0.961915	0.936292	0.959027	1.09216	1.021	1.07219	1.16494	1.10601	1.03628	1.11319	1.17709	1.15166	1.22389	1.13145	1.15564	1.15929	1.19374	1.18721	1.22217	1.18558	1.25092	0.972927	0.968862	0.958603	0.966021	0.96785	0.9466	0.985843	1.04762	1.09829
2909.09	62.7361	0.960975	0.924841	1.00653	0.934758	0.959718	0.948494	0.954664	0.933525	0.893014	0.960532	0.938448	0.958428	1.09374	1.02011	1.07459	1.15089	1.1021	1.03729	1.10669	1.18313	1.15361	1.21149	1.13867	1.16284	1.1609	1.18098	1.18237	1.21344	1.19616	1.25386	0.973189	0.970782	0.959111	0.96697	0.969326	0.944044	0.985902	1.04727	1.09612
2911.81	62.7816	0.961043	0.927511	1.00557	0.934438	0.958124	0.949538	0.95358	0.934489	0.892912	0.959267	0.937588	0.957247	1.09245	1.02008	1.07606	1.15501	1.09882	1.03561	1.11144	1.18731	1.15807	1.21394	1.13496	1.15764	1.16418	1.18094	1.19218	1.23272	1.21794	1.23797	0.970814	0.964579	0.961821	0.969028	0.967797	0.945611	0.986455	1.04527	1.0985
2914.46	62.8271	0.959572	0.926157	1.00408	0.932513	0.955919	0.947792	0.954874	0.926164	0.8914	0.960382	0.938433	0.958899	1.09113	1.01846	1.07454	1.15767	1.10258	1.03767	1.10531	1.17582	1.16674	1.22635	1.13537	1.15252	1.16802	1.184	1.19816	1.22	1.19901	1.25855	0.972237	0.965052	0.959578	0.967032	0.968654	0.945969	0.989858	1.04536	1.10096
2917.25	62.8726	0.959932	0.927002	1.00089	0.934365	0.955466	0.947796	0.955215	0.930351	0.89016	0.960047	0.940673	0.958891	1.09006	1.02056	1.07127	1.15749	1.09748	1.03508	1.10657	1.17653	1.16164	1.2173	1.13052	1.15862	1.15951	1.19021	1.18261	1.22208	1.18475	1.25779	0.97285	0.96474	0.957577	0.964823	0.967482	0.946308	0.988405	1.04686	1.09877
2920.08	62.9181	0.960513	0.926447	1.00179	0.93524	0.955511	0.94573	0.952053	0.93166	0.88768	0.959495	0.937606	0.957324	1.09028	1.01635	1.07172	1.15543	1.10878	1.04255	1.11082	1.18887	1.1554	1.22081	1.13033	1.152	1.16494	1.18377	1.19164	1.222	1.19065	1.26248	0.974336	0.967656	0.960437	0.965776	0.966959	0.947428	0.987746	1.047	1.09811
2922.87	62.9636	0.96033	0.925545	1.0012	0.933589	0.956512	0.947808	0.953256	0.930909	0.889276	0.961333	0.937262	0.958015	1.09257	1.01937	1.07622	1.15582	1.10225	1.03561	1.11128	1.18252	1.1548	1.21827	1.1311	1.15541	1.17426	1.19566	1.19122	1.22082	1.18982	1.2504	0.972424	0.965651	0.955649	0.965333	0.966181	0.94527	0.983321	1.05116	1.09334
2925.67	63.0091	0.96039	0.929338	1.00394	0.934738	0.957356	0.947363	0.955357	0.927514	0.892421	0.962622	0.936185	0.956633	1.08828	1.02245	1.07651	1.159	1.09465	1.0379	1.11026	1.19604	1.15389	1.23236	1.13408	1.14981	1.17326	1.19426	1.19252	1.2258	1.19376	1.24911	0.970837	0.96819	0.957872	0.965191	0.966678	0.942364	0.984998	1.05042	1.09487
2928.29	63.0546	0.961526	0.929496	1.00384	0.933143	0.956926	0.948808	0.956301	0.929056	0.891826	0.961984	0.937	0.957773	1.08999	1.02006	1.07686	1.16201	1.09783	1.04053	1.11076	1.18772	1.1537	1.22958	1.13666	1.14981	1.17341	1.18637	1.19381	1.21746	1.20218	1.24708	0.971916	0.967278	0.963076	0.966492	0.965179	0.943189	0.980839	1.04879	1.09536
2930.96	63.1001	0.962074	0.927217	0.998725	0.934915	0.956258	0.94877	0.951531	0.927504	0.893506	0.959541	0.939075	0.956924	1.09111	1.01884	1.07441	1.16573	1.09549	1.03758	1.11621	1.18928	1.15839	1.221	1.1321	1.15818	1.16909	1.19164	1.18871	1.2089	1.19103	1.2472	0.973018	0.967493	0.960312	0.96654	0.967562	0.944899	0.983628	1.04925	1.09561
2933.68	63.1456	0.961452	0.926402	1.00078	0.933865	0.955596	0.948091	0.951515	0.930427	0.893125	0.957196	0.939084	0.957041	1.09177	1.02183	1.07615	1.1626	1.0988	1.03386	1.11273	1.1886	1.16115	1.21706	1.12725	1.16774	1.16954	1.18804	1.18759	1.22925	1.18688	1.26775	0.976035	0.966211	0.959825	0.965944	0.96458	0.944118	0.983665	1.0457	1.09301
2936.42	63.1911	0.961801	0.926099	1.00527	0.938765	0.956117	0.946689	0.956236	0.927548	0.892452	0.959314	0.938305	0.956938	1.08909	1.01708	1.07849	1.15329	1.10311	1.04276	1.11846	1.18942	1.16561	1.21929	1.12949	1.15223	1.16258	1.19384	1.18482	1.21091	1.19513	1.24594	0.976556	0.966666	0.959611	0.966091	0.964141	0.945916	0.982406	1.04913	1.09479
2939.12	63.2366	0.961568	0.926018	1.00508	0.935797	0.95775	0.947362	0.953998	0.930459	0.891644	0.958975	0.940388	0.958715	1.09118	1.01918	1.07453	1.1623	1.11252	1.04587	1.11252	1.18129	1.15331	1.22953	1.13277	1.16022	1.17107	1.19059	1.19127	1.21631	1.18747	1.26995	0.972635	0.966362	0.962488	0.967005	0.967407	0.947759	0.984447	1.04896	1.09799
2941.86	63.2821	0.962919	0.928429	1.00529	0.934806	0.956786	0.946618	0.953878	0.932208	0.892843	0.957143	0.939117	0.960248	1.09232	1.02342	1.07273	1.17112	1.10338	1.03361	1.1117	1.18062	1.15708	1.2378	1.12957	1.14817	1.17937	1.18586	1.19546	1.22566	1.19418	1.26623	0.972325	0.966338	0.961937	0.966388	0.97008	0.946653	0.985842	1.04776	1.09954
2944.62	63.3276	0.962424	0.926865	1.00517	0.935531	0.957056	0.94706	0.9542	0.928886	0.88991	0.96326	0.938854	0.958151	1.09516	1.02168	1.07635	1.17132	1.10396	1.03804	1.11515	1.17208	1.14935	1.22834	1.12996	1.15746	1.18394	1.1703	1.19353	1.20773	1.19324	1.25464	0.973454	0.966986	0.960232	0.964772	0.966802	0.945881	0.983324	1.05074	1.09581
2947.38	63.3732	0.961975	0.927822	1.00374	0.936349	0.958242	0.94615	0.953026	0.926158	0.890728	0.957233	0.939932	0.958051	1.09042	1.022	1.0789	1.16679	1.09715	1.03875	1.11273	1.18421	1.15538	1.23	1.11703	1.15585	1.17101	1.18085	1.18681	1.22065	1.19816	1.23981	0.974456	0.965636	0.960372	0.967586	0.965487	0.945869	0.983156	1.0474	1.09765
2950.04	63.4187	0.962145	0.927402	1.00455	0.934638	0.957915	0.946848	0.952976	0.927374	0.890364	0.958007	0.936502	0.958182	1.09074	1.02249	1.07706	1.15824	1.09745	1.03228	1.11592	1.1764	1.15694	1.24066	1.12173	1.15966	1.16845	1.19874	1.18501	1.22707	1.19576	1.25229	0.970025	0.967416	0.962408	0.962971	0.964973	0.946459	0.983008	1.04706	1.0994
2952.76	63.4642	0.962324	0.926954	1.00088	0.935929	0.954297	0.951136	0.951251	0.929895	0.890755	0.956146	0.94289	0.95644	1.09085	1.01575	1.07308	1.16741	1.09581	1.0345	1.09763	1.17896	1.15367	1.22001	1.1337	1.15795	1.17365	1.19161	1.18868	1.23136	1.19444	1.25581	0.971839	0.967028	0.961653	0.963586	0.966721	0.946157	0.982275	1.0464	1.10221
2955.5	63.5097	0.961015	0.925383	1.00231	0.935079	0.954887	0.950163	0.953105	0.930607	0.889495	0.959738	0.938001	0.957868	1.08713	1.0192	1.0728	1.16588	1.09674	1.03409	1.11408	1.18489	1.14758	1.21986	1.13027	1.15753	1.15624	1.18431	1.18927	1.22605	1.19147	1.25967	0.973591	0.965217	0.958105	0.963842	0.965141	0.946762	0.98231	1.04874	1.09704
2958.28	63.5552	0.960367	0.926518	1.00339	0.935418	0.954801	0.945011	0.953864	0.929111	0.892813	0.959561	0.937882	0.957038	1.09087	1.02462	1.07492	1.16009	1.10446	1.03782	1.1073	1.17959	1.14334	1.22764	1.12832	1.15051	1.15992	1.18513	1.19377	1.21057	1.20367	1.25797	0.975341	0.966227	0.956104	0.961727	0.96554	0.94523	0.985134	1.04937	1.09937
2960.96	63.6007	0.961259	0.927003	1.00393	0.935858	0.955563	0.945462	0.950287	0.92968	0.892784	0.959195	0.939302	0.957218	1.0913	1.02188	1.07309	1.15963	1.10838	1.03509	1.11103	1.17686	1.15138	1.21487	1.13556	1.1545	1.18137	1.17741	1.18667	1.21881	1.20265	1.24747	0.972906	0.968928	0.959771	0.963877	0.962488	0.948658	0.98509	1.04545	1.09837
2963.67	63.6462	0.962492	0.928195	1.00365	0.93677	0.959507	0.949295	0.950213	0.928016	0.89111	0.959	0.937569	0.959861	1.09289	1.01893	1.07178	1.15298	1.1016	1.04002	1.11583	1.17507	1.15249	1.21673	1.14584	1.15408	1.17357	1.18124	1.184	1.21203	1.20217	1.25039	0.971281	0.967556	0.958823	0.964017	0.9638	0.949466	0.983321	1.04603	1.09695
2966.36	63.6917	0.960612	0.926813	1.00344	0.9369	0.9578	0.948387	0.951107	0.92832	0.891464	0.95624	0.936805	0.959513	1.09277	1.01987	1.0727	1.15234	1.1005	1.04265	1.11185	1.18723	1.15008	1.22771	1.13488	1.15238	1.17034	1.19101	1.18599	1.21226	1.21061	1.24947	0.972382	0.966247	0.959672	0.965045	0.966854	0.948714	0.983211	1.05096	1.09642
2969.1	63.7372	0.960677	0.927393	1.00365	0.936842	0.959384	0.947822	0.950458	0.931007	0.890955	0.957649	0.939271	0.959439	1.08959	1.01939	1.07413	1.158	1.0998	1.04055	1.10978	1.18687	1.15093	1.22849	1.13298	1.1541	1.17026	1.18404	1.19246	1.22158	1.20835	1.25746	0.971471	0.968517	0.959973	0.963918	0.968456	0.947764	0.982874	1.04879	1.09644
2971.89	63.7827	0.96226	0.926324	1.00444	0.936318	0.958533	0.948206	0.952654	0.929877	0.89153	0.958102	0.938022	0.958089	1.09135	1.0168	1.07379	1.15915	1.1018	1.04013	1.10531	1.17399	1.15377	1.22995	1.14564	1.15525	1.16856	1.19347	1.19799	1.22425	1.19979	1.25821	0.97121	0.968085	0.957643	0.963932	0.968334	0.945509	0.983255	1.04742	1.09681
2974.7	63.8282	0.959335	0.928211	1.00321	0.939513	0.957128	0.949162	0.95568	0.929054	0.890137	0.957144	0.937778	0.95832	1.0932	1.01867	1.06929	1.16031	1.10248	1.04017	1.10217	1.18625	1.15632	1.22773	1.13338	1.15454	1.1661	1.19153	1.19753	1.22803	1.1936	1.25973	0.973886	0.968265	0.959427	0.964157	0.969813	0.948717	0.986673	1.05007	1.0968
2977.44	63.8737	0.959266	0.927211	1.0045	0.937212	0.956053	0.948076	0.951688	0.927509	0.889075	0.959108	0.939002	0.955854	1.09143	1.01888	1.07116	1.16063	1.10329	1.03872	1.10803	1.1815	1.15492	1.22222	1.13295	1.15967	1.17121	1.18078	1.19663	1.22992	1.18898	1.24545	0.973303	0.967128	0.961421	0.962673	0.967882	0.947639	0.985078	1.04695	1.09844
2980.2	63.9192	0.962908	0.926861	1.00436	0.934498	0.954833	0.948538	0.950208	0.927572	0.890358	0.959806	0.940534	0.956704	1.09212	1.01565	1.0727	1.16454	1.10126	1.03812	1.10602	1.17983	1.15376	1.22859	1.1336	1.15875	1.17516	1.18924	1.19929	1.21533	1.19099	1.24604	0.973252	0.966505	0.959864	0.96453	0.965815	0.947496	0.984539	1.04688	1.09836
2982.9	63.9647	0.963807	0.927124	1.00397	0.935578	0.955045	0.948925	0.95241	0.928065	0.890623	0.960082	0.939949	0.959575	1.0947	1.01701	1.07081	1.16479	1.10165	1.03818	1.10575	1.18535	1.15325	1.23527	1.1241	1.15888	1.16718	1.19031	1.20393	1.21225	1.19356	1.25499	0.974687	0.967344	0.958383	0.967223	0.96445	0.948188	0.985001	1.04728	1.09828
2985.6	64.0102	0.964515	0.926988	1.00363	0.935867	0.95639	0.948563	0.952863	0.92746	0.889482	0.960488	0.938898	0.958233	1.09401	1.01884	1.07177	1.1647	1.10493	1.03808	1.11462	1.17933	1.15304	1.23262	1.12194	1.15971	1.15582	1.17821	1.1983	1.22796	1.19951	1.24841	0.973473	0.969144	0.958336	0.965696	0.964094	0.94592	0.98732	1.04904	1.09733
2988.22	64.0557	0.962543	0.925898	1.00223	0.934668	0.956866	0.950739	0.951855	0.928577	0.890397	0.959476	0.940081	0.956658	1.09041	1.01834	1.07342	1.16452	1.10202	1.04302	1.11332	1.17448	1.1544	1.2275	1.1262	1.15415	1.1625	1.18348	1.18927	1.22788	1.20007	1.24941	0.97227	0.968359	0.959401	0.9639	0.966387	0.946372	0.987667	1.04905	1.09799
2990.82	64.1013	0.962958	0.926007	1.00185	0.936342	0.955294	0.952496	0.951169	0.929994	0.892433	0.958904	0.940477	0.956899	1.08986	1.02073	1.07384	1.15927	1.10071	1.04596	1.10487	1.16876	1.15652	1.2327	1.13127	1.1519	1.16992	1.18598	1.19145	1.22687	1.19186	1.24804	0.973025	0.966048	0.960579	0.965172	0.965866	0.945846	0.983327	1.0469	1.09609
2993.58	64.1468	0.962289	0.92569	1.00474	0.936413	0.957196	0.947621	0.950504	0.928874	0.892482	0.958636	0.939512	0.957651	1.09266	1.02077	1.07328	1.16052	1.10316	1.03793	1.1005	1.17487	1.1566	1.24669	1.13129	1.1467	1.16309	1.18546	1.19036	1.22211	1.19682	1.24049	0.972353	0.966876	0.957513	0.965475	0.965458	0.945859	0.987095	1.04592	1.09945
2996.28	64.1923	0.963238	0.92608	1.00419	0.935151	0.954497	0.947469	0.953317	0.926858	0.890504	0.960204	0.93781	0.960003	1.09541	1.01955	1.07095	1.1593	1.10229	1.03498	1.10617	1.191	1.15019	1.23882	1.12855	1.15215	1.16743	1.18823	1.19332	1.22401	1.19907	1.25569	0.972553	0.966795	0.959777	0.963895	0.96645	0.946197	0.985268	1.04845	1.09667
2999.13	64.2378	0.961056	0.926273	1.0043	0.937097	0.955322	0.950068	0.953211	0.930015	0.891109	0.960052	0.937101	0.957772	1.09375	1.01583	1.07666	1.17127	1.09727	1.04106	1.11691	1.1887	1.15485	1.22723	1.13678	1.15474	1.17222	1.17422	1.19536	1.22692	1.19365	1.24731	0.973252	0.966809	0.957337	0.964061	0.962323	0.945654	0.985525	1.04901	1.09681
3001.96	64.2833	0.961318	0.925538	1.00593	0.938665	0.954975	0.950906	0.955658	0.930515	0.891032	0.960562	0.937833	0.957682	1.08647	1.01831	1.07471	1.16217	1.10081	1.04478	1.11433	1.19395	1.15486	1.22526	1.13455	1.15582	1.15891	1.17967	1.19469	1.22801	1.19676	1.24986	0.974967	0.965698	0.959139	0.963482	0.964331	0.946193	0.983043	1.04882	1.0983
3004.67	64.3288	0.960081	0.925363	1.00394	0.935907	0.95521	0.948125	0.951915	0.929791	0.891101	0.956236	0.938297	0.956643	1.09232	1.01516	1.07333	1.16918	1.10511	1.03837	1.11466	1.17715	1.15409	1.22293	1.12957	1.1492	1.15926	1.18775	1.19946	1.23365	1.20301	1.26728	0.975039	0.965267	0.959754	0.963255	0.963846	0.947327	0.984317	1.04667	1.09782
3007.33	64.3743	0.95966	0.926487	1.0032	0.936352	0.957042	0.948867	0.95218	0.92941	0.892401	0.957135	0.940801	0.957022	1.0925	1.01484	1.07587	1.16582	1.10643	1.03603	1.10956	1.18781	1.15661	1.23725	1.13362	1.15899	1.17192	1.18635	1.20436	1.21667	1.19682	1.24512	0.973386	0.969463	0.960696	0.961456	0.965004	0.946072	0.981999	1.04852	1.09526
3010.07	64.4198	0.959884	0.926656	1.00432	0.936159	0.956154	0.947879	0.951552	0.92919	0.893821	0.957084	0.938583	0.957727	1.09109	1.01569	1.07176	1.16279	1.10504	1.03563	1.09541	1.19319	1.15284	1.21933	1.1483	1.16967	1.15981	1.20592	1.19834	1.23194	1.18629	1.26415	0.972813	0.971527	0.962152	0.962411	0.965403	0.946008	0.98478	1.04869	1.09742
3012.81	64.4653	0.960458	0.928647	1.00435	0.933102	0.956874	0.948305	0.955031	0.928845	0.892045	0.957619	0.937862	0.960274	1.09058	1.02016	1.07387	1.15619	1.10219	1.04109	1.10385	1.1852	1.15829	1.23067	1.12829	1.15376	1.16124	1.17582	1.18405	1.21142	1.19142	1.25816	0.973431	0.964569	0.958771	0.963664	0.965876	0.945414	0.981202	1.04996	1.09604
3015.54	64.5108	0.961423	0.925235	1.00476	0.936757	0.957284	0.947269	0.953845	0.928781	0.893101	0.958694	0.937209	0.958208	1.09199	1.01875	1.07097	1.15201	1.1005	1.03558	1.11192	1.19853	1.14528	1.21874	1.12678	1.15845	1.17084	1.18037	1.18305	1.21045	1.20169	1.25319	0.97349	0.966182	0.956346	0.963464	0.966667	0.943308	0.981114	1.05013	1.09747
3018.23	64.5563	0.961899	0.926852	1.00529	0.936883	0.95682	0.947868	0.953499	0.927831	0.89378	0.959493	0.939418	0.957864	1.08975	1.02171	1.07245	1.16382	1.09525	1.03614	1.11572	1.17657	1.14618	1.21562	1.1384	1.16416	1.17811	1.18582	1.20024	1.21976	1.19353	1.2558	0.973447	0.969184	0.95935	0.965666	0.964591	0.94522	0.983224	1.0434	1.09697
3020.95	64.6018	0.959184	0.92876	1.00478	0.932511	0.956548	0.946973	0.949676	0.931048	0.894425	0.957945	0.942407	0.955346	1.08867	1.01663	1.06854	1.15435	1.09758	1.04202	1.11241	1.17426	1.1488	1.23082	1.13171	1.13926	1.18154	1.17819	1.19365	1.22205	1.19709	1.25877	0.973791	0.966924	0.960404	0.964181	0.963925	0.945891	0.984107	1.04635	1.09716
3023.66	64.6473	0.960218	0.927909	1.00313	0.934067	0.95527	0.948443	0.95128	0.931906	0.893861	0.95717	0.94	0.957708	1.09218	1.01557	1.06829	1.1634	1.10811	1.04214	1.10455	1.19174	1.1601	1.23633	1.13204	1.14693	1.16943	1.19576	1.189	1.21258	1.2025	1.2496	0.972426	0.96561	0.960394	0.966068	0.96485	0.945549	0.979617	1.04787	1.09729
3026.41	64.6928	0.96216	0.930422	1.00125	0.934753	0.958663	0.948268	0.953529	0.929323	0.893762	0.954806	0.937577	0.957998	1.09391	1.01525	1.07212	1.16771	1.10405	1.03783	1.10367	1.18882	1.1552	1.22543	1.13005	1.14	1.16991	1.19839	1.20273	1.21451	1.20471	1.24399	0.974192	0.968548	0.957709	0.964233	0.965945	0.944679	0.983356	1.04671	1.09774
3029.14	64.7383	0.962418	0.926868	1.00255	0.935627	0.960322	0.948637	0.952575	0.929658	0.893588	0.957117	0.940781	0.958769	1.09441	1.01527	1.07226	1.15635	1.09568	1.04102	1.10954	1.19128	1.15243	1.2309	1.13143	1.14552	1.15197	1.17488	1.18962	1.2024	1.20474	1.25646	0.974552	0.96945	0.959363	0.965805	0.965004	0.94604	0.979417	1.04505	1.09616
3031.89	64.7838	0.960727	0.92885	1.00284	0.933553	0.958101	0.947004	0.951973	0.930769	0.892282	0.957699	0.941987	0.957431	1.08839	1.01297	1.07547	1.16213	1.10037	1.03464	1.10552	1.18229	1.15006	1.2196	1.13391	1.15168	1.16123	1.18835	1.19111	1.21644	1.1968	1.2625	0.975597	0.967393	0.960025	0.967105	0.965962	0.944291	0.980277	1.04694	1.09482
3034.58	64.8294	0.960671	0.9282	1.00417	0.935134	0.957813	0.946837	0.951238	0.930914	0.890046	0.957259	0.940892	0.958034	1.08773	1.01484	1.07236	1.15806	1.10452	1.03782	1.10862	1.17739	1.15236	1.23335	1.12259	1.1502	1.16503	1.20286	1.19456	1.2193	1.19678	1.23712	0.971853	0.967775	0.961055	0.964781	0.964022	0.946105	0.982322	1.04633	1.09876
3037.32	64.8749	0.960762	0.927837	1.00174	0.935403	0.960197	0.950542	0.952308	0.929738	0.894312	0.961422	0.939754	0.957113	1.08776	1.01755	1.06977	1.16942	1.09922	1.02896	1.11204	1.18234	1.16149	1.21843	1.13132	1.15839	1.17185	1.18871	1.19913	1.20997	1.18536	1.25648	0.973592	0.966713	0.960887	0.964146	0.967099	0.946381	0.982733	1.0477	1.09929
3040.1	64.9204	0.960849	0.929633	1.00393	0.936927	0.959686	0.950174	0.955234	0.928711	0.891868	0.957345	0.938827	0.957773	1.09031	1.01709	1.07097	1.15323	1.10184	1.03539	1.10989	1.19038	1.157	1.21697	1.14663	1.16429	1.17521	1.17882	1.20518	1.22725	1.18071	1.25433	0.972074	0.969055	0.958426	0.964495	0.967019	0.943731	0.98164	1.04795	1.09694
3042.85	64.9659	0.960767	0.924456	1.00327	0.934129	0.955423	0.948402	0.952552	0.931862	0.894832	0.961121	0.938911	0.955541	1.08942	1.01531	1.07064	1.17447	1.09815	1.03709	1.10564	1.18626	1.15171	1.22699	1.1395	1.16812	1.17168	1.18884	1.20229	1.22072	1.18766	1.25039	0.973256	0.968188	0.958041	0.96457	0.965354	0.944442	0.9819	1.04673	1.09658
3045.49	65.0114	0.961309	0.924117	1.00392	0.93458	0.953518	0.94641	0.952504	0.930531	0.89438	0.958026	0.942187	0.956432	1.08915	1.01657	1.07179	1.18098	1.09883	1.04136	1.11539	1.17603	1.16179	1.23432	1.12852	1.16585	1.17166	1.1931	1.19477	1.21354	1.19296	1.25483	0.974331	0.968787	0.95786	0.965348	0.966469	0.945974	0.982766	1.0471	1.09869
3048.12	65.0569	0.963325	0.927653	1.00476	0.933481	0.956563	0.947402	0.950255	0.933499	0.889229	0.958852	0.93671	0.95561	1.08975	1.01295	1.07259	1.15245	1.10376	1.04105	1.11246	1.1754	1.163	1.24049	1.13418	1.16067	1.16732	1.18666	1.19575	1.22074	1.18972	1.24788	0.974744	0.968079	0.95832	0.964264	0.965268	0.946153	0.980925	1.04807	1.0981
3050.96	65.1024	0.963047	0.926195	1.00454	0.93401	0.955695	0.946541	0.952332	0.931992	0.891169	0.95767	0.936824	0.954493	1.09169	1.0162	1.06769	1.16207	1.10654	1.03221	1.11344	1.17381	1.15501	1.2326	1.13355	1.14272	1.1699	1.19247	1.19041	1.21762	1.19497	1.2545	0.974207	0.970004	0.958798	0.968229	0.963486	0.946797	0.981044	1.04838	1.09243
3053.79	65.1479	0.961329	0.926068	1.00767	0.934064	0.957355	0.950305	0.951108	0.924599	0.894234	0.957861	0.939914	0.9595	1.09106	1.01612	1.07038	1.16808	1.1039	1.03948	1.11146	1.18054	1.15384	1.21728	1.1296	1.15525	1.16526	1.19098	1.1903	1.21674	1.19079	1.24901	0.975739	0.967745	0.961311	0.968673	0.965824	0.945719	0.981887	1.04471	1.09462
3056.51	65.1934	0.963395	0.92484	1.00773	0.934592	0.959617	0.951008	0.952672	0.928322	0.894082	0.957522	0.941906	0.95822	1.08941	1.01749	1.07082	1.16521	1.10377	1.04117	1.11236	1.18845	1.15831	1.21841	1.12913	1.15416	1.1614	1.18652	1.20887	1.19769	1.19456	1.25221	0.975761	0.96693	0.956338	0.963905	0.9681	0.946048	0.982959	1.04995	1.09735
3059.24	65.2389	0.962814	0.925951	1.00605	0.936279	0.959237	0.949166	0.953426	0.930197	0.892688	0.959626	0.940729	0.957284	1.091	1.01894	1.07029	1.16575	1.10053	1.04094	1.1163	1.18733	1.15269	1.22007	1.12802	1.16077	1.15493	1.18483	1.20266	1.2126	1.19614	1.25155	0.974746	0.966568	0.960542	0.964868	0.967101	0.944327	0.981591	1.04791	1.09865
3061.89	65.2844	0.962481	0.926284	1.00582	0.936378	0.959195	0.94904	0.952598	0.931396	0.893591	0.959382	0.94044	0.958369	1.09002	1.01825	1.07131	1.15735	1.10362	1.03976	1.11699	1.189	1.15996	1.22544	1.13158	1.15994	1.1632	1.17421	1.18504	1.22272	1.20334	1.24351	0.975903	0.967249	0.959426	0.961826	0.968744	0.948045	0.982564	1.04812	1.09817
3064.58	65.3299	0.961441	0.929811	1.00387	0.935852	0.959107	0.950201	0.952196	0.930885	0.893992	0.959556	0.941887	0.957907	1.08932	1.01767	1.07601	1.16702	1.1002	1.03289	1.11913	1.18714	1.1608	1.23158	1.13568	1.15576	1.17009	1.16855	1.19609	1.21939	1.195	1.23999	0.974211	0.967071	0.959152	0.964197	0.967223	0.947583	0.982893	1.04619	1.09751
3067.28	65.3754	0.962701	0.926983	1.00535	0.935538	0.958103	0.948577	0.952353	0.931301	0.893905	0.960686	0.94095	0.956491	1.09128	1.01529	1.07531	1.16794	1.09893	1.03404	1.11489	1.19306	1.16145	1.22219	1.12713	1.15275	1.17432	1.18204	1.19121	1.21928	1.19841	1.26509	0.973035	0.967012	0.960643	0.959957	0.963943	0.944026	0.978494	1.04642	1.09372
3070.01	65.4209	0.963239	0.92693	1.00863	0.935364	0.958396	0.946844	0.949009	0.928878	0.895704	0.958715	0.939578	0.955411	1.08763	1.0164	1.06993	1.1599	1.10325	1.03741	1.11121	1.19433	1.15927	1.21432	1.12545	1.15441	1.17204	1.18279	1.1905	1.21511	1.19417	1.2617	0.974007	0.967337	0.960992	0.96283	0.964065	0.945551	0.982212	1.04725	1.09499
3072.69	65.4664	0.962421	0.925238	1.00915	0.935219	0.956773	0.947969	0.950233	0.931024	0.895893	0.959729	0.938974	0.955789	1.08723	1.01786	1.06876	1.15786	1.10805	1.03694	1.1098	1.1892	1.14958	1.21996	1.13464	1.15451	1.16759	1.1804	1.19311	1.2127	1.19949	1.25236	0.975414	0.966718	0.96141	0.965433	0.965811	0.945457	0.982164	1.04662	1.09733
3075.39	65.5119	0.961962	0.924631	1.00771	0.935595	0.956183	0.948677	0.95234	0.933685	0.894108	0.960198	0.939045	0.957551	1.09067	1.01696	1.06946	1.15941	1.10851	1.04112	1.11237	1.18808	1.15009	1.23058	1.13509	1.15698	1.16999	1.18109	1.18548	1.21634	1.20978	1.25969	0.97315	0.966219	0.960276	0.965042	0.965258	0.944202	0.980471	1.04696	1.09775
3078.24	65.5575	0.96133	0.926043	1.00561	0.936156	0.958706	0.948766	0.952795	0.933504	0.89421	0.959246	0.940408	0.959024	1.09129	1.01425	1.06907	1.15258	1.10383	1.04586	1.11486	1.19049	1.15635	1.23163	1.13062	1.16062	1.17173	1.179	1.18005	1.22702	1.20139	1.26803	0.970043	0.966745	0.959979	0.965617	0.964451	0.945266	0.980097	1.04849	1.09652
3081.07	65.603	0.961284	0.927251	1.00666	0.936134	0.959747	0.950497	0.952718	0.932729	0.895084	0.960017	0.939355	0.958326	1.08995	1.01355	1.07052	1.15215	1.10322	1.04398	1.11204	1.18878	1.15861	1.22691	1.12896	1.15949	1.16939	1.18287	1.18494	1.22459	1.1968	1.26016	0.973271	0.967644	0.96162	0.965077	0.966192	0.945906	0.979093	1.04824	1.09623
3083.72	65.6485	0.962576	0.929203	1.00593	0.937034	0.959073	0.950475	0.953223	0.929738	0.894702	0.9592	0.938767	0.956524	1.08859	1.01559	1.07118	1.16243	1.10141	1.04153	1.10987	1.18715	1.1581	1.22942	1.12525	1.15956	1.17043	1.18934	1.18336	1.21094	1.19612	1.2493	0.97598	0.968545	0.962054	0.963108	0.966382	0.94515	0.98006	1.04768	1.09749
3086.33	65.694	0.960465	0.928489	1.00382	0.937933	0.958356	0.948464	0.955511	0.928859	0.8953	0.958454	0.940922	0.956085	1.08883	1.01633	1.07099	1.15884	1.09877	1.03626	1.11022	1.18859	1.15651	1.23427	1.12729	1.16025	1.17543	1.18891	1.18032	1.20658	1.18508	1.25773	0.972884	0.969152	0.961325	0.962196	0.96468	0.947178	0.978203	1.04702	1.09849
3089.14	65.7395	0.962611	0.926718	1.00543	0.934973	0.956151	0.948522	0.954049	0.933581	0.894561	0.959029	0.939227	0.956947	1.08964	1.01598	1.07215	1.15722	1.10321	1.03475	1.11516	1.1826	1.16011	1.22621	1.12971	1.15723	1.17684	1.18328	1.19758	1.21012	1.18534	1.26176	0.973921	0.968851	0.959965	0.963743	0.965236	0.946695	0.976768	1.04633	1.10027
3091.93	65.785	0.962285	0.924936	1.00288	0.935766	0.957005	0.949303	0.953814	0.932787	0.892987	0.960601	0.93957	0.957687	1.08988	1.01447	1.07037	1.16525	1.10091	1.04742	1.12026	1.18005	1.15512	1.21719	1.12968	1.15944	1.17016	1.17371	1.19875	1.22647	1.17954	1.25109	0.975012	0.968285	0.957904	0.963113	0.968436	0.946514	0.978616	1.0476	1.09787
3094.66	65.8305	0.962052	0.925247	1.00655	0.935466	0.956082	0.951472	0.954687	0.931149	0.895677	0.957912	0.941248	0.958507	1.08982	1.01498	1.07012	1.1622	1.10149	1.04767	1.11904	1.18424	1.15463	1.22346	1.13232	1.17086	1.16635	1.17203	1.19851	1.2114	1.18236	1.25582	0.974606	0.9687	0.957133	0.961168	0.96748	0.947474	0.978808	1.04827	1.10055
3097.35	65.876	0.962489	0.924941	1.00706	0.935921	0.955591	0.950766	0.952292	0.931176	0.897593	0.955393	0.940747	0.958643	1.08942	1.01458	1.06762	1.15732	1.09671	1.04277	1.11237	1.18489	1.15431	1.22431	1.12709	1.16414	1.16325	1.18057	1.19285	1.20381	1.19954	1.25197	0.974557	0.968586	0.959724	0.961501	0.964657	0.945846	0.981775	1.0447	1.0969
3100.04	65.9215	0.962901	0.927944	1.00834	0.933835	0.959132	0.950018	0.952146	0.932557	0.895493	0.958434	0.941339	0.961297	1.09148	1.01586	1.06915	1.15661	1.09557	1.03853	1.10891	1.18342	1.1548	1.22261	1.12693	1.14719	1.16846	1.17914	1.18423	1.20215	1.19104	1.24218	0.97534	0.968305	0.962449	0.962044	0.964547	0.947111	0.98381	1.04702	1.09553
3102.66	65.967	0.965341	0.928013	1.00635	0.933194	0.9577	0.950941	0.952273	0.936174	0.892664	0.959243	0.942116	0.961425	1.08911	1.01595	1.07045	1.15933	1.10117	1.04475	1.11463	1.18594	1.15462	1.2291	1.12688	1.15576	1.17438	1.18823	1.19427	1.20564	1.1955	1.262	0.977238	0.966174	0.962125	0.964758	0.966596	0.946033	0.981573	1.04423	1.09672
3105.46	66.0125	0.962749	0.927129	1.00722	0.936124	0.956825	0.950728	0.953295	0.931613	0.893595	0.95793	0.940396	0.963466	1.08919	1.01564	1.07006	1.16325	1.10043	1.0489	1.11533	1.18395	1.14839	1.22038	1.12957	1.15768	1.15826	1.18338	1.19731	1.21374	1.20617	1.26793	0.975332	0.967182	0.960434	0.963231	0.964003	0.946429	0.984166	1.04241	1.09888
3108.26	66.058	0.962233	0.9248	1.00846	0.936364	0.959816	0.949703	0.953284	0.932391	0.894124	0.960887	0.93814	0.961636	1.08779	1.01304	1.06975	1.16107	1.10132	1.04849	1.10729	1.19067	1.15254	1.21586	1.12552	1.15307	1.17229	1.1824	1.19578	1.21939	1.19971	1.24955	0.977094	0.970161	0.960772	0.964589	0.967546	0.948834	0.979705	1.04786	1.09736
3111.04	66.1035	0.962421	0.927728	1.00557	0.935679	0.958601	0.949971	0.952832	0.933528	0.894681	0.960747	0.939862	0.95817	1.08883	1.01384	1.07156	1.16826	1.10175	1.04602	1.10817	1.191	1.15889	1.22484	1.13064	1.15648	1.16739	1.18185	1.20114	1.21247	1.1951	1.2416	0.975925	0.968617	0.959667	0.965541	0.963406	0.948732	0.978295	1.04827	1.09774
3113.78	66.149	0.963123	0.928567	1.00596	0.935731	0.959236	0.949959	0.95244	0.932356	0.89412	0.960598	0.94103	0.960067	1.08831	1.01662	1.06998	1.16536	1.09711	1.04608	1.10575	1.19093	1.15723	1.22175	1.13405	1.1623	1.16933	1.1857	1.19659	1.23097	1.20508	1.24902	0.975541	0.965944	0.957628	0.965829	0.964888	0.945	0.980221	1.04805	1.09513
3116.45	66.1945	0.961547	0.927844	1.00995	0.935724	0.957888	0.949314	0.953406	0.930564	0.893484	0.960492	0.94154	0.958699	1.09107	1.01716	1.06782	1.15803	1.10387	1.04978	1.10656	1.18231	1.15506	1.21313	1.13475	1.15906	1.16685	1.1833	1.18378	1.22706	1.20356	1.2503	0.975585	0.966799	0.958474	0.965346	0.966529	0.944547	0.979974	1.04588	1.09914
3119.08	66.24	0.962455	0.927473	1.01138	0.936826	0.955127	0.949135	0.955031	0.93119	0.894274	0.961324	0.942894	0.958257	1.08996	1.01796	1.06924	1.16297	1.1065	1.04765	1.1112	1.18066	1.14841	1.2167	1.13217	1.15832	1.15924	1.17897	1.1872	1.20928	1.19563	1.2414	0.974421	0.968236	0.960491	0.96681	0.964757	0.947512	0.97935	1.04776	1.09512
3121.75	66.2856	0.961176	0.927715	1.01079	0.937214	0.957028	0.947565	0.951294	0.93259	0.897068	0.95995	0.942622	0.95885	1.08641	1.0157	1.07199	1.16811	1.10571	1.03635	1.11546	1.19086	1.14948	1.21747	1.12808	1.16157	1.1583	1.18337	1.1953	1.21163	1.19823	1.24419	0.975795	0.970245	0.959492	0.967667	0.963104	0.950705	0.978143	1.04893	1.0916
3124.37	66.3311	0.962399	0.928572	1.00963	0.938443	0.95801	0.945491	0.951248	0.932857	0.896419	0.959856	0.94041	0.957712	1.08677	1.01368	1.06741	1.15574	1.10707	1.03394	1.11165	1.18952	1.15986	1.22307	1.13319	1.16877	1.17096	1.18705	1.19157	1.21389	1.20399	1.24271	0.976995	0.969027	0.96041	0.963507	0.966568	0.944972	0.978434	1.04719	1.09313
3127.2	66.3766	0.960718	0.929047	1.00838	0.93764	0.955067	0.950344	0.954699	0.932732	0.895721	0.960936	0.939999	0.957092	1.09008	1.01309	1.07069	1.16946	1.09525	1.04461	1.10708	1.18952	1.16034	1.21983	1.13003	1.15339	1.17482	1.18544	1.18403	1.21272	1.20544	1.24698	0.975552	0.968313	0.962323	0.961617	0.965952	0.947271	0.97876	1.04892	1.09456
3130.07	66.4221	0.959953	0.929386	1.0079	0.937453	0.959133	0.951445	0.95366	0.933639	0.896786	0.960699	0.941789	0.957009	1.0878	1.01448	1.07153	1.17378	1.09877	1.04589	1.10242	1.1836	1.15237	1.22245	1.13585	1.1643	1.16789	1.19244	1.19216	1.20385	1.19209	1.24395	0.976441	0.968665	0.960189	0.963317	0.968023	0.946682	0.979445	1.04806	1.09544
3132.77	66.4676	0.959843	0.927333	1.00893	0.936735	0.958659	0.949621	0.951883	0.933048	0.895833	0.960209	0.941931	0.957606	1.08734	1.0152	1.07126	1.16423	1.10484	1.03806	1.10091	1.18355	1.15359	1.21935	1.1347	1.16558	1.17844	1.19219	1.18984	1.2282	1.20158	1.25274	0.977179	0.967365	0.960491	0.965666	0.967183	0.944838	0.978357	1.04452	1.09806
3135.47	66.5131	0.960701	0.926792	1.00823	0.935269	0.957217	0.951256	0.953597	0.932524	0.897393	0.959694	0.941725	0.958021	1.08715	1.01563	1.06924	1.15617	1.10901	1.04205	1.10497	1.19308	1.1557	1.22477	1.13734	1.15867	1.17913	1.18622	1.18745	1.22151	1.2043	1.25773	0.976764	0.966894	0.960231	0.966642	0.967469	0.946498	0.97983	1.04477	1.09852
3138.22	66.5586	0.961967	0.928197	1.00751	0.935436	0.958045	0.950779	0.952422	0.931936	0.896985	0.961061	0.941719	0.958164	1.08658	1.0131	1.06624	1.15136	1.10482	1.03932	1.11204	1.18323	1.15454	1.22621	1.13268	1.15732	1.17583	1.18448	1.18829	1.20392	1.20065	1.25585	0.975729	0.96901	0.959586	0.965654	0.967613	0.947991	0.981606	1.04551	1.09851
3140.97	66.6041	0.963126	0.928724	1.00715	0.936163	0.958365	0.949188	0.950426	0.934378	0.896642	0.962684	0.942548	0.959769	1.0872	1.01008	1.06834	1.15429	1.10512	1.03864	1.11212	1.16912	1.15421	1.23138	1.11452	1.15198	1.16891	1.18593	1.19234	1.21184	1.19928	1.25235	0.976356	0.969272	0.959411	0.963806	0.96683	0.946601	0.98276	1.04695	1.09937
3143.74	66.6496	0.96161	0.925829	1.00674	0.93734	0.957979	0.949922	0.951616	0.934973	0.898322	0.961972	0.941991	0.959101	1.09029	1.01213	1.0704	1.16466	1.10926	1.04615	1.10939	1.17544	1.15991	1.22895	1.11442	1.1479	1.15909	1.18822	1.18847	1.20897	1.20084	1.25126	0.975495	0.966589	0.96135	0.961894	0.968069	0.946979	0.983195	1.04673	1.10011
3146.5	66.6951	0.962491	0.925419	1.00707	0.938942	0.958272	0.949897	0.952433	0.931598	0.896871	0.959653	0.940965	0.956775	1.09075	1.0143	1.06885	1.16739	1.11055	1.04055	1.11692	1.18379	1.16476	1.22412	1.1341	1.14547	1.16327	1.19168	1.19323	1.21228	1.19711	1.25577	0.975392	0.967536	0.961205	0.963224	0.967756	0.947547	0.98116	1.04734	1.09675
3149.22	66.7406	0.960396	0.928024	1.00828	0.938039	0.9582	0.949781	0.95493	0.929751	0.897504	0.959279	0.942271	0.957433	1.08508	1.01135	1.06974	1.15919	1.10548	1.03991	1.11502	1.18307	1.16217	1.22023	1.12905	1.15149	1.16947	1.19719	1.19677	1.20994	1.19847	1.24811	0.977199	0.968867	0.959356	0.963643	0.966274	0.948065	0.980543	1.04628	1.09585
3151.97	66.7861	0.964303	0.927332	1.01053	0.938674	0.958001	0.952328	0.953266	0.932422	0.895245	0.961593	0.938996	0.957724	1.08742	1.01615	1.06836	1.1618	1.10262	1.03991	1.11653	1.18234	1.15925	1.2132	1.12676	1.15798	1.17667	1.18807	1.19577	1.21456	1.20237	1.25599	0.977448	0.967927	0.961474	0.966126	0.966893	0.948	0.980285	1.04818	1.09705
3154.63	66.8316	0.964061	0.927873	1.01096	0.939494	0.957903	0.951881	0.952284	0.93208	0.89461	0.961818	0.939897	0.957217	1.08705	1.01528	1.06679	1.15843	1.10901	1.04157	1.1134	1.1856	1.1652	1.21395	1.12464	1.14818	1.16901	1.18225	1.20039	1.21485	1.19443	1.24598	0.978589	0.96659	0.960001	0.965358	0.967225	0.946608	0.980331	1.04751	1.09575
3157.32	66.8771	0.961683	0.927749	1.00902	0.937607	0.95907	0.948199	0.952411	0.932671	0.894121	0.961344	0.941318	0.959599	1.08591	1.01415	1.06987	1.16296	1.10604	1.04466	1.10844	1.18413	1.1602	1.2207	1.13102	1.15035	1.16645	1.17442	1.20337	1.21591	1.19754	1.25213	0.976217	0.966587	0.95999	0.965973	0.967637	0.94666	0.979434	1.0487	1.09513
3159.99	66.9226	0.962592	0.927885	1.00774	0.937026	0.957971	0.947052	0.953016	0.932316	0.895875	0.961037	0.938507	0.959916	1.08567	1.01579	1.07078	1.16219	1.10282	1.04112	1.11184	1.17452	1.15448	1.22757	1.1357	1.16142	1.16346	1.17628	1.20393	1.22071	1.20174	1.24902	0.97504	0.967058	0.962005	0.964174	0.966633	0.949083	0.978318	1.04834	1.09529
3162.67	66.9681	0.962958	0.927979	1.00834	0.936405	0.956856	0.94876	0.953323	0.930936	0.897403	0.960235	0.939014	0.957832	1.08406	1.01401	1.07048	1.16038	1.10101	1.04001	1.11262	1.17645	1.15639	1.22643	1.1314	1.15672	1.15926	1.19052	1.19867	1.22903	1.19676	1.2392	0.975196	0.967554	0.962796	0.963579	0.967608	0.949854	0.979566	1.04669	1.09552
3165.5	67.0137	0.960754	0.928821	1.01097	0.934965	0.95683	0.950313	0.952882	0.932891	0.895991	0.960342	0.941986	0.958071	1.08384	1.01075	1.07005	1.1634	1.0982	1.04398	1.10948	1.18206	1.15735	1.22709	1.13022	1.14103	1.15885	1.19023	1.19023	1.22267	1.19594	1.24244	0.976542	0.968474	0.960916	0.964605	0.968132	0.947606	0.980033	1.04484	1.09709
3168.31	67.0592	0.96127	0.929845	1.00991	0.935361	0.956735	0.949016	0.953864	0.935011	0.895895	0.960889	0.943363	0.960084	1.08506	1.0111	1.06676	1.15772	1.10006	1.04051	1.11219	1.18414	1.15611	1.22355	1.13188	1.14972	1.16223	1.18488	1.18819	1.21475	1.19815	1.25214	0.977088	0.968057	0.959625	0.964858	0.967741	0.946805	0.980567	1.04426	1.09795
3171.04	67.1047	0.961136	0.928454	1.00907	0.937282	0.958197	0.949239	0.9552	0.934482	0.896213	0.96041	0.942385	0.960688	1.08739	1.01424	1.06566	1.15981	1.10264	1.03947	1.11681	1.18926	1.15969	1.21672	1.12851	1.15996	1.16995	1.18043	1.19234	1.21251	1.19544	1.24537	0.976402	0.966787	0.959155	0.966829	0.968628	0.946451	0.981152	1.04561	1.09746
3173.75	67.1502	0.96117	0.926846	1.01063	0.93775	0.957357	0.949072	0.954977	0.933695	0.894796	0.959593	0.942297	0.960294	1.08843	1.01426	1.06544	1.15957	1.10394	1.0463	1.11943	1.19007	1.16193	1.22539	1.12683	1.15133	1.16788	1.1773	1.19681	1.20458	1.19353	1.23777	0.974204	0.966439	0.96026	0.966751	0.967172	0.947555	0.97965	1.04572	1.09498
3176.48	67.1957	0.959497	0.92611	1.00967	0.938931	0.958551	0.948617	0.954506	0.933498	0.894416	0.959533	0.943884	0.960999	1.08654	1.0144	1.06879	1.16002	1.10387	1.04457	1.11525	1.18718	1.15522	1.2293	1.13103	1.15128	1.17182	1.17975	1.18613	1.20818	1.19506	1.25162	0.973192	0.968681	0.961491	0.965414	0.966642	0.946477	0.978726	1.04482	1.09383
3179.21	67.2412	0.961136	0.926245	1.0087	0.937031	0.959201	0.948462	0.95371	0.933595	0.894623	0.958188	0.94179	0.960448	1.08595	1.01666	1.07113	1.16354	1.1044	1.04028	1.10853	1.17863	1.15345	1.2328	1.13045	1.14702	1.17499	1.18697	1.18378	1.21654	1.19432	1.26209	0.97577	0.97033	0.960206	0.96554	0.967174	0.946548	0.980946	1.04477	1.09585
3181.87	67.2867	0.962666	0.927346	1.00924	0.93552	0.957217	0.949746	0.954093	0.934211	0.896988	0.956859	0.941873	0.959649	1.08747	1.01714	1.06692	1.16484	1.10392	1.03528	1.10723	1.18292	1.15514	1.22293	1.13047	1.14914	1.16609	1.19393	1.19245	1.21749	1.19738	1.25527	0.976761	0.968709	0.95775	0.966217	0.967367	0.948261	0.981934	1.04481	1.09745
3184.52	67.3322	0.962502	0.927724	1.00882	0.9369	0.956943	0.951663	0.954313	0.935367	0.8995	0.958797	0.943029	0.959133	1.08928	1.0148	1.06616	1.16633	1.10468	1.03298	1.10845	1.18483	1.15229	1.2133	1.13312	1.15887	1.16516	1.18887	1.18705	1.20926	1.20061	1.25006	0.97656	0.966599	0.959264	0.966077	0.96623	0.947826	0.978818	1.04293	1.09521
3187.32	67.3777	0.96135	0.927782	1.00841	0.938268	0.956607	0.950809	0.954	0.934985	0.89786	0.960604	0.942789	0.956613	1.0889	1.01051	1.0679	1.16106	1.10273	1.04023	1.10998	1.17448	1.15285	1.22854	1.13304	1.15594	1.1733	1.18045	1.18507	1.2065	1.19779	1.2564	0.975357	0.967174	0.961437	0.965435	0.966327	0.947402	0.980716	1.04175	1.09625
3190.11	67.4232	0.963421	0.928003	1.0095	0.93657	0.955756	0.950182	0.95408	0.933411	0.896454	0.960868	0.942565	0.956476	1.08655	1.0114	1.06679	1.15329	1.10057	1.0415	1.1095	1.17676	1.16066	1.22937	1.13178	1.15591	1.17932	1.1826	1.19646	1.21131	1.19767	1.24136	0.973873	0.967932	0.95781	0.966025	0.967972	0.949493	0.981314	1.04045	1.09405
3192.84	67.4687	0.964164	0.929221	1.00914	0.935937	0.957018	0.951683	0.954233	0.932664	0.897881	0.962946	0.942927	0.959278	1.08683	1.01289	1.06561	1.14723	1.10361	1.04097	1.10946	1.18358	1.16154	1.22197	1.13372	1.16091	1.17684	1.19011	1.20366	1.22076	1.1914	1.23941	0.974499	0.967231	0.958624	0.966251	0.967602	0.952514	0.982379	1.03927	1.09351
3195.56	67.5142	0.963059	0.930001	1.00778	0.937181	0.9574	0.951071	0.953789	0.934142	0.896652	0.962779	0.941492	0.960523	1.09006	1.01107	1.06484	1.14959	1.10369	1.04311	1.11599	1.18182	1.15648	1.21949	1.13174	1.15891	1.1688	1.18728	1.19876	1.22406	1.19359	1.24275	0.974853	0.96676	0.959218	0.965794	0.971044	0.949245	0.978771	1.0455	1.09478
3198.21	67.5597	0.963925	0.927079	1.00664	0.936228	0.957716	0.949719	0.953447	0.934956	0.894825	0.959828	0.942062	0.959704	1.08767	1.01042	1.06548	1.15436	1.10037	1.04211	1.1186	1.18276	1.1548	1.21869	1.13103	1.1476	1.17026	1.18273	1.19143	1.22253	1.1998	1.24115	0.974523	0.967732	0.958445	0.965078	0.971697	0.946743	0.979818	1.04362	1.09411
3200.85	67.6052	0.963971	0.925325	1.00662	0.935477	0.959876	0.950853	0.954151	0.934849	0.896222	0.959779	0.943792	0.959312	1.08355	1.01133	1.06491	1.1538	1.09766	1.0403	1.11532	1.18969	1.15423	1.21852	1.13541	1.14939	1.17213	1.18057	1.19035	1.21938	1.20351	1.25461	0.975152	0.970264	0.962905	0.966874	0.968634	0.947239	0.979865	1.04655	1.09278
3203.61	67.6507	0.962732	0.926856	1.00809	0.936316	0.961241	0.950634	0.955374	0.933257	0.89792	0.960801	0.941242	0.959849	1.08342	1.01123	1.0641	1.15523	1.10315	1.04205	1.11536	1.18315	1.15713	1.22164	1.12955	1.1561	1.1665	1.18329	1.19073	1.21306	1.20681	1.25187	0.973553	0.970891	0.961529	0.966441	0.96828	0.948838	0.986322	1.0449	1.09041
3206.37	67.6962	0.962809	0.926826	1.00725	0.936317	0.961155	0.949768	0.953514	0.932325	0.899725	0.95866	0.940445	0.961645	1.08018	1.01149	1.06414	1.16229	1.10385	1.04403	1.11494	1.18371	1.15591	1.22291	1.12729	1.15139	1.17475	1.18387	1.18214	1.21574	1.19166	1.24389	0.97559	0.969785	0.962148	0.966238	0.966736	0.946782	0.98184	1.04389	1.09413
3209.11	67.7418	0.962464	0.926594	1.00881	0.935613	0.957861	0.948726	0.952276	0.936067	0.896423	0.960429	0.938293	0.957508	1.08887	1.01175	1.06395	1.15435	1.10464	1.03812	1.1073	1.19502	1.16414	1.22049	1.12237	1.15809	1.16989	1.18537	1.18248	1.22366	1.205	1.25915	0.977559	0.970439	0.961208	0.968378	0.964786	0.949308	0.978304	1.04108	1.09277
3211.8	67.7873	0.962673	0.925864	1.00861	0.937507	0.958927	0.950271	0.954106	0.935294	0.89792	0.960004	0.93747	0.957131	1.08819	1.00914	1.06488	1.15548	1.10396	1.04888	1.10874	1.19142	1.15932	1.22083	1.12844	1.15987	1.16289	1.18251	1.20396	1.22706	1.20213	1.2486	0.976328	0.968202	0.959562	0.965176	0.968854	0.948096	0.978067	1.04223	1.09304
3214.59	67.8328	0.963058	0.927365	1.00965	0.937405	0.956796	0.951776	0.95581	0.934347	0.901451	0.962069	0.940815	0.959797	1.08401	1.01232	1.06582	1.15512	1.10342	1.05424	1.1093	1.19074	1.15356	1.23063	1.12547	1.15527	1.1654	1.18144	1.17777	1.21366	1.21113	1.25347	0.975634	0.969058	0.960835	0.965011	0.968506	0.947297	0.981239	1.03828	1.09576
3217.36	67.8783	0.962677	0.926176	1.01133	0.937821	0.956392	0.950784	0.953635	0.934374	0.90068	0.960708	0.939928	0.956612	1.08259	1.01303	1.06393	1.14535	1.10689	1.04158	1.1073	1.18923	1.16771	1.22312	1.1423	1.16289	1.16269	1.18698	1.18216	1.22176	1.19474	1.23834	0.972798	0.968713	0.960433	0.967503	0.965462	0.948769	0.980564	1.04499	1.09598
3220.13	67.9238	0.962399	0.925845	1.01084	0.93887	0.958012	0.948855	0.955279	0.937181	0.898885	0.960737	0.943427	0.95786	1.08778	1.01368	1.06795	1.16372	1.10248	1.05089	1.10788	1.1885	1.15218	1.22509	1.12343	1.16923	1.16886	1.18908	1.19078	1.21546	1.19159	1.2619	0.976519	0.970475	0.961345	0.967092	0.964613	0.949521	0.981789	1.04442	1.09575
3222.84	67.9693	0.963703	0.927434	1.00996	0.938868	0.955681	0.949675	0.955739	0.934777	0.897895	0.961626	0.945073	0.957263	1.08271	1.01353	1.06907	1.17693	1.09459	1.0411	1.11611	1.18579	1.15378	1.22221	1.14681	1.15606	1.16945	1.19259	1.18885	1.21909	1.18891	1.25394	0.975255	0.968047	0.96421	0.964981	0.968414	0.945344	0.975928	1.04246	1.09406
3225.56	68.0148	0.959974	0.928342	1.01121	0.935384	0.955625	0.947614	0.953794	0.93521	0.896113	0.959564	0.94203	0.958038	1.08094	1.0087	1.0664	1.15581	1.0985	1.04394	1.09993	1.19442	1.14127	1.22874	1.14795	1.15765	1.17326	1.17455	1.20185	1.20777	1.19421	1.248	0.975273	0.968235	0.959979	0.966373	0.965054	0.946051	0.978226	1.0411	1.09602
3228.23	68.0603	0.961248	0.927957	1.01087	0.936037	0.957857	0.949674	0.955888	0.9349	0.897726	0.959315	0.943351	0.962942	1.08545	1.01105	1.06646	1.14843	1.10504	1.04302	1.10387	1.16375	1.1571	1.21478	1.13526	1.16307	1.15446	1.18381	1.19862	1.21306	1.19801	1.26299	0.977918	0.968375	0.95964	0.963435	0.968532	0.948147	0.979203	1.04257	1.09753
3230.99	68.1058	0.960313	0.928067	1.01234	0.936691	0.958697	0.951256	0.955392	0.933899	0.898647	0.961544	0.944929	0.963377	1.08283	1.0083	1.06609	1.15284	1.10142	1.03735	1.09677	1.18768	1.16025	1.21766	1.12883	1.1679	1.16196	1.17946	1.19758	1.22923	1.19852	1.26573	0.978314	0.969458	0.959714	0.963772	0.966942	0.948338	0.981164	1.04216	1.09558
3233.78	68.1513	0.961537	0.928005	1.01136	0.93682	0.959496	0.951077	0.955742	0.934779	0.897587	0.958907	0.942693	0.95982	1.0829	1.0107	1.06149	1.16792	1.10417	1.04123	1.10339	1.17049	1.16084	1.23398	1.13519	1.16074	1.16574	1.192	1.18929	1.21323	1.19716	1.24689	0.975253	0.965454	0.96164	0.96356	0.968872	0.950001	0.981047	1.04097	1.09377
3236.47	68.1968	0.963378	0.927747	1.0106	0.939936	0.958368	0.950298	0.954984	0.9319	0.899994	0.961411	0.942035	0.960698	1.08427	1.00827	1.06555	1.16677	1.10789	1.04879	1.1125	1.17081	1.16098	1.23211	1.13543	1.15802	1.17134	1.19538	1.18086	1.20912	1.18515	1.24912	0.974803	0.968156	0.96471	0.964529	0.969196	0.948665	0.981398	1.04229	1.09794
3239.07	68.2423	0.961537	0.925331	1.01178	0.938309	0.956793	0.950906	0.954047	0.934749	0.900334	0.961272	0.942774	0.9613	1.08775	1.00309	1.06629	1.1654	1.10888	1.04195	1.11945	1.18002	1.16116	1.21424	1.13497	1.16065	1.17205	1.187	1.19148	1.21584	1.19331	1.25137	0.974933	0.970038	0.962448	0.966282	0.96886	0.947636	0.982945	1.04547	1.09415
3241.82	68.2878	0.960567	0.927199	1.01031	0.937606	0.957374	0.949955	0.954059	0.933207	0.898288	0.963421	0.942089	0.958567	1.0832	1.01137	1.06279	1.1656	1.11129	1.03899	1.10893	1.17995	1.15203	1.21862	1.12924	1.16365	1.18101	1.19338	1.19843	1.21783	1.20452	1.27075	0.974433	0.968257	0.960814	0.967953	0.968787	0.948215	0.984463	1.04614	1.09234
3244.61	68.3333	0.962311	0.927654	1.01056	0.935591	0.957654	0.949138	0.953058	0.937636	0.897219	0.959739	0.941544	0.960664	1.08257	1.01002	1.06029	1.16253	1.12269	1.04508	1.11821	1.18519	1.15372	1.23601	1.1258	1.17084	1.16642	1.20389	1.19955	1.22637	1.19443	1.26101	0.976336	0.969621	0.96384	0.967707	0.967795	0.949413	0.976252	1.044	1.09329
3247.39	68.3788	0.960802	0.928449	1.01261	0.938242	0.957689	0.950341	0.954242	0.936108	0.89645	0.961466	0.938272	0.960963	1.08304	1.01105	1.06457	1.15854	1.112	1.04695	1.11174	1.17741	1.15096	1.22665	1.13545	1.15775	1.17363	1.18699	1.19071	1.21842	1.18599	1.25523	0.977608	0.9703	0.962871	0.968824	0.970421	0.951161	0.97683	1.03877	1.09185
3250.1	68.4243	0.961481	0.930326	1.01551	0.937289	0.959235	0.94949	0.956225	0.936674	0.899616	0.964864	0.941439	0.961121	1.0832	1.01033	1.06779	1.15172	1.0983	1.04543	1.10767	1.17892	1.16549	1.20913	1.14378	1.15357	1.17068	1.17392	1.19314	1.21233	1.18263	1.25055	0.978154	0.96897	0.961585	0.967845	0.968111	0.945861	0.979421	1.0425	1.09726
3252.8	68.4699	0.962603	0.925016	1.00951	0.936614	0.9608	0.948746	0.954769	0.934041	0.901315	0.963057	0.942865	0.955713	1.08443	1.01027	1.06367	1.16473	1.10745	1.04774	1.11594	1.18144	1.16623	1.21102	1.13678	1.15714	1.16449	1.18882	1.19949	1.22478	1.18944	1.2492	0.97605	0.970248	0.962869	0.968517	0.967932	0.947696	0.981408	1.04047	1.09427
3255.46	68.5154	0.962139	0.925157	1.00886	0.938881	0.961168	0.950687	0.953661	0.9343	0.900327	0.961663	0.941009	0.957128	1.08052	1.00718	1.06488	1.16213	1.10259	1.04386	1.10702	1.18472	1.15787	1.2132	1.13042	1.15334	1.16533	1.17384	1.1878	1.205	1.20795	1.24676	0.975867	0.969554	0.958878	0.96912	0.968853	0.948459	0.978905	1.04133	1.09271
3258.19	68.5609	0.962493	0.927463	1.00733	0.935563	0.958516	0.950614	0.956567	0.936478	0.900986	0.961466	0.938937	0.956263	1.08211	1.0117	1.06518	1.16201	1.09605	1.04521	1.10626	1.184	1.15452	1.21961	1.13078	1.16851	1.16996	1.18095	1.2079	1.21203	1.19656	1.25491	0.974554	0.968124	0.959372	0.971173	0.968645	0.950771	0.976965	1.04064	1.09365
3260.94	68.6064	0.962111	0.928844	1.00793	0.938838	0.958559	0.949504	0.955168	0.935994	0.899161	0.961843	0.942554	0.957986	1.08498	1.01248	1.06418	1.15924	1.09889	1.04706	1.11092	1.17695	1.16818	1.22628	1.12922	1.16399	1.16573	1.18782	1.19219	1.19822	1.19426	1.23991	0.97769	0.969818	0.961512	0.96567	0.96739	0.950254	0.982654	1.04151	1.09681
3263.73	68.6519	0.961752	0.923464	1.01158	0.937069	0.959403	0.949019	0.956987	0.933871	0.900078	0.960163	0.944922	0.96229	1.08284	1.00912	1.06623	1.16378	1.10246	1.04374	1.11666	1.18145	1.1575	1.21279	1.14519	1.15584	1.16118	1.18481	1.18794	1.2024	1.20561	1.24273	0.977181	0.969365	0.964321	0.966047	0.966779	0.94876	0.98335	1.04182	1.09382
3266.49	68.6974	0.959828	0.923113	1.01189	0.938363	0.960026	0.950817	0.958118	0.933076	0.898496	0.961347	0.943506	0.963906	1.08197	1.00668	1.0623	1.14964	1.09974	1.04442	1.10529	1.1806	1.1435	1.22187	1.13994	1.16728	1.18099	1.17872	1.18906	1.21437	1.19691	1.23806	0.975825	0.973299	0.961408	0.968348	0.969888	0.948129	0.979245	1.04155	1.09663
3269.28	68.7429	0.962998	0.924883	1.01161	0.937967	0.96121	0.950172	0.959143	0.936591	0.897599	0.963673	0.943646	0.959813	1.0845	1.00539	1.05738	1.15822	1.10168	1.04367	1.11691	1.18842	1.16203	1.21826	1.13681	1.16714	1.16749	1.19534	1.18972	1.20086	1.19597	1.24898	0.972799	0.972246	0.961707	0.966155	0.970014	0.947918	0.982138	1.04219	1.0962
3272.02	68.7884	0.961916	0.927403	1.0111	0.938069	0.962023	0.950221	0.956766	0.933871	0.899067	0.96406	0.940782	0.962374	1.08206	1.00741	1.05884	1.15619	1.10586	1.04078	1.12609	1.18195	1.1495	1.22487	1.1147	1.15644	1.16665	1.17568	1.18747	1.20496	1.1851	1.24445	0.974736	0.970686	0.960623	0.966108	0.96935	0.948199	0.981789	1.03888	1.09325
3274.69	68.8339	0.962823	0.927942	1.01198	0.937825	0.957017	0.950629	0.955354	0.937078	0.896721	0.961331	0.942439	0.959717	1.07896	1.01115	1.06142	1.17833	1.11654	1.04344	1.11278	1.17084	1.15743	1.22994	1.12545	1.15528	1.16755	1.1798	1.19527	1.22232	1.20096	1.23863	0.975997	0.971221	0.959865	0.9653	0.968619	0.947942	0.980784	1.03976	1.09065
3277.22	68.8794	0.963285	0.928903	1.01167	0.936938	0.957406	0.949794	0.951988	0.937806	0.898293	0.963667	0.945008	0.960378	1.08186	1.00865	1.0593	1.16426	1.11666	1.04416	1.10865	1.19557	1.15101	1.22567	1.13171	1.15561	1.17146	1.19984	1.1998	1.22038	1.19735	1.25616	0.976063	0.970486	0.960097	0.967738	0.966261	0.94721	0.976171	1.0438	1.0902
3279.92	68.9249	0.963914	0.926182	1.01356	0.938399	0.957408	0.949979	0.956225	0.934422	0.898081	0.960829	0.941412	0.961113	1.08375	1.00869	1.06487	1.15283	1.09946	1.03771	1.10912	1.17763	1.16019	1.22623	1.12322	1.15757	1.16134	1.17963	1.1951	1.21014	1.19888	1.26467	0.976615	0.969986	0.959442	0.966313	0.966004	0.947381	0.979159	1.03848	1.09131
3282.82	68.9704	0.965	0.927621	1.01064	0.937387	0.958619	0.95202	0.955477	0.936839	0.900557	0.962846	0.944818	0.95942	1.07726	1.00506	1.06109	1.15459	1.10082	1.03464	1.11576	1.18958	1.15086	1.2174	1.13729	1.16292	1.1696	1.19384	1.18894	1.21658	1.19791	1.24643	0.974344	0.967778	0.961859	0.965136	0.967588	0.948803	0.979411	1.03841	1.09173
3285.61	69.0159	0.961134	0.927739	1.01012	0.939674	0.957395	0.95076	0.956802	0.935517	0.899187	0.961992	0.943808	0.96182	1.08404	1.01112	1.06059	1.16079	1.09872	1.04247	1.12402	1.18089	1.16752	1.23458	1.13224	1.16078	1.16601	1.18384	1.19685	1.20361	1.19578	1.25884	0.974344	0.971783	0.960631	0.963586	0.967304	0.948759	0.982342	1.03754	1.09373
3288.27	69.0614	0.962552	0.927048	1.0126	0.94082	0.957533	0.949884	0.95509	0.936733	0.900117	0.963245	0.942197	0.961967	1.08287	1.00916	1.0629	1.15097	1.10456	1.04444	1.11469	1.19233	1.15653	1.21872	1.12934	1.16213	1.17365	1.18879	1.20195	1.20807	1.18072	1.25669	0.976262	0.96925	0.961094	0.970564	0.965787	0.94581	0.978075	1.0406	1.09152
3290.98	69.1069	0.961559	0.928972	1.01201	0.939037	0.959613	0.949566	0.95678	0.938453	0.899457	0.96228	0.945603	0.964176	1.07715	1.01065	1.06512	1.15107	1.1068	1.03858	1.11433	1.19113	1.14646	1.21867	1.13339	1.16247	1.16712	1.19998	1.20313	1.22075	1.19022	1.26526	0.976084	0.968534	0.961801	0.968101	0.968475	0.946471	0.979435	1.04093	1.09167
3293.67	69.1524	0.964563	0.927485	1.01067	0.938933	0.957848	0.952135	0.955369	0.937757	0.897887	0.963277	0.94401	0.961843	1.07735	1.00476	1.06257	1.16114	1.10109	1.03765	1.1144	1.19014	1.1525	1.21177	1.12538	1.15795	1.1786	1.18115	1.19218	1.20267	1.18385	1.26486	0.980044	0.967807	0.959553	0.968033	0.970393	0.950551	0.97788	1.03723	1.08988
3296.42	69.198	0.962905	0.92523	1.01032	0.937969	0.959722	0.952131	0.958116	0.936162	0.90022	0.960868	0.943023	0.961272	1.07986	1.00362	1.05996	1.15175	1.10858	1.04946	1.10664	1.18426	1.16136	1.21623	1.14031	1.14929	1.1673	1.18434	1.19447	1.21576	1.18871	1.26265	0.978684	0.9697	0.961657	0.966394	0.968	0.94906	0.980495	1.03626	1.09205
[truncated: 567 more rows]

## Sheet: Ratio (First Derivative)
	Capillary	1	2	3	4	5	6	7	8	9	10	11	12	13	14	15	16	17	18	19	20	21	22	23	24	25	26	27	28	29	30	31	32	33	34	35	36	37	38	39
[truncated: 1,761 more rows]

## Sheet: 330nm
	Capillary	1	2	3	4	5	6	7	8	9	10	11	12	13	14	15	16	17	18	19	20	21	22	23	24	25	26	27	28	29	30	31	32	33	34	35	36	37	38	39
[truncated: 1,761 more rows]

[truncated: 3 more sheets: 330nm (First Derivative), 350nm, 350nm (First Derivative)]
