# Supplementary material for: AcuB senses cellular energy charge to coordinate acetyl-CoA synthesis in bacteria
Source: Nat Commun. 2026 Apr 24;17:3815. doi: 10.1038/s41467-026-71006-w (PMC13121692; doi:10.1038/s41467-026-71006-w)
Supplement: Supplementary file 4 — Supplementary_Data_2 [file 41467_2026_71006_MOESM4_ESM.xlsx]

## Sheet: Overview
Capillary	Sample ID	Excitation Power	Start Temperature	End Temperature	Temperature Slope	Start Time	Duration	Onset #1 for Ratio	Inflection Point #1 for Ratio	Inflection Point #2 for Ratio		mean values	stdev
1	1 mg/ml gsAcuB	1	15	95	1	2019-02-06 12:35:43	1:20:00	59.5034	66.8814
2	1 mg/ml gsAcuB	1	15	95	1	2019-02-06 12:35:43	1:20:00	58.6977	66.3318		gsAcuB	66.6625	0.243514
3	1 mg/ml gsAcuB	1	15	95	1	2019-02-06 12:35:43	1:20:00	59.9827	66.8031	81.1029
4	1 mg/ml gsAcuB	1	15	95	1	2019-02-06 12:35:43	1:20:00	59.4188	66.6337
5	1 mg/ml gsAcuB _ 1 mM AMP	1	15	95	1	2019-02-06 12:35:43	1:20:00	69.5362	73.7869		gsAcuB AMP	73.7568	0.170855
6	1 mg/ml gsAcuB _ 1 mM AMP	1	15	95	1	2019-02-06 12:35:43	1:20:00	69.5351	73.8145	89.1483
7	1 mg/ml gsAcuB _ 1 mM AMP	1	15	95	1	2019-02-06 12:35:43	1:20:00	68.9103	73.9121
8	1 mg/ml gsAcuB _ 1 mM AMP	1	15	95	1	2019-02-06 12:35:43	1:20:00	68.0875	73.5135	88.9676
9	1 mg/ml gsAcuB _ 1 mM ADP	1	15	95	1	2019-02-06 12:35:43	1:20:00	73.8138	78.2582		gsAcuB ADP	78.4012	0.167104
10	1 mg/ml gsAcuB _ 1 mM ADP	1	15	95	1	2019-02-06 12:35:43	1:20:00	73.311	78.2609
11	1 mg/ml gsAcuB _ 1 mM ADP	1	15	95	1	2019-02-06 12:35:43	1:20:00	73.493	78.585
12	1 mg/ml gsAcuB _ 1 mM ADP	1	15	95	1	2019-02-06 12:35:43	1:20:00	74.2683	78.5006
13	1 mg/ml gsAcuB _ 1 mM ATP	1	15	95	1	2019-02-06 12:35:43	1:20:00	72.3719	77.3687		gsAcuB ATP	77.8503	0.460511
14	1 mg/ml gsAcuB _ 1 mM ATP	1	15	95	1	2019-02-06 12:35:43	1:20:00	73.7064	77.6118
15	1 mg/ml gsAcuB _ 1 mM ATP	1	15	95	1	2019-02-06 12:35:43	1:20:00	73.7821	78.0003
16	1 mg/ml gsAcuB _ 1 mM ATP	1	15	95	1	2019-02-06 12:35:43	1:20:00	74.2638	78.4203
17	1 mg/ml gsAcuB _ 1 mM AP4A	1	15	95	1	2019-02-06 12:35:43	1:20:00	76.5936	83.3258		gsAcuB Ap4A	83.8867	0.582169
18	1 mg/ml gsAcuB _ 1 mM AP4A	1	15	95	1	2019-02-06 12:35:43	1:20:00	77.4731	83.9162
19	1 mg/ml gsAcuB _ 1 mM AP4A	1	15	95	1	2019-02-06 12:35:43	1:20:00	77.7984	84.6816
20	1 mg/ml gsAcuB _ 1 mM AP4A	1	15	95	1	2019-02-06 12:35:43	1:20:00	76.428	83.6233
21	AMP	1	15	95	1	2019-02-06 12:35:43	1:20:00
22	AMP	1	15	95	1	2019-02-06 12:35:43	1:20:00
23	AMP	1	15	95	1	2019-02-06 12:35:43	1:20:00		34.3434	60.4252
24	ADP	1	15	95	1	2019-02-06 12:35:43	1:20:00
25	ADP	1	15	95	1	2019-02-06 12:35:43	1:20:00
26	ADP	1	15	95	1	2019-02-06 12:35:43	1:20:00
27	ATP	1	15	95	1	2019-02-06 12:35:43	1:20:00
28	ATP	1	15	95	1	2019-02-06 12:35:43	1:20:00	80.9084	83.924
29	ATP	1	15	95	1	2019-02-06 12:35:43	1:20:00
30	AP4A	1	15	95	1	2019-02-06 12:35:43	1:20:00
31	AP4A	1	15	95	1	2019-02-06 12:35:43	1:20:00
32	AP4A	1	15	95	1	2019-02-06 12:35:43	1:20:00

## Sheet: Ratio
	Capillary	1	2	3	4	5	6	7	8	9	10	11	12	13	14	15	16	17	18	19	20	21	22	23	24	25	26	27	28	29	30	31	32
	Sample ID	1 mg/ml gsAcuB	1 mg/ml gsAcuB	1 mg/ml gsAcuB	1 mg/ml gsAcuB	1 mg/ml gsAcuB _ 1 mM AMP	1 mg/ml gsAcuB _ 1 mM AMP	1 mg/ml gsAcuB _ 1 mM AMP	1 mg/ml gsAcuB _ 1 mM AMP	1 mg/ml gsAcuB _ 1 mM ADP	1 mg/ml gsAcuB _ 1 mM ADP	1 mg/ml gsAcuB _ 1 mM ADP	1 mg/ml gsAcuB _ 1 mM ADP	1 mg/ml gsAcuB _ 1 mM ATP	1 mg/ml gsAcuB _ 1 mM ATP	1 mg/ml gsAcuB _ 1 mM ATP	1 mg/ml gsAcuB _ 1 mM ATP	1 mg/ml gsAcuB _ 1 mM AP4A	1 mg/ml gsAcuB _ 1 mM AP4A	1 mg/ml gsAcuB _ 1 mM AP4A	1 mg/ml gsAcuB _ 1 mM AP4A
Time [s]	Temperature [°C]	Fluorescence [counts]	Fluorescence [counts]	Fluorescence [counts]	Fluorescence [counts]	Fluorescence [counts]	Fluorescence [counts]	Fluorescence [counts]	Fluorescence [counts]	Fluorescence [counts]	Fluorescence [counts]	Fluorescence [counts]	Fluorescence [counts]	Fluorescence [counts]	Fluorescence [counts]	Fluorescence [counts]	Fluorescence [counts]	Fluorescence [counts]	Fluorescence [counts]	Fluorescence [counts]	Fluorescence [counts]	Fluorescence [counts]	Fluorescence [counts]	Fluorescence [counts]	Fluorescence [counts]	Fluorescence [counts]	Fluorescence [counts]	Fluorescence [counts]	Fluorescence [counts]	Fluorescence [counts]	Fluorescence [counts]	Fluorescence [counts]	Fluorescence [counts]
-10.6597	15	1.00356	1.0007	0.997494	0.999224	1.02964	0.99558	1.03113	1.01397	1.02089	1.02972	1.02337	1.03076	1.01079	1.03441	1.05148	1.06373	1.03343	1.02916	1.06236	1.03083	1.06295	1.16722	1.14675	1.32813	1.30846	1.25931	1.24236	1.32854	1.33286	1.16797	1.33826	0.962738
20.9151	15.0395	1.0014	1.0021	1.00114	0.999051	1.02965	0.989111	1.02564	1.0134	1.02199	1.03153	1.02761	1.02838	1.00988	1.03558	1.05136	1.06585	1.03208	1.02945	1.06505	1.03065	1.06506	1.1615	1.13868	1.34309	1.31614	1.25036	1.24086	1.31768	1.34227	1.15662	1.32984	0.96122
28.6061	15.079	1.00103	1.00182	1.00228	0.998776	1.02674	0.986778	1.02604	1.01174	1.02215	1.03247	1.02549	1.03024	1.01106	1.03415	1.05255	1.06656	1.03242	1.02977	1.06123	1.03021	1.06149	1.16186	1.13576	1.3339	1.31243	1.25873	1.2517	1.31752	1.32974	1.15962	1.33082	0.963344
34.621	15.1185	1.00116	1.00105	0.999843	0.999706	1.02877	0.991337	1.02457	1.01362	1.0208	1.03092	1.02777	1.03145	1.01123	1.03214	1.05112	1.06536	1.03393	1.02972	1.06321	1.03086	1.06654	1.16795	1.14276	1.33644	1.31412	1.25161	1.24945	1.3249	1.3343	1.16765	1.32475	0.962224
39.9121	15.158	1.00127	1.00043	1.00143	0.998041	1.02817	0.989213	1.02666	1.01473	1.02035	1.03166	1.02865	1.02968	1.01047	1.03327	1.05006	1.06517	1.02976	1.03001	1.06278	1.0305	1.06136	1.16397	1.13774	1.32789	1.32301	1.267	1.24644	1.31706	1.33056	1.15975	1.32969	0.958621
44.5446	15.1975	1.00104	1.00101	1.00168	1.00004	1.02831	0.989193	1.02581	1.01368	1.02219	1.03197	1.02843	1.02979	1.01082	1.03625	1.04934	1.06773	1.03278	1.03175	1.06115	1.02967	1.06638	1.16577	1.14024	1.33395	1.30912	1.25385	1.25061	1.32099	1.34056	1.15221	1.33062	0.955737
48.8778	15.237	1.00079	1.00149	1.00006	0.999521	1.02939	0.989105	1.0256	1.01416	1.02168	1.03101	1.02884	1.02942	1.01018	1.0352	1.05085	1.06559	1.03048	1.02953	1.06273	1.03335	1.06665	1.16053	1.1343	1.33782	1.31406	1.24602	1.2553	1.32175	1.32983	1.16083	1.33329	0.956386
52.7635	15.2765	1.00155	1.00103	1.00097	1.00009	1.03025	0.989147	1.02633	1.01453	1.02108	1.03193	1.02917	1.02981	1.01006	1.03434	1.05028	1.06726	1.03397	1.03043	1.06253	1.03058	1.06398	1.16401	1.13746	1.33837	1.31219	1.25933	1.25337	1.31539	1.32804	1.16378	1.32885	0.960383
56.5736	15.316	1.00205	1.00135	1.00187	0.998875	1.02959	0.987946	1.02513	1.01272	1.0227	1.02975	1.02876	1.03025	1.01127	1.03467	1.04899	1.06718	1.03338	1.02978	1.06432	1.03009	1.06054	1.16591	1.14194	1.32473	1.30849	1.25515	1.24917	1.31918	1.3283	1.15767	1.33443	0.958305
60.123	15.3556	1.00137	1.00209	1.00152	1.00042	1.02855	0.989723	1.02602	1.01546	1.02068	1.03046	1.02813	1.02915	1.00945	1.03438	1.0536	1.06573	1.03175	1.03075	1.0606	1.03354	1.0626	1.16414	1.13953	1.33078	1.30655	1.25724	1.25437	1.31559	1.32929	1.1607	1.33325	0.95988
63.4986	15.3951	1.00213	0.999916	1.00262	1.00045	1.02933	0.989093	1.02636	1.01497	1.02072	1.03181	1.02994	1.02986	1.01075	1.03498	1.05207	1.06559	1.03545	1.02983	1.06097	1.03259	1.05809	1.16618	1.13601	1.34038	1.31504	1.25418	1.25263	1.31487	1.33276	1.16876	1.32529	0.96445
66.6952	15.4346	1.00161	1.00066	1.00229	1.00072	1.02966	0.988334	1.02643	1.01387	1.02336	1.03347	1.02554	1.03108	1.01165	1.03469	1.05131	1.06651	1.03241	1.02997	1.06281	1.03363	1.0617	1.16563	1.14332	1.32917	1.30637	1.25524	1.25698	1.32162	1.33702	1.15804	1.33259	0.953228
69.8373	15.4741	1.00317	1.00097	1.00089	1.00073	1.02855	0.98883	1.02628	1.01377	1.02154	1.03227	1.02673	1.03223	1.00946	1.03566	1.05132	1.06546	1.03262	1.02924	1.06244	1.03381	1.06775	1.1615	1.13954	1.32997	1.30972	1.25203	1.25177	1.32098	1.33233	1.16233	1.33395	0.963813
72.8924	15.5136	0.999185	1.00217	1.00239	1.00157	1.02789	0.989733	1.02691	1.01524	1.02263	1.03174	1.02796	1.03043	1.00925	1.03338	1.05113	1.06573	1.03204	1.03095	1.06267	1.03162	1.06577	1.16958	1.13247	1.33393	1.31342	1.25257	1.24732	1.31923	1.332	1.16154	1.32963	0.96435
75.7738	15.5531	1.00173	1.00183	1.00238	1.00068	1.02828	0.986582	1.02608	1.01284	1.02233	1.03229	1.0256	1.02976	1.0107	1.03525	1.0509	1.06622	1.03539	1.02935	1.06299	1.032	1.06737	1.16311	1.13859	1.32798	1.31362	1.25365	1.2473	1.3062	1.32786	1.16238	1.33108	0.960153
78.6619	15.5926	1.00182	1.00175	1.00035	0.999794	1.0277	0.989884	1.02624	1.01493	1.02155	1.03142	1.02692	1.02972	1.01266	1.03523	1.05182	1.06758	1.0315	1.03203	1.06139	1.03078	1.06502	1.15951	1.14227	1.33127	1.31403	1.2556	1.24815	1.31161	1.3304	1.16664	1.33145	0.965838
81.4422	15.6321	1.00232	1.00149	0.999623	1.00062	1.03019	0.988893	1.02473	1.01217	1.0208	1.03148	1.028	1.03005	1.01096	1.03403	1.05165	1.06812	1.03107	1.02967	1.06159	1.03143	1.06282	1.16029	1.1357	1.33119	1.31882	1.25274	1.24895	1.31971	1.33013	1.15398	1.33516	0.96038
84.1816	15.6716	1.00303	1.00218	1.00042	1.00105	1.02912	0.989361	1.02543	1.01265	1.02215	1.03186	1.02744	1.03105	1.0087	1.0357	1.05006	1.06546	1.03186	1.02987	1.06331	1.02966	1.06248	1.16758	1.13354	1.33222	1.31528	1.25748	1.24592	1.31983	1.33065	1.15871	1.33102	0.95502
86.9214	15.7111	1.00259	1.00115	1.00281	1.00067	1.02898	0.98777	1.02591	1.01256	1.02136	1.03396	1.02902	1.03081	1.01051	1.03585	1.05136	1.0669	1.03132	1.03025	1.06243	1.03039	1.06402	1.16433	1.13203	1.33509	1.31424	1.26033	1.2436	1.32038	1.32598	1.16296	1.33063	0.958854
89.5941	15.7506	1.00241	1.00135	1.0021	0.999478	1.02769	0.987023	1.02547	1.01397	1.02156	1.03329	1.02735	1.03153	1.01067	1.03531	1.05132	1.06642	1.03226	1.02958	1.06168	1.03297	1.06126	1.16467	1.13394	1.33706	1.31194	1.25943	1.24289	1.31527	1.32755	1.15621	1.33225	0.957283
92.2483	15.7901	1.00233	1.00136	1.00129	0.999857	1.02823	0.987064	1.02556	1.01366	1.02143	1.0339	1.02977	1.02986	1.01129	1.03527	1.05232	1.06533	1.03268	1.02988	1.06253	1.03143	1.06275	1.16209	1.13684	1.33635	1.31311	1.25752	1.25045	1.3188	1.32719	1.15786	1.3279	0.957029
94.8034	15.8296	1.00148	1.00099	1.00068	0.999231	1.02819	0.986766	1.02638	1.01341	1.02147	1.03171	1.0274	1.03037	1.01178	1.03401	1.05351	1.06744	1.03298	1.03076	1.062	1.03418	1.06317	1.16491	1.13718	1.33814	1.31673	1.25574	1.24323	1.31918	1.33129	1.15708	1.32972	0.951248
97.3469	15.8691	1.00169	1.00066	1.00248	1.00023	1.02807	0.986608	1.02694	1.01461	1.02279	1.03119	1.02731	1.03012	1.01089	1.03463	1.05248	1.0668	1.03131	1.03079	1.06292	1.03118	1.05922	1.17065	1.14005	1.32745	1.31414	1.25512	1.24863	1.32062	1.33246	1.15801	1.32942	0.955545
99.8153	15.9086	1.00261	1.00027	1.00243	1.00025	1.02897	0.988124	1.02707	1.01501	1.02343	1.032	1.02907	1.03021	1.01019	1.03617	1.05049	1.06747	1.0309	1.02962	1.06231	1.03148	1.06732	1.16021	1.13829	1.33373	1.31974	1.25533	1.25202	1.31878	1.33426	1.1622	1.33658	0.962123
102.276	15.9481	1.00201	1.00296	1.00259	0.99921	1.02813	0.988346	1.02503	1.0156	1.02288	1.03255	1.02699	1.03249	1.01153	1.03601	1.05014	1.065	1.03161	1.02961	1.06302	1.03124	1.06561	1.15853	1.13621	1.32974	1.31059	1.25739	1.24923	1.32282	1.33532	1.15496	1.33803	0.961401
104.708	15.9877	1.00209	1.0035	1.00275	0.999935	1.0284	0.988291	1.02513	1.0142	1.02325	1.03121	1.02853	1.02997	1.01179	1.03556	1.05244	1.06602	1.03109	1.03041	1.06336	1.03282	1.06966	1.16489	1.1416	1.33499	1.31199	1.25449	1.24744	1.31531	1.32442	1.16071	1.32047	0.955303
107.142	16.0272	1.00209	1.00285	1.00205	0.999476	1.03068	0.990897	1.02679	1.01462	1.022	1.03195	1.02637	1.03205	1.01207	1.03599	1.05396	1.06388	1.03265	1.03166	1.06415	1.03021	1.06081	1.16882	1.13553	1.33351	1.30898	1.25688	1.24783	1.31325	1.32921	1.16136	1.32262	0.953239
109.495	16.0667	1.00145	1.00198	1.00207	0.999572	1.02949	0.988346	1.02613	1.01525	1.02269	1.03264	1.02856	1.03054	1.0117	1.03581	1.05016	1.06425	1.03253	1.03166	1.06367	1.03245	1.06559	1.16216	1.13976	1.32777	1.31899	1.26356	1.25095	1.31992	1.32851	1.16031	1.33321	0.955733
111.933	16.1062	1.00249	1.00247	1.00369	1.00036	1.02845	0.990329	1.02706	1.01577	1.02408	1.0339	1.03106	1.02944	1.00934	1.03653	1.05456	1.06834	1.03098	1.02909	1.0623	1.03271	1.06826	1.15842	1.13845	1.33387	1.322	1.25195	1.24482	1.32165	1.32686	1.15395	1.32838	0.951437
114.338	16.1457	1.00349	1.00263	1.00341	1.00032	1.02716	0.989673	1.02675	1.01487	1.02419	1.03501	1.0294	1.03075	1.0098	1.03722	1.05113	1.06549	1.0343	1.03015	1.06415	1.03132	1.06274	1.16427	1.14033	1.33336	1.30821	1.25731	1.24763	1.321	1.33178	1.16328	1.32783	0.959002
116.724	16.1852	1.00003	1.00182	1.00168	1.00111	1.02951	0.988681	1.02704	1.01496	1.02324	1.03196	1.02783	1.03335	1.00992	1.03498	1.05106	1.06544	1.0331	1.03071	1.06221	1.03127	1.06407	1.16176	1.14092	1.33274	1.31138	1.25784	1.25178	1.32525	1.32657	1.16363	1.32536	0.962079
119.041	16.2247	1.00197	1.00236	1.00114	1.00166	1.02903	0.987951	1.0273	1.01572	1.02272	1.03204	1.02766	1.03073	1.01115	1.03525	1.05252	1.06793	1.03085	1.03039	1.06368	1.03401	1.06025	1.15867	1.13649	1.34271	1.30244	1.25122	1.25698	1.31856	1.33018	1.15867	1.33392	0.958434
121.426	16.2642	1.00531	1.00138	1.00306	1.00107	1.02773	0.990864	1.02552	1.0128	1.02259	1.03094	1.0289	1.02947	1.01043	1.03569	1.05182	1.06698	1.03113	1.03091	1.0628	1.03205	1.05833	1.159	1.13654	1.33578	1.31097	1.24874	1.24942	1.32084	1.33137	1.15966	1.33031	0.952114
123.813	16.3037	1.00383	1.00274	1.00351	1.00049	1.02857	0.990541	1.02578	1.01504	1.02234	1.03109	1.0287	1.03014	1.01116	1.03465	1.05076	1.06538	1.0321	1.0297	1.06481	1.03071	1.06573	1.15416	1.13817	1.32649	1.30363	1.24578	1.24156	1.31592	1.33169	1.15904	1.32978	0.966594
126.211	16.3432	1.00309	1.00195	1.0029	1.00136	1.02936	0.992523	1.02606	1.01483	1.02324	1.03148	1.02737	1.03132	1.01217	1.03372	1.05287	1.06561	1.03173	1.0307	1.06241	1.03259	1.06222	1.15768	1.13385	1.33275	1.31106	1.25969	1.24657	1.32008	1.33068	1.15954	1.33431	0.962874
128.54	16.3827	1.00354	1.00177	1.00238	0.999595	1.02944	0.990448	1.02587	1.01534	1.02248	1.0317	1.02825	1.03111	1.0108	1.03486	1.05253	1.06849	1.03413	1.03079	1.06326	1.03066	1.05859	1.16002	1.13764	1.33252	1.31232	1.25339	1.25518	1.32612	1.33243	1.16698	1.333	0.956347
130.911	16.4222	1.00456	1.00298	1.00235	0.999647	1.02904	0.994056	1.02669	1.01418	1.02115	1.03082	1.02858	1.03255	1.01107	1.03609	1.05279	1.06873	1.03277	1.02987	1.06191	1.03135	1.06203	1.16371	1.13682	1.32906	1.31044	1.25157	1.25485	1.32546	1.33198	1.16305	1.32815	0.956286
133.26	16.4617	1.00343	1.00313	1.00174	1.00079	1.02928	0.993308	1.02728	1.01555	1.02228	1.03265	1.02862	1.03023	1.01197	1.0363	1.05293	1.06713	1.03276	1.03172	1.06251	1.03358	1.06395	1.15961	1.14089	1.33069	1.31282	1.26207	1.24843	1.32924	1.32795	1.15524	1.32992	0.957227
135.646	16.5012	1.00436	1.003	1.00325	1.00174	1.0267	0.990151	1.02776	1.01442	1.02256	1.03302	1.0288	1.03086	1.01163	1.03436	1.05247	1.06585	1.03293	1.03053	1.06108	1.03431	1.06182	1.16545	1.13383	1.33276	1.30934	1.25079	1.24942	1.32361	1.32748	1.15842	1.33237	0.959734
137.997	16.5407	1.00344	1.00344	1.00293	1.00122	1.02867	0.989908	1.02822	1.01532	1.02252	1.0327	1.02907	1.03141	1.01301	1.03448	1.05148	1.06631	1.03452	1.03187	1.06352	1.03439	1.06673	1.15608	1.13758	1.32952	1.311	1.25287	1.2474	1.30752	1.33142	1.15937	1.33031	0.9525
140.386	16.5802	1.00379	1.00209	1.00218	1.00075	1.02799	0.991721	1.02658	1.01605	1.02422	1.03158	1.02773	1.03168	1.009	1.03641	1.05129	1.06632	1.03492	1.03279	1.06383	1.03306	1.0655	1.16406	1.13732	1.32678	1.30965	1.25404	1.25188	1.31143	1.33457	1.1602	1.32661	0.950835
142.645	16.6198	1.00332	1.00115	1.00241	1.00106	1.02838	0.988899	1.02725	1.0152	1.02303	1.0325	1.02825	1.03151	1.00933	1.03618	1.05062	1.06693	1.03312	1.0329	1.06466	1.0313	1.05954	1.16474	1.14174	1.33088	1.318	1.26447	1.25333	1.32285	1.33181	1.15472	1.33122	0.961315
144.975	16.6593	1.00251	1.0029	1.00585	0.998981	1.0287	0.991601	1.0277	1.0151	1.02326	1.03378	1.02928	1.03189	1.01042	1.03389	1.05192	1.06858	1.03221	1.03019	1.06314	1.03004	1.06435	1.16891	1.1377	1.33056	1.3166	1.25911	1.25368	1.32226	1.33275	1.15585	1.33456	0.956222
147.49	16.6988	1.00301	1.00221	1.00482	0.999771	1.0292	0.99006	1.02633	1.01605	1.02292	1.03241	1.03039	1.03075	1.01119	1.03467	1.05223	1.06773	1.03202	1.03026	1.06234	1.032	1.05678	1.16318	1.13736	1.33093	1.32237	1.26708	1.25636	1.31951	1.32715	1.15879	1.33387	0.958968
149.953	16.7383	1.00263	1.00305	1.00595	1.00118	1.03016	0.990641	1.02648	1.01518	1.02202	1.03481	1.03053	1.03081	1.01128	1.03487	1.05121	1.06781	1.03378	1.02998	1.06326	1.0313	1.06037	1.1673	1.13719	1.33009	1.31844	1.26112	1.2528	1.31765	1.3307	1.1618	1.33082	0.956813
152.234	16.7778	1.00302	1.0025	1.00455	1.00212	1.02942	0.989213	1.02758	1.01449	1.02213	1.03228	1.02841	1.03064	1.01141	1.03654	1.05379	1.06735	1.03213	1.03023	1.06412	1.0316	1.05925	1.15692	1.14147	1.32969	1.31667	1.2494	1.25401	1.32185	1.32926	1.16682	1.33214	0.951775
154.566	16.8173	1.00308	1.00219	1.00317	1.00156	1.02986	0.990119	1.02797	1.01585	1.02385	1.03236	1.02782	1.03179	1.01228	1.03479	1.05325	1.0668	1.03158	1.03069	1.06378	1.03237	1.05893	1.15711	1.13977	1.33171	1.31121	1.24924	1.25097	1.31655	1.33091	1.16113	1.33153	0.955434
156.923	16.8568	1.00266	1.00228	1.00289	1.00003	1.03032	0.990155	1.02828	1.01486	1.02446	1.03325	1.02957	1.03155	1.01141	1.03477	1.05215	1.06755	1.03165	1.03095	1.06503	1.03093	1.06118	1.15772	1.14033	1.33516	1.31746	1.25321	1.247	1.32442	1.33738	1.15845	1.32799	0.956043
159.316	16.8963	1.00451	1.00258	1.00224	1.00014	1.02965	0.993329	1.02614	1.01435	1.02339	1.03247	1.02968	1.03061	1.01114	1.03385	1.05221	1.06883	1.0316	1.03062	1.06359	1.03164	1.06473	1.15898	1.13987	1.33461	1.31282	1.25247	1.25302	1.32253	1.33304	1.15726	1.33056	0.960542
161.681	16.9358	1.00417	1.00299	1.00323	1.00002	1.02997	0.989776	1.02667	1.01303	1.02368	1.03236	1.02909	1.03151	1.01142	1.03385	1.05286	1.06721	1.03232	1.03054	1.06261	1.03229	1.06253	1.16725	1.14404	1.33285	1.30957	1.25116	1.2506	1.3198	1.32799	1.16233	1.32639	0.958169
164.072	16.9753	1.00451	1.00303	1.00499	1.00136	1.03146	0.991084	1.02782	1.01507	1.02374	1.03233	1.02969	1.0316	1.01199	1.03413	1.05287	1.06661	1.03472	1.03162	1.06355	1.03344	1.06112	1.16324	1.1402	1.3392	1.3129	1.25153	1.25012	1.31661	1.32817	1.16187	1.32888	0.953035
166.449	17.0148	1.00502	1.00327	1.00575	1.0025	1.03062	0.991445	1.02684	1.01657	1.0233	1.0332	1.02976	1.03155	1.01288	1.03419	1.05208	1.06819	1.03378	1.03261	1.06381	1.0331	1.06395	1.16142	1.13701	1.33237	1.3112	1.25549	1.24794	1.32489	1.32586	1.16209	1.33003	0.95093
168.851	17.0543	1.00232	1.00354	1.00266	1.00337	1.03083	0.993588	1.02707	1.0183	1.02345	1.03381	1.02919	1.0307	1.01182	1.03523	1.05315	1.06881	1.03218	1.0331	1.06354	1.03269	1.06561	1.16248	1.13655	1.33126	1.30908	1.25382	1.24591	1.32637	1.32946	1.16354	1.32677	0.949195
171.212	17.0938	1.00337	1.00298	1.00227	1.00393	1.02997	0.992249	1.02828	1.01733	1.02338	1.03379	1.02935	1.03166	1.01173	1.03634	1.05337	1.0687	1.03241	1.03202	1.06218	1.03351	1.06498	1.1641	1.13997	1.34193	1.30745	1.25562	1.25415	1.31783	1.32724	1.16299	1.33827	0.95687
173.601	17.1333	1.00297	1.00385	1.00163	1.00265	1.02961	0.992854	1.0291	1.01531	1.02346	1.03477	1.02972	1.03181	1.01235	1.03658	1.05212	1.06968	1.03254	1.03112	1.06412	1.03323	1.06372	1.16546	1.14109	1.34602	1.31007	1.25326	1.25086	1.32168	1.32769	1.16078	1.33712	0.95591
175.953	17.1728	1.0032	1.00305	1.00287	1.00237	1.031	0.991837	1.02861	1.01538	1.02385	1.03362	1.0288	1.03157	1.01202	1.03655	1.05201	1.06882	1.03241	1.03147	1.06407	1.03209	1.06572	1.16099	1.14304	1.33716	1.31532	1.25061	1.25057	1.31918	1.32641	1.16051	1.33694	0.965538
178.33	17.2123	1.00328	1.0034	1.00364	1.00026	1.0317	0.992236	1.0284	1.01621	1.02422	1.0327	1.02793	1.03187	1.01209	1.03629	1.0515	1.06735	1.03375	1.03177	1.06324	1.03261	1.06497	1.1607	1.13885	1.32823	1.31368	1.25821	1.25078	1.31917	1.32812	1.15909	1.33426	0.965629
180.64	17.2519	1.00298	1.00365	1.0032	1.00078	1.03222	0.992354	1.02938	1.01596	1.02386	1.03332	1.0286	1.03183	1.01259	1.03582	1.05181	1.06671	1.03305	1.03153	1.06381	1.03387	1.06623	1.16538	1.1397	1.33101	1.30924	1.26399	1.24565	1.32156	1.32949	1.1606	1.33274	0.958825
182.951	17.2914	1.00273	1.00347	1.00377	1.00265	1.03228	0.990238	1.02999	1.01529	1.02325	1.0333	1.02917	1.03175	1.01328	1.03666	1.05394	1.06684	1.03212	1.03071	1.06414	1.03328	1.06748	1.16566	1.14127	1.33935	1.30892	1.25865	1.24568	1.32509	1.3261	1.16561	1.33151	0.951187
185.352	17.3309	1.00303	1.00257	1.00425	1.00187	1.03061	0.990439	1.02956	1.01529	1.0237	1.03365	1.02943	1.03107	1.01377	1.03548	1.05364	1.06732	1.03321	1.03124	1.0646	1.03265	1.06254	1.16294	1.13649	1.34037	1.31152	1.25582	1.24737	1.32375	1.32707	1.16246	1.33015	0.949013
187.729	17.3704	1.00317	1.00184	1.00333	1.00144	1.03013	0.992703	1.02825	1.01512	1.02376	1.03344	1.02987	1.032	1.01294	1.0348	1.05271	1.06841	1.03423	1.03146	1.0633	1.03265	1.06473	1.16111	1.13871	1.33726	1.31314	1.25626	1.24765	1.31772	1.33037	1.15634	1.33148	0.955654
190.143	17.4099	1.00333	1.00399	1.00347	1.00167	1.0305	0.993503	1.02662	1.01489	1.02221	1.03335	1.03006	1.03302	1.01247	1.03707	1.05324	1.06945	1.0346	1.03119	1.0631	1.03242	1.06835	1.1616	1.138	1.33564	1.31369	1.25457	1.24523	1.32431	1.32911	1.15968	1.33122	0.957284
192.535	17.4494	1.0041	1.00431	1.00329	1.00101	1.03086	0.992838	1.02695	1.01518	1.02255	1.03379	1.03085	1.03204	1.0117	1.03598	1.05202	1.06901	1.0329	1.03292	1.06467	1.03235	1.06578	1.16441	1.13618	1.33472	1.3114	1.25427	1.24809	1.33092	1.32555	1.16185	1.33205	0.958171
194.882	17.4889	1.00374	1.00258	1.00325	1.00033	1.03086	0.993242	1.02752	1.01611	1.02368	1.03286	1.02972	1.03199	1.00983	1.03539	1.0507	1.06797	1.03275	1.03281	1.06481	1.03221	1.06207	1.16501	1.13872	1.3371	1.31095	1.25202	1.25407	1.32919	1.32364	1.15892	1.33351	0.953293
197.194	17.5284	1.00433	1.00258	1.00297	1.00066	1.02997	0.992704	1.02716	1.0168	1.02285	1.0327	1.02733	1.03136	1.01011	1.03701	1.05078	1.06658	1.03428	1.03202	1.0635	1.03174	1.06158	1.16352	1.13818	1.3331	1.31793	1.25592	1.24924	1.32305	1.32658	1.15987	1.32641	0.956392
199.593	17.5679	1.00303	1.00315	1.00401	1.00196	1.03188	0.993419	1.02723	1.0151	1.02268	1.03303	1.02867	1.03128	1.01117	1.03664	1.05136	1.06851	1.0346	1.03202	1.06318	1.03085	1.06671	1.16572	1.13718	1.32935	1.31787	1.2599	1.24884	1.32203	1.32888	1.15994	1.32762	0.956295
201.968	17.6074	1.00449	1.00265	1.00511	1.00222	1.03236	0.993362	1.02843	1.01504	1.02319	1.03311	1.02962	1.0329	1.01233	1.03436	1.05137	1.06947	1.03334	1.0319	1.06398	1.03187	1.06102	1.16572	1.13694	1.32937	1.31683	1.25662	1.25052	1.32103	1.32746	1.1586	1.33122	0.954628
204.371	17.6469	1.0043	1.00407	1.0033	1.00118	1.02962	0.993461	1.02887	1.01599	1.02431	1.03292	1.02959	1.03208	1.01229	1.03438	1.05184	1.06777	1.03239	1.03223	1.06316	1.03251	1.06088	1.16411	1.13891	1.32668	1.31074	1.26182	1.25271	1.32603	1.32726	1.15644	1.33271	0.94386
206.754	17.6864	1.00502	1.00369	1.00243	1.0022	1.02942	0.993377	1.02779	1.01542	1.02439	1.03368	1.03123	1.03075	1.01074	1.03434	1.0513	1.06786	1.0336	1.03184	1.06335	1.03357	1.06324	1.16315	1.14024	1.33217	1.30973	1.25929	1.24662	1.32169	1.32737	1.15765	1.32755	0.953
209.104	17.7259	1.00441	1.00371	1.00327	1.00231	1.02829	0.99386	1.03059	1.01348	1.02258	1.03401	1.02946	1.03257	1.01161	1.03512	1.05129	1.06882	1.03286	1.03102	1.06422	1.03296	1.05836	1.16255	1.14144	1.33006	1.31414	1.25709	1.24195	1.33022	1.3272	1.16465	1.32498	0.950054
211.412	17.7654	1.00404	1.00443	1.00363	1.00368	1.02781	0.991032	1.03054	1.01413	1.02207	1.03387	1.02919	1.03215	1.01122	1.03593	1.05218	1.06792	1.03343	1.03103	1.06321	1.03206	1.06075	1.15692	1.14096	1.33003	1.31385	1.25459	1.24689	1.32067	1.32367	1.16159	1.33448	0.954811
213.843	17.8049	1.00508	1.00377	1.0033	1.00081	1.03085	0.995392	1.02902	1.01343	1.02401	1.03362	1.02984	1.03233	1.012	1.03769	1.05342	1.06739	1.03294	1.02991	1.06302	1.0321	1.05999	1.15932	1.14047	1.32467	1.3153	1.25277	1.25205	1.32259	1.3277	1.1623	1.33837	0.953992
216.224	17.8444	1.0035	1.00436	1.00279	1.00061	1.03064	0.993977	1.02945	1.01464	1.02411	1.03401	1.02963	1.03365	1.01166	1.0376	1.05074	1.06789	1.03264	1.03033	1.0644	1.03348	1.06019	1.1618	1.14036	1.32835	1.30785	1.25762	1.24608	1.32397	1.3299	1.15738	1.32706	0.964204
218.611	17.884	1.00416	1.00344	1.00594	1.00243	1.03014	0.994835	1.02728	1.01544	1.02395	1.03426	1.02761	1.03152	1.0125	1.03572	1.0516	1.0699	1.03243	1.02991	1.06426	1.03311	1.06049	1.16015	1.14085	1.32898	1.30855	1.26388	1.24807	1.328	1.32771	1.15806	1.32523	0.963861
220.957	17.9235	1.00251	1.00369	1.00572	1.0028	1.02891	0.99349	1.02735	1.01454	1.0246	1.03331	1.02856	1.03224	1.01103	1.03573	1.05316	1.0701	1.03295	1.03074	1.06422	1.03223	1.06285	1.16192	1.13512	1.33409	1.30574	1.25754	1.2547	1.32816	1.32406	1.16125	1.3289	0.950622
223.288	17.963	1.00386	1.00238	1.00499	1.00295	1.03026	0.994072	1.02935	1.01537	1.02359	1.03429	1.02725	1.03251	1.0129	1.03543	1.05196	1.0689	1.03377	1.03185	1.06462	1.03368	1.06531	1.16031	1.14003	1.33962	1.30501	1.26051	1.24159	1.32888	1.32441	1.15961	1.32291	0.952988
225.599	18.0025	1.00413	1.00283	1.00476	1.00256	1.02834	0.991428	1.02747	1.01675	1.02435	1.03504	1.02723	1.03298	1.01235	1.03802	1.0513	1.0697	1.03373	1.03215	1.06581	1.03546	1.06132	1.16293	1.14002	1.34218	1.30972	1.25104	1.24863	1.3168	1.32384	1.16839	1.33409	0.957055
228.005	18.042	1.00377	1.00274	1.00451	1.0035	1.03121	0.995059	1.02754	1.01581	1.02299	1.03372	1.02899	1.03233	1.01103	1.03625	1.05181	1.06694	1.03172	1.03042	1.06463	1.03275	1.05952	1.15635	1.14009	1.33867	1.30593	1.24813	1.24995	1.32518	1.32156	1.16449	1.33032	0.956786
230.409	18.0815	1.00254	1.00357	1.00412	1.00239	1.03088	0.993277	1.02702	1.01475	1.02282	1.03162	1.02857	1.03204	1.00988	1.03582	1.05181	1.06863	1.03142	1.02976	1.06377	1.03483	1.05966	1.15755	1.13981	1.33357	1.31715	1.26219	1.24854	1.32601	1.32945	1.15606	1.33552	0.958185
232.811	18.121	1.00386	1.00467	1.00365	1.00348	1.03249	0.993593	1.02953	1.01579	1.02387	1.03356	1.02994	1.03248	1.01142	1.038	1.05262	1.0703	1.03276	1.03207	1.06454	1.0335	1.05621	1.16072	1.14169	1.3308	1.31782	1.26587	1.25732	1.32234	1.33159	1.16202	1.33095	0.959368
235.164	18.1605	1.00344	1.00457	1.00235	1.00273	1.03236	0.990951	1.03008	1.01614	1.02168	1.03272	1.03123	1.03092	1.01321	1.03483	1.05338	1.0683	1.0329	1.03122	1.06456	1.03314	1.06608	1.16431	1.13829	1.33562	1.3125	1.25086	1.24486	1.32115	1.3267	1.16568	1.32348	0.958799
237.516	18.2	1.005	1.00391	1.00171	1.0019	1.03162	0.994447	1.02933	1.01479	1.02388	1.03369	1.03083	1.03147	1.01111	1.03448	1.05227	1.06664	1.03282	1.03302	1.06497	1.03377	1.06235	1.16652	1.13704	1.33436	1.30683	1.25233	1.24445	1.32161	1.32503	1.16087	1.32692	0.956604
239.861	18.2395	1.00535	1.0044	1.00242	1.00092	1.03212	0.993257	1.0282	1.01547	1.02248	1.0331	1.03099	1.03437	1.01104	1.03453	1.0531	1.07042	1.03146	1.03213	1.06537	1.03301	1.0632	1.16253	1.13829	1.3353	1.30786	1.25792	1.25736	1.32151	1.33225	1.15699	1.32804	0.962251
242.252	18.279	1.00448	1.00301	1.00381	1.0021	1.03001	0.993593	1.0291	1.01652	1.02286	1.03414	1.03064	1.03362	1.01218	1.03535	1.05101	1.06832	1.03263	1.03165	1.06372	1.03316	1.06136	1.15922	1.13983	1.32904	1.31149	1.25564	1.25965	1.31995	1.33072	1.15688	1.32805	0.965404
244.591	18.3185	1.00326	1.00335	1.0051	1.0041	1.03	0.993145	1.0289	1.0156	1.0228	1.03541	1.03039	1.03198	1.01271	1.0336	1.05273	1.06899	1.03309	1.03061	1.06428	1.03256	1.06817	1.16365	1.13775	1.33637	1.30923	1.25943	1.24798	1.32292	1.32271	1.16037	1.33322	0.953173
246.987	18.358	1.005	1.00554	1.00528	1.00371	1.03085	0.993146	1.0298	1.01662	1.02357	1.03368	1.02954	1.03103	1.01148	1.03508	1.05166	1.06934	1.03363	1.03348	1.06489	1.03381	1.06642	1.16483	1.13745	1.32891	1.3041	1.25962	1.24322	1.32401	1.32961	1.15669	1.33199	0.956769
249.367	18.3975	1.0044	1.00552	1.0041	1.0041	1.03039	0.992589	1.02899	1.01545	1.023	1.03453	1.03061	1.03295	1.01251	1.03666	1.05064	1.06882	1.03059	1.03169	1.06458	1.03536	1.06446	1.16025	1.14619	1.33694	1.31508	1.25413	1.24674	1.32344	1.32766	1.16592	1.32959	0.954592
251.757	18.437	1.00438	1.00239	1.00507	1.00378	1.03174	0.993431	1.02915	1.01706	1.02289	1.03481	1.02897	1.03469	1.01321	1.03556	1.05127	1.06771	1.033	1.03083	1.06489	1.03507	1.05864	1.15798	1.14396	1.33281	1.32035	1.25987	1.25206	1.32584	1.32163	1.16759	1.3217	0.956188
254.104	18.4765	1.00419	1.00238	1.0036	1.00401	1.03155	0.994676	1.02959	1.01567	1.02467	1.03449	1.02945	1.03376	1.01262	1.03735	1.05305	1.06736	1.03383	1.03281	1.06675	1.03602	1.05833	1.17118	1.14036	1.33484	1.31613	1.25553	1.25333	1.31523	1.32418	1.16159	1.32774	0.957417
256.503	18.516	1.00433	1.00402	1.0057	1.00336	1.03065	0.996025	1.02954	1.01708	1.02347	1.0339	1.03072	1.03272	1.01231	1.03437	1.05146	1.06792	1.03553	1.03146	1.06434	1.03455	1.06459	1.16634	1.13815	1.34021	1.31496	1.24842	1.25755	1.3197	1.32921	1.16479	1.32979	0.960497
258.879	18.5556	1.00547	1.00486	1.00416	1.00201	1.03228	0.994333	1.02827	1.0173	1.02265	1.03325	1.02997	1.03341	1.01341	1.03504	1.0522	1.06843	1.03252	1.03226	1.06481	1.03583	1.06461	1.16319	1.13892	1.32117	1.31452	1.26158	1.24733	1.32361	1.32257	1.15862	1.33081	0.954393
261.25	18.5951	1.0048	1.00496	1.00474	1.00326	1.03155	0.993903	1.029	1.01745	1.02367	1.03482	1.02854	1.0333	1.01204	1.03606	1.05423	1.06784	1.03431	1.03186	1.0636	1.03384	1.06549	1.15954	1.13671	1.32628	1.31377	1.25962	1.25343	1.32035	1.32245	1.16147	1.32839	0.95449
263.557	18.6346	1.00527	1.00418	1.00375	1.00276	1.0309	0.993305	1.02932	1.01776	1.02301	1.03435	1.02908	1.03235	1.01234	1.03614	1.0511	1.06727	1.03484	1.03266	1.06332	1.03605	1.06421	1.16013	1.14025	1.33048	1.31367	1.25967	1.24768	1.33375	1.32445	1.16195	1.32954	0.952357
265.937	18.6741	1.00579	1.00415	1.00458	1.00183	1.02983	0.994159	1.028	1.01836	1.02421	1.03345	1.02975	1.03315	1.01107	1.03659	1.05333	1.06955	1.03532	1.03253	1.06548	1.03234	1.06092	1.16144	1.13564	1.32745	1.31508	1.25958	1.25151	1.32645	1.326	1.16322	1.3319	0.949615
268.359	18.7136	1.0051	1.00325	1.00629	1.00283	1.03095	0.991867	1.02859	1.01648	1.02449	1.03491	1.03	1.03178	1.01119	1.03695	1.05268	1.06848	1.03232	1.03107	1.06614	1.03398	1.06503	1.16114	1.13797	1.32787	1.30869	1.25742	1.2518	1.31793	1.32277	1.16083	1.32461	0.943701
270.786	18.7531	1.0051	1.00466	1.00452	1.00283	1.03125	0.993824	1.02967	1.0184	1.02527	1.03479	1.03082	1.03192	1.01095	1.03585	1.05182	1.06952	1.03144	1.03227	1.06346	1.03396	1.06269	1.16428	1.13713	1.33334	1.3125	1.25984	1.25058	1.32128	1.32372	1.15681	1.33049	0.960313
273.083	18.7926	1.00524	1.00426	1.00584	1.00315	1.03157	0.992931	1.03042	1.01762	1.02436	1.03547	1.03147	1.03217	1.01241	1.03545	1.05279	1.06829	1.03366	1.03233	1.06454	1.03591	1.06156	1.16049	1.14397	1.32598	1.32146	1.25351	1.24605	1.31958	1.32642	1.16137	1.32951	0.955134
275.432	18.8321	1.0087	1.00359	1.00589	1.00427	1.0328	0.993747	1.02878	1.01739	1.02412	1.03447	1.02992	1.0325	1.01167	1.03543	1.05295	1.06872	1.03344	1.03255	1.06573	1.03521	1.06131	1.16143	1.14083	1.33668	1.3152	1.25112	1.24396	1.31976	1.33021	1.1608	1.33001	0.955389
277.78	18.8716	1.00748	1.00488	1.00551	1.00436	1.03264	0.99285	1.02971	1.01575	1.02547	1.03562	1.03087	1.03237	1.01249	1.0372	1.05237	1.0682	1.03299	1.03518	1.06681	1.03714	1.05873	1.1573	1.14094	1.33378	1.30687	1.25862	1.24651	1.32287	1.32825	1.16245	1.33315	0.958166
280.148	18.9111	1.00673	1.00319	1.00512	1.00215	1.03286	0.992991	1.02902	1.01656	1.02549	1.0346	1.02908	1.03431	1.01179	1.03565	1.0529	1.06934	1.03288	1.03093	1.06582	1.0338	1.05912	1.15463	1.14188	1.33404	1.31405	1.25612	1.25185	1.32112	1.33109	1.15953	1.33113	0.960157
282.464	18.9506	1.0067	1.00286	1.00526	1.00277	1.03243	0.992818	1.02945	1.01709	1.02509	1.03469	1.03169	1.03208	1.01257	1.03569	1.05188	1.07031	1.03274	1.03103	1.06473	1.03443	1.0605	1.15347	1.13941	1.34402	1.31398	1.2576	1.23963	1.32139	1.32345	1.15696	1.33156	0.957232
284.828	18.9901	1.00385	1.00544	1.00486	1.00266	1.03297	0.994552	1.03025	1.01561	1.02662	1.03524	1.02859	1.03267	1.01137	1.03662	1.05259	1.06851	1.0344	1.03267	1.06497	1.03492	1.06184	1.16388	1.139	1.33341	1.31565	1.26291	1.24823	1.32578	1.33196	1.16059	1.33156	0.952483
287.208	19.0296	1.00461	1.00418	1.00477	1.00248	1.03195	0.99394	1.03028	1.01502	1.02565	1.03298	1.02816	1.03175	1.01226	1.03448	1.05213	1.06918	1.0337	1.03327	1.06482	1.03582	1.06454	1.16379	1.14116	1.33092	1.32146	1.24792	1.25069	1.31645	1.33164	1.16796	1.33809	0.956215
289.643	19.0691	1.00585	1.00426	1.00446	1.00358	1.03376	0.996513	1.03113	1.01635	1.02521	1.03301	1.03004	1.03246	1.01278	1.03648	1.05151	1.07081	1.03219	1.03328	1.06497	1.03384	1.06653	1.16289	1.13562	1.33311	1.31665	1.24988	1.25092	1.31993	1.33231	1.15934	1.33497	0.960491
292.042	19.1086	1.005	1.00347	1.00459	1.00231	1.03247	0.994457	1.03015	1.01631	1.02558	1.03325	1.03079	1.03327	1.01177	1.03897	1.05214	1.0704	1.03536	1.03265	1.06475	1.0328	1.05904	1.16147	1.13683	1.33996	1.31421	1.24917	1.25309	1.31694	1.32714	1.16163	1.33062	0.945977
294.432	19.1481	1.0055	1.00523	1.00722	1.00269	1.03069	0.995415	1.02904	1.01761	1.02391	1.03383	1.03232	1.03288	1.01174	1.03714	1.05141	1.06919	1.03312	1.03106	1.06391	1.03361	1.05799	1.16782	1.13914	1.34016	1.31254	1.25806	1.25204	1.31798	1.31941	1.16466	1.32826	0.951492
296.724	19.1877	1.00581	1.00426	1.00673	1.0024	1.03164	0.993864	1.02924	1.01792	1.02365	1.0352	1.03211	1.03264	1.01228	1.03729	1.05123	1.06905	1.03416	1.03127	1.06519	1.03517	1.06191	1.16194	1.14301	1.33332	1.31685	1.2474	1.24709	1.31845	1.32752	1.16041	1.32958	0.947571
299.071	19.2272	1.00477	1.0058	1.00441	1.0027	1.0302	0.994655	1.02898	1.01633	1.02351	1.03478	1.03081	1.03401	1.01266	1.03605	1.0529	1.07067	1.03274	1.03342	1.06373	1.03456	1.06292	1.16362	1.1422	1.33263	1.31252	1.25456	1.24346	1.32255	1.32642	1.16129	1.33351	0.95522
301.473	19.2667	1.00489	1.00566	1.00629	1.00341	1.03146	0.99278	1.02909	1.01676	1.02485	1.03576	1.03053	1.03485	1.01252	1.03548	1.05206	1.06967	1.03394	1.03154	1.06296	1.03468	1.05911	1.16258	1.13709	1.33514	1.31698	1.25504	1.24882	1.33045	1.3228	1.16401	1.33111	0.953825
303.848	19.3062	1.00508	1.00659	1.00485	1.00317	1.03448	0.992491	1.03101	1.01773	1.02573	1.03527	1.03133	1.03441	1.01207	1.03669	1.05362	1.07034	1.03349	1.02943	1.06531	1.0348	1.06137	1.16124	1.14224	1.33565	1.317	1.25299	1.24686	1.32075	1.32388	1.16194	1.32835	0.958854
306.334	19.3457	1.00568	1.00606	1.00525	1.00354	1.0338	0.992782	1.0311	1.01791	1.02441	1.03516	1.02894	1.03355	1.01202	1.03629	1.0524	1.06926	1.03343	1.0317	1.06581	1.03357	1.06331	1.15985	1.13472	1.33413	1.32316	1.25539	1.25236	1.31395	1.32875	1.16067	1.3256	0.966317
308.777	19.3852	1.00573	1.00533	1.00508	1.00301	1.03169	0.997954	1.02991	1.017	1.02441	1.03425	1.03023	1.03309	1.01241	1.03737	1.05335	1.06922	1.03352	1.03298	1.06511	1.03425	1.05859	1.15778	1.13327	1.32734	1.31473	1.25834	1.25358	1.31759	1.33051	1.15789	1.33031	0.961248
311.021	19.4247	1.00608	1.00484	1.00527	1.00364	1.03111	0.996498	1.03014	1.01656	1.0258	1.03365	1.0299	1.03322	1.01258	1.03835	1.05395	1.06949	1.03389	1.03411	1.065	1.03453	1.05946	1.15982	1.14108	1.3349	1.31899	1.25958	1.25141	1.32268	1.33016	1.1592	1.32399	0.950361
313.315	19.4642	1.00632	1.00615	1.00524	1.00526	1.03109	0.997111	1.03061	1.01592	1.0245	1.03429	1.03009	1.03337	1.01178	1.03549	1.05387	1.06956	1.0333	1.03295	1.06476	1.0337	1.06187	1.16264	1.13944	1.3411	1.31714	1.25784	1.24862	1.31752	1.32936	1.16412	1.32717	0.952555
315.661	19.5037	1.00659	1.00641	1.00568	1.00383	1.03243	0.995708	1.03175	1.01709	1.02522	1.03528	1.0305	1.0331	1.01153	1.03368	1.05306	1.07037	1.0325	1.03212	1.06593	1.03516	1.05956	1.16601	1.14068	1.34008	1.31521	1.25531	1.24505	1.32547	1.3279	1.16969	1.32383	0.959113
318.026	19.5432	1.0059	1.00444	1.00625	1.00268	1.03469	0.996231	1.03136	1.01922	1.02728	1.03495	1.03174	1.03325	1.01241	1.03391	1.05269	1.06919	1.03371	1.03194	1.06746	1.03606	1.06303	1.15967	1.13946	1.33378	1.31181	1.25964	1.25018	1.32442	1.32576	1.16886	1.32724	0.960265
320.447	19.5827	1.00518	1.00411	1.00704	1.00306	1.03312	0.995546	1.03091	1.01941	1.02413	1.03478	1.03215	1.03379	1.0135	1.03573	1.05341	1.06823	1.03544	1.0327	1.06722	1.03452	1.0629	1.16157	1.14004	1.33332	1.31275	1.25438	1.24504	1.32345	1.32879	1.16284	1.32432	0.962673
322.884	19.6222	1.0073	1.006	1.00585	1.00349	1.03326	0.99552	1.03002	1.01787	1.02364	1.03494	1.03113	1.03325	1.01329	1.03594	1.05358	1.06899	1.0354	1.03201	1.06733	1.03417	1.0627	1.1655	1.14065	1.33093	1.31003	1.25612	1.24707	1.32335	1.33004	1.16167	1.33005	0.961264
325.176	19.6617	1.00731	1.00504	1.00542	1.00493	1.03237	0.994751	1.03066	1.01579	1.024	1.03434	1.03048	1.03444	1.01231	1.03601	1.0518	1.0697	1.03498	1.03158	1.06654	1.03287	1.06241	1.16499	1.14094	1.33133	1.3106	1.25585	1.25522	1.32054	1.32609	1.16565	1.33384	0.958616
327.499	19.7012	1.00831	1.00394	1.00475	1.00546	1.03134	0.994472	1.03028	1.01686	1.02523	1.03351	1.031	1.03505	1.01109	1.03669	1.0519	1.07029	1.03497	1.03309	1.0666	1.03379	1.06449	1.1629	1.13749	1.32996	1.30811	1.25922	1.25094	1.3218	1.32658	1.16919	1.33137	0.950921
329.903	19.7407	1.00826	1.00471	1.00575	1.00553	1.03134	0.99503	1.02966	1.01833	1.02513	1.03482	1.03029	1.0343	1.01184	1.03563	1.05209	1.06995	1.0329	1.03399	1.06742	1.03631	1.06465	1.15891	1.14058	1.3331	1.30355	1.25728	1.24749	1.32624	1.32916	1.16674	1.33426	0.959689
332.322	19.7802	1.0072	1.00408	1.00452	1.00478	1.03295	0.995687	1.02985	1.01717	1.02483	1.03595	1.02903	1.03389	1.01297	1.03492	1.05092	1.06994	1.03189	1.03344	1.06533	1.03529	1.06069	1.15816	1.14186	1.33321	1.30798	1.25824	1.24456	1.32389	1.32543	1.16601	1.33061	0.959363
334.668	19.8198	1.00724	1.00285	1.00487	1.00388	1.03367	0.995476	1.03055	1.01713	1.02586	1.03465	1.02913	1.0338	1.01174	1.03459	1.05165	1.07059	1.0344	1.03303	1.06514	1.03311	1.06086	1.15336	1.13912	1.33159	1.31431	1.26008	1.24538	1.31407	1.31991	1.16092	1.32569	0.952233
337.021	19.8593	1.00753	1.00308	1.00656	1.00336	1.03402	0.996212	1.0304	1.01832	1.02543	1.0342	1.03056	1.03307	1.01154	1.03422	1.05278	1.06884	1.03505	1.033	1.0655	1.03293	1.06393	1.15871	1.13734	1.32547	1.31339	1.26027	1.24652	1.31686	1.3247	1.16001	1.32643	0.951997
339.445	19.8988	1.00821	1.00409	1.00548	1.00336	1.03401	0.996948	1.03004	1.01845	1.0245	1.03528	1.03194	1.03231	1.01225	1.03451	1.05173	1.06826	1.03273	1.03349	1.06641	1.03329	1.06396	1.16298	1.13539	1.32782	1.31327	1.25575	1.24743	1.32071	1.33037	1.16008	1.32751	0.951809
341.855	19.9383	1.00779	1.00433	1.00553	1.00494	1.03163	0.995982	1.03066	1.01839	1.02505	1.03612	1.03176	1.03279	1.01261	1.03557	1.05094	1.07052	1.03146	1.03277	1.06692	1.0333	1.06362	1.15789	1.13286	1.33596	1.3161	1.25073	1.25465	1.32096	1.32754	1.15823	1.33154	0.957237
344.247	19.9778	1.00617	1.00467	1.00617	1.00499	1.03144	0.99475	1.0307	1.01917	1.0255	1.03568	1.03131	1.03399	1.01251	1.03557	1.05122	1.07031	1.03107	1.03198	1.06567	1.03408	1.06134	1.16053	1.13643	1.334	1.31546	1.25213	1.2537	1.32303	1.32194	1.16211	1.33401	0.961585
346.616	20.0173	1.00595	1.00483	1.00579	1.00348	1.03241	0.994902	1.03018	1.01909	1.02563	1.03426	1.03063	1.03431	1.01247	1.03504	1.05065	1.06948	1.0319	1.032	1.06681	1.03444	1.06047	1.16042	1.14007	1.33555	1.31429	1.25373	1.24756	1.31958	1.32245	1.16852	1.33035	0.957375
348.922	20.0568	1.00577	1.00582	1.00719	1.00312	1.03205	0.995486	1.03052	1.01883	1.02571	1.03486	1.03065	1.034	1.01234	1.0358	1.04963	1.06973	1.03396	1.03202	1.06675	1.03433	1.06554	1.15904	1.13721	1.336	1.31347	1.25624	1.24883	1.31727	1.32578	1.16635	1.32957	0.957342
351.21	20.0963	1.00561	1.00606	1.00801	1.00335	1.03276	0.994802	1.03142	1.01869	1.02519	1.03615	1.03177	1.03454	1.01099	1.03666	1.04993	1.06969	1.03514	1.03224	1.06469	1.03392	1.06765	1.162	1.13702	1.3368	1.3122	1.25354	1.24665	1.31631	1.32351	1.16331	1.3257	0.959233
353.634	20.1358	1.00781	1.00497	1.00618	1.00345	1.03411	0.996271	1.0303	1.01777	1.02604	1.03555	1.03097	1.03521	1.01121	1.03845	1.05079	1.06994	1.03589	1.0316	1.06376	1.03374	1.06604	1.16254	1.13859	1.33751	1.31042	1.25492	1.24623	1.3182	1.32366	1.1612	1.32205	0.958619
356.044	20.1753	1.0065	1.00523	1.00465	1.00361	1.03376	0.99456	1.0305	1.01739	1.02561	1.03547	1.02951	1.03444	1.01179	1.03822	1.05017	1.06992	1.03507	1.0316	1.06554	1.03462	1.06323	1.15727	1.14471	1.33701	1.30703	1.25802	1.24951	1.32421	1.32678	1.16209	1.32324	0.948385
358.414	20.2148	1.00659	1.00535	1.00688	1.00343	1.03173	0.994661	1.02924	1.01774	1.02445	1.03512	1.03094	1.03221	1.01188	1.03649	1.05209	1.07009	1.03362	1.03156	1.06625	1.03326	1.06578	1.15661	1.14202	1.33249	1.30662	1.25197	1.24762	1.32206	1.322	1.16023	1.32058	0.949414
360.74	20.2543	1.00742	1.00345	1.00654	1.00359	1.03125	0.993088	1.02918	1.01813	1.02469	1.03476	1.03079	1.03332	1.01319	1.03703	1.05276	1.07038	1.03273	1.03277	1.06607	1.0327	1.06333	1.1589	1.13616	1.33146	1.31104	1.2532	1.25076	1.31958	1.32226	1.16113	1.33544	0.952509
363.107	20.2938	1.00579	1.00524	1.00437	1.00565	1.02969	0.995383	1.02967	1.01801	1.02513	1.03528	1.03013	1.0341	1.01384	1.03603	1.05332	1.06917	1.03324	1.03151	1.06702	1.03327	1.06153	1.16091	1.12938	1.32768	1.3128	1.26329	1.24794	1.32666	1.32587	1.15754	1.3341	0.958118
365.456	20.3333	1.00694	1.00459	1.00468	1.00519	1.03109	0.99303	1.02967	1.01848	1.02541	1.03524	1.03088	1.03379	1.01029	1.03444	1.0529	1.07007	1.03311	1.03309	1.06549	1.0339	1.06323	1.16522	1.13897	1.33376	1.31353	1.2605	1.24603	1.32004	1.33154	1.16778	1.32435	0.957141
367.854	20.3728	1.0066	1.00472	1.00531	1.00434	1.03236	0.99335	1.03003	1.01832	1.02486	1.03459	1.03225	1.03353	1.0123	1.03456	1.05215	1.06912	1.03265	1.03456	1.06656	1.03364	1.06053	1.16505	1.14078	1.33678	1.31501	1.26627	1.24185	1.32333	1.331	1.16885	1.3262	0.96093
370.206	20.4123	1.00729	1.00405	1.00499	1.00351	1.03181	0.990911	1.02986	1.0192	1.02583	1.03362	1.0323	1.03334	1.01388	1.03539	1.05084	1.06926	1.0334	1.03299	1.06749	1.03489	1.06122	1.15776	1.13819	1.32778	1.3128	1.25759	1.23704	1.32237	1.32888	1.16482	1.32963	0.957111
372.603	20.4519	1.00672	1.00456	1.00659	1.00413	1.03333	0.992529	1.02923	1.01964	1.02655	1.03488	1.03118	1.03318	1.0129	1.03816	1.0518	1.07115	1.03477	1.03363	1.06583	1.03409	1.06129	1.15668	1.14237	1.33059	1.31952	1.25955	1.23602	1.32124	1.32596	1.16531	1.33314	0.963468
374.965	20.4914	1.00696	1.00496	1.0079	1.00425	1.0323	0.991863	1.02938	1.0193	1.02598	1.03441	1.03032	1.03331	1.01318	1.03776	1.05108	1.07048	1.03425	1.03354	1.06621	1.03406	1.05827	1.1543	1.14079	1.34033	1.31136	1.26175	1.2474	1.31748	1.32836	1.15529	1.33304	0.961339
377.362	20.5309	1.00567	1.00572	1.00732	1.00501	1.03288	0.995942	1.02892	1.01896	1.02503	1.03683	1.03244	1.0336	1.01223	1.03705	1.05143	1.06964	1.03346	1.03287	1.06663	1.03451	1.05226	1.1586	1.14416	1.34501	1.30788	1.2646	1.24402	1.32061	1.32658	1.15121	1.32693	0.963006
379.747	20.5704	1.00589	1.00556	1.00599	1.00529	1.03364	0.995243	1.02971	1.01874	1.02477	1.03695	1.03118	1.03304	1.01226	1.03744	1.05148	1.07056	1.03317	1.03314	1.06777	1.03475	1.05739	1.16093	1.13898	1.33202	1.30703	1.25856	1.25186	1.32373	1.32793	1.16569	1.32891	0.949261
382.135	20.6099	1.00763	1.0048	1.0065	1.00461	1.03271	0.99517	1.02977	1.01664	1.02546	1.03491	1.03158	1.03639	1.01243	1.03671	1.05287	1.07038	1.03408	1.03279	1.06754	1.03348	1.0599	1.16471	1.13883	1.32518	1.30606	1.25785	1.24857	1.32698	1.335	1.15954	1.3254	0.949534
384.488	20.6494	1.00829	1.00545	1.00707	1.00502	1.03343	0.993171	1.03025	1.01529	1.02554	1.03521	1.03091	1.03442	1.01031	1.03595	1.05118	1.07033	1.03563	1.03308	1.06572	1.0338	1.0635	1.15389	1.1363	1.33888	1.31153	1.25427	1.24627	1.32992	1.33056	1.16476	1.32995	0.956814
386.851	20.6889	1.0074	1.00389	1.00721	1.00619	1.03265	0.995764	1.03062	1.01818	1.02544	1.03567	1.0325	1.03553	1.01135	1.03712	1.05312	1.06998	1.03497	1.03208	1.06491	1.03354	1.06755	1.15777	1.13682	1.33773	1.31167	1.25223	1.24848	1.33135	1.32485	1.16289	1.3308	0.952594
389.191	20.7284	1.00778	1.00573	1.00808	1.00487	1.03245	0.994068	1.03162	1.01825	1.02489	1.03734	1.03232	1.03636	1.01369	1.03675	1.05202	1.07119	1.03399	1.03303	1.06859	1.03433	1.05768	1.16444	1.13555	1.33285	1.3091	1.25698	1.24873	1.32069	1.32512	1.16546	1.32559	0.964265
391.544	20.7679	1.00749	1.00592	1.00669	1.00558	1.03292	0.997564	1.03038	1.01913	1.02613	1.03594	1.03044	1.03291	1.01365	1.03574	1.05016	1.07019	1.03505	1.03214	1.06849	1.03481	1.05946	1.15755	1.13656	1.33504	1.30449	1.26	1.24735	1.32344	1.3244	1.16273	1.32154	0.965101
393.854	20.8074	1.00753	1.00636	1.00622	1.00561	1.03404	0.995148	1.032	1.01842	1.02694	1.03672	1.03117	1.03392	1.0129	1.03701	1.05105	1.07111	1.03582	1.03384	1.06635	1.03233	1.06349	1.15725	1.13159	1.33068	1.30834	1.25078	1.2514	1.3213	1.32357	1.15931	1.32839	0.949329
396.277	20.8469	1.00728	1.00498	1.00537	1.00546	1.03338	0.995797	1.03004	1.01659	1.02587	1.03509	1.0328	1.03355	1.01144	1.03581	1.05317	1.07196	1.03436	1.03396	1.06859	1.03226	1.06215	1.16219	1.13395	1.32541	1.31063	1.25855	1.24726	1.31712	1.31984	1.15952	1.32866	0.945706
398.648	20.8864	1.0067	1.00467	1.00481	1.00451	1.03364	0.99437	1.02995	1.01627	1.02448	1.03339	1.03169	1.03329	1.01254	1.03471	1.05236	1.0719	1.03514	1.03359	1.06646	1.03477	1.06201	1.15441	1.14509	1.32858	1.31125	1.2465	1.25142	1.32401	1.32492	1.15814	1.33282	0.959138
401.032	20.9259	1.00732	1.00512	1.00632	1.00452	1.0324	0.995889	1.03261	1.01774	1.02639	1.03493	1.03189	1.03528	1.01282	1.03697	1.0533	1.06787	1.03489	1.03372	1.06994	1.03318	1.06619	1.15997	1.13673	1.33061	1.30865	1.25282	1.25208	1.32713	1.32153	1.15836	1.33226	0.958015
403.375	20.9654	1.00896	1.00583	1.0074	1.00567	1.03314	0.993945	1.03075	1.01765	1.02695	1.03612	1.0301	1.03502	1.01413	1.03713	1.05147	1.06927	1.03653	1.0317	1.06732	1.03156	1.06549	1.15533	1.13646	1.3278	1.31275	1.2487	1.25185	1.32066	1.3206	1.15965	1.32964	0.954099
405.773	21.0049	1.00795	1.0064	1.00566	1.00536	1.03274	0.994269	1.03171	1.01804	1.02543	1.03685	1.03166	1.03471	1.01562	1.03769	1.05308	1.0703	1.03467	1.0332	1.06685	1.03233	1.06442	1.15986	1.14092	1.32945	1.3085	1.25014	1.25503	1.32254	1.32114	1.16216	1.32445	0.949083
408.17	21.0444	1.00759	1.00602	1.00715	1.00417	1.03096	0.992601	1.03085	1.01591	1.02473	1.03538	1.03151	1.03505	1.01112	1.03771	1.0508	1.07218	1.0342	1.03031	1.06687	1.03331	1.06172	1.16065	1.14157	1.3341	1.30723	1.25244	1.24335	1.32051	1.33099	1.16535	1.33089	0.958088
410.575	21.084	1.0073	1.00651	1.00962	1.00698	1.03171	0.994839	1.03067	1.01971	1.02581	1.03475	1.03247	1.03257	1.01251	1.03891	1.05389	1.07004	1.03394	1.03313	1.0673	1.03428	1.06553	1.1572	1.14074	1.33896	1.31174	1.2593	1.24229	1.32069	1.32571	1.17032	1.33016	0.956931
412.955	21.1235	1.00675	1.00614	1.00757	1.00659	1.03289	0.993299	1.02892	1.01898	1.02443	1.03393	1.0313	1.03503	1.012	1.03443	1.05243	1.06996	1.03305	1.03427	1.06475	1.0365	1.06039	1.16117	1.1412	1.32648	1.30427	1.2484	1.24695	1.3162	1.32159	1.1674	1.32863	0.954121
415.358	21.163	1.00662	1.0051	1.00737	1.0047	1.03519	0.994802	1.03069	1.01871	1.02729	1.03797	1.0318	1.03567	1.01236	1.03765	1.0535	1.07022	1.03575	1.03269	1.06724	1.03506	1.06318	1.16232	1.13757	1.32891	1.30975	1.25753	1.2432	1.32452	1.32829	1.16274	1.32277	0.958782
417.722	21.2025	1.00678	1.00519	1.00699	1.00547	1.03457	0.995233	1.02986	1.01848	1.02802	1.03838	1.03214	1.03337	1.01309	1.03737	1.05086	1.06868	1.0355	1.03417	1.06657	1.03434	1.06798	1.15663	1.1377	1.32554	1.31497	1.26816	1.24641	1.31877	1.32995	1.16328	1.33327	0.959148
420.099	21.242	1.00587	1.00551	1.00769	1.00389	1.03272	0.99512	1.03116	1.01786	1.02491	1.03552	1.03298	1.03649	1.01271	1.03692	1.05276	1.06711	1.03306	1.03321	1.06619	1.03367	1.06535	1.16322	1.13213	1.33043	1.30806	1.26426	1.24839	1.32014	1.32964	1.16087	1.3327	0.953474
422.427	21.2815	1.00715	1.00772	1.00762	1.00423	1.0337	0.993732	1.03076	1.01694	1.02505	1.03572	1.03133	1.03587	1.01129	1.03604	1.05142	1.0718	1.03583	1.03305	1.06566	1.03609	1.06192	1.16244	1.1398	1.34402	1.31762	1.26554	1.25309	1.32819	1.32957	1.16889	1.32527	0.955873
424.762	21.321	1.00873	1.00669	1.00562	1.00429	1.03462	0.992841	1.03234	1.01705	1.02644	1.037	1.03165	1.03702	1.01268	1.03584	1.05201	1.07065	1.03578	1.0338	1.06557	1.03454	1.06212	1.16625	1.13764	1.33669	1.31583	1.25868	1.24861	1.32238	1.32374	1.17083	1.32594	0.954716
427.047	21.3605	1.00657	1.00625	1.00583	1.00611	1.03509	0.992852	1.03019	1.01649	1.02589	1.0358	1.03196	1.03471	1.01317	1.03755	1.05397	1.07277	1.03211	1.03387	1.06595	1.03458	1.06585	1.1615	1.14031	1.34419	1.31544	1.25823	1.24955	1.31717	1.32612	1.16171	1.32548	0.951416
429.393	21.4	1.00912	1.00688	1.00627	1.00559	1.03498	0.99603	1.03244	1.01989	1.02724	1.03841	1.03209	1.03465	1.01254	1.03927	1.05115	1.07056	1.03244	1.03371	1.06754	1.03364	1.06266	1.15576	1.13943	1.33158	1.31164	1.2545	1.25133	1.3169	1.32497	1.16177	1.32713	0.950304
431.756	21.4395	1.00746	1.00685	1.00702	1.00602	1.03381	0.99388	1.03179	1.01786	1.02717	1.03804	1.03075	1.03283	1.01201	1.03812	1.05261	1.07001	1.03405	1.03442	1.06688	1.03661	1.06415	1.16167	1.14097	1.33492	1.32248	1.24827	1.2626	1.31694	1.32391	1.1611	1.3284	0.95431
434.146	21.479	1.00719	1.00693	1.00755	1.00738	1.03597	0.99367	1.02984	1.01636	1.02524	1.03902	1.0326	1.03487	1.01293	1.03531	1.05098	1.07148	1.03607	1.03454	1.06622	1.03593	1.06391	1.15621	1.14011	1.33874	1.31761	1.24913	1.25379	1.3179	1.32797	1.16396	1.32745	0.96148
436.505	21.5185	1.00697	1.00581	1.0063	1.00637	1.03558	0.992492	1.03197	1.01732	1.02595	1.03704	1.03264	1.03438	1.01316	1.03787	1.04928	1.07324	1.03288	1.03533	1.06659	1.03723	1.06078	1.16296	1.14199	1.32868	1.31499	1.2445	1.24886	1.3246	1.3197	1.16331	1.33708	0.953912
438.905	21.558	1.00866	1.00931	1.00839	1.00485	1.03337	0.994097	1.03304	1.01643	1.02717	1.0363	1.03356	1.03344	1.01257	1.03712	1.05108	1.07042	1.03541	1.03254	1.06861	1.03622	1.06373	1.16348	1.13767	1.33518	1.30947	1.25551	1.25146	1.32805	1.32003	1.16215	1.33468	0.957798
441.282	21.5975	1.00863	1.00843	1.00764	1.00498	1.03349	0.995032	1.03192	1.01794	1.02665	1.03693	1.03295	1.03549	1.01337	1.0365	1.05281	1.07246	1.0352	1.03225	1.06707	1.03731	1.06936	1.1555	1.14618	1.33317	1.30484	1.27191	1.24715	1.3252	1.32117	1.1692	1.33393	0.956893
443.684	21.637	1.00783	1.00457	1.00629	1.00704	1.0355	0.996012	1.03372	1.01833	1.02594	1.03706	1.03344	1.03406	1.01489	1.03677	1.05246	1.07015	1.0357	1.03477	1.06778	1.03632	1.06418	1.16322	1.14303	1.32376	1.30764	1.26865	1.251	1.32337	1.32272	1.17096	1.33001	0.95558
446.034	21.6765	1.00848	1.00509	1.00653	1.00676	1.03543	0.994807	1.03259	1.01829	1.02558	1.03603	1.03293	1.03352	1.01375	1.03627	1.05317	1.06996	1.03498	1.03357	1.06667	1.03467	1.05995	1.15902	1.13338	1.3357	1.31579	1.26324	1.24072	1.31975	1.32169	1.1626	1.32554	0.96545
448.422	21.716	1.00812	1.00545	1.00905	1.0077	1.03377	0.99806	1.02937	1.01995	1.02651	1.03461	1.0315	1.03511	1.0121	1.03684	1.05256	1.07117	1.03365	1.03243	1.06643	1.03547	1.06151	1.16411	1.13693	1.32547	1.31252	1.25796	1.23855	1.31843	1.32804	1.16022	1.32822	0.961994
450.789	21.7556	1.00624	1.00583	1.00779	1.00596	1.03387	0.997685	1.03116	1.02054	1.02665	1.03531	1.03143	1.03522	1.01275	1.03649	1.05223	1.0706	1.03471	1.03372	1.06545	1.03391	1.06508	1.16018	1.13962	1.33619	1.3029	1.25408	1.24795	1.32647	1.32518	1.1683	1.32927	0.959646
453.196	21.7951	1.00881	1.00658	1.00712	1.00644	1.03462	0.994958	1.03245	1.0181	1.02487	1.03556	1.03179	1.03414	1.01192	1.03839	1.05335	1.0714	1.03383	1.03394	1.06618	1.03432	1.06456	1.15947	1.14405	1.33858	1.3048	1.26016	1.25043	1.32764	1.32272	1.16697	1.32891	0.955155
455.591	21.8346	1.00894	1.00604	1.00844	1.00634	1.03388	0.994258	1.03168	1.01834	1.02592	1.03632	1.03262	1.03466	1.01209	1.03788	1.05217	1.06929	1.03505	1.03344	1.06729	1.03787	1.06297	1.15781	1.1414	1.34069	1.3087	1.26149	1.24564	1.32603	1.32896	1.16246	1.33825	0.959864
457.991	21.8741	1.00714	1.00714	1.00864	1.00691	1.03317	0.996879	1.03134	1.0156	1.02675	1.03731	1.03306	1.03399	1.01292	1.03617	1.05328	1.07244	1.03444	1.03529	1.06695	1.0372	1.06432	1.15528	1.13677	1.33283	1.31159	1.26081	1.24104	1.32361	1.32556	1.16741	1.33519	0.962779
460.284	21.9136	1.00748	1.00734	1.00723	1.00626	1.03358	0.995305	1.03128	1.01686	1.02607	1.03611	1.03259	1.03412	1.01306	1.03741	1.05339	1.07017	1.03385	1.03463	1.06777	1.03581	1.06763	1.15778	1.14077	1.32722	1.30966	1.26574	1.24343	1.32424	1.32741	1.17138	1.32709	0.946114
462.623	21.9531	1.00941	1.00712	1.00763	1.00823	1.03327	0.997118	1.03435	1.01831	1.02484	1.03563	1.0315	1.035	1.01366	1.03649	1.05276	1.07077	1.03345	1.03293	1.06752	1.0351	1.06387	1.16067	1.14614	1.33334	1.30959	1.26624	1.24683	1.32477	1.32646	1.16986	1.32821	0.953061
464.999	21.9926	1.00827	1.00619	1.00843	1.00638	1.03494	0.995937	1.03379	1.01784	1.02489	1.03624	1.03259	1.03504	1.01235	1.03644	1.05162	1.07177	1.03482	1.03432	1.06671	1.03478	1.06515	1.15867	1.14511	1.33466	1.31337	1.25348	1.25134	1.32381	1.33708	1.16947	1.32662	0.949314
467.405	22.0321	1.00886	1.00828	1.00785	1.00552	1.03368	0.996692	1.03451	1.01712	1.02473	1.03761	1.03496	1.0354	1.01215	1.03863	1.0527	1.07133	1.03413	1.03478	1.06634	1.03637	1.06403	1.1607	1.1405	1.33237	1.31271	1.25533	1.24885	1.32037	1.32905	1.16922	1.32535	0.951886
469.757	22.0716	1.00838	1.00752	1.00717	1.00469	1.03573	0.994962	1.03405	1.01734	1.02455	1.03825	1.03281	1.03574	1.01243	1.03846	1.05215	1.07078	1.03379	1.03399	1.0671	1.03661	1.06472	1.15504	1.14057	1.32906	1.31642	1.26133	1.25023	1.33744	1.31819	1.15599	1.33247	0.954442
472.143	22.1111	1.00735	1.0058	1.00825	1.00558	1.03353	0.993013	1.03286	1.01875	1.02589	1.0379	1.03121	1.03625	1.01334	1.03757	1.05225	1.07134	1.03497	1.03396	1.06722	1.0344	1.06527	1.15556	1.14117	1.33079	1.31952	1.25769	1.25334	1.32491	1.32015	1.16006	1.32994	0.954134
474.513	22.1506	1.00754	1.00634	1.00688	1.00505	1.03395	0.994158	1.03197	1.01958	1.02612	1.03591	1.03218	1.03668	1.01294	1.03736	1.05216	1.07088	1.0364	1.0324	1.06785	1.03428	1.06395	1.16128	1.14189	1.32878	1.3104	1.26379	1.24492	1.31795	1.33032	1.17113	1.32721	0.956594
476.912	22.1901	1.00731	1.00661	1.00838	1.00684	1.03353	0.994484	1.03291	1.01941	1.02561	1.03706	1.03277	1.03535	1.0121	1.03754	1.05167	1.07286	1.03464	1.033	1.06917	1.0355	1.06323	1.16106	1.13814	1.33454	1.30554	1.25881	1.24549	1.31528	1.32392	1.16859	1.33256	0.954423
479.257	22.2296	1.00798	1.00692	1.00897	1.00647	1.03439	0.994094	1.03159	1.01911	1.02583	1.03763	1.03223	1.03545	1.01237	1.03675	1.0513	1.07472	1.03251	1.03318	1.0676	1.03586	1.06308	1.1567	1.14449	1.3396	1.3137	1.25683	1.2491	1.31745	1.32594	1.16335	1.32721	0.959663
481.63	22.2691	1.00762	1.00752	1.00789	1.00682	1.03501	0.996163	1.03051	1.01957	1.02577	1.03691	1.03191	1.03619	1.01353	1.03678	1.0504	1.07317	1.03478	1.0333	1.06714	1.03471	1.06387	1.15837	1.13988	1.33441	1.3159	1.25884	1.25028	1.3206	1.32393	1.16219	1.32685	0.953764
483.972	22.3086	1.00851	1.00721	1.00824	1.00728	1.03369	0.996415	1.03145	1.0199	1.02656	1.0353	1.03228	1.03535	1.01329	1.03674	1.05155	1.07087	1.03419	1.03421	1.06739	1.035	1.06444	1.16354	1.135	1.33465	1.31327	1.26191	1.2565	1.32606	1.32362	1.15751	1.32593	0.957534
486.341	22.3481	1.0084	1.00717	1.00869	1.0073	1.03423	0.998349	1.03182	1.01967	1.02707	1.0356	1.03243	1.03466	1.01198	1.03573	1.05181	1.06922	1.03335	1.03545	1.06751	1.03593	1.06314	1.16075	1.14118	1.33693	1.31152	1.26217	1.25051	1.32238	1.32629	1.16075	1.32044	0.953663
488.783	22.3877	1.00932	1.00696	1.00809	1.00701	1.03578	1.00011	1.0322	1.01857	1.02607	1.03585	1.03281	1.03629	1.01121	1.03634	1.05122	1.07017	1.03557	1.03547	1.06789	1.03679	1.0602	1.15952	1.14536	1.33453	1.31299	1.25508	1.23778	1.3179	1.32344	1.16689	1.32847	0.951641
491.238	22.4272	1.01048	1.0073	1.00693	1.00609	1.03417	0.998817	1.03379	1.01762	1.02553	1.0357	1.03303	1.03705	1.01064	1.03787	1.05245	1.07131	1.03426	1.03452	1.06734	1.03592	1.05967	1.16067	1.13917	1.33913	1.31267	1.25476	1.24229	1.32268	1.32281	1.16225	1.33077	0.949956
493.499	22.4667	1.01056	1.00692	1.00678	1.00714	1.03393	0.997818	1.0334	1.01805	1.02628	1.03695	1.03288	1.03519	1.01107	1.03667	1.05241	1.07176	1.03345	1.03279	1.06656	1.03432	1.06156	1.15828	1.13384	1.33612	1.31255	1.2585	1.25158	1.32212	1.32363	1.1619	1.33131	0.954897
495.76	22.5062	1.01065	1.00636	1.00693	1.00746	1.03438	0.99736	1.03199	1.02007	1.02662	1.03772	1.03314	1.03509	1.01252	1.03571	1.05096	1.07345	1.0348	1.03371	1.06666	1.03335	1.06454	1.15838	1.13695	1.32886	1.31187	1.2564	1.25281	1.32097	1.32499	1.16611	1.33111	0.957746
498.197	22.5457	1.0096	1.00656	1.00749	1.00525	1.0347	0.99594	1.03309	1.02059	1.02651	1.03907	1.03274	1.03641	1.0131	1.03721	1.05247	1.07336	1.03522	1.03677	1.06763	1.03378	1.06731	1.15935	1.14328	1.33007	1.31115	1.25779	1.25246	1.32021	1.32786	1.16899	1.32831	0.957239
500.6	22.5852	1.00911	1.00715	1.00818	1.00637	1.03578	0.995548	1.03382	1.01901	1.02677	1.03919	1.03197	1.03558	1.01306	1.03623	1.0534	1.07173	1.03498	1.03516	1.0678	1.03563	1.06463	1.16213	1.14194	1.33275	1.31397	1.26163	1.2492	1.31322	1.32774	1.16859	1.32609	0.9517
502.996	22.6247	1.00923	1.00774	1.00853	1.0074	1.03474	0.997583	1.03252	1.01989	1.02657	1.03689	1.03284	1.03636	1.01288	1.03508	1.05059	1.07071	1.03509	1.03368	1.0675	1.03655	1.0627	1.16362	1.13795	1.33684	1.31361	1.26244	1.24393	1.31382	1.32481	1.16192	1.32952	0.938251
505.368	22.6642	1.01007	1.00752	1.00856	1.00674	1.03425	0.996466	1.03304	1.02025	1.02633	1.03559	1.03319	1.03686	1.01241	1.0365	1.05118	1.07061	1.03609	1.03521	1.06756	1.03703	1.0648	1.16165	1.14159	1.34009	1.30842	1.26618	1.25043	1.3198	1.32435	1.1622	1.32654	0.947133
507.772	22.7037	1.01004	1.00788	1.00767	1.00784	1.03527	0.994429	1.033	1.02013	1.0265	1.03556	1.03194	1.03554	1.01341	1.03658	1.05258	1.07238	1.0367	1.03513	1.06781	1.03551	1.06309	1.16312	1.13765	1.33382	1.30562	1.25829	1.25588	1.32491	1.32613	1.1601	1.32569	0.95036
510.127	22.7432	1.00932	1.00838	1.0073	1.00794	1.03525	0.995048	1.03342	1.01972	1.02698	1.03716	1.03255	1.03645	1.01342	1.03702	1.05326	1.0723	1.03545	1.03436	1.06907	1.0355	1.06427	1.16345	1.14109	1.33192	1.30871	1.25283	1.2516	1.32631	1.33252	1.16218	1.3279	0.960238
512.522	22.7827	1.00989	1.00737	1.00898	1.00724	1.03623	0.995629	1.03377	1.01944	1.02683	1.03803	1.03371	1.03635	1.01211	1.03783	1.05256	1.0716	1.03392	1.03358	1.06829	1.03615	1.06619	1.16378	1.14701	1.33692	1.30785	1.25295	1.24962	1.32072	1.3333	1.16664	1.31962	0.954737
514.891	22.8222	1.00955	1.00847	1.00844	1.00686	1.03462	0.996293	1.03295	1.0195	1.0274	1.03834	1.03317	1.03627	1.01203	1.03738	1.05059	1.07215	1.03315	1.03438	1.06633	1.03567	1.06408	1.15776	1.14393	1.33165	1.30874	1.25536	1.25602	1.32363	1.32858	1.16148	1.32882	0.956348
517.217	22.8617	1.00925	1.00668	1.01053	1.00729	1.03419	0.996658	1.0329	1.0199	1.02587	1.03795	1.03452	1.03699	1.01429	1.03648	1.05191	1.07273	1.03316	1.03508	1.0673	1.03736	1.06128	1.1586	1.14024	1.33354	1.30709	1.25207	1.25228	1.31978	1.32246	1.16177	1.3305	0.94993
519.511	22.9012	1.00815	1.0076	1.01053	1.00814	1.0343	0.995847	1.03366	1.02074	1.02588	1.03873	1.03511	1.03712	1.01424	1.03796	1.05231	1.0718	1.03576	1.03424	1.06801	1.03675	1.06387	1.15789	1.14246	1.32619	1.30921	1.26189	1.24875	1.32911	1.32672	1.165	1.33371	0.954643
521.909	22.9407	1.00913	1.00809	1.01033	1.00739	1.03504	0.995885	1.0343	1.01982	1.02548	1.03687	1.03382	1.03655	1.01315	1.03841	1.05175	1.07344	1.03639	1.03333	1.06824	1.03617	1.06184	1.16373	1.13754	1.3235	1.30398	1.2569	1.24592	1.32526	1.32448	1.16319	1.3333	0.954124
524.292	22.9802	1.01054	1.00732	1.0103	1.00826	1.03712	0.994226	1.03464	1.02038	1.02603	1.03865	1.03288	1.03495	1.01276	1.03865	1.05316	1.07345	1.03486	1.0343	1.06792	1.03542	1.06146	1.15679	1.14055	1.33338	1.31294	1.25707	1.24876	1.32115	1.31808	1.15758	1.33459	0.965584
526.663	23.0198	1.00838	1.00919	1.00866	1.00823	1.03517	0.997045	1.03117	1.01919	1.0258	1.03843	1.03441	1.03506	1.01268	1.03883	1.05083	1.07118	1.03319	1.03463	1.06849	1.03485	1.06364	1.15093	1.13678	1.33049	1.31573	1.25702	1.24077	1.32079	1.31893	1.16098	1.33473	0.965705
529.002	23.0593	1.00832	1.00964	1.00757	1.01019	1.037	0.995843	1.03294	1.01893	1.02547	1.03675	1.03485	1.03464	1.01294	1.03772	1.0509	1.07044	1.03375	1.03463	1.06814	1.0359	1.06083	1.1558	1.14047	1.33769	1.31168	1.26542	1.24763	1.32415	1.32405	1.16159	1.32698	0.961806
531.396	23.0988	1.0103	1.007	1.00844	1.00848	1.03475	0.996987	1.03369	1.01987	1.02723	1.03767	1.03488	1.03635	1.01337	1.03761	1.05214	1.07178	1.03606	1.03466	1.06661	1.03458	1.06143	1.15586	1.14316	1.32957	1.31137	1.26522	1.2461	1.33005	1.32423	1.16648	1.33207	0.957654
533.764	23.1383	1.01081	1.00588	1.0095	1.00948	1.03382	0.995295	1.03249	1.0188	1.02533	1.03752	1.03462	1.03564	1.01175	1.03779	1.05255	1.0733	1.03608	1.0347	1.06718	1.03741	1.06338	1.15695	1.13472	1.33022	1.31253	1.2587	1.25019	1.32533	1.32557	1.16224	1.31932	0.959257
536.136	23.1778	1.00955	1.00766	1.00831	1.00765	1.03412	0.997971	1.03361	1.01826	1.02562	1.03633	1.03375	1.03647	1.0142	1.03733	1.05246	1.07414	1.03428	1.03578	1.06659	1.03679	1.06432	1.15133	1.13708	1.34068	1.31269	1.25824	1.24888	1.32108	1.32301	1.16195	1.32303	0.959577
538.447	23.2173	1.01051	1.00752	1.00742	1.00618	1.03317	0.994143	1.03428	1.01964	1.02409	1.03697	1.03247	1.03679	1.01497	1.03795	1.05306	1.07329	1.03441	1.03394	1.06715	1.03381	1.06928	1.16072	1.14185	1.32958	1.31572	1.2562	1.24508	1.32363	1.32326	1.1642	1.32521	0.960913
540.856	23.2568	1.01006	1.0092	1.00798	1.00667	1.0366	0.995787	1.03415	1.0207	1.0284	1.03838	1.03364	1.0366	1.01348	1.03774	1.05015	1.07349	1.03807	1.03446	1.06681	1.0356	1.07008	1.15966	1.1444	1.33533	1.30649	1.25167	1.2445	1.32222	1.32174	1.16765	1.33158	0.959729
543.272	23.2963	1.01122	1.00871	1.00919	1.00749	1.03721	0.992762	1.0349	1.02149	1.02748	1.03597	1.0341	1.03644	1.0141	1.03897	1.05062	1.07296	1.03524	1.0343	1.06574	1.03661	1.06147	1.1595	1.14306	1.32584	1.31321	1.25895	1.25155	1.32025	1.32715	1.16444	1.3192	0.950232
545.644	23.3358	1.00952	1.00909	1.0083	1.00875	1.03493	0.995848	1.03623	1.01922	1.02701	1.03722	1.03262	1.03637	1.01183	1.03733	1.05337	1.07197	1.03372	1.03719	1.06674	1.03648	1.06471	1.16296	1.14015	1.33064	1.31227	1.25612	1.25239	1.31588	1.3242	1.16708	1.32407	0.950455
547.961	23.3753	1.01021	1.0097	1.00693	1.00733	1.03466	0.995159	1.0356	1.02053	1.02718	1.0359	1.0299	1.03678	1.01226	1.03448	1.05243	1.07287	1.03441	1.03653	1.06749	1.03788	1.06763	1.1637	1.13882	1.33544	1.31553	1.25589	1.24864	1.32465	1.33191	1.16532	1.32579	0.949977
550.357	23.4148	1.01039	1.00804	1.00904	1.00694	1.03598	0.995028	1.03532	1.02006	1.02565	1.03932	1.03034	1.03636	1.01244	1.0355	1.05036	1.07442	1.03402	1.03478	1.0666	1.03683	1.06904	1.15973	1.13572	1.337	1.31711	1.25634	1.24836	1.32296	1.32745	1.16585	1.32811	0.950797
552.753	23.4543	1.00993	1.00719	1.00892	1.00723	1.03617	0.995536	1.03504	1.01957	1.02601	1.04086	1.03191	1.03741	1.01213	1.03661	1.05023	1.07521	1.03379	1.03433	1.06748	1.03595	1.06162	1.16108	1.13914	1.34284	1.30236	1.25659	1.24505	1.32241	1.33012	1.16822	1.32324	0.962995
555.157	23.4938	1.01061	1.00755	1.0092	1.00787	1.0354	0.996634	1.03372	1.01926	1.02568	1.03847	1.03251	1.03569	1.01193	1.03882	1.05163	1.07296	1.03565	1.03503	1.0658	1.03334	1.065	1.15824	1.14202	1.33453	1.30469	1.24879	1.25225	1.32843	1.32989	1.16765	1.32503	0.964447
557.523	23.5333	1.0102	1.00736	1.00903	1.00739	1.03295	0.994807	1.03459	1.01988	1.02613	1.03613	1.03317	1.03624	1.01161	1.03715	1.04945	1.07068	1.03445	1.03533	1.06846	1.03545	1.05813	1.15636	1.13539	1.32561	1.31471	1.25592	1.25765	1.3265	1.32599	1.16066	1.32385	0.958897
559.896	23.5728	1.01016	1.00909	1.00951	1.0071	1.0356	0.996926	1.03349	1.02009	1.02852	1.03686	1.03217	1.03682	1.01172	1.03801	1.05334	1.07194	1.03492	1.03409	1.06834	1.03473	1.0541	1.16277	1.14152	1.33353	1.31018	1.25515	1.25427	1.32397	1.33173	1.15678	1.32572	0.966627
562.25	23.6123	1.01023	1.00903	1.01007	1.00796	1.03737	0.995856	1.03375	1.01867	1.02633	1.03707	1.03229	1.03572	1.01389	1.03875	1.05483	1.07251	1.03496	1.03376	1.06773	1.03723	1.06498	1.16149	1.14495	1.33613	1.31356	1.25714	1.25043	1.31941	1.32447	1.15789	1.3278	0.958297
564.613	23.6519	1.00961	1.00836	1.00914	1.00857	1.03444	0.995462	1.03231	1.01969	1.02771	1.03933	1.03377	1.03564	1.01069	1.03671	1.05227	1.07289	1.03724	1.03373	1.06689	1.03539	1.05888	1.15383	1.14623	1.33197	1.31212	1.25252	1.25337	1.32072	1.3256	1.16034	1.32851	0.95971
566.926	23.6914	1.00991	1.00744	1.0099	1.00779	1.03356	0.994603	1.03306	1.02033	1.02769	1.03868	1.03219	1.03665	1.01364	1.03874	1.05466	1.0765	1.03442	1.03507	1.06639	1.03564	1.06512	1.15808	1.13931	1.3365	1.31036	1.25592	1.2414	1.32669	1.32257	1.16816	1.33469	0.95315
569.28	23.7309	1.01009	1.00727	1.00848	1.00729	1.03579	0.994887	1.03263	1.02154	1.02636	1.03791	1.03209	1.03465	1.00994	1.03578	1.05122	1.07568	1.03491	1.03366	1.06857	1.03533	1.07118	1.15952	1.13911	1.33414	1.30948	1.24904	1.24025	1.31975	1.32309	1.16374	1.33459	0.95592
571.647	23.7704	1.00945	1.00773	1.00898	1.00742	1.03681	0.994248	1.03309	1.02008	1.02665	1.03688	1.03078	1.03542	1.01303	1.03739	1.04885	1.07348	1.03267	1.03491	1.06891	1.03522	1.06596	1.16314	1.1395	1.32709	1.31019	1.26184	1.24442	1.32437	1.31861	1.16698	1.32496	0.95845
574.071	23.8099	1.00948	1.00842	1.00731	1.00703	1.03462	0.99299	1.03342	1.0194	1.0256	1.03832	1.0342	1.03709	1.01287	1.03772	1.05259	1.07353	1.0358	1.03601	1.06679	1.03619	1.06093	1.16191	1.134	1.32805	1.30517	1.2552	1.24766	1.32888	1.32672	1.16622	1.32434	0.955358
576.466	23.8494	1.00957	1.00794	1.00784	1.00669	1.03634	0.995822	1.03227	1.02031	1.02645	1.03767	1.03535	1.03454	1.01301	1.0383	1.05117	1.0721	1.03517	1.03553	1.06581	1.03648	1.05943	1.15469	1.14604	1.33582	1.30976	1.25443	1.252	1.32861	1.32402	1.16599	1.32796	0.961949
578.84	23.8889	1.00971	1.00858	1.00753	1.00798	1.03435	0.995116	1.03303	1.02196	1.0278	1.03589	1.03516	1.03735	1.01222	1.03694	1.05173	1.07169	1.03277	1.0327	1.06814	1.03469	1.06165	1.15771	1.13733	1.3366	1.30548	1.25787	1.24578	1.3323	1.32574	1.16135	1.32978	0.95876
581.169	23.9284	1.00994	1.00925	1.00956	1.00829	1.03571	0.995748	1.03324	1.02099	1.02704	1.0361	1.03392	1.03809	1.01304	1.03855	1.05086	1.07245	1.03583	1.03479	1.06617	1.03613	1.06448	1.16382	1.13899	1.33111	1.31595	1.25719	1.25677	1.31204	1.32262	1.16981	1.32662	0.963747
583.571	23.9679	1.01081	1.00983	1.00824	1.00933	1.03696	0.996317	1.0338	1.01941	1.02749	1.03931	1.03324	1.03684	1.01152	1.0355	1.05183	1.07356	1.03268	1.03203	1.06551	1.03627	1.06618	1.1578	1.13866	1.33867	1.31216	1.25297	1.24871	1.31554	1.32196	1.16875	1.32721	0.956248
585.961	24.0074	1.01009	1.00813	1.00921	1.00772	1.03609	0.996757	1.03345	1.01965	1.02739	1.03724	1.03286	1.03835	1.01222	1.03864	1.04992	1.07306	1.03232	1.03346	1.06809	1.03843	1.05776	1.15613	1.14271	1.32439	1.30359	1.2556	1.25016	1.31526	1.31732	1.1632	1.32581	0.958438
588.368	24.0469	1.01027	1.00694	1.00897	1.0081	1.03492	0.997542	1.03253	1.02192	1.02698	1.03691	1.03406	1.03678	1.01192	1.04144	1.05136	1.07142	1.03472	1.03351	1.0658	1.03659	1.06407	1.1582	1.144	1.33596	1.31029	1.25702	1.24246	1.31703	1.32326	1.16041	1.32697	0.959905
590.727	24.0864	1.01104	1.00759	1.01057	1.00852	1.0336	0.995004	1.03437	1.01896	1.02821	1.03648	1.03489	1.03665	1.01229	1.03985	1.05101	1.0728	1.03359	1.03653	1.06782	1.03834	1.06129	1.14762	1.13877	1.33624	1.31669	1.25881	1.25462	1.33051	1.32016	1.16687	1.32754	0.9597
593.091	24.1259	1.01032	1.00942	1.00963	1.01024	1.03611	0.996456	1.0352	1.0216	1.02719	1.03916	1.03252	1.03749	1.01304	1.03597	1.0518	1.07319	1.03646	1.03525	1.06806	1.03733	1.0614	1.15254	1.13715	1.33797	1.31715	1.2545	1.25342	1.32457	1.32715	1.16577	1.33296	0.956872
595.412	24.1654	1.01077	1.01114	1.00971	1.00908	1.03569	0.994971	1.03353	1.02111	1.02728	1.03862	1.03269	1.03647	1.01321	1.03848	1.05128	1.07256	1.03521	1.03461	1.07028	1.03911	1.05993	1.15686	1.15123	1.33266	1.31274	1.24898	1.25574	1.33105	1.32656	1.16619	1.32643	0.956121
597.761	24.2049	1.01168	1.01032	1.01032	1.00668	1.03533	0.993663	1.03325	1.01964	1.0276	1.03864	1.03239	1.03724	1.01365	1.03814	1.05102	1.0712	1.03476	1.03401	1.06932	1.03698	1.0645	1.16145	1.1441	1.33963	1.31427	1.25343	1.24927	1.32783	1.32474	1.16946	1.33114	0.952801
600.178	24.2444	1.01141	1.00973	1.00899	1.00835	1.03584	0.994224	1.03482	1.01928	1.02773	1.03779	1.03468	1.03744	1.01444	1.03861	1.05094	1.07227	1.03739	1.03441	1.06744	1.03762	1.0664	1.15519	1.14875	1.32755	1.30892	1.25803	1.23946	1.32397	1.32459	1.16134	1.33261	0.954609
602.593	24.284	1.00873	1.00964	1.01061	1.00701	1.03556	0.995525	1.03474	1.02195	1.02878	1.03786	1.03487	1.03538	1.01332	1.03676	1.05102	1.07244	1.03452	1.0345	1.06702	1.03719	1.06354	1.15978	1.14355	1.33075	1.31705	1.25978	1.25129	1.31769	1.32182	1.16387	1.3237	0.956758
604.924	24.3235	1.01011	1.00918	1.0093	1.0079	1.03632	0.994346	1.03438	1.02176	1.0281	1.03751	1.03217	1.03633	1.01518	1.03615	1.05137	1.07404	1.03513	1.03414	1.06659	1.03625	1.06137	1.1609	1.14449	1.33581	1.31037	1.2564	1.25418	1.33431	1.32397	1.15434	1.3294	0.954978
607.289	24.363	1.01126	1.00833	1.01041	1.00852	1.03416	0.995646	1.03711	1.02055	1.02508	1.0373	1.03371	1.03664	1.01377	1.03803	1.05125	1.07376	1.03453	1.03459	1.06833	1.03644	1.06452	1.16338	1.14317	1.33319	1.31318	1.25972	1.25252	1.32757	1.32679	1.16047	1.32786	0.950897
609.641	24.4025	1.0106	1.00879	1.0096	1.00946	1.0356	0.995062	1.03561	1.02086	1.02685	1.03848	1.0334	1.03791	1.01136	1.03836	1.05199	1.0728	1.03548	1.03541	1.06746	1.03772	1.06713	1.16138	1.14539	1.33278	1.31173	1.25689	1.2476	1.327	1.31633	1.16364	1.32185	0.963271
612.017	24.442	1.01205	1.00865	1.00822	1.01065	1.03629	0.997886	1.03216	1.02174	1.02739	1.03951	1.03347	1.03587	1.01331	1.03879	1.05245	1.07421	1.03559	1.03524	1.06731	1.03721	1.06654	1.15867	1.14055	1.33254	1.31051	1.25402	1.24466	1.32422	1.31475	1.16637	1.32285	0.961588
614.321	24.4815	1.01197	1.00868	1.00894	1.00996	1.03579	0.99827	1.03392	1.02164	1.02723	1.04004	1.03268	1.03678	1.01315	1.03908	1.05396	1.07376	1.03537	1.0353	1.06811	1.0368	1.06641	1.15846	1.1413	1.33166	1.30224	1.25512	1.23662	1.31963	1.32074	1.16424	1.32703	0.963219
616.671	24.521	1.00929	1.00923	1.01018	1.00955	1.0349	0.997358	1.03385	1.01981	1.02852	1.04023	1.03472	1.03579	1.01321	1.0381	1.05262	1.07215	1.03497	1.03594	1.06818	1.03583	1.06492	1.15869	1.14096	1.32559	1.30857	1.25456	1.24093	1.32323	1.31861	1.16845	1.32667	0.959255
619.067	24.5605	1.0116	1.01006	1.0096	1.00903	1.03652	0.996179	1.03484	1.01975	1.02771	1.03842	1.03386	1.03468	1.01251	1.03725	1.05278	1.07407	1.03548	1.03525	1.0679	1.03641	1.06385	1.15694	1.13898	1.32715	1.31445	1.25215	1.24377	1.32751	1.31701	1.16586	1.32991	0.960466
621.483	24.6	1.01185	1.00703	1.01155	1.00915	1.03762	0.996329	1.0364	1.02128	1.02761	1.03825	1.03536	1.03805	1.01132	1.0368	1.05212	1.07306	1.03491	1.03591	1.06797	1.03601	1.06354	1.15812	1.13971	1.33641	1.31351	1.25637	1.24789	1.32304	1.31347	1.17217	1.32804	0.960346
623.809	24.6395	1.0119	1.00747	1.00983	1.0093	1.03738	0.994757	1.03599	1.02023	1.02795	1.03862	1.03615	1.03902	1.01291	1.03817	1.04933	1.07366	1.03549	1.03578	1.06769	1.03579	1.0657	1.15349	1.14118	1.33187	1.31163	1.26105	1.25071	1.32702	1.33002	1.17297	1.32505	0.948183
626.176	24.679	1.01187	1.00927	1.0105	1.00886	1.03683	0.995599	1.03391	1.022	1.02866	1.03781	1.03464	1.03765	1.01402	1.03779	1.0505	1.07299	1.03547	1.03431	1.06755	1.03568	1.06467	1.16181	1.14192	1.32407	1.30731	1.25796	1.25558	1.32876	1.32352	1.16701	1.32554	0.955494
628.591	24.7185	1.01143	1.00966	1.01015	1.00818	1.03626	0.994532	1.03446	1.02227	1.02862	1.03822	1.0347	1.03735	1.01385	1.03801	1.05262	1.07304	1.03455	1.03513	1.06952	1.03708	1.06461	1.16114	1.1411	1.33663	1.30546	1.2512	1.24872	1.32092	1.32358	1.16212	1.32054	0.957812
631.028	24.758	1.00971	1.01039	1.00906	1.00901	1.03499	0.995515	1.03446	1.02074	1.02725	1.0383	1.03463	1.03802	1.01274	1.03763	1.05422	1.07303	1.0349	1.03592	1.0681	1.03629	1.06134	1.16139	1.14697	1.33925	1.3092	1.25603	1.25476	1.31942	1.32035	1.16569	1.32817	0.961675
633.335	24.7975	1.01108	1.00943	1.00997	1.00931	1.03596	0.994643	1.03498	1.0206	1.02645	1.03744	1.03438	1.03905	1.01326	1.03792	1.05407	1.07309	1.03547	1.03572	1.06909	1.03759	1.05737	1.16236	1.14082	1.33684	1.31506	1.2549	1.25216	1.31733	1.33042	1.17063	1.32337	0.951215
635.725	24.837	1.00846	1.00953	1.00944	1.01021	1.03627	0.994874	1.03521	1.02053	1.02726	1.03837	1.03334	1.03911	1.01367	1.03805	1.05441	1.07342	1.03573	1.03612	1.06863	1.03934	1.06114	1.15819	1.14186	1.33786	1.31535	1.24804	1.25083	1.3241	1.32437	1.16949	1.31995	0.955137
638.142	24.8765	1.00985	1.00872	1.00908	1.00964	1.03777	0.997383	1.03502	1.02088	1.02769	1.03914	1.03392	1.03833	1.01298	1.03703	1.05282	1.07449	1.03584	1.0358	1.06842	1.03968	1.05986	1.16095	1.14507	1.33148	1.31335	1.25328	1.24926	1.3169	1.32103	1.16365	1.33133	0.954726
640.578	24.916	1.01121	1.01118	1.01021	1.00764	1.0354	1	1.03508	1.02147	1.02707	1.03889	1.03392	1.0388	1.01355	1.03654	1.05237	1.07415	1.0349	1.03336	1.06801	1.03718	1.06054	1.16296	1.14062	1.32427	1.3094	1.25555	1.24478	1.31791	1.31671	1.17002	1.3242	0.953615
642.88	24.9556	1.0118	1.0102	1.00952	1.00881	1.03626	0.999369	1.03509	1.02129	1.02659	1.03786	1.03353	1.03835	1.01257	1.03747	1.05229	1.07336	1.03492	1.03332	1.06862	1.03495	1.06327	1.15948	1.1408	1.32717	1.30912	1.2505	1.2445	1.31971	1.32298	1.16955	1.32999	0.965209
645.201	24.9951	1.01141	1.00898	1.00938	1.00938	1.03719	0.997937	1.03535	1.02114	1.02512	1.03862	1.03387	1.0377	1.01173	1.03928	1.0515	1.0733	1.03573	1.03683	1.06829	1.03598	1.06169	1.15433	1.14026	1.33162	1.30976	1.25049	1.25256	1.32068	1.32222	1.16492	1.32507	0.956611
647.559	25.0346	1.01106	1.00832	1.00965	1.00917	1.0365	0.996732	1.03503	1.02113	1.02575	1.04008	1.03403	1.03836	1.01252	1.03905	1.05242	1.07307	1.03442	1.03608	1.06693	1.03795	1.06181	1.15419	1.14003	1.33282	1.3101	1.25751	1.2568	1.32158	1.32039	1.16062	1.32257	0.949234
649.929	25.0741	1.01	1.00853	1.0096	1.00869	1.03623	0.997758	1.03497	1.02168	1.02759	1.03961	1.03436	1.03757	1.0136	1.03795	1.0536	1.07227	1.03346	1.03406	1.06714	1.0365	1.06433	1.15992	1.14118	1.33561	1.31098	1.25666	1.25348	1.32095	1.31845	1.16202	1.32689	0.955
652.3	25.1136	1.01012	1.01028	1.00989	1.00988	1.03696	0.999483	1.0357	1.02289	1.02849	1.03887	1.03508	1.03612	1.01265	1.03791	1.05277	1.074	1.03465	1.03588	1.0681	1.03635	1.06656	1.16003	1.13865	1.34056	1.31284	1.254	1.24929	1.32137	1.31733	1.16337	1.32812	0.958568
654.663	25.1531	1.01171	1.01086	1.01026	1.01095	1.03729	0.999019	1.03631	1.02142	1.02845	1.03805	1.03474	1.03682	1.01226	1.039	1.05153	1.07528	1.03613	1.0349	1.06798	1.0382	1.06689	1.16269	1.13828	1.34437	1.31041	1.26458	1.24406	1.32167	1.3209	1.16422	1.3278	0.955816
657.086	25.1926	1.01309	1.0096	1.01035	1.00934	1.03708	0.997189	1.0364	1.01943	1.02871	1.03804	1.03517	1.03807	1.01285	1.03964	1.05143	1.07306	1.03573	1.03485	1.06762	1.03614	1.06331	1.16347	1.1391	1.34009	1.3064	1.26309	1.24596	1.32146	1.31991	1.1635	1.32345	0.955896
659.479	25.2321	1.01256	1.00975	1.01091	1.00937	1.0369	0.996739	1.03641	1.02003	1.02838	1.03745	1.03471	1.03767	1.0133	1.0386	1.05138	1.07299	1.03521	1.03585	1.06838	1.03448	1.06053	1.1592	1.14196	1.33166	1.30856	1.26017	1.24998	1.32503	1.32275	1.16081	1.32387	0.956867
661.806	25.2716	1.01062	1.01039	1.01063	1.00966	1.03652	0.997693	1.03593	1.02054	1.02778	1.03652	1.03371	1.03747	1.01417	1.03878	1.05199	1.07345	1.03547	1.035	1.06811	1.03551	1.0633	1.15821	1.14381	1.33017	1.31108	1.26262	1.25167	1.32457	1.3276	1.16314	1.3313	0.952434
664.111	25.3111	1.01088	1.01026	1.00936	1.0095	1.0369	0.997906	1.03569	1.02077	1.02863	1.0375	1.03465	1.03911	1.01247	1.03848	1.05211	1.07299	1.03413	1.03613	1.06596	1.03746	1.06436	1.15608	1.13655	1.33418	1.31005	1.25186	1.25312	1.31728	1.32404	1.17065	1.32854	0.952995
666.515	25.3506	1.01132	1.01028	1.01028	1.01055	1.03693	0.997048	1.03872	1.02039	1.0285	1.03765	1.03477	1.03903	1.0124	1.038	1.05143	1.07399	1.03444	1.03767	1.06585	1.03754	1.06247	1.15581	1.1354	1.3369	1.30858	1.24998	1.24681	1.3211	1.32577	1.17377	1.32677	0.961531
668.892	25.3901	1.0124	1.01108	1.01061	1.01037	1.03679	0.994591	1.03792	1.02092	1.02977	1.03868	1.03502	1.03764	1.0132	1.03838	1.05228	1.07467	1.03537	1.03739	1.06729	1.03629	1.06796	1.15748	1.1399	1.33045	1.3111	1.25659	1.24199	1.31962	1.32253	1.16491	1.32632	0.951757
671.294	25.4296	1.0114	1.00941	1.01119	1.00997	1.03709	0.997574	1.03378	1.0207	1.02838	1.03886	1.03326	1.03876	1.01224	1.03732	1.05089	1.07429	1.03663	1.0361	1.06511	1.03745	1.06684	1.1648	1.13609	1.33039	1.30841	1.26413	1.2452	1.32548	1.32237	1.16389	1.32354	0.958195
673.667	25.4691	1.0116	1.00989	1.01123	1.00844	1.03697	0.995631	1.03512	1.02121	1.02889	1.03932	1.03395	1.03947	1.01327	1.03794	1.05111	1.07272	1.03702	1.03591	1.06485	1.03796	1.06082	1.16234	1.14069	1.33527	1.31065	1.26127	1.24923	1.32585	1.31906	1.16713	1.32657	0.95572
676.013	25.5086	1.0112	1.01008	1.01046	1.00899	1.03541	0.99708	1.03688	1.02101	1.02704	1.04001	1.03393	1.03821	1.0125	1.03845	1.05128	1.07382	1.03597	1.03484	1.06745	1.037	1.06038	1.16026	1.1474	1.33456	1.31462	1.25377	1.2489	1.31816	1.3229	1.17147	1.32657	0.956936
678.32	25.5481	1.01014	1.0109	1.01116	1.01024	1.03531	0.995224	1.03639	1.02048	1.02719	1.03889	1.03432	1.03822	1.01215	1.03844	1.05092	1.07487	1.03337	1.03523	1.06854	1.03724	1.06318	1.15668	1.15025	1.33382	1.31509	1.25422	1.24707	1.32791	1.3229	1.17116	1.31896	0.959383
680.736	25.5877	1.01278	1.00885	1.01074	1.01133	1.03741	0.996952	1.03439	1.02114	1.02722	1.03844	1.03355	1.03589	1.01274	1.03675	1.05136	1.07559	1.03374	1.03743	1.06736	1.03511	1.06034	1.16026	1.14231	1.32953	1.31289	1.25737	1.24847	1.3163	1.32302	1.16919	1.31986	0.953811
683.139	25.6272	1.01249	1.01007	1.01133	1.0104	1.03582	0.995969	1.03354	1.02163	1.02577	1.03818	1.03427	1.03528	1.01364	1.03779	1.05322	1.07566	1.0353	1.03745	1.06639	1.03444	1.06589	1.16247	1.13656	1.3332	1.31041	1.25693	1.24228	1.32274	1.32016	1.16165	1.33131	0.952272
685.57	25.6667	1.01393	1.00897	1.01131	1.0106	1.03675	0.995647	1.03401	1.01952	1.02814	1.03805	1.03306	1.03736	1.01197	1.03898	1.05337	1.07508	1.03544	1.03508	1.067	1.03688	1.0619	1.16506	1.13751	1.32931	1.31084	1.24885	1.23526	1.32246	1.31839	1.16286	1.33045	0.952756
687.972	25.7062	1.01316	1.00889	1.00919	1.01129	1.03486	0.992264	1.03254	1.0197	1.02756	1.03772	1.0337	1.03933	1.01241	1.03774	1.05291	1.07479	1.03518	1.0364	1.06659	1.03769	1.05772	1.15957	1.13994	1.33719	1.31651	1.24994	1.25114	1.31973	1.32124	1.16265	1.32473	0.951346
690.319	25.7457	1.01211	1.01034	1.01211	1.01063	1.03673	0.997135	1.03518	1.02116	1.02699	1.03944	1.03465	1.03848	1.01266	1.03698	1.05309	1.07253	1.03483	1.03706	1.06652	1.03677	1.06286	1.16158	1.14117	1.3418	1.31235	1.2515	1.25061	1.31981	1.31758	1.1625	1.32969	0.958443
692.62	25.7852	1.01238	1.01148	1.01138	1.01054	1.03692	0.997795	1.03363	1.02086	1.02683	1.04011	1.0344	1.03843	1.0142	1.03677	1.05124	1.07359	1.03624	1.03497	1.06873	1.03746	1.06422	1.16309	1.13691	1.32685	1.30702	1.25609	1.25258	1.32608	1.32009	1.16643	1.32635	0.953316
695.009	25.8247	1.01263	1.00882	1.01098	1.01121	1.03909	0.996177	1.03661	1.02219	1.02988	1.04008	1.03532	1.03763	1.01205	1.03883	1.05092	1.07422	1.0351	1.0355	1.06826	1.03623	1.06029	1.16224	1.13805	1.32109	1.3062	1.26401	1.2463	1.32115	1.3237	1.16311	1.32827	0.963075
697.382	25.8642	1.01283	1.00864	1.01044	1.00948	1.03832	0.993536	1.03623	1.02023	1.02706	1.03932	1.03601	1.03765	1.01035	1.03939	1.05239	1.07457	1.03565	1.03585	1.0699	1.03855	1.06491	1.15718	1.13514	1.32665	1.31289	1.2563	1.24571	1.32338	1.31683	1.16739	1.32862	0.956549
699.749	25.9037	1.0125	1.00907	1.01085	1.0105	1.03716	0.99508	1.03799	1.02205	1.02881	1.04001	1.0348	1.03748	1.01404	1.03954	1.051	1.07363	1.03511	1.03628	1.06562	1.03747	1.0609	1.15576	1.1373	1.32946	1.30998	1.25894	1.24871	1.32158	1.31681	1.163	1.32612	0.953752
702.101	25.9432	1.01188	1.00981	1.0102	1.00899	1.03737	0.99596	1.03458	1.02153	1.02958	1.03949	1.03504	1.03707	1.01283	1.03572	1.05027	1.07416	1.03399	1.03739	1.0697	1.03673	1.06388	1.16117	1.14359	1.33096	1.30247	1.252	1.2444	1.31698	1.32207	1.16958	1.3274	0.955449
704.54	25.9827	1.01232	1.00895	1.01178	1.01035	1.03619	0.997286	1.03688	1.02046	1.02693	1.03801	1.03403	1.0375	1.0127	1.03767	1.05192	1.07464	1.03478	1.03594	1.06979	1.03571	1.06007	1.15456	1.14197	1.32649	1.30161	1.26124	1.25267	1.31914	1.31422	1.16955	1.33078	0.957911
706.959	26.0222	1.01126	1.01173	1.01249	1.00947	1.03632	0.994512	1.03757	1.02169	1.02767	1.03768	1.03415	1.03754	1.01375	1.03844	1.05261	1.07437	1.0354	1.03445	1.06595	1.03519	1.06286	1.15619	1.1429	1.32654	1.30654	1.24672	1.25397	1.32684	1.32022	1.16674	1.32575	0.954399
709.342	26.0617	1.01146	1.01022	1.01075	1.0103	1.03682	0.997122	1.03517	1.02005	1.03023	1.03849	1.03447	1.03699	1.01064	1.03715	1.05187	1.07482	1.03474	1.03634	1.06663	1.0359	1.06664	1.1643	1.14355	1.336	1.31964	1.24877	1.25225	1.31662	1.32046	1.16069	1.33494	0.955096
711.683	26.1012	1.01134	1.01043	1.01092	1.01003	1.03604	0.994061	1.03735	1.02134	1.02868	1.03979	1.03519	1.03816	1.0101	1.03722	1.05072	1.0749	1.03743	1.0369	1.06757	1.03585	1.06422	1.15601	1.13787	1.33582	1.31522	1.25651	1.25634	1.32237	1.32197	1.16948	1.32607	0.954337
714.028	26.1407	1.0112	1.0127	1.01201	1.00931	1.03745	0.994918	1.03544	1.02144	1.02792	1.04033	1.03394	1.03854	1.01225	1.03716	1.05135	1.07465	1.03485	1.03503	1.06782	1.0375	1.05934	1.16289	1.13706	1.33859	1.31325	1.24668	1.25243	1.32259	1.32513	1.17025	1.33045	0.953999
716.325	26.1802	1.01002	1.01306	1.01303	1.00936	1.03749	0.996735	1.03552	1.02107	1.02764	1.03968	1.03596	1.03881	1.01315	1.04068	1.05038	1.07352	1.03524	1.03433	1.06931	1.037	1.0628	1.15963	1.1442	1.33357	1.30932	1.25579	1.24987	1.31924	1.32164	1.16649	1.32533	0.956072
718.645	26.2198	1.0117	1.01041	1.01132	1.00917	1.03739	0.99762	1.03657	1.02189	1.02754	1.03697	1.03598	1.03905	1.01111	1.03801	1.05296	1.07258	1.03587	1.03534	1.06532	1.03566	1.07115	1.16542	1.14234	1.33444	1.30648	1.25421	1.2521	1.32229	1.32363	1.15919	1.33273	0.958548
720.969	26.2593	1.01235	1.01106	1.01007	1.01079	1.03652	0.994585	1.03606	1.02262	1.02784	1.03885	1.03506	1.03913	1.01168	1.03902	1.05242	1.07626	1.03475	1.03731	1.06676	1.03776	1.06304	1.15546	1.14628	1.33773	1.30411	1.25699	1.25052	1.32537	1.32603	1.16468	1.32837	0.951651
723.364	26.2988	1.01197	1.01123	1.01234	1.01311	1.03687	0.998053	1.03695	1.02182	1.02845	1.03939	1.03362	1.03893	1.01382	1.03802	1.05481	1.07321	1.03664	1.03405	1.06638	1.03672	1.06375	1.15931	1.14606	1.33726	1.30565	1.26061	1.24951	1.32275	1.3235	1.16979	1.32812	0.9511
725.766	26.3383	1.01218	1.00996	1.0117	1.01276	1.03509	0.99614	1.03589	1.02168	1.02786	1.0399	1.03351	1.03708	1.01367	1.03754	1.05217	1.07496	1.03468	1.03868	1.069	1.03619	1.0667	1.16302	1.1408	1.33316	1.316	1.26876	1.25124	1.32327	1.32394	1.16155	1.32639	0.953182
728.184	26.3778	1.01293	1.01081	1.01264	1.00991	1.03569	0.997058	1.03814	1.02178	1.02687	1.04091	1.03646	1.0397	1.01351	1.03817	1.05256	1.07303	1.03565	1.03654	1.06934	1.03564	1.06028	1.16208	1.14769	1.33993	1.31011	1.26138	1.253	1.32513	1.32353	1.16327	1.32645	0.953861
730.56	26.4173	1.0135	1.01088	1.01225	1.00994	1.03643	0.994107	1.03695	1.02199	1.02707	1.03946	1.03599	1.04098	1.01121	1.03817	1.05082	1.07172	1.03771	1.0353	1.07047	1.03569	1.06162	1.15658	1.14231	1.33053	1.31087	1.24807	1.24929	1.31952	1.3262	1.16639	1.31973	0.961435
732.952	26.4568	1.01259	1.01005	1.01202	1.01044	1.03855	0.998529	1.0363	1.02249	1.02653	1.03923	1.03444	1.04087	1.01378	1.03534	1.05014	1.07465	1.03861	1.034	1.06914	1.03507	1.06779	1.15989	1.13687	1.32946	1.31181	1.25349	1.25438	1.31542	1.32923	1.16675	1.32336	0.961233
735.311	26.4963	1.01298	1.00961	1.01254	1.01056	1.03785	0.996482	1.03534	1.02311	1.02817	1.03872	1.03585	1.03923	1.01373	1.03761	1.051	1.07116	1.03441	1.03867	1.06691	1.03564	1.0596	1.15828	1.1431	1.33321	1.31307	1.26474	1.24138	1.31489	1.31742	1.15936	1.32686	0.954163
737.667	26.5358	1.01256	1.01137	1.01047	1.01101	1.03852	0.99863	1.03474	1.02215	1.02964	1.03913	1.03669	1.03848	1.01235	1.03724	1.05349	1.07591	1.03914	1.03676	1.06971	1.03472	1.06578	1.15836	1.13921	1.33103	1.314	1.26313	1.25018	1.31655	1.31928	1.15938	1.32635	0.957444
739.953	26.5753	1.01365	1.01119	1.0114	1.01034	1.03897	0.995116	1.03662	1.02078	1.02811	1.03919	1.03533	1.03785	1.01126	1.03823	1.04923	1.07317	1.03737	1.03661	1.06884	1.03835	1.05827	1.15693	1.1439	1.33329	1.30737	1.2565	1.25093	1.31645	1.32447	1.16769	1.32768	0.958932
742.366	26.6148	1.01347	1.00938	1.00935	1.01126	1.03586	0.995346	1.03729	1.02161	1.02699	1.04131	1.03542	1.04076	1.01156	1.03942	1.05031	1.07633	1.03528	1.03456	1.0672	1.03818	1.06414	1.1608	1.14483	1.34495	1.30615	1.25556	1.25418	1.3183	1.32197	1.16936	1.32912	0.957749
744.819	26.6543	1.01276	1.01126	1.00993	1.01092	1.03796	0.993248	1.03789	1.02349	1.0287	1.04155	1.03626	1.03894	1.0141	1.03855	1.05116	1.0748	1.03504	1.03874	1.07082	1.03904	1.06473	1.16008	1.14381	1.3309	1.30729	1.25712	1.24489	1.32278	1.32285	1.16725	1.32779	0.958343
747.26	26.6938	1.01334	1.01205	1.00982	1.01075	1.03782	0.995793	1.03627	1.02137	1.02794	1.03788	1.03459	1.04049	1.0133	1.0369	1.05479	1.07296	1.03456	1.03472	1.07029	1.03722	1.06595	1.16275	1.14381	1.33253	1.30944	1.2627	1.24124	1.31718	1.32544	1.16917	1.32842	0.952635
749.635	26.7333	1.01371	1.01206	1.01072	1.01071	1.03774	0.995668	1.03646	1.02238	1.03002	1.0395	1.03545	1.03813	1.0134	1.03638	1.04982	1.07467	1.03459	1.03537	1.06734	1.03747	1.06731	1.15709	1.1429	1.34112	1.30935	1.24693	1.24435	1.32642	1.31301	1.16162	1.33231	0.95802
751.992	26.7728	1.01295	1.01112	1.01142	1.01024	1.03761	0.997224	1.03746	1.02199	1.02892	1.04038	1.03572	1.03823	1.01409	1.04003	1.05031	1.07549	1.03585	1.03685	1.06776	1.03826	1.06452	1.16539	1.13975	1.32937	1.30876	1.25486	1.24453	1.321	1.31762	1.16617	1.32963	0.9532
754.267	26.8123	1.0134	1.01022	1.01099	1.01117	1.03758	0.995605	1.03797	1.02128	1.02853	1.04005	1.03381	1.03846	1.01458	1.03978	1.05238	1.07629	1.03556	1.03916	1.06918	1.03742	1.06097	1.15233	1.14156	1.33129	1.30032	1.24694	1.24629	1.32526	1.31716	1.16618	1.33411	0.961937
756.595	26.8519	1.01267	1.01037	1.01225	1.01187	1.03567	0.996258	1.03611	1.02081	1.02979	1.04253	1.0352	1.03966	1.01303	1.0375	1.05251	1.07442	1.03343	1.03716	1.0697	1.0392	1.06887	1.16175	1.1418	1.32924	1.30385	1.25515	1.24168	1.32175	1.31611	1.16484	1.32982	0.956837
758.904	26.8914	1.01287	1.01036	1.01251	1.01028	1.0374	0.993163	1.0375	1.02179	1.02864	1.03951	1.03476	1.03995	1.01077	1.03662	1.05177	1.07432	1.03486	1.03718	1.06986	1.04047	1.06391	1.1595	1.14474	1.32599	1.31661	1.25459	1.24828	1.32662	1.32041	1.16985	1.32496	0.959913
761.264	26.9309	1.01433	1.01049	1.01227	1.00931	1.03673	0.996763	1.036	1.02162	1.02837	1.03943	1.03498	1.038	1.01305	1.03721	1.05099	1.0751	1.03681	1.03644	1.06927	1.03899	1.06277	1.15891	1.14295	1.3348	1.30986	1.2583	1.24816	1.32044	1.32021	1.17031	1.32556	0.958661
763.662	26.9704	1.01412	1.01151	1.01099	1.00946	1.03946	0.994636	1.03637	1.02233	1.02897	1.04008	1.03532	1.03874	1.01394	1.03686	1.04931	1.07626	1.03668	1.03688	1.06885	1.03757	1.06512	1.15622	1.14248	1.33377	1.30837	1.26168	1.24385	1.32791	1.32619	1.15872	1.31912	0.956836
766.081	27.0099	1.0143	1.01103	1.01215	1.0084	1.03717	0.99665	1.0373	1.02254	1.02791	1.0406	1.03801	1.03845	1.0142	1.03622	1.05011	1.07395	1.03385	1.03748	1.06702	1.03755	1.0619	1.15884	1.1399	1.33541	1.30562	1.26039	1.25208	1.33104	1.32506	1.16029	1.31877	0.953423
768.45	27.0494	1.0138	1.00902	1.01201	1.01064	1.03685	0.99356	1.03754	1.0219	1.0296	1.03946	1.03448	1.03759	1.01542	1.03757	1.05228	1.07502	1.03649	1.03614	1.06784	1.03851	1.06396	1.15819	1.14154	1.3395	1.32184	1.26114	1.25342	1.3169	1.32094	1.16372	1.32778	0.948713
770.85	27.0889	1.01569	1.01081	1.01173	1.01201	1.03948	0.995688	1.0345	1.02395	1.02803	1.04093	1.03606	1.03993	1.01466	1.03669	1.05178	1.07394	1.03696	1.03453	1.0667	1.03643	1.06739	1.16159	1.14005	1.33255	1.31273	1.25092	1.2476	1.32333	1.32538	1.16826	1.32682	0.948176
773.215	27.1284	1.01467	1.01243	1.01302	1.01153	1.0387	0.994284	1.03672	1.02377	1.02992	1.04009	1.03618	1.03949	1.01251	1.03815	1.05147	1.07578	1.03536	1.03528	1.06963	1.03534	1.06171	1.15992	1.14487	1.33549	1.31196	1.25665	1.24938	1.31608	1.31734	1.16978	1.32439	0.959423
775.604	27.1679	1.01226	1.01262	1.01444	1.01345	1.03829	0.996119	1.03663	1.02218	1.02831	1.04101	1.03404	1.03896	1.01021	1.03733	1.05225	1.07589	1.03544	1.03624	1.06987	1.03674	1.06808	1.16046	1.14382	1.32794	1.31021	1.25913	1.24832	1.32076	1.31841	1.16879	1.32623	0.956558
777.976	27.2074	1.013	1.01232	1.01336	1.01134	1.03828	0.996931	1.0378	1.02223	1.02835	1.04049	1.03527	1.03922	1.01321	1.03776	1.05305	1.07376	1.03473	1.03776	1.06874	1.0379	1.06946	1.16151	1.14833	1.33168	1.30882	1.25543	1.25705	1.32214	1.32415	1.16231	1.32444	0.95431
780.377	27.2469	1.01228	1.00991	1.01198	1.0114	1.04038	0.99884	1.0369	1.02332	1.02948	1.03837	1.03652	1.03978	1.01132	1.03944	1.0533	1.07343	1.03531	1.03701	1.06882	1.0388	1.06574	1.16375	1.14814	1.33059	1.3067	1.26084	1.25261	1.32333	1.31557	1.16347	1.32685	0.957373
782.719	27.2864	1.01234	1.01161	1.01222	1.01109	1.03858	0.995776	1.03816	1.0239	1.02977	1.03953	1.03564	1.03914	1.01288	1.03863	1.05253	1.07613	1.03735	1.03452	1.06874	1.03882	1.06385	1.16354	1.142	1.3283	1.31461	1.26414	1.24887	1.32238	1.3219	1.17162	1.33724	0.956491
785.073	27.3259	1.01383	1.01019	1.01146	1.01176	1.03736	0.998086	1.039	1.02333	1.02847	1.04047	1.03584	1.04015	1.01263	1.03863	1.05102	1.07422	1.03696	1.03468	1.06697	1.03713	1.06125	1.16124	1.13987	1.33741	1.31397	1.26143	1.24885	1.32414	1.31704	1.16581	1.32688	0.960335
787.392	27.3654	1.01426	1.0105	1.0107	1.01201	1.03867	0.997115	1.03678	1.02359	1.02916	1.03906	1.03623	1.03971	1.01209	1.03771	1.05032	1.07602	1.03655	1.03651	1.06962	1.0381	1.06502	1.16006	1.14006	1.33319	1.30962	1.25705	1.25267	1.32321	1.31801	1.16555	1.33017	0.961351
789.75	27.4049	1.015	1.01054	1.01269	1.01135	1.0365	0.998229	1.03704	1.02297	1.02945	1.03924	1.03425	1.03918	1.01181	1.03774	1.0495	1.07588	1.03688	1.0366	1.07004	1.03774	1.06718	1.16121	1.13896	1.33126	1.30809	1.25348	1.24997	1.3264	1.31629	1.17097	1.32633	0.958089
792.229	27.4444	1.01476	1.00984	1.01294	1.01108	1.03825	0.997839	1.03755	1.02219	1.02889	1.03919	1.03425	1.039	1.01228	1.03817	1.05047	1.07349	1.0368	1.03676	1.06754	1.03765	1.06433	1.15372	1.13848	1.3312	1.31027	1.25596	1.24427	1.31893	1.31339	1.17082	1.32884	0.951059
794.702	27.484	1.01624	1.01231	1.01278	1.01176	1.03869	0.997899	1.03773	1.02187	1.02904	1.03957	1.03522	1.0404	1.01152	1.03801	1.05284	1.07609	1.03762	1.03587	1.06636	1.03794	1.06063	1.15713	1.13681	1.32837	1.30677	1.25286	1.24519	1.31716	1.31949	1.1668	1.33087	0.956242
797.012	27.5235	1.01609	1.0113	1.0122	1.01204	1.03782	0.997578	1.03661	1.02323	1.02858	1.03968	1.03476	1.03867	1.01157	1.03767	1.05247	1.07602	1.03754	1.03722	1.06695	1.03701	1.06605	1.15749	1.14165	1.33755	1.30769	1.26256	1.24898	1.32578	1.3227	1.15961	1.32279	0.955495
799.364	27.563	1.01197	1.00997	1.01325	1.01172	1.03846	0.997046	1.03773	1.02236	1.02914	1.0395	1.034	1.03873	1.01292	1.03838	1.05033	1.07255	1.03656	1.03744	1.06752	1.03744	1.06731	1.16212	1.14051	1.33675	1.31731	1.26223	1.24795	1.32571	1.31806	1.16442	1.32139	0.951323
801.693	27.6025	1.01401	1.01108	1.01318	1.01223	1.03721	0.997129	1.03748	1.0212	1.02844	1.03941	1.03462	1.03913	1.01257	1.04021	1.0489	1.07234	1.03584	1.036	1.06759	1.03682	1.0614	1.16378	1.14142	1.3329	1.31563	1.26151	1.25204	1.32192	1.32277	1.16997	1.32282	0.948814
804.06	27.642	1.01468	1.01186	1.01173	1.01314	1.03754	0.996886	1.03571	1.02293	1.028	1.04028	1.03437	1.0391	1.01123	1.03839	1.04991	1.07343	1.03706	1.03776	1.06655	1.03616	1.06279	1.15872	1.13695	1.32904	1.31311	1.26026	1.25304	1.32168	1.3256	1.17	1.32444	0.955487
806.462	27.6815	1.01418	1.01047	1.01324	1.01347	1.03858	0.995588	1.03642	1.02298	1.02836	1.04034	1.03387	1.03966	1.0125	1.03617	1.05069	1.07454	1.03695	1.0379	1.06777	1.03754	1.06308	1.15234	1.13949	1.32693	1.31243	1.26521	1.24614	1.31589	1.32591	1.17404	1.32925	0.952984
808.806	27.721	1.01413	1.01062	1.01209	1.01279	1.03811	0.995987	1.03661	1.02111	1.02895	1.04061	1.03462	1.03926	1.01402	1.03829	1.05069	1.07392	1.03648	1.036	1.06848	1.03875	1.0619	1.1517	1.14248	1.33717	1.30847	1.2638	1.24949	1.31924	1.32496	1.16821	1.32669	0.95432
811.156	27.7605	1.01433	1.01117	1.01116	1.01229	1.03809	0.995166	1.03591	1.02083	1.03021	1.04027	1.03446	1.03958	1.01313	1.03939	1.0513	1.07412	1.03621	1.03709	1.06802	1.03898	1.0638	1.15626	1.14089	1.34106	1.31218	1.25535	1.2541	1.32187	1.32605	1.1648	1.32595	0.956417
813.554	27.8	1.01406	1.01004	1.01189	1.01184	1.03951	0.996291	1.03609	1.02124	1.02929	1.0403	1.03471	1.04001	1.01225	1.03906	1.0516	1.07542	1.03619	1.03758	1.06907	1.03919	1.06569	1.15863	1.14294	1.33785	1.31161	1.25857	1.25213	1.31713	1.32295	1.16696	1.3304	0.954162
815.922	27.8395	1.01366	1.01076	1.01131	1.01104	1.04028	0.997534	1.03737	1.02113	1.02698	1.04069	1.03506	1.03934	1.01275	1.03785	1.0505	1.07617	1.03586	1.03585	1.06904	1.03804	1.06875	1.15836	1.14262	1.33302	1.30805	1.25994	1.24674	1.31853	1.32067	1.16607	1.33137	0.951357
818.283	27.879	1.01392	1.0121	1.0122	1.01144	1.03867	0.997072	1.03799	1.0218	1.02659	1.04118	1.03427	1.03971	1.01333	1.03567	1.04966	1.07665	1.03459	1.03576	1.06765	1.03672	1.06725	1.15615	1.14313	1.33339	1.31023	1.25513	1.2506	1.31982	1.32503	1.16622	1.32947	0.953125
820.738	27.9185	1.01491	1.01248	1.01286	1.01271	1.03772	0.99795	1.03743	1.02307	1.02781	1.04145	1.03323	1.04041	1.01292	1.03682	1.05022	1.07666	1.03613	1.03589	1.06878	1.03761	1.06475	1.15506	1.14598	1.33987	1.31155	1.25781	1.25263	1.32192	1.32285	1.17522	1.33178	0.951637
823.167	27.958	1.01542	1.01303	1.01217	1.01218	1.03772	0.997541	1.03783	1.02315	1.02907	1.0401	1.03405	1.03991	1.01346	1.03866	1.05025	1.07622	1.03659	1.03649	1.06945	1.03683	1.06704	1.15357	1.14363	1.33741	1.31169	1.26345	1.24862	1.32429	1.32119	1.1759	1.33107	0.958487
825.385	27.9975	1.0151	1.01231	1.01282	1.01076	1.03706	0.996404	1.0377	1.02308	1.02883	1.0398	1.03604	1.03846	1.01306	1.03956	1.05126	1.0755	1.03549	1.03715	1.06819	1.03635	1.0665	1.1516	1.13997	1.33203	1.31143	1.26263	1.24927	1.32421	1.32199	1.16877	1.32781	0.967145
827.58	28.037	1.01376	1.01176	1.0133	1.01027	1.03751	0.994648	1.037	1.02334	1.0279	1.03981	1.03615	1.03798	1.0114	1.04005	1.0529	1.07583	1.03538	1.03632	1.06832	1.03779	1.06346	1.15469	1.14248	1.32592	1.31161	1.2538	1.25045	1.32554	1.3228	1.16775	1.32603	0.95635
830	28.0765	1.01426	1.01122	1.01337	1.01368	1.04104	0.997472	1.03718	1.02295	1.02742	1.04002	1.03569	1.03884	1.01335	1.03939	1.05149	1.07526	1.03485	1.03544	1.06923	1.03761	1.06656	1.15939	1.14659	1.32787	1.30673	1.2593	1.25245	1.32446	1.32673	1.16394	1.32479	0.963245
832.42	28.116	1.01468	1.01263	1.01526	1.01239	1.04001	0.996929	1.03851	1.02256	1.02792	1.04032	1.03525	1.03774	1.01267	1.03887	1.05139	1.07578	1.0354	1.03522	1.06931	1.03815	1.07163	1.16164	1.14388	1.33329	1.31034	1.25247	1.25173	1.32089	1.32131	1.16641	1.32624	0.960472
834.892	28.1556	1.01386	1.01178	1.01264	1.01117	1.03819	0.99675	1.03607	1.02251	1.02941	1.03993	1.03474	1.03857	1.01115	1.03671	1.05158	1.07577	1.03548	1.03655	1.06797	1.03777	1.07022	1.15721	1.1393	1.33527	1.30827	1.25464	1.25763	1.32422	1.33007	1.16219	1.323	0.962271
837.346	28.1951	1.01395	1.0104	1.01292	1.012	1.03966	0.999145	1.03647	1.02268	1.02824	1.03992	1.03561	1.03957	1.01257	1.03731	1.04944	1.07421	1.0369	1.03816	1.0672	1.03922	1.06688	1.15936	1.14281	1.33467	1.30845	1.25962	1.25217	1.31857	1.32442	1.16244	1.32364	0.958386
839.703	28.2346	1.01294	1.01222	1.01266	1.01214	1.04032	0.998051	1.03889	1.02362	1.02826	1.03939	1.03659	1.04082	1.01288	1.03626	1.05085	1.07475	1.03687	1.038	1.06712	1.03843	1.06461	1.16178	1.14581	1.33413	1.30563	1.26092	1.24947	1.31636	1.32975	1.16197	1.32213	0.951438
841.996	28.2741	1.01404	1.01216	1.01221	1.01295	1.03846	0.998681	1.03713	1.02296	1.02901	1.03845	1.03603	1.04096	1.01336	1.03645	1.05054	1.07674	1.03694	1.03685	1.06785	1.03761	1.06445	1.15896	1.14302	1.33574	1.31133	1.25968	1.24924	1.32112	1.31793	1.16812	1.32498	0.958478
844.4	28.3136	1.01515	1.01179	1.01271	1.01257	1.03864	0.998268	1.03796	1.02118	1.02975	1.03971	1.03479	1.03909	1.01173	1.03847	1.0502	1.07887	1.0354	1.03792	1.06764	1.0382	1.06786	1.15834	1.14206	1.33809	1.31609	1.26421	1.24566	1.3203	1.31446	1.16272	1.32806	0.953492
846.753	28.3531	1.01484	1.01237	1.01345	1.01176	1.03836	0.999286	1.03883	1.02362	1.02899	1.04026	1.03476	1.03877	1.01101	1.03915	1.0511	1.07511	1.03579	1.0376	1.06657	1.03933	1.07001	1.15809	1.1479	1.33103	1.30519	1.25936	1.24965	1.31917	1.31707	1.17132	1.32986	0.964103
849.108	28.3926	1.01269	1.01281	1.01332	1.01229	1.03827	0.998613	1.03847	1.02406	1.03021	1.03975	1.0374	1.03956	1.01194	1.03945	1.05076	1.07336	1.03534	1.03772	1.06641	1.03811	1.07226	1.15555	1.15023	1.33324	1.30808	1.25798	1.2438	1.31797	1.32184	1.16643	1.326	0.96201
851.409	28.4321	1.01331	1.01338	1.01453	1.0142	1.03931	0.996749	1.03955	1.02288	1.03082	1.03905	1.0383	1.04058	1.0139	1.03752	1.04824	1.07569	1.03394	1.03699	1.06945	1.03826	1.06092	1.15787	1.14526	1.32687	1.30928	1.25496	1.25035	1.32195	1.32401	1.16953	1.32779	0.954667
853.823	28.4716	1.01495	1.0135	1.01497	1.01288	1.03823	0.998242	1.03992	1.02186	1.03056	1.03864	1.03712	1.04065	1.01146	1.03739	1.05053	1.07652	1.03687	1.03768	1.06931	1.03958	1.0612	1.16075	1.14717	1.3201	1.31627	1.25503	1.25198	1.31879	1.32398	1.17065	1.3256	0.952471
856.244	28.5111	1.01509	1.01154	1.01444	1.01259	1.03728	0.998967	1.0411	1.02206	1.02957	1.03919	1.03585	1.0407	1.01025	1.03733	1.05331	1.07409	1.03938	1.03734	1.0692	1.03782	1.06775	1.15597	1.14375	1.33609	1.31282	1.25299	1.25034	1.31763	1.31451	1.16546	1.3288	0.959956
858.698	28.5506	1.0151	1.01149	1.01106	1.01316	1.03814	0.999078	1.03921	1.02327	1.02838	1.04058	1.03625	1.04074	1.01236	1.03763	1.05015	1.07515	1.03723	1.03792	1.06884	1.03895	1.07057	1.15761	1.14467	1.33755	1.31207	1.25006	1.24323	1.32138	1.31774	1.17021	1.33045	0.957239
861.167	28.5901	1.01478	1.01232	1.01169	1.01424	1.03912	0.996405	1.04015	1.02252	1.02957	1.04078	1.03531	1.04084	1.01296	1.03858	1.05039	1.0773	1.03514	1.03655	1.0681	1.03791	1.0619	1.16196	1.13649	1.33726	1.31696	1.25651	1.24829	1.3252	1.31929	1.16426	1.32125	0.954265
863.49	28.6296	1.01517	1.01265	1.01158	1.01254	1.03782	0.998697	1.03776	1.02404	1.02931	1.03913	1.03597	1.03851	1.01374	1.03891	1.05152	1.07599	1.03629	1.03747	1.06891	1.03582	1.05798	1.15323	1.14102	1.33919	1.30667	1.25933	1.24868	1.31686	1.31771	1.15985	1.32322	0.96106
865.753	28.6691	1.01591	1.01181	1.01306	1.012	1.038	0.996244	1.03802	1.02423	1.0306	1.03903	1.03524	1.04076	1.01381	1.03986	1.05067	1.07681	1.03788	1.03534	1.0666	1.03715	1.06755	1.15184	1.14337	1.32793	1.31294	1.25703	1.24532	1.32286	1.32009	1.16087	1.32093	0.962745
868.056	28.7086	1.01469	1.01156	1.01409	1.01257	1.04007	0.999987	1.03794	1.02191	1.02847	1.04134	1.03642	1.0389	1.01146	1.03694	1.05056	1.07543	1.03754	1.03669	1.06913	1.03829	1.06446	1.15298	1.14695	1.33748	1.31163	1.25809	1.24362	1.33192	1.31569	1.15521	1.32207	0.963546
870.32	28.7481	1.01405	1.01094	1.01356	1.01363	1.03855	0.995402	1.0393	1.02284	1.02901	1.0402	1.03702	1.04177	1.01109	1.03966	1.04974	1.07468	1.03389	1.03797	1.06679	1.03824	1.06294	1.15755	1.14542	1.32946	1.31472	1.25625	1.25086	1.32894	1.32277	1.16475	1.32399	0.950016
872.698	28.7877	1.01596	1.01339	1.01213	1.01188	1.03716	0.996047	1.03784	1.02158	1.02793	1.03958	1.03569	1.0416	1.01329	1.03846	1.05277	1.0756	1.03643	1.03729	1.06451	1.03938	1.06587	1.16022	1.15079	1.33274	1.30771	1.25795	1.24551	1.3201	1.3248	1.16426	1.32573	0.957934
875.094	28.8272	1.0161	1.01318	1.01259	1.01253	1.03937	0.99646	1.03829	1.02314	1.0278	1.04001	1.03487	1.04079	1.01203	1.03774	1.05105	1.07545	1.03719	1.03691	1.06828	1.03682	1.06328	1.16148	1.1442	1.33116	1.30689	1.26264	1.24774	1.3294	1.32185	1.17496	1.32935	0.957809
877.441	28.8667	1.01375	1.01321	1.0123	1.012	1.03891	0.997127	1.03851	1.0231	1.02904	1.04069	1.0355	1.04011	1.01225	1.03825	1.05153	1.07737	1.03538	1.03762	1.06871	1.03882	1.06569	1.16769	1.14225	1.33299	1.31602	1.25634	1.25034	1.3184	1.31659	1.16483	1.32945	0.959473
879.892	28.9062	1.01463	1.01183	1.01263	1.01269	1.03901	0.995348	1.03765	1.0247	1.02896	1.04023	1.03524	1.04222	1.0124	1.03987	1.04947	1.07497	1.03736	1.03791	1.0674	1.03945	1.06379	1.15979	1.14586	1.3335	1.30797	1.25606	1.24488	1.32824	1.31521	1.17081	1.32771	0.959822
882.27	28.9457	1.01239	1.01341	1.01256	1.01405	1.03861	0.997212	1.03821	1.02322	1.02896	1.04273	1.03507	1.03791	1.0116	1.03899	1.05102	1.07624	1.03699	1.0378	1.06785	1.0387	1.06663	1.15264	1.13586	1.33346	1.31387	1.25831	1.24886	1.32574	1.31858	1.16686	1.32429	0.962688
884.551	28.9852	1.01321	1.01188	1.01365	1.0127	1.03988	0.994971	1.03896	1.02318	1.02798	1.04179	1.03567	1.03882	1.0098	1.03886	1.05125	1.07549	1.03635	1.03817	1.06717	1.03803	1.06435	1.1658	1.14299	1.33921	1.31361	1.25176	1.24935	1.32059	1.3188	1.15908	1.32199	0.954521
886.971	29.0247	1.01542	1.01238	1.0137	1.01276	1.03942	0.997712	1.03772	1.02395	1.02759	1.04105	1.03387	1.04083	1.01331	1.03743	1.05158	1.07432	1.03571	1.0391	1.06797	1.0393	1.06519	1.16487	1.14786	1.32928	1.31065	1.24661	1.24167	1.32033	1.31663	1.16045	1.31919	0.955681
889.477	29.0642	1.01589	1.01125	1.01461	1.01299	1.03979	0.996067	1.0382	1.0227	1.02806	1.04086	1.03729	1.04148	1.01177	1.03846	1.0514	1.07711	1.03411	1.03927	1.06783	1.03879	1.06526	1.15817	1.1474	1.32665	1.31363	1.25656	1.24615	1.32633	1.31768	1.1663	1.32461	0.961876
891.872	29.1037	1.01513	1.01234	1.0139	1.01504	1.0386	0.996989	1.03801	1.02381	1.02906	1.0396	1.03683	1.0393	1.01192	1.03732	1.05296	1.07616	1.03582	1.03833	1.0681	1.03961	1.06638	1.1637	1.14847	1.32283	1.30806	1.25223	1.25375	1.32861	1.31898	1.16953	1.32845	0.963115
894.136	29.1432	1.01482	1.01159	1.01294	1.01466	1.03853	0.996213	1.03764	1.02386	1.0293	1.03955	1.03671	1.03902	1.01347	1.03984	1.05096	1.07572	1.03494	1.03994	1.06569	1.03664	1.06835	1.15639	1.13893	1.33993	1.30405	1.26635	1.25474	1.32628	1.32564	1.16141	1.32564	0.952497
896.534	29.1827	1.0152	1.01232	1.01496	1.01234	1.04156	0.995022	1.03918	1.02227	1.02976	1.04163	1.03505	1.03918	1.01311	1.03919	1.05249	1.07579	1.03638	1.0352	1.06797	1.03945	1.06405	1.15749	1.13807	1.33093	1.30902	1.26055	1.25315	1.32474	1.32049	1.16444	1.33021	0.960827
898.991	29.2222	1.01504	1.01247	1.0153	1.01272	1.03929	0.99242	1.03829	1.02274	1.02953	1.04093	1.03486	1.03986	1.01264	1.03836	1.05235	1.07868	1.03356	1.03789	1.07146	1.03672	1.06083	1.15998	1.13704	1.33991	1.29744	1.25228	1.25378	1.3239	1.32349	1.16891	1.32439	0.956074
901.244	29.2617	1.01531	1.01301	1.01316	1.01265	1.0394	0.996397	1.03878	1.02249	1.02931	1.04007	1.03631	1.04087	1.01123	1.03735	1.05224	1.07564	1.03472	1.03422	1.06972	1.0381	1.06472	1.15558	1.14407	1.33833	1.30146	1.25498	1.2449	1.3231	1.32076	1.17031	1.3246	0.953723
903.584	29.3012	1.01526	1.01305	1.0135	1.01293	1.03813	0.996536	1.03997	1.02241	1.0298	1.04029	1.03604	1.04049	1.01453	1.037	1.04978	1.07444	1.03532	1.03634	1.06739	1.03799	1.06154	1.15605	1.14158	1.33951	1.30547	1.25607	1.24671	1.32131	1.31965	1.17207	1.32346	0.950886
905.931	29.3407	1.01438	1.0138	1.01483	1.01125	1.0399	0.994042	1.03548	1.02195	1.02905	1.04059	1.03489	1.04115	1.01157	1.03902	1.05156	1.0733	1.03598	1.03631	1.06944	1.03844	1.06914	1.1572	1.14813	1.32566	1.30323	1.25706	1.25345	1.31361	1.31802	1.16678	1.3156	0.955549
908.252	29.3802	1.01534	1.01188	1.01508	1.01202	1.03994	0.993487	1.03617	1.02475	1.02988	1.0389	1.0366	1.03954	1.01295	1.03863	1.05067	1.07669	1.03536	1.03601	1.06672	1.03821	1.06063	1.15672	1.1408	1.33754	1.31163	1.26373	1.25243	1.32213	1.32418	1.16705	1.32962	0.956553
910.651	29.4198	1.01476	1.01301	1.01303	1.01442	1.04016	0.999289	1.03575	1.02307	1.02821	1.04071	1.03578	1.0387	1.01493	1.03856	1.04948	1.07727	1.03606	1.03684	1.06609	1.03915	1.06022	1.16182	1.14027	1.33692	1.3129	1.26278	1.24917	1.3221	1.32086	1.1691	1.32561	0.95814
913.115	29.4593	1.01624	1.01361	1.01395	1.01296	1.03988	0.998509	1.03837	1.02353	1.02884	1.0408	1.03583	1.03889	1.01299	1.03843	1.0521	1.07624	1.03585	1.03809	1.06916	1.03898	1.06656	1.15689	1.14315	1.33285	1.30437	1.26597	1.25113	1.31901	1.32118	1.1719	1.32752	0.95721
915.569	29.4988	1.01513	1.01321	1.01564	1.01322	1.0382	0.999119	1.03826	1.02216	1.02857	1.0402	1.03746	1.04028	1.01089	1.0374	1.04757	1.07695	1.03679	1.03738	1.06916	1.03739	1.06765	1.16215	1.14304	1.32453	1.30125	1.2595	1.24806	1.32038	1.3184	1.16767	1.32712	0.958691
917.882	29.5383	1.01463	1.01336	1.01646	1.01212	1.03975	0.995842	1.03627	1.02541	1.03065	1.04225	1.03642	1.03987	1.01354	1.03959	1.05009	1.07392	1.03804	1.03775	1.06735	1.03944	1.06569	1.16165	1.13937	1.33333	1.30203	1.2616	1.24454	1.31633	1.32682	1.1689	1.32322	0.963552
920.273	29.5778	1.01528	1.01217	1.01517	1.0139	1.03985	0.998476	1.03757	1.02118	1.02867	1.04165	1.03605	1.0411	1.01387	1.03914	1.05095	1.07629	1.03521	1.03744	1.06541	1.03722	1.06996	1.1585	1.1384	1.33439	1.30575	1.26083	1.25171	1.3122	1.32715	1.1665	1.31982	0.962146
922.667	29.6173	1.01512	1.01329	1.01467	1.01402	1.04127	0.995741	1.03867	1.02209	1.03065	1.04156	1.03528	1.04122	1.01112	1.03825	1.05302	1.07615	1.03575	1.0356	1.06665	1.03906	1.06396	1.16116	1.14086	1.32747	1.31403	1.25652	1.25405	1.31771	1.32541	1.16619	1.32209	0.950961
925.066	29.6568	1.01814	1.01158	1.01584	1.01231	1.03954	0.995008	1.04012	1.02645	1.02902	1.03926	1.03594	1.03843	1.01278	1.04107	1.05174	1.07558	1.03515	1.03826	1.06813	1.03801	1.06369	1.15893	1.13914	1.33584	1.31101	1.25551	1.24737	1.31739	1.31928	1.16566	1.32674	0.95043
927.378	29.6963	1.01606	1.0124	1.0143	1.01342	1.03946	0.995016	1.03974	1.02376	1.03039	1.04058	1.03565	1.03764	1.01202	1.0383	1.05168	1.07587	1.03613	1.03678	1.06814	1.03857	1.06874	1.15066	1.13871	1.3369	1.30754	1.25249	1.24847	1.30777	1.31262	1.16687	1.32782	0.961268
929.711	29.7358	1.01643	1.01238	1.01294	1.01347	1.0398	0.997925	1.03918	1.0232	1.02712	1.04077	1.03499	1.04026	1.01266	1.03809	1.05057	1.07689	1.03659	1.03684	1.06812	1.03856	1.07187	1.15549	1.14017	1.33236	1.31047	1.25327	1.24653	1.31205	1.32461	1.16682	1.32695	0.954142
932.02	29.7753	1.01555	1.01336	1.01373	1.01433	1.0406	0.994972	1.03847	1.02521	1.02967	1.04024	1.03714	1.03909	1.01071	1.03827	1.05123	1.07598	1.03742	1.03822	1.06668	1.03755	1.07114	1.16059	1.13971	1.33934	1.31101	1.26564	1.25086	1.32282	1.31723	1.16747	1.31962	0.960632
934.373	29.8148	1.01533	1.0129	1.01531	1.01321	1.03865	0.996523	1.0423	1.02308	1.02923	1.03995	1.03613	1.03805	1.0102	1.03809	1.05057	1.07585	1.03651	1.03739	1.06626	1.03931	1.06586	1.15896	1.14207	1.33245	1.31208	1.25923	1.25404	1.32422	1.31515	1.16848	1.32285	0.957754
936.747	29.8543	1.01485	1.01301	1.01612	1.01264	1.03828	0.995336	1.03872	1.02316	1.03002	1.04018	1.03562	1.03909	1.01091	1.04017	1.05076	1.07542	1.03671	1.03499	1.06867	1.03862	1.06777	1.16268	1.14137	1.33225	1.31077	1.25556	1.25464	1.32386	1.31888	1.15938	1.32716	0.963795
939.166	29.8938	1.01756	1.01303	1.0148	1.01363	1.04072	0.998037	1.0374	1.0234	1.02856	1.03987	1.03621	1.03851	1.01163	1.03984	1.0519	1.07466	1.03538	1.03581	1.06788	1.03868	1.06801	1.16198	1.14508	1.32557	1.31315	1.26207	1.2528	1.32109	1.32548	1.16435	1.32595	0.96312
941.524	29.9333	1.01711	1.01359	1.01422	1.01552	1.04094	0.995039	1.03934	1.02358	1.02905	1.04155	1.0364	1.03962	1.01144	1.03938	1.05136	1.07709	1.03536	1.03518	1.06681	1.03886	1.06787	1.16219	1.14342	1.33561	1.31166	1.25975	1.24366	1.32159	1.31412	1.17603	1.32768	0.956462
943.905	29.9728	1.0155	1.01275	1.01476	1.0148	1.03829	0.997545	1.04111	1.02398	1.02928	1.04061	1.03535	1.04038	1.01086	1.03732	1.04989	1.07755	1.03554	1.03691	1.06736	1.0406	1.06523	1.15968	1.1417	1.33552	1.3112	1.25784	1.24587	1.3184	1.32057	1.17414	1.33189	0.956802
946.236	30.0123	1.01398	1.01247	1.0143	1.01437	1.03947	0.996156	1.0402	1.0232	1.02789	1.04145	1.03617	1.04102	1.01168	1.03906	1.05019	1.07784	1.03586	1.03695	1.06613	1.0405	1.06367	1.1579	1.14426	1.33878	1.31178	1.25819	1.24386	1.31918	1.31708	1.16431	1.33137	0.960532
948.56	30.0519	1.01533	1.01147	1.01511	1.01503	1.04031	0.99781	1.03837	1.02285	1.0288	1.04087	1.03652	1.04082	1.0116	1.04	1.04961	1.07765	1.03587	1.0367	1.06586	1.03886	1.06423	1.15751	1.1438	1.33796	1.30737	1.25882	1.24861	1.32456	1.32115	1.16968	1.32478	0.955131
951.018	30.0914	1.01451	1.01258	1.01459	1.01523	1.04029	0.996089	1.03892	1.02312	1.02962	1.04208	1.03615	1.0399	1.01026	1.03884	1.05118	1.07796	1.03462	1.03571	1.06872	1.03803	1.06377	1.1533	1.14235	1.33278	1.30754	1.26195	1.25126	1.31413	1.31925	1.17876	1.32573	0.955998
953.504	30.1309	1.01568	1.0128	1.01345	1.01462	1.03937	0.997255	1.03859	1.02376	1.02941	1.04047	1.03535	1.03983	1.01106	1.03711	1.05236	1.07811	1.03459	1.0373	1.0709	1.03783	1.06714	1.15833	1.1406	1.3316	1.31226	1.25573	1.25015	1.31393	1.31807	1.17233	1.3307	0.955773
955.865	30.1704	1.01724	1.01275	1.01411	1.01523	1.03978	0.997569	1.03883	1.02351	1.02933	1.03963	1.03583	1.03913	1.01198	1.03711	1.0492	1.07727	1.03549	1.03834	1.07078	1.03674	1.06807	1.16355	1.14227	1.32522	1.30964	1.25703	1.24465	1.3185	1.32039	1.15891	1.32098	0.950758
958.269	30.2099	1.01745	1.01175	1.01571	1.01393	1.03827	0.996365	1.03799	1.02451	1.03019	1.04064	1.03593	1.04006	1.01285	1.03835	1.04969	1.07509	1.03655	1.03788	1.06761	1.03869	1.06458	1.1559	1.142	1.32898	1.31148	1.25914	1.24963	1.31974	1.31762	1.16788	1.32432	0.954816
960.632	30.2494	1.01708	1.0123	1.01459	1.01526	1.0394	0.996991	1.03834	1.02384	1.02993	1.04019	1.0366	1.03982	1.01264	1.03889	1.0508	1.07742	1.03619	1.0371	1.06567	1.04002	1.0663	1.15798	1.14225	1.33414	1.31264	1.25331	1.2577	1.32076	1.32232	1.17064	1.32401	0.950885
963.01	30.2889	1.01794	1.01439	1.0128	1.01463	1.04033	0.997992	1.03706	1.02384	1.02822	1.03913	1.0374	1.03931	1.01091	1.03818	1.04952	1.07911	1.03609	1.03685	1.06596	1.03855	1.066	1.16078	1.14341	1.33378	1.31178	1.25658	1.26018	1.31473	1.32208	1.16357	1.32688	0.954691
965.348	30.3284	1.01728	1.01318	1.01325	1.01468	1.04148	0.997318	1.03713	1.02426	1.02908	1.03983	1.03636	1.04015	1.011	1.03822	1.05019	1.07796	1.03687	1.03771	1.06713	1.03746	1.06424	1.15815	1.14306	1.32805	1.30667	1.26083	1.25833	1.31358	1.32089	1.16121	1.32728	0.952392
967.711	30.3679	1.01589	1.01335	1.0126	1.01335	1.04266	0.996187	1.03775	1.02366	1.03094	1.04188	1.03545	1.03983	1.01151	1.03819	1.05016	1.0776	1.0365	1.03792	1.066	1.03668	1.06637	1.15682	1.14202	1.32703	1.30515	1.26186	1.25118	1.31823	1.31931	1.16635	1.32667	0.957754
970.048	30.4074	1.01561	1.01379	1.01105	1.01281	1.04147	0.997598	1.03824	1.02488	1.03014	1.0414	1.03573	1.03897	1.01077	1.03794	1.04957	1.07805	1.03532	1.03712	1.06683	1.03753	1.06502	1.15426	1.1427	1.32812	1.30695	1.25805	1.24725	1.32053	1.31468	1.16905	1.32641	0.959248
972.4	30.4469	1.01589	1.01376	1.01267	1.01372	1.04021	0.998919	1.03875	1.02508	1.02965	1.03998	1.03604	1.04025	1.01009	1.03763	1.05079	1.0785	1.03409	1.03792	1.06917	1.03847	1.06428	1.15565	1.14122	1.32881	1.30764	1.25382	1.24844	1.32098	1.31608	1.16826	1.3245	0.95286
974.715	30.4864	1.01615	1.01395	1.01533	1.0147	1.04021	0.998299	1.03903	1.02231	1.02944	1.04069	1.03594	1.04162	1.01087	1.03705	1.05108	1.07748	1.03403	1.03837	1.06994	1.03762	1.06337	1.15755	1.13781	1.32487	1.30801	1.25982	1.24561	1.31939	1.31815	1.1683	1.32333	0.955407
977.019	30.5259	1.01607	1.01429	1.01523	1.0147	1.03978	0.998192	1.03928	1.02254	1.0292	1.0408	1.03509	1.03927	1.01072	1.03673	1.0499	1.07624	1.03528	1.03699	1.06932	1.03771	1.06258	1.15991	1.13981	1.32145	1.3089	1.26109	1.24677	1.31817	1.31524	1.16273	1.32316	0.955875
979.424	30.5654	1.01587	1.01341	1.01295	1.01361	1.03978	0.997551	1.03806	1.02371	1.02991	1.03967	1.03543	1.03882	1.01075	1.03744	1.04933	1.07688	1.03569	1.03684	1.0677	1.03784	1.06734	1.16542	1.14537	1.33112	1.30761	1.24936	1.25304	1.31993	1.31945	1.15708	1.32456	0.951884
981.798	30.6049	1.01663	1.01252	1.01272	1.01425	1.04055	0.997349	1.03721	1.02197	1.02821	1.03995	1.03494	1.04165	1.01316	1.03782	1.04894	1.07695	1.03478	1.03792	1.06767	1.03808	1.06634	1.15909	1.14509	1.33464	1.30596	1.25292	1.25184	1.31907	1.32172	1.16936	1.32751	0.956271
984.209	30.6444	1.01452	1.01197	1.01464	1.01642	1.0398	0.99809	1.03816	1.02354	1.02742	1.04136	1.03405	1.04075	1.01114	1.03762	1.04978	1.07535	1.03503	1.03844	1.06714	1.03864	1.06569	1.15453	1.14272	1.33515	1.30904	1.26281	1.25038	1.32015	1.32216	1.17168	1.32834	0.953683
986.572	30.684	1.01431	1.01024	1.01407	1.01572	1.03992	0.995455	1.03831	1.02431	1.0286	1.04206	1.03737	1.04089	1.00943	1.0389	1.05068	1.07469	1.03557	1.03699	1.06735	1.03876	1.06384	1.15721	1.14441	1.33461	1.30877	1.25742	1.2511	1.32578	1.31727	1.1708	1.32666	0.953515
988.91	30.7235	1.01669	1.013	1.01446	1.0142	1.03886	0.996031	1.03927	1.02246	1.02732	1.0407	1.03695	1.04098	1.01052	1.03753	1.04875	1.07646	1.03487	1.03595	1.06662	1.03935	1.06023	1.15673	1.14565	1.3305	1.30987	1.25701	1.25304	1.32446	1.3159	1.16751	1.32812	0.955454
991.224	30.763	1.01664	1.01271	1.01433	1.01491	1.03983	0.997726	1.04008	1.0213	1.02753	1.04005	1.03525	1.0411	1.00905	1.03698	1.04941	1.07622	1.03634	1.03683	1.06567	1.03778	1.06117	1.15775	1.14582	1.33453	1.30368	1.25885	1.24294	1.31952	1.32122	1.1681	1.32401	0.951906
993.65	30.8025	1.01598	1.01243	1.01442	1.01396	1.04092	0.998367	1.03967	1.02221	1.0287	1.03971	1.03562	1.04133	1.00953	1.03921	1.0508	1.07586	1.03572	1.03655	1.06659	1.03729	1.06043	1.15727	1.13969	1.3363	1.30422	1.26052	1.24813	1.3204	1.31888	1.16272	1.32306	0.95202
996.054	30.842	1.01574	1.01204	1.01558	1.01563	1.04029	0.998148	1.03871	1.02272	1.02778	1.03956	1.03622	1.04123	1.01065	1.03783	1.05205	1.07734	1.03477	1.03634	1.06672	1.03839	1.06391	1.15415	1.13969	1.33641	1.30937	1.25826	1.25163	1.32252	1.31395	1.16597	1.31874	0.956847
998.486	30.8815	1.01583	1.01416	1.01312	1.01407	1.03812	0.997326	1.03962	1.02268	1.02907	1.04041	1.03548	1.04092	1.0123	1.03669	1.05119	1.077	1.03561	1.03678	1.06554	1.03987	1.06609	1.1577	1.14019	1.33306	1.30902	1.25761	1.24366	1.31831	1.31737	1.16235	1.31994	0.95527
1000.9	30.921	1.01731	1.01361	1.01376	1.01227	1.04008	0.994997	1.04189	1.02357	1.02917	1.04155	1.03461	1.04003	1.01207	1.03666	1.04874	1.0782	1.03711	1.03677	1.06688	1.03916	1.06522	1.15541	1.14149	1.32858	1.31315	1.25515	1.25887	1.31874	1.31521	1.1646	1.32539	0.949365
1003.28	30.9605	1.0175	1.01307	1.01317	1.01494	1.04082	0.992811	1.04132	1.02433	1.03121	1.04109	1.03544	1.04069	1.01152	1.03855	1.05009	1.07729	1.03669	1.03662	1.06656	1.03726	1.06557	1.15461	1.14286	1.32509	1.31263	1.25527	1.24883	1.3158	1.31758	1.16997	1.32407	0.952357
1005.62	31	1.01739	1.01315	1.01333	1.01588	1.04145	0.991008	1.0422	1.02388	1.02947	1.04139	1.03587	1.04222	1.01247	1.03884	1.05063	1.07741	1.03459	1.03525	1.06879	1.03828	1.06703	1.15224	1.13906	1.33904	1.30375	1.25883	1.25584	1.31471	1.3187	1.17134	1.32678	0.955171
1007.97	31.0395	1.0168	1.01414	1.01459	1.01448	1.03997	0.995331	1.03948	1.02409	1.02927	1.04066	1.03576	1.04174	1.0112	1.03839	1.04988	1.07827	1.03445	1.03685	1.06642	1.03835	1.06703	1.15607	1.13964	1.33345	1.30284	1.25336	1.25516	1.30547	1.31649	1.17017	1.33015	0.964958
1010.3	31.079	1.01562	1.01423	1.01517	1.01375	1.03875	0.997105	1.04007	1.02358	1.03053	1.04013	1.03818	1.04001	1.01115	1.03713	1.05062	1.07902	1.03502	1.03703	1.06591	1.03821	1.06567	1.15766	1.14424	1.32788	1.30758	1.25694	1.24883	1.31773	1.31796	1.17036	1.33004	0.955502
1012.69	31.1185	1.01662	1.01447	1.01473	1.01607	1.03914	0.998166	1.03998	1.02346	1.02878	1.04072	1.03446	1.04162	1.01092	1.0371	1.05188	1.07871	1.03634	1.03679	1.06465	1.03739	1.06792	1.15681	1.13979	1.32801	1.3121	1.2658	1.25119	1.32292	1.32473	1.16936	1.32658	0.957535
1015.05	31.158	1.01774	1.01392	1.01446	1.01313	1.03862	0.997236	1.04105	1.02208	1.02959	1.04122	1.03425	1.0422	1.0115	1.03965	1.05034	1.07687	1.03699	1.03884	1.066	1.03757	1.06584	1.1603	1.14455	1.33736	1.31136	1.25691	1.2471	1.31291	1.31736	1.16759	1.3253	0.957428
1017.42	31.1975	1.01642	1.01216	1.01636	1.01477	1.04073	0.999015	1.04042	1.02398	1.02922	1.04096	1.03614	1.04168	1.00955	1.03785	1.05194	1.07768	1.03652	1.03964	1.06595	1.04092	1.06495	1.15612	1.14206	1.33092	1.3105	1.26737	1.2423	1.31427	1.32009	1.16665	1.32258	0.973086
1019.76	31.237	1.0161	1.01256	1.01535	1.01254	1.0405	0.992512	1.04156	1.0232	1.02892	1.04428	1.03813	1.04262	1.01042	1.03715	1.04955	1.07818	1.03738	1.03816	1.06579	1.03893	1.06903	1.15944	1.1466	1.32714	1.30663	1.2629	1.24637	1.32084	1.31356	1.16434	1.3211	0.963786
1022.1	31.2765	1.01651	1.01401	1.01578	1.01646	1.04027	0.995803	1.0396	1.02523	1.027	1.04126	1.03664	1.04081	1.01016	1.0377	1.05015	1.07759	1.03696	1.03874	1.06629	1.03917	1.07186	1.16647	1.14549	1.32315	1.30343	1.25552	1.24573	1.3189	1.31209	1.16629	1.3202	0.960215
1024.42	31.316	1.01722	1.01426	1.0161	1.01597	1.04096	0.995896	1.03756	1.02334	1.02774	1.04003	1.03839	1.0406	1.01021	1.03777	1.04729	1.07696	1.03397	1.03773	1.06742	1.03975	1.07534	1.15554	1.14275	1.33087	1.31627	1.25467	1.24767	1.31533	1.31652	1.16992	1.32336	0.951346
1026.85	31.3556	1.01589	1.01254	1.01492	1.01663	1.04054	0.994569	1.03863	1.02446	1.03009	1.04141	1.03786	1.0396	1.01109	1.03893	1.05148	1.07722	1.03573	1.03825	1.06778	1.03752	1.06445	1.15367	1.14661	1.32959	1.32486	1.2564	1.24539	1.31915	1.31802	1.17084	1.32245	0.955301
1029.29	31.3951	1.01564	1.01336	1.01397	1.01638	1.04007	0.993703	1.03876	1.02517	1.03178	1.04108	1.03571	1.04087	1.01256	1.03896	1.05012	1.07623	1.03547	1.03851	1.06799	1.03945	1.06397	1.15838	1.14868	1.3319	1.31035	1.25782	1.24963	1.3152	1.31973	1.16545	1.32552	0.954763
1031.7	31.4346	1.01653	1.01271	1.0143	1.0126	1.04249	0.998882	1.04024	1.02476	1.03115	1.04131	1.03707	1.03996	1.01117	1.03989	1.05125	1.0754	1.03483	1.03752	1.06625	1.03962	1.06598	1.15466	1.14247	1.3297	1.31213	1.26038	1.24684	1.31508	1.31984	1.16507	1.32837	0.960375
1034.05	31.4741	1.0172	1.01358	1.01395	1.01258	1.04148	0.997666	1.0404	1.02556	1.03071	1.04049	1.03576	1.03991	1.01141	1.04121	1.05122	1.075	1.03756	1.03855	1.07045	1.03889	1.06619	1.16052	1.14292	1.33575	1.31261	1.25905	1.24697	1.32213	1.31833	1.16479	1.31912	0.957407
1036.42	31.5136	1.01616	1.01325	1.0169	1.01622	1.03795	0.996805	1.03799	1.023	1.03055	1.04207	1.03938	1.03974	1.01117	1.03435	1.04982	1.07542	1.03706	1.038	1.06807	1.04035	1.06797	1.16303	1.14177	1.3241	1.31341	1.26049	1.24816	1.31657	1.31357	1.16319	1.327	0.95262
1038.76	31.5531	1.01523	1.01278	1.0169	1.01654	1.03786	0.998169	1.03666	1.02346	1.03121	1.04106	1.03938	1.04104	1.0118	1.03881	1.04953	1.07757	1.03814	1.03624	1.06601	1.04015	1.06168	1.15724	1.1409	1.34145	1.30799	1.26508	1.24597	1.32685	1.31458	1.17079	1.3211	0.957024
1041.16	31.5926	1.01692	1.01467	1.01547	1.01701	1.04031	0.998215	1.04002	1.02443	1.02995	1.04046	1.03463	1.04042	1.01033	1.03784	1.05072	1.07594	1.03694	1.03899	1.06568	1.03788	1.06498	1.15822	1.14161	1.33457	1.308	1.25809	1.25226	1.32879	1.316	1.16794	1.32309	0.955022
1043.54	31.6321	1.01728	1.01376	1.0157	1.01635	1.0386	0.996359	1.03969	1.02453	1.02748	1.04006	1.03478	1.03987	1.01271	1.03948	1.04957	1.07773	1.03599	1.03822	1.06707	1.03885	1.06471	1.15999	1.14699	1.3261	1.30988	1.25296	1.24666	1.32294	1.31959	1.17358	1.3257	0.961573
1045.92	31.6716	1.01653	1.01262	1.01575	1.01467	1.04292	0.996992	1.04022	1.02248	1.0307	1.04074	1.0369	1.04155	1.01132	1.03999	1.04788	1.07974	1.03711	1.03816	1.06668	1.03774	1.06105	1.16147	1.14401	1.33788	1.31125	1.24837	1.25044	1.32048	1.32023	1.17249	1.32839	0.964291
1048.21	31.7111	1.01623	1.01341	1.01529	1.01494	1.04162	0.995078	1.04061	1.02523	1.02961	1.04014	1.03672	1.04152	1.01243	1.03617	1.04973	1.07778	1.03655	1.0379	1.06667	1.03881	1.06784	1.15765	1.14102	1.34071	1.306	1.26562	1.2497	1.32694	1.32149	1.16681	1.32193	0.949011
1050.59	31.7506	1.01679	1.0149	1.01487	1.01626	1.04214	0.996347	1.04034	1.02376	1.02969	1.04155	1.03642	1.04082	1.00944	1.03717	1.0508	1.07922	1.03589	1.03713	1.0652	1.03835	1.06564	1.15727	1.14339	1.33762	1.3083	1.26808	1.24667	1.31984	1.32358	1.16981	1.31755	0.950545
1052.91	31.7901	1.01505	1.01556	1.01365	1.0159	1.04062	0.996623	1.03967	1.02218	1.03122	1.04152	1.03555	1.03928	1.01154	1.03748	1.04932	1.07728	1.03575	1.04058	1.06919	1.03925	1.07082	1.15928	1.14349	1.33731	1.31534	1.2516	1.24651	1.30916	1.3119	1.16775	1.32675	0.959378
1055.31	31.8296	1.01755	1.01469	1.0159	1.01359	1.04253	0.997726	1.03957	1.02522	1.03143	1.04179	1.03698	1.04058	1.0088	1.03974	1.0521	1.07962	1.03709	1.03955	1.06907	1.03893	1.06728	1.1587	1.14483	1.33431	1.30963	1.26112	1.24074	1.30748	1.31616	1.16022	1.32212	0.955952
1057.73	31.8691	1.0174	1.01341	1.01614	1.01443	1.04186	0.995658	1.03905	1.02456	1.02946	1.04009	1.03757	1.04186	1.01093	1.03873	1.04752	1.07816	1.03504	1.03941	1.06764	1.03741	1.06338	1.16152	1.14699	1.33309	1.31251	1.26017	1.25471	1.32074	1.32486	1.16515	1.32938	0.957806
1060.15	31.9086	1.0177	1.01498	1.0164	1.01351	1.04175	0.997016	1.04142	1.02319	1.03053	1.04256	1.03678	1.04047	1.01048	1.03759	1.05206	1.07686	1.04002	1.0382	1.06636	1.03787	1.07073	1.16614	1.15075	1.33194	1.31154	1.26111	1.25372	1.32176	1.32011	1.1661	1.32283	0.957542
1062.54	31.9481	1.01806	1.01542	1.01516	1.01335	1.04175	0.995054	1.04025	1.02434	1.0299	1.03949	1.03914	1.04007	1.01199	1.03655	1.04985	1.07436	1.03597	1.03899	1.06671	1.03898	1.06724	1.15808	1.13568	1.33108	1.31295	1.25853	1.25214	1.31532	1.31088	1.16352	1.32399	0.955594
1064.92	31.9877	1.01622	1.01355	1.01485	1.0163	1.03986	0.993814	1.04001	1.0226	1.02997	1.04066	1.03706	1.04001	1.01024	1.03828	1.0491	1.07674	1.03688	1.03735	1.06793	1.03838	1.06017	1.15937	1.14628	1.31848	1.30541	1.259	1.24913	1.31497	1.31717	1.16868	1.32315	0.959262
1067.21	32.0272	1.01692	1.01402	1.01469	1.01484	1.04168	0.994646	1.0378	1.02212	1.03198	1.04068	1.03704	1.04124	1.00932	1.03758	1.0486	1.07713	1.03553	1.03958	1.0665	1.03899	1.06479	1.15759	1.14809	1.33285	1.3057	1.26325	1.25031	1.31262	1.32304	1.16867	1.32567	0.952438
1069.55	32.0667	1.01718	1.01592	1.01768	1.01852	1.04164	0.996757	1.04057	1.02445	1.03052	1.04165	1.03757	1.04284	1.01021	1.03708	1.04677	1.07809	1.03621	1.03845	1.06574	1.03907	1.06719	1.16328	1.13613	1.32795	1.30661	1.26389	1.25523	1.31334	1.31996	1.1648	1.32373	0.952835
1071.9	32.1062	1.01843	1.01672	1.01594	1.01859	1.04176	0.996464	1.04058	1.02419	1.02957	1.04124	1.03522	1.04159	1.01062	1.0378	1.04985	1.07515	1.03552	1.03984	1.06644	1.03772	1.0675	1.15896	1.1409	1.32928	1.31583	1.25296	1.24407	1.32099	1.32429	1.16696	1.32306	0.946434
1074.28	32.1457	1.0174	1.01527	1.01596	1.01505	1.04228	0.997739	1.04087	1.02622	1.02966	1.04063	1.03634	1.04249	1.01067	1.03866	1.05023	1.07576	1.03547	1.03781	1.06937	1.03798	1.06761	1.15861	1.14226	1.32526	1.30845	1.25517	1.24591	1.32642	1.32535	1.16772	1.32393	0.947612
1076.62	32.1852	1.01813	1.01479	1.0154	1.01473	1.0429	0.997306	1.04018	1.02309	1.02892	1.03999	1.0368	1.0414	1.0096	1.03883	1.05024	1.07524	1.035	1.03892	1.07023	1.03903	1.06399	1.1533	1.14301	1.33312	1.30536	1.26166	1.24823	1.32125	1.31142	1.17272	1.33246	0.958451
1079.04	32.2247	1.01657	1.01591	1.01564	1.01678	1.04318	0.999374	1.0397	1.0242	1.02932	1.04241	1.03461	1.03999	1.01113	1.0404	1.04907	1.07697	1.03423	1.03676	1.06704	1.03785	1.06428	1.15744	1.14773	1.33321	1.30053	1.26248	1.25058	1.32031	1.31794	1.16971	1.33035	0.960256
1081.45	32.2642	1.01669	1.01531	1.01534	1.01749	1.04158	0.996299	1.03984	1.02407	1.03115	1.04273	1.03759	1.04055	1.00969	1.039	1.04937	1.07729	1.03476	1.03593	1.0676	1.03762	1.06984	1.15514	1.15052	1.33715	1.30672	1.25533	1.24938	1.32713	1.32023	1.17157	1.32517	0.956824
1083.83	32.3037	1.01501	1.01457	1.01547	1.01729	1.04126	0.995338	1.03962	1.02152	1.02908	1.03972	1.03837	1.03874	1.01141	1.03948	1.04889	1.07714	1.03481	1.03684	1.06537	1.04064	1.07179	1.16233	1.14319	1.33715	1.30904	1.25507	1.25116	1.32067	1.32103	1.16988	1.32689	0.959857
1086.16	32.3432	1.01566	1.01459	1.01652	1.0162	1.04172	0.992196	1.0404	1.02085	1.03094	1.04088	1.03743	1.04023	1.01173	1.03734	1.0477	1.07692	1.03565	1.0391	1.06681	1.03865	1.06345	1.16006	1.14165	1.33839	1.31273	1.25571	1.24885	1.31361	1.32102	1.16612	1.32755	0.962418
1088.52	32.3827	1.01674	1.01559	1.01597	1.01662	1.03928	0.99724	1.03812	1.02264	1.02934	1.04344	1.0363	1.03856	1.01003	1.03846	1.04849	1.07564	1.03642	1.03853	1.0663	1.04037	1.06904	1.16227	1.13777	1.32886	1.30745	1.25772	1.25128	1.31713	1.31953	1.17112	1.32159	0.953704
1090.86	32.4222	1.01671	1.01484	1.0153	1.01628	1.04105	0.995955	1.04037	1.02399	1.02945	1.04217	1.03548	1.04068	1.00992	1.03826	1.0511	1.07545	1.0369	1.03554	1.06813	1.04033	1.06547	1.16261	1.13922	1.32602	1.31233	1.25334	1.24971	1.32159	1.32202	1.17021	1.32568	0.957878
1093.26	32.4617	1.01722	1.01508	1.01509	1.0157	1.04183	0.99596	1.04079	1.02336	1.03014	1.04086	1.03649	1.04032	1.01123	1.03689	1.04915	1.07795	1.03572	1.03651	1.0672	1.03909	1.06064	1.159	1.13965	1.33473	1.30998	1.25805	1.2477	1.32176	1.31483	1.1704	1.32222	0.961609
1095.61	32.5012	1.01683	1.01445	1.01501	1.01672	1.0408	0.994235	1.04032	1.02321	1.02989	1.04148	1.03667	1.0414	1.01074	1.03811	1.04872	1.07688	1.03611	1.03891	1.0677	1.03825	1.06566	1.15317	1.1471	1.3297	1.2995	1.25659	1.24695	1.31406	1.3217	1.15843	1.32809	0.9646
1097.99	32.5407	1.01775	1.01545	1.01511	1.0155	1.04208	0.992328	1.04051	1.02445	1.03124	1.04151	1.03692	1.04178	1.01048	1.0367	1.04921	1.07784	1.03792	1.03859	1.07005	1.03779	1.06637	1.15511	1.14512	1.33148	1.30337	1.25332	1.24839	1.31396	1.31842	1.15944	1.32898	0.958238
1100.35	32.5802	1.01649	1.01456	1.01488	1.01593	1.0424	0.99312	1.04037	1.02396	1.02999	1.04109	1.03601	1.04129	1.01201	1.03816	1.05063	1.07896	1.0385	1.03751	1.0688	1.03862	1.0697	1.16287	1.1501	1.32252	1.31357	1.25818	1.24642	1.31704	1.31233	1.16264	1.32615	0.94686
1102.75	32.6198	1.01808	1.01352	1.01696	1.01574	1.04335	0.996659	1.0391	1.02235	1.03115	1.04148	1.03748	1.0392	1.01119	1.04152	1.05097	1.07834	1.03713	1.03816	1.06825	1.03865	1.06749	1.16237	1.14631	1.32771	1.30508	1.25924	1.25535	1.31757	1.31078	1.1681	1.32725	0.957986
1105.14	32.6593	1.01818	1.0147	1.0159	1.01489	1.04161	0.995616	1.04013	1.02359	1.03091	1.04271	1.03631	1.04074	1.00917	1.04126	1.0506	1.07741	1.03444	1.03805	1.06809	1.03873	1.06428	1.16305	1.14336	1.33239	1.30861	1.25831	1.25329	1.30149	1.32639	1.16069	1.32986	0.952104
1107.55	32.6988	1.01707	1.01606	1.01594	1.01786	1.03976	0.998966	1.04062	1.02382	1.02962	1.0412	1.03778	1.04026	1.00973	1.0394	1.05149	1.07767	1.03485	1.03734	1.06782	1.03864	1.06274	1.16099	1.14242	1.3288	1.30382	1.26084	1.24945	1.30664	1.32356	1.16259	1.32621	0.959018
1109.88	32.7383	1.01785	1.01517	1.01684	1.01755	1.04032	0.997182	1.04177	1.02336	1.02961	1.04146	1.03844	1.04195	1.01048	1.03887	1.05032	1.07673	1.03666	1.03789	1.06624	1.03994	1.06388	1.16381	1.14282	1.32853	1.30354	1.25635	1.2535	1.31573	1.31229	1.17719	1.32305	0.962642
1112.24	32.7778	1.01816	1.01352	1.01708	1.01907	1.04062	0.999038	1.04114	1.0241	1.03165	1.04202	1.03748	1.04226	1.0102	1.03862	1.04838	1.07608	1.03571	1.03892	1.06717	1.0399	1.06183	1.16733	1.14221	1.32921	1.30884	1.25617	1.2495	1.31724	1.31694	1.17212	1.32325	0.958986
1114.59	32.8173	1.01679	1.01502	1.01656	1.01734	1.04093	0.998702	1.04084	1.02296	1.03017	1.04183	1.03636	1.04102	1.01113	1.03879	1.04988	1.0755	1.03685	1.03969	1.06792	1.03995	1.06525	1.16416	1.14422	1.32926	1.30835	1.2524	1.25168	1.31813	1.32046	1.16687	1.32238	0.959923
1116.97	32.8568	1.01891	1.01449	1.0157	1.01411	1.04006	0.99722	1.04213	1.02146	1.02806	1.04112	1.03602	1.04106	1.01185	1.03863	1.04854	1.07617	1.03689	1.04035	1.06696	1.04075	1.06581	1.16051	1.14573	1.33086	1.30771	1.25394	1.25371	1.31495	1.32	1.16033	1.32177	0.960561
1119.37	32.8963	1.01864	1.01485	1.01617	1.01562	1.04018	0.997182	1.04071	1.02214	1.02813	1.04161	1.03679	1.04155	1.01032	1.03835	1.04699	1.07734	1.03536	1.03827	1.06613	1.04035	1.06512	1.15971	1.14651	1.33321	1.31101	1.26004	1.25006	1.31632	1.32266	1.17011	1.32318	0.954616
1121.8	32.9358	1.01759	1.01613	1.01806	1.01758	1.04073	0.99828	1.0393	1.02388	1.0298	1.0408	1.03706	1.04335	1.00929	1.03754	1.04984	1.07742	1.0355	1.03778	1.06674	1.03894	1.06854	1.15737	1.14649	1.33262	1.31195	1.25897	1.24534	1.32107	1.3193	1.17302	1.32275	0.954182
1124.22	32.9753	1.0191	1.01565	1.01667	1.01698	1.04201	0.997749	1.03884	1.02441	1.02946	1.03946	1.03725	1.04239	1.00936	1.03772	1.05122	1.0775	1.0362	1.03744	1.06729	1.03912	1.06774	1.1584	1.14301	1.33852	1.30508	1.26427	1.25516	1.32567	1.31707	1.16698	1.32651	0.957197
1126.64	33.0148	1.01853	1.01429	1.01548	1.01669	1.04145	0.996949	1.03897	1.0255	1.02787	1.04196	1.03722	1.04077	1.00929	1.03925	1.05217	1.07683	1.03563	1.03993	1.06694	1.03869	1.06823	1.15638	1.14366	1.33642	1.30445	1.25732	1.2467	1.32096	1.31725	1.16751	1.31997	0.957027
1128.93	33.0543	1.01764	1.01545	1.01626	1.01772	1.0417	0.996874	1.04026	1.02462	1.02836	1.04267	1.03682	1.04129	1.00961	1.03947	1.05117	1.07745	1.03678	1.04049	1.06527	1.03915	1.07002	1.15589	1.14671	1.33252	1.30843	1.24896	1.24563	1.31339	1.3148	1.16409	1.3219	0.956761
1131.23	33.0938	1.0174	1.0157	1.01705	1.01736	1.04185	0.997422	1.04014	1.02472	1.02998	1.04141	1.0372	1.04214	1.00984	1.03942	1.0494	1.07952	1.03808	1.03897	1.06676	1.04011	1.06839	1.15925	1.14785	1.33292	1.30659	1.25113	1.25324	1.31883	1.31585	1.16749	1.32702	0.961619
1133.56	33.1333	1.01838	1.01516	1.01808	1.01712	1.04063	0.996568	1.03969	1.02458	1.02992	1.04168	1.03781	1.04226	1.01006	1.03903	1.04928	1.07836	1.03632	1.03865	1.06794	1.04054	1.06685	1.15866	1.14875	1.33055	1.3058	1.25502	1.24588	1.32478	1.31801	1.17041	1.32714	0.964297
1135.87	33.1728	1.01875	1.01523	1.01783	1.01812	1.04108	0.994662	1.04051	1.02337	1.0293	1.04273	1.0375	1.04162	1.00952	1.03763	1.04923	1.07598	1.03456	1.03894	1.06608	1.03995	1.06624	1.15625	1.14873	1.33141	1.30707	1.26125	1.24418	1.318	1.31202	1.16655	1.32526	0.960065
1138.28	33.2123	1.01844	1.01357	1.01365	1.01727	1.04265	0.994456	1.04071	1.02406	1.03039	1.04144	1.03587	1.04111	1.00806	1.03709	1.04995	1.07648	1.03519	1.04079	1.06627	1.03813	1.06374	1.15382	1.14581	1.3317	1.30704	1.26214	1.25014	1.31317	1.307	1.16961	1.31978	0.962256
1140.67	33.2519	1.01828	1.01434	1.01482	1.01675	1.04144	0.996039	1.03997	1.02348	1.03079	1.03934	1.03591	1.04115	1.00795	1.03735	1.05084	1.07725	1.03688	1.03936	1.06581	1.03924	1.06692	1.15221	1.14211	1.32805	1.31126	1.24866	1.24098	1.30899	1.31314	1.16562	1.32412	0.954254
1143.13	33.2914	1.01734	1.01389	1.01591	1.01646	1.04171	0.999113	1.041	1.02307	1.03036	1.0404	1.03733	1.04123	1.00958	1.03816	1.04964	1.07754	1.03767	1.0375	1.06674	1.04058	1.06966	1.15761	1.14306	1.33578	1.31242	1.24964	1.23967	1.30602	1.3122	1.16068	1.32343	0.950189
1145.57	33.3309	1.01732	1.0145	1.01693	1.0159	1.04122	0.998841	1.04216	1.02335	1.03019	1.0406	1.03602	1.04218	1.01144	1.03858	1.04941	1.07787	1.03675	1.03787	1.06716	1.03915	1.06459	1.15939	1.14475	1.33563	1.31782	1.25316	1.25101	1.31891	1.3171	1.16752	1.32979	0.954416
1147.9	33.3704	1.01923	1.0153	1.01539	1.01677	1.04057	0.997191	1.04003	1.02333	1.02968	1.04051	1.03522	1.04216	1.01061	1.0368	1.04976	1.07783	1.03609	1.03822	1.06556	1.038	1.06918	1.15701	1.14108	1.33294	1.31147	1.25164	1.25026	1.32341	1.32117	1.1673	1.32441	0.96388
1150.19	33.4099	1.01931	1.01738	1.01679	1.01708	1.04062	0.99667	1.04005	1.02375	1.02967	1.04106	1.03527	1.04131	1.00901	1.03734	1.04927	1.07749	1.03781	1.03973	1.06707	1.03937	1.07153	1.15777	1.14301	1.33362	1.3068	1.25483	1.25201	1.31849	1.31896	1.16974	1.31851	0.954015
1152.59	33.4494	1.0185	1.01584	1.01691	1.01565	1.04082	0.994608	1.04008	1.02487	1.03001	1.04117	1.03781	1.04129	1.00988	1.03942	1.05004	1.07759	1.03694	1.03832	1.06761	1.04047	1.06665	1.1575	1.14932	1.33455	1.3066	1.25961	1.25717	1.3243	1.31432	1.17011	1.32049	0.949242
1154.97	33.4889	1.01784	1.01485	1.01698	1.01561	1.04044	0.99512	1.04055	1.02446	1.02895	1.04105	1.03807	1.04169	1.01164	1.03801	1.04943	1.07746	1.03621	1.03761	1.06659	1.03761	1.06584	1.15786	1.14275	1.33292	1.30906	1.25503	1.25443	1.31919	1.31476	1.1759	1.32428	0.953944
1157.33	33.5284	1.01835	1.01501	1.01607	1.01722	1.04221	0.999397	1.0412	1.02551	1.03012	1.04078	1.03626	1.04263	1.0094	1.03807	1.04975	1.07625	1.03787	1.03767	1.06521	1.03842	1.06525	1.16155	1.14266	1.33147	1.3088	1.25579	1.25927	1.31389	1.32329	1.17841	1.31866	0.957935
1159.61	33.5679	1.0185	1.01409	1.01705	1.01719	1.04233	0.995587	1.04255	1.02396	1.03003	1.0406	1.0362	1.04081	1.00881	1.03945	1.0511	1.07682	1.03685	1.03581	1.06661	1.03989	1.06343	1.16276	1.14231	1.33057	1.31061	1.25634	1.24129	1.3165	1.32183	1.16965	1.32103	0.952948
1162.02	33.6074	1.0172	1.01378	1.01603	1.01665	1.041	0.99874	1.04177	1.02374	1.0287	1.04163	1.03717	1.04187	1.00975	1.03917	1.04976	1.07869	1.03643	1.03762	1.06792	1.04121	1.06355	1.16524	1.14122	1.33996	1.30381	1.26112	1.2479	1.31969	1.32545	1.16187	1.32177	0.951638
1164.43	33.6469	1.01712	1.01484	1.01802	1.01685	1.04	0.998297	1.04318	1.02341	1.02992	1.04152	1.03797	1.04205	1.00989	1.03826	1.04843	1.0789	1.03725	1.03792	1.06675	1.04057	1.06317	1.16075	1.14225	1.32849	1.31204	1.26045	1.24933	1.31834	1.30844	1.16755	1.32229	0.959377
1166.8	33.6864	1.01732	1.01557	1.01536	1.01637	1.04266	0.995329	1.04056	1.02429	1.02944	1.04286	1.03727	1.04324	1.01137	1.03871	1.04767	1.07873	1.03679	1.03785	1.0679	1.03779	1.06375	1.16281	1.14252	1.32749	1.31014	1.26167	1.24409	1.31737	1.30979	1.16658	1.32243	0.955968
1169.15	33.7259	1.01678	1.01518	1.01514	1.01604	1.04131	0.994898	1.04059	1.02426	1.02847	1.04424	1.0368	1.04283	1.01122	1.03793	1.04988	1.07715	1.03655	1.03812	1.06665	1.03945	1.06949	1.15821	1.14184	1.32742	1.30674	1.25647	1.25971	1.31635	1.31662	1.17177	1.32027	0.959911
1171.51	33.7654	1.01777	1.0159	1.01704	1.01522	1.0413	0.99693	1.04114	1.0244	1.02981	1.04161	1.03732	1.04329	1.0114	1.03714	1.0505	1.07732	1.03633	1.04085	1.06666	1.03772	1.07132	1.15379	1.14089	1.32451	1.31693	1.26465	1.2569	1.31178	1.31572	1.16755	1.32347	0.957944
1173.82	33.8049	1.01879	1.01731	1.01829	1.01583	1.04046	0.995809	1.04317	1.02314	1.0297	1.04145	1.03593	1.04304	1.01055	1.03939	1.04834	1.0762	1.03602	1.03856	1.06645	1.03829	1.06299	1.15705	1.14376	1.3333	1.3079	1.25483	1.25334	1.31833	1.31083	1.16802	1.32834	0.954627
1176.27	33.8444	1.01706	1.01619	1.01655	1.01558	1.04197	0.998951	1.04099	1.02368	1.02939	1.04186	1.03636	1.04145	1.01039	1.03936	1.05023	1.07875	1.03486	1.03879	1.06553	1.04127	1.06298	1.16032	1.14288	1.33183	1.31004	1.25353	1.24949	1.31856	1.31662	1.167	1.32139	0.950591
1178.71	33.884	1.01494	1.01591	1.01534	1.01458	1.04183	0.996484	1.0411	1.02546	1.02938	1.04091	1.03733	1.0399	1.01084	1.03642	1.04775	1.07787	1.03591	1.03693	1.06631	1.03878	1.06492	1.1543	1.14406	1.33434	1.31325	1.25672	1.2523	1.32024	1.31405	1.16724	1.3227	0.961089
1181.1	33.9235	1.01548	1.01582	1.01654	1.01713	1.04152	0.99746	1.04072	1.02227	1.03047	1.0418	1.03835	1.04196	1.00934	1.04099	1.05016	1.07671	1.0368	1.03897	1.06584	1.04021	1.06516	1.15363	1.14286	1.32918	1.31158	1.25075	1.24973	1.32067	1.31038	1.16816	1.3201	0.96164
1183.44	33.963	1.0168	1.01597	1.01723	1.01741	1.04183	0.998396	1.03976	1.02237	1.02916	1.04249	1.03844	1.04132	1.0104	1.04036	1.04872	1.07787	1.03713	1.03861	1.06561	1.03906	1.06943	1.15749	1.14543	1.328	1.30336	1.25109	1.25553	1.31109	1.31273	1.1653	1.32616	0.953868
1185.75	34.0025	1.01738	1.01435	1.01674	1.0175	1.03969	0.996937	1.04089	1.02393	1.02942	1.04219	1.03622	1.04101	1.01179	1.03804	1.04931	1.07551	1.03729	1.04044	1.06788	1.0409	1.07556	1.16036	1.14245	1.32893	1.30366	1.25426	1.25769	1.30717	1.31304	1.1679	1.31628	0.956456
1188	34.042	1.01671	1.01534	1.01601	1.01736	1.03935	0.996304	1.04148	1.02466	1.02959	1.04273	1.03799	1.04267	1.0112	1.03971	1.04741	1.07657	1.03846	1.03977	1.06485	1.03819	1.06543	1.15631	1.14516	1.32246	1.29736	1.25185	1.24565	1.31687	1.3178	1.16671	1.32653	0.95826
1190.38	34.0815	1.0172	1.01491	1.0162	1.01655	1.04161	0.995502	1.04291	1.02156	1.02992	1.04161	1.03803	1.04251	1.00925	1.03957	1.04727	1.07884	1.03774	1.03881	1.06614	1.03894	1.06575	1.15663	1.15268	1.32987	1.29931	1.26181	1.24598	1.31803	1.31648	1.16808	1.32297	0.950376
1192.77	34.121	1.0174	1.01617	1.01662	1.01653	1.04189	0.993573	1.04197	1.02376	1.0308	1.04341	1.03711	1.04341	1.00835	1.03786	1.04682	1.07587	1.03717	1.03723	1.0659	1.04044	1.0707	1.15786	1.14781	1.3263	1.30703	1.25999	1.25115	1.30959	1.31299	1.16478	1.3238	0.956234
1195.19	34.1605	1.01891	1.01336	1.01735	1.01781	1.04157	1.00071	1.04263	1.02549	1.03056	1.04241	1.0357	1.03913	1.00951	1.03809	1.04898	1.07705	1.03495	1.03926	1.067	1.04015	1.06393	1.15755	1.14143	1.32163	1.30953	1.25504	1.24842	1.31384	1.31199	1.16758	1.31966	0.969499
1197.58	34.2	1.0187	1.01313	1.01811	1.01851	1.04192	0.99642	1.04209	1.02556	1.02984	1.04277	1.03606	1.04067	1.00988	1.03828	1.04551	1.07908	1.03651	1.03659	1.06736	1.03842	1.0628	1.15773	1.14576	1.32992	1.30916	1.25767	1.25176	1.31701	1.32163	1.16405	1.32103	0.956971
1199.97	34.2395	1.01732	1.01566	1.01551	1.01799	1.04213	0.998395	1.04214	1.02383	1.02823	1.03969	1.03712	1.03896	1.00852	1.03694	1.04968	1.07711	1.03543	1.03946	1.0681	1.03968	1.06281	1.16185	1.15041	1.32041	1.30431	1.26256	1.24694	1.31389	1.31512	1.16723	1.31952	0.957759
1202.33	34.279	1.01883	1.01634	1.01618	1.01861	1.04215	0.996125	1.04304	1.02167	1.02917	1.04031	1.0365	1.03991	1.00795	1.03895	1.04845	1.07976	1.03598	1.03834	1.06631	1.03883	1.05997	1.15564	1.14333	1.32793	1.31133	1.26124	1.25305	1.31497	1.3173	1.17371	1.31918	0.95513
1204.76	34.3185	1.01862	1.01671	1.01714	1.0166	1.04049	0.99851	1.03993	1.02297	1.02881	1.04046	1.03589	1.04078	1.00821	1.03822	1.04921	1.07857	1.03627	1.03954	1.0666	1.03714	1.05988	1.1647	1.14904	1.32879	1.30823	1.25792	1.24636	1.31657	1.31916	1.16495	1.31641	0.95484
1207.16	34.358	1.01898	1.0145	1.0165	1.01636	1.04128	0.995313	1.03991	1.02243	1.03021	1.04133	1.0348	1.03966	1.00923	1.0377	1.04986	1.07985	1.03669	1.039	1.06683	1.03926	1.06455	1.16133	1.14412	1.33917	1.31374	1.25769	1.25723	1.32166	1.32601	1.15846	1.32406	0.94951
1209.54	34.3975	1.02017	1.0173	1.01695	1.0174	1.04106	0.995506	1.04148	1.02367	1.02898	1.04123	1.03626	1.04002	1.01022	1.03924	1.04725	1.07619	1.0355	1.03633	1.06748	1.03972	1.0637	1.16147	1.14346	1.33058	1.31224	1.26235	1.261	1.31976	1.31544	1.17031	1.31872	0.948894
1211.85	34.437	1.01944	1.01635	1.0173	1.01745	1.04203	0.995462	1.04175	1.02434	1.02838	1.04222	1.03874	1.04096	1.00607	1.04199	1.04588	1.08013	1.03809	1.04174	1.0662	1.03969	1.0665	1.15305	1.13736	1.32975	1.30678	1.2519	1.24455	1.31658	1.32036	1.1722	1.32885	0.957645
1214.21	34.4765	1.01913	1.01622	1.01464	1.01622	1.04162	0.995598	1.04277	1.02509	1.02975	1.04267	1.03654	1.04191	1.00989	1.03779	1.04894	1.07775	1.03548	1.03871	1.06638	1.03885	1.06562	1.15741	1.14814	1.3378	1.30274	1.25088	1.24987	1.3186	1.31779	1.17507	1.32895	0.957754
1216.55	34.516	1.01744	1.01672	1.01547	1.01702	1.03989	0.994308	1.0415	1.02655	1.03148	1.04359	1.03703	1.04223	1.00903	1.03763	1.05074	1.0756	1.03547	1.03787	1.06531	1.03913	1.06337	1.16475	1.15492	1.32248	1.31479	1.2522	1.25365	1.31157	1.32245	1.17697	1.32556	0.953166
1218.91	34.5556	1.0157	1.01697	1.01753	1.01779	1.04141	0.998734	1.04042	1.02416	1.02982	1.04015	1.03587	1.0419	1.0108	1.03789	1.0508	1.07755	1.03689	1.03777	1.06629	1.03897	1.06513	1.16149	1.1542	1.31992	1.30684	1.25529	1.25196	1.31147	1.32047	1.17	1.32496	0.954379
1221.24	34.5951	1.01667	1.01695	1.01673	1.01873	1.0419	0.996226	1.04003	1.02352	1.0308	1.04137	1.03854	1.041	1.0108	1.03886	1.04954	1.08084	1.03709	1.03901	1.06583	1.04027	1.07153	1.15646	1.1464	1.33116	1.3085	1.25571	1.2582	1.31712	1.31443	1.17137	1.31947	0.954963
1223.64	34.6346	1.02016	1.01691	1.01754	1.0197	1.04275	0.997184	1.04161	1.02477	1.02936	1.04049	1.03746	1.04394	1.00948	1.04032	1.04955	1.07767	1.03417	1.03939	1.06658	1.03981	1.06795	1.15738	1.14084	1.3296	1.30923	1.25898	1.25256	1.31728	1.31333	1.16976	1.32405	0.959346
1225.98	34.6741	1.01984	1.01594	1.01603	1.01816	1.04391	0.995551	1.04172	1.02592	1.03011	1.03976	1.03849	1.04047	1.00886	1.03956	1.04792	1.07793	1.03575	1.03879	1.06904	1.0414	1.06987	1.15987	1.14671	1.33742	1.31015	1.25288	1.25554	1.30912	1.31143	1.16645	1.32248	0.949683
1228.38	34.7136	1.01765	1.01713	1.01663	1.01754	1.04208	0.995787	1.04294	1.02796	1.03	1.04167	1.03569	1.04322	1.00948	1.03796	1.04821	1.07817	1.03651	1.03774	1.06579	1.03792	1.06496	1.15835	1.14366	1.33083	1.30022	1.24947	1.25039	1.30915	1.31219	1.17084	1.32056	0.955988
1230.77	34.7531	1.01911	1.01563	1.01691	1.01712	1.04223	0.995897	1.04071	1.02577	1.03037	1.04222	1.03517	1.04228	1.01124	1.03887	1.05112	1.07574	1.03346	1.03804	1.06872	1.03859	1.06264	1.15719	1.14986	1.32828	1.31004	1.26614	1.24039	1.31155	1.31355	1.16686	1.31752	0.956916
1233.14	34.7926	1.01871	1.01464	1.01708	1.01744	1.04197	0.998918	1.04285	1.02328	1.02907	1.04344	1.03672	1.04139	1.01084	1.03829	1.04875	1.07378	1.03657	1.03881	1.06935	1.03887	1.0685	1.16117	1.14373	1.32981	1.30861	1.26155	1.25139	1.31252	1.3222	1.17562	1.31895	0.960119
1235.51	34.8321	1.01806	1.01582	1.01663	1.01706	1.04047	0.996984	1.04139	1.02588	1.02959	1.04171	1.03513	1.04203	1.01005	1.03603	1.04949	1.07767	1.03679	1.04028	1.06597	1.04066	1.07279	1.15991	1.14294	1.34265	1.30856	1.25655	1.25643	1.31869	1.32069	1.17462	1.32278	0.952016
1237.9	34.8716	1.01953	1.01541	1.01963	1.01676	1.04194	1.00076	1.04382	1.02345	1.03117	1.04058	1.03903	1.0427	1.0099	1.03861	1.05136	1.07734	1.03776	1.03844	1.06761	1.03877	1.06651	1.15641	1.15058	1.33129	1.30782	1.25181	1.25006	1.30827	1.31508	1.17454	1.32109	0.955325
1240.21	34.9111	1.01905	1.01575	1.01774	1.01662	1.04055	0.99742	1.04267	1.02468	1.03087	1.03982	1.0379	1.04278	1.00952	1.03945	1.04806	1.07805	1.03658	1.03815	1.06568	1.0391	1.06775	1.15684	1.1462	1.33217	1.3096	1.26821	1.25125	1.31467	1.32042	1.1762	1.32039	0.96228
1242.59	34.9506	1.01948	1.01387	1.01917	1.01677	1.04253	0.998809	1.04425	1.02401	1.03251	1.04058	1.03728	1.04105	1.00865	1.03895	1.04742	1.07791	1.03693	1.03903	1.06772	1.04074	1.07098	1.15856	1.14453	1.32415	1.30877	1.26144	1.2471	1.32251	1.3157	1.17406	1.31819	0.960327
1245.02	34.9901	1.01833	1.01516	1.01625	1.01718	1.04108	0.998683	1.04284	1.02463	1.03247	1.04246	1.0379	1.04202	1.00936	1.03929	1.0481	1.07805	1.03765	1.03751	1.06856	1.04167	1.06727	1.1679	1.15331	1.32232	1.31047	1.25593	1.24535	1.31499	1.31372	1.16951	1.31625	0.951137
1247.46	35.0296	1.02044	1.01847	1.01571	1.0159	1.04211	0.995885	1.04363	1.02327	1.02819	1.0423	1.03691	1.04103	1.00901	1.04083	1.05037	1.07682	1.03567	1.03742	1.06751	1.03884	1.06795	1.16391	1.14708	1.32224	1.3034	1.25711	1.2478	1.31258	1.31543	1.16933	1.31933	0.952076
1249.8	35.0691	1.0183	1.01693	1.01771	1.01718	1.04028	0.995266	1.04316	1.02365	1.02857	1.04232	1.03748	1.04047	1.00834	1.03952	1.04816	1.07679	1.03653	1.03856	1.06772	1.04041	1.06882	1.16478	1.14361	1.32711	1.30924	1.26643	1.2546	1.31687	1.31923	1.17771	1.3299	0.954916
1252.16	35.1086	1.01883	1.01598	1.01577	1.01729	1.04171	0.995337	1.04259	1.02543	1.03041	1.04079	1.03784	1.04006	1.00844	1.03775	1.04781	1.07652	1.0345	1.03896	1.06611	1.0402	1.06996	1.1597	1.14746	1.3279	1.31317	1.26958	1.2535	1.30847	1.31733	1.17298	1.3275	0.953081
1254.51	35.1481	1.01904	1.01599	1.01588	1.01853	1.04287	0.995631	1.04088	1.0252	1.03091	1.04037	1.03792	1.04086	1.0088	1.03772	1.0481	1.07746	1.03599	1.04069	1.0664	1.03907	1.0676	1.15596	1.14917	1.33217	1.31142	1.26672	1.25305	1.32404	1.31212	1.1686	1.31862	0.955924
1256.9	35.1877	1.01983	1.01788	1.01749	1.01752	1.04042	0.996106	1.04174	1.02478	1.02948	1.04121	1.03659	1.0419	1.00882	1.03684	1.04929	1.07758	1.03667	1.04093	1.06553	1.03856	1.0679	1.16188	1.14846	1.33362	1.30215	1.25848	1.25135	1.31789	1.3092	1.17338	1.31568	0.955285
1259.22	35.2272	1.01911	1.01579	1.01767	1.01839	1.04252	0.995306	1.04026	1.02459	1.02927	1.04353	1.03577	1.04098	1.00754	1.03753	1.05088	1.07843	1.03733	1.0409	1.06618	1.03981	1.06672	1.15985	1.14699	1.33463	1.31151	1.26182	1.2555	1.31063	1.31692	1.17841	1.32489	0.946995
1261.58	35.2667	1.01828	1.01473	1.01659	1.01651	1.04239	0.998512	1.04139	1.02524	1.02996	1.04273	1.03632	1.04175	1.00795	1.03964	1.0481	1.07891	1.03644	1.04182	1.06666	1.03969	1.06981	1.16332	1.14521	1.33279	1.31073	1.25222	1.25374	1.31457	1.31375	1.17885	1.3328	0.951113
1263.96	35.3062	1.01811	1.01452	1.01656	1.01704	1.04139	0.998021	1.04243	1.02409	1.03108	1.04109	1.03639	1.03991	1.00744	1.03855	1.04722	1.07885	1.03759	1.03892	1.06699	1.03997	1.07061	1.16031	1.15135	1.32537	1.30675	1.25127	1.24995	1.30759	1.32078	1.17526	1.32902	0.958424
1266.36	35.3457	1.01911	1.01481	1.01577	1.01738	1.04259	0.997489	1.04074	1.02367	1.03138	1.04038	1.03758	1.04167	1.00821	1.03803	1.04964	1.07941	1.03866	1.0382	1.06798	1.0397	1.06716	1.16088	1.1494	1.32709	1.30613	1.25093	1.24842	1.31355	1.31886	1.17279	1.3322	0.960534
1268.71	35.3852	1.01875	1.01456	1.01719	1.01771	1.04284	0.994613	1.04192	1.02294	1.02998	1.0429	1.03786	1.04211	1.00948	1.03881	1.04887	1.0785	1.03833	1.03834	1.06669	1.03894	1.06686	1.15846	1.14867	1.33339	1.31045	1.24905	1.25299	1.31502	1.31789	1.16493	1.31459	0.96672
1271.1	35.4247	1.0197	1.01857	1.01733	1.01892	1.04081	0.99402	1.04296	1.02535	1.03156	1.04244	1.03685	1.04386	1.0089	1.03927	1.04821	1.0783	1.03796	1.03872	1.0653	1.03933	1.06506	1.15718	1.14855	1.33409	1.31166	1.25779	1.24604	1.30932	1.3185	1.16601	1.31497	0.95479
1273.47	35.4642	1.01915	1.01815	1.01739	1.01781	1.04142	0.993793	1.04109	1.0255	1.03228	1.04165	1.03708	1.0424	1.00963	1.03977	1.04814	1.07739	1.03588	1.04058	1.06623	1.03877	1.06435	1.15619	1.14359	1.32758	1.30538	1.25315	1.24209	1.31398	1.31878	1.17124	1.31905	0.946626
1275.87	35.5037	1.02214	1.01447	1.01638	1.01813	1.04319	0.995268	1.04248	1.02412	1.03057	1.04161	1.03757	1.04042	1.0095	1.0384	1.04867	1.07683	1.03477	1.03984	1.0672	1.03906	1.06241	1.15683	1.14437	1.33053	1.30475	1.25009	1.24283	1.31572	1.31278	1.1736	1.3191	0.955134
1278.29	35.5432	1.0202	1.01639	1.01752	1.01938	1.0439	0.994613	1.04188	1.02383	1.02943	1.04186	1.03666	1.04108	1.00732	1.03777	1.04835	1.07899	1.03629	1.03897	1.06651	1.03932	1.06472	1.16115	1.14899	1.33001	1.30611	1.25721	1.24574	1.32036	1.30875	1.16278	1.32067	0.950627
1280.72	35.5827	1.0169	1.01538	1.01657	1.01712	1.04185	0.99669	1.04217	1.02398	1.0298	1.04136	1.03627	1.04067	1.00793	1.03788	1.04958	1.08166	1.03575	1.04052	1.06541	1.03882	1.06887	1.16204	1.14484	1.32758	1.30668	1.26104	1.24786	1.31905	1.31003	1.16577	1.31845	0.948599
1283.02	35.6222	1.01805	1.01586	1.01654	1.01718	1.04255	0.998168	1.04119	1.02344	1.03033	1.0414	1.03686	1.0414	1.0069	1.03703	1.04946	1.08151	1.03539	1.04155	1.06453	1.04035	1.06778	1.15708	1.13809	1.32535	1.30416	1.25979	1.25258	1.31839	1.31647	1.1663	1.32087	0.959342
1285.3	35.6617	1.0184	1.01674	1.01681	1.01706	1.04308	0.995808	1.04248	1.02248	1.03025	1.04231	1.03787	1.04256	1.00631	1.03654	1.04801	1.08079	1.0356	1.04047	1.0649	1.03928	1.06429	1.15499	1.13996	1.32873	1.30731	1.25193	1.25381	1.32006	1.31746	1.16562	1.32358	0.96087
1287.67	35.7012	1.01682	1.01724	1.01745	1.01723	1.04176	0.992494	1.04358	1.02325	1.02901	1.04276	1.03738	1.04206	1.00864	1.03824	1.04928	1.07872	1.03566	1.0393	1.06471	1.0376	1.06432	1.15592	1.1414	1.3304	1.30861	1.2529	1.24643	1.32162	1.31761	1.16723	1.32396	0.953552
1290.04	35.7407	1.01742	1.01672	1.01848	1.01752	1.04152	0.993804	1.04255	1.02379	1.02863	1.04204	1.0374	1.04189	1.00873	1.03948	1.05018	1.0777	1.03578	1.04044	1.06621	1.03828	1.06562	1.1536	1.13862	1.32621	1.30474	1.25498	1.24331	1.31679	1.31503	1.16897	1.32772	0.955955
1292.37	35.7802	1.01822	1.0168	1.01834	1.01655	1.04264	0.996601	1.04172	1.02469	1.03058	1.04063	1.03847	1.04213	1.00802	1.03882	1.04913	1.07938	1.03457	1.04226	1.06887	1.03972	1.0676	1.15379	1.14164	1.32674	1.30594	1.25714	1.24702	1.31166	1.31485	1.16989	1.32901	0.958507
1294.73	35.8198	1.01618	1.01771	1.0174	1.01568	1.04299	0.998431	1.04144	1.02553	1.0306	1.04146	1.03789	1.04203	1.00904	1.03853	1.04821	1.07984	1.03367	1.04124	1.0671	1.04019	1.06823	1.15529	1.14597	1.32745	1.30787	1.26005	1.24968	1.31047	1.31669	1.16867	1.32071	0.952349
1297.11	35.8593	1.01881	1.01545	1.01744	1.01729	1.04357	0.998287	1.04135	1.02405	1.02954	1.04279	1.03828	1.04224	1.00823	1.03907	1.04821	1.07866	1.03465	1.04035	1.06518	1.03947	1.06601	1.15536	1.14689	1.32667	1.3081	1.25766	1.24689	1.30879	1.31019	1.16961	1.32081	0.949068
1299.45	35.8988	1.01864	1.01388	1.01708	1.01943	1.04462	0.995727	1.04042	1.02341	1.03031	1.04246	1.03836	1.04281	1.00839	1.03902	1.04842	1.07785	1.03629	1.04065	1.06584	1.04103	1.06775	1.15696	1.14852	1.32826	1.30479	1.26266	1.2459	1.31238	1.31588	1.17221	1.32245	0.962026
1301.93	35.9383	1.01835	1.01465	1.01738	1.01913	1.04371	0.996216	1.04199	1.02299	1.02914	1.0422	1.03712	1.04163	1.01044	1.03872	1.04725	1.07906	1.03641	1.03922	1.06695	1.0405	1.06884	1.15546	1.14237	1.32983	1.30407	1.26001	1.24926	1.31378	1.32086	1.17182	1.32082	0.958505
1304.4	35.9778	1.0194	1.01506	1.01839	1.01962	1.0408	0.995303	1.04146	1.02532	1.02944	1.04102	1.0378	1.04025	1.00847	1.03892	1.04849	1.07927	1.03606	1.03916	1.06721	1.03833	1.0667	1.15618	1.13883	1.33713	1.31321	1.2544	1.25187	1.30999	1.31432	1.1698	1.31806	0.95706
1306.78	36.0173	1.01876	1.01686	1.0185	1.01868	1.04036	0.995627	1.04134	1.02697	1.03028	1.04262	1.03805	1.0416	1.00893	1.03804	1.04897	1.0785	1.03659	1.0393	1.06567	1.03963	1.06735	1.15926	1.1439	1.33489	1.31056	1.25321	1.2479	1.30812	1.30645	1.17635	1.326	0.951421
1309.14	36.0568	1.01973	1.01766	1.01847	1.01785	1.04194	0.995838	1.04189	1.02568	1.03022	1.04262	1.03829	1.04115	1.0105	1.03758	1.04745	1.07853	1.03534	1.0398	1.06593	1.041	1.0708	1.16357	1.14676	1.3287	1.30639	1.25254	1.24256	1.31007	1.31994	1.16893	1.32436	0.95395
1311.42	36.0963	1.01895	1.01711	1.01824	1.01823	1.04305	0.998491	1.04264	1.02475	1.03063	1.04246	1.03733	1.04252	1.00969	1.03857	1.04867	1.0788	1.0356	1.03982	1.06527	1.03927	1.0711	1.16358	1.14457	1.32984	1.30578	1.25127	1.24033	1.31124	1.31397	1.17303	1.31925	0.959493
1313.63	36.1358	1.01845	1.01711	1.0193	1.01998	1.04305	0.999424	1.04244	1.02618	1.03066	1.04297	1.03764	1.04444	1.0096	1.03971	1.04793	1.0788	1.03714	1.04072	1.06583	1.0398	1.0681	1.15851	1.14154	1.32647	1.3145	1.26221	1.24901	1.31625	1.31932	1.16576	1.32301	0.959191
1316.02	36.1753	1.02051	1.01671	1.01614	1.01898	1.04421	0.997132	1.04271	1.02576	1.03003	1.04189	1.03801	1.0413	1.01014	1.03995	1.0486	1.07868	1.03717	1.04197	1.06653	1.03931	1.06775	1.15789	1.14434	1.32608	1.31666	1.26205	1.24932	1.32242	1.31279	1.15825	1.31856	0.95792
1318.4	36.2148	1.0214	1.01645	1.01835	1.01702	1.04333	0.997175	1.04276	1.02433	1.03263	1.04224	1.03692	1.04167	1.01199	1.0403	1.04895	1.07926	1.03563	1.04232	1.06628	1.03957	1.06876	1.1572	1.15084	1.3274	1.31085	1.25407	1.24986	1.3124	1.3173	1.16955	1.32319	0.961846
1320.82	36.2543	1.02128	1.0146	1.01938	1.0199	1.04313	0.996499	1.04299	1.02442	1.03108	1.04206	1.0362	1.0416	1.0108	1.0398	1.04751	1.07744	1.03698	1.04134	1.06521	1.04059	1.07609	1.15552	1.15115	1.33533	1.30348	1.25261	1.25408	1.30792	1.31876	1.17702	1.31951	0.96271
1323.22	36.2938	1.01917	1.01577	1.01962	1.01891	1.04335	0.997152	1.04489	1.02322	1.02909	1.04296	1.03664	1.0413	1.01114	1.04011	1.04782	1.0783	1.03727	1.04092	1.06594	1.04068	1.06981	1.16226	1.14624	1.33012	1.30377	1.26095	1.24787	1.31085	1.31446	1.16337	1.32001	0.959025
1325.62	36.3333	1.02082	1.01702	1.01817	1.01821	1.04316	0.99637	1.04236	1.02579	1.03096	1.04232	1.03611	1.0423	1.00909	1.03785	1.04822	1.07814	1.03541	1.04083	1.06549	1.04078	1.06663	1.16577	1.14127	1.33282	1.30774	1.26597	1.25374	1.31279	1.3172	1.16827	1.3175	0.961216
1327.99	36.3728	1.01985	1.01687	1.01634	1.01808	1.04212	0.993714	1.04371	1.02656	1.02888	1.04058	1.03831	1.04241	1.00674	1.03612	1.04541	1.07704	1.03692	1.03966	1.06582	1.0389	1.06699	1.16179	1.14364	1.33063	1.3056	1.25713	1.25558	1.30761	1.30358	1.17142	1.32155	0.955791
1330.36	36.4123	1.02054	1.01675	1.01955	1.01825	1.04255	0.996503	1.04397	1.02484	1.03119	1.04241	1.03833	1.04394	1.00905	1.03909	1.04647	1.07917	1.03776	1.03945	1.06631	1.03815	1.06579	1.1642	1.14763	1.33016	1.30062	1.26267	1.2493	1.31032	1.29901	1.1689	1.32196	0.952062
1332.7	36.4519	1.02027	1.017	1.01706	1.01886	1.04395	0.996721	1.04265	1.02296	1.02921	1.04346	1.03853	1.0428	1.00956	1.03882	1.04839	1.07958	1.03635	1.04032	1.06707	1.03951	1.06682	1.16034	1.14508	1.33238	1.30618	1.25558	1.24987	1.31581	1.32492	1.16894	1.31854	0.960139
1335.09	36.4914	1.01804	1.01734	1.01811	1.01782	1.04347	0.996358	1.04348	1.02621	1.0318	1.04263	1.03734	1.04272	1.00612	1.03958	1.04842	1.08165	1.0347	1.0403	1.0676	1.03939	1.0682	1.1559	1.14116	1.32805	1.30292	1.25835	1.24154	1.31477	1.32207	1.17163	1.32137	0.954564
1337.47	36.5309	1.0191	1.01613	1.02006	1.01932	1.0431	0.995534	1.04183	1.02693	1.0276	1.04097	1.03584	1.04223	1.00629	1.04204	1.04787	1.07961	1.03431	1.04243	1.06467	1.04035	1.07355	1.16289	1.14047	1.32233	1.303	1.26045	1.24826	1.32001	1.31698	1.17483	1.32564	0.958514
1339.86	36.5704	1.02037	1.01485	1.01606	1.0197	1.04214	0.995976	1.04366	1.02388	1.03092	1.04104	1.03561	1.04182	1.00862	1.03608	1.04904	1.07963	1.03443	1.04198	1.06515	1.03895	1.06598	1.15944	1.14491	1.32355	1.30535	1.25856	1.25149	1.31608	1.31403	1.16922	1.32419	0.965263
1342.21	36.6099	1.02001	1.01561	1.01913	1.01879	1.04411	0.995383	1.04512	1.02407	1.03139	1.04383	1.03549	1.043	1.00754	1.03891	1.04738	1.07937	1.03612	1.04168	1.06525	1.04049	1.06531	1.15728	1.14741	1.32678	1.306	1.25862	1.25854	1.31678	1.31641	1.16918	1.31685	0.957568
1344.6	36.6494	1.01924	1.01678	1.01759	1.01788	1.04327	0.99639	1.0437	1.02477	1.0304	1.04218	1.03698	1.04111	1.00965	1.03826	1.04756	1.07837	1.03696	1.04047	1.06651	1.03937	1.07058	1.15439	1.14612	1.33056	1.3092	1.25956	1.2612	1.31252	1.31853	1.17041	1.31536	0.959617
1346.98	36.6889	1.0207	1.01749	1.01741	1.01735	1.04314	0.995834	1.04432	1.0248	1.02939	1.04166	1.03755	1.04368	1.00745	1.03752	1.04654	1.0794	1.03785	1.04102	1.06525	1.03949	1.07554	1.15512	1.149	1.32491	1.31367	1.26429	1.24484	1.31731	1.31416	1.16798	1.32452	0.957999
1349.33	36.7284	1.01897	1.01774	1.01957	1.02233	1.04385	0.99707	1.04181	1.02518	1.03068	1.04335	1.03893	1.04173	1.00989	1.03754	1.04835	1.08095	1.0361	1.04114	1.06584	1.03845	1.0693	1.16537	1.14557	1.32451	1.30835	1.25818	1.25542	1.31797	1.31493	1.16381	1.32397	0.964318
1351.74	36.7679	1.01909	1.01764	1.01883	1.02206	1.04419	0.998493	1.04311	1.0266	1.0302	1.03952	1.03818	1.04166	1.00968	1.0391	1.04787	1.08185	1.03844	1.04223	1.06668	1.04204	1.06583	1.15474	1.14838	1.32624	1.30407	1.2607	1.25496	1.31198	1.32063	1.16511	1.32427	0.958124
1354.09	36.8074	1.01828	1.01679	1.01762	1.02211	1.04395	0.996163	1.04454	1.02379	1.02952	1.04239	1.03807	1.04381	1.00919	1.03718	1.04827	1.07948	1.03756	1.04232	1.06484	1.0408	1.06639	1.16129	1.15329	1.32487	1.31106	1.25901	1.24755	1.31513	1.31424	1.164	1.33086	0.949659
1356.36	36.8469	1.01953	1.01634	1.01841	1.02171	1.0436	0.996542	1.04356	1.02273	1.02944	1.04385	1.03819	1.04366	1.00885	1.03701	1.04843	1.08006	1.0359	1.04174	1.06501	1.03999	1.06635	1.15929	1.14288	1.32774	1.31187	1.25467	1.25034	1.3094	1.3127	1.17064	1.31591	0.959419
1358.76	36.8864	1.02114	1.0163	1.01822	1.0186	1.04356	0.99849	1.045	1.02332	1.03001	1.04141	1.0373	1.04202	1.00907	1.03764	1.04917	1.08103	1.03556	1.04136	1.0655	1.04076	1.06337	1.16294	1.13947	1.3297	1.30441	1.25504	1.2499	1.30776	1.31122	1.17008	1.31468	0.970807
1361.2	36.9259	1.02107	1.01422	1.01727	1.01857	1.04376	0.996689	1.04446	1.02332	1.03218	1.04121	1.03757	1.04168	1.00984	1.03985	1.046	1.08129	1.03648	1.04127	1.06638	1.04234	1.07169	1.16231	1.14928	1.33296	1.3114	1.25677	1.25292	1.3164	1.31584	1.17059	1.32253	0.949448
1363.62	36.9654	1.0213	1.01711	1.0196	1.01936	1.04422	0.998373	1.04269	1.02606	1.03047	1.0419	1.03961	1.04217	1.01027	1.03773	1.04996	1.08132	1.03579	1.04184	1.06609	1.04117	1.06993	1.16283	1.14649	1.32984	1.30529	1.25682	1.24836	1.31436	1.31654	1.16852	1.32074	0.953985
1365.97	37.0049	1.02015	1.01855	1.01967	1.01902	1.04351	0.996423	1.0448	1.02553	1.0295	1.04146	1.03736	1.04249	1.00818	1.03904	1.04811	1.07836	1.03833	1.04025	1.06459	1.03923	1.0734	1.16661	1.14334	1.32661	1.30654	1.25822	1.25757	1.31858	1.31571	1.16965	1.32746	0.956029
1368.33	37.0444	1.02155	1.01743	1.0186	1.01849	1.04298	0.995926	1.04227	1.02604	1.03003	1.04183	1.03711	1.04252	1.00915	1.03716	1.04824	1.08023	1.03672	1.03933	1.06552	1.03854	1.06856	1.15783	1.14466	1.32897	1.30885	1.25451	1.25046	1.31397	1.31372	1.16699	1.33121	0.957515
1370.66	37.084	1.02045	1.01608	1.01869	1.01926	1.04403	0.996926	1.04178	1.02629	1.03087	1.04236	1.03775	1.04209	1.00983	1.03667	1.04768	1.07863	1.03478	1.04119	1.06452	1.03818	1.06811	1.15758	1.14163	1.32285	1.29795	1.26007	1.24654	1.31222	1.32006	1.16831	1.32964	0.946472
1373.02	37.1235	1.02067	1.01828	1.0179	1.01906	1.04078	1.00026	1.04421	1.02462	1.03207	1.04424	1.0352	1.04308	1.0101	1.03748	1.0484	1.08029	1.03701	1.04212	1.06753	1.04121	1.07218	1.1558	1.14472	1.32164	1.29678	1.25872	1.24855	1.31371	1.31179	1.16655	1.32334	0.945536
1375.37	37.163	1.01951	1.01782	1.01831	1.02052	1.04304	0.998072	1.04512	1.02548	1.03099	1.04257	1.03709	1.04284	1.0085	1.03851	1.04649	1.07958	1.03759	1.04016	1.06397	1.04017	1.06677	1.16006	1.14949	1.32889	1.30588	1.25652	1.24855	1.31013	1.31432	1.16499	1.32373	0.96117
1377.77	37.2025	1.02025	1.01629	1.01916	1.01988	1.04435	0.996723	1.04379	1.02551	1.03014	1.04096	1.03786	1.04344	1.00786	1.03758	1.05153	1.08063	1.03528	1.03987	1.0655	1.03847	1.06755	1.15882	1.14953	1.33035	1.30545	1.24958	1.25298	1.31036	1.31695	1.1672	1.31685	0.959966
1380.13	37.242	1.02186	1.01606	1.01916	1.01918	1.04423	0.994661	1.04343	1.02468	1.02935	1.04179	1.03741	1.04446	1.00739	1.03686	1.04916	1.07936	1.03751	1.04187	1.06581	1.04074	1.06505	1.15707	1.15074	1.33254	1.31055	1.25811	1.24769	1.31244	1.31818	1.17264	1.32069	0.951902
1382.54	37.2815	1.02066	1.01496	1.01911	1.01841	1.04365	0.999167	1.04395	1.02342	1.03003	1.04404	1.03773	1.04242	1.00908	1.03944	1.04613	1.08071	1.03652	1.04206	1.06577	1.03882	1.0663	1.16387	1.15199	1.33135	1.30982	1.25632	1.24951	1.31018	1.32188	1.16684	1.32144	0.956865
1384.97	37.321	1.02085	1.01522	1.02049	1.01916	1.04302	0.995181	1.04392	1.02472	1.02796	1.04318	1.03587	1.04365	1.008	1.03966	1.05008	1.07881	1.03703	1.04184	1.06853	1.03768	1.07619	1.16591	1.14171	1.33007	1.3028	1.25159	1.25107	1.31072	1.31232	1.1691	1.31842	0.956146
1387.38	37.3605	1.02201	1.01727	1.01767	1.01976	1.04448	0.995628	1.04369	1.02526	1.03051	1.04058	1.03739	1.04323	1.01057	1.03811	1.04899	1.07877	1.03365	1.04193	1.06666	1.04251	1.07	1.16102	1.14406	1.32829	1.2993	1.25352	1.25158	1.3082	1.31201	1.17031	1.32304	0.959108
1389.68	37.4	1.02072	1.01788	1.01812	1.01878	1.04431	0.994616	1.04312	1.02434	1.03028	1.04227	1.03782	1.04214	1.00877	1.0401	1.04792	1.0804	1.03823	1.04008	1.06529	1.04044	1.06735	1.15944	1.15111	1.32609	1.30302	1.25444	1.24261	1.3149	1.31828	1.17115	1.31594	0.951796
1391.99	37.4395	1.02211	1.01494	1.01859	1.02049	1.0442	0.995346	1.04519	1.02338	1.032	1.0448	1.03754	1.04223	1.01123	1.03598	1.05089	1.07719	1.0366	1.04067	1.06636	1.04112	1.06737	1.16052	1.14505	1.33792	1.30089	1.25346	1.25025	1.32093	1.32176	1.17549	1.3177	0.95428
1394.29	37.479	1.02083	1.01615	1.01791	1.02076	1.0433	0.993506	1.04433	1.02377	1.02894	1.0438	1.03602	1.0411	1.0099	1.03819	1.04992	1.07801	1.03656	1.03965	1.06583	1.04001	1.07091	1.17035	1.15579	1.33136	1.30547	1.26631	1.25452	1.30295	1.32064	1.17288	1.32647	0.955115
1396.67	37.5185	1.02106	1.01573	1.01683	1.01898	1.04362	0.998396	1.04551	1.02556	1.02699	1.0428	1.03636	1.04023	1.00748	1.03929	1.04575	1.07955	1.03543	1.04074	1.06467	1.03963	1.06629	1.16276	1.15089	1.33092	1.30595	1.26027	1.25378	1.3081	1.31492	1.16925	1.32628	0.954697
1399.16	37.558	1.01937	1.01658	1.02038	1.01888	1.0436	0.994237	1.04286	1.02592	1.02926	1.04339	1.03724	1.04289	1.00882	1.03858	1.04681	1.07839	1.03498	1.04057	1.06771	1.03962	1.07138	1.15736	1.15125	1.33522	1.31298	1.2656	1.24333	1.31409	1.3156	1.17158	1.3277	0.954309
1401.61	37.5975	1.02111	1.01678	1.01647	1.02173	1.04661	0.994642	1.04225	1.02546	1.02939	1.04434	1.03625	1.04483	1.00899	1.03781	1.04574	1.08112	1.03618	1.03964	1.06645	1.04053	1.06958	1.15724	1.14424	1.33873	1.30087	1.25891	1.23824	1.31265	1.31585	1.16786	1.32078	0.953071
1403.92	37.637	1.02075	1.01755	1.01756	1.02061	1.04593	0.993228	1.04592	1.02593	1.03045	1.04155	1.03834	1.0427	1.01033	1.03934	1.0479	1.08037	1.03794	1.04137	1.0661	1.04157	1.07211	1.14956	1.14271	1.32872	1.31149	1.25555	1.2503	1.31705	1.31611	1.16895	1.32067	0.949177
1406.27	37.6765	1.02059	1.01786	1.01721	1.02082	1.04301	0.996135	1.04376	1.02646	1.0309	1.04207	1.0386	1.04381	1.00887	1.03739	1.04732	1.0804	1.03544	1.04125	1.06518	1.03958	1.07318	1.15553	1.14851	1.3268	1.31015	1.25354	1.25578	1.31451	1.3103	1.17452	1.32365	0.950159
1408.6	37.716	1.02026	1.01778	1.01792	1.01956	1.04386	0.99556	1.04504	1.02461	1.03059	1.04012	1.03939	1.04227	1.00881	1.03859	1.04731	1.08099	1.03438	1.03931	1.06565	1.03964	1.06859	1.15836	1.14421	1.3278	1.31192	1.26408	1.24981	1.30719	1.3201	1.17433	1.3229	0.957184
1410.99	37.7556	1.02132	1.01527	1.01885	1.01967	1.04422	0.996137	1.04327	1.02726	1.02914	1.04263	1.03832	1.04223	1.00772	1.03897	1.04935	1.07998	1.03598	1.03916	1.06606	1.03945	1.06923	1.15239	1.14347	1.32939	1.30605	1.26346	1.24986	1.31205	1.31364	1.17659	1.32006	0.956624
1413.34	37.7951	1.02044	1.01678	1.0188	1.02015	1.04423	0.99491	1.0435	1.02411	1.02775	1.04272	1.03783	1.0415	1.00807	1.03758	1.05017	1.08109	1.03558	1.0414	1.06502	1.03862	1.06845	1.153	1.15282	1.33597	1.30956	1.25625	1.24694	1.31646	1.31216	1.17272	1.32657	0.955915
1415.75	37.8346	1.01932	1.01747	1.01733	1.02045	1.04506	0.994529	1.04361	1.02445	1.02957	1.04493	1.03777	1.04296	1.00742	1.03801	1.04662	1.08123	1.03505	1.03957	1.06287	1.03822	1.06777	1.15812	1.15039	1.33209	1.31345	1.25619	1.24916	1.31512	1.3125	1.1713	1.33012	0.955962
1418.13	37.8741	1.0204	1.01759	1.01712	1.02013	1.04383	0.99429	1.04388	1.02427	1.03057	1.04326	1.03815	1.04395	1.00675	1.03997	1.04716	1.07981	1.03478	1.03905	1.06714	1.03727	1.06567	1.15635	1.14451	1.32484	1.30718	1.24893	1.2557	1.30882	1.32028	1.17284	1.32611	0.951959
1420.52	37.9136	1.01943	1.01716	1.01804	1.01875	1.04245	0.997571	1.04397	1.02471	1.03094	1.04285	1.03798	1.04421	1.00685	1.03996	1.05014	1.08055	1.03596	1.03905	1.06462	1.04024	1.06834	1.15629	1.14639	1.32817	1.30888	1.25287	1.25352	1.31166	1.31426	1.17149	1.32349	0.951898
1422.85	37.9531	1.01937	1.01794	1.01801	1.01783	1.04313	0.994432	1.04146	1.02525	1.03185	1.04061	1.03653	1.04471	1.00571	1.03766	1.04994	1.08091	1.03507	1.03904	1.06485	1.03989	1.07073	1.16171	1.1449	1.33604	1.31556	1.25931	1.25325	1.31214	1.31589	1.16485	1.32348	0.953818
1425.21	37.9926	1.02042	1.01865	1.01799	1.02053	1.04406	0.998873	1.0423	1.02601	1.02993	1.0415	1.03748	1.04485	1.00721	1.03892	1.04853	1.08016	1.03535	1.0405	1.06677	1.04086	1.06953	1.16054	1.14472	1.33687	1.31126	1.253	1.25214	1.30984	1.31361	1.17055	1.3232	0.946489
1427.54	38.0321	1.01948	1.0186	1.01945	1.01981	1.04438	0.996909	1.04209	1.02505	1.02997	1.0416	1.0392	1.04218	1.00876	1.03914	1.04713	1.08002	1.03664	1.03955	1.06481	1.04157	1.06662	1.16146	1.14833	1.33331	1.3093	1.25361	1.24175	1.31972	1.31708	1.17663	1.32116	0.954411
1429.91	38.0716	1.02027	1.01585	1.01811	1.01987	1.04292	0.996696	1.04181	1.02548	1.03018	1.04237	1.03921	1.04349	1.00705	1.03877	1.04642	1.08181	1.03617	1.03991	1.06413	1.04179	1.06482	1.16048	1.15099	1.32934	1.30795	1.25615	1.24577	1.31544	1.31619	1.17107	1.31785	0.955316
1432.36	38.1111	1.01863	1.01635	1.01762	1.01965	1.043	0.996565	1.04412	1.02692	1.03006	1.04421	1.03953	1.04416	1.00657	1.03758	1.0457	1.07894	1.03442	1.04151	1.06601	1.0396	1.06598	1.15827	1.15103	1.33897	1.31088	1.25519	1.25001	1.31	1.31247	1.17117	1.31783	0.964877
1434.8	38.1506	1.0193	1.01803	1.01635	1.018	1.04469	0.995802	1.04216	1.02487	1.03072	1.04479	1.03903	1.04245	1.0081	1.03722	1.04528	1.07811	1.03484	1.04168	1.06496	1.03924	1.06822	1.15582	1.14433	1.32958	1.307	1.25946	1.24697	1.30849	1.31664	1.16559	1.31894	0.961823
1437.08	38.1901	1.01948	1.01761	1.01872	1.01862	1.04368	0.995393	1.04263	1.02481	1.03068	1.04531	1.03632	1.0421	1.00777	1.03903	1.04565	1.08021	1.03578	1.04203	1.06442	1.04035	1.07172	1.15579	1.14641	1.32379	1.30499	1.26111	1.24951	1.30884	1.31749	1.16663	1.324	0.957327
1439.4	38.2296	1.02053	1.018	1.01726	1.01873	1.04265	0.995686	1.04493	1.02538	1.03058	1.04437	1.03696	1.04203	1.00637	1.03896	1.04808	1.08056	1.03542	1.04123	1.06456	1.0402	1.07174	1.16078	1.14721	1.32702	1.30775	1.25542	1.24722	1.31331	1.3105	1.16936	1.32497	0.956386
1441.76	38.2691	1.01976	1.01814	1.01743	1.01987	1.04261	0.994369	1.04432	1.02523	1.03008	1.04384	1.03812	1.04251	1.00725	1.03848	1.04818	1.08089	1.03536	1.03965	1.0641	1.03965	1.06762	1.16447	1.14798	1.33086	1.3096	1.25578	1.24501	1.31032	1.30789	1.17295	1.32515	0.954718
1444.13	38.3086	1.01997	1.0186	1.0198	1.02156	1.04225	0.992901	1.0432	1.02538	1.03135	1.04294	1.03757	1.04374	1.00845	1.03855	1.04782	1.08143	1.03639	1.0399	1.06265	1.04094	1.0713	1.162	1.14851	1.3324	1.31124	1.26054	1.24583	1.30578	1.30872	1.17002	1.32215	0.95317
1446.49	38.3481	1.01952	1.01797	1.01887	1.0212	1.04412	0.992464	1.04422	1.02497	1.0333	1.04188	1.0375	1.04302	1.00736	1.03863	1.04839	1.08159	1.03602	1.04054	1.06392	1.04014	1.0776	1.15472	1.14578	1.32782	1.31094	1.25909	1.24754	1.30564	1.31008	1.16635	1.32519	0.96396
1448.83	38.3877	1.01875	1.01672	1.01841	1.01978	1.04527	0.993721	1.04419	1.02433	1.03214	1.04254	1.03825	1.04331	1.00678	1.03894	1.04734	1.08035	1.03541	1.03976	1.06659	1.03744	1.07338	1.15295	1.1425	1.33118	1.30636	1.25721	1.24988	1.30583	1.31185	1.16706	1.32765	0.960777
1451.3	38.4272	1.01926	1.01798	1.02012	1.02037	1.04326	0.994393	1.04385	1.02334	1.03092	1.04339	1.03805	1.04375	1.00795	1.03892	1.04764	1.07974	1.03627	1.03974	1.06635	1.03797	1.06678	1.15815	1.14467	1.32589	1.30392	1.26396	1.2507	1.30527	1.30806	1.16597	1.32231	0.95313
1453.81	38.4667	1.01835	1.02056	1.01934	1.02041	1.04372	0.992146	1.04361	1.0228	1.03228	1.04272	1.03822	1.04251	1.00931	1.03841	1.04876	1.07925	1.03699	1.04028	1.06676	1.03882	1.06753	1.15874	1.14961	1.31979	1.30593	1.26612	1.24478	1.30754	1.31239	1.16708	1.3144	0.952691
1456.05	38.5062	1.02019	1.01978	1.01995	1.01993	1.04479	0.991933	1.04289	1.02216	1.03151	1.04324	1.03914	1.04182	1.00834	1.03968	1.04836	1.07844	1.03577	1.04015	1.06608	1.04008	1.06811	1.15603	1.14697	1.32563	1.30749	1.25783	1.23891	1.31402	1.31842	1.17024	1.32057	0.95224
1458.28	38.5457	1.02138	1.01841	1.02059	1.021	1.04491	0.992755	1.04406	1.02286	1.03059	1.04484	1.03847	1.04159	1.00685	1.04081	1.04706	1.07882	1.03523	1.04124	1.06486	1.042	1.06805	1.15467	1.14569	1.32923	1.30993	1.25766	1.24337	1.3148	1.31215	1.17002	1.32382	0.956955
1460.67	38.5852	1.02026	1.01687	1.0169	1.02121	1.04429	0.995152	1.04456	1.02673	1.03154	1.04317	1.03773	1.04225	1.00775	1.03891	1.04606	1.07874	1.03657	1.04086	1.06578	1.0425	1.07022	1.15792	1.14591	1.33254	1.31088	1.26026	1.24903	1.31059	1.31144	1.16991	1.31654	0.956569
1463.04	38.6247	1.01931	1.0187	1.01769	1.02104	1.04583	0.994274	1.04291	1.02557	1.03136	1.04089	1.03814	1.04112	1.00903	1.03798	1.04688	1.07996	1.03619	1.03796	1.06735	1.04198	1.07022	1.16399	1.14325	1.32396	1.30575	1.2578	1.25356	1.31194	1.31706	1.16729	1.32379	0.951604
1465.42	38.6642	1.02203	1.01828	1.01897	1.02041	1.0462	0.993122	1.04372	1.02262	1.03143	1.04201	1.04132	1.04304	1.00793	1.03936	1.04778	1.07943	1.03549	1.03882	1.0684	1.04054	1.07291	1.15841	1.13955	1.32462	1.30333	1.25961	1.25231	1.31583	1.30938	1.17259	1.32543	0.953278
1467.77	38.7037	1.02157	1.01751	1.01818	1.01903	1.04426	0.991313	1.04361	1.0235	1.03156	1.0429	1.04086	1.04554	1.00553	1.04046	1.04746	1.07786	1.0359	1.04116	1.06691	1.04091	1.07394	1.15516	1.14338	1.32839	1.30905	1.25298	1.25504	1.31757	1.31471	1.17162	1.32368	0.95634
1470.19	38.7432	1.02069	1.01761	1.01977	1.02017	1.04236	0.992535	1.04262	1.02402	1.03113	1.04239	1.03895	1.04332	1.00735	1.03699	1.04851	1.07992	1.03741	1.04059	1.06662	1.03905	1.06627	1.15897	1.14701	1.32928	1.30858	1.25616	1.25255	1.32292	1.32151	1.17177	1.33666	0.949371
1472.56	38.7827	1.01914	1.01782	1.0207	1.02038	1.04381	0.993142	1.04412	1.0242	1.03071	1.04403	1.03846	1.04187	1.00772	1.03852	1.04885	1.08048	1.03608	1.04007	1.065	1.0394	1.0696	1.1581	1.15087	1.33182	1.30584	1.2576	1.24826	1.31759	1.31139	1.16466	1.32623	0.956871
1474.95	38.8222	1.02094	1.01878	1.02024	1.01972	1.04266	0.996951	1.04398	1.02414	1.03076	1.04315	1.03869	1.04244	1.00772	1.03799	1.04776	1.07906	1.0362	1.04012	1.06472	1.03924	1.06952	1.15812	1.15033	1.33017	1.29932	1.26165	1.24166	1.31394	1.30854	1.17144	1.32353	0.958021
1477.29	38.8617	1.02036	1.01913	1.0196	1.01868	1.04575	0.996477	1.04559	1.02512	1.03163	1.04369	1.03814	1.04258	1.00617	1.03736	1.0473	1.07898	1.03587	1.03975	1.06694	1.03918	1.0679	1.15502	1.15086	1.33253	1.30982	1.2645	1.24432	1.30742	1.31159	1.16748	1.3204	0.952912
1479.68	38.9012	1.02258	1.01806	1.01653	1.02145	1.04385	0.99302	1.04352	1.02451	1.03058	1.04399	1.03763	1.04384	1.00481	1.04051	1.0501	1.07895	1.03453	1.04082	1.06551	1.0394	1.07123	1.16207	1.14964	1.33559	1.3078	1.25596	1.24662	1.31428	1.31407	1.16216	1.32186	0.953863
1482.05	38.9407	1.02139	1.01659	1.01567	1.02025	1.04691	0.990172	1.0458	1.0219	1.02912	1.04234	1.0382	1.04418	1.00692	1.03837	1.04856	1.08056	1.03548	1.04186	1.06614	1.04054	1.07353	1.15888	1.15098	1.32885	1.31327	1.25603	1.24646	1.31467	1.31393	1.16458	1.3196	0.954943
1484.36	38.9802	1.02107	1.01768	1.01789	1.01952	1.04335	0.994672	1.04249	1.02531	1.0289	1.04192	1.03757	1.04407	1.00975	1.03735	1.0483	1.08125	1.03603	1.04062	1.06515	1.03613	1.06848	1.16503	1.14488	1.31853	1.31086	1.25708	1.25079	1.31822	1.31607	1.16248	1.32572	0.96138
1486.79	39.0198	1.02096	1.01706	1.01756	1.01911	1.04285	0.994311	1.04338	1.02636	1.03141	1.04256	1.03755	1.04343	1.00766	1.04001	1.04943	1.07896	1.0362	1.03925	1.06349	1.03976	1.06824	1.15493	1.14553	1.32876	1.30316	1.25695	1.24728	1.31797	1.31216	1.17241	1.32583	0.955172
1489.28	39.0593	1.02219	1.01866	1.01907	1.02055	1.04429	0.992547	1.04377	1.02523	1.02932	1.04159	1.03731	1.04382	1.00602	1.04045	1.04919	1.07871	1.03505	1.03889	1.0652	1.04075	1.07139	1.15557	1.14691	1.3237	1.3034	1.24801	1.24726	1.3116	1.31644	1.16464	1.3202	0.953302
1491.77	39.0988	1.02355	1.01917	1.0215	1.02069	1.04451	0.991826	1.04154	1.02459	1.02996	1.04084	1.03726	1.04244	1.00724	1.03966	1.04869	1.07914	1.03516	1.03867	1.06532	1.03958	1.07129	1.15706	1.15126	1.32689	1.31471	1.25663	1.24815	1.31209	1.31498	1.16527	1.32038	0.957181
1494.12	39.1383	1.02075	1.01784	1.02075	1.02002	1.04384	0.995852	1.04589	1.02592	1.03049	1.04288	1.03882	1.04229	1.00874	1.0381	1.04732	1.081	1.0351	1.04063	1.06455	1.03915	1.06707	1.14897	1.14426	1.32609	1.30747	1.25542	1.24898	1.31277	1.31189	1.15682	1.31864	0.957115
1496.41	39.1778	1.02012	1.01821	1.02067	1.01863	1.04308	0.995665	1.04671	1.02472	1.03112	1.04029	1.03767	1.04427	1.00662	1.0384	1.04827	1.08025	1.03549	1.03803	1.06428	1.04077	1.07212	1.15489	1.14788	1.32822	1.30659	1.26187	1.24804	1.3176	1.31149	1.1663	1.3204	0.953267
1498.73	39.2173	1.02073	1.01732	1.01939	1.02062	1.04415	0.996412	1.04353	1.02475	1.03081	1.04182	1.03874	1.04273	1.00754	1.03725	1.04896	1.08009	1.03506	1.04081	1.06334	1.03851	1.0745	1.154	1.14558	1.33279	1.31481	1.25748	1.24215	1.31883	1.30856	1.1617	1.32085	0.952805
1501.02	39.2568	1.02168	1.01573	1.01851	1.02045	1.04329	0.996737	1.04452	1.02544	1.02995	1.04305	1.03742	1.0453	1.0074	1.03794	1.04739	1.08055	1.0348	1.04139	1.06479	1.03955	1.07007	1.15494	1.14241	1.33037	1.31019	1.25937	1.24731	1.31613	1.31305	1.17427	1.32051	0.957773
1503.41	39.2963	1.02334	1.01702	1.01699	1.02031	1.04403	0.995876	1.04261	1.02597	1.02852	1.04106	1.03815	1.04302	1.00679	1.03624	1.04687	1.07987	1.03289	1.04168	1.06558	1.03898	1.06401	1.15587	1.14091	1.33586	1.31219	1.25665	1.24289	1.31224	1.31044	1.18091	1.32476	0.946392
1505.79	39.3358	1.0234	1.01802	1.01798	1.01928	1.04255	0.995673	1.04243	1.02518	1.02909	1.04171	1.03571	1.0441	1.00439	1.03759	1.04624	1.07845	1.03467	1.03838	1.06568	1.0396	1.06586	1.15396	1.14345	1.32373	1.30514	1.25544	1.23861	1.31629	1.30703	1.17576	1.32565	0.962987
1508.18	39.3753	1.02153	1.02033	1.01911	1.02162	1.04475	0.996401	1.04261	1.02572	1.03135	1.04243	1.0392	1.04425	1.0048	1.03846	1.04508	1.08087	1.03455	1.03832	1.06619	1.0409	1.0706	1.15894	1.14203	1.32786	1.30425	1.25454	1.2383	1.31568	1.31029	1.17116	1.32003	0.964925
1510.56	39.4148	1.02218	1.01892	1.01748	1.01954	1.04318	0.993557	1.04323	1.02312	1.0277	1.04248	1.03727	1.04122	1.00449	1.04059	1.04479	1.08273	1.03499	1.04016	1.0643	1.03921	1.07108	1.15936	1.15094	1.3273	1.31153	1.25381	1.25185	1.3167	1.31047	1.17077	1.32338	0.968348
1512.91	39.4543	1.02063	1.01788	1.01845	1.02229	1.04463	0.995536	1.04521	1.02574	1.02916	1.04421	1.03754	1.04148	1.00764	1.03731	1.0485	1.08033	1.0358	1.04235	1.06616	1.03894	1.06625	1.15993	1.1513	1.32796	1.31069	1.24715	1.2462	1.3177	1.31229	1.17651	1.32244	0.962702
1515.21	39.4938	1.02047	1.01778	1.01836	1.02042	1.04476	0.993434	1.04427	1.0267	1.02923	1.0434	1.0376	1.04352	1.00738	1.03737	1.04692	1.08067	1.03651	1.04281	1.06585	1.04134	1.07498	1.16124	1.15637	1.33214	1.30624	1.25518	1.25971	1.30357	1.31638	1.16991	1.32542	0.951387
1517.63	39.5333	1.02264	1.0192	1.01848	1.02259	1.04114	0.995385	1.04359	1.02589	1.02946	1.04206	1.03801	1.04444	1.00517	1.04121	1.04596	1.07831	1.0353	1.0403	1.06624	1.04239	1.0729	1.15184	1.15251	1.33056	1.30099	1.25265	1.24296	1.30575	1.32504	1.1738	1.32211	0.953788
1520.1	39.5728	1.02201	1.01845	1.01923	1.02055	1.04222	0.990799	1.04436	1.02406	1.03131	1.04399	1.03738	1.04432	1.00575	1.03688	1.04712	1.07869	1.03443	1.04133	1.0657	1.04047	1.06863	1.16085	1.15313	1.33783	1.30899	1.25543	1.2573	1.31483	1.31286	1.17189	1.32059	0.949511
1522.5	39.6123	1.02166	1.01602	1.02061	1.02046	1.04537	0.998522	1.04261	1.02561	1.02863	1.04376	1.03927	1.04172	1.00687	1.03806	1.04695	1.08156	1.0343	1.04113	1.06253	1.03989	1.06754	1.15831	1.15443	1.33709	1.30603	1.25002	1.26175	1.31509	1.3168	1.17223	1.32089	0.94929
1524.8	39.6519	1.02069	1.01737	1.02051	1.02088	1.04544	0.99587	1.04288	1.02917	1.0298	1.04195	1.0404	1.04061	1.01073	1.03745	1.04935	1.07958	1.03463	1.0372	1.06639	1.04039	1.07295	1.16077	1.14954	1.33068	1.30854	1.2604	1.24631	1.30967	1.31264	1.17505	1.31582	0.952836
1527.13	39.6914	1.02358	1.01734	1.0182	1.02111	1.04497	0.993501	1.04501	1.02587	1.03181	1.0415	1.03544	1.04159	1.00546	1.04016	1.04875	1.08015	1.03399	1.04073	1.06498	1.0387	1.06911	1.1643	1.14531	1.32524	1.30723	1.26112	1.24758	1.30764	1.3167	1.16892	1.31574	0.953113
1529.45	39.7309	1.02395	1.01674	1.01953	1.01945	1.0444	0.992659	1.04504	1.0267	1.03007	1.04363	1.03683	1.04439	1.00616	1.04058	1.04645	1.08117	1.033	1.03874	1.06383	1.04032	1.07021	1.15253	1.14796	1.32033	1.30871	1.26048	1.24739	1.31314	1.31365	1.1706	1.32041	0.955199
1531.82	39.7704	1.01845	1.01688	1.01877	1.02034	1.0419	0.995072	1.04679	1.02384	1.02961	1.04349	1.04004	1.04339	1.00874	1.03813	1.05007	1.0817	1.03512	1.03827	1.0642	1.03973	1.07131	1.16301	1.14555	1.325	1.30129	1.26503	1.24724	1.31422	1.31414	1.16849	1.32422	0.959519
1534.22	39.8099	1.01844	1.01603	1.01864	1.02012	1.04255	0.993271	1.04427	1.02328	1.0309	1.04609	1.03804	1.04345	1.00821	1.03819	1.04688	1.07736	1.03732	1.04032	1.06706	1.03948	1.07	1.15927	1.14968	1.3246	1.31389	1.25553	1.25643	1.31224	1.3173	1.17552	1.32429	0.958045
1536.63	39.8494	1.02059	1.01793	1.01873	1.02028	1.04416	0.994826	1.04773	1.02728	1.0277	1.04442	1.03856	1.04345	1.00569	1.03982	1.04856	1.08134	1.03764	1.03946	1.06471	1.03953	1.06568	1.15692	1.1513	1.33243	1.30545	1.25592	1.24876	1.31592	1.3156	1.17271	1.32288	0.953984
1538.94	39.8889	1.0199	1.01705	1.01917	1.02204	1.04305	0.994405	1.04514	1.02604	1.02877	1.04417	1.03864	1.04275	1.00652	1.03989	1.04935	1.08132	1.03459	1.04291	1.06635	1.03965	1.06515	1.153	1.14771	1.33143	1.31094	1.25628	1.24407	1.31355	1.31307	1.16792	1.32297	0.953463
1541.3	39.9284	1.02255	1.01693	1.02046	1.01962	1.04556	0.994386	1.04378	1.02665	1.02994	1.04067	1.03601	1.04466	1.00513	1.03588	1.0446	1.08342	1.03632	1.03822	1.06473	1.04073	1.06648	1.15416	1.14952	1.32429	1.30578	1.25671	1.24628	1.31633	1.31131	1.16742	1.32039	0.957607
1543.68	39.9679	1.02072	1.01695	1.01945	1.02083	1.04694	0.990182	1.0444	1.02395	1.03048	1.04363	1.03796	1.04262	1.00639	1.03779	1.04501	1.07993	1.03438	1.04074	1.06613	1.03997	1.06633	1.16256	1.1461	1.31411	1.30022	1.25781	1.24141	1.31591	1.3154	1.16996	1.31795	0.956022
1546.12	40.0074	1.02144	1.01932	1.01701	1.02235	1.04465	0.992535	1.04503	1.02683	1.02976	1.041	1.03972	1.03892	1.00489	1.03976	1.04474	1.07971	1.0334	1.03981	1.06443	1.03952	1.0695	1.15987	1.13921	1.31441	1.30426	1.2557	1.24122	1.31271	1.31506	1.16414	1.3176	0.957866
1548.51	40.0469	1.02011	1.01918	1.01961	1.02095	1.04621	0.992089	1.0452	1.02919	1.0307	1.04427	1.03719	1.04278	1.00828	1.03847	1.04796	1.08015	1.03477	1.03932	1.0661	1.0386	1.07191	1.15686	1.14291	1.32415	1.30181	1.25683	1.25783	1.31515	1.31426	1.17168	1.31996	0.949338
1550.93	40.0864	1.02149	1.01623	1.02143	1.02208	1.04609	0.995352	1.04538	1.02519	1.03171	1.04221	1.03644	1.04371	1.00638	1.0381	1.04997	1.08193	1.0355	1.04082	1.06629	1.03911	1.07079	1.16113	1.14951	1.31963	1.30549	1.2562	1.25792	1.30953	1.31035	1.17105	1.32197	0.946956
1553.33	40.1259	1.02099	1.01697	1.02134	1.02063	1.04416	0.994368	1.04593	1.02559	1.03044	1.0425	1.03793	1.04243	1.00441	1.04056	1.04662	1.08304	1.03607	1.03879	1.0678	1.04033	1.06998	1.15091	1.14384	1.32782	1.30475	1.25867	1.2481	1.31388	1.31281	1.16934	1.31561	0.957679
1555.71	40.1654	1.0209	1.01631	1.02017	1.02237	1.04357	0.996716	1.04323	1.024	1.03093	1.04104	1.03684	1.04465	1.00826	1.0392	1.04685	1.08124	1.03616	1.04097	1.06812	1.04049	1.06998	1.15661	1.14494	1.32705	1.30826	1.25847	1.24245	1.31067	1.31584	1.16608	1.31771	0.959117
1558.01	40.2049	1.02115	1.01716	1.02029	1.02176	1.04495	0.994137	1.04526	1.0247	1.03047	1.04221	1.0361	1.04415	1.0074	1.03786	1.04737	1.07708	1.03687	1.04038	1.06642	1.04017	1.07244	1.15945	1.14611	1.32839	1.30376	1.25184	1.25291	1.30894	1.30713	1.16366	1.3185	0.961223
1560.34	40.2444	1.02089	1.01843	1.01915	1.01899	1.04424	0.995302	1.04493	1.02627	1.02879	1.04309	1.03412	1.042	1.00697	1.03867	1.04855	1.07917	1.03685	1.03873	1.06569	1.04002	1.0715	1.15172	1.14663	1.32471	1.30656	1.25476	1.24806	1.31211	1.30808	1.16739	1.32393	0.964547
1562.68	40.284	1.02142	1.01894	1.01898	1.02074	1.04418	0.99456	1.04455	1.0251	1.02714	1.04241	1.03861	1.04253	1.00699	1.03837	1.0477	1.07891	1.0355	1.04124	1.06463	1.03929	1.07027	1.15772	1.14754	1.32637	1.30346	1.25934	1.24491	1.31176	1.30853	1.1648	1.32128	0.961938
1565.05	40.3235	1.02264	1.01866	1.0198	1.02241	1.04313	0.99567	1.04545	1.02686	1.0297	1.04207	1.03986	1.04023	1.00748	1.03657	1.04656	1.08089	1.03678	1.04011	1.06328	1.04021	1.07085	1.15545	1.1471	1.32658	1.30946	1.26224	1.24392	1.31134	1.31529	1.16797	1.32358	0.955727
1567.42	40.363	1.02156	1.01787	1.01953	1.02045	1.044	0.995343	1.04382	1.02528	1.03024	1.0443	1.03873	1.04219	1.00755	1.03734	1.04602	1.08153	1.03614	1.04118	1.06531	1.04111	1.06923	1.15752	1.14942	1.32895	1.31572	1.2651	1.25245	1.30277	1.3162	1.17347	1.32827	0.9561
1569.81	40.4025	1.0223	1.01571	1.02045	1.02108	1.04471	0.993921	1.04637	1.02784	1.03335	1.04375	1.03666	1.04313	1.00744	1.03818	1.04757	1.07964	1.03414	1.042	1.06759	1.03802	1.07359	1.1636	1.1507	1.32447	1.30886	1.25802	1.25224	1.31529	1.30967	1.16799	1.32049	0.960118
1572.18	40.442	1.02302	1.0172	1.02103	1.02089	1.04514	0.992587	1.04566	1.02636	1.03098	1.04332	1.03695	1.04279	1.00578	1.03871	1.04622	1.0767	1.03431	1.04043	1.06653	1.03859	1.07457	1.16037	1.14306	1.32747	1.30621	1.25488	1.25405	1.31421	1.30837	1.16549	1.31493	0.960802
1574.57	40.4815	1.02084	1.01705	1.02029	1.02077	1.04748	0.997846	1.04498	1.02703	1.02947	1.04282	1.03671	1.04147	1.00487	1.0393	1.0456	1.07921	1.03431	1.0386	1.06497	1.03981	1.07243	1.16251	1.14403	1.32071	1.30793	1.26041	1.24865	1.31386	1.30948	1.16668	1.32176	0.961659
1576.91	40.521	1.02256	1.0173	1.01938	1.02062	1.04656	0.993978	1.0441	1.02529	1.02903	1.04206	1.0375	1.04138	1.00674	1.03689	1.04516	1.08032	1.03551	1.03851	1.06445	1.0388	1.07323	1.15844	1.14938	1.32892	1.3152	1.25397	1.24357	1.31564	1.31926	1.16849	1.31738	0.964305
1579.31	40.5605	1.02146	1.01682	1.01762	1.02142	1.04426	0.992051	1.04662	1.0263	1.02992	1.04215	1.03897	1.04254	1.00579	1.03563	1.04615	1.08056	1.03545	1.03926	1.06625	1.0389	1.07317	1.15829	1.14932	1.32577	1.31205	1.25798	1.24949	1.3095	1.31771	1.16451	1.32156	0.960872
1581.68	40.6	1.01963	1.01697	1.01986	1.02203	1.04275	0.992253	1.04421	1.02608	1.03057	1.04241	1.03828	1.04177	1.00528	1.03871	1.04725	1.07965	1.03361	1.03966	1.06447	1.03948	1.07743	1.15349	1.15099	1.32978	1.31086	1.25276	1.25393	1.30566	1.30432	1.16799	1.31686	0.966151
1584.07	40.6395	1.01972	1.01667	1.02108	1.02113	1.04435	0.992852	1.04646	1.02613	1.03085	1.04126	1.03923	1.04089	1.00641	1.03957	1.04651	1.08143	1.03522	1.03985	1.06477	1.03906	1.07397	1.15958	1.15509	1.32484	1.304	1.25357	1.25427	1.30812	1.30867	1.16652	1.31859	0.957355
1586.41	40.679	1.02112	1.01726	1.02031	1.01863	1.04387	0.993031	1.04605	1.02709	1.03121	1.04167	1.0384	1.04162	1.00614	1.03817	1.04763	1.08088	1.03743	1.03978	1.06557	1.03859	1.06851	1.16355	1.15021	1.3261	1.3075	1.25681	1.24814	1.31119	1.30771	1.16897	1.31828	0.945524
1588.77	40.7185	1.02243	1.01785	1.02014	1.0214	1.04503	0.991114	1.04428	1.02497	1.03029	1.04156	1.03766	1.04265	1.00572	1.03797	1.04569	1.07841	1.03662	1.03849	1.06591	1.03872	1.07076	1.16225	1.14822	1.32613	1.30736	1.26561	1.2478	1.30725	1.3127	1.16904	1.32053	0.95245
1591.16	40.758	1.02211	1.01792	1.02048	1.02158	1.04621	0.990821	1.04431	1.02377	1.03022	1.04344	1.03759	1.04198	1.00834	1.03869	1.04613	1.07908	1.03641	1.03873	1.06455	1.0402	1.07466	1.15942	1.1492	1.33164	1.3038	1.26312	1.245	1.30516	1.31505	1.169	1.3219	0.963047
1593.57	40.7975	1.02127	1.01844	1.02216	1.02117	1.04637	0.991332	1.04281	1.02538	1.03089	1.04443	1.03692	1.04282	1.00789	1.03889	1.04718	1.08049	1.03567	1.0394	1.06459	1.04141	1.07151	1.15748	1.14567	1.32971	1.30164	1.26066	1.24971	1.31421	1.31506	1.17218	1.31764	0.958422
1596.01	40.837	1.02062	1.01887	1.02079	1.02168	1.04512	0.991202	1.04359	1.02439	1.03138	1.04287	1.03864	1.044	1.00596	1.03885	1.0452	1.0814	1.03469	1.0392	1.06419	1.03981	1.07292	1.15239	1.14121	1.31864	1.30122	1.25962	1.24716	1.31437	1.31547	1.16597	1.32425	0.959847
1598.44	40.8765	1.02233	1.01946	1.01831	1.02042	1.04493	0.994102	1.04419	1.02377	1.0305	1.04081	1.04052	1.04341	1.00749	1.03805	1.0443	1.07971	1.035	1.03929	1.06458	1.03975	1.07195	1.15573	1.14284	1.32439	1.30391	1.26154	1.24733	1.31201	1.31609	1.16674	1.32432	0.960902
1600.74	40.916	1.02185	1.02042	1.01798	1.02008	1.04419	0.993603	1.0444	1.02445	1.03006	1.04137	1.03899	1.04318	1.00749	1.03774	1.04527	1.07963	1.03554	1.04021	1.06522	1.04076	1.07045	1.16094	1.14713	1.33149	1.31384	1.25478	1.24938	1.30902	1.31655	1.16559	1.31685	0.959279
1603.06	40.9556	1.02108	1.0175	1.01887	1.0197	1.04354	0.992262	1.04449	1.02409	1.02838	1.04386	1.03743	1.04286	1.00633	1.03986	1.04747	1.08095	1.03562	1.04103	1.06352	1.03898	1.07227	1.15899	1.14773	1.32931	1.31626	1.25248	1.24855	1.30961	1.3086	1.16679	1.32022	0.958348
1605.36	40.9951	1.02145	1.01694	1.021	1.02004	1.04489	0.991531	1.04395	1.02421	1.02948	1.04318	1.03724	1.04353	1.00609	1.03947	1.0485	1.08203	1.03388	1.04064	1.06473	1.03778	1.07244	1.15859	1.14569	1.32624	1.30547	1.25237	1.24451	1.31406	1.31171	1.17205	1.32035	0.957849
1607.67	41.0346	1.02169	1.01757	1.02228	1.02057	1.04476	0.992238	1.04492	1.02376	1.0319	1.04261	1.03726	1.0438	1.00519	1.03823	1.0481	1.08226	1.03346	1.039	1.06627	1.03953	1.06879	1.16115	1.14725	1.32485	1.30658	1.2514	1.24395	1.31303	1.31664	1.1708	1.31461	0.955565
1610.11	41.0741	1.02107	1.0187	1.02031	1.02019	1.0445	0.993671	1.04559	1.02513	1.03101	1.04297	1.03765	1.04258	1.00471	1.03824	1.04646	1.0812	1.0359	1.03886	1.06588	1.04182	1.06789	1.16266	1.15221	1.32709	1.31277	1.25821	1.25046	1.31407	1.31134	1.16529	1.31557	0.952529
1612.55	41.1136	1.02111	1.01956	1.01957	1.02023	1.04524	0.994281	1.04376	1.02618	1.03041	1.043	1.03748	1.04374	1.00411	1.03736	1.04557	1.08195	1.03709	1.0392	1.0659	1.04178	1.07363	1.16052	1.15157	1.33621	1.3072	1.26169	1.25571	1.31568	1.30786	1.16721	1.32314	0.948905
1614.92	41.1531	1.02116	1.01753	1.01972	1.02046	1.04352	0.995542	1.04403	1.0251	1.031	1.04421	1.03857	1.04478	1.00484	1.03766	1.04528	1.08312	1.03638	1.03829	1.06535	1.04042	1.07348	1.16009	1.14812	1.3394	1.30721	1.26121	1.2521	1.30823	1.30697	1.17004	1.32156	0.948918
1617.24	41.1926	1.02171	1.01655	1.01903	1.01979	1.04376	0.993714	1.04448	1.02587	1.03085	1.04401	1.04022	1.04254	1.0073	1.03891	1.04491	1.08146	1.03687	1.04024	1.06592	1.04012	1.06842	1.16209	1.14787	1.32802	1.30508	1.26085	1.24613	1.30688	1.31358	1.16631	1.31972	0.957671
1619.67	41.2321	1.02183	1.01792	1.02037	1.02068	1.04449	0.991486	1.0441	1.02298	1.02983	1.0435	1.0384	1.04187	1.0064	1.04024	1.04531	1.08023	1.03664	1.04165	1.06539	1.03968	1.06956	1.16135	1.14725	1.32196	1.30326	1.25863	1.24725	1.30697	1.31635	1.16703	1.3235	0.955009
1622.07	41.2716	1.02315	1.01716	1.0216	1.02137	1.04396	0.993508	1.04461	1.02201	1.02928	1.0415	1.03624	1.04347	1.00631	1.04038	1.04496	1.08178	1.03381	1.03966	1.0648	1.03999	1.07541	1.16101	1.14862	1.32396	1.30968	1.26376	1.25344	1.30658	1.3164	1.17974	1.31528	0.959559
1624.42	41.3111	1.02154	1.01931	1.02205	1.01988	1.04314	0.99397	1.04397	1.02525	1.03002	1.04056	1.03895	1.04228	1.00666	1.04048	1.04564	1.08076	1.03419	1.03956	1.06566	1.04132	1.07431	1.15823	1.14926	1.32503	1.30992	1.25931	1.25394	1.30984	1.31622	1.17566	1.31779	0.957163
1626.73	41.3506	1.02048	1.0195	1.02085	1.01983	1.04347	0.993125	1.04484	1.02569	1.02978	1.04175	1.04087	1.04121	1.00517	1.03993	1.04609	1.07903	1.03589	1.0399	1.06512	1.04121	1.0693	1.15873	1.14481	1.32428	1.30906	1.25809	1.24811	1.30943	1.31738	1.1763	1.31858	0.955337
1629.09	41.3901	1.02143	1.01857	1.01882	1.02388	1.04433	0.992297	1.04658	1.02368	1.02884	1.04241	1.0376	1.04188	1.00442	1.03978	1.04805	1.07971	1.03695	1.03983	1.06413	1.04015	1.07016	1.16145	1.14424	1.31749	1.31305	1.26541	1.25037	1.31366	1.31145	1.17812	1.31786	0.954749
1631.43	41.4296	1.02285	1.01843	1.01827	1.02423	1.0464	0.990778	1.04571	1.02375	1.0301	1.04109	1.03835	1.04233	1.0046	1.03934	1.04897	1.08046	1.0373	1.04017	1.06421	1.03979	1.07216	1.16051	1.15006	1.3246	1.30843	1.25926	1.24698	1.31428	1.31126	1.17152	1.32093	0.956787
1633.77	41.4691	1.02149	1.01701	1.01963	1.02253	1.04386	0.993047	1.04495	1.02367	1.02915	1.04117	1.03874	1.04197	1.00596	1.03634	1.04849	1.08061	1.03726	1.03827	1.06447	1.04077	1.06939	1.16213	1.1477	1.33112	1.30692	1.25115	1.25038	1.31096	1.30958	1.17601	1.31872	0.95055
1636.07	41.5086	1.02068	1.01672	1.01887	1.0236	1.04283	0.991911	1.04513	1.02485	1.02859	1.04406	1.03901	1.0427	1.00495	1.03844	1.04831	1.07903	1.03615	1.0374	1.06349	1.04191	1.0711	1.16197	1.14221	1.32134	1.3007	1.25853	1.25154	1.3138	1.30578	1.17372	1.32353	0.950998
1638.52	41.5481	1.02156	1.01798	1.01914	1.0209	1.04618	0.993358	1.04787	1.0265	1.02986	1.04395	1.03851	1.042	1.00526	1.04003	1.04587	1.07888	1.03578	1.03867	1.06272	1.04165	1.07133	1.16108	1.14717	1.32321	1.3063	1.26215	1.2399	1.3108	1.30436	1.17551	1.32207	0.94475
1640.96	41.5877	1.02392	1.01772	1.01962	1.01979	1.04582	0.99205	1.04655	1.02568	1.02792	1.04242	1.0374	1.04354	1.0052	1.03927	1.04743	1.07929	1.03517	1.03922	1.06364	1.04019	1.06638	1.16265	1.15263	1.33185	1.30636	1.25692	1.24536	1.31081	1.31363	1.17495	1.31664	0.958186
1643.32	41.6272	1.02249	1.01949	1.01945	1.02149	1.0464	0.996178	1.04424	1.02417	1.02813	1.04271	1.03675	1.04323	1.00579	1.03803	1.04849	1.08247	1.03456	1.04178	1.06418	1.03908	1.06757	1.15613	1.15133	1.32832	1.305	1.25962	1.24361	1.31045	1.31214	1.17479	1.31612	0.963414
1645.61	41.6667	1.02237	1.01832	1.02044	1.02214	1.04514	0.993296	1.04393	1.02512	1.02787	1.04314	1.03741	1.04185	1.0056	1.03773	1.04784	1.08075	1.03473	1.04012	1.06342	1.03894	1.06955	1.1583	1.15067	1.33124	1.30674	1.25538	1.25154	1.30647	1.30819	1.17048	1.31429	0.956722
1647.99	41.7062	1.02206	1.01636	1.01969	1.02139	1.04678	0.995941	1.04544	1.02545	1.03089	1.04318	1.03794	1.04381	1.00685	1.03686	1.04658	1.08063	1.03512	1.03846	1.06352	1.04009	1.07175	1.16143	1.15255	1.32139	1.30365	1.25746	1.25964	1.30606	1.31842	1.17605	1.31801	0.957814
1650.36	41.7457	1.02257	1.01908	1.01967	1.01937	1.04615	0.99547	1.04405	1.02488	1.03115	1.04301	1.03785	1.04271	1.00652	1.03816	1.04627	1.08125	1.03549	1.04117	1.06348	1.03818	1.07435	1.16172	1.14258	1.32787	1.30716	1.25351	1.24888	1.31196	1.31076	1.16546	1.32085	0.9626
1652.76	41.7852	1.02214	1.01842	1.01941	1.02325	1.04393	0.994173	1.04363	1.02325	1.02884	1.04479	1.03756	1.04245	1.00479	1.03743	1.04494	1.08009	1.03539	1.04075	1.06447	1.03748	1.07233	1.15643	1.14882	1.32726	1.31036	1.25258	1.25267	1.31494	1.3132	1.16932	1.31651	0.963414
1655.12	41.8247	1.02225	1.01831	1.02076	1.02267	1.04567	0.992013	1.04429	1.02394	1.02839	1.04519	1.03988	1.0433	1.00467	1.03664	1.04785	1.07967	1.03652	1.03993	1.06404	1.0372	1.07306	1.15386	1.14926	1.32767	1.31042	1.25522	1.2515	1.30887	1.31351	1.16815	1.31929	0.952097
1657.51	41.8642	1.02331	1.01737	1.02006	1.02397	1.04711	0.992775	1.04496	1.02485	1.02993	1.04341	1.0367	1.04392	1.00468	1.03689	1.04674	1.08254	1.03473	1.03988	1.06323	1.03764	1.07381	1.1601	1.14513	1.32431	1.31265	1.25917	1.26046	1.32069	1.31569	1.17081	1.31901	0.952255
1659.87	41.9037	1.02325	1.01845	1.01985	1.0242	1.04841	0.993641	1.04679	1.02314	1.02865	1.04132	1.03933	1.04246	1.00304	1.03785	1.04439	1.08114	1.03417	1.04031	1.06587	1.03856	1.06764	1.15635	1.14997	1.32748	1.30288	1.25398	1.25156	1.31176	1.31609	1.17984	1.32011	0.961369
1662.25	41.9432	1.02235	1.01728	1.01936	1.02247	1.04685	0.995868	1.04485	1.0252	1.02926	1.04364	1.03857	1.04302	1.0078	1.03884	1.04545	1.08239	1.03371	1.04111	1.06188	1.04155	1.07412	1.15821	1.14402	1.33241	1.30047	1.2607	1.25591	1.30987	1.31384	1.17558	1.32462	0.957958
1664.59	41.9827	1.02194	1.01553	1.02186	1.02061	1.04626	0.993973	1.04572	1.02623	1.02996	1.043	1.03928	1.04348	1.00533	1.03971	1.0438	1.08226	1.03509	1.04238	1.06425	1.04211	1.06473	1.15859	1.15228	1.33395	1.30676	1.2535	1.248	1.30815	1.3076	1.17805	1.32079	0.961949
1666.97	42.0222	1.0222	1.02046	1.02136	1.02197	1.04609	0.992622	1.0458	1.02568	1.02922	1.04406	1.0387	1.04453	1.00445	1.03802	1.04726	1.07978	1.03575	1.04211	1.06528	1.04226	1.07347	1.15766	1.15125	1.3315	1.30446	1.25457	1.25026	1.31736	1.3079	1.16924	1.32126	0.958316
1669.33	42.0617	1.02173	1.02058	1.0215	1.02082	1.04321	0.9935	1.04478	1.02581	1.02799	1.04341	1.03757	1.04414	1.00701	1.03992	1.04447	1.08014	1.03387	1.04122	1.0643	1.03979	1.0697	1.15794	1.14955	1.3257	1.30976	1.2617	1.25109	1.31085	1.31443	1.16998	1.32633	0.963792
1671.69	42.1012	1.02289	1.01802	1.0216	1.02247	1.04583	0.993456	1.04623	1.02462	1.02905	1.04263	1.03761	1.04087	1.00629	1.0352	1.04716	1.08022	1.03405	1.03935	1.06602	1.04022	1.0662	1.15516	1.14812	1.32981	1.30991	1.26077	1.25496	1.31545	1.31087	1.1646	1.32486	0.964219
1674.03	42.1407	1.02199	1.01762	1.02074	1.02218	1.04494	0.99443	1.04717	1.02474	1.02724	1.04404	1.03873	1.04338	1.00522	1.03928	1.04639	1.08432	1.03483	1.04041	1.06656	1.03881	1.07236	1.16028	1.14886	1.32172	1.31078	1.24869	1.24723	1.31131	1.31196	1.1675	1.32345	0.961693
1676.43	42.1802	1.02372	1.01897	1.01952	1.02301	1.04565	0.996839	1.04416	1.02224	1.02946	1.04327	1.03702	1.04288	1.00646	1.0373	1.0461	1.0832	1.03568	1.0376	1.06477	1.03946	1.06741	1.16099	1.1449	1.32519	1.30514	1.25276	1.25098	1.30617	1.3103	1.17	1.31583	0.954955
1678.83	42.2198	1.02321	1.01976	1.01882	1.02363	1.04565	0.999326	1.04533	1.02063	1.02761	1.0441	1.03677	1.04099	1.00681	1.04042	1.04438	1.08104	1.03585	1.04129	1.06521	1.03891	1.07663	1.1542	1.15067	1.31602	1.31407	1.2506	1.24763	1.31116	1.31663	1.17461	1.31763	0.957484
1681.22	42.2593	1.0244	1.01879	1.02027	1.02074	1.04485	0.996757	1.04368	1.02377	1.02966	1.04309	1.03817	1.04246	1.00513	1.04006	1.04387	1.08346	1.03308	1.03791	1.06578	1.03972	1.0669	1.15897	1.15275	1.31998	1.30996	1.25588	1.25202	1.31677	1.31975	1.17368	1.31378	0.961816
1683.57	42.2988	1.02241	1.01952	1.02052	1.02063	1.04589	0.995338	1.04315	1.02341	1.02963	1.0416	1.03988	1.04046	1.00604	1.03851	1.04348	1.08112	1.03431	1.03909	1.06306	1.03968	1.0766	1.15704	1.14652	1.32853	1.31019	1.24935	1.25044	1.31014	1.31309	1.17227	1.30902	0.95148
1685.95	42.3383	1.02255	1.01941	1.02138	1.02154	1.04461	0.997139	1.04581	1.02412	1.03095	1.0443	1.03951	1.04121	1.00461	1.03874	1.04675	1.07852	1.03553	1.03959	1.066	1.03866	1.06627	1.15867	1.1427	1.32261	1.30472	1.25354	1.24403	1.31069	1.31761	1.16773	1.31309	0.954269
1688.3	42.3778	1.02351	1.02037	1.02032	1.02329	1.04504	0.994408	1.04711	1.02636	1.0308	1.04338	1.03742	1.03997	1.00652	1.03997	1.04568	1.08295	1.03611	1.04249	1.06524	1.04302	1.07241	1.15782	1.1456	1.3311	1.31275	1.25886	1.25121	1.30979	1.31364	1.17042	1.32017	0.952864
1690.72	42.4173	1.02115	1.0193	1.01825	1.01913	1.04138	0.997372	1.04521	1.02419	1.02854	1.04329	1.04012	1.04434	1.0054	1.03911	1.04575	1.08116	1.03725	1.0398	1.06358	1.03856	1.08236	1.15757	1.14175	1.33438	1.30799	1.25959	1.24651	1.31627	1.31174	1.17573	1.32113	0.950394
1693.13	42.4568	1.02316	1.01923	1.01829	1.02018	1.04504	0.99566	1.04706	1.02543	1.02967	1.04403	1.03859	1.04345	1.00504	1.03799	1.04752	1.08027	1.03503	1.04012	1.06611	1.03982	1.06703	1.1518	1.14383	1.32733	1.30515	1.25623	1.25492	1.30673	1.30302	1.16463	1.32026	0.952925
1695.55	42.4963	1.02351	1.02032	1.02164	1.02194	1.04168	0.997196	1.04444	1.02407	1.03069	1.04287	1.03877	1.04199	1.00482	1.03913	1.04577	1.0809	1.03667	1.03756	1.06534	1.04036	1.07695	1.16056	1.14553	1.32804	1.30954	1.2624	1.24891	1.30712	1.30669	1.17031	1.32571	0.950805
1697.87	42.5358	1.02278	1.01908	1.02108	1.02225	1.04602	0.992545	1.04473	1.02385	1.02869	1.04119	1.03934	1.0436	1.00543	1.0387	1.04453	1.08367	1.03636	1.03918	1.06626	1.0409	1.07405	1.1603	1.15075	1.32597	1.30656	1.25683	1.24251	1.30891	1.31449	1.17237	1.32066	0.959102
1700.24	42.5753	1.02096	1.01909	1.02019	1.02176	1.04415	0.995932	1.04658	1.02503	1.03113	1.04216	1.03923	1.04107	1.00555	1.03929	1.04708	1.0817	1.03602	1.03925	1.06582	1.04064	1.07346	1.16397	1.14786	1.33064	1.30341	1.25814	1.24988	1.30486	1.31421	1.17295	1.32426	0.952263
1702.61	42.6148	1.02352	1.01909	1.01908	1.02223	1.04601	0.996978	1.04759	1.02555	1.03066	1.04255	1.0385	1.0434	1.00579	1.03891	1.04702	1.08324	1.03597	1.04195	1.06311	1.03844	1.06907	1.15399	1.15234	1.32749	1.31174	1.2631	1.25888	1.31254	1.31557	1.17346	1.32774	0.956915
1704.99	42.6543	1.02266	1.01806	1.02029	1.02276	1.04541	0.99314	1.04539	1.02394	1.02877	1.04326	1.03744	1.04216	1.00629	1.03862	1.04521	1.07905	1.03554	1.03927	1.06278	1.03825	1.0675	1.15512	1.15052	1.32837	1.30763	1.25789	1.24272	1.31707	1.31164	1.17035	1.32189	0.954271
1707.3	42.6938	1.02198	1.01833	1.02086	1.02281	1.04534	0.990757	1.04497	1.02311	1.02891	1.04375	1.03632	1.04231	1.00489	1.03748	1.04715	1.07865	1.03642	1.03969	1.06231	1.04109	1.07278	1.15699	1.14669	1.32659	1.30591	1.25525	1.25303	1.31267	1.30906	1.17717	1.32666	0.96369
1709.67	42.7333	1.0228	1.01877	1.02245	1.0233	1.04691	0.993878	1.04678	1.02298	1.03127	1.04499	1.03679	1.04231	1.00738	1.03933	1.04561	1.08085	1.03645	1.04086	1.06478	1.04051	1.06735	1.1548	1.14686	1.32629	1.30315	1.25641	1.25475	1.30608	1.30742	1.16946	1.32606	0.955758
1712.08	42.7728	1.02374	1.01963	1.02064	1.02248	1.04523	0.993101	1.04728	1.02209	1.02885	1.04344	1.03669	1.04503	1.00746	1.03774	1.04467	1.0811	1.03311	1.03993	1.06482	1.0399	1.07468	1.15623	1.14339	1.32283	1.30069	1.25345	1.24609	1.31774	1.31334	1.17072	1.31541	0.972329
1714.38	42.8123	1.02076	1.01723	1.0216	1.02306	1.04339	0.996293	1.04653	1.02291	1.03125	1.04373	1.03933	1.04234	1.00855	1.03943	1.04599	1.07983	1.0367	1.03776	1.06394	1.04013	1.06835	1.16124	1.14603	1.32644	1.30214	1.25033	1.24508	1.31018	1.30675	1.17578	1.3184	0.961005
1716.78	42.8519	1.02163	1.01677	1.02196	1.0231	1.04472	0.992219	1.04639	1.02344	1.03085	1.04366	1.03837	1.04389	1.00576	1.04074	1.04441	1.07987	1.03583	1.03908	1.06359	1.04204	1.07043	1.16226	1.15506	1.33227	1.30396	1.25924	1.24822	1.31256	1.31226	1.16872	1.32462	0.95852
1719.18	42.8914	1.02441	1.01955	1.01928	1.02117	1.04552	0.995501	1.04596	1.02571	1.02721	1.04274	1.03599	1.04312	1.00539	1.03918	1.0465	1.08073	1.03598	1.04165	1.06354	1.04076	1.07391	1.15778	1.14948	1.32792	1.2994	1.25525	1.25119	1.3158	1.30739	1.17239	1.32594	0.959771
1721.5	42.9309	1.02303	1.01909	1.01926	1.02311	1.046	0.992757	1.04683	1.02366	1.02884	1.04253	1.03704	1.04215	1.00615	1.04059	1.04489	1.08125	1.03357	1.04138	1.06456	1.04157	1.07628	1.15709	1.14698	1.33261	1.30508	1.25733	1.24793	1.31046	1.31451	1.17134	1.3161	0.949516
1723.87	42.9704	1.0238	1.0181	1.02082	1.0219	1.04289	0.99319	1.04623	1.02437	1.03021	1.04222	1.03975	1.04371	1.00516	1.03694	1.04492	1.08076	1.0347	1.04112	1.06397	1.04104	1.07171	1.16003	1.14945	1.33116	1.30361	1.26047	1.2502	1.31181	1.31328	1.17029	1.31963	0.955787
1726.27	43.0099	1.02589	1.01904	1.02106	1.0219	1.04381	0.991953	1.04623	1.02578	1.03107	1.04197	1.03668	1.04254	1.0047	1.03583	1.0465	1.07923	1.0348	1.04256	1.0633	1.0416	1.06786	1.15728	1.14614	1.32969	1.30716	1.25898	1.2448	1.30722	1.31787	1.16659	1.3151	0.964141
1728.69	43.0494	1.02434	1.01757	1.0199	1.02182	1.04501	0.992039	1.04538	1.02414	1.02853	1.04278	1.03822	1.04147	1.00508	1.03836	1.04773	1.08033	1.0361	1.04198	1.06154	1.04032	1.07385	1.1554	1.14334	1.32647	1.30902	1.25785	1.2428	1.30481	1.31287	1.16691	1.31851	0.959603
1731.07	43.0889	1.02463	1.01972	1.02055	1.02223	1.04397	0.991898	1.04593	1.02491	1.02911	1.04369	1.03877	1.04255	1.0042	1.0393	1.04656	1.08214	1.03577	1.03864	1.0632	1.03938	1.07507	1.15928	1.15106	1.32345	1.31003	1.25458	1.25443	1.30182	1.31262	1.17163	1.31454	0.961137
1733.46	43.1284	1.02507	1.01861	1.02006	1.02426	1.04608	0.994002	1.04615	1.02761	1.02984	1.04428	1.03944	1.04405	1.0044	1.04018	1.04626	1.08139	1.03398	1.03985	1.06371	1.03981	1.07143	1.1575	1.14955	1.32886	1.30803	1.25284	1.24595	1.3049	1.31132	1.17423	1.31806	0.96121
1735.8	43.1679	1.02303	1.01901	1.02118	1.02252	1.04415	0.991722	1.04497	1.02678	1.02964	1.0424	1.03913	1.04296	1.00523	1.03896	1.046	1.08091	1.03464	1.04107	1.0638	1.03997	1.07381	1.16068	1.15096	1.32253	1.31127	1.2546	1.24481	1.30934	1.30706	1.16153	1.32991	0.964572
1738.17	43.2074	1.02221	1.01811	1.02193	1.02115	1.04427	0.993853	1.04513	1.02427	1.02955	1.04176	1.03814	1.0432	1.00535	1.03862	1.04554	1.08061	1.03605	1.03983	1.06321	1.03844	1.0768	1.16205	1.1485	1.31986	1.3116	1.25206	1.25001	1.30658	1.31183	1.16767	1.32814	0.964102
1740.52	43.2469	1.02278	1.02001	1.02121	1.02144	1.04392	0.993659	1.04507	1.02532	1.02995	1.04387	1.03783	1.0429	1.00656	1.04066	1.04434	1.08184	1.03515	1.03812	1.06451	1.03712	1.07583	1.15986	1.14319	1.32041	1.31064	1.25231	1.25086	1.30749	1.30997	1.17397	1.3243	0.959147
1742.92	43.2864	1.02253	1.02021	1.01981	1.0231	1.04444	0.992652	1.04614	1.02647	1.03024	1.04301	1.03754	1.04257	1.00548	1.03865	1.04546	1.08222	1.03449	1.04029	1.06512	1.03922	1.07313	1.16111	1.14545	1.32741	1.30948	1.2531	1.25212	1.30601	1.30921	1.17185	1.31851	0.958665
1745.27	43.3259	1.0234	1.01968	1.02099	1.02279	1.04616	0.9934	1.04661	1.02493	1.03011	1.04232	1.03684	1.04213	1.00555	1.03606	1.04546	1.08107	1.0347	1.04219	1.06402	1.04085	1.07275	1.16548	1.15051	1.33116	1.3054	1.25798	1.25114	1.30148	1.30753	1.1702	1.30986	0.954971
1747.65	43.3654	1.02479	1.01867	1.02176	1.02235	1.04592	0.995194	1.04645	1.02404	1.03033	1.04379	1.03688	1.04234	1.00532	1.03902	1.04429	1.08071	1.03595	1.04113	1.063	1.03949	1.07223	1.1622	1.15381	1.33119	1.30249	1.259	1.24713	1.30087	1.30897	1.16934	1.31119	0.953675
1750.03	43.4049	1.02351	1.0188	1.02057	1.02243	1.04577	0.99457	1.04672	1.02586	1.02974	1.04412	1.03849	1.04178	1.00495	1.03987	1.04527	1.0812	1.03656	1.04212	1.06452	1.0402	1.07323	1.15865	1.15084	1.32543	1.30125	1.25671	1.24746	1.30455	1.31182	1.17133	1.3172	0.952359
1752.45	43.4444	1.02226	1.01967	1.01967	1.02179	1.04472	0.994484	1.04619	1.02711	1.0281	1.04381	1.03912	1.04272	1.00427	1.0379	1.04514	1.08157	1.03592	1.04212	1.06676	1.04161	1.07152	1.15729	1.14881	1.32184	1.3039	1.25737	1.25317	1.31183	1.31463	1.17461	1.32145	0.955799
1754.77	43.484	1.02224	1.0188	1.01954	1.02314	1.04502	0.992709	1.04593	1.02698	1.0284	1.04186	1.03809	1.04388	1.00332	1.03856	1.04447	1.08233	1.03579	1.03856	1.0649	1.04246	1.07279	1.15969	1.14963	1.32886	1.30609	1.25707	1.25776	1.31404	1.31708	1.17373	1.32389	0.961314
1757.08	43.5235	1.02233	1.01766	1.02031	1.02477	1.04645	0.992158	1.04546	1.0275	1.0312	1.04043	1.0379	1.04396	1.00517	1.038	1.04459	1.08141	1.0357	1.03848	1.06287	1.04166	1.07354	1.1634	1.14503	1.32845	1.30712	1.25939	1.25473	1.31029	1.31641	1.17109	1.32634	0.963646
1759.5	43.563	1.0242	1.01867	1.02197	1.02325	1.04664	0.994873	1.04453	1.0278	1.03041	1.04334	1.03876	1.04307	1.00584	1.03726	1.04411	1.07958	1.03647	1.03979	1.06294	1.03996	1.06829	1.15985	1.1406	1.3235	1.30585	1.26022	1.25109	1.30772	1.31556	1.17006	1.32701	0.964862
1761.93	43.6025	1.02338	1.0199	1.02142	1.02227	1.04647	0.992969	1.04421	1.02675	1.02733	1.04479	1.03967	1.0423	1.00587	1.0378	1.04456	1.08011	1.03635	1.03876	1.06463	1.04152	1.07117	1.15754	1.14354	1.3243	1.30503	1.25673	1.2518	1.30896	1.3085	1.17096	1.31736	0.960252
1764.29	43.642	1.02309	1.02009	1.02122	1.02266	1.04515	0.991087	1.04642	1.02578	1.02905	1.04306	1.03914	1.04434	1.00513	1.03792	1.04552	1.08199	1.03549	1.04001	1.06575	1.04166	1.07412	1.15542	1.14923	1.32722	1.30736	1.25597	1.25328	1.31144	1.30702	1.16986	1.31397	0.961697
1766.62	43.6815	1.02162	1.02089	1.02127	1.02188	1.04564	0.99127	1.04902	1.0256	1.0301	1.04227	1.03848	1.0438	1.00287	1.03897	1.04467	1.08295	1.03574	1.03905	1.06413	1.04053	1.07111	1.15392	1.1486	1.32626	1.30181	1.25484	1.25393	1.30773	1.30826	1.16749	1.32725	0.953578
1769.03	43.721	1.02302	1.01899	1.02109	1.02289	1.04566	0.99486	1.04711	1.02585	1.03036	1.0419	1.03906	1.04365	1.00332	1.03731	1.04438	1.08219	1.03466	1.03843	1.06358	1.04189	1.06984	1.15678	1.15047	1.32966	1.30372	1.25261	1.24971	1.30396	1.31146	1.16201	1.32745	0.950753
1771.41	43.7605	1.02312	1.01864	1.02054	1.02401	1.04597	0.992818	1.04688	1.02678	1.0305	1.04242	1.03896	1.04314	1.00455	1.03678	1.04514	1.08262	1.03552	1.04021	1.0642	1.04296	1.07358	1.15841	1.15255	1.33145	1.3031	1.25342	1.24941	1.30675	1.30644	1.16863	1.32707	0.957576
1773.74	43.8	1.02496	1.01906	1.02162	1.02315	1.04663	0.992593	1.04668	1.02561	1.03041	1.04142	1.03905	1.04364	1.00463	1.039	1.04641	1.08085	1.03748	1.03924	1.06448	1.04158	1.07588	1.15674	1.15067	1.32957	1.30378	1.25891	1.24408	1.30688	1.30499	1.16845	1.32239	0.964785
1776.05	43.8395	1.02496	1.01784	1.02084	1.02276	1.04567	0.990424	1.04577	1.02435	1.03021	1.04294	1.03786	1.04221	1.0049	1.03957	1.04581	1.08139	1.03532	1.0394	1.06559	1.04144	1.0749	1.1564	1.15578	1.32906	1.30596	1.25531	1.25481	1.30456	1.29802	1.17347	1.31253	0.960399
1778.48	43.879	1.02121	1.01984	1.02109	1.0233	1.04547	0.99268	1.04735	1.02475	1.0308	1.04467	1.03941	1.04043	1.00514	1.03775	1.045	1.08274	1.03353	1.04247	1.06611	1.04019	1.07253	1.16143	1.15119	1.32513	1.30464	1.24973	1.25343	1.30853	1.29564	1.17484	1.3135	0.96372
1780.87	43.9185	1.0219	1.01884	1.02169	1.02263	1.0442	0.991389	1.04791	1.02471	1.0319	1.04384	1.03622	1.04094	1.00367	1.03911	1.04535	1.0831	1.03336	1.04162	1.06511	1.03841	1.06813	1.15726	1.14819	1.32671	1.30882	1.25231	1.24984	1.30333	1.30796	1.17017	1.31179	0.96213
1783.21	43.958	1.02358	1.0191	1.02089	1.02285	1.0451	0.992155	1.04475	1.02458	1.03093	1.04287	1.03607	1.04242	1.00286	1.04032	1.04404	1.08221	1.03419	1.04142	1.0653	1.03896	1.06888	1.15942	1.14521	1.32944	1.31015	1.25617	1.2505	1.30197	1.31136	1.16591	1.31532	0.955123
1785.51	43.9975	1.02251	1.0189	1.02251	1.02161	1.04355	0.991354	1.04389	1.02383	1.03155	1.04402	1.03773	1.04283	1.00288	1.03872	1.04556	1.08012	1.03385	1.04057	1.06492	1.04111	1.06942	1.15726	1.14949	1.33047	1.3067	1.2543	1.24669	1.30537	1.30104	1.17164	1.33086	0.955422
1787.88	44.037	1.02422	1.02002	1.02172	1.02344	1.04636	0.989878	1.04538	1.02292	1.02848	1.04179	1.03809	1.04413	1.001	1.03796	1.04449	1.08284	1.03573	1.04091	1.06414	1.03774	1.0746	1.15775	1.15063	1.31797	1.30371	1.25514	1.24807	1.30715	1.30466	1.17213	1.32801	0.954581
1790.23	44.0765	1.02327	1.01984	1.02154	1.02255	1.04786	0.989324	1.04637	1.02495	1.02816	1.04098	1.03969	1.04324	1.00289	1.03632	1.04482	1.08149	1.03433	1.03871	1.06293	1.03754	1.07607	1.15718	1.15204	1.32323	1.30213	1.25959	1.24557	1.3102	1.30761	1.1682	1.32108	0.948139
1792.65	44.116	1.02322	1.01971	1.01991	1.02406	1.04768	0.993787	1.04592	1.02639	1.03123	1.04233	1.03788	1.04142	1.0036	1.03736	1.04601	1.08147	1.03537	1.04047	1.06302	1.03876	1.0731	1.16197	1.14985	1.33027	1.2957	1.26342	1.25268	1.31347	1.31231	1.16803	1.32195	0.958292
1795.03	44.1556	1.02371	1.02079	1.02053	1.02417	1.04652	0.99211	1.04375	1.02446	1.0295	1.04309	1.0356	1.04451	1.00433	1.03666	1.04534	1.08179	1.0364	1.03992	1.06572	1.04053	1.07514	1.15804	1.1509	1.33011	1.30019	1.25757	1.25278	1.31247	1.30939	1.17178	1.32135	0.956646
1797.47	44.1951	1.02639	1.02007	1.02047	1.02387	1.04659	0.991391	1.04619	1.02345	1.03157	1.04362	1.0383	1.04294	1.00418	1.03782	1.04602	1.08143	1.0349	1.04025	1.06533	1.04133	1.07243	1.16359	1.15034	1.32383	1.30137	1.25993	1.25881	1.30455	1.30851	1.17984	1.325	0.95339
1799.86	44.2346	1.02568	1.02066	1.02105	1.02231	1.04523	0.989416	1.0462	1.02475	1.03035	1.04368	1.038	1.04334	1.00406	1.03891	1.04651	1.08131	1.03278	1.04068	1.06378	1.04049	1.07359	1.16169	1.14948	1.31964	1.30386	1.25465	1.25219	1.30919	1.30766	1.16743	1.31779	0.96014
1802.18	44.2741	1.0231	1.02145	1.02021	1.0212	1.04577	0.993969	1.04515	1.02208	1.03159	1.04267	1.03879	1.04354	1.00471	1.03988	1.04653	1.08108	1.03371	1.03942	1.06448	1.03902	1.07449	1.16225	1.1515	1.31965	1.30466	1.26172	1.2516	1.30665	1.30814	1.16211	1.32103	0.960662
1804.43	44.3136	1.02262	1.02115	1.01906	1.02292	1.0454	0.991281	1.04613	1.0214	1.0318	1.04305	1.0372	1.04176	1.00377	1.0393	1.04678	1.08061	1.03712	1.04015	1.06614	1.04026	1.07119	1.1605	1.14612	1.32102	1.30806	1.2581	1.24734	1.30091	1.30641	1.16781	1.31726	0.956765
1806.8	44.3531	1.0224	1.02193	1.02273	1.02346	1.04841	0.992428	1.04731	1.02593	1.03033	1.04228	1.03914	1.04062	1.00588	1.04046	1.04695	1.08204	1.03367	1.03973	1.06454	1.03971	1.07162	1.16264	1.14509	1.33122	1.30563	1.26247	1.25388	1.31102	1.30474	1.17521	1.31244	0.959375
1809.22	44.3926	1.02195	1.02251	1.02291	1.024	1.0467	0.993572	1.04697	1.02727	1.02874	1.04237	1.04053	1.04035	1.00481	1.03926	1.04396	1.08168	1.03601	1.03895	1.06246	1.0417	1.07581	1.16354	1.14828	1.32033	1.30941	1.25573	1.25207	1.30993	1.30396	1.17432	1.31712	0.962933
1811.64	44.4321	1.02379	1.02002	1.02241	1.02332	1.0465	0.996021	1.04687	1.02492	1.02862	1.0442	1.03847	1.04478	1.00334	1.03885	1.04644	1.08354	1.03733	1.04171	1.06569	1.03895	1.07447	1.15402	1.1452	1.332	1.30853	1.25708	1.25373	1.30432	1.30217	1.17203	1.31827	0.960066
1814.01	44.4716	1.02275	1.02273	1.02227	1.02371	1.04657	0.994941	1.04534	1.02337	1.0299	1.04627	1.03873	1.04293	1.00337	1.0386	1.04876	1.08389	1.0357	1.04236	1.06379	1.03895	1.0749	1.15722	1.14846	1.3199	1.30474	1.26466	1.2504	1.31039	1.29799	1.17475	1.31956	0.960995
1816.46	44.5111	1.02347	1.0195	1.02101	1.02288	1.04622	0.99681	1.04813	1.02393	1.02886	1.04374	1.03928	1.04291	1.00321	1.03979	1.04599	1.08202	1.03642	1.03751	1.06312	1.0412	1.07659	1.15236	1.15192	1.32678	1.30783	1.25778	1.24915	1.30818	1.30347	1.16642	1.31986	0.959374
1818.92	44.5506	1.02332	1.01903	1.02143	1.02368	1.04613	0.993225	1.04994	1.02288	1.03028	1.04317	1.03655	1.04156	1.00396	1.04173	1.04832	1.08124	1.03677	1.03845	1.06657	1.04306	1.07443	1.15902	1.15246	1.32815	1.30678	1.25863	1.24108	1.31228	1.30294	1.17399	1.31523	0.959664
1821.27	44.5901	1.02476	1.02019	1.02066	1.02337	1.04787	0.996854	1.04724	1.02552	1.0311	1.04426	1.03746	1.04406	1.00471	1.04093	1.0462	1.08244	1.03713	1.04204	1.06249	1.03874	1.06753	1.16178	1.14535	1.32503	1.29983	1.26136	1.24578	1.30584	1.30232	1.1728	1.31233	0.959701
1823.5	44.6296	1.02501	1.01927	1.02179	1.02416	1.04692	0.994083	1.04648	1.02624	1.0309	1.04293	1.03936	1.04224	1.00398	1.04064	1.04521	1.08188	1.03536	1.04084	1.0652	1.041	1.07464	1.15714	1.15253	1.32297	1.30905	1.24878	1.24312	1.3059	1.30352	1.17219	1.3158	0.9504
1825.81	44.6691	1.02512	1.02139	1.02011	1.02285	1.04594	0.995967	1.04508	1.02555	1.02813	1.04181	1.03627	1.04162	1.00391	1.0371	1.04727	1.08164	1.03604	1.04101	1.06343	1.04011	1.07926	1.16316	1.15171	1.3305	1.31141	1.25584	1.24738	1.30798	1.30392	1.17672	1.31366	0.956851
1828.13	44.7086	1.02456	1.02073	1.02229	1.02337	1.04656	0.994911	1.04649	1.02443	1.03066	1.04343	1.03612	1.04235	1.00306	1.03991	1.04788	1.08476	1.0348	1.04149	1.06493	1.0433	1.07341	1.16172	1.15999	1.32649	1.30677	1.25772	1.24361	1.31425	1.30814	1.17388	1.31927	0.954312
1830.53	44.7481	1.02426	1.01915	1.02188	1.02275	1.04813	0.995513	1.04644	1.02366	1.03081	1.0441	1.03923	1.04346	1.00342	1.03718	1.04479	1.07949	1.0353	1.04383	1.06313	1.04247	1.07972	1.16101	1.15336	1.3273	1.3025	1.26227	1.24584	1.30803	1.30234	1.16786	1.31801	0.961964
1832.93	44.7877	1.02402	1.01992	1.02251	1.02463	1.04658	0.989584	1.04793	1.02255	1.03162	1.04434	1.03902	1.04185	1.00234	1.03892	1.04733	1.08282	1.03472	1.04209	1.06346	1.04051	1.07353	1.15501	1.15659	1.32489	1.30661	1.25461	1.25482	1.31322	1.3097	1.16691	1.31293	0.956355
1835.34	44.8272	1.02329	1.02143	1.02133	1.02385	1.04634	0.994641	1.04778	1.0236	1.03125	1.04055	1.03806	1.0428	1.0082	1.03979	1.04716	1.08261	1.03617	1.04008	1.06311	1.04119	1.06921	1.15905	1.1473	1.33383	1.30763	1.25492	1.24689	1.31719	1.30617	1.16914	1.30697	0.959538
1837.72	44.8667	1.02242	1.02163	1.02273	1.02409	1.04561	0.993549	1.04662	1.02573	1.03033	1.04405	1.03982	1.04199	1.00323	1.04102	1.04339	1.08372	1.03637	1.04143	1.06609	1.04212	1.0851	1.15707	1.15584	1.32338	1.30521	1.2504	1.25031	1.3042	1.29344	1.16971	1.32646	0.961578
1840.03	44.9062	1.02253	1.01942	1.01937	1.02404	1.04608	0.996957	1.0454	1.02243	1.03158	1.04386	1.03801	1.04436	1.00407	1.03933	1.04285	1.08041	1.03579	1.0418	1.06626	1.04034	1.07449	1.15651	1.14781	1.33139	1.30924	1.25307	1.25057	1.30196	1.30152	1.16908	1.32126	0.962031
1842.46	44.9457	1.02192	1.01918	1.02192	1.02447	1.0468	0.99593	1.04544	1.02399	1.03219	1.0424	1.03949	1.04511	1.00237	1.0398	1.04422	1.0791	1.03822	1.03825	1.0638	1.04131	1.06815	1.15941	1.14081	1.32952	1.30433	1.26252	1.25548	1.31048	1.30832	1.17292	1.31466	0.966834
1844.88	44.9852	1.02582	1.02108	1.0201	1.02583	1.04786	0.992669	1.04716	1.02409	1.03003	1.04389	1.03683	1.04129	1.00327	1.03859	1.0464	1.08443	1.03571	1.03984	1.06405	1.03833	1.07552	1.15475	1.14865	1.32203	1.31252	1.26423	1.24906	1.3041	1.30521	1.17418	1.31611	0.956023
1847.23	45.0247	1.02452	1.01917	1.01904	1.02564	1.04891	0.992019	1.04751	1.02697	1.0286	1.04287	1.03999	1.04321	1.00434	1.03997	1.04457	1.08216	1.03437	1.0415	1.06553	1.03842	1.0655	1.15915	1.15104	1.32796	1.29621	1.25929	1.25213	1.29926	1.30072	1.1669	1.31167	0.953917
1849.61	45.0642	1.02343	1.02027	1.02125	1.02615	1.04758	0.995983	1.04891	1.02551	1.02986	1.04373	1.03694	1.04136	1.00131	1.04133	1.04391	1.08025	1.03366	1.04094	1.06679	1.04167	1.07001	1.16037	1.14447	1.33341	1.30625	1.25853	1.25204	1.30485	1.30485	1.17218	1.31458	0.95705
1852.02	45.1037	1.02229	1.01993	1.02242	1.02454	1.04799	0.992445	1.04771	1.02569	1.0304	1.04414	1.03819	1.04273	1.00415	1.0381	1.04424	1.08258	1.03514	1.0392	1.06586	1.03899	1.07351	1.15761	1.14959	1.32738	1.29321	1.25699	1.24568	1.30347	1.30475	1.17149	1.31914	0.964832
1854.39	45.1432	1.02431	1.01886	1.02334	1.02351	1.04654	0.992584	1.04474	1.0265	1.02991	1.04393	1.03943	1.04411	1.00187	1.03734	1.04295	1.08393	1.0326	1.03834	1.06439	1.03931	1.07341	1.1541	1.14496	1.32689	1.29999	1.25427	1.24242	1.30931	1.30587	1.17589	1.31281	0.960311
1856.67	45.1827	1.02321	1.01973	1.02238	1.02338	1.04633	0.991305	1.04592	1.02587	1.03103	1.04379	1.03866	1.0446	1.00172	1.03888	1.04484	1.08365	1.03574	1.03954	1.06512	1.04412	1.07349	1.1483	1.14933	1.32327	1.30561	1.25093	1.24818	1.30196	1.30559	1.16595	1.30896	0.96507
1859.02	45.2222	1.02451	1.02004	1.02212	1.02415	1.04636	0.995999	1.0486	1.02479	1.02969	1.04184	1.03664	1.04371	1.00374	1.03932	1.04564	1.08216	1.03461	1.0395	1.06478	1.04067	1.0781	1.15841	1.14918	1.32053	1.30127	1.25554	1.24529	1.30494	1.30181	1.16633	1.30995	0.962838
1861.39	45.2617	1.02515	1.01973	1.02032	1.02406	1.04513	0.992925	1.04818	1.02448	1.03047	1.04293	1.04117	1.04303	1.00267	1.03711	1.04789	1.08277	1.03445	1.04098	1.06606	1.03816	1.07722	1.15733	1.14829	1.32131	1.30615	1.25772	1.24751	1.31671	1.29463	1.17238	1.31818	0.959283
1863.77	45.3012	1.02398	1.02232	1.02039	1.02607	1.04617	0.995588	1.0478	1.02461	1.02957	1.04286	1.03824	1.04331	1.00403	1.03808	1.04694	1.08061	1.03406	1.0413	1.06568	1.03952	1.07619	1.15697	1.14431	1.32728	1.30792	1.251	1.25476	1.30881	1.30609	1.17295	1.32195	0.963545
1866.1	45.3407	1.02434	1.02106	1.01981	1.02451	1.04753	0.994072	1.04744	1.02358	1.02885	1.04372	1.03894	1.04213	1.00374	1.03924	1.04567	1.08108	1.03428	1.03936	1.06686	1.03917	1.0773	1.15669	1.14688	1.32969	1.29955	1.25639	1.25334	1.29635	1.30343	1.1797	1.32477	0.954229
1868.47	45.3802	1.0237	1.01917	1.02238	1.02242	1.04406	0.996768	1.04572	1.02486	1.02806	1.04413	1.04096	1.04282	1.00467	1.04068	1.04692	1.08406	1.03668	1.03951	1.06618	1.04072	1.07699	1.15825	1.14863	1.33325	1.29865	1.25353	1.25242	1.3027	1.30346	1.17153	1.32176	0.956618
1870.82	45.4198	1.02454	1.02064	1.02121	1.02226	1.04457	0.993197	1.0452	1.02361	1.02852	1.04519	1.0385	1.04242	1.00484	1.03919	1.04509	1.08362	1.03491	1.03992	1.06364	1.04171	1.07338	1.1535	1.1531	1.32718	1.30774	1.25433	1.24585	1.30407	1.30389	1.16206	1.3246	0.956991
1873.21	45.4593	1.02351	1.01996	1.02194	1.02467	1.04662	0.99594	1.0484	1.02315	1.0286	1.04489	1.0389	1.04364	1.00375	1.03898	1.04648	1.0831	1.03447	1.04194	1.0657	1.04051	1.07259	1.15806	1.15459	1.31819	1.30434	1.26181	1.24466	1.30087	1.30452	1.16587	1.3236	0.957219
1875.64	45.4988	1.02284	1.02125	1.0227	1.02504	1.04826	0.995009	1.04831	1.02408	1.02862	1.04419	1.03751	1.04355	1.00419	1.03982	1.04289	1.08259	1.03694	1.041	1.06485	1.03988	1.07057	1.15528	1.15004	1.32736	1.30551	1.26214	1.25312	1.30905	1.29962	1.17262	1.31985	0.973354
1878.09	45.5383	1.02363	1.02257	1.02043	1.02475	1.04845	0.995072	1.04768	1.02433	1.03195	1.04331	1.03888	1.04345	1.0037	1.03768	1.04598	1.08375	1.03783	1.0383	1.06418	1.04106	1.06999	1.15621	1.14819	1.32871	1.31083	1.26192	1.24503	1.31112	1.301	1.1681	1.31911	0.970528
1880.46	45.5778	1.02256	1.02146	1.02292	1.02529	1.04712	0.993513	1.04597	1.02607	1.03131	1.04417	1.03931	1.04333	1.00194	1.03924	1.0459	1.08529	1.03816	1.03849	1.06617	1.03929	1.07396	1.15374	1.1495	1.32801	1.31114	1.25257	1.2531	1.31467	1.31022	1.16967	1.31616	0.952389
1882.81	45.6173	1.02485	1.02038	1.02195	1.02496	1.04624	0.993547	1.04447	1.02479	1.03176	1.04331	1.03883	1.04334	1.00051	1.03903	1.04549	1.08333	1.03502	1.03995	1.06559	1.04006	1.06895	1.15791	1.1486	1.32484	1.30359	1.25508	1.25159	1.30706	1.30887	1.17253	1.31281	0.953854
1885.14	45.6568	1.02322	1.0199	1.02356	1.02421	1.04644	0.994463	1.04585	1.02395	1.0313	1.04356	1.03991	1.04301	1.00216	1.03829	1.04548	1.08205	1.03449	1.04151	1.06355	1.04172	1.072	1.16011	1.14973	1.32401	1.30296	1.25867	1.24292	1.30278	1.30105	1.16254	1.32178	0.958835
1887.51	45.6963	1.02353	1.02057	1.02199	1.02559	1.04383	0.996236	1.04735	1.02472	1.02999	1.04294	1.03826	1.04404	1.0032	1.03682	1.04557	1.08226	1.03617	1.04002	1.06224	1.04031	1.07301	1.15986	1.1477	1.32574	1.30067	1.25735	1.25052	1.309	1.30277	1.16682	1.31445	0.959869
1889.83	45.7358	1.02266	1.02307	1.02144	1.02529	1.04497	0.994219	1.04668	1.02607	1.03015	1.04248	1.03982	1.04278	1.00328	1.03764	1.04652	1.08201	1.03455	1.03956	1.06342	1.03904	1.07157	1.15666	1.14901	1.32116	1.30218	1.25352	1.25093	1.31135	1.29948	1.16888	1.31686	0.956826
1892.18	45.7753	1.0259	1.02146	1.02066	1.02638	1.04667	0.994494	1.04612	1.02647	1.03093	1.04103	1.04222	1.04229	1.002	1.03804	1.04565	1.08278	1.03641	1.04064	1.06388	1.03949	1.07157	1.15967	1.14883	1.32774	1.30092	1.25856	1.2431	1.30651	1.30332	1.16445	1.31291	0.953922
1894.58	45.8148	1.02458	1.02125	1.02156	1.02553	1.04646	0.993181	1.04654	1.0261	1.02949	1.04155	1.03929	1.04358	1.00273	1.03802	1.04481	1.08434	1.03633	1.04018	1.06531	1.04056	1.07398	1.1557	1.15274	1.32748	1.3067	1.25521	1.2466	1.30813	1.3033	1.17234	1.3192	0.954518
1897.05	45.8543	1.02544	1.02281	1.02181	1.0238	1.04918	0.9915	1.04475	1.02696	1.0297	1.04316	1.03764	1.04403	1.00353	1.03903	1.04519	1.0837	1.03595	1.03987	1.06561	1.04169	1.07534	1.15461	1.14692	1.33148	1.30146	1.25517	1.24939	1.30774	1.30337	1.16999	1.31504	0.958731
1899.33	45.8938	1.02485	1.02205	1.02148	1.02363	1.04931	0.991912	1.04545	1.02597	1.02969	1.04335	1.03854	1.04264	1.00177	1.03998	1.0442	1.082	1.03671	1.03946	1.06519	1.04058	1.07364	1.162	1.14448	1.32425	1.29968	1.25313	1.25312	1.30438	1.30663	1.16832	1.32359	0.960906
1901.61	45.9333	1.02443	1.02138	1.02131	1.02361	1.04831	0.993067	1.04744	1.0245	1.02867	1.04192	1.03844	1.04122	1.00118	1.04087	1.04343	1.08255	1.03658	1.03933	1.06575	1.03978	1.07427	1.1635	1.15097	1.31978	1.30817	1.25324	1.25245	1.30746	1.30363	1.16684	1.3204	0.955907
1904.07	45.9728	1.02549	1.02192	1.0217	1.02378	1.04773	0.992539	1.04761	1.02478	1.03118	1.04179	1.03766	1.04076	1.00213	1.03967	1.04357	1.08337	1.03531	1.03946	1.06467	1.04063	1.07695	1.15993	1.15395	1.32528	1.30886	1.25729	1.24618	1.30501	1.30271	1.1685	1.31608	0.952936
1906.52	46.0123	1.0243	1.02018	1.02158	1.02464	1.04728	0.992796	1.04598	1.0253	1.03339	1.04439	1.03689	1.04159	1.00271	1.03855	1.04444	1.08386	1.03427	1.04001	1.06558	1.04166	1.07421	1.16058	1.1491	1.32139	1.3013	1.25771	1.24671	1.2962	1.30559	1.17025	1.31319	0.95769
1908.85	46.0519	1.02312	1.02034	1.02156	1.02493	1.04647	0.993764	1.04559	1.02534	1.03156	1.04421	1.03792	1.04299	1.00315	1.03937	1.04492	1.083	1.03417	1.04017	1.06751	1.04321	1.07088	1.15704	1.15184	1.32244	1.29911	1.25812	1.24864	1.30018	1.30107	1.16947	1.31116	0.961155
1911.16	46.0914	1.02311	1.02201	1.02179	1.02534	1.04637	0.993192	1.0479	1.02394	1.02991	1.04291	1.03856	1.04261	1.00288	1.03933	1.04441	1.08037	1.03435	1.03922	1.06445	1.04152	1.07106	1.15536	1.15809	1.3264	1.30182	1.25731	1.24967	1.31047	1.30186	1.17416	1.31876	0.96137
1913.57	46.1309	1.02454	1.02182	1.02139	1.02602	1.0476	0.992214	1.04819	1.02321	1.03021	1.0425	1.03695	1.04161	1.00332	1.03949	1.04608	1.08023	1.03711	1.03982	1.06269	1.04002	1.07211	1.16127	1.15344	1.32407	1.30375	1.25609	1.25337	1.30889	1.307	1.17271	1.32151	0.957471
1915.97	46.1704	1.02437	1.02138	1.02179	1.02494	1.04673	0.992518	1.04598	1.02441	1.03054	1.04302	1.03576	1.04252	1.00422	1.03979	1.04677	1.08097	1.0371	1.03944	1.0649	1.04174	1.07323	1.1597	1.15317	1.32401	1.30516	1.25421	1.25162	1.30034	1.29977	1.16952	1.32612	0.959735
1918.4	46.2099	1.02355	1.02126	1.02049	1.02458	1.04588	0.994531	1.04689	1.02382	1.02999	1.04496	1.03752	1.04385	1.00321	1.03922	1.04418	1.08058	1.03475	1.03963	1.06434	1.04112	1.07126	1.15955	1.15502	1.32461	1.30665	1.25165	1.25068	1.30194	1.30008	1.17489	1.32818	0.955793
1920.81	46.2494	1.02297	1.01963	1.02032	1.02466	1.0446	0.992553	1.04758	1.0238	1.02984	1.04509	1.04089	1.04469	1.0027	1.03828	1.04283	1.08188	1.03525	1.04182	1.06404	1.04023	1.06993	1.16103	1.15199	1.32302	1.30823	1.25713	1.25312	1.30994	1.30321	1.17609	1.31948	0.966664
1923.17	46.2889	1.02559	1.02153	1.0221	1.02474	1.04656	0.990772	1.04646	1.02342	1.02963	1.04411	1.04023	1.04441	1.00224	1.0376	1.04359	1.08239	1.03591	1.04172	1.06452	1.03944	1.06999	1.16174	1.14877	1.32499	1.30132	1.2641	1.25109	1.31086	1.3078	1.16929	1.31962	0.962423
1925.49	46.3284	1.02592	1.02281	1.02079	1.0251	1.04699	0.989577	1.04763	1.02311	1.0288	1.04319	1.03853	1.04266	1.00201	1.03773	1.04584	1.08137	1.0362	1.04031	1.06358	1.03944	1.07212	1.16127	1.15102	1.32854	1.30286	1.2624	1.24996	1.3072	1.30729	1.17572	1.30975	0.956927
1927.83	46.3679	1.02505	1.0212	1.02195	1.02543	1.04652	0.991142	1.04679	1.02562	1.02986	1.04365	1.03802	1.0418	1.00188	1.03687	1.04598	1.08179	1.03491	1.03896	1.06379	1.03791	1.07293	1.16124	1.14637	1.32398	1.30671	1.2608	1.24979	1.3157	1.30443	1.17185	1.31202	0.956686
1930.14	46.4074	1.02384	1.02159	1.02202	1.02495	1.04698	0.991575	1.04615	1.02503	1.03109	1.04258	1.03754	1.04134	1.00184	1.03652	1.04422	1.08262	1.03348	1.04054	1.06512	1.03819	1.07354	1.15457	1.14779	1.31923	1.3081	1.25542	1.24641	1.30398	1.29913	1.17371	1.31761	0.961348
1932.53	46.4469	1.02504	1.02129	1.02256	1.02376	1.04806	0.992171	1.04819	1.024	1.02913	1.04118	1.0406	1.04205	1.00336	1.03778	1.04423	1.08424	1.03523	1.03937	1.06389	1.04003	1.07628	1.15551	1.15336	1.33109	1.31149	1.25685	1.24242	1.30658	1.30213	1.17015	1.31169	0.959497
1934.87	46.4864	1.02501	1.02073	1.02276	1.0225	1.04814	0.991012	1.04739	1.0243	1.02834	1.04298	1.04051	1.04306	1.00344	1.03772	1.04235	1.0845	1.03673	1.04062	1.06312	1.03888	1.07394	1.1552	1.14892	1.32796	1.30716	1.24899	1.24699	1.30334	1.3029	1.17058	1.31839	0.956831
1937.27	46.5259	1.02404	1.02062	1.02153	1.026	1.04809	0.989506	1.0486	1.02583	1.03001	1.04113	1.03903	1.04286	1.00385	1.03846	1.04203	1.0844	1.03502	1.04117	1.06214	1.03877	1.07272	1.1577	1.14871	1.32188	1.30198	1.25902	1.24302	1.31791	1.30413	1.17156	1.32024	0.948925
1939.67	46.5654	1.02403	1.02019	1.02163	1.02543	1.04652	0.989949	1.0487	1.02716	1.03022	1.04369	1.04029	1.04313	1.00371	1.03957	1.04626	1.08172	1.03546	1.03906	1.06451	1.03934	1.06979	1.15525	1.15222	1.32878	1.30219	1.26413	1.24202	1.30394	1.30392	1.17887	1.31189	0.957904
1941.99	46.6049	1.02414	1.02254	1.02202	1.02415	1.04621	0.990594	1.04653	1.02549	1.0289	1.04314	1.03945	1.0454	1.00204	1.03697	1.04532	1.08383	1.03441	1.04007	1.06371	1.04064	1.07079	1.15969	1.15346	1.33069	1.29562	1.26473	1.2381	1.30685	1.29645	1.17622	1.30909	0.959611
1944.25	46.6444	1.02667	1.02223	1.02325	1.02516	1.04698	0.99154	1.04486	1.02287	1.03109	1.03995	1.03912	1.04272	1.00107	1.03976	1.0412	1.0832	1.03491	1.03887	1.06189	1.04149	1.07588	1.15365	1.15039	1.32631	1.29912	1.25313	1.24538	1.3012	1.30152	1.17176	1.32245	0.957459
1946.63	46.684	1.02538	1.02089	1.02314	1.02423	1.0465	0.991978	1.04896	1.02539	1.02764	1.04325	1.03721	1.04229	1.00249	1.03928	1.04305	1.08286	1.03595	1.03864	1.06509	1.04052	1.07713	1.15241	1.14332	1.3217	1.29484	1.25418	1.2544	1.29969	1.29874	1.16712	1.3201	0.956635
1949.05	46.7235	1.02587	1.02263	1.02356	1.02525	1.0488	0.990215	1.04875	1.02698	1.02846	1.0432	1.03668	1.04302	1.00257	1.03972	1.04611	1.08305	1.03521	1.0403	1.06408	1.04303	1.07588	1.16181	1.14465	1.31835	1.30208	1.25782	1.23968	1.30369	1.29988	1.17172	1.31758	0.950469
1951.52	46.763	1.02483	1.02251	1.02172	1.02433	1.04842	0.991815	1.04673	1.02603	1.03029	1.04323	1.0384	1.04235	1.00097	1.03681	1.04447	1.08296	1.03614	1.04047	1.0647	1.04259	1.07491	1.16175	1.15151	1.31388	1.30151	1.25247	1.23986	1.30843	1.30184	1.17464	1.31597	0.959448
1953.99	46.8025	1.02407	1.024	1.01873	1.02537	1.05053	0.987559	1.04695	1.0277	1.02857	1.04433	1.03942	1.04318	1.00227	1.03798	1.04275	1.08278	1.03245	1.04134	1.06606	1.0397	1.07421	1.15961	1.15107	1.32184	1.30452	1.25968	1.25071	1.29989	1.30518	1.17158	1.3215	0.960532
1956.36	46.842	1.02389	1.02054	1.02253	1.02334	1.04956	0.991824	1.04763	1.02692	1.02942	1.0431	1.03746	1.04356	1.00078	1.03877	1.04085	1.08117	1.03274	1.04021	1.06365	1.04268	1.07351	1.16182	1.15904	1.32412	1.30277	1.25575	1.24811	1.29981	1.31002	1.17343	1.32013	0.959717
1958.68	46.8815	1.02342	1.02012	1.02289	1.02259	1.05024	0.99133	1.04802	1.02641	1.03027	1.04241	1.03649	1.04248	1.00079	1.03923	1.04217	1.0826	1.0359	1.038	1.06433	1.04004	1.07805	1.15303	1.15082	1.32805	1.30179	1.25508	1.24535	1.30885	1.30472	1.16825	1.32245	0.957855
1961.06	46.921	1.02672	1.02338	1.02154	1.02324	1.04557	0.994194	1.0478	1.02513	1.03062	1.0434	1.03991	1.04342	1.00184	1.03885	1.04298	1.08543	1.03338	1.03836	1.0646	1.03999	1.07801	1.15453	1.15459	1.32459	1.30515	1.25168	1.24918	1.31635	1.3029	1.17084	1.31971	0.957596
1963.38	46.9605	1.02559	1.02472	1.02425	1.02252	1.04533	0.994371	1.04683	1.02419	1.03111	1.04412	1.03836	1.04426	0.999766	1.03908	1.04255	1.08425	1.03341	1.03973	1.06617	1.04102	1.07145	1.16004	1.15128	1.32161	1.30067	1.25202	1.24661	1.29991	1.29984	1.16791	1.31824	0.963066
1965.72	47	1.02341	1.02133	1.02292	1.02569	1.04916	0.992316	1.0464	1.02667	1.03029	1.04305	1.039	1.04434	1.0027	1.04034	1.04558	1.08297	1.03577	1.04097	1.06316	1.04046	1.07431	1.16389	1.15546	1.32543	1.30321	1.26147	1.24046	1.30334	1.29607	1.16579	1.31925	0.961536
1968	47.0395	1.02311	1.02131	1.02227	1.02622	1.04779	0.991519	1.04671	1.02386	1.02893	1.04394	1.03884	1.04352	1.00468	1.04291	1.04393	1.08539	1.03778	1.03745	1.06451	1.04051	1.07582	1.16068	1.15437	1.32344	1.30609	1.25758	1.24461	1.30396	1.30112	1.17102	1.32066	0.958172
1970.39	47.079	1.02322	1.02056	1.02307	1.02406	1.04813	0.990335	1.04802	1.0253	1.03078	1.04312	1.03639	1.04159	1.00024	1.03753	1.04624	1.08628	1.03759	1.0379	1.06302	1.03697	1.07051	1.15531	1.1449	1.32354	1.30406	1.25974	1.24409	1.29874	1.30197	1.1744	1.32393	0.966209
1972.77	47.1185	1.02332	1.02111	1.02281	1.02392	1.04793	0.988808	1.0463	1.02406	1.03174	1.04198	1.03864	1.04318	1.00189	1.04161	1.04325	1.08728	1.0337	1.03987	1.06703	1.04261	1.07746	1.15622	1.15229	1.32135	1.30119	1.25649	1.25138	1.30191	1.30755	1.17174	1.32247	0.960077
1975.18	47.158	1.02456	1.02096	1.02164	1.02232	1.04615	0.991987	1.04848	1.026	1.02623	1.04268	1.03627	1.04139	1.00343	1.04038	1.04519	1.08169	1.03296	1.0404	1.06238	1.04062	1.07683	1.15006	1.14805	1.33284	1.30642	1.24858	1.2495	1.30378	1.30451	1.17041	1.32038	0.958846
1977.6	47.1975	1.02539	1.0205	1.02169	1.02388	1.0475	0.989651	1.05019	1.02486	1.03084	1.04247	1.0379	1.04177	1.00208	1.04049	1.04278	1.08377	1.03786	1.04018	1.06591	1.04188	1.07514	1.16015	1.14852	1.32698	1.30552	1.256	1.24687	1.30951	1.30274	1.16864	1.31608	0.964012
1979.99	47.237	1.02438	1.02222	1.02071	1.02448	1.04422	0.992759	1.04985	1.02609	1.02826	1.04265	1.04072	1.04182	1.00311	1.03892	1.04402	1.08379	1.03589	1.04254	1.06363	1.03937	1.07538	1.15915	1.15207	1.33187	1.30615	1.25827	1.25473	1.30763	1.29934	1.16964	1.31633	0.960112
1982.31	47.2765	1.02415	1.02157	1.02124	1.02356	1.04469	0.989512	1.04798	1.02394	1.03047	1.04382	1.0379	1.04341	1.00113	1.04003	1.04286	1.08297	1.03343	1.03715	1.06584	1.03734	1.07861	1.15568	1.15658	1.33126	1.3016	1.2616	1.24814	1.30688	1.30019	1.16791	1.3108	0.95557
1984.7	47.316	1.02457	1.02037	1.0251	1.02392	1.04566	0.988108	1.04716	1.0247	1.0275	1.04563	1.03799	1.04404	1.00345	1.03924	1.0451	1.08183	1.0319	1.03846	1.06461	1.04091	1.07825	1.15454	1.15331	1.33183	1.30469	1.26003	1.24975	1.30552	1.29842	1.16911	1.30975	0.95576
1987.11	47.3556	1.02322	1.01971	1.025	1.02366	1.04795	0.987616	1.04682	1.02254	1.02851	1.04255	1.03954	1.04186	1.00218	1.03644	1.04545	1.08388	1.03452	1.03855	1.06589	1.03745	1.06957	1.15628	1.14944	1.32927	1.30666	1.2563	1.24957	1.30877	1.29539	1.16879	1.31844	0.961038
1989.52	47.3951	1.02428	1.0225	1.02369	1.0247	1.04706	0.991002	1.04872	1.02248	1.02857	1.04354	1.03746	1.04252	1.00371	1.03656	1.04367	1.08482	1.03723	1.03871	1.06451	1.04074	1.06695	1.1546	1.14815	1.32784	1.30297	1.25677	1.25164	1.309	1.30028	1.17173	1.31801	0.963727
1991.85	47.4346	1.02377	1.02073	1.02249	1.02597	1.04608	0.989532	1.04714	1.02401	1.03148	1.0423	1.03744	1.04076	1.00231	1.03768	1.04333	1.08065	1.03632	1.03981	1.06273	1.04015	1.08198	1.15899	1.14973	1.32712	1.2998	1.25626	1.24369	1.31212	1.3021	1.17047	1.32452	0.964196
1994.24	47.4741	1.02353	1.02004	1.02431	1.0249	1.04884	0.990829	1.04729	1.02674	1.02792	1.04335	1.03517	1.04052	1.00128	1.03967	1.04661	1.08383	1.03498	1.03971	1.06317	1.04011	1.07637	1.15968	1.14801	1.32898	1.30123	1.2571	1.24306	1.2979	1.29847	1.17272	1.31861	0.961493
1996.6	47.5136	1.02408	1.02077	1.02496	1.02349	1.04802	0.988537	1.04776	1.02317	1.02899	1.04444	1.03752	1.04257	1.00006	1.04279	1.04216	1.08162	1.03476	1.03993	1.06677	1.04207	1.07176	1.15584	1.15152	1.31956	1.30657	1.25624	1.25188	1.3107	1.30341	1.17451	1.31844	0.955918
1998.96	47.5531	1.02414	1.02412	1.02206	1.02668	1.04865	0.993567	1.04902	1.02496	1.02645	1.04139	1.03747	1.04263	1.00115	1.04144	1.04402	1.08195	1.03158	1.04048	1.06337	1.03907	1.07212	1.15731	1.14979	1.32751	1.30393	1.26104	1.25104	1.30024	1.30268	1.17153	1.31402	0.954841
2001.28	47.5926	1.0253	1.02342	1.02103	1.02563	1.04685	0.992179	1.04837	1.02403	1.02862	1.04102	1.04019	1.04364	1.00444	1.03953	1.04334	1.08428	1.03401	1.04014	1.06488	1.04032	1.07438	1.1599	1.15465	1.3203	1.30543	1.25547	1.24167	1.30626	1.30657	1.17369	1.31007	0.961325
2003.65	47.6321	1.02531	1.02376	1.02405	1.02496	1.04587	0.988994	1.04592	1.02288	1.02956	1.04421	1.0396	1.04317	1.00139	1.03928	1.04394	1.08375	1.0362	1.03832	1.06425	1.03986	1.07751	1.15567	1.15513	1.31798	1.3001	1.2605	1.25031	1.30913	1.307	1.17349	1.31168	0.958984
2006.05	47.6716	1.02518	1.0214	1.02416	1.0249	1.04757	0.993362	1.04827	1.02295	1.03006	1.04345	1.03881	1.0422	1.00197	1.03915	1.04435	1.08365	1.03403	1.03946	1.06371	1.03916	1.0705	1.15035	1.14415	1.32132	1.30971	1.25987	1.25405	1.3078	1.30338	1.17004	1.31717	0.961077
2008.43	47.7111	1.02406	1.02207	1.02396	1.02403	1.04635	0.995313	1.0469	1.02467	1.03114	1.04461	1.03672	1.04001	1.00378	1.03776	1.04237	1.08498	1.03482	1.03932	1.05995	1.04084	1.07171	1.15838	1.14554	1.32648	1.30299	1.25454	1.25129	1.30981	1.30487	1.1742	1.31671	0.962644
2010.77	47.7506	1.02354	1.02074	1.02315	1.02471	1.0464	0.993282	1.04678	1.02123	1.03024	1.04421	1.03536	1.04032	1.00118	1.03941	1.04295	1.0836	1.03262	1.03808	1.06617	1.0412	1.07874	1.16142	1.14682	1.32312	1.30046	1.26008	1.2473	1.31937	1.3069	1.173	1.31434	0.959984
2013.14	47.7901	1.02476	1.02125	1.02162	1.02539	1.04585	0.994884	1.0486	1.02595	1.02864	1.04153	1.03842	1.04099	1.00328	1.03874	1.04439	1.08317	1.03452	1.03981	1.06413	1.04114	1.0754	1.15615	1.14871	1.32496	1.30061	1.26301	1.24753	1.31027	1.30259	1.16965	1.31613	0.960542
2015.45	47.8296	1.02406	1.02046	1.02173	1.02582	1.04929	0.99176	1.0474	1.02568	1.03001	1.04234	1.03609	1.04214	1.00151	1.04253	1.04519	1.08332	1.0348	1.04061	1.06569	1.03867	1.07749	1.16176	1.14993	1.32402	1.30659	1.25184	1.24798	1.3006	1.30456	1.16517	1.31494	0.960977
2017.82	47.8691	1.02225	1.02142	1.02118	1.02347	1.04624	0.996576	1.0483	1.02099	1.03086	1.04307	1.03777	1.04219	1.00035	1.04073	1.04631	1.08273	1.03692	1.04144	1.06556	1.04028	1.08088	1.16072	1.15078	1.32095	1.29958	1.25537	1.25089	1.30622	1.3031	1.16107	1.31869	0.960961
2020.22	47.9086	1.02356	1.02207	1.02268	1.02339	1.04798	0.993923	1.04939	1.01959	1.02822	1.04227	1.0395	1.04129	0.997941	1.03962	1.04688	1.08359	1.03693	1.03779	1.06259	1.04027	1.07691	1.16	1.15528	1.3354	1.30358	1.2514	1.2474	1.31603	1.29159	1.17011	1.32109	0.955156
2022.65	47.9481	1.02427	1.02166	1.02285	1.0258	1.04768	0.991984	1.04623	1.02312	1.03081	1.04389	1.03931	1.04192	1.00288	1.03885	1.04448	1.08301	1.03419	1.04115	1.06267	1.04124	1.07508	1.15868	1.15455	1.32471	1.31235	1.25275	1.24645	1.31073	1.30117	1.17036	1.31562	0.947026
2025.02	47.9877	1.02394	1.02146	1.02292	1.02452	1.0466	0.991258	1.0472	1.0237	1.02973	1.04419	1.03851	1.04264	1.00233	1.03793	1.04394	1.08308	1.03232	1.03979	1.06538	1.04199	1.07342	1.16008	1.1465	1.32217	1.30583	1.25301	1.24315	1.29329	1.30122	1.17963	1.30931	0.968201
2027.41	48.0272	1.02396	1.02031	1.02355	1.02326	1.04759	0.995107	1.0477	1.0235	1.03074	1.04337	1.03903	1.04136	1.0023	1.03854	1.0455	1.08247	1.03346	1.04052	1.06379	1.04068	1.07749	1.15435	1.14468	1.32146	1.30213	1.25891	1.25179	1.30795	1.29852	1.17782	1.31119	0.9655
2029.7	48.0667	1.02447	1.0208	1.02423	1.02625	1.04837	0.991736	1.04813	1.02254	1.03016	1.04288	1.03805	1.04364	1.00063	1.04087	1.04468	1.0813	1.03688	1.03861	1.06185	1.03906	1.07956	1.15856	1.14699	1.32232	1.29709	1.2602	1.24406	1.30416	1.30095	1.16739	1.31493	0.959714
2032.03	48.1062	1.02586	1.02084	1.02348	1.02488	1.04714	0.994193	1.04827	1.02619	1.03082	1.04272	1.03558	1.04395	0.998242	1.03747	1.04359	1.08042	1.0359	1.03971	1.06302	1.04157	1.07798	1.15597	1.15158	1.32142	1.30329	1.25942	1.2498	1.30932	1.30408	1.16846	1.31551	0.960195
2034.43	48.1457	1.02566	1.02092	1.02343	1.02456	1.0473	0.992982	1.04812	1.02387	1.02956	1.04353	1.03579	1.04554	1.00027	1.04119	1.04309	1.08408	1.0368	1.0394	1.06633	1.03883	1.07631	1.16227	1.14609	1.3214	1.29572	1.26055	1.2469	1.30424	1.2978	1.16472	1.3196	0.956296
2036.86	48.1852	1.02603	1.0205	1.02125	1.02373	1.04527	0.995836	1.04831	1.02481	1.0307	1.04443	1.03715	1.04362	1.00173	1.03869	1.04601	1.08549	1.03515	1.03969	1.06489	1.04107	1.0731	1.1593	1.15193	1.31979	1.29576	1.25534	1.24907	1.30778	1.30467	1.16263	1.32024	0.958766
2039.25	48.2247	1.02575	1.02013	1.02053	1.02377	1.0463	0.992421	1.0465	1.02251	1.03119	1.04299	1.03918	1.0414	1.00264	1.03901	1.04666	1.08477	1.03454	1.03915	1.06673	1.04104	1.07645	1.15693	1.14986	1.32912	1.29159	1.25728	1.25676	1.30827	1.30132	1.16414	1.31151	0.955467
2041.65	48.2642	1.02561	1.02339	1.02186	1.02463	1.04425	0.992774	1.04837	1.02438	1.0302	1.04215	1.0376	1.04183	1.00285	1.03839	1.04692	1.08313	1.03196	1.0406	1.06515	1.04016	1.07531	1.16162	1.15611	1.33203	1.29397	1.26096	1.24941	1.30599	1.29999	1.16629	1.30934	0.959042
2043.99	48.3037	1.02559	1.02199	1.02265	1.02602	1.04629	0.992868	1.04853	1.02399	1.03028	1.04239	1.03804	1.04336	1.00196	1.04014	1.04727	1.08396	1.03532	1.03881	1.06384	1.03979	1.07328	1.16241	1.15573	1.32705	1.29519	1.2579	1.2467	1.31298	1.30243	1.17579	1.3223	0.964342
2046.37	48.3432	1.02318	1.02237	1.0223	1.02674	1.04566	0.993272	1.04882	1.02272	1.03103	1.04516	1.03901	1.04092	1.00062	1.04128	1.04385	1.08411	1.03832	1.04032	1.06375	1.0395	1.073	1.15924	1.14542	1.31669	1.29699	1.25946	1.2541	1.31253	1.3037	1.17957	1.31803	0.960113
2048.75	48.3827	1.02285	1.02245	1.0221	1.02589	1.04815	0.991431	1.04952	1.02272	1.02926	1.04375	1.03713	1.04257	1.00124	1.03896	1.04357	1.08367	1.03688	1.041	1.06486	1.04088	1.07395	1.15948	1.14913	1.32119	1.30391	1.25903	1.24334	1.30441	1.30784	1.16293	1.31366	0.962881
2051.16	48.4222	1.02263	1.02395	1.02177	1.02546	1.049	0.993104	1.04812	1.02417	1.02986	1.04375	1.03761	1.04534	1.00378	1.03669	1.04674	1.083	1.03541	1.03996	1.06646	1.04281	1.07246	1.15447	1.15363	1.32619	1.30253	1.26139	1.24233	1.29889	1.30051	1.17103	1.31933	0.962497
2053.43	48.4617	1.0237	1.0209	1.02214	1.02444	1.04753	0.99144	1.04715	1.02481	1.02927	1.04367	1.03957	1.04325	1.00303	1.03937	1.04501	1.08301	1.03462	1.04121	1.0646	1.04139	1.07384	1.15693	1.15282	1.33142	1.30167	1.25376	1.2506	1.30259	1.29571	1.17115	1.32416	0.96038
2055.71	48.5012	1.02561	1.01935	1.02234	1.02349	1.04633	0.990891	1.04814	1.02491	1.028	1.04242	1.0398	1.04149	1.00267	1.04155	1.04414	1.0826	1.03304	1.04055	1.06342	1.04001	1.07638	1.16164	1.1501	1.32633	1.30351	1.25249	1.25542	1.30732	1.30158	1.17257	1.32422	0.953106
2058.13	48.5407	1.02481	1.02074	1.02193	1.02522	1.04697	0.992957	1.049	1.02437	1.02879	1.04218	1.03935	1.03934	1.00167	1.0403	1.04512	1.08081	1.03214	1.0378	1.06599	1.03989	1.07667	1.15945	1.14869	1.31778	1.30319	1.25981	1.25137	1.30273	1.30903	1.17261	1.32239	0.953367
2060.56	48.5802	1.02326	1.02203	1.02251	1.02544	1.04832	0.993331	1.04999	1.02452	1.02985	1.04414	1.03902	1.04094	1.00064	1.03812	1.04457	1.08251	1.03523	1.03768	1.06498	1.03992	1.07418	1.15989	1.14677	1.32364	1.30759	1.26166	1.24797	1.30082	1.30904	1.16576	1.3164	0.966191
2062.95	48.6198	1.02364	1.02165	1.0229	1.02401	1.04823	0.991837	1.04792	1.02494	1.02947	1.04504	1.03925	1.04358	1.00115	1.03816	1.04354	1.0844	1.03617	1.03958	1.06428	1.03975	1.07279	1.15764	1.1449	1.33305	1.3046	1.26181	1.24528	1.30681	1.30393	1.16527	1.31531	0.96194
2065.36	48.6593	1.02607	1.02107	1.02173	1.02344	1.0493	0.992157	1.04637	1.02078	1.0288	1.04496	1.04021	1.04233	0.999987	1.03931	1.04201	1.08379	1.03489	1.03942	1.06584	1.03872	1.07517	1.15419	1.14999	1.32701	1.29845	1.26053	1.24314	1.30325	1.30352	1.17027	1.31746	0.962197
2067.72	48.6988	1.02486	1.02185	1.02076	1.02285	1.04722	0.992808	1.04793	1.02027	1.03022	1.04487	1.03944	1.04112	0.998838	1.03989	1.0436	1.08598	1.03515	1.04075	1.06552	1.03887	1.08031	1.15282	1.15298	1.31888	1.306	1.26104	1.23828	1.30494	1.30374	1.17995	1.31951	0.956354
2070.08	48.7383	1.02475	1.02285	1.02068	1.02443	1.04527	0.991935	1.04751	1.02305	1.03105	1.04274	1.03823	1.04219	0.999571	1.04032	1.04507	1.08602	1.035	1.04159	1.06467	1.0388	1.07941	1.14864	1.15328	1.31868	1.31438	1.26063	1.23968	1.30581	1.30395	1.18085	1.31946	0.960824
2072.41	48.7778	1.02766	1.02295	1.02281	1.02724	1.04875	0.991829	1.04778	1.02472	1.03	1.04154	1.03841	1.04316	1.0003	1.03979	1.04325	1.08454	1.03549	1.03944	1.06229	1.03918	1.07642	1.15234	1.15267	1.32047	1.31076	1.25731	1.25193	1.30256	1.30204	1.17404	1.3174	0.970544
2074.72	48.8173	1.02717	1.02249	1.02463	1.02759	1.04991	0.992874	1.04882	1.02524	1.02935	1.04226	1.03972	1.04215	0.99905	1.0401	1.04334	1.0815	1.03605	1.03891	1.06275	1.04011	1.07713	1.15926	1.14917	1.32629	1.30075	1.2544	1.25697	1.30567	1.299	1.16982	1.31627	0.953001
2077.09	48.8568	1.02649	1.022	1.02121	1.02632	1.0457	0.993132	1.04844	1.02439	1.02942	1.04296	1.04059	1.04253	0.99922	1.04064	1.04531	1.07898	1.0358	1.03995	1.06486	1.04053	1.07382	1.15666	1.15153	1.32851	1.30027	1.25674	1.25279	1.30304	1.30304	1.17544	1.31779	0.949311
2079.44	48.8963	1.0253	1.0233	1.01948	1.02486	1.04452	0.990172	1.04854	1.02624	1.02935	1.0429	1.03934	1.04297	1.0008	1.03963	1.04398	1.08415	1.03505	1.04081	1.06268	1.04128	1.07258	1.15591	1.15351	1.32837	1.30383	1.26116	1.25437	1.30373	1.29765	1.1663	1.31759	0.95809
2081.85	48.9358	1.02406	1.02169	1.02309	1.02424	1.04945	0.991112	1.04879	1.02304	1.02925	1.04164	1.03822	1.04331	1.00201	1.03864	1.04286	1.08418	1.03249	1.03957	1.06388	1.04058	1.07341	1.15582	1.15161	1.32958	1.30718	1.25452	1.25023	1.3059	1.29874	1.17048	1.31822	0.960629
2084.24	48.9753	1.02464	1.02146	1.02373	1.02637	1.05172	0.992735	1.04961	1.02247	1.03062	1.04208	1.03843	1.04186	1.00273	1.03875	1.0442	1.0834	1.0318	1.04	1.06499	1.04085	1.07051	1.15402	1.15591	1.32551	1.30669	1.25452	1.25694	1.30634	1.30645	1.17103	1.31024	0.96155
2086.6	49.0148	1.02437	1.02167	1.02384	1.02671	1.04738	0.991242	1.04924	1.02289	1.02862	1.04181	1.03795	1.04304	1.0009	1.03797	1.04617	1.08345	1.03398	1.03976	1.064	1.04108	1.07478	1.15674	1.14954	1.32301	1.30003	1.25583	1.25719	1.30871	1.30725	1.16851	1.31399	0.972564
2088.9	49.0543	1.02494	1.02262	1.02452	1.02602	1.04646	0.990393	1.05147	1.02394	1.02938	1.04314	1.03621	1.04317	1.00004	1.0385	1.045	1.08397	1.03458	1.03915	1.06484	1.041	1.0816	1.15782	1.15075	1.32089	1.3048	1.25872	1.25126	1.30403	1.30012	1.16941	1.31815	0.95764
2091.35	49.0938	1.02351	1.01976	1.02322	1.02604	1.04683	0.992063	1.0492	1.02241	1.02938	1.04447	1.03789	1.04253	0.998563	1.03904	1.04511	1.08446	1.0348	1.03927	1.06383	1.04169	1.08414	1.15835	1.15138	1.32206	1.30289	1.26984	1.24577	1.30644	1.3006	1.16459	1.31772	0.970181
2093.82	49.1333	1.02446	1.01886	1.02022	1.02597	1.04638	0.989171	1.04706	1.0216	1.0305	1.04442	1.03799	1.0427	1.0007	1.039	1.04283	1.08377	1.03498	1.039	1.06363	1.04004	1.0804	1.15866	1.15455	1.32635	1.31043	1.25978	1.25006	1.3069	1.29763	1.17305	1.31961	0.96024
2096.18	49.1728	1.02605	1.02102	1.02405	1.02815	1.04686	0.992669	1.04981	1.02463	1.03024	1.04257	1.03861	1.04284	1.00004	1.03848	1.04386	1.08137	1.0333	1.04155	1.06426	1.03976	1.07501	1.15887	1.1521	1.32095	1.30977	1.25398	1.2593	1.30537	1.30419	1.16893	1.32742	0.958698
2098.49	49.2123	1.02728	1.02035	1.02543	1.02715	1.04867	0.989291	1.05049	1.02425	1.03051	1.04369	1.03849	1.04266	0.999299	1.04193	1.04475	1.08369	1.03615	1.0416	1.0659	1.03976	1.07358	1.16153	1.15279	1.32438	1.30292	1.25542	1.24759	1.30061	1.29226	1.17001	1.31736	0.970236
2100.82	49.2519	1.02455	1.02051	1.02397	1.02366	1.04754	0.991545	1.04989	1.02341	1.0274	1.04391	1.03725	1.04218	1.00045	1.04136	1.04673	1.0862	1.03648	1.04183	1.06282	1.04106	1.07789	1.16136	1.15673	1.31909	1.30004	1.25493	1.238	1.30207	1.29884	1.16839	1.31721	0.964739
2103.11	49.2914	1.02386	1.0193	1.02323	1.0223	1.04777	0.988198	1.04708	1.0217	1.03044	1.04544	1.03954	1.04143	0.997915	1.04167	1.04588	1.08447	1.03735	1.03973	1.06392	1.04034	1.07202	1.15395	1.15336	1.33098	1.29868	1.26183	1.25053	1.30024	1.30285	1.16819	1.31556	0.958451
2105.49	49.3309	1.02622	1.02083	1.02423	1.02536	1.04877	0.991393	1.04833	1.02303	1.02926	1.04393	1.03844	1.0405	1.00055	1.03983	1.04365	1.08511	1.03514	1.0375	1.06174	1.04023	1.07331	1.16083	1.15012	1.3414	1.30531	1.26518	1.25098	1.289	1.30122	1.16841	1.32018	0.95996
2107.86	49.3704	1.02545	1.01838	1.02541	1.02405	1.04832	0.989352	1.045	1.02228	1.03013	1.04301	1.04053	1.04131	0.997684	1.03956	1.04273	1.08296	1.03587	1.03707	1.06659	1.03955	1.07862	1.15762	1.1555	1.31866	1.29755	1.26142	1.2451	1.30669	1.29724	1.17879	1.31763	0.968499
2110.26	49.4099	1.02513	1.02082	1.0213	1.02503	1.0469	0.992978	1.04864	1.02514	1.02971	1.04351	1.03843	1.04217	1.00287	1.03905	1.04277	1.08408	1.03699	1.0377	1.06423	1.0387	1.07881	1.1545	1.14869	1.3208	1.29381	1.25634	1.25453	1.30787	1.29999	1.17745	1.31792	0.967251
2112.63	49.4494	1.02506	1.02228	1.02297	1.02278	1.0474	0.991333	1.04875	1.02212	1.03085	1.04623	1.03721	1.04125	1.00114	1.03748	1.04315	1.0838	1.03585	1.03718	1.06583	1.03925	1.0757	1.15496	1.14645	1.32431	1.3088	1.24596	1.24806	1.30643	1.30062	1.17239	1.30836	0.957162
2115.01	49.4889	1.02726	1.02164	1.0208	1.02742	1.0494	0.991515	1.04863	1.02297	1.02839	1.04384	1.03783	1.04204	1.00031	1.03669	1.04145	1.08344	1.03393	1.0395	1.06311	1.03757	1.07109	1.16505	1.14657	1.31315	1.30705	1.24424	1.24738	1.30922	1.30047	1.16862	1.31221	0.96317
2117.39	49.5284	1.02828	1.02147	1.02068	1.02862	1.04901	0.989313	1.05081	1.02206	1.02764	1.04261	1.03776	1.04373	0.999596	1.03798	1.044	1.08447	1.03342	1.03659	1.06481	1.04119	1.07431	1.16023	1.14951	1.32669	1.30339	1.25981	1.24028	1.30882	1.30221	1.16644	1.32288	0.946789
2119.79	49.5679	1.02593	1.02165	1.02263	1.02584	1.04799	0.989715	1.04843	1.02528	1.03054	1.04082	1.03837	1.0417	1.00089	1.0388	1.04605	1.08215	1.0354	1.03993	1.06415	1.0438	1.08274	1.15686	1.14674	1.31346	1.30719	1.25397	1.24335	1.30872	1.3006	1.1689	1.31633	0.948918
2122.14	49.6074	1.02592	1.01945	1.02488	1.02566	1.04927	0.987672	1.04784	1.02417	1.02866	1.0443	1.03686	1.04231	0.999166	1.04083	1.04393	1.0812	1.03438	1.0414	1.06622	1.04124	1.07491	1.16217	1.1511	1.33067	1.30158	1.26089	1.24976	1.29905	1.30262	1.17622	1.31538	0.958362
2124.54	49.6469	1.02485	1.02154	1.0234	1.02499	1.04704	0.99034	1.04669	1.02292	1.0284	1.04444	1.0399	1.04067	1.00075	1.03846	1.04501	1.08213	1.03411	1.03927	1.06631	1.03873	1.06889	1.15842	1.15417	1.33437	1.29977	1.24663	1.251	1.29838	1.30165	1.17458	1.31598	0.961257
2126.91	49.6864	1.0247	1.01961	1.0261	1.02469	1.04682	0.989143	1.04781	1.02213	1.02863	1.04597	1.03884	1.04024	1.00208	1.04161	1.04326	1.08536	1.03538	1.0364	1.06676	1.03845	1.07746	1.15139	1.1491	1.32342	1.29122	1.25924	1.24729	1.30621	1.30492	1.17277	1.31272	0.955838
2129.27	49.7259	1.02402	1.02335	1.02231	1.02633	1.04718	0.989003	1.05098	1.02433	1.02983	1.04184	1.03762	1.04129	1.00002	1.03766	1.04269	1.0843	1.03803	1.04061	1.06444	1.04049	1.07532	1.16292	1.14674	1.32535	1.29157	1.26272	1.24506	1.30911	1.30626	1.17257	1.3061	0.956632
2131.57	49.7654	1.02468	1.02302	1.02272	1.02721	1.04689	0.987229	1.04954	1.02172	1.02752	1.04185	1.03839	1.04308	0.999489	1.03767	1.04327	1.08159	1.03253	1.03625	1.06276	1.04045	1.07337	1.155	1.15205	1.3275	1.30513	1.24992	1.25454	1.29704	1.29798	1.16885	1.31216	0.959006
2133.9	49.8049	1.0249	1.02132	1.02441	1.02516	1.04546	0.990247	1.04828	1.02339	1.02949	1.04126	1.03875	1.04516	1.00039	1.03845	1.04334	1.0836	1.03712	1.03977	1.06301	1.04077	1.07969	1.16325	1.15543	1.31885	1.30526	1.249	1.24861	1.29486	1.30391	1.17223	1.3108	0.957442
2136.44	49.8444	1.02541	1.02367	1.02555	1.02652	1.04769	0.987191	1.04997	1.024	1.02779	1.0409	1.03705	1.04117	0.998437	1.03716	1.04471	1.08474	1.03494	1.0406	1.06509	1.04233	1.07731	1.15746	1.14706	1.32579	1.29513	1.25367	1.24729	1.30353	1.30097	1.16986	1.31253	0.960969
2138.85	49.884	1.02584	1.02262	1.02289	1.02463	1.04639	0.994718	1.0474	1.02422	1.02782	1.04221	1.03658	1.04124	1.00054	1.04045	1.04465	1.0821	1.03547	1.04362	1.06386	1.03666	1.07456	1.15408	1.14312	1.32195	1.29987	1.26118	1.25102	1.30377	1.29704	1.17068	1.31411	0.957117
2141.07	49.9235	1.02489	1.0227	1.025	1.02436	1.0472	0.9932	1.04933	1.02124	1.02794	1.04442	1.03643	1.0432	0.997344	1.0406	1.04549	1.08137	1.03597	1.03981	1.06134	1.03872	1.07005	1.1583	1.15316	1.32859	1.30512	1.25409	1.25054	1.30625	1.29973	1.1693	1.31396	0.956675
2143.4	49.963	1.02716	1.02308	1.02376	1.02381	1.04563	0.989923	1.05053	1.02405	1.03093	1.04097	1.03755	1.03816	1.0024	1.03624	1.04529	1.08316	1.0329	1.03887	1.06201	1.03769	1.07546	1.15958	1.15145	1.32164	1.307	1.25415	1.25399	1.30365	1.30573	1.1718	1.31333	0.95921
2145.76	50.0025	1.02796	1.02264	1.02411	1.02354	1.04589	0.98928	1.04771	1.02358	1.02981	1.04348	1.03836	1.04286	1.0023	1.03994	1.04131	1.08328	1.03183	1.04041	1.06315	1.03694	1.07782	1.15847	1.14882	1.31813	1.30543	1.25581	1.24776	1.30802	1.30534	1.17142	1.31464	0.959321
2148.12	50.042	1.02521	1.01918	1.02469	1.02544	1.0488	0.994046	1.04841	1.024	1.03088	1.04086	1.03813	1.04053	0.998677	1.03936	1.04146	1.08381	1.03269	1.04043	1.06364	1.03787	1.07764	1.16034	1.1492	1.31485	1.30665	1.25795	1.25217	1.30264	1.29706	1.17346	1.31545	0.955455
2150.47	50.0815	1.027	1.01997	1.02291	1.024	1.04769	0.990434	1.04908	1.02191	1.02849	1.04288	1.03782	1.03929	0.99997	1.03978	1.04176	1.08321	1.03349	1.03856	1.06456	1.04407	1.07891	1.16447	1.14927	1.32144	1.30276	1.25611	1.25323	1.31156	1.30654	1.17008	1.31037	0.964056
2152.87	50.121	1.02485	1.02069	1.02421	1.02684	1.04716	0.992213	1.04862	1.0259	1.03	1.04298	1.03729	1.04196	0.99796	1.03879	1.04286	1.08292	1.03459	1.03902	1.06532	1.04022	1.07605	1.16192	1.1502	1.31927	1.30097	1.26324	1.24173	1.31252	1.30012	1.17101	1.31069	0.963589
2155.3	50.1605	1.02537	1.01905	1.02491	1.02565	1.04792	0.988936	1.05122	1.02607	1.03006	1.04448	1.04011	1.04125	0.999909	1.03895	1.04237	1.08347	1.03578	1.03935	1.06506	1.0357	1.08124	1.16112	1.14901	1.32192	1.30958	1.25768	1.24301	1.30281	1.30744	1.16771	1.31264	0.958864
2157.73	50.2	1.02711	1.02408	1.01991	1.02394	1.04831	0.98962	1.0486	1.02445	1.0267	1.04347	1.0383	1.04231	1.00002	1.03945	1.04113	1.0852	1.03457	1.03908	1.06465	1.03713	1.07781	1.15852	1.15274	1.33072	1.30707	1.25984	1.24069	1.3027	1.29883	1.1688	1.31502	0.96165
2160	50.2395	1.02558	1.02293	1.02273	1.02419	1.04768	0.987085	1.04888	1.02401	1.02761	1.04239	1.03915	1.04077	0.99853	1.04044	1.0415	1.08544	1.03214	1.03879	1.06175	1.03786	1.07545	1.15371	1.15098	1.31454	1.30705	1.25577	1.24276	1.30149	1.30761	1.16456	1.31426	0.95346
2162.33	50.279	1.02796	1.021	1.02267	1.02601	1.04891	0.990924	1.05059	1.02243	1.02835	1.04307	1.03843	1.04403	0.996811	1.03987	1.04467	1.08401	1.03592	1.03922	1.06293	1.03925	1.07038	1.15661	1.14928	1.31216	1.29984	1.25761	1.24933	1.3001	1.30672	1.16746	1.31148	0.957372
2164.74	50.3185	1.02665	1.02059	1.0222	1.02681	1.0474	0.987731	1.05172	1.0238	1.02752	1.04402	1.03857	1.04408	0.998307	1.0381	1.04267	1.0836	1.03622	1.03933	1.06305	1.04056	1.07494	1.15882	1.14942	1.33205	1.29982	1.25818	1.24842	1.305	1.30141	1.17664	1.31037	0.958155
2167.17	50.358	1.02579	1.02022	1.02244	1.02629	1.04562	0.987941	1.047	1.02381	1.02638	1.04306	1.03608	1.04286	1.00107	1.03727	1.04383	1.08403	1.03623	1.0407	1.06237	1.03709	1.0794	1.15824	1.152	1.32526	1.29739	1.25438	1.25254	1.30393	1.29909	1.16911	1.31462	0.965181
2169.53	50.3975	1.02552	1.01981	1.02371	1.02622	1.04646	0.987487	1.04734	1.0238	1.02922	1.04405	1.03589	1.04272	1.00119	1.03959	1.0433	1.08579	1.03558	1.03957	1.06461	1.03759	1.07865	1.15779	1.1542	1.32433	1.3044	1.2376	1.23996	1.30811	1.30078	1.17135	1.32068	0.963829
2171.9	50.437	1.02637	1.0213	1.02187	1.02513	1.04796	0.99271	1.0505	1.0224	1.02986	1.04148	1.03829	1.04208	0.99903	1.0396	1.04245	1.0867	1.03457	1.0384	1.06397	1.03896	1.07863	1.16791	1.14772	1.32416	1.30135	1.25395	1.24496	1.30007	1.29611	1.17081	1.31978	0.96058
2174.22	50.4765	1.02639	1.02184	1.02139	1.02696	1.04707	0.991575	1.05004	1.02288	1.0293	1.04168	1.03846	1.04008	0.997193	1.03969	1.04084	1.086	1.03396	1.03929	1.06175	1.04016	1.07435	1.16084	1.15203	1.32614	1.3002	1.26484	1.24787	1.30027	1.30389	1.16924	1.31331	0.956965
2176.57	50.516	1.02424	1.02165	1.02413	1.02855	1.04768	0.992814	1.0498	1.02322	1.02766	1.04296	1.03786	1.0416	0.99808	1.04171	1.04133	1.08555	1.03273	1.04063	1.06272	1.03977	1.078	1.16156	1.15373	1.32666	1.30272	1.25766	1.25001	1.2969	1.29853	1.17199	1.31366	0.961802
2178.85	50.5556	1.02535	1.02171	1.02217	1.02777	1.0478	0.99013	1.05044	1.0219	1.02825	1.04243	1.03689	1.0413	0.998688	1.03973	1.0424	1.08502	1.03377	1.03944	1.0638	1.03989	1.08288	1.15562	1.15508	1.32189	1.30592	1.25422	1.25044	1.30283	1.29138	1.17631	1.31312	0.958572
2181.17	50.5951	1.02688	1.02168	1.02106	1.02449	1.04609	0.991354	1.04913	1.02182	1.02895	1.0419	1.03784	1.04238	1.0001	1.03906	1.04345	1.08415	1.03328	1.03944	1.06409	1.0402	1.08098	1.15856	1.14979	1.32523	1.30052	1.25809	1.24471	1.30473	1.29643	1.16859	1.31669	0.959348
2183.59	50.6346	1.0256	1.0212	1.02154	1.02406	1.04506	0.991009	1.04891	1.02147	1.02734	1.04169	1.03794	1.04188	0.998268	1.03717	1.04245	1.08307	1.03212	1.03916	1.06287	1.0404	1.07609	1.15354	1.14888	1.32327	1.30134	1.25543	1.24538	1.30646	1.3022	1.17634	1.30787	0.95337
2186.02	50.6741	1.02606	1.0211	1.02291	1.02521	1.0473	0.988684	1.04965	1.02226	1.02791	1.04187	1.03812	1.03989	0.996383	1.03565	1.04212	1.08499	1.03269	1.03874	1.06205	1.03762	1.07281	1.15178	1.15027	1.31776	1.30037	1.25714	1.25416	1.30382	1.29828	1.17716	1.31271	0.962737
2188.44	50.7136	1.02776	1.02197	1.02316	1.02498	1.04977	0.988583	1.05025	1.02268	1.02869	1.04232	1.03873	1.04132	0.997229	1.03855	1.04147	1.08542	1.03384	1.03783	1.06285	1.03705	1.07134	1.15693	1.15433	1.31572	1.30463	1.26242	1.25141	1.30369	1.30138	1.17169	1.31295	0.963251
2190.87	50.7531	1.02818	1.0212	1.02257	1.02483	1.0475	0.992289	1.05011	1.02131	1.0279	1.04026	1.03716	1.04221	0.998801	1.03887	1.04125	1.08393	1.03252	1.03985	1.0625	1.03845	1.07416	1.15584	1.15372	1.32506	1.30406	1.25588	1.25305	1.30514	1.30473	1.16786	1.31883	0.964322
2193.16	50.7926	1.02645	1.02238	1.02281	1.02479	1.04722	0.989956	1.05078	1.02313	1.02726	1.04081	1.03559	1.04009	1.00066	1.03911	1.0416	1.08445	1.03268	1.04039	1.06252	1.04044	1.07684	1.15401	1.15073	1.33189	1.30476	1.25239	1.25959	1.30296	1.30361	1.16613	1.32051	0.954702
2195.45	50.8321	1.02506	1.02242	1.02217	1.02434	1.0475	0.988098	1.05083	1.02485	1.028	1.04142	1.03607	1.03889	1.00135	1.04013	1.04152	1.08457	1.03295	1.03915	1.06339	1.03902	1.07792	1.1541	1.15282	1.32764	1.30253	1.25393	1.25177	1.2989	1.30105	1.16656	1.3147	0.959685
2197.81	50.8716	1.02614	1.02188	1.02134	1.02448	1.04759	0.988547	1.04984	1.02368	1.02953	1.04057	1.03672	1.04022	1.0014	1.03937	1.0419	1.08393	1.03402	1.03931	1.06384	1.0368	1.07951	1.15667	1.15309	1.32044	1.29804	1.25592	1.24625	1.29995	1.29747	1.16756	1.31128	0.964048
2200.16	50.9111	1.02671	1.02304	1.02125	1.02473	1.04782	0.987724	1.04912	1.02191	1.02976	1.04199	1.03733	1.04106	1.00116	1.03882	1.04353	1.0841	1.03446	1.03951	1.06411	1.03853	1.07792	1.15601	1.15181	1.316	1.30194	1.25879	1.25294	1.3009	1.29983	1.16883	1.31494	0.961934
2202.59	50.9506	1.02488	1.02263	1.0222	1.02398	1.04792	0.98986	1.04784	1.02176	1.02948	1.04283	1.03982	1.04152	0.999843	1.04033	1.0447	1.08602	1.03225	1.03947	1.06351	1.04069	1.07658	1.15395	1.15144	1.31558	1.30379	1.26133	1.25518	1.29463	1.3046	1.16919	1.31303	0.966056
2205	50.9901	1.02386	1.02262	1.02481	1.02437	1.05011	0.990831	1.04858	1.0221	1.02767	1.04294	1.03968	1.0431	0.999437	1.04029	1.04424	1.08758	1.0341	1.03742	1.06388	1.03961	1.07743	1.15534	1.14889	1.31814	1.30262	1.26309	1.25505	1.2956	1.30044	1.17398	1.31109	0.958582
2207.4	51.0296	1.02553	1.01986	1.02459	1.0266	1.05004	0.991648	1.05027	1.02318	1.0269	1.04378	1.03786	1.04194	0.9976	1.03886	1.04271	1.08738	1.03559	1.03601	1.06616	1.03767	1.07625	1.15409	1.14927	1.3223	1.3054	1.25947	1.2529	1.30163	1.30441	1.17401	1.30616	0.964487
2209.76	51.0691	1.02629	1.0179	1.02432	1.02726	1.04724	0.992366	1.05014	1.02536	1.0293	1.04424	1.0377	1.03991	0.995988	1.03814	1.04108	1.08544	1.03424	1.03863	1.06625	1.03784	1.07368	1.15561	1.153	1.32647	1.30496	1.25674	1.24863	1.30413	1.30475	1.16844	1.3109	0.959646
2212.08	51.1086	1.0254	1.02207	1.02377	1.02577	1.04533	0.991892	1.04938	1.02458	1.0284	1.04417	1.03793	1.04063	0.998539	1.03731	1.04154	1.08377	1.03443	1.04089	1.0649	1.03806	1.07127	1.15903	1.15909	1.32839	1.30377	1.25548	1.2427	1.29616	1.30154	1.16438	1.30743	0.961298
2214.35	51.1481	1.02514	1.02294	1.02524	1.02771	1.04711	0.989868	1.04957	1.02429	1.02684	1.04106	1.03839	1.04055	0.999462	1.03866	1.04189	1.08708	1.03503	1.0408	1.06367	1.04056	1.07542	1.16132	1.15757	1.31832	1.29943	1.25626	1.24681	1.29728	1.30454	1.17821	1.31436	0.957684
2216.74	51.1877	1.02484	1.02266	1.02478	1.02599	1.04689	0.991853	1.0495	1.02043	1.02849	1.03962	1.03784	1.0417	0.996937	1.03927	1.04215	1.08752	1.03359	1.03894	1.06392	1.03867	1.07486	1.15882	1.15043	1.32118	1.29663	1.25461	1.24124	1.29634	1.3059	1.1739	1.31181	0.954916
2219.13	51.2272	1.02579	1.02135	1.02446	1.02752	1.04631	0.990038	1.04869	1.02391	1.02894	1.03995	1.03849	1.04253	0.995611	1.03983	1.04117	1.0857	1.03593	1.03791	1.06393	1.03745	1.07441	1.15041	1.15082	1.32282	1.30103	1.25559	1.24836	1.29956	1.30328	1.17178	1.31547	0.963914
2221.57	51.2667	1.02699	1.02304	1.02452	1.02565	1.0487	0.992962	1.04975	1.02292	1.02968	1.03982	1.04109	1.04203	0.99849	1.03866	1.04338	1.08319	1.03359	1.03772	1.06334	1.03648	1.07626	1.1545	1.15251	1.32149	1.30535	1.26136	1.25915	1.29069	1.29367	1.17098	1.31643	0.957765
2223.98	51.3062	1.02671	1.02279	1.02479	1.02458	1.04833	0.989585	1.05094	1.02284	1.02711	1.04068	1.03941	1.0415	0.998678	1.03823	1.04272	1.08355	1.03544	1.03712	1.06402	1.03699	1.07484	1.15463	1.15273	1.3247	1.30099	1.25607	1.25319	1.30406	1.29553	1.1735	1.30722	0.959481
2226.4	51.3457	1.02567	1.02206	1.02239	1.02534	1.04675	0.990639	1.04965	1.02321	1.02741	1.04483	1.03815	1.04229	0.998115	1.03813	1.04133	1.08551	1.03424	1.03872	1.0642	1.03795	1.07882	1.15853	1.14941	1.324	1.30094	1.25995	1.24748	1.3039	1.29522	1.177	1.30963	0.961387
2228.77	51.3852	1.02471	1.02137	1.02209	1.02481	1.04508	0.991524	1.04945	1.0237	1.02846	1.04424	1.04003	1.04362	0.996858	1.03727	1.04039	1.08337	1.03247	1.03833	1.0657	1.03818	1.07881	1.15685	1.15233	1.32363	1.29996	1.26495	1.25151	1.30447	1.29774	1.17045	1.31398	0.957567
2231.12	51.4247	1.02732	1.02088	1.02392	1.02572	1.04856	0.99236	1.04784	1.02321	1.02905	1.04548	1.039	1.04285	0.997195	1.03933	1.04156	1.08428	1.03349	1.03864	1.06282	1.03757	1.07281	1.14986	1.15139	1.32053	1.29484	1.27352	1.25269	1.30429	1.29438	1.16734	1.31506	0.955297
2233.44	51.4642	1.02483	1.02068	1.02294	1.02693	1.05083	0.992834	1.04892	1.0221	1.02717	1.0454	1.03853	1.04229	0.999672	1.04142	1.04283	1.08598	1.03217	1.03887	1.06565	1.03843	1.07386	1.15672	1.15941	1.32775	1.31078	1.25564	1.24342	1.30641	1.30225	1.1769	1.3223	0.951847
2235.82	51.5037	1.02482	1.01868	1.0216	1.03019	1.04551	0.992418	1.05114	1.02335	1.02867	1.04365	1.03868	1.04276	0.997104	1.04072	1.04121	1.08511	1.03424	1.0376	1.06694	1.03693	1.07516	1.15929	1.15454	1.32513	1.31163	1.26706	1.24495	1.30628	1.29843	1.1753	1.32128	0.949757
2238.19	51.5432	1.02399	1.01982	1.02037	1.03171	1.04889	0.991302	1.05344	1.02336	1.02916	1.04416	1.03712	1.04366	0.998892	1.04005	1.0426	1.08449	1.03467	1.03757	1.06483	1.03671	1.07507	1.15517	1.14364	1.33021	1.3058	1.25592	1.25642	1.29962	1.29822	1.16847	1.32031	0.960782
2240.56	51.5827	1.02734	1.02254	1.0242	1.02701	1.04956	0.990296	1.04898	1.02129	1.02913	1.04379	1.0387	1.0402	0.998406	1.03788	1.04516	1.08397	1.03339	1.03723	1.06411	1.03857	1.07672	1.15849	1.15359	1.32519	1.30193	1.24789	1.25363	1.2951	1.29653	1.16731	1.31411	0.962336
2242.9	51.6222	1.02741	1.02179	1.02258	1.02575	1.05135	0.987995	1.05197	1.02201	1.0279	1.04271	1.03979	1.04121	0.999049	1.0373	1.04303	1.08421	1.03215	1.03683	1.0655	1.03905	1.07457	1.15253	1.14918	1.3192	1.30358	1.25825	1.24776	1.3051	1.29976	1.17655	1.31499	0.960265
2245.3	51.6617	1.02537	1.02165	1.0208	1.02592	1.04749	0.990376	1.052	1.02209	1.02822	1.04134	1.03662	1.04325	0.997828	1.03773	1.04323	1.08269	1.03406	1.04045	1.06446	1.03814	1.08077	1.15297	1.1501	1.32151	1.30786	1.26519	1.2466	1.3084	1.29956	1.17537	1.31621	0.968354
2247.7	51.7012	1.02514	1.02076	1.02005	1.02835	1.05029	0.986191	1.04985	1.0217	1.02645	1.04075	1.03592	1.04173	0.999593	1.0394	1.0407	1.0821	1.03239	1.03915	1.06543	1.04078	1.0773	1.15743	1.15502	1.31793	1.31275	1.24899	1.24395	1.29774	1.29452	1.1701	1.32099	0.961659
2250.04	51.7407	1.02429	1.0207	1.02257	1.02713	1.04648	0.990697	1.04923	1.02223	1.02627	1.04173	1.03601	1.04151	1.00041	1.03969	1.03962	1.08436	1.03404	1.04001	1.06244	1.03724	1.07591	1.1532	1.15141	1.32016	1.30335	1.24624	1.24968	1.30322	1.30185	1.17118	1.31521	0.965303
2252.32	51.7802	1.02666	1.02218	1.02286	1.02673	1.04805	0.990308	1.04897	1.02447	1.02805	1.03949	1.03837	1.04383	0.996435	1.03964	1.04149	1.08474	1.03473	1.03681	1.0632	1.03845	1.07473	1.15481	1.15596	1.31527	1.3076	1.25862	1.24889	1.29831	1.30308	1.1693	1.31092	0.966427
2254.75	51.8198	1.02592	1.02352	1.02337	1.02539	1.04617	0.99462	1.04877	1.02203	1.02619	1.04273	1.03672	1.04189	0.996779	1.03759	1.04422	1.083	1.0309	1.03694	1.06414	1.03753	1.07622	1.16007	1.15729	1.32433	1.30729	1.26052	1.2512	1.3055	1.29876	1.17608	1.31181	0.964978
2257.19	51.8593	1.02478	1.02294	1.0254	1.02478	1.04583	0.99346	1.05013	1.02387	1.02929	1.04442	1.0374	1.04217	0.994632	1.03913	1.04188	1.08361	1.03149	1.03688	1.06514	1.03961	1.07381	1.16315	1.15289	1.32118	1.30581	1.25998	1.25054	1.30678	1.30368	1.17196	1.31756	0.960317
2259.59	51.8988	1.02495	1.02151	1.02257	1.02592	1.04502	0.993391	1.04743	1.02458	1.02726	1.04106	1.03481	1.04126	1.0011	1.03826	1.04217	1.08643	1.03191	1.04047	1.06466	1.03909	1.07933	1.15524	1.14966	1.32467	1.30128	1.2531	1.2503	1.30405	1.30656	1.16929	1.31796	0.957092
2261.93	51.9383	1.02407	1.02057	1.02251	1.02394	1.04614	0.991548	1.05192	1.02388	1.02902	1.04153	1.03595	1.03964	0.999315	1.03809	1.04036	1.08372	1.03549	1.03782	1.06067	1.04072	1.07498	1.15996	1.14908	1.31357	1.30409	1.2518	1.25269	1.30445	1.29533	1.17572	1.31798	0.948336
2264.26	51.9778	1.02414	1.02232	1.0231	1.02747	1.04881	0.996298	1.04907	1.02278	1.02826	1.04202	1.03742	1.04116	0.997978	1.0389	1.04205	1.08806	1.03346	1.03875	1.06562	1.03711	1.08307	1.16003	1.14754	1.32592	1.30432	1.25334	1.24728	1.31388	1.29688	1.17346	1.32004	0.950568
2266.54	52.0173	1.02526	1.02192	1.02469	1.02773	1.04658	0.991659	1.05032	1.02256	1.02669	1.04176	1.03948	1.0394	0.995995	1.03955	1.0444	1.08553	1.03081	1.03657	1.06555	1.03687	1.07958	1.15906	1.15758	1.3242	1.30085	1.24988	1.24097	1.30732	1.31047	1.17277	1.3139	0.960265
2268.92	52.0568	1.02649	1.02331	1.02486	1.027	1.04606	0.990706	1.05015	1.02274	1.02711	1.04355	1.03928	1.04244	0.997872	1.03723	1.04324	1.08482	1.03535	1.03991	1.06157	1.03935	1.07868	1.15705	1.16165	1.32634	1.30381	1.25798	1.24721	1.30244	1.30807	1.17203	1.31774	0.959912
2271.29	52.0963	1.02574	1.02115	1.02362	1.02714	1.04681	0.98673	1.05004	1.02297	1.02768	1.04333	1.04143	1.04331	0.997978	1.0395	1.04126	1.08911	1.03335	1.0352	1.06377	1.03933	1.0747	1.15522	1.15362	1.3209	1.29517	1.25493	1.25102	1.2959	1.30395	1.164	1.31135	0.962321
2273.68	52.1358	1.02637	1.02317	1.02179	1.02522	1.04719	0.988398	1.04854	1.0222	1.02877	1.04069	1.03598	1.04242	0.996948	1.03987	1.0421	1.0818	1.03424	1.03888	1.06631	1.03547	1.07479	1.15901	1.15027	1.32999	1.29912	1.25873	1.25296	1.28886	1.30036	1.16677	1.31167	0.967271
2276.05	52.1753	1.02544	1.02382	1.02344	1.02614	1.04822	0.992604	1.04979	1.02472	1.02752	1.03774	1.03736	1.04142	0.99553	1.038	1.04335	1.08546	1.03152	1.03788	1.0643	1.03774	1.07748	1.15027	1.15282	1.31994	1.30726	1.26132	1.25049	1.30037	1.29911	1.17217	1.32003	0.96157
2278.38	52.2148	1.0256	1.02416	1.02163	1.02755	1.0443	0.993074	1.0534	1.02534	1.02675	1.03963	1.03863	1.04012	0.995233	1.03803	1.04138	1.08542	1.02915	1.03757	1.06203	1.04017	1.08311	1.15846	1.15225	1.32455	1.30994	1.25479	1.25122	1.30044	1.29457	1.17131	1.31816	0.962313
2280.66	52.2543	1.02646	1.02302	1.02394	1.02646	1.04651	0.990814	1.05285	1.02387	1.02707	1.04122	1.03697	1.03929	0.998105	1.0386	1.04034	1.08515	1.03493	1.03685	1.06453	1.039	1.08197	1.14902	1.14812	1.32286	1.30566	1.25365	1.25031	1.29478	1.30181	1.1731	1.31165	0.955044
2283.01	52.2938	1.02495	1.02303	1.02277	1.02744	1.04638	0.992613	1.05348	1.02351	1.02716	1.04234	1.0376	1.04172	0.996592	1.03717	1.04207	1.08655	1.03395	1.03831	1.06336	1.03973	1.08092	1.15428	1.15016	1.32041	1.29774	1.25654	1.24276	1.30147	1.29795	1.1733	1.31494	0.958492
2285.47	52.3333	1.02452	1.02162	1.02264	1.02736	1.04682	0.989942	1.05107	1.02039	1.02644	1.04041	1.03814	1.04371	0.99628	1.03855	1.04308	1.08937	1.03449	1.03902	1.06349	1.035	1.07758	1.1576	1.15388	1.32113	1.29617	1.25283	1.25219	1.30023	1.30338	1.17511	1.31246	0.966355
2287.96	52.3728	1.02802	1.0235	1.02404	1.0255	1.04401	0.993326	1.05278	1.02103	1.02713	1.04266	1.03938	1.0412	0.998424	1.03711	1.0422	1.08116	1.03518	1.037	1.06477	1.03634	1.07925	1.15547	1.15248	1.32276	1.29848	1.25512	1.24989	1.29548	1.30462	1.17147	1.30996	0.96511
2290.39	52.4123	1.02761	1.0221	1.02295	1.0256	1.04689	0.989386	1.05198	1.02172	1.02679	1.04397	1.03651	1.04138	0.998843	1.04196	1.04124	1.08466	1.03453	1.0382	1.06686	1.04135	1.08129	1.1591	1.15066	1.33835	1.30938	1.24878	1.25646	1.30478	1.29494	1.17003	1.31848	0.959647
2292.77	52.4519	1.02531	1.02153	1.02549	1.0276	1.04878	0.988222	1.0514	1.02305	1.02868	1.04407	1.03747	1.03814	0.99869	1.03757	1.04273	1.08648	1.03256	1.03516	1.06098	1.04046	1.08077	1.16224	1.15056	1.31637	1.30548	1.25751	1.25573	1.30276	1.29766	1.17378	1.32173	0.959304
2294.97	52.4914	1.02598	1.02281	1.02377	1.02665	1.04721	0.989569	1.04784	1.02313	1.02821	1.04415	1.0371	1.0407	0.995858	1.03779	1.04191	1.08484	1.03354	1.03638	1.06256	1.03891	1.081	1.15349	1.15195	1.31641	1.2991	1.25936	1.2462	1.29642	1.29928	1.17178	1.31891	0.956541
2297.26	52.5309	1.02715	1.02281	1.02224	1.02379	1.04833	0.993443	1.04936	1.02285	1.02843	1.04264	1.03874	1.04211	0.996019	1.03801	1.04128	1.08465	1.03551	1.03791	1.06386	1.03885	1.0741	1.15775	1.1544	1.32334	1.30177	1.25822	1.24558	1.30595	1.30702	1.17793	1.3153	0.964333
2299.67	52.5704	1.02672	1.02286	1.02345	1.02492	1.04661	0.989765	1.05105	1.02091	1.02577	1.0413	1.03825	1.04024	0.995841	1.03595	1.04125	1.08404	1.03401	1.03758	1.06386	1.03826	1.07528	1.16136	1.15686	1.32996	1.30534	1.27219	1.25941	1.30156	1.30201	1.17647	1.31134	0.965539
2302.1	52.6099	1.02491	1.02026	1.02206	1.02654	1.04573	0.992536	1.04928	1.02296	1.02758	1.0429	1.03754	1.04159	0.997884	1.0361	1.0446	1.08427	1.03223	1.0389	1.06465	1.04027	1.07223	1.15719	1.15558	1.32792	1.30821	1.25765	1.26104	1.29918	1.30048	1.17958	1.3126	0.963707
2304.46	52.6494	1.02485	1.01979	1.02481	1.02451	1.04669	0.989526	1.04895	1.02306	1.02701	1.04201	1.03536	1.04207	0.997303	1.03856	1.04098	1.08506	1.03246	1.03844	1.06479	1.04163	1.07658	1.16035	1.15233	1.32276	1.29954	1.24464	1.24535	1.29721	1.3051	1.17694	1.31871	0.957869
2306.84	52.6889	1.02612	1.02147	1.02337	1.02523	1.04849	0.986366	1.05059	1.02593	1.02701	1.04231	1.0395	1.04253	0.996481	1.03905	1.04142	1.08652	1.03208	1.03897	1.06221	1.03879	1.07351	1.15361	1.15528	1.31858	1.29951	1.25213	1.24894	1.30008	1.30524	1.17172	1.31798	0.955235
2309.15	52.7284	1.0244	1.02119	1.02351	1.02598	1.04793	0.988707	1.05169	1.02167	1.02629	1.04169	1.03978	1.04099	0.994121	1.03806	1.04276	1.08446	1.0325	1.03838	1.06427	1.03728	1.07572	1.1582	1.15135	1.32038	1.30262	1.25399	1.25466	1.30352	1.29064	1.18012	1.32501	0.957779
2311.52	52.7679	1.02354	1.02083	1.0219	1.0256	1.04745	0.990754	1.05091	1.02126	1.02505	1.04092	1.04002	1.04056	0.995594	1.03779	1.04082	1.08641	1.03262	1.0392	1.06178	1.03871	1.07651	1.15658	1.14899	1.32273	1.30041	1.25263	1.25333	1.30574	1.2938	1.17517	1.32028	0.960642
2314	52.8074	1.02536	1.02141	1.0221	1.02555	1.04666	0.989011	1.05031	1.02293	1.02678	1.04169	1.03969	1.03994	0.997318	1.0387	1.04299	1.08438	1.03391	1.03907	1.06373	1.03943	1.07606	1.15757	1.15134	1.31478	1.30461	1.25444	1.24713	1.30084	1.29897	1.1745	1.31498	0.963364
2316.43	52.8469	1.02569	1.02326	1.02475	1.02627	1.04897	0.990532	1.04837	1.02576	1.02667	1.04359	1.03632	1.04097	0.996762	1.0372	1.04328	1.0844	1.03302	1.03818	1.06211	1.03717	1.07513	1.16171	1.15081	1.31986	1.30179	1.25306	1.25	1.299	1.29817	1.17216	1.30677	0.962175
2318.67	52.8864	1.0263	1.0222	1.02464	1.02441	1.04818	0.99174	1.05098	1.0217	1.02823	1.04438	1.03747	1.04074	0.996669	1.03921	1.04277	1.08617	1.03372	1.03849	1.06561	1.03653	1.0756	1.1586	1.15852	1.3193	1.30006	1.25903	1.25396	1.29599	1.30005	1.17498	1.31338	0.958164
2320.96	52.9259	1.02628	1.02329	1.0236	1.02564	1.04796	0.989865	1.05071	1.01988	1.02802	1.04325	1.03879	1.04136	0.996866	1.03796	1.04203	1.08458	1.03419	1.0377	1.06427	1.03549	1.07592	1.15321	1.15325	1.31948	1.30244	1.25817	1.24998	1.29563	1.30089	1.17306	1.31577	0.957427
2323.35	52.9654	1.02478	1.02227	1.02595	1.02572	1.04753	0.987305	1.05089	1.02124	1.02704	1.04223	1.03825	1.04218	0.997114	1.03898	1.0407	1.08348	1.03377	1.04001	1.0625	1.03579	1.07641	1.15679	1.1488	1.32379	1.30433	1.26017	1.24368	1.29179	1.30338	1.16444	1.31678	0.954418
2325.81	53.0049	1.02683	1.02325	1.02045	1.02711	1.0476	0.98779	1.05024	1.02411	1.02631	1.04332	1.03844	1.0406	0.99589	1.03899	1.04059	1.08345	1.03303	1.04008	1.06327	1.03734	1.07766	1.15727	1.15434	1.32438	1.30126	1.26286	1.24847	1.29731	1.30052	1.16799	1.31242	0.958423
2328.18	53.0444	1.02529	1.02296	1.02189	1.02641	1.04686	0.988053	1.05066	1.02359	1.02632	1.04258	1.03792	1.04096	0.994411	1.03663	1.03915	1.08398	1.03211	1.03961	1.06259	1.03499	1.07642	1.15706	1.15959	1.32361	1.30461	1.25803	1.24746	1.30355	1.30267	1.17025	1.31461	0.962569
2330.57	53.084	1.02467	1.02069	1.02327	1.02575	1.04642	0.991409	1.05289	1.02104	1.02837	1.04088	1.03928	1.04242	0.995018	1.03806	1.04216	1.0854	1.03078	1.03817	1.06483	1.03528	1.07268	1.15803	1.15586	1.32726	1.30683	1.24933	1.24747	1.30406	1.30284	1.16902	1.31383	0.95812
2332.85	53.1235	1.02615	1.02246	1.02275	1.02546	1.04671	0.988904	1.05325	1.02271	1.0279	1.04042	1.03666	1.03969	0.99704	1.03738	1.0419	1.08641	1.03097	1.03611	1.06456	1.03777	1.0778	1.15676	1.14813	1.32045	1.30079	1.25033	1.24391	1.29998	1.29473	1.17136	1.3135	0.950127
2335.16	53.163	1.02624	1.02332	1.02386	1.02669	1.04755	0.990035	1.05116	1.02431	1.02732	1.04089	1.03548	1.04067	0.998554	1.03558	1.04202	1.0854	1.03223	1.03918	1.06277	1.03771	1.08411	1.16127	1.14991	1.32037	1.29602	1.25323	1.24941	1.30073	1.29662	1.16873	1.31535	0.955348
2337.57	53.2025	1.02466	1.02275	1.02428	1.02589	1.04789	0.989111	1.0507	1.02206	1.02833	1.03875	1.03672	1.04166	0.998515	1.03796	1.04285	1.08535	1.03287	1.04125	1.0658	1.03596	1.08097	1.16169	1.14971	1.32532	1.30333	1.25436	1.24823	1.30489	1.29885	1.16629	1.32173	0.959488
2340	53.242	1.02544	1.02261	1.02195	1.02607	1.04666	0.988276	1.05152	1.02148	1.02782	1.03952	1.03742	1.04059	0.997017	1.03829	1.04188	1.08669	1.03373	1.03975	1.06535	1.03648	1.0798	1.15578	1.14915	1.32018	1.30686	1.25653	1.24718	1.29803	1.30103	1.17129	1.31919	0.953774
2342.39	53.2815	1.02574	1.02193	1.0224	1.02632	1.04681	0.988351	1.0528	1.02226	1.0276	1.04315	1.0377	1.04145	0.995482	1.03831	1.0422	1.08805	1.0359	1.03741	1.06264	1.03698	1.07742	1.15749	1.15209	1.31903	1.30372	1.25851	1.24991	1.2981	1.30228	1.18223	1.31028	0.964499
2344.77	53.321	1.02365	1.0231	1.02388	1.02643	1.04789	0.986161	1.05335	1.02273	1.02894	1.04207	1.03719	1.04068	0.996522	1.03896	1.04252	1.08698	1.03521	1.03824	1.06319	1.03736	1.07462	1.16188	1.15586	1.32208	1.30308	1.25734	1.249	1.30102	1.30056	1.18243	1.31181	0.966336
2347.07	53.3605	1.0233	1.02399	1.02249	1.02593	1.04801	0.987088	1.05055	1.02295	1.02836	1.04059	1.03605	1.04023	0.99662	1.03764	1.0411	1.08572	1.03398	1.03859	1.06483	1.03712	1.07602	1.16043	1.1576	1.3215	1.2983	1.25601	1.25126	1.30055	1.29819	1.17916	1.31634	0.964984
2349.37	53.4	1.0235	1.02391	1.02144	1.0248	1.04736	0.988252	1.04901	1.02317	1.02746	1.04169	1.03574	1.04015	0.995926	1.037	1.04078	1.08571	1.03319	1.03726	1.06461	1.03586	1.07649	1.15837	1.15451	1.32049	1.29371	1.25775	1.25558	1.30279	1.29781	1.1751	1.31611	0.961764
2351.76	53.4395	1.02647	1.02443	1.02223	1.02571	1.04715	0.986853	1.0521	1.02333	1.02782	1.04284	1.03692	1.03997	0.996657	1.03774	1.04098	1.08595	1.03251	1.03812	1.06314	1.03566	1.07392	1.15908	1.15352	1.32105	1.29666	1.25876	1.25395	1.30382	1.30083	1.17231	1.31213	0.964666
2354.13	53.479	1.02825	1.02498	1.02171	1.02567	1.04794	0.9882	1.05317	1.02198	1.02669	1.04183	1.03692	1.04156	0.997414	1.03833	1.03971	1.08587	1.03473	1.0374	1.06212	1.03541	1.07413	1.15586	1.15595	1.3247	1.29912	1.25398	1.2496	1.30306	1.30751	1.17663	1.31291	0.967208
2356.51	53.5185	1.02459	1.02284	1.02173	1.02431	1.04728	0.991761	1.05143	1.02122	1.02522	1.04117	1.03615	1.04093	0.997202	1.03934	1.039	1.08459	1.03415	1.03659	1.06246	1.0374	1.07593	1.15368	1.15589	1.3281	1.30173	1.2528	1.24574	1.30503	1.30345	1.17149	1.31647	0.966162
2358.85	53.558	1.02444	1.02272	1.02233	1.02708	1.04773	0.989298	1.05136	1.02157	1.02582	1.04192	1.03592	1.04116	0.994172	1.04087	1.03747	1.08548	1.03179	1.03705	1.06503	1.03781	1.07328	1.15763	1.14945	1.3213	1.29543	1.25883	1.24341	1.3021	1.29725	1.16467	1.31514	0.965494
2361.2	53.5975	1.02568	1.02169	1.02331	1.0254	1.04689	0.986639	1.0509	1.02184	1.02726	1.04025	1.03483	1.04438	0.995066	1.03975	1.03934	1.08454	1.03097	1.03833	1.06353	1.03533	1.07747	1.159	1.14398	1.31503	1.29193	1.25931	1.2442	1.30811	1.29942	1.16585	1.31463	0.960313
2363.51	53.637	1.02644	1.02226	1.02114	1.02551	1.0473	0.986941	1.05128	1.02143	1.02712	1.04234	1.03463	1.04394	0.995943	1.03849	1.04132	1.08345	1.03345	1.03888	1.06226	1.03728	1.08017	1.15432	1.15172	1.32006	1.30686	1.26229	1.25112	1.2991	1.29926	1.17502	1.31249	0.961535
2366.02	53.6765	1.02452	1.02267	1.02133	1.0256	1.04905	0.986291	1.05198	1.02177	1.02658	1.04136	1.03844	1.04002	0.995003	1.03922	1.04082	1.08293	1.03427	1.03762	1.06367	1.03781	1.08046	1.15817	1.14888	1.32206	1.30707	1.26214	1.24938	1.30814	1.29669	1.17359	1.31107	0.961374
2368.46	53.716	1.02451	1.02178	1.02296	1.02683	1.04721	0.985567	1.05235	1.02081	1.02498	1.04386	1.03655	1.04064	0.99715	1.03833	1.04005	1.08489	1.03217	1.03845	1.06391	1.03846	1.0771	1.15782	1.14755	1.31273	1.30675	1.25232	1.24436	1.30856	1.30221	1.17281	1.32115	0.963791
2370.81	53.7556	1.02379	1.0222	1.02468	1.02547	1.04883	0.990321	1.04954	1.02244	1.02879	1.04224	1.03625	1.04039	0.996649	1.03741	1.04056	1.0865	1.03355	1.03838	1.06172	1.03753	1.07106	1.15825	1.15373	1.31369	1.30169	1.25106	1.24175	1.29976	1.30397	1.1718	1.31824	0.967293
2373.12	53.7951	1.02492	1.02062	1.0235	1.02533	1.04747	0.988137	1.05013	1.02308	1.02617	1.04181	1.03574	1.03998	0.992823	1.03792	1.04028	1.08726	1.03363	1.03576	1.06336	1.03866	1.07677	1.15835	1.15629	1.32014	1.30252	1.25077	1.24901	1.29687	1.29648	1.17676	1.30632	0.96205
2375.46	53.8346	1.02555	1.02231	1.02389	1.02434	1.04831	0.985856	1.05122	1.02251	1.02669	1.04239	1.03571	1.04038	0.99365	1.03787	1.04068	1.086	1.03361	1.03571	1.06341	1.03698	1.07342	1.1608	1.16428	1.32697	1.29902	1.25808	1.24767	1.29355	1.29261	1.18227	1.31227	0.964734
2377.8	53.8741	1.02469	1.02292	1.02647	1.02501	1.04665	0.985836	1.04833	1.01904	1.02632	1.04347	1.03385	1.0394	0.99654	1.03994	1.04144	1.08519	1.0326	1.03627	1.06435	1.03778	1.07465	1.15871	1.16179	1.3203	1.29816	1.24466	1.2599	1.29317	1.3007	1.17459	1.31304	0.961943
2380.29	53.9136	1.02527	1.02235	1.0231	1.0245	1.04639	0.987558	1.05033	1.02316	1.02513	1.04151	1.03588	1.04049	0.999169	1.03894	1.04229	1.08502	1.03372	1.03933	1.06484	1.03624	1.07674	1.15569	1.15863	1.32073	1.30167	1.24526	1.25081	1.29339	1.2901	1.17107	1.31488	0.96503
2382.76	53.9531	1.02638	1.02066	1.02276	1.02677	1.04665	0.985463	1.04989	1.02289	1.0252	1.04095	1.03784	1.03885	0.995784	1.03644	1.03961	1.08778	1.03395	1.03805	1.06495	1.03972	1.07132	1.15171	1.15247	1.31721	1.30607	1.2619	1.24689	1.2977	1.29945	1.16984	1.31297	0.961979
2385.16	53.9926	1.02673	1.02152	1.02324	1.02784	1.04669	0.989211	1.05087	1.02284	1.02912	1.04286	1.03595	1.04012	0.99485	1.0347	1.04049	1.08552	1.03155	1.03787	1.06504	1.03842	1.0735	1.15727	1.15357	1.31912	1.29775	1.2624	1.2505	1.30668	1.30078	1.16263	1.31312	0.96659
2387.5	54.0321	1.02659	1.02043	1.02305	1.02886	1.04689	0.985064	1.04854	1.02176	1.02823	1.04224	1.03595	1.0384	0.995749	1.03612	1.04282	1.08787	1.03203	1.03871	1.06403	1.03727	1.08083	1.15759	1.1548	1.32658	1.3032	1.25871	1.25353	1.29611	1.30279	1.16925	1.31059	0.957308
2389.8	54.0716	1.02505	1.01938	1.02257	1.02567	1.04921	0.990179	1.05156	1.02221	1.02563	1.04167	1.03677	1.03989	0.99443	1.03842	1.04124	1.08585	1.03386	1.03916	1.06305	1.03717	1.07648	1.14808	1.1491	1.33041	1.30395	1.26185	1.24939	1.29173	1.3045	1.1724	1.31878	0.962718
2392.05	54.1111	1.02408	1.01949	1.02236	1.02661	1.04854	0.987524	1.05203	1.02372	1.02249	1.04024	1.03536	1.03931	0.99427	1.03745	1.04134	1.08534	1.03238	1.03877	1.06368	1.0376	1.07843	1.15511	1.15893	1.32125	1.30244	1.25621	1.25013	1.29168	1.29982	1.17188	1.31754	0.968244
2394.38	54.1506	1.02559	1.0228	1.02343	1.02603	1.04858	0.988359	1.05128	1.02318	1.02551	1.04099	1.03731	1.03995	0.994156	1.03737	1.04246	1.08573	1.03234	1.03981	1.06281	1.03813	1.07894	1.16095	1.15805	1.3146	1.29692	1.25412	1.24729	1.29948	1.29621	1.17089	1.31924	0.97344
2396.68	54.1901	1.02529	1.02245	1.02246	1.02791	1.04873	0.98786	1.05209	1.02086	1.02722	1.04133	1.03764	1.04137	0.991354	1.03833	1.04296	1.08104	1.03272	1.03778	1.06292	1.0349	1.07906	1.15854	1.15384	1.32433	1.30797	1.25639	1.2524	1.29655	1.29623	1.1759	1.30942	0.966471
2399.15	54.2296	1.02504	1.02223	1.02298	1.02745	1.04756	0.986339	1.04998	1.02311	1.02755	1.04316	1.03696	1.03921	0.995702	1.03787	1.04187	1.08336	1.0291	1.03887	1.06599	1.03592	1.07378	1.15867	1.15413	1.32592	1.31392	1.24721	1.24669	1.29755	1.30098	1.16745	1.31357	0.961281
2401.63	54.2691	1.02721	1.02081	1.02452	1.02614	1.05011	0.986705	1.05263	1.02233	1.0247	1.04209	1.03805	1.03775	0.995426	1.03992	1.04193	1.08424	1.03388	1.03638	1.06262	1.03633	1.07966	1.15231	1.1515	1.3255	1.29852	1.25836	1.24788	1.3002	1.30021	1.17541	1.31208	0.959528
2403.94	54.3086	1.02604	1.0237	1.02315	1.026	1.04825	0.988503	1.04984	1.02308	1.02913	1.04416	1.03359	1.0409	0.995946	1.03565	1.04226	1.0835	1.03179	1.03863	1.06169	1.03703	1.07442	1.15075	1.14518	1.32886	1.31035	1.25718	1.25088	1.30073	1.30262	1.1721	1.31962	0.949
2406.15	54.3481	1.02592	1.02385	1.02039	1.02748	1.04638	0.987743	1.04936	1.02181	1.02652	1.0433	1.0379	1.04434	0.9964	1.03547	1.0378	1.08453	1.03131	1.03728	1.06363	1.03754	1.0773	1.15426	1.15916	1.32323	1.3052	1.25253	1.24983	1.29236	1.29178	1.17126	1.31559	0.967175
2408.48	54.3877	1.02396	1.02363	1.0229	1.02531	1.04574	0.990751	1.05196	1.02259	1.02705	1.03993	1.03465	1.04149	0.994431	1.03976	1.04096	1.08396	1.03252	1.0401	1.06371	1.03731	1.07638	1.15931	1.15308	1.31905	1.29656	1.25761	1.23817	1.29559	1.29547	1.17294	1.31599	0.96394
2410.86	54.4272	1.02534	1.02178	1.02525	1.02612	1.04625	0.987224	1.05138	1.02007	1.02573	1.04141	1.03579	1.04035	0.994995	1.04004	1.03708	1.08422	1.031	1.0372	1.06231	1.03929	1.0783	1.15018	1.15406	1.31966	1.30359	1.2587	1.24553	1.30285	1.29281	1.17256	1.31757	0.960709
2413.31	54.4667	1.02442	1.02278	1.02256	1.02744	1.04874	0.991313	1.05	1.0213	1.02719	1.04435	1.03673	1.04181	0.995799	1.03968	1.03837	1.08564	1.03079	1.03798	1.06323	1.03779	1.07986	1.15853	1.15444	1.30959	1.30562	1.26486	1.2491	1.30074	1.29499	1.16941	1.31365	0.95678
2415.75	54.5062	1.02662	1.0231	1.02247	1.02551	1.04657	0.989388	1.05103	1.02278	1.02784	1.03984	1.03438	1.0395	0.993413	1.03632	1.03997	1.08353	1.03473	1.03611	1.06677	1.03809	1.08003	1.15607	1.14924	1.32269	1.30425	1.25823	1.24469	1.29558	1.29418	1.17531	1.31977	0.964646
2418.18	54.5457	1.02732	1.02215	1.02239	1.02715	1.04702	0.988158	1.05275	1.02181	1.02749	1.04249	1.03475	1.04263	0.994206	1.03556	1.04074	1.08466	1.03291	1.0369	1.06596	1.03763	1.08188	1.1541	1.15352	1.31995	1.30697	1.25511	1.24685	1.29368	1.29315	1.17291	1.3165	0.971927
2420.53	54.5852	1.0263	1.02258	1.02155	1.02564	1.04752	0.987898	1.05188	1.02087	1.02602	1.04509	1.03552	1.04179	0.995028	1.03969	1.03918	1.08579	1.03177	1.03422	1.06432	1.03907	1.07538	1.15248	1.15274	1.31476	1.30127	1.25581	1.24545	1.29531	1.29252	1.17528	1.31137	0.964268
2422.9	54.6247	1.02749	1.02162	1.02096	1.02551	1.04971	0.988062	1.05105	1.02287	1.02514	1.04159	1.03546	1.04209	0.995357	1.03757	1.04105	1.08482	1.0303	1.03794	1.06358	1.03528	1.08146	1.16013	1.1385	1.31865	1.30331	1.2561	1.24581	1.2954	1.29148	1.17132	1.3118	0.963999
2425.21	54.6642	1.02658	1.02325	1.02086	1.0272	1.04844	0.987126	1.05146	1.0227	1.02387	1.04233	1.03482	1.04291	0.995117	1.03871	1.04225	1.08391	1.03169	1.03442	1.06237	1.03598	1.07949	1.14921	1.15584	1.31754	1.30304	1.24909	1.24686	1.29856	1.2982	1.1757	1.31996	0.964623
2427.57	54.7037	1.02607	1.02198	1.02098	1.02914	1.04517	0.986641	1.05093	1.02159	1.02841	1.04212	1.03383	1.04113	0.995817	1.03756	1.03853	1.08363	1.02928	1.03731	1.06459	1.03603	1.08184	1.15874	1.15716	1.32512	1.29646	1.2499	1.24147	1.29992	1.29822	1.17265	1.32149	0.959139
2429.89	54.7432	1.02876	1.02291	1.02048	1.02737	1.04858	0.985451	1.05377	1.02245	1.02705	1.04277	1.03577	1.03921	0.996473	1.04028	1.04242	1.08449	1.03291	1.03469	1.06664	1.03869	1.08158	1.16044	1.15661	1.31051	1.30386	1.25979	1.2465	1.30107	1.29311	1.16996	1.31916	0.964656
2432.22	54.7827	1.02651	1.02258	1.02159	1.02568	1.04814	0.988799	1.05026	1.02023	1.02538	1.04255	1.0376	1.04074	0.996349	1.03852	1.04629	1.08617	1.03134	1.03669	1.06346	1.03815	1.07861	1.16301	1.15574	1.31559	1.30942	1.26178	1.24782	1.30162	1.29238	1.17038	1.32209	0.960196
2434.6	54.8222	1.02438	1.02184	1.02094	1.02645	1.05052	0.989441	1.05121	1.0203	1.02485	1.04176	1.03899	1.04363	0.994352	1.03846	1.04183	1.08685	1.03336	1.03576	1.06599	1.03959	1.07714	1.16761	1.15626	1.32441	1.29272	1.25731	1.24868	1.29682	1.29921	1.17599	1.31317	0.968657
2437.03	54.8617	1.02441	1.01991	1.02189	1.02531	1.04828	0.98843	1.05041	1.01902	1.02673	1.04066	1.0372	1.03966	0.99204	1.03948	1.04325	1.08576	1.03022	1.04123	1.06185	1.03752	1.07667	1.15544	1.14633	1.32808	1.30537	1.2588	1.24954	1.29237	1.30194	1.17076	1.30914	0.962513
2439.42	54.9012	1.02452	1.01923	1.02434	1.02562	1.0494	0.985127	1.0506	1.0229	1.02672	1.04141	1.03517	1.0427	0.992217	1.03724	1.04366	1.08877	1.03364	1.0389	1.06173	1.03885	1.07669	1.1528	1.15182	1.32182	1.29827	1.25463	1.24683	1.29459	1.30368	1.17422	1.31071	0.961267
2441.82	54.9407	1.0271	1.02301	1.02263	1.02544	1.04769	0.987563	1.05184	1.01926	1.02805	1.03893	1.04122	1.04206	0.994086	1.03581	1.04779	1.08712	1.032	1.04001	1.06252	1.03597	1.08422	1.15887	1.1511	1.31802	1.30299	1.2572	1.25001	1.28921	1.30283	1.16608	1.31532	0.961326
2444.17	54.9802	1.02697	1.02382	1.02217	1.02528	1.0484	0.989061	1.05254	1.02097	1.02775	1.04048	1.04302	1.04198	0.993224	1.03669	1.04465	1.08679	1.03561	1.03986	1.0636	1.03897	1.07713	1.15856	1.15377	1.32741	1.29874	1.2558	1.24215	1.29968	1.29329	1.17801	1.3073	0.962011
2446.56	55.0198	1.02686	1.02239	1.02288	1.02647	1.04698	0.984299	1.04776	1.02213	1.02618	1.04146	1.03398	1.03881	0.992168	1.0346	1.04052	1.0888	1.03174	1.04224	1.06441	1.04007	1.07947	1.15155	1.15632	1.32621	1.30423	1.25949	1.24409	1.29444	1.29959	1.17201	1.30954	0.962023
2448.94	55.0593	1.02618	1.02043	1.02226	1.02471	1.04815	0.985056	1.0479	1.02177	1.02592	1.04128	1.03476	1.03914	0.991729	1.0392	1.03956	1.08789	1.03297	1.03688	1.06079	1.04003	1.0808	1.16203	1.1541	1.32167	1.30886	1.26367	1.24352	1.29502	1.29471	1.17798	1.30511	0.962996
2451.32	55.0988	1.023	1.02206	1.02421	1.02622	1.04639	0.989246	1.04987	1.02065	1.02618	1.04048	1.03716	1.04111	0.993483	1.0377	1.04093	1.08807	1.03124	1.03337	1.06085	1.03715	1.08178	1.16098	1.15373	1.32176	1.30161	1.2524	1.24852	1.29184	1.30144	1.17581	1.30782	0.966498
2453.6	55.1383	1.02545	1.02233	1.02421	1.02427	1.04745	0.98855	1.04972	1.01919	1.02594	1.04098	1.03698	1.04161	0.992702	1.03775	1.04195	1.08752	1.0295	1.03527	1.06482	1.03687	1.08123	1.15928	1.14793	1.31723	1.30916	1.25721	1.25457	1.30467	1.29534	1.17616	1.31205	0.952371
2455.95	55.1778	1.02617	1.02303	1.02399	1.02441	1.04908	0.98958	1.05148	1.02001	1.02354	1.03858	1.03875	1.04016	0.994003	1.03982	1.04106	1.0871	1.03096	1.03678	1.06493	1.03623	1.08784	1.16277	1.14947	1.3192	1.30176	1.25338	1.24781	1.29835	1.29277	1.17306	1.31648	0.959952
2458.35	55.2173	1.0248	1.02226	1.02505	1.02488	1.04853	0.988431	1.05271	1.01904	1.02551	1.04001	1.03605	1.04174	0.99425	1.03672	1.04119	1.08778	1.0325	1.03758	1.06429	1.03755	1.07354	1.15093	1.15676	1.3231	1.30268	1.2562	1.24237	1.28728	1.3012	1.17565	1.31074	0.961046
2460.63	55.2568	1.02468	1.01909	1.0234	1.02612	1.04676	0.991832	1.05074	1.0192	1.02703	1.04121	1.03546	1.03858	0.993471	1.03819	1.03996	1.08869	1.03105	1.0358	1.06373	1.03706	1.07657	1.15813	1.15585	1.31714	1.30279	1.25231	1.24625	1.29005	1.30277	1.1765	1.31204	0.96056
2463.08	55.2963	1.02688	1.02105	1.02298	1.02468	1.04644	0.989436	1.05162	1.0198	1.02601	1.0427	1.03549	1.0404	0.994892	1.03647	1.04172	1.08583	1.02994	1.03555	1.06151	1.03696	1.08994	1.16371	1.1597	1.32017	1.30935	1.26152	1.24977	1.28965	1.29585	1.17002	1.31139	0.964035
2465.4	55.3358	1.02727	1.02168	1.02403	1.02754	1.05014	0.984565	1.05322	1.02176	1.02453	1.04232	1.03657	1.04282	0.994381	1.03705	1.04188	1.08622	1.02924	1.03652	1.06237	1.03821	1.083	1.16161	1.15545	1.32114	1.30181	1.25478	1.24404	1.29086	1.29442	1.17609	1.30934	0.966644
2467.82	55.3753	1.02688	1.02226	1.02441	1.02455	1.04937	0.986706	1.05309	1.02313	1.02514	1.04084	1.03544	1.04308	0.993501	1.03788	1.04193	1.08714	1.0301	1.0364	1.06322	1.03822	1.07814	1.1577	1.16119	1.32453	1.30372	1.25167	1.24675	1.30798	1.29738	1.16757	1.32029	0.965496
2470.26	55.4148	1.02257	1.01916	1.02293	1.02645	1.04848	0.990903	1.05169	1.02573	1.02539	1.04076	1.03581	1.04117	0.99285	1.03671	1.04116	1.08624	1.03245	1.03458	1.06421	1.0355	1.07307	1.15418	1.15664	1.32568	1.30235	1.25469	1.2482	1.30473	1.29986	1.16894	1.31621	0.962411
2472.61	55.4543	1.02455	1.01983	1.02255	1.02699	1.04693	0.986609	1.05248	1.02342	1.02618	1.04032	1.03649	1.03995	0.992669	1.0366	1.03955	1.08499	1.03205	1.03544	1.06218	1.0368	1.07875	1.15329	1.15514	1.31623	1.30421	1.25305	1.2571	1.293	1.29987	1.17267	1.31457	0.961192
2474.97	55.4938	1.02652	1.02251	1.02508	1.02811	1.04701	0.984484	1.05142	1.02314	1.02548	1.03974	1.03588	1.04037	0.993567	1.03707	1.04045	1.08609	1.03312	1.03825	1.0617	1.03821	1.08238	1.15498	1.15623	1.3196	1.30464	1.25823	1.24782	1.30196	1.30125	1.17547	1.31373	0.956816
2477.19	55.5333	1.02589	1.02162	1.02451	1.02758	1.04649	0.987706	1.05202	1.0217	1.02626	1.04006	1.03577	1.04009	0.992015	1.03722	1.04009	1.08702	1.0315	1.03924	1.06281	1.03782	1.08108	1.15865	1.15545	1.32196	1.30429	1.26364	1.24438	1.29683	1.30657	1.17547	1.31898	0.957211
2479.42	55.5728	1.02332	1.02104	1.02279	1.02521	1.04591	0.98981	1.05204	1.02006	1.02638	1.04007	1.03517	1.04066	0.993639	1.03794	1.04123	1.08803	1.03049	1.03746	1.06287	1.0375	1.07817	1.15776	1.15363	1.32251	1.30413	1.25816	1.2444	1.29643	1.30429	1.17788	1.31514	0.958078
2481.9	55.6123	1.02287	1.02022	1.02215	1.02399	1.04607	0.987493	1.05149	1.01987	1.02539	1.03976	1.03629	1.04036	0.995448	1.03752	1.04148	1.08756	1.03117	1.03633	1.06266	1.0381	1.07778	1.1568	1.15186	1.31659	1.30651	1.25693	1.24861	1.29456	1.29358	1.17092	1.31548	0.956037
2484.37	55.6519	1.02327	1.02158	1.0218	1.02553	1.04605	0.987309	1.05004	1.01856	1.0272	1.04165	1.03996	1.04221	0.992502	1.03643	1.04092	1.08606	1.02939	1.03592	1.06293	1.03788	1.0761	1.15931	1.15055	1.31344	1.30771	1.25801	1.24896	1.29777	1.29241	1.16769	1.31315	0.95623
2486.75	55.6914	1.02537	1.0235	1.02227	1.02593	1.04568	0.988519	1.04947	1.01905	1.02609	1.04149	1.03827	1.04175	0.992701	1.03756	1.04023	1.08744	1.02992	1.03597	1.06204	1.03836	1.08148	1.15824	1.15412	1.31859	1.30965	1.25552	1.25161	1.29801	1.3007	1.17384	1.31801	0.958398
2489.15	55.7309	1.02308	1.02366	1.02282	1.02559	1.0466	0.989947	1.05006	1.01989	1.02548	1.04151	1.03609	1.03978	0.993774	1.03946	1.04074	1.08542	1.03224	1.03767	1.06011	1.03684	1.08071	1.15717	1.15583	1.31668	1.30607	1.25476	1.25444	1.29785	1.30477	1.17041	1.3211	0.959901
2491.56	55.7704	1.02373	1.02133	1.02263	1.02466	1.04742	0.990622	1.04932	1.02185	1.02547	1.04235	1.03585	1.04027	0.993878	1.03924	1.04193	1.08471	1.03104	1.03638	1.06151	1.03607	1.07579	1.15788	1.15365	1.31419	1.30232	1.25588	1.24666	1.30309	1.30432	1.17134	1.31326	0.962315
2493.99	55.8099	1.02548	1.02103	1.02282	1.02462	1.04626	0.989445	1.04992	1.02205	1.0245	1.04102	1.03567	1.04049	0.992925	1.03783	1.04173	1.08644	1.0301	1.03514	1.06347	1.03564	1.08084	1.15528	1.15217	1.31517	1.3025	1.25269	1.24625	1.30418	1.30234	1.17701	1.3078	0.964653
2496.27	55.8494	1.02461	1.02177	1.02384	1.02325	1.04586	0.99037	1.05112	1.02072	1.02438	1.03994	1.03702	1.03954	0.99292	1.03787	1.0415	1.08541	1.03161	1.038	1.06266	1.03321	1.07993	1.15333	1.15323	1.31977	1.30237	1.25355	1.2522	1.30356	1.30232	1.17394	1.3116	0.96728
2498.54	55.8889	1.02366	1.02165	1.02429	1.0228	1.04614	0.990065	1.05144	1.02112	1.02377	1.04102	1.03608	1.03734	0.994631	1.0378	1.04023	1.08681	1.03119	1.03859	1.06284	1.03442	1.0754	1.14866	1.15178	1.32384	1.30816	1.25165	1.25038	1.29739	1.29919	1.17731	1.30917	0.967095
2500.87	55.9284	1.02556	1.02139	1.02141	1.02689	1.04562	0.984581	1.05213	1.0215	1.02516	1.04167	1.03468	1.03834	0.99357	1.03817	1.03905	1.08837	1.03074	1.0364	1.06463	1.03682	1.07411	1.15005	1.14797	1.3238	1.31058	1.24608	1.24797	1.29435	1.29415	1.18045	1.30597	0.964258
2503.18	55.9679	1.02601	1.01984	1.02056	1.02584	1.04591	0.983865	1.05228	1.02165	1.0271	1.03933	1.03608	1.04047	0.992257	1.03853	1.04007	1.08562	1.03185	1.03605	1.06358	1.03703	1.07632	1.15917	1.15312	1.32542	1.30276	1.25708	1.24561	1.299	1.29057	1.18383	1.31164	0.968018
2505.66	56.0074	1.02643	1.01971	1.02054	1.02405	1.04683	0.986951	1.05188	1.02071	1.02532	1.03992	1.03591	1.03971	0.993923	1.03666	1.04191	1.08252	1.03072	1.03487	1.06087	1.0368	1.07967	1.15431	1.1574	1.32594	1.30023	1.26334	1.24253	1.29815	1.28879	1.17834	1.31697	0.97109
2508.13	56.0469	1.02361	1.01858	1.02158	1.02569	1.04665	0.986122	1.05076	1.02109	1.02452	1.04104	1.03637	1.04145	0.993915	1.0384	1.0406	1.08421	1.02929	1.03389	1.06258	1.03726	1.08128	1.15947	1.1531	1.33065	1.30585	1.26157	1.24427	1.29266	1.29863	1.1703	1.31447	0.972922
2510.55	56.0864	1.02527	1.01909	1.02182	1.0277	1.04851	0.986872	1.05026	1.01992	1.02725	1.03986	1.03673	1.04052	0.99196	1.03979	1.04023	1.08579	1.02921	1.03825	1.06143	1.03622	1.08061	1.15803	1.15415	1.32841	1.30291	1.25637	1.24497	1.2947	1.30198	1.17075	1.31479	0.966693
2512.94	56.1259	1.0232	1.01704	1.02113	1.0277	1.05104	0.98603	1.05182	1.01953	1.02629	1.04079	1.03633	1.03957	0.990383	1.03888	1.03911	1.08616	1.0306	1.03738	1.06338	1.03602	1.07609	1.15425	1.15348	1.321	1.29149	1.2601	1.24006	1.30058	1.29581	1.16961	1.31227	0.967252
2515.3	56.1654	1.02536	1.02044	1.02319	1.02666	1.04693	0.986468	1.05305	1.02145	1.02504	1.03991	1.03751	1.03928	0.992368	1.03657	1.03778	1.08696	1.03182	1.03595	1.06135	1.03549	1.07898	1.15591	1.15047	1.32597	1.29057	1.26199	1.24523	1.29688	1.29549	1.17401	1.30643	0.966212
2517.63	56.2049	1.02396	1.01921	1.02235	1.02682	1.04682	0.987491	1.05237	1.02054	1.02481	1.04005	1.03761	1.04076	0.996095	1.03529	1.03735	1.08507	1.03069	1.03458	1.05926	1.03591	1.082	1.15267	1.15516	1.3217	1.30069	1.26225	1.25227	1.29513	1.3016	1.16988	1.3122	0.958409
2520.07	56.2444	1.02445	1.02041	1.02338	1.0269	1.0474	0.987054	1.05035	1.01963	1.02473	1.0412	1.03626	1.04121	0.994505	1.03626	1.03921	1.08649	1.03028	1.03746	1.06241	1.03859	1.08232	1.15741	1.15474	1.31878	1.30224	1.25978	1.25073	1.29804	1.2984	1.16638	1.3052	0.961457
2522.48	56.284	1.02389	1.02093	1.02169	1.02783	1.04587	0.98601	1.04899	1.01834	1.0251	1.04015	1.03474	1.03951	0.99102	1.03808	1.03904	1.08584	1.03116	1.03646	1.06369	1.03788	1.07891	1.15402	1.15624	1.32116	1.30571	1.25067	1.24235	1.29403	1.3012	1.16872	1.31442	0.961702
2524.75	56.3235	1.0255	1.02036	1.02287	1.02486	1.04531	0.986808	1.05183	1.01942	1.02346	1.04214	1.03545	1.03922	0.991014	1.03758	1.03775	1.08669	1.03185	1.03605	1.06314	1.03517	1.07832	1.15523	1.15562	1.3218	1.30584	1.25927	1.24195	1.29379	1.3026	1.16336	1.31048	0.965818
2526.96	56.363	1.02414	1.02065	1.0221	1.02366	1.04505	0.980856	1.05188	1.02245	1.02571	1.04236	1.03563	1.04037	0.993654	1.03858	1.03937	1.08625	1.03141	1.03552	1.06258	1.03527	1.08758	1.15637	1.15082	1.31882	1.29602	1.2667	1.25073	1.29255	1.30503	1.17628	1.3096	0.954484
2529.31	56.4025	1.02343	1.02322	1.02302	1.02537	1.04663	0.986201	1.05229	1.02171	1.02532	1.03918	1.03564	1.03795	0.991975	1.03873	1.03921	1.08556	1.0329	1.0354	1.06238	1.0369	1.08457	1.15966	1.15345	1.31624	1.30536	1.25829	1.24332	1.29704	1.30877	1.17559	1.30969	0.959997
2531.71	56.442	1.02373	1.02229	1.02257	1.02545	1.04515	0.982912	1.05187	1.01902	1.02802	1.04114	1.03517	1.04054	0.992675	1.03566	1.03798	1.08471	1.03068	1.03579	1.06209	1.0365	1.07861	1.16114	1.15282	1.32265	1.30228	1.26358	1.24293	1.29779	1.29598	1.16519	1.31265	0.96778
2534.12	56.4815	1.02605	1.02131	1.0207	1.0296	1.04741	0.985952	1.05149	1.01986	1.02567	1.04039	1.0354	1.04033	0.993432	1.03518	1.03968	1.08505	1.03202	1.03593	1.0623	1.03623	1.07664	1.15397	1.14977	1.31848	1.2998	1.25568	1.24148	1.29567	1.29604	1.16881	1.31864	0.9685
2536.52	56.521	1.02476	1.02166	1.02087	1.02791	1.04736	0.986683	1.0509	1.01834	1.02675	1.04174	1.03457	1.03947	0.990365	1.03401	1.03886	1.08583	1.02985	1.03543	1.0617	1.03738	1.07848	1.15468	1.16023	1.31932	1.29746	1.25331	1.25009	1.29037	1.29745	1.17697	1.31684	0.956829
2538.92	56.5605	1.02529	1.02077	1.02154	1.0246	1.04504	0.983944	1.05165	1.01915	1.02684	1.03998	1.03359	1.03959	0.990709	1.03634	1.03795	1.08599	1.03389	1.04127	1.06333	1.03687	1.07991	1.15359	1.15372	1.31583	1.29683	1.25039	1.2546	1.29491	1.3002	1.16997	1.31213	0.95529
2541.26	56.6	1.02663	1.02083	1.02248	1.02389	1.04696	0.984236	1.05152	1.01848	1.02326	1.04161	1.03298	1.03935	0.993726	1.03464	1.03669	1.08636	1.03133	1.03763	1.06224	1.03806	1.07927	1.15734	1.153	1.32335	1.30555	1.25933	1.25178	1.29144	1.30286	1.16856	1.30619	0.962343
2543.6	56.6395	1.02417	1.02015	1.02082	1.02722	1.04491	0.989216	1.04988	1.02244	1.02433	1.04102	1.0358	1.03847	0.990595	1.03457	1.03984	1.08355	1.03094	1.03577	1.06147	1.03477	1.07548	1.16503	1.15092	1.32029	1.30383	1.25901	1.24758	1.29111	1.30087	1.17746	1.30806	0.974599
2545.89	56.679	1.02306	1.02008	1.02191	1.02526	1.04403	0.988632	1.05071	1.02258	1.02281	1.04122	1.03733	1.03915	0.98893	1.03783	1.03882	1.08716	1.03179	1.03428	1.06552	1.03552	1.08097	1.1601	1.15677	1.33101	1.30731	1.25982	1.24574	1.29634	1.29868	1.175	1.31504	0.959954
2548.28	56.7185	1.02414	1.0201	1.02391	1.02527	1.04954	0.988471	1.05003	1.02343	1.02646	1.03992	1.03266	1.04378	0.993394	1.03896	1.03954	1.08794	1.02975	1.03824	1.05926	1.03596	1.07362	1.15434	1.15556	1.31873	1.30641	1.26097	1.2398	1.2978	1.29935	1.17909	1.31211	0.958672
2550.69	56.758	1.02427	1.01988	1.02111	1.02412	1.05137	0.983896	1.05078	1.02065	1.02619	1.03828	1.03359	1.04032	0.990191	1.03427	1.04059	1.08441	1.03094	1.03763	1.06291	1.03589	1.08196	1.15816	1.15468	1.32091	1.30007	1.25092	1.24767	1.2935	1.29893	1.17701	1.31028	0.956618
2553.1	56.7975	1.02287	1.02297	1.02228	1.02448	1.04831	0.988214	1.05206	1.01879	1.02461	1.03846	1.0365	1.04187	0.989681	1.03458	1.04044	1.08789	1.03125	1.03888	1.06248	1.03695	1.07951	1.16503	1.15247	1.32601	1.29618	1.25185	1.24853	1.29655	1.29341	1.17797	1.30876	0.959235
2555.45	56.837	1.02638	1.02439	1.02179	1.02666	1.04774	0.984963	1.05119	1.01924	1.02395	1.03981	1.03434	1.03947	0.990466	1.03613	1.03565	1.09037	1.03183	1.03573	1.06391	1.03832	1.08419	1.15805	1.15576	1.32143	1.30598	1.25681	1.25112	1.29664	1.29905	1.17561	1.31974	0.96636
2557.81	56.8765	1.02809	1.01948	1.02354	1.02669	1.04648	0.988733	1.05279	1.02186	1.02658	1.04007	1.03723	1.03851	0.989862	1.03473	1.03692	1.08444	1.03075	1.03572	1.06378	1.03659	1.08293	1.15698	1.15669	1.3194	1.29674	1.25699	1.24728	1.28891	1.30047	1.17999	1.31682	0.959972
2560.13	56.916	1.02601	1.02061	1.0239	1.02534	1.04657	0.986786	1.05082	1.0203	1.02686	1.03886	1.03544	1.03797	0.990409	1.03288	1.04234	1.08467	1.03163	1.03786	1.05989	1.03763	1.07604	1.15999	1.15431	1.31666	1.30634	1.26696	1.24273	1.29625	1.30124	1.17148	1.31029	0.951874
2562.53	56.9556	1.02345	1.02124	1.02085	1.02566	1.0457	0.986394	1.05002	1.01823	1.0238	1.03894	1.03456	1.03845	0.990643	1.03466	1.0398	1.08693	1.02947	1.03932	1.06067	1.03551	1.07959	1.15987	1.1523	1.32385	1.30475	1.26225	1.24965	1.29181	1.30642	1.16995	1.31556	0.951631
2564.93	56.9951	1.02423	1.02086	1.02129	1.02456	1.04723	0.983459	1.05233	1.01993	1.02268	1.04025	1.03268	1.03889	0.99107	1.03362	1.03897	1.08473	1.02898	1.03689	1.06408	1.03821	1.07379	1.15998	1.15362	1.31813	1.3014	1.25625	1.24432	1.29154	1.29492	1.17397	1.31368	0.965829
2567.33	57.0346	1.02428	1.01823	1.02018	1.02519	1.04686	0.986915	1.04951	1.01895	1.02378	1.0399	1.03693	1.03608	0.988298	1.03526	1.03904	1.08709	1.03173	1.03956	1.06122	1.03771	1.07552	1.15552	1.15452	1.31832	1.30225	1.26131	1.24408	1.2921	1.29449	1.17884	1.30973	0.956705
2569.64	57.0741	1.02465	1.0196	1.02066	1.02779	1.04746	0.983556	1.04887	1.02232	1.0244	1.03983	1.03638	1.03874	0.990509	1.03856	1.0408	1.08148	1.03118	1.03337	1.06378	1.03972	1.07393	1.15943	1.15864	1.33111	1.3046	1.25472	1.25364	1.29827	1.29913	1.17299	1.30219	0.964455
2572.02	57.1136	1.02272	1.01751	1.02101	1.02665	1.04545	0.983786	1.0496	1.01967	1.02498	1.04101	1.03549	1.0413	0.989515	1.03421	1.039	1.08367	1.02859	1.03609	1.06319	1.03656	1.08349	1.16306	1.15562	1.3214	1.30504	1.25135	1.25864	1.30109	1.30457	1.16896	1.31004	0.968554
2574.38	57.1531	1.023	1.02045	1.02314	1.02515	1.0476	0.98166	1.05047	1.02074	1.02281	1.04002	1.03533	1.04147	0.989468	1.03691	1.03732	1.08946	1.02941	1.03516	1.06472	1.03724	1.0833	1.15225	1.15047	1.32243	1.30684	1.25865	1.24629	1.29503	1.30107	1.17846	1.31764	0.961009
2576.79	57.1926	1.02232	1.01943	1.02122	1.0256	1.04487	0.985396	1.05265	1.02158	1.02322	1.03961	1.03343	1.03589	0.992526	1.0352	1.04075	1.08445	1.02976	1.03387	1.06381	1.03569	1.08178	1.15524	1.14908	1.31919	1.29397	1.26077	1.24073	1.30063	1.29659	1.17963	1.31498	0.962755
2579.17	57.2321	1.02292	1.01957	1.02191	1.02517	1.04707	0.983646	1.05264	1.02115	1.02203	1.0405	1.03542	1.03838	0.991436	1.03801	1.03807	1.08484	1.03157	1.03441	1.06316	1.03408	1.08261	1.14625	1.15462	1.31633	1.30387	1.25683	1.2479	1.29685	1.29835	1.17476	1.30698	0.949733
2581.58	57.2716	1.0255	1.0202	1.02303	1.0273	1.04832	0.98721	1.05384	1.02065	1.02487	1.03929	1.03557	1.04021	0.995586	1.03887	1.04236	1.08758	1.02936	1.03564	1.06434	1.03964	1.09445	1.15178	1.15909	1.31639	1.30483	1.2546	1.24805	1.29755	1.29791	1.17034	1.31028	0.958045
2583.92	57.3111	1.02442	1.02161	1.02274	1.02552	1.0446	0.981902	1.05119	1.02079	1.02444	1.03909	1.03429	1.04034	0.990423	1.03947	1.03846	1.08484	1.02671	1.03507	1.06437	1.03539	1.08	1.16193	1.16627	1.32778	1.31326	1.25927	1.24649	1.29302	1.29806	1.17287	1.31336	0.959386
2586.3	57.3506	1.02406	1.02087	1.02189	1.02484	1.04572	0.985884	1.052	1.01897	1.02423	1.04114	1.03498	1.03947	0.992199	1.03738	1.03772	1.08871	1.02953	1.03592	1.06332	1.03645	1.07622	1.15777	1.15906	1.32779	1.29966	1.25638	1.24905	1.2908	1.29855	1.17612	1.31241	0.960419
2588.67	57.3901	1.02534	1.02097	1.02231	1.0256	1.04482	0.986411	1.05066	1.01674	1.0231	1.04156	1.03461	1.0396	0.992067	1.03612	1.03848	1.08834	1.0327	1.03489	1.06011	1.03674	1.08108	1.15414	1.1581	1.31677	1.29523	1.26279	1.24313	1.28834	1.29448	1.17805	1.31267	0.962775
2591.02	57.4296	1.02463	1.0208	1.02272	1.02591	1.04898	0.987577	1.04976	1.02238	1.0218	1.03988	1.03589	1.03815	0.991173	1.03773	1.04026	1.08773	1.0328	1.03572	1.06059	1.0362	1.08163	1.16047	1.16202	1.32304	1.3062	1.25645	1.24207	1.27807	1.30214	1.17653	1.3133	0.965385
2593.33	57.4691	1.02667	1.02137	1.02241	1.02312	1.04662	0.984707	1.05189	1.02009	1.02143	1.04057	1.03318	1.03936	0.990137	1.03746	1.03993	1.08867	1.03105	1.03355	1.06267	1.03565	1.07984	1.15378	1.14458	1.3258	1.2979	1.25941	1.25359	1.29708	1.30239	1.17429	1.30986	0.968075
2595.69	57.5086	1.02602	1.02027	1.01972	1.02377	1.04419	0.986848	1.05016	1.02381	1.0254	1.03839	1.03429	1.04052	0.990016	1.0369	1.0382	1.08563	1.02923	1.03706	1.0623	1.0357	1.07813	1.15358	1.15261	1.31924	1.30202	1.25639	1.25911	1.29358	1.29493	1.17539	1.31205	0.963537
2598.05	57.5481	1.02617	1.01869	1.02143	1.02309	1.04626	0.984068	1.05129	1.01955	1.02415	1.03877	1.03667	1.03968	0.99229	1.03599	1.03841	1.08722	1.03006	1.03795	1.06311	1.03575	1.07979	1.15767	1.14747	1.3148	1.29991	1.271	1.24592	1.29462	1.3005	1.17951	1.31658	0.964807
2600.42	57.5877	1.02517	1.0206	1.02175	1.02439	1.04673	0.984989	1.05356	1.02258	1.02563	1.04008	1.03222	1.0392	0.992133	1.03725	1.03883	1.08498	1.03299	1.03604	1.06163	1.03642	1.07722	1.15752	1.15473	1.31785	1.29462	1.25941	1.25298	1.29379	1.30073	1.17197	1.31804	0.961225
2602.74	57.6272	1.0266	1.02195	1.02326	1.02518	1.04657	0.982988	1.05362	1.01955	1.02577	1.04059	1.0323	1.04076	0.990619	1.03547	1.03903	1.08665	1.0294	1.03284	1.05952	1.03654	1.08398	1.15503	1.15767	1.31583	1.30461	1.25389	1.2473	1.29052	1.28914	1.17439	1.31505	0.966337
2605.08	57.6667	1.02391	1.01996	1.02141	1.02335	1.04655	0.985691	1.05134	1.02211	1.02539	1.03754	1.03405	1.03939	0.990554	1.03229	1.03882	1.08663	1.02939	1.03778	1.06006	1.03608	1.07771	1.15377	1.15059	1.31976	1.30416	1.25283	1.25196	1.29447	1.30148	1.17142	1.31034	0.963818
2607.46	57.7062	1.02302	1.02149	1.0226	1.02311	1.0463	0.986229	1.05176	1.02068	1.02568	1.03838	1.03528	1.03972	0.989818	1.03362	1.03977	1.08644	1.02899	1.0379	1.06436	1.03529	1.07642	1.15656	1.15474	1.3253	1.29656	1.25387	1.24339	1.28976	1.30772	1.17204	1.30521	0.950077
2609.86	57.7457	1.02511	1.02031	1.02394	1.0255	1.04835	0.988709	1.05192	1.01981	1.0248	1.04116	1.03564	1.04012	0.991632	1.03384	1.03724	1.08633	1.0288	1.03525	1.06272	1.03464	1.08096	1.1608	1.15615	1.31912	1.29282	1.25467	1.2469	1.28892	1.30004	1.1703	1.31062	0.958477
2612.23	57.7852	1.02227	1.02104	1.02065	1.02528	1.04814	0.985141	1.05156	1.01957	1.02454	1.03922	1.03619	1.04032	0.990856	1.03705	1.03771	1.08618	1.03054	1.03578	1.06086	1.03466	1.08618	1.16068	1.15625	1.31635	1.30075	1.25568	1.24471	1.28952	1.29815	1.16902	1.30465	0.964194
2614.64	57.8247	1.026	1.0207	1.02294	1.02617	1.04534	0.983822	1.05016	1.01873	1.02495	1.03845	1.03382	1.03912	0.989586	1.03703	1.03943	1.08404	1.03006	1.03938	1.06089	1.03537	1.08166	1.15907	1.15461	1.31523	1.30334	1.25638	1.24315	1.29083	1.29918	1.1724	1.31069	0.959413
2617.01	57.8642	1.02327	1.0183	1.02266	1.02629	1.04791	0.982952	1.05045	1.01861	1.025	1.03951	1.03302	1.03899	0.987049	1.0361	1.0398	1.08311	1.03112	1.03657	1.06368	1.03861	1.08149	1.15752	1.15643	1.31812	1.30635	1.25137	1.24396	1.30567	1.29421	1.16405	1.30966	0.973034
2619.41	57.9037	1.02495	1.0193	1.02416	1.02542	1.04578	0.986699	1.05091	1.01685	1.02342	1.03956	1.03329	1.03691	0.990545	1.03406	1.04109	1.08535	1.03136	1.0331	1.0638	1.03639	1.08049	1.15666	1.15439	1.31586	1.30773	1.25455	1.25086	1.29091	1.2929	1.16414	1.30924	0.967864
2621.76	57.9432	1.02539	1.01926	1.0225	1.0261	1.04839	0.986451	1.05108	1.01693	1.02495	1.04082	1.03518	1.0381	0.990418	1.03407	1.03928	1.08525	1.03212	1.03317	1.06296	1.03317	1.08076	1.15379	1.15665	1.31724	1.3042	1.2462	1.2489	1.29761	1.30216	1.18146	1.3097	0.959435
2624.15	57.9827	1.0271	1.01843	1.02052	1.02499	1.04635	0.984807	1.05177	1.02006	1.02528	1.04005	1.03365	1.03787	0.988314	1.03645	1.03789	1.0851	1.02989	1.03323	1.06085	1.03379	1.08228	1.15379	1.15229	1.32146	1.30665	1.24696	1.24387	1.29424	1.30315	1.18257	1.31125	0.95879
2626.48	58.0222	1.02578	1.01749	1.02151	1.02428	1.04625	0.985057	1.05121	1.01802	1.02322	1.03835	1.03274	1.03897	0.989593	1.03713	1.03803	1.08638	1.03079	1.03556	1.06089	1.03527	1.08157	1.15177	1.153	1.31895	1.30089	1.25921	1.24215	1.29804	1.29338	1.17913	1.30791	0.965648
2628.83	58.0617	1.02431	1.01829	1.02225	1.02519	1.04642	0.986489	1.0527	1.01826	1.02434	1.03935	1.03307	1.04001	0.990973	1.03603	1.03979	1.088	1.03236	1.0372	1.06131	1.03541	1.08059	1.15668	1.15454	1.32043	1.29767	1.25713	1.24724	1.30012	1.29352	1.17505	1.30929	0.961895
2631.18	58.1012	1.02631	1.02031	1.02113	1.02476	1.04605	0.986325	1.05371	1.02032	1.0257	1.04069	1.03403	1.03685	0.990858	1.03539	1.04037	1.08729	1.03263	1.0356	1.06134	1.03594	1.08224	1.15835	1.15413	1.32336	1.30018	1.25585	1.25307	1.29452	1.2977	1.17575	1.31227	0.959136
2633.54	58.1407	1.02504	1.02047	1.02229	1.02532	1.04482	0.985967	1.05228	1.02118	1.02282	1.04019	1.0351	1.03751	0.989645	1.03573	1.04081	1.08598	1.03234	1.03512	1.05961	1.037	1.08548	1.15285	1.15482	1.32013	1.29509	1.26109	1.25576	1.29317	1.30211	1.17377	1.31146	0.964595
2635.92	58.1802	1.02443	1.01933	1.02327	1.02332	1.04559	0.985113	1.04975	1.01991	1.02141	1.03914	1.03495	1.04002	0.988587	1.03538	1.04095	1.08514	1.02891	1.03452	1.05971	1.03676	1.08379	1.15239	1.15613	1.3184	1.29866	1.26086	1.25948	1.29673	1.30349	1.173	1.31165	0.962125
2638.29	58.2198	1.02564	1.02007	1.02112	1.0217	1.04685	0.984839	1.05057	1.01679	1.02308	1.03682	1.03466	1.03875	0.98868	1.03464	1.03908	1.08465	1.02932	1.03439	1.06246	1.03617	1.08252	1.15389	1.15818	1.31867	1.30377	1.25789	1.25412	1.29428	1.29821	1.17236	1.31315	0.954405
2640.69	58.2593	1.02319	1.0191	1.01991	1.02451	1.04621	0.985156	1.05236	1.01697	1.02419	1.03684	1.03366	1.03786	0.98753	1.03692	1.03836	1.08505	1.03107	1.03553	1.06355	1.03638	1.07765	1.15565	1.16251	1.31608	1.29988	1.25689	1.25034	1.29194	1.29926	1.172	1.31336	0.964536
2643.08	58.2988	1.02269	1.01771	1.02134	1.02644	1.04672	0.986817	1.0525	1.01773	1.02525	1.0386	1.03327	1.03889	0.986802	1.03805	1.04051	1.08639	1.02916	1.03592	1.06301	1.0346	1.07334	1.16017	1.16037	1.31636	1.30469	1.26054	1.25024	1.2897	1.29805	1.17108	1.3099	0.965157
2645.41	58.3383	1.02376	1.01961	1.02115	1.02704	1.04609	0.987427	1.05309	1.01674	1.02437	1.03914	1.03418	1.03908	0.986767	1.03656	1.04127	1.08784	1.02932	1.03511	1.06112	1.03287	1.07522	1.16145	1.15262	1.32332	1.30659	1.26452	1.24763	1.29386	1.29585	1.1674	1.30494	0.963092
2647.71	58.3778	1.02074	1.01973	1.01898	1.02549	1.0452	0.984286	1.05127	1.01623	1.02265	1.04008	1.03339	1.03766	0.986647	1.03581	1.0399	1.08656	1.03004	1.03354	1.06077	1.0348	1.0743	1.15824	1.1538	1.32505	1.30032	1.26062	1.25086	1.29695	1.30193	1.17672	1.30441	0.961086
2650.17	58.4173	1.02432	1.01832	1.0179	1.0249	1.04512	0.983338	1.05101	1.01636	1.02301	1.04042	1.03156	1.03858	0.987591	1.03571	1.042	1.08657	1.03102	1.03392	1.06272	1.03686	1.07666	1.15842	1.15938	1.32222	1.29548	1.25837	1.24987	1.28285	1.30066	1.1752	1.30096	0.965102
2652.6	58.4568	1.02774	1.02012	1.01921	1.02352	1.04403	0.985064	1.05244	1.01802	1.02319	1.04016	1.03368	1.03723	0.989337	1.03591	1.04127	1.08683	1.03287	1.03322	1.06284	1.03638	1.07771	1.15783	1.15956	1.32875	1.29806	1.2663	1.24725	1.29285	1.29821	1.16803	1.30871	0.957287
2654.93	58.4963	1.02164	1.02065	1.02171	1.02278	1.04653	0.988316	1.05109	1.02013	1.02278	1.03898	1.03508	1.03566	0.990791	1.03493	1.03724	1.08537	1.03161	1.03159	1.06013	1.03494	1.07781	1.15503	1.15785	1.32698	1.30122	1.26175	1.24401	1.29925	1.29901	1.16745	1.31239	0.95674
2657.24	58.5358	1.01887	1.01983	1.0245	1.02322	1.0472	0.9854	1.05158	1.02032	1.02228	1.04069	1.03297	1.03902	0.988675	1.03502	1.03628	1.08794	1.02911	1.03204	1.06049	1.03529	1.08025	1.15417	1.16054	1.3222	1.30228	1.25458	1.24345	1.29283	1.29821	1.17474	1.30973	0.96572
2659.61	58.5753	1.02178	1.01908	1.02313	1.02375	1.04789	0.985481	1.05269	1.01861	1.02464	1.04178	1.03511	1.03867	0.989774	1.03415	1.03844	1.08737	1.02888	1.03365	1.05929	1.03665	1.07797	1.15644	1.15472	1.32397	1.30128	1.25831	1.24386	1.29068	1.29869	1.17664	1.30565	0.967726
2661.93	58.6148	1.02136	1.01606	1.02333	1.02339	1.0474	0.982601	1.05294	1.0174	1.02508	1.03851	1.03561	1.03808	0.988565	1.03445	1.04067	1.08464	1.02987	1.03242	1.05898	1.03601	1.07434	1.15468	1.15759	1.32169	1.29535	1.25712	1.2411	1.29259	1.29937	1.17678	1.30713	0.961193
2664.36	58.6543	1.023	1.01804	1.02117	1.02256	1.04658	0.98516	1.05576	1.01875	1.02451	1.03529	1.03382	1.0367	0.988203	1.03301	1.03872	1.0861	1.03059	1.03427	1.061	1.0356	1.0727	1.15569	1.15747	1.31832	1.29097	1.25719	1.24003	1.29554	1.30292	1.17086	1.31078	0.975838
2666.76	58.6938	1.02276	1.01992	1.02312	1.02311	1.04568	0.985139	1.055	1.01976	1.02612	1.03953	1.03548	1.03547	0.988385	1.03579	1.03968	1.08566	1.02844	1.03398	1.06295	1.0354	1.07461	1.15696	1.16084	1.31125	1.29741	1.25568	1.24929	1.29095	1.30355	1.17018	1.31514	0.963902
2669.16	58.7333	1.02455	1.01789	1.02113	1.02335	1.04893	0.987488	1.05082	1.01853	1.02409	1.03997	1.03623	1.03638	0.986778	1.03891	1.03758	1.08407	1.0276	1.03299	1.06238	1.03567	1.07421	1.15466	1.16331	1.31816	1.30398	1.25472	1.24775	1.29543	1.29859	1.16279	1.30922	0.961026
2671.54	58.7728	1.02471	1.02034	1.02217	1.02406	1.04805	0.986866	1.05139	1.01788	1.02316	1.03896	1.03486	1.03783	0.989265	1.03794	1.0391	1.08468	1.03146	1.03286	1.06294	1.03729	1.07727	1.15822	1.1629	1.31601	1.30322	1.26	1.24735	1.29314	1.29983	1.17004	1.31754	0.968512
2673.88	58.8123	1.02207	1.01989	1.02084	1.02409	1.04347	0.984713	1.05085	1.01935	1.02408	1.03779	1.03361	1.03495	0.992343	1.03812	1.03769	1.08532	1.03029	1.03488	1.06385	1.03709	1.07527	1.15352	1.15821	1.31114	1.30498	1.25485	1.2569	1.29921	1.29732	1.1724	1.30874	0.96161
2676.2	58.8519	1.02461	1.0186	1.02077	1.02327	1.04525	0.982356	1.04955	1.01873	1.02569	1.0354	1.03396	1.03713	0.990586	1.03497	1.03957	1.0869	1.03015	1.03519	1.06094	1.03669	1.08186	1.1554	1.16022	1.321	1.30403	1.25643	1.23897	1.29838	1.29725	1.17614	1.31117	0.966452
2678.56	58.8914	1.02382	1.01904	1.02246	1.02401	1.04511	0.987119	1.0514	1.01754	1.02573	1.03927	1.03596	1.03809	0.989486	1.03357	1.03695	1.0883	1.03184	1.03559	1.06137	1.03599	1.08634	1.15836	1.16362	1.32569	1.30137	1.25953	1.23426	1.30442	1.2954	1.17279	1.31375	0.966402
2680.91	58.9309	1.02368	1.01597	1.024	1.021	1.04412	0.986558	1.0526	1.01802	1.02761	1.03797	1.03525	1.03947	0.986851	1.03311	1.03831	1.08709	1.03085	1.03361	1.0625	1.03416	1.08433	1.1554	1.15976	1.3126	1.30811	1.25722	1.24027	1.28919	1.29366	1.16879	1.30917	0.958215
2683.32	58.9704	1.01937	1.0184	1.01912	1.02268	1.04563	0.986024	1.05217	1.01921	1.02313	1.04001	1.03376	1.03621	0.98776	1.03256	1.03927	1.08504	1.03045	1.0337	1.06212	1.03432	1.0823	1.15614	1.15682	1.31573	1.3051	1.25594	1.24388	1.28922	1.29405	1.18246	1.31096	0.955888
2685.7	59.0099	1.01935	1.01769	1.01817	1.02067	1.04631	0.985506	1.05273	1.01972	1.02404	1.03963	1.03351	1.03784	0.987627	1.03418	1.03934	1.08282	1.02988	1.03308	1.0608	1.03669	1.07999	1.15021	1.16485	1.31709	1.30154	1.26749	1.24855	1.28565	1.29577	1.17033	1.31041	0.959152
2688.05	59.0494	1.02262	1.01826	1.01878	1.02429	1.04602	0.986239	1.04998	1.01858	1.0234	1.03879	1.03464	1.03668	0.989367	1.03469	1.03542	1.08265	1.02772	1.03461	1.06012	1.03375	1.07311	1.15178	1.16457	1.31841	1.29962	1.2551	1.24212	1.28723	1.29987	1.17248	1.30999	0.958227
2690.35	59.0889	1.02091	1.01681	1.01852	1.02427	1.04654	0.984686	1.05126	1.01875	1.01916	1.03823	1.03553	1.03889	0.988109	1.03471	1.03667	1.08542	1.02868	1.03429	1.05932	1.0338	1.0781	1.15639	1.16285	1.32533	1.29908	1.25591	1.24114	1.29668	1.3019	1.17	1.30891	0.958692
2692.72	59.1284	1.02076	1.01787	1.02143	1.02259	1.04448	0.989504	1.05001	1.01978	1.02518	1.04028	1.03598	1.03819	0.98687	1.036	1.03607	1.08493	1.0267	1.03576	1.06173	1.03334	1.07795	1.15952	1.1584	1.32227	1.30219	1.26005	1.24443	1.29476	1.30331	1.17697	1.3009	0.964244
2695.11	59.1679	1.01975	1.0185	1.02129	1.02134	1.04558	0.987667	1.04732	1.01592	1.02471	1.03975	1.03318	1.03532	0.987802	1.03293	1.03752	1.08402	1.02923	1.03478	1.06131	1.03488	1.0803	1.15551	1.15737	1.32151	1.29888	1.25985	1.24749	1.29805	1.29616	1.1725	1.31128	0.96728
2697.56	59.2074	1.01964	1.01796	1.02183	1.02535	1.04542	0.988805	1.04995	1.01687	1.02194	1.04131	1.03275	1.03659	0.98739	1.03458	1.03966	1.08507	1.03234	1.03645	1.06084	1.03364	1.07706	1.16278	1.15837	1.31838	1.30841	1.25917	1.2444	1.2957	1.29268	1.16443	1.31857	0.961689
2699.96	59.2469	1.02003	1.01716	1.02272	1.02584	1.04412	0.986362	1.05287	1.02071	1.02596	1.03833	1.03402	1.03611	0.988177	1.03338	1.03908	1.08744	1.02667	1.03331	1.06157	1.03778	1.08717	1.15464	1.16042	1.32932	1.30452	1.26191	1.23754	1.29257	1.2989	1.17803	1.30705	0.966821
2702.38	59.2864	1.02201	1.01809	1.01852	1.02115	1.04571	0.987277	1.04988	1.01839	1.02369	1.03936	1.03605	1.03993	0.990375	1.0326	1.03738	1.08719	1.02676	1.03306	1.05956	1.03337	1.08104	1.15968	1.16545	1.32199	1.30148	1.25105	1.24149	1.28621	1.30406	1.17949	1.31027	0.971317
2704.77	59.3259	1.02028	1.01714	1.02111	1.02148	1.04703	0.984873	1.04985	1.01714	1.02376	1.03927	1.03395	1.03864	0.989874	1.03673	1.03699	1.08869	1.02989	1.03506	1.06342	1.03779	1.07653	1.15547	1.16978	1.32085	1.30063	1.26051	1.24624	1.29734	1.29882	1.17754	1.31478	0.959276
2707.11	59.3654	1.02156	1.0197	1.02009	1.02294	1.04632	0.986097	1.05358	1.01629	1.02376	1.03996	1.03384	1.0376	0.984718	1.03438	1.03632	1.08518	1.03191	1.03529	1.05816	1.03764	1.0797	1.15701	1.1709	1.32443	1.29724	1.25832	1.24744	1.30067	1.30303	1.17866	1.31551	0.966244
2709.38	59.4049	1.02033	1.01915	1.0183	1.02449	1.04737	0.982433	1.05076	1.0162	1.02268	1.03907	1.03571	1.03687	0.990348	1.03737	1.03659	1.08753	1.02824	1.03626	1.05941	1.03552	1.07633	1.16011	1.15571	1.31795	1.29833	1.24843	1.24455	1.29427	1.29384	1.17468	1.31071	0.963098
2711.72	59.4444	1.02233	1.01769	1.02075	1.02266	1.04581	0.982198	1.04936	1.02001	1.02356	1.03931	1.03395	1.03755	0.988096	1.03435	1.03954	1.08462	1.02831	1.03469	1.05653	1.03576	1.07541	1.16075	1.15827	1.32141	1.3037	1.25782	1.24761	1.29537	1.29812	1.16724	1.31051	0.960238
2714.05	59.484	1.02255	1.0183	1.02033	1.02126	1.04439	0.982151	1.05025	1.01749	1.02125	1.04	1.03248	1.04064	0.986764	1.03444	1.03929	1.08391	1.03041	1.03499	1.06204	1.03469	1.07977	1.1627	1.16381	1.32264	1.30004	1.26352	1.24423	1.29072	1.30406	1.17187	1.30223	0.960305
2716.4	59.5235	1.02228	1.01787	1.01972	1.02256	1.04707	0.985458	1.05485	1.01597	1.01989	1.03649	1.03383	1.03788	0.986452	1.03492	1.03868	1.08515	1.02979	1.03559	1.06256	1.03489	1.07955	1.15439	1.1654	1.31903	1.29521	1.25738	1.24379	1.2937	1.29766	1.17422	1.30633	0.957595
2718.72	59.563	1.02222	1.01759	1.02017	1.02279	1.04617	0.98383	1.05231	1.01742	1.02191	1.03726	1.03436	1.03583	0.986368	1.03341	1.0359	1.0852	1.02883	1.03469	1.0622	1.03343	1.08285	1.15007	1.16295	1.30746	1.30732	1.25502	1.24876	1.28309	1.30026	1.16933	1.31758	0.964286
2721.13	59.6025	1.02264	1.01499	1.01878	1.02314	1.04489	0.985851	1.05197	1.02101	1.02556	1.03949	1.03163	1.04072	0.98875	1.03196	1.03578	1.08266	1.02674	1.03415	1.0613	1.03382	1.08256	1.15841	1.15613	1.31293	1.30818	1.25327	1.24429	1.28667	1.30299	1.17107	1.31758	0.970752
2723.59	59.642	1.0228	1.01707	1.01833	1.02291	1.04599	0.983134	1.05244	1.0195	1.02473	1.04004	1.03353	1.03846	0.987432	1.03477	1.0375	1.08545	1.03012	1.03639	1.05764	1.03479	1.08115	1.16031	1.16738	1.32962	1.30295	1.25234	1.25151	1.29342	1.30156	1.17304	1.30571	0.969466
2725.97	59.6815	1.02035	1.01651	1.017	1.02063	1.04711	0.985406	1.05157	1.01491	1.02436	1.03816	1.03495	1.03447	0.985933	1.03404	1.03607	1.08511	1.02918	1.0332	1.06226	1.03332	1.08021	1.15897	1.16056	1.33269	1.29915	1.25858	1.24531	1.29229	1.29919	1.17385	1.30973	0.976664
2728.33	59.721	1.01989	1.01595	1.01905	1.02207	1.04496	0.980891	1.05232	1.01752	1.02321	1.04041	1.0319	1.03888	0.985277	1.03393	1.0366	1.08376	1.02625	1.03121	1.06053	1.03468	1.07661	1.151	1.16435	1.32139	1.30062	1.25819	1.25193	1.28898	1.30134	1.16558	1.30433	0.963276
2730.68	59.7605	1.02153	1.01606	1.02026	1.02279	1.04222	0.979309	1.05207	1.02069	1.0222	1.03755	1.03372	1.04065	0.984807	1.03503	1.03535	1.08643	1.02726	1.03046	1.05999	1.03659	1.0834	1.15388	1.16247	1.31818	1.30083	1.251	1.24707	1.28861	1.30001	1.16921	1.30832	0.962848
2733.01	59.8	1.02113	1.01569	1.02121	1.02225	1.04556	0.980618	1.05118	1.0188	1.02091	1.03657	1.03298	1.03785	0.987247	1.03727	1.03369	1.08347	1.02957	1.03064	1.06	1.03582	1.08033	1.15685	1.16967	1.32177	1.29206	1.25225	1.25241	1.29239	1.29456	1.17494	1.3098	0.96772
2735.38	59.8395	1.0197	1.01559	1.01951	1.02253	1.04223	0.986442	1.05129	1.01736	1.01982	1.03766	1.0368	1.03714	0.986772	1.03634	1.0406	1.08657	1.02844	1.033	1.0617	1.03607	1.07865	1.1588	1.1622	1.32234	1.30442	1.25528	1.24586	1.28988	1.29574	1.17497	1.31158	0.962858
2737.81	59.879	1.01935	1.01598	1.01928	1.02215	1.04556	0.979497	1.05237	1.01861	1.02229	1.03806	1.03303	1.03735	0.985885	1.03673	1.0399	1.08194	1.02589	1.03381	1.06354	1.03549	1.0792	1.15628	1.1578	1.32051	1.30161	1.26273	1.24247	1.29729	1.3	1.18082	1.30528	0.964594
2740.22	59.9185	1.0204	1.01488	1.01838	1.01943	1.04476	0.985734	1.04945	1.02351	1.02405	1.0382	1.03069	1.03823	0.985789	1.03369	1.04324	1.08463	1.02904	1.03223	1.06184	1.03539	1.08198	1.15904	1.15391	1.31966	1.30387	1.2597	1.24442	1.28567	1.29951	1.17808	1.31113	0.968937
2742.54	59.958	1.02265	1.01588	1.01668	1.02212	1.0451	0.982078	1.04905	1.01952	1.02196	1.04021	1.03233	1.03689	0.985482	1.03636	1.03683	1.08484	1.02807	1.03453	1.06193	1.03478	1.0832	1.15766	1.16216	1.31128	1.30799	1.25452	1.24595	1.29393	1.30385	1.16787	1.31558	0.96389
2744.89	59.9975	1.02136	1.01532	1.02191	1.02012	1.04279	0.988194	1.05004	1.01343	1.02282	1.03805	1.03447	1.0366	0.987648	1.03259	1.0357	1.08362	1.02959	1.03571	1.05964	1.03454	1.07982	1.15684	1.16134	1.32145	1.29916	1.25638	1.24741	1.29211	1.29497	1.17077	1.30867	0.960039
2747.23	60.037	1.02076	1.01595	1.02181	1.019	1.04567	0.985624	1.04952	1.01651	1.02282	1.03771	1.033	1.03782	0.986845	1.03202	1.03525	1.0834	1.0318	1.03215	1.05967	1.03384	1.07795	1.15125	1.16722	1.314	1.29306	1.26078	1.25223	1.28972	1.29906	1.17443	1.30667	0.967883
2749.63	60.0765	1.01977	1.01593	1.01819	1.01881	1.04198	0.985905	1.05066	1.01713	1.0213	1.03965	1.03508	1.03757	0.982134	1.03503	1.03475	1.08676	1.02905	1.03401	1.06106	1.03255	1.08044	1.14966	1.16522	1.31269	1.28993	1.26312	1.25028	1.29429	1.29769	1.17613	1.30844	0.967985
2752.06	60.116	1.02235	1.01594	1.01979	1.0203	1.04573	0.984816	1.05037	1.01594	1.02212	1.04041	1.03368	1.03586	0.986291	1.03692	1.03443	1.08738	1.02706	1.03515	1.06247	1.03452	1.0801	1.15281	1.16109	1.31694	1.30068	1.24986	1.24106	1.30195	1.28263	1.17064	1.30466	0.962452
2754.48	60.1556	1.02172	1.01392	1.01866	1.02268	1.04649	0.986839	1.0501	1.01788	1.0224	1.03762	1.03596	1.03635	0.987402	1.03212	1.03388	1.08546	1.0266	1.03485	1.06142	1.03388	1.08022	1.15042	1.15763	1.31995	1.30206	1.25403	1.24477	1.29383	1.2888	1.16673	1.30542	0.968533
2756.81	60.1951	1.01968	1.01462	1.0167	1.01999	1.04196	0.982333	1.05135	1.0162	1.02143	1.0361	1.03488	1.03946	0.984626	1.03391	1.03644	1.08686	1.02691	1.03167	1.06032	1.03489	1.08349	1.15473	1.15963	1.318	1.29697	1.25182	1.24473	1.2866	1.2968	1.17811	1.31761	0.962181
2759.14	60.2346	1.02093	1.01641	1.01574	1.02036	1.04521	0.989081	1.05266	1.01619	1.02343	1.03949	1.03463	1.03712	0.985332	1.03575	1.0357	1.08511	1.02891	1.03557	1.06179	1.03595	1.08497	1.15857	1.16015	1.31875	1.29974	1.25799	1.2455	1.28487	1.30024	1.17651	1.3094	0.966251
2761.39	60.2741	1.02036	1.01574	1.01839	1.02041	1.04491	0.981883	1.05276	1.01622	1.02352	1.04211	1.03406	1.03492	0.984243	1.03527	1.03536	1.08428	1.02922	1.03363	1.06416	1.03719	1.08368	1.16338	1.16539	1.31899	1.30279	1.26176	1.2491	1.29212	1.30136	1.17676	1.31037	0.964402
2763.68	60.3136	1.02184	1.01433	1.01955	1.02005	1.0453	0.982901	1.05123	1.01784	1.02414	1.04137	1.0314	1.03592	0.985029	1.03388	1.03465	1.08448	1.02928	1.03155	1.06403	1.03557	1.0809	1.15803	1.16662	1.31754	1.30131	1.25997	1.25431	1.29029	1.30181	1.17529	1.30894	0.961173
2766.06	60.3531	1.02196	1.01551	1.01924	1.02038	1.04471	0.983808	1.05052	1.01784	1.02382	1.03816	1.0301	1.03624	0.986706	1.0345	1.03596	1.08551	1.0282	1.03143	1.06304	1.03317	1.07869	1.15941	1.16823	1.3268	1.30167	1.25529	1.24709	1.28854	1.29631	1.17523	1.30573	0.965226
2768.46	60.3926	1.01927	1.01277	1.01628	1.0204	1.04681	0.982062	1.05166	1.01717	1.02251	1.03815	1.03338	1.03639	0.987111	1.03612	1.03549	1.0841	1.02813	1.03336	1.059	1.0325	1.08259	1.16314	1.16284	1.32439	1.30048	1.2577	1.24246	1.28851	1.29289	1.16947	1.30743	0.967049
2770.97	60.4321	1.01956	1.01215	1.01666	1.01913	1.04596	0.980242	1.05419	1.01691	1.02261	1.0388	1.03336	1.03668	0.987651	1.03461	1.03545	1.08461	1.02869	1.03466	1.05951	1.03694	1.07942	1.15641	1.16114	1.3179	1.29174	1.24964	1.24806	1.29427	1.29702	1.17584	1.30737	0.959798
2773.48	60.4716	1.02147	1.0133	1.01819	1.01992	1.04634	0.982709	1.05032	1.01613	1.02198	1.03919	1.03224	1.03653	0.98762	1.03093	1.0387	1.08508	1.02973	1.03319	1.06001	1.0341	1.07608	1.15548	1.16332	1.31654	1.30149	1.24497	1.24689	1.29249	1.30134	1.17278	1.30817	0.959245
2775.77	60.5111	1.0197	1.01462	1.01788	1.01861	1.04627	0.984189	1.04949	1.01537	1.02375	1.03759	1.03282	1.03732	0.98751	1.03529	1.03815	1.08232	1.02816	1.0306	1.05943	1.03163	1.08027	1.15696	1.16413	1.32256	1.30623	1.25475	1.24878	1.29825	1.29869	1.17126	1.31085	0.962769
2778.1	60.5506	1.01642	1.01256	1.01679	1.01882	1.04615	0.983788	1.0504	1.01748	1.02269	1.03798	1.03403	1.03643	0.987378	1.03602	1.03812	1.08261	1.02809	1.03238	1.05833	1.0331	1.07734	1.15355	1.16369	1.32115	1.30449	1.25795	1.25029	1.30116	1.30381	1.17566	1.30936	0.964152
2780.38	60.5901	1.01751	1.01327	1.01465	1.01871	1.04414	0.982918	1.05048	1.01943	1.02305	1.03802	1.03353	1.03623	0.984664	1.0355	1.03715	1.08433	1.02935	1.03342	1.06005	1.03558	1.07722	1.14977	1.16707	1.31978	1.30517	1.2591	1.25144	1.29743	1.30394	1.17808	1.30992	0.965085
2782.67	60.6296	1.01852	1.01475	1.01318	1.01927	1.04333	0.982992	1.05176	1.02085	1.02376	1.03616	1.03136	1.03724	0.983545	1.03566	1.03565	1.08619	1.02766	1.03347	1.0631	1.03558	1.07822	1.14973	1.16729	1.32351	1.30785	1.25621	1.24539	1.2941	1.29655	1.17873	1.31442	0.968086
2784.99	60.6691	1.01813	1.01468	1.01456	1.02132	1.04522	0.983981	1.05406	1.01965	1.02262	1.03578	1.03049	1.03666	0.984823	1.0331	1.03673	1.08643	1.02743	1.03462	1.06308	1.0349	1.07927	1.15111	1.16298	1.32254	1.30894	1.2535	1.24152	1.29384	1.29489	1.18092	1.31697	0.971783
2787.29	60.7086	1.01798	1.01418	1.01541	1.02118	1.0445	0.984394	1.05312	1.01699	1.02344	1.03738	1.03155	1.03563	0.984937	1.03233	1.03736	1.08496	1.0301	1.03402	1.06189	1.0346	1.08451	1.15088	1.16085	1.31726	1.30157	1.25973	1.24672	1.28682	1.29488	1.16942	1.30376	0.963421
2789.77	60.7481	1.01841	1.01404	1.01659	1.02123	1.04389	0.98201	1.04885	1.0162	1.02185	1.03686	1.03318	1.03505	0.985022	1.03371	1.03742	1.08656	1.02901	1.03367	1.06184	1.03272	1.07772	1.15375	1.15744	1.31854	1.30002	1.25605	1.23952	1.2855	1.29283	1.16592	1.30393	0.95966
2792.21	60.7877	1.01866	1.01543	1.01646	1.02186	1.04733	0.981439	1.04885	1.01466	1.0205	1.03515	1.03444	1.03514	0.985253	1.03729	1.03777	1.08518	1.02695	1.03183	1.06446	1.03444	1.07888	1.15522	1.158	1.32588	1.30533	1.2542	1.25017	1.29251	1.29664	1.17061	1.31211	0.964085
2794.56	60.8272	1.01744	1.01198	1.01587	1.0179	1.04622	0.985202	1.05137	1.01713	1.01975	1.03883	1.03422	1.03655	0.986328	1.03707	1.0383	1.08386	1.0258	1.03135	1.06321	1.03275	1.0853	1.14972	1.16265	1.31788	1.30508	1.25611	1.25179	1.29759	1.30584	1.17029	1.30757	0.971815
2796.87	60.8667	1.01721	1.01001	1.01741	1.01741	1.04518	0.984567	1.05301	1.01616	1.02	1.03758	1.03338	1.03626	0.984397	1.03456	1.03917	1.08525	1.02552	1.03211	1.05958	1.03201	1.08412	1.15341	1.16789	1.31305	1.30318	1.25804	1.24252	1.29433	1.29383	1.17257	1.31728	0.966759
2799.31	60.9062	1.01793	1.01339	1.01672	1.02074	1.04442	0.983846	1.05225	1.01668	1.02247	1.0359	1.03332	1.03647	0.984467	1.03337	1.03741	1.08615	1.02724	1.03331	1.06017	1.03255	1.08374	1.15615	1.16464	1.32196	1.30257	1.26087	1.2459	1.28945	1.29395	1.17527	1.31514	0.968115
2801.71	60.9457	1.01718	1.01243	1.01801	1.02004	1.04361	0.982753	1.05157	1.01383	1.02058	1.038	1.03139	1.03819	0.985295	1.03481	1.03521	1.08763	1.02823	1.03497	1.06116	1.03466	1.08475	1.1567	1.16384	1.32037	1.30653	1.25341	1.25244	1.28627	1.29937	1.17663	1.309	0.967894
2804.16	60.9852	1.0185	1.01131	1.01598	1.02114	1.04602	0.983666	1.0527	1.01372	1.02062	1.03535	1.03141	1.03705	0.985651	1.03489	1.03487	1.08744	1.02789	1.03407	1.05896	1.03294	1.08335	1.15265	1.16508	1.31826	1.29927	1.26022	1.25272	1.30018	1.29719	1.17791	1.30867	0.966655
2806.59	61.0247	1.01821	1.01195	1.01644	1.01874	1.04588	0.982344	1.05283	1.01692	1.02093	1.03583	1.03138	1.03747	0.982797	1.03426	1.03563	1.08678	1.02674	1.03208	1.05998	1.03389	1.082	1.15802	1.16323	1.32017	1.30207	1.25985	1.24086	1.29583	1.30141	1.17584	1.31278	0.96122
2808.86	61.0642	1.01699	1.01083	1.01674	1.01929	1.0442	0.983141	1.05317	1.019	1.02104	1.03871	1.03109	1.03696	0.984399	1.03457	1.03772	1.08557	1.02726	1.03409	1.06066	1.03491	1.07994	1.16025	1.16308	1.32085	1.29763	1.25645	1.24632	1.29281	1.29991	1.18051	1.30751	0.953237
2811.07	61.1037	1.01693	1.00965	1.01639	1.02061	1.04372	0.979319	1.05424	1.01751	1.0222	1.03851	1.03232	1.03617	0.987614	1.03456	1.03741	1.08604	1.02634	1.03272	1.05847	1.03517	1.0776	1.15185	1.16464	1.31563	1.29934	1.25281	1.25177	1.28931	1.2998	1.17308	1.31048	0.961303
2813.4	61.1432	1.01829	1.01234	1.01566	1.01915	1.04355	0.983655	1.05063	1.01743	1.02007	1.03712	1.03474	1.03614	0.983875	1.03444	1.03699	1.08479	1.02433	1.03199	1.05371	1.033	1.07956	1.14977	1.16823	1.32331	1.29597	1.24965	1.24691	1.29231	1.3041	1.17221	1.31049	0.966161
2815.72	61.1827	1.01934	1.01177	1.01704	1.01774	1.04394	0.981894	1.04953	1.01537	1.01926	1.03692	1.03263	1.03418	0.982552	1.03478	1.03498	1.08499	1.02583	1.03324	1.05797	1.03226	1.07869	1.15596	1.1714	1.31579	1.2977	1.25382	1.25512	1.30134	1.30274	1.17374	1.31039	0.961878
2818.19	61.2222	1.01665	1.00957	1.01335	1.01908	1.04487	0.979897	1.04971	1.01624	1.0196	1.03708	1.03413	1.03667	0.984324	1.03348	1.03651	1.08506	1.02578	1.03571	1.05888	1.03539	1.07949	1.15222	1.16763	1.31664	1.30153	1.25306	1.25188	1.29506	1.29738	1.16988	1.31325	0.965031
2820.68	61.2617	1.01768	1.00987	1.01529	1.01622	1.04328	0.976215	1.04955	1.01417	1.02277	1.03671	1.0306	1.03778	0.98562	1.03518	1.03681	1.08747	1.02542	1.03418	1.06176	1.0347	1.08123	1.14886	1.17023	1.32179	1.29775	1.2564	1.2443	1.28132	1.29815	1.17526	1.30706	0.965912
2823.11	61.3012	1.01658	1.01217	1.0143	1.01631	1.04612	0.984305	1.05142	1.01551	1.01759	1.03782	1.03207	1.03713	0.981622	1.03511	1.03766	1.08297	1.02566	1.0332	1.06037	1.03202	1.0833	1.15436	1.16755	1.31283	1.30408	1.24674	1.23842	1.28104	1.30491	1.17823	1.30731	0.959937
2825.49	61.3407	1.01514	1.01213	1.01522	1.01638	1.04516	0.984192	1.051	1.01533	1.01593	1.04005	1.03574	1.03781	0.984863	1.03449	1.03436	1.08572	1.02775	1.03236	1.06219	1.03387	1.08193	1.15731	1.16706	1.32251	1.3028	1.25944	1.24477	1.29987	1.30415	1.17408	1.31058	0.964777
2827.84	61.3802	1.01803	1.01043	1.01118	1.01718	1.04393	0.983504	1.05138	1.01641	1.02049	1.03593	1.03107	1.03508	0.985894	1.03449	1.03723	1.08553	1.02876	1.03305	1.05728	1.03492	1.07715	1.15816	1.16358	1.31957	1.30222	1.2522	1.25122	1.29605	1.29978	1.17743	1.3135	0.968487
2830.19	61.4198	1.01579	1.0114	1.01355	1.01907	1.04365	0.981269	1.0504	1.01645	1.01896	1.03551	1.02975	1.033	0.982825	1.03339	1.03804	1.08708	1.02635	1.03327	1.06026	1.03225	1.08533	1.15337	1.1696	1.31853	1.30371	1.25331	1.242	1.28868	1.29669	1.17798	1.30809	0.962533
2832.56	61.4593	1.01686	1.01176	1.01473	1.01779	1.04517	0.980925	1.05103	1.01852	1.01947	1.03919	1.02961	1.03692	0.985793	1.03477	1.03571	1.08653	1.02877	1.03443	1.06025	1.03168	1.08444	1.15807	1.17391	1.32111	1.30094	1.25742	1.24809	1.29269	1.29781	1.1748	1.3114	0.960916
2834.89	61.4988	1.01514	1.01325	1.01536	1.0177	1.04297	0.984143	1.05213	1.01602	1.02142	1.03622	1.03155	1.03516	0.982817	1.03772	1.0355	1.08357	1.02846	1.03032	1.06182	1.03455	1.08204	1.15428	1.16934	1.31733	1.30303	1.25112	1.24501	1.28154	1.3015	1.18419	1.31054	0.964905
2837.23	61.5383	1.01639	1.01091	1.01519	1.0165	1.04426	0.985769	1.0499	1.01585	1.02132	1.03843	1.03383	1.03413	0.985729	1.03097	1.03715	1.08255	1.03058	1.02794	1.06141	1.03426	1.0776	1.14712	1.16084	1.31111	1.30506	1.25712	1.24136	1.28681	1.29404	1.17239	1.31694	0.960777
2839.54	61.5778	1.01513	1.01109	1.01645	1.01468	1.04652	0.982502	1.04958	1.0168	1.02275	1.03638	1.03508	1.034	0.986786	1.03216	1.03773	1.08659	1.02793	1.03239	1.06364	1.03594	1.08231	1.16187	1.16449	1.31165	1.29754	1.25218	1.2422	1.28562	1.30082	1.17723	1.31272	0.965854
2841.93	61.6173	1.01459	1.00967	1.0107	1.01581	1.0441	0.985905	1.0517	1.01789	1.01999	1.03711	1.03323	1.03696	0.985544	1.03269	1.03645	1.0887	1.02942	1.03436	1.06266	1.03507	1.07825	1.15531	1.1688	1.31603	1.3001	1.25865	1.23515	1.29331	1.2976	1.17291	1.31223	0.968829
2844.32	61.6568	1.0134	1.01087	1.01277	1.01458	1.04676	0.985634	1.05072	1.01836	1.01954	1.04007	1.0336	1.03638	0.983233	1.03713	1.03501	1.08337	1.02574	1.03298	1.0607	1.03384	1.08394	1.15196	1.15961	1.32102	1.30398	1.25753	1.24557	1.27938	1.29874	1.17396	1.30441	0.969672
2846.74	61.6963	1.0149	1.00894	1.01356	1.01625	1.04782	0.98475	1.0517	1.01764	1.01792	1.04019	1.03502	1.03807	0.985847	1.03078	1.03428	1.08508	1.02868	1.03064	1.05455	1.0352	1.09034	1.15386	1.15219	1.31641	1.29442	1.26246	1.24809	1.28904	1.29608	1.16938	1.30517	0.970531
2849.14	61.7358	1.01657	1.00988	1.01538	1.01443	1.04543	0.98179	1.05139	1.01653	1.01893	1.03689	1.03369	1.03596	0.980373	1.03546	1.03586	1.08626	1.02732	1.03241	1.05955	1.03511	1.08713	1.15876	1.16884	1.31607	1.30109	1.25765	1.24642	1.29054	1.30448	1.18344	1.31398	0.964932
2851.55	61.7753	1.01599	1.00975	1.01313	1.01708	1.0416	0.986644	1.05222	1.01556	1.02074	1.03987	1.02985	1.03552	0.984097	1.03725	1.03951	1.08494	1.02669	1.03479	1.05882	1.02885	1.08892	1.1572	1.16631	1.32011	1.29086	1.26056	1.24037	1.28986	1.298	1.18167	1.31205	0.958539
2853.93	61.8148	1.01449	1.01106	1.01492	1.01653	1.04584	0.985921	1.05165	1.01646	1.02146	1.03717	1.03174	1.03505	0.983277	1.03414	1.03309	1.08579	1.02904	1.03037	1.05888	1.03421	1.0788	1.15346	1.16735	1.32801	1.30887	1.25182	1.25027	1.28832	1.3034	1.16922	1.30956	0.963901
2856.28	61.8543	1.01345	1.00668	1.01389	1.01497	1.04422	0.98134	1.04947	1.01634	1.02263	1.03846	1.03322	1.03721	0.983379	1.0355	1.03307	1.08235	1.02744	1.02772	1.05826	1.03283	1.08474	1.15304	1.16577	1.32617	1.30594	1.25397	1.25398	1.28601	1.29901	1.17138	1.30284	0.966845
2858.56	61.8938	1.01482	1.00716	1.01383	1.01257	1.04543	0.978359	1.05184	1.01891	1.02209	1.03843	1.03232	1.03769	0.982616	1.0336	1.03597	1.08825	1.03057	1.03057	1.05907	1.03321	1.09337	1.15113	1.17042	1.3323	1.29615	1.2547	1.24278	1.28447	1.30095	1.16316	1.30697	0.958526
2860.81	61.9333	1.01483	1.00964	1.01388	1.01438	1.04377	0.985105	1.05024	1.01739	1.02181	1.03617	1.03399	1.03778	0.985232	1.03058	1.03808	1.08681	1.02712	1.02988	1.05943	1.0345	1.08395	1.15281	1.16952	1.33267	1.2921	1.25768	1.24807	1.29315	1.30796	1.17284	1.31304	0.960863
2863.17	61.9728	1.01546	1.00897	1.01047	1.01489	1.04241	0.980643	1.05224	1.01341	1.02119	1.03348	1.03421	1.03448	0.982525	1.03371	1.03588	1.08153	1.02595	1.02542	1.05941	1.03292	1.07879	1.15758	1.17016	1.31351	1.29611	1.25508	1.24325	1.28256	1.30164	1.17361	1.30235	0.971979
2865.6	62.0123	1.01546	1.00726	1.01211	1.01304	1.0424	0.979733	1.05129	1.01446	1.01893	1.03982	1.03335	1.0368	0.98115	1.03236	1.03733	1.08714	1.02617	1.0316	1.06036	1.03028	1.08498	1.15253	1.1702	1.32308	1.29688	1.25964	1.24979	1.28243	1.29421	1.17457	1.29974	0.982819
2868.08	62.0519	1.01486	1.0082	1.01381	1.01511	1.04302	0.982735	1.04865	1.01416	1.02253	1.03784	1.02991	1.0369	0.979664	1.03132	1.03502	1.08499	1.02601	1.03471	1.06283	1.03399	1.08327	1.14607	1.16257	1.31858	1.2978	1.24394	1.25093	1.28596	1.29917	1.17219	1.31377	0.968613
2870.54	62.0914	1.01428	1.00799	1.01223	1.01456	1.0446	0.984569	1.05017	1.01384	1.02044	1.03595	1.0353	1.03298	0.98221	1.03223	1.0363	1.08528	1.02529	1.03532	1.05951	1.03548	1.08602	1.15855	1.17624	1.31903	1.29878	1.25935	1.25012	1.28755	1.29344	1.16843	1.31263	0.958458
2872.88	62.1309	1.01439	1.00612	1.01206	1.01444	1.04374	0.982468	1.05132	1.01797	1.01866	1.03667	1.03122	1.03774	0.985989	1.03518	1.03371	1.08558	1.03116	1.03082	1.05786	1.03622	1.08946	1.16296	1.16803	1.32065	1.30845	1.2494	1.24022	1.28522	1.29682	1.18422	1.30527	0.964688
2875.21	62.1704	1.01281	1.00764	1.01323	1.0131	1.04492	0.981379	1.05153	1.01521	1.01953	1.03603	1.02836	1.03548	0.981833	1.03174	1.03359	1.08514	1.03029	1.03133	1.05833	1.03191	1.08209	1.15481	1.16929	1.31957	1.30116	1.26488	1.24593	1.28414	1.29796	1.17906	1.30698	0.962274
2877.48	62.2099	1.01268	1.00628	1.0147	1.01359	1.04622	0.979751	1.05168	1.01473	1.02004	1.03573	1.0314	1.03768	0.984319	1.03176	1.03221	1.0853	1.02692	1.03229	1.06004	1.0355	1.08	1.15416	1.17615	1.32931	1.3004	1.25127	1.24082	1.29093	1.30012	1.16645	1.30467	0.962681
2879.82	62.2494	1.01265	1.00895	1.01042	1.01255	1.04562	0.984532	1.04984	1.01367	1.01944	1.03849	1.03096	1.0363	0.981128	1.03419	1.0369	1.08266	1.02297	1.0341	1.05941	1.03218	1.08102	1.15373	1.16457	1.3279	1.30143	1.25619	1.24141	1.29178	1.30267	1.16505	1.30753	0.965819
2882.22	62.2889	1.01	1.00795	1.01074	1.01443	1.04562	0.983796	1.05051	1.01361	1.02086	1.03714	1.03219	1.03571	0.983469	1.03331	1.03385	1.08378	1.02567	1.03244	1.06078	1.03139	1.07626	1.15302	1.17427	1.31488	1.29478	1.26131	1.24753	1.28735	1.29295	1.17686	1.30571	0.960103
2884.62	62.3284	1.0107	1.00848	1.01099	1.01267	1.04457	0.982903	1.04871	1.01673	1.01939	1.03604	1.0307	1.03972	0.982981	1.03529	1.03676	1.08562	1.02877	1.0332	1.06277	1.03205	1.07954	1.15417	1.17025	1.30903	1.29906	1.25246	1.24702	1.28667	1.30159	1.17437	1.30609	0.958169
2886.91	62.3679	1.01181	1.00832	1.01191	1.0112	1.04684	0.980795	1.05084	1.01643	1.01899	1.03707	1.02782	1.03522	0.985485	1.03506	1.03786	1.08516	1.02746	1.0312	1.06114	1.03294	1.08512	1.14474	1.16987	1.31532	1.29114	1.26244	1.24564	1.28638	1.2985	1.17128	1.31644	0.97497
2889.27	62.4074	1.01367	1.01038	1.01114	1.01145	1.04175	0.981668	1.05224	1.01424	1.0185	1.03851	1.03343	1.03748	0.983923	1.03352	1.03934	1.08807	1.02613	1.0332	1.06069	1.0334	1.08672	1.15335	1.16563	1.31	1.30162	1.26144	1.24903	1.29171	1.29817	1.16821	1.30985	0.976878
2891.68	62.4469	1.01407	1.00814	1.01037	1.01072	1.04308	0.981109	1.04931	1.01475	1.01884	1.03802	1.03209	1.03438	0.982404	1.03525	1.03599	1.08438	1.02542	1.03299	1.06034	1.0326	1.08971	1.14772	1.16439	1.31602	1.30002	1.25264	1.23955	1.28774	1.29968	1.17567	1.31403	0.967177
2894.12	62.4864	1.012	1.00683	1.01132	1.01399	1.04431	0.979112	1.05244	1.01557	1.02254	1.03876	1.02898	1.03863	0.979368	1.03219	1.03517	1.08494	1.0272	1.03298	1.05937	1.0339	1.08085	1.15139	1.17079	1.31638	1.30325	1.25649	1.24179	1.29105	1.30356	1.17281	1.31301	0.958572
2896.46	62.5259	1.01241	1.0045	1.01034	1.01303	1.04263	0.979583	1.05008	1.016	1.02262	1.03373	1.03054	1.03602	0.979951	1.03201	1.03509	1.08755	1.02878	1.03208	1.0569	1.03283	1.0792	1.15346	1.16712	1.32725	1.30458	1.25982	1.24885	1.28611	1.29192	1.17108	1.31206	0.969088
2898.82	62.5654	1.01207	1.00782	1.00993	1.01203	1.04344	0.985081	1.05443	1.01887	1.01967	1.03557	1.03291	1.03587	0.983446	1.02932	1.03448	1.08627	1.02772	1.03352	1.0586	1.03221	1.08856	1.15688	1.16728	1.3206	1.29171	1.26197	1.25108	1.28586	1.29704	1.16801	1.3095	0.973606
2901.14	62.6049	1.01166	1.00676	1.01056	1.01196	1.04354	0.983581	1.05421	1.01767	1.02009	1.03499	1.03123	1.03611	0.985138	1.03008	1.03171	1.08337	1.02689	1.03191	1.05881	1.03519	1.08681	1.15655	1.173	1.31552	1.30144	1.25628	1.25876	1.29637	1.29535	1.17529	1.30835	0.967874
2903.51	62.6444	1.01016	1.00309	1.01132	1.01068	1.04699	0.985358	1.04996	1.01179	1.02128	1.03602	1.03094	1.03574	0.982815	1.03206	1.03374	1.08428	1.02713	1.03205	1.05942	1.03595	1.08192	1.1537	1.16713	1.3132	1.30638	1.25505	1.26062	1.28834	1.2975	1.17009	1.30152	0.965643
2905.98	62.684	1.01107	1.00366	1.00955	1.01122	1.04385	0.983188	1.05007	1.01515	1.02077	1.0373	1.03234	1.03729	0.982737	1.03346	1.03541	1.08451	1.02446	1.03139	1.06117	1.03184	1.082	1.1569	1.17303	1.31596	1.30625	1.25959	1.24851	1.28887	1.2971	1.17686	1.31193	0.966528
2908.45	62.7235	1.00765	1.008	1.00929	1.01015	1.04168	0.982356	1.05447	1.015	1.0239	1.0387	1.03289	1.03673	0.986184	1.03627	1.03442	1.0847	1.02485	1.03286	1.05907	1.03173	1.07824	1.15767	1.17253	1.31467	1.30766	1.25763	1.24724	1.28505	1.2997	1.17513	1.30758	0.964648
2910.76	62.763	1.00762	1.00801	1.00843	1.01137	1.04277	0.981454	1.05077	1.01534	1.02149	1.0374	1.03076	1.03656	0.98367	1.03305	1.03343	1.08605	1.02643	1.03383	1.05841	1.03305	1.08118	1.15116	1.16945	1.3141	1.30433	1.26712	1.25582	1.29351	1.30519	1.17539	1.30724	0.966169
2913.1	62.8025	1.01137	1.00589	1.00749	1.0113	1.04594	0.981581	1.05072	1.01923	1.02129	1.03568	1.03096	1.03867	0.982804	1.03003	1.03482	1.08674	1.02849	1.03329	1.05835	1.03344	1.08094	1.15219	1.16869	1.31329	1.30359	1.26149	1.24681	1.29238	1.30156	1.17487	1.30775	0.96195
2915.39	62.842	1.01047	1.006	1.00861	1.01024	1.04549	0.979982	1.05093	1.01928	1.01876	1.03504	1.03088	1.03699	0.98438	1.03181	1.03747	1.08803	1.02565	1.03223	1.06046	1.03335	1.08309	1.15097	1.16992	1.3151	1.29725	1.26337	1.24665	1.28991	1.30146	1.17034	1.30179	0.955086
2917.72	62.8815	1.00935	1.00804	1.01012	1.00837	1.04612	0.980852	1.05069	1.01349	1.01746	1.03844	1.03043	1.03537	0.984385	1.03367	1.03755	1.0866	1.02379	1.03298	1.06169	1.03125	1.08299	1.15186	1.16789	1.31871	1.29477	1.26175	1.25111	1.29159	1.30374	1.17427	1.30594	0.962744
2919.98	62.921	1.00944	1.00685	1.00814	1.00897	1.04427	0.980098	1.05052	1.01193	1.01749	1.03818	1.03207	1.03542	0.981655	1.03244	1.03814	1.08527	1.02499	1.03346	1.06073	1.03115	1.08339	1.1558	1.16616	1.31502	1.30093	1.25766	1.25072	1.29085	1.2999	1.18239	1.30609	0.959016
2922.24	62.9605	1.00963	1.00522	1.00597	1.00843	1.04439	0.98136	1.05112	1.0153	1.02003	1.03725	1.03175	1.03457	0.979845	1.03157	1.03663	1.08626	1.02757	1.03249	1.05881	1.03219	1.08483	1.15524	1.1705	1.31656	1.30602	1.25224	1.24666	1.28927	1.29704	1.1774	1.30887	0.967656
2924.75	63	1.00949	1.00265	1.0062	1.00824	1.04504	0.980198	1.05151	1.01721	1.02102	1.03745	1.031	1.03515	0.981735	1.03322	1.03453	1.08582	1.02845	1.03203	1.05947	1.03401	1.08687	1.15576	1.17263	1.31857	1.29808	1.25258	1.24419	1.28481	1.29873	1.17093	1.30983	0.972663
2927.29	63.0395	1.00771	1.00375	1.00625	1.00976	1.04372	0.978384	1.05132	1.01731	1.01931	1.03793	1.03087	1.03595	0.981841	1.03318	1.03242	1.08534	1.02613	1.0336	1.05769	1.03392	1.08944	1.15872	1.16999	1.31304	1.29599	1.25362	1.24266	1.28806	1.29866	1.17098	1.31193	0.967135
2929.68	63.079	1.00778	1.00271	1.00724	1.0077	1.04547	0.979266	1.05054	1.01854	1.01921	1.0369	1.03082	1.03428	0.980895	1.03121	1.03259	1.08473	1.0236	1.03378	1.05587	1.03095	1.09087	1.1542	1.16839	1.31262	1.30295	1.25324	1.2497	1.29152	1.29451	1.17462	1.30858	0.960573
2932.1	63.1185	1.00582	0.999826	1.00704	1.00537	1.04488	0.980563	1.0496	1.01707	1.01841	1.03425	1.03127	1.03455	0.981748	1.03116	1.03629	1.08388	1.02358	1.03298	1.05697	1.03093	1.08464	1.15381	1.16624	1.3127	1.30821	1.25419	1.25284	1.28654	1.29753	1.17371	1.30156	0.958961
2934.4	63.158	1.00707	1.00034	1.00544	1.00584	1.04344	0.980827	1.05096	1.01518	1.01963	1.0361	1.03135	1.03718	0.981736	1.03258	1.03572	1.08502	1.02678	1.03284	1.05959	1.03274	1.08096	1.16033	1.16623	1.31329	1.30136	1.25198	1.24992	1.29545	1.29938	1.17168	1.29882	0.96214
2936.72	63.1975	1.00765	1.00164	1.00416	1.00604	1.04216	0.981331	1.05183	1.0173	1.01917	1.03544	1.03063	1.03763	0.980648	1.03259	1.03659	1.08586	1.02842	1.03163	1.06103	1.03385	1.0852	1.15683	1.16819	1.31751	1.29364	1.2561	1.24914	1.29306	1.2967	1.17469	1.30528	0.966244
2939.02	63.237	1.00657	1.00151	1.00476	1.007	1.04258	0.981982	1.0516	1.0193	1.01746	1.03479	1.0293	1.03712	0.980914	1.03344	1.03782	1.08661	1.0272	1.03031	1.0588	1.03313	1.0843	1.15666	1.17194	1.32223	1.29522	1.25546	1.2488	1.28603	1.29244	1.18008	1.31445	0.969667
2941.29	63.2765	1.0064	1.00052	1.00554	1.00879	1.04419	0.981424	1.05168	1.01868	1.01839	1.03629	1.03082	1.03779	0.981015	1.03448	1.03533	1.0873	1.02569	1.02956	1.05818	1.03144	1.08318	1.16226	1.17287	1.32684	1.3009	1.25434	1.24668	1.29064	1.29222	1.18333	1.31263	0.972698
2943.71	63.316	1.007	1.00224	1.00308	1.00708	1.04447	0.979903	1.05162	1.01745	1.02005	1.03537	1.03199	1.03606	0.979921	1.03144	1.03382	1.08564	1.02594	1.02898	1.05897	1.03151	1.08646	1.15751	1.16871	1.32511	1.3031	1.26225	1.24228	1.28978	1.29939	1.17848	1.302	0.979519
2946.04	63.3556	1.00858	1.00056	1.00125	1.00403	1.04391	0.97758	1.05133	1.01473	1.0198	1.03726	1.03103	1.03294	0.981112	1.02945	1.03485	1.08399	1.02624	1.02913	1.059	1.03173	1.08341	1.15436	1.16893	1.31798	1.29656	1.25908	1.24326	1.28879	1.30125	1.1752	1.30472	0.963664
2948.5	63.3951	1.00412	0.999973	1.00608	1.00453	1.04558	0.981345	1.0494	1.01555	1.01878	1.03694	1.03335	1.03368	0.981194	1.03082	1.03653	1.0858	1.02358	1.02877	1.06093	1.03056	1.07865	1.15398	1.16957	1.32064	1.29753	1.25798	1.24702	1.29174	1.30514	1.17613	1.30292	0.968832
2950.93	63.4346	1.00394	1.00061	1.00567	1.00428	1.04575	0.980836	1.05036	1.01486	1.01975	1.03677	1.03179	1.03584	0.97936	1.03158	1.03632	1.08698	1.02353	1.02914	1.06013	1.03175	1.07771	1.15446	1.16894	1.31608	1.29856	1.2612	1.25043	1.28206	1.30555	1.18286	1.30988	0.963778
2953.35	63.4741	1.00729	0.998232	1.00431	1.00518	1.04394	0.977692	1.04802	1.01123	1.01831	1.03703	1.03174	1.03433	0.977978	1.03226	1.03818	1.08487	1.02526	1.03114	1.05859	1.03352	1.08013	1.15673	1.17109	1.31334	1.30085	1.25564	1.24781	1.28139	1.30546	1.17808	1.3133	0.963994
2955.74	63.5136	1.00609	0.997322	1.00261	1.00623	1.04346	0.976538	1.04929	1.01128	1.01699	1.0361	1.02988	1.03515	0.97947	1.03321	1.03797	1.08545	1.02535	1.03105	1.05927	1.0332	1.08162	1.15303	1.17193	1.3135	1.3014	1.24792	1.25223	1.28331	1.30267	1.17664	1.31208	0.968079
2958.11	63.5531	1.00519	0.999149	1.00002	1.00425	1.04474	0.979142	1.05031	1.0133	1.01761	1.03436	1.0303	1.0368	0.979788	1.03298	1.03528	1.08717	1.02617	1.03263	1.05819	1.03164	1.08334	1.14931	1.16745	1.31534	1.30955	1.25525	1.24549	1.28938	1.29551	1.17958	1.3113	0.976473
2960.45	63.5926	1.00388	0.999383	0.999938	1.00455	1.04594	0.97714	1.05022	1.01476	1.01738	1.0334	1.03041	1.03551	0.979427	1.03247	1.0341	1.08486	1.02436	1.0321	1.05623	1.03058	1.08236	1.15637	1.16434	1.31567	1.30702	1.26016	1.24323	1.28432	1.29382	1.17656	1.30866	0.970836
2962.74	63.6321	1.00342	0.996571	1.00149	1.00429	1.0446	0.978916	1.05136	1.01596	1.01933	1.03706	1.02878	1.03347	0.981224	1.03187	1.03543	1.0849	1.0262	1.03134	1.05608	1.03227	1.08401	1.15796	1.16824	1.32492	1.30141	1.25852	1.24432	1.29008	1.29702	1.17616	1.30111	0.975762
2964.94	63.6716	1.00178	0.995441	1.00246	1.00534	1.04502	0.975557	1.05057	1.01355	1.01968	1.03613	1.02787	1.03294	0.980627	1.0334	1.03571	1.08573	1.0266	1.03054	1.05717	1.03551	1.08363	1.1536	1.1693	1.31402	1.30497	1.25151	1.24406	1.28755	1.29782	1.17455	1.31255	0.966379
2967.33	63.7111	1.00266	0.998765	1.00372	1.00305	1.04477	0.978261	1.05184	1.01463	1.01895	1.03692	1.03181	1.0355	0.981939	1.03172	1.03453	1.08479	1.02546	1.03324	1.05797	1.03373	1.08351	1.15426	1.1646	1.31229	1.30005	1.24866	1.24808	1.28969	1.30156	1.17583	1.30891	0.964165
2969.74	63.7506	1.00527	0.998402	1.0029	1.00288	1.04485	0.973964	1.05253	1.01703	1.02066	1.03655	1.02917	1.03801	0.982471	1.03301	1.03692	1.08652	1.02512	1.03294	1.05803	1.03248	1.08215	1.15123	1.16395	1.32198	1.30052	1.26047	1.24708	1.29086	1.2933	1.18177	1.3082	0.961047
2972.25	63.7901	1.00047	0.99539	1.00002	1.00362	1.04316	0.981923	1.04914	1.01564	1.02044	1.03336	1.03011	1.03357	0.980995	1.03234	1.03252	1.08658	1.02501	1.03001	1.05702	1.03147	1.07958	1.15837	1.16859	1.31643	1.31069	1.26276	1.24294	1.29901	1.30047	1.17988	1.30778	0.958861
2974.75	63.8296	1.00087	0.994913	1.00152	1.00207	1.04306	0.981406	1.05074	1.01697	1.02108	1.0366	1.03191	1.03814	0.979643	1.03157	1.03365	1.0875	1.02754	1.02875	1.05825	1.03142	1.07922	1.15883	1.16928	1.31625	1.31044	1.24787	1.25333	1.29119	1.29838	1.1712	1.30172	0.972835
2977.07	63.8691	1.00324	0.995291	1.00033	1.00318	1.04367	0.979493	1.05123	1.01741	1.01863	1.03615	1.03222	1.03829	0.980619	1.03512	1.03503	1.08634	1.0276	1.03048	1.0592	1.03151	1.08349	1.15891	1.17605	1.31902	1.30525	1.24349	1.25499	1.29034	1.29857	1.17332	1.30133	0.96471
2979.33	63.9086	1.00222	0.994961	1.00125	1.00395	1.04389	0.9795	1.05135	1.01397	1.01862	1.03292	1.03195	1.0341	0.978537	1.03435	1.03622	1.08585	1.02653	1.03046	1.05564	1.03407	1.08232	1.15284	1.17483	1.31742	1.29698	1.26133	1.24556	1.2952	1.29814	1.17309	1.30604	0.962011
2981.68	63.9481	1.00268	0.99563	0.999992	1.00168	1.04368	0.978901	1.05068	1.01351	1.01811	1.03587	1.03391	1.03481	0.981422	1.0357	1.03323	1.08401	1.02867	1.03259	1.05342	1.03205	1.08316	1.15643	1.16787	1.31204	1.30337	1.25846	1.23877	1.28916	1.30095	1.17773	1.30986	0.966683
2984.05	63.9877	1.0039	0.996015	0.998108	1.00257	1.04381	0.977849	1.05102	1.01253	1.01892	1.0368	1.03424	1.03371	0.978461	1.03623	1.03492	1.08632	1.02522	1.03125	1.05704	1.03044	1.08371	1.15663	1.17629	1.32256	1.29917	1.26631	1.25311	1.29652	1.29616	1.17281	1.31115	0.970779
2986.42	64.0272	0.999388	0.99363	0.997125	0.999703	1.04301	0.977767	1.05137	1.01318	1.01887	1.03362	1.02949	1.03441	0.981327	1.03178	1.03139	1.08368	1.02801	1.03208	1.05813	1.03195	1.07441	1.16371	1.16608	1.32813	1.31385	1.26091	1.24876	1.29602	1.29596	1.17638	1.30913	0.968967
2988.75	64.0667	0.999175	0.994889	0.998185	1.0011	1.04011	0.979279	1.049	1.01259	1.01629	1.03506	1.0266	1.03326	0.980639	1.03248	1.03501	1.08532	1.02679	1.03148	1.05799	1.03192	1.08358	1.15163	1.17318	1.31451	1.30635	1.26353	1.24336	1.28984	1.28886	1.17905	1.3053	0.966714
2991.07	64.1062	1.00166	0.993259	0.997058	1.00048	1.04452	0.979436	1.05071	1.01584	1.01882	1.03728	1.0304	1.03629	0.978676	1.03111	1.03511	1.0825	1.0263	1.0291	1.05756	1.03272	1.07999	1.15136	1.17174	1.30698	1.30467	1.26198	1.23933	1.29188	1.28588	1.18169	1.30433	0.961954
2993.35	64.1457	1.00032	0.992733	0.997845	0.998285	1.04468	0.97993	1.05157	1.013	1.01726	1.03454	1.02551	1.03394	0.981366	1.03351	1.03602	1.08545	1.02585	1.03024	1.05904	1.03171	1.08959	1.15445	1.1653	1.3152	1.29878	1.25931	1.25003	1.2864	1.29491	1.17029	1.30571	0.965731
2995.72	64.1852	0.998107	0.992687	0.998545	0.99662	1.04733	0.981534	1.04817	1.01517	1.01659	1.03474	1.0331	1.03486	0.979958	1.03297	1.03245	1.08473	1.02884	1.0319	1.05617	1.03461	1.08174	1.1622	1.16763	1.3183	1.3033	1.26513	1.25059	1.29125	1.29534	1.17187	1.30842	0.970139
2998.14	64.2247	0.997878	0.98988	0.998394	0.994409	1.04684	0.976162	1.04782	1.01284	1.0198	1.03517	1.03062	1.03348	0.979671	1.03233	1.03671	1.08336	1.02613	1.03006	1.0586	1.02934	1.08358	1.15238	1.17492	1.32524	1.30342	1.26237	1.24679	1.29046	1.2979	1.18072	1.30603	0.968991
3000.57	64.2642	0.999221	0.991242	0.995393	0.999817	1.04389	0.984638	1.05314	1.01516	1.01915	1.03487	1.03161	1.03549	0.979277	1.03067	1.03501	1.08312	1.02494	1.03583	1.05794	1.02776	1.08714	1.15812	1.17348	1.32236	1.29718	1.26404	1.25336	1.29417	1.30208	1.18111	1.30585	0.96843
3002.96	64.3037	0.998589	0.991219	0.996906	0.997831	1.04249	0.981573	1.04868	1.01363	1.01791	1.03464	1.02969	1.03639	0.978549	1.02993	1.03466	1.08808	1.02658	1.03009	1.05962	1.02873	1.07911	1.15526	1.16904	1.32229	1.30802	1.26413	1.24315	1.28795	1.29573	1.17868	1.30458	0.967405
3005.38	64.3432	0.998108	0.990599	0.994658	0.995983	1.04331	0.984402	1.04947	1.01346	1.01851	1.03339	1.03209	1.03484	0.981339	1.03165	1.03314	1.08634	1.02554	1.03011	1.06045	1.02888	1.07958	1.15055	1.17253	1.31729	1.30127	1.25793	1.24967	1.28274	1.30101	1.17673	1.30515	0.973607
3007.74	64.3827	0.997325	0.990052	0.994039	0.998392	1.04138	0.979276	1.05066	1.01341	1.01907	1.03702	1.03366	1.03362	0.980028	1.03305	1.0314	1.08469	1.026	1.03208	1.05724	1.03152	1.08363	1.15079	1.16462	1.32282	1.30098	1.25265	1.23819	1.29497	1.3062	1.16891	1.30427	0.970105
3010.13	64.4222	0.994849	0.988192	0.993631	0.998795	1.04107	0.979987	1.04863	1.01308	1.01469	1.03382	1.03136	1.03675	0.978208	1.0313	1.03155	1.08519	1.024	1.03181	1.05789	1.03258	1.08672	1.14829	1.16627	1.31898	1.30238	1.24917	1.24537	1.29443	1.30232	1.17051	1.3063	0.968018
3012.47	64.4617	0.99489	0.988683	0.992985	0.99849	1.04187	0.975169	1.05003	1.01366	1.01819	1.03176	1.02817	1.03495	0.980552	1.03154	1.03441	1.08633	1.02599	1.02964	1.05625	1.02951	1.08611	1.15664	1.17431	1.32006	1.30734	1.25234	1.24804	1.28878	1.30262	1.17495	1.31146	0.974568
3014.8	64.5012	0.996445	0.985251	0.993631	0.994241	1.04159	0.980111	1.04794	1.01293	1.0195	1.03637	1.03059	1.03415	0.979698	1.03367	1.03426	1.0836	1.02325	1.0325	1.05688	1.0326	1.08635	1.15592	1.17188	1.31917	1.30124	1.25294	1.23625	1.2902	1.30004	1.17611	1.30628	0.974293
3017.06	64.5407	0.99718	0.98544	0.996027	0.997315	1.04202	0.981472	1.05114	1.01202	1.0175	1.03496	1.02968	1.03463	0.980708	1.03171	1.03037	1.08542	1.02611	1.03054	1.0596	1.02943	1.07737	1.15181	1.16131	1.31939	1.30253	1.26267	1.24341	1.28666	1.30242	1.17685	1.30274	0.970049
3019.49	64.5802	0.993989	0.988417	0.994647	0.99644	1.03927	0.977697	1.05026	1.01563	1.01695	1.03402	1.03145	1.03356	0.976118	1.03337	1.0315	1.08451	1.02339	1.03181	1.05857	1.03008	1.08139	1.14863	1.1715	1.31805	1.30396	1.25507	1.25181	1.29186	1.29987	1.17105	1.29891	0.969971
3021.88	64.6198	0.994108	0.985973	0.992935	0.995119	1.04244	0.979899	1.04705	1.01507	1.01716	1.03306	1.02783	1.03713	0.978719	1.03327	1.03567	1.08543	1.02473	1.02616	1.05627	1.03121	1.08153	1.15147	1.1695	1.30997	1.29886	1.25202	1.25183	1.28056	1.29789	1.17503	1.30982	0.969619
3024.28	64.6593	0.995085	0.985267	0.989255	0.993032	1.0455	0.982005	1.04908	1.0134	1.01689	1.03403	1.02941	1.03657	0.979517	1.02784	1.03202	1.08745	1.02118	1.03073	1.05631	1.03004	1.08368	1.1548	1.17427	1.31577	1.30517	1.24709	1.25396	1.28461	1.29972	1.1781	1.30659	0.966138
3026.61	64.6988	0.994011	0.985377	0.990849	0.991863	1.04505	0.980342	1.05256	1.0107	1.01719	1.03523	1.03194	1.03515	0.977896	1.03106	1.03193	1.08519	1.02392	1.02859	1.05833	1.03141	1.08316	1.15183	1.16679	1.31679	1.29616	1.25867	1.2497	1.28638	1.29945	1.17454	1.30914	0.96485
3029.01	64.7383	0.995249	0.981295	0.990565	0.990193	1.04403	0.980252	1.05299	1.01279	1.01742	1.03633	1.02968	1.03452	0.97805	1.03158	1.03207	1.08256	1.02368	1.03095	1.05801	1.02916	1.08768	1.14918	1.16528	1.31323	1.29855	1.25675	1.24305	1.28003	1.29287	1.17924	1.30863	0.972477
3031.4	64.7778	0.992774	0.982889	0.98921	0.991898	1.04111	0.979204	1.05229	1.01181	1.01504	1.03333	1.02766	1.03162	0.979037	1.03103	1.0344	1.08263	1.02683	1.02951	1.05888	1.03178	1.08279	1.14992	1.172	1.32013	1.29741	1.2538	1.24825	1.28157	1.30091	1.17893	1.30888	0.965218
3033.82	64.8173	0.992965	0.981388	0.992461	0.990525	1.04482	0.982051	1.05139	1.01435	1.01892	1.03588	1.0327	1.03375	0.982289	1.0322	1.03483	1.08379	1.02422	1.0311	1.05532	1.03358	1.0814	1.15615	1.17466	1.31505	1.29892	1.25301	1.25512	1.28094	1.29562	1.17979	1.31449	0.964591
3036.19	64.8568	0.992203	0.981087	0.994091	0.988912	1.0451	0.978237	1.05	1.0144	1.01847	1.03306	1.02953	1.0315	0.979832	1.03185	1.03587	1.08693	1.02487	1.03219	1.05631	1.03073	1.0838	1.15716	1.16603	1.32978	1.31155	1.25599	1.24345	1.28588	1.29928	1.16445	1.30689	0.960756
3038.57	64.8963	0.989917	0.98103	0.989834	0.991474	1.03867	0.983453	1.04739	1.01468	1.01693	1.03295	1.02957	1.0343	0.98035	1.0299	1.03105	1.08808	1.02387	1.02922	1.05753	1.03009	1.08395	1.15325	1.17009	1.32269	1.30349	1.25535	1.25275	1.27771	1.29237	1.17027	1.30756	0.964078
3040.8	64.9358	0.991224	0.98058	0.989846	0.989985	1.04122	0.980781	1.05076	1.01347	1.01644	1.03077	1.02946	1.03446	0.979102	1.03058	1.03252	1.08585	1.02358	1.03049	1.05594	1.02944	1.08647	1.15502	1.17405	1.31168	1.30398	1.26884	1.2365	1.28131	1.29901	1.17903	1.30649	0.960497
3043.09	64.9753	0.992727	0.981251	0.987163	0.988313	1.04245	0.980355	1.05016	1.01386	1.01737	1.0352	1.02826	1.03668	0.98024	1.0335	1.03612	1.08193	1.02281	1.03032	1.05795	1.02919	1.08216	1.1564	1.17397	1.32065	1.30637	1.26338	1.24565	1.27742	1.29959	1.17598	1.30672	0.964409
3045.56	65.0148	0.991231	0.979907	0.987449	0.988662	1.04294	0.977686	1.04933	1.01516	1.01763	1.03572	1.02981	1.03453	0.978128	1.03236	1.03477	1.08293	1.02595	1.03026	1.0603	1.03164	1.08671	1.15371	1.17094	1.32063	1.30734	1.24685	1.25208	1.29941	1.29106	1.18505	1.30353	0.962717
3048.05	65.0543	0.991732	0.979743	0.989817	0.987099	1.04424	0.980803	1.04928	1.01463	1.01684	1.03499	1.03098	1.03454	0.977635	1.03354	1.03445	1.08571	1.02764	1.03178	1.06075	1.03363	1.08386	1.15212	1.17218	1.3134	1.30243	1.25617	1.24516	1.29484	1.29426	1.1816	1.30108	0.962062
3050.46	65.0938	0.989522	0.979612	0.988026	0.985708	1.0424	0.979361	1.05117	1.01235	1.0164	1.03358	1.02956	1.03363	0.981471	1.03302	1.03434	1.08398	1.02484	1.02885	1.05799	1.03244	1.07376	1.14616	1.16725	1.30975	1.30233	1.25399	1.24957	1.29107	1.291	1.17836	1.30406	0.966646
3052.87	65.1333	0.988439	0.976806	0.985425	0.98775	1.04109	0.980434	1.04542	1.01225	1.01773	1.03391	1.02996	1.03249	0.977834	1.031	1.03566	1.08539	1.02511	1.02923	1.05707	1.03262	1.0804	1.15409	1.17301	1.3139	1.29995	1.25309	1.25537	1.28418	1.29703	1.17842	1.30288	0.973139
3055.13	65.1728	0.987592	0.976623	0.985525	0.985357	1.04286	0.977689	1.04788	1.01144	1.01924	1.03512	1.0296	1.03338	0.977303	1.0292	1.03443	1.08662	1.02351	1.03113	1.05792	1.03329	1.08761	1.15849	1.17513	1.32181	1.30679	1.25691	1.24983	1.28884	1.29937	1.17229	1.31022	0.967566
3057.4	65.2123	0.985843	0.975771	0.98546	0.982316	1.04132	0.979854	1.05198	1.01059	1.01773	1.03492	1.03042	1.03325	0.979721	1.03223	1.03249	1.08751	1.0238	1.03139	1.05618	1.03236	1.08505	1.15613	1.17339	1.31883	1.30529	1.25203	1.24903	1.28376	1.30157	1.17854	1.31142	0.969995
3059.72	65.2519	0.987011	0.975392	0.984709	0.982626	1.04325	0.978983	1.0498	1.01034	1.01623	1.03563	1.03019	1.03461	0.977584	1.03152	1.03278	1.08667	1.02475	1.03319	1.05793	1.03105	1.08593	1.15079	1.16836	1.31626	1.30594	1.24874	1.25234	1.27884	1.30416	1.17834	1.31268	0.974309
3062.08	65.2914	0.983059	0.97577	0.982144	0.982994	1.04143	0.978929	1.04701	1.01268	1.01788	1.03668	1.03137	1.03375	0.978187	1.029	1.0344	1.08688	1.02557	1.03123	1.05887	1.02956	1.08691	1.14761	1.16888	1.3217	1.30224	1.25122	1.25357	1.28051	1.30291	1.17721	1.30145	0.963693
3064.55	65.3309	0.985009	0.976473	0.979814	0.982508	1.04078	0.98142	1.048	1.0126	1.01773	1.03485	1.02921	1.03431	0.979616	1.02984	1.03239	1.08536	1.02743	1.02935	1.0577	1.02972	1.08745	1.15098	1.17449	1.32263	1.29598	1.25986	1.24586	1.2775	1.29859	1.17211	1.30089	0.971712
3067.02	65.3704	0.984843	0.974524	0.983392	0.982492	1.04197	0.981813	1.04939	1.01129	1.01997	1.035	1.02847	1.03577	0.976911	1.03057	1.03192	1.08688	1.02553	1.03091	1.05715	1.02869	1.09077	1.15413	1.17779	1.31906	1.29969	1.25996	1.24541	1.27831	1.29601	1.17457	1.30333	0.967738
3069.3	65.4099	0.985704	0.974121	0.983785	0.980383	1.04107	0.980437	1.04715	1.01266	1.01822	1.0345	1.02932	1.03464	0.974528	1.02917	1.03	1.08368	1.02407	1.02915	1.05791	1.02857	1.08992	1.15514	1.17912	1.32038	1.30751	1.25795	1.2458	1.28212	1.30096	1.17955	1.3209	0.967171
3071.61	65.4494	0.982299	0.973253	0.981437	0.980266	1.04299	0.981284	1.0465	1.01348	1.01915	1.03508	1.03021	1.03315	0.97622	1.03114	1.03043	1.08181	1.02337	1.02934	1.05669	1.03063	1.08455	1.15364	1.17422	1.31573	1.30753	1.26102	1.24947	1.28101	1.29792	1.17898	1.31274	0.973751
3073.92	65.4889	0.981498	0.973398	0.980575	0.978242	1.04331	0.98022	1.04863	1.0117	1.0202	1.03474	1.0321	1.03393	0.977027	1.03366	1.03121	1.08622	1.02232	1.03018	1.05597	1.03147	1.08489	1.1549	1.17261	1.30811	1.30126	1.26576	1.25417	1.29452	1.30001	1.1795	1.30697	0.961892
3076.23	65.5284	0.981525	0.973502	0.980808	0.976202	1.04168	0.97864	1.05057	1.01047	1.01833	1.03359	1.03212	1.03484	0.977076	1.0326	1.03158	1.08694	1.02249	1.03046	1.05723	1.03096	1.08512	1.15498	1.17106	1.31153	1.30324	1.2622	1.25611	1.29027	1.30322	1.17712	1.3012	0.96556
3078.73	65.5679	0.980285	0.972492	0.980085	0.979221	1.04112	0.97725	1.05132	1.00969	1.01635	1.03583	1.03119	1.0358	0.977767	1.02988	1.0327	1.084	1.02499	1.02887	1.05739	1.03055	1.08289	1.15304	1.17353	1.31574	1.30777	1.25519	1.25123	1.27921	1.29858	1.17248	1.29599	0.974703
3081.23	65.6074	0.980642	0.970531	0.977771	0.979399	1.04136	0.978642	1.0494	1.00992	1.01631	1.03462	1.03019	1.03586	0.976186	1.0309	1.03312	1.08513	1.0254	1.02552	1.05739	1.03052	1.08311	1.1544	1.17469	1.3144	1.30493	1.25679	1.24826	1.28395	1.29357	1.17515	1.29977	0.976721
3083.56	65.6469	0.980914	0.967887	0.977519	0.977345	1.0409	0.979025	1.04836	1.01062	1.01575	1.03531	1.02867	1.03648	0.975802	1.03202	1.03291	1.08651	1.02487	1.02671	1.05671	1.03288	1.08446	1.14922	1.17216	1.316	1.30212	1.25817	1.24957	1.29308	1.29863	1.18166	1.30894	0.957526
3085.9	65.6864	0.981101	0.967284	0.977627	0.975962	1.04169	0.977908	1.05098	1.01195	1.01385	1.03664	1.02815	1.03552	0.977485	1.03139	1.03391	1.08495	1.02497	1.03052	1.05495	1.03148	1.08567	1.15312	1.17568	1.31524	1.30031	1.25866	1.25553	1.28911	1.30017	1.18059	1.31296	0.96087
3088.24	65.7259	0.979208	0.969212	0.977329	0.97453	1.04303	0.976874	1.05213	1.01282	1.01519	1.03393	1.02818	1.03381	0.978184	1.03103	1.03506	1.0857	1.02454	1.03123	1.05656	1.02842	1.08541	1.1574	1.17529	1.31585	1.29935	1.26223	1.25623	1.28269	1.29977	1.17852	1.31421	0.967085
3090.57	65.7654	0.976385	0.969058	0.978048	0.973379	1.04252	0.976356	1.05037	1.01194	1.01679	1.03258	1.02882	1.03509	0.976451	1.03103	1.03259	1.08638	1.02468	1.02962	1.05785	1.02956	1.085	1.14969	1.17247	1.31674	1.30238	1.26072	1.24487	1.28511	1.29866	1.17586	1.30361	0.96785
3092.95	65.8049	0.97733	0.966548	0.976508	0.97494	1.04101	0.975522	1.05307	1.011	1.01578	1.03327	1.02858	1.03306	0.975426	1.03177	1.03209	1.08388	1.02358	1.03006	1.05506	1.03178	1.08445	1.15107	1.17538	1.31619	1.30695	1.25433	1.25116	1.28057	1.2949	1.17252	1.30015	0.965731
3095.29	65.8444	0.975832	0.965563	0.975611	0.975816	1.03973	0.97029	1.05439	1.0094	1.0148	1.03469	1.02908	1.03261	0.976148	1.03047	1.03392	1.08561	1.02404	1.02864	1.0569	1.03192	1.0833	1.15262	1.17775	1.32209	1.30515	1.25471	1.25467	1.27623	1.29889	1.17334	1.30189	0.964148
3097.7	65.884	0.977352	0.967165	0.975364	0.976047	1.04254	0.979333	1.05021	1.01148	1.01507	1.03323	1.03028	1.03487	0.976658	1.03063	1.03274	1.08671	1.02472	1.02794	1.05921	1.02894	1.08394	1.15217	1.17326	1.31831	1.30031	1.2646	1.25365	1.27968	1.30322	1.17608	1.30131	0.97666
3100.07	65.9235	0.974196	0.965224	0.975689	0.974695	1.04284	0.978309	1.05106	1.01253	1.0166	1.03408	1.02824	1.03376	0.97602	1.03292	1.03304	1.08444	1.02396	1.02966	1.05668	1.03048	1.08675	1.14945	1.174	1.31494	1.3054	1.26435	1.2492	1.28143	1.2947	1.17596	1.30425	0.965649
3102.38	65.963	0.976339	0.964306	0.972996	0.973965	1.04018	0.977856	1.05198	1.01355	1.01482	1.03287	1.02806	1.03544	0.975261	1.03218	1.03468	1.08296	1.0249	1.03016	1.05451	1.02996	1.08747	1.14987	1.1765	1.31432	1.30643	1.25309	1.25044	1.28698	1.29536	1.17646	1.30251	0.970454
3104.63	66.0025	0.975875	0.962309	0.972942	0.97137	1.03928	0.973562	1.05396	1.00946	1.01672	1.03317	1.02893	1.03405	0.97572	1.02932	1.03205	1.08272	1.02461	1.02906	1.05592	1.02888	1.08884	1.15283	1.174	1.32053	1.30564	1.26495	1.26587	1.28453	1.29661	1.17912	1.30541	0.961413
3107.08	66.042	0.976115	0.960839	0.969438	0.96913	1.04138	0.97743	1.04841	1.01154	1.01364	1.03261	1.03014	1.03166	0.976796	1.03022	1.03142	1.08567	1.02325	1.03018	1.05825	1.02985	1.08492	1.15512	1.17308	1.31132	1.29949	1.2711	1.25742	1.27863	1.29857	1.17879	1.3033	0.972431
3109.54	66.0815	0.975426	0.962623	0.970594	0.967743	1.04212	0.973888	1.04696	1.01516	1.01631	1.03366	1.0305	1.03437	0.976547	1.02947	1.0327	1.08651	1.0236	1.02809	1.05944	1.02978	1.08445	1.15704	1.17396	1.31708	1.29704	1.24891	1.2461	1.2807	1.29442	1.17835	1.30659	0.96637
3111.93	66.121	0.97165	0.960479	0.971179	0.970642	1.0406	0.974659	1.05067	1.01074	1.01516	1.03239	1.0306	1.03213	0.978281	1.03101	1.03007	1.08712	1.02467	1.02732	1.05635	1.02925	1.08245	1.15016	1.17197	1.31845	1.29855	1.25361	1.24614	1.27628	1.29179	1.18	1.31081	0.970757
3114.26	66.1605	0.972753	0.958731	0.969666	0.969155	1.04265	0.975587	1.05053	1.01018	1.01542	1.03596	1.03092	1.03322	0.975125	1.03081	1.02917	1.08754	1.02313	1.02918	1.0588	1.02881	1.08771	1.14773	1.17291	1.31575	1.30348	1.25029	1.24598	1.27988	1.29912	1.17491	1.30343	0.960582
3116.63	66.2	0.973762	0.961724	0.968699	0.967984	1.03977	0.976715	1.04997	1.00959	1.01602	1.03423	1.03075	1.03169	0.975289	1.02784	1.03255	1.08492	1.02531	1.02867	1.05548	1.02903	1.08596	1.15306	1.17194	1.31626	1.30332	1.24931	1.25043	1.27646	1.2992	1.17114	1.30347	0.966875
3118.98	66.2395	0.972341	0.960403	0.969975	0.966105	1.0397	0.975302	1.05385	1.0104	1.0131	1.03463	1.02929	1.03475	0.973335	1.02747	1.02833	1.08591	1.02803	1.02687	1.05787	1.03257	1.07983	1.16011	1.17618	1.32138	1.30758	1.25598	1.25175	1.28221	1.29627	1.16867	1.30687	0.969848
3121.36	66.279	0.971339	0.959823	0.967613	0.965465	1.0396	0.977918	1.05058	1.01202	1.01562	1.03298	1.0292	1.03474	0.975795	1.03016	1.03075	1.08459	1.02524	1.02732	1.05518	1.03317	1.07842	1.15138	1.17737	1.32055	1.30669	1.24694	1.25659	1.28312	1.29573	1.16952	1.30259	0.970821
3123.7	66.3185	0.970063	0.957269	0.966959	0.962694	1.04383	0.971439	1.05034	1.01228	1.01685	1.0313	1.02783	1.03224	0.97433	1.03272	1.03101	1.0865	1.02432	1.02692	1.05637	1.03086	1.09118	1.15173	1.18022	1.31745	1.30532	1.25168	1.2541	1.28501	1.29803	1.17566	1.30559	0.972348
3126.09	66.358	0.968762	0.956901	0.968396	0.96443	1.04252	0.977638	1.04993	1.0092	1.01685	1.03432	1.02813	1.03179	0.974951	1.0308	1.03119	1.08798	1.02163	1.02937	1.05681	1.02844	1.0898	1.14935	1.17393	1.32485	1.30977	1.25471	1.25734	1.29318	1.29839	1.16615	1.30932	0.9736
3128.44	66.3975	0.96806	0.955137	0.96589	0.96355	1.04302	0.974155	1.05192	1.01038	1.01723	1.03496	1.02676	1.03375	0.975171	1.02911	1.03165	1.08485	1.01981	1.02918	1.05694	1.03234	1.0873	1.15159	1.16885	1.32696	1.30571	1.25072	1.25104	1.27832	1.29642	1.17955	1.2992	0.966974
3130.83	66.437	0.966173	0.956227	0.965551	0.963453	1.04173	0.974802	1.04956	1.00782	1.01358	1.03499	1.03035	1.0347	0.977815	1.02778	1.03219	1.08349	1.02414	1.03138	1.0556	1.03179	1.07839	1.1529	1.17107	1.33157	1.30739	1.25528	1.24304	1.27875	1.2962	1.17309	1.29782	0.971139
3133.18	66.4765	0.968474	0.955983	0.966575	0.963144	1.04264	0.97413	1.05035	1.01002	1.01368	1.03177	1.02927	1.03464	0.977726	1.0262	1.03483	1.0852	1.02617	1.02688	1.057	1.0329	1.08389	1.15145	1.17361	1.31502	1.30086	1.25518	1.2525	1.28823	1.30041	1.17456	1.30985	0.967818
3135.58	66.516	0.965658	0.95391	0.964408	0.960884	1.04056	0.97768	1.04782	1.00888	1.01441	1.03253	1.02831	1.03481	0.975868	1.02841	1.03082	1.08826	1.02706	1.02921	1.05696	1.03144	1.08661	1.14776	1.17509	1.31489	1.3033	1.25228	1.25033	1.29199	1.29114	1.17367	1.30858	0.969806
3137.97	66.5556	0.965074	0.954793	0.96513	0.960837	1.04103	0.977398	1.05018	1.0115	1.01499	1.03242	1.02911	1.03347	0.970665	1.02887	1.02922	1.09047	1.02302	1.02898	1.05738	1.03169	1.07746	1.15842	1.17148	1.31797	1.30377	1.25803	1.2488	1.29113	1.29449	1.17657	1.30955	0.966523
3140.34	66.5951	0.96594	0.954246	0.961809	0.959627	1.04123	0.974806	1.0465	1.01182	1.01789	1.03263	1.02727	1.0331	0.972745	1.03254	1.03022	1.08648	1.02217	1.02719	1.05741	1.02765	1.07881	1.15263	1.16686	1.3121	1.30153	1.24633	1.24762	1.29204	1.29783	1.17695	1.30905	0.969794
3142.63	66.6346	0.964123	0.952899	0.96331	0.958531	1.04304	0.973269	1.04966	1.00898	1.01379	1.03438	1.02774	1.03402	0.975064	1.03531	1.02983	1.08416	1.02425	1.02597	1.05782	1.03156	1.08329	1.15404	1.16509	1.32031	1.29747	1.25514	1.25038	1.2861	1.29804	1.17339	1.30243	0.973824
3145.01	66.6741	0.965095	0.950757	0.959959	0.960039	1.04162	0.978311	1.04993	1.00738	1.01542	1.03676	1.02922	1.03087	0.976695	1.03234	1.0307	1.08657	1.02268	1.02897	1.05549	1.02846	1.08777	1.16092	1.16707	1.32081	1.29728	1.25371	1.25429	1.2847	1.2951	1.17556	1.31229	0.976708
3147.42	66.7136	0.963742	0.950146	0.959509	0.958565	1.04015	0.976571	1.05017	1.00723	1.01486	1.03392	1.02781	1.02985	0.97276	1.03052	1.02878	1.08552	1.02642	1.02846	1.05674	1.03152	1.08288	1.14864	1.17345	1.31683	1.30284	1.25602	1.25177	1.28011	1.29647	1.18409	1.31204	0.969235
3149.8	66.7531	0.960589	0.948677	0.959575	0.957314	1.04114	0.977123	1.04714	1.00971	1.01527	1.0311	1.02606	1.03127	0.970131	1.03325	1.03128	1.08535	1.02496	1.02497	1.05659	1.03084	1.08194	1.14533	1.17176	1.31186	1.30459	1.25725	1.25053	1.28317	1.30069	1.17907	1.30562	0.973553
3152.11	66.7926	0.961162	0.946928	0.957891	0.95628	1.04233	0.977906	1.04707	1.01175	1.01725	1.03283	1.02617	1.03439	0.974454	1.03229	1.03137	1.08022	1.02267	1.03223	1.05714	1.03051	1.08818	1.1525	1.17638	1.31445	1.29719	1.26338	1.24917	1.27412	1.29359	1.17741	1.30965	0.965374
3154.48	66.8321	0.959554	0.947727	0.958167	0.952171	1.04025	0.973333	1.0482	1.0076	1.01278	1.03343	1.02896	1.03491	0.974528	1.02992	1.03141	1.08382	1.02255	1.02936	1.05497	1.02719	1.08777	1.15116	1.17451	1.31758	1.30565	1.2604	1.25161	1.27918	1.29397	1.18318	1.30864	0.968131
3156.84	66.8716	0.959879	0.947577	0.957009	0.955049	1.0395	0.971627	1.04925	1.00658	1.01751	1.03528	1.02951	1.03307	0.973916	1.03093	1.03198	1.08188	1.02338	1.02792	1.05621	1.03088	1.07578	1.15145	1.18009	1.32505	1.3029	1.26252	1.24524	1.28412	1.29368	1.17987	1.31077	0.967608
3159.27	66.9111	0.958641	0.947484	0.953776	0.951552	1.04068	0.978112	1.04879	1.01054	1.01369	1.03162	1.02565	1.03334	0.974733	1.03212	1.03226	1.08301	1.02356	1.02887	1.05074	1.0304	1.07578	1.15251	1.17298	1.32204	1.30639	1.25889	1.24925	1.28478	1.29323	1.18196	1.30714	0.969438
3161.67	66.9506	0.955409	0.945541	0.953092	0.952438	1.04101	0.976464	1.0483	1.01088	1.01611	1.03025	1.02851	1.03115	0.973161	1.03311	1.02873	1.08425	1.01762	1.0291	1.05359	1.03095	1.08925	1.15177	1.17399	1.31459	1.30614	1.25148	1.25171	1.28693	1.29716	1.16986	1.30806	0.972408
3164.06	66.9901	0.957364	0.944861	0.952213	0.951262	1.0405	0.976447	1.04876	1.00771	1.01725	1.03291	1.02973	1.03516	0.973288	1.03063	1.03263	1.08225	1.02583	1.03064	1.0559	1.03113	1.08419	1.15231	1.17404	1.31915	1.30943	1.26352	1.25655	1.28391	1.29555	1.17417	1.31169	0.969318
3166.34	67.0296	0.957834	0.944715	0.953899	0.952816	1.04045	0.971267	1.05001	1.00567	1.01633	1.03176	1.02645	1.03046	0.973044	1.03168	1.0336	1.08103	1.02354	1.02998	1.05645	1.02891	1.08771	1.15316	1.17216	1.3188	1.30436	1.25109	1.24782	1.27924	1.29616	1.1792	1.30727	0.968125
3168.67	67.0691	0.952605	0.942634	0.951046	0.950876	1.03882	0.973655	1.04719	1.00753	1.01226	1.0313	1.02945	1.03217	0.974894	1.03054	1.03311	1.08324	1.02194	1.03131	1.0556	1.029	1.0824	1.15257	1.17374	1.32149	1.30593	1.25176	1.25354	1.28122	1.29984	1.18399	1.31062	0.966979
3171.01	67.1086	0.9529	0.941065	0.951827	0.951795	1.03743	0.971881	1.04763	1.00742	1.01569	1.03339	1.0305	1.03305	0.975043	1.02773	1.03466	1.08222	1.0215	1.02827	1.05734	1.02742	1.08527	1.15663	1.17473	1.31598	1.30384	1.26898	1.24482	1.2891	1.29801	1.17682	1.30273	0.976928
3173.4	67.1481	0.953065	0.9407	0.952339	0.950241	1.0384	0.977683	1.04883	1.00832	1.01221	1.03231	1.03033	1.02956	0.976749	1.03022	1.0316	1.08177	1.02193	1.02872	1.0564	1.02943	1.07714	1.15216	1.17662	1.31695	1.30425	1.25777	1.25269	1.2866	1.29907	1.17987	1.30297	0.973137
3175.77	67.1877	0.953078	0.941304	0.951619	0.94999	1.0398	0.973693	1.04925	1.00881	1.01486	1.03439	1.02898	1.02934	0.976864	1.02816	1.03134	1.08207	1.0229	1.02546	1.05826	1.03014	1.08544	1.16049	1.17673	1.31118	1.30368	1.25396	1.24203	1.28163	1.30225	1.17928	1.30765	0.974895
3178.13	67.2272	0.951312	0.940348	0.95064	0.947265	1.04106	0.976329	1.05017	1.0079	1.0144	1.03199	1.02956	1.02932	0.975331	1.02729	1.0308	1.08487	1.02428	1.02673	1.05486	1.02985	1.08298	1.16026	1.17371	1.31233	1.30277	1.25085	1.24002	1.28796	1.29214	1.17641	1.30698	0.972407
3180.54	67.2667	0.951272	0.9407	0.94899	0.947584	1.04197	0.975778	1.04773	1.00702	1.01659	1.03319	1.0294	1.03269	0.974604	1.02721	1.02864	1.0867	1.02167	1.02854	1.05664	1.0291	1.08572	1.15111	1.17398	1.31992	1.31479	1.25665	1.24055	1.27974	1.30791	1.17558	1.31188	0.97137
3182.96	67.3062	0.951423	0.938833	0.948654	0.945524	1.03704	0.978102	1.04557	1.006	1.01127	1.03279	1.02475	1.03288	0.971432	1.02952	1.03148	1.08605	1.02036	1.02846	1.0572	1.02957	1.08525	1.15594	1.17582	1.32368	1.30675	1.26402	1.24	1.28897	1.29969	1.17522	1.30681	0.96993
3185.28	67.3457	0.951103	0.939178	0.947168	0.944359	1.0384	0.976416	1.04772	1.00794	1.01397	1.03163	1.02777	1.03379	0.97218	1.02922	1.03017	1.0847	1.02083	1.02783	1.05643	1.03062	1.08159	1.1617	1.17596	1.31287	1.29917	1.24296	1.25559	1.28466	1.30296	1.16793	1.30422	0.964587
3187.66	67.3852	0.949146	0.93626	0.946499	0.945483	1.03795	0.97716	1.04618	1.00931	1.01659	1.02887	1.02866	1.03209	0.971579	1.02586	1.03278	1.08274	1.01963	1.02848	1.05634	1.02919	1.08778	1.15485	1.17939	1.31361	1.2996	1.24454	1.25629	1.28593	1.29323	1.17462	1.3065	0.967695
3190.13	67.4247	0.948268	0.936199	0.946608	0.946493	1.03896	0.97336	1.04785	1.00961	1.01519	1.03108	1.0293	1.03274	0.972475	1.02742	1.03166	1.08202	1.01935	1.02658	1.05583	1.02806	1.08155	1.15455	1.17536	1.31887	1.30208	1.25845	1.24732	1.27934	1.2876	1.1729	1.30405	0.962558
3192.57	67.4642	0.950569	0.937526	0.945312	0.940897	1.03983	0.978438	1.05107	1.01074	1.01458	1.03387	1.02421	1.0326	0.974813	1.02906	1.03127	1.08366	1.0236	1.02859	1.05414	1.03065	1.08709	1.15329	1.16981	1.3205	1.29828	1.25275	1.24807	1.28129	1.296	1.17291	1.29777	0.963731
3194.86	67.5037	0.948369	0.935964	0.945377	0.94031	1.03946	0.975243	1.04814	1.00777	1.01501	1.03278	1.02652	1.03301	0.973479	1.02923	1.03046	1.08642	1.02384	1.0268	1.05569	1.03025	1.09204	1.15261	1.17902	1.30751	1.30453	1.25916	1.24544	1.28998	1.30146	1.1744	1.30872	0.96888
3197.19	67.5432	0.945082	0.936591	0.943281	0.9407	1.04094	0.973109	1.04393	1.00463	1.01702	1.03232	1.02922	1.02909	0.972881	1.03173	1.02856	1.08632	1.0212	1.027	1.05603	1.02839	1.08736	1.15885	1.17964	1.31324	1.30009	1.24935	1.24993	1.28576	1.30102	1.17195	1.30376	0.973024
3199.51	67.5827	0.945557	0.935188	0.943616	0.940446	1.03976	0.971252	1.04388	1.00704	1.01636	1.03355	1.02625	1.02902	0.975067	1.03181	1.02954	1.08694	1.02214	1.02685	1.0551	1.03089	1.0894	1.15442	1.17118	1.32385	1.29743	1.2538	1.24387	1.28023	1.29994	1.175	1.30787	0.961257
3201.86	67.6222	0.942822	0.934171	0.94093	0.941878	1.03865	0.971606	1.04585	1.01084	1.01576	1.03285	1.02689	1.03008	0.972026	1.02989	1.02986	1.08622	1.02391	1.02887	1.0552	1.03075	1.08584	1.15815	1.17744	1.3256	1.29827	1.25544	1.24495	1.27726	1.29464	1.17707	1.30569	0.96321
3204.24	67.6617	0.942829	0.931312	0.94227	0.940438	1.03845	0.974188	1.04883	1.01036	1.01666	1.03231	1.02776	1.03075	0.968737	1.02949	1.0301	1.08518	1.02287	1.02779	1.05445	1.02889	1.09057	1.15905	1.17658	1.32139	1.29507	1.25028	1.25311	1.28251	1.29297	1.18385	1.30148	0.961972
3206.66	67.7012	0.940778	0.932077	0.94079	0.939905	1.03985	0.973937	1.04762	1.0116	1.01401	1.03529	1.02693	1.0337	0.970275	1.02993	1.03251	1.0854	1.02359	1.02686	1.05319	1.02911	1.08931	1.15752	1.1755	1.32547	1.29873	1.25685	1.25642	1.27588	1.29023	1.18524	1.30559	0.963746
3209.07	67.7407	0.942536	0.932962	0.939983	0.93717	1.03913	0.973814	1.04687	1.01058	1.01517	1.03257	1.02727	1.03442	0.971157	1.02951	1.03052	1.08373	1.02358	1.02761	1.05808	1.02828	1.08378	1.15424	1.17571	1.31731	1.30316	1.26477	1.25947	1.2779	1.30166	1.17855	1.30975	0.952882
3211.49	67.7802	0.94102	0.932714	0.940791	0.939286	1.0387	0.973015	1.04556	1.00762	1.01297	1.03065	1.02957	1.03157	0.971209	1.0279	1.02982	1.08597	1.02416	1.02943	1.05741	1.02994	1.08243	1.15023	1.17306	1.31374	1.29746	1.25797	1.25505	1.28509	1.30113	1.1805	1.30688	0.964046
3213.78	67.8198	0.940086	0.931519	0.939829	0.93714	1.0361	0.974671	1.04408	1.00875	1.01493	1.0323	1.02752	1.0323	0.970998	1.02826	1.03162	1.08451	1.02421	1.02652	1.05645	1.03099	1.07999	1.15321	1.17421	1.31394	1.29903	1.26581	1.26034	1.27894	1.30003	1.18001	1.3003	0.976057
3216.1	67.8593	0.940054	0.930111	0.937623	0.935792	1.03842	0.976457	1.04801	1.00817	1.01398	1.03555	1.02604	1.03353	0.973169	1.02712	1.03154	1.08105	1.0215	1.02435	1.05629	1.02936	1.0785	1.15546	1.17043	1.32222	1.30014	1.26321	1.25467	1.27478	1.30372	1.18019	1.30384	0.97119
3218.44	67.8988	0.939281	0.929987	0.937674	0.935041	1.03891	0.976171	1.04945	1.00659	1.01253	1.03354	1.02573	1.03083	0.972239	1.0268	1.03026	1.08202	1.02197	1.02559	1.05685	1.02952	1.08119	1.15818	1.17303	1.3255	1.30467	1.25911	1.25265	1.27637	1.30155	1.17868	1.30609	0.967499
3220.79	67.9383	0.941644	0.929495	0.938053	0.935272	1.03832	0.976005	1.04744	1.00749	1.01312	1.02989	1.02541	1.03025	0.970459	1.02648	1.0315	1.08579	1.02406	1.0285	1.05512	1.02953	1.082	1.15762	1.1747	1.32295	1.30389	1.26388	1.25445	1.27939	1.29331	1.17231	1.30149	0.965098
3223.25	67.9778	0.940768	0.929769	0.937503	0.93507	1.03989	0.975102	1.04749	1.00518	1.01366	1.02991	1.02635	1.03166	0.970388	1.03006	1.0307	1.08745	1.02311	1.02947	1.05558	1.03033	1.08493	1.15541	1.17113	1.31538	1.29793	1.26252	1.25279	1.28452	1.29302	1.17594	1.30502	0.966628
3225.72	68.0173	0.938936	0.927271	0.934346	0.933843	1.03834	0.976221	1.04655	1.00526	1.01232	1.03148	1.02729	1.03066	0.971903	1.03139	1.02876	1.08517	1.02316	1.02972	1.05715	1.02889	1.08946	1.15241	1.17098	1.3032	1.29918	1.25358	1.25095	1.283	1.29433	1.18445	1.31022	0.973434
3228	68.0568	0.938664	0.926646	0.935172	0.931871	1.03914	0.976378	1.04586	1.00839	1.01082	1.03249	1.02666	1.02977	0.971607	1.02888	1.0293	1.08344	1.02049	1.02716	1.0564	1.02805	1.08739	1.15091	1.17279	1.31197	1.29901	1.25528	1.24815	1.28462	1.29234	1.18371	1.30588	0.973816
3230.29	68.0963	0.937817	0.926994	0.93554	0.930656	1.04193	0.975914	1.04493	1.0079	1.01143	1.03289	1.02615	1.03079	0.971068	1.03062	1.02981	1.08329	1.01873	1.02654	1.05632	1.02982	1.08524	1.15264	1.17652	1.31987	1.29973	1.26011	1.25133	1.28907	1.29594	1.17925	1.30131	0.965455
3232.64	68.1358	0.935523	0.926748	0.933714	0.930799	1.04061	0.97426	1.04504	1.0069	1.01516	1.03334	1.02648	1.02996	0.970964	1.02863	1.02917	1.08296	1.02101	1.02726	1.05534	1.03056	1.08536	1.15331	1.18059	1.31768	1.30246	1.2615	1.25162	1.28777	1.2982	1.17788	1.30224	0.970555
3234.93	68.1753	0.935572	0.925462	0.934059	0.930231	1.03825	0.971769	1.04757	1.00642	1.01678	1.03227	1.02654	1.03043	0.970799	1.02664	1.029	1.08211	1.02138	1.02684	1.05497	1.02876	1.08559	1.14964	1.17904	1.31978	1.29933	1.2617	1.24267	1.29064	1.29585	1.17953	1.30608	0.970008
3237.28	68.2148	0.936783	0.924174	0.931406	0.931429	1.03728	0.972751	1.04891	1.00522	1.01313	1.02872	1.02781	1.03246	0.972061	1.02948	1.03061	1.08299	1.02233	1.02878	1.05546	1.02544	1.08583	1.14648	1.17376	1.31882	1.29715	1.25694	1.23885	1.2881	1.29536	1.18016	1.30902	0.965245
3239.61	68.2543	0.935795	0.923275	0.93076	0.931302	1.03444	0.972848	1.048	1.0071	1.01244	1.02738	1.02919	1.02922	0.970711	1.02985	1.03029	1.08442	1.02414	1.02923	1.05534	1.02701	1.08448	1.15257	1.17001	1.31484	1.30385	1.25562	1.25159	1.27633	1.29488	1.17341	1.30231	0.971843
3242.11	68.2938	0.935379	0.924096	0.931588	0.931951	1.03816	0.972905	1.04481	1.00707	1.01302	1.03161	1.02708	1.03062	0.971446	1.03136	1.02709	1.083	1.02232	1.02933	1.05569	1.02824	1.08443	1.15446	1.16756	1.31239	1.30318	1.25839	1.25718	1.28222	1.29329	1.17155	1.29925	0.965436
3244.58	68.3333	0.933327	0.924047	0.930697	0.931894	1.03772	0.973423	1.0454	1.00638	1.01207	1.03399	1.02513	1.03156	0.970804	1.02904	1.02687	1.08449	1.02054	1.02723	1.05465	1.02856	1.08645	1.15206	1.1708	1.3116	1.30255	1.25208	1.25401	1.27774	1.3012	1.16944	1.30625	0.961538
3246.96	68.3728	0.935313	0.924456	0.931732	0.928131	1.03655	0.972548	1.04681	1.00561	1.01262	1.03444	1.02609	1.03268	0.970405	1.02467	1.02944	1.08509	1.02062	1.02647	1.0523	1.02993	1.0854	1.15028	1.17049	1.30638	1.3075	1.25184	1.24632	1.27617	1.30577	1.16712	1.30252	0.962687
3249.29	68.4123	0.936196	0.924649	0.930352	0.927912	1.03552	0.973356	1.04479	1.00471	1.0128	1.03529	1.02624	1.03258	0.970435	1.02539	1.02879	1.08464	1.02045	1.02389	1.05634	1.02809	1.08525	1.1497	1.17288	1.31259	1.29621	1.25327	1.25699	1.28503	1.29756	1.173	1.30395	0.963584
3251.64	68.4519	0.93216	0.925179	0.930103	0.928263	1.03751	0.97129	1.04084	1.00538	1.01335	1.03442	1.02601	1.0301	0.970942	1.02763	1.02756	1.08261	1.02116	1.02573	1.05609	1.02779	1.08098	1.15144	1.16934	1.3165	1.3021	1.24993	1.25665	1.28143	1.29783	1.17068	1.30184	0.974113
3253.93	68.4914	0.931858	0.923749	0.930515	0.928043	1.0384	0.971001	1.04395	1.00423	1.01347	1.03517	1.02656	1.02938	0.970987	1.02661	1.02855	1.08225	1.02024	1.02805	1.05657	1.02997	1.08135	1.1555	1.17264	1.31671	1.30302	1.26066	1.24335	1.27941	1.29432	1.17996	1.30464	0.972684
3256.3	68.5309	0.932038	0.921788	0.929668	0.92837	1.03639	0.972949	1.04839	1.00745	1.01082	1.03431	1.02786	1.03044	0.970667	1.02682	1.03194	1.08019	1.02131	1.02969	1.05471	1.03072	1.08427	1.15555	1.17534	1.31169	1.30579	1.25867	1.2576	1.28962	1.29519	1.17302	1.30173	0.977285
3258.68	68.5704	0.930539	0.919887	0.929465	0.927957	1.03741	0.974267	1.04568	1.0058	1.0111	1.0331	1.02835	1.03132	0.972726	1.02679	1.02946	1.08706	1.02401	1.02629	1.0546	1.03181	1.081	1.15341	1.17708	1.31358	1.29662	1.26484	1.24532	1.2775	1.29986	1.17711	1.30373	0.968821
3261.12	68.6099	0.930403	0.920371	0.926601	0.927508	1.03797	0.969512	1.04522	1.00177	1.0136	1.03339	1.02753	1.03064	0.972269	1.02477	1.02775	1.08499	1.01932	1.02689	1.05444	1.031	1.08458	1.15725	1.17655	1.3186	1.30081	1.26377	1.24787	1.28139	1.29854	1.17659	1.30896	0.959692
3263.52	68.6494	0.928716	0.921067	0.924063	0.927067	1.03984	0.971002	1.04333	1.0025	1.0127	1.03084	1.02569	1.02865	0.972462	1.02371	1.02698	1.08329	1.01905	1.02874	1.05526	1.02595	1.08793	1.14854	1.1806	1.32409	1.3012	1.26231	1.24802	1.27532	1.29032	1.18176	1.30087	0.956796
3265.91	68.6889	0.930928	0.918449	0.926792	0.923751	1.03886	0.974098	1.04582	1.00365	1.01458	1.02923	1.02699	1.03029	0.972264	1.02626	1.02919	1.08143	1.01995	1.02977	1.05057	1.026	1.08727	1.1509	1.174	1.3193	1.29943	1.26603	1.24738	1.27152	1.29022	1.17794	1.30495	0.964344
3268.28	68.7284	0.927504	0.918811	0.925873	0.923485	1.03555	0.972012	1.04451	1.00383	1.01478	1.0302	1.02717	1.02758	0.971991	1.02917	1.02797	1.08509	1.02148	1.02541	1.05532	1.02656	1.08957	1.15459	1.17502	1.3221	1.29961	1.25965	1.25226	1.28372	1.30349	1.17986	1.29843	0.965845
3270.63	68.7679	0.92888	0.91757	0.92665	0.924331	1.03584	0.972869	1.0439	1.00356	1.01417	1.03119	1.02529	1.02873	0.969041	1.02787	1.02812	1.08312	1.02066	1.0255	1.05498	1.02454	1.07973	1.14723	1.17259	1.32449	1.29973	1.25017	1.25661	1.27654	1.30191	1.1761	1.29919	0.968404
3272.94	68.8074	0.930076	0.918561	0.924081	0.923603	1.0342	0.973174	1.04212	1.00442	1.01435	1.0333	1.02466	1.02891	0.970763	1.02542	1.02625	1.08302	1.02098	1.02262	1.05361	1.02768	1.08715	1.15244	1.18116	1.31401	1.29772	1.26034	1.24852	1.27519	1.29753	1.18441	1.30473	0.971412
3275.3	68.8469	0.927849	0.917809	0.923195	0.922632	1.03578	0.972715	1.04672	1.00383	1.01312	1.0322	1.02739	1.02811	0.970929	1.02619	1.02874	1.08348	1.02351	1.02819	1.05198	1.03114	1.08433	1.16057	1.1775	1.3183	1.30104	1.25845	1.25457	1.2814	1.29335	1.17791	1.29844	0.969835
3277.63	68.8864	0.925795	0.917138	0.923298	0.921512	1.03486	0.972481	1.0455	1.00485	1.01258	1.02909	1.02616	1.02924	0.972442	1.02641	1.02731	1.08393	1.02219	1.02719	1.05214	1.02979	1.0894	1.14734	1.17598	1.31729	1.29954	1.25794	1.24713	1.28631	1.30329	1.17005	1.30437	0.966824
3279.99	68.9259	0.927274	0.91895	0.921957	0.922868	1.03649	0.972759	1.04385	1.00454	1.01412	1.03155	1.02692	1.02966	0.969277	1.0316	1.027	1.08219	1.02016	1.03023	1.05399	1.02994	1.08687	1.15221	1.18117	1.30799	1.3007	1.25932	1.24021	1.27688	1.30845	1.17093	1.30639	0.962986
3282.34	68.9654	0.925577	0.917832	0.923806	0.92416	1.03568	0.970806	1.04137	1.0045	1.01144	1.03005	1.02672	1.03022	0.966879	1.03189	1.02612	1.08273	1.02141	1.02536	1.05458	1.02812	1.08261	1.15128	1.17549	1.30362	1.30867	1.26268	1.2542	1.27974	1.29232	1.18318	1.30999	0.96178
3284.75	69.0049	0.9256	0.915831	0.923421	0.920316	1.03639	0.971859	1.04571	1.00422	1.01256	1.03001	1.02877	1.03049	0.970113	1.02606	1.02883	1.08036	1.01839	1.02616	1.05046	1.0255	1.08615	1.15194	1.16609	1.30172	1.30674	1.26644	1.25217	1.28019	1.29357	1.18218	1.30386	0.969057
3287.12	69.0444	0.92406	0.914983	0.923915	0.922419	1.03507	0.969824	1.04325	1.00597	1.00928	1.03095	1.02803	1.02803	0.97044	1.02553	1.02756	1.08315	1.02115	1.02474	1.05423	1.02936	1.09081	1.15923	1.1725	1.3214	1.30141	1.2633	1.24805	1.28098	1.29786	1.17696	1.31113	0.969795
3289.44	69.084	0.925286	0.916036	0.921398	0.920052	1.03595	0.974774	1.04273	1.00321	1.01321	1.0293	1.02561	1.02822	0.968308	1.02674	1.02732	1.08268	1.02215	1.02421	1.05614	1.0278	1.08675	1.154	1.17329	1.31253	1.30288	1.26516	1.25028	1.27873	1.29455	1.17915	1.31365	0.976219
3291.8	69.1235	0.924435	0.915194	0.920287	0.91948	1.03742	0.971201	1.04372	1.00467	1.01149	1.03072	1.02483	1.02779	0.969758	1.02889	1.02716	1.07948	1.02094	1.02633	1.05441	1.02871	1.09593	1.15326	1.17136	1.32049	1.30018	1.2552	1.25445	1.28212	1.2981	1.17556	1.29805	0.972869
3294.22	69.163	0.926655	0.916058	0.921429	0.922308	1.03745	0.972919	1.04217	1.00602	1.01506	1.03129	1.02547	1.02655	0.967853	1.02622	1.02862	1.08346	1.02107	1.02728	1.0496	1.02872	1.09121	1.15206	1.17111	1.3206	1.29879	1.25308	1.25425	1.27593	1.29862	1.17716	1.30437	0.974049
3296.61	69.2025	0.924886	0.917465	0.921921	0.923916	1.03605	0.969948	1.0412	1.00322	1.01506	1.03015	1.02543	1.03203	0.970406	1.03017	1.03023	1.08087	1.02176	1.02336	1.05456	1.0294	1.08812	1.15261	1.18346	1.3076	1.29868	1.25646	1.2538	1.27781	1.29974	1.17744	1.3067	0.96551
3298.96	69.242	0.924545	0.915625	0.92229	0.919499	1.03596	0.974621	1.04524	1.00392	1.01374	1.0325	1.02811	1.02945	0.969817	1.02735	1.02998	1.08269	1.01818	1.02712	1.05514	1.02996	1.08921	1.15144	1.17741	1.31501	1.30391	1.25502	1.2556	1.28012	1.29256	1.17974	1.30926	0.962054
3301.25	69.2815	0.924868	0.914511	0.922782	0.919208	1.03489	0.969776	1.04241	1.00455	1.01529	1.03187	1.02351	1.02686	0.966407	1.02834	1.02716	1.08225	1.01994	1.02754	1.05407	1.02836	1.08664	1.15351	1.18214	1.31596	1.29634	1.25082	1.25355	1.28141	1.28706	1.18222	1.30889	0.969678
3303.63	69.321	0.923386	0.914016	0.920775	0.918422	1.03711	0.970358	1.04445	1.00088	1.01333	1.03042	1.02716	1.03104	0.970141	1.02712	1.03149	1.0825	1.02203	1.02753	1.05323	1.02728	1.08681	1.1563	1.17007	1.31508	1.29517	1.26052	1.24862	1.28143	1.29721	1.17842	1.30219	0.971575
3306.08	69.3605	0.923087	0.914654	0.921459	0.91827	1.03424	0.97115	1.04314	1.0009	1.01241	1.03313	1.02892	1.02982	0.971964	1.02514	1.02731	1.08535	1.01988	1.02569	1.05324	1.02703	1.08684	1.14881	1.17002	1.32313	1.29964	1.26951	1.23973	1.27942	1.29443	1.17883	1.31152	0.963857
3308.53	69.4	0.921784	0.912917	0.918456	0.91772	1.03364	0.973571	1.04376	1.00142	1.01294	1.03323	1.02645	1.02901	0.965181	1.02786	1.03098	1.0815	1.01963	1.02789	1.05663	1.02973	1.08868	1.14489	1.176	1.31289	1.2987	1.26436	1.24634	1.28108	1.29721	1.18303	1.30402	0.967919
3310.92	69.4395	0.921436	0.913273	0.917684	0.916724	1.03524	0.969293	1.04515	0.999352	1.00953	1.0331	1.0243	1.02689	0.966813	1.02795	1.02847	1.08337	1.02213	1.02363	1.05673	1.02779	1.08718	1.15373	1.17893	1.3109	1.29959	1.26025	1.25566	1.27418	1.29768	1.17952	1.30977	0.968087
3313.28	69.479	0.920444	0.911715	0.918115	0.918283	1.03747	0.973223	1.04482	1.00668	1.01328	1.03021	1.02442	1.02871	0.972112	1.02779	1.02926	1.08383	1.02184	1.02509	1.05782	1.02701	1.08762	1.15197	1.17531	1.316	1.30478	1.2643	1.25832	1.28009	1.30245	1.18079	1.30675	0.962353
3315.56	69.5185	0.922044	0.910453	0.919965	0.915751	1.03705	0.967819	1.04501	1.00115	1.00908	1.02987	1.02662	1.02845	0.967525	1.02493	1.02678	1.08316	1.02236	1.02632	1.05591	1.02859	1.09233	1.15143	1.18126	1.31545	1.3004	1.26831	1.26025	1.28453	1.29748	1.17866	1.30395	0.975803
3317.91	69.558	0.921437	0.911612	0.918444	0.917114	1.03155	0.970006	1.04341	1.00148	1.01107	1.02821	1.0235	1.02992	0.965325	1.02606	1.02704	1.08395	1.02185	1.02748	1.05181	1.02507	1.08617	1.15147	1.17875	1.32105	1.3029	1.26289	1.25406	1.27592	1.2949	1.17494	1.30009	0.97263
3320.26	69.5975	0.922118	0.910389	0.917503	0.915733	1.03409	0.966195	1.04297	1.00224	1.01232	1.02941	1.02347	1.02988	0.96645	1.02779	1.02497	1.08157	1.01979	1.02319	1.05094	1.02775	1.08563	1.15301	1.18407	1.32248	1.31288	1.25107	1.25044	1.2792	1.29641	1.17405	1.30756	0.971
3322.65	69.637	0.922443	0.912241	0.916574	0.916126	1.03067	0.968922	1.04224	1.00063	1.0105	1.0307	1.02751	1.02869	0.967036	1.02638	1.02565	1.08335	1.01979	1.02579	1.05151	1.02934	1.08864	1.16006	1.17631	1.32162	1.31178	1.25412	1.25409	1.27938	1.29855	1.16835	1.30134	0.971106
3324.98	69.6765	0.922788	0.912701	0.918224	0.915354	1.0355	0.965907	1.04378	1.00045	1.00986	1.03022	1.02587	1.02717	0.966355	1.02755	1.02639	1.08442	1.01931	1.02584	1.05372	1.03037	1.09148	1.15114	1.17902	1.31846	1.2975	1.26788	1.25858	1.28401	1.29306	1.18203	1.30519	0.963491
3327.34	69.716	0.919748	0.912583	0.9165	0.913006	1.03374	0.964772	1.0426	1.00083	1.01219	1.02827	1.0278	1.02533	0.965744	1.02244	1.02754	1.08135	1.01802	1.02645	1.05358	1.02913	1.09256	1.15517	1.17973	1.31682	1.30736	1.26307	1.25154	1.28331	1.29963	1.18032	1.30681	0.962281
3329.67	69.7556	0.920096	0.91223	0.916308	0.913987	1.03472	0.963186	1.0411	0.999153	1.01107	1.03074	1.02353	1.02803	0.966293	1.02313	1.02987	1.08003	1.02011	1.02631	1.05228	1.02893	1.09018	1.15009	1.17913	1.31728	1.29856	1.25355	1.26299	1.27143	1.28889	1.17384	1.3021	0.969927
3332.03	69.7951	0.915398	0.90953	0.913186	0.916948	1.03066	0.97047	1.042	1.00246	1.01142	1.02971	1.02467	1.02848	0.969303	1.02664	1.03076	1.08056	1.01824	1.02745	1.05108	1.02949	1.08857	1.14764	1.17448	1.31688	1.29493	1.25634	1.25621	1.27996	1.29486	1.17854	1.31178	0.969734
3334.44	69.8346	0.916233	0.910435	0.913144	0.916559	1.03414	0.969108	1.04178	1.00284	1.01215	1.03034	1.02463	1.02539	0.969045	1.02768	1.03004	1.08033	1.02006	1.02653	1.05392	1.03054	1.08741	1.14971	1.17223	1.30855	1.29395	1.26163	1.26024	1.28267	1.29468	1.18303	1.30023	0.970524
3336.86	69.8741	0.918104	0.908785	0.913476	0.911517	1.03481	0.969594	1.04087	1.00136	1.01192	1.03186	1.02298	1.02548	0.966778	1.0267	1.02733	1.0801	1.02007	1.02625	1.05371	1.02858	1.08463	1.1552	1.17205	1.30994	1.29712	1.255	1.25925	1.27965	1.29749	1.17776	1.29836	0.973314
3339.29	69.9136	0.917026	0.910971	0.915217	0.911593	1.03218	0.968558	1.04103	0.999148	1.00979	1.02935	1.02375	1.02875	0.967257	1.02713	1.02576	1.08044	1.02065	1.02285	1.05207	1.03099	1.08422	1.15484	1.18219	1.31327	1.3009	1.25471	1.25518	1.28136	1.29819	1.18084	1.30133	0.971559
3341.74	69.9531	0.91689	0.908525	0.914024	0.911925	1.03034	0.965631	1.03935	0.999324	1.01392	1.0297	1.02662	1.02896	0.967017	1.02627	1.0271	1.07916	1.02126	1.02662	1.05331	1.02908	1.08228	1.15474	1.18356	1.31507	1.30543	1.26033	1.24899	1.28223	1.29979	1.18037	1.30422	0.971187
3344.01	69.9926	0.916356	0.909114	0.914619	0.912023	1.03163	0.963752	1.04083	0.999437	1.01347	1.02929	1.02461	1.03085	0.966323	1.02739	1.02555	1.08125	1.02087	1.02677	1.05167	1.02868	1.08119	1.15547	1.17709	1.31273	1.30995	1.26544	1.24462	1.2833	1.29842	1.17908	1.31022	0.971657
3346.32	70.0321	0.916913	0.909935	0.914036	0.913048	1.03251	0.964908	1.04062	0.998272	1.01233	1.03081	1.0237	1.03149	0.966119	1.02786	1.02694	1.08243	1.02133	1.02664	1.05184	1.02914	1.08338	1.15213	1.17603	1.31251	1.29909	1.26585	1.25143	1.28272	1.29661	1.179	1.3094	0.970878
3348.66	70.0716	0.916241	0.909385	0.914316	0.912781	1.03203	0.964388	1.04011	0.999021	1.00997	1.03004	1.02258	1.02878	0.967271	1.02602	1.02739	1.08258	1.02038	1.02444	1.05211	1.0281	1.09141	1.1541	1.17859	1.31367	1.30144	1.26235	1.25743	1.27595	1.29866	1.18106	1.30086	0.966398
3351.02	70.1111	0.914845	0.909059	0.914035	0.913438	1.03215	0.966474	1.04089	0.99925	1.00953	1.02974	1.02273	1.02879	0.966319	1.02518	1.02524	1.0829	1.01755	1.02229	1.05266	1.02669	1.09202	1.15511	1.18027	1.31655	1.30414	1.2582	1.25694	1.27476	1.29767	1.17836	1.3019	0.966776
3353.42	70.1506	0.914641	0.910172	0.91372	0.91254	1.03304	0.965789	1.04217	0.99829	1.01149	1.02999	1.02399	1.02987	0.965613	1.02692	1.02521	1.08198	1.01903	1.02356	1.0535	1.0248	1.08805	1.15433	1.18012	1.3169	1.29712	1.26367	1.2568	1.27699	1.29511	1.17972	1.30779	0.97157
3355.84	70.1901	0.913284	0.910655	0.913194	0.910645	1.0334	0.965991	1.04027	0.999071	1.01047	1.02807	1.02446	1.02898	0.966405	1.0261	1.02564	1.0826	1.01992	1.02494	1.05347	1.0263	1.08549	1.15518	1.1787	1.31488	1.29806	1.261	1.25863	1.28337	1.29678	1.18046	1.304	0.973604
3358.17	70.2296	0.912819	0.909242	0.912252	0.909856	1.03239	0.964449	1.03923	0.999831	1.01062	1.02859	1.0252	1.02962	0.966383	1.02443	1.02678	1.08123	1.01719	1.027	1.05301	1.02693	1.08308	1.15617	1.1742	1.3157	1.30345	1.255	1.2548	1.28182	1.29316	1.17474	1.30183	0.973632
3360.49	70.2691	0.91375	0.908428	0.912366	0.911487	1.0313	0.961662	1.03901	1.00071	1.0115	1.03034	1.02501	1.03086	0.967313	1.02534	1.02916	1.08003	1.01691	1.02666	1.05217	1.02559	1.08357	1.1566	1.17582	1.31585	1.30442	1.25987	1.24661	1.28	1.29466	1.17061	1.30675	0.971176
3362.84	70.3086	0.915251	0.909331	0.911979	0.912293	1.03039	0.963327	1.03842	0.99957	1.01088	1.03008	1.02346	1.02942	0.965772	1.02425	1.02753	1.08007	1.01817	1.02415	1.05327	1.027	1.0836	1.1532	1.18338	1.31615	1.30213	1.26407	1.25058	1.28343	1.29945	1.17757	1.3077	0.967481
3365.17	70.3481	0.914776	0.909504	0.910778	0.909443	1.03031	0.962982	1.0392	0.9968	1.00989	1.02954	1.02182	1.02859	0.964012	1.02289	1.02641	1.08263	1.01898	1.0235	1.05272	1.02949	1.08583	1.15282	1.18604	1.31791	1.30569	1.26314	1.26217	1.28196	1.29821	1.1881	1.30404	0.967218
3367.63	70.3877	0.91406	0.90723	0.912696	0.910037	1.03285	0.96513	1.03664	0.997957	1.00908	1.02962	1.02297	1.0281	0.965727	1.02367	1.02768	1.08533	1.01816	1.02483	1.05281	1.03076	1.08621	1.15541	1.18443	1.31722	1.30936	1.26045	1.26109	1.27967	1.29858	1.1867	1.3038	0.97058
3370.1	70.4272	0.912762	0.906874	0.912041	0.909175	1.03331	0.964596	1.03587	0.999455	1.01086	1.02848	1.02559	1.02863	0.966286	1.02358	1.02513	1.07995	1.01766	1.02374	1.05786	1.02876	1.08118	1.15291	1.17887	1.3169	1.30211	1.25691	1.25486	1.27272	1.29947	1.17956	1.30517	0.97295
3372.45	70.4667	0.91212	0.906406	0.909452	0.908896	1.03318	0.964022	1.03763	0.99819	1.00999	1.02847	1.02385	1.03102	0.966243	1.02436	1.02607	1.07974	1.02025	1.02338	1.05643	1.02785	1.08294	1.15198	1.17673	1.31603	1.29926	1.25617	1.2563	1.27212	1.30071	1.17991	1.31177	0.978714
3374.75	70.5062	0.911421	0.904229	0.908814	0.907217	1.03189	0.96514	1.04057	0.997701	1.00828	1.02934	1.02278	1.02831	0.965775	1.0262	1.02683	1.08184	1.02139	1.02618	1.05143	1.02807	1.08511	1.1548	1.17533	1.31279	1.30455	1.25432	1.25635	1.27303	1.30291	1.18017	1.30588	0.976395
3377.11	70.5457	0.911136	0.907847	0.909513	0.908402	1.02911	0.965341	1.03987	0.996645	1.00904	1.03001	1.02535	1.0293	0.965465	1.02577	1.02679	1.08229	1.02125	1.02412	1.05001	1.02627	1.08747	1.1574	1.17151	1.31362	1.30544	1.249	1.25933	1.27606	1.30418	1.17759	1.30834	0.978129
3379.45	70.5852	0.910994	0.906367	0.911119	0.909013	1.0306	0.962387	1.03751	0.994059	1.0101	1.02881	1.02407	1.03053	0.964413	1.0233	1.02658	1.08171	1.02115	1.02345	1.05201	1.02942	1.08946	1.15538	1.16904	1.31102	1.29785	1.25912	1.25082	1.27271	1.30181	1.17694	1.3038	0.969231
3381.88	70.6247	0.910594	0.90651	0.910093	0.90698	1.0301	0.965967	1.03628	0.995319	1.00831	1.02901	1.02493	1.02794	0.965353	1.02595	1.02602	1.08368	1.02067	1.025	1.05357	1.03108	1.08846	1.15316	1.16723	1.31526	1.30001	1.26575	1.25632	1.26628	1.29284	1.17954	1.30341	0.974118
3384.27	70.6642	0.910354	0.90543	0.910762	0.909207	1.03077	0.968008	1.03591	0.995942	1.00842	1.03143	1.02425	1.02694	0.96422	1.02618	1.027	1.08304	1.01779	1.02547	1.05354	1.02863	1.08727	1.15167	1.17756	1.321	1.29724	1.26503	1.25959	1.27277	1.29647	1.17868	1.30744	0.975997
3386.54	70.7037	0.911317	0.906749	0.909639	0.906958	1.02876	0.961817	1.03803	0.997421	1.0093	1.02835	1.02474	1.02677	0.964198	1.02316	1.02611	1.08223	1.01864	1.02602	1.04925	1.02666	1.0816	1.1526	1.17597	1.31668	1.28995	1.26536	1.26107	1.27497	1.30263	1.17902	1.30713	0.974944
3389.05	70.7432	0.910329	0.907701	0.909566	0.907415	1.02497	0.958013	1.03709	0.994797	1.00822	1.02908	1.02334	1.02849	0.964516	1.02441	1.02541	1.0834	1.01775	1.02239	1.04951	1.0289	1.08805	1.15361	1.17694	1.3114	1.29847	1.2609	1.25354	1.27871	1.29434	1.18232	1.30343	0.970336
3391.38	70.7827	0.90934	0.905633	0.908731	0.906309	1.02661	0.961142	1.03627	0.996342	1.00996	1.02922	1.02254	1.03005	0.963983	1.02681	1.02528	1.0845	1.01991	1.02247	1.049	1.0304	1.08601	1.15014	1.173	1.31962	1.30032	1.25423	1.25249	1.28348	1.29956	1.18453	1.30577	0.97229
3393.67	70.8222	0.91001	0.906772	0.908203	0.90829	1.0252	0.959951	1.03609	0.995752	1.01007	1.02848	1.02188	1.02635	0.964754	1.02737	1.02282	1.08121	1.01914	1.0217	1.0486	1.02903	1.08321	1.15355	1.17271	1.30921	1.30172	1.26541	1.25037	1.28654	1.30392	1.18492	1.30075	0.978723
3396.03	70.8617	0.907923	0.902129	0.9082	0.906361	1.02779	0.962516	1.03705	0.997943	1.01093	1.0262	1.02169	1.0276	0.963987	1.02488	1.02594	1.07817	1.01853	1.02395	1.05047	1.02574	1.08847	1.1515	1.1761	1.30869	1.29413	1.26385	1.25733	1.28823	1.29553	1.17926	1.30495	0.975371
3398.37	70.9012	0.909981	0.901667	0.906817	0.907245	1.02865	0.960493	1.03707	0.995157	1.00894	1.0275	1.01965	1.02648	0.963737	1.02626	1.02572	1.08228	1.02032	1.02424	1.05328	1.02842	1.08558	1.15264	1.17227	1.31331	1.30615	1.26053	1.25788	1.27924	1.29423	1.18669	1.30044	0.976908
3400.76	70.9407	0.908198	0.903968	0.906172	0.90609	1.02916	0.959624	1.03555	0.992666	1.00985	1.02883	1.02425	1.02818	0.962409	1.02553	1.02575	1.07968	1.01849	1.02507	1.05611	1.03004	1.08341	1.15841	1.17813	1.3196	1.30561	1.27167	1.25751	1.28416	1.29681	1.1786	1.30249	0.977901
3403.14	70.9802	0.907405	0.905584	0.906438	0.908348	1.03166	0.957684	1.03611	0.990237	1.00888	1.03086	1.0202	1.02547	0.964514	1.02188	1.02398	1.08123	1.0185	1.02514	1.0556	1.02816	1.08856	1.15217	1.17613	1.31244	1.30724	1.26271	1.25785	1.27108	1.29621	1.17981	1.3082	0.971762
3405.52	71.0198	0.909904	0.901847	0.906195	0.904311	1.02661	0.962147	1.03662	0.994736	1.0109	1.0294	1.024	1.02504	0.962105	1.02406	1.02352	1.07939	1.01899	1.02347	1.05284	1.02439	1.0898	1.15467	1.18215	1.30258	1.30848	1.26109	1.25998	1.27106	1.29536	1.17762	1.30969	0.96843
3407.86	71.0593	0.910231	0.900961	0.905981	0.905512	1.02614	0.960099	1.03433	0.991967	1.01242	1.0259	1.01974	1.0293	0.961829	1.02292	1.02186	1.08327	1.0194	1.02676	1.05011	1.02854	1.08498	1.15161	1.18041	1.31285	1.29693	1.25318	1.25897	1.27483	1.29609	1.17405	1.30235	0.977177
3410.27	71.0988	0.907325	0.902916	0.905377	0.904824	1.02766	0.95865	1.03431	0.994202	1.0086	1.02812	1.02237	1.02533	0.965192	1.02557	1.02502	1.08146	1.01972	1.02329	1.05024	1.02377	1.09182	1.15153	1.18082	1.31602	1.30372	1.25287	1.2517	1.27691	1.29916	1.17008	1.30408	0.971489
3412.68	71.1383	0.906908	0.902383	0.90591	0.905132	1.02624	0.958453	1.03661	0.996719	1.00831	1.02793	1.02337	1.02737	0.963615	1.02431	1.02493	1.08374	1.02247	1.02506	1.05249	1.02776	1.09087	1.14738	1.18883	1.31906	1.30615	1.25683	1.25147	1.26838	1.29378	1.18066	1.29824	0.96737
3415.07	71.1778	0.90634	0.90109	0.904095	0.901331	1.02338	0.960195	1.03638	0.99509	1.00797	1.0282	1.02139	1.02757	0.96421	1.02459	1.01935	1.08331	1.02034	1.02623	1.0539	1.02706	1.08775	1.14834	1.17451	1.31447	1.30454	1.25655	1.25191	1.27238	1.29522	1.18099	1.29446	0.964163
3417.42	71.2173	0.906494	0.902053	0.905678	0.90219	1.02419	0.958751	1.03081	0.993374	1.00819	1.02967	1.02614	1.02576	0.961263	1.02545	1.02689	1.07849	1.02057	1.02483	1.05181	1.02605	1.081	1.15179	1.17779	1.31258	1.30356	1.2515	1.2564	1.27003	1.29275	1.17883	1.3059	0.96575
3419.74	71.2568	0.903634	0.905446	0.904225	0.902809	1.02411	0.960845	1.03351	0.995645	1.00893	1.02821	1.01927	1.028	0.963259	1.02245	1.02354	1.08172	1.01805	1.02802	1.05137	1.02685	1.08722	1.14692	1.17157	1.3189	1.30166	1.25741	1.2538	1.27205	1.28963	1.17677	1.29929	0.972113
3422	71.2963	0.904191	0.905454	0.90609	0.90144	1.025	0.960084	1.03255	0.993887	1.01261	1.02907	1.01983	1.02718	0.96249	1.02461	1.02645	1.07527	1.01722	1.02677	1.05163	1.02835	1.08972	1.14904	1.17234	1.31769	1.30569	1.26534	1.25437	1.27616	1.29329	1.18247	1.30698	0.96681
3424.37	71.3358	0.905365	0.902315	0.904465	0.902966	1.02699	0.959552	1.03358	0.995307	1.00836	1.02835	1.02057	1.02693	0.961545	1.02373	1.02208	1.07827	1.01878	1.02667	1.05152	1.02455	1.08653	1.15295	1.17348	1.32722	1.29524	1.25891	1.24665	1.27817	1.29213	1.17945	1.29919	0.970451
3426.79	71.3753	0.90649	0.903453	0.902939	0.902551	1.02648	0.956621	1.03391	0.992404	1.00701	1.02672	1.02232	1.02483	0.962092	1.02695	1.01771	1.08192	1.018	1.0241	1.05568	1.02894	1.08382	1.15385	1.17968	1.31297	1.30828	1.25074	1.25635	1.28522	1.30366	1.17995	1.30361	0.968208
3429.25	71.4148	0.906442	0.900362	0.902062	0.90388	1.02379	0.957512	1.0323	0.991659	1.00733	1.02598	1.02285	1.02897	0.962467	1.02548	1.02471	1.07553	1.01551	1.02065	1.05273	1.02646	1.08605	1.14893	1.18065	1.32099	1.31221	1.24897	1.24855	1.27559	1.29774	1.18239	1.29986	0.969692
3431.7	71.4543	0.904615	0.901195	0.902606	0.901943	1.02254	0.957095	1.03089	0.993525	1.00849	1.02739	1.02049	1.02725	0.957392	1.02378	1.02369	1.08161	1.01971	1.02323	1.05097	1.0221	1.08248	1.14944	1.17719	1.30816	1.3052	1.24403	1.26476	1.26991	1.296	1.177	1.30451	0.971976
3434.11	71.4938	0.904813	0.901525	0.901423	0.899854	1.02412	0.958188	1.02621	0.991232	1.00985	1.02658	1.0223	1.0218	0.963291	1.02381	1.02512	1.08294	1.01517	1.02373	1.05195	1.02504	1.0858	1.14383	1.16915	1.31132	1.30229	1.25039	1.25768	1.26844	1.29302	1.17464	1.30531	0.968416
3436.39	71.5333	0.904179	0.901982	0.901901	0.900105	1.02531	0.95616	1.02937	0.989367	1.00899	1.02719	1.02116	1.02836	0.962062	1.02223	1.02502	1.08069	1.01826	1.02312	1.05261	1.02515	1.08356	1.15127	1.18211	1.30365	1.29318	1.25298	1.26248	1.27715	1.29615	1.18295	1.29711	0.97135
3438.69	71.5728	0.904985	0.901437	0.900033	0.899092	1.02404	0.956801	1.02922	0.991314	1.00761	1.02962	1.02449	1.02515	0.963204	1.02089	1.02289	1.08044	1.02039	1.02076	1.05106	1.02685	1.08725	1.15159	1.1741	1.31006	1.29481	1.25126	1.26642	1.27183	1.29072	1.1814	1.2996	0.970203
3440.97	71.6123	0.904829	0.903406	0.901133	0.89965	1.02378	0.954625	1.02837	0.992501	1.00917	1.02794	1.02375	1.02792	0.959489	1.0252	1.02191	1.07972	1.02192	1.02299	1.0512	1.02849	1.08923	1.14949	1.17315	1.31371	1.30745	1.25934	1.25452	1.2816	1.29345	1.17798	1.29752	0.983459
3443.32	71.6519	0.903881	0.900085	0.901788	0.9005	1.02188	0.956023	1.02773	0.985242	1.00802	1.02629	1.02421	1.02552	0.960042	1.02743	1.02297	1.07892	1.0207	1.02279	1.0497	1.02778	1.08583	1.14986	1.1821	1.31541	1.29822	1.25224	1.25607	1.28197	1.29696	1.17629	1.29996	0.9785
3445.69	71.6914	0.90356	0.89965	0.900686	0.899551	1.01978	0.955382	1.02781	0.985571	1.00757	1.02756	1.02142	1.02335	0.961215	1.02088	1.0244	1.08474	1.01617	1.02122	1.05174	1.02605	1.09651	1.14838	1.18409	1.31025	1.30173	1.25625	1.2411	1.27321	1.29619	1.18566	1.30515	0.958086
3448.13	71.7309	0.90407	0.901616	0.901564	0.899799	1.02251	0.954327	1.02624	0.993316	1.00865	1.02728	1.02178	1.02382	0.960541	1.0194	1.02645	1.08344	1.0137	1.02606	1.04842	1.02799	1.08995	1.14554	1.1841	1.32094	1.30077	1.25524	1.25081	1.27536	1.29653	1.18081	1.30524	0.968235
3450.63	71.7704	0.905881	0.900447	0.90082	0.900944	1.02105	0.955022	1.02702	0.991894	1.00558	1.02684	1.02204	1.02269	0.961254	1.02203	1.02272	1.08192	1.01425	1.0254	1.05276	1.02524	1.09021	1.15795	1.1839	1.30835	1.30011	1.25698	1.24499	1.28483	1.29517	1.18733	1.305	0.97254
3453.07	71.8099	0.903482	0.898317	0.900335	0.900231	1.02101	0.953139	1.02891	0.987025	1.01163	1.02289	1.02104	1.02856	0.960185	1.02264	1.02279	1.08206	1.0198	1.02426	1.05121	1.02542	1.08509	1.15299	1.17237	1.31491	1.30269	1.25652	1.24014	1.28426	1.29822	1.18358	1.30483	0.970235
3455.35	71.8494	0.901826	0.898033	0.900655	0.901622	1.01828	0.951916	1.02692	0.9868	1.01125	1.02377	1.0205	1.02428	0.962615	1.01993	1.02385	1.07848	1.01806	1.0268	1.04922	1.02202	1.08508	1.14467	1.17287	1.30351	1.3005	1.257	1.2567	1.28621	1.30648	1.17916	1.30394	0.970104
3457.67	71.8889	0.899813	0.899333	0.901523	0.899013	1.02046	0.950335	1.02595	0.985918	1.00453	1.02345	1.02231	1.02631	0.961748	1.0192	1.02351	1.0826	1.01818	1.02251	1.05027	1.02313	1.08238	1.15285	1.18539	1.31271	1.3043	1.25166	1.25418	1.28078	1.2987	1.17748	1.30139	0.968341
3459.93	71.9284	0.900717	0.898533	0.901085	0.898816	1.01817	0.952519	1.02451	0.98509	1.0074	1.02561	1.02055	1.02522	0.959531	1.02265	1.02355	1.08455	1.01841	1.02274	1.05323	1.02589	1.08409	1.15885	1.1713	1.31552	1.29788	1.25564	1.25909	1.28175	1.29959	1.18201	1.29963	0.970695
3462.28	71.9679	0.901125	0.901549	0.899972	0.900012	1.02095	0.953303	1.02529	0.985291	1.00654	1.02585	1.01906	1.02189	0.958213	1.02199	1.02303	1.08009	1.01704	1.02622	1.05277	1.02451	1.08611	1.15128	1.17814	1.31343	1.30189	1.25822	1.26047	1.28038	1.2998	1.18242	1.30325	0.971789
3464.67	72.0074	0.901163	0.899973	0.899738	0.898216	1.01788	0.952061	1.02652	0.985507	1.00709	1.02696	1.02201	1.02281	0.958235	1.02218	1.02337	1.07876	1.01252	1.02453	1.05344	1.03101	1.09072	1.1501	1.18024	1.3201	1.29932	1.27005	1.25048	1.26487	1.29545	1.17417	1.30152	0.977436
3467.1	72.0469	0.901897	0.897297	0.898832	0.899359	1.0142	0.947627	1.02159	0.984275	1.00662	1.02643	1.02164	1.02432	0.95976	1.02364	1.02279	1.07808	1.01321	1.02651	1.0518	1.02704	1.09137	1.15358	1.17517	1.31465	1.3093	1.26989	1.2555	1.2708	1.29638	1.17591	1.30065	0.970371
[truncated: 581 more rows]

## Sheet: Ratio (First Derivative)
	Capillary	1	2	3	4	5	6	7	8	9	10	11	12	13	14	15	16	17	18	19	20	21	22	23	24	25	26	27	28	29	30	31	32
[truncated: 2,028 more rows]

## Sheet: 330nm
	Capillary	1	2	3	4	5	6	7	8	9	10	11	12	13	14	15	16	17	18	19	20	21	22	23	24	25	26	27	28	29	30	31	32
[truncated: 2,028 more rows]

[truncated: 3 more sheets: 330nm (First Derivative), 350nm, 350nm (First Derivative)]
