# Supplementary material for: AcuB senses cellular energy charge to coordinate acetyl-CoA synthesis in bacteria
Source: Nat Commun. 2026 Apr 24;17:3815. doi: 10.1038/s41467-026-71006-w (PMC13121692; doi:10.1038/s41467-026-71006-w)
Supplement: Supplementary file 5 — Supplementary_Data_3 [file 41467_2026_71006_MOESM5_ESM.xlsx]

## Sheet: Overview
Capillary	Sample ID	Excitation Power	Start Temperature	End Temperature	Temperature Slope	Start Time	Duration	Onset #1 for Ratio	Inflection Point #1 for Ratio		Tm (°C)	mean	stdev
1	1 mg/ml ACT	0.45	15	95	1	2019-07-08 16:19:57	1:20:00	71.7695	76.4515		BsACT without nt	76.1052	0.342998
2	1 mg/ml ACT	0.45	15	95	1	2019-07-08 16:19:57	1:20:00	70.952	75.8655
3	1 mg/ml ACT	0.45	15	95	1	2019-07-08 16:19:57	1:20:00	71.6521	76.3435
4	1 mg/ml ACT	0.45	15	95	1	2019-07-08 16:19:57	1:20:00	71.0089	75.7605
5	1 mg/ml ACT 1 mM AMP	0.45	15	95	1	2019-07-08 16:19:57	1:20:00	69.1966	75.4438		BsACT with AMP	76.4451	0.682686
6	1 mg/ml ACT 1 mM AMP	0.45	15	95	1	2019-07-08 16:19:57	1:20:00	71.8805	76.7606
7	1 mg/ml ACT 1 mM AMP	0.45	15	95	1	2019-07-08 16:19:57	1:20:00	71.8792	76.9626
8	1 mg/ml ACT 1 mM AMP	0.45	15	95	1	2019-07-08 16:19:57	1:20:00	71.7603	76.6132
9	1 mg/ml ACT 1 mM ADP	0.45	15	95	1	2019-07-08 16:19:57	1:20:00	70.7337	75.7048		BsACT with ADP	75.667	0.485676
10	1 mg/ml ACT 1 mM ADP	0.45	15	95	1	2019-07-08 16:19:57	1:20:00	70.8811	75.9792
11	1 mg/ml ACT 1 mM ADP	0.45	15	95	1	2019-07-08 16:19:57	1:20:00	71.1747	76.0153
12	1 mg/ml ACT 1 mM ADP	0.45	15	95	1	2019-07-08 16:19:57	1:20:00	68.6368	74.9688
13	1 mg/ml ACT 1 mM ATP	0.45	15	95	1	2019-07-08 16:19:57	1:20:00	71.8494	76.5773		BsACT with ATP	76.2172	0.303347
14	1 mg/ml ACT 1 mM ATP	0.45	15	95	1	2019-07-08 16:19:57	1:20:00	70.8755	76.3225
15	1 mg/ml ACT 1 mM ATP	0.45	15	95	1	2019-07-08 16:19:57	1:20:00	70.9768	75.8682
16	1 mg/ml ACT 1 mM ATP	0.45	15	95	1	2019-07-08 16:19:57	1:20:00	71.213	76.1008
17	1 mg/ml ACT 1 mM AP4A	0.45	15	95	1	2019-07-08 16:19:57	1:20:00	72.2644	76.0623		BsACT with Ap4A	76.1798	0.237294
18	1 mg/ml ACT 1 mM AP4A	0.45	15	95	1	2019-07-08 16:19:57	1:20:00	71.0383	75.9059
19	1 mg/ml ACT 1 mM AP4A	0.45	15	95	1	2019-07-08 16:19:57	1:20:00	70.9823	76.333
20	1 mg/ml ACT 1 mM AP4A	0.45	15	95	1	2019-07-08 16:19:57	1:20:00	71.3315	76.4178

## Sheet: Ratio
	Capillary	1	2	3	4	5	6	7	8	9	10	11	12	13	14	15	16	17	18	19	20
	Sample ID	1 mg/ml ACT	1 mg/ml ACT	1 mg/ml ACT	1 mg/ml ACT	1 mg/ml ACT 1 mM AMP	1 mg/ml ACT 1 mM AMP	1 mg/ml ACT 1 mM AMP	1 mg/ml ACT 1 mM AMP	1 mg/ml ACT 1 mM ADP	1 mg/ml ACT 1 mM ADP	1 mg/ml ACT 1 mM ADP	1 mg/ml ACT 1 mM ADP	1 mg/ml ACT 1 mM ATP	1 mg/ml ACT 1 mM ATP	1 mg/ml ACT 1 mM ATP	1 mg/ml ACT 1 mM ATP	1 mg/ml ACT 1 mM AP4A	1 mg/ml ACT 1 mM AP4A	1 mg/ml ACT 1 mM AP4A	1 mg/ml ACT 1 mM AP4A
Time [s]	Temperature [°C]	Fluorescence [counts]	Fluorescence [counts]	Fluorescence [counts]	Fluorescence [counts]	Fluorescence [counts]	Fluorescence [counts]	Fluorescence [counts]	Fluorescence [counts]	Fluorescence [counts]	Fluorescence [counts]	Fluorescence [counts]	Fluorescence [counts]	Fluorescence [counts]	Fluorescence [counts]	Fluorescence [counts]	Fluorescence [counts]	Fluorescence [counts]	Fluorescence [counts]	Fluorescence [counts]	Fluorescence [counts]
4.09378	15	1.1662	1.1665	1.15585	1.15993	1.16993	1.15124	1.16507	1.16562	1.1691	1.16892	1.16497	1.14098	1.15201	1.15378	1.1684	1.16093	1.1676	1.15877	1.16652	1.14431
19.297	15.0287	1.16567	1.16603	1.1558	1.16163	1.17117	1.15433	1.1667	1.16406	1.16817	1.16815	1.16727	1.13958	1.15639	1.15409	1.16581	1.1632	1.16514	1.15932	1.1674	1.1451
25.0801	15.0575	1.16943	1.16747	1.15634	1.16157	1.17114	1.15143	1.16476	1.16373	1.16857	1.16765	1.16305	1.13989	1.15837	1.15212	1.16756	1.16328	1.16357	1.15809	1.16799	1.14526
30.131	15.0862	1.16788	1.16477	1.15545	1.1594	1.17036	1.15374	1.16849	1.16459	1.17026	1.1664	1.16644	1.14124	1.15538	1.15309	1.16592	1.16089	1.16769	1.15898	1.16755	1.1431
34.5178	15.115	1.16579	1.16555	1.15392	1.16078	1.16992	1.15273	1.16631	1.16485	1.168	1.16626	1.16716	1.13824	1.15681	1.15474	1.16547	1.16092	1.16727	1.15898	1.16782	1.14367
38.3274	15.1437	1.16592	1.1665	1.15508	1.16248	1.17178	1.15309	1.16601	1.16745	1.169	1.16808	1.16645	1.13935	1.15684	1.15599	1.16661	1.16114	1.16581	1.15846	1.1691	1.14487
41.986	15.1725	1.16719	1.16456	1.15695	1.16064	1.16869	1.15333	1.16435	1.16633	1.16954	1.16792	1.16381	1.14035	1.15655	1.15365	1.16599	1.16109	1.16532	1.15803	1.16694	1.14677
45.3348	15.2012	1.1665	1.16646	1.15781	1.16166	1.17009	1.14989	1.16453	1.16515	1.16868	1.16723	1.16683	1.14299	1.15664	1.15341	1.16782	1.16171	1.16734	1.15797	1.1678	1.14592
48.476	15.23	1.16923	1.16697	1.15574	1.16218	1.17098	1.15261	1.16338	1.16471	1.16935	1.16759	1.16581	1.14122	1.15475	1.15234	1.16589	1.16227	1.16802	1.15815	1.16581	1.14492
51.4973	15.2587	1.16903	1.16524	1.15518	1.16219	1.16906	1.15255	1.16441	1.16907	1.16935	1.16688	1.16564	1.14264	1.1545	1.1542	1.16735	1.16285	1.16965	1.15924	1.16744	1.14456
54.1389	15.2875	1.16546	1.16515	1.15545	1.16296	1.1697	1.15326	1.16402	1.16791	1.16796	1.16741	1.16775	1.13966	1.15615	1.15455	1.16615	1.1614	1.16761	1.1569	1.16662	1.14548
56.912	15.3162	1.16656	1.1648	1.15463	1.16218	1.17046	1.15202	1.16755	1.16567	1.1677	1.16532	1.16552	1.14073	1.15599	1.15729	1.16648	1.16024	1.16684	1.159	1.16854	1.14691
59.5298	15.345	1.16793	1.16537	1.15513	1.16463	1.17081	1.15099	1.16623	1.16558	1.1696	1.16698	1.16492	1.13992	1.15676	1.15396	1.16615	1.15923	1.16764	1.15729	1.16967	1.14596
62.0421	15.3737	1.16504	1.16812	1.15462	1.16125	1.17051	1.15132	1.16526	1.16608	1.17	1.16844	1.16497	1.14145	1.15724	1.15609	1.1672	1.16139	1.16821	1.15981	1.16825	1.14721
64.3704	15.4024	1.16521	1.16624	1.15634	1.16038	1.16942	1.1514	1.16448	1.1691	1.17149	1.1683	1.16644	1.14015	1.15403	1.15265	1.16724	1.1627	1.16707	1.15927	1.16821	1.14455
66.7702	15.4312	1.16764	1.16645	1.1552	1.16158	1.16906	1.15077	1.16401	1.16352	1.16877	1.16626	1.16643	1.13968	1.1565	1.15499	1.16688	1.16285	1.16777	1.16083	1.16721	1.14368
69.0879	15.4599	1.16571	1.16564	1.15706	1.16207	1.16754	1.15171	1.16525	1.16636	1.16695	1.16634	1.1656	1.14019	1.15506	1.15535	1.16633	1.16174	1.1677	1.1605	1.16744	1.14487
71.2802	15.4887	1.1658	1.16394	1.1557	1.16184	1.17063	1.15501	1.16686	1.16522	1.17244	1.1681	1.16641	1.13828	1.15624	1.15479	1.16631	1.16129	1.16769	1.15939	1.16728	1.14565
73.4321	15.5174	1.16686	1.1669	1.15561	1.16208	1.17136	1.15199	1.16817	1.16619	1.17042	1.16792	1.16788	1.13997	1.15602	1.15512	1.16677	1.16167	1.16784	1.15817	1.1667	1.14786
75.5692	15.5462	1.16759	1.16674	1.15402	1.161	1.17343	1.15236	1.16741	1.16378	1.16872	1.16808	1.16769	1.14131	1.15689	1.15359	1.16559	1.164	1.16746	1.15668	1.16691	1.14606
77.7699	15.5749	1.16664	1.1679	1.156	1.16007	1.17212	1.15082	1.16542	1.16361	1.16833	1.17083	1.16575	1.13989	1.15822	1.15504	1.16737	1.16283	1.1659	1.15583	1.16645	1.1459
79.8318	15.6037	1.16627	1.16675	1.15556	1.16069	1.17044	1.15245	1.16551	1.1676	1.16964	1.1683	1.16649	1.13919	1.15648	1.15438	1.17026	1.161	1.1675	1.1577	1.16875	1.14453
81.7717	15.6324	1.1672	1.1671	1.15432	1.16112	1.16959	1.15124	1.16464	1.1664	1.168	1.16911	1.16761	1.13975	1.15655	1.15249	1.16665	1.1632	1.16607	1.15723	1.16635	1.14656
83.799	15.6612	1.16647	1.16863	1.15473	1.16408	1.16778	1.15251	1.16643	1.16654	1.16798	1.16945	1.16569	1.13984	1.15679	1.15356	1.16638	1.16343	1.16924	1.15627	1.16829	1.14611
85.7823	15.6899	1.16663	1.16781	1.1561	1.1637	1.17061	1.15201	1.16725	1.1675	1.17002	1.1692	1.16536	1.14028	1.15702	1.1547	1.16529	1.16345	1.16781	1.15771	1.16658	1.14503
87.7673	15.7186	1.16807	1.16805	1.1564	1.16299	1.16959	1.15145	1.16589	1.16525	1.1704	1.16696	1.16635	1.14081	1.15734	1.15375	1.16795	1.16374	1.16518	1.15875	1.17074	1.14602
89.7239	15.7474	1.16651	1.1658	1.15613	1.16316	1.17214	1.15327	1.16735	1.16271	1.17166	1.16612	1.16694	1.14021	1.1577	1.15478	1.16806	1.16413	1.1663	1.15869	1.16903	1.14727
91.5384	15.7761	1.16667	1.16544	1.1568	1.16247	1.1705	1.15154	1.16689	1.16416	1.16922	1.16763	1.16718	1.13968	1.15667	1.15323	1.16713	1.16373	1.16588	1.1597	1.16921	1.14525
93.4037	15.8049	1.16749	1.16546	1.15469	1.16232	1.17058	1.15349	1.16451	1.16613	1.16935	1.1694	1.16643	1.13914	1.15663	1.15253	1.16792	1.16328	1.16757	1.15903	1.16967	1.14533
95.2195	15.8336	1.16772	1.16596	1.15587	1.16302	1.17073	1.15281	1.16585	1.16541	1.16983	1.16723	1.16524	1.14142	1.15723	1.15533	1.16457	1.16202	1.16651	1.15971	1.16625	1.14683
97.0802	15.8624	1.16755	1.16407	1.15673	1.16384	1.16957	1.1518	1.16586	1.16871	1.16924	1.16797	1.166	1.14082	1.1592	1.15364	1.16729	1.16226	1.16833	1.15806	1.16571	1.14612
98.9511	15.8911	1.1682	1.16572	1.15563	1.16409	1.17168	1.152	1.1649	1.16556	1.16987	1.16777	1.16497	1.14261	1.15817	1.15668	1.16574	1.16292	1.16768	1.15942	1.16868	1.14307
100.804	15.9199	1.16614	1.16879	1.15654	1.16226	1.17251	1.15218	1.16773	1.1634	1.16954	1.1691	1.16614	1.14221	1.1588	1.15549	1.16689	1.16177	1.16603	1.16198	1.16741	1.14397
102.618	15.9486	1.16617	1.16797	1.15487	1.16155	1.17133	1.15007	1.1663	1.16489	1.17307	1.16969	1.16674	1.13917	1.15703	1.15625	1.16729	1.16301	1.16836	1.16108	1.1673	1.14547
104.293	15.9774	1.16622	1.16743	1.15639	1.16037	1.17062	1.15154	1.16468	1.16423	1.1682	1.16712	1.16727	1.13918	1.15825	1.15636	1.16586	1.1638	1.16876	1.15831	1.16727	1.14484
106.091	16.0061	1.16535	1.16591	1.15652	1.16112	1.16983	1.15207	1.16357	1.16423	1.17069	1.17052	1.16781	1.14038	1.15552	1.15424	1.16685	1.16266	1.16671	1.15868	1.17001	1.14493
107.856	16.0349	1.16606	1.16728	1.15516	1.16221	1.17014	1.15298	1.16815	1.16698	1.16905	1.16905	1.16491	1.1389	1.15843	1.1548	1.16729	1.16356	1.1694	1.15979	1.16927	1.14513
109.568	16.0636	1.16669	1.1675	1.15575	1.16292	1.17129	1.15147	1.1669	1.16805	1.16971	1.16951	1.16804	1.1404	1.15846	1.15413	1.1665	1.16279	1.16768	1.1584	1.16795	1.14459
111.331	16.0923	1.16621	1.16782	1.15563	1.16217	1.17032	1.15376	1.16476	1.16651	1.1709	1.16886	1.16967	1.14312	1.15693	1.1546	1.16683	1.1637	1.1683	1.15938	1.16718	1.14657
113.078	16.1211	1.16589	1.16797	1.15731	1.16234	1.17068	1.15328	1.16473	1.16395	1.17064	1.16983	1.16669	1.14065	1.15614	1.15645	1.16565	1.16387	1.16937	1.16044	1.16871	1.1464
114.854	16.1498	1.16738	1.16548	1.15595	1.16494	1.17223	1.15257	1.16581	1.16664	1.16913	1.16889	1.16866	1.14174	1.15793	1.15497	1.16445	1.16184	1.16805	1.16076	1.16918	1.14497
116.587	16.1786	1.16853	1.16666	1.15575	1.1621	1.17115	1.15151	1.1636	1.16527	1.16991	1.16932	1.16889	1.13886	1.15971	1.15278	1.16572	1.16421	1.16825	1.1606	1.16821	1.14434
118.327	16.2073	1.16705	1.16634	1.15755	1.16372	1.16854	1.15243	1.16671	1.16445	1.17116	1.16715	1.16856	1.1414	1.1582	1.15235	1.16721	1.16492	1.16846	1.15968	1.16779	1.146
120.048	16.2361	1.16826	1.16495	1.1571	1.16308	1.16884	1.15421	1.16479	1.1659	1.17203	1.16977	1.16932	1.14056	1.15709	1.15393	1.16825	1.16266	1.16784	1.15831	1.16775	1.14581
121.793	16.2648	1.16686	1.16565	1.15643	1.16165	1.16958	1.15277	1.16463	1.16962	1.17113	1.16917	1.16696	1.14215	1.15556	1.15483	1.16577	1.16306	1.16741	1.15968	1.16871	1.1476
123.503	16.2936	1.16684	1.16546	1.15737	1.16304	1.17126	1.15526	1.16566	1.16676	1.16936	1.16986	1.16772	1.13955	1.158	1.15574	1.16525	1.16211	1.16672	1.16052	1.16651	1.14653
125.231	16.3223	1.16868	1.16547	1.15726	1.16061	1.17117	1.15247	1.16643	1.16418	1.16842	1.16578	1.16616	1.1429	1.15526	1.15451	1.16533	1.1632	1.1663	1.16143	1.16654	1.14478
126.914	16.3511	1.16873	1.16722	1.15708	1.16066	1.17179	1.15338	1.16569	1.16561	1.1688	1.16835	1.16787	1.14078	1.15459	1.1555	1.16821	1.16049	1.16981	1.15836	1.16707	1.14428
128.646	16.3798	1.16778	1.16691	1.1565	1.16162	1.17005	1.15307	1.16637	1.16548	1.1695	1.16644	1.16762	1.14006	1.15653	1.15408	1.16714	1.162	1.16871	1.15935	1.16777	1.14374
130.362	16.4086	1.16713	1.16639	1.15629	1.16106	1.17162	1.15194	1.16681	1.16626	1.17074	1.16892	1.16841	1.1427	1.15705	1.15621	1.16797	1.16323	1.16584	1.15903	1.17072	1.14635
132.126	16.4373	1.16859	1.16778	1.15727	1.16236	1.17378	1.15505	1.1652	1.16665	1.17024	1.16584	1.16668	1.14107	1.15672	1.15507	1.16642	1.1639	1.16679	1.15782	1.17076	1.1471
133.903	16.466	1.16894	1.16817	1.15661	1.16322	1.17322	1.15141	1.16499	1.16761	1.17139	1.16837	1.16793	1.13905	1.15561	1.15521	1.16673	1.16319	1.16871	1.16122	1.16875	1.14822
135.638	16.4948	1.16755	1.16678	1.1559	1.16493	1.16948	1.15482	1.16745	1.16775	1.17225	1.16824	1.16806	1.1389	1.15846	1.15636	1.16646	1.16186	1.17052	1.15971	1.16841	1.14647
137.276	16.5235	1.16758	1.16786	1.15585	1.16496	1.16948	1.15421	1.16594	1.16828	1.16935	1.16722	1.16716	1.14008	1.15564	1.15583	1.16591	1.16433	1.16831	1.15896	1.16921	1.1482
138.938	16.5523	1.17009	1.16625	1.15512	1.16308	1.1697	1.15523	1.16888	1.16525	1.17124	1.17022	1.16647	1.14146	1.15721	1.15575	1.1673	1.16415	1.16977	1.15849	1.16855	1.14591
140.559	16.581	1.1699	1.16623	1.15608	1.16225	1.17008	1.15519	1.16763	1.16511	1.17131	1.16788	1.16845	1.13919	1.1555	1.1529	1.16776	1.16114	1.16653	1.15984	1.16762	1.14733
142.26	16.6098	1.16772	1.16919	1.15672	1.1618	1.17109	1.15109	1.16619	1.16687	1.17177	1.16795	1.16698	1.13976	1.15759	1.15338	1.16851	1.16326	1.16721	1.1612	1.1674	1.14666
144.045	16.6385	1.16687	1.16762	1.15523	1.16157	1.16925	1.15253	1.16341	1.16589	1.17062	1.17046	1.16663	1.14088	1.15663	1.15422	1.16991	1.16072	1.16664	1.16311	1.16859	1.14701
145.829	16.6673	1.16891	1.16923	1.15698	1.16217	1.16866	1.15255	1.1654	1.16761	1.16998	1.17094	1.16613	1.14002	1.15562	1.15354	1.16865	1.16094	1.16771	1.16042	1.1688	1.14628
147.506	16.696	1.16788	1.16716	1.15663	1.16459	1.17121	1.15314	1.1678	1.16921	1.16993	1.16975	1.16699	1.14261	1.15622	1.15181	1.16893	1.16175	1.16897	1.15878	1.16901	1.14589
149.211	16.7248	1.16787	1.16839	1.15495	1.16343	1.17074	1.15457	1.16434	1.16719	1.17065	1.1694	1.16864	1.14313	1.15736	1.15547	1.16867	1.16081	1.1685	1.1602	1.16738	1.14698
150.961	16.7535	1.16705	1.16849	1.1559	1.16397	1.17038	1.15327	1.16537	1.16634	1.17029	1.1692	1.16815	1.14258	1.15782	1.15618	1.16788	1.16154	1.16598	1.15926	1.16732	1.14733
152.732	16.7822	1.16911	1.16956	1.15701	1.16374	1.17198	1.15218	1.1671	1.16628	1.16942	1.16801	1.16839	1.14363	1.15866	1.15587	1.16701	1.16265	1.16821	1.15953	1.16769	1.1464
154.456	16.811	1.16908	1.168	1.15559	1.16388	1.17119	1.15373	1.16713	1.1658	1.16959	1.17012	1.16693	1.14349	1.15659	1.15547	1.16721	1.16318	1.16998	1.16144	1.1705	1.14886
156.193	16.8397	1.1704	1.16662	1.15746	1.16349	1.17218	1.15566	1.1688	1.16637	1.16989	1.17115	1.16675	1.14032	1.15762	1.15511	1.16724	1.1629	1.16846	1.16084	1.17057	1.14781
157.956	16.8685	1.16992	1.16846	1.15682	1.16444	1.17156	1.15444	1.16557	1.16814	1.17128	1.16923	1.16666	1.14004	1.15899	1.15455	1.16851	1.16322	1.16821	1.15778	1.16719	1.14644
159.74	16.8972	1.17046	1.16866	1.15699	1.16227	1.16995	1.15405	1.16555	1.16721	1.17127	1.16942	1.16725	1.13917	1.15901	1.15585	1.16809	1.16556	1.16869	1.16036	1.16857	1.14538
161.417	16.926	1.16958	1.16693	1.15735	1.16379	1.17039	1.15381	1.16774	1.16532	1.17109	1.17097	1.16685	1.14044	1.15647	1.15526	1.16674	1.16226	1.16835	1.15941	1.16759	1.14797
163.016	16.9547	1.16879	1.16811	1.15801	1.1633	1.16908	1.15246	1.16658	1.16556	1.17113	1.17144	1.16568	1.14278	1.15556	1.15311	1.1683	1.16217	1.16874	1.16051	1.16903	1.14628
164.805	16.9835	1.16861	1.16831	1.156	1.16331	1.16911	1.1522	1.16672	1.1652	1.17153	1.16887	1.16627	1.14238	1.15788	1.15552	1.16842	1.16268	1.16827	1.16097	1.16733	1.1461
166.612	17.0122	1.16924	1.16838	1.15627	1.16397	1.17106	1.14989	1.16885	1.16666	1.17102	1.17017	1.16649	1.14084	1.15827	1.15506	1.16832	1.16213	1.16873	1.1616	1.16857	1.14522
168.32	17.041	1.16871	1.16654	1.15541	1.16412	1.17123	1.15021	1.16822	1.16806	1.17106	1.17122	1.16653	1.14122	1.15779	1.15374	1.16795	1.16211	1.16899	1.16088	1.16893	1.1447
170.052	17.0697	1.16766	1.16992	1.15638	1.16551	1.17022	1.15422	1.16627	1.16628	1.17077	1.17033	1.16696	1.14159	1.15934	1.1548	1.1674	1.16314	1.16894	1.16062	1.16917	1.14671
171.616	17.0985	1.16851	1.16839	1.15609	1.16461	1.17126	1.15472	1.16705	1.16699	1.17065	1.16964	1.16767	1.14077	1.15864	1.15651	1.16946	1.16395	1.16968	1.16092	1.16737	1.14501
173.18	17.1272	1.16936	1.16694	1.15576	1.16359	1.17212	1.15379	1.16776	1.16841	1.1719	1.16977	1.16902	1.14096	1.15558	1.1563	1.16951	1.16492	1.16944	1.16097	1.16738	1.14606
175.029	17.1559	1.16744	1.16722	1.15639	1.16445	1.17111	1.15373	1.16685	1.16874	1.17189	1.17065	1.17033	1.14101	1.15454	1.15498	1.16822	1.16483	1.16897	1.16126	1.16878	1.14741
176.863	17.1847	1.1689	1.16802	1.15707	1.16463	1.17109	1.15176	1.16726	1.16901	1.17058	1.17035	1.16947	1.14042	1.15736	1.15515	1.16753	1.16373	1.16817	1.16142	1.16956	1.14754
178.607	17.2134	1.17168	1.17017	1.15785	1.16494	1.17225	1.15354	1.16896	1.16796	1.17109	1.16984	1.16803	1.14104	1.15911	1.15471	1.16683	1.16465	1.16713	1.1615	1.17098	1.14825
180.343	17.2422	1.1709	1.17058	1.15742	1.16455	1.1715	1.1557	1.16832	1.16842	1.17155	1.16996	1.16725	1.13996	1.15936	1.15535	1.16691	1.16461	1.16747	1.16131	1.17232	1.14943
182.036	17.2709	1.16926	1.16868	1.15729	1.16398	1.16887	1.15306	1.16501	1.16867	1.1718	1.17113	1.16728	1.14045	1.15837	1.15517	1.16653	1.1642	1.1678	1.16077	1.17156	1.15041
183.714	17.2997	1.17082	1.16652	1.15729	1.16444	1.16905	1.15236	1.16502	1.16767	1.17192	1.17133	1.16757	1.1424	1.15628	1.15329	1.16777	1.16559	1.16884	1.16062	1.16877	1.14511
185.406	17.3284	1.17006	1.16732	1.1572	1.16299	1.1715	1.15293	1.16758	1.16806	1.17184	1.16952	1.16758	1.1417	1.15632	1.15456	1.16911	1.16577	1.17031	1.1616	1.16861	1.1459
187.066	17.3572	1.17055	1.16764	1.15808	1.16127	1.17229	1.15207	1.16839	1.16811	1.17294	1.16949	1.16926	1.14183	1.15607	1.15362	1.16793	1.16526	1.16983	1.16315	1.17095	1.14657
188.85	17.3859	1.16857	1.1685	1.15816	1.16462	1.17081	1.15235	1.1687	1.16634	1.1732	1.16928	1.16976	1.14085	1.15703	1.15409	1.16769	1.16352	1.17061	1.16081	1.17182	1.14611
190.613	17.4147	1.16849	1.16866	1.15852	1.16512	1.17219	1.15262	1.16937	1.16734	1.17128	1.16874	1.16971	1.14192	1.1577	1.15467	1.16884	1.1645	1.16875	1.15959	1.17027	1.1445
192.364	17.4434	1.16895	1.16797	1.15771	1.16483	1.17243	1.15123	1.1685	1.16817	1.17227	1.1695	1.16919	1.14103	1.15892	1.15429	1.16763	1.16366	1.16811	1.16115	1.17054	1.14566
194.1	17.4722	1.17089	1.16746	1.15827	1.16677	1.17193	1.15218	1.16824	1.16773	1.17257	1.17005	1.16852	1.14158	1.15986	1.15536	1.16774	1.16266	1.1691	1.16069	1.16933	1.14677
195.826	17.5009	1.17061	1.17007	1.15639	1.16505	1.17347	1.15181	1.16874	1.16663	1.17265	1.16985	1.17031	1.14071	1.15884	1.15397	1.16906	1.16298	1.16803	1.16067	1.17198	1.14572
197.521	17.5296	1.17152	1.17036	1.15633	1.16454	1.1732	1.15148	1.16966	1.1684	1.17216	1.17005	1.16934	1.13833	1.15707	1.15535	1.17046	1.16566	1.17118	1.16077	1.17091	1.14541
199.271	17.5584	1.16917	1.16895	1.15841	1.16284	1.17092	1.15357	1.16611	1.16855	1.16901	1.17014	1.16888	1.13956	1.15863	1.15754	1.16935	1.16515	1.16994	1.15982	1.17061	1.14664
201.007	17.5871	1.17015	1.16763	1.1588	1.16363	1.17089	1.15402	1.1679	1.16797	1.17127	1.16925	1.16838	1.14208	1.15832	1.15681	1.16991	1.16505	1.16825	1.16017	1.17114	1.14648
202.76	17.6159	1.17088	1.16872	1.15638	1.16486	1.17219	1.15288	1.16699	1.16904	1.17194	1.16987	1.17005	1.14209	1.15707	1.1557	1.17091	1.16431	1.16759	1.16109	1.17017	1.14808
204.485	17.6446	1.16976	1.16841	1.15782	1.16587	1.17155	1.15395	1.16717	1.16819	1.16994	1.17032	1.17067	1.14293	1.15705	1.15576	1.17029	1.1631	1.16884	1.16053	1.17176	1.14815
206.226	17.6734	1.1694	1.1685	1.15715	1.16316	1.17247	1.15405	1.16689	1.17138	1.17129	1.16919	1.1696	1.14253	1.15761	1.15561	1.16831	1.16345	1.16993	1.16016	1.17118	1.14682
207.933	17.7021	1.16963	1.16972	1.15759	1.16447	1.17246	1.15289	1.16703	1.16792	1.17093	1.16985	1.17003	1.14097	1.15904	1.15618	1.1684	1.16436	1.16977	1.1591	1.17	1.14624
209.638	17.7309	1.1689	1.1692	1.15894	1.16298	1.17096	1.15544	1.16822	1.16974	1.17051	1.17381	1.16786	1.14068	1.15854	1.15707	1.16916	1.16235	1.17013	1.16037	1.16871	1.1458
211.324	17.7596	1.17093	1.16888	1.15868	1.16237	1.16996	1.15392	1.17053	1.16733	1.17153	1.1718	1.16962	1.14017	1.15505	1.15765	1.16923	1.16543	1.16858	1.15845	1.17003	1.14651
213.085	17.7884	1.16785	1.16976	1.15656	1.16575	1.17345	1.15383	1.16843	1.16933	1.16896	1.17008	1.16898	1.13816	1.15834	1.15568	1.16977	1.16318	1.16801	1.16005	1.16902	1.14942
214.855	17.8171	1.16713	1.16901	1.15815	1.16674	1.17257	1.15406	1.16843	1.16878	1.17221	1.16956	1.1699	1.14219	1.15916	1.1562	1.16955	1.16417	1.17123	1.16109	1.16831	1.14512
216.603	17.8458	1.16936	1.16817	1.15748	1.16589	1.17234	1.15346	1.16777	1.16641	1.17153	1.1714	1.16934	1.14292	1.16064	1.15449	1.16915	1.16543	1.17291	1.16187	1.16994	1.1455
218.325	17.8746	1.16931	1.16872	1.15882	1.16679	1.17276	1.15464	1.16629	1.16858	1.17225	1.17065	1.16888	1.14248	1.15839	1.15697	1.16891	1.16473	1.16954	1.1616	1.16958	1.14626
220.059	17.9033	1.16962	1.16989	1.15787	1.16408	1.17356	1.15545	1.16716	1.16983	1.17316	1.17013	1.16834	1.13954	1.15835	1.15592	1.17006	1.16311	1.1722	1.15955	1.17073	1.14638
221.769	17.9321	1.17111	1.17131	1.15615	1.16219	1.1737	1.15697	1.16864	1.16792	1.16969	1.16947	1.16773	1.14065	1.15723	1.1548	1.16876	1.16318	1.16926	1.16183	1.16958	1.1475
223.347	17.9608	1.16841	1.1697	1.15692	1.16441	1.17247	1.15345	1.16752	1.16791	1.1723	1.16796	1.16953	1.13952	1.15767	1.15304	1.16918	1.16171	1.1709	1.16254	1.17148	1.14751
225.079	17.9896	1.16784	1.16924	1.15711	1.16252	1.17051	1.15439	1.16662	1.16877	1.17431	1.17041	1.16743	1.14024	1.16136	1.15524	1.16967	1.16658	1.16862	1.16201	1.17176	1.14808
226.834	18.0183	1.16757	1.16948	1.15943	1.16603	1.17346	1.15585	1.16784	1.16701	1.1744	1.17034	1.16685	1.14107	1.15868	1.15517	1.17111	1.16568	1.17127	1.1611	1.17091	1.14902
228.572	18.0471	1.16799	1.17043	1.15812	1.1651	1.17248	1.15538	1.16854	1.16903	1.17191	1.16858	1.16827	1.14002	1.15765	1.15524	1.16932	1.1635	1.17145	1.15964	1.17078	1.14808
230.315	18.0758	1.16855	1.16832	1.15868	1.16488	1.17367	1.15369	1.16645	1.1686	1.17037	1.1718	1.1699	1.14011	1.15963	1.15473	1.16897	1.16169	1.16904	1.16039	1.16938	1.14612
232.044	18.1046	1.17035	1.17063	1.1601	1.16433	1.17463	1.151	1.16852	1.16525	1.17325	1.1732	1.1704	1.14199	1.15833	1.15799	1.17044	1.163	1.17027	1.16278	1.17068	1.14716
233.786	18.1333	1.16897	1.16895	1.15767	1.16532	1.17135	1.15587	1.1653	1.16974	1.17157	1.16915	1.16818	1.13994	1.15849	1.15708	1.16884	1.16205	1.17132	1.16105	1.17138	1.14725
235.5	18.1621	1.16864	1.16786	1.15592	1.16704	1.17016	1.15586	1.16903	1.16844	1.17306	1.17004	1.16939	1.14283	1.15769	1.15677	1.16955	1.16378	1.17012	1.1579	1.16838	1.14723
237.259	18.1908	1.17104	1.1703	1.15839	1.16386	1.17313	1.15531	1.16837	1.16924	1.17109	1.17261	1.16799	1.14057	1.15764	1.15516	1.1679	1.16444	1.17011	1.16044	1.16966	1.14663
239.026	18.2195	1.1728	1.16972	1.157	1.16392	1.17339	1.1533	1.16809	1.16674	1.17147	1.17173	1.16622	1.14235	1.16098	1.15542	1.16946	1.16474	1.17006	1.16068	1.17147	1.14663
240.767	18.2483	1.17009	1.16855	1.16075	1.16555	1.17305	1.15457	1.1708	1.17125	1.1725	1.1701	1.1698	1.13937	1.15937	1.15805	1.17034	1.16359	1.17058	1.16015	1.16959	1.14781
242.454	18.277	1.17103	1.16882	1.15987	1.16529	1.17164	1.15461	1.16952	1.16761	1.17376	1.17194	1.17067	1.14251	1.15697	1.15601	1.16939	1.165	1.17073	1.16152	1.16868	1.14719
244.171	18.3058	1.16974	1.16695	1.15768	1.16533	1.17257	1.15395	1.16716	1.16755	1.17182	1.17156	1.16904	1.1416	1.16048	1.15711	1.16964	1.16692	1.17171	1.1604	1.16814	1.14624
245.848	18.3345	1.16984	1.16947	1.15621	1.16567	1.17107	1.15179	1.16854	1.16743	1.17283	1.16869	1.16802	1.14194	1.16103	1.15849	1.1699	1.16568	1.1709	1.1609	1.17027	1.14429
247.589	18.3633	1.16987	1.16923	1.15682	1.16558	1.17354	1.1552	1.16723	1.1677	1.17441	1.16935	1.16911	1.14172	1.15969	1.1578	1.16867	1.16592	1.17364	1.16158	1.17052	1.14607
249.313	18.392	1.17015	1.16984	1.15752	1.16532	1.17214	1.15405	1.16795	1.17093	1.17117	1.17132	1.17058	1.14383	1.15855	1.15812	1.17151	1.1644	1.16975	1.15961	1.17168	1.14755
251.054	18.4208	1.16961	1.16897	1.15907	1.16673	1.1775	1.15341	1.1671	1.17297	1.16979	1.1695	1.16988	1.14154	1.15784	1.1613	1.16827	1.16567	1.17252	1.16115	1.17083	1.14826
252.76	18.4495	1.17038	1.16989	1.15708	1.16504	1.17449	1.15493	1.16843	1.16958	1.17289	1.17192	1.17035	1.13796	1.15871	1.15663	1.16994	1.16313	1.17228	1.16176	1.17033	1.14771
254.473	18.4783	1.17085	1.17192	1.15822	1.16382	1.17199	1.15485	1.16771	1.16826	1.17497	1.1729	1.16737	1.1421	1.15828	1.15636	1.1684	1.16428	1.17235	1.16257	1.17029	1.14795
256.134	18.507	1.16948	1.17023	1.15818	1.16458	1.17305	1.1545	1.16943	1.16821	1.17155	1.17257	1.16646	1.14285	1.15969	1.15763	1.17288	1.16719	1.17268	1.16155	1.16983	1.14684
257.843	18.5358	1.17035	1.16909	1.15961	1.16454	1.17484	1.15351	1.17142	1.16734	1.17236	1.1717	1.17034	1.14127	1.16166	1.15683	1.17161	1.16628	1.17158	1.16096	1.1702	1.14819
259.559	18.5645	1.1704	1.16661	1.15979	1.16546	1.17253	1.15298	1.17061	1.16626	1.17172	1.16943	1.17136	1.14126	1.16056	1.15617	1.16976	1.16424	1.16958	1.16181	1.17062	1.14734
261.303	18.5932	1.17149	1.17057	1.15758	1.16691	1.17275	1.15357	1.16985	1.16944	1.1743	1.1733	1.17092	1.14171	1.16004	1.15756	1.16998	1.16571	1.17081	1.16295	1.17067	1.14745
263.099	18.622	1.172	1.16893	1.1582	1.16569	1.1726	1.1537	1.16894	1.17003	1.17302	1.17254	1.16899	1.14214	1.16	1.15598	1.17096	1.16646	1.17292	1.16213	1.16914	1.14797
264.862	18.6507	1.1707	1.16939	1.15859	1.16469	1.17389	1.15668	1.16799	1.16998	1.17233	1.17074	1.16767	1.14289	1.15846	1.15416	1.16998	1.16684	1.1728	1.1619	1.17058	1.1468
266.504	18.6795	1.1706	1.16925	1.15886	1.16554	1.17437	1.15409	1.16989	1.16737	1.17311	1.17024	1.1692	1.14234	1.15848	1.15628	1.17098	1.16485	1.16855	1.16235	1.1705	1.14932
268.189	18.7082	1.16914	1.17115	1.15514	1.16392	1.17353	1.15658	1.16859	1.16888	1.17131	1.1723	1.16925	1.14132	1.1594	1.15537	1.17134	1.16551	1.17037	1.1623	1.17126	1.14886
269.982	18.737	1.16924	1.17088	1.15674	1.16538	1.17189	1.15621	1.16824	1.16789	1.17101	1.17224	1.16972	1.14138	1.15929	1.15666	1.16908	1.16634	1.17244	1.16149	1.1703	1.14699
271.749	18.7657	1.17039	1.17003	1.15822	1.16508	1.17181	1.15446	1.16981	1.16688	1.17255	1.17308	1.16915	1.14247	1.1585	1.15713	1.16715	1.16454	1.17124	1.16081	1.1718	1.148
273.478	18.7945	1.16951	1.17002	1.15982	1.16571	1.17237	1.15562	1.16971	1.16799	1.17315	1.17042	1.16893	1.1452	1.1595	1.15618	1.16935	1.16651	1.17047	1.1631	1.17178	1.14716
275.241	18.8232	1.17282	1.16796	1.15949	1.16733	1.17329	1.15442	1.16894	1.16682	1.17312	1.17208	1.16899	1.14263	1.16005	1.15801	1.17014	1.16757	1.16909	1.16337	1.1725	1.14751
276.995	18.852	1.17152	1.16985	1.15771	1.1666	1.17284	1.15503	1.16637	1.16739	1.17249	1.17218	1.16923	1.14227	1.15814	1.16025	1.16946	1.16888	1.17197	1.16329	1.17277	1.14466
278.744	18.8807	1.16776	1.17002	1.15723	1.16446	1.17392	1.1554	1.16908	1.17078	1.17161	1.1727	1.16881	1.1423	1.15983	1.15823	1.17031	1.16677	1.17302	1.1636	1.17151	1.14884
280.366	18.9095	1.17066	1.16841	1.15861	1.16461	1.17343	1.15402	1.16856	1.17223	1.17284	1.17344	1.16738	1.14115	1.15975	1.15632	1.17035	1.16637	1.17338	1.16012	1.17113	1.14988
282.031	18.9382	1.1721	1.16919	1.15851	1.16582	1.17395	1.15423	1.16996	1.17158	1.17333	1.17236	1.1693	1.14251	1.15952	1.15592	1.1704	1.16595	1.17159	1.16097	1.17086	1.14876
283.728	18.9669	1.17188	1.16919	1.15768	1.16604	1.17483	1.15599	1.16997	1.16943	1.17314	1.17142	1.17032	1.14306	1.16239	1.1586	1.17009	1.16542	1.17208	1.16207	1.17164	1.14874
285.455	18.9957	1.17293	1.16899	1.16071	1.16608	1.17377	1.15525	1.16896	1.17005	1.17284	1.17246	1.16936	1.14338	1.16112	1.15799	1.17028	1.16485	1.17224	1.16104	1.17152	1.14783
287.181	19.0244	1.1716	1.17025	1.16157	1.1652	1.17289	1.15493	1.16911	1.16919	1.17248	1.17324	1.16953	1.14335	1.15826	1.15763	1.17153	1.16415	1.17265	1.16211	1.17289	1.14978
288.92	19.0532	1.17028	1.17115	1.16022	1.16495	1.17267	1.15427	1.16822	1.16898	1.17345	1.17268	1.16892	1.14418	1.15828	1.15754	1.17037	1.16389	1.17135	1.16143	1.17155	1.15023
290.637	19.0819	1.17134	1.17055	1.16038	1.16668	1.17382	1.15462	1.16764	1.16919	1.1736	1.17177	1.16869	1.14448	1.15936	1.15663	1.16875	1.16504	1.16984	1.16017	1.17152	1.14941
292.376	19.1107	1.17236	1.17132	1.16056	1.16651	1.17439	1.15585	1.16832	1.16836	1.17317	1.1729	1.16908	1.14304	1.15843	1.15863	1.16863	1.16635	1.17009	1.162	1.17354	1.14635
294.134	19.1394	1.17151	1.1705	1.15914	1.16493	1.17344	1.15501	1.16809	1.17032	1.17453	1.17285	1.16991	1.14236	1.15894	1.15993	1.17073	1.16616	1.16985	1.16185	1.17261	1.14631
295.877	19.1682	1.17109	1.16934	1.15812	1.16483	1.17343	1.15591	1.16922	1.17038	1.17372	1.17295	1.16948	1.14296	1.16116	1.15798	1.17182	1.16484	1.1702	1.16053	1.17105	1.14892
297.556	19.1969	1.17124	1.17142	1.1587	1.16468	1.17461	1.15469	1.16916	1.16928	1.17223	1.17353	1.1684	1.14312	1.1612	1.15731	1.1704	1.16415	1.17133	1.16081	1.171	1.14963
299.218	19.2257	1.17101	1.17204	1.1592	1.16562	1.17583	1.15391	1.16883	1.16933	1.17259	1.17197	1.16925	1.14284	1.16204	1.15742	1.16992	1.16499	1.17283	1.16257	1.17255	1.1489
300.933	19.2544	1.16876	1.16943	1.15883	1.16646	1.17538	1.15713	1.16937	1.16834	1.17206	1.17213	1.17049	1.14242	1.1614	1.15732	1.17004	1.16461	1.17273	1.16484	1.1734	1.14887
302.608	19.2831	1.16915	1.16918	1.15878	1.16525	1.17377	1.15628	1.16746	1.16938	1.17166	1.17246	1.17148	1.1405	1.15987	1.15809	1.17039	1.16446	1.17179	1.1634	1.17192	1.15044
304.401	19.3119	1.1711	1.17019	1.16049	1.16624	1.1721	1.15623	1.16842	1.16997	1.17221	1.17178	1.16992	1.14017	1.15873	1.15794	1.16931	1.16508	1.17303	1.16254	1.17026	1.14975
306.161	19.3406	1.17184	1.17279	1.16193	1.16567	1.17304	1.15692	1.16851	1.16804	1.1724	1.17141	1.16864	1.1428	1.15822	1.157	1.16896	1.16492	1.17206	1.16281	1.1698	1.14752
307.915	19.3694	1.17216	1.17026	1.16125	1.16565	1.17368	1.15477	1.16893	1.16991	1.17383	1.17315	1.16932	1.14322	1.16279	1.15668	1.17028	1.16623	1.17172	1.16218	1.17076	1.14907
309.63	19.3981	1.17178	1.17058	1.16209	1.16629	1.17346	1.1546	1.1685	1.1707	1.1753	1.17437	1.17102	1.14156	1.16363	1.15835	1.17109	1.1672	1.17189	1.1606	1.17313	1.14851
311.312	19.4269	1.16966	1.16962	1.16026	1.16649	1.17283	1.1562	1.16696	1.1695	1.17412	1.17269	1.17285	1.14279	1.16106	1.1589	1.17093	1.16719	1.17167	1.15939	1.17165	1.14766
312.966	19.4556	1.1697	1.16903	1.16104	1.16551	1.17262	1.15514	1.16606	1.16961	1.1734	1.17134	1.17107	1.14361	1.1611	1.15773	1.17029	1.16827	1.17153	1.1646	1.16969	1.14685
314.724	19.4844	1.1724	1.17133	1.15848	1.16493	1.1747	1.15629	1.16894	1.16974	1.1722	1.17201	1.1695	1.14257	1.16142	1.15731	1.16925	1.16964	1.17058	1.16232	1.16895	1.14635
316.463	19.5131	1.17161	1.17009	1.15744	1.16631	1.17382	1.15789	1.17005	1.17041	1.17278	1.17074	1.17042	1.14229	1.1608	1.15633	1.17004	1.16649	1.17119	1.16297	1.17016	1.14664
318.229	19.5419	1.1719	1.172	1.16063	1.16589	1.17519	1.15578	1.16853	1.1709	1.17401	1.17184	1.17102	1.14217	1.15679	1.159	1.17087	1.16637	1.17068	1.16373	1.16935	1.14868
319.954	19.5706	1.17132	1.17277	1.16167	1.16551	1.17605	1.15731	1.16843	1.16803	1.17254	1.17389	1.17034	1.14244	1.15929	1.16014	1.17124	1.16646	1.17176	1.1626	1.17342	1.15018
321.676	19.5994	1.16985	1.16946	1.1601	1.16628	1.17401	1.15769	1.16971	1.16951	1.17292	1.17502	1.17074	1.14204	1.1602	1.15804	1.17028	1.16599	1.1709	1.16343	1.17013	1.14856
323.352	19.6281	1.17008	1.16862	1.16072	1.1671	1.17493	1.1576	1.16975	1.17085	1.17302	1.17163	1.17137	1.14263	1.1586	1.15813	1.16859	1.16604	1.1704	1.16165	1.17171	1.14904
325.088	19.6568	1.17187	1.16998	1.15839	1.16755	1.17397	1.15643	1.16868	1.17098	1.17314	1.1712	1.17153	1.14283	1.15893	1.15742	1.16754	1.16562	1.17277	1.16103	1.17281	1.14958
326.794	19.6856	1.17412	1.17127	1.16048	1.16784	1.17316	1.15472	1.17173	1.17292	1.17434	1.17433	1.17348	1.14436	1.15979	1.15625	1.16943	1.16921	1.17281	1.16202	1.17221	1.14851
328.543	19.7143	1.16949	1.17118	1.15965	1.1675	1.17439	1.15437	1.16998	1.16975	1.17214	1.17141	1.17192	1.14143	1.15971	1.15686	1.17085	1.16774	1.17317	1.16195	1.17243	1.15071
330.274	19.7431	1.16993	1.16932	1.16015	1.16582	1.1739	1.15362	1.16933	1.17027	1.17332	1.17204	1.16942	1.14201	1.15978	1.16087	1.17201	1.16741	1.17216	1.16238	1.17206	1.14779
332.031	19.7718	1.17161	1.16893	1.159	1.16628	1.17522	1.15555	1.16721	1.17092	1.17335	1.17357	1.17181	1.14276	1.16168	1.15744	1.17285	1.16789	1.1731	1.16209	1.17063	1.14764
333.715	19.8006	1.17081	1.16909	1.15866	1.16576	1.17418	1.15556	1.16951	1.16951	1.17335	1.17324	1.17102	1.14218	1.15881	1.15828	1.16981	1.16697	1.17356	1.16245	1.17015	1.14858
335.448	19.8293	1.17079	1.1704	1.16173	1.16471	1.17254	1.15437	1.1704	1.17014	1.17404	1.17438	1.17027	1.14336	1.16084	1.15983	1.17093	1.16557	1.17356	1.1625	1.17061	1.14697
337.152	19.8581	1.17075	1.16946	1.15979	1.16457	1.17614	1.15352	1.16784	1.16923	1.17467	1.1686	1.17222	1.14032	1.15942	1.1591	1.17054	1.16826	1.16999	1.16515	1.17285	1.14751
338.892	19.8868	1.17054	1.17018	1.16076	1.16523	1.17646	1.15611	1.17016	1.16988	1.17317	1.17027	1.16931	1.14437	1.15926	1.15751	1.17193	1.16896	1.17101	1.16174	1.17281	1.14736
340.581	19.9156	1.16793	1.17065	1.16073	1.16499	1.17484	1.15483	1.17084	1.16708	1.17341	1.17342	1.17256	1.14177	1.15911	1.15726	1.1712	1.16709	1.17142	1.16334	1.1734	1.14694
342.299	19.9443	1.17128	1.17017	1.15877	1.16851	1.17364	1.15519	1.16717	1.1703	1.17406	1.17094	1.17189	1.14028	1.15767	1.15604	1.17213	1.167	1.17055	1.16344	1.17025	1.14805
343.991	19.9731	1.16976	1.17143	1.15948	1.16831	1.17171	1.1551	1.16919	1.1688	1.17525	1.16895	1.17283	1.14193	1.16151	1.16078	1.17055	1.16762	1.17148	1.16081	1.17241	1.14826
345.768	20.0018	1.1708	1.17104	1.16131	1.16655	1.17422	1.15574	1.17182	1.16827	1.1751	1.17055	1.17184	1.14407	1.15759	1.1582	1.17309	1.16526	1.17097	1.16257	1.17369	1.14646
347.527	20.0305	1.17082	1.17204	1.15877	1.16424	1.17419	1.15543	1.17064	1.17019	1.17191	1.17144	1.16989	1.14097	1.15794	1.15955	1.17157	1.16608	1.17233	1.16162	1.16894	1.14856
349.302	20.0593	1.17371	1.16867	1.1591	1.16527	1.17483	1.15463	1.1701	1.17144	1.17425	1.17277	1.16783	1.14277	1.15844	1.15887	1.17046	1.16469	1.1724	1.16304	1.1705	1.15015
351.077	20.088	1.17079	1.16913	1.15912	1.16464	1.1759	1.15524	1.17139	1.17326	1.17314	1.17432	1.16938	1.14357	1.15804	1.15748	1.1709	1.16749	1.17207	1.16163	1.17307	1.14856
352.812	20.1168	1.173	1.17034	1.15873	1.16723	1.17201	1.15513	1.17205	1.16914	1.17377	1.17123	1.17109	1.14165	1.16253	1.15679	1.17313	1.16603	1.17263	1.16074	1.17291	1.14912
354.478	20.1455	1.17151	1.17123	1.15892	1.16602	1.17169	1.15702	1.17081	1.16712	1.17469	1.17449	1.1658	1.14388	1.16227	1.15514	1.17172	1.16415	1.17043	1.16196	1.17081	1.1514
356.197	20.1743	1.16962	1.17019	1.16005	1.16585	1.17408	1.15314	1.17028	1.17033	1.17331	1.1713	1.17157	1.14115	1.16163	1.15843	1.17339	1.16595	1.1725	1.16266	1.17179	1.15169
357.887	20.203	1.16988	1.17109	1.15986	1.1661	1.17426	1.15468	1.17162	1.16815	1.17384	1.17204	1.17128	1.1445	1.16019	1.15692	1.17118	1.1673	1.17431	1.16176	1.17116	1.14911
359.591	20.2318	1.17233	1.17109	1.1593	1.16767	1.17527	1.15464	1.16845	1.16951	1.17374	1.17662	1.17189	1.14371	1.16238	1.15726	1.17169	1.16711	1.17428	1.16179	1.17116	1.14774
361.268	20.2605	1.17092	1.16981	1.16074	1.16541	1.17497	1.15448	1.17138	1.16961	1.17272	1.17252	1.17178	1.1398	1.16356	1.16014	1.1703	1.17023	1.17369	1.16213	1.17002	1.14794
363.01	20.2893	1.17027	1.1708	1.16101	1.166	1.17408	1.154	1.17083	1.17104	1.17298	1.17212	1.1694	1.14539	1.15864	1.15892	1.17211	1.16751	1.174	1.16261	1.17079	1.14935
364.766	20.318	1.17132	1.17105	1.16268	1.16641	1.17377	1.15545	1.16794	1.17326	1.17233	1.17421	1.17124	1.14229	1.16118	1.16221	1.17257	1.16724	1.1733	1.16144	1.17003	1.15146
366.529	20.3467	1.17125	1.17096	1.15994	1.16644	1.17607	1.15662	1.16975	1.16963	1.17446	1.17199	1.17021	1.14297	1.16234	1.15996	1.17099	1.16729	1.17364	1.162	1.17155	1.15237
368.222	20.3755	1.17027	1.17051	1.16027	1.16614	1.17605	1.15605	1.17058	1.17452	1.1754	1.173	1.1711	1.14113	1.15991	1.15573	1.16923	1.16592	1.17363	1.16161	1.1732	1.15026
369.95	20.4042	1.17186	1.17282	1.16033	1.16758	1.17344	1.15759	1.17025	1.16842	1.17335	1.17434	1.17186	1.14238	1.16004	1.15619	1.16949	1.16729	1.17188	1.16246	1.17329	1.14982
371.667	20.433	1.17176	1.17232	1.15983	1.16665	1.17478	1.15662	1.17007	1.17017	1.17156	1.1737	1.17048	1.14359	1.15894	1.16026	1.17126	1.16578	1.17263	1.16218	1.17225	1.14892
373.402	20.4617	1.16963	1.17101	1.1602	1.16867	1.17377	1.15846	1.17022	1.17218	1.17477	1.17326	1.17091	1.14223	1.15897	1.15863	1.17069	1.1666	1.17237	1.16163	1.17253	1.14972
375.074	20.4905	1.17003	1.17214	1.16065	1.16691	1.17398	1.15672	1.17059	1.17277	1.17476	1.17259	1.17077	1.14016	1.16032	1.15857	1.17067	1.16547	1.17058	1.16219	1.17248	1.15157
376.788	20.5192	1.17096	1.17243	1.15997	1.16554	1.17628	1.15624	1.17115	1.17038	1.17354	1.17392	1.16879	1.14278	1.1611	1.15906	1.17055	1.16699	1.17219	1.16301	1.1721	1.14969
378.487	20.548	1.17225	1.17175	1.15991	1.16647	1.1744	1.15475	1.17085	1.17082	1.17382	1.17259	1.16998	1.14204	1.1616	1.1585	1.17256	1.16856	1.17211	1.16476	1.17158	1.14894
380.242	20.5767	1.17179	1.17382	1.1614	1.16802	1.17578	1.15494	1.17187	1.17085	1.171	1.1736	1.17185	1.14263	1.1599	1.15639	1.17117	1.16682	1.17137	1.16495	1.17242	1.14992
382.019	20.6055	1.17303	1.17241	1.16093	1.16727	1.17629	1.15734	1.17321	1.16848	1.17483	1.17504	1.16986	1.14462	1.15925	1.15759	1.17139	1.1679	1.17389	1.1621	1.17258	1.14634
383.802	20.6342	1.17152	1.17234	1.16157	1.16412	1.17604	1.15554	1.17	1.17001	1.17516	1.17495	1.17093	1.14324	1.1613	1.15888	1.17264	1.16831	1.17282	1.16341	1.17078	1.14596
385.501	20.663	1.1732	1.17083	1.16132	1.16519	1.17567	1.15767	1.17034	1.16908	1.17318	1.17461	1.17237	1.14432	1.15952	1.1557	1.17344	1.1665	1.17275	1.16162	1.17352	1.14808
387.228	20.6917	1.17144	1.17275	1.15926	1.16911	1.17301	1.15714	1.17078	1.16949	1.17362	1.17135	1.17001	1.14249	1.15965	1.15532	1.17157	1.16627	1.17222	1.1615	1.17232	1.14738
388.934	20.7204	1.17216	1.17072	1.15925	1.16721	1.17309	1.15796	1.17097	1.17085	1.17186	1.17181	1.16922	1.14222	1.15989	1.15781	1.1694	1.16489	1.17356	1.16285	1.17024	1.14972
390.698	20.7492	1.17283	1.17279	1.1605	1.1668	1.17461	1.15658	1.17177	1.17263	1.17389	1.17253	1.17072	1.14143	1.16286	1.15655	1.17082	1.16717	1.17196	1.16213	1.17134	1.14973
392.332	20.7779	1.17096	1.1726	1.16033	1.16591	1.1752	1.15562	1.17263	1.17151	1.17613	1.17309	1.17156	1.14044	1.16266	1.15866	1.17341	1.16788	1.17258	1.16082	1.17331	1.14987
394.008	20.8067	1.17313	1.17169	1.15959	1.16566	1.17603	1.15648	1.17194	1.17032	1.17481	1.17368	1.16997	1.14199	1.16143	1.15915	1.1735	1.16728	1.17315	1.15987	1.17351	1.15037
395.715	20.8354	1.17239	1.17193	1.15898	1.16579	1.1761	1.15814	1.17205	1.17037	1.17498	1.17308	1.16964	1.14269	1.16086	1.15974	1.17229	1.1674	1.17398	1.16383	1.17366	1.15046
397.442	20.8642	1.17263	1.17173	1.16027	1.16579	1.17559	1.15657	1.17218	1.17032	1.17397	1.17116	1.17117	1.14332	1.16101	1.15892	1.17279	1.16725	1.17471	1.16435	1.17292	1.15014
399.203	20.8929	1.1731	1.17158	1.16091	1.16675	1.17464	1.1554	1.16972	1.1707	1.17397	1.17232	1.17278	1.1437	1.16233	1.15635	1.17183	1.16716	1.17391	1.16396	1.17372	1.15008
400.983	20.9217	1.1731	1.17228	1.16037	1.16761	1.17438	1.15479	1.16809	1.17015	1.1759	1.17409	1.17289	1.14301	1.16358	1.15571	1.1716	1.16571	1.1736	1.16366	1.17311	1.14962
402.688	20.9504	1.17221	1.17274	1.16068	1.16974	1.17538	1.15522	1.16822	1.16916	1.17528	1.17449	1.1724	1.14224	1.1611	1.15654	1.17188	1.1655	1.17408	1.16473	1.17077	1.14918
404.412	20.9792	1.17195	1.1734	1.16157	1.16966	1.17486	1.15669	1.17101	1.17015	1.17408	1.17387	1.1719	1.14293	1.15892	1.1578	1.17132	1.16686	1.17336	1.16343	1.17279	1.1484
406.159	21.0079	1.17305	1.1726	1.16065	1.16779	1.17459	1.15528	1.17229	1.17038	1.17456	1.17311	1.17123	1.14314	1.16041	1.15811	1.17139	1.16788	1.17167	1.1635	1.17425	1.15028
407.91	21.0367	1.17214	1.17008	1.1616	1.16589	1.1759	1.15713	1.16938	1.1719	1.17485	1.17359	1.17125	1.14263	1.1621	1.15896	1.17055	1.16829	1.17179	1.1651	1.17213	1.1503
409.571	21.0654	1.17034	1.16945	1.16242	1.16657	1.17624	1.15987	1.16986	1.17275	1.17469	1.17388	1.17082	1.14247	1.16122	1.1576	1.17105	1.16707	1.17117	1.16428	1.17342	1.14841
411.22	21.0941	1.16947	1.16993	1.16126	1.16726	1.17633	1.15896	1.17129	1.17078	1.17438	1.17317	1.17104	1.14335	1.16021	1.15664	1.17202	1.16622	1.17177	1.16402	1.17463	1.14786
413.039	21.1229	1.1713	1.17173	1.15945	1.16679	1.17577	1.1556	1.17002	1.16913	1.17378	1.17329	1.17085	1.14375	1.15928	1.15862	1.17279	1.16867	1.17323	1.1659	1.17223	1.14963
414.833	21.1516	1.17243	1.17261	1.15952	1.16769	1.17609	1.15427	1.17076	1.16943	1.17517	1.17402	1.16943	1.14246	1.15983	1.16097	1.17387	1.16943	1.17334	1.16537	1.17183	1.15177
416.555	21.1804	1.17364	1.17128	1.16068	1.16684	1.17747	1.15786	1.17194	1.16941	1.17748	1.17343	1.17077	1.14242	1.16235	1.16238	1.17236	1.16757	1.17294	1.16394	1.17261	1.15251
418.27	21.2091	1.17467	1.1719	1.16058	1.16658	1.17681	1.15792	1.17013	1.16932	1.17645	1.17356	1.17106	1.14241	1.16202	1.16004	1.17058	1.16629	1.17291	1.16261	1.17335	1.15121
420.089	21.2379	1.17223	1.17242	1.16065	1.16739	1.17696	1.15595	1.16927	1.17161	1.17499	1.17411	1.17078	1.14161	1.16154	1.15841	1.17153	1.16678	1.17455	1.16382	1.17374	1.14961
421.867	21.2666	1.1728	1.17194	1.15974	1.16784	1.1769	1.15654	1.17287	1.172	1.17566	1.17179	1.17342	1.14149	1.16267	1.15862	1.17233	1.16895	1.17519	1.16443	1.17364	1.14895
423.52	21.2954	1.17353	1.17364	1.16016	1.16642	1.17551	1.15736	1.17401	1.17169	1.17524	1.17132	1.17245	1.14313	1.16291	1.15847	1.17252	1.16996	1.17504	1.16387	1.17348	1.1495
425.156	21.3241	1.17459	1.17498	1.16182	1.16691	1.17458	1.15745	1.17303	1.17156	1.17514	1.17379	1.17078	1.14486	1.16288	1.15991	1.17224	1.16879	1.17185	1.16409	1.17582	1.15209
426.861	21.3529	1.17381	1.17264	1.16175	1.16847	1.17457	1.15323	1.17181	1.1701	1.17593	1.17384	1.17369	1.14386	1.16426	1.16151	1.17153	1.16812	1.16804	1.1645	1.17781	1.15116
428.547	21.3816	1.17236	1.1727	1.16303	1.16924	1.17443	1.15547	1.17169	1.17084	1.17514	1.17349	1.17322	1.14331	1.16359	1.15941	1.1738	1.16776	1.17403	1.164	1.17496	1.14847
430.297	21.4103	1.17284	1.17317	1.1613	1.167	1.17608	1.15511	1.17149	1.17126	1.17555	1.17454	1.17214	1.14132	1.16407	1.16184	1.17278	1.16732	1.17364	1.16449	1.1751	1.14791
431.994	21.4391	1.17314	1.17472	1.16291	1.16658	1.17401	1.1539	1.17164	1.1728	1.17556	1.1735	1.17124	1.14182	1.16363	1.15974	1.17119	1.16608	1.17217	1.16458	1.17281	1.14931
433.729	21.4678	1.17258	1.17251	1.16296	1.16738	1.17502	1.15608	1.17147	1.17467	1.1736	1.17447	1.17133	1.14039	1.16135	1.15974	1.17335	1.16386	1.17355	1.16396	1.1735	1.15141
435.434	21.4966	1.17101	1.17166	1.16165	1.1678	1.17527	1.15776	1.17029	1.17247	1.17544	1.17516	1.17181	1.14334	1.16377	1.15737	1.1715	1.16544	1.17214	1.16379	1.17211	1.14958
437.202	21.5253	1.17391	1.17268	1.15903	1.16901	1.17529	1.1592	1.1736	1.1691	1.17611	1.17292	1.17294	1.14355	1.16374	1.1565	1.17218	1.16773	1.1719	1.16242	1.17201	1.1472
438.954	21.5541	1.1731	1.17209	1.15938	1.16863	1.1755	1.15713	1.17019	1.17251	1.17383	1.17207	1.17266	1.14366	1.16065	1.15845	1.17234	1.1667	1.1748	1.16313	1.17243	1.14972
440.703	21.5828	1.17273	1.17244	1.16059	1.1672	1.17641	1.1547	1.17018	1.17067	1.17361	1.17471	1.17206	1.14394	1.16201	1.16102	1.17157	1.16653	1.17267	1.16232	1.17223	1.15147
442.404	21.6116	1.17342	1.1724	1.16097	1.16597	1.17371	1.15462	1.16962	1.17087	1.17496	1.17403	1.17429	1.14344	1.16234	1.16032	1.17301	1.17018	1.17355	1.1639	1.1732	1.1491
444.132	21.6403	1.17109	1.1708	1.16072	1.1692	1.17468	1.15384	1.17289	1.17203	1.17491	1.17326	1.17447	1.14429	1.16141	1.15942	1.17135	1.16864	1.17307	1.16437	1.1729	1.14933
445.804	21.6691	1.17198	1.17199	1.16228	1.16861	1.17467	1.15519	1.17262	1.17283	1.1762	1.175	1.17433	1.14377	1.16249	1.16038	1.17217	1.16565	1.17309	1.16439	1.17279	1.14829
447.543	21.6978	1.17285	1.17407	1.16179	1.16795	1.17774	1.15438	1.17282	1.17149	1.17478	1.17396	1.17559	1.14476	1.16258	1.16022	1.17411	1.16717	1.1733	1.1651	1.17194	1.1511
449.27	21.7266	1.17128	1.17337	1.16173	1.16891	1.17676	1.15476	1.17378	1.17066	1.17577	1.17624	1.17253	1.14322	1.16329	1.15926	1.17442	1.16684	1.17302	1.16267	1.17319	1.14932
451.032	21.7553	1.17219	1.17195	1.15957	1.16794	1.17512	1.15796	1.17407	1.17206	1.17585	1.17591	1.17497	1.14392	1.16169	1.15722	1.17363	1.16617	1.17116	1.16276	1.17391	1.15079
452.795	21.784	1.17337	1.17135	1.16042	1.16695	1.17426	1.15726	1.16957	1.17106	1.17554	1.17541	1.17148	1.14423	1.16238	1.15937	1.17181	1.16718	1.17577	1.16447	1.17345	1.15026
454.513	21.8128	1.17343	1.17282	1.16028	1.16632	1.17484	1.15769	1.17113	1.17224	1.17693	1.17288	1.17298	1.14438	1.1605	1.15815	1.17225	1.16699	1.17513	1.16479	1.173	1.14955
456.168	21.8415	1.17375	1.17312	1.15914	1.16518	1.18033	1.15417	1.17242	1.17141	1.17761	1.17107	1.17259	1.14411	1.16169	1.15967	1.17421	1.16999	1.17297	1.16219	1.17127	1.1493
457.858	21.8703	1.17211	1.17133	1.16084	1.16598	1.17616	1.15778	1.17325	1.17501	1.17602	1.17456	1.17246	1.14351	1.16114	1.15856	1.17454	1.16951	1.17275	1.16341	1.17219	1.14727
459.514	21.899	1.17391	1.16988	1.16172	1.16701	1.17611	1.15608	1.16923	1.17234	1.17461	1.17225	1.17213	1.14126	1.16107	1.15927	1.17048	1.1709	1.17241	1.16512	1.1742	1.14959
461.254	21.9278	1.17286	1.17289	1.1593	1.16818	1.17666	1.15458	1.17301	1.16825	1.1748	1.17512	1.17409	1.14144	1.16217	1.16359	1.17109	1.16772	1.17404	1.16474	1.17267	1.14984
463.003	21.9565	1.1734	1.17115	1.15955	1.16855	1.17451	1.15651	1.17308	1.17094	1.17493	1.17807	1.17114	1.1437	1.16028	1.15835	1.17211	1.16853	1.1721	1.16504	1.1737	1.14994
464.787	21.9853	1.17344	1.17309	1.16454	1.16965	1.17557	1.15442	1.16916	1.1725	1.17498	1.17789	1.172	1.14336	1.16034	1.15697	1.17331	1.16759	1.17511	1.16418	1.17514	1.15066
466.545	22.014	1.17337	1.1728	1.1636	1.16855	1.17575	1.15369	1.17058	1.17111	1.17427	1.17505	1.1721	1.14152	1.15944	1.158	1.16984	1.16834	1.17564	1.16297	1.174	1.14978
468.303	22.0428	1.17452	1.17123	1.16211	1.16863	1.17604	1.15732	1.1721	1.17151	1.17428	1.17352	1.17309	1.14244	1.15743	1.16031	1.17395	1.16897	1.17449	1.16328	1.1749	1.15013
470.041	22.0715	1.17537	1.17226	1.16348	1.16795	1.17503	1.15823	1.17227	1.17098	1.17713	1.17225	1.17357	1.1452	1.16092	1.16034	1.17378	1.16787	1.17202	1.16427	1.17088	1.1506
471.783	22.1003	1.17462	1.17176	1.15932	1.16917	1.17647	1.15712	1.17189	1.1725	1.17759	1.17735	1.17053	1.14318	1.16464	1.16037	1.17532	1.17142	1.17199	1.16681	1.172	1.1505
473.456	22.129	1.17323	1.17203	1.1597	1.16787	1.17643	1.15644	1.17433	1.17383	1.17571	1.17327	1.17153	1.14213	1.16157	1.15834	1.17204	1.16951	1.17481	1.1632	1.17362	1.14986
475.144	22.1577	1.17448	1.17275	1.16234	1.16819	1.17767	1.15854	1.17303	1.17245	1.17766	1.17603	1.17248	1.14309	1.16476	1.15993	1.17361	1.16896	1.17519	1.16408	1.17379	1.15044
476.843	22.1865	1.17436	1.17414	1.16143	1.16832	1.17675	1.15833	1.17246	1.17153	1.17548	1.17517	1.17376	1.14547	1.16212	1.16003	1.1731	1.1694	1.17364	1.1633	1.17321	1.15177
478.595	22.2152	1.17469	1.17232	1.16185	1.16903	1.17908	1.15974	1.1745	1.17088	1.17519	1.17407	1.17438	1.14256	1.16093	1.1598	1.17296	1.16942	1.17255	1.16579	1.17309	1.15188
480.34	22.244	1.17444	1.17343	1.16121	1.16913	1.17787	1.15652	1.17175	1.17492	1.17608	1.17332	1.17417	1.14449	1.16284	1.16252	1.17383	1.16767	1.1714	1.16551	1.17565	1.1509
482.089	22.2727	1.17409	1.17295	1.1648	1.16819	1.17585	1.15597	1.17542	1.17335	1.17331	1.17225	1.17364	1.14386	1.16434	1.15729	1.17189	1.16873	1.17222	1.16455	1.17551	1.15054
483.822	22.3015	1.17568	1.17303	1.16217	1.16707	1.1757	1.15564	1.17364	1.17126	1.17504	1.17293	1.17267	1.14401	1.16116	1.16201	1.17127	1.16632	1.17173	1.16539	1.17368	1.15037
485.56	22.3302	1.1761	1.17129	1.16081	1.16855	1.17606	1.16038	1.17537	1.17116	1.17549	1.17485	1.17422	1.14168	1.16073	1.16134	1.16993	1.16896	1.17256	1.1653	1.17364	1.14993
487.252	22.359	1.17497	1.1727	1.1606	1.16766	1.17603	1.15688	1.17252	1.17329	1.17634	1.17243	1.17171	1.14343	1.16342	1.15911	1.17297	1.16961	1.17371	1.16546	1.17479	1.15307
489.047	22.3877	1.17382	1.17477	1.16128	1.16802	1.17662	1.15758	1.17113	1.17281	1.17579	1.1765	1.17106	1.14389	1.16005	1.16031	1.17248	1.16787	1.1732	1.1653	1.17411	1.1511
490.828	22.4165	1.17321	1.17435	1.16141	1.16874	1.1761	1.15844	1.16991	1.17043	1.17391	1.17544	1.17445	1.14341	1.165	1.16218	1.17516	1.16939	1.17592	1.16305	1.17486	1.15251
492.556	22.4452	1.17476	1.17367	1.16181	1.16942	1.17861	1.15616	1.17084	1.17281	1.1761	1.17361	1.17527	1.14253	1.16187	1.15985	1.17256	1.16991	1.17484	1.1633	1.17491	1.15304
494.168	22.4739	1.17387	1.17388	1.16154	1.16954	1.17985	1.15581	1.16993	1.17098	1.17673	1.17386	1.17354	1.14081	1.16301	1.16032	1.17366	1.16887	1.17367	1.16375	1.17413	1.15159
495.84	22.5027	1.17365	1.17517	1.16317	1.16899	1.17741	1.15608	1.17163	1.17075	1.1764	1.17471	1.17105	1.14198	1.16429	1.16208	1.17276	1.16974	1.17294	1.1656	1.17586	1.15224
497.578	22.5314	1.17434	1.17303	1.16234	1.16713	1.17751	1.1559	1.17288	1.17059	1.17666	1.17475	1.17242	1.1438	1.16289	1.16158	1.17082	1.16934	1.17212	1.16769	1.17283	1.15104
499.34	22.5602	1.17647	1.17469	1.16074	1.16682	1.17653	1.1605	1.17179	1.17294	1.17493	1.17609	1.17305	1.14476	1.1628	1.16015	1.17362	1.17008	1.17444	1.16695	1.17351	1.15227
501.039	22.5889	1.17545	1.17547	1.16136	1.16735	1.17701	1.15793	1.17127	1.17332	1.17658	1.17476	1.17439	1.14468	1.16188	1.16061	1.17214	1.16829	1.1737	1.16752	1.17173	1.15197
502.78	22.6177	1.17376	1.17232	1.16031	1.16644	1.17511	1.15779	1.17219	1.17349	1.17687	1.17503	1.17279	1.14319	1.16016	1.16062	1.17357	1.16767	1.17249	1.16466	1.17373	1.15194
504.493	22.6464	1.17401	1.17296	1.16239	1.16639	1.17722	1.15635	1.17141	1.17211	1.17646	1.17278	1.17219	1.14209	1.16101	1.16316	1.17235	1.16823	1.17573	1.16657	1.17454	1.15127
506.233	22.6752	1.17251	1.17197	1.16055	1.16928	1.17542	1.1566	1.17233	1.17129	1.1751	1.17532	1.17307	1.14419	1.16281	1.16262	1.17203	1.16892	1.17536	1.16603	1.17265	1.14903
507.902	22.7039	1.17237	1.17275	1.16009	1.16922	1.17603	1.15786	1.17187	1.17118	1.17362	1.17537	1.17373	1.14451	1.16365	1.16198	1.17414	1.17125	1.17278	1.16508	1.17513	1.15217
509.611	22.7327	1.17413	1.17396	1.16252	1.16751	1.17494	1.15829	1.17215	1.1736	1.17497	1.17438	1.17437	1.14287	1.16397	1.16233	1.17251	1.17021	1.17398	1.1655	1.1739	1.15032
511.358	22.7614	1.17359	1.17459	1.16137	1.16762	1.1752	1.15722	1.17133	1.17488	1.1757	1.17486	1.17098	1.14345	1.16471	1.1602	1.17414	1.16754	1.17286	1.16321	1.17261	1.14742
513.14	22.7902	1.17715	1.17191	1.16115	1.16787	1.17787	1.15697	1.17257	1.17244	1.17548	1.17552	1.17213	1.14323	1.16241	1.15972	1.17212	1.16797	1.17264	1.16346	1.17234	1.14964
514.802	22.8189	1.17533	1.17299	1.16242	1.16818	1.17827	1.15822	1.17256	1.17197	1.17646	1.17446	1.17305	1.14345	1.16213	1.15763	1.17301	1.16703	1.17482	1.16464	1.17759	1.15013
516.496	22.8476	1.17451	1.17417	1.1614	1.1684	1.1757	1.15648	1.17314	1.17142	1.17708	1.17352	1.17321	1.14266	1.1642	1.16045	1.17308	1.16778	1.17626	1.1643	1.17555	1.15082
518.245	22.8764	1.17254	1.17368	1.16135	1.16709	1.17693	1.15557	1.17545	1.17121	1.17527	1.17559	1.17375	1.14339	1.16253	1.1607	1.17439	1.16817	1.17295	1.16659	1.17222	1.14867
520.009	22.9051	1.17398	1.17479	1.1608	1.16635	1.17588	1.1566	1.17429	1.17217	1.17616	1.17701	1.17377	1.14377	1.1627	1.16152	1.17466	1.16934	1.17323	1.1649	1.17186	1.14908
521.708	22.9339	1.17499	1.17513	1.16125	1.16786	1.17591	1.15608	1.17478	1.17373	1.17623	1.17606	1.17326	1.14446	1.16364	1.16294	1.17389	1.16856	1.1754	1.16516	1.17351	1.1489
523.434	22.9626	1.17359	1.17391	1.1618	1.16916	1.17731	1.15677	1.17457	1.17255	1.17514	1.17467	1.17353	1.14502	1.16206	1.16067	1.17342	1.16828	1.17531	1.16654	1.17333	1.14886
525.194	22.9914	1.17364	1.17342	1.16271	1.16928	1.17691	1.15778	1.17374	1.17299	1.17461	1.1753	1.17396	1.14396	1.1622	1.16017	1.17338	1.16995	1.17486	1.16517	1.17264	1.15141
526.99	23.0201	1.17229	1.17431	1.16348	1.16805	1.17719	1.15733	1.17207	1.17369	1.17444	1.17511	1.17359	1.14362	1.16137	1.15913	1.17435	1.17042	1.17452	1.16491	1.17445	1.15198
528.702	23.0489	1.1735	1.17383	1.16256	1.16819	1.17822	1.15766	1.17126	1.17299	1.17513	1.1745	1.17291	1.1426	1.1598	1.15727	1.17491	1.16775	1.17484	1.16325	1.1748	1.15188
530.41	23.0776	1.17558	1.1734	1.16165	1.16881	1.17812	1.15844	1.17339	1.17385	1.17608	1.17527	1.17241	1.14397	1.16134	1.15935	1.17429	1.16753	1.17458	1.16286	1.17389	1.1512
532.139	23.1064	1.17482	1.17375	1.16293	1.16763	1.17785	1.15808	1.17367	1.17287	1.17645	1.17523	1.1735	1.14476	1.1624	1.15997	1.17303	1.16847	1.1747	1.16395	1.17397	1.1502
533.875	23.1351	1.1734	1.17424	1.16235	1.16743	1.17748	1.15857	1.17278	1.17161	1.17653	1.17485	1.17437	1.14372	1.16208	1.15898	1.17355	1.16791	1.17577	1.16364	1.17546	1.14966
535.565	23.1639	1.17269	1.17428	1.16028	1.16742	1.17626	1.15868	1.17285	1.17102	1.1766	1.17444	1.17391	1.14371	1.16277	1.15803	1.17567	1.16709	1.1753	1.16237	1.17493	1.15021
537.238	23.1926	1.17247	1.17415	1.16078	1.16662	1.17636	1.15727	1.17221	1.17229	1.17663	1.17358	1.17269	1.14501	1.16303	1.15668	1.1756	1.16702	1.17472	1.16389	1.17461	1.14868
538.963	23.2213	1.17453	1.17279	1.1624	1.16718	1.17798	1.15681	1.17088	1.17389	1.17702	1.17457	1.17309	1.14623	1.16294	1.15861	1.17392	1.16892	1.17565	1.1648	1.17503	1.14882
540.654	23.2501	1.17708	1.16983	1.16233	1.16773	1.1784	1.15728	1.17083	1.17334	1.17727	1.17581	1.17457	1.14315	1.16292	1.16053	1.17337	1.16923	1.1762	1.1642	1.17271	1.15133
542.361	23.2788	1.17177	1.17281	1.16148	1.16823	1.17711	1.15776	1.17008	1.175	1.17748	1.17538	1.17322	1.14179	1.16278	1.16125	1.17388	1.16921	1.17607	1.16473	1.17381	1.14893
544.036	23.3076	1.1726	1.17363	1.16339	1.16914	1.17662	1.15661	1.17051	1.17299	1.17528	1.17634	1.17389	1.14397	1.16326	1.15961	1.17484	1.16886	1.17595	1.1647	1.17678	1.14835
545.798	23.3363	1.17599	1.17108	1.16296	1.17024	1.1768	1.15783	1.17215	1.17323	1.17481	1.17498	1.1727	1.14545	1.16261	1.15974	1.17458	1.1694	1.1739	1.16446	1.1764	1.14408
547.509	23.3651	1.17578	1.17155	1.1628	1.16998	1.17626	1.15942	1.16928	1.1739	1.17694	1.17383	1.17244	1.14323	1.16193	1.16055	1.17094	1.16894	1.17576	1.16512	1.17689	1.15107
549.277	23.3938	1.17531	1.17283	1.16285	1.16809	1.17727	1.15985	1.17242	1.17341	1.17602	1.17403	1.17259	1.14185	1.16347	1.16267	1.17003	1.1693	1.17734	1.16598	1.17782	1.15128
551.021	23.4226	1.17457	1.17338	1.16192	1.17027	1.17677	1.15832	1.17229	1.17233	1.17562	1.17408	1.17104	1.1445	1.16069	1.16222	1.17438	1.16828	1.17524	1.16453	1.17353	1.14972
552.795	23.4513	1.17427	1.17468	1.16158	1.16875	1.17727	1.15591	1.17113	1.17264	1.1759	1.17338	1.17183	1.14469	1.16205	1.15861	1.17508	1.1685	1.1738	1.16515	1.17361	1.15131
554.539	23.4801	1.17503	1.17472	1.16202	1.16942	1.17718	1.15697	1.17261	1.17336	1.17623	1.17485	1.17262	1.14449	1.1651	1.15926	1.17382	1.16961	1.1749	1.16732	1.17449	1.15309
556.255	23.5088	1.17311	1.17489	1.16053	1.16913	1.17559	1.1584	1.17286	1.17333	1.17709	1.17631	1.17265	1.14553	1.16358	1.16001	1.17332	1.16872	1.17565	1.16598	1.17312	1.15201
557.931	23.5375	1.1748	1.17432	1.16068	1.16881	1.17703	1.15735	1.17195	1.17297	1.1768	1.17561	1.17311	1.14409	1.16247	1.16131	1.17308	1.16811	1.17459	1.16358	1.17644	1.14919
559.645	23.5663	1.1752	1.17583	1.16272	1.16789	1.17508	1.16027	1.17317	1.17227	1.17723	1.17631	1.17616	1.14263	1.1593	1.15981	1.17255	1.16848	1.17536	1.16383	1.17545	1.15094
561.28	23.595	1.17492	1.17563	1.16376	1.1698	1.17481	1.15726	1.17257	1.17265	1.17602	1.17544	1.17449	1.1416	1.16163	1.15845	1.17543	1.16771	1.17344	1.16616	1.17502	1.15075
563.054	23.6238	1.17588	1.17319	1.1624	1.16849	1.17709	1.15927	1.17198	1.17249	1.17594	1.17699	1.17397	1.14131	1.16501	1.16015	1.17456	1.17063	1.17368	1.1671	1.17563	1.14939
564.848	23.6525	1.17707	1.17365	1.16244	1.16858	1.175	1.15847	1.17021	1.17167	1.17728	1.17739	1.17359	1.1442	1.16122	1.1597	1.173	1.16977	1.1743	1.16645	1.17368	1.1509
566.584	23.6813	1.17441	1.17558	1.15973	1.17018	1.17658	1.15768	1.17141	1.1714	1.17601	1.17633	1.17349	1.14292	1.1636	1.16163	1.17214	1.16797	1.17358	1.16501	1.17359	1.15031
568.235	23.71	1.17451	1.17545	1.16049	1.17061	1.17678	1.15976	1.17159	1.17289	1.17848	1.17323	1.17389	1.14283	1.16383	1.16149	1.17515	1.17024	1.17558	1.16619	1.17387	1.15068
569.95	23.7388	1.17595	1.1735	1.16327	1.16774	1.17674	1.15886	1.1715	1.17447	1.17639	1.17334	1.17162	1.1452	1.1657	1.16151	1.17609	1.16952	1.17486	1.16528	1.17351	1.15079
571.634	23.7675	1.17532	1.17364	1.16331	1.16849	1.1791	1.15788	1.16975	1.17345	1.17614	1.17553	1.17127	1.14329	1.1623	1.16048	1.1722	1.17024	1.17631	1.16519	1.1743	1.15067
573.388	23.7963	1.17673	1.17413	1.16227	1.16943	1.17657	1.15796	1.17257	1.17275	1.17425	1.17527	1.16933	1.14434	1.16267	1.16182	1.17174	1.16966	1.17529	1.16379	1.17352	1.15117
575.155	23.825	1.17539	1.17278	1.16143	1.16902	1.17941	1.16092	1.17116	1.17235	1.17703	1.1729	1.17277	1.14247	1.16409	1.16063	1.17462	1.17079	1.17437	1.16581	1.17596	1.15072
576.943	23.8538	1.17337	1.17358	1.16342	1.1712	1.17703	1.15718	1.17357	1.17316	1.17801	1.17569	1.17323	1.14274	1.16291	1.162	1.17611	1.17022	1.17313	1.16639	1.17514	1.15057
578.684	23.8825	1.17207	1.1743	1.16337	1.17225	1.17885	1.15719	1.17648	1.1728	1.17704	1.17525	1.17591	1.14429	1.16198	1.1614	1.17405	1.16857	1.17436	1.16728	1.17543	1.15131
580.387	23.9112	1.17602	1.17175	1.16199	1.16942	1.17638	1.15862	1.16988	1.17403	1.17686	1.1771	1.1725	1.14114	1.16144	1.16286	1.17322	1.16602	1.17374	1.16634	1.17644	1.15153
582.013	23.94	1.17508	1.1727	1.16296	1.1697	1.176	1.15819	1.17235	1.17508	1.17535	1.17651	1.17647	1.14227	1.16326	1.16041	1.17532	1.16902	1.17531	1.16522	1.17458	1.15145
583.763	23.9687	1.17355	1.17411	1.16133	1.16949	1.17583	1.16004	1.1708	1.17376	1.17652	1.17745	1.17268	1.1453	1.16388	1.16242	1.17583	1.16958	1.17387	1.16289	1.17523	1.15164
585.558	23.9975	1.17461	1.17481	1.16167	1.17055	1.17674	1.15975	1.17067	1.1751	1.17673	1.17532	1.17326	1.14221	1.16271	1.15804	1.17542	1.16861	1.17362	1.16787	1.17777	1.14655
587.334	24.0262	1.17506	1.17344	1.16189	1.16999	1.17836	1.15896	1.17276	1.17266	1.1762	1.17488	1.1742	1.1443	1.1649	1.1595	1.17398	1.16807	1.1752	1.16706	1.17722	1.14779
589.034	24.055	1.17443	1.17424	1.16315	1.16969	1.17842	1.1593	1.17254	1.17218	1.17636	1.17735	1.17527	1.14261	1.165	1.16025	1.17432	1.16843	1.17622	1.16403	1.17591	1.1494
590.749	24.0837	1.17485	1.17344	1.16299	1.17056	1.17753	1.15863	1.17445	1.17307	1.17516	1.17505	1.17385	1.14435	1.16148	1.16141	1.17376	1.16861	1.17538	1.16371	1.1756	1.14934
592.447	24.1125	1.17602	1.17238	1.164	1.17104	1.17797	1.15755	1.17443	1.17148	1.1768	1.17544	1.17363	1.14418	1.16326	1.16097	1.17397	1.17025	1.17379	1.1653	1.17485	1.15036
594.173	24.1412	1.17416	1.17142	1.16405	1.17044	1.17626	1.15769	1.17391	1.17166	1.17714	1.17597	1.17362	1.14343	1.16598	1.15899	1.17491	1.16801	1.17299	1.16572	1.17632	1.14937
595.854	24.17	1.17542	1.17158	1.16172	1.16988	1.17839	1.1573	1.17032	1.17359	1.1761	1.17542	1.17292	1.14392	1.16535	1.16054	1.17438	1.16715	1.17473	1.16478	1.17499	1.14875
597.577	24.1987	1.17574	1.17455	1.16238	1.17053	1.17767	1.15899	1.17171	1.17178	1.17697	1.17483	1.17293	1.14349	1.16489	1.16148	1.17403	1.17027	1.17646	1.16589	1.17482	1.15101
599.336	24.2275	1.1763	1.17311	1.16232	1.16849	1.17775	1.1597	1.17304	1.17251	1.17587	1.17653	1.17597	1.14434	1.16745	1.16017	1.17381	1.16952	1.17597	1.16703	1.17487	1.15183
601.12	24.2562	1.17685	1.1745	1.16165	1.17121	1.17768	1.15885	1.17567	1.17353	1.17808	1.17811	1.17222	1.14465	1.16278	1.15957	1.17184	1.16943	1.17206	1.16659	1.1767	1.15222
602.916	24.2849	1.17627	1.17494	1.1622	1.16878	1.17758	1.15864	1.17282	1.17334	1.17757	1.17708	1.17033	1.14506	1.16207	1.16104	1.17725	1.17034	1.17689	1.16471	1.17439	1.14772
604.636	24.3137	1.17322	1.17618	1.16171	1.16794	1.17897	1.15892	1.16998	1.17167	1.17301	1.17514	1.1738	1.14265	1.16416	1.16258	1.17731	1.16849	1.17564	1.1665	1.17522	1.14971
606.256	24.3424	1.17293	1.17522	1.16291	1.17089	1.17759	1.15723	1.17541	1.17322	1.17553	1.17532	1.17488	1.14515	1.16354	1.15873	1.17516	1.169	1.17803	1.16455	1.17642	1.1507
607.948	24.3712	1.17651	1.17416	1.1639	1.1695	1.17825	1.15706	1.17454	1.17226	1.17718	1.17539	1.1748	1.14526	1.16304	1.15922	1.17373	1.16886	1.17732	1.16377	1.17457	1.14946
609.673	24.3999	1.17611	1.17543	1.16347	1.17029	1.17713	1.15729	1.17184	1.17264	1.17729	1.17636	1.17612	1.14528	1.16416	1.16124	1.17355	1.16921	1.17616	1.16654	1.17432	1.14968
611.414	24.4287	1.17622	1.17402	1.16447	1.17018	1.18049	1.15623	1.17668	1.17152	1.1804	1.17626	1.17682	1.1437	1.16306	1.16273	1.17332	1.16865	1.17628	1.16719	1.17784	1.14987
613.133	24.4574	1.17528	1.17204	1.16326	1.17154	1.182	1.15737	1.17659	1.17316	1.17744	1.17877	1.1736	1.14427	1.16505	1.1627	1.17491	1.16915	1.17572	1.16813	1.17354	1.15093
614.883	24.4862	1.17525	1.17359	1.16201	1.16913	1.18084	1.16044	1.17409	1.17261	1.17626	1.17651	1.17281	1.14353	1.16335	1.1644	1.1737	1.1706	1.17684	1.16697	1.17558	1.15059
616.588	24.5149	1.17544	1.17349	1.16288	1.16975	1.1787	1.15885	1.17265	1.17369	1.17785	1.17654	1.17437	1.14237	1.16309	1.16108	1.17439	1.17257	1.17917	1.16584	1.17713	1.1472
618.316	24.5437	1.17625	1.17277	1.16345	1.16865	1.17752	1.15693	1.17252	1.176	1.18022	1.17667	1.1749	1.14344	1.1605	1.16207	1.1742	1.1713	1.17566	1.16425	1.17806	1.14829
620.029	24.5724	1.17621	1.17414	1.16305	1.16969	1.17887	1.15719	1.17287	1.17486	1.17809	1.17819	1.17662	1.14447	1.1619	1.16305	1.17747	1.16847	1.17818	1.16408	1.17337	1.14937
621.762	24.6011	1.17542	1.17451	1.16225	1.17232	1.17518	1.16021	1.17229	1.17238	1.17618	1.17472	1.173	1.14558	1.16337	1.16455	1.17667	1.16883	1.17689	1.16464	1.17485	1.14828
623.462	24.6299	1.17429	1.17552	1.16193	1.17093	1.1764	1.15893	1.17386	1.17131	1.17465	1.17448	1.1739	1.14357	1.16405	1.16113	1.17376	1.17085	1.1736	1.1651	1.17409	1.14745
625.194	24.6586	1.17704	1.17595	1.16428	1.17236	1.17921	1.15619	1.17325	1.17542	1.17513	1.17599	1.17327	1.14111	1.1663	1.16121	1.17424	1.16986	1.17376	1.16712	1.17632	1.14927
626.96	24.6874	1.17562	1.17492	1.16433	1.16988	1.17809	1.1579	1.1743	1.17511	1.17884	1.17705	1.17179	1.1435	1.16714	1.16072	1.17577	1.17151	1.17679	1.1684	1.17678	1.15042
628.742	24.7161	1.17676	1.1743	1.16123	1.17152	1.1806	1.16037	1.17453	1.17452	1.17891	1.17625	1.17368	1.1432	1.16431	1.16179	1.17588	1.16993	1.17572	1.16705	1.17675	1.15243
630.432	24.7449	1.17643	1.17536	1.16294	1.17022	1.17934	1.15898	1.17619	1.17414	1.1776	1.1769	1.17448	1.14562	1.16354	1.16095	1.17449	1.17052	1.17614	1.16497	1.1754	1.149
632.157	24.7736	1.17536	1.17481	1.16217	1.1679	1.17556	1.15814	1.17593	1.17315	1.17748	1.17707	1.17481	1.14521	1.16389	1.16027	1.1749	1.17002	1.17487	1.16606	1.17438	1.1489
633.831	24.8024	1.17658	1.17591	1.16198	1.16895	1.17771	1.15818	1.17457	1.17313	1.1778	1.17684	1.17564	1.14374	1.16247	1.15987	1.17547	1.16779	1.17468	1.16799	1.17605	1.14954
635.554	24.8311	1.1758	1.17413	1.16435	1.17006	1.17866	1.15608	1.17247	1.1744	1.17768	1.17561	1.174	1.14481	1.16384	1.16098	1.17465	1.16894	1.17596	1.16816	1.17566	1.14986
637.306	24.8599	1.17388	1.17526	1.16499	1.17066	1.1781	1.15572	1.17315	1.17516	1.17574	1.17628	1.17306	1.1438	1.16576	1.16162	1.17673	1.16936	1.1758	1.16401	1.17403	1.15036
639.061	24.8886	1.17563	1.1739	1.16392	1.17138	1.18019	1.15956	1.17729	1.17486	1.17647	1.17717	1.17518	1.14617	1.16457	1.16101	1.17698	1.1691	1.17532	1.16562	1.17369	1.14966
640.762	24.9174	1.17528	1.17361	1.16478	1.16989	1.1802	1.16233	1.17729	1.17323	1.17885	1.17641	1.17346	1.14579	1.16429	1.16092	1.17458	1.17063	1.17511	1.16646	1.17445	1.14902
642.497	24.9461	1.17518	1.17593	1.1628	1.16915	1.17714	1.16047	1.17583	1.17395	1.17934	1.17546	1.17331	1.14322	1.16445	1.16064	1.17396	1.17065	1.17663	1.16669	1.17686	1.15028
644.187	24.9748	1.1764	1.17484	1.16259	1.17021	1.17801	1.16075	1.17555	1.17522	1.17846	1.17549	1.17495	1.14302	1.16525	1.16097	1.17542	1.1687	1.17542	1.16548	1.17547	1.15055
645.897	25.0036	1.17694	1.1735	1.1629	1.17065	1.17975	1.15929	1.17342	1.17485	1.17839	1.17641	1.17413	1.14435	1.16619	1.16009	1.17569	1.16875	1.17564	1.16481	1.17606	1.14997
647.657	25.0323	1.17502	1.17436	1.16256	1.17042	1.17784	1.15694	1.17242	1.17388	1.17824	1.17683	1.17505	1.14477	1.16621	1.15993	1.17446	1.16982	1.17758	1.16672	1.17513	1.1519
649.429	25.0611	1.17549	1.17609	1.16327	1.17073	1.17725	1.15829	1.17453	1.17276	1.17745	1.17755	1.17652	1.14469	1.16513	1.16158	1.1738	1.1699	1.17696	1.16876	1.17613	1.15311
651.081	25.0898	1.17631	1.17552	1.16386	1.16972	1.17759	1.15894	1.17325	1.17383	1.1775	1.17744	1.1761	1.14384	1.16412	1.16263	1.17405	1.17122	1.17556	1.16744	1.17691	1.15189
652.725	25.1186	1.17631	1.17425	1.16415	1.16963	1.17726	1.15793	1.17197	1.17451	1.17828	1.1761	1.17416	1.14343	1.16414	1.16237	1.17459	1.1711	1.17583	1.16538	1.17519	1.15142
654.481	25.1473	1.17706	1.17452	1.16345	1.17167	1.17767	1.15772	1.17371	1.17317	1.17805	1.17621	1.17355	1.14349	1.16396	1.16191	1.17525	1.17215	1.17646	1.16586	1.17451	1.15136
656.208	25.1761	1.18016	1.17485	1.16315	1.17201	1.17718	1.15757	1.17421	1.17313	1.17671	1.17716	1.17515	1.14321	1.16411	1.1631	1.1755	1.17306	1.17615	1.16678	1.17544	1.15158
657.971	25.2048	1.17471	1.17462	1.16428	1.17223	1.17718	1.157	1.1738	1.1733	1.17719	1.17678	1.17439	1.14522	1.16425	1.16272	1.1749	1.17069	1.17486	1.16638	1.17629	1.15242
659.712	25.2336	1.17583	1.1758	1.16397	1.17206	1.17939	1.15837	1.17317	1.17343	1.17756	1.17571	1.17342	1.14517	1.16442	1.15962	1.17451	1.17042	1.17343	1.1671	1.17606	1.15088
661.478	25.2623	1.17731	1.17624	1.16545	1.17026	1.17949	1.15836	1.17398	1.17401	1.17735	1.17575	1.17417	1.14294	1.16508	1.16042	1.17547	1.16894	1.1754	1.16632	1.17448	1.15144
663.209	25.2911	1.17844	1.17598	1.16515	1.16832	1.17864	1.15937	1.17486	1.17458	1.1787	1.17623	1.17426	1.14431	1.16409	1.16371	1.17614	1.16882	1.17648	1.16521	1.17506	1.15095
664.934	25.3198	1.17516	1.17464	1.16425	1.1703	1.1801	1.15996	1.17536	1.17424	1.17836	1.17679	1.17432	1.14505	1.16518	1.16338	1.17654	1.1707	1.176	1.16495	1.17626	1.14855
666.62	25.3485	1.17622	1.17502	1.1629	1.17185	1.18049	1.15969	1.17497	1.17358	1.17797	1.17817	1.17657	1.14541	1.1656	1.1605	1.17612	1.1714	1.17748	1.16502	1.17641	1.14971
668.363	25.3773	1.17545	1.17419	1.1657	1.17221	1.17798	1.16069	1.17424	1.17353	1.17817	1.17883	1.17753	1.14524	1.16277	1.16123	1.17482	1.16914	1.17795	1.16508	1.17496	1.14991
670.053	25.406	1.17479	1.17507	1.1668	1.17097	1.17769	1.16069	1.17416	1.17161	1.17989	1.17813	1.17633	1.14299	1.16212	1.1617	1.1753	1.16866	1.17644	1.16729	1.17568	1.15059
671.783	25.4348	1.17744	1.17493	1.1642	1.17227	1.17856	1.15887	1.17536	1.17406	1.17979	1.17716	1.17765	1.14378	1.16579	1.15957	1.17598	1.16959	1.17369	1.16684	1.17557	1.14994
673.467	25.4635	1.17854	1.17372	1.16466	1.17006	1.18108	1.15934	1.17381	1.17665	1.17865	1.1776	1.17593	1.14416	1.16585	1.16156	1.17449	1.17062	1.17597	1.1636	1.17661	1.14986
675.201	25.4923	1.17466	1.17496	1.1636	1.16944	1.17927	1.15838	1.17263	1.17659	1.1788	1.17819	1.17433	1.14414	1.16601	1.16503	1.17503	1.17137	1.17609	1.16368	1.17552	1.15122
676.908	25.521	1.17541	1.17496	1.16442	1.16798	1.18038	1.16081	1.17454	1.17566	1.17907	1.17709	1.17472	1.14487	1.16709	1.16337	1.17467	1.16985	1.17476	1.1658	1.17663	1.15065
678.676	25.5498	1.17639	1.17359	1.16361	1.17107	1.18063	1.15809	1.17468	1.17359	1.17956	1.17696	1.17239	1.14499	1.16533	1.16491	1.17701	1.16954	1.1757	1.16616	1.17532	1.15129
680.414	25.5785	1.17463	1.1733	1.16395	1.17165	1.17737	1.15921	1.1749	1.17235	1.17892	1.17619	1.17461	1.14452	1.16614	1.16013	1.17434	1.17066	1.17575	1.16573	1.17871	1.14937
682.162	25.6073	1.17652	1.17645	1.16456	1.1716	1.1805	1.15987	1.17609	1.17464	1.18067	1.17717	1.17474	1.14592	1.16608	1.16353	1.17395	1.17139	1.17545	1.16567	1.17921	1.14867
683.867	25.636	1.17465	1.17572	1.16567	1.17006	1.18043	1.15918	1.17394	1.1736	1.18098	1.17662	1.17344	1.14431	1.16712	1.16363	1.17563	1.16912	1.17488	1.16611	1.17472	1.14993
685.592	25.6648	1.17481	1.17409	1.16352	1.17145	1.17781	1.15794	1.17528	1.1737	1.1811	1.17759	1.17467	1.14554	1.16335	1.15956	1.17624	1.16929	1.17606	1.16691	1.17441	1.15183
687.301	25.6935	1.17534	1.17202	1.16427	1.1719	1.17954	1.15688	1.172	1.17368	1.17797	1.17797	1.17572	1.14682	1.16451	1.16277	1.17695	1.17091	1.17847	1.16697	1.17444	1.15183
689.035	25.7222	1.17411	1.17362	1.16388	1.16986	1.17773	1.15861	1.17446	1.17421	1.17921	1.17658	1.17546	1.14472	1.16325	1.16497	1.1732	1.1699	1.17679	1.16638	1.17443	1.15296
690.766	25.751	1.17304	1.17484	1.16334	1.17095	1.17764	1.16328	1.17182	1.1759	1.17788	1.17914	1.1756	1.14239	1.16481	1.15932	1.175	1.17094	1.17793	1.16511	1.17654	1.1515
692.53	25.7797	1.17491	1.17358	1.16523	1.17058	1.17869	1.15934	1.17369	1.17449	1.17877	1.17777	1.17346	1.14359	1.16456	1.16172	1.17556	1.16894	1.17774	1.16583	1.17863	1.15217
694.241	25.8085	1.17524	1.17608	1.16255	1.17098	1.17854	1.15902	1.1713	1.17412	1.17563	1.17383	1.1736	1.14659	1.16277	1.16459	1.17515	1.16973	1.17511	1.16737	1.17657	1.1509
695.954	25.8372	1.17561	1.17491	1.16661	1.16936	1.17752	1.161	1.17468	1.17484	1.17781	1.17248	1.17814	1.14517	1.16247	1.16438	1.17561	1.16781	1.17465	1.1657	1.17748	1.15196
697.625	25.866	1.17608	1.17383	1.16416	1.1692	1.17751	1.16055	1.17577	1.17663	1.18104	1.17597	1.17853	1.14449	1.16456	1.16142	1.1763	1.17067	1.17518	1.16583	1.17694	1.14962
699.401	25.8947	1.1762	1.17492	1.16318	1.17175	1.17822	1.16164	1.17206	1.17648	1.17871	1.17812	1.17732	1.14634	1.16461	1.16503	1.17504	1.17017	1.17305	1.16549	1.17574	1.15006
701.159	25.9235	1.17769	1.1748	1.16558	1.17206	1.17889	1.16068	1.17391	1.18118	1.17792	1.17534	1.17495	1.14413	1.1634	1.16282	1.17612	1.16963	1.17647	1.16744	1.17814	1.15205
702.898	25.9522	1.17655	1.17468	1.16528	1.17119	1.17913	1.15784	1.17375	1.17435	1.18076	1.17536	1.17533	1.14474	1.16453	1.16029	1.17785	1.17045	1.17738	1.169	1.17612	1.15211
704.584	25.981	1.17577	1.17371	1.16513	1.1714	1.18064	1.15949	1.17624	1.17268	1.18035	1.1746	1.17635	1.1421	1.16548	1.16268	1.17563	1.17239	1.17534	1.16555	1.176	1.15023
706.331	26.0097	1.17598	1.17541	1.16602	1.17046	1.17716	1.15876	1.17476	1.17552	1.17735	1.1754	1.17885	1.14448	1.16219	1.16413	1.17727	1.17095	1.17565	1.16611	1.17648	1.15118
708.07	26.0384	1.17766	1.17823	1.16536	1.16955	1.17949	1.15898	1.17338	1.17345	1.17986	1.17947	1.17555	1.14717	1.16475	1.15917	1.17581	1.1696	1.17488	1.16557	1.17723	1.15164
709.767	26.0672	1.17761	1.17505	1.16668	1.171	1.17872	1.15864	1.17427	1.17666	1.17659	1.17667	1.17447	1.1463	1.16366	1.16402	1.17537	1.1686	1.1773	1.16617	1.17847	1.15196
711.485	26.0959	1.17727	1.17595	1.16479	1.17211	1.17786	1.159	1.17433	1.1732	1.17767	1.17571	1.17545	1.14505	1.16469	1.16073	1.17645	1.16925	1.17522	1.1687	1.17595	1.15025
713.218	26.1247	1.17625	1.17234	1.16231	1.17074	1.18013	1.15447	1.17336	1.17586	1.17874	1.17803	1.17385	1.14364	1.16509	1.16398	1.17535	1.16854	1.17764	1.16801	1.17899	1.15236
714.883	26.1534	1.17698	1.17333	1.16219	1.17222	1.17723	1.15742	1.17479	1.17594	1.17929	1.177	1.17472	1.1467	1.16596	1.16321	1.17356	1.17021	1.17973	1.16815	1.17777	1.15232
716.593	26.1822	1.176	1.17618	1.16425	1.17066	1.1785	1.15804	1.17557	1.17578	1.17837	1.17565	1.17314	1.14618	1.1628	1.16369	1.17502	1.16959	1.17832	1.16717	1.17613	1.14859
718.278	26.2109	1.17502	1.17564	1.16268	1.17272	1.1774	1.15841	1.17137	1.1759	1.17794	1.17792	1.17619	1.14748	1.16577	1.15993	1.17536	1.16855	1.17673	1.16706	1.17691	1.15052
720.023	26.2397	1.1779	1.17719	1.1629	1.17243	1.179	1.15959	1.17748	1.17338	1.17981	1.17891	1.17461	1.14426	1.16521	1.16253	1.17663	1.17043	1.17507	1.16731	1.17658	1.15063
721.678	26.2684	1.17582	1.17548	1.16246	1.17196	1.17898	1.15898	1.175	1.1726	1.17846	1.17708	1.17594	1.1453	1.16534	1.16107	1.17644	1.17301	1.17373	1.16617	1.17786	1.1513
723.424	26.2972	1.17682	1.17558	1.16291	1.17159	1.18002	1.16068	1.17566	1.17551	1.17955	1.17736	1.17445	1.1451	1.16514	1.16285	1.17529	1.17023	1.17686	1.16897	1.17628	1.15206
725.26	26.3259	1.17593	1.17569	1.16281	1.17095	1.17948	1.15781	1.17398	1.17582	1.17737	1.17789	1.17647	1.14549	1.16377	1.16433	1.1741	1.17191	1.17595	1.16872	1.17461	1.14904
727.061	26.3547	1.17513	1.17769	1.16479	1.17149	1.17911	1.15795	1.17544	1.17052	1.17711	1.17588	1.17287	1.14362	1.16584	1.16257	1.17601	1.17135	1.17581	1.16843	1.17635	1.1492
728.769	26.3834	1.17651	1.17609	1.16584	1.17131	1.18065	1.15932	1.17549	1.17488	1.17886	1.17893	1.17277	1.14394	1.16369	1.163	1.17867	1.16901	1.17783	1.16586	1.17688	1.15416
730.493	26.4121	1.17779	1.17626	1.16433	1.17076	1.17759	1.16328	1.17505	1.17236	1.17499	1.1784	1.1766	1.14293	1.16404	1.16163	1.17722	1.16997	1.1756	1.16572	1.17855	1.15105
732.197	26.4409	1.17607	1.1754	1.16432	1.17055	1.17752	1.15969	1.17654	1.17207	1.17769	1.17958	1.17579	1.14508	1.16594	1.1611	1.17374	1.17225	1.17929	1.16666	1.17603	1.15272
733.919	26.4696	1.17705	1.17484	1.16462	1.17126	1.17906	1.16045	1.1729	1.17263	1.179	1.17963	1.17818	1.14438	1.1647	1.161	1.1752	1.17128	1.17883	1.16829	1.17821	1.15162
735.605	26.4984	1.17677	1.17413	1.16401	1.17051	1.17764	1.1599	1.17434	1.17422	1.17929	1.17789	1.17637	1.14433	1.16601	1.15972	1.17667	1.16646	1.17726	1.16642	1.17457	1.15204
737.341	26.5271	1.1783	1.17631	1.16548	1.16872	1.18005	1.16104	1.17555	1.1738	1.17916	1.17855	1.17642	1.14448	1.16654	1.1611	1.17457	1.1681	1.17677	1.16758	1.17441	1.1517
739.055	26.5559	1.17744	1.17632	1.1649	1.16983	1.18091	1.15963	1.17407	1.17332	1.1785	1.18026	1.17493	1.14543	1.16709	1.16284	1.17625	1.17079	1.17916	1.16696	1.17575	1.14988
740.809	26.5846	1.17679	1.17536	1.16615	1.17161	1.17998	1.15993	1.17157	1.17819	1.17854	1.17683	1.17726	1.14432	1.16438	1.1622	1.17645	1.17047	1.1774	1.16769	1.17492	1.15105
742.503	26.6134	1.17739	1.17709	1.16587	1.17247	1.17931	1.15748	1.1737	1.17672	1.17953	1.17714	1.17641	1.14453	1.16474	1.16377	1.17661	1.17096	1.17939	1.16715	1.17863	1.15033
744.219	26.6421	1.17585	1.17375	1.16421	1.17067	1.17808	1.15804	1.17688	1.17559	1.17846	1.17677	1.17357	1.1435	1.16669	1.16405	1.17487	1.17207	1.17965	1.16529	1.17792	1.14969
745.967	26.6709	1.17657	1.17378	1.16493	1.16986	1.17981	1.15932	1.17507	1.17532	1.17741	1.17709	1.17363	1.14434	1.16643	1.16266	1.1757	1.17165	1.17948	1.16535	1.17595	1.15203
747.737	26.6996	1.17375	1.17667	1.16249	1.1725	1.17905	1.15969	1.17312	1.1741	1.17643	1.17775	1.17392	1.14444	1.16569	1.164	1.17608	1.1713	1.17716	1.16532	1.17657	1.15274
749.5	26.7284	1.17549	1.17656	1.16493	1.17137	1.17911	1.15961	1.17402	1.17172	1.17712	1.17797	1.17307	1.14606	1.166	1.16389	1.17793	1.17213	1.18022	1.16455	1.17481	1.15297
751.262	26.7571	1.17746	1.17586	1.16419	1.17298	1.17855	1.16248	1.17703	1.17614	1.17864	1.17734	1.17613	1.14518	1.16461	1.16114	1.17711	1.17159	1.17732	1.16493	1.17555	1.15245
752.926	26.7858	1.17669	1.17515	1.16364	1.1726	1.17992	1.16243	1.17586	1.17882	1.1791	1.1777	1.17561	1.14605	1.16404	1.16175	1.17674	1.17014	1.17746	1.1664	1.17826	1.15406
754.634	26.8146	1.17714	1.1785	1.16285	1.17038	1.17917	1.15792	1.17424	1.17787	1.17977	1.17872	1.17582	1.1449	1.16448	1.1631	1.17564	1.17199	1.17719	1.16621	1.17893	1.15351
756.393	26.8433	1.17738	1.17695	1.16412	1.16995	1.17966	1.16001	1.17489	1.1779	1.17761	1.17862	1.17479	1.14471	1.16503	1.16208	1.17446	1.17012	1.18033	1.16679	1.17628	1.15242
758.163	26.8721	1.17636	1.17771	1.16416	1.16934	1.1803	1.15987	1.17387	1.17387	1.1767	1.1777	1.17533	1.1452	1.16532	1.16286	1.17526	1.17034	1.17847	1.16605	1.17769	1.15248
759.854	26.9008	1.17631	1.17744	1.16487	1.17041	1.18037	1.15868	1.17368	1.17371	1.1791	1.179	1.17638	1.14683	1.16357	1.16318	1.17808	1.17091	1.17636	1.16662	1.17783	1.15258
761.564	26.9296	1.17471	1.17763	1.16243	1.1716	1.18146	1.15997	1.17342	1.17609	1.18158	1.17893	1.17574	1.14556	1.16237	1.16363	1.17859	1.17038	1.17723	1.16656	1.17746	1.15363
763.308	26.9583	1.17546	1.17765	1.16323	1.17115	1.18117	1.16049	1.17539	1.17624	1.17996	1.1785	1.17586	1.1433	1.16294	1.16327	1.17717	1.17087	1.17687	1.16606	1.17698	1.15359
765.071	26.9871	1.17557	1.17196	1.16376	1.17142	1.18263	1.16098	1.17605	1.17472	1.17726	1.17862	1.17557	1.14357	1.16567	1.16218	1.17647	1.17183	1.17667	1.16849	1.17469	1.15271
766.754	27.0158	1.1763	1.17418	1.16375	1.17144	1.18155	1.15908	1.17419	1.17468	1.17711	1.1775	1.17726	1.14265	1.16588	1.16293	1.17671	1.16977	1.17644	1.16675	1.17352	1.15229
768.46	27.0446	1.17683	1.17665	1.16473	1.1719	1.17974	1.15899	1.17537	1.17576	1.17884	1.17765	1.1777	1.14403	1.16454	1.16332	1.17648	1.16999	1.17833	1.16546	1.17639	1.15129
770.192	27.0733	1.17675	1.17564	1.16312	1.17205	1.17984	1.16049	1.17669	1.17459	1.18	1.17764	1.1761	1.14561	1.1644	1.16207	1.17602	1.17273	1.17927	1.16808	1.17688	1.15262
771.921	27.102	1.17783	1.17273	1.16236	1.17133	1.18086	1.16056	1.17577	1.17487	1.1802	1.17695	1.17596	1.14535	1.16367	1.16309	1.17635	1.17308	1.17762	1.16856	1.17632	1.15237
773.607	27.1308	1.17816	1.17339	1.16448	1.17134	1.18096	1.1612	1.1744	1.17714	1.18024	1.17761	1.17657	1.14538	1.1644	1.16386	1.17681	1.17303	1.17743	1.16825	1.17763	1.1502
775.289	27.1595	1.17757	1.17549	1.1654	1.17157	1.18016	1.16182	1.17387	1.17751	1.18033	1.17821	1.17515	1.14405	1.1655	1.16098	1.17655	1.17247	1.17689	1.16629	1.17789	1.15013
777.061	27.1883	1.17872	1.17395	1.16382	1.17191	1.18134	1.162	1.17554	1.17765	1.17995	1.17771	1.17377	1.14467	1.1651	1.16044	1.17515	1.17112	1.17656	1.16639	1.17587	1.15116
778.797	27.217	1.18008	1.17485	1.16297	1.17241	1.18148	1.16049	1.17581	1.17576	1.17894	1.17733	1.17511	1.14548	1.16527	1.16295	1.17486	1.16987	1.17732	1.16803	1.17686	1.15231
780.487	27.2458	1.1768	1.17539	1.1654	1.17064	1.18035	1.15947	1.17408	1.17419	1.17883	1.17751	1.17407	1.14418	1.16422	1.16548	1.17624	1.16917	1.1785	1.16897	1.17435	1.15087
782.251	27.2745	1.17599	1.17564	1.16509	1.16917	1.18008	1.15996	1.17367	1.17679	1.17789	1.17835	1.17587	1.1442	1.16398	1.16417	1.17585	1.17104	1.17612	1.1668	1.17578	1.15376
783.985	27.3033	1.1751	1.17271	1.16419	1.17103	1.18055	1.15834	1.17299	1.17638	1.17897	1.17955	1.17642	1.14497	1.16465	1.16274	1.17651	1.17171	1.17582	1.16519	1.17652	1.15348
785.691	27.332	1.17427	1.17184	1.16375	1.17245	1.1815	1.16014	1.17293	1.17665	1.17986	1.17956	1.17562	1.14393	1.16574	1.16236	1.17584	1.172	1.17585	1.16668	1.17897	1.15135
787.449	27.3608	1.17838	1.17611	1.1654	1.17316	1.18017	1.15931	1.17509	1.17425	1.17783	1.17928	1.17663	1.14265	1.16592	1.16372	1.17462	1.17239	1.17633	1.16714	1.17622	1.15225
789.193	27.3895	1.18007	1.17676	1.16614	1.17188	1.17937	1.15843	1.17505	1.17375	1.17834	1.17855	1.17527	1.14427	1.16778	1.16317	1.17543	1.16962	1.17689	1.1685	1.17624	1.15448
790.893	27.4183	1.17617	1.17546	1.16276	1.17143	1.17912	1.15959	1.17487	1.1772	1.18075	1.17682	1.17447	1.14441	1.16462	1.16328	1.17564	1.17013	1.17815	1.1687	1.17761	1.15393
792.653	27.447	1.17692	1.17571	1.16404	1.17343	1.18023	1.16016	1.17412	1.17397	1.18062	1.17695	1.17333	1.14407	1.16245	1.16231	1.17652	1.17047	1.17665	1.1675	1.17732	1.15106
794.331	27.4757	1.17566	1.17429	1.16363	1.17083	1.17999	1.16134	1.17453	1.17473	1.17779	1.17816	1.17422	1.1427	1.16356	1.16365	1.17629	1.17129	1.17739	1.1689	1.17901	1.15249
795.965	27.5045	1.17599	1.17322	1.16384	1.16974	1.18203	1.16034	1.17501	1.17398	1.17601	1.17741	1.17642	1.14548	1.16604	1.16526	1.17682	1.17093	1.17679	1.16936	1.17689	1.15209
797.69	27.5332	1.17862	1.17538	1.16549	1.17099	1.18131	1.15825	1.17676	1.17546	1.17842	1.17892	1.17481	1.14595	1.16611	1.16371	1.17731	1.17139	1.17658	1.16633	1.17772	1.15406
799.411	27.562	1.17958	1.17714	1.16489	1.1718	1.18331	1.16018	1.17826	1.17507	1.18088	1.17899	1.17247	1.14555	1.16425	1.16211	1.17566	1.1709	1.17592	1.16752	1.17661	1.15312
801.148	27.5907	1.1792	1.17505	1.16537	1.17076	1.18139	1.15799	1.17754	1.17531	1.17902	1.17924	1.17274	1.14496	1.16478	1.16375	1.17699	1.17084	1.17582	1.1688	1.17581	1.1536
802.851	27.6195	1.181	1.17514	1.16676	1.17147	1.18163	1.15818	1.17591	1.17292	1.17785	1.17779	1.17341	1.14313	1.16606	1.16231	1.17412	1.1715	1.17814	1.16706	1.17725	1.15201
804.604	27.6482	1.17849	1.17706	1.16711	1.17115	1.18015	1.15902	1.17536	1.1763	1.18064	1.178	1.17322	1.1439	1.16426	1.1623	1.17818	1.17133	1.17646	1.16904	1.17712	1.1494
806.332	27.677	1.17799	1.17639	1.16728	1.17174	1.17918	1.15721	1.17496	1.17571	1.1771	1.17685	1.17634	1.14321	1.16562	1.16296	1.176	1.17223	1.17686	1.16739	1.17483	1.15022
808.102	27.7057	1.17902	1.17678	1.16577	1.17215	1.18228	1.161	1.17691	1.17453	1.17794	1.17568	1.17608	1.14345	1.163	1.16457	1.1768	1.17246	1.17745	1.16813	1.17277	1.15058
809.852	27.7345	1.17879	1.17686	1.16545	1.17269	1.18108	1.16072	1.17491	1.17374	1.18143	1.17695	1.17448	1.14558	1.16467	1.16235	1.17511	1.17151	1.17921	1.16608	1.17728	1.15565
811.584	27.7632	1.17862	1.1752	1.16388	1.17149	1.18305	1.16073	1.17424	1.17764	1.18063	1.17802	1.17552	1.14586	1.16236	1.16218	1.17774	1.17218	1.17815	1.16576	1.17764	1.15406
813.275	27.792	1.17917	1.17567	1.16479	1.17051	1.18303	1.16114	1.17636	1.17702	1.18092	1.17918	1.17533	1.14564	1.16517	1.16215	1.17547	1.1712	1.17692	1.1696	1.17805	1.15386
815.019	27.8207	1.17588	1.17496	1.16466	1.17102	1.1777	1.16143	1.1772	1.17373	1.17838	1.17787	1.17451	1.14612	1.16472	1.16261	1.17363	1.17068	1.1761	1.16787	1.17963	1.15262
816.708	27.8494	1.17869	1.17603	1.16609	1.17229	1.17996	1.15887	1.17758	1.17353	1.18042	1.17975	1.17623	1.14459	1.16574	1.16553	1.17762	1.1712	1.17699	1.16787	1.17615	1.154
818.46	27.8782	1.17945	1.17897	1.16406	1.17299	1.18226	1.16119	1.17596	1.17306	1.17813	1.1794	1.17859	1.14475	1.16833	1.16818	1.17774	1.17271	1.17802	1.16728	1.17783	1.15203
820.189	27.9069	1.18035	1.17865	1.16282	1.17122	1.18139	1.16122	1.1741	1.1771	1.18049	1.17755	1.17861	1.14428	1.16613	1.1629	1.17711	1.17371	1.17722	1.16718	1.17792	1.15252
821.96	27.9357	1.1773	1.17537	1.16579	1.17298	1.18067	1.16084	1.17397	1.17758	1.18181	1.17615	1.17572	1.14528	1.16537	1.16275	1.17646	1.1715	1.17953	1.1656	1.17762	1.15271
823.688	27.9644	1.17659	1.17576	1.16675	1.17244	1.17761	1.15818	1.17644	1.17642	1.17863	1.17668	1.17583	1.14805	1.17065	1.16384	1.17678	1.1716	1.17574	1.17018	1.17883	1.15407
825.404	27.9932	1.17726	1.17503	1.16503	1.17216	1.1813	1.1623	1.17734	1.17744	1.1785	1.1774	1.17257	1.14621	1.16693	1.16491	1.17633	1.17107	1.17835	1.16937	1.17935	1.15387
827.071	28.0219	1.178	1.17601	1.16622	1.17139	1.1833	1.16123	1.17771	1.17731	1.18067	1.17722	1.17642	1.14584	1.16393	1.16268	1.17562	1.17253	1.17518	1.1704	1.1775	1.14976
828.782	28.0507	1.17613	1.17718	1.16448	1.17228	1.18057	1.16063	1.17437	1.17588	1.17924	1.18043	1.17675	1.14518	1.16681	1.1629	1.17581	1.17167	1.17489	1.16844	1.17747	1.15117
830.484	28.0794	1.17691	1.17631	1.16455	1.17233	1.18055	1.15949	1.17664	1.17786	1.17957	1.17942	1.17757	1.14544	1.16417	1.15982	1.17671	1.17264	1.1771	1.16501	1.17463	1.15299
832.219	28.1082	1.17906	1.17871	1.16252	1.17189	1.18264	1.16049	1.17316	1.17631	1.18035	1.18166	1.17734	1.14317	1.16486	1.16078	1.17571	1.17168	1.1774	1.16729	1.17427	1.15404
833.928	28.1369	1.17878	1.17742	1.16484	1.17273	1.18383	1.15641	1.17364	1.1756	1.17667	1.17755	1.17598	1.14551	1.1678	1.16525	1.1781	1.17145	1.17952	1.16994	1.17848	1.15387
835.705	28.1656	1.17792	1.17405	1.16537	1.17346	1.18035	1.16211	1.17533	1.17855	1.17994	1.18038	1.17487	1.14518	1.16473	1.16398	1.17823	1.17225	1.18035	1.16861	1.17733	1.15285
837.493	28.1944	1.17897	1.17387	1.16521	1.17125	1.17985	1.16038	1.17635	1.17813	1.17958	1.17861	1.1755	1.14352	1.16626	1.16109	1.17623	1.17198	1.17827	1.16841	1.18088	1.15365
839.26	28.2231	1.17667	1.17448	1.16432	1.17127	1.17695	1.16135	1.17442	1.17813	1.18056	1.17642	1.17591	1.14148	1.16453	1.16152	1.17625	1.17178	1.17458	1.16862	1.17805	1.15279
840.955	28.2519	1.1773	1.1747	1.16502	1.17148	1.17925	1.16201	1.1751	1.1777	1.17919	1.18016	1.17723	1.14271	1.16604	1.16295	1.17941	1.1723	1.17743	1.16769	1.17874	1.15305
842.669	28.2806	1.17682	1.17569	1.16588	1.17346	1.17768	1.16315	1.17612	1.17388	1.17727	1.17568	1.17709	1.14265	1.16361	1.1613	1.17656	1.17348	1.17733	1.16802	1.17556	1.1534
844.356	28.3094	1.17693	1.17658	1.16491	1.17212	1.17918	1.16193	1.17657	1.17575	1.17873	1.17832	1.17589	1.14507	1.16481	1.16334	1.17793	1.17191	1.17785	1.1689	1.178	1.15279
846.057	28.3381	1.17504	1.17594	1.16271	1.16808	1.18152	1.15762	1.17617	1.17643	1.1772	1.17711	1.17411	1.14715	1.16547	1.16216	1.17826	1.17281	1.17859	1.16745	1.17552	1.15322
847.715	28.3669	1.17623	1.17392	1.16401	1.17183	1.18042	1.15788	1.17583	1.17724	1.17864	1.17835	1.17441	1.14645	1.16562	1.16296	1.17826	1.16882	1.1797	1.16683	1.1785	1.15083
849.413	28.3956	1.17973	1.17564	1.16794	1.17157	1.18118	1.15997	1.17503	1.17424	1.17923	1.1812	1.17572	1.14444	1.16604	1.16194	1.17746	1.17121	1.17915	1.16797	1.17985	1.15137
851.152	28.4244	1.17916	1.17653	1.16639	1.17274	1.18063	1.15945	1.17823	1.1754	1.17946	1.17831	1.17773	1.14297	1.16575	1.16336	1.1762	1.17427	1.17837	1.1691	1.17872	1.15151
852.922	28.4531	1.17645	1.17551	1.16508	1.17011	1.17928	1.1629	1.17421	1.17574	1.17803	1.17928	1.17793	1.14288	1.16599	1.16205	1.17643	1.17412	1.17879	1.16619	1.17792	1.15045
854.655	28.4819	1.1753	1.17729	1.16596	1.17095	1.18141	1.16177	1.17367	1.17766	1.17846	1.17928	1.17618	1.14468	1.16658	1.16188	1.17578	1.17079	1.17704	1.16572	1.17859	1.15499
856.406	28.5106	1.17759	1.1773	1.16516	1.1734	1.18468	1.16251	1.17191	1.17463	1.17813	1.17891	1.17717	1.14501	1.16838	1.16406	1.17707	1.17172	1.17736	1.16835	1.17899	1.15409
858.082	28.5393	1.17803	1.17812	1.16435	1.17172	1.18304	1.1622	1.17533	1.17759	1.17723	1.17767	1.17627	1.14536	1.16861	1.16383	1.17396	1.17023	1.17732	1.16529	1.17765	1.15219
859.804	28.5681	1.17713	1.17536	1.16755	1.17114	1.18209	1.16314	1.17461	1.17774	1.17963	1.17785	1.17453	1.14506	1.16645	1.16464	1.17719	1.17171	1.17716	1.16681	1.17675	1.15427
861.596	28.5968	1.17825	1.17576	1.16761	1.17216	1.18142	1.16156	1.17431	1.17712	1.17911	1.17871	1.17723	1.14236	1.16725	1.16215	1.17667	1.17135	1.17801	1.16583	1.17539	1.15214
863.388	28.6256	1.17748	1.17668	1.16726	1.17159	1.18239	1.15827	1.17318	1.17487	1.17766	1.17981	1.17762	1.14322	1.16599	1.16257	1.17488	1.17256	1.17783	1.16786	1.17444	1.15448
865.119	28.6543	1.17793	1.17548	1.16602	1.1718	1.18091	1.16016	1.17577	1.17537	1.1799	1.178	1.17635	1.14443	1.16635	1.16372	1.17506	1.17197	1.17811	1.16602	1.17706	1.15186
866.864	28.6831	1.17599	1.17519	1.16587	1.17131	1.18142	1.16164	1.17184	1.17756	1.17919	1.17674	1.17547	1.14554	1.16738	1.16061	1.17489	1.17126	1.17646	1.16786	1.17587	1.1531
868.549	28.7118	1.17717	1.17501	1.1656	1.17027	1.18199	1.162	1.17215	1.17856	1.17871	1.17685	1.17801	1.14162	1.16494	1.16241	1.17677	1.1721	1.17591	1.16732	1.17763	1.15017
870.264	28.7406	1.17841	1.17594	1.165	1.17038	1.18369	1.15799	1.17426	1.17662	1.17733	1.17899	1.17754	1.14325	1.16374	1.16266	1.17663	1.17259	1.17576	1.16775	1.17669	1.15165
871.948	28.7693	1.17856	1.17512	1.16401	1.17215	1.18177	1.15946	1.17606	1.17597	1.17814	1.1788	1.17696	1.1444	1.1652	1.16351	1.17595	1.17345	1.17676	1.16711	1.17383	1.15301
873.661	28.7981	1.18102	1.17626	1.16587	1.17086	1.18124	1.15869	1.17539	1.17676	1.1789	1.17677	1.17718	1.14445	1.16449	1.16391	1.17601	1.17367	1.17598	1.16792	1.17334	1.15388
875.357	28.8268	1.17995	1.17649	1.1662	1.17219	1.18133	1.15925	1.17542	1.17595	1.18085	1.17675	1.17728	1.14398	1.16594	1.16364	1.17619	1.17241	1.17508	1.16726	1.17738	1.15302
876.985	28.8556	1.17836	1.17644	1.16651	1.17134	1.18135	1.15965	1.17569	1.17524	1.18078	1.178	1.1761	1.14471	1.16542	1.16332	1.17644	1.17176	1.17763	1.1679	1.17893	1.15198
878.718	28.8843	1.17812	1.17638	1.16537	1.17089	1.18164	1.16041	1.17538	1.1776	1.17902	1.1769	1.17506	1.1439	1.16547	1.16343	1.17686	1.17075	1.17952	1.167	1.1797	1.15149
880.506	28.913	1.17839	1.17747	1.16551	1.17126	1.18071	1.15887	1.17608	1.17729	1.1785	1.17577	1.17554	1.14181	1.16812	1.16329	1.1774	1.16911	1.17701	1.16691	1.17881	1.15061
882.176	28.9418	1.17715	1.17776	1.16566	1.1704	1.17994	1.15881	1.17664	1.17742	1.17783	1.17709	1.17594	1.14265	1.16792	1.16274	1.17701	1.16981	1.17614	1.16917	1.17684	1.15007
883.858	28.9705	1.17578	1.17716	1.16351	1.17077	1.18056	1.16107	1.17675	1.17748	1.17748	1.17835	1.17508	1.14473	1.16601	1.16328	1.17741	1.17254	1.17602	1.1685	1.17755	1.15155
885.643	28.9993	1.17691	1.17707	1.16374	1.17081	1.18121	1.16143	1.17601	1.17676	1.17816	1.17868	1.17532	1.14472	1.16612	1.16297	1.17779	1.1731	1.17541	1.16759	1.18004	1.15151
887.437	29.028	1.17669	1.17587	1.16614	1.1714	1.18152	1.16196	1.17578	1.17767	1.17866	1.17869	1.17622	1.14399	1.16625	1.16147	1.17702	1.17169	1.17771	1.16933	1.17807	1.15364
889.213	29.0568	1.17734	1.17509	1.16449	1.17254	1.18333	1.16062	1.17642	1.17631	1.17886	1.17898	1.17608	1.14518	1.16569	1.16154	1.17616	1.17273	1.17791	1.16963	1.1768	1.15319
890.972	29.0855	1.1783	1.17655	1.16299	1.17311	1.1825	1.16056	1.17557	1.17662	1.17877	1.17852	1.17845	1.14463	1.1646	1.16412	1.17593	1.17224	1.17752	1.16915	1.17783	1.15309
892.651	29.1143	1.17794	1.17712	1.16493	1.17323	1.18036	1.16146	1.17501	1.17794	1.1791	1.17892	1.17863	1.14383	1.16475	1.16497	1.17654	1.17076	1.17762	1.16886	1.17939	1.15381
894.335	29.143	1.17774	1.17684	1.16709	1.17243	1.1808	1.16069	1.17577	1.17657	1.17975	1.17919	1.17563	1.14579	1.16653	1.16362	1.1764	1.17107	1.17843	1.16734	1.17639	1.15286
896.081	29.1718	1.1781	1.17622	1.16567	1.17154	1.18195	1.1615	1.17722	1.17462	1.17984	1.17955	1.17767	1.14494	1.167	1.16552	1.17669	1.17019	1.17915	1.16672	1.17378	1.1516
897.822	29.2005	1.17845	1.17698	1.16377	1.17013	1.18129	1.16058	1.17758	1.17532	1.1798	1.17955	1.17826	1.14364	1.16742	1.16427	1.17609	1.17074	1.17778	1.16539	1.17745	1.15188
899.562	29.2292	1.17805	1.17782	1.1641	1.17051	1.1802	1.15951	1.17799	1.17523	1.18085	1.17831	1.17583	1.14554	1.16645	1.16236	1.17543	1.1719	1.17701	1.16609	1.17863	1.15479
901.294	29.258	1.17712	1.17635	1.16477	1.17248	1.18054	1.16042	1.17845	1.17614	1.18111	1.17686	1.17624	1.14515	1.16702	1.16336	1.17599	1.17261	1.17759	1.1686	1.17678	1.15203
902.998	29.2867	1.17722	1.17722	1.16437	1.17185	1.18035	1.1597	1.17774	1.17786	1.18138	1.17533	1.17492	1.14575	1.16698	1.16336	1.1765	1.17253	1.17882	1.16945	1.17753	1.1515
904.686	29.3155	1.17834	1.17899	1.1639	1.1707	1.17988	1.16054	1.17707	1.17695	1.18199	1.17777	1.17392	1.1464	1.16597	1.16266	1.17665	1.1713	1.1765	1.16795	1.17977	1.15265
906.395	29.3442	1.17779	1.17778	1.16486	1.17042	1.18129	1.16135	1.1754	1.17554	1.17987	1.17846	1.17639	1.14574	1.16501	1.16412	1.17657	1.17107	1.17713	1.16871	1.17877	1.15228
908.083	29.373	1.1781	1.17582	1.16236	1.17267	1.18134	1.16208	1.1766	1.17722	1.17931	1.18052	1.1795	1.14448	1.16563	1.16529	1.17683	1.17383	1.17555	1.16696	1.17787	1.1532
909.856	29.4017	1.17874	1.17542	1.16536	1.17138	1.18313	1.15961	1.17918	1.1741	1.17937	1.17989	1.17743	1.14437	1.17016	1.16503	1.17658	1.17315	1.17545	1.16736	1.17609	1.15378
911.611	29.4305	1.17855	1.17477	1.16431	1.17303	1.18216	1.15943	1.17796	1.17355	1.17908	1.17895	1.17543	1.14463	1.17004	1.16293	1.17861	1.173	1.17862	1.16647	1.17927	1.15423
913.319	29.4592	1.17725	1.17648	1.16621	1.17124	1.18193	1.16012	1.17766	1.17587	1.17937	1.1776	1.17466	1.14471	1.16646	1.16378	1.17869	1.17534	1.17956	1.16658	1.18171	1.15467
914.989	29.488	1.17779	1.17845	1.16622	1.17057	1.18345	1.15945	1.17668	1.17579	1.17992	1.17783	1.17455	1.14264	1.16542	1.16448	1.17697	1.1733	1.17912	1.16815	1.17781	1.15414
916.731	29.5167	1.17827	1.17543	1.16672	1.1712	1.18118	1.16136	1.17494	1.17488	1.17779	1.17796	1.17735	1.14465	1.16454	1.16418	1.17714	1.17255	1.17826	1.16817	1.17941	1.15354
918.422	29.5455	1.17766	1.17362	1.16788	1.16995	1.18191	1.16218	1.17557	1.17545	1.17865	1.17731	1.17952	1.14679	1.16282	1.16356	1.17679	1.17229	1.17679	1.16666	1.17904	1.1517
920.186	29.5742	1.17698	1.17528	1.16476	1.17254	1.18238	1.16432	1.17876	1.1775	1.1791	1.17783	1.17895	1.14463	1.16509	1.1644	1.17494	1.17152	1.17537	1.16795	1.17826	1.15161
921.927	29.6029	1.17852	1.17526	1.16591	1.17235	1.18466	1.16188	1.17686	1.17684	1.17942	1.17814	1.17683	1.14407	1.16905	1.16517	1.17587	1.17383	1.17997	1.1681	1.17823	1.15479
923.676	29.6317	1.1749	1.17746	1.16682	1.17431	1.18054	1.1607	1.17586	1.17733	1.17658	1.18047	1.17514	1.14217	1.1677	1.16606	1.17562	1.17396	1.17701	1.16869	1.17919	1.15306
925.402	29.6604	1.17473	1.1776	1.16536	1.17303	1.18036	1.15907	1.17655	1.17713	1.17919	1.17884	1.17403	1.14305	1.16748	1.1649	1.1771	1.17238	1.17784	1.16863	1.17728	1.15213
927.116	29.6892	1.17683	1.17554	1.16724	1.17401	1.17999	1.16059	1.17598	1.17533	1.18032	1.17806	1.17422	1.14229	1.1699	1.16582	1.1759	1.17135	1.1772	1.16744	1.17666	1.15155
928.79	29.7179	1.17686	1.17599	1.16616	1.17467	1.17835	1.16302	1.17544	1.17718	1.17817	1.17685	1.17724	1.14233	1.16534	1.16526	1.17933	1.17199	1.17828	1.1689	1.1789	1.15272
930.527	29.7467	1.17903	1.17525	1.167	1.17256	1.18103	1.15922	1.1724	1.17517	1.18133	1.1778	1.1776	1.14382	1.16564	1.16319	1.18044	1.17255	1.1797	1.16856	1.17762	1.15358
932.249	29.7754	1.17978	1.17628	1.16742	1.17132	1.18005	1.156	1.17388	1.17654	1.18255	1.1802	1.17725	1.14297	1.16806	1.16489	1.17567	1.1724	1.17785	1.16645	1.17669	1.15276
934.007	29.8042	1.17659	1.17593	1.16626	1.17315	1.1818	1.16224	1.17738	1.17738	1.18	1.17681	1.18048	1.14203	1.16292	1.16592	1.17732	1.17232	1.17655	1.16505	1.17461	1.15367
935.742	29.8329	1.17692	1.17832	1.16405	1.17147	1.18365	1.15977	1.17692	1.17732	1.18025	1.17694	1.17471	1.14417	1.16711	1.16512	1.17713	1.17069	1.1785	1.16782	1.18018	1.15245
937.491	29.8617	1.17733	1.17678	1.16486	1.17138	1.18178	1.16231	1.17557	1.17549	1.1788	1.17966	1.17796	1.14399	1.16416	1.16532	1.17856	1.17281	1.17874	1.16822	1.17861	1.15282
939.209	29.8904	1.17847	1.17698	1.16643	1.17236	1.18189	1.1594	1.17407	1.1775	1.17789	1.17759	1.17658	1.14467	1.169	1.16495	1.17633	1.17289	1.18024	1.17032	1.17817	1.15098
940.954	29.9192	1.17877	1.17593	1.16504	1.17361	1.18014	1.16278	1.17602	1.17613	1.18035	1.17966	1.17524	1.14267	1.1659	1.16243	1.17716	1.17363	1.17842	1.17132	1.17873	1.15219
942.672	29.9479	1.18091	1.17859	1.16526	1.17317	1.18331	1.16034	1.17745	1.17701	1.17944	1.17918	1.17611	1.14324	1.16706	1.16359	1.17663	1.17084	1.17712	1.17107	1.1796	1.15044
944.358	29.9766	1.17866	1.17823	1.16498	1.17448	1.18239	1.16337	1.17999	1.17397	1.18007	1.18089	1.17388	1.14401	1.16789	1.16482	1.17656	1.17066	1.18048	1.16838	1.17762	1.15284
946.069	30.0054	1.17719	1.17853	1.16518	1.1733	1.18176	1.16355	1.17911	1.17753	1.18304	1.17812	1.17788	1.14308	1.16555	1.16475	1.17653	1.17231	1.17856	1.16781	1.17879	1.15249
947.814	30.0341	1.17907	1.17705	1.16505	1.17228	1.18009	1.15907	1.17379	1.17622	1.17935	1.17984	1.17427	1.14516	1.16695	1.163	1.17624	1.1729	1.17953	1.16766	1.17748	1.15351
949.566	30.0629	1.18008	1.17777	1.16653	1.17158	1.1814	1.16219	1.17466	1.17857	1.17854	1.1804	1.17433	1.1417	1.16511	1.16328	1.17608	1.17175	1.17828	1.1658	1.17852	1.15295
951.319	30.0916	1.17855	1.17645	1.16919	1.17139	1.18209	1.15954	1.17895	1.17798	1.1769	1.18209	1.17496	1.14428	1.16903	1.16254	1.17811	1.17074	1.18006	1.16872	1.17842	1.15149
953.036	30.1204	1.17765	1.17843	1.16788	1.17114	1.18321	1.16015	1.1782	1.17517	1.17991	1.17943	1.17751	1.14167	1.16754	1.16184	1.17709	1.17209	1.18036	1.17008	1.17819	1.15142
954.818	30.1491	1.17827	1.1771	1.1666	1.1712	1.18183	1.16168	1.17835	1.174	1.18204	1.18118	1.17629	1.14285	1.16576	1.16418	1.17784	1.17277	1.18037	1.16712	1.17796	1.15073
956.499	30.1779	1.17757	1.17767	1.16654	1.17204	1.17957	1.15993	1.17481	1.17501	1.18194	1.17889	1.1743	1.14439	1.16826	1.16578	1.17891	1.17221	1.17886	1.16707	1.17784	1.15128
958.217	30.2066	1.18089	1.17402	1.1655	1.17264	1.18162	1.16386	1.17864	1.17744	1.17905	1.18225	1.17703	1.14234	1.1679	1.16544	1.17816	1.17223	1.17708	1.1677	1.1773	1.15425
959.868	30.2354	1.17927	1.17703	1.16438	1.172	1.18193	1.16266	1.17907	1.17517	1.17912	1.17733	1.17476	1.14538	1.16583	1.16493	1.17703	1.17409	1.17476	1.16746	1.17671	1.1534
961.565	30.2641	1.17878	1.17597	1.16557	1.17307	1.17922	1.16053	1.17798	1.17678	1.18051	1.17682	1.1793	1.14355	1.16475	1.16738	1.17749	1.17087	1.17768	1.16935	1.17897	1.1538
963.313	30.2928	1.1807	1.17686	1.16562	1.1722	1.18313	1.15908	1.17779	1.17311	1.1783	1.178	1.17844	1.1457	1.16777	1.16201	1.17567	1.17063	1.17775	1.1682	1.17921	1.15345
965.079	30.3216	1.17899	1.17733	1.16832	1.17184	1.1818	1.16016	1.17645	1.17831	1.1792	1.17807	1.17847	1.14578	1.1692	1.16192	1.17802	1.17142	1.1776	1.16586	1.17869	1.15074
966.867	30.3503	1.17907	1.17764	1.16778	1.17152	1.18052	1.16041	1.17595	1.1792	1.17997	1.17759	1.17753	1.14169	1.16776	1.15942	1.1782	1.17161	1.17527	1.16871	1.17947	1.15341
968.608	30.3791	1.17799	1.17717	1.16653	1.17262	1.18235	1.16066	1.17232	1.1794	1.18057	1.17802	1.17874	1.14366	1.16427	1.16344	1.17589	1.17137	1.1771	1.16853	1.17845	1.15222
970.235	30.4078	1.17872	1.17774	1.16535	1.17232	1.18281	1.16107	1.17626	1.17671	1.1814	1.17596	1.17782	1.14221	1.16433	1.16958	1.17485	1.17211	1.17864	1.17062	1.17516	1.15184
971.921	30.4366	1.17951	1.17604	1.16605	1.17269	1.18187	1.16417	1.17812	1.17317	1.18066	1.1782	1.17736	1.14528	1.16634	1.16528	1.17519	1.17361	1.17884	1.17073	1.17775	1.15321
973.689	30.4653	1.17897	1.17775	1.16671	1.17346	1.18205	1.16226	1.17737	1.17471	1.18082	1.17977	1.17653	1.14478	1.16772	1.1607	1.17583	1.17113	1.17868	1.16866	1.1777	1.15291
975.468	30.4941	1.17804	1.17502	1.16887	1.17356	1.18304	1.16327	1.17932	1.17623	1.18311	1.1811	1.17856	1.1444	1.16394	1.16314	1.17714	1.17191	1.17749	1.16863	1.17761	1.15192
977.186	30.5228	1.17907	1.17591	1.16805	1.17204	1.18164	1.16146	1.17724	1.17599	1.18194	1.17909	1.17888	1.14361	1.1642	1.16637	1.17684	1.17173	1.17877	1.16507	1.17818	1.15219
978.901	30.5516	1.17618	1.17474	1.16781	1.17451	1.18207	1.16107	1.17721	1.17884	1.17994	1.17936	1.17621	1.14439	1.16767	1.16544	1.17649	1.16981	1.17961	1.16742	1.17957	1.15087
980.579	30.5803	1.17673	1.17469	1.16509	1.17263	1.18087	1.16167	1.17601	1.17808	1.17844	1.18025	1.17618	1.14222	1.16784	1.1625	1.1756	1.17045	1.18075	1.16562	1.17961	1.15069
982.258	30.6091	1.17715	1.17543	1.16508	1.17251	1.18237	1.16129	1.1791	1.17969	1.17978	1.17891	1.17568	1.14359	1.16768	1.16387	1.17861	1.17009	1.17843	1.16829	1.17907	1.15186
984.031	30.6378	1.17605	1.17654	1.16466	1.17295	1.18251	1.16029	1.17673	1.17643	1.17961	1.18023	1.17775	1.14277	1.16681	1.16532	1.1759	1.17448	1.17536	1.16861	1.17947	1.15239
985.807	30.6665	1.17821	1.17495	1.16677	1.17401	1.18393	1.1622	1.17673	1.17807	1.18055	1.18005	1.17893	1.1419	1.16616	1.16339	1.17823	1.17305	1.17832	1.16895	1.17913	1.15296
987.487	30.6953	1.17729	1.17525	1.16652	1.17135	1.18196	1.16248	1.17696	1.1757	1.18007	1.17946	1.17843	1.14284	1.16455	1.16205	1.17835	1.1715	1.17569	1.16937	1.18052	1.1502
989.195	30.724	1.17901	1.17814	1.16713	1.17174	1.18101	1.16184	1.17547	1.17647	1.18041	1.17741	1.17761	1.14186	1.16691	1.16218	1.17719	1.17188	1.17819	1.16909	1.17937	1.15105
990.933	30.7528	1.17802	1.17849	1.16465	1.17371	1.18125	1.16228	1.17595	1.17736	1.17837	1.1778	1.17714	1.14308	1.16788	1.16153	1.17714	1.17196	1.17955	1.16676	1.17765	1.15466
992.686	30.7815	1.17886	1.18016	1.16711	1.17181	1.18393	1.16167	1.17459	1.1755	1.17919	1.17865	1.17624	1.14243	1.16659	1.16307	1.17599	1.17317	1.18014	1.1669	1.17976	1.15374
994.388	30.8103	1.17908	1.17899	1.16669	1.17241	1.18149	1.16259	1.17634	1.17653	1.18117	1.17981	1.17506	1.14299	1.1657	1.16438	1.17645	1.17231	1.17446	1.16664	1.17609	1.14885
996.129	30.839	1.17833	1.17729	1.16459	1.17407	1.18169	1.16152	1.17657	1.1774	1.18021	1.17799	1.17499	1.14354	1.16803	1.16636	1.17668	1.17267	1.1752	1.16877	1.17715	1.15127
997.881	30.8678	1.17788	1.1759	1.16452	1.17515	1.18337	1.16144	1.17444	1.17982	1.17977	1.17915	1.17547	1.14446	1.16639	1.16377	1.17904	1.17282	1.17649	1.16919	1.1779	1.1531
999.645	30.8965	1.17852	1.1753	1.16523	1.17186	1.18172	1.16166	1.17518	1.17886	1.18068	1.1804	1.17585	1.14357	1.1662	1.16433	1.17884	1.17117	1.17782	1.17092	1.17837	1.15407
1001.27	30.9253	1.1794	1.17545	1.16746	1.17195	1.18284	1.16198	1.17861	1.17674	1.18051	1.17977	1.17844	1.14394	1.16692	1.16317	1.17738	1.17201	1.18033	1.16825	1.18141	1.15191
1002.93	30.954	1.18058	1.17741	1.16799	1.17108	1.18399	1.16341	1.17934	1.17575	1.18128	1.17797	1.181	1.14549	1.16746	1.16249	1.17796	1.17216	1.1779	1.16766	1.17948	1.1527
1004.71	30.9828	1.17819	1.17944	1.16657	1.17183	1.18199	1.16191	1.17751	1.17727	1.18035	1.17804	1.17958	1.14457	1.16876	1.16189	1.17735	1.17186	1.17748	1.16712	1.17763	1.15232
1006.5	31.0115	1.17638	1.17728	1.16544	1.17339	1.18192	1.16266	1.17577	1.17585	1.17918	1.17997	1.17861	1.14385	1.16732	1.16274	1.17836	1.17197	1.17926	1.16854	1.17897	1.15111
1008.22	31.0402	1.17719	1.17765	1.16487	1.17397	1.18231	1.16224	1.17662	1.17526	1.17992	1.17961	1.179	1.1441	1.1664	1.16327	1.17782	1.17215	1.17955	1.16875	1.17885	1.15148
1009.95	31.069	1.17836	1.1785	1.16529	1.17386	1.18223	1.16112	1.17803	1.17732	1.1813	1.17915	1.17808	1.14366	1.16783	1.1642	1.17692	1.17279	1.18036	1.16828	1.17731	1.15408
1011.7	31.0977	1.1798	1.17838	1.1659	1.17318	1.18195	1.1616	1.17826	1.1782	1.18124	1.17816	1.17705	1.14286	1.16986	1.1661	1.17807	1.17197	1.1814	1.1701	1.1772	1.15486
1013.45	31.1265	1.18024	1.17818	1.16714	1.1727	1.1824	1.15908	1.1791	1.17792	1.18064	1.17661	1.17564	1.1423	1.169	1.16588	1.17715	1.1714	1.17922	1.1693	1.17758	1.15379
1015.13	31.1552	1.17832	1.17805	1.16825	1.17264	1.18172	1.15996	1.17786	1.17741	1.17981	1.17724	1.1751	1.14207	1.16794	1.16484	1.17753	1.17143	1.17797	1.16671	1.17752	1.15425
1016.79	31.184	1.17653	1.17835	1.16772	1.17232	1.18039	1.16207	1.17494	1.17781	1.17862	1.17858	1.17664	1.14203	1.16696	1.16329	1.17828	1.17168	1.17854	1.16626	1.17811	1.15243
1018.55	31.2127	1.17791	1.17806	1.16618	1.17168	1.18216	1.16166	1.17388	1.1776	1.17954	1.17875	1.17763	1.14241	1.1644	1.16369	1.1761	1.17302	1.17761	1.16672	1.17786	1.15369
1020.28	31.2415	1.18002	1.17748	1.16671	1.17275	1.18228	1.16169	1.17578	1.17572	1.18084	1.17806	1.17728	1.14312	1.16639	1.16442	1.17709	1.17184	1.17936	1.16813	1.17894	1.15131
1022.03	31.2702	1.17886	1.17902	1.1674	1.1737	1.18095	1.16079	1.1767	1.17529	1.18106	1.17875	1.1773	1.14293	1.16682	1.16393	1.17727	1.17154	1.17841	1.16963	1.17764	1.15131
1023.75	31.299	1.18151	1.17908	1.16689	1.17394	1.18346	1.1609	1.17497	1.17679	1.18076	1.1793	1.17723	1.14338	1.16555	1.16383	1.17596	1.1735	1.17834	1.16941	1.17831	1.15448
1025.47	31.3277	1.17931	1.17628	1.16525	1.17413	1.18537	1.16035	1.17462	1.17655	1.18045	1.17922	1.17566	1.14497	1.16683	1.16329	1.17603	1.17504	1.17886	1.16887	1.17885	1.15361
1027.17	31.3564	1.17835	1.1778	1.16504	1.17416	1.18301	1.16112	1.17525	1.17673	1.17993	1.17939	1.1744	1.14509	1.16836	1.16518	1.17547	1.17368	1.1803	1.16939	1.1782	1.15433
1028.97	31.3852	1.17654	1.17872	1.16562	1.17515	1.18243	1.15958	1.17757	1.17724	1.18157	1.17704	1.17706	1.14556	1.16759	1.16609	1.17725	1.17452	1.17913	1.1677	1.17822	1.15675
1030.75	31.4139	1.17781	1.17907	1.16661	1.1731	1.18194	1.16188	1.17626	1.17725	1.18143	1.17725	1.17915	1.14506	1.1662	1.16628	1.17809	1.17193	1.17859	1.16946	1.1789	1.15238
1032.43	31.4427	1.1769	1.17736	1.16663	1.17263	1.18165	1.16313	1.17411	1.17673	1.17988	1.17811	1.17651	1.14512	1.16336	1.16406	1.17726	1.16891	1.17854	1.17054	1.17973	1.15161
1034.08	31.4714	1.17795	1.17916	1.16615	1.17345	1.18374	1.16065	1.17643	1.17617	1.18038	1.18014	1.17707	1.14203	1.16461	1.1643	1.17732	1.17038	1.17845	1.16874	1.1791	1.15549
1035.74	31.5002	1.17668	1.17755	1.16582	1.17134	1.1831	1.16038	1.17427	1.17467	1.17989	1.18021	1.17856	1.14164	1.16796	1.16435	1.17737	1.17087	1.17627	1.16742	1.18205	1.1558
1037.37	31.5289	1.17662	1.17764	1.16457	1.17481	1.18411	1.16248	1.17449	1.17409	1.18045	1.17955	1.17788	1.1446	1.16486	1.16379	1.17723	1.17225	1.17681	1.17043	1.17755	1.15266
1039.19	31.5577	1.18083	1.17762	1.16846	1.17273	1.17999	1.16137	1.1783	1.17937	1.18135	1.17936	1.17695	1.14528	1.1664	1.16453	1.17598	1.17347	1.17643	1.17024	1.18186	1.15265
1041.04	31.5864	1.18117	1.17751	1.1682	1.17445	1.1814	1.16212	1.17857	1.17746	1.18027	1.17784	1.17759	1.14539	1.16656	1.16566	1.17886	1.17174	1.17747	1.168	1.17863	1.15167
1042.8	31.6152	1.17966	1.17593	1.16591	1.17439	1.183	1.16291	1.17729	1.17786	1.17932	1.1781	1.17788	1.14451	1.16497	1.16563	1.17798	1.17242	1.17976	1.16817	1.17586	1.15115
1044.52	31.6439	1.17945	1.17763	1.16849	1.17367	1.18417	1.16162	1.17825	1.17566	1.18042	1.17802	1.17893	1.14359	1.16515	1.16374	1.17602	1.17232	1.17734	1.16889	1.17807	1.1529
1046.22	31.6727	1.18027	1.17721	1.1662	1.17247	1.18339	1.16011	1.17679	1.17898	1.18099	1.1787	1.17781	1.14411	1.16636	1.16551	1.17465	1.17235	1.17581	1.17079	1.17859	1.15399
1047.87	31.7014	1.17747	1.1767	1.16484	1.17158	1.18433	1.16163	1.1761	1.17802	1.18064	1.17816	1.17833	1.14259	1.16863	1.16471	1.1785	1.16945	1.17623	1.16866	1.17788	1.15575
1049.62	31.7301	1.17873	1.17597	1.16497	1.17358	1.18308	1.16044	1.17414	1.17745	1.18076	1.17995	1.17717	1.14175	1.16632	1.16583	1.17829	1.17095	1.17526	1.1693	1.1769	1.15603
1051.34	31.7589	1.17834	1.17817	1.16652	1.17329	1.18211	1.15818	1.17591	1.17714	1.17772	1.17696	1.17731	1.14171	1.16652	1.1638	1.17795	1.17295	1.17841	1.16981	1.17929	1.15296
1053.08	31.7876	1.18032	1.1775	1.16869	1.1739	1.18152	1.16024	1.17666	1.17931	1.18109	1.17709	1.17684	1.14312	1.16766	1.16489	1.17864	1.17326	1.17851	1.17005	1.17849	1.15238
1054.75	31.8164	1.18021	1.17667	1.16761	1.17529	1.17862	1.16058	1.17479	1.17708	1.17936	1.18017	1.17813	1.1445	1.16652	1.16448	1.1778	1.17332	1.17957	1.16899	1.17616	1.15512
1056.52	31.8451	1.1796	1.17694	1.16815	1.17305	1.18313	1.16088	1.1774	1.17597	1.18233	1.1806	1.17684	1.14299	1.16785	1.16551	1.17913	1.17312	1.17711	1.16933	1.18052	1.15397
1058.29	31.8739	1.18043	1.1774	1.1675	1.17399	1.18392	1.15976	1.17668	1.17812	1.17935	1.17755	1.17752	1.14241	1.16684	1.16431	1.17713	1.1708	1.18176	1.16581	1.17935	1.15304
1060.04	31.9026	1.17838	1.17871	1.16788	1.17401	1.18325	1.1607	1.17611	1.17942	1.18117	1.18094	1.17909	1.14444	1.16759	1.16682	1.17763	1.17352	1.18054	1.168	1.17839	1.1561
1061.75	31.9314	1.17997	1.17723	1.16709	1.1742	1.18246	1.16069	1.17673	1.17846	1.17957	1.17781	1.17793	1.14542	1.16938	1.16389	1.1755	1.17006	1.17737	1.16758	1.18081	1.1524
1063.32	31.9601	1.18033	1.17832	1.1655	1.17493	1.18267	1.1618	1.17735	1.17629	1.17925	1.17977	1.17634	1.14306	1.16804	1.16079	1.1761	1.17382	1.1785	1.16795	1.1802	1.15344
1065.1	31.9889	1.18086	1.17787	1.16526	1.17533	1.18204	1.16109	1.17907	1.17384	1.17932	1.18194	1.17688	1.1444	1.16698	1.16508	1.1778	1.17248	1.17793	1.16845	1.1795	1.15235
1066.85	32.0176	1.17924	1.17506	1.16711	1.17349	1.1829	1.16061	1.17817	1.17958	1.17929	1.17938	1.17701	1.1466	1.16758	1.16435	1.179	1.17438	1.17807	1.16843	1.18008	1.15299
1068.56	32.0464	1.18023	1.17444	1.1671	1.17403	1.18019	1.16118	1.17667	1.17526	1.18227	1.17834	1.17803	1.14474	1.16606	1.16695	1.17603	1.17253	1.17819	1.16866	1.17877	1.15275
1070.31	32.0751	1.17823	1.17783	1.16627	1.17282	1.1835	1.15988	1.17582	1.17864	1.179	1.17893	1.17823	1.14326	1.16993	1.16621	1.1763	1.1728	1.17784	1.16729	1.17678	1.1532
1072.05	32.1038	1.17716	1.17691	1.16445	1.17219	1.1833	1.16231	1.17536	1.18182	1.1817	1.17952	1.17554	1.14614	1.16681	1.16243	1.17607	1.1719	1.17925	1.16938	1.17927	1.15362
1073.82	32.1326	1.17752	1.17697	1.16696	1.17237	1.18496	1.16278	1.1773	1.17782	1.17814	1.17929	1.17661	1.14558	1.16799	1.16491	1.17615	1.17043	1.17919	1.16897	1.17835	1.15431
1075.55	32.1613	1.1801	1.17671	1.16887	1.17429	1.1854	1.16024	1.17619	1.17725	1.1831	1.17954	1.17712	1.14586	1.16838	1.16351	1.17984	1.17191	1.17892	1.17033	1.17675	1.15497
1077.26	32.1901	1.17891	1.17716	1.16656	1.17376	1.18132	1.16042	1.17866	1.18029	1.18101	1.17965	1.1744	1.14373	1.16797	1.16417	1.18072	1.17419	1.17918	1.17077	1.17599	1.15385
1078.89	32.2188	1.17858	1.1783	1.1675	1.17399	1.18168	1.16361	1.17826	1.17868	1.18041	1.17884	1.17661	1.14392	1.16815	1.16634	1.17517	1.17299	1.17858	1.16811	1.17985	1.15186
1080.62	32.2476	1.17846	1.17708	1.16652	1.17527	1.18151	1.15872	1.17544	1.17578	1.17923	1.18	1.17859	1.14166	1.16469	1.16284	1.17621	1.17293	1.17993	1.16775	1.17874	1.15146
1082.35	32.2763	1.17804	1.17748	1.16531	1.1747	1.18118	1.1592	1.17394	1.17826	1.17986	1.17633	1.17552	1.14291	1.16659	1.16348	1.17817	1.17156	1.17586	1.16853	1.17842	1.15282
1084.13	32.3051	1.17534	1.17494	1.16488	1.17552	1.18524	1.16001	1.1776	1.17727	1.17949	1.17958	1.17538	1.14303	1.16811	1.1621	1.17861	1.17278	1.17651	1.17018	1.17987	1.1546
1085.9	32.3338	1.17652	1.17692	1.16577	1.17399	1.18311	1.16161	1.17497	1.17706	1.18133	1.17878	1.17667	1.14652	1.16667	1.16715	1.17505	1.17626	1.17836	1.16904	1.17669	1.15448
1087.65	32.3626	1.1798	1.17609	1.16541	1.16984	1.1845	1.1629	1.17847	1.17764	1.17952	1.18002	1.17698	1.14404	1.16907	1.16748	1.17498	1.17419	1.17788	1.16823	1.17702	1.15586
1089.31	32.3913	1.1801	1.1767	1.16546	1.17088	1.18417	1.16311	1.17696	1.17862	1.17944	1.18138	1.1737	1.14351	1.16768	1.16595	1.17551	1.17353	1.17725	1.16906	1.17879	1.15089
1091.04	32.4201	1.18312	1.1772	1.16769	1.17425	1.18306	1.16261	1.17717	1.1784	1.17985	1.1821	1.17598	1.14397	1.16865	1.16609	1.17651	1.17167	1.1767	1.16843	1.17875	1.1511
1092.76	32.4488	1.18148	1.17731	1.16622	1.17296	1.18368	1.1617	1.1784	1.17598	1.18008	1.17688	1.17776	1.1422	1.16645	1.16174	1.17744	1.1698	1.17726	1.16969	1.17964	1.15302
1094.46	32.4775	1.17951	1.17668	1.16283	1.17564	1.18451	1.15998	1.17518	1.17612	1.18188	1.17904	1.18173	1.14214	1.17013	1.16367	1.17808	1.16932	1.1793	1.16982	1.17974	1.15199
1096.1	32.5063	1.18084	1.17665	1.16477	1.17557	1.18339	1.16197	1.17595	1.17803	1.18157	1.17879	1.17442	1.14177	1.16734	1.16551	1.17517	1.17563	1.18037	1.16806	1.17755	1.15463
1097.81	32.535	1.17777	1.1786	1.16768	1.17354	1.18244	1.15865	1.17809	1.17751	1.18155	1.1788	1.17538	1.14452	1.16422	1.16207	1.17834	1.17531	1.17822	1.17002	1.17837	1.15426
1099.59	32.5638	1.17727	1.17911	1.16683	1.17338	1.18188	1.16224	1.17938	1.178	1.18161	1.18001	1.17889	1.14438	1.16577	1.16203	1.17744	1.17219	1.17782	1.16998	1.17682	1.15515
1101.38	32.5925	1.17862	1.17826	1.16939	1.17398	1.18249	1.15987	1.18093	1.17815	1.18049	1.18075	1.17619	1.14479	1.16701	1.16461	1.17656	1.17305	1.17899	1.17085	1.17835	1.1523
1103.07	32.6213	1.17802	1.1791	1.16881	1.17344	1.18244	1.161	1.17771	1.18015	1.17984	1.17888	1.17516	1.14446	1.16625	1.16124	1.1765	1.1725	1.1794	1.16887	1.18121	1.15273
1104.79	32.65	1.17877	1.17651	1.16583	1.17419	1.18248	1.16159	1.1795	1.17959	1.18061	1.17957	1.17516	1.14458	1.16842	1.16439	1.17831	1.1725	1.18041	1.16904	1.1817	1.15185
1106.5	32.6788	1.1785	1.17646	1.16793	1.17324	1.18423	1.16085	1.17878	1.17859	1.17876	1.17968	1.17449	1.14296	1.16729	1.16238	1.17917	1.17133	1.18075	1.16688	1.17762	1.15574
1108.23	32.7075	1.17678	1.17828	1.16527	1.17344	1.18447	1.15987	1.17744	1.17901	1.18058	1.18001	1.17533	1.14126	1.16815	1.16359	1.17885	1.17198	1.17929	1.16816	1.17844	1.15433
1109.93	32.7363	1.17841	1.17882	1.16663	1.17318	1.18335	1.16172	1.17722	1.17977	1.18184	1.1791	1.17828	1.14066	1.16912	1.16469	1.17888	1.17437	1.17806	1.16714	1.1812	1.15456
1111.65	32.765	1.18025	1.17422	1.16544	1.17286	1.18395	1.16215	1.17697	1.17857	1.18109	1.17727	1.17731	1.14309	1.16731	1.16281	1.17828	1.17511	1.17769	1.16992	1.18299	1.15434
1113.34	32.7937	1.17814	1.17398	1.16423	1.17242	1.18389	1.16209	1.1764	1.17863	1.18069	1.17808	1.17748	1.1428	1.16599	1.16351	1.17959	1.17229	1.17726	1.16846	1.17993	1.15335
1115.06	32.8225	1.17698	1.17902	1.16765	1.17429	1.18174	1.16136	1.17761	1.17773	1.182	1.17941	1.17748	1.1421	1.16618	1.16491	1.17711	1.17208	1.17801	1.16825	1.18045	1.15241
1116.83	32.8512	1.17729	1.1786	1.16658	1.17346	1.182	1.16273	1.17884	1.17727	1.18043	1.17771	1.17709	1.14449	1.16713	1.16302	1.17587	1.17321	1.17869	1.16684	1.17485	1.15296
1118.61	32.88	1.17985	1.17984	1.16457	1.17481	1.18219	1.16379	1.17767	1.17808	1.18056	1.17887	1.1761	1.1412	1.16824	1.16392	1.17658	1.17098	1.17955	1.16798	1.17726	1.15386
1120.3	32.9087	1.18023	1.17781	1.16523	1.17357	1.18175	1.16174	1.17423	1.17635	1.18032	1.1808	1.17703	1.14317	1.16864	1.16599	1.17839	1.17273	1.17905	1.16936	1.18025	1.15189
1122.05	32.9375	1.17871	1.17596	1.16565	1.17404	1.18312	1.15988	1.17512	1.17598	1.1784	1.17984	1.17795	1.14601	1.16744	1.1654	1.17759	1.17292	1.17805	1.16879	1.17854	1.1526
1123.8	32.9662	1.17831	1.17638	1.16542	1.17458	1.18218	1.16056	1.17528	1.1765	1.1792	1.17852	1.1771	1.14351	1.16734	1.16649	1.17831	1.17221	1.17741	1.16989	1.18118	1.15375
1125.57	32.995	1.17812	1.17786	1.16781	1.1738	1.18153	1.16308	1.17702	1.17721	1.17993	1.17846	1.17777	1.1439	1.1674	1.167	1.17972	1.17491	1.17698	1.16969	1.18058	1.15348
1127.26	33.0237	1.17934	1.17817	1.16914	1.17404	1.18355	1.16256	1.17855	1.17857	1.18006	1.17748	1.17774	1.14573	1.16776	1.16491	1.18048	1.17509	1.1771	1.16791	1.17862	1.15668
1128.95	33.0525	1.18009	1.17872	1.16624	1.17411	1.18302	1.16141	1.17777	1.17806	1.18076	1.17696	1.17766	1.14428	1.16789	1.1647	1.18064	1.17555	1.17724	1.16812	1.17916	1.15611
1130.64	33.0812	1.17977	1.17931	1.16503	1.17382	1.18108	1.16145	1.17633	1.17757	1.18139	1.17846	1.17764	1.14309	1.16656	1.16546	1.17928	1.17585	1.17809	1.16901	1.18049	1.15447
1132.33	33.11	1.17953	1.17903	1.16722	1.17274	1.18176	1.16091	1.17716	1.17782	1.18178	1.17945	1.17741	1.14448	1.16835	1.16578	1.17785	1.17241	1.17883	1.17012	1.18047	1.15108
1134.07	33.1387	1.17928	1.17832	1.16771	1.17168	1.18372	1.16009	1.17827	1.17718	1.18109	1.17997	1.17865	1.14385	1.17065	1.16605	1.17769	1.17201	1.17927	1.17051	1.17897	1.15012
1135.8	33.1674	1.1794	1.17825	1.16605	1.17199	1.18492	1.15952	1.1765	1.1771	1.17932	1.17976	1.18131	1.14453	1.16768	1.1649	1.1779	1.17409	1.17955	1.17086	1.17895	1.15159
1137.56	33.1962	1.17962	1.17748	1.16726	1.17295	1.18363	1.15986	1.17829	1.17816	1.18051	1.17869	1.18036	1.14582	1.16714	1.16455	1.17964	1.17457	1.17795	1.1711	1.18035	1.15297
1139.31	33.2249	1.179	1.17728	1.16948	1.17337	1.18248	1.16006	1.17802	1.17823	1.18233	1.17878	1.17674	1.14302	1.16842	1.16451	1.18016	1.17504	1.17977	1.16811	1.18087	1.15326
1141.02	33.2537	1.17973	1.17674	1.1675	1.17243	1.18407	1.1604	1.17544	1.17788	1.18005	1.17845	1.17783	1.14224	1.16882	1.16491	1.17843	1.17396	1.17977	1.16879	1.17999	1.14961
1142.71	33.2824	1.17835	1.17824	1.16621	1.17281	1.18496	1.16098	1.17835	1.17832	1.17889	1.17864	1.17842	1.14377	1.16803	1.16563	1.17819	1.17251	1.17692	1.16933	1.17578	1.15354
1144.45	33.3112	1.18034	1.177	1.16745	1.17339	1.18549	1.15981	1.17851	1.17712	1.18035	1.17894	1.17817	1.14277	1.16676	1.16502	1.17905	1.17404	1.17691	1.16902	1.17537	1.15377
1146.16	33.3399	1.18016	1.17703	1.16839	1.17495	1.18254	1.16088	1.17579	1.17686	1.18064	1.17935	1.17891	1.14013	1.16831	1.16529	1.17893	1.17423	1.17958	1.16924	1.17762	1.15431
1147.92	33.3687	1.18015	1.17647	1.16936	1.17553	1.18269	1.16058	1.17744	1.17721	1.17947	1.18018	1.17979	1.14249	1.16811	1.16611	1.17952	1.17418	1.17828	1.17059	1.17706	1.15563
1149.65	33.3974	1.18082	1.17734	1.16919	1.17493	1.18369	1.16026	1.17722	1.17757	1.18013	1.18165	1.18109	1.14354	1.16667	1.16499	1.17856	1.1733	1.17814	1.17059	1.18023	1.1547
1151.44	33.4262	1.17834	1.17799	1.16797	1.17413	1.18427	1.16044	1.17753	1.17752	1.18238	1.18118	1.1782	1.14427	1.16546	1.16377	1.1778	1.17203	1.17775	1.17124	1.18277	1.15386
1153.2	33.4549	1.17914	1.17911	1.16744	1.17536	1.18518	1.16108	1.17889	1.17952	1.18181	1.17995	1.17755	1.1458	1.16526	1.16462	1.17809	1.17416	1.1788	1.17059	1.17846	1.15419
1154.89	33.4837	1.18124	1.17702	1.16863	1.17378	1.18391	1.1611	1.1776	1.18012	1.18142	1.18054	1.17891	1.14728	1.16853	1.16537	1.17719	1.17363	1.18018	1.17087	1.17922	1.15619
1156.54	33.5124	1.1797	1.17784	1.17016	1.17453	1.18236	1.15982	1.17683	1.17794	1.18142	1.17955	1.17805	1.14505	1.16748	1.16518	1.17715	1.17321	1.1782	1.17049	1.18112	1.15301
1158.25	33.5411	1.17968	1.17692	1.16859	1.17286	1.18302	1.16426	1.1783	1.17665	1.18104	1.17927	1.17711	1.14391	1.16542	1.16414	1.1776	1.17183	1.17873	1.17193	1.18081	1.15294
1159.94	33.5699	1.18001	1.17438	1.16675	1.17305	1.18298	1.16238	1.17501	1.17634	1.17902	1.17952	1.17743	1.14434	1.16804	1.16601	1.17699	1.17381	1.17514	1.1691	1.18137	1.15214
1161.68	33.5986	1.17645	1.17897	1.16679	1.17193	1.18357	1.16261	1.17616	1.17861	1.18154	1.18095	1.17576	1.14388	1.16809	1.16415	1.17526	1.17401	1.1766	1.16817	1.17954	1.15284
1163.41	33.6274	1.1775	1.17878	1.16666	1.17145	1.18485	1.16251	1.17873	1.17743	1.18029	1.17977	1.17567	1.14444	1.17017	1.16396	1.17591	1.1735	1.17883	1.1694	1.17931	1.15252
1165.15	33.6561	1.17934	1.17779	1.1658	1.17439	1.18366	1.15704	1.17588	1.17804	1.18191	1.18037	1.17745	1.14523	1.1724	1.16465	1.17545	1.17429	1.17702	1.17048	1.17869	1.15237
1166.87	33.6849	1.17926	1.1783	1.16624	1.17368	1.18415	1.15831	1.17927	1.17804	1.18126	1.1806	1.17875	1.14414	1.1684	1.16324	1.1777	1.17316	1.18025	1.16773	1.17807	1.15291
1168.64	33.7136	1.17855	1.17802	1.16619	1.17332	1.18379	1.16258	1.17567	1.17586	1.18278	1.17964	1.1783	1.142	1.16984	1.16273	1.17777	1.1723	1.18178	1.16799	1.17844	1.15272
1170.4	33.7424	1.17721	1.17613	1.16585	1.17614	1.18453	1.16248	1.17565	1.17601	1.18357	1.1807	1.17486	1.14221	1.16757	1.16508	1.1759	1.17398	1.17723	1.1694	1.17963	1.15184
1172.13	33.7711	1.17829	1.17766	1.16511	1.17402	1.18153	1.16356	1.17673	1.17938	1.18183	1.18071	1.17458	1.14294	1.16844	1.1672	1.17802	1.17522	1.18035	1.17004	1.17935	1.15238
1173.84	33.7999	1.17905	1.17881	1.16469	1.17425	1.18416	1.1619	1.17816	1.17426	1.18227	1.17976	1.17661	1.14573	1.16868	1.16325	1.17704	1.17723	1.17946	1.16938	1.18013	1.15545
1175.55	33.8286	1.18038	1.17748	1.167	1.17273	1.18312	1.16005	1.17664	1.17859	1.17901	1.18031	1.17748	1.1431	1.16647	1.16522	1.17564	1.17559	1.18116	1.17063	1.17997	1.15386
1177.23	33.8573	1.18073	1.17882	1.1658	1.17467	1.18095	1.16167	1.17424	1.1776	1.18084	1.18066	1.17865	1.14401	1.16802	1.1668	1.17804	1.17362	1.1793	1.16934	1.17782	1.1551
1179	33.8861	1.18003	1.17878	1.16524	1.17564	1.18174	1.16259	1.17427	1.17694	1.18369	1.17846	1.17668	1.14289	1.16683	1.16601	1.17655	1.17345	1.18103	1.17117	1.1802	1.1554
1180.77	33.9148	1.18188	1.1789	1.16689	1.17473	1.1815	1.16245	1.17486	1.17657	1.18354	1.18023	1.17681	1.14131	1.16721	1.16374	1.17584	1.17248	1.17537	1.16905	1.18011	1.15135
1182.5	33.9436	1.17879	1.17801	1.16803	1.17281	1.18152	1.16174	1.1802	1.17847	1.18075	1.18223	1.17846	1.14405	1.16553	1.16395	1.18004	1.1745	1.17798	1.16859	1.17848	1.15152
1184.16	33.9723	1.17933	1.17723	1.16694	1.17285	1.18219	1.15975	1.1796	1.17727	1.18013	1.17912	1.17763	1.14279	1.16791	1.16587	1.1778	1.17322	1.17975	1.16774	1.17958	1.15251
1185.88	34.0011	1.17764	1.17837	1.16634	1.1743	1.186	1.16171	1.17699	1.17907	1.18023	1.17947	1.17812	1.1395	1.16628	1.16832	1.17783	1.17417	1.17839	1.16982	1.17964	1.15482
1187.6	34.0298	1.18072	1.17724	1.16584	1.1744	1.18348	1.15964	1.17714	1.17921	1.18341	1.17792	1.1792	1.14355	1.16956	1.16303	1.17706	1.17429	1.17589	1.16883	1.17947	1.15425
1189.35	34.0586	1.17928	1.17769	1.16709	1.17404	1.18249	1.16218	1.17324	1.17977	1.18172	1.17972	1.17622	1.14252	1.16928	1.16791	1.17638	1.17251	1.17511	1.16904	1.18034	1.15222
1191.09	34.0873	1.18076	1.17786	1.16872	1.17413	1.18128	1.16242	1.17658	1.17784	1.1813	1.18227	1.17933	1.14273	1.16533	1.16459	1.17887	1.17581	1.1778	1.16763	1.1789	1.15287
1192.86	34.1161	1.17944	1.17654	1.1671	1.17507	1.18258	1.16394	1.18049	1.17646	1.17749	1.18127	1.17918	1.14432	1.16786	1.16817	1.17895	1.17666	1.1764	1.17026	1.17939	1.15221
1194.61	34.1448	1.18004	1.17895	1.16719	1.17486	1.18259	1.16107	1.18171	1.1743	1.17937	1.17813	1.17629	1.14291	1.1686	1.16561	1.17774	1.17314	1.17798	1.17101	1.17779	1.15277
1196.35	34.1736	1.18079	1.17825	1.16801	1.17307	1.18296	1.16065	1.17687	1.1763	1.18259	1.18057	1.17621	1.1426	1.1669	1.16475	1.17898	1.17243	1.1784	1.1693	1.17859	1.15455
1198.01	34.2023	1.18052	1.17851	1.16893	1.17488	1.18473	1.16029	1.17459	1.17916	1.17855	1.17672	1.17976	1.14456	1.16763	1.16395	1.17702	1.17181	1.17803	1.16852	1.17822	1.15401
1199.72	34.231	1.17966	1.1767	1.1707	1.17345	1.1821	1.16293	1.18268	1.17731	1.18007	1.17888	1.17506	1.14587	1.16573	1.16534	1.17657	1.17022	1.17826	1.16881	1.17773	1.15296
1201.43	34.2598	1.18022	1.17605	1.16896	1.17421	1.18392	1.16295	1.17854	1.17854	1.18209	1.18102	1.17782	1.14466	1.16564	1.16529	1.17718	1.17188	1.17979	1.16869	1.17863	1.15668
1203.14	34.2885	1.17905	1.17735	1.16516	1.17298	1.18583	1.16345	1.17748	1.1789	1.17932	1.18263	1.17506	1.14486	1.16552	1.16411	1.17737	1.17259	1.17966	1.16752	1.178	1.15559
1204.84	34.3173	1.17974	1.17719	1.16526	1.17416	1.18394	1.16294	1.17822	1.17807	1.18426	1.18215	1.17783	1.14358	1.16623	1.16731	1.17951	1.17162	1.17741	1.16885	1.17666	1.15436
1206.6	34.346	1.18073	1.17888	1.16489	1.17223	1.18284	1.16344	1.18006	1.18212	1.18331	1.1798	1.1768	1.1429	1.17116	1.16325	1.17709	1.17166	1.18015	1.16747	1.17691	1.15214
1208.3	34.3748	1.17995	1.17911	1.16612	1.17494	1.18099	1.16389	1.1787	1.17821	1.18267	1.18061	1.17769	1.14194	1.17213	1.16678	1.17719	1.17286	1.17668	1.17183	1.1806	1.15101
1210.06	34.4035	1.18066	1.1756	1.16933	1.1742	1.18252	1.16292	1.17815	1.17809	1.18189	1.18069	1.17924	1.1419	1.16779	1.16538	1.17777	1.17148	1.1775	1.17122	1.18262	1.15342
1211.83	34.4323	1.17982	1.17873	1.16664	1.17254	1.18316	1.16316	1.17734	1.17817	1.18071	1.18125	1.17689	1.14436	1.1684	1.16475	1.1801	1.17227	1.17869	1.17026	1.17831	1.1517
1213.59	34.461	1.17858	1.1774	1.16715	1.17581	1.18295	1.16188	1.17341	1.17895	1.17891	1.18214	1.17914	1.14219	1.16844	1.16618	1.17789	1.17497	1.17927	1.16983	1.17877	1.1534
1215.3	34.4898	1.17925	1.17714	1.16582	1.17615	1.18371	1.16396	1.17537	1.17962	1.18117	1.17976	1.17993	1.14223	1.16798	1.16367	1.17905	1.17274	1.17986	1.16936	1.18043	1.15317
1216.97	34.5185	1.18305	1.17783	1.16765	1.17267	1.18265	1.16299	1.17625	1.17924	1.18187	1.17811	1.17714	1.14427	1.1669	1.16543	1.17807	1.1718	1.1779	1.16774	1.17906	1.15374
1218.62	34.5473	1.18067	1.17708	1.16786	1.17384	1.18257	1.16241	1.17883	1.17724	1.18176	1.17892	1.17827	1.14459	1.16714	1.16796	1.17842	1.1762	1.17969	1.17053	1.17857	1.15486
1220.32	34.576	1.17868	1.17892	1.16637	1.17357	1.18303	1.16199	1.17807	1.17691	1.1806	1.18027	1.17768	1.14349	1.16596	1.16633	1.17825	1.17479	1.17951	1.17017	1.17979	1.15387
1222.07	34.6047	1.17865	1.17793	1.16598	1.17241	1.18529	1.16161	1.17706	1.17899	1.18064	1.18269	1.17554	1.14244	1.16629	1.16578	1.17976	1.17422	1.17951	1.17074	1.17907	1.15259
1223.84	34.6335	1.17951	1.17631	1.16973	1.17419	1.1835	1.16171	1.17895	1.17841	1.18028	1.18267	1.17677	1.14248	1.1671	1.16505	1.17856	1.17306	1.1802	1.17185	1.17821	1.15362
1225.55	34.6622	1.17898	1.17756	1.16811	1.17504	1.18334	1.16218	1.17895	1.17873	1.18216	1.17944	1.17733	1.14443	1.16807	1.16725	1.18035	1.17365	1.17932	1.1701	1.17805	1.15418
1227.28	34.691	1.17799	1.1774	1.16565	1.17341	1.1822	1.16096	1.17941	1.17999	1.18098	1.17998	1.17865	1.14442	1.16722	1.16816	1.17944	1.17237	1.18011	1.16916	1.17933	1.15423
1228.97	34.7197	1.17793	1.1775	1.1662	1.17323	1.18204	1.16027	1.17827	1.17856	1.18053	1.17979	1.17964	1.14441	1.16525	1.16722	1.17888	1.17227	1.18145	1.16803	1.17867	1.15262
1230.7	34.7485	1.17903	1.17935	1.16838	1.17271	1.18235	1.16201	1.17811	1.1784	1.18113	1.18027	1.17686	1.1427	1.16585	1.16749	1.17886	1.17442	1.18055	1.16904	1.17814	1.15337
1232.39	34.7772	1.17898	1.17752	1.16657	1.17238	1.18321	1.16254	1.17711	1.17874	1.18022	1.181	1.17807	1.14263	1.16743	1.16681	1.1783	1.1744	1.17975	1.1701	1.17846	1.154
1234.08	34.806	1.17767	1.17641	1.16458	1.17317	1.18403	1.16308	1.17671	1.17864	1.18031	1.17929	1.17982	1.14367	1.16702	1.1652	1.17849	1.17203	1.18054	1.17118	1.17946	1.15468
1235.84	34.8347	1.17795	1.17804	1.16451	1.17244	1.184	1.1633	1.1771	1.17847	1.18138	1.17734	1.1773	1.14312	1.16727	1.16849	1.17876	1.17374	1.18007	1.17256	1.18041	1.15598
1237.59	34.8635	1.17881	1.17669	1.16362	1.1726	1.18389	1.1645	1.17556	1.17803	1.18097	1.17883	1.17734	1.14226	1.16904	1.16878	1.17845	1.17544	1.17784	1.17096	1.18128	1.15587
1239.35	34.8922	1.17728	1.17642	1.16638	1.17322	1.18405	1.16385	1.17512	1.17917	1.18009	1.18133	1.17769	1.14163	1.16935	1.16567	1.17777	1.17477	1.17753	1.1701	1.18083	1.15475
1241.1	34.9209	1.17788	1.1786	1.1679	1.17302	1.18418	1.16231	1.17668	1.17978	1.18053	1.18251	1.1776	1.14316	1.16825	1.16489	1.178	1.1738	1.1797	1.1705	1.1778	1.15289
1242.8	34.9497	1.17941	1.17773	1.16507	1.17463	1.1827	1.1625	1.17809	1.1776	1.18077	1.18281	1.1783	1.14377	1.16764	1.16471	1.17752	1.17406	1.17979	1.16972	1.17822	1.15358
1244.5	34.9784	1.18054	1.17624	1.16433	1.17542	1.18255	1.16144	1.17924	1.17678	1.18005	1.18086	1.17787	1.1423	1.16608	1.16655	1.17696	1.17403	1.17816	1.16992	1.18125	1.15353
1246.31	35.0072	1.17996	1.17738	1.16667	1.17316	1.1833	1.16093	1.18005	1.17651	1.17953	1.17991	1.1777	1.14404	1.16606	1.16707	1.17741	1.17182	1.1788	1.1687	1.18104	1.15447
1248.09	35.0359	1.17927	1.17793	1.16823	1.17132	1.18195	1.16072	1.17826	1.17672	1.18139	1.18001	1.17665	1.14541	1.16937	1.16551	1.17807	1.17269	1.18125	1.16792	1.17877	1.15404
1249.76	35.0647	1.18016	1.17774	1.1685	1.17353	1.18252	1.16251	1.17815	1.17901	1.18213	1.17976	1.17682	1.14332	1.17052	1.1647	1.17917	1.17245	1.1815	1.16767	1.17856	1.15369
1251.43	35.0934	1.18174	1.17714	1.16965	1.17462	1.1838	1.16263	1.17908	1.17969	1.18127	1.1803	1.17786	1.14338	1.16895	1.16397	1.17844	1.17264	1.17808	1.16826	1.1803	1.1556
1253.16	35.1222	1.17885	1.17838	1.16847	1.17385	1.18325	1.16238	1.18036	1.18141	1.1807	1.18159	1.17646	1.14477	1.16742	1.16325	1.17725	1.17379	1.17599	1.16953	1.17967	1.15492
1254.88	35.1509	1.18039	1.17745	1.16483	1.17451	1.18234	1.16244	1.18093	1.18025	1.17966	1.17979	1.17537	1.14401	1.167	1.16665	1.17743	1.17248	1.17932	1.17103	1.17915	1.15502
1256.61	35.1797	1.1796	1.17527	1.16654	1.17351	1.18261	1.16221	1.17857	1.17647	1.18146	1.17769	1.17788	1.14388	1.16849	1.16789	1.17817	1.1722	1.1798	1.17046	1.1789	1.15492
1258.31	35.2084	1.18186	1.17574	1.16699	1.17434	1.18523	1.16246	1.17834	1.17808	1.183	1.17764	1.17731	1.14392	1.16796	1.16589	1.17904	1.17134	1.17875	1.16965	1.17794	1.15457
1260	35.2372	1.178	1.17916	1.16634	1.17212	1.18419	1.16372	1.17641	1.18032	1.18037	1.1798	1.17814	1.14362	1.16853	1.16593	1.17705	1.17361	1.17754	1.17085	1.17797	1.15199
1261.65	35.2659	1.17805	1.17806	1.16755	1.17297	1.18324	1.16516	1.17596	1.18045	1.17842	1.1804	1.17769	1.14395	1.16997	1.16555	1.17996	1.17219	1.18	1.16996	1.18065	1.15438
1263.43	35.2946	1.18033	1.1772	1.16619	1.17332	1.18378	1.163	1.17712	1.17696	1.18169	1.1807	1.17911	1.14286	1.17099	1.16447	1.17913	1.17345	1.17877	1.16929	1.18175	1.15249
1265.22	35.3234	1.18067	1.17746	1.16598	1.17364	1.18552	1.16472	1.17651	1.17755	1.18322	1.17985	1.1782	1.14434	1.16717	1.16374	1.17868	1.17207	1.17636	1.16844	1.17856	1.15609
1267.03	35.3521	1.18015	1.1769	1.16536	1.17512	1.18304	1.16273	1.17652	1.17581	1.18247	1.18215	1.17648	1.14388	1.16721	1.16482	1.17919	1.17036	1.17678	1.17111	1.17633	1.15326
1268.81	35.3809	1.17979	1.17672	1.16753	1.17575	1.18443	1.16374	1.17649	1.17687	1.18036	1.18167	1.17652	1.14284	1.16836	1.1641	1.17824	1.17205	1.17899	1.16707	1.17801	1.15433
1270.51	35.4096	1.18105	1.1786	1.16694	1.1742	1.18448	1.1616	1.17953	1.17755	1.18094	1.18097	1.17544	1.14101	1.17083	1.16345	1.17926	1.17134	1.17871	1.16464	1.1771	1.15515
1272.17	35.4384	1.18303	1.17621	1.16797	1.17307	1.18317	1.16116	1.17662	1.17737	1.17976	1.18095	1.17756	1.14164	1.16868	1.1627	1.17779	1.17291	1.18008	1.16807	1.17712	1.15237
1273.87	35.4671	1.18107	1.17808	1.16657	1.17438	1.18161	1.16259	1.17661	1.18028	1.18225	1.18101	1.17899	1.14318	1.16875	1.16423	1.17748	1.17286	1.17798	1.16826	1.17756	1.15005
1275.54	35.4959	1.18096	1.17694	1.16679	1.1726	1.18153	1.16324	1.17775	1.17808	1.18123	1.18007	1.17968	1.14412	1.16698	1.16707	1.1797	1.17192	1.17758	1.16858	1.17752	1.15581
1277.26	35.5246	1.18052	1.17598	1.16696	1.173	1.181	1.15902	1.17607	1.17707	1.18162	1.17997	1.17819	1.14405	1.16671	1.16801	1.17905	1.17118	1.17836	1.16792	1.18073	1.15433
1278.92	35.5534	1.17878	1.17356	1.16624	1.1751	1.18133	1.1621	1.17412	1.18046	1.1821	1.18055	1.17806	1.14252	1.16931	1.16518	1.17816	1.1747	1.17564	1.17198	1.17934	1.15158
1280.68	35.5821	1.18336	1.17709	1.16674	1.17514	1.18249	1.16471	1.17793	1.17885	1.18016	1.178	1.17773	1.13988	1.1692	1.16547	1.17909	1.17541	1.17638	1.17243	1.181	1.15321
1282.44	35.6109	1.18139	1.17647	1.1661	1.17214	1.18097	1.16434	1.17821	1.17924	1.17971	1.18154	1.17731	1.14413	1.1656	1.16514	1.17744	1.17334	1.17713	1.16877	1.17921	1.15276
1284.17	35.6396	1.17869	1.17634	1.16764	1.17338	1.18314	1.16395	1.17767	1.17966	1.1827	1.18145	1.17763	1.14295	1.16241	1.16607	1.17608	1.17434	1.17648	1.17037	1.17814	1.15295
1285.84	35.6683	1.18095	1.17713	1.16581	1.17303	1.18297	1.16127	1.17784	1.17624	1.18117	1.18212	1.17806	1.14416	1.16721	1.16688	1.17881	1.17317	1.17962	1.17132	1.17813	1.15243
1287.6	35.6971	1.18042	1.17607	1.16587	1.1732	1.18313	1.16427	1.17763	1.17677	1.18024	1.18031	1.17453	1.14275	1.16646	1.16599	1.17467	1.17501	1.18051	1.16695	1.18	1.15109
1289.32	35.7258	1.18123	1.17681	1.16846	1.17242	1.18331	1.16317	1.18002	1.17789	1.18217	1.17769	1.17819	1.14358	1.16904	1.16575	1.17814	1.17345	1.18064	1.16854	1.1798	1.15744
1291.07	35.7546	1.17785	1.17596	1.16517	1.17343	1.18485	1.16383	1.17681	1.17858	1.18291	1.17989	1.17632	1.14143	1.16797	1.16516	1.17596	1.17374	1.18083	1.16795	1.17865	1.15788
1292.79	35.7833	1.1766	1.17876	1.16759	1.17152	1.18454	1.16364	1.17844	1.17896	1.17885	1.18017	1.17956	1.14046	1.17074	1.16772	1.17733	1.17289	1.17737	1.16954	1.18184	1.1535
1294.52	35.8121	1.17926	1.1765	1.16741	1.17347	1.18239	1.16376	1.17618	1.17855	1.18194	1.17926	1.17686	1.14153	1.169	1.16635	1.17607	1.17313	1.17914	1.16938	1.17899	1.15441
1296.22	35.8408	1.18056	1.17555	1.16627	1.17346	1.18209	1.15901	1.17908	1.18053	1.17857	1.18308	1.17623	1.1457	1.16636	1.16473	1.17875	1.17259	1.18134	1.16959	1.17903	1.15202
1297.98	35.8696	1.18023	1.17817	1.16901	1.17274	1.18381	1.16039	1.17966	1.17958	1.18033	1.18104	1.17912	1.14316	1.16712	1.16568	1.17618	1.17313	1.18096	1.16955	1.1792	1.15445
1299.65	35.8983	1.17826	1.17684	1.16747	1.17425	1.18423	1.16036	1.17462	1.17817	1.18032	1.17828	1.18111	1.14233	1.16822	1.16448	1.17714	1.17435	1.17879	1.17367	1.17837	1.15177
1301.4	35.9271	1.18036	1.17767	1.16395	1.17633	1.18449	1.16285	1.1794	1.17711	1.1809	1.1794	1.17546	1.14393	1.16778	1.16618	1.17717	1.17344	1.17689	1.17301	1.1789	1.15656
1303.16	35.9558	1.18065	1.17833	1.1651	1.17523	1.18026	1.16539	1.17708	1.18211	1.18102	1.18044	1.1793	1.14394	1.16688	1.16487	1.17729	1.17308	1.17923	1.16957	1.18005	1.1522
1304.94	35.9845	1.1801	1.17703	1.1683	1.17494	1.18412	1.1633	1.175	1.17802	1.18226	1.1838	1.17933	1.14081	1.16512	1.16262	1.1788	1.17266	1.1793	1.17058	1.17865	1.15199
1306.65	36.0133	1.17831	1.17818	1.16766	1.17388	1.18179	1.16302	1.17609	1.17743	1.18091	1.17926	1.17742	1.14291	1.16785	1.16257	1.17732	1.17186	1.17808	1.16869	1.17844	1.15523
1308.39	36.042	1.17894	1.17677	1.1692	1.17238	1.18155	1.16305	1.17872	1.17956	1.17928	1.18278	1.17918	1.1445	1.16816	1.1626	1.17862	1.17298	1.17905	1.16844	1.17823	1.15414
1310.12	36.0708	1.17865	1.17846	1.16735	1.17204	1.18204	1.16204	1.17713	1.18082	1.18124	1.17758	1.17645	1.14385	1.16752	1.1668	1.17666	1.17343	1.17833	1.16856	1.18121	1.15629
1311.85	36.0995	1.17843	1.17685	1.1669	1.17386	1.18276	1.16196	1.17535	1.17788	1.17984	1.18093	1.17993	1.1435	1.16762	1.16529	1.17738	1.17442	1.18018	1.16918	1.18065	1.15616
1313.47	36.1283	1.17911	1.17771	1.16652	1.1739	1.18108	1.16201	1.17617	1.1779	1.18241	1.17955	1.17945	1.14378	1.16718	1.16544	1.17531	1.17319	1.1808	1.16933	1.17693	1.15185
1315.19	36.157	1.18131	1.17418	1.16718	1.173	1.18276	1.16619	1.18031	1.17703	1.18198	1.18087	1.17724	1.14454	1.16466	1.16748	1.17886	1.17412	1.1796	1.17132	1.17994	1.15212
1316.96	36.1858	1.18145	1.17563	1.16696	1.17333	1.1853	1.16341	1.17715	1.17644	1.18332	1.18115	1.17773	1.14383	1.16901	1.16233	1.17937	1.17166	1.17806	1.17081	1.17863	1.15188
1318.73	36.2145	1.18192	1.17723	1.16716	1.17431	1.18329	1.16084	1.1773	1.17853	1.1821	1.18272	1.17783	1.14426	1.16624	1.16415	1.17675	1.17425	1.18019	1.16846	1.17939	1.1515
1320.42	36.2433	1.18114	1.17767	1.1666	1.17422	1.18295	1.16068	1.17638	1.1812	1.18315	1.18025	1.17489	1.14466	1.17146	1.16662	1.17673	1.17349	1.18052	1.1678	1.18021	1.15399
1322.15	36.272	1.17927	1.17609	1.16782	1.17223	1.18356	1.16172	1.17753	1.17932	1.18042	1.18028	1.17984	1.14291	1.16881	1.16688	1.17855	1.17477	1.18012	1.16626	1.17848	1.15542
1323.85	36.3008	1.17867	1.17606	1.16823	1.17263	1.18209	1.16019	1.177	1.18007	1.17981	1.1774	1.17883	1.14191	1.16633	1.16293	1.17713	1.17009	1.17883	1.17038	1.17873	1.15705
1325.59	36.3295	1.18186	1.17553	1.16605	1.17459	1.18019	1.1589	1.17833	1.18039	1.1833	1.17871	1.17968	1.14184	1.16626	1.16477	1.1757	1.17103	1.17795	1.16866	1.17815	1.15557
1327.31	36.3582	1.18003	1.17762	1.16597	1.17417	1.18054	1.1598	1.17801	1.17848	1.18225	1.18159	1.17697	1.14338	1.16502	1.16475	1.18001	1.17351	1.17753	1.1697	1.17678	1.15456
1329.05	36.387	1.1816	1.17649	1.1672	1.17259	1.18366	1.15825	1.17711	1.17658	1.18165	1.17993	1.18202	1.14279	1.16868	1.16551	1.1797	1.17292	1.1778	1.16942	1.17866	1.15558
1330.68	36.4157	1.18088	1.17594	1.16768	1.17253	1.18127	1.16021	1.17681	1.17603	1.17917	1.17902	1.17821	1.14191	1.16872	1.16397	1.17853	1.17185	1.17814	1.17015	1.17918	1.15283
1332.37	36.4445	1.17942	1.17636	1.16638	1.17269	1.18084	1.16085	1.17777	1.17608	1.18032	1.1808	1.17634	1.14113	1.16654	1.16406	1.17912	1.17401	1.18184	1.16867	1.17798	1.15416
1334.11	36.4732	1.17915	1.17607	1.16634	1.17429	1.18284	1.16003	1.17613	1.1792	1.18252	1.18191	1.17717	1.14292	1.16795	1.16428	1.17854	1.17436	1.18009	1.16905	1.17971	1.15481
1335.91	36.502	1.18132	1.17654	1.16489	1.17477	1.18445	1.16166	1.17549	1.17888	1.18121	1.17975	1.17552	1.14073	1.16995	1.1654	1.17742	1.17493	1.17808	1.17027	1.17941	1.15575
1337.58	36.5307	1.17832	1.17767	1.16528	1.17353	1.18399	1.1611	1.17571	1.18018	1.17899	1.17999	1.17681	1.14101	1.16977	1.16652	1.17742	1.17346	1.17916	1.16995	1.18158	1.15328
1339.29	36.5595	1.17808	1.17726	1.1672	1.17189	1.18259	1.16241	1.179	1.17979	1.18003	1.17979	1.17669	1.14312	1.1686	1.16875	1.1778	1.1754	1.17932	1.17042	1.17981	1.15559
1341.06	36.5882	1.17962	1.17758	1.16823	1.17169	1.18214	1.16302	1.18074	1.17836	1.17962	1.17836	1.17698	1.14103	1.1667	1.16881	1.17764	1.17368	1.17857	1.16886	1.1802	1.15811
1342.88	36.617	1.17768	1.17827	1.16668	1.17094	1.18087	1.16125	1.17862	1.17835	1.18021	1.17962	1.17947	1.13971	1.16886	1.16667	1.1783	1.1725	1.1781	1.16821	1.17965	1.15685
1344.61	36.6457	1.17863	1.17771	1.16586	1.17234	1.18156	1.16121	1.17925	1.17844	1.18005	1.17923	1.1786	1.14221	1.16725	1.16548	1.1744	1.16885	1.17865	1.16905	1.18022	1.15446
1346.37	36.6745	1.17843	1.17621	1.16875	1.17149	1.18311	1.15906	1.17806	1.18043	1.18058	1.17903	1.17615	1.14322	1.16978	1.16573	1.17537	1.1733	1.18031	1.16861	1.17808	1.15496
1348.02	36.7032	1.17937	1.17651	1.16939	1.17339	1.1825	1.15976	1.17727	1.17891	1.18237	1.17782	1.17711	1.14293	1.16944	1.16424	1.17562	1.16997	1.1779	1.16636	1.17635	1.15689
1349.71	36.7319	1.1808	1.17679	1.17021	1.1736	1.18212	1.16211	1.17827	1.17866	1.18058	1.18006	1.178	1.14175	1.17024	1.16442	1.1752	1.17059	1.1794	1.16715	1.17753	1.15531
1351.41	36.7607	1.17946	1.17625	1.16811	1.17173	1.18313	1.16249	1.17695	1.17886	1.17855	1.18091	1.18019	1.1431	1.169	1.16394	1.1768	1.17414	1.17951	1.16685	1.17997	1.15513
1353.12	36.7894	1.18036	1.17564	1.16661	1.17298	1.18454	1.16087	1.17773	1.17709	1.17953	1.17842	1.17935	1.14403	1.16704	1.16228	1.17571	1.17541	1.17831	1.1685	1.18019	1.15376
1354.86	36.8182	1.18131	1.17701	1.16801	1.17463	1.18425	1.16018	1.17755	1.17785	1.1806	1.17839	1.17532	1.14192	1.16696	1.16461	1.17655	1.17506	1.17884	1.17028	1.17802	1.15275
1356.59	36.8469	1.18074	1.17905	1.1694	1.17504	1.18343	1.16309	1.17689	1.18069	1.18098	1.17894	1.17703	1.13988	1.16818	1.16613	1.17852	1.17357	1.18073	1.16908	1.17739	1.15545
1358.33	36.8757	1.18006	1.17869	1.17018	1.17526	1.18379	1.1636	1.17866	1.17986	1.17994	1.17901	1.17875	1.14081	1.16903	1.1639	1.17764	1.1723	1.1823	1.16904	1.17867	1.15565
1360.05	36.9044	1.17798	1.17722	1.1675	1.17424	1.18297	1.1627	1.17766	1.18091	1.1795	1.1785	1.17677	1.14255	1.1679	1.16498	1.17757	1.17163	1.18058	1.17103	1.17883	1.15472
1361.81	36.9332	1.17823	1.17697	1.16509	1.17322	1.18296	1.16137	1.17584	1.18185	1.18037	1.17789	1.17725	1.14282	1.16822	1.16587	1.17905	1.17211	1.1788	1.17056	1.17796	1.15607
1363.55	36.9619	1.17882	1.17746	1.16684	1.1723	1.18298	1.16228	1.17503	1.18048	1.17941	1.17841	1.17854	1.14373	1.1673	1.16557	1.17922	1.17307	1.17787	1.16939	1.17748	1.15578
1365.25	36.9907	1.18267	1.17738	1.16692	1.17344	1.18184	1.16403	1.17682	1.18177	1.17919	1.17837	1.17813	1.1438	1.16595	1.1669	1.17873	1.1725	1.17817	1.16931	1.17761	1.15445
1366.92	37.0194	1.18355	1.17705	1.1666	1.17492	1.18288	1.16026	1.1786	1.17994	1.18075	1.17879	1.17659	1.14196	1.16747	1.16551	1.17863	1.17271	1.17986	1.16856	1.1783	1.15594
1368.67	37.0481	1.18126	1.1758	1.16761	1.17449	1.18533	1.16035	1.17797	1.17743	1.18126	1.17917	1.17712	1.14188	1.16719	1.16461	1.17789	1.17314	1.17935	1.16884	1.17869	1.1571
1370.41	37.0769	1.18215	1.17595	1.16808	1.17525	1.18638	1.16179	1.17732	1.17779	1.18114	1.17887	1.18056	1.14309	1.16675	1.16684	1.17579	1.17203	1.17874	1.16951	1.17973	1.15421
1372.17	37.1056	1.18026	1.17766	1.16548	1.17315	1.18281	1.16232	1.17617	1.17732	1.18161	1.17893	1.18068	1.14196	1.16782	1.1669	1.17436	1.17359	1.17903	1.16922	1.17902	1.15509
1373.9	37.1344	1.18037	1.17482	1.16707	1.17288	1.18382	1.16236	1.17687	1.17822	1.18122	1.17824	1.17975	1.14196	1.16685	1.16737	1.17695	1.17357	1.18078	1.16944	1.1802	1.15216
1375.63	37.1631	1.18097	1.17725	1.16729	1.17135	1.18326	1.16106	1.17838	1.17772	1.18059	1.17944	1.17785	1.14119	1.16816	1.16753	1.1773	1.17384	1.18031	1.16816	1.18049	1.15128
1377.31	37.1919	1.18034	1.17844	1.16863	1.17182	1.18349	1.16281	1.17996	1.17617	1.17901	1.18014	1.17704	1.14012	1.16693	1.16747	1.17933	1.1751	1.17946	1.16872	1.18018	1.15404
1379.04	37.2206	1.18119	1.17815	1.16803	1.17383	1.18369	1.16044	1.17738	1.1784	1.18112	1.17905	1.17698	1.14015	1.16525	1.16502	1.17692	1.17695	1.18054	1.16912	1.17938	1.15404
1380.75	37.2494	1.18157	1.18073	1.16862	1.17444	1.18363	1.16112	1.17764	1.17851	1.17928	1.18035	1.1774	1.14204	1.16552	1.16579	1.17547	1.17276	1.17897	1.17074	1.17656	1.15283
1382.51	37.2781	1.1777	1.17767	1.16505	1.17388	1.18371	1.16105	1.1764	1.17706	1.1783	1.17678	1.17494	1.1414	1.16751	1.16842	1.17535	1.17371	1.17673	1.16813	1.17885	1.15366
1384.26	37.3069	1.17818	1.17821	1.16645	1.17171	1.185	1.15916	1.17829	1.17816	1.17956	1.17556	1.17452	1.14374	1.16794	1.16563	1.17406	1.1706	1.17946	1.1685	1.17938	1.1555
1385.98	37.3356	1.1804	1.17666	1.16701	1.17413	1.18318	1.16143	1.17413	1.17752	1.17927	1.17511	1.1775	1.14437	1.16632	1.16528	1.17494	1.16832	1.18137	1.16893	1.17915	1.15574
1387.67	37.3644	1.18217	1.17524	1.16709	1.17483	1.18494	1.16	1.17545	1.17685	1.1801	1.17551	1.18075	1.1423	1.1674	1.16552	1.17629	1.17277	1.17762	1.16724	1.17934	1.1526
1389.38	37.3931	1.17962	1.1771	1.16614	1.17451	1.18196	1.16288	1.17846	1.17755	1.18001	1.18025	1.18093	1.14221	1.17212	1.16535	1.17582	1.17343	1.17943	1.16886	1.17891	1.15346
1391.05	37.4218	1.18031	1.17857	1.16669	1.17414	1.18143	1.16356	1.17873	1.17759	1.18275	1.18043	1.17784	1.1425	1.16981	1.16524	1.17813	1.17181	1.17819	1.17056	1.17836	1.15336
1392.79	37.4506	1.18227	1.17614	1.16623	1.17442	1.18131	1.15934	1.17546	1.18041	1.17891	1.17667	1.17902	1.14534	1.16911	1.16366	1.17914	1.174	1.17813	1.16913	1.17802	1.15405
1394.52	37.4793	1.18033	1.17808	1.16444	1.17542	1.18163	1.16188	1.17605	1.17939	1.17764	1.17996	1.17638	1.14243	1.16766	1.16712	1.17915	1.17084	1.17881	1.17066	1.17727	1.15259
1396.26	37.5081	1.18019	1.17591	1.16763	1.17546	1.18234	1.16218	1.17875	1.17628	1.18263	1.1782	1.17904	1.14157	1.16756	1.16869	1.17913	1.1698	1.17806	1.16996	1.17809	1.15224
1397.99	37.5368	1.17987	1.17604	1.16701	1.17391	1.18227	1.16102	1.17794	1.17703	1.18108	1.17791	1.17823	1.13908	1.16774	1.16433	1.1789	1.17311	1.17852	1.17143	1.17872	1.15561
1399.78	37.5656	1.17798	1.17683	1.16681	1.1751	1.18317	1.16091	1.17631	1.1776	1.18216	1.17702	1.17688	1.14481	1.16589	1.16593	1.17965	1.17343	1.18002	1.16945	1.1806	1.15332
1401.55	37.5943	1.17693	1.17677	1.16572	1.1768	1.18267	1.1615	1.17592	1.17458	1.18039	1.17878	1.17703	1.14182	1.16588	1.16696	1.1756	1.1725	1.17992	1.16939	1.17893	1.15339
1403.29	37.6231	1.1813	1.17749	1.16673	1.17588	1.18365	1.16365	1.1771	1.17668	1.17925	1.17881	1.17716	1.14174	1.16506	1.16513	1.17722	1.17498	1.17966	1.17016	1.17846	1.15431
1404.97	37.6518	1.18151	1.17567	1.16598	1.17834	1.18059	1.16153	1.17821	1.17602	1.17721	1.18122	1.17949	1.14259	1.16818	1.16487	1.18099	1.17404	1.17655	1.17164	1.17977	1.15548
1406.68	37.6806	1.18159	1.17702	1.16514	1.17305	1.18249	1.16445	1.1788	1.17878	1.18216	1.18103	1.17972	1.14178	1.16747	1.16787	1.17702	1.17406	1.18069	1.1707	1.17793	1.1543
1408.34	37.7093	1.18027	1.17747	1.1661	1.17274	1.18079	1.16038	1.17629	1.18002	1.18351	1.17608	1.17268	1.14173	1.16844	1.16612	1.17714	1.17429	1.18058	1.16829	1.17961	1.15466
1410.08	37.7381	1.18031	1.18	1.16654	1.17298	1.18211	1.16175	1.17756	1.17685	1.18065	1.18034	1.1737	1.13894	1.17011	1.16563	1.1788	1.17443	1.17904	1.16727	1.17811	1.15609
1411.79	37.7668	1.18034	1.17981	1.16562	1.17293	1.18204	1.16276	1.17791	1.17739	1.18268	1.17729	1.17796	1.14142	1.16638	1.16814	1.1777	1.17315	1.17903	1.17227	1.17715	1.15384
1413.53	37.7955	1.18097	1.17958	1.16725	1.17309	1.18475	1.16104	1.1761	1.17639	1.18095	1.17775	1.18026	1.14236	1.16722	1.16602	1.17983	1.17282	1.1788	1.17202	1.17681	1.15371
1415.21	37.8243	1.18008	1.17999	1.16563	1.17443	1.18495	1.16209	1.17722	1.17702	1.17904	1.18059	1.1733	1.14663	1.16769	1.16209	1.17756	1.17404	1.17909	1.16961	1.17926	1.14979
1417.02	37.853	1.18355	1.17869	1.16645	1.17398	1.18215	1.1622	1.17684	1.17713	1.17784	1.18005	1.17381	1.1408	1.16725	1.16743	1.17889	1.17255	1.17795	1.16854	1.17893	1.15092
1418.81	37.8818	1.18016	1.17668	1.16662	1.17408	1.18554	1.16179	1.17744	1.17836	1.17821	1.17683	1.17614	1.14236	1.16663	1.16498	1.17681	1.17302	1.17846	1.17033	1.17713	1.15544
1420.57	37.9105	1.17889	1.17747	1.16717	1.17366	1.18357	1.16077	1.17767	1.17698	1.18047	1.17672	1.17539	1.14408	1.16577	1.16461	1.17779	1.17164	1.17781	1.17092	1.17857	1.15522
1422.26	37.9393	1.17897	1.17576	1.16788	1.17427	1.18355	1.16075	1.17622	1.18022	1.18162	1.17693	1.17915	1.14062	1.16735	1.16575	1.17821	1.17281	1.17923	1.16935	1.17892	1.15392
1424	37.968	1.18028	1.17703	1.16495	1.17224	1.18275	1.1634	1.17848	1.1798	1.18085	1.17706	1.18044	1.14044	1.17041	1.1674	1.17702	1.17235	1.17924	1.17031	1.18036	1.15627
1425.71	37.9968	1.18073	1.17687	1.16748	1.17451	1.18237	1.16058	1.17928	1.17502	1.18155	1.18003	1.17792	1.14585	1.1669	1.1663	1.17592	1.17083	1.17717	1.17198	1.17889	1.1574
1427.46	38.0255	1.18153	1.1777	1.16383	1.17399	1.18415	1.16267	1.17787	1.17603	1.18047	1.17668	1.17863	1.14497	1.16933	1.16796	1.17618	1.17156	1.17954	1.16811	1.1761	1.15473
1429.12	38.0543	1.17936	1.17775	1.16536	1.17614	1.18245	1.16271	1.1732	1.17603	1.18078	1.17845	1.17741	1.14383	1.1692	1.16626	1.17748	1.1734	1.18055	1.16891	1.1792	1.15206
1430.83	38.083	1.1809	1.1769	1.16509	1.17595	1.1809	1.1596	1.17901	1.17833	1.18354	1.17563	1.17392	1.14204	1.16762	1.16409	1.17935	1.17132	1.17799	1.16798	1.17881	1.15242
1432.51	38.1117	1.17871	1.17638	1.16569	1.17288	1.18223	1.16248	1.17924	1.17615	1.17914	1.17844	1.17766	1.14218	1.16901	1.16599	1.17835	1.17226	1.17761	1.16953	1.17889	1.15289
1434.23	38.1405	1.17766	1.17723	1.16776	1.17367	1.18019	1.1663	1.17936	1.1768	1.17806	1.17903	1.17762	1.13996	1.17054	1.16746	1.17779	1.17293	1.17855	1.16807	1.17689	1.153
1435.95	38.1692	1.17767	1.17739	1.16754	1.17413	1.18147	1.16245	1.17905	1.1782	1.17877	1.18084	1.17585	1.1406	1.16747	1.16527	1.18058	1.16967	1.17916	1.16917	1.17866	1.1536
1437.71	38.198	1.1819	1.17943	1.16848	1.17339	1.18243	1.16322	1.17353	1.18034	1.1815	1.17702	1.17796	1.14102	1.16624	1.16478	1.17813	1.17092	1.17707	1.16981	1.1792	1.15529
1439.4	38.2267	1.18097	1.17676	1.16693	1.17363	1.18474	1.16136	1.17843	1.17871	1.18263	1.17793	1.17905	1.14274	1.16898	1.16809	1.17416	1.17257	1.18026	1.17089	1.1819	1.1535
1441.13	38.2555	1.18122	1.17742	1.16533	1.1726	1.18266	1.16196	1.17689	1.18032	1.18229	1.17974	1.17616	1.14343	1.16987	1.16773	1.17777	1.17446	1.17888	1.17219	1.18039	1.15472
1442.88	38.2842	1.18159	1.17536	1.16613	1.17124	1.18301	1.16189	1.17693	1.17723	1.18177	1.17867	1.17532	1.14219	1.17131	1.16206	1.17874	1.17333	1.18085	1.16795	1.18237	1.15366
1444.63	38.313	1.17835	1.17805	1.16503	1.17421	1.1839	1.15931	1.17649	1.17688	1.18039	1.17878	1.17581	1.14221	1.1683	1.16271	1.17819	1.17166	1.17853	1.16785	1.17961	1.15477
1446.32	38.3417	1.17833	1.17647	1.16502	1.17406	1.18309	1.16148	1.17722	1.17537	1.18053	1.17634	1.17851	1.14524	1.16724	1.16967	1.17963	1.17546	1.17718	1.17092	1.1776	1.15386
1448.03	38.3705	1.17953	1.1801	1.16882	1.17711	1.18555	1.16053	1.17796	1.17557	1.17811	1.17485	1.17678	1.14357	1.16921	1.16658	1.17701	1.17385	1.17638	1.17042	1.17829	1.15423
1449.74	38.3992	1.17935	1.17637	1.16824	1.1743	1.18491	1.16123	1.17658	1.17887	1.17969	1.17572	1.17435	1.14384	1.16882	1.16521	1.17843	1.17443	1.17759	1.1732	1.18061	1.15292
1451.47	38.428	1.17908	1.17513	1.16759	1.17363	1.18406	1.16149	1.17718	1.17696	1.17718	1.17717	1.17678	1.14357	1.17026	1.16645	1.17831	1.17293	1.17768	1.17163	1.17933	1.1522
1453.18	38.4567	1.17925	1.17695	1.16617	1.17303	1.18497	1.16134	1.17813	1.17703	1.17892	1.17485	1.17733	1.14174	1.17169	1.16731	1.1783	1.17243	1.17962	1.17066	1.17651	1.15275
1454.92	38.4854	1.18368	1.17634	1.1677	1.17324	1.18451	1.16246	1.1765	1.17786	1.18125	1.17621	1.17675	1.14229	1.16572	1.16807	1.17731	1.1721	1.18068	1.16922	1.1761	1.15288
1456.61	38.5142	1.18161	1.17624	1.16758	1.17347	1.18432	1.16224	1.17895	1.17817	1.17959	1.17698	1.17695	1.14276	1.16837	1.16899	1.17879	1.17217	1.18042	1.16772	1.18226	1.15585
1458.4	38.5429	1.17585	1.1798	1.16698	1.17212	1.18224	1.16252	1.18049	1.17762	1.18014	1.17809	1.17835	1.14231	1.16759	1.1674	1.17802	1.17362	1.1788	1.1679	1.17965	1.15363
1460.13	38.5717	1.17886	1.17899	1.16614	1.1742	1.18345	1.16376	1.17802	1.17924	1.17921	1.17829	1.17984	1.14248	1.16827	1.16637	1.1769	1.17389	1.18018	1.167	1.17736	1.15594
1461.89	38.6004	1.17967	1.17624	1.16574	1.17385	1.18311	1.16131	1.17591	1.17832	1.17943	1.17654	1.17833	1.14309	1.16931	1.16738	1.17756	1.17314	1.17814	1.16927	1.17942	1.15416
1463.65	38.6292	1.17871	1.17746	1.16574	1.17483	1.18431	1.1623	1.1748	1.17659	1.17913	1.17693	1.17767	1.14454	1.16947	1.16709	1.17721	1.17239	1.18219	1.16811	1.1798	1.15378
1465.42	38.6579	1.17989	1.17868	1.16728	1.17354	1.18126	1.16246	1.17703	1.178	1.18197	1.17862	1.179	1.14535	1.16658	1.16766	1.1778	1.17148	1.18033	1.16907	1.17707	1.15472
1467.1	38.6867	1.18072	1.17654	1.16646	1.1747	1.18403	1.16224	1.17775	1.17797	1.1813	1.1775	1.17779	1.14356	1.16644	1.16805	1.17768	1.17132	1.17829	1.16709	1.18326	1.15216
1468.8	38.7154	1.17842	1.18025	1.16651	1.17346	1.18395	1.16238	1.17852	1.17903	1.17963	1.17719	1.17796	1.14097	1.16738	1.16719	1.17752	1.17093	1.17799	1.16866	1.18147	1.15207
1470.43	38.7442	1.17812	1.17812	1.16514	1.17396	1.18286	1.16284	1.17728	1.17872	1.17986	1.17798	1.17815	1.13958	1.16747	1.16479	1.17827	1.17189	1.17694	1.16946	1.17957	1.15222
1472.08	38.7729	1.1789	1.17654	1.16471	1.17442	1.18411	1.1627	1.17717	1.17832	1.18028	1.17825	1.17813	1.14135	1.16711	1.16314	1.17785	1.17251	1.17826	1.16873	1.17933	1.15318
1473.85	38.8017	1.18143	1.177	1.16606	1.17452	1.18332	1.15933	1.17756	1.17893	1.17923	1.17894	1.17992	1.14271	1.16572	1.16417	1.17722	1.17302	1.17999	1.16879	1.1798	1.15392
1475.62	38.8304	1.18054	1.17754	1.16566	1.17436	1.18236	1.15903	1.17638	1.17782	1.17895	1.17711	1.1789	1.14132	1.16746	1.16759	1.17624	1.1716	1.18034	1.16892	1.17863	1.15321
1477.38	38.8591	1.18089	1.17774	1.16683	1.17341	1.18285	1.16227	1.17639	1.17742	1.17932	1.17664	1.17786	1.14348	1.17014	1.16873	1.17771	1.17143	1.17952	1.16805	1.17552	1.15726
1479.12	38.8879	1.18063	1.17635	1.16671	1.17505	1.18161	1.16149	1.17827	1.17998	1.17959	1.17614	1.17862	1.14442	1.169	1.16701	1.17792	1.17445	1.17818	1.16926	1.17475	1.15562
1480.86	38.9166	1.17983	1.17778	1.16547	1.17556	1.18153	1.16151	1.17853	1.18038	1.1807	1.17515	1.17724	1.14208	1.16794	1.16457	1.17596	1.1735	1.17568	1.17028	1.17625	1.15693
1482.59	38.9454	1.18087	1.17849	1.16577	1.17405	1.18165	1.16135	1.17748	1.17815	1.17912	1.17761	1.17584	1.14199	1.16817	1.16545	1.17736	1.1712	1.17704	1.16948	1.17807	1.15629
1484.28	38.9741	1.17873	1.17767	1.16547	1.17456	1.1828	1.16029	1.17611	1.17645	1.17852	1.17739	1.17658	1.14251	1.16814	1.16561	1.17843	1.17267	1.18063	1.16978	1.1796	1.15266
1485.93	39.0029	1.17766	1.17791	1.16559	1.17474	1.18412	1.16073	1.17339	1.17752	1.1798	1.17723	1.17833	1.14235	1.16786	1.16495	1.17833	1.17444	1.1796	1.16976	1.18034	1.1529
1487.69	39.0316	1.17959	1.17691	1.16653	1.17266	1.18389	1.16202	1.17296	1.17899	1.17924	1.17689	1.17908	1.1424	1.16915	1.16414	1.17732	1.17427	1.17731	1.16978	1.17922	1.154
1489.42	39.0604	1.18144	1.1782	1.16685	1.17337	1.18404	1.16336	1.17328	1.17858	1.1792	1.17688	1.17888	1.14253	1.17165	1.16224	1.17732	1.17348	1.17646	1.16992	1.17895	1.15416
1491.18	39.0891	1.17861	1.18079	1.16532	1.17271	1.18249	1.16331	1.17572	1.17925	1.17894	1.17858	1.17747	1.14199	1.17266	1.16411	1.17837	1.17214	1.17647	1.16884	1.18114	1.1542
1492.94	39.1179	1.18003	1.17866	1.16522	1.174	1.18184	1.16475	1.17897	1.17658	1.17878	1.17481	1.17556	1.14089	1.1697	1.16551	1.1774	1.17257	1.1769	1.16775	1.18098	1.1553
1494.73	39.1466	1.18063	1.17712	1.16804	1.17327	1.18223	1.16225	1.17751	1.17902	1.17968	1.17402	1.17775	1.14189	1.16551	1.16597	1.17735	1.17339	1.17887	1.16843	1.17827	1.15616
1496.48	39.1754	1.17911	1.17621	1.17014	1.17279	1.18131	1.15905	1.17681	1.18068	1.17977	1.17373	1.17926	1.14257	1.16818	1.16225	1.17525	1.17218	1.17862	1.16877	1.18159	1.1548
1498.2	39.2041	1.18041	1.1771	1.16772	1.17302	1.18301	1.16165	1.17683	1.17833	1.18108	1.17579	1.17638	1.14091	1.17178	1.16435	1.17813	1.17057	1.17858	1.16652	1.18185	1.15747
1499.87	39.2328	1.17769	1.17717	1.16822	1.17551	1.1859	1.16168	1.18017	1.1766	1.18067	1.17569	1.17813	1.14154	1.17026	1.16773	1.17721	1.17171	1.18016	1.16952	1.17833	1.15436
1501.6	39.2616	1.18111	1.177	1.16723	1.17179	1.18505	1.16101	1.17871	1.17789	1.17845	1.17399	1.17712	1.14111	1.16883	1.16865	1.17781	1.17382	1.17958	1.17036	1.18041	1.15591
1503.29	39.2903	1.18266	1.17632	1.16631	1.17251	1.18404	1.16289	1.17838	1.17759	1.17795	1.17398	1.17496	1.14056	1.16717	1.16429	1.17767	1.17311	1.17901	1.1693	1.18159	1.15493
1505	39.3191	1.17848	1.17953	1.16468	1.17083	1.18315	1.16199	1.17854	1.17751	1.17916	1.177	1.17756	1.14221	1.16795	1.1642	1.17571	1.17171	1.18054	1.16848	1.18083	1.15589
1506.69	39.3478	1.17982	1.18024	1.16251	1.17315	1.18337	1.16185	1.17957	1.176	1.18023	1.17547	1.17804	1.14281	1.16882	1.16601	1.17549	1.17072	1.17852	1.1694	1.17895	1.15119
1508.43	39.3766	1.18109	1.17731	1.16604	1.17424	1.18276	1.16363	1.1762	1.17826	1.18152	1.17481	1.17852	1.14286	1.17024	1.16556	1.17768	1.17398	1.17764	1.16602	1.17812	1.14996
1510.14	39.4053	1.17981	1.17904	1.16757	1.17708	1.18425	1.15933	1.17574	1.17825	1.18084	1.17618	1.18001	1.14128	1.16742	1.16613	1.17835	1.17411	1.17788	1.16877	1.18063	1.15475
1511.89	39.4341	1.17952	1.1796	1.16748	1.17349	1.18458	1.16038	1.17705	1.17548	1.18106	1.17712	1.18035	1.14122	1.16775	1.1669	1.17843	1.17428	1.17711	1.16865	1.18038	1.1559
1513.63	39.4628	1.1797	1.17766	1.16607	1.17429	1.18255	1.16198	1.17591	1.17563	1.18058	1.1791	1.17907	1.14219	1.16813	1.16756	1.17748	1.17345	1.1807	1.1704	1.17932	1.15522
1515.35	39.4916	1.17944	1.17505	1.16512	1.17214	1.18422	1.16411	1.17691	1.17988	1.18211	1.17822	1.17806	1.14359	1.16963	1.16549	1.17884	1.17377	1.18109	1.16905	1.1816	1.15377
1517.03	39.5203	1.17781	1.17686	1.16287	1.1734	1.18385	1.16166	1.17846	1.18009	1.18024	1.17701	1.17947	1.14086	1.16895	1.16939	1.17646	1.17323	1.18034	1.16962	1.1789	1.1517
1518.71	39.549	1.17995	1.17804	1.16815	1.17492	1.18453	1.15988	1.17793	1.17941	1.17999	1.1754	1.18085	1.14071	1.16676	1.16726	1.18017	1.17281	1.18311	1.16645	1.17998	1.15234
1520.38	39.5778	1.17956	1.17791	1.1688	1.17001	1.18649	1.1602	1.17732	1.1748	1.18183	1.17708	1.17693	1.14129	1.16945	1.16706	1.17834	1.17126	1.17796	1.17084	1.1757	1.15291
1522.14	39.6065	1.18005	1.1775	1.16888	1.17594	1.18186	1.16249	1.17704	1.17944	1.18439	1.17679	1.17481	1.14164	1.16565	1.16197	1.17795	1.16911	1.17963	1.17027	1.18013	1.1528
1523.89	39.6353	1.18086	1.17805	1.1679	1.1753	1.18311	1.16397	1.17638	1.1782	1.17821	1.17618	1.17827	1.14053	1.17011	1.16313	1.17855	1.17428	1.18035	1.16827	1.18054	1.15516
1525.67	39.664	1.18072	1.17699	1.167	1.17403	1.1823	1.16235	1.17596	1.17863	1.17909	1.17558	1.17808	1.14283	1.16823	1.16305	1.17691	1.17501	1.1815	1.16823	1.17981	1.1564
1527.42	39.6928	1.18023	1.17784	1.16671	1.17402	1.18341	1.15904	1.17707	1.18029	1.18102	1.17392	1.17687	1.14258	1.16639	1.1663	1.17801	1.17365	1.17883	1.16869	1.17708	1.15333
1529.19	39.7215	1.1799	1.1748	1.16747	1.17292	1.18147	1.15913	1.18063	1.17895	1.17756	1.17802	1.17626	1.14161	1.1673	1.16472	1.17473	1.1719	1.17975	1.16771	1.17704	1.15102
1530.93	39.7503	1.18041	1.17337	1.16668	1.17426	1.18214	1.15782	1.17781	1.17838	1.17802	1.1755	1.17662	1.1438	1.16957	1.16871	1.17472	1.17416	1.17627	1.16887	1.17832	1.15541
1532.67	39.779	1.17964	1.17641	1.16848	1.17443	1.18124	1.16164	1.17574	1.17734	1.18118	1.17644	1.1779	1.14387	1.16669	1.16658	1.17594	1.1736	1.17758	1.17001	1.17952	1.15601
1534.37	39.8078	1.17972	1.17754	1.16743	1.17424	1.18202	1.16236	1.17762	1.17793	1.17823	1.17507	1.17278	1.14114	1.16818	1.16058	1.17604	1.16826	1.17896	1.17031	1.1772	1.1552
1536.08	39.8365	1.18055	1.17703	1.16608	1.17549	1.18449	1.15955	1.17912	1.17597	1.18043	1.17826	1.17708	1.14045	1.16661	1.16255	1.17366	1.17161	1.17878	1.16853	1.17877	1.15272
1537.77	39.8653	1.17943	1.1745	1.16706	1.17517	1.18531	1.15868	1.17753	1.17865	1.17658	1.17692	1.18165	1.14191	1.16867	1.16317	1.17559	1.17293	1.17778	1.16657	1.1774	1.15379
1539.51	39.894	1.17869	1.177	1.1665	1.17666	1.18482	1.16328	1.18002	1.17795	1.18295	1.17371	1.1782	1.13945	1.16811	1.16713	1.1752	1.17522	1.17688	1.1669	1.17813	1.15324
1541.25	39.9227	1.17857	1.17727	1.16771	1.17584	1.18357	1.16293	1.17676	1.17449	1.18204	1.17881	1.17925	1.14048	1.17163	1.16435	1.17787	1.17229	1.18037	1.16805	1.18018	1.15414
1542.99	39.9515	1.18005	1.17571	1.16691	1.1758	1.18267	1.16349	1.17808	1.17805	1.18393	1.17359	1.17817	1.14194	1.1705	1.16566	1.17875	1.17182	1.17833	1.16717	1.18192	1.15259
1544.7	39.9802	1.17959	1.1768	1.16746	1.17444	1.18461	1.1615	1.17469	1.18086	1.18421	1.17461	1.17882	1.14077	1.16513	1.16602	1.17704	1.17262	1.18013	1.17028	1.17977	1.1554
1546.43	40.009	1.18084	1.17777	1.16703	1.17295	1.18465	1.15969	1.17906	1.1765	1.18015	1.17591	1.17433	1.14207	1.16988	1.16406	1.17445	1.1712	1.17894	1.17082	1.17942	1.15449
1548.1	40.0377	1.17867	1.17812	1.1678	1.17213	1.18386	1.15894	1.18227	1.1774	1.17943	1.17725	1.17874	1.13872	1.16435	1.16904	1.18038	1.17345	1.17931	1.1675	1.18123	1.15305
1549.83	40.0665	1.18352	1.17774	1.16925	1.17233	1.18217	1.15961	1.17561	1.17808	1.18207	1.17702	1.17777	1.14122	1.16512	1.16784	1.17782	1.17348	1.17855	1.16978	1.17985	1.1546
1551.55	40.0952	1.18113	1.17799	1.16653	1.17311	1.18137	1.15971	1.17662	1.17675	1.17878	1.17623	1.17699	1.14129	1.16842	1.16968	1.17687	1.17272	1.18024	1.16711	1.17586	1.15321
1553.31	40.124	1.17756	1.17495	1.16743	1.17071	1.18337	1.16454	1.17655	1.17391	1.17826	1.1763	1.17455	1.13952	1.16818	1.16874	1.17843	1.17168	1.17917	1.16585	1.1772	1.15311
1555.06	40.1527	1.17851	1.17744	1.16621	1.17054	1.18468	1.16249	1.17601	1.17736	1.18032	1.17235	1.17792	1.14178	1.17029	1.16658	1.17807	1.17235	1.17616	1.17137	1.17541	1.1546
1556.81	40.1815	1.17968	1.17879	1.16457	1.17601	1.18204	1.15975	1.17615	1.17613	1.18348	1.1752	1.17746	1.14225	1.17112	1.16448	1.17713	1.17127	1.17996	1.17053	1.17465	1.15337
1558.48	40.2102	1.17947	1.17901	1.16711	1.17414	1.185	1.15834	1.17707	1.17618	1.17797	1.17502	1.18007	1.14145	1.16623	1.16773	1.17799	1.17181	1.18297	1.16934	1.17654	1.15344
1560.2	40.239	1.17965	1.17586	1.16351	1.17394	1.18471	1.1613	1.17894	1.17803	1.18425	1.17322	1.17582	1.13996	1.17069	1.16544	1.17663	1.17274	1.18025	1.16781	1.17654	1.15201
1561.93	40.2677	1.17889	1.17902	1.16722	1.17332	1.18196	1.16276	1.17579	1.17782	1.18085	1.17279	1.18119	1.14167	1.16688	1.16462	1.1778	1.17238	1.17884	1.16731	1.18004	1.15429
1563.67	40.2964	1.17947	1.17373	1.1649	1.17353	1.18098	1.15986	1.17513	1.17815	1.17945	1.17394	1.17648	1.1418	1.16589	1.16233	1.17659	1.17139	1.17874	1.1683	1.18064	1.15352
1565.33	40.3252	1.17865	1.17466	1.1658	1.17238	1.1806	1.1608	1.17564	1.17662	1.18116	1.17555	1.17892	1.14077	1.16736	1.16268	1.17576	1.17276	1.17939	1.1711	1.1798	1.15112
1567.07	40.3539	1.17865	1.17781	1.16625	1.1723	1.18342	1.16175	1.17471	1.17991	1.17941	1.17482	1.178	1.142	1.16757	1.16306	1.17654	1.17378	1.18027	1.17101	1.17909	1.15465
1568.78	40.3827	1.17895	1.17759	1.16542	1.17326	1.18299	1.16215	1.17756	1.17775	1.17984	1.17529	1.17616	1.14094	1.16802	1.16543	1.1781	1.17322	1.18016	1.16775	1.17948	1.15512
1570.52	40.4114	1.17736	1.17792	1.16955	1.17436	1.18137	1.16353	1.17862	1.17613	1.18083	1.17774	1.17773	1.14122	1.16805	1.16661	1.17695	1.17202	1.17816	1.16811	1.17993	1.15183
1572.22	40.4402	1.17742	1.17508	1.16929	1.17467	1.18077	1.16329	1.17483	1.17667	1.17979	1.17739	1.17636	1.14147	1.16982	1.16339	1.17846	1.17368	1.18081	1.16891	1.18033	1.15235
1573.95	40.4689	1.18107	1.17733	1.16523	1.17468	1.18289	1.1629	1.1806	1.17909	1.17995	1.17434	1.17806	1.14142	1.16901	1.16667	1.18166	1.17345	1.17804	1.17178	1.17913	1.15253
1575.66	40.4977	1.18215	1.17849	1.16625	1.17342	1.18294	1.16122	1.17891	1.1797	1.17948	1.17386	1.17552	1.1412	1.16659	1.16583	1.18122	1.17345	1.17816	1.16873	1.17896	1.15355
1577.39	40.5264	1.1808	1.17768	1.16789	1.17332	1.18361	1.16061	1.17288	1.17907	1.17847	1.17756	1.17699	1.14076	1.1672	1.16458	1.17801	1.17213	1.1765	1.16925	1.17751	1.15554
1579.15	40.5552	1.181	1.17746	1.16618	1.17279	1.1834	1.16108	1.17563	1.17976	1.17896	1.17678	1.17689	1.14171	1.16845	1.16426	1.17936	1.17378	1.17848	1.16903	1.17971	1.154
1580.94	40.5839	1.18141	1.17425	1.16596	1.16919	1.18325	1.1632	1.1804	1.17799	1.17947	1.17637	1.17903	1.14151	1.16972	1.16457	1.17903	1.17321	1.17682	1.16879	1.17997	1.15526
1582.66	40.6126	1.18408	1.17691	1.16725	1.17229	1.1829	1.16152	1.17833	1.17654	1.18211	1.17492	1.17727	1.13887	1.16984	1.16706	1.1735	1.1738	1.17702	1.16784	1.1746	1.15199
1584.4	40.6414	1.18184	1.17545	1.16326	1.17499	1.18368	1.16306	1.17568	1.17789	1.1811	1.17616	1.17645	1.14147	1.16882	1.16725	1.17519	1.17295	1.17603	1.16907	1.17559	1.15264
1586.1	40.6701	1.18139	1.17659	1.16351	1.17277	1.18396	1.16149	1.17774	1.17807	1.18015	1.177	1.17633	1.14224	1.16725	1.16797	1.17716	1.1763	1.17827	1.16771	1.17838	1.15413
1587.82	40.6989	1.18058	1.17509	1.16587	1.17301	1.18444	1.16052	1.17775	1.18076	1.17954	1.17606	1.17702	1.14124	1.16677	1.16801	1.17755	1.17444	1.17775	1.16897	1.17817	1.15336
1589.49	40.7276	1.1783	1.17526	1.16604	1.17342	1.18269	1.16376	1.17697	1.17984	1.1792	1.17471	1.17683	1.14056	1.16783	1.16619	1.17724	1.17255	1.17609	1.16886	1.17836	1.15371
1591.2	40.7564	1.18019	1.17551	1.16536	1.17359	1.18151	1.1636	1.17696	1.17705	1.17975	1.17606	1.17823	1.14118	1.16854	1.16565	1.17428	1.17358	1.17823	1.16984	1.17727	1.15388
1592.95	40.7851	1.17867	1.17681	1.16548	1.17363	1.18221	1.16212	1.17757	1.17663	1.17931	1.17651	1.17806	1.14094	1.16592	1.16356	1.17677	1.17534	1.17947	1.16809	1.1806	1.15467
1594.73	40.8139	1.17717	1.17925	1.16572	1.17487	1.1821	1.16233	1.17683	1.17898	1.18118	1.17719	1.17859	1.14055	1.168	1.16196	1.17944	1.17424	1.17846	1.1688	1.17966	1.15471
1596.48	40.8426	1.17963	1.17804	1.16519	1.17395	1.18268	1.16285	1.17904	1.17871	1.18115	1.17758	1.17928	1.14256	1.16963	1.16281	1.17664	1.17316	1.17951	1.17018	1.17765	1.15301
1598.26	40.8714	1.17984	1.1763	1.16451	1.17181	1.1833	1.16198	1.17919	1.17762	1.17986	1.17528	1.17847	1.14153	1.16904	1.16523	1.17569	1.17363	1.17773	1.16947	1.1778	1.15238
1599.95	40.9001	1.17906	1.17675	1.16647	1.17205	1.18307	1.1608	1.17787	1.17743	1.17981	1.17549	1.17731	1.14179	1.17073	1.16705	1.17558	1.17279	1.17535	1.16824	1.17627	1.15337
1601.67	40.9289	1.17905	1.17791	1.16671	1.17232	1.18397	1.16035	1.1772	1.17742	1.1798	1.1766	1.17646	1.14128	1.16948	1.16582	1.1761	1.17155	1.17681	1.16774	1.17713	1.15121
1603.36	40.9576	1.17889	1.17711	1.16488	1.17275	1.18403	1.16132	1.178	1.17805	1.1793	1.17651	1.17724	1.14157	1.16758	1.1659	1.17741	1.17132	1.17712	1.16778	1.17827	1.15161
1605.05	40.9863	1.17863	1.17687	1.16481	1.17424	1.18267	1.16139	1.17744	1.17787	1.17789	1.17524	1.17971	1.14121	1.16696	1.16689	1.17832	1.17209	1.17755	1.16808	1.17703	1.15309
1606.78	41.0151	1.17995	1.17908	1.16682	1.17489	1.1809	1.16089	1.17431	1.17819	1.17896	1.17494	1.18036	1.14088	1.16655	1.16722	1.17869	1.1734	1.17933	1.16864	1.17566	1.15328
1608.51	41.0438	1.18014	1.17877	1.16777	1.17425	1.18076	1.16184	1.17635	1.18161	1.18111	1.17505	1.17784	1.14317	1.16671	1.16776	1.17835	1.17416	1.17875	1.16837	1.17649	1.15457
1610.26	41.0726	1.17877	1.17631	1.16718	1.17525	1.1825	1.16021	1.17813	1.18077	1.18051	1.17419	1.17695	1.14132	1.16535	1.16666	1.17783	1.1723	1.17793	1.16803	1.17897	1.15392
1611.98	41.1013	1.18119	1.17469	1.16713	1.17521	1.18292	1.15869	1.17693	1.1766	1.18069	1.17679	1.17863	1.14007	1.16573	1.16638	1.17813	1.17375	1.17972	1.16872	1.18141	1.15327
1613.72	41.1301	1.17746	1.1747	1.16658	1.17356	1.1831	1.16138	1.17778	1.17641	1.17978	1.1765	1.17924	1.1399	1.16772	1.16751	1.17749	1.17474	1.17901	1.16924	1.18128	1.1528
1615.43	41.1588	1.17789	1.17537	1.16603	1.17341	1.18287	1.16425	1.17832	1.17733	1.17852	1.17554	1.17642	1.14095	1.16844	1.16776	1.17562	1.17204	1.17824	1.16909	1.17844	1.15374
1617.11	41.1876	1.17925	1.17601	1.16605	1.17258	1.18283	1.16397	1.17873	1.17901	1.17877	1.17778	1.17427	1.14225	1.16885	1.16733	1.17614	1.17078	1.18005	1.1676	1.17698	1.1555
1618.76	41.2163	1.18112	1.17626	1.16686	1.17335	1.18257	1.16296	1.17682	1.17838	1.17871	1.17626	1.17523	1.14299	1.16878	1.16698	1.17805	1.17009	1.17987	1.16914	1.17916	1.15025
1620.56	41.2451	1.17989	1.17757	1.16629	1.17483	1.18204	1.16111	1.17741	1.17821	1.17988	1.17487	1.1768	1.14286	1.16812	1.16473	1.17754	1.17155	1.17967	1.16943	1.17766	1.15174
1622.35	41.2738	1.1778	1.17786	1.16549	1.17482	1.18083	1.1621	1.18048	1.17743	1.18057	1.17782	1.17758	1.14286	1.17045	1.16454	1.17648	1.17611	1.17672	1.16529	1.18018	1.15486
1624.08	41.3026	1.18013	1.17807	1.16354	1.1725	1.18281	1.16347	1.17748	1.17718	1.18042	1.17741	1.17738	1.14273	1.1679	1.16507	1.17569	1.17542	1.17826	1.16605	1.18174	1.15422
1625.77	41.3313	1.1773	1.17817	1.16434	1.17461	1.18277	1.1636	1.17866	1.17566	1.17937	1.17556	1.17648	1.14033	1.16894	1.16721	1.17584	1.17313	1.17861	1.16937	1.18021	1.15233
1627.5	41.36	1.1778	1.17831	1.16482	1.17412	1.18368	1.16454	1.1766	1.17878	1.17877	1.17565	1.17671	1.1401	1.16854	1.16609	1.17451	1.17152	1.17863	1.16935	1.18071	1.153
1629.16	41.3888	1.17927	1.17724	1.16373	1.17415	1.183	1.16079	1.17727	1.17776	1.17979	1.17665	1.17612	1.14281	1.16629	1.16684	1.17759	1.17146	1.17839	1.17037	1.18056	1.15425
1630.96	41.4175	1.17824	1.17724	1.16713	1.17356	1.18215	1.16083	1.1768	1.17756	1.17741	1.17523	1.17549	1.13841	1.16775	1.16712	1.1804	1.17043	1.17855	1.16829	1.18173	1.15301
1632.75	41.4463	1.17987	1.17695	1.16437	1.1722	1.18425	1.1623	1.17917	1.1792	1.17799	1.17141	1.17751	1.14033	1.16504	1.16901	1.17786	1.17121	1.18162	1.16832	1.1769	1.15212
1634.47	41.475	1.17907	1.17642	1.16554	1.17379	1.18368	1.16323	1.17927	1.17915	1.17888	1.17381	1.17818	1.13899	1.16581	1.16829	1.17752	1.17328	1.18004	1.16697	1.17936	1.15085
1636.16	41.5038	1.18026	1.17761	1.16735	1.17387	1.18662	1.16415	1.17815	1.17791	1.17845	1.17463	1.17808	1.1395	1.16745	1.16605	1.1812	1.17349	1.17555	1.16627	1.17918	1.15432
1637.89	41.5325	1.1794	1.1783	1.16508	1.17344	1.18345	1.16069	1.17549	1.17881	1.17852	1.1749	1.17783	1.14218	1.16902	1.16636	1.18139	1.1747	1.17325	1.16799	1.1819	1.1546
1639.59	41.5613	1.18021	1.17561	1.16613	1.17272	1.18168	1.16408	1.17754	1.17737	1.17943	1.17746	1.17634	1.13905	1.16515	1.16567	1.17762	1.17053	1.17484	1.16833	1.17657	1.15431
1641.31	41.59	1.17878	1.17674	1.16519	1.17564	1.1826	1.16228	1.17769	1.17772	1.18276	1.17418	1.17639	1.14098	1.16841	1.1676	1.17734	1.17134	1.17703	1.16772	1.17589	1.15391
1642.99	41.6188	1.17852	1.17809	1.16408	1.17568	1.17851	1.16384	1.1774	1.1765	1.1797	1.17253	1.17674	1.13975	1.16941	1.16769	1.17689	1.17332	1.17659	1.1677	1.17802	1.15065
1644.74	41.6475	1.18236	1.17666	1.16504	1.17285	1.18399	1.16169	1.17562	1.17879	1.18048	1.17585	1.17481	1.14182	1.16953	1.16566	1.1739	1.17239	1.17773	1.16619	1.17793	1.15031
1646.48	41.6762	1.18226	1.17777	1.16481	1.17283	1.18292	1.16124	1.17265	1.17878	1.18182	1.17605	1.17729	1.1433	1.16957	1.16631	1.17808	1.17077	1.17711	1.16933	1.17835	1.15413
1648.22	41.705	1.18061	1.17655	1.16484	1.17334	1.18395	1.15996	1.17807	1.17659	1.17849	1.17486	1.17353	1.14063	1.17062	1.16619	1.17739	1.17091	1.17982	1.16794	1.17978	1.15311
1649.92	41.7337	1.18001	1.17797	1.16449	1.1711	1.18395	1.16189	1.17784	1.17211	1.1795	1.17559	1.17941	1.14011	1.1681	1.16558	1.17545	1.17201	1.17629	1.16663	1.17882	1.15383
1651.68	41.7625	1.17984	1.17726	1.16358	1.17375	1.1804	1.16315	1.17372	1.17614	1.18135	1.17645	1.17924	1.14265	1.17285	1.16636	1.17813	1.17464	1.17784	1.1659	1.17894	1.156
1653.41	41.7912	1.17958	1.17863	1.16478	1.17341	1.18179	1.16294	1.17408	1.17891	1.17935	1.17369	1.17737	1.1424	1.16584	1.16465	1.17606	1.17223	1.17631	1.17035	1.17698	1.15406
1655.13	41.82	1.18119	1.17649	1.16439	1.17252	1.18087	1.15673	1.17588	1.17478	1.17798	1.17307	1.17975	1.13996	1.16834	1.16631	1.17714	1.17205	1.1779	1.17137	1.17924	1.1524
1656.8	41.8487	1.18202	1.17613	1.1658	1.17204	1.1822	1.16457	1.17869	1.17697	1.17907	1.1722	1.17765	1.13974	1.1671	1.16737	1.17724	1.17447	1.17627	1.17041	1.17752	1.15209
1658.52	41.8775	1.17712	1.17527	1.16442	1.1719	1.1841	1.16019	1.17436	1.17674	1.17858	1.17076	1.17676	1.14147	1.16601	1.16767	1.17801	1.17257	1.17793	1.16916	1.17762	1.15258
1660.23	41.9062	1.18002	1.174	1.16405	1.17359	1.18166	1.15677	1.17503	1.17706	1.17977	1.1719	1.17786	1.14019	1.16891	1.16538	1.17774	1.17231	1.1807	1.16911	1.1789	1.15188
1661.99	41.935	1.17783	1.1773	1.16671	1.17321	1.18465	1.16296	1.18045	1.17572	1.1816	1.17367	1.17892	1.14023	1.1676	1.1688	1.17873	1.17254	1.1797	1.16904	1.17949	1.15295
1663.73	41.9637	1.1798	1.17673	1.16596	1.17258	1.1838	1.16247	1.17877	1.17904	1.18114	1.17801	1.17853	1.13767	1.1657	1.1615	1.17695	1.17143	1.18038	1.17016	1.17814	1.15733
1665.47	41.9925	1.18065	1.17468	1.16702	1.17694	1.18467	1.1649	1.17647	1.17675	1.18291	1.17428	1.17413	1.13912	1.16873	1.16665	1.17532	1.17301	1.17837	1.16871	1.18072	1.15578
1667.16	42.0212	1.18127	1.17409	1.16681	1.17502	1.18608	1.16228	1.1781	1.17823	1.17948	1.17553	1.17808	1.1413	1.16649	1.16413	1.18017	1.17049	1.18194	1.16926	1.17656	1.15289
1668.87	42.0499	1.17677	1.17564	1.16666	1.17354	1.18172	1.15995	1.17594	1.18004	1.17874	1.17396	1.17636	1.14206	1.16645	1.16375	1.17653	1.1728	1.18159	1.16675	1.17869	1.15539
1670.59	42.0787	1.17947	1.17662	1.16635	1.17504	1.18177	1.15907	1.178	1.17735	1.17979	1.17515	1.17569	1.14062	1.16909	1.16424	1.18067	1.17407	1.17604	1.17085	1.17857	1.15671
1672.33	42.1074	1.181	1.18051	1.16572	1.17241	1.1819	1.15928	1.17774	1.17598	1.17688	1.17477	1.17763	1.1425	1.16983	1.16671	1.17608	1.17328	1.17794	1.1707	1.17871	1.15483
1674.05	42.1362	1.18169	1.17826	1.16484	1.17361	1.18164	1.16154	1.17602	1.17842	1.17859	1.17458	1.17789	1.14156	1.16907	1.16362	1.17678	1.17117	1.18196	1.16836	1.17907	1.15415
1675.8	42.1649	1.17813	1.17541	1.16271	1.17476	1.18279	1.16065	1.17866	1.17654	1.17932	1.17542	1.17731	1.13925	1.16714	1.16521	1.17705	1.17105	1.17952	1.16995	1.17944	1.1543
1677.53	42.1937	1.17753	1.176	1.16386	1.17182	1.18179	1.16053	1.17891	1.17453	1.17981	1.17537	1.1771	1.13797	1.16487	1.16623	1.174	1.17488	1.1808	1.17225	1.17968	1.15391
1679.3	42.2224	1.17977	1.17637	1.1625	1.17407	1.18419	1.16334	1.1787	1.17775	1.18093	1.17593	1.17736	1.13871	1.16728	1.16528	1.17683	1.1736	1.17933	1.17081	1.17975	1.15428
1681.05	42.2512	1.18101	1.17473	1.16291	1.17464	1.1835	1.16362	1.17864	1.17963	1.18114	1.17535	1.17864	1.14049	1.17094	1.16583	1.179	1.17255	1.18112	1.16697	1.17823	1.15459
1682.8	42.2799	1.17957	1.17615	1.16552	1.17368	1.1795	1.16124	1.17837	1.17656	1.18087	1.17503	1.17528	1.13973	1.17052	1.1645	1.17736	1.17112	1.17744	1.16883	1.17867	1.15256
1684.45	42.3087	1.1785	1.17779	1.16577	1.17154	1.18087	1.16222	1.17827	1.17637	1.18142	1.17396	1.17425	1.14004	1.17067	1.16413	1.17483	1.17225	1.17925	1.16858	1.17687	1.15418
1686.15	42.3374	1.18041	1.17625	1.1636	1.17512	1.18163	1.1605	1.17613	1.17764	1.1809	1.17292	1.17763	1.14038	1.16768	1.16492	1.17713	1.17269	1.17826	1.16818	1.17761	1.15354
1687.92	42.3662	1.18056	1.17668	1.1659	1.17534	1.17994	1.16235	1.17565	1.17671	1.18051	1.1744	1.17815	1.1383	1.16941	1.16566	1.17894	1.17505	1.17875	1.16885	1.18182	1.15371
1689.67	42.3949	1.18082	1.17619	1.16523	1.1739	1.18177	1.16165	1.1756	1.17665	1.18066	1.17508	1.17787	1.13861	1.1687	1.16769	1.1762	1.17505	1.17533	1.16819	1.17803	1.15543
1691.32	42.4236	1.18226	1.17832	1.16498	1.17321	1.18254	1.1605	1.17666	1.1772	1.17957	1.17366	1.17714	1.1377	1.16622	1.16485	1.17674	1.17439	1.17784	1.16963	1.17809	1.15657
1693.02	42.4524	1.18041	1.17659	1.1655	1.17462	1.18211	1.16021	1.1765	1.17969	1.18009	1.17454	1.17751	1.13944	1.16525	1.1642	1.17842	1.17376	1.18021	1.16892	1.17928	1.15421
1694.77	42.4811	1.17984	1.17573	1.166	1.17382	1.18216	1.15888	1.17817	1.17913	1.1806	1.17553	1.17848	1.13957	1.16544	1.16771	1.17904	1.17291	1.17676	1.1668	1.17703	1.15272
1696.54	42.5099	1.17884	1.17608	1.16609	1.17513	1.18118	1.16171	1.1791	1.1777	1.17966	1.17607	1.17865	1.13924	1.16655	1.16706	1.17718	1.17179	1.17631	1.16741	1.17632	1.1506
1698.29	42.5386	1.17907	1.17787	1.16509	1.17527	1.18316	1.16206	1.17802	1.17861	1.18058	1.17589	1.1792	1.13926	1.16806	1.1667	1.17548	1.17113	1.17703	1.16798	1.17962	1.15217
1700.07	42.5674	1.17689	1.17805	1.168	1.17461	1.18295	1.16076	1.17799	1.17673	1.18202	1.17607	1.17851	1.13911	1.16959	1.16569	1.177	1.17119	1.17665	1.16655	1.18011	1.15361
1701.7	42.5961	1.17931	1.17853	1.1664	1.17246	1.18313	1.16141	1.17753	1.17633	1.18149	1.17243	1.17844	1.14115	1.16939	1.16451	1.17682	1.17276	1.17623	1.1685	1.17705	1.14908
1703.36	42.6249	1.18131	1.17666	1.16329	1.1712	1.18223	1.16138	1.177	1.17671	1.18026	1.17128	1.1782	1.1417	1.1682	1.16559	1.17515	1.17456	1.17578	1.16837	1.17917	1.15293
1705.07	42.6536	1.17856	1.17371	1.16236	1.17172	1.18078	1.16031	1.17699	1.1766	1.17948	1.17425	1.17866	1.14088	1.16827	1.16682	1.17579	1.17378	1.17558	1.16735	1.18066	1.15639
1706.77	42.6824	1.17579	1.17444	1.16379	1.17163	1.18055	1.15909	1.17702	1.17755	1.17878	1.17507	1.17948	1.14073	1.16809	1.16734	1.17736	1.17199	1.17761	1.16912	1.17786	1.15344
1708.65	42.7111	1.17674	1.1777	1.16576	1.17241	1.18171	1.16044	1.17724	1.17922	1.17952	1.17509	1.17641	1.1409	1.16658	1.16546	1.17587	1.17335	1.18003	1.17184	1.17942	1.1524
1710.39	42.7398	1.17891	1.17905	1.16453	1.17356	1.18309	1.16236	1.17812	1.17771	1.1781	1.17473	1.17611	1.13983	1.16713	1.1643	1.17669	1.17306	1.17901	1.17272	1.17943	1.15273
1712	42.7686	1.17969	1.17751	1.16468	1.17391	1.18229	1.16207	1.17937	1.17575	1.17809	1.17281	1.17722	1.1395	1.16812	1.16427	1.17847	1.17367	1.17693	1.16983	1.1776	1.15227
1713.72	42.7973	1.18052	1.17387	1.16544	1.17446	1.18313	1.16215	1.1789	1.17628	1.1813	1.17254	1.17758	1.1406	1.16805	1.16422	1.17784	1.17322	1.17725	1.16915	1.17848	1.15414
1715.5	42.8261	1.18004	1.17857	1.16495	1.17563	1.1827	1.16107	1.17765	1.17764	1.17933	1.17422	1.17744	1.13951	1.16824	1.1669	1.17719	1.17219	1.17912	1.171	1.18039	1.15643
1717.27	42.8548	1.1799	1.17915	1.16509	1.1755	1.18246	1.15833	1.1774	1.17906	1.17835	1.17475	1.17683	1.1389	1.17041	1.16909	1.17833	1.17425	1.17883	1.16833	1.17848	1.15322
1718.93	42.8836	1.17841	1.1758	1.16704	1.17574	1.18408	1.15827	1.17756	1.17844	1.17994	1.17514	1.17915	1.14172	1.17189	1.16738	1.17867	1.17323	1.17843	1.16858	1.17745	1.15307
1720.56	42.9123	1.17874	1.176	1.16573	1.1737	1.18384	1.16122	1.17878	1.17933	1.17986	1.17419	1.17738	1.14286	1.17114	1.16518	1.17852	1.17035	1.17688	1.16713	1.17884	1.15299
1722.31	42.9411	1.17868	1.17746	1.16639	1.17314	1.18428	1.16143	1.17615	1.17741	1.17801	1.17442	1.17551	1.14117	1.17033	1.16389	1.17652	1.17135	1.17827	1.16661	1.17817	1.15397
1724.03	42.9698	1.1796	1.17524	1.1673	1.17233	1.18392	1.16135	1.17577	1.177	1.17612	1.17622	1.1761	1.1396	1.16638	1.16438	1.17729	1.17148	1.17788	1.16885	1.17727	1.15346
1725.85	42.9986	1.18038	1.17777	1.167	1.17412	1.18275	1.16152	1.17925	1.17603	1.17843	1.17624	1.17783	1.14063	1.16539	1.16583	1.17757	1.1697	1.17772	1.16786	1.17768	1.15243
1727.62	43.0273	1.18113	1.17701	1.17031	1.17438	1.18073	1.16158	1.1766	1.17732	1.17974	1.17548	1.17619	1.14042	1.16879	1.16765	1.17837	1.17074	1.17774	1.16882	1.17566	1.15327
1729.31	43.0561	1.17847	1.17715	1.16705	1.17373	1.18067	1.15801	1.17809	1.1785	1.17848	1.17575	1.17679	1.14181	1.16767	1.16729	1.17749	1.1706	1.1807	1.16799	1.1759	1.15286
1730.94	43.0848	1.17907	1.17788	1.16606	1.17317	1.18082	1.15729	1.17753	1.17907	1.17957	1.17656	1.17693	1.14291	1.16709	1.1652	1.17625	1.17319	1.17662	1.17049	1.17929	1.15441
1732.68	43.1135	1.18008	1.17587	1.16749	1.17433	1.18245	1.16376	1.178	1.17899	1.17994	1.17395	1.1769	1.14017	1.1687	1.16665	1.1768	1.17413	1.18121	1.17086	1.17753	1.15766
1734.39	43.1423	1.18083	1.17617	1.16852	1.17621	1.17913	1.16052	1.17813	1.17609	1.17869	1.17425	1.17758	1.13971	1.16795	1.16498	1.17513	1.17251	1.17804	1.16905	1.1776	1.15322
1736.1	43.171	1.18038	1.17618	1.16295	1.17481	1.18106	1.1627	1.1771	1.17738	1.17821	1.17386	1.17917	1.14275	1.16732	1.16502	1.17725	1.17161	1.17778	1.16919	1.17812	1.15401
1737.77	43.1998	1.18101	1.17749	1.16385	1.17348	1.17947	1.16472	1.17707	1.17699	1.1765	1.175	1.17611	1.13927	1.16638	1.16628	1.17708	1.17306	1.17796	1.1658	1.1782	1.15319
1739.51	43.2285	1.17886	1.17481	1.1638	1.17209	1.18318	1.16268	1.17948	1.18106	1.1804	1.17274	1.17566	1.14068	1.16319	1.16881	1.17675	1.17291	1.17878	1.16806	1.17996	1.15399
1741.23	43.2573	1.18009	1.17586	1.16228	1.17321	1.18306	1.16058	1.17911	1.18188	1.18227	1.17436	1.17409	1.14034	1.16453	1.16454	1.17591	1.17054	1.17471	1.1701	1.17573	1.15192
1743.01	43.286	1.17776	1.17556	1.16585	1.17322	1.18209	1.16	1.17649	1.18031	1.18294	1.17136	1.17661	1.14071	1.16314	1.16856	1.17345	1.17054	1.18053	1.17075	1.1761	1.15133
1744.78	43.3148	1.17737	1.17511	1.16487	1.17461	1.18388	1.16282	1.17751	1.17941	1.18066	1.17091	1.1786	1.1425	1.16656	1.16476	1.17804	1.17285	1.17743	1.16498	1.1794	1.15426
1746.53	43.3435	1.17891	1.17588	1.16501	1.17363	1.18333	1.16172	1.17778	1.17713	1.18078	1.17359	1.17646	1.13928	1.16967	1.16615	1.17675	1.17014	1.17697	1.16879	1.17926	1.15392
1748.24	43.3723	1.17935	1.17484	1.16771	1.17202	1.18492	1.16358	1.17795	1.1785	1.18313	1.17214	1.17592	1.14182	1.16721	1.16558	1.17798	1.17446	1.17767	1.17098	1.1756	1.15084
1749.97	43.401	1.17808	1.17933	1.16384	1.17332	1.18144	1.16214	1.17625	1.17658	1.17945	1.17115	1.17747	1.13719	1.16506	1.16511	1.17686	1.17148	1.17538	1.17154	1.17449	1.14802
1751.6	43.4298	1.17777	1.17801	1.16528	1.17306	1.18155	1.15898	1.17725	1.17918	1.17886	1.17335	1.17819	1.13937	1.16809	1.16427	1.17708	1.17334	1.18058	1.17068	1.17836	1.15421
1753.32	43.4585	1.17926	1.17498	1.1651	1.17169	1.18362	1.15845	1.17375	1.1777	1.17994	1.17596	1.17858	1.14141	1.16799	1.16558	1.1788	1.17075	1.17785	1.16988	1.17974	1.15836
1755.08	43.4872	1.17806	1.17613	1.16661	1.17153	1.18345	1.16024	1.17365	1.18033	1.18326	1.17006	1.17756	1.14592	1.16776	1.16259	1.17434	1.17361	1.17997	1.16971	1.17999	1.15294
1756.85	43.516	1.17704	1.17248	1.16671	1.17395	1.18269	1.16081	1.17979	1.17959	1.17791	1.17101	1.17851	1.14178	1.16315	1.16332	1.1751	1.17304	1.17666	1.16866	1.17992	1.15186
1758.55	43.5447	1.17889	1.17369	1.16712	1.17176	1.1812	1.16147	1.17731	1.17739	1.17939	1.16977	1.17511	1.14076	1.16698	1.16437	1.17527	1.17328	1.17737	1.16728	1.17788	1.15063
1760.26	43.5735	1.17643	1.17948	1.16455	1.17178	1.18261	1.15891	1.17786	1.17775	1.17708	1.17465	1.17657	1.14187	1.16704	1.16585	1.17625	1.17269	1.17847	1.16839	1.17728	1.15108
1761.95	43.6022	1.17743	1.17751	1.16654	1.17213	1.18057	1.16053	1.17633	1.17789	1.18014	1.17133	1.17588	1.13587	1.16912	1.16714	1.17504	1.17413	1.18014	1.16572	1.17782	1.15198
1763.68	43.631	1.18068	1.1777	1.16414	1.17203	1.17975	1.15839	1.17546	1.17827	1.1783	1.17284	1.17686	1.13795	1.16862	1.1663	1.17602	1.17541	1.17524	1.16532	1.1784	1.15396
1765.41	43.6597	1.18034	1.17748	1.16287	1.17477	1.18182	1.16174	1.17622	1.17693	1.18196	1.17192	1.17717	1.13798	1.16671	1.16604	1.18021	1.17373	1.17903	1.16603	1.1786	1.15253
1767.19	43.6885	1.17983	1.17515	1.16292	1.17384	1.18387	1.15978	1.17766	1.17804	1.18068	1.17679	1.17596	1.14058	1.16845	1.16633	1.17681	1.17262	1.17993	1.17114	1.17658	1.15327
1768.96	43.7172	1.18078	1.1764	1.16058	1.17158	1.1819	1.16239	1.176	1.17892	1.17861	1.17539	1.17395	1.13886	1.1663	1.16473	1.17671	1.17045	1.17645	1.16991	1.18139	1.15307
1770.71	43.746	1.17816	1.17558	1.16703	1.17214	1.18343	1.16236	1.17646	1.17669	1.18052	1.17005	1.1789	1.13866	1.16886	1.16525	1.17614	1.16947	1.17687	1.17024	1.1805	1.1527
1772.39	43.7747	1.17978	1.17603	1.16494	1.17214	1.18188	1.16546	1.17767	1.17609	1.1791	1.1723	1.17765	1.1393	1.16809	1.16272	1.17822	1.17218	1.17941	1.16782	1.17531	1.15421
1774.13	43.8034	1.17867	1.17968	1.16865	1.17449	1.18275	1.16152	1.17767	1.17589	1.17998	1.17309	1.17904	1.13922	1.1676	1.16571	1.17712	1.17142	1.18084	1.1671	1.17504	1.15286
1775.9	43.8322	1.17798	1.17909	1.16653	1.17455	1.183	1.16147	1.17781	1.17807	1.17969	1.17281	1.18109	1.14164	1.16679	1.1646	1.17572	1.17293	1.1761	1.16962	1.17866	1.15193
1777.64	43.8609	1.18058	1.17466	1.16446	1.17165	1.18197	1.16499	1.17553	1.18329	1.17865	1.17318	1.1778	1.1381	1.16703	1.16442	1.17589	1.17562	1.17737	1.16766	1.17945	1.15341
1779.29	43.8897	1.17968	1.17596	1.1627	1.17067	1.18216	1.1647	1.1788	1.17813	1.17815	1.17247	1.17426	1.1383	1.1675	1.1691	1.1768	1.17119	1.17423	1.16955	1.17812	1.15324
1780.98	43.9184	1.18438	1.17857	1.16236	1.17404	1.18166	1.16042	1.17661	1.17758	1.17578	1.17278	1.1789	1.13797	1.16697	1.16819	1.17642	1.17004	1.17576	1.16949	1.17845	1.15149
1782.66	43.9472	1.18111	1.17847	1.1623	1.175	1.18121	1.16133	1.17525	1.17742	1.18117	1.17081	1.17851	1.1371	1.16774	1.16553	1.17833	1.1734	1.1807	1.165	1.18242	1.15048
1784.38	43.9759	1.17824	1.17616	1.16499	1.17277	1.18083	1.15969	1.17715	1.17923	1.18033	1.17429	1.17808	1.13916	1.16903	1.16444	1.17786	1.17192	1.1773	1.16796	1.17816	1.15133
1786.08	44.0047	1.1776	1.17496	1.16444	1.17353	1.18169	1.15973	1.17797	1.1809	1.17992	1.17079	1.17823	1.13981	1.16569	1.16747	1.17785	1.1704	1.17721	1.16922	1.17894	1.15508
1787.84	44.0334	1.1769	1.17668	1.1665	1.17179	1.18244	1.15934	1.17588	1.18094	1.18112	1.17001	1.1756	1.13918	1.16485	1.16671	1.17507	1.17296	1.178	1.16875	1.17976	1.15602
1789.56	44.0622	1.17832	1.17692	1.16572	1.17221	1.18212	1.1582	1.17526	1.17718	1.18031	1.17325	1.17826	1.1385	1.16518	1.16623	1.18102	1.17359	1.17396	1.16882	1.17446	1.15108
1791.32	44.0909	1.18042	1.17617	1.16168	1.17196	1.18229	1.15888	1.17676	1.17709	1.18049	1.17469	1.17595	1.13981	1.16991	1.16678	1.17879	1.17149	1.17386	1.16798	1.17668	1.15126
1793.05	44.1197	1.179	1.17701	1.16321	1.17232	1.17969	1.15851	1.17645	1.17677	1.17888	1.17539	1.17338	1.14012	1.16868	1.16261	1.17636	1.16991	1.17897	1.16734	1.1775	1.15398
1794.82	44.1484	1.17999	1.1757	1.1621	1.17389	1.18012	1.16014	1.17944	1.17689	1.18025	1.17678	1.17472	1.1373	1.16802	1.16503	1.17616	1.16959	1.17872	1.16821	1.1779	1.15519
1796.57	44.1771	1.18074	1.17611	1.16357	1.17174	1.18162	1.16124	1.17839	1.17885	1.18062	1.17062	1.17735	1.13821	1.16793	1.1684	1.17917	1.17125	1.17954	1.16713	1.17835	1.15326
1798.32	44.2059	1.18176	1.17733	1.16455	1.17063	1.18082	1.16224	1.17726	1.18112	1.18019	1.17285	1.17729	1.1381	1.16681	1.16706	1.17871	1.17041	1.17812	1.16839	1.17819	1.15133
1799.96	44.2346	1.18004	1.17881	1.1652	1.17041	1.18099	1.16159	1.17738	1.17851	1.17879	1.17272	1.17615	1.13955	1.1692	1.16453	1.17655	1.17055	1.17656	1.1671	1.17943	1.1537
1801.66	44.2634	1.17735	1.17524	1.16595	1.17176	1.18346	1.15913	1.17662	1.17611	1.17662	1.17169	1.17768	1.13834	1.1705	1.16555	1.17561	1.17319	1.17592	1.16782	1.179	1.15399
1803.38	44.2921	1.17771	1.17603	1.16491	1.17065	1.18491	1.16128	1.1788	1.17752	1.17938	1.17133	1.17916	1.13799	1.16652	1.16674	1.17545	1.17244	1.17742	1.16674	1.17646	1.14912
1805.13	44.3209	1.17827	1.17523	1.16402	1.172	1.18275	1.16184	1.17922	1.1751	1.17862	1.17222	1.18009	1.13992	1.16359	1.16548	1.1759	1.17374	1.17613	1.16872	1.17714	1.15338
1806.96	44.3496	1.17837	1.17433	1.16439	1.17288	1.18194	1.16302	1.17643	1.17716	1.17787	1.17086	1.17593	1.14016	1.1664	1.16409	1.17747	1.17378	1.17935	1.16841	1.1789	1.15312
1808.79	44.3784	1.18023	1.17475	1.16257	1.17303	1.17803	1.15983	1.17705	1.17913	1.17802	1.17012	1.17758	1.14056	1.16933	1.16576	1.17879	1.17147	1.17817	1.16945	1.1806	1.15321
1810.5	44.4071	1.17895	1.17505	1.16148	1.17215	1.1797	1.15901	1.17702	1.17889	1.17743	1.17285	1.17811	1.14224	1.16952	1.16259	1.17667	1.17536	1.17836	1.16818	1.17614	1.15249
1812.21	44.4359	1.17501	1.17652	1.16278	1.17343	1.17989	1.15918	1.17698	1.17558	1.17905	1.17342	1.17507	1.14091	1.16681	1.16517	1.17562	1.17175	1.17769	1.17023	1.17574	1.15275
1813.82	44.4646	1.17668	1.17691	1.16379	1.17367	1.1822	1.15946	1.1779	1.17692	1.18057	1.17166	1.17597	1.13939	1.16592	1.16329	1.17665	1.172	1.17704	1.16996	1.17569	1.14916
1815.48	44.4934	1.17909	1.17596	1.16576	1.1722	1.18171	1.16088	1.17845	1.17876	1.17947	1.16973	1.17592	1.1402	1.16672	1.16435	1.17767	1.17303	1.17767	1.16927	1.17728	1.14952
1817.23	44.5221	1.17921	1.17487	1.16542	1.17217	1.18194	1.1626	1.17838	1.17814	1.17894	1.17056	1.17727	1.14103	1.16731	1.16569	1.17752	1.17097	1.18	1.16875	1.17872	1.15151
1818.98	44.5508	1.17769	1.17502	1.16228	1.17331	1.18423	1.16284	1.17739	1.17664	1.1779	1.1732	1.17946	1.14063	1.16688	1.16856	1.17665	1.16964	1.17745	1.1689	1.17716	1.15223
1820.7	44.5796	1.17938	1.17582	1.16286	1.17297	1.18295	1.1616	1.17653	1.17506	1.17891	1.17322	1.17881	1.14054	1.16468	1.16842	1.17612	1.17129	1.1763	1.16867	1.17542	1.15394
1822.44	44.6083	1.17885	1.17673	1.1656	1.17257	1.18071	1.15989	1.17718	1.17556	1.17949	1.17491	1.17799	1.13879	1.16592	1.1651	1.17695	1.17	1.17629	1.16744	1.17656	1.15412
1824.18	44.6371	1.18168	1.17548	1.16621	1.17137	1.18182	1.15884	1.17836	1.17831	1.17957	1.17366	1.17714	1.13875	1.1685	1.16496	1.17707	1.16885	1.1749	1.16578	1.17692	1.15323
1825.9	44.6658	1.18217	1.17351	1.16474	1.17024	1.18274	1.1609	1.17977	1.1804	1.17931	1.17018	1.17646	1.14047	1.16693	1.16475	1.17605	1.17185	1.17566	1.16741	1.17633	1.15192
1827.65	44.6946	1.17874	1.17375	1.16437	1.1718	1.18223	1.16141	1.17994	1.17821	1.17799	1.17131	1.17635	1.14062	1.1638	1.16494	1.17549	1.17115	1.17651	1.16841	1.17641	1.15181
1829.4	44.7233	1.17745	1.17448	1.1651	1.17241	1.18129	1.15863	1.17899	1.17507	1.17762	1.17335	1.17741	1.14081	1.16489	1.1648	1.17539	1.16831	1.17747	1.16817	1.17555	1.15364
1831.01	44.7521	1.17759	1.17585	1.16329	1.17089	1.1799	1.15981	1.17843	1.17546	1.17782	1.17281	1.17821	1.14001	1.16806	1.1637	1.17751	1.16875	1.17728	1.16991	1.17677	1.15505
1832.62	44.7808	1.17774	1.17738	1.16136	1.17106	1.18026	1.1609	1.17717	1.17753	1.17894	1.17141	1.17818	1.13927	1.16707	1.16425	1.17939	1.17054	1.17475	1.16693	1.17922	1.1531
1834.48	44.8096	1.18181	1.17684	1.16657	1.17321	1.18126	1.15799	1.17613	1.17747	1.17763	1.17271	1.17669	1.13951	1.16657	1.16521	1.17872	1.16989	1.17572	1.16651	1.17885	1.15207
1836.33	44.8383	1.1809	1.1748	1.16617	1.17202	1.18016	1.15923	1.1744	1.17658	1.17933	1.17257	1.17349	1.14027	1.16807	1.16248	1.17772	1.17407	1.17909	1.16656	1.17679	1.15301
1838.02	44.867	1.17985	1.1739	1.1626	1.17386	1.1805	1.16061	1.17395	1.17763	1.18249	1.17267	1.1725	1.13952	1.16814	1.16226	1.17724	1.17355	1.17734	1.16465	1.17709	1.15425
1839.69	44.8958	1.18121	1.17319	1.1613	1.1735	1.18053	1.16265	1.17759	1.17791	1.18038	1.17283	1.17386	1.13912	1.16703	1.16492	1.1789	1.17037	1.1754	1.16612	1.17466	1.15353
1841.42	44.9245	1.17813	1.17463	1.16426	1.17448	1.18	1.16172	1.17724	1.17794	1.1769	1.17374	1.1772	1.13961	1.1649	1.16506	1.17734	1.17229	1.1761	1.16628	1.17424	1.15297
1843.1	44.9533	1.17692	1.17474	1.16709	1.1745	1.18143	1.16041	1.17547	1.17693	1.17688	1.17333	1.17603	1.13751	1.16711	1.16406	1.17622	1.17097	1.17812	1.16898	1.1753	1.15386
1844.88	44.982	1.17937	1.17682	1.16267	1.17127	1.18092	1.1605	1.17418	1.18013	1.17826	1.17457	1.17628	1.14039	1.16819	1.16472	1.17498	1.17133	1.17546	1.16832	1.17696	1.15107
1846.62	45.0108	1.18055	1.17775	1.16693	1.17212	1.17974	1.16159	1.17478	1.17881	1.18082	1.17505	1.17765	1.14219	1.16595	1.16432	1.17505	1.17045	1.17857	1.16666	1.18048	1.15279
1848.39	45.0395	1.17764	1.17488	1.16519	1.17303	1.18094	1.16428	1.1753	1.17836	1.18073	1.17167	1.17524	1.13856	1.16629	1.16666	1.17584	1.16996	1.17795	1.16732	1.18053	1.15136
1850.14	45.0683	1.17705	1.17553	1.16564	1.17547	1.18033	1.16371	1.17516	1.17732	1.17942	1.17188	1.17582	1.13666	1.16703	1.16512	1.17667	1.16996	1.17774	1.16637	1.1802	1.15345
1851.86	45.097	1.17932	1.17583	1.16316	1.17192	1.18415	1.16154	1.17675	1.1777	1.17683	1.17329	1.17715	1.14019	1.16916	1.16647	1.17865	1.17088	1.17646	1.16791	1.17976	1.15426
1853.55	45.1258	1.17692	1.17533	1.16332	1.17143	1.18602	1.16192	1.17397	1.17934	1.17754	1.17328	1.17289	1.14143	1.16731	1.16705	1.17508	1.17226	1.17858	1.16822	1.17605	1.14924
1855.27	45.1545	1.17719	1.17706	1.16453	1.17297	1.18071	1.16261	1.17474	1.17823	1.17925	1.17335	1.17398	1.1412	1.17073	1.16806	1.17407	1.17197	1.1755	1.16983	1.17867	1.15124
1856.96	45.1833	1.17923	1.17485	1.16565	1.1729	1.18149	1.1615	1.17817	1.17446	1.17983	1.17182	1.17536	1.13929	1.16744	1.16712	1.17641	1.17032	1.18024	1.16764	1.17852	1.15696
1858.68	45.212	1.17756	1.1762	1.16242	1.17299	1.18137	1.16257	1.17684	1.17689	1.18005	1.17205	1.1775	1.14119	1.16527	1.16754	1.17633	1.1716	1.17693	1.17004	1.17768	1.1539
1860.38	45.2407	1.17663	1.17629	1.16178	1.17203	1.18074	1.16232	1.17631	1.17785	1.17897	1.171	1.1743	1.14039	1.16813	1.16532	1.17862	1.17153	1.17879	1.16697	1.17723	1.15353
1862.14	45.2695	1.17807	1.17602	1.16485	1.17259	1.18312	1.16063	1.1724	1.17949	1.1787	1.1713	1.17576	1.14113	1.16982	1.16463	1.17688	1.17113	1.1784	1.16862	1.17666	1.1565
1863.89	45.2982	1.17911	1.17317	1.16375	1.17287	1.18211	1.16069	1.17603	1.17919	1.17726	1.17273	1.176	1.1421	1.16828	1.16199	1.17315	1.17162	1.17927	1.16704	1.17736	1.15262
1865.63	45.327	1.17819	1.17561	1.16232	1.17212	1.18065	1.16134	1.17781	1.17706	1.17608	1.17398	1.17624	1.13915	1.16752	1.16272	1.17499	1.17143	1.1772	1.16784	1.17661	1.15285
1867.35	45.3557	1.1778	1.17606	1.16258	1.17265	1.18406	1.15886	1.17787	1.17717	1.17532	1.17448	1.17449	1.1418	1.16461	1.16705	1.17782	1.17219	1.17598	1.16641	1.17634	1.15458
1869.05	45.3845	1.17781	1.17773	1.16358	1.17363	1.18181	1.15976	1.17564	1.17485	1.17766	1.17014	1.17486	1.14011	1.16615	1.16752	1.17523	1.16765	1.17331	1.16707	1.17535	1.15348
1870.72	45.4132	1.17765	1.17592	1.16322	1.17229	1.18001	1.16351	1.17415	1.17294	1.17594	1.17326	1.17547	1.13725	1.16757	1.16487	1.17749	1.16929	1.17593	1.16728	1.17518	1.15392
1872.44	45.442	1.17835	1.17598	1.16346	1.16972	1.18157	1.15877	1.17681	1.17502	1.17922	1.17266	1.17764	1.13984	1.16416	1.16465	1.17767	1.17044	1.17732	1.16813	1.17717	1.15379
1874.16	45.4707	1.177	1.17611	1.16533	1.1703	1.18195	1.16067	1.17666	1.17488	1.17411	1.17397	1.17539	1.13716	1.16626	1.16533	1.17811	1.17143	1.17674	1.16982	1.17967	1.15304
1875.95	45.4995	1.17818	1.17331	1.1649	1.17207	1.18075	1.15965	1.17526	1.17757	1.17799	1.17307	1.17661	1.13875	1.16975	1.16564	1.17682	1.17366	1.17324	1.16913	1.17875	1.15186
1877.75	45.5282	1.17768	1.17415	1.16417	1.17206	1.17924	1.16047	1.17607	1.17696	1.1802	1.16935	1.17539	1.13744	1.16917	1.16341	1.17513	1.1718	1.17804	1.16829	1.17985	1.15
1879.49	45.557	1.17833	1.17632	1.16633	1.17315	1.17837	1.15981	1.17506	1.17948	1.17845	1.17388	1.1769	1.13907	1.16905	1.16654	1.17647	1.17294	1.17899	1.16771	1.17946	1.14951
1881.17	45.5857	1.17894	1.17628	1.16661	1.1727	1.18043	1.16001	1.17681	1.17633	1.17838	1.17068	1.17353	1.13898	1.16529	1.16581	1.17599	1.17135	1.17568	1.16985	1.17622	1.15439
1882.88	45.6144	1.17814	1.17638	1.16369	1.17174	1.18284	1.16343	1.1736	1.17621	1.17627	1.17034	1.17289	1.14169	1.16598	1.16499	1.17671	1.17109	1.17494	1.1709	1.17866	1.15386
1884.57	45.6432	1.17918	1.17335	1.16553	1.16993	1.18151	1.16187	1.17511	1.1771	1.18075	1.16876	1.17302	1.13858	1.16548	1.16047	1.17609	1.17216	1.17623	1.16597	1.17706	1.15166
1886.28	45.6719	1.17568	1.17759	1.16415	1.17231	1.18322	1.16373	1.17832	1.17618	1.17945	1.17478	1.17593	1.14162	1.16727	1.16917	1.17751	1.17208	1.17698	1.16612	1.17736	1.15426
1887.95	45.7007	1.17733	1.1763	1.16534	1.17155	1.18109	1.16156	1.17634	1.17679	1.1765	1.17002	1.17885	1.14058	1.16322	1.1647	1.17424	1.16952	1.18001	1.16913	1.17502	1.1541
1889.69	45.7294	1.17563	1.1745	1.16214	1.17342	1.18126	1.16162	1.17964	1.17933	1.1771	1.17217	1.17505	1.14054	1.16666	1.16496	1.17539	1.17198	1.18034	1.16801	1.17566	1.15608
1891.41	45.7582	1.17753	1.17385	1.1628	1.1728	1.18006	1.16038	1.18013	1.17647	1.18222	1.17394	1.17715	1.14101	1.17268	1.1635	1.17449	1.17126	1.17876	1.16868	1.1764	1.15357
1893.18	45.7869	1.17866	1.17774	1.163	1.17389	1.18139	1.16188	1.17905	1.1779	1.17727	1.17236	1.17621	1.13934	1.16549	1.16393	1.17821	1.17054	1.17833	1.16771	1.17822	1.15217
1894.95	45.8157	1.17862	1.17551	1.16278	1.17327	1.18376	1.16113	1.17548	1.18096	1.17954	1.16963	1.18221	1.14002	1.16321	1.16313	1.17669	1.17019	1.17644	1.16969	1.17707	1.15228
1896.68	45.8444	1.1786	1.17361	1.16283	1.17343	1.18048	1.16046	1.17583	1.17633	1.1775	1.17384	1.17756	1.13797	1.16273	1.16266	1.17697	1.17239	1.17709	1.16829	1.17799	1.15076
1898.33	45.8732	1.1768	1.17439	1.1622	1.17384	1.18298	1.16167	1.17554	1.17654	1.17563	1.17119	1.17515	1.13928	1.16794	1.16759	1.17756	1.1744	1.17899	1.1687	1.17818	1.15027
1900.02	45.9019	1.1784	1.17332	1.16354	1.17449	1.18173	1.16138	1.17421	1.17571	1.17632	1.16978	1.17469	1.13694	1.16534	1.16758	1.17688	1.17382	1.1754	1.16804	1.17909	1.1527
1901.75	45.9307	1.17907	1.17338	1.16027	1.17324	1.18161	1.1585	1.17502	1.17629	1.17708	1.17011	1.1755	1.1382	1.16371	1.16349	1.17508	1.17158	1.17604	1.16853	1.17553	1.15075
1903.52	45.9594	1.17817	1.17593	1.16327	1.17097	1.17594	1.16288	1.17939	1.18005	1.17891	1.1708	1.17413	1.1365	1.16462	1.16348	1.17535	1.17024	1.17757	1.168	1.17753	1.15189
1905.27	45.9881	1.17929	1.17612	1.16389	1.17243	1.17827	1.1598	1.17879	1.17695	1.17763	1.17218	1.17861	1.13995	1.16449	1.16952	1.1781	1.1687	1.17654	1.16723	1.17813	1.15083
1907.04	46.0169	1.17642	1.17704	1.16471	1.17149	1.18243	1.15975	1.17747	1.17572	1.17591	1.17336	1.17844	1.1395	1.16675	1.16696	1.17517	1.16792	1.17964	1.16906	1.17937	1.15229
1908.78	46.0456	1.17593	1.17474	1.16341	1.17366	1.18405	1.16076	1.17562	1.17697	1.17847	1.17226	1.17491	1.13684	1.16567	1.16545	1.17588	1.17168	1.17683	1.16749	1.17747	1.15273
1910.54	46.0744	1.1775	1.17448	1.16343	1.17219	1.18198	1.15966	1.17462	1.17683	1.17947	1.17091	1.17537	1.13448	1.16794	1.16329	1.17689	1.1715	1.17882	1.16702	1.1801	1.15263
1912.25	46.1031	1.17807	1.17515	1.16414	1.17084	1.18292	1.15767	1.17788	1.17695	1.17984	1.16966	1.17305	1.13776	1.16509	1.16648	1.17777	1.17103	1.1764	1.16529	1.17349	1.15343
1913.95	46.1319	1.1785	1.1738	1.1637	1.17303	1.18177	1.15879	1.17462	1.17633	1.17769	1.17319	1.17802	1.13664	1.1661	1.16639	1.1777	1.17061	1.17531	1.16414	1.17625	1.15342
1915.61	46.1606	1.17913	1.17725	1.16467	1.17232	1.17963	1.16068	1.17917	1.17591	1.17994	1.17329	1.17771	1.13633	1.16532	1.16369	1.17844	1.17106	1.17655	1.16712	1.17724	1.15276
1917.32	46.1894	1.17539	1.17787	1.1664	1.17133	1.18211	1.1601	1.17597	1.17645	1.17841	1.17055	1.17497	1.13726	1.16677	1.16309	1.17824	1.17104	1.17793	1.16793	1.17569	1.1555
1918.95	46.2181	1.176	1.17732	1.16535	1.1713	1.18132	1.16158	1.1753	1.17509	1.17821	1.17005	1.17721	1.13846	1.17033	1.16322	1.17524	1.16986	1.17634	1.16788	1.17573	1.15176
1920.62	46.2469	1.17751	1.1741	1.16476	1.17207	1.1801	1.16253	1.17756	1.1753	1.17786	1.16914	1.17647	1.13671	1.16875	1.1657	1.17564	1.17084	1.17726	1.16818	1.17765	1.15563
1922.34	46.2756	1.17783	1.174	1.1658	1.17055	1.17974	1.16241	1.17915	1.17403	1.17738	1.16883	1.17562	1.13863	1.16487	1.16362	1.17626	1.17112	1.17461	1.17087	1.17685	1.1543
1924.1	46.3043	1.17934	1.17581	1.16417	1.17233	1.18119	1.15992	1.1774	1.17609	1.17763	1.17129	1.17415	1.14027	1.16503	1.16511	1.17532	1.17018	1.17415	1.16894	1.17592	1.15394
1925.86	46.3331	1.17994	1.17466	1.16246	1.17237	1.18133	1.16039	1.17621	1.17774	1.17737	1.17156	1.1743	1.13957	1.1685	1.16809	1.174	1.17052	1.17596	1.16696	1.17714	1.15119
1927.66	46.3618	1.17899	1.17604	1.16367	1.17047	1.17869	1.16176	1.17763	1.17836	1.17649	1.16995	1.17755	1.13763	1.16872	1.16506	1.17638	1.17007	1.17413	1.16873	1.17692	1.15242
1929.4	46.3906	1.17965	1.17573	1.16234	1.17234	1.18095	1.16121	1.17813	1.17587	1.17594	1.17192	1.17574	1.13752	1.16767	1.16519	1.1723	1.16951	1.17658	1.16733	1.17963	1.15363
1931.15	46.4193	1.17839	1.17636	1.16294	1.17217	1.18089	1.15926	1.17468	1.17611	1.17803	1.17186	1.17564	1.13773	1.16837	1.16493	1.17696	1.17047	1.17626	1.16664	1.17656	1.15349
1932.82	46.4481	1.17901	1.17445	1.16389	1.17146	1.18227	1.16167	1.17318	1.17635	1.17628	1.1693	1.17661	1.13903	1.1653	1.1639	1.17778	1.17062	1.17494	1.16627	1.17624	1.15277
1934.53	46.4768	1.17899	1.17294	1.16117	1.17157	1.18012	1.16172	1.17519	1.17829	1.1773	1.17055	1.17904	1.13949	1.16547	1.16424	1.17686	1.17119	1.17623	1.16592	1.17601	1.15152
1936.32	46.5056	1.17867	1.17419	1.16237	1.17188	1.1802	1.16152	1.17694	1.17748	1.17729	1.17224	1.17682	1.13925	1.16567	1.16146	1.17465	1.17235	1.17458	1.16686	1.18163	1.14873
1938.11	46.5343	1.1753	1.17468	1.16651	1.17182	1.1804	1.16023	1.17592	1.17617	1.17657	1.17138	1.17686	1.13846	1.16639	1.16202	1.17362	1.1724	1.17411	1.16693	1.17795	1.15017
1939.74	46.5631	1.1772	1.17714	1.16462	1.17224	1.18103	1.16032	1.17521	1.17501	1.178	1.17223	1.17625	1.13822	1.16682	1.16338	1.17376	1.16975	1.17704	1.1678	1.17729	1.15392
1941.4	46.5918	1.18024	1.1773	1.16327	1.17318	1.18398	1.15927	1.17568	1.17651	1.1753	1.17279	1.1743	1.13998	1.16577	1.16418	1.17567	1.16993	1.17719	1.17005	1.17848	1.15307
1943.09	46.6206	1.17915	1.17567	1.16392	1.17248	1.18419	1.15975	1.17612	1.17793	1.17551	1.17307	1.17593	1.1404	1.16846	1.16423	1.17526	1.17031	1.17742	1.16881	1.17847	1.15282
1944.76	46.6493	1.17692	1.17576	1.16427	1.17129	1.18263	1.15978	1.17618	1.17657	1.17935	1.17198	1.17755	1.13914	1.17014	1.1659	1.17528	1.169	1.17707	1.16639	1.1777	1.15437
1946.56	46.678	1.17834	1.17555	1.16327	1.17355	1.1812	1.1586	1.17554	1.17579	1.17806	1.16997	1.17459	1.1388	1.16732	1.16788	1.17773	1.17068	1.1746	1.167	1.1765	1.15406
1948.33	46.7068	1.17936	1.17617	1.16108	1.17492	1.18045	1.16152	1.17569	1.17484	1.17713	1.17208	1.17301	1.13865	1.1678	1.16404	1.17752	1.17228	1.1752	1.16589	1.17511	1.1528
1950.07	46.7355	1.17881	1.17777	1.16265	1.17176	1.18208	1.16068	1.17799	1.17426	1.17765	1.17384	1.17425	1.13715	1.16682	1.16225	1.17699	1.17014	1.17652	1.16765	1.17758	1.1517
1951.8	46.7643	1.17841	1.17686	1.16456	1.17053	1.18175	1.16044	1.1772	1.17637	1.17869	1.17275	1.17386	1.13628	1.16571	1.16248	1.17463	1.1699	1.17774	1.16793	1.17707	1.15307
1953.55	46.793	1.1775	1.17401	1.16377	1.17185	1.18049	1.16121	1.17474	1.17921	1.18071	1.17095	1.175	1.13839	1.16787	1.16275	1.17376	1.1724	1.17649	1.16869	1.17495	1.15113
1955.3	46.8218	1.17617	1.17582	1.16351	1.17196	1.17943	1.1606	1.17574	1.17771	1.18065	1.17195	1.17442	1.13902	1.16654	1.16562	1.17516	1.1726	1.17602	1.1669	1.17657	1.15386
1956.99	46.8505	1.17711	1.17566	1.16494	1.17339	1.1796	1.16253	1.17442	1.17822	1.17876	1.17118	1.17341	1.13989	1.16544	1.16665	1.17658	1.17154	1.17646	1.16546	1.1792	1.15292
1958.64	46.8793	1.17648	1.17234	1.16662	1.17452	1.18003	1.16316	1.17373	1.18222	1.17751	1.1683	1.17569	1.14182	1.16511	1.16497	1.17558	1.16911	1.17759	1.16689	1.17507	1.15313
1960.39	46.908	1.18061	1.17338	1.1629	1.17262	1.18006	1.15961	1.17867	1.18123	1.1767	1.17115	1.17625	1.13921	1.16476	1.16353	1.17558	1.17132	1.17874	1.16697	1.17472	1.15069
1962.1	46.9368	1.18195	1.17337	1.16272	1.17247	1.18069	1.15984	1.17844	1.17777	1.17744	1.17149	1.17593	1.13522	1.16632	1.16415	1.1756	1.17382	1.17834	1.16523	1.17617	1.15216
1963.84	46.9655	1.18292	1.17285	1.1613	1.17167	1.1826	1.15915	1.17625	1.17747	1.1787	1.16768	1.17679	1.13551	1.16516	1.16569	1.17468	1.17136	1.17569	1.16455	1.17578	1.1561
1965.56	46.9943	1.1801	1.17365	1.15988	1.17235	1.18228	1.16068	1.17581	1.17768	1.17742	1.16853	1.17646	1.136	1.16574	1.16865	1.17646	1.173	1.17537	1.16875	1.17701	1.15302
1967.29	47.023	1.17779	1.17723	1.1651	1.17265	1.18093	1.16159	1.17666	1.17664	1.17791	1.1709	1.17737	1.13669	1.16614	1.1667	1.17417	1.17196	1.17958	1.16841	1.17893	1.1513
1968.98	47.0517	1.1776	1.17656	1.16325	1.17175	1.17841	1.15973	1.1751	1.17485	1.17959	1.17108	1.17682	1.1358	1.16536	1.16697	1.1763	1.17096	1.17737	1.1687	1.17768	1.15289
1970.69	47.0805	1.17884	1.17561	1.16454	1.17272	1.1816	1.16055	1.17734	1.17673	1.18021	1.17125	1.17686	1.13974	1.16571	1.16828	1.1787	1.17226	1.17661	1.16985	1.17645	1.1533
1972.36	47.1092	1.17951	1.17603	1.16576	1.17331	1.18228	1.16208	1.17578	1.17817	1.17842	1.17229	1.17771	1.14114	1.16392	1.16136	1.17424	1.16984	1.17701	1.16449	1.1746	1.15345
1974.07	47.138	1.17745	1.17454	1.16341	1.17108	1.17772	1.16039	1.17302	1.17715	1.17656	1.17176	1.17489	1.13649	1.1646	1.16053	1.1757	1.16914	1.17694	1.16483	1.17465	1.15459
1975.73	47.1667	1.17707	1.17772	1.16232	1.17252	1.17916	1.16214	1.1723	1.17661	1.17705	1.17037	1.17118	1.13777	1.16784	1.16358	1.174	1.17001	1.17637	1.16795	1.17551	1.15117
1977.53	47.1955	1.17607	1.17365	1.16085	1.17518	1.18275	1.16202	1.17929	1.17396	1.17833	1.17089	1.17562	1.13758	1.16609	1.16758	1.17953	1.16805	1.17714	1.16938	1.17652	1.14902
1979.36	47.2242	1.17682	1.17541	1.16354	1.17267	1.18092	1.16104	1.17657	1.17719	1.17789	1.1696	1.1762	1.13564	1.16433	1.16084	1.17607	1.17371	1.17589	1.1666	1.17433	1.15095
1981.12	47.253	1.17581	1.17657	1.16261	1.17278	1.18115	1.15868	1.17599	1.17565	1.17871	1.17193	1.17736	1.13499	1.16552	1.16086	1.17606	1.17296	1.17625	1.16763	1.17531	1.1519
1982.83	47.2817	1.17605	1.17336	1.1621	1.16893	1.17996	1.15669	1.17657	1.17356	1.17825	1.17138	1.17466	1.13889	1.1655	1.16388	1.17379	1.17237	1.17663	1.16807	1.17361	1.15105
1984.56	47.3105	1.18074	1.17787	1.16473	1.17066	1.18	1.15621	1.17983	1.17774	1.17874	1.1721	1.1743	1.14061	1.16349	1.16643	1.17534	1.16954	1.17409	1.1674	1.17565	1.15194
1986.24	47.3392	1.1788	1.17863	1.16258	1.1718	1.17926	1.16097	1.17662	1.17764	1.17965	1.16985	1.17601	1.13801	1.16458	1.16682	1.17743	1.17254	1.17541	1.16678	1.17611	1.15474
1987.97	47.3679	1.17696	1.17653	1.16019	1.17154	1.17873	1.16124	1.17241	1.17611	1.17947	1.16963	1.17443	1.13542	1.16663	1.16524	1.17744	1.17552	1.17569	1.16564	1.17649	1.1527
1989.68	47.3967	1.17842	1.17509	1.1633	1.17092	1.1817	1.16269	1.17686	1.17785	1.18184	1.16869	1.17573	1.13975	1.16852	1.1621	1.17252	1.17318	1.17587	1.16578	1.17596	1.15274
1991.47	47.4254	1.17728	1.17459	1.16151	1.17391	1.18013	1.16009	1.17478	1.17603	1.17867	1.17034	1.17622	1.14049	1.16322	1.16665	1.17272	1.17192	1.17584	1.16663	1.17608	1.15521
1993.2	47.4542	1.17825	1.17589	1.16246	1.17443	1.17883	1.16146	1.17778	1.17796	1.17868	1.16967	1.17485	1.13736	1.16546	1.16315	1.17434	1.17171	1.17577	1.16808	1.17705	1.14997
1994.96	47.4829	1.17989	1.17499	1.16174	1.1723	1.18098	1.15797	1.17721	1.17753	1.17673	1.17142	1.17566	1.13795	1.16542	1.16417	1.17679	1.17197	1.17503	1.16796	1.17544	1.15202
1996.68	47.5117	1.17898	1.17711	1.16434	1.17316	1.18295	1.15842	1.17924	1.17604	1.18053	1.17278	1.17312	1.14	1.16116	1.16434	1.17336	1.17115	1.17663	1.16824	1.17728	1.15295
1998.42	47.5404	1.17864	1.17755	1.16332	1.17228	1.18032	1.16061	1.17539	1.18048	1.17871	1.17022	1.17362	1.13696	1.16543	1.16407	1.17304	1.17156	1.17836	1.16888	1.17843	1.15358
2000.1	47.5692	1.17704	1.17598	1.1612	1.17113	1.18161	1.16109	1.17598	1.17616	1.18125	1.16873	1.17572	1.13778	1.1647	1.1644	1.17607	1.1729	1.17388	1.16495	1.17708	1.15412
2001.81	47.5979	1.1777	1.17721	1.16278	1.17243	1.18114	1.16038	1.17589	1.17706	1.17721	1.17191	1.17467	1.14017	1.16615	1.16308	1.17753	1.17274	1.17409	1.16511	1.17473	1.15418
2003.5	47.6267	1.17853	1.17344	1.16323	1.17281	1.17946	1.15958	1.17505	1.17579	1.17898	1.17166	1.17503	1.13903	1.16611	1.16822	1.17725	1.17099	1.17745	1.17174	1.17367	1.15333
2005.25	47.6554	1.17549	1.17554	1.16431	1.17167	1.17948	1.16148	1.17662	1.17861	1.18038	1.16825	1.17477	1.14052	1.16804	1.16566	1.17646	1.1693	1.17413	1.16821	1.17261	1.15311
2006.99	47.6842	1.17601	1.17439	1.16574	1.17175	1.17787	1.1607	1.17459	1.17611	1.17731	1.17436	1.17528	1.14101	1.16556	1.16469	1.17442	1.16913	1.17785	1.16482	1.17679	1.15172
2008.74	47.7129	1.17754	1.17789	1.16324	1.16942	1.17805	1.16034	1.17548	1.17483	1.18055	1.17307	1.17693	1.13624	1.16754	1.16444	1.17668	1.17236	1.17626	1.16722	1.1768	1.15156
2010.45	47.7416	1.17886	1.17673	1.16397	1.17053	1.18035	1.15901	1.1766	1.17483	1.17721	1.16918	1.17049	1.13959	1.1684	1.1659	1.17424	1.16889	1.17916	1.16864	1.17432	1.1494
2012.23	47.7704	1.1801	1.17528	1.16638	1.17305	1.18106	1.15929	1.17631	1.17508	1.18029	1.171	1.17485	1.13629	1.16852	1.1645	1.17615	1.17185	1.18002	1.1686	1.17318	1.1509
2014.01	47.7991	1.17692	1.17564	1.16462	1.17073	1.17906	1.15671	1.17498	1.17316	1.17766	1.16661	1.17117	1.13969	1.16565	1.16746	1.17747	1.17418	1.17532	1.1628	1.17458	1.15211
2015.74	47.8279	1.17732	1.17591	1.1612	1.17187	1.18058	1.16	1.174	1.17707	1.17857	1.16914	1.17787	1.13809	1.16683	1.16867	1.17626	1.17028	1.17492	1.16575	1.17453	1.15256
2017.39	47.8566	1.17644	1.17642	1.16163	1.17354	1.18034	1.15812	1.17516	1.17669	1.17713	1.16954	1.17333	1.13601	1.16818	1.16217	1.17532	1.17071	1.17673	1.1665	1.18019	1.15192
2019.09	47.8854	1.18136	1.1769	1.16167	1.17108	1.17972	1.1606	1.16985	1.17864	1.17587	1.16715	1.17402	1.13879	1.16657	1.16258	1.17788	1.16912	1.17718	1.16895	1.17912	1.15191
2020.75	47.9141	1.17802	1.17393	1.16312	1.16753	1.17936	1.16576	1.17569	1.1771	1.17995	1.16783	1.17466	1.139	1.16323	1.16519	1.17197	1.17216	1.17472	1.17082	1.17531	1.14984
2022.5	47.9429	1.17497	1.17461	1.16388	1.1686	1.18327	1.15724	1.17809	1.17414	1.17923	1.17275	1.17457	1.13896	1.16359	1.166	1.17349	1.17055	1.17441	1.16563	1.17631	1.1493
2024.23	47.9716	1.17566	1.17435	1.16421	1.1722	1.18117	1.15976	1.17655	1.17854	1.1784	1.17005	1.17163	1.14025	1.16565	1.16244	1.17543	1.16884	1.17535	1.16742	1.17768	1.15353
2025.99	48.0004	1.1752	1.1756	1.16335	1.17087	1.17961	1.16076	1.17343	1.17616	1.17542	1.16865	1.17678	1.13845	1.16596	1.1645	1.17229	1.17036	1.17519	1.16561	1.17613	1.15219
2027.71	48.0291	1.17636	1.17425	1.16597	1.17212	1.17849	1.16155	1.17237	1.17839	1.1746	1.16833	1.17708	1.13888	1.16648	1.16664	1.173	1.16852	1.17691	1.16734	1.17618	1.15338
2029.43	48.0579	1.17773	1.17402	1.16629	1.17299	1.18255	1.1617	1.17492	1.17834	1.17847	1.16965	1.17596	1.13951	1.16696	1.16526	1.17329	1.17017	1.17428	1.16745	1.17544	1.15411
2031.08	48.0866	1.17928	1.17341	1.16588	1.17205	1.18214	1.16097	1.17576	1.17843	1.17687	1.16732	1.17482	1.1399	1.16675	1.16556	1.17369	1.16963	1.17277	1.16459	1.17661	1.15139
2032.8	48.1153	1.17614	1.17298	1.15874	1.17327	1.18303	1.15834	1.17512	1.177	1.17288	1.16945	1.17224	1.13681	1.16839	1.16751	1.1755	1.16958	1.1738	1.16695	1.1772	1.14724
2034.59	48.1441	1.17895	1.17394	1.1632	1.1726	1.18265	1.1604	1.17523	1.1787	1.17684	1.17088	1.17219	1.14042	1.16879	1.16342	1.17398	1.17047	1.17555	1.16793	1.17573	1.15406
2036.37	48.1728	1.17851	1.17353	1.16235	1.17355	1.18193	1.16035	1.17622	1.17636	1.17991	1.16843	1.17751	1.14084	1.16578	1.16344	1.17609	1.17339	1.17384	1.16751	1.1769	1.15258
2038.05	48.2016	1.17774	1.17553	1.16102	1.17173	1.18311	1.16057	1.17265	1.17655	1.17688	1.17032	1.17639	1.13719	1.16474	1.16736	1.17655	1.17053	1.17901	1.16848	1.18097	1.15257
2039.75	48.2303	1.17751	1.17435	1.16485	1.17219	1.18149	1.16002	1.17515	1.17547	1.17909	1.17216	1.17458	1.13871	1.16373	1.16784	1.17511	1.16922	1.17786	1.16666	1.17888	1.14983
2041.51	48.2591	1.17845	1.17441	1.1643	1.17219	1.17911	1.15978	1.17419	1.17644	1.17795	1.172	1.1741	1.13879	1.16661	1.16347	1.17464	1.16669	1.17678	1.16533	1.17763	1.15083
2043.29	48.2878	1.18023	1.17206	1.16539	1.17052	1.1809	1.16335	1.1772	1.17578	1.17526	1.17141	1.17698	1.14159	1.16443	1.16312	1.1749	1.16808	1.17597	1.16536	1.17516	1.1533
2044.99	48.3166	1.17771	1.17128	1.16414	1.17173	1.18127	1.16018	1.17798	1.17655	1.17367	1.17087	1.17529	1.13899	1.16619	1.16498	1.17489	1.17329	1.1791	1.16491	1.17855	1.15198
2046.74	48.3453	1.17706	1.17091	1.1654	1.1739	1.17998	1.16035	1.17671	1.17671	1.17882	1.17102	1.17664	1.13847	1.16752	1.16511	1.1729	1.16878	1.17526	1.16756	1.17673	1.15464
2048.51	48.3741	1.17844	1.17275	1.16199	1.17531	1.17913	1.15971	1.17531	1.17837	1.17949	1.17051	1.17274	1.13687	1.16854	1.16571	1.17261	1.17136	1.17706	1.16679	1.17799	1.15388
2050.26	48.4028	1.17773	1.17555	1.15741	1.16976	1.18217	1.16012	1.17413	1.17803	1.17807	1.16969	1.17505	1.13736	1.16797	1.16208	1.17305	1.17206	1.17741	1.1674	1.17811	1.15498
2051.92	48.4315	1.17894	1.17542	1.16009	1.17177	1.17991	1.16056	1.17546	1.17808	1.17746	1.16918	1.17495	1.13975	1.166	1.16028	1.17365	1.17074	1.17788	1.16593	1.17471	1.15049
2053.6	48.4603	1.17647	1.17447	1.16262	1.17127	1.18144	1.15884	1.17993	1.17627	1.17839	1.17023	1.17574	1.13883	1.16568	1.16247	1.175	1.17053	1.17586	1.16698	1.17527	1.15175
2055.25	48.489	1.17708	1.17372	1.16369	1.17148	1.18243	1.16046	1.17889	1.1759	1.17937	1.1702	1.17368	1.13914	1.16726	1.16479	1.17459	1.17075	1.17655	1.16756	1.17816	1.15631
2056.89	48.5178	1.17788	1.17359	1.16324	1.17208	1.18233	1.16258	1.17563	1.17614	1.17832	1.16809	1.17342	1.13755	1.16681	1.16644	1.17357	1.16985	1.17619	1.16711	1.17684	1.15278
2058.59	48.5465	1.17936	1.17582	1.16239	1.17098	1.18036	1.16202	1.17389	1.17574	1.17775	1.16797	1.1761	1.13751	1.16494	1.16673	1.17369	1.17056	1.175	1.16706	1.17486	1.14918
2060.28	48.5753	1.18067	1.17725	1.16203	1.17022	1.1788	1.16074	1.17239	1.17574	1.17837	1.17067	1.17733	1.13944	1.16647	1.16588	1.17439	1.17233	1.17679	1.1671	1.17601	1.15086
2062.11	48.604	1.17744	1.17531	1.16229	1.17328	1.18029	1.15883	1.17454	1.17671	1.17733	1.17146	1.17734	1.13712	1.16669	1.1662	1.1749	1.17007	1.17787	1.166	1.17664	1.14641
2063.93	48.6328	1.17628	1.17475	1.16391	1.17418	1.17978	1.15912	1.17592	1.17767	1.17704	1.17056	1.17529	1.13821	1.16314	1.16355	1.17748	1.16989	1.17531	1.16403	1.17803	1.14956
2065.67	48.6615	1.17498	1.17389	1.1614	1.17178	1.1788	1.16111	1.17372	1.17676	1.17716	1.17035	1.17361	1.13756	1.16489	1.1637	1.17552	1.1711	1.17415	1.16498	1.17634	1.15245
2067.41	48.6903	1.1763	1.17263	1.16099	1.17112	1.17922	1.16179	1.17513	1.17804	1.17823	1.1698	1.1738	1.13649	1.16776	1.16448	1.17427	1.16934	1.17649	1.16757	1.17486	1.15357
2069.1	48.719	1.17799	1.17333	1.16296	1.17269	1.18122	1.16104	1.17518	1.17864	1.17973	1.1688	1.17461	1.13661	1.16736	1.16397	1.1777	1.1692	1.17709	1.16958	1.17598	1.15406
2070.77	48.7478	1.17767	1.17532	1.16356	1.17506	1.18175	1.16088	1.17484	1.17491	1.17842	1.16906	1.17621	1.13721	1.166	1.16559	1.17575	1.16989	1.17603	1.1703	1.17789	1.15149
2072.51	48.7765	1.17643	1.17695	1.16292	1.17401	1.18177	1.16226	1.17813	1.17264	1.17604	1.1691	1.17716	1.13943	1.16503	1.1639	1.17372	1.17038	1.17485	1.16928	1.17963	1.15018
2074.18	48.8052	1.17865	1.17597	1.16398	1.17158	1.18226	1.16281	1.17752	1.17401	1.17587	1.16928	1.17517	1.13893	1.16385	1.16285	1.17472	1.17251	1.17613	1.16816	1.17619	1.1533
2075.96	48.834	1.17623	1.17434	1.16381	1.1734	1.17989	1.16236	1.17403	1.17455	1.17627	1.1711	1.17686	1.13776	1.16377	1.16352	1.17508	1.17296	1.17747	1.169	1.17618	1.15307
2077.71	48.8627	1.17803	1.17455	1.16444	1.17294	1.18026	1.16131	1.17543	1.17469	1.17472	1.16969	1.17506	1.13604	1.16239	1.1642	1.17419	1.16985	1.17765	1.16805	1.17536	1.15274
2079.45	48.8915	1.17717	1.17662	1.16177	1.16971	1.18065	1.16088	1.17722	1.17525	1.17525	1.16971	1.17224	1.13695	1.16577	1.16405	1.1752	1.16848	1.17725	1.16645	1.1771	1.15422
2081.14	48.9202	1.17524	1.17623	1.16398	1.17003	1.17974	1.15966	1.17652	1.17708	1.1759	1.16889	1.17378	1.13939	1.16623	1.16343	1.17724	1.16697	1.17742	1.16505	1.1741	1.15179
2082.83	48.949	1.17705	1.17324	1.16211	1.17225	1.18004	1.15685	1.17391	1.17642	1.17498	1.16973	1.17484	1.13757	1.16497	1.16407	1.17571	1.16813	1.17617	1.16565	1.17528	1.15343
2084.48	48.9777	1.17925	1.16832	1.16328	1.17062	1.17987	1.15915	1.17482	1.1767	1.17604	1.16903	1.17418	1.13883	1.16507	1.16413	1.17544	1.16862	1.17481	1.16392	1.17582	1.15064
2086.24	49.0065	1.17766	1.17442	1.16247	1.17003	1.17975	1.15841	1.17774	1.17511	1.17612	1.16799	1.17631	1.13991	1.16568	1.16371	1.17656	1.16789	1.17556	1.16336	1.17769	1.15146
2087.98	49.0352	1.17819	1.17694	1.16081	1.17142	1.18288	1.16049	1.17461	1.17628	1.17842	1.17006	1.17531	1.13966	1.16687	1.16264	1.17408	1.17016	1.17478	1.1638	1.17807	1.15328
2089.75	49.064	1.18031	1.17214	1.16022	1.16987	1.18143	1.15998	1.17539	1.17919	1.17821	1.17028	1.17586	1.13857	1.16458	1.16554	1.17281	1.16654	1.17636	1.16464	1.17714	1.15388
2091.48	49.0927	1.18063	1.17422	1.16101	1.17086	1.18192	1.15955	1.17627	1.17899	1.17805	1.1693	1.17662	1.13876	1.16615	1.16585	1.17509	1.16877	1.17675	1.16713	1.17486	1.15227
2093.2	49.1215	1.17544	1.17378	1.16367	1.17035	1.18144	1.15731	1.17628	1.17618	1.17697	1.16851	1.17593	1.13851	1.16739	1.16118	1.17737	1.16884	1.174	1.16588	1.17621	1.1504
2094.88	49.1502	1.17498	1.17624	1.16179	1.17272	1.17969	1.16177	1.17628	1.17289	1.17669	1.16592	1.17558	1.14177	1.16378	1.16105	1.17484	1.1732	1.17837	1.16552	1.17698	1.15295
2096.62	49.1789	1.17663	1.17446	1.16234	1.17032	1.17919	1.16055	1.17575	1.17449	1.17656	1.16787	1.17492	1.13771	1.16449	1.15925	1.17525	1.17144	1.17727	1.16774	1.17736	1.153
2098.31	49.2077	1.17706	1.17759	1.1608	1.16746	1.18159	1.1568	1.17814	1.17521	1.17814	1.17033	1.17536	1.14305	1.16437	1.16414	1.17432	1.16833	1.17426	1.16354	1.17548	1.1491
2100.02	49.2364	1.1787	1.1748	1.16295	1.17355	1.18073	1.15791	1.17096	1.17615	1.17626	1.16762	1.17314	1.14426	1.16657	1.16419	1.17413	1.17042	1.17279	1.16398	1.17341	1.14968
2101.71	49.2652	1.17703	1.17495	1.16491	1.17256	1.18053	1.16006	1.17206	1.17831	1.17646	1.16958	1.17744	1.13806	1.16637	1.16685	1.17534	1.17038	1.1762	1.16497	1.17867	1.1524
2103.48	49.2939	1.17912	1.17474	1.16186	1.17144	1.1816	1.16302	1.17604	1.17297	1.17488	1.17112	1.17524	1.13465	1.16853	1.16452	1.17376	1.1714	1.1749	1.16716	1.1797	1.15378
2105.25	49.3227	1.17902	1.17641	1.16262	1.17326	1.17739	1.16281	1.17163	1.17596	1.17994	1.16811	1.17385	1.13876	1.16701	1.16387	1.17365	1.17398	1.1752	1.17306	1.17817	1.15101
2107.02	49.3514	1.17899	1.17724	1.1639	1.17218	1.1804	1.1607	1.17538	1.17665	1.17419	1.16809	1.17518	1.14053	1.16659	1.16885	1.17211	1.17108	1.1744	1.16919	1.17926	1.15142
2108.74	49.3802	1.1794	1.17627	1.16473	1.1731	1.17876	1.15932	1.17648	1.17599	1.17484	1.1713	1.17343	1.13752	1.16525	1.16531	1.17138	1.17023	1.1764	1.16555	1.17724	1.15387
2110.43	49.4089	1.17728	1.17613	1.16162	1.16994	1.18174	1.15958	1.17532	1.17572	1.17591	1.16776	1.17188	1.13488	1.16569	1.1626	1.1756	1.17138	1.17479	1.16205	1.17808	1.15521
2112.04	49.4377	1.17762	1.17437	1.16266	1.17236	1.18158	1.16026	1.1759	1.17713	1.17617	1.16819	1.17102	1.13703	1.17101	1.16384	1.17615	1.16974	1.17488	1.16621	1.17874	1.15229
2113.78	49.4664	1.17689	1.17662	1.16131	1.17225	1.18137	1.15907	1.17262	1.17473	1.17893	1.16851	1.17506	1.13651	1.16618	1.16425	1.17707	1.17083	1.17281	1.16406	1.17801	1.15258
2115.56	49.4951	1.17706	1.17279	1.16028	1.17254	1.18116	1.15899	1.17611	1.17218	1.1811	1.16675	1.17741	1.13544	1.16671	1.16313	1.17566	1.16999	1.17554	1.16602	1.17821	1.15294
2117.35	49.5239	1.17925	1.17241	1.164	1.17111	1.17854	1.15992	1.17848	1.17725	1.1773	1.16884	1.17559	1.13731	1.16377	1.16329	1.1739	1.17076	1.17488	1.16709	1.17702	1.15247
2119.09	49.5526	1.17929	1.17269	1.16306	1.17301	1.1789	1.16206	1.17523	1.17541	1.17615	1.16797	1.17201	1.13955	1.16638	1.16797	1.17483	1.16898	1.17488	1.16658	1.17549	1.14987
2120.8	49.5814	1.17747	1.17407	1.16139	1.17186	1.17925	1.15822	1.1756	1.17736	1.17786	1.16695	1.17446	1.13391	1.16594	1.16527	1.17428	1.16965	1.17579	1.16688	1.17908	1.15193
2122.45	49.6101	1.17834	1.1742	1.16407	1.17017	1.17759	1.16002	1.1763	1.17837	1.17599	1.17109	1.17436	1.13447	1.16713	1.16188	1.17427	1.16974	1.17436	1.16459	1.17447	1.14941
2124.19	49.6389	1.18009	1.17382	1.16277	1.17135	1.17896	1.15911	1.17686	1.17671	1.17795	1.16829	1.17986	1.1377	1.16601	1.1637	1.17675	1.17174	1.17469	1.16432	1.17511	1.15057
2125.96	49.6676	1.17723	1.17517	1.16179	1.16981	1.1797	1.1588	1.17285	1.17643	1.17799	1.17117	1.17427	1.13766	1.16705	1.16434	1.17597	1.17126	1.17499	1.1672	1.17811	1.15065
2127.69	49.6964	1.17659	1.1733	1.1629	1.17051	1.17675	1.15991	1.17735	1.18176	1.18133	1.16655	1.17407	1.139	1.16628	1.16647	1.17416	1.16996	1.17377	1.16373	1.17708	1.15012
2129.35	49.7251	1.17797	1.17567	1.16293	1.17027	1.1768	1.15933	1.17765	1.17827	1.17749	1.16607	1.17383	1.13569	1.16606	1.16537	1.1779	1.17191	1.17494	1.16668	1.17533	1.15041
2131.09	49.7539	1.17603	1.17469	1.16404	1.16826	1.18123	1.15998	1.17675	1.17444	1.1787	1.17193	1.17635	1.1345	1.16072	1.16337	1.17582	1.17037	1.17666	1.1676	1.17369	1.1495
2132.83	49.7826	1.174	1.17413	1.16253	1.17049	1.18151	1.15715	1.17635	1.17596	1.17537	1.17088	1.17363	1.13732	1.16585	1.16498	1.17741	1.17134	1.17662	1.16827	1.17599	1.1481
2134.58	49.8114	1.17932	1.17404	1.16394	1.17172	1.17969	1.16153	1.1723	1.1739	1.18037	1.1708	1.17245	1.134	1.16476	1.16043	1.17233	1.1706	1.17479	1.16414	1.17616	1.15125
2136.25	49.8401	1.1794	1.17496	1.16182	1.16971	1.17888	1.16289	1.17332	1.17548	1.17785	1.17244	1.1727	1.13893	1.16835	1.16514	1.17285	1.17013	1.17557	1.16421	1.17575	1.15147
2137.98	49.8688	1.17344	1.17714	1.15898	1.17334	1.17992	1.15985	1.17899	1.17672	1.17586	1.16984	1.17574	1.13956	1.16485	1.16648	1.17182	1.17007	1.1769	1.1657	1.17836	1.15311
2139.68	49.8976	1.17497	1.17428	1.16035	1.17207	1.18056	1.16072	1.17664	1.17658	1.17488	1.17016	1.17519	1.13641	1.1626	1.16603	1.17505	1.17068	1.17178	1.16616	1.17625	1.15236
2141.4	49.9263	1.17524	1.17393	1.16197	1.17107	1.18249	1.15907	1.17508	1.17697	1.17685	1.16972	1.17622	1.13714	1.16446	1.16503	1.17279	1.17116	1.17264	1.16558	1.177	1.15289
2143.05	49.9551	1.17664	1.17465	1.16026	1.17001	1.18112	1.15959	1.1739	1.17627	1.17567	1.16617	1.17474	1.13883	1.16586	1.16633	1.17655	1.16986	1.17676	1.16924	1.17731	1.15279
2144.76	49.9838	1.17815	1.17424	1.16215	1.17169	1.17911	1.1576	1.17012	1.17548	1.17731	1.16456	1.17316	1.13875	1.16615	1.16465	1.17373	1.16935	1.17479	1.16737	1.1759	1.15313
2146.52	50.0126	1.18023	1.17317	1.16081	1.17058	1.17765	1.16116	1.17185	1.1782	1.17577	1.16974	1.17463	1.13936	1.16779	1.16674	1.17332	1.16866	1.17785	1.16502	1.18088	1.14909
2148.31	50.0413	1.1811	1.17496	1.1613	1.17103	1.18043	1.15979	1.17646	1.17656	1.17531	1.16729	1.17305	1.13786	1.16808	1.16429	1.17602	1.16918	1.17808	1.16448	1.1764	1.14996
2150.05	50.0701	1.17799	1.17487	1.16169	1.17269	1.18186	1.15964	1.17386	1.1751	1.17427	1.16524	1.1729	1.13529	1.16576	1.16501	1.174	1.16973	1.17548	1.16743	1.17551	1.15096
2151.83	50.0988	1.17803	1.17057	1.16177	1.16905	1.17996	1.15857	1.17738	1.17632	1.17461	1.16599	1.17286	1.13593	1.1671	1.16554	1.17273	1.16917	1.17473	1.16649	1.17656	1.15204
2153.54	50.1276	1.17791	1.17035	1.16282	1.1734	1.18259	1.15905	1.17447	1.17726	1.17454	1.16895	1.17476	1.13909	1.16596	1.16694	1.17289	1.16672	1.17505	1.1602	1.17568	1.15569
2155.27	50.1563	1.17959	1.17361	1.16194	1.17263	1.17957	1.16033	1.17394	1.17368	1.17604	1.17017	1.18011	1.13596	1.16152	1.16176	1.17347	1.16838	1.17643	1.16385	1.17748	1.15596
2156.93	50.1851	1.1771	1.17329	1.16136	1.17036	1.17913	1.16005	1.17413	1.17529	1.17701	1.1708	1.17812	1.13583	1.16522	1.16412	1.17592	1.17038	1.17499	1.16298	1.17681	1.15151
2158.62	50.2138	1.17501	1.17597	1.16036	1.1722	1.18278	1.15909	1.17419	1.17725	1.17515	1.16957	1.17673	1.13759	1.16721	1.16357	1.17479	1.16805	1.17661	1.16347	1.17639	1.15346
2160.36	50.2425	1.17567	1.17562	1.16176	1.17174	1.18187	1.15791	1.17428	1.17635	1.17637	1.1676	1.17549	1.13843	1.16378	1.16665	1.17525	1.16702	1.175	1.16753	1.17627	1.15353
2162.12	50.2713	1.17735	1.17648	1.16258	1.17108	1.17906	1.15739	1.17572	1.17397	1.17644	1.16898	1.17339	1.13749	1.16408	1.16756	1.17463	1.16823	1.17249	1.1681	1.17514	1.15191
2163.83	50.3	1.1774	1.17556	1.16102	1.17141	1.17918	1.15936	1.17605	1.17636	1.17605	1.17091	1.17271	1.13734	1.16529	1.1658	1.17318	1.16949	1.17662	1.16678	1.17775	1.15338
2165.59	50.3288	1.17795	1.17724	1.16015	1.17169	1.18217	1.16228	1.17536	1.17826	1.17564	1.16903	1.17645	1.13645	1.16292	1.16692	1.17178	1.17078	1.17695	1.16611	1.1771	1.15339
2167.32	50.3575	1.17756	1.17526	1.16261	1.17195	1.17948	1.16248	1.1742	1.17675	1.17675	1.16922	1.1753	1.13719	1.16457	1.16717	1.17426	1.17263	1.17831	1.16552	1.17354	1.15187
2169.08	50.3863	1.17464	1.17389	1.16374	1.17186	1.18057	1.16082	1.17302	1.1747	1.17663	1.16807	1.17459	1.13725	1.16429	1.16484	1.1727	1.16957	1.17614	1.16732	1.17827	1.15223
2170.76	50.415	1.17555	1.17468	1.16231	1.17121	1.18058	1.15935	1.17298	1.17586	1.17648	1.16885	1.17663	1.13559	1.16689	1.16423	1.17332	1.16792	1.17426	1.16627	1.17679	1.15013
2172.47	50.4438	1.17673	1.17481	1.16191	1.17178	1.17873	1.15843	1.17407	1.17687	1.17602	1.1676	1.17494	1.13592	1.16564	1.16489	1.17552	1.16934	1.17465	1.16539	1.17526	1.14853
2174.21	50.4725	1.17697	1.17382	1.16242	1.17132	1.17762	1.15955	1.17599	1.17614	1.17532	1.1682	1.17411	1.13738	1.16232	1.16431	1.17555	1.17256	1.17286	1.1648	1.17905	1.15174
2175.95	50.5013	1.17686	1.17001	1.16375	1.17022	1.17956	1.15886	1.17403	1.17349	1.17584	1.16816	1.17396	1.13624	1.16493	1.16411	1.1713	1.17155	1.17324	1.16718	1.1783	1.1503
2177.65	50.53	1.1771	1.17196	1.16399	1.17134	1.17892	1.15843	1.17675	1.17475	1.17589	1.16827	1.1752	1.13541	1.16567	1.16382	1.16965	1.1702	1.17476	1.16837	1.17818	1.15243
2179.37	50.5587	1.1763	1.17443	1.16234	1.17311	1.18012	1.15926	1.17732	1.17563	1.17635	1.16901	1.17716	1.13514	1.16439	1.16594	1.17291	1.17038	1.17467	1.16515	1.17751	1.15447
2181.03	50.5875	1.17538	1.17514	1.16116	1.17252	1.18147	1.15895	1.17275	1.17454	1.17666	1.16754	1.17784	1.13541	1.16399	1.1661	1.17526	1.16891	1.17425	1.16343	1.17387	1.15159
2182.66	50.6162	1.17584	1.17695	1.16142	1.17101	1.17919	1.15875	1.17309	1.17761	1.17585	1.16696	1.17808	1.13719	1.16451	1.1609	1.1778	1.16962	1.17605	1.16476	1.172	1.15415
2184.43	50.645	1.17617	1.17624	1.16082	1.1709	1.18038	1.15911	1.17427	1.17933	1.1767	1.16668	1.17466	1.13787	1.16737	1.15999	1.17739	1.1708	1.17792	1.16423	1.17362	1.15599
2186.15	50.6737	1.17646	1.1772	1.1606	1.17077	1.17964	1.15903	1.17692	1.17783	1.17661	1.16917	1.17185	1.13743	1.16778	1.15999	1.17236	1.16732	1.1764	1.16275	1.1762	1.15195
2187.94	50.7025	1.17541	1.17332	1.16202	1.17	1.18071	1.1575	1.17853	1.17655	1.17441	1.17234	1.17533	1.13614	1.16715	1.16034	1.17278	1.16845	1.17499	1.16483	1.17288	1.15621
2189.7	50.7312	1.17434	1.17257	1.16012	1.17052	1.18023	1.15779	1.17762	1.17576	1.17705	1.17052	1.17567	1.13752	1.16425	1.16474	1.1741	1.17119	1.17514	1.16566	1.17398	1.15246
2191.38	50.76	1.17834	1.1734	1.16199	1.16974	1.17976	1.16113	1.17592	1.17571	1.17921	1.16872	1.17339	1.13701	1.16617	1.16549	1.17611	1.17152	1.17575	1.16502	1.17593	1.15872
2193.01	50.7887	1.17896	1.17369	1.16128	1.16889	1.17806	1.161	1.17619	1.17494	1.1763	1.16479	1.17485	1.13853	1.16908	1.16504	1.174	1.17017	1.17348	1.16529	1.17582	1.15104
2194.79	50.8175	1.1764	1.17172	1.16221	1.1697	1.178	1.1596	1.17331	1.17623	1.17518	1.16511	1.17631	1.13951	1.16614	1.16228	1.17179	1.16935	1.17059	1.16694	1.17831	1.15009
2196.55	50.8462	1.17916	1.17039	1.16053	1.17007	1.17952	1.16127	1.17339	1.17681	1.17653	1.1678	1.1747	1.13861	1.16567	1.16157	1.17362	1.16921	1.17139	1.16559	1.17783	1.1541
2198.3	50.875	1.17616	1.1716	1.15851	1.17105	1.18008	1.15906	1.17558	1.17529	1.17731	1.16752	1.17461	1.13921	1.16653	1.16295	1.17203	1.16895	1.1705	1.16612	1.17968	1.15374
2200.02	50.9037	1.17749	1.17057	1.16149	1.1703	1.18114	1.15858	1.17318	1.17475	1.17757	1.16639	1.17648	1.13557	1.16532	1.16402	1.17285	1.16728	1.17612	1.16632	1.17676	1.15191
2201.72	50.9324	1.17373	1.17227	1.16128	1.17022	1.18095	1.16004	1.17318	1.17557	1.17893	1.16729	1.17619	1.13581	1.16186	1.16371	1.173	1.16616	1.17587	1.16608	1.17666	1.15086
2203.42	50.9612	1.17616	1.17259	1.15813	1.17236	1.18246	1.16105	1.17408	1.17561	1.17826	1.16822	1.17706	1.13735	1.16122	1.16233	1.173	1.1672	1.17469	1.16595	1.17507	1.15132
2205.16	50.9899	1.17957	1.1753	1.16065	1.17161	1.18004	1.1559	1.17606	1.17575	1.17675	1.16723	1.17238	1.13936	1.16288	1.16193	1.17456	1.16751	1.17373	1.16438	1.17414	1.15298
2206.88	51.0187	1.17919	1.17545	1.16199	1.17154	1.1779	1.15813	1.17436	1.17741	1.17954	1.16516	1.17484	1.13666	1.1662	1.16677	1.17439	1.16835	1.17653	1.16323	1.17429	1.15382
2208.6	51.0474	1.17796	1.17342	1.1611	1.16976	1.18172	1.15903	1.17536	1.17221	1.17606	1.16661	1.17453	1.1342	1.16839	1.16765	1.17573	1.16601	1.17361	1.16635	1.17394	1.15
2210.3	51.0762	1.17708	1.17328	1.16031	1.17223	1.18186	1.16096	1.17487	1.1728	1.17721	1.16461	1.17398	1.13823	1.16555	1.16384	1.17096	1.16782	1.17313	1.1653	1.17412	1.15168
2212.03	51.1049	1.17679	1.17262	1.16091	1.17299	1.18135	1.15959	1.17458	1.17465	1.17609	1.16701	1.17561	1.13401	1.16815	1.1647	1.17315	1.17212	1.17065	1.16424	1.17501	1.15228
2213.74	51.1337	1.17593	1.17154	1.16147	1.17196	1.17844	1.16142	1.17728	1.17684	1.17663	1.16866	1.17448	1.13839	1.16521	1.16274	1.17126	1.16722	1.17508	1.16721	1.17568	1.14999
2215.46	51.1624	1.17585	1.17233	1.16158	1.17149	1.17861	1.15807	1.16906	1.17316	1.17515	1.16557	1.17578	1.13984	1.16559	1.16336	1.17277	1.16877	1.17372	1.16868	1.17514	1.15136
2217.12	51.1912	1.17541	1.17134	1.16119	1.16961	1.1792	1.15574	1.17154	1.17574	1.17261	1.16541	1.17644	1.13637	1.16535	1.16435	1.17422	1.16646	1.17337	1.16535	1.1746	1.15187
2218.87	51.2199	1.17525	1.17493	1.16258	1.16984	1.17778	1.1618	1.17302	1.17471	1.17791	1.16474	1.17854	1.13973	1.16647	1.16423	1.17162	1.16801	1.1754	1.16362	1.17285	1.15126
2220.61	51.2487	1.17494	1.17313	1.16314	1.16795	1.18159	1.15932	1.17276	1.17622	1.17494	1.16908	1.17238	1.13755	1.16738	1.16378	1.17329	1.16821	1.17421	1.16396	1.17697	1.1501
2222.37	51.2774	1.17382	1.17251	1.16286	1.16941	1.17721	1.16017	1.17441	1.17765	1.17763	1.16845	1.16917	1.13346	1.16421	1.161	1.17154	1.16715	1.17431	1.16718	1.17974	1.15097
2224.11	51.3061	1.17644	1.17438	1.15922	1.17077	1.17579	1.16092	1.17228	1.17632	1.17483	1.16451	1.1752	1.13792	1.16971	1.16542	1.17291	1.16936	1.17311	1.16522	1.17655	1.15085
2225.86	51.3349	1.17669	1.17484	1.15807	1.16919	1.179	1.15718	1.17694	1.17565	1.17725	1.16423	1.17065	1.13508	1.16308	1.16173	1.17521	1.1681	1.17119	1.16633	1.17827	1.15003
2227.55	51.3636	1.17653	1.17462	1.1611	1.16902	1.17838	1.16144	1.17496	1.18032	1.17369	1.16896	1.17405	1.13614	1.16534	1.16137	1.17087	1.17071	1.17213	1.16507	1.17104	1.15074
2229.31	51.3924	1.1755	1.17238	1.16201	1.16844	1.17907	1.15836	1.17544	1.17799	1.17471	1.16544	1.17403	1.13936	1.16122	1.1633	1.17394	1.16895	1.17413	1.16691	1.16899	1.15145
2231.02	51.4211	1.1757	1.17349	1.15933	1.16856	1.17788	1.15599	1.17304	1.17564	1.17623	1.16831	1.17661	1.13707	1.16814	1.16281	1.17154	1.16728	1.1721	1.1645	1.17578	1.14859
2232.77	51.4499	1.17907	1.16997	1.1609	1.1711	1.18115	1.16218	1.17258	1.1739	1.17674	1.16489	1.1755	1.13532	1.16827	1.16147	1.17436	1.16749	1.17463	1.1677	1.17651	1.14965
2234.5	51.4786	1.17616	1.17093	1.15934	1.17249	1.17875	1.15853	1.17456	1.17587	1.17423	1.16687	1.17197	1.13725	1.16609	1.16074	1.17035	1.16652	1.1747	1.16547	1.1746	1.14846
2236.23	51.5074	1.17526	1.175	1.16314	1.17137	1.17869	1.16044	1.17217	1.17255	1.17671	1.16883	1.17459	1.13877	1.16225	1.15951	1.17368	1.16994	1.17213	1.16705	1.17588	1.14826
2237.89	51.5361	1.17583	1.17195	1.16013	1.17228	1.17915	1.15986	1.17764	1.16754	1.17599	1.16628	1.17464	1.13697	1.16771	1.16129	1.17499	1.16755	1.17456	1.16566	1.17499	1.14819
2239.61	51.5649	1.17762	1.17274	1.16075	1.16782	1.17955	1.16374	1.17621	1.17595	1.17858	1.16896	1.17274	1.13739	1.16577	1.16454	1.17058	1.16856	1.17412	1.16346	1.17583	1.14889
2241.34	51.5936	1.17453	1.17393	1.16219	1.16994	1.1798	1.1584	1.17429	1.17777	1.17562	1.16701	1.17134	1.13756	1.16612	1.16613	1.17273	1.17013	1.17274	1.1662	1.17432	1.15002
2243.1	51.6223	1.17689	1.17152	1.16341	1.17135	1.18065	1.15606	1.17274	1.17638	1.17531	1.16897	1.17074	1.1323	1.16733	1.16404	1.17453	1.16678	1.17251	1.16661	1.17404	1.15074
2244.82	51.6511	1.17821	1.17179	1.16357	1.17066	1.18047	1.1598	1.17245	1.17827	1.1753	1.16623	1.17277	1.13696	1.16402	1.1625	1.17015	1.16747	1.175	1.16599	1.17567	1.15086
2246.56	51.6798	1.1744	1.17245	1.16384	1.16771	1.181	1.15434	1.17576	1.17466	1.17738	1.16774	1.17355	1.13771	1.16699	1.16309	1.17213	1.16967	1.171	1.16775	1.17547	1.15196
2248.2	51.7086	1.17584	1.16969	1.16148	1.17008	1.18018	1.15809	1.17362	1.1763	1.17657	1.16772	1.17492	1.13753	1.16506	1.16355	1.17595	1.17043	1.17787	1.16375	1.17516	1.14984
2249.92	51.7373	1.17587	1.17367	1.16482	1.16957	1.18001	1.15679	1.17573	1.17277	1.17652	1.16678	1.17215	1.13749	1.16725	1.1624	1.17641	1.17121	1.17622	1.16284	1.17701	1.15027
2251.68	51.7661	1.17508	1.17072	1.16152	1.1691	1.17958	1.15966	1.17463	1.17503	1.17543	1.16624	1.16868	1.13974	1.16559	1.16406	1.17349	1.16904	1.17142	1.16512	1.1747	1.15035
2253.47	51.7948	1.17635	1.17519	1.15928	1.17094	1.17964	1.15727	1.17495	1.17104	1.17834	1.16726	1.17041	1.1372	1.16488	1.16429	1.17243	1.16788	1.17157	1.1659	1.17616	1.15466
2255.22	51.8236	1.17744	1.17612	1.16019	1.17224	1.17711	1.16054	1.17405	1.17589	1.17614	1.16641	1.17441	1.13965	1.16831	1.16271	1.17387	1.16581	1.17334	1.16749	1.17122	1.15152
2256.98	51.8523	1.17485	1.17389	1.16439	1.17107	1.17853	1.16027	1.17372	1.17407	1.17759	1.1651	1.17515	1.13741	1.16546	1.16591	1.17077	1.16679	1.17443	1.16657	1.17363	1.15104
2258.69	51.8811	1.1753	1.1747	1.16179	1.17142	1.17958	1.16038	1.17604	1.17545	1.17732	1.16607	1.17286	1.13714	1.16537	1.16449	1.1752	1.17181	1.17188	1.16702	1.17389	1.14925
2260.42	51.9098	1.17618	1.17286	1.16431	1.16682	1.17893	1.15871	1.17448	1.17657	1.1732	1.16846	1.17297	1.13759	1.16478	1.16359	1.17464	1.16903	1.17094	1.16373	1.17288	1.15132
2262.05	51.9386	1.17437	1.17341	1.16073	1.17049	1.17849	1.15663	1.17203	1.17593	1.1721	1.16868	1.17474	1.13707	1.16195	1.16409	1.17466	1.16895	1.17483	1.16635	1.17436	1.14877
2263.73	51.9673	1.17809	1.17284	1.15903	1.17291	1.17919	1.15657	1.17326	1.17681	1.17394	1.16544	1.1748	1.13547	1.16362	1.16155	1.17475	1.16913	1.17275	1.16798	1.17475	1.14936
2265.43	51.996	1.17542	1.17197	1.16069	1.1696	1.1787	1.15837	1.17326	1.17428	1.17386	1.16492	1.17463	1.13505	1.1627	1.16768	1.1732	1.16888	1.16919	1.16338	1.17258	1.15256
2267.18	52.0248	1.1744	1.17446	1.16256	1.17213	1.17929	1.15952	1.17316	1.17487	1.17661	1.1664	1.17524	1.13285	1.16621	1.16579	1.17323	1.16848	1.17468	1.16441	1.17451	1.15123
2268.85	52.0535	1.17502	1.17324	1.16015	1.16992	1.17881	1.15709	1.17152	1.17632	1.17605	1.16776	1.17167	1.13498	1.16429	1.16205	1.16969	1.16813	1.17472	1.16386	1.17659	1.14714
2270.58	52.0823	1.17417	1.17646	1.15981	1.16788	1.18148	1.15462	1.17368	1.17509	1.17612	1.16371	1.17438	1.13485	1.16252	1.16259	1.17271	1.16675	1.17292	1.16498	1.17531	1.14813
2272.34	52.111	1.17391	1.17634	1.16009	1.17054	1.17758	1.15714	1.1739	1.17529	1.17632	1.16492	1.17645	1.13585	1.16566	1.16678	1.17219	1.16601	1.17254	1.1649	1.17662	1.14972
2274.12	52.1398	1.17966	1.17517	1.16001	1.17084	1.18004	1.15937	1.17501	1.1747	1.17547	1.16985	1.1756	1.13549	1.16415	1.16606	1.17107	1.1674	1.17075	1.16518	1.17481	1.14939
2275.8	52.1685	1.17742	1.17311	1.16145	1.17183	1.18021	1.15863	1.17401	1.17385	1.17532	1.16828	1.17659	1.13572	1.16317	1.16304	1.17179	1.16873	1.17113	1.16661	1.17231	1.14714
2277.51	52.1973	1.17615	1.17508	1.16142	1.17162	1.17937	1.15914	1.17444	1.17581	1.17506	1.16858	1.17594	1.13637	1.16271	1.16414	1.17234	1.17087	1.17222	1.16722	1.17366	1.1493
2279.17	52.226	1.17455	1.17431	1.16111	1.17141	1.18034	1.15702	1.1768	1.17513	1.17572	1.16753	1.17467	1.13905	1.16575	1.1657	1.17176	1.16882	1.17302	1.16475	1.17532	1.14805
2280.86	52.2548	1.17489	1.17397	1.16122	1.17173	1.18163	1.15777	1.17887	1.17425	1.17603	1.1676	1.17467	1.13752	1.16586	1.16596	1.17215	1.16851	1.17242	1.16478	1.17751	1.14874
2282.67	52.2835	1.17596	1.17611	1.16129	1.16999	1.18127	1.15983	1.174	1.17356	1.17494	1.16687	1.17397	1.1326	1.16429	1.1651	1.17275	1.17037	1.1729	1.16653	1.17714	1.15213
2284.47	52.3123	1.177	1.17128	1.16192	1.16965	1.17861	1.15739	1.17079	1.17392	1.17491	1.16513	1.17118	1.13538	1.16836	1.16468	1.17521	1.1676	1.17345	1.16672	1.17598	1.15192
2286.19	52.341	1.17542	1.17098	1.16319	1.17022	1.17721	1.15755	1.17408	1.17633	1.17494	1.16587	1.17049	1.13821	1.16876	1.16376	1.17183	1.16784	1.17426	1.16565	1.17229	1.15036
2287.93	52.3697	1.17358	1.17198	1.16132	1.16879	1.17898	1.15673	1.1743	1.1756	1.17291	1.16516	1.17187	1.13603	1.16753	1.16391	1.17165	1.16833	1.17413	1.16314	1.17319	1.14983
2289.57	52.3985	1.17315	1.17263	1.16154	1.16885	1.18031	1.15825	1.17394	1.17366	1.17426	1.16467	1.17315	1.13559	1.16742	1.16503	1.17169	1.16889	1.17493	1.1658	1.17573	1.15311
2291.19	52.4272	1.17265	1.17376	1.16379	1.16985	1.18041	1.16006	1.17579	1.17372	1.1762	1.16599	1.17351	1.13611	1.16433	1.16436	1.17026	1.16892	1.17554	1.1665	1.17439	1.15325
2292.91	52.456	1.17433	1.17512	1.16391	1.16912	1.17943	1.15724	1.17591	1.17532	1.17423	1.16768	1.17213	1.13493	1.16217	1.16162	1.1725	1.16779	1.17514	1.1637	1.17199	1.152
2294.62	52.4847	1.17306	1.17646	1.16449	1.16909	1.17775	1.15778	1.17211	1.17529	1.17326	1.16781	1.17127	1.13446	1.16483	1.16038	1.17406	1.16816	1.17491	1.16353	1.17632	1.15135
2296.39	52.5135	1.17611	1.17036	1.16094	1.17041	1.17954	1.16195	1.17023	1.17381	1.17308	1.1659	1.1721	1.13468	1.16368	1.16435	1.17119	1.16885	1.17494	1.16285	1.17539	1.15054
2298.13	52.5422	1.17164	1.17288	1.16124	1.16896	1.1781	1.16239	1.17316	1.17556	1.17324	1.16461	1.17051	1.13361	1.16256	1.16594	1.17307	1.16917	1.17497	1.16532	1.17312	1.15178
2299.95	52.571	1.17258	1.1732	1.1603	1.17084	1.17949	1.16012	1.17138	1.17437	1.1747	1.16695	1.17182	1.13395	1.16447	1.16336	1.17574	1.16812	1.17301	1.16653	1.17348	1.1503
2301.74	52.5997	1.17167	1.17172	1.16144	1.17188	1.17809	1.16062	1.16971	1.17217	1.17551	1.16824	1.17494	1.13625	1.16284	1.16148	1.17161	1.16748	1.17211	1.16484	1.17128	1.1536
2303.48	52.6285	1.17417	1.17295	1.16233	1.1701	1.17442	1.1582	1.17355	1.1744	1.17602	1.16715	1.17333	1.13541	1.16564	1.16253	1.17187	1.16783	1.1738	1.16616	1.1728	1.14933
2305.18	52.6572	1.17217	1.1738	1.16155	1.16909	1.17413	1.15688	1.17472	1.17323	1.17581	1.16495	1.17386	1.13608	1.16591	1.16064	1.17113	1.16974	1.17414	1.1684	1.17485	1.14905
2306.92	52.686	1.17606	1.17149	1.15913	1.16932	1.17914	1.16108	1.1741	1.17304	1.17521	1.16643	1.17492	1.13565	1.16431	1.16094	1.17286	1.16884	1.1738	1.16857	1.17527	1.15168
2308.62	52.7147	1.17918	1.17313	1.15786	1.17039	1.18076	1.16275	1.17285	1.1734	1.17719	1.16719	1.17393	1.13722	1.16342	1.16469	1.17504	1.16711	1.17081	1.16542	1.17544	1.15344
2310.32	52.7434	1.17473	1.17501	1.16088	1.16826	1.1792	1.16019	1.17343	1.17476	1.17761	1.16695	1.17061	1.13729	1.16362	1.16491	1.17257	1.16742	1.16865	1.1654	1.17806	1.15474
2311.99	52.7722	1.17683	1.1761	1.16029	1.17044	1.17881	1.15978	1.17279	1.17572	1.1749	1.16532	1.17181	1.1338	1.16618	1.16446	1.17168	1.16923	1.17375	1.16468	1.17644	1.1519
2313.71	52.8009	1.17648	1.17167	1.15777	1.16921	1.17796	1.16056	1.17404	1.17358	1.17311	1.16664	1.17037	1.13447	1.16639	1.166	1.17366	1.16866	1.17288	1.16366	1.17524	1.1526
2315.4	52.8297	1.17858	1.17157	1.15827	1.17058	1.17565	1.16075	1.17546	1.17139	1.17323	1.16604	1.17561	1.13796	1.16202	1.16374	1.17396	1.16788	1.17141	1.1649	1.17518	1.14938
2317.17	52.8584	1.1757	1.17258	1.16014	1.16887	1.17896	1.15846	1.17068	1.1758	1.17593	1.16744	1.17395	1.13884	1.1667	1.16411	1.17312	1.16885	1.17342	1.16808	1.17502	1.14851
2318.92	52.8872	1.17592	1.17262	1.15695	1.16887	1.18169	1.15969	1.17591	1.17589	1.17793	1.16728	1.17459	1.13468	1.16935	1.16294	1.17386	1.16712	1.17304	1.16431	1.17688	1.15115
2320.64	52.9159	1.17603	1.17147	1.16143	1.16846	1.17904	1.15776	1.17505	1.17284	1.17787	1.16842	1.17337	1.13447	1.16485	1.16608	1.17377	1.16761	1.17387	1.16418	1.17608	1.14954
2322.29	52.9447	1.17555	1.17115	1.16191	1.16961	1.18327	1.1597	1.17207	1.17598	1.17572	1.16753	1.17302	1.13538	1.16377	1.17001	1.17114	1.16847	1.17181	1.1665	1.17513	1.14823
2324.03	52.9734	1.17849	1.17122	1.16227	1.17259	1.17899	1.16211	1.17104	1.17767	1.17244	1.16496	1.17547	1.13584	1.1671	1.16697	1.17234	1.16865	1.17417	1.16597	1.1718	1.14896
2325.77	53.0022	1.17697	1.17108	1.16131	1.17164	1.17965	1.16041	1.173	1.17412	1.17792	1.1668	1.176	1.13363	1.16159	1.16163	1.16988	1.16731	1.17316	1.16349	1.17611	1.15042
2327.55	53.0309	1.17551	1.1711	1.16164	1.16913	1.17815	1.15805	1.17232	1.17218	1.17844	1.16938	1.1734	1.13604	1.16279	1.16156	1.17391	1.16749	1.17111	1.16609	1.17563	1.15039
2329.22	53.0596	1.17265	1.17047	1.16191	1.16949	1.17732	1.15614	1.17351	1.17358	1.17603	1.16501	1.17344	1.13438	1.16645	1.16483	1.17242	1.16266	1.17248	1.16481	1.16935	1.15061
2330.94	53.0884	1.1742	1.17039	1.16025	1.17118	1.17896	1.1544	1.17238	1.17609	1.17265	1.16745	1.17446	1.13914	1.16323	1.16305	1.17051	1.16906	1.16978	1.16756	1.1709	1.14946
2332.64	53.1171	1.17638	1.17136	1.16171	1.17093	1.17851	1.15416	1.17303	1.17572	1.17838	1.16404	1.17352	1.13995	1.16326	1.16067	1.17159	1.16855	1.17568	1.1666	1.17242	1.15084
2334.39	53.1459	1.17824	1.17245	1.15786	1.17217	1.17653	1.15848	1.1742	1.1744	1.17388	1.16675	1.17477	1.13324	1.16228	1.16508	1.17375	1.16671	1.17372	1.16472	1.17032	1.15114
2336.17	53.1746	1.17841	1.17347	1.15867	1.16931	1.17764	1.15835	1.16931	1.17953	1.17436	1.16708	1.17472	1.13259	1.16717	1.16111	1.1732	1.16712	1.1717	1.16232	1.17207	1.15127
2337.92	53.2034	1.17548	1.16978	1.16347	1.17091	1.17669	1.15937	1.17161	1.17739	1.17483	1.16891	1.17716	1.13298	1.16554	1.161	1.17106	1.16603	1.17337	1.16404	1.17235	1.15003
2339.55	53.2321	1.17715	1.17155	1.16077	1.17064	1.17767	1.15848	1.16972	1.17388	1.1759	1.1655	1.17215	1.1346	1.16357	1.16139	1.17589	1.16941	1.17408	1.16367	1.17051	1.15027
2341.28	53.2609	1.17662	1.17029	1.15669	1.16986	1.17923	1.15855	1.17385	1.17215	1.17194	1.16409	1.17541	1.13327	1.16332	1.16277	1.17363	1.16907	1.17194	1.16465	1.16876	1.1511
2343.01	53.2896	1.17583	1.17254	1.16043	1.16978	1.17598	1.15805	1.17683	1.17595	1.17594	1.16663	1.17392	1.13795	1.16122	1.16457	1.17392	1.17045	1.17095	1.16442	1.16991	1.15109
2344.75	53.3184	1.17817	1.17114	1.15994	1.16959	1.17887	1.16444	1.17029	1.17448	1.17293	1.16628	1.17853	1.13222	1.16335	1.16516	1.17304	1.17024	1.17211	1.16449	1.17329	1.15171
2346.47	53.3471	1.17716	1.17397	1.15867	1.17	1.1767	1.16088	1.17282	1.17715	1.1759	1.16518	1.17247	1.13517	1.16383	1.16327	1.1715	1.16892	1.1719	1.16899	1.175	1.15191
2348.22	53.3759	1.17564	1.1711	1.15955	1.17044	1.17746	1.15449	1.1735	1.1757	1.17878	1.16669	1.17049	1.13867	1.16115	1.16387	1.17378	1.16724	1.16852	1.1684	1.17265	1.1505
2349.89	53.4046	1.17444	1.17426	1.15983	1.1692	1.1806	1.1587	1.17166	1.17774	1.1762	1.16519	1.17719	1.13618	1.16496	1.16103	1.17231	1.16718	1.17223	1.16468	1.17518	1.14632
2351.62	53.4333	1.17581	1.17162	1.16115	1.1707	1.18001	1.15766	1.17547	1.17809	1.17626	1.16506	1.17234	1.13756	1.16594	1.16482	1.17156	1.16831	1.17112	1.16566	1.17533	1.1478
2353.39	53.4621	1.17669	1.17267	1.16089	1.17014	1.1806	1.16084	1.17649	1.17672	1.17607	1.16576	1.17169	1.13976	1.15993	1.15997	1.17405	1.17192	1.16982	1.1637	1.17193	1.14951
2355.16	53.4908	1.17827	1.17569	1.15507	1.16864	1.17907	1.15989	1.17611	1.17459	1.17454	1.16525	1.17333	1.13584	1.16482	1.16145	1.17148	1.1688	1.16763	1.16539	1.17411	1.14799
2356.84	53.5196	1.17753	1.17294	1.15759	1.16563	1.18071	1.15988	1.17415	1.17347	1.17315	1.16545	1.17352	1.1357	1.16646	1.16436	1.17257	1.16753	1.17068	1.16331	1.17357	1.15223
2358.59	53.5483	1.17755	1.168	1.15687	1.17044	1.1774	1.15392	1.17232	1.17711	1.17407	1.16579	1.17334	1.13381	1.16527	1.16293	1.16943	1.16629	1.16903	1.16581	1.1744	1.1544
2360.26	53.5771	1.17475	1.1693	1.15767	1.16919	1.17897	1.15298	1.17281	1.17422	1.17204	1.16516	1.17455	1.13596	1.16454	1.16141	1.17153	1.16839	1.16657	1.16302	1.17614	1.15195
2361.98	53.6058	1.1762	1.17262	1.16327	1.16649	1.17658	1.16221	1.17357	1.17208	1.17226	1.16569	1.17278	1.13602	1.16176	1.16242	1.17414	1.16674	1.16988	1.16335	1.17452	1.15137
2363.67	53.6346	1.17624	1.17171	1.16199	1.16851	1.17697	1.15813	1.17222	1.1721	1.17445	1.16404	1.17356	1.13817	1.16404	1.16478	1.17291	1.16721	1.17055	1.16346	1.17315	1.15062
2365.42	53.6633	1.17467	1.17146	1.16323	1.17323	1.17622	1.15531	1.17342	1.17902	1.17665	1.16646	1.17376	1.13599	1.1633	1.16449	1.17029	1.16811	1.16813	1.16357	1.17386	1.15331
2367.1	53.6921	1.17545	1.17015	1.16268	1.17365	1.17689	1.15815	1.17515	1.17895	1.17486	1.16651	1.17094	1.1358	1.16391	1.16269	1.17269	1.16914	1.17027	1.16437	1.17742	1.14831
2368.84	53.7208	1.1741	1.16822	1.15943	1.1699	1.17746	1.15759	1.17616	1.17425	1.17502	1.16795	1.17142	1.13576	1.16494	1.16294	1.17256	1.16818	1.16722	1.16567	1.17558	1.14846
2370.54	53.7496	1.1746	1.17181	1.15956	1.1678	1.18179	1.15629	1.17463	1.17314	1.17508	1.16427	1.17325	1.13449	1.16691	1.16538	1.17146	1.16734	1.16787	1.16574	1.17537	1.15033
2372.29	53.7783	1.17488	1.17204	1.16035	1.16915	1.17873	1.15953	1.17238	1.17586	1.17397	1.16482	1.17336	1.13578	1.16506	1.16197	1.17174	1.16744	1.16884	1.16715	1.17197	1.15186
2374.12	53.807	1.17417	1.17163	1.16163	1.17003	1.17775	1.15816	1.16992	1.17712	1.17499	1.16491	1.17076	1.1377	1.1592	1.16061	1.17085	1.16509	1.17041	1.16461	1.17218	1.14943
2375.93	53.8358	1.17296	1.17214	1.16278	1.1709	1.1776	1.15844	1.17272	1.17454	1.1763	1.1654	1.17208	1.1376	1.16431	1.1617	1.17206	1.16733	1.16851	1.16494	1.17256	1.15073
2377.52	53.8645	1.17281	1.1727	1.16272	1.17011	1.1787	1.15657	1.17431	1.17356	1.17579	1.16713	1.17246	1.13707	1.16627	1.16191	1.17233	1.16898	1.16822	1.15966	1.1758	1.14855
2379.15	53.8933	1.1729	1.1698	1.16128	1.17074	1.1775	1.15621	1.17201	1.17437	1.17707	1.1652	1.17058	1.13545	1.1632	1.16232	1.17387	1.16648	1.16945	1.16045	1.17367	1.14901
2380.86	53.922	1.17426	1.1704	1.16089	1.17209	1.17681	1.15921	1.17325	1.1753	1.17677	1.16426	1.1744	1.13466	1.16252	1.16147	1.17422	1.16814	1.16929	1.16328	1.17208	1.15284
2382.58	53.9508	1.17446	1.17184	1.16044	1.1714	1.17921	1.15923	1.17584	1.17488	1.17465	1.16581	1.17584	1.13525	1.16334	1.16303	1.1729	1.17068	1.16991	1.16289	1.17443	1.15101
2384.36	53.9795	1.17414	1.17334	1.16018	1.16986	1.17877	1.15875	1.17503	1.1747	1.17351	1.16516	1.17218	1.13593	1.16506	1.16412	1.17184	1.16717	1.17056	1.16478	1.17407	1.1505
2386.14	54.0083	1.17602	1.17347	1.15941	1.17041	1.1778	1.159	1.17305	1.17391	1.17545	1.16418	1.17192	1.13738	1.16365	1.16418	1.17212	1.16417	1.16963	1.16514	1.17419	1.14978
2387.82	54.037	1.1774	1.17039	1.15877	1.1707	1.17857	1.15981	1.17465	1.17451	1.17537	1.16454	1.17313	1.13985	1.16235	1.16265	1.17082	1.16548	1.16961	1.16377	1.17536	1.15151
2389.5	54.0658	1.17793	1.17109	1.15913	1.17106	1.17715	1.16	1.17588	1.1755	1.17489	1.16306	1.17274	1.13967	1.16394	1.16185	1.17076	1.16559	1.17056	1.16625	1.17235	1.15127
2391.21	54.0945	1.1755	1.175	1.15796	1.17271	1.177	1.1582	1.17353	1.1755	1.17687	1.16354	1.17322	1.13639	1.1639	1.16326	1.17254	1.16579	1.16982	1.16589	1.17082	1.14984
2392.88	54.1232	1.17552	1.17363	1.15705	1.17157	1.17887	1.15795	1.17481	1.17472	1.17688	1.16496	1.1745	1.13509	1.1635	1.16399	1.17306	1.16709	1.16898	1.16415	1.1742	1.14937
2394.64	54.152	1.17894	1.17174	1.15741	1.16783	1.17854	1.157	1.17604	1.17309	1.176	1.16577	1.17419	1.13505	1.16482	1.16258	1.173	1.16807	1.17093	1.16335	1.17527	1.14888
2396.36	54.1807	1.18184	1.17035	1.15683	1.16928	1.17884	1.15698	1.17262	1.17268	1.17379	1.16702	1.17353	1.13308	1.16633	1.15918	1.17249	1.16712	1.17124	1.16371	1.17244	1.14899
2398.12	54.2095	1.17468	1.16882	1.16291	1.17132	1.17763	1.15919	1.17099	1.17124	1.17276	1.16417	1.17344	1.13329	1.16502	1.16131	1.17304	1.16452	1.16898	1.1658	1.17267	1.14954
2399.84	54.2382	1.17507	1.16966	1.16115	1.17184	1.17586	1.15866	1.17126	1.17282	1.17465	1.16445	1.17188	1.1361	1.164	1.16717	1.17275	1.16506	1.16908	1.16558	1.17789	1.1469
2401.6	54.267	1.17713	1.17116	1.15874	1.16762	1.17881	1.1596	1.17462	1.17431	1.17441	1.16628	1.16844	1.13551	1.16476	1.16725	1.17091	1.16824	1.16882	1.16644	1.17933	1.14918
2403.32	54.2957	1.1784	1.17083	1.1581	1.16791	1.17922	1.1592	1.1759	1.17559	1.17406	1.16613	1.17018	1.13385	1.16217	1.16316	1.17257	1.16906	1.16804	1.16453	1.17333	1.1541
2405.06	54.3245	1.17333	1.17327	1.16171	1.17035	1.17716	1.15613	1.17273	1.17341	1.17499	1.16421	1.17362	1.13546	1.16116	1.16161	1.17409	1.17	1.16665	1.16444	1.17433	1.15553
2406.77	54.3532	1.17365	1.17539	1.16231	1.17114	1.17404	1.15727	1.17279	1.17395	1.1757	1.16214	1.17347	1.13641	1.16304	1.16414	1.17208	1.16662	1.17085	1.16412	1.17284	1.14874
2408.52	54.382	1.17107	1.17364	1.16034	1.16865	1.17808	1.15956	1.17434	1.17614	1.17332	1.16478	1.17397	1.13484	1.16504	1.16273	1.16861	1.1666	1.17384	1.16698	1.17111	1.15018
2410.22	54.4107	1.17209	1.17423	1.16251	1.1695	1.17724	1.15942	1.17388	1.17554	1.1743	1.1643	1.17253	1.13575	1.16318	1.16041	1.17292	1.16739	1.17126	1.16301	1.17174	1.14862
2411.97	54.4395	1.17514	1.17122	1.16053	1.16967	1.17715	1.1564	1.17377	1.17454	1.17479	1.16691	1.17209	1.13734	1.16149	1.15997	1.17298	1.16471	1.16851	1.16076	1.16951	1.14962
2413.68	54.4682	1.17429	1.17259	1.16134	1.1691	1.17566	1.15719	1.17126	1.17612	1.17354	1.16531	1.17095	1.13649	1.16408	1.15994	1.17125	1.16472	1.16681	1.16235	1.17461	1.15193
2415.41	54.4969	1.17521	1.1715	1.16259	1.16707	1.17759	1.1576	1.17162	1.1765	1.17553	1.16472	1.17127	1.13347	1.1643	1.16273	1.16922	1.16561	1.16878	1.15997	1.17513	1.14769
2417.1	54.5257	1.17659	1.17232	1.16241	1.1666	1.17994	1.15482	1.17276	1.17693	1.17088	1.16621	1.17142	1.13627	1.16308	1.16398	1.17313	1.16909	1.16811	1.16519	1.17687	1.14845
2418.81	54.5544	1.17404	1.17001	1.16003	1.16802	1.17852	1.156	1.16919	1.17454	1.17009	1.16486	1.1704	1.13762	1.16567	1.16072	1.17201	1.16714	1.1684	1.16316	1.17302	1.15223
2420.48	54.5832	1.17429	1.17231	1.1615	1.16712	1.179	1.15983	1.17045	1.16761	1.17221	1.16572	1.17062	1.13531	1.16457	1.16192	1.17279	1.16684	1.16813	1.16498	1.17428	1.15075
2422.25	54.6119	1.174	1.17315	1.16135	1.16888	1.17712	1.15337	1.17097	1.1754	1.17284	1.16394	1.16853	1.13635	1.16048	1.1561	1.16975	1.16415	1.16812	1.16296	1.1722	1.15245
2424.01	54.6407	1.17495	1.17187	1.162	1.17125	1.17734	1.1569	1.17396	1.17288	1.17233	1.1658	1.17134	1.1363	1.16193	1.16257	1.17004	1.16704	1.16727	1.16468	1.17258	1.14894
2425.73	54.6694	1.17251	1.17473	1.16115	1.16655	1.17881	1.15964	1.17115	1.17703	1.17273	1.16271	1.17325	1.13405	1.16577	1.16694	1.17196	1.16466	1.1707	1.16198	1.17484	1.14844
2427.44	54.6982	1.17115	1.17346	1.16006	1.16781	1.17663	1.15557	1.1757	1.17213	1.17119	1.16477	1.1734	1.13425	1.16303	1.164	1.17106	1.16825	1.16913	1.16484	1.17264	1.14697
2429.17	54.7269	1.17486	1.1687	1.1579	1.1686	1.17835	1.15562	1.17322	1.1749	1.17436	1.16503	1.17412	1.13428	1.15915	1.15857	1.17168	1.16543	1.17135	1.16467	1.17305	1.14808
2430.85	54.7557	1.17743	1.16923	1.15748	1.16816	1.17971	1.16004	1.1753	1.17082	1.16901	1.16311	1.17174	1.13325	1.16867	1.1621	1.17281	1.16662	1.16458	1.16331	1.17526	1.15135
2432.58	54.7844	1.17744	1.17052	1.16143	1.17211	1.17795	1.15454	1.17282	1.17279	1.1721	1.15802	1.16812	1.13413	1.16325	1.16369	1.17049	1.16563	1.16022	1.16414	1.17543	1.151
2434.28	54.8132	1.17763	1.17119	1.16177	1.17182	1.17692	1.15722	1.17141	1.17234	1.17333	1.16437	1.16815	1.13358	1.16695	1.16533	1.17217	1.16451	1.16715	1.16665	1.17524	1.14903
2436.03	54.8419	1.17717	1.17272	1.15901	1.16795	1.17522	1.16089	1.17215	1.17468	1.17521	1.16412	1.17238	1.13747	1.16069	1.16397	1.17096	1.16317	1.16625	1.16434	1.1765	1.14914
2437.75	54.8706	1.17512	1.17253	1.16071	1.16956	1.17757	1.16251	1.17245	1.1703	1.17159	1.16712	1.17435	1.13399	1.16351	1.16113	1.16927	1.16805	1.16738	1.16515	1.17444	1.14896
2439.51	54.8994	1.17381	1.17296	1.1598	1.16822	1.18062	1.15634	1.17431	1.17159	1.17436	1.16398	1.16993	1.13	1.16384	1.16145	1.16901	1.16803	1.16851	1.16602	1.17309	1.14891
2441.23	54.9281	1.17185	1.17427	1.15992	1.16941	1.18047	1.15825	1.1748	1.17567	1.17215	1.16588	1.17031	1.13577	1.16367	1.16203	1.17003	1.16542	1.16723	1.16292	1.17191	1.15311
2443	54.9569	1.17442	1.16775	1.15985	1.16882	1.17942	1.158	1.17606	1.17293	1.17458	1.16369	1.17278	1.13659	1.15925	1.16329	1.16911	1.16453	1.16743	1.1641	1.17333	1.14943
2444.77	54.9856	1.17347	1.16785	1.15851	1.17004	1.17643	1.15768	1.17807	1.1739	1.17561	1.16684	1.16672	1.13629	1.16011	1.16292	1.16978	1.16742	1.1668	1.16519	1.17592	1.15002
2446.5	55.0144	1.17683	1.16988	1.1607	1.16743	1.17725	1.15877	1.17251	1.17056	1.17467	1.16176	1.17095	1.13755	1.16545	1.16262	1.17017	1.17094	1.17068	1.16582	1.17656	1.1532
2448.11	55.0431	1.17727	1.17161	1.15897	1.16843	1.17918	1.15909	1.16998	1.17498	1.17458	1.16491	1.17185	1.13776	1.16606	1.16337	1.17	1.16744	1.16818	1.16049	1.17207	1.14534
2449.77	55.0719	1.17542	1.17197	1.15763	1.17017	1.17782	1.15661	1.17269	1.17729	1.1733	1.16324	1.17441	1.13697	1.1655	1.16291	1.17383	1.16677	1.16967	1.16289	1.17413	1.14882
2451.42	55.1006	1.17466	1.17021	1.1576	1.16858	1.1759	1.15694	1.17577	1.17373	1.17543	1.16334	1.17575	1.13963	1.16223	1.16626	1.17001	1.16726	1.16714	1.16173	1.17173	1.14893
2453.14	55.1294	1.17522	1.17231	1.15979	1.1681	1.18068	1.16046	1.17231	1.17202	1.17493	1.16589	1.16851	1.13611	1.16461	1.15953	1.17237	1.16771	1.16717	1.16038	1.17105	1.15104
2454.94	55.1581	1.17577	1.17061	1.15869	1.16926	1.1762	1.16086	1.17241	1.17236	1.17591	1.16222	1.17189	1.13158	1.16369	1.1625	1.1711	1.16524	1.16678	1.16559	1.17164	1.14837
2456.63	55.1868	1.1741	1.17203	1.16178	1.16648	1.17484	1.16059	1.17184	1.17493	1.17321	1.1623	1.17136	1.13515	1.15993	1.16038	1.17216	1.16405	1.16581	1.16667	1.17092	1.14906
2458.47	55.2156	1.17347	1.17181	1.16036	1.17	1.17849	1.16037	1.17209	1.17725	1.17164	1.16474	1.17168	1.1371	1.15961	1.16306	1.17172	1.1669	1.16934	1.16313	1.17193	1.15069
2460.25	55.2443	1.17677	1.17082	1.15711	1.16798	1.17669	1.15482	1.17084	1.17792	1.17207	1.16262	1.17199	1.13561	1.16282	1.16613	1.17203	1.16656	1.16669	1.16425	1.17276	1.15067
2461.9	55.2731	1.17262	1.17096	1.15762	1.16727	1.17754	1.15736	1.17217	1.17313	1.17312	1.16689	1.17269	1.13584	1.16603	1.15967	1.1702	1.16684	1.16744	1.16326	1.16973	1.15029
2463.6	55.3018	1.17378	1.17258	1.15954	1.17105	1.17748	1.16074	1.17195	1.17564	1.17331	1.16631	1.17383	1.13548	1.16301	1.15961	1.1701	1.16909	1.16844	1.16162	1.17017	1.15085
2465.33	55.3306	1.1741	1.17256	1.15798	1.16931	1.17707	1.1595	1.16965	1.17468	1.17393	1.163	1.17367	1.13679	1.16239	1.16056	1.17189	1.17046	1.16642	1.16283	1.1737	1.15029
2467.1	55.3593	1.17599	1.17125	1.16045	1.16724	1.17733	1.15872	1.1738	1.17272	1.17412	1.16292	1.17187	1.13292	1.16515	1.16172	1.16993	1.1659	1.16625	1.16154	1.17316	1.15248
2468.81	55.3881	1.17772	1.17348	1.161	1.16815	1.17689	1.15893	1.1766	1.17494	1.1743	1.16148	1.17058	1.13507	1.16554	1.16056	1.17186	1.16963	1.17002	1.16348	1.1712	1.15045
2470.54	55.4168	1.17605	1.1716	1.16073	1.17062	1.17515	1.15971	1.17192	1.17391	1.17389	1.16166	1.17141	1.13324	1.16658	1.16076	1.17001	1.16772	1.1694	1.16253	1.17102	1.15104
2472.22	55.4456	1.17635	1.16952	1.16011	1.16948	1.17682	1.15885	1.17313	1.17579	1.17219	1.16139	1.1696	1.13236	1.16408	1.16432	1.17287	1.1645	1.16629	1.16316	1.17041	1.15251
2473.95	55.4743	1.17051	1.17438	1.15459	1.16603	1.17913	1.1583	1.16995	1.17284	1.17301	1.164	1.16857	1.1334	1.1628	1.161	1.17177	1.16407	1.16586	1.16547	1.17223	1.15209
2475.68	55.5031	1.17328	1.17344	1.15604	1.16647	1.17906	1.1563	1.16938	1.17331	1.17505	1.1654	1.17087	1.13434	1.15938	1.16079	1.1731	1.16633	1.16674	1.16265	1.17739	1.14501
2477.43	55.5318	1.17311	1.17105	1.16016	1.16975	1.17925	1.15716	1.17045	1.17392	1.17478	1.1642	1.1702	1.1339	1.15902	1.1628	1.17094	1.16628	1.16583	1.16386	1.17702	1.14842
2479.19	55.5605	1.17181	1.17351	1.16156	1.16936	1.17873	1.15651	1.17174	1.17289	1.17522	1.16478	1.16763	1.13799	1.16441	1.16154	1.17243	1.16368	1.16543	1.16428	1.17126	1.15288
2480.97	55.5893	1.17261	1.17065	1.15743	1.16604	1.175	1.15639	1.17137	1.1715	1.17554	1.16452	1.16956	1.13686	1.16271	1.16289	1.17492	1.16614	1.16607	1.16107	1.17307	1.14965
2482.62	55.618	1.17291	1.17019	1.15637	1.17026	1.17499	1.15843	1.17003	1.17253	1.17347	1.16397	1.17036	1.13452	1.16219	1.16256	1.17147	1.16493	1.16789	1.16557	1.17347	1.14987
2484.28	55.6468	1.1737	1.17236	1.15853	1.16744	1.17618	1.15707	1.17247	1.17312	1.17431	1.16632	1.17209	1.13406	1.16223	1.16253	1.17119	1.16731	1.1675	1.16605	1.17324	1.15095
2486.01	55.6755	1.17435	1.1721	1.15965	1.16791	1.17874	1.15551	1.17115	1.17474	1.17297	1.16607	1.17279	1.13422	1.16195	1.16143	1.17217	1.16994	1.16869	1.16193	1.17178	1.14828
2487.74	55.7043	1.17475	1.17139	1.16146	1.16933	1.17718	1.15471	1.17249	1.1733	1.17264	1.16469	1.17169	1.1326	1.16136	1.16228	1.17144	1.17084	1.16693	1.16173	1.17205	1.14815
2489.46	55.733	1.17354	1.172	1.16023	1.16893	1.1756	1.15486	1.17552	1.17244	1.17551	1.16334	1.17146	1.13257	1.16115	1.1658	1.16942	1.16802	1.1684	1.16453	1.17272	1.14898
2491.21	55.7618	1.17612	1.16933	1.15879	1.16912	1.17465	1.15379	1.16867	1.17381	1.1742	1.16188	1.17283	1.13443	1.16202	1.16336	1.17056	1.16649	1.16948	1.16639	1.1717	1.14941
2492.91	55.7905	1.17308	1.17065	1.15883	1.16798	1.17349	1.15444	1.16756	1.17138	1.17247	1.16169	1.17169	1.13408	1.16398	1.16078	1.17306	1.16691	1.16669	1.1633	1.17178	1.14827
2494.62	55.8193	1.17411	1.1743	1.16023	1.16876	1.17455	1.1578	1.16956	1.17411	1.17341	1.16346	1.16974	1.13508	1.16306	1.16234	1.17296	1.16444	1.16493	1.16166	1.17224	1.14782
2496.39	55.848	1.17608	1.1724	1.15807	1.16775	1.1764	1.15952	1.16993	1.17666	1.17404	1.16452	1.17077	1.13461	1.16207	1.16363	1.17203	1.16454	1.1643	1.16189	1.17359	1.14834
2498.15	55.8768	1.171	1.16958	1.15871	1.16674	1.17755	1.15634	1.17331	1.17366	1.1737	1.16402	1.16898	1.13326	1.16038	1.16196	1.17092	1.16642	1.16461	1.15997	1.17113	1.14743
2499.84	55.9055	1.17219	1.17117	1.1604	1.16839	1.17857	1.15546	1.1744	1.17294	1.17364	1.16259	1.16703	1.13433	1.15899	1.15997	1.17145	1.16752	1.16355	1.16057	1.16782	1.14677
2501.54	55.9342	1.17445	1.17174	1.15968	1.16872	1.17912	1.15593	1.17344	1.17387	1.17238	1.16175	1.16815	1.13393	1.16248	1.16135	1.17064	1.16582	1.16396	1.16146	1.17111	1.15043
2503.33	55.963	1.17227	1.16989	1.15909	1.1701	1.17854	1.1563	1.17107	1.17416	1.17226	1.16351	1.16893	1.13428	1.16437	1.15948	1.16772	1.16438	1.16634	1.16048	1.17536	1.15294
2505.11	55.9917	1.1721	1.17061	1.15816	1.17076	1.17707	1.15657	1.17053	1.17125	1.17381	1.16494	1.16883	1.13322	1.16134	1.16007	1.16884	1.16715	1.16562	1.16327	1.17289	1.15031
2506.75	56.0205	1.17305	1.1715	1.15951	1.16968	1.17598	1.15437	1.17184	1.16823	1.17274	1.16291	1.1691	1.13205	1.1604	1.16534	1.17046	1.16806	1.16452	1.16284	1.17023	1.15017
2508.37	56.0492	1.17344	1.17225	1.15934	1.16922	1.1762	1.15566	1.1721	1.16827	1.17173	1.16054	1.17039	1.13641	1.16155	1.16305	1.17006	1.16666	1.16622	1.16202	1.17474	1.14799
2510.1	56.078	1.17367	1.17218	1.15964	1.16898	1.17643	1.15635	1.1726	1.17125	1.17275	1.16333	1.17002	1.13641	1.1603	1.16152	1.16946	1.16445	1.16813	1.16245	1.17694	1.15042
2511.82	56.1067	1.17324	1.16974	1.16098	1.16926	1.1766	1.1558	1.17318	1.17513	1.17552	1.16416	1.17178	1.13362	1.16185	1.16285	1.16948	1.16707	1.16664	1.1626	1.17221	1.14693
2513.62	56.1355	1.17142	1.16889	1.15872	1.16573	1.17523	1.1565	1.17527	1.17502	1.1735	1.16187	1.17465	1.13508	1.16352	1.16212	1.17261	1.16798	1.16667	1.16109	1.17092	1.14699
2515.42	56.1642	1.17166	1.16559	1.1598	1.16928	1.17479	1.15691	1.17228	1.1742	1.17084	1.16523	1.17028	1.13401	1.16395	1.16384	1.17053	1.16701	1.16603	1.1628	1.17242	1.14748
2517.13	56.193	1.17539	1.1694	1.15908	1.16997	1.17467	1.15776	1.17479	1.17647	1.1735	1.16673	1.16997	1.13509	1.16529	1.16224	1.16894	1.16292	1.16409	1.16238	1.17286	1.14329
2518.8	56.2217	1.17441	1.16924	1.15837	1.16574	1.17559	1.15795	1.17098	1.17775	1.174	1.16505	1.17203	1.13763	1.16348	1.16254	1.16908	1.16782	1.16609	1.16456	1.16979	1.14921
2520.57	56.2504	1.17287	1.16837	1.15573	1.16794	1.17868	1.15749	1.16758	1.17541	1.17448	1.1632	1.16902	1.13506	1.16369	1.16018	1.16961	1.16918	1.16925	1.16201	1.16866	1.14889
2522.32	56.2792	1.17155	1.16985	1.15314	1.1689	1.17675	1.15517	1.17237	1.17581	1.17294	1.16273	1.16975	1.13557	1.16341	1.15957	1.16857	1.16831	1.16749	1.16401	1.17488	1.14845
2524	56.3079	1.17248	1.16818	1.15635	1.16843	1.17555	1.15437	1.17494	1.17299	1.16968	1.16339	1.17031	1.13753	1.16581	1.16159	1.17209	1.1645	1.16668	1.16607	1.17275	1.15103
2525.63	56.3367	1.17325	1.1705	1.15759	1.16864	1.17621	1.15502	1.17293	1.16901	1.1724	1.16287	1.17	1.13484	1.1633	1.16216	1.17083	1.16465	1.16262	1.16159	1.17133	1.14771
2527.32	56.3654	1.17371	1.17176	1.15966	1.16869	1.17729	1.15703	1.17164	1.17249	1.17388	1.16319	1.16763	1.13146	1.16216	1.15978	1.17172	1.16601	1.163	1.16026	1.16985	1.14686
2528.98	56.3942	1.1738	1.17317	1.15955	1.16862	1.17714	1.15566	1.16869	1.17355	1.16987	1.16353	1.16875	1.13476	1.16691	1.16587	1.17222	1.16648	1.16483	1.16127	1.1718	1.15269
2530.72	56.4229	1.17195	1.17305	1.16076	1.16744	1.17617	1.15325	1.17198	1.16973	1.17409	1.16588	1.16543	1.13342	1.16504	1.16449	1.17295	1.16686	1.16823	1.16535	1.17341	1.1504
2532.46	56.4517	1.17213	1.17216	1.15768	1.16595	1.17907	1.1541	1.1753	1.16889	1.17316	1.16344	1.17018	1.13419	1.16178	1.16474	1.17059	1.16751	1.16528	1.16524	1.17136	1.1502
2534.24	56.4804	1.17423	1.17038	1.16011	1.16796	1.17493	1.15801	1.17036	1.17315	1.17164	1.16293	1.17289	1.13367	1.15935	1.16152	1.16834	1.16643	1.16258	1.1628	1.17302	1.14927
2536.04	56.5092	1.17299	1.17089	1.15472	1.16911	1.17808	1.15568	1.17047	1.17553	1.17275	1.16212	1.168	1.13366	1.16241	1.16424	1.16805	1.16648	1.16512	1.16324	1.1715	1.15139
2537.76	56.5379	1.17489	1.16844	1.16224	1.16874	1.17436	1.15526	1.16844	1.17544	1.17459	1.16252	1.16708	1.13895	1.16166	1.15961	1.16968	1.16983	1.16427	1.16304	1.17283	1.14798
2539.41	56.5667	1.17425	1.16937	1.16307	1.1683	1.17437	1.15785	1.17056	1.175	1.17193	1.16085	1.16909	1.13802	1.15755	1.16421	1.17337	1.16642	1.16564	1.16279	1.1705	1.14658
2541.17	56.5954	1.17417	1.1723	1.15904	1.16867	1.17678	1.15712	1.17314	1.17078	1.17668	1.16008	1.16934	1.13291	1.16427	1.16274	1.16759	1.16429	1.16122	1.16403	1.16986	1.14981
2542.96	56.6241	1.17447	1.17392	1.15884	1.16663	1.17414	1.15712	1.17107	1.17145	1.17469	1.15962	1.16801	1.13499	1.16274	1.16513	1.16653	1.16329	1.16667	1.16195	1.17325	1.15043
2544.71	56.6529	1.17132	1.17179	1.1561	1.16705	1.17881	1.15705	1.16755	1.17319	1.17297	1.16194	1.17243	1.13146	1.15995	1.17108	1.16635	1.16574	1.1669	1.16263	1.17534	1.14914
2546.4	56.6816	1.17162	1.17258	1.15902	1.17014	1.18107	1.15588	1.16954	1.17389	1.17481	1.1644	1.17158	1.13446	1.15761	1.15972	1.16991	1.16392	1.166	1.16381	1.17274	1.14879
2548.08	56.7104	1.17051	1.16959	1.15952	1.1689	1.17407	1.15682	1.16967	1.17095	1.17472	1.16377	1.16923	1.13247	1.15805	1.15955	1.16909	1.16682	1.16487	1.16549	1.17108	1.15037
2549.72	56.7391	1.17269	1.16849	1.15955	1.16869	1.17189	1.15984	1.17342	1.17079	1.17168	1.16094	1.16961	1.13551	1.16398	1.15966	1.17096	1.16569	1.16445	1.16297	1.17307	1.14985
2551.42	56.7679	1.1706	1.17338	1.15895	1.16854	1.17706	1.15558	1.17091	1.17173	1.17259	1.16156	1.16867	1.13542	1.16428	1.16316	1.16621	1.16199	1.16518	1.16399	1.17156	1.14796
2553.09	56.7966	1.17228	1.17256	1.15447	1.16693	1.17717	1.15566	1.17203	1.1721	1.17121	1.16236	1.16837	1.13652	1.16361	1.16089	1.16803	1.16505	1.16408	1.16229	1.17362	1.14906
2554.83	56.8254	1.17236	1.1665	1.15691	1.16739	1.17259	1.1542	1.16776	1.17033	1.17297	1.1635	1.16446	1.13479	1.16284	1.15908	1.16744	1.16404	1.16404	1.16015	1.17335	1.1487
2556.63	56.8541	1.17246	1.16968	1.15806	1.16733	1.17065	1.15485	1.17214	1.17378	1.17346	1.1646	1.17057	1.1338	1.15846	1.16304	1.17045	1.1632	1.16246	1.16148	1.16713	1.15186
2558.41	56.8829	1.17424	1.1683	1.15849	1.16826	1.17455	1.15463	1.17372	1.17527	1.17396	1.16039	1.17289	1.13574	1.15965	1.16014	1.16834	1.1641	1.16388	1.16196	1.17118	1.14943
2560.12	56.9116	1.17458	1.16717	1.15645	1.16749	1.1745	1.15606	1.17162	1.17399	1.17299	1.16492	1.17009	1.13489	1.16174	1.1593	1.17142	1.16662	1.16569	1.1631	1.17144	1.14961
2561.88	56.9404	1.17246	1.17031	1.15802	1.16674	1.17239	1.15666	1.16678	1.17205	1.17281	1.1592	1.17117	1.13524	1.16339	1.16049	1.16923	1.16792	1.16541	1.16542	1.17186	1.14971
2563.66	56.9691	1.1738	1.17091	1.15679	1.16786	1.17466	1.15711	1.17047	1.17486	1.17475	1.15906	1.17035	1.1346	1.16536	1.1625	1.16969	1.16352	1.16627	1.16144	1.17054	1.15015
2565.42	56.9978	1.17448	1.16933	1.15887	1.16557	1.17702	1.1574	1.16933	1.17069	1.1732	1.16336	1.17094	1.13459	1.15979	1.16258	1.16998	1.16768	1.16318	1.16223	1.17143	1.15169
2567.12	57.0266	1.17476	1.16794	1.15932	1.16737	1.17565	1.1563	1.17363	1.17222	1.1719	1.16358	1.16712	1.13598	1.16378	1.15558	1.17222	1.16639	1.16299	1.16129	1.17265	1.14879
2568.82	57.0553	1.17225	1.1684	1.16014	1.16686	1.17534	1.15893	1.17035	1.17532	1.17232	1.16323	1.17123	1.13594	1.1613	1.15975	1.17075	1.16578	1.16168	1.1643	1.17071	1.14983
2570.52	57.0841	1.17105	1.17195	1.16059	1.16817	1.17441	1.15777	1.16946	1.17141	1.1701	1.16035	1.16869	1.13299	1.16473	1.15786	1.16801	1.16455	1.16516	1.16804	1.17194	1.14834
2572.26	57.1128	1.1734	1.16596	1.15784	1.16797	1.17499	1.15807	1.16826	1.1732	1.16939	1.15988	1.17	1.13431	1.16405	1.15933	1.17027	1.16383	1.16323	1.16248	1.17277	1.14918
2573.97	57.1416	1.17279	1.16562	1.15922	1.16778	1.17679	1.15642	1.1705	1.17167	1.17322	1.16195	1.17196	1.13645	1.16106	1.15977	1.17083	1.16664	1.16284	1.15944	1.17363	1.14704
2575.68	57.1703	1.17079	1.1703	1.15802	1.16877	1.175	1.15715	1.17284	1.17135	1.17049	1.16108	1.17092	1.13465	1.16277	1.16055	1.16867	1.16509	1.16354	1.16195	1.17286	1.14983
2577.27	57.1991	1.17043	1.16876	1.15608	1.17012	1.17485	1.15587	1.17214	1.17416	1.17127	1.15908	1.16878	1.13377	1.16233	1.16162	1.17126	1.16677	1.16485	1.15898	1.17094	1.14858
2578.92	57.2278	1.17285	1.16726	1.16007	1.16963	1.17592	1.15483	1.17174	1.16947	1.16994	1.15931	1.17031	1.13391	1.16241	1.16269	1.16979	1.16796	1.16493	1.16309	1.17021	1.15034
2580.68	57.2566	1.17384	1.16732	1.15799	1.16738	1.17474	1.15359	1.16922	1.16858	1.17146	1.16292	1.16947	1.13162	1.16081	1.15793	1.16945	1.16705	1.16483	1.1639	1.17309	1.14951
2582.46	57.2853	1.17106	1.17065	1.15576	1.16777	1.17456	1.15568	1.17153	1.17308	1.17274	1.16321	1.16875	1.13006	1.16107	1.15917	1.16741	1.16582	1.16387	1.16439	1.1732	1.15164
2584.21	57.314	1.17285	1.17076	1.1556	1.16777	1.17565	1.15679	1.17074	1.17352	1.16985	1.16289	1.16975	1.13442	1.16044	1.16244	1.16954	1.16841	1.16627	1.16389	1.16647	1.14887
2585.98	57.3428	1.17113	1.16954	1.16154	1.16802	1.17438	1.15564	1.17217	1.16888	1.1682	1.16195	1.16997	1.13374	1.16253	1.16349	1.1704	1.1671	1.16476	1.16133	1.16876	1.1476
2587.72	57.3715	1.17073	1.16994	1.15887	1.16819	1.17723	1.15634	1.16962	1.17013	1.1686	1.162	1.16602	1.13628	1.15798	1.16362	1.16818	1.1643	1.16432	1.16669	1.17536	1.14447
2589.5	57.4003	1.17335	1.16809	1.15591	1.16554	1.17317	1.15507	1.16814	1.17349	1.16952	1.16147	1.16571	1.13622	1.16051	1.16365	1.16923	1.16518	1.16159	1.16233	1.17505	1.1474
2591.21	57.429	1.17628	1.17002	1.15582	1.1665	1.17595	1.15783	1.17246	1.17498	1.17234	1.16185	1.17039	1.13474	1.1603	1.16023	1.1702	1.16166	1.16323	1.16096	1.17286	1.15227
2592.93	57.4578	1.17263	1.16986	1.15407	1.16703	1.17524	1.1545	1.17243	1.1765	1.17377	1.16068	1.16944	1.13416	1.16032	1.1622	1.16781	1.16411	1.16162	1.16157	1.17311	1.14985
2594.62	57.4865	1.17299	1.16846	1.15669	1.16821	1.17513	1.15609	1.17005	1.17216	1.17458	1.16044	1.17174	1.13165	1.16203	1.16328	1.16926	1.16561	1.15906	1.16074	1.17308	1.14667
2596.32	57.5153	1.1695	1.16883	1.15752	1.16733	1.17478	1.15563	1.17044	1.16999	1.17287	1.16167	1.17034	1.13238	1.16096	1.16169	1.16978	1.16648	1.15987	1.16186	1.17211	1.14748
2597.99	57.544	1.17126	1.16892	1.15851	1.16634	1.17443	1.15704	1.17197	1.17014	1.17439	1.16146	1.16881	1.13309	1.1605	1.16044	1.16904	1.1668	1.16421	1.1632	1.1707	1.15082
2599.69	57.5728	1.17452	1.17065	1.15894	1.16754	1.17525	1.15793	1.16921	1.17007	1.17377	1.16109	1.1691	1.13346	1.16294	1.16079	1.16848	1.16407	1.16386	1.16303	1.1721	1.14828
2601.44	57.6015	1.17512	1.16906	1.15929	1.16745	1.17497	1.15557	1.16989	1.17179	1.17189	1.16198	1.16887	1.13277	1.16516	1.16171	1.17077	1.16377	1.16275	1.16184	1.17187	1.15006
2603.2	57.6303	1.17347	1.16592	1.15917	1.16769	1.17438	1.15508	1.17023	1.17291	1.1744	1.16491	1.16856	1.1333	1.16316	1.16415	1.17262	1.16442	1.16533	1.1605	1.17161	1.14994
2604.96	57.659	1.17387	1.16835	1.15979	1.16744	1.17632	1.15472	1.17056	1.17087	1.17388	1.16413	1.1682	1.13486	1.1596	1.16583	1.1721	1.16466	1.16431	1.15905	1.17129	1.14673
2606.71	57.6877	1.17169	1.17217	1.15811	1.16754	1.17428	1.15541	1.17268	1.1693	1.1713	1.15973	1.16669	1.13447	1.16002	1.16442	1.17025	1.16483	1.16197	1.16184	1.16914	1.14736
2608.4	57.7165	1.17483	1.17126	1.15688	1.16851	1.17387	1.15557	1.1701	1.1708	1.17045	1.15856	1.16608	1.13436	1.16212	1.16188	1.17083	1.16564	1.16537	1.16502	1.16883	1.14894
2610.1	57.7452	1.17648	1.17239	1.15606	1.16672	1.17492	1.15508	1.16766	1.17214	1.17185	1.15941	1.16767	1.13612	1.16125	1.16049	1.17335	1.16525	1.1665	1.16599	1.16927	1.14843
2611.81	57.774	1.17332	1.17165	1.15441	1.16542	1.17405	1.156	1.16907	1.17193	1.17256	1.1604	1.16902	1.13728	1.16284	1.16122	1.17316	1.16474	1.16375	1.16673	1.16832	1.1475
2613.51	57.8027	1.17203	1.16885	1.15531	1.16684	1.17376	1.15791	1.17024	1.17302	1.17193	1.16162	1.16908	1.13624	1.16515	1.16247	1.17232	1.16574	1.16487	1.16353	1.16977	1.15048
2615.24	57.8315	1.17284	1.17196	1.15808	1.16551	1.17627	1.16064	1.17119	1.17258	1.17444	1.16115	1.1704	1.13357	1.16016	1.16292	1.1726	1.16269	1.16596	1.16042	1.17155	1.15302
2616.95	57.8602	1.17475	1.17127	1.1573	1.16543	1.17958	1.15926	1.17306	1.17043	1.17482	1.1605	1.17135	1.13173	1.16028	1.16075	1.17067	1.16242	1.16524	1.1613	1.1734	1.15012
2618.72	57.889	1.17131	1.17036	1.15821	1.16927	1.17669	1.15607	1.17181	1.17202	1.17145	1.16105	1.16893	1.13499	1.16306	1.15785	1.17059	1.16618	1.1644	1.16228	1.17595	1.14869
2620.47	57.9177	1.17201	1.17159	1.15815	1.16826	1.17486	1.15709	1.17105	1.17271	1.17048	1.16177	1.1691	1.13519	1.16126	1.16139	1.17206	1.16327	1.16122	1.16287	1.17581	1.15084
2622.21	57.9465	1.17409	1.1742	1.15818	1.16896	1.17548	1.1556	1.17391	1.17173	1.17097	1.16294	1.16975	1.13382	1.16292	1.16145	1.17064	1.16228	1.16193	1.16071	1.17419	1.15411
2623.93	57.9752	1.17385	1.17338	1.15839	1.16763	1.17598	1.15459	1.17229	1.17086	1.17136	1.1634	1.17026	1.13399	1.16366	1.15974	1.16823	1.16341	1.16408	1.16386	1.17108	1.14783
2625.64	58.004	1.17167	1.17081	1.15989	1.1687	1.1753	1.15626	1.16656	1.17273	1.17029	1.16208	1.16861	1.13309	1.16032	1.15919	1.16701	1.16119	1.16633	1.16291	1.16883	1.14701
2627.32	58.0327	1.17425	1.17079	1.15952	1.17064	1.17539	1.15667	1.16926	1.1695	1.16982	1.15888	1.16915	1.13584	1.16095	1.16142	1.16897	1.15994	1.1663	1.16005	1.17223	1.15118
2629.03	58.0614	1.17338	1.16884	1.15896	1.16629	1.1743	1.15711	1.17375	1.171	1.17379	1.16095	1.17486	1.13506	1.1627	1.16283	1.17068	1.16407	1.16286	1.15775	1.17173	1.15109
2630.73	58.0902	1.17204	1.16886	1.15771	1.16875	1.17353	1.15454	1.17125	1.17457	1.17243	1.16199	1.16852	1.13262	1.16151	1.16004	1.17054	1.16484	1.16255	1.1616	1.16804	1.15069
2632.55	58.1189	1.17335	1.1675	1.15855	1.16781	1.17535	1.15534	1.16763	1.17194	1.16807	1.15904	1.16806	1.13226	1.15928	1.15953	1.17173	1.16455	1.1611	1.16085	1.17141	1.14779
2634.35	58.1477	1.17124	1.16361	1.15696	1.1687	1.17479	1.15646	1.16941	1.17223	1.16914	1.16223	1.17059	1.13531	1.1605	1.16111	1.16789	1.16402	1.16323	1.16389	1.17349	1.14825
2636.05	58.1764	1.17398	1.16877	1.15555	1.16367	1.17305	1.157	1.17118	1.17448	1.17122	1.16238	1.16909	1.13529	1.164	1.15833	1.16964	1.1636	1.16505	1.16404	1.17496	1.151
2637.71	58.2052	1.17334	1.16691	1.15324	1.16175	1.17464	1.15527	1.17076	1.1732	1.17217	1.16468	1.16977	1.13365	1.15954	1.1601	1.17238	1.16286	1.16502	1.16221	1.17153	1.15132
2639.4	58.2339	1.17482	1.16782	1.15467	1.16827	1.17433	1.15537	1.17175	1.17018	1.1719	1.16389	1.16977	1.13672	1.16069	1.16031	1.1696	1.16275	1.16437	1.16146	1.16769	1.14934
2641.07	58.2627	1.1754	1.16921	1.156	1.16733	1.17451	1.15321	1.17032	1.17388	1.17031	1.15933	1.17044	1.13238	1.16285	1.16164	1.16928	1.16255	1.16212	1.16198	1.16913	1.15037
2642.79	58.2914	1.17268	1.16942	1.15939	1.16848	1.17633	1.15439	1.17094	1.17006	1.16873	1.16307	1.16814	1.13603	1.16247	1.16223	1.16848	1.16089	1.16322	1.1633	1.16971	1.15161
2644.5	58.3202	1.17071	1.16903	1.1589	1.1656	1.17549	1.15361	1.16655	1.1736	1.16888	1.16101	1.1685	1.13276	1.15937	1.1599	1.17067	1.1663	1.16222	1.15904	1.17087	1.15
2646.25	58.3489	1.1718	1.16878	1.15927	1.16274	1.17526	1.15918	1.16783	1.17195	1.17321	1.15862	1.16728	1.13548	1.15857	1.15873	1.16832	1.16359	1.1622	1.16252	1.17122	1.15104
2647.96	58.3777	1.17428	1.16755	1.15543	1.16299	1.17202	1.1579	1.17118	1.17517	1.17302	1.15965	1.16901	1.13512	1.15713	1.1617	1.17006	1.1639	1.16178	1.15932	1.17416	1.14966
2649.72	58.4064	1.17317	1.17088	1.15532	1.16486	1.17669	1.15909	1.16956	1.17595	1.17457	1.15866	1.16796	1.13343	1.16293	1.1593	1.17278	1.16223	1.16125	1.16038	1.17465	1.15023
2651.47	58.4351	1.17225	1.16689	1.15759	1.1662	1.17595	1.15521	1.17295	1.17014	1.17182	1.16271	1.16933	1.1367	1.15905	1.15728	1.16633	1.16478	1.16503	1.16274	1.17287	1.15128
2653.24	58.4639	1.17134	1.16944	1.15973	1.16439	1.17626	1.15643	1.16941	1.17102	1.17318	1.16041	1.17251	1.13261	1.16068	1.16165	1.16859	1.1659	1.16792	1.16497	1.1711	1.15039
2654.95	58.4926	1.17286	1.17162	1.15698	1.16685	1.17639	1.1508	1.16608	1.17301	1.17316	1.15882	1.17098	1.13484	1.15995	1.15881	1.16719	1.16238	1.16119	1.15923	1.17181	1.14994
2656.69	58.5214	1.17464	1.16882	1.16057	1.16639	1.17805	1.15627	1.16865	1.16871	1.17182	1.1608	1.16884	1.13453	1.16025	1.15812	1.16541	1.16228	1.16179	1.1611	1.17345	1.1509
2658.41	58.5501	1.17377	1.16588	1.15964	1.16802	1.17965	1.15545	1.16759	1.1678	1.16789	1.16416	1.16673	1.13408	1.1638	1.15986	1.16957	1.16123	1.1618	1.16331	1.17121	1.15124
2660.16	58.5789	1.17404	1.16818	1.15667	1.16291	1.17467	1.1554	1.16612	1.17125	1.17117	1.1571	1.1706	1.12823	1.15957	1.15797	1.16914	1.16403	1.16342	1.16314	1.17191	1.15184
2661.85	58.6076	1.174	1.16901	1.15345	1.16689	1.17435	1.15344	1.16748	1.17019	1.17168	1.15994	1.16878	1.13263	1.16026	1.16149	1.17287	1.16487	1.16233	1.16172	1.17327	1.14979
2663.53	58.6364	1.17275	1.16914	1.15796	1.16949	1.17251	1.15911	1.16712	1.17277	1.17055	1.16057	1.16996	1.13305	1.16302	1.15864	1.16867	1.16316	1.16451	1.16241	1.17183	1.14984
2665.14	58.6651	1.16839	1.16741	1.15902	1.16694	1.17191	1.15759	1.17065	1.16805	1.17188	1.16336	1.16986	1.13629	1.16333	1.16355	1.1706	1.16337	1.16139	1.16361	1.16762	1.14974
2666.83	58.6939	1.17302	1.16832	1.15604	1.16769	1.17218	1.1585	1.1682	1.17457	1.17088	1.16393	1.17098	1.13223	1.16413	1.16227	1.16737	1.16642	1.16386	1.16114	1.16945	1.15129
2668.53	58.7226	1.17123	1.16743	1.15456	1.16633	1.17466	1.15806	1.17406	1.17158	1.17243	1.1602	1.17247	1.13452	1.1636	1.16111	1.16898	1.16762	1.1605	1.15831	1.1706	1.14994
2670.31	58.7513	1.17448	1.17152	1.15697	1.17078	1.17388	1.15542	1.17541	1.17131	1.17369	1.15997	1.16848	1.13223	1.15919	1.15915	1.16754	1.16516	1.16058	1.15824	1.17073	1.14969
2672.16	58.7801	1.17396	1.16919	1.15678	1.1688	1.17316	1.15723	1.17223	1.16736	1.17217	1.15901	1.16737	1.13352	1.16209	1.1591	1.16943	1.16729	1.16224	1.1602	1.17085	1.14748
2673.98	58.8088	1.17169	1.1689	1.15519	1.16773	1.16993	1.15355	1.17164	1.16689	1.17203	1.16075	1.16936	1.13875	1.16108	1.16141	1.1676	1.16453	1.15982	1.16289	1.16897	1.14865
2675.69	58.8376	1.16989	1.16959	1.15412	1.16899	1.17248	1.15391	1.16865	1.1683	1.17529	1.15836	1.16374	1.13591	1.16008	1.15964	1.17011	1.16497	1.16164	1.16306	1.17118	1.14795
2677.4	58.8663	1.16909	1.17178	1.15921	1.16712	1.17288	1.15851	1.17288	1.16953	1.17034	1.15805	1.17135	1.13427	1.15939	1.16144	1.16865	1.16558	1.164	1.16101	1.16985	1.15111
2679.03	58.8951	1.17139	1.17294	1.16033	1.16687	1.17118	1.15759	1.17035	1.16872	1.17039	1.16106	1.17176	1.13446	1.15557	1.16176	1.16557	1.16349	1.15808	1.16035	1.1674	1.14934
2680.74	58.9238	1.17018	1.16781	1.15703	1.16644	1.17392	1.15509	1.16891	1.16718	1.17163	1.15853	1.17223	1.13496	1.16128	1.16188	1.16717	1.16312	1.16091	1.15974	1.16877	1.151
2682.46	58.9526	1.17148	1.16696	1.15597	1.16537	1.17314	1.15445	1.17353	1.16961	1.16892	1.15773	1.16778	1.13472	1.15885	1.16281	1.16744	1.1641	1.16439	1.15988	1.16897	1.14787
2684.21	58.9813	1.17429	1.16768	1.15529	1.16845	1.17545	1.15469	1.16927	1.16772	1.17111	1.15836	1.16884	1.13119	1.16073	1.1603	1.16875	1.16298	1.16477	1.16099	1.17071	1.14705
2685.92	59.0101	1.17314	1.16708	1.15408	1.1655	1.17627	1.1564	1.17235	1.17169	1.17111	1.15915	1.1714	1.13182	1.15902	1.15872	1.16824	1.16418	1.15885	1.16203	1.17652	1.14981
2687.65	59.0388	1.17498	1.16987	1.15386	1.16609	1.16689	1.15652	1.16974	1.17269	1.1659	1.16282	1.16573	1.13141	1.15845	1.15865	1.16421	1.16348	1.16166	1.16285	1.17483	1.14893
2689.34	59.0676	1.17385	1.16892	1.15175	1.16547	1.17217	1.157	1.17051	1.17019	1.17118	1.16147	1.16482	1.13564	1.1588	1.16385	1.16639	1.16133	1.15834	1.16327	1.16812	1.14777
2691.05	59.0963	1.17339	1.16854	1.15494	1.16816	1.17624	1.15369	1.17329	1.17136	1.16976	1.15881	1.16593	1.13335	1.16079	1.16237	1.16391	1.16308	1.1614	1.16289	1.17045	1.1495
2692.66	59.125	1.17292	1.16928	1.15878	1.16628	1.17566	1.15338	1.17131	1.17249	1.17025	1.15565	1.16862	1.13429	1.16144	1.16232	1.16641	1.16312	1.16677	1.16294	1.16931	1.14505
2694.32	59.1538	1.17212	1.16862	1.15434	1.16541	1.17487	1.1556	1.17012	1.17311	1.16961	1.15623	1.16786	1.13515	1.16179	1.15935	1.1665	1.16294	1.16221	1.16245	1.16813	1.14622
2696.11	59.1825	1.17224	1.16942	1.15608	1.1655	1.17133	1.15984	1.17042	1.17252	1.17006	1.15816	1.16941	1.13299	1.1623	1.1587	1.16595	1.16407	1.15612	1.15978	1.1711	1.1435
2697.92	59.2113	1.16693	1.16858	1.15813	1.16769	1.1741	1.15694	1.16794	1.17254	1.17206	1.15956	1.17076	1.13379	1.16333	1.16058	1.16763	1.16708	1.1588	1.16112	1.17395	1.14718
2699.65	59.24	1.16972	1.1691	1.15636	1.16587	1.17554	1.15472	1.1693	1.17275	1.17223	1.15775	1.16908	1.13418	1.16312	1.16079	1.16841	1.16609	1.16174	1.15953	1.17226	1.15068
2701.44	59.2688	1.1683	1.16964	1.15904	1.16484	1.17234	1.15424	1.16907	1.17142	1.17155	1.16042	1.16708	1.13705	1.16095	1.15979	1.17051	1.16434	1.16006	1.16279	1.17226	1.14819
2703.2	59.2975	1.17149	1.16874	1.15778	1.16442	1.17202	1.15253	1.16815	1.17101	1.16794	1.16332	1.16898	1.13299	1.15657	1.16335	1.16796	1.16326	1.15714	1.1581	1.17422	1.14794
2704.96	59.3263	1.16857	1.1691	1.15435	1.16551	1.17047	1.15495	1.17117	1.17041	1.16986	1.15922	1.16975	1.13169	1.15872	1.163	1.16943	1.16388	1.15953	1.15954	1.17311	1.14729
2706.64	59.355	1.17107	1.16722	1.1552	1.16418	1.17259	1.15506	1.16981	1.17259	1.17199	1.15883	1.16765	1.13354	1.15949	1.1594	1.16648	1.16512	1.16257	1.1598	1.17132	1.14668
2708.37	59.3838	1.17182	1.16654	1.15927	1.16518	1.17304	1.15243	1.16984	1.17292	1.17032	1.16103	1.16604	1.13314	1.15976	1.15968	1.16633	1.16145	1.16187	1.16332	1.17212	1.14814
2710.05	59.4125	1.17161	1.16635	1.15841	1.16513	1.17237	1.15278	1.17106	1.16957	1.16983	1.16366	1.16941	1.13326	1.15976	1.15946	1.16678	1.16537	1.16409	1.16489	1.17304	1.14793
2711.76	59.4413	1.17375	1.16791	1.15709	1.16536	1.17359	1.15338	1.17181	1.17024	1.16974	1.16185	1.16953	1.13254	1.15928	1.15818	1.16586	1.16549	1.16247	1.16167	1.17324	1.14554
2713.45	59.47	1.17393	1.16888	1.15687	1.16645	1.17363	1.15716	1.1716	1.17068	1.16974	1.1589	1.16685	1.13124	1.1607	1.15947	1.16468	1.16399	1.16207	1.15983	1.1716	1.14984
2715.14	59.4987	1.17353	1.1671	1.15724	1.16601	1.17307	1.1594	1.17018	1.17108	1.17086	1.15852	1.16648	1.13271	1.16179	1.16195	1.16376	1.16279	1.16219	1.16003	1.17051	1.14801
2716.86	59.5275	1.17082	1.16695	1.15795	1.16343	1.17399	1.1563	1.17013	1.17068	1.17196	1.15746	1.16742	1.13219	1.16077	1.16041	1.16476	1.16399	1.16045	1.15851	1.17019	1.14612
2718.57	59.5562	1.16897	1.16875	1.15916	1.16549	1.17332	1.15344	1.1728	1.1693	1.1714	1.15735	1.16807	1.13045	1.1585	1.1595	1.16668	1.16625	1.16089	1.15848	1.17133	1.14764
2720.41	59.585	1.17187	1.16551	1.15781	1.16853	1.17111	1.15258	1.173	1.16929	1.16946	1.15882	1.16735	1.13192	1.1613	1.16116	1.1672	1.16602	1.16227	1.1611	1.17129	1.14918
2722.23	59.6137	1.17282	1.16695	1.15589	1.16732	1.17155	1.1563	1.17033	1.17012	1.17053	1.15995	1.16734	1.1319	1.16598	1.16079	1.16779	1.16566	1.15983	1.16214	1.17127	1.15001
2723.86	59.6425	1.17197	1.17012	1.15567	1.16656	1.17258	1.15771	1.17064	1.16965	1.17221	1.16008	1.16727	1.13066	1.161	1.16069	1.16649	1.16475	1.15902	1.16108	1.1735	1.14982
2725.48	59.6712	1.16909	1.17054	1.15401	1.16555	1.17374	1.15631	1.16898	1.16853	1.17138	1.15715	1.16675	1.13326	1.15649	1.15938	1.16502	1.16433	1.16229	1.15989	1.17203	1.14884
2727.22	59.7	1.16966	1.16919	1.15524	1.166	1.17371	1.15645	1.1665	1.17112	1.17084	1.1567	1.16773	1.13547	1.16009	1.15721	1.16793	1.16627	1.1631	1.16095	1.17109	1.15049
2728.93	59.7287	1.17176	1.17185	1.15714	1.16242	1.17209	1.15448	1.17009	1.17131	1.17024	1.16052	1.16751	1.13159	1.15944	1.15709	1.16792	1.16454	1.16311	1.16034	1.16771	1.14883
2730.63	59.7575	1.17171	1.16814	1.15591	1.16699	1.17257	1.15366	1.17089	1.1702	1.16825	1.16191	1.1679	1.13244	1.16008	1.15779	1.16663	1.16137	1.16227	1.16085	1.17162	1.14922
2732.29	59.7862	1.17232	1.1675	1.15702	1.1691	1.1721	1.15412	1.16973	1.16844	1.16702	1.15962	1.16567	1.13298	1.16183	1.1581	1.16656	1.16494	1.15835	1.16196	1.1684	1.14644
2734.08	59.8149	1.17122	1.16843	1.15821	1.1651	1.17071	1.15439	1.16674	1.17309	1.16861	1.15707	1.16828	1.13143	1.16095	1.16169	1.16521	1.16618	1.15764	1.16345	1.17327	1.14551
2735.84	59.8437	1.17131	1.16719	1.15645	1.16588	1.1715	1.15533	1.17004	1.17107	1.16838	1.15858	1.16954	1.13249	1.16178	1.15984	1.16813	1.16489	1.15812	1.16141	1.16896	1.1491
2737.56	59.8724	1.16971	1.16999	1.15585	1.16481	1.17378	1.1545	1.16629	1.17122	1.17104	1.16229	1.16863	1.13362	1.16177	1.16162	1.1708	1.16646	1.1546	1.16124	1.17182	1.14677
2739.24	59.9012	1.17233	1.16789	1.15537	1.16398	1.17567	1.15344	1.16644	1.17264	1.17129	1.16085	1.16821	1.13362	1.16011	1.15763	1.16895	1.16382	1.15966	1.15985	1.17669	1.14894
2740.96	59.9299	1.16846	1.1649	1.15534	1.16383	1.1701	1.15485	1.16853	1.1769	1.16993	1.1558	1.16603	1.13497	1.15975	1.15751	1.16937	1.16435	1.16	1.15914	1.17247	1.14745
2742.66	59.9587	1.16575	1.16643	1.15578	1.16285	1.17102	1.15559	1.167	1.17434	1.16999	1.15704	1.16631	1.13443	1.16353	1.16482	1.16569	1.16373	1.15947	1.16108	1.16974	1.15059
2744.4	59.9874	1.16957	1.1684	1.15766	1.16607	1.17255	1.15546	1.16904	1.17154	1.16859	1.15969	1.16536	1.13421	1.16093	1.16068	1.1668	1.15989	1.16261	1.16218	1.17014	1.15093
2746.12	60.0162	1.16768	1.16787	1.1562	1.16746	1.17341	1.15713	1.16984	1.17172	1.16925	1.15721	1.16981	1.13305	1.16027	1.16026	1.16796	1.16222	1.1573	1.16131	1.16988	1.14865
2747.94	60.0449	1.17363	1.17078	1.15557	1.16414	1.17127	1.15758	1.17288	1.16935	1.17112	1.15647	1.16763	1.13295	1.16097	1.15736	1.16702	1.16154	1.15695	1.16215	1.17169	1.15241
2749.75	60.0737	1.17414	1.17078	1.15378	1.16565	1.16902	1.15729	1.16998	1.17121	1.17251	1.15862	1.16857	1.13264	1.15824	1.16613	1.16943	1.16458	1.16193	1.15917	1.16831	1.14995
2751.47	60.1024	1.17218	1.16875	1.15528	1.16462	1.17426	1.1571	1.1705	1.17291	1.16798	1.15808	1.16573	1.13273	1.15839	1.15879	1.16877	1.16445	1.16149	1.16249	1.16831	1.14713
2753.14	60.1312	1.17452	1.16977	1.15441	1.16593	1.17216	1.15383	1.17253	1.17291	1.16795	1.156	1.167	1.13484	1.16187	1.16141	1.16769	1.16502	1.16176	1.15985	1.17164	1.14508
2754.8	60.1599	1.16949	1.16775	1.15773	1.1669	1.17075	1.15728	1.17177	1.1717	1.17152	1.15936	1.17021	1.13358	1.16121	1.16702	1.16584	1.16642	1.16235	1.15923	1.17039	1.14583
2756.41	60.1886	1.17104	1.16681	1.15558	1.16912	1.17243	1.1589	1.17034	1.17005	1.16711	1.15897	1.16804	1.13287	1.158	1.15689	1.16535	1.16292	1.16078	1.1599	1.17086	1.14706
2758.14	60.2174	1.1718	1.1676	1.1542	1.16463	1.17418	1.16022	1.17127	1.17184	1.17114	1.16102	1.16938	1.13297	1.15869	1.15815	1.16298	1.16421	1.16068	1.16112	1.17461	1.14717
2759.86	60.2461	1.17061	1.16665	1.15734	1.1649	1.17496	1.15702	1.1731	1.16921	1.17135	1.15681	1.16519	1.13321	1.16096	1.1616	1.1684	1.16249	1.15748	1.16157	1.16627	1.14982
2761.66	60.2749	1.16989	1.16966	1.15555	1.16592	1.17418	1.15318	1.16794	1.17166	1.16696	1.15619	1.16762	1.13175	1.16348	1.15997	1.16535	1.15971	1.15858	1.16032	1.16913	1.14937
2763.45	60.3036	1.16983	1.1686	1.15744	1.1642	1.17332	1.15449	1.1677	1.17232	1.16929	1.16068	1.1652	1.1304	1.16022	1.16049	1.16748	1.16361	1.15744	1.16018	1.16968	1.14517
2765.18	60.3324	1.17134	1.16744	1.1534	1.16614	1.1751	1.15656	1.16675	1.16616	1.1681	1.15811	1.16946	1.13361	1.1594	1.16	1.16786	1.16474	1.16088	1.16178	1.17078	1.14543
2766.84	60.3611	1.17186	1.16635	1.1546	1.16395	1.17459	1.15566	1.169	1.17459	1.17088	1.16012	1.16736	1.13494	1.16339	1.15809	1.16642	1.16227	1.15973	1.15635	1.1695	1.14785
2768.59	60.3899	1.16969	1.16415	1.15748	1.16483	1.17014	1.15772	1.16942	1.1697	1.17022	1.16151	1.1645	1.13634	1.16456	1.16128	1.16703	1.16032	1.162	1.15828	1.16628	1.14573
2770.33	60.4186	1.16905	1.16694	1.15643	1.16716	1.17119	1.15727	1.16867	1.16845	1.16909	1.15866	1.16641	1.12687	1.16347	1.16166	1.1677	1.1621	1.16007	1.15981	1.17401	1.14721
2772.1	60.4474	1.17126	1.16672	1.15543	1.16374	1.17522	1.15468	1.16948	1.16772	1.17273	1.16074	1.16325	1.12806	1.1649	1.1623	1.16643	1.16308	1.1628	1.15859	1.17103	1.14558
2773.77	60.4761	1.17036	1.16861	1.15652	1.16335	1.1714	1.15368	1.16933	1.16969	1.16723	1.15849	1.16845	1.13425	1.16313	1.1589	1.16614	1.16507	1.15758	1.16203	1.17237	1.14882
2775.47	60.5049	1.17285	1.16688	1.15586	1.1649	1.17385	1.15434	1.16816	1.16863	1.16573	1.15966	1.16487	1.13167	1.15988	1.15852	1.16701	1.16228	1.15811	1.1605	1.17044	1.14792
2777.13	60.5336	1.17466	1.16668	1.15582	1.16434	1.17217	1.15173	1.1661	1.17097	1.17075	1.1589	1.16846	1.13507	1.15853	1.16139	1.16553	1.15855	1.15701	1.15775	1.16797	1.14827
2778.85	60.5623	1.16909	1.1674	1.1565	1.16498	1.17252	1.15559	1.16858	1.17063	1.16816	1.16217	1.16662	1.13143	1.15987	1.1592	1.16813	1.16409	1.15947	1.15793	1.16777	1.14643
2780.57	60.5911	1.16839	1.16901	1.15506	1.16359	1.17315	1.15405	1.16665	1.17242	1.16645	1.15979	1.16438	1.1322	1.15529	1.1614	1.1659	1.16016	1.16407	1.15799	1.17052	1.14852
2782.33	60.6198	1.17018	1.16915	1.15677	1.16196	1.17707	1.15423	1.17267	1.17015	1.16929	1.15686	1.16823	1.13658	1.1545	1.16203	1.168	1.16217	1.161	1.15917	1.17033	1.14509
2784.06	60.6486	1.16973	1.16816	1.15643	1.16343	1.17459	1.15539	1.17012	1.17487	1.16892	1.1604	1.16826	1.13455	1.15633	1.15867	1.1639	1.16675	1.16188	1.16319	1.16838	1.14728
2785.81	60.6773	1.17141	1.16986	1.15839	1.16447	1.17538	1.15578	1.17187	1.16826	1.16879	1.15462	1.1655	1.12911	1.15711	1.15744	1.16424	1.16328	1.16104	1.16269	1.16702	1.14767
2787.53	60.7061	1.1722	1.16828	1.15604	1.16582	1.17147	1.1552	1.17006	1.17327	1.17047	1.16088	1.16857	1.13221	1.15996	1.16347	1.17011	1.16334	1.15587	1.15991	1.16897	1.14748
2789.31	60.7348	1.17012	1.16502	1.15546	1.16562	1.17286	1.15152	1.1697	1.1662	1.16733	1.1596	1.16752	1.12971	1.15871	1.16246	1.16408	1.16354	1.15793	1.15801	1.16866	1.1494
2791.04	60.7636	1.17127	1.16285	1.15533	1.16601	1.17281	1.15312	1.17174	1.17121	1.1649	1.15886	1.16972	1.13363	1.15819	1.16159	1.16855	1.16412	1.15887	1.16177	1.16998	1.1462
2792.76	60.7923	1.16871	1.16784	1.15459	1.16396	1.17178	1.15598	1.16744	1.1684	1.16494	1.15766	1.17009	1.13008	1.15756	1.16403	1.16697	1.16236	1.15856	1.1613	1.17044	1.1489
2794.37	60.8211	1.16783	1.16865	1.15427	1.16383	1.17135	1.15785	1.16919	1.17266	1.16683	1.15976	1.17057	1.1327	1.16116	1.16183	1.16771	1.16451	1.15588	1.16003	1.17238	1.14851
2796.07	60.8498	1.16729	1.17048	1.15655	1.16741	1.17498	1.15235	1.16763	1.17254	1.1693	1.15888	1.16463	1.13529	1.15946	1.15878	1.16574	1.16389	1.15815	1.1599	1.17114	1.14905
2797.9	60.8785	1.16825	1.16928	1.15521	1.16462	1.17268	1.15316	1.16452	1.16904	1.16896	1.15655	1.16891	1.13283	1.15661	1.16063	1.17003	1.16147	1.16161	1.15794	1.1697	1.14882
2799.71	60.9073	1.17171	1.16637	1.15304	1.16036	1.17367	1.15379	1.16596	1.17294	1.17014	1.15302	1.16915	1.13023	1.15874	1.15906	1.17056	1.16288	1.16098	1.16011	1.17065	1.14891
2801.34	60.936	1.16973	1.16811	1.15398	1.16518	1.17284	1.15331	1.16681	1.16995	1.16854	1.15529	1.16617	1.12997	1.16416	1.15925	1.16427	1.16529	1.15929	1.1602	1.17159	1.14725
2803.02	60.9648	1.1692	1.16816	1.1562	1.16879	1.17479	1.15227	1.16936	1.17163	1.1701	1.15801	1.16402	1.13232	1.16103	1.15839	1.16741	1.16581	1.15885	1.15978	1.17131	1.1471
2804.73	60.9935	1.16706	1.16736	1.15485	1.16659	1.17409	1.15675	1.16807	1.1704	1.17037	1.15851	1.16726	1.13539	1.16065	1.1602	1.16593	1.16065	1.15654	1.15963	1.16836	1.14706
2806.46	61.0223	1.17057	1.16573	1.15638	1.16573	1.17355	1.15334	1.16753	1.16782	1.17055	1.15907	1.1662	1.13258	1.1597	1.16012	1.16603	1.1613	1.15941	1.16016	1.16975	1.14624
2808.2	61.051	1.16802	1.16584	1.15745	1.1655	1.17106	1.1528	1.17006	1.16899	1.16901	1.15904	1.16331	1.1319	1.158	1.15884	1.16533	1.16106	1.15623	1.16135	1.16913	1.1459
2809.98	61.0798	1.16902	1.16679	1.15277	1.16345	1.17104	1.15229	1.16942	1.17205	1.16917	1.15757	1.16553	1.13536	1.15439	1.161	1.16654	1.16113	1.15658	1.16141	1.1693	1.14773
2811.68	61.1085	1.16865	1.16717	1.1565	1.16345	1.17166	1.15516	1.16872	1.17133	1.17055	1.15742	1.16594	1.1319	1.15827	1.15779	1.166	1.16005	1.1595	1.15974	1.16953	1.14588
2813.41	61.1373	1.16839	1.16682	1.15899	1.16473	1.17214	1.15595	1.16607	1.17372	1.16884	1.15757	1.16733	1.13041	1.16221	1.16052	1.16648	1.161	1.16042	1.16126	1.17173	1.1474
2815.1	61.166	1.16867	1.16574	1.15789	1.16469	1.17008	1.15546	1.16644	1.17366	1.16705	1.15795	1.16711	1.13312	1.16042	1.15817	1.165	1.1607	1.16091	1.16388	1.17209	1.14732
2816.82	61.1948	1.16983	1.16495	1.15465	1.16665	1.17017	1.15258	1.16848	1.17129	1.16753	1.1588	1.16704	1.13084	1.15738	1.15895	1.16677	1.16174	1.16095	1.16113	1.17144	1.14658
2818.53	61.2235	1.16921	1.16374	1.15452	1.16645	1.17145	1.15377	1.16454	1.17145	1.16972	1.15722	1.1649	1.1316	1.16059	1.16092	1.16674	1.16325	1.16153	1.1581	1.17286	1.14615
2820.3	61.2522	1.17485	1.16718	1.1557	1.16579	1.17192	1.15174	1.1642	1.17112	1.16988	1.15729	1.16607	1.13499	1.16426	1.16158	1.16599	1.16423	1.15924	1.15717	1.173	1.14473
2822.01	61.281	1.17274	1.1671	1.15652	1.16478	1.17096	1.15231	1.16585	1.16993	1.16663	1.1575	1.16605	1.13578	1.16107	1.15987	1.16632	1.16333	1.15665	1.1584	1.16733	1.14354
2823.75	61.3097	1.17024	1.16455	1.1572	1.16397	1.16992	1.15393	1.16621	1.16822	1.1659	1.15797	1.16618	1.13353	1.15847	1.15783	1.16652	1.16408	1.15794	1.15957	1.16801	1.14658
2825.43	61.3385	1.1709	1.16414	1.15818	1.16435	1.1722	1.15572	1.16541	1.16865	1.1665	1.15827	1.1689	1.13248	1.15809	1.15701	1.16543	1.16078	1.15813	1.15958	1.17076	1.14917
2827.13	61.3672	1.17172	1.16619	1.15626	1.16534	1.17234	1.15663	1.16704	1.17146	1.16733	1.15984	1.16882	1.13293	1.1617	1.15882	1.16513	1.1606	1.15793	1.15949	1.17106	1.14605
2828.89	61.396	1.17053	1.16821	1.15221	1.16599	1.16786	1.15431	1.16984	1.1713	1.16954	1.15979	1.16644	1.13231	1.1579	1.15964	1.16417	1.15962	1.15653	1.16146	1.16775	1.14685
2830.65	61.4247	1.17014	1.16864	1.15209	1.16682	1.1685	1.15451	1.16888	1.17017	1.16984	1.15873	1.16498	1.13072	1.15482	1.15846	1.16393	1.15978	1.15788	1.16109	1.1682	1.14707
2832.32	61.4535	1.17012	1.1684	1.15548	1.16459	1.17178	1.15606	1.16821	1.17092	1.16828	1.15749	1.16574	1.1288	1.15909	1.15979	1.16553	1.16286	1.15879	1.16128	1.16946	1.14826
2833.95	61.4822	1.16816	1.16673	1.15773	1.16034	1.1719	1.15533	1.16959	1.17011	1.16713	1.15669	1.16745	1.13013	1.15905	1.15992	1.16549	1.16228	1.15755	1.16369	1.17054	1.15033
2835.68	61.511	1.17033	1.16502	1.15508	1.16115	1.1721	1.15163	1.17094	1.16839	1.16718	1.15924	1.16599	1.13384	1.15773	1.15948	1.1642	1.16168	1.15853	1.16369	1.17204	1.14941
2837.39	61.5397	1.16826	1.16439	1.1559	1.16361	1.17153	1.1513	1.16889	1.1689	1.16986	1.15917	1.1642	1.13247	1.15929	1.16246	1.166	1.16472	1.15869	1.159	1.1681	1.14584
2839.18	61.5685	1.17257	1.16576	1.15478	1.16476	1.17078	1.1565	1.16544	1.16883	1.17075	1.1581	1.1677	1.12979	1.15774	1.15973	1.16721	1.16369	1.1594	1.15784	1.16859	1.144
2840.93	61.5972	1.17025	1.16338	1.15238	1.16587	1.17363	1.15785	1.16541	1.16771	1.1677	1.15626	1.16673	1.13304	1.15743	1.15865	1.16552	1.16133	1.15895	1.16021	1.16893	1.1481
2842.65	61.6259	1.17018	1.16753	1.15427	1.16281	1.17335	1.15453	1.16754	1.16801	1.16842	1.15523	1.16438	1.13456	1.1607	1.15894	1.16675	1.16141	1.15842	1.16045	1.16923	1.1469
2844.33	61.6547	1.17222	1.16695	1.15272	1.16323	1.16913	1.15247	1.16972	1.16992	1.16581	1.15559	1.16657	1.13144	1.16025	1.16014	1.16566	1.16135	1.16103	1.15763	1.16788	1.14575
2846.13	61.6834	1.16856	1.16572	1.15282	1.16588	1.16969	1.15455	1.16802	1.16974	1.16375	1.15614	1.16722	1.12992	1.15779	1.1596	1.16647	1.1619	1.1585	1.15818	1.16633	1.14757
2847.91	61.7122	1.16846	1.16409	1.15336	1.16307	1.17291	1.15477	1.16701	1.1704	1.16467	1.15592	1.16812	1.1312	1.15616	1.15938	1.16632	1.16033	1.15739	1.16012	1.16787	1.14388
2849.62	61.7409	1.16934	1.16597	1.15442	1.16452	1.17029	1.1569	1.16892	1.16794	1.16853	1.1568	1.16685	1.13084	1.15771	1.1589	1.1688	1.1585	1.16074	1.15871	1.16956	1.14473
2851.3	61.7697	1.16694	1.16604	1.15242	1.16905	1.16934	1.1573	1.16628	1.17024	1.16783	1.15578	1.16376	1.13099	1.15918	1.16157	1.16602	1.15943	1.15887	1.15785	1.1681	1.1489
2853.01	61.7984	1.17075	1.16538	1.1555	1.16539	1.17233	1.15451	1.16604	1.16918	1.16796	1.15791	1.1632	1.13244	1.15948	1.16065	1.1668	1.16028	1.15862	1.16049	1.16699	1.14779
2854.67	61.8272	1.17312	1.16782	1.15386	1.17019	1.17242	1.15628	1.16456	1.16747	1.16645	1.15974	1.16445	1.13391	1.15717	1.15741	1.16271	1.164	1.15686	1.16076	1.16893	1.14561
2856.44	61.8559	1.169	1.16711	1.15388	1.16684	1.17214	1.15857	1.16585	1.16713	1.16861	1.15753	1.16497	1.13709	1.16268	1.15988	1.16062	1.16262	1.15801	1.15917	1.16662	1.14587
2858.21	61.8847	1.16888	1.16816	1.15573	1.16625	1.16983	1.15733	1.16472	1.16781	1.16736	1.15574	1.16951	1.13049	1.15677	1.15843	1.16378	1.15929	1.15761	1.15991	1.16753	1.1463
2859.92	61.9134	1.17074	1.16206	1.1556	1.16526	1.17043	1.15373	1.16877	1.1694	1.16699	1.15447	1.16652	1.12838	1.15932	1.15926	1.16464	1.15974	1.1584	1.15922	1.16861	1.14264
2861.57	61.9421	1.16966	1.1648	1.15544	1.16843	1.17119	1.15312	1.16696	1.16328	1.16994	1.15568	1.16917	1.13225	1.16278	1.15895	1.16506	1.1604	1.15715	1.15719	1.16515	1.14963
2863.29	61.9709	1.16873	1.16346	1.15616	1.16302	1.17073	1.15658	1.16827	1.17232	1.16602	1.15798	1.16809	1.13107	1.15866	1.15955	1.1671	1.15938	1.15833	1.1596	1.164	1.14954
2865.01	61.9996	1.16825	1.16251	1.15649	1.1625	1.17115	1.15672	1.17117	1.17341	1.16668	1.15419	1.16477	1.13083	1.16025	1.15877	1.16532	1.1589	1.15564	1.15902	1.16757	1.14791
2866.75	62.0284	1.16953	1.16803	1.15229	1.16403	1.16867	1.15752	1.16249	1.1678	1.16488	1.15634	1.167	1.12981	1.16146	1.15424	1.16761	1.15821	1.15509	1.15733	1.1662	1.14775
2868.48	62.0571	1.1711	1.16695	1.1514	1.16149	1.16968	1.15969	1.16496	1.17471	1.16482	1.15465	1.16509	1.13047	1.15757	1.1593	1.16462	1.16013	1.15876	1.15916	1.1682	1.14787
2870.24	62.0859	1.16913	1.16744	1.15181	1.16497	1.16818	1.15646	1.16949	1.16715	1.16849	1.15687	1.16572	1.13146	1.15864	1.1584	1.16588	1.15882	1.15618	1.15638	1.16796	1.14728
2871.96	62.1146	1.16872	1.16756	1.15176	1.16621	1.16828	1.15387	1.16648	1.16896	1.16735	1.15393	1.16599	1.1361	1.15963	1.16131	1.16698	1.16368	1.15677	1.15937	1.17249	1.14891
2873.68	62.1434	1.17067	1.16083	1.1533	1.16338	1.17038	1.15338	1.16357	1.16749	1.16829	1.16027	1.16552	1.13273	1.16217	1.16219	1.16634	1.16592	1.15605	1.15914	1.17152	1.1512
2875.34	62.1721	1.17189	1.16259	1.15223	1.16869	1.1701	1.15561	1.16732	1.17024	1.16425	1.15911	1.16684	1.13008	1.15626	1.16094	1.16577	1.16002	1.15661	1.16272	1.1675	1.14623
2877.09	62.2009	1.16985	1.16638	1.15521	1.16482	1.16907	1.15462	1.17132	1.17037	1.16376	1.16143	1.16451	1.13115	1.15851	1.15643	1.16475	1.16339	1.1563	1.16268	1.16712	1.14792
2878.86	62.2296	1.16893	1.16205	1.15483	1.1609	1.17124	1.15447	1.1654	1.16852	1.16773	1.1564	1.16066	1.13319	1.16202	1.1617	1.16814	1.16011	1.15686	1.15748	1.16781	1.14638
2880.63	62.2584	1.1707	1.16839	1.15294	1.16633	1.16683	1.15507	1.16381	1.16968	1.16644	1.15626	1.1606	1.13261	1.1586	1.15794	1.1645	1.15995	1.16176	1.15799	1.16692	1.14978
2882.36	62.2871	1.16499	1.16658	1.15423	1.16537	1.1649	1.15081	1.16617	1.16871	1.16644	1.15564	1.16373	1.13292	1.15649	1.1577	1.16239	1.16049	1.15616	1.15785	1.16896	1.14514
2884.09	62.3158	1.16964	1.16403	1.15153	1.16563	1.17138	1.15404	1.16912	1.1682	1.16741	1.15316	1.16419	1.13321	1.15668	1.15771	1.16431	1.16263	1.15777	1.15746	1.16736	1.14653
2885.76	62.3446	1.17079	1.1649	1.15413	1.16493	1.17157	1.15246	1.16521	1.16992	1.16794	1.15705	1.16802	1.13374	1.15589	1.15883	1.16348	1.16021	1.15886	1.15709	1.16821	1.14526
2887.48	62.3733	1.16798	1.16494	1.15326	1.16419	1.17085	1.15726	1.16669	1.17146	1.16834	1.15418	1.16354	1.1335	1.1564	1.15953	1.16566	1.15844	1.1558	1.15544	1.16938	1.14654
2889.19	62.4021	1.16797	1.1629	1.15296	1.16242	1.16969	1.15344	1.1646	1.16583	1.16598	1.15741	1.16322	1.13435	1.15983	1.15521	1.16322	1.16062	1.15747	1.15863	1.17062	1.1454
2890.93	62.4308	1.16684	1.16756	1.14949	1.16458	1.17003	1.15356	1.16427	1.16843	1.1675	1.15922	1.16676	1.13002	1.1574	1.15904	1.16474	1.16073	1.15431	1.16087	1.17206	1.14265
2892.59	62.4596	1.16646	1.16737	1.14975	1.16401	1.16902	1.15408	1.16386	1.17006	1.16702	1.154	1.16223	1.1302	1.16053	1.15571	1.16686	1.15973	1.15671	1.15886	1.1704	1.14655
2894.33	62.4883	1.16692	1.16553	1.15585	1.16161	1.17099	1.15476	1.16605	1.16629	1.16948	1.15758	1.17014	1.12934	1.16188	1.15651	1.16891	1.16047	1.1557	1.15821	1.16899	1.14886
2896.08	62.5171	1.16687	1.16704	1.15526	1.16153	1.1716	1.15359	1.16555	1.16826	1.16102	1.15257	1.16179	1.13114	1.16088	1.15784	1.16637	1.16206	1.15479	1.15807	1.16713	1.14929
2897.84	62.5458	1.17013	1.16161	1.15629	1.16495	1.17295	1.15745	1.16536	1.16595	1.16179	1.1576	1.16368	1.13399	1.15667	1.15731	1.16777	1.16247	1.15744	1.15684	1.16798	1.15
2899.54	62.5746	1.1715	1.16453	1.15206	1.16383	1.17334	1.15164	1.1688	1.16766	1.16418	1.15656	1.16724	1.13103	1.16043	1.15372	1.16419	1.16069	1.15943	1.16015	1.16482	1.1455
2901.34	62.6033	1.16769	1.16959	1.15812	1.15981	1.1701	1.15487	1.16848	1.16648	1.16481	1.1598	1.16529	1.13055	1.15742	1.15782	1.16207	1.15849	1.15747	1.15839	1.16739	1.14506
2903.12	62.6321	1.17065	1.16753	1.15536	1.16224	1.16917	1.15258	1.16496	1.16903	1.16644	1.15519	1.16531	1.12794	1.15921	1.1589	1.16218	1.15957	1.15689	1.15734	1.16674	1.14749
2904.87	62.6608	1.16797	1.16754	1.15107	1.16345	1.16815	1.15352	1.16788	1.16943	1.16479	1.15532	1.16749	1.12892	1.15802	1.15799	1.16457	1.1602	1.15847	1.15987	1.16754	1.14705
2906.52	62.6895	1.16529	1.16782	1.15355	1.16141	1.16702	1.15477	1.16542	1.16703	1.16872	1.15539	1.16932	1.13151	1.16242	1.15455	1.1641	1.15754	1.15728	1.15512	1.16978	1.14421
2908.21	62.7183	1.17083	1.16696	1.14948	1.16301	1.16946	1.15818	1.16472	1.16807	1.17007	1.15568	1.16386	1.13019	1.16267	1.15785	1.16463	1.15962	1.15799	1.15597	1.16838	1.14582
2909.82	62.747	1.16803	1.16704	1.15083	1.16448	1.17052	1.15521	1.16487	1.16872	1.16398	1.15818	1.16346	1.13284	1.16176	1.15933	1.16691	1.16545	1.1585	1.16016	1.16843	1.14521
2911.49	62.7758	1.1703	1.16789	1.15077	1.16549	1.17275	1.15537	1.17141	1.16932	1.16479	1.15971	1.16398	1.13174	1.15563	1.16152	1.16334	1.16198	1.15714	1.15647	1.16993	1.14588
2913.23	62.8045	1.16757	1.16762	1.15132	1.16427	1.16907	1.15369	1.17218	1.1684	1.16474	1.15607	1.16279	1.1341	1.15669	1.16094	1.16799	1.16397	1.15651	1.16028	1.16394	1.14747
2915	62.8333	1.166	1.16684	1.15282	1.16311	1.16924	1.15499	1.16606	1.16701	1.16919	1.1553	1.16264	1.13053	1.15527	1.15889	1.16498	1.16295	1.15248	1.16055	1.16764	1.14702
2916.68	62.862	1.16654	1.16782	1.15356	1.1614	1.17023	1.15673	1.16548	1.16794	1.17023	1.15671	1.16181	1.12928	1.1552	1.15803	1.16604	1.16363	1.15499	1.15268	1.17301	1.14471
2918.4	62.8908	1.17389	1.16052	1.15082	1.16425	1.17149	1.15192	1.17177	1.1688	1.16911	1.1589	1.16396	1.13312	1.15559	1.15833	1.16782	1.16237	1.15657	1.15566	1.17052	1.14727
2920.13	62.9195	1.17029	1.16218	1.15251	1.16321	1.16945	1.15358	1.17131	1.16856	1.16677	1.15959	1.16587	1.13354	1.15785	1.16246	1.16613	1.15986	1.1569	1.15654	1.16904	1.154
2921.88	62.9483	1.1675	1.16829	1.14982	1.16203	1.16747	1.15479	1.16913	1.16747	1.1647	1.15576	1.16636	1.13266	1.15753	1.1593	1.16364	1.16086	1.15591	1.15758	1.17294	1.15111
2923.58	62.977	1.16981	1.16856	1.15271	1.16434	1.16725	1.15456	1.16823	1.17269	1.16378	1.15648	1.16607	1.12916	1.15793	1.1547	1.16698	1.16105	1.15581	1.15644	1.16958	1.15005
2925.31	63.0057	1.16859	1.16891	1.15257	1.16432	1.17157	1.15608	1.16619	1.17185	1.16547	1.15565	1.16685	1.13032	1.15626	1.16212	1.16664	1.1615	1.15641	1.1592	1.16821	1.14645
2927.07	63.0345	1.16735	1.16635	1.15486	1.16128	1.17182	1.15326	1.1668	1.16933	1.16579	1.1537	1.16525	1.12992	1.15365	1.16317	1.1627	1.16168	1.15788	1.15934	1.1726	1.14726
2928.88	63.0632	1.16683	1.16924	1.1527	1.16271	1.16779	1.15455	1.16682	1.17008	1.16398	1.15122	1.16273	1.13159	1.15712	1.1593	1.16504	1.16202	1.15893	1.15769	1.17024	1.14646
2930.58	63.092	1.16904	1.16778	1.15228	1.16413	1.16792	1.15537	1.1645	1.16959	1.16523	1.153	1.16372	1.1291	1.1598	1.158	1.16429	1.16485	1.15447	1.16043	1.16396	1.14443
2932.31	63.1207	1.16622	1.1624	1.15229	1.16706	1.17178	1.15361	1.16903	1.16793	1.16369	1.15467	1.16608	1.13074	1.15798	1.15885	1.1625	1.16191	1.15544	1.15853	1.16629	1.14796
2934.03	63.1495	1.16713	1.16543	1.15221	1.166	1.16981	1.15369	1.16939	1.1647	1.16565	1.15727	1.1646	1.13102	1.15431	1.15784	1.16119	1.16162	1.158	1.15681	1.1694	1.14554
2935.79	63.1782	1.16696	1.16619	1.15414	1.16424	1.16963	1.1535	1.16552	1.16675	1.16673	1.15847	1.16402	1.12993	1.15987	1.15602	1.16286	1.16115	1.15796	1.15487	1.16905	1.1458
2937.47	63.207	1.16621	1.16206	1.1532	1.16378	1.16934	1.15663	1.16592	1.16864	1.16524	1.158	1.16459	1.13178	1.15949	1.15429	1.1634	1.1595	1.15819	1.15524	1.16441	1.15367
2939.18	63.2357	1.1676	1.16321	1.15064	1.16418	1.16927	1.15418	1.16537	1.16689	1.16396	1.15459	1.16446	1.13324	1.15835	1.15538	1.16413	1.15857	1.15644	1.15504	1.16436	1.14734
2940.85	63.2645	1.16675	1.16673	1.15105	1.16324	1.16928	1.1517	1.16732	1.16657	1.16374	1.15454	1.16565	1.13198	1.16026	1.15573	1.16447	1.15892	1.1538	1.15513	1.16705	1.14216
2942.5	63.2932	1.16453	1.16574	1.1531	1.16299	1.16853	1.15314	1.16957	1.16799	1.16531	1.15602	1.16479	1.131	1.15865	1.15473	1.16589	1.16075	1.15409	1.15854	1.16777	1.14551
2944.24	63.322	1.16882	1.1622	1.15501	1.16484	1.16872	1.1517	1.16727	1.16693	1.16413	1.15421	1.16422	1.13306	1.15928	1.15643	1.16529	1.16105	1.15654	1.16031	1.16761	1.14874
2945.95	63.3507	1.16959	1.165	1.15426	1.16451	1.16811	1.1504	1.16692	1.16464	1.16277	1.15364	1.16658	1.13401	1.16003	1.16064	1.16154	1.15891	1.15955	1.15765	1.16658	1.14751
2947.7	63.3794	1.1734	1.16545	1.15228	1.16548	1.16858	1.15039	1.16732	1.16547	1.16715	1.15424	1.16642	1.13321	1.1574	1.16026	1.16278	1.15774	1.15845	1.15824	1.16615	1.14897
2949.39	63.4082	1.17409	1.16405	1.15331	1.1643	1.16933	1.1506	1.16523	1.16791	1.16775	1.15377	1.16613	1.13389	1.15823	1.15772	1.16398	1.15857	1.15553	1.15763	1.16965	1.14637
2951.2	63.4369	1.16479	1.1644	1.15063	1.16151	1.16735	1.15147	1.16441	1.17165	1.16613	1.15226	1.16546	1.13131	1.15785	1.15876	1.16497	1.15958	1.15543	1.15701	1.16923	1.14638
2952.97	63.4657	1.16498	1.16149	1.15225	1.16461	1.1672	1.15361	1.16693	1.17047	1.16766	1.15272	1.16527	1.12877	1.15931	1.15758	1.1664	1.15855	1.15607	1.15583	1.16628	1.14362
2954.73	63.4944	1.1681	1.16599	1.15198	1.16249	1.1704	1.1534	1.16912	1.16814	1.16753	1.1524	1.16682	1.12965	1.16189	1.15567	1.16808	1.15993	1.1542	1.15672	1.16667	1.14179
2956.51	63.5232	1.16617	1.16603	1.15118	1.16248	1.17329	1.15576	1.16882	1.16492	1.16843	1.15099	1.16334	1.13123	1.15621	1.15525	1.16536	1.16102	1.15877	1.15784	1.16642	1.14537
2958.22	63.5519	1.16581	1.15973	1.15447	1.16094	1.16916	1.14991	1.16817	1.17048	1.16446	1.1581	1.16625	1.13177	1.15661	1.15584	1.1656	1.15846	1.1589	1.15497	1.16575	1.14887
2959.87	63.5807	1.16764	1.1631	1.15366	1.16306	1.16642	1.15259	1.16672	1.16756	1.16851	1.15485	1.16173	1.13181	1.15436	1.1573	1.16349	1.16042	1.15481	1.16042	1.16855	1.14612
2961.55	63.6094	1.16347	1.16539	1.15171	1.16388	1.16759	1.15497	1.1643	1.1636	1.16898	1.15367	1.16713	1.12903	1.15949	1.15779	1.16435	1.16395	1.15248	1.16226	1.16835	1.14841
2963.22	63.6382	1.16782	1.16536	1.15219	1.16484	1.16764	1.15175	1.16635	1.16663	1.16701	1.15348	1.16395	1.13247	1.15871	1.15766	1.16419	1.15884	1.15647	1.1619	1.16609	1.14594
2964.97	63.6669	1.17152	1.15948	1.15475	1.16339	1.17129	1.1542	1.16851	1.16921	1.1708	1.15642	1.16366	1.131	1.15839	1.15729	1.16593	1.16158	1.15378	1.15812	1.16524	1.1457
2966.75	63.6957	1.17156	1.16277	1.15244	1.16463	1.16917	1.15743	1.16894	1.16752	1.16497	1.15176	1.16523	1.12892	1.15883	1.16	1.16423	1.16072	1.15704	1.15804	1.17048	1.14485
2968.55	63.7244	1.16773	1.16599	1.15452	1.16365	1.16361	1.15722	1.16596	1.16933	1.16439	1.15878	1.16431	1.12918	1.15702	1.15979	1.16499	1.15979	1.15755	1.16195	1.16666	1.14628
2970.32	63.7531	1.16742	1.16207	1.15562	1.16198	1.16736	1.15331	1.16496	1.16438	1.16792	1.15214	1.16627	1.12986	1.15857	1.16013	1.16198	1.16284	1.15717	1.15862	1.17129	1.14434
2972.04	63.7819	1.16455	1.16529	1.15312	1.16515	1.16794	1.1497	1.16621	1.16704	1.16816	1.15247	1.16904	1.1291	1.15767	1.15877	1.1648	1.16295	1.15372	1.15716	1.17083	1.14536
2973.68	63.8106	1.16749	1.16476	1.15336	1.16567	1.16832	1.15019	1.16536	1.16131	1.16225	1.15233	1.16644	1.12925	1.15827	1.15928	1.16301	1.15818	1.15669	1.15963	1.16667	1.14619
2975.37	63.8394	1.1654	1.16172	1.15378	1.16234	1.1674	1.15525	1.16356	1.16408	1.1705	1.15604	1.16451	1.13345	1.16094	1.15612	1.16455	1.16011	1.15645	1.15704	1.16781	1.14421
2977.07	63.8681	1.16576	1.16112	1.15449	1.16489	1.16913	1.15048	1.16523	1.16745	1.16365	1.15215	1.16201	1.12878	1.15897	1.1605	1.16033	1.16041	1.1553	1.15504	1.16619	1.14491
2978.83	63.8969	1.16695	1.16587	1.15067	1.16452	1.16748	1.15166	1.16518	1.16504	1.16716	1.15401	1.1609	1.12838	1.16219	1.15568	1.16188	1.16163	1.15626	1.15822	1.16397	1.14772
2980.62	63.9256	1.16717	1.16455	1.15134	1.16226	1.1721	1.15427	1.16643	1.16601	1.16572	1.15466	1.16568	1.12789	1.15727	1.15465	1.16056	1.16072	1.15745	1.15751	1.16804	1.14767
2982.34	63.9544	1.16671	1.16617	1.15617	1.16327	1.16379	1.14742	1.16545	1.16761	1.16253	1.15384	1.16595	1.13071	1.16062	1.15708	1.16479	1.16231	1.15625	1.15799	1.16813	1.14831
2983.93	63.9831	1.16685	1.16547	1.15433	1.16474	1.16525	1.15095	1.16598	1.16731	1.16253	1.1525	1.16599	1.13247	1.15767	1.15811	1.16167	1.15985	1.15603	1.1556	1.16581	1.14254
2985.63	64.0119	1.16862	1.1671	1.15259	1.16187	1.16632	1.14787	1.16469	1.17176	1.16486	1.15348	1.16467	1.12989	1.15906	1.15687	1.16345	1.15903	1.15452	1.15368	1.16593	1.14364
2987.42	64.0406	1.16569	1.16474	1.15329	1.16352	1.16787	1.1488	1.16585	1.16606	1.16386	1.15345	1.16637	1.13003	1.1587	1.15626	1.16473	1.1589	1.15646	1.16004	1.16725	1.14591
2989.22	64.0693	1.16687	1.16337	1.15236	1.16115	1.17096	1.15423	1.16524	1.16965	1.16511	1.15607	1.16548	1.13362	1.15792	1.15563	1.16333	1.16091	1.15609	1.15882	1.1663	1.14746
2990.92	64.0981	1.16715	1.16414	1.15406	1.16239	1.16693	1.15385	1.16435	1.16804	1.16306	1.1516	1.16662	1.1296	1.15793	1.15727	1.16094	1.15617	1.1531	1.15464	1.16647	1.14632
2992.63	64.1268	1.16597	1.16357	1.14953	1.16296	1.16922	1.14889	1.16696	1.16561	1.16542	1.1557	1.16589	1.12965	1.15867	1.15546	1.16398	1.15764	1.15209	1.1568	1.16748	1.14728
2994.35	64.1556	1.16584	1.16405	1.15162	1.16399	1.16612	1.15264	1.16329	1.16486	1.16778	1.15248	1.16785	1.1342	1.15826	1.15736	1.16307	1.16057	1.15448	1.15879	1.16475	1.14643
2996.07	64.1843	1.16787	1.16499	1.14874	1.15674	1.16902	1.15489	1.16669	1.16674	1.16511	1.15395	1.16641	1.12915	1.15582	1.16033	1.16339	1.1631	1.15573	1.1567	1.16394	1.14473
2997.72	64.2131	1.16728	1.16718	1.15007	1.16004	1.16788	1.15201	1.16503	1.16858	1.16317	1.15539	1.16533	1.13148	1.15662	1.15899	1.16506	1.15827	1.15371	1.1571	1.16978	1.15015
2999.33	64.2418	1.16845	1.16612	1.14963	1.16264	1.16851	1.15002	1.16417	1.16875	1.16413	1.153	1.16396	1.12978	1.15707	1.1571	1.16547	1.15895	1.15331	1.15715	1.17029	1.14827
3001.17	64.2706	1.16591	1.16434	1.15182	1.16225	1.16795	1.15285	1.16588	1.1682	1.16342	1.1549	1.16199	1.13438	1.15772	1.1604	1.16134	1.15955	1.15726	1.15934	1.1678	1.14457
3002.99	64.2993	1.16581	1.16529	1.15558	1.1587	1.16992	1.15253	1.16734	1.16947	1.16122	1.15359	1.16213	1.13134	1.15744	1.16324	1.1617	1.15875	1.15753	1.1577	1.16498	1.14742
3004.67	64.3281	1.16851	1.16298	1.1541	1.16212	1.16825	1.15255	1.16454	1.16866	1.1644	1.1512	1.16283	1.13358	1.15794	1.15901	1.16119	1.15925	1.15414	1.16114	1.16362	1.14334
3006.39	64.3568	1.16606	1.16462	1.14991	1.16643	1.16535	1.15161	1.16477	1.16444	1.16513	1.15095	1.16565	1.13101	1.15773	1.15596	1.1609	1.15608	1.15442	1.16037	1.16399	1.14488
3008.06	64.3856	1.16721	1.16355	1.15016	1.16358	1.16672	1.15232	1.16372	1.16447	1.16675	1.15252	1.16313	1.12784	1.15734	1.15814	1.16118	1.1573	1.15193	1.15811	1.16555	1.14766
3009.75	64.4143	1.16524	1.16501	1.14991	1.1662	1.16899	1.15379	1.16267	1.1674	1.16553	1.15611	1.16153	1.12914	1.15932	1.15741	1.16154	1.15843	1.15327	1.15711	1.16802	1.14715
3011.58	64.443	1.16576	1.16203	1.15254	1.1666	1.16877	1.15374	1.16322	1.16596	1.16599	1.15576	1.16254	1.12974	1.1577	1.15782	1.16326	1.15872	1.15331	1.15579	1.17222	1.14474
3013.41	64.4718	1.16593	1.16352	1.15278	1.16033	1.16687	1.15037	1.16553	1.16604	1.16511	1.15273	1.16363	1.12527	1.15548	1.1583	1.16161	1.16077	1.1547	1.15671	1.16814	1.14554
3015.13	64.5005	1.16632	1.16241	1.15486	1.16051	1.16669	1.15328	1.16623	1.16809	1.16577	1.15299	1.1634	1.12806	1.15571	1.1565	1.1643	1.15786	1.1555	1.16009	1.16656	1.14399
3016.87	64.5293	1.17066	1.1621	1.14907	1.1638	1.16908	1.14945	1.16378	1.16728	1.16441	1.15365	1.16565	1.12884	1.15767	1.15521	1.16584	1.15723	1.15333	1.15675	1.16676	1.14552
3018.49	64.558	1.16854	1.1632	1.15148	1.16246	1.16756	1.14929	1.16386	1.1668	1.1625	1.15389	1.16484	1.13171	1.15679	1.15569	1.16259	1.15689	1.15426	1.15397	1.1653	1.14399
3020.12	64.5868	1.16601	1.16252	1.15533	1.16139	1.16636	1.15244	1.16315	1.16608	1.16589	1.15357	1.16306	1.12993	1.15627	1.15849	1.16323	1.15676	1.15459	1.15602	1.16462	1.14437
3021.87	64.6155	1.16522	1.16198	1.15565	1.162	1.16832	1.15175	1.16417	1.16802	1.16845	1.15388	1.16216	1.12493	1.15614	1.15667	1.16561	1.15631	1.15415	1.15678	1.16543	1.14482
3023.62	64.6443	1.165	1.16278	1.15321	1.16076	1.16985	1.15371	1.16381	1.1685	1.1679	1.1547	1.16261	1.12748	1.15749	1.15348	1.16569	1.15498	1.15362	1.15459	1.16692	1.149
3025.34	64.673	1.16744	1.16328	1.15191	1.16101	1.16876	1.1545	1.16504	1.16518	1.16351	1.15445	1.16544	1.13127	1.15812	1.1537	1.16445	1.15544	1.15384	1.15442	1.16728	1.15034
3027.05	64.7018	1.16915	1.16288	1.15184	1.16259	1.16762	1.15185	1.16706	1.16492	1.16151	1.15358	1.16441	1.13021	1.15727	1.15486	1.16314	1.15744	1.15454	1.1553	1.16698	1.14649
3028.81	64.7305	1.167	1.1628	1.15181	1.16115	1.16551	1.15346	1.16411	1.16514	1.16457	1.15485	1.16175	1.12846	1.15819	1.15566	1.16197	1.15888	1.15379	1.15493	1.16712	1.14559
3030.58	64.7593	1.16772	1.16369	1.151	1.15929	1.16535	1.15392	1.16435	1.16515	1.1623	1.15374	1.16305	1.13021	1.15722	1.15348	1.16172	1.15922	1.15368	1.15631	1.16773	1.14475
3032.24	64.788	1.16827	1.15992	1.15265	1.1586	1.16734	1.15151	1.16565	1.16575	1.16233	1.15022	1.16426	1.12951	1.15537	1.15258	1.16517	1.15767	1.153	1.15576	1.16642	1.14246
3033.87	64.8167	1.17012	1.15973	1.15773	1.15883	1.16525	1.15128	1.16611	1.16617	1.16551	1.15206	1.16356	1.1271	1.15324	1.15422	1.16529	1.15743	1.15167	1.15552	1.16528	1.14672
3035.64	64.8455	1.16714	1.1628	1.1502	1.16198	1.16808	1.15444	1.16325	1.16749	1.16472	1.15154	1.16031	1.12711	1.1539	1.15478	1.16453	1.15961	1.1529	1.15476	1.1663	1.14839
3037.36	64.8742	1.16815	1.16467	1.1551	1.16037	1.16881	1.15402	1.16427	1.16666	1.16416	1.15185	1.15763	1.12928	1.1563	1.15386	1.16471	1.15765	1.1511	1.15584	1.1665	1.14385
3039.05	64.903	1.16492	1.16118	1.15466	1.16013	1.16622	1.15218	1.16446	1.16783	1.16626	1.15344	1.15904	1.13053	1.15643	1.15419	1.16484	1.15975	1.15126	1.15653	1.16901	1.14753
3040.7	64.9317	1.1651	1.16101	1.15571	1.1636	1.16624	1.15389	1.16294	1.16613	1.16413	1.15347	1.16159	1.13029	1.15574	1.15853	1.16461	1.16097	1.15351	1.15566	1.16686	1.14714
3042.44	64.9605	1.1664	1.1663	1.15371	1.16165	1.16544	1.14771	1.16428	1.17094	1.16624	1.15197	1.16315	1.12714	1.15739	1.16101	1.16223	1.15574	1.15451	1.15472	1.16345	1.14635
3044.16	64.9892	1.16518	1.16639	1.15111	1.1611	1.16793	1.14871	1.15917	1.17071	1.16493	1.15171	1.15945	1.12632	1.15755	1.1563	1.16471	1.15677	1.15405	1.15728	1.16621	1.14336
3045.9	65.018	1.16884	1.16108	1.15422	1.16321	1.16534	1.15585	1.16603	1.16795	1.16515	1.15329	1.16152	1.12773	1.16014	1.15419	1.16427	1.15897	1.15534	1.15253	1.16345	1.145
3047.6	65.0467	1.17046	1.16427	1.15406	1.16132	1.16557	1.1563	1.16552	1.16858	1.16727	1.14911	1.16221	1.12661	1.1624	1.15914	1.16309	1.16153	1.15272	1.15794	1.16886	1.14368
3049.39	65.0755	1.1663	1.16159	1.14961	1.16021	1.16614	1.15309	1.1659	1.16888	1.16535	1.14884	1.16073	1.12918	1.16028	1.15779	1.16321	1.15921	1.14996	1.1603	1.1668	1.14314
3051.12	65.1042	1.16655	1.15952	1.1492	1.16302	1.1658	1.15524	1.16125	1.16653	1.16397	1.1495	1.16165	1.13089	1.15732	1.15767	1.16374	1.16145	1.15057	1.15536	1.16569	1.14697
3052.88	65.133	1.16426	1.16047	1.15153	1.16136	1.16634	1.15815	1.16625	1.16612	1.1671	1.15183	1.16167	1.12646	1.15501	1.1531	1.16527	1.15929	1.151	1.15498	1.16604	1.14424
3054.62	65.1617	1.16503	1.16244	1.15279	1.16106	1.16814	1.1536	1.16827	1.16633	1.16452	1.1536	1.16763	1.12929	1.15718	1.15653	1.16402	1.15872	1.15022	1.15578	1.16274	1.14374
3056.32	65.1904	1.16822	1.16243	1.14979	1.16087	1.16514	1.15262	1.16849	1.16465	1.16285	1.15437	1.16491	1.13025	1.1578	1.15815	1.16243	1.15666	1.15461	1.15276	1.16347	1.14493
3057.95	65.2192	1.16885	1.16199	1.15036	1.16436	1.16479	1.15361	1.16758	1.16214	1.16299	1.1529	1.16046	1.13417	1.15803	1.15938	1.16031	1.15721	1.15078	1.15667	1.1652	1.14515
3059.68	65.2479	1.16867	1.16283	1.15191	1.1621	1.16435	1.15164	1.16872	1.16602	1.16648	1.15191	1.16001	1.13249	1.1582	1.15603	1.1618	1.1558	1.15226	1.15637	1.16189	1.14401
3061.4	65.2767	1.16602	1.16071	1.15128	1.16184	1.16545	1.15448	1.16758	1.16944	1.16517	1.15018	1.16246	1.12813	1.1566	1.15702	1.16208	1.15665	1.15379	1.15513	1.164	1.14719
3063.17	65.3054	1.16526	1.16093	1.14744	1.15957	1.16599	1.15108	1.16753	1.16671	1.16947	1.15528	1.16285	1.12804	1.1619	1.15246	1.16291	1.1573	1.15974	1.1547	1.16616	1.14401
3064.94	65.3342	1.16378	1.16278	1.15477	1.15845	1.16489	1.14826	1.16538	1.16387	1.16502	1.15105	1.16465	1.12882	1.16242	1.15625	1.16241	1.15649	1.15401	1.16011	1.16762	1.14565
3066.69	65.3629	1.16726	1.16142	1.14787	1.16506	1.16416	1.15115	1.16192	1.16351	1.16314	1.15188	1.16426	1.12571	1.15907	1.15575	1.15744	1.15626	1.15299	1.15789	1.16851	1.14698
3068.42	65.3917	1.16734	1.16526	1.15209	1.1604	1.16318	1.14495	1.16502	1.16384	1.16507	1.15027	1.16006	1.13282	1.15521	1.15917	1.16155	1.16205	1.15005	1.15283	1.16406	1.14495
3070.17	65.4204	1.16489	1.16128	1.15156	1.15798	1.16619	1.15478	1.16383	1.17053	1.16222	1.15286	1.16176	1.12623	1.15852	1.15622	1.16372	1.16039	1.15101	1.15778	1.16369	1.14566
3071.88	65.4492	1.16447	1.16203	1.15178	1.15627	1.16267	1.15541	1.16384	1.16605	1.16271	1.15424	1.16064	1.13071	1.1552	1.15798	1.16281	1.15759	1.15197	1.15556	1.1671	1.1434
3073.61	65.4779	1.16685	1.16115	1.15111	1.15984	1.16584	1.14892	1.16235	1.16788	1.16626	1.15096	1.16227	1.13126	1.15513	1.15437	1.1642	1.15904	1.15117	1.1563	1.16751	1.1457
3075.29	65.5066	1.16754	1.15978	1.1492	1.16302	1.16411	1.15143	1.16225	1.16373	1.16041	1.1507	1.15984	1.12386	1.15341	1.15718	1.16321	1.15611	1.15244	1.15684	1.16746	1.14499
3077.04	65.5354	1.16661	1.16425	1.15161	1.159	1.1668	1.15472	1.16143	1.16546	1.15824	1.15184	1.15856	1.12981	1.16003	1.15944	1.16182	1.15809	1.15231	1.15464	1.16402	1.14712
3078.77	65.5641	1.16441	1.162	1.1506	1.15981	1.1658	1.15261	1.16426	1.16089	1.16494	1.14863	1.16247	1.12913	1.15304	1.15405	1.16527	1.15773	1.15245	1.15802	1.16577	1.14486
3080.51	65.5929	1.16767	1.16155	1.1545	1.16029	1.16203	1.15117	1.16347	1.1664	1.16605	1.15043	1.16311	1.12681	1.15642	1.15291	1.16365	1.16071	1.1529	1.15759	1.16691	1.14578
3082.18	65.6216	1.16779	1.1614	1.15392	1.1627	1.16598	1.15098	1.16285	1.16433	1.16305	1.15218	1.15996	1.134	1.15542	1.15438	1.1593	1.15921	1.15141	1.15602	1.16534	1.14223
3083.86	65.6504	1.16412	1.16713	1.14749	1.16222	1.1676	1.14858	1.16278	1.16502	1.16185	1.15228	1.15785	1.13018	1.15625	1.15686	1.16143	1.15837	1.15213	1.15437	1.16608	1.14171
3085.51	65.6791	1.1643	1.16694	1.14893	1.15868	1.16443	1.14956	1.16206	1.16447	1.16123	1.15094	1.16334	1.13323	1.15723	1.15733	1.16001	1.15337	1.1537	1.15825	1.16902	1.14512
3087.24	65.7079	1.16595	1.16206	1.15449	1.15836	1.16296	1.15357	1.16486	1.16375	1.16375	1.15106	1.16079	1.13143	1.1536	1.15667	1.1624	1.15583	1.15506	1.15461	1.1675	1.14534
3088.97	65.7366	1.16518	1.16331	1.15403	1.15855	1.16217	1.15186	1.16631	1.1645	1.16415	1.14922	1.16323	1.1323	1.15689	1.15916	1.16706	1.15819	1.15042	1.15617	1.16948	1.14204
3090.77	65.7654	1.16761	1.16041	1.15104	1.16009	1.16582	1.15153	1.16217	1.16701	1.16318	1.15092	1.1597	1.13268	1.15591	1.15843	1.16319	1.1564	1.1521	1.15602	1.1641	1.14404
3092.54	65.7941	1.16463	1.16305	1.1507	1.16262	1.16726	1.15031	1.16327	1.16675	1.16327	1.14602	1.15911	1.12721	1.15966	1.1565	1.15792	1.15648	1.15411	1.15373	1.16709	1.1423
3094.32	65.8229	1.16595	1.16223	1.14885	1.15749	1.16692	1.14863	1.16241	1.16729	1.1591	1.15274	1.16128	1.12482	1.15506	1.15843	1.16046	1.15904	1.15235	1.15348	1.16585	1.14383
3096.05	65.8516	1.16413	1.16195	1.15057	1.15707	1.16696	1.15096	1.16335	1.16627	1.16009	1.15112	1.16371	1.12767	1.15334	1.15911	1.163	1.15873	1.15676	1.15596	1.16552	1.14667
3097.79	65.8803	1.16572	1.16516	1.14597	1.16337	1.15978	1.15391	1.16402	1.16122	1.16222	1.14921	1.16676	1.12926	1.15257	1.15638	1.16178	1.16032	1.15573	1.1564	1.16379	1.14576
3099.46	65.9091	1.167	1.1607	1.14883	1.16052	1.16288	1.15561	1.16411	1.16481	1.16262	1.15001	1.16165	1.12832	1.15593	1.15547	1.16093	1.16248	1.15082	1.15279	1.16018	1.13998
3101.17	65.9378	1.16372	1.16456	1.1529	1.16099	1.16178	1.15384	1.16235	1.16648	1.16256	1.14993	1.16179	1.12775	1.15776	1.1545	1.16118	1.15973	1.15102	1.1523	1.16593	1.14267
3102.85	65.9666	1.16437	1.16257	1.15098	1.15794	1.16393	1.15102	1.16167	1.16569	1.16361	1.15147	1.15932	1.12651	1.15599	1.1573	1.16081	1.15667	1.15527	1.15622	1.16564	1.14175
3104.58	65.9953	1.16423	1.1573	1.14859	1.15776	1.16523	1.15011	1.16486	1.16919	1.16286	1.15233	1.15882	1.12834	1.15431	1.15946	1.16265	1.15664	1.15126	1.1554	1.16366	1.14214
3106.28	66.0241	1.1623	1.15835	1.14813	1.16007	1.16736	1.14914	1.16464	1.17095	1.16752	1.15081	1.15934	1.12911	1.15285	1.15762	1.16227	1.15668	1.14906	1.15667	1.1644	1.14368
3108.01	66.0528	1.16357	1.16201	1.14869	1.16258	1.16693	1.151	1.16573	1.16699	1.16591	1.15098	1.15912	1.1307	1.15323	1.15423	1.16163	1.15699	1.15088	1.1583	1.16552	1.14511
3109.74	66.0816	1.1634	1.15974	1.15052	1.16049	1.16659	1.15091	1.16839	1.16429	1.1644	1.15123	1.16153	1.12876	1.15257	1.15477	1.16028	1.15541	1.15037	1.15459	1.16227	1.13694
3111.49	66.1103	1.16357	1.15853	1.15168	1.16004	1.16651	1.15262	1.16932	1.16623	1.16189	1.14901	1.16167	1.12967	1.15339	1.15287	1.15914	1.15522	1.15133	1.15607	1.1621	1.14042
3113.28	66.1391	1.16428	1.16014	1.15142	1.16021	1.16712	1.15495	1.16461	1.16649	1.16211	1.14756	1.15977	1.12707	1.15463	1.15378	1.16032	1.15518	1.15364	1.1595	1.16418	1.14635
3114.97	66.1678	1.16708	1.16218	1.15019	1.15849	1.16798	1.15349	1.16	1.16419	1.16479	1.15038	1.16151	1.12719	1.15621	1.15649	1.15968	1.15505	1.15345	1.15958	1.16394	1.14709
3116.63	66.1966	1.16623	1.16335	1.14865	1.15889	1.16601	1.15145	1.16255	1.1635	1.16391	1.14962	1.16019	1.12907	1.15472	1.15513	1.15787	1.15854	1.15054	1.1581	1.16274	1.14187
3118.33	66.2253	1.16459	1.16421	1.14872	1.1602	1.16474	1.14993	1.16328	1.164	1.16319	1.14899	1.15922	1.12778	1.15551	1.15322	1.15835	1.15693	1.15091	1.15948	1.16057	1.14263
3120.04	66.254	1.16447	1.16152	1.15017	1.15845	1.16634	1.1508	1.16185	1.16446	1.16402	1.14853	1.15929	1.12752	1.15675	1.15674	1.16095	1.15624	1.1544	1.15776	1.16345	1.14444
3121.73	66.2828	1.16395	1.15885	1.1502	1.1583	1.16593	1.15238	1.16189	1.1642	1.16266	1.14951	1.15739	1.12737	1.15505	1.16	1.16187	1.15704	1.15277	1.15573	1.16561	1.14551
3123.5	66.3115	1.16534	1.16136	1.14867	1.16119	1.16382	1.15059	1.16128	1.16309	1.16261	1.1508	1.15772	1.12813	1.15256	1.15876	1.15978	1.15587	1.14842	1.15661	1.16267	1.14553
3125.26	66.3403	1.16877	1.16154	1.14862	1.16112	1.16462	1.15011	1.16183	1.16285	1.1651	1.14653	1.16143	1.12794	1.15054	1.15525	1.16049	1.15759	1.15062	1.15374	1.16473	1.14592
3127.08	66.369	1.16451	1.16067	1.14977	1.1627	1.16589	1.14937	1.16168	1.16352	1.16398	1.14781	1.16323	1.12607	1.15465	1.15441	1.163	1.1571	1.15244	1.15405	1.16423	1.14457
3128.9	66.3978	1.16456	1.1619	1.15227	1.16064	1.16629	1.14621	1.16064	1.16567	1.16251	1.14844	1.16217	1.12559	1.15223	1.15745	1.16241	1.15748	1.15157	1.15329	1.16336	1.14552
3130.58	66.4265	1.16233	1.16393	1.15285	1.15978	1.16373	1.14846	1.16047	1.1666	1.16223	1.14849	1.1615	1.12492	1.15226	1.15524	1.16091	1.15863	1.1506	1.15324	1.16429	1.14488
3132.23	66.4553	1.16157	1.16267	1.14984	1.15926	1.16174	1.15098	1.16273	1.16395	1.16246	1.14675	1.16152	1.12879	1.1557	1.15388	1.15914	1.15731	1.15029	1.15168	1.16383	1.14213
3133.89	66.484	1.16365	1.16095	1.15001	1.15986	1.16419	1.1493	1.16474	1.1624	1.16001	1.14651	1.16245	1.13214	1.15501	1.1529	1.15999	1.1539	1.14887	1.14936	1.16378	1.13988
3135.52	66.5128	1.16195	1.16226	1.15187	1.16155	1.16626	1.14766	1.16451	1.16591	1.1606	1.15024	1.16003	1.12916	1.15619	1.15499	1.16164	1.15386	1.14852	1.15615	1.16646	1.14728
3137.23	66.5415	1.16487	1.16162	1.15007	1.16196	1.16392	1.15077	1.16195	1.16908	1.16313	1.14786	1.15951	1.12603	1.15144	1.15813	1.16038	1.15533	1.15286	1.15603	1.17135	1.14701
3138.94	66.5702	1.16258	1.15947	1.15089	1.16425	1.16239	1.1505	1.16569	1.16318	1.16009	1.15074	1.16176	1.13085	1.15283	1.15717	1.15958	1.15788	1.1489	1.15798	1.16442	1.14189
3140.74	66.599	1.16513	1.15988	1.14973	1.1591	1.16669	1.15143	1.15932	1.16356	1.16397	1.14993	1.16177	1.12694	1.15172	1.15537	1.15795	1.15302	1.14816	1.15861	1.16285	1.14316
3142.53	66.6277	1.16213	1.15887	1.15061	1.15991	1.16792	1.15027	1.16134	1.16443	1.16526	1.14975	1.16026	1.12695	1.14968	1.15406	1.15836	1.15916	1.15087	1.15481	1.16534	1.14813
3144.28	66.6565	1.16687	1.16145	1.15057	1.15972	1.16347	1.15165	1.16201	1.16504	1.16245	1.14967	1.1626	1.12597	1.14919	1.15513	1.15964	1.16018	1.15364	1.15501	1.16457	1.15026
3145.99	66.6852	1.16865	1.1622	1.14733	1.16118	1.1611	1.1556	1.15967	1.16565	1.16358	1.14951	1.16548	1.12626	1.15314	1.15795	1.15906	1.15697	1.15086	1.1561	1.16266	1.14469
3147.68	66.714	1.16591	1.16123	1.15035	1.16297	1.16175	1.15266	1.16416	1.16502	1.15874	1.15028	1.16526	1.13138	1.15638	1.15134	1.16259	1.16018	1.14995	1.15563	1.16633	1.14285
3149.33	66.7427	1.16444	1.15894	1.15045	1.1613	1.16105	1.14892	1.1595	1.16464	1.15336	1.14993	1.15717	1.1313	1.15496	1.15458	1.15991	1.15628	1.14888	1.15542	1.1663	1.14343
3151.06	66.7715	1.16357	1.15992	1.14747	1.15824	1.16315	1.15228	1.16323	1.16314	1.15944	1.15324	1.15699	1.12525	1.15831	1.15241	1.15999	1.15332	1.15022	1.15547	1.16396	1.14658
3152.76	66.8002	1.16457	1.16192	1.14483	1.16061	1.16151	1.1513	1.15958	1.16581	1.16091	1.15053	1.1586	1.12686	1.15599	1.15823	1.15756	1.15346	1.15034	1.15401	1.16516	1.14538
3154.51	66.829	1.1658	1.16186	1.14994	1.15902	1.16191	1.1545	1.16316	1.16518	1.16226	1.15308	1.1614	1.12264	1.15441	1.15956	1.15775	1.15586	1.15326	1.15358	1.1654	1.14436
3156.23	66.8577	1.16423	1.1617	1.14574	1.15821	1.16463	1.15059	1.16597	1.16534	1.16153	1.1506	1.16211	1.1275	1.15332	1.15444	1.16147	1.15782	1.15148	1.1579	1.16333	1.14465
3157.98	66.8865	1.16358	1.15984	1.14805	1.16218	1.16416	1.14862	1.16491	1.16811	1.16064	1.14668	1.15969	1.12208	1.15704	1.15299	1.16041	1.15841	1.15282	1.15612	1.16516	1.14237
3159.71	66.9152	1.16424	1.16091	1.14791	1.16185	1.16454	1.15177	1.16521	1.15748	1.16293	1.15021	1.1589	1.12802	1.15794	1.15952	1.15465	1.15679	1.15069	1.15399	1.16507	1.14437
3161.45	66.9439	1.16402	1.16083	1.14839	1.16005	1.16629	1.15102	1.16315	1.16238	1.16028	1.15083	1.16015	1.12649	1.15568	1.15885	1.16211	1.15801	1.15189	1.1531	1.16646	1.14272
3163.18	66.9727	1.1636	1.15994	1.15127	1.16032	1.16758	1.14973	1.16021	1.16483	1.15997	1.14874	1.15784	1.12985	1.15624	1.15275	1.15956	1.15378	1.15151	1.15457	1.1672	1.14489
3164.94	67.0014	1.16365	1.16001	1.14655	1.16074	1.1652	1.1476	1.1634	1.1663	1.15976	1.149	1.1616	1.12927	1.15083	1.15107	1.15931	1.15769	1.15059	1.15295	1.16348	1.151
3166.67	67.0302	1.16294	1.16053	1.14663	1.15955	1.16814	1.14884	1.1666	1.16243	1.16187	1.14626	1.16243	1.12937	1.15203	1.15568	1.16279	1.15553	1.14576	1.15579	1.16433	1.14468
3168.38	67.0589	1.16505	1.15944	1.14942	1.15896	1.16329	1.15235	1.16356	1.16422	1.16189	1.14907	1.16261	1.12851	1.15525	1.154	1.16078	1.15512	1.15084	1.15541	1.16558	1.14416
3170.05	67.0877	1.163	1.15855	1.1481	1.15869	1.16222	1.1538	1.16733	1.16592	1.1652	1.14721	1.15706	1.12602	1.15476	1.1559	1.15645	1.15765	1.15147	1.15574	1.16588	1.1456
3171.79	67.1164	1.16667	1.16307	1.14574	1.15879	1.16362	1.15297	1.16178	1.16331	1.15957	1.15324	1.16311	1.12464	1.15597	1.15601	1.15841	1.15656	1.14979	1.15551	1.1618	1.1426
3173.56	67.1452	1.16419	1.16272	1.14789	1.16019	1.16235	1.15075	1.16554	1.15989	1.15969	1.14587	1.15951	1.12792	1.14909	1.15193	1.15988	1.15324	1.14966	1.1546	1.16473	1.1432
3175.32	67.1739	1.1627	1.16138	1.15221	1.15834	1.1617	1.15666	1.16387	1.16737	1.15996	1.14565	1.15803	1.12777	1.15362	1.15601	1.15828	1.15367	1.15028	1.15345	1.16326	1.14205
3176.95	67.2027	1.16091	1.15976	1.14813	1.15792	1.16174	1.15082	1.16436	1.16483	1.16337	1.14648	1.16037	1.12392	1.15493	1.15406	1.15683	1.1578	1.15033	1.15236	1.1646	1.14572
3178.65	67.2314	1.16576	1.16216	1.1464	1.1577	1.16252	1.1505	1.16071	1.16769	1.16007	1.14741	1.16339	1.12812	1.1559	1.15436	1.15779	1.15568	1.14918	1.15122	1.16656	1.14483
3180.39	67.2602	1.16573	1.16039	1.1491	1.15861	1.16174	1.14747	1.1644	1.16646	1.16373	1.14854	1.15728	1.12583	1.1567	1.15435	1.16015	1.15938	1.14621	1.15495	1.16187	1.14216
3182.11	67.2889	1.16172	1.1626	1.14787	1.16101	1.16193	1.15186	1.15863	1.16155	1.16201	1.14953	1.16485	1.12527	1.15898	1.15616	1.15824	1.15269	1.14886	1.15636	1.16162	1.1447
3183.76	67.3176	1.16093	1.16089	1.1489	1.15774	1.16328	1.15064	1.16128	1.16381	1.16365	1.14846	1.16323	1.13025	1.15984	1.15793	1.15213	1.15742	1.14988	1.15379	1.16366	1.14433
3185.55	67.3464	1.16173	1.16103	1.14804	1.15915	1.16454	1.15169	1.16176	1.16278	1.16069	1.14753	1.1592	1.12702	1.15453	1.15427	1.1623	1.15878	1.14972	1.1543	1.16493	1.14413
3187.36	67.3751	1.16418	1.15972	1.14868	1.1597	1.16166	1.15024	1.16425	1.16388	1.16014	1.14614	1.15944	1.12388	1.14944	1.15614	1.15669	1.15494	1.15096	1.15794	1.16558	1.14375
3189.13	67.4039	1.1616	1.15971	1.14984	1.15908	1.16139	1.14969	1.16468	1.16811	1.16209	1.14465	1.15482	1.12591	1.15225	1.1564	1.16023	1.15889	1.14961	1.15679	1.16446	1.14389
3190.82	67.4326	1.16236	1.16021	1.14797	1.16104	1.16124	1.15355	1.1643	1.16354	1.16162	1.14781	1.15979	1.12505	1.15272	1.15419	1.15916	1.1564	1.14803	1.15812	1.16089	1.14445
3192.54	67.4614	1.16251	1.15924	1.14901	1.15892	1.16437	1.14996	1.16364	1.16837	1.16546	1.14701	1.15864	1.12959	1.15473	1.15304	1.16139	1.15562	1.14995	1.15456	1.1611	1.14596
3194.22	67.4901	1.16323	1.16107	1.15031	1.16197	1.16405	1.15043	1.16141	1.16416	1.16086	1.15007	1.15998	1.12308	1.15764	1.15339	1.16158	1.15429	1.14899	1.15432	1.16364	1.1417
3195.96	67.5189	1.16598	1.16096	1.15012	1.15858	1.16548	1.15677	1.16388	1.16444	1.16048	1.14768	1.15676	1.12796	1.15368	1.1528	1.1569	1.15586	1.15025	1.15281	1.16223	1.14288
3197.66	67.5476	1.16605	1.16243	1.15047	1.15938	1.16204	1.15241	1.16086	1.166	1.16245	1.14921	1.16087	1.1275	1.15421	1.15378	1.15876	1.15947	1.15178	1.1552	1.1627	1.14945
3199.37	67.5764	1.16336	1.16021	1.14991	1.16011	1.16124	1.15269	1.16198	1.16767	1.16119	1.14849	1.16494	1.12632	1.15811	1.15811	1.15667	1.15777	1.14932	1.1543	1.16479	1.14431
3201	67.6051	1.16324	1.15849	1.14958	1.15867	1.15885	1.1523	1.16211	1.16535	1.15924	1.14806	1.16289	1.12627	1.15404	1.15495	1.15877	1.15666	1.15067	1.15861	1.16278	1.14486
3202.68	67.6338	1.16536	1.15842	1.14947	1.16026	1.16479	1.15233	1.15986	1.16864	1.16011	1.14649	1.1598	1.12397	1.15268	1.15303	1.15871	1.15545	1.14947	1.15363	1.16481	1.14228
3204.47	67.6626	1.16517	1.15936	1.1507	1.16142	1.16323	1.15147	1.15845	1.16592	1.16235	1.14682	1.15807	1.12441	1.15211	1.15153	1.15831	1.1578	1.1479	1.14979	1.16805	1.14391
3206.26	67.6913	1.16602	1.16067	1.14731	1.16076	1.16198	1.15146	1.16119	1.16738	1.15924	1.1485	1.16404	1.13022	1.1514	1.15485	1.16004	1.15825	1.14815	1.15312	1.16417	1.14312
3207.98	67.7201	1.16452	1.15973	1.14845	1.15885	1.16226	1.152	1.16159	1.16865	1.15881	1.14713	1.15978	1.12742	1.15429	1.15551	1.15572	1.15584	1.14737	1.15571	1.16141	1.14306
3209.71	67.7488	1.16262	1.16177	1.14705	1.16182	1.16434	1.15375	1.16024	1.16522	1.161	1.14862	1.15778	1.12455	1.15319	1.1569	1.15516	1.1559	1.14857	1.15389	1.16022	1.14247
3211.34	67.7776	1.16192	1.15902	1.15067	1.1599	1.16286	1.15227	1.16121	1.16532	1.16044	1.14748	1.15966	1.12313	1.15088	1.15677	1.1549	1.15854	1.14865	1.15232	1.16575	1.14279
3213.02	67.8063	1.16392	1.15657	1.1481	1.1596	1.15921	1.15293	1.16337	1.16416	1.16177	1.14681	1.15892	1.12379	1.15342	1.15685	1.15383	1.15763	1.15012	1.15419	1.16418	1.14248
3214.85	67.8351	1.16608	1.15635	1.15009	1.15821	1.16019	1.14932	1.16397	1.16431	1.16302	1.14828	1.15732	1.12669	1.15759	1.15763	1.15825	1.15252	1.15059	1.15074	1.16265	1.14432
3216.69	67.8638	1.16312	1.15515	1.14813	1.1577	1.16418	1.15069	1.1627	1.16413	1.16067	1.14774	1.15457	1.12331	1.15442	1.15516	1.16076	1.15489	1.14946	1.1525	1.16066	1.14408
3218.38	67.8926	1.16112	1.15772	1.1487	1.15679	1.16138	1.15094	1.16209	1.16548	1.1589	1.14588	1.15697	1.1248	1.15753	1.15658	1.15882	1.15694	1.14578	1.1479	1.16228	1.14387
3220.08	67.9213	1.1607	1.15693	1.15213	1.15571	1.16102	1.14844	1.16307	1.16462	1.16125	1.14613	1.15668	1.12722	1.15804	1.15457	1.15848	1.15442	1.14726	1.15052	1.16191	1.14537
3221.7	67.9501	1.16086	1.15836	1.15061	1.1569	1.1609	1.14993	1.16364	1.16524	1.16083	1.14868	1.15746	1.12842	1.15365	1.1545	1.16098	1.15482	1.14792	1.15513	1.16395	1.14633
3223.36	67.9788	1.16141	1.16324	1.15045	1.15875	1.15962	1.15132	1.16427	1.16716	1.16064	1.14996	1.15802	1.12815	1.15106	1.15293	1.16113	1.15542	1.14964	1.15783	1.16168	1.14561
3225.19	68.0075	1.16293	1.16271	1.1496	1.16016	1.16097	1.15131	1.16471	1.1658	1.16377	1.14764	1.15734	1.12753	1.15043	1.15218	1.15806	1.15341	1.15026	1.157	1.16531	1.14117
3227.02	68.0363	1.16549	1.1614	1.14962	1.16038	1.1608	1.15285	1.16224	1.1648	1.16407	1.1483	1.15793	1.12585	1.15177	1.15385	1.15599	1.15447	1.1495	1.15584	1.16772	1.14084
3228.7	68.065	1.16496	1.15895	1.14959	1.15871	1.16103	1.15274	1.16474	1.16419	1.16157	1.14772	1.15596	1.12775	1.15482	1.15336	1.15886	1.157	1.14784	1.15269	1.16313	1.14058
3230.4	68.0938	1.16276	1.15824	1.14883	1.15831	1.16225	1.1505	1.1611	1.16652	1.15956	1.14889	1.15846	1.12831	1.15289	1.15316	1.1583	1.15495	1.1485	1.15215	1.16473	1.14226
3232.05	68.1225	1.16479	1.15688	1.14847	1.16006	1.1629	1.14808	1.15632	1.16784	1.16028	1.14879	1.16192	1.12474	1.15155	1.15057	1.15733	1.15667	1.14833	1.15197	1.16588	1.1445
3233.68	68.1513	1.16814	1.15454	1.14829	1.15982	1.16272	1.14751	1.15954	1.16598	1.16014	1.14745	1.16078	1.12336	1.15739	1.14941	1.15825	1.15624	1.14891	1.15281	1.16388	1.14443
3235.47	68.18	1.16324	1.16065	1.14766	1.15684	1.16191	1.14999	1.16118	1.16519	1.15984	1.1489	1.15928	1.12515	1.15879	1.15124	1.1572	1.15249	1.14979	1.15438	1.16262	1.14403
3237.22	68.2088	1.16228	1.16073	1.14657	1.15816	1.16348	1.15008	1.1588	1.16426	1.16141	1.14981	1.15825	1.12675	1.15352	1.15111	1.15548	1.15274	1.14689	1.15489	1.16551	1.14015
3238.98	68.2375	1.16386	1.15856	1.14881	1.15984	1.16244	1.14851	1.1612	1.16442	1.15935	1.14943	1.15625	1.12527	1.15444	1.15002	1.15666	1.153	1.14671	1.15294	1.16349	1.13704
3240.72	68.2663	1.16155	1.16029	1.15071	1.15928	1.15992	1.15064	1.16083	1.16574	1.15926	1.14738	1.15633	1.12149	1.15206	1.15033	1.15932	1.15701	1.14816	1.15	1.16108	1.14087
3242.47	68.295	1.16249	1.16016	1.1478	1.15793	1.16194	1.14919	1.15952	1.16461	1.1593	1.1492	1.15894	1.12433	1.15145	1.15299	1.15826	1.15559	1.14682	1.15026	1.15899	1.14448
3244.17	68.3238	1.16379	1.16005	1.14581	1.15737	1.16226	1.14858	1.1629	1.16334	1.15827	1.15066	1.15979	1.12864	1.15146	1.15695	1.15867	1.15485	1.1469	1.15168	1.16151	1.14622
3245.9	68.3525	1.16378	1.15673	1.14846	1.15844	1.16207	1.15071	1.16203	1.16378	1.16057	1.14971	1.15852	1.1256	1.15381	1.15628	1.15883	1.15448	1.1477	1.15297	1.16217	1.14619
3247.57	68.3812	1.16425	1.1536	1.14854	1.1575	1.16188	1.15108	1.1623	1.16671	1.16084	1.14927	1.15608	1.12276	1.15468	1.15336	1.15693	1.15218	1.14719	1.15317	1.16192	1.14365
3249.36	68.41	1.16422	1.15974	1.14844	1.15885	1.16094	1.1472	1.16238	1.16466	1.16052	1.14915	1.15485	1.12579	1.15147	1.15806	1.1575	1.15403	1.14887	1.15461	1.16012	1.14842
3251.14	68.4387	1.16494	1.16013	1.14936	1.16005	1.16191	1.14841	1.1616	1.16485	1.15956	1.14558	1.16074	1.12637	1.15082	1.15829	1.15751	1.15584	1.14643	1.15298	1.16236	1.14188
3252.85	68.4675	1.16228	1.15728	1.14639	1.15896	1.16195	1.14843	1.16084	1.16277	1.15808	1.14502	1.15724	1.12756	1.15136	1.15444	1.15946	1.15332	1.14464	1.15151	1.16372	1.1424
3254.53	68.4962	1.16184	1.15849	1.14753	1.16036	1.15978	1.14717	1.15833	1.16385	1.15944	1.14851	1.15466	1.12765	1.15443	1.15227	1.15942	1.15538	1.14733	1.15269	1.16078	1.14329
3256.2	68.525	1.16339	1.1606	1.14915	1.1574	1.16184	1.15133	1.16014	1.16351	1.16138	1.14794	1.15645	1.12506	1.15505	1.15322	1.16126	1.15589	1.14829	1.14804	1.1611	1.14344
3257.82	68.5537	1.16112	1.15734	1.14974	1.15839	1.16172	1.15275	1.16059	1.16095	1.15859	1.15077	1.15783	1.12593	1.15027	1.15438	1.15491	1.15252	1.14873	1.15073	1.16235	1.14062
3259.56	68.5825	1.1573	1.15705	1.14845	1.15817	1.16108	1.15083	1.16238	1.15992	1.16098	1.14658	1.15946	1.12846	1.1566	1.15539	1.15657	1.15334	1.14542	1.15242	1.16189	1.14213
3261.34	68.6112	1.15985	1.15586	1.14405	1.15607	1.16189	1.1531	1.16517	1.16186	1.1646	1.15005	1.16028	1.12525	1.15452	1.15182	1.15902	1.15173	1.14485	1.15613	1.16312	1.14316
3263.07	68.64	1.15709	1.15945	1.14883	1.16013	1.16016	1.1489	1.1571	1.16322	1.16093	1.14659	1.16092	1.12188	1.14839	1.14822	1.1566	1.15729	1.14724	1.15787	1.16035	1.14508
3264.75	68.6687	1.15636	1.16193	1.14792	1.15641	1.15877	1.14238	1.16188	1.16595	1.16004	1.14818	1.15922	1.12245	1.14977	1.15452	1.15879	1.15384	1.14686	1.15275	1.16279	1.14627
3266.46	68.6974	1.16128	1.15846	1.1417	1.15847	1.16348	1.14813	1.15918	1.16201	1.16112	1.14688	1.15805	1.12064	1.14966	1.16034	1.15999	1.15599	1.1454	1.15149	1.16339	1.1447
3268.14	68.7262	1.16242	1.155	1.1471	1.15811	1.16259	1.15035	1.16379	1.1634	1.16225	1.14537	1.15973	1.12132	1.15444	1.15554	1.1562	1.15468	1.14578	1.15263	1.15788	1.14375
3269.93	68.7549	1.16266	1.1569	1.14897	1.15798	1.16434	1.14975	1.16081	1.16598	1.15833	1.14644	1.15473	1.1261	1.15383	1.15511	1.15678	1.15305	1.14527	1.15312	1.16397	1.141
3271.74	68.7837	1.16323	1.15503	1.14745	1.157	1.16144	1.14974	1.15736	1.16127	1.15726	1.1482	1.16088	1.1231	1.15442	1.1535	1.15804	1.1499	1.14674	1.14685	1.16104	1.14459
3273.49	68.8124	1.16126	1.15801	1.14757	1.16112	1.16326	1.14797	1.16128	1.15969	1.157	1.14855	1.15495	1.12398	1.15242	1.15493	1.15665	1.15032	1.14509	1.14792	1.15841	1.1432
3275.16	68.8412	1.16085	1.15785	1.14863	1.16138	1.16262	1.14504	1.16527	1.16751	1.15688	1.14638	1.15935	1.12741	1.15297	1.15194	1.15563	1.15563	1.14681	1.15182	1.15972	1.13845
3276.86	68.8699	1.1617	1.16169	1.1461	1.15638	1.15791	1.14789	1.15954	1.16245	1.15397	1.14687	1.15793	1.12147	1.15641	1.15015	1.15616	1.15637	1.15069	1.15563	1.15935	1.14134
3278.61	68.8987	1.16395	1.15794	1.147	1.15668	1.15821	1.14612	1.16347	1.16686	1.15883	1.14324	1.15813	1.12645	1.1487	1.15382	1.1601	1.15217	1.14772	1.15219	1.16327	1.14012
3280.33	68.9274	1.16182	1.16007	1.14919	1.15631	1.16164	1.15228	1.16377	1.16128	1.15908	1.15121	1.15516	1.12336	1.15163	1.15161	1.15882	1.15377	1.14616	1.15232	1.16453	1.14057
3282.02	68.9562	1.16297	1.16085	1.1499	1.15973	1.16269	1.14891	1.16414	1.16808	1.1576	1.1454	1.16138	1.12395	1.15752	1.15419	1.15596	1.15853	1.14769	1.15067	1.16171	1.14483
3283.78	68.9849	1.16309	1.15489	1.14805	1.15516	1.15998	1.15111	1.15919	1.15896	1.15693	1.14292	1.15894	1.1259	1.15324	1.15442	1.15838	1.1547	1.14854	1.15084	1.16337	1.14456
3285.52	69.0137	1.16333	1.15493	1.14717	1.15703	1.15998	1.15012	1.16278	1.16351	1.15724	1.14852	1.15944	1.12222	1.15232	1.14997	1.15552	1.15401	1.14765	1.15496	1.16175	1.14408
3287.27	69.0424	1.16366	1.15756	1.14309	1.15585	1.16376	1.14913	1.16373	1.1578	1.16123	1.14367	1.15587	1.11898	1.15263	1.15163	1.15404	1.15151	1.1431	1.15371	1.16075	1.14219
3289.01	69.0711	1.16478	1.15799	1.14353	1.15906	1.16524	1.15151	1.16303	1.16397	1.15982	1.14511	1.15955	1.12632	1.15198	1.1526	1.15512	1.15598	1.1475	1.15361	1.1585	1.14086
3290.73	69.0999	1.16418	1.16189	1.14889	1.15862	1.15916	1.15169	1.15393	1.16204	1.15807	1.14496	1.15636	1.12609	1.15212	1.15439	1.1573	1.1586	1.14794	1.15279	1.16246	1.14082
3292.39	69.1286	1.16474	1.15988	1.1522	1.15886	1.16331	1.1511	1.15622	1.15948	1.15516	1.14644	1.15519	1.12678	1.1504	1.15078	1.15662	1.15289	1.14771	1.15296	1.16478	1.13935
3294.1	69.1574	1.15986	1.15805	1.14613	1.15625	1.15919	1.1505	1.16418	1.16437	1.16052	1.14533	1.16041	1.12282	1.15505	1.15397	1.15749	1.15281	1.14688	1.14766	1.16036	1.14342
3295.78	69.1861	1.16005	1.16011	1.14674	1.15459	1.16172	1.14909	1.15879	1.16109	1.1583	1.14371	1.1591	1.12567	1.15165	1.15011	1.15507	1.15381	1.1456	1.15609	1.16211	1.14087
3297.49	69.2149	1.16097	1.15791	1.14401	1.15952	1.16114	1.15101	1.16275	1.15899	1.15902	1.14804	1.15898	1.12771	1.15136	1.15288	1.15655	1.15709	1.14917	1.15384	1.16298	1.14153
3299.2	69.2436	1.15993	1.15896	1.14609	1.1582	1.1619	1.15074	1.16454	1.16168	1.1587	1.1498	1.15829	1.12476	1.14862	1.15529	1.1513	1.15531	1.14535	1.15337	1.15959	1.14321
3300.95	69.2724	1.16011	1.15668	1.14861	1.15271	1.15831	1.14896	1.15678	1.16251	1.15854	1.14895	1.15804	1.12273	1.14918	1.15533	1.15124	1.15562	1.14701	1.15264	1.16171	1.14119
3302.7	69.3011	1.16177	1.15755	1.14781	1.15478	1.15693	1.14969	1.15806	1.16271	1.16041	1.14483	1.15637	1.12378	1.14735	1.15588	1.15944	1.15079	1.14462	1.15585	1.15889	1.13881
3304.49	69.3299	1.1597	1.15502	1.14991	1.15454	1.15939	1.149	1.1606	1.16337	1.16355	1.14476	1.15711	1.12554	1.15726	1.14998	1.1565	1.15143	1.14687	1.15117	1.15923	1.13988
3306.22	69.3586	1.16135	1.15532	1.14626	1.15545	1.1579	1.14646	1.16312	1.16201	1.15892	1.14394	1.16001	1.1228	1.14978	1.1552	1.15492	1.1588	1.14752	1.15354	1.16426	1.14269
3307.95	69.3874	1.16402	1.15761	1.14807	1.15334	1.15794	1.15273	1.16363	1.15877	1.15773	1.14233	1.15952	1.12144	1.14746	1.15307	1.15801	1.15439	1.14887	1.15436	1.16245	1.1406
3309.61	69.4161	1.1605	1.15913	1.14774	1.15685	1.15916	1.15128	1.16059	1.16121	1.15904	1.14322	1.15704	1.12115	1.15287	1.15422	1.15787	1.15447	1.14528	1.15045	1.16252	1.14074
3311.3	69.4448	1.16298	1.15831	1.15019	1.15895	1.15808	1.15095	1.15832	1.16846	1.15731	1.14602	1.15919	1.12285	1.155	1.15373	1.1584	1.15343	1.14346	1.15164	1.164	1.14311
3312.99	69.4736	1.16156	1.1579	1.14919	1.15758	1.15515	1.14754	1.15943	1.16347	1.15788	1.14573	1.15721	1.12419	1.15419	1.15132	1.1606	1.15354	1.14818	1.15253	1.15759	1.14263
3314.73	69.5023	1.16215	1.15535	1.14951	1.16053	1.15508	1.14813	1.15905	1.16378	1.15902	1.14321	1.1576	1.12612	1.15108	1.1495	1.15807	1.15127	1.14931	1.15108	1.15986	1.14133
3316.54	69.5311	1.16261	1.15641	1.14754	1.15656	1.1583	1.14864	1.16179	1.15957	1.15616	1.14825	1.161	1.12583	1.14477	1.15252	1.15523	1.15202	1.14546	1.1504	1.16148	1.13929
3318.33	69.5598	1.16502	1.16102	1.14566	1.1575	1.16235	1.1516	1.15572	1.15727	1.15776	1.14957	1.15396	1.12516	1.1477	1.14969	1.15643	1.15056	1.14598	1.15038	1.16015	1.13995
3320.01	69.5886	1.16424	1.1624	1.14601	1.15817	1.16168	1.15009	1.1568	1.15731	1.15897	1.1479	1.15191	1.1249	1.15119	1.15117	1.15723	1.14932	1.14391	1.15176	1.15996	1.14176
3321.75	69.6173	1.1602	1.15405	1.14536	1.1565	1.1598	1.14806	1.16424	1.15984	1.16034	1.14659	1.15549	1.12381	1.14874	1.15211	1.15611	1.15459	1.14631	1.15038	1.16239	1.14268
3323.48	69.6461	1.16188	1.15483	1.14693	1.15607	1.15864	1.14579	1.1598	1.16207	1.15701	1.14582	1.1586	1.12289	1.15406	1.15438	1.1597	1.15732	1.14694	1.15021	1.1542	1.13943
3325.2	69.6748	1.16273	1.15951	1.1526	1.15431	1.15993	1.14945	1.15742	1.16286	1.15276	1.14658	1.15916	1.12024	1.15204	1.15398	1.15657	1.15495	1.14382	1.15087	1.15703	1.14019
3326.82	69.7036	1.16111	1.15777	1.14977	1.15422	1.15869	1.14832	1.16134	1.16325	1.15296	1.14631	1.15518	1.12155	1.15207	1.15186	1.15736	1.15364	1.14339	1.15531	1.16159	1.13788
3328.46	69.7323	1.15657	1.15621	1.14693	1.15417	1.15825	1.14939	1.16217	1.16193	1.1551	1.1456	1.15476	1.12247	1.15453	1.15403	1.1568	1.15025	1.14511	1.15297	1.16243	1.13844
3330.21	69.761	1.15934	1.15714	1.14677	1.15623	1.15719	1.15185	1.15879	1.16343	1.15555	1.14501	1.15648	1.12382	1.15146	1.15217	1.15645	1.1493	1.14534	1.14785	1.16266	1.13986
3331.99	69.7898	1.16164	1.15593	1.14448	1.15816	1.15744	1.15033	1.15929	1.16149	1.15567	1.14365	1.15745	1.12306	1.14833	1.14729	1.15513	1.15135	1.14606	1.14594	1.1635	1.14229
3333.71	69.8185	1.16095	1.15684	1.14084	1.15642	1.15789	1.14852	1.16024	1.15958	1.15958	1.14459	1.15377	1.12235	1.15176	1.14919	1.15316	1.155	1.14551	1.14921	1.15866	1.13934
3335.45	69.8473	1.16126	1.15636	1.14315	1.15461	1.16178	1.14878	1.15788	1.16167	1.15925	1.14299	1.15285	1.12158	1.15253	1.15036	1.1538	1.15475	1.14574	1.15033	1.15767	1.14049
3337.17	69.876	1.15936	1.15528	1.14603	1.15486	1.16071	1.1505	1.15828	1.16061	1.15656	1.14315	1.15509	1.11972	1.15215	1.15137	1.1556	1.15368	1.14634	1.15187	1.15601	1.1443
3338.88	69.9048	1.16057	1.15624	1.14685	1.1553	1.15704	1.14856	1.15875	1.16013	1.15505	1.14551	1.15539	1.11912	1.15021	1.15307	1.15804	1.15613	1.1476	1.15315	1.15828	1.14358
3340.62	69.9335	1.16158	1.1575	1.14548	1.15591	1.15786	1.14704	1.15912	1.16102	1.15502	1.14758	1.15791	1.12062	1.14765	1.15057	1.15811	1.15774	1.14796	1.1534	1.1622	1.14114
3342.35	69.9623	1.15934	1.15732	1.1416	1.15526	1.15964	1.14778	1.16037	1.16052	1.15716	1.14599	1.15549	1.12017	1.14874	1.15015	1.15561	1.15452	1.14549	1.15025	1.15921	1.14137
3344.1	69.991	1.16136	1.15749	1.14261	1.15435	1.16011	1.14806	1.15874	1.15874	1.15601	1.14113	1.15031	1.11652	1.14949	1.15208	1.15593	1.15134	1.1451	1.14786	1.16019	1.1416
3345.86	70.0198	1.16135	1.1581	1.1455	1.15499	1.15745	1.14783	1.1606	1.15904	1.15527	1.14161	1.15201	1.11652	1.15056	1.14998	1.15721	1.15294	1.1434	1.14884	1.1626	1.13889
3347.51	70.0485	1.15879	1.15789	1.14611	1.1547	1.15635	1.14391	1.16158	1.16035	1.15555	1.14308	1.15365	1.12038	1.15111	1.15007	1.156	1.15322	1.14314	1.14671	1.16096	1.13834
3349.11	70.0773	1.15921	1.15847	1.14688	1.1547	1.15775	1.14319	1.15777	1.15989	1.1559	1.14359	1.15321	1.12472	1.1494	1.15144	1.15629	1.15286	1.14644	1.14896	1.16149	1.13946
3350.82	70.106	1.16094	1.15472	1.14593	1.15592	1.16095	1.14687	1.15628	1.16068	1.15848	1.14349	1.15408	1.12331	1.14945	1.15065	1.15749	1.15346	1.14718	1.15284	1.16174	1.14038
3352.52	70.1347	1.16308	1.15483	1.14429	1.1548	1.15892	1.14652	1.15651	1.1595	1.15855	1.1453	1.15721	1.11649	1.15335	1.1514	1.15301	1.14947	1.14522	1.14636	1.16441	1.14155
3354.36	70.1635	1.15951	1.1559	1.14398	1.1529	1.15799	1.14895	1.15783	1.15992	1.15888	1.1458	1.15837	1.1169	1.15309	1.14978	1.15682	1.1507	1.14386	1.14713	1.16131	1.14421
3356.17	70.1922	1.16238	1.15416	1.14418	1.15274	1.15551	1.14737	1.15718	1.1596	1.15899	1.14465	1.15634	1.11871	1.15146	1.1497	1.156	1.153	1.14329	1.1479	1.16213	1.14452
3357.92	70.221	1.16162	1.15442	1.14533	1.15396	1.15497	1.14633	1.15809	1.16232	1.15876	1.14124	1.15445	1.11842	1.15013	1.15015	1.15539	1.15386	1.14422	1.14506	1.16326	1.14355
3359.65	70.2497	1.16068	1.1554	1.14634	1.15478	1.15555	1.14798	1.16169	1.16189	1.1552	1.14017	1.1537	1.11794	1.14965	1.14959	1.15363	1.15427	1.14579	1.15087	1.16079	1.1417
3361.42	70.2785	1.1609	1.15899	1.14706	1.15248	1.15686	1.14613	1.16095	1.15947	1.15528	1.13974	1.15644	1.11689	1.15081	1.15154	1.15169	1.15102	1.14429	1.15024	1.16256	1.14503
3363.14	70.3072	1.16304	1.15552	1.14763	1.15614	1.15726	1.14556	1.15722	1.16065	1.15441	1.13929	1.15869	1.11637	1.15262	1.15133	1.15327	1.15118	1.14396	1.15191	1.16153	1.14284
3364.82	70.336	1.1602	1.15885	1.14839	1.15707	1.15995	1.14882	1.16113	1.15945	1.15379	1.14144	1.15652	1.1196	1.1503	1.14673	1.15564	1.15153	1.14239	1.15288	1.15875	1.14305
3366.49	70.3647	1.15933	1.15776	1.14631	1.15285	1.15915	1.14866	1.15942	1.16092	1.15513	1.1421	1.1551	1.12246	1.15148	1.14965	1.15305	1.15609	1.14212	1.14938	1.15992	1.13743
3368.21	70.3935	1.16045	1.15467	1.14588	1.15623	1.15917	1.14918	1.15774	1.16409	1.15516	1.14107	1.15383	1.12048	1.15165	1.15132	1.15161	1.1511	1.14302	1.14792	1.15881	1.13745
3369.91	70.4222	1.16449	1.15489	1.14893	1.15919	1.1607	1.14712	1.15905	1.16096	1.15041	1.14524	1.1537	1.12117	1.15332	1.15083	1.15277	1.14826	1.14562	1.15056	1.1599	1.13977
3371.68	70.451	1.16062	1.15452	1.14411	1.14999	1.15653	1.1454	1.15697	1.1619	1.15686	1.14338	1.15402	1.11939	1.15405	1.15526	1.15518	1.14841	1.14086	1.15025	1.15936	1.13929
3373.42	70.4797	1.16187	1.15404	1.14913	1.1506	1.15823	1.14647	1.16305	1.15961	1.15777	1.14296	1.15164	1.11817	1.15136	1.14941	1.15474	1.14861	1.14269	1.15037	1.15955	1.1411
3375.1	70.5084	1.16168	1.15282	1.14757	1.15284	1.15472	1.14872	1.15799	1.15832	1.15543	1.14426	1.15073	1.11788	1.14716	1.15475	1.15243	1.15265	1.14259	1.14963	1.16175	1.14158
3376.72	70.5372	1.16249	1.15679	1.14926	1.15164	1.15866	1.15274	1.15982	1.15665	1.15635	1.14444	1.15734	1.12381	1.15265	1.1533	1.15647	1.15225	1.13988	1.14815	1.15842	1.14039
3378.48	70.5659	1.15662	1.15586	1.14244	1.15651	1.15415	1.14976	1.15779	1.15862	1.15247	1.14488	1.15678	1.12259	1.14953	1.15178	1.15597	1.14913	1.1423	1.14764	1.1606	1.1417
3380.26	70.5947	1.15954	1.15728	1.14436	1.15558	1.15673	1.14823	1.1574	1.16464	1.14974	1.14299	1.15326	1.12181	1.15261	1.15063	1.14821	1.15301	1.13998	1.15052	1.15942	1.13832
3382.06	70.6234	1.15697	1.15939	1.1428	1.15575	1.15665	1.14445	1.15708	1.16491	1.15582	1.14147	1.15211	1.12052	1.14814	1.15112	1.14772	1.15203	1.14058	1.14811	1.16114	1.13951
3383.83	70.6522	1.15873	1.15476	1.1405	1.15462	1.16254	1.14073	1.15931	1.1597	1.15794	1.14319	1.15199	1.11899	1.15022	1.14956	1.15222	1.15037	1.14532	1.14865	1.15921	1.13723
3385.53	70.6809	1.15938	1.15461	1.14397	1.1554	1.16061	1.1464	1.16153	1.15557	1.15799	1.14252	1.15045	1.1161	1.15124	1.14575	1.15255	1.15643	1.14417	1.15022	1.16204	1.1383
3387.14	70.7097	1.15974	1.15233	1.14502	1.15373	1.16038	1.14731	1.15983	1.16052	1.15423	1.14139	1.15462	1.11986	1.14946	1.14742	1.15171	1.1503	1.14302	1.14859	1.15765	1.13711
3388.87	70.7384	1.16035	1.15343	1.13928	1.15316	1.1539	1.14826	1.15748	1.15853	1.15124	1.14318	1.15362	1.12155	1.14855	1.14485	1.15122	1.15132	1.14057	1.14772	1.15398	1.1377
3390.61	70.7672	1.15719	1.15147	1.14099	1.15451	1.15463	1.14591	1.16229	1.16189	1.14615	1.14263	1.15267	1.12321	1.15215	1.14864	1.15366	1.14806	1.13975	1.15045	1.15661	1.14074
3392.39	70.7959	1.15936	1.15167	1.14141	1.1524	1.15386	1.14641	1.15529	1.1573	1.15417	1.1413	1.15491	1.12238	1.15183	1.14808	1.15232	1.1491	1.14103	1.14472	1.15792	1.13851
3394.16	70.8246	1.16142	1.15108	1.14408	1.15032	1.1555	1.14441	1.1567	1.16171	1.15565	1.13923	1.15275	1.11863	1.14723	1.14885	1.15279	1.15184	1.14027	1.14664	1.15799	1.13905
3395.9	70.8534	1.16014	1.15137	1.1438	1.15547	1.15827	1.14699	1.15937	1.15871	1.15278	1.14182	1.1534	1.11703	1.15055	1.15219	1.15319	1.15114	1.1407	1.14656	1.15978	1.14238
3397.58	70.8821	1.15983	1.15606	1.14512	1.15524	1.15399	1.15022	1.15629	1.16395	1.15464	1.14509	1.15189	1.12122	1.14724	1.14877	1.15371	1.15162	1.14288	1.14894	1.15737	1.14114
3399.28	70.9109	1.16098	1.15308	1.14268	1.15294	1.15945	1.14525	1.15482	1.15749	1.15389	1.1414	1.15369	1.12089	1.15386	1.15171	1.14857	1.14958	1.14244	1.1483	1.15881	1.1397
3400.95	70.9396	1.15811	1.15214	1.14093	1.1548	1.16067	1.14301	1.15748	1.15899	1.15308	1.13727	1.14835	1.11862	1.14957	1.15225	1.15269	1.14726	1.14004	1.15163	1.15621	1.1392
3402.65	70.9684	1.15754	1.15527	1.14307	1.15381	1.15562	1.14805	1.15472	1.1585	1.15487	1.13815	1.15199	1.11442	1.15227	1.14911	1.15351	1.14659	1.14272	1.14895	1.15433	1.13999
3404.33	70.9971	1.16023	1.1567	1.14371	1.15233	1.15619	1.14956	1.15336	1.16068	1.15488	1.14127	1.15312	1.11469	1.14812	1.15195	1.14977	1.14809	1.14066	1.1479	1.15608	1.13853
3406.09	71.0259	1.16023	1.15354	1.14279	1.15563	1.15413	1.15143	1.15971	1.16347	1.15394	1.13993	1.15009	1.11706	1.14508	1.14964	1.15279	1.15075	1.14202	1.14374	1.15583	1.14038
3407.86	71.0546	1.15943	1.15332	1.14273	1.15162	1.15309	1.14575	1.15796	1.1612	1.15308	1.14477	1.1535	1.12024	1.15126	1.15208	1.15225	1.15169	1.13749	1.14956	1.16074	1.14036
3409.61	71.0834	1.15647	1.15617	1.14129	1.1533	1.15484	1.14861	1.15716	1.15518	1.15347	1.1418	1.1528	1.12194	1.14924	1.15024	1.15026	1.15062	1.13853	1.14705	1.1597	1.14178
3411.32	71.1121	1.15988	1.15302	1.14233	1.15478	1.15498	1.14973	1.15858	1.1612	1.155	1.14273	1.159	1.12193	1.14976	1.14225	1.14869	1.15001	1.14488	1.14723	1.16191	1.14426
3413.04	71.1409	1.16174	1.15377	1.14525	1.1498	1.1533	1.14361	1.1594	1.16051	1.15457	1.14104	1.15332	1.11883	1.14941	1.14757	1.15326	1.15357	1.14201	1.1499	1.16099	1.13888
3414.69	71.1696	1.16073	1.15455	1.14384	1.15004	1.15359	1.1453	1.16306	1.16145	1.14739	1.14118	1.15119	1.12012	1.15059	1.15144	1.15662	1.15014	1.14019	1.14628	1.16016	1.13907
3416.38	71.1983	1.15582	1.15274	1.14593	1.15141	1.15089	1.14726	1.15954	1.16319	1.15257	1.14095	1.15574	1.11909	1.14947	1.14996	1.15274	1.14931	1.1402	1.14392	1.1567	1.14049
3418.12	71.2271	1.15846	1.15376	1.14439	1.15337	1.15288	1.14459	1.1562	1.15654	1.15467	1.1399	1.15487	1.12068	1.15089	1.14607	1.15591	1.15014	1.1426	1.1489	1.15785	1.13812
3419.89	71.2558	1.15849	1.15185	1.14294	1.15503	1.15237	1.14574	1.15391	1.15589	1.15379	1.14031	1.15194	1.11792	1.14527	1.14703	1.15149	1.1504	1.14212	1.14868	1.15386	1.14115
3421.65	71.2846	1.15744	1.15374	1.14291	1.1512	1.15472	1.15004	1.15496	1.16115	1.151	1.13934	1.15352	1.11928	1.14745	1.15183	1.14991	1.14984	1.14204	1.14996	1.15705	1.13809
3423.36	71.3133	1.1568	1.14824	1.14019	1.15197	1.1504	1.14615	1.15617	1.16132	1.15303	1.13582	1.15415	1.11933	1.14793	1.1473	1.15123	1.14929	1.13825	1.15073	1.15632	1.13999
3425.04	71.3421	1.15761	1.15038	1.14096	1.14716	1.15092	1.14352	1.1549	1.16279	1.152	1.13975	1.1515	1.11971	1.15004	1.15303	1.15417	1.14977	1.1438	1.14708	1.15754	1.13431
3426.76	71.3708	1.15577	1.14916	1.14316	1.15297	1.15433	1.14312	1.15828	1.16092	1.15085	1.13883	1.15258	1.11551	1.14789	1.15066	1.15379	1.15102	1.1429	1.14755	1.15437	1.13724
3428.49	71.3996	1.15681	1.14978	1.1433	1.15178	1.15417	1.14412	1.1567	1.15885	1.1524	1.13997	1.15152	1.111	1.14969	1.15011	1.15176	1.15284	1.13696	1.14732	1.15792	1.13553
3430.26	71.4283	1.15807	1.15227	1.14178	1.15397	1.15564	1.145	1.1578	1.16649	1.15107	1.14096	1.15314	1.11324	1.14822	1.1517	1.14889	1.15008	1.1403	1.14726	1.15594	1.14105
3431.98	71.4571	1.15726	1.15112	1.14451	1.15259	1.15524	1.14391	1.15738	1.16312	1.14943	1.13752	1.15294	1.11923	1.14489	1.1507	1.15561	1.14895	1.13777	1.15119	1.1553	1.1418
3433.73	71.4858	1.16002	1.15455	1.14114	1.15198	1.14934	1.14187	1.15798	1.16019	1.15507	1.13728	1.14785	1.12026	1.1466	1.14581	1.15526	1.14658	1.13984	1.15069	1.15605	1.14018
3435.43	71.5146	1.1589	1.15356	1.14374	1.15122	1.15063	1.14407	1.15725	1.15783	1.15585	1.13967	1.15211	1.12207	1.14875	1.14692	1.15474	1.14739	1.14159	1.14356	1.1526	1.14149
3437.15	71.5433	1.15841	1.15195	1.14177	1.15262	1.14961	1.14717	1.15389	1.16114	1.15195	1.14016	1.15257	1.11847	1.14622	1.14849	1.15288	1.14476	1.14344	1.14546	1.15398	1.14073
3438.82	71.572	1.15813	1.15401	1.14339	1.15211	1.15255	1.14602	1.15456	1.16287	1.15137	1.13801	1.15238	1.11661	1.14723	1.14976	1.15329	1.14536	1.14247	1.14714	1.15893	1.13755
3440.5	71.6008	1.1545	1.15302	1.13848	1.15169	1.15289	1.14529	1.15584	1.16119	1.151	1.13543	1.1534	1.11705	1.15074	1.14818	1.15246	1.14639	1.142	1.1474	1.15565	1.13779
3442.23	71.6295	1.15539	1.15016	1.14022	1.15277	1.15174	1.1464	1.15707	1.15928	1.15114	1.13665	1.15416	1.11735	1.15193	1.14702	1.14917	1.14686	1.14103	1.14757	1.15556	1.13787
3444	71.6583	1.15533	1.15389	1.1415	1.15114	1.15144	1.1463	1.15728	1.15868	1.15342	1.13877	1.1515	1.11722	1.1529	1.14899	1.1474	1.14652	1.13953	1.14651	1.15944	1.1359
3445.77	71.687	1.15618	1.15172	1.14166	1.15031	1.15134	1.14805	1.15591	1.15435	1.15173	1.13668	1.14883	1.12059	1.14962	1.14708	1.14987	1.1504	1.13818	1.1475	1.159	1.13546
3447.56	71.7158	1.15708	1.15074	1.14082	1.14973	1.15021	1.14565	1.15724	1.15341	1.14883	1.13944	1.1521	1.11524	1.14649	1.14497	1.15295	1.14959	1.13931	1.14843	1.15766	1.139
3449.26	71.7445	1.15543	1.15313	1.14112	1.14748	1.14957	1.14316	1.15586	1.15398	1.15333	1.1392	1.15211	1.11269	1.14849	1.14918	1.1541	1.14845	1.13877	1.14518	1.15382	1.13861
3450.98	71.7733	1.15871	1.15157	1.142	1.14888	1.15207	1.14396	1.15426	1.15553	1.15582	1.13873	1.1534	1.1136	1.14807	1.14814	1.15343	1.15061	1.13996	1.14566	1.15243	1.13811
3452.65	71.802	1.15788	1.1508	1.14373	1.14974	1.15182	1.14655	1.1568	1.15735	1.15276	1.14084	1.15461	1.11109	1.14714	1.14401	1.15089	1.15012	1.14105	1.14398	1.15603	1.13795
3454.31	71.8308	1.15725	1.15229	1.14395	1.1498	1.15163	1.14746	1.15943	1.15659	1.15069	1.13879	1.15233	1.1131	1.1478	1.14422	1.14935	1.14612	1.13823	1.14147	1.15805	1.13588
3456.08	71.8595	1.15607	1.15311	1.142	1.14954	1.15274	1.1464	1.15894	1.15696	1.15148	1.13507	1.15215	1.11845	1.14899	1.14603	1.15021	1.14514	1.13725	1.14292	1.15752	1.13362
3457.83	71.8883	1.15313	1.1522	1.14172	1.14941	1.15152	1.1449	1.15681	1.16087	1.15362	1.13489	1.15317	1.11905	1.14782	1.14707	1.14959	1.14731	1.14019	1.14685	1.15804	1.13506
3459.57	71.917	1.15473	1.15137	1.14292	1.15107	1.15132	1.14383	1.15626	1.16331	1.15357	1.13597	1.14999	1.11791	1.14715	1.14778	1.14815	1.1475	1.14065	1.14909	1.15695	1.13642
3461.28	71.9457	1.15598	1.14983	1.14433	1.15083	1.15058	1.14544	1.15512	1.15999	1.15038	1.13634	1.14944	1.1178	1.15029	1.14979	1.1476	1.14858	1.13944	1.14832	1.15669	1.13939
3462.97	71.9745	1.15361	1.15075	1.14174	1.14955	1.14984	1.14592	1.15397	1.15589	1.14809	1.13503	1.15255	1.11554	1.15014	1.1509	1.14669	1.14902	1.14013	1.14612	1.15347	1.13931
3464.73	72.0032	1.15732	1.15312	1.13801	1.14884	1.15225	1.14539	1.15798	1.15832	1.14915	1.13499	1.14978	1.11364	1.14867	1.14984	1.14834	1.14978	1.13602	1.14557	1.15779	1.13792
3466.47	72.032	1.15511	1.15251	1.13924	1.15189	1.15313	1.14372	1.15597	1.16001	1.15226	1.1393	1.15121	1.1128	1.14623	1.14947	1.14976	1.14892	1.136	1.14401	1.16208	1.13507
3468.19	72.0607	1.15399	1.15181	1.14546	1.15306	1.15088	1.14101	1.15214	1.15825	1.1509	1.13872	1.15223	1.11306	1.14786	1.14835	1.14743	1.14291	1.13821	1.14586	1.15479	1.13589
3469.92	72.0895	1.15785	1.15277	1.1427	1.15044	1.1503	1.14055	1.15423	1.15885	1.14789	1.13697	1.15394	1.11102	1.14704	1.14754	1.14741	1.14249	1.13896	1.1442	1.15169	1.13737
3471.6	72.1182	1.15779	1.15231	1.14061	1.1502	1.1503	1.14137	1.15375	1.15523	1.15001	1.13598	1.1521	1.11305	1.14606	1.14829	1.14745	1.14505	1.13705	1.14325	1.15441	1.13819
3473.34	72.147	1.15417	1.14848	1.14121	1.14922	1.14921	1.1444	1.1528	1.15456	1.14945	1.13588	1.15171	1.11479	1.14274	1.14928	1.14676	1.14577	1.13443	1.14203	1.15024	1.13878
3475.06	72.1757	1.15499	1.15124	1.13898	1.14775	1.15337	1.1425	1.1526	1.15537	1.151	1.13755	1.15343	1.11477	1.14167	1.14642	1.14662	1.14526	1.13661	1.14414	1.15403	1.13463
3476.75	72.2045	1.15561	1.15041	1.14488	1.14869	1.14971	1.14376	1.15395	1.15867	1.15117	1.13708	1.15415	1.11626	1.14538	1.1469	1.14756	1.14709	1.13621	1.14778	1.15828	1.13502
3478.41	72.2332	1.15492	1.15035	1.14163	1.14821	1.15061	1.14279	1.15507	1.15754	1.15079	1.13774	1.14724	1.11785	1.14723	1.14545	1.14466	1.14584	1.13742	1.14618	1.15728	1.13761
3480.15	72.2619	1.15253	1.15224	1.13787	1.15019	1.14631	1.14598	1.15654	1.16014	1.14783	1.1346	1.15041	1.11239	1.1497	1.14445	1.14512	1.15029	1.13794	1.14616	1.15689	1.13863
3481.89	72.2907	1.15616	1.15152	1.13431	1.14874	1.14584	1.14706	1.15729	1.1583	1.15025	1.13514	1.15176	1.11455	1.15075	1.14711	1.14642	1.14454	1.13712	1.14776	1.15556	1.1398
3483.63	72.3194	1.15378	1.14648	1.14225	1.14956	1.15177	1.14076	1.15493	1.15336	1.14626	1.13903	1.14939	1.11313	1.14682	1.14195	1.14533	1.14738	1.13594	1.14676	1.15673	1.13617
3485.35	72.3482	1.15188	1.14682	1.14031	1.14894	1.15084	1.14448	1.15431	1.15485	1.14698	1.13638	1.14546	1.10995	1.14688	1.14608	1.1473	1.14408	1.13713	1.14553	1.1522	1.14177
3487.09	72.3769	1.15374	1.15213	1.14342	1.14755	1.15062	1.14139	1.15593	1.15739	1.14881	1.13517	1.14892	1.11342	1.14632	1.14548	1.14568	1.14541	1.13679	1.14244	1.15522	1.13854
[truncated: 787 more rows]

## Sheet: Ratio (First Derivative)
	Capillary	1	2	3	4	5	6	7	8	9	10	11	12	13	14	15	16	17	18	19	20
	Sample ID	1 mg/ml ACT	1 mg/ml ACT	1 mg/ml ACT	1 mg/ml ACT	1 mg/ml ACT 1 mM AMP	1 mg/ml ACT 1 mM AMP	1 mg/ml ACT 1 mM AMP	1 mg/ml ACT 1 mM AMP	1 mg/ml ACT 1 mM ADP	1 mg/ml ACT 1 mM ADP	1 mg/ml ACT 1 mM ADP	1 mg/ml ACT 1 mM ADP	1 mg/ml ACT 1 mM ATP	1 mg/ml ACT 1 mM ATP	1 mg/ml ACT 1 mM ATP	1 mg/ml ACT 1 mM ATP	1 mg/ml ACT 1 mM AP4A	1 mg/ml ACT 1 mM AP4A	1 mg/ml ACT 1 mM AP4A	1 mg/ml ACT 1 mM AP4A
Time [s]	Temperature [°C]	First Derivative	First Derivative	First Derivative	First Derivative	First Derivative	First Derivative	First Derivative	First Derivative	First Derivative	First Derivative	First Derivative	First Derivative	First Derivative	First Derivative	First Derivative	First Derivative	First Derivative	First Derivative	First Derivative	First Derivative
4.09378	15	0.00119677	0.001096	0.00103302	0.00111126	0.000930362	0.000758098	0.000955109	0.00101003	0.00105698	0.00115448	0.00105073	0.000519322	0.000841323	0.000878927	0.0011477	0.00106392	0.00135991	0.000860399	0.000962414	0.000764386
19.297	15.0287	0.0011948	0.00109522	0.00103287	0.00110997	0.000931312	0.000757978	0.000955378	0.00100978	0.00105582	0.00115427	0.00104983	0.000519068	0.000841583	0.000878905	0.00114679	0.00106392	0.00135936	0.000859758	0.000962054	0.000764372
25.0801	15.0575	0.00119282	0.00109444	0.00103271	0.00110868	0.000932264	0.000757857	0.00095565	0.00100953	0.00105465	0.00115405	0.00104892	0.000518813	0.000841844	0.000878883	0.00114587	0.00106392	0.00135881	0.000859114	0.000961693	0.000764359
30.131	15.0862	0.00119083	0.00109365	0.00103256	0.00110738	0.000933216	0.000757736	0.000955923	0.00100928	0.00105349	0.00115383	0.00104801	0.000518557	0.000842106	0.000878861	0.00114495	0.00106391	0.00135825	0.000858467	0.00096133	0.000764345
34.5178	15.115	0.00118884	0.00109286	0.0010324	0.00110608	0.000934169	0.000757613	0.000956197	0.00100902	0.00105232	0.00115359	0.0010471	0.000518299	0.000842371	0.00087884	0.00114403	0.0010639	0.00135769	0.000857818	0.000960966	0.000764332
38.3274	15.1437	0.00118683	0.00109207	0.00103224	0.00110476	0.000935122	0.000757489	0.000956472	0.00100876	0.00105114	0.00115335	0.00104618	0.00051804	0.000842637	0.000878818	0.0011431	0.0010639	0.00135711	0.000857167	0.000960599	0.000764318
41.986	15.1725	0.00118482	0.00109127	0.00103208	0.00110344	0.000936077	0.000757364	0.000956749	0.00100851	0.00104997	0.00115311	0.00104526	0.000517779	0.000842905	0.000878797	0.00114217	0.00106389	0.00135652	0.000856512	0.000960231	0.000764304
45.3348	15.2012	0.00118279	0.00109047	0.00103192	0.00110212	0.000937032	0.000757237	0.000957028	0.00100824	0.00104879	0.00115285	0.00104433	0.000517517	0.000843174	0.000878777	0.00114123	0.00106388	0.00135592	0.000855855	0.00095986	0.000764291
48.476	15.23	0.00118076	0.00108967	0.00103175	0.00110078	0.000937988	0.00075711	0.000957308	0.00100798	0.0010476	0.00115259	0.00104341	0.000517254	0.000843446	0.000878756	0.00114028	0.00106387	0.00135532	0.000855196	0.000959488	0.000764277
51.4973	15.2587	0.00117872	0.00108887	0.00103159	0.00109944	0.000938945	0.000756981	0.00095759	0.00100772	0.00104641	0.00115232	0.00104247	0.000516988	0.000843719	0.000878736	0.00113933	0.00106385	0.0013547	0.000854533	0.000959113	0.000764264
54.1389	15.2875	0.00117667	0.00108806	0.00103142	0.0010981	0.000939902	0.000756852	0.000957873	0.00100745	0.00104522	0.00115204	0.00104154	0.000516722	0.000843994	0.000878716	0.00113838	0.00106384	0.00135407	0.000853868	0.000958737	0.00076425
56.912	15.3162	0.0011746	0.00108725	0.00103125	0.00109674	0.00094086	0.000756721	0.000958158	0.00100718	0.00104402	0.00115176	0.0010406	0.000516454	0.000844271	0.000878696	0.00113742	0.00106382	0.00135343	0.000853201	0.000958359	0.000764236
59.5298	15.345	0.00117253	0.00108644	0.00103108	0.00109538	0.000941818	0.000756588	0.000958444	0.00100691	0.00104282	0.00115146	0.00103966	0.000516184	0.00084455	0.000878677	0.00113646	0.0010638	0.00135278	0.00085253	0.000957978	0.000764223
62.0421	15.3737	0.00117045	0.00108562	0.00103091	0.00109401	0.000942777	0.000756455	0.000958732	0.00100664	0.00104162	0.00115116	0.00103871	0.000515912	0.000844831	0.000878658	0.00113549	0.00106378	0.00135212	0.000851857	0.000957596	0.000764209
64.3704	15.4024	0.00116837	0.0010848	0.00103073	0.00109263	0.000943736	0.00075632	0.000959021	0.00100636	0.00104041	0.00115085	0.00103776	0.00051564	0.000845113	0.000878639	0.00113451	0.00106376	0.00135145	0.000851181	0.000957212	0.000764196
66.7702	15.4312	0.00116627	0.00108398	0.00103056	0.00109125	0.000944695	0.000756184	0.000959313	0.00100608	0.0010392	0.00115054	0.00103681	0.000515365	0.000845398	0.00087862	0.00113353	0.00106374	0.00135077	0.000850503	0.000956825	0.000764182
69.0879	15.4599	0.00116416	0.00108316	0.00103038	0.00108986	0.000945655	0.000756046	0.000959605	0.0010058	0.00103798	0.00115021	0.00103585	0.000515089	0.000845684	0.000878602	0.00113255	0.00106371	0.00135008	0.000849822	0.000956436	0.000764169
71.2802	15.4887	0.00116204	0.00108233	0.0010302	0.00108846	0.000946615	0.000755908	0.000959899	0.00100552	0.00103677	0.00114988	0.00103489	0.000514811	0.000845973	0.000878585	0.00113156	0.00106369	0.00134937	0.000849138	0.000956046	0.000764155
73.4321	15.5174	0.00115992	0.0010815	0.00103002	0.00108705	0.000947574	0.000755768	0.000960195	0.00100524	0.00103554	0.00114953	0.00103393	0.000514532	0.000846263	0.000878567	0.00113056	0.00106366	0.00134865	0.000848452	0.000955653	0.000764142
75.5692	15.5462	0.00115778	0.00108067	0.00102983	0.00108564	0.000948534	0.000755626	0.000960493	0.00100495	0.00103432	0.00114918	0.00103296	0.000514251	0.000846556	0.00087855	0.00112956	0.00106363	0.00134792	0.000847763	0.000955258	0.000764128
77.7699	15.5749	0.00115563	0.00107983	0.00102965	0.00108422	0.000949494	0.000755483	0.000960792	0.00100466	0.00103309	0.00114882	0.00103199	0.000513968	0.00084685	0.000878533	0.00112855	0.00106359	0.00134718	0.000847071	0.000954861	0.000764115
79.8318	15.6037	0.00115348	0.001079	0.00102946	0.00108279	0.000950453	0.000755339	0.000961092	0.00100437	0.00103186	0.00114845	0.00103102	0.000513684	0.000847147	0.000878517	0.00112754	0.00106356	0.00134643	0.000846377	0.000954462	0.000764101
81.7717	15.6324	0.00115131	0.00107816	0.00102927	0.00108135	0.000951412	0.000755193	0.000961394	0.00100407	0.00103062	0.00114807	0.00103004	0.000513398	0.000847445	0.000878501	0.00112652	0.00106352	0.00134566	0.00084568	0.00095406	0.000764088
83.799	15.6612	0.00114914	0.00107731	0.00102907	0.00107991	0.000952371	0.000755046	0.000961698	0.00100378	0.00102938	0.00114768	0.00102906	0.000513111	0.000847746	0.000878486	0.0011255	0.00106348	0.00134489	0.00084498	0.000953657	0.000764074
85.7823	15.6899	0.00114696	0.00107647	0.00102888	0.00107846	0.000953329	0.000754898	0.000962004	0.00100348	0.00102814	0.00114728	0.00102807	0.000512822	0.000848048	0.000878471	0.00112447	0.00106344	0.0013441	0.000844279	0.000953251	0.000764061
87.7673	15.7186	0.00114477	0.00107562	0.00102868	0.001077	0.000954287	0.000754748	0.000962311	0.00100317	0.00102689	0.00114688	0.00102709	0.000512531	0.000848353	0.000878456	0.00112344	0.0010634	0.00134329	0.000843574	0.000952843	0.000764048
89.7239	15.7474	0.00114257	0.00107477	0.00102849	0.00107553	0.000955243	0.000754597	0.000962619	0.00100287	0.00102564	0.00114646	0.0010261	0.000512239	0.000848659	0.000878442	0.0011224	0.00106335	0.00134248	0.000842867	0.000952434	0.000764034
91.5384	15.7761	0.00114035	0.00107391	0.00102828	0.00107406	0.000956199	0.000754444	0.00096293	0.00100256	0.00102439	0.00114604	0.0010251	0.000511945	0.000848968	0.000878428	0.00112136	0.0010633	0.00134165	0.000842158	0.000952021	0.000764021
93.4037	15.8049	0.00113814	0.00107306	0.00102808	0.00107258	0.000957154	0.000754289	0.000963241	0.00100225	0.00102313	0.0011456	0.00102411	0.000511649	0.000849278	0.000878415	0.00112031	0.00106325	0.0013408	0.000841447	0.000951607	0.000764008
95.2195	15.8336	0.00113591	0.0010722	0.00102788	0.00107109	0.000958108	0.000754133	0.000963555	0.00100194	0.00102187	0.00114515	0.00102311	0.000511352	0.000849591	0.000878403	0.00111925	0.0010632	0.00133995	0.000840733	0.000951191	0.000763994
97.0802	15.8624	0.00113367	0.00107134	0.00102767	0.0010696	0.000959061	0.000753976	0.00096387	0.00100163	0.00102061	0.0011447	0.0010221	0.000511053	0.000849905	0.000878391	0.00111819	0.00106315	0.00133908	0.000840016	0.000950772	0.000763981
98.9511	15.8911	0.00113143	0.00107047	0.00102746	0.00106809	0.000960013	0.000753817	0.000964186	0.00100131	0.00101935	0.00114423	0.0010211	0.000510753	0.000850222	0.000878379	0.00111712	0.00106309	0.0013382	0.000839298	0.000950352	0.000763968
100.804	15.9199	0.00112917	0.00106961	0.00102725	0.00106658	0.000960963	0.000753657	0.000964504	0.00100099	0.00101808	0.00114376	0.00102009	0.00051045	0.000850541	0.000878368	0.00111605	0.00106303	0.0013373	0.000838577	0.000949929	0.000763955
102.618	15.9486	0.00112691	0.00106874	0.00102703	0.00106507	0.000961911	0.000753495	0.000964824	0.00100067	0.00101681	0.00114327	0.00101908	0.000510147	0.000850862	0.000878358	0.00111497	0.00106297	0.00133639	0.000837855	0.000949504	0.000763942
104.293	15.9774	0.00112464	0.00106787	0.00102682	0.00106354	0.000962858	0.000753331	0.000965145	0.00100034	0.00101554	0.00114278	0.00101806	0.000509841	0.000851184	0.000878348	0.00111389	0.0010629	0.00133547	0.00083713	0.000949077	0.000763929
106.091	16.0061	0.00112236	0.00106699	0.0010266	0.00106201	0.000963804	0.000753166	0.000965467	0.00100002	0.00101426	0.00114227	0.00101705	0.000509534	0.000851509	0.000878338	0.0011128	0.00106283	0.00133453	0.000836403	0.000948648	0.000763915
107.856	16.0349	0.00112007	0.00106612	0.00102638	0.00106047	0.000964747	0.000752999	0.000965792	0.000999686	0.00101298	0.00114176	0.00101603	0.000509226	0.000851836	0.00087833	0.00111171	0.00106276	0.00133357	0.000835674	0.000948216	0.000763903
109.568	16.0636	0.00111778	0.00106524	0.00102615	0.00105892	0.000965688	0.000752831	0.000966117	0.000999353	0.0010117	0.00114123	0.001015	0.000508916	0.000852165	0.000878322	0.00111061	0.00106269	0.00133261	0.000834943	0.000947783	0.00076389
111.331	16.0923	0.00111547	0.00106436	0.00102593	0.00105737	0.000966627	0.000752661	0.000966444	0.000999018	0.00101042	0.00114069	0.00101398	0.000508604	0.000852496	0.000878314	0.00110951	0.00106261	0.00133163	0.000834211	0.000947347	0.000763877
113.078	16.1211	0.00111316	0.00106348	0.0010257	0.00105581	0.000967564	0.00075249	0.000966773	0.00099868	0.00100914	0.00114015	0.00101295	0.000508291	0.000852828	0.000878308	0.0011084	0.00106253	0.00133063	0.000833476	0.000946909	0.000763864
114.854	16.1498	0.00111085	0.0010626	0.00102547	0.00105425	0.000968498	0.000752316	0.000967103	0.000998339	0.00100785	0.00113959	0.00101193	0.000507976	0.000853163	0.000878302	0.00110728	0.00106245	0.00132962	0.00083274	0.000946469	0.000763851
116.587	16.1786	0.00110852	0.00106171	0.00102524	0.00105267	0.000969429	0.000752142	0.000967434	0.000997995	0.00100656	0.00113902	0.00101089	0.00050766	0.0008535	0.000878296	0.00110616	0.00106237	0.0013286	0.000832002	0.000946028	0.000763838
118.327	16.2073	0.00110619	0.00106083	0.001025	0.00105109	0.000970358	0.000751965	0.000967767	0.000997649	0.00100527	0.00113844	0.00100986	0.000507342	0.000853838	0.000878292	0.00110503	0.00106228	0.00132756	0.000831263	0.000945584	0.000763826
120.048	16.2361	0.00110385	0.00105994	0.00102476	0.0010495	0.000971284	0.000751787	0.000968101	0.0009973	0.00100398	0.00113785	0.00100883	0.000507023	0.000854179	0.000878288	0.0011039	0.00106219	0.0013265	0.000830522	0.000945137	0.000763813
121.793	16.2648	0.0011015	0.00105905	0.00102452	0.00104791	0.000972207	0.000751608	0.000968436	0.000996948	0.00100269	0.00113725	0.00100779	0.000506702	0.000854522	0.000878285	0.00110276	0.0010621	0.00132543	0.00082978	0.000944689	0.000763801
123.503	16.2936	0.00109915	0.00105816	0.00102428	0.00104631	0.000973127	0.000751426	0.000968773	0.000996594	0.00100139	0.00113664	0.00100675	0.00050638	0.000854866	0.000878283	0.00110162	0.001062	0.00132435	0.000829036	0.000944239	0.000763788
125.231	16.3223	0.00109679	0.00105726	0.00102403	0.00104471	0.000974044	0.000751243	0.000969111	0.000996237	0.0010001	0.00113602	0.00100571	0.000506056	0.000855212	0.000878281	0.00110048	0.0010619	0.00132325	0.000828291	0.000943787	0.000763776
126.914	16.3511	0.00109442	0.00105637	0.00102378	0.00104309	0.000974957	0.000751059	0.00096945	0.000995877	0.0009988	0.00113539	0.00100467	0.000505731	0.000855561	0.00087828	0.00109932	0.0010618	0.00132213	0.000827545	0.000943333	0.000763764
128.646	16.3798	0.00109205	0.00105547	0.00102353	0.00104148	0.000975867	0.000750872	0.000969791	0.000995514	0.000997501	0.00113475	0.00100363	0.000505404	0.000855911	0.00087828	0.00109817	0.00106169	0.001321	0.000826798	0.000942876	0.000763751
130.362	16.4086	0.00108967	0.00105457	0.00102328	0.00103985	0.000976772	0.000750684	0.000970132	0.000995148	0.000996202	0.00113409	0.00100259	0.000505076	0.000856262	0.000878281	0.001097	0.00106158	0.00131986	0.00082605	0.000942418	0.000763739
132.126	16.4373	0.00108729	0.00105368	0.00102302	0.00103822	0.000977674	0.000750494	0.000970475	0.00099478	0.000994902	0.00113343	0.00100154	0.000504747	0.000856616	0.000878283	0.00109583	0.00106147	0.0013187	0.000825301	0.000941958	0.000763727
133.903	16.466	0.0010849	0.00105278	0.00102276	0.00103658	0.000978572	0.000750303	0.00097082	0.000994409	0.0009936	0.00113276	0.0010005	0.000504416	0.000856972	0.000878286	0.00109466	0.00106135	0.00131752	0.00082455	0.000941496	0.000763715
135.638	16.4948	0.00108251	0.00105188	0.0010225	0.00103494	0.000979466	0.00075011	0.000971165	0.000994035	0.000992298	0.00113207	0.000999449	0.000504084	0.000857329	0.00087829	0.00109348	0.00106123	0.00131633	0.0008238	0.000941032	0.000763703
137.276	16.5235	0.00108011	0.00105097	0.00102224	0.00103329	0.000980356	0.000749915	0.000971511	0.000993659	0.000990996	0.00113138	0.000998401	0.000503751	0.000857688	0.000878294	0.0010923	0.00106111	0.00131513	0.000823048	0.000940565	0.000763692
138.938	16.5523	0.00107771	0.00105007	0.00102197	0.00103164	0.000981241	0.000749719	0.000971859	0.000993279	0.000989693	0.00113067	0.000997353	0.000503416	0.000858049	0.0008783	0.00109111	0.00106098	0.0013139	0.000822296	0.000940097	0.00076368
140.559	16.581	0.0010753	0.00104917	0.0010217	0.00102998	0.000982122	0.00074952	0.000972207	0.000992897	0.00098839	0.00112995	0.000996305	0.00050308	0.000858411	0.000878307	0.00108992	0.00106085	0.00131267	0.000821544	0.000939627	0.000763668
142.26	16.6098	0.00107288	0.00104826	0.00102143	0.00102832	0.000982997	0.000749321	0.000972556	0.000992513	0.000987087	0.00112923	0.000995256	0.000502743	0.000858775	0.000878314	0.00108872	0.00106072	0.00131142	0.000820791	0.000939156	0.000763657
144.045	16.6385	0.00107047	0.00104736	0.00102116	0.00102665	0.000983869	0.000749119	0.000972907	0.000992125	0.000985784	0.00112849	0.000994207	0.000502404	0.000859141	0.000878323	0.00108752	0.00106058	0.00131015	0.000820038	0.000938682	0.000763645
145.829	16.6673	0.00106805	0.00104645	0.00102088	0.00102498	0.000984735	0.000748916	0.000973258	0.000991735	0.000984481	0.00112775	0.000993158	0.000502065	0.000859508	0.000878332	0.00108631	0.00106044	0.00130887	0.000819284	0.000938206	0.000763634
147.506	16.696	0.00106563	0.00104555	0.0010206	0.0010233	0.000985596	0.000748711	0.00097361	0.000991342	0.000983179	0.00112699	0.000992109	0.000501724	0.000859877	0.000878343	0.0010851	0.00106029	0.00130757	0.000818531	0.000937729	0.000763622
149.211	16.7248	0.0010632	0.00104464	0.00102031	0.00102162	0.000986451	0.000748504	0.000973963	0.000990946	0.000981877	0.00112622	0.000991061	0.000501382	0.000860247	0.000878355	0.00108388	0.00106014	0.00130625	0.000817778	0.00093725	0.000763611
150.961	16.7535	0.00106077	0.00104373	0.00102003	0.00101993	0.000987302	0.000748296	0.000974317	0.000990547	0.000980575	0.00112545	0.000990012	0.000501039	0.000860618	0.000878368	0.00108266	0.00105999	0.00130493	0.000817025	0.000936769	0.0007636
152.732	16.7822	0.00105834	0.00104283	0.00101974	0.00101824	0.000988147	0.000748086	0.000974672	0.000990146	0.000979274	0.00112466	0.000988964	0.000500695	0.000860991	0.000878382	0.00108144	0.00105983	0.00130358	0.000816272	0.000936286	0.000763589
154.456	16.811	0.0010559	0.00104192	0.00101945	0.00101654	0.000988986	0.000747874	0.000975027	0.000989742	0.000977974	0.00112386	0.000987917	0.00050035	0.000861366	0.000878397	0.0010802	0.00105967	0.00130223	0.000815519	0.000935802	0.000763578
156.193	16.8397	0.00105347	0.00104101	0.00101915	0.00101484	0.00098982	0.000747661	0.000975383	0.000989336	0.000976675	0.00112306	0.000986871	0.000500004	0.000861742	0.000878413	0.00107897	0.00105951	0.00130085	0.000814767	0.000935316	0.000763568
157.956	16.8685	0.00105103	0.0010401	0.00101886	0.00101314	0.000990648	0.000747446	0.000975739	0.000988926	0.000975376	0.00112225	0.000985826	0.000499657	0.000862119	0.000878431	0.00107773	0.00105934	0.00129947	0.000814016	0.000934828	0.000763557
159.74	16.8972	0.00104859	0.0010392	0.00101856	0.00101143	0.000991471	0.000747229	0.000976097	0.000988515	0.000974079	0.00112142	0.000984781	0.000499309	0.000862497	0.000878449	0.00107649	0.00105917	0.00129807	0.000813266	0.000934339	0.000763546
161.417	16.926	0.00104615	0.00103829	0.00101825	0.00100972	0.000992287	0.000747011	0.000976454	0.0009881	0.000972784	0.00112059	0.000983739	0.000498961	0.000862876	0.000878469	0.00107524	0.00105899	0.00129665	0.000812516	0.000933848	0.000763536
163.016	16.9547	0.00104371	0.00103738	0.00101795	0.00100801	0.000993098	0.000746792	0.000976812	0.000987684	0.00097149	0.00111976	0.000982697	0.000498611	0.000863256	0.00087849	0.00107399	0.00105881	0.00129522	0.000811767	0.000933355	0.000763525
164.805	16.9835	0.00104127	0.00103647	0.00101764	0.00100629	0.000993902	0.00074657	0.00097717	0.000987264	0.000970197	0.00111891	0.000981657	0.000498261	0.000863638	0.000878513	0.00107273	0.00105863	0.00129378	0.00081102	0.000932861	0.000763515
166.612	17.0122	0.00103883	0.00103557	0.00101733	0.00100458	0.000994701	0.000746348	0.000977529	0.000986842	0.000968906	0.00111806	0.000980619	0.00049791	0.00086402	0.000878536	0.00107147	0.00105844	0.00129233	0.000810273	0.000932366	0.000763505
168.32	17.041	0.00103639	0.00103466	0.00101702	0.00100285	0.000995494	0.000746123	0.000977888	0.000986418	0.000967617	0.00111719	0.000979583	0.000497558	0.000864403	0.000878561	0.00107021	0.00105825	0.00129086	0.000809528	0.000931869	0.000763495
170.052	17.0697	0.00103395	0.00103375	0.0010167	0.00100113	0.00099628	0.000745898	0.000978247	0.000985992	0.000966329	0.00111633	0.000978549	0.000497206	0.000864787	0.000878587	0.00106894	0.00105806	0.00128938	0.000808785	0.00093137	0.000763485
171.616	17.0985	0.00103151	0.00103285	0.00101638	0.000999407	0.000997061	0.00074567	0.000978606	0.000985563	0.000965044	0.00111545	0.000977517	0.000496853	0.000865172	0.000878614	0.00106767	0.00105786	0.00128789	0.000808043	0.00093087	0.000763475
173.18	17.1272	0.00102907	0.00103194	0.00101606	0.000997681	0.000997836	0.000745442	0.000978965	0.000985132	0.000963761	0.00111458	0.000976488	0.0004965	0.000865557	0.000878643	0.0010664	0.00105765	0.00128639	0.000807303	0.000930369	0.000763465
175.029	17.1559	0.00102664	0.00103104	0.00101574	0.000995953	0.000998605	0.000745212	0.000979325	0.000984699	0.000962479	0.00111369	0.000975461	0.000496147	0.000865943	0.000878673	0.00106512	0.00105745	0.00128488	0.000806565	0.000929867	0.000763455
176.863	17.1847	0.00102421	0.00103014	0.00101541	0.000994224	0.000999369	0.000744981	0.000979684	0.000984264	0.0009612	0.0011128	0.000974437	0.000495793	0.000866329	0.000878704	0.00106384	0.00105724	0.00128336	0.000805828	0.000929363	0.000763446
178.607	17.2134	0.00102178	0.00102923	0.00101508	0.000992494	0.00100013	0.000744749	0.000980043	0.000983827	0.000959922	0.00111191	0.000973415	0.000495438	0.000866716	0.000878737	0.00106256	0.00105702	0.00128183	0.000805094	0.000928858	0.000763436
180.343	17.2422	0.00101935	0.00102833	0.00101475	0.000990764	0.00100088	0.000744515	0.000980402	0.000983387	0.000958647	0.00111102	0.000972396	0.000495084	0.000867102	0.00087877	0.00106127	0.00105681	0.00128029	0.000804361	0.000928352	0.000763426
182.036	17.2709	0.00101692	0.00102743	0.00101442	0.000989033	0.00100163	0.000744281	0.00098076	0.000982947	0.000957373	0.00111012	0.00097138	0.000494729	0.000867489	0.000878805	0.00105998	0.00105659	0.00127875	0.000803631	0.000927845	0.000763417
183.714	17.2997	0.0010145	0.00102653	0.00101408	0.000987302	0.00100237	0.000744045	0.000981118	0.000982504	0.000956101	0.00110922	0.000970367	0.000494374	0.000867877	0.000878841	0.00105869	0.00105636	0.0012772	0.000802903	0.000927337	0.000763407
185.406	17.3284	0.00101208	0.00102563	0.00101375	0.000985571	0.00100311	0.000743808	0.000981476	0.00098206	0.000954831	0.00110832	0.000969356	0.000494019	0.000868264	0.000878879	0.0010574	0.00105614	0.00127564	0.000802177	0.000926828	0.000763398
187.066	17.3572	0.00100966	0.00102473	0.00101341	0.000983839	0.00100385	0.000743571	0.000981834	0.000981614	0.000953562	0.00110742	0.000968348	0.000493664	0.000868651	0.000878917	0.0010561	0.00105591	0.00127408	0.000801453	0.000926317	0.000763389
188.85	17.3859	0.00100725	0.00102383	0.00101307	0.000982106	0.00100458	0.000743332	0.000982191	0.000981166	0.000952294	0.00110651	0.000967342	0.000493308	0.000869038	0.000878957	0.0010548	0.00105567	0.00127251	0.000800731	0.000925805	0.000763379
190.613	17.4147	0.00100484	0.00102293	0.00101272	0.000980372	0.00100531	0.000743093	0.000982548	0.000980717	0.000951026	0.00110561	0.000966339	0.000492952	0.000869425	0.000878998	0.00105349	0.00105544	0.00127094	0.00080001	0.000925292	0.00076337
192.364	17.4434	0.00100242	0.00102202	0.00101238	0.000978637	0.00100604	0.000742852	0.000982905	0.000980265	0.000949757	0.00110471	0.000965337	0.000492596	0.000869813	0.00087904	0.00105218	0.0010552	0.00126937	0.000799291	0.000924777	0.000763361
194.1	17.4722	0.00100001	0.00102112	0.00101203	0.0009769	0.00100677	0.00074261	0.000983262	0.000979812	0.000948488	0.00110381	0.000964336	0.00049224	0.0008702	0.000879084	0.00105087	0.00105496	0.00126779	0.000798573	0.00092426	0.000763352
195.826	17.5009	0.000997593	0.00102021	0.00101168	0.000975158	0.00100749	0.000742367	0.00098362	0.000979357	0.000947215	0.00110291	0.000963335	0.000491883	0.000870588	0.000879128	0.00104955	0.00105471	0.00126621	0.000797856	0.000923741	0.000763342
197.521	17.5296	0.000995171	0.0010193	0.00101133	0.000973411	0.00100822	0.000742123	0.000983978	0.000978898	0.00094594	0.00110201	0.000962333	0.000491524	0.000870977	0.000879174	0.00104822	0.00105446	0.00126462	0.000797138	0.000923219	0.000763333
199.271	17.5584	0.000992741	0.00101839	0.00101097	0.000971657	0.00100895	0.000741877	0.000984337	0.000978437	0.000944658	0.00110111	0.000961329	0.000491164	0.000871368	0.000879221	0.00104688	0.00105421	0.00126302	0.000796418	0.000922693	0.000763324
201.007	17.5871	0.000990299	0.00101747	0.00101061	0.000969891	0.00100968	0.000741628	0.000984698	0.000977971	0.00094337	0.00110021	0.000960321	0.000490802	0.00087176	0.000879269	0.00104554	0.00105396	0.00126141	0.000795696	0.000922162	0.000763314
202.76	17.6159	0.000987839	0.00101654	0.00101025	0.000968111	0.00101042	0.000741377	0.000985061	0.0009775	0.000942071	0.00109929	0.000959306	0.000490436	0.000872155	0.000879319	0.00104417	0.0010537	0.00125978	0.00079497	0.000921626	0.000763305
204.485	17.6446	0.000985355	0.0010156	0.00100988	0.000966312	0.00101116	0.000741122	0.000985427	0.000977022	0.000940761	0.00109837	0.000958284	0.000490067	0.000872554	0.000879371	0.0010428	0.00105343	0.00125813	0.000794239	0.000921083	0.000763295
206.226	17.6734	0.000982841	0.00101464	0.0010095	0.000964488	0.00101191	0.000740863	0.000985799	0.000976536	0.000939434	0.00109743	0.000957251	0.000489692	0.000872959	0.000879426	0.0010414	0.00105316	0.00125645	0.0007935	0.00092053	0.000763285
207.933	17.7021	0.00098029	0.00101367	0.00100911	0.000962635	0.00101266	0.000740598	0.000986175	0.000976039	0.000938089	0.00109648	0.000956203	0.000489312	0.000873369	0.000879482	0.00103997	0.00105288	0.00125474	0.000792752	0.000919966	0.000763275
209.638	17.7309	0.000977693	0.00101268	0.00100872	0.000960745	0.00101342	0.000740327	0.000986559	0.00097553	0.000936723	0.00109549	0.000955139	0.000488923	0.000873788	0.000879542	0.00103852	0.00105259	0.00125297	0.000791992	0.00091939	0.000763265
211.324	17.7596	0.000975047	0.00101167	0.00100829	0.000958799	0.00101415	0.000740041	0.00098695	0.000974992	0.00093534	0.00109443	0.000954063	0.000488521	0.000874216	0.000879611	0.00103701	0.00105226	0.00125106	0.000791228	0.000918783	0.000763251
213.085	17.7884	0.000972395	0.0010105	0.00100741	0.000956462	0.0010142	0.000739584	0.000987353	0.000974084	0.000934106	0.00109233	0.000953118	0.000488006	0.000874673	0.000879821	0.00103499	0.00105143	0.00124737	0.000790626	0.00091787	0.000763162
214.855	17.8171	0.000969776	0.00100933	0.00100651	0.000954117	0.00101421	0.000739123	0.000987752	0.000973156	0.000932885	0.00109019	0.000952189	0.000487488	0.000875119	0.000880031	0.00103295	0.00105057	0.00124358	0.000790048	0.000916941	0.000763061
216.603	17.8458	0.00096719	0.00100814	0.00100557	0.000951766	0.00101418	0.000738656	0.000988146	0.000972208	0.000931679	0.001088	0.000951276	0.000486966	0.000875551	0.000880241	0.00103089	0.00104969	0.00123971	0.000789493	0.000915994	0.000762947
218.325	17.8746	0.000964638	0.00100695	0.0010046	0.000949408	0.00101412	0.000738185	0.000988535	0.000971241	0.000930486	0.00108577	0.000950381	0.00048644	0.00087597	0.000880449	0.00102881	0.00104879	0.00123576	0.000788961	0.00091503	0.000762819
220.059	17.9033	0.000962122	0.00100575	0.0010036	0.000947044	0.00101403	0.00073771	0.000988918	0.000970255	0.000929308	0.00108349	0.000949504	0.00048591	0.000876374	0.000880655	0.00102672	0.00104786	0.00123172	0.000788452	0.000914051	0.000762677
221.769	17.9321	0.000959642	0.00100455	0.00100257	0.000944675	0.0010139	0.000737231	0.000989295	0.000969251	0.000928144	0.00108116	0.000948644	0.000485377	0.000876762	0.000880857	0.00102461	0.00104691	0.00122759	0.000787966	0.000913056	0.00076252
223.347	17.9608	0.0009572	0.00100334	0.0010015	0.000942301	0.00101373	0.000736748	0.000989666	0.000968229	0.000926994	0.00107878	0.000947803	0.000484841	0.000877134	0.000881054	0.00102248	0.00104594	0.00122339	0.000787504	0.000912045	0.000762348
225.079	17.9896	0.000954797	0.00100212	0.0010004	0.000939922	0.00101354	0.000736261	0.000990029	0.00096719	0.000925859	0.00107636	0.000946981	0.000484301	0.000877488	0.000881245	0.00102034	0.00104494	0.0012191	0.000787064	0.000911021	0.000762161
226.834	18.0183	0.000952432	0.0010009	0.000999267	0.00093754	0.00101331	0.000735772	0.000990385	0.000966135	0.000924739	0.0010739	0.000946177	0.000483758	0.000877823	0.000881429	0.00101818	0.00104392	0.00121473	0.000786647	0.000909982	0.000761957
228.572	18.0471	0.000950107	0.000999686	0.0009981	0.000935153	0.00101305	0.000735279	0.000990733	0.000965065	0.000923632	0.00107138	0.000945393	0.000483212	0.000878138	0.000881605	0.00101602	0.00104287	0.00121029	0.000786251	0.000908929	0.000761737
230.315	18.0758	0.000947822	0.000998466	0.000996898	0.000932763	0.00101276	0.000734782	0.000991072	0.00096398	0.000922541	0.00106882	0.000944627	0.000482662	0.000878432	0.00088177	0.00101383	0.00104179	0.00120576	0.000785877	0.000907864	0.0007615
232.044	18.1046	0.000945578	0.000997246	0.000995662	0.00093037	0.00101244	0.000734283	0.000991401	0.000962881	0.000921464	0.00106622	0.00094388	0.000482109	0.000878705	0.000881925	0.00101164	0.00104069	0.00120117	0.000785524	0.000906787	0.000761245
233.786	18.1333	0.000943374	0.000996028	0.000994392	0.000927973	0.0010121	0.000733781	0.00099172	0.000961769	0.000920401	0.00106357	0.000943152	0.000481553	0.000878956	0.000882068	0.00100944	0.00103957	0.0011965	0.00078519	0.000905699	0.000760972
235.5	18.1621	0.000941211	0.000994812	0.000993088	0.000925572	0.00101172	0.000733275	0.000992028	0.000960644	0.000919352	0.00106087	0.000942443	0.000480993	0.000879182	0.000882197	0.00100722	0.00103841	0.00119176	0.000784876	0.0009046	0.000760681
237.259	18.1908	0.00093909	0.0009936	0.000991749	0.000923169	0.00101132	0.000732766	0.000992324	0.000959507	0.000918317	0.00105813	0.000941753	0.000480429	0.000879385	0.000882312	0.001005	0.00103723	0.00118694	0.00078458	0.000903491	0.00076037
239.026	18.2195	0.000937009	0.000992392	0.000990375	0.000920762	0.00101089	0.000732254	0.000992607	0.000958359	0.000917295	0.00105534	0.000941082	0.00047986	0.000879563	0.000882411	0.00100277	0.00103602	0.00118206	0.000784301	0.000902374	0.000760039
240.767	18.2483	0.000934969	0.00099119	0.000988967	0.000918352	0.00101044	0.000731739	0.000992876	0.000957201	0.000916286	0.00105251	0.000940429	0.000479287	0.000879715	0.000882493	0.00100053	0.00103479	0.00117711	0.000784038	0.000901248	0.000759688
242.454	18.277	0.00093297	0.000989993	0.000987523	0.000915938	0.00100996	0.00073122	0.00099313	0.000956032	0.00091529	0.00104963	0.000939794	0.000478708	0.000879841	0.000882556	0.000998289	0.00103352	0.00117209	0.00078379	0.000900115	0.000759315
244.171	18.3058	0.000931012	0.000988804	0.000986045	0.000913521	0.00100946	0.000730697	0.000993367	0.000954855	0.000914305	0.00104672	0.000939177	0.000478124	0.000879939	0.0008826	0.000996039	0.00103222	0.00116701	0.000783556	0.000898976	0.00075892
245.848	18.3345	0.000929094	0.000987623	0.000984531	0.000911099	0.00100893	0.00073017	0.000993587	0.000953668	0.000913331	0.00104376	0.000938577	0.000477533	0.00088001	0.000882624	0.000993784	0.00103089	0.00116186	0.000783336	0.00089783	0.000758502
247.589	18.3633	0.000927216	0.00098645	0.000982982	0.000908673	0.00100837	0.00072964	0.000993788	0.000952472	0.000912368	0.00104075	0.000937994	0.000476934	0.000880053	0.000882626	0.000991525	0.00102952	0.00115665	0.000783127	0.000896679	0.00075806
249.313	18.392	0.000925379	0.000985286	0.000981397	0.000906243	0.0010078	0.000729105	0.000993969	0.000951269	0.000911414	0.00103771	0.000937427	0.000476328	0.000880067	0.000882606	0.000989263	0.00102812	0.00115137	0.000782929	0.000895524	0.000757595
251.054	18.4208	0.000923582	0.000984131	0.000979777	0.000903808	0.0010072	0.000728565	0.000994128	0.000950058	0.00091047	0.00103463	0.000936876	0.000475712	0.000880053	0.000882562	0.000986999	0.00102669	0.00114604	0.000782741	0.000894365	0.000757103
252.76	18.4495	0.000921825	0.000982985	0.000978121	0.000901367	0.00100657	0.000728021	0.000994265	0.00094884	0.000909535	0.00103151	0.00093634	0.000475087	0.000880009	0.000882493	0.000984735	0.00102523	0.00114064	0.000782563	0.000893203	0.000756586
254.473	18.4783	0.000920107	0.000981849	0.000976429	0.00089892	0.00100593	0.000727472	0.000994377	0.000947615	0.000908607	0.00102836	0.000935818	0.000474451	0.000879935	0.000882399	0.00098247	0.00102373	0.00113519	0.000782392	0.000892039	0.000756042
256.134	18.507	0.000918428	0.000980723	0.000974701	0.000896468	0.00100526	0.000726918	0.000994465	0.000946385	0.000907687	0.00102517	0.00093531	0.000473803	0.000879831	0.000882279	0.000980207	0.00102219	0.00112968	0.000782229	0.000890872	0.000755469
257.843	18.5358	0.000916789	0.000979606	0.000972936	0.000894009	0.00100457	0.000726358	0.000994526	0.000945148	0.000906774	0.00102195	0.000934815	0.000473142	0.000879698	0.000882131	0.000977946	0.00102062	0.00112412	0.000782072	0.000889704	0.000754868
259.559	18.5645	0.000915189	0.0009785	0.000971135	0.000891544	0.00100385	0.000725793	0.000994559	0.000943906	0.000905868	0.0010187	0.000934334	0.000472468	0.000879534	0.000881955	0.000975689	0.00101901	0.00111851	0.000781922	0.000888534	0.000754237
261.303	18.5932	0.000913628	0.000977403	0.000969296	0.000889072	0.00100312	0.000725221	0.000994563	0.000942659	0.000904967	0.00101542	0.000933864	0.000471778	0.000879341	0.000881751	0.000973436	0.00101736	0.00111284	0.000781776	0.000887363	0.000753575
263.099	18.622	0.000912106	0.000976317	0.00096742	0.000886594	0.00100236	0.000724643	0.000994536	0.000941407	0.000904073	0.00101212	0.000933406	0.000471073	0.000879118	0.000881518	0.000971189	0.00101567	0.00110713	0.000781636	0.000886191	0.00075288
264.862	18.6507	0.000910624	0.000975239	0.000965506	0.000884109	0.00100158	0.000724059	0.000994478	0.000940151	0.000903185	0.00100879	0.000932959	0.000470351	0.000878865	0.000881254	0.000968948	0.00101395	0.00110137	0.0007815	0.000885019	0.000752152
266.504	18.6795	0.00090918	0.000974172	0.000963553	0.000881617	0.00100078	0.000723468	0.000994386	0.00093889	0.000902301	0.00100545	0.000932522	0.000469612	0.000878582	0.000880961	0.000966714	0.00101218	0.00109556	0.000781368	0.000883846	0.00075139
268.189	18.7082	0.000907777	0.000973114	0.000961561	0.00087912	0.000999963	0.00072287	0.000994261	0.000937626	0.000901423	0.00100208	0.000932094	0.000468854	0.000878271	0.000880636	0.000964489	0.00101038	0.00108971	0.000781239	0.000882674	0.000750593
269.982	18.737	0.000906413	0.000972065	0.000959529	0.000876616	0.00099912	0.000722264	0.0009941	0.000936357	0.00090055	0.000998703	0.000931673	0.000468076	0.000877931	0.00088028	0.000962272	0.00100854	0.00108382	0.000781115	0.000881502	0.000749759
271.749	18.7657	0.00090509	0.000971026	0.000957458	0.000874106	0.000998255	0.000721651	0.000993903	0.000935084	0.000899681	0.000995309	0.00093126	0.000467278	0.000877562	0.000879893	0.000960065	0.00100666	0.00107789	0.000780994	0.000880331	0.000748887
273.478	18.7945	0.000903809	0.000969995	0.000955346	0.00087159	0.000997367	0.00072103	0.000993668	0.000933808	0.000898816	0.000991904	0.000930853	0.00046646	0.000877166	0.000879474	0.000957868	0.00100474	0.00107193	0.000780876	0.000879161	0.000747977
275.241	18.8232	0.00090257	0.000968974	0.000953193	0.00086907	0.000996457	0.000720402	0.000993395	0.000932527	0.000897956	0.00098849	0.00093045	0.000465619	0.000876742	0.000879024	0.000955682	0.00100278	0.00106593	0.000780762	0.000877993	0.000747027
276.995	18.852	0.000901374	0.000967962	0.000950999	0.000866545	0.000995524	0.000719765	0.000993083	0.000931243	0.000897099	0.000985071	0.000930052	0.000464756	0.00087629	0.000878541	0.000953507	0.00100078	0.00105989	0.000780652	0.000876828	0.000746037
278.744	18.8807	0.000900222	0.000966958	0.000948763	0.000864016	0.000994566	0.00071912	0.000992732	0.000929954	0.000896247	0.000981647	0.000929656	0.00046387	0.000875812	0.000878026	0.000951343	0.000998744	0.00105383	0.000780546	0.000875665	0.000745004
280.366	18.9095	0.000899115	0.000965963	0.000946485	0.000861484	0.000993583	0.000718466	0.00099234	0.00092866	0.000895398	0.000978224	0.000929262	0.000462961	0.000875308	0.00087748	0.000949192	0.000996667	0.00104774	0.000780444	0.000874506	0.00074393
282.031	18.9382	0.000898055	0.000964976	0.000944165	0.000858949	0.000992575	0.000717804	0.000991907	0.000927362	0.000894553	0.000974801	0.000928869	0.000462028	0.000874778	0.000876901	0.000947052	0.000994551	0.00104163	0.000780346	0.000873351	0.000742811
283.728	18.9669	0.000897041	0.000963997	0.000941803	0.000856412	0.000991539	0.000717132	0.000991433	0.000926058	0.000893713	0.000971382	0.000928475	0.000461071	0.000874222	0.000876291	0.000944925	0.000992394	0.00103549	0.000780253	0.000872201	0.000741648
285.455	18.9957	0.000896076	0.000963027	0.000939398	0.000853874	0.000990476	0.000716451	0.000990918	0.000924748	0.000892876	0.000967969	0.00092808	0.00046009	0.000873641	0.000875649	0.00094281	0.000990198	0.00102934	0.000780164	0.000871056	0.000740439
287.181	19.0244	0.00089516	0.000962064	0.00093695	0.000851337	0.000989384	0.000715761	0.000990361	0.000923432	0.000892043	0.000964564	0.000927682	0.000459084	0.000873036	0.000874976	0.000940708	0.000987961	0.00102318	0.000780081	0.000869918	0.000739184
288.92	19.0532	0.000894294	0.000961109	0.00093446	0.0008488	0.000988262	0.000715062	0.000989763	0.000922108	0.000891214	0.000961168	0.00092728	0.000458053	0.000872406	0.000874271	0.000938618	0.000985682	0.001017	0.000780003	0.000868785	0.000737882
290.637	19.0819	0.00089348	0.000960162	0.000931928	0.000846267	0.000987109	0.000714352	0.000989122	0.000920778	0.000890389	0.000957784	0.000926874	0.000456997	0.000871753	0.000873536	0.000936539	0.000983362	0.00101082	0.00077993	0.000867661	0.000736532
292.376	19.1107	0.000892718	0.000959222	0.000929353	0.000843737	0.000985925	0.000713633	0.00098844	0.000919439	0.000889569	0.000954412	0.000926462	0.000455917	0.000871076	0.000872771	0.000934473	0.000980999	0.00100464	0.000779864	0.000866544	0.000735133
294.134	19.1394	0.000892009	0.000958288	0.000926736	0.000841212	0.000984708	0.000712905	0.000987715	0.000918092	0.000888752	0.000951055	0.000926044	0.000454812	0.000870376	0.000871977	0.000932418	0.000978593	0.000998454	0.000779804	0.000865436	0.000733686
295.877	19.1682	0.000891355	0.000957361	0.000924076	0.000838695	0.000983458	0.000712166	0.000986949	0.000916735	0.00088794	0.000947714	0.000925617	0.000453683	0.000869654	0.000871153	0.000930374	0.000976143	0.000992273	0.00077975	0.000864338	0.000732188
297.556	19.1969	0.000890756	0.000956439	0.000921375	0.000836186	0.000982173	0.000711417	0.000986141	0.00091537	0.000887133	0.00094439	0.000925181	0.000452529	0.00086891	0.0008703	0.000928341	0.000973649	0.0009861	0.000779702	0.00086325	0.000730641
299.218	19.2257	0.000890214	0.000955523	0.000918633	0.000833688	0.000980853	0.000710659	0.000985292	0.000913995	0.000886329	0.000941084	0.000924735	0.00045135	0.000868144	0.000869419	0.000926318	0.00097111	0.000979936	0.000779662	0.000862174	0.000729042
300.933	19.2544	0.000889729	0.00095461	0.00091585	0.000831202	0.000979497	0.000709889	0.000984401	0.000912609	0.00088553	0.000937797	0.000924279	0.000450148	0.000867357	0.000868511	0.000924305	0.000968526	0.000973786	0.00077963	0.000861109	0.000727392
302.608	19.2831	0.000889303	0.000953702	0.000913027	0.000828731	0.000978104	0.00070911	0.00098347	0.000911214	0.000884735	0.000934529	0.00092381	0.000448923	0.000866549	0.000867575	0.000922302	0.000965896	0.000967653	0.000779605	0.000860058	0.000725691
304.401	19.3119	0.000888936	0.000952796	0.000910165	0.000826277	0.000976673	0.00070832	0.000982499	0.000909808	0.000883945	0.000931282	0.000923329	0.000447675	0.00086572	0.000866613	0.000920307	0.00096322	0.000961539	0.000779589	0.00085902	0.000723937
306.161	19.3406	0.00088863	0.000951892	0.000907264	0.000823843	0.000975203	0.00070752	0.000981488	0.000908391	0.000883158	0.000928055	0.000922835	0.000446406	0.000864872	0.000865625	0.000918322	0.000960499	0.000955449	0.000779582	0.000857996	0.000722131
307.915	19.3694	0.000888385	0.000950989	0.000904327	0.00082143	0.000973695	0.000706709	0.000980438	0.000906964	0.000882374	0.00092485	0.000922327	0.000445115	0.000864004	0.000864612	0.000916345	0.000957731	0.000949384	0.000779584	0.000856986	0.000720273
309.63	19.3981	0.000888202	0.000950087	0.000901353	0.000819042	0.000972147	0.000705888	0.00097935	0.000905526	0.000881594	0.000921666	0.000921804	0.000443804	0.000863118	0.000863574	0.000914376	0.000954918	0.00094335	0.000779596	0.000855992	0.000718361
311.312	19.4269	0.000888083	0.000949183	0.000898344	0.00081668	0.00097056	0.000705057	0.000978225	0.000904078	0.000880818	0.000918505	0.000921267	0.000442473	0.000862213	0.000862511	0.000912415	0.000952059	0.000937348	0.000779618	0.000855014	0.000716396
312.966	19.4556	0.000888027	0.000948279	0.000895302	0.000814347	0.000968933	0.000704215	0.000977063	0.000902619	0.000880044	0.000915365	0.000920714	0.000441125	0.000861291	0.000861425	0.000910462	0.000949154	0.000931384	0.00077965	0.000854052	0.000714377
314.724	19.4844	0.000888036	0.000947371	0.000892227	0.000812045	0.000967265	0.000703363	0.000975865	0.000901149	0.000879273	0.000912248	0.000920147	0.000439759	0.000860351	0.000860315	0.000908516	0.000946205	0.000925459	0.000779693	0.000853107	0.000712304
316.463	19.5131	0.000888109	0.00094646	0.000889122	0.000809776	0.000965558	0.000702502	0.000974632	0.00089967	0.000878504	0.000909154	0.000919563	0.000438378	0.000859394	0.000859182	0.000906577	0.000943211	0.000919578	0.000779747	0.000852179	0.000710177
318.229	19.5419	0.000888249	0.000945543	0.000885987	0.000807543	0.00096381	0.00070163	0.000973365	0.00089818	0.000877737	0.000906084	0.000918963	0.000436982	0.000858421	0.000858028	0.000904646	0.000940175	0.000913745	0.000779814	0.000851267	0.000707996
319.954	19.5706	0.000888454	0.00094462	0.000882824	0.000805348	0.000962022	0.000700749	0.000972064	0.00089668	0.000876972	0.000903037	0.000918348	0.000435572	0.000857432	0.000856851	0.000902723	0.000937097	0.000907962	0.000779893	0.000850373	0.000705761
321.676	19.5994	0.000888726	0.000943688	0.000879635	0.000803192	0.000960195	0.00069986	0.000970731	0.000895171	0.000876207	0.000900015	0.000917717	0.00043415	0.000856429	0.000855653	0.000900807	0.000933978	0.000902232	0.000779985	0.000849497	0.000703471
323.352	19.6281	0.000889064	0.000942747	0.000876422	0.000801079	0.000958328	0.000698961	0.000969366	0.000893653	0.000875443	0.000897018	0.000917069	0.000432717	0.000855411	0.000854435	0.0008989	0.000930819	0.00089656	0.00078009	0.000848638	0.000701126
325.088	19.6568	0.000889469	0.000941794	0.000873185	0.000799009	0.000956422	0.000698054	0.000967968	0.000892125	0.000874679	0.000894047	0.000916406	0.000431273	0.000854379	0.000853196	0.000897002	0.000927624	0.000890948	0.00078021	0.000847796	0.000698727
326.794	19.6856	0.000889941	0.000940829	0.000869927	0.000796985	0.000954479	0.00069714	0.00096654	0.000890589	0.000873913	0.000891101	0.000915727	0.000429821	0.000853334	0.000851937	0.000895113	0.000924393	0.000885398	0.000780343	0.000846971	0.000696273
328.543	19.7143	0.000890479	0.000939849	0.000866649	0.000795008	0.000952499	0.000696218	0.000965081	0.000889044	0.000873147	0.000888183	0.000915033	0.000428362	0.000852276	0.00085066	0.000893234	0.000921128	0.000879914	0.000780492	0.000846163	0.000693764
330.274	19.7431	0.000891083	0.000938853	0.000863354	0.000793079	0.000950483	0.000695289	0.000963591	0.000887492	0.000872378	0.000885293	0.000914324	0.000426896	0.000851207	0.000849364	0.000891366	0.000917831	0.000874498	0.000780656	0.000845373	0.000691201
332.031	19.7718	0.000891753	0.00093784	0.000860043	0.000791201	0.000948432	0.000694354	0.000962072	0.000885931	0.000871607	0.000882431	0.0009136	0.000425425	0.000850126	0.00084805	0.00088951	0.000914505	0.000869152	0.000780835	0.000844599	0.000688583
333.715	19.8006	0.000892488	0.000936808	0.000856717	0.000789375	0.000946349	0.000693413	0.000960522	0.000884364	0.000870833	0.000879599	0.000912861	0.00042395	0.000849036	0.000846719	0.000887666	0.000911151	0.000863878	0.000781029	0.000843842	0.000685912
335.448	19.8293	0.000893288	0.000935754	0.00085338	0.000787602	0.000944234	0.000692467	0.000958943	0.000882789	0.000870055	0.000876797	0.000912108	0.000422473	0.000847936	0.000845371	0.000885836	0.000907772	0.000858677	0.00078124	0.000843101	0.000683188
337.152	19.8581	0.000894151	0.000934679	0.000850033	0.000785884	0.000942089	0.000691516	0.000957335	0.000881208	0.000869272	0.000874028	0.000911342	0.000420994	0.000846827	0.000844007	0.000884021	0.000904369	0.000853553	0.000781467	0.000842377	0.00068041
338.892	19.8868	0.000895077	0.00093358	0.000846677	0.000784221	0.000939916	0.000690561	0.000955699	0.000879621	0.000868483	0.00087129	0.000910562	0.000419515	0.00084571	0.000842628	0.000882222	0.000900944	0.000848505	0.00078171	0.000841669	0.00067758
340.581	19.9156	0.000896065	0.000932455	0.000843315	0.000782615	0.000937716	0.000689603	0.000954033	0.000878029	0.000867689	0.000868587	0.000909769	0.000418037	0.000844587	0.000841233	0.00088044	0.0008975	0.000843536	0.00078197	0.000840976	0.000674698
342.299	19.9443	0.000897113	0.000931304	0.000839949	0.000781066	0.000935491	0.000688642	0.00095234	0.000876432	0.000866887	0.000865918	0.000908963	0.00041656	0.000843457	0.000839824	0.000878676	0.000894039	0.000838646	0.000782247	0.000840299	0.000671764
343.991	19.9731	0.00089822	0.000930125	0.00083658	0.000779576	0.000933243	0.00068768	0.000950619	0.000874831	0.000866077	0.000863285	0.000908144	0.000415087	0.000842322	0.000838401	0.000876931	0.000890562	0.000833839	0.000782539	0.000839638	0.00066878
345.768	20.0018	0.000899384	0.000928916	0.00083321	0.000778144	0.000930973	0.000686716	0.00094887	0.000873227	0.000865259	0.000860689	0.000907312	0.000413618	0.000841182	0.000836964	0.000875207	0.000887071	0.000829114	0.000782848	0.000838991	0.000665746
347.527	20.0305	0.000900603	0.000927676	0.00082984	0.000776772	0.000928684	0.000685753	0.000947093	0.00087162	0.000864431	0.00085813	0.000906467	0.000412154	0.000840039	0.000835514	0.000873504	0.000883569	0.000824473	0.000783173	0.000838359	0.000662663
349.302	20.0593	0.000901874	0.000926403	0.000826473	0.00077546	0.000926378	0.000684791	0.00094529	0.000870012	0.000863593	0.00085561	0.00090561	0.000410696	0.000838893	0.000834052	0.000871824	0.000880057	0.000819919	0.000783514	0.00083774	0.000659531
351.077	20.088	0.000903196	0.000925098	0.000823111	0.000774208	0.000924056	0.000683831	0.00094346	0.000868403	0.000862743	0.00085313	0.00090474	0.000409244	0.000837744	0.000832578	0.000870168	0.000876538	0.000815454	0.000783869	0.000837135	0.000656353
352.812	20.1168	0.000904566	0.000923757	0.000819753	0.000773016	0.000921721	0.000682874	0.000941603	0.000866794	0.000861881	0.000850689	0.000903857	0.000407801	0.000836595	0.000831093	0.000868537	0.000873013	0.000811079	0.000784238	0.000836544	0.000653128
354.478	20.1455	0.000905981	0.000922382	0.000816404	0.000771885	0.000919375	0.000681921	0.00093972	0.000865185	0.000861006	0.00084829	0.00090296	0.000406366	0.000835444	0.000829597	0.000866933	0.000869485	0.000806797	0.00078462	0.000835964	0.000649858
356.197	20.1743	0.000907438	0.000920969	0.000813063	0.000770815	0.00091702	0.000680973	0.000937811	0.000863578	0.000860116	0.000845931	0.00090205	0.000404942	0.000834293	0.00082809	0.000865356	0.000865955	0.00080261	0.000785014	0.000835396	0.000646544
357.887	20.203	0.000908935	0.00091952	0.000809733	0.000769804	0.000914659	0.000680031	0.000935876	0.000861973	0.000859211	0.000843614	0.000901125	0.000403527	0.000833142	0.000826574	0.000863808	0.000862426	0.000798522	0.000785418	0.000834839	0.000643187
359.591	20.2318	0.000910468	0.000918033	0.000806416	0.000768853	0.000912293	0.000679096	0.000933915	0.00086037	0.000858289	0.000841339	0.000900185	0.000402123	0.000831991	0.000825047	0.00086229	0.000858899	0.000794534	0.000785831	0.000834292	0.000639787
361.268	20.2605	0.000912034	0.000916508	0.000803114	0.000767962	0.000909925	0.00067817	0.000931928	0.000858771	0.00085735	0.000839105	0.000899231	0.000400731	0.000830842	0.000823512	0.000860803	0.000855376	0.000790648	0.000786251	0.000833755	0.000636347
[truncated: 2,600 more rows]

## Sheet: 330nm
	Capillary	1	2	3	4	5	6	7	8	9	10	11	12	13	14	15	16	17	18	19	20
[truncated: 2,786 more rows]

## Sheet: 330nm (First Derivative)
	Capillary	1	2	3	4	5	6	7	8	9	10	11	12	13	14	15	16	17	18	19	20
[truncated: 2,786 more rows]

[truncated: 2 more sheets: 350nm, 350nm (First Derivative)]
