# Supplementary material for: AcuB senses cellular energy charge to coordinate acetyl-CoA synthesis in bacteria
Source: Nat Commun. 2026 Apr 24;17:3815. doi: 10.1038/s41467-026-71006-w (PMC13121692; doi:10.1038/s41467-026-71006-w)
Supplement: Supplementary file 6 — Supplementary_Data_4 [file 41467_2026_71006_MOESM6_ESM.zip]

Archive with 125 entries (124 files):
- AF3_only_first_models/
- __MACOSX/._AF3_only_first_models
- AF3_only_first_models/Bs_acu__2acub_summary_confidences.json
- __MACOSX/AF3_only_first_models/._Bs_acu__2acub_summary_confidences.json
- AF3_only_first_models/2_g_stea_acub_4amp_summary_confidences.json
- __MACOSX/AF3_only_first_models/._2_g_stea_acub_4amp_summary_confidences.json
- AF3_only_first_models/2_g_stea_acub_2ap4a_summary_confidences.json
- __MACOSX/AF3_only_first_models/._2_g_stea_acub_2ap4a_summary_confidences.json
- AF3_only_first_models/Bs_acu__2acub_model.cif
- AF3_only_first_models/2_g_stea_acub_4atp_model.cif
- __MACOSX/AF3_only_first_models/._2_g_stea_acub_4atp_model.cif
- AF3_only_first_models/2_g_stea_acub_2amp_2atp_model.cif
- __MACOSX/AF3_only_first_models/._2_g_stea_acub_2amp_2atp_model.cif
- AF3_only_first_models/Bs_2acub_2adp_2atp_model.cif
- __MACOSX/AF3_only_first_models/._Bs_2acub_2adp_2atp_model.cif
- AF3_only_first_models/2_g_stea_acub_2_stea_acuc_2amp_2atp_summary_confidences.json
- __MACOSX/AF3_only_first_models/._2_g_stea_acub_2_stea_acuc_2amp_2atp_summary_confidences.json
- AF3_only_first_models/Bs_acu__2acub-2acuc-4amp_model.cif
- __MACOSX/AF3_only_first_models/._Bs_acu__2acub-2acuc-4amp_model.cif
- AF3_only_first_models/2_g_stea_acub_2_stea_acuc_4adp_model.cif
- __MACOSX/AF3_only_first_models/._2_g_stea_acub_2_stea_acuc_4adp_model.cif
- AF3_only_first_models/2_g_stea_acub_2_stea_acuc_2adp_2atp_model.cif
- __MACOSX/AF3_only_first_models/._2_g_stea_acub_2_stea_acuc_2adp_2atp_model.cif
- AF3_only_first_models/2_g_stea_acub_2_stea_acuc_4amp_summary_confidences.json
- __MACOSX/AF3_only_first_models/._2_g_stea_acub_2_stea_acuc_4amp_summary_confidences.json
- AF3_only_first_models/Bs_acu__acuc_summary_confidences.json
- AF3_only_first_models/.DS_Store
- __MACOSX/AF3_only_first_models/._.DS_Store
- AF3_only_first_models/Bs_acu__2acub-4adp_model.cif
- AF3_only_first_models/2_g_stea_acub_2_4atp_2g_stea_acuc_summary_confidences.json
- __MACOSX/AF3_only_first_models/._2_g_stea_acub_2_4atp_2g_stea_acuc_summary_confidences.json
- AF3_only_first_models/Bs_acu__2acub-2acuc-2adp-2atp_summary_confidences.json
- AF3_only_first_models/Bs_acu__2acub-2acuc-2-ap4a_model.cif
- AF3_only_first_models/2_g_stea_acub_4amp_2adp_summary_confidences.json
- __MACOSX/AF3_only_first_models/._2_g_stea_acub_4amp_2adp_summary_confidences.json
- AF3_only_first_models/Bs_acu__2acub-2ap4a_summary_confidences.json
- __MACOSX/AF3_only_first_models/._Bs_acu__2acub-2ap4a_summary_confidences.json
- AF3_only_first_models/Bs_acu__2acub-2acuc-2adp-2atp_model.cif
- AF3_only_first_models/Bs_acu__2acub-2acuc-2amp-2adp_summary_confidences.json
- __MACOSX/AF3_only_first_models/._Bs_acu__2acub-2acuc-2amp-2adp_summary_confidences.json
- AF3_only_first_models/2_g_stea_acub_2adp_2atp_model.cif
- __MACOSX/AF3_only_first_models/._2_g_stea_acub_2adp_2atp_model.cif
- AF3_only_first_models/Bs_acu__2acub-4adp_summary_confidences.json
- __MACOSX/AF3_only_first_models/._Bs_acu__2acub-4adp_summary_confidences.json
- AF3_only_first_models/Bs_2acub_2amp_2atp_model.cif
- __MACOSX/AF3_only_first_models/._Bs_2acub_2amp_2atp_model.cif
- AF3_only_first_models/2_g_stea_acub_4atp_summary_confidences.json
- __MACOSX/AF3_only_first_models/._2_g_stea_acub_4atp_summary_confidences.json
- AF3_only_first_models/2_g_stea_acub_2amp_2atp_summary_confidences.json
- __MACOSX/AF3_only_first_models/._2_g_stea_acub_2amp_2atp_summary_confidences.json
- AF3_only_first_models/2_g_stea_acub_2_stea_acuc_2amp_2atp_model.cif
- __MACOSX/AF3_only_first_models/._2_g_stea_acub_2_stea_acuc_2amp_2atp_model.cif
- AF3_only_first_models/Bs_acu__2acub-2acuc-4atp_model.cif
- AF3_only_first_models/2_g_stea_acub_2_4atp_2g_stea_acuc_model.cif
- __MACOSX/AF3_only_first_models/._2_g_stea_acub_2_4atp_2g_stea_acuc_model.cif
- AF3_only_first_models/2_g_stea_acub_2_stea_acuc_2ap4a_summary_confidences.json
- __MACOSX/AF3_only_first_models/._2_g_stea_acub_2_stea_acuc_2ap4a_summary_confidences.json
- AF3_only_first_models/fold_b_subtilis_acsa_peptide_ack549_acuc_zn_model_0.cif
- __MACOSX/AF3_only_first_models/._fold_b_subtilis_acsa_peptide_ack549_acuc_zn_model_0.cif
- AF3_only_first_models/Bs_acu__acuc_model.cif
- AF3_only_first_models/2_g_stea_acub_4amp_model.cif
- __MACOSX/AF3_only_first_models/._2_g_stea_acub_4amp_model.cif
- AF3_only_first_models/Bs_acu__2acub-2acuc-2amp-2atp_model.cif
- AF3_only_first_models/g_stea_acuc_summary_confidences.json
- __MACOSX/AF3_only_first_models/._g_stea_acuc_summary_confidences.json
- AF3_only_first_models/Bs_acu__2acub-2acuc-4adp_summary_confidences.json
- AF3_only_first_models/Bs_2acub_2amp_2atp_summary_confidences.json
- __MACOSX/AF3_only_first_models/._Bs_2acub_2amp_2atp_summary_confidences.json
- AF3_only_first_models/g_stea_acuc_model.cif
- __MACOSX/AF3_only_first_models/._g_stea_acuc_model.cif
- AF3_only_first_models/2_g_stea_acub_4amp_2adp_model.cif
- __MACOSX/AF3_only_first_models/._2_g_stea_acub_4amp_2adp_model.cif
- AF3_only_first_models/Bs_acu__2acub-2acuc-4amp_summary_confidences.json
- __MACOSX/AF3_only_first_models/._Bs_acu__2acub-2acuc-4amp_summary_confidences.json
- AF3_only_first_models/Bs_acu__2acub-2acuc-2amp-2adp_model.cif
- AF3_only_first_models/Bs_acu__2acub-2acuc-4adp_model.cif
- AF3_only_first_models/fold_b_subtilis_acsa_peptide_ack549_acuc_zn_summary_confidences_0.json
- __MACOSX/AF3_only_first_models/._fold_b_subtilis_acsa_peptide_ack549_acuc_zn_summary_confidences_0.json
- AF3_only_first_models/2_g_stea_acub_2adp_2atp_summary_confidences.json
- __MACOSX/AF3_only_first_models/._2_g_stea_acub_2adp_2atp_summary_confidences.json
- AF3_only_first_models/2_g_stea_acub_g_stea_acuc_summary_confidences.json
- __MACOSX/AF3_only_first_models/._2_g_stea_acub_g_stea_acuc_summary_confidences.json
- AF3_only_first_models/2_g_stea_acub_2_stea_acuc_4amp_model.cif
- __MACOSX/AF3_only_first_models/._2_g_stea_acub_2_stea_acuc_4amp_model.cif
- AF3_only_first_models/Bs_2acub_2amp_2adp_model.cif
- __MACOSX/AF3_only_first_models/._Bs_2acub_2amp_2adp_model.cif
- AF3_only_first_models/2_g_stea_acub_2_stea_acuc_2amp_2adp_model.cif
- __MACOSX/AF3_only_first_models/._2_g_stea_acub_2_stea_acuc_2amp_2adp_model.cif
- AF3_only_first_models/Bs_acu__2acub-4amp_model.cif
- AF3_only_first_models/2_g_stea_acub_2_stea_acuc_2ap4a_model.cif
- __MACOSX/AF3_only_first_models/._2_g_stea_acub_2_stea_acuc_2ap4a_model.cif
- AF3_only_first_models/2_g_stea_acub_2_stea_acuc_2amp_2adp_summary_confidences.json
- __MACOSX/AF3_only_first_models/._2_g_stea_acub_2_stea_acuc_2amp_2adp_summary_confidences.json
- AF3_only_first_models/Bs_acu__2acub-2acuc_summary_confidences.json
- __MACOSX/AF3_only_first_models/._Bs_acu__2acub-2acuc_summary_confidences.json
- AF3_only_first_models/Bs_2acub_2adp_2atp_summary_confidences.json
- __MACOSX/AF3_only_first_models/._Bs_2acub_2adp_2atp_summary_confidences.json
- AF3_only_first_models/Bs_acu__2acub-4amp_summary_confidences.json
- __MACOSX/AF3_only_first_models/._Bs_acu__2acub-4amp_summary_confidences.json
- AF3_only_first_models/2_g_stea_acub_model.cif
- __MACOSX/AF3_only_first_models/._2_g_stea_acub_model.cif
- AF3_only_first_models/2_g_stea_acub_2_stea_acuc_4adp_summary_confidences.json
- __MACOSX/AF3_only_first_models/._2_g_stea_acub_2_stea_acuc_4adp_summary_confidences.json
- AF3_only_first_models/2_g_stea_acub_2ap4a_model.cif
- __MACOSX/AF3_only_first_models/._2_g_stea_acub_2ap4a_model.cif
- AF3_only_first_models/Bs_acu__2acub-2acuc_model.cif
- AF3_only_first_models/2_g_stea_acub_2_stea_acuc_2adp_2atp_summary_confidences.json
- __MACOSX/AF3_only_first_models/._2_g_stea_acub_2_stea_acuc_2adp_2atp_summary_confidences.json
- AF3_only_first_models/Bs_2acub_2amp_2adp_summary_confidences.json
- __MACOSX/AF3_only_first_models/._Bs_2acub_2amp_2adp_summary_confidences.json
- AF3_only_first_models/Bs_acu__2acub-2acuc-4atp_summary_confidences.json
- AF3_only_first_models/Bs_acu__2acub-2ap4a_model.cif
- AF3_only_first_models/Bs_acu__2acub-4atp_model.cif
- AF3_only_first_models/2_g_stea_acub_g_stea_acuc_model.cif
- __MACOSX/AF3_only_first_models/._2_g_stea_acub_g_stea_acuc_model.cif
- AF3_only_first_models/Bs_acu__2acub-4atp_summary_confidences.json
- __MACOSX/AF3_only_first_models/._Bs_acu__2acub-4atp_summary_confidences.json
- AF3_only_first_models/Bs_acu__2acub-2acuc-2amp-2atp_summary_confidences.json
- AF3_only_first_models/2_g_stea_acub_4adp_model.cif
- __MACOSX/AF3_only_first_models/._2_g_stea_acub_4adp_model.cif
- AF3_only_first_models/2_g_stea_acub_4adp_summary_confidences.json
- __MACOSX/AF3_only_first_models/._2_g_stea_acub_4adp_summary_confidences.json
- AF3_only_first_models/Bs_acu__2acub-2acuc-2-ap4a_summary_confidences.json
- AF3_only_first_models/2_g_stea_acub_summary_confidences.json
- __MACOSX/AF3_only_first_models/._2_g_stea_acub_summary_confidences.json
