# Supplementary material for: AcuB senses cellular energy charge to coordinate acetyl-CoA synthesis in bacteria
Source: Nat Commun. 2026 Apr 24;17:3815. doi: 10.1038/s41467-026-71006-w (PMC13121692; doi:10.1038/s41467-026-71006-w)
Supplement: Supplementary file 6 — Supplementary_Data_4 [file 41467_2026_71006_MOESM6_ESM.zip › AF3_only_first_models/2_g_stea_acub_4amp_summary_confidences.json]

{
 "chain_iptm": [
  0.69,
  0.69,
  0.43,
  0.46,
  0.43,
  0.46
 ],
 "chain_pair_iptm": [
  [
   0.8,
   0.84,
   0.65,
   0.71,
   0.61,
   0.65
  ],
  [
   0.84,
   0.79,
   0.61,
   0.65,
   0.65,
   0.71
  ],
  [
   0.65,
   0.61,
   0.38,
   0.4,
   0.23,
   0.26
  ],
  [
   0.71,
   0.65,
   0.4,
   0.38,
   0.26,
   0.26
  ],
  [
   0.61,
   0.65,
   0.23,
   0.26,
   0.38,
   0.4
  ],
  [
   0.65,
   0.71,
   0.26,
   0.26,
   0.4,
   0.38
  ]
 ],
 "chain_pair_pae_min": [
  [
   0.76,
   1.04,
   4.6,
   4.18,
   5.21,
   5.11
  ],
  [
   1.04,
   0.76,
   5.34,
   5.16,
   4.62,
   4.11
  ],
  [
   4.68,
   7.32,
   0.76,
   5.46,
   8.96,
   7.67
  ],
  [
   5.17,
   6.87,
   5.9,
   0.76,
   8.19,
   8.54
  ],
  [
   7.08,
   4.89,
   8.89,
   7.59,
   0.76,
   5.49
  ],
  [
   6.64,
   4.99,
   8.13,
   8.54,
   5.86,
   0.76
  ]
 ],
 "chain_ptm": [
  0.8,
  0.79,
  0.38,
  0.38,
  0.38,
  0.38
 ],
 "fraction_disordered": 0.0,
 "has_clash": 0.0,
 "iptm": 0.8,
 "ptm": 0.83,
 "ranking_score": 0.81
}
