# Supplementary material for: AcuB senses cellular energy charge to coordinate acetyl-CoA synthesis in bacteria
Source: Nat Commun. 2026 Apr 24;17:3815. doi: 10.1038/s41467-026-71006-w (PMC13121692; doi:10.1038/s41467-026-71006-w)
Supplement: Supplementary file 6 — Supplementary_Data_4 [file 41467_2026_71006_MOESM6_ESM.zip › AF3_only_first_models/2_g_stea_acub_2ap4a_summary_confidences.json]

{
 "chain_iptm": [
  0.64,
  0.64,
  0.44,
  0.44
 ],
 "chain_pair_iptm": [
  [
   0.78,
   0.82,
   0.55,
   0.55
  ],
  [
   0.82,
   0.78,
   0.56,
   0.54
  ],
  [
   0.55,
   0.56,
   0.48,
   0.22
  ],
  [
   0.55,
   0.54,
   0.22,
   0.47
  ]
 ],
 "chain_pair_pae_min": [
  [
   0.76,
   1.12,
   4.72,
   4.61
  ],
  [
   1.12,
   0.76,
   4.36,
   4.79
  ],
  [
   8.97,
   7.37,
   0.77,
   8.9
  ],
  [
   7.16,
   8.88,
   8.73,
   0.77
  ]
 ],
 "chain_ptm": [
  0.78,
  0.78,
  0.48,
  0.47
 ],
 "fraction_disordered": 0.0,
 "has_clash": 0.0,
 "iptm": 0.76,
 "ptm": 0.79,
 "ranking_score": 0.76
}
