# Supplementary material for: AcuB senses cellular energy charge to coordinate acetyl-CoA synthesis in bacteria
Source: Nat Commun. 2026 Apr 24;17:3815. doi: 10.1038/s41467-026-71006-w (PMC13121692; doi:10.1038/s41467-026-71006-w)
Supplement: Supplementary file 6 — Supplementary_Data_4 [file 41467_2026_71006_MOESM6_ESM.zip › AF3_only_first_models/Bs_acu__2acub_model.cif]

# By using this file you agree to the legally binding terms of use found at
# https://github.com/google-deepmind/alphafold3/blob/main/OUTPUT_TERMS_OF_USE.md.
# To request access to the AlphaFold 3 model parameters, follow the process set
# out at https://github.com/google-deepmind/alphafold3. You may only use these if
# received directly from Google. Use is subject to terms of use available at
# https://github.com/google-deepmind/alphafold3/blob/main/WEIGHTS_TERMS_OF_USE.md.
data_acu__2acub
#
_entry.id acu__2acub
#
loop_
_atom_type.symbol
C 
N 
O 
S 
#
loop_
_audit_author.name
_audit_author.pdbx_ordinal
"Google DeepMind" 1 
"Isomorphic Labs" 2 
#
_audit_conform.dict_location https://raw.githubusercontent.com/ihmwg/ModelCIF/master/dist/mmcif_ma.dic
_audit_conform.dict_name     mmcif_ma.dic
_audit_conform.dict_version  1.4.5
#
loop_
_chem_comp.formula
_chem_comp.formula_weight
_chem_comp.id
_chem_comp.mon_nstd_flag
_chem_comp.name
_chem_comp.pdbx_smiles
_chem_comp.pdbx_synonyms
_chem_comp.type
"C3 H7 N O2"    89.093  ALA y ALANINE         C[C@H](N)C(O)=O                  ? "L-PEPTIDE LINKING" 
"C6 H15 N4 O2"  175.209 ARG y ARGININE        N[C@@H](CCCNC(N)=[NH2+])C(O)=O   ? "L-PEPTIDE LINKING" 
"C4 H8 N2 O3"   132.118 ASN y ASPARAGINE      N[C@@H](CC(N)=O)C(O)=O           ? "L-PEPTIDE LINKING" 
"C4 H7 N O4"    133.103 ASP y "ASPARTIC ACID" N[C@@H](CC(O)=O)C(O)=O           ? "L-PEPTIDE LINKING" 
"C3 H7 N O2 S"  121.158 CYS y CYSTEINE        N[C@@H](CS)C(O)=O                ? "L-PEPTIDE LINKING" 
"C5 H10 N2 O3"  146.144 GLN y GLUTAMINE       N[C@@H](CCC(N)=O)C(O)=O          ? "L-PEPTIDE LINKING" 
"C5 H9 N O4"    147.129 GLU y "GLUTAMIC ACID" N[C@@H](CCC(O)=O)C(O)=O          ? "L-PEPTIDE LINKING" 
"C2 H5 N O2"    75.067  GLY y GLYCINE         NCC(O)=O                         ? "PEPTIDE LINKING"   
"C6 H10 N3 O2"  156.162 HIS y HISTIDINE       N[C@@H](Cc1c[nH]c[nH+]1)C(O)=O   ? "L-PEPTIDE LINKING" 
"C6 H13 N O2"   131.173 ILE y ISOLEUCINE      CC[C@H](C)[C@H](N)C(O)=O         ? "L-PEPTIDE LINKING" 
"C6 H13 N O2"   131.173 LEU y LEUCINE         CC(C)C[C@H](N)C(O)=O             ? "L-PEPTIDE LINKING" 
"C6 H15 N2 O2"  147.195 LYS y LYSINE          N[C@@H](CCCC[NH3+])C(O)=O        ? "L-PEPTIDE LINKING" 
"C5 H11 N O2 S" 149.211 MET y METHIONINE      CSCC[C@H](N)C(O)=O               ? "L-PEPTIDE LINKING" 
"C9 H11 N O2"   165.189 PHE y PHENYLALANINE   N[C@@H](Cc1ccccc1)C(O)=O         ? "L-PEPTIDE LINKING" 
"C5 H9 N O2"    115.130 PRO y PROLINE         OC(=O)[C@@H]1CCCN1               ? "L-PEPTIDE LINKING" 
"C3 H7 N O3"    105.093 SER y SERINE          N[C@@H](CO)C(O)=O                ? "L-PEPTIDE LINKING" 
"C4 H9 N O3"    119.119 THR y THREONINE       C[C@@H](O)[C@H](N)C(O)=O         ? "L-PEPTIDE LINKING" 
"C11 H12 N2 O2" 204.225 TRP y TRYPTOPHAN      N[C@@H](Cc1c[nH]c2ccccc12)C(O)=O ? "L-PEPTIDE LINKING" 
"C9 H11 N O3"   181.189 TYR y TYROSINE        N[C@@H](Cc1ccc(O)cc1)C(O)=O      ? "L-PEPTIDE LINKING" 
"C5 H11 N O2"   117.146 VAL y VALINE          CC(C)[C@H](N)C(O)=O              ? "L-PEPTIDE LINKING" 
#
_citation.book_publisher          ?
_citation.country                 UK
_citation.id                      primary
_citation.journal_full            Nature
_citation.journal_id_ASTM         NATUAS
_citation.journal_id_CSD          0006
_citation.journal_id_ISSN         0028-0836
_citation.journal_volume          630
_citation.page_first              493
_citation.page_last               500
_citation.pdbx_database_id_DOI    10.1038/s41586-024-07487-w
_citation.pdbx_database_id_PubMed 38718835
_citation.title                   "Accurate structure prediction of biomolecular interactions with AlphaFold 3"
_citation.year                    2024
#
loop_
_citation_author.citation_id
_citation_author.name
_citation_author.ordinal
primary "Google DeepMind" 1 
primary "Isomorphic Labs" 2 
#
loop_
_entity.id
_entity.pdbx_description
_entity.type
1 . polymer 
2 . polymer 
#
loop_
_entity_poly.entity_id
_entity_poly.pdbx_strand_id
_entity_poly.type
1 A polypeptide(L) 
2 B polypeptide(L) 
#
loop_
_entity_poly_seq.entity_id
_entity_poly_seq.hetero
_entity_poly_seq.mon_id
_entity_poly_seq.num
1 n MET 1   
1 n ILE 2   
1 n VAL 3   
1 n GLU 4   
1 n GLN 5   
1 n ILE 6   
1 n MET 7   
1 n LYS 8   
1 n ARG 9   
1 n ASP 10  
1 n VAL 11  
1 n ILE 12  
1 n THR 13  
1 n LEU 14  
1 n THR 15  
1 n LYS 16  
1 n THR 17  
1 n ASP 18  
1 n THR 19  
1 n LEU 20  
1 n GLU 21  
1 n THR 22  
1 n ALA 23  
1 n ILE 24  
1 n CYS 25  
1 n LYS 26  
1 n LEU 27  
1 n LYS 28  
1 n GLU 29  
1 n PHE 30  
1 n HIS 31  
1 n ILE 32  
1 n ARG 33  
1 n HIS 34  
1 n LEU 35  
1 n PRO 36  
1 n VAL 37  
1 n VAL 38  
1 n ASP 39  
1 n GLU 40  
1 n GLU 41  
1 n ARG 42  
1 n HIS 43  
1 n VAL 44  
1 n ILE 45  
1 n GLY 46  
1 n MET 47  
1 n ILE 48  
1 n THR 49  
1 n ASP 50  
1 n ARG 51  
1 n ASP 52  
1 n MET 53  
1 n LYS 54  
1 n GLN 55  
1 n ALA 56  
1 n SER 57  
1 n PRO 58  
1 n SER 59  
1 n ILE 60  
1 n PHE 61  
1 n GLU 62  
1 n GLU 63  
1 n ASN 64  
1 n LYS 65  
1 n ARG 66  
1 n SER 67  
1 n LEU 68  
1 n PHE 69  
1 n LEU 70  
1 n THR 71  
1 n ARG 72  
1 n SER 73  
1 n VAL 74  
1 n ASP 75  
1 n SER 76  
1 n ILE 77  
1 n MET 78  
1 n LYS 79  
1 n LYS 80  
1 n ASP 81  
1 n VAL 82  
1 n VAL 83  
1 n CYS 84  
1 n ALA 85  
1 n HIS 86  
1 n PRO 87  
1 n LEU 88  
1 n ASP 89  
1 n PHE 90  
1 n VAL 91  
1 n GLU 92  
1 n GLU 93  
1 n ILE 94  
1 n SER 95  
1 n ALA 96  
1 n VAL 97  
1 n PHE 98  
1 n TYR 99  
1 n GLU 100 
1 n HIS 101 
1 n GLY 102 
1 n ILE 103 
1 n GLY 104 
1 n CYS 105 
1 n LEU 106 
1 n PRO 107 
1 n VAL 108 
1 n VAL 109 
1 n HIS 110 
1 n HIS 111 
1 n GLN 112 
1 n LYS 113 
1 n LEU 114 
1 n ILE 115 
1 n GLY 116 
1 n ILE 117 
1 n LEU 118 
1 n THR 119 
1 n LYS 120 
1 n THR 121 
1 n ASP 122 
1 n LEU 123 
1 n LEU 124 
1 n ARG 125 
1 n THR 126 
1 n PHE 127 
1 n VAL 128 
1 n LYS 129 
1 n LEU 130 
1 n THR 131 
1 n GLY 132 
1 n ALA 133 
1 n ASP 134 
1 n GLN 135 
1 n PRO 136 
1 n GLY 137 
1 n SER 138 
1 n GLN 139 
1 n ILE 140 
1 n GLU 141 
1 n ILE 142 
1 n LYS 143 
1 n VAL 144 
1 n ASN 145 
1 n ASP 146 
1 n ILE 147 
1 n THR 148 
1 n LYS 149 
1 n SER 150 
1 n LEU 151 
1 n ALA 152 
1 n GLU 153 
1 n ILE 154 
1 n SER 155 
1 n SER 156 
1 n LEU 157 
1 n CYS 158 
1 n GLN 159 
1 n ASP 160 
1 n LEU 161 
1 n GLN 162 
1 n VAL 163 
1 n LYS 164 
1 n ILE 165 
1 n LEU 166 
1 n SER 167 
1 n VAL 168 
1 n LEU 169 
1 n VAL 170 
1 n TYR 171 
1 n PRO 172 
1 n HIS 173 
1 n ASP 174 
1 n ASP 175 
1 n PRO 176 
1 n GLY 177 
1 n VAL 178 
1 n LYS 179 
1 n VAL 180 
1 n LEU 181 
1 n VAL 182 
1 n PHE 183 
1 n ARG 184 
1 n VAL 185 
1 n LYS 186 
1 n THR 187 
1 n MET 188 
1 n ASN 189 
1 n PRO 190 
1 n LEU 191 
1 n PRO 192 
1 n PHE 193 
1 n LEU 194 
1 n GLN 195 
1 n ALA 196 
1 n LEU 197 
1 n GLN 198 
1 n ARG 199 
1 n ASN 200 
1 n GLY 201 
1 n HIS 202 
1 n HIS 203 
1 n VAL 204 
1 n VAL 205 
1 n TRP 206 
1 n PRO 207 
1 n SER 208 
1 n GLU 209 
1 n GLN 210 
1 n ARG 211 
1 n ASP 212 
1 n LEU 213 
1 n LEU 214 
2 n MET 1   
2 n ILE 2   
2 n VAL 3   
2 n GLU 4   
2 n GLN 5   
2 n ILE 6   
2 n MET 7   
2 n LYS 8   
2 n ARG 9   
2 n ASP 10  
2 n VAL 11  
2 n ILE 12  
2 n THR 13  
2 n LEU 14  
2 n THR 15  
2 n LYS 16  
2 n THR 17  
2 n ASP 18  
2 n THR 19  
2 n LEU 20  
2 n GLU 21  
2 n THR 22  
2 n ALA 23  
2 n ILE 24  
2 n CYS 25  
2 n LYS 26  
2 n LEU 27  
2 n LYS 28  
2 n GLU 29  
2 n PHE 30  
2 n HIS 31  
2 n ILE 32  
2 n ARG 33  
2 n HIS 34  
2 n LEU 35  
2 n PRO 36  
2 n VAL 37  
2 n VAL 38  
2 n ASP 39  
2 n GLU 40  
2 n GLU 41  
2 n ARG 42  
2 n HIS 43  
2 n VAL 44  
2 n ILE 45  
2 n GLY 46  
2 n MET 47  
2 n ILE 48  
2 n THR 49  
2 n ASP 50  
2 n ARG 51  
2 n ASP 52  
2 n MET 53  
2 n LYS 54  
2 n GLN 55  
2 n ALA 56  
2 n SER 57  
2 n PRO 58  
2 n SER 59  
2 n ILE 60  
2 n PHE 61  
2 n GLU 62  
2 n GLU 63  
2 n ASN 64  
2 n LYS 65  
2 n ARG 66  
2 n SER 67  
2 n LEU 68  
2 n PHE 69  
2 n LEU 70  
2 n THR 71  
2 n ARG 72  
2 n SER 73  
2 n VAL 74  
2 n ASP 75  
2 n SER 76  
2 n ILE 77  
2 n MET 78  
2 n LYS 79  
2 n LYS 80  
2 n ASP 81  
2 n VAL 82  
2 n VAL 83  
2 n CYS 84  
2 n ALA 85  
2 n HIS 86  
2 n PRO 87  
2 n LEU 88  
2 n ASP 89  
2 n PHE 90  
2 n VAL 91  
2 n GLU 92  
2 n GLU 93  
2 n ILE 94  
2 n SER 95  
2 n ALA 96  
2 n VAL 97  
2 n PHE 98  
2 n TYR 99  
2 n GLU 100 
2 n HIS 101 
2 n GLY 102 
2 n ILE 103 
2 n GLY 104 
2 n CYS 105 
2 n LEU 106 
2 n PRO 107 
2 n VAL 108 
2 n VAL 109 
2 n HIS 110 
2 n HIS 111 
2 n GLN 112 
2 n LYS 113 
2 n LEU 114 
2 n ILE 115 
2 n GLY 116 
2 n ILE 117 
2 n LEU 118 
2 n THR 119 
2 n LYS 120 
2 n THR 121 
2 n ASP 122 
2 n LEU 123 
2 n LEU 124 
2 n ARG 125 
2 n THR 126 
2 n PHE 127 
2 n VAL 128 
2 n LYS 129 
2 n LEU 130 
2 n THR 131 
2 n GLY 132 
2 n ALA 133 
2 n ASP 134 
2 n GLN 135 
2 n PRO 136 
2 n GLY 137 
2 n SER 138 
2 n GLN 139 
2 n ILE 140 
2 n GLU 141 
2 n ILE 142 
2 n LYS 143 
2 n VAL 144 
2 n ASN 145 
2 n ASP 146 
2 n ILE 147 
2 n THR 148 
2 n LYS 149 
2 n SER 150 
2 n LEU 151 
2 n ALA 152 
2 n GLU 153 
2 n ILE 154 
2 n SER 155 
2 n SER 156 
2 n LEU 157 
2 n CYS 158 
2 n GLN 159 
2 n ASP 160 
2 n LEU 161 
2 n GLN 162 
2 n VAL 163 
2 n LYS 164 
2 n ILE 165 
2 n LEU 166 
2 n SER 167 
2 n VAL 168 
2 n LEU 169 
2 n VAL 170 
2 n TYR 171 
2 n PRO 172 
2 n HIS 173 
2 n ASP 174 
2 n ASP 175 
2 n PRO 176 
2 n GLY 177 
2 n VAL 178 
2 n LYS 179 
2 n VAL 180 
2 n LEU 181 
2 n VAL 182 
2 n PHE 183 
2 n ARG 184 
2 n VAL 185 
2 n LYS 186 
2 n THR 187 
2 n MET 188 
2 n ASN 189 
2 n PRO 190 
2 n LEU 191 
2 n PRO 192 
2 n PHE 193 
2 n LEU 194 
2 n GLN 195 
2 n ALA 196 
2 n LEU 197 
2 n GLN 198 
2 n ARG 199 
2 n ASN 200 
2 n GLY 201 
2 n HIS 202 
2 n HIS 203 
2 n VAL 204 
2 n VAL 205 
2 n TRP 206 
2 n PRO 207 
2 n SER 208 
2 n GLU 209 
2 n GLN 210 
2 n ARG 211 
2 n ASP 212 
2 n LEU 213 
2 n LEU 214 
#
_ma_data.content_type "model coordinates"
_ma_data.id           1
_ma_data.name         Model
#
_ma_model_list.data_id          1
_ma_model_list.model_group_id   1
_ma_model_list.model_group_name "AlphaFold-beta-20231127 (3.0.0 @ 2025-02-20 12:46:09)"
_ma_model_list.model_id         1
_ma_model_list.model_name       "Top ranked model"
_ma_model_list.model_type       "Ab initio model"
_ma_model_list.ordinal_id       1
#
loop_
_ma_protocol_step.method_type
_ma_protocol_step.ordinal_id
_ma_protocol_step.protocol_id
_ma_protocol_step.step_id
"coevolution MSA" 1 1 1 
"template search" 2 1 2 
modeling          3 1 3 
#
loop_
_ma_qa_metric.id
_ma_qa_metric.mode
_ma_qa_metric.name
_ma_qa_metric.software_group_id
_ma_qa_metric.type
1 global pLDDT 1 pLDDT 
2 local  pLDDT 1 pLDDT 
#
_ma_qa_metric_global.metric_id    1
_ma_qa_metric_global.metric_value 84.05
_ma_qa_metric_global.model_id     1
_ma_qa_metric_global.ordinal_id   1
#
_ma_software_group.group_id    1
_ma_software_group.ordinal_id  1
_ma_software_group.software_id 1
#
loop_
_ma_target_entity.data_id
_ma_target_entity.entity_id
_ma_target_entity.origin
1 1 . 
1 2 . 
#
loop_
_ma_target_entity_instance.asym_id
_ma_target_entity_instance.details
_ma_target_entity_instance.entity_id
A . 1 
B . 2 
#
loop_
_pdbx_data_usage.details
_pdbx_data_usage.id
_pdbx_data_usage.type
_pdbx_data_usage.url
;Non-commercial use only, by using this file you agree to the terms of use found
at https://github.com/google-deepmind/alphafold3/blob/main/OUTPUT_TERMS_OF_USE.md.
To request access to the AlphaFold 3 model parameters, follow the process set
out at https://github.com/google-deepmind/alphafold3. You may only use these if
received directly from Google. Use is subject to terms of use available at
https://github.com/google-deepmind/alphafold3/blob/main/WEIGHTS_TERMS_OF_USE.md.

;
1 license    https://github.com/google-deepmind/alphafold3/blob/main/OUTPUT_TERMS_OF_USE.md 
;AlphaFold 3 and its output are not intended for, have not been validated for,
and are not approved for clinical use. They are provided "as-is" without any
warranty of any kind, whether expressed or implied. No warranty is given that
use shall not infringe the rights of any third party.

;
2 disclaimer ?                                                                              
#
loop_
_pdbx_poly_seq_scheme.asym_id
_pdbx_poly_seq_scheme.auth_seq_num
_pdbx_poly_seq_scheme.entity_id
_pdbx_poly_seq_scheme.hetero
_pdbx_poly_seq_scheme.mon_id
_pdbx_poly_seq_scheme.pdb_ins_code
_pdbx_poly_seq_scheme.pdb_seq_num
_pdbx_poly_seq_scheme.pdb_strand_id
_pdbx_poly_seq_scheme.seq_id
A 1   1 n MET . 1   A 1   
A 2   1 n ILE . 2   A 2   
A 3   1 n VAL . 3   A 3   
A 4   1 n GLU . 4   A 4   
A 5   1 n GLN . 5   A 5   
A 6   1 n ILE . 6   A 6   
A 7   1 n MET . 7   A 7   
A 8   1 n LYS . 8   A 8   
A 9   1 n ARG . 9   A 9   
A 10  1 n ASP . 10  A 10  
A 11  1 n VAL . 11  A 11  
A 12  1 n ILE . 12  A 12  
A 13  1 n THR . 13  A 13  
A 14  1 n LEU . 14  A 14  
A 15  1 n THR . 15  A 15  
A 16  1 n LYS . 16  A 16  
A 17  1 n THR . 17  A 17  
A 18  1 n ASP . 18  A 18  
A 19  1 n THR . 19  A 19  
A 20  1 n LEU . 20  A 20  
A 21  1 n GLU . 21  A 21  
A 22  1 n THR . 22  A 22  
A 23  1 n ALA . 23  A 23  
A 24  1 n ILE . 24  A 24  
A 25  1 n CYS . 25  A 25  
A 26  1 n LYS . 26  A 26  
A 27  1 n LEU . 27  A 27  
A 28  1 n LYS . 28  A 28  
A 29  1 n GLU . 29  A 29  
A 30  1 n PHE . 30  A 30  
A 31  1 n HIS . 31  A 31  
A 32  1 n ILE . 32  A 32  
A 33  1 n ARG . 33  A 33  
A 34  1 n HIS . 34  A 34  
A 35  1 n LEU . 35  A 35  
A 36  1 n PRO . 36  A 36  
A 37  1 n VAL . 37  A 37  
A 38  1 n VAL . 38  A 38  
A 39  1 n ASP . 39  A 39  
A 40  1 n GLU . 40  A 40  
A 41  1 n GLU . 41  A 41  
A 42  1 n ARG . 42  A 42  
A 43  1 n HIS . 43  A 43  
A 44  1 n VAL . 44  A 44  
A 45  1 n ILE . 45  A 45  
A 46  1 n GLY . 46  A 46  
A 47  1 n MET . 47  A 47  
A 48  1 n ILE . 48  A 48  
A 49  1 n THR . 49  A 49  
A 50  1 n ASP . 50  A 50  
A 51  1 n ARG . 51  A 51  
A 52  1 n ASP . 52  A 52  
A 53  1 n MET . 53  A 53  
A 54  1 n LYS . 54  A 54  
A 55  1 n GLN . 55  A 55  
A 56  1 n ALA . 56  A 56  
A 57  1 n SER . 57  A 57  
A 58  1 n PRO . 58  A 58  
A 59  1 n SER . 59  A 59  
A 60  1 n ILE . 60  A 60  
A 61  1 n PHE . 61  A 61  
A 62  1 n GLU . 62  A 62  
A 63  1 n GLU . 63  A 63  
A 64  1 n ASN . 64  A 64  
A 65  1 n LYS . 65  A 65  
A 66  1 n ARG . 66  A 66  
A 67  1 n SER . 67  A 67  
A 68  1 n LEU . 68  A 68  
A 69  1 n PHE . 69  A 69  
A 70  1 n LEU . 70  A 70  
A 71  1 n THR . 71  A 71  
A 72  1 n ARG . 72  A 72  
A 73  1 n SER . 73  A 73  
A 74  1 n VAL . 74  A 74  
A 75  1 n ASP . 75  A 75  
A 76  1 n SER . 76  A 76  
A 77  1 n ILE . 77  A 77  
A 78  1 n MET . 78  A 78  
A 79  1 n LYS . 79  A 79  
A 80  1 n LYS . 80  A 80  
A 81  1 n ASP . 81  A 81  
A 82  1 n VAL . 82  A 82  
A 83  1 n VAL . 83  A 83  
A 84  1 n CYS . 84  A 84  
A 85  1 n ALA . 85  A 85  
A 86  1 n HIS . 86  A 86  
A 87  1 n PRO . 87  A 87  
A 88  1 n LEU . 88  A 88  
A 89  1 n ASP . 89  A 89  
A 90  1 n PHE . 90  A 90  
A 91  1 n VAL . 91  A 91  
A 92  1 n GLU . 92  A 92  
A 93  1 n GLU . 93  A 93  
A 94  1 n ILE . 94  A 94  
A 95  1 n SER . 95  A 95  
A 96  1 n ALA . 96  A 96  
A 97  1 n VAL . 97  A 97  
A 98  1 n PHE . 98  A 98  
A 99  1 n TYR . 99  A 99  
A 100 1 n GLU . 100 A 100 
A 101 1 n HIS . 101 A 101 
A 102 1 n GLY . 102 A 102 
A 103 1 n ILE . 103 A 103 
A 104 1 n GLY . 104 A 104 
A 105 1 n CYS . 105 A 105 
A 106 1 n LEU . 106 A 106 
A 107 1 n PRO . 107 A 107 
A 108 1 n VAL . 108 A 108 
A 109 1 n VAL . 109 A 109 
A 110 1 n HIS . 110 A 110 
A 111 1 n HIS . 111 A 111 
A 112 1 n GLN . 112 A 112 
A 113 1 n LYS . 113 A 113 
A 114 1 n LEU . 114 A 114 
A 115 1 n ILE . 115 A 115 
A 116 1 n GLY . 116 A 116 
A 117 1 n ILE . 117 A 117 
A 118 1 n LEU . 118 A 118 
A 119 1 n THR . 119 A 119 
A 120 1 n LYS . 120 A 120 
A 121 1 n THR . 121 A 121 
A 122 1 n ASP . 122 A 122 
A 123 1 n LEU . 123 A 123 
A 124 1 n LEU . 124 A 124 
A 125 1 n ARG . 125 A 125 
A 126 1 n THR . 126 A 126 
A 127 1 n PHE . 127 A 127 
A 128 1 n VAL . 128 A 128 
A 129 1 n LYS . 129 A 129 
A 130 1 n LEU . 130 A 130 
A 131 1 n THR . 131 A 131 
A 132 1 n GLY . 132 A 132 
A 133 1 n ALA . 133 A 133 
A 134 1 n ASP . 134 A 134 
A 135 1 n GLN . 135 A 135 
A 136 1 n PRO . 136 A 136 
A 137 1 n GLY . 137 A 137 
A 138 1 n SER . 138 A 138 
A 139 1 n GLN . 139 A 139 
A 140 1 n ILE . 140 A 140 
A 141 1 n GLU . 141 A 141 
A 142 1 n ILE . 142 A 142 
A 143 1 n LYS . 143 A 143 
A 144 1 n VAL . 144 A 144 
A 145 1 n ASN . 145 A 145 
A 146 1 n ASP . 146 A 146 
A 147 1 n ILE . 147 A 147 
A 148 1 n THR . 148 A 148 
A 149 1 n LYS . 149 A 149 
A 150 1 n SER . 150 A 150 
A 151 1 n LEU . 151 A 151 
A 152 1 n ALA . 152 A 152 
A 153 1 n GLU . 153 A 153 
A 154 1 n ILE . 154 A 154 
A 155 1 n SER . 155 A 155 
A 156 1 n SER . 156 A 156 
A 157 1 n LEU . 157 A 157 
A 158 1 n CYS . 158 A 158 
A 159 1 n GLN . 159 A 159 
A 160 1 n ASP . 160 A 160 
A 161 1 n LEU . 161 A 161 
A 162 1 n GLN . 162 A 162 
A 163 1 n VAL . 163 A 163 
A 164 1 n LYS . 164 A 164 
A 165 1 n ILE . 165 A 165 
A 166 1 n LEU . 166 A 166 
A 167 1 n SER . 167 A 167 
A 168 1 n VAL . 168 A 168 
A 169 1 n LEU . 169 A 169 
A 170 1 n VAL . 170 A 170 
A 171 1 n TYR . 171 A 171 
A 172 1 n PRO . 172 A 172 
A 173 1 n HIS . 173 A 173 
A 174 1 n ASP . 174 A 174 
A 175 1 n ASP . 175 A 175 
A 176 1 n PRO . 176 A 176 
A 177 1 n GLY . 177 A 177 
A 178 1 n VAL . 178 A 178 
A 179 1 n LYS . 179 A 179 
A 180 1 n VAL . 180 A 180 
A 181 1 n LEU . 181 A 181 
A 182 1 n VAL . 182 A 182 
A 183 1 n PHE . 183 A 183 
A 184 1 n ARG . 184 A 184 
A 185 1 n VAL . 185 A 185 
A 186 1 n LYS . 186 A 186 
A 187 1 n THR . 187 A 187 
A 188 1 n MET . 188 A 188 
A 189 1 n ASN . 189 A 189 
A 190 1 n PRO . 190 A 190 
A 191 1 n LEU . 191 A 191 
A 192 1 n PRO . 192 A 192 
A 193 1 n PHE . 193 A 193 
A 194 1 n LEU . 194 A 194 
A 195 1 n GLN . 195 A 195 
A 196 1 n ALA . 196 A 196 
A 197 1 n LEU . 197 A 197 
A 198 1 n GLN . 198 A 198 
A 199 1 n ARG . 199 A 199 
A 200 1 n ASN . 200 A 200 
A 201 1 n GLY . 201 A 201 
A 202 1 n HIS . 202 A 202 
A 203 1 n HIS . 203 A 203 
A 204 1 n VAL . 204 A 204 
A 205 1 n VAL . 205 A 205 
A 206 1 n TRP . 206 A 206 
A 207 1 n PRO . 207 A 207 
A 208 1 n SER . 208 A 208 
A 209 1 n GLU . 209 A 209 
A 210 1 n GLN . 210 A 210 
A 211 1 n ARG . 211 A 211 
A 212 1 n ASP . 212 A 212 
A 213 1 n LEU . 213 A 213 
A 214 1 n LEU . 214 A 214 
B 1   2 n MET . 1   B 1   
B 2   2 n ILE . 2   B 2   
B 3   2 n VAL . 3   B 3   
B 4   2 n GLU . 4   B 4   
B 5   2 n GLN . 5   B 5   
B 6   2 n ILE . 6   B 6   
B 7   2 n MET . 7   B 7   
B 8   2 n LYS . 8   B 8   
B 9   2 n ARG . 9   B 9   
B 10  2 n ASP . 10  B 10  
B 11  2 n VAL . 11  B 11  
B 12  2 n ILE . 12  B 12  
B 13  2 n THR . 13  B 13  
B 14  2 n LEU . 14  B 14  
B 15  2 n THR . 15  B 15  
B 16  2 n LYS . 16  B 16  
B 17  2 n THR . 17  B 17  
B 18  2 n ASP . 18  B 18  
B 19  2 n THR . 19  B 19  
B 20  2 n LEU . 20  B 20  
B 21  2 n GLU . 21  B 21  
B 22  2 n THR . 22  B 22  
B 23  2 n ALA . 23  B 23  
B 24  2 n ILE . 24  B 24  
B 25  2 n CYS . 25  B 25  
B 26  2 n LYS . 26  B 26  
B 27  2 n LEU . 27  B 27  
B 28  2 n LYS . 28  B 28  
B 29  2 n GLU . 29  B 29  
B 30  2 n PHE . 30  B 30  
B 31  2 n HIS . 31  B 31  
B 32  2 n ILE . 32  B 32  
B 33  2 n ARG . 33  B 33  
B 34  2 n HIS . 34  B 34  
B 35  2 n LEU . 35  B 35  
B 36  2 n PRO . 36  B 36  
B 37  2 n VAL . 37  B 37  
B 38  2 n VAL . 38  B 38  
B 39  2 n ASP . 39  B 39  
B 40  2 n GLU . 40  B 40  
B 41  2 n GLU . 41  B 41  
B 42  2 n ARG . 42  B 42  
B 43  2 n HIS . 43  B 43  
B 44  2 n VAL . 44  B 44  
B 45  2 n ILE . 45  B 45  
B 46  2 n GLY . 46  B 46  
B 47  2 n MET . 47  B 47  
B 48  2 n ILE . 48  B 48  
B 49  2 n THR . 49  B 49  
B 50  2 n ASP . 50  B 50  
B 51  2 n ARG . 51  B 51  
B 52  2 n ASP . 52  B 52  
B 53  2 n MET . 53  B 53  
B 54  2 n LYS . 54  B 54  
B 55  2 n GLN . 55  B 55  
B 56  2 n ALA . 56  B 56  
B 57  2 n SER . 57  B 57  
B 58  2 n PRO . 58  B 58  
B 59  2 n SER . 59  B 59  
B 60  2 n ILE . 60  B 60  
B 61  2 n PHE . 61  B 61  
B 62  2 n GLU . 62  B 62  
B 63  2 n GLU . 63  B 63  
B 64  2 n ASN . 64  B 64  
B 65  2 n LYS . 65  B 65  
B 66  2 n ARG . 66  B 66  
B 67  2 n SER . 67  B 67  
B 68  2 n LEU . 68  B 68  
B 69  2 n PHE . 69  B 69  
B 70  2 n LEU . 70  B 70  
B 71  2 n THR . 71  B 71  
B 72  2 n ARG . 72  B 72  
B 73  2 n SER . 73  B 73  
B 74  2 n VAL . 74  B 74  
B 75  2 n ASP . 75  B 75  
B 76  2 n SER . 76  B 76  
B 77  2 n ILE . 77  B 77  
B 78  2 n MET . 78  B 78  
B 79  2 n LYS . 79  B 79  
B 80  2 n LYS . 80  B 80  
B 81  2 n ASP . 81  B 81  
B 82  2 n VAL . 82  B 82  
B 83  2 n VAL . 83  B 83  
B 84  2 n CYS . 84  B 84  
B 85  2 n ALA . 85  B 85  
B 86  2 n HIS . 86  B 86  
B 87  2 n PRO . 87  B 87  
B 88  2 n LEU . 88  B 88  
B 89  2 n ASP . 89  B 89  
B 90  2 n PHE . 90  B 90  
B 91  2 n VAL . 91  B 91  
B 92  2 n GLU . 92  B 92  
B 93  2 n GLU . 93  B 93  
B 94  2 n ILE . 94  B 94  
B 95  2 n SER . 95  B 95  
B 96  2 n ALA . 96  B 96  
B 97  2 n VAL . 97  B 97  
B 98  2 n PHE . 98  B 98  
B 99  2 n TYR . 99  B 99  
B 100 2 n GLU . 100 B 100 
B 101 2 n HIS . 101 B 101 
B 102 2 n GLY . 102 B 102 
B 103 2 n ILE . 103 B 103 
B 104 2 n GLY . 104 B 104 
B 105 2 n CYS . 105 B 105 
B 106 2 n LEU . 106 B 106 
B 107 2 n PRO . 107 B 107 
B 108 2 n VAL . 108 B 108 
B 109 2 n VAL . 109 B 109 
B 110 2 n HIS . 110 B 110 
B 111 2 n HIS . 111 B 111 
B 112 2 n GLN . 112 B 112 
B 113 2 n LYS . 113 B 113 
B 114 2 n LEU . 114 B 114 
B 115 2 n ILE . 115 B 115 
B 116 2 n GLY . 116 B 116 
B 117 2 n ILE . 117 B 117 
B 118 2 n LEU . 118 B 118 
B 119 2 n THR . 119 B 119 
B 120 2 n LYS . 120 B 120 
B 121 2 n THR . 121 B 121 
B 122 2 n ASP . 122 B 122 
B 123 2 n LEU . 123 B 123 
B 124 2 n LEU . 124 B 124 
B 125 2 n ARG . 125 B 125 
B 126 2 n THR . 126 B 126 
B 127 2 n PHE . 127 B 127 
B 128 2 n VAL . 128 B 128 
B 129 2 n LYS . 129 B 129 
B 130 2 n LEU . 130 B 130 
B 131 2 n THR . 131 B 131 
B 132 2 n GLY . 132 B 132 
B 133 2 n ALA . 133 B 133 
B 134 2 n ASP . 134 B 134 
B 135 2 n GLN . 135 B 135 
B 136 2 n PRO . 136 B 136 
B 137 2 n GLY . 137 B 137 
B 138 2 n SER . 138 B 138 
B 139 2 n GLN . 139 B 139 
B 140 2 n ILE . 140 B 140 
B 141 2 n GLU . 141 B 141 
B 142 2 n ILE . 142 B 142 
B 143 2 n LYS . 143 B 143 
B 144 2 n VAL . 144 B 144 
B 145 2 n ASN . 145 B 145 
B 146 2 n ASP . 146 B 146 
B 147 2 n ILE . 147 B 147 
B 148 2 n THR . 148 B 148 
B 149 2 n LYS . 149 B 149 
B 150 2 n SER . 150 B 150 
B 151 2 n LEU . 151 B 151 
B 152 2 n ALA . 152 B 152 
B 153 2 n GLU . 153 B 153 
B 154 2 n ILE . 154 B 154 
B 155 2 n SER . 155 B 155 
B 156 2 n SER . 156 B 156 
B 157 2 n LEU . 157 B 157 
B 158 2 n CYS . 158 B 158 
B 159 2 n GLN . 159 B 159 
B 160 2 n ASP . 160 B 160 
B 161 2 n LEU . 161 B 161 
B 162 2 n GLN . 162 B 162 
B 163 2 n VAL . 163 B 163 
B 164 2 n LYS . 164 B 164 
B 165 2 n ILE . 165 B 165 
B 166 2 n LEU . 166 B 166 
B 167 2 n SER . 167 B 167 
B 168 2 n VAL . 168 B 168 
B 169 2 n LEU . 169 B 169 
B 170 2 n VAL . 170 B 170 
B 171 2 n TYR . 171 B 171 
B 172 2 n PRO . 172 B 172 
B 173 2 n HIS . 173 B 173 
B 174 2 n ASP . 174 B 174 
B 175 2 n ASP . 175 B 175 
B 176 2 n PRO . 176 B 176 
B 177 2 n GLY . 177 B 177 
B 178 2 n VAL . 178 B 178 
B 179 2 n LYS . 179 B 179 
B 180 2 n VAL . 180 B 180 
B 181 2 n LEU . 181 B 181 
B 182 2 n VAL . 182 B 182 
B 183 2 n PHE . 183 B 183 
B 184 2 n ARG . 184 B 184 
B 185 2 n VAL . 185 B 185 
B 186 2 n LYS . 186 B 186 
B 187 2 n THR . 187 B 187 
B 188 2 n MET . 188 B 188 
B 189 2 n ASN . 189 B 189 
B 190 2 n PRO . 190 B 190 
B 191 2 n LEU . 191 B 191 
B 192 2 n PRO . 192 B 192 
B 193 2 n PHE . 193 B 193 
B 194 2 n LEU . 194 B 194 
B 195 2 n GLN . 195 B 195 
B 196 2 n ALA . 196 B 196 
B 197 2 n LEU . 197 B 197 
B 198 2 n GLN . 198 B 198 
B 199 2 n ARG . 199 B 199 
B 200 2 n ASN . 200 B 200 
B 201 2 n GLY . 201 B 201 
B 202 2 n HIS . 202 B 202 
B 203 2 n HIS . 203 B 203 
B 204 2 n VAL . 204 B 204 
B 205 2 n VAL . 205 B 205 
B 206 2 n TRP . 206 B 206 
B 207 2 n PRO . 207 B 207 
B 208 2 n SER . 208 B 208 
B 209 2 n GLU . 209 B 209 
B 210 2 n GLN . 210 B 210 
B 211 2 n ARG . 211 B 211 
B 212 2 n ASP . 212 B 212 
B 213 2 n LEU . 213 B 213 
B 214 2 n LEU . 214 B 214 
#
_software.classification other
_software.date           ?
_software.description    "Structure prediction"
_software.name           AlphaFold
_software.pdbx_ordinal   1
_software.type           package
_software.version        "AlphaFold-beta-20231127 (7d9495ae8dbd318b858637eeca6259fdd17ec68e37ad6f1462fd62aafc972dcf)"
#
loop_
_struct_asym.entity_id
_struct_asym.id
1 A 
2 B 
#
loop_
_atom_site.group_PDB
_atom_site.id
_atom_site.type_symbol
_atom_site.label_atom_id
_atom_site.label_alt_id
_atom_site.label_comp_id
_atom_site.label_asym_id
_atom_site.label_entity_id
_atom_site.label_seq_id
_atom_site.pdbx_PDB_ins_code
_atom_site.Cartn_x
_atom_site.Cartn_y
_atom_site.Cartn_z
_atom_site.occupancy
_atom_site.B_iso_or_equiv
_atom_site.auth_seq_id
_atom_site.auth_asym_id
_atom_site.pdbx_PDB_model_num
ATOM 1    N N   . MET A 1 1   ? 8.552   -9.219  -5.571  1.00 70.30 1   A 1 
ATOM 2    C CA  . MET A 1 1   ? 9.277   -7.949  -5.338  1.00 77.10 1   A 1 
ATOM 3    C C   . MET A 1 1   ? 9.796   -7.946  -3.908  1.00 80.16 1   A 1 
ATOM 4    O O   . MET A 1 1   ? 9.067   -8.342  -3.009  1.00 78.77 1   A 1 
ATOM 5    C CB  . MET A 1 1   ? 8.343   -6.760  -5.610  1.00 73.05 1   A 1 
ATOM 6    C CG  . MET A 1 1   ? 9.000   -5.403  -5.382  1.00 66.31 1   A 1 
ATOM 7    S SD  . MET A 1 1   ? 7.905   -3.989  -5.722  1.00 60.69 1   A 1 
ATOM 8    C CE  . MET A 1 1   ? 7.905   -3.970  -7.527  1.00 55.59 1   A 1 
ATOM 9    N N   . ILE A 1 2   ? 11.027  -7.481  -3.697  1.00 81.70 2   A 1 
ATOM 10   C CA  . ILE A 1 2   ? 11.654  -7.417  -2.373  1.00 84.21 2   A 1 
ATOM 11   C C   . ILE A 1 2   ? 11.629  -5.996  -1.802  1.00 86.28 2   A 1 
ATOM 12   O O   . ILE A 1 2   ? 11.541  -5.007  -2.534  1.00 86.32 2   A 1 
ATOM 13   C CB  . ILE A 1 2   ? 13.075  -8.024  -2.390  1.00 82.37 2   A 1 
ATOM 14   C CG1 . ILE A 1 2   ? 13.995  -7.317  -3.401  1.00 76.45 2   A 1 
ATOM 15   C CG2 . ILE A 1 2   ? 12.989  -9.541  -2.640  1.00 73.92 2   A 1 
ATOM 16   C CD1 . ILE A 1 2   ? 15.473  -7.695  -3.256  1.00 71.64 2   A 1 
ATOM 17   N N   . VAL A 1 3   ? 11.722  -5.890  -0.479  1.00 91.01 3   A 1 
ATOM 18   C CA  . VAL A 1 3   ? 11.674  -4.622  0.272   1.00 92.26 3   A 1 
ATOM 19   C C   . VAL A 1 3   ? 12.707  -3.608  -0.226  1.00 92.03 3   A 1 
ATOM 20   O O   . VAL A 1 3   ? 12.381  -2.431  -0.377  1.00 91.51 3   A 1 
ATOM 21   C CB  . VAL A 1 3   ? 11.859  -4.916  1.772   1.00 92.69 3   A 1 
ATOM 22   C CG1 . VAL A 1 3   ? 12.156  -3.667  2.602   1.00 90.56 3   A 1 
ATOM 23   C CG2 . VAL A 1 3   ? 10.590  -5.555  2.346   1.00 90.62 3   A 1 
ATOM 24   N N   . GLU A 1 4   ? 13.918  -4.045  -0.539  1.00 91.77 4   A 1 
ATOM 25   C CA  . GLU A 1 4   ? 15.004  -3.174  -1.002  1.00 90.60 4   A 1 
ATOM 26   C C   . GLU A 1 4   ? 14.655  -2.379  -2.271  1.00 90.55 4   A 1 
ATOM 27   O O   . GLU A 1 4   ? 15.122  -1.251  -2.449  1.00 89.27 4   A 1 
ATOM 28   C CB  . GLU A 1 4   ? 16.272  -4.017  -1.216  1.00 88.02 4   A 1 
ATOM 29   C CG  . GLU A 1 4   ? 17.462  -3.122  -1.586  1.00 80.00 4   A 1 
ATOM 30   C CD  . GLU A 1 4   ? 18.830  -3.807  -1.579  1.00 78.77 4   A 1 
ATOM 31   O OE1 . GLU A 1 4   ? 19.816  -3.032  -1.528  1.00 71.65 4   A 1 
ATOM 32   O OE2 . GLU A 1 4   ? 18.897  -5.049  -1.621  1.00 74.02 4   A 1 
ATOM 33   N N   . GLN A 1 5   ? 13.790  -2.920  -3.132  1.00 88.79 5   A 1 
ATOM 34   C CA  . GLN A 1 5   ? 13.381  -2.279  -4.386  1.00 86.71 5   A 1 
ATOM 35   C C   . GLN A 1 5   ? 12.436  -1.086  -4.183  1.00 87.09 5   A 1 
ATOM 36   O O   . GLN A 1 5   ? 12.288  -0.258  -5.080  1.00 85.92 5   A 1 
ATOM 37   C CB  . GLN A 1 5   ? 12.704  -3.324  -5.289  1.00 84.32 5   A 1 
ATOM 38   C CG  . GLN A 1 5   ? 13.662  -4.431  -5.754  1.00 79.00 5   A 1 
ATOM 39   C CD  . GLN A 1 5   ? 12.947  -5.505  -6.577  1.00 75.65 5   A 1 
ATOM 40   O OE1 . GLN A 1 5   ? 11.835  -5.910  -6.289  1.00 69.13 5   A 1 
ATOM 41   N NE2 . GLN A 1 5   ? 13.559  -6.002  -7.625  1.00 66.53 5   A 1 
ATOM 42   N N   . ILE A 1 6   ? 11.767  -0.988  -3.025  1.00 89.88 6   A 1 
ATOM 43   C CA  . ILE A 1 6   ? 10.752  0.048   -2.769  1.00 90.15 6   A 1 
ATOM 44   C C   . ILE A 1 6   ? 11.001  0.883   -1.509  1.00 91.08 6   A 1 
ATOM 45   O O   . ILE A 1 6   ? 10.319  1.894   -1.315  1.00 90.50 6   A 1 
ATOM 46   C CB  . ILE A 1 6   ? 9.331   -0.553  -2.757  1.00 88.73 6   A 1 
ATOM 47   C CG1 . ILE A 1 6   ? 9.096   -1.497  -1.555  1.00 84.56 6   A 1 
ATOM 48   C CG2 . ILE A 1 6   ? 9.036   -1.272  -4.086  1.00 82.95 6   A 1 
ATOM 49   C CD1 . ILE A 1 6   ? 7.609   -1.743  -1.293  1.00 81.29 6   A 1 
ATOM 50   N N   . MET A 1 7   ? 11.940  0.491   -0.666  1.00 93.93 7   A 1 
ATOM 51   C CA  . MET A 1 7   ? 12.263  1.207   0.564   1.00 94.77 7   A 1 
ATOM 52   C C   . MET A 1 7   ? 12.854  2.591   0.274   1.00 94.40 7   A 1 
ATOM 53   O O   . MET A 1 7   ? 13.487  2.838   -0.752  1.00 93.65 7   A 1 
ATOM 54   C CB  . MET A 1 7   ? 13.179  0.365   1.466   1.00 94.95 7   A 1 
ATOM 55   C CG  . MET A 1 7   ? 14.635  0.285   0.983   1.00 94.96 7   A 1 
ATOM 56   S SD  . MET A 1 7   ? 15.705  -0.689  2.078   1.00 94.43 7   A 1 
ATOM 57   C CE  . MET A 1 7   ? 17.289  -0.453  1.254   1.00 90.89 7   A 1 
ATOM 58   N N   . LYS A 1 8   ? 12.695  3.501   1.228   1.00 95.21 8   A 1 
ATOM 59   C CA  . LYS A 1 8   ? 13.432  4.766   1.247   1.00 94.80 8   A 1 
ATOM 60   C C   . LYS A 1 8   ? 14.747  4.564   1.987   1.00 95.85 8   A 1 
ATOM 61   O O   . LYS A 1 8   ? 14.746  4.071   3.109   1.00 95.49 8   A 1 
ATOM 62   C CB  . LYS A 1 8   ? 12.591  5.866   1.888   1.00 92.88 8   A 1 
ATOM 63   C CG  . LYS A 1 8   ? 11.453  6.292   0.949   1.00 82.81 8   A 1 
ATOM 64   C CD  . LYS A 1 8   ? 10.530  7.287   1.650   1.00 74.68 8   A 1 
ATOM 65   C CE  . LYS A 1 8   ? 9.457   7.718   0.656   1.00 65.51 8   A 1 
ATOM 66   N NZ  . LYS A 1 8   ? 8.180   7.994   1.333   1.00 57.54 8   A 1 
ATOM 67   N N   . ARG A 1 9   ? 15.837  4.988   1.372   1.00 95.88 9   A 1 
ATOM 68   C CA  . ARG A 1 9   ? 17.192  4.876   1.951   1.00 95.66 9   A 1 
ATOM 69   C C   . ARG A 1 9   ? 17.560  6.058   2.842   1.00 94.93 9   A 1 
ATOM 70   O O   . ARG A 1 9   ? 18.325  5.889   3.780   1.00 90.59 9   A 1 
ATOM 71   C CB  . ARG A 1 9   ? 18.225  4.689   0.831   1.00 94.82 9   A 1 
ATOM 72   C CG  . ARG A 1 9   ? 18.036  3.356   0.081   1.00 91.82 9   A 1 
ATOM 73   C CD  . ARG A 1 9   ? 19.139  3.147   -0.960  1.00 88.31 9   A 1 
ATOM 74   N NE  . ARG A 1 9   ? 18.958  1.885   -1.700  1.00 81.44 9   A 1 
ATOM 75   C CZ  . ARG A 1 9   ? 19.664  0.760   -1.604  1.00 74.34 9   A 1 
ATOM 76   N NH1 . ARG A 1 9   ? 20.720  0.639   -0.853  1.00 65.06 9   A 1 
ATOM 77   N NH2 . ARG A 1 9   ? 19.304  -0.283  -2.283  1.00 68.63 9   A 1 
ATOM 78   N N   . ASP A 1 10  ? 17.020  7.235   2.559   1.00 94.35 10  A 1 
ATOM 79   C CA  . ASP A 1 10  ? 17.232  8.419   3.389   1.00 93.48 10  A 1 
ATOM 80   C C   . ASP A 1 10  ? 16.247  8.405   4.563   1.00 94.39 10  A 1 
ATOM 81   O O   . ASP A 1 10  ? 15.056  8.695   4.415   1.00 91.82 10  A 1 
ATOM 82   C CB  . ASP A 1 10  ? 17.142  9.686   2.533   1.00 90.49 10  A 1 
ATOM 83   C CG  . ASP A 1 10  ? 17.650  10.920  3.282   1.00 77.64 10  A 1 
ATOM 84   O OD1 . ASP A 1 10  ? 18.231  10.741  4.379   1.00 67.67 10  A 1 
ATOM 85   O OD2 . ASP A 1 10  ? 17.468  12.027  2.734   1.00 69.21 10  A 1 
ATOM 86   N N   . VAL A 1 11  ? 16.745  7.996   5.725   1.00 96.02 11  A 1 
ATOM 87   C CA  . VAL A 1 11  ? 15.938  7.805   6.932   1.00 96.87 11  A 1 
ATOM 88   C C   . VAL A 1 11  ? 16.280  8.872   7.956   1.00 97.26 11  A 1 
ATOM 89   O O   . VAL A 1 11  ? 17.382  8.901   8.505   1.00 96.37 11  A 1 
ATOM 90   C CB  . VAL A 1 11  ? 16.104  6.398   7.536   1.00 96.14 11  A 1 
ATOM 91   C CG1 . VAL A 1 11  ? 15.065  6.182   8.640   1.00 92.96 11  A 1 
ATOM 92   C CG2 . VAL A 1 11  ? 15.915  5.295   6.490   1.00 93.18 11  A 1 
ATOM 93   N N   . ILE A 1 12  ? 15.294  9.705   8.275   1.00 97.27 12  A 1 
ATOM 94   C CA  . ILE A 1 12  ? 15.397  10.656  9.381   1.00 97.17 12  A 1 
ATOM 95   C C   . ILE A 1 12  ? 15.228  9.885   10.686  1.00 97.45 12  A 1 
ATOM 96   O O   . ILE A 1 12  ? 14.233  9.182   10.883  1.00 96.91 12  A 1 
ATOM 97   C CB  . ILE A 1 12  ? 14.368  11.789  9.220   1.00 96.62 12  A 1 
ATOM 98   C CG1 . ILE A 1 12  ? 14.629  12.563  7.905   1.00 93.84 12  A 1 
ATOM 99   C CG2 . ILE A 1 12  ? 14.424  12.761  10.414  1.00 94.11 12  A 1 
ATOM 100  C CD1 . ILE A 1 12  ? 13.355  13.140  7.328   1.00 83.03 12  A 1 
ATOM 101  N N   . THR A 1 13  ? 16.199  10.044  11.580  1.00 97.68 13  A 1 
ATOM 102  C CA  . THR A 1 13  ? 16.278  9.312   12.847  1.00 97.85 13  A 1 
ATOM 103  C C   . THR A 1 13  ? 16.334  10.246  14.053  1.00 97.92 13  A 1 
ATOM 104  O O   . THR A 1 13  ? 16.497  11.466  13.931  1.00 97.34 13  A 1 
ATOM 105  C CB  . THR A 1 13  ? 17.471  8.339   12.851  1.00 97.39 13  A 1 
ATOM 106  O OG1 . THR A 1 13  ? 18.678  9.036   12.639  1.00 94.75 13  A 1 
ATOM 107  C CG2 . THR A 1 13  ? 17.356  7.266   11.768  1.00 93.43 13  A 1 
ATOM 108  N N   . LEU A 1 14  ? 16.175  9.654   15.226  1.00 97.89 14  A 1 
ATOM 109  C CA  . LEU A 1 14  ? 16.414  10.265  16.529  1.00 97.93 14  A 1 
ATOM 110  C C   . LEU A 1 14  ? 17.484  9.466   17.272  1.00 98.08 14  A 1 
ATOM 111  O O   . LEU A 1 14  ? 17.668  8.274   17.026  1.00 97.47 14  A 1 
ATOM 112  C CB  . LEU A 1 14  ? 15.113  10.288  17.342  1.00 97.37 14  A 1 
ATOM 113  C CG  . LEU A 1 14  ? 14.010  11.193  16.776  1.00 96.50 14  A 1 
ATOM 114  C CD1 . LEU A 1 14  ? 12.705  10.913  17.507  1.00 94.47 14  A 1 
ATOM 115  C CD2 . LEU A 1 14  ? 14.345  12.674  16.944  1.00 94.49 14  A 1 
ATOM 116  N N   . THR A 1 15  ? 18.124  10.123  18.233  1.00 97.66 15  A 1 
ATOM 117  C CA  . THR A 1 15  ? 18.913  9.451   19.271  1.00 97.34 15  A 1 
ATOM 118  C C   . THR A 1 15  ? 18.058  9.267   20.526  1.00 97.39 15  A 1 
ATOM 119  O O   . THR A 1 15  ? 17.060  9.962   20.722  1.00 96.35 15  A 1 
ATOM 120  C CB  . THR A 1 15  ? 20.197  10.228  19.600  1.00 96.34 15  A 1 
ATOM 121  O OG1 . THR A 1 15  ? 19.887  11.434  20.245  1.00 87.34 15  A 1 
ATOM 122  C CG2 . THR A 1 15  ? 21.033  10.545  18.357  1.00 85.00 15  A 1 
ATOM 123  N N   . LYS A 1 16  ? 18.438  8.348   21.410  1.00 96.70 16  A 1 
ATOM 124  C CA  . LYS A 1 16  ? 17.715  8.124   22.679  1.00 96.11 16  A 1 
ATOM 125  C C   . LYS A 1 16  ? 17.688  9.349   23.600  1.00 96.21 16  A 1 
ATOM 126  O O   . LYS A 1 16  ? 16.804  9.459   24.442  1.00 94.26 16  A 1 
ATOM 127  C CB  . LYS A 1 16  ? 18.308  6.905   23.401  1.00 93.82 16  A 1 
ATOM 128  C CG  . LYS A 1 16  ? 19.727  7.150   23.949  1.00 87.43 16  A 1 
ATOM 129  C CD  . LYS A 1 16  ? 20.278  5.891   24.614  1.00 85.89 16  A 1 
ATOM 130  C CE  . LYS A 1 16  ? 21.676  6.187   25.169  1.00 75.01 16  A 1 
ATOM 131  N NZ  . LYS A 1 16  ? 22.305  4.973   25.738  1.00 68.87 16  A 1 
ATOM 132  N N   . THR A 1 17  ? 18.663  10.249  23.442  1.00 96.66 17  A 1 
ATOM 133  C CA  . THR A 1 17  ? 18.834  11.469  24.244  1.00 96.43 17  A 1 
ATOM 134  C C   . THR A 1 17  ? 18.150  12.693  23.641  1.00 96.64 17  A 1 
ATOM 135  O O   . THR A 1 17  ? 18.046  13.710  24.324  1.00 94.68 17  A 1 
ATOM 136  C CB  . THR A 1 17  ? 20.323  11.775  24.462  1.00 95.14 17  A 1 
ATOM 137  O OG1 . THR A 1 17  ? 21.022  11.727  23.236  1.00 88.52 17  A 1 
ATOM 138  C CG2 . THR A 1 17  ? 20.975  10.749  25.387  1.00 86.18 17  A 1 
ATOM 139  N N   . ASP A 1 18  ? 17.677  12.623  22.400  1.00 96.89 18  A 1 
ATOM 140  C CA  . ASP A 1 18  ? 16.887  13.699  21.812  1.00 97.03 18  A 1 
ATOM 141  C C   . ASP A 1 18  ? 15.634  13.959  22.660  1.00 97.15 18  A 1 
ATOM 142  O O   . ASP A 1 18  ? 15.058  13.048  23.264  1.00 96.21 18  A 1 
ATOM 143  C CB  . ASP A 1 18  ? 16.491  13.375  20.362  1.00 96.89 18  A 1 
ATOM 144  C CG  . ASP A 1 18  ? 17.608  13.588  19.336  1.00 96.53 18  A 1 
ATOM 145  O OD1 . ASP A 1 18  ? 18.379  14.558  19.501  1.00 92.14 18  A 1 
ATOM 146  O OD2 . ASP A 1 18  ? 17.627  12.839  18.334  1.00 92.46 18  A 1 
ATOM 147  N N   . THR A 1 19  ? 15.196  15.210  22.694  1.00 96.30 19  A 1 
ATOM 148  C CA  . THR A 1 19  ? 13.978  15.587  23.413  1.00 96.08 19  A 1 
ATOM 149  C C   . THR A 1 19  ? 12.727  15.224  22.609  1.00 96.27 19  A 1 
ATOM 150  O O   . THR A 1 19  ? 12.742  15.144  21.377  1.00 95.63 19  A 1 
ATOM 151  C CB  . THR A 1 19  ? 13.969  17.074  23.795  1.00 94.85 19  A 1 
ATOM 152  O OG1 . THR A 1 19  ? 13.942  17.881  22.645  1.00 88.29 19  A 1 
ATOM 153  C CG2 . THR A 1 19  ? 15.183  17.479  24.632  1.00 87.44 19  A 1 
ATOM 154  N N   . LEU A 1 20  ? 11.599  15.063  23.297  1.00 94.74 20  A 1 
ATOM 155  C CA  . LEU A 1 20  ? 10.297  14.899  22.642  1.00 94.46 20  A 1 
ATOM 156  C C   . LEU A 1 20  ? 9.923   16.119  21.796  1.00 94.14 20  A 1 
ATOM 157  O O   . LEU A 1 20  ? 9.233   15.983  20.784  1.00 93.24 20  A 1 
ATOM 158  C CB  . LEU A 1 20  ? 9.219   14.627  23.696  1.00 93.97 20  A 1 
ATOM 159  C CG  . LEU A 1 20  ? 9.407   13.302  24.457  1.00 92.39 20  A 1 
ATOM 160  C CD1 . LEU A 1 20  ? 8.273   13.123  25.457  1.00 89.63 20  A 1 
ATOM 161  C CD2 . LEU A 1 20  ? 9.423   12.089  23.522  1.00 89.20 20  A 1 
ATOM 162  N N   . GLU A 1 21  ? 10.429  17.287  22.163  1.00 93.95 21  A 1 
ATOM 163  C CA  . GLU A 1 21  ? 10.321  18.492  21.349  1.00 93.05 21  A 1 
ATOM 164  C C   . GLU A 1 21  ? 11.039  18.340  20.007  1.00 93.45 21  A 1 
ATOM 165  O O   . GLU A 1 21  ? 10.422  18.545  18.961  1.00 92.89 21  A 1 
ATOM 166  C CB  . GLU A 1 21  ? 10.875  19.656  22.165  1.00 91.55 21  A 1 
ATOM 167  C CG  . GLU A 1 21  ? 10.999  20.912  21.324  1.00 86.15 21  A 1 
ATOM 168  C CD  . GLU A 1 21  ? 11.046  22.102  22.258  1.00 80.75 21  A 1 
ATOM 169  O OE1 . GLU A 1 21  ? 10.116  22.923  22.130  1.00 73.08 21  A 1 
ATOM 170  O OE2 . GLU A 1 21  ? 11.944  22.158  23.118  1.00 73.64 21  A 1 
ATOM 171  N N   . THR A 1 22  ? 12.294  17.898  20.018  1.00 94.63 22  A 1 
ATOM 172  C CA  . THR A 1 22  ? 13.056  17.604  18.796  1.00 95.22 22  A 1 
ATOM 173  C C   . THR A 1 22  ? 12.330  16.575  17.926  1.00 95.53 22  A 1 
ATOM 174  O O   . THR A 1 22  ? 12.242  16.743  16.708  1.00 95.03 22  A 1 
ATOM 175  C CB  . THR A 1 22  ? 14.458  17.083  19.142  1.00 95.35 22  A 1 
ATOM 176  O OG1 . THR A 1 22  ? 15.134  18.024  19.941  1.00 89.81 22  A 1 
ATOM 177  C CG2 . THR A 1 22  ? 15.330  16.856  17.907  1.00 88.57 22  A 1 
ATOM 178  N N   . ALA A 1 23  ? 11.739  15.552  18.539  1.00 95.71 23  A 1 
ATOM 179  C CA  . ALA A 1 23  ? 10.932  14.567  17.826  1.00 95.55 23  A 1 
ATOM 180  C C   . ALA A 1 23  ? 9.713   15.206  17.139  1.00 95.04 23  A 1 
ATOM 181  O O   . ALA A 1 23  ? 9.473   14.966  15.956  1.00 94.29 23  A 1 
ATOM 182  C CB  . ALA A 1 23  ? 10.517  13.462  18.803  1.00 95.73 23  A 1 
ATOM 183  N N   . ILE A 1 24  ? 8.965   16.055  17.845  1.00 93.55 24  A 1 
ATOM 184  C CA  . ILE A 1 24  ? 7.808   16.763  17.280  1.00 91.45 24  A 1 
ATOM 185  C C   . ILE A 1 24  ? 8.235   17.687  16.135  1.00 90.98 24  A 1 
ATOM 186  O O   . ILE A 1 24  ? 7.567   17.711  15.098  1.00 89.49 24  A 1 
ATOM 187  C CB  . ILE A 1 24  ? 7.043   17.532  18.378  1.00 89.34 24  A 1 
ATOM 188  C CG1 . ILE A 1 24  ? 6.334   16.542  19.330  1.00 83.82 24  A 1 
ATOM 189  C CG2 . ILE A 1 24  ? 5.995   18.486  17.772  1.00 82.84 24  A 1 
ATOM 190  C CD1 . ILE A 1 24  ? 5.823   17.177  20.629  1.00 75.13 24  A 1 
ATOM 191  N N   . CYS A 1 25  ? 9.343   18.417  16.301  1.00 92.72 25  A 1 
ATOM 192  C CA  . CYS A 1 25  ? 9.886   19.292  15.264  1.00 92.15 25  A 1 
ATOM 193  C C   . CYS A 1 25  ? 10.247  18.504  14.000  1.00 92.16 25  A 1 
ATOM 194  O O   . CYS A 1 25  ? 9.718   18.816  12.936  1.00 91.44 25  A 1 
ATOM 195  C CB  . CYS A 1 25  ? 11.076  20.081  15.820  1.00 91.29 25  A 1 
ATOM 196  S SG  . CYS A 1 25  ? 10.466  21.326  16.993  1.00 80.07 25  A 1 
ATOM 197  N N   . LYS A 1 26  ? 11.019  17.427  14.111  1.00 93.73 26  A 1 
ATOM 198  C CA  . LYS A 1 26  ? 11.370  16.565  12.965  1.00 94.45 26  A 1 
ATOM 199  C C   . LYS A 1 26  ? 10.132  15.971  12.280  1.00 93.77 26  A 1 
ATOM 200  O O   . LYS A 1 26  ? 10.044  15.979  11.055  1.00 92.61 26  A 1 
ATOM 201  C CB  . LYS A 1 26  ? 12.339  15.453  13.401  1.00 95.58 26  A 1 
ATOM 202  C CG  . LYS A 1 26  ? 13.776  15.952  13.642  1.00 95.27 26  A 1 
ATOM 203  C CD  . LYS A 1 26  ? 14.722  14.786  13.984  1.00 94.37 26  A 1 
ATOM 204  C CE  . LYS A 1 26  ? 16.165  15.268  14.202  1.00 92.89 26  A 1 
ATOM 205  N NZ  . LYS A 1 26  ? 17.096  14.164  14.568  1.00 90.09 26  A 1 
ATOM 206  N N   . LEU A 1 27  ? 9.138   15.507  13.049  1.00 92.94 27  A 1 
ATOM 207  C CA  . LEU A 1 27  ? 7.882   14.988  12.487  1.00 91.51 27  A 1 
ATOM 208  C C   . LEU A 1 27  ? 7.125   16.041  11.659  1.00 89.70 27  A 1 
ATOM 209  O O   . LEU A 1 27  ? 6.512   15.698  10.645  1.00 87.89 27  A 1 
ATOM 210  C CB  . LEU A 1 27  ? 6.976   14.474  13.616  1.00 91.69 27  A 1 
ATOM 211  C CG  . LEU A 1 27  ? 7.403   13.143  14.264  1.00 91.28 27  A 1 
ATOM 212  C CD1 . LEU A 1 27  ? 6.549   12.877  15.503  1.00 89.31 27  A 1 
ATOM 213  C CD2 . LEU A 1 27  ? 7.225   11.959  13.318  1.00 89.28 27  A 1 
ATOM 214  N N   . LYS A 1 28  ? 7.149   17.316  12.092  1.00 89.71 28  A 1 
ATOM 215  C CA  . LYS A 1 28  ? 6.502   18.434  11.389  1.00 87.12 28  A 1 
ATOM 216  C C   . LYS A 1 28  ? 7.294   18.880  10.165  1.00 86.61 28  A 1 
ATOM 217  O O   . LYS A 1 28  ? 6.713   19.005  9.094   1.00 84.57 28  A 1 
ATOM 218  C CB  . LYS A 1 28  ? 6.318   19.626  12.339  1.00 84.58 28  A 1 
ATOM 219  C CG  . LYS A 1 28  ? 5.167   19.449  13.338  1.00 72.18 28  A 1 
ATOM 220  C CD  . LYS A 1 28  ? 5.008   20.734  14.169  1.00 68.56 28  A 1 
ATOM 221  C CE  . LYS A 1 28  ? 3.783   20.665  15.079  1.00 58.94 28  A 1 
ATOM 222  N NZ  . LYS A 1 28  ? 3.390   22.007  15.592  1.00 53.15 28  A 1 
ATOM 223  N N   . GLU A 1 29  ? 8.592   19.128  10.335  1.00 89.94 29  A 1 
ATOM 224  C CA  . GLU A 1 29  ? 9.495   19.670  9.318   1.00 89.96 29  A 1 
ATOM 225  C C   . GLU A 1 29  ? 9.571   18.758  8.093   1.00 89.43 29  A 1 
ATOM 226  O O   . GLU A 1 29  ? 9.318   19.187  6.970   1.00 87.73 29  A 1 
ATOM 227  C CB  . GLU A 1 29  ? 10.874  19.846  9.967   1.00 90.21 29  A 1 
ATOM 228  C CG  . GLU A 1 29  ? 11.912  20.482  9.034   1.00 82.46 29  A 1 
ATOM 229  C CD  . GLU A 1 29  ? 13.293  20.625  9.699   1.00 77.39 29  A 1 
ATOM 230  O OE1 . GLU A 1 29  ? 14.217  21.087  9.001   1.00 71.16 29  A 1 
ATOM 231  O OE2 . GLU A 1 29  ? 13.429  20.253  10.891  1.00 73.50 29  A 1 
ATOM 232  N N   . PHE A 1 30  ? 9.818   17.479  8.320   1.00 90.85 30  A 1 
ATOM 233  C CA  . PHE A 1 30  ? 9.945   16.495  7.246   1.00 90.30 30  A 1 
ATOM 234  C C   . PHE A 1 30  ? 8.613   15.863  6.829   1.00 88.58 30  A 1 
ATOM 235  O O   . PHE A 1 30  ? 8.584   14.971  5.979   1.00 85.72 30  A 1 
ATOM 236  C CB  . PHE A 1 30  ? 10.979  15.457  7.659   1.00 91.56 30  A 1 
ATOM 237  C CG  . PHE A 1 30  ? 12.347  16.040  7.922   1.00 92.51 30  A 1 
ATOM 238  C CD1 . PHE A 1 30  ? 13.137  16.487  6.849   1.00 89.55 30  A 1 
ATOM 239  C CD2 . PHE A 1 30  ? 12.834  16.159  9.235   1.00 89.89 30  A 1 
ATOM 240  C CE1 . PHE A 1 30  ? 14.406  17.035  7.086   1.00 89.14 30  A 1 
ATOM 241  C CE2 . PHE A 1 30  ? 14.104  16.706  9.478   1.00 89.47 30  A 1 
ATOM 242  C CZ  . PHE A 1 30  ? 14.892  17.141  8.402   1.00 91.17 30  A 1 
ATOM 243  N N   . HIS A 1 31  ? 7.497   16.306  7.415   1.00 86.50 31  A 1 
ATOM 244  C CA  . HIS A 1 31  ? 6.157   15.793  7.115   1.00 84.65 31  A 1 
ATOM 245  C C   . HIS A 1 31  ? 6.026   14.263  7.242   1.00 84.71 31  A 1 
ATOM 246  O O   . HIS A 1 31  ? 5.248   13.629  6.524   1.00 82.45 31  A 1 
ATOM 247  C CB  . HIS A 1 31  ? 5.688   16.331  5.759   1.00 82.57 31  A 1 
ATOM 248  C CG  . HIS A 1 31  ? 5.586   17.827  5.667   1.00 75.58 31  A 1 
ATOM 249  N ND1 . HIS A 1 31  ? 5.189   18.694  6.666   1.00 67.42 31  A 1 
ATOM 250  C CD2 . HIS A 1 31  ? 5.822   18.584  4.545   1.00 66.32 31  A 1 
ATOM 251  C CE1 . HIS A 1 31  ? 5.188   19.933  6.156   1.00 64.16 31  A 1 
ATOM 252  N NE2 . HIS A 1 31  ? 5.549   19.902  4.863   1.00 64.11 31  A 1 
ATOM 253  N N   . ILE A 1 32  ? 6.752   13.678  8.180   1.00 87.33 32  A 1 
ATOM 254  C CA  . ILE A 1 32  ? 6.754   12.245  8.471   1.00 88.63 32  A 1 
ATOM 255  C C   . ILE A 1 32  ? 5.927   11.930  9.722   1.00 88.16 32  A 1 
ATOM 256  O O   . ILE A 1 32  ? 5.508   12.816  10.466  1.00 86.93 32  A 1 
ATOM 257  C CB  . ILE A 1 32  ? 8.199   11.696  8.537   1.00 89.69 32  A 1 
ATOM 258  C CG1 . ILE A 1 32  ? 9.040   12.435  9.595   1.00 88.60 32  A 1 
ATOM 259  C CG2 . ILE A 1 32  ? 8.841   11.758  7.135   1.00 86.15 32  A 1 
ATOM 260  C CD1 . ILE A 1 32  ? 10.469  11.910  9.748   1.00 86.68 32  A 1 
ATOM 261  N N   . ARG A 1 33  ? 5.650   10.648  9.936   1.00 88.45 33  A 1 
ATOM 262  C CA  . ARG A 1 33  ? 4.841   10.153  11.070  1.00 88.42 33  A 1 
ATOM 263  C C   . ARG A 1 33  ? 5.575   9.136   11.939  1.00 90.46 33  A 1 
ATOM 264  O O   . ARG A 1 33  ? 5.011   8.690   12.936  1.00 89.54 33  A 1 
ATOM 265  C CB  . ARG A 1 33  ? 3.531   9.562   10.541  1.00 85.26 33  A 1 
ATOM 266  C CG  . ARG A 1 33  ? 2.634   10.622  9.878   1.00 79.88 33  A 1 
ATOM 267  C CD  . ARG A 1 33  ? 1.326   9.983   9.415   1.00 72.90 33  A 1 
ATOM 268  N NE  . ARG A 1 33  ? 0.416   10.981  8.833   1.00 65.49 33  A 1 
ATOM 269  C CZ  . ARG A 1 33  ? -0.624  10.737  8.052   1.00 58.36 33  A 1 
ATOM 270  N NH1 . ARG A 1 33  ? -0.961  9.529   7.707   1.00 53.99 33  A 1 
ATOM 271  N NH2 . ARG A 1 33  ? -1.349  11.721  7.604   1.00 51.26 33  A 1 
ATOM 272  N N   . HIS A 1 34  ? 6.773   8.772   11.546  1.00 92.57 34  A 1 
ATOM 273  C CA  . HIS A 1 34  ? 7.573   7.732   12.174  1.00 93.02 34  A 1 
ATOM 274  C C   . HIS A 1 34  ? 9.028   8.188   12.218  1.00 94.56 34  A 1 
ATOM 275  O O   . HIS A 1 34  ? 9.536   8.686   11.216  1.00 94.59 34  A 1 
ATOM 276  C CB  . HIS A 1 34  ? 7.437   6.432   11.371  1.00 91.02 34  A 1 
ATOM 277  C CG  . HIS A 1 34  ? 6.008   5.991   11.177  1.00 87.62 34  A 1 
ATOM 278  N ND1 . HIS A 1 34  ? 5.244   5.312   12.099  1.00 76.92 34  A 1 
ATOM 279  C CD2 . HIS A 1 34  ? 5.197   6.234   10.092  1.00 75.62 34  A 1 
ATOM 280  C CE1 . HIS A 1 34  ? 4.017   5.143   11.582  1.00 75.97 34  A 1 
ATOM 281  N NE2 . HIS A 1 34  ? 3.938   5.699   10.365  1.00 77.11 34  A 1 
ATOM 282  N N   . LEU A 1 35  ? 9.670   8.016   13.363  1.00 96.13 35  A 1 
ATOM 283  C CA  . LEU A 1 35  ? 11.082  8.308   13.579  1.00 96.96 35  A 1 
ATOM 284  C C   . LEU A 1 35  ? 11.726  7.104   14.265  1.00 97.38 35  A 1 
ATOM 285  O O   . LEU A 1 35  ? 11.467  6.888   15.455  1.00 96.95 35  A 1 
ATOM 286  C CB  . LEU A 1 35  ? 11.230  9.577   14.432  1.00 96.74 35  A 1 
ATOM 287  C CG  . LEU A 1 35  ? 10.919  10.886  13.691  1.00 95.80 35  A 1 
ATOM 288  C CD1 . LEU A 1 35  ? 10.778  12.030  14.685  1.00 94.23 35  A 1 
ATOM 289  C CD2 . LEU A 1 35  ? 12.031  11.250  12.703  1.00 93.85 35  A 1 
ATOM 290  N N   . PRO A 1 36  ? 12.534  6.314   13.554  1.00 97.96 36  A 1 
ATOM 291  C CA  . PRO A 1 36  ? 13.367  5.312   14.202  1.00 98.07 36  A 1 
ATOM 292  C C   . PRO A 1 36  ? 14.325  5.989   15.184  1.00 98.33 36  A 1 
ATOM 293  O O   . PRO A 1 36  ? 14.931  7.015   14.864  1.00 98.13 36  A 1 
ATOM 294  C CB  . PRO A 1 36  ? 14.120  4.582   13.085  1.00 97.57 36  A 1 
ATOM 295  C CG  . PRO A 1 36  ? 13.326  4.917   11.820  1.00 95.86 36  A 1 
ATOM 296  C CD  . PRO A 1 36  ? 12.747  6.295   12.120  1.00 97.55 36  A 1 
ATOM 297  N N   . VAL A 1 37  ? 14.448  5.413   16.367  1.00 98.04 37  A 1 
ATOM 298  C CA  . VAL A 1 37  ? 15.475  5.791   17.337  1.00 98.13 37  A 1 
ATOM 299  C C   . VAL A 1 37  ? 16.642  4.838   17.147  1.00 98.14 37  A 1 
ATOM 300  O O   . VAL A 1 37  ? 16.455  3.621   17.188  1.00 97.64 37  A 1 
ATOM 301  C CB  . VAL A 1 37  ? 14.952  5.771   18.781  1.00 97.90 37  A 1 
ATOM 302  C CG1 . VAL A 1 37  ? 15.995  6.354   19.739  1.00 96.50 37  A 1 
ATOM 303  C CG2 . VAL A 1 37  ? 13.661  6.589   18.934  1.00 96.18 37  A 1 
ATOM 304  N N   . VAL A 1 38  ? 17.819  5.402   16.915  1.00 98.11 38  A 1 
ATOM 305  C CA  . VAL A 1 38  ? 19.035  4.633   16.653  1.00 98.11 38  A 1 
ATOM 306  C C   . VAL A 1 38  ? 20.125  4.975   17.661  1.00 98.02 38  A 1 
ATOM 307  O O   . VAL A 1 38  ? 20.132  6.067   18.241  1.00 97.26 38  A 1 
ATOM 308  C CB  . VAL A 1 38  ? 19.535  4.798   15.204  1.00 97.54 38  A 1 
ATOM 309  C CG1 . VAL A 1 38  ? 18.497  4.289   14.201  1.00 94.40 38  A 1 
ATOM 310  C CG2 . VAL A 1 38  ? 19.895  6.247   14.849  1.00 93.48 38  A 1 
ATOM 311  N N   . ASP A 1 39  ? 21.029  4.037   17.865  1.00 97.62 39  A 1 
ATOM 312  C CA  . ASP A 1 39  ? 22.276  4.280   18.584  1.00 97.18 39  A 1 
ATOM 313  C C   . ASP A 1 39  ? 23.385  4.779   17.639  1.00 97.11 39  A 1 
ATOM 314  O O   . ASP A 1 39  ? 23.168  5.030   16.445  1.00 95.07 39  A 1 
ATOM 315  C CB  . ASP A 1 39  ? 22.661  3.029   19.398  1.00 95.49 39  A 1 
ATOM 316  C CG  . ASP A 1 39  ? 23.060  1.810   18.561  1.00 94.83 39  A 1 
ATOM 317  O OD1 . ASP A 1 39  ? 23.316  1.964   17.347  1.00 90.18 39  A 1 
ATOM 318  O OD2 . ASP A 1 39  ? 23.111  0.714   19.152  1.00 89.83 39  A 1 
ATOM 319  N N   . GLU A 1 40  ? 24.590  4.935   18.186  1.00 96.28 40  A 1 
ATOM 320  C CA  . GLU A 1 40  ? 25.768  5.405   17.443  1.00 95.85 40  A 1 
ATOM 321  C C   . GLU A 1 40  ? 26.200  4.434   16.334  1.00 95.91 40  A 1 
ATOM 322  O O   . GLU A 1 40  ? 26.781  4.845   15.330  1.00 93.38 40  A 1 
ATOM 323  C CB  . GLU A 1 40  ? 26.918  5.632   18.434  1.00 94.64 40  A 1 
ATOM 324  C CG  . GLU A 1 40  ? 26.595  6.741   19.451  1.00 84.59 40  A 1 
ATOM 325  C CD  . GLU A 1 40  ? 27.709  7.000   20.475  1.00 75.32 40  A 1 
ATOM 326  O OE1 . GLU A 1 40  ? 27.501  7.907   21.320  1.00 66.85 40  A 1 
ATOM 327  O OE2 . GLU A 1 40  ? 28.743  6.299   20.437  1.00 67.67 40  A 1 
ATOM 328  N N   . GLU A 1 41  ? 25.860  3.158   16.461  1.00 96.17 41  A 1 
ATOM 329  C CA  . GLU A 1 41  ? 26.159  2.120   15.469  1.00 96.05 41  A 1 
ATOM 330  C C   . GLU A 1 41  ? 25.048  1.941   14.417  1.00 96.52 41  A 1 
ATOM 331  O O   . GLU A 1 41  ? 25.151  1.090   13.535  1.00 94.60 41  A 1 
ATOM 332  C CB  . GLU A 1 41  ? 26.484  0.798   16.176  1.00 94.97 41  A 1 
ATOM 333  C CG  . GLU A 1 41  ? 27.726  0.897   17.069  1.00 89.18 41  A 1 
ATOM 334  C CD  . GLU A 1 41  ? 28.262  -0.468  17.526  1.00 80.50 41  A 1 
ATOM 335  O OE1 . GLU A 1 41  ? 29.133  -0.469  18.426  1.00 71.33 41  A 1 
ATOM 336  O OE2 . GLU A 1 41  ? 27.865  -1.497  16.932  1.00 72.49 41  A 1 
ATOM 337  N N   . ARG A 1 42  ? 24.010  2.787   14.471  1.00 96.00 42  A 1 
ATOM 338  C CA  . ARG A 1 42  ? 22.790  2.682   13.659  1.00 96.36 42  A 1 
ATOM 339  C C   . ARG A 1 42  ? 21.935  1.440   13.946  1.00 97.16 42  A 1 
ATOM 340  O O   . ARG A 1 42  ? 21.126  1.062   13.093  1.00 95.81 42  A 1 
ATOM 341  C CB  . ARG A 1 42  ? 23.068  2.869   12.162  1.00 94.46 42  A 1 
ATOM 342  C CG  . ARG A 1 42  ? 23.228  4.328   11.759  1.00 85.46 42  A 1 
ATOM 343  C CD  . ARG A 1 42  ? 23.288  4.410   10.235  1.00 80.99 42  A 1 
ATOM 344  N NE  . ARG A 1 42  ? 22.822  5.723   9.754   1.00 76.46 42  A 1 
ATOM 345  C CZ  . ARG A 1 42  ? 22.341  5.985   8.549   1.00 70.20 42  A 1 
ATOM 346  N NH1 . ARG A 1 42  ? 22.331  5.087   7.600   1.00 62.77 42  A 1 
ATOM 347  N NH2 . ARG A 1 42  ? 21.851  7.162   8.281   1.00 64.22 42  A 1 
ATOM 348  N N   . HIS A 1 43  ? 22.031  0.852   15.123  1.00 97.29 43  A 1 
ATOM 349  C CA  . HIS A 1 43  ? 21.058  -0.143  15.561  1.00 97.25 43  A 1 
ATOM 350  C C   . HIS A 1 43  ? 19.726  0.529   15.878  1.00 97.55 43  A 1 
ATOM 351  O O   . HIS A 1 43  ? 19.684  1.575   16.522  1.00 96.79 43  A 1 
ATOM 352  C CB  . HIS A 1 43  ? 21.570  -0.902  16.784  1.00 96.50 43  A 1 
ATOM 353  C CG  . HIS A 1 43  ? 22.883  -1.599  16.565  1.00 94.12 43  A 1 
ATOM 354  N ND1 . HIS A 1 43  ? 24.020  -1.443  17.327  1.00 82.54 43  A 1 
ATOM 355  C CD2 . HIS A 1 43  ? 23.182  -2.503  15.587  1.00 83.22 43  A 1 
ATOM 356  C CE1 . HIS A 1 43  ? 24.977  -2.235  16.826  1.00 85.36 43  A 1 
ATOM 357  N NE2 . HIS A 1 43  ? 24.508  -2.901  15.763  1.00 87.03 43  A 1 
ATOM 358  N N   . VAL A 1 44  ? 18.624  -0.073  15.456  1.00 97.41 44  A 1 
ATOM 359  C CA  . VAL A 1 44  ? 17.285  0.396   15.828  1.00 97.55 44  A 1 
ATOM 360  C C   . VAL A 1 44  ? 17.003  -0.040  17.262  1.00 97.55 44  A 1 
ATOM 361  O O   . VAL A 1 44  ? 16.779  -1.216  17.523  1.00 96.82 44  A 1 
ATOM 362  C CB  . VAL A 1 44  ? 16.205  -0.110  14.858  1.00 97.17 44  A 1 
ATOM 363  C CG1 . VAL A 1 44  ? 14.819  0.411   15.255  1.00 95.41 44  A 1 
ATOM 364  C CG2 . VAL A 1 44  ? 16.482  0.370   13.429  1.00 95.25 44  A 1 
ATOM 365  N N   . ILE A 1 45  ? 16.982  0.920   18.180  1.00 97.74 45  A 1 
ATOM 366  C CA  . ILE A 1 45  ? 16.731  0.689   19.610  1.00 97.45 45  A 1 
ATOM 367  C C   . ILE A 1 45  ? 15.312  1.075   20.039  1.00 97.35 45  A 1 
ATOM 368  O O   . ILE A 1 45  ? 14.879  0.748   21.143  1.00 96.08 45  A 1 
ATOM 369  C CB  . ILE A 1 45  ? 17.794  1.401   20.470  1.00 96.97 45  A 1 
ATOM 370  C CG1 . ILE A 1 45  ? 17.808  2.930   20.238  1.00 93.94 45  A 1 
ATOM 371  C CG2 . ILE A 1 45  ? 19.178  0.780   20.212  1.00 91.76 45  A 1 
ATOM 372  C CD1 . ILE A 1 45  ? 18.644  3.703   21.262  1.00 89.61 45  A 1 
ATOM 373  N N   . GLY A 1 46  ? 14.588  1.776   19.176  1.00 97.55 46  A 1 
ATOM 374  C CA  . GLY A 1 46  ? 13.223  2.190   19.439  1.00 97.51 46  A 1 
ATOM 375  C C   . GLY A 1 46  ? 12.547  2.836   18.236  1.00 97.75 46  A 1 
ATOM 376  O O   . GLY A 1 46  ? 13.140  3.033   17.177  1.00 97.24 46  A 1 
ATOM 377  N N   . MET A 1 47  ? 11.279  3.178   18.428  1.00 97.08 47  A 1 
ATOM 378  C CA  . MET A 1 47  ? 10.479  3.887   17.434  1.00 96.78 47  A 1 
ATOM 379  C C   . MET A 1 47  ? 9.601   4.924   18.121  1.00 96.68 47  A 1 
ATOM 380  O O   . MET A 1 47  ? 8.848   4.602   19.044  1.00 95.68 47  A 1 
ATOM 381  C CB  . MET A 1 47  ? 9.634   2.871   16.650  1.00 95.68 47  A 1 
ATOM 382  C CG  . MET A 1 47  ? 8.747   3.502   15.571  1.00 90.43 47  A 1 
ATOM 383  S SD  . MET A 1 47  ? 9.611   4.249   14.163  1.00 89.94 47  A 1 
ATOM 384  C CE  . MET A 1 47  ? 10.190  2.757   13.331  1.00 82.50 47  A 1 
ATOM 385  N N   . ILE A 1 48  ? 9.654   6.153   17.635  1.00 96.20 48  A 1 
ATOM 386  C CA  . ILE A 1 48  ? 8.692   7.203   17.966  1.00 95.82 48  A 1 
ATOM 387  C C   . ILE A 1 48  ? 7.714   7.316   16.806  1.00 95.14 48  A 1 
ATOM 388  O O   . ILE A 1 48  ? 8.108   7.542   15.663  1.00 93.78 48  A 1 
ATOM 389  C CB  . ILE A 1 48  ? 9.394   8.537   18.281  1.00 95.14 48  A 1 
ATOM 390  C CG1 . ILE A 1 48  ? 10.235  8.456   19.571  1.00 90.84 48  A 1 
ATOM 391  C CG2 . ILE A 1 48  ? 8.393   9.704   18.374  1.00 92.21 48  A 1 
ATOM 392  C CD1 . ILE A 1 48  ? 9.446   8.349   20.880  1.00 84.25 48  A 1 
ATOM 393  N N   . THR A 1 49  ? 6.436   7.191   17.106  1.00 92.85 49  A 1 
ATOM 394  C CA  . THR A 1 49  ? 5.389   7.478   16.133  1.00 91.25 49  A 1 
ATOM 395  C C   . THR A 1 49  ? 4.563   8.673   16.562  1.00 90.78 49  A 1 
ATOM 396  O O   . THR A 1 49  ? 4.397   8.973   17.744  1.00 89.38 49  A 1 
ATOM 397  C CB  . THR A 1 49  ? 4.498   6.270   15.792  1.00 89.36 49  A 1 
ATOM 398  O OG1 . THR A 1 49  ? 3.414   6.132   16.674  1.00 81.36 49  A 1 
ATOM 399  C CG2 . THR A 1 49  ? 5.257   4.947   15.740  1.00 81.34 49  A 1 
ATOM 400  N N   . ASP A 1 50  ? 3.984   9.318   15.576  1.00 87.99 50  A 1 
ATOM 401  C CA  . ASP A 1 50  ? 3.040   10.400  15.796  1.00 85.74 50  A 1 
ATOM 402  C C   . ASP A 1 50  ? 1.858   10.010  16.700  1.00 84.95 50  A 1 
ATOM 403  O O   . ASP A 1 50  ? 1.409   10.778  17.551  1.00 82.00 50  A 1 
ATOM 404  C CB  . ASP A 1 50  ? 2.553   10.803  14.405  1.00 82.90 50  A 1 
ATOM 405  C CG  . ASP A 1 50  ? 1.702   12.049  14.467  1.00 77.36 50  A 1 
ATOM 406  O OD1 . ASP A 1 50  ? 1.690   12.697  15.526  1.00 69.96 50  A 1 
ATOM 407  O OD2 . ASP A 1 50  ? 1.101   12.421  13.448  1.00 69.73 50  A 1 
ATOM 408  N N   . ARG A 1 51  ? 1.383   8.779   16.555  1.00 83.10 51  A 1 
ATOM 409  C CA  . ARG A 1 51  ? 0.305   8.231   17.381  1.00 81.31 51  A 1 
ATOM 410  C C   . ARG A 1 51  ? 0.734   8.081   18.836  1.00 81.96 51  A 1 
ATOM 411  O O   . ARG A 1 51  ? -0.016  8.475   19.719  1.00 79.98 51  A 1 
ATOM 412  C CB  . ARG A 1 51  ? -0.150  6.901   16.773  1.00 77.83 51  A 1 
ATOM 413  C CG  . ARG A 1 51  ? -1.406  6.341   17.462  1.00 67.87 51  A 1 
ATOM 414  C CD  . ARG A 1 51  ? -1.796  5.036   16.771  1.00 64.31 51  A 1 
ATOM 415  N NE  . ARG A 1 51  ? -3.080  4.503   17.256  1.00 57.28 51  A 1 
ATOM 416  C CZ  . ARG A 1 51  ? -3.689  3.418   16.798  1.00 52.36 51  A 1 
ATOM 417  N NH1 . ARG A 1 51  ? -3.198  2.698   15.834  1.00 49.13 51  A 1 
ATOM 418  N NH2 . ARG A 1 51  ? -4.814  3.028   17.309  1.00 45.12 51  A 1 
ATOM 419  N N   . ASP A 1 52  ? 1.934   7.569   19.074  1.00 84.37 52  A 1 
ATOM 420  C CA  . ASP A 1 52  ? 2.462   7.352   20.426  1.00 84.08 52  A 1 
ATOM 421  C C   . ASP A 1 52  ? 2.747   8.684   21.123  1.00 85.17 52  A 1 
ATOM 422  O O   . ASP A 1 52  ? 2.360   8.873   22.274  1.00 84.27 52  A 1 
ATOM 423  C CB  . ASP A 1 52  ? 3.721   6.477   20.359  1.00 83.04 52  A 1 
ATOM 424  C CG  . ASP A 1 52  ? 3.478   5.148   19.644  1.00 79.41 52  A 1 
ATOM 425  O OD1 . ASP A 1 52  ? 2.408   4.524   19.818  1.00 75.69 52  A 1 
ATOM 426  O OD2 . ASP A 1 52  ? 4.354   4.721   18.864  1.00 75.19 52  A 1 
ATOM 427  N N   . MET A 1 53  ? 3.302   9.661   20.399  1.00 85.45 53  A 1 
ATOM 428  C CA  . MET A 1 53  ? 3.482   11.031  20.885  1.00 86.05 53  A 1 
ATOM 429  C C   . MET A 1 53  ? 2.154   11.651  21.331  1.00 84.65 53  A 1 
ATOM 430  O O   . MET A 1 53  ? 2.079   12.281  22.380  1.00 81.96 53  A 1 
ATOM 431  C CB  . MET A 1 53  ? 4.103   11.901  19.784  1.00 86.74 53  A 1 
ATOM 432  C CG  . MET A 1 53  ? 5.593   11.629  19.583  1.00 82.96 53  A 1 
ATOM 433  S SD  . MET A 1 53  ? 6.635   12.052  21.012  1.00 82.02 53  A 1 
ATOM 434  C CE  . MET A 1 53  ? 6.462   13.847  21.025  1.00 72.93 53  A 1 
ATOM 435  N N   . LYS A 1 54  ? 1.089   11.456  20.563  1.00 82.54 54  A 1 
ATOM 436  C CA  . LYS A 1 54  ? -0.243  11.956  20.919  1.00 78.97 54  A 1 
ATOM 437  C C   . LYS A 1 54  ? -0.826  11.272  22.144  1.00 78.26 54  A 1 
ATOM 438  O O   . LYS A 1 54  ? -1.454  11.946  22.953  1.00 76.11 54  A 1 
ATOM 439  C CB  . LYS A 1 54  ? -1.205  11.767  19.752  1.00 76.09 54  A 1 
ATOM 440  C CG  . LYS A 1 54  ? -0.997  12.843  18.698  1.00 67.92 54  A 1 
ATOM 441  C CD  . LYS A 1 54  ? -2.014  12.590  17.591  1.00 64.10 54  A 1 
ATOM 442  C CE  . LYS A 1 54  ? -2.121  13.836  16.747  1.00 56.90 54  A 1 
ATOM 443  N NZ  . LYS A 1 54  ? -3.401  13.818  16.022  1.00 51.75 54  A 1 
ATOM 444  N N   . GLN A 1 55  ? -0.667  9.967   22.263  1.00 80.18 55  A 1 
ATOM 445  C CA  . GLN A 1 55  ? -1.169  9.201   23.402  1.00 78.47 55  A 1 
ATOM 446  C C   . GLN A 1 55  ? -0.410  9.548   24.688  1.00 79.01 55  A 1 
ATOM 447  O O   . GLN A 1 55  ? -1.039  9.748   25.719  1.00 76.60 55  A 1 
ATOM 448  C CB  . GLN A 1 55  ? -1.070  7.704   23.097  1.00 75.18 55  A 1 
ATOM 449  C CG  . GLN A 1 55  ? -2.150  7.253   22.096  1.00 66.90 55  A 1 
ATOM 450  C CD  . GLN A 1 55  ? -2.027  5.770   21.729  1.00 62.01 55  A 1 
ATOM 451  O OE1 . GLN A 1 55  ? -1.007  5.131   21.891  1.00 56.46 55  A 1 
ATOM 452  N NE2 . GLN A 1 55  ? -3.075  5.165   21.213  1.00 54.14 55  A 1 
ATOM 453  N N   . ALA A 1 56  ? 0.910   9.679   24.605  1.00 80.41 56  A 1 
ATOM 454  C CA  . ALA A 1 56  ? 1.744   10.031  25.749  1.00 81.43 56  A 1 
ATOM 455  C C   . ALA A 1 56  ? 1.639   11.514  26.140  1.00 81.97 56  A 1 
ATOM 456  O O   . ALA A 1 56  ? 1.888   11.863  27.293  1.00 79.62 56  A 1 
ATOM 457  C CB  . ALA A 1 56  ? 3.186   9.640   25.421  1.00 80.49 56  A 1 
ATOM 458  N N   . SER A 1 57  ? 1.273   12.396  25.205  1.00 80.78 57  A 1 
ATOM 459  C CA  . SER A 1 57  ? 1.134   13.822  25.503  1.00 79.50 57  A 1 
ATOM 460  C C   . SER A 1 57  ? 0.018   14.064  26.515  1.00 79.38 57  A 1 
ATOM 461  O O   . SER A 1 57  ? -1.074  13.505  26.343  1.00 76.45 57  A 1 
ATOM 462  C CB  . SER A 1 57  ? 0.909   14.663  24.241  1.00 76.60 57  A 1 
ATOM 463  O OG  . SER A 1 57  ? -0.384  14.474  23.682  1.00 67.21 57  A 1 
ATOM 464  N N   . PRO A 1 58  ? 0.239   14.935  27.509  1.00 75.94 58  A 1 
ATOM 465  C CA  . PRO A 1 58  ? -0.804  15.324  28.448  1.00 74.70 58  A 1 
ATOM 466  C C   . PRO A 1 58  ? -2.041  15.877  27.742  1.00 73.77 58  A 1 
ATOM 467  O O   . PRO A 1 58  ? -1.981  16.312  26.584  1.00 69.01 58  A 1 
ATOM 468  C CB  . PRO A 1 58  ? -0.167  16.375  29.364  1.00 71.83 58  A 1 
ATOM 469  C CG  . PRO A 1 58  ? 1.324   16.109  29.238  1.00 70.57 58  A 1 
ATOM 470  C CD  . PRO A 1 58  ? 1.481   15.621  27.809  1.00 74.82 58  A 1 
ATOM 471  N N   . SER A 1 59  ? -3.159  15.886  28.477  1.00 70.72 59  A 1 
ATOM 472  C CA  . SER A 1 59  ? -4.365  16.563  28.013  1.00 68.24 59  A 1 
ATOM 473  C C   . SER A 1 59  ? -4.059  18.011  27.628  1.00 68.44 59  A 1 
ATOM 474  O O   . SER A 1 59  ? -3.206  18.668  28.220  1.00 65.18 59  A 1 
ATOM 475  C CB  . SER A 1 59  ? -5.458  16.529  29.086  1.00 62.34 59  A 1 
ATOM 476  O OG  . SER A 1 59  ? -6.595  17.228  28.612  1.00 55.35 59  A 1 
ATOM 477  N N   . ILE A 1 60  ? -4.786  18.508  26.659  1.00 65.50 60  A 1 
ATOM 478  C CA  . ILE A 1 60  ? -4.594  19.850  26.098  1.00 63.92 60  A 1 
ATOM 479  C C   . ILE A 1 60  ? -4.830  20.937  27.152  1.00 64.59 60  A 1 
ATOM 480  O O   . ILE A 1 60  ? -4.265  22.019  27.048  1.00 62.02 60  A 1 
ATOM 481  C CB  . ILE A 1 60  ? -5.525  20.064  24.888  1.00 60.46 60  A 1 
ATOM 482  C CG1 . ILE A 1 60  ? -5.887  18.749  24.139  1.00 55.64 60  A 1 
ATOM 483  C CG2 . ILE A 1 60  ? -4.812  21.024  23.922  1.00 54.10 60  A 1 
ATOM 484  C CD1 . ILE A 1 60  ? -7.013  18.932  23.125  1.00 50.35 60  A 1 
ATOM 485  N N   . PHE A 1 61  ? -5.607  20.608  28.177  1.00 64.29 61  A 1 
ATOM 486  C CA  . PHE A 1 61  ? -5.906  21.468  29.325  1.00 62.77 61  A 1 
ATOM 487  C C   . PHE A 1 61  ? -4.758  21.569  30.339  1.00 64.32 61  A 1 
ATOM 488  O O   . PHE A 1 61  ? -4.751  22.463  31.179  1.00 60.52 61  A 1 
ATOM 489  C CB  . PHE A 1 61  ? -7.137  20.895  30.026  1.00 58.66 61  A 1 
ATOM 490  C CG  . PHE A 1 61  ? -8.363  20.758  29.156  1.00 56.36 61  A 1 
ATOM 491  C CD1 . PHE A 1 61  ? -9.095  21.904  28.803  1.00 51.51 61  A 1 
ATOM 492  C CD2 . PHE A 1 61  ? -8.807  19.485  28.749  1.00 51.98 61  A 1 
ATOM 493  C CE1 . PHE A 1 61  ? -10.286 21.772  28.072  1.00 46.50 61  A 1 
ATOM 494  C CE2 . PHE A 1 61  ? -9.997  19.349  28.015  1.00 46.38 61  A 1 
ATOM 495  C CZ  . PHE A 1 61  ? -10.745 20.492  27.682  1.00 47.09 61  A 1 
ATOM 496  N N   . GLU A 1 62  ? -3.804  20.652  30.308  1.00 67.91 62  A 1 
ATOM 497  C CA  . GLU A 1 62  ? -2.731  20.572  31.300  1.00 69.02 62  A 1 
ATOM 498  C C   . GLU A 1 62  ? -1.439  21.203  30.752  1.00 70.25 62  A 1 
ATOM 499  O O   . GLU A 1 62  ? -0.429  20.519  30.568  1.00 67.33 62  A 1 
ATOM 500  C CB  . GLU A 1 62  ? -2.546  19.124  31.771  1.00 65.36 62  A 1 
ATOM 501  C CG  . GLU A 1 62  ? -3.770  18.551  32.507  1.00 59.99 62  A 1 
ATOM 502  C CD  . GLU A 1 62  ? -3.452  17.187  33.135  1.00 56.06 62  A 1 
ATOM 503  O OE1 . GLU A 1 62  ? -3.968  16.873  34.224  1.00 52.18 62  A 1 
ATOM 504  O OE2 . GLU A 1 62  ? -2.592  16.440  32.614  1.00 54.81 62  A 1 
ATOM 505  N N   . GLU A 1 63  ? -1.450  22.516  30.506  1.00 70.93 63  A 1 
ATOM 506  C CA  . GLU A 1 63  ? -0.319  23.257  29.925  1.00 71.09 63  A 1 
ATOM 507  C C   . GLU A 1 63  ? 1.008   22.976  30.650  1.00 73.29 63  A 1 
ATOM 508  O O   . GLU A 1 63  ? 1.983   22.565  30.016  1.00 69.88 63  A 1 
ATOM 509  C CB  . GLU A 1 63  ? -0.613  24.772  29.897  1.00 66.26 63  A 1 
ATOM 510  C CG  . GLU A 1 63  ? -1.548  25.164  28.740  1.00 58.82 63  A 1 
ATOM 511  C CD  . GLU A 1 63  ? -1.749  26.677  28.578  1.00 54.40 63  A 1 
ATOM 512  O OE1 . GLU A 1 63  ? -2.073  27.101  27.438  1.00 49.98 63  A 1 
ATOM 513  O OE2 . GLU A 1 63  ? -1.618  27.405  29.578  1.00 49.90 63  A 1 
ATOM 514  N N   . ASN A 1 64  ? 1.030   23.064  31.979  1.00 74.79 64  A 1 
ATOM 515  C CA  . ASN A 1 64  ? 2.228   22.814  32.784  1.00 75.68 64  A 1 
ATOM 516  C C   . ASN A 1 64  ? 2.789   21.397  32.615  1.00 77.95 64  A 1 
ATOM 517  O O   . ASN A 1 64  ? 4.004   21.195  32.619  1.00 75.37 64  A 1 
ATOM 518  C CB  . ASN A 1 64  ? 1.896   23.061  34.264  1.00 72.71 64  A 1 
ATOM 519  C CG  . ASN A 1 64  ? 1.713   24.530  34.599  1.00 65.76 64  A 1 
ATOM 520  O OD1 . ASN A 1 64  ? 2.101   25.417  33.880  1.00 59.85 64  A 1 
ATOM 521  N ND2 . ASN A 1 64  ? 1.124   24.827  35.735  1.00 59.14 64  A 1 
ATOM 522  N N   . LYS A 1 65  ? 1.933   20.391  32.466  1.00 76.67 65  A 1 
ATOM 523  C CA  . LYS A 1 65  ? 2.401   19.023  32.206  1.00 78.22 65  A 1 
ATOM 524  C C   . LYS A 1 65  ? 2.949   18.883  30.792  1.00 79.96 65  A 1 
ATOM 525  O O   . LYS A 1 65  ? 3.751   17.991  30.536  1.00 78.32 65  A 1 
ATOM 526  C CB  . LYS A 1 65  ? 1.292   18.000  32.445  1.00 75.20 65  A 1 
ATOM 527  C CG  . LYS A 1 65  ? 0.889   17.861  33.915  1.00 70.62 65  A 1 
ATOM 528  C CD  . LYS A 1 65  ? -0.083  16.687  34.047  1.00 67.71 65  A 1 
ATOM 529  C CE  . LYS A 1 65  ? -0.723  16.615  35.432  1.00 61.23 65  A 1 
ATOM 530  N NZ  . LYS A 1 65  ? -1.906  15.726  35.402  1.00 55.92 65  A 1 
ATOM 531  N N   . ARG A 1 66  ? 2.523   19.740  29.882  1.00 78.13 66  A 1 
ATOM 532  C CA  . ARG A 1 66  ? 2.909   19.661  28.476  1.00 78.12 66  A 1 
ATOM 533  C C   . ARG A 1 66  ? 4.313   20.195  28.232  1.00 80.68 66  A 1 
ATOM 534  O O   . ARG A 1 66  ? 5.074   19.533  27.538  1.00 79.07 66  A 1 
ATOM 535  C CB  . ARG A 1 66  ? 1.855   20.376  27.634  1.00 74.22 66  A 1 
ATOM 536  C CG  . ARG A 1 66  ? 1.830   19.813  26.219  1.00 65.43 66  A 1 
ATOM 537  C CD  . ARG A 1 66  ? 0.685   20.471  25.457  1.00 62.33 66  A 1 
ATOM 538  N NE  . ARG A 1 66  ? 0.407   19.763  24.200  1.00 56.83 66  A 1 
ATOM 539  C CZ  . ARG A 1 66  ? -0.618  20.008  23.406  1.00 52.26 66  A 1 
ATOM 540  N NH1 . ARG A 1 66  ? -1.444  20.986  23.641  1.00 49.56 66  A 1 
ATOM 541  N NH2 . ARG A 1 66  ? -0.839  19.263  22.362  1.00 46.63 66  A 1 
ATOM 542  N N   . SER A 1 67  ? 4.673   21.328  28.827  1.00 80.36 67  A 1 
ATOM 543  C CA  . SER A 1 67  ? 6.047   21.848  28.822  1.00 81.11 67  A 1 
ATOM 544  C C   . SER A 1 67  ? 7.026   20.849  29.447  1.00 83.14 67  A 1 
ATOM 545  O O   . SER A 1 67  ? 8.036   20.517  28.825  1.00 81.37 67  A 1 
ATOM 546  C CB  . SER A 1 67  ? 6.100   23.216  29.516  1.00 77.92 67  A 1 
ATOM 547  O OG  . SER A 1 67  ? 5.146   23.349  30.543  1.00 68.06 67  A 1 
ATOM 548  N N   . LEU A 1 68  ? 6.684   20.258  30.587  1.00 82.80 68  A 1 
ATOM 549  C CA  . LEU A 1 68  ? 7.457   19.172  31.207  1.00 83.98 68  A 1 
ATOM 550  C C   . LEU A 1 68  ? 7.576   17.928  30.316  1.00 85.56 68  A 1 
ATOM 551  O O   . LEU A 1 68  ? 8.614   17.272  30.310  1.00 84.44 68  A 1 
ATOM 552  C CB  . LEU A 1 68  ? 6.802   18.807  32.552  1.00 82.36 68  A 1 
ATOM 553  C CG  . LEU A 1 68  ? 7.544   19.415  33.751  1.00 72.79 68  A 1 
ATOM 554  C CD1 . LEU A 1 68  ? 6.571   19.745  34.880  1.00 67.86 68  A 1 
ATOM 555  C CD2 . LEU A 1 68  ? 8.589   18.431  34.283  1.00 67.73 68  A 1 
ATOM 556  N N   . PHE A 1 69  ? 6.534   17.605  29.562  1.00 85.98 69  A 1 
ATOM 557  C CA  . PHE A 1 69  ? 6.557   16.474  28.634  1.00 87.43 69  A 1 
ATOM 558  C C   . PHE A 1 69  ? 7.575   16.680  27.507  1.00 88.72 69  A 1 
ATOM 559  O O   . PHE A 1 69  ? 8.279   15.741  27.153  1.00 87.81 69  A 1 
ATOM 560  C CB  . PHE A 1 69  ? 5.145   16.248  28.087  1.00 86.38 69  A 1 
ATOM 561  C CG  . PHE A 1 69  ? 5.055   15.204  26.998  1.00 86.72 69  A 1 
ATOM 562  C CD1 . PHE A 1 69  ? 4.976   15.594  25.645  1.00 84.01 69  A 1 
ATOM 563  C CD2 . PHE A 1 69  ? 5.048   13.840  27.331  1.00 84.29 69  A 1 
ATOM 564  C CE1 . PHE A 1 69  ? 4.880   14.620  24.638  1.00 83.84 69  A 1 
ATOM 565  C CE2 . PHE A 1 69  ? 4.949   12.866  26.326  1.00 83.19 69  A 1 
ATOM 566  C CZ  . PHE A 1 69  ? 4.863   13.258  24.979  1.00 85.44 69  A 1 
ATOM 567  N N   . LEU A 1 70  ? 7.692   17.899  26.980  1.00 88.05 70  A 1 
ATOM 568  C CA  . LEU A 1 70  ? 8.543   18.214  25.827  1.00 87.74 70  A 1 
ATOM 569  C C   . LEU A 1 70  ? 10.041  18.146  26.127  1.00 89.34 70  A 1 
ATOM 570  O O   . LEU A 1 70  ? 10.826  17.843  25.231  1.00 88.46 70  A 1 
ATOM 571  C CB  . LEU A 1 70  ? 8.168   19.608  25.316  1.00 85.42 70  A 1 
ATOM 572  C CG  . LEU A 1 70  ? 6.730   19.677  24.780  1.00 82.08 70  A 1 
ATOM 573  C CD1 . LEU A 1 70  ? 6.332   21.136  24.596  1.00 78.57 70  A 1 
ATOM 574  C CD2 . LEU A 1 70  ? 6.562   18.887  23.487  1.00 77.89 70  A 1 
ATOM 575  N N   . THR A 1 71  ? 10.423  18.383  27.388  1.00 91.02 71  A 1 
ATOM 576  C CA  . THR A 1 71  ? 11.822  18.303  27.840  1.00 91.36 71  A 1 
ATOM 577  C C   . THR A 1 71  ? 12.294  16.873  28.103  1.00 92.30 71  A 1 
ATOM 578  O O   . THR A 1 71  ? 13.489  16.641  28.284  1.00 90.51 71  A 1 
ATOM 579  C CB  . THR A 1 71  ? 12.034  19.149  29.102  1.00 89.90 71  A 1 
ATOM 580  O OG1 . THR A 1 71  ? 11.195  18.707  30.143  1.00 81.38 71  A 1 
ATOM 581  C CG2 . THR A 1 71  ? 11.730  20.627  28.868  1.00 79.24 71  A 1 
ATOM 582  N N   . ARG A 1 72  ? 11.382  15.899  28.135  1.00 92.89 72  A 1 
ATOM 583  C CA  . ARG A 1 72  ? 11.730  14.486  28.326  1.00 93.04 72  A 1 
ATOM 584  C C   . ARG A 1 72  ? 12.482  13.942  27.114  1.00 94.37 72  A 1 
ATOM 585  O O   . ARG A 1 72  ? 12.241  14.360  25.987  1.00 93.75 72  A 1 
ATOM 586  C CB  . ARG A 1 72  ? 10.472  13.650  28.604  1.00 91.17 72  A 1 
ATOM 587  C CG  . ARG A 1 72  ? 9.832   13.981  29.962  1.00 84.90 72  A 1 
ATOM 588  C CD  . ARG A 1 72  ? 8.486   13.264  30.146  1.00 81.67 72  A 1 
ATOM 589  N NE  . ARG A 1 72  ? 8.635   11.798  30.102  1.00 74.74 72  A 1 
ATOM 590  C CZ  . ARG A 1 72  ? 7.666   10.900  30.227  1.00 70.20 72  A 1 
ATOM 591  N NH1 . ARG A 1 72  ? 6.434   11.249  30.450  1.00 65.63 72  A 1 
ATOM 592  N NH2 . ARG A 1 72  ? 7.926   9.633   30.127  1.00 61.36 72  A 1 
ATOM 593  N N   . SER A 1 73  ? 13.348  12.957  27.352  1.00 95.28 73  A 1 
ATOM 594  C CA  . SER A 1 73  ? 14.016  12.234  26.273  1.00 95.91 73  A 1 
ATOM 595  C C   . SER A 1 73  ? 13.059  11.275  25.557  1.00 96.16 73  A 1 
ATOM 596  O O   . SER A 1 73  ? 12.115  10.751  26.154  1.00 94.68 73  A 1 
ATOM 597  C CB  . SER A 1 73  ? 15.246  11.489  26.798  1.00 94.58 73  A 1 
ATOM 598  O OG  . SER A 1 73  ? 14.865  10.500  27.734  1.00 86.01 73  A 1 
ATOM 599  N N   . VAL A 1 74  ? 13.334  11.002  24.280  1.00 95.98 74  A 1 
ATOM 600  C CA  . VAL A 1 74  ? 12.559  10.039  23.483  1.00 96.04 74  A 1 
ATOM 601  C C   . VAL A 1 74  ? 12.581  8.628   24.069  1.00 95.61 74  A 1 
ATOM 602  O O   . VAL A 1 74  ? 11.581  7.925   23.958  1.00 93.91 74  A 1 
ATOM 603  C CB  . VAL A 1 74  ? 13.012  10.003  22.013  1.00 95.02 74  A 1 
ATOM 604  C CG1 . VAL A 1 74  ? 12.732  11.341  21.322  1.00 90.20 74  A 1 
ATOM 605  C CG2 . VAL A 1 74  ? 14.484  9.639   21.816  1.00 90.35 74  A 1 
ATOM 606  N N   . ASP A 1 75  ? 13.653  8.237   24.759  1.00 96.40 75  A 1 
ATOM 607  C CA  . ASP A 1 75  ? 13.762  6.946   25.462  1.00 95.60 75  A 1 
ATOM 608  C C   . ASP A 1 75  ? 12.632  6.730   26.484  1.00 95.31 75  A 1 
ATOM 609  O O   . ASP A 1 75  ? 12.215  5.601   26.739  1.00 92.38 75  A 1 
ATOM 610  C CB  . ASP A 1 75  ? 15.131  6.872   26.157  1.00 93.28 75  A 1 
ATOM 611  C CG  . ASP A 1 75  ? 15.364  5.548   26.904  1.00 87.34 75  A 1 
ATOM 612  O OD1 . ASP A 1 75  ? 15.200  4.475   26.282  1.00 76.62 75  A 1 
ATOM 613  O OD2 . ASP A 1 75  ? 15.694  5.599   28.105  1.00 77.62 75  A 1 
ATOM 614  N N   . SER A 1 76  ? 12.070  7.820   27.018  1.00 94.45 76  A 1 
ATOM 615  C CA  . SER A 1 76  ? 10.998  7.751   28.010  1.00 93.24 76  A 1 
ATOM 616  C C   . SER A 1 76  ? 9.641   7.290   27.462  1.00 92.94 76  A 1 
ATOM 617  O O   . SER A 1 76  ? 8.774   6.925   28.255  1.00 90.01 76  A 1 
ATOM 618  C CB  . SER A 1 76  ? 10.862  9.102   28.719  1.00 91.57 76  A 1 
ATOM 619  O OG  . SER A 1 76  ? 10.216  10.074  27.922  1.00 85.61 76  A 1 
ATOM 620  N N   . ILE A 1 77  ? 9.434   7.343   26.144  1.00 93.75 77  A 1 
ATOM 621  C CA  . ILE A 1 77  ? 8.157   6.964   25.507  1.00 93.01 77  A 1 
ATOM 622  C C   . ILE A 1 77  ? 8.311   6.101   24.250  1.00 93.44 77  A 1 
ATOM 623  O O   . ILE A 1 77  ? 7.297   5.667   23.696  1.00 91.68 77  A 1 
ATOM 624  C CB  . ILE A 1 77  ? 7.284   8.198   25.185  1.00 90.60 77  A 1 
ATOM 625  C CG1 . ILE A 1 77  ? 7.880   9.074   24.063  1.00 80.09 77  A 1 
ATOM 626  C CG2 . ILE A 1 77  ? 7.005   9.039   26.446  1.00 76.81 77  A 1 
ATOM 627  C CD1 . ILE A 1 77  ? 6.792   9.881   23.348  1.00 74.63 77  A 1 
ATOM 628  N N   . MET A 1 78  ? 9.531   5.871   23.773  1.00 94.67 78  A 1 
ATOM 629  C CA  . MET A 1 78  ? 9.752   5.102   22.556  1.00 95.15 78  A 1 
ATOM 630  C C   . MET A 1 78  ? 9.277   3.658   22.725  1.00 94.67 78  A 1 
ATOM 631  O O   . MET A 1 78  ? 9.434   3.041   23.782  1.00 93.09 78  A 1 
ATOM 632  C CB  . MET A 1 78  ? 11.213  5.195   22.093  1.00 94.47 78  A 1 
ATOM 633  C CG  . MET A 1 78  ? 12.199  4.388   22.948  1.00 94.22 78  A 1 
ATOM 634  S SD  . MET A 1 78  ? 13.931  4.607   22.446  1.00 93.74 78  A 1 
ATOM 635  C CE  . MET A 1 78  ? 14.722  3.378   23.499  1.00 89.21 78  A 1 
ATOM 636  N N   . LYS A 1 79  ? 8.723   3.092   21.660  1.00 94.51 79  A 1 
ATOM 637  C CA  . LYS A 1 79  ? 8.489   1.650   21.586  1.00 93.57 79  A 1 
ATOM 638  C C   . LYS A 1 79  ? 9.835   0.955   21.404  1.00 94.59 79  A 1 
ATOM 639  O O   . LYS A 1 79  ? 10.567  1.298   20.478  1.00 93.76 79  A 1 
ATOM 640  C CB  . LYS A 1 79  ? 7.531   1.319   20.444  1.00 91.02 79  A 1 
ATOM 641  C CG  . LYS A 1 79  ? 6.085   1.662   20.834  1.00 78.85 79  A 1 
ATOM 642  C CD  . LYS A 1 79  ? 5.143   1.432   19.651  1.00 71.30 79  A 1 
ATOM 643  C CE  . LYS A 1 79  ? 3.705   1.605   20.132  1.00 61.65 79  A 1 
ATOM 644  N NZ  . LYS A 1 79  ? 2.784   1.879   19.014  1.00 55.02 79  A 1 
ATOM 645  N N   . LYS A 1 80  ? 10.126  -0.007  22.262  1.00 94.40 80  A 1 
ATOM 646  C CA  . LYS A 1 80  ? 11.400  -0.751  22.251  1.00 93.79 80  A 1 
ATOM 647  C C   . LYS A 1 80  ? 11.332  -2.006  21.386  1.00 91.95 80  A 1 
ATOM 648  O O   . LYS A 1 80  ? 12.275  -2.300  20.671  1.00 84.99 80  A 1 
ATOM 649  C CB  . LYS A 1 80  ? 11.836  -1.069  23.693  1.00 92.51 80  A 1 
ATOM 650  C CG  . LYS A 1 80  ? 12.098  0.222   24.482  1.00 88.58 80  A 1 
ATOM 651  C CD  . LYS A 1 80  ? 12.699  -0.023  25.872  1.00 84.98 80  A 1 
ATOM 652  C CE  . LYS A 1 80  ? 12.923  1.356   26.510  1.00 74.86 80  A 1 
ATOM 653  N NZ  . LYS A 1 80  ? 13.722  1.332   27.756  1.00 65.65 80  A 1 
ATOM 654  N N   . ASP A 1 81  ? 10.189  -2.674  21.395  1.00 92.12 81  A 1 
ATOM 655  C CA  . ASP A 1 81  ? 9.946   -3.842  20.550  1.00 91.03 81  A 1 
ATOM 656  C C   . ASP A 1 81  ? 9.524   -3.382  19.154  1.00 92.00 81  A 1 
ATOM 657  O O   . ASP A 1 81  ? 8.340   -3.249  18.834  1.00 88.58 81  A 1 
ATOM 658  C CB  . ASP A 1 81  ? 8.920   -4.767  21.220  1.00 87.24 81  A 1 
ATOM 659  C CG  . ASP A 1 81  ? 9.401   -5.277  22.577  1.00 75.84 81  A 1 
ATOM 660  O OD1 . ASP A 1 81  ? 10.624  -5.509  22.715  1.00 65.99 81  A 1 
ATOM 661  O OD2 . ASP A 1 81  ? 8.544   -5.391  23.477  1.00 67.75 81  A 1 
ATOM 662  N N   . VAL A 1 82  ? 10.520  -3.072  18.325  1.00 93.45 82  A 1 
ATOM 663  C CA  . VAL A 1 82  ? 10.302  -2.568  16.968  1.00 94.70 82  A 1 
ATOM 664  C C   . VAL A 1 82  ? 10.355  -3.725  15.983  1.00 94.84 82  A 1 
ATOM 665  O O   . VAL A 1 82  ? 11.399  -4.348  15.796  1.00 93.30 82  A 1 
ATOM 666  C CB  . VAL A 1 82  ? 11.314  -1.471  16.596  1.00 94.51 82  A 1 
ATOM 667  C CG1 . VAL A 1 82  ? 10.958  -0.856  15.241  1.00 92.25 82  A 1 
ATOM 668  C CG2 . VAL A 1 82  ? 11.322  -0.340  17.630  1.00 92.35 82  A 1 
ATOM 669  N N   . VAL A 1 83  ? 9.232   -3.968  15.315  1.00 95.10 83  A 1 
ATOM 670  C CA  . VAL A 1 83  ? 9.199   -4.904  14.190  1.00 94.75 83  A 1 
ATOM 671  C C   . VAL A 1 83  ? 9.953   -4.274  13.021  1.00 95.50 83  A 1 
ATOM 672  O O   . VAL A 1 83  ? 9.638   -3.158  12.601  1.00 95.02 83  A 1 
ATOM 673  C CB  . VAL A 1 83  ? 7.758   -5.281  13.800  1.00 93.09 83  A 1 
ATOM 674  C CG1 . VAL A 1 83  ? 7.754   -6.369  12.725  1.00 88.35 83  A 1 
ATOM 675  C CG2 . VAL A 1 83  ? 6.976   -5.821  15.009  1.00 88.44 83  A 1 
ATOM 676  N N   . CYS A 1 84  ? 10.945  -4.984  12.511  1.00 95.75 84  A 1 
ATOM 677  C CA  . CYS A 1 84  ? 11.777  -4.577  11.383  1.00 95.98 84  A 1 
ATOM 678  C C   . CYS A 1 84  ? 11.588  -5.532  10.202  1.00 95.70 84  A 1 
ATOM 679  O O   . CYS A 1 84  ? 11.212  -6.688  10.389  1.00 94.52 84  A 1 
ATOM 680  C CB  . CYS A 1 84  ? 13.245  -4.504  11.823  1.00 95.77 84  A 1 
ATOM 681  S SG  . CYS A 1 84  ? 13.470  -3.232  13.111  1.00 93.88 84  A 1 
ATOM 682  N N   . ALA A 1 85  ? 11.868  -5.040  9.005   1.00 95.93 85  A 1 
ATOM 683  C CA  . ALA A 1 85  ? 11.929  -5.839  7.791   1.00 96.08 85  A 1 
ATOM 684  C C   . ALA A 1 85  ? 13.386  -6.096  7.388   1.00 96.86 85  A 1 
ATOM 685  O O   . ALA A 1 85  ? 14.265  -5.262  7.617   1.00 96.62 85  A 1 
ATOM 686  C CB  . ALA A 1 85  ? 11.154  -5.117  6.685   1.00 95.00 85  A 1 
ATOM 687  N N   . HIS A 1 86  ? 13.621  -7.226  6.736   1.00 96.09 86  A 1 
ATOM 688  C CA  . HIS A 1 86  ? 14.878  -7.487  6.039   1.00 95.37 86  A 1 
ATOM 689  C C   . HIS A 1 86  ? 14.792  -6.954  4.594   1.00 95.08 86  A 1 
ATOM 690  O O   . HIS A 1 86  ? 13.718  -7.018  3.993   1.00 94.51 86  A 1 
ATOM 691  C CB  . HIS A 1 86  ? 15.170  -8.994  6.095   1.00 94.44 86  A 1 
ATOM 692  C CG  . HIS A 1 86  ? 16.566  -9.337  5.660   1.00 91.19 86  A 1 
ATOM 693  N ND1 . HIS A 1 86  ? 16.946  -9.760  4.409   1.00 81.83 86  A 1 
ATOM 694  C CD2 . HIS A 1 86  ? 17.710  -9.256  6.412   1.00 81.56 86  A 1 
ATOM 695  C CE1 . HIS A 1 86  ? 18.284  -9.932  4.409   1.00 82.69 86  A 1 
ATOM 696  N NE2 . HIS A 1 86  ? 18.784  -9.635  5.610   1.00 83.88 86  A 1 
ATOM 697  N N   . PRO A 1 87  ? 15.874  -6.436  3.994   1.00 94.71 87  A 1 
ATOM 698  C CA  . PRO A 1 87  ? 15.827  -5.906  2.624   1.00 94.00 87  A 1 
ATOM 699  C C   . PRO A 1 87  ? 15.409  -6.934  1.565   1.00 92.87 87  A 1 
ATOM 700  O O   . PRO A 1 87  ? 14.888  -6.543  0.521   1.00 90.92 87  A 1 
ATOM 701  C CB  . PRO A 1 87  ? 17.238  -5.370  2.359   1.00 93.56 87  A 1 
ATOM 702  C CG  . PRO A 1 87  ? 18.122  -6.116  3.359   1.00 92.42 87  A 1 
ATOM 703  C CD  . PRO A 1 87  ? 17.204  -6.266  4.560   1.00 94.54 87  A 1 
ATOM 704  N N   . LEU A 1 88  ? 15.601  -8.215  1.833   1.00 91.55 88  A 1 
ATOM 705  C CA  . LEU A 1 88  ? 15.239  -9.326  0.945   1.00 89.32 88  A 1 
ATOM 706  C C   . LEU A 1 88  ? 13.850  -9.917  1.227   1.00 88.32 88  A 1 
ATOM 707  O O   . LEU A 1 88  ? 13.448  -10.846 0.530   1.00 86.13 88  A 1 
ATOM 708  C CB  . LEU A 1 88  ? 16.318  -10.422 1.010   1.00 87.71 88  A 1 
ATOM 709  C CG  . LEU A 1 88  ? 17.746  -9.974  0.654   1.00 83.85 88  A 1 
ATOM 710  C CD1 . LEU A 1 88  ? 18.695  -11.161 0.775   1.00 78.93 88  A 1 
ATOM 711  C CD2 . LEU A 1 88  ? 17.845  -9.419  -0.766  1.00 78.18 88  A 1 
ATOM 712  N N   . ASP A 1 89  ? 13.120  -9.413  2.229   1.00 89.77 89  A 1 
ATOM 713  C CA  . ASP A 1 89  ? 11.758  -9.875  2.492   1.00 89.21 89  A 1 
ATOM 714  C C   . ASP A 1 89  ? 10.841  -9.524  1.319   1.00 88.71 89  A 1 
ATOM 715  O O   . ASP A 1 89  ? 10.980  -8.473  0.688   1.00 87.85 89  A 1 
ATOM 716  C CB  . ASP A 1 89  ? 11.188  -9.265  3.782   1.00 89.27 89  A 1 
ATOM 717  C CG  . ASP A 1 89  ? 11.879  -9.716  5.071   1.00 88.88 89  A 1 
ATOM 718  O OD1 . ASP A 1 89  ? 12.483  -10.807 5.086   1.00 85.85 89  A 1 
ATOM 719  O OD2 . ASP A 1 89  ? 11.791  -8.950  6.061   1.00 85.56 89  A 1 
ATOM 720  N N   . PHE A 1 90  ? 9.850   -10.370 1.051   1.00 84.97 90  A 1 
ATOM 721  C CA  . PHE A 1 90  ? 8.837   -10.068 0.054   1.00 84.10 90  A 1 
ATOM 722  C C   . PHE A 1 90  ? 7.924   -8.940  0.519   1.00 84.58 90  A 1 
ATOM 723  O O   . PHE A 1 90  ? 7.360   -8.961  1.610   1.00 83.92 90  A 1 
ATOM 724  C CB  . PHE A 1 90  ? 8.034   -11.315 -0.296  1.00 81.70 90  A 1 
ATOM 725  C CG  . PHE A 1 90  ? 8.830   -12.342 -1.057  1.00 78.44 90  A 1 
ATOM 726  C CD1 . PHE A 1 90  ? 9.317   -12.037 -2.340  1.00 73.25 90  A 1 
ATOM 727  C CD2 . PHE A 1 90  ? 9.091   -13.602 -0.489  1.00 72.26 90  A 1 
ATOM 728  C CE1 . PHE A 1 90  ? 10.065  -12.984 -3.051  1.00 69.81 90  A 1 
ATOM 729  C CE2 . PHE A 1 90  ? 9.834   -14.552 -1.198  1.00 68.95 90  A 1 
ATOM 730  C CZ  . PHE A 1 90  ? 10.324  -14.240 -2.480  1.00 71.02 90  A 1 
ATOM 731  N N   . VAL A 1 91  ? 7.718   -7.968  -0.362  1.00 85.67 91  A 1 
ATOM 732  C CA  . VAL A 1 91  ? 6.801   -6.844  -0.125  1.00 85.53 91  A 1 
ATOM 733  C C   . VAL A 1 91  ? 5.380   -7.333  0.143   1.00 84.81 91  A 1 
ATOM 734  O O   . VAL A 1 91  ? 4.682   -6.768  0.981   1.00 83.24 91  A 1 
ATOM 735  C CB  . VAL A 1 91  ? 6.816   -5.903  -1.335  1.00 85.05 91  A 1 
ATOM 736  C CG1 . VAL A 1 91  ? 5.757   -4.804  -1.243  1.00 80.95 91  A 1 
ATOM 737  C CG2 . VAL A 1 91  ? 8.186   -5.234  -1.470  1.00 81.80 91  A 1 
ATOM 738  N N   . GLU A 1 92  ? 4.974   -8.377  -0.534  1.00 81.65 92  A 1 
ATOM 739  C CA  . GLU A 1 92  ? 3.676   -9.030  -0.397  1.00 78.65 92  A 1 
ATOM 740  C C   . GLU A 1 92  ? 3.446   -9.546  1.031   1.00 78.74 92  A 1 
ATOM 741  O O   . GLU A 1 92  ? 2.410   -9.271  1.632   1.00 77.68 92  A 1 
ATOM 742  C CB  . GLU A 1 92  ? 3.593   -10.184 -1.410  1.00 76.41 92  A 1 
ATOM 743  C CG  . GLU A 1 92  ? 3.643   -9.748  -2.886  1.00 71.51 92  A 1 
ATOM 744  C CD  . GLU A 1 92  ? 5.041   -9.609  -3.510  1.00 67.92 92  A 1 
ATOM 745  O OE1 . GLU A 1 92  ? 5.117   -9.675  -4.756  1.00 62.74 92  A 1 
ATOM 746  O OE2 . GLU A 1 92  ? 6.038   -9.409  -2.789  1.00 64.32 92  A 1 
ATOM 747  N N   . GLU A 1 93  ? 4.439   -10.213 1.607   1.00 82.11 93  A 1 
ATOM 748  C CA  . GLU A 1 93  ? 4.368   -10.769 2.963   1.00 82.07 93  A 1 
ATOM 749  C C   . GLU A 1 93  ? 4.524   -9.681  4.027   1.00 83.62 93  A 1 
ATOM 750  O O   . GLU A 1 93  ? 3.745   -9.607  4.980   1.00 83.04 93  A 1 
ATOM 751  C CB  . GLU A 1 93  ? 5.417   -11.878 3.124   1.00 79.29 93  A 1 
ATOM 752  C CG  . GLU A 1 93  ? 5.104   -13.030 2.164   1.00 73.04 93  A 1 
ATOM 753  C CD  . GLU A 1 93  ? 5.983   -14.270 2.304   1.00 69.44 93  A 1 
ATOM 754  O OE1 . GLU A 1 93  ? 5.557   -15.295 1.712   1.00 62.81 93  A 1 
ATOM 755  O OE2 . GLU A 1 93  ? 7.028   -14.217 2.989   1.00 62.87 93  A 1 
ATOM 756  N N   . ILE A 1 94  ? 5.454   -8.753  3.822   1.00 87.07 94  A 1 
ATOM 757  C CA  . ILE A 1 94  ? 5.645   -7.602  4.708   1.00 88.01 94  A 1 
ATOM 758  C C   . ILE A 1 94  ? 4.404   -6.698  4.753   1.00 88.04 94  A 1 
ATOM 759  O O   . ILE A 1 94  ? 4.117   -6.088  5.780   1.00 87.05 94  A 1 
ATOM 760  C CB  . ILE A 1 94  ? 6.923   -6.848  4.285   1.00 87.81 94  A 1 
ATOM 761  C CG1 . ILE A 1 94  ? 8.186   -7.667  4.625   1.00 80.29 94  A 1 
ATOM 762  C CG2 . ILE A 1 94  ? 7.018   -5.449  4.888   1.00 80.01 94  A 1 
ATOM 763  C CD1 . ILE A 1 94  ? 8.417   -7.945  6.121   1.00 73.26 94  A 1 
ATOM 764  N N   . SER A 1 95  ? 3.626   -6.642  3.681   1.00 87.72 95  A 1 
ATOM 765  C CA  . SER A 1 95  ? 2.369   -5.891  3.668   1.00 86.50 95  A 1 
ATOM 766  C C   . SER A 1 95  ? 1.360   -6.421  4.693   1.00 86.67 95  A 1 
ATOM 767  O O   . SER A 1 95  ? 0.652   -5.620  5.305   1.00 85.38 95  A 1 
ATOM 768  C CB  . SER A 1 95  ? 1.753   -5.900  2.270   1.00 84.60 95  A 1 
ATOM 769  O OG  . SER A 1 95  ? 2.607   -5.224  1.374   1.00 74.81 95  A 1 
ATOM 770  N N   . ALA A 1 96  ? 1.334   -7.728  4.937   1.00 85.82 96  A 1 
ATOM 771  C CA  . ALA A 1 96  ? 0.492   -8.326  5.974   1.00 84.34 96  A 1 
ATOM 772  C C   . ALA A 1 96  ? 0.916   -7.865  7.376   1.00 84.92 96  A 1 
ATOM 773  O O   . ALA A 1 96  ? 0.065   -7.457  8.168   1.00 83.66 96  A 1 
ATOM 774  C CB  . ALA A 1 96  ? 0.512   -9.854  5.831   1.00 81.71 96  A 1 
ATOM 775  N N   . VAL A 1 97  ? 2.220   -7.779  7.638   1.00 87.59 97  A 1 
ATOM 776  C CA  . VAL A 1 97  ? 2.781   -7.313  8.921   1.00 88.11 97  A 1 
ATOM 777  C C   . VAL A 1 97  ? 2.267   -5.918  9.299   1.00 87.95 97  A 1 
ATOM 778  O O   . VAL A 1 97  ? 1.931   -5.669  10.456  1.00 86.67 97  A 1 
ATOM 779  C CB  . VAL A 1 97  ? 4.322   -7.325  8.875   1.00 88.31 97  A 1 
ATOM 780  C CG1 . VAL A 1 97  ? 4.940   -6.857  10.191  1.00 85.42 97  A 1 
ATOM 781  C CG2 . VAL A 1 97  ? 4.866   -8.726  8.584   1.00 85.90 97  A 1 
ATOM 782  N N   . PHE A 1 98  ? 2.133   -5.001  8.332   1.00 86.77 98  A 1 
ATOM 783  C CA  . PHE A 1 98  ? 1.561   -3.669  8.587   1.00 86.69 98  A 1 
ATOM 784  C C   . PHE A 1 98  ? 0.116   -3.734  9.088   1.00 84.35 98  A 1 
ATOM 785  O O   . PHE A 1 98  ? -0.294  -2.903  9.902   1.00 80.57 98  A 1 
ATOM 786  C CB  . PHE A 1 98  ? 1.567   -2.828  7.305   1.00 88.06 98  A 1 
ATOM 787  C CG  . PHE A 1 98  ? 2.878   -2.156  6.989   1.00 89.99 98  A 1 
ATOM 788  C CD1 . PHE A 1 98  ? 3.033   -0.776  7.204   1.00 87.28 98  A 1 
ATOM 789  C CD2 . PHE A 1 98  ? 3.938   -2.891  6.444   1.00 87.20 98  A 1 
ATOM 790  C CE1 . PHE A 1 98  ? 4.232   -0.140  6.866   1.00 86.16 98  A 1 
ATOM 791  C CE2 . PHE A 1 98  ? 5.142   -2.260  6.111   1.00 86.76 98  A 1 
ATOM 792  C CZ  . PHE A 1 98  ? 5.289   -0.883  6.317   1.00 89.52 98  A 1 
ATOM 793  N N   . TYR A 1 99  ? -0.666  -4.669  8.550   1.00 82.47 99  A 1 
ATOM 794  C CA  . TYR A 1 99  ? -2.068  -4.832  8.909   1.00 78.98 99  A 1 
ATOM 795  C C   . TYR A 1 99  ? -2.218  -5.539  10.259  1.00 78.54 99  A 1 
ATOM 796  O O   . TYR A 1 99  ? -2.944  -5.054  11.126  1.00 75.89 99  A 1 
ATOM 797  C CB  . TYR A 1 99  ? -2.792  -5.576  7.778   1.00 75.63 99  A 1 
ATOM 798  C CG  . TYR A 1 99  ? -4.241  -5.868  8.100   1.00 71.97 99  A 1 
ATOM 799  C CD1 . TYR A 1 99  ? -4.639  -7.167  8.468   1.00 65.75 99  A 1 
ATOM 800  C CD2 . TYR A 1 99  ? -5.190  -4.827  8.091   1.00 65.14 99  A 1 
ATOM 801  C CE1 . TYR A 1 99  ? -5.973  -7.428  8.825   1.00 60.52 99  A 1 
ATOM 802  C CE2 . TYR A 1 99  ? -6.528  -5.075  8.453   1.00 59.97 99  A 1 
ATOM 803  C CZ  . TYR A 1 99  ? -6.913  -6.378  8.822   1.00 58.68 99  A 1 
ATOM 804  O OH  . TYR A 1 99  ? -8.214  -6.622  9.189   1.00 55.20 99  A 1 
ATOM 805  N N   . GLU A 1 100 ? -1.504  -6.627  10.453  1.00 81.09 100 A 1 
ATOM 806  C CA  . GLU A 1 100 ? -1.560  -7.461  11.655  1.00 79.94 100 A 1 
ATOM 807  C C   . GLU A 1 100 ? -1.085  -6.711  12.904  1.00 79.69 100 A 1 
ATOM 808  O O   . GLU A 1 100 ? -1.747  -6.740  13.938  1.00 77.63 100 A 1 
ATOM 809  C CB  . GLU A 1 100 ? -0.698  -8.707  11.440  1.00 78.08 100 A 1 
ATOM 810  C CG  . GLU A 1 100 ? -1.298  -9.652  10.397  1.00 71.56 100 A 1 
ATOM 811  C CD  . GLU A 1 100 ? -0.399  -10.853 10.082  1.00 68.52 100 A 1 
ATOM 812  O OE1 . GLU A 1 100 ? -0.858  -11.706 9.291   1.00 61.73 100 A 1 
ATOM 813  O OE2 . GLU A 1 100 ? 0.731   -10.910 10.622  1.00 62.77 100 A 1 
ATOM 814  N N   . HIS A 1 101 ? 0.020   -5.974  12.801  1.00 82.69 101 A 1 
ATOM 815  C CA  . HIS A 1 101 ? 0.587   -5.226  13.924  1.00 81.52 101 A 1 
ATOM 816  C C   . HIS A 1 101 ? 0.014   -3.811  14.065  1.00 79.89 101 A 1 
ATOM 817  O O   . HIS A 1 101 ? 0.372   -3.079  14.989  1.00 75.87 101 A 1 
ATOM 818  C CB  . HIS A 1 101 ? 2.116   -5.222  13.812  1.00 81.82 101 A 1 
ATOM 819  C CG  . HIS A 1 101 ? 2.720   -6.596  13.875  1.00 79.85 101 A 1 
ATOM 820  N ND1 . HIS A 1 101 ? 2.745   -7.530  12.864  1.00 70.01 101 A 1 
ATOM 821  C CD2 . HIS A 1 101 ? 3.322   -7.182  14.963  1.00 70.50 101 A 1 
ATOM 822  C CE1 . HIS A 1 101 ? 3.334   -8.640  13.327  1.00 70.90 101 A 1 
ATOM 823  N NE2 . HIS A 1 101 ? 3.709   -8.461  14.599  1.00 71.76 101 A 1 
ATOM 824  N N   . GLY A 1 102 ? -0.867  -3.381  13.156  1.00 80.38 102 A 1 
ATOM 825  C CA  . GLY A 1 102 ? -1.463  -2.041  13.190  1.00 78.52 102 A 1 
ATOM 826  C C   . GLY A 1 102 ? -0.449  -0.902  13.025  1.00 79.95 102 A 1 
ATOM 827  O O   . GLY A 1 102 ? -0.721  0.241   13.415  1.00 77.55 102 A 1 
ATOM 828  N N   . ILE A 1 103 ? 0.711   -1.183  12.436  1.00 83.25 103 A 1 
ATOM 829  C CA  . ILE A 1 103 ? 1.804   -0.227  12.243  1.00 84.19 103 A 1 
ATOM 830  C C   . ILE A 1 103 ? 1.683   0.527   10.910  1.00 84.19 103 A 1 
ATOM 831  O O   . ILE A 1 103 ? 0.917   0.164   10.012  1.00 81.56 103 A 1 
ATOM 832  C CB  . ILE A 1 103 ? 3.180   -0.910  12.456  1.00 82.85 103 A 1 
ATOM 833  C CG1 . ILE A 1 103 ? 3.386   -2.083  11.476  1.00 77.23 103 A 1 
ATOM 834  C CG2 . ILE A 1 103 ? 3.325   -1.336  13.926  1.00 73.01 103 A 1 
ATOM 835  C CD1 . ILE A 1 103 ? 4.742   -2.775  11.621  1.00 71.64 103 A 1 
ATOM 836  N N   . GLY A 1 104 ? 2.426   1.618   10.786  1.00 85.54 104 A 1 
ATOM 837  C CA  . GLY A 1 104 ? 2.454   2.452   9.580   1.00 85.56 104 A 1 
ATOM 838  C C   . GLY A 1 104 ? 3.817   2.532   8.901   1.00 88.12 104 A 1 
ATOM 839  O O   . GLY A 1 104 ? 3.936   3.171   7.855   1.00 86.73 104 A 1 
ATOM 840  N N   . CYS A 1 105 ? 4.823   1.927   9.517   1.00 91.18 105 A 1 
ATOM 841  C CA  . CYS A 1 105 ? 6.215   1.974   9.100   1.00 92.41 105 A 1 
ATOM 842  C C   . CYS A 1 105 ? 6.952   0.735   9.613   1.00 93.84 105 A 1 
ATOM 843  O O   . CYS A 1 105 ? 6.720   0.317   10.746  1.00 93.36 105 A 1 
ATOM 844  C CB  . CYS A 1 105 ? 6.797   3.275   9.669   1.00 90.07 105 A 1 
ATOM 845  S SG  . CYS A 1 105 ? 8.587   3.229   9.823   1.00 81.92 105 A 1 
ATOM 846  N N   . LEU A 1 106 ? 7.856   0.217   8.796   1.00 95.71 106 A 1 
ATOM 847  C CA  . LEU A 1 106 ? 8.846   -0.789  9.171   1.00 96.22 106 A 1 
ATOM 848  C C   . LEU A 1 106 ? 10.246  -0.246  8.872   1.00 96.98 106 A 1 
ATOM 849  O O   . LEU A 1 106 ? 10.525  0.078   7.715   1.00 96.41 106 A 1 
ATOM 850  C CB  . LEU A 1 106 ? 8.599   -2.089  8.395   1.00 94.73 106 A 1 
ATOM 851  C CG  . LEU A 1 106 ? 7.396   -2.909  8.883   1.00 90.43 106 A 1 
ATOM 852  C CD1 . LEU A 1 106 ? 7.104   -4.048  7.913   1.00 86.74 106 A 1 
ATOM 853  C CD2 . LEU A 1 106 ? 7.652   -3.519  10.260  1.00 86.15 106 A 1 
ATOM 854  N N   . PRO A 1 107 ? 11.130  -0.138  9.872   1.00 97.54 107 A 1 
ATOM 855  C CA  . PRO A 1 107 ? 12.548  0.038   9.601   1.00 97.68 107 A 1 
ATOM 856  C C   . PRO A 1 107 ? 13.073  -1.177  8.831   1.00 97.89 107 A 1 
ATOM 857  O O   . PRO A 1 107 ? 12.714  -2.313  9.143   1.00 97.49 107 A 1 
ATOM 858  C CB  . PRO A 1 107 ? 13.235  0.177   10.962  1.00 97.14 107 A 1 
ATOM 859  C CG  . PRO A 1 107 ? 12.093  0.412   11.947  1.00 95.31 107 A 1 
ATOM 860  C CD  . PRO A 1 107 ? 10.900  -0.266  11.291  1.00 97.02 107 A 1 
ATOM 861  N N   . VAL A 1 108 ? 13.930  -0.933  7.861   1.00 98.00 108 A 1 
ATOM 862  C CA  . VAL A 1 108 ? 14.629  -1.994  7.132   1.00 98.10 108 A 1 
ATOM 863  C C   . VAL A 1 108 ? 16.027  -2.122  7.711   1.00 98.22 108 A 1 
ATOM 864  O O   . VAL A 1 108 ? 16.795  -1.160  7.710   1.00 97.91 108 A 1 
ATOM 865  C CB  . VAL A 1 108 ? 14.658  -1.748  5.617   1.00 97.76 108 A 1 
ATOM 866  C CG1 . VAL A 1 108 ? 15.245  -2.963  4.899   1.00 96.39 108 A 1 
ATOM 867  C CG2 . VAL A 1 108 ? 13.252  -1.489  5.062   1.00 96.21 108 A 1 
ATOM 868  N N   . VAL A 1 109 ? 16.328  -3.296  8.225   1.00 97.89 109 A 1 
ATOM 869  C CA  . VAL A 1 109 ? 17.563  -3.573  8.959   1.00 97.74 109 A 1 
ATOM 870  C C   . VAL A 1 109 ? 18.322  -4.696  8.269   1.00 97.28 109 A 1 
ATOM 871  O O   . VAL A 1 109 ? 17.773  -5.757  7.990   1.00 95.87 109 A 1 
ATOM 872  C CB  . VAL A 1 109 ? 17.263  -3.904  10.431  1.00 97.14 109 A 1 
ATOM 873  C CG1 . VAL A 1 109 ? 18.541  -4.223  11.211  1.00 94.05 109 A 1 
ATOM 874  C CG2 . VAL A 1 109 ? 16.588  -2.714  11.131  1.00 94.48 109 A 1 
ATOM 875  N N   . HIS A 1 110 ? 19.603  -4.463  8.024   1.00 97.15 110 A 1 
ATOM 876  C CA  . HIS A 1 110 ? 20.520  -5.446  7.465   1.00 96.51 110 A 1 
ATOM 877  C C   . HIS A 1 110 ? 21.789  -5.496  8.313   1.00 96.23 110 A 1 
ATOM 878  O O   . HIS A 1 110 ? 22.400  -4.460  8.572   1.00 93.87 110 A 1 
ATOM 879  C CB  . HIS A 1 110 ? 20.821  -5.090  6.007   1.00 95.08 110 A 1 
ATOM 880  C CG  . HIS A 1 110 ? 21.633  -6.141  5.304   1.00 93.11 110 A 1 
ATOM 881  N ND1 . HIS A 1 110 ? 22.826  -5.941  4.650   1.00 81.20 110 A 1 
ATOM 882  C CD2 . HIS A 1 110 ? 21.320  -7.471  5.172   1.00 81.11 110 A 1 
ATOM 883  C CE1 . HIS A 1 110 ? 23.216  -7.113  4.129   1.00 82.56 110 A 1 
ATOM 884  N NE2 . HIS A 1 110 ? 22.331  -8.067  4.427   1.00 84.40 110 A 1 
ATOM 885  N N   . HIS A 1 111 ? 22.165  -6.686  8.765   1.00 94.64 111 A 1 
ATOM 886  C CA  . HIS A 1 111 ? 23.280  -6.853  9.705   1.00 94.79 111 A 1 
ATOM 887  C C   . HIS A 1 111 ? 23.142  -5.940  10.938  1.00 95.05 111 A 1 
ATOM 888  O O   . HIS A 1 111 ? 24.062  -5.214  11.297  1.00 91.75 111 A 1 
ATOM 889  C CB  . HIS A 1 111 ? 24.628  -6.692  8.975   1.00 93.57 111 A 1 
ATOM 890  C CG  . HIS A 1 111 ? 24.899  -7.752  7.951   1.00 89.85 111 A 1 
ATOM 891  N ND1 . HIS A 1 111 ? 24.202  -7.974  6.791   1.00 77.06 111 A 1 
ATOM 892  C CD2 . HIS A 1 111 ? 25.889  -8.702  7.996   1.00 76.16 111 A 1 
ATOM 893  C CE1 . HIS A 1 111 ? 24.743  -9.026  6.166   1.00 76.89 111 A 1 
ATOM 894  N NE2 . HIS A 1 111 ? 25.783  -9.491  6.864   1.00 77.83 111 A 1 
ATOM 895  N N   . GLN A 1 112 ? 21.961  -5.944  11.556  1.00 94.57 112 A 1 
ATOM 896  C CA  . GLN A 1 112 ? 21.574  -5.117  12.714  1.00 94.23 112 A 1 
ATOM 897  C C   . GLN A 1 112 ? 21.480  -3.601  12.436  1.00 95.17 112 A 1 
ATOM 898  O O   . GLN A 1 112 ? 20.918  -2.876  13.247  1.00 92.92 112 A 1 
ATOM 899  C CB  . GLN A 1 112 ? 22.504  -5.415  13.916  1.00 91.85 112 A 1 
ATOM 900  C CG  . GLN A 1 112 ? 22.556  -6.902  14.347  1.00 85.30 112 A 1 
ATOM 901  C CD  . GLN A 1 112 ? 21.413  -7.300  15.289  1.00 76.27 112 A 1 
ATOM 902  O OE1 . GLN A 1 112 ? 20.793  -6.482  15.945  1.00 66.99 112 A 1 
ATOM 903  N NE2 . GLN A 1 112 ? 21.117  -8.573  15.414  1.00 64.47 112 A 1 
ATOM 904  N N   . LYS A 1 113 ? 21.974  -3.094  11.302  1.00 96.71 113 A 1 
ATOM 905  C CA  . LYS A 1 113 ? 22.015  -1.663  10.983  1.00 97.22 113 A 1 
ATOM 906  C C   . LYS A 1 113 ? 20.794  -1.221  10.186  1.00 97.67 113 A 1 
ATOM 907  O O   . LYS A 1 113 ? 20.393  -1.880  9.229   1.00 96.82 113 A 1 
ATOM 908  C CB  . LYS A 1 113 ? 23.317  -1.303  10.251  1.00 96.21 113 A 1 
ATOM 909  C CG  . LYS A 1 113 ? 24.535  -1.531  11.160  1.00 89.28 113 A 1 
ATOM 910  C CD  . LYS A 1 113 ? 25.841  -1.061  10.521  1.00 86.22 113 A 1 
ATOM 911  C CE  . LYS A 1 113 ? 26.953  -1.313  11.546  1.00 76.24 113 A 1 
ATOM 912  N NZ  . LYS A 1 113 ? 28.253  -0.719  11.156  1.00 67.20 113 A 1 
ATOM 913  N N   . LEU A 1 114 ? 20.260  -0.057  10.544  1.00 97.82 114 A 1 
ATOM 914  C CA  . LEU A 1 114 ? 19.218  0.615   9.777   1.00 98.10 114 A 1 
ATOM 915  C C   . LEU A 1 114 ? 19.777  1.056   8.418   1.00 98.12 114 A 1 
ATOM 916  O O   . LEU A 1 114 ? 20.687  1.882   8.356   1.00 97.50 114 A 1 
ATOM 917  C CB  . LEU A 1 114 ? 18.702  1.807   10.595  1.00 97.99 114 A 1 
ATOM 918  C CG  . LEU A 1 114 ? 17.555  2.581   9.916   1.00 97.48 114 A 1 
ATOM 919  C CD1 . LEU A 1 114 ? 16.268  1.765   9.878   1.00 96.33 114 A 1 
ATOM 920  C CD2 . LEU A 1 114 ? 17.282  3.868   10.688  1.00 96.06 114 A 1 
ATOM 921  N N   . ILE A 1 115 ? 19.194  0.545   7.346   1.00 98.12 115 A 1 
ATOM 922  C CA  . ILE A 1 115 ? 19.568  0.887   5.962   1.00 97.79 115 A 1 
ATOM 923  C C   . ILE A 1 115 ? 18.439  1.551   5.170   1.00 97.75 115 A 1 
ATOM 924  O O   . ILE A 1 115 ? 18.688  2.133   4.114   1.00 96.78 115 A 1 
ATOM 925  C CB  . ILE A 1 115 ? 20.096  -0.349  5.210   1.00 97.18 115 A 1 
ATOM 926  C CG1 . ILE A 1 115 ? 19.034  -1.461  5.080   1.00 93.20 115 A 1 
ATOM 927  C CG2 . ILE A 1 115 ? 21.385  -0.874  5.880   1.00 91.53 115 A 1 
ATOM 928  C CD1 . ILE A 1 115 ? 19.367  -2.468  3.978   1.00 89.42 115 A 1 
ATOM 929  N N   . GLY A 1 116 ? 17.209  1.474   5.669   1.00 97.94 116 A 1 
ATOM 930  C CA  . GLY A 1 116 ? 16.054  2.035   4.994   1.00 97.89 116 A 1 
ATOM 931  C C   . GLY A 1 116 ? 14.811  2.071   5.869   1.00 98.10 116 A 1 
ATOM 932  O O   . GLY A 1 116 ? 14.821  1.689   7.040   1.00 97.63 116 A 1 
ATOM 933  N N   . ILE A 1 117 ? 13.730  2.557   5.280   1.00 97.67 117 A 1 
ATOM 934  C CA  . ILE A 1 117 ? 12.414  2.580   5.910   1.00 97.23 117 A 1 
ATOM 935  C C   . ILE A 1 117 ? 11.338  2.307   4.866   1.00 96.79 117 A 1 
ATOM 936  O O   . ILE A 1 117 ? 11.368  2.851   3.762   1.00 95.78 117 A 1 
ATOM 937  C CB  . ILE A 1 117 ? 12.210  3.906   6.677   1.00 96.32 117 A 1 
ATOM 938  C CG1 . ILE A 1 117 ? 11.052  3.798   7.680   1.00 89.96 117 A 1 
ATOM 939  C CG2 . ILE A 1 117 ? 12.007  5.112   5.734   1.00 89.54 117 A 1 
ATOM 940  C CD1 . ILE A 1 117 ? 11.027  4.972   8.673   1.00 84.18 117 A 1 
ATOM 941  N N   . LEU A 1 118 ? 10.373  1.473   5.235   1.00 96.26 118 A 1 
ATOM 942  C CA  . LEU A 1 118 ? 9.212   1.158   4.419   1.00 95.45 118 A 1 
ATOM 943  C C   . LEU A 1 118 ? 7.963   1.717   5.095   1.00 94.79 118 A 1 
ATOM 944  O O   . LEU A 1 118 ? 7.748   1.519   6.287   1.00 92.84 118 A 1 
ATOM 945  C CB  . LEU A 1 118 ? 9.159   -0.364  4.221   1.00 93.94 118 A 1 
ATOM 946  C CG  . LEU A 1 118 ? 8.077   -0.814  3.226   1.00 88.77 118 A 1 
ATOM 947  C CD1 . LEU A 1 118 ? 8.399   -0.360  1.806   1.00 84.32 118 A 1 
ATOM 948  C CD2 . LEU A 1 118 ? 7.978   -2.334  3.235   1.00 83.10 118 A 1 
ATOM 949  N N   . THR A 1 119 ? 7.127   2.416   4.339   1.00 92.98 119 A 1 
ATOM 950  C CA  . THR A 1 119 ? 5.895   3.019   4.861   1.00 91.15 119 A 1 
ATOM 951  C C   . THR A 1 119 ? 4.667   2.559   4.083   1.00 90.25 119 A 1 
ATOM 952  O O   . THR A 1 119 ? 4.761   2.146   2.928   1.00 88.72 119 A 1 
ATOM 953  C CB  . THR A 1 119 ? 5.958   4.555   4.875   1.00 89.49 119 A 1 
ATOM 954  O OG1 . THR A 1 119 ? 5.871   5.087   3.575   1.00 83.68 119 A 1 
ATOM 955  C CG2 . THR A 1 119 ? 7.218   5.112   5.538   1.00 83.10 119 A 1 
ATOM 956  N N   . LYS A 1 120 ? 3.491   2.728   4.683   1.00 88.10 120 A 1 
ATOM 957  C CA  . LYS A 1 120 ? 2.206   2.491   3.995   1.00 86.51 120 A 1 
ATOM 958  C C   . LYS A 1 120 ? 2.087   3.245   2.664   1.00 86.30 120 A 1 
ATOM 959  O O   . LYS A 1 120 ? 1.388   2.786   1.775   1.00 85.06 120 A 1 
ATOM 960  C CB  . LYS A 1 120 ? 1.027   2.895   4.900   1.00 84.11 120 A 1 
ATOM 961  C CG  . LYS A 1 120 ? 0.782   1.892   6.032   1.00 76.92 120 A 1 
ATOM 962  C CD  . LYS A 1 120 ? -0.489  2.224   6.829   1.00 75.71 120 A 1 
ATOM 963  C CE  . LYS A 1 120 ? -0.691  1.142   7.900   1.00 68.65 120 A 1 
ATOM 964  N NZ  . LYS A 1 120 ? -1.912  1.339   8.714   1.00 64.75 120 A 1 
ATOM 965  N N   . THR A 1 121 ? 2.739   4.391   2.530   1.00 85.22 121 A 1 
ATOM 966  C CA  . THR A 1 121 ? 2.716   5.164   1.280   1.00 83.65 121 A 1 
ATOM 967  C C   . THR A 1 121 ? 3.552   4.493   0.192   1.00 84.16 121 A 1 
ATOM 968  O O   . THR A 1 121 ? 3.153   4.515   -0.963  1.00 83.17 121 A 1 
ATOM 969  C CB  . THR A 1 121 ? 3.204   6.600   1.504   1.00 81.39 121 A 1 
ATOM 970  O OG1 . THR A 1 121 ? 2.442   7.203   2.537   1.00 75.62 121 A 1 
ATOM 971  C CG2 . THR A 1 121 ? 3.038   7.482   0.267   1.00 73.86 121 A 1 
ATOM 972  N N   . ASP A 1 122 ? 4.665   3.874   0.553   1.00 86.88 122 A 1 
ATOM 973  C CA  . ASP A 1 122 ? 5.531   3.165   -0.395  1.00 87.02 122 A 1 
ATOM 974  C C   . ASP A 1 122 ? 4.842   1.884   -0.886  1.00 87.24 122 A 1 
ATOM 975  O O   . ASP A 1 122 ? 4.793   1.636   -2.090  1.00 86.58 122 A 1 
ATOM 976  C CB  . ASP A 1 122 ? 6.901   2.899   0.253   1.00 87.29 122 A 1 
ATOM 977  C CG  . ASP A 1 122 ? 7.499   4.187   0.843   1.00 86.64 122 A 1 
ATOM 978  O OD1 . ASP A 1 122 ? 7.637   5.201   0.112   1.00 83.49 122 A 1 
ATOM 979  O OD2 . ASP A 1 122 ? 7.723   4.228   2.071   1.00 83.39 122 A 1 
ATOM 980  N N   . LEU A 1 123 ? 4.177   1.162   0.021   1.00 87.97 123 A 1 
ATOM 981  C CA  . LEU A 1 123 ? 3.334   0.014   -0.330  1.00 87.56 123 A 1 
ATOM 982  C C   . LEU A 1 123 ? 2.161   0.410   -1.235  1.00 86.65 123 A 1 
ATOM 983  O O   . LEU A 1 123 ? 1.884   -0.278  -2.210  1.00 84.95 123 A 1 
ATOM 984  C CB  . LEU A 1 123 ? 2.800   -0.649  0.947   1.00 87.07 123 A 1 
ATOM 985  C CG  . LEU A 1 123 ? 3.874   -1.304  1.828   1.00 85.31 123 A 1 
ATOM 986  C CD1 . LEU A 1 123 ? 3.204   -1.876  3.070   1.00 82.32 123 A 1 
ATOM 987  C CD2 . LEU A 1 123 ? 4.597   -2.438  1.108   1.00 82.17 123 A 1 
ATOM 988  N N   . LEU A 1 124 ? 1.509   1.535   -0.956  1.00 85.80 124 A 1 
ATOM 989  C CA  . LEU A 1 124 ? 0.410   2.028   -1.790  1.00 84.41 124 A 1 
ATOM 990  C C   . LEU A 1 124 ? 0.883   2.364   -3.211  1.00 83.65 124 A 1 
ATOM 991  O O   . LEU A 1 124 ? 0.213   2.012   -4.173  1.00 82.45 124 A 1 
ATOM 992  C CB  . LEU A 1 124 ? -0.236  3.242   -1.112  1.00 83.40 124 A 1 
ATOM 993  C CG  . LEU A 1 124 ? -1.491  3.743   -1.850  1.00 76.04 124 A 1 
ATOM 994  C CD1 . LEU A 1 124 ? -2.619  2.716   -1.805  1.00 71.23 124 A 1 
ATOM 995  C CD2 . LEU A 1 124 ? -1.986  5.029   -1.190  1.00 71.82 124 A 1 
ATOM 996  N N   . ARG A 1 125 ? 2.041   2.998   -3.354  1.00 84.63 125 A 1 
ATOM 997  C CA  . ARG A 1 125 ? 2.650   3.255   -4.668  1.00 83.46 125 A 1 
ATOM 998  C C   . ARG A 1 125 ? 2.934   1.951   -5.416  1.00 83.41 125 A 1 
ATOM 999  O O   . ARG A 1 125 ? 2.713   1.883   -6.619  1.00 82.24 125 A 1 
ATOM 1000 C CB  . ARG A 1 125 ? 3.930   4.081   -4.466  1.00 82.19 125 A 1 
ATOM 1001 C CG  . ARG A 1 125 ? 4.657   4.381   -5.786  1.00 72.72 125 A 1 
ATOM 1002 C CD  . ARG A 1 125 ? 5.971   5.142   -5.547  1.00 70.42 125 A 1 
ATOM 1003 N NE  . ARG A 1 125 ? 6.920   4.326   -4.761  1.00 63.72 125 A 1 
ATOM 1004 C CZ  . ARG A 1 125 ? 8.049   4.733   -4.192  1.00 57.41 125 A 1 
ATOM 1005 N NH1 . ARG A 1 125 ? 8.498   5.946   -4.342  1.00 52.70 125 A 1 
ATOM 1006 N NH2 . ARG A 1 125 ? 8.744   3.914   -3.450  1.00 49.13 125 A 1 
ATOM 1007 N N   . THR A 1 126 ? 3.410   0.928   -4.709  1.00 85.02 126 A 1 
ATOM 1008 C CA  . THR A 1 126 ? 3.617   -0.402  -5.291  1.00 84.56 126 A 1 
ATOM 1009 C C   . THR A 1 126 ? 2.293   -1.014  -5.733  1.00 84.23 126 A 1 
ATOM 1010 O O   . THR A 1 126 ? 2.205   -1.496  -6.854  1.00 82.96 126 A 1 
ATOM 1011 C CB  . THR A 1 126 ? 4.338   -1.331  -4.305  1.00 84.12 126 A 1 
ATOM 1012 O OG1 . THR A 1 126 ? 5.566   -0.740  -3.943  1.00 79.80 126 A 1 
ATOM 1013 C CG2 . THR A 1 126 ? 4.656   -2.692  -4.913  1.00 79.46 126 A 1 
ATOM 1014 N N   . PHE A 1 127 ? 1.252   -0.921  -4.910  1.00 82.63 127 A 1 
ATOM 1015 C CA  . PHE A 1 127 ? -0.087  -1.394  -5.250  1.00 80.72 127 A 1 
ATOM 1016 C C   . PHE A 1 127 ? -0.616  -0.758  -6.540  1.00 80.93 127 A 1 
ATOM 1017 O O   . PHE A 1 127 ? -1.016  -1.486  -7.444  1.00 80.55 127 A 1 
ATOM 1018 C CB  . PHE A 1 127 ? -1.031  -1.140  -4.073  1.00 79.03 127 A 1 
ATOM 1019 C CG  . PHE A 1 127 ? -2.464  -1.526  -4.366  1.00 73.45 127 A 1 
ATOM 1020 C CD1 . PHE A 1 127 ? -3.478  -0.555  -4.373  1.00 66.91 127 A 1 
ATOM 1021 C CD2 . PHE A 1 127 ? -2.778  -2.858  -4.681  1.00 66.33 127 A 1 
ATOM 1022 C CE1 . PHE A 1 127 ? -4.799  -0.915  -4.682  1.00 61.85 127 A 1 
ATOM 1023 C CE2 . PHE A 1 127 ? -4.098  -3.220  -4.997  1.00 61.49 127 A 1 
ATOM 1024 C CZ  . PHE A 1 127 ? -5.108  -2.246  -4.996  1.00 61.95 127 A 1 
ATOM 1025 N N   . VAL A 1 128 ? -0.528  0.566   -6.678  1.00 81.81 128 A 1 
ATOM 1026 C CA  . VAL A 1 128 ? -0.943  1.273   -7.905  1.00 80.87 128 A 1 
ATOM 1027 C C   . VAL A 1 128 ? -0.225  0.713   -9.138  1.00 80.52 128 A 1 
ATOM 1028 O O   . VAL A 1 128 ? -0.867  0.434   -10.145 1.00 79.77 128 A 1 
ATOM 1029 C CB  . VAL A 1 128 ? -0.704  2.789   -7.777  1.00 79.79 128 A 1 
ATOM 1030 C CG1 . VAL A 1 128 ? -0.984  3.535   -9.088  1.00 75.39 128 A 1 
ATOM 1031 C CG2 . VAL A 1 128 ? -1.617  3.391   -6.705  1.00 76.33 128 A 1 
ATOM 1032 N N   . LYS A 1 129 ? 1.079   0.476   -9.043  1.00 82.42 129 A 1 
ATOM 1033 C CA  . LYS A 1 129 ? 1.847   -0.114  -10.149 1.00 81.05 129 A 1 
ATOM 1034 C C   . LYS A 1 129 ? 1.396   -1.536  -10.503 1.00 81.10 129 A 1 
ATOM 1035 O O   . LYS A 1 129 ? 1.444   -1.905  -11.671 1.00 79.50 129 A 1 
ATOM 1036 C CB  . LYS A 1 129 ? 3.342   -0.120  -9.813  1.00 79.17 129 A 1 
ATOM 1037 C CG  . LYS A 1 129 ? 3.967   1.285   -9.830  1.00 73.83 129 A 1 
ATOM 1038 C CD  . LYS A 1 129 ? 5.466   1.168   -9.550  1.00 69.55 129 A 1 
ATOM 1039 C CE  . LYS A 1 129 ? 6.158   2.527   -9.678  1.00 62.47 129 A 1 
ATOM 1040 N NZ  . LYS A 1 129 ? 7.637   2.378   -9.626  1.00 55.57 129 A 1 
ATOM 1041 N N   . LEU A 1 130 ? 0.970   -2.325  -9.516  1.00 81.35 130 A 1 
ATOM 1042 C CA  . LEU A 1 130 ? 0.470   -3.688  -9.739  1.00 80.43 130 A 1 
ATOM 1043 C C   . LEU A 1 130 ? -0.867  -3.721  -10.470 1.00 80.60 130 A 1 
ATOM 1044 O O   . LEU A 1 130 ? -1.120  -4.636  -11.246 1.00 78.04 130 A 1 
ATOM 1045 C CB  . LEU A 1 130 ? 0.299   -4.407  -8.389  1.00 79.06 130 A 1 
ATOM 1046 C CG  . LEU A 1 130 ? 1.607   -4.722  -7.661  1.00 75.38 130 A 1 
ATOM 1047 C CD1 . LEU A 1 130 ? 1.279   -5.414  -6.337  1.00 70.92 130 A 1 
ATOM 1048 C CD2 . LEU A 1 130 ? 2.485   -5.627  -8.509  1.00 71.08 130 A 1 
ATOM 1049 N N   . THR A 1 131 ? -1.714  -2.722  -10.232 1.00 81.04 131 A 1 
ATOM 1050 C CA  . THR A 1 131 ? -3.042  -2.666  -10.854 1.00 77.70 131 A 1 
ATOM 1051 C C   . THR A 1 131 ? -2.987  -2.300  -12.333 1.00 77.73 131 A 1 
ATOM 1052 O O   . THR A 1 131 ? -3.937  -2.561  -13.066 1.00 74.49 131 A 1 
ATOM 1053 C CB  . THR A 1 131 ? -3.953  -1.671  -10.132 1.00 75.55 131 A 1 
ATOM 1054 O OG1 . THR A 1 131 ? -3.483  -0.348  -10.292 1.00 71.75 131 A 1 
ATOM 1055 C CG2 . THR A 1 131 ? -4.087  -1.958  -8.639  1.00 71.05 131 A 1 
ATOM 1056 N N   . GLY A 1 132 ? -1.898  -1.673  -12.774 1.00 77.43 132 A 1 
ATOM 1057 C CA  . GLY A 1 132 ? -1.814  -1.086  -14.112 1.00 76.33 132 A 1 
ATOM 1058 C C   . GLY A 1 132 ? -2.737  0.120   -14.310 1.00 78.32 132 A 1 
ATOM 1059 O O   . GLY A 1 132 ? -2.945  0.531   -15.450 1.00 75.81 132 A 1 
ATOM 1060 N N   . ALA A 1 133 ? -3.289  0.689   -13.230 1.00 76.73 133 A 1 
ATOM 1061 C CA  . ALA A 1 133 ? -4.181  1.851   -13.301 1.00 75.36 133 A 1 
ATOM 1062 C C   . ALA A 1 133 ? -3.477  3.127   -13.790 1.00 76.47 133 A 1 
ATOM 1063 O O   . ALA A 1 133 ? -4.129  4.041   -14.289 1.00 73.65 133 A 1 
ATOM 1064 C CB  . ALA A 1 133 ? -4.818  2.066   -11.923 1.00 71.88 133 A 1 
ATOM 1065 N N   . ASP A 1 134 ? -2.156  3.159   -13.701 1.00 77.88 134 A 1 
ATOM 1066 C CA  . ASP A 1 134 ? -1.284  4.194   -14.254 1.00 76.85 134 A 1 
ATOM 1067 C C   . ASP A 1 134 ? -1.163  4.144   -15.789 1.00 78.62 134 A 1 
ATOM 1068 O O   . ASP A 1 134 ? -0.604  5.055   -16.402 1.00 76.87 134 A 1 
ATOM 1069 C CB  . ASP A 1 134 ? 0.096   4.070   -13.584 1.00 73.50 134 A 1 
ATOM 1070 C CG  . ASP A 1 134 ? 0.835   2.751   -13.891 1.00 68.39 134 A 1 
ATOM 1071 O OD1 . ASP A 1 134 ? 0.194   1.683   -13.872 1.00 62.90 134 A 1 
ATOM 1072 O OD2 . ASP A 1 134 ? 2.064   2.810   -14.120 1.00 63.84 134 A 1 
ATOM 1073 N N   . GLN A 1 135 ? -1.702  3.106   -16.432 1.00 80.32 135 A 1 
ATOM 1074 C CA  . GLN A 1 135 ? -1.676  2.928   -17.879 1.00 81.00 135 A 1 
ATOM 1075 C C   . GLN A 1 135 ? -3.082  3.048   -18.482 1.00 82.73 135 A 1 
ATOM 1076 O O   . GLN A 1 135 ? -4.054  2.540   -17.919 1.00 81.61 135 A 1 
ATOM 1077 C CB  . GLN A 1 135 ? -1.041  1.579   -18.231 1.00 79.05 135 A 1 
ATOM 1078 C CG  . GLN A 1 135 ? 0.444   1.526   -17.840 1.00 75.21 135 A 1 
ATOM 1079 C CD  . GLN A 1 135 ? 1.045   0.159   -18.135 1.00 71.73 135 A 1 
ATOM 1080 O OE1 . GLN A 1 135 ? 1.091   -0.309  -19.268 1.00 64.91 135 A 1 
ATOM 1081 N NE2 . GLN A 1 135 ? 1.515   -0.528  -17.123 1.00 61.66 135 A 1 
ATOM 1082 N N   . PRO A 1 136 ? -3.214  3.666   -19.673 1.00 83.51 136 A 1 
ATOM 1083 C CA  . PRO A 1 136 ? -4.492  3.721   -20.366 1.00 84.21 136 A 1 
ATOM 1084 C C   . PRO A 1 136 ? -4.912  2.322   -20.826 1.00 85.01 136 A 1 
ATOM 1085 O O   . PRO A 1 136 ? -4.145  1.593   -21.468 1.00 82.35 136 A 1 
ATOM 1086 C CB  . PRO A 1 136 ? -4.286  4.700   -21.526 1.00 82.39 136 A 1 
ATOM 1087 C CG  . PRO A 1 136 ? -2.787  4.578   -21.820 1.00 79.41 136 A 1 
ATOM 1088 C CD  . PRO A 1 136 ? -2.178  4.317   -20.447 1.00 82.23 136 A 1 
ATOM 1089 N N   . GLY A 1 137 ? -6.154  1.971   -20.535 1.00 88.20 137 A 1 
ATOM 1090 C CA  . GLY A 1 137 ? -6.728  0.677   -20.868 1.00 88.54 137 A 1 
ATOM 1091 C C   . GLY A 1 137 ? -8.169  0.553   -20.393 1.00 89.36 137 A 1 
ATOM 1092 O O   . GLY A 1 137 ? -8.786  1.525   -19.967 1.00 87.44 137 A 1 
ATOM 1093 N N   . SER A 1 138 ? -8.690  -0.662  -20.474 1.00 90.45 138 A 1 
ATOM 1094 C CA  . SER A 1 138 ? -10.021 -1.004  -19.976 1.00 90.99 138 A 1 
ATOM 1095 C C   . SER A 1 138 ? -9.911  -2.053  -18.879 1.00 91.60 138 A 1 
ATOM 1096 O O   . SER A 1 138 ? -9.124  -2.993  -18.993 1.00 90.81 138 A 1 
ATOM 1097 C CB  . SER A 1 138 ? -10.911 -1.511  -21.108 1.00 90.41 138 A 1 
ATOM 1098 O OG  . SER A 1 138 ? -11.015 -0.529  -22.130 1.00 86.11 138 A 1 
ATOM 1099 N N   . GLN A 1 139 ? -10.718 -1.906  -17.832 1.00 89.49 139 A 1 
ATOM 1100 C CA  . GLN A 1 139 ? -10.830 -2.882  -16.757 1.00 89.31 139 A 1 
ATOM 1101 C C   . GLN A 1 139 ? -11.980 -3.851  -17.047 1.00 90.25 139 A 1 
ATOM 1102 O O   . GLN A 1 139 ? -13.049 -3.444  -17.494 1.00 89.65 139 A 1 
ATOM 1103 C CB  . GLN A 1 139 ? -10.974 -2.154  -15.418 1.00 87.24 139 A 1 
ATOM 1104 C CG  . GLN A 1 139 ? -10.921 -3.113  -14.220 1.00 83.24 139 A 1 
ATOM 1105 C CD  . GLN A 1 139 ? -10.606 -2.405  -12.908 1.00 81.70 139 A 1 
ATOM 1106 O OE1 . GLN A 1 139 ? -9.778  -1.514  -12.849 1.00 75.33 139 A 1 
ATOM 1107 N NE2 . GLN A 1 139 ? -11.224 -2.795  -11.820 1.00 72.78 139 A 1 
ATOM 1108 N N   . ILE A 1 140 ? -11.735 -5.133  -16.809 1.00 92.13 140 A 1 
ATOM 1109 C CA  . ILE A 1 140 ? -12.710 -6.209  -17.004 1.00 93.05 140 A 1 
ATOM 1110 C C   . ILE A 1 140 ? -12.637 -7.126  -15.792 1.00 93.24 140 A 1 
ATOM 1111 O O   . ILE A 1 140 ? -11.568 -7.639  -15.464 1.00 92.59 140 A 1 
ATOM 1112 C CB  . ILE A 1 140 ? -12.426 -6.973  -18.316 1.00 93.12 140 A 1 
ATOM 1113 C CG1 . ILE A 1 140 ? -12.560 -6.026  -19.532 1.00 90.40 140 A 1 
ATOM 1114 C CG2 . ILE A 1 140 ? -13.383 -8.173  -18.468 1.00 89.84 140 A 1 
ATOM 1115 C CD1 . ILE A 1 140 ? -11.991 -6.597  -20.824 1.00 80.18 140 A 1 
ATOM 1116 N N   . GLU A 1 141 ? -13.771 -7.350  -15.136 1.00 92.49 141 A 1 
ATOM 1117 C CA  . GLU A 1 141 ? -13.877 -8.223  -13.974 1.00 92.23 141 A 1 
ATOM 1118 C C   . GLU A 1 141 ? -14.715 -9.455  -14.306 1.00 92.98 141 A 1 
ATOM 1119 O O   . GLU A 1 141 ? -15.824 -9.349  -14.833 1.00 92.43 141 A 1 
ATOM 1120 C CB  . GLU A 1 141 ? -14.432 -7.495  -12.739 1.00 90.75 141 A 1 
ATOM 1121 C CG  . GLU A 1 141 ? -13.714 -6.185  -12.400 1.00 87.78 141 A 1 
ATOM 1122 C CD  . GLU A 1 141 ? -14.006 -5.656  -10.987 1.00 86.40 141 A 1 
ATOM 1123 O OE1 . GLU A 1 141 ? -13.390 -4.631  -10.609 1.00 80.30 141 A 1 
ATOM 1124 O OE2 . GLU A 1 141 ? -14.792 -6.283  -10.237 1.00 80.16 141 A 1 
ATOM 1125 N N   . ILE A 1 142 ? -14.184 -10.627 -13.974 1.00 94.29 142 A 1 
ATOM 1126 C CA  . ILE A 1 142 ? -14.788 -11.914 -14.306 1.00 95.18 142 A 1 
ATOM 1127 C C   . ILE A 1 142 ? -14.894 -12.751 -13.038 1.00 95.14 142 A 1 
ATOM 1128 O O   . ILE A 1 142 ? -13.896 -13.033 -12.375 1.00 94.57 142 A 1 
ATOM 1129 C CB  . ILE A 1 142 ? -13.982 -12.632 -15.407 1.00 95.71 142 A 1 
ATOM 1130 C CG1 . ILE A 1 142 ? -13.794 -11.732 -16.654 1.00 94.05 142 A 1 
ATOM 1131 C CG2 . ILE A 1 142 ? -14.690 -13.943 -15.803 1.00 93.54 142 A 1 
ATOM 1132 C CD1 . ILE A 1 142 ? -12.697 -12.215 -17.593 1.00 87.28 142 A 1 
ATOM 1133 N N   . LYS A 1 143 ? -16.110 -13.171 -12.704 1.00 94.53 143 A 1 
ATOM 1134 C CA  . LYS A 1 143 ? -16.373 -14.057 -11.574 1.00 94.35 143 A 1 
ATOM 1135 C C   . LYS A 1 143 ? -15.980 -15.487 -11.939 1.00 95.09 143 A 1 
ATOM 1136 O O   . LYS A 1 143 ? -16.433 -16.005 -12.955 1.00 94.42 143 A 1 
ATOM 1137 C CB  . LYS A 1 143 ? -17.847 -13.912 -11.167 1.00 92.43 143 A 1 
ATOM 1138 C CG  . LYS A 1 143 ? -18.156 -14.621 -9.848  1.00 83.33 143 A 1 
ATOM 1139 C CD  . LYS A 1 143 ? -19.611 -14.364 -9.430  1.00 81.21 143 A 1 
ATOM 1140 C CE  . LYS A 1 143 ? -19.896 -15.099 -8.120  1.00 70.79 143 A 1 
ATOM 1141 N NZ  . LYS A 1 143 ? -21.240 -14.809 -7.570  1.00 64.93 143 A 1 
ATOM 1142 N N   . VAL A 1 144 ? -15.155 -16.126 -11.105 1.00 95.27 144 A 1 
ATOM 1143 C CA  . VAL A 1 144 ? -14.592 -17.453 -11.382 1.00 95.66 144 A 1 
ATOM 1144 C C   . VAL A 1 144 ? -14.655 -18.368 -10.161 1.00 95.43 144 A 1 
ATOM 1145 O O   . VAL A 1 144 ? -14.538 -17.919 -9.022  1.00 94.46 144 A 1 
ATOM 1146 C CB  . VAL A 1 144 ? -13.147 -17.356 -11.914 1.00 95.20 144 A 1 
ATOM 1147 C CG1 . VAL A 1 144 ? -13.065 -16.470 -13.161 1.00 91.57 144 A 1 
ATOM 1148 C CG2 . VAL A 1 144 ? -12.139 -16.829 -10.885 1.00 91.47 144 A 1 
ATOM 1149 N N   . ASN A 1 145 ? -14.796 -19.670 -10.411 1.00 95.31 145 A 1 
ATOM 1150 C CA  . ASN A 1 145 ? -14.758 -20.711 -9.378  1.00 94.47 145 A 1 
ATOM 1151 C C   . ASN A 1 145 ? -13.396 -21.422 -9.336  1.00 94.70 145 A 1 
ATOM 1152 O O   . ASN A 1 145 ? -12.976 -21.904 -8.292  1.00 91.53 145 A 1 
ATOM 1153 C CB  . ASN A 1 145 ? -15.886 -21.713 -9.650  1.00 92.32 145 A 1 
ATOM 1154 C CG  . ASN A 1 145 ? -17.279 -21.104 -9.592  1.00 86.04 145 A 1 
ATOM 1155 O OD1 . ASN A 1 145 ? -17.524 -20.053 -9.045  1.00 73.74 145 A 1 
ATOM 1156 N ND2 . ASN A 1 145 ? -18.250 -21.771 -10.179 1.00 73.05 145 A 1 
ATOM 1157 N N   . ASP A 1 146 ? -12.706 -21.472 -10.469 1.00 94.04 146 A 1 
ATOM 1158 C CA  . ASP A 1 146 ? -11.372 -22.051 -10.617 1.00 94.65 146 A 1 
ATOM 1159 C C   . ASP A 1 146 ? -10.438 -21.012 -11.246 1.00 95.21 146 A 1 
ATOM 1160 O O   . ASP A 1 146 ? -10.487 -20.747 -12.446 1.00 94.07 146 A 1 
ATOM 1161 C CB  . ASP A 1 146 ? -11.451 -23.345 -11.442 1.00 93.38 146 A 1 
ATOM 1162 C CG  . ASP A 1 146 ? -10.124 -24.113 -11.469 1.00 92.64 146 A 1 
ATOM 1163 O OD1 . ASP A 1 146 ? -9.049  -23.471 -11.383 1.00 88.65 146 A 1 
ATOM 1164 O OD2 . ASP A 1 146 ? -10.188 -25.357 -11.557 1.00 86.65 146 A 1 
ATOM 1165 N N   . ILE A 1 147 ? -9.588  -20.416 -10.412 1.00 94.67 147 A 1 
ATOM 1166 C CA  . ILE A 1 147 ? -8.640  -19.377 -10.826 1.00 94.42 147 A 1 
ATOM 1167 C C   . ILE A 1 147 ? -7.703  -19.904 -11.911 1.00 95.29 147 A 1 
ATOM 1168 O O   . ILE A 1 147 ? -7.503  -19.242 -12.921 1.00 95.00 147 A 1 
ATOM 1169 C CB  . ILE A 1 147 ? -7.828  -18.872 -9.611  1.00 93.05 147 A 1 
ATOM 1170 C CG1 . ILE A 1 147 ? -8.745  -18.192 -8.571  1.00 89.37 147 A 1 
ATOM 1171 C CG2 . ILE A 1 147 ? -6.712  -17.901 -10.049 1.00 89.14 147 A 1 
ATOM 1172 C CD1 . ILE A 1 147 ? -8.066  -17.991 -7.208  1.00 82.58 147 A 1 
ATOM 1173 N N   . THR A 1 148 ? -7.135  -21.089 -11.711 1.00 95.07 148 A 1 
ATOM 1174 C CA  . THR A 1 148 ? -6.118  -21.659 -12.602 1.00 95.20 148 A 1 
ATOM 1175 C C   . THR A 1 148 ? -6.688  -21.910 -13.993 1.00 95.59 148 A 1 
ATOM 1176 O O   . THR A 1 148 ? -6.130  -21.446 -14.981 1.00 94.88 148 A 1 
ATOM 1177 C CB  . THR A 1 148 ? -5.560  -22.968 -12.028 1.00 94.46 148 A 1 
ATOM 1178 O OG1 . THR A 1 148 ? -5.163  -22.776 -10.687 1.00 90.36 148 A 1 
ATOM 1179 C CG2 . THR A 1 148 ? -4.339  -23.463 -12.792 1.00 90.70 148 A 1 
ATOM 1180 N N   . LYS A 1 149 ? -7.838  -22.579 -14.058 1.00 95.87 149 A 1 
ATOM 1181 C CA  . LYS A 1 149 ? -8.534  -22.859 -15.309 1.00 95.75 149 A 1 
ATOM 1182 C C   . LYS A 1 149 ? -8.945  -21.571 -16.023 1.00 96.21 149 A 1 
ATOM 1183 O O   . LYS A 1 149 ? -8.648  -21.395 -17.199 1.00 95.82 149 A 1 
ATOM 1184 C CB  . LYS A 1 149 ? -9.741  -23.761 -15.015 1.00 95.30 149 A 1 
ATOM 1185 C CG  . LYS A 1 149 ? -10.502 -24.083 -16.299 1.00 91.79 149 A 1 
ATOM 1186 C CD  . LYS A 1 149 ? -11.700 -25.005 -16.056 1.00 88.01 149 A 1 
ATOM 1187 C CE  . LYS A 1 149 ? -12.412 -25.101 -17.405 1.00 80.39 149 A 1 
ATOM 1188 N NZ  . LYS A 1 149 ? -13.665 -25.881 -17.354 1.00 71.56 149 A 1 
ATOM 1189 N N   . SER A 1 150 ? -9.593  -20.657 -15.309 1.00 96.30 150 A 1 
ATOM 1190 C CA  . SER A 1 150 ? -10.070 -19.405 -15.903 1.00 96.51 150 A 1 
ATOM 1191 C C   . SER A 1 150 ? -8.923  -18.512 -16.368 1.00 96.95 150 A 1 
ATOM 1192 O O   . SER A 1 150 ? -9.029  -17.909 -17.427 1.00 96.56 150 A 1 
ATOM 1193 C CB  . SER A 1 150 ? -10.966 -18.652 -14.926 1.00 96.14 150 A 1 
ATOM 1194 O OG  . SER A 1 150 ? -12.100 -19.438 -14.597 1.00 91.77 150 A 1 
ATOM 1195 N N   . LEU A 1 151 ? -7.806  -18.455 -15.635 1.00 96.62 151 A 1 
ATOM 1196 C CA  . LEU A 1 151 ? -6.604  -17.748 -16.085 1.00 96.51 151 A 1 
ATOM 1197 C C   . LEU A 1 151 ? -6.072  -18.323 -17.396 1.00 96.68 151 A 1 
ATOM 1198 O O   . LEU A 1 151 ? -5.778  -17.554 -18.304 1.00 96.28 151 A 1 
ATOM 1199 C CB  . LEU A 1 151 ? -5.510  -17.795 -15.007 1.00 95.84 151 A 1 
ATOM 1200 C CG  . LEU A 1 151 ? -5.619  -16.681 -13.952 1.00 90.34 151 A 1 
ATOM 1201 C CD1 . LEU A 1 151 ? -4.670  -16.978 -12.794 1.00 87.46 151 A 1 
ATOM 1202 C CD2 . LEU A 1 151 ? -5.239  -15.317 -14.525 1.00 87.00 151 A 1 
ATOM 1203 N N   . ALA A 1 152 ? -5.986  -19.645 -17.510 1.00 96.42 152 A 1 
ATOM 1204 C CA  . ALA A 1 152 ? -5.525  -20.298 -18.733 1.00 96.22 152 A 1 
ATOM 1205 C C   . ALA A 1 152 ? -6.442  -19.969 -19.922 1.00 96.44 152 A 1 
ATOM 1206 O O   . ALA A 1 152 ? -5.978  -19.478 -20.948 1.00 95.80 152 A 1 
ATOM 1207 C CB  . ALA A 1 152 ? -5.411  -21.808 -18.484 1.00 95.70 152 A 1 
ATOM 1208 N N   . GLU A 1 153 ? -7.750  -20.155 -19.758 1.00 96.62 153 A 1 
ATOM 1209 C CA  . GLU A 1 153 ? -8.735  -19.912 -20.817 1.00 96.45 153 A 1 
ATOM 1210 C C   . GLU A 1 153 ? -8.787  -18.437 -21.246 1.00 96.63 153 A 1 
ATOM 1211 O O   . GLU A 1 153 ? -8.742  -18.132 -22.437 1.00 95.90 153 A 1 
ATOM 1212 C CB  . GLU A 1 153 ? -10.122 -20.382 -20.348 1.00 95.91 153 A 1 
ATOM 1213 C CG  . GLU A 1 153 ? -10.243 -21.916 -20.243 1.00 89.33 153 A 1 
ATOM 1214 C CD  . GLU A 1 153 ? -11.594 -22.394 -19.682 1.00 86.93 153 A 1 
ATOM 1215 O OE1 . GLU A 1 153 ? -11.850 -23.620 -19.709 1.00 79.67 153 A 1 
ATOM 1216 O OE2 . GLU A 1 153 ? -12.387 -21.564 -19.177 1.00 81.85 153 A 1 
ATOM 1217 N N   . ILE A 1 154 ? -8.831  -17.508 -20.290 1.00 96.82 154 A 1 
ATOM 1218 C CA  . ILE A 1 154 ? -8.967  -16.077 -20.589 1.00 96.92 154 A 1 
ATOM 1219 C C   . ILE A 1 154 ? -7.683  -15.505 -21.191 1.00 96.94 154 A 1 
ATOM 1220 O O   . ILE A 1 154 ? -7.748  -14.717 -22.130 1.00 96.38 154 A 1 
ATOM 1221 C CB  . ILE A 1 154 ? -9.407  -15.298 -19.332 1.00 96.90 154 A 1 
ATOM 1222 C CG1 . ILE A 1 154 ? -10.813 -15.744 -18.876 1.00 95.93 154 A 1 
ATOM 1223 C CG2 . ILE A 1 154 ? -9.410  -13.781 -19.590 1.00 96.12 154 A 1 
ATOM 1224 C CD1 . ILE A 1 154 ? -11.160 -15.310 -17.450 1.00 93.20 154 A 1 
ATOM 1225 N N   . SER A 1 155 ? -6.511  -15.892 -20.682 1.00 97.11 155 A 1 
ATOM 1226 C CA  . SER A 1 155 ? -5.240  -15.416 -21.239 1.00 96.61 155 A 1 
ATOM 1227 C C   . SER A 1 155 ? -4.973  -15.976 -22.637 1.00 96.50 155 A 1 
ATOM 1228 O O   . SER A 1 155 ? -4.508  -15.234 -23.501 1.00 95.54 155 A 1 
ATOM 1229 C CB  . SER A 1 155 ? -4.078  -15.702 -20.286 1.00 95.69 155 A 1 
ATOM 1230 O OG  . SER A 1 155 ? -3.953  -17.073 -20.020 1.00 86.35 155 A 1 
ATOM 1231 N N   . SER A 1 156 ? -5.358  -17.221 -22.900 1.00 96.54 156 A 1 
ATOM 1232 C CA  . SER A 1 156 ? -5.337  -17.795 -24.252 1.00 96.09 156 A 1 
ATOM 1233 C C   . SER A 1 156 ? -6.272  -17.031 -25.193 1.00 96.13 156 A 1 
ATOM 1234 O O   . SER A 1 156 ? -5.850  -16.598 -26.261 1.00 95.04 156 A 1 
ATOM 1235 C CB  . SER A 1 156 ? -5.721  -19.274 -24.200 1.00 95.58 156 A 1 
ATOM 1236 O OG  . SER A 1 156 ? -5.525  -19.865 -25.471 1.00 81.93 156 A 1 
ATOM 1237 N N   . LEU A 1 157 ? -7.499  -16.737 -24.757 1.00 96.62 157 A 1 
ATOM 1238 C CA  . LEU A 1 157 ? -8.443  -15.925 -25.528 1.00 96.39 157 A 1 
ATOM 1239 C C   . LEU A 1 157 ? -7.894  -14.521 -25.827 1.00 96.47 157 A 1 
ATOM 1240 O O   . LEU A 1 157 ? -8.064  -14.015 -26.935 1.00 95.62 157 A 1 
ATOM 1241 C CB  . LEU A 1 157 ? -9.768  -15.855 -24.750 1.00 96.15 157 A 1 
ATOM 1242 C CG  . LEU A 1 157 ? -10.882 -15.082 -25.482 1.00 93.30 157 A 1 
ATOM 1243 C CD1 . LEU A 1 157 ? -11.324 -15.796 -26.756 1.00 88.62 157 A 1 
ATOM 1244 C CD2 . LEU A 1 157 ? -12.095 -14.943 -24.564 1.00 88.55 157 A 1 
ATOM 1245 N N   . CYS A 1 158 ? -7.209  -13.894 -24.862 1.00 96.73 158 A 1 
ATOM 1246 C CA  . CYS A 1 158 ? -6.531  -12.616 -25.092 1.00 96.45 158 A 1 
ATOM 1247 C C   . CYS A 1 158 ? -5.451  -12.730 -26.171 1.00 96.21 158 A 1 
ATOM 1248 O O   . CYS A 1 158 ? -5.324  -11.835 -27.002 1.00 95.39 158 A 1 
ATOM 1249 C CB  . CYS A 1 158 ? -5.899  -12.117 -23.789 1.00 96.12 158 A 1 
ATOM 1250 S SG  . CYS A 1 158 ? -7.156  -11.514 -22.633 1.00 94.21 158 A 1 
ATOM 1251 N N   . GLN A 1 159 ? -4.693  -13.820 -26.164 1.00 96.06 159 A 1 
ATOM 1252 C CA  . GLN A 1 159 ? -3.656  -14.066 -27.163 1.00 95.29 159 A 1 
ATOM 1253 C C   . GLN A 1 159 ? -4.265  -14.240 -28.562 1.00 95.13 159 A 1 
ATOM 1254 O O   . GLN A 1 159 ? -3.829  -13.574 -29.503 1.00 93.77 159 A 1 
ATOM 1255 C CB  . GLN A 1 159 ? -2.827  -15.280 -26.719 1.00 94.27 159 A 1 
ATOM 1256 C CG  . GLN A 1 159 ? -1.532  -15.402 -27.530 1.00 86.94 159 A 1 
ATOM 1257 C CD  . GLN A 1 159 ? -0.640  -16.563 -27.076 1.00 84.82 159 A 1 
ATOM 1258 O OE1 . GLN A 1 159 ? -0.879  -17.259 -26.111 1.00 75.42 159 A 1 
ATOM 1259 N NE2 . GLN A 1 159 ? 0.447   -16.809 -27.768 1.00 73.18 159 A 1 
ATOM 1260 N N   . ASP A 1 160 ? -5.322  -15.042 -28.681 1.00 95.80 160 A 1 
ATOM 1261 C CA  . ASP A 1 160 ? -6.019  -15.297 -29.947 1.00 95.30 160 A 1 
ATOM 1262 C C   . ASP A 1 160 ? -6.634  -14.023 -30.545 1.00 95.15 160 A 1 
ATOM 1263 O O   . ASP A 1 160 ? -6.577  -13.791 -31.753 1.00 93.35 160 A 1 
ATOM 1264 C CB  . ASP A 1 160 ? -7.130  -16.333 -29.714 1.00 94.58 160 A 1 
ATOM 1265 C CG  . ASP A 1 160 ? -6.620  -17.725 -29.326 1.00 90.23 160 A 1 
ATOM 1266 O OD1 . ASP A 1 160 ? -5.463  -18.050 -29.661 1.00 85.77 160 A 1 
ATOM 1267 O OD2 . ASP A 1 160 ? -7.423  -18.465 -28.713 1.00 85.13 160 A 1 
ATOM 1268 N N   . LEU A 1 161 ? -7.178  -13.156 -29.689 1.00 95.61 161 A 1 
ATOM 1269 C CA  . LEU A 1 161 ? -7.778  -11.878 -30.087 1.00 94.89 161 A 1 
ATOM 1270 C C   . LEU A 1 161 ? -6.764  -10.726 -30.183 1.00 94.90 161 A 1 
ATOM 1271 O O   . LEU A 1 161 ? -7.158  -9.591  -30.453 1.00 93.15 161 A 1 
ATOM 1272 C CB  . LEU A 1 161 ? -8.920  -11.537 -29.122 1.00 94.50 161 A 1 
ATOM 1273 C CG  . LEU A 1 161 ? -10.100 -12.527 -29.141 1.00 92.39 161 A 1 
ATOM 1274 C CD1 . LEU A 1 161 ? -11.103 -12.100 -28.072 1.00 87.66 161 A 1 
ATOM 1275 C CD2 . LEU A 1 161 ? -10.822 -12.559 -30.485 1.00 86.97 161 A 1 
ATOM 1276 N N   . GLN A 1 162 ? -5.475  -10.986 -29.940 1.00 95.23 162 A 1 
ATOM 1277 C CA  . GLN A 1 162 ? -4.405  -9.978  -29.887 1.00 95.00 162 A 1 
ATOM 1278 C C   . GLN A 1 162 ? -4.672  -8.854  -28.866 1.00 94.98 162 A 1 
ATOM 1279 O O   . GLN A 1 162 ? -4.218  -7.717  -29.025 1.00 92.81 162 A 1 
ATOM 1280 C CB  . GLN A 1 162 ? -4.076  -9.453  -31.291 1.00 94.24 162 A 1 
ATOM 1281 C CG  . GLN A 1 162 ? -3.694  -10.574 -32.271 1.00 89.82 162 A 1 
ATOM 1282 C CD  . GLN A 1 162 ? -3.227  -10.035 -33.624 1.00 82.56 162 A 1 
ATOM 1283 O OE1 . GLN A 1 162 ? -3.287  -8.854  -33.936 1.00 73.34 162 A 1 
ATOM 1284 N NE2 . GLN A 1 162 ? -2.719  -10.892 -34.481 1.00 70.94 162 A 1 
ATOM 1285 N N   . VAL A 1 163 ? -5.386  -9.161  -27.792 1.00 95.51 163 A 1 
ATOM 1286 C CA  . VAL A 1 163 ? -5.642  -8.247  -26.675 1.00 95.48 163 A 1 
ATOM 1287 C C   . VAL A 1 163 ? -4.486  -8.351  -25.689 1.00 95.83 163 A 1 
ATOM 1288 O O   . VAL A 1 163 ? -4.292  -9.378  -25.043 1.00 95.05 163 A 1 
ATOM 1289 C CB  . VAL A 1 163 ? -6.993  -8.540  -26.006 1.00 94.58 163 A 1 
ATOM 1290 C CG1 . VAL A 1 163 ? -7.228  -7.617  -24.810 1.00 90.57 163 A 1 
ATOM 1291 C CG2 . VAL A 1 163 ? -8.150  -8.329  -26.991 1.00 91.06 163 A 1 
ATOM 1292 N N   . LYS A 1 164 ? -3.716  -7.265  -25.541 1.00 95.62 164 A 1 
ATOM 1293 C CA  . LYS A 1 164 ? -2.590  -7.238  -24.604 1.00 95.13 164 A 1 
ATOM 1294 C C   . LYS A 1 164 ? -3.082  -7.050  -23.173 1.00 95.22 164 A 1 
ATOM 1295 O O   . LYS A 1 164 ? -3.728  -6.048  -22.875 1.00 94.18 164 A 1 
ATOM 1296 C CB  . LYS A 1 164 ? -1.573  -6.160  -24.991 1.00 93.99 164 A 1 
ATOM 1297 C CG  . LYS A 1 164 ? -0.870  -6.503  -26.314 1.00 85.62 164 A 1 
ATOM 1298 C CD  . LYS A 1 164 ? 0.284   -5.537  -26.598 1.00 79.15 164 A 1 
ATOM 1299 C CE  . LYS A 1 164 ? 0.985   -5.982  -27.885 1.00 68.44 164 A 1 
ATOM 1300 N NZ  . LYS A 1 164 ? 2.256   -5.253  -28.121 1.00 59.35 164 A 1 
ATOM 1301 N N   . ILE A 1 165 ? -2.702  -7.960  -22.288 1.00 94.63 165 A 1 
ATOM 1302 C CA  . ILE A 1 165 ? -2.907  -7.824  -20.845 1.00 94.98 165 A 1 
ATOM 1303 C C   . ILE A 1 165 ? -1.840  -6.875  -20.283 1.00 94.49 165 A 1 
ATOM 1304 O O   . ILE A 1 165 ? -0.648  -7.049  -20.533 1.00 93.35 165 A 1 
ATOM 1305 C CB  . ILE A 1 165 ? -2.907  -9.208  -20.161 1.00 95.28 165 A 1 
ATOM 1306 C CG1 . ILE A 1 165 ? -4.060  -10.083 -20.709 1.00 94.65 165 A 1 
ATOM 1307 C CG2 . ILE A 1 165 ? -3.028  -9.052  -18.636 1.00 94.21 165 A 1 
ATOM 1308 C CD1 . ILE A 1 165 ? -3.993  -11.556 -20.287 1.00 93.21 165 A 1 
ATOM 1309 N N   . LEU A 1 166 ? -2.274  -5.868  -19.529 1.00 93.54 166 A 1 
ATOM 1310 C CA  . LEU A 1 166 ? -1.410  -4.947  -18.783 1.00 92.36 166 A 1 
ATOM 1311 C C   . LEU A 1 166 ? -1.173  -5.447  -17.359 1.00 92.17 166 A 1 
ATOM 1312 O O   . LEU A 1 166 ? -0.050  -5.417  -16.865 1.00 90.92 166 A 1 
ATOM 1313 C CB  . LEU A 1 166 ? -2.056  -3.554  -18.746 1.00 91.35 166 A 1 
ATOM 1314 C CG  . LEU A 1 166 ? -2.203  -2.864  -20.113 1.00 89.58 166 A 1 
ATOM 1315 C CD1 . LEU A 1 166 ? -2.981  -1.562  -19.937 1.00 87.13 166 A 1 
ATOM 1316 C CD2 . LEU A 1 166 ? -0.843  -2.542  -20.733 1.00 86.40 166 A 1 
ATOM 1317 N N   . SER A 1 167 ? -2.245  -5.903  -16.710 1.00 92.41 167 A 1 
ATOM 1318 C CA  . SER A 1 167 ? -2.209  -6.485  -15.375 1.00 92.31 167 A 1 
ATOM 1319 C C   . SER A 1 167 ? -3.345  -7.481  -15.190 1.00 93.53 167 A 1 
ATOM 1320 O O   . SER A 1 167 ? -4.352  -7.444  -15.896 1.00 93.30 167 A 1 
ATOM 1321 C CB  . SER A 1 167 ? -2.275  -5.395  -14.298 1.00 90.15 167 A 1 
ATOM 1322 O OG  . SER A 1 167 ? -3.540  -4.760  -14.292 1.00 85.25 167 A 1 
ATOM 1323 N N   . VAL A 1 168 ? -3.173  -8.353  -14.208 1.00 92.45 168 A 1 
ATOM 1324 C CA  . VAL A 1 168 ? -4.222  -9.236  -13.710 1.00 93.38 168 A 1 
ATOM 1325 C C   . VAL A 1 168 ? -4.118  -9.329  -12.197 1.00 92.90 168 A 1 
ATOM 1326 O O   . VAL A 1 168 ? -3.018  -9.395  -11.646 1.00 91.63 168 A 1 
ATOM 1327 C CB  . VAL A 1 168 ? -4.185  -10.610 -14.402 1.00 93.55 168 A 1 
ATOM 1328 C CG1 . VAL A 1 168 ? -2.853  -11.337 -14.226 1.00 89.31 168 A 1 
ATOM 1329 C CG2 . VAL A 1 168 ? -5.325  -11.525 -13.936 1.00 88.88 168 A 1 
ATOM 1330 N N   . LEU A 1 169 ? -5.269  -9.310  -11.534 1.00 91.73 169 A 1 
ATOM 1331 C CA  . LEU A 1 169 ? -5.405  -9.416  -10.089 1.00 90.90 169 A 1 
ATOM 1332 C C   . LEU A 1 169 ? -6.465  -10.464 -9.756  1.00 91.90 169 A 1 
ATOM 1333 O O   . LEU A 1 169 ? -7.423  -10.655 -10.503 1.00 91.36 169 A 1 
ATOM 1334 C CB  . LEU A 1 169 ? -5.785  -8.046  -9.505  1.00 88.53 169 A 1 
ATOM 1335 C CG  . LEU A 1 169 ? -4.784  -6.909  -9.774  1.00 84.04 169 A 1 
ATOM 1336 C CD1 . LEU A 1 169 ? -5.384  -5.583  -9.333  1.00 79.40 169 A 1 
ATOM 1337 C CD2 . LEU A 1 169 ? -3.470  -7.123  -9.021  1.00 78.81 169 A 1 
ATOM 1338 N N   . VAL A 1 170 ? -6.309  -11.108 -8.611  1.00 90.68 170 A 1 
ATOM 1339 C CA  . VAL A 1 170 ? -7.288  -12.060 -8.072  1.00 90.41 170 A 1 
ATOM 1340 C C   . VAL A 1 170 ? -7.884  -11.470 -6.806  1.00 88.97 170 A 1 
ATOM 1341 O O   . VAL A 1 170 ? -7.213  -11.396 -5.776  1.00 87.16 170 A 1 
ATOM 1342 C CB  . VAL A 1 170 ? -6.660  -13.437 -7.803  1.00 90.83 170 A 1 
ATOM 1343 C CG1 . VAL A 1 170 ? -7.728  -14.426 -7.334  1.00 88.05 170 A 1 
ATOM 1344 C CG2 . VAL A 1 170 ? -5.975  -14.014 -9.048  1.00 88.27 170 A 1 
ATOM 1345 N N   . TYR A 1 171 ? -9.147  -11.060 -6.862  1.00 87.66 171 A 1 
ATOM 1346 C CA  . TYR A 1 171 ? -9.877  -10.562 -5.704  1.00 86.33 171 A 1 
ATOM 1347 C C   . TYR A 1 171 ? -10.673 -11.677 -5.028  1.00 87.85 171 A 1 
ATOM 1348 O O   . TYR A 1 171 ? -11.258 -12.532 -5.699  1.00 87.20 171 A 1 
ATOM 1349 C CB  . TYR A 1 171 ? -10.786 -9.401  -6.103  1.00 82.49 171 A 1 
ATOM 1350 C CG  . TYR A 1 171 ? -10.038 -8.101  -6.295  1.00 77.43 171 A 1 
ATOM 1351 C CD1 . TYR A 1 171 ? -9.743  -7.288  -5.188  1.00 70.70 171 A 1 
ATOM 1352 C CD2 . TYR A 1 171 ? -9.646  -7.686  -7.580  1.00 69.56 171 A 1 
ATOM 1353 C CE1 . TYR A 1 171 ? -9.078  -6.057  -5.358  1.00 63.95 171 A 1 
ATOM 1354 C CE2 . TYR A 1 171 ? -8.978  -6.460  -7.759  1.00 63.49 171 A 1 
ATOM 1355 C CZ  . TYR A 1 171 ? -8.701  -5.644  -6.644  1.00 62.99 171 A 1 
ATOM 1356 O OH  . TYR A 1 171 ? -8.073  -4.446  -6.814  1.00 58.47 171 A 1 
ATOM 1357 N N   . PRO A 1 172 ? -10.755 -11.654 -3.678  1.00 82.50 172 A 1 
ATOM 1358 C CA  . PRO A 1 172 ? -11.735 -12.458 -2.973  1.00 80.43 172 A 1 
ATOM 1359 C C   . PRO A 1 172 ? -13.148 -11.939 -3.284  1.00 80.58 172 A 1 
ATOM 1360 O O   . PRO A 1 172 ? -13.370 -10.740 -3.445  1.00 77.78 172 A 1 
ATOM 1361 C CB  . PRO A 1 172 ? -11.379 -12.324 -1.493  1.00 77.20 172 A 1 
ATOM 1362 C CG  . PRO A 1 172 ? -10.769 -10.923 -1.407  1.00 75.23 172 A 1 
ATOM 1363 C CD  . PRO A 1 172 ? -10.068 -10.763 -2.754  1.00 78.23 172 A 1 
ATOM 1364 N N   . HIS A 1 173 ? -14.100 -12.861 -3.317  1.00 80.04 173 A 1 
ATOM 1365 C CA  . HIS A 1 173 ? -15.528 -12.558 -3.349  1.00 78.43 173 A 1 
ATOM 1366 C C   . HIS A 1 173 ? -16.147 -12.865 -1.977  1.00 78.29 173 A 1 
ATOM 1367 O O   . HIS A 1 173 ? -15.532 -13.548 -1.158  1.00 73.90 173 A 1 
ATOM 1368 C CB  . HIS A 1 173 ? -16.164 -13.355 -4.494  1.00 75.62 173 A 1 
ATOM 1369 C CG  . HIS A 1 173 ? -17.536 -12.884 -4.874  1.00 72.71 173 A 1 
ATOM 1370 N ND1 . HIS A 1 173 ? -18.722 -13.321 -4.332  1.00 64.55 173 A 1 
ATOM 1371 C CD2 . HIS A 1 173 ? -17.861 -11.925 -5.804  1.00 64.60 173 A 1 
ATOM 1372 C CE1 . HIS A 1 173 ? -19.730 -12.638 -4.908  1.00 63.50 173 A 1 
ATOM 1373 N NE2 . HIS A 1 173 ? -19.248 -11.789 -5.814  1.00 64.49 173 A 1 
ATOM 1374 N N   . ASP A 1 174 ? -17.367 -12.388 -1.731  1.00 76.08 174 A 1 
ATOM 1375 C CA  . ASP A 1 174 ? -18.106 -12.671 -0.490  1.00 75.39 174 A 1 
ATOM 1376 C C   . ASP A 1 174 ? -18.357 -14.173 -0.299  1.00 77.05 174 A 1 
ATOM 1377 O O   . ASP A 1 174 ? -18.271 -14.688 0.816   1.00 73.39 174 A 1 
ATOM 1378 C CB  . ASP A 1 174 ? -19.440 -11.911 -0.512  1.00 71.14 174 A 1 
ATOM 1379 C CG  . ASP A 1 174 ? -19.269 -10.389 -0.533  1.00 65.12 174 A 1 
ATOM 1380 O OD1 . ASP A 1 174 ? -18.270 -9.903  0.042   1.00 59.38 174 A 1 
ATOM 1381 O OD2 . ASP A 1 174 ? -20.141 -9.727  -1.129  1.00 58.84 174 A 1 
ATOM 1382 N N   . ASP A 1 175 ? -18.595 -14.890 -1.395  1.00 80.10 175 A 1 
ATOM 1383 C CA  . ASP A 1 175 ? -18.594 -16.349 -1.390  1.00 81.77 175 A 1 
ATOM 1384 C C   . ASP A 1 175 ? -17.139 -16.870 -1.379  1.00 83.27 175 A 1 
ATOM 1385 O O   . ASP A 1 175 ? -16.386 -16.634 -2.330  1.00 80.95 175 A 1 
ATOM 1386 C CB  . ASP A 1 175 ? -19.395 -16.867 -2.593  1.00 78.63 175 A 1 
ATOM 1387 C CG  . ASP A 1 175 ? -19.524 -18.393 -2.652  1.00 72.32 175 A 1 
ATOM 1388 O OD1 . ASP A 1 175 ? -18.775 -19.109 -1.941  1.00 66.44 175 A 1 
ATOM 1389 O OD2 . ASP A 1 175 ? -20.363 -18.856 -3.455  1.00 65.87 175 A 1 
ATOM 1390 N N   . PRO A 1 176 ? -16.723 -17.617 -0.336  1.00 79.53 176 A 1 
ATOM 1391 C CA  . PRO A 1 176 ? -15.345 -18.096 -0.222  1.00 78.62 176 A 1 
ATOM 1392 C C   . PRO A 1 176 ? -14.916 -19.055 -1.342  1.00 79.15 176 A 1 
ATOM 1393 O O   . PRO A 1 176 ? -13.718 -19.201 -1.591  1.00 74.34 176 A 1 
ATOM 1394 C CB  . PRO A 1 176 ? -15.280 -18.763 1.159   1.00 75.45 176 A 1 
ATOM 1395 C CG  . PRO A 1 176 ? -16.722 -19.183 1.442   1.00 73.04 176 A 1 
ATOM 1396 C CD  . PRO A 1 176 ? -17.524 -18.055 0.795   1.00 75.92 176 A 1 
ATOM 1397 N N   . GLY A 1 177 ? -15.868 -19.706 -2.007  1.00 82.47 177 A 1 
ATOM 1398 C CA  . GLY A 1 177 ? -15.613 -20.570 -3.161  1.00 84.69 177 A 1 
ATOM 1399 C C   . GLY A 1 177 ? -15.423 -19.814 -4.475  1.00 87.88 177 A 1 
ATOM 1400 O O   . GLY A 1 177 ? -14.960 -20.397 -5.457  1.00 85.03 177 A 1 
ATOM 1401 N N   . VAL A 1 178 ? -15.756 -18.531 -4.492  1.00 89.87 178 A 1 
ATOM 1402 C CA  . VAL A 1 178 ? -15.728 -17.688 -5.684  1.00 90.78 178 A 1 
ATOM 1403 C C   . VAL A 1 178 ? -14.621 -16.643 -5.564  1.00 91.11 178 A 1 
ATOM 1404 O O   . VAL A 1 178 ? -14.328 -16.120 -4.487  1.00 88.91 178 A 1 
ATOM 1405 C CB  . VAL A 1 178 ? -17.111 -17.062 -5.935  1.00 88.52 178 A 1 
ATOM 1406 C CG1 . VAL A 1 178 ? -17.130 -16.235 -7.219  1.00 81.64 178 A 1 
ATOM 1407 C CG2 . VAL A 1 178 ? -18.196 -18.142 -6.073  1.00 82.28 178 A 1 
ATOM 1408 N N   . LYS A 1 179 ? -14.008 -16.325 -6.695  1.00 91.02 179 A 1 
ATOM 1409 C CA  . LYS A 1 179 ? -13.059 -15.220 -6.839  1.00 91.57 179 A 1 
ATOM 1410 C C   . LYS A 1 179 ? -13.460 -14.353 -8.025  1.00 92.91 179 A 1 
ATOM 1411 O O   . LYS A 1 179 ? -14.259 -14.766 -8.866  1.00 91.96 179 A 1 
ATOM 1412 C CB  . LYS A 1 179 ? -11.619 -15.751 -6.982  1.00 89.96 179 A 1 
ATOM 1413 C CG  . LYS A 1 179 ? -11.135 -16.627 -5.812  1.00 86.84 179 A 1 
ATOM 1414 C CD  . LYS A 1 179 ? -11.060 -15.881 -4.487  1.00 79.76 179 A 1 
ATOM 1415 C CE  . LYS A 1 179 ? -10.781 -16.852 -3.334  1.00 74.05 179 A 1 
ATOM 1416 N NZ  . LYS A 1 179 ? -11.681 -16.604 -2.182  1.00 65.14 179 A 1 
ATOM 1417 N N   . VAL A 1 180 ? -12.891 -13.160 -8.083  1.00 90.96 180 A 1 
ATOM 1418 C CA  . VAL A 1 180 ? -13.014 -12.262 -9.230  1.00 91.12 180 A 1 
ATOM 1419 C C   . VAL A 1 180 ? -11.627 -12.059 -9.824  1.00 91.85 180 A 1 
ATOM 1420 O O   . VAL A 1 180 ? -10.712 -11.623 -9.129  1.00 91.31 180 A 1 
ATOM 1421 C CB  . VAL A 1 180 ? -13.681 -10.930 -8.840  1.00 89.83 180 A 1 
ATOM 1422 C CG1 . VAL A 1 180 ? -13.874 -10.030 -10.060 1.00 86.01 180 A 1 
ATOM 1423 C CG2 . VAL A 1 180 ? -15.060 -11.162 -8.202  1.00 86.21 180 A 1 
ATOM 1424 N N   . LEU A 1 181 ? -11.473 -12.394 -11.091 1.00 92.89 181 A 1 
ATOM 1425 C CA  . LEU A 1 181 ? -10.303 -12.014 -11.873 1.00 93.63 181 A 1 
ATOM 1426 C C   . LEU A 1 181 ? -10.529 -10.617 -12.432 1.00 93.66 181 A 1 
ATOM 1427 O O   . LEU A 1 181 ? -11.520 -10.384 -13.123 1.00 92.89 181 A 1 
ATOM 1428 C CB  . LEU A 1 181 ? -10.050 -13.015 -13.010 1.00 93.90 181 A 1 
ATOM 1429 C CG  . LEU A 1 181 ? -9.662  -14.430 -12.559 1.00 91.99 181 A 1 
ATOM 1430 C CD1 . LEU A 1 181 ? -9.423  -15.298 -13.791 1.00 89.98 181 A 1 
ATOM 1431 C CD2 . LEU A 1 181 ? -8.389  -14.441 -11.716 1.00 89.62 181 A 1 
ATOM 1432 N N   . VAL A 1 182 ? -9.603  -9.713  -12.159 1.00 92.00 182 A 1 
ATOM 1433 C CA  . VAL A 1 182 ? -9.626  -8.343  -12.661 1.00 91.24 182 A 1 
ATOM 1434 C C   . VAL A 1 182 ? -8.493  -8.184  -13.657 1.00 91.89 182 A 1 
ATOM 1435 O O   . VAL A 1 182 ? -7.322  -8.192  -13.281 1.00 91.52 182 A 1 
ATOM 1436 C CB  . VAL A 1 182 ? -9.534  -7.322  -11.516 1.00 89.46 182 A 1 
ATOM 1437 C CG1 . VAL A 1 182 ? -9.660  -5.898  -12.059 1.00 85.72 182 A 1 
ATOM 1438 C CG2 . VAL A 1 182 ? -10.637 -7.557  -10.478 1.00 86.06 182 A 1 
ATOM 1439 N N   . PHE A 1 183 ? -8.845  -8.050  -14.924 1.00 92.91 183 A 1 
ATOM 1440 C CA  . PHE A 1 183 ? -7.902  -7.782  -15.999 1.00 93.44 183 A 1 
ATOM 1441 C C   . PHE A 1 183 ? -7.916  -6.303  -16.346 1.00 92.87 183 A 1 
ATOM 1442 O O   . PHE A 1 183 ? -8.979  -5.698  -16.491 1.00 91.63 183 A 1 
ATOM 1443 C CB  . PHE A 1 183 ? -8.235  -8.630  -17.228 1.00 94.06 183 A 1 
ATOM 1444 C CG  . PHE A 1 183 ? -7.981  -10.108 -17.035 1.00 94.91 183 A 1 
ATOM 1445 C CD1 . PHE A 1 183 ? -6.748  -10.667 -17.416 1.00 92.44 183 A 1 
ATOM 1446 C CD2 . PHE A 1 183 ? -8.970  -10.934 -16.473 1.00 92.15 183 A 1 
ATOM 1447 C CE1 . PHE A 1 183 ? -6.504  -12.034 -17.239 1.00 91.79 183 A 1 
ATOM 1448 C CE2 . PHE A 1 183 ? -8.728  -12.304 -16.285 1.00 91.86 183 A 1 
ATOM 1449 C CZ  . PHE A 1 183 ? -7.494  -12.853 -16.669 1.00 94.51 183 A 1 
ATOM 1450 N N   . ARG A 1 184 ? -6.732  -5.736  -16.560 1.00 92.61 184 A 1 
ATOM 1451 C CA  . ARG A 1 184 ? -6.575  -4.479  -17.288 1.00 92.22 184 A 1 
ATOM 1452 C C   . ARG A 1 184 ? -5.933  -4.786  -18.631 1.00 93.19 184 A 1 
ATOM 1453 O O   . ARG A 1 184 ? -4.875  -5.409  -18.683 1.00 92.89 184 A 1 
ATOM 1454 C CB  . ARG A 1 184 ? -5.812  -3.459  -16.434 1.00 90.62 184 A 1 
ATOM 1455 C CG  . ARG A 1 184 ? -6.184  -2.016  -16.824 1.00 82.08 184 A 1 
ATOM 1456 C CD  . ARG A 1 184 ? -5.537  -1.017  -15.866 1.00 77.20 184 A 1 
ATOM 1457 N NE  . ARG A 1 184 ? -5.989  0.368   -16.105 1.00 71.49 184 A 1 
ATOM 1458 C CZ  . ARG A 1 184 ? -6.898  1.058   -15.413 1.00 64.75 184 A 1 
ATOM 1459 N NH1 . ARG A 1 184 ? -7.511  0.577   -14.374 1.00 58.25 184 A 1 
ATOM 1460 N NH2 . ARG A 1 184 ? -7.200  2.271   -15.746 1.00 58.72 184 A 1 
ATOM 1461 N N   . VAL A 1 185 ? -6.604  -4.399  -19.709 1.00 93.88 185 A 1 
ATOM 1462 C CA  . VAL A 1 185 ? -6.195  -4.712  -21.081 1.00 94.56 185 A 1 
ATOM 1463 C C   . VAL A 1 185 ? -5.906  -3.443  -21.871 1.00 94.12 185 A 1 
ATOM 1464 O O   . VAL A 1 185 ? -6.581  -2.427  -21.706 1.00 93.02 185 A 1 
ATOM 1465 C CB  . VAL A 1 185 ? -7.218  -5.606  -21.806 1.00 94.69 185 A 1 
ATOM 1466 C CG1 . VAL A 1 185 ? -7.288  -6.991  -21.161 1.00 90.65 185 A 1 
ATOM 1467 C CG2 . VAL A 1 185 ? -8.634  -5.013  -21.839 1.00 90.65 185 A 1 
ATOM 1468 N N   . LYS A 1 186 ? -4.904  -3.498  -22.746 1.00 93.77 186 A 1 
ATOM 1469 C CA  . LYS A 1 186 ? -4.454  -2.361  -23.556 1.00 93.31 186 A 1 
ATOM 1470 C C   . LYS A 1 186 ? -5.378  -2.116  -24.755 1.00 92.97 186 A 1 
ATOM 1471 O O   . LYS A 1 186 ? -4.964  -2.219  -25.912 1.00 90.53 186 A 1 
ATOM 1472 C CB  . LYS A 1 186 ? -2.974  -2.538  -23.930 1.00 92.30 186 A 1 
ATOM 1473 C CG  . LYS A 1 186 ? -2.375  -1.224  -24.454 1.00 88.00 186 A 1 
ATOM 1474 C CD  . LYS A 1 186 ? -0.875  -1.357  -24.725 1.00 84.22 186 A 1 
ATOM 1475 C CE  . LYS A 1 186 ? -0.337  0.007   -25.168 1.00 75.90 186 A 1 
ATOM 1476 N NZ  . LYS A 1 186 ? 1.144   0.024   -25.232 1.00 67.03 186 A 1 
ATOM 1477 N N   . THR A 1 187 ? -6.629  -1.812  -24.485 1.00 92.78 187 A 1 
ATOM 1478 C CA  . THR A 1 187 ? -7.610  -1.402  -25.490 1.00 92.35 187 A 1 
ATOM 1479 C C   . THR A 1 187 ? -8.588  -0.407  -24.881 1.00 91.97 187 A 1 
ATOM 1480 O O   . THR A 1 187 ? -8.965  -0.535  -23.717 1.00 89.94 187 A 1 
ATOM 1481 C CB  . THR A 1 187 ? -8.346  -2.611  -26.090 1.00 90.88 187 A 1 
ATOM 1482 O OG1 . THR A 1 187 ? -9.259  -2.149  -27.070 1.00 82.83 187 A 1 
ATOM 1483 C CG2 . THR A 1 187 ? -9.143  -3.445  -25.089 1.00 81.79 187 A 1 
ATOM 1484 N N   . MET A 1 188 ? -9.002  0.576   -25.682 1.00 90.66 188 A 1 
ATOM 1485 C CA  . MET A 1 188 ? -10.068 1.510   -25.301 1.00 89.26 188 A 1 
ATOM 1486 C C   . MET A 1 188 ? -11.454 1.004   -25.723 1.00 89.14 188 A 1 
ATOM 1487 O O   . MET A 1 188 ? -12.462 1.537   -25.277 1.00 86.13 188 A 1 
ATOM 1488 C CB  . MET A 1 188 ? -9.781  2.898   -25.892 1.00 87.48 188 A 1 
ATOM 1489 C CG  . MET A 1 188 ? -8.492  3.527   -25.348 1.00 81.49 188 A 1 
ATOM 1490 S SD  . MET A 1 188 ? -8.409  3.720   -23.538 1.00 72.63 188 A 1 
ATOM 1491 C CE  . MET A 1 188 ? -9.771  4.887   -23.253 1.00 62.40 188 A 1 
ATOM 1492 N N   . ASN A 1 189 ? -11.514 -0.031  -26.555 1.00 90.95 189 A 1 
ATOM 1493 C CA  . ASN A 1 189 ? -12.752 -0.684  -26.970 1.00 91.13 189 A 1 
ATOM 1494 C C   . ASN A 1 189 ? -12.705 -2.182  -26.616 1.00 91.70 189 A 1 
ATOM 1495 O O   . ASN A 1 189 ? -12.337 -3.003  -27.461 1.00 90.54 189 A 1 
ATOM 1496 C CB  . ASN A 1 189 ? -12.987 -0.426  -28.467 1.00 89.48 189 A 1 
ATOM 1497 C CG  . ASN A 1 189 ? -14.306 -1.037  -28.928 1.00 86.51 189 A 1 
ATOM 1498 O OD1 . ASN A 1 189 ? -15.123 -1.499  -28.152 1.00 80.28 189 A 1 
ATOM 1499 N ND2 . ASN A 1 189 ? -14.549 -1.060  -30.221 1.00 78.12 189 A 1 
ATOM 1500 N N   . PRO A 1 190 ? -13.075 -2.560  -25.385 1.00 90.49 190 A 1 
ATOM 1501 C CA  . PRO A 1 190 ? -13.059 -3.957  -24.960 1.00 90.81 190 A 1 
ATOM 1502 C C   . PRO A 1 190 ? -14.259 -4.768  -25.470 1.00 92.09 190 A 1 
ATOM 1503 O O   . PRO A 1 190 ? -14.328 -5.966  -25.223 1.00 91.05 190 A 1 
ATOM 1504 C CB  . PRO A 1 190 ? -13.010 -3.886  -23.432 1.00 88.74 190 A 1 
ATOM 1505 C CG  . PRO A 1 190 ? -13.832 -2.632  -23.129 1.00 86.78 190 A 1 
ATOM 1506 C CD  . PRO A 1 190 ? -13.464 -1.696  -24.280 1.00 88.58 190 A 1 
ATOM 1507 N N   . LEU A 1 191 ? -15.200 -4.163  -26.189 1.00 91.97 191 A 1 
ATOM 1508 C CA  . LEU A 1 191 ? -16.462 -4.796  -26.596 1.00 91.62 191 A 1 
ATOM 1509 C C   . LEU A 1 191 ? -16.280 -6.150  -27.316 1.00 92.54 191 A 1 
ATOM 1510 O O   . LEU A 1 191 ? -16.952 -7.114  -26.937 1.00 92.66 191 A 1 
ATOM 1511 C CB  . LEU A 1 191 ? -17.284 -3.806  -27.452 1.00 90.25 191 A 1 
ATOM 1512 C CG  . LEU A 1 191 ? -18.803 -4.055  -27.351 1.00 81.66 191 A 1 
ATOM 1513 C CD1 . LEU A 1 191 ? -19.361 -3.348  -26.121 1.00 76.63 191 A 1 
ATOM 1514 C CD2 . LEU A 1 191 ? -19.524 -3.517  -28.580 1.00 76.64 191 A 1 
ATOM 1515 N N   . PRO A 1 192 ? -15.364 -6.288  -28.295 1.00 92.03 192 A 1 
ATOM 1516 C CA  . PRO A 1 192 ? -15.128 -7.577  -28.956 1.00 92.06 192 A 1 
ATOM 1517 C C   . PRO A 1 192 ? -14.627 -8.654  -27.988 1.00 93.31 192 A 1 
ATOM 1518 O O   . PRO A 1 192 ? -15.043 -9.808  -28.074 1.00 92.59 192 A 1 
ATOM 1519 C CB  . PRO A 1 192 ? -14.099 -7.294  -30.058 1.00 90.84 192 A 1 
ATOM 1520 C CG  . PRO A 1 192 ? -14.224 -5.790  -30.306 1.00 88.96 192 A 1 
ATOM 1521 C CD  . PRO A 1 192 ? -14.554 -5.250  -28.921 1.00 91.31 192 A 1 
ATOM 1522 N N   . PHE A 1 193 ? -13.767 -8.268  -27.045 1.00 93.26 193 A 1 
ATOM 1523 C CA  . PHE A 1 193 ? -13.241 -9.179  -26.030 1.00 94.04 193 A 1 
ATOM 1524 C C   . PHE A 1 193 ? -14.329 -9.615  -25.039 1.00 94.87 193 A 1 
ATOM 1525 O O   . PHE A 1 193 ? -14.469 -10.803 -24.772 1.00 94.53 193 A 1 
ATOM 1526 C CB  . PHE A 1 193 ? -12.052 -8.508  -25.321 1.00 93.53 193 A 1 
ATOM 1527 C CG  . PHE A 1 193 ? -11.443 -9.341  -24.209 1.00 93.83 193 A 1 
ATOM 1528 C CD1 . PHE A 1 193 ? -11.254 -8.784  -22.933 1.00 91.14 193 A 1 
ATOM 1529 C CD2 . PHE A 1 193 ? -11.059 -10.672 -24.444 1.00 91.01 193 A 1 
ATOM 1530 C CE1 . PHE A 1 193 ? -10.682 -9.548  -21.907 1.00 90.24 193 A 1 
ATOM 1531 C CE2 . PHE A 1 193 ? -10.495 -11.443 -23.415 1.00 89.78 193 A 1 
ATOM 1532 C CZ  . PHE A 1 193 ? -10.303 -10.877 -22.146 1.00 91.18 193 A 1 
ATOM 1533 N N   . LEU A 1 194 ? -15.170 -8.692  -24.575 1.00 94.46 194 A 1 
ATOM 1534 C CA  . LEU A 1 194 ? -16.303 -8.999  -23.696 1.00 93.94 194 A 1 
ATOM 1535 C C   . LEU A 1 194 ? -17.310 -9.946  -24.355 1.00 94.20 194 A 1 
ATOM 1536 O O   . LEU A 1 194 ? -17.774 -10.896 -23.725 1.00 93.88 194 A 1 
ATOM 1537 C CB  . LEU A 1 194 ? -16.985 -7.687  -23.293 1.00 93.10 194 A 1 
ATOM 1538 C CG  . LEU A 1 194 ? -16.120 -6.838  -22.346 1.00 90.37 194 A 1 
ATOM 1539 C CD1 . LEU A 1 194 ? -16.694 -5.440  -22.269 1.00 87.89 194 A 1 
ATOM 1540 C CD2 . LEU A 1 194 ? -16.087 -7.412  -20.933 1.00 87.69 194 A 1 
ATOM 1541 N N   . GLN A 1 195 ? -17.605 -9.744  -25.630 1.00 94.49 195 A 1 
ATOM 1542 C CA  . GLN A 1 195 ? -18.480 -10.648 -26.381 1.00 93.84 195 A 1 
ATOM 1543 C C   . GLN A 1 195 ? -17.869 -12.047 -26.547 1.00 94.32 195 A 1 
ATOM 1544 O O   . GLN A 1 195 ? -18.600 -13.037 -26.535 1.00 93.77 195 A 1 
ATOM 1545 C CB  . GLN A 1 195 ? -18.765 -10.050 -27.762 1.00 93.15 195 A 1 
ATOM 1546 C CG  . GLN A 1 195 ? -19.712 -8.840  -27.700 1.00 89.63 195 A 1 
ATOM 1547 C CD  . GLN A 1 195 ? -19.944 -8.220  -29.080 1.00 86.35 195 A 1 
ATOM 1548 O OE1 . GLN A 1 195 ? -19.379 -8.615  -30.090 1.00 81.23 195 A 1 
ATOM 1549 N NE2 . GLN A 1 195 ? -20.803 -7.230  -29.171 1.00 78.40 195 A 1 
ATOM 1550 N N   . ALA A 1 196 ? -16.555 -12.149 -26.702 1.00 94.98 196 A 1 
ATOM 1551 C CA  . ALA A 1 196 ? -15.868 -13.436 -26.769 1.00 95.27 196 A 1 
ATOM 1552 C C   . ALA A 1 196 ? -15.885 -14.156 -25.410 1.00 95.73 196 A 1 
ATOM 1553 O O   . ALA A 1 196 ? -16.225 -15.337 -25.353 1.00 95.17 196 A 1 
ATOM 1554 C CB  . ALA A 1 196 ? -14.450 -13.212 -27.300 1.00 95.25 196 A 1 
ATOM 1555 N N   . LEU A 1 197 ? -15.623 -13.431 -24.318 1.00 95.72 197 A 1 
ATOM 1556 C CA  . LEU A 1 197 ? -15.720 -13.959 -22.951 1.00 95.38 197 A 1 
ATOM 1557 C C   . LEU A 1 197 ? -17.117 -14.523 -22.660 1.00 95.18 197 A 1 
ATOM 1558 O O   . LEU A 1 197 ? -17.241 -15.657 -22.201 1.00 94.54 197 A 1 
ATOM 1559 C CB  . LEU A 1 197 ? -15.383 -12.844 -21.946 1.00 95.58 197 A 1 
ATOM 1560 C CG  . LEU A 1 197 ? -13.897 -12.463 -21.872 1.00 95.14 197 A 1 
ATOM 1561 C CD1 . LEU A 1 197 ? -13.752 -11.198 -21.034 1.00 93.66 197 A 1 
ATOM 1562 C CD2 . LEU A 1 197 ? -13.059 -13.567 -21.228 1.00 93.61 197 A 1 
ATOM 1563 N N   . GLN A 1 198 ? -18.171 -13.774 -22.985 1.00 94.90 198 A 1 
ATOM 1564 C CA  . GLN A 1 198 ? -19.554 -14.220 -22.795 1.00 93.51 198 A 1 
ATOM 1565 C C   . GLN A 1 198 ? -19.885 -15.456 -23.643 1.00 93.73 198 A 1 
ATOM 1566 O O   . GLN A 1 198 ? -20.516 -16.386 -23.145 1.00 92.69 198 A 1 
ATOM 1567 C CB  . GLN A 1 198 ? -20.511 -13.075 -23.138 1.00 91.71 198 A 1 
ATOM 1568 C CG  . GLN A 1 198 ? -20.518 -11.969 -22.070 1.00 81.50 198 A 1 
ATOM 1569 C CD  . GLN A 1 198 ? -21.423 -10.793 -22.457 1.00 76.07 198 A 1 
ATOM 1570 O OE1 . GLN A 1 198 ? -21.912 -10.679 -23.570 1.00 69.11 198 A 1 
ATOM 1571 N NE2 . GLN A 1 198 ? -21.675 -9.875  -21.549 1.00 66.21 198 A 1 
ATOM 1572 N N   . ARG A 1 199 ? -19.439 -15.505 -24.902 1.00 94.64 199 A 1 
ATOM 1573 C CA  . ARG A 1 199 ? -19.638 -16.686 -25.771 1.00 94.64 199 A 1 
ATOM 1574 C C   . ARG A 1 199 ? -18.937 -17.931 -25.235 1.00 94.99 199 A 1 
ATOM 1575 O O   . ARG A 1 199 ? -19.485 -19.019 -25.364 1.00 93.68 199 A 1 
ATOM 1576 C CB  . ARG A 1 199 ? -19.159 -16.393 -27.197 1.00 93.90 199 A 1 
ATOM 1577 C CG  . ARG A 1 199 ? -20.206 -15.629 -28.005 1.00 84.80 199 A 1 
ATOM 1578 C CD  . ARG A 1 199 ? -19.721 -15.421 -29.443 1.00 83.43 199 A 1 
ATOM 1579 N NE  . ARG A 1 199 ? -19.563 -14.000 -29.767 1.00 74.74 199 A 1 
ATOM 1580 C CZ  . ARG A 1 199 ? -19.190 -13.507 -30.935 1.00 68.74 199 A 1 
ATOM 1581 N NH1 . ARG A 1 199 ? -18.891 -14.272 -31.952 1.00 61.62 199 A 1 
ATOM 1582 N NH2 . ARG A 1 199 ? -19.116 -12.216 -31.107 1.00 59.83 199 A 1 
ATOM 1583 N N   . ASN A 1 200 ? -17.781 -17.771 -24.606 1.00 95.04 200 A 1 
ATOM 1584 C CA  . ASN A 1 200 ? -17.048 -18.870 -23.978 1.00 94.60 200 A 1 
ATOM 1585 C C   . ASN A 1 200 ? -17.579 -19.231 -22.573 1.00 94.79 200 A 1 
ATOM 1586 O O   . ASN A 1 200 ? -16.994 -20.062 -21.888 1.00 92.58 200 A 1 
ATOM 1587 C CB  . ASN A 1 200 ? -15.551 -18.533 -23.994 1.00 94.15 200 A 1 
ATOM 1588 C CG  . ASN A 1 200 ? -14.939 -18.584 -25.391 1.00 90.45 200 A 1 
ATOM 1589 O OD1 . ASN A 1 200 ? -15.557 -18.914 -26.382 1.00 79.18 200 A 1 
ATOM 1590 N ND2 . ASN A 1 200 ? -13.671 -18.265 -25.498 1.00 77.39 200 A 1 
ATOM 1591 N N   . GLY A 1 201 ? -18.685 -18.632 -22.139 1.00 94.48 201 A 1 
ATOM 1592 C CA  . GLY A 1 201 ? -19.350 -18.947 -20.869 1.00 94.31 201 A 1 
ATOM 1593 C C   . GLY A 1 201 ? -18.729 -18.283 -19.637 1.00 94.96 201 A 1 
ATOM 1594 O O   . GLY A 1 201 ? -19.078 -18.657 -18.515 1.00 92.66 201 A 1 
ATOM 1595 N N   . HIS A 1 202 ? -17.844 -17.305 -19.808 1.00 95.38 202 A 1 
ATOM 1596 C CA  . HIS A 1 202 ? -17.296 -16.540 -18.689 1.00 95.48 202 A 1 
ATOM 1597 C C   . HIS A 1 202 ? -18.322 -15.539 -18.149 1.00 95.31 202 A 1 
ATOM 1598 O O   . HIS A 1 202 ? -18.990 -14.826 -18.896 1.00 93.99 202 A 1 
ATOM 1599 C CB  . HIS A 1 202 ? -15.998 -15.841 -19.093 1.00 95.58 202 A 1 
ATOM 1600 C CG  . HIS A 1 202 ? -14.896 -16.805 -19.433 1.00 95.93 202 A 1 
ATOM 1601 N ND1 . HIS A 1 202 ? -14.259 -17.661 -18.555 1.00 86.83 202 A 1 
ATOM 1602 C CD2 . HIS A 1 202 ? -14.364 -17.026 -20.681 1.00 87.20 202 A 1 
ATOM 1603 C CE1 . HIS A 1 202 ? -13.368 -18.379 -19.264 1.00 89.74 202 A 1 
ATOM 1604 N NE2 . HIS A 1 202 ? -13.397 -18.013 -20.551 1.00 91.08 202 A 1 
ATOM 1605 N N   . HIS A 1 203 ? -18.416 -15.458 -16.819 1.00 94.83 203 A 1 
ATOM 1606 C CA  . HIS A 1 203 ? -19.333 -14.549 -16.136 1.00 94.18 203 A 1 
ATOM 1607 C C   . HIS A 1 203 ? -18.675 -13.182 -15.904 1.00 94.09 203 A 1 
ATOM 1608 O O   . HIS A 1 203 ? -18.052 -12.939 -14.864 1.00 92.66 203 A 1 
ATOM 1609 C CB  . HIS A 1 203 ? -19.847 -15.218 -14.855 1.00 92.70 203 A 1 
ATOM 1610 C CG  . HIS A 1 203 ? -20.948 -14.441 -14.193 1.00 86.66 203 A 1 
ATOM 1611 N ND1 . HIS A 1 203 ? -20.793 -13.475 -13.229 1.00 74.71 203 A 1 
ATOM 1612 C CD2 . HIS A 1 203 ? -22.297 -14.551 -14.421 1.00 73.86 203 A 1 
ATOM 1613 C CE1 . HIS A 1 203 ? -22.010 -13.016 -12.885 1.00 74.60 203 A 1 
ATOM 1614 N NE2 . HIS A 1 203 ? -22.955 -13.652 -13.584 1.00 76.05 203 A 1 
ATOM 1615 N N   . VAL A 1 204 ? -18.820 -12.286 -16.863 1.00 93.72 204 A 1 
ATOM 1616 C CA  . VAL A 1 204 ? -18.356 -10.898 -16.745 1.00 93.22 204 A 1 
ATOM 1617 C C   . VAL A 1 204 ? -19.254 -10.153 -15.756 1.00 92.17 204 A 1 
ATOM 1618 O O   . VAL A 1 204 ? -20.469 -10.122 -15.931 1.00 90.20 204 A 1 
ATOM 1619 C CB  . VAL A 1 204 ? -18.320 -10.198 -18.115 1.00 92.96 204 A 1 
ATOM 1620 C CG1 . VAL A 1 204 ? -17.778 -8.774  -18.000 1.00 90.68 204 A 1 
ATOM 1621 C CG2 . VAL A 1 204 ? -17.427 -10.961 -19.108 1.00 90.93 204 A 1 
ATOM 1622 N N   . VAL A 1 205 ? -18.655 -9.572  -14.719 1.00 91.00 205 A 1 
ATOM 1623 C CA  . VAL A 1 205 ? -19.355 -8.759  -13.707 1.00 88.94 205 A 1 
ATOM 1624 C C   . VAL A 1 205 ? -19.091 -7.265  -13.875 1.00 87.24 205 A 1 
ATOM 1625 O O   . VAL A 1 205 ? -19.869 -6.455  -13.380 1.00 83.27 205 A 1 
ATOM 1626 C CB  . VAL A 1 205 ? -19.030 -9.205  -12.263 1.00 87.71 205 A 1 
ATOM 1627 C CG1 . VAL A 1 205 ? -19.541 -10.623 -12.002 1.00 80.57 205 A 1 
ATOM 1628 C CG2 . VAL A 1 205 ? -17.535 -9.169  -11.924 1.00 81.63 205 A 1 
ATOM 1629 N N   . TRP A 1 206 ? -18.024 -6.903  -14.581 1.00 87.39 206 A 1 
ATOM 1630 C CA  . TRP A 1 206 ? -17.744 -5.540  -15.038 1.00 87.26 206 A 1 
ATOM 1631 C C   . TRP A 1 206 ? -17.119 -5.564  -16.433 1.00 87.50 206 A 1 
ATOM 1632 O O   . TRP A 1 206 ? -16.184 -6.333  -16.664 1.00 85.15 206 A 1 
ATOM 1633 C CB  . TRP A 1 206 ? -16.804 -4.832  -14.060 1.00 84.89 206 A 1 
ATOM 1634 C CG  . TRP A 1 206 ? -16.531 -3.423  -14.462 1.00 82.15 206 A 1 
ATOM 1635 C CD1 . TRP A 1 206 ? -15.496 -3.010  -15.221 1.00 75.10 206 A 1 
ATOM 1636 C CD2 . TRP A 1 206 ? -17.365 -2.250  -14.221 1.00 79.08 206 A 1 
ATOM 1637 N NE1 . TRP A 1 206 ? -15.619 -1.645  -15.466 1.00 73.10 206 A 1 
ATOM 1638 C CE2 . TRP A 1 206 ? -16.756 -1.145  -14.870 1.00 75.71 206 A 1 
ATOM 1639 C CE3 . TRP A 1 206 ? -18.569 -2.024  -13.526 1.00 72.45 206 A 1 
ATOM 1640 C CZ2 . TRP A 1 206 ? -17.329 0.146   -14.846 1.00 72.91 206 A 1 
ATOM 1641 C CZ3 . TRP A 1 206 ? -19.136 -0.738  -13.488 1.00 66.94 206 A 1 
ATOM 1642 C CH2 . TRP A 1 206 ? -18.522 0.336   -14.150 1.00 68.23 206 A 1 
ATOM 1643 N N   . PRO A 1 207 ? -17.579 -4.696  -17.363 1.00 85.34 207 A 1 
ATOM 1644 C CA  . PRO A 1 207 ? -18.751 -3.830  -17.256 1.00 84.47 207 A 1 
ATOM 1645 C C   . PRO A 1 207 ? -20.043 -4.633  -17.091 1.00 83.08 207 A 1 
ATOM 1646 O O   . PRO A 1 207 ? -20.175 -5.716  -17.662 1.00 77.68 207 A 1 
ATOM 1647 C CB  . PRO A 1 207 ? -18.751 -2.981  -18.528 1.00 80.31 207 A 1 
ATOM 1648 C CG  . PRO A 1 207 ? -17.313 -3.060  -19.025 1.00 77.47 207 A 1 
ATOM 1649 C CD  . PRO A 1 207 ? -16.896 -4.462  -18.608 1.00 81.33 207 A 1 
ATOM 1650 N N   . SER A 1 208 ? -20.978 -4.128  -16.283 1.00 77.03 208 A 1 
ATOM 1651 C CA  . SER A 1 208 ? -22.215 -4.853  -15.960 1.00 72.63 208 A 1 
ATOM 1652 C C   . SER A 1 208 ? -23.187 -4.909  -17.136 1.00 69.63 208 A 1 
ATOM 1653 O O   . SER A 1 208 ? -23.819 -5.935  -17.388 1.00 62.47 208 A 1 
ATOM 1654 C CB  . SER A 1 208 ? -22.884 -4.223  -14.741 1.00 66.65 208 A 1 
ATOM 1655 O OG  . SER A 1 208 ? -23.177 -2.852  -14.927 1.00 60.13 208 A 1 
ATOM 1656 N N   . GLU A 1 209 ? -23.259 -3.816  -17.891 1.00 63.63 209 A 1 
ATOM 1657 C CA  . GLU A 1 209 ? -24.022 -3.724  -19.129 1.00 61.20 209 A 1 
ATOM 1658 C C   . GLU A 1 209 ? -23.119 -3.213  -20.258 1.00 60.45 209 A 1 
ATOM 1659 O O   . GLU A 1 209 ? -22.194 -2.433  -20.047 1.00 54.39 209 A 1 
ATOM 1660 C CB  . GLU A 1 209 ? -25.244 -2.803  -18.963 1.00 54.90 209 A 1 
ATOM 1661 C CG  . GLU A 1 209 ? -26.288 -3.331  -17.967 1.00 48.47 209 A 1 
ATOM 1662 C CD  . GLU A 1 209 ? -27.608 -2.536  -17.987 1.00 43.13 209 A 1 
ATOM 1663 O OE1 . GLU A 1 209 ? -28.530 -2.925  -17.237 1.00 39.00 209 A 1 
ATOM 1664 O OE2 . GLU A 1 209 ? -27.744 -1.578  -18.793 1.00 40.46 209 A 1 
ATOM 1665 N N   . GLN A 1 210 ? -23.423 -3.596  -21.488 1.00 54.43 210 A 1 
ATOM 1666 C CA  . GLN A 1 210 ? -22.708 -3.055  -22.653 1.00 52.25 210 A 1 
ATOM 1667 C C   . GLN A 1 210 ? -22.812 -1.525  -22.762 1.00 52.73 210 A 1 
ATOM 1668 O O   . GLN A 1 210 ? -21.989 -0.909  -23.427 1.00 48.23 210 A 1 
ATOM 1669 C CB  . GLN A 1 210 ? -23.236 -3.687  -23.944 1.00 47.22 210 A 1 
ATOM 1670 C CG  . GLN A 1 210 ? -22.808 -5.148  -24.110 1.00 42.75 210 A 1 
ATOM 1671 C CD  . GLN A 1 210 ? -23.257 -5.745  -25.447 1.00 38.95 210 A 1 
ATOM 1672 O OE1 . GLN A 1 210 ? -24.044 -5.188  -26.196 1.00 37.06 210 A 1 
ATOM 1673 N NE2 . GLN A 1 210 ? -22.772 -6.916  -25.796 1.00 35.60 210 A 1 
ATOM 1674 N N   . ARG A 1 211 ? -23.805 -0.924  -22.117 1.00 47.47 211 A 1 
ATOM 1675 C CA  . ARG A 1 211 ? -23.972 0.535   -22.046 1.00 46.05 211 A 1 
ATOM 1676 C C   . ARG A 1 211 ? -22.860 1.219   -21.261 1.00 47.04 211 A 1 
ATOM 1677 O O   . ARG A 1 211 ? -22.546 2.352   -21.587 1.00 43.78 211 A 1 
ATOM 1678 C CB  . ARG A 1 211 ? -25.322 0.885   -21.418 1.00 41.57 211 A 1 
ATOM 1679 C CG  . ARG A 1 211 ? -26.484 0.548   -22.349 1.00 37.33 211 A 1 
ATOM 1680 C CD  . ARG A 1 211 ? -27.784 0.982   -21.682 1.00 33.74 211 A 1 
ATOM 1681 N NE  . ARG A 1 211 ? -28.941 0.714   -22.547 1.00 30.15 211 A 1 
ATOM 1682 C CZ  . ARG A 1 211 ? -30.202 0.992   -22.251 1.00 27.44 211 A 1 
ATOM 1683 N NH1 . ARG A 1 211 ? -30.525 1.543   -21.114 1.00 26.30 211 A 1 
ATOM 1684 N NH2 . ARG A 1 211 ? -31.152 0.716   -23.094 1.00 25.14 211 A 1 
ATOM 1685 N N   . ASP A 1 212 ? -22.250 0.535   -20.304 1.00 49.90 212 A 1 
ATOM 1686 C CA  . ASP A 1 212 ? -21.144 1.078   -19.501 1.00 50.19 212 A 1 
ATOM 1687 C C   . ASP A 1 212 ? -19.865 1.297   -20.336 1.00 49.41 212 A 1 
ATOM 1688 O O   . ASP A 1 212 ? -18.891 1.880   -19.859 1.00 47.13 212 A 1 
ATOM 1689 C CB  . ASP A 1 212 ? -20.838 0.133   -18.322 1.00 48.66 212 A 1 
ATOM 1690 C CG  . ASP A 1 212 ? -22.026 -0.155  -17.393 1.00 45.83 212 A 1 
ATOM 1691 O OD1 . ASP A 1 212 ? -22.939 0.692   -17.291 1.00 42.69 212 A 1 
ATOM 1692 O OD2 . ASP A 1 212 ? -22.029 -1.254  -16.788 1.00 42.05 212 A 1 
ATOM 1693 N N   . LEU A 1 213 ? -19.849 0.818   -21.570 1.00 53.29 213 A 1 
ATOM 1694 C CA  . LEU A 1 213 ? -18.745 0.957   -22.530 1.00 52.24 213 A 1 
ATOM 1695 C C   . LEU A 1 213 ? -18.946 2.071   -23.559 1.00 51.07 213 A 1 
ATOM 1696 O O   . LEU A 1 213 ? -18.054 2.293   -24.390 1.00 47.55 213 A 1 
ATOM 1697 C CB  . LEU A 1 213 ? -18.587 -0.374  -23.270 1.00 49.77 213 A 1 
ATOM 1698 C CG  . LEU A 1 213 ? -18.121 -1.520  -22.366 1.00 46.68 213 A 1 
ATOM 1699 C CD1 . LEU A 1 213 ? -18.404 -2.830  -23.095 1.00 43.73 213 A 1 
ATOM 1700 C CD2 . LEU A 1 213 ? -16.625 -1.403  -22.075 1.00 44.61 213 A 1 
ATOM 1701 N N   . LEU A 1 214 ? -20.114 2.697   -23.577 1.00 42.02 214 A 1 
ATOM 1702 C CA  . LEU A 1 214 ? -20.512 3.698   -24.564 1.00 39.13 214 A 1 
ATOM 1703 C C   . LEU A 1 214 ? -20.315 5.124   -24.064 1.00 36.58 214 A 1 
ATOM 1704 O O   . LEU A 1 214 ? -20.592 5.385   -22.880 1.00 32.51 214 A 1 
ATOM 1705 C CB  . LEU A 1 214 ? -21.964 3.465   -25.014 1.00 36.13 214 A 1 
ATOM 1706 C CG  . LEU A 1 214 ? -22.168 2.224   -25.895 1.00 34.93 214 A 1 
ATOM 1707 C CD1 . LEU A 1 214 ? -23.666 1.998   -26.100 1.00 32.12 214 A 1 
ATOM 1708 C CD2 . LEU A 1 214 ? -21.525 2.388   -27.276 1.00 32.72 214 A 1 
ATOM 1709 O OXT . LEU A 1 214 ? -19.896 5.951   -24.914 1.00 31.21 214 A 1 
ATOM 1710 N N   . MET B 2 1   ? -12.671 -4.244  -8.368  1.00 70.04 1   B 1 
ATOM 1711 C CA  . MET B 2 1   ? -13.278 -4.022  -7.035  1.00 76.88 1   B 1 
ATOM 1712 C C   . MET B 2 1   ? -13.659 -2.557  -6.920  1.00 79.92 1   B 1 
ATOM 1713 O O   . MET B 2 1   ? -12.886 -1.705  -7.337  1.00 78.71 1   B 1 
ATOM 1714 C CB  . MET B 2 1   ? -12.290 -4.445  -5.938  1.00 73.00 1   B 1 
ATOM 1715 C CG  . MET B 2 1   ? -12.813 -4.233  -4.519  1.00 66.43 1   B 1 
ATOM 1716 S SD  . MET B 2 1   ? -11.652 -4.756  -3.216  1.00 60.91 1   B 1 
ATOM 1717 C CE  . MET B 2 1   ? -11.824 -6.553  -3.290  1.00 55.78 1   B 1 
ATOM 1718 N N   . ILE B 2 2   ? -14.833 -2.272  -6.343  1.00 81.46 2   B 1 
ATOM 1719 C CA  . ILE B 2 2   ? -15.323 -0.903  -6.158  1.00 83.79 2   B 1 
ATOM 1720 C C   . ILE B 2 2   ? -15.126 -0.423  -4.717  1.00 85.89 2   B 1 
ATOM 1721 O O   . ILE B 2 2   ? -15.034 -1.220  -3.780  1.00 85.99 2   B 1 
ATOM 1722 C CB  . ILE B 2 2   ? -16.785 -0.751  -6.638  1.00 81.90 2   B 1 
ATOM 1723 C CG1 . ILE B 2 2   ? -17.736 -1.717  -5.909  1.00 76.16 2   B 1 
ATOM 1724 C CG2 . ILE B 2 2   ? -16.847 -0.912  -8.167  1.00 73.37 2   B 1 
ATOM 1725 C CD1 . ILE B 2 2   ? -19.222 -1.414  -6.151  1.00 71.15 2   B 1 
ATOM 1726 N N   . VAL B 2 3   ? -15.079 0.892   -4.536  1.00 90.88 3   B 1 
ATOM 1727 C CA  . VAL B 2 3   ? -14.857 1.555   -3.239  1.00 92.13 3   B 1 
ATOM 1728 C C   . VAL B 2 3   ? -15.848 1.090   -2.168  1.00 91.97 3   B 1 
ATOM 1729 O O   . VAL B 2 3   ? -15.444 0.841   -1.032  1.00 91.49 3   B 1 
ATOM 1730 C CB  . VAL B 2 3   ? -14.927 3.084   -3.436  1.00 92.51 3   B 1 
ATOM 1731 C CG1 . VAL B 2 3   ? -15.044 3.861   -2.122  1.00 90.26 3   B 1 
ATOM 1732 C CG2 . VAL B 2 3   ? -13.664 3.583   -4.150  1.00 90.23 3   B 1 
ATOM 1733 N N   . GLU B 2 4   ? -17.115 0.909   -2.517  1.00 91.50 4   B 1 
ATOM 1734 C CA  . GLU B 2 4   ? -18.169 0.490   -1.584  1.00 90.38 4   B 1 
ATOM 1735 C C   . GLU B 2 4   ? -17.871 -0.846  -0.887  1.00 90.51 4   B 1 
ATOM 1736 O O   . GLU B 2 4   ? -18.262 -1.050  0.266   1.00 89.26 4   B 1 
ATOM 1737 C CB  . GLU B 2 4   ? -19.510 0.434   -2.329  1.00 87.71 4   B 1 
ATOM 1738 C CG  . GLU B 2 4   ? -20.658 0.121   -1.359  1.00 80.01 4   B 1 
ATOM 1739 C CD  . GLU B 2 4   ? -22.068 0.288   -1.927  1.00 78.57 4   B 1 
ATOM 1740 O OE1 . GLU B 2 4   ? -22.981 0.391   -1.068  1.00 71.52 4   B 1 
ATOM 1741 O OE2 . GLU B 2 4   ? -22.237 0.317   -3.160  1.00 74.02 4   B 1 
ATOM 1742 N N   . GLN B 2 5   ? -17.138 -1.747  -1.547  1.00 88.88 5   B 1 
ATOM 1743 C CA  . GLN B 2 5   ? -16.798 -3.067  -1.008  1.00 86.99 5   B 1 
ATOM 1744 C C   . GLN B 2 5   ? -15.743 -3.020  0.107   1.00 87.39 5   B 1 
ATOM 1745 O O   . GLN B 2 5   ? -15.615 -3.975  0.874   1.00 86.21 5   B 1 
ATOM 1746 C CB  . GLN B 2 5   ? -16.300 -3.964  -2.152  1.00 84.62 5   B 1 
ATOM 1747 C CG  . GLN B 2 5   ? -17.383 -4.275  -3.194  1.00 79.39 5   B 1 
ATOM 1748 C CD  . GLN B 2 5   ? -16.841 -5.092  -4.368  1.00 76.25 5   B 1 
ATOM 1749 O OE1 . GLN B 2 5   ? -15.745 -4.884  -4.852  1.00 69.74 5   B 1 
ATOM 1750 N NE2 . GLN B 2 5   ? -17.590 -6.048  -4.866  1.00 67.40 5   B 1 
ATOM 1751 N N   . ILE B 2 6   ? -14.958 -1.942  0.200   1.00 89.80 6   B 1 
ATOM 1752 C CA  . ILE B 2 6   ? -13.843 -1.840  1.157   1.00 90.17 6   B 1 
ATOM 1753 C C   . ILE B 2 6   ? -13.905 -0.617  2.074   1.00 91.24 6   B 1 
ATOM 1754 O O   . ILE B 2 6   ? -13.130 -0.540  3.034   1.00 90.73 6   B 1 
ATOM 1755 C CB  . ILE B 2 6   ? -12.481 -1.916  0.436   1.00 88.65 6   B 1 
ATOM 1756 C CG1 . ILE B 2 6   ? -12.213 -0.684  -0.456  1.00 84.51 6   B 1 
ATOM 1757 C CG2 . ILE B 2 6   ? -12.368 -3.222  -0.371  1.00 82.83 6   B 1 
ATOM 1758 C CD1 . ILE B 2 6   ? -10.732 -0.538  -0.815  1.00 81.27 6   B 1 
ATOM 1759 N N   . MET B 2 7   ? -14.792 0.323   1.805   1.00 93.98 7   B 1 
ATOM 1760 C CA  . MET B 2 7   ? -14.948 1.528   2.613   1.00 94.74 7   B 1 
ATOM 1761 C C   . MET B 2 7   ? -15.451 1.200   4.022   1.00 94.29 7   B 1 
ATOM 1762 O O   . MET B 2 7   ? -16.159 0.218   4.262   1.00 93.54 7   B 1 
ATOM 1763 C CB  . MET B 2 7   ? -15.841 2.557   1.902   1.00 94.92 7   B 1 
ATOM 1764 C CG  . MET B 2 7   ? -17.335 2.207   1.922   1.00 94.91 7   B 1 
ATOM 1765 S SD  . MET B 2 7   ? -18.382 3.448   1.105   1.00 94.37 7   B 1 
ATOM 1766 C CE  . MET B 2 7   ? -20.011 2.738   1.424   1.00 90.57 7   B 1 
ATOM 1767 N N   . LYS B 2 8   ? -15.128 2.073   4.970   1.00 95.30 8   B 1 
ATOM 1768 C CA  . LYS B 2 8   ? -15.758 2.064   6.291   1.00 94.88 8   B 1 
ATOM 1769 C C   . LYS B 2 8   ? -17.016 2.919   6.250   1.00 95.92 8   B 1 
ATOM 1770 O O   . LYS B 2 8   ? -16.961 4.069   5.831   1.00 95.54 8   B 1 
ATOM 1771 C CB  . LYS B 2 8   ? -14.778 2.558   7.353   1.00 92.91 8   B 1 
ATOM 1772 C CG  . LYS B 2 8   ? -13.687 1.508   7.606   1.00 82.99 8   B 1 
ATOM 1773 C CD  . LYS B 2 8   ? -12.639 2.052   8.576   1.00 74.73 8   B 1 
ATOM 1774 C CE  . LYS B 2 8   ? -11.606 0.954   8.812   1.00 65.60 8   B 1 
ATOM 1775 N NZ  . LYS B 2 8   ? -10.307 1.517   9.205   1.00 57.49 8   B 1 
ATOM 1776 N N   . ARG B 2 9   ? -18.122 2.356   6.718   1.00 95.93 9   B 1 
ATOM 1777 C CA  . ARG B 2 9   ? -19.425 3.049   6.757   1.00 95.60 9   B 1 
ATOM 1778 C C   . ARG B 2 9   ? -19.620 3.882   8.020   1.00 94.88 9   B 1 
ATOM 1779 O O   . ARG B 2 9   ? -20.305 4.894   7.976   1.00 90.36 9   B 1 
ATOM 1780 C CB  . ARG B 2 9   ? -20.563 2.036   6.592   1.00 94.63 9   B 1 
ATOM 1781 C CG  . ARG B 2 9   ? -20.548 1.361   5.210   1.00 91.53 9   B 1 
ATOM 1782 C CD  . ARG B 2 9   ? -21.757 0.438   5.037   1.00 88.14 9   B 1 
ATOM 1783 N NE  . ARG B 2 9   ? -21.748 -0.236  3.729   1.00 81.68 9   B 1 
ATOM 1784 C CZ  . ARG B 2 9   ? -22.474 0.040   2.647   1.00 75.14 9   B 1 
ATOM 1785 N NH1 . ARG B 2 9   ? -23.388 0.963   2.617   1.00 65.73 9   B 1 
ATOM 1786 N NH2 . ARG B 2 9   ? -22.277 -0.633  1.554   1.00 69.24 9   B 1 
ATOM 1787 N N   . ASP B 2 10  ? -19.021 3.463   9.124   1.00 94.32 10  B 1 
ATOM 1788 C CA  . ASP B 2 10  ? -19.065 4.218   10.374  1.00 93.41 10  B 1 
ATOM 1789 C C   . ASP B 2 10  ? -17.984 5.305   10.347  1.00 94.32 10  B 1 
ATOM 1790 O O   . ASP B 2 10  ? -16.794 5.047   10.538  1.00 91.80 10  B 1 
ATOM 1791 C CB  . ASP B 2 10  ? -18.948 3.270   11.571  1.00 90.36 10  B 1 
ATOM 1792 C CG  . ASP B 2 10  ? -19.291 3.967   12.888  1.00 78.10 10  B 1 
ATOM 1793 O OD1 . ASP B 2 10  ? -19.792 5.115   12.831  1.00 68.21 10  B 1 
ATOM 1794 O OD2 . ASP B 2 10  ? -19.072 3.329   13.937  1.00 69.87 10  B 1 
ATOM 1795 N N   . VAL B 2 11  ? -18.405 6.523   10.030  1.00 96.09 11  B 1 
ATOM 1796 C CA  . VAL B 2 11  ? -17.512 7.668   9.848   1.00 96.91 11  B 1 
ATOM 1797 C C   . VAL B 2 11  ? -17.677 8.638   10.999  1.00 97.30 11  B 1 
ATOM 1798 O O   . VAL B 2 11  ? -18.720 9.277   11.152  1.00 96.39 11  B 1 
ATOM 1799 C CB  . VAL B 2 11  ? -17.734 8.380   8.502   1.00 96.14 11  B 1 
ATOM 1800 C CG1 . VAL B 2 11  ? -16.620 9.404   8.273   1.00 92.82 11  B 1 
ATOM 1801 C CG2 . VAL B 2 11  ? -17.725 7.401   7.324   1.00 93.01 11  B 1 
ATOM 1802 N N   . ILE B 2 12  ? -16.608 8.806   11.766  1.00 97.36 12  B 1 
ATOM 1803 C CA  . ILE B 2 12  ? -16.536 9.845   12.792  1.00 97.24 12  B 1 
ATOM 1804 C C   . ILE B 2 12  ? -16.314 11.182  12.094  1.00 97.51 12  B 1 
ATOM 1805 O O   . ILE B 2 12  ? -15.364 11.348  11.327  1.00 96.97 12  B 1 
ATOM 1806 C CB  . ILE B 2 12  ? -15.442 9.518   13.823  1.00 96.69 12  B 1 
ATOM 1807 C CG1 . ILE B 2 12  ? -15.770 8.180   14.530  1.00 93.87 12  B 1 
ATOM 1808 C CG2 . ILE B 2 12  ? -15.309 10.645  14.865  1.00 94.17 12  B 1 
ATOM 1809 C CD1 . ILE B 2 12  ? -14.520 7.457   14.992  1.00 83.49 12  B 1 
ATOM 1810 N N   . THR B 2 13  ? -17.193 12.133  12.382  1.00 97.72 13  B 1 
ATOM 1811 C CA  . THR B 2 13  ? -17.220 13.453  11.745  1.00 97.88 13  B 1 
ATOM 1812 C C   . THR B 2 13  ? -17.098 14.588  12.756  1.00 97.95 13  B 1 
ATOM 1813 O O   . THR B 2 13  ? -17.176 14.390  13.974  1.00 97.34 13  B 1 
ATOM 1814 C CB  . THR B 2 13  ? -18.483 13.623  10.877  1.00 97.38 13  B 1 
ATOM 1815 O OG1 . THR B 2 13  ? -19.644 13.459  11.660  1.00 94.51 13  B 1 
ATOM 1816 C CG2 . THR B 2 13  ? -18.542 12.614  9.731   1.00 92.82 13  B 1 
ATOM 1817 N N   . LEU B 2 14  ? -16.883 15.779  12.228  1.00 97.90 14  B 1 
ATOM 1818 C CA  . LEU B 2 14  ? -16.958 17.050  12.940  1.00 97.92 14  B 1 
ATOM 1819 C C   . LEU B 2 14  ? -18.019 17.932  12.284  1.00 98.10 14  B 1 
ATOM 1820 O O   . LEU B 2 14  ? -18.317 17.788  11.097  1.00 97.52 14  B 1 
ATOM 1821 C CB  . LEU B 2 14  ? -15.593 17.749  12.910  1.00 97.34 14  B 1 
ATOM 1822 C CG  . LEU B 2 14  ? -14.477 17.031  13.680  1.00 96.46 14  B 1 
ATOM 1823 C CD1 . LEU B 2 14  ? -13.139 17.673  13.339  1.00 94.28 14  B 1 
ATOM 1824 C CD2 . LEU B 2 14  ? -14.683 17.116  15.192  1.00 94.32 14  B 1 
ATOM 1825 N N   . THR B 2 15  ? -18.522 18.887  13.052  1.00 97.67 15  B 1 
ATOM 1826 C CA  . THR B 2 15  ? -19.269 20.030  12.517  1.00 97.32 15  B 1 
ATOM 1827 C C   . THR B 2 15  ? -18.324 21.220  12.345  1.00 97.36 15  B 1 
ATOM 1828 O O   . THR B 2 15  ? -17.264 21.288  12.969  1.00 96.32 15  B 1 
ATOM 1829 C CB  . THR B 2 15  ? -20.458 20.402  13.412  1.00 96.29 15  B 1 
ATOM 1830 O OG1 . THR B 2 15  ? -20.003 20.935  14.627  1.00 86.94 15  B 1 
ATOM 1831 C CG2 . THR B 2 15  ? -21.369 19.210  13.714  1.00 84.46 15  B 1 
ATOM 1832 N N   . LYS B 2 16  ? -18.694 22.197  11.519  1.00 96.66 16  B 1 
ATOM 1833 C CA  . LYS B 2 16  ? -17.884 23.414  11.322  1.00 96.05 16  B 1 
ATOM 1834 C C   . LYS B 2 16  ? -17.682 24.237  12.598  1.00 96.06 16  B 1 
ATOM 1835 O O   . LYS B 2 16  ? -16.722 24.995  12.690  1.00 94.06 16  B 1 
ATOM 1836 C CB  . LYS B 2 16  ? -18.504 24.267  10.204  1.00 93.79 16  B 1 
ATOM 1837 C CG  . LYS B 2 16  ? -19.846 24.909  10.602  1.00 87.37 16  B 1 
ATOM 1838 C CD  . LYS B 2 16  ? -20.438 25.711  9.439   1.00 85.83 16  B 1 
ATOM 1839 C CE  . LYS B 2 16  ? -21.754 26.350  9.891   1.00 74.89 16  B 1 
ATOM 1840 N NZ  . LYS B 2 16  ? -22.428 27.056  8.778   1.00 68.71 16  B 1 
ATOM 1841 N N   . THR B 2 17  ? -18.597 24.093  13.563  1.00 96.73 17  B 1 
ATOM 1842 C CA  . THR B 2 17  ? -18.605 24.809  14.846  1.00 96.43 17  B 1 
ATOM 1843 C C   . THR B 2 17  ? -17.886 24.061  15.965  1.00 96.61 17  B 1 
ATOM 1844 O O   . THR B 2 17  ? -17.653 24.658  17.014  1.00 94.67 17  B 1 
ATOM 1845 C CB  . THR B 2 17  ? -20.045 25.123  15.286  1.00 95.13 17  B 1 
ATOM 1846 O OG1 . THR B 2 17  ? -20.850 23.966  15.217  1.00 88.28 17  B 1 
ATOM 1847 C CG2 . THR B 2 17  ? -20.687 26.174  14.384  1.00 85.81 17  B 1 
ATOM 1848 N N   . ASP B 2 18  ? -17.533 22.791  15.773  1.00 96.91 18  B 1 
ATOM 1849 C CA  . ASP B 2 18  ? -16.718 22.064  16.741  1.00 97.01 18  B 1 
ATOM 1850 C C   . ASP B 2 18  ? -15.381 22.783  16.958  1.00 97.13 18  B 1 
ATOM 1851 O O   . ASP B 2 18  ? -14.820 23.403  16.048  1.00 96.24 18  B 1 
ATOM 1852 C CB  . ASP B 2 18  ? -16.476 20.615  16.291  1.00 96.85 18  B 1 
ATOM 1853 C CG  . ASP B 2 18  ? -17.659 19.671  16.527  1.00 96.40 18  B 1 
ATOM 1854 O OD1 . ASP B 2 18  ? -18.340 19.821  17.564  1.00 92.06 18  B 1 
ATOM 1855 O OD2 . ASP B 2 18  ? -17.819 18.728  15.716  1.00 92.37 18  B 1 
ATOM 1856 N N   . THR B 2 19  ? -14.850 22.688  18.171  1.00 96.40 19  B 1 
ATOM 1857 C CA  . THR B 2 19  ? -13.547 23.274  18.497  1.00 96.17 19  B 1 
ATOM 1858 C C   . THR B 2 19  ? -12.404 22.399  17.979  1.00 96.34 19  B 1 
ATOM 1859 O O   . THR B 2 19  ? -12.529 21.183  17.814  1.00 95.71 19  B 1 
ATOM 1860 C CB  . THR B 2 19  ? -13.394 23.534  20.003  1.00 94.97 19  B 1 
ATOM 1861 O OG1 . THR B 2 19  ? -13.409 22.327  20.720  1.00 88.28 19  B 1 
ATOM 1862 C CG2 . THR B 2 19  ? -14.495 24.436  20.561  1.00 87.34 19  B 1 
ATOM 1863 N N   . LEU B 2 20  ? -11.236 23.008  17.774  1.00 94.83 20  B 1 
ATOM 1864 C CA  . LEU B 2 20  ? -10.012 22.263  17.458  1.00 94.53 20  B 1 
ATOM 1865 C C   . LEU B 2 20  ? -9.618  21.303  18.582  1.00 94.17 20  B 1 
ATOM 1866 O O   . LEU B 2 20  ? -9.029  20.254  18.321  1.00 93.27 20  B 1 
ATOM 1867 C CB  . LEU B 2 20  ? -8.875  23.246  17.166  1.00 94.04 20  B 1 
ATOM 1868 C CG  . LEU B 2 20  ? -9.099  24.108  15.911  1.00 92.46 20  B 1 
ATOM 1869 C CD1 . LEU B 2 20  ? -7.907  25.031  15.706  1.00 89.58 20  B 1 
ATOM 1870 C CD2 . LEU B 2 20  ? -9.285  23.265  14.649  1.00 89.12 20  B 1 
ATOM 1871 N N   . GLU B 2 21  ? -10.001 21.619  19.813  1.00 94.10 21  B 1 
ATOM 1872 C CA  . GLU B 2 21  ? -9.872  20.710  20.948  1.00 93.22 21  B 1 
ATOM 1873 C C   . GLU B 2 21  ? -10.713 19.445  20.762  1.00 93.63 21  B 1 
ATOM 1874 O O   . GLU B 2 21  ? -10.174 18.339  20.841  1.00 93.09 21  B 1 
ATOM 1875 C CB  . GLU B 2 21  ? -10.267 21.473  22.206  1.00 91.67 21  B 1 
ATOM 1876 C CG  . GLU B 2 21  ? -10.310 20.563  23.422  1.00 86.08 21  B 1 
ATOM 1877 C CD  . GLU B 2 21  ? -10.219 21.430  24.661  1.00 80.89 21  B 1 
ATOM 1878 O OE1 . GLU B 2 21  ? -9.210  21.255  25.372  1.00 73.35 21  B 1 
ATOM 1879 O OE2 . GLU B 2 21  ? -11.098 22.295  24.858  1.00 74.10 21  B 1 
ATOM 1880 N N   . THR B 2 22  ? -11.989 19.590  20.425  1.00 94.84 22  B 1 
ATOM 1881 C CA  . THR B 2 22  ? -12.876 18.460  20.111  1.00 95.40 22  B 1 
ATOM 1882 C C   . THR B 2 22  ? -12.309 17.615  18.968  1.00 95.67 22  B 1 
ATOM 1883 O O   . THR B 2 22  ? -12.314 16.385  19.041  1.00 95.21 22  B 1 
ATOM 1884 C CB  . THR B 2 22  ? -14.279 18.956  19.732  1.00 95.52 22  B 1 
ATOM 1885 O OG1 . THR B 2 22  ? -14.808 19.739  20.774  1.00 89.97 22  B 1 
ATOM 1886 C CG2 . THR B 2 22  ? -15.269 17.818  19.494  1.00 88.63 22  B 1 
ATOM 1887 N N   . ALA B 2 23  ? -11.748 18.258  17.943  1.00 95.86 23  B 1 
ATOM 1888 C CA  . ALA B 2 23  ? -11.084 17.560  16.847  1.00 95.66 23  B 1 
ATOM 1889 C C   . ALA B 2 23  ? -9.884  16.731  17.335  1.00 95.09 23  B 1 
ATOM 1890 O O   . ALA B 2 23  ? -9.767  15.553  16.996  1.00 94.30 23  B 1 
ATOM 1891 C CB  . ALA B 2 23  ? -10.671 18.582  15.781  1.00 95.83 23  B 1 
ATOM 1892 N N   . ILE B 2 24  ? -9.012  17.308  18.165  1.00 93.68 24  B 1 
ATOM 1893 C CA  . ILE B 2 24  ? -7.857  16.600  18.732  1.00 91.52 24  B 1 
ATOM 1894 C C   . ILE B 2 24  ? -8.306  15.430  19.609  1.00 91.00 24  B 1 
ATOM 1895 O O   . ILE B 2 24  ? -7.732  14.344  19.506  1.00 89.56 24  B 1 
ATOM 1896 C CB  . ILE B 2 24  ? -6.940  17.571  19.507  1.00 89.42 24  B 1 
ATOM 1897 C CG1 . ILE B 2 24  ? -6.234  18.534  18.529  1.00 84.12 24  B 1 
ATOM 1898 C CG2 . ILE B 2 24  ? -5.878  16.810  20.325  1.00 83.13 24  B 1 
ATOM 1899 C CD1 . ILE B 2 24  ? -5.570  19.739  19.205  1.00 75.44 24  B 1 
ATOM 1900 N N   . CYS B 2 25  ? -9.333  15.623  20.437  1.00 92.81 25  B 1 
ATOM 1901 C CA  . CYS B 2 25  ? -9.895  14.574  21.282  1.00 92.26 25  B 1 
ATOM 1902 C C   . CYS B 2 25  ? -10.423 13.406  20.443  1.00 92.31 25  B 1 
ATOM 1903 O O   . CYS B 2 25  ? -9.962  12.283  20.636  1.00 91.64 25  B 1 
ATOM 1904 C CB  . CYS B 2 25  ? -10.971 15.163  22.204  1.00 91.31 25  B 1 
ATOM 1905 S SG  . CYS B 2 25  ? -10.169 16.183  23.477  1.00 80.45 25  B 1 
ATOM 1906 N N   . LYS B 2 26  ? -11.264 13.661  19.444  1.00 94.06 26  B 1 
ATOM 1907 C CA  . LYS B 2 26  ? -11.777 12.616  18.539  1.00 94.64 26  B 1 
ATOM 1908 C C   . LYS B 2 26  ? -10.651 11.881  17.797  1.00 93.92 26  B 1 
ATOM 1909 O O   . LYS B 2 26  ? -10.665 10.657  17.713  1.00 92.75 26  B 1 
ATOM 1910 C CB  . LYS B 2 26  ? -12.791 13.212  17.546  1.00 95.68 26  B 1 
ATOM 1911 C CG  . LYS B 2 26  ? -14.158 13.528  18.183  1.00 95.23 26  B 1 
ATOM 1912 C CD  . LYS B 2 26  ? -15.160 14.040  17.133  1.00 94.36 26  B 1 
ATOM 1913 C CE  . LYS B 2 26  ? -16.536 14.338  17.752  1.00 92.82 26  B 1 
ATOM 1914 N NZ  . LYS B 2 26  ? -17.517 14.869  16.765  1.00 89.94 26  B 1 
ATOM 1915 N N   . LEU B 2 27  ? -9.634  12.603  17.305  1.00 93.06 27  B 1 
ATOM 1916 C CA  . LEU B 2 27  ? -8.476  11.983  16.645  1.00 91.70 27  B 1 
ATOM 1917 C C   . LEU B 2 27  ? -7.715  11.022  17.569  1.00 89.91 27  B 1 
ATOM 1918 O O   . LEU B 2 27  ? -7.225  9.988   17.109  1.00 88.12 27  B 1 
ATOM 1919 C CB  . LEU B 2 27  ? -7.519  13.072  16.133  1.00 91.91 27  B 1 
ATOM 1920 C CG  . LEU B 2 27  ? -7.986  13.848  14.888  1.00 91.51 27  B 1 
ATOM 1921 C CD1 . LEU B 2 27  ? -7.053  15.034  14.640  1.00 89.54 27  B 1 
ATOM 1922 C CD2 . LEU B 2 27  ? -7.978  12.983  13.631  1.00 89.56 27  B 1 
ATOM 1923 N N   . LYS B 2 28  ? -7.598  11.361  18.865  1.00 89.80 28  B 1 
ATOM 1924 C CA  . LYS B 2 28  ? -6.927  10.527  19.874  1.00 87.28 28  B 1 
ATOM 1925 C C   . LYS B 2 28  ? -7.780  9.341   20.305  1.00 86.69 28  B 1 
ATOM 1926 O O   . LYS B 2 28  ? -7.289  8.220   20.309  1.00 84.63 28  B 1 
ATOM 1927 C CB  . LYS B 2 28  ? -6.562  11.371  21.106  1.00 84.85 28  B 1 
ATOM 1928 C CG  . LYS B 2 28  ? -5.347  12.284  20.893  1.00 72.43 28  B 1 
ATOM 1929 C CD  . LYS B 2 28  ? -5.012  13.005  22.210  1.00 68.59 28  B 1 
ATOM 1930 C CE  . LYS B 2 28  ? -3.716  13.803  22.092  1.00 58.69 28  B 1 
ATOM 1931 N NZ  . LYS B 2 28  ? -3.177  14.188  23.428  1.00 52.73 28  B 1 
ATOM 1932 N N   . GLU B 2 29  ? -9.032  9.598   20.675  1.00 90.19 29  B 1 
ATOM 1933 C CA  . GLU B 2 29  ? -9.974  8.621   21.229  1.00 90.15 29  B 1 
ATOM 1934 C C   . GLU B 2 29  ? -10.231 7.478   20.247  1.00 89.61 29  B 1 
ATOM 1935 O O   . GLU B 2 29  ? -10.046 6.308   20.576  1.00 87.79 29  B 1 
ATOM 1936 C CB  . GLU B 2 29  ? -11.271 9.363   21.568  1.00 90.26 29  B 1 
ATOM 1937 C CG  . GLU B 2 29  ? -12.331 8.470   22.231  1.00 82.68 29  B 1 
ATOM 1938 C CD  . GLU B 2 29  ? -13.634 9.227   22.538  1.00 77.73 29  B 1 
ATOM 1939 O OE1 . GLU B 2 29  ? -14.575 8.568   23.030  1.00 71.53 29  B 1 
ATOM 1940 O OE2 . GLU B 2 29  ? -13.700 10.451  22.269  1.00 73.85 29  B 1 
ATOM 1941 N N   . PHE B 2 30  ? -10.561 7.817   19.014  1.00 91.17 30  B 1 
ATOM 1942 C CA  . PHE B 2 30  ? -10.859 6.835   17.971  1.00 90.65 30  B 1 
ATOM 1943 C C   . PHE B 2 30  ? -9.622  6.360   17.204  1.00 89.00 30  B 1 
ATOM 1944 O O   . PHE B 2 30  ? -9.734  5.568   16.264  1.00 86.18 30  B 1 
ATOM 1945 C CB  . PHE B 2 30  ? -11.930 7.407   17.054  1.00 91.76 30  B 1 
ATOM 1946 C CG  . PHE B 2 30  ? -13.217 7.742   17.770  1.00 92.61 30  B 1 
ATOM 1947 C CD1 . PHE B 2 30  ? -14.061 6.709   18.217  1.00 89.72 30  B 1 
ATOM 1948 C CD2 . PHE B 2 30  ? -13.574 9.080   18.011  1.00 90.14 30  B 1 
ATOM 1949 C CE1 . PHE B 2 30  ? -15.257 7.013   18.884  1.00 89.48 30  B 1 
ATOM 1950 C CE2 . PHE B 2 30  ? -14.770 9.388   18.679  1.00 89.66 30  B 1 
ATOM 1951 C CZ  . PHE B 2 30  ? -15.613 8.353   19.114  1.00 91.22 30  B 1 
ATOM 1952 N N   . HIS B 2 31  ? -8.428  6.828   17.583  1.00 86.50 31  B 1 
ATOM 1953 C CA  . HIS B 2 31  ? -7.166  6.460   16.946  1.00 84.73 31  B 1 
ATOM 1954 C C   . HIS B 2 31  ? -7.132  6.683   15.424  1.00 84.77 31  B 1 
ATOM 1955 O O   . HIS B 2 31  ? -6.463  5.950   14.689  1.00 82.48 31  B 1 
ATOM 1956 C CB  . HIS B 2 31  ? -6.793  5.036   17.358  1.00 82.58 31  B 1 
ATOM 1957 C CG  . HIS B 2 31  ? -6.603  4.822   18.832  1.00 75.71 31  B 1 
ATOM 1958 N ND1 . HIS B 2 31  ? -6.035  5.704   19.733  1.00 67.70 31  B 1 
ATOM 1959 C CD2 . HIS B 2 31  ? -6.882  3.669   19.520  1.00 66.74 31  B 1 
ATOM 1960 C CE1 . HIS B 2 31  ? -5.963  5.091   20.923  1.00 64.83 31  B 1 
ATOM 1961 N NE2 . HIS B 2 31  ? -6.459  3.846   20.827  1.00 64.78 31  B 1 
ATOM 1962 N N   . ILE B 2 32  ? -7.820  7.715   14.961  1.00 87.59 32  B 1 
ATOM 1963 C CA  . ILE B 2 32  ? -7.909  8.110   13.557  1.00 88.82 32  B 1 
ATOM 1964 C C   . ILE B 2 32  ? -7.006  9.310   13.256  1.00 88.30 32  B 1 
ATOM 1965 O O   . ILE B 2 32  ? -6.460  9.955   14.151  1.00 87.06 32  B 1 
ATOM 1966 C CB  . ILE B 2 32  ? -9.381  8.327   13.138  1.00 89.85 32  B 1 
ATOM 1967 C CG1 . ILE B 2 32  ? -10.066 9.393   14.015  1.00 88.71 32  B 1 
ATOM 1968 C CG2 . ILE B 2 32  ? -10.131 6.979   13.160  1.00 86.31 32  B 1 
ATOM 1969 C CD1 . ILE B 2 32  ? -11.513 9.696   13.626  1.00 86.81 32  B 1 
ATOM 1970 N N   . ARG B 2 33  ? -6.810  9.596   11.978  1.00 88.41 33  B 1 
ATOM 1971 C CA  . ARG B 2 33  ? -5.946  10.693  11.492  1.00 88.29 33  B 1 
ATOM 1972 C C   . ARG B 2 33  ? -6.676  11.693  10.600  1.00 90.37 33  B 1 
ATOM 1973 O O   . ARG B 2 33  ? -6.065  12.670  10.173  1.00 89.51 33  B 1 
ATOM 1974 C CB  . ARG B 2 33  ? -4.738  10.103  10.759  1.00 85.11 33  B 1 
ATOM 1975 C CG  . ARG B 2 33  ? -3.819  9.297   11.692  1.00 79.58 33  B 1 
ATOM 1976 C CD  . ARG B 2 33  ? -2.608  8.784   10.917  1.00 72.81 33  B 1 
ATOM 1977 N NE  . ARG B 2 33  ? -1.672  8.062   11.789  1.00 65.46 33  B 1 
ATOM 1978 C CZ  . ARG B 2 33  ? -0.727  7.220   11.407  1.00 58.24 33  B 1 
ATOM 1979 N NH1 . ARG B 2 33  ? -0.507  6.950   10.155  1.00 53.83 33  B 1 
ATOM 1980 N NH2 . ARG B 2 33  ? 0.022   6.632   12.296  1.00 51.27 33  B 1 
ATOM 1981 N N   . HIS B 2 34  ? -7.929  11.421  10.310  1.00 92.44 34  B 1 
ATOM 1982 C CA  . HIS B 2 34  ? -8.747  12.189  9.384   1.00 92.94 34  B 1 
ATOM 1983 C C   . HIS B 2 34  ? -10.152 12.316  9.960   1.00 94.52 34  B 1 
ATOM 1984 O O   . HIS B 2 34  ? -10.708 11.326  10.429  1.00 94.57 34  B 1 
ATOM 1985 C CB  . HIS B 2 34  ? -8.782  11.478  8.025   1.00 90.90 34  B 1 
ATOM 1986 C CG  . HIS B 2 34  ? -7.417  11.203  7.454   1.00 87.36 34  B 1 
ATOM 1987 N ND1 . HIS B 2 34  ? -6.632  12.106  6.773   1.00 76.31 34  B 1 
ATOM 1988 C CD2 . HIS B 2 34  ? -6.689  10.038  7.555   1.00 75.25 34  B 1 
ATOM 1989 C CE1 . HIS B 2 34  ? -5.473  11.504  6.470   1.00 75.46 34  B 1 
ATOM 1990 N NE2 . HIS B 2 34  ? -5.461  10.245  6.935   1.00 76.59 34  B 1 
ATOM 1991 N N   . LEU B 2 35  ? -10.706 13.520  9.922   1.00 96.17 35  B 1 
ATOM 1992 C CA  . LEU B 2 35  ? -12.067 13.826  10.344  1.00 96.98 35  B 1 
ATOM 1993 C C   . LEU B 2 35  ? -12.742 14.648  9.247   1.00 97.42 35  B 1 
ATOM 1994 O O   . LEU B 2 35  ? -12.401 15.826  9.092   1.00 97.02 35  B 1 
ATOM 1995 C CB  . LEU B 2 35  ? -12.046 14.591  11.675  1.00 96.74 35  B 1 
ATOM 1996 C CG  . LEU B 2 35  ? -11.699 13.734  12.903  1.00 95.81 35  B 1 
ATOM 1997 C CD1 . LEU B 2 35  ? -11.385 14.624  14.096  1.00 94.17 35  B 1 
ATOM 1998 C CD2 . LEU B 2 35  ? -12.858 12.815  13.292  1.00 93.83 35  B 1 
ATOM 1999 N N   . PRO B 2 36  ? -13.671 14.065  8.484   1.00 97.91 36  B 1 
ATOM 2000 C CA  . PRO B 2 36  ? -14.520 14.851  7.604   1.00 98.06 36  B 1 
ATOM 2001 C C   . PRO B 2 36  ? -15.332 15.856  8.422   1.00 98.32 36  B 1 
ATOM 2002 O O   . PRO B 2 36  ? -15.883 15.511  9.473   1.00 98.12 36  B 1 
ATOM 2003 C CB  . PRO B 2 36  ? -15.421 13.855  6.865   1.00 97.57 36  B 1 
ATOM 2004 C CG  . PRO B 2 36  ? -14.715 12.509  7.049   1.00 95.92 36  B 1 
ATOM 2005 C CD  . PRO B 2 36  ? -14.011 12.658  8.390   1.00 97.54 36  B 1 
ATOM 2006 N N   . VAL B 2 37  ? -15.395 17.080  7.936   1.00 98.04 37  B 1 
ATOM 2007 C CA  . VAL B 2 37  ? -16.299 18.102  8.463   1.00 98.13 37  B 1 
ATOM 2008 C C   . VAL B 2 37  ? -17.547 18.078  7.598   1.00 98.16 37  B 1 
ATOM 2009 O O   . VAL B 2 37  ? -17.451 18.193  6.376   1.00 97.69 37  B 1 
ATOM 2010 C CB  . VAL B 2 37  ? -15.655 19.496  8.494   1.00 97.91 37  B 1 
ATOM 2011 C CG1 . VAL B 2 37  ? -16.561 20.491  9.222   1.00 96.45 37  B 1 
ATOM 2012 C CG2 . VAL B 2 37  ? -14.296 19.481  9.208   1.00 95.97 37  B 1 
ATOM 2013 N N   . VAL B 2 38  ? -18.694 17.903  8.234   1.00 98.14 38  B 1 
ATOM 2014 C CA  . VAL B 2 38  ? -19.987 17.801  7.558   1.00 98.13 38  B 1 
ATOM 2015 C C   . VAL B 2 38  ? -20.955 18.867  8.057   1.00 98.05 38  B 1 
ATOM 2016 O O   . VAL B 2 38  ? -20.827 19.365  9.181   1.00 97.28 38  B 1 
ATOM 2017 C CB  . VAL B 2 38  ? -20.597 16.388  7.670   1.00 97.54 38  B 1 
ATOM 2018 C CG1 . VAL B 2 38  ? -19.694 15.343  7.012   1.00 94.22 38  B 1 
ATOM 2019 C CG2 . VAL B 2 38  ? -20.869 15.961  9.118   1.00 93.21 38  B 1 
ATOM 2020 N N   . ASP B 2 39  ? -21.908 19.212  7.213   1.00 97.63 39  B 1 
ATOM 2021 C CA  . ASP B 2 39  ? -23.066 20.008  7.607   1.00 97.13 39  B 1 
ATOM 2022 C C   . ASP B 2 39  ? -24.209 19.122  8.132   1.00 96.95 39  B 1 
ATOM 2023 O O   . ASP B 2 39  ? -24.080 17.902  8.287   1.00 94.67 39  B 1 
ATOM 2024 C CB  . ASP B 2 39  ? -23.474 20.940  6.451   1.00 95.51 39  B 1 
ATOM 2025 C CG  . ASP B 2 39  ? -24.032 20.230  5.216   1.00 94.58 39  B 1 
ATOM 2026 O OD1 . ASP B 2 39  ? -24.377 19.031  5.308   1.00 89.97 39  B 1 
ATOM 2027 O OD2 . ASP B 2 39  ? -24.113 20.902  4.170   1.00 89.51 39  B 1 
ATOM 2028 N N   . GLU B 2 40  ? -25.345 19.750  8.426   1.00 96.33 40  B 1 
ATOM 2029 C CA  . GLU B 2 40  ? -26.542 19.071  8.944   1.00 95.78 40  B 1 
ATOM 2030 C C   . GLU B 2 40  ? -27.144 18.077  7.939   1.00 95.73 40  B 1 
ATOM 2031 O O   . GLU B 2 40  ? -27.782 17.097  8.327   1.00 93.13 40  B 1 
ATOM 2032 C CB  . GLU B 2 40  ? -27.582 20.131  9.334   1.00 94.60 40  B 1 
ATOM 2033 C CG  . GLU B 2 40  ? -27.086 21.035  10.477  1.00 84.53 40  B 1 
ATOM 2034 C CD  . GLU B 2 40  ? -28.087 22.123  10.892  1.00 75.61 40  B 1 
ATOM 2035 O OE1 . GLU B 2 40  ? -27.744 22.873  11.840  1.00 67.43 40  B 1 
ATOM 2036 O OE2 . GLU B 2 40  ? -29.166 22.224  10.273  1.00 68.63 40  B 1 
ATOM 2037 N N   . GLU B 2 41  ? -26.896 18.272  6.644   1.00 96.24 41  B 1 
ATOM 2038 C CA  . GLU B 2 41  ? -27.363 17.388  5.569   1.00 95.97 41  B 1 
ATOM 2039 C C   . GLU B 2 41  ? -26.362 16.271  5.226   1.00 96.33 41  B 1 
ATOM 2040 O O   . GLU B 2 41  ? -26.602 15.471  4.321   1.00 94.38 41  B 1 
ATOM 2041 C CB  . GLU B 2 41  ? -27.726 18.217  4.330   1.00 94.89 41  B 1 
ATOM 2042 C CG  . GLU B 2 41  ? -28.874 19.199  4.595   1.00 88.88 41  B 1 
ATOM 2043 C CD  . GLU B 2 41  ? -29.470 19.805  3.316   1.00 80.27 41  B 1 
ATOM 2044 O OE1 . GLU B 2 41  ? -30.251 20.772  3.451   1.00 71.19 41  B 1 
ATOM 2045 O OE2 . GLU B 2 41  ? -29.204 19.260  2.217   1.00 72.48 41  B 1 
ATOM 2046 N N   . ARG B 2 42  ? -25.262 16.167  5.986   1.00 95.91 42  B 1 
ATOM 2047 C CA  . ARG B 2 42  ? -24.129 15.269  5.730   1.00 96.23 42  B 1 
ATOM 2048 C C   . ARG B 2 42  ? -23.350 15.574  4.442   1.00 97.05 42  B 1 
ATOM 2049 O O   . ARG B 2 42  ? -22.652 14.689  3.944   1.00 95.65 42  B 1 
ATOM 2050 C CB  . ARG B 2 42  ? -24.532 13.791  5.834   1.00 94.27 42  B 1 
ATOM 2051 C CG  . ARG B 2 42  ? -24.616 13.291  7.269   1.00 85.31 42  B 1 
ATOM 2052 C CD  . ARG B 2 42  ? -24.806 11.771  7.250   1.00 80.94 42  B 1 
ATOM 2053 N NE  . ARG B 2 42  ? -24.258 11.150  8.465   1.00 76.34 42  B 1 
ATOM 2054 C CZ  . ARG B 2 42  ? -23.870 9.890   8.586   1.00 70.55 42  B 1 
ATOM 2055 N NH1 . ARG B 2 42  ? -24.059 9.014   7.634   1.00 63.17 42  B 1 
ATOM 2056 N NH2 . ARG B 2 42  ? -23.273 9.489   9.673   1.00 64.51 42  B 1 
ATOM 2057 N N   . HIS B 2 43  ? -23.390 16.795  3.942   1.00 97.21 43  B 1 
ATOM 2058 C CA  . HIS B 2 43  ? -22.461 17.225  2.902   1.00 97.19 43  B 1 
ATOM 2059 C C   . HIS B 2 43  ? -21.057 17.383  3.485   1.00 97.51 43  B 1 
ATOM 2060 O O   . HIS B 2 43  ? -20.881 17.939  4.565   1.00 96.81 43  B 1 
ATOM 2061 C CB  . HIS B 2 43  ? -22.924 18.535  2.262   1.00 96.43 43  B 1 
ATOM 2062 C CG  . HIS B 2 43  ? -24.301 18.469  1.668   1.00 93.82 43  B 1 
ATOM 2063 N ND1 . HIS B 2 43  ? -25.345 19.318  1.966   1.00 82.18 43  B 1 
ATOM 2064 C CD2 . HIS B 2 43  ? -24.761 17.580  0.741   1.00 83.21 43  B 1 
ATOM 2065 C CE1 . HIS B 2 43  ? -26.406 18.951  1.232   1.00 85.22 43  B 1 
ATOM 2066 N NE2 . HIS B 2 43  ? -26.092 17.894  0.472   1.00 86.88 43  B 1 
ATOM 2067 N N   . VAL B 2 44  ? -20.046 16.919  2.764   1.00 97.28 44  B 1 
ATOM 2068 C CA  . VAL B 2 44  ? -18.649 17.146  3.145   1.00 97.43 44  B 1 
ATOM 2069 C C   . VAL B 2 44  ? -18.275 18.579  2.782   1.00 97.45 44  B 1 
ATOM 2070 O O   . VAL B 2 44  ? -18.116 18.904  1.612   1.00 96.72 44  B 1 
ATOM 2071 C CB  . VAL B 2 44  ? -17.698 16.129  2.492   1.00 97.06 44  B 1 
ATOM 2072 C CG1 . VAL B 2 44  ? -16.247 16.370  2.921   1.00 95.11 44  B 1 
ATOM 2073 C CG2 . VAL B 2 44  ? -18.064 14.698  2.896   1.00 94.83 44  B 1 
ATOM 2074 N N   . ILE B 2 45  ? -18.109 19.418  3.793   1.00 97.75 45  B 1 
ATOM 2075 C CA  . ILE B 2 45  ? -17.750 20.837  3.637   1.00 97.45 45  B 1 
ATOM 2076 C C   . ILE B 2 45  ? -16.274 21.119  3.931   1.00 97.33 45  B 1 
ATOM 2077 O O   . ILE B 2 45  ? -15.770 22.204  3.643   1.00 96.10 45  B 1 
ATOM 2078 C CB  . ILE B 2 45  ? -18.676 21.727  4.487   1.00 96.98 45  B 1 
ATOM 2079 C CG1 . ILE B 2 45  ? -18.601 21.383  5.994   1.00 94.05 45  B 1 
ATOM 2080 C CG2 . ILE B 2 45  ? -20.120 21.631  3.958   1.00 91.96 45  B 1 
ATOM 2081 C CD1 . ILE B 2 45  ? -19.281 22.415  6.899   1.00 90.00 45  B 1 
ATOM 2082 N N   . GLY B 2 46  ? -15.574 20.144  4.507   1.00 97.56 46  B 1 
ATOM 2083 C CA  . GLY B 2 46  ? -14.164 20.264  4.823   1.00 97.48 46  B 1 
ATOM 2084 C C   . GLY B 2 46  ? -13.551 18.965  5.329   1.00 97.72 46  B 1 
ATOM 2085 O O   . GLY B 2 46  ? -14.219 17.950  5.514   1.00 97.22 46  B 1 
ATOM 2086 N N   . MET B 2 47  ? -12.246 19.027  5.575   1.00 97.02 47  B 1 
ATOM 2087 C CA  . MET B 2 47  ? -11.484 17.920  6.150   1.00 96.70 47  B 1 
ATOM 2088 C C   . MET B 2 47  ? -10.475 18.458  7.154   1.00 96.58 47  B 1 
ATOM 2089 O O   . MET B 2 47  ? -9.672  19.338  6.834   1.00 95.54 47  B 1 
ATOM 2090 C CB  . MET B 2 47  ? -10.791 17.144  5.021   1.00 95.58 47  B 1 
ATOM 2091 C CG  . MET B 2 47  ? -9.960  15.950  5.511   1.00 90.40 47  B 1 
ATOM 2092 S SD  . MET B 2 47  ? -10.887 14.570  6.232   1.00 89.92 47  B 1 
ATOM 2093 C CE  . MET B 2 47  ? -11.647 13.892  4.741   1.00 82.49 47  B 1 
ATOM 2094 N N   . ILE B 2 48  ? -10.474 17.894  8.353   1.00 96.27 48  B 1 
ATOM 2095 C CA  . ILE B 2 48  ? -9.410  18.068  9.338   1.00 95.89 48  B 1 
ATOM 2096 C C   . ILE B 2 48  ? -8.531  16.828  9.292   1.00 95.26 48  B 1 
ATOM 2097 O O   . ILE B 2 48  ? -9.003  15.709  9.471   1.00 93.92 48  B 1 
ATOM 2098 C CB  . ILE B 2 48  ? -9.978  18.337  10.743  1.00 95.18 48  B 1 
ATOM 2099 C CG1 . ILE B 2 48  ? -10.706 19.693  10.815  1.00 90.76 48  B 1 
ATOM 2100 C CG2 . ILE B 2 48  ? -8.885  18.263  11.827  1.00 92.12 48  B 1 
ATOM 2101 C CD1 . ILE B 2 48  ? -9.811  20.938  10.741  1.00 84.42 48  B 1 
ATOM 2102 N N   . THR B 2 49  ? -7.244  17.031  9.082   1.00 92.82 49  B 1 
ATOM 2103 C CA  . THR B 2 49  ? -6.264  15.959  9.213   1.00 91.22 49  B 1 
ATOM 2104 C C   . THR B 2 49  ? -5.310  16.232  10.358  1.00 90.73 49  B 1 
ATOM 2105 O O   . THR B 2 49  ? -5.021  17.373  10.723  1.00 89.36 49  B 1 
ATOM 2106 C CB  . THR B 2 49  ? -5.503  15.638  7.915   1.00 89.35 49  B 1 
ATOM 2107 O OG1 . THR B 2 49  ? -4.366  16.444  7.746   1.00 81.49 49  B 1 
ATOM 2108 C CG2 . THR B 2 49  ? -6.364  15.740  6.661   1.00 81.25 49  B 1 
ATOM 2109 N N   . ASP B 2 50  ? -4.766  15.153  10.884  1.00 88.05 50  B 1 
ATOM 2110 C CA  . ASP B 2 50  ? -3.723  15.209  11.893  1.00 85.67 50  B 1 
ATOM 2111 C C   . ASP B 2 50  ? -2.503  16.042  11.461  1.00 84.76 50  B 1 
ATOM 2112 O O   . ASP B 2 50  ? -1.923  16.790  12.250  1.00 81.80 50  B 1 
ATOM 2113 C CB  . ASP B 2 50  ? -3.329  13.755  12.148  1.00 82.89 50  B 1 
ATOM 2114 C CG  . ASP B 2 50  ? -2.398  13.636  13.327  1.00 77.16 50  B 1 
ATOM 2115 O OD1 . ASP B 2 50  ? -2.262  14.624  14.061  1.00 69.69 50  B 1 
ATOM 2116 O OD2 . ASP B 2 50  ? -1.861  12.545  13.569  1.00 69.62 50  B 1 
ATOM 2117 N N   . ARG B 2 51  ? -2.134  15.956  10.188  1.00 82.98 51  B 1 
ATOM 2118 C CA  . ARG B 2 51  ? -1.038  16.746  9.615   1.00 81.03 51  B 1 
ATOM 2119 C C   . ARG B 2 51  ? -1.372  18.239  9.613   1.00 81.69 51  B 1 
ATOM 2120 O O   . ARG B 2 51  ? -0.531  19.036  10.023  1.00 79.64 51  B 1 
ATOM 2121 C CB  . ARG B 2 51  ? -0.712  16.207  8.208   1.00 77.60 51  B 1 
ATOM 2122 C CG  . ARG B 2 51  ? 0.432   16.996  7.550   1.00 67.54 51  B 1 
ATOM 2123 C CD  . ARG B 2 51  ? 0.686   16.557  6.100   1.00 64.03 51  B 1 
ATOM 2124 N NE  . ARG B 2 51  ? 1.709   15.505  5.983   1.00 56.96 51  B 1 
ATOM 2125 C CZ  . ARG B 2 51  ? 2.198   15.028  4.842   1.00 52.09 51  B 1 
ATOM 2126 N NH1 . ARG B 2 51  ? 1.742   15.406  3.680   1.00 48.81 51  B 1 
ATOM 2127 N NH2 . ARG B 2 51  ? 3.173   14.165  4.841   1.00 44.85 51  B 1 
ATOM 2128 N N   . ASP B 2 52  ? -2.586  18.608  9.220   1.00 84.41 52  B 1 
ATOM 2129 C CA  . ASP B 2 52  ? -3.015  20.011  9.146   1.00 84.18 52  B 1 
ATOM 2130 C C   . ASP B 2 52  ? -3.136  20.625  10.543  1.00 85.32 52  B 1 
ATOM 2131 O O   . ASP B 2 52  ? -2.647  21.725  10.780  1.00 84.47 52  B 1 
ATOM 2132 C CB  . ASP B 2 52  ? -4.339  20.111  8.379   1.00 83.16 52  B 1 
ATOM 2133 C CG  . ASP B 2 52  ? -4.265  19.477  6.989   1.00 79.40 52  B 1 
ATOM 2134 O OD1 . ASP B 2 52  ? -3.235  19.607  6.289   1.00 75.45 52  B 1 
ATOM 2135 O OD2 . ASP B 2 52  ? -5.236  18.800  6.590   1.00 75.06 52  B 1 
ATOM 2136 N N   . MET B 2 53  ? -3.672  19.870  11.508  1.00 85.47 53  B 1 
ATOM 2137 C CA  . MET B 2 53  ? -3.706  20.261  12.920  1.00 86.13 53  B 1 
ATOM 2138 C C   . MET B 2 53  ? -2.305  20.552  13.461  1.00 84.75 53  B 1 
ATOM 2139 O O   . MET B 2 53  ? -2.097  21.540  14.155  1.00 82.24 53  B 1 
ATOM 2140 C CB  . MET B 2 53  ? -4.349  19.144  13.756  1.00 86.96 53  B 1 
ATOM 2141 C CG  . MET B 2 53  ? -5.863  19.084  13.588  1.00 83.18 53  B 1 
ATOM 2142 S SD  . MET B 2 53  ? -6.751  20.550  14.194  1.00 82.39 53  B 1 
ATOM 2143 C CE  . MET B 2 53  ? -6.439  20.416  15.967  1.00 73.30 53  B 1 
ATOM 2144 N N   . LYS B 2 54  ? -1.324  19.721  13.119  1.00 82.34 54  B 1 
ATOM 2145 C CA  . LYS B 2 54  ? 0.064   19.934  13.535  1.00 78.78 54  B 1 
ATOM 2146 C C   . LYS B 2 54  ? 0.694   21.164  12.895  1.00 78.02 54  B 1 
ATOM 2147 O O   . LYS B 2 54  ? 1.418   21.875  13.576  1.00 75.86 54  B 1 
ATOM 2148 C CB  . LYS B 2 54  ? 0.910   18.719  13.181  1.00 76.00 54  B 1 
ATOM 2149 C CG  . LYS B 2 54  ? 0.689   17.592  14.180  1.00 67.99 54  B 1 
ATOM 2150 C CD  . LYS B 2 54  ? 1.580   16.441  13.742  1.00 64.03 54  B 1 
ATOM 2151 C CE  . LYS B 2 54  ? 1.633   15.419  14.849  1.00 56.72 54  B 1 
ATOM 2152 N NZ  . LYS B 2 54  ? 2.777   14.532  14.602  1.00 51.53 54  B 1 
ATOM 2153 N N   . GLN B 2 55  ? 0.455   21.388  11.618  1.00 80.15 55  B 1 
ATOM 2154 C CA  . GLN B 2 55  ? 0.990   22.542  10.895  1.00 78.31 55  B 1 
ATOM 2155 C C   . GLN B 2 55  ? 0.372   23.851  11.399  1.00 78.89 55  B 1 
ATOM 2156 O O   . GLN B 2 55  ? 1.098   24.813  11.623  1.00 76.47 55  B 1 
ATOM 2157 C CB  . GLN B 2 55  ? 0.747   22.362  9.395   1.00 75.18 55  B 1 
ATOM 2158 C CG  . GLN B 2 55  ? 1.690   21.313  8.778   1.00 66.86 55  B 1 
ATOM 2159 C CD  . GLN B 2 55  ? 1.413   21.070  7.292   1.00 61.81 55  B 1 
ATOM 2160 O OE1 . GLN B 2 55  ? 0.371   21.389  6.757   1.00 56.24 55  B 1 
ATOM 2161 N NE2 . GLN B 2 55  ? 2.339   20.483  6.567   1.00 54.01 55  B 1 
ATOM 2162 N N   . ALA B 2 56  ? -0.939  23.859  11.636  1.00 80.77 56  B 1 
ATOM 2163 C CA  . ALA B 2 56  ? -1.640  25.035  12.140  1.00 81.70 56  B 1 
ATOM 2164 C C   . ALA B 2 56  ? -1.394  25.293  13.636  1.00 82.26 56  B 1 
ATOM 2165 O O   . ALA B 2 56  ? -1.525  26.429  14.092  1.00 79.97 56  B 1 
ATOM 2166 C CB  . ALA B 2 56  ? -3.131  24.857  11.841  1.00 80.87 56  B 1 
ATOM 2167 N N   . SER B 2 57  ? -1.045  24.259  14.413  1.00 80.59 57  B 1 
ATOM 2168 C CA  . SER B 2 57  ? -0.778  24.425  15.842  1.00 79.35 57  B 1 
ATOM 2169 C C   . SER B 2 57  ? 0.436   25.324  16.077  1.00 79.27 57  B 1 
ATOM 2170 O O   . SER B 2 57  ? 1.464   25.115  15.424  1.00 76.40 57  B 1 
ATOM 2171 C CB  . SER B 2 57  ? -0.602  23.082  16.561  1.00 76.49 57  B 1 
ATOM 2172 O OG  . SER B 2 57  ? 0.613   22.432  16.217  1.00 67.50 57  B 1 
ATOM 2173 N N   . PRO B 2 58  ? 0.366   26.254  17.039  1.00 76.18 58  B 1 
ATOM 2174 C CA  . PRO B 2 58  ? 1.512   27.068  17.424  1.00 75.03 58  B 1 
ATOM 2175 C C   . PRO B 2 58  ? 2.713   26.213  17.832  1.00 74.04 58  B 1 
ATOM 2176 O O   . PRO B 2 58  ? 2.576   25.033  18.182  1.00 69.35 58  B 1 
ATOM 2177 C CB  . PRO B 2 58  ? 1.028   27.949  18.582  1.00 72.29 58  B 1 
ATOM 2178 C CG  . PRO B 2 58  ? -0.484  27.965  18.418  1.00 71.08 58  B 1 
ATOM 2179 C CD  . PRO B 2 58  ? -0.794  26.598  17.835  1.00 75.29 58  B 1 
ATOM 2180 N N   . SER B 2 59  ? 3.895   26.848  17.819  1.00 70.66 59  B 1 
ATOM 2181 C CA  . SER B 2 59  ? 5.092   26.231  18.377  1.00 68.24 59  B 1 
ATOM 2182 C C   . SER B 2 59  ? 4.844   25.767  19.813  1.00 68.34 59  B 1 
ATOM 2183 O O   . SER B 2 59  ? 4.091   26.381  20.566  1.00 65.24 59  B 1 
ATOM 2184 C CB  . SER B 2 59  ? 6.276   27.202  18.345  1.00 62.61 59  B 1 
ATOM 2185 O OG  . SER B 2 59  ? 7.404   26.571  18.926  1.00 55.80 59  B 1 
ATOM 2186 N N   . ILE B 2 60  ? 5.505   24.698  20.183  1.00 65.79 60  B 1 
ATOM 2187 C CA  . ILE B 2 60  ? 5.341   24.053  21.489  1.00 64.06 60  B 1 
ATOM 2188 C C   . ILE B 2 60  ? 5.751   24.990  22.630  1.00 64.69 60  B 1 
ATOM 2189 O O   . ILE B 2 60  ? 5.254   24.849  23.741  1.00 62.04 60  B 1 
ATOM 2190 C CB  . ILE B 2 60  ? 6.148   22.743  21.544  1.00 60.52 60  B 1 
ATOM 2191 C CG1 . ILE B 2 60  ? 6.288   22.033  20.166  1.00 55.80 60  B 1 
ATOM 2192 C CG2 . ILE B 2 60  ? 5.430   21.802  22.525  1.00 54.39 60  B 1 
ATOM 2193 C CD1 . ILE B 2 60  ? 7.385   20.968  20.162  1.00 50.63 60  B 1 
ATOM 2194 N N   . PHE B 2 61  ? 6.596   25.962  22.334  1.00 64.58 61  B 1 
ATOM 2195 C CA  . PHE B 2 61  ? 7.049   27.003  23.258  1.00 63.00 61  B 1 
ATOM 2196 C C   . PHE B 2 61  ? 6.012   28.101  23.514  1.00 64.56 61  B 1 
ATOM 2197 O O   . PHE B 2 61  ? 6.138   28.862  24.463  1.00 60.72 61  B 1 
ATOM 2198 C CB  . PHE B 2 61  ? 8.300   27.637  22.663  1.00 58.95 61  B 1 
ATOM 2199 C CG  . PHE B 2 61  ? 9.432   26.679  22.389  1.00 56.93 61  B 1 
ATOM 2200 C CD1 . PHE B 2 61  ? 10.173  26.159  23.463  1.00 52.08 61  B 1 
ATOM 2201 C CD2 . PHE B 2 61  ? 9.798   26.375  21.063  1.00 52.44 61  B 1 
ATOM 2202 C CE1 . PHE B 2 61  ? 11.309  25.379  23.209  1.00 47.08 61  B 1 
ATOM 2203 C CE2 . PHE B 2 61  ? 10.936  25.594  20.804  1.00 46.81 61  B 1 
ATOM 2204 C CZ  . PHE B 2 61  ? 11.700  25.106  21.876  1.00 47.62 61  B 1 
ATOM 2205 N N   . GLU B 2 62  ? 5.008   28.231  22.668  1.00 68.74 62  B 1 
ATOM 2206 C CA  . GLU B 2 62  ? 4.028   29.314  22.744  1.00 69.93 62  B 1 
ATOM 2207 C C   . GLU B 2 62  ? 2.739   28.829  23.423  1.00 71.14 62  B 1 
ATOM 2208 O O   . GLU B 2 62  ? 1.671   28.784  22.802  1.00 68.33 62  B 1 
ATOM 2209 C CB  . GLU B 2 62  ? 3.793   29.918  21.354  1.00 66.38 62  B 1 
ATOM 2210 C CG  . GLU B 2 62  ? 5.040   30.589  20.754  1.00 60.82 62  B 1 
ATOM 2211 C CD  . GLU B 2 62  ? 4.692   31.356  19.469  1.00 56.70 62  B 1 
ATOM 2212 O OE1 . GLU B 2 62  ? 5.278   32.423  19.205  1.00 52.37 62  B 1 
ATOM 2213 O OE2 . GLU B 2 62  ? 3.742   30.976  18.749  1.00 55.25 62  B 1 
ATOM 2214 N N   . GLU B 2 63  ? 2.818   28.481  24.710  1.00 71.38 63  B 1 
ATOM 2215 C CA  . GLU B 2 63  ? 1.688   27.944  25.488  1.00 71.62 63  B 1 
ATOM 2216 C C   . GLU B 2 63  ? 0.422   28.804  25.354  1.00 73.89 63  B 1 
ATOM 2217 O O   . GLU B 2 63  ? -0.633  28.292  24.970  1.00 70.74 63  B 1 
ATOM 2218 C CB  . GLU B 2 63  ? 2.078   27.776  26.971  1.00 66.78 63  B 1 
ATOM 2219 C CG  . GLU B 2 63  ? 2.928   26.520  27.213  1.00 59.55 63  B 1 
ATOM 2220 C CD  . GLU B 2 63  ? 3.232   26.231  28.691  1.00 55.33 63  B 1 
ATOM 2221 O OE1 . GLU B 2 63  ? 3.496   25.041  29.010  1.00 50.81 63  B 1 
ATOM 2222 O OE2 . GLU B 2 63  ? 3.234   27.178  29.494  1.00 50.73 63  B 1 
ATOM 2223 N N   . ASN B 2 64  ? 0.528   30.116  25.537  1.00 75.53 64  B 1 
ATOM 2224 C CA  . ASN B 2 64  ? -0.601  31.044  25.430  1.00 76.35 64  B 1 
ATOM 2225 C C   . ASN B 2 64  ? -1.266  31.034  24.047  1.00 78.48 64  B 1 
ATOM 2226 O O   . ASN B 2 64  ? -2.485  31.157  23.934  1.00 76.10 64  B 1 
ATOM 2227 C CB  . ASN B 2 64  ? -0.118  32.464  25.755  1.00 73.58 64  B 1 
ATOM 2228 C CG  . ASN B 2 64  ? 0.192   32.670  27.228  1.00 66.62 64  B 1 
ATOM 2229 O OD1 . ASN B 2 64  ? -0.199  31.919  28.087  1.00 60.64 64  B 1 
ATOM 2230 N ND2 . ASN B 2 64  ? 0.894   33.729  27.562  1.00 59.87 64  B 1 
ATOM 2231 N N   . LYS B 2 65  ? -0.492  30.890  22.974  1.00 77.59 65  B 1 
ATOM 2232 C CA  . LYS B 2 65  ? -1.072  30.776  21.628  1.00 78.85 65  B 1 
ATOM 2233 C C   . LYS B 2 65  ? -1.754  29.431  21.426  1.00 80.46 65  B 1 
ATOM 2234 O O   . LYS B 2 65  ? -2.638  29.320  20.585  1.00 78.66 65  B 1 
ATOM 2235 C CB  . LYS B 2 65  ? -0.018  30.999  20.548  1.00 75.89 65  B 1 
ATOM 2236 C CG  . LYS B 2 65  ? 0.498   32.439  20.480  1.00 71.31 65  B 1 
ATOM 2237 C CD  . LYS B 2 65  ? 1.400   32.576  19.256  1.00 68.17 65  B 1 
ATOM 2238 C CE  . LYS B 2 65  ? 2.145   33.909  19.228  1.00 61.53 65  B 1 
ATOM 2239 N NZ  . LYS B 2 65  ? 3.267   33.850  18.264  1.00 56.25 65  B 1 
ATOM 2240 N N   . ARG B 2 66  ? -1.346  28.418  22.177  1.00 78.33 66  B 1 
ATOM 2241 C CA  . ARG B 2 66  ? -1.866  27.062  22.028  1.00 78.28 66  B 1 
ATOM 2242 C C   . ARG B 2 66  ? -3.245  26.902  22.649  1.00 80.90 66  B 1 
ATOM 2243 O O   . ARG B 2 66  ? -4.113  26.339  21.996  1.00 79.33 66  B 1 
ATOM 2244 C CB  . ARG B 2 66  ? -0.850  26.078  22.603  1.00 74.32 66  B 1 
ATOM 2245 C CG  . ARG B 2 66  ? -1.010  24.707  21.955  1.00 65.61 66  B 1 
ATOM 2246 C CD  . ARG B 2 66  ? 0.089   23.790  22.484  1.00 62.55 66  B 1 
ATOM 2247 N NE  . ARG B 2 66  ? 0.192   22.566  21.672  1.00 56.98 66  B 1 
ATOM 2248 C CZ  . ARG B 2 66  ? 1.166   21.680  21.768  1.00 52.26 66  B 1 
ATOM 2249 N NH1 . ARG B 2 66  ? 2.090   21.775  22.683  1.00 49.36 66  B 1 
ATOM 2250 N NH2 . ARG B 2 66  ? 1.242   20.683  20.934  1.00 46.57 66  B 1 
ATOM 2251 N N   . SER B 2 67  ? -3.462  27.433  23.845  1.00 80.52 67  B 1 
ATOM 2252 C CA  . SER B 2 67  ? -4.790  27.502  24.472  1.00 81.35 67  B 1 
ATOM 2253 C C   . SER B 2 67  ? -5.779  28.285  23.601  1.00 83.43 67  B 1 
ATOM 2254 O O   . SER B 2 67  ? -6.859  27.777  23.303  1.00 81.76 67  B 1 
ATOM 2255 C CB  . SER B 2 67  ? -4.684  28.086  25.886  1.00 78.05 67  B 1 
ATOM 2256 O OG  . SER B 2 67  ? -3.642  29.025  26.015  1.00 68.20 67  B 1 
ATOM 2257 N N   . LEU B 2 68  ? -5.375  29.436  23.070  1.00 83.30 68  B 1 
ATOM 2258 C CA  . LEU B 2 68  ? -6.168  30.201  22.092  1.00 84.50 68  B 1 
ATOM 2259 C C   . LEU B 2 68  ? -6.454  29.421  20.802  1.00 86.12 68  B 1 
ATOM 2260 O O   . LEU B 2 68  ? -7.536  29.542  20.235  1.00 85.10 68  B 1 
ATOM 2261 C CB  . LEU B 2 68  ? -5.428  31.514  21.773  1.00 83.09 68  B 1 
ATOM 2262 C CG  . LEU B 2 68  ? -6.013  32.717  22.527  1.00 73.14 68  B 1 
ATOM 2263 C CD1 . LEU B 2 68  ? -4.924  33.742  22.839  1.00 68.18 68  B 1 
ATOM 2264 C CD2 . LEU B 2 68  ? -7.092  33.398  21.684  1.00 68.21 68  B 1 
ATOM 2265 N N   . PHE B 2 69  ? -5.505  28.617  20.341  1.00 86.45 69  B 1 
ATOM 2266 C CA  . PHE B 2 69  ? -5.689  27.787  19.151  1.00 87.80 69  B 1 
ATOM 2267 C C   . PHE B 2 69  ? -6.779  26.731  19.356  1.00 89.10 69  B 1 
ATOM 2268 O O   . PHE B 2 69  ? -7.579  26.510  18.456  1.00 88.31 69  B 1 
ATOM 2269 C CB  . PHE B 2 69  ? -4.351  27.149  18.774  1.00 86.76 69  B 1 
ATOM 2270 C CG  . PHE B 2 69  ? -4.429  26.140  17.652  1.00 86.95 69  B 1 
ATOM 2271 C CD1 . PHE B 2 69  ? -4.433  24.759  17.939  1.00 84.04 69  B 1 
ATOM 2272 C CD2 . PHE B 2 69  ? -4.500  26.575  16.317  1.00 84.35 69  B 1 
ATOM 2273 C CE1 . PHE B 2 69  ? -4.495  23.826  16.894  1.00 83.81 69  B 1 
ATOM 2274 C CE2 . PHE B 2 69  ? -4.561  25.642  15.272  1.00 83.17 69  B 1 
ATOM 2275 C CZ  . PHE B 2 69  ? -4.556  24.266  15.560  1.00 85.48 69  B 1 
ATOM 2276 N N   . LEU B 2 70  ? -6.842  26.117  20.540  1.00 88.42 70  B 1 
ATOM 2277 C CA  . LEU B 2 70  ? -7.764  25.017  20.845  1.00 88.11 70  B 1 
ATOM 2278 C C   . LEU B 2 70  ? -9.232  25.445  20.916  1.00 89.70 70  B 1 
ATOM 2279 O O   . LEU B 2 70  ? -10.113 24.638  20.617  1.00 88.87 70  B 1 
ATOM 2280 C CB  . LEU B 2 70  ? -7.334  24.375  22.166  1.00 85.78 70  B 1 
ATOM 2281 C CG  . LEU B 2 70  ? -5.951  23.713  22.086  1.00 82.37 70  B 1 
ATOM 2282 C CD1 . LEU B 2 70  ? -5.469  23.386  23.493  1.00 78.88 70  B 1 
ATOM 2283 C CD2 . LEU B 2 70  ? -5.962  22.468  21.209  1.00 78.17 70  B 1 
ATOM 2284 N N   . THR B 2 71  ? -9.484  26.710  21.267  1.00 91.38 71  B 1 
ATOM 2285 C CA  . THR B 2 71  ? -10.843 27.280  21.330  1.00 91.65 71  B 1 
ATOM 2286 C C   . THR B 2 71  ? -11.395 27.688  19.963  1.00 92.58 71  B 1 
ATOM 2287 O O   . THR B 2 71  ? -12.586 27.977  19.844  1.00 90.94 71  B 1 
ATOM 2288 C CB  . THR B 2 71  ? -10.886 28.488  22.276  1.00 90.22 71  B 1 
ATOM 2289 O OG1 . THR B 2 71  ? -10.001 29.496  21.841  1.00 81.75 71  B 1 
ATOM 2290 C CG2 . THR B 2 71  ? -10.493 28.118  23.705  1.00 79.54 71  B 1 
ATOM 2291 N N   . ARG B 2 72  ? -10.562 27.721  18.920  1.00 93.10 72  B 1 
ATOM 2292 C CA  . ARG B 2 72  ? -10.997 28.049  17.557  1.00 93.20 72  B 1 
ATOM 2293 C C   . ARG B 2 72  ? -11.888 26.950  16.988  1.00 94.56 72  B 1 
ATOM 2294 O O   . ARG B 2 72  ? -11.715 25.776  17.304  1.00 93.97 72  B 1 
ATOM 2295 C CB  . ARG B 2 72  ? -9.785  28.292  16.649  1.00 91.38 72  B 1 
ATOM 2296 C CG  . ARG B 2 72  ? -9.010  29.564  17.023  1.00 85.05 72  B 1 
ATOM 2297 C CD  . ARG B 2 72  ? -7.714  29.698  16.217  1.00 81.69 72  B 1 
ATOM 2298 N NE  . ARG B 2 72  ? -7.970  29.782  14.768  1.00 74.59 72  B 1 
ATOM 2299 C CZ  . ARG B 2 72  ? -7.065  29.905  13.808  1.00 69.85 72  B 1 
ATOM 2300 N NH1 . ARG B 2 72  ? -5.795  30.008  14.069  1.00 65.14 72  B 1 
ATOM 2301 N NH2 . ARG B 2 72  ? -7.430  29.925  12.564  1.00 60.80 72  B 1 
ATOM 2302 N N   . SER B 2 73  ? -12.797 27.328  16.093  1.00 95.33 73  B 1 
ATOM 2303 C CA  . SER B 2 73  ? -13.611 26.367  15.350  1.00 95.91 73  B 1 
ATOM 2304 C C   . SER B 2 73  ? -12.790 25.651  14.273  1.00 96.10 73  B 1 
ATOM 2305 O O   . SER B 2 73  ? -11.837 26.206  13.718  1.00 94.65 73  B 1 
ATOM 2306 C CB  . SER B 2 73  ? -14.839 27.048  14.743  1.00 94.66 73  B 1 
ATOM 2307 O OG  . SER B 2 73  ? -14.453 28.025  13.796  1.00 86.04 73  B 1 
ATOM 2308 N N   . VAL B 2 74  ? -13.195 24.425  13.932  1.00 95.92 74  B 1 
ATOM 2309 C CA  . VAL B 2 74  ? -12.562 23.644  12.857  1.00 95.97 74  B 1 
ATOM 2310 C C   . VAL B 2 74  ? -12.638 24.333  11.492  1.00 95.54 74  B 1 
ATOM 2311 O O   . VAL B 2 74  ? -11.708 24.195  10.702  1.00 93.76 74  B 1 
ATOM 2312 C CB  . VAL B 2 74  ? -13.136 22.220  12.757  1.00 94.94 74  B 1 
ATOM 2313 C CG1 . VAL B 2 74  ? -12.817 21.410  14.016  1.00 90.11 74  B 1 
ATOM 2314 C CG2 . VAL B 2 74  ? -14.642 22.167  12.495  1.00 90.13 74  B 1 
ATOM 2315 N N   . ASP B 2 75  ? -13.672 25.134  11.239  1.00 96.35 75  B 1 
ATOM 2316 C CA  . ASP B 2 75  ? -13.817 25.936  10.010  1.00 95.49 75  B 1 
ATOM 2317 C C   . ASP B 2 75  ? -12.623 26.879  9.774   1.00 95.18 75  B 1 
ATOM 2318 O O   . ASP B 2 75  ? -12.274 27.188  8.636   1.00 92.31 75  B 1 
ATOM 2319 C CB  . ASP B 2 75  ? -15.125 26.740  10.097  1.00 93.22 75  B 1 
ATOM 2320 C CG  . ASP B 2 75  ? -15.396 27.596  8.850   1.00 87.29 75  B 1 
ATOM 2321 O OD1 . ASP B 2 75  ? -15.370 27.048  7.726   1.00 76.49 75  B 1 
ATOM 2322 O OD2 . ASP B 2 75  ? -15.623 28.813  9.014   1.00 77.54 75  B 1 
ATOM 2323 N N   . SER B 2 76  ? -11.943 27.284  10.851  1.00 94.40 76  B 1 
ATOM 2324 C CA  . SER B 2 76  ? -10.796 28.189  10.761  1.00 93.21 76  B 1 
ATOM 2325 C C   . SER B 2 76  ? -9.532  27.571  10.153  1.00 93.00 76  B 1 
ATOM 2326 O O   . SER B 2 76  ? -8.632  28.318  9.772   1.00 90.18 76  B 1 
ATOM 2327 C CB  . SER B 2 76  ? -10.495 28.774  12.145  1.00 91.56 76  B 1 
ATOM 2328 O OG  . SER B 2 76  ? -9.852  27.853  13.002  1.00 85.71 76  B 1 
ATOM 2329 N N   . ILE B 2 77  ? -9.435  26.239  10.094  1.00 93.76 77  B 1 
ATOM 2330 C CA  . ILE B 2 77  ? -8.249  25.533  9.567   1.00 93.01 77  B 1 
ATOM 2331 C C   . ILE B 2 77  ? -8.576  24.363  8.634   1.00 93.42 77  B 1 
ATOM 2332 O O   . ILE B 2 77  ? -7.652  23.760  8.081   1.00 91.62 77  B 1 
ATOM 2333 C CB  . ILE B 2 77  ? -7.313  25.050  10.698  1.00 90.66 77  B 1 
ATOM 2334 C CG1 . ILE B 2 77  ? -7.934  23.920  11.543  1.00 80.56 77  B 1 
ATOM 2335 C CG2 . ILE B 2 77  ? -6.864  26.217  11.596  1.00 77.34 77  B 1 
ATOM 2336 C CD1 . ILE B 2 77  ? -6.856  23.059  12.213  1.00 74.80 77  B 1 
ATOM 2337 N N   . MET B 2 78  ? -9.846  24.008  8.469   1.00 94.68 78  B 1 
ATOM 2338 C CA  . MET B 2 78  ? -10.230 22.871  7.641   1.00 95.12 78  B 1 
ATOM 2339 C C   . MET B 2 78  ? -9.854  23.107  6.175   1.00 94.57 78  B 1 
ATOM 2340 O O   . MET B 2 78  ? -9.966  24.212  5.643   1.00 93.07 78  B 1 
ATOM 2341 C CB  . MET B 2 78  ? -11.715 22.524  7.822   1.00 94.57 78  B 1 
ATOM 2342 C CG  . MET B 2 78  ? -12.685 23.504  7.154   1.00 94.29 78  B 1 
ATOM 2343 S SD  . MET B 2 78  ? -14.431 23.137  7.492   1.00 93.83 78  B 1 
ATOM 2344 C CE  . MET B 2 78  ? -15.222 24.335  6.406   1.00 89.17 78  B 1 
ATOM 2345 N N   . LYS B 2 79  ? -9.440  22.044  5.496   1.00 94.32 79  B 1 
ATOM 2346 C CA  . LYS B 2 79  ? -9.326  22.056  4.037   1.00 93.36 79  B 1 
ATOM 2347 C C   . LYS B 2 79  ? -10.729 22.031  3.443   1.00 94.46 79  B 1 
ATOM 2348 O O   . LYS B 2 79  ? -11.508 21.147  3.786   1.00 93.69 79  B 1 
ATOM 2349 C CB  . LYS B 2 79  ? -8.492  20.869  3.556   1.00 90.81 79  B 1 
ATOM 2350 C CG  . LYS B 2 79  ? -6.995  21.117  3.803   1.00 78.42 79  B 1 
ATOM 2351 C CD  . LYS B 2 79  ? -6.176  19.880  3.425   1.00 70.73 79  B 1 
ATOM 2352 C CE  . LYS B 2 79  ? -4.696  20.231  3.500   1.00 61.07 79  B 1 
ATOM 2353 N NZ  . LYS B 2 79  ? -3.854  19.028  3.648   1.00 54.58 79  B 1 
ATOM 2354 N N   . LYS B 2 80  ? -11.019 22.974  2.562   1.00 94.12 80  B 1 
ATOM 2355 C CA  . LYS B 2 80  ? -12.344 23.117  1.931   1.00 93.54 80  B 1 
ATOM 2356 C C   . LYS B 2 80  ? -12.453 22.339  0.623   1.00 91.63 80  B 1 
ATOM 2357 O O   . LYS B 2 80  ? -13.476 21.729  0.361   1.00 84.95 80  B 1 
ATOM 2358 C CB  . LYS B 2 80  ? -12.681 24.606  1.746   1.00 92.42 80  B 1 
ATOM 2359 C CG  . LYS B 2 80  ? -12.769 25.324  3.102   1.00 88.65 80  B 1 
ATOM 2360 C CD  . LYS B 2 80  ? -13.276 26.767  2.997   1.00 84.99 80  B 1 
ATOM 2361 C CE  . LYS B 2 80  ? -13.327 27.327  4.424   1.00 74.99 80  B 1 
ATOM 2362 N NZ  . LYS B 2 80  ? -14.011 28.632  4.540   1.00 65.70 80  B 1 
ATOM 2363 N N   . ASP B 2 81  ? -11.371 22.299  -0.143  1.00 91.57 81  B 1 
ATOM 2364 C CA  . ASP B 2 81  ? -11.294 21.525  -1.380  1.00 90.47 81  B 1 
ATOM 2365 C C   . ASP B 2 81  ? -10.956 20.069  -1.045  1.00 91.54 81  B 1 
ATOM 2366 O O   . ASP B 2 81  ? -9.795  19.652  -1.018  1.00 88.28 81  B 1 
ATOM 2367 C CB  . ASP B 2 81  ? -10.288 22.172  -2.342  1.00 86.63 81  B 1 
ATOM 2368 C CG  . ASP B 2 81  ? -10.690 23.596  -2.724  1.00 74.91 81  B 1 
ATOM 2369 O OD1 . ASP B 2 81  ? -11.910 23.847  -2.852  1.00 65.26 81  B 1 
ATOM 2370 O OD2 . ASP B 2 81  ? -9.773  24.433  -2.845  1.00 66.57 81  B 1 
ATOM 2371 N N   . VAL B 2 82  ? -11.990 19.296  -0.721  1.00 92.96 82  B 1 
ATOM 2372 C CA  . VAL B 2 82  ? -11.849 17.896  -0.322  1.00 94.35 82  B 1 
ATOM 2373 C C   . VAL B 2 82  ? -12.076 17.000  -1.527  1.00 94.54 82  B 1 
ATOM 2374 O O   . VAL B 2 82  ? -13.180 16.940  -2.068  1.00 93.01 82  B 1 
ATOM 2375 C CB  . VAL B 2 82  ? -12.795 17.533  0.835   1.00 94.20 82  B 1 
ATOM 2376 C CG1 . VAL B 2 82  ? -12.505 16.114  1.333   1.00 91.78 82  B 1 
ATOM 2377 C CG2 . VAL B 2 82  ? -12.622 18.482  2.024   1.00 91.70 82  B 1 
ATOM 2378 N N   . VAL B 2 83  ? -11.038 16.262  -1.909  1.00 94.72 83  B 1 
ATOM 2379 C CA  . VAL B 2 83  ? -11.178 15.205  -2.914  1.00 94.41 83  B 1 
ATOM 2380 C C   . VAL B 2 83  ? -11.979 14.062  -2.296  1.00 95.22 83  B 1 
ATOM 2381 O O   . VAL B 2 83  ? -11.617 13.543  -1.237  1.00 94.80 83  B 1 
ATOM 2382 C CB  . VAL B 2 83  ? -9.814  14.724  -3.437  1.00 92.73 83  B 1 
ATOM 2383 C CG1 . VAL B 2 83  ? -9.989  13.723  -4.580  1.00 87.56 83  B 1 
ATOM 2384 C CG2 . VAL B 2 83  ? -8.976  15.898  -3.974  1.00 87.51 83  B 1 
ATOM 2385 N N   . CYS B 2 84  ? -13.063 13.685  -2.951  1.00 95.50 84  B 1 
ATOM 2386 C CA  . CYS B 2 84  ? -13.955 12.604  -2.545  1.00 95.74 84  B 1 
ATOM 2387 C C   . CYS B 2 84  ? -13.950 11.481  -3.583  1.00 95.47 84  B 1 
ATOM 2388 O O   . CYS B 2 84  ? -13.651 11.712  -4.754  1.00 94.43 84  B 1 
ATOM 2389 C CB  . CYS B 2 84  ? -15.370 13.158  -2.321  1.00 95.54 84  B 1 
ATOM 2390 S SG  . CYS B 2 84  ? -15.375 14.371  -0.959  1.00 93.45 84  B 1 
ATOM 2391 N N   . ALA B 2 85  ? -14.300 10.281  -3.144  1.00 95.68 85  B 1 
ATOM 2392 C CA  . ALA B 2 85  ? -14.533 9.135   -4.010  1.00 95.82 85  B 1 
ATOM 2393 C C   . ALA B 2 85  ? -16.037 8.874   -4.163  1.00 96.64 85  B 1 
ATOM 2394 O O   . ALA B 2 85  ? -16.821 9.120   -3.244  1.00 96.46 85  B 1 
ATOM 2395 C CB  . ALA B 2 85  ? -13.805 7.920   -3.427  1.00 94.72 85  B 1 
ATOM 2396 N N   . HIS B 2 86  ? -16.422 8.315   -5.306  1.00 95.59 86  B 1 
ATOM 2397 C CA  . HIS B 2 86  ? -17.753 7.746   -5.496  1.00 94.75 86  B 1 
ATOM 2398 C C   . HIS B 2 86  ? -17.755 6.268   -5.054  1.00 94.40 86  B 1 
ATOM 2399 O O   . HIS B 2 86  ? -16.747 5.581   -5.239  1.00 93.97 86  B 1 
ATOM 2400 C CB  . HIS B 2 86  ? -18.162 7.926   -6.966  1.00 93.74 86  B 1 
ATOM 2401 C CG  . HIS B 2 86  ? -19.615 7.633   -7.205  1.00 90.38 86  B 1 
ATOM 2402 N ND1 . HIS B 2 86  ? -20.144 6.452   -7.674  1.00 80.92 86  B 1 
ATOM 2403 C CD2 . HIS B 2 86  ? -20.679 8.472   -6.971  1.00 80.70 86  B 1 
ATOM 2404 C CE1 . HIS B 2 86  ? -21.486 6.575   -7.722  1.00 81.30 86  B 1 
ATOM 2405 N NE2 . HIS B 2 86  ? -21.850 7.792   -7.303  1.00 82.57 86  B 1 
ATOM 2406 N N   . PRO B 2 87  ? -18.841 5.731   -4.478  1.00 94.37 87  B 1 
ATOM 2407 C CA  . PRO B 2 87  ? -18.873 4.332   -4.030  1.00 93.56 87  B 1 
ATOM 2408 C C   . PRO B 2 87  ? -18.640 3.305   -5.146  1.00 92.43 87  B 1 
ATOM 2409 O O   . PRO B 2 87  ? -18.189 2.198   -4.858  1.00 90.40 87  B 1 
ATOM 2410 C CB  . PRO B 2 87  ? -20.252 4.154   -3.386  1.00 93.05 87  B 1 
ATOM 2411 C CG  . PRO B 2 87  ? -21.100 5.268   -3.998  1.00 91.97 87  B 1 
ATOM 2412 C CD  . PRO B 2 87  ? -20.095 6.397   -4.164  1.00 94.09 87  B 1 
ATOM 2413 N N   . LEU B 2 88  ? -18.914 3.668   -6.391  1.00 91.09 88  B 1 
ATOM 2414 C CA  . LEU B 2 88  ? -18.727 2.822   -7.577  1.00 88.76 88  B 1 
ATOM 2415 C C   . LEU B 2 88  ? -17.367 3.020   -8.267  1.00 87.91 88  B 1 
ATOM 2416 O O   . LEU B 2 88  ? -17.108 2.347   -9.261  1.00 85.95 88  B 1 
ATOM 2417 C CB  . LEU B 2 88  ? -19.881 3.055   -8.571  1.00 87.07 88  B 1 
ATOM 2418 C CG  . LEU B 2 88  ? -21.296 2.799   -8.019  1.00 82.97 88  B 1 
ATOM 2419 C CD1 . LEU B 2 88  ? -22.322 3.081   -9.112  1.00 78.12 88  B 1 
ATOM 2420 C CD2 . LEU B 2 88  ? -21.486 1.366   -7.534  1.00 77.57 88  B 1 
ATOM 2421 N N   . ASP B 2 89  ? -16.512 3.920   -7.777  1.00 89.33 89  B 1 
ATOM 2422 C CA  . ASP B 2 89  ? -15.171 4.092   -8.334  1.00 88.81 89  B 1 
ATOM 2423 C C   . ASP B 2 89  ? -14.341 2.823   -8.123  1.00 88.34 89  B 1 
ATOM 2424 O O   . ASP B 2 89  ? -14.455 2.147   -7.094  1.00 87.55 89  B 1 
ATOM 2425 C CB  . ASP B 2 89  ? -14.438 5.290   -7.707  1.00 88.90 89  B 1 
ATOM 2426 C CG  . ASP B 2 89  ? -15.041 6.660   -8.032  1.00 88.36 89  B 1 
ATOM 2427 O OD1 . ASP B 2 89  ? -15.725 6.791   -9.065  1.00 85.27 89  B 1 
ATOM 2428 O OD2 . ASP B 2 89  ? -14.800 7.591   -7.227  1.00 85.06 89  B 1 
ATOM 2429 N N   . PHE B 2 90  ? -13.458 2.516   -9.068  1.00 84.77 90  B 1 
ATOM 2430 C CA  . PHE B 2 90  ? -12.525 1.416   -8.903  1.00 84.00 90  B 1 
ATOM 2431 C C   . PHE B 2 90  ? -11.480 1.731   -7.839  1.00 84.55 90  B 1 
ATOM 2432 O O   . PHE B 2 90  ? -10.819 2.763   -7.857  1.00 84.04 90  B 1 
ATOM 2433 C CB  . PHE B 2 90  ? -11.865 1.064   -10.232 1.00 81.67 90  B 1 
ATOM 2434 C CG  . PHE B 2 90  ? -12.818 0.437   -11.216 1.00 78.17 90  B 1 
ATOM 2435 C CD1 . PHE B 2 90  ? -13.386 -0.817  -10.928 1.00 72.81 90  B 1 
ATOM 2436 C CD2 . PHE B 2 90  ? -13.145 1.101   -12.412 1.00 71.71 90  B 1 
ATOM 2437 C CE1 . PHE B 2 90  ? -14.282 -1.404  -11.832 1.00 69.17 90  B 1 
ATOM 2438 C CE2 . PHE B 2 90  ? -14.035 0.516   -13.320 1.00 68.37 90  B 1 
ATOM 2439 C CZ  . PHE B 2 90  ? -14.607 -0.739  -13.027 1.00 70.27 90  B 1 
ATOM 2440 N N   . VAL B 2 91  ? -11.281 0.777   -6.929  1.00 85.55 91  B 1 
ATOM 2441 C CA  . VAL B 2 91  ? -10.252 0.865   -5.883  1.00 85.46 91  B 1 
ATOM 2442 C C   . VAL B 2 91  ? -8.860  1.033   -6.484  1.00 84.86 91  B 1 
ATOM 2443 O O   . VAL B 2 91  ? -8.039  1.769   -5.943  1.00 83.44 91  B 1 
ATOM 2444 C CB  . VAL B 2 91  ? -10.303 -0.392  -5.006  1.00 84.85 91  B 1 
ATOM 2445 C CG1 . VAL B 2 91  ? -9.148  -0.460  -4.006  1.00 80.70 91  B 1 
ATOM 2446 C CG2 . VAL B 2 91  ? -11.616 -0.436  -4.218  1.00 81.37 91  B 1 
ATOM 2447 N N   . GLU B 2 92  ? -8.614  0.381   -7.593  1.00 81.92 92  B 1 
ATOM 2448 C CA  . GLU B 2 92  ? -7.369  0.434   -8.353  1.00 78.90 92  B 1 
ATOM 2449 C C   . GLU B 2 92  ? -7.047  1.863   -8.815  1.00 79.00 92  B 1 
ATOM 2450 O O   . GLU B 2 92  ? -5.934  2.349   -8.608  1.00 77.98 92  B 1 
ATOM 2451 C CB  . GLU B 2 92  ? -7.488  -0.516  -9.556  1.00 76.77 92  B 1 
ATOM 2452 C CG  . GLU B 2 92  ? -7.639  -2.006  -9.195  1.00 71.71 92  B 1 
ATOM 2453 C CD  . GLU B 2 92  ? -9.070  -2.506  -8.912  1.00 68.22 92  B 1 
ATOM 2454 O OE1 . GLU B 2 92  ? -9.262  -3.741  -8.950  1.00 62.88 92  B 1 
ATOM 2455 O OE2 . GLU B 2 92  ? -9.977  -1.701  -8.630  1.00 64.55 92  B 1 
ATOM 2456 N N   . GLU B 2 93  ? -8.033  2.567   -9.356  1.00 81.97 93  B 1 
ATOM 2457 C CA  . GLU B 2 93  ? -7.880  3.938   -9.850  1.00 81.91 93  B 1 
ATOM 2458 C C   . GLU B 2 93  ? -7.838  4.950   -8.703  1.00 83.57 93  B 1 
ATOM 2459 O O   . GLU B 2 93  ? -6.968  5.824   -8.656  1.00 83.08 93  B 1 
ATOM 2460 C CB  . GLU B 2 93  ? -8.997  4.254   -10.853 1.00 79.12 93  B 1 
ATOM 2461 C CG  . GLU B 2 93  ? -8.877  3.334   -12.072 1.00 72.66 93  B 1 
ATOM 2462 C CD  . GLU B 2 93  ? -9.841  3.614   -13.224 1.00 68.87 93  B 1 
ATOM 2463 O OE1 . GLU B 2 93  ? -9.569  3.026   -14.302 1.00 62.19 93  B 1 
ATOM 2464 O OE2 . GLU B 2 93  ? -10.801 4.397   -13.048 1.00 62.07 93  B 1 
ATOM 2465 N N   . ILE B 2 94  ? -8.702  4.781   -7.706  1.00 87.21 94  B 1 
ATOM 2466 C CA  . ILE B 2 94  ? -8.710  5.615   -6.501  1.00 88.01 94  B 1 
ATOM 2467 C C   . ILE B 2 94  ? -7.401  5.494   -5.709  1.00 87.92 94  B 1 
ATOM 2468 O O   . ILE B 2 94  ? -6.968  6.457   -5.072  1.00 86.96 94  B 1 
ATOM 2469 C CB  . ILE B 2 94  ? -9.954  5.267   -5.659  1.00 87.83 94  B 1 
ATOM 2470 C CG1 . ILE B 2 94  ? -11.244 5.771   -6.345  1.00 80.04 94  B 1 
ATOM 2471 C CG2 . ILE B 2 94  ? -9.879  5.799   -4.230  1.00 79.77 94  B 1 
ATOM 2472 C CD1 . ILE B 2 94  ? -11.360 7.293   -6.514  1.00 72.87 94  B 1 
ATOM 2473 N N   . SER B 2 95  ? -6.727  4.357   -5.774  1.00 87.56 95  B 1 
ATOM 2474 C CA  . SER B 2 95  ? -5.418  4.190   -5.140  1.00 86.26 95  B 1 
ATOM 2475 C C   . SER B 2 95  ? -4.366  5.156   -5.697  1.00 86.44 95  B 1 
ATOM 2476 O O   . SER B 2 95  ? -3.539  5.651   -4.929  1.00 85.20 95  B 1 
ATOM 2477 C CB  . SER B 2 95  ? -4.938  2.747   -5.276  1.00 84.35 95  B 1 
ATOM 2478 O OG  . SER B 2 95  ? -5.810  1.893   -4.571  1.00 74.39 95  B 1 
ATOM 2479 N N   . ALA B 2 96  ? -4.427  5.480   -6.986  1.00 85.64 96  B 1 
ATOM 2480 C CA  . ALA B 2 96  ? -3.545  6.475   -7.595  1.00 84.03 96  B 1 
ATOM 2481 C C   . ALA B 2 96  ? -3.800  7.878   -7.022  1.00 84.65 96  B 1 
ATOM 2482 O O   . ALA B 2 96  ? -2.850  8.568   -6.648  1.00 83.39 96  B 1 
ATOM 2483 C CB  . ALA B 2 96  ? -3.700  6.428   -9.121  1.00 81.29 96  B 1 
ATOM 2484 N N   . VAL B 2 97  ? -5.062  8.245   -6.806  1.00 87.34 97  B 1 
ATOM 2485 C CA  . VAL B 2 97  ? -5.459  9.541   -6.225  1.00 87.82 97  B 1 
ATOM 2486 C C   . VAL B 2 97  ? -4.800  9.784   -4.862  1.00 87.68 97  B 1 
ATOM 2487 O O   . VAL B 2 97  ? -4.339  10.889  -4.580  1.00 86.51 97  B 1 
ATOM 2488 C CB  . VAL B 2 97  ? -6.994  9.632   -6.100  1.00 87.97 97  B 1 
ATOM 2489 C CG1 . VAL B 2 97  ? -7.449  10.966  -5.512  1.00 84.82 97  B 1 
ATOM 2490 C CG2 . VAL B 2 97  ? -7.682  9.469   -7.460  1.00 85.24 97  B 1 
ATOM 2491 N N   . PHE B 2 98  ? -4.682  8.753   -4.018  1.00 86.50 98  B 1 
ATOM 2492 C CA  . PHE B 2 98  ? -3.982  8.876   -2.729  1.00 86.31 98  B 1 
ATOM 2493 C C   . PHE B 2 98  ? -2.506  9.249   -2.890  1.00 83.98 98  B 1 
ATOM 2494 O O   . PHE B 2 98  ? -1.959  9.968   -2.054  1.00 80.43 98  B 1 
ATOM 2495 C CB  . PHE B 2 98  ? -4.041  7.551   -1.960  1.00 87.74 98  B 1 
ATOM 2496 C CG  . PHE B 2 98  ? -5.317  7.310   -1.193  1.00 89.72 98  B 1 
ATOM 2497 C CD1 . PHE B 2 98  ? -5.334  7.456   0.203   1.00 86.73 98  B 1 
ATOM 2498 C CD2 . PHE B 2 98  ? -6.481  6.906   -1.858  1.00 86.78 98  B 1 
ATOM 2499 C CE1 . PHE B 2 98  ? -6.504  7.186   0.925   1.00 85.65 98  B 1 
ATOM 2500 C CE2 . PHE B 2 98  ? -7.653  6.641   -1.142  1.00 86.28 98  B 1 
ATOM 2501 C CZ  . PHE B 2 98  ? -7.666  6.777   0.252   1.00 89.27 98  B 1 
ATOM 2502 N N   . TYR B 2 99  ? -1.854  8.705   -3.913  1.00 82.30 99  B 1 
ATOM 2503 C CA  . TYR B 2 99  ? -0.445  8.952   -4.180  1.00 78.58 99  B 1 
ATOM 2504 C C   . TYR B 2 99  ? -0.233  10.327  -4.815  1.00 78.10 99  B 1 
ATOM 2505 O O   . TYR B 2 99  ? 0.609   11.092  -4.347  1.00 75.50 99  B 1 
ATOM 2506 C CB  . TYR B 2 99  ? 0.108   7.813   -5.048  1.00 75.31 99  B 1 
ATOM 2507 C CG  . TYR B 2 99  ? 1.549   8.026   -5.448  1.00 71.56 99  B 1 
ATOM 2508 C CD1 . TYR B 2 99  ? 1.870   8.456   -6.750  1.00 65.43 99  B 1 
ATOM 2509 C CD2 . TYR B 2 99  ? 2.577   7.855   -4.500  1.00 64.83 99  B 1 
ATOM 2510 C CE1 . TYR B 2 99  ? 3.204   8.711   -7.103  1.00 60.32 99  B 1 
ATOM 2511 C CE2 . TYR B 2 99  ? 3.917   8.113   -4.843  1.00 59.65 99  B 1 
ATOM 2512 C CZ  . TYR B 2 99  ? 4.224   8.543   -6.148  1.00 58.22 99  B 1 
ATOM 2513 O OH  . TYR B 2 99  ? 5.526   8.806   -6.483  1.00 54.78 99  B 1 
ATOM 2514 N N   . GLU B 2 100 ? -1.016  10.655  -5.824  1.00 80.68 100 B 1 
ATOM 2515 C CA  . GLU B 2 100 ? -0.923  11.902  -6.585  1.00 79.29 100 B 1 
ATOM 2516 C C   . GLU B 2 100 ? -1.219  13.134  -5.725  1.00 79.06 100 B 1 
ATOM 2517 O O   . GLU B 2 100 ? -0.473  14.105  -5.750  1.00 77.00 100 B 1 
ATOM 2518 C CB  . GLU B 2 100 ? -1.902  11.843  -7.760  1.00 77.50 100 B 1 
ATOM 2519 C CG  . GLU B 2 100 ? -1.479  10.818  -8.817  1.00 70.74 100 B 1 
ATOM 2520 C CD  . GLU B 2 100 ? -2.504  10.660  -9.949  1.00 67.29 100 B 1 
ATOM 2521 O OE1 . GLU B 2 100 ? -2.191  9.891   -10.884 1.00 60.39 100 B 1 
ATOM 2522 O OE2 . GLU B 2 100 ? -3.581  11.294  -9.870  1.00 61.30 100 B 1 
ATOM 2523 N N   . HIS B 2 101 ? -2.263  13.077  -4.900  1.00 82.09 101 B 1 
ATOM 2524 C CA  . HIS B 2 101 ? -2.661  14.196  -4.042  1.00 80.68 101 B 1 
ATOM 2525 C C   . HIS B 2 101 ? -1.963  14.195  -2.677  1.00 79.07 101 B 1 
ATOM 2526 O O   . HIS B 2 101 ? -2.173  15.096  -1.866  1.00 75.27 101 B 1 
ATOM 2527 C CB  . HIS B 2 101 ? -4.189  14.219  -3.909  1.00 81.08 101 B 1 
ATOM 2528 C CG  . HIS B 2 101 ? -4.897  14.427  -5.219  1.00 79.04 101 B 1 
ATOM 2529 N ND1 . HIS B 2 101 ? -5.089  13.487  -6.206  1.00 68.89 101 B 1 
ATOM 2530 C CD2 . HIS B 2 101 ? -5.443  15.601  -5.684  1.00 69.43 101 B 1 
ATOM 2531 C CE1 . HIS B 2 101 ? -5.727  14.072  -7.227  1.00 69.64 101 B 1 
ATOM 2532 N NE2 . HIS B 2 101 ? -5.967  15.357  -6.942  1.00 70.43 101 B 1 
ATOM 2533 N N   . GLY B 2 102 ? -1.142  13.188  -2.373  1.00 80.08 102 B 1 
ATOM 2534 C CA  . GLY B 2 102 ? -0.439  13.083  -1.092  1.00 78.22 102 B 1 
ATOM 2535 C C   . GLY B 2 102 ? -1.368  12.939  0.124   1.00 79.64 102 B 1 
ATOM 2536 O O   . GLY B 2 102 ? -0.966  13.227  1.257   1.00 77.23 102 B 1 
ATOM 2537 N N   . ILE B 2 103 ? -2.599  12.477  -0.088  1.00 83.01 103 B 1 
ATOM 2538 C CA  . ILE B 2 103 ? -3.620  12.323  0.951   1.00 83.96 103 B 1 
ATOM 2539 C C   . ILE B 2 103 ? -3.566  10.938  1.614   1.00 83.96 103 B 1 
ATOM 2540 O O   . ILE B 2 103 ? -2.921  10.002  1.138   1.00 81.38 103 B 1 
ATOM 2541 C CB  . ILE B 2 103 ? -5.022  12.703  0.409   1.00 82.60 103 B 1 
ATOM 2542 C CG1 . ILE B 2 103 ? -5.416  11.831  -0.799  1.00 76.98 103 B 1 
ATOM 2543 C CG2 . ILE B 2 103 ? -5.060  14.207  0.081   1.00 72.66 103 B 1 
ATOM 2544 C CD1 . ILE B 2 103 ? -6.807  12.134  -1.356  1.00 71.09 103 B 1 
ATOM 2545 N N   . GLY B 2 104 ? -4.222  10.811  2.753   1.00 85.50 104 B 1 
ATOM 2546 C CA  . GLY B 2 104 ? -4.294  9.562   3.519   1.00 85.46 104 B 1 
ATOM 2547 C C   . GLY B 2 104 ? -5.704  9.004   3.685   1.00 88.06 104 B 1 
ATOM 2548 O O   . GLY B 2 104 ? -5.866  7.936   4.278   1.00 86.70 104 B 1 
ATOM 2549 N N   . CYS B 2 105 ? -6.694  9.740   3.200   1.00 91.09 105 B 1 
ATOM 2550 C CA  . CYS B 2 105 ? -8.109  9.440   3.344   1.00 92.37 105 B 1 
ATOM 2551 C C   . CYS B 2 105 ? -8.898  10.092  2.205   1.00 93.85 105 B 1 
ATOM 2552 O O   . CYS B 2 105 ? -8.606  11.225  1.835   1.00 93.41 105 B 1 
ATOM 2553 C CB  . CYS B 2 105 ? -8.531  9.977   4.719   1.00 89.94 105 B 1 
ATOM 2554 S SG  . CYS B 2 105 ? -10.311 10.228  4.846   1.00 81.87 105 B 1 
ATOM 2555 N N   . LEU B 2 106 ? -9.909  9.389   1.719   1.00 95.51 106 B 1 
ATOM 2556 C CA  . LEU B 2 106 ? -10.939 9.911   0.828   1.00 96.07 106 B 1 
ATOM 2557 C C   . LEU B 2 106 ? -12.311 9.694   1.472   1.00 96.89 106 B 1 
ATOM 2558 O O   . LEU B 2 106 ? -12.666 8.546   1.750   1.00 96.31 106 B 1 
ATOM 2559 C CB  . LEU B 2 106 ? -10.868 9.203   -0.533  1.00 94.51 106 B 1 
ATOM 2560 C CG  . LEU B 2 106 ? -9.702  9.649   -1.424  1.00 90.44 106 B 1 
ATOM 2561 C CD1 . LEU B 2 106 ? -9.586  8.732   -2.637  1.00 86.63 106 B 1 
ATOM 2562 C CD2 . LEU B 2 106 ? -9.891  11.075  -1.929  1.00 86.01 106 B 1 
ATOM 2563 N N   . PRO B 2 107 ? -13.089 10.755  1.715   1.00 97.50 107 B 1 
ATOM 2564 C CA  . PRO B 2 107 ? -14.508 10.594  1.997   1.00 97.67 107 B 1 
ATOM 2565 C C   . PRO B 2 107 ? -15.198 9.955   0.790   1.00 97.86 107 B 1 
ATOM 2566 O O   . PRO B 2 107 ? -14.902 10.309  -0.352  1.00 97.44 107 B 1 
ATOM 2567 C CB  . PRO B 2 107 ? -15.056 11.996  2.271   1.00 97.16 107 B 1 
ATOM 2568 C CG  . PRO B 2 107 ? -13.816 12.862  2.463   1.00 95.40 107 B 1 
ATOM 2569 C CD  . PRO B 2 107 ? -12.742 12.152  1.650   1.00 97.02 107 B 1 
ATOM 2570 N N   . VAL B 2 108 ? -16.115 9.047   1.049   1.00 98.01 108 B 1 
ATOM 2571 C CA  . VAL B 2 108 ? -16.959 8.453   0.009   1.00 98.08 108 B 1 
ATOM 2572 C C   . VAL B 2 108 ? -18.307 9.154   0.036   1.00 98.20 108 B 1 
ATOM 2573 O O   . VAL B 2 108 ? -18.994 9.153   1.059   1.00 97.87 108 B 1 
ATOM 2574 C CB  . VAL B 2 108 ? -17.099 6.933   0.167   1.00 97.69 108 B 1 
ATOM 2575 C CG1 . VAL B 2 108 ? -17.839 6.344   -1.033  1.00 96.22 108 B 1 
ATOM 2576 C CG2 . VAL B 2 108 ? -15.730 6.248   0.275   1.00 95.94 108 B 1 
ATOM 2577 N N   . VAL B 2 109 ? -18.656 9.765   -1.078  1.00 97.83 109 B 1 
ATOM 2578 C CA  . VAL B 2 109 ? -19.839 10.618  -1.206  1.00 97.65 109 B 1 
ATOM 2579 C C   . VAL B 2 109 ? -20.742 10.069  -2.301  1.00 97.16 109 B 1 
ATOM 2580 O O   . VAL B 2 109 ? -20.307 9.817   -3.419  1.00 95.69 109 B 1 
ATOM 2581 C CB  . VAL B 2 109 ? -19.431 12.078  -1.473  1.00 97.02 109 B 1 
ATOM 2582 C CG1 . VAL B 2 109 ? -20.654 12.985  -1.636  1.00 93.46 109 B 1 
ATOM 2583 C CG2 . VAL B 2 109 ? -18.604 12.636  -0.305  1.00 93.84 109 B 1 
ATOM 2584 N N   . HIS B 2 110 ? -22.020 9.914   -1.974  1.00 96.92 110 B 1 
ATOM 2585 C CA  . HIS B 2 110 ? -23.059 9.502   -2.909  1.00 96.17 110 B 1 
ATOM 2586 C C   . HIS B 2 110 ? -24.245 10.454  -2.802  1.00 95.76 110 B 1 
ATOM 2587 O O   . HIS B 2 110 ? -24.736 10.706  -1.701  1.00 93.33 110 B 1 
ATOM 2588 C CB  . HIS B 2 110 ? -23.461 8.053   -2.612  1.00 94.68 110 B 1 
ATOM 2589 C CG  . HIS B 2 110 ? -24.416 7.486   -3.621  1.00 92.81 110 B 1 
ATOM 2590 N ND1 . HIS B 2 110 ? -25.621 6.885   -3.346  1.00 80.86 110 B 1 
ATOM 2591 C CD2 . HIS B 2 110 ? -24.247 7.447   -4.983  1.00 80.73 110 B 1 
ATOM 2592 C CE1 . HIS B 2 110 ? -26.161 6.484   -4.510  1.00 81.99 110 B 1 
ATOM 2593 N NE2 . HIS B 2 110 ? -25.359 6.812   -5.523  1.00 83.86 110 B 1 
ATOM 2594 N N   . HIS B 2 111 ? -24.688 11.008  -3.931  1.00 94.44 111 B 1 
ATOM 2595 C CA  . HIS B 2 111 ? -25.711 12.063  -3.944  1.00 94.35 111 B 1 
ATOM 2596 C C   . HIS B 2 111 ? -25.374 13.221  -2.987  1.00 94.53 111 B 1 
ATOM 2597 O O   . HIS B 2 111 ? -26.195 13.641  -2.180  1.00 91.37 111 B 1 
ATOM 2598 C CB  . HIS B 2 111 ? -27.106 11.460  -3.696  1.00 93.15 111 B 1 
ATOM 2599 C CG  . HIS B 2 111 ? -27.557 10.509  -4.765  1.00 89.28 111 B 1 
ATOM 2600 N ND1 . HIS B 2 111 ? -27.099 9.235   -4.982  1.00 76.76 111 B 1 
ATOM 2601 C CD2 . HIS B 2 111 ? -28.502 10.753  -5.731  1.00 76.06 111 B 1 
ATOM 2602 C CE1 . HIS B 2 111 ? -27.743 8.728   -6.043  1.00 76.57 111 B 1 
ATOM 2603 N NE2 . HIS B 2 111 ? -28.613 9.621   -6.520  1.00 77.64 111 B 1 
ATOM 2604 N N   . GLN B 2 112 ? -24.133 13.687  -3.042  1.00 94.07 112 B 1 
ATOM 2605 C CA  . GLN B 2 112 ? -23.532 14.722  -2.187  1.00 93.52 112 B 1 
ATOM 2606 C C   . GLN B 2 112 ? -23.398 14.368  -0.693  1.00 94.50 112 B 1 
ATOM 2607 O O   . GLN B 2 112 ? -22.710 15.083  0.030   1.00 92.27 112 B 1 
ATOM 2608 C CB  . GLN B 2 112 ? -24.206 16.083  -2.392  1.00 90.93 112 B 1 
ATOM 2609 C CG  . GLN B 2 112 ? -24.197 16.525  -3.869  1.00 84.14 112 B 1 
ATOM 2610 C CD  . GLN B 2 112 ? -24.479 18.013  -4.048  1.00 75.25 112 B 1 
ATOM 2611 O OE1 . GLN B 2 112 ? -24.767 18.747  -3.121  1.00 66.17 112 B 1 
ATOM 2612 N NE2 . GLN B 2 112 ? -24.365 18.526  -5.251  1.00 63.81 112 B 1 
ATOM 2613 N N   . LYS B 2 113 ? -23.956 13.259  -0.218  1.00 96.67 113 B 1 
ATOM 2614 C CA  . LYS B 2 113 ? -23.921 12.855  1.190   1.00 97.15 113 B 1 
ATOM 2615 C C   . LYS B 2 113 ? -22.748 11.932  1.484   1.00 97.59 113 B 1 
ATOM 2616 O O   . LYS B 2 113 ? -22.484 10.991  0.739   1.00 96.76 113 B 1 
ATOM 2617 C CB  . LYS B 2 113 ? -25.254 12.220  1.603   1.00 96.09 113 B 1 
ATOM 2618 C CG  . LYS B 2 113 ? -26.392 13.251  1.526   1.00 88.92 113 B 1 
ATOM 2619 C CD  . LYS B 2 113 ? -27.715 12.705  2.057   1.00 86.04 113 B 1 
ATOM 2620 C CE  . LYS B 2 113 ? -28.742 13.836  1.954   1.00 76.17 113 B 1 
ATOM 2621 N NZ  . LYS B 2 113 ? -30.021 13.528  2.632   1.00 66.93 113 B 1 
ATOM 2622 N N   . LEU B 2 114 ? -22.090 12.171  2.616   1.00 97.81 114 B 1 
ATOM 2623 C CA  . LEU B 2 114 ? -21.072 11.280  3.152   1.00 98.09 114 B 1 
ATOM 2624 C C   . LEU B 2 114 ? -21.715 9.946   3.558   1.00 98.10 114 B 1 
ATOM 2625 O O   . LEU B 2 114 ? -22.559 9.907   4.453   1.00 97.50 114 B 1 
ATOM 2626 C CB  . LEU B 2 114 ? -20.391 11.969  4.342   1.00 97.97 114 B 1 
ATOM 2627 C CG  . LEU B 2 114 ? -19.253 11.147  4.973   1.00 97.48 114 B 1 
ATOM 2628 C CD1 . LEU B 2 114 ? -18.038 11.063  4.057   1.00 96.15 114 B 1 
ATOM 2629 C CD2 . LEU B 2 114 ? -18.813 11.801  6.279   1.00 95.83 114 B 1 
ATOM 2630 N N   . ILE B 2 115 ? -21.269 8.866   2.936   1.00 98.13 115 B 1 
ATOM 2631 C CA  . ILE B 2 115 ? -21.737 7.499   3.223   1.00 97.76 115 B 1 
ATOM 2632 C C   . ILE B 2 115 ? -20.634 6.573   3.741   1.00 97.69 115 B 1 
ATOM 2633 O O   . ILE B 2 115 ? -20.927 5.507   4.282   1.00 96.69 115 B 1 
ATOM 2634 C CB  . ILE B 2 115 ? -22.430 6.880   1.995   1.00 97.13 115 B 1 
ATOM 2635 C CG1 . ILE B 2 115 ? -21.472 6.737   0.788   1.00 93.15 115 B 1 
ATOM 2636 C CG2 . ILE B 2 115 ? -23.690 7.688   1.624   1.00 91.48 115 B 1 
ATOM 2637 C CD1 . ILE B 2 115 ? -21.985 5.737   -0.248  1.00 89.23 115 B 1 
ATOM 2638 N N   . GLY B 2 116 ? -19.375 6.970   3.589   1.00 97.95 116 B 1 
ATOM 2639 C CA  . GLY B 2 116 ? -18.241 6.169   4.011   1.00 97.89 116 B 1 
ATOM 2640 C C   . GLY B 2 116 ? -16.928 6.938   3.992   1.00 98.10 116 B 1 
ATOM 2641 O O   . GLY B 2 116 ? -16.869 8.127   3.684   1.00 97.66 116 B 1 
ATOM 2642 N N   . ILE B 2 117 ? -15.862 6.229   4.347   1.00 97.67 117 B 1 
ATOM 2643 C CA  . ILE B 2 117 ? -14.499 6.749   4.294   1.00 97.22 117 B 1 
ATOM 2644 C C   . ILE B 2 117 ? -13.547 5.639   3.867   1.00 96.79 117 B 1 
ATOM 2645 O O   . ILE B 2 117 ? -13.632 4.506   4.344   1.00 95.81 117 B 1 
ATOM 2646 C CB  . ILE B 2 117 ? -14.124 7.404   5.640   1.00 96.28 117 B 1 
ATOM 2647 C CG1 . ILE B 2 117 ? -12.893 8.312   5.495   1.00 90.06 117 B 1 
ATOM 2648 C CG2 . ILE B 2 117 ? -13.913 6.371   6.765   1.00 89.52 117 B 1 
ATOM 2649 C CD1 . ILE B 2 117 ? -12.686 9.215   6.720   1.00 84.40 117 B 1 
ATOM 2650 N N   . LEU B 2 118 ? -12.623 5.980   2.979   1.00 96.24 118 B 1 
ATOM 2651 C CA  . LEU B 2 118 ? -11.568 5.092   2.517   1.00 95.43 118 B 1 
ATOM 2652 C C   . LEU B 2 118 ? -10.222 5.624   3.002   1.00 94.79 118 B 1 
ATOM 2653 O O   . LEU B 2 118 ? -9.921  6.804   2.855   1.00 92.89 118 B 1 
ATOM 2654 C CB  . LEU B 2 118 ? -11.657 4.990   0.986   1.00 93.93 118 B 1 
ATOM 2655 C CG  . LEU B 2 118 ? -10.712 3.938   0.388   1.00 88.82 118 B 1 
ATOM 2656 C CD1 . LEU B 2 118 ? -11.120 2.523   0.784   1.00 84.31 118 B 1 
ATOM 2657 C CD2 . LEU B 2 118 ? -10.735 4.040   -1.133  1.00 83.06 118 B 1 
ATOM 2658 N N   . THR B 2 119 ? -9.403  4.756   3.583   1.00 93.01 119 B 1 
ATOM 2659 C CA  . THR B 2 119 ? -8.082  5.135   4.103   1.00 91.15 119 B 1 
ATOM 2660 C C   . THR B 2 119 ? -6.972  4.289   3.490   1.00 90.21 119 B 1 
ATOM 2661 O O   . THR B 2 119 ? -7.201  3.171   3.025   1.00 88.71 119 B 1 
ATOM 2662 C CB  . THR B 2 119 ? -8.017  5.052   5.637   1.00 89.52 119 B 1 
ATOM 2663 O OG1 . THR B 2 119 ? -8.002  3.717   6.081   1.00 83.86 119 B 1 
ATOM 2664 C CG2 . THR B 2 119 ? -9.160  5.783   6.338   1.00 83.22 119 B 1 
ATOM 2665 N N   . LYS B 2 120 ? -5.733  4.775   3.583   1.00 88.09 120 B 1 
ATOM 2666 C CA  . LYS B 2 120 ? -4.542  3.995   3.198   1.00 86.46 120 B 1 
ATOM 2667 C C   . LYS B 2 120 ? -4.477  2.618   3.867   1.00 86.18 120 B 1 
ATOM 2668 O O   . LYS B 2 120 ? -3.904  1.703   3.302   1.00 84.89 120 B 1 
ATOM 2669 C CB  . LYS B 2 120 ? -3.255  4.769   3.536   1.00 84.12 120 B 1 
ATOM 2670 C CG  . LYS B 2 120 ? -2.996  5.934   2.572   1.00 77.06 120 B 1 
ATOM 2671 C CD  . LYS B 2 120 ? -1.635  6.596   2.823   1.00 75.82 120 B 1 
ATOM 2672 C CE  . LYS B 2 120 ? -1.433  7.702   1.780   1.00 68.95 120 B 1 
ATOM 2673 N NZ  . LYS B 2 120 ? -0.124  8.382   1.887   1.00 65.02 120 B 1 
ATOM 2674 N N   . THR B 2 121 ? -5.038  2.473   5.060   1.00 85.25 121 B 1 
ATOM 2675 C CA  . THR B 2 121 ? -5.062  1.182   5.763   1.00 83.61 121 B 1 
ATOM 2676 C C   . THR B 2 121 ? -6.047  0.213   5.116   1.00 84.03 121 B 1 
ATOM 2677 O O   . THR B 2 121 ? -5.753  -0.972  5.045   1.00 83.03 121 B 1 
ATOM 2678 C CB  . THR B 2 121 ? -5.400  1.360   7.248   1.00 81.40 121 B 1 
ATOM 2679 O OG1 . THR B 2 121 ? -4.498  2.282   7.831   1.00 75.83 121 B 1 
ATOM 2680 C CG2 . THR B 2 121 ? -5.277  0.061   8.043   1.00 74.10 121 B 1 
ATOM 2681 N N   . ASP B 2 122 ? -7.171  0.702   4.619   1.00 87.08 122 B 1 
ATOM 2682 C CA  . ASP B 2 122 ? -8.177  -0.125  3.943   1.00 87.12 122 B 1 
ATOM 2683 C C   . ASP B 2 122 ? -7.643  -0.595  2.581   1.00 87.28 122 B 1 
ATOM 2684 O O   . ASP B 2 122 ? -7.724  -1.783  2.270   1.00 86.61 122 B 1 
ATOM 2685 C CB  . ASP B 2 122 ? -9.502  0.649   3.833   1.00 87.31 122 B 1 
ATOM 2686 C CG  . ASP B 2 122 ? -9.933  1.211   5.195   1.00 86.68 122 B 1 
ATOM 2687 O OD1 . ASP B 2 122 ? -10.057 0.433   6.177   1.00 83.58 122 B 1 
ATOM 2688 O OD2 . ASP B 2 122 ? -10.039 2.451   5.318   1.00 83.48 122 B 1 
ATOM 2689 N N   . LEU B 2 123 ? -6.963  0.293   1.849   1.00 87.82 123 B 1 
ATOM 2690 C CA  . LEU B 2 123 ? -6.257  -0.059  0.613   1.00 87.42 123 B 1 
ATOM 2691 C C   . LEU B 2 123 ? -5.141  -1.083  0.857   1.00 86.50 123 B 1 
ATOM 2692 O O   . LEU B 2 123 ? -5.019  -2.041  0.102   1.00 84.83 123 B 1 
ATOM 2693 C CB  . LEU B 2 123 ? -5.668  1.204   -0.029  1.00 86.93 123 B 1 
ATOM 2694 C CG  . LEU B 2 123 ? -6.710  2.207   -0.544  1.00 85.07 123 B 1 
ATOM 2695 C CD1 . LEU B 2 123 ? -5.985  3.420   -1.113  1.00 81.90 123 B 1 
ATOM 2696 C CD2 . LEU B 2 123 ? -7.591  1.614   -1.640  1.00 81.80 123 B 1 
ATOM 2697 N N   . LEU B 2 124 ? -4.369  -0.922  1.928   1.00 85.65 124 B 1 
ATOM 2698 C CA  . LEU B 2 124 ? -3.313  -1.875  2.275   1.00 84.17 124 B 1 
ATOM 2699 C C   . LEU B 2 124 ? -3.882  -3.263  2.589   1.00 83.31 124 B 1 
ATOM 2700 O O   . LEU B 2 124 ? -3.339  -4.260  2.134   1.00 82.05 124 B 1 
ATOM 2701 C CB  . LEU B 2 124 ? -2.500  -1.324  3.454   1.00 83.23 124 B 1 
ATOM 2702 C CG  . LEU B 2 124 ? -1.282  -2.199  3.799   1.00 76.16 124 B 1 
ATOM 2703 C CD1 . LEU B 2 124 ? -0.255  -2.207  2.671   1.00 71.36 124 B 1 
ATOM 2704 C CD2 . LEU B 2 124 ? -0.609  -1.655  5.057   1.00 72.02 124 B 1 
ATOM 2705 N N   . ARG B 2 125 ? -4.985  -3.337  3.322   1.00 84.45 125 B 1 
ATOM 2706 C CA  . ARG B 2 125 ? -5.686  -4.606  3.577   1.00 83.44 125 B 1 
ATOM 2707 C C   . ARG B 2 125 ? -6.156  -5.251  2.273   1.00 83.42 125 B 1 
ATOM 2708 O O   . ARG B 2 125 ? -6.051  -6.464  2.128   1.00 82.29 125 B 1 
ATOM 2709 C CB  . ARG B 2 125 ? -6.862  -4.341  4.529   1.00 82.14 125 B 1 
ATOM 2710 C CG  . ARG B 2 125 ? -7.679  -5.609  4.829   1.00 72.73 125 B 1 
ATOM 2711 C CD  . ARG B 2 125 ? -8.889  -5.306  5.730   1.00 70.40 125 B 1 
ATOM 2712 N NE  . ARG B 2 125 ? -9.822  -4.374  5.069   1.00 63.69 125 B 1 
ATOM 2713 C CZ  . ARG B 2 125 ? -10.869 -3.766  5.616   1.00 57.23 125 B 1 
ATOM 2714 N NH1 . ARG B 2 125 ? -11.254 -4.016  6.835   1.00 52.56 125 B 1 
ATOM 2715 N NH2 . ARG B 2 125 ? -11.545 -2.882  4.932   1.00 49.23 125 B 1 
ATOM 2716 N N   . THR B 2 126 ? -6.652  -4.452  1.336   1.00 84.87 126 B 1 
ATOM 2717 C CA  . THR B 2 126 ? -7.032  -4.939  0.005   1.00 84.40 126 B 1 
ATOM 2718 C C   . THR B 2 126 ? -5.812  -5.463  -0.743  1.00 84.10 126 B 1 
ATOM 2719 O O   . THR B 2 126 ? -5.871  -6.566  -1.272  1.00 82.83 126 B 1 
ATOM 2720 C CB  . THR B 2 126 ? -7.734  -3.843  -0.805  1.00 83.87 126 B 1 
ATOM 2721 O OG1 . THR B 2 126 ? -8.872  -3.411  -0.087  1.00 79.53 126 B 1 
ATOM 2722 C CG2 . THR B 2 126 ? -8.226  -4.342  -2.159  1.00 79.19 126 B 1 
ATOM 2723 N N   . PHE B 2 127 ? -4.695  -4.737  -0.715  1.00 82.67 127 B 1 
ATOM 2724 C CA  . PHE B 2 127 ? -3.440  -5.173  -1.324  1.00 80.75 127 B 1 
ATOM 2725 C C   . PHE B 2 127 ? -2.979  -6.533  -0.793  1.00 80.98 127 B 1 
ATOM 2726 O O   . PHE B 2 127 ? -2.735  -7.433  -1.587  1.00 80.51 127 B 1 
ATOM 2727 C CB  . PHE B 2 127 ? -2.370  -4.101  -1.116  1.00 78.95 127 B 1 
ATOM 2728 C CG  . PHE B 2 127 ? -1.014  -4.504  -1.646  1.00 73.32 127 B 1 
ATOM 2729 C CD1 . PHE B 2 127 ? 0.086   -4.618  -0.780  1.00 66.68 127 B 1 
ATOM 2730 C CD2 . PHE B 2 127 ? -0.858  -4.811  -3.008  1.00 66.05 127 B 1 
ATOM 2731 C CE1 . PHE B 2 127 ? 1.336   -5.027  -1.274  1.00 61.47 127 B 1 
ATOM 2732 C CE2 . PHE B 2 127 ? 0.387   -5.226  -3.502  1.00 61.05 127 B 1 
ATOM 2733 C CZ  . PHE B 2 127 ? 1.485   -5.331  -2.636  1.00 61.48 127 B 1 
ATOM 2734 N N   . VAL B 2 128 ? -2.953  -6.725  0.530   1.00 81.71 128 B 1 
ATOM 2735 C CA  . VAL B 2 128 ? -2.588  -8.014  1.145   1.00 80.79 128 B 1 
ATOM 2736 C C   . VAL B 2 128 ? -3.469  -9.148  0.616   1.00 80.40 128 B 1 
ATOM 2737 O O   . VAL B 2 128 ? -2.956  -10.197 0.240   1.00 79.53 128 B 1 
ATOM 2738 C CB  . VAL B 2 128 ? -2.669  -7.935  2.679   1.00 79.78 128 B 1 
ATOM 2739 C CG1 . VAL B 2 128 ? -2.443  -9.299  3.344   1.00 75.55 128 B 1 
ATOM 2740 C CG2 . VAL B 2 128 ? -1.607  -6.978  3.228   1.00 76.59 128 B 1 
ATOM 2741 N N   . LYS B 2 129 ? -4.776  -8.925  0.513   1.00 82.19 129 B 1 
ATOM 2742 C CA  . LYS B 2 129 ? -5.700  -9.929  -0.034  1.00 80.96 129 B 1 
ATOM 2743 C C   . LYS B 2 129 ? -5.423  -10.256 -1.506  1.00 80.90 129 B 1 
ATOM 2744 O O   . LYS B 2 129 ? -5.616  -11.395 -1.911  1.00 79.25 129 B 1 
ATOM 2745 C CB  . LYS B 2 129 ? -7.148  -9.458  0.127   1.00 79.04 129 B 1 
ATOM 2746 C CG  . LYS B 2 129 ? -7.625  -9.489  1.587   1.00 73.68 129 B 1 
ATOM 2747 C CD  . LYS B 2 129 ? -9.096  -9.065  1.637   1.00 69.60 129 B 1 
ATOM 2748 C CE  . LYS B 2 129 ? -9.663  -9.201  3.051   1.00 62.55 129 B 1 
ATOM 2749 N NZ  . LYS B 2 129 ? -11.138 -9.013  3.055   1.00 55.77 129 B 1 
ATOM 2750 N N   . LEU B 2 130 ? -4.978  -9.278  -2.297  1.00 81.35 130 B 1 
ATOM 2751 C CA  . LEU B 2 130 ? -4.630  -9.484  -3.709  1.00 80.26 130 B 1 
ATOM 2752 C C   . LEU B 2 130 ? -3.381  -10.339 -3.893  1.00 80.44 130 B 1 
ATOM 2753 O O   . LEU B 2 130 ? -3.291  -11.096 -4.853  1.00 77.57 130 B 1 
ATOM 2754 C CB  . LEU B 2 130 ? -4.388  -8.126  -4.389  1.00 78.59 130 B 1 
ATOM 2755 C CG  . LEU B 2 130 ? -5.638  -7.260  -4.558  1.00 74.79 130 B 1 
ATOM 2756 C CD1 . LEU B 2 130 ? -5.241  -5.941  -5.214  1.00 70.30 130 B 1 
ATOM 2757 C CD2 . LEU B 2 130 ? -6.672  -7.969  -5.418  1.00 70.40 130 B 1 
ATOM 2758 N N   . THR B 2 131 ? -2.426  -10.227 -2.968  1.00 81.08 131 B 1 
ATOM 2759 C CA  . THR B 2 131 ? -1.169  -10.975 -3.058  1.00 77.62 131 B 1 
ATOM 2760 C C   . THR B 2 131 ? -1.340  -12.455 -2.727  1.00 77.71 131 B 1 
ATOM 2761 O O   . THR B 2 131 ? -0.497  -13.269 -3.098  1.00 74.51 131 B 1 
ATOM 2762 C CB  . THR B 2 131 ? -0.100  -10.381 -2.140  1.00 75.24 131 B 1 
ATOM 2763 O OG1 . THR B 2 131 ? -0.451  -10.549 -0.784  1.00 71.33 131 B 1 
ATOM 2764 C CG2 . THR B 2 131 ? 0.151   -8.898  -2.396  1.00 70.63 131 B 1 
ATOM 2765 N N   . GLY B 2 132 ? -2.404  -12.807 -2.008  1.00 77.61 132 B 1 
ATOM 2766 C CA  . GLY B 2 132 ? -2.569  -14.151 -1.453  1.00 76.43 132 B 1 
ATOM 2767 C C   . GLY B 2 132 ? -1.560  -14.487 -0.351  1.00 78.27 132 B 1 
ATOM 2768 O O   . GLY B 2 132 ? -1.439  -15.656 0.012   1.00 75.69 132 B 1 
ATOM 2769 N N   . ALA B 2 133 ? -0.840  -13.491 0.181   1.00 76.77 133 B 1 
ATOM 2770 C CA  . ALA B 2 133 ? 0.152   -13.692 1.243   1.00 75.44 133 B 1 
ATOM 2771 C C   . ALA B 2 133 ? -0.466  -14.144 2.576   1.00 76.70 133 B 1 
ATOM 2772 O O   . ALA B 2 133 ? 0.220   -14.739 3.404   1.00 74.10 133 B 1 
ATOM 2773 C CB  . ALA B 2 133 ? 0.953   -12.397 1.416   1.00 71.91 133 B 1 
ATOM 2774 N N   . ASP B 2 134 ? -1.758  -13.919 2.749   1.00 78.04 134 B 1 
ATOM 2775 C CA  . ASP B 2 134 ? -2.571  -14.408 3.861   1.00 77.13 134 B 1 
ATOM 2776 C C   . ASP B 2 134 ? -2.858  -15.921 3.797   1.00 78.97 134 B 1 
ATOM 2777 O O   . ASP B 2 134 ? -3.378  -16.500 4.752   1.00 77.23 134 B 1 
ATOM 2778 C CB  . ASP B 2 134 ? -3.880  -13.598 3.897   1.00 73.55 134 B 1 
ATOM 2779 C CG  . ASP B 2 134 ? -4.781  -13.789 2.659   1.00 68.58 134 B 1 
ATOM 2780 O OD1 . ASP B 2 134 ? -4.255  -13.802 1.527   1.00 63.16 134 B 1 
ATOM 2781 O OD2 . ASP B 2 134 ? -6.014  -13.896 2.846   1.00 64.27 134 B 1 
ATOM 2782 N N   . GLN B 2 135 ? -2.502  -16.579 2.695   1.00 80.60 135 B 1 
ATOM 2783 C CA  . GLN B 2 135 ? -2.698  -18.010 2.492   1.00 81.63 135 B 1 
ATOM 2784 C C   . GLN B 2 135 ? -1.356  -18.756 2.443   1.00 83.34 135 B 1 
ATOM 2785 O O   . GLN B 2 135 ? -0.393  -18.275 1.842   1.00 82.16 135 B 1 
ATOM 2786 C CB  . GLN B 2 135 ? -3.510  -18.253 1.216   1.00 79.56 135 B 1 
ATOM 2787 C CG  . GLN B 2 135 ? -4.944  -17.715 1.341   1.00 75.72 135 B 1 
ATOM 2788 C CD  . GLN B 2 135 ? -5.723  -17.909 0.049   1.00 72.32 135 B 1 
ATOM 2789 O OE1 . GLN B 2 135 ? -5.955  -19.019 -0.420  1.00 65.58 135 B 1 
ATOM 2790 N NE2 . GLN B 2 135 ? -6.143  -16.834 -0.576  1.00 62.46 135 B 1 
ATOM 2791 N N   . PRO B 2 136 ? -1.281  -19.971 3.015   1.00 84.08 136 B 1 
ATOM 2792 C CA  . PRO B 2 136 ? -0.082  -20.789 2.919   1.00 84.81 136 B 1 
ATOM 2793 C C   . PRO B 2 136 ? 0.142   -21.240 1.472   1.00 85.50 136 B 1 
ATOM 2794 O O   . PRO B 2 136 ? -0.757  -21.780 0.815   1.00 82.69 136 B 1 
ATOM 2795 C CB  . PRO B 2 136 ? -0.298  -21.953 3.888   1.00 82.77 136 B 1 
ATOM 2796 C CG  . PRO B 2 136 ? -1.822  -22.096 3.931   1.00 80.11 136 B 1 
ATOM 2797 C CD  . PRO B 2 136 ? -2.315  -20.659 3.764   1.00 83.04 136 B 1 
ATOM 2798 N N   . GLY B 2 137 ? 1.361   -21.052 0.996   1.00 88.44 137 B 1 
ATOM 2799 C CA  . GLY B 2 137 ? 1.759   -21.387 -0.362  1.00 88.69 137 B 1 
ATOM 2800 C C   . GLY B 2 137 ? 3.221   -21.056 -0.632  1.00 89.43 137 B 1 
ATOM 2801 O O   . GLY B 2 137 ? 3.978   -20.729 0.279   1.00 87.44 137 B 1 
ATOM 2802 N N   . SER B 2 138 ? 3.599   -21.144 -1.894  1.00 90.46 138 B 1 
ATOM 2803 C CA  . SER B 2 138 ? 4.934   -20.777 -2.365  1.00 91.01 138 B 1 
ATOM 2804 C C   . SER B 2 138 ? 4.837   -19.639 -3.370  1.00 91.64 138 B 1 
ATOM 2805 O O   . SER B 2 138 ? 3.947   -19.635 -4.221  1.00 90.77 138 B 1 
ATOM 2806 C CB  . SER B 2 138 ? 5.641   -21.981 -2.987  1.00 90.41 138 B 1 
ATOM 2807 O OG  . SER B 2 138 ? 5.735   -23.038 -2.043  1.00 86.06 138 B 1 
ATOM 2808 N N   . GLN B 2 139 ? 5.766   -18.685 -3.286  1.00 89.61 139 B 1 
ATOM 2809 C CA  . GLN B 2 139 ? 5.892   -17.594 -4.242  1.00 89.40 139 B 1 
ATOM 2810 C C   . GLN B 2 139 ? 6.892   -17.970 -5.339  1.00 90.34 139 B 1 
ATOM 2811 O O   . GLN B 2 139 ? 7.941   -18.545 -5.060  1.00 89.69 139 B 1 
ATOM 2812 C CB  . GLN B 2 139 ? 6.263   -16.305 -3.501  1.00 87.34 139 B 1 
ATOM 2813 C CG  . GLN B 2 139 ? 6.244   -15.078 -4.421  1.00 83.37 139 B 1 
ATOM 2814 C CD  . GLN B 2 139 ? 6.168   -13.764 -3.652  1.00 81.86 139 B 1 
ATOM 2815 O OE1 . GLN B 2 139 ? 5.448   -13.641 -2.675  1.00 75.55 139 B 1 
ATOM 2816 N NE2 . GLN B 2 139 ? 6.873   -12.745 -4.075  1.00 73.15 139 B 1 
ATOM 2817 N N   . ILE B 2 140 ? 6.539   -17.660 -6.581  1.00 92.14 140 B 1 
ATOM 2818 C CA  . ILE B 2 140 ? 7.368   -17.919 -7.760  1.00 93.08 140 B 1 
ATOM 2819 C C   . ILE B 2 140 ? 7.334   -16.676 -8.638  1.00 93.30 140 B 1 
ATOM 2820 O O   . ILE B 2 140 ? 6.259   -16.222 -9.025  1.00 92.67 140 B 1 
ATOM 2821 C CB  . ILE B 2 140 ? 6.868   -19.170 -8.517  1.00 93.14 140 B 1 
ATOM 2822 C CG1 . ILE B 2 140 ? 6.968   -20.422 -7.615  1.00 90.45 140 B 1 
ATOM 2823 C CG2 . ILE B 2 140 ? 7.670   -19.381 -9.817  1.00 90.02 140 B 1 
ATOM 2824 C CD1 . ILE B 2 140 ? 6.219   -21.635 -8.154  1.00 80.26 140 B 1 
ATOM 2825 N N   . GLU B 2 141 ? 8.503   -16.137 -8.967  1.00 92.56 141 B 1 
ATOM 2826 C CA  . GLU B 2 141 ? 8.644   -14.964 -9.819  1.00 92.34 141 B 1 
ATOM 2827 C C   . GLU B 2 141 ? 9.301   -15.339 -11.143 1.00 93.12 141 B 1 
ATOM 2828 O O   . GLU B 2 141 ? 10.349  -15.984 -11.175 1.00 92.62 141 B 1 
ATOM 2829 C CB  . GLU B 2 141 ? 9.408   -13.824 -9.130  1.00 90.84 141 B 1 
ATOM 2830 C CG  . GLU B 2 141 ? 8.888   -13.458 -7.735  1.00 87.81 141 B 1 
ATOM 2831 C CD  . GLU B 2 141 ? 9.383   -12.098 -7.215  1.00 86.30 141 B 1 
ATOM 2832 O OE1 . GLU B 2 141 ? 8.930   -11.698 -6.115  1.00 80.23 141 B 1 
ATOM 2833 O OE2 . GLU B 2 141 ? 10.163  -11.412 -7.912  1.00 79.97 141 B 1 
ATOM 2834 N N   . ILE B 2 142 ? 8.684   -14.909 -12.240 1.00 94.36 142 B 1 
ATOM 2835 C CA  . ILE B 2 142 ? 9.102   -15.260 -13.592 1.00 95.21 142 B 1 
ATOM 2836 C C   . ILE B 2 142 ? 9.254   -13.981 -14.411 1.00 95.13 142 B 1 
ATOM 2837 O O   . ILE B 2 142 ? 8.305   -13.213 -14.567 1.00 94.63 142 B 1 
ATOM 2838 C CB  . ILE B 2 142 ? 8.110   -16.246 -14.239 1.00 95.74 142 B 1 
ATOM 2839 C CG1 . ILE B 2 142 ? 7.893   -17.499 -13.351 1.00 94.07 142 B 1 
ATOM 2840 C CG2 . ILE B 2 142 ? 8.620   -16.668 -15.630 1.00 93.67 142 B 1 
ATOM 2841 C CD1 . ILE B 2 142 ? 6.646   -18.294 -13.720 1.00 87.24 142 B 1 
ATOM 2842 N N   . LYS B 2 143 ? 10.450  -13.763 -14.955 1.00 94.58 143 B 1 
ATOM 2843 C CA  . LYS B 2 143 ? 10.735  -12.635 -15.838 1.00 94.36 143 B 1 
ATOM 2844 C C   . LYS B 2 143 ? 10.154  -12.906 -17.224 1.00 95.10 143 B 1 
ATOM 2845 O O   . LYS B 2 143 ? 10.437  -13.948 -17.811 1.00 94.49 143 B 1 
ATOM 2846 C CB  . LYS B 2 143 ? 12.252  -12.390 -15.849 1.00 92.46 143 B 1 
ATOM 2847 C CG  . LYS B 2 143 ? 12.618  -11.073 -16.542 1.00 83.22 143 B 1 
ATOM 2848 C CD  . LYS B 2 143 ? 14.128  -10.816 -16.447 1.00 81.10 143 B 1 
ATOM 2849 C CE  . LYS B 2 143 ? 14.455  -9.500  -17.151 1.00 70.86 143 B 1 
ATOM 2850 N NZ  . LYS B 2 143 ? 15.878  -9.103  -17.021 1.00 64.93 143 B 1 
ATOM 2851 N N   . VAL B 2 144 ? 9.360   -11.968 -17.748 1.00 95.20 144 B 1 
ATOM 2852 C CA  . VAL B 2 144 ? 8.631   -12.140 -19.009 1.00 95.57 144 B 1 
ATOM 2853 C C   . VAL B 2 144 ? 8.725   -10.900 -19.897 1.00 95.32 144 B 1 
ATOM 2854 O O   . VAL B 2 144 ? 8.777   -9.769  -19.411 1.00 94.38 144 B 1 
ATOM 2855 C CB  . VAL B 2 144 ? 7.158   -12.526 -18.766 1.00 95.11 144 B 1 
ATOM 2856 C CG1 . VAL B 2 144 ? 7.038   -13.789 -17.909 1.00 91.47 144 B 1 
ATOM 2857 C CG2 . VAL B 2 144 ? 6.326   -11.416 -18.108 1.00 91.45 144 B 1 
ATOM 2858 N N   . ASN B 2 145 ? 8.697   -11.116 -21.212 1.00 95.14 145 B 1 
ATOM 2859 C CA  . ASN B 2 145 ? 8.656   -10.050 -22.221 1.00 94.38 145 B 1 
ATOM 2860 C C   . ASN B 2 145 ? 7.238   -9.850  -22.780 1.00 94.69 145 B 1 
ATOM 2861 O O   . ASN B 2 145 ? 6.874   -8.754  -23.190 1.00 91.43 145 B 1 
ATOM 2862 C CB  . ASN B 2 145 ? 9.639   -10.399 -23.349 1.00 92.19 145 B 1 
ATOM 2863 C CG  . ASN B 2 145 ? 11.088  -10.500 -22.894 1.00 85.85 145 B 1 
ATOM 2864 O OD1 . ASN B 2 145 ? 11.498  -10.014 -21.864 1.00 73.50 145 B 1 
ATOM 2865 N ND2 . ASN B 2 145 ? 11.917  -11.158 -23.674 1.00 72.51 145 B 1 
ATOM 2866 N N   . ASP B 2 146 ? 6.433   -10.906 -22.777 1.00 93.93 146 B 1 
ATOM 2867 C CA  . ASP B 2 146 ? 5.037   -10.901 -23.211 1.00 94.63 146 B 1 
ATOM 2868 C C   . ASP B 2 146 ? 4.159   -11.462 -22.087 1.00 95.24 146 B 1 
ATOM 2869 O O   . ASP B 2 146 ? 4.106   -12.670 -21.853 1.00 94.21 146 B 1 
ATOM 2870 C CB  . ASP B 2 146 ? 4.894   -11.689 -24.521 1.00 93.33 146 B 1 
ATOM 2871 C CG  . ASP B 2 146 ? 3.495   -11.558 -25.139 1.00 92.53 146 B 1 
ATOM 2872 O OD1 . ASP B 2 146 ? 2.509   -11.391 -24.381 1.00 88.72 146 B 1 
ATOM 2873 O OD2 . ASP B 2 146 ? 3.414   -11.613 -26.387 1.00 86.59 146 B 1 
ATOM 2874 N N   . ILE B 2 147 ? 3.474   -10.565 -21.389 1.00 94.57 147 B 1 
ATOM 2875 C CA  . ILE B 2 147 ? 2.604   -10.913 -20.259 1.00 94.33 147 B 1 
ATOM 2876 C C   . ILE B 2 147 ? 1.503   -11.872 -20.705 1.00 95.24 147 B 1 
ATOM 2877 O O   . ILE B 2 147 ? 1.264   -12.879 -20.045 1.00 94.99 147 B 1 
ATOM 2878 C CB  . ILE B 2 147 ? 1.990   -9.634  -19.639 1.00 92.98 147 B 1 
ATOM 2879 C CG1 . ILE B 2 147 ? 3.086   -8.725  -19.040 1.00 89.13 147 B 1 
ATOM 2880 C CG2 . ILE B 2 147 ? 0.946   -9.984  -18.561 1.00 88.90 147 B 1 
ATOM 2881 C CD1 . ILE B 2 147 ? 2.589   -7.305  -18.738 1.00 82.39 147 B 1 
ATOM 2882 N N   . THR B 2 148 ? 0.838   -11.578 -21.817 1.00 94.97 148 B 1 
ATOM 2883 C CA  . THR B 2 148 ? -0.327  -12.337 -22.292 1.00 95.13 148 B 1 
ATOM 2884 C C   . THR B 2 148 ? 0.059   -13.772 -22.631 1.00 95.59 148 B 1 
ATOM 2885 O O   . THR B 2 148 ? -0.553  -14.711 -22.129 1.00 94.98 148 B 1 
ATOM 2886 C CB  . THR B 2 148 ? -0.949  -11.662 -23.521 1.00 94.40 148 B 1 
ATOM 2887 O OG1 . THR B 2 148 ? -1.168  -10.294 -23.259 1.00 90.29 148 B 1 
ATOM 2888 C CG2 . THR B 2 148 ? -2.292  -12.272 -23.896 1.00 90.76 148 B 1 
ATOM 2889 N N   . LYS B 2 149 ? 1.114   -13.933 -23.424 1.00 95.89 149 B 1 
ATOM 2890 C CA  . LYS B 2 149 ? 1.638   -15.244 -23.803 1.00 95.77 149 B 1 
ATOM 2891 C C   . LYS B 2 149 ? 2.106   -16.036 -22.581 1.00 96.23 149 B 1 
ATOM 2892 O O   . LYS B 2 149 ? 1.701   -17.182 -22.397 1.00 95.88 149 B 1 
ATOM 2893 C CB  . LYS B 2 149 ? 2.768   -15.050 -24.823 1.00 95.28 149 B 1 
ATOM 2894 C CG  . LYS B 2 149 ? 3.341   -16.398 -25.258 1.00 91.75 149 B 1 
ATOM 2895 C CD  . LYS B 2 149 ? 4.460   -16.252 -26.292 1.00 88.19 149 B 1 
ATOM 2896 C CE  . LYS B 2 149 ? 5.005   -17.664 -26.502 1.00 80.41 149 B 1 
ATOM 2897 N NZ  . LYS B 2 149 ? 6.177   -17.714 -27.394 1.00 71.78 149 B 1 
ATOM 2898 N N   . SER B 2 150 ? 2.919   -15.427 -21.728 1.00 96.23 150 B 1 
ATOM 2899 C CA  . SER B 2 150 ? 3.461   -16.108 -20.549 1.00 96.47 150 B 1 
ATOM 2900 C C   . SER B 2 150 ? 2.371   -16.479 -19.545 1.00 96.89 150 B 1 
ATOM 2901 O O   . SER B 2 150 ? 2.423   -17.564 -18.981 1.00 96.54 150 B 1 
ATOM 2902 C CB  . SER B 2 150 ? 4.529   -15.254 -19.877 1.00 96.14 150 B 1 
ATOM 2903 O OG  . SER B 2 150 ? 5.602   -15.020 -20.777 1.00 91.69 150 B 1 
ATOM 2904 N N   . LEU B 2 151 ? 1.352   -15.639 -19.351 1.00 96.58 151 B 1 
ATOM 2905 C CA  . LEU B 2 151 ? 0.190   -15.980 -18.528 1.00 96.49 151 B 1 
ATOM 2906 C C   . LEU B 2 151 ? -0.539  -17.207 -19.072 1.00 96.66 151 B 1 
ATOM 2907 O O   . LEU B 2 151 ? -0.846  -18.105 -18.295 1.00 96.31 151 B 1 
ATOM 2908 C CB  . LEU B 2 151 ? -0.776  -14.789 -18.432 1.00 95.86 151 B 1 
ATOM 2909 C CG  . LEU B 2 151 ? -0.431  -13.788 -17.319 1.00 90.34 151 B 1 
ATOM 2910 C CD1 . LEU B 2 151 ? -1.272  -12.524 -17.487 1.00 87.30 151 B 1 
ATOM 2911 C CD2 . LEU B 2 151 ? -0.730  -14.360 -15.935 1.00 86.89 151 B 1 
ATOM 2912 N N   . ALA B 2 152 ? -0.778  -17.269 -20.378 1.00 96.44 152 B 1 
ATOM 2913 C CA  . ALA B 2 152 ? -1.436  -18.414 -21.004 1.00 96.23 152 B 1 
ATOM 2914 C C   . ALA B 2 152 ? -0.626  -19.704 -20.801 1.00 96.45 152 B 1 
ATOM 2915 O O   . ALA B 2 152 ? -1.145  -20.691 -20.285 1.00 95.80 152 B 1 
ATOM 2916 C CB  . ALA B 2 152 ? -1.682  -18.105 -22.487 1.00 95.72 152 B 1 
ATOM 2917 N N   . GLU B 2 153 ? 0.665   -19.671 -21.122 1.00 96.65 153 B 1 
ATOM 2918 C CA  . GLU B 2 153 ? 1.547   -20.837 -21.014 1.00 96.46 153 B 1 
ATOM 2919 C C   . GLU B 2 153 ? 1.708   -21.318 -19.562 1.00 96.63 153 B 1 
ATOM 2920 O O   . GLU B 2 153 ? 1.567   -22.505 -19.278 1.00 95.96 153 B 1 
ATOM 2921 C CB  . GLU B 2 153 ? 2.918   -20.503 -21.623 1.00 95.94 153 B 1 
ATOM 2922 C CG  . GLU B 2 153 ? 2.883   -20.359 -23.158 1.00 89.18 153 B 1 
ATOM 2923 C CD  . GLU B 2 153 ? 4.225   -19.926 -23.776 1.00 86.53 153 B 1 
ATOM 2924 O OE1 . GLU B 2 153 ? 4.344   -19.948 -25.025 1.00 79.17 153 B 1 
ATOM 2925 O OE2 . GLU B 2 153 ? 5.151   -19.528 -23.033 1.00 81.31 153 B 1 
ATOM 2926 N N   . ILE B 2 154 ? 1.956   -20.402 -18.624 1.00 96.90 154 B 1 
ATOM 2927 C CA  . ILE B 2 154 ? 2.209   -20.762 -17.223 1.00 96.97 154 B 1 
ATOM 2928 C C   . ILE B 2 154 ? 0.935   -21.244 -16.526 1.00 96.98 154 B 1 
ATOM 2929 O O   . ILE B 2 154 ? 0.981   -22.210 -15.769 1.00 96.45 154 B 1 
ATOM 2930 C CB  . ILE B 2 154 ? 2.865   -19.586 -16.470 1.00 96.95 154 B 1 
ATOM 2931 C CG1 . ILE B 2 154 ? 4.257   -19.269 -17.060 1.00 96.00 154 B 1 
ATOM 2932 C CG2 . ILE B 2 154 ? 3.006   -19.895 -14.970 1.00 96.19 154 B 1 
ATOM 2933 C CD1 . ILE B 2 154 ? 4.804   -17.905 -16.634 1.00 93.21 154 B 1 
ATOM 2934 N N   . SER B 2 155 ? -0.209  -20.603 -16.771 1.00 97.12 155 B 1 
ATOM 2935 C CA  . SER B 2 155 ? -1.475  -21.035 -16.167 1.00 96.63 155 B 1 
ATOM 2936 C C   . SER B 2 155 ? -1.951  -22.379 -16.725 1.00 96.50 155 B 1 
ATOM 2937 O O   . SER B 2 155 ? -2.419  -23.213 -15.953 1.00 95.60 155 B 1 
ATOM 2938 C CB  . SER B 2 155 ? -2.549  -19.955 -16.303 1.00 95.80 155 B 1 
ATOM 2939 O OG  . SER B 2 155 ? -2.793  -19.634 -17.645 1.00 86.54 155 B 1 
ATOM 2940 N N   . SER B 2 156 ? -1.735  -22.639 -18.010 1.00 96.55 156 B 1 
ATOM 2941 C CA  . SER B 2 156 ? -1.964  -23.961 -18.607 1.00 96.07 156 B 1 
ATOM 2942 C C   . SER B 2 156 ? -1.059  -25.020 -17.969 1.00 96.10 156 B 1 
ATOM 2943 O O   . SER B 2 156 ? -1.547  -26.051 -17.516 1.00 95.00 156 B 1 
ATOM 2944 C CB  . SER B 2 156 ? -1.740  -23.902 -20.117 1.00 95.57 156 B 1 
ATOM 2945 O OG  . SER B 2 156 ? -2.127  -25.127 -20.706 1.00 82.08 156 B 1 
ATOM 2946 N N   . LEU B 2 157 ? 0.230   -24.722 -17.801 1.00 96.67 157 B 1 
ATOM 2947 C CA  . LEU B 2 157 ? 1.168   -25.615 -17.116 1.00 96.41 157 B 1 
ATOM 2948 C C   . LEU B 2 157 ? 0.744   -25.903 -15.667 1.00 96.48 157 B 1 
ATOM 2949 O O   . LEU B 2 157 ? 0.844   -27.041 -15.208 1.00 95.66 157 B 1 
ATOM 2950 C CB  . LEU B 2 157 ? 2.568   -24.985 -17.175 1.00 96.15 157 B 1 
ATOM 2951 C CG  . LEU B 2 157 ? 3.675   -25.854 -16.547 1.00 93.34 157 B 1 
ATOM 2952 C CD1 . LEU B 2 157 ? 3.894   -27.145 -17.333 1.00 88.65 157 B 1 
ATOM 2953 C CD2 . LEU B 2 157 ? 4.987   -25.075 -16.523 1.00 88.46 157 B 1 
ATOM 2954 N N   . CYS B 2 158 ? 0.237   -24.895 -14.950 1.00 96.76 158 B 1 
ATOM 2955 C CA  . CYS B 2 158 ? -0.320  -25.094 -13.611 1.00 96.44 158 B 1 
ATOM 2956 C C   . CYS B 2 158 ? -1.518  -26.050 -13.630 1.00 96.18 158 B 1 
ATOM 2957 O O   . CYS B 2 158 ? -1.641  -26.892 -12.743 1.00 95.37 158 B 1 
ATOM 2958 C CB  . CYS B 2 158 ? -0.745  -23.748 -13.016 1.00 96.11 158 B 1 
ATOM 2959 S SG  . CYS B 2 158 ? 0.689   -22.756 -12.531 1.00 94.31 158 B 1 
ATOM 2960 N N   . GLN B 2 159 ? -2.386  -25.924 -14.630 1.00 96.07 159 B 1 
ATOM 2961 C CA  . GLN B 2 159 ? -3.546  -26.798 -14.781 1.00 95.30 159 B 1 
ATOM 2962 C C   . GLN B 2 159 ? -3.116  -28.247 -15.046 1.00 95.13 159 B 1 
ATOM 2963 O O   . GLN B 2 159 ? -3.578  -29.157 -14.353 1.00 93.75 159 B 1 
ATOM 2964 C CB  . GLN B 2 159 ? -4.447  -26.230 -15.886 1.00 94.28 159 B 1 
ATOM 2965 C CG  . GLN B 2 159 ? -5.824  -26.901 -15.888 1.00 86.74 159 B 1 
ATOM 2966 C CD  . GLN B 2 159 ? -6.780  -26.317 -16.934 1.00 84.61 159 B 1 
ATOM 2967 O OE1 . GLN B 2 159 ? -6.522  -25.344 -17.616 1.00 75.52 159 B 1 
ATOM 2968 N NE2 . GLN B 2 159 ? -7.944  -26.900 -17.096 1.00 73.21 159 B 1 
ATOM 2969 N N   . ASP B 2 160 ? -2.171  -28.451 -15.963 1.00 95.78 160 B 1 
ATOM 2970 C CA  . ASP B 2 160 ? -1.647  -29.775 -16.322 1.00 95.26 160 B 1 
ATOM 2971 C C   . ASP B 2 160 ? -0.971  -30.479 -15.136 1.00 95.11 160 B 1 
ATOM 2972 O O   . ASP B 2 160 ? -1.137  -31.680 -14.924 1.00 93.35 160 B 1 
ATOM 2973 C CB  . ASP B 2 160 ? -0.634  -29.628 -17.467 1.00 94.53 160 B 1 
ATOM 2974 C CG  . ASP B 2 160 ? -1.240  -29.141 -18.786 1.00 90.29 160 B 1 
ATOM 2975 O OD1 . ASP B 2 160 ? -2.454  -29.342 -18.991 1.00 85.82 160 B 1 
ATOM 2976 O OD2 . ASP B 2 160 ? -0.459  -28.592 -19.595 1.00 85.12 160 B 1 
ATOM 2977 N N   . LEU B 2 161 ? -0.244  -29.712 -14.314 1.00 95.58 161 B 1 
ATOM 2978 C CA  . LEU B 2 161 ? 0.440   -30.216 -13.118 1.00 94.86 161 B 1 
ATOM 2979 C C   . LEU B 2 161 ? -0.450  -30.246 -11.865 1.00 94.84 161 B 1 
ATOM 2980 O O   . LEU B 2 161 ? 0.032   -30.593 -10.787 1.00 93.17 161 B 1 
ATOM 2981 C CB  . LEU B 2 161 ? 1.711   -29.390 -12.881 1.00 94.52 161 B 1 
ATOM 2982 C CG  . LEU B 2 161 ? 2.768   -29.500 -13.997 1.00 92.42 161 B 1 
ATOM 2983 C CD1 . LEU B 2 161 ? 3.920   -28.559 -13.659 1.00 87.77 161 B 1 
ATOM 2984 C CD2 . LEU B 2 161 ? 3.330   -30.911 -14.138 1.00 87.00 161 B 1 
ATOM 2985 N N   . GLN B 2 162 ? -1.728  -29.861 -11.979 1.00 95.22 162 B 1 
ATOM 2986 C CA  . GLN B 2 162 ? -2.669  -29.726 -10.856 1.00 95.02 162 B 1 
ATOM 2987 C C   . GLN B 2 162 ? -2.172  -28.778 -9.748  1.00 94.95 162 B 1 
ATOM 2988 O O   . GLN B 2 162 ? -2.514  -28.925 -8.571  1.00 92.74 162 B 1 
ATOM 2989 C CB  . GLN B 2 162 ? -3.098  -31.105 -10.329 1.00 94.26 162 B 1 
ATOM 2990 C CG  . GLN B 2 162 ? -3.702  -31.998 -11.424 1.00 89.73 162 B 1 
ATOM 2991 C CD  . GLN B 2 162 ? -4.249  -33.314 -10.871 1.00 82.15 162 B 1 
ATOM 2992 O OE1 . GLN B 2 162 ? -4.092  -33.674 -9.716  1.00 73.12 162 B 1 
ATOM 2993 N NE2 . GLN B 2 162 ? -4.943  -34.077 -11.687 1.00 70.70 162 B 1 
ATOM 2994 N N   . VAL B 2 163 ? -1.379  -27.778 -10.109 1.00 95.53 163 B 1 
ATOM 2995 C CA  . VAL B 2 163 ? -0.905  -26.724 -9.208  1.00 95.53 163 B 1 
ATOM 2996 C C   . VAL B 2 163 ? -1.949  -25.615 -9.167  1.00 95.88 163 B 1 
ATOM 2997 O O   . VAL B 2 163 ? -2.176  -24.918 -10.153 1.00 95.10 163 B 1 
ATOM 2998 C CB  . VAL B 2 163 ? 0.473   -26.195 -9.634  1.00 94.67 163 B 1 
ATOM 2999 C CG1 . VAL B 2 163 ? 0.933   -25.059 -8.716  1.00 90.87 163 B 1 
ATOM 3000 C CG2 . VAL B 2 163 ? 1.532   -27.302 -9.570  1.00 91.32 163 B 1 
ATOM 3001 N N   . LYS B 2 164 ? -2.585  -25.422 -8.006  1.00 95.49 164 B 1 
ATOM 3002 C CA  . LYS B 2 164 ? -3.591  -24.373 -7.837  1.00 95.04 164 B 1 
ATOM 3003 C C   . LYS B 2 164 ? -2.928  -23.010 -7.673  1.00 95.15 164 B 1 
ATOM 3004 O O   . LYS B 2 164 ? -2.151  -22.816 -6.740  1.00 94.08 164 B 1 
ATOM 3005 C CB  . LYS B 2 164 ? -4.526  -24.685 -6.665  1.00 93.90 164 B 1 
ATOM 3006 C CG  . LYS B 2 164 ? -5.405  -25.910 -6.961  1.00 85.38 164 B 1 
ATOM 3007 C CD  . LYS B 2 164 ? -6.480  -26.099 -5.886  1.00 78.76 164 B 1 
ATOM 3008 C CE  . LYS B 2 164 ? -7.360  -27.290 -6.282  1.00 67.96 164 B 1 
ATOM 3009 N NZ  . LYS B 2 164 ? -8.573  -27.406 -5.433  1.00 59.11 164 B 1 
ATOM 3010 N N   . ILE B 2 165 ? -3.303  -22.059 -8.516  1.00 94.68 165 B 1 
ATOM 3011 C CA  . ILE B 2 165 ? -2.926  -20.652 -8.370  1.00 95.02 165 B 1 
ATOM 3012 C C   . ILE B 2 165 ? -3.817  -20.011 -7.297  1.00 94.54 165 B 1 
ATOM 3013 O O   . ILE B 2 165 ? -5.042  -20.127 -7.344  1.00 93.44 165 B 1 
ATOM 3014 C CB  . ILE B 2 165 ? -2.997  -19.923 -9.729  1.00 95.33 165 B 1 
ATOM 3015 C CG1 . ILE B 2 165 ? -2.011  -20.563 -10.739 1.00 94.70 165 B 1 
ATOM 3016 C CG2 . ILE B 2 165 ? -2.685  -18.427 -9.552  1.00 94.29 165 B 1 
ATOM 3017 C CD1 . ILE B 2 165 ? -2.184  -20.078 -12.182 1.00 93.38 165 B 1 
ATOM 3018 N N   . LEU B 2 166 ? -3.194  -19.344 -6.328  1.00 93.59 166 B 1 
ATOM 3019 C CA  . LEU B 2 166 ? -3.865  -18.543 -5.301  1.00 92.39 166 B 1 
ATOM 3020 C C   . LEU B 2 166 ? -3.997  -17.085 -5.740  1.00 92.18 166 B 1 
ATOM 3021 O O   . LEU B 2 166 ? -5.050  -16.477 -5.570  1.00 90.82 166 B 1 
ATOM 3022 C CB  . LEU B 2 166 ? -3.073  -18.623 -3.987  1.00 91.40 166 B 1 
ATOM 3023 C CG  . LEU B 2 166 ? -3.002  -20.021 -3.349  1.00 89.88 166 B 1 
ATOM 3024 C CD1 . LEU B 2 166 ? -2.075  -19.970 -2.135  1.00 87.30 166 B 1 
ATOM 3025 C CD2 . LEU B 2 166 ? -4.381  -20.504 -2.890  1.00 86.60 166 B 1 
ATOM 3026 N N   . SER B 2 167 ? -2.916  -16.541 -6.299  1.00 92.33 167 B 1 
ATOM 3027 C CA  . SER B 2 167 ? -2.868  -15.190 -6.842  1.00 92.24 167 B 1 
ATOM 3028 C C   . SER B 2 167 ? -1.832  -15.091 -7.953  1.00 93.46 167 B 1 
ATOM 3029 O O   . SER B 2 167 ? -0.910  -15.903 -8.046  1.00 93.26 167 B 1 
ATOM 3030 C CB  . SER B 2 167 ? -2.567  -14.169 -5.737  1.00 90.03 167 B 1 
ATOM 3031 O OG  . SER B 2 167 ? -1.242  -14.306 -5.262  1.00 85.10 167 B 1 
ATOM 3032 N N   . VAL B 2 168 ? -1.989  -14.063 -8.775  1.00 92.38 168 B 1 
ATOM 3033 C CA  . VAL B 2 168 ? -0.990  -13.649 -9.755  1.00 93.30 168 B 1 
ATOM 3034 C C   . VAL B 2 168 ? -0.941  -12.130 -9.801  1.00 92.80 168 B 1 
ATOM 3035 O O   . VAL B 2 168 ? -1.975  -11.463 -9.728  1.00 91.54 168 B 1 
ATOM 3036 C CB  . VAL B 2 168 ? -1.251  -14.285 -11.131 1.00 93.48 168 B 1 
ATOM 3037 C CG1 . VAL B 2 168 ? -2.623  -13.941 -11.705 1.00 89.17 168 B 1 
ATOM 3038 C CG2 . VAL B 2 168 ? -0.171  -13.909 -12.151 1.00 88.76 168 B 1 
ATOM 3039 N N   . LEU B 2 169 ? 0.272   -11.593 -9.892  1.00 91.64 169 B 1 
ATOM 3040 C CA  . LEU B 2 169 ? 0.553   -10.166 -9.980  1.00 90.81 169 B 1 
ATOM 3041 C C   . LEU B 2 169 ? 1.524   -9.911  -11.130 1.00 91.82 169 B 1 
ATOM 3042 O O   . LEU B 2 169 ? 2.371   -10.746 -11.439 1.00 91.34 169 B 1 
ATOM 3043 C CB  . LEU B 2 169 ? 1.138   -9.673  -8.647  1.00 88.46 169 B 1 
ATOM 3044 C CG  . LEU B 2 169 ? 0.239   -9.873  -7.414  1.00 83.87 169 B 1 
ATOM 3045 C CD1 . LEU B 2 169 ? 1.025   -9.550  -6.149  1.00 79.21 169 B 1 
ATOM 3046 C CD2 . LEU B 2 169 ? -0.994  -8.972  -7.463  1.00 78.66 169 B 1 
ATOM 3047 N N   . VAL B 2 170 ? 1.423   -8.734  -11.726 1.00 90.77 170 B 1 
ATOM 3048 C CA  . VAL B 2 170 ? 2.346   -8.265  -12.764 1.00 90.52 170 B 1 
ATOM 3049 C C   . VAL B 2 170 ? 3.133   -7.089  -12.212 1.00 89.15 170 B 1 
ATOM 3050 O O   . VAL B 2 170 ? 2.590   -5.997  -12.044 1.00 87.37 170 B 1 
ATOM 3051 C CB  . VAL B 2 170 ? 1.611   -7.886  -14.060 1.00 90.90 170 B 1 
ATOM 3052 C CG1 . VAL B 2 170 ? 2.617   -7.499  -15.147 1.00 88.06 170 B 1 
ATOM 3053 C CG2 . VAL B 2 170 ? 0.737   -9.031  -14.586 1.00 88.45 170 B 1 
ATOM 3054 N N   . TYR B 2 171 ? 4.423   -7.293  -11.942 1.00 87.88 171 B 1 
ATOM 3055 C CA  . TYR B 2 171 ? 5.319   -6.234  -11.494 1.00 86.54 171 B 1 
ATOM 3056 C C   . TYR B 2 171 ? 6.055   -5.595  -12.668 1.00 88.02 171 B 1 
ATOM 3057 O O   . TYR B 2 171 ? 6.468   -6.286  -13.605 1.00 87.37 171 B 1 
ATOM 3058 C CB  . TYR B 2 171 ? 6.303   -6.777  -10.458 1.00 82.79 171 B 1 
ATOM 3059 C CG  . TYR B 2 171 ? 5.691   -6.937  -9.087  1.00 77.86 171 B 1 
ATOM 3060 C CD1 . TYR B 2 171 ? 5.602   -5.828  -8.231  1.00 71.38 171 B 1 
ATOM 3061 C CD2 . TYR B 2 171 ? 5.220   -8.187  -8.650  1.00 70.26 171 B 1 
ATOM 3062 C CE1 . TYR B 2 171 ? 5.062   -5.963  -6.939  1.00 64.81 171 B 1 
ATOM 3063 C CE2 . TYR B 2 171 ? 4.674   -8.329  -7.358  1.00 64.38 171 B 1 
ATOM 3064 C CZ  . TYR B 2 171 ? 4.604   -7.212  -6.505  1.00 63.77 171 B 1 
ATOM 3065 O OH  . TYR B 2 171 ? 4.095   -7.340  -5.241  1.00 59.21 171 B 1 
ATOM 3066 N N   . PRO B 2 172 ? 6.277   -4.264  -12.614 1.00 82.81 172 B 1 
ATOM 3067 C CA  . PRO B 2 172 ? 7.232   -3.631  -13.502 1.00 80.72 172 B 1 
ATOM 3068 C C   . PRO B 2 172 ? 8.650   -4.104  -13.157 1.00 80.97 172 B 1 
ATOM 3069 O O   . PRO B 2 172 ? 8.984   -4.335  -11.993 1.00 78.12 172 B 1 
ATOM 3070 C CB  . PRO B 2 172 ? 7.051   -2.128  -13.287 1.00 77.53 172 B 1 
ATOM 3071 C CG  . PRO B 2 172 ? 6.606   -2.036  -11.826 1.00 75.30 172 B 1 
ATOM 3072 C CD  . PRO B 2 172 ? 5.786   -3.311  -11.630 1.00 78.22 172 B 1 
ATOM 3073 N N   . HIS B 2 173 ? 9.485   -4.203  -14.176 1.00 80.60 173 B 1 
ATOM 3074 C CA  . HIS B 2 173 ? 10.927  -4.390  -14.039 1.00 78.71 173 B 1 
ATOM 3075 C C   . HIS B 2 173 ? 11.651  -3.082  -14.388 1.00 78.59 173 B 1 
ATOM 3076 O O   . HIS B 2 173 ? 11.056  -2.183  -14.982 1.00 74.11 173 B 1 
ATOM 3077 C CB  . HIS B 2 173 ? 11.348  -5.568  -14.929 1.00 75.66 173 B 1 
ATOM 3078 C CG  . HIS B 2 173 ? 12.715  -6.105  -14.623 1.00 72.81 173 B 1 
ATOM 3079 N ND1 . HIS B 2 173 ? 13.895  -5.684  -15.189 1.00 64.68 173 B 1 
ATOM 3080 C CD2 . HIS B 2 173 ? 13.043  -7.087  -13.721 1.00 64.56 173 B 1 
ATOM 3081 C CE1 . HIS B 2 173 ? 14.904  -6.383  -14.632 1.00 63.51 173 B 1 
ATOM 3082 N NE2 . HIS B 2 173 ? 14.423  -7.253  -13.745 1.00 64.43 173 B 1 
ATOM 3083 N N   . ASP B 2 174 ? 12.936  -2.979  -14.042 1.00 76.28 174 B 1 
ATOM 3084 C CA  . ASP B 2 174 ? 13.768  -1.812  -14.378 1.00 75.45 174 B 1 
ATOM 3085 C C   . ASP B 2 174 ? 13.874  -1.599  -15.893 1.00 77.23 174 B 1 
ATOM 3086 O O   . ASP B 2 174 ? 13.851  -0.464  -16.371 1.00 73.43 174 B 1 
ATOM 3087 C CB  . ASP B 2 174 ? 15.167  -1.995  -13.769 1.00 71.15 174 B 1 
ATOM 3088 C CG  . ASP B 2 174 ? 15.158  -2.048  -12.240 1.00 64.95 174 B 1 
ATOM 3089 O OD1 . ASP B 2 174 ? 14.282  -1.393  -11.633 1.00 58.96 174 B 1 
ATOM 3090 O OD2 . ASP B 2 174 ? 16.029  -2.752  -11.688 1.00 58.48 174 B 1 
ATOM 3091 N N   . ASP B 2 175 ? 13.913  -2.687  -16.658 1.00 80.04 175 B 1 
ATOM 3092 C CA  . ASP B 2 175 ? 13.758  -2.635  -18.107 1.00 81.52 175 B 1 
ATOM 3093 C C   . ASP B 2 175 ? 12.266  -2.465  -18.465 1.00 83.13 175 B 1 
ATOM 3094 O O   . ASP B 2 175 ? 11.452  -3.344  -18.169 1.00 80.78 175 B 1 
ATOM 3095 C CB  . ASP B 2 175 ? 14.372  -3.894  -18.736 1.00 78.32 175 B 1 
ATOM 3096 C CG  . ASP B 2 175 ? 14.327  -3.919  -20.268 1.00 71.93 175 B 1 
ATOM 3097 O OD1 . ASP B 2 175 ? 13.587  -3.110  -20.880 1.00 65.99 175 B 1 
ATOM 3098 O OD2 . ASP B 2 175 ? 15.018  -4.791  -20.837 1.00 65.39 175 B 1 
ATOM 3099 N N   . PRO B 2 176 ? 11.883  -1.358  -19.137 1.00 79.50 176 B 1 
ATOM 3100 C CA  . PRO B 2 176 ? 10.479  -1.091  -19.457 1.00 78.42 176 B 1 
ATOM 3101 C C   . PRO B 2 176 ? 9.837   -2.130  -20.389 1.00 78.96 176 B 1 
ATOM 3102 O O   . PRO B 2 176 ? 8.610   -2.257  -20.404 1.00 73.86 176 B 1 
ATOM 3103 C CB  . PRO B 2 176 ? 10.483  0.312   -20.084 1.00 75.30 176 B 1 
ATOM 3104 C CG  . PRO B 2 176 ? 11.894  0.462   -20.656 1.00 72.75 176 B 1 
ATOM 3105 C CD  . PRO B 2 176 ? 12.742  -0.297  -19.641 1.00 75.44 176 B 1 
ATOM 3106 N N   . GLY B 2 177 ? 10.637  -2.860  -21.156 1.00 82.49 177 B 1 
ATOM 3107 C CA  . GLY B 2 177 ? 10.174  -3.952  -22.016 1.00 84.66 177 B 1 
ATOM 3108 C C   . GLY B 2 177 ? 9.932   -5.264  -21.274 1.00 87.89 177 B 1 
ATOM 3109 O O   . GLY B 2 177 ? 9.316   -6.177  -21.829 1.00 85.02 177 B 1 
ATOM 3110 N N   . VAL B 2 178 ? 10.394  -5.361  -20.037 1.00 89.74 178 B 1 
ATOM 3111 C CA  . VAL B 2 178 ? 10.334  -6.573  -19.226 1.00 90.69 178 B 1 
ATOM 3112 C C   . VAL B 2 178 ? 9.372   -6.378  -18.057 1.00 91.15 178 B 1 
ATOM 3113 O O   . VAL B 2 178 ? 9.260   -5.300  -17.477 1.00 89.04 178 B 1 
ATOM 3114 C CB  . VAL B 2 178 ? 11.743  -6.990  -18.770 1.00 88.33 178 B 1 
ATOM 3115 C CG1 . VAL B 2 178 ? 11.712  -8.298  -17.987 1.00 81.56 178 B 1 
ATOM 3116 C CG2 . VAL B 2 178 ? 12.683  -7.198  -19.969 1.00 82.22 178 B 1 
ATOM 3117 N N   . LYS B 2 179 ? 8.675   -7.452  -17.704 1.00 91.07 179 B 1 
ATOM 3118 C CA  . LYS B 2 179 ? 7.844   -7.536  -16.507 1.00 91.57 179 B 1 
ATOM 3119 C C   . LYS B 2 179 ? 8.205   -8.786  -15.715 1.00 92.91 179 B 1 
ATOM 3120 O O   . LYS B 2 179 ? 8.862   -9.689  -16.229 1.00 92.01 179 B 1 
ATOM 3121 C CB  . LYS B 2 179 ? 6.347   -7.507  -16.876 1.00 89.93 179 B 1 
ATOM 3122 C CG  . LYS B 2 179 ? 5.898   -6.266  -17.665 1.00 86.80 179 B 1 
ATOM 3123 C CD  . LYS B 2 179 ? 6.066   -4.960  -16.906 1.00 79.58 179 B 1 
ATOM 3124 C CE  . LYS B 2 179 ? 5.777   -3.764  -17.813 1.00 73.70 179 B 1 
ATOM 3125 N NZ  . LYS B 2 179 ? 6.735   -2.656  -17.567 1.00 64.69 179 B 1 
ATOM 3126 N N   . VAL B 2 180 ? 7.769   -8.823  -14.465 1.00 91.12 180 B 1 
ATOM 3127 C CA  . VAL B 2 180 ? 7.867   -10.006 -13.614 1.00 91.24 180 B 1 
ATOM 3128 C C   . VAL B 2 180 ? 6.454   -10.462 -13.275 1.00 91.94 180 B 1 
ATOM 3129 O O   . VAL B 2 180 ? 5.669   -9.695  -12.722 1.00 91.47 180 B 1 
ATOM 3130 C CB  . VAL B 2 180 ? 8.710   -9.737  -12.354 1.00 90.03 180 B 1 
ATOM 3131 C CG1 . VAL B 2 180 ? 8.867   -11.000 -11.511 1.00 86.16 180 B 1 
ATOM 3132 C CG2 . VAL B 2 180 ? 10.115  -9.236  -12.720 1.00 86.54 180 B 1 
ATOM 3133 N N   . LEU B 2 181 ? 6.128   -11.695 -13.623 1.00 92.90 181 B 1 
ATOM 3134 C CA  . LEU B 2 181 ? 4.928   -12.364 -13.138 1.00 93.65 181 B 1 
ATOM 3135 C C   . LEU B 2 181 ? 5.238   -12.994 -11.787 1.00 93.67 181 B 1 
ATOM 3136 O O   . LEU B 2 181 ? 6.168   -13.792 -11.682 1.00 92.93 181 B 1 
ATOM 3137 C CB  . LEU B 2 181 ? 4.450   -13.434 -14.132 1.00 93.89 181 B 1 
ATOM 3138 C CG  . LEU B 2 181 ? 3.962   -12.894 -15.484 1.00 91.95 181 B 1 
ATOM 3139 C CD1 . LEU B 2 181 ? 3.503   -14.063 -16.351 1.00 89.93 181 B 1 
ATOM 3140 C CD2 . LEU B 2 181 ? 2.793   -11.923 -15.335 1.00 89.56 181 B 1 
ATOM 3141 N N   . VAL B 2 182 ? 4.452   -12.657 -10.782 1.00 92.11 182 B 1 
ATOM 3142 C CA  . VAL B 2 182 ? 4.568   -13.205 -9.434  1.00 91.22 182 B 1 
ATOM 3143 C C   . VAL B 2 182 ? 3.358   -14.081 -9.171  1.00 91.84 182 B 1 
ATOM 3144 O O   . VAL B 2 182 ? 2.242   -13.583 -9.038  1.00 91.52 182 B 1 
ATOM 3145 C CB  . VAL B 2 182 ? 4.713   -12.094 -8.384  1.00 89.46 182 B 1 
ATOM 3146 C CG1 . VAL B 2 182 ? 4.932   -12.694 -6.995  1.00 85.67 182 B 1 
ATOM 3147 C CG2 . VAL B 2 182 ? 5.891   -11.169 -8.717  1.00 86.05 182 B 1 
ATOM 3148 N N   . PHE B 2 183 ? 3.580   -15.381 -9.110  1.00 92.92 183 B 1 
ATOM 3149 C CA  . PHE B 2 183 ? 2.556   -16.358 -8.768  1.00 93.41 183 B 1 
ATOM 3150 C C   . PHE B 2 183 ? 2.690   -16.759 -7.307  1.00 92.82 183 B 1 
ATOM 3151 O O   . PHE B 2 183 ? 3.786   -17.039 -6.828  1.00 91.63 183 B 1 
ATOM 3152 C CB  . PHE B 2 183 ? 2.661   -17.584 -9.675  1.00 94.04 183 B 1 
ATOM 3153 C CG  . PHE B 2 183 ? 2.274   -17.313 -11.112 1.00 94.87 183 B 1 
ATOM 3154 C CD1 . PHE B 2 183 ? 0.954   -17.541 -11.542 1.00 92.37 183 B 1 
ATOM 3155 C CD2 . PHE B 2 183 ? 3.225   -16.830 -12.027 1.00 92.05 183 B 1 
ATOM 3156 C CE1 . PHE B 2 183 ? 0.588   -17.289 -12.870 1.00 91.73 183 B 1 
ATOM 3157 C CE2 . PHE B 2 183 ? 2.860   -16.570 -13.358 1.00 91.84 183 B 1 
ATOM 3158 C CZ  . PHE B 2 183 ? 1.541   -16.801 -13.779 1.00 94.49 183 B 1 
ATOM 3159 N N   . ARG B 2 184 ? 1.555   -16.866 -6.621  1.00 92.65 184 B 1 
ATOM 3160 C CA  . ARG B 2 184 ? 1.458   -17.617 -5.373  1.00 92.23 184 B 1 
ATOM 3161 C C   . ARG B 2 184 ? 0.638   -18.871 -5.642  1.00 93.16 184 B 1 
ATOM 3162 O O   . ARG B 2 184 ? -0.477  -18.787 -6.149  1.00 92.84 184 B 1 
ATOM 3163 C CB  . ARG B 2 184 ? 0.910   -16.725 -4.252  1.00 90.59 184 B 1 
ATOM 3164 C CG  . ARG B 2 184 ? 1.376   -17.212 -2.869  1.00 81.94 184 B 1 
ATOM 3165 C CD  . ARG B 2 184 ? 0.962   -16.222 -1.780  1.00 77.45 184 B 1 
ATOM 3166 N NE  . ARG B 2 184 ? 1.515   -16.574 -0.460  1.00 71.90 184 B 1 
ATOM 3167 C CZ  . ARG B 2 184 ? 2.630   -16.105 0.108   1.00 65.54 184 B 1 
ATOM 3168 N NH1 . ARG B 2 184 ? 3.397   -15.220 -0.458  1.00 58.93 184 B 1 
ATOM 3169 N NH2 . ARG B 2 184 ? 2.997   -16.522 1.272   1.00 59.69 184 B 1 
ATOM 3170 N N   . VAL B 2 185 ? 1.221   -20.027 -5.351  1.00 93.82 185 B 1 
ATOM 3171 C CA  . VAL B 2 185 ? 0.633   -21.339 -5.651  1.00 94.51 185 B 1 
ATOM 3172 C C   . VAL B 2 185 ? 0.398   -22.139 -4.377  1.00 94.08 185 B 1 
ATOM 3173 O O   . VAL B 2 185 ? 1.189   -22.079 -3.439  1.00 93.01 185 B 1 
ATOM 3174 C CB  . VAL B 2 185 ? 1.473   -22.135 -6.665  1.00 94.62 185 B 1 
ATOM 3175 C CG1 . VAL B 2 185 ? 1.469   -21.448 -8.034  1.00 90.43 185 B 1 
ATOM 3176 C CG2 . VAL B 2 185 ? 2.928   -22.341 -6.229  1.00 90.40 185 B 1 
ATOM 3177 N N   . LYS B 2 186 ? -0.692  -22.906 -4.347  1.00 93.83 186 B 1 
ATOM 3178 C CA  . LYS B 2 186 ? -1.105  -23.701 -3.186  1.00 93.41 186 B 1 
ATOM 3179 C C   . LYS B 2 186 ? -0.297  -24.999 -3.072  1.00 93.00 186 B 1 
ATOM 3180 O O   . LYS B 2 186 ? -0.842  -26.101 -3.158  1.00 90.32 186 B 1 
ATOM 3181 C CB  . LYS B 2 186 ? -2.628  -23.906 -3.204  1.00 92.38 186 B 1 
ATOM 3182 C CG  . LYS B 2 186 ? -3.137  -24.411 -1.850  1.00 88.05 186 B 1 
ATOM 3183 C CD  . LYS B 2 186 ? -4.662  -24.511 -1.819  1.00 84.13 186 B 1 
ATOM 3184 C CE  . LYS B 2 186 ? -5.101  -24.945 -0.417  1.00 75.64 186 B 1 
ATOM 3185 N NZ  . LYS B 2 186 ? -6.567  -24.827 -0.230  1.00 66.99 186 B 1 
ATOM 3186 N N   . THR B 2 187 ? 0.998   -24.871 -2.897  1.00 92.96 187 B 1 
ATOM 3187 C CA  . THR B 2 187 ? 1.903   -25.986 -2.620  1.00 92.57 187 B 1 
ATOM 3188 C C   . THR B 2 187 ? 3.042   -25.518 -1.725  1.00 92.13 187 B 1 
ATOM 3189 O O   . THR B 2 187 ? 3.532   -24.399 -1.867  1.00 89.92 187 B 1 
ATOM 3190 C CB  . THR B 2 187 ? 2.438   -26.621 -3.913  1.00 91.12 187 B 1 
ATOM 3191 O OG1 . THR B 2 187 ? 3.284   -27.701 -3.582  1.00 83.02 187 B 1 
ATOM 3192 C CG2 . THR B 2 187 ? 3.240   -25.674 -4.808  1.00 81.92 187 B 1 
ATOM 3193 N N   . MET B 2 188 ? 3.468   -26.388 -0.807  1.00 90.90 188 B 1 
ATOM 3194 C CA  . MET B 2 188 ? 4.662   -26.154 0.013   1.00 89.53 188 B 1 
ATOM 3195 C C   . MET B 2 188 ? 5.932   -26.703 -0.649  1.00 89.38 188 B 1 
ATOM 3196 O O   . MET B 2 188 ? 7.032   -26.388 -0.217  1.00 86.27 188 B 1 
ATOM 3197 C CB  . MET B 2 188 ? 4.460   -26.763 1.408   1.00 87.63 188 B 1 
ATOM 3198 C CG  . MET B 2 188 ? 3.314   -26.110 2.189   1.00 81.16 188 B 1 
ATOM 3199 S SD  . MET B 2 188 ? 3.440   -24.307 2.425   1.00 72.43 188 B 1 
ATOM 3200 C CE  . MET B 2 188 ? 4.942   -24.200 3.441   1.00 62.41 188 B 1 
ATOM 3201 N N   . ASN B 2 189 ? 5.791   -27.500 -1.704  1.00 91.10 189 B 1 
ATOM 3202 C CA  . ASN B 2 189 ? 6.899   -28.024 -2.495  1.00 91.20 189 B 1 
ATOM 3203 C C   . ASN B 2 189 ? 6.736   -27.616 -3.971  1.00 91.74 189 B 1 
ATOM 3204 O O   . ASN B 2 189 ? 6.193   -28.387 -4.769  1.00 90.40 189 B 1 
ATOM 3205 C CB  . ASN B 2 189 ? 6.992   -29.546 -2.302  1.00 89.55 189 B 1 
ATOM 3206 C CG  . ASN B 2 189 ? 8.175   -30.123 -3.065  1.00 86.55 189 B 1 
ATOM 3207 O OD1 . ASN B 2 189 ? 9.021   -29.422 -3.590  1.00 80.41 189 B 1 
ATOM 3208 N ND2 . ASN B 2 189 ? 8.266   -31.431 -3.152  1.00 78.40 189 B 1 
ATOM 3209 N N   . PRO B 2 190 ? 7.202   -26.413 -4.355  1.00 90.59 190 B 1 
ATOM 3210 C CA  . PRO B 2 190 ? 7.088   -25.939 -5.732  1.00 90.90 190 B 1 
ATOM 3211 C C   . PRO B 2 190 ? 8.128   -26.550 -6.681  1.00 92.22 190 B 1 
ATOM 3212 O O   . PRO B 2 190 ? 8.096   -26.275 -7.875  1.00 91.24 190 B 1 
ATOM 3213 C CB  . PRO B 2 190 ? 7.224   -24.418 -5.619  1.00 88.75 190 B 1 
ATOM 3214 C CG  . PRO B 2 190 ? 8.204   -24.256 -4.453  1.00 86.82 190 B 1 
ATOM 3215 C CD  . PRO B 2 190 ? 7.802   -25.394 -3.512  1.00 88.72 190 B 1 
ATOM 3216 N N   . LEU B 2 191 ? 9.047   -27.382 -6.192  1.00 92.02 191 B 1 
ATOM 3217 C CA  . LEU B 2 191 ? 10.178  -27.903 -6.971  1.00 91.78 191 B 1 
ATOM 3218 C C   . LEU B 2 191 ? 9.770   -28.556 -8.309  1.00 92.69 191 B 1 
ATOM 3219 O O   . LEU B 2 191 ? 10.368  -28.221 -9.334  1.00 92.68 191 B 1 
ATOM 3220 C CB  . LEU B 2 191 ? 11.004  -28.875 -6.099  1.00 90.43 191 B 1 
ATOM 3221 C CG  . LEU B 2 191 ? 12.493  -28.901 -6.493  1.00 81.98 191 B 1 
ATOM 3222 C CD1 . LEU B 2 191 ? 13.238  -27.791 -5.768  1.00 77.09 191 B 1 
ATOM 3223 C CD2 . LEU B 2 191 ? 13.132  -30.235 -6.118  1.00 76.97 191 B 1 
ATOM 3224 N N   . PRO B 2 192 ? 8.743   -29.431 -8.362  1.00 92.11 192 B 1 
ATOM 3225 C CA  . PRO B 2 192 ? 8.295   -30.019 -9.629  1.00 92.13 192 B 1 
ATOM 3226 C C   . PRO B 2 192 ? 7.788   -28.969 -10.625 1.00 93.36 192 B 1 
ATOM 3227 O O   . PRO B 2 192 ? 8.058   -29.067 -11.822 1.00 92.65 192 B 1 
ATOM 3228 C CB  . PRO B 2 192 ? 7.185   -31.011 -9.255  1.00 90.99 192 B 1 
ATOM 3229 C CG  . PRO B 2 192 ? 7.444   -31.320 -7.779  1.00 89.20 192 B 1 
ATOM 3230 C CD  . PRO B 2 192 ? 7.989   -30.000 -7.253  1.00 91.51 192 B 1 
ATOM 3231 N N   . PHE B 2 193 ? 7.090   -27.946 -10.125 1.00 93.41 193 B 1 
ATOM 3232 C CA  . PHE B 2 193 ? 6.582   -26.851 -10.949 1.00 94.14 193 B 1 
ATOM 3233 C C   . PHE B 2 193 ? 7.719   -25.975 -11.486 1.00 94.90 193 B 1 
ATOM 3234 O O   . PHE B 2 193 ? 7.758   -25.695 -12.679 1.00 94.59 193 B 1 
ATOM 3235 C CB  . PHE B 2 193 ? 5.561   -26.042 -10.136 1.00 93.66 193 B 1 
ATOM 3236 C CG  . PHE B 2 193 ? 4.990   -24.846 -10.875 1.00 93.98 193 B 1 
ATOM 3237 C CD1 . PHE B 2 193 ? 5.007   -23.574 -10.281 1.00 91.35 193 B 1 
ATOM 3238 C CD2 . PHE B 2 193 ? 4.434   -25.002 -12.158 1.00 91.25 193 B 1 
ATOM 3239 C CE1 . PHE B 2 193 ? 4.471   -22.469 -10.958 1.00 90.51 193 B 1 
ATOM 3240 C CE2 . PHE B 2 193 ? 3.904   -23.896 -12.842 1.00 90.09 193 B 1 
ATOM 3241 C CZ  . PHE B 2 193 ? 3.921   -22.629 -12.239 1.00 91.45 193 B 1 
ATOM 3242 N N   . LEU B 2 194 ? 8.701   -25.626 -10.650 1.00 94.53 194 B 1 
ATOM 3243 C CA  . LEU B 2 194 ? 9.885   -24.865 -11.067 1.00 94.05 194 B 1 
ATOM 3244 C C   . LEU B 2 194 ? 10.701  -25.602 -12.135 1.00 94.32 194 B 1 
ATOM 3245 O O   . LEU B 2 194 ? 11.122  -25.003 -13.121 1.00 94.04 194 B 1 
ATOM 3246 C CB  . LEU B 2 194 ? 10.751  -24.582 -9.834  1.00 93.22 194 B 1 
ATOM 3247 C CG  . LEU B 2 194 ? 10.103  -23.575 -8.864  1.00 90.50 194 B 1 
ATOM 3248 C CD1 . LEU B 2 194 ? 10.859  -23.599 -7.553  1.00 88.14 194 B 1 
ATOM 3249 C CD2 . LEU B 2 194 ? 10.135  -22.152 -9.408  1.00 87.77 194 B 1 
ATOM 3250 N N   . GLN B 2 195 ? 10.872  -26.905 -11.987 1.00 94.35 195 B 1 
ATOM 3251 C CA  . GLN B 2 195 ? 11.552  -27.722 -12.997 1.00 93.78 195 B 1 
ATOM 3252 C C   . GLN B 2 195 ? 10.775  -27.788 -14.321 1.00 94.29 195 B 1 
ATOM 3253 O O   . GLN B 2 195 ? 11.389  -27.868 -15.387 1.00 93.71 195 B 1 
ATOM 3254 C CB  . GLN B 2 195 ? 11.747  -29.139 -12.456 1.00 93.09 195 B 1 
ATOM 3255 C CG  . GLN B 2 195 ? 12.816  -29.218 -11.352 1.00 89.55 195 B 1 
ATOM 3256 C CD  . GLN B 2 195 ? 12.953  -30.634 -10.789 1.00 86.18 195 B 1 
ATOM 3257 O OE1 . GLN B 2 195 ? 12.225  -31.553 -11.129 1.00 80.59 195 B 1 
ATOM 3258 N NE2 . GLN B 2 195 ? 13.904  -30.857 -9.911  1.00 77.87 195 B 1 
ATOM 3259 N N   . ALA B 2 196 ? 9.449   -27.773 -14.279 1.00 94.95 196 B 1 
ATOM 3260 C CA  . ALA B 2 196 ? 8.622   -27.724 -15.483 1.00 95.20 196 B 1 
ATOM 3261 C C   . ALA B 2 196 ? 8.715   -26.354 -16.174 1.00 95.69 196 B 1 
ATOM 3262 O O   . ALA B 2 196 ? 8.931   -26.300 -17.384 1.00 95.18 196 B 1 
ATOM 3263 C CB  . ALA B 2 196 ? 7.187   -28.103 -15.114 1.00 95.18 196 B 1 
ATOM 3264 N N   . LEU B 2 197 ? 8.659   -25.262 -15.404 1.00 95.70 197 B 1 
ATOM 3265 C CA  . LEU B 2 197 ? 8.850   -23.898 -15.912 1.00 95.40 197 B 1 
ATOM 3266 C C   . LEU B 2 197 ? 10.201  -23.743 -16.623 1.00 95.22 197 B 1 
ATOM 3267 O O   . LEU B 2 197 ? 10.251  -23.268 -17.756 1.00 94.63 197 B 1 
ATOM 3268 C CB  . LEU B 2 197 ? 8.751   -22.900 -14.746 1.00 95.63 197 B 1 
ATOM 3269 C CG  . LEU B 2 197 ? 7.330   -22.674 -14.201 1.00 95.21 197 B 1 
ATOM 3270 C CD1 . LEU B 2 197 ? 7.419   -21.868 -12.908 1.00 93.70 197 B 1 
ATOM 3271 C CD2 . LEU B 2 197 ? 6.457   -21.904 -15.189 1.00 93.50 197 B 1 
ATOM 3272 N N   . GLN B 2 198 ? 11.286  -24.195 -16.000 1.00 94.87 198 B 1 
ATOM 3273 C CA  . GLN B 2 198 ? 12.626  -24.141 -16.592 1.00 93.52 198 B 1 
ATOM 3274 C C   . GLN B 2 198 ? 12.729  -24.984 -17.872 1.00 93.79 198 B 1 
ATOM 3275 O O   . GLN B 2 198 ? 13.308  -24.531 -18.857 1.00 92.80 198 B 1 
ATOM 3276 C CB  . GLN B 2 198 ? 13.657  -24.618 -15.566 1.00 91.69 198 B 1 
ATOM 3277 C CG  . GLN B 2 198 ? 13.898  -23.591 -14.445 1.00 81.61 198 B 1 
ATOM 3278 C CD  . GLN B 2 198 ? 14.882  -24.108 -13.389 1.00 76.31 198 B 1 
ATOM 3279 O OE1 . GLN B 2 198 ? 15.258  -25.269 -13.354 1.00 69.03 198 B 1 
ATOM 3280 N NE2 . GLN B 2 198 ? 15.331  -23.260 -12.488 1.00 66.02 198 B 1 
ATOM 3281 N N   . ARG B 2 199 ? 12.139  -26.183 -17.894 1.00 94.61 199 B 1 
ATOM 3282 C CA  . ARG B 2 199 ? 12.111  -27.030 -19.105 1.00 94.61 199 B 1 
ATOM 3283 C C   . ARG B 2 199 ? 11.349  -26.385 -20.257 1.00 94.93 199 B 1 
ATOM 3284 O O   . ARG B 2 199 ? 11.756  -26.546 -21.403 1.00 93.54 199 B 1 
ATOM 3285 C CB  . ARG B 2 199 ? 11.518  -28.407 -18.770 1.00 93.83 199 B 1 
ATOM 3286 C CG  . ARG B 2 199 ? 12.592  -29.343 -18.208 1.00 84.64 199 B 1 
ATOM 3287 C CD  . ARG B 2 199 ? 12.029  -30.739 -17.929 1.00 83.29 199 B 1 
ATOM 3288 N NE  . ARG B 2 199 ? 11.432  -30.826 -16.583 1.00 74.61 199 B 1 
ATOM 3289 C CZ  . ARG B 2 199 ? 10.848  -31.900 -16.068 1.00 68.58 199 B 1 
ATOM 3290 N NH1 . ARG B 2 199 ? 10.678  -32.995 -16.760 1.00 61.19 199 B 1 
ATOM 3291 N NH2 . ARG B 2 199 ? 10.427  -31.893 -14.833 1.00 59.97 199 B 1 
ATOM 3292 N N   . ASN B 2 200 ? 10.297  -25.635 -19.961 1.00 94.93 200 B 1 
ATOM 3293 C CA  . ASN B 2 200 ? 9.524   -24.894 -20.960 1.00 94.46 200 B 1 
ATOM 3294 C C   . ASN B 2 200 ? 10.162  -23.543 -21.349 1.00 94.63 200 B 1 
ATOM 3295 O O   . ASN B 2 200 ? 9.572   -22.773 -22.094 1.00 92.43 200 B 1 
ATOM 3296 C CB  . ASN B 2 200 ? 8.077   -24.758 -20.463 1.00 93.99 200 B 1 
ATOM 3297 C CG  . ASN B 2 200 ? 7.311   -26.076 -20.477 1.00 90.20 200 B 1 
ATOM 3298 O OD1 . ASN B 2 200 ? 7.780   -27.121 -20.887 1.00 79.00 200 B 1 
ATOM 3299 N ND2 . ASN B 2 200 ? 6.076   -26.055 -20.031 1.00 76.97 200 B 1 
ATOM 3300 N N   . GLY B 2 201 ? 11.367  -23.243 -20.858 1.00 94.42 201 B 1 
ATOM 3301 C CA  . GLY B 2 201 ? 12.126  -22.042 -21.217 1.00 94.27 201 B 1 
ATOM 3302 C C   . GLY B 2 201 ? 11.721  -20.772 -20.464 1.00 94.95 201 B 1 
ATOM 3303 O O   . GLY B 2 201 ? 12.150  -19.682 -20.850 1.00 92.72 201 B 1 
ATOM 3304 N N   . HIS B 2 202 ? 10.935  -20.880 -19.401 1.00 95.29 202 B 1 
ATOM 3305 C CA  . HIS B 2 202 ? 10.595  -19.734 -18.560 1.00 95.45 202 B 1 
ATOM 3306 C C   . HIS B 2 202 ? 11.772  -19.335 -17.672 1.00 95.27 202 B 1 
ATOM 3307 O O   . HIS B 2 202 ? 12.433  -20.176 -17.059 1.00 93.97 202 B 1 
ATOM 3308 C CB  . HIS B 2 202 ? 9.344   -20.023 -17.730 1.00 95.57 202 B 1 
ATOM 3309 C CG  . HIS B 2 202 ? 8.117   -20.216 -18.573 1.00 95.91 202 B 1 
ATOM 3310 N ND1 . HIS B 2 202 ? 7.492   -19.247 -19.337 1.00 86.64 202 B 1 
ATOM 3311 C CD2 . HIS B 2 202 ? 7.433   -21.390 -18.762 1.00 86.90 202 B 1 
ATOM 3312 C CE1 . HIS B 2 202 ? 6.460   -19.833 -19.964 1.00 89.72 202 B 1 
ATOM 3313 N NE2 . HIS B 2 202 ? 6.390   -21.126 -19.635 1.00 91.02 202 B 1 
ATOM 3314 N N   . HIS B 2 203 ? 12.018  -18.019 -17.567 1.00 94.96 203 B 1 
ATOM 3315 C CA  . HIS B 2 203 ? 13.092  -17.475 -16.749 1.00 94.33 203 B 1 
ATOM 3316 C C   . HIS B 2 203 ? 12.603  -17.218 -15.319 1.00 94.25 203 B 1 
ATOM 3317 O O   . HIS B 2 203 ? 12.125  -16.126 -14.994 1.00 92.79 203 B 1 
ATOM 3318 C CB  . HIS B 2 203 ? 13.668  -16.222 -17.430 1.00 92.79 203 B 1 
ATOM 3319 C CG  . HIS B 2 203 ? 14.924  -15.687 -16.796 1.00 86.66 203 B 1 
ATOM 3320 N ND1 . HIS B 2 203 ? 15.480  -14.449 -17.069 1.00 74.68 203 B 1 
ATOM 3321 C CD2 . HIS B 2 203 ? 15.754  -16.289 -15.884 1.00 73.84 203 B 1 
ATOM 3322 C CE1 . HIS B 2 203 ? 16.598  -14.321 -16.338 1.00 74.84 203 B 1 
ATOM 3323 N NE2 . HIS B 2 203 ? 16.798  -15.417 -15.604 1.00 76.18 203 B 1 
ATOM 3324 N N   . VAL B 2 204 ? 12.743  -18.220 -14.462 1.00 93.79 204 B 1 
ATOM 3325 C CA  . VAL B 2 204 ? 12.455  -18.104 -13.028 1.00 93.23 204 B 1 
ATOM 3326 C C   . VAL B 2 204 ? 13.541  -17.246 -12.374 1.00 92.13 204 B 1 
ATOM 3327 O O   . VAL B 2 204 ? 14.722  -17.562 -12.479 1.00 90.21 204 B 1 
ATOM 3328 C CB  . VAL B 2 204 ? 12.352  -19.486 -12.362 1.00 92.96 204 B 1 
ATOM 3329 C CG1 . VAL B 2 204 ? 11.988  -19.363 -10.883 1.00 90.72 204 B 1 
ATOM 3330 C CG2 . VAL B 2 204 ? 11.275  -20.349 -13.040 1.00 91.05 204 B 1 
ATOM 3331 N N   . VAL B 2 205 ? 13.129  -16.159 -11.709 1.00 90.99 205 B 1 
ATOM 3332 C CA  . VAL B 2 205 ? 14.026  -15.258 -10.961 1.00 88.96 205 B 1 
ATOM 3333 C C   . VAL B 2 205 ? 13.909  -15.443 -9.450  1.00 87.37 205 B 1 
ATOM 3334 O O   . VAL B 2 205 ? 14.818  -15.062 -8.721  1.00 83.43 205 B 1 
ATOM 3335 C CB  . VAL B 2 205 ? 13.818  -13.776 -11.342 1.00 87.78 205 B 1 
ATOM 3336 C CG1 . VAL B 2 205 ? 14.192  -13.531 -12.806 1.00 80.48 205 B 1 
ATOM 3337 C CG2 . VAL B 2 205 ? 12.390  -13.272 -11.122 1.00 81.51 205 B 1 
ATOM 3338 N N   . TRP B 2 206 ? 12.813  -16.042 -8.986  1.00 88.07 206 B 1 
ATOM 3339 C CA  . TRP B 2 206 ? 12.631  -16.503 -7.610  1.00 87.84 206 B 1 
ATOM 3340 C C   . TRP B 2 206 ? 11.851  -17.821 -7.590  1.00 88.10 206 B 1 
ATOM 3341 O O   . TRP B 2 206 ? 10.818  -17.919 -8.245  1.00 85.73 206 B 1 
ATOM 3342 C CB  . TRP B 2 206 ? 11.901  -15.447 -6.783  1.00 85.52 206 B 1 
ATOM 3343 C CG  . TRP B 2 206 ? 11.757  -15.853 -5.355  1.00 82.36 206 B 1 
ATOM 3344 C CD1 . TRP B 2 206 ? 10.705  -16.511 -4.825  1.00 75.56 206 B 1 
ATOM 3345 C CD2 . TRP B 2 206 ? 12.750  -15.725 -4.290  1.00 79.39 206 B 1 
ATOM 3346 N NE1 . TRP B 2 206 ? 10.969  -16.798 -3.488  1.00 73.16 206 B 1 
ATOM 3347 C CE2 . TRP B 2 206 ? 12.217  -16.334 -3.127  1.00 75.97 206 B 1 
ATOM 3348 C CE3 . TRP B 2 206 ? 14.039  -15.163 -4.209  1.00 72.39 206 B 1 
ATOM 3349 C CZ2 . TRP B 2 206 ? 12.941  -16.402 -1.917  1.00 72.91 206 B 1 
ATOM 3350 C CZ3 . TRP B 2 206 ? 14.761  -15.216 -3.005  1.00 66.66 206 B 1 
ATOM 3351 C CH2 . TRP B 2 206 ? 14.215  -15.839 -1.869  1.00 67.88 206 B 1 
ATOM 3352 N N   . PRO B 2 207 ? 12.300  -18.823 -6.800  1.00 85.61 207 B 1 
ATOM 3353 C CA  . PRO B 2 207 ? 13.568  -18.875 -6.071  1.00 84.76 207 B 1 
ATOM 3354 C C   . PRO B 2 207 ? 14.776  -18.826 -7.012  1.00 83.59 207 B 1 
ATOM 3355 O O   . PRO B 2 207 ? 14.727  -19.378 -8.112  1.00 78.16 207 B 1 
ATOM 3356 C CB  . PRO B 2 207 ? 13.521  -20.167 -5.254  1.00 80.50 207 B 1 
ATOM 3357 C CG  . PRO B 2 207 ? 12.036  -20.505 -5.188  1.00 77.84 207 B 1 
ATOM 3358 C CD  . PRO B 2 207 ? 11.518  -19.998 -6.520  1.00 81.82 207 B 1 
ATOM 3359 N N   . SER B 2 208 ? 15.843  -18.133 -6.602  1.00 77.44 208 B 1 
ATOM 3360 C CA  . SER B 2 208 ? 17.018  -17.921 -7.459  1.00 73.21 208 B 1 
ATOM 3361 C C   . SER B 2 208 ? 17.846  -19.191 -7.647  1.00 70.49 208 B 1 
ATOM 3362 O O   . SER B 2 208 ? 18.327  -19.479 -8.743  1.00 63.34 208 B 1 
ATOM 3363 C CB  . SER B 2 208 ? 17.883  -16.798 -6.889  1.00 67.20 208 B 1 
ATOM 3364 O OG  . SER B 2 208 ? 18.326  -17.062 -5.574  1.00 60.68 208 B 1 
ATOM 3365 N N   . GLU B 2 209 ? 17.956  -19.977 -6.577  1.00 64.32 209 B 1 
ATOM 3366 C CA  . GLU B 2 209 ? 18.578  -21.295 -6.593  1.00 61.80 209 B 1 
ATOM 3367 C C   . GLU B 2 209 ? 17.622  -22.330 -5.989  1.00 61.25 209 B 1 
ATOM 3368 O O   . GLU B 2 209 ? 16.815  -22.035 -5.111  1.00 54.95 209 B 1 
ATOM 3369 C CB  . GLU B 2 209 ? 19.914  -21.290 -5.832  1.00 55.30 209 B 1 
ATOM 3370 C CG  . GLU B 2 209 ? 20.992  -20.403 -6.474  1.00 48.80 209 B 1 
ATOM 3371 C CD  . GLU B 2 209 ? 22.387  -20.593 -5.846  1.00 43.36 209 B 1 
ATOM 3372 O OE1 . GLU B 2 209 ? 23.329  -19.922 -6.319  1.00 39.10 209 B 1 
ATOM 3373 O OE2 . GLU B 2 209 ? 22.546  -21.452 -4.940  1.00 40.51 209 B 1 
ATOM 3374 N N   . GLN B 2 210 ? 17.747  -23.580 -6.406  1.00 54.63 210 B 1 
ATOM 3375 C CA  . GLN B 2 210 ? 16.973  -24.669 -5.795  1.00 52.27 210 B 1 
ATOM 3376 C C   . GLN B 2 210 ? 17.232  -24.809 -4.286  1.00 52.72 210 B 1 
ATOM 3377 O O   . GLN B 2 210 ? 16.413  -25.393 -3.585  1.00 47.95 210 B 1 
ATOM 3378 C CB  . GLN B 2 210 ? 17.293  -25.999 -6.484  1.00 47.10 210 B 1 
ATOM 3379 C CG  . GLN B 2 210 ? 16.693  -26.096 -7.891  1.00 42.48 210 B 1 
ATOM 3380 C CD  . GLN B 2 210 ? 16.941  -27.462 -8.540  1.00 38.67 210 B 1 
ATOM 3381 O OE1 . GLN B 2 210 ? 17.702  -28.290 -8.070  1.00 36.69 210 B 1 
ATOM 3382 N NE2 . GLN B 2 210 ? 16.302  -27.742 -9.653  1.00 35.34 210 B 1 
ATOM 3383 N N   . ARG B 2 211 ? 18.351  -24.274 -3.790  1.00 47.58 211 B 1 
ATOM 3384 C CA  . ARG B 2 211 ? 18.681  -24.248 -2.358  1.00 46.03 211 B 1 
ATOM 3385 C C   . ARG B 2 211 ? 17.743  -23.356 -1.555  1.00 47.10 211 B 1 
ATOM 3386 O O   . ARG B 2 211 ? 17.526  -23.656 -0.390  1.00 43.72 211 B 1 
ATOM 3387 C CB  . ARG B 2 211 ? 20.123  -23.772 -2.157  1.00 41.50 211 B 1 
ATOM 3388 C CG  . ARG B 2 211 ? 21.131  -24.820 -2.627  1.00 37.23 211 B 1 
ATOM 3389 C CD  . ARG B 2 211 ? 22.538  -24.304 -2.341  1.00 33.63 211 B 1 
ATOM 3390 N NE  . ARG B 2 211 ? 23.553  -25.288 -2.738  1.00 30.03 211 B 1 
ATOM 3391 C CZ  . ARG B 2 211 ? 24.862  -25.132 -2.615  1.00 27.33 211 B 1 
ATOM 3392 N NH1 . ARG B 2 211 ? 25.366  -24.039 -2.114  1.00 26.28 211 B 1 
ATOM 3393 N NH2 . ARG B 2 211 ? 25.674  -26.073 -3.000  1.00 24.99 211 B 1 
ATOM 3394 N N   . ASP B 2 212 ? 17.167  -22.331 -2.162  1.00 50.50 212 B 1 
ATOM 3395 C CA  . ASP B 2 212 ? 16.221  -21.423 -1.499  1.00 50.45 212 B 1 
ATOM 3396 C C   . ASP B 2 212 ? 14.888  -22.117 -1.144  1.00 49.91 212 B 1 
ATOM 3397 O O   . ASP B 2 212 ? 14.041  -21.545 -0.460  1.00 47.52 212 B 1 
ATOM 3398 C CB  . ASP B 2 212 ? 15.947  -20.201 -2.397  1.00 48.57 212 B 1 
ATOM 3399 C CG  . ASP B 2 212 ? 17.190  -19.408 -2.817  1.00 45.80 212 B 1 
ATOM 3400 O OD1 . ASP B 2 212 ? 18.195  -19.413 -2.078  1.00 42.78 212 B 1 
ATOM 3401 O OD2 . ASP B 2 212 ? 17.135  -18.794 -3.910  1.00 42.16 212 B 1 
ATOM 3402 N N   . LEU B 2 213 ? 14.687  -23.335 -1.617  1.00 53.20 213 B 1 
ATOM 3403 C CA  . LEU B 2 213 ? 13.505  -24.169 -1.358  1.00 51.75 213 B 1 
ATOM 3404 C C   . LEU B 2 213 ? 13.709  -25.209 -0.250  1.00 50.74 213 B 1 
ATOM 3405 O O   . LEU B 2 213 ? 12.766  -25.943 0.065   1.00 47.13 213 B 1 
ATOM 3406 C CB  . LEU B 2 213 ? 13.136  -24.893 -2.656  1.00 49.10 213 B 1 
ATOM 3407 C CG  . LEU B 2 213 ? 12.657  -23.947 -3.763  1.00 46.02 213 B 1 
ATOM 3408 C CD1 . LEU B 2 213 ? 12.725  -24.697 -5.086  1.00 43.06 213 B 1 
ATOM 3409 C CD2 . LEU B 2 213 ? 11.222  -23.494 -3.500  1.00 44.00 213 B 1 
ATOM 3410 N N   . LEU B 2 214 ? 14.926  -25.334 0.265   1.00 42.65 214 B 1 
ATOM 3411 C CA  . LEU B 2 214 ? 15.310  -26.349 1.245   1.00 39.33 214 B 1 
ATOM 3412 C C   . LEU B 2 214 ? 15.281  -25.814 2.672   1.00 36.98 214 B 1 
ATOM 3413 O O   . LEU B 2 214 ? 15.700  -24.658 2.888   1.00 32.83 214 B 1 
ATOM 3414 C CB  . LEU B 2 214 ? 16.690  -26.940 0.898   1.00 36.11 214 B 1 
ATOM 3415 C CG  . LEU B 2 214 ? 16.702  -27.848 -0.337  1.00 34.75 214 B 1 
ATOM 3416 C CD1 . LEU B 2 214 ? 18.148  -28.195 -0.691  1.00 32.08 214 B 1 
ATOM 3417 C CD2 . LEU B 2 214 ? 15.953  -29.159 -0.091  1.00 32.52 214 B 1 
ATOM 3418 O OXT . LEU B 2 214 ? 14.850  -26.607 3.553   1.00 30.95 214 B 1 
#
