# Supplementary material for: AcuB senses cellular energy charge to coordinate acetyl-CoA synthesis in bacteria
Source: Nat Commun. 2026 Apr 24;17:3815. doi: 10.1038/s41467-026-71006-w (PMC13121692; doi:10.1038/s41467-026-71006-w)
Supplement: Supplementary file 6 — Supplementary_Data_4 [file 41467_2026_71006_MOESM6_ESM.zip › AF3_only_first_models/2_g_stea_acub_4atp_model.cif]

# By using this file you agree to the legally binding terms of use found at
# https://github.com/google-deepmind/alphafold3/blob/main/OUTPUT_TERMS_OF_USE.md.
# To request access to the AlphaFold 3 model parameters, follow the process set
# out at https://github.com/google-deepmind/alphafold3. You may only use these if
# received directly from Google. Use is subject to terms of use available at
# https://github.com/google-deepmind/alphafold3/blob/main/WEIGHTS_TERMS_OF_USE.md.
data_2_g_stea_acub_4atp
#
_entry.id 2_g_stea_acub_4atp
#
loop_
_atom_type.symbol
C 
N 
O 
P 
S 
#
loop_
_audit_author.name
_audit_author.pdbx_ordinal
"Google DeepMind" 1 
"Isomorphic Labs" 2 
#
_audit_conform.dict_location https://raw.githubusercontent.com/ihmwg/ModelCIF/master/dist/mmcif_ma.dic
_audit_conform.dict_name     mmcif_ma.dic
_audit_conform.dict_version  1.4.5
#
loop_
_chem_comp.formula
_chem_comp.formula_weight
_chem_comp.id
_chem_comp.mon_nstd_flag
_chem_comp.name
_chem_comp.pdbx_smiles
_chem_comp.pdbx_synonyms
_chem_comp.type
"C3 H7 N O2"    89.093  ALA   y ALANINE         C[C@H](N)C(O)=O                                                                           ? "L-PEPTIDE LINKING" 
"C6 H15 N4 O2"  175.209 ARG   y ARGININE        N[C@@H](CCCNC(N)=[NH2+])C(O)=O                                                            ? "L-PEPTIDE LINKING" 
"C4 H8 N2 O3"   132.118 ASN   y ASPARAGINE      N[C@@H](CC(N)=O)C(O)=O                                                                    ? "L-PEPTIDE LINKING" 
"C4 H7 N O4"    133.103 ASP   y "ASPARTIC ACID" N[C@@H](CC(O)=O)C(O)=O                                                                    ? "L-PEPTIDE LINKING" 
"C3 H7 N O2 S"  121.158 CYS   y CYSTEINE        N[C@@H](CS)C(O)=O                                                                         ? "L-PEPTIDE LINKING" 
"C5 H10 N2 O3"  146.144 GLN   y GLUTAMINE       N[C@@H](CCC(N)=O)C(O)=O                                                                   ? "L-PEPTIDE LINKING" 
"C5 H9 N O4"    147.129 GLU   y "GLUTAMIC ACID" N[C@@H](CCC(O)=O)C(O)=O                                                                   ? "L-PEPTIDE LINKING" 
"C2 H5 N O2"    75.067  GLY   y GLYCINE         NCC(O)=O                                                                                  ? "PEPTIDE LINKING"   
"C6 H10 N3 O2"  156.162 HIS   y HISTIDINE       N[C@@H](Cc1c[nH]c[nH+]1)C(O)=O                                                            ? "L-PEPTIDE LINKING" 
"C6 H13 N O2"   131.173 ILE   y ISOLEUCINE      CC[C@H](C)[C@H](N)C(O)=O                                                                  ? "L-PEPTIDE LINKING" 
"C6 H13 N O2"   131.173 LEU   y LEUCINE         CC(C)C[C@H](N)C(O)=O                                                                      ? "L-PEPTIDE LINKING" 
?               ?       LIG_C ? ?               c1nc(c2c(n1)n(cn2)[C@H]3[C@@H]([C@@H]([C@H](O3)CO[P@@](=O)(O)O[P@](=O)(O)OP(=O)(O)O)O)O)N ? non-polymer         
?               ?       LIG_D ? ?               c1nc(c2c(n1)n(cn2)[C@H]3[C@@H]([C@@H]([C@H](O3)CO[P@@](=O)(O)O[P@](=O)(O)OP(=O)(O)O)O)O)N ? non-polymer         
?               ?       LIG_E ? ?               c1nc(c2c(n1)n(cn2)[C@H]3[C@@H]([C@@H]([C@H](O3)CO[P@@](=O)(O)O[P@](=O)(O)OP(=O)(O)O)O)O)N ? non-polymer         
?               ?       LIG_F ? ?               c1nc(c2c(n1)n(cn2)[C@H]3[C@@H]([C@@H]([C@H](O3)CO[P@@](=O)(O)O[P@](=O)(O)OP(=O)(O)O)O)O)N ? non-polymer         
"C6 H15 N2 O2"  147.195 LYS   y LYSINE          N[C@@H](CCCC[NH3+])C(O)=O                                                                 ? "L-PEPTIDE LINKING" 
"C5 H11 N O2 S" 149.211 MET   y METHIONINE      CSCC[C@H](N)C(O)=O                                                                        ? "L-PEPTIDE LINKING" 
"C9 H11 N O2"   165.189 PHE   y PHENYLALANINE   N[C@@H](Cc1ccccc1)C(O)=O                                                                  ? "L-PEPTIDE LINKING" 
"C5 H9 N O2"    115.130 PRO   y PROLINE         OC(=O)[C@@H]1CCCN1                                                                        ? "L-PEPTIDE LINKING" 
"C3 H7 N O3"    105.093 SER   y SERINE          N[C@@H](CO)C(O)=O                                                                         ? "L-PEPTIDE LINKING" 
"C4 H9 N O3"    119.119 THR   y THREONINE       C[C@@H](O)[C@H](N)C(O)=O                                                                  ? "L-PEPTIDE LINKING" 
"C11 H12 N2 O2" 204.225 TRP   y TRYPTOPHAN      N[C@@H](Cc1c[nH]c2ccccc12)C(O)=O                                                          ? "L-PEPTIDE LINKING" 
"C9 H11 N O3"   181.189 TYR   y TYROSINE        N[C@@H](Cc1ccc(O)cc1)C(O)=O                                                               ? "L-PEPTIDE LINKING" 
"C5 H11 N O2"   117.146 VAL   y VALINE          CC(C)[C@H](N)C(O)=O                                                                       ? "L-PEPTIDE LINKING" 
#
_citation.book_publisher          ?
_citation.country                 UK
_citation.id                      primary
_citation.journal_full            Nature
_citation.journal_id_ASTM         NATUAS
_citation.journal_id_CSD          0006
_citation.journal_id_ISSN         0028-0836
_citation.journal_volume          630
_citation.page_first              493
_citation.page_last               500
_citation.pdbx_database_id_DOI    10.1038/s41586-024-07487-w
_citation.pdbx_database_id_PubMed 38718835
_citation.title                   "Accurate structure prediction of biomolecular interactions with AlphaFold 3"
_citation.year                    2024
#
loop_
_citation_author.citation_id
_citation_author.name
_citation_author.ordinal
primary "Google DeepMind" 1 
primary "Isomorphic Labs" 2 
#
loop_
_entity.id
_entity.pdbx_description
_entity.type
1 . polymer     
2 . polymer     
3 . non-polymer 
4 . non-polymer 
5 . non-polymer 
6 . non-polymer 
#
loop_
_entity_poly.entity_id
_entity_poly.pdbx_strand_id
_entity_poly.type
1 A polypeptide(L) 
2 B polypeptide(L) 
#
loop_
_entity_poly_seq.entity_id
_entity_poly_seq.hetero
_entity_poly_seq.mon_id
_entity_poly_seq.num
1 n MET 1   
1 n LEU 2   
1 n VAL 3   
1 n GLU 4   
1 n GLN 5   
1 n ALA 6   
1 n MET 7   
1 n LYS 8   
1 n ALA 9   
1 n PRO 10  
1 n VAL 11  
1 n ILE 12  
1 n THR 13  
1 n LEU 14  
1 n ARG 15  
1 n ALA 16  
1 n THR 17  
1 n ASN 18  
1 n THR 19  
1 n ILE 20  
1 n ALA 21  
1 n GLU 22  
1 n ALA 23  
1 n LEU 24  
1 n GLN 25  
1 n LEU 26  
1 n LEU 27  
1 n ARG 28  
1 n HIS 29  
1 n HIS 30  
1 n ARG 31  
1 n ILE 32  
1 n ARG 33  
1 n HIS 34  
1 n LEU 35  
1 n PRO 36  
1 n VAL 37  
1 n VAL 38  
1 n ASP 39  
1 n GLY 40  
1 n GLU 41  
1 n GLY 42  
1 n ARG 43  
1 n LEU 44  
1 n LEU 45  
1 n GLY 46  
1 n LEU 47  
1 n VAL 48  
1 n THR 49  
1 n SER 50  
1 n GLN 51  
1 n ASP 52  
1 n LEU 53  
1 n ARG 54  
1 n ASP 55  
1 n ALA 56  
1 n SER 57  
1 n PRO 58  
1 n SER 59  
1 n ILE 60  
1 n PHE 61  
1 n HIS 62  
1 n LEU 63  
1 n HIS 64  
1 n GLU 65  
1 n HIS 66  
1 n LEU 67  
1 n GLU 68  
1 n ASP 69  
1 n LEU 70  
1 n GLN 71  
1 n LYS 72  
1 n PRO 73  
1 n VAL 74  
1 n SER 75  
1 n THR 76  
1 n ILE 77  
1 n MET 78  
1 n LYS 79  
1 n THR 80  
1 n ASP 81  
1 n LEU 82  
1 n ILE 83  
1 n VAL 84  
1 n GLY 85  
1 n HIS 86  
1 n PRO 87  
1 n LEU 88  
1 n ASP 89  
1 n PHE 90  
1 n VAL 91  
1 n GLU 92  
1 n GLU 93  
1 n VAL 94  
1 n ALA 95  
1 n ALA 96  
1 n LEU 97  
1 n PHE 98  
1 n TYR 99  
1 n GLU 100 
1 n HIS 101 
1 n ARG 102 
1 n ILE 103 
1 n GLY 104 
1 n CYS 105 
1 n LEU 106 
1 n PRO 107 
1 n ILE 108 
1 n VAL 109 
1 n ASN 110 
1 n HIS 111 
1 n GLY 112 
1 n LYS 113 
1 n LEU 114 
1 n VAL 115 
1 n GLY 116 
1 n ILE 117 
1 n ILE 118 
1 n THR 119 
1 n GLN 120 
1 n THR 121 
1 n ASP 122 
1 n LEU 123 
1 n LEU 124 
1 n ARG 125 
1 n THR 126 
1 n PHE 127 
1 n ILE 128 
1 n GLU 129 
1 n LEU 130 
1 n THR 131 
1 n GLY 132 
1 n VAL 133 
1 n HIS 134 
1 n GLN 135 
1 n PRO 136 
1 n GLY 137 
1 n SER 138 
1 n GLN 139 
1 n ILE 140 
1 n GLU 141 
1 n ILE 142 
1 n LYS 143 
1 n VAL 144 
1 n PRO 145 
1 n ASN 146 
1 n GLU 147 
1 n ALA 148 
1 n GLY 149 
1 n MET 150 
1 n LEU 151 
1 n SER 152 
1 n LYS 153 
1 n ALA 154 
1 n ALA 155 
1 n ALA 156 
1 n ILE 157 
1 n ILE 158 
1 n SER 159 
1 n GLU 160 
1 n ARG 161 
1 n HIS 162 
1 n VAL 163 
1 n ASN 164 
1 n ILE 165 
1 n ALA 166 
1 n SER 167 
1 n VAL 168 
1 n LEU 169 
1 n VAL 170 
1 n TYR 171 
1 n PRO 172 
1 n ALA 173 
1 n PRO 174 
1 n ASP 175 
1 n PRO 176 
1 n ASN 177 
1 n GLU 178 
1 n LYS 179 
1 n ILE 180 
1 n LEU 181 
1 n VAL 182 
1 n PHE 183 
1 n ARG 184 
1 n VAL 185 
1 n GLN 186 
1 n THR 187 
1 n MET 188 
1 n ASN 189 
1 n PRO 190 
1 n LEU 191 
1 n PRO 192 
1 n LEU 193 
1 n ILE 194 
1 n ARG 195 
1 n ASP 196 
1 n LEU 197 
1 n GLN 198 
1 n ASN 199 
1 n ALA 200 
1 n GLY 201 
1 n TYR 202 
1 n HIS 203 
1 n VAL 204 
1 n LEU 205 
1 n TRP 206 
1 n PRO 207 
1 n ASN 208 
1 n LEU 209 
1 n PRO 210 
1 n GLY 211 
1 n VAL 212 
1 n THR 213 
1 n SER 214 
2 n MET 1   
2 n LEU 2   
2 n VAL 3   
2 n GLU 4   
2 n GLN 5   
2 n ALA 6   
2 n MET 7   
2 n LYS 8   
2 n ALA 9   
2 n PRO 10  
2 n VAL 11  
2 n ILE 12  
2 n THR 13  
2 n LEU 14  
2 n ARG 15  
2 n ALA 16  
2 n THR 17  
2 n ASN 18  
2 n THR 19  
2 n ILE 20  
2 n ALA 21  
2 n GLU 22  
2 n ALA 23  
2 n LEU 24  
2 n GLN 25  
2 n LEU 26  
2 n LEU 27  
2 n ARG 28  
2 n HIS 29  
2 n HIS 30  
2 n ARG 31  
2 n ILE 32  
2 n ARG 33  
2 n HIS 34  
2 n LEU 35  
2 n PRO 36  
2 n VAL 37  
2 n VAL 38  
2 n ASP 39  
2 n GLY 40  
2 n GLU 41  
2 n GLY 42  
2 n ARG 43  
2 n LEU 44  
2 n LEU 45  
2 n GLY 46  
2 n LEU 47  
2 n VAL 48  
2 n THR 49  
2 n SER 50  
2 n GLN 51  
2 n ASP 52  
2 n LEU 53  
2 n ARG 54  
2 n ASP 55  
2 n ALA 56  
2 n SER 57  
2 n PRO 58  
2 n SER 59  
2 n ILE 60  
2 n PHE 61  
2 n HIS 62  
2 n LEU 63  
2 n HIS 64  
2 n GLU 65  
2 n HIS 66  
2 n LEU 67  
2 n GLU 68  
2 n ASP 69  
2 n LEU 70  
2 n GLN 71  
2 n LYS 72  
2 n PRO 73  
2 n VAL 74  
2 n SER 75  
2 n THR 76  
2 n ILE 77  
2 n MET 78  
2 n LYS 79  
2 n THR 80  
2 n ASP 81  
2 n LEU 82  
2 n ILE 83  
2 n VAL 84  
2 n GLY 85  
2 n HIS 86  
2 n PRO 87  
2 n LEU 88  
2 n ASP 89  
2 n PHE 90  
2 n VAL 91  
2 n GLU 92  
2 n GLU 93  
2 n VAL 94  
2 n ALA 95  
2 n ALA 96  
2 n LEU 97  
2 n PHE 98  
2 n TYR 99  
2 n GLU 100 
2 n HIS 101 
2 n ARG 102 
2 n ILE 103 
2 n GLY 104 
2 n CYS 105 
2 n LEU 106 
2 n PRO 107 
2 n ILE 108 
2 n VAL 109 
2 n ASN 110 
2 n HIS 111 
2 n GLY 112 
2 n LYS 113 
2 n LEU 114 
2 n VAL 115 
2 n GLY 116 
2 n ILE 117 
2 n ILE 118 
2 n THR 119 
2 n GLN 120 
2 n THR 121 
2 n ASP 122 
2 n LEU 123 
2 n LEU 124 
2 n ARG 125 
2 n THR 126 
2 n PHE 127 
2 n ILE 128 
2 n GLU 129 
2 n LEU 130 
2 n THR 131 
2 n GLY 132 
2 n VAL 133 
2 n HIS 134 
2 n GLN 135 
2 n PRO 136 
2 n GLY 137 
2 n SER 138 
2 n GLN 139 
2 n ILE 140 
2 n GLU 141 
2 n ILE 142 
2 n LYS 143 
2 n VAL 144 
2 n PRO 145 
2 n ASN 146 
2 n GLU 147 
2 n ALA 148 
2 n GLY 149 
2 n MET 150 
2 n LEU 151 
2 n SER 152 
2 n LYS 153 
2 n ALA 154 
2 n ALA 155 
2 n ALA 156 
2 n ILE 157 
2 n ILE 158 
2 n SER 159 
2 n GLU 160 
2 n ARG 161 
2 n HIS 162 
2 n VAL 163 
2 n ASN 164 
2 n ILE 165 
2 n ALA 166 
2 n SER 167 
2 n VAL 168 
2 n LEU 169 
2 n VAL 170 
2 n TYR 171 
2 n PRO 172 
2 n ALA 173 
2 n PRO 174 
2 n ASP 175 
2 n PRO 176 
2 n ASN 177 
2 n GLU 178 
2 n LYS 179 
2 n ILE 180 
2 n LEU 181 
2 n VAL 182 
2 n PHE 183 
2 n ARG 184 
2 n VAL 185 
2 n GLN 186 
2 n THR 187 
2 n MET 188 
2 n ASN 189 
2 n PRO 190 
2 n LEU 191 
2 n PRO 192 
2 n LEU 193 
2 n ILE 194 
2 n ARG 195 
2 n ASP 196 
2 n LEU 197 
2 n GLN 198 
2 n ASN 199 
2 n ALA 200 
2 n GLY 201 
2 n TYR 202 
2 n HIS 203 
2 n VAL 204 
2 n LEU 205 
2 n TRP 206 
2 n PRO 207 
2 n ASN 208 
2 n LEU 209 
2 n PRO 210 
2 n GLY 211 
2 n VAL 212 
2 n THR 213 
2 n SER 214 
#
_ma_data.content_type "model coordinates"
_ma_data.id           1
_ma_data.name         Model
#
_ma_model_list.data_id          1
_ma_model_list.model_group_id   1
_ma_model_list.model_group_name "AlphaFold-beta-20231127 (3.0.0 @ 2025-09-11 20:22:00)"
_ma_model_list.model_id         1
_ma_model_list.model_name       "Top ranked model"
_ma_model_list.model_type       "Ab initio model"
_ma_model_list.ordinal_id       1
#
loop_
_ma_protocol_step.method_type
_ma_protocol_step.ordinal_id
_ma_protocol_step.protocol_id
_ma_protocol_step.step_id
"coevolution MSA" 1 1 1 
"template search" 2 1 2 
modeling          3 1 3 
#
loop_
_ma_qa_metric.id
_ma_qa_metric.mode
_ma_qa_metric.name
_ma_qa_metric.software_group_id
_ma_qa_metric.type
1 global pLDDT 1 pLDDT 
2 local  pLDDT 1 pLDDT 
#
_ma_qa_metric_global.metric_id    1
_ma_qa_metric_global.metric_value 87.02
_ma_qa_metric_global.model_id     1
_ma_qa_metric_global.ordinal_id   1
#
_ma_software_group.group_id    1
_ma_software_group.ordinal_id  1
_ma_software_group.software_id 1
#
loop_
_ma_target_entity.data_id
_ma_target_entity.entity_id
_ma_target_entity.origin
1 1 . 
1 2 . 
1 3 . 
1 4 . 
1 5 . 
1 6 . 
#
loop_
_ma_target_entity_instance.asym_id
_ma_target_entity_instance.details
_ma_target_entity_instance.entity_id
A . 1 
B . 2 
C . 3 
D . 4 
E . 5 
F . 6 
#
loop_
_pdbx_data_usage.details
_pdbx_data_usage.id
_pdbx_data_usage.type
_pdbx_data_usage.url
;Non-commercial use only, by using this file you agree to the terms of use found
at https://github.com/google-deepmind/alphafold3/blob/main/OUTPUT_TERMS_OF_USE.md.
To request access to the AlphaFold 3 model parameters, follow the process set
out at https://github.com/google-deepmind/alphafold3. You may only use these if
received directly from Google. Use is subject to terms of use available at
https://github.com/google-deepmind/alphafold3/blob/main/WEIGHTS_TERMS_OF_USE.md.

;
1 license    https://github.com/google-deepmind/alphafold3/blob/main/OUTPUT_TERMS_OF_USE.md 
;AlphaFold 3 and its output are not intended for, have not been validated for,
and are not approved for clinical use. They are provided "as-is" without any
warranty of any kind, whether expressed or implied. No warranty is given that
use shall not infringe the rights of any third party.

;
2 disclaimer ?                                                                              
#
loop_
_pdbx_nonpoly_scheme.asym_id
_pdbx_nonpoly_scheme.auth_seq_num
_pdbx_nonpoly_scheme.entity_id
_pdbx_nonpoly_scheme.mon_id
_pdbx_nonpoly_scheme.pdb_ins_code
_pdbx_nonpoly_scheme.pdb_seq_num
_pdbx_nonpoly_scheme.pdb_strand_id
C 1 3 LIG_C . 1 C 
D 1 4 LIG_D . 1 D 
E 1 5 LIG_E . 1 E 
F 1 6 LIG_F . 1 F 
#
loop_
_pdbx_poly_seq_scheme.asym_id
_pdbx_poly_seq_scheme.auth_seq_num
_pdbx_poly_seq_scheme.entity_id
_pdbx_poly_seq_scheme.hetero
_pdbx_poly_seq_scheme.mon_id
_pdbx_poly_seq_scheme.pdb_ins_code
_pdbx_poly_seq_scheme.pdb_seq_num
_pdbx_poly_seq_scheme.pdb_strand_id
_pdbx_poly_seq_scheme.seq_id
A 1   1 n MET . 1   A 1   
A 2   1 n LEU . 2   A 2   
A 3   1 n VAL . 3   A 3   
A 4   1 n GLU . 4   A 4   
A 5   1 n GLN . 5   A 5   
A 6   1 n ALA . 6   A 6   
A 7   1 n MET . 7   A 7   
A 8   1 n LYS . 8   A 8   
A 9   1 n ALA . 9   A 9   
A 10  1 n PRO . 10  A 10  
A 11  1 n VAL . 11  A 11  
A 12  1 n ILE . 12  A 12  
A 13  1 n THR . 13  A 13  
A 14  1 n LEU . 14  A 14  
A 15  1 n ARG . 15  A 15  
A 16  1 n ALA . 16  A 16  
A 17  1 n THR . 17  A 17  
A 18  1 n ASN . 18  A 18  
A 19  1 n THR . 19  A 19  
A 20  1 n ILE . 20  A 20  
A 21  1 n ALA . 21  A 21  
A 22  1 n GLU . 22  A 22  
A 23  1 n ALA . 23  A 23  
A 24  1 n LEU . 24  A 24  
A 25  1 n GLN . 25  A 25  
A 26  1 n LEU . 26  A 26  
A 27  1 n LEU . 27  A 27  
A 28  1 n ARG . 28  A 28  
A 29  1 n HIS . 29  A 29  
A 30  1 n HIS . 30  A 30  
A 31  1 n ARG . 31  A 31  
A 32  1 n ILE . 32  A 32  
A 33  1 n ARG . 33  A 33  
A 34  1 n HIS . 34  A 34  
A 35  1 n LEU . 35  A 35  
A 36  1 n PRO . 36  A 36  
A 37  1 n VAL . 37  A 37  
A 38  1 n VAL . 38  A 38  
A 39  1 n ASP . 39  A 39  
A 40  1 n GLY . 40  A 40  
A 41  1 n GLU . 41  A 41  
A 42  1 n GLY . 42  A 42  
A 43  1 n ARG . 43  A 43  
A 44  1 n LEU . 44  A 44  
A 45  1 n LEU . 45  A 45  
A 46  1 n GLY . 46  A 46  
A 47  1 n LEU . 47  A 47  
A 48  1 n VAL . 48  A 48  
A 49  1 n THR . 49  A 49  
A 50  1 n SER . 50  A 50  
A 51  1 n GLN . 51  A 51  
A 52  1 n ASP . 52  A 52  
A 53  1 n LEU . 53  A 53  
A 54  1 n ARG . 54  A 54  
A 55  1 n ASP . 55  A 55  
A 56  1 n ALA . 56  A 56  
A 57  1 n SER . 57  A 57  
A 58  1 n PRO . 58  A 58  
A 59  1 n SER . 59  A 59  
A 60  1 n ILE . 60  A 60  
A 61  1 n PHE . 61  A 61  
A 62  1 n HIS . 62  A 62  
A 63  1 n LEU . 63  A 63  
A 64  1 n HIS . 64  A 64  
A 65  1 n GLU . 65  A 65  
A 66  1 n HIS . 66  A 66  
A 67  1 n LEU . 67  A 67  
A 68  1 n GLU . 68  A 68  
A 69  1 n ASP . 69  A 69  
A 70  1 n LEU . 70  A 70  
A 71  1 n GLN . 71  A 71  
A 72  1 n LYS . 72  A 72  
A 73  1 n PRO . 73  A 73  
A 74  1 n VAL . 74  A 74  
A 75  1 n SER . 75  A 75  
A 76  1 n THR . 76  A 76  
A 77  1 n ILE . 77  A 77  
A 78  1 n MET . 78  A 78  
A 79  1 n LYS . 79  A 79  
A 80  1 n THR . 80  A 80  
A 81  1 n ASP . 81  A 81  
A 82  1 n LEU . 82  A 82  
A 83  1 n ILE . 83  A 83  
A 84  1 n VAL . 84  A 84  
A 85  1 n GLY . 85  A 85  
A 86  1 n HIS . 86  A 86  
A 87  1 n PRO . 87  A 87  
A 88  1 n LEU . 88  A 88  
A 89  1 n ASP . 89  A 89  
A 90  1 n PHE . 90  A 90  
A 91  1 n VAL . 91  A 91  
A 92  1 n GLU . 92  A 92  
A 93  1 n GLU . 93  A 93  
A 94  1 n VAL . 94  A 94  
A 95  1 n ALA . 95  A 95  
A 96  1 n ALA . 96  A 96  
A 97  1 n LEU . 97  A 97  
A 98  1 n PHE . 98  A 98  
A 99  1 n TYR . 99  A 99  
A 100 1 n GLU . 100 A 100 
A 101 1 n HIS . 101 A 101 
A 102 1 n ARG . 102 A 102 
A 103 1 n ILE . 103 A 103 
A 104 1 n GLY . 104 A 104 
A 105 1 n CYS . 105 A 105 
A 106 1 n LEU . 106 A 106 
A 107 1 n PRO . 107 A 107 
A 108 1 n ILE . 108 A 108 
A 109 1 n VAL . 109 A 109 
A 110 1 n ASN . 110 A 110 
A 111 1 n HIS . 111 A 111 
A 112 1 n GLY . 112 A 112 
A 113 1 n LYS . 113 A 113 
A 114 1 n LEU . 114 A 114 
A 115 1 n VAL . 115 A 115 
A 116 1 n GLY . 116 A 116 
A 117 1 n ILE . 117 A 117 
A 118 1 n ILE . 118 A 118 
A 119 1 n THR . 119 A 119 
A 120 1 n GLN . 120 A 120 
A 121 1 n THR . 121 A 121 
A 122 1 n ASP . 122 A 122 
A 123 1 n LEU . 123 A 123 
A 124 1 n LEU . 124 A 124 
A 125 1 n ARG . 125 A 125 
A 126 1 n THR . 126 A 126 
A 127 1 n PHE . 127 A 127 
A 128 1 n ILE . 128 A 128 
A 129 1 n GLU . 129 A 129 
A 130 1 n LEU . 130 A 130 
A 131 1 n THR . 131 A 131 
A 132 1 n GLY . 132 A 132 
A 133 1 n VAL . 133 A 133 
A 134 1 n HIS . 134 A 134 
A 135 1 n GLN . 135 A 135 
A 136 1 n PRO . 136 A 136 
A 137 1 n GLY . 137 A 137 
A 138 1 n SER . 138 A 138 
A 139 1 n GLN . 139 A 139 
A 140 1 n ILE . 140 A 140 
A 141 1 n GLU . 141 A 141 
A 142 1 n ILE . 142 A 142 
A 143 1 n LYS . 143 A 143 
A 144 1 n VAL . 144 A 144 
A 145 1 n PRO . 145 A 145 
A 146 1 n ASN . 146 A 146 
A 147 1 n GLU . 147 A 147 
A 148 1 n ALA . 148 A 148 
A 149 1 n GLY . 149 A 149 
A 150 1 n MET . 150 A 150 
A 151 1 n LEU . 151 A 151 
A 152 1 n SER . 152 A 152 
A 153 1 n LYS . 153 A 153 
A 154 1 n ALA . 154 A 154 
A 155 1 n ALA . 155 A 155 
A 156 1 n ALA . 156 A 156 
A 157 1 n ILE . 157 A 157 
A 158 1 n ILE . 158 A 158 
A 159 1 n SER . 159 A 159 
A 160 1 n GLU . 160 A 160 
A 161 1 n ARG . 161 A 161 
A 162 1 n HIS . 162 A 162 
A 163 1 n VAL . 163 A 163 
A 164 1 n ASN . 164 A 164 
A 165 1 n ILE . 165 A 165 
A 166 1 n ALA . 166 A 166 
A 167 1 n SER . 167 A 167 
A 168 1 n VAL . 168 A 168 
A 169 1 n LEU . 169 A 169 
A 170 1 n VAL . 170 A 170 
A 171 1 n TYR . 171 A 171 
A 172 1 n PRO . 172 A 172 
A 173 1 n ALA . 173 A 173 
A 174 1 n PRO . 174 A 174 
A 175 1 n ASP . 175 A 175 
A 176 1 n PRO . 176 A 176 
A 177 1 n ASN . 177 A 177 
A 178 1 n GLU . 178 A 178 
A 179 1 n LYS . 179 A 179 
A 180 1 n ILE . 180 A 180 
A 181 1 n LEU . 181 A 181 
A 182 1 n VAL . 182 A 182 
A 183 1 n PHE . 183 A 183 
A 184 1 n ARG . 184 A 184 
A 185 1 n VAL . 185 A 185 
A 186 1 n GLN . 186 A 186 
A 187 1 n THR . 187 A 187 
A 188 1 n MET . 188 A 188 
A 189 1 n ASN . 189 A 189 
A 190 1 n PRO . 190 A 190 
A 191 1 n LEU . 191 A 191 
A 192 1 n PRO . 192 A 192 
A 193 1 n LEU . 193 A 193 
A 194 1 n ILE . 194 A 194 
A 195 1 n ARG . 195 A 195 
A 196 1 n ASP . 196 A 196 
A 197 1 n LEU . 197 A 197 
A 198 1 n GLN . 198 A 198 
A 199 1 n ASN . 199 A 199 
A 200 1 n ALA . 200 A 200 
A 201 1 n GLY . 201 A 201 
A 202 1 n TYR . 202 A 202 
A 203 1 n HIS . 203 A 203 
A 204 1 n VAL . 204 A 204 
A 205 1 n LEU . 205 A 205 
A 206 1 n TRP . 206 A 206 
A 207 1 n PRO . 207 A 207 
A 208 1 n ASN . 208 A 208 
A 209 1 n LEU . 209 A 209 
A 210 1 n PRO . 210 A 210 
A 211 1 n GLY . 211 A 211 
A 212 1 n VAL . 212 A 212 
A 213 1 n THR . 213 A 213 
A 214 1 n SER . 214 A 214 
B 1   2 n MET . 1   B 1   
B 2   2 n LEU . 2   B 2   
B 3   2 n VAL . 3   B 3   
B 4   2 n GLU . 4   B 4   
B 5   2 n GLN . 5   B 5   
B 6   2 n ALA . 6   B 6   
B 7   2 n MET . 7   B 7   
B 8   2 n LYS . 8   B 8   
B 9   2 n ALA . 9   B 9   
B 10  2 n PRO . 10  B 10  
B 11  2 n VAL . 11  B 11  
B 12  2 n ILE . 12  B 12  
B 13  2 n THR . 13  B 13  
B 14  2 n LEU . 14  B 14  
B 15  2 n ARG . 15  B 15  
B 16  2 n ALA . 16  B 16  
B 17  2 n THR . 17  B 17  
B 18  2 n ASN . 18  B 18  
B 19  2 n THR . 19  B 19  
B 20  2 n ILE . 20  B 20  
B 21  2 n ALA . 21  B 21  
B 22  2 n GLU . 22  B 22  
B 23  2 n ALA . 23  B 23  
B 24  2 n LEU . 24  B 24  
B 25  2 n GLN . 25  B 25  
B 26  2 n LEU . 26  B 26  
B 27  2 n LEU . 27  B 27  
B 28  2 n ARG . 28  B 28  
B 29  2 n HIS . 29  B 29  
B 30  2 n HIS . 30  B 30  
B 31  2 n ARG . 31  B 31  
B 32  2 n ILE . 32  B 32  
B 33  2 n ARG . 33  B 33  
B 34  2 n HIS . 34  B 34  
B 35  2 n LEU . 35  B 35  
B 36  2 n PRO . 36  B 36  
B 37  2 n VAL . 37  B 37  
B 38  2 n VAL . 38  B 38  
B 39  2 n ASP . 39  B 39  
B 40  2 n GLY . 40  B 40  
B 41  2 n GLU . 41  B 41  
B 42  2 n GLY . 42  B 42  
B 43  2 n ARG . 43  B 43  
B 44  2 n LEU . 44  B 44  
B 45  2 n LEU . 45  B 45  
B 46  2 n GLY . 46  B 46  
B 47  2 n LEU . 47  B 47  
B 48  2 n VAL . 48  B 48  
B 49  2 n THR . 49  B 49  
B 50  2 n SER . 50  B 50  
B 51  2 n GLN . 51  B 51  
B 52  2 n ASP . 52  B 52  
B 53  2 n LEU . 53  B 53  
B 54  2 n ARG . 54  B 54  
B 55  2 n ASP . 55  B 55  
B 56  2 n ALA . 56  B 56  
B 57  2 n SER . 57  B 57  
B 58  2 n PRO . 58  B 58  
B 59  2 n SER . 59  B 59  
B 60  2 n ILE . 60  B 60  
B 61  2 n PHE . 61  B 61  
B 62  2 n HIS . 62  B 62  
B 63  2 n LEU . 63  B 63  
B 64  2 n HIS . 64  B 64  
B 65  2 n GLU . 65  B 65  
B 66  2 n HIS . 66  B 66  
B 67  2 n LEU . 67  B 67  
B 68  2 n GLU . 68  B 68  
B 69  2 n ASP . 69  B 69  
B 70  2 n LEU . 70  B 70  
B 71  2 n GLN . 71  B 71  
B 72  2 n LYS . 72  B 72  
B 73  2 n PRO . 73  B 73  
B 74  2 n VAL . 74  B 74  
B 75  2 n SER . 75  B 75  
B 76  2 n THR . 76  B 76  
B 77  2 n ILE . 77  B 77  
B 78  2 n MET . 78  B 78  
B 79  2 n LYS . 79  B 79  
B 80  2 n THR . 80  B 80  
B 81  2 n ASP . 81  B 81  
B 82  2 n LEU . 82  B 82  
B 83  2 n ILE . 83  B 83  
B 84  2 n VAL . 84  B 84  
B 85  2 n GLY . 85  B 85  
B 86  2 n HIS . 86  B 86  
B 87  2 n PRO . 87  B 87  
B 88  2 n LEU . 88  B 88  
B 89  2 n ASP . 89  B 89  
B 90  2 n PHE . 90  B 90  
B 91  2 n VAL . 91  B 91  
B 92  2 n GLU . 92  B 92  
B 93  2 n GLU . 93  B 93  
B 94  2 n VAL . 94  B 94  
B 95  2 n ALA . 95  B 95  
B 96  2 n ALA . 96  B 96  
B 97  2 n LEU . 97  B 97  
B 98  2 n PHE . 98  B 98  
B 99  2 n TYR . 99  B 99  
B 100 2 n GLU . 100 B 100 
B 101 2 n HIS . 101 B 101 
B 102 2 n ARG . 102 B 102 
B 103 2 n ILE . 103 B 103 
B 104 2 n GLY . 104 B 104 
B 105 2 n CYS . 105 B 105 
B 106 2 n LEU . 106 B 106 
B 107 2 n PRO . 107 B 107 
B 108 2 n ILE . 108 B 108 
B 109 2 n VAL . 109 B 109 
B 110 2 n ASN . 110 B 110 
B 111 2 n HIS . 111 B 111 
B 112 2 n GLY . 112 B 112 
B 113 2 n LYS . 113 B 113 
B 114 2 n LEU . 114 B 114 
B 115 2 n VAL . 115 B 115 
B 116 2 n GLY . 116 B 116 
B 117 2 n ILE . 117 B 117 
B 118 2 n ILE . 118 B 118 
B 119 2 n THR . 119 B 119 
B 120 2 n GLN . 120 B 120 
B 121 2 n THR . 121 B 121 
B 122 2 n ASP . 122 B 122 
B 123 2 n LEU . 123 B 123 
B 124 2 n LEU . 124 B 124 
B 125 2 n ARG . 125 B 125 
B 126 2 n THR . 126 B 126 
B 127 2 n PHE . 127 B 127 
B 128 2 n ILE . 128 B 128 
B 129 2 n GLU . 129 B 129 
B 130 2 n LEU . 130 B 130 
B 131 2 n THR . 131 B 131 
B 132 2 n GLY . 132 B 132 
B 133 2 n VAL . 133 B 133 
B 134 2 n HIS . 134 B 134 
B 135 2 n GLN . 135 B 135 
B 136 2 n PRO . 136 B 136 
B 137 2 n GLY . 137 B 137 
B 138 2 n SER . 138 B 138 
B 139 2 n GLN . 139 B 139 
B 140 2 n ILE . 140 B 140 
B 141 2 n GLU . 141 B 141 
B 142 2 n ILE . 142 B 142 
B 143 2 n LYS . 143 B 143 
B 144 2 n VAL . 144 B 144 
B 145 2 n PRO . 145 B 145 
B 146 2 n ASN . 146 B 146 
B 147 2 n GLU . 147 B 147 
B 148 2 n ALA . 148 B 148 
B 149 2 n GLY . 149 B 149 
B 150 2 n MET . 150 B 150 
B 151 2 n LEU . 151 B 151 
B 152 2 n SER . 152 B 152 
B 153 2 n LYS . 153 B 153 
B 154 2 n ALA . 154 B 154 
B 155 2 n ALA . 155 B 155 
B 156 2 n ALA . 156 B 156 
B 157 2 n ILE . 157 B 157 
B 158 2 n ILE . 158 B 158 
B 159 2 n SER . 159 B 159 
B 160 2 n GLU . 160 B 160 
B 161 2 n ARG . 161 B 161 
B 162 2 n HIS . 162 B 162 
B 163 2 n VAL . 163 B 163 
B 164 2 n ASN . 164 B 164 
B 165 2 n ILE . 165 B 165 
B 166 2 n ALA . 166 B 166 
B 167 2 n SER . 167 B 167 
B 168 2 n VAL . 168 B 168 
B 169 2 n LEU . 169 B 169 
B 170 2 n VAL . 170 B 170 
B 171 2 n TYR . 171 B 171 
B 172 2 n PRO . 172 B 172 
B 173 2 n ALA . 173 B 173 
B 174 2 n PRO . 174 B 174 
B 175 2 n ASP . 175 B 175 
B 176 2 n PRO . 176 B 176 
B 177 2 n ASN . 177 B 177 
B 178 2 n GLU . 178 B 178 
B 179 2 n LYS . 179 B 179 
B 180 2 n ILE . 180 B 180 
B 181 2 n LEU . 181 B 181 
B 182 2 n VAL . 182 B 182 
B 183 2 n PHE . 183 B 183 
B 184 2 n ARG . 184 B 184 
B 185 2 n VAL . 185 B 185 
B 186 2 n GLN . 186 B 186 
B 187 2 n THR . 187 B 187 
B 188 2 n MET . 188 B 188 
B 189 2 n ASN . 189 B 189 
B 190 2 n PRO . 190 B 190 
B 191 2 n LEU . 191 B 191 
B 192 2 n PRO . 192 B 192 
B 193 2 n LEU . 193 B 193 
B 194 2 n ILE . 194 B 194 
B 195 2 n ARG . 195 B 195 
B 196 2 n ASP . 196 B 196 
B 197 2 n LEU . 197 B 197 
B 198 2 n GLN . 198 B 198 
B 199 2 n ASN . 199 B 199 
B 200 2 n ALA . 200 B 200 
B 201 2 n GLY . 201 B 201 
B 202 2 n TYR . 202 B 202 
B 203 2 n HIS . 203 B 203 
B 204 2 n VAL . 204 B 204 
B 205 2 n LEU . 205 B 205 
B 206 2 n TRP . 206 B 206 
B 207 2 n PRO . 207 B 207 
B 208 2 n ASN . 208 B 208 
B 209 2 n LEU . 209 B 209 
B 210 2 n PRO . 210 B 210 
B 211 2 n GLY . 211 B 211 
B 212 2 n VAL . 212 B 212 
B 213 2 n THR . 213 B 213 
B 214 2 n SER . 214 B 214 
#
_software.classification other
_software.date           ?
_software.description    "Structure prediction"
_software.name           AlphaFold
_software.pdbx_ordinal   1
_software.type           package
_software.version        "AlphaFold-beta-20231127 (7d9495ae8dbd318b858637eeca6259fdd17ec68e37ad6f1462fd62aafc972dcf)"
#
loop_
_struct_asym.entity_id
_struct_asym.id
1 A 
2 B 
3 C 
4 D 
5 E 
6 F 
#
loop_
_atom_site.group_PDB
_atom_site.id
_atom_site.type_symbol
_atom_site.label_atom_id
_atom_site.label_alt_id
_atom_site.label_comp_id
_atom_site.label_asym_id
_atom_site.label_entity_id
_atom_site.label_seq_id
_atom_site.pdbx_PDB_ins_code
_atom_site.Cartn_x
_atom_site.Cartn_y
_atom_site.Cartn_z
_atom_site.occupancy
_atom_site.B_iso_or_equiv
_atom_site.auth_seq_id
_atom_site.auth_asym_id
_atom_site.pdbx_PDB_model_num
ATOM   1    N N   . MET   A 1 1   ? 7.951   -11.181 6.250   1.00 72.20 1   A 1 
ATOM   2    C CA  . MET   A 1 1   ? 6.695   -11.942 6.052   1.00 78.67 1   A 1 
ATOM   3    C C   . MET   A 1 1   ? 6.628   -12.414 4.607   1.00 82.17 1   A 1 
ATOM   4    O O   . MET   A 1 1   ? 6.908   -11.622 3.710   1.00 80.61 1   A 1 
ATOM   5    C CB  . MET   A 1 1   ? 5.493   -11.064 6.412   1.00 73.76 1   A 1 
ATOM   6    C CG  . MET   A 1 1   ? 4.146   -11.773 6.303   1.00 67.99 1   A 1 
ATOM   7    S SD  . MET   A 1 1   ? 2.788   -10.669 6.762   1.00 63.55 1   A 1 
ATOM   8    C CE  . MET   A 1 1   ? 1.389   -11.788 6.697   1.00 57.73 1   A 1 
ATOM   9    N N   . LEU   A 1 2   ? 6.252   -13.675 4.371   1.00 83.64 2   A 1 
ATOM   10   C CA  . LEU   A 1 2   ? 6.130   -14.224 3.023   1.00 86.24 2   A 1 
ATOM   11   C C   . LEU   A 1 2   ? 4.766   -13.886 2.411   1.00 89.42 2   A 1 
ATOM   12   O O   . LEU   A 1 2   ? 3.756   -13.779 3.110   1.00 89.59 2   A 1 
ATOM   13   C CB  . LEU   A 1 2   ? 6.379   -15.737 3.037   1.00 83.40 2   A 1 
ATOM   14   C CG  . LEU   A 1 2   ? 7.778   -16.172 3.509   1.00 80.10 2   A 1 
ATOM   15   C CD1 . LEU   A 1 2   ? 7.853   -17.696 3.529   1.00 76.52 2   A 1 
ATOM   16   C CD2 . LEU   A 1 2   ? 8.888   -15.643 2.603   1.00 76.01 2   A 1 
ATOM   17   N N   . VAL   A 1 3   ? 4.730   -13.773 1.083   1.00 92.45 3   A 1 
ATOM   18   C CA  . VAL   A 1 3   ? 3.500   -13.544 0.312   1.00 94.56 3   A 1 
ATOM   19   C C   . VAL   A 1 3   ? 2.430   -14.597 0.615   1.00 94.68 3   A 1 
ATOM   20   O O   . VAL   A 1 3   ? 1.266   -14.240 0.780   1.00 94.47 3   A 1 
ATOM   21   C CB  . VAL   A 1 3   ? 3.835   -13.508 -1.187  1.00 95.51 3   A 1 
ATOM   22   C CG1 . VAL   A 1 3   ? 2.609   -13.695 -2.082  1.00 94.44 3   A 1 
ATOM   23   C CG2 . VAL   A 1 3   ? 4.466   -12.161 -1.539  1.00 94.12 3   A 1 
ATOM   24   N N   . GLU   A 1 4   ? 2.804   -15.863 0.761   1.00 95.95 4   A 1 
ATOM   25   C CA  . GLU   A 1 4   ? 1.860   -16.955 1.052   1.00 95.06 4   A 1 
ATOM   26   C C   . GLU   A 1 4   ? 1.090   -16.770 2.369   1.00 95.31 4   A 1 
ATOM   27   O O   . GLU   A 1 4   ? -0.024  -17.264 2.505   1.00 94.40 4   A 1 
ATOM   28   C CB  . GLU   A 1 4   ? 2.588   -18.305 1.027   1.00 92.99 4   A 1 
ATOM   29   C CG  . GLU   A 1 4   ? 3.625   -18.487 2.149   1.00 87.57 4   A 1 
ATOM   30   C CD  . GLU   A 1 4   ? 4.376   -19.828 2.075   1.00 86.84 4   A 1 
ATOM   31   O OE1 . GLU   A 1 4   ? 5.246   -20.046 2.950   1.00 80.36 4   A 1 
ATOM   32   O OE2 . GLU   A 1 4   ? 4.085   -20.640 1.160   1.00 82.45 4   A 1 
ATOM   33   N N   . GLN   A 1 5   ? 1.639   -16.001 3.314   1.00 92.04 5   A 1 
ATOM   34   C CA  . GLN   A 1 5   ? 1.006   -15.694 4.599   1.00 90.21 5   A 1 
ATOM   35   C C   . GLN   A 1 5   ? 0.012   -14.526 4.504   1.00 91.42 5   A 1 
ATOM   36   O O   . GLN   A 1 5   ? -0.890  -14.415 5.332   1.00 90.43 5   A 1 
ATOM   37   C CB  . GLN   A 1 5   ? 2.097   -15.375 5.635   1.00 87.30 5   A 1 
ATOM   38   C CG  . GLN   A 1 5   ? 3.054   -16.548 5.901   1.00 81.54 5   A 1 
ATOM   39   C CD  . GLN   A 1 5   ? 4.223   -16.161 6.812   1.00 76.22 5   A 1 
ATOM   40   O OE1 . GLN   A 1 5   ? 4.737   -15.060 6.784   1.00 68.76 5   A 1 
ATOM   41   N NE2 . GLN   A 1 5   ? 4.690   -17.062 7.642   1.00 66.02 5   A 1 
ATOM   42   N N   . ALA   A 1 6   ? 0.159   -13.646 3.508   1.00 92.97 6   A 1 
ATOM   43   C CA  . ALA   A 1 6   ? -0.664  -12.447 3.329   1.00 94.22 6   A 1 
ATOM   44   C C   . ALA   A 1 6   ? -1.664  -12.546 2.163   1.00 95.92 6   A 1 
ATOM   45   O O   . ALA   A 1 6   ? -2.667  -11.827 2.145   1.00 95.88 6   A 1 
ATOM   46   C CB  . ALA   A 1 6   ? 0.277   -11.249 3.144   1.00 93.01 6   A 1 
ATOM   47   N N   . MET   A 1 7   ? -1.409  -13.423 1.201   1.00 97.37 7   A 1 
ATOM   48   C CA  . MET   A 1 7   ? -2.228  -13.587 0.002   1.00 97.93 7   A 1 
ATOM   49   C C   . MET   A 1 7   ? -3.621  -14.145 0.313   1.00 97.89 7   A 1 
ATOM   50   O O   . MET   A 1 7   ? -3.860  -14.787 1.340   1.00 97.47 7   A 1 
ATOM   51   C CB  . MET   A 1 7   ? -1.490  -14.430 -1.052  1.00 97.91 7   A 1 
ATOM   52   C CG  . MET   A 1 7   ? -1.426  -15.929 -0.732  1.00 97.66 7   A 1 
ATOM   53   S SD  . MET   A 1 7   ? -0.572  -16.896 -2.016  1.00 97.23 7   A 1 
ATOM   54   C CE  . MET   A 1 7   ? -0.780  -18.556 -1.346  1.00 95.15 7   A 1 
ATOM   55   N N   . LYS   A 1 8   ? -4.561  -13.937 -0.609  1.00 98.20 8   A 1 
ATOM   56   C CA  . LYS   A 1 8   ? -5.882  -14.571 -0.569  1.00 98.34 8   A 1 
ATOM   57   C C   . LYS   A 1 8   ? -5.912  -15.821 -1.440  1.00 98.60 8   A 1 
ATOM   58   O O   . LYS   A 1 8   ? -5.561  -15.782 -2.614  1.00 98.45 8   A 1 
ATOM   59   C CB  . LYS   A 1 8   ? -6.985  -13.582 -0.950  1.00 97.81 8   A 1 
ATOM   60   C CG  . LYS   A 1 8   ? -7.183  -12.454 0.079   1.00 91.17 8   A 1 
ATOM   61   C CD  . LYS   A 1 8   ? -7.617  -12.979 1.448   1.00 87.37 8   A 1 
ATOM   62   C CE  . LYS   A 1 8   ? -7.905  -11.819 2.394   1.00 81.78 8   A 1 
ATOM   63   N NZ  . LYS   A 1 8   ? -8.140  -12.306 3.775   1.00 73.28 8   A 1 
ATOM   64   N N   . ALA   A 1 9   ? -6.386  -16.901 -0.841  1.00 98.23 9   A 1 
ATOM   65   C CA  . ALA   A 1 9   ? -6.696  -18.157 -1.507  1.00 98.10 9   A 1 
ATOM   66   C C   . ALA   A 1 9   ? -7.923  -18.796 -0.827  1.00 97.86 9   A 1 
ATOM   67   O O   . ALA   A 1 9   ? -8.092  -18.642 0.379   1.00 94.63 9   A 1 
ATOM   68   C CB  . ALA   A 1 9   ? -5.465  -19.067 -1.450  1.00 97.11 9   A 1 
ATOM   69   N N   . PRO   A 1 10  ? -8.818  -19.511 -1.549  1.00 97.99 10  A 1 
ATOM   70   C CA  . PRO   A 1 10  ? -8.814  -19.676 -3.002  1.00 97.92 10  A 1 
ATOM   71   C C   . PRO   A 1 10  ? -9.108  -18.363 -3.742  1.00 98.36 10  A 1 
ATOM   72   O O   . PRO   A 1 10  ? -9.756  -17.464 -3.204  1.00 97.56 10  A 1 
ATOM   73   C CB  . PRO   A 1 10  ? -9.883  -20.734 -3.282  1.00 96.45 10  A 1 
ATOM   74   C CG  . PRO   A 1 10  ? -10.889 -20.506 -2.153  1.00 93.14 10  A 1 
ATOM   75   C CD  . PRO   A 1 10  ? -10.000 -20.135 -0.977  1.00 96.35 10  A 1 
ATOM   76   N N   . VAL   A 1 11  ? -8.644  -18.267 -4.984  1.00 98.63 11  A 1 
ATOM   77   C CA  . VAL   A 1 11  ? -8.850  -17.086 -5.833  1.00 98.79 11  A 1 
ATOM   78   C C   . VAL   A 1 11  ? -10.173 -17.212 -6.578  1.00 98.81 11  A 1 
ATOM   79   O O   . VAL   A 1 11  ? -10.466 -18.246 -7.171  1.00 98.63 11  A 1 
ATOM   80   C CB  . VAL   A 1 11  ? -7.680  -16.873 -6.812  1.00 98.68 11  A 1 
ATOM   81   C CG1 . VAL   A 1 11  ? -7.794  -15.523 -7.521  1.00 98.06 11  A 1 
ATOM   82   C CG2 . VAL   A 1 11  ? -6.323  -16.897 -6.094  1.00 97.90 11  A 1 
ATOM   83   N N   . ILE   A 1 12  ? -10.976 -16.144 -6.575  1.00 98.81 12  A 1 
ATOM   84   C CA  . ILE   A 1 12  ? -12.156 -16.033 -7.433  1.00 98.81 12  A 1 
ATOM   85   C C   . ILE   A 1 12  ? -11.662 -15.672 -8.833  1.00 98.86 12  A 1 
ATOM   86   O O   . ILE   A 1 12  ? -10.993 -14.653 -9.009  1.00 98.76 12  A 1 
ATOM   87   C CB  . ILE   A 1 12  ? -13.156 -15.002 -6.880  1.00 98.65 12  A 1 
ATOM   88   C CG1 . ILE   A 1 12  ? -13.639 -15.419 -5.468  1.00 97.68 12  A 1 
ATOM   89   C CG2 . ILE   A 1 12  ? -14.360 -14.852 -7.829  1.00 98.05 12  A 1 
ATOM   90   C CD1 . ILE   A 1 12  ? -14.189 -14.244 -4.665  1.00 89.42 12  A 1 
ATOM   91   N N   . THR   A 1 13  ? -11.974 -16.505 -9.821  1.00 98.78 13  A 1 
ATOM   92   C CA  . THR   A 1 13  ? -11.444 -16.400 -11.183 1.00 98.80 13  A 1 
ATOM   93   C C   . THR   A 1 13  ? -12.541 -16.411 -12.238 1.00 98.79 13  A 1 
ATOM   94   O O   . THR   A 1 13  ? -13.674 -16.826 -11.989 1.00 98.43 13  A 1 
ATOM   95   C CB  . THR   A 1 13  ? -10.432 -17.519 -11.482 1.00 98.52 13  A 1 
ATOM   96   O OG1 . THR   A 1 13  ? -11.023 -18.791 -11.360 1.00 96.63 13  A 1 
ATOM   97   C CG2 . THR   A 1 13  ? -9.216  -17.482 -10.560 1.00 96.20 13  A 1 
ATOM   98   N N   . LEU   A 1 14  ? -12.178 -15.974 -13.436 1.00 98.80 14  A 1 
ATOM   99   C CA  . LEU   A 1 14  ? -12.971 -16.093 -14.652 1.00 98.76 14  A 1 
ATOM   100  C C   . LEU   A 1 14  ? -12.306 -17.067 -15.627 1.00 98.84 14  A 1 
ATOM   101  O O   . LEU   A 1 14  ? -11.097 -17.304 -15.590 1.00 98.59 14  A 1 
ATOM   102  C CB  . LEU   A 1 14  ? -13.123 -14.712 -15.303 1.00 98.27 14  A 1 
ATOM   103  C CG  . LEU   A 1 14  ? -13.961 -13.710 -14.498 1.00 96.78 14  A 1 
ATOM   104  C CD1 . LEU   A 1 14  ? -13.786 -12.320 -15.100 1.00 95.74 14  A 1 
ATOM   105  C CD2 . LEU   A 1 14  ? -15.444 -14.068 -14.518 1.00 95.71 14  A 1 
ATOM   106  N N   . ARG   A 1 15  ? -13.106 -17.578 -16.562 1.00 98.71 15  A 1 
ATOM   107  C CA  . ARG   A 1 15  ? -12.619 -18.155 -17.820 1.00 98.68 15  A 1 
ATOM   108  C C   . ARG   A 1 15  ? -12.613 -17.072 -18.900 1.00 98.71 15  A 1 
ATOM   109  O O   . ARG   A 1 15  ? -13.400 -16.130 -18.823 1.00 98.18 15  A 1 
ATOM   110  C CB  . ARG   A 1 15  ? -13.484 -19.362 -18.223 1.00 98.30 15  A 1 
ATOM   111  C CG  . ARG   A 1 15  ? -13.525 -20.462 -17.138 1.00 95.91 15  A 1 
ATOM   112  C CD  . ARG   A 1 15  ? -12.134 -21.006 -16.768 1.00 92.37 15  A 1 
ATOM   113  N NE  . ARG   A 1 15  ? -11.546 -21.770 -17.885 1.00 87.89 15  A 1 
ATOM   114  C CZ  . ARG   A 1 15  ? -11.655 -23.072 -18.107 1.00 84.10 15  A 1 
ATOM   115  N NH1 . ARG   A 1 15  ? -12.261 -23.863 -17.278 1.00 76.90 15  A 1 
ATOM   116  N NH2 . ARG   A 1 15  ? -11.145 -23.596 -19.177 1.00 78.46 15  A 1 
ATOM   117  N N   . ALA   A 1 16  ? -11.785 -17.220 -19.927 1.00 98.69 16  A 1 
ATOM   118  C CA  . ALA   A 1 16  ? -11.698 -16.252 -21.029 1.00 98.65 16  A 1 
ATOM   119  C C   . ALA   A 1 16  ? -13.025 -16.069 -21.793 1.00 98.66 16  A 1 
ATOM   120  O O   . ALA   A 1 16  ? -13.250 -15.032 -22.414 1.00 98.06 16  A 1 
ATOM   121  C CB  . ALA   A 1 16  ? -10.584 -16.712 -21.973 1.00 98.19 16  A 1 
ATOM   122  N N   . THR   A 1 17  ? -13.911 -17.062 -21.717 1.00 98.59 17  A 1 
ATOM   123  C CA  . THR   A 1 17  ? -15.240 -17.073 -22.346 1.00 98.51 17  A 1 
ATOM   124  C C   . THR   A 1 17  ? -16.353 -16.500 -21.464 1.00 98.54 17  A 1 
ATOM   125  O O   . THR   A 1 17  ? -17.464 -16.338 -21.965 1.00 97.79 17  A 1 
ATOM   126  C CB  . THR   A 1 17  ? -15.623 -18.501 -22.754 1.00 97.92 17  A 1 
ATOM   127  O OG1 . THR   A 1 17  ? -15.546 -19.364 -21.634 1.00 93.12 17  A 1 
ATOM   128  C CG2 . THR   A 1 17  ? -14.687 -19.059 -23.824 1.00 92.26 17  A 1 
ATOM   129  N N   . ASN   A 1 18  ? -16.109 -16.225 -20.169 1.00 98.69 18  A 1 
ATOM   130  C CA  . ASN   A 1 18  ? -17.107 -15.549 -19.341 1.00 98.68 18  A 1 
ATOM   131  C C   . ASN   A 1 18  ? -17.393 -14.152 -19.900 1.00 98.72 18  A 1 
ATOM   132  O O   . ASN   A 1 18  ? -16.525 -13.533 -20.518 1.00 98.46 18  A 1 
ATOM   133  C CB  . ASN   A 1 18  ? -16.663 -15.479 -17.876 1.00 98.52 18  A 1 
ATOM   134  C CG  . ASN   A 1 18  ? -16.779 -16.809 -17.156 1.00 98.03 18  A 1 
ATOM   135  O OD1 . ASN   A 1 18  ? -15.804 -17.371 -16.703 1.00 88.96 18  A 1 
ATOM   136  N ND2 . ASN   A 1 18  ? -17.975 -17.337 -17.016 1.00 88.38 18  A 1 
ATOM   137  N N   . THR   A 1 19  ? -18.603 -13.652 -19.666 1.00 98.61 19  A 1 
ATOM   138  C CA  . THR   A 1 19  ? -19.027 -12.348 -20.174 1.00 98.63 19  A 1 
ATOM   139  C C   . THR   A 1 19  ? -18.639 -11.210 -19.228 1.00 98.68 19  A 1 
ATOM   140  O O   . THR   A 1 19  ? -18.391 -11.408 -18.037 1.00 98.45 19  A 1 
ATOM   141  C CB  . THR   A 1 19  ? -20.536 -12.323 -20.461 1.00 98.28 19  A 1 
ATOM   142  O OG1 . THR   A 1 19  ? -21.267 -12.457 -19.267 1.00 95.92 19  A 1 
ATOM   143  C CG2 . THR   A 1 19  ? -20.973 -13.433 -21.416 1.00 95.13 19  A 1 
ATOM   144  N N   . ILE   A 1 20  ? -18.648 -9.981  -19.749 1.00 98.50 20  A 1 
ATOM   145  C CA  . ILE   A 1 20  ? -18.516 -8.762  -18.936 1.00 98.46 20  A 1 
ATOM   146  C C   . ILE   A 1 20  ? -19.620 -8.706  -17.865 1.00 98.48 20  A 1 
ATOM   147  O O   . ILE   A 1 20  ? -19.345 -8.347  -16.720 1.00 98.31 20  A 1 
ATOM   148  C CB  . ILE   A 1 20  ? -18.527 -7.518  -19.856 1.00 98.24 20  A 1 
ATOM   149  C CG1 . ILE   A 1 20  ? -17.252 -7.504  -20.734 1.00 97.56 20  A 1 
ATOM   150  C CG2 . ILE   A 1 20  ? -18.642 -6.216  -19.045 1.00 97.74 20  A 1 
ATOM   151  C CD1 . ILE   A 1 20  ? -17.244 -6.440  -21.836 1.00 95.99 20  A 1 
ATOM   152  N N   . ALA   A 1 21  ? -20.852 -9.120  -18.191 1.00 98.34 21  A 1 
ATOM   153  C CA  . ALA   A 1 21  ? -21.962 -9.172  -17.235 1.00 98.25 21  A 1 
ATOM   154  C C   . ALA   A 1 21  ? -21.683 -10.135 -16.067 1.00 98.38 21  A 1 
ATOM   155  O O   . ALA   A 1 21  ? -21.886 -9.774  -14.904 1.00 98.18 21  A 1 
ATOM   156  C CB  . ALA   A 1 21  ? -23.245 -9.565  -17.977 1.00 97.74 21  A 1 
ATOM   157  N N   . GLU   A 1 22  ? -21.171 -11.333 -16.350 1.00 98.53 22  A 1 
ATOM   158  C CA  . GLU   A 1 22  ? -20.776 -12.313 -15.329 1.00 98.59 22  A 1 
ATOM   159  C C   . GLU   A 1 22  ? -19.644 -11.773 -14.441 1.00 98.67 22  A 1 
ATOM   160  O O   . GLU   A 1 22  ? -19.709 -11.885 -13.214 1.00 98.51 22  A 1 
ATOM   161  C CB  . GLU   A 1 22  ? -20.331 -13.621 -16.001 1.00 98.51 22  A 1 
ATOM   162  C CG  . GLU   A 1 22  ? -21.502 -14.417 -16.606 1.00 97.28 22  A 1 
ATOM   163  C CD  . GLU   A 1 22  ? -21.026 -15.611 -17.450 1.00 97.24 22  A 1 
ATOM   164  O OE1 . GLU   A 1 22  ? -21.785 -16.602 -17.549 1.00 92.78 22  A 1 
ATOM   165  O OE2 . GLU   A 1 22  ? -19.910 -15.539 -18.008 1.00 94.06 22  A 1 
ATOM   166  N N   . ALA   A 1 23  ? -18.652 -11.114 -15.035 1.00 98.79 23  A 1 
ATOM   167  C CA  . ALA   A 1 23  ? -17.568 -10.479 -14.293 1.00 98.80 23  A 1 
ATOM   168  C C   . ALA   A 1 23  ? -18.087 -9.383  -13.347 1.00 98.77 23  A 1 
ATOM   169  O O   . ALA   A 1 23  ? -17.769 -9.388  -12.157 1.00 98.59 23  A 1 
ATOM   170  C CB  . ALA   A 1 23  ? -16.547 -9.930  -15.294 1.00 98.72 23  A 1 
ATOM   171  N N   . LEU   A 1 24  ? -18.954 -8.490  -13.833 1.00 98.49 24  A 1 
ATOM   172  C CA  . LEU   A 1 24  ? -19.593 -7.449  -13.019 1.00 98.21 24  A 1 
ATOM   173  C C   . LEU   A 1 24  ? -20.412 -8.036  -11.863 1.00 98.14 24  A 1 
ATOM   174  O O   . LEU   A 1 24  ? -20.419 -7.482  -10.761 1.00 97.67 24  A 1 
ATOM   175  C CB  . LEU   A 1 24  ? -20.497 -6.586  -13.915 1.00 97.82 24  A 1 
ATOM   176  C CG  . LEU   A 1 24  ? -19.751 -5.604  -14.838 1.00 97.02 24  A 1 
ATOM   177  C CD1 . LEU   A 1 24  ? -20.734 -5.023  -15.852 1.00 95.70 24  A 1 
ATOM   178  C CD2 . LEU   A 1 24  ? -19.137 -4.449  -14.051 1.00 95.40 24  A 1 
ATOM   179  N N   . GLN   A 1 25  ? -21.097 -9.168  -12.089 1.00 98.36 25  A 1 
ATOM   180  C CA  . GLN   A 1 25  ? -21.855 -9.860  -11.047 1.00 98.30 25  A 1 
ATOM   181  C C   . GLN   A 1 25  ? -20.931 -10.409 -9.954  1.00 98.43 25  A 1 
ATOM   182  O O   . GLN   A 1 25  ? -21.204 -10.194 -8.770  1.00 97.98 25  A 1 
ATOM   183  C CB  . GLN   A 1 25  ? -22.717 -10.953 -11.684 1.00 97.79 25  A 1 
ATOM   184  C CG  . GLN   A 1 25  ? -23.645 -11.620 -10.645 1.00 87.81 25  A 1 
ATOM   185  C CD  . GLN   A 1 25  ? -24.563 -12.682 -11.257 1.00 80.05 25  A 1 
ATOM   186  O OE1 . GLN   A 1 25  ? -24.564 -12.940 -12.444 1.00 71.91 25  A 1 
ATOM   187  N NE2 . GLN   A 1 25  ? -25.385 -13.331 -10.465 1.00 67.08 25  A 1 
ATOM   188  N N   . LEU   A 1 26  ? -19.824 -11.054 -10.327 1.00 98.54 26  A 1 
ATOM   189  C CA  . LEU   A 1 26  ? -18.830 -11.557 -9.371  1.00 98.54 26  A 1 
ATOM   190  C C   . LEU   A 1 26  ? -18.213 -10.428 -8.536  1.00 98.53 26  A 1 
ATOM   191  O O   . LEU   A 1 26  ? -18.116 -10.560 -7.316  1.00 97.98 26  A 1 
ATOM   192  C CB  . LEU   A 1 26  ? -17.729 -12.334 -10.110 1.00 98.27 26  A 1 
ATOM   193  C CG  . LEU   A 1 26  ? -18.145 -13.727 -10.613 1.00 95.92 26  A 1 
ATOM   194  C CD1 . LEU   A 1 26  ? -16.995 -14.322 -11.422 1.00 93.92 26  A 1 
ATOM   195  C CD2 . LEU   A 1 26  ? -18.451 -14.686 -9.459  1.00 93.73 26  A 1 
ATOM   196  N N   . LEU   A 1 27  ? -17.855 -9.301  -9.160  1.00 98.61 27  A 1 
ATOM   197  C CA  . LEU   A 1 27  ? -17.333 -8.136  -8.433  1.00 98.50 27  A 1 
ATOM   198  C C   . LEU   A 1 27  ? -18.325 -7.636  -7.376  1.00 98.30 27  A 1 
ATOM   199  O O   . LEU   A 1 27  ? -17.941 -7.418  -6.230  1.00 97.45 27  A 1 
ATOM   200  C CB  . LEU   A 1 27  ? -16.998 -6.993  -9.401  1.00 98.22 27  A 1 
ATOM   201  C CG  . LEU   A 1 27  ? -15.797 -7.203  -10.340 1.00 96.44 27  A 1 
ATOM   202  C CD1 . LEU   A 1 27  ? -15.444 -5.849  -10.950 1.00 93.09 27  A 1 
ATOM   203  C CD2 . LEU   A 1 27  ? -14.562 -7.740  -9.637  1.00 92.32 27  A 1 
ATOM   204  N N   . ARG   A 1 28  ? -19.606 -7.480  -7.738  1.00 97.90 28  A 1 
ATOM   205  C CA  . ARG   A 1 28  ? -20.653 -7.029  -6.806  1.00 97.65 28  A 1 
ATOM   206  C C   . ARG   A 1 28  ? -20.895 -8.033  -5.682  1.00 97.98 28  A 1 
ATOM   207  O O   . ARG   A 1 28  ? -20.978 -7.636  -4.521  1.00 97.31 28  A 1 
ATOM   208  C CB  . ARG   A 1 28  ? -21.966 -6.769  -7.555  1.00 96.48 28  A 1 
ATOM   209  C CG  . ARG   A 1 28  ? -21.930 -5.493  -8.408  1.00 85.14 28  A 1 
ATOM   210  C CD  . ARG   A 1 28  ? -23.325 -5.164  -8.965  1.00 84.14 28  A 1 
ATOM   211  N NE  . ARG   A 1 28  ? -23.837 -6.220  -9.866  1.00 73.60 28  A 1 
ATOM   212  C CZ  . ARG   A 1 28  ? -23.847 -6.209  -11.195 1.00 66.38 28  A 1 
ATOM   213  N NH1 . ARG   A 1 28  ? -23.377 -5.204  -11.887 1.00 59.77 28  A 1 
ATOM   214  N NH2 . ARG   A 1 28  ? -24.346 -7.211  -11.859 1.00 57.94 28  A 1 
ATOM   215  N N   . HIS   A 1 29  ? -21.000 -9.324  -6.024  1.00 98.18 29  A 1 
ATOM   216  C CA  . HIS   A 1 29  ? -21.308 -10.378 -5.061  1.00 98.30 29  A 1 
ATOM   217  C C   . HIS   A 1 29  ? -20.210 -10.528 -4.005  1.00 98.30 29  A 1 
ATOM   218  O O   . HIS   A 1 29  ? -20.497 -10.554 -2.807  1.00 97.49 29  A 1 
ATOM   219  C CB  . HIS   A 1 29  ? -21.547 -11.692 -5.813  1.00 98.03 29  A 1 
ATOM   220  C CG  . HIS   A 1 29  ? -21.963 -12.812 -4.894  1.00 94.72 29  A 1 
ATOM   221  N ND1 . HIS   A 1 29  ? -23.179 -12.919 -4.246  1.00 81.74 29  A 1 
ATOM   222  C CD2 . HIS   A 1 29  ? -21.210 -13.890 -4.497  1.00 83.06 29  A 1 
ATOM   223  C CE1 . HIS   A 1 29  ? -23.152 -14.029 -3.488  1.00 84.38 29  A 1 
ATOM   224  N NE2 . HIS   A 1 29  ? -21.974 -14.644 -3.616  1.00 86.71 29  A 1 
ATOM   225  N N   . HIS   A 1 30  ? -18.956 -10.571 -4.435  1.00 98.05 30  A 1 
ATOM   226  C CA  . HIS   A 1 30  ? -17.813 -10.772 -3.541  1.00 97.96 30  A 1 
ATOM   227  C C   . HIS   A 1 30  ? -17.193 -9.474  -3.012  1.00 97.73 30  A 1 
ATOM   228  O O   . HIS   A 1 30  ? -16.315 -9.527  -2.151  1.00 96.68 30  A 1 
ATOM   229  C CB  . HIS   A 1 30  ? -16.782 -11.652 -4.247  1.00 97.95 30  A 1 
ATOM   230  C CG  . HIS   A 1 30  ? -17.286 -13.043 -4.504  1.00 97.81 30  A 1 
ATOM   231  N ND1 . HIS   A 1 30  ? -17.451 -14.031 -3.548  1.00 86.72 30  A 1 
ATOM   232  C CD2 . HIS   A 1 30  ? -17.677 -13.580 -5.703  1.00 87.18 30  A 1 
ATOM   233  C CE1 . HIS   A 1 30  ? -17.909 -15.129 -4.163  1.00 89.17 30  A 1 
ATOM   234  N NE2 . HIS   A 1 30  ? -18.064 -14.894 -5.471  1.00 91.32 30  A 1 
ATOM   235  N N   . ARG   A 1 31  ? -17.649 -8.306  -3.477  1.00 97.08 31  A 1 
ATOM   236  C CA  . ARG   A 1 31  ? -17.096 -6.983  -3.120  1.00 96.72 31  A 1 
ATOM   237  C C   . ARG   A 1 31  ? -15.578 -6.901  -3.347  1.00 97.04 31  A 1 
ATOM   238  O O   . ARG   A 1 31  ? -14.840 -6.413  -2.491  1.00 95.58 31  A 1 
ATOM   239  C CB  . ARG   A 1 31  ? -17.498 -6.582  -1.694  1.00 95.37 31  A 1 
ATOM   240  C CG  . ARG   A 1 31  ? -19.012 -6.562  -1.455  1.00 88.61 31  A 1 
ATOM   241  C CD  . ARG   A 1 31  ? -19.278 -6.089  -0.026  1.00 83.94 31  A 1 
ATOM   242  N NE  . ARG   A 1 31  ? -20.720 -5.988  0.259   1.00 74.26 31  A 1 
ATOM   243  C CZ  . ARG   A 1 31  ? -21.257 -5.503  1.371   1.00 65.86 31  A 1 
ATOM   244  N NH1 . ARG   A 1 31  ? -20.527 -5.076  2.366   1.00 59.52 31  A 1 
ATOM   245  N NH2 . ARG   A 1 31  ? -22.553 -5.444  1.500   1.00 59.04 31  A 1 
ATOM   246  N N   . ILE   A 1 32  ? -15.141 -7.381  -4.506  1.00 98.16 32  A 1 
ATOM   247  C CA  . ILE   A 1 32  ? -13.749 -7.363  -4.975  1.00 98.31 32  A 1 
ATOM   248  C C   . ILE   A 1 32  ? -13.625 -6.472  -6.215  1.00 98.34 32  A 1 
ATOM   249  O O   . ILE   A 1 32  ? -14.629 -6.097  -6.818  1.00 98.03 32  A 1 
ATOM   250  C CB  . ILE   A 1 32  ? -13.237 -8.798  -5.234  1.00 98.27 32  A 1 
ATOM   251  C CG1 . ILE   A 1 32  ? -14.068 -9.521  -6.315  1.00 97.87 32  A 1 
ATOM   252  C CG2 . ILE   A 1 32  ? -13.193 -9.577  -3.910  1.00 96.96 32  A 1 
ATOM   253  C CD1 . ILE   A 1 32  ? -13.561 -10.925 -6.679  1.00 97.18 32  A 1 
ATOM   254  N N   . ARG   A 1 33  ? -12.403 -6.119  -6.608  1.00 97.86 33  A 1 
ATOM   255  C CA  . ARG   A 1 33  ? -12.116 -5.270  -7.784  1.00 97.77 33  A 1 
ATOM   256  C C   . ARG   A 1 33  ? -11.172 -5.901  -8.803  1.00 98.31 33  A 1 
ATOM   257  O O   . ARG   A 1 33  ? -10.865 -5.258  -9.802  1.00 97.81 33  A 1 
ATOM   258  C CB  . ARG   A 1 33  ? -11.617 -3.893  -7.338  1.00 96.30 33  A 1 
ATOM   259  C CG  . ARG   A 1 33  ? -12.720 -3.069  -6.638  1.00 92.55 33  A 1 
ATOM   260  C CD  . ARG   A 1 33  ? -12.324 -1.599  -6.490  1.00 88.01 33  A 1 
ATOM   261  N NE  . ARG   A 1 33  ? -11.292 -1.397  -5.458  1.00 80.41 33  A 1 
ATOM   262  C CZ  . ARG   A 1 33  ? -10.843 -0.227  -5.030  1.00 75.02 33  A 1 
ATOM   263  N NH1 . ARG   A 1 33  ? -11.239 0.910   -5.536  1.00 66.48 33  A 1 
ATOM   264  N NH2 . ARG   A 1 33  ? -9.991  -0.169  -4.058  1.00 68.37 33  A 1 
ATOM   265  N N   . HIS   A 1 34  ? -10.737 -7.144  -8.594  1.00 98.71 34  A 1 
ATOM   266  C CA  . HIS   A 1 34  ? -9.783  -7.820  -9.473  1.00 98.82 34  A 1 
ATOM   267  C C   . HIS   A 1 34  ? -10.201 -9.268  -9.711  1.00 98.90 34  A 1 
ATOM   268  O O   . HIS   A 1 34  ? -10.510 -9.981  -8.755  1.00 98.78 34  A 1 
ATOM   269  C CB  . HIS   A 1 34  ? -8.374  -7.746  -8.866  1.00 98.65 34  A 1 
ATOM   270  C CG  . HIS   A 1 34  ? -7.928  -6.350  -8.495  1.00 98.24 34  A 1 
ATOM   271  N ND1 . HIS   A 1 34  ? -8.156  -5.727  -7.282  1.00 92.24 34  A 1 
ATOM   272  C CD2 . HIS   A 1 34  ? -7.275  -5.442  -9.291  1.00 92.83 34  A 1 
ATOM   273  C CE1 . HIS   A 1 34  ? -7.650  -4.483  -7.350  1.00 92.15 34  A 1 
ATOM   274  N NE2 . HIS   A 1 34  ? -7.103  -4.271  -8.554  1.00 93.64 34  A 1 
ATOM   275  N N   . LEU   A 1 35  ? -10.199 -9.710  -10.971 1.00 98.89 35  A 1 
ATOM   276  C CA  . LEU   A 1 35  ? -10.534 -11.072 -11.375 1.00 98.92 35  A 1 
ATOM   277  C C   . LEU   A 1 35  ? -9.465  -11.621 -12.324 1.00 98.93 35  A 1 
ATOM   278  O O   . LEU   A 1 35  ? -9.453  -11.264 -13.507 1.00 98.83 35  A 1 
ATOM   279  C CB  . LEU   A 1 35  ? -11.924 -11.109 -12.035 1.00 98.86 35  A 1 
ATOM   280  C CG  . LEU   A 1 35  ? -13.104 -10.872 -11.075 1.00 98.51 35  A 1 
ATOM   281  C CD1 . LEU   A 1 35  ? -14.388 -10.686 -11.878 1.00 98.06 35  A 1 
ATOM   282  C CD2 . LEU   A 1 35  ? -13.309 -12.051 -10.121 1.00 97.90 35  A 1 
ATOM   283  N N   . PRO   A 1 36  ? -8.577  -12.503 -11.852 1.00 98.93 36  A 1 
ATOM   284  C CA  . PRO   A 1 36  ? -7.701  -13.255 -12.742 1.00 98.93 36  A 1 
ATOM   285  C C   . PRO   A 1 36  ? -8.510  -14.139 -13.693 1.00 98.94 36  A 1 
ATOM   286  O O   . PRO   A 1 36  ? -9.504  -14.754 -13.297 1.00 98.85 36  A 1 
ATOM   287  C CB  . PRO   A 1 36  ? -6.783  -14.079 -11.839 1.00 98.85 36  A 1 
ATOM   288  C CG  . PRO   A 1 36  ? -6.826  -13.337 -10.507 1.00 98.26 36  A 1 
ATOM   289  C CD  . PRO   A 1 36  ? -8.250  -12.795 -10.467 1.00 98.82 36  A 1 
ATOM   290  N N   . VAL   A 1 37  ? -8.064  -14.209 -14.943 1.00 98.92 37  A 1 
ATOM   291  C CA  . VAL   A 1 37  ? -8.609  -15.101 -15.968 1.00 98.92 37  A 1 
ATOM   292  C C   . VAL   A 1 37  ? -7.678  -16.300 -16.092 1.00 98.92 37  A 1 
ATOM   293  O O   . VAL   A 1 37  ? -6.480  -16.132 -16.300 1.00 98.78 37  A 1 
ATOM   294  C CB  . VAL   A 1 37  ? -8.790  -14.379 -17.314 1.00 98.83 37  A 1 
ATOM   295  C CG1 . VAL   A 1 37  ? -9.487  -15.285 -18.327 1.00 98.44 37  A 1 
ATOM   296  C CG2 . VAL   A 1 37  ? -9.627  -13.099 -17.168 1.00 98.46 37  A 1 
ATOM   297  N N   . VAL   A 1 38  ? -8.231  -17.502 -15.960 1.00 98.88 38  A 1 
ATOM   298  C CA  . VAL   A 1 38  ? -7.467  -18.756 -15.992 1.00 98.88 38  A 1 
ATOM   299  C C   . VAL   A 1 38  ? -8.016  -19.734 -17.028 1.00 98.88 38  A 1 
ATOM   300  O O   . VAL   A 1 38  ? -9.187  -19.665 -17.415 1.00 98.66 38  A 1 
ATOM   301  C CB  . VAL   A 1 38  ? -7.379  -19.430 -14.605 1.00 98.67 38  A 1 
ATOM   302  C CG1 . VAL   A 1 38  ? -6.678  -18.527 -13.586 1.00 97.28 38  A 1 
ATOM   303  C CG2 . VAL   A 1 38  ? -8.752  -19.833 -14.051 1.00 96.84 38  A 1 
ATOM   304  N N   . ASP   A 1 39  ? -7.175  -20.665 -17.465 1.00 98.69 39  A 1 
ATOM   305  C CA  . ASP   A 1 39  ? -7.593  -21.791 -18.302 1.00 98.58 39  A 1 
ATOM   306  C C   . ASP   A 1 39  ? -8.146  -22.971 -17.473 1.00 98.53 39  A 1 
ATOM   307  O O   . ASP   A 1 39  ? -8.382  -22.870 -16.264 1.00 97.29 39  A 1 
ATOM   308  C CB  . ASP   A 1 39  ? -6.457  -22.172 -19.272 1.00 97.93 39  A 1 
ATOM   309  C CG  . ASP   A 1 39  ? -5.290  -22.952 -18.666 1.00 97.54 39  A 1 
ATOM   310  O OD1 . ASP   A 1 39  ? -5.338  -23.316 -17.475 1.00 95.23 39  A 1 
ATOM   311  O OD2 . ASP   A 1 39  ? -4.352  -23.249 -19.435 1.00 94.36 39  A 1 
ATOM   312  N N   . GLY   A 1 40  ? -8.397  -24.109 -18.133 1.00 98.00 40  A 1 
ATOM   313  C CA  . GLY   A 1 40  ? -8.906  -25.319 -17.477 1.00 97.68 40  A 1 
ATOM   314  C C   . GLY   A 1 40  ? -7.922  -25.990 -16.520 1.00 97.74 40  A 1 
ATOM   315  O O   . GLY   A 1 40  ? -8.346  -26.756 -15.654 1.00 95.06 40  A 1 
ATOM   316  N N   . GLU   A 1 41  ? -6.627  -25.698 -16.650 1.00 97.86 41  A 1 
ATOM   317  C CA  . GLU   A 1 41  ? -5.562  -26.255 -15.806 1.00 97.57 41  A 1 
ATOM   318  C C   . GLU   A 1 41  ? -5.180  -25.329 -14.637 1.00 97.62 41  A 1 
ATOM   319  O O   . GLU   A 1 41  ? -4.395  -25.717 -13.772 1.00 94.91 41  A 1 
ATOM   320  C CB  . GLU   A 1 41  ? -4.343  -26.578 -16.676 1.00 96.47 41  A 1 
ATOM   321  C CG  . GLU   A 1 41  ? -4.598  -27.731 -17.665 1.00 91.06 41  A 1 
ATOM   322  C CD  . GLU   A 1 41  ? -3.392  -27.971 -18.586 1.00 83.37 41  A 1 
ATOM   323  O OE1 . GLU   A 1 41  ? -3.605  -28.402 -19.741 1.00 74.90 41  A 1 
ATOM   324  O OE2 . GLU   A 1 41  ? -2.244  -27.654 -18.191 1.00 76.34 41  A 1 
ATOM   325  N N   . GLY   A 1 42  ? -5.760  -24.124 -14.587 1.00 97.97 42  A 1 
ATOM   326  C CA  . GLY   A 1 42  ? -5.441  -23.105 -13.587 1.00 98.05 42  A 1 
ATOM   327  C C   . GLY   A 1 42  ? -4.249  -22.221 -13.961 1.00 98.41 42  A 1 
ATOM   328  O O   . GLY   A 1 42  ? -3.727  -21.514 -13.097 1.00 97.80 42  A 1 
ATOM   329  N N   . ARG   A 1 43  ? -3.805  -22.240 -15.229 1.00 98.49 43  A 1 
ATOM   330  C CA  . ARG   A 1 43  ? -2.788  -21.305 -15.726 1.00 98.45 43  A 1 
ATOM   331  C C   . ARG   A 1 43  ? -3.393  -19.916 -15.878 1.00 98.53 43  A 1 
ATOM   332  O O   . ARG   A 1 43  ? -4.508  -19.768 -16.376 1.00 98.10 43  A 1 
ATOM   333  C CB  . ARG   A 1 43  ? -2.191  -21.780 -17.053 1.00 98.05 43  A 1 
ATOM   334  C CG  . ARG   A 1 43  ? -1.419  -23.107 -16.913 1.00 93.73 43  A 1 
ATOM   335  C CD  . ARG   A 1 43  ? -0.811  -23.550 -18.249 1.00 90.11 43  A 1 
ATOM   336  N NE  . ARG   A 1 43  ? -1.847  -24.032 -19.182 1.00 79.65 43  A 1 
ATOM   337  C CZ  . ARG   A 1 43  ? -1.788  -25.086 -19.981 1.00 71.63 43  A 1 
ATOM   338  N NH1 . ARG   A 1 43  ? -0.701  -25.779 -20.136 1.00 64.20 43  A 1 
ATOM   339  N NH2 . ARG   A 1 43  ? -2.839  -25.478 -20.621 1.00 63.40 43  A 1 
ATOM   340  N N   . LEU   A 1 44  ? -2.651  -18.894 -15.481 1.00 98.53 44  A 1 
ATOM   341  C CA  . LEU   A 1 44  ? -3.059  -17.502 -15.608 1.00 98.63 44  A 1 
ATOM   342  C C   . LEU   A 1 44  ? -2.986  -17.062 -17.075 1.00 98.63 44  A 1 
ATOM   343  O O   . LEU   A 1 44  ? -1.930  -17.142 -17.691 1.00 98.21 44  A 1 
ATOM   344  C CB  . LEU   A 1 44  ? -2.162  -16.661 -14.690 1.00 98.47 44  A 1 
ATOM   345  C CG  . LEU   A 1 44  ? -2.542  -15.175 -14.615 1.00 97.96 44  A 1 
ATOM   346  C CD1 . LEU   A 1 44  ? -3.893  -14.962 -13.936 1.00 97.71 44  A 1 
ATOM   347  C CD2 . LEU   A 1 44  ? -1.476  -14.438 -13.804 1.00 97.61 44  A 1 
ATOM   348  N N   . LEU   A 1 45  ? -4.105  -16.577 -17.612 1.00 98.71 45  A 1 
ATOM   349  C CA  . LEU   A 1 45  ? -4.222  -16.062 -18.981 1.00 98.59 45  A 1 
ATOM   350  C C   . LEU   A 1 45  ? -4.291  -14.536 -19.033 1.00 98.54 45  A 1 
ATOM   351  O O   . LEU   A 1 45  ? -3.864  -13.927 -20.007 1.00 97.55 45  A 1 
ATOM   352  C CB  . LEU   A 1 45  ? -5.480  -16.645 -19.647 1.00 98.26 45  A 1 
ATOM   353  C CG  . LEU   A 1 45  ? -5.541  -18.179 -19.754 1.00 97.17 45  A 1 
ATOM   354  C CD1 . LEU   A 1 45  ? -6.854  -18.567 -20.434 1.00 95.54 45  A 1 
ATOM   355  C CD2 . LEU   A 1 45  ? -4.379  -18.745 -20.566 1.00 95.01 45  A 1 
ATOM   356  N N   . GLY   A 1 46  ? -4.860  -13.914 -17.999 1.00 98.71 46  A 1 
ATOM   357  C CA  . GLY   A 1 46  ? -5.091  -12.482 -17.982 1.00 98.73 46  A 1 
ATOM   358  C C   . GLY   A 1 46  ? -5.648  -11.989 -16.649 1.00 98.84 46  A 1 
ATOM   359  O O   . GLY   A 1 46  ? -5.808  -12.746 -15.691 1.00 98.68 46  A 1 
ATOM   360  N N   . LEU   A 1 47  ? -5.949  -10.684 -16.600 1.00 98.86 47  A 1 
ATOM   361  C CA  . LEU   A 1 47  ? -6.560  -10.027 -15.447 1.00 98.87 47  A 1 
ATOM   362  C C   . LEU   A 1 47  ? -7.582  -9.005  -15.932 1.00 98.86 47  A 1 
ATOM   363  O O   . LEU   A 1 47  ? -7.292  -8.200  -16.818 1.00 98.58 47  A 1 
ATOM   364  C CB  . LEU   A 1 47  ? -5.451  -9.367  -14.610 1.00 98.74 47  A 1 
ATOM   365  C CG  . LEU   A 1 47  ? -5.938  -8.580  -13.376 1.00 98.38 47  A 1 
ATOM   366  C CD1 . LEU   A 1 47  ? -6.453  -9.506  -12.278 1.00 97.38 47  A 1 
ATOM   367  C CD2 . LEU   A 1 47  ? -4.780  -7.771  -12.800 1.00 97.09 47  A 1 
ATOM   368  N N   . VAL   A 1 48  ? -8.761  -9.015  -15.311 1.00 98.82 48  A 1 
ATOM   369  C CA  . VAL   A 1 48  ? -9.793  -7.994  -15.493 1.00 98.78 48  A 1 
ATOM   370  C C   . VAL   A 1 48  ? -9.977  -7.264  -14.171 1.00 98.79 48  A 1 
ATOM   371  O O   . VAL   A 1 48  ? -10.199 -7.887  -13.134 1.00 98.40 48  A 1 
ATOM   372  C CB  . VAL   A 1 48  ? -11.111 -8.610  -15.992 1.00 98.15 48  A 1 
ATOM   373  C CG1 . VAL   A 1 48  ? -12.195 -7.551  -16.154 1.00 91.17 48  A 1 
ATOM   374  C CG2 . VAL   A 1 48  ? -10.928 -9.283  -17.353 1.00 90.75 48  A 1 
ATOM   375  N N   . THR   A 1 49  ? -9.901  -5.937  -14.204 1.00 98.50 49  A 1 
ATOM   376  C CA  . THR   A 1 49  ? -10.123 -5.100  -13.023 1.00 98.30 49  A 1 
ATOM   377  C C   . THR   A 1 49  ? -11.478 -4.397  -13.080 1.00 98.34 49  A 1 
ATOM   378  O O   . THR   A 1 49  ? -12.119 -4.304  -14.129 1.00 97.92 49  A 1 
ATOM   379  C CB  . THR   A 1 49  ? -8.989  -4.081  -12.811 1.00 97.55 49  A 1 
ATOM   380  O OG1 . THR   A 1 49  ? -9.052  -3.051  -13.762 1.00 95.27 49  A 1 
ATOM   381  C CG2 . THR   A 1 49  ? -7.596  -4.717  -12.867 1.00 95.17 49  A 1 
ATOM   382  N N   . SER   A 1 50  ? -11.912 -3.849  -11.940 1.00 98.10 50  A 1 
ATOM   383  C CA  . SER   A 1 50  ? -13.099 -2.991  -11.888 1.00 97.98 50  A 1 
ATOM   384  C C   . SER   A 1 50  ? -12.987 -1.804  -12.838 1.00 97.99 50  A 1 
ATOM   385  O O   . SER   A 1 50  ? -13.994 -1.377  -13.387 1.00 97.38 50  A 1 
ATOM   386  C CB  . SER   A 1 50  ? -13.313 -2.481  -10.467 1.00 97.28 50  A 1 
ATOM   387  O OG  . SER   A 1 50  ? -14.504 -1.719  -10.382 1.00 92.77 50  A 1 
ATOM   388  N N   . GLN   A 1 51  ? -11.779 -1.282  -13.044 1.00 97.39 51  A 1 
ATOM   389  C CA  . GLN   A 1 51  ? -11.533 -0.190  -13.984 1.00 97.14 51  A 1 
ATOM   390  C C   . GLN   A 1 51  ? -11.807 -0.624  -15.429 1.00 97.70 51  A 1 
ATOM   391  O O   . GLN   A 1 51  ? -12.566 0.046   -16.121 1.00 97.09 51  A 1 
ATOM   392  C CB  . GLN   A 1 51  ? -10.097 0.304   -13.782 1.00 95.84 51  A 1 
ATOM   393  C CG  . GLN   A 1 51  ? -9.771  1.514   -14.667 1.00 88.44 51  A 1 
ATOM   394  C CD  . GLN   A 1 51  ? -8.379  2.096   -14.379 1.00 83.86 51  A 1 
ATOM   395  O OE1 . GLN   A 1 51  ? -7.530  1.533   -13.728 1.00 75.46 51  A 1 
ATOM   396  N NE2 . GLN   A 1 51  ? -8.085  3.278   -14.859 1.00 71.67 51  A 1 
ATOM   397  N N   . ASP   A 1 52  ? -11.271 -1.766  -15.857 1.00 97.50 52  A 1 
ATOM   398  C CA  . ASP   A 1 52  ? -11.463 -2.302  -17.212 1.00 97.81 52  A 1 
ATOM   399  C C   . ASP   A 1 52  ? -12.950 -2.578  -17.501 1.00 98.18 52  A 1 
ATOM   400  O O   . ASP   A 1 52  ? -13.456 -2.263  -18.576 1.00 97.88 52  A 1 
ATOM   401  C CB  . ASP   A 1 52  ? -10.649 -3.593  -17.385 1.00 97.61 52  A 1 
ATOM   402  C CG  . ASP   A 1 52  ? -9.165  -3.459  -17.026 1.00 96.81 52  A 1 
ATOM   403  O OD1 . ASP   A 1 52  ? -8.477  -2.575  -17.579 1.00 94.43 52  A 1 
ATOM   404  O OD2 . ASP   A 1 52  ? -8.713  -4.253  -16.166 1.00 93.75 52  A 1 
ATOM   405  N N   . LEU   A 1 53  ? -13.684 -3.112  -16.511 1.00 97.88 53  A 1 
ATOM   406  C CA  . LEU   A 1 53  ? -15.117 -3.399  -16.631 1.00 98.12 53  A 1 
ATOM   407  C C   . LEU   A 1 53  ? -15.968 -2.127  -16.687 1.00 98.17 53  A 1 
ATOM   408  O O   . LEU   A 1 53  ? -16.942 -2.088  -17.431 1.00 97.66 53  A 1 
ATOM   409  C CB  . LEU   A 1 53  ? -15.562 -4.288  -15.464 1.00 97.98 53  A 1 
ATOM   410  C CG  . LEU   A 1 53  ? -15.017 -5.724  -15.536 1.00 97.16 53  A 1 
ATOM   411  C CD1 . LEU   A 1 53  ? -15.264 -6.427  -14.208 1.00 96.14 53  A 1 
ATOM   412  C CD2 . LEU   A 1 53  ? -15.704 -6.538  -16.628 1.00 95.60 53  A 1 
ATOM   413  N N   . ARG   A 1 54  ? -15.624 -1.079  -15.924 1.00 97.61 54  A 1 
ATOM   414  C CA  . ARG   A 1 54  ? -16.312 0.225   -15.981 1.00 97.37 54  A 1 
ATOM   415  C C   . ARG   A 1 54  ? -16.105 0.902   -17.328 1.00 97.62 54  A 1 
ATOM   416  O O   . ARG   A 1 54  ? -17.063 1.396   -17.896 1.00 96.86 54  A 1 
ATOM   417  C CB  . ARG   A 1 54  ? -15.809 1.142   -14.865 1.00 96.46 54  A 1 
ATOM   418  C CG  . ARG   A 1 54  ? -16.331 0.712   -13.501 1.00 93.57 54  A 1 
ATOM   419  C CD  . ARG   A 1 54  ? -15.575 1.477   -12.413 1.00 90.71 54  A 1 
ATOM   420  N NE  . ARG   A 1 54  ? -15.876 0.938   -11.087 1.00 86.88 54  A 1 
ATOM   421  C CZ  . ARG   A 1 54  ? -16.926 1.256   -10.340 1.00 85.42 54  A 1 
ATOM   422  N NH1 . ARG   A 1 54  ? -17.784 2.176   -10.670 1.00 76.84 54  A 1 
ATOM   423  N NH2 . ARG   A 1 54  ? -17.103 0.627   -9.223  1.00 79.76 54  A 1 
ATOM   424  N N   . ASP   A 1 55  ? -14.887 0.855   -17.862 1.00 97.62 55  A 1 
ATOM   425  C CA  . ASP   A 1 55  ? -14.562 1.408   -19.181 1.00 97.65 55  A 1 
ATOM   426  C C   . ASP   A 1 55  ? -15.318 0.690   -20.317 1.00 97.96 55  A 1 
ATOM   427  O O   . ASP   A 1 55  ? -15.584 1.292   -21.352 1.00 97.23 55  A 1 
ATOM   428  C CB  . ASP   A 1 55  ? -13.046 1.307   -19.424 1.00 97.11 55  A 1 
ATOM   429  C CG  . ASP   A 1 55  ? -12.178 2.215   -18.542 1.00 96.07 55  A 1 
ATOM   430  O OD1 . ASP   A 1 55  ? -12.688 3.155   -17.904 1.00 93.61 55  A 1 
ATOM   431  O OD2 . ASP   A 1 55  ? -10.939 2.013   -18.506 1.00 93.10 55  A 1 
ATOM   432  N N   . ALA   A 1 56  ? -15.698 -0.572  -20.123 1.00 97.80 56  A 1 
ATOM   433  C CA  . ALA   A 1 56  ? -16.480 -1.368  -21.071 1.00 97.93 56  A 1 
ATOM   434  C C   . ALA   A 1 56  ? -18.001 -1.324  -20.827 1.00 97.95 56  A 1 
ATOM   435  O O   . ALA   A 1 56  ? -18.761 -1.971  -21.550 1.00 96.97 56  A 1 
ATOM   436  C CB  . ALA   A 1 56  ? -15.944 -2.803  -21.033 1.00 97.65 56  A 1 
ATOM   437  N N   . SER   A 1 57  ? -18.463 -0.606  -19.802 1.00 97.39 57  A 1 
ATOM   438  C CA  . SER   A 1 57  ? -19.881 -0.484  -19.444 1.00 97.29 57  A 1 
ATOM   439  C C   . SER   A 1 57  ? -20.487 0.812   -19.997 1.00 97.34 57  A 1 
ATOM   440  O O   . SER   A 1 57  ? -19.755 1.776   -20.221 1.00 95.99 57  A 1 
ATOM   441  C CB  . SER   A 1 57  ? -20.057 -0.546  -17.926 1.00 96.36 57  A 1 
ATOM   442  O OG  . SER   A 1 57  ? -19.655 -1.810  -17.427 1.00 92.51 57  A 1 
ATOM   443  N N   . PRO   A 1 58  ? -21.824 0.868   -20.192 1.00 97.05 58  A 1 
ATOM   444  C CA  . PRO   A 1 58  ? -22.493 2.111   -20.569 1.00 96.71 58  A 1 
ATOM   445  C C   . PRO   A 1 58  ? -22.342 3.175   -19.474 1.00 97.04 58  A 1 
ATOM   446  O O   . PRO   A 1 58  ? -22.268 2.866   -18.280 1.00 95.88 58  A 1 
ATOM   447  C CB  . PRO   A 1 58  ? -23.957 1.734   -20.817 1.00 95.07 58  A 1 
ATOM   448  C CG  . PRO   A 1 58  ? -24.164 0.493   -19.948 1.00 92.06 58  A 1 
ATOM   449  C CD  . PRO   A 1 58  ? -22.805 -0.199  -20.007 1.00 95.24 58  A 1 
ATOM   450  N N   . SER   A 1 59  ? -22.337 4.440   -19.892 1.00 96.44 59  A 1 
ATOM   451  C CA  . SER   A 1 59  ? -22.306 5.588   -18.983 1.00 96.63 59  A 1 
ATOM   452  C C   . SER   A 1 59  ? -23.490 5.565   -18.008 1.00 96.92 59  A 1 
ATOM   453  O O   . SER   A 1 59  ? -24.596 5.160   -18.365 1.00 95.63 59  A 1 
ATOM   454  C CB  . SER   A 1 59  ? -22.320 6.888   -19.800 1.00 95.49 59  A 1 
ATOM   455  O OG  . SER   A 1 59  ? -22.468 8.030   -18.975 1.00 92.60 59  A 1 
ATOM   456  N N   . ILE   A 1 60  ? -23.283 6.091   -16.798 1.00 97.10 60  A 1 
ATOM   457  C CA  . ILE   A 1 60  ? -24.361 6.282   -15.810 1.00 97.09 60  A 1 
ATOM   458  C C   . ILE   A 1 60  ? -25.509 7.163   -16.328 1.00 97.34 60  A 1 
ATOM   459  O O   . ILE   A 1 60  ? -26.614 7.088   -15.805 1.00 96.20 60  A 1 
ATOM   460  C CB  . ILE   A 1 60  ? -23.818 6.870   -14.487 1.00 96.66 60  A 1 
ATOM   461  C CG1 . ILE   A 1 60  ? -23.128 8.236   -14.692 1.00 93.67 60  A 1 
ATOM   462  C CG2 . ILE   A 1 60  ? -22.885 5.850   -13.810 1.00 92.16 60  A 1 
ATOM   463  C CD1 . ILE   A 1 60  ? -22.807 8.986   -13.397 1.00 90.21 60  A 1 
ATOM   464  N N   . PHE   A 1 61  ? -25.263 7.970   -17.357 1.00 97.13 61  A 1 
ATOM   465  C CA  . PHE   A 1 61  ? -26.282 8.802   -18.000 1.00 96.79 61  A 1 
ATOM   466  C C   . PHE   A 1 61  ? -27.106 8.037   -19.047 1.00 96.80 61  A 1 
ATOM   467  O O   . PHE   A 1 61  ? -28.172 8.507   -19.435 1.00 94.49 61  A 1 
ATOM   468  C CB  . PHE   A 1 61  ? -25.606 10.032  -18.619 1.00 96.33 61  A 1 
ATOM   469  C CG  . PHE   A 1 61  ? -24.840 10.893  -17.634 1.00 96.66 61  A 1 
ATOM   470  C CD1 . PHE   A 1 61  ? -25.503 11.478  -16.537 1.00 95.23 61  A 1 
ATOM   471  C CD2 . PHE   A 1 61  ? -23.464 11.121  -17.804 1.00 95.54 61  A 1 
ATOM   472  C CE1 . PHE   A 1 61  ? -24.801 12.277  -15.624 1.00 94.70 61  A 1 
ATOM   473  C CE2 . PHE   A 1 61  ? -22.754 11.922  -16.896 1.00 95.05 61  A 1 
ATOM   474  C CZ  . PHE   A 1 61  ? -23.423 12.499  -15.802 1.00 95.91 61  A 1 
ATOM   475  N N   . HIS   A 1 62  ? -26.633 6.847   -19.483 1.00 96.90 62  A 1 
ATOM   476  C CA  . HIS   A 1 62  ? -27.220 6.051   -20.567 1.00 96.64 62  A 1 
ATOM   477  C C   . HIS   A 1 62  ? -27.203 4.548   -20.245 1.00 96.62 62  A 1 
ATOM   478  O O   . HIS   A 1 62  ? -26.880 3.714   -21.085 1.00 93.96 62  A 1 
ATOM   479  C CB  . HIS   A 1 62  ? -26.486 6.370   -21.875 1.00 95.47 62  A 1 
ATOM   480  C CG  . HIS   A 1 62  ? -26.512 7.826   -22.230 1.00 94.95 62  A 1 
ATOM   481  N ND1 . HIS   A 1 62  ? -27.623 8.539   -22.651 1.00 86.09 62  A 1 
ATOM   482  C CD2 . HIS   A 1 62  ? -25.465 8.701   -22.121 1.00 86.80 62  A 1 
ATOM   483  C CE1 . HIS   A 1 62  ? -27.245 9.815   -22.783 1.00 87.91 62  A 1 
ATOM   484  N NE2 . HIS   A 1 62  ? -25.946 9.948   -22.475 1.00 89.04 62  A 1 
ATOM   485  N N   . LEU   A 1 63  ? -27.585 4.174   -19.012 1.00 95.79 63  A 1 
ATOM   486  C CA  . LEU   A 1 63  ? -27.488 2.800   -18.481 1.00 95.29 63  A 1 
ATOM   487  C C   . LEU   A 1 63  ? -28.256 1.732   -19.281 1.00 94.97 63  A 1 
ATOM   488  O O   . LEU   A 1 63  ? -28.024 0.539   -19.092 1.00 91.72 63  A 1 
ATOM   489  C CB  . LEU   A 1 63  ? -28.000 2.789   -17.031 1.00 94.07 63  A 1 
ATOM   490  C CG  . LEU   A 1 63  ? -27.091 3.508   -16.017 1.00 91.33 63  A 1 
ATOM   491  C CD1 . LEU   A 1 63  ? -27.791 3.557   -14.657 1.00 87.39 63  A 1 
ATOM   492  C CD2 . LEU   A 1 63  ? -25.755 2.790   -15.839 1.00 86.67 63  A 1 
ATOM   493  N N   . HIS   A 1 64  ? -29.197 2.143   -20.129 1.00 95.38 64  A 1 
ATOM   494  C CA  . HIS   A 1 64  ? -30.064 1.264   -20.920 1.00 94.91 64  A 1 
ATOM   495  C C   . HIS   A 1 64  ? -29.552 1.030   -22.347 1.00 95.37 64  A 1 
ATOM   496  O O   . HIS   A 1 64  ? -30.137 0.227   -23.073 1.00 91.32 64  A 1 
ATOM   497  C CB  . HIS   A 1 64  ? -31.480 1.857   -20.929 1.00 92.41 64  A 1 
ATOM   498  C CG  . HIS   A 1 64  ? -31.555 3.238   -21.537 1.00 86.49 64  A 1 
ATOM   499  N ND1 . HIS   A 1 64  ? -31.224 4.427   -20.928 1.00 71.90 64  A 1 
ATOM   500  C CD2 . HIS   A 1 64  ? -31.932 3.547   -22.820 1.00 71.46 64  A 1 
ATOM   501  C CE1 . HIS   A 1 64  ? -31.398 5.418   -21.814 1.00 67.69 64  A 1 
ATOM   502  N NE2 . HIS   A 1 64  ? -31.833 4.923   -22.972 1.00 69.91 64  A 1 
ATOM   503  N N   . GLU   A 1 65  ? -28.489 1.717   -22.755 1.00 95.26 65  A 1 
ATOM   504  C CA  . GLU   A 1 65  ? -27.913 1.610   -24.092 1.00 94.80 65  A 1 
ATOM   505  C C   . GLU   A 1 65  ? -26.839 0.523   -24.147 1.00 94.01 65  A 1 
ATOM   506  O O   . GLU   A 1 65  ? -26.197 0.203   -23.147 1.00 88.85 65  A 1 
ATOM   507  C CB  . GLU   A 1 65  ? -27.366 2.972   -24.547 1.00 92.83 65  A 1 
ATOM   508  C CG  . GLU   A 1 65  ? -28.478 4.023   -24.693 1.00 88.89 65  A 1 
ATOM   509  C CD  . GLU   A 1 65  ? -27.969 5.400   -25.125 1.00 89.62 65  A 1 
ATOM   510  O OE1 . GLU   A 1 65  ? -28.777 6.354   -25.088 1.00 82.11 65  A 1 
ATOM   511  O OE2 . GLU   A 1 65  ? -26.779 5.536   -25.478 1.00 85.33 65  A 1 
ATOM   512  N N   . HIS   A 1 66  ? -26.645 -0.057  -25.328 1.00 94.82 66  A 1 
ATOM   513  C CA  . HIS   A 1 66  ? -25.572 -1.012  -25.629 1.00 94.86 66  A 1 
ATOM   514  C C   . HIS   A 1 66  ? -25.425 -2.164  -24.623 1.00 95.39 66  A 1 
ATOM   515  O O   . HIS   A 1 66  ? -24.324 -2.618  -24.314 1.00 92.62 66  A 1 
ATOM   516  C CB  . HIS   A 1 66  ? -24.269 -0.244  -25.868 1.00 92.66 66  A 1 
ATOM   517  C CG  . HIS   A 1 66  ? -24.386 0.739   -26.994 1.00 92.78 66  A 1 
ATOM   518  N ND1 . HIS   A 1 66  ? -24.672 0.426   -28.313 1.00 84.00 66  A 1 
ATOM   519  C CD2 . HIS   A 1 66  ? -24.278 2.097   -26.893 1.00 84.08 66  A 1 
ATOM   520  C CE1 . HIS   A 1 66  ? -24.712 1.580   -28.990 1.00 85.46 66  A 1 
ATOM   521  N NE2 . HIS   A 1 66  ? -24.484 2.605   -28.165 1.00 87.18 66  A 1 
ATOM   522  N N   . LEU   A 1 67  ? -26.557 -2.685  -24.124 1.00 95.62 67  A 1 
ATOM   523  C CA  . LEU   A 1 67  ? -26.551 -3.817  -23.190 1.00 95.53 67  A 1 
ATOM   524  C C   . LEU   A 1 67  ? -25.941 -5.089  -23.798 1.00 95.93 67  A 1 
ATOM   525  O O   . LEU   A 1 67  ? -25.472 -5.954  -23.061 1.00 93.61 67  A 1 
ATOM   526  C CB  . LEU   A 1 67  ? -27.979 -4.086  -22.693 1.00 93.67 67  A 1 
ATOM   527  C CG  . LEU   A 1 67  ? -28.596 -2.958  -21.843 1.00 89.83 67  A 1 
ATOM   528  C CD1 . LEU   A 1 67  ? -30.026 -3.337  -21.467 1.00 85.04 67  A 1 
ATOM   529  C CD2 . LEU   A 1 67  ? -27.815 -2.708  -20.553 1.00 84.10 67  A 1 
ATOM   530  N N   . GLU   A 1 68  ? -25.910 -5.193  -25.129 1.00 96.61 68  A 1 
ATOM   531  C CA  . GLU   A 1 68  ? -25.245 -6.274  -25.857 1.00 96.36 68  A 1 
ATOM   532  C C   . GLU   A 1 68  ? -23.725 -6.317  -25.609 1.00 96.84 68  A 1 
ATOM   533  O O   . GLU   A 1 68  ? -23.133 -7.392  -25.646 1.00 95.46 68  A 1 
ATOM   534  C CB  . GLU   A 1 68  ? -25.563 -6.187  -27.363 1.00 95.05 68  A 1 
ATOM   535  C CG  . GLU   A 1 68  ? -24.973 -4.991  -28.140 1.00 86.90 68  A 1 
ATOM   536  C CD  . GLU   A 1 68  ? -25.688 -3.640  -27.951 1.00 84.02 68  A 1 
ATOM   537  O OE1 . GLU   A 1 68  ? -25.237 -2.667  -28.590 1.00 76.12 68  A 1 
ATOM   538  O OE2 . GLU   A 1 68  ? -26.676 -3.574  -27.186 1.00 80.90 68  A 1 
ATOM   539  N N   . ASP   A 1 69  ? -23.096 -5.186  -25.292 1.00 96.93 69  A 1 
ATOM   540  C CA  . ASP   A 1 69  ? -21.669 -5.128  -24.973 1.00 96.90 69  A 1 
ATOM   541  C C   . ASP   A 1 69  ? -21.323 -5.968  -23.742 1.00 97.41 69  A 1 
ATOM   542  O O   . ASP   A 1 69  ? -20.260 -6.590  -23.683 1.00 96.76 69  A 1 
ATOM   543  C CB  . ASP   A 1 69  ? -21.242 -3.677  -24.722 1.00 95.90 69  A 1 
ATOM   544  C CG  . ASP   A 1 69  ? -21.132 -2.843  -25.992 1.00 95.00 69  A 1 
ATOM   545  O OD1 . ASP   A 1 69  ? -21.171 -3.426  -27.100 1.00 91.67 69  A 1 
ATOM   546  O OD2 . ASP   A 1 69  ? -20.881 -1.630  -25.852 1.00 91.36 69  A 1 
ATOM   547  N N   . LEU   A 1 70  ? -22.239 -6.042  -22.786 1.00 97.41 70  A 1 
ATOM   548  C CA  . LEU   A 1 70  ? -22.072 -6.825  -21.562 1.00 97.58 70  A 1 
ATOM   549  C C   . LEU   A 1 70  ? -22.070 -8.340  -21.819 1.00 97.92 70  A 1 
ATOM   550  O O   . LEU   A 1 70  ? -21.663 -9.104  -20.944 1.00 97.29 70  A 1 
ATOM   551  C CB  . LEU   A 1 70  ? -23.158 -6.437  -20.546 1.00 97.05 70  A 1 
ATOM   552  C CG  . LEU   A 1 70  ? -23.233 -4.938  -20.188 1.00 95.63 70  A 1 
ATOM   553  C CD1 . LEU   A 1 70  ? -24.307 -4.726  -19.122 1.00 92.35 70  A 1 
ATOM   554  C CD2 . LEU   A 1 70  ? -21.911 -4.399  -19.650 1.00 91.42 70  A 1 
ATOM   555  N N   . GLN   A 1 71  ? -22.478 -8.779  -23.015 1.00 97.89 71  A 1 
ATOM   556  C CA  . GLN   A 1 71  ? -22.403 -10.182 -23.453 1.00 97.97 71  A 1 
ATOM   557  C C   . GLN   A 1 71  ? -21.083 -10.519 -24.158 1.00 98.22 71  A 1 
ATOM   558  O O   . GLN   A 1 71  ? -20.841 -11.686 -24.474 1.00 97.50 71  A 1 
ATOM   559  C CB  . GLN   A 1 71  ? -23.604 -10.527 -24.352 1.00 97.40 71  A 1 
ATOM   560  C CG  . GLN   A 1 71  ? -24.967 -10.206 -23.716 1.00 93.60 71  A 1 
ATOM   561  C CD  . GLN   A 1 71  ? -25.125 -10.826 -22.330 1.00 86.94 71  A 1 
ATOM   562  O OE1 . GLN   A 1 71  ? -24.852 -11.993 -22.110 1.00 75.73 71  A 1 
ATOM   563  N NE2 . GLN   A 1 71  ? -25.551 -10.057 -21.352 1.00 73.27 71  A 1 
ATOM   564  N N   . LYS   A 1 72  ? -20.210 -9.544  -24.404 1.00 98.07 72  A 1 
ATOM   565  C CA  . LYS   A 1 72  ? -18.868 -9.797  -24.938 1.00 98.12 72  A 1 
ATOM   566  C C   . LYS   A 1 72  ? -18.040 -10.593 -23.927 1.00 98.36 72  A 1 
ATOM   567  O O   . LYS   A 1 72  ? -18.163 -10.371 -22.719 1.00 98.14 72  A 1 
ATOM   568  C CB  . LYS   A 1 72  ? -18.165 -8.486  -25.319 1.00 97.78 72  A 1 
ATOM   569  C CG  . LYS   A 1 72  ? -18.805 -7.801  -26.542 1.00 96.14 72  A 1 
ATOM   570  C CD  . LYS   A 1 72  ? -18.055 -6.515  -26.911 1.00 93.63 72  A 1 
ATOM   571  C CE  . LYS   A 1 72  ? -18.616 -5.851  -28.176 1.00 88.57 72  A 1 
ATOM   572  N NZ  . LYS   A 1 72  ? -19.900 -5.156  -27.948 1.00 81.40 72  A 1 
ATOM   573  N N   . PRO   A 1 73  ? -17.176 -11.519 -24.390 1.00 98.54 73  A 1 
ATOM   574  C CA  . PRO   A 1 73  ? -16.303 -12.269 -23.496 1.00 98.58 73  A 1 
ATOM   575  C C   . PRO   A 1 73  ? -15.225 -11.360 -22.890 1.00 98.65 73  A 1 
ATOM   576  O O   . PRO   A 1 73  ? -14.713 -10.460 -23.555 1.00 98.29 73  A 1 
ATOM   577  C CB  . PRO   A 1 73  ? -15.712 -13.387 -24.352 1.00 98.08 73  A 1 
ATOM   578  C CG  . PRO   A 1 73  ? -15.690 -12.781 -25.756 1.00 95.06 73  A 1 
ATOM   579  C CD  . PRO   A 1 73  ? -16.942 -11.909 -25.775 1.00 98.02 73  A 1 
ATOM   580  N N   . VAL   A 1 74  ? -14.815 -11.641 -21.652 1.00 98.65 74  A 1 
ATOM   581  C CA  . VAL   A 1 74  ? -13.770 -10.863 -20.961 1.00 98.66 74  A 1 
ATOM   582  C C   . VAL   A 1 74  ? -12.412 -10.905 -21.667 1.00 98.65 74  A 1 
ATOM   583  O O   . VAL   A 1 74  ? -11.599 -10.010 -21.468 1.00 98.22 74  A 1 
ATOM   584  C CB  . VAL   A 1 74  ? -13.604 -11.275 -19.487 1.00 98.21 74  A 1 
ATOM   585  C CG1 . VAL   A 1 74  ? -14.873 -10.982 -18.687 1.00 95.74 74  A 1 
ATOM   586  C CG2 . VAL   A 1 74  ? -13.222 -12.752 -19.321 1.00 95.72 74  A 1 
ATOM   587  N N   . SER   A 1 75  ? -12.185 -11.882 -22.539 1.00 98.59 75  A 1 
ATOM   588  C CA  . SER   A 1 75  ? -10.992 -11.933 -23.396 1.00 98.49 75  A 1 
ATOM   589  C C   . SER   A 1 75  ? -10.831 -10.706 -24.301 1.00 98.42 75  A 1 
ATOM   590  O O   . SER   A 1 75  ? -9.720  -10.416 -24.726 1.00 97.66 75  A 1 
ATOM   591  C CB  . SER   A 1 75  ? -11.016 -13.194 -24.262 1.00 98.07 75  A 1 
ATOM   592  O OG  . SER   A 1 75  ? -12.158 -13.228 -25.096 1.00 94.77 75  A 1 
ATOM   593  N N   . THR   A 1 76  ? -11.915 -9.960  -24.563 1.00 98.29 76  A 1 
ATOM   594  C CA  . THR   A 1 76  ? -11.875 -8.729  -25.374 1.00 97.99 76  A 1 
ATOM   595  C C   . THR   A 1 76  ? -11.278 -7.528  -24.639 1.00 97.98 76  A 1 
ATOM   596  O O   . THR   A 1 76  ? -10.888 -6.564  -25.288 1.00 96.78 76  A 1 
ATOM   597  C CB  . THR   A 1 76  ? -13.270 -8.341  -25.889 1.00 97.25 76  A 1 
ATOM   598  O OG1 . THR   A 1 76  ? -14.175 -8.108  -24.836 1.00 92.41 76  A 1 
ATOM   599  C CG2 . THR   A 1 76  ? -13.878 -9.419  -26.783 1.00 91.80 76  A 1 
ATOM   600  N N   . ILE   A 1 77  ? -11.221 -7.565  -23.300 1.00 98.50 77  A 1 
ATOM   601  C CA  . ILE   A 1 77  ? -10.800 -6.425  -22.468 1.00 98.39 77  A 1 
ATOM   602  C C   . ILE   A 1 77  ? -9.708  -6.764  -21.447 1.00 98.41 77  A 1 
ATOM   603  O O   . ILE   A 1 77  ? -9.142  -5.858  -20.839 1.00 97.74 77  A 1 
ATOM   604  C CB  . ILE   A 1 77  ? -12.015 -5.787  -21.756 1.00 97.98 77  A 1 
ATOM   605  C CG1 . ILE   A 1 77  ? -12.706 -6.757  -20.771 1.00 96.57 77  A 1 
ATOM   606  C CG2 . ILE   A 1 77  ? -13.025 -5.250  -22.792 1.00 95.22 77  A 1 
ATOM   607  C CD1 . ILE   A 1 77  ? -13.670 -6.061  -19.804 1.00 95.07 77  A 1 
ATOM   608  N N   . MET   A 1 78  ? -9.405  -8.043  -21.234 1.00 98.52 78  A 1 
ATOM   609  C CA  . MET   A 1 78  ? -8.439  -8.473  -20.222 1.00 98.55 78  A 1 
ATOM   610  C C   . MET   A 1 78  ? -7.012  -8.017  -20.545 1.00 98.45 78  A 1 
ATOM   611  O O   . MET   A 1 78  ? -6.600  -7.944  -21.702 1.00 97.72 78  A 1 
ATOM   612  C CB  . MET   A 1 78  ? -8.531  -9.990  -19.986 1.00 98.19 78  A 1 
ATOM   613  C CG  . MET   A 1 78  ? -7.961  -10.839 -21.130 1.00 97.43 78  A 1 
ATOM   614  S SD  . MET   A 1 78  ? -8.203  -12.627 -20.896 1.00 97.04 78  A 1 
ATOM   615  C CE  . MET   A 1 78  ? -7.260  -13.249 -22.296 1.00 93.84 78  A 1 
ATOM   616  N N   . LYS   A 1 79  ? -6.221  -7.747  -19.496 1.00 98.44 79  A 1 
ATOM   617  C CA  . LYS   A 1 79  ? -4.770  -7.560  -19.606 1.00 98.25 79  A 1 
ATOM   618  C C   . LYS   A 1 79  ? -4.086  -8.924  -19.637 1.00 98.47 79  A 1 
ATOM   619  O O   . LYS   A 1 79  ? -4.426  -9.789  -18.833 1.00 98.09 79  A 1 
ATOM   620  C CB  . LYS   A 1 79  ? -4.242  -6.708  -18.444 1.00 97.35 79  A 1 
ATOM   621  C CG  . LYS   A 1 79  ? -4.858  -5.302  -18.351 1.00 88.26 79  A 1 
ATOM   622  C CD  . LYS   A 1 79  ? -4.535  -4.421  -19.557 1.00 81.08 79  A 1 
ATOM   623  C CE  . LYS   A 1 79  ? -5.156  -3.043  -19.333 1.00 73.43 79  A 1 
ATOM   624  N NZ  . LYS   A 1 79  ? -4.969  -2.155  -20.499 1.00 64.99 79  A 1 
ATOM   625  N N   . THR   A 1 80  ? -3.120  -9.102  -20.529 1.00 98.09 80  A 1 
ATOM   626  C CA  . THR   A 1 80  ? -2.409  -10.374 -20.737 1.00 97.88 80  A 1 
ATOM   627  C C   . THR   A 1 80  ? -0.958  -10.341 -20.269 1.00 97.16 80  A 1 
ATOM   628  O O   . THR   A 1 80  ? -0.484  -11.319 -19.705 1.00 91.22 80  A 1 
ATOM   629  C CB  . THR   A 1 80  ? -2.470  -10.794 -22.209 1.00 97.05 80  A 1 
ATOM   630  O OG1 . THR   A 1 80  ? -2.056  -9.730  -23.044 1.00 91.73 80  A 1 
ATOM   631  C CG2 . THR   A 1 80  ? -3.893  -11.164 -22.627 1.00 90.38 80  A 1 
ATOM   632  N N   . ASP   A 1 81  ? -0.276  -9.209  -20.434 1.00 97.27 81  A 1 
ATOM   633  C CA  . ASP   A 1 81  ? 1.094   -9.022  -19.954 1.00 96.65 81  A 1 
ATOM   634  C C   . ASP   A 1 81  ? 1.062   -8.631  -18.477 1.00 97.17 81  A 1 
ATOM   635  O O   . ASP   A 1 81  ? 0.996   -7.455  -18.116 1.00 94.84 81  A 1 
ATOM   636  C CB  . ASP   A 1 81  ? 1.830   -7.996  -20.826 1.00 94.08 81  A 1 
ATOM   637  C CG  . ASP   A 1 81  ? 2.006   -8.464  -22.270 1.00 82.57 81  A 1 
ATOM   638  O OD1 . ASP   A 1 81  ? 2.046   -9.693  -22.498 1.00 73.50 81  A 1 
ATOM   639  O OD2 . ASP   A 1 81  ? 2.085   -7.575  -23.145 1.00 74.86 81  A 1 
ATOM   640  N N   . LEU   A 1 82  ? 1.052   -9.643  -17.612 1.00 97.70 82  A 1 
ATOM   641  C CA  . LEU   A 1 82  ? 0.860   -9.467  -16.179 1.00 98.15 82  A 1 
ATOM   642  C C   . LEU   A 1 82  ? 2.170   -9.585  -15.411 1.00 98.24 82  A 1 
ATOM   643  O O   . LEU   A 1 82  ? 2.945   -10.519 -15.597 1.00 97.55 82  A 1 
ATOM   644  C CB  . LEU   A 1 82  ? -0.171  -10.473 -15.647 1.00 97.91 82  A 1 
ATOM   645  C CG  . LEU   A 1 82  ? -1.563  -10.370 -16.302 1.00 97.17 82  A 1 
ATOM   646  C CD1 . LEU   A 1 82  ? -2.476  -11.418 -15.677 1.00 95.87 82  A 1 
ATOM   647  C CD2 . LEU   A 1 82  ? -2.217  -9.000  -16.112 1.00 95.30 82  A 1 
ATOM   648  N N   . ILE   A 1 83  ? 2.353   -8.664  -14.466 1.00 98.48 83  A 1 
ATOM   649  C CA  . ILE   A 1 83  ? 3.338   -8.820  -13.399 1.00 98.56 83  A 1 
ATOM   650  C C   . ILE   A 1 83  ? 2.752   -9.807  -12.390 1.00 98.72 83  A 1 
ATOM   651  O O   . ILE   A 1 83  ? 1.613   -9.646  -11.948 1.00 98.58 83  A 1 
ATOM   652  C CB  . ILE   A 1 83  ? 3.694   -7.457  -12.774 1.00 98.27 83  A 1 
ATOM   653  C CG1 . ILE   A 1 83  ? 4.210   -6.477  -13.857 1.00 96.94 83  A 1 
ATOM   654  C CG2 . ILE   A 1 83  ? 4.749   -7.647  -11.673 1.00 96.85 83  A 1 
ATOM   655  C CD1 . ILE   A 1 83  ? 4.334   -5.033  -13.371 1.00 91.63 83  A 1 
ATOM   656  N N   . VAL   A 1 84  ? 3.521   -10.826 -12.043 1.00 98.65 84  A 1 
ATOM   657  C CA  . VAL   A 1 84  ? 3.133   -11.874 -11.092 1.00 98.68 84  A 1 
ATOM   658  C C   . VAL   A 1 84  ? 4.184   -12.008 -9.997  1.00 98.68 84  A 1 
ATOM   659  O O   . VAL   A 1 84  ? 5.342   -11.644 -10.194 1.00 98.29 84  A 1 
ATOM   660  C CB  . VAL   A 1 84  ? 2.874   -13.230 -11.783 1.00 98.33 84  A 1 
ATOM   661  C CG1 . VAL   A 1 84  ? 1.754   -13.123 -12.823 1.00 96.53 84  A 1 
ATOM   662  C CG2 . VAL   A 1 84  ? 4.120   -13.806 -12.469 1.00 95.74 84  A 1 
ATOM   663  N N   . GLY   A 1 85  ? 3.778   -12.526 -8.846  1.00 98.50 85  A 1 
ATOM   664  C CA  . GLY   A 1 85  ? 4.665   -12.847 -7.736  1.00 98.50 85  A 1 
ATOM   665  C C   . GLY   A 1 85  ? 4.723   -14.348 -7.462  1.00 98.64 85  A 1 
ATOM   666  O O   . GLY   A 1 85  ? 3.951   -15.139 -8.017  1.00 98.39 85  A 1 
ATOM   667  N N   . HIS   A 1 86  ? 5.630   -14.733 -6.572  1.00 98.18 86  A 1 
ATOM   668  C CA  . HIS   A 1 86  ? 5.792   -16.098 -6.081  1.00 97.84 86  A 1 
ATOM   669  C C   . HIS   A 1 86  ? 5.379   -16.190 -4.597  1.00 97.48 86  A 1 
ATOM   670  O O   . HIS   A 1 86  ? 5.567   -15.222 -3.859  1.00 96.90 86  A 1 
ATOM   671  C CB  . HIS   A 1 86  ? 7.251   -16.521 -6.315  1.00 97.48 86  A 1 
ATOM   672  C CG  . HIS   A 1 86  ? 7.498   -17.975 -6.032  1.00 96.37 86  A 1 
ATOM   673  N ND1 . HIS   A 1 86  ? 8.000   -18.500 -4.863  1.00 89.10 86  A 1 
ATOM   674  C CD2 . HIS   A 1 86  ? 7.228   -19.040 -6.860  1.00 89.08 86  A 1 
ATOM   675  C CE1 . HIS   A 1 86  ? 8.028   -19.844 -4.985  1.00 90.40 86  A 1 
ATOM   676  N NE2 . HIS   A 1 86  ? 7.570   -20.204 -6.186  1.00 91.29 86  A 1 
ATOM   677  N N   . PRO   A 1 87  ? 4.853   -17.326 -4.114  1.00 97.72 87  A 1 
ATOM   678  C CA  . PRO   A 1 87  ? 4.471   -17.484 -2.701  1.00 97.06 87  A 1 
ATOM   679  C C   . PRO   A 1 87  ? 5.588   -17.183 -1.696  1.00 95.69 87  A 1 
ATOM   680  O O   . PRO   A 1 87  ? 5.308   -16.774 -0.570  1.00 94.11 87  A 1 
ATOM   681  C CB  . PRO   A 1 87  ? 4.029   -18.943 -2.569  1.00 96.68 87  A 1 
ATOM   682  C CG  . PRO   A 1 87  ? 3.556   -19.315 -3.966  1.00 95.36 87  A 1 
ATOM   683  C CD  . PRO   A 1 87  ? 4.472   -18.512 -4.874  1.00 97.48 87  A 1 
ATOM   684  N N   . LEU   A 1 88  ? 6.840   -17.397 -2.091  1.00 95.23 88  A 1 
ATOM   685  C CA  . LEU   A 1 88  ? 8.028   -17.207 -1.251  1.00 93.35 88  A 1 
ATOM   686  C C   . LEU   A 1 88  ? 8.663   -15.815 -1.387  1.00 91.91 88  A 1 
ATOM   687  O O   . LEU   A 1 88  ? 9.714   -15.580 -0.790  1.00 89.36 88  A 1 
ATOM   688  C CB  . LEU   A 1 88  ? 9.058   -18.319 -1.532  1.00 91.71 88  A 1 
ATOM   689  C CG  . LEU   A 1 88  ? 8.548   -19.758 -1.342  1.00 88.89 88  A 1 
ATOM   690  C CD1 . LEU   A 1 88  ? 9.680   -20.742 -1.646  1.00 83.88 88  A 1 
ATOM   691  C CD2 . LEU   A 1 88  ? 8.053   -20.024 0.078   1.00 82.81 88  A 1 
ATOM   692  N N   . ASP   A 1 89  ? 8.061   -14.900 -2.156  1.00 93.34 89  A 1 
ATOM   693  C CA  . ASP   A 1 89  ? 8.499   -13.506 -2.174  1.00 92.89 89  A 1 
ATOM   694  C C   . ASP   A 1 89  ? 8.198   -12.849 -0.819  1.00 92.32 89  A 1 
ATOM   695  O O   . ASP   A 1 89  ? 7.294   -13.267 -0.088  1.00 91.52 89  A 1 
ATOM   696  C CB  . ASP   A 1 89  ? 7.827   -12.720 -3.314  1.00 93.45 89  A 1 
ATOM   697  C CG  . ASP   A 1 89  ? 8.131   -13.242 -4.724  1.00 94.08 89  A 1 
ATOM   698  O OD1 . ASP   A 1 89  ? 9.164   -13.916 -4.918  1.00 91.61 89  A 1 
ATOM   699  O OD2 . ASP   A 1 89  ? 7.299   -12.975 -5.624  1.00 91.67 89  A 1 
ATOM   700  N N   . PHE   A 1 90  ? 8.933   -11.792 -0.478  1.00 88.24 90  A 1 
ATOM   701  C CA  . PHE   A 1 90  ? 8.653   -10.997 0.711   1.00 87.70 90  A 1 
ATOM   702  C C   . PHE   A 1 90  ? 7.573   -9.949  0.439   1.00 89.75 90  A 1 
ATOM   703  O O   . PHE   A 1 90  ? 7.551   -9.291  -0.596  1.00 89.80 90  A 1 
ATOM   704  C CB  . PHE   A 1 90  ? 9.938   -10.362 1.239   1.00 84.62 90  A 1 
ATOM   705  C CG  . PHE   A 1 90  ? 10.950  -11.358 1.768   1.00 81.57 90  A 1 
ATOM   706  C CD1 . PHE   A 1 90  ? 10.687  -12.062 2.957   1.00 76.45 90  A 1 
ATOM   707  C CD2 . PHE   A 1 90  ? 12.153  -11.585 1.078   1.00 74.51 90  A 1 
ATOM   708  C CE1 . PHE   A 1 90  ? 11.619  -12.985 3.453   1.00 72.47 90  A 1 
ATOM   709  C CE2 . PHE   A 1 90  ? 13.091  -12.508 1.571   1.00 71.42 90  A 1 
ATOM   710  C CZ  . PHE   A 1 90  ? 12.822  -13.209 2.760   1.00 73.05 90  A 1 
ATOM   711  N N   . VAL   A 1 91  ? 6.686   -9.740  1.418   1.00 90.68 91  A 1 
ATOM   712  C CA  . VAL   A 1 91  ? 5.596   -8.756  1.311   1.00 91.92 91  A 1 
ATOM   713  C C   . VAL   A 1 91  ? 6.125   -7.336  1.111   1.00 92.99 91  A 1 
ATOM   714  O O   . VAL   A 1 91  ? 5.537   -6.564  0.360   1.00 93.04 91  A 1 
ATOM   715  C CB  . VAL   A 1 91  ? 4.678   -8.839  2.542   1.00 91.09 91  A 1 
ATOM   716  C CG1 . VAL   A 1 91  ? 3.627   -7.728  2.576   1.00 86.84 91  A 1 
ATOM   717  C CG2 . VAL   A 1 91  ? 3.924   -10.171 2.549   1.00 87.15 91  A 1 
ATOM   718  N N   . GLU   A 1 92  ? 7.244   -6.997  1.729   1.00 89.51 92  A 1 
ATOM   719  C CA  . GLU   A 1 92  ? 7.907   -5.706  1.555   1.00 88.77 92  A 1 
ATOM   720  C C   . GLU   A 1 92  ? 8.435   -5.481  0.125   1.00 90.61 92  A 1 
ATOM   721  O O   . GLU   A 1 92  ? 8.347   -4.366  -0.390  1.00 90.25 92  A 1 
ATOM   722  C CB  . GLU   A 1 92  ? 9.024   -5.542  2.608   1.00 85.68 92  A 1 
ATOM   723  C CG  . GLU   A 1 92  ? 10.071  -6.664  2.710   1.00 78.26 92  A 1 
ATOM   724  C CD  . GLU   A 1 92  ? 9.721   -7.770  3.721   1.00 73.87 92  A 1 
ATOM   725  O OE1 . GLU   A 1 92  ? 10.644  -8.237  4.427   1.00 66.73 92  A 1 
ATOM   726  O OE2 . GLU   A 1 92  ? 8.539   -8.158  3.814   1.00 67.31 92  A 1 
ATOM   727  N N   . GLU   A 1 93  ? 8.900   -6.532  -0.553  1.00 91.25 93  A 1 
ATOM   728  C CA  . GLU   A 1 93  ? 9.296   -6.464  -1.966  1.00 91.78 93  A 1 
ATOM   729  C C   . GLU   A 1 93  ? 8.071   -6.287  -2.870  1.00 94.08 93  A 1 
ATOM   730  O O   . GLU   A 1 93  ? 8.085   -5.475  -3.793  1.00 94.12 93  A 1 
ATOM   731  C CB  . GLU   A 1 93  ? 10.067  -7.728  -2.373  1.00 89.80 93  A 1 
ATOM   732  C CG  . GLU   A 1 93  ? 11.417  -7.849  -1.651  1.00 83.68 93  A 1 
ATOM   733  C CD  . GLU   A 1 93  ? 12.173  -9.142  -1.992  1.00 77.21 93  A 1 
ATOM   734  O OE1 . GLU   A 1 93  ? 13.415  -9.142  -1.813  1.00 68.89 93  A 1 
ATOM   735  O OE2 . GLU   A 1 93  ? 11.521  -10.126 -2.411  1.00 69.41 93  A 1 
ATOM   736  N N   . VAL   A 1 94  ? 6.972   -6.974  -2.555  1.00 94.96 94  A 1 
ATOM   737  C CA  . VAL   A 1 94  ? 5.692   -6.793  -3.252  1.00 96.19 94  A 1 
ATOM   738  C C   . VAL   A 1 94  ? 5.173   -5.365  -3.088  1.00 96.70 94  A 1 
ATOM   739  O O   . VAL   A 1 94  ? 4.708   -4.776  -4.059  1.00 96.80 94  A 1 
ATOM   740  C CB  . VAL   A 1 94  ? 4.655   -7.822  -2.772  1.00 96.33 94  A 1 
ATOM   741  C CG1 . VAL   A 1 94  ? 3.260   -7.555  -3.341  1.00 95.07 94  A 1 
ATOM   742  C CG2 . VAL   A 1 94  ? 5.076   -9.229  -3.202  1.00 95.47 94  A 1 
ATOM   743  N N   . ALA   A 1 95  ? 5.285   -4.773  -1.903  1.00 96.14 95  A 1 
ATOM   744  C CA  . ALA   A 1 95  ? 4.902   -3.380  -1.685  1.00 96.12 95  A 1 
ATOM   745  C C   . ALA   A 1 95  ? 5.710   -2.422  -2.580  1.00 96.57 95  A 1 
ATOM   746  O O   . ALA   A 1 95  ? 5.128   -1.546  -3.225  1.00 96.61 95  A 1 
ATOM   747  C CB  . ALA   A 1 95  ? 5.060   -3.047  -0.196  1.00 95.40 95  A 1 
ATOM   748  N N   . ALA   A 1 96  ? 7.023   -2.627  -2.685  1.00 95.72 96  A 1 
ATOM   749  C CA  . ALA   A 1 96  ? 7.883   -1.847  -3.573  1.00 95.35 96  A 1 
ATOM   750  C C   . ALA   A 1 96  ? 7.475   -2.009  -5.048  1.00 95.82 96  A 1 
ATOM   751  O O   . ALA   A 1 96  ? 7.331   -1.017  -5.762  1.00 95.45 96  A 1 
ATOM   752  C CB  . ALA   A 1 96  ? 9.343   -2.253  -3.331  1.00 94.08 96  A 1 
ATOM   753  N N   . LEU   A 1 97  ? 7.184   -3.236  -5.473  1.00 96.61 97  A 1 
ATOM   754  C CA  . LEU   A 1 97  ? 6.730   -3.551  -6.828  1.00 96.89 97  A 1 
ATOM   755  C C   . LEU   A 1 97  ? 5.383   -2.884  -7.161  1.00 97.15 97  A 1 
ATOM   756  O O   . LEU   A 1 97  ? 5.202   -2.345  -8.251  1.00 96.48 97  A 1 
ATOM   757  C CB  . LEU   A 1 97  ? 6.716   -5.087  -6.944  1.00 96.26 97  A 1 
ATOM   758  C CG  . LEU   A 1 97  ? 6.393   -5.617  -8.351  1.00 91.39 97  A 1 
ATOM   759  C CD1 . LEU   A 1 97  ? 7.238   -6.850  -8.651  1.00 87.33 97  A 1 
ATOM   760  C CD2 . LEU   A 1 97  ? 4.922   -6.020  -8.452  1.00 87.17 97  A 1 
ATOM   761  N N   . PHE   A 1 98  ? 4.439   -2.855  -6.207  1.00 97.61 98  A 1 
ATOM   762  C CA  . PHE   A 1 98  ? 3.169   -2.132  -6.373  1.00 97.79 98  A 1 
ATOM   763  C C   . PHE   A 1 98  ? 3.401   -0.632  -6.576  1.00 97.39 98  A 1 
ATOM   764  O O   . PHE   A 1 98  ? 2.763   -0.022  -7.429  1.00 96.62 98  A 1 
ATOM   765  C CB  . PHE   A 1 98  ? 2.273   -2.339  -5.145  1.00 97.97 98  A 1 
ATOM   766  C CG  . PHE   A 1 98  ? 1.376   -3.559  -5.174  1.00 98.03 98  A 1 
ATOM   767  C CD1 . PHE   A 1 98  ? 0.013   -3.434  -4.851  1.00 96.85 98  A 1 
ATOM   768  C CD2 . PHE   A 1 98  ? 1.884   -4.829  -5.481  1.00 96.76 98  A 1 
ATOM   769  C CE1 . PHE   A 1 98  ? -0.815  -4.564  -4.822  1.00 96.46 98  A 1 
ATOM   770  C CE2 . PHE   A 1 98  ? 1.059   -5.957  -5.460  1.00 96.32 98  A 1 
ATOM   771  C CZ  . PHE   A 1 98  ? -0.292  -5.825  -5.122  1.00 97.17 98  A 1 
ATOM   772  N N   . TYR   A 1 99  ? 4.303   -0.048  -5.794  1.00 96.96 99  A 1 
ATOM   773  C CA  . TYR   A 1 99  ? 4.619   1.376   -5.873  1.00 96.26 99  A 1 
ATOM   774  C C   . TYR   A 1 99  ? 5.301   1.738   -7.194  1.00 95.64 99  A 1 
ATOM   775  O O   . TYR   A 1 99  ? 4.898   2.694   -7.858  1.00 94.46 99  A 1 
ATOM   776  C CB  . TYR   A 1 99  ? 5.481   1.759   -4.668  1.00 95.70 99  A 1 
ATOM   777  C CG  . TYR   A 1 99  ? 5.814   3.233   -4.622  1.00 95.25 99  A 1 
ATOM   778  C CD1 . TYR   A 1 99  ? 7.057   3.701   -5.088  1.00 93.30 99  A 1 
ATOM   779  C CD2 . TYR   A 1 99  ? 4.860   4.151   -4.150  1.00 93.51 99  A 1 
ATOM   780  C CE1 . TYR   A 1 99  ? 7.346   5.074   -5.084  1.00 92.62 99  A 1 
ATOM   781  C CE2 . TYR   A 1 99  ? 5.139   5.528   -4.145  1.00 92.31 99  A 1 
ATOM   782  C CZ  . TYR   A 1 99  ? 6.386   5.984   -4.617  1.00 92.82 99  A 1 
ATOM   783  O OH  . TYR   A 1 99  ? 6.659   7.327   -4.626  1.00 91.01 99  A 1 
ATOM   784  N N   . GLU   A 1 100 ? 6.304   0.957   -7.603  1.00 96.20 100 A 1 
ATOM   785  C CA  . GLU   A 1 100 ? 7.082   1.180   -8.822  1.00 95.56 100 A 1 
ATOM   786  C C   . GLU   A 1 100 ? 6.219   1.068   -10.084 1.00 95.46 100 A 1 
ATOM   787  O O   . GLU   A 1 100 ? 6.212   1.963   -10.930 1.00 94.10 100 A 1 
ATOM   788  C CB  . GLU   A 1 100 ? 8.243   0.172   -8.844  1.00 94.25 100 A 1 
ATOM   789  C CG  . GLU   A 1 100 ? 9.181   0.400   -10.038 1.00 81.81 100 A 1 
ATOM   790  C CD  . GLU   A 1 100 ? 10.351  -0.597  -10.101 1.00 74.43 100 A 1 
ATOM   791  O OE1 . GLU   A 1 100 ? 11.150  -0.470  -11.059 1.00 67.33 100 A 1 
ATOM   792  O OE2 . GLU   A 1 100 ? 10.446  -1.479  -9.221  1.00 67.37 100 A 1 
ATOM   793  N N   . HIS   A 1 101 ? 5.440   -0.006  -10.188 1.00 96.84 101 A 1 
ATOM   794  C CA  . HIS   A 1 101 ? 4.639   -0.294  -11.379 1.00 96.70 101 A 1 
ATOM   795  C C   . HIS   A 1 101 ? 3.223   0.290   -11.341 1.00 96.34 101 A 1 
ATOM   796  O O   . HIS   A 1 101 ? 2.496   0.182   -12.328 1.00 94.66 101 A 1 
ATOM   797  C CB  . HIS   A 1 101 ? 4.634   -1.799  -11.634 1.00 96.70 101 A 1 
ATOM   798  C CG  . HIS   A 1 101 ? 6.001   -2.342  -11.926 1.00 96.15 101 A 1 
ATOM   799  N ND1 . HIS   A 1 101 ? 6.744   -2.103  -13.070 1.00 82.64 101 A 1 
ATOM   800  C CD2 . HIS   A 1 101 ? 6.758   -3.137  -11.109 1.00 83.52 101 A 1 
ATOM   801  C CE1 . HIS   A 1 101 ? 7.915   -2.743  -12.936 1.00 86.52 101 A 1 
ATOM   802  N NE2 . HIS   A 1 101 ? 7.958   -3.388  -11.763 1.00 88.53 101 A 1 
ATOM   803  N N   . ARG   A 1 102 ? 2.818   0.937   -10.243 1.00 95.66 102 A 1 
ATOM   804  C CA  . ARG   A 1 102 ? 1.479   1.537   -10.065 1.00 95.10 102 A 1 
ATOM   805  C C   . ARG   A 1 102 ? 0.340   0.537   -10.310 1.00 95.36 102 A 1 
ATOM   806  O O   . ARG   A 1 102 ? -0.650  0.855   -10.970 1.00 93.26 102 A 1 
ATOM   807  C CB  . ARG   A 1 102 ? 1.329   2.806   -10.911 1.00 93.53 102 A 1 
ATOM   808  C CG  . ARG   A 1 102 ? 2.414   3.852   -10.629 1.00 87.71 102 A 1 
ATOM   809  C CD  . ARG   A 1 102 ? 2.118   5.100   -11.453 1.00 82.53 102 A 1 
ATOM   810  N NE  . ARG   A 1 102 ? 3.093   6.167   -11.174 1.00 74.63 102 A 1 
ATOM   811  C CZ  . ARG   A 1 102 ? 2.844   7.466   -11.209 1.00 66.49 102 A 1 
ATOM   812  N NH1 . ARG   A 1 102 ? 1.687   7.945   -11.583 1.00 61.00 102 A 1 
ATOM   813  N NH2 . ARG   A 1 102 ? 3.768   8.314   -10.859 1.00 60.86 102 A 1 
ATOM   814  N N   . ILE   A 1 103 ? 0.478   -0.652  -9.763  1.00 96.83 103 A 1 
ATOM   815  C CA  . ILE   A 1 103 ? -0.518  -1.726  -9.813  1.00 97.23 103 A 1 
ATOM   816  C C   . ILE   A 1 103 ? -1.220  -1.867  -8.457  1.00 97.48 103 A 1 
ATOM   817  O O   . ILE   A 1 103 ? -0.675  -1.502  -7.416  1.00 97.13 103 A 1 
ATOM   818  C CB  . ILE   A 1 103 ? 0.116   -3.051  -10.305 1.00 97.21 103 A 1 
ATOM   819  C CG1 . ILE   A 1 103 ? 1.245   -3.541  -9.378  1.00 96.53 103 A 1 
ATOM   820  C CG2 . ILE   A 1 103 ? 0.594   -2.880  -11.758 1.00 95.32 103 A 1 
ATOM   821  C CD1 . ILE   A 1 103 ? 1.813   -4.923  -9.746  1.00 95.82 103 A 1 
ATOM   822  N N   . GLY   A 1 104 ? -2.439  -2.390  -8.460  1.00 97.29 104 A 1 
ATOM   823  C CA  . GLY   A 1 104 ? -3.236  -2.627  -7.248  1.00 97.14 104 A 1 
ATOM   824  C C   . GLY   A 1 104 ? -3.499  -4.101  -6.943  1.00 97.79 104 A 1 
ATOM   825  O O   . GLY   A 1 104 ? -4.192  -4.407  -5.974  1.00 96.94 104 A 1 
ATOM   826  N N   . CYS   A 1 105 ? -2.984  -5.002  -7.777  1.00 97.87 105 A 1 
ATOM   827  C CA  . CYS   A 1 105 ? -3.191  -6.440  -7.692  1.00 98.20 105 A 1 
ATOM   828  C C   . CYS   A 1 105 ? -1.969  -7.184  -8.234  1.00 98.55 105 A 1 
ATOM   829  O O   . CYS   A 1 105 ? -1.445  -6.822  -9.288  1.00 98.26 105 A 1 
ATOM   830  C CB  . CYS   A 1 105 ? -4.453  -6.771  -8.501  1.00 96.87 105 A 1 
ATOM   831  S SG  . CYS   A 1 105 ? -4.714  -8.553  -8.639  1.00 94.49 105 A 1 
ATOM   832  N N   . LEU   A 1 106 ? -1.558  -8.240  -7.538  1.00 98.77 106 A 1 
ATOM   833  C CA  . LEU   A 1 106 ? -0.492  -9.142  -7.961  1.00 98.85 106 A 1 
ATOM   834  C C   . LEU   A 1 106 ? -1.000  -10.588 -7.881  1.00 98.89 106 A 1 
ATOM   835  O O   . LEU   A 1 106 ? -1.169  -11.113 -6.776  1.00 98.81 106 A 1 
ATOM   836  C CB  . LEU   A 1 106 ? 0.739   -8.896  -7.077  1.00 98.76 106 A 1 
ATOM   837  C CG  . LEU   A 1 106 ? 2.012   -9.621  -7.557  1.00 98.31 106 A 1 
ATOM   838  C CD1 . LEU   A 1 106 ? 2.585   -8.970  -8.815  1.00 97.47 106 A 1 
ATOM   839  C CD2 . LEU   A 1 106 ? 3.080   -9.547  -6.467  1.00 97.49 106 A 1 
ATOM   840  N N   . PRO   A 1 107 ? -1.271  -11.246 -9.024  1.00 98.91 107 A 1 
ATOM   841  C CA  . PRO   A 1 107 ? -1.517  -12.680 -9.035  1.00 98.90 107 A 1 
ATOM   842  C C   . PRO   A 1 107 ? -0.270  -13.431 -8.564  1.00 98.90 107 A 1 
ATOM   843  O O   . PRO   A 1 107 ? 0.844   -13.120 -8.992  1.00 98.77 107 A 1 
ATOM   844  C CB  . PRO   A 1 107 ? -1.884  -13.037 -10.477 1.00 98.78 107 A 1 
ATOM   845  C CG  . PRO   A 1 107 ? -2.285  -11.702 -11.101 1.00 98.04 107 A 1 
ATOM   846  C CD  . PRO   A 1 107 ? -1.403  -10.700 -10.364 1.00 98.75 107 A 1 
ATOM   847  N N   . ILE   A 1 108 ? -0.456  -14.426 -7.708  1.00 98.89 108 A 1 
ATOM   848  C CA  . ILE   A 1 108 ? 0.631   -15.258 -7.191  1.00 98.90 108 A 1 
ATOM   849  C C   . ILE   A 1 108 ? 0.621   -16.595 -7.920  1.00 98.88 108 A 1 
ATOM   850  O O   . ILE   A 1 108 ? -0.373  -17.317 -7.900  1.00 98.78 108 A 1 
ATOM   851  C CB  . ILE   A 1 108 ? 0.551   -15.401 -5.661  1.00 98.85 108 A 1 
ATOM   852  C CG1 . ILE   A 1 108 ? 0.424   -14.044 -4.936  1.00 98.55 108 A 1 
ATOM   853  C CG2 . ILE   A 1 108 ? 1.776   -16.172 -5.143  1.00 98.68 108 A 1 
ATOM   854  C CD1 . ILE   A 1 108 ? 1.500   -13.001 -5.305  1.00 97.74 108 A 1 
ATOM   855  N N   . VAL   A 1 109 ? 1.730   -16.899 -8.578  1.00 98.80 109 A 1 
ATOM   856  C CA  . VAL   A 1 109 ? 1.882   -18.075 -9.439  1.00 98.73 109 A 1 
ATOM   857  C C   . VAL   A 1 109 ? 2.968   -18.982 -8.879  1.00 98.65 109 A 1 
ATOM   858  O O   . VAL   A 1 109 ? 4.063   -18.535 -8.550  1.00 98.11 109 A 1 
ATOM   859  C CB  . VAL   A 1 109 ? 2.173   -17.658 -10.895 1.00 98.41 109 A 1 
ATOM   860  C CG1 . VAL   A 1 109 ? 2.369   -18.868 -11.812 1.00 97.02 109 A 1 
ATOM   861  C CG2 . VAL   A 1 109 ? 1.009   -16.832 -11.471 1.00 97.25 109 A 1 
ATOM   862  N N   . ASN   A 1 110 ? 2.669   -20.282 -8.811  1.00 98.54 110 A 1 
ATOM   863  C CA  . ASN   A 1 110 ? 3.631   -21.315 -8.450  1.00 98.39 110 A 1 
ATOM   864  C C   . ASN   A 1 110 ? 3.521   -22.481 -9.440  1.00 98.27 110 A 1 
ATOM   865  O O   . ASN   A 1 110 ? 2.418   -22.922 -9.762  1.00 96.98 110 A 1 
ATOM   866  C CB  . ASN   A 1 110 ? 3.394   -21.741 -6.994  1.00 97.80 110 A 1 
ATOM   867  C CG  . ASN   A 1 110 ? 4.526   -22.596 -6.452  1.00 96.60 110 A 1 
ATOM   868  O OD1 . ASN   A 1 110 ? 5.525   -22.843 -7.104  1.00 90.68 110 A 1 
ATOM   869  N ND2 . ASN   A 1 110 ? 4.399   -23.069 -5.232  1.00 89.17 110 A 1 
ATOM   870  N N   . HIS   A 1 111 ? 4.651   -22.952 -9.944  1.00 97.47 111 A 1 
ATOM   871  C CA  . HIS   A 1 111 ? 4.699   -24.009 -10.964 1.00 97.42 111 A 1 
ATOM   872  C C   . HIS   A 1 111 ? 3.747   -23.773 -12.157 1.00 97.51 111 A 1 
ATOM   873  O O   . HIS   A 1 111 ? 3.087   -24.690 -12.643 1.00 95.06 111 A 1 
ATOM   874  C CB  . HIS   A 1 111 ? 4.513   -25.382 -10.297 1.00 96.57 111 A 1 
ATOM   875  C CG  . HIS   A 1 111 ? 5.543   -25.677 -9.244  1.00 94.18 111 A 1 
ATOM   876  N ND1 . HIS   A 1 111 ? 6.908   -25.764 -9.448  1.00 81.64 111 A 1 
ATOM   877  C CD2 . HIS   A 1 111 ? 5.329   -25.885 -7.905  1.00 81.26 111 A 1 
ATOM   878  C CE1 . HIS   A 1 111 ? 7.488   -26.019 -8.261  1.00 83.49 111 A 1 
ATOM   879  N NE2 . HIS   A 1 111 ? 6.560   -26.107 -7.305  1.00 85.16 111 A 1 
ATOM   880  N N   . GLY   A 1 112 ? 3.660   -22.520 -12.613 1.00 96.40 112 A 1 
ATOM   881  C CA  . GLY   A 1 112 ? 2.832   -22.126 -13.758 1.00 95.99 112 A 1 
ATOM   882  C C   . GLY   A 1 112 ? 1.327   -22.027 -13.476 1.00 96.94 112 A 1 
ATOM   883  O O   . GLY   A 1 112 ? 0.566   -21.756 -14.403 1.00 95.23 112 A 1 
ATOM   884  N N   . LYS   A 1 113 ? 0.880   -22.218 -12.226 1.00 98.15 113 A 1 
ATOM   885  C CA  . LYS   A 1 113 ? -0.528  -22.132 -11.826 1.00 98.33 113 A 1 
ATOM   886  C C   . LYS   A 1 113 ? -0.769  -20.968 -10.872 1.00 98.59 113 A 1 
ATOM   887  O O   . LYS   A 1 113 ? 0.068   -20.672 -10.023 1.00 98.19 113 A 1 
ATOM   888  C CB  . LYS   A 1 113 ? -1.005  -23.454 -11.214 1.00 97.62 113 A 1 
ATOM   889  C CG  . LYS   A 1 113 ? -0.922  -24.612 -12.224 1.00 93.58 113 A 1 
ATOM   890  C CD  . LYS   A 1 113 ? -1.574  -25.881 -11.678 1.00 87.59 113 A 1 
ATOM   891  C CE  . LYS   A 1 113 ? -1.449  -26.984 -12.734 1.00 80.35 113 A 1 
ATOM   892  N NZ  . LYS   A 1 113 ? -2.241  -28.186 -12.386 1.00 70.18 113 A 1 
ATOM   893  N N   . LEU   A 1 114 ? -1.948  -20.352 -10.996 1.00 98.71 114 A 1 
ATOM   894  C CA  . LEU   A 1 114 ? -2.423  -19.355 -10.045 1.00 98.83 114 A 1 
ATOM   895  C C   . LEU   A 1 114 ? -2.743  -20.037 -8.710  1.00 98.83 114 A 1 
ATOM   896  O O   . LEU   A 1 114 ? -3.574  -20.940 -8.662  1.00 98.61 114 A 1 
ATOM   897  C CB  . LEU   A 1 114 ? -3.654  -18.660 -10.638 1.00 98.78 114 A 1 
ATOM   898  C CG  . LEU   A 1 114 ? -4.182  -17.505 -9.771  1.00 98.45 114 A 1 
ATOM   899  C CD1 . LEU   A 1 114 ? -3.254  -16.293 -9.827  1.00 98.25 114 A 1 
ATOM   900  C CD2 . LEU   A 1 114 ? -5.557  -17.081 -10.272 1.00 98.15 114 A 1 
ATOM   901  N N   . VAL   A 1 115 ? -2.103  -19.585 -7.635  1.00 98.84 115 A 1 
ATOM   902  C CA  . VAL   A 1 115 ? -2.267  -20.144 -6.280  1.00 98.79 115 A 1 
ATOM   903  C C   . VAL   A 1 115 ? -2.796  -19.132 -5.266  1.00 98.78 115 A 1 
ATOM   904  O O   . VAL   A 1 115 ? -3.294  -19.523 -4.213  1.00 98.32 115 A 1 
ATOM   905  C CB  . VAL   A 1 115 ? -0.959  -20.779 -5.768  1.00 98.47 115 A 1 
ATOM   906  C CG1 . VAL   A 1 115 ? -0.535  -21.959 -6.650  1.00 96.67 115 A 1 
ATOM   907  C CG2 . VAL   A 1 115 ? 0.204   -19.777 -5.689  1.00 96.52 115 A 1 
ATOM   908  N N   . GLY   A 1 116 ? -2.722  -17.840 -5.567  1.00 98.85 116 A 1 
ATOM   909  C CA  . GLY   A 1 116 ? -3.200  -16.786 -4.690  1.00 98.86 116 A 1 
ATOM   910  C C   . GLY   A 1 116 ? -3.288  -15.440 -5.395  1.00 98.91 116 A 1 
ATOM   911  O O   . GLY   A 1 116 ? -2.966  -15.304 -6.575  1.00 98.81 116 A 1 
ATOM   912  N N   . ILE   A 1 117 ? -3.750  -14.432 -4.650  1.00 98.92 117 A 1 
ATOM   913  C CA  . ILE   A 1 117 ? -3.777  -13.045 -5.100  1.00 98.91 117 A 1 
ATOM   914  C C   . ILE   A 1 117 ? -3.476  -12.125 -3.920  1.00 98.90 117 A 1 
ATOM   915  O O   . ILE   A 1 117 ? -3.989  -12.323 -2.820  1.00 98.72 117 A 1 
ATOM   916  C CB  . ILE   A 1 117 ? -5.121  -12.721 -5.792  1.00 98.79 117 A 1 
ATOM   917  C CG1 . ILE   A 1 117 ? -5.068  -11.340 -6.487  1.00 97.96 117 A 1 
ATOM   918  C CG2 . ILE   A 1 117 ? -6.319  -12.800 -4.831  1.00 98.09 117 A 1 
ATOM   919  C CD1 . ILE   A 1 117 ? -6.287  -11.076 -7.385  1.00 96.40 117 A 1 
ATOM   920  N N   . ILE   A 1 118 ? -2.651  -11.108 -4.157  1.00 98.85 118 A 1 
ATOM   921  C CA  . ILE   A 1 118 ? -2.402  -10.020 -3.216  1.00 98.81 118 A 1 
ATOM   922  C C   . ILE   A 1 118 ? -2.905  -8.719  -3.834  1.00 98.84 118 A 1 
ATOM   923  O O   . ILE   A 1 118 ? -2.725  -8.473  -5.028  1.00 98.60 118 A 1 
ATOM   924  C CB  . ILE   A 1 118 ? -0.913  -9.999  -2.778  1.00 98.27 118 A 1 
ATOM   925  C CG1 . ILE   A 1 118 ? -0.849  -10.372 -1.282  1.00 89.98 118 A 1 
ATOM   926  C CG2 . ILE   A 1 118 ? -0.207  -8.667  -3.042  1.00 93.32 118 A 1 
ATOM   927  C CD1 . ILE   A 1 118 ? 0.551   -10.530 -0.726  1.00 88.42 118 A 1 
ATOM   928  N N   . THR   A 1 119 ? -3.556  -7.879  -3.022  1.00 98.51 119 A 1 
ATOM   929  C CA  . THR   A 1 119 ? -4.025  -6.549  -3.432  1.00 98.27 119 A 1 
ATOM   930  C C   . THR   A 1 119 ? -3.503  -5.481  -2.475  1.00 98.07 119 A 1 
ATOM   931  O O   . THR   A 1 119 ? -2.986  -5.789  -1.397  1.00 97.41 119 A 1 
ATOM   932  C CB  . THR   A 1 119 ? -5.562  -6.481  -3.519  1.00 97.68 119 A 1 
ATOM   933  O OG1 . THR   A 1 119 ? -6.137  -6.532  -2.235  1.00 95.00 119 A 1 
ATOM   934  C CG2 . THR   A 1 119 ? -6.176  -7.591  -4.373  1.00 94.83 119 A 1 
ATOM   935  N N   . GLN   A 1 120 ? -3.684  -4.204  -2.829  1.00 97.00 120 A 1 
ATOM   936  C CA  . GLN   A 1 120 ? -3.362  -3.103  -1.916  1.00 96.54 120 A 1 
ATOM   937  C C   . GLN   A 1 120 ? -4.096  -3.218  -0.572  1.00 96.64 120 A 1 
ATOM   938  O O   . GLN   A 1 120 ? -3.556  -2.798  0.440   1.00 95.76 120 A 1 
ATOM   939  C CB  . GLN   A 1 120 ? -3.701  -1.753  -2.559  1.00 95.11 120 A 1 
ATOM   940  C CG  . GLN   A 1 120 ? -2.704  -1.343  -3.652  1.00 87.84 120 A 1 
ATOM   941  C CD  . GLN   A 1 120 ? -3.002  0.039   -4.237  1.00 84.78 120 A 1 
ATOM   942  O OE1 . GLN   A 1 120 ? -4.015  0.669   -3.970  1.00 75.75 120 A 1 
ATOM   943  N NE2 . GLN   A 1 120 ? -2.131  0.569   -5.066  1.00 72.87 120 A 1 
ATOM   944  N N   . THR   A 1 121 ? -5.286  -3.815  -0.538  1.00 96.59 121 A 1 
ATOM   945  C CA  . THR   A 1 121 ? -6.020  -4.054  0.718   1.00 96.46 121 A 1 
ATOM   946  C C   . THR   A 1 121 ? -5.304  -5.067  1.613   1.00 96.58 121 A 1 
ATOM   947  O O   . THR   A 1 121 ? -5.319  -4.918  2.830   1.00 95.92 121 A 1 
ATOM   948  C CB  . THR   A 1 121 ? -7.448  -4.531  0.428   1.00 95.83 121 A 1 
ATOM   949  O OG1 . THR   A 1 121 ? -8.133  -3.552  -0.330  1.00 91.45 121 A 1 
ATOM   950  C CG2 . THR   A 1 121 ? -8.288  -4.758  1.686   1.00 91.08 121 A 1 
ATOM   951  N N   . ASP   A 1 122 ? -4.647  -6.071  1.037   1.00 96.91 122 A 1 
ATOM   952  C CA  . ASP   A 1 122 ? -3.877  -7.063  1.794   1.00 97.03 122 A 1 
ATOM   953  C C   . ASP   A 1 122 ? -2.576  -6.451  2.332   1.00 96.82 122 A 1 
ATOM   954  O O   . ASP   A 1 122 ? -2.243  -6.651  3.499   1.00 96.38 122 A 1 
ATOM   955  C CB  . ASP   A 1 122 ? -3.607  -8.298  0.924   1.00 97.40 122 A 1 
ATOM   956  C CG  . ASP   A 1 122 ? -4.901  -8.895  0.361   1.00 97.36 122 A 1 
ATOM   957  O OD1 . ASP   A 1 122 ? -5.802  -9.247  1.158   1.00 96.06 122 A 1 
ATOM   958  O OD2 . ASP   A 1 122 ? -5.028  -8.956  -0.883  1.00 96.01 122 A 1 
ATOM   959  N N   . LEU   A 1 123 ? -1.896  -5.624  1.527   1.00 96.71 123 A 1 
ATOM   960  C CA  . LEU   A 1 123 ? -0.725  -4.858  1.976   1.00 96.48 123 A 1 
ATOM   961  C C   . LEU   A 1 123 ? -1.092  -3.871  3.091   1.00 95.92 123 A 1 
ATOM   962  O O   . LEU   A 1 123 ? -0.369  -3.762  4.075   1.00 94.98 123 A 1 
ATOM   963  C CB  . LEU   A 1 123 ? -0.108  -4.093  0.795   1.00 96.39 123 A 1 
ATOM   964  C CG  . LEU   A 1 123 ? 0.448   -4.968  -0.340  1.00 95.89 123 A 1 
ATOM   965  C CD1 . LEU   A 1 123 ? 1.038   -4.060  -1.414  1.00 94.92 123 A 1 
ATOM   966  C CD2 . LEU   A 1 123 ? 1.535   -5.928  0.138   1.00 94.67 123 A 1 
ATOM   967  N N   . LEU   A 1 124 ? -2.231  -3.200  2.965   1.00 95.89 124 A 1 
ATOM   968  C CA  . LEU   A 1 124 ? -2.730  -2.272  3.977   1.00 95.43 124 A 1 
ATOM   969  C C   . LEU   A 1 124 ? -3.024  -2.994  5.299   1.00 95.03 124 A 1 
ATOM   970  O O   . LEU   A 1 124 ? -2.652  -2.497  6.353   1.00 94.22 124 A 1 
ATOM   971  C CB  . LEU   A 1 124 ? -3.973  -1.572  3.415   1.00 94.74 124 A 1 
ATOM   972  C CG  . LEU   A 1 124 ? -4.513  -0.439  4.296   1.00 89.81 124 A 1 
ATOM   973  C CD1 . LEU   A 1 124 ? -3.505  0.702   4.422   1.00 88.15 124 A 1 
ATOM   974  C CD2 . LEU   A 1 124 ? -5.790  0.110   3.658   1.00 87.70 124 A 1 
ATOM   975  N N   . ARG   A 1 125 ? -3.636  -4.184  5.251   1.00 94.87 125 A 1 
ATOM   976  C CA  . ARG   A 1 125 ? -3.845  -5.023  6.442   1.00 94.41 125 A 1 
ATOM   977  C C   . ARG   A 1 125 ? -2.516  -5.379  7.112   1.00 94.12 125 A 1 
ATOM   978  O O   . ARG   A 1 125 ? -2.387  -5.205  8.318   1.00 93.27 125 A 1 
ATOM   979  C CB  . ARG   A 1 125 ? -4.619  -6.290  6.058   1.00 93.90 125 A 1 
ATOM   980  C CG  . ARG   A 1 125 ? -5.081  -7.072  7.302   1.00 89.70 125 A 1 
ATOM   981  C CD  . ARG   A 1 125 ? -5.675  -8.440  6.951   1.00 87.19 125 A 1 
ATOM   982  N NE  . ARG   A 1 125 ? -6.698  -8.341  5.885   1.00 80.13 125 A 1 
ATOM   983  C CZ  . ARG   A 1 125 ? -6.595  -8.812  4.641   1.00 75.36 125 A 1 
ATOM   984  N NH1 . ARG   A 1 125 ? -5.618  -9.577  4.260   1.00 65.88 125 A 1 
ATOM   985  N NH2 . ARG   A 1 125 ? -7.482  -8.502  3.744   1.00 66.91 125 A 1 
ATOM   986  N N   . THR   A 1 126 ? -1.540  -5.820  6.324   1.00 93.28 126 A 1 
ATOM   987  C CA  . THR   A 1 126 ? -0.196  -6.141  6.827   1.00 92.44 126 A 1 
ATOM   988  C C   . THR   A 1 126 ? 0.467   -4.920  7.464   1.00 92.13 126 A 1 
ATOM   989  O O   . THR   A 1 126 ? 1.042   -5.027  8.542   1.00 90.98 126 A 1 
ATOM   990  C CB  . THR   A 1 126 ? 0.690   -6.684  5.698   1.00 91.72 126 A 1 
ATOM   991  O OG1 . THR   A 1 126 ? 0.080   -7.810  5.108   1.00 88.86 126 A 1 
ATOM   992  C CG2 . THR   A 1 126 ? 2.064   -7.120  6.191   1.00 88.52 126 A 1 
ATOM   993  N N   . PHE   A 1 127 ? 0.351   -3.746  6.842   1.00 92.10 127 A 1 
ATOM   994  C CA  . PHE   A 1 127 ? 0.864   -2.502  7.415   1.00 91.54 127 A 1 
ATOM   995  C C   . PHE   A 1 127 ? 0.206   -2.184  8.764   1.00 91.30 127 A 1 
ATOM   996  O O   . PHE   A 1 127 ? 0.905   -1.920  9.735   1.00 90.70 127 A 1 
ATOM   997  C CB  . PHE   A 1 127 ? 0.691   -1.356  6.409   1.00 90.97 127 A 1 
ATOM   998  C CG  . PHE   A 1 127 ? 1.151   0.003   6.918   1.00 89.30 127 A 1 
ATOM   999  C CD1 . PHE   A 1 127 ? 0.379   1.151   6.662   1.00 84.48 127 A 1 
ATOM   1000 C CD2 . PHE   A 1 127 ? 2.339   0.129   7.659   1.00 84.22 127 A 1 
ATOM   1001 C CE1 . PHE   A 1 127 ? 0.788   2.406   7.140   1.00 83.09 127 A 1 
ATOM   1002 C CE2 . PHE   A 1 127 ? 2.745   1.383   8.151   1.00 81.92 127 A 1 
ATOM   1003 C CZ  . PHE   A 1 127 ? 1.969   2.520   7.891   1.00 82.31 127 A 1 
ATOM   1004 N N   . ILE   A 1 128 ? -1.123  -2.280  8.853   1.00 92.47 128 A 1 
ATOM   1005 C CA  . ILE   A 1 128 ? -1.872  -2.043  10.095  1.00 92.27 128 A 1 
ATOM   1006 C C   . ILE   A 1 128 ? -1.415  -3.002  11.205  1.00 90.82 128 A 1 
ATOM   1007 O O   . ILE   A 1 128 ? -1.164  -2.564  12.325  1.00 89.38 128 A 1 
ATOM   1008 C CB  . ILE   A 1 128 ? -3.382  -2.162  9.825   1.00 92.79 128 A 1 
ATOM   1009 C CG1 . ILE   A 1 128 ? -3.876  -0.983  8.952   1.00 91.90 128 A 1 
ATOM   1010 C CG2 . ILE   A 1 128 ? -4.185  -2.191  11.134  1.00 91.90 128 A 1 
ATOM   1011 C CD1 . ILE   A 1 128 ? -5.213  -1.273  8.269   1.00 89.33 128 A 1 
ATOM   1012 N N   . GLU   A 1 129 ? -1.271  -4.291  10.896  1.00 89.54 129 A 1 
ATOM   1013 C CA  . GLU   A 1 129 ? -0.777  -5.292  11.850  1.00 87.65 129 A 1 
ATOM   1014 C C   . GLU   A 1 129 ? 0.628   -4.939  12.364  1.00 87.02 129 A 1 
ATOM   1015 O O   . GLU   A 1 129 ? 0.879   -5.005  13.568  1.00 85.01 129 A 1 
ATOM   1016 C CB  . GLU   A 1 129 ? -0.774  -6.681  11.192  1.00 85.93 129 A 1 
ATOM   1017 C CG  . GLU   A 1 129 ? -2.186  -7.266  11.055  1.00 79.20 129 A 1 
ATOM   1018 C CD  . GLU   A 1 129 ? -2.245  -8.567  10.237  1.00 75.40 129 A 1 
ATOM   1019 O OE1 . GLU   A 1 129 ? -3.384  -9.019  9.956   1.00 69.18 129 A 1 
ATOM   1020 O OE2 . GLU   A 1 129 ? -1.179  -9.114  9.879   1.00 69.61 129 A 1 
ATOM   1021 N N   . LEU   A 1 130 ? 1.518   -4.488  11.478  1.00 85.97 130 A 1 
ATOM   1022 C CA  . LEU   A 1 130 ? 2.875   -4.070  11.838  1.00 84.65 130 A 1 
ATOM   1023 C C   . LEU   A 1 130 ? 2.919   -2.852  12.760  1.00 83.82 130 A 1 
ATOM   1024 O O   . LEU   A 1 130 ? 3.776   -2.776  13.638  1.00 80.82 130 A 1 
ATOM   1025 C CB  . LEU   A 1 130 ? 3.660   -3.748  10.561  1.00 82.71 130 A 1 
ATOM   1026 C CG  . LEU   A 1 130 ? 4.105   -4.991  9.789   1.00 77.99 130 A 1 
ATOM   1027 C CD1 . LEU   A 1 130 ? 4.733   -4.548  8.466   1.00 72.63 130 A 1 
ATOM   1028 C CD2 . LEU   A 1 130 ? 5.126   -5.777  10.608  1.00 72.06 130 A 1 
ATOM   1029 N N   . THR   A 1 131 ? 2.012   -1.899  12.577  1.00 85.30 131 A 1 
ATOM   1030 C CA  . THR   A 1 131 ? 1.953   -0.706  13.432  1.00 83.05 131 A 1 
ATOM   1031 C C   . THR   A 1 131 ? 1.448   -1.022  14.837  1.00 81.68 131 A 1 
ATOM   1032 O O   . THR   A 1 131 ? 1.689   -0.253  15.766  1.00 77.34 131 A 1 
ATOM   1033 C CB  . THR   A 1 131 ? 1.074   0.397   12.836  1.00 82.04 131 A 1 
ATOM   1034 O OG1 . THR   A 1 131 ? -0.281  0.002   12.788  1.00 74.78 131 A 1 
ATOM   1035 C CG2 . THR   A 1 131 ? 1.515   0.833   11.446  1.00 74.84 131 A 1 
ATOM   1036 N N   . GLY   A 1 132 ? 0.720   -2.125  14.999  1.00 81.21 132 A 1 
ATOM   1037 C CA  . GLY   A 1 132 ? 0.036   -2.463  16.246  1.00 79.73 132 A 1 
ATOM   1038 C C   . GLY   A 1 132 ? -1.100  -1.498  16.606  1.00 81.28 132 A 1 
ATOM   1039 O O   . GLY   A 1 132 ? -1.544  -1.506  17.754  1.00 77.94 132 A 1 
ATOM   1040 N N   . VAL   A 1 133 ? -1.584  -0.683  15.670  1.00 81.47 133 A 1 
ATOM   1041 C CA  . VAL   A 1 133 ? -2.591  0.368   15.938  1.00 80.48 133 A 1 
ATOM   1042 C C   . VAL   A 1 133 ? -3.884  -0.168  16.571  1.00 80.35 133 A 1 
ATOM   1043 O O   . VAL   A 1 133 ? -4.507  0.521   17.374  1.00 77.27 133 A 1 
ATOM   1044 C CB  . VAL   A 1 133 ? -2.885  1.173   14.654  1.00 78.78 133 A 1 
ATOM   1045 C CG1 . VAL   A 1 133 ? -3.656  0.376   13.597  1.00 71.77 133 A 1 
ATOM   1046 C CG2 . VAL   A 1 133 ? -3.640  2.468   14.955  1.00 73.22 133 A 1 
ATOM   1047 N N   . HIS   A 1 134 ? -4.251  -1.417  16.269  1.00 81.23 134 A 1 
ATOM   1048 C CA  . HIS   A 1 134 ? -5.432  -2.074  16.834  1.00 79.24 134 A 1 
ATOM   1049 C C   . HIS   A 1 134 ? -5.218  -2.637  18.246  1.00 80.24 134 A 1 
ATOM   1050 O O   . HIS   A 1 134 ? -6.176  -3.067  18.890  1.00 76.51 134 A 1 
ATOM   1051 C CB  . HIS   A 1 134 ? -5.880  -3.193  15.886  1.00 75.31 134 A 1 
ATOM   1052 C CG  . HIS   A 1 134 ? -6.367  -2.716  14.544  1.00 68.94 134 A 1 
ATOM   1053 N ND1 . HIS   A 1 134 ? -6.462  -3.494  13.414  1.00 59.93 134 A 1 
ATOM   1054 C CD2 . HIS   A 1 134 ? -6.864  -1.481  14.215  1.00 60.54 134 A 1 
ATOM   1055 C CE1 . HIS   A 1 134 ? -7.007  -2.756  12.443  1.00 56.50 134 A 1 
ATOM   1056 N NE2 . HIS   A 1 134 ? -7.258  -1.526  12.891  1.00 58.34 134 A 1 
ATOM   1057 N N   . GLN   A 1 135 ? -3.987  -2.661  18.742  1.00 79.87 135 A 1 
ATOM   1058 C CA  . GLN   A 1 135 ? -3.693  -3.176  20.074  1.00 79.16 135 A 1 
ATOM   1059 C C   . GLN   A 1 135 ? -3.861  -2.063  21.120  1.00 81.01 135 A 1 
ATOM   1060 O O   . GLN   A 1 135 ? -3.456  -0.924  20.885  1.00 78.95 135 A 1 
ATOM   1061 C CB  . GLN   A 1 135 ? -2.295  -3.797  20.126  1.00 75.46 135 A 1 
ATOM   1062 C CG  . GLN   A 1 135 ? -2.126  -4.960  19.132  1.00 70.29 135 A 1 
ATOM   1063 C CD  . GLN   A 1 135 ? -0.766  -5.644  19.262  1.00 67.72 135 A 1 
ATOM   1064 O OE1 . GLN   A 1 135 ? -0.146  -5.670  20.312  1.00 61.06 135 A 1 
ATOM   1065 N NE2 . GLN   A 1 135 ? -0.258  -6.221  18.196  1.00 58.55 135 A 1 
ATOM   1066 N N   . PRO   A 1 136 ? -4.434  -2.366  22.300  1.00 81.09 136 A 1 
ATOM   1067 C CA  . PRO   A 1 136 ? -4.495  -1.391  23.379  1.00 81.27 136 A 1 
ATOM   1068 C C   . PRO   A 1 136 ? -3.083  -1.067  23.877  1.00 81.94 136 A 1 
ATOM   1069 O O   . PRO   A 1 136 ? -2.232  -1.949  24.020  1.00 77.82 136 A 1 
ATOM   1070 C CB  . PRO   A 1 136 ? -5.375  -2.035  24.455  1.00 78.62 136 A 1 
ATOM   1071 C CG  . PRO   A 1 136 ? -5.157  -3.535  24.233  1.00 75.86 136 A 1 
ATOM   1072 C CD  . PRO   A 1 136 ? -4.966  -3.645  22.724  1.00 78.74 136 A 1 
ATOM   1073 N N   . GLY   A 1 137 ? -2.840  0.196   24.172  1.00 84.74 137 A 1 
ATOM   1074 C CA  . GLY   A 1 137 ? -1.538  0.654   24.636  1.00 84.93 137 A 1 
ATOM   1075 C C   . GLY   A 1 137 ? -1.326  2.146   24.420  1.00 86.60 137 A 1 
ATOM   1076 O O   . GLY   A 1 137 ? -2.273  2.914   24.257  1.00 83.41 137 A 1 
ATOM   1077 N N   . SER   A 1 138 ? -0.063  2.542   24.443  1.00 86.87 138 A 1 
ATOM   1078 C CA  . SER   A 1 138 ? 0.362   3.925   24.223  1.00 87.34 138 A 1 
ATOM   1079 C C   . SER   A 1 138 ? 1.481   3.975   23.189  1.00 87.92 138 A 1 
ATOM   1080 O O   . SER   A 1 138 ? 2.251   3.028   23.044  1.00 86.23 138 A 1 
ATOM   1081 C CB  . SER   A 1 138 ? 0.834   4.559   25.532  1.00 85.93 138 A 1 
ATOM   1082 O OG  . SER   A 1 138 ? -0.183  4.501   26.520  1.00 79.79 138 A 1 
ATOM   1083 N N   . GLN   A 1 139 ? 1.598   5.104   22.500  1.00 87.58 139 A 1 
ATOM   1084 C CA  . GLN   A 1 139 ? 2.682   5.370   21.564  1.00 87.13 139 A 1 
ATOM   1085 C C   . GLN   A 1 139 ? 3.723   6.286   22.212  1.00 88.01 139 A 1 
ATOM   1086 O O   . GLN   A 1 139 ? 3.373   7.248   22.892  1.00 86.82 139 A 1 
ATOM   1087 C CB  . GLN   A 1 139 ? 2.087   5.945   20.275  1.00 84.47 139 A 1 
ATOM   1088 C CG  . GLN   A 1 139 ? 3.128   6.140   19.165  1.00 78.39 139 A 1 
ATOM   1089 C CD  . GLN   A 1 139 ? 2.459   6.419   17.824  1.00 76.96 139 A 1 
ATOM   1090 O OE1 . GLN   A 1 139 ? 1.464   5.809   17.477  1.00 69.73 139 A 1 
ATOM   1091 N NE2 . GLN   A 1 139 ? 2.972   7.326   17.035  1.00 67.42 139 A 1 
ATOM   1092 N N   . ILE   A 1 140 ? 4.996   5.974   21.994  1.00 89.67 140 A 1 
ATOM   1093 C CA  . ILE   A 1 140 ? 6.130   6.820   22.385  1.00 90.56 140 A 1 
ATOM   1094 C C   . ILE   A 1 140 ? 7.037   6.961   21.170  1.00 90.64 140 A 1 
ATOM   1095 O O   . ILE   A 1 140 ? 7.504   5.965   20.621  1.00 89.53 140 A 1 
ATOM   1096 C CB  . ILE   A 1 140 ? 6.904   6.239   23.591  1.00 90.38 140 A 1 
ATOM   1097 C CG1 . ILE   A 1 140 ? 5.981   6.013   24.810  1.00 86.12 140 A 1 
ATOM   1098 C CG2 . ILE   A 1 140 ? 8.067   7.180   23.965  1.00 85.05 140 A 1 
ATOM   1099 C CD1 . ILE   A 1 140 ? 6.668   5.308   25.993  1.00 82.77 140 A 1 
ATOM   1100 N N   . GLU   A 1 141 ? 7.314   8.192   20.762  1.00 90.87 141 A 1 
ATOM   1101 C CA  . GLU   A 1 141 ? 8.191   8.505   19.640  1.00 90.65 141 A 1 
ATOM   1102 C C   . GLU   A 1 141 ? 9.433   9.235   20.146  1.00 91.40 141 A 1 
ATOM   1103 O O   . GLU   A 1 141 ? 9.330   10.231  20.861  1.00 90.15 141 A 1 
ATOM   1104 C CB  . GLU   A 1 141 ? 7.392   9.298   18.590  1.00 88.52 141 A 1 
ATOM   1105 C CG  . GLU   A 1 141 ? 8.202   9.632   17.334  1.00 78.81 141 A 1 
ATOM   1106 C CD  . GLU   A 1 141 ? 7.359   10.255  16.212  1.00 78.36 141 A 1 
ATOM   1107 O OE1 . GLU   A 1 141 ? 7.955   10.609  15.170  1.00 72.32 141 A 1 
ATOM   1108 O OE2 . GLU   A 1 141 ? 6.122   10.366  16.361  1.00 72.04 141 A 1 
ATOM   1109 N N   . ILE   A 1 142 ? 10.605  8.721   19.792  1.00 91.50 142 A 1 
ATOM   1110 C CA  . ILE   A 1 142 ? 11.887  9.313   20.189  1.00 91.92 142 A 1 
ATOM   1111 C C   . ILE   A 1 142 ? 12.781  9.546   18.975  1.00 91.75 142 A 1 
ATOM   1112 O O   . ILE   A 1 142 ? 12.821  8.741   18.046  1.00 90.70 142 A 1 
ATOM   1113 C CB  . ILE   A 1 142 ? 12.609  8.488   21.281  1.00 91.41 142 A 1 
ATOM   1114 C CG1 . ILE   A 1 142 ? 13.045  7.089   20.789  1.00 83.90 142 A 1 
ATOM   1115 C CG2 . ILE   A 1 142 ? 11.732  8.387   22.538  1.00 80.94 142 A 1 
ATOM   1116 C CD1 . ILE   A 1 142 ? 13.885  6.303   21.811  1.00 82.13 142 A 1 
ATOM   1117 N N   . LYS   A 1 143 ? 13.552  10.629  19.010  1.00 91.27 143 A 1 
ATOM   1118 C CA  . LYS   A 1 143 ? 14.615  10.905  18.046  1.00 90.93 143 A 1 
ATOM   1119 C C   . LYS   A 1 143 ? 15.954  10.468  18.623  1.00 91.18 143 A 1 
ATOM   1120 O O   . LYS   A 1 143 ? 16.268  10.797  19.763  1.00 90.12 143 A 1 
ATOM   1121 C CB  . LYS   A 1 143 ? 14.586  12.390  17.670  1.00 89.29 143 A 1 
ATOM   1122 C CG  . LYS   A 1 143 ? 15.474  12.667  16.445  1.00 83.37 143 A 1 
ATOM   1123 C CD  . LYS   A 1 143 ? 15.415  14.133  16.005  1.00 80.22 143 A 1 
ATOM   1124 C CE  . LYS   A 1 143 ? 16.120  15.027  17.036  1.00 70.71 143 A 1 
ATOM   1125 N NZ  . LYS   A 1 143 ? 16.645  16.253  16.389  1.00 65.15 143 A 1 
ATOM   1126 N N   . VAL   A 1 144 ? 16.737  9.730   17.837  1.00 90.20 144 A 1 
ATOM   1127 C CA  . VAL   A 1 144 ? 18.040  9.190   18.252  1.00 90.37 144 A 1 
ATOM   1128 C C   . VAL   A 1 144 ? 19.080  9.343   17.136  1.00 90.74 144 A 1 
ATOM   1129 O O   . VAL   A 1 144 ? 18.701  9.430   15.964  1.00 90.16 144 A 1 
ATOM   1130 C CB  . VAL   A 1 144 ? 17.928  7.711   18.675  1.00 89.61 144 A 1 
ATOM   1131 C CG1 . VAL   A 1 144 ? 16.964  7.519   19.842  1.00 84.86 144 A 1 
ATOM   1132 C CG2 . VAL   A 1 144 ? 17.502  6.771   17.537  1.00 84.69 144 A 1 
ATOM   1133 N N   . PRO   A 1 145 ? 20.389  9.332   17.454  1.00 89.98 145 A 1 
ATOM   1134 C CA  . PRO   A 1 145 ? 21.429  9.217   16.435  1.00 89.03 145 A 1 
ATOM   1135 C C   . PRO   A 1 145 ? 21.255  7.950   15.587  1.00 88.49 145 A 1 
ATOM   1136 O O   . PRO   A 1 145 ? 20.838  6.899   16.085  1.00 86.58 145 A 1 
ATOM   1137 C CB  . PRO   A 1 145 ? 22.756  9.209   17.200  1.00 87.87 145 A 1 
ATOM   1138 C CG  . PRO   A 1 145 ? 22.418  9.902   18.518  1.00 86.11 145 A 1 
ATOM   1139 C CD  . PRO   A 1 145 ? 20.973  9.470   18.768  1.00 89.04 145 A 1 
ATOM   1140 N N   . ASN   A 1 146 ? 21.601  8.026   14.298  1.00 86.19 146 A 1 
ATOM   1141 C CA  . ASN   A 1 146 ? 21.569  6.878   13.393  1.00 84.37 146 A 1 
ATOM   1142 C C   . ASN   A 1 146 ? 22.801  5.978   13.582  1.00 83.99 146 A 1 
ATOM   1143 O O   . ASN   A 1 146 ? 23.647  5.836   12.698  1.00 81.13 146 A 1 
ATOM   1144 C CB  . ASN   A 1 146 ? 21.358  7.361   11.951  1.00 81.25 146 A 1 
ATOM   1145 C CG  . ASN   A 1 146 ? 21.081  6.213   10.996  1.00 77.66 146 A 1 
ATOM   1146 O OD1 . ASN   A 1 146 ? 20.800  5.084   11.379  1.00 71.06 146 A 1 
ATOM   1147 N ND2 . ASN   A 1 146 ? 21.123  6.482   9.710   1.00 71.10 146 A 1 
ATOM   1148 N N   . GLU   A 1 147 ? 22.898  5.369   14.748  1.00 82.48 147 A 1 
ATOM   1149 C CA  . GLU   A 1 147 ? 24.032  4.556   15.180  1.00 81.74 147 A 1 
ATOM   1150 C C   . GLU   A 1 147 ? 23.585  3.172   15.668  1.00 81.41 147 A 1 
ATOM   1151 O O   . GLU   A 1 147 ? 22.422  2.946   16.030  1.00 77.48 147 A 1 
ATOM   1152 C CB  . GLU   A 1 147 ? 24.808  5.291   16.284  1.00 78.50 147 A 1 
ATOM   1153 C CG  . GLU   A 1 147 ? 25.502  6.570   15.784  1.00 72.13 147 A 1 
ATOM   1154 C CD  . GLU   A 1 147 ? 26.231  7.335   16.902  1.00 70.74 147 A 1 
ATOM   1155 O OE1 . GLU   A 1 147 ? 26.697  8.461   16.621  1.00 64.05 147 A 1 
ATOM   1156 O OE2 . GLU   A 1 147 ? 26.308  6.808   18.042  1.00 66.52 147 A 1 
ATOM   1157 N N   . ALA   A 1 148 ? 24.525  2.232   15.695  1.00 79.21 148 A 1 
ATOM   1158 C CA  . ALA   A 1 148 ? 24.289  0.905   16.245  1.00 78.33 148 A 1 
ATOM   1159 C C   . ALA   A 1 148 ? 23.976  0.975   17.752  1.00 79.49 148 A 1 
ATOM   1160 O O   . ALA   A 1 148 ? 24.570  1.747   18.502  1.00 74.08 148 A 1 
ATOM   1161 C CB  . ALA   A 1 148 ? 25.501  0.014   15.948  1.00 73.38 148 A 1 
ATOM   1162 N N   . GLY   A 1 149 ? 23.042  0.145   18.204  1.00 80.25 149 A 1 
ATOM   1163 C CA  . GLY   A 1 149 ? 22.701  -0.015  19.620  1.00 81.02 149 A 1 
ATOM   1164 C C   . GLY   A 1 149 ? 21.653  0.942   20.173  1.00 84.14 149 A 1 
ATOM   1165 O O   . GLY   A 1 149 ? 21.132  0.676   21.261  1.00 81.07 149 A 1 
ATOM   1166 N N   . MET   A 1 150 ? 21.278  2.001   19.459  1.00 85.79 150 A 1 
ATOM   1167 C CA  . MET   A 1 150 ? 20.272  2.962   19.940  1.00 85.98 150 A 1 
ATOM   1168 C C   . MET   A 1 150 ? 18.911  2.301   20.196  1.00 87.41 150 A 1 
ATOM   1169 O O   . MET   A 1 150 ? 18.317  2.508   21.253  1.00 85.93 150 A 1 
ATOM   1170 C CB  . MET   A 1 150 ? 20.129  4.121   18.948  1.00 84.34 150 A 1 
ATOM   1171 C CG  . MET   A 1 150 ? 21.418  4.949   18.809  1.00 80.51 150 A 1 
ATOM   1172 S SD  . MET   A 1 150 ? 22.154  5.525   20.370  1.00 77.03 150 A 1 
ATOM   1173 C CE  . MET   A 1 150 ? 20.866  6.625   20.977  1.00 66.42 150 A 1 
ATOM   1174 N N   . LEU   A 1 151 ? 18.462  1.435   19.283  1.00 85.70 151 A 1 
ATOM   1175 C CA  . LEU   A 1 151 ? 17.229  0.662   19.455  1.00 86.10 151 A 1 
ATOM   1176 C C   . LEU   A 1 151 ? 17.304  -0.258  20.680  1.00 87.26 151 A 1 
ATOM   1177 O O   . LEU   A 1 151 ? 16.381  -0.284  21.490  1.00 86.58 151 A 1 
ATOM   1178 C CB  . LEU   A 1 151 ? 16.969  -0.145  18.172  1.00 84.06 151 A 1 
ATOM   1179 C CG  . LEU   A 1 151 ? 15.764  -1.101  18.272  1.00 81.25 151 A 1 
ATOM   1180 C CD1 . LEU   A 1 151 ? 14.450  -0.359  18.473  1.00 74.51 151 A 1 
ATOM   1181 C CD2 . LEU   A 1 151 ? 15.663  -1.927  17.001  1.00 74.07 151 A 1 
ATOM   1182 N N   . SER   A 1 152 ? 18.398  -0.997  20.828  1.00 88.48 152 A 1 
ATOM   1183 C CA  . SER   A 1 152 ? 18.594  -1.927  21.947  1.00 88.63 152 A 1 
ATOM   1184 C C   . SER   A 1 152 ? 18.514  -1.210  23.297  1.00 89.43 152 A 1 
ATOM   1185 O O   . SER   A 1 152 ? 17.789  -1.651  24.185  1.00 88.48 152 A 1 
ATOM   1186 C CB  . SER   A 1 152 ? 19.941  -2.637  21.802  1.00 86.75 152 A 1 
ATOM   1187 O OG  . SER   A 1 152 ? 20.243  -3.376  22.968  1.00 75.53 152 A 1 
ATOM   1188 N N   . LYS   A 1 153 ? 19.209  -0.076  23.436  1.00 90.41 153 A 1 
ATOM   1189 C CA  . LYS   A 1 153 ? 19.243  0.713   24.675  1.00 89.89 153 A 1 
ATOM   1190 C C   . LYS   A 1 153 ? 17.869  1.295   25.020  1.00 90.28 153 A 1 
ATOM   1191 O O   . LYS   A 1 153 ? 17.424  1.154   26.156  1.00 88.98 153 A 1 
ATOM   1192 C CB  . LYS   A 1 153 ? 20.285  1.830   24.550  1.00 88.48 153 A 1 
ATOM   1193 C CG  . LYS   A 1 153 ? 21.735  1.316   24.509  1.00 81.24 153 A 1 
ATOM   1194 C CD  . LYS   A 1 153 ? 22.687  2.491   24.248  1.00 77.65 153 A 1 
ATOM   1195 C CE  . LYS   A 1 153 ? 24.137  2.015   24.120  1.00 67.27 153 A 1 
ATOM   1196 N NZ  . LYS   A 1 153 ? 25.039  3.132   23.730  1.00 59.93 153 A 1 
ATOM   1197 N N   . ALA   A 1 154 ? 17.180  1.887   24.045  1.00 90.62 154 A 1 
ATOM   1198 C CA  . ALA   A 1 154 ? 15.841  2.436   24.272  1.00 90.60 154 A 1 
ATOM   1199 C C   . ALA   A 1 154 ? 14.826  1.332   24.638  1.00 90.93 154 A 1 
ATOM   1200 O O   . ALA   A 1 154 ? 14.057  1.477   25.585  1.00 89.98 154 A 1 
ATOM   1201 C CB  . ALA   A 1 154 ? 15.417  3.212   23.020  1.00 90.21 154 A 1 
ATOM   1202 N N   . ALA   A 1 155 ? 14.875  0.193   23.944  1.00 90.92 155 A 1 
ATOM   1203 C CA  . ALA   A 1 155 ? 14.018  -0.949  24.251  1.00 90.51 155 A 1 
ATOM   1204 C C   . ALA   A 1 155 ? 14.329  -1.570  25.628  1.00 90.53 155 A 1 
ATOM   1205 O O   . ALA   A 1 155 ? 13.420  -2.068  26.287  1.00 89.51 155 A 1 
ATOM   1206 C CB  . ALA   A 1 155 ? 14.155  -1.976  23.122  1.00 89.54 155 A 1 
ATOM   1207 N N   . ALA   A 1 156 ? 15.584  -1.512  26.090  1.00 91.22 156 A 1 
ATOM   1208 C CA  . ALA   A 1 156 ? 15.966  -1.975  27.427  1.00 90.67 156 A 1 
ATOM   1209 C C   . ALA   A 1 156 ? 15.293  -1.146  28.529  1.00 90.48 156 A 1 
ATOM   1210 O O   . ALA   A 1 156 ? 14.706  -1.725  29.436  1.00 89.26 156 A 1 
ATOM   1211 C CB  . ALA   A 1 156 ? 17.494  -1.972  27.563  1.00 89.64 156 A 1 
ATOM   1212 N N   . ILE   A 1 157 ? 15.273  0.180   28.399  1.00 91.27 157 A 1 
ATOM   1213 C CA  . ILE   A 1 157 ? 14.604  1.085   29.353  1.00 90.76 157 A 1 
ATOM   1214 C C   . ILE   A 1 157 ? 13.115  0.735   29.494  1.00 90.50 157 A 1 
ATOM   1215 O O   . ILE   A 1 157 ? 12.580  0.681   30.602  1.00 88.60 157 A 1 
ATOM   1216 C CB  . ILE   A 1 157 ? 14.797  2.555   28.913  1.00 90.41 157 A 1 
ATOM   1217 C CG1 . ILE   A 1 157 ? 16.290  2.951   29.000  1.00 88.04 157 A 1 
ATOM   1218 C CG2 . ILE   A 1 157 ? 13.944  3.519   29.755  1.00 87.98 157 A 1 
ATOM   1219 C CD1 . ILE   A 1 157 ? 16.626  4.263   28.287  1.00 81.85 157 A 1 
ATOM   1220 N N   . ILE   A 1 158 ? 12.443  0.436   28.374  1.00 90.60 158 A 1 
ATOM   1221 C CA  . ILE   A 1 158 ? 11.032  0.017   28.382  1.00 90.08 158 A 1 
ATOM   1222 C C   . ILE   A 1 158 ? 10.876  -1.342  29.079  1.00 89.95 158 A 1 
ATOM   1223 O O   . ILE   A 1 158 ? 9.987   -1.528  29.911  1.00 88.59 158 A 1 
ATOM   1224 C CB  . ILE   A 1 158 ? 10.474  -0.001  26.941  1.00 89.55 158 A 1 
ATOM   1225 C CG1 . ILE   A 1 158 ? 10.525  1.416   26.319  1.00 87.94 158 A 1 
ATOM   1226 C CG2 . ILE   A 1 158 ? 9.033   -0.540  26.919  1.00 87.98 158 A 1 
ATOM   1227 C CD1 . ILE   A 1 158 ? 10.246  1.453   24.810  1.00 83.85 158 A 1 
ATOM   1228 N N   . SER   A 1 159 ? 11.762  -2.289  28.781  1.00 89.90 159 A 1 
ATOM   1229 C CA  . SER   A 1 159 ? 11.753  -3.631  29.368  1.00 88.40 159 A 1 
ATOM   1230 C C   . SER   A 1 159 ? 11.996  -3.634  30.880  1.00 88.55 159 A 1 
ATOM   1231 O O   . SER   A 1 159 ? 11.431  -4.474  31.577  1.00 86.44 159 A 1 
ATOM   1232 C CB  . SER   A 1 159 ? 12.818  -4.487  28.685  1.00 85.76 159 A 1 
ATOM   1233 O OG  . SER   A 1 159 ? 12.878  -5.766  29.292  1.00 72.46 159 A 1 
ATOM   1234 N N   . GLU   A 1 160 ? 12.811  -2.718  31.407  1.00 89.65 160 A 1 
ATOM   1235 C CA  . GLU   A 1 160 ? 13.102  -2.610  32.846  1.00 88.96 160 A 1 
ATOM   1236 C C   . GLU   A 1 160 ? 11.849  -2.325  33.683  1.00 88.45 160 A 1 
ATOM   1237 O O   . GLU   A 1 160 ? 11.755  -2.754  34.830  1.00 85.81 160 A 1 
ATOM   1238 C CB  . GLU   A 1 160 ? 14.144  -1.509  33.080  1.00 88.14 160 A 1 
ATOM   1239 C CG  . GLU   A 1 160 ? 15.562  -1.970  32.713  1.00 79.69 160 A 1 
ATOM   1240 C CD  . GLU   A 1 160 ? 16.613  -0.852  32.807  1.00 73.59 160 A 1 
ATOM   1241 O OE1 . GLU   A 1 160 ? 17.764  -1.119  32.387  1.00 65.38 160 A 1 
ATOM   1242 O OE2 . GLU   A 1 160 ? 16.280  0.251   33.298  1.00 67.01 160 A 1 
ATOM   1243 N N   . ARG   A 1 161 ? 10.835  -1.678  33.088  1.00 89.43 161 A 1 
ATOM   1244 C CA  . ARG   A 1 161 ? 9.516   -1.496  33.717  1.00 88.84 161 A 1 
ATOM   1245 C C   . ARG   A 1 161 ? 8.551   -2.654  33.477  1.00 88.92 161 A 1 
ATOM   1246 O O   . ARG   A 1 161 ? 7.363   -2.516  33.772  1.00 86.48 161 A 1 
ATOM   1247 C CB  . ARG   A 1 161 ? 8.910   -0.157  33.317  1.00 88.42 161 A 1 
ATOM   1248 C CG  . ARG   A 1 161 ? 9.695   1.003   33.933  1.00 84.60 161 A 1 
ATOM   1249 C CD  . ARG   A 1 161 ? 8.808   2.240   33.989  1.00 82.19 161 A 1 
ATOM   1250 N NE  . ARG   A 1 161 ? 9.520   3.358   34.604  1.00 81.14 161 A 1 
ATOM   1251 C CZ  . ARG   A 1 161 ? 9.353   3.911   35.790  1.00 79.67 161 A 1 
ATOM   1252 N NH1 . ARG   A 1 161 ? 8.410   3.554   36.610  1.00 72.81 161 A 1 
ATOM   1253 N NH2 . ARG   A 1 161 ? 10.168  4.856   36.151  1.00 74.44 161 A 1 
ATOM   1254 N N   . HIS   A 1 162 ? 9.019   -3.776  32.958  1.00 88.54 162 A 1 
ATOM   1255 C CA  . HIS   A 1 162 ? 8.203   -4.945  32.613  1.00 88.16 162 A 1 
ATOM   1256 C C   . HIS   A 1 162 ? 7.068   -4.646  31.620  1.00 88.07 162 A 1 
ATOM   1257 O O   . HIS   A 1 162 ? 6.073   -5.365  31.565  1.00 84.32 162 A 1 
ATOM   1258 C CB  . HIS   A 1 162 ? 7.721   -5.655  33.887  1.00 86.71 162 A 1 
ATOM   1259 C CG  . HIS   A 1 162 ? 8.843   -6.046  34.804  1.00 83.64 162 A 1 
ATOM   1260 N ND1 . HIS   A 1 162 ? 9.812   -6.986  34.531  1.00 72.04 162 A 1 
ATOM   1261 C CD2 . HIS   A 1 162 ? 9.129   -5.531  36.042  1.00 71.73 162 A 1 
ATOM   1262 C CE1 . HIS   A 1 162 ? 10.650  -7.040  35.582  1.00 71.68 162 A 1 
ATOM   1263 N NE2 . HIS   A 1 162 ? 10.263  -6.174  36.524  1.00 72.57 162 A 1 
ATOM   1264 N N   . VAL   A 1 163 ? 7.217   -3.607  30.804  1.00 88.56 163 A 1 
ATOM   1265 C CA  . VAL   A 1 163 ? 6.270   -3.253  29.747  1.00 88.74 163 A 1 
ATOM   1266 C C   . VAL   A 1 163 ? 6.669   -3.967  28.459  1.00 88.52 163 A 1 
ATOM   1267 O O   . VAL   A 1 163 ? 7.823   -3.909  28.034  1.00 86.87 163 A 1 
ATOM   1268 C CB  . VAL   A 1 163 ? 6.173   -1.729  29.570  1.00 88.20 163 A 1 
ATOM   1269 C CG1 . VAL   A 1 163 ? 5.207   -1.357  28.447  1.00 83.55 163 A 1 
ATOM   1270 C CG2 . VAL   A 1 163 ? 5.666   -1.063  30.858  1.00 83.50 163 A 1 
ATOM   1271 N N   . ASN   A 1 164 ? 5.708   -4.645  27.829  1.00 87.06 164 A 1 
ATOM   1272 C CA  . ASN   A 1 164 ? 5.924   -5.295  26.540  1.00 86.02 164 A 1 
ATOM   1273 C C   . ASN   A 1 164 ? 5.836   -4.271  25.397  1.00 86.77 164 A 1 
ATOM   1274 O O   . ASN   A 1 164 ? 5.013   -3.360  25.426  1.00 85.36 164 A 1 
ATOM   1275 C CB  . ASN   A 1 164 ? 4.930   -6.457  26.378  1.00 82.68 164 A 1 
ATOM   1276 C CG  . ASN   A 1 164 ? 5.291   -7.402  25.240  1.00 75.80 164 A 1 
ATOM   1277 O OD1 . ASN   A 1 164 ? 6.386   -7.390  24.708  1.00 68.23 164 A 1 
ATOM   1278 N ND2 . ASN   A 1 164 ? 4.378   -8.263  24.848  1.00 66.63 164 A 1 
ATOM   1279 N N   . ILE   A 1 165 ? 6.673   -4.447  24.385  1.00 86.27 165 A 1 
ATOM   1280 C CA  . ILE   A 1 165 ? 6.649   -3.660  23.149  1.00 86.70 165 A 1 
ATOM   1281 C C   . ILE   A 1 165 ? 5.802   -4.424  22.130  1.00 86.41 165 A 1 
ATOM   1282 O O   . ILE   A 1 165 ? 6.193   -5.501  21.679  1.00 84.94 165 A 1 
ATOM   1283 C CB  . ILE   A 1 165 ? 8.082   -3.373  22.645  1.00 86.39 165 A 1 
ATOM   1284 C CG1 . ILE   A 1 165 ? 8.863   -2.513  23.671  1.00 84.53 165 A 1 
ATOM   1285 C CG2 . ILE   A 1 165 ? 8.036   -2.660  21.280  1.00 84.20 165 A 1 
ATOM   1286 C CD1 . ILE   A 1 165 ? 10.372  -2.415  23.392  1.00 81.41 165 A 1 
ATOM   1287 N N   . ALA   A 1 166 ? 4.645   -3.869  21.777  1.00 85.47 166 A 1 
ATOM   1288 C CA  . ALA   A 1 166 ? 3.757   -4.448  20.774  1.00 84.30 166 A 1 
ATOM   1289 C C   . ALA   A 1 166 ? 4.309   -4.270  19.355  1.00 84.62 166 A 1 
ATOM   1290 O O   . ALA   A 1 166 ? 4.241   -5.188  18.544  1.00 82.50 166 A 1 
ATOM   1291 C CB  . ALA   A 1 166 ? 2.375   -3.803  20.914  1.00 82.42 166 A 1 
ATOM   1292 N N   . SER   A 1 167 ? 4.880   -3.105  19.076  1.00 86.04 167 A 1 
ATOM   1293 C CA  . SER   A 1 167 ? 5.577   -2.831  17.823  1.00 86.12 167 A 1 
ATOM   1294 C C   . SER   A 1 167 ? 6.637   -1.755  18.010  1.00 87.30 167 A 1 
ATOM   1295 O O   . SER   A 1 167 ? 6.589   -0.956  18.943  1.00 86.57 167 A 1 
ATOM   1296 C CB  . SER   A 1 167 ? 4.593   -2.433  16.714  1.00 83.63 167 A 1 
ATOM   1297 O OG  . SER   A 1 167 ? 4.019   -1.160  16.959  1.00 77.93 167 A 1 
ATOM   1298 N N   . VAL   A 1 168 ? 7.596   -1.733  17.094  1.00 86.30 168 A 1 
ATOM   1299 C CA  . VAL   A 1 168 ? 8.531   -0.619  16.935  1.00 86.89 168 A 1 
ATOM   1300 C C   . VAL   A 1 168 ? 8.748   -0.371  15.453  1.00 87.02 168 A 1 
ATOM   1301 O O   . VAL   A 1 168 ? 9.009   -1.298  14.692  1.00 85.96 168 A 1 
ATOM   1302 C CB  . VAL   A 1 168 ? 9.846   -0.850  17.700  1.00 85.80 168 A 1 
ATOM   1303 C CG1 . VAL   A 1 168 ? 10.557  -2.135  17.304  1.00 77.34 168 A 1 
ATOM   1304 C CG2 . VAL   A 1 168 ? 10.818  0.330   17.537  1.00 77.74 168 A 1 
ATOM   1305 N N   . LEU   A 1 169 ? 8.629   0.885   15.050  1.00 86.03 169 A 1 
ATOM   1306 C CA  . LEU   A 1 169 ? 8.855   1.333   13.683  1.00 85.60 169 A 1 
ATOM   1307 C C   . LEU   A 1 169 ? 10.055  2.276   13.665  1.00 86.49 169 A 1 
ATOM   1308 O O   . LEU   A 1 169 ? 10.181  3.146   14.522  1.00 85.51 169 A 1 
ATOM   1309 C CB  . LEU   A 1 169 ? 7.583   1.990   13.135  1.00 83.55 169 A 1 
ATOM   1310 C CG  . LEU   A 1 169 ? 6.325   1.104   13.168  1.00 79.35 169 A 1 
ATOM   1311 C CD1 . LEU   A 1 169 ? 5.123   1.900   12.674  1.00 74.43 169 A 1 
ATOM   1312 C CD2 . LEU   A 1 169 ? 6.478   -0.151  12.305  1.00 74.05 169 A 1 
ATOM   1313 N N   . VAL   A 1 170 ? 10.936  2.093   12.693  1.00 85.48 170 A 1 
ATOM   1314 C CA  . VAL   A 1 170 ? 12.100  2.958   12.477  1.00 84.49 170 A 1 
ATOM   1315 C C   . VAL   A 1 170 ? 11.817  3.827   11.261  1.00 83.81 170 A 1 
ATOM   1316 O O   . VAL   A 1 170 ? 11.669  3.311   10.155  1.00 82.55 170 A 1 
ATOM   1317 C CB  . VAL   A 1 170 ? 13.398  2.151   12.296  1.00 83.83 170 A 1 
ATOM   1318 C CG1 . VAL   A 1 170 ? 14.614  3.078   12.208  1.00 80.30 170 A 1 
ATOM   1319 C CG2 . VAL   A 1 170 ? 13.631  1.164   13.451  1.00 80.99 170 A 1 
ATOM   1320 N N   . TYR   A 1 171 ? 11.749  5.145   11.460  1.00 84.68 171 A 1 
ATOM   1321 C CA  . TYR   A 1 171 ? 11.584  6.120   10.386  1.00 83.10 171 A 1 
ATOM   1322 C C   . TYR   A 1 171 ? 12.886  6.882   10.160  1.00 83.64 171 A 1 
ATOM   1323 O O   . TYR   A 1 171 ? 13.596  7.192   11.120  1.00 82.04 171 A 1 
ATOM   1324 C CB  . TYR   A 1 171 ? 10.447  7.089   10.719  1.00 80.75 171 A 1 
ATOM   1325 C CG  . TYR   A 1 171 ? 9.067   6.478   10.648  1.00 77.99 171 A 1 
ATOM   1326 C CD1 . TYR   A 1 171 ? 8.371   6.462   9.427   1.00 72.76 171 A 1 
ATOM   1327 C CD2 . TYR   A 1 171 ? 8.455   5.957   11.805  1.00 71.76 171 A 1 
ATOM   1328 C CE1 . TYR   A 1 171 ? 7.070   5.943   9.357   1.00 68.07 171 A 1 
ATOM   1329 C CE2 . TYR   A 1 171 ? 7.152   5.428   11.745  1.00 67.61 171 A 1 
ATOM   1330 C CZ  . TYR   A 1 171 ? 6.460   5.427   10.516  1.00 67.76 171 A 1 
ATOM   1331 O OH  . TYR   A 1 171 ? 5.189   4.929   10.448  1.00 65.22 171 A 1 
ATOM   1332 N N   . PRO   A 1 172 ? 13.213  7.239   8.903   1.00 80.02 172 A 1 
ATOM   1333 C CA  . PRO   A 1 172 ? 14.265  8.208   8.649   1.00 78.46 172 A 1 
ATOM   1334 C C   . PRO   A 1 172 ? 13.859  9.575   9.217   1.00 79.30 172 A 1 
ATOM   1335 O O   . PRO   A 1 172 ? 12.702  9.994   9.124   1.00 77.43 172 A 1 
ATOM   1336 C CB  . PRO   A 1 172 ? 14.444  8.223   7.127   1.00 75.88 172 A 1 
ATOM   1337 C CG  . PRO   A 1 172 ? 13.062  7.830   6.598   1.00 73.41 172 A 1 
ATOM   1338 C CD  . PRO   A 1 172 ? 12.533  6.880   7.665   1.00 75.27 172 A 1 
ATOM   1339 N N   . ALA   A 1 173 ? 14.816  10.282  9.800   1.00 80.25 173 A 1 
ATOM   1340 C CA  . ALA   A 1 173 ? 14.652  11.675  10.194  1.00 79.94 173 A 1 
ATOM   1341 C C   . ALA   A 1 173 ? 15.071  12.608  9.040   1.00 80.58 173 A 1 
ATOM   1342 O O   . ALA   A 1 173 ? 15.787  12.179  8.133   1.00 77.61 173 A 1 
ATOM   1343 C CB  . ALA   A 1 173 ? 15.458  11.919  11.476  1.00 77.96 173 A 1 
ATOM   1344 N N   . PRO   A 1 174 ? 14.677  13.896  9.070   1.00 80.12 174 A 1 
ATOM   1345 C CA  . PRO   A 1 174 ? 15.158  14.878  8.095   1.00 79.63 174 A 1 
ATOM   1346 C C   . PRO   A 1 174 ? 16.686  15.007  8.061   1.00 81.80 174 A 1 
ATOM   1347 O O   . PRO   A 1 174 ? 17.261  15.219  6.993   1.00 79.63 174 A 1 
ATOM   1348 C CB  . PRO   A 1 174 ? 14.504  16.205  8.503   1.00 76.85 174 A 1 
ATOM   1349 C CG  . PRO   A 1 174 ? 13.243  15.771  9.242   1.00 75.38 174 A 1 
ATOM   1350 C CD  . PRO   A 1 174 ? 13.684  14.493  9.946   1.00 77.24 174 A 1 
ATOM   1351 N N   . ASP   A 1 175 ? 17.349  14.859  9.212   1.00 84.20 175 A 1 
ATOM   1352 C CA  . ASP   A 1 175 ? 18.805  14.742  9.291   1.00 85.69 175 A 1 
ATOM   1353 C C   . ASP   A 1 175 ? 19.209  13.267  9.100   1.00 85.83 175 A 1 
ATOM   1354 O O   . ASP   A 1 175 ? 18.819  12.417  9.902   1.00 84.39 175 A 1 
ATOM   1355 C CB  . ASP   A 1 175 ? 19.312  15.311  10.627  1.00 85.32 175 A 1 
ATOM   1356 C CG  . ASP   A 1 175 ? 20.846  15.321  10.761  1.00 84.59 175 A 1 
ATOM   1357 O OD1 . ASP   A 1 175 ? 21.545  14.660  9.957   1.00 79.70 175 A 1 
ATOM   1358 O OD2 . ASP   A 1 175 ? 21.346  16.004  11.678  1.00 80.34 175 A 1 
ATOM   1359 N N   . PRO   A 1 176 ? 20.018  12.934  8.067   1.00 83.28 176 A 1 
ATOM   1360 C CA  . PRO   A 1 176 ? 20.434  11.552  7.815   1.00 83.01 176 A 1 
ATOM   1361 C C   . PRO   A 1 176 ? 21.291  10.938  8.935   1.00 84.14 176 A 1 
ATOM   1362 O O   . PRO   A 1 176 ? 21.445  9.718   8.986   1.00 81.85 176 A 1 
ATOM   1363 C CB  . PRO   A 1 176 ? 21.194  11.616  6.486   1.00 80.72 176 A 1 
ATOM   1364 C CG  . PRO   A 1 176 ? 21.735  13.046  6.445   1.00 77.74 176 A 1 
ATOM   1365 C CD  . PRO   A 1 176 ? 20.616  13.841  7.101   1.00 80.78 176 A 1 
ATOM   1366 N N   . ASN   A 1 177 ? 21.841  11.753  9.835   1.00 87.17 177 A 1 
ATOM   1367 C CA  . ASN   A 1 177 ? 22.570  11.279  11.017  1.00 87.72 177 A 1 
ATOM   1368 C C   . ASN   A 1 177 ? 21.643  10.929  12.188  1.00 88.16 177 A 1 
ATOM   1369 O O   . ASN   A 1 177 ? 22.112  10.465  13.230  1.00 86.13 177 A 1 
ATOM   1370 C CB  . ASN   A 1 177 ? 23.596  12.333  11.448  1.00 87.32 177 A 1 
ATOM   1371 C CG  . ASN   A 1 177 ? 24.529  12.719  10.319  1.00 83.82 177 A 1 
ATOM   1372 O OD1 . ASN   A 1 177 ? 25.280  11.921  9.790   1.00 75.54 177 A 1 
ATOM   1373 N ND2 . ASN   A 1 177 ? 24.490  13.969  9.908   1.00 73.54 177 A 1 
ATOM   1374 N N   . GLU   A 1 178 ? 20.348  11.146  12.034  1.00 89.61 178 A 1 
ATOM   1375 C CA  . GLU   A 1 178 ? 19.328  10.835  13.027  1.00 89.16 178 A 1 
ATOM   1376 C C   . GLU   A 1 178 ? 18.313  9.827   12.471  1.00 88.16 178 A 1 
ATOM   1377 O O   . GLU   A 1 178 ? 18.178  9.621   11.262  1.00 85.80 178 A 1 
ATOM   1378 C CB  . GLU   A 1 178 ? 18.647  12.125  13.518  1.00 88.01 178 A 1 
ATOM   1379 C CG  . GLU   A 1 178 ? 19.616  13.097  14.226  1.00 84.53 178 A 1 
ATOM   1380 C CD  . GLU   A 1 178 ? 18.879  14.313  14.815  1.00 83.81 178 A 1 
ATOM   1381 O OE1 . GLU   A 1 178 ? 19.181  14.726  15.957  1.00 75.38 178 A 1 
ATOM   1382 O OE2 . GLU   A 1 178 ? 17.926  14.836  14.192  1.00 76.96 178 A 1 
ATOM   1383 N N   . LYS   A 1 179 ? 17.577  9.182   13.373  1.00 87.91 179 A 1 
ATOM   1384 C CA  . LYS   A 1 179 ? 16.419  8.354   13.050  1.00 87.15 179 A 1 
ATOM   1385 C C   . LYS   A 1 179 ? 15.367  8.493   14.139  1.00 88.11 179 A 1 
ATOM   1386 O O   . LYS   A 1 179 ? 15.675  8.841   15.279  1.00 87.20 179 A 1 
ATOM   1387 C CB  . LYS   A 1 179 ? 16.839  6.889   12.793  1.00 84.54 179 A 1 
ATOM   1388 C CG  . LYS   A 1 179 ? 17.471  6.205   14.016  1.00 78.86 179 A 1 
ATOM   1389 C CD  . LYS   A 1 179 ? 18.044  4.835   13.639  1.00 77.35 179 A 1 
ATOM   1390 C CE  . LYS   A 1 179 ? 18.768  4.216   14.835  1.00 69.89 179 A 1 
ATOM   1391 N NZ  . LYS   A 1 179 ? 19.572  3.033   14.440  1.00 65.56 179 A 1 
ATOM   1392 N N   . ILE   A 1 180 ? 14.135  8.197   13.781  1.00 88.70 180 A 1 
ATOM   1393 C CA  . ILE   A 1 180 ? 12.996  8.230   14.694  1.00 88.27 180 A 1 
ATOM   1394 C C   . ILE   A 1 180 ? 12.601  6.791   15.023  1.00 88.94 180 A 1 
ATOM   1395 O O   . ILE   A 1 180 ? 12.442  5.959   14.130  1.00 88.11 180 A 1 
ATOM   1396 C CB  . ILE   A 1 180 ? 11.845  9.061   14.094  1.00 86.69 180 A 1 
ATOM   1397 C CG1 . ILE   A 1 180 ? 12.292  10.528  13.863  1.00 83.94 180 A 1 
ATOM   1398 C CG2 . ILE   A 1 180 ? 10.615  9.011   15.012  1.00 83.30 180 A 1 
ATOM   1399 C CD1 . ILE   A 1 180 ? 11.327  11.350  13.002  1.00 75.18 180 A 1 
ATOM   1400 N N   . LEU   A 1 181 ? 12.447  6.498   16.307  1.00 89.85 181 A 1 
ATOM   1401 C CA  . LEU   A 1 181 ? 11.930  5.228   16.806  1.00 90.23 181 A 1 
ATOM   1402 C C   . LEU   A 1 181 ? 10.531  5.462   17.370  1.00 90.28 181 A 1 
ATOM   1403 O O   . LEU   A 1 181 ? 10.366  6.233   18.315  1.00 89.51 181 A 1 
ATOM   1404 C CB  . LEU   A 1 181 ? 12.867  4.635   17.873  1.00 90.30 181 A 1 
ATOM   1405 C CG  . LEU   A 1 181 ? 14.338  4.456   17.457  1.00 88.97 181 A 1 
ATOM   1406 C CD1 . LEU   A 1 181 ? 15.124  3.840   18.616  1.00 85.68 181 A 1 
ATOM   1407 C CD2 . LEU   A 1 181 ? 14.492  3.545   16.241  1.00 85.65 181 A 1 
ATOM   1408 N N   . VAL   A 1 182 ? 9.538   4.778   16.814  1.00 88.29 182 A 1 
ATOM   1409 C CA  . VAL   A 1 182 ? 8.154   4.829   17.284  1.00 87.54 182 A 1 
ATOM   1410 C C   . VAL   A 1 182 ? 7.825   3.509   17.966  1.00 88.18 182 A 1 
ATOM   1411 O O   . VAL   A 1 182 ? 7.690   2.478   17.308  1.00 87.45 182 A 1 
ATOM   1412 C CB  . VAL   A 1 182 ? 7.171   5.140   16.142  1.00 85.81 182 A 1 
ATOM   1413 C CG1 . VAL   A 1 182 ? 5.754   5.312   16.690  1.00 81.36 182 A 1 
ATOM   1414 C CG2 . VAL   A 1 182 ? 7.561   6.424   15.402  1.00 81.66 182 A 1 
ATOM   1415 N N   . PHE   A 1 183 ? 7.718   3.535   19.284  1.00 89.29 183 A 1 
ATOM   1416 C CA  . PHE   A 1 183 ? 7.325   2.385   20.087  1.00 89.62 183 A 1 
ATOM   1417 C C   . PHE   A 1 183 ? 5.828   2.419   20.356  1.00 89.38 183 A 1 
ATOM   1418 O O   . PHE   A 1 183 ? 5.295   3.425   20.823  1.00 88.18 183 A 1 
ATOM   1419 C CB  . PHE   A 1 183 ? 8.099   2.372   21.407  1.00 90.01 183 A 1 
ATOM   1420 C CG  . PHE   A 1 183 ? 9.590   2.177   21.243  1.00 90.50 183 A 1 
ATOM   1421 C CD1 . PHE   A 1 183 ? 10.123  0.882   21.153  1.00 87.17 183 A 1 
ATOM   1422 C CD2 . PHE   A 1 183 ? 10.452  3.287   21.184  1.00 87.18 183 A 1 
ATOM   1423 C CE1 . PHE   A 1 183 ? 11.504  0.688   21.013  1.00 86.45 183 A 1 
ATOM   1424 C CE2 . PHE   A 1 183 ? 11.837  3.100   21.039  1.00 86.31 183 A 1 
ATOM   1425 C CZ  . PHE   A 1 183 ? 12.364  1.799   20.957  1.00 89.04 183 A 1 
ATOM   1426 N N   . ARG   A 1 184 ? 5.154   1.293   20.151  1.00 88.99 184 A 1 
ATOM   1427 C CA  . ARG   A 1 184 ? 3.835   1.044   20.721  1.00 88.60 184 A 1 
ATOM   1428 C C   . ARG   A 1 184 ? 3.994   0.083   21.889  1.00 89.05 184 A 1 
ATOM   1429 O O   . ARG   A 1 184 ? 4.453   -1.039  21.713  1.00 87.67 184 A 1 
ATOM   1430 C CB  . ARG   A 1 184 ? 2.874   0.560   19.634  1.00 87.15 184 A 1 
ATOM   1431 C CG  . ARG   A 1 184 ? 1.428   0.712   20.116  1.00 78.78 184 A 1 
ATOM   1432 C CD  . ARG   A 1 184 ? 0.458   0.393   18.983  1.00 74.11 184 A 1 
ATOM   1433 N NE  . ARG   A 1 184 ? -0.925  0.657   19.397  1.00 68.17 184 A 1 
ATOM   1434 C CZ  . ARG   A 1 184 ? -1.619  1.773   19.203  1.00 61.89 184 A 1 
ATOM   1435 N NH1 . ARG   A 1 184 ? -1.135  2.787   18.545  1.00 55.77 184 A 1 
ATOM   1436 N NH2 . ARG   A 1 184 ? -2.820  1.869   19.681  1.00 55.21 184 A 1 
ATOM   1437 N N   . VAL   A 1 185 ? 3.664   0.554   23.081  1.00 88.79 185 A 1 
ATOM   1438 C CA  . VAL   A 1 185 ? 3.917   -0.146  24.345  1.00 89.35 185 A 1 
ATOM   1439 C C   . VAL   A 1 185 ? 2.610   -0.567  25.004  1.00 88.82 185 A 1 
ATOM   1440 O O   . VAL   A 1 185 ? 1.635   0.184   25.012  1.00 87.37 185 A 1 
ATOM   1441 C CB  . VAL   A 1 185 ? 4.789   0.697   25.296  1.00 89.44 185 A 1 
ATOM   1442 C CG1 . VAL   A 1 185 ? 6.188   0.907   24.711  1.00 83.62 185 A 1 
ATOM   1443 C CG2 . VAL   A 1 185 ? 4.198   2.079   25.618  1.00 83.60 185 A 1 
ATOM   1444 N N   . GLN   A 1 186 ? 2.582   -1.765  25.578  1.00 87.89 186 A 1 
ATOM   1445 C CA  . GLN   A 1 186 ? 1.392   -2.338  26.219  1.00 87.21 186 A 1 
ATOM   1446 C C   . GLN   A 1 186 ? 1.183   -1.784  27.639  1.00 87.37 186 A 1 
ATOM   1447 O O   . GLN   A 1 186 ? 1.201   -2.511  28.631  1.00 85.47 186 A 1 
ATOM   1448 C CB  . GLN   A 1 186 ? 1.451   -3.873  26.168  1.00 85.08 186 A 1 
ATOM   1449 C CG  . GLN   A 1 186 ? 1.312   -4.406  24.734  1.00 80.86 186 A 1 
ATOM   1450 C CD  . GLN   A 1 186 ? 1.350   -5.935  24.667  1.00 76.78 186 A 1 
ATOM   1451 O OE1 . GLN   A 1 186 ? 1.835   -6.622  25.546  1.00 69.26 186 A 1 
ATOM   1452 N NE2 . GLN   A 1 186 ? 0.859   -6.518  23.595  1.00 67.02 186 A 1 
ATOM   1453 N N   . THR   A 1 187 ? 1.000   -0.480  27.739  1.00 87.98 187 A 1 
ATOM   1454 C CA  . THR   A 1 187 ? 0.614   0.226   28.966  1.00 88.64 187 A 1 
ATOM   1455 C C   . THR   A 1 187 ? -0.277  1.414   28.620  1.00 87.98 187 A 1 
ATOM   1456 O O   . THR   A 1 187 ? -0.051  2.103   27.627  1.00 85.97 187 A 1 
ATOM   1457 C CB  . THR   A 1 187 ? 1.835   0.675   29.784  1.00 87.67 187 A 1 
ATOM   1458 O OG1 . THR   A 1 187 ? 1.397   1.324   30.962  1.00 79.76 187 A 1 
ATOM   1459 C CG2 . THR   A 1 187 ? 2.765   1.650   29.061  1.00 79.93 187 A 1 
ATOM   1460 N N   . MET   A 1 188 ? -1.279  1.674   29.463  1.00 88.01 188 A 1 
ATOM   1461 C CA  . MET   A 1 188 ? -2.150  2.849   29.311  1.00 87.22 188 A 1 
ATOM   1462 C C   . MET   A 1 188 ? -1.547  4.119   29.926  1.00 87.10 188 A 1 
ATOM   1463 O O   . MET   A 1 188 ? -2.037  5.216   29.672  1.00 83.57 188 A 1 
ATOM   1464 C CB  . MET   A 1 188 ? -3.529  2.551   29.917  1.00 85.34 188 A 1 
ATOM   1465 C CG  . MET   A 1 188 ? -4.262  1.408   29.205  1.00 79.26 188 A 1 
ATOM   1466 S SD  . MET   A 1 188 ? -4.517  1.641   27.417  1.00 71.13 188 A 1 
ATOM   1467 C CE  . MET   A 1 188 ? -5.630  3.067   27.416  1.00 61.37 188 A 1 
ATOM   1468 N N   . ASN   A 1 189 ? -0.488  3.987   30.720  1.00 88.72 189 A 1 
ATOM   1469 C CA  . ASN   A 1 189 ? 0.207   5.113   31.339  1.00 88.69 189 A 1 
ATOM   1470 C C   . ASN   A 1 189 ? 1.685   5.137   30.912  1.00 89.17 189 A 1 
ATOM   1471 O O   . ASN   A 1 189 ? 2.524   4.526   31.582  1.00 87.44 189 A 1 
ATOM   1472 C CB  . ASN   A 1 189 ? 0.034   5.046   32.863  1.00 86.34 189 A 1 
ATOM   1473 C CG  . ASN   A 1 189 ? 0.694   6.235   33.551  1.00 82.94 189 A 1 
ATOM   1474 O OD1 . ASN   A 1 189 ? 1.056   7.226   32.944  1.00 76.40 189 A 1 
ATOM   1475 N ND2 . ASN   A 1 189 ? 0.861   6.166   34.853  1.00 74.84 189 A 1 
ATOM   1476 N N   . PRO   A 1 190 ? 2.030   5.847   29.831  1.00 88.92 190 A 1 
ATOM   1477 C CA  . PRO   A 1 190 ? 3.410   5.898   29.346  1.00 89.12 190 A 1 
ATOM   1478 C C   . PRO   A 1 190 ? 4.304   6.871   30.128  1.00 90.15 190 A 1 
ATOM   1479 O O   . PRO   A 1 190 ? 5.518   6.856   29.947  1.00 88.78 190 A 1 
ATOM   1480 C CB  . PRO   A 1 190 ? 3.273   6.300   27.875  1.00 86.87 190 A 1 
ATOM   1481 C CG  . PRO   A 1 190 ? 2.061   7.236   27.892  1.00 84.57 190 A 1 
ATOM   1482 C CD  . PRO   A 1 190 ? 1.149   6.591   28.938  1.00 86.41 190 A 1 
ATOM   1483 N N   . LEU   A 1 191 ? 3.742   7.708   31.007  1.00 90.49 191 A 1 
ATOM   1484 C CA  . LEU   A 1 191 ? 4.483   8.774   31.703  1.00 90.20 191 A 1 
ATOM   1485 C C   . LEU   A 1 191 ? 5.758   8.303   32.427  1.00 91.05 191 A 1 
ATOM   1486 O O   . LEU   A 1 191 ? 6.777   8.987   32.314  1.00 90.44 191 A 1 
ATOM   1487 C CB  . LEU   A 1 191 ? 3.568   9.507   32.699  1.00 88.47 191 A 1 
ATOM   1488 C CG  . LEU   A 1 191 ? 2.530   10.438  32.059  1.00 78.53 191 A 1 
ATOM   1489 C CD1 . LEU   A 1 191 ? 1.560   10.925  33.135  1.00 72.07 191 A 1 
ATOM   1490 C CD2 . LEU   A 1 191 ? 3.206   11.661  31.431  1.00 72.09 191 A 1 
ATOM   1491 N N   . PRO   A 1 192 ? 5.760   7.170   33.149  1.00 91.16 192 A 1 
ATOM   1492 C CA  . PRO   A 1 192 ? 6.984   6.675   33.779  1.00 91.12 192 A 1 
ATOM   1493 C C   . PRO   A 1 192 ? 8.077   6.344   32.756  1.00 91.95 192 A 1 
ATOM   1494 O O   . PRO   A 1 192 ? 9.225   6.738   32.950  1.00 91.03 192 A 1 
ATOM   1495 C CB  . PRO   A 1 192 ? 6.561   5.451   34.594  1.00 89.88 192 A 1 
ATOM   1496 C CG  . PRO   A 1 192 ? 5.067   5.662   34.828  1.00 88.37 192 A 1 
ATOM   1497 C CD  . PRO   A 1 192 ? 4.632   6.346   33.538  1.00 90.77 192 A 1 
ATOM   1498 N N   . LEU   A 1 193 ? 7.718   5.687   31.644  1.00 91.31 193 A 1 
ATOM   1499 C CA  . LEU   A 1 193 ? 8.653   5.346   30.566  1.00 91.41 193 A 1 
ATOM   1500 C C   . LEU   A 1 193 ? 9.220   6.592   29.880  1.00 91.92 193 A 1 
ATOM   1501 O O   . LEU   A 1 193 ? 10.411  6.651   29.606  1.00 90.42 193 A 1 
ATOM   1502 C CB  . LEU   A 1 193 ? 7.950   4.470   29.519  1.00 89.73 193 A 1 
ATOM   1503 C CG  . LEU   A 1 193 ? 7.581   3.058   29.997  1.00 84.59 193 A 1 
ATOM   1504 C CD1 . LEU   A 1 193 ? 6.775   2.361   28.903  1.00 79.97 193 A 1 
ATOM   1505 C CD2 . LEU   A 1 193 ? 8.832   2.229   30.286  1.00 80.67 193 A 1 
ATOM   1506 N N   . ILE   A 1 194 ? 8.383   7.601   29.636  1.00 91.98 194 A 1 
ATOM   1507 C CA  . ILE   A 1 194 ? 8.816   8.877   29.043  1.00 91.25 194 A 1 
ATOM   1508 C C   . ILE   A 1 194 ? 9.870   9.543   29.930  1.00 91.70 194 A 1 
ATOM   1509 O O   . ILE   A 1 194 ? 10.901  9.984   29.432  1.00 91.14 194 A 1 
ATOM   1510 C CB  . ILE   A 1 194 ? 7.601   9.799   28.811  1.00 90.11 194 A 1 
ATOM   1511 C CG1 . ILE   A 1 194 ? 6.682   9.200   27.726  1.00 87.37 194 A 1 
ATOM   1512 C CG2 . ILE   A 1 194 ? 8.039   11.216  28.398  1.00 87.42 194 A 1 
ATOM   1513 C CD1 . ILE   A 1 194 ? 5.273   9.795   27.755  1.00 80.53 194 A 1 
ATOM   1514 N N   . ARG   A 1 195 ? 9.651   9.566   31.253  1.00 92.12 195 A 1 
ATOM   1515 C CA  . ARG   A 1 195 ? 10.624  10.121  32.207  1.00 91.73 195 A 1 
ATOM   1516 C C   . ARG   A 1 195 ? 11.939  9.348   32.193  1.00 92.36 195 A 1 
ATOM   1517 O O   . ARG   A 1 195 ? 12.992  9.974   32.184  1.00 91.63 195 A 1 
ATOM   1518 C CB  . ARG   A 1 195 ? 10.041  10.131  33.621  1.00 91.02 195 A 1 
ATOM   1519 C CG  . ARG   A 1 195 ? 8.955   11.199  33.778  1.00 80.71 195 A 1 
ATOM   1520 C CD  . ARG   A 1 195 ? 8.372   11.111  35.188  1.00 76.74 195 A 1 
ATOM   1521 N NE  . ARG   A 1 195 ? 7.297   12.094  35.383  1.00 67.41 195 A 1 
ATOM   1522 C CZ  . ARG   A 1 195 ? 6.561   12.235  36.471  1.00 59.24 195 A 1 
ATOM   1523 N NH1 . ARG   A 1 195 ? 6.746   11.488  37.528  1.00 53.68 195 A 1 
ATOM   1524 N NH2 . ARG   A 1 195 ? 5.620   13.133  36.510  1.00 52.22 195 A 1 
ATOM   1525 N N   . ASP   A 1 196 ? 11.894  8.023   32.158  1.00 92.29 196 A 1 
ATOM   1526 C CA  . ASP   A 1 196 ? 13.110  7.205   32.113  1.00 92.07 196 A 1 
ATOM   1527 C C   . ASP   A 1 196 ? 13.902  7.445   30.818  1.00 92.41 196 A 1 
ATOM   1528 O O   . ASP   A 1 196 ? 15.121  7.608   30.859  1.00 90.97 196 A 1 
ATOM   1529 C CB  . ASP   A 1 196 ? 12.759  5.723   32.239  1.00 91.35 196 A 1 
ATOM   1530 C CG  . ASP   A 1 196 ? 12.139  5.309   33.572  1.00 89.05 196 A 1 
ATOM   1531 O OD1 . ASP   A 1 196 ? 12.095  6.089   34.548  1.00 84.36 196 A 1 
ATOM   1532 O OD2 . ASP   A 1 196 ? 11.638  4.166   33.625  1.00 84.57 196 A 1 
ATOM   1533 N N   . LEU   A 1 197 ? 13.213  7.536   29.678  1.00 92.12 197 A 1 
ATOM   1534 C CA  . LEU   A 1 197 ? 13.834  7.853   28.387  1.00 91.86 197 A 1 
ATOM   1535 C C   . LEU   A 1 197 ? 14.472  9.249   28.395  1.00 91.92 197 A 1 
ATOM   1536 O O   . LEU   A 1 197 ? 15.613  9.405   27.965  1.00 91.03 197 A 1 
ATOM   1537 C CB  . LEU   A 1 197 ? 12.780  7.736   27.268  1.00 91.82 197 A 1 
ATOM   1538 C CG  . LEU   A 1 197 ? 12.363  6.287   26.943  1.00 90.50 197 A 1 
ATOM   1539 C CD1 . LEU   A 1 197 ? 11.106  6.290   26.072  1.00 87.44 197 A 1 
ATOM   1540 C CD2 . LEU   A 1 197 ? 13.460  5.533   26.189  1.00 87.11 197 A 1 
ATOM   1541 N N   . GLN   A 1 198 ? 13.786  10.256  28.938  1.00 91.77 198 A 1 
ATOM   1542 C CA  . GLN   A 1 198 ? 14.332  11.610  29.077  1.00 91.14 198 A 1 
ATOM   1543 C C   . GLN   A 1 198 ? 15.537  11.650  30.024  1.00 91.38 198 A 1 
ATOM   1544 O O   . GLN   A 1 198 ? 16.547  12.273  29.704  1.00 90.30 198 A 1 
ATOM   1545 C CB  . GLN   A 1 198 ? 13.239  12.554  29.578  1.00 89.98 198 A 1 
ATOM   1546 C CG  . GLN   A 1 198 ? 12.221  12.878  28.479  1.00 86.19 198 A 1 
ATOM   1547 C CD  . GLN   A 1 198 ? 11.112  13.787  28.988  1.00 85.06 198 A 1 
ATOM   1548 O OE1 . GLN   A 1 198 ? 10.662  13.702  30.119  1.00 78.40 198 A 1 
ATOM   1549 N NE2 . GLN   A 1 198 ? 10.646  14.692  28.161  1.00 76.44 198 A 1 
ATOM   1550 N N   . ASN   A 1 199 ? 15.470  10.948  31.150  1.00 91.79 199 A 1 
ATOM   1551 C CA  . ASN   A 1 199 ? 16.585  10.849  32.095  1.00 91.37 199 A 1 
ATOM   1552 C C   . ASN   A 1 199 ? 17.809  10.153  31.477  1.00 91.00 199 A 1 
ATOM   1553 O O   . ASN   A 1 199 ? 18.940  10.486  31.820  1.00 89.03 199 A 1 
ATOM   1554 C CB  . ASN   A 1 199 ? 16.120  10.087  33.345  1.00 90.92 199 A 1 
ATOM   1555 C CG  . ASN   A 1 199 ? 15.167  10.875  34.232  1.00 86.47 199 A 1 
ATOM   1556 O OD1 . ASN   A 1 199 ? 15.067  12.083  34.198  1.00 80.22 199 A 1 
ATOM   1557 N ND2 . ASN   A 1 199 ? 14.463  10.184  35.105  1.00 78.84 199 A 1 
ATOM   1558 N N   . ALA   A 1 200 ? 17.595  9.230   30.543  1.00 90.77 200 A 1 
ATOM   1559 C CA  . ALA   A 1 200 ? 18.660  8.598   29.760  1.00 89.58 200 A 1 
ATOM   1560 C C   . ALA   A 1 200 ? 19.182  9.472   28.596  1.00 89.43 200 A 1 
ATOM   1561 O O   . ALA   A 1 200 ? 20.085  9.050   27.877  1.00 86.70 200 A 1 
ATOM   1562 C CB  . ALA   A 1 200 ? 18.162  7.234   29.282  1.00 88.74 200 A 1 
ATOM   1563 N N   . GLY   A 1 201 ? 18.632  10.676  28.409  1.00 89.23 201 A 1 
ATOM   1564 C CA  . GLY   A 1 201 ? 19.070  11.650  27.402  1.00 88.51 201 A 1 
ATOM   1565 C C   . GLY   A 1 201 ? 18.376  11.535  26.045  1.00 89.05 201 A 1 
ATOM   1566 O O   . GLY   A 1 201 ? 18.801  12.195  25.098  1.00 86.02 201 A 1 
ATOM   1567 N N   . TYR   A 1 202 ? 17.319  10.726  25.916  1.00 90.28 202 A 1 
ATOM   1568 C CA  . TYR   A 1 202 ? 16.563  10.627  24.667  1.00 90.13 202 A 1 
ATOM   1569 C C   . TYR   A 1 202 ? 15.631  11.828  24.472  1.00 90.37 202 A 1 
ATOM   1570 O O   . TYR   A 1 202 ? 14.925  12.253  25.390  1.00 88.57 202 A 1 
ATOM   1571 C CB  . TYR   A 1 202 ? 15.766  9.323   24.607  1.00 89.41 202 A 1 
ATOM   1572 C CG  . TYR   A 1 202 ? 16.635  8.091   24.514  1.00 89.15 202 A 1 
ATOM   1573 C CD1 . TYR   A 1 202 ? 17.236  7.745   23.290  1.00 84.39 202 A 1 
ATOM   1574 C CD2 . TYR   A 1 202 ? 16.870  7.292   25.650  1.00 84.84 202 A 1 
ATOM   1575 C CE1 . TYR   A 1 202 ? 18.062  6.616   23.198  1.00 82.81 202 A 1 
ATOM   1576 C CE2 . TYR   A 1 202 ? 17.697  6.161   25.569  1.00 82.49 202 A 1 
ATOM   1577 C CZ  . TYR   A 1 202 ? 18.294  5.826   24.336  1.00 84.44 202 A 1 
ATOM   1578 O OH  . TYR   A 1 202 ? 19.107  4.729   24.252  1.00 82.55 202 A 1 
ATOM   1579 N N   . HIS   A 1 203 ? 15.584  12.331  23.232  1.00 91.26 203 A 1 
ATOM   1580 C CA  . HIS   A 1 203 ? 14.628  13.359  22.839  1.00 90.81 203 A 1 
ATOM   1581 C C   . HIS   A 1 203 ? 13.271  12.710  22.530  1.00 90.87 203 A 1 
ATOM   1582 O O   . HIS   A 1 203 ? 13.118  12.052  21.502  1.00 88.98 203 A 1 
ATOM   1583 C CB  . HIS   A 1 203 ? 15.198  14.145  21.649  1.00 89.17 203 A 1 
ATOM   1584 C CG  . HIS   A 1 203 ? 14.462  15.422  21.360  1.00 81.88 203 A 1 
ATOM   1585 N ND1 . HIS   A 1 203 ? 15.027  16.683  21.342  1.00 70.06 203 A 1 
ATOM   1586 C CD2 . HIS   A 1 203 ? 13.136  15.589  21.076  1.00 68.87 203 A 1 
ATOM   1587 C CE1 . HIS   A 1 203 ? 14.072  17.573  21.057  1.00 66.39 203 A 1 
ATOM   1588 N NE2 . HIS   A 1 203 ? 12.902  16.943  20.885  1.00 67.78 203 A 1 
ATOM   1589 N N   . VAL   A 1 204 ? 12.287  12.906  23.397  1.00 89.75 204 A 1 
ATOM   1590 C CA  . VAL   A 1 204 ? 10.916  12.416  23.196  1.00 89.53 204 A 1 
ATOM   1591 C C   . VAL   A 1 204 ? 10.146  13.421  22.335  1.00 88.67 204 A 1 
ATOM   1592 O O   . VAL   A 1 204 ? 9.986   14.575  22.723  1.00 86.34 204 A 1 
ATOM   1593 C CB  . VAL   A 1 204 ? 10.210  12.138  24.538  1.00 88.84 204 A 1 
ATOM   1594 C CG1 . VAL   A 1 204 ? 8.804   11.577  24.321  1.00 84.36 204 A 1 
ATOM   1595 C CG2 . VAL   A 1 204 ? 10.998  11.115  25.375  1.00 84.75 204 A 1 
ATOM   1596 N N   . LEU   A 1 205 ? 9.669   12.970  21.172  1.00 87.31 205 A 1 
ATOM   1597 C CA  . LEU   A 1 205 ? 8.857   13.763  20.240  1.00 85.01 205 A 1 
ATOM   1598 C C   . LEU   A 1 205 ? 7.358   13.615  20.523  1.00 84.06 205 A 1 
ATOM   1599 O O   . LEU   A 1 205 ? 6.592   14.561  20.353  1.00 79.80 205 A 1 
ATOM   1600 C CB  . LEU   A 1 205 ? 9.154   13.315  18.798  1.00 83.12 205 A 1 
ATOM   1601 C CG  . LEU   A 1 205 ? 10.611  13.479  18.325  1.00 80.62 205 A 1 
ATOM   1602 C CD1 . LEU   A 1 205 ? 10.738  12.942  16.900  1.00 75.95 205 A 1 
ATOM   1603 C CD2 . LEU   A 1 205 ? 11.057  14.939  18.329  1.00 75.41 205 A 1 
ATOM   1604 N N   . TRP   A 1 206 ? 6.941   12.422  20.945  1.00 80.84 206 A 1 
ATOM   1605 C CA  . TRP   A 1 206 ? 5.550   12.101  21.264  1.00 79.18 206 A 1 
ATOM   1606 C C   . TRP   A 1 206 ? 5.476   11.151  22.469  1.00 77.43 206 A 1 
ATOM   1607 O O   . TRP   A 1 206 ? 6.277   10.224  22.559  1.00 71.44 206 A 1 
ATOM   1608 C CB  . TRP   A 1 206 ? 4.876   11.459  20.043  1.00 75.52 206 A 1 
ATOM   1609 C CG  . TRP   A 1 206 ? 3.414   11.240  20.227  1.00 72.03 206 A 1 
ATOM   1610 C CD1 . TRP   A 1 206 ? 2.845   10.115  20.712  1.00 64.30 206 A 1 
ATOM   1611 C CD2 . TRP   A 1 206 ? 2.333   12.202  20.033  1.00 68.01 206 A 1 
ATOM   1612 N NE1 . TRP   A 1 206 ? 1.474   10.309  20.838  1.00 62.15 206 A 1 
ATOM   1613 C CE2 . TRP   A 1 206 ? 1.122   11.585  20.438  1.00 65.10 206 A 1 
ATOM   1614 C CE3 . TRP   A 1 206 ? 2.271   13.535  19.572  1.00 62.38 206 A 1 
ATOM   1615 C CZ2 . TRP   A 1 206 ? -0.117  12.264  20.408  1.00 63.23 206 A 1 
ATOM   1616 C CZ3 . TRP   A 1 206 ? 1.038   14.213  19.532  1.00 56.98 206 A 1 
ATOM   1617 C CH2 . TRP   A 1 206 ? -0.142  13.582  19.952  1.00 58.18 206 A 1 
ATOM   1618 N N   . PRO   A 1 207 ? 4.464   11.310  23.367  1.00 76.72 207 A 1 
ATOM   1619 C CA  . PRO   A 1 207 ? 3.486   12.397  23.370  1.00 75.08 207 A 1 
ATOM   1620 C C   . PRO   A 1 207 ? 4.119   13.726  23.795  1.00 75.06 207 A 1 
ATOM   1621 O O   . PRO   A 1 207 ? 4.927   13.772  24.724  1.00 68.84 207 A 1 
ATOM   1622 C CB  . PRO   A 1 207 ? 2.386   11.945  24.335  1.00 67.36 207 A 1 
ATOM   1623 C CG  . PRO   A 1 207 ? 3.133   11.058  25.323  1.00 64.40 207 A 1 
ATOM   1624 C CD  . PRO   A 1 207 ? 4.210   10.399  24.468  1.00 68.82 207 A 1 
ATOM   1625 N N   . ASN   A 1 208 ? 3.730   14.803  23.124  1.00 70.85 208 A 1 
ATOM   1626 C CA  . ASN   A 1 208 ? 4.211   16.146  23.441  1.00 68.09 208 A 1 
ATOM   1627 C C   . ASN   A 1 208 ? 3.422   16.711  24.631  1.00 66.26 208 A 1 
ATOM   1628 O O   . ASN   A 1 208 ? 2.580   17.594  24.498  1.00 60.98 208 A 1 
ATOM   1629 C CB  . ASN   A 1 208 ? 4.187   17.007  22.160  1.00 62.22 208 A 1 
ATOM   1630 C CG  . ASN   A 1 208 ? 5.335   18.008  22.109  1.00 55.33 208 A 1 
ATOM   1631 O OD1 . ASN   A 1 208 ? 6.115   18.162  23.026  1.00 49.69 208 A 1 
ATOM   1632 N ND2 . ASN   A 1 208 ? 5.476   18.710  21.007  1.00 48.64 208 A 1 
ATOM   1633 N N   . LEU   A 1 209 ? 3.641   16.115  25.808  1.00 63.79 209 A 1 
ATOM   1634 C CA  . LEU   A 1 209 ? 2.934   16.502  27.025  1.00 61.21 209 A 1 
ATOM   1635 C C   . LEU   A 1 209 ? 3.501   17.820  27.555  1.00 59.59 209 A 1 
ATOM   1636 O O   . LEU   A 1 209 ? 4.712   17.930  27.777  1.00 53.88 209 A 1 
ATOM   1637 C CB  . LEU   A 1 209 ? 3.009   15.382  28.071  1.00 56.04 209 A 1 
ATOM   1638 C CG  . LEU   A 1 209 ? 2.105   14.179  27.746  1.00 50.95 209 A 1 
ATOM   1639 C CD1 . LEU   A 1 209 ? 2.468   13.004  28.650  1.00 46.74 209 A 1 
ATOM   1640 C CD2 . LEU   A 1 209 ? 0.619   14.500  27.963  1.00 47.44 209 A 1 
ATOM   1641 N N   . PRO   A 1 210 ? 2.638   18.823  27.815  1.00 52.09 210 A 1 
ATOM   1642 C CA  . PRO   A 1 210 ? 3.073   20.089  28.381  1.00 49.99 210 A 1 
ATOM   1643 C C   . PRO   A 1 210 ? 3.767   19.864  29.731  1.00 50.56 210 A 1 
ATOM   1644 O O   . PRO   A 1 210 ? 3.274   19.130  30.588  1.00 47.27 210 A 1 
ATOM   1645 C CB  . PRO   A 1 210 ? 1.807   20.955  28.484  1.00 45.40 210 A 1 
ATOM   1646 C CG  . PRO   A 1 210 ? 0.655   19.948  28.477  1.00 44.73 210 A 1 
ATOM   1647 C CD  . PRO   A 1 210 ? 1.194   18.801  27.639  1.00 48.73 210 A 1 
ATOM   1648 N N   . GLY   A 1 211 ? 4.932   20.494  29.907  1.00 49.22 211 A 1 
ATOM   1649 C CA  . GLY   A 1 211 ? 5.765   20.368  31.109  1.00 46.98 211 A 1 
ATOM   1650 C C   . GLY   A 1 211 ? 6.669   19.128  31.165  1.00 47.20 211 A 1 
ATOM   1651 O O   . GLY   A 1 211 ? 7.443   18.995  32.111  1.00 43.91 211 A 1 
ATOM   1652 N N   . VAL   A 1 212 ? 6.595   18.232  30.185  1.00 52.57 212 A 1 
ATOM   1653 C CA  . VAL   A 1 212 ? 7.512   17.079  30.076  1.00 50.72 212 A 1 
ATOM   1654 C C   . VAL   A 1 212 ? 8.622   17.365  29.055  1.00 49.69 212 A 1 
ATOM   1655 O O   . VAL   A 1 212 ? 9.780   17.048  29.307  1.00 46.82 212 A 1 
ATOM   1656 C CB  . VAL   A 1 212 ? 6.744   15.784  29.750  1.00 48.56 212 A 1 
ATOM   1657 C CG1 . VAL   A 1 212 ? 7.662   14.564  29.746  1.00 45.37 212 A 1 
ATOM   1658 C CG2 . VAL   A 1 212 ? 5.647   15.505  30.785  1.00 46.19 212 A 1 
ATOM   1659 N N   . THR   A 1 213 ? 8.286   18.015  27.942  1.00 48.25 213 A 1 
ATOM   1660 C CA  . THR   A 1 213 ? 9.245   18.430  26.899  1.00 46.31 213 A 1 
ATOM   1661 C C   . THR   A 1 213 ? 9.839   19.826  27.132  1.00 44.88 213 A 1 
ATOM   1662 O O   . THR   A 1 213 ? 10.193  20.514  26.176  1.00 41.93 213 A 1 
ATOM   1663 C CB  . THR   A 1 213 ? 8.600   18.362  25.506  1.00 43.89 213 A 1 
ATOM   1664 O OG1 . THR   A 1 213 ? 7.406   19.108  25.495  1.00 41.21 213 A 1 
ATOM   1665 C CG2 . THR   A 1 213 ? 8.272   16.922  25.120  1.00 40.68 213 A 1 
ATOM   1666 N N   . SER   A 1 214 ? 9.901   20.292  28.364  1.00 36.61 214 A 1 
ATOM   1667 C CA  . SER   A 1 214 ? 10.606  21.524  28.740  1.00 34.89 214 A 1 
ATOM   1668 C C   . SER   A 1 214 ? 12.067  21.246  29.044  1.00 33.62 214 A 1 
ATOM   1669 O O   . SER   A 1 214 ? 12.322  20.283  29.794  1.00 30.40 214 A 1 
ATOM   1670 C CB  . SER   A 1 214 ? 9.956   22.177  29.956  1.00 32.46 214 A 1 
ATOM   1671 O OG  . SER   A 1 214 ? 10.061  21.284  31.040  1.00 30.78 214 A 1 
ATOM   1672 O OXT . SER   A 1 214 ? 12.921  22.038  28.533  1.00 29.05 214 A 1 
ATOM   1673 N N   . MET   B 2 1   ? 4.286   8.569   12.891  1.00 72.33 1   B 1 
ATOM   1674 C CA  . MET   B 2 1   ? 4.458   9.570   11.808  1.00 78.58 1   B 1 
ATOM   1675 C C   . MET   B 2 1   ? 3.155   10.338  11.643  1.00 82.05 1   B 1 
ATOM   1676 O O   . MET   B 2 1   ? 2.102   9.713   11.632  1.00 80.57 1   B 1 
ATOM   1677 C CB  . MET   B 2 1   ? 4.861   8.868   10.509  1.00 73.71 1   B 1 
ATOM   1678 C CG  . MET   B 2 1   ? 5.132   9.814   9.342   1.00 67.70 1   B 1 
ATOM   1679 S SD  . MET   B 2 1   ? 5.616   8.898   7.856   1.00 63.03 1   B 1 
ATOM   1680 C CE  . MET   B 2 1   ? 6.016   10.232  6.733   1.00 57.13 1   B 1 
ATOM   1681 N N   . LEU   B 2 2   ? 3.217   11.665  11.506  1.00 83.45 2   B 1 
ATOM   1682 C CA  . LEU   B 2 2   ? 2.030   12.493  11.318  1.00 86.04 2   B 1 
ATOM   1683 C C   . LEU   B 2 2   ? 1.612   12.536  9.844   1.00 89.28 2   B 1 
ATOM   1684 O O   . LEU   B 2 2   ? 2.446   12.456  8.940   1.00 89.46 2   B 1 
ATOM   1685 C CB  . LEU   B 2 2   ? 2.271   13.907  11.870  1.00 83.17 2   B 1 
ATOM   1686 C CG  . LEU   B 2 2   ? 2.567   13.986  13.376  1.00 79.85 2   B 1 
ATOM   1687 C CD1 . LEU   B 2 2   ? 2.847   15.434  13.762  1.00 76.15 2   B 1 
ATOM   1688 C CD2 . LEU   B 2 2   ? 1.405   13.472  14.224  1.00 75.43 2   B 1 
ATOM   1689 N N   . VAL   B 2 3   ? 0.314   12.710  9.606   1.00 92.12 3   B 1 
ATOM   1690 C CA  . VAL   B 2 3   ? -0.259  12.860  8.261   1.00 94.21 3   B 1 
ATOM   1691 C C   . VAL   B 2 3   ? 0.404   13.997  7.480   1.00 94.11 3   B 1 
ATOM   1692 O O   . VAL   B 2 3   ? 0.703   13.822  6.302   1.00 93.75 3   B 1 
ATOM   1693 C CB  . VAL   B 2 3   ? -1.776  13.075  8.373   1.00 95.24 3   B 1 
ATOM   1694 C CG1 . VAL   B 2 3   ? -2.398  13.648  7.100   1.00 94.11 3   B 1 
ATOM   1695 C CG2 . VAL   B 2 3   ? -2.463  11.742  8.666   1.00 93.85 3   B 1 
ATOM   1696 N N   . GLU   B 2 4   ? 0.701   15.120  8.117   1.00 95.70 4   B 1 
ATOM   1697 C CA  . GLU   B 2 4   ? 1.340   16.273  7.465   1.00 94.76 4   B 1 
ATOM   1698 C C   . GLU   B 2 4   ? 2.717   15.960  6.860   1.00 95.02 4   B 1 
ATOM   1699 O O   . GLU   B 2 4   ? 3.128   16.599  5.897   1.00 94.09 4   B 1 
ATOM   1700 C CB  . GLU   B 2 4   ? 1.426   17.452  8.443   1.00 92.61 4   B 1 
ATOM   1701 C CG  . GLU   B 2 4   ? 2.362   17.217  9.639   1.00 87.67 4   B 1 
ATOM   1702 C CD  . GLU   B 2 4   ? 2.399   18.391  10.633  1.00 86.88 4   B 1 
ATOM   1703 O OE1 . GLU   B 2 4   ? 3.137   18.270  11.634  1.00 80.24 4   B 1 
ATOM   1704 O OE2 . GLU   B 2 4   ? 1.704   19.410  10.392  1.00 82.18 4   B 1 
ATOM   1705 N N   . GLN   B 2 5   ? 3.406   14.929  7.367   1.00 91.91 5   B 1 
ATOM   1706 C CA  . GLN   B 2 5   ? 4.706   14.480  6.865   1.00 90.09 5   B 1 
ATOM   1707 C C   . GLN   B 2 5   ? 4.580   13.548  5.649   1.00 91.32 5   B 1 
ATOM   1708 O O   . GLN   B 2 5   ? 5.519   13.430  4.869   1.00 90.33 5   B 1 
ATOM   1709 C CB  . GLN   B 2 5   ? 5.461   13.769  7.998   1.00 87.21 5   B 1 
ATOM   1710 C CG  . GLN   B 2 5   ? 5.758   14.677  9.202   1.00 81.55 5   B 1 
ATOM   1711 C CD  . GLN   B 2 5   ? 6.370   13.913  10.379  1.00 76.27 5   B 1 
ATOM   1712 O OE1 . GLN   B 2 5   ? 6.080   12.761  10.634  1.00 68.73 5   B 1 
ATOM   1713 N NE2 . GLN   B 2 5   ? 7.233   14.538  11.147  1.00 65.85 5   B 1 
ATOM   1714 N N   . ALA   B 2 6   ? 3.437   12.879  5.477   1.00 92.50 6   B 1 
ATOM   1715 C CA  . ALA   B 2 6   ? 3.193   11.906  4.410   1.00 93.87 6   B 1 
ATOM   1716 C C   . ALA   B 2 6   ? 2.255   12.416  3.303   1.00 95.69 6   B 1 
ATOM   1717 O O   . ALA   B 2 6   ? 2.285   11.901  2.182   1.00 95.64 6   B 1 
ATOM   1718 C CB  . ALA   B 2 6   ? 2.641   10.626  5.051   1.00 92.60 6   B 1 
ATOM   1719 N N   . MET   B 2 7   ? 1.433   13.413  3.597   1.00 97.24 7   B 1 
ATOM   1720 C CA  . MET   B 2 7   ? 0.444   13.961  2.674   1.00 97.81 7   B 1 
ATOM   1721 C C   . MET   B 2 7   ? 1.086   14.679  1.482   1.00 97.75 7   B 1 
ATOM   1722 O O   . MET   B 2 7   ? 2.234   15.126  1.522   1.00 97.32 7   B 1 
ATOM   1723 C CB  . MET   B 2 7   ? -0.559  14.857  3.419   1.00 97.76 7   B 1 
ATOM   1724 C CG  . MET   B 2 7   ? -0.002  16.226  3.834   1.00 97.51 7   B 1 
ATOM   1725 S SD  . MET   B 2 7   ? -1.219  17.267  4.697   1.00 97.17 7   B 1 
ATOM   1726 C CE  . MET   B 2 7   ? -0.247  18.765  4.919   1.00 95.16 7   B 1 
ATOM   1727 N N   . LYS   B 2 8   ? 0.317   14.836  0.404   1.00 97.99 8   B 1 
ATOM   1728 C CA  . LYS   B 2 8   ? 0.697   15.671  -0.743  1.00 98.21 8   B 1 
ATOM   1729 C C   . LYS   B 2 8   ? 0.081   17.059  -0.630  1.00 98.53 8   B 1 
ATOM   1730 O O   . LYS   B 2 8   ? -1.122  17.207  -0.449  1.00 98.37 8   B 1 
ATOM   1731 C CB  . LYS   B 2 8   ? 0.334   14.989  -2.068  1.00 97.64 8   B 1 
ATOM   1732 C CG  . LYS   B 2 8   ? 1.168   13.730  -2.355  1.00 90.29 8   B 1 
ATOM   1733 C CD  . LYS   B 2 8   ? 2.658   14.035  -2.511  1.00 86.22 8   B 1 
ATOM   1734 C CE  . LYS   B 2 8   ? 3.415   12.774  -2.911  1.00 80.07 8   B 1 
ATOM   1735 N NZ  . LYS   B 2 8   ? 4.876   13.018  -2.920  1.00 71.41 8   B 1 
ATOM   1736 N N   . ALA   B 2 9   ? 0.929   18.058  -0.796  1.00 98.09 9   B 1 
ATOM   1737 C CA  . ALA   B 2 9   ? 0.562   19.458  -0.932  1.00 97.93 9   B 1 
ATOM   1738 C C   . ALA   B 2 9   ? 1.548   20.146  -1.895  1.00 97.57 9   B 1 
ATOM   1739 O O   . ALA   B 2 9   ? 2.719   19.776  -1.927  1.00 93.54 9   B 1 
ATOM   1740 C CB  . ALA   B 2 9   ? 0.565   20.108  0.455   1.00 96.83 9   B 1 
ATOM   1741 N N   . PRO   B 2 10  ? 1.122   21.143  -2.711  1.00 97.77 10  B 1 
ATOM   1742 C CA  . PRO   B 2 10  ? -0.256  21.598  -2.871  1.00 97.69 10  B 1 
ATOM   1743 C C   . PRO   B 2 10  ? -1.154  20.539  -3.523  1.00 98.22 10  B 1 
ATOM   1744 O O   . PRO   B 2 10  ? -0.677  19.672  -4.261  1.00 97.27 10  B 1 
ATOM   1745 C CB  . PRO   B 2 10  ? -0.155  22.861  -3.727  1.00 95.97 10  B 1 
ATOM   1746 C CG  . PRO   B 2 10  ? 1.075   22.586  -4.594  1.00 92.87 10  B 1 
ATOM   1747 C CD  . PRO   B 2 10  ? 1.997   21.828  -3.649  1.00 95.88 10  B 1 
ATOM   1748 N N   . VAL   B 2 11  ? -2.454  20.621  -3.265  1.00 98.54 11  B 1 
ATOM   1749 C CA  . VAL   B 2 11  ? -3.452  19.701  -3.821  1.00 98.75 11  B 1 
ATOM   1750 C C   . VAL   B 2 11  ? -3.923  20.207  -5.177  1.00 98.78 11  B 1 
ATOM   1751 O O   . VAL   B 2 11  ? -4.262  21.375  -5.329  1.00 98.57 11  B 1 
ATOM   1752 C CB  . VAL   B 2 11  ? -4.641  19.498  -2.862  1.00 98.63 11  B 1 
ATOM   1753 C CG1 . VAL   B 2 11  ? -5.546  18.361  -3.344  1.00 97.87 11  B 1 
ATOM   1754 C CG2 . VAL   B 2 11  ? -4.174  19.137  -1.445  1.00 97.77 11  B 1 
ATOM   1755 N N   . ILE   B 2 12  ? -3.969  19.316  -6.175  1.00 98.76 12  B 1 
ATOM   1756 C CA  . ILE   B 2 12  ? -4.617  19.591  -7.459  1.00 98.78 12  B 1 
ATOM   1757 C C   . ILE   B 2 12  ? -6.122  19.449  -7.243  1.00 98.84 12  B 1 
ATOM   1758 O O   . ILE   B 2 12  ? -6.589  18.389  -6.822  1.00 98.72 12  B 1 
ATOM   1759 C CB  . ILE   B 2 12  ? -4.091  18.656  -8.560  1.00 98.61 12  B 1 
ATOM   1760 C CG1 . ILE   B 2 12  ? -2.568  18.852  -8.757  1.00 97.52 12  B 1 
ATOM   1761 C CG2 . ILE   B 2 12  ? -4.834  18.912  -9.886  1.00 97.89 12  B 1 
ATOM   1762 C CD1 . ILE   B 2 12  ? -1.903  17.646  -9.413  1.00 88.25 12  B 1 
ATOM   1763 N N   . THR   B 2 13  ? -6.882  20.510  -7.515  1.00 98.78 13  B 1 
ATOM   1764 C CA  . THR   B 2 13  ? -8.312  20.597  -7.205  1.00 98.79 13  B 1 
ATOM   1765 C C   . THR   B 2 13  ? -9.144  21.018  -8.410  1.00 98.78 13  B 1 
ATOM   1766 O O   . THR   B 2 13  ? -8.628  21.558  -9.390  1.00 98.39 13  B 1 
ATOM   1767 C CB  . THR   B 2 13  ? -8.579  21.559  -6.034  1.00 98.49 13  B 1 
ATOM   1768 O OG1 . THR   B 2 13  ? -8.139  22.865  -6.337  1.00 96.44 13  B 1 
ATOM   1769 C CG2 . THR   B 2 13  ? -7.900  21.127  -4.740  1.00 96.04 13  B 1 
ATOM   1770 N N   . LEU   B 2 14  ? -10.445 20.785  -8.306  1.00 98.75 14  B 1 
ATOM   1771 C CA  . LEU   B 2 14  ? -11.465 21.291  -9.218  1.00 98.71 14  B 1 
ATOM   1772 C C   . LEU   B 2 14  ? -12.351 22.317  -8.508  1.00 98.79 14  B 1 
ATOM   1773 O O   . LEU   B 2 14  ? -12.480 22.331  -7.284  1.00 98.49 14  B 1 
ATOM   1774 C CB  . LEU   B 2 14  ? -12.317 20.124  -9.735  1.00 98.16 14  B 1 
ATOM   1775 C CG  . LEU   B 2 14  ? -11.572 19.137  -10.644 1.00 96.64 14  B 1 
ATOM   1776 C CD1 . LEU   B 2 14  ? -12.434 17.896  -10.839 1.00 95.37 14  B 1 
ATOM   1777 C CD2 . LEU   B 2 14  ? -11.269 19.743  -12.010 1.00 95.30 14  B 1 
ATOM   1778 N N   . ARG   B 2 15  ? -13.033 23.139  -9.311  1.00 98.70 15  B 1 
ATOM   1779 C CA  . ARG   B 2 15  ? -14.230 23.874  -8.887  1.00 98.66 15  B 1 
ATOM   1780 C C   . ARG   B 2 15  ? -15.471 23.055  -9.246  1.00 98.69 15  B 1 
ATOM   1781 O O   . ARG   B 2 15  ? -15.429 22.267  -10.189 1.00 98.14 15  B 1 
ATOM   1782 C CB  . ARG   B 2 15  ? -14.255 25.268  -9.533  1.00 98.26 15  B 1 
ATOM   1783 C CG  . ARG   B 2 15  ? -12.998 26.106  -9.216  1.00 95.89 15  B 1 
ATOM   1784 C CD  . ARG   B 2 15  ? -12.754 26.301  -7.706  1.00 92.25 15  B 1 
ATOM   1785 N NE  . ARG   B 2 15  ? -13.795 27.158  -7.108  1.00 87.38 15  B 1 
ATOM   1786 C CZ  . ARG   B 2 15  ? -13.743 28.468  -6.928  1.00 83.15 15  B 1 
ATOM   1787 N NH1 . ARG   B 2 15  ? -12.677 29.156  -7.197  1.00 75.89 15  B 1 
ATOM   1788 N NH2 . ARG   B 2 15  ? -14.777 29.102  -6.469  1.00 77.60 15  B 1 
ATOM   1789 N N   . ALA   B 2 16  ? -16.582 23.269  -8.548  1.00 98.63 16  B 1 
ATOM   1790 C CA  . ALA   B 2 16  ? -17.839 22.555  -8.808  1.00 98.59 16  B 1 
ATOM   1791 C C   . ALA   B 2 16  ? -18.383 22.768  -10.237 1.00 98.61 16  B 1 
ATOM   1792 O O   . ALA   B 2 16  ? -19.131 21.936  -10.747 1.00 97.97 16  B 1 
ATOM   1793 C CB  . ALA   B 2 16  ? -18.863 23.003  -7.762  1.00 98.07 16  B 1 
ATOM   1794 N N   . THR   B 2 17  ? -17.979 23.858  -10.884 1.00 98.57 17  B 1 
ATOM   1795 C CA  . THR   B 2 17  ? -18.354 24.230  -12.256 1.00 98.48 17  B 1 
ATOM   1796 C C   . THR   B 2 17  ? -17.413 23.687  -13.333 1.00 98.51 17  B 1 
ATOM   1797 O O   . THR   B 2 17  ? -17.733 23.827  -14.510 1.00 97.78 17  B 1 
ATOM   1798 C CB  . THR   B 2 17  ? -18.428 25.755  -12.394 1.00 97.88 17  B 1 
ATOM   1799 O OG1 . THR   B 2 17  ? -17.203 26.339  -11.991 1.00 93.28 17  B 1 
ATOM   1800 C CG2 . THR   B 2 17  ? -19.526 26.353  -11.516 1.00 92.17 17  B 1 
ATOM   1801 N N   . ASN   B 2 18  ? -16.251 23.109  -12.981 1.00 98.65 18  B 1 
ATOM   1802 C CA  . ASN   B 2 18  ? -15.397 22.456  -13.976 1.00 98.64 18  B 1 
ATOM   1803 C C   . ASN   B 2 18  ? -16.139 21.279  -14.614 1.00 98.68 18  B 1 
ATOM   1804 O O   . ASN   B 2 18  ? -17.000 20.665  -13.984 1.00 98.42 18  B 1 
ATOM   1805 C CB  . ASN   B 2 18  ? -14.067 22.004  -13.360 1.00 98.47 18  B 1 
ATOM   1806 C CG  . ASN   B 2 18  ? -13.109 23.155  -13.102 1.00 97.97 18  B 1 
ATOM   1807 O OD1 . ASN   B 2 18  ? -12.733 23.426  -11.982 1.00 89.14 18  B 1 
ATOM   1808 N ND2 . ASN   B 2 18  ? -12.677 23.846  -14.132 1.00 88.71 18  B 1 
ATOM   1809 N N   . THR   B 2 19  ? -15.793 20.962  -15.858 1.00 98.56 19  B 1 
ATOM   1810 C CA  . THR   B 2 19  ? -16.445 19.888  -16.608 1.00 98.59 19  B 1 
ATOM   1811 C C   . THR   B 2 19  ? -15.801 18.528  -16.333 1.00 98.65 19  B 1 
ATOM   1812 O O   . THR   B 2 19  ? -14.653 18.426  -15.893 1.00 98.42 19  B 1 
ATOM   1813 C CB  . THR   B 2 19  ? -16.463 20.187  -18.112 1.00 98.21 19  B 1 
ATOM   1814 O OG1 . THR   B 2 19  ? -15.156 20.190  -18.629 1.00 95.76 19  B 1 
ATOM   1815 C CG2 . THR   B 2 19  ? -17.111 21.532  -18.437 1.00 94.86 19  B 1 
ATOM   1816 N N   . ILE   B 2 20  ? -16.525 17.456  -16.657 1.00 98.41 20  B 1 
ATOM   1817 C CA  . ILE   B 2 20  ? -15.980 16.089  -16.662 1.00 98.37 20  B 1 
ATOM   1818 C C   . ILE   B 2 20  ? -14.761 15.996  -17.599 1.00 98.39 20  B 1 
ATOM   1819 O O   . ILE   B 2 20  ? -13.764 15.364  -17.247 1.00 98.20 20  B 1 
ATOM   1820 C CB  . ILE   B 2 20  ? -17.092 15.085  -17.047 1.00 98.12 20  B 1 
ATOM   1821 C CG1 . ILE   B 2 20  ? -18.164 15.040  -15.933 1.00 97.38 20  B 1 
ATOM   1822 C CG2 . ILE   B 2 20  ? -16.522 13.681  -17.308 1.00 97.59 20  B 1 
ATOM   1823 C CD1 . ILE   B 2 20  ? -19.424 14.244  -16.288 1.00 95.71 20  B 1 
ATOM   1824 N N   . ALA   B 2 21  ? -14.791 16.674  -18.755 1.00 98.28 21  B 1 
ATOM   1825 C CA  . ALA   B 2 21  ? -13.664 16.714  -19.691 1.00 98.17 21  B 1 
ATOM   1826 C C   . ALA   B 2 21  ? -12.408 17.353  -19.070 1.00 98.32 21  B 1 
ATOM   1827 O O   . ALA   B 2 21  ? -11.313 16.796  -19.184 1.00 98.11 21  B 1 
ATOM   1828 C CB  . ALA   B 2 21  ? -14.092 17.464  -20.959 1.00 97.59 21  B 1 
ATOM   1829 N N   . GLU   B 2 22  ? -12.560 18.476  -18.370 1.00 98.47 22  B 1 
ATOM   1830 C CA  . GLU   B 2 22  ? -11.459 19.142  -17.656 1.00 98.53 22  B 1 
ATOM   1831 C C   . GLU   B 2 22  ? -10.887 18.245  -16.546 1.00 98.63 22  B 1 
ATOM   1832 O O   . GLU   B 2 22  ? -9.668  18.110  -16.421 1.00 98.45 22  B 1 
ATOM   1833 C CB  . GLU   B 2 22  ? -11.951 20.465  -17.051 1.00 98.43 22  B 1 
ATOM   1834 C CG  . GLU   B 2 22  ? -12.199 21.558  -18.108 1.00 97.04 22  B 1 
ATOM   1835 C CD  . GLU   B 2 22  ? -12.885 22.802  -17.523 1.00 97.16 22  B 1 
ATOM   1836 O OE1 . GLU   B 2 22  ? -12.683 23.904  -18.080 1.00 92.48 22  B 1 
ATOM   1837 O OE2 . GLU   B 2 22  ? -13.620 22.661  -16.521 1.00 93.94 22  B 1 
ATOM   1838 N N   . ALA   B 2 23  ? -11.750 17.564  -15.796 1.00 98.74 23  B 1 
ATOM   1839 C CA  . ALA   B 2 23  ? -11.330 16.614  -14.770 1.00 98.75 23  B 1 
ATOM   1840 C C   . ALA   B 2 23  ? -10.520 15.451  -15.365 1.00 98.71 23  B 1 
ATOM   1841 O O   . ALA   B 2 23  ? -9.421  15.155  -14.894 1.00 98.50 23  B 1 
ATOM   1842 C CB  . ALA   B 2 23  ? -12.573 16.121  -14.021 1.00 98.65 23  B 1 
ATOM   1843 N N   . LEU   B 2 24  ? -11.005 14.842  -16.449 1.00 98.43 24  B 1 
ATOM   1844 C CA  . LEU   B 2 24  ? -10.291 13.776  -17.167 1.00 98.10 24  B 1 
ATOM   1845 C C   . LEU   B 2 24  ? -8.925  14.241  -17.688 1.00 98.04 24  B 1 
ATOM   1846 O O   . LEU   B 2 24  ? -7.955  13.480  -17.655 1.00 97.52 24  B 1 
ATOM   1847 C CB  . LEU   B 2 24  ? -11.156 13.286  -18.339 1.00 97.68 24  B 1 
ATOM   1848 C CG  . LEU   B 2 24  ? -12.352 12.403  -17.936 1.00 96.84 24  B 1 
ATOM   1849 C CD1 . LEU   B 2 24  ? -13.269 12.222  -19.144 1.00 95.43 24  B 1 
ATOM   1850 C CD2 . LEU   B 2 24  ? -11.896 11.022  -17.469 1.00 95.09 24  B 1 
ATOM   1851 N N   . GLN   B 2 25  ? -8.824  15.494  -18.155 1.00 98.32 25  B 1 
ATOM   1852 C CA  . GLN   B 2 25  ? -7.561  16.073  -18.611 1.00 98.26 25  B 1 
ATOM   1853 C C   . GLN   B 2 25  ? -6.561  16.216  -17.457 1.00 98.41 25  B 1 
ATOM   1854 O O   . GLN   B 2 25  ? -5.408  15.807  -17.605 1.00 97.95 25  B 1 
ATOM   1855 C CB  . GLN   B 2 25  ? -7.833  17.408  -19.311 1.00 97.68 25  B 1 
ATOM   1856 C CG  . GLN   B 2 25  ? -6.549  17.988  -19.941 1.00 87.54 25  B 1 
ATOM   1857 C CD  . GLN   B 2 25  ? -6.793  19.299  -20.698 1.00 80.05 25  B 1 
ATOM   1858 O OE1 . GLN   B 2 25  ? -7.892  19.806  -20.791 1.00 71.82 25  B 1 
ATOM   1859 N NE2 . GLN   B 2 25  ? -5.769  19.887  -21.272 1.00 66.92 25  B 1 
ATOM   1860 N N   . LEU   B 2 26  ? -6.999  16.723  -16.299 1.00 98.49 26  B 1 
ATOM   1861 C CA  . LEU   B 2 26  ? -6.152  16.839  -15.106 1.00 98.49 26  B 1 
ATOM   1862 C C   . LEU   B 2 26  ? -5.645  15.475  -14.624 1.00 98.48 26  B 1 
ATOM   1863 O O   . LEU   B 2 26  ? -4.456  15.333  -14.340 1.00 97.87 26  B 1 
ATOM   1864 C CB  . LEU   B 2 26  ? -6.918  17.553  -13.980 1.00 98.18 26  B 1 
ATOM   1865 C CG  . LEU   B 2 26  ? -7.084  19.071  -14.168 1.00 95.50 26  B 1 
ATOM   1866 C CD1 . LEU   B 2 26  ? -7.959  19.617  -13.042 1.00 93.48 26  B 1 
ATOM   1867 C CD2 . LEU   B 2 26  ? -5.743  19.807  -14.118 1.00 93.28 26  B 1 
ATOM   1868 N N   . LEU   B 2 27  ? -6.514  14.456  -14.589 1.00 98.57 27  B 1 
ATOM   1869 C CA  . LEU   B 2 27  ? -6.107  13.096  -14.217 1.00 98.42 27  B 1 
ATOM   1870 C C   . LEU   B 2 27  ? -5.001  12.561  -15.136 1.00 98.19 27  B 1 
ATOM   1871 O O   . LEU   B 2 27  ? -3.995  12.049  -14.651 1.00 97.23 27  B 1 
ATOM   1872 C CB  . LEU   B 2 27  ? -7.308  12.141  -14.254 1.00 98.10 27  B 1 
ATOM   1873 C CG  . LEU   B 2 27  ? -8.384  12.334  -13.171 1.00 96.26 27  B 1 
ATOM   1874 C CD1 . LEU   B 2 27  ? -9.281  11.094  -13.185 1.00 92.93 27  B 1 
ATOM   1875 C CD2 . LEU   B 2 27  ? -7.821  12.490  -11.772 1.00 92.29 27  B 1 
ATOM   1876 N N   . ARG   B 2 28  ? -5.162  12.706  -16.460 1.00 97.79 28  B 1 
ATOM   1877 C CA  . ARG   B 2 28  ? -4.160  12.257  -17.441 1.00 97.51 28  B 1 
ATOM   1878 C C   . ARG   B 2 28  ? -2.851  13.034  -17.320 1.00 97.88 28  B 1 
ATOM   1879 O O   . ARG   B 2 28  ? -1.783  12.427  -17.324 1.00 97.21 28  B 1 
ATOM   1880 C CB  . ARG   B 2 28  ? -4.705  12.386  -18.869 1.00 96.25 28  B 1 
ATOM   1881 C CG  . ARG   B 2 28  ? -5.768  11.332  -19.203 1.00 84.55 28  B 1 
ATOM   1882 C CD  . ARG   B 2 28  ? -6.129  11.371  -20.693 1.00 83.36 28  B 1 
ATOM   1883 N NE  . ARG   B 2 28  ? -6.728  12.659  -21.100 1.00 72.52 28  B 1 
ATOM   1884 C CZ  . ARG   B 2 28  ? -8.017  12.921  -21.295 1.00 65.01 28  B 1 
ATOM   1885 N NH1 . ARG   B 2 28  ? -8.944  12.014  -21.143 1.00 58.67 28  B 1 
ATOM   1886 N NH2 . ARG   B 2 28  ? -8.394  14.111  -21.667 1.00 56.61 28  B 1 
ATOM   1887 N N   . HIS   B 2 29  ? -2.932  14.366  -17.211 1.00 97.97 29  B 1 
ATOM   1888 C CA  . HIS   B 2 29  ? -1.760  15.237  -17.166 1.00 98.15 29  B 1 
ATOM   1889 C C   . HIS   B 2 29  ? -0.897  14.975  -15.929 1.00 98.18 29  B 1 
ATOM   1890 O O   . HIS   B 2 29  ? 0.316   14.800  -16.038 1.00 97.37 29  B 1 
ATOM   1891 C CB  . HIS   B 2 29  ? -2.221  16.697  -17.232 1.00 97.84 29  B 1 
ATOM   1892 C CG  . HIS   B 2 29  ? -1.060  17.658  -17.289 1.00 94.06 29  B 1 
ATOM   1893 N ND1 . HIS   B 2 29  ? -0.216  17.843  -18.363 1.00 80.32 29  B 1 
ATOM   1894 C CD2 . HIS   B 2 29  ? -0.608  18.474  -16.285 1.00 82.02 29  B 1 
ATOM   1895 C CE1 . HIS   B 2 29  ? 0.717   18.749  -18.009 1.00 82.77 29  B 1 
ATOM   1896 N NE2 . HIS   B 2 29  ? 0.511   19.155  -16.754 1.00 85.48 29  B 1 
ATOM   1897 N N   . HIS   B 2 30  ? -1.520  14.890  -14.761 1.00 97.94 30  B 1 
ATOM   1898 C CA  . HIS   B 2 30  ? -0.816  14.704  -13.490 1.00 97.84 30  B 1 
ATOM   1899 C C   . HIS   B 2 30  ? -0.642  13.236  -13.082 1.00 97.57 30  B 1 
ATOM   1900 O O   . HIS   B 2 30  ? 0.050   12.962  -12.102 1.00 96.47 30  B 1 
ATOM   1901 C CB  . HIS   B 2 30  ? -1.524  15.517  -12.409 1.00 97.87 30  B 1 
ATOM   1902 C CG  . HIS   B 2 30  ? -1.440  16.998  -12.649 1.00 97.74 30  B 1 
ATOM   1903 N ND1 . HIS   B 2 30  ? -0.312  17.777  -12.479 1.00 86.11 30  B 1 
ATOM   1904 C CD2 . HIS   B 2 30  ? -2.443  17.833  -13.074 1.00 86.44 30  B 1 
ATOM   1905 C CE1 . HIS   B 2 30  ? -0.636  19.044  -12.782 1.00 88.92 30  B 1 
ATOM   1906 N NE2 . HIS   B 2 30  ? -1.919  19.118  -13.149 1.00 91.03 30  B 1 
ATOM   1907 N N   . ARG   B 2 31  ? -1.217  12.280  -13.823 1.00 97.05 31  B 1 
ATOM   1908 C CA  . ARG   B 2 31  ? -1.198  10.840  -13.502 1.00 96.63 31  B 1 
ATOM   1909 C C   . ARG   B 2 31  ? -1.690  10.552  -12.076 1.00 96.90 31  B 1 
ATOM   1910 O O   . ARG   B 2 31  ? -1.065  9.792   -11.334 1.00 95.30 31  B 1 
ATOM   1911 C CB  . ARG   B 2 31  ? 0.182   10.230  -13.779 1.00 95.24 31  B 1 
ATOM   1912 C CG  . ARG   B 2 31  ? 0.662   10.409  -15.222 1.00 88.30 31  B 1 
ATOM   1913 C CD  . ARG   B 2 31  ? 2.007   9.702   -15.379 1.00 83.47 31  B 1 
ATOM   1914 N NE  . ARG   B 2 31  ? 2.504   9.784   -16.764 1.00 74.08 31  B 1 
ATOM   1915 C CZ  . ARG   B 2 31  ? 3.590   9.185   -17.234 1.00 65.68 31  B 1 
ATOM   1916 N NH1 . ARG   B 2 31  ? 4.364   8.455   -16.473 1.00 59.52 31  B 1 
ATOM   1917 N NH2 . ARG   B 2 31  ? 3.918   9.309   -18.489 1.00 59.01 31  B 1 
ATOM   1918 N N   . ILE   B 2 32  ? -2.811  11.174  -11.719 1.00 98.06 32  B 1 
ATOM   1919 C CA  . ILE   B 2 32  ? -3.509  11.018  -10.437 1.00 98.22 32  B 1 
ATOM   1920 C C   . ILE   B 2 32  ? -4.892  10.396  -10.663 1.00 98.24 32  B 1 
ATOM   1921 O O   . ILE   B 2 32  ? -5.371  10.327  -11.796 1.00 97.89 32  B 1 
ATOM   1922 C CB  . ILE   B 2 32  ? -3.597  12.364  -9.686  1.00 98.15 32  B 1 
ATOM   1923 C CG1 . ILE   B 2 32  ? -4.379  13.428  -10.490 1.00 97.58 32  B 1 
ATOM   1924 C CG2 . ILE   B 2 32  ? -2.183  12.837  -9.305  1.00 96.60 32  B 1 
ATOM   1925 C CD1 . ILE   B 2 32  ? -4.565  14.767  -9.761  1.00 96.81 32  B 1 
ATOM   1926 N N   . ARG   B 2 33  ? -5.542  9.924   -9.593  1.00 97.84 33  B 1 
ATOM   1927 C CA  . ARG   B 2 33  ? -6.879  9.301   -9.647  1.00 97.74 33  B 1 
ATOM   1928 C C   . ARG   B 2 33  ? -7.917  9.961   -8.742  1.00 98.31 33  B 1 
ATOM   1929 O O   . ARG   B 2 33  ? -9.049  9.493   -8.705  1.00 97.81 33  B 1 
ATOM   1930 C CB  . ARG   B 2 33  ? -6.769  7.799   -9.373  1.00 96.23 33  B 1 
ATOM   1931 C CG  . ARG   B 2 33  ? -6.031  7.049   -10.499 1.00 92.43 33  B 1 
ATOM   1932 C CD  . ARG   B 2 33  ? -6.199  5.539   -10.382 1.00 87.91 33  B 1 
ATOM   1933 N NE  . ARG   B 2 33  ? -5.450  4.972   -9.244  1.00 80.36 33  B 1 
ATOM   1934 C CZ  . ARG   B 2 33  ? -5.331  3.688   -8.949  1.00 75.07 33  B 1 
ATOM   1935 N NH1 . ARG   B 2 33  ? -5.919  2.750   -9.641  1.00 66.57 33  B 1 
ATOM   1936 N NH2 . ARG   B 2 33  ? -4.593  3.313   -7.951  1.00 68.42 33  B 1 
ATOM   1937 N N   . HIS   B 2 34  ? -7.571  11.035  -8.044  1.00 98.64 34  B 1 
ATOM   1938 C CA  . HIS   B 2 34  ? -8.464  11.703  -7.101  1.00 98.80 34  B 1 
ATOM   1939 C C   . HIS   B 2 34  ? -8.365  13.220  -7.245  1.00 98.89 34  B 1 
ATOM   1940 O O   . HIS   B 2 34  ? -7.258  13.760  -7.267  1.00 98.77 34  B 1 
ATOM   1941 C CB  . HIS   B 2 34  ? -8.129  11.269  -5.666  1.00 98.62 34  B 1 
ATOM   1942 C CG  . HIS   B 2 34  ? -8.098  9.775   -5.465  1.00 98.19 34  B 1 
ATOM   1943 N ND1 . HIS   B 2 34  ? -6.995  8.961   -5.646  1.00 92.09 34  B 1 
ATOM   1944 C CD2 . HIS   B 2 34  ? -9.146  8.956   -5.124  1.00 92.67 34  B 1 
ATOM   1945 C CE1 . HIS   B 2 34  ? -7.373  7.693   -5.413  1.00 91.97 34  B 1 
ATOM   1946 N NE2 . HIS   B 2 34  ? -8.673  7.646   -5.093  1.00 93.47 34  B 1 
ATOM   1947 N N   . LEU   B 2 35  ? -9.504  13.903  -7.324  1.00 98.85 35  B 1 
ATOM   1948 C CA  . LEU   B 2 35  ? -9.601  15.360  -7.429  1.00 98.89 35  B 1 
ATOM   1949 C C   . LEU   B 2 35  ? -10.604 15.899  -6.407  1.00 98.91 35  B 1 
ATOM   1950 O O   . LEU   B 2 35  ? -11.815 15.801  -6.633  1.00 98.79 35  B 1 
ATOM   1951 C CB  . LEU   B 2 35  ? -9.996  15.769  -8.857  1.00 98.82 35  B 1 
ATOM   1952 C CG  . LEU   B 2 35  ? -8.905  15.549  -9.919  1.00 98.40 35  B 1 
ATOM   1953 C CD1 . LEU   B 2 35  ? -9.497  15.756  -11.306 1.00 97.88 35  B 1 
ATOM   1954 C CD2 . LEU   B 2 35  ? -7.740  16.524  -9.749  1.00 97.64 35  B 1 
ATOM   1955 N N   . PRO   B 2 36  ? -10.147 16.494  -5.301  1.00 98.92 36  B 1 
ATOM   1956 C CA  . PRO   B 2 36  ? -11.028 17.252  -4.421  1.00 98.92 36  B 1 
ATOM   1957 C C   . PRO   B 2 36  ? -11.652 18.441  -5.156  1.00 98.93 36  B 1 
ATOM   1958 O O   . PRO   B 2 36  ? -10.988 19.127  -5.937  1.00 98.82 36  B 1 
ATOM   1959 C CB  . PRO   B 2 36  ? -10.166 17.697  -3.236  1.00 98.82 36  B 1 
ATOM   1960 C CG  . PRO   B 2 36  ? -9.004  16.709  -3.251  1.00 98.13 36  B 1 
ATOM   1961 C CD  . PRO   B 2 36  ? -8.814  16.426  -4.734  1.00 98.79 36  B 1 
ATOM   1962 N N   . VAL   B 2 37  ? -12.927 18.694  -4.878  1.00 98.90 37  B 1 
ATOM   1963 C CA  . VAL   B 2 37  ? -13.666 19.860  -5.367  1.00 98.90 37  B 1 
ATOM   1964 C C   . VAL   B 2 37  ? -13.735 20.878  -4.237  1.00 98.89 37  B 1 
ATOM   1965 O O   . VAL   B 2 37  ? -14.177 20.553  -3.139  1.00 98.72 37  B 1 
ATOM   1966 C CB  . VAL   B 2 37  ? -15.067 19.480  -5.874  1.00 98.78 37  B 1 
ATOM   1967 C CG1 . VAL   B 2 37  ? -15.761 20.684  -6.506  1.00 98.28 37  B 1 
ATOM   1968 C CG2 . VAL   B 2 37  ? -15.009 18.361  -6.924  1.00 98.29 37  B 1 
ATOM   1969 N N   . VAL   B 2 38  ? -13.294 22.102  -4.509  1.00 98.85 38  B 1 
ATOM   1970 C CA  . VAL   B 2 38  ? -13.237 23.185  -3.519  1.00 98.85 38  B 1 
ATOM   1971 C C   . VAL   B 2 38  ? -13.971 24.435  -3.994  1.00 98.85 38  B 1 
ATOM   1972 O O   . VAL   B 2 38  ? -14.154 24.657  -5.197  1.00 98.57 38  B 1 
ATOM   1973 C CB  . VAL   B 2 38  ? -11.791 23.527  -3.103  1.00 98.60 38  B 1 
ATOM   1974 C CG1 . VAL   B 2 38  ? -11.090 22.329  -2.463  1.00 97.00 38  B 1 
ATOM   1975 C CG2 . VAL   B 2 38  ? -10.942 24.039  -4.273  1.00 96.58 38  B 1 
ATOM   1976 N N   . ASP   B 2 39  ? -14.375 25.280  -3.045  1.00 98.62 39  B 1 
ATOM   1977 C CA  . ASP   B 2 39  ? -14.911 26.611  -3.332  1.00 98.47 39  B 1 
ATOM   1978 C C   . ASP   B 2 39  ? -13.802 27.671  -3.515  1.00 98.40 39  B 1 
ATOM   1979 O O   . ASP   B 2 39  ? -12.609 27.365  -3.606  1.00 96.99 39  B 1 
ATOM   1980 C CB  . ASP   B 2 39  ? -15.976 26.979  -2.281  1.00 97.72 39  B 1 
ATOM   1981 C CG  . ASP   B 2 39  ? -15.450 27.397  -0.909  1.00 97.21 39  B 1 
ATOM   1982 O OD1 . ASP   B 2 39  ? -14.223 27.517  -0.724  1.00 94.80 39  B 1 
ATOM   1983 O OD2 . ASP   B 2 39  ? -16.300 27.671  -0.034  1.00 93.88 39  B 1 
ATOM   1984 N N   . GLY   B 2 40  ? -14.198 28.946  -3.616  1.00 97.80 40  B 1 
ATOM   1985 C CA  . GLY   B 2 40  ? -13.260 30.067  -3.771  1.00 97.48 40  B 1 
ATOM   1986 C C   . GLY   B 2 40  ? -12.379 30.339  -2.555  1.00 97.56 40  B 1 
ATOM   1987 O O   . GLY   B 2 40  ? -11.332 30.969  -2.692  1.00 94.81 40  B 1 
ATOM   1988 N N   . GLU   B 2 41  ? -12.775 29.855  -1.381  1.00 97.67 41  B 1 
ATOM   1989 C CA  . GLU   B 2 41  ? -12.041 30.035  -0.122  1.00 97.41 41  B 1 
ATOM   1990 C C   . GLU   B 2 41  ? -11.138 28.837  0.223   1.00 97.47 41  B 1 
ATOM   1991 O O   . GLU   B 2 41  ? -10.365 28.895  1.177   1.00 94.74 41  B 1 
ATOM   1992 C CB  . GLU   B 2 41  ? -13.035 30.320  1.007   1.00 96.24 41  B 1 
ATOM   1993 C CG  . GLU   B 2 41  ? -13.742 31.684  0.855   1.00 90.87 41  B 1 
ATOM   1994 C CD  . GLU   B 2 41  ? -14.790 31.913  1.957   1.00 82.80 41  B 1 
ATOM   1995 O OE1 . GLU   B 2 41  ? -15.795 32.603  1.687   1.00 74.42 41  B 1 
ATOM   1996 O OE2 . GLU   B 2 41  ? -14.650 31.337  3.065   1.00 75.29 41  B 1 
ATOM   1997 N N   . GLY   B 2 42  ? -11.207 27.765  -0.577  1.00 97.84 42  B 1 
ATOM   1998 C CA  . GLY   B 2 42  ? -10.477 26.518  -0.338  1.00 97.94 42  B 1 
ATOM   1999 C C   . GLY   B 2 42  ? -11.206 25.540  0.588   1.00 98.29 42  B 1 
ATOM   2000 O O   . GLY   B 2 42  ? -10.585 24.588  1.066   1.00 97.52 42  B 1 
ATOM   2001 N N   . ARG   B 2 43  ? -12.505 25.745  0.850   1.00 98.42 43  B 1 
ATOM   2002 C CA  . ARG   B 2 43  ? -13.332 24.770  1.576   1.00 98.38 43  B 1 
ATOM   2003 C C   . ARG   B 2 43  ? -13.623 23.571  0.684   1.00 98.48 43  B 1 
ATOM   2004 O O   . ARG   B 2 43  ? -13.937 23.722  -0.492  1.00 98.02 43  B 1 
ATOM   2005 C CB  . ARG   B 2 43  ? -14.637 25.404  2.069   1.00 97.94 43  B 1 
ATOM   2006 C CG  . ARG   B 2 43  ? -14.398 26.508  3.124   1.00 93.59 43  B 1 
ATOM   2007 C CD  . ARG   B 2 43  ? -15.717 27.108  3.620   1.00 90.10 43  B 1 
ATOM   2008 N NE  . ARG   B 2 43  ? -16.306 28.024  2.628   1.00 79.61 43  B 1 
ATOM   2009 C CZ  . ARG   B 2 43  ? -16.871 29.198  2.862   1.00 71.37 43  B 1 
ATOM   2010 N NH1 . ARG   B 2 43  ? -17.104 29.636  4.064   1.00 64.18 43  B 1 
ATOM   2011 N NH2 . ARG   B 2 43  ? -17.185 29.976  1.879   1.00 63.14 43  B 1 
ATOM   2012 N N   . LEU   B 2 44  ? -13.550 22.380  1.253   1.00 98.45 44  B 1 
ATOM   2013 C CA  . LEU   B 2 44  ? -13.851 21.136  0.559   1.00 98.57 44  B 1 
ATOM   2014 C C   . LEU   B 2 44  ? -15.365 21.005  0.343   1.00 98.57 44  B 1 
ATOM   2015 O O   . LEU   B 2 44  ? -16.129 21.024  1.299   1.00 98.09 44  B 1 
ATOM   2016 C CB  . LEU   B 2 44  ? -13.267 19.978  1.381   1.00 98.36 44  B 1 
ATOM   2017 C CG  . LEU   B 2 44  ? -13.398 18.596  0.723   1.00 97.76 44  B 1 
ATOM   2018 C CD1 . LEU   B 2 44  ? -12.546 18.481  -0.540  1.00 97.44 44  B 1 
ATOM   2019 C CD2 . LEU   B 2 44  ? -12.928 17.532  1.717   1.00 97.30 44  B 1 
ATOM   2020 N N   . LEU   B 2 45  ? -15.778 20.847  -0.915  1.00 98.64 45  B 1 
ATOM   2021 C CA  . LEU   B 2 45  ? -17.178 20.657  -1.317  1.00 98.50 45  B 1 
ATOM   2022 C C   . LEU   B 2 45  ? -17.490 19.210  -1.701  1.00 98.45 45  B 1 
ATOM   2023 O O   . LEU   B 2 45  ? -18.616 18.752  -1.542  1.00 97.33 45  B 1 
ATOM   2024 C CB  . LEU   B 2 45  ? -17.502 21.576  -2.509  1.00 98.12 45  B 1 
ATOM   2025 C CG  . LEU   B 2 45  ? -17.319 23.086  -2.273  1.00 97.03 45  B 1 
ATOM   2026 C CD1 . LEU   B 2 45  ? -17.680 23.829  -3.561  1.00 95.07 45  B 1 
ATOM   2027 C CD2 . LEU   B 2 45  ? -18.206 23.602  -1.142  1.00 94.62 45  B 1 
ATOM   2028 N N   . GLY   B 2 46  ? -16.499 18.497  -2.239  1.00 98.65 46  B 1 
ATOM   2029 C CA  . GLY   B 2 46  ? -16.696 17.152  -2.751  1.00 98.67 46  B 1 
ATOM   2030 C C   . GLY   B 2 46  ? -15.398 16.499  -3.209  1.00 98.81 46  B 1 
ATOM   2031 O O   . GLY   B 2 46  ? -14.309 17.061  -3.082  1.00 98.61 46  B 1 
ATOM   2032 N N   . LEU   B 2 47  ? -15.531 15.286  -3.758  1.00 98.83 47  B 1 
ATOM   2033 C CA  . LEU   B 2 47  ? -14.422 14.522  -4.328  1.00 98.85 47  B 1 
ATOM   2034 C C   . LEU   B 2 47  ? -14.897 13.816  -5.595  1.00 98.83 47  B 1 
ATOM   2035 O O   . LEU   B 2 47  ? -15.947 13.172  -5.597  1.00 98.48 47  B 1 
ATOM   2036 C CB  . LEU   B 2 47  ? -13.923 13.517  -3.274  1.00 98.68 47  B 1 
ATOM   2037 C CG  . LEU   B 2 47  ? -12.781 12.590  -3.742  1.00 98.24 47  B 1 
ATOM   2038 C CD1 . LEU   B 2 47  ? -11.464 13.343  -3.901  1.00 97.06 47  B 1 
ATOM   2039 C CD2 . LEU   B 2 47  ? -12.567 11.488  -2.707  1.00 96.71 47  B 1 
ATOM   2040 N N   . VAL   B 2 48  ? -14.095 13.904  -6.649  1.00 98.81 48  B 1 
ATOM   2041 C CA  . VAL   B 2 48  ? -14.272 13.142  -7.886  1.00 98.76 48  B 1 
ATOM   2042 C C   . VAL   B 2 48  ? -13.089 12.198  -8.035  1.00 98.76 48  B 1 
ATOM   2043 O O   . VAL   B 2 48  ? -11.934 12.621  -7.980  1.00 98.30 48  B 1 
ATOM   2044 C CB  . VAL   B 2 48  ? -14.420 14.069  -9.104  1.00 98.06 48  B 1 
ATOM   2045 C CG1 . VAL   B 2 48  ? -14.576 13.273  -10.394 1.00 90.90 48  B 1 
ATOM   2046 C CG2 . VAL   B 2 48  ? -15.654 14.964  -8.975  1.00 90.85 48  B 1 
ATOM   2047 N N   . THR   B 2 49  ? -13.369 10.912  -8.236  1.00 98.51 49  B 1 
ATOM   2048 C CA  . THR   B 2 49  ? -12.331 9.901   -8.459  1.00 98.29 49  B 1 
ATOM   2049 C C   . THR   B 2 49  ? -12.279 9.467   -9.922  1.00 98.32 49  B 1 
ATOM   2050 O O   . THR   B 2 49  ? -13.201 9.706   -10.705 1.00 97.87 49  B 1 
ATOM   2051 C CB  . THR   B 2 49  ? -12.500 8.681   -7.540  1.00 97.54 49  B 1 
ATOM   2052 O OG1 . THR   B 2 49  ? -13.600 7.900   -7.935  1.00 95.00 49  B 1 
ATOM   2053 C CG2 . THR   B 2 49  ? -12.677 9.065   -6.067  1.00 94.97 49  B 1 
ATOM   2054 N N   . SER   B 2 50  ? -11.200 8.778   -10.299 1.00 98.04 50  B 1 
ATOM   2055 C CA  . SER   B 2 50  ? -11.101 8.144   -11.617 1.00 97.93 50  B 1 
ATOM   2056 C C   . SER   B 2 50  ? -12.254 7.177   -11.873 1.00 97.94 50  B 1 
ATOM   2057 O O   . SER   B 2 50  ? -12.690 7.053   -13.011 1.00 97.33 50  B 1 
ATOM   2058 C CB  . SER   B 2 50  ? -9.773  7.397   -11.738 1.00 97.20 50  B 1 
ATOM   2059 O OG  . SER   B 2 50  ? -9.623  6.839   -13.030 1.00 92.58 50  B 1 
ATOM   2060 N N   . GLN   B 2 51  ? -12.748 6.507   -10.834 1.00 97.40 51  B 1 
ATOM   2061 C CA  . GLN   B 2 51  ? -13.901 5.611   -10.936 1.00 97.14 51  B 1 
ATOM   2062 C C   . GLN   B 2 51  ? -15.174 6.375   -11.315 1.00 97.70 51  B 1 
ATOM   2063 O O   . GLN   B 2 51  ? -15.828 6.006   -12.283 1.00 97.02 51  B 1 
ATOM   2064 C CB  . GLN   B 2 51  ? -14.044 4.857   -9.609  1.00 95.81 51  B 1 
ATOM   2065 C CG  . GLN   B 2 51  ? -15.166 3.815   -9.658  1.00 88.26 51  B 1 
ATOM   2066 C CD  . GLN   B 2 51  ? -15.235 2.971   -8.374  1.00 83.95 51  B 1 
ATOM   2067 O OE1 . GLN   B 2 51  ? -14.739 3.291   -7.321  1.00 75.53 51  B 1 
ATOM   2068 N NE2 . GLN   B 2 51  ? -15.861 1.823   -8.416  1.00 71.81 51  B 1 
ATOM   2069 N N   . ASP   B 2 52  ? -15.480 7.470   -10.619 1.00 97.46 52  B 1 
ATOM   2070 C CA  . ASP   B 2 52  ? -16.664 8.299   -10.879 1.00 97.77 52  B 1 
ATOM   2071 C C   . ASP   B 2 52  ? -16.639 8.881   -12.304 1.00 98.14 52  B 1 
ATOM   2072 O O   . ASP   B 2 52  ? -17.651 8.890   -13.003 1.00 97.83 52  B 1 
ATOM   2073 C CB  . ASP   B 2 52  ? -16.741 9.443   -9.854  1.00 97.57 52  B 1 
ATOM   2074 C CG  . ASP   B 2 52  ? -16.671 8.989   -8.391  1.00 96.75 52  B 1 
ATOM   2075 O OD1 . ASP   B 2 52  ? -17.481 8.133   -7.975  1.00 94.41 52  B 1 
ATOM   2076 O OD2 . ASP   B 2 52  ? -15.775 9.496   -7.677  1.00 93.76 52  B 1 
ATOM   2077 N N   . LEU   B 2 53  ? -15.461 9.315   -12.777 1.00 97.76 53  B 1 
ATOM   2078 C CA  . LEU   B 2 53  ? -15.282 9.863   -14.124 1.00 98.03 53  B 1 
ATOM   2079 C C   . LEU   B 2 53  ? -15.416 8.796   -15.216 1.00 98.08 53  B 1 
ATOM   2080 O O   . LEU   B 2 53  ? -15.977 9.078   -16.270 1.00 97.54 53  B 1 
ATOM   2081 C CB  . LEU   B 2 53  ? -13.915 10.557  -14.218 1.00 97.88 53  B 1 
ATOM   2082 C CG  . LEU   B 2 53  ? -13.829 11.865  -13.416 1.00 97.05 53  B 1 
ATOM   2083 C CD1 . LEU   B 2 53  ? -12.374 12.312  -13.329 1.00 95.92 53  B 1 
ATOM   2084 C CD2 . LEU   B 2 53  ? -14.620 12.989  -14.076 1.00 95.35 53  B 1 
ATOM   2085 N N   . ARG   B 2 54  ? -14.921 7.571   -14.987 1.00 97.59 54  B 1 
ATOM   2086 C CA  . ARG   B 2 54  ? -15.087 6.442   -15.925 1.00 97.32 54  B 1 
ATOM   2087 C C   . ARG   B 2 54  ? -16.549 6.031   -16.042 1.00 97.57 54  B 1 
ATOM   2088 O O   . ARG   B 2 54  ? -17.024 5.833   -17.148 1.00 96.75 54  B 1 
ATOM   2089 C CB  . ARG   B 2 54  ? -14.250 5.244   -15.473 1.00 96.39 54  B 1 
ATOM   2090 C CG  . ARG   B 2 54  ? -12.764 5.475   -15.706 1.00 93.50 54  B 1 
ATOM   2091 C CD  . ARG   B 2 54  ? -11.972 4.390   -14.981 1.00 90.66 54  B 1 
ATOM   2092 N NE  . ARG   B 2 54  ? -10.539 4.683   -14.998 1.00 86.91 54  B 1 
ATOM   2093 C CZ  . ARG   B 2 54  ? -9.697  4.373   -15.977 1.00 85.49 54  B 1 
ATOM   2094 N NH1 . ARG   B 2 54  ? -10.046 3.686   -17.025 1.00 76.81 54  B 1 
ATOM   2095 N NH2 . ARG   B 2 54  ? -8.469  4.756   -15.884 1.00 79.80 54  B 1 
ATOM   2096 N N   . ASP   B 2 55  ? -17.265 5.974   -14.922 1.00 97.61 55  B 1 
ATOM   2097 C CA  . ASP   B 2 55  ? -18.696 5.657   -14.892 1.00 97.64 55  B 1 
ATOM   2098 C C   . ASP   B 2 55  ? -19.543 6.711   -15.633 1.00 97.95 55  B 1 
ATOM   2099 O O   . ASP   B 2 55  ? -20.608 6.390   -16.152 1.00 97.17 55  B 1 
ATOM   2100 C CB  . ASP   B 2 55  ? -19.170 5.542   -13.432 1.00 97.10 55  B 1 
ATOM   2101 C CG  . ASP   B 2 55  ? -18.617 4.336   -12.657 1.00 96.07 55  B 1 
ATOM   2102 O OD1 . ASP   B 2 55  ? -18.071 3.393   -13.261 1.00 93.52 55  B 1 
ATOM   2103 O OD2 . ASP   B 2 55  ? -18.761 4.303   -11.409 1.00 93.00 55  B 1 
ATOM   2104 N N   . ALA   B 2 56  ? -19.068 7.954   -15.720 1.00 97.75 56  B 1 
ATOM   2105 C CA  . ALA   B 2 56  ? -19.715 9.050   -16.445 1.00 97.89 56  B 1 
ATOM   2106 C C   . ALA   B 2 56  ? -19.223 9.223   -17.896 1.00 97.91 56  B 1 
ATOM   2107 O O   . ALA   B 2 56  ? -19.679 10.127  -18.597 1.00 96.82 56  B 1 
ATOM   2108 C CB  . ALA   B 2 56  ? -19.521 10.331  -15.628 1.00 97.56 56  B 1 
ATOM   2109 N N   . SER   B 2 57  ? -18.280 8.398   -18.353 1.00 97.29 57  B 1 
ATOM   2110 C CA  . SER   B 2 57  ? -17.713 8.454   -19.706 1.00 97.18 57  B 1 
ATOM   2111 C C   . SER   B 2 57  ? -18.374 7.422   -20.629 1.00 97.26 57  B 1 
ATOM   2112 O O   . SER   B 2 57  ? -18.883 6.411   -20.143 1.00 95.81 57  B 1 
ATOM   2113 C CB  . SER   B 2 57  ? -16.197 8.236   -19.659 1.00 96.14 57  B 1 
ATOM   2114 O OG  . SER   B 2 57  ? -15.565 9.283   -18.940 1.00 92.08 57  B 1 
ATOM   2115 N N   . PRO   B 2 58  ? -18.347 7.640   -21.968 1.00 97.02 58  B 1 
ATOM   2116 C CA  . PRO   B 2 58  ? -18.814 6.635   -22.918 1.00 96.67 58  B 1 
ATOM   2117 C C   . PRO   B 2 58  ? -17.960 5.363   -22.845 1.00 96.99 58  B 1 
ATOM   2118 O O   . PRO   B 2 58  ? -16.759 5.407   -22.553 1.00 95.84 58  B 1 
ATOM   2119 C CB  . PRO   B 2 58  ? -18.748 7.302   -24.294 1.00 95.01 58  B 1 
ATOM   2120 C CG  . PRO   B 2 58  ? -17.654 8.358   -24.131 1.00 91.93 58  B 1 
ATOM   2121 C CD  . PRO   B 2 58  ? -17.816 8.799   -22.680 1.00 95.15 58  B 1 
ATOM   2122 N N   . SER   B 2 59  ? -18.585 4.226   -23.150 1.00 96.45 59  B 1 
ATOM   2123 C CA  . SER   B 2 59  ? -17.903 2.932   -23.229 1.00 96.64 59  B 1 
ATOM   2124 C C   . SER   B 2 59  ? -16.752 2.965   -24.240 1.00 96.93 59  B 1 
ATOM   2125 O O   . SER   B 2 59  ? -16.839 3.621   -25.279 1.00 95.63 59  B 1 
ATOM   2126 C CB  . SER   B 2 59  ? -18.917 1.848   -23.621 1.00 95.50 59  B 1 
ATOM   2127 O OG  . SER   B 2 59  ? -18.292 0.607   -23.885 1.00 92.66 59  B 1 
ATOM   2128 N N   . ILE   B 2 60  ? -15.708 2.180   -23.985 1.00 97.11 60  B 1 
ATOM   2129 C CA  . ILE   B 2 60  ? -14.596 1.983   -24.935 1.00 97.10 60  B 1 
ATOM   2130 C C   . ILE   B 2 60  ? -15.054 1.437   -26.296 1.00 97.31 60  B 1 
ATOM   2131 O O   . ILE   B 2 60  ? -14.340 1.593   -27.280 1.00 96.16 60  B 1 
ATOM   2132 C CB  . ILE   B 2 60  ? -13.511 1.054   -24.348 1.00 96.73 60  B 1 
ATOM   2133 C CG1 . ILE   B 2 60  ? -14.061 -0.343  -23.992 1.00 93.99 60  B 1 
ATOM   2134 C CG2 . ILE   B 2 60  ? -12.840 1.734   -23.139 1.00 92.65 60  B 1 
ATOM   2135 C CD1 . ILE   B 2 60  ? -12.991 -1.380  -23.645 1.00 90.61 60  B 1 
ATOM   2136 N N   . PHE   B 2 61  ? -16.235 0.829   -26.361 1.00 97.19 61  B 1 
ATOM   2137 C CA  . PHE   B 2 61  ? -16.828 0.336   -27.604 1.00 96.83 61  B 1 
ATOM   2138 C C   . PHE   B 2 61  ? -17.574 1.426   -28.386 1.00 96.80 61  B 1 
ATOM   2139 O O   . PHE   B 2 61  ? -17.849 1.239   -29.567 1.00 94.45 61  B 1 
ATOM   2140 C CB  . PHE   B 2 61  ? -17.753 -0.844  -27.282 1.00 96.45 61  B 1 
ATOM   2141 C CG  . PHE   B 2 61  ? -17.076 -2.005  -26.582 1.00 96.84 61  B 1 
ATOM   2142 C CD1 . PHE   B 2 61  ? -16.000 -2.675  -27.197 1.00 95.47 61  B 1 
ATOM   2143 C CD2 . PHE   B 2 61  ? -17.515 -2.429  -25.315 1.00 95.73 61  B 1 
ATOM   2144 C CE1 . PHE   B 2 61  ? -15.374 -3.752  -26.554 1.00 94.93 61  B 1 
ATOM   2145 C CE2 . PHE   B 2 61  ? -16.895 -3.507  -24.669 1.00 95.26 61  B 1 
ATOM   2146 C CZ  . PHE   B 2 61  ? -15.821 -4.168  -25.287 1.00 96.06 61  B 1 
ATOM   2147 N N   . HIS   B 2 62  ? -17.872 2.576   -27.744 1.00 96.90 62  B 1 
ATOM   2148 C CA  . HIS   B 2 62  ? -18.686 3.666   -28.298 1.00 96.59 62  B 1 
ATOM   2149 C C   . HIS   B 2 62  ? -18.115 5.046   -27.938 1.00 96.53 62  B 1 
ATOM   2150 O O   . HIS   B 2 62  ? -18.837 5.966   -27.569 1.00 93.84 62  B 1 
ATOM   2151 C CB  . HIS   B 2 62  ? -20.136 3.496   -27.820 1.00 95.46 62  B 1 
ATOM   2152 C CG  . HIS   B 2 62  ? -20.728 2.169   -28.194 1.00 94.90 62  B 1 
ATOM   2153 N ND1 . HIS   B 2 62  ? -21.078 1.772   -29.475 1.00 86.36 62  B 1 
ATOM   2154 C CD2 . HIS   B 2 62  ? -20.936 1.112   -27.351 1.00 86.93 62  B 1 
ATOM   2155 C CE1 . HIS   B 2 62  ? -21.483 0.498   -29.395 1.00 88.29 62  B 1 
ATOM   2156 N NE2 . HIS   B 2 62  ? -21.413 0.073   -28.125 1.00 89.26 62  B 1 
ATOM   2157 N N   . LEU   B 2 63  ? -16.788 5.217   -28.070 1.00 95.70 63  B 1 
ATOM   2158 C CA  . LEU   B 2 63  ? -16.050 6.417   -27.631 1.00 95.18 63  B 1 
ATOM   2159 C C   . LEU   B 2 63  ? -16.510 7.740   -28.270 1.00 94.86 63  B 1 
ATOM   2160 O O   . LEU   B 2 63  ? -16.152 8.812   -27.783 1.00 91.67 63  B 1 
ATOM   2161 C CB  . LEU   B 2 63  ? -14.555 6.220   -27.935 1.00 93.96 63  B 1 
ATOM   2162 C CG  . LEU   B 2 63  ? -13.852 5.168   -27.057 1.00 91.29 63  B 1 
ATOM   2163 C CD1 . LEU   B 2 63  ? -12.421 4.959   -27.562 1.00 87.40 63  B 1 
ATOM   2164 C CD2 . LEU   B 2 63  ? -13.783 5.599   -25.592 1.00 86.58 63  B 1 
ATOM   2165 N N   . HIS   B 2 64  ? -17.245 7.676   -29.382 1.00 95.41 64  B 1 
ATOM   2166 C CA  . HIS   B 2 64  ? -17.713 8.834   -30.150 1.00 94.83 64  B 1 
ATOM   2167 C C   . HIS   B 2 64  ? -19.142 9.268   -29.794 1.00 95.18 64  B 1 
ATOM   2168 O O   . HIS   B 2 64  ? -19.604 10.290  -30.299 1.00 91.06 64  B 1 
ATOM   2169 C CB  . HIS   B 2 64  ? -17.590 8.501   -31.644 1.00 92.30 64  B 1 
ATOM   2170 C CG  . HIS   B 2 64  ? -18.418 7.314   -32.068 1.00 86.26 64  B 1 
ATOM   2171 N ND1 . HIS   B 2 64  ? -18.099 5.982   -31.901 1.00 72.08 64  B 1 
ATOM   2172 C CD2 . HIS   B 2 64  ? -19.657 7.349   -32.659 1.00 71.34 64  B 1 
ATOM   2173 C CE1 . HIS   B 2 64  ? -19.111 5.243   -32.381 1.00 67.69 64  B 1 
ATOM   2174 N NE2 . HIS   B 2 64  ? -20.071 6.039   -32.855 1.00 69.79 64  B 1 
ATOM   2175 N N   . GLU   B 2 65  ? -19.839 8.507   -28.955 1.00 95.17 65  B 1 
ATOM   2176 C CA  . GLU   B 2 65  ? -21.214 8.785   -28.552 1.00 94.68 65  B 1 
ATOM   2177 C C   . GLU   B 2 65  ? -21.259 9.660   -27.300 1.00 93.90 65  B 1 
ATOM   2178 O O   . GLU   B 2 65  ? -20.346 9.651   -26.478 1.00 88.79 65  B 1 
ATOM   2179 C CB  . GLU   B 2 65  ? -21.988 7.475   -28.351 1.00 92.58 65  B 1 
ATOM   2180 C CG  . GLU   B 2 65  ? -22.129 6.691   -29.663 1.00 88.72 65  B 1 
ATOM   2181 C CD  . GLU   B 2 65  ? -22.882 5.370   -29.506 1.00 89.48 65  B 1 
ATOM   2182 O OE1 . GLU   B 2 65  ? -22.891 4.588   -30.484 1.00 82.06 65  B 1 
ATOM   2183 O OE2 . GLU   B 2 65  ? -23.439 5.105   -28.421 1.00 85.33 65  B 1 
ATOM   2184 N N   . HIS   B 2 66  ? -22.337 10.429  -27.154 1.00 94.79 66  B 1 
ATOM   2185 C CA  . HIS   B 2 66  ? -22.642 11.228  -25.963 1.00 94.89 66  B 1 
ATOM   2186 C C   . HIS   B 2 66  ? -21.487 12.104  -25.454 1.00 95.36 66  B 1 
ATOM   2187 O O   . HIS   B 2 66  ? -21.290 12.283  -24.252 1.00 92.57 66  B 1 
ATOM   2188 C CB  . HIS   B 2 66  ? -23.233 10.320  -24.882 1.00 92.80 66  B 1 
ATOM   2189 C CG  . HIS   B 2 66  ? -24.477 9.619   -25.344 1.00 92.90 66  B 1 
ATOM   2190 N ND1 . HIS   B 2 66  ? -25.654 10.234  -25.734 1.00 84.09 66  B 1 
ATOM   2191 C CD2 . HIS   B 2 66  ? -24.631 8.268   -25.491 1.00 84.29 66  B 1 
ATOM   2192 C CE1 . HIS   B 2 66  ? -26.502 9.264   -26.090 1.00 85.76 66  B 1 
ATOM   2193 N NE2 . HIS   B 2 66  ? -25.918 8.069   -25.960 1.00 87.41 66  B 1 
ATOM   2194 N N   . LEU   B 2 67  ? -20.722 12.701  -26.381 1.00 95.53 67  B 1 
ATOM   2195 C CA  . LEU   B 2 67  ? -19.615 13.596  -26.024 1.00 95.38 67  B 1 
ATOM   2196 C C   . LEU   B 2 67  ? -20.085 14.841  -25.257 1.00 95.76 67  B 1 
ATOM   2197 O O   . LEU   B 2 67  ? -19.297 15.444  -24.530 1.00 93.33 67  B 1 
ATOM   2198 C CB  . LEU   B 2 67  ? -18.849 14.001  -27.290 1.00 93.44 67  B 1 
ATOM   2199 C CG  . LEU   B 2 67  ? -18.118 12.847  -28.003 1.00 89.49 67  B 1 
ATOM   2200 C CD1 . LEU   B 2 67  ? -17.440 13.385  -29.263 1.00 84.62 67  B 1 
ATOM   2201 C CD2 . LEU   B 2 67  ? -17.045 12.206  -27.123 1.00 83.38 67  B 1 
ATOM   2202 N N   . GLU   B 2 68  ? -21.365 15.208  -25.381 1.00 96.59 68  B 1 
ATOM   2203 C CA  . GLU   B 2 68  ? -21.994 16.282  -24.611 1.00 96.33 68  B 1 
ATOM   2204 C C   . GLU   B 2 68  ? -22.002 16.007  -23.097 1.00 96.82 68  B 1 
ATOM   2205 O O   . GLU   B 2 68  ? -21.944 16.949  -22.308 1.00 95.37 68  B 1 
ATOM   2206 C CB  . GLU   B 2 68  ? -23.416 16.564  -25.137 1.00 94.98 68  B 1 
ATOM   2207 C CG  . GLU   B 2 68  ? -24.477 15.474  -24.906 1.00 86.78 68  B 1 
ATOM   2208 C CD  . GLU   B 2 68  ? -24.413 14.264  -25.860 1.00 83.90 68  B 1 
ATOM   2209 O OE1 . GLU   B 2 68  ? -25.281 13.381  -25.711 1.00 75.78 68  B 1 
ATOM   2210 O OE2 . GLU   B 2 68  ? -23.513 14.221  -26.728 1.00 80.84 68  B 1 
ATOM   2211 N N   . ASP   B 2 69  ? -21.999 14.744  -22.671 1.00 96.87 69  B 1 
ATOM   2212 C CA  . ASP   B 2 69  ? -21.939 14.375  -21.255 1.00 96.85 69  B 1 
ATOM   2213 C C   . ASP   B 2 69  ? -20.656 14.874  -20.587 1.00 97.35 69  B 1 
ATOM   2214 O O   . ASP   B 2 69  ? -20.666 15.277  -19.423 1.00 96.68 69  B 1 
ATOM   2215 C CB  . ASP   B 2 69  ? -22.027 12.855  -21.100 1.00 95.82 69  B 1 
ATOM   2216 C CG  . ASP   B 2 69  ? -23.424 12.295  -21.329 1.00 94.95 69  B 1 
ATOM   2217 O OD1 . ASP   B 2 69  ? -24.391 13.091  -21.405 1.00 91.73 69  B 1 
ATOM   2218 O OD2 . ASP   B 2 69  ? -23.540 11.054  -21.302 1.00 91.47 69  B 1 
ATOM   2219 N N   . LEU   B 2 70  ? -19.561 14.905  -21.337 1.00 97.32 70  B 1 
ATOM   2220 C CA  . LEU   B 2 70  ? -18.263 15.375  -20.851 1.00 97.46 70  B 1 
ATOM   2221 C C   . LEU   B 2 70  ? -18.240 16.888  -20.582 1.00 97.82 70  B 1 
ATOM   2222 O O   . LEU   B 2 70  ? -17.319 17.372  -19.920 1.00 97.10 70  B 1 
ATOM   2223 C CB  . LEU   B 2 70  ? -17.165 14.979  -21.852 1.00 96.86 70  B 1 
ATOM   2224 C CG  . LEU   B 2 70  ? -17.071 13.476  -22.180 1.00 95.35 70  B 1 
ATOM   2225 C CD1 . LEU   B 2 70  ? -15.892 13.239  -23.122 1.00 91.70 70  B 1 
ATOM   2226 C CD2 . LEU   B 2 70  ? -16.866 12.619  -20.932 1.00 90.69 70  B 1 
ATOM   2227 N N   . GLN   B 2 71  ? -19.253 17.628  -21.048 1.00 97.86 71  B 1 
ATOM   2228 C CA  . GLN   B 2 71  ? -19.442 19.055  -20.754 1.00 97.96 71  B 1 
ATOM   2229 C C   . GLN   B 2 71  ? -20.290 19.299  -19.497 1.00 98.21 71  B 1 
ATOM   2230 O O   . GLN   B 2 71  ? -20.436 20.448  -19.075 1.00 97.46 71  B 1 
ATOM   2231 C CB  . GLN   B 2 71  ? -20.049 19.779  -21.970 1.00 97.36 71  B 1 
ATOM   2232 C CG  . GLN   B 2 71  ? -19.255 19.577  -23.271 1.00 93.62 71  B 1 
ATOM   2233 C CD  . GLN   B 2 71  ? -17.774 19.917  -23.112 1.00 86.46 71  B 1 
ATOM   2234 O OE1 . GLN   B 2 71  ? -17.405 20.952  -22.583 1.00 75.22 71  B 1 
ATOM   2235 N NE2 . GLN   B 2 71  ? -16.889 19.050  -23.552 1.00 72.55 71  B 1 
ATOM   2236 N N   . LYS   B 2 72  ? -20.853 18.262  -18.878 1.00 97.99 72  B 1 
ATOM   2237 C CA  . LYS   B 2 72  ? -21.552 18.384  -17.594 1.00 98.05 72  B 1 
ATOM   2238 C C   . LYS   B 2 72  ? -20.571 18.799  -16.496 1.00 98.31 72  B 1 
ATOM   2239 O O   . LYS   B 2 72  ? -19.419 18.352  -16.499 1.00 98.07 72  B 1 
ATOM   2240 C CB  . LYS   B 2 72  ? -22.277 17.082  -17.228 1.00 97.70 72  B 1 
ATOM   2241 C CG  . LYS   B 2 72  ? -23.471 16.788  -18.154 1.00 96.10 72  B 1 
ATOM   2242 C CD  . LYS   B 2 72  ? -24.180 15.490  -17.738 1.00 93.68 72  B 1 
ATOM   2243 C CE  . LYS   B 2 72  ? -25.426 15.210  -18.589 1.00 88.69 72  B 1 
ATOM   2244 N NZ  . LYS   B 2 72  ? -25.105 14.717  -19.946 1.00 81.66 72  B 1 
ATOM   2245 N N   . PRO   B 2 73  ? -20.996 19.639  -15.533 1.00 98.49 73  B 1 
ATOM   2246 C CA  . PRO   B 2 73  ? -20.144 20.025  -14.416 1.00 98.54 73  B 1 
ATOM   2247 C C   . PRO   B 2 73  ? -19.906 18.840  -13.471 1.00 98.61 73  B 1 
ATOM   2248 O O   . PRO   B 2 73  ? -20.796 18.020  -13.245 1.00 98.23 73  B 1 
ATOM   2249 C CB  . PRO   B 2 73  ? -20.879 21.181  -13.735 1.00 97.97 73  B 1 
ATOM   2250 C CG  . PRO   B 2 73  ? -22.349 20.877  -14.023 1.00 94.87 73  B 1 
ATOM   2251 C CD  . PRO   B 2 73  ? -22.308 20.257  -15.416 1.00 97.91 73  B 1 
ATOM   2252 N N   . VAL   B 2 74  ? -18.725 18.784  -12.849 1.00 98.59 74  B 1 
ATOM   2253 C CA  . VAL   B 2 74  ? -18.375 17.712  -11.898 1.00 98.60 74  B 1 
ATOM   2254 C C   . VAL   B 2 74  ? -19.284 17.669  -10.667 1.00 98.59 74  B 1 
ATOM   2255 O O   . VAL   B 2 74  ? -19.392 16.627  -10.030 1.00 98.09 74  B 1 
ATOM   2256 C CB  . VAL   B 2 74  ? -16.902 17.776  -11.457 1.00 98.04 74  B 1 
ATOM   2257 C CG1 . VAL   B 2 74  ? -15.963 17.540  -12.639 1.00 95.39 74  B 1 
ATOM   2258 C CG2 . VAL   B 2 74  ? -16.540 19.102  -10.774 1.00 95.55 74  B 1 
ATOM   2259 N N   . SER   B 2 75  ? -19.994 18.753  -10.368 1.00 98.55 75  B 1 
ATOM   2260 C CA  . SER   B 2 75  ? -21.022 18.777  -9.316  1.00 98.42 75  B 1 
ATOM   2261 C C   . SER   B 2 75  ? -22.144 17.755  -9.528  1.00 98.35 75  B 1 
ATOM   2262 O O   . SER   B 2 75  ? -22.797 17.374  -8.565  1.00 97.54 75  B 1 
ATOM   2263 C CB  . SER   B 2 75  ? -21.630 20.176  -9.199  1.00 97.98 75  B 1 
ATOM   2264 O OG  . SER   B 2 75  ? -22.228 20.582  -10.417 1.00 94.83 75  B 1 
ATOM   2265 N N   . THR   B 2 76  ? -22.348 17.281  -10.761 1.00 98.27 76  B 1 
ATOM   2266 C CA  . THR   B 2 76  ? -23.361 16.256  -11.082 1.00 97.97 76  B 1 
ATOM   2267 C C   . THR   B 2 76  ? -22.962 14.843  -10.651 1.00 97.97 76  B 1 
ATOM   2268 O O   . THR   B 2 76  ? -23.831 13.983  -10.552 1.00 96.75 76  B 1 
ATOM   2269 C CB  . THR   B 2 76  ? -23.691 16.232  -12.580 1.00 97.20 76  B 1 
ATOM   2270 O OG1 . THR   B 2 76  ? -22.560 15.944  -13.365 1.00 92.65 76  B 1 
ATOM   2271 C CG2 . THR   B 2 76  ? -24.259 17.562  -13.071 1.00 92.02 76  B 1 
ATOM   2272 N N   . ILE   B 2 77  ? -21.671 14.590  -10.411 1.00 98.43 77  B 1 
ATOM   2273 C CA  . ILE   B 2 77  ? -21.140 13.248  -10.118 1.00 98.30 77  B 1 
ATOM   2274 C C   . ILE   B 2 77  ? -20.278 13.171  -8.853  1.00 98.29 77  B 1 
ATOM   2275 O O   . ILE   B 2 77  ? -19.947 12.074  -8.408  1.00 97.51 77  B 1 
ATOM   2276 C CB  . ILE   B 2 77  ? -20.358 12.691  -11.330 1.00 97.84 77  B 1 
ATOM   2277 C CG1 . ILE   B 2 77  ? -19.110 13.539  -11.668 1.00 96.32 77  B 1 
ATOM   2278 C CG2 . ILE   B 2 77  ? -21.283 12.563  -12.557 1.00 94.79 77  B 1 
ATOM   2279 C CD1 . ILE   B 2 77  ? -18.133 12.836  -12.611 1.00 94.69 77  B 1 
ATOM   2280 N N   . MET   B 2 78  ? -19.895 14.305  -8.273  1.00 98.49 78  B 1 
ATOM   2281 C CA  . MET   B 2 78  ? -19.001 14.342  -7.115  1.00 98.51 78  B 1 
ATOM   2282 C C   . MET   B 2 78  ? -19.643 13.722  -5.868  1.00 98.39 78  B 1 
ATOM   2283 O O   . MET   B 2 78  ? -20.848 13.824  -5.637  1.00 97.59 78  B 1 
ATOM   2284 C CB  . MET   B 2 78  ? -18.488 15.769  -6.865  1.00 98.06 78  B 1 
ATOM   2285 C CG  . MET   B 2 78  ? -19.542 16.727  -6.293  1.00 97.23 78  B 1 
ATOM   2286 S SD  . MET   B 2 78  ? -18.960 18.444  -6.136  1.00 96.92 78  B 1 
ATOM   2287 C CE  . MET   B 2 78  ? -20.369 19.169  -5.283  1.00 93.60 78  B 1 
ATOM   2288 N N   . LYS   B 2 79  ? -18.811 13.106  -5.019  1.00 98.40 79  B 1 
ATOM   2289 C CA  . LYS   B 2 79  ? -19.197 12.695  -3.664  1.00 98.19 79  B 1 
ATOM   2290 C C   . LYS   B 2 79  ? -19.097 13.897  -2.725  1.00 98.42 79  B 1 
ATOM   2291 O O   . LYS   B 2 79  ? -18.106 14.620  -2.773  1.00 98.00 79  B 1 
ATOM   2292 C CB  . LYS   B 2 79  ? -18.313 11.541  -3.171  1.00 97.25 79  B 1 
ATOM   2293 C CG  . LYS   B 2 79  ? -18.381 10.274  -4.041  1.00 88.45 79  B 1 
ATOM   2294 C CD  . LYS   B 2 79  ? -19.772 9.638   -4.067  1.00 81.21 79  B 1 
ATOM   2295 C CE  . LYS   B 2 79  ? -19.718 8.369   -4.917  1.00 73.43 79  B 1 
ATOM   2296 N NZ  . LYS   B 2 79  ? -21.054 7.751   -5.074  1.00 65.09 79  B 1 
ATOM   2297 N N   . THR   B 2 80  ? -20.093 14.083  -1.873  1.00 98.06 80  B 1 
ATOM   2298 C CA  . THR   B 2 80  ? -20.191 15.228  -0.950  1.00 97.83 80  B 1 
ATOM   2299 C C   . THR   B 2 80  ? -19.999 14.844  0.511   1.00 97.10 80  B 1 
ATOM   2300 O O   . THR   B 2 80  ? -19.362 15.583  1.251   1.00 91.71 80  B 1 
ATOM   2301 C CB  . THR   B 2 80  ? -21.529 15.954  -1.125  1.00 97.00 80  B 1 
ATOM   2302 O OG1 . THR   B 2 80  ? -22.602 15.039  -1.047  1.00 91.74 80  B 1 
ATOM   2303 C CG2 . THR   B 2 80  ? -21.618 16.642  -2.486  1.00 90.54 80  B 1 
ATOM   2304 N N   . ASP   B 2 81  ? -20.479 13.669  0.916   1.00 97.29 81  B 1 
ATOM   2305 C CA  . ASP   B 2 81  ? -20.280 13.145  2.267   1.00 96.59 81  B 1 
ATOM   2306 C C   . ASP   B 2 81  ? -18.913 12.471  2.346   1.00 97.08 81  B 1 
ATOM   2307 O O   . ASP   B 2 81  ? -18.757 11.277  2.075   1.00 94.56 81  B 1 
ATOM   2308 C CB  . ASP   B 2 81  ? -21.431 12.207  2.651   1.00 94.03 81  B 1 
ATOM   2309 C CG  . ASP   B 2 81  ? -22.778 12.927  2.739   1.00 82.76 81  B 1 
ATOM   2310 O OD1 . ASP   B 2 81  ? -22.783 14.149  3.012   1.00 74.31 81  B 1 
ATOM   2311 O OD2 . ASP   B 2 81  ? -23.800 12.242  2.520   1.00 75.34 81  B 1 
ATOM   2312 N N   . LEU   B 2 82  ? -17.893 13.265  2.671   1.00 97.70 82  B 1 
ATOM   2313 C CA  . LEU   B 2 82  ? -16.501 12.833  2.642   1.00 98.13 82  B 1 
ATOM   2314 C C   . LEU   B 2 82  ? -15.962 12.557  4.040   1.00 98.23 82  B 1 
ATOM   2315 O O   . LEU   B 2 82  ? -16.113 13.358  4.959   1.00 97.52 82  B 1 
ATOM   2316 C CB  . LEU   B 2 82  ? -15.632 13.873  1.922   1.00 97.86 82  B 1 
ATOM   2317 C CG  . LEU   B 2 82  ? -16.042 14.158  0.464   1.00 97.07 82  B 1 
ATOM   2318 C CD1 . LEU   B 2 82  ? -15.095 15.197  -0.120  1.00 95.74 82  B 1 
ATOM   2319 C CD2 . LEU   B 2 82  ? -15.987 12.914  -0.428  1.00 95.13 82  B 1 
ATOM   2320 N N   . ILE   B 2 83  ? -15.240 11.441  4.154   1.00 98.42 83  B 1 
ATOM   2321 C CA  . ILE   B 2 83  ? -14.351 11.199  5.284   1.00 98.51 83  B 1 
ATOM   2322 C C   . ILE   B 2 83  ? -13.096 12.044  5.056   1.00 98.69 83  B 1 
ATOM   2323 O O   . ILE   B 2 83  ? -12.499 11.999  3.977   1.00 98.52 83  B 1 
ATOM   2324 C CB  . ILE   B 2 83  ? -14.044 9.698   5.435   1.00 98.19 83  B 1 
ATOM   2325 C CG1 . ILE   B 2 83  ? -15.353 8.885   5.585   1.00 96.68 83  B 1 
ATOM   2326 C CG2 . ILE   B 2 83  ? -13.123 9.471   6.645   1.00 96.62 83  B 1 
ATOM   2327 C CD1 . ILE   B 2 83  ? -15.156 7.372   5.481   1.00 91.47 83  B 1 
ATOM   2328 N N   . VAL   B 2 84  ? -12.714 12.819  6.059   1.00 98.61 84  B 1 
ATOM   2329 C CA  . VAL   B 2 84  ? -11.538 13.698  6.027   1.00 98.65 84  B 1 
ATOM   2330 C C   . VAL   B 2 84  ? -10.638 13.415  7.221   1.00 98.65 84  B 1 
ATOM   2331 O O   . VAL   B 2 84  ? -11.096 12.904  8.241   1.00 98.26 84  B 1 
ATOM   2332 C CB  . VAL   B 2 84  ? -11.922 15.192  5.955   1.00 98.28 84  B 1 
ATOM   2333 C CG1 . VAL   B 2 84  ? -12.747 15.502  4.705   1.00 96.39 84  B 1 
ATOM   2334 C CG2 . VAL   B 2 84  ? -12.702 15.673  7.185   1.00 95.51 84  B 1 
ATOM   2335 N N   . GLY   B 2 85  ? -9.361  13.744  7.088   1.00 98.40 85  B 1 
ATOM   2336 C CA  . GLY   B 2 85  ? -8.385  13.668  8.167   1.00 98.41 85  B 1 
ATOM   2337 C C   . GLY   B 2 85  ? -7.856  15.045  8.564   1.00 98.58 85  B 1 
ATOM   2338 O O   . GLY   B 2 85  ? -8.116  16.055  7.899   1.00 98.32 85  B 1 
ATOM   2339 N N   . HIS   B 2 86  ? -7.083  15.068  9.642   1.00 98.07 86  B 1 
ATOM   2340 C CA  . HIS   B 2 86  ? -6.395  16.254  10.144  1.00 97.68 86  B 1 
ATOM   2341 C C   . HIS   B 2 86  ? -4.869  16.107  9.964   1.00 97.22 86  B 1 
ATOM   2342 O O   . HIS   B 2 86  ? -4.360  14.987  10.045  1.00 96.59 86  B 1 
ATOM   2343 C CB  . HIS   B 2 86  ? -6.791  16.454  11.613  1.00 97.33 86  B 1 
ATOM   2344 C CG  . HIS   B 2 86  ? -6.306  17.752  12.188  1.00 96.22 86  B 1 
ATOM   2345 N ND1 . HIS   B 2 86  ? -5.163  17.934  12.937  1.00 88.65 86  B 1 
ATOM   2346 C CD2 . HIS   B 2 86  ? -6.882  18.992  12.045  1.00 88.61 86  B 1 
ATOM   2347 C CE1 . HIS   B 2 86  ? -5.055  19.246  13.230  1.00 89.91 86  B 1 
ATOM   2348 N NE2 . HIS   B 2 86  ? -6.083  19.918  12.704  1.00 90.88 86  B 1 
ATOM   2349 N N   . PRO   B 2 87  ? -4.104  17.192  9.752   1.00 97.48 87  B 1 
ATOM   2350 C CA  . PRO   B 2 87  ? -2.644  17.116  9.605   1.00 96.71 87  B 1 
ATOM   2351 C C   . PRO   B 2 87  ? -1.914  16.424  10.762  1.00 95.15 87  B 1 
ATOM   2352 O O   . PRO   B 2 87  ? -0.848  15.842  10.558  1.00 93.49 87  B 1 
ATOM   2353 C CB  . PRO   B 2 87  ? -2.181  18.571  9.495   1.00 96.29 87  B 1 
ATOM   2354 C CG  . PRO   B 2 87  ? -3.384  19.300  8.919   1.00 95.05 87  B 1 
ATOM   2355 C CD  . PRO   B 2 87  ? -4.565  18.558  9.525   1.00 97.31 87  B 1 
ATOM   2356 N N   . LEU   B 2 88  ? -2.477  16.488  11.967  1.00 94.71 88  B 1 
ATOM   2357 C CA  . LEU   B 2 88  ? -1.905  15.924  13.194  1.00 92.66 88  B 1 
ATOM   2358 C C   . LEU   B 2 88  ? -2.394  14.500  13.505  1.00 91.13 88  B 1 
ATOM   2359 O O   . LEU   B 2 88  ? -2.045  13.968  14.559  1.00 88.55 88  B 1 
ATOM   2360 C CB  . LEU   B 2 88  ? -2.161  16.873  14.381  1.00 90.94 88  B 1 
ATOM   2361 C CG  . LEU   B 2 88  ? -1.633  18.308  14.207  1.00 88.13 88  B 1 
ATOM   2362 C CD1 . LEU   B 2 88  ? -1.945  19.118  15.467  1.00 83.14 88  B 1 
ATOM   2363 C CD2 . LEU   B 2 88  ? -0.127  18.353  13.969  1.00 81.78 88  B 1 
ATOM   2364 N N   . ASP   B 2 89  ? -3.192  13.882  12.629  1.00 92.90 89  B 1 
ATOM   2365 C CA  . ASP   B 2 89  ? -3.538  12.468  12.764  1.00 92.38 89  B 1 
ATOM   2366 C C   . ASP   B 2 89  ? -2.290  11.605  12.521  1.00 91.77 89  B 1 
ATOM   2367 O O   . ASP   B 2 89  ? -1.351  12.009  11.826  1.00 91.02 89  B 1 
ATOM   2368 C CB  . ASP   B 2 89  ? -4.664  12.064  11.797  1.00 92.97 89  B 1 
ATOM   2369 C CG  . ASP   B 2 89  ? -5.990  12.807  12.005  1.00 93.57 89  B 1 
ATOM   2370 O OD1 . ASP   B 2 89  ? -6.237  13.315  13.120  1.00 91.18 89  B 1 
ATOM   2371 O OD2 . ASP   B 2 89  ? -6.768  12.883  11.024  1.00 91.20 89  B 1 
ATOM   2372 N N   . PHE   B 2 90  ? -2.277  10.383  13.062  1.00 88.62 90  B 1 
ATOM   2373 C CA  . PHE   B 2 90  ? -1.221  9.417   12.790  1.00 88.05 90  B 1 
ATOM   2374 C C   . PHE   B 2 90  ? -1.480  8.656   11.491  1.00 90.10 90  B 1 
ATOM   2375 O O   . PHE   B 2 90  ? -2.598  8.246   11.191  1.00 90.11 90  B 1 
ATOM   2376 C CB  . PHE   B 2 90  ? -1.054  8.466   13.972  1.00 84.85 90  B 1 
ATOM   2377 C CG  . PHE   B 2 90  ? -0.546  9.130   15.231  1.00 81.72 90  B 1 
ATOM   2378 C CD1 . PHE   B 2 90  ? 0.778   9.606   15.286  1.00 76.21 90  B 1 
ATOM   2379 C CD2 . PHE   B 2 90  ? -1.384  9.274   16.351  1.00 74.21 90  B 1 
ATOM   2380 C CE1 . PHE   B 2 90  ? 1.260   10.220  16.451  1.00 71.98 90  B 1 
ATOM   2381 C CE2 . PHE   B 2 90  ? -0.905  9.885   17.520  1.00 71.10 90  B 1 
ATOM   2382 C CZ  . PHE   B 2 90  ? 0.419   10.360  17.568  1.00 72.66 90  B 1 
ATOM   2383 N N   . VAL   B 2 91  ? -0.411  8.406   10.723  1.00 90.58 91  B 1 
ATOM   2384 C CA  . VAL   B 2 91  ? -0.499  7.671   9.450   1.00 91.83 91  B 1 
ATOM   2385 C C   . VAL   B 2 91  ? -1.036  6.252   9.647   1.00 92.93 91  B 1 
ATOM   2386 O O   . VAL   B 2 91  ? -1.800  5.767   8.818   1.00 92.95 91  B 1 
ATOM   2387 C CB  . VAL   B 2 91  ? 0.869   7.657   8.747   1.00 90.92 91  B 1 
ATOM   2388 C CG1 . VAL   B 2 91  ? 0.889   6.767   7.504   1.00 86.45 91  B 1 
ATOM   2389 C CG2 . VAL   B 2 91  ? 1.245   9.071   8.294   1.00 86.72 91  B 1 
ATOM   2390 N N   . GLU   B 2 92  ? -0.691  5.601   10.743  1.00 89.79 92  B 1 
ATOM   2391 C CA  . GLU   B 2 92  ? -1.203  4.279   11.103  1.00 88.97 92  B 1 
ATOM   2392 C C   . GLU   B 2 92  ? -2.719  4.265   11.374  1.00 90.73 92  B 1 
ATOM   2393 O O   . GLU   B 2 92  ? -3.401  3.315   10.989  1.00 90.33 92  B 1 
ATOM   2394 C CB  . GLU   B 2 92  ? -0.407  3.712   12.296  1.00 85.92 92  B 1 
ATOM   2395 C CG  . GLU   B 2 92  ? -0.297  4.588   13.552  1.00 78.68 92  B 1 
ATOM   2396 C CD  . GLU   B 2 92  ? 0.936   5.514   13.580  1.00 74.38 92  B 1 
ATOM   2397 O OE1 . GLU   B 2 92  ? 1.533   5.665   14.668  1.00 67.08 92  B 1 
ATOM   2398 O OE2 . GLU   B 2 92  ? 1.309   6.071   12.530  1.00 67.71 92  B 1 
ATOM   2399 N N   . GLU   B 2 93  ? -3.268  5.336   11.951  1.00 91.42 93  B 1 
ATOM   2400 C CA  . GLU   B 2 93  ? -4.719  5.495   12.128  1.00 91.85 93  B 1 
ATOM   2401 C C   . GLU   B 2 93  ? -5.414  5.730   10.783  1.00 94.16 93  B 1 
ATOM   2402 O O   . GLU   B 2 93  ? -6.455  5.136   10.504  1.00 94.19 93  B 1 
ATOM   2403 C CB  . GLU   B 2 93  ? -5.023  6.659   13.083  1.00 89.79 93  B 1 
ATOM   2404 C CG  . GLU   B 2 93  ? -4.540  6.383   14.516  1.00 83.68 93  B 1 
ATOM   2405 C CD  . GLU   B 2 93  ? -4.784  7.558   15.475  1.00 77.05 93  B 1 
ATOM   2406 O OE1 . GLU   B 2 93  ? -4.830  7.295   16.699  1.00 68.80 93  B 1 
ATOM   2407 O OE2 . GLU   B 2 93  ? -4.908  8.707   14.995  1.00 69.15 93  B 1 
ATOM   2408 N N   . VAL   B 2 94  ? -4.795  6.518   9.901   1.00 95.02 94  B 1 
ATOM   2409 C CA  . VAL   B 2 94  ? -5.278  6.714   8.531   1.00 96.21 94  B 1 
ATOM   2410 C C   . VAL   B 2 94  ? -5.282  5.397   7.752   1.00 96.69 94  B 1 
ATOM   2411 O O   . VAL   B 2 94  ? -6.248  5.114   7.049   1.00 96.79 94  B 1 
ATOM   2412 C CB  . VAL   B 2 94  ? -4.455  7.793   7.808   1.00 96.33 94  B 1 
ATOM   2413 C CG1 . VAL   B 2 94  ? -4.810  7.902   6.321   1.00 95.06 94  B 1 
ATOM   2414 C CG2 . VAL   B 2 94  ? -4.700  9.158   8.447   1.00 95.49 94  B 1 
ATOM   2415 N N   . ALA   B 2 95  ? -4.257  4.560   7.905   1.00 96.25 95  B 1 
ATOM   2416 C CA  . ALA   B 2 95  ? -4.223  3.241   7.278   1.00 96.18 95  B 1 
ATOM   2417 C C   . ALA   B 2 95  ? -5.400  2.361   7.740   1.00 96.59 95  B 1 
ATOM   2418 O O   . ALA   B 2 95  ? -6.080  1.755   6.909   1.00 96.60 95  B 1 
ATOM   2419 C CB  . ALA   B 2 95  ? -2.866  2.587   7.564   1.00 95.45 95  B 1 
ATOM   2420 N N   . ALA   B 2 96  ? -5.692  2.349   9.041   1.00 95.90 96  B 1 
ATOM   2421 C CA  . ALA   B 2 96  ? -6.842  1.632   9.591   1.00 95.47 96  B 1 
ATOM   2422 C C   . ALA   B 2 96  ? -8.171  2.167   9.027   1.00 95.89 96  B 1 
ATOM   2423 O O   . ALA   B 2 96  ? -9.014  1.386   8.590   1.00 95.44 96  B 1 
ATOM   2424 C CB  . ALA   B 2 96  ? -6.792  1.715   11.122  1.00 94.18 96  B 1 
ATOM   2425 N N   . LEU   B 2 97  ? -8.316  3.488   8.941   1.00 96.59 97  B 1 
ATOM   2426 C CA  . LEU   B 2 97  ? -9.492  4.154   8.381   1.00 96.83 97  B 1 
ATOM   2427 C C   . LEU   B 2 97  ? -9.700  3.817   6.894   1.00 97.05 97  B 1 
ATOM   2428 O O   . LEU   B 2 97  ? -10.821 3.559   6.461   1.00 96.38 97  B 1 
ATOM   2429 C CB  . LEU   B 2 97  ? -9.328  5.657   8.668   1.00 96.22 97  B 1 
ATOM   2430 C CG  . LEU   B 2 97  ? -10.544 6.507   8.257   1.00 90.93 97  B 1 
ATOM   2431 C CD1 . LEU   B 2 97  ? -10.879 7.509   9.354   1.00 86.94 97  B 1 
ATOM   2432 C CD2 . LEU   B 2 97  ? -10.250 7.287   6.986   1.00 86.66 97  B 1 
ATOM   2433 N N   . PHE   B 2 98  ? -8.622  3.756   6.096   1.00 97.66 98  B 1 
ATOM   2434 C CA  . PHE   B 2 98  ? -8.691  3.317   4.696   1.00 97.80 98  B 1 
ATOM   2435 C C   . PHE   B 2 98  ? -9.192  1.874   4.583   1.00 97.39 98  B 1 
ATOM   2436 O O   . PHE   B 2 98  ? -10.016 1.576   3.723   1.00 96.62 98  B 1 
ATOM   2437 C CB  . PHE   B 2 98  ? -7.313  3.423   4.036   1.00 97.97 98  B 1 
ATOM   2438 C CG  . PHE   B 2 98  ? -6.968  4.762   3.420   1.00 98.03 98  B 1 
ATOM   2439 C CD1 . PHE   B 2 98  ? -6.448  4.818   2.116   1.00 96.90 98  B 1 
ATOM   2440 C CD2 . PHE   B 2 98  ? -7.119  5.955   4.143   1.00 96.86 98  B 1 
ATOM   2441 C CE1 . PHE   B 2 98  ? -6.073  6.047   1.555   1.00 96.55 98  B 1 
ATOM   2442 C CE2 . PHE   B 2 98  ? -6.748  7.185   3.586   1.00 96.41 98  B 1 
ATOM   2443 C CZ  . PHE   B 2 98  ? -6.218  7.228   2.291   1.00 97.18 98  B 1 
ATOM   2444 N N   . TYR   B 2 99  ? -8.694  0.987   5.453   1.00 97.00 99  B 1 
ATOM   2445 C CA  . TYR   B 2 99  ? -9.073  -0.421  5.456   1.00 96.26 99  B 1 
ATOM   2446 C C   . TYR   B 2 99  ? -10.538 -0.620  5.863   1.00 95.64 99  B 1 
ATOM   2447 O O   . TYR   B 2 99  ? -11.277 -1.336  5.186   1.00 94.49 99  B 1 
ATOM   2448 C CB  . TYR   B 2 99  ? -8.124  -1.185  6.378   1.00 95.71 99  B 1 
ATOM   2449 C CG  . TYR   B 2 99  ? -8.392  -2.673  6.405   1.00 95.33 99  B 1 
ATOM   2450 C CD1 . TYR   B 2 99  ? -9.150  -3.244  7.444   1.00 93.57 99  B 1 
ATOM   2451 C CD2 . TYR   B 2 99  ? -7.921  -3.488  5.359   1.00 93.78 99  B 1 
ATOM   2452 C CE1 . TYR   B 2 99  ? -9.435  -4.617  7.443   1.00 92.97 99  B 1 
ATOM   2453 C CE2 . TYR   B 2 99  ? -8.207  -4.863  5.347   1.00 92.74 99  B 1 
ATOM   2454 C CZ  . TYR   B 2 99  ? -8.967  -5.421  6.392   1.00 93.16 99  B 1 
ATOM   2455 O OH  . TYR   B 2 99  ? -9.259  -6.759  6.377   1.00 91.52 99  B 1 
ATOM   2456 N N   . GLU   B 2 100 ? -10.970 0.044   6.935   1.00 96.21 100 B 1 
ATOM   2457 C CA  . GLU   B 2 100 ? -12.326 -0.054  7.476   1.00 95.60 100 B 1 
ATOM   2458 C C   . GLU   B 2 100 ? -13.379 0.467   6.490   1.00 95.55 100 B 1 
ATOM   2459 O O   . GLU   B 2 100 ? -14.353 -0.220  6.181   1.00 94.21 100 B 1 
ATOM   2460 C CB  . GLU   B 2 100 ? -12.373 0.716   8.804   1.00 94.37 100 B 1 
ATOM   2461 C CG  . GLU   B 2 100 ? -13.731 0.583   9.508   1.00 82.36 100 B 1 
ATOM   2462 C CD  . GLU   B 2 100 ? -13.814 1.352   10.837  1.00 75.33 100 B 1 
ATOM   2463 O OE1 . GLU   B 2 100 ? -14.911 1.303   11.445  1.00 68.13 100 B 1 
ATOM   2464 O OE2 . GLU   B 2 100 ? -12.815 1.984   11.235  1.00 68.40 100 B 1 
ATOM   2465 N N   . HIS   B 2 101 ? -13.154 1.662   5.944   1.00 96.77 101 B 1 
ATOM   2466 C CA  . HIS   B 2 101 ? -14.118 2.326   5.065   1.00 96.66 101 B 1 
ATOM   2467 C C   . HIS   B 2 101 ? -13.940 2.002   3.577   1.00 96.29 101 B 1 
ATOM   2468 O O   . HIS   B 2 101 ? -14.756 2.434   2.763   1.00 94.51 101 B 1 
ATOM   2469 C CB  . HIS   B 2 101 ? -14.091 3.827   5.330   1.00 96.70 101 B 1 
ATOM   2470 C CG  . HIS   B 2 101 ? -14.521 4.179   6.726   1.00 96.15 101 B 1 
ATOM   2471 N ND1 . HIS   B 2 101 ? -15.803 4.069   7.237   1.00 82.31 101 B 1 
ATOM   2472 C CD2 . HIS   B 2 101 ? -13.723 4.641   7.740   1.00 83.35 101 B 1 
ATOM   2473 C CE1 . HIS   B 2 101 ? -15.766 4.457   8.520   1.00 86.52 101 B 1 
ATOM   2474 N NE2 . HIS   B 2 101 ? -14.524 4.818   8.858   1.00 88.62 101 B 1 
ATOM   2475 N N   . ARG   B 2 102 ? -12.919 1.227   3.200   1.00 95.65 102 B 1 
ATOM   2476 C CA  . ARG   B 2 102 ? -12.615 0.850   1.803   1.00 95.04 102 B 1 
ATOM   2477 C C   . ARG   B 2 102 ? -12.480 2.062   0.874   1.00 95.25 102 B 1 
ATOM   2478 O O   . ARG   B 2 102 ? -13.003 2.065   -0.244  1.00 92.98 102 B 1 
ATOM   2479 C CB  . ARG   B 2 102 ? -13.626 -0.172  1.277   1.00 93.48 102 B 1 
ATOM   2480 C CG  . ARG   B 2 102 ? -13.727 -1.424  2.147   1.00 87.62 102 B 1 
ATOM   2481 C CD  . ARG   B 2 102 ? -14.701 -2.397  1.490   1.00 82.68 102 B 1 
ATOM   2482 N NE  . ARG   B 2 102 ? -14.790 -3.658  2.250   1.00 74.94 102 B 1 
ATOM   2483 C CZ  . ARG   B 2 102 ? -14.990 -4.859  1.730   1.00 67.22 102 B 1 
ATOM   2484 N NH1 . ARG   B 2 102 ? -15.213 -5.038  0.456   1.00 61.77 102 B 1 
ATOM   2485 N NH2 . ARG   B 2 102 ? -14.964 -5.911  2.494   1.00 61.62 102 B 1 
ATOM   2486 N N   . ILE   B 2 103 ? -11.773 3.075   1.337   1.00 96.86 103 B 1 
ATOM   2487 C CA  . ILE   B 2 103 ? -11.460 4.296   0.587   1.00 97.20 103 B 1 
ATOM   2488 C C   . ILE   B 2 103 ? -10.000 4.272   0.118   1.00 97.42 103 B 1 
ATOM   2489 O O   . ILE   B 2 103 ? -9.149  3.606   0.711   1.00 97.00 103 B 1 
ATOM   2490 C CB  . ILE   B 2 103 ? -11.812 5.559   1.409   1.00 97.14 103 B 1 
ATOM   2491 C CG1 . ILE   B 2 103 ? -11.023 5.639   2.733   1.00 96.31 103 B 1 
ATOM   2492 C CG2 . ILE   B 2 103 ? -13.331 5.613   1.641   1.00 95.05 103 B 1 
ATOM   2493 C CD1 . ILE   B 2 103 ? -11.234 6.946   3.515   1.00 95.55 103 B 1 
ATOM   2494 N N   . GLY   B 2 104 ? -9.702  4.988   -0.955  1.00 97.27 104 B 1 
ATOM   2495 C CA  . GLY   B 2 104 ? -8.349  5.107   -1.517  1.00 97.09 104 B 1 
ATOM   2496 C C   . GLY   B 2 104 ? -7.748  6.510   -1.422  1.00 97.73 104 B 1 
ATOM   2497 O O   . GLY   B 2 104 ? -6.634  6.725   -1.899  1.00 96.78 104 B 1 
ATOM   2498 N N   . CYS   B 2 105 ? -8.484  7.457   -0.852  1.00 97.80 105 B 1 
ATOM   2499 C CA  . CYS   B 2 105 ? -8.112  8.861   -0.749  1.00 98.15 105 B 1 
ATOM   2500 C C   . CYS   B 2 105 ? -8.718  9.477   0.513   1.00 98.52 105 B 1 
ATOM   2501 O O   . CYS   B 2 105 ? -9.891  9.253   0.807   1.00 98.19 105 B 1 
ATOM   2502 C CB  . CYS   B 2 105 ? -8.618  9.563   -2.015  1.00 96.80 105 B 1 
ATOM   2503 S SG  . CYS   B 2 105 ? -8.403  11.356  -1.921  1.00 94.43 105 B 1 
ATOM   2504 N N   . LEU   B 2 106 ? -7.929  10.277  1.222   1.00 98.76 106 B 1 
ATOM   2505 C CA  . LEU   B 2 106 ? -8.364  11.048  2.382   1.00 98.84 106 B 1 
ATOM   2506 C C   . LEU   B 2 106 ? -7.941  12.512  2.196   1.00 98.89 106 B 1 
ATOM   2507 O O   . LEU   B 2 106 ? -6.747  12.814  2.293   1.00 98.80 106 B 1 
ATOM   2508 C CB  . LEU   B 2 106 ? -7.767  10.411  3.644   1.00 98.74 106 B 1 
ATOM   2509 C CG  . LEU   B 2 106 ? -8.319  10.985  4.961   1.00 98.29 106 B 1 
ATOM   2510 C CD1 . LEU   B 2 106 ? -9.757  10.524  5.209   1.00 97.44 106 B 1 
ATOM   2511 C CD2 . LEU   B 2 106 ? -7.467  10.496  6.130   1.00 97.41 106 B 1 
ATOM   2512 N N   . PRO   B 2 107 ? -8.886  13.423  1.907   1.00 98.90 107 B 1 
ATOM   2513 C CA  . PRO   B 2 107 ? -8.600  14.853  1.958   1.00 98.89 107 B 1 
ATOM   2514 C C   . PRO   B 2 107 ? -8.228  15.265  3.383   1.00 98.90 107 B 1 
ATOM   2515 O O   . PRO   B 2 107 ? -8.889  14.866  4.343   1.00 98.76 107 B 1 
ATOM   2516 C CB  . PRO   B 2 107 ? -9.873  15.559  1.481   1.00 98.77 107 B 1 
ATOM   2517 C CG  . PRO   B 2 107 ? -10.646 14.472  0.736   1.00 98.01 107 B 1 
ATOM   2518 C CD  . PRO   B 2 107 ? -10.259 13.203  1.485   1.00 98.74 107 B 1 
ATOM   2519 N N   . ILE   B 2 108 ? -7.189  16.074  3.522   1.00 98.88 108 B 1 
ATOM   2520 C CA  . ILE   B 2 108 ? -6.727  16.579  4.816   1.00 98.88 108 B 1 
ATOM   2521 C C   . ILE   B 2 108 ? -7.192  18.018  4.978   1.00 98.87 108 B 1 
ATOM   2522 O O   . ILE   B 2 108 ? -6.872  18.880  4.162   1.00 98.77 108 B 1 
ATOM   2523 C CB  . ILE   B 2 108 ? -5.207  16.407  4.974   1.00 98.83 108 B 1 
ATOM   2524 C CG1 . ILE   B 2 108 ? -4.726  14.973  4.672   1.00 98.48 108 B 1 
ATOM   2525 C CG2 . ILE   B 2 108 ? -4.780  16.832  6.390   1.00 98.64 108 B 1 
ATOM   2526 C CD1 . ILE   B 2 108 ? -5.464  13.857  5.448   1.00 97.55 108 B 1 
ATOM   2527 N N   . VAL   B 2 109 ? -7.966  18.253  6.028   1.00 98.77 109 B 1 
ATOM   2528 C CA  . VAL   B 2 109 ? -8.615  19.539  6.296   1.00 98.70 109 B 1 
ATOM   2529 C C   . VAL   B 2 109 ? -8.097  20.110  7.608   1.00 98.61 109 B 1 
ATOM   2530 O O   . VAL   B 2 109 ? -8.045  19.424  8.627   1.00 98.05 109 B 1 
ATOM   2531 C CB  . VAL   B 2 109 ? -10.151 19.392  6.297   1.00 98.36 109 B 1 
ATOM   2532 C CG1 . VAL   B 2 109 ? -10.856 20.713  6.612   1.00 96.77 109 B 1 
ATOM   2533 C CG2 . VAL   B 2 109 ? -10.655 18.921  4.924   1.00 97.04 109 B 1 
ATOM   2534 N N   . ASN   B 2 110 ? -7.750  21.396  7.592   1.00 98.46 110 B 1 
ATOM   2535 C CA  . ASN   B 2 110 ? -7.380  22.148  8.781   1.00 98.28 110 B 1 
ATOM   2536 C C   . ASN   B 2 110 ? -8.113  23.497  8.782   1.00 98.13 110 B 1 
ATOM   2537 O O   . ASN   B 2 110 ? -8.157  24.184  7.762   1.00 96.79 110 B 1 
ATOM   2538 C CB  . ASN   B 2 110 ? -5.852  22.298  8.835   1.00 97.65 110 B 1 
ATOM   2539 C CG  . ASN   B 2 110 ? -5.370  22.810  10.181  1.00 96.42 110 B 1 
ATOM   2540 O OD1 . ASN   B 2 110 ? -6.128  23.011  11.113  1.00 90.90 110 B 1 
ATOM   2541 N ND2 . ASN   B 2 110 ? -4.082  23.033  10.318  1.00 89.20 110 B 1 
ATOM   2542 N N   . HIS   B 2 111 ? -8.709  23.858  9.907   1.00 97.28 111 B 1 
ATOM   2543 C CA  . HIS   B 2 111 ? -9.519  25.077  10.034  1.00 97.20 111 B 1 
ATOM   2544 C C   . HIS   B 2 111 ? -10.551 25.268  8.903   1.00 97.33 111 B 1 
ATOM   2545 O O   . HIS   B 2 111 ? -10.738 26.365  8.382   1.00 94.84 111 B 1 
ATOM   2546 C CB  . HIS   B 2 111 ? -8.600  26.294  10.232  1.00 96.31 111 B 1 
ATOM   2547 C CG  . HIS   B 2 111 ? -7.709  26.177  11.437  1.00 93.81 111 B 1 
ATOM   2548 N ND1 . HIS   B 2 111 ? -8.129  26.049  12.748  1.00 81.15 111 B 1 
ATOM   2549 C CD2 . HIS   B 2 111 ? -6.335  26.155  11.456  1.00 80.81 111 B 1 
ATOM   2550 C CE1 . HIS   B 2 111 ? -7.036  25.952  13.524  1.00 82.80 111 B 1 
ATOM   2551 N NE2 . HIS   B 2 111 ? -5.932  26.021  12.779  1.00 84.44 111 B 1 
ATOM   2552 N N   . GLY   B 2 112 ? -11.206 24.172  8.499   1.00 96.10 112 B 1 
ATOM   2553 C CA  . GLY   B 2 112 ? -12.239 24.177  7.462   1.00 95.63 112 B 1 
ATOM   2554 C C   . GLY   B 2 112 ? -11.724 24.282  6.022   1.00 96.64 112 B 1 
ATOM   2555 O O   . GLY   B 2 112 ? -12.541 24.342  5.104   1.00 94.81 112 B 1 
ATOM   2556 N N   . LYS   B 2 113 ? -10.407 24.288  5.798   1.00 98.00 113 B 1 
ATOM   2557 C CA  . LYS   B 2 113 ? -9.791  24.363  4.466   1.00 98.23 113 B 1 
ATOM   2558 C C   . LYS   B 2 113 ? -9.030  23.088  4.123   1.00 98.55 113 B 1 
ATOM   2559 O O   . LYS   B 2 113 ? -8.399  22.483  4.986   1.00 98.17 113 B 1 
ATOM   2560 C CB  . LYS   B 2 113 ? -8.880  25.591  4.358   1.00 97.44 113 B 1 
ATOM   2561 C CG  . LYS   B 2 113 ? -9.670  26.899  4.533   1.00 93.38 113 B 1 
ATOM   2562 C CD  . LYS   B 2 113 ? -8.798  28.120  4.234   1.00 87.64 113 B 1 
ATOM   2563 C CE  . LYS   B 2 113 ? -9.647  29.381  4.422   1.00 79.94 113 B 1 
ATOM   2564 N NZ  . LYS   B 2 113 ? -8.949  30.596  3.934   1.00 69.59 113 B 1 
ATOM   2565 N N   . LEU   B 2 114 ? -9.060  22.721  2.843   1.00 98.65 114 B 1 
ATOM   2566 C CA  . LEU   B 2 114 ? -8.236  21.649  2.305   1.00 98.79 114 B 1 
ATOM   2567 C C   . LEU   B 2 114 ? -6.764  22.083  2.315   1.00 98.80 114 B 1 
ATOM   2568 O O   . LEU   B 2 114 ? -6.413  23.084  1.702   1.00 98.55 114 B 1 
ATOM   2569 C CB  . LEU   B 2 114 ? -8.723  21.314  0.890   1.00 98.74 114 B 1 
ATOM   2570 C CG  . LEU   B 2 114 ? -7.999  20.110  0.260   1.00 98.35 114 B 1 
ATOM   2571 C CD1 . LEU   B 2 114 ? -8.431  18.795  0.907   1.00 98.07 114 B 1 
ATOM   2572 C CD2 . LEU   B 2 114 ? -8.321  20.044  -1.228  1.00 97.94 114 B 1 
ATOM   2573 N N   . VAL   B 2 115 ? -5.915  21.310  2.986   1.00 98.80 115 B 1 
ATOM   2574 C CA  . VAL   B 2 115 ? -4.474  21.597  3.125   1.00 98.73 115 B 1 
ATOM   2575 C C   . VAL   B 2 115 ? -3.577  20.506  2.543   1.00 98.73 115 B 1 
ATOM   2576 O O   . VAL   B 2 115 ? -2.405  20.752  2.274   1.00 98.22 115 B 1 
ATOM   2577 C CB  . VAL   B 2 115 ? -4.087  21.874  4.588   1.00 98.37 115 B 1 
ATOM   2578 C CG1 . VAL   B 2 115 ? -4.804  23.120  5.125   1.00 96.37 115 B 1 
ATOM   2579 C CG2 . VAL   B 2 115 ? -4.386  20.692  5.523   1.00 96.30 115 B 1 
ATOM   2580 N N   . GLY   B 2 116 ? -4.111  19.311  2.317   1.00 98.81 116 B 1 
ATOM   2581 C CA  . GLY   B 2 116 ? -3.366  18.196  1.753   1.00 98.83 116 B 1 
ATOM   2582 C C   . GLY   B 2 116 ? -4.274  17.063  1.298   1.00 98.89 116 B 1 
ATOM   2583 O O   . GLY   B 2 116 ? -5.497  17.122  1.421   1.00 98.77 116 B 1 
ATOM   2584 N N   . ILE   B 2 117 ? -3.653  16.020  0.743   1.00 98.91 117 B 1 
ATOM   2585 C CA  . ILE   B 2 117 ? -4.332  14.781  0.375   1.00 98.90 117 B 1 
ATOM   2586 C C   . ILE   B 2 117 ? -3.399  13.601  0.641   1.00 98.87 117 B 1 
ATOM   2587 O O   . ILE   B 2 117 ? -2.208  13.654  0.332   1.00 98.65 117 B 1 
ATOM   2588 C CB  . ILE   B 2 117 ? -4.824  14.841  -1.089  1.00 98.75 117 B 1 
ATOM   2589 C CG1 . ILE   B 2 117 ? -5.750  13.647  -1.412  1.00 97.79 117 B 1 
ATOM   2590 C CG2 . ILE   B 2 117 ? -3.668  14.925  -2.103  1.00 97.92 117 B 1 
ATOM   2591 C CD1 . ILE   B 2 117 ? -6.461  13.788  -2.767  1.00 95.73 117 B 1 
ATOM   2592 N N   . ILE   B 2 118 ? -3.948  12.526  1.197   1.00 98.85 118 B 1 
ATOM   2593 C CA  . ILE   B 2 118 ? -3.265  11.245  1.350   1.00 98.80 118 B 1 
ATOM   2594 C C   . ILE   B 2 118 ? -4.008  10.195  0.527   1.00 98.82 118 B 1 
ATOM   2595 O O   . ILE   B 2 118 ? -5.241  10.175  0.491   1.00 98.53 118 B 1 
ATOM   2596 C CB  . ILE   B 2 118 ? -3.075  10.913  2.849   1.00 98.22 118 B 1 
ATOM   2597 C CG1 . ILE   B 2 118 ? -1.597  10.569  3.103   1.00 90.73 118 B 1 
ATOM   2598 C CG2 . ILE   B 2 118 ? -3.967  9.775   3.354   1.00 93.94 118 B 1 
ATOM   2599 C CD1 . ILE   B 2 118 ? -1.210  10.498  4.570   1.00 88.25 118 B 1 
ATOM   2600 N N   . THR   B 2 119 ? -3.259  9.333   -0.169  1.00 98.49 119 B 1 
ATOM   2601 C CA  . THR   B 2 119 ? -3.810  8.223   -0.955  1.00 98.24 119 B 1 
ATOM   2602 C C   . THR   B 2 119 ? -3.161  6.904   -0.542  1.00 98.06 119 B 1 
ATOM   2603 O O   . THR   B 2 119 ? -2.154  6.886   0.171   1.00 97.42 119 B 1 
ATOM   2604 C CB  . THR   B 2 119 ? -3.646  8.448   -2.469  1.00 97.63 119 B 1 
ATOM   2605 O OG1 . THR   B 2 119 ? -2.292  8.337   -2.847  1.00 94.86 119 B 1 
ATOM   2606 C CG2 . THR   B 2 119 ? -4.169  9.802   -2.947  1.00 94.77 119 B 1 
ATOM   2607 N N   . GLN   B 2 120 ? -3.698  5.780   -1.028  1.00 97.04 120 B 1 
ATOM   2608 C CA  . GLN   B 2 120 ? -3.067  4.474   -0.814  1.00 96.57 120 B 1 
ATOM   2609 C C   . GLN   B 2 120 ? -1.617  4.433   -1.317  1.00 96.71 120 B 1 
ATOM   2610 O O   . GLN   B 2 120 ? -0.806  3.725   -0.740  1.00 95.80 120 B 1 
ATOM   2611 C CB  . GLN   B 2 120 ? -3.868  3.367   -1.506  1.00 95.11 120 B 1 
ATOM   2612 C CG  . GLN   B 2 120 ? -5.170  3.026   -0.769  1.00 87.78 120 B 1 
ATOM   2613 C CD  . GLN   B 2 120 ? -5.930  1.871   -1.423  1.00 85.19 120 B 1 
ATOM   2614 O OE1 . GLN   B 2 120 ? -5.603  1.379   -2.491  1.00 76.58 120 B 1 
ATOM   2615 N NE2 . GLN   B 2 120 ? -6.990  1.394   -0.808  1.00 73.71 120 B 1 
ATOM   2616 N N   . THR   B 2 121 ? -1.267  5.205   -2.346  1.00 96.57 121 B 1 
ATOM   2617 C CA  . THR   B 2 121 ? 0.118   5.303   -2.838  1.00 96.47 121 B 1 
ATOM   2618 C C   . THR   B 2 121 ? 1.039   5.970   -1.814  1.00 96.60 121 B 1 
ATOM   2619 O O   . THR   B 2 121 ? 2.194   5.578   -1.691  1.00 95.91 121 B 1 
ATOM   2620 C CB  . THR   B 2 121 ? 0.168   6.066   -4.168  1.00 95.84 121 B 1 
ATOM   2621 O OG1 . THR   B 2 121 ? -0.617  5.391   -5.128  1.00 91.39 121 B 1 
ATOM   2622 C CG2 . THR   B 2 121 ? 1.571   6.176   -4.763  1.00 91.01 121 B 1 
ATOM   2623 N N   . ASP   B 2 122 ? 0.541   6.938   -1.055  1.00 96.77 122 B 1 
ATOM   2624 C CA  . ASP   B 2 122 ? 1.318   7.600   -0.002  1.00 96.89 122 B 1 
ATOM   2625 C C   . ASP   B 2 122 ? 1.507   6.674   1.207   1.00 96.71 122 B 1 
ATOM   2626 O O   . ASP   B 2 122 ? 2.615   6.567   1.732   1.00 96.24 122 B 1 
ATOM   2627 C CB  . ASP   B 2 122 ? 0.646   8.923   0.400   1.00 97.26 122 B 1 
ATOM   2628 C CG  . ASP   B 2 122 ? 0.425   9.841   -0.807  1.00 97.18 122 B 1 
ATOM   2629 O OD1 . ASP   B 2 122 ? 1.415   10.174  -1.502  1.00 95.76 122 B 1 
ATOM   2630 O OD2 . ASP   B 2 122 ? -0.748  10.174  -1.085  1.00 95.70 122 B 1 
ATOM   2631 N N   . LEU   B 2 123 ? 0.465   5.923   1.588   1.00 96.66 123 B 1 
ATOM   2632 C CA  . LEU   B 2 123 ? 0.559   4.888   2.627   1.00 96.45 123 B 1 
ATOM   2633 C C   . LEU   B 2 123 ? 1.529   3.772   2.226   1.00 95.90 123 B 1 
ATOM   2634 O O   . LEU   B 2 123 ? 2.339   3.338   3.037   1.00 94.99 123 B 1 
ATOM   2635 C CB  . LEU   B 2 123 ? -0.828  4.290   2.909   1.00 96.38 123 B 1 
ATOM   2636 C CG  . LEU   B 2 123 ? -1.869  5.271   3.472   1.00 95.86 123 B 1 
ATOM   2637 C CD1 . LEU   B 2 123 ? -3.175  4.518   3.713   1.00 94.86 123 B 1 
ATOM   2638 C CD2 . LEU   B 2 123 ? -1.422  5.904   4.786   1.00 94.60 123 B 1 
ATOM   2639 N N   . LEU   B 2 124 ? 1.488   3.348   0.970   1.00 95.86 124 B 1 
ATOM   2640 C CA  . LEU   B 2 124 ? 2.389   2.333   0.435   1.00 95.37 124 B 1 
ATOM   2641 C C   . LEU   B 2 124 ? 3.850   2.803   0.480   1.00 94.93 124 B 1 
ATOM   2642 O O   . LEU   B 2 124 ? 4.715   2.041   0.889   1.00 94.09 124 B 1 
ATOM   2643 C CB  . LEU   B 2 124 ? 1.935   1.990   -0.991  1.00 94.69 124 B 1 
ATOM   2644 C CG  . LEU   B 2 124 ? 2.685   0.812   -1.626  1.00 89.90 124 B 1 
ATOM   2645 C CD1 . LEU   B 2 124 ? 2.432   -0.489  -0.865  1.00 88.07 124 B 1 
ATOM   2646 C CD2 . LEU   B 2 124 ? 2.191   0.641   -3.063  1.00 87.49 124 B 1 
ATOM   2647 N N   . ARG   B 2 125 ? 4.121   4.065   0.121   1.00 94.80 125 B 1 
ATOM   2648 C CA  . ARG   B 2 125 ? 5.461   4.661   0.251   1.00 94.30 125 B 1 
ATOM   2649 C C   . ARG   B 2 125 ? 5.943   4.629   1.704   1.00 93.99 125 B 1 
ATOM   2650 O O   . ARG   B 2 125 ? 7.056   4.191   1.956   1.00 93.11 125 B 1 
ATOM   2651 C CB  . ARG   B 2 125 ? 5.444   6.096   -0.290  1.00 93.78 125 B 1 
ATOM   2652 C CG  . ARG   B 2 125 ? 6.867   6.672   -0.404  1.00 89.58 125 B 1 
ATOM   2653 C CD  . ARG   B 2 125 ? 6.879   8.167   -0.750  1.00 86.87 125 B 1 
ATOM   2654 N NE  . ARG   B 2 125 ? 6.013   8.475   -1.906  1.00 79.76 125 B 1 
ATOM   2655 C CZ  . ARG   B 2 125 ? 4.870   9.161   -1.888  1.00 74.89 125 B 1 
ATOM   2656 N NH1 . ARG   B 2 125 ? 4.457   9.808   -0.841  1.00 65.66 125 B 1 
ATOM   2657 N NH2 . ARG   B 2 125 ? 4.107   9.181   -2.940  1.00 66.48 125 B 1 
ATOM   2658 N N   . THR   B 2 126 ? 5.087   5.044   2.635   1.00 93.10 126 B 1 
ATOM   2659 C CA  . THR   B 2 126 ? 5.397   5.012   4.073   1.00 92.27 126 B 1 
ATOM   2660 C C   . THR   B 2 126 ? 5.686   3.588   4.550   1.00 91.98 126 B 1 
ATOM   2661 O O   . THR   B 2 126 ? 6.650   3.367   5.274   1.00 90.79 126 B 1 
ATOM   2662 C CB  . THR   B 2 126 ? 4.244   5.612   4.887   1.00 91.53 126 B 1 
ATOM   2663 O OG1 . THR   B 2 126 ? 3.976   6.925   4.450   1.00 88.48 126 B 1 
ATOM   2664 C CG2 . THR   B 2 126 ? 4.564   5.691   6.376   1.00 88.12 126 B 1 
ATOM   2665 N N   . PHE   B 2 127 ? 4.895   2.605   4.110   1.00 92.10 127 B 1 
ATOM   2666 C CA  . PHE   B 2 127 ? 5.142   1.198   4.430   1.00 91.50 127 B 1 
ATOM   2667 C C   . PHE   B 2 127 ? 6.508   0.726   3.912   1.00 91.21 127 B 1 
ATOM   2668 O O   . PHE   B 2 127 ? 7.276   0.143   4.668   1.00 90.57 127 B 1 
ATOM   2669 C CB  . PHE   B 2 127 ? 3.996   0.335   3.888   1.00 90.91 127 B 1 
ATOM   2670 C CG  . PHE   B 2 127 ? 4.167   -1.160  4.125   1.00 89.27 127 B 1 
ATOM   2671 C CD1 . PHE   B 2 127 ? 3.844   -2.077  3.109   1.00 84.38 127 B 1 
ATOM   2672 C CD2 . PHE   B 2 127 ? 4.662   -1.641  5.347   1.00 84.11 127 B 1 
ATOM   2673 C CE1 . PHE   B 2 127 ? 4.016   -3.454  3.312   1.00 82.99 127 B 1 
ATOM   2674 C CE2 . PHE   B 2 127 ? 4.847   -3.021  5.551   1.00 81.78 127 B 1 
ATOM   2675 C CZ  . PHE   B 2 127 ? 4.525   -3.923  4.533   1.00 82.24 127 B 1 
ATOM   2676 N N   . ILE   B 2 128 ? 6.848   1.034   2.659   1.00 92.46 128 B 1 
ATOM   2677 C CA  . ILE   B 2 128 ? 8.139   0.678   2.054   1.00 92.25 128 B 1 
ATOM   2678 C C   . ILE   B 2 128 ? 9.306   1.285   2.848   1.00 90.72 128 B 1 
ATOM   2679 O O   . ILE   B 2 128 ? 10.264  0.582   3.156   1.00 89.18 128 B 1 
ATOM   2680 C CB  . ILE   B 2 128 ? 8.163   1.117   0.580   1.00 92.81 128 B 1 
ATOM   2681 C CG1 . ILE   B 2 128 ? 7.191   0.256   -0.260  1.00 91.94 128 B 1 
ATOM   2682 C CG2 . ILE   B 2 128 ? 9.577   1.015   -0.012  1.00 91.90 128 B 1 
ATOM   2683 C CD1 . ILE   B 2 128 ? 6.809   0.918   -1.584  1.00 89.19 128 B 1 
ATOM   2684 N N   . GLU   B 2 129 ? 9.213   2.562   3.211   1.00 89.16 129 B 1 
ATOM   2685 C CA  . GLU   B 2 129 ? 10.226  3.237   4.028   1.00 87.28 129 B 1 
ATOM   2686 C C   . GLU   B 2 129 ? 10.416  2.538   5.382   1.00 86.72 129 B 1 
ATOM   2687 O O   . GLU   B 2 129 ? 11.548  2.305   5.803   1.00 84.84 129 B 1 
ATOM   2688 C CB  . GLU   B 2 129 ? 9.836   4.709   4.230   1.00 85.55 129 B 1 
ATOM   2689 C CG  . GLU   B 2 129 ? 10.054  5.549   2.962   1.00 78.66 129 B 1 
ATOM   2690 C CD  . GLU   B 2 129 ? 9.506   6.982   3.065   1.00 74.84 129 B 1 
ATOM   2691 O OE1 . GLU   B 2 129 ? 9.505   7.672   2.018   1.00 68.43 129 B 1 
ATOM   2692 O OE2 . GLU   B 2 129 ? 9.081   7.395   4.168   1.00 68.72 129 B 1 
ATOM   2693 N N   . LEU   B 2 130 ? 9.327   2.126   6.030   1.00 85.71 130 B 1 
ATOM   2694 C CA  . LEU   B 2 130 ? 9.363   1.404   7.304   1.00 84.52 130 B 1 
ATOM   2695 C C   . LEU   B 2 130 ? 10.045  0.039   7.223   1.00 83.66 130 B 1 
ATOM   2696 O O   . LEU   B 2 130 ? 10.729  -0.362  8.161   1.00 80.56 130 B 1 
ATOM   2697 C CB  . LEU   B 2 130 ? 7.928   1.206   7.810   1.00 82.63 130 B 1 
ATOM   2698 C CG  . LEU   B 2 130 ? 7.309   2.475   8.393   1.00 77.81 130 B 1 
ATOM   2699 C CD1 . LEU   B 2 130 ? 5.839   2.198   8.713   1.00 72.61 130 B 1 
ATOM   2700 C CD2 . LEU   B 2 130 ? 8.056   2.872   9.661   1.00 72.09 130 B 1 
ATOM   2701 N N   . THR   B 2 131 ? 9.867   -0.679  6.116   1.00 85.17 131 B 1 
ATOM   2702 C CA  . THR   B 2 131 ? 10.494  -1.995  5.939   1.00 82.73 131 B 1 
ATOM   2703 C C   . THR   B 2 131 ? 12.000  -1.898  5.714   1.00 81.20 131 B 1 
ATOM   2704 O O   . THR   B 2 131 ? 12.720  -2.871  5.930   1.00 76.56 131 B 1 
ATOM   2705 C CB  . THR   B 2 131 ? 9.875   -2.777  4.776   1.00 81.76 131 B 1 
ATOM   2706 O OG1 . THR   B 2 131 ? 10.142  -2.149  3.540   1.00 74.30 131 B 1 
ATOM   2707 C CG2 . THR   B 2 131 ? 8.374   -2.981  4.918   1.00 74.49 131 B 1 
ATOM   2708 N N   . GLY   B 2 132 ? 12.484  -0.745  5.252   1.00 80.73 132 B 1 
ATOM   2709 C CA  . GLY   B 2 132 ? 13.873  -0.572  4.833   1.00 79.09 132 B 1 
ATOM   2710 C C   . GLY   B 2 132 ? 14.254  -1.385  3.594   1.00 80.69 132 B 1 
ATOM   2711 O O   . GLY   B 2 132 ? 15.442  -1.543  3.321   1.00 77.15 132 B 1 
ATOM   2712 N N   . VAL   B 2 133 ? 13.293  -1.895  2.829   1.00 81.19 133 B 1 
ATOM   2713 C CA  . VAL   B 2 133 ? 13.539  -2.794  1.679   1.00 80.13 133 B 1 
ATOM   2714 C C   . VAL   B 2 133 ? 14.479  -2.195  0.623   1.00 80.09 133 B 1 
ATOM   2715 O O   . VAL   B 2 133 ? 15.243  -2.921  -0.005  1.00 76.98 133 B 1 
ATOM   2716 C CB  . VAL   B 2 133 ? 12.203  -3.246  1.053   1.00 78.33 133 B 1 
ATOM   2717 C CG1 . VAL   B 2 133 ? 11.457  -2.122  0.327   1.00 71.14 133 B 1 
ATOM   2718 C CG2 . VAL   B 2 133 ? 12.393  -4.422  0.093   1.00 72.74 133 B 1 
ATOM   2719 N N   . HIS   B 2 134 ? 14.474  -0.872  0.471   1.00 80.87 134 B 1 
ATOM   2720 C CA  . HIS   B 2 134 ? 15.348  -0.157  -0.465  1.00 78.93 134 B 1 
ATOM   2721 C C   . HIS   B 2 134 ? 16.779  0.045   0.051   1.00 79.93 134 B 1 
ATOM   2722 O O   . HIS   B 2 134 ? 17.649  0.485   -0.702  1.00 76.15 134 B 1 
ATOM   2723 C CB  . HIS   B 2 134 ? 14.711  1.197   -0.806  1.00 74.86 134 B 1 
ATOM   2724 C CG  . HIS   B 2 134 ? 13.406  1.106   -1.549  1.00 68.26 134 B 1 
ATOM   2725 N ND1 . HIS   B 2 134 ? 12.464  2.108   -1.624  1.00 59.27 134 B 1 
ATOM   2726 C CD2 . HIS   B 2 134 ? 12.947  0.070   -2.324  1.00 59.86 134 B 1 
ATOM   2727 C CE1 . HIS   B 2 134 ? 11.481  1.693   -2.424  1.00 55.61 134 B 1 
ATOM   2728 N NE2 . HIS   B 2 134 ? 11.737  0.458   -2.864  1.00 57.48 134 B 1 
ATOM   2729 N N   . GLN   B 2 135 ? 17.055  -0.255  1.316   1.00 79.92 135 B 1 
ATOM   2730 C CA  . GLN   B 2 135 ? 18.385  -0.093  1.885   1.00 79.05 135 B 1 
ATOM   2731 C C   . GLN   B 2 135 ? 19.223  -1.359  1.646   1.00 81.04 135 B 1 
ATOM   2732 O O   . GLN   B 2 135 ? 18.713  -2.474  1.781   1.00 78.85 135 B 1 
ATOM   2733 C CB  . GLN   B 2 135 ? 18.301  0.260   3.372   1.00 75.02 135 B 1 
ATOM   2734 C CG  . GLN   B 2 135 ? 17.522  1.561   3.630   1.00 69.53 135 B 1 
ATOM   2735 C CD  . GLN   B 2 135 ? 17.530  1.965   5.102   1.00 67.06 135 B 1 
ATOM   2736 O OE1 . GLN   B 2 135 ? 18.440  1.658   5.857   1.00 60.48 135 B 1 
ATOM   2737 N NE2 . GLN   B 2 135 ? 16.520  2.671   5.559   1.00 57.91 135 B 1 
ATOM   2738 N N   . PRO   B 2 136 ? 20.524  -1.229  1.317   1.00 80.55 136 B 1 
ATOM   2739 C CA  . PRO   B 2 136 ? 21.402  -2.386  1.210   1.00 80.84 136 B 1 
ATOM   2740 C C   . PRO   B 2 136 ? 21.584  -3.041  2.585   1.00 81.46 136 B 1 
ATOM   2741 O O   . PRO   B 2 136 ? 21.732  -2.360  3.603   1.00 77.45 136 B 1 
ATOM   2742 C CB  . PRO   B 2 136 ? 22.711  -1.848  0.628   1.00 78.22 136 B 1 
ATOM   2743 C CG  . PRO   B 2 136 ? 22.733  -0.392  1.104   1.00 75.35 136 B 1 
ATOM   2744 C CD  . PRO   B 2 136 ? 21.258  0.000   1.107   1.00 78.29 136 B 1 
ATOM   2745 N N   . GLY   B 2 137 ? 21.611  -4.359  2.613   1.00 84.83 137 B 1 
ATOM   2746 C CA  . GLY   B 2 137 ? 21.761  -5.119  3.846   1.00 84.89 137 B 1 
ATOM   2747 C C   . GLY   B 2 137 ? 21.271  -6.554  3.727   1.00 86.43 137 B 1 
ATOM   2748 O O   . GLY   B 2 137 ? 21.152  -7.103  2.631   1.00 83.34 137 B 1 
ATOM   2749 N N   . SER   B 2 138 ? 21.014  -7.159  4.876   1.00 87.09 138 B 1 
ATOM   2750 C CA  . SER   B 2 138 ? 20.490  -8.521  4.990   1.00 87.46 138 B 1 
ATOM   2751 C C   . SER   B 2 138 ? 19.285  -8.549  5.922   1.00 88.10 138 B 1 
ATOM   2752 O O   . SER   B 2 138 ? 19.171  -7.733  6.834   1.00 86.49 138 B 1 
ATOM   2753 C CB  . SER   B 2 138 ? 21.570  -9.471  5.511   1.00 86.02 138 B 1 
ATOM   2754 O OG  . SER   B 2 138 ? 22.717  -9.449  4.673   1.00 79.84 138 B 1 
ATOM   2755 N N   . GLN   B 2 139 ? 18.404  -9.524  5.714   1.00 87.45 139 B 1 
ATOM   2756 C CA  . GLN   B 2 139 ? 17.261  -9.775  6.583   1.00 87.00 139 B 1 
ATOM   2757 C C   . GLN   B 2 139 ? 17.552  -10.965 7.501   1.00 87.97 139 B 1 
ATOM   2758 O O   . GLN   B 2 139 ? 18.106  -11.972 7.068   1.00 86.83 139 B 1 
ATOM   2759 C CB  . GLN   B 2 139 ? 16.014  -9.968  5.715   1.00 84.29 139 B 1 
ATOM   2760 C CG  . GLN   B 2 139 ? 14.720  -10.099 6.532   1.00 78.12 139 B 1 
ATOM   2761 C CD  . GLN   B 2 139 ? 13.491  -9.982  5.637   1.00 76.40 139 B 1 
ATOM   2762 O OE1 . GLN   B 2 139 ? 13.442  -9.159  4.739   1.00 69.24 139 B 1 
ATOM   2763 N NE2 . GLN   B 2 139 ? 12.474  -10.776 5.841   1.00 66.93 139 B 1 
ATOM   2764 N N   . ILE   B 2 140 ? 17.178  -10.834 8.772   1.00 89.77 140 B 1 
ATOM   2765 C CA  . ILE   B 2 140 ? 17.214  -11.915 9.763   1.00 90.67 140 B 1 
ATOM   2766 C C   . ILE   B 2 140 ? 15.851  -11.962 10.444  1.00 90.74 140 B 1 
ATOM   2767 O O   . ILE   B 2 140 ? 15.405  -10.968 11.010  1.00 89.72 140 B 1 
ATOM   2768 C CB  . ILE   B 2 140 ? 18.347  -11.722 10.799  1.00 90.55 140 B 1 
ATOM   2769 C CG1 . ILE   B 2 140 ? 19.731  -11.596 10.120  1.00 86.41 140 B 1 
ATOM   2770 C CG2 . ILE   B 2 140 ? 18.346  -12.896 11.800  1.00 85.50 140 B 1 
ATOM   2771 C CD1 . ILE   B 2 140 ? 20.875  -11.262 11.089  1.00 83.30 140 B 1 
ATOM   2772 N N   . GLU   B 2 141 ? 15.202  -13.118 10.414  1.00 90.92 141 B 1 
ATOM   2773 C CA  . GLU   B 2 141 ? 13.907  -13.342 11.044  1.00 90.67 141 B 1 
ATOM   2774 C C   . GLU   B 2 141 ? 14.059  -14.354 12.177  1.00 91.48 141 B 1 
ATOM   2775 O O   . GLU   B 2 141 ? 14.604  -15.439 11.982  1.00 90.24 141 B 1 
ATOM   2776 C CB  . GLU   B 2 141 ? 12.898  -13.770 9.968   1.00 88.42 141 B 1 
ATOM   2777 C CG  . GLU   B 2 141 ? 11.481  -13.977 10.510  1.00 78.39 141 B 1 
ATOM   2778 C CD  . GLU   B 2 141 ? 10.435  -14.218 9.413   1.00 77.94 141 B 1 
ATOM   2779 O OE1 . GLU   B 2 141 ? 9.267   -14.481 9.777   1.00 71.94 141 B 1 
ATOM   2780 O OE2 . GLU   B 2 141 ? 10.773  -14.123 8.214   1.00 71.94 141 B 1 
ATOM   2781 N N   . ILE   B 2 142 ? 13.596  -13.986 13.367  1.00 91.54 142 B 1 
ATOM   2782 C CA  . ILE   B 2 142 ? 13.655  -14.846 14.551  1.00 91.98 142 B 1 
ATOM   2783 C C   . ILE   B 2 142 ? 12.283  -14.981 15.199  1.00 91.75 142 B 1 
ATOM   2784 O O   . ILE   B 2 142 ? 11.510  -14.023 15.263  1.00 90.79 142 B 1 
ATOM   2785 C CB  . ILE   B 2 142 ? 14.727  -14.384 15.570  1.00 91.53 142 B 1 
ATOM   2786 C CG1 . ILE   B 2 142 ? 14.411  -13.002 16.190  1.00 84.44 142 B 1 
ATOM   2787 C CG2 . ILE   B 2 142 ? 16.120  -14.394 14.920  1.00 81.79 142 B 1 
ATOM   2788 C CD1 . ILE   B 2 142 ? 15.375  -12.587 17.317  1.00 82.78 142 B 1 
ATOM   2789 N N   . LYS   B 2 143 ? 11.999  -16.164 15.738  1.00 91.55 143 B 1 
ATOM   2790 C CA  . LYS   B 2 143 ? 10.829  -16.419 16.576  1.00 91.19 143 B 1 
ATOM   2791 C C   . LYS   B 2 143 ? 11.228  -16.333 18.043  1.00 91.42 143 B 1 
ATOM   2792 O O   . LYS   B 2 143 ? 12.227  -16.924 18.443  1.00 90.31 143 B 1 
ATOM   2793 C CB  . LYS   B 2 143 ? 10.223  -17.772 16.202  1.00 89.50 143 B 1 
ATOM   2794 C CG  . LYS   B 2 143 ? 8.829   -17.947 16.838  1.00 83.40 143 B 1 
ATOM   2795 C CD  . LYS   B 2 143 ? 8.167   -19.263 16.416  1.00 80.60 143 B 1 
ATOM   2796 C CE  . LYS   B 2 143 ? 8.882   -20.450 17.081  1.00 71.11 143 B 1 
ATOM   2797 N NZ  . LYS   B 2 143 ? 7.952   -21.585 17.270  1.00 65.91 143 B 1 
ATOM   2798 N N   . VAL   B 2 144 ? 10.453  -15.598 18.835  1.00 90.26 144 B 1 
ATOM   2799 C CA  . VAL   B 2 144 ? 10.718  -15.376 20.264  1.00 90.46 144 B 1 
ATOM   2800 C C   . VAL   B 2 144 ? 9.426   -15.481 21.084  1.00 90.86 144 B 1 
ATOM   2801 O O   . VAL   B 2 144 ? 8.342   -15.270 20.534  1.00 90.33 144 B 1 
ATOM   2802 C CB  . VAL   B 2 144 ? 11.393  -14.011 20.510  1.00 89.70 144 B 1 
ATOM   2803 C CG1 . VAL   B 2 144 ? 12.732  -13.891 19.780  1.00 85.05 144 B 1 
ATOM   2804 C CG2 . VAL   B 2 144 ? 10.523  -12.807 20.119  1.00 85.03 144 B 1 
ATOM   2805 N N   . PRO   B 2 145 ? 9.505   -15.750 22.396  1.00 90.13 145 B 1 
ATOM   2806 C CA  . PRO   B 2 145 ? 8.353   -15.609 23.284  1.00 89.27 145 B 1 
ATOM   2807 C C   . PRO   B 2 145 ? 7.771   -14.190 23.241  1.00 88.81 145 B 1 
ATOM   2808 O O   . PRO   B 2 145 ? 8.503   -13.203 23.108  1.00 86.72 145 B 1 
ATOM   2809 C CB  . PRO   B 2 145 ? 8.862   -15.969 24.685  1.00 88.06 145 B 1 
ATOM   2810 C CG  . PRO   B 2 145 ? 10.089  -16.838 24.410  1.00 86.42 145 B 1 
ATOM   2811 C CD  . PRO   B 2 145 ? 10.656  -16.234 23.129  1.00 89.23 145 B 1 
ATOM   2812 N N   . ASN   B 2 146 ? 6.448   -14.071 23.382  1.00 86.14 146 B 1 
ATOM   2813 C CA  . ASN   B 2 146 ? 5.766   -12.779 23.444  1.00 84.40 146 B 1 
ATOM   2814 C C   . ASN   B 2 146 ? 5.884   -12.152 24.844  1.00 84.22 146 B 1 
ATOM   2815 O O   . ASN   B 2 146 ? 4.901   -11.984 25.565  1.00 81.18 146 B 1 
ATOM   2816 C CB  . ASN   B 2 146 ? 4.322   -12.931 22.944  1.00 81.15 146 B 1 
ATOM   2817 C CG  . ASN   B 2 146 ? 3.631   -11.588 22.764  1.00 77.57 146 B 1 
ATOM   2818 O OD1 . ASN   B 2 146 ? 4.241   -10.527 22.761  1.00 71.08 146 B 1 
ATOM   2819 N ND2 . ASN   B 2 146 ? 2.330   -11.605 22.580  1.00 71.30 146 B 1 
ATOM   2820 N N   . GLU   B 2 147 ? 7.096   -11.813 25.224  1.00 82.50 147 B 1 
ATOM   2821 C CA  . GLU   B 2 147 ? 7.449   -11.299 26.545  1.00 82.07 147 B 1 
ATOM   2822 C C   . GLU   B 2 147 ? 8.231   -9.983  26.453  1.00 81.97 147 B 1 
ATOM   2823 O O   . GLU   B 2 147 ? 8.826   -9.642  25.420  1.00 77.97 147 B 1 
ATOM   2824 C CB  . GLU   B 2 147 ? 8.262   -12.353 27.313  1.00 78.80 147 B 1 
ATOM   2825 C CG  . GLU   B 2 147 ? 7.447   -13.609 27.661  1.00 72.47 147 B 1 
ATOM   2826 C CD  . GLU   B 2 147 ? 8.279   -14.683 28.380  1.00 71.24 147 B 1 
ATOM   2827 O OE1 . GLU   B 2 147 ? 7.749   -15.803 28.553  1.00 64.63 147 B 1 
ATOM   2828 O OE2 . GLU   B 2 147 ? 9.454   -14.397 28.737  1.00 67.22 147 B 1 
ATOM   2829 N N   . ALA   B 2 148 ? 8.247   -9.233  27.546  1.00 79.44 148 B 1 
ATOM   2830 C CA  . ALA   B 2 148 ? 9.044   -8.017  27.654  1.00 78.80 148 B 1 
ATOM   2831 C C   . ALA   B 2 148 ? 10.549  -8.330  27.552  1.00 79.93 148 B 1 
ATOM   2832 O O   . ALA   B 2 148 ? 11.042  -9.325  28.078  1.00 74.57 148 B 1 
ATOM   2833 C CB  . ALA   B 2 148 ? 8.691   -7.299  28.962  1.00 73.78 148 B 1 
ATOM   2834 N N   . GLY   B 2 149 ? 11.289  -7.462  26.874  1.00 80.58 149 B 1 
ATOM   2835 C CA  . GLY   B 2 149 ? 12.750  -7.527  26.786  1.00 81.42 149 B 1 
ATOM   2836 C C   . GLY   B 2 149 ? 13.316  -8.381  25.658  1.00 84.53 149 B 1 
ATOM   2837 O O   . GLY   B 2 149 ? 14.507  -8.245  25.361  1.00 81.44 149 B 1 
ATOM   2838 N N   . MET   B 2 150 ? 12.516  -9.205  24.980  1.00 86.05 150 B 1 
ATOM   2839 C CA  . MET   B 2 150 ? 13.004  -10.060 23.886  1.00 86.28 150 B 1 
ATOM   2840 C C   . MET   B 2 150 ? 13.603  -9.245  22.734  1.00 87.71 150 B 1 
ATOM   2841 O O   . MET   B 2 150 ? 14.701  -9.549  22.272  1.00 86.20 150 B 1 
ATOM   2842 C CB  . MET   B 2 150 ? 11.876  -10.965 23.377  1.00 84.46 150 B 1 
ATOM   2843 C CG  . MET   B 2 150 ? 11.372  -11.953 24.442  1.00 80.54 150 B 1 
ATOM   2844 S SD  . MET   B 2 150 ? 12.660  -12.938 25.271  1.00 77.33 150 B 1 
ATOM   2845 C CE  . MET   B 2 150 ? 13.314  -13.888 23.891  1.00 66.77 150 B 1 
ATOM   2846 N N   . LEU   B 2 151 ? 12.936  -8.158  22.333  1.00 85.92 151 B 1 
ATOM   2847 C CA  . LEU   B 2 151 ? 13.449  -7.238  21.314  1.00 86.40 151 B 1 
ATOM   2848 C C   . LEU   B 2 151 ? 14.776  -6.600  21.742  1.00 87.55 151 B 1 
ATOM   2849 O O   . LEU   B 2 151 ? 15.728  -6.578  20.969  1.00 86.89 151 B 1 
ATOM   2850 C CB  . LEU   B 2 151 ? 12.383  -6.164  21.035  1.00 84.44 151 B 1 
ATOM   2851 C CG  . LEU   B 2 151 ? 12.855  -5.055  20.072  1.00 81.64 151 B 1 
ATOM   2852 C CD1 . LEU   B 2 151 ? 13.166  -5.588  18.682  1.00 74.96 151 B 1 
ATOM   2853 C CD2 . LEU   B 2 151 ? 11.772  -3.992  19.956  1.00 74.57 151 B 1 
ATOM   2854 N N   . SER   B 2 152 ? 14.850  -6.098  22.971  1.00 88.56 152 B 1 
ATOM   2855 C CA  . SER   B 2 152 ? 16.054  -5.448  23.501  1.00 88.76 152 B 1 
ATOM   2856 C C   . SER   B 2 152 ? 17.259  -6.391  23.478  1.00 89.65 152 B 1 
ATOM   2857 O O   . SER   B 2 152 ? 18.322  -6.019  22.985  1.00 88.69 152 B 1 
ATOM   2858 C CB  . SER   B 2 152 ? 15.795  -4.954  24.926  1.00 86.80 152 B 1 
ATOM   2859 O OG  . SER   B 2 152 ? 16.994  -4.502  25.522  1.00 75.50 152 B 1 
ATOM   2860 N N   . LYS   B 2 153 ? 17.083  -7.633  23.953  1.00 90.37 153 B 1 
ATOM   2861 C CA  . LYS   B 2 153 ? 18.149  -8.640  24.010  1.00 90.05 153 B 1 
ATOM   2862 C C   . LYS   B 2 153 ? 18.630  -9.045  22.614  1.00 90.44 153 B 1 
ATOM   2863 O O   . LYS   B 2 153 ? 19.833  -9.059  22.371  1.00 89.21 153 B 1 
ATOM   2864 C CB  . LYS   B 2 153 ? 17.661  -9.866  24.791  1.00 88.71 153 B 1 
ATOM   2865 C CG  . LYS   B 2 153 ? 17.451  -9.599  26.291  1.00 81.53 153 B 1 
ATOM   2866 C CD  . LYS   B 2 153 ? 16.836  -10.838 26.952  1.00 78.10 153 B 1 
ATOM   2867 C CE  . LYS   B 2 153 ? 16.541  -10.592 28.433  1.00 67.50 153 B 1 
ATOM   2868 N NZ  . LYS   B 2 153 ? 15.819  -11.743 29.038  1.00 60.28 153 B 1 
ATOM   2869 N N   . ALA   B 2 154 ? 17.711  -9.315  21.692  1.00 90.86 154 B 1 
ATOM   2870 C CA  . ALA   B 2 154 ? 18.076  -9.666  20.319  1.00 90.74 154 B 1 
ATOM   2871 C C   . ALA   B 2 154 ? 18.791  -8.505  19.601  1.00 91.05 154 B 1 
ATOM   2872 O O   . ALA   B 2 154 ? 19.820  -8.703  18.959  1.00 90.15 154 B 1 
ATOM   2873 C CB  . ALA   B 2 154 ? 16.808  -10.104 19.576  1.00 90.30 154 B 1 
ATOM   2874 N N   . ALA   B 2 155 ? 18.299  -7.277  19.769  1.00 90.91 155 B 1 
ATOM   2875 C CA  . ALA   B 2 155 ? 18.935  -6.090  19.203  1.00 90.54 155 B 1 
ATOM   2876 C C   . ALA   B 2 155 ? 20.319  -5.812  19.821  1.00 90.58 155 B 1 
ATOM   2877 O O   . ALA   B 2 155 ? 21.202  -5.314  19.128  1.00 89.59 155 B 1 
ATOM   2878 C CB  . ALA   B 2 155 ? 17.984  -4.900  19.373  1.00 89.60 155 B 1 
ATOM   2879 N N   . ALA   B 2 156 ? 20.537  -6.165  21.095  1.00 91.14 156 B 1 
ATOM   2880 C CA  . ALA   B 2 156 ? 21.842  -6.038  21.745  1.00 90.59 156 B 1 
ATOM   2881 C C   . ALA   B 2 156 ? 22.894  -6.943  21.087  1.00 90.43 156 B 1 
ATOM   2882 O O   . ALA   B 2 156 ? 23.974  -6.463  20.762  1.00 89.27 156 B 1 
ATOM   2883 C CB  . ALA   B 2 156 ? 21.704  -6.318  23.246  1.00 89.59 156 B 1 
ATOM   2884 N N   . ILE   B 2 157 ? 22.556  -8.199  20.792  1.00 91.34 157 B 1 
ATOM   2885 C CA  . ILE   B 2 157 ? 23.450  -9.151  20.103  1.00 90.86 157 B 1 
ATOM   2886 C C   . ILE   B 2 157 ? 23.905  -8.593  18.745  1.00 90.60 157 B 1 
ATOM   2887 O O   . ILE   B 2 157 ? 25.082  -8.666  18.396  1.00 88.75 157 B 1 
ATOM   2888 C CB  . ILE   B 2 157 ? 22.745  -10.515 19.940  1.00 90.52 157 B 1 
ATOM   2889 C CG1 . ILE   B 2 157 ? 22.503  -11.161 21.325  1.00 88.02 157 B 1 
ATOM   2890 C CG2 . ILE   B 2 157 ? 23.554  -11.473 19.047  1.00 88.02 157 B 1 
ATOM   2891 C CD1 . ILE   B 2 157 ? 21.535  -12.349 21.299  1.00 81.55 157 B 1 
ATOM   2892 N N   . ILE   B 2 158 ? 22.989  -7.979  17.990  1.00 90.62 158 B 1 
ATOM   2893 C CA  . ILE   B 2 158 ? 23.314  -7.340  16.706  1.00 90.01 158 B 1 
ATOM   2894 C C   . ILE   B 2 158 ? 24.243  -6.137  16.919  1.00 89.89 158 B 1 
ATOM   2895 O O   . ILE   B 2 158 ? 25.239  -5.974  16.211  1.00 88.60 158 B 1 
ATOM   2896 C CB  . ILE   B 2 158 ? 22.016  -6.949  15.962  1.00 89.46 158 B 1 
ATOM   2897 C CG1 . ILE   B 2 158 ? 21.169  -8.206  15.643  1.00 87.81 158 B 1 
ATOM   2898 C CG2 . ILE   B 2 158 ? 22.337  -6.183  14.668  1.00 87.88 158 B 1 
ATOM   2899 C CD1 . ILE   B 2 158 ? 19.751  -7.904  15.151  1.00 83.73 158 B 1 
ATOM   2900 N N   . SER   B 2 159 ? 23.952  -5.314  17.919  1.00 89.84 159 B 1 
ATOM   2901 C CA  . SER   B 2 159 ? 24.745  -4.128  18.256  1.00 88.26 159 B 1 
ATOM   2902 C C   . SER   B 2 159 ? 26.170  -4.462  18.708  1.00 88.43 159 B 1 
ATOM   2903 O O   . SER   B 2 159 ? 27.085  -3.694  18.425  1.00 86.38 159 B 1 
ATOM   2904 C CB  . SER   B 2 159 ? 24.033  -3.344  19.356  1.00 85.61 159 B 1 
ATOM   2905 O OG  . SER   B 2 159 ? 24.819  -2.240  19.765  1.00 71.66 159 B 1 
ATOM   2906 N N   . GLU   B 2 160 ? 26.385  -5.587  19.396  1.00 89.47 160 B 1 
ATOM   2907 C CA  . GLU   B 2 160 ? 27.712  -6.020  19.863  1.00 88.64 160 B 1 
ATOM   2908 C C   . GLU   B 2 160 ? 28.699  -6.254  18.713  1.00 88.12 160 B 1 
ATOM   2909 O O   . GLU   B 2 160 ? 29.899  -6.045  18.872  1.00 85.60 160 B 1 
ATOM   2910 C CB  . GLU   B 2 160 ? 27.575  -7.303  20.691  1.00 87.87 160 B 1 
ATOM   2911 C CG  . GLU   B 2 160 ? 27.048  -7.023  22.105  1.00 79.19 160 B 1 
ATOM   2912 C CD  . GLU   B 2 160 ? 26.771  -8.298  22.919  1.00 72.93 160 B 1 
ATOM   2913 O OE1 . GLU   B 2 160 ? 26.205  -8.150  24.027  1.00 64.69 160 B 1 
ATOM   2914 O OE2 . GLU   B 2 160 ? 27.124  -9.405  22.451  1.00 66.18 160 B 1 
ATOM   2915 N N   . ARG   B 2 161 ? 28.196  -6.595  17.517  1.00 89.23 161 B 1 
ATOM   2916 C CA  . ARG   B 2 161 ? 29.017  -6.675  16.294  1.00 88.60 161 B 1 
ATOM   2917 C C   . ARG   B 2 161 ? 29.144  -5.346  15.548  1.00 88.61 161 B 1 
ATOM   2918 O O   . ARG   B 2 161 ? 29.624  -5.342  14.411  1.00 86.28 161 B 1 
ATOM   2919 C CB  . ARG   B 2 161 ? 28.513  -7.791  15.385  1.00 88.33 161 B 1 
ATOM   2920 C CG  . ARG   B 2 161 ? 28.776  -9.160  16.008  1.00 84.73 161 B 1 
ATOM   2921 C CD  . ARG   B 2 161 ? 28.806  -10.214 14.908  1.00 82.32 161 B 1 
ATOM   2922 N NE  . ARG   B 2 161 ? 29.082  -11.535 15.472  1.00 81.02 161 B 1 
ATOM   2923 C CZ  . ARG   B 2 161 ? 30.173  -12.273 15.388  1.00 79.53 161 B 1 
ATOM   2924 N NH1 . ARG   B 2 161 ? 31.208  -11.925 14.690  1.00 72.67 161 B 1 
ATOM   2925 N NH2 . ARG   B 2 161 ? 30.208  -13.394 16.039  1.00 74.30 161 B 1 
ATOM   2926 N N   . HIS   B 2 162 ? 28.746  -4.244  16.146  1.00 88.77 162 B 1 
ATOM   2927 C CA  . HIS   B 2 162 ? 28.747  -2.912  15.531  1.00 88.06 162 B 1 
ATOM   2928 C C   . HIS   B 2 162 ? 27.935  -2.820  14.228  1.00 87.87 162 B 1 
ATOM   2929 O O   . HIS   B 2 162 ? 28.183  -1.957  13.390  1.00 84.35 162 B 1 
ATOM   2930 C CB  . HIS   B 2 162 ? 30.183  -2.391  15.389  1.00 86.73 162 B 1 
ATOM   2931 C CG  . HIS   B 2 162 ? 30.939  -2.378  16.690  1.00 83.45 162 B 1 
ATOM   2932 N ND1 . HIS   B 2 162 ? 30.660  -1.575  17.773  1.00 71.84 162 B 1 
ATOM   2933 C CD2 . HIS   B 2 162 ? 32.006  -3.164  17.043  1.00 71.51 162 B 1 
ATOM   2934 C CE1 . HIS   B 2 162 ? 31.541  -1.866  18.747  1.00 71.12 162 B 1 
ATOM   2935 N NE2 . HIS   B 2 162 ? 32.379  -2.824  18.339  1.00 72.09 162 B 1 
ATOM   2936 N N   . VAL   B 2 163 ? 26.945  -3.690  14.052  1.00 88.59 163 B 1 
ATOM   2937 C CA  . VAL   B 2 163 ? 26.027  -3.665  12.911  1.00 88.68 163 B 1 
ATOM   2938 C C   . VAL   B 2 163 ? 24.826  -2.787  13.255  1.00 88.51 163 B 1 
ATOM   2939 O O   . VAL   B 2 163 ? 24.204  -2.946  14.304  1.00 87.04 163 B 1 
ATOM   2940 C CB  . VAL   B 2 163 ? 25.617  -5.087  12.497  1.00 88.12 163 B 1 
ATOM   2941 C CG1 . VAL   B 2 163 ? 24.635  -5.067  11.327  1.00 83.42 163 B 1 
ATOM   2942 C CG2 . VAL   B 2 163 ? 26.844  -5.902  12.060  1.00 83.28 163 B 1 
ATOM   2943 N N   . ASN   B 2 164 ? 24.493  -1.854  12.359  1.00 87.08 164 B 1 
ATOM   2944 C CA  . ASN   B 2 164 ? 23.316  -1.004  12.514  1.00 86.03 164 B 1 
ATOM   2945 C C   . ASN   B 2 164 ? 22.050  -1.752  12.069  1.00 86.79 164 B 1 
ATOM   2946 O O   . ASN   B 2 164 ? 22.066  -2.503  11.097  1.00 85.48 164 B 1 
ATOM   2947 C CB  . ASN   B 2 164 ? 23.529  0.316   11.750  1.00 82.77 164 B 1 
ATOM   2948 C CG  . ASN   B 2 164 ? 22.524  1.395   12.128  1.00 75.48 164 B 1 
ATOM   2949 O OD1 . ASN   B 2 164 ? 21.821  1.311   13.118  1.00 67.84 164 B 1 
ATOM   2950 N ND2 . ASN   B 2 164 ? 22.440  2.451   11.349  1.00 66.15 164 B 1 
ATOM   2951 N N   . ILE   B 2 165 ? 20.956  -1.521  12.775  1.00 86.32 165 B 1 
ATOM   2952 C CA  . ILE   B 2 165 ? 19.626  -2.028  12.427  1.00 86.83 165 B 1 
ATOM   2953 C C   . ILE   B 2 165 ? 18.915  -0.943  11.612  1.00 86.51 165 B 1 
ATOM   2954 O O   . ILE   B 2 165 ? 18.595  0.120   12.142  1.00 85.18 165 B 1 
ATOM   2955 C CB  . ILE   B 2 165 ? 18.838  -2.443  13.688  1.00 86.60 165 B 1 
ATOM   2956 C CG1 . ILE   B 2 165 ? 19.551  -3.606  14.423  1.00 84.87 165 B 1 
ATOM   2957 C CG2 . ILE   B 2 165 ? 17.402  -2.854  13.311  1.00 84.61 165 B 1 
ATOM   2958 C CD1 . ILE   B 2 165 ? 18.998  -3.894  15.829  1.00 81.81 165 B 1 
ATOM   2959 N N   . ALA   B 2 166 ? 18.679  -1.214  10.329  1.00 85.65 166 B 1 
ATOM   2960 C CA  . ALA   B 2 166 ? 17.959  -0.303  9.444   1.00 84.32 166 B 1 
ATOM   2961 C C   . ALA   B 2 166 ? 16.457  -0.284  9.747   1.00 84.68 166 B 1 
ATOM   2962 O O   . ALA   B 2 166 ? 15.837  0.774   9.750   1.00 82.55 166 B 1 
ATOM   2963 C CB  . ALA   B 2 166 ? 18.226  -0.720  7.995   1.00 82.28 166 B 1 
ATOM   2964 N N   . SER   B 2 167 ? 15.887  -1.451  10.032  1.00 86.02 167 B 1 
ATOM   2965 C CA  . SER   B 2 167 ? 14.503  -1.584  10.478  1.00 86.14 167 B 1 
ATOM   2966 C C   . SER   B 2 167 ? 14.318  -2.837  11.320  1.00 87.36 167 B 1 
ATOM   2967 O O   . SER   B 2 167 ? 15.097  -3.788  11.244  1.00 86.74 167 B 1 
ATOM   2968 C CB  . SER   B 2 167 ? 13.530  -1.581  9.291   1.00 83.58 167 B 1 
ATOM   2969 O OG  . SER   B 2 167 ? 13.651  -2.760  8.516   1.00 77.48 167 B 1 
ATOM   2970 N N   . VAL   B 2 168 ? 13.261  -2.836  12.121  1.00 86.54 168 B 1 
ATOM   2971 C CA  . VAL   B 2 168 ? 12.753  -4.038  12.784  1.00 87.11 168 B 1 
ATOM   2972 C C   . VAL   B 2 168 ? 11.236  -4.020  12.733  1.00 87.22 168 B 1 
ATOM   2973 O O   . VAL   B 2 168 ? 10.608  -3.018  13.065  1.00 86.15 168 B 1 
ATOM   2974 C CB  . VAL   B 2 168 ? 13.301  -4.190  14.212  1.00 86.00 168 B 1 
ATOM   2975 C CG1 . VAL   B 2 168 ? 12.998  -2.997  15.104  1.00 77.34 168 B 1 
ATOM   2976 C CG2 . VAL   B 2 168 ? 12.781  -5.467  14.890  1.00 77.88 168 B 1 
ATOM   2977 N N   . LEU   B 2 169 ? 10.654  -5.132  12.301  1.00 86.06 169 B 1 
ATOM   2978 C CA  . LEU   B 2 169 ? 9.213   -5.327  12.238  1.00 85.53 169 B 1 
ATOM   2979 C C   . LEU   B 2 169 ? 8.823   -6.438  13.211  1.00 86.42 169 B 1 
ATOM   2980 O O   . LEU   B 2 169 ? 9.480   -7.472  13.278  1.00 85.44 169 B 1 
ATOM   2981 C CB  . LEU   B 2 169 ? 8.794   -5.633  10.795  1.00 83.40 169 B 1 
ATOM   2982 C CG  . LEU   B 2 169 ? 9.204   -4.572  9.757   1.00 79.09 169 B 1 
ATOM   2983 C CD1 . LEU   B 2 169 ? 8.804   -5.037  8.358   1.00 74.19 169 B 1 
ATOM   2984 C CD2 . LEU   B 2 169 ? 8.554   -3.215  10.029  1.00 73.79 169 B 1 
ATOM   2985 N N   . VAL   B 2 170 ? 7.759   -6.212  13.969  1.00 85.61 170 B 1 
ATOM   2986 C CA  . VAL   B 2 170 ? 7.195   -7.197  14.898  1.00 84.59 170 B 1 
ATOM   2987 C C   . VAL   B 2 170 ? 5.919   -7.747  14.278  1.00 83.84 170 B 1 
ATOM   2988 O O   . VAL   B 2 170 ? 4.961   -7.004  14.082  1.00 82.42 170 B 1 
ATOM   2989 C CB  . VAL   B 2 170 ? 6.927   -6.596  16.289  1.00 83.86 170 B 1 
ATOM   2990 C CG1 . VAL   B 2 170 ? 6.472   -7.680  17.272  1.00 80.26 170 B 1 
ATOM   2991 C CG2 . VAL   B 2 170 ? 8.171   -5.913  16.873  1.00 81.05 170 B 1 
ATOM   2992 N N   . TYR   B 2 171 ? 5.902   -9.046  13.981  1.00 84.28 171 B 1 
ATOM   2993 C CA  . TYR   B 2 171 ? 4.726   -9.750  13.479  1.00 82.54 171 B 1 
ATOM   2994 C C   . TYR   B 2 171 ? 4.154   -10.663 14.560  1.00 82.94 171 B 1 
ATOM   2995 O O   . TYR   B 2 171 ? 4.913   -11.274 15.321  1.00 80.99 171 B 1 
ATOM   2996 C CB  . TYR   B 2 171 ? 5.080   -10.553 12.228  1.00 80.04 171 B 1 
ATOM   2997 C CG  . TYR   B 2 171 ? 5.360   -9.709  11.005  1.00 77.42 171 B 1 
ATOM   2998 C CD1 . TYR   B 2 171 ? 4.304   -9.318  10.163  1.00 72.18 171 B 1 
ATOM   2999 C CD2 . TYR   B 2 171 ? 6.679   -9.332  10.685  1.00 71.34 171 B 1 
ATOM   3000 C CE1 . TYR   B 2 171 ? 4.557   -8.569  9.003   1.00 67.69 171 B 1 
ATOM   3001 C CE2 . TYR   B 2 171 ? 6.943   -8.576  9.526   1.00 67.26 171 B 1 
ATOM   3002 C CZ  . TYR   B 2 171 ? 5.876   -8.200  8.685   1.00 67.31 171 B 1 
ATOM   3003 O OH  . TYR   B 2 171 ? 6.124   -7.470  7.554   1.00 64.68 171 B 1 
ATOM   3004 N N   . PRO   B 2 172 ? 2.818   -10.815 14.627  1.00 79.70 172 B 1 
ATOM   3005 C CA  . PRO   B 2 172 ? 2.224   -11.877 15.421  1.00 78.19 172 B 1 
ATOM   3006 C C   . PRO   B 2 172 ? 2.618   -13.242 14.838  1.00 79.13 172 B 1 
ATOM   3007 O O   . PRO   B 2 172 ? 2.659   -13.435 13.621  1.00 77.25 172 B 1 
ATOM   3008 C CB  . PRO   B 2 172 ? 0.716   -11.625 15.379  1.00 75.52 172 B 1 
ATOM   3009 C CG  . PRO   B 2 172 ? 0.508   -10.906 14.042  1.00 73.41 172 B 1 
ATOM   3010 C CD  . PRO   B 2 172 ? 1.796   -10.110 13.861  1.00 75.29 172 B 1 
ATOM   3011 N N   . ALA   B 2 173 ? 2.900   -14.200 15.710  1.00 80.01 173 B 1 
ATOM   3012 C CA  . ALA   B 2 173 ? 3.078   -15.597 15.336  1.00 79.86 173 B 1 
ATOM   3013 C C   . ALA   B 2 173 ? 1.727   -16.341 15.389  1.00 80.60 173 B 1 
ATOM   3014 O O   . ALA   B 2 173 ? 0.792   -15.870 16.037  1.00 77.61 173 B 1 
ATOM   3015 C CB  . ALA   B 2 173 ? 4.135   -16.222 16.255  1.00 77.74 173 B 1 
ATOM   3016 N N   . PRO   B 2 174 ? 1.611   -17.523 14.754  1.00 79.62 174 B 1 
ATOM   3017 C CA  . PRO   B 2 174 ? 0.412   -18.361 14.885  1.00 79.31 174 B 1 
ATOM   3018 C C   . PRO   B 2 174 ? 0.091   -18.742 16.336  1.00 81.94 174 B 1 
ATOM   3019 O O   . PRO   B 2 174 ? -1.079  -18.836 16.698  1.00 79.79 174 B 1 
ATOM   3020 C CB  . PRO   B 2 174 ? 0.701   -19.610 14.043  1.00 76.45 174 B 1 
ATOM   3021 C CG  . PRO   B 2 174 ? 1.717   -19.124 13.013  1.00 74.86 174 B 1 
ATOM   3022 C CD  . PRO   B 2 174 ? 2.535   -18.104 13.797  1.00 76.75 174 B 1 
ATOM   3023 N N   . ASP   B 2 175 ? 1.112   -18.941 17.169  1.00 84.34 175 B 1 
ATOM   3024 C CA  . ASP   B 2 175 ? 0.954   -19.090 18.618  1.00 85.87 175 B 1 
ATOM   3025 C C   . ASP   B 2 175 ? 0.943   -17.697 19.279  1.00 85.98 175 B 1 
ATOM   3026 O O   . ASP   B 2 175 ? 1.933   -16.970 19.185  1.00 84.38 175 B 1 
ATOM   3027 C CB  . ASP   B 2 175 ? 2.068   -19.989 19.185  1.00 85.56 175 B 1 
ATOM   3028 C CG  . ASP   B 2 175 ? 1.929   -20.284 20.689  1.00 84.81 175 B 1 
ATOM   3029 O OD1 . ASP   B 2 175 ? 1.141   -19.604 21.384  1.00 79.82 175 B 1 
ATOM   3030 O OD2 . ASP   B 2 175 ? 2.623   -21.205 21.163  1.00 80.62 175 B 1 
ATOM   3031 N N   . PRO   B 2 176 ? -0.142  -17.312 19.976  1.00 83.47 176 B 1 
ATOM   3032 C CA  . PRO   B 2 176 ? -0.229  -15.997 20.618  1.00 83.19 176 B 1 
ATOM   3033 C C   . PRO   B 2 176 ? 0.807   -15.771 21.730  1.00 84.51 176 B 1 
ATOM   3034 O O   . PRO   B 2 176 ? 1.034   -14.627 22.130  1.00 82.19 176 B 1 
ATOM   3035 C CB  . PRO   B 2 176 ? -1.664  -15.920 21.153  1.00 80.90 176 B 1 
ATOM   3036 C CG  . PRO   B 2 176 ? -2.045  -17.384 21.387  1.00 77.97 176 B 1 
ATOM   3037 C CD  . PRO   B 2 176 ? -1.340  -18.096 20.235  1.00 81.11 176 B 1 
ATOM   3038 N N   . ASN   B 2 177 ? 1.443   -16.830 22.230  1.00 87.03 177 B 1 
ATOM   3039 C CA  . ASN   B 2 177 ? 2.537   -16.729 23.202  1.00 87.71 177 B 1 
ATOM   3040 C C   . ASN   B 2 177 ? 3.895   -16.464 22.541  1.00 88.22 177 B 1 
ATOM   3041 O O   . ASN   B 2 177 ? 4.900   -16.297 23.235  1.00 86.05 177 B 1 
ATOM   3042 C CB  . ASN   B 2 177 ? 2.596   -18.006 24.051  1.00 87.27 177 B 1 
ATOM   3043 C CG  . ASN   B 2 177 ? 1.272   -18.312 24.717  1.00 83.78 177 B 1 
ATOM   3044 O OD1 . ASN   B 2 177 ? 0.759   -17.559 25.524  1.00 75.32 177 B 1 
ATOM   3045 N ND2 . ASN   B 2 177 ? 0.673   -19.433 24.373  1.00 73.57 177 B 1 
ATOM   3046 N N   . GLU   B 2 178 ? 3.944   -16.426 21.219  1.00 89.52 178 B 1 
ATOM   3047 C CA  . GLU   B 2 178 ? 5.139   -16.147 20.434  1.00 89.17 178 B 1 
ATOM   3048 C C   . GLU   B 2 178 ? 4.948   -14.893 19.573  1.00 88.26 178 B 1 
ATOM   3049 O O   . GLU   B 2 178 ? 3.834   -14.432 19.310  1.00 85.80 178 B 1 
ATOM   3050 C CB  . GLU   B 2 178 ? 5.521   -17.377 19.588  1.00 87.93 178 B 1 
ATOM   3051 C CG  . GLU   B 2 178 ? 5.865   -18.617 20.438  1.00 84.64 178 B 1 
ATOM   3052 C CD  . GLU   B 2 178 ? 6.361   -19.785 19.571  1.00 83.91 178 B 1 
ATOM   3053 O OE1 . GLU   B 2 178 ? 7.338   -20.464 19.957  1.00 75.69 178 B 1 
ATOM   3054 O OE2 . GLU   B 2 178 ? 5.848   -20.000 18.448  1.00 77.43 178 B 1 
ATOM   3055 N N   . LYS   B 2 179 ? 6.062   -14.325 19.116  1.00 87.86 179 B 1 
ATOM   3056 C CA  . LYS   B 2 179 ? 6.092   -13.265 18.114  1.00 87.18 179 B 1 
ATOM   3057 C C   . LYS   B 2 179 ? 7.309   -13.436 17.220  1.00 88.24 179 B 1 
ATOM   3058 O O   . LYS   B 2 179 ? 8.303   -14.051 17.612  1.00 87.30 179 B 1 
ATOM   3059 C CB  . LYS   B 2 179 ? 6.013   -11.870 18.777  1.00 84.43 179 B 1 
ATOM   3060 C CG  . LYS   B 2 179 ? 7.205   -11.558 19.696  1.00 78.80 179 B 1 
ATOM   3061 C CD  . LYS   B 2 179 ? 6.966   -10.255 20.476  1.00 77.48 179 B 1 
ATOM   3062 C CE  . LYS   B 2 179 ? 8.109   -10.004 21.462  1.00 70.15 179 B 1 
ATOM   3063 N NZ  . LYS   B 2 179 ? 7.778   -8.927  22.429  1.00 65.95 179 B 1 
ATOM   3064 N N   . ILE   B 2 180 ? 7.227   -12.877 16.030  1.00 88.57 180 B 1 
ATOM   3065 C CA  . ILE   B 2 180 ? 8.304   -12.899 15.046  1.00 88.16 180 B 1 
ATOM   3066 C C   . ILE   B 2 180 ? 8.934   -11.506 14.993  1.00 88.88 180 B 1 
ATOM   3067 O O   . ILE   B 2 180 ? 8.236   -10.502 14.874  1.00 88.01 180 B 1 
ATOM   3068 C CB  . ILE   B 2 180 ? 7.783   -13.389 13.682  1.00 86.52 180 B 1 
ATOM   3069 C CG1 . ILE   B 2 180 ? 7.231   -14.834 13.797  1.00 83.62 180 B 1 
ATOM   3070 C CG2 . ILE   B 2 180 ? 8.899   -13.321 12.631  1.00 82.99 180 B 1 
ATOM   3071 C CD1 . ILE   B 2 180 ? 6.430   -15.303 12.577  1.00 74.86 180 B 1 
ATOM   3072 N N   . LEU   B 2 181 ? 10.255  -11.454 15.080  1.00 89.91 181 B 1 
ATOM   3073 C CA  . LEU   B 2 181 ? 11.044  -10.238 14.899  1.00 90.32 181 B 1 
ATOM   3074 C C   . LEU   B 2 181 ? 11.797  -10.341 13.576  1.00 90.46 181 B 1 
ATOM   3075 O O   . LEU   B 2 181 ? 12.612  -11.246 13.397  1.00 89.74 181 B 1 
ATOM   3076 C CB  . LEU   B 2 181 ? 12.015  -10.034 16.075  1.00 90.34 181 B 1 
ATOM   3077 C CG  . LEU   B 2 181 ? 11.384  -10.024 17.480  1.00 88.99 181 B 1 
ATOM   3078 C CD1 . LEU   B 2 181 ? 12.477  -9.793  18.528  1.00 85.88 181 B 1 
ATOM   3079 C CD2 . LEU   B 2 181 ? 10.337  -8.927  17.639  1.00 85.91 181 B 1 
ATOM   3080 N N   . VAL   B 2 182 ? 11.550  -9.407  12.669  1.00 88.43 182 B 1 
ATOM   3081 C CA  . VAL   B 2 182 ? 12.237  -9.314  11.380  1.00 87.70 182 B 1 
ATOM   3082 C C   . VAL   B 2 182 ? 13.179  -8.120  11.422  1.00 88.41 182 B 1 
ATOM   3083 O O   . VAL   B 2 182 ? 12.740  -6.973  11.402  1.00 87.79 182 B 1 
ATOM   3084 C CB  . VAL   B 2 182 ? 11.246  -9.223  10.206  1.00 85.92 182 B 1 
ATOM   3085 C CG1 . VAL   B 2 182 ? 11.999  -9.259  8.874   1.00 81.45 182 B 1 
ATOM   3086 C CG2 . VAL   B 2 182 ? 10.243  -10.381 10.227  1.00 81.79 182 B 1 
ATOM   3087 N N   . PHE   B 2 183 ? 14.470  -8.386  11.498  1.00 89.35 183 B 1 
ATOM   3088 C CA  . PHE   B 2 183 ? 15.513  -7.370  11.459  1.00 89.67 183 B 1 
ATOM   3089 C C   . PHE   B 2 183 ? 16.029  -7.207  10.037  1.00 89.47 183 B 1 
ATOM   3090 O O   . PHE   B 2 183 ? 16.406  -8.182  9.389   1.00 88.33 183 B 1 
ATOM   3091 C CB  . PHE   B 2 183 ? 16.660  -7.746  12.400  1.00 90.02 183 B 1 
ATOM   3092 C CG  . PHE   B 2 183 ? 16.276  -7.776  13.862  1.00 90.53 183 B 1 
ATOM   3093 C CD1 . PHE   B 2 183 ? 16.313  -6.597  14.622  1.00 87.20 183 B 1 
ATOM   3094 C CD2 . PHE   B 2 183 ? 15.878  -8.980  14.472  1.00 87.21 183 B 1 
ATOM   3095 C CE1 . PHE   B 2 183 ? 15.966  -6.613  15.981  1.00 86.49 183 B 1 
ATOM   3096 C CE2 . PHE   B 2 183 ? 15.524  -9.004  15.830  1.00 86.38 183 B 1 
ATOM   3097 C CZ  . PHE   B 2 183 ? 15.571  -7.819  16.585  1.00 89.05 183 B 1 
ATOM   3098 N N   . ARG   B 2 184 ? 16.139  -5.963  9.577   1.00 89.08 184 B 1 
ATOM   3099 C CA  . ARG   B 2 184 ? 16.960  -5.612  8.425   1.00 88.67 184 B 1 
ATOM   3100 C C   . ARG   B 2 184 ? 18.232  -4.946  8.936   1.00 89.14 184 B 1 
ATOM   3101 O O   . ARG   B 2 184 ? 18.171  -3.904  9.584   1.00 87.86 184 B 1 
ATOM   3102 C CB  . ARG   B 2 184 ? 16.155  -4.767  7.440   1.00 87.21 184 B 1 
ATOM   3103 C CG  . ARG   B 2 184 ? 16.849  -4.749  6.074   1.00 78.65 184 B 1 
ATOM   3104 C CD  . ARG   B 2 184 ? 15.971  -4.040  5.049   1.00 73.89 184 B 1 
ATOM   3105 N NE  . ARG   B 2 184 ? 16.571  -4.125  3.707   1.00 67.69 184 B 1 
ATOM   3106 C CZ  . ARG   B 2 184 ? 16.327  -5.046  2.784   1.00 61.33 184 B 1 
ATOM   3107 N NH1 . ARG   B 2 184 ? 15.443  -5.987  2.957   1.00 55.05 184 B 1 
ATOM   3108 N NH2 . ARG   B 2 184 ? 16.987  -5.025  1.671   1.00 54.34 184 B 1 
ATOM   3109 N N   . VAL   B 2 185 ? 19.369  -5.582  8.686   1.00 88.77 185 B 1 
ATOM   3110 C CA  . VAL   B 2 185 ? 20.669  -5.201  9.249   1.00 89.27 185 B 1 
ATOM   3111 C C   . VAL   B 2 185 ? 21.611  -4.709  8.155   1.00 88.71 185 B 1 
ATOM   3112 O O   . VAL   B 2 185 ? 21.664  -5.276  7.067   1.00 87.26 185 B 1 
ATOM   3113 C CB  . VAL   B 2 185 ? 21.295  -6.348  10.066  1.00 89.40 185 B 1 
ATOM   3114 C CG1 . VAL   B 2 185 ? 20.450  -6.665  11.300  1.00 83.75 185 B 1 
ATOM   3115 C CG2 . VAL   B 2 185 ? 21.474  -7.650  9.267   1.00 83.73 185 B 1 
ATOM   3116 N N   . GLN   B 2 186 ? 22.381  -3.661  8.443   1.00 87.82 186 B 1 
ATOM   3117 C CA  . GLN   B 2 186 ? 23.308  -3.041  7.490   1.00 86.94 186 B 1 
ATOM   3118 C C   . GLN   B 2 186 ? 24.627  -3.827  7.380   1.00 87.13 186 B 1 
ATOM   3119 O O   . GLN   B 2 186 ? 25.709  -3.328  7.680   1.00 85.23 186 B 1 
ATOM   3120 C CB  . GLN   B 2 186 ? 23.507  -1.561  7.841   1.00 84.75 186 B 1 
ATOM   3121 C CG  . GLN   B 2 186 ? 22.233  -0.736  7.610   1.00 80.26 186 B 1 
ATOM   3122 C CD  . GLN   B 2 186 ? 22.423  0.748   7.927   1.00 75.99 186 B 1 
ATOM   3123 O OE1 . GLN   B 2 186 ? 23.313  1.159   8.653   1.00 68.61 186 B 1 
ATOM   3124 N NE2 . GLN   B 2 186 ? 21.573  1.605   7.410   1.00 66.20 186 B 1 
ATOM   3125 N N   . THR   B 2 187 ? 24.537  -5.081  6.961   1.00 87.90 187 B 1 
ATOM   3126 C CA  . THR   B 2 187 ? 25.675  -5.941  6.621   1.00 88.50 187 B 1 
ATOM   3127 C C   . THR   B 2 187 ? 25.293  -6.877  5.479   1.00 87.96 187 B 1 
ATOM   3128 O O   . THR   B 2 187 ? 24.175  -7.384  5.426   1.00 86.14 187 B 1 
ATOM   3129 C CB  . THR   B 2 187 ? 26.181  -6.736  7.836   1.00 87.61 187 B 1 
ATOM   3130 O OG1 . THR   B 2 187 ? 27.287  -7.531  7.447   1.00 79.68 187 B 1 
ATOM   3131 C CG2 . THR   B 2 187 ? 25.151  -7.684  8.454   1.00 79.72 187 B 1 
ATOM   3132 N N   . MET   B 2 188 ? 26.244  -7.133  4.571   1.00 88.15 188 B 1 
ATOM   3133 C CA  . MET   B 2 188 ? 26.048  -8.094  3.477   1.00 87.32 188 B 1 
ATOM   3134 C C   . MET   B 2 188 ? 26.327  -9.541  3.905   1.00 87.23 188 B 1 
ATOM   3135 O O   . MET   B 2 188 ? 25.984  -10.472 3.179   1.00 83.83 188 B 1 
ATOM   3136 C CB  . MET   B 2 188 ? 26.928  -7.699  2.281   1.00 85.43 188 B 1 
ATOM   3137 C CG  . MET   B 2 188 ? 26.556  -6.336  1.687   1.00 79.43 188 B 1 
ATOM   3138 S SD  . MET   B 2 188 ? 24.821  -6.168  1.144   1.00 71.36 188 B 1 
ATOM   3139 C CE  . MET   B 2 188 ? 24.779  -7.368  -0.214  1.00 61.44 188 B 1 
ATOM   3140 N N   . ASN   B 2 189 ? 26.935  -9.753  5.071   1.00 89.03 189 B 1 
ATOM   3141 C CA  . ASN   B 2 189 ? 27.223  -11.076 5.616   1.00 88.87 189 B 1 
ATOM   3142 C C   . ASN   B 2 189 ? 26.549  -11.256 6.986   1.00 89.30 189 B 1 
ATOM   3143 O O   . ASN   B 2 189 ? 27.154  -10.940 8.013   1.00 87.69 189 B 1 
ATOM   3144 C CB  . ASN   B 2 189 ? 28.744  -11.284 5.672   1.00 86.55 189 B 1 
ATOM   3145 C CG  . ASN   B 2 189 ? 29.095  -12.676 6.183   1.00 82.90 189 B 1 
ATOM   3146 O OD1 . ASN   B 2 189 ? 28.273  -13.573 6.260   1.00 76.23 189 B 1 
ATOM   3147 N ND2 . ASN   B 2 189 ? 30.339  -12.897 6.546   1.00 74.73 189 B 1 
ATOM   3148 N N   . PRO   B 2 190 ? 25.321  -11.790 7.036   1.00 89.08 190 B 1 
ATOM   3149 C CA  . PRO   B 2 190 ? 24.599  -11.967 8.296   1.00 89.11 190 B 1 
ATOM   3150 C C   . PRO   B 2 190 ? 25.040  -13.204 9.091   1.00 90.12 190 B 1 
ATOM   3151 O O   . PRO   B 2 190 ? 24.652  -13.356 10.243  1.00 88.74 190 B 1 
ATOM   3152 C CB  . PRO   B 2 190 ? 23.128  -12.042 7.880   1.00 86.83 190 B 1 
ATOM   3153 C CG  . PRO   B 2 190 ? 23.199  -12.753 6.523   1.00 84.53 190 B 1 
ATOM   3154 C CD  . PRO   B 2 190 ? 24.484  -12.189 5.914   1.00 86.52 190 B 1 
ATOM   3155 N N   . LEU   B 2 191 ? 25.857  -14.098 8.511   1.00 90.57 191 B 1 
ATOM   3156 C CA  . LEU   B 2 191 ? 26.225  -15.386 9.124   1.00 90.31 191 B 1 
ATOM   3157 C C   . LEU   B 2 191 ? 26.782  -15.281 10.556  1.00 91.15 191 B 1 
ATOM   3158 O O   . LEU   B 2 191 ? 26.382  -16.089 11.397  1.00 90.50 191 B 1 
ATOM   3159 C CB  . LEU   B 2 191 ? 27.227  -16.144 8.235   1.00 88.61 191 B 1 
ATOM   3160 C CG  . LEU   B 2 191 ? 26.632  -16.748 6.958   1.00 78.60 191 B 1 
ATOM   3161 C CD1 . LEU   B 2 191 ? 27.762  -17.272 6.071   1.00 72.03 191 B 1 
ATOM   3162 C CD2 . LEU   B 2 191 ? 25.703  -17.920 7.290   1.00 72.15 191 B 1 
ATOM   3163 N N   . PRO   B 2 192 ? 27.670  -14.328 10.876  1.00 91.15 192 B 1 
ATOM   3164 C CA  . PRO   B 2 192 ? 28.152  -14.172 12.249  1.00 90.94 192 B 1 
ATOM   3165 C C   . PRO   B 2 192 ? 27.025  -13.831 13.228  1.00 91.79 192 B 1 
ATOM   3166 O O   . PRO   B 2 192 ? 26.943  -14.438 14.292  1.00 90.91 192 B 1 
ATOM   3167 C CB  . PRO   B 2 192 ? 29.224  -13.080 12.188  1.00 89.72 192 B 1 
ATOM   3168 C CG  . PRO   B 2 192 ? 29.675  -13.086 10.731  1.00 88.28 192 B 1 
ATOM   3169 C CD  . PRO   B 2 192 ? 28.385  -13.427 9.994   1.00 90.75 192 B 1 
ATOM   3170 N N   . LEU   B 2 193 ? 26.119  -12.919 12.849  1.00 91.34 193 B 1 
ATOM   3171 C CA  . LEU   B 2 193 ? 24.966  -12.531 13.668  1.00 91.32 193 B 1 
ATOM   3172 C C   . LEU   B 2 193 ? 23.990  -13.692 13.882  1.00 91.85 193 B 1 
ATOM   3173 O O   . LEU   B 2 193 ? 23.508  -13.892 14.990  1.00 90.45 193 B 1 
ATOM   3174 C CB  . LEU   B 2 193 ? 24.220  -11.362 13.004  1.00 89.63 193 B 1 
ATOM   3175 C CG  . LEU   B 2 193 ? 24.983  -10.031 12.990  1.00 84.29 193 B 1 
ATOM   3176 C CD1 . LEU   B 2 193 ? 24.188  -9.009  12.181  1.00 79.75 193 B 1 
ATOM   3177 C CD2 . LEU   B 2 193 ? 25.176  -9.488  14.403  1.00 80.53 193 B 1 
ATOM   3178 N N   . ILE   B 2 194 ? 23.731  -14.483 12.838  1.00 92.20 194 B 1 
ATOM   3179 C CA  . ILE   B 2 194 ? 22.865  -15.669 12.929  1.00 91.42 194 B 1 
ATOM   3180 C C   . ILE   B 2 194 ? 23.429  -16.659 13.952  1.00 91.91 194 B 1 
ATOM   3181 O O   . ILE   B 2 194 ? 22.689  -17.160 14.795  1.00 91.42 194 B 1 
ATOM   3182 C CB  . ILE   B 2 194 ? 22.697  -16.316 11.540  1.00 90.17 194 B 1 
ATOM   3183 C CG1 . ILE   B 2 194 ? 21.907  -15.372 10.608  1.00 87.21 194 B 1 
ATOM   3184 C CG2 . ILE   B 2 194 ? 21.983  -17.676 11.633  1.00 87.20 194 B 1 
ATOM   3185 C CD1 . ILE   B 2 194 ? 22.069  -15.725 9.127   1.00 79.94 194 B 1 
ATOM   3186 N N   . ARG   B 2 195 ? 24.748  -16.908 13.925  1.00 92.23 195 B 1 
ATOM   3187 C CA  . ARG   B 2 195 ? 25.409  -17.790 14.901  1.00 91.86 195 B 1 
ATOM   3188 C C   . ARG   B 2 195 ? 25.294  -17.255 16.323  1.00 92.45 195 B 1 
ATOM   3189 O O   . ARG   B 2 195 ? 24.994  -18.029 17.225  1.00 91.71 195 B 1 
ATOM   3190 C CB  . ARG   B 2 195 ? 26.884  -17.981 14.534  1.00 91.22 195 B 1 
ATOM   3191 C CG  . ARG   B 2 195 ? 27.050  -18.870 13.295  1.00 80.59 195 B 1 
ATOM   3192 C CD  . ARG   B 2 195 ? 28.536  -18.962 12.948  1.00 76.68 195 B 1 
ATOM   3193 N NE  . ARG   B 2 195 ? 28.749  -19.770 11.738  1.00 67.33 195 B 1 
ATOM   3194 C CZ  . ARG   B 2 195 ? 29.910  -19.998 11.151  1.00 59.28 195 B 1 
ATOM   3195 N NH1 . ARG   B 2 195 ? 31.028  -19.517 11.630  1.00 53.52 195 B 1 
ATOM   3196 N NH2 . ARG   B 2 195 ? 29.964  -20.716 10.065  1.00 52.05 195 B 1 
ATOM   3197 N N   . ASP   B 2 196 ? 25.493  -15.961 16.531  1.00 92.34 196 B 1 
ATOM   3198 C CA  . ASP   B 2 196 ? 25.373  -15.359 17.863  1.00 92.02 196 B 1 
ATOM   3199 C C   . ASP   B 2 196 ? 23.936  -15.465 18.399  1.00 92.30 196 B 1 
ATOM   3200 O O   . ASP   B 2 196 ? 23.731  -15.830 19.557  1.00 90.82 196 B 1 
ATOM   3201 C CB  . ASP   B 2 196 ? 25.804  -13.893 17.827  1.00 91.26 196 B 1 
ATOM   3202 C CG  . ASP   B 2 196 ? 27.277  -13.657 17.497  1.00 88.93 196 B 1 
ATOM   3203 O OD1 . ASP   B 2 196 ? 28.103  -14.595 17.459  1.00 84.24 196 B 1 
ATOM   3204 O OD2 . ASP   B 2 196 ? 27.608  -12.485 17.222  1.00 84.39 196 B 1 
ATOM   3205 N N   . LEU   B 2 197 ? 22.935  -15.220 17.549  1.00 92.14 197 B 1 
ATOM   3206 C CA  . LEU   B 2 197 ? 21.521  -15.371 17.905  1.00 91.78 197 B 1 
ATOM   3207 C C   . LEU   B 2 197 ? 21.181  -16.828 18.258  1.00 91.87 197 B 1 
ATOM   3208 O O   . LEU   B 2 197 ? 20.540  -17.082 19.277  1.00 90.99 197 B 1 
ATOM   3209 C CB  . LEU   B 2 197 ? 20.643  -14.868 16.746  1.00 91.68 197 B 1 
ATOM   3210 C CG  . LEU   B 2 197 ? 20.642  -13.335 16.572  1.00 90.37 197 B 1 
ATOM   3211 C CD1 . LEU   B 2 197 ? 20.019  -12.960 15.229  1.00 87.33 197 B 1 
ATOM   3212 C CD2 . LEU   B 2 197 ? 19.843  -12.640 17.674  1.00 86.93 197 B 1 
ATOM   3213 N N   . GLN   B 2 198 ? 21.659  -17.796 17.477  1.00 91.86 198 B 1 
ATOM   3214 C CA  . GLN   B 2 198 ? 21.467  -19.222 17.766  1.00 91.31 198 B 1 
ATOM   3215 C C   . GLN   B 2 198 ? 22.168  -19.647 19.059  1.00 91.61 198 B 1 
ATOM   3216 O O   . GLN   B 2 198 ? 21.577  -20.354 19.873  1.00 90.51 198 B 1 
ATOM   3217 C CB  . GLN   B 2 198 ? 21.983  -20.055 16.591  1.00 90.13 198 B 1 
ATOM   3218 C CG  . GLN   B 2 198 ? 21.035  -19.983 15.391  1.00 86.23 198 B 1 
ATOM   3219 C CD  . GLN   B 2 198 ? 21.564  -20.779 14.211  1.00 84.99 198 B 1 
ATOM   3220 O OE1 . GLN   B 2 198 ? 22.755  -20.847 13.946  1.00 78.33 198 B 1 
ATOM   3221 N NE2 . GLN   B 2 198 ? 20.686  -21.414 13.468  1.00 76.48 198 B 1 
ATOM   3222 N N   . ASN   B 2 199 ? 23.391  -19.181 19.294  1.00 91.76 199 B 1 
ATOM   3223 C CA  . ASN   B 2 199 ? 24.128  -19.454 20.529  1.00 91.35 199 B 1 
ATOM   3224 C C   . ASN   B 2 199 ? 23.428  -18.864 21.760  1.00 90.99 199 B 1 
ATOM   3225 O O   . ASN   B 2 199 ? 23.506  -19.438 22.844  1.00 88.91 199 B 1 
ATOM   3226 C CB  . ASN   B 2 199 ? 25.548  -18.887 20.404  1.00 90.93 199 B 1 
ATOM   3227 C CG  . ASN   B 2 199 ? 26.444  -19.664 19.450  1.00 86.23 199 B 1 
ATOM   3228 O OD1 . ASN   B 2 199 ? 26.226  -20.809 19.115  1.00 79.77 199 B 1 
ATOM   3229 N ND2 . ASN   B 2 199 ? 27.528  -19.049 19.023  1.00 78.41 199 B 1 
ATOM   3230 N N   . ALA   B 2 200 ? 22.713  -17.753 21.599  1.00 90.86 200 B 1 
ATOM   3231 C CA  . ALA   B 2 200 ? 21.872  -17.165 22.644  1.00 89.66 200 B 1 
ATOM   3232 C C   . ALA   B 2 200 ? 20.504  -17.866 22.811  1.00 89.51 200 B 1 
ATOM   3233 O O   . ALA   B 2 200 ? 19.717  -17.467 23.668  1.00 86.82 200 B 1 
ATOM   3234 C CB  . ALA   B 2 200 ? 21.726  -15.668 22.361  1.00 88.79 200 B 1 
ATOM   3235 N N   . GLY   B 2 201 ? 20.214  -18.900 22.015  1.00 89.19 201 B 1 
ATOM   3236 C CA  . GLY   B 2 201 ? 18.998  -19.715 22.104  1.00 88.47 201 B 1 
ATOM   3237 C C   . GLY   B 2 201 ? 17.822  -19.220 21.256  1.00 89.17 201 B 1 
ATOM   3238 O O   . GLY   B 2 201 ? 16.715  -19.742 21.404  1.00 86.20 201 B 1 
ATOM   3239 N N   . TYR   B 2 202 ? 18.023  -18.245 20.369  1.00 90.20 202 B 1 
ATOM   3240 C CA  . TYR   B 2 202 ? 16.963  -17.777 19.474  1.00 90.08 202 B 1 
ATOM   3241 C C   . TYR   B 2 202 ? 16.741  -18.742 18.307  1.00 90.35 202 B 1 
ATOM   3242 O O   . TYR   B 2 202 ? 17.687  -19.214 17.673  1.00 88.53 202 B 1 
ATOM   3243 C CB  . TYR   B 2 202 ? 17.268  -16.373 18.951  1.00 89.24 202 B 1 
ATOM   3244 C CG  . TYR   B 2 202 ? 17.231  -15.308 20.023  1.00 89.09 202 B 1 
ATOM   3245 C CD1 . TYR   B 2 202 ? 15.996  -14.821 20.491  1.00 84.40 202 B 1 
ATOM   3246 C CD2 . TYR   B 2 202 ? 18.425  -14.809 20.576  1.00 84.89 202 B 1 
ATOM   3247 C CE1 . TYR   B 2 202 ? 15.951  -13.845 21.498  1.00 82.91 202 B 1 
ATOM   3248 C CE2 . TYR   B 2 202 ? 18.390  -13.834 21.588  1.00 82.62 202 B 1 
ATOM   3249 C CZ  . TYR   B 2 202 ? 17.148  -13.355 22.046  1.00 84.42 202 B 1 
ATOM   3250 O OH  . TYR   B 2 202 ? 17.114  -12.408 23.032  1.00 82.37 202 B 1 
ATOM   3251 N N   . HIS   B 2 203 ? 15.463  -18.981 17.983  1.00 91.28 203 B 1 
ATOM   3252 C CA  . HIS   B 2 203 ? 15.076  -19.736 16.796  1.00 90.95 203 B 1 
ATOM   3253 C C   . HIS   B 2 203 ? 15.125  -18.820 15.565  1.00 90.96 203 B 1 
ATOM   3254 O O   . HIS   B 2 203 ? 14.270  -17.954 15.401  1.00 88.76 203 B 1 
ATOM   3255 C CB  . HIS   B 2 203 ? 13.686  -20.349 17.020  1.00 89.20 203 B 1 
ATOM   3256 C CG  . HIS   B 2 203 ? 13.299  -21.387 16.004  1.00 82.51 203 B 1 
ATOM   3257 N ND1 . HIS   B 2 203 ? 12.781  -22.633 16.305  1.00 70.37 203 B 1 
ATOM   3258 C CD2 . HIS   B 2 203 ? 13.370  -21.320 14.641  1.00 69.84 203 B 1 
ATOM   3259 C CE1 . HIS   B 2 203 ? 12.553  -23.284 15.161  1.00 67.96 203 B 1 
ATOM   3260 N NE2 . HIS   B 2 203 ? 12.899  -22.512 14.125  1.00 69.40 203 B 1 
ATOM   3261 N N   . VAL   B 2 204 ? 16.104  -19.022 14.691  1.00 90.02 204 B 1 
ATOM   3262 C CA  . VAL   B 2 204 ? 16.229  -18.277 13.430  1.00 89.74 204 B 1 
ATOM   3263 C C   . VAL   B 2 204 ? 15.365  -18.948 12.360  1.00 88.86 204 B 1 
ATOM   3264 O O   . VAL   B 2 204 ? 15.577  -20.114 12.031  1.00 86.45 204 B 1 
ATOM   3265 C CB  . VAL   B 2 204 ? 17.700  -18.150 12.990  1.00 89.01 204 B 1 
ATOM   3266 C CG1 . VAL   B 2 204 ? 17.829  -17.324 11.708  1.00 84.56 204 B 1 
ATOM   3267 C CG2 . VAL   B 2 204 ? 18.542  -17.461 14.076  1.00 85.05 204 B 1 
ATOM   3268 N N   . LEU   B 2 205 ? 14.395  -18.208 11.823  1.00 87.48 205 B 1 
ATOM   3269 C CA  . LEU   B 2 205 ? 13.499  -18.654 10.746  1.00 85.22 205 B 1 
ATOM   3270 C C   . LEU   B 2 205 ? 14.059  -18.316 9.361   1.00 84.41 205 B 1 
ATOM   3271 O O   . LEU   B 2 205 ? 13.881  -19.077 8.410   1.00 80.10 205 B 1 
ATOM   3272 C CB  . LEU   B 2 205 ? 12.121  -17.989 10.918  1.00 83.19 205 B 1 
ATOM   3273 C CG  . LEU   B 2 205 ? 11.381  -18.290 12.234  1.00 80.63 205 B 1 
ATOM   3274 C CD1 . LEU   B 2 205 ? 10.066  -17.511 12.258  1.00 75.96 205 B 1 
ATOM   3275 C CD2 . LEU   B 2 205 ? 11.063  -19.777 12.381  1.00 75.60 205 B 1 
ATOM   3276 N N   . TRP   B 2 206 ? 14.730  -17.172 9.249   1.00 80.89 206 B 1 
ATOM   3277 C CA  . TRP   B 2 206 ? 15.334  -16.695 8.003   1.00 79.50 206 B 1 
ATOM   3278 C C   . TRP   B 2 206 ? 16.675  -16.003 8.287   1.00 77.83 206 B 1 
ATOM   3279 O O   . TRP   B 2 206 ? 16.776  -15.251 9.252   1.00 71.70 206 B 1 
ATOM   3280 C CB  . TRP   B 2 206 ? 14.377  -15.724 7.307   1.00 75.87 206 B 1 
ATOM   3281 C CG  . TRP   B 2 206 ? 14.851  -15.286 5.959   1.00 72.48 206 B 1 
ATOM   3282 C CD1 . TRP   B 2 206 ? 15.578  -14.176 5.701   1.00 64.63 206 B 1 
ATOM   3283 C CD2 . TRP   B 2 206 ? 14.713  -15.990 4.685   1.00 68.61 206 B 1 
ATOM   3284 N NE1 . TRP   B 2 206 ? 15.903  -14.138 4.349   1.00 62.93 206 B 1 
ATOM   3285 C CE2 . TRP   B 2 206 ? 15.391  -15.237 3.693   1.00 65.81 206 B 1 
ATOM   3286 C CE3 . TRP   B 2 206 ? 14.089  -17.192 4.287   1.00 62.76 206 B 1 
ATOM   3287 C CZ2 . TRP   B 2 206 ? 15.464  -15.663 2.346   1.00 63.85 206 B 1 
ATOM   3288 C CZ3 . TRP   B 2 206 ? 14.147  -17.613 2.943   1.00 57.20 206 B 1 
ATOM   3289 C CH2 . TRP   B 2 206 ? 14.836  -16.856 1.988   1.00 58.29 206 B 1 
ATOM   3290 N N   . PRO   B 2 207 ? 17.695  -16.182 7.401   1.00 77.16 207 B 1 
ATOM   3291 C CA  . PRO   B 2 207 ? 17.690  -17.079 6.246   1.00 75.11 207 B 1 
ATOM   3292 C C   . PRO   B 2 207 ? 17.757  -18.548 6.673   1.00 75.21 207 B 1 
ATOM   3293 O O   . PRO   B 2 207 ? 18.504  -18.907 7.584   1.00 68.68 207 B 1 
ATOM   3294 C CB  . PRO   B 2 207 ? 18.899  -16.661 5.408   1.00 67.10 207 B 1 
ATOM   3295 C CG  . PRO   B 2 207 ? 19.875  -16.121 6.447   1.00 64.54 207 B 1 
ATOM   3296 C CD  . PRO   B 2 207 ? 18.967  -15.489 7.493   1.00 69.21 207 B 1 
ATOM   3297 N N   . ASN   B 2 208 ? 16.992  -19.395 5.992   1.00 71.16 208 B 1 
ATOM   3298 C CA  . ASN   B 2 208 ? 16.976  -20.834 6.252   1.00 68.34 208 B 1 
ATOM   3299 C C   . ASN   B 2 208 ? 18.170  -21.501 5.552   1.00 66.83 208 B 1 
ATOM   3300 O O   . ASN   B 2 208 ? 18.036  -22.189 4.545   1.00 61.29 208 B 1 
ATOM   3301 C CB  . ASN   B 2 208 ? 15.591  -21.401 5.881   1.00 62.34 208 B 1 
ATOM   3302 C CG  . ASN   B 2 208 ? 15.203  -22.591 6.741   1.00 55.25 208 B 1 
ATOM   3303 O OD1 . ASN   B 2 208 ? 15.943  -23.066 7.576   1.00 49.78 208 B 1 
ATOM   3304 N ND2 . ASN   B 2 208 ? 14.001  -23.094 6.573   1.00 49.01 208 B 1 
ATOM   3305 N N   . LEU   B 2 209 ? 19.376  -21.215 6.052   1.00 63.99 209 B 1 
ATOM   3306 C CA  . LEU   B 2 209 ? 20.612  -21.727 5.471   1.00 61.45 209 B 1 
ATOM   3307 C C   . LEU   B 2 209 ? 20.788  -23.203 5.838   1.00 60.32 209 B 1 
ATOM   3308 O O   . LEU   B 2 209 ? 20.749  -23.557 7.021   1.00 54.49 209 B 1 
ATOM   3309 C CB  . LEU   B 2 209 ? 21.811  -20.880 5.916   1.00 56.14 209 B 1 
ATOM   3310 C CG  . LEU   B 2 209 ? 21.871  -19.502 5.230   1.00 51.04 209 B 1 
ATOM   3311 C CD1 . LEU   B 2 209 ? 22.889  -18.615 5.942   1.00 47.11 209 B 1 
ATOM   3312 C CD2 . LEU   B 2 209 ? 22.293  -19.609 3.759   1.00 48.12 209 B 1 
ATOM   3313 N N   . PRO   B 2 210 ? 21.031  -24.085 4.840   1.00 52.25 210 B 1 
ATOM   3314 C CA  . PRO   B 2 210 ? 21.269  -25.496 5.092   1.00 50.07 210 B 1 
ATOM   3315 C C   . PRO   B 2 210 ? 22.473  -25.685 6.024   1.00 51.08 210 B 1 
ATOM   3316 O O   . PRO   B 2 210 ? 23.528  -25.075 5.837   1.00 47.63 210 B 1 
ATOM   3317 C CB  . PRO   B 2 210 ? 21.461  -26.142 3.712   1.00 45.12 210 B 1 
ATOM   3318 C CG  . PRO   B 2 210 ? 21.843  -24.978 2.796   1.00 44.61 210 B 1 
ATOM   3319 C CD  . PRO   B 2 210 ? 21.142  -23.783 3.420   1.00 49.00 210 B 1 
ATOM   3320 N N   . GLY   B 2 211 ? 22.305  -26.533 7.042   1.00 49.73 211 B 1 
ATOM   3321 C CA  . GLY   B 2 211 ? 23.324  -26.813 8.061   1.00 47.47 211 B 1 
ATOM   3322 C C   . GLY   B 2 211 ? 23.417  -25.794 9.205   1.00 48.17 211 B 1 
ATOM   3323 O O   . GLY   B 2 211 ? 24.193  -26.010 10.136  1.00 44.73 211 B 1 
ATOM   3324 N N   . VAL   B 2 212 ? 22.643  -24.715 9.167   1.00 53.21 212 B 1 
ATOM   3325 C CA  . VAL   B 2 212 ? 22.553  -23.746 10.275  1.00 51.33 212 B 1 
ATOM   3326 C C   . VAL   B 2 212 ? 21.294  -23.999 11.113  1.00 50.33 212 B 1 
ATOM   3327 O O   . VAL   B 2 212 ? 21.356  -23.978 12.339  1.00 47.27 212 B 1 
ATOM   3328 C CB  . VAL   B 2 212 ? 22.628  -22.294 9.752   1.00 49.01 212 B 1 
ATOM   3329 C CG1 . VAL   B 2 212 ? 22.668  -21.291 10.897  1.00 45.61 212 B 1 
ATOM   3330 C CG2 . VAL   B 2 212 ? 23.889  -22.058 8.913   1.00 46.67 212 B 1 
ATOM   3331 N N   . THR   B 2 213 ? 20.174  -24.303 10.466  1.00 48.87 213 B 1 
ATOM   3332 C CA  . THR   B 2 213 ? 18.909  -24.693 11.117  1.00 46.76 213 B 1 
ATOM   3333 C C   . THR   B 2 213 ? 18.811  -26.213 11.296  1.00 45.31 213 B 1 
ATOM   3334 O O   . THR   B 2 213 ? 17.865  -26.840 10.828  1.00 42.17 213 B 1 
ATOM   3335 C CB  . THR   B 2 213 ? 17.695  -24.165 10.340  1.00 44.10 213 B 1 
ATOM   3336 O OG1 . THR   B 2 213 ? 17.775  -24.590 9.002   1.00 41.16 213 B 1 
ATOM   3337 C CG2 . THR   B 2 213 ? 17.640  -22.636 10.356  1.00 40.72 213 B 1 
ATOM   3338 N N   . SER   B 2 214 ? 19.809  -26.825 11.885  1.00 37.29 214 B 1 
ATOM   3339 C CA  . SER   B 2 214 ? 19.750  -28.223 12.329  1.00 35.63 214 B 1 
ATOM   3340 C C   . SER   B 2 214 ? 19.057  -28.337 13.676  1.00 34.26 214 B 1 
ATOM   3341 O O   . SER   B 2 214 ? 19.386  -27.520 14.563  1.00 30.99 214 B 1 
ATOM   3342 C CB  . SER   B 2 214 ? 21.154  -28.816 12.440  1.00 33.06 214 B 1 
ATOM   3343 O OG  . SER   B 2 214 ? 21.861  -28.076 13.401  1.00 31.41 214 B 1 
ATOM   3344 O OXT . SER   B 2 214 ? 18.204  -29.279 13.803  1.00 29.51 214 B 1 
HETATM 3345 C C1  . LIG_C C 3 .   ? -0.109  -6.114  -15.144 1.00 60.33 1   C 1 
HETATM 3346 N N1  . LIG_C C 3 .   ? 0.182   -6.816  -14.049 1.00 60.38 1   C 1 
HETATM 3347 C C2  . LIG_C C 3 .   ? -0.555  -6.659  -12.931 1.00 61.59 1   C 1 
HETATM 3348 C C3  . LIG_C C 3 .   ? -1.614  -5.748  -12.936 1.00 55.93 1   C 1 
HETATM 3349 C C4  . LIG_C C 3 .   ? -1.857  -5.049  -14.109 1.00 52.20 1   C 1 
HETATM 3350 N N2  . LIG_C C 3 .   ? -1.099  -5.234  -15.211 1.00 53.37 1   C 1 
HETATM 3351 N N3  . LIG_C C 3 .   ? -2.918  -4.250  -13.886 1.00 48.68 1   C 1 
HETATM 3352 C C5  . LIG_C C 3 .   ? -3.318  -4.431  -12.612 1.00 64.21 1   C 1 
HETATM 3353 N N4  . LIG_C C 3 .   ? -2.533  -5.349  -12.000 1.00 56.13 1   C 1 
HETATM 3354 C C6  . LIG_C C 3 .   ? -3.492  -3.352  -14.856 1.00 53.49 1   C 1 
HETATM 3355 C C7  . LIG_C C 3 .   ? -4.992  -3.335  -14.819 1.00 48.13 1   C 1 
HETATM 3356 C C8  . LIG_C C 3 .   ? -5.316  -1.924  -15.193 1.00 48.91 1   C 1 
HETATM 3357 C C9  . LIG_C C 3 .   ? -4.127  -1.140  -14.689 1.00 47.46 1   C 1 
HETATM 3358 O O1  . LIG_C C 3 .   ? -3.049  -2.058  -14.581 1.00 47.45 1   C 1 
HETATM 3359 C C10 . LIG_C C 3 .   ? -4.391  -0.505  -13.341 1.00 54.91 1   C 1 
HETATM 3360 O O2  . LIG_C C 3 .   ? -4.682  -1.551  -12.454 1.00 50.45 1   C 1 
HETATM 3361 P P1  . LIG_C C 3 .   ? -5.027  -1.398  -10.948 1.00 70.00 1   C 1 
HETATM 3362 O O3  . LIG_C C 3 .   ? -4.681  -0.040  -10.513 1.00 57.04 1   C 1 
HETATM 3363 O O4  . LIG_C C 3 .   ? -4.438  -2.531  -10.189 1.00 57.45 1   C 1 
HETATM 3364 O O5  . LIG_C C 3 .   ? -6.585  -1.638  -10.969 1.00 58.26 1   C 1 
HETATM 3365 P P2  . LIG_C C 3 .   ? -7.837  -0.778  -11.302 1.00 74.48 1   C 1 
HETATM 3366 O O6  . LIG_C C 3 .   ? -9.021  -1.603  -11.065 1.00 58.06 1   C 1 
HETATM 3367 O O7  . LIG_C C 3 .   ? -7.709  -0.209  -12.645 1.00 54.55 1   C 1 
HETATM 3368 O O8  . LIG_C C 3 .   ? -7.796  0.358   -10.217 1.00 62.99 1   C 1 
HETATM 3369 P P3  . LIG_C C 3 .   ? -7.867  0.184   -8.656  1.00 66.21 1   C 1 
HETATM 3370 O O9  . LIG_C C 3 .   ? -6.465  0.113   -8.194  1.00 55.89 1   C 1 
HETATM 3371 O O10 . LIG_C C 3 .   ? -8.558  1.420   -8.177  1.00 53.36 1   C 1 
HETATM 3372 O O11 . LIG_C C 3 .   ? -8.647  -1.047  -8.374  1.00 56.94 1   C 1 
HETATM 3373 O O12 . LIG_C C 3 .   ? -5.400  -1.768  -16.587 1.00 47.80 1   C 1 
HETATM 3374 O O13 . LIG_C C 3 .   ? -5.557  -4.277  -15.722 1.00 47.39 1   C 1 
HETATM 3375 N N5  . LIG_C C 3 .   ? -0.263  -7.386  -11.839 1.00 64.88 1   C 1 
HETATM 3376 C C1  . LIG_D D 4 .   ? -2.211  16.518  -5.502  1.00 61.21 1   D 1 
HETATM 3377 N N1  . LIG_D D 4 .   ? -3.506  16.699  -5.781  1.00 55.24 1   D 1 
HETATM 3378 C C2  . LIG_D D 4 .   ? -4.326  15.646  -5.973  1.00 56.33 1   D 1 
HETATM 3379 C C3  . LIG_D D 4 .   ? -3.797  14.356  -5.891  1.00 53.04 1   D 1 
HETATM 3380 C C4  . LIG_D D 4 .   ? -2.438  14.238  -5.605  1.00 48.83 1   D 1 
HETATM 3381 N N2  . LIG_D D 4 .   ? -1.646  15.314  -5.410  1.00 49.22 1   D 1 
HETATM 3382 N N3  . LIG_D D 4 .   ? -2.172  12.933  -5.568  1.00 46.67 1   D 1 
HETATM 3383 C C5  . LIG_D D 4 .   ? -3.315  12.252  -5.831  1.00 60.08 1   D 1 
HETATM 3384 N N4  . LIG_D D 4 .   ? -4.326  13.107  -6.025  1.00 53.51 1   D 1 
HETATM 3385 C C6  . LIG_D D 4 .   ? -0.883  12.365  -5.307  1.00 51.49 1   D 1 
HETATM 3386 C C7  . LIG_D D 4 .   ? -0.922  11.286  -4.277  1.00 48.92 1   D 1 
HETATM 3387 C C8  . LIG_D D 4 .   ? 0.169   10.386  -4.725  1.00 49.30 1   D 1 
HETATM 3388 C C9  . LIG_D D 4 .   ? 0.209   10.553  -6.221  1.00 47.66 1   D 1 
HETATM 3389 O O1  . LIG_D D 4 .   ? -0.413  11.797  -6.494  1.00 47.27 1   D 1 
HETATM 3390 C C10 . LIG_D D 4 .   ? -0.513  9.428   -6.935  1.00 52.64 1   D 1 
HETATM 3391 O O2  . LIG_D D 4 .   ? -1.885  9.551   -6.646  1.00 44.43 1   D 1 
HETATM 3392 P P1  . LIG_D D 4 .   ? -2.999  8.605   -7.212  1.00 67.37 1   D 1 
HETATM 3393 O O3  . LIG_D D 4 .   ? -2.672  8.255   -8.621  1.00 55.22 1   D 1 
HETATM 3394 O O4  . LIG_D D 4 .   ? -4.321  9.207   -6.958  1.00 57.75 1   D 1 
HETATM 3395 O O5  . LIG_D D 4 .   ? -2.739  7.378   -6.284  1.00 57.49 1   D 1 
HETATM 3396 P P2  . LIG_D D 4 .   ? -3.602  6.433   -5.445  1.00 70.65 1   D 1 
HETATM 3397 O O6  . LIG_D D 4 .   ? -4.923  7.006   -5.212  1.00 58.02 1   D 1 
HETATM 3398 O O7  . LIG_D D 4 .   ? -2.824  6.008   -4.264  1.00 55.56 1   D 1 
HETATM 3399 O O8  . LIG_D D 4 .   ? -3.690  5.227   -6.460  1.00 63.27 1   D 1 
HETATM 3400 P P3  . LIG_D D 4 .   ? -5.010  4.677   -7.031  1.00 67.69 1   D 1 
HETATM 3401 O O9  . LIG_D D 4 .   ? -4.638  4.082   -8.334  1.00 54.88 1   D 1 
HETATM 3402 O O10 . LIG_D D 4 .   ? -5.468  3.645   -6.063  1.00 54.99 1   D 1 
HETATM 3403 O O11 . LIG_D D 4 .   ? -5.908  5.859   -7.166  1.00 56.32 1   D 1 
HETATM 3404 O O12 . LIG_D D 4 .   ? 1.411   10.802  -4.196  1.00 49.48 1   D 1 
HETATM 3405 O O13 . LIG_D D 4 .   ? -0.746  11.790  -2.965  1.00 47.75 1   D 1 
HETATM 3406 N N5  . LIG_D D 4 .   ? -5.629  15.854  -6.234  1.00 62.28 1   D 1 
HETATM 3407 C C1  . LIG_E E 5 .   ? -15.927 9.609   1.178   1.00 56.65 1   E 1 
HETATM 3408 N N1  . LIG_E E 5 .   ? -14.795 10.003  1.749   1.00 57.03 1   E 1 
HETATM 3409 C C2  . LIG_E E 5 .   ? -13.611 9.761   1.148   1.00 56.63 1   E 1 
HETATM 3410 C C3  . LIG_E E 5 .   ? -13.593 9.089   -0.074  1.00 50.23 1   E 1 
HETATM 3411 C C4  . LIG_E E 5 .   ? -14.813 8.706   -0.618  1.00 48.50 1   E 1 
HETATM 3412 N N2  . LIG_E E 5 .   ? -15.979 8.963   0.015   1.00 51.03 1   E 1 
HETATM 3413 N N3  . LIG_E E 5 .   ? -14.553 8.098   -1.790  1.00 48.11 1   E 1 
HETATM 3414 C C5  . LIG_E E 5 .   ? -13.218 8.085   -1.965  1.00 60.76 1   E 1 
HETATM 3415 N N4  . LIG_E E 5 .   ? -12.604 8.685   -0.927  1.00 53.07 1   E 1 
HETATM 3416 C C6  . LIG_E E 5 .   ? -15.546 7.550   -2.671  1.00 52.86 1   E 1 
HETATM 3417 C C7  . LIG_E E 5 .   ? -15.253 7.798   -4.116  1.00 48.19 1   E 1 
HETATM 3418 C C8  . LIG_E E 5 .   ? -15.779 6.572   -4.777  1.00 47.69 1   E 1 
HETATM 3419 C C9  . LIG_E E 5 .   ? -15.643 5.504   -3.724  1.00 47.40 1   E 1 
HETATM 3420 O O1  . LIG_E E 5 .   ? -15.590 6.170   -2.473  1.00 44.41 1   E 1 
HETATM 3421 C C10 . LIG_E E 5 .   ? -14.398 4.666   -3.908  1.00 54.73 1   E 1 
HETATM 3422 O O2  . LIG_E E 5 .   ? -13.304 5.531   -3.745  1.00 49.37 1   E 1 
HETATM 3423 P P1  . LIG_E E 5 .   ? -11.813 5.160   -3.987  1.00 69.82 1   E 1 
HETATM 3424 O O3  . LIG_E E 5 .   ? -11.634 3.710   -3.864  1.00 58.14 1   E 1 
HETATM 3425 O O4  . LIG_E E 5 .   ? -10.963 6.019   -3.128  1.00 57.54 1   E 1 
HETATM 3426 O O5  . LIG_E E 5 .   ? -11.617 5.639   -5.467  1.00 58.08 1   E 1 
HETATM 3427 P P2  . LIG_E E 5 .   ? -11.907 4.947   -6.823  1.00 72.89 1   E 1 
HETATM 3428 O O6  . LIG_E E 5 .   ? -12.217 3.525   -6.618  1.00 59.93 1   E 1 
HETATM 3429 O O7  . LIG_E E 5 .   ? -12.912 5.728   -7.547  1.00 54.89 1   E 1 
HETATM 3430 O O8  . LIG_E E 5 .   ? -10.501 5.095   -7.493  1.00 61.55 1   E 1 
HETATM 3431 P P3  . LIG_E E 5 .   ? -9.312  4.107   -7.285  1.00 66.18 1   E 1 
HETATM 3432 O O9  . LIG_E E 5 .   ? -8.263  4.625   -8.196  1.00 54.30 1   E 1 
HETATM 3433 O O10 . LIG_E E 5 .   ? -8.942  4.176   -5.850  1.00 55.84 1   E 1 
HETATM 3434 O O11 . LIG_E E 5 .   ? -9.846  2.784   -7.715  1.00 54.05 1   E 1 
HETATM 3435 O O12 . LIG_E E 5 .   ? -17.144 6.710   -5.098  1.00 49.36 1   E 1 
HETATM 3436 O O13 . LIG_E E 5 .   ? -15.878 8.981   -4.598  1.00 47.69 1   E 1 
HETATM 3437 N N5  . LIG_E E 5 .   ? -12.479 10.181  1.729   1.00 62.10 1   E 1 
HETATM 3438 C C1  . LIG_F F 6 .   ? -10.110 -13.819 -4.273  1.00 61.00 1   F 1 
HETATM 3439 N N1  . LIG_F F 6 .   ? -10.201 -13.701 -5.605  1.00 54.74 1   F 1 
HETATM 3440 C C2  . LIG_F F 6 .   ? -10.064 -12.498 -6.203  1.00 55.28 1   F 1 
HETATM 3441 C C3  . LIG_F F 6 .   ? -9.842  -11.372 -5.404  1.00 49.94 1   F 1 
HETATM 3442 C C4  . LIG_F F 6 .   ? -9.763  -11.564 -4.025  1.00 46.35 1   F 1 
HETATM 3443 N N2  . LIG_F F 6 .   ? -9.894  -12.784 -3.459  1.00 50.30 1   F 1 
HETATM 3444 N N3  . LIG_F F 6 .   ? -9.540  -10.364 -3.486  1.00 45.95 1   F 1 
HETATM 3445 C C5  . LIG_F F 6 .   ? -9.488  -9.450  -4.485  1.00 59.85 1   F 1 
HETATM 3446 N N4  . LIG_F F 6 .   ? -9.664  -10.045 -5.669  1.00 52.70 1   F 1 
HETATM 3447 C C6  . LIG_F F 6 .   ? -9.398  -10.110 -2.082  1.00 50.94 1   F 1 
HETATM 3448 C C7  . LIG_F F 6 .   ? -8.186  -9.288  -1.778  1.00 49.02 1   F 1 
HETATM 3449 C C8  . LIG_F F 6 .   ? -8.627  -8.520  -0.587  1.00 49.12 1   F 1 
HETATM 3450 C C9  . LIG_F F 6 .   ? -10.118 -8.379  -0.754  1.00 46.69 1   F 1 
HETATM 3451 O O1  . LIG_F F 6 .   ? -10.513 -9.396  -1.647  1.00 46.20 1   F 1 
HETATM 3452 C C10 . LIG_F F 6 .   ? -10.499 -7.021  -1.304  1.00 52.04 1   F 1 
HETATM 3453 O O2  . LIG_F F 6 .   ? -10.024 -6.960  -2.633  1.00 44.23 1   F 1 
HETATM 3454 P P1  . LIG_F F 6 .   ? -10.215 -5.731  -3.578  1.00 66.92 1   F 1 
HETATM 3455 O O3  . LIG_F F 6 .   ? -11.563 -5.157  -3.336  1.00 54.36 1   F 1 
HETATM 3456 O O4  . LIG_F F 6 .   ? -9.889  -6.118  -4.960  1.00 57.09 1   F 1 
HETATM 3457 O O5  . LIG_F F 6 .   ? -9.102  -4.814  -2.975  1.00 58.00 1   F 1 
HETATM 3458 P P2  . LIG_F F 6 .   ? -8.146  -3.761  -3.512  1.00 69.32 1   F 1 
HETATM 3459 O O6  . LIG_F F 6 .   ? -7.897  -3.927  -4.935  1.00 57.14 1   F 1 
HETATM 3460 O O7  . LIG_F F 6 .   ? -6.954  -3.733  -2.631  1.00 54.75 1   F 1 
HETATM 3461 O O8  . LIG_F F 6 .   ? -9.013  -2.482  -3.231  1.00 63.86 1   F 1 
HETATM 3462 P P3  . LIG_F F 6 .   ? -9.863  -1.681  -4.230  1.00 69.74 1   F 1 
HETATM 3463 O O9  . LIG_F F 6 .   ? -11.191 -1.547  -3.565  1.00 55.69 1   F 1 
HETATM 3464 O O10 . LIG_F F 6 .   ? -9.167  -0.380  -4.372  1.00 55.75 1   F 1 
HETATM 3465 O O11 . LIG_F F 6 .   ? -9.915  -2.469  -5.477  1.00 57.34 1   F 1 
HETATM 3466 O O12 . LIG_F F 6 .   ? -8.384  -9.255  0.594   1.00 50.33 1   F 1 
HETATM 3467 O O13 . LIG_F F 6 .   ? -7.032  -10.091 -1.552  1.00 49.01 1   F 1 
HETATM 3468 N N5  . LIG_F F 6 .   ? -10.148 -12.404 -7.544  1.00 64.60 1   F 1 
#
