# Supplementary material for: AcuB senses cellular energy charge to coordinate acetyl-CoA synthesis in bacteria
Source: Nat Commun. 2026 Apr 24;17:3815. doi: 10.1038/s41467-026-71006-w (PMC13121692; doi:10.1038/s41467-026-71006-w)
Supplement: Supplementary file 6 — Supplementary_Data_4 [file 41467_2026_71006_MOESM6_ESM.zip › AF3_only_first_models/2_g_stea_acub_2amp_2atp_model.cif]

# By using this file you agree to the legally binding terms of use found at
# https://github.com/google-deepmind/alphafold3/blob/main/OUTPUT_TERMS_OF_USE.md.
# To request access to the AlphaFold 3 model parameters, follow the process set
# out at https://github.com/google-deepmind/alphafold3. You may only use these if
# received directly from Google. Use is subject to terms of use available at
# https://github.com/google-deepmind/alphafold3/blob/main/WEIGHTS_TERMS_OF_USE.md.
data_2_g_stea_acub_2amp_2atp
#
_entry.id 2_g_stea_acub_2amp_2atp
#
loop_
_atom_type.symbol
C 
N 
O 
P 
S 
#
loop_
_audit_author.name
_audit_author.pdbx_ordinal
"Google DeepMind" 1 
"Isomorphic Labs" 2 
#
_audit_conform.dict_location https://raw.githubusercontent.com/ihmwg/ModelCIF/master/dist/mmcif_ma.dic
_audit_conform.dict_name     mmcif_ma.dic
_audit_conform.dict_version  1.4.5
#
loop_
_chem_comp.formula
_chem_comp.formula_weight
_chem_comp.id
_chem_comp.mon_nstd_flag
_chem_comp.name
_chem_comp.pdbx_smiles
_chem_comp.pdbx_synonyms
_chem_comp.type
"C3 H7 N O2"    89.093  ALA   y ALANINE         C[C@H](N)C(O)=O                                                                           ? "L-PEPTIDE LINKING" 
"C6 H15 N4 O2"  175.209 ARG   y ARGININE        N[C@@H](CCCNC(N)=[NH2+])C(O)=O                                                            ? "L-PEPTIDE LINKING" 
"C4 H8 N2 O3"   132.118 ASN   y ASPARAGINE      N[C@@H](CC(N)=O)C(O)=O                                                                    ? "L-PEPTIDE LINKING" 
"C4 H7 N O4"    133.103 ASP   y "ASPARTIC ACID" N[C@@H](CC(O)=O)C(O)=O                                                                    ? "L-PEPTIDE LINKING" 
"C3 H7 N O2 S"  121.158 CYS   y CYSTEINE        N[C@@H](CS)C(O)=O                                                                         ? "L-PEPTIDE LINKING" 
"C5 H10 N2 O3"  146.144 GLN   y GLUTAMINE       N[C@@H](CCC(N)=O)C(O)=O                                                                   ? "L-PEPTIDE LINKING" 
"C5 H9 N O4"    147.129 GLU   y "GLUTAMIC ACID" N[C@@H](CCC(O)=O)C(O)=O                                                                   ? "L-PEPTIDE LINKING" 
"C2 H5 N O2"    75.067  GLY   y GLYCINE         NCC(O)=O                                                                                  ? "PEPTIDE LINKING"   
"C6 H10 N3 O2"  156.162 HIS   y HISTIDINE       N[C@@H](Cc1c[nH]c[nH+]1)C(O)=O                                                            ? "L-PEPTIDE LINKING" 
"C6 H13 N O2"   131.173 ILE   y ISOLEUCINE      CC[C@H](C)[C@H](N)C(O)=O                                                                  ? "L-PEPTIDE LINKING" 
"C6 H13 N O2"   131.173 LEU   y LEUCINE         CC(C)C[C@H](N)C(O)=O                                                                      ? "L-PEPTIDE LINKING" 
?               ?       LIG_C ? ?               c1nc(c2c(n1)n(cn2)[C@H]3[C@@H]([C@@H]([C@H](O3)COP(=O)(O)O)O)O)N                          ? non-polymer         
?               ?       LIG_D ? ?               c1nc(c2c(n1)n(cn2)[C@H]3[C@@H]([C@@H]([C@H](O3)COP(=O)(O)O)O)O)N                          ? non-polymer         
?               ?       LIG_E ? ?               c1nc(c2c(n1)n(cn2)[C@H]3[C@@H]([C@@H]([C@H](O3)CO[P@@](=O)(O)O[P@](=O)(O)OP(=O)(O)O)O)O)N ? non-polymer         
?               ?       LIG_F ? ?               c1nc(c2c(n1)n(cn2)[C@H]3[C@@H]([C@@H]([C@H](O3)CO[P@@](=O)(O)O[P@](=O)(O)OP(=O)(O)O)O)O)N ? non-polymer         
"C6 H15 N2 O2"  147.195 LYS   y LYSINE          N[C@@H](CCCC[NH3+])C(O)=O                                                                 ? "L-PEPTIDE LINKING" 
"C5 H11 N O2 S" 149.211 MET   y METHIONINE      CSCC[C@H](N)C(O)=O                                                                        ? "L-PEPTIDE LINKING" 
"C9 H11 N O2"   165.189 PHE   y PHENYLALANINE   N[C@@H](Cc1ccccc1)C(O)=O                                                                  ? "L-PEPTIDE LINKING" 
"C5 H9 N O2"    115.130 PRO   y PROLINE         OC(=O)[C@@H]1CCCN1                                                                        ? "L-PEPTIDE LINKING" 
"C3 H7 N O3"    105.093 SER   y SERINE          N[C@@H](CO)C(O)=O                                                                         ? "L-PEPTIDE LINKING" 
"C4 H9 N O3"    119.119 THR   y THREONINE       C[C@@H](O)[C@H](N)C(O)=O                                                                  ? "L-PEPTIDE LINKING" 
"C11 H12 N2 O2" 204.225 TRP   y TRYPTOPHAN      N[C@@H](Cc1c[nH]c2ccccc12)C(O)=O                                                          ? "L-PEPTIDE LINKING" 
"C9 H11 N O3"   181.189 TYR   y TYROSINE        N[C@@H](Cc1ccc(O)cc1)C(O)=O                                                               ? "L-PEPTIDE LINKING" 
"C5 H11 N O2"   117.146 VAL   y VALINE          CC(C)[C@H](N)C(O)=O                                                                       ? "L-PEPTIDE LINKING" 
#
_citation.book_publisher          ?
_citation.country                 UK
_citation.id                      primary
_citation.journal_full            Nature
_citation.journal_id_ASTM         NATUAS
_citation.journal_id_CSD          0006
_citation.journal_id_ISSN         0028-0836
_citation.journal_volume          630
_citation.page_first              493
_citation.page_last               500
_citation.pdbx_database_id_DOI    10.1038/s41586-024-07487-w
_citation.pdbx_database_id_PubMed 38718835
_citation.title                   "Accurate structure prediction of biomolecular interactions with AlphaFold 3"
_citation.year                    2024
#
loop_
_citation_author.citation_id
_citation_author.name
_citation_author.ordinal
primary "Google DeepMind" 1 
primary "Isomorphic Labs" 2 
#
loop_
_entity.id
_entity.pdbx_description
_entity.type
1 . polymer     
2 . polymer     
3 . non-polymer 
4 . non-polymer 
5 . non-polymer 
6 . non-polymer 
#
loop_
_entity_poly.entity_id
_entity_poly.pdbx_strand_id
_entity_poly.type
1 A polypeptide(L) 
2 B polypeptide(L) 
#
loop_
_entity_poly_seq.entity_id
_entity_poly_seq.hetero
_entity_poly_seq.mon_id
_entity_poly_seq.num
1 n MET 1   
1 n LEU 2   
1 n VAL 3   
1 n GLU 4   
1 n GLN 5   
1 n ALA 6   
1 n MET 7   
1 n LYS 8   
1 n ALA 9   
1 n PRO 10  
1 n VAL 11  
1 n ILE 12  
1 n THR 13  
1 n LEU 14  
1 n ARG 15  
1 n ALA 16  
1 n THR 17  
1 n ASN 18  
1 n THR 19  
1 n ILE 20  
1 n ALA 21  
1 n GLU 22  
1 n ALA 23  
1 n LEU 24  
1 n GLN 25  
1 n LEU 26  
1 n LEU 27  
1 n ARG 28  
1 n HIS 29  
1 n HIS 30  
1 n ARG 31  
1 n ILE 32  
1 n ARG 33  
1 n HIS 34  
1 n LEU 35  
1 n PRO 36  
1 n VAL 37  
1 n VAL 38  
1 n ASP 39  
1 n GLY 40  
1 n GLU 41  
1 n GLY 42  
1 n ARG 43  
1 n LEU 44  
1 n LEU 45  
1 n GLY 46  
1 n LEU 47  
1 n VAL 48  
1 n THR 49  
1 n SER 50  
1 n GLN 51  
1 n ASP 52  
1 n LEU 53  
1 n ARG 54  
1 n ASP 55  
1 n ALA 56  
1 n SER 57  
1 n PRO 58  
1 n SER 59  
1 n ILE 60  
1 n PHE 61  
1 n HIS 62  
1 n LEU 63  
1 n HIS 64  
1 n GLU 65  
1 n HIS 66  
1 n LEU 67  
1 n GLU 68  
1 n ASP 69  
1 n LEU 70  
1 n GLN 71  
1 n LYS 72  
1 n PRO 73  
1 n VAL 74  
1 n SER 75  
1 n THR 76  
1 n ILE 77  
1 n MET 78  
1 n LYS 79  
1 n THR 80  
1 n ASP 81  
1 n LEU 82  
1 n ILE 83  
1 n VAL 84  
1 n GLY 85  
1 n HIS 86  
1 n PRO 87  
1 n LEU 88  
1 n ASP 89  
1 n PHE 90  
1 n VAL 91  
1 n GLU 92  
1 n GLU 93  
1 n VAL 94  
1 n ALA 95  
1 n ALA 96  
1 n LEU 97  
1 n PHE 98  
1 n TYR 99  
1 n GLU 100 
1 n HIS 101 
1 n ARG 102 
1 n ILE 103 
1 n GLY 104 
1 n CYS 105 
1 n LEU 106 
1 n PRO 107 
1 n ILE 108 
1 n VAL 109 
1 n ASN 110 
1 n HIS 111 
1 n GLY 112 
1 n LYS 113 
1 n LEU 114 
1 n VAL 115 
1 n GLY 116 
1 n ILE 117 
1 n ILE 118 
1 n THR 119 
1 n GLN 120 
1 n THR 121 
1 n ASP 122 
1 n LEU 123 
1 n LEU 124 
1 n ARG 125 
1 n THR 126 
1 n PHE 127 
1 n ILE 128 
1 n GLU 129 
1 n LEU 130 
1 n THR 131 
1 n GLY 132 
1 n VAL 133 
1 n HIS 134 
1 n GLN 135 
1 n PRO 136 
1 n GLY 137 
1 n SER 138 
1 n GLN 139 
1 n ILE 140 
1 n GLU 141 
1 n ILE 142 
1 n LYS 143 
1 n VAL 144 
1 n PRO 145 
1 n ASN 146 
1 n GLU 147 
1 n ALA 148 
1 n GLY 149 
1 n MET 150 
1 n LEU 151 
1 n SER 152 
1 n LYS 153 
1 n ALA 154 
1 n ALA 155 
1 n ALA 156 
1 n ILE 157 
1 n ILE 158 
1 n SER 159 
1 n GLU 160 
1 n ARG 161 
1 n HIS 162 
1 n VAL 163 
1 n ASN 164 
1 n ILE 165 
1 n ALA 166 
1 n SER 167 
1 n VAL 168 
1 n LEU 169 
1 n VAL 170 
1 n TYR 171 
1 n PRO 172 
1 n ALA 173 
1 n PRO 174 
1 n ASP 175 
1 n PRO 176 
1 n ASN 177 
1 n GLU 178 
1 n LYS 179 
1 n ILE 180 
1 n LEU 181 
1 n VAL 182 
1 n PHE 183 
1 n ARG 184 
1 n VAL 185 
1 n GLN 186 
1 n THR 187 
1 n MET 188 
1 n ASN 189 
1 n PRO 190 
1 n LEU 191 
1 n PRO 192 
1 n LEU 193 
1 n ILE 194 
1 n ARG 195 
1 n ASP 196 
1 n LEU 197 
1 n GLN 198 
1 n ASN 199 
1 n ALA 200 
1 n GLY 201 
1 n TYR 202 
1 n HIS 203 
1 n VAL 204 
1 n LEU 205 
1 n TRP 206 
1 n PRO 207 
1 n ASN 208 
1 n LEU 209 
1 n PRO 210 
1 n GLY 211 
1 n VAL 212 
1 n THR 213 
1 n SER 214 
2 n MET 1   
2 n LEU 2   
2 n VAL 3   
2 n GLU 4   
2 n GLN 5   
2 n ALA 6   
2 n MET 7   
2 n LYS 8   
2 n ALA 9   
2 n PRO 10  
2 n VAL 11  
2 n ILE 12  
2 n THR 13  
2 n LEU 14  
2 n ARG 15  
2 n ALA 16  
2 n THR 17  
2 n ASN 18  
2 n THR 19  
2 n ILE 20  
2 n ALA 21  
2 n GLU 22  
2 n ALA 23  
2 n LEU 24  
2 n GLN 25  
2 n LEU 26  
2 n LEU 27  
2 n ARG 28  
2 n HIS 29  
2 n HIS 30  
2 n ARG 31  
2 n ILE 32  
2 n ARG 33  
2 n HIS 34  
2 n LEU 35  
2 n PRO 36  
2 n VAL 37  
2 n VAL 38  
2 n ASP 39  
2 n GLY 40  
2 n GLU 41  
2 n GLY 42  
2 n ARG 43  
2 n LEU 44  
2 n LEU 45  
2 n GLY 46  
2 n LEU 47  
2 n VAL 48  
2 n THR 49  
2 n SER 50  
2 n GLN 51  
2 n ASP 52  
2 n LEU 53  
2 n ARG 54  
2 n ASP 55  
2 n ALA 56  
2 n SER 57  
2 n PRO 58  
2 n SER 59  
2 n ILE 60  
2 n PHE 61  
2 n HIS 62  
2 n LEU 63  
2 n HIS 64  
2 n GLU 65  
2 n HIS 66  
2 n LEU 67  
2 n GLU 68  
2 n ASP 69  
2 n LEU 70  
2 n GLN 71  
2 n LYS 72  
2 n PRO 73  
2 n VAL 74  
2 n SER 75  
2 n THR 76  
2 n ILE 77  
2 n MET 78  
2 n LYS 79  
2 n THR 80  
2 n ASP 81  
2 n LEU 82  
2 n ILE 83  
2 n VAL 84  
2 n GLY 85  
2 n HIS 86  
2 n PRO 87  
2 n LEU 88  
2 n ASP 89  
2 n PHE 90  
2 n VAL 91  
2 n GLU 92  
2 n GLU 93  
2 n VAL 94  
2 n ALA 95  
2 n ALA 96  
2 n LEU 97  
2 n PHE 98  
2 n TYR 99  
2 n GLU 100 
2 n HIS 101 
2 n ARG 102 
2 n ILE 103 
2 n GLY 104 
2 n CYS 105 
2 n LEU 106 
2 n PRO 107 
2 n ILE 108 
2 n VAL 109 
2 n ASN 110 
2 n HIS 111 
2 n GLY 112 
2 n LYS 113 
2 n LEU 114 
2 n VAL 115 
2 n GLY 116 
2 n ILE 117 
2 n ILE 118 
2 n THR 119 
2 n GLN 120 
2 n THR 121 
2 n ASP 122 
2 n LEU 123 
2 n LEU 124 
2 n ARG 125 
2 n THR 126 
2 n PHE 127 
2 n ILE 128 
2 n GLU 129 
2 n LEU 130 
2 n THR 131 
2 n GLY 132 
2 n VAL 133 
2 n HIS 134 
2 n GLN 135 
2 n PRO 136 
2 n GLY 137 
2 n SER 138 
2 n GLN 139 
2 n ILE 140 
2 n GLU 141 
2 n ILE 142 
2 n LYS 143 
2 n VAL 144 
2 n PRO 145 
2 n ASN 146 
2 n GLU 147 
2 n ALA 148 
2 n GLY 149 
2 n MET 150 
2 n LEU 151 
2 n SER 152 
2 n LYS 153 
2 n ALA 154 
2 n ALA 155 
2 n ALA 156 
2 n ILE 157 
2 n ILE 158 
2 n SER 159 
2 n GLU 160 
2 n ARG 161 
2 n HIS 162 
2 n VAL 163 
2 n ASN 164 
2 n ILE 165 
2 n ALA 166 
2 n SER 167 
2 n VAL 168 
2 n LEU 169 
2 n VAL 170 
2 n TYR 171 
2 n PRO 172 
2 n ALA 173 
2 n PRO 174 
2 n ASP 175 
2 n PRO 176 
2 n ASN 177 
2 n GLU 178 
2 n LYS 179 
2 n ILE 180 
2 n LEU 181 
2 n VAL 182 
2 n PHE 183 
2 n ARG 184 
2 n VAL 185 
2 n GLN 186 
2 n THR 187 
2 n MET 188 
2 n ASN 189 
2 n PRO 190 
2 n LEU 191 
2 n PRO 192 
2 n LEU 193 
2 n ILE 194 
2 n ARG 195 
2 n ASP 196 
2 n LEU 197 
2 n GLN 198 
2 n ASN 199 
2 n ALA 200 
2 n GLY 201 
2 n TYR 202 
2 n HIS 203 
2 n VAL 204 
2 n LEU 205 
2 n TRP 206 
2 n PRO 207 
2 n ASN 208 
2 n LEU 209 
2 n PRO 210 
2 n GLY 211 
2 n VAL 212 
2 n THR 213 
2 n SER 214 
#
_ma_data.content_type "model coordinates"
_ma_data.id           1
_ma_data.name         Model
#
_ma_model_list.data_id          1
_ma_model_list.model_group_id   1
_ma_model_list.model_group_name "AlphaFold-beta-20231127 (3.0.0 @ 2025-09-11 20:21:51)"
_ma_model_list.model_id         1
_ma_model_list.model_name       "Top ranked model"
_ma_model_list.model_type       "Ab initio model"
_ma_model_list.ordinal_id       1
#
loop_
_ma_protocol_step.method_type
_ma_protocol_step.ordinal_id
_ma_protocol_step.protocol_id
_ma_protocol_step.step_id
"coevolution MSA" 1 1 1 
"template search" 2 1 2 
modeling          3 1 3 
#
loop_
_ma_qa_metric.id
_ma_qa_metric.mode
_ma_qa_metric.name
_ma_qa_metric.software_group_id
_ma_qa_metric.type
1 global pLDDT 1 pLDDT 
2 local  pLDDT 1 pLDDT 
#
_ma_qa_metric_global.metric_id    1
_ma_qa_metric_global.metric_value 88.39
_ma_qa_metric_global.model_id     1
_ma_qa_metric_global.ordinal_id   1
#
_ma_software_group.group_id    1
_ma_software_group.ordinal_id  1
_ma_software_group.software_id 1
#
loop_
_ma_target_entity.data_id
_ma_target_entity.entity_id
_ma_target_entity.origin
1 1 . 
1 2 . 
1 3 . 
1 4 . 
1 5 . 
1 6 . 
#
loop_
_ma_target_entity_instance.asym_id
_ma_target_entity_instance.details
_ma_target_entity_instance.entity_id
A . 1 
B . 2 
C . 3 
D . 4 
E . 5 
F . 6 
#
loop_
_pdbx_data_usage.details
_pdbx_data_usage.id
_pdbx_data_usage.type
_pdbx_data_usage.url
;Non-commercial use only, by using this file you agree to the terms of use found
at https://github.com/google-deepmind/alphafold3/blob/main/OUTPUT_TERMS_OF_USE.md.
To request access to the AlphaFold 3 model parameters, follow the process set
out at https://github.com/google-deepmind/alphafold3. You may only use these if
received directly from Google. Use is subject to terms of use available at
https://github.com/google-deepmind/alphafold3/blob/main/WEIGHTS_TERMS_OF_USE.md.

;
1 license    https://github.com/google-deepmind/alphafold3/blob/main/OUTPUT_TERMS_OF_USE.md 
;AlphaFold 3 and its output are not intended for, have not been validated for,
and are not approved for clinical use. They are provided "as-is" without any
warranty of any kind, whether expressed or implied. No warranty is given that
use shall not infringe the rights of any third party.

;
2 disclaimer ?                                                                              
#
loop_
_pdbx_nonpoly_scheme.asym_id
_pdbx_nonpoly_scheme.auth_seq_num
_pdbx_nonpoly_scheme.entity_id
_pdbx_nonpoly_scheme.mon_id
_pdbx_nonpoly_scheme.pdb_ins_code
_pdbx_nonpoly_scheme.pdb_seq_num
_pdbx_nonpoly_scheme.pdb_strand_id
C 1 3 LIG_C . 1 C 
D 1 4 LIG_D . 1 D 
E 1 5 LIG_E . 1 E 
F 1 6 LIG_F . 1 F 
#
loop_
_pdbx_poly_seq_scheme.asym_id
_pdbx_poly_seq_scheme.auth_seq_num
_pdbx_poly_seq_scheme.entity_id
_pdbx_poly_seq_scheme.hetero
_pdbx_poly_seq_scheme.mon_id
_pdbx_poly_seq_scheme.pdb_ins_code
_pdbx_poly_seq_scheme.pdb_seq_num
_pdbx_poly_seq_scheme.pdb_strand_id
_pdbx_poly_seq_scheme.seq_id
A 1   1 n MET . 1   A 1   
A 2   1 n LEU . 2   A 2   
A 3   1 n VAL . 3   A 3   
A 4   1 n GLU . 4   A 4   
A 5   1 n GLN . 5   A 5   
A 6   1 n ALA . 6   A 6   
A 7   1 n MET . 7   A 7   
A 8   1 n LYS . 8   A 8   
A 9   1 n ALA . 9   A 9   
A 10  1 n PRO . 10  A 10  
A 11  1 n VAL . 11  A 11  
A 12  1 n ILE . 12  A 12  
A 13  1 n THR . 13  A 13  
A 14  1 n LEU . 14  A 14  
A 15  1 n ARG . 15  A 15  
A 16  1 n ALA . 16  A 16  
A 17  1 n THR . 17  A 17  
A 18  1 n ASN . 18  A 18  
A 19  1 n THR . 19  A 19  
A 20  1 n ILE . 20  A 20  
A 21  1 n ALA . 21  A 21  
A 22  1 n GLU . 22  A 22  
A 23  1 n ALA . 23  A 23  
A 24  1 n LEU . 24  A 24  
A 25  1 n GLN . 25  A 25  
A 26  1 n LEU . 26  A 26  
A 27  1 n LEU . 27  A 27  
A 28  1 n ARG . 28  A 28  
A 29  1 n HIS . 29  A 29  
A 30  1 n HIS . 30  A 30  
A 31  1 n ARG . 31  A 31  
A 32  1 n ILE . 32  A 32  
A 33  1 n ARG . 33  A 33  
A 34  1 n HIS . 34  A 34  
A 35  1 n LEU . 35  A 35  
A 36  1 n PRO . 36  A 36  
A 37  1 n VAL . 37  A 37  
A 38  1 n VAL . 38  A 38  
A 39  1 n ASP . 39  A 39  
A 40  1 n GLY . 40  A 40  
A 41  1 n GLU . 41  A 41  
A 42  1 n GLY . 42  A 42  
A 43  1 n ARG . 43  A 43  
A 44  1 n LEU . 44  A 44  
A 45  1 n LEU . 45  A 45  
A 46  1 n GLY . 46  A 46  
A 47  1 n LEU . 47  A 47  
A 48  1 n VAL . 48  A 48  
A 49  1 n THR . 49  A 49  
A 50  1 n SER . 50  A 50  
A 51  1 n GLN . 51  A 51  
A 52  1 n ASP . 52  A 52  
A 53  1 n LEU . 53  A 53  
A 54  1 n ARG . 54  A 54  
A 55  1 n ASP . 55  A 55  
A 56  1 n ALA . 56  A 56  
A 57  1 n SER . 57  A 57  
A 58  1 n PRO . 58  A 58  
A 59  1 n SER . 59  A 59  
A 60  1 n ILE . 60  A 60  
A 61  1 n PHE . 61  A 61  
A 62  1 n HIS . 62  A 62  
A 63  1 n LEU . 63  A 63  
A 64  1 n HIS . 64  A 64  
A 65  1 n GLU . 65  A 65  
A 66  1 n HIS . 66  A 66  
A 67  1 n LEU . 67  A 67  
A 68  1 n GLU . 68  A 68  
A 69  1 n ASP . 69  A 69  
A 70  1 n LEU . 70  A 70  
A 71  1 n GLN . 71  A 71  
A 72  1 n LYS . 72  A 72  
A 73  1 n PRO . 73  A 73  
A 74  1 n VAL . 74  A 74  
A 75  1 n SER . 75  A 75  
A 76  1 n THR . 76  A 76  
A 77  1 n ILE . 77  A 77  
A 78  1 n MET . 78  A 78  
A 79  1 n LYS . 79  A 79  
A 80  1 n THR . 80  A 80  
A 81  1 n ASP . 81  A 81  
A 82  1 n LEU . 82  A 82  
A 83  1 n ILE . 83  A 83  
A 84  1 n VAL . 84  A 84  
A 85  1 n GLY . 85  A 85  
A 86  1 n HIS . 86  A 86  
A 87  1 n PRO . 87  A 87  
A 88  1 n LEU . 88  A 88  
A 89  1 n ASP . 89  A 89  
A 90  1 n PHE . 90  A 90  
A 91  1 n VAL . 91  A 91  
A 92  1 n GLU . 92  A 92  
A 93  1 n GLU . 93  A 93  
A 94  1 n VAL . 94  A 94  
A 95  1 n ALA . 95  A 95  
A 96  1 n ALA . 96  A 96  
A 97  1 n LEU . 97  A 97  
A 98  1 n PHE . 98  A 98  
A 99  1 n TYR . 99  A 99  
A 100 1 n GLU . 100 A 100 
A 101 1 n HIS . 101 A 101 
A 102 1 n ARG . 102 A 102 
A 103 1 n ILE . 103 A 103 
A 104 1 n GLY . 104 A 104 
A 105 1 n CYS . 105 A 105 
A 106 1 n LEU . 106 A 106 
A 107 1 n PRO . 107 A 107 
A 108 1 n ILE . 108 A 108 
A 109 1 n VAL . 109 A 109 
A 110 1 n ASN . 110 A 110 
A 111 1 n HIS . 111 A 111 
A 112 1 n GLY . 112 A 112 
A 113 1 n LYS . 113 A 113 
A 114 1 n LEU . 114 A 114 
A 115 1 n VAL . 115 A 115 
A 116 1 n GLY . 116 A 116 
A 117 1 n ILE . 117 A 117 
A 118 1 n ILE . 118 A 118 
A 119 1 n THR . 119 A 119 
A 120 1 n GLN . 120 A 120 
A 121 1 n THR . 121 A 121 
A 122 1 n ASP . 122 A 122 
A 123 1 n LEU . 123 A 123 
A 124 1 n LEU . 124 A 124 
A 125 1 n ARG . 125 A 125 
A 126 1 n THR . 126 A 126 
A 127 1 n PHE . 127 A 127 
A 128 1 n ILE . 128 A 128 
A 129 1 n GLU . 129 A 129 
A 130 1 n LEU . 130 A 130 
A 131 1 n THR . 131 A 131 
A 132 1 n GLY . 132 A 132 
A 133 1 n VAL . 133 A 133 
A 134 1 n HIS . 134 A 134 
A 135 1 n GLN . 135 A 135 
A 136 1 n PRO . 136 A 136 
A 137 1 n GLY . 137 A 137 
A 138 1 n SER . 138 A 138 
A 139 1 n GLN . 139 A 139 
A 140 1 n ILE . 140 A 140 
A 141 1 n GLU . 141 A 141 
A 142 1 n ILE . 142 A 142 
A 143 1 n LYS . 143 A 143 
A 144 1 n VAL . 144 A 144 
A 145 1 n PRO . 145 A 145 
A 146 1 n ASN . 146 A 146 
A 147 1 n GLU . 147 A 147 
A 148 1 n ALA . 148 A 148 
A 149 1 n GLY . 149 A 149 
A 150 1 n MET . 150 A 150 
A 151 1 n LEU . 151 A 151 
A 152 1 n SER . 152 A 152 
A 153 1 n LYS . 153 A 153 
A 154 1 n ALA . 154 A 154 
A 155 1 n ALA . 155 A 155 
A 156 1 n ALA . 156 A 156 
A 157 1 n ILE . 157 A 157 
A 158 1 n ILE . 158 A 158 
A 159 1 n SER . 159 A 159 
A 160 1 n GLU . 160 A 160 
A 161 1 n ARG . 161 A 161 
A 162 1 n HIS . 162 A 162 
A 163 1 n VAL . 163 A 163 
A 164 1 n ASN . 164 A 164 
A 165 1 n ILE . 165 A 165 
A 166 1 n ALA . 166 A 166 
A 167 1 n SER . 167 A 167 
A 168 1 n VAL . 168 A 168 
A 169 1 n LEU . 169 A 169 
A 170 1 n VAL . 170 A 170 
A 171 1 n TYR . 171 A 171 
A 172 1 n PRO . 172 A 172 
A 173 1 n ALA . 173 A 173 
A 174 1 n PRO . 174 A 174 
A 175 1 n ASP . 175 A 175 
A 176 1 n PRO . 176 A 176 
A 177 1 n ASN . 177 A 177 
A 178 1 n GLU . 178 A 178 
A 179 1 n LYS . 179 A 179 
A 180 1 n ILE . 180 A 180 
A 181 1 n LEU . 181 A 181 
A 182 1 n VAL . 182 A 182 
A 183 1 n PHE . 183 A 183 
A 184 1 n ARG . 184 A 184 
A 185 1 n VAL . 185 A 185 
A 186 1 n GLN . 186 A 186 
A 187 1 n THR . 187 A 187 
A 188 1 n MET . 188 A 188 
A 189 1 n ASN . 189 A 189 
A 190 1 n PRO . 190 A 190 
A 191 1 n LEU . 191 A 191 
A 192 1 n PRO . 192 A 192 
A 193 1 n LEU . 193 A 193 
A 194 1 n ILE . 194 A 194 
A 195 1 n ARG . 195 A 195 
A 196 1 n ASP . 196 A 196 
A 197 1 n LEU . 197 A 197 
A 198 1 n GLN . 198 A 198 
A 199 1 n ASN . 199 A 199 
A 200 1 n ALA . 200 A 200 
A 201 1 n GLY . 201 A 201 
A 202 1 n TYR . 202 A 202 
A 203 1 n HIS . 203 A 203 
A 204 1 n VAL . 204 A 204 
A 205 1 n LEU . 205 A 205 
A 206 1 n TRP . 206 A 206 
A 207 1 n PRO . 207 A 207 
A 208 1 n ASN . 208 A 208 
A 209 1 n LEU . 209 A 209 
A 210 1 n PRO . 210 A 210 
A 211 1 n GLY . 211 A 211 
A 212 1 n VAL . 212 A 212 
A 213 1 n THR . 213 A 213 
A 214 1 n SER . 214 A 214 
B 1   2 n MET . 1   B 1   
B 2   2 n LEU . 2   B 2   
B 3   2 n VAL . 3   B 3   
B 4   2 n GLU . 4   B 4   
B 5   2 n GLN . 5   B 5   
B 6   2 n ALA . 6   B 6   
B 7   2 n MET . 7   B 7   
B 8   2 n LYS . 8   B 8   
B 9   2 n ALA . 9   B 9   
B 10  2 n PRO . 10  B 10  
B 11  2 n VAL . 11  B 11  
B 12  2 n ILE . 12  B 12  
B 13  2 n THR . 13  B 13  
B 14  2 n LEU . 14  B 14  
B 15  2 n ARG . 15  B 15  
B 16  2 n ALA . 16  B 16  
B 17  2 n THR . 17  B 17  
B 18  2 n ASN . 18  B 18  
B 19  2 n THR . 19  B 19  
B 20  2 n ILE . 20  B 20  
B 21  2 n ALA . 21  B 21  
B 22  2 n GLU . 22  B 22  
B 23  2 n ALA . 23  B 23  
B 24  2 n LEU . 24  B 24  
B 25  2 n GLN . 25  B 25  
B 26  2 n LEU . 26  B 26  
B 27  2 n LEU . 27  B 27  
B 28  2 n ARG . 28  B 28  
B 29  2 n HIS . 29  B 29  
B 30  2 n HIS . 30  B 30  
B 31  2 n ARG . 31  B 31  
B 32  2 n ILE . 32  B 32  
B 33  2 n ARG . 33  B 33  
B 34  2 n HIS . 34  B 34  
B 35  2 n LEU . 35  B 35  
B 36  2 n PRO . 36  B 36  
B 37  2 n VAL . 37  B 37  
B 38  2 n VAL . 38  B 38  
B 39  2 n ASP . 39  B 39  
B 40  2 n GLY . 40  B 40  
B 41  2 n GLU . 41  B 41  
B 42  2 n GLY . 42  B 42  
B 43  2 n ARG . 43  B 43  
B 44  2 n LEU . 44  B 44  
B 45  2 n LEU . 45  B 45  
B 46  2 n GLY . 46  B 46  
B 47  2 n LEU . 47  B 47  
B 48  2 n VAL . 48  B 48  
B 49  2 n THR . 49  B 49  
B 50  2 n SER . 50  B 50  
B 51  2 n GLN . 51  B 51  
B 52  2 n ASP . 52  B 52  
B 53  2 n LEU . 53  B 53  
B 54  2 n ARG . 54  B 54  
B 55  2 n ASP . 55  B 55  
B 56  2 n ALA . 56  B 56  
B 57  2 n SER . 57  B 57  
B 58  2 n PRO . 58  B 58  
B 59  2 n SER . 59  B 59  
B 60  2 n ILE . 60  B 60  
B 61  2 n PHE . 61  B 61  
B 62  2 n HIS . 62  B 62  
B 63  2 n LEU . 63  B 63  
B 64  2 n HIS . 64  B 64  
B 65  2 n GLU . 65  B 65  
B 66  2 n HIS . 66  B 66  
B 67  2 n LEU . 67  B 67  
B 68  2 n GLU . 68  B 68  
B 69  2 n ASP . 69  B 69  
B 70  2 n LEU . 70  B 70  
B 71  2 n GLN . 71  B 71  
B 72  2 n LYS . 72  B 72  
B 73  2 n PRO . 73  B 73  
B 74  2 n VAL . 74  B 74  
B 75  2 n SER . 75  B 75  
B 76  2 n THR . 76  B 76  
B 77  2 n ILE . 77  B 77  
B 78  2 n MET . 78  B 78  
B 79  2 n LYS . 79  B 79  
B 80  2 n THR . 80  B 80  
B 81  2 n ASP . 81  B 81  
B 82  2 n LEU . 82  B 82  
B 83  2 n ILE . 83  B 83  
B 84  2 n VAL . 84  B 84  
B 85  2 n GLY . 85  B 85  
B 86  2 n HIS . 86  B 86  
B 87  2 n PRO . 87  B 87  
B 88  2 n LEU . 88  B 88  
B 89  2 n ASP . 89  B 89  
B 90  2 n PHE . 90  B 90  
B 91  2 n VAL . 91  B 91  
B 92  2 n GLU . 92  B 92  
B 93  2 n GLU . 93  B 93  
B 94  2 n VAL . 94  B 94  
B 95  2 n ALA . 95  B 95  
B 96  2 n ALA . 96  B 96  
B 97  2 n LEU . 97  B 97  
B 98  2 n PHE . 98  B 98  
B 99  2 n TYR . 99  B 99  
B 100 2 n GLU . 100 B 100 
B 101 2 n HIS . 101 B 101 
B 102 2 n ARG . 102 B 102 
B 103 2 n ILE . 103 B 103 
B 104 2 n GLY . 104 B 104 
B 105 2 n CYS . 105 B 105 
B 106 2 n LEU . 106 B 106 
B 107 2 n PRO . 107 B 107 
B 108 2 n ILE . 108 B 108 
B 109 2 n VAL . 109 B 109 
B 110 2 n ASN . 110 B 110 
B 111 2 n HIS . 111 B 111 
B 112 2 n GLY . 112 B 112 
B 113 2 n LYS . 113 B 113 
B 114 2 n LEU . 114 B 114 
B 115 2 n VAL . 115 B 115 
B 116 2 n GLY . 116 B 116 
B 117 2 n ILE . 117 B 117 
B 118 2 n ILE . 118 B 118 
B 119 2 n THR . 119 B 119 
B 120 2 n GLN . 120 B 120 
B 121 2 n THR . 121 B 121 
B 122 2 n ASP . 122 B 122 
B 123 2 n LEU . 123 B 123 
B 124 2 n LEU . 124 B 124 
B 125 2 n ARG . 125 B 125 
B 126 2 n THR . 126 B 126 
B 127 2 n PHE . 127 B 127 
B 128 2 n ILE . 128 B 128 
B 129 2 n GLU . 129 B 129 
B 130 2 n LEU . 130 B 130 
B 131 2 n THR . 131 B 131 
B 132 2 n GLY . 132 B 132 
B 133 2 n VAL . 133 B 133 
B 134 2 n HIS . 134 B 134 
B 135 2 n GLN . 135 B 135 
B 136 2 n PRO . 136 B 136 
B 137 2 n GLY . 137 B 137 
B 138 2 n SER . 138 B 138 
B 139 2 n GLN . 139 B 139 
B 140 2 n ILE . 140 B 140 
B 141 2 n GLU . 141 B 141 
B 142 2 n ILE . 142 B 142 
B 143 2 n LYS . 143 B 143 
B 144 2 n VAL . 144 B 144 
B 145 2 n PRO . 145 B 145 
B 146 2 n ASN . 146 B 146 
B 147 2 n GLU . 147 B 147 
B 148 2 n ALA . 148 B 148 
B 149 2 n GLY . 149 B 149 
B 150 2 n MET . 150 B 150 
B 151 2 n LEU . 151 B 151 
B 152 2 n SER . 152 B 152 
B 153 2 n LYS . 153 B 153 
B 154 2 n ALA . 154 B 154 
B 155 2 n ALA . 155 B 155 
B 156 2 n ALA . 156 B 156 
B 157 2 n ILE . 157 B 157 
B 158 2 n ILE . 158 B 158 
B 159 2 n SER . 159 B 159 
B 160 2 n GLU . 160 B 160 
B 161 2 n ARG . 161 B 161 
B 162 2 n HIS . 162 B 162 
B 163 2 n VAL . 163 B 163 
B 164 2 n ASN . 164 B 164 
B 165 2 n ILE . 165 B 165 
B 166 2 n ALA . 166 B 166 
B 167 2 n SER . 167 B 167 
B 168 2 n VAL . 168 B 168 
B 169 2 n LEU . 169 B 169 
B 170 2 n VAL . 170 B 170 
B 171 2 n TYR . 171 B 171 
B 172 2 n PRO . 172 B 172 
B 173 2 n ALA . 173 B 173 
B 174 2 n PRO . 174 B 174 
B 175 2 n ASP . 175 B 175 
B 176 2 n PRO . 176 B 176 
B 177 2 n ASN . 177 B 177 
B 178 2 n GLU . 178 B 178 
B 179 2 n LYS . 179 B 179 
B 180 2 n ILE . 180 B 180 
B 181 2 n LEU . 181 B 181 
B 182 2 n VAL . 182 B 182 
B 183 2 n PHE . 183 B 183 
B 184 2 n ARG . 184 B 184 
B 185 2 n VAL . 185 B 185 
B 186 2 n GLN . 186 B 186 
B 187 2 n THR . 187 B 187 
B 188 2 n MET . 188 B 188 
B 189 2 n ASN . 189 B 189 
B 190 2 n PRO . 190 B 190 
B 191 2 n LEU . 191 B 191 
B 192 2 n PRO . 192 B 192 
B 193 2 n LEU . 193 B 193 
B 194 2 n ILE . 194 B 194 
B 195 2 n ARG . 195 B 195 
B 196 2 n ASP . 196 B 196 
B 197 2 n LEU . 197 B 197 
B 198 2 n GLN . 198 B 198 
B 199 2 n ASN . 199 B 199 
B 200 2 n ALA . 200 B 200 
B 201 2 n GLY . 201 B 201 
B 202 2 n TYR . 202 B 202 
B 203 2 n HIS . 203 B 203 
B 204 2 n VAL . 204 B 204 
B 205 2 n LEU . 205 B 205 
B 206 2 n TRP . 206 B 206 
B 207 2 n PRO . 207 B 207 
B 208 2 n ASN . 208 B 208 
B 209 2 n LEU . 209 B 209 
B 210 2 n PRO . 210 B 210 
B 211 2 n GLY . 211 B 211 
B 212 2 n VAL . 212 B 212 
B 213 2 n THR . 213 B 213 
B 214 2 n SER . 214 B 214 
#
_software.classification other
_software.date           ?
_software.description    "Structure prediction"
_software.name           AlphaFold
_software.pdbx_ordinal   1
_software.type           package
_software.version        "AlphaFold-beta-20231127 (7d9495ae8dbd318b858637eeca6259fdd17ec68e37ad6f1462fd62aafc972dcf)"
#
loop_
_struct_asym.entity_id
_struct_asym.id
1 A 
2 B 
3 C 
4 D 
5 E 
6 F 
#
loop_
_atom_site.group_PDB
_atom_site.id
_atom_site.type_symbol
_atom_site.label_atom_id
_atom_site.label_alt_id
_atom_site.label_comp_id
_atom_site.label_asym_id
_atom_site.label_entity_id
_atom_site.label_seq_id
_atom_site.pdbx_PDB_ins_code
_atom_site.Cartn_x
_atom_site.Cartn_y
_atom_site.Cartn_z
_atom_site.occupancy
_atom_site.B_iso_or_equiv
_atom_site.auth_seq_id
_atom_site.auth_asym_id
_atom_site.pdbx_PDB_model_num
ATOM   1    N N   . MET   A 1 1   ? 9.676   -9.644  4.567   1.00 73.82 1   A 1 
ATOM   2    C CA  . MET   A 1 1   ? 8.701   -10.733 4.341   1.00 79.88 1   A 1 
ATOM   3    C C   . MET   A 1 1   ? 8.648   -11.055 2.855   1.00 83.15 1   A 1 
ATOM   4    O O   . MET   A 1 1   ? 8.664   -10.128 2.046   1.00 81.57 1   A 1 
ATOM   5    C CB  . MET   A 1 1   ? 7.324   -10.330 4.881   1.00 75.06 1   A 1 
ATOM   6    C CG  . MET   A 1 1   ? 6.289   -11.450 4.763   1.00 69.26 1   A 1 
ATOM   7    S SD  . MET   A 1 1   ? 4.720   -11.102 5.602   1.00 64.43 1   A 1 
ATOM   8    C CE  . MET   A 1 1   ? 4.011   -9.862  4.519   1.00 58.18 1   A 1 
ATOM   9    N N   . LEU   A 1 2   ? 8.571   -12.337 2.485   1.00 85.27 2   A 1 
ATOM   10   C CA  . LEU   A 1 2   ? 8.503   -12.761 1.089   1.00 87.92 2   A 1 
ATOM   11   C C   . LEU   A 1 2   ? 7.078   -12.631 0.538   1.00 91.10 2   A 1 
ATOM   12   O O   . LEU   A 1 2   ? 6.093   -12.794 1.259   1.00 91.41 2   A 1 
ATOM   13   C CB  . LEU   A 1 2   ? 9.030   -14.194 0.939   1.00 85.14 2   A 1 
ATOM   14   C CG  . LEU   A 1 2   ? 10.502  -14.402 1.334   1.00 81.69 2   A 1 
ATOM   15   C CD1 . LEU   A 1 2   ? 10.859  -15.880 1.199   1.00 78.62 2   A 1 
ATOM   16   C CD2 . LEU   A 1 2   ? 11.458  -13.591 0.459   1.00 77.91 2   A 1 
ATOM   17   N N   . VAL   A 1 3   ? 6.971   -12.392 -0.772  1.00 92.87 3   A 1 
ATOM   18   C CA  . VAL   A 1 3   ? 5.689   -12.322 -1.487  1.00 95.12 3   A 1 
ATOM   19   C C   . VAL   A 1 3   ? 4.855   -13.591 -1.287  1.00 95.24 3   A 1 
ATOM   20   O O   . VAL   A 1 3   ? 3.653   -13.488 -1.060  1.00 95.18 3   A 1 
ATOM   21   C CB  . VAL   A 1 3   ? 5.939   -12.045 -2.978  1.00 96.25 3   A 1 
ATOM   22   C CG1 . VAL   A 1 3   ? 4.721   -12.345 -3.855  1.00 95.81 3   A 1 
ATOM   23   C CG2 . VAL   A 1 3   ? 6.298   -10.570 -3.179  1.00 95.38 3   A 1 
ATOM   24   N N   . GLU   A 1 4   ? 5.470   -14.769 -1.294  1.00 96.46 4   A 1 
ATOM   25   C CA  . GLU   A 1 4   ? 4.765   -16.049 -1.110  1.00 95.55 4   A 1 
ATOM   26   C C   . GLU   A 1 4   ? 4.027   -16.162 0.233   1.00 95.82 4   A 1 
ATOM   27   O O   . GLU   A 1 4   ? 3.036   -16.877 0.331   1.00 94.94 4   A 1 
ATOM   28   C CB  . GLU   A 1 4   ? 5.736   -17.221 -1.302  1.00 93.40 4   A 1 
ATOM   29   C CG  . GLU   A 1 4   ? 6.827   -17.326 -0.223  1.00 88.26 4   A 1 
ATOM   30   C CD  . GLU   A 1 4   ? 7.813   -18.483 -0.459  1.00 87.46 4   A 1 
ATOM   31   O OE1 . GLU   A 1 4   ? 8.748   -18.616 0.365   1.00 81.30 4   A 1 
ATOM   32   O OE2 . GLU   A 1 4   ? 7.637   -19.243 -1.446  1.00 83.02 4   A 1 
ATOM   33   N N   . GLN   A 1 5   ? 4.456   -15.408 1.252   1.00 92.90 5   A 1 
ATOM   34   C CA  . GLN   A 1 5   ? 3.828   -15.377 2.576   1.00 91.39 5   A 1 
ATOM   35   C C   . GLN   A 1 5   ? 2.611   -14.441 2.630   1.00 92.71 5   A 1 
ATOM   36   O O   . GLN   A 1 5   ? 1.735   -14.616 3.475   1.00 91.91 5   A 1 
ATOM   37   C CB  . GLN   A 1 5   ? 4.873   -14.947 3.620   1.00 88.63 5   A 1 
ATOM   38   C CG  . GLN   A 1 5   ? 6.054   -15.924 3.750   1.00 83.07 5   A 1 
ATOM   39   C CD  . GLN   A 1 5   ? 7.168   -15.389 4.656   1.00 77.79 5   A 1 
ATOM   40   O OE1 . GLN   A 1 5   ? 7.422   -14.204 4.748   1.00 70.44 5   A 1 
ATOM   41   N NE2 . GLN   A 1 5   ? 7.881   -16.247 5.344   1.00 67.60 5   A 1 
ATOM   42   N N   . ALA   A 1 6   ? 2.537   -13.439 1.745   1.00 93.44 6   A 1 
ATOM   43   C CA  . ALA   A 1 6   ? 1.477   -12.426 1.723   1.00 94.84 6   A 1 
ATOM   44   C C   . ALA   A 1 6   ? 0.487   -12.585 0.558   1.00 96.52 6   A 1 
ATOM   45   O O   . ALA   A 1 6   ? -0.645  -12.097 0.638   1.00 96.60 6   A 1 
ATOM   46   C CB  . ALA   A 1 6   ? 2.141   -11.043 1.689   1.00 93.92 6   A 1 
ATOM   47   N N   . MET   A 1 7   ? 0.890   -13.254 -0.514  1.00 97.59 7   A 1 
ATOM   48   C CA  . MET   A 1 7   ? 0.081   -13.447 -1.716  1.00 98.03 7   A 1 
ATOM   49   C C   . MET   A 1 7   ? -1.150  -14.321 -1.458  1.00 97.95 7   A 1 
ATOM   50   O O   . MET   A 1 7   ? -1.224  -15.087 -0.492  1.00 97.52 7   A 1 
ATOM   51   C CB  . MET   A 1 7   ? 0.943   -13.985 -2.872  1.00 98.00 7   A 1 
ATOM   52   C CG  . MET   A 1 7   ? 1.321   -15.467 -2.738  1.00 97.76 7   A 1 
ATOM   53   S SD  . MET   A 1 7   ? 2.293   -16.087 -4.143  1.00 97.34 7   A 1 
ATOM   54   C CE  . MET   A 1 7   ? 2.448   -17.821 -3.673  1.00 95.27 7   A 1 
ATOM   55   N N   . LYS   A 1 8   ? -2.133  -14.242 -2.356  1.00 98.45 8   A 1 
ATOM   56   C CA  . LYS   A 1 8   ? -3.293  -15.137 -2.359  1.00 98.51 8   A 1 
ATOM   57   C C   . LYS   A 1 8   ? -3.134  -16.240 -3.396  1.00 98.69 8   A 1 
ATOM   58   O O   . LYS   A 1 8   ? -2.844  -15.982 -4.559  1.00 98.53 8   A 1 
ATOM   59   C CB  . LYS   A 1 8   ? -4.597  -14.358 -2.537  1.00 98.10 8   A 1 
ATOM   60   C CG  . LYS   A 1 8   ? -4.907  -13.398 -1.375  1.00 93.37 8   A 1 
ATOM   61   C CD  . LYS   A 1 8   ? -5.027  -14.112 -0.030  1.00 89.19 8   A 1 
ATOM   62   C CE  . LYS   A 1 8   ? -5.373  -13.114 1.069   1.00 84.22 8   A 1 
ATOM   63   N NZ  . LYS   A 1 8   ? -5.211  -13.726 2.412   1.00 75.72 8   A 1 
ATOM   64   N N   . ALA   A 1 9   ? -3.378  -17.459 -2.943  1.00 98.28 9   A 1 
ATOM   65   C CA  . ALA   A 1 9   ? -3.487  -18.654 -3.763  1.00 98.15 9   A 1 
ATOM   66   C C   . ALA   A 1 9   ? -4.545  -19.590 -3.142  1.00 97.91 9   A 1 
ATOM   67   O O   . ALA   A 1 9   ? -4.682  -19.616 -1.922  1.00 94.70 9   A 1 
ATOM   68   C CB  . ALA   A 1 9   ? -2.112  -19.322 -3.859  1.00 97.14 9   A 1 
ATOM   69   N N   . PRO   A 1 10  ? -5.328  -20.365 -3.927  1.00 98.09 10  A 1 
ATOM   70   C CA  . PRO   A 1 10  ? -5.358  -20.360 -5.390  1.00 98.02 10  A 1 
ATOM   71   C C   . PRO   A 1 10  ? -5.910  -19.045 -5.961  1.00 98.40 10  A 1 
ATOM   72   O O   . PRO   A 1 10  ? -6.685  -18.346 -5.306  1.00 97.53 10  A 1 
ATOM   73   C CB  . PRO   A 1 10  ? -6.236  -21.554 -5.771  1.00 96.69 10  A 1 
ATOM   74   C CG  . PRO   A 1 10  ? -7.216  -21.643 -4.600  1.00 93.66 10  A 1 
ATOM   75   C CD  . PRO   A 1 10  ? -6.356  -21.257 -3.409  1.00 96.66 10  A 1 
ATOM   76   N N   . VAL   A 1 11  ? -5.523  -18.723 -7.191  1.00 98.70 11  A 1 
ATOM   77   C CA  . VAL   A 1 11  ? -5.961  -17.505 -7.884  1.00 98.81 11  A 1 
ATOM   78   C C   . VAL   A 1 11  ? -7.270  -17.770 -8.618  1.00 98.82 11  A 1 
ATOM   79   O O   . VAL   A 1 11  ? -7.399  -18.756 -9.337  1.00 98.61 11  A 1 
ATOM   80   C CB  . VAL   A 1 11  ? -4.881  -16.972 -8.844  1.00 98.71 11  A 1 
ATOM   81   C CG1 . VAL   A 1 11  ? -5.255  -15.590 -9.386  1.00 98.13 11  A 1 
ATOM   82   C CG2 . VAL   A 1 11  ? -3.517  -16.834 -8.152  1.00 98.04 11  A 1 
ATOM   83   N N   . ILE   A 1 12  ? -8.249  -16.873 -8.460  1.00 98.84 12  A 1 
ATOM   84   C CA  . ILE   A 1 12  ? -9.462  -16.861 -9.280  1.00 98.85 12  A 1 
ATOM   85   C C   . ILE   A 1 12  ? -9.084  -16.249 -10.628 1.00 98.90 12  A 1 
ATOM   86   O O   . ILE   A 1 12  ? -8.614  -15.113 -10.682 1.00 98.81 12  A 1 
ATOM   87   C CB  . ILE   A 1 12  ? -10.601 -16.093 -8.588  1.00 98.72 12  A 1 
ATOM   88   C CG1 . ILE   A 1 12  ? -10.954 -16.746 -7.228  1.00 97.89 12  A 1 
ATOM   89   C CG2 . ILE   A 1 12  ? -11.850 -16.046 -9.492  1.00 98.18 12  A 1 
ATOM   90   C CD1 . ILE   A 1 12  ? -11.677 -15.788 -6.286  1.00 91.13 12  A 1 
ATOM   91   N N   . THR   A 1 13  ? -9.274  -16.997 -11.710 1.00 98.81 13  A 1 
ATOM   92   C CA  . THR   A 1 13  ? -8.823  -16.627 -13.053 1.00 98.83 13  A 1 
ATOM   93   C C   . THR   A 1 13  ? -9.946  -16.687 -14.079 1.00 98.82 13  A 1 
ATOM   94   O O   . THR   A 1 13  ? -10.979 -17.325 -13.871 1.00 98.50 13  A 1 
ATOM   95   C CB  . THR   A 1 13  ? -7.651  -17.507 -13.517 1.00 98.57 13  A 1 
ATOM   96   O OG1 . THR   A 1 13  ? -8.014  -18.867 -13.557 1.00 96.83 13  A 1 
ATOM   97   C CG2 . THR   A 1 13  ? -6.423  -17.380 -12.619 1.00 96.42 13  A 1 
ATOM   98   N N   . LEU   A 1 14  ? -9.715  -16.030 -15.208 1.00 98.83 14  A 1 
ATOM   99   C CA  . LEU   A 1 14  ? -10.529 -16.118 -16.412 1.00 98.81 14  A 1 
ATOM   100  C C   . LEU   A 1 14  ? -9.754  -16.824 -17.526 1.00 98.86 14  A 1 
ATOM   101  O O   . LEU   A 1 14  ? -8.522  -16.850 -17.548 1.00 98.64 14  A 1 
ATOM   102  C CB  . LEU   A 1 14  ? -10.939 -14.709 -16.860 1.00 98.42 14  A 1 
ATOM   103  C CG  . LEU   A 1 14  ? -11.893 -13.981 -15.902 1.00 97.07 14  A 1 
ATOM   104  C CD1 . LEU   A 1 14  ? -11.989 -12.518 -16.317 1.00 95.95 14  A 1 
ATOM   105  C CD2 . LEU   A 1 14  ? -13.291 -14.589 -15.923 1.00 95.89 14  A 1 
ATOM   106  N N   . ARG   A 1 15  ? -10.500 -17.335 -18.506 1.00 98.77 15  A 1 
ATOM   107  C CA  . ARG   A 1 15  ? -9.981  -17.657 -19.839 1.00 98.72 15  A 1 
ATOM   108  C C   . ARG   A 1 15  ? -10.199 -16.457 -20.762 1.00 98.75 15  A 1 
ATOM   109  O O   . ARG   A 1 15  ? -11.122 -15.676 -20.541 1.00 98.24 15  A 1 
ATOM   110  C CB  . ARG   A 1 15  ? -10.661 -18.926 -20.383 1.00 98.33 15  A 1 
ATOM   111  C CG  . ARG   A 1 15  ? -10.497 -20.138 -19.441 1.00 95.79 15  A 1 
ATOM   112  C CD  . ARG   A 1 15  ? -9.032  -20.520 -19.175 1.00 91.96 15  A 1 
ATOM   113  N NE  . ARG   A 1 15  ? -8.436  -21.156 -20.368 1.00 87.51 15  A 1 
ATOM   114  C CZ  . ARG   A 1 15  ? -8.056  -22.417 -20.490 1.00 83.45 15  A 1 
ATOM   115  N NH1 . ARG   A 1 15  ? -8.099  -23.241 -19.494 1.00 76.12 15  A 1 
ATOM   116  N NH2 . ARG   A 1 15  ? -7.637  -22.870 -21.621 1.00 77.75 15  A 1 
ATOM   117  N N   . ALA   A 1 16  ? -9.403  -16.331 -21.818 1.00 98.73 16  A 1 
ATOM   118  C CA  . ALA   A 1 16  ? -9.527  -15.230 -22.784 1.00 98.69 16  A 1 
ATOM   119  C C   . ALA   A 1 16  ? -10.902 -15.177 -23.481 1.00 98.71 16  A 1 
ATOM   120  O O   . ALA   A 1 16  ? -11.319 -14.122 -23.956 1.00 98.18 16  A 1 
ATOM   121  C CB  . ALA   A 1 16  ? -8.399  -15.376 -23.809 1.00 98.27 16  A 1 
ATOM   122  N N   . THR   A 1 17  ? -11.616 -16.304 -23.509 1.00 98.67 17  A 1 
ATOM   123  C CA  . THR   A 1 17  ? -12.954 -16.458 -24.097 1.00 98.59 17  A 1 
ATOM   124  C C   . THR   A 1 17  ? -14.102 -16.197 -23.119 1.00 98.63 17  A 1 
ATOM   125  O O   . THR   A 1 17  ? -15.247 -16.156 -23.563 1.00 97.99 17  A 1 
ATOM   126  C CB  . THR   A 1 17  ? -13.118 -17.866 -24.683 1.00 98.05 17  A 1 
ATOM   127  O OG1 . THR   A 1 17  ? -12.847 -18.839 -23.692 1.00 93.63 17  A 1 
ATOM   128  C CG2 . THR   A 1 17  ? -12.155 -18.116 -25.843 1.00 92.81 17  A 1 
ATOM   129  N N   . ASN   A 1 18  ? -13.845 -16.056 -21.804 1.00 98.71 18  A 1 
ATOM   130  C CA  . ASN   A 1 18  ? -14.898 -15.663 -20.867 1.00 98.71 18  A 1 
ATOM   131  C C   . ASN   A 1 18  ? -15.429 -14.272 -21.227 1.00 98.75 18  A 1 
ATOM   132  O O   . ASN   A 1 18  ? -14.706 -13.450 -21.790 1.00 98.53 18  A 1 
ATOM   133  C CB  . ASN   A 1 18  ? -14.400 -15.706 -19.418 1.00 98.56 18  A 1 
ATOM   134  C CG  . ASN   A 1 18  ? -14.268 -17.117 -18.876 1.00 98.07 18  A 1 
ATOM   135  O OD1 . ASN   A 1 18  ? -13.193 -17.565 -18.535 1.00 89.00 18  A 1 
ATOM   136  N ND2 . ASN   A 1 18  ? -15.357 -17.845 -18.767 1.00 88.50 18  A 1 
ATOM   137  N N   . THR   A 1 19  ? -16.687 -14.006 -20.887 1.00 98.64 19  A 1 
ATOM   138  C CA  . THR   A 1 19  ? -17.339 -12.737 -21.215 1.00 98.66 19  A 1 
ATOM   139  C C   . THR   A 1 19  ? -17.092 -11.670 -20.147 1.00 98.72 19  A 1 
ATOM   140  O O   . THR   A 1 19  ? -16.763 -11.963 -18.995 1.00 98.49 19  A 1 
ATOM   141  C CB  . THR   A 1 19  ? -18.845 -12.925 -21.455 1.00 98.31 19  A 1 
ATOM   142  O OG1 . THR   A 1 19  ? -19.487 -13.312 -20.267 1.00 95.96 19  A 1 
ATOM   143  C CG2 . THR   A 1 19  ? -19.145 -13.973 -22.525 1.00 95.23 19  A 1 
ATOM   144  N N   . ILE   A 1 20  ? -17.318 -10.405 -20.512 1.00 98.57 20  A 1 
ATOM   145  C CA  . ILE   A 1 20  ? -17.343 -9.283  -19.561 1.00 98.56 20  A 1 
ATOM   146  C C   . ILE   A 1 20  ? -18.396 -9.530  -18.463 1.00 98.58 20  A 1 
ATOM   147  O O   . ILE   A 1 20  ? -18.130 -9.265  -17.291 1.00 98.42 20  A 1 
ATOM   148  C CB  . ILE   A 1 20  ? -17.589 -7.960  -20.324 1.00 98.38 20  A 1 
ATOM   149  C CG1 . ILE   A 1 20  ? -16.364 -7.635  -21.212 1.00 97.76 20  A 1 
ATOM   150  C CG2 . ILE   A 1 20  ? -17.886 -6.797  -19.361 1.00 97.91 20  A 1 
ATOM   151  C CD1 . ILE   A 1 20  ? -16.561 -6.458  -22.174 1.00 96.30 20  A 1 
ATOM   152  N N   . ALA   A 1 21  ? -19.561 -10.095 -18.806 1.00 98.38 21  A 1 
ATOM   153  C CA  . ALA   A 1 21  ? -20.606 -10.437 -17.835 1.00 98.29 21  A 1 
ATOM   154  C C   . ALA   A 1 21  ? -20.126 -11.469 -16.799 1.00 98.44 21  A 1 
ATOM   155  O O   . ALA   A 1 21  ? -20.334 -11.283 -15.597 1.00 98.27 21  A 1 
ATOM   156  C CB  . ALA   A 1 21  ? -21.841 -10.945 -18.587 1.00 97.78 21  A 1 
ATOM   157  N N   . GLU   A 1 22  ? -19.440 -12.523 -17.237 1.00 98.60 22  A 1 
ATOM   158  C CA  . GLU   A 1 22  ? -18.849 -13.536 -16.350 1.00 98.66 22  A 1 
ATOM   159  C C   . GLU   A 1 22  ? -17.781 -12.923 -15.432 1.00 98.73 22  A 1 
ATOM   160  O O   . GLU   A 1 22  ? -17.778 -13.181 -14.225 1.00 98.61 22  A 1 
ATOM   161  C CB  . GLU   A 1 22  ? -18.231 -14.670 -17.185 1.00 98.58 22  A 1 
ATOM   162  C CG  . GLU   A 1 22  ? -19.285 -15.573 -17.850 1.00 97.41 22  A 1 
ATOM   163  C CD  . GLU   A 1 22  ? -18.664 -16.569 -18.842 1.00 97.34 22  A 1 
ATOM   164  O OE1 . GLU   A 1 22  ? -19.259 -17.653 -19.040 1.00 93.05 22  A 1 
ATOM   165  O OE2 . GLU   A 1 22  ? -17.599 -16.253 -19.416 1.00 94.28 22  A 1 
ATOM   166  N N   . ALA   A 1 23  ? -16.932 -12.045 -15.965 1.00 98.80 23  A 1 
ATOM   167  C CA  . ALA   A 1 23  ? -15.934 -11.330 -15.175 1.00 98.82 23  A 1 
ATOM   168  C C   . ALA   A 1 23  ? -16.583 -10.451 -14.092 1.00 98.81 23  A 1 
ATOM   169  O O   . ALA   A 1 23  ? -16.217 -10.540 -12.920 1.00 98.67 23  A 1 
ATOM   170  C CB  . ALA   A 1 23  ? -15.055 -10.507 -16.124 1.00 98.76 23  A 1 
ATOM   171  N N   . LEU   A 1 24  ? -17.604 -9.663  -14.446 1.00 98.59 24  A 1 
ATOM   172  C CA  . LEU   A 1 24  ? -18.368 -8.841  -13.501 1.00 98.38 24  A 1 
ATOM   173  C C   . LEU   A 1 24  ? -19.029 -9.685  -12.403 1.00 98.37 24  A 1 
ATOM   174  O O   . LEU   A 1 24  ? -19.065 -9.276  -11.240 1.00 98.01 24  A 1 
ATOM   175  C CB  . LEU   A 1 24  ? -19.440 -8.048  -14.267 1.00 98.02 24  A 1 
ATOM   176  C CG  . LEU   A 1 24  ? -18.906 -6.853  -15.082 1.00 97.19 24  A 1 
ATOM   177  C CD1 . LEU   A 1 24  ? -20.012 -6.334  -15.997 1.00 95.98 24  A 1 
ATOM   178  C CD2 . LEU   A 1 24  ? -18.458 -5.711  -14.174 1.00 95.65 24  A 1 
ATOM   179  N N   . GLN   A 1 25  ? -19.544 -10.876 -12.750 1.00 98.48 25  A 1 
ATOM   180  C CA  . GLN   A 1 25  ? -20.140 -11.796 -11.783 1.00 98.43 25  A 1 
ATOM   181  C C   . GLN   A 1 25  ? -19.096 -12.315 -10.787 1.00 98.56 25  A 1 
ATOM   182  O O   . GLN   A 1 25  ? -19.345 -12.283 -9.579  1.00 98.25 25  A 1 
ATOM   183  C CB  . GLN   A 1 25  ? -20.846 -12.933 -12.528 1.00 97.96 25  A 1 
ATOM   184  C CG  . GLN   A 1 25  ? -21.611 -13.858 -11.556 1.00 88.39 25  A 1 
ATOM   185  C CD  . GLN   A 1 25  ? -22.375 -14.975 -12.271 1.00 80.22 25  A 1 
ATOM   186  O OE1 . GLN   A 1 25  ? -22.394 -15.085 -13.481 1.00 72.08 25  A 1 
ATOM   187  N NE2 . GLN   A 1 25  ? -23.043 -15.840 -11.543 1.00 67.22 25  A 1 
ATOM   188  N N   . LEU   A 1 26  ? -17.920 -12.731 -11.264 1.00 98.65 26  A 1 
ATOM   189  C CA  . LEU   A 1 26  ? -16.822 -13.185 -10.402 1.00 98.65 26  A 1 
ATOM   190  C C   . LEU   A 1 26  ? -16.343 -12.082 -9.450  1.00 98.66 26  A 1 
ATOM   191  O O   . LEU   A 1 26  ? -16.173 -12.340 -8.260  1.00 98.24 26  A 1 
ATOM   192  C CB  . LEU   A 1 26  ? -15.653 -13.695 -11.258 1.00 98.44 26  A 1 
ATOM   193  C CG  . LEU   A 1 26  ? -15.889 -15.059 -11.929 1.00 96.50 26  A 1 
ATOM   194  C CD1 . LEU   A 1 26  ? -14.698 -15.376 -12.832 1.00 94.70 26  A 1 
ATOM   195  C CD2 . LEU   A 1 26  ? -16.019 -16.190 -10.907 1.00 94.55 26  A 1 
ATOM   196  N N   . LEU   A 1 27  ? -16.182 -10.842 -9.937  1.00 98.73 27  A 1 
ATOM   197  C CA  . LEU   A 1 27  ? -15.808 -9.707  -9.084  1.00 98.66 27  A 1 
ATOM   198  C C   . LEU   A 1 27  ? -16.820 -9.490  -7.951  1.00 98.53 27  A 1 
ATOM   199  O O   . LEU   A 1 27  ? -16.425 -9.344  -6.798  1.00 97.86 27  A 1 
ATOM   200  C CB  . LEU   A 1 27  ? -15.677 -8.419  -9.909  1.00 98.44 27  A 1 
ATOM   201  C CG  . LEU   A 1 27  ? -14.484 -8.326  -10.878 1.00 96.60 27  A 1 
ATOM   202  C CD1 . LEU   A 1 27  ? -14.341 -6.865  -11.301 1.00 93.48 27  A 1 
ATOM   203  C CD2 . LEU   A 1 27  ? -13.165 -8.768  -10.266 1.00 92.68 27  A 1 
ATOM   204  N N   . ARG   A 1 28  ? -18.125 -9.495  -8.260  1.00 98.19 28  A 1 
ATOM   205  C CA  . ARG   A 1 28  ? -19.189 -9.322  -7.256  1.00 97.97 28  A 1 
ATOM   206  C C   . ARG   A 1 28  ? -19.234 -10.479 -6.262  1.00 98.24 28  A 1 
ATOM   207  O O   . ARG   A 1 28  ? -19.313 -10.242 -5.058  1.00 97.75 28  A 1 
ATOM   208  C CB  . ARG   A 1 28  ? -20.555 -9.174  -7.938  1.00 96.94 28  A 1 
ATOM   209  C CG  . ARG   A 1 28  ? -20.740 -7.815  -8.630  1.00 85.42 28  A 1 
ATOM   210  C CD  . ARG   A 1 28  ? -22.187 -7.636  -9.117  1.00 84.72 28  A 1 
ATOM   211  N NE  . ARG   A 1 28  ? -22.575 -8.646  -10.126 1.00 74.07 28  A 1 
ATOM   212  C CZ  . ARG   A 1 28  ? -22.649 -8.480  -11.444 1.00 66.62 28  A 1 
ATOM   213  N NH1 . ARG   A 1 28  ? -22.367 -7.342  -12.020 1.00 59.94 28  A 1 
ATOM   214  N NH2 . ARG   A 1 28  ? -23.023 -9.465  -12.211 1.00 58.07 28  A 1 
ATOM   215  N N   . HIS   A 1 29  ? -19.177 -11.720 -6.762  1.00 98.43 29  A 1 
ATOM   216  C CA  . HIS   A 1 29  ? -19.292 -12.918 -5.932  1.00 98.48 29  A 1 
ATOM   217  C C   . HIS   A 1 29  ? -18.140 -13.034 -4.930  1.00 98.47 29  A 1 
ATOM   218  O O   . HIS   A 1 29  ? -18.370 -13.236 -3.736  1.00 97.75 29  A 1 
ATOM   219  C CB  . HIS   A 1 29  ? -19.375 -14.152 -6.837  1.00 98.20 29  A 1 
ATOM   220  C CG  . HIS   A 1 29  ? -19.578 -15.425 -6.056  1.00 94.99 29  A 1 
ATOM   221  N ND1 . HIS   A 1 29  ? -20.735 -15.796 -5.398  1.00 82.52 29  A 1 
ATOM   222  C CD2 . HIS   A 1 29  ? -18.654 -16.414 -5.815  1.00 83.97 29  A 1 
ATOM   223  C CE1 . HIS   A 1 29  ? -20.508 -16.971 -4.786  1.00 85.25 29  A 1 
ATOM   224  N NE2 . HIS   A 1 29  ? -19.256 -17.376 -5.017  1.00 87.49 29  A 1 
ATOM   225  N N   . HIS   A 1 30  ? -16.912 -12.852 -5.395  1.00 98.43 30  A 1 
ATOM   226  C CA  . HIS   A 1 30  ? -15.717 -12.984 -4.559  1.00 98.39 30  A 1 
ATOM   227  C C   . HIS   A 1 30  ? -15.281 -11.680 -3.881  1.00 98.29 30  A 1 
ATOM   228  O O   . HIS   A 1 30  ? -14.361 -11.697 -3.066  1.00 97.48 30  A 1 
ATOM   229  C CB  . HIS   A 1 30  ? -14.593 -13.598 -5.393  1.00 98.31 30  A 1 
ATOM   230  C CG  . HIS   A 1 30  ? -14.896 -15.004 -5.827  1.00 98.09 30  A 1 
ATOM   231  N ND1 . HIS   A 1 30  ? -14.891 -16.120 -5.008  1.00 86.99 30  A 1 
ATOM   232  C CD2 . HIS   A 1 30  ? -15.241 -15.433 -7.083  1.00 87.68 30  A 1 
ATOM   233  C CE1 . HIS   A 1 30  ? -15.206 -17.185 -5.757  1.00 89.59 30  A 1 
ATOM   234  N NE2 . HIS   A 1 30  ? -15.430 -16.809 -7.022  1.00 91.75 30  A 1 
ATOM   235  N N   . ARG   A 1 31  ? -15.938 -10.552 -4.174  1.00 97.99 31  A 1 
ATOM   236  C CA  . ARG   A 1 31  ? -15.587 -9.213  -3.663  1.00 97.85 31  A 1 
ATOM   237  C C   . ARG   A 1 31  ? -14.112 -8.860  -3.915  1.00 98.17 31  A 1 
ATOM   238  O O   . ARG   A 1 31  ? -13.423 -8.365  -3.024  1.00 97.27 31  A 1 
ATOM   239  C CB  . ARG   A 1 31  ? -15.984 -9.065  -2.188  1.00 96.76 31  A 1 
ATOM   240  C CG  . ARG   A 1 31  ? -17.476 -9.301  -1.913  1.00 91.67 31  A 1 
ATOM   241  C CD  . ARG   A 1 31  ? -17.747 -9.058  -0.427  1.00 87.10 31  A 1 
ATOM   242  N NE  . ARG   A 1 31  ? -19.179 -9.180  -0.099  1.00 77.21 31  A 1 
ATOM   243  C CZ  . ARG   A 1 31  ? -19.730 -8.898  1.073   1.00 68.88 31  A 1 
ATOM   244  N NH1 . ARG   A 1 31  ? -19.027 -8.496  2.097   1.00 61.91 31  A 1 
ATOM   245  N NH2 . ARG   A 1 31  ? -21.020 -9.020  1.237   1.00 61.47 31  A 1 
ATOM   246  N N   . ILE   A 1 32  ? -13.653 -9.116  -5.136  1.00 98.61 32  A 1 
ATOM   247  C CA  . ILE   A 1 32  ? -12.301 -8.821  -5.626  1.00 98.71 32  A 1 
ATOM   248  C C   . ILE   A 1 32  ? -12.369 -7.781  -6.748  1.00 98.73 32  A 1 
ATOM   249  O O   . ILE   A 1 32  ? -13.443 -7.493  -7.272  1.00 98.58 32  A 1 
ATOM   250  C CB  . ILE   A 1 32  ? -11.580 -10.114 -6.071  1.00 98.66 32  A 1 
ATOM   251  C CG1 . ILE   A 1 32  ? -12.324 -10.819 -7.223  1.00 98.34 32  A 1 
ATOM   252  C CG2 . ILE   A 1 32  ? -11.367 -11.030 -4.858  1.00 97.61 32  A 1 
ATOM   253  C CD1 . ILE   A 1 32  ? -11.636 -12.087 -7.754  1.00 97.89 32  A 1 
ATOM   254  N N   . ARG   A 1 33  ? -11.237 -7.199  -7.130  1.00 98.42 33  A 1 
ATOM   255  C CA  . ARG   A 1 33  ? -11.137 -6.164  -8.180  1.00 98.42 33  A 1 
ATOM   256  C C   . ARG   A 1 33  ? -10.178 -6.516  -9.314  1.00 98.69 33  A 1 
ATOM   257  O O   . ARG   A 1 33  ? -10.014 -5.712  -10.224 1.00 98.37 33  A 1 
ATOM   258  C CB  . ARG   A 1 33  ? -10.782 -4.815  -7.550  1.00 97.57 33  A 1 
ATOM   259  C CG  . ARG   A 1 33  ? -11.915 -4.278  -6.647  1.00 95.58 33  A 1 
ATOM   260  C CD  . ARG   A 1 33  ? -11.599 -2.866  -6.157  1.00 92.58 33  A 1 
ATOM   261  N NE  . ARG   A 1 33  ? -10.483 -2.872  -5.200  1.00 87.21 33  A 1 
ATOM   262  C CZ  . ARG   A 1 33  ? -10.019 -1.823  -4.545  1.00 83.74 33  A 1 
ATOM   263  N NH1 . ARG   A 1 33  ? -10.477 -0.614  -4.738  1.00 73.85 33  A 1 
ATOM   264  N NH2 . ARG   A 1 33  ? -9.083  -1.981  -3.662  1.00 76.76 33  A 1 
ATOM   265  N N   . HIS   A 1 34  ? -9.568  -7.699  -9.287  1.00 98.88 34  A 1 
ATOM   266  C CA  . HIS   A 1 34  ? -8.569  -8.111  -10.272 1.00 98.92 34  A 1 
ATOM   267  C C   . HIS   A 1 34  ? -8.775  -9.570  -10.671 1.00 98.95 34  A 1 
ATOM   268  O O   . HIS   A 1 34  ? -8.958  -10.422 -9.802  1.00 98.85 34  A 1 
ATOM   269  C CB  . HIS   A 1 34  ? -7.158  -7.893  -9.704  1.00 98.83 34  A 1 
ATOM   270  C CG  . HIS   A 1 34  ? -6.914  -6.507  -9.155  1.00 98.66 34  A 1 
ATOM   271  N ND1 . HIS   A 1 34  ? -7.124  -6.112  -7.846  1.00 94.87 34  A 1 
ATOM   272  C CD2 . HIS   A 1 34  ? -6.501  -5.395  -9.846  1.00 95.08 34  A 1 
ATOM   273  C CE1 . HIS   A 1 34  ? -6.834  -4.803  -7.755  1.00 94.60 34  A 1 
ATOM   274  N NE2 . HIS   A 1 34  ? -6.452  -4.327  -8.947  1.00 95.49 34  A 1 
ATOM   275  N N   . LEU   A 1 35  ? -8.731  -9.861  -11.973 1.00 98.94 35  A 1 
ATOM   276  C CA  . LEU   A 1 35  ? -8.857  -11.205 -12.530 1.00 98.95 35  A 1 
ATOM   277  C C   . LEU   A 1 35  ? -7.758  -11.449 -13.568 1.00 98.96 35  A 1 
ATOM   278  O O   . LEU   A 1 35  ? -7.860  -10.956 -14.696 1.00 98.89 35  A 1 
ATOM   279  C CB  . LEU   A 1 35  ? -10.251 -11.400 -13.152 1.00 98.90 35  A 1 
ATOM   280  C CG  . LEU   A 1 35  ? -11.406 -11.481 -12.138 1.00 98.58 35  A 1 
ATOM   281  C CD1 . LEU   A 1 35  ? -12.740 -11.394 -12.871 1.00 98.23 35  A 1 
ATOM   282  C CD2 . LEU   A 1 35  ? -11.379 -12.791 -11.350 1.00 98.12 35  A 1 
ATOM   283  N N   . PRO   A 1 36  ? -6.716  -12.215 -13.232 1.00 98.95 36  A 1 
ATOM   284  C CA  . PRO   A 1 36  ? -5.759  -12.683 -14.230 1.00 98.95 36  A 1 
ATOM   285  C C   . PRO   A 1 36  ? -6.441  -13.570 -15.276 1.00 98.95 36  A 1 
ATOM   286  O O   . PRO   A 1 36  ? -7.296  -14.396 -14.946 1.00 98.87 36  A 1 
ATOM   287  C CB  . PRO   A 1 36  ? -4.678  -13.439 -13.458 1.00 98.88 36  A 1 
ATOM   288  C CG  . PRO   A 1 36  ? -4.788  -12.879 -12.043 1.00 98.30 36  A 1 
ATOM   289  C CD  . PRO   A 1 36  ? -6.282  -12.609 -11.904 1.00 98.85 36  A 1 
ATOM   290  N N   . VAL   A 1 37  ? -6.038  -13.401 -16.530 1.00 98.93 37  A 1 
ATOM   291  C CA  . VAL   A 1 37  ? -6.459  -14.237 -17.656 1.00 98.93 37  A 1 
ATOM   292  C C   . VAL   A 1 37  ? -5.339  -15.227 -17.952 1.00 98.93 37  A 1 
ATOM   293  O O   . VAL   A 1 37  ? -4.196  -14.824 -18.153 1.00 98.80 37  A 1 
ATOM   294  C CB  . VAL   A 1 37  ? -6.813  -13.393 -18.892 1.00 98.85 37  A 1 
ATOM   295  C CG1 . VAL   A 1 37  ? -7.381  -14.269 -20.006 1.00 98.46 37  A 1 
ATOM   296  C CG2 . VAL   A 1 37  ? -7.850  -12.308 -18.566 1.00 98.50 37  A 1 
ATOM   297  N N   . VAL   A 1 38  ? -5.669  -16.516 -17.973 1.00 98.89 38  A 1 
ATOM   298  C CA  . VAL   A 1 38  ? -4.700  -17.599 -18.178 1.00 98.88 38  A 1 
ATOM   299  C C   . VAL   A 1 38  ? -5.106  -18.523 -19.323 1.00 98.87 38  A 1 
ATOM   300  O O   . VAL   A 1 38  ? -6.284  -18.618 -19.681 1.00 98.59 38  A 1 
ATOM   301  C CB  . VAL   A 1 38  ? -4.441  -18.413 -16.891 1.00 98.67 38  A 1 
ATOM   302  C CG1 . VAL   A 1 38  ? -3.874  -17.533 -15.775 1.00 97.22 38  A 1 
ATOM   303  C CG2 . VAL   A 1 38  ? -5.698  -19.125 -16.377 1.00 96.87 38  A 1 
ATOM   304  N N   . ASP   A 1 39  ? -4.131  -19.228 -19.888 1.00 98.70 39  A 1 
ATOM   305  C CA  . ASP   A 1 39  ? -4.368  -20.293 -20.865 1.00 98.54 39  A 1 
ATOM   306  C C   . ASP   A 1 39  ? -4.665  -21.655 -20.197 1.00 98.43 39  A 1 
ATOM   307  O O   . ASP   A 1 39  ? -4.888  -21.755 -18.985 1.00 96.78 39  A 1 
ATOM   308  C CB  . ASP   A 1 39  ? -3.219  -20.327 -21.889 1.00 97.81 39  A 1 
ATOM   309  C CG  . ASP   A 1 39  ? -1.910  -20.955 -21.409 1.00 97.46 39  A 1 
ATOM   310  O OD1 . ASP   A 1 39  ? -1.844  -21.467 -20.275 1.00 95.00 39  A 1 
ATOM   311  O OD2 . ASP   A 1 39  ? -0.964  -20.980 -22.225 1.00 94.28 39  A 1 
ATOM   312  N N   . GLY   A 1 40  ? -4.711  -22.725 -21.003 1.00 97.85 40  A 1 
ATOM   313  C CA  . GLY   A 1 40  ? -4.964  -24.087 -20.516 1.00 97.45 40  A 1 
ATOM   314  C C   . GLY   A 1 40  ? -3.860  -24.669 -19.639 1.00 97.49 40  A 1 
ATOM   315  O O   . GLY   A 1 40  ? -4.122  -25.589 -18.860 1.00 94.54 40  A 1 
ATOM   316  N N   . GLU   A 1 41  ? -2.644  -24.136 -19.739 1.00 97.81 41  A 1 
ATOM   317  C CA  . GLU   A 1 41  ? -1.472  -24.595 -18.984 1.00 97.54 41  A 1 
ATOM   318  C C   . GLU   A 1 41  ? -1.219  -23.766 -17.712 1.00 97.61 41  A 1 
ATOM   319  O O   . GLU   A 1 41  ? -0.346  -24.108 -16.915 1.00 94.99 41  A 1 
ATOM   320  C CB  . GLU   A 1 41  ? -0.247  -24.590 -19.904 1.00 96.45 41  A 1 
ATOM   321  C CG  . GLU   A 1 41  ? -0.337  -25.639 -21.029 1.00 91.09 41  A 1 
ATOM   322  C CD  . GLU   A 1 41  ? 0.851   -25.542 -21.998 1.00 83.62 41  A 1 
ATOM   323  O OE1 . GLU   A 1 41  ? 0.662   -25.849 -23.196 1.00 75.16 41  A 1 
ATOM   324  O OE2 . GLU   A 1 41  ? 1.945   -25.085 -21.587 1.00 76.61 41  A 1 
ATOM   325  N N   . GLY   A 1 42  ? -2.004  -22.700 -17.500 1.00 97.80 42  A 1 
ATOM   326  C CA  . GLY   A 1 42  ? -1.835  -21.773 -16.382 1.00 97.95 42  A 1 
ATOM   327  C C   . GLY   A 1 42  ? -0.829  -20.651 -16.654 1.00 98.37 42  A 1 
ATOM   328  O O   . GLY   A 1 42  ? -0.406  -19.978 -15.713 1.00 97.72 42  A 1 
ATOM   329  N N   . ARG   A 1 43  ? -0.438  -20.429 -17.920 1.00 98.49 43  A 1 
ATOM   330  C CA  . ARG   A 1 43  ? 0.379   -19.272 -18.305 1.00 98.47 43  A 1 
ATOM   331  C C   . ARG   A 1 43  ? -0.467  -18.007 -18.265 1.00 98.59 43  A 1 
ATOM   332  O O   . ARG   A 1 43  ? -1.610  -18.001 -18.719 1.00 98.21 43  A 1 
ATOM   333  C CB  . ARG   A 1 43  ? 0.997   -19.459 -19.695 1.00 98.01 43  A 1 
ATOM   334  C CG  . ARG   A 1 43  ? 1.982   -20.642 -19.757 1.00 93.17 43  A 1 
ATOM   335  C CD  . ARG   A 1 43  ? 2.612   -20.780 -21.147 1.00 89.57 43  A 1 
ATOM   336  N NE  . ARG   A 1 43  ? 1.628   -21.242 -22.145 1.00 79.00 43  A 1 
ATOM   337  C CZ  . ARG   A 1 43  ? 1.764   -22.222 -23.025 1.00 71.05 43  A 1 
ATOM   338  N NH1 . ARG   A 1 43  ? 2.889   -22.845 -23.203 1.00 63.76 43  A 1 
ATOM   339  N NH2 . ARG   A 1 43  ? 0.752   -22.614 -23.723 1.00 62.48 43  A 1 
ATOM   340  N N   . LEU   A 1 44  ? 0.097   -16.924 -17.754 1.00 98.57 44  A 1 
ATOM   341  C CA  . LEU   A 1 44  ? -0.552  -15.623 -17.694 1.00 98.71 44  A 1 
ATOM   342  C C   . LEU   A 1 44  ? -0.617  -15.000 -19.094 1.00 98.72 44  A 1 
ATOM   343  O O   . LEU   A 1 44  ? 0.411   -14.810 -19.733 1.00 98.39 44  A 1 
ATOM   344  C CB  . LEU   A 1 44  ? 0.222   -14.753 -16.693 1.00 98.58 44  A 1 
ATOM   345  C CG  . LEU   A 1 44  ? -0.407  -13.377 -16.425 1.00 98.08 44  A 1 
ATOM   346  C CD1 . LEU   A 1 44  ? -1.745  -13.491 -15.696 1.00 97.87 44  A 1 
ATOM   347  C CD2 . LEU   A 1 44  ? 0.548   -12.563 -15.551 1.00 97.77 44  A 1 
ATOM   348  N N   . LEU   A 1 45  ? -1.828  -14.667 -19.546 1.00 98.78 45  A 1 
ATOM   349  C CA  . LEU   A 1 45  ? -2.088  -14.012 -20.833 1.00 98.69 45  A 1 
ATOM   350  C C   . LEU   A 1 45  ? -2.417  -12.527 -20.682 1.00 98.68 45  A 1 
ATOM   351  O O   . LEU   A 1 45  ? -2.135  -11.734 -21.573 1.00 97.88 45  A 1 
ATOM   352  C CB  . LEU   A 1 45  ? -3.253  -14.717 -21.546 1.00 98.39 45  A 1 
ATOM   353  C CG  . LEU   A 1 45  ? -3.056  -16.212 -21.851 1.00 97.25 45  A 1 
ATOM   354  C CD1 . LEU   A 1 45  ? -4.307  -16.736 -22.554 1.00 95.53 45  A 1 
ATOM   355  C CD2 . LEU   A 1 45  ? -1.845  -16.460 -22.749 1.00 95.07 45  A 1 
ATOM   356  N N   . GLY   A 1 46  ? -3.046  -12.149 -19.569 1.00 98.80 46  A 1 
ATOM   357  C CA  . GLY   A 1 46  ? -3.513  -10.791 -19.356 1.00 98.82 46  A 1 
ATOM   358  C C   . GLY   A 1 46  ? -4.094  -10.579 -17.961 1.00 98.90 46  A 1 
ATOM   359  O O   . GLY   A 1 46  ? -4.091  -11.472 -17.113 1.00 98.78 46  A 1 
ATOM   360  N N   . LEU   A 1 47  ? -4.605  -9.361  -17.728 1.00 98.90 47  A 1 
ATOM   361  C CA  . LEU   A 1 47  ? -5.272  -8.978  -16.487 1.00 98.91 47  A 1 
ATOM   362  C C   . LEU   A 1 47  ? -6.473  -8.097  -16.812 1.00 98.90 47  A 1 
ATOM   363  O O   . LEU   A 1 47  ? -6.358  -7.136  -17.574 1.00 98.67 47  A 1 
ATOM   364  C CB  . LEU   A 1 47  ? -4.259  -8.249  -15.587 1.00 98.82 47  A 1 
ATOM   365  C CG  . LEU   A 1 47  ? -4.820  -7.737  -14.244 1.00 98.51 47  A 1 
ATOM   366  C CD1 . LEU   A 1 47  ? -5.129  -8.879  -13.284 1.00 97.71 47  A 1 
ATOM   367  C CD2 . LEU   A 1 47  ? -3.793  -6.828  -13.578 1.00 97.51 47  A 1 
ATOM   368  N N   . VAL   A 1 48  ? -7.614  -8.404  -16.196 1.00 98.89 48  A 1 
ATOM   369  C CA  . VAL   A 1 48  ? -8.813  -7.566  -16.222 1.00 98.85 48  A 1 
ATOM   370  C C   . VAL   A 1 48  ? -9.044  -7.026  -14.818 1.00 98.87 48  A 1 
ATOM   371  O O   . VAL   A 1 48  ? -9.095  -7.785  -13.852 1.00 98.59 48  A 1 
ATOM   372  C CB  . VAL   A 1 48  ? -10.035 -8.344  -16.740 1.00 98.29 48  A 1 
ATOM   373  C CG1 . VAL   A 1 48  ? -11.287 -7.475  -16.742 1.00 91.73 48  A 1 
ATOM   374  C CG2 . VAL   A 1 48  ? -9.814  -8.826  -18.175 1.00 91.42 48  A 1 
ATOM   375  N N   . THR   A 1 49  ? -9.201  -5.710  -14.701 1.00 98.68 49  A 1 
ATOM   376  C CA  . THR   A 1 49  ? -9.467  -5.052  -13.421 1.00 98.52 49  A 1 
ATOM   377  C C   . THR   A 1 49  ? -10.904 -4.543  -13.339 1.00 98.52 49  A 1 
ATOM   378  O O   . THR   A 1 49  ? -11.598 -4.398  -14.347 1.00 98.09 49  A 1 
ATOM   379  C CB  . THR   A 1 49  ? -8.471  -3.917  -13.136 1.00 97.84 49  A 1 
ATOM   380  O OG1 . THR   A 1 49  ? -8.716  -2.809  -13.964 1.00 95.18 49  A 1 
ATOM   381  C CG2 . THR   A 1 49  ? -7.012  -4.346  -13.316 1.00 95.06 49  A 1 
ATOM   382  N N   . SER   A 1 50  ? -11.351 -4.215  -12.122 1.00 98.46 50  A 1 
ATOM   383  C CA  . SER   A 1 50  ? -12.637 -3.539  -11.916 1.00 98.33 50  A 1 
ATOM   384  C C   . SER   A 1 50  ? -12.727 -2.233  -12.702 1.00 98.35 50  A 1 
ATOM   385  O O   . SER   A 1 50  ? -13.802 -1.880  -13.167 1.00 97.88 50  A 1 
ATOM   386  C CB  . SER   A 1 50  ? -12.838 -3.250  -10.431 1.00 97.69 50  A 1 
ATOM   387  O OG  . SER   A 1 50  ? -14.106 -2.661  -10.200 1.00 93.40 50  A 1 
ATOM   388  N N   . GLN   A 1 51  ? -11.608 -1.530  -12.863 1.00 97.97 51  A 1 
ATOM   389  C CA  . GLN   A 1 51  ? -11.539 -0.301  -13.653 1.00 97.80 51  A 1 
ATOM   390  C C   . GLN   A 1 51  ? -11.822 -0.573  -15.138 1.00 98.20 51  A 1 
ATOM   391  O O   . GLN   A 1 51  ? -12.698 0.068   -15.712 1.00 97.68 51  A 1 
ATOM   392  C CB  . GLN   A 1 51  ? -10.162 0.335   -13.421 1.00 96.74 51  A 1 
ATOM   393  C CG  . GLN   A 1 51  ? -10.029 1.692   -14.122 1.00 90.34 51  A 1 
ATOM   394  C CD  . GLN   A 1 51  ? -8.707  2.395   -13.777 1.00 87.19 51  A 1 
ATOM   395  O OE1 . GLN   A 1 51  ? -7.723  1.818   -13.375 1.00 79.09 51  A 1 
ATOM   396  N NE2 . GLN   A 1 51  ? -8.634  3.695   -13.920 1.00 75.23 51  A 1 
ATOM   397  N N   . ASP   A 1 52  ? -11.158 -1.565  -15.735 1.00 98.02 52  A 1 
ATOM   398  C CA  . ASP   A 1 52  ? -11.331 -1.934  -17.147 1.00 98.13 52  A 1 
ATOM   399  C C   . ASP   A 1 52  ? -12.768 -2.408  -17.432 1.00 98.36 52  A 1 
ATOM   400  O O   . ASP   A 1 52  ? -13.358 -2.052  -18.450 1.00 98.03 52  A 1 
ATOM   401  C CB  . ASP   A 1 52  ? -10.333 -3.037  -17.525 1.00 97.91 52  A 1 
ATOM   402  C CG  . ASP   A 1 52  ? -8.879  -2.715  -17.166 1.00 97.16 52  A 1 
ATOM   403  O OD1 . ASP   A 1 52  ? -8.351  -1.671  -17.607 1.00 94.80 52  A 1 
ATOM   404  O OD2 . ASP   A 1 52  ? -8.283  -3.524  -16.416 1.00 94.10 52  A 1 
ATOM   405  N N   . LEU   A 1 53  ? -13.369 -3.170  -16.504 1.00 98.20 53  A 1 
ATOM   406  C CA  . LEU   A 1 53  ? -14.745 -3.657  -16.624 1.00 98.35 53  A 1 
ATOM   407  C C   . LEU   A 1 53  ? -15.777 -2.531  -16.507 1.00 98.35 53  A 1 
ATOM   408  O O   . LEU   A 1 53  ? -16.777 -2.559  -17.217 1.00 97.85 53  A 1 
ATOM   409  C CB  . LEU   A 1 53  ? -15.004 -4.733  -15.561 1.00 98.21 53  A 1 
ATOM   410  C CG  . LEU   A 1 53  ? -14.275 -6.059  -15.832 1.00 97.36 53  A 1 
ATOM   411  C CD1 . LEU   A 1 53  ? -14.358 -6.946  -14.595 1.00 96.27 53  A 1 
ATOM   412  C CD2 . LEU   A 1 53  ? -14.901 -6.826  -16.994 1.00 95.68 53  A 1 
ATOM   413  N N   . ARG   A 1 54  ? -15.560 -1.533  -15.639 1.00 97.91 54  A 1 
ATOM   414  C CA  . ARG   A 1 54  ? -16.430 -0.346  -15.533 1.00 97.72 54  A 1 
ATOM   415  C C   . ARG   A 1 54  ? -16.372 0.496   -16.800 1.00 97.85 54  A 1 
ATOM   416  O O   . ARG   A 1 54  ? -17.413 0.896   -17.293 1.00 97.13 54  A 1 
ATOM   417  C CB  . ARG   A 1 54  ? -16.025 0.508   -14.330 1.00 96.98 54  A 1 
ATOM   418  C CG  . ARG   A 1 54  ? -16.432 -0.144  -13.015 1.00 94.40 54  A 1 
ATOM   419  C CD  . ARG   A 1 54  ? -15.773 0.604   -11.854 1.00 91.84 54  A 1 
ATOM   420  N NE  . ARG   A 1 54  ? -15.967 -0.117  -10.595 1.00 88.55 54  A 1 
ATOM   421  C CZ  . ARG   A 1 54  ? -17.057 -0.073  -9.835  1.00 87.56 54  A 1 
ATOM   422  N NH1 . ARG   A 1 54  ? -18.056 0.727   -10.070 1.00 78.99 54  A 1 
ATOM   423  N NH2 . ARG   A 1 54  ? -17.129 -0.858  -8.812  1.00 82.33 54  A 1 
ATOM   424  N N   . ASP   A 1 55  ? -15.180 0.693   -17.359 1.00 98.02 55  A 1 
ATOM   425  C CA  . ASP   A 1 55  ? -14.985 1.430   -18.614 1.00 98.00 55  A 1 
ATOM   426  C C   . ASP   A 1 55  ? -15.670 0.737   -19.810 1.00 98.12 55  A 1 
ATOM   427  O O   . ASP   A 1 55  ? -16.058 1.403   -20.765 1.00 97.40 55  A 1 
ATOM   428  C CB  . ASP   A 1 55  ? -13.480 1.585   -18.898 1.00 97.67 55  A 1 
ATOM   429  C CG  . ASP   A 1 55  ? -12.715 2.496   -17.924 1.00 96.95 55  A 1 
ATOM   430  O OD1 . ASP   A 1 55  ? -13.327 3.273   -17.168 1.00 94.78 55  A 1 
ATOM   431  O OD2 . ASP   A 1 55  ? -11.460 2.466   -17.930 1.00 94.42 55  A 1 
ATOM   432  N N   . ALA   A 1 56  ? -15.853 -0.584  -19.756 1.00 98.04 56  A 1 
ATOM   433  C CA  . ALA   A 1 56  ? -16.533 -1.380  -20.781 1.00 98.05 56  A 1 
ATOM   434  C C   . ALA   A 1 56  ? -18.033 -1.607  -20.510 1.00 97.97 56  A 1 
ATOM   435  O O   . ALA   A 1 56  ? -18.709 -2.266  -21.300 1.00 96.90 56  A 1 
ATOM   436  C CB  . ALA   A 1 56  ? -15.781 -2.708  -20.918 1.00 97.75 56  A 1 
ATOM   437  N N   . SER   A 1 57  ? -18.564 -1.111  -19.394 1.00 97.52 57  A 1 
ATOM   438  C CA  . SER   A 1 57  ? -19.973 -1.258  -19.011 1.00 97.33 57  A 1 
ATOM   439  C C   . SER   A 1 57  ? -20.796 -0.035  -19.434 1.00 97.35 57  A 1 
ATOM   440  O O   . SER   A 1 57  ? -20.237 1.053   -19.574 1.00 96.16 57  A 1 
ATOM   441  C CB  . SER   A 1 57  ? -20.095 -1.487  -17.502 1.00 96.47 57  A 1 
ATOM   442  O OG  . SER   A 1 57  ? -19.491 -2.714  -17.136 1.00 92.76 57  A 1 
ATOM   443  N N   . PRO   A 1 58  ? -22.129 -0.183  -19.612 1.00 97.10 58  A 1 
ATOM   444  C CA  . PRO   A 1 58  ? -23.001 0.963   -19.861 1.00 96.78 58  A 1 
ATOM   445  C C   . PRO   A 1 58  ? -22.981 1.940   -18.677 1.00 97.09 58  A 1 
ATOM   446  O O   . PRO   A 1 58  ? -22.840 1.540   -17.516 1.00 96.19 58  A 1 
ATOM   447  C CB  . PRO   A 1 58  ? -24.395 0.378   -20.111 1.00 95.22 58  A 1 
ATOM   448  C CG  . PRO   A 1 58  ? -24.368 -0.957  -19.364 1.00 92.07 58  A 1 
ATOM   449  C CD  . PRO   A 1 58  ? -22.917 -1.408  -19.517 1.00 95.34 58  A 1 
ATOM   450  N N   . SER   A 1 59  ? -23.161 3.225   -18.980 1.00 96.92 59  A 1 
ATOM   451  C CA  . SER   A 1 59  ? -23.269 4.278   -17.969 1.00 97.04 59  A 1 
ATOM   452  C C   . SER   A 1 59  ? -24.416 3.997   -16.991 1.00 97.32 59  A 1 
ATOM   453  O O   . SER   A 1 59  ? -25.466 3.481   -17.373 1.00 96.25 59  A 1 
ATOM   454  C CB  . SER   A 1 59  ? -23.484 5.632   -18.660 1.00 96.08 59  A 1 
ATOM   455  O OG  . SER   A 1 59  ? -23.772 6.659   -17.726 1.00 93.28 59  A 1 
ATOM   456  N N   . ILE   A 1 60  ? -24.254 4.425   -15.735 1.00 97.44 60  A 1 
ATOM   457  C CA  . ILE   A 1 60  ? -25.324 4.364   -14.721 1.00 97.44 60  A 1 
ATOM   458  C C   . ILE   A 1 60  ? -26.593 5.129   -15.135 1.00 97.66 60  A 1 
ATOM   459  O O   . ILE   A 1 60  ? -27.664 4.855   -14.608 1.00 96.63 60  A 1 
ATOM   460  C CB  . ILE   A 1 60  ? -24.833 4.884   -13.351 1.00 96.97 60  A 1 
ATOM   461  C CG1 . ILE   A 1 60  ? -24.348 6.348   -13.419 1.00 93.56 60  A 1 
ATOM   462  C CG2 . ILE   A 1 60  ? -23.745 3.945   -12.797 1.00 92.28 60  A 1 
ATOM   463  C CD1 . ILE   A 1 60  ? -24.112 7.001   -12.056 1.00 89.91 60  A 1 
ATOM   464  N N   . PHE   A 1 61  ? -26.482 6.060   -16.081 1.00 97.35 61  A 1 
ATOM   465  C CA  . PHE   A 1 61  ? -27.618 6.800   -16.632 1.00 97.16 61  A 1 
ATOM   466  C C   . PHE   A 1 61  ? -28.351 6.031   -17.742 1.00 97.07 61  A 1 
ATOM   467  O O   . PHE   A 1 61  ? -29.477 6.387   -18.077 1.00 94.98 61  A 1 
ATOM   468  C CB  . PHE   A 1 61  ? -27.131 8.164   -17.135 1.00 96.89 61  A 1 
ATOM   469  C CG  . PHE   A 1 61  ? -26.478 9.032   -16.076 1.00 97.26 61  A 1 
ATOM   470  C CD1 . PHE   A 1 61  ? -27.198 9.410   -14.925 1.00 96.06 61  A 1 
ATOM   471  C CD2 . PHE   A 1 61  ? -25.153 9.474   -16.232 1.00 96.28 61  A 1 
ATOM   472  C CE1 . PHE   A 1 61  ? -26.603 10.220  -13.947 1.00 95.62 61  A 1 
ATOM   473  C CE2 . PHE   A 1 61  ? -24.551 10.286  -15.257 1.00 95.90 61  A 1 
ATOM   474  C CZ  . PHE   A 1 61  ? -25.278 10.658  -14.112 1.00 96.59 61  A 1 
ATOM   475  N N   . HIS   A 1 62  ? -27.730 4.965   -18.292 1.00 97.15 62  A 1 
ATOM   476  C CA  . HIS   A 1 62  ? -28.220 4.198   -19.443 1.00 96.91 62  A 1 
ATOM   477  C C   . HIS   A 1 62  ? -27.994 2.689   -19.257 1.00 96.81 62  A 1 
ATOM   478  O O   . HIS   A 1 62  ? -27.552 1.986   -20.160 1.00 94.27 62  A 1 
ATOM   479  C CB  . HIS   A 1 62  ? -27.551 4.728   -20.718 1.00 95.84 62  A 1 
ATOM   480  C CG  . HIS   A 1 62  ? -27.776 6.195   -20.938 1.00 95.31 62  A 1 
ATOM   481  N ND1 . HIS   A 1 62  ? -28.983 6.789   -21.270 1.00 86.37 62  A 1 
ATOM   482  C CD2 . HIS   A 1 62  ? -26.848 7.188   -20.771 1.00 87.40 62  A 1 
ATOM   483  C CE1 . HIS   A 1 62  ? -28.778 8.111   -21.292 1.00 88.25 62  A 1 
ATOM   484  N NE2 . HIS   A 1 62  ? -27.498 8.387   -21.000 1.00 89.57 62  A 1 
ATOM   485  N N   . LEU   A 1 63  ? -28.325 2.159   -18.068 1.00 96.16 63  A 1 
ATOM   486  C CA  . LEU   A 1 63  ? -28.034 0.775   -17.651 1.00 95.67 63  A 1 
ATOM   487  C C   . LEU   A 1 63  ? -28.624 -0.321  -18.556 1.00 95.36 63  A 1 
ATOM   488  O O   . LEU   A 1 63  ? -28.191 -1.471  -18.483 1.00 91.95 63  A 1 
ATOM   489  C CB  . LEU   A 1 63  ? -28.552 0.562   -16.218 1.00 94.38 63  A 1 
ATOM   490  C CG  . LEU   A 1 63  ? -27.764 1.310   -15.127 1.00 91.58 63  A 1 
ATOM   491  C CD1 . LEU   A 1 63  ? -28.480 1.147   -13.785 1.00 87.73 63  A 1 
ATOM   492  C CD2 . LEU   A 1 63  ? -26.344 0.770   -14.980 1.00 86.93 63  A 1 
ATOM   493  N N   . HIS   A 1 64  ? -29.626 0.010   -19.379 1.00 95.66 64  A 1 
ATOM   494  C CA  . HIS   A 1 64  ? -30.326 -0.942  -20.249 1.00 95.20 64  A 1 
ATOM   495  C C   . HIS   A 1 64  ? -29.860 -0.894  -21.705 1.00 95.68 64  A 1 
ATOM   496  O O   . HIS   A 1 64  ? -30.360 -1.660  -22.529 1.00 92.01 64  A 1 
ATOM   497  C CB  . HIS   A 1 64  ? -31.839 -0.716  -20.129 1.00 92.73 64  A 1 
ATOM   498  C CG  . HIS   A 1 64  ? -32.346 -0.904  -18.726 1.00 86.72 64  A 1 
ATOM   499  N ND1 . HIS   A 1 64  ? -32.143 -2.018  -17.940 1.00 71.71 64  A 1 
ATOM   500  C CD2 . HIS   A 1 64  ? -33.060 -0.012  -17.965 1.00 71.74 64  A 1 
ATOM   501  C CE1 . HIS   A 1 64  ? -32.719 -1.797  -16.750 1.00 67.36 64  A 1 
ATOM   502  N NE2 . HIS   A 1 64  ? -33.294 -0.593  -16.728 1.00 69.78 64  A 1 
ATOM   503  N N   . GLU   A 1 65  ? -28.912 -0.016  -22.031 1.00 95.80 65  A 1 
ATOM   504  C CA  . GLU   A 1 65  ? -28.365 0.113   -23.378 1.00 95.44 65  A 1 
ATOM   505  C C   . GLU   A 1 65  ? -27.149 -0.797  -23.565 1.00 94.98 65  A 1 
ATOM   506  O O   . GLU   A 1 65  ? -26.432 -1.115  -22.614 1.00 90.69 65  A 1 
ATOM   507  C CB  . GLU   A 1 65  ? -28.035 1.579   -23.682 1.00 93.57 65  A 1 
ATOM   508  C CG  . GLU   A 1 65  ? -29.298 2.457   -23.709 1.00 89.65 65  A 1 
ATOM   509  C CD  . GLU   A 1 65  ? -29.006 3.933   -23.990 1.00 90.50 65  A 1 
ATOM   510  O OE1 . GLU   A 1 65  ? -29.929 4.754   -23.804 1.00 83.05 65  A 1 
ATOM   511  O OE2 . GLU   A 1 65  ? -27.866 4.274   -24.374 1.00 86.27 65  A 1 
ATOM   512  N N   . HIS   A 1 66  ? -26.923 -1.234  -24.800 1.00 95.43 66  A 1 
ATOM   513  C CA  . HIS   A 1 66  ? -25.738 -1.990  -25.216 1.00 95.44 66  A 1 
ATOM   514  C C   . HIS   A 1 66  ? -25.398 -3.202  -24.332 1.00 95.81 66  A 1 
ATOM   515  O O   . HIS   A 1 66  ? -24.234 -3.517  -24.087 1.00 93.17 66  A 1 
ATOM   516  C CB  . HIS   A 1 66  ? -24.563 -1.026  -25.399 1.00 93.50 66  A 1 
ATOM   517  C CG  . HIS   A 1 66  ? -24.852 0.041   -26.412 1.00 93.52 66  A 1 
ATOM   518  N ND1 . HIS   A 1 66  ? -25.122 -0.172  -27.755 1.00 84.75 66  A 1 
ATOM   519  C CD2 . HIS   A 1 66  ? -24.933 1.384   -26.172 1.00 85.25 66  A 1 
ATOM   520  C CE1 . HIS   A 1 66  ? -25.338 1.027   -28.308 1.00 86.36 66  A 1 
ATOM   521  N NE2 . HIS   A 1 66  ? -25.235 1.985   -27.381 1.00 88.09 66  A 1 
ATOM   522  N N   . LEU   A 1 67  ? -26.428 -3.930  -23.870 1.00 95.96 67  A 1 
ATOM   523  C CA  . LEU   A 1 67  ? -26.226 -5.138  -23.056 1.00 95.80 67  A 1 
ATOM   524  C C   . LEU   A 1 67  ? -25.449 -6.235  -23.801 1.00 96.20 67  A 1 
ATOM   525  O O   . LEU   A 1 67  ? -24.834 -7.087  -23.162 1.00 93.99 67  A 1 
ATOM   526  C CB  . LEU   A 1 67  ? -27.585 -5.671  -22.574 1.00 93.83 67  A 1 
ATOM   527  C CG  . LEU   A 1 67  ? -28.338 -4.745  -21.599 1.00 89.63 67  A 1 
ATOM   528  C CD1 . LEU   A 1 67  ? -29.686 -5.372  -21.251 1.00 84.71 67  A 1 
ATOM   529  C CD2 . LEU   A 1 67  ? -27.568 -4.519  -20.297 1.00 83.67 67  A 1 
ATOM   530  N N   . GLU   A 1 68  ? -25.440 -6.198  -25.138 1.00 96.95 68  A 1 
ATOM   531  C CA  . GLU   A 1 68  ? -24.640 -7.086  -25.981 1.00 96.75 68  A 1 
ATOM   532  C C   . GLU   A 1 68  ? -23.124 -6.922  -25.756 1.00 97.25 68  A 1 
ATOM   533  O O   . GLU   A 1 68  ? -22.379 -7.883  -25.924 1.00 96.13 68  A 1 
ATOM   534  C CB  . GLU   A 1 68  ? -25.008 -6.896  -27.466 1.00 95.41 68  A 1 
ATOM   535  C CG  . GLU   A 1 68  ? -24.619 -5.555  -28.123 1.00 87.17 68  A 1 
ATOM   536  C CD  . GLU   A 1 68  ? -25.515 -4.349  -27.778 1.00 84.53 68  A 1 
ATOM   537  O OE1 . GLU   A 1 68  ? -25.219 -3.256  -28.304 1.00 76.84 68  A 1 
ATOM   538  O OE2 . GLU   A 1 68  ? -26.487 -4.511  -27.006 1.00 81.50 68  A 1 
ATOM   539  N N   . ASP   A 1 69  ? -22.664 -5.750  -25.319 1.00 97.12 69  A 1 
ATOM   540  C CA  . ASP   A 1 69  ? -21.253 -5.507  -25.011 1.00 97.17 69  A 1 
ATOM   541  C C   . ASP   A 1 69  ? -20.744 -6.425  -23.898 1.00 97.63 69  A 1 
ATOM   542  O O   . ASP   A 1 69  ? -19.599 -6.880  -23.932 1.00 97.05 69  A 1 
ATOM   543  C CB  . ASP   A 1 69  ? -21.047 -4.047  -24.585 1.00 96.27 69  A 1 
ATOM   544  C CG  . ASP   A 1 69  ? -21.100 -3.058  -25.741 1.00 95.49 69  A 1 
ATOM   545  O OD1 . ASP   A 1 69  ? -21.109 -3.502  -26.912 1.00 92.40 69  A 1 
ATOM   546  O OD2 . ASP   A 1 69  ? -21.005 -1.848  -25.457 1.00 92.16 69  A 1 
ATOM   547  N N   . LEU   A 1 70  ? -21.606 -6.753  -22.945 1.00 97.47 70  A 1 
ATOM   548  C CA  . LEU   A 1 70  ? -21.278 -7.642  -21.829 1.00 97.62 70  A 1 
ATOM   549  C C   . LEU   A 1 70  ? -21.053 -9.097  -22.271 1.00 97.92 70  A 1 
ATOM   550  O O   . LEU   A 1 70  ? -20.499 -9.885  -21.505 1.00 97.28 70  A 1 
ATOM   551  C CB  . LEU   A 1 70  ? -22.378 -7.552  -20.756 1.00 97.07 70  A 1 
ATOM   552  C CG  . LEU   A 1 70  ? -22.669 -6.137  -20.216 1.00 95.56 70  A 1 
ATOM   553  C CD1 . LEU   A 1 70  ? -23.724 -6.225  -19.113 1.00 92.20 70  A 1 
ATOM   554  C CD2 . LEU   A 1 70  ? -21.427 -5.464  -19.638 1.00 91.29 70  A 1 
ATOM   555  N N   . GLN   A 1 71  ? -21.437 -9.449  -23.502 1.00 98.04 71  A 1 
ATOM   556  C CA  . GLN   A 1 71  ? -21.166 -10.761 -24.110 1.00 98.08 71  A 1 
ATOM   557  C C   . GLN   A 1 71  ? -19.846 -10.796 -24.892 1.00 98.29 71  A 1 
ATOM   558  O O   . GLN   A 1 71  ? -19.446 -11.862 -25.365 1.00 97.61 71  A 1 
ATOM   559  C CB  . GLN   A 1 71  ? -22.343 -11.189 -25.007 1.00 97.51 71  A 1 
ATOM   560  C CG  . GLN   A 1 71  ? -23.705 -11.164 -24.294 1.00 93.86 71  A 1 
ATOM   561  C CD  . GLN   A 1 71  ? -23.697 -11.955 -22.987 1.00 87.39 71  A 1 
ATOM   562  O OE1 . GLN   A 1 71  ? -23.232 -13.077 -22.913 1.00 75.98 71  A 1 
ATOM   563  N NE2 . GLN   A 1 71  ? -24.193 -11.380 -21.911 1.00 73.49 71  A 1 
ATOM   564  N N   . LYS   A 1 72  ? -19.146 -9.672  -25.037 1.00 98.19 72  A 1 
ATOM   565  C CA  . LYS   A 1 72  ? -17.809 -9.641  -25.635 1.00 98.27 72  A 1 
ATOM   566  C C   . LYS   A 1 72  ? -16.818 -10.407 -24.755 1.00 98.47 72  A 1 
ATOM   567  O O   . LYS   A 1 72  ? -16.924 -10.361 -23.526 1.00 98.25 72  A 1 
ATOM   568  C CB  . LYS   A 1 72  ? -17.337 -8.198  -25.872 1.00 97.97 72  A 1 
ATOM   569  C CG  . LYS   A 1 72  ? -18.128 -7.488  -26.986 1.00 96.50 72  A 1 
ATOM   570  C CD  . LYS   A 1 72  ? -17.598 -6.067  -27.220 1.00 94.20 72  A 1 
ATOM   571  C CE  . LYS   A 1 72  ? -18.303 -5.361  -28.385 1.00 89.30 72  A 1 
ATOM   572  N NZ  . LYS   A 1 72  ? -19.653 -4.874  -28.036 1.00 82.58 72  A 1 
ATOM   573  N N   . PRO   A 1 73  ? -15.836 -11.109 -25.354 1.00 98.61 73  A 1 
ATOM   574  C CA  . PRO   A 1 73  ? -14.814 -11.809 -24.586 1.00 98.66 73  A 1 
ATOM   575  C C   . PRO   A 1 73  ? -13.876 -10.818 -23.885 1.00 98.74 73  A 1 
ATOM   576  O O   . PRO   A 1 73  ? -13.546 -9.765  -24.431 1.00 98.46 73  A 1 
ATOM   577  C CB  . PRO   A 1 73  ? -14.085 -12.691 -25.596 1.00 98.20 73  A 1 
ATOM   578  C CG  . PRO   A 1 73  ? -14.222 -11.915 -26.905 1.00 95.36 73  A 1 
ATOM   579  C CD  . PRO   A 1 73  ? -15.602 -11.275 -26.783 1.00 98.14 73  A 1 
ATOM   580  N N   . VAL   A 1 74  ? -13.374 -11.182 -22.704 1.00 98.72 74  A 1 
ATOM   581  C CA  . VAL   A 1 74  ? -12.442 -10.336 -21.936 1.00 98.74 74  A 1 
ATOM   582  C C   . VAL   A 1 74  ? -11.127 -10.059 -22.669 1.00 98.75 74  A 1 
ATOM   583  O O   . VAL   A 1 74  ? -10.462 -9.073  -22.367 1.00 98.43 74  A 1 
ATOM   584  C CB  . VAL   A 1 74  ? -12.147 -10.901 -20.534 1.00 98.38 74  A 1 
ATOM   585  C CG1 . VAL   A 1 74  ? -13.411 -10.927 -19.676 1.00 96.22 74  A 1 
ATOM   586  C CG2 . VAL   A 1 74  ? -11.524 -12.303 -20.575 1.00 96.11 74  A 1 
ATOM   587  N N   . SER   A 1 75  ? -10.778 -10.861 -23.670 1.00 98.67 75  A 1 
ATOM   588  C CA  . SER   A 1 75  ? -9.631  -10.599 -24.551 1.00 98.57 75  A 1 
ATOM   589  C C   . SER   A 1 75  ? -9.714  -9.255  -25.284 1.00 98.52 75  A 1 
ATOM   590  O O   . SER   A 1 75  ? -8.684  -8.726  -25.684 1.00 97.88 75  A 1 
ATOM   591  C CB  . SER   A 1 75  ? -9.484  -11.722 -25.579 1.00 98.15 75  A 1 
ATOM   592  O OG  . SER   A 1 75  ? -10.641 -11.840 -26.384 1.00 95.02 75  A 1 
ATOM   593  N N   . THR   A 1 76  ? -10.916 -8.676  -25.426 1.00 98.51 76  A 1 
ATOM   594  C CA  . THR   A 1 76  ? -11.114 -7.362  -26.063 1.00 98.29 76  A 1 
ATOM   595  C C   . THR   A 1 76  ? -10.696 -6.183  -25.182 1.00 98.27 76  A 1 
ATOM   596  O O   . THR   A 1 76  ? -10.500 -5.088  -25.700 1.00 97.36 76  A 1 
ATOM   597  C CB  . THR   A 1 76  ? -12.573 -7.152  -26.497 1.00 97.70 76  A 1 
ATOM   598  O OG1 . THR   A 1 76  ? -13.461 -7.212  -25.407 1.00 93.90 76  A 1 
ATOM   599  C CG2 . THR   A 1 76  ? -13.030 -8.193  -27.516 1.00 93.56 76  A 1 
ATOM   600  N N   . ILE   A 1 77  ? -10.578 -6.383  -23.863 1.00 98.62 77  A 1 
ATOM   601  C CA  . ILE   A 1 77  ? -10.313 -5.307  -22.892 1.00 98.55 77  A 1 
ATOM   602  C C   . ILE   A 1 77  ? -9.141  -5.589  -21.945 1.00 98.57 77  A 1 
ATOM   603  O O   . ILE   A 1 77  ? -8.699  -4.682  -21.244 1.00 98.06 77  A 1 
ATOM   604  C CB  . ILE   A 1 77  ? -11.583 -4.978  -22.075 1.00 98.23 77  A 1 
ATOM   605  C CG1 . ILE   A 1 77  ? -12.054 -6.161  -21.199 1.00 97.01 77  A 1 
ATOM   606  C CG2 . ILE   A 1 77  ? -12.716 -4.506  -23.009 1.00 95.88 77  A 1 
ATOM   607  C CD1 . ILE   A 1 77  ? -13.069 -5.758  -20.125 1.00 95.51 77  A 1 
ATOM   608  N N   . MET   A 1 78  ? -8.635  -6.820  -21.897 1.00 98.66 78  A 1 
ATOM   609  C CA  . MET   A 1 78  ? -7.572  -7.207  -20.972 1.00 98.67 78  A 1 
ATOM   610  C C   . MET   A 1 78  ? -6.261  -6.467  -21.256 1.00 98.61 78  A 1 
ATOM   611  O O   . MET   A 1 78  ? -5.918  -6.174  -22.400 1.00 98.07 78  A 1 
ATOM   612  C CB  . MET   A 1 78  ? -7.392  -8.734  -20.947 1.00 98.35 78  A 1 
ATOM   613  C CG  . MET   A 1 78  ? -6.730  -9.307  -22.208 1.00 97.67 78  A 1 
ATOM   614  S SD  . MET   A 1 78  ? -6.649  -11.125 -22.218 1.00 97.26 78  A 1 
ATOM   615  C CE  . MET   A 1 78  ? -5.671  -11.376 -23.707 1.00 94.43 78  A 1 
ATOM   616  N N   . LYS   A 1 79  ? -5.490  -6.191  -20.194 1.00 98.63 79  A 1 
ATOM   617  C CA  . LYS   A 1 79  ? -4.111  -5.710  -20.312 1.00 98.49 79  A 1 
ATOM   618  C C   . LYS   A 1 79  ? -3.178  -6.900  -20.511 1.00 98.65 79  A 1 
ATOM   619  O O   . LYS   A 1 79  ? -3.311  -7.899  -19.809 1.00 98.34 79  A 1 
ATOM   620  C CB  . LYS   A 1 79  ? -3.705  -4.888  -19.080 1.00 97.73 79  A 1 
ATOM   621  C CG  . LYS   A 1 79  ? -4.616  -3.684  -18.783 1.00 87.93 79  A 1 
ATOM   622  C CD  . LYS   A 1 79  ? -4.715  -2.683  -19.934 1.00 80.76 79  A 1 
ATOM   623  C CE  . LYS   A 1 79  ? -5.656  -1.556  -19.511 1.00 73.85 79  A 1 
ATOM   624  N NZ  . LYS   A 1 79  ? -6.016  -0.670  -20.637 1.00 65.15 79  A 1 
ATOM   625  N N   . THR   A 1 80  ? -2.240  -6.785  -21.445 1.00 98.38 80  A 1 
ATOM   626  C CA  . THR   A 1 80  ? -1.305  -7.859  -21.819 1.00 98.23 80  A 1 
ATOM   627  C C   . THR   A 1 80  ? 0.134   -7.580  -21.396 1.00 97.73 80  A 1 
ATOM   628  O O   . THR   A 1 80  ? 0.834   -8.502  -20.998 1.00 93.18 80  A 1 
ATOM   629  C CB  . THR   A 1 80  ? -1.362  -8.126  -23.326 1.00 97.55 80  A 1 
ATOM   630  O OG1 . THR   A 1 80  ? -1.204  -6.920  -24.049 1.00 93.11 80  A 1 
ATOM   631  C CG2 . THR   A 1 80  ? -2.708  -8.723  -23.737 1.00 92.03 80  A 1 
ATOM   632  N N   . ASP   A 1 81  ? 0.556   -6.315  -21.410 1.00 97.83 81  A 1 
ATOM   633  C CA  . ASP   A 1 81  ? 1.882   -5.903  -20.943 1.00 97.34 81  A 1 
ATOM   634  C C   . ASP   A 1 81  ? 1.854   -5.748  -19.422 1.00 97.71 81  A 1 
ATOM   635  O O   . ASP   A 1 81  ? 1.616   -4.668  -18.880 1.00 95.57 81  A 1 
ATOM   636  C CB  . ASP   A 1 81  ? 2.328   -4.625  -21.666 1.00 95.15 81  A 1 
ATOM   637  C CG  . ASP   A 1 81  ? 2.515   -4.827  -23.169 1.00 83.31 81  A 1 
ATOM   638  O OD1 . ASP   A 1 81  ? 2.748   -5.981  -23.593 1.00 74.55 81  A 1 
ATOM   639  O OD2 . ASP   A 1 81  ? 2.409   -3.813  -23.891 1.00 75.94 81  A 1 
ATOM   640  N N   . LEU   A 1 82  ? 2.043   -6.867  -18.724 1.00 98.22 82  A 1 
ATOM   641  C CA  . LEU   A 1 82  ? 1.881   -6.939  -17.278 1.00 98.49 82  A 1 
ATOM   642  C C   . LEU   A 1 82  ? 3.220   -6.901  -16.552 1.00 98.54 82  A 1 
ATOM   643  O O   . LEU   A 1 82  ? 4.143   -7.649  -16.863 1.00 97.98 82  A 1 
ATOM   644  C CB  . LEU   A 1 82  ? 1.090   -8.196  -16.888 1.00 98.26 82  A 1 
ATOM   645  C CG  . LEU   A 1 82  ? -0.330  -8.269  -17.488 1.00 97.55 82  A 1 
ATOM   646  C CD1 . LEU   A 1 82  ? -0.998  -9.555  -17.017 1.00 96.60 82  A 1 
ATOM   647  C CD2 . LEU   A 1 82  ? -1.219  -7.096  -17.072 1.00 96.30 82  A 1 
ATOM   648  N N   . ILE   A 1 83  ? 3.271   -6.078  -15.504 1.00 98.70 83  A 1 
ATOM   649  C CA  . ILE   A 1 83  ? 4.300   -6.186  -14.474 1.00 98.74 83  A 1 
ATOM   650  C C   . ILE   A 1 83  ? 3.923   -7.378  -13.594 1.00 98.83 83  A 1 
ATOM   651  O O   . ILE   A 1 83  ? 2.791   -7.467  -13.114 1.00 98.72 83  A 1 
ATOM   652  C CB  . ILE   A 1 83  ? 4.436   -4.873  -13.680 1.00 98.56 83  A 1 
ATOM   653  C CG1 . ILE   A 1 83  ? 4.738   -3.692  -14.638 1.00 97.56 83  A 1 
ATOM   654  C CG2 . ILE   A 1 83  ? 5.546   -5.005  -12.622 1.00 97.39 83  A 1 
ATOM   655  C CD1 . ILE   A 1 83  ? 4.644   -2.319  -13.972 1.00 93.36 83  A 1 
ATOM   656  N N   . VAL   A 1 84  ? 4.859   -8.293  -13.402 1.00 98.74 84  A 1 
ATOM   657  C CA  . VAL   A 1 84  ? 4.686   -9.504  -12.592 1.00 98.75 84  A 1 
ATOM   658  C C   . VAL   A 1 84  ? 5.776   -9.584  -11.532 1.00 98.76 84  A 1 
ATOM   659  O O   . VAL   A 1 84  ? 6.840   -8.989  -11.684 1.00 98.36 84  A 1 
ATOM   660  C CB  . VAL   A 1 84  ? 4.648   -10.785 -13.450 1.00 98.35 84  A 1 
ATOM   661  C CG1 . VAL   A 1 84  ? 3.495   -10.751 -14.458 1.00 96.38 84  A 1 
ATOM   662  C CG2 . VAL   A 1 84  ? 5.956   -11.038 -14.214 1.00 95.78 84  A 1 
ATOM   663  N N   . GLY   A 1 85  ? 5.508   -10.318 -10.461 1.00 98.61 85  A 1 
ATOM   664  C CA  . GLY   A 1 85  ? 6.474   -10.603 -9.408  1.00 98.57 85  A 1 
ATOM   665  C C   . GLY   A 1 85  ? 6.809   -12.089 -9.320  1.00 98.69 85  A 1 
ATOM   666  O O   . GLY   A 1 85  ? 6.163   -12.939 -9.946  1.00 98.42 85  A 1 
ATOM   667  N N   . HIS   A 1 86  ? 7.808   -12.400 -8.503  1.00 98.34 86  A 1 
ATOM   668  C CA  . HIS   A 1 86  ? 8.222   -13.759 -8.169  1.00 97.99 86  A 1 
ATOM   669  C C   . HIS   A 1 86  ? 7.875   -14.078 -6.699  1.00 97.66 86  A 1 
ATOM   670  O O   . HIS   A 1 86  ? 7.897   -13.170 -5.865  1.00 97.12 86  A 1 
ATOM   671  C CB  . HIS   A 1 86  ? 9.726   -13.885 -8.461  1.00 97.60 86  A 1 
ATOM   672  C CG  . HIS   A 1 86  ? 10.239  -15.290 -8.337  1.00 96.59 86  A 1 
ATOM   673  N ND1 . HIS   A 1 86  ? 10.865  -15.832 -7.236  1.00 89.74 86  A 1 
ATOM   674  C CD2 . HIS   A 1 86  ? 10.138  -16.297 -9.270  1.00 89.53 86  A 1 
ATOM   675  C CE1 . HIS   A 1 86  ? 11.130  -17.128 -7.500  1.00 90.86 86  A 1 
ATOM   676  N NE2 . HIS   A 1 86  ? 10.705  -17.442 -8.727  1.00 91.66 86  A 1 
ATOM   677  N N   . PRO   A 1 87  ? 7.584   -15.337 -6.333  1.00 97.79 87  A 1 
ATOM   678  C CA  . PRO   A 1 87  ? 7.288   -15.707 -4.939  1.00 97.14 87  A 1 
ATOM   679  C C   . PRO   A 1 87  ? 8.362   -15.297 -3.924  1.00 95.88 87  A 1 
ATOM   680  O O   . PRO   A 1 87  ? 8.045   -15.055 -2.759  1.00 94.46 87  A 1 
ATOM   681  C CB  . PRO   A 1 87  ? 7.135   -17.228 -4.958  1.00 96.80 87  A 1 
ATOM   682  C CG  . PRO   A 1 87  ? 6.684   -17.538 -6.378  1.00 95.63 87  A 1 
ATOM   683  C CD  . PRO   A 1 87  ? 7.402   -16.489 -7.210  1.00 97.58 87  A 1 
ATOM   684  N N   . LEU   A 1 88  ? 9.618   -15.230 -4.354  1.00 95.87 88  A 1 
ATOM   685  C CA  . LEU   A 1 88  ? 10.776  -14.900 -3.515  1.00 94.30 88  A 1 
ATOM   686  C C   . LEU   A 1 88  ? 11.132  -13.406 -3.513  1.00 93.12 88  A 1 
ATOM   687  O O   . LEU   A 1 88  ? 12.138  -13.035 -2.906  1.00 90.85 88  A 1 
ATOM   688  C CB  . LEU   A 1 88  ? 11.988  -15.760 -3.924  1.00 92.85 88  A 1 
ATOM   689  C CG  . LEU   A 1 88  ? 11.768  -17.282 -3.870  1.00 90.09 88  A 1 
ATOM   690  C CD1 . LEU   A 1 88  ? 13.055  -17.996 -4.290  1.00 85.51 88  A 1 
ATOM   691  C CD2 . LEU   A 1 88  ? 11.382  -17.772 -2.476  1.00 84.48 88  A 1 
ATOM   692  N N   . ASP   A 1 89  ? 10.346  -12.552 -4.178  1.00 94.00 89  A 1 
ATOM   693  C CA  . ASP   A 1 89  ? 10.503  -11.104 -4.050  1.00 93.84 89  A 1 
ATOM   694  C C   . ASP   A 1 89  ? 10.098  -10.660 -2.638  1.00 93.34 89  A 1 
ATOM   695  O O   . ASP   A 1 89  ? 9.346   -11.344 -1.935  1.00 92.69 89  A 1 
ATOM   696  C CB  . ASP   A 1 89  ? 9.676   -10.352 -5.108  1.00 94.53 89  A 1 
ATOM   697  C CG  . ASP   A 1 89  ? 10.044  -10.667 -6.562  1.00 94.97 89  A 1 
ATOM   698  O OD1 . ASP   A 1 89  ? 11.175  -11.128 -6.824  1.00 92.73 89  A 1 
ATOM   699  O OD2 . ASP   A 1 89  ? 9.161   -10.463 -7.430  1.00 92.83 89  A 1 
ATOM   700  N N   . PHE   A 1 90  ? 10.567  -9.489  -2.211  1.00 90.69 90  A 1 
ATOM   701  C CA  . PHE   A 1 90  ? 10.168  -8.898  -0.941  1.00 90.37 90  A 1 
ATOM   702  C C   . PHE   A 1 90  ? 8.897   -8.056  -1.082  1.00 92.36 90  A 1 
ATOM   703  O O   . PHE   A 1 90  ? 8.685   -7.344  -2.059  1.00 92.48 90  A 1 
ATOM   704  C CB  . PHE   A 1 90  ? 11.324  -8.091  -0.350  1.00 87.54 90  A 1 
ATOM   705  C CG  . PHE   A 1 90  ? 12.526  -8.923  0.042   1.00 85.02 90  A 1 
ATOM   706  C CD1 . PHE   A 1 90  ? 12.458  -9.775  1.160   1.00 79.86 90  A 1 
ATOM   707  C CD2 . PHE   A 1 90  ? 13.716  -8.853  -0.702  1.00 78.05 90  A 1 
ATOM   708  C CE1 . PHE   A 1 90  ? 13.570  -10.545 1.532   1.00 75.94 90  A 1 
ATOM   709  C CE2 . PHE   A 1 90  ? 14.834  -9.621  -0.334  1.00 74.79 90  A 1 
ATOM   710  C CZ  . PHE   A 1 90  ? 14.760  -10.467 0.785   1.00 76.05 90  A 1 
ATOM   711  N N   . VAL   A 1 91  ? 8.047   -8.091  -0.050  1.00 92.53 91  A 1 
ATOM   712  C CA  . VAL   A 1 91  ? 6.788   -7.327  -0.026  1.00 93.81 91  A 1 
ATOM   713  C C   . VAL   A 1 91  ? 7.032   -5.818  -0.105  1.00 94.90 91  A 1 
ATOM   714  O O   . VAL   A 1 91  ? 6.257   -5.103  -0.734  1.00 95.09 91  A 1 
ATOM   715  C CB  . VAL   A 1 91  ? 5.969   -7.704  1.220   1.00 93.06 91  A 1 
ATOM   716  C CG1 . VAL   A 1 91  ? 4.736   -6.823  1.412   1.00 90.03 91  A 1 
ATOM   717  C CG2 . VAL   A 1 91  ? 5.480   -9.150  1.104   1.00 90.33 91  A 1 
ATOM   718  N N   . GLU   A 1 92  ? 8.117   -5.328  0.474   1.00 92.28 92  A 1 
ATOM   719  C CA  . GLU   A 1 92  ? 8.529   -3.930  0.375   1.00 91.74 92  A 1 
ATOM   720  C C   . GLU   A 1 92  ? 8.882   -3.497  -1.060  1.00 93.29 92  A 1 
ATOM   721  O O   . GLU   A 1 92  ? 8.593   -2.364  -1.444  1.00 93.10 92  A 1 
ATOM   722  C CB  . GLU   A 1 92  ? 9.692   -3.651  1.349   1.00 88.95 92  A 1 
ATOM   723  C CG  . GLU   A 1 92  ? 10.931  -4.558  1.248   1.00 81.84 92  A 1 
ATOM   724  C CD  . GLU   A 1 92  ? 10.892  -5.782  2.176   1.00 78.96 92  A 1 
ATOM   725  O OE1 . GLU   A 1 92  ? 11.952  -6.123  2.747   1.00 71.99 92  A 1 
ATOM   726  O OE2 . GLU   A 1 92  ? 9.809   -6.384  2.342   1.00 73.34 92  A 1 
ATOM   727  N N   . GLU   A 1 93  ? 9.423   -4.400  -1.880  1.00 93.81 93  A 1 
ATOM   728  C CA  . GLU   A 1 93  ? 9.665   -4.145  -3.306  1.00 94.24 93  A 1 
ATOM   729  C C   . GLU   A 1 93  ? 8.343   -4.063  -4.078  1.00 96.02 93  A 1 
ATOM   730  O O   . GLU   A 1 93  ? 8.169   -3.189  -4.924  1.00 96.09 93  A 1 
ATOM   731  C CB  . GLU   A 1 93  ? 10.561  -5.238  -3.910  1.00 92.60 93  A 1 
ATOM   732  C CG  . GLU   A 1 93  ? 11.968  -5.252  -3.294  1.00 86.93 93  A 1 
ATOM   733  C CD  . GLU   A 1 93  ? 12.834  -6.423  -3.786  1.00 81.53 93  A 1 
ATOM   734  O OE1 . GLU   A 1 93  ? 14.077  -6.259  -3.779  1.00 72.95 93  A 1 
ATOM   735  O OE2 . GLU   A 1 93  ? 12.264  -7.479  -4.139  1.00 74.27 93  A 1 
ATOM   736  N N   . VAL   A 1 94  ? 7.363   -4.904  -3.730  1.00 96.14 94  A 1 
ATOM   737  C CA  . VAL   A 1 94  ? 6.008   -4.824  -4.297  1.00 97.38 94  A 1 
ATOM   738  C C   . VAL   A 1 94  ? 5.349   -3.487  -3.954  1.00 97.76 94  A 1 
ATOM   739  O O   . VAL   A 1 94  ? 4.720   -2.878  -4.816  1.00 97.79 94  A 1 
ATOM   740  C CB  . VAL   A 1 94  ? 5.133   -5.994  -3.817  1.00 97.65 94  A 1 
ATOM   741  C CG1 . VAL   A 1 94  ? 3.708   -5.900  -4.363  1.00 97.13 94  A 1 
ATOM   742  C CG2 . VAL   A 1 94  ? 5.718   -7.336  -4.265  1.00 97.23 94  A 1 
ATOM   743  N N   . ALA   A 1 95  ? 5.513   -2.992  -2.728  1.00 97.55 95  A 1 
ATOM   744  C CA  . ALA   A 1 95  ? 5.011   -1.674  -2.341  1.00 97.48 95  A 1 
ATOM   745  C C   . ALA   A 1 95  ? 5.623   -0.558  -3.202  1.00 97.76 95  A 1 
ATOM   746  O O   . ALA   A 1 95  ? 4.897   0.315   -3.683  1.00 97.80 95  A 1 
ATOM   747  C CB  . ALA   A 1 95  ? 5.286   -1.451  -0.849  1.00 96.95 95  A 1 
ATOM   748  N N   . ALA   A 1 96  ? 6.932   -0.620  -3.456  1.00 96.81 96  A 1 
ATOM   749  C CA  . ALA   A 1 96  ? 7.624   0.325   -4.328  1.00 96.56 96  A 1 
ATOM   750  C C   . ALA   A 1 96  ? 7.095   0.261   -5.773  1.00 97.02 96  A 1 
ATOM   751  O O   . ALA   A 1 96  ? 6.761   1.301   -6.341  1.00 96.77 96  A 1 
ATOM   752  C CB  . ALA   A 1 96  ? 9.134   0.068   -4.243  1.00 95.44 96  A 1 
ATOM   753  N N   . LEU   A 1 97  ? 6.910   -0.940  -6.328  1.00 97.54 97  A 1 
ATOM   754  C CA  . LEU   A 1 97  ? 6.325   -1.134  -7.663  1.00 97.77 97  A 1 
ATOM   755  C C   . LEU   A 1 97  ? 4.915   -0.546  -7.770  1.00 97.99 97  A 1 
ATOM   756  O O   . LEU   A 1 97  ? 4.590   0.131   -8.743  1.00 97.54 97  A 1 
ATOM   757  C CB  . LEU   A 1 97  ? 6.280   -2.635  -7.999  1.00 97.26 97  A 1 
ATOM   758  C CG  . LEU   A 1 97  ? 7.637   -3.279  -8.334  1.00 91.76 97  A 1 
ATOM   759  C CD1 . LEU   A 1 97  ? 7.442   -4.790  -8.482  1.00 89.89 97  A 1 
ATOM   760  C CD2 . LEU   A 1 97  ? 8.210   -2.739  -9.641  1.00 90.39 97  A 1 
ATOM   761  N N   . PHE   A 1 98  ? 4.061   -0.777  -6.762  1.00 98.34 98  A 1 
ATOM   762  C CA  . PHE   A 1 98  ? 2.708   -0.221  -6.751  1.00 98.43 98  A 1 
ATOM   763  C C   . PHE   A 1 98  ? 2.723   1.308   -6.727  1.00 98.14 98  A 1 
ATOM   764  O O   . PHE   A 1 98  ? 1.934   1.942   -7.425  1.00 97.64 98  A 1 
ATOM   765  C CB  . PHE   A 1 98  ? 1.928   -0.754  -5.548  1.00 98.54 98  A 1 
ATOM   766  C CG  . PHE   A 1 98  ? 1.463   -2.195  -5.611  1.00 98.59 98  A 1 
ATOM   767  C CD1 . PHE   A 1 98  ? 1.643   -3.007  -6.743  1.00 98.09 98  A 1 
ATOM   768  C CD2 . PHE   A 1 98  ? 0.784   -2.726  -4.497  1.00 98.12 98  A 1 
ATOM   769  C CE1 . PHE   A 1 98  ? 1.171   -4.328  -6.756  1.00 98.00 98  A 1 
ATOM   770  C CE2 . PHE   A 1 98  ? 0.312   -4.043  -4.507  1.00 97.96 98  A 1 
ATOM   771  C CZ  . PHE   A 1 98  ? 0.507   -4.847  -5.636  1.00 98.27 98  A 1 
ATOM   772  N N   . TYR   A 1 99  ? 3.629   1.899   -5.948  1.00 97.66 99  A 1 
ATOM   773  C CA  . TYR   A 1 99  ? 3.766   3.348   -5.854  1.00 97.22 99  A 1 
ATOM   774  C C   . TYR   A 1 99  ? 4.299   3.960   -7.153  1.00 96.86 99  A 1 
ATOM   775  O O   . TYR   A 1 99  ? 3.721   4.917   -7.667  1.00 96.05 99  A 1 
ATOM   776  C CB  . TYR   A 1 99  ? 4.665   3.679   -4.661  1.00 96.85 99  A 1 
ATOM   777  C CG  . TYR   A 1 99  ? 4.803   5.166   -4.421  1.00 96.53 99  A 1 
ATOM   778  C CD1 . TYR   A 1 99  ? 5.921   5.869   -4.905  1.00 95.04 99  A 1 
ATOM   779  C CD2 . TYR   A 1 99  ? 3.785   5.861   -3.746  1.00 95.23 99  A 1 
ATOM   780  C CE1 . TYR   A 1 99  ? 6.024   7.255   -4.719  1.00 94.44 99  A 1 
ATOM   781  C CE2 . TYR   A 1 99  ? 3.878   7.250   -3.556  1.00 94.23 99  A 1 
ATOM   782  C CZ  . TYR   A 1 99  ? 5.003   7.943   -4.050  1.00 94.57 99  A 1 
ATOM   783  O OH  . TYR   A 1 99  ? 5.093   9.299   -3.879  1.00 93.05 99  A 1 
ATOM   784  N N   . GLU   A 1 100 ? 5.374   3.392   -7.715  1.00 97.09 100 A 1 
ATOM   785  C CA  . GLU   A 1 100 ? 6.038   3.893   -8.921  1.00 96.56 100 A 1 
ATOM   786  C C   . GLU   A 1 100 ? 5.140   3.791   -10.158 1.00 96.57 100 A 1 
ATOM   787  O O   . GLU   A 1 100 ? 4.934   4.771   -10.876 1.00 95.39 100 A 1 
ATOM   788  C CB  . GLU   A 1 100 ? 7.348   3.111   -9.113  1.00 95.30 100 A 1 
ATOM   789  C CG  . GLU   A 1 100 ? 8.163   3.636   -10.304 1.00 82.84 100 A 1 
ATOM   790  C CD  . GLU   A 1 100 ? 9.482   2.875   -10.533 1.00 75.80 100 A 1 
ATOM   791  O OE1 . GLU   A 1 100 ? 10.184  3.248   -11.501 1.00 68.49 100 A 1 
ATOM   792  O OE2 . GLU   A 1 100 ? 9.783   1.936   -9.766  1.00 68.85 100 A 1 
ATOM   793  N N   . HIS   A 1 101 ? 4.553   2.616   -10.384 1.00 97.58 101 A 1 
ATOM   794  C CA  . HIS   A 1 101 ? 3.755   2.343   -11.580 1.00 97.58 101 A 1 
ATOM   795  C C   . HIS   A 1 101 ? 2.267   2.659   -11.421 1.00 97.44 101 A 1 
ATOM   796  O O   . HIS   A 1 101 ? 1.516   2.557   -12.390 1.00 96.22 101 A 1 
ATOM   797  C CB  . HIS   A 1 101 ? 3.991   0.903   -12.028 1.00 97.57 101 A 1 
ATOM   798  C CG  . HIS   A 1 101 ? 5.424   0.628   -12.380 1.00 97.09 101 A 1 
ATOM   799  N ND1 . HIS   A 1 101 ? 6.108   1.141   -13.470 1.00 84.63 101 A 1 
ATOM   800  C CD2 . HIS   A 1 101 ? 6.306   -0.145  -11.673 1.00 85.38 101 A 1 
ATOM   801  C CE1 . HIS   A 1 101 ? 7.366   0.681   -13.413 1.00 88.08 101 A 1 
ATOM   802  N NE2 . HIS   A 1 101 ? 7.522   -0.108  -12.340 1.00 89.98 101 A 1 
ATOM   803  N N   . ARG   A 1 102 ? 1.819   3.074   -10.230 1.00 97.17 102 A 1 
ATOM   804  C CA  . ARG   A 1 102 ? 0.410   3.404   -9.932  1.00 96.97 102 A 1 
ATOM   805  C C   . ARG   A 1 102 ? -0.549  2.247   -10.241 1.00 97.28 102 A 1 
ATOM   806  O O   . ARG   A 1 102 ? -1.637  2.450   -10.782 1.00 95.89 102 A 1 
ATOM   807  C CB  . ARG   A 1 102 ? -0.005  4.707   -10.622 1.00 95.88 102 A 1 
ATOM   808  C CG  . ARG   A 1 102 ? 0.917   5.885   -10.284 1.00 91.30 102 A 1 
ATOM   809  C CD  . ARG   A 1 102 ? 0.415   7.130   -11.005 1.00 86.54 102 A 1 
ATOM   810  N NE  . ARG   A 1 102 ? 1.229   8.307   -10.654 1.00 78.52 102 A 1 
ATOM   811  C CZ  . ARG   A 1 102 ? 0.759   9.487   -10.283 1.00 69.86 102 A 1 
ATOM   812  N NH1 . ARG   A 1 102 ? -0.517  9.762   -10.267 1.00 63.83 102 A 1 
ATOM   813  N NH2 . ARG   A 1 102 ? 1.583   10.423  -9.913  1.00 64.41 102 A 1 
ATOM   814  N N   . ILE   A 1 103 ? -0.145  1.046   -9.880  1.00 97.94 103 A 1 
ATOM   815  C CA  . ILE   A 1 103 ? -0.923  -0.191  -10.009 1.00 98.20 103 A 1 
ATOM   816  C C   . ILE   A 1 103 ? -1.308  -0.717  -8.623  1.00 98.39 103 A 1 
ATOM   817  O O   . ILE   A 1 103 ? -0.675  -0.390  -7.619  1.00 98.26 103 A 1 
ATOM   818  C CB  . ILE   A 1 103 ? -0.162  -1.240  -10.858 1.00 98.11 103 A 1 
ATOM   819  C CG1 . ILE   A 1 103 ? 1.180   -1.643  -10.221 1.00 97.50 103 A 1 
ATOM   820  C CG2 . ILE   A 1 103 ? 0.011   -0.710  -12.292 1.00 96.46 103 A 1 
ATOM   821  C CD1 . ILE   A 1 103 ? 1.941   -2.749  -10.972 1.00 96.84 103 A 1 
ATOM   822  N N   . GLY   A 1 104 ? -2.357  -1.527  -8.552  1.00 98.28 104 A 1 
ATOM   823  C CA  . GLY   A 1 104 ? -2.867  -2.093  -7.296  1.00 98.26 104 A 1 
ATOM   824  C C   . GLY   A 1 104 ? -2.844  -3.618  -7.227  1.00 98.57 104 A 1 
ATOM   825  O O   . GLY   A 1 104 ? -3.409  -4.184  -6.294  1.00 98.15 104 A 1 
ATOM   826  N N   . CYS   A 1 105 ? -2.246  -4.278  -8.220  1.00 98.49 105 A 1 
ATOM   827  C CA  . CYS   A 1 105 ? -2.209  -5.728  -8.351  1.00 98.63 105 A 1 
ATOM   828  C C   . CYS   A 1 105 ? -0.906  -6.174  -9.010  1.00 98.78 105 A 1 
ATOM   829  O O   . CYS   A 1 105 ? -0.477  -5.574  -9.997  1.00 98.52 105 A 1 
ATOM   830  C CB  . CYS   A 1 105 ? -3.425  -6.151  -9.187  1.00 97.84 105 A 1 
ATOM   831  S SG  . CYS   A 1 105 ? -3.427  -7.930  -9.516  1.00 96.01 105 A 1 
ATOM   832  N N   . LEU   A 1 106 ? -0.319  -7.251  -8.495  1.00 98.89 106 A 1 
ATOM   833  C CA  . LEU   A 1 106 ? 0.850   -7.905  -9.068  1.00 98.90 106 A 1 
ATOM   834  C C   . LEU   A 1 106 ? 0.577   -9.413  -9.170  1.00 98.93 106 A 1 
ATOM   835  O O   . LEU   A 1 106 ? 0.534   -10.095 -8.141  1.00 98.83 106 A 1 
ATOM   836  C CB  . LEU   A 1 106 ? 2.071   -7.570  -8.197  1.00 98.70 106 A 1 
ATOM   837  C CG  . LEU   A 1 106 ? 3.421   -7.922  -8.843  1.00 97.13 106 A 1 
ATOM   838  C CD1 . LEU   A 1 106 ? 3.749   -6.981  -10.005 1.00 95.73 106 A 1 
ATOM   839  C CD2 . LEU   A 1 106 ? 4.531   -7.770  -7.801  1.00 96.01 106 A 1 
ATOM   840  N N   . PRO   A 1 107 ? 0.357   -9.954  -10.389 1.00 98.94 107 A 1 
ATOM   841  C CA  . PRO   A 1 107 ? 0.343   -11.396 -10.586 1.00 98.92 107 A 1 
ATOM   842  C C   . PRO   A 1 107 ? 1.714   -11.981 -10.251 1.00 98.92 107 A 1 
ATOM   843  O O   . PRO   A 1 107 ? 2.741   -11.438 -10.667 1.00 98.79 107 A 1 
ATOM   844  C CB  . PRO   A 1 107 ? -0.027  -11.621 -12.054 1.00 98.81 107 A 1 
ATOM   845  C CG  . PRO   A 1 107 ? -0.665  -10.302 -12.486 1.00 98.04 107 A 1 
ATOM   846  C CD  . PRO   A 1 107 ? 0.076   -9.271  -11.642 1.00 98.80 107 A 1 
ATOM   847  N N   . ILE   A 1 108 ? 1.734   -13.087 -9.520  1.00 98.91 108 A 1 
ATOM   848  C CA  . ILE   A 1 108 ? 2.969   -13.766 -9.124  1.00 98.91 108 A 1 
ATOM   849  C C   . ILE   A 1 108 ? 3.176   -14.984 -10.013 1.00 98.89 108 A 1 
ATOM   850  O O   . ILE   A 1 108 ? 2.329   -15.872 -10.075 1.00 98.79 108 A 1 
ATOM   851  C CB  . ILE   A 1 108 ? 2.969   -14.102 -7.622  1.00 98.87 108 A 1 
ATOM   852  C CG1 . ILE   A 1 108 ? 2.632   -12.885 -6.735  1.00 98.58 108 A 1 
ATOM   853  C CG2 . ILE   A 1 108 ? 4.328   -14.698 -7.220  1.00 98.71 108 A 1 
ATOM   854  C CD1 . ILE   A 1 108 ? 3.494   -11.629 -6.992  1.00 97.89 108 A 1 
ATOM   855  N N   . VAL   A 1 109 ? 4.303   -15.000 -10.713 1.00 98.82 109 A 1 
ATOM   856  C CA  . VAL   A 1 109 ? 4.638   -16.017 -11.714 1.00 98.76 109 A 1 
ATOM   857  C C   . VAL   A 1 109 ? 5.888   -16.769 -11.277 1.00 98.66 109 A 1 
ATOM   858  O O   . VAL   A 1 109 ? 6.890   -16.171 -10.894 1.00 98.11 109 A 1 
ATOM   859  C CB  . VAL   A 1 109 ? 4.807   -15.383 -13.110 1.00 98.47 109 A 1 
ATOM   860  C CG1 . VAL   A 1 109 ? 5.180   -16.422 -14.171 1.00 97.06 109 A 1 
ATOM   861  C CG2 . VAL   A 1 109 ? 3.501   -14.710 -13.567 1.00 97.27 109 A 1 
ATOM   862  N N   . ASN   A 1 110 ? 5.833   -18.100 -11.373 1.00 98.59 110 A 1 
ATOM   863  C CA  . ASN   A 1 110 ? 6.981   -18.972 -11.151 1.00 98.42 110 A 1 
ATOM   864  C C   . ASN   A 1 110 ? 7.042   -20.026 -12.263 1.00 98.28 110 A 1 
ATOM   865  O O   . ASN   A 1 110 ? 6.021   -20.612 -12.623 1.00 96.85 110 A 1 
ATOM   866  C CB  . ASN   A 1 110 ? 6.885   -19.586 -9.746  1.00 97.80 110 A 1 
ATOM   867  C CG  . ASN   A 1 110 ? 8.178   -20.263 -9.322  1.00 96.65 110 A 1 
ATOM   868  O OD1 . ASN   A 1 110 ? 9.176   -20.257 -10.021 1.00 90.88 110 A 1 
ATOM   869  N ND2 . ASN   A 1 110 ? 8.193   -20.862 -8.154  1.00 89.30 110 A 1 
ATOM   870  N N   . HIS   A 1 111 ? 8.221   -20.242 -12.830 1.00 97.59 111 A 1 
ATOM   871  C CA  . HIS   A 1 111 ? 8.419   -21.160 -13.960 1.00 97.54 111 A 1 
ATOM   872  C C   . HIS   A 1 111 ? 7.404   -20.969 -15.109 1.00 97.65 111 A 1 
ATOM   873  O O   . HIS   A 1 111 ? 6.896   -21.930 -15.683 1.00 95.32 111 A 1 
ATOM   874  C CB  . HIS   A 1 111 ? 8.491   -22.607 -13.444 1.00 96.70 111 A 1 
ATOM   875  C CG  . HIS   A 1 111 ? 9.588   -22.827 -12.442 1.00 94.42 111 A 1 
ATOM   876  N ND1 . HIS   A 1 111 ? 10.941  -22.656 -12.669 1.00 82.02 111 A 1 
ATOM   877  C CD2 . HIS   A 1 111 ? 9.451   -23.208 -11.130 1.00 81.54 111 A 1 
ATOM   878  C CE1 . HIS   A 1 111 ? 11.592  -22.930 -11.525 1.00 83.82 111 A 1 
ATOM   879  N NE2 . HIS   A 1 111 ? 10.721  -23.274 -10.572 1.00 85.42 111 A 1 
ATOM   880  N N   . GLY   A 1 112 ? 7.090   -19.708 -15.426 1.00 96.86 112 A 1 
ATOM   881  C CA  . GLY   A 1 112 ? 6.177   -19.347 -16.515 1.00 96.54 112 A 1 
ATOM   882  C C   . GLY   A 1 112 ? 4.685   -19.551 -16.217 1.00 97.27 112 A 1 
ATOM   883  O O   . GLY   A 1 112 ? 3.865   -19.347 -17.110 1.00 95.59 112 A 1 
ATOM   884  N N   . LYS   A 1 113 ? 4.311   -19.926 -14.983 1.00 98.32 113 A 1 
ATOM   885  C CA  . LYS   A 1 113 ? 2.919   -20.134 -14.567 1.00 98.43 113 A 1 
ATOM   886  C C   . LYS   A 1 113 ? 2.507   -19.153 -13.476 1.00 98.66 113 A 1 
ATOM   887  O O   . LYS   A 1 113 ? 3.308   -18.805 -12.610 1.00 98.27 113 A 1 
ATOM   888  C CB  . LYS   A 1 113 ? 2.693   -21.583 -14.119 1.00 97.70 113 A 1 
ATOM   889  C CG  . LYS   A 1 113 ? 2.941   -22.578 -15.266 1.00 93.65 113 A 1 
ATOM   890  C CD  . LYS   A 1 113 ? 2.534   -23.998 -14.875 1.00 87.63 113 A 1 
ATOM   891  C CE  . LYS   A 1 113 ? 2.814   -24.926 -16.061 1.00 80.57 113 A 1 
ATOM   892  N NZ  . LYS   A 1 113 ? 2.252   -26.282 -15.858 1.00 70.46 113 A 1 
ATOM   893  N N   . LEU   A 1 114 ? 1.231   -18.754 -13.505 1.00 98.66 114 A 1 
ATOM   894  C CA  . LEU   A 1 114 ? 0.620   -17.981 -12.432 1.00 98.81 114 A 1 
ATOM   895  C C   . LEU   A 1 114 ? 0.478   -18.866 -11.187 1.00 98.82 114 A 1 
ATOM   896  O O   . LEU   A 1 114 ? -0.176  -19.902 -11.239 1.00 98.60 114 A 1 
ATOM   897  C CB  . LEU   A 1 114 ? -0.737  -17.458 -12.914 1.00 98.78 114 A 1 
ATOM   898  C CG  . LEU   A 1 114 ? -1.433  -16.533 -11.902 1.00 98.40 114 A 1 
ATOM   899  C CD1 . LEU   A 1 114 ? -0.748  -15.171 -11.822 1.00 98.21 114 A 1 
ATOM   900  C CD2 . LEU   A 1 114 ? -2.882  -16.321 -12.319 1.00 98.09 114 A 1 
ATOM   901  N N   . VAL   A 1 115 ? 1.067   -18.436 -10.073 1.00 98.83 115 A 1 
ATOM   902  C CA  . VAL   A 1 115 ? 1.056   -19.175 -8.796  1.00 98.77 115 A 1 
ATOM   903  C C   . VAL   A 1 115 ? 0.387   -18.408 -7.656  1.00 98.77 115 A 1 
ATOM   904  O O   . VAL   A 1 115 ? 0.009   -19.010 -6.653  1.00 98.33 115 A 1 
ATOM   905  C CB  . VAL   A 1 115 ? 2.475   -19.614 -8.384  1.00 98.45 115 A 1 
ATOM   906  C CG1 . VAL   A 1 115 ? 3.077   -20.577 -9.415  1.00 96.56 115 A 1 
ATOM   907  C CG2 . VAL   A 1 115 ? 3.437   -18.430 -8.194  1.00 96.41 115 A 1 
ATOM   908  N N   . GLY   A 1 116 ? 0.212   -17.097 -7.794  1.00 98.86 116 A 1 
ATOM   909  C CA  . GLY   A 1 116 ? -0.420  -16.267 -6.783  1.00 98.87 116 A 1 
ATOM   910  C C   . GLY   A 1 116 ? -0.781  -14.884 -7.308  1.00 98.92 116 A 1 
ATOM   911  O O   . GLY   A 1 116 ? -0.525  -14.540 -8.462  1.00 98.83 116 A 1 
ATOM   912  N N   . ILE   A 1 117 ? -1.405  -14.083 -6.437  1.00 98.95 117 A 1 
ATOM   913  C CA  . ILE   A 1 117 ? -1.690  -12.675 -6.696  1.00 98.94 117 A 1 
ATOM   914  C C   . ILE   A 1 117 ? -1.543  -11.892 -5.394  1.00 98.94 117 A 1 
ATOM   915  O O   . ILE   A 1 117 ? -2.003  -12.330 -4.340  1.00 98.83 117 A 1 
ATOM   916  C CB  . ILE   A 1 117 ? -3.079  -12.507 -7.353  1.00 98.86 117 A 1 
ATOM   917  C CG1 . ILE   A 1 117 ? -3.289  -11.055 -7.844  1.00 98.19 117 A 1 
ATOM   918  C CG2 . ILE   A 1 117 ? -4.228  -12.942 -6.427  1.00 98.35 117 A 1 
ATOM   919  C CD1 . ILE   A 1 117 ? -4.545  -10.891 -8.716  1.00 96.91 117 A 1 
ATOM   920  N N   . ILE   A 1 118 ? -0.907  -10.722 -5.468  1.00 98.94 118 A 1 
ATOM   921  C CA  . ILE   A 1 118 ? -0.803  -9.783  -4.353  1.00 98.93 118 A 1 
ATOM   922  C C   . ILE   A 1 118 ? -1.390  -8.438  -4.774  1.00 98.93 118 A 1 
ATOM   923  O O   . ILE   A 1 118 ? -1.201  -7.984  -5.900  1.00 98.80 118 A 1 
ATOM   924  C CB  . ILE   A 1 118 ? 0.645   -9.716  -3.818  1.00 98.78 118 A 1 
ATOM   925  C CG1 . ILE   A 1 118 ? 0.691   -8.935  -2.487  1.00 96.63 118 A 1 
ATOM   926  C CG2 . ILE   A 1 118 ? 1.620   -9.116  -4.845  1.00 97.08 118 A 1 
ATOM   927  C CD1 . ILE   A 1 118 ? 2.021   -9.077  -1.741  1.00 95.95 118 A 1 
ATOM   928  N N   . THR   A 1 119 ? -2.146  -7.804  -3.872  1.00 98.80 119 A 1 
ATOM   929  C CA  . THR   A 1 119 ? -2.821  -6.524  -4.134  1.00 98.71 119 A 1 
ATOM   930  C C   . THR   A 1 119 ? -2.535  -5.515  -3.022  1.00 98.57 119 A 1 
ATOM   931  O O   . THR   A 1 119 ? -2.008  -5.865  -1.961  1.00 98.13 119 A 1 
ATOM   932  C CB  . THR   A 1 119 ? -4.341  -6.704  -4.309  1.00 98.44 119 A 1 
ATOM   933  O OG1 . THR   A 1 119 ? -4.953  -7.014  -3.079  1.00 96.80 119 A 1 
ATOM   934  C CG2 . THR   A 1 119 ? -4.721  -7.784  -5.325  1.00 96.67 119 A 1 
ATOM   935  N N   . GLN   A 1 120 ? -2.939  -4.254  -3.226  1.00 98.22 120 A 1 
ATOM   936  C CA  . GLN   A 1 120 ? -2.855  -3.235  -2.172  1.00 97.92 120 A 1 
ATOM   937  C C   . GLN   A 1 120 ? -3.600  -3.645  -0.891  1.00 97.94 120 A 1 
ATOM   938  O O   . GLN   A 1 120 ? -3.192  -3.245  0.190   1.00 97.23 120 A 1 
ATOM   939  C CB  . GLN   A 1 120 ? -3.415  -1.898  -2.668  1.00 96.82 120 A 1 
ATOM   940  C CG  . GLN   A 1 120 ? -2.490  -1.187  -3.665  1.00 89.47 120 A 1 
ATOM   941  C CD  . GLN   A 1 120 ? -3.013  0.186   -4.090  1.00 86.56 120 A 1 
ATOM   942  O OE1 . GLN   A 1 120 ? -4.063  0.656   -3.679  1.00 77.41 120 A 1 
ATOM   943  N NE2 . GLN   A 1 120 ? -2.297  0.893   -4.935  1.00 74.43 120 A 1 
ATOM   944  N N   . THR   A 1 121 ? -4.646  -4.459  -0.988  1.00 98.08 121 A 1 
ATOM   945  C CA  . THR   A 1 121 ? -5.355  -4.981  0.194   1.00 97.99 121 A 1 
ATOM   946  C C   . THR   A 1 121 ? -4.464  -5.906  1.026   1.00 97.93 121 A 1 
ATOM   947  O O   . THR   A 1 121 ? -4.539  -5.885  2.250   1.00 97.42 121 A 1 
ATOM   948  C CB  . THR   A 1 121 ? -6.629  -5.729  -0.222  1.00 97.76 121 A 1 
ATOM   949  O OG1 . THR   A 1 121 ? -7.478  -4.863  -0.951  1.00 96.05 121 A 1 
ATOM   950  C CG2 . THR   A 1 121 ? -7.449  -6.235  0.964   1.00 95.96 121 A 1 
ATOM   951  N N   . ASP   A 1 122 ? -3.596  -6.686  0.388   1.00 98.01 122 A 1 
ATOM   952  C CA  . ASP   A 1 122 ? -2.643  -7.558  1.081   1.00 97.98 122 A 1 
ATOM   953  C C   . ASP   A 1 122 ? -1.532  -6.729  1.743   1.00 97.68 122 A 1 
ATOM   954  O O   . ASP   A 1 122 ? -1.175  -6.994  2.889   1.00 97.34 122 A 1 
ATOM   955  C CB  . ASP   A 1 122 ? -2.080  -8.603  0.109   1.00 98.23 122 A 1 
ATOM   956  C CG  . ASP   A 1 122 ? -3.197  -9.392  -0.583  1.00 98.25 122 A 1 
ATOM   957  O OD1 . ASP   A 1 122 ? -4.005  -10.042 0.123   1.00 97.37 122 A 1 
ATOM   958  O OD2 . ASP   A 1 122 ? -3.296  -9.302  -1.827  1.00 97.41 122 A 1 
ATOM   959  N N   . LEU   A 1 123 ? -1.067  -5.662  1.080   1.00 97.66 123 A 1 
ATOM   960  C CA  . LEU   A 1 123 ? -0.112  -4.718  1.672   1.00 97.43 123 A 1 
ATOM   961  C C   . LEU   A 1 123 ? -0.709  -3.957  2.863   1.00 96.98 123 A 1 
ATOM   962  O O   . LEU   A 1 123 ? -0.025  -3.783  3.863   1.00 95.95 123 A 1 
ATOM   963  C CB  . LEU   A 1 123 ? 0.391   -3.717  0.623   1.00 97.10 123 A 1 
ATOM   964  C CG  . LEU   A 1 123 ? 1.193   -4.317  -0.540  1.00 95.01 123 A 1 
ATOM   965  C CD1 . LEU   A 1 123 ? 1.816   -3.170  -1.325  1.00 90.68 123 A 1 
ATOM   966  C CD2 . LEU   A 1 123 ? 2.312   -5.247  -0.092  1.00 89.98 123 A 1 
ATOM   967  N N   . LEU   A 1 124 ? -1.976  -3.548  2.789   1.00 97.20 124 A 1 
ATOM   968  C CA  . LEU   A 1 124 ? -2.672  -2.932  3.924   1.00 96.88 124 A 1 
ATOM   969  C C   . LEU   A 1 124 ? -2.726  -3.884  5.121   1.00 96.44 124 A 1 
ATOM   970  O O   . LEU   A 1 124 ? -2.433  -3.466  6.233   1.00 95.69 124 A 1 
ATOM   971  C CB  . LEU   A 1 124 ? -4.097  -2.518  3.528   1.00 96.37 124 A 1 
ATOM   972  C CG  . LEU   A 1 124 ? -4.187  -1.237  2.686   1.00 90.81 124 A 1 
ATOM   973  C CD1 . LEU   A 1 124 ? -5.638  -1.050  2.232   1.00 90.80 124 A 1 
ATOM   974  C CD2 . LEU   A 1 124 ? -3.763  -0.000  3.474   1.00 90.51 124 A 1 
ATOM   975  N N   . ARG   A 1 125 ? -3.051  -5.166  4.899   1.00 96.18 125 A 1 
ATOM   976  C CA  . ARG   A 1 125 ? -3.038  -6.178  5.965   1.00 95.59 125 A 1 
ATOM   977  C C   . ARG   A 1 125 ? -1.648  -6.303  6.593   1.00 95.22 125 A 1 
ATOM   978  O O   . ARG   A 1 125 ? -1.530  -6.250  7.812   1.00 94.41 125 A 1 
ATOM   979  C CB  . ARG   A 1 125 ? -3.523  -7.524  5.413   1.00 95.01 125 A 1 
ATOM   980  C CG  . ARG   A 1 125 ? -3.773  -8.536  6.546   1.00 90.87 125 A 1 
ATOM   981  C CD  . ARG   A 1 125 ? -4.102  -9.937  6.018   1.00 88.48 125 A 1 
ATOM   982  N NE  . ARG   A 1 125 ? -5.201  -9.907  5.024   1.00 81.26 125 A 1 
ATOM   983  C CZ  . ARG   A 1 125 ? -5.092  -10.144 3.718   1.00 76.97 125 A 1 
ATOM   984  N NH1 . ARG   A 1 125 ? -3.999  -10.590 3.173   1.00 67.50 125 A 1 
ATOM   985  N NH2 . ARG   A 1 125 ? -6.098  -9.919  2.925   1.00 68.47 125 A 1 
ATOM   986  N N   . THR   A 1 126 ? -0.615  -6.405  5.761   1.00 94.82 126 A 1 
ATOM   987  C CA  . THR   A 1 126 ? 0.781   -6.463  6.220   1.00 94.08 126 A 1 
ATOM   988  C C   . THR   A 1 126 ? 1.164   -5.216  7.021   1.00 93.81 126 A 1 
ATOM   989  O O   . THR   A 1 126 ? 1.762   -5.328  8.084   1.00 92.93 126 A 1 
ATOM   990  C CB  . THR   A 1 126 ? 1.728   -6.618  5.023   1.00 93.48 126 A 1 
ATOM   991  O OG1 . THR   A 1 126 ? 1.403   -7.784  4.295   1.00 91.50 126 A 1 
ATOM   992  C CG2 . THR   A 1 126 ? 3.188   -6.733  5.442   1.00 91.40 126 A 1 
ATOM   993  N N   . PHE   A 1 127 ? 0.787   -4.026  6.551   1.00 94.35 127 A 1 
ATOM   994  C CA  . PHE   A 1 127 ? 1.042   -2.771  7.260   1.00 94.11 127 A 1 
ATOM   995  C C   . PHE   A 1 127 ? 0.365   -2.746  8.636   1.00 93.70 127 A 1 
ATOM   996  O O   . PHE   A 1 127 ? 0.999   -2.399  9.627   1.00 93.05 127 A 1 
ATOM   997  C CB  . PHE   A 1 127 ? 0.588   -1.599  6.387   1.00 93.89 127 A 1 
ATOM   998  C CG  . PHE   A 1 127 ? 0.894   -0.243  6.998   1.00 93.53 127 A 1 
ATOM   999  C CD1 . PHE   A 1 127 ? -0.088  0.453   7.725   1.00 90.24 127 A 1 
ATOM   1000 C CD2 . PHE   A 1 127 ? 2.172   0.317   6.853   1.00 90.02 127 A 1 
ATOM   1001 C CE1 . PHE   A 1 127 ? 0.206   1.704   8.297   1.00 89.25 127 A 1 
ATOM   1002 C CE2 . PHE   A 1 127 ? 2.469   1.568   7.424   1.00 88.62 127 A 1 
ATOM   1003 C CZ  . PHE   A 1 127 ? 1.485   2.263   8.144   1.00 89.49 127 A 1 
ATOM   1004 N N   . ILE   A 1 128 ? -0.899  -3.167  8.716   1.00 94.21 128 A 1 
ATOM   1005 C CA  . ILE   A 1 128 ? -1.657  -3.254  9.973   1.00 93.80 128 A 1 
ATOM   1006 C C   . ILE   A 1 128 ? -0.978  -4.220  10.958  1.00 92.43 128 A 1 
ATOM   1007 O O   . ILE   A 1 128 ? -0.824  -3.892  12.133  1.00 91.09 128 A 1 
ATOM   1008 C CB  . ILE   A 1 128 ? -3.109  -3.671  9.666   1.00 94.27 128 A 1 
ATOM   1009 C CG1 . ILE   A 1 128 ? -3.865  -2.517  8.963   1.00 93.73 128 A 1 
ATOM   1010 C CG2 . ILE   A 1 128 ? -3.867  -4.079  10.938  1.00 93.53 128 A 1 
ATOM   1011 C CD1 . ILE   A 1 128 ? -5.135  -2.981  8.243   1.00 91.69 128 A 1 
ATOM   1012 N N   . GLU   A 1 129 ? -0.540  -5.386  10.482  1.00 91.04 129 A 1 
ATOM   1013 C CA  . GLU   A 1 129 ? 0.189   -6.361  11.304  1.00 89.35 129 A 1 
ATOM   1014 C C   . GLU   A 1 129 ? 1.508   -5.778  11.834  1.00 88.85 129 A 1 
ATOM   1015 O O   . GLU   A 1 129 ? 1.810   -5.913  13.021  1.00 87.06 129 A 1 
ATOM   1016 C CB  . GLU   A 1 129 ? 0.453   -7.633  10.485  1.00 87.77 129 A 1 
ATOM   1017 C CG  . GLU   A 1 129 ? -0.814  -8.479  10.289  1.00 81.56 129 A 1 
ATOM   1018 C CD  . GLU   A 1 129 ? -0.638  -9.642  9.299   1.00 77.85 129 A 1 
ATOM   1019 O OE1 . GLU   A 1 129 ? -1.670  -10.288 8.983   1.00 71.77 129 A 1 
ATOM   1020 O OE2 . GLU   A 1 129 ? 0.499   -9.893  8.843   1.00 72.27 129 A 1 
ATOM   1021 N N   . LEU   A 1 130 ? 2.258   -5.068  10.986  1.00 88.11 130 A 1 
ATOM   1022 C CA  . LEU   A 1 130 ? 3.522   -4.430  11.361  1.00 87.23 130 A 1 
ATOM   1023 C C   . LEU   A 1 130 ? 3.366   -3.343  12.424  1.00 86.34 130 A 1 
ATOM   1024 O O   . LEU   A 1 130 ? 4.201   -3.229  13.318  1.00 83.67 130 A 1 
ATOM   1025 C CB  . LEU   A 1 130 ? 4.164   -3.804  10.115  1.00 85.84 130 A 1 
ATOM   1026 C CG  . LEU   A 1 130 ? 4.829   -4.819  9.181   1.00 81.98 130 A 1 
ATOM   1027 C CD1 . LEU   A 1 130 ? 5.313   -4.088  7.927   1.00 77.23 130 A 1 
ATOM   1028 C CD2 . LEU   A 1 130 ? 6.015   -5.482  9.878   1.00 76.92 130 A 1 
ATOM   1029 N N   . THR   A 1 131 ? 2.312   -2.539  12.335  1.00 87.95 131 A 1 
ATOM   1030 C CA  . THR   A 1 131 ? 2.056   -1.469  13.308  1.00 85.85 131 A 1 
ATOM   1031 C C   . THR   A 1 131 ? 1.564   -2.009  14.647  1.00 84.01 131 A 1 
ATOM   1032 O O   . THR   A 1 131 ? 1.647   -1.315  15.658  1.00 79.28 131 A 1 
ATOM   1033 C CB  . THR   A 1 131 ? 1.043   -0.450  12.781  1.00 84.91 131 A 1 
ATOM   1034 O OG1 . THR   A 1 131 ? -0.208  -1.059  12.539  1.00 77.44 131 A 1 
ATOM   1035 C CG2 . THR   A 1 131 ? 1.511   0.238   11.507  1.00 77.61 131 A 1 
ATOM   1036 N N   . GLY   A 1 132 ? 1.032   -3.229  14.664  1.00 83.99 132 A 1 
ATOM   1037 C CA  . GLY   A 1 132 ? 0.405   -3.818  15.844  1.00 82.40 132 A 1 
ATOM   1038 C C   . GLY   A 1 132 ? -0.864  -3.086  16.293  1.00 83.54 132 A 1 
ATOM   1039 O O   . GLY   A 1 132 ? -1.257  -3.236  17.450  1.00 80.18 132 A 1 
ATOM   1040 N N   . VAL   A 1 133 ? -1.510  -2.312  15.424  1.00 83.42 133 A 1 
ATOM   1041 C CA  . VAL   A 1 133 ? -2.666  -1.459  15.780  1.00 82.61 133 A 1 
ATOM   1042 C C   . VAL   A 1 133 ? -3.815  -2.227  16.448  1.00 82.23 133 A 1 
ATOM   1043 O O   . VAL   A 1 133 ? -4.485  -1.694  17.328  1.00 79.03 133 A 1 
ATOM   1044 C CB  . VAL   A 1 133 ? -3.159  -0.671  14.548  1.00 81.06 133 A 1 
ATOM   1045 C CG1 . VAL   A 1 133 ? -3.805  -1.550  13.474  1.00 74.70 133 A 1 
ATOM   1046 C CG2 . VAL   A 1 133 ? -4.133  0.444   14.938  1.00 75.81 133 A 1 
ATOM   1047 N N   . HIS   A 1 134 ? -4.004  -3.497  16.083  1.00 82.75 134 A 1 
ATOM   1048 C CA  . HIS   A 1 134 ? -5.036  -4.364  16.659  1.00 81.08 134 A 1 
ATOM   1049 C C   . HIS   A 1 134 ? -4.634  -5.007  17.995  1.00 82.01 134 A 1 
ATOM   1050 O O   . HIS   A 1 134 ? -5.458  -5.665  18.635  1.00 78.13 134 A 1 
ATOM   1051 C CB  . HIS   A 1 134 ? -5.409  -5.443  15.636  1.00 77.48 134 A 1 
ATOM   1052 C CG  . HIS   A 1 134 ? -6.027  -4.914  14.369  1.00 72.31 134 A 1 
ATOM   1053 N ND1 . HIS   A 1 134 ? -6.052  -5.575  13.160  1.00 63.22 134 A 1 
ATOM   1054 C CD2 . HIS   A 1 134 ? -6.714  -3.742  14.189  1.00 63.17 134 A 1 
ATOM   1055 C CE1 . HIS   A 1 134 ? -6.735  -4.830  12.286  1.00 60.02 134 A 1 
ATOM   1056 N NE2 . HIS   A 1 134 ? -7.149  -3.706  12.874  1.00 61.57 134 A 1 
ATOM   1057 N N   . GLN   A 1 135 ? -3.389  -4.849  18.433  1.00 81.50 135 A 1 
ATOM   1058 C CA  . GLN   A 1 135 ? -2.930  -5.410  19.698  1.00 80.96 135 A 1 
ATOM   1059 C C   . GLN   A 1 135 ? -3.229  -4.436  20.849  1.00 83.00 135 A 1 
ATOM   1060 O O   . GLN   A 1 135 ? -3.020  -3.230  20.712  1.00 81.06 135 A 1 
ATOM   1061 C CB  . GLN   A 1 135 ? -1.443  -5.770  19.635  1.00 77.04 135 A 1 
ATOM   1062 C CG  . GLN   A 1 135 ? -1.131  -6.806  18.540  1.00 71.42 135 A 1 
ATOM   1063 C CD  . GLN   A 1 135 ? 0.331   -7.251  18.560  1.00 68.58 135 A 1 
ATOM   1064 O OE1 . GLN   A 1 135 ? 0.988   -7.289  19.587  1.00 61.74 135 A 1 
ATOM   1065 N NE2 . GLN   A 1 135 ? 0.886   -7.605  17.423  1.00 59.32 135 A 1 
ATOM   1066 N N   . PRO   A 1 136 ? -3.696  -4.933  22.011  1.00 82.10 136 A 1 
ATOM   1067 C CA  . PRO   A 1 136 ? -3.862  -4.084  23.181  1.00 82.34 136 A 1 
ATOM   1068 C C   . PRO   A 1 136 ? -2.499  -3.591  23.675  1.00 83.04 136 A 1 
ATOM   1069 O O   . PRO   A 1 136 ? -1.514  -4.336  23.697  1.00 78.74 136 A 1 
ATOM   1070 C CB  . PRO   A 1 136 ? -4.591  -4.954  24.210  1.00 79.51 136 A 1 
ATOM   1071 C CG  . PRO   A 1 136 ? -4.148  -6.374  23.842  1.00 76.70 136 A 1 
ATOM   1072 C CD  . PRO   A 1 136 ? -3.999  -6.315  22.326  1.00 79.68 136 A 1 
ATOM   1073 N N   . GLY   A 1 137 ? -2.442  -2.343  24.105  1.00 85.97 137 A 1 
ATOM   1074 C CA  . GLY   A 1 137 ? -1.212  -1.736  24.593  1.00 86.10 137 A 1 
ATOM   1075 C C   . GLY   A 1 137 ? -1.227  -0.217  24.500  1.00 87.53 137 A 1 
ATOM   1076 O O   . GLY   A 1 137 ? -2.281  0.412   24.417  1.00 84.38 137 A 1 
ATOM   1077 N N   . SER   A 1 138 ? -0.032  0.361   24.536  1.00 88.04 138 A 1 
ATOM   1078 C CA  . SER   A 1 138 ? 0.181   1.804   24.427  1.00 88.36 138 A 1 
ATOM   1079 C C   . SER   A 1 138 ? 1.258   2.098   23.388  1.00 88.88 138 A 1 
ATOM   1080 O O   . SER   A 1 138 ? 2.142   1.279   23.145  1.00 87.27 138 A 1 
ATOM   1081 C CB  . SER   A 1 138 ? 0.587   2.392   25.780  1.00 87.07 138 A 1 
ATOM   1082 O OG  . SER   A 1 138 ? -0.385  2.102   26.772  1.00 81.36 138 A 1 
ATOM   1083 N N   . GLN   A 1 139 ? 1.207   3.290   22.805  1.00 88.70 139 A 1 
ATOM   1084 C CA  . GLN   A 1 139 ? 2.224   3.780   21.884  1.00 88.20 139 A 1 
ATOM   1085 C C   . GLN   A 1 139 ? 3.136   4.784   22.593  1.00 89.17 139 A 1 
ATOM   1086 O O   . GLN   A 1 139 ? 2.668   5.627   23.354  1.00 87.90 139 A 1 
ATOM   1087 C CB  . GLN   A 1 139 ? 1.533   4.355   20.644  1.00 85.57 139 A 1 
ATOM   1088 C CG  . GLN   A 1 139 ? 2.521   4.757   19.541  1.00 78.97 139 A 1 
ATOM   1089 C CD  . GLN   A 1 139 ? 1.799   5.017   18.225  1.00 77.37 139 A 1 
ATOM   1090 O OE1 . GLN   A 1 139 ? 0.933   4.263   17.822  1.00 70.05 139 A 1 
ATOM   1091 N NE2 . GLN   A 1 139 ? 2.122   6.070   17.520  1.00 67.49 139 A 1 
ATOM   1092 N N   . ILE   A 1 140 ? 4.438   4.679   22.336  1.00 90.40 140 A 1 
ATOM   1093 C CA  . ILE   A 1 140 ? 5.448   5.645   22.783  1.00 91.28 140 A 1 
ATOM   1094 C C   . ILE   A 1 140 ? 6.288   6.023   21.571  1.00 91.39 140 A 1 
ATOM   1095 O O   . ILE   A 1 140 ? 6.870   5.157   20.922  1.00 90.35 140 A 1 
ATOM   1096 C CB  . ILE   A 1 140 ? 6.331   5.083   23.921  1.00 91.14 140 A 1 
ATOM   1097 C CG1 . ILE   A 1 140 ? 5.485   4.624   25.130  1.00 87.23 140 A 1 
ATOM   1098 C CG2 . ILE   A 1 140 ? 7.358   6.147   24.357  1.00 86.23 140 A 1 
ATOM   1099 C CD1 . ILE   A 1 140 ? 6.298   3.928   26.236  1.00 84.20 140 A 1 
ATOM   1100 N N   . GLU   A 1 141 ? 6.378   7.313   21.276  1.00 91.49 141 A 1 
ATOM   1101 C CA  . GLU   A 1 141 ? 7.172   7.849   20.177  1.00 91.29 141 A 1 
ATOM   1102 C C   . GLU   A 1 141 ? 8.304   8.708   20.738  1.00 92.13 141 A 1 
ATOM   1103 O O   . GLU   A 1 141 ? 8.070   9.608   21.544  1.00 90.96 141 A 1 
ATOM   1104 C CB  . GLU   A 1 141 ? 6.240   8.604   19.213  1.00 89.15 141 A 1 
ATOM   1105 C CG  . GLU   A 1 141 ? 6.958   9.166   17.981  1.00 79.16 141 A 1 
ATOM   1106 C CD  . GLU   A 1 141 ? 6.000   9.759   16.936  1.00 79.02 141 A 1 
ATOM   1107 O OE1 . GLU   A 1 141 ? 6.505   10.284  15.918  1.00 73.36 141 A 1 
ATOM   1108 O OE2 . GLU   A 1 141 ? 4.765   9.682   17.120  1.00 73.08 141 A 1 
ATOM   1109 N N   . ILE   A 1 142 ? 9.533   8.408   20.331  1.00 92.15 142 A 1 
ATOM   1110 C CA  . ILE   A 1 142 ? 10.722  9.144   20.771  1.00 92.60 142 A 1 
ATOM   1111 C C   . ILE   A 1 142 ? 11.544  9.616   19.577  1.00 92.51 142 A 1 
ATOM   1112 O O   . ILE   A 1 142 ? 11.668  8.919   18.571  1.00 91.65 142 A 1 
ATOM   1113 C CB  . ILE   A 1 142 ? 11.583  8.337   21.772  1.00 92.24 142 A 1 
ATOM   1114 C CG1 . ILE   A 1 142 ? 12.207  7.070   21.144  1.00 85.68 142 A 1 
ATOM   1115 C CG2 . ILE   A 1 142 ? 10.761  7.991   23.022  1.00 83.02 142 A 1 
ATOM   1116 C CD1 . ILE   A 1 142 ? 13.179  6.326   22.074  1.00 83.87 142 A 1 
ATOM   1117 N N   . LYS   A 1 143 ? 12.161  10.785  19.713  1.00 92.12 143 A 1 
ATOM   1118 C CA  . LYS   A 1 143 ? 13.151  11.298  18.771  1.00 91.75 143 A 1 
ATOM   1119 C C   . LYS   A 1 143 ? 14.551  10.993  19.285  1.00 91.98 143 A 1 
ATOM   1120 O O   . LYS   A 1 143 ? 14.843  11.241  20.452  1.00 90.91 143 A 1 
ATOM   1121 C CB  . LYS   A 1 143 ? 12.912  12.794  18.549  1.00 90.05 143 A 1 
ATOM   1122 C CG  . LYS   A 1 143 ? 13.717  13.310  17.344  1.00 84.18 143 A 1 
ATOM   1123 C CD  . LYS   A 1 143 ? 13.436  14.787  17.054  1.00 81.13 143 A 1 
ATOM   1124 C CE  . LYS   A 1 143 ? 14.030  15.669  18.162  1.00 71.53 143 A 1 
ATOM   1125 N NZ  . LYS   A 1 143 ? 14.335  17.021  17.639  1.00 65.84 143 A 1 
ATOM   1126 N N   . VAL   A 1 144 ? 15.411  10.457  18.418  1.00 91.09 144 A 1 
ATOM   1127 C CA  . VAL   A 1 144 ? 16.785  10.061  18.761  1.00 91.21 144 A 1 
ATOM   1128 C C   . VAL   A 1 144 ? 17.772  10.496  17.672  1.00 91.58 144 A 1 
ATOM   1129 O O   . VAL   A 1 144 ? 17.369  10.653  16.516  1.00 90.90 144 A 1 
ATOM   1130 C CB  . VAL   A 1 144 ? 16.895  8.543   18.999  1.00 90.28 144 A 1 
ATOM   1131 C CG1 . VAL   A 1 144 ? 15.989  8.076   20.135  1.00 85.75 144 A 1 
ATOM   1132 C CG2 . VAL   A 1 144 ? 16.587  7.696   17.753  1.00 85.77 144 A 1 
ATOM   1133 N N   . PRO   A 1 145 ? 19.072  10.650  17.990  1.00 90.58 145 A 1 
ATOM   1134 C CA  . PRO   A 1 145 ? 20.104  10.805  16.968  1.00 89.57 145 A 1 
ATOM   1135 C C   . PRO   A 1 145 ? 20.124  9.618   15.994  1.00 88.86 145 A 1 
ATOM   1136 O O   . PRO   A 1 145 ? 19.884  8.470   16.377  1.00 86.75 145 A 1 
ATOM   1137 C CB  . PRO   A 1 145 ? 21.424  10.933  17.732  1.00 88.36 145 A 1 
ATOM   1138 C CG  . PRO   A 1 145 ? 20.998  11.421  19.115  1.00 86.58 145 A 1 
ATOM   1139 C CD  . PRO   A 1 145 ? 19.645  10.739  19.313  1.00 89.69 145 A 1 
ATOM   1140 N N   . ASN   A 1 146 ? 20.450  9.879   14.725  1.00 86.75 146 A 1 
ATOM   1141 C CA  . ASN   A 1 146 ? 20.617  8.847   13.700  1.00 84.79 146 A 1 
ATOM   1142 C C   . ASN   A 1 146 ? 21.980  8.144   13.835  1.00 84.45 146 A 1 
ATOM   1143 O O   . ASN   A 1 146 ? 22.862  8.268   12.982  1.00 81.38 146 A 1 
ATOM   1144 C CB  . ASN   A 1 146 ? 20.370  9.473   12.317  1.00 81.42 146 A 1 
ATOM   1145 C CG  . ASN   A 1 146 ? 20.411  8.462   11.184  1.00 77.48 146 A 1 
ATOM   1146 O OD1 . ASN   A 1 146 ? 20.493  7.254   11.362  1.00 70.55 146 A 1 
ATOM   1147 N ND2 . ASN   A 1 146 ? 20.321  8.932   9.960   1.00 70.74 146 A 1 
ATOM   1148 N N   . GLU   A 1 147 ? 22.149  7.410   14.922  1.00 82.99 147 A 1 
ATOM   1149 C CA  . GLU   A 1 147 ? 23.396  6.753   15.300  1.00 82.25 147 A 1 
ATOM   1150 C C   . GLU   A 1 147 ? 23.172  5.276   15.654  1.00 81.76 147 A 1 
ATOM   1151 O O   . GLU   A 1 147 ? 22.066  4.846   16.002  1.00 77.78 147 A 1 
ATOM   1152 C CB  . GLU   A 1 147 ? 24.041  7.497   16.480  1.00 78.99 147 A 1 
ATOM   1153 C CG  . GLU   A 1 147 ? 24.529  8.907   16.106  1.00 72.41 147 A 1 
ATOM   1154 C CD  . GLU   A 1 147 ? 25.137  9.674   17.292  1.00 71.18 147 A 1 
ATOM   1155 O OE1 . GLU   A 1 147 ? 25.419  10.880  17.116  1.00 64.60 147 A 1 
ATOM   1156 O OE2 . GLU   A 1 147 ? 25.312  9.066   18.379  1.00 67.24 147 A 1 
ATOM   1157 N N   . ALA   A 1 148 ? 24.240  4.484   15.578  1.00 80.16 148 A 1 
ATOM   1158 C CA  . ALA   A 1 148 ? 24.206  3.088   15.988  1.00 79.54 148 A 1 
ATOM   1159 C C   . ALA   A 1 148 ? 23.920  2.956   17.498  1.00 80.84 148 A 1 
ATOM   1160 O O   . ALA   A 1 148 ? 24.419  3.722   18.318  1.00 75.87 148 A 1 
ATOM   1161 C CB  . ALA   A 1 148 ? 25.525  2.414   15.589  1.00 74.61 148 A 1 
ATOM   1162 N N   . GLY   A 1 149 ? 23.120  1.962   17.870  1.00 81.91 149 A 1 
ATOM   1163 C CA  . GLY   A 1 149 ? 22.835  1.613   19.266  1.00 82.64 149 A 1 
ATOM   1164 C C   . GLY   A 1 149 ? 21.663  2.347   19.914  1.00 85.26 149 A 1 
ATOM   1165 O O   . GLY   A 1 149 ? 21.205  1.902   20.970  1.00 82.42 149 A 1 
ATOM   1166 N N   . MET   A 1 150 ? 21.123  3.407   19.314  1.00 86.86 150 A 1 
ATOM   1167 C CA  . MET   A 1 150 ? 19.998  4.158   19.896  1.00 86.88 150 A 1 
ATOM   1168 C C   . MET   A 1 150 ? 18.747  3.290   20.084  1.00 88.25 150 A 1 
ATOM   1169 O O   . MET   A 1 150 ? 18.148  3.300   21.159  1.00 86.73 150 A 1 
ATOM   1170 C CB  . MET   A 1 150 ? 19.675  5.384   19.035  1.00 85.16 150 A 1 
ATOM   1171 C CG  . MET   A 1 150 ? 20.825  6.405   18.998  1.00 81.09 150 A 1 
ATOM   1172 S SD  . MET   A 1 150 ? 21.454  6.935   20.620  1.00 77.80 150 A 1 
ATOM   1173 C CE  . MET   A 1 150 ? 20.014  7.778   21.295  1.00 67.13 150 A 1 
ATOM   1174 N N   . LEU   A 1 151 ? 18.405  2.470   19.084  1.00 87.10 151 A 1 
ATOM   1175 C CA  . LEU   A 1 151 ? 17.294  1.517   19.178  1.00 87.44 151 A 1 
ATOM   1176 C C   . LEU   A 1 151 ? 17.520  0.497   20.301  1.00 88.66 151 A 1 
ATOM   1177 O O   . LEU   A 1 151 ? 16.624  0.258   21.107  1.00 88.18 151 A 1 
ATOM   1178 C CB  . LEU   A 1 151 ? 17.127  0.818   17.819  1.00 85.63 151 A 1 
ATOM   1179 C CG  . LEU   A 1 151 ? 16.090  -0.325  17.827  1.00 83.41 151 A 1 
ATOM   1180 C CD1 . LEU   A 1 151 ? 14.681  0.170   18.128  1.00 77.40 151 A 1 
ATOM   1181 C CD2 . LEU   A 1 151 ? 16.086  -1.013  16.473  1.00 76.75 151 A 1 
ATOM   1182 N N   . SER   A 1 152 ? 18.712  -0.089  20.369  1.00 89.07 152 A 1 
ATOM   1183 C CA  . SER   A 1 152 ? 19.063  -1.085  21.389  1.00 89.40 152 A 1 
ATOM   1184 C C   . SER   A 1 152 ? 18.899  -0.523  22.803  1.00 90.26 152 A 1 
ATOM   1185 O O   . SER   A 1 152 ? 18.251  -1.146  23.642  1.00 89.51 152 A 1 
ATOM   1186 C CB  . SER   A 1 152 ? 20.498  -1.567  21.168  1.00 87.74 152 A 1 
ATOM   1187 O OG  . SER   A 1 152 ? 20.943  -2.339  22.263  1.00 76.89 152 A 1 
ATOM   1188 N N   . LYS   A 1 153 ? 19.427  0.681   23.055  1.00 91.40 153 A 1 
ATOM   1189 C CA  . LYS   A 1 153 ? 19.368  1.339   24.366  1.00 90.93 153 A 1 
ATOM   1190 C C   . LYS   A 1 153 ? 17.932  1.685   24.770  1.00 91.30 153 A 1 
ATOM   1191 O O   . LYS   A 1 153 ? 17.528  1.376   25.888  1.00 90.17 153 A 1 
ATOM   1192 C CB  . LYS   A 1 153 ? 20.241  2.600   24.350  1.00 89.61 153 A 1 
ATOM   1193 C CG  . LYS   A 1 153 ? 21.748  2.304   24.255  1.00 82.74 153 A 1 
ATOM   1194 C CD  . LYS   A 1 153 ? 22.519  3.620   24.090  1.00 79.39 153 A 1 
ATOM   1195 C CE  . LYS   A 1 153 ? 24.017  3.368   23.903  1.00 69.19 153 A 1 
ATOM   1196 N NZ  . LYS   A 1 153 ? 24.740  4.630   23.593  1.00 61.82 153 A 1 
ATOM   1197 N N   . ALA   A 1 154 ? 17.149  2.266   23.859  1.00 91.60 154 A 1 
ATOM   1198 C CA  . ALA   A 1 154 ? 15.750  2.598   24.140  1.00 91.64 154 A 1 
ATOM   1199 C C   . ALA   A 1 154 ? 14.906  1.333   24.401  1.00 91.95 154 A 1 
ATOM   1200 O O   . ALA   A 1 154 ? 14.143  1.274   25.362  1.00 91.08 154 A 1 
ATOM   1201 C CB  . ALA   A 1 154 ? 15.202  3.420   22.969  1.00 91.20 154 A 1 
ATOM   1202 N N   . ALA   A 1 155 ? 15.099  0.283   23.598  1.00 91.78 155 A 1 
ATOM   1203 C CA  . ALA   A 1 155 ? 14.420  -0.994  23.796  1.00 91.43 155 A 1 
ATOM   1204 C C   . ALA   A 1 155 ? 14.845  -1.689  25.105  1.00 91.62 155 A 1 
ATOM   1205 O O   . ALA   A 1 155 ? 14.022  -2.354  25.732  1.00 90.65 155 A 1 
ATOM   1206 C CB  . ALA   A 1 155 ? 14.681  -1.878  22.572  1.00 90.36 155 A 1 
ATOM   1207 N N   . ALA   A 1 156 ? 16.096  -1.510  25.551  1.00 92.00 156 A 1 
ATOM   1208 C CA  . ALA   A 1 156 ? 16.572  -2.033  26.835  1.00 91.56 156 A 1 
ATOM   1209 C C   . ALA   A 1 156 ? 15.799  -1.418  28.008  1.00 91.49 156 A 1 
ATOM   1210 O O   . ALA   A 1 156 ? 15.261  -2.165  28.821  1.00 90.44 156 A 1 
ATOM   1211 C CB  . ALA   A 1 156 ? 18.085  -1.819  26.964  1.00 90.68 156 A 1 
ATOM   1212 N N   . ILE   A 1 157 ? 15.628  -0.096  28.033  1.00 92.42 157 A 1 
ATOM   1213 C CA  . ILE   A 1 157 ? 14.862  0.618   29.073  1.00 92.09 157 A 1 
ATOM   1214 C C   . ILE   A 1 157 ? 13.436  0.058   29.195  1.00 91.91 157 A 1 
ATOM   1215 O O   . ILE   A 1 157 ? 12.944  -0.180  30.298  1.00 90.31 157 A 1 
ATOM   1216 C CB  . ILE   A 1 157 ? 14.843  2.134   28.771  1.00 91.77 157 A 1 
ATOM   1217 C CG1 . ILE   A 1 157 ? 16.266  2.723   28.900  1.00 89.39 157 A 1 
ATOM   1218 C CG2 . ILE   A 1 157 ? 13.873  2.891   29.696  1.00 89.46 157 A 1 
ATOM   1219 C CD1 . ILE   A 1 157 ? 16.415  4.126   28.302  1.00 82.98 157 A 1 
ATOM   1220 N N   . ILE   A 1 158 ? 12.783  -0.218  28.061  1.00 91.80 158 A 1 
ATOM   1221 C CA  . ILE   A 1 158 ? 11.441  -0.820  28.048  1.00 91.37 158 A 1 
ATOM   1222 C C   . ILE   A 1 158 ? 11.479  -2.241  28.628  1.00 91.20 158 A 1 
ATOM   1223 O O   . ILE   A 1 158 ? 10.639  -2.609  29.449  1.00 90.13 158 A 1 
ATOM   1224 C CB  . ILE   A 1 158 ? 10.854  -0.790  26.619  1.00 90.90 158 A 1 
ATOM   1225 C CG1 . ILE   A 1 158 ? 10.687  0.671   26.132  1.00 89.44 158 A 1 
ATOM   1226 C CG2 . ILE   A 1 158 ? 9.504   -1.524  26.565  1.00 89.65 158 A 1 
ATOM   1227 C CD1 . ILE   A 1 158 ? 10.381  0.803   24.635  1.00 85.73 158 A 1 
ATOM   1228 N N   . SER   A 1 159 ? 12.470  -3.042  28.236  1.00 90.81 159 A 1 
ATOM   1229 C CA  . SER   A 1 159 ? 12.602  -4.432  28.681  1.00 89.29 159 A 1 
ATOM   1230 C C   . SER   A 1 159 ? 12.938  -4.578  30.168  1.00 89.29 159 A 1 
ATOM   1231 O O   . SER   A 1 159 ? 12.514  -5.549  30.788  1.00 87.28 159 A 1 
ATOM   1232 C CB  . SER   A 1 159 ? 13.624  -5.171  27.820  1.00 86.73 159 A 1 
ATOM   1233 O OG  . SER   A 1 159 ? 14.955  -4.853  28.160  1.00 73.14 159 A 1 
ATOM   1234 N N   . GLU   A 1 160 ? 13.635  -3.607  30.770  1.00 90.68 160 A 1 
ATOM   1235 C CA  . GLU   A 1 160 ? 13.966  -3.593  32.203  1.00 89.87 160 A 1 
ATOM   1236 C C   . GLU   A 1 160 ? 12.718  -3.559  33.095  1.00 89.33 160 A 1 
ATOM   1237 O O   . GLU   A 1 160 ? 12.724  -4.108  34.194  1.00 86.76 160 A 1 
ATOM   1238 C CB  . GLU   A 1 160 ? 14.854  -2.383  32.517  1.00 89.00 160 A 1 
ATOM   1239 C CG  . GLU   A 1 160 ? 16.304  -2.592  32.054  1.00 80.59 160 A 1 
ATOM   1240 C CD  . GLU   A 1 160 ? 17.190  -1.350  32.238  1.00 74.50 160 A 1 
ATOM   1241 O OE1 . GLU   A 1 160 ? 18.350  -1.406  31.766  1.00 66.41 160 A 1 
ATOM   1242 O OE2 . GLU   A 1 160 ? 16.726  -0.360  32.847  1.00 68.02 160 A 1 
ATOM   1243 N N   . ARG   A 1 161 ? 11.606  -2.993  32.596  1.00 90.47 161 A 1 
ATOM   1244 C CA  . ARG   A 1 161 ? 10.298  -3.058  33.271  1.00 89.89 161 A 1 
ATOM   1245 C C   . ARG   A 1 161 ? 9.498   -4.315  32.941  1.00 89.82 161 A 1 
ATOM   1246 O O   . ARG   A 1 161 ? 8.311   -4.373  33.268  1.00 87.44 161 A 1 
ATOM   1247 C CB  . ARG   A 1 161 ? 9.496   -1.789  33.012  1.00 89.49 161 A 1 
ATOM   1248 C CG  . ARG   A 1 161 ? 10.125  -0.587  33.720  1.00 85.82 161 A 1 
ATOM   1249 C CD  . ARG   A 1 161 ? 9.074   0.502   33.896  1.00 83.47 161 A 1 
ATOM   1250 N NE  . ARG   A 1 161 ? 9.635   1.653   34.600  1.00 82.49 161 A 1 
ATOM   1251 C CZ  . ARG   A 1 161 ? 9.413   2.078   35.830  1.00 81.38 161 A 1 
ATOM   1252 N NH1 . ARG   A 1 161 ? 8.542   1.527   36.622  1.00 74.32 161 A 1 
ATOM   1253 N NH2 . ARG   A 1 161 ? 10.094  3.094   36.263  1.00 76.15 161 A 1 
ATOM   1254 N N   . HIS   A 1 162 ? 10.103  -5.308  32.313  1.00 89.30 162 A 1 
ATOM   1255 C CA  . HIS   A 1 162 ? 9.449   -6.543  31.869  1.00 88.75 162 A 1 
ATOM   1256 C C   . HIS   A 1 162 ? 8.256   -6.313  30.926  1.00 88.59 162 A 1 
ATOM   1257 O O   . HIS   A 1 162 ? 7.372   -7.159  30.808  1.00 85.00 162 A 1 
ATOM   1258 C CB  . HIS   A 1 162 ? 9.106   -7.429  33.075  1.00 87.33 162 A 1 
ATOM   1259 C CG  . HIS   A 1 162 ? 10.295  -7.735  33.939  1.00 84.14 162 A 1 
ATOM   1260 N ND1 . HIS   A 1 162 ? 11.388  -8.484  33.565  1.00 72.40 162 A 1 
ATOM   1261 C CD2 . HIS   A 1 162 ? 10.528  -7.308  35.222  1.00 71.89 162 A 1 
ATOM   1262 C CE1 . HIS   A 1 162 ? 12.248  -8.514  34.600  1.00 71.93 162 A 1 
ATOM   1263 N NE2 . HIS   A 1 162 ? 11.757  -7.816  35.626  1.00 72.92 162 A 1 
ATOM   1264 N N   . VAL   A 1 163 ? 8.234   -5.183  30.220  1.00 89.26 163 A 1 
ATOM   1265 C CA  . VAL   A 1 163 ? 7.220   -4.867  29.214  1.00 89.42 163 A 1 
ATOM   1266 C C   . VAL   A 1 163 ? 7.680   -5.399  27.860  1.00 89.10 163 A 1 
ATOM   1267 O O   . VAL   A 1 163 ? 8.801   -5.144  27.423  1.00 87.48 163 A 1 
ATOM   1268 C CB  . VAL   A 1 163 ? 6.909   -3.364  29.182  1.00 89.02 163 A 1 
ATOM   1269 C CG1 . VAL   A 1 163 ? 5.873   -3.031  28.110  1.00 84.98 163 A 1 
ATOM   1270 C CG2 . VAL   A 1 163 ? 6.348   -2.896  30.533  1.00 84.94 163 A 1 
ATOM   1271 N N   . ASN   A 1 164 ? 6.802   -6.140  27.188  1.00 87.56 164 A 1 
ATOM   1272 C CA  . ASN   A 1 164 ? 7.064   -6.656  25.851  1.00 86.53 164 A 1 
ATOM   1273 C C   . ASN   A 1 164 ? 6.790   -5.576  24.792  1.00 87.44 164 A 1 
ATOM   1274 O O   . ASN   A 1 164 ? 5.823   -4.824  24.892  1.00 86.11 164 A 1 
ATOM   1275 C CB  . ASN   A 1 164 ? 6.238   -7.934  25.643  1.00 83.09 164 A 1 
ATOM   1276 C CG  . ASN   A 1 164 ? 6.662   -8.754  24.436  1.00 75.80 164 A 1 
ATOM   1277 O OD1 . ASN   A 1 164 ? 7.620   -8.465  23.744  1.00 68.20 164 A 1 
ATOM   1278 N ND2 . ASN   A 1 164 ? 5.947   -9.821  24.154  1.00 66.74 164 A 1 
ATOM   1279 N N   . ILE   A 1 165 ? 7.633   -5.523  23.771  1.00 86.88 165 A 1 
ATOM   1280 C CA  . ILE   A 1 165 ? 7.461   -4.651  22.605  1.00 87.23 165 A 1 
ATOM   1281 C C   . ILE   A 1 165 ? 6.689   -5.438  21.544  1.00 86.99 165 A 1 
ATOM   1282 O O   . ILE   A 1 165 ? 7.188   -6.427  21.010  1.00 85.53 165 A 1 
ATOM   1283 C CB  . ILE   A 1 165 ? 8.825   -4.128  22.100  1.00 86.96 165 A 1 
ATOM   1284 C CG1 . ILE   A 1 165 ? 9.508   -3.249  23.179  1.00 85.27 165 A 1 
ATOM   1285 C CG2 . ILE   A 1 165 ? 8.640   -3.324  20.799  1.00 84.87 165 A 1 
ATOM   1286 C CD1 . ILE   A 1 165 ? 10.978  -2.914  22.884  1.00 82.44 165 A 1 
ATOM   1287 N N   . ALA   A 1 166 ? 5.464   -5.006  21.251  1.00 86.09 166 A 1 
ATOM   1288 C CA  . ALA   A 1 166 ? 4.626   -5.622  20.226  1.00 84.95 166 A 1 
ATOM   1289 C C   . ALA   A 1 166 ? 5.095   -5.264  18.812  1.00 85.37 166 A 1 
ATOM   1290 O O   . ALA   A 1 166 ? 5.121   -6.122  17.934  1.00 83.33 166 A 1 
ATOM   1291 C CB  . ALA   A 1 166 ? 3.174   -5.190  20.452  1.00 82.97 166 A 1 
ATOM   1292 N N   . SER   A 1 167 ? 5.491   -4.011  18.614  1.00 86.82 167 A 1 
ATOM   1293 C CA  . SER   A 1 167 ? 6.102   -3.540  17.375  1.00 86.95 167 A 1 
ATOM   1294 C C   . SER   A 1 167 ? 7.019   -2.353  17.636  1.00 88.22 167 A 1 
ATOM   1295 O O   . SER   A 1 167 ? 6.896   -1.654  18.640  1.00 87.45 167 A 1 
ATOM   1296 C CB  . SER   A 1 167 ? 5.037   -3.179  16.330  1.00 84.47 167 A 1 
ATOM   1297 O OG  . SER   A 1 167 ? 4.307   -2.024  16.709  1.00 77.93 167 A 1 
ATOM   1298 N N   . VAL   A 1 168 ? 7.941   -2.125  16.709  1.00 88.00 168 A 1 
ATOM   1299 C CA  . VAL   A 1 168 ? 8.727   -0.893  16.635  1.00 88.57 168 A 1 
ATOM   1300 C C   . VAL   A 1 168 ? 8.860   -0.486  15.178  1.00 89.02 168 A 1 
ATOM   1301 O O   . VAL   A 1 168 ? 9.154   -1.314  14.320  1.00 87.97 168 A 1 
ATOM   1302 C CB  . VAL   A 1 168 ? 10.087  -1.030  17.338  1.00 87.27 168 A 1 
ATOM   1303 C CG1 . VAL   A 1 168 ? 10.939  -2.162  16.782  1.00 79.38 168 A 1 
ATOM   1304 C CG2 . VAL   A 1 168 ? 10.895  0.275   17.286  1.00 79.49 168 A 1 
ATOM   1305 N N   . LEU   A 1 169 ? 8.629   0.790   14.904  1.00 87.56 169 A 1 
ATOM   1306 C CA  . LEU   A 1 169 ? 8.768   1.385   13.582  1.00 87.38 169 A 1 
ATOM   1307 C C   . LEU   A 1 169 ? 9.811   2.498   13.648  1.00 88.02 169 A 1 
ATOM   1308 O O   . LEU   A 1 169 ? 9.827   3.288   14.589  1.00 87.07 169 A 1 
ATOM   1309 C CB  . LEU   A 1 169 ? 7.406   1.891   13.091  1.00 85.78 169 A 1 
ATOM   1310 C CG  . LEU   A 1 169 ? 6.301   0.822   13.019  1.00 82.15 169 A 1 
ATOM   1311 C CD1 . LEU   A 1 169 ? 4.982   1.473   12.621  1.00 77.62 169 A 1 
ATOM   1312 C CD2 . LEU   A 1 169 ? 6.630   -0.283  12.012  1.00 77.49 169 A 1 
ATOM   1313 N N   . VAL   A 1 170 ? 10.681  2.553   12.650  1.00 86.99 170 A 1 
ATOM   1314 C CA  . VAL   A 1 170 ? 11.699  3.599   12.510  1.00 86.01 170 A 1 
ATOM   1315 C C   . VAL   A 1 170 ? 11.279  4.515   11.370  1.00 85.58 170 A 1 
ATOM   1316 O O   . VAL   A 1 170 ? 11.200  4.076   10.225  1.00 84.26 170 A 1 
ATOM   1317 C CB  . VAL   A 1 170 ? 13.102  3.015   12.264  1.00 84.95 170 A 1 
ATOM   1318 C CG1 . VAL   A 1 170 ? 14.164  4.118   12.260  1.00 81.66 170 A 1 
ATOM   1319 C CG2 . VAL   A 1 170 ? 13.494  1.977   13.329  1.00 82.24 170 A 1 
ATOM   1320 N N   . TYR   A 1 171 ? 11.022  5.787   11.679  1.00 86.13 171 A 1 
ATOM   1321 C CA  . TYR   A 1 171 ? 10.704  6.814   10.692  1.00 84.82 171 A 1 
ATOM   1322 C C   . TYR   A 1 171 ? 11.877  7.778   10.534  1.00 85.20 171 A 1 
ATOM   1323 O O   . TYR   A 1 171 ? 12.558  8.092   11.515  1.00 83.75 171 A 1 
ATOM   1324 C CB  . TYR   A 1 171 ? 9.438   7.570   11.099  1.00 82.83 171 A 1 
ATOM   1325 C CG  . TYR   A 1 171 ? 8.171   6.752   11.005  1.00 80.58 171 A 1 
ATOM   1326 C CD1 . TYR   A 1 171 ? 7.457   6.699   9.795   1.00 75.57 171 A 1 
ATOM   1327 C CD2 . TYR   A 1 171 ? 7.682   6.061   12.132  1.00 74.81 171 A 1 
ATOM   1328 C CE1 . TYR   A 1 171 ? 6.260   5.972   9.706   1.00 71.32 171 A 1 
ATOM   1329 C CE2 . TYR   A 1 171 ? 6.485   5.325   12.052  1.00 70.81 171 A 1 
ATOM   1330 C CZ  . TYR   A 1 171 ? 5.775   5.285   10.834  1.00 71.55 171 A 1 
ATOM   1331 O OH  . TYR   A 1 171 ? 4.607   4.580   10.749  1.00 69.31 171 A 1 
ATOM   1332 N N   . PRO   A 1 172 ? 12.120  8.301   9.316   1.00 81.90 172 A 1 
ATOM   1333 C CA  . PRO   A 1 172 ? 13.007  9.440   9.152   1.00 80.45 172 A 1 
ATOM   1334 C C   . PRO   A 1 172 ? 12.403  10.669  9.848   1.00 81.24 172 A 1 
ATOM   1335 O O   . PRO   A 1 172 ? 11.194  10.911  9.791   1.00 79.36 172 A 1 
ATOM   1336 C CB  . PRO   A 1 172 ? 13.156  9.625   7.638   1.00 77.84 172 A 1 
ATOM   1337 C CG  . PRO   A 1 172 ? 11.841  9.077   7.078   1.00 75.27 172 A 1 
ATOM   1338 C CD  . PRO   A 1 172 ? 11.480  7.961   8.051   1.00 77.27 172 A 1 
ATOM   1339 N N   . ALA   A 1 173 ? 13.248  11.456  10.497  1.00 82.20 173 A 1 
ATOM   1340 C CA  . ALA   A 1 173 ? 12.875  12.764  11.021  1.00 81.78 173 A 1 
ATOM   1341 C C   . ALA   A 1 173 ? 13.117  13.855  9.958   1.00 82.11 173 A 1 
ATOM   1342 O O   . ALA   A 1 173 ? 13.869  13.629  9.008   1.00 79.19 173 A 1 
ATOM   1343 C CB  . ALA   A 1 173 ? 13.660  13.014  12.313  1.00 80.05 173 A 1 
ATOM   1344 N N   . PRO   A 1 174 ? 12.529  15.057  10.115  1.00 81.49 174 A 1 
ATOM   1345 C CA  . PRO   A 1 174 ? 12.832  16.192  9.238   1.00 80.68 174 A 1 
ATOM   1346 C C   . PRO   A 1 174 ? 14.322  16.556  9.207   1.00 82.63 174 A 1 
ATOM   1347 O O   . PRO   A 1 174 ? 14.834  16.953  8.161   1.00 80.40 174 A 1 
ATOM   1348 C CB  . PRO   A 1 174 ? 11.994  17.356  9.782   1.00 77.86 174 A 1 
ATOM   1349 C CG  . PRO   A 1 174 ? 10.829  16.663  10.483  1.00 76.39 174 A 1 
ATOM   1350 C CD  . PRO   A 1 174 ? 11.476  15.406  11.052  1.00 78.26 174 A 1 
ATOM   1351 N N   . ASP   A 1 175 ? 15.025  16.398  10.333  1.00 85.31 175 A 1 
ATOM   1352 C CA  . ASP   A 1 175 ? 16.483  16.497  10.389  1.00 86.81 175 A 1 
ATOM   1353 C C   . ASP   A 1 175 ? 17.102  15.126  10.047  1.00 86.85 175 A 1 
ATOM   1354 O O   . ASP   A 1 175 ? 16.860  14.150  10.759  1.00 85.43 175 A 1 
ATOM   1355 C CB  . ASP   A 1 175 ? 16.930  17.002  11.771  1.00 86.54 175 A 1 
ATOM   1356 C CG  . ASP   A 1 175 ? 18.448  17.236  11.892  1.00 85.77 175 A 1 
ATOM   1357 O OD1 . ASP   A 1 175 ? 19.220  16.765  11.024  1.00 80.78 175 A 1 
ATOM   1358 O OD2 . ASP   A 1 175 ? 18.859  17.900  12.864  1.00 81.45 175 A 1 
ATOM   1359 N N   . PRO   A 1 176 ? 17.931  15.023  8.981   1.00 84.38 176 A 1 
ATOM   1360 C CA  . PRO   A 1 176 ? 18.548  13.753  8.590   1.00 83.94 176 A 1 
ATOM   1361 C C   . PRO   A 1 176 ? 19.505  13.167  9.640   1.00 84.90 176 A 1 
ATOM   1362 O O   . PRO   A 1 176 ? 19.852  11.987  9.561   1.00 82.56 176 A 1 
ATOM   1363 C CB  . PRO   A 1 176 ? 19.267  14.065  7.273   1.00 81.62 176 A 1 
ATOM   1364 C CG  . PRO   A 1 176 ? 19.584  15.558  7.376   1.00 78.54 176 A 1 
ATOM   1365 C CD  . PRO   A 1 176 ? 18.367  16.103  8.112   1.00 81.73 176 A 1 
ATOM   1366 N N   . ASN   A 1 177 ? 19.933  13.958  10.624  1.00 87.69 177 A 1 
ATOM   1367 C CA  . ASN   A 1 177 ? 20.750  13.488  11.748  1.00 88.17 177 A 1 
ATOM   1368 C C   . ASN   A 1 177 ? 19.911  12.896  12.888  1.00 88.55 177 A 1 
ATOM   1369 O O   . ASN   A 1 177 ? 20.469  12.441  13.891  1.00 86.51 177 A 1 
ATOM   1370 C CB  . ASN   A 1 177 ? 21.626  14.635  12.264  1.00 87.72 177 A 1 
ATOM   1371 C CG  . ASN   A 1 177 ? 22.470  15.249  11.165  1.00 84.22 177 A 1 
ATOM   1372 O OD1 . ASN   A 1 177 ? 23.301  14.610  10.548  1.00 75.74 177 A 1 
ATOM   1373 N ND2 . ASN   A 1 177 ? 22.259  16.516  10.882  1.00 73.68 177 A 1 
ATOM   1374 N N   . GLU   A 1 178 ? 18.595  12.892  12.756  1.00 90.43 178 A 1 
ATOM   1375 C CA  . GLU   A 1 178 ? 17.660  12.353  13.737  1.00 89.97 178 A 1 
ATOM   1376 C C   . GLU   A 1 178 ? 16.811  11.223  13.138  1.00 89.04 178 A 1 
ATOM   1377 O O   . GLU   A 1 178 ? 16.681  11.063  11.921  1.00 86.77 178 A 1 
ATOM   1378 C CB  . GLU   A 1 178 ? 16.796  13.482  14.328  1.00 88.86 178 A 1 
ATOM   1379 C CG  . GLU   A 1 178 ? 17.615  14.541  15.098  1.00 85.71 178 A 1 
ATOM   1380 C CD  . GLU   A 1 178 ? 16.716  15.586  15.781  1.00 85.05 178 A 1 
ATOM   1381 O OE1 . GLU   A 1 178 ? 17.003  15.992  16.930  1.00 76.97 178 A 1 
ATOM   1382 O OE2 . GLU   A 1 178 ? 15.658  15.967  15.227  1.00 78.46 178 A 1 
ATOM   1383 N N   . LYS   A 1 179 ? 16.220  10.417  14.024  1.00 88.61 179 A 1 
ATOM   1384 C CA  . LYS   A 1 179 ? 15.225  9.391   13.702  1.00 87.92 179 A 1 
ATOM   1385 C C   . LYS   A 1 179 ? 14.103  9.437   14.723  1.00 89.23 179 A 1 
ATOM   1386 O O   . LYS   A 1 179 ? 14.312  9.813   15.875  1.00 88.17 179 A 1 
ATOM   1387 C CB  . LYS   A 1 179 ? 15.864  7.991   13.691  1.00 84.59 179 A 1 
ATOM   1388 C CG  . LYS   A 1 179 ? 16.749  7.741   12.462  1.00 76.87 179 A 1 
ATOM   1389 C CD  . LYS   A 1 179 ? 17.392  6.358   12.550  1.00 74.39 179 A 1 
ATOM   1390 C CE  . LYS   A 1 179 ? 18.169  6.067   11.271  1.00 66.03 179 A 1 
ATOM   1391 N NZ  . LYS   A 1 179 ? 19.006  4.849   11.398  1.00 61.09 179 A 1 
ATOM   1392 N N   . ILE   A 1 180 ? 12.936  8.971   14.306  1.00 89.62 180 A 1 
ATOM   1393 C CA  . ILE   A 1 180 ? 11.794  8.757   15.191  1.00 89.29 180 A 1 
ATOM   1394 C C   . ILE   A 1 180 ? 11.624  7.250   15.386  1.00 89.82 180 A 1 
ATOM   1395 O O   . ILE   A 1 180 ? 11.551  6.494   14.415  1.00 88.92 180 A 1 
ATOM   1396 C CB  . ILE   A 1 180 ? 10.537  9.454   14.637  1.00 87.90 180 A 1 
ATOM   1397 C CG1 . ILE   A 1 180 ? 10.763  10.985  14.541  1.00 85.26 180 A 1 
ATOM   1398 C CG2 . ILE   A 1 180 ? 9.325   9.141   15.527  1.00 84.77 180 A 1 
ATOM   1399 C CD1 . ILE   A 1 180 ? 9.682   11.729  13.751  1.00 76.21 180 A 1 
ATOM   1400 N N   . LEU   A 1 181 ? 11.575  6.815   16.639  1.00 90.70 181 A 1 
ATOM   1401 C CA  . LEU   A 1 181 ? 11.269  5.440   17.021  1.00 90.95 181 A 1 
ATOM   1402 C C   . LEU   A 1 181 ? 9.865   5.403   17.617  1.00 91.02 181 A 1 
ATOM   1403 O O   . LEU   A 1 181 ? 9.603   6.061   18.623  1.00 90.18 181 A 1 
ATOM   1404 C CB  . LEU   A 1 181 ? 12.310  4.900   18.017  1.00 90.88 181 A 1 
ATOM   1405 C CG  . LEU   A 1 181 ? 13.783  4.998   17.581  1.00 89.51 181 A 1 
ATOM   1406 C CD1 . LEU   A 1 181 ? 14.677  4.387   18.662  1.00 86.43 181 A 1 
ATOM   1407 C CD2 . LEU   A 1 181 ? 14.053  4.262   16.271  1.00 86.52 181 A 1 
ATOM   1408 N N   . VAL   A 1 182 ? 8.979   4.614   17.018  1.00 89.48 182 A 1 
ATOM   1409 C CA  . VAL   A 1 182 ? 7.614   4.414   17.505  1.00 88.82 182 A 1 
ATOM   1410 C C   . VAL   A 1 182 ? 7.500   3.006   18.069  1.00 89.49 182 A 1 
ATOM   1411 O O   . VAL   A 1 182 ? 7.519   2.027   17.322  1.00 88.71 182 A 1 
ATOM   1412 C CB  . VAL   A 1 182 ? 6.569   4.673   16.406  1.00 87.12 182 A 1 
ATOM   1413 C CG1 . VAL   A 1 182 ? 5.156   4.579   16.985  1.00 83.09 182 A 1 
ATOM   1414 C CG2 . VAL   A 1 182 ? 6.743   6.063   15.784  1.00 83.39 182 A 1 
ATOM   1415 N N   . PHE   A 1 183 ? 7.400   2.900   19.385  1.00 90.11 183 A 1 
ATOM   1416 C CA  . PHE   A 1 183 ? 7.201   1.639   20.086  1.00 90.40 183 A 1 
ATOM   1417 C C   . PHE   A 1 183 ? 5.723   1.433   20.387  1.00 90.20 183 A 1 
ATOM   1418 O O   . PHE   A 1 183 ? 5.072   2.304   20.962  1.00 89.10 183 A 1 
ATOM   1419 C CB  . PHE   A 1 183 ? 8.013   1.619   21.382  1.00 90.75 183 A 1 
ATOM   1420 C CG  . PHE   A 1 183 ? 9.509   1.672   21.172  1.00 91.22 183 A 1 
ATOM   1421 C CD1 . PHE   A 1 183 ? 10.230  0.489   20.940  1.00 88.42 183 A 1 
ATOM   1422 C CD2 . PHE   A 1 183 ? 10.192  2.901   21.210  1.00 88.50 183 A 1 
ATOM   1423 C CE1 . PHE   A 1 183 ? 11.619  0.524   20.756  1.00 87.74 183 A 1 
ATOM   1424 C CE2 . PHE   A 1 183 ? 11.584  2.944   21.022  1.00 87.69 183 A 1 
ATOM   1425 C CZ  . PHE   A 1 183 ? 12.298  1.754   20.799  1.00 89.78 183 A 1 
ATOM   1426 N N   . ARG   A 1 184 ? 5.204   0.249   20.080  1.00 90.09 184 A 1 
ATOM   1427 C CA  . ARG   A 1 184 ? 3.951   -0.236  20.648  1.00 89.67 184 A 1 
ATOM   1428 C C   . ARG   A 1 184 ? 4.280   -1.253  21.730  1.00 90.13 184 A 1 
ATOM   1429 O O   . ARG   A 1 184 ? 4.889   -2.279  21.454  1.00 88.87 184 A 1 
ATOM   1430 C CB  . ARG   A 1 184 ? 3.042   -0.773  19.542  1.00 88.29 184 A 1 
ATOM   1431 C CG  . ARG   A 1 184 ? 1.605   -0.885  20.060  1.00 79.21 184 A 1 
ATOM   1432 C CD  . ARG   A 1 184 ? 0.665   -1.275  18.923  1.00 74.54 184 A 1 
ATOM   1433 N NE  . ARG   A 1 184 ? -0.735  -1.224  19.361  1.00 68.35 184 A 1 
ATOM   1434 C CZ  . ARG   A 1 184 ? -1.582  -0.212  19.211  1.00 61.86 184 A 1 
ATOM   1435 N NH1 . ARG   A 1 184 ? -1.255  0.884   18.588  1.00 55.70 184 A 1 
ATOM   1436 N NH2 . ARG   A 1 184 ? -2.781  -0.305  19.695  1.00 55.08 184 A 1 
ATOM   1437 N N   . VAL   A 1 185 ? 3.916   -0.933  22.964  1.00 89.94 185 A 1 
ATOM   1438 C CA  . VAL   A 1 185 ? 4.297   -1.688  24.161  1.00 90.61 185 A 1 
ATOM   1439 C C   . VAL   A 1 185 ? 3.081   -2.354  24.792  1.00 90.12 185 A 1 
ATOM   1440 O O   . VAL   A 1 185 ? 2.006   -1.760  24.874  1.00 88.72 185 A 1 
ATOM   1441 C CB  . VAL   A 1 185 ? 5.055   -0.806  25.171  1.00 90.69 185 A 1 
ATOM   1442 C CG1 . VAL   A 1 185 ? 6.395   -0.344  24.594  1.00 85.63 185 A 1 
ATOM   1443 C CG2 . VAL   A 1 185 ? 4.273   0.442   25.612  1.00 85.52 185 A 1 
ATOM   1444 N N   . GLN   A 1 186 ? 3.242   -3.590  25.257  1.00 88.98 186 A 1 
ATOM   1445 C CA  . GLN   A 1 186 ? 2.162   -4.384  25.856  1.00 88.23 186 A 1 
ATOM   1446 C C   . GLN   A 1 186 ? 1.910   -3.993  27.322  1.00 88.33 186 A 1 
ATOM   1447 O O   . GLN   A 1 186 ? 2.054   -4.796  28.244  1.00 86.41 186 A 1 
ATOM   1448 C CB  . GLN   A 1 186 ? 2.435   -5.884  25.660  1.00 86.16 186 A 1 
ATOM   1449 C CG  . GLN   A 1 186 ? 2.322   -6.294  24.185  1.00 81.86 186 A 1 
ATOM   1450 C CD  . GLN   A 1 186 ? 2.568   -7.788  23.962  1.00 77.80 186 A 1 
ATOM   1451 O OE1 . GLN   A 1 186 ? 3.252   -8.465  24.708  1.00 70.14 186 A 1 
ATOM   1452 N NE2 . GLN   A 1 186 ? 2.038   -8.350  22.897  1.00 67.93 186 A 1 
ATOM   1453 N N   . THR   A 1 187 ? 1.548   -2.740  27.545  1.00 89.28 187 A 1 
ATOM   1454 C CA  . THR   A 1 187 ? 1.096   -2.206  28.834  1.00 89.86 187 A 1 
ATOM   1455 C C   . THR   A 1 187 ? 0.032   -1.136  28.602  1.00 89.27 187 A 1 
ATOM   1456 O O   . THR   A 1 187 ? 0.132   -0.341  27.669  1.00 87.28 187 A 1 
ATOM   1457 C CB  . THR   A 1 187 ? 2.259   -1.651  29.671  1.00 88.97 187 A 1 
ATOM   1458 O OG1 . THR   A 1 187 ? 1.760   -1.170  30.904  1.00 81.80 187 A 1 
ATOM   1459 C CG2 . THR   A 1 187 ? 3.021   -0.496  29.021  1.00 81.66 187 A 1 
ATOM   1460 N N   . MET   A 1 188 ? -0.975  -1.096  29.475  1.00 89.69 188 A 1 
ATOM   1461 C CA  . MET   A 1 188 ? -2.010  -0.052  29.436  1.00 88.89 188 A 1 
ATOM   1462 C C   . MET   A 1 188 ? -1.578  1.237   30.147  1.00 88.70 188 A 1 
ATOM   1463 O O   . MET   A 1 188 ? -2.222  2.270   29.989  1.00 85.16 188 A 1 
ATOM   1464 C CB  . MET   A 1 188 ? -3.315  -0.595  30.037  1.00 87.03 188 A 1 
ATOM   1465 C CG  . MET   A 1 188 ? -3.901  -1.765  29.238  1.00 80.73 188 A 1 
ATOM   1466 S SD  . MET   A 1 188 ? -4.247  -1.416  27.485  1.00 72.19 188 A 1 
ATOM   1467 C CE  . MET   A 1 188 ? -5.552  -0.173  27.638  1.00 62.18 188 A 1 
ATOM   1468 N N   . ASN   A 1 189 ? -0.494  1.195   30.918  1.00 89.99 189 A 1 
ATOM   1469 C CA  . ASN   A 1 189 ? 0.051   2.355   31.619  1.00 90.06 189 A 1 
ATOM   1470 C C   . ASN   A 1 189 ? 1.498   2.625   31.172  1.00 90.60 189 A 1 
ATOM   1471 O O   . ASN   A 1 189 ? 2.433   2.082   31.770  1.00 89.12 189 A 1 
ATOM   1472 C CB  . ASN   A 1 189 ? -0.066  2.139   33.134  1.00 87.81 189 A 1 
ATOM   1473 C CG  . ASN   A 1 189 ? 0.440   3.348   33.911  1.00 84.70 189 A 1 
ATOM   1474 O OD1 . ASN   A 1 189 ? 0.641   4.428   33.385  1.00 78.25 189 A 1 
ATOM   1475 N ND2 . ASN   A 1 189 ? 0.655   3.196   35.199  1.00 76.85 189 A 1 
ATOM   1476 N N   . PRO   A 1 190 ? 1.712   3.470   30.154  1.00 90.37 190 A 1 
ATOM   1477 C CA  . PRO   A 1 190 ? 3.057   3.761   29.656  1.00 90.59 190 A 1 
ATOM   1478 C C   . PRO   A 1 190 ? 3.827   4.777   30.512  1.00 91.51 190 A 1 
ATOM   1479 O O   . PRO   A 1 190 ? 5.025   4.952   30.312  1.00 90.23 190 A 1 
ATOM   1480 C CB  . PRO   A 1 190 ? 2.826   4.270   28.231  1.00 88.46 190 A 1 
ATOM   1481 C CG  . PRO   A 1 190 ? 1.494   5.018   28.351  1.00 86.15 190 A 1 
ATOM   1482 C CD  . PRO   A 1 190 ? 0.710   4.159   29.346  1.00 87.86 190 A 1 
ATOM   1483 N N   . LEU   A 1 191 ? 3.178   5.444   31.475  1.00 91.58 191 A 1 
ATOM   1484 C CA  . LEU   A 1 191 ? 3.779   6.539   32.255  1.00 91.31 191 A 1 
ATOM   1485 C C   . LEU   A 1 191 ? 5.125   6.192   32.918  1.00 92.09 191 A 1 
ATOM   1486 O O   . LEU   A 1 191 ? 6.035   7.021   32.854  1.00 91.53 191 A 1 
ATOM   1487 C CB  . LEU   A 1 191 ? 2.795   7.048   33.322  1.00 89.59 191 A 1 
ATOM   1488 C CG  . LEU   A 1 191 ? 1.617   7.869   32.780  1.00 79.47 191 A 1 
ATOM   1489 C CD1 . LEU   A 1 191 ? 0.619   8.122   33.909  1.00 73.31 191 A 1 
ATOM   1490 C CD2 . LEU   A 1 191 ? 2.095   9.224   32.246  1.00 73.32 191 A 1 
ATOM   1491 N N   . PRO   A 1 192 ? 5.305   5.010   33.535  1.00 92.15 192 A 1 
ATOM   1492 C CA  . PRO   A 1 192 ? 6.602   4.640   34.103  1.00 92.10 192 A 1 
ATOM   1493 C C   . PRO   A 1 192 ? 7.705   4.562   33.041  1.00 92.92 192 A 1 
ATOM   1494 O O   . PRO   A 1 192 ? 8.790   5.097   33.256  1.00 92.15 192 A 1 
ATOM   1495 C CB  . PRO   A 1 192 ? 6.376   3.300   34.807  1.00 90.87 192 A 1 
ATOM   1496 C CG  . PRO   A 1 192 ? 4.873   3.274   35.077  1.00 89.21 192 A 1 
ATOM   1497 C CD  . PRO   A 1 192 ? 4.313   4.004   33.861  1.00 91.63 192 A 1 
ATOM   1498 N N   . LEU   A 1 193 ? 7.416   3.962   31.878  1.00 92.56 193 A 1 
ATOM   1499 C CA  . LEU   A 1 193 ? 8.364   3.856   30.762  1.00 92.55 193 A 1 
ATOM   1500 C C   . LEU   A 1 193 ? 8.730   5.225   30.185  1.00 93.01 193 A 1 
ATOM   1501 O O   . LEU   A 1 193 ? 9.895   5.480   29.905  1.00 91.69 193 A 1 
ATOM   1502 C CB  . LEU   A 1 193 ? 7.765   2.984   29.648  1.00 90.97 193 A 1 
ATOM   1503 C CG  . LEU   A 1 193 ? 7.606   1.497   30.003  1.00 86.25 193 A 1 
ATOM   1504 C CD1 . LEU   A 1 193 ? 6.878   0.794   28.859  1.00 82.13 193 A 1 
ATOM   1505 C CD2 . LEU   A 1 193 ? 8.965   0.828   30.204  1.00 82.75 193 A 1 
ATOM   1506 N N   . ILE   A 1 194 ? 7.751   6.120   30.041  1.00 93.23 194 A 1 
ATOM   1507 C CA  . ILE   A 1 194 ? 7.983   7.493   29.564  1.00 92.63 194 A 1 
ATOM   1508 C C   . ILE   A 1 194 ? 8.953   8.221   30.497  1.00 92.90 194 A 1 
ATOM   1509 O O   . ILE   A 1 194 ? 9.897   8.851   30.030  1.00 92.42 194 A 1 
ATOM   1510 C CB  . ILE   A 1 194 ? 6.644   8.247   29.428  1.00 91.63 194 A 1 
ATOM   1511 C CG1 . ILE   A 1 194 ? 5.796   7.623   28.300  1.00 89.08 194 A 1 
ATOM   1512 C CG2 . ILE   A 1 194 ? 6.864   9.744   29.149  1.00 89.35 194 A 1 
ATOM   1513 C CD1 . ILE   A 1 194 ? 4.318   8.011   28.387  1.00 82.47 194 A 1 
ATOM   1514 N N   . ARG   A 1 195 ? 8.765   8.094   31.819  1.00 93.20 195 A 1 
ATOM   1515 C CA  . ARG   A 1 195 ? 9.672   8.695   32.811  1.00 92.77 195 A 1 
ATOM   1516 C C   . ARG   A 1 195 ? 11.083  8.124   32.713  1.00 93.29 195 A 1 
ATOM   1517 O O   . ARG   A 1 195 ? 12.036  8.893   32.753  1.00 92.65 195 A 1 
ATOM   1518 C CB  . ARG   A 1 195 ? 9.126   8.495   34.226  1.00 92.09 195 A 1 
ATOM   1519 C CG  . ARG   A 1 195 ? 7.903   9.380   34.489  1.00 81.72 195 A 1 
ATOM   1520 C CD  . ARG   A 1 195 ? 7.367   9.081   35.889  1.00 77.60 195 A 1 
ATOM   1521 N NE  . ARG   A 1 195 ? 6.168   9.877   36.181  1.00 68.18 195 A 1 
ATOM   1522 C CZ  . ARG   A 1 195 ? 5.441   9.812   37.283  1.00 60.08 195 A 1 
ATOM   1523 N NH1 . ARG   A 1 195 ? 5.750   9.005   38.265  1.00 54.27 195 A 1 
ATOM   1524 N NH2 . ARG   A 1 195 ? 4.383   10.558  37.411  1.00 52.92 195 A 1 
ATOM   1525 N N   . ASP   A 1 196 ? 11.229  6.813   32.555  1.00 93.36 196 A 1 
ATOM   1526 C CA  . ASP   A 1 196 ? 12.548  6.187   32.422  1.00 93.16 196 A 1 
ATOM   1527 C C   . ASP   A 1 196 ? 13.265  6.655   31.147  1.00 93.46 196 A 1 
ATOM   1528 O O   . ASP   A 1 196 ? 14.450  6.990   31.192  1.00 92.18 196 A 1 
ATOM   1529 C CB  . ASP   A 1 196 ? 12.415  4.664   32.410  1.00 92.52 196 A 1 
ATOM   1530 C CG  . ASP   A 1 196 ? 11.896  4.046   33.707  1.00 90.50 196 A 1 
ATOM   1531 O OD1 . ASP   A 1 196 ? 11.766  4.720   34.752  1.00 86.13 196 A 1 
ATOM   1532 O OD2 . ASP   A 1 196 ? 11.566  2.841   33.661  1.00 86.29 196 A 1 
ATOM   1533 N N   . LEU   A 1 197 ? 12.545  6.746   30.027  1.00 93.48 197 A 1 
ATOM   1534 C CA  . LEU   A 1 197 ? 13.084  7.267   28.766  1.00 93.15 197 A 1 
ATOM   1535 C C   . LEU   A 1 197 ? 13.513  8.735   28.898  1.00 93.09 197 A 1 
ATOM   1536 O O   . LEU   A 1 197 ? 14.612  9.094   28.481  1.00 92.30 197 A 1 
ATOM   1537 C CB  . LEU   A 1 197 ? 12.033  7.098   27.651  1.00 93.04 197 A 1 
ATOM   1538 C CG  . LEU   A 1 197 ? 11.822  5.638   27.198  1.00 91.80 197 A 1 
ATOM   1539 C CD1 . LEU   A 1 197 ? 10.559  5.537   26.341  1.00 89.31 197 A 1 
ATOM   1540 C CD2 . LEU   A 1 197 ? 13.000  5.120   26.371  1.00 88.85 197 A 1 
ATOM   1541 N N   . GLN   A 1 198 ? 12.697  9.578   29.533  1.00 92.88 198 A 1 
ATOM   1542 C CA  . GLN   A 1 198 ? 13.041  10.980  29.794  1.00 92.25 198 A 1 
ATOM   1543 C C   . GLN   A 1 198 ? 14.252  11.110  30.726  1.00 92.48 198 A 1 
ATOM   1544 O O   . GLN   A 1 198 ? 15.154  11.900  30.453  1.00 91.59 198 A 1 
ATOM   1545 C CB  . GLN   A 1 198 ? 11.832  11.702  30.394  1.00 91.17 198 A 1 
ATOM   1546 C CG  . GLN   A 1 198 ? 10.749  11.973  29.343  1.00 87.39 198 A 1 
ATOM   1547 C CD  . GLN   A 1 198 ? 9.520   12.641  29.947  1.00 86.30 198 A 1 
ATOM   1548 O OE1 . GLN   A 1 198 ? 9.127   12.396  31.075  1.00 79.84 198 A 1 
ATOM   1549 N NE2 . GLN   A 1 198 ? 8.878   13.515  29.206  1.00 77.71 198 A 1 
ATOM   1550 N N   . ASN   A 1 199 ? 14.317  10.307  31.785  1.00 92.85 199 A 1 
ATOM   1551 C CA  . ASN   A 1 199 ? 15.457  10.288  32.705  1.00 92.50 199 A 1 
ATOM   1552 C C   . ASN   A 1 199 ? 16.754  9.837   32.015  1.00 92.18 199 A 1 
ATOM   1553 O O   . ASN   A 1 199 ? 17.832  10.302  32.374  1.00 90.31 199 A 1 
ATOM   1554 C CB  . ASN   A 1 199 ? 15.136  9.358   33.884  1.00 92.08 199 A 1 
ATOM   1555 C CG  . ASN   A 1 199 ? 14.100  9.916   34.851  1.00 87.56 199 A 1 
ATOM   1556 O OD1 . ASN   A 1 199 ? 13.826  11.094  34.928  1.00 81.34 199 A 1 
ATOM   1557 N ND2 . ASN   A 1 199 ? 13.525  9.054   35.663  1.00 79.99 199 A 1 
ATOM   1558 N N   . ALA   A 1 200 ? 16.656  8.975   31.005  1.00 91.99 200 A 1 
ATOM   1559 C CA  . ALA   A 1 200 ? 17.783  8.575   30.159  1.00 90.87 200 A 1 
ATOM   1560 C C   . ALA   A 1 200 ? 18.146  9.611   29.071  1.00 90.65 200 A 1 
ATOM   1561 O O   . ALA   A 1 200 ? 19.084  9.389   28.308  1.00 88.16 200 A 1 
ATOM   1562 C CB  . ALA   A 1 200 ? 17.478  7.197   29.568  1.00 90.10 200 A 1 
ATOM   1563 N N   . GLY   A 1 201 ? 17.426  10.734  28.996  1.00 90.76 201 A 1 
ATOM   1564 C CA  . GLY   A 1 201 ? 17.695  11.843  28.073  1.00 90.05 201 A 1 
ATOM   1565 C C   . GLY   A 1 201 ? 16.984  11.749  26.722  1.00 90.45 201 A 1 
ATOM   1566 O O   . GLY   A 1 201 ? 17.280  12.546  25.833  1.00 87.60 201 A 1 
ATOM   1567 N N   . TYR   A 1 202 ? 16.051  10.806  26.537  1.00 91.20 202 A 1 
ATOM   1568 C CA  . TYR   A 1 202 ? 15.281  10.707  25.296  1.00 91.02 202 A 1 
ATOM   1569 C C   . TYR   A 1 202 ? 14.186  11.775  25.224  1.00 91.21 202 A 1 
ATOM   1570 O O   . TYR   A 1 202 ? 13.455  12.019  26.188  1.00 89.50 202 A 1 
ATOM   1571 C CB  . TYR   A 1 202 ? 14.675  9.312   25.134  1.00 90.35 202 A 1 
ATOM   1572 C CG  . TYR   A 1 202 ? 15.705  8.231   24.912  1.00 90.34 202 A 1 
ATOM   1573 C CD1 . TYR   A 1 202 ? 16.271  8.049   23.637  1.00 86.05 202 A 1 
ATOM   1574 C CD2 . TYR   A 1 202 ? 16.126  7.414   25.979  1.00 86.45 202 A 1 
ATOM   1575 C CE1 . TYR   A 1 202 ? 17.246  7.063   23.425  1.00 84.60 202 A 1 
ATOM   1576 C CE2 . TYR   A 1 202 ? 17.104  6.428   25.779  1.00 84.38 202 A 1 
ATOM   1577 C CZ  . TYR   A 1 202 ? 17.664  6.255   24.496  1.00 86.16 202 A 1 
ATOM   1578 O OH  . TYR   A 1 202 ? 18.622  5.298   24.297  1.00 84.10 202 A 1 
ATOM   1579 N N   . HIS   A 1 203 ? 14.029  12.366  24.032  1.00 92.01 203 A 1 
ATOM   1580 C CA  . HIS   A 1 203 ? 12.934  13.287  23.748  1.00 91.54 203 A 1 
ATOM   1581 C C   . HIS   A 1 203 ? 11.668  12.494  23.389  1.00 91.64 203 A 1 
ATOM   1582 O O   . HIS   A 1 203 ? 11.584  11.916  22.306  1.00 89.84 203 A 1 
ATOM   1583 C CB  . HIS   A 1 203 ? 13.363  14.250  22.637  1.00 89.93 203 A 1 
ATOM   1584 C CG  . HIS   A 1 203 ? 12.434  15.420  22.493  1.00 83.03 203 A 1 
ATOM   1585 N ND1 . HIS   A 1 203 ? 12.667  16.696  22.964  1.00 70.97 203 A 1 
ATOM   1586 C CD2 . HIS   A 1 203 ? 11.204  15.439  21.898  1.00 69.80 203 A 1 
ATOM   1587 C CE1 . HIS   A 1 203 ? 11.608  17.459  22.661  1.00 67.58 203 A 1 
ATOM   1588 N NE2 . HIS   A 1 203 ? 10.695  16.730  22.008  1.00 69.15 203 A 1 
ATOM   1589 N N   . VAL   A 1 204 ? 10.685  12.473  24.278  1.00 90.82 204 A 1 
ATOM   1590 C CA  . VAL   A 1 204 ? 9.396   11.805  24.048  1.00 90.64 204 A 1 
ATOM   1591 C C   . VAL   A 1 204 ? 8.463   12.753  23.289  1.00 89.78 204 A 1 
ATOM   1592 O O   . VAL   A 1 204 ? 8.149   13.838  23.775  1.00 87.58 204 A 1 
ATOM   1593 C CB  . VAL   A 1 204 ? 8.770   11.307  25.366  1.00 90.01 204 A 1 
ATOM   1594 C CG1 . VAL   A 1 204 ? 7.455   10.567  25.115  1.00 86.05 204 A 1 
ATOM   1595 C CG2 . VAL   A 1 204 ? 9.718   10.339  26.097  1.00 86.39 204 A 1 
ATOM   1596 N N   . LEU   A 1 205 ? 8.019   12.332  22.101  1.00 88.05 205 A 1 
ATOM   1597 C CA  . LEU   A 1 205 ? 7.075   13.068  21.251  1.00 85.89 205 A 1 
ATOM   1598 C C   . LEU   A 1 205 ? 5.622   12.669  21.532  1.00 84.90 205 A 1 
ATOM   1599 O O   . LEU   A 1 205 ? 4.718   13.499  21.453  1.00 80.87 205 A 1 
ATOM   1600 C CB  . LEU   A 1 205 ? 7.406   12.798  19.773  1.00 84.13 205 A 1 
ATOM   1601 C CG  . LEU   A 1 205 ? 8.812   13.222  19.304  1.00 82.01 205 A 1 
ATOM   1602 C CD1 . LEU   A 1 205 ? 8.990   12.833  17.837  1.00 77.23 205 A 1 
ATOM   1603 C CD2 . LEU   A 1 205 ? 9.031   14.729  19.433  1.00 76.72 205 A 1 
ATOM   1604 N N   . TRP   A 1 206 ? 5.399   11.391  21.847  1.00 81.82 206 A 1 
ATOM   1605 C CA  . TRP   A 1 206 ? 4.075   10.833  22.135  1.00 80.65 206 A 1 
ATOM   1606 C C   . TRP   A 1 206 ? 4.161   9.786   23.254  1.00 79.69 206 A 1 
ATOM   1607 O O   . TRP   A 1 206 ? 5.092   8.983   23.264  1.00 74.61 206 A 1 
ATOM   1608 C CB  . TRP   A 1 206 ? 3.496   10.200  20.863  1.00 77.06 206 A 1 
ATOM   1609 C CG  . TRP   A 1 206 ? 2.083   9.750   21.016  1.00 73.59 206 A 1 
ATOM   1610 C CD1 . TRP   A 1 206 ? 1.688   8.522   21.416  1.00 66.03 206 A 1 
ATOM   1611 C CD2 . TRP   A 1 206 ? 0.870   10.550  20.872  1.00 69.58 206 A 1 
ATOM   1612 N NE1 . TRP   A 1 206 ? 0.302   8.499   21.535  1.00 63.67 206 A 1 
ATOM   1613 C CE2 . TRP   A 1 206 ? -0.235  9.733   21.217  1.00 66.39 206 A 1 
ATOM   1614 C CE3 . TRP   A 1 206 ? 0.610   11.887  20.501  1.00 63.36 206 A 1 
ATOM   1615 C CZ2 . TRP   A 1 206 ? -1.562  10.219  21.214  1.00 64.43 206 A 1 
ATOM   1616 C CZ3 . TRP   A 1 206 ? -0.711  12.374  20.488  1.00 58.58 206 A 1 
ATOM   1617 C CH2 . TRP   A 1 206 ? -1.785  11.548  20.848  1.00 59.71 206 A 1 
ATOM   1618 N N   . PRO   A 1 207 ? 3.148   9.716   24.164  1.00 78.04 207 A 1 
ATOM   1619 C CA  . PRO   A 1 207 ? 2.019   10.640  24.261  1.00 76.55 207 A 1 
ATOM   1620 C C   . PRO   A 1 207 ? 2.455   12.011  24.791  1.00 76.09 207 A 1 
ATOM   1621 O O   . PRO   A 1 207 ? 3.260   12.100  25.720  1.00 69.85 207 A 1 
ATOM   1622 C CB  . PRO   A 1 207 ? 1.017   9.952   25.193  1.00 69.43 207 A 1 
ATOM   1623 C CG  . PRO   A 1 207 ? 1.906   9.111   26.102  1.00 66.26 207 A 1 
ATOM   1624 C CD  . PRO   A 1 207 ? 3.053   8.691   25.189  1.00 70.53 207 A 1 
ATOM   1625 N N   . ASN   A 1 208 ? 1.904   13.073  24.212  1.00 72.25 208 A 1 
ATOM   1626 C CA  . ASN   A 1 208 ? 2.173   14.440  24.654  1.00 69.41 208 A 1 
ATOM   1627 C C   . ASN   A 1 208 ? 1.316   14.766  25.887  1.00 67.65 208 A 1 
ATOM   1628 O O   . ASN   A 1 208 ? 0.338   15.507  25.825  1.00 62.05 208 A 1 
ATOM   1629 C CB  . ASN   A 1 208 ? 2.003   15.403  23.464  1.00 63.27 208 A 1 
ATOM   1630 C CG  . ASN   A 1 208 ? 2.813   16.682  23.642  1.00 56.25 208 A 1 
ATOM   1631 O OD1 . ASN   A 1 208 ? 3.487   16.901  24.628  1.00 50.50 208 A 1 
ATOM   1632 N ND2 . ASN   A 1 208 ? 2.783   17.558  22.663  1.00 49.59 208 A 1 
ATOM   1633 N N   . LEU   A 1 209 ? 1.648   14.121  27.010  1.00 64.98 209 A 1 
ATOM   1634 C CA  . LEU   A 1 209 ? 0.906   14.283  28.256  1.00 62.48 209 A 1 
ATOM   1635 C C   . LEU   A 1 209 ? 1.268   15.621  28.906  1.00 60.97 209 A 1 
ATOM   1636 O O   . LEU   A 1 209 ? 2.450   15.896  29.143  1.00 55.19 209 A 1 
ATOM   1637 C CB  . LEU   A 1 209 ? 1.169   13.100  29.197  1.00 57.27 209 A 1 
ATOM   1638 C CG  . LEU   A 1 209 ? 0.468   11.802  28.761  1.00 52.20 209 A 1 
ATOM   1639 C CD1 . LEU   A 1 209 ? 1.013   10.627  29.569  1.00 47.92 209 A 1 
ATOM   1640 C CD2 . LEU   A 1 209 ? -1.050  11.862  28.983  1.00 48.65 209 A 1 
ATOM   1641 N N   . PRO   A 1 210 ? 0.263   16.451  29.253  1.00 54.28 210 A 1 
ATOM   1642 C CA  . PRO   A 1 210 ? 0.502   17.716  29.929  1.00 52.24 210 A 1 
ATOM   1643 C C   . PRO   A 1 210 ? 1.248   17.489  31.252  1.00 52.64 210 A 1 
ATOM   1644 O O   . PRO   A 1 210 ? 0.892   16.617  32.046  1.00 49.09 210 A 1 
ATOM   1645 C CB  . PRO   A 1 210 ? -0.883  18.359  30.112  1.00 47.62 210 A 1 
ATOM   1646 C CG  . PRO   A 1 210 ? -1.868  17.195  29.991  1.00 46.79 210 A 1 
ATOM   1647 C CD  . PRO   A 1 210 ? -1.162  16.223  29.061  1.00 50.63 210 A 1 
ATOM   1648 N N   . GLY   A 1 211 ? 2.306   18.277  31.472  1.00 50.57 211 A 1 
ATOM   1649 C CA  . GLY   A 1 211 ? 3.166   18.193  32.658  1.00 48.03 211 A 1 
ATOM   1650 C C   . GLY   A 1 211 ? 4.247   17.102  32.622  1.00 47.93 211 A 1 
ATOM   1651 O O   . GLY   A 1 211 ? 5.045   17.022  33.554  1.00 44.48 211 A 1 
ATOM   1652 N N   . VAL   A 1 212 ? 4.299   16.273  31.579  1.00 53.39 212 A 1 
ATOM   1653 C CA  . VAL   A 1 212 ? 5.375   15.277  31.393  1.00 51.68 212 A 1 
ATOM   1654 C C   . VAL   A 1 212 ? 6.414   15.777  30.382  1.00 50.52 212 A 1 
ATOM   1655 O O   . VAL   A 1 212 ? 7.610   15.634  30.612  1.00 47.51 212 A 1 
ATOM   1656 C CB  . VAL   A 1 212 ? 4.806   13.901  30.996  1.00 49.51 212 A 1 
ATOM   1657 C CG1 . VAL   A 1 212 ? 5.900   12.838  30.911  1.00 46.27 212 A 1 
ATOM   1658 C CG2 . VAL   A 1 212 ? 3.778   13.401  32.019  1.00 47.12 212 A 1 
ATOM   1659 N N   . THR   A 1 213 ? 5.969   16.411  29.298  1.00 48.70 213 A 1 
ATOM   1660 C CA  . THR   A 1 213 ? 6.837   16.996  28.257  1.00 46.71 213 A 1 
ATOM   1661 C C   . THR   A 1 213 ? 7.205   18.463  28.515  1.00 45.25 213 A 1 
ATOM   1662 O O   . THR   A 1 213 ? 7.468   19.208  27.573  1.00 42.23 213 A 1 
ATOM   1663 C CB  . THR   A 1 213 ? 6.196   16.854  26.869  1.00 44.18 213 A 1 
ATOM   1664 O OG1 . THR   A 1 213 ? 4.904   17.410  26.890  1.00 41.47 213 A 1 
ATOM   1665 C CG2 . THR   A 1 213 ? 6.082   15.389  26.454  1.00 40.98 213 A 1 
ATOM   1666 N N   . SER   A 1 214 ? 7.168   18.917  29.756  1.00 37.85 214 A 1 
ATOM   1667 C CA  . SER   A 1 214 ? 7.646   20.245  30.157  1.00 36.01 214 A 1 
ATOM   1668 C C   . SER   A 1 214 ? 9.140   20.234  30.428  1.00 34.55 214 A 1 
ATOM   1669 O O   . SER   A 1 214 ? 9.587   19.315  31.141  1.00 31.21 214 A 1 
ATOM   1670 C CB  . SER   A 1 214 ? 6.916   20.734  31.405  1.00 33.29 214 A 1 
ATOM   1671 O OG  . SER   A 1 214 ? 7.208   19.844  32.458  1.00 31.45 214 A 1 
ATOM   1672 O OXT . SER   A 1 214 ? 9.821   21.188  29.935  1.00 29.80 214 A 1 
ATOM   1673 N N   . MET   B 2 1   ? 2.746   7.544   13.605  1.00 73.88 1   B 1 
ATOM   1674 C CA  . MET   B 2 1   ? 2.795   8.801   12.821  1.00 79.84 1   B 1 
ATOM   1675 C C   . MET   B 2 1   ? 1.390   9.375   12.728  1.00 83.00 1   B 1 
ATOM   1676 O O   . MET   B 2 1   ? 0.450   8.611   12.538  1.00 81.38 1   B 1 
ATOM   1677 C CB  . MET   B 2 1   ? 3.389   8.540   11.432  1.00 75.11 1   B 1 
ATOM   1678 C CG  . MET   B 2 1   ? 3.552   9.817   10.603  1.00 69.35 1   B 1 
ATOM   1679 S SD  . MET   B 2 1   ? 4.488   9.593   9.064   1.00 64.25 1   B 1 
ATOM   1680 C CE  . MET   B 2 1   ? 3.315   8.672   8.070   1.00 58.06 1   B 1 
ATOM   1681 N N   . LEU   B 2 2   ? 1.241   10.698  12.844  1.00 84.90 2   B 1 
ATOM   1682 C CA  . LEU   B 2 2   ? -0.058  11.358  12.760  1.00 87.53 2   B 1 
ATOM   1683 C C   . LEU   B 2 2   ? -0.494  11.545  11.301  1.00 90.76 2   B 1 
ATOM   1684 O O   . LEU   B 2 2   ? 0.331   11.726  10.404  1.00 91.04 2   B 1 
ATOM   1685 C CB  . LEU   B 2 2   ? -0.026  12.702  13.503  1.00 84.70 2   B 1 
ATOM   1686 C CG  . LEU   B 2 2   ? 0.266   12.617  15.011  1.00 81.31 2   B 1 
ATOM   1687 C CD1 . LEU   B 2 2   ? 0.336   14.023  15.595  1.00 78.07 2   B 1 
ATOM   1688 C CD2 . LEU   B 2 2   ? -0.804  11.829  15.766  1.00 77.23 2   B 1 
ATOM   1689 N N   . VAL   B 2 3   ? -1.807  11.550  11.072  1.00 92.79 3   B 1 
ATOM   1690 C CA  . VAL   B 2 3   ? -2.407  11.796  9.753   1.00 95.00 3   B 1 
ATOM   1691 C C   . VAL   B 2 3   ? -1.939  13.126  9.156   1.00 94.97 3   B 1 
ATOM   1692 O O   . VAL   B 2 3   ? -1.623  13.174  7.971   1.00 94.79 3   B 1 
ATOM   1693 C CB  . VAL   B 2 3   ? -3.940  11.738  9.860   1.00 96.16 3   B 1 
ATOM   1694 C CG1 . VAL   B 2 3   ? -4.648  12.363  8.659   1.00 95.67 3   B 1 
ATOM   1695 C CG2 . VAL   B 2 3   ? -4.397  10.281  9.957   1.00 95.31 3   B 1 
ATOM   1696 N N   . GLU   B 2 4   ? -1.821  14.180  9.953   1.00 96.19 4   B 1 
ATOM   1697 C CA  . GLU   B 2 4   ? -1.379  15.503  9.483   1.00 95.18 4   B 1 
ATOM   1698 C C   . GLU   B 2 4   ? 0.026   15.503  8.863   1.00 95.45 4   B 1 
ATOM   1699 O O   . GLU   B 2 4   ? 0.322   16.333  8.009   1.00 94.52 4   B 1 
ATOM   1700 C CB  . GLU   B 2 4   ? -1.476  16.529  10.620  1.00 92.99 4   B 1 
ATOM   1701 C CG  . GLU   B 2 4   ? -0.500  16.283  11.781  1.00 88.17 4   B 1 
ATOM   1702 C CD  . GLU   B 2 4   ? -0.641  17.299  12.928  1.00 87.32 4   B 1 
ATOM   1703 O OE1 . GLU   B 2 4   ? 0.110   17.152  13.918  1.00 80.96 4   B 1 
ATOM   1704 O OE2 . GLU   B 2 4   ? -1.480  18.229  12.817  1.00 82.55 4   B 1 
ATOM   1705 N N   . GLN   B 2 5   ? 0.877   14.534  9.227   1.00 92.56 5   B 1 
ATOM   1706 C CA  . GLN   B 2 5   ? 2.231   14.381  8.690   1.00 91.03 5   B 1 
ATOM   1707 C C   . GLN   B 2 5   ? 2.250   13.645  7.340   1.00 92.37 5   B 1 
ATOM   1708 O O   . GLN   B 2 5   ? 3.189   13.810  6.565   1.00 91.58 5   B 1 
ATOM   1709 C CB  . GLN   B 2 5   ? 3.095   13.628  9.713   1.00 88.25 5   B 1 
ATOM   1710 C CG  . GLN   B 2 5   ? 3.264   14.378  11.045  1.00 82.77 5   B 1 
ATOM   1711 C CD  . GLN   B 2 5   ? 3.974   13.537  12.112  1.00 77.60 5   B 1 
ATOM   1712 O OE1 . GLN   B 2 5   ? 3.877   12.328  12.159  1.00 70.30 5   B 1 
ATOM   1713 N NE2 . GLN   B 2 5   ? 4.702   14.153  13.015  1.00 67.25 5   B 1 
ATOM   1714 N N   . ALA   B 2 6   ? 1.234   12.828  7.044   1.00 92.93 6   B 1 
ATOM   1715 C CA  . ALA   B 2 6   ? 1.150   12.008  5.833   1.00 94.48 6   B 1 
ATOM   1716 C C   . ALA   B 2 6   ? 0.119   12.511  4.809   1.00 96.26 6   B 1 
ATOM   1717 O O   . ALA   B 2 6   ? 0.227   12.195  3.621   1.00 96.30 6   B 1 
ATOM   1718 C CB  . ALA   B 2 6   ? 0.840   10.565  6.253   1.00 93.48 6   B 1 
ATOM   1719 N N   . MET   B 2 7   ? -0.867  13.279  5.246   1.00 97.53 7   B 1 
ATOM   1720 C CA  . MET   B 2 7   ? -1.945  13.792  4.406   1.00 97.93 7   B 1 
ATOM   1721 C C   . MET   B 2 7   ? -1.444  14.791  3.358   1.00 97.82 7   B 1 
ATOM   1722 O O   . MET   B 2 7   ? -0.369  15.385  3.474   1.00 97.34 7   B 1 
ATOM   1723 C CB  . MET   B 2 7   ? -3.078  14.374  5.267   1.00 97.85 7   B 1 
ATOM   1724 C CG  . MET   B 2 7   ? -2.755  15.738  5.898   1.00 97.63 7   B 1 
ATOM   1725 S SD  . MET   B 2 7   ? -4.126  16.426  6.874   1.00 97.27 7   B 1 
ATOM   1726 C CE  . MET   B 2 7   ? -3.412  18.013  7.338   1.00 95.19 7   B 1 
ATOM   1727 N N   . LYS   B 2 8   ? -2.254  15.016  2.321   1.00 98.32 8   B 1 
ATOM   1728 C CA  . LYS   B 2 8   ? -2.011  16.068  1.325   1.00 98.44 8   B 1 
ATOM   1729 C C   . LYS   B 2 8   ? -2.875  17.291  1.602   1.00 98.65 8   B 1 
ATOM   1730 O O   . LYS   B 2 8   ? -4.084  17.191  1.776   1.00 98.48 8   B 1 
ATOM   1731 C CB  . LYS   B 2 8   ? -2.194  15.539  -0.101  1.00 97.98 8   B 1 
ATOM   1732 C CG  . LYS   B 2 8   ? -1.172  14.460  -0.490  1.00 92.58 8   B 1 
ATOM   1733 C CD  . LYS   B 2 8   ? 0.274   14.953  -0.417  1.00 88.12 8   B 1 
ATOM   1734 C CE  . LYS   B 2 8   ? 1.230   13.850  -0.849  1.00 82.50 8   B 1 
ATOM   1735 N NZ  . LYS   B 2 8   ? 2.630   14.210  -0.526  1.00 73.72 8   B 1 
ATOM   1736 N N   . ALA   B 2 9   ? -2.222  18.441  1.587   1.00 98.13 9   B 1 
ATOM   1737 C CA  . ALA   B 2 9   ? -2.833  19.760  1.623   1.00 97.97 9   B 1 
ATOM   1738 C C   . ALA   B 2 9   ? -1.980  20.728  0.781   1.00 97.65 9   B 1 
ATOM   1739 O O   . ALA   B 2 9   ? -0.763  20.570  0.727   1.00 93.66 9   B 1 
ATOM   1740 C CB  . ALA   B 2 9   ? -2.946  20.213  3.082   1.00 96.83 9   B 1 
ATOM   1741 N N   . PRO   B 2 10  ? -2.570  21.738  0.092   1.00 97.79 10  B 1 
ATOM   1742 C CA  . PRO   B 2 10  ? -4.006  21.976  -0.030  1.00 97.74 10  B 1 
ATOM   1743 C C   . PRO   B 2 10  ? -4.720  20.878  -0.829  1.00 98.22 10  B 1 
ATOM   1744 O O   . PRO   B 2 10  ? -4.112  20.207  -1.667  1.00 97.18 10  B 1 
ATOM   1745 C CB  . PRO   B 2 10  ? -4.118  23.340  -0.716  1.00 96.14 10  B 1 
ATOM   1746 C CG  . PRO   B 2 10  ? -2.864  23.385  -1.589  1.00 93.18 10  B 1 
ATOM   1747 C CD  . PRO   B 2 10  ? -1.825  22.674  -0.733  1.00 96.05 10  B 1 
ATOM   1748 N N   . VAL   B 2 11  ? -6.013  20.709  -0.581  1.00 98.58 11  B 1 
ATOM   1749 C CA  . VAL   B 2 11  ? -6.846  19.709  -1.260  1.00 98.75 11  B 1 
ATOM   1750 C C   . VAL   B 2 11  ? -7.409  20.291  -2.549  1.00 98.77 11  B 1 
ATOM   1751 O O   . VAL   B 2 11  ? -7.951  21.391  -2.557  1.00 98.53 11  B 1 
ATOM   1752 C CB  . VAL   B 2 11  ? -7.972  19.187  -0.347  1.00 98.63 11  B 1 
ATOM   1753 C CG1 . VAL   B 2 11  ? -8.682  17.988  -0.981  1.00 97.91 11  B 1 
ATOM   1754 C CG2 . VAL   B 2 11  ? -7.433  18.728  1.014   1.00 97.84 11  B 1 
ATOM   1755 N N   . ILE   B 2 12  ? -7.303  19.539  -3.654  1.00 98.79 12  B 1 
ATOM   1756 C CA  . ILE   B 2 12  ? -8.002  19.849  -4.903  1.00 98.80 12  B 1 
ATOM   1757 C C   . ILE   B 2 12  ? -9.456  19.422  -4.718  1.00 98.86 12  B 1 
ATOM   1758 O O   . ILE   B 2 12  ? -9.727  18.251  -4.445  1.00 98.75 12  B 1 
ATOM   1759 C CB  . ILE   B 2 12  ? -7.338  19.157  -6.104  1.00 98.65 12  B 1 
ATOM   1760 C CG1 . ILE   B 2 12  ? -5.869  19.625  -6.258  1.00 97.69 12  B 1 
ATOM   1761 C CG2 . ILE   B 2 12  ? -8.123  19.448  -7.396  1.00 97.97 12  B 1 
ATOM   1762 C CD1 . ILE   B 2 12  ? -5.022  18.642  -7.060  1.00 89.87 12  B 1 
ATOM   1763 N N   . THR   B 2 13  ? -10.392 20.361  -4.855  1.00 98.80 13  B 1 
ATOM   1764 C CA  . THR   B 2 13  ? -11.812 20.155  -4.557  1.00 98.80 13  B 1 
ATOM   1765 C C   . THR   B 2 13  ? -12.712 20.558  -5.717  1.00 98.79 13  B 1 
ATOM   1766 O O   . THR   B 2 13  ? -12.311 21.300  -6.614  1.00 98.39 13  B 1 
ATOM   1767 C CB  . THR   B 2 13  ? -12.240 20.908  -3.285  1.00 98.51 13  B 1 
ATOM   1768 O OG1 . THR   B 2 13  ? -12.042 22.298  -3.426  1.00 96.67 13  B 1 
ATOM   1769 C CG2 . THR   B 2 13  ? -11.483 20.454  -2.043  1.00 96.32 13  B 1 
ATOM   1770 N N   . LEU   B 2 14  ? -13.946 20.074  -5.669  1.00 98.79 14  B 1 
ATOM   1771 C CA  . LEU   B 2 14  ? -15.044 20.487  -6.535  1.00 98.75 14  B 1 
ATOM   1772 C C   . LEU   B 2 14  ? -16.100 21.244  -5.727  1.00 98.82 14  B 1 
ATOM   1773 O O   . LEU   B 2 14  ? -16.228 21.087  -4.514  1.00 98.53 14  B 1 
ATOM   1774 C CB  . LEU   B 2 14  ? -15.667 19.253  -7.199  1.00 98.28 14  B 1 
ATOM   1775 C CG  . LEU   B 2 14  ? -14.754 18.528  -8.198  1.00 96.86 14  B 1 
ATOM   1776 C CD1 . LEU   B 2 14  ? -15.383 17.187  -8.560  1.00 95.62 14  B 1 
ATOM   1777 C CD2 . LEU   B 2 14  ? -14.556 19.336  -9.476  1.00 95.57 14  B 1 
ATOM   1778 N N   . ARG   B 2 15  ? -16.920 22.018  -6.446  1.00 98.73 15  B 1 
ATOM   1779 C CA  . ARG   B 2 15  ? -18.228 22.480  -5.964  1.00 98.67 15  B 1 
ATOM   1780 C C   . ARG   B 2 15  ? -19.303 21.497  -6.429  1.00 98.72 15  B 1 
ATOM   1781 O O   . ARG   B 2 15  ? -19.125 20.836  -7.451  1.00 98.15 15  B 1 
ATOM   1782 C CB  . ARG   B 2 15  ? -18.504 23.907  -6.462  1.00 98.24 15  B 1 
ATOM   1783 C CG  . ARG   B 2 15  ? -17.403 24.910  -6.065  1.00 95.68 15  B 1 
ATOM   1784 C CD  . ARG   B 2 15  ? -17.171 25.008  -4.551  1.00 91.76 15  B 1 
ATOM   1785 N NE  . ARG   B 2 15  ? -18.303 25.713  -3.908  1.00 86.89 15  B 1 
ATOM   1786 C CZ  . ARG   B 2 15  ? -18.237 26.834  -3.210  1.00 82.40 15  B 1 
ATOM   1787 N NH1 . ARG   B 2 15  ? -17.107 27.395  -2.921  1.00 75.12 15  B 1 
ATOM   1788 N NH2 . ARG   B 2 15  ? -19.318 27.407  -2.802  1.00 76.83 15  B 1 
ATOM   1789 N N   . ALA   B 2 16  ? -20.431 21.433  -5.730  1.00 98.66 16  B 1 
ATOM   1790 C CA  . ALA   B 2 16  ? -21.545 20.546  -6.090  1.00 98.62 16  B 1 
ATOM   1791 C C   . ALA   B 2 16  ? -22.116 20.821  -7.497  1.00 98.65 16  B 1 
ATOM   1792 O O   . ALA   B 2 16  ? -22.711 19.936  -8.108  1.00 98.07 16  B 1 
ATOM   1793 C CB  . ALA   B 2 16  ? -22.630 20.693  -5.021  1.00 98.13 16  B 1 
ATOM   1794 N N   . THR   B 2 17  ? -21.903 22.030  -8.017  1.00 98.61 17  B 1 
ATOM   1795 C CA  . THR   B 2 17  ? -22.337 22.482  -9.347  1.00 98.53 17  B 1 
ATOM   1796 C C   . THR   B 2 17  ? -21.312 22.237  -10.457 1.00 98.57 17  B 1 
ATOM   1797 O O   . THR   B 2 17  ? -21.650 22.446  -11.619 1.00 97.89 17  B 1 
ATOM   1798 C CB  . THR   B 2 17  ? -22.678 23.975  -9.316  1.00 97.95 17  B 1 
ATOM   1799 O OG1 . THR   B 2 17  ? -21.577 24.717  -8.826  1.00 93.39 17  B 1 
ATOM   1800 C CG2 . THR   B 2 17  ? -23.866 24.270  -8.402  1.00 92.23 17  B 1 
ATOM   1801 N N   . ASN   B 2 18  ? -20.065 21.838  -10.148 1.00 98.65 18  B 1 
ATOM   1802 C CA  . ASN   B 2 18  ? -19.109 21.455  -11.191 1.00 98.65 18  B 1 
ATOM   1803 C C   . ASN   B 2 18  ? -19.634 20.243  -11.965 1.00 98.71 18  B 1 
ATOM   1804 O O   . ASN   B 2 18  ? -20.381 19.430  -11.424 1.00 98.49 18  B 1 
ATOM   1805 C CB  . ASN   B 2 18  ? -17.722 21.176  -10.600 1.00 98.49 18  B 1 
ATOM   1806 C CG  . ASN   B 2 18  ? -16.978 22.440  -10.203 1.00 97.97 18  B 1 
ATOM   1807 O OD1 . ASN   B 2 18  ? -16.661 22.652  -9.052  1.00 89.19 18  B 1 
ATOM   1808 N ND2 . ASN   B 2 18  ? -16.664 23.298  -11.146 1.00 88.89 18  B 1 
ATOM   1809 N N   . THR   B 2 19  ? -19.231 20.122  -13.228 1.00 98.59 19  B 1 
ATOM   1810 C CA  . THR   B 2 19  ? -19.693 19.044  -14.102 1.00 98.62 19  B 1 
ATOM   1811 C C   . THR   B 2 19  ? -18.833 17.786  -13.965 1.00 98.69 19  B 1 
ATOM   1812 O O   . THR   B 2 19  ? -17.683 17.825  -13.522 1.00 98.48 19  B 1 
ATOM   1813 C CB  . THR   B 2 19  ? -19.763 19.498  -15.565 1.00 98.24 19  B 1 
ATOM   1814 O OG1 . THR   B 2 19  ? -18.476 19.771  -16.057 1.00 95.78 19  B 1 
ATOM   1815 C CG2 . THR   B 2 19  ? -20.623 20.748  -15.752 1.00 94.90 19  B 1 
ATOM   1816 N N   . ILE   B 2 20  ? -19.371 16.651  -14.416 1.00 98.51 20  B 1 
ATOM   1817 C CA  . ILE   B 2 20  ? -18.610 15.401  -14.562 1.00 98.50 20  B 1 
ATOM   1818 C C   . ILE   B 2 20  ? -17.396 15.609  -15.487 1.00 98.51 20  B 1 
ATOM   1819 O O   . ILE   B 2 20  ? -16.308 15.113  -15.193 1.00 98.34 20  B 1 
ATOM   1820 C CB  . ILE   B 2 20  ? -19.546 14.277  -15.067 1.00 98.31 20  B 1 
ATOM   1821 C CG1 . ILE   B 2 20  ? -20.580 13.930  -13.971 1.00 97.65 20  B 1 
ATOM   1822 C CG2 . ILE   B 2 20  ? -18.756 13.025  -15.484 1.00 97.80 20  B 1 
ATOM   1823 C CD1 . ILE   B 2 20  ? -21.693 12.977  -14.418 1.00 96.13 20  B 1 
ATOM   1824 N N   . ALA   B 2 21  ? -17.540 16.395  -16.565 1.00 98.34 21  B 1 
ATOM   1825 C CA  . ALA   B 2 21  ? -16.437 16.722  -17.475 1.00 98.23 21  B 1 
ATOM   1826 C C   . ALA   B 2 21  ? -15.300 17.480  -16.769 1.00 98.37 21  B 1 
ATOM   1827 O O   . ALA   B 2 21  ? -14.129 17.128  -16.931 1.00 98.18 21  B 1 
ATOM   1828 C CB  . ALA   B 2 21  ? -16.985 17.529  -18.658 1.00 97.65 21  B 1 
ATOM   1829 N N   . GLU   B 2 22  ? -15.630 18.478  -15.949 1.00 98.54 22  B 1 
ATOM   1830 C CA  . GLU   B 2 22  ? -14.649 19.227  -15.148 1.00 98.59 22  B 1 
ATOM   1831 C C   . GLU   B 2 22  ? -13.935 18.315  -14.138 1.00 98.68 22  B 1 
ATOM   1832 O O   . GLU   B 2 22  ? -12.709 18.365  -14.015 1.00 98.55 22  B 1 
ATOM   1833 C CB  . GLU   B 2 22  ? -15.346 20.377  -14.407 1.00 98.49 22  B 1 
ATOM   1834 C CG  . GLU   B 2 22  ? -15.770 21.527  -15.340 1.00 97.09 22  B 1 
ATOM   1835 C CD  . GLU   B 2 22  ? -16.648 22.571  -14.630 1.00 97.14 22  B 1 
ATOM   1836 O OE1 . GLU   B 2 22  ? -16.628 23.746  -15.056 1.00 92.34 22  B 1 
ATOM   1837 O OE2 . GLU   B 2 22  ? -17.350 22.200  -13.665 1.00 93.80 22  B 1 
ATOM   1838 N N   . ALA   B 2 23  ? -14.669 17.422  -13.479 1.00 98.76 23  B 1 
ATOM   1839 C CA  . ALA   B 2 23  ? -14.093 16.444  -12.562 1.00 98.77 23  B 1 
ATOM   1840 C C   . ALA   B 2 23  ? -13.107 15.504  -13.274 1.00 98.75 23  B 1 
ATOM   1841 O O   . ALA   B 2 23  ? -11.972 15.336  -12.825 1.00 98.59 23  B 1 
ATOM   1842 C CB  . ALA   B 2 23  ? -15.233 15.670  -11.889 1.00 98.69 23  B 1 
ATOM   1843 N N   . LEU   B 2 24  ? -13.492 14.951  -14.429 1.00 98.54 24  B 1 
ATOM   1844 C CA  . LEU   B 2 24  ? -12.619 14.104  -15.254 1.00 98.29 24  B 1 
ATOM   1845 C C   . LEU   B 2 24  ? -11.348 14.842  -15.699 1.00 98.27 24  B 1 
ATOM   1846 O O   . LEU   B 2 24  ? -10.264 14.253  -15.725 1.00 97.87 24  B 1 
ATOM   1847 C CB  . LEU   B 2 24  ? -13.399 13.622  -16.488 1.00 97.91 24  B 1 
ATOM   1848 C CG  . LEU   B 2 24  ? -14.433 12.515  -16.207 1.00 97.06 24  B 1 
ATOM   1849 C CD1 . LEU   B 2 24  ? -15.315 12.329  -17.440 1.00 95.78 24  B 1 
ATOM   1850 C CD2 . LEU   B 2 24  ? -13.754 11.183  -15.900 1.00 95.43 24  B 1 
ATOM   1851 N N   . GLN   B 2 25  ? -11.459 16.136  -16.033 1.00 98.42 25  B 1 
ATOM   1852 C CA  . GLN   B 2 25  ? -10.310 16.961  -16.407 1.00 98.36 25  B 1 
ATOM   1853 C C   . GLN   B 2 25  ? -9.343  17.140  -15.232 1.00 98.52 25  B 1 
ATOM   1854 O O   . GLN   B 2 25  ? -8.139  16.943  -15.407 1.00 98.16 25  B 1 
ATOM   1855 C CB  . GLN   B 2 25  ? -10.802 18.301  -16.962 1.00 97.82 25  B 1 
ATOM   1856 C CG  . GLN   B 2 25  ? -9.633  19.153  -17.503 1.00 88.05 25  B 1 
ATOM   1857 C CD  . GLN   B 2 25  ? -10.093 20.480  -18.117 1.00 80.02 25  B 1 
ATOM   1858 O OE1 . GLN   B 2 25  ? -11.262 20.802  -18.181 1.00 71.79 25  B 1 
ATOM   1859 N NE2 . GLN   B 2 25  ? -9.182  21.294  -18.598 1.00 67.07 25  B 1 
ATOM   1860 N N   . LEU   B 2 26  ? -9.850  17.442  -14.034 1.00 98.60 26  B 1 
ATOM   1861 C CA  . LEU   B 2 26  ? -9.028  17.575  -12.825 1.00 98.61 26  B 1 
ATOM   1862 C C   . LEU   B 2 26  ? -8.302  16.271  -12.476 1.00 98.61 26  B 1 
ATOM   1863 O O   . LEU   B 2 26  ? -7.104  16.300  -12.191 1.00 98.13 26  B 1 
ATOM   1864 C CB  . LEU   B 2 26  ? -9.896  18.041  -11.645 1.00 98.34 26  B 1 
ATOM   1865 C CG  . LEU   B 2 26  ? -10.323 19.519  -11.695 1.00 96.19 26  B 1 
ATOM   1866 C CD1 . LEU   B 2 26  ? -11.269 19.800  -10.527 1.00 94.35 26  B 1 
ATOM   1867 C CD2 . LEU   B 2 26  ? -9.132  20.470  -11.574 1.00 94.22 26  B 1 
ATOM   1868 N N   . LEU   B 2 27  ? -8.990  15.123  -12.553 1.00 98.69 27  B 1 
ATOM   1869 C CA  . LEU   B 2 27  ? -8.360  13.819  -12.315 1.00 98.60 27  B 1 
ATOM   1870 C C   . LEU   B 2 27  ? -7.188  13.569  -13.274 1.00 98.46 27  B 1 
ATOM   1871 O O   . LEU   B 2 27  ? -6.110  13.177  -12.834 1.00 97.71 27  B 1 
ATOM   1872 C CB  . LEU   B 2 27  ? -9.385  12.685  -12.451 1.00 98.33 27  B 1 
ATOM   1873 C CG  . LEU   B 2 27  ? -10.456 12.576  -11.350 1.00 96.41 27  B 1 
ATOM   1874 C CD1 . LEU   B 2 27  ? -11.114 11.200  -11.477 1.00 93.39 27  B 1 
ATOM   1875 C CD2 . LEU   B 2 27  ? -9.905  12.701  -9.942  1.00 92.73 27  B 1 
ATOM   1876 N N   . ARG   B 2 28  ? -7.377  13.822  -14.579 1.00 98.10 28  B 1 
ATOM   1877 C CA  . ARG   B 2 28  ? -6.321  13.647  -15.591 1.00 97.85 28  B 1 
ATOM   1878 C C   . ARG   B 2 28  ? -5.160  14.616  -15.381 1.00 98.11 28  B 1 
ATOM   1879 O O   . ARG   B 2 28  ? -4.006  14.197  -15.421 1.00 97.53 28  B 1 
ATOM   1880 C CB  . ARG   B 2 28  ? -6.891  13.827  -17.004 1.00 96.77 28  B 1 
ATOM   1881 C CG  . ARG   B 2 28  ? -7.770  12.651  -17.453 1.00 85.17 28  B 1 
ATOM   1882 C CD  . ARG   B 2 28  ? -8.147  12.779  -18.934 1.00 84.04 28  B 1 
ATOM   1883 N NE  . ARG   B 2 28  ? -8.950  13.986  -19.215 1.00 73.07 28  B 1 
ATOM   1884 C CZ  . ARG   B 2 28  ? -10.264 14.053  -19.403 1.00 65.34 28  B 1 
ATOM   1885 N NH1 . ARG   B 2 28  ? -11.030 12.996  -19.358 1.00 58.81 28  B 1 
ATOM   1886 N NH2 . ARG   B 2 28  ? -10.834 15.198  -19.658 1.00 56.87 28  B 1 
ATOM   1887 N N   . HIS   B 2 29  ? -5.461  15.901  -15.153 1.00 98.27 29  B 1 
ATOM   1888 C CA  . HIS   B 2 29  ? -4.451  16.948  -15.015 1.00 98.34 29  B 1 
ATOM   1889 C C   . HIS   B 2 29  ? -3.550  16.719  -13.799 1.00 98.35 29  B 1 
ATOM   1890 O O   . HIS   B 2 29  ? -2.326  16.751  -13.913 1.00 97.57 29  B 1 
ATOM   1891 C CB  . HIS   B 2 29  ? -5.150  18.311  -14.948 1.00 98.00 29  B 1 
ATOM   1892 C CG  . HIS   B 2 29  ? -4.167  19.453  -14.892 1.00 94.37 29  B 1 
ATOM   1893 N ND1 . HIS   B 2 29  ? -3.370  19.886  -15.930 1.00 81.40 29  B 1 
ATOM   1894 C CD2 . HIS   B 2 29  ? -3.851  20.223  -13.802 1.00 82.95 29  B 1 
ATOM   1895 C CE1 . HIS   B 2 29  ? -2.601  20.892  -15.473 1.00 83.63 29  B 1 
ATOM   1896 N NE2 . HIS   B 2 29  ? -2.864  21.125  -14.185 1.00 86.18 29  B 1 
ATOM   1897 N N   . HIS   B 2 30  ? -4.146  16.434  -12.650 1.00 98.31 30  B 1 
ATOM   1898 C CA  . HIS   B 2 30  ? -3.413  16.242  -11.397 1.00 98.27 30  B 1 
ATOM   1899 C C   . HIS   B 2 30  ? -2.988  14.793  -11.141 1.00 98.18 30  B 1 
ATOM   1900 O O   . HIS   B 2 30  ? -2.264  14.537  -10.181 1.00 97.32 30  B 1 
ATOM   1901 C CB  . HIS   B 2 30  ? -4.241  16.806  -10.246 1.00 98.20 30  B 1 
ATOM   1902 C CG  . HIS   B 2 30  ? -4.424  18.295  -10.338 1.00 97.96 30  B 1 
ATOM   1903 N ND1 . HIS   B 2 30  ? -3.446  19.242  -10.094 1.00 87.10 30  B 1 
ATOM   1904 C CD2 . HIS   B 2 30  ? -5.564  18.977  -10.679 1.00 87.53 30  B 1 
ATOM   1905 C CE1 . HIS   B 2 30  ? -3.992  20.455  -10.274 1.00 89.55 30  B 1 
ATOM   1906 N NE2 . HIS   B 2 30  ? -5.275  20.335  -10.631 1.00 91.56 30  B 1 
ATOM   1907 N N   . ARG   B 2 31  ? -3.389  13.837  -11.994 1.00 97.92 31  B 1 
ATOM   1908 C CA  . ARG   B 2 31  ? -3.120  12.397  -11.830 1.00 97.76 31  B 1 
ATOM   1909 C C   . ARG   B 2 31  ? -3.551  11.878  -10.450 1.00 98.09 31  B 1 
ATOM   1910 O O   . ARG   B 2 31  ? -2.802  11.161  -9.784  1.00 97.04 31  B 1 
ATOM   1911 C CB  . ARG   B 2 31  ? -1.655  12.071  -12.151 1.00 96.61 31  B 1 
ATOM   1912 C CG  . ARG   B 2 31  ? -1.222  12.469  -13.567 1.00 91.40 31  B 1 
ATOM   1913 C CD  . ARG   B 2 31  ? 0.227   12.025  -13.776 1.00 86.70 31  B 1 
ATOM   1914 N NE  . ARG   B 2 31  ? 0.691   12.300  -15.149 1.00 77.01 31  B 1 
ATOM   1915 C CZ  . ARG   B 2 31  ? 1.853   11.923  -15.663 1.00 68.44 31  B 1 
ATOM   1916 N NH1 . ARG   B 2 31  ? 2.744   11.271  -14.965 1.00 61.78 31  B 1 
ATOM   1917 N NH2 . ARG   B 2 31  ? 2.142   12.199  -16.904 1.00 61.22 31  B 1 
ATOM   1918 N N   . ILE   B 2 32  ? -4.761  12.254  -10.043 1.00 98.52 32  B 1 
ATOM   1919 C CA  . ILE   B 2 32  ? -5.411  11.843  -8.792  1.00 98.64 32  B 1 
ATOM   1920 C C   . ILE   B 2 32  ? -6.672  11.029  -9.097  1.00 98.67 32  B 1 
ATOM   1921 O O   . ILE   B 2 32  ? -7.137  10.997  -10.238 1.00 98.49 32  B 1 
ATOM   1922 C CB  . ILE   B 2 32  ? -5.715  13.064  -7.896  1.00 98.59 32  B 1 
ATOM   1923 C CG1 . ILE   B 2 32  ? -6.678  14.059  -8.585  1.00 98.15 32  B 1 
ATOM   1924 C CG2 . ILE   B 2 32  ? -4.399  13.725  -7.457  1.00 97.37 32  B 1 
ATOM   1925 C CD1 . ILE   B 2 32  ? -7.058  15.278  -7.729  1.00 97.59 32  B 1 
ATOM   1926 N N   . ARG   B 2 33  ? -7.236  10.349  -8.094  1.00 98.41 33  B 1 
ATOM   1927 C CA  . ARG   B 2 33  ? -8.439  9.507   -8.237  1.00 98.40 33  B 1 
ATOM   1928 C C   . ARG   B 2 33  ? -9.584  9.894   -7.304  1.00 98.68 33  B 1 
ATOM   1929 O O   . ARG   B 2 33  ? -10.615 9.231   -7.326  1.00 98.35 33  B 1 
ATOM   1930 C CB  . ARG   B 2 33  ? -8.061  8.033   -8.072  1.00 97.51 33  B 1 
ATOM   1931 C CG  . ARG   B 2 33  ? -7.146  7.536   -9.204  1.00 95.48 33  B 1 
ATOM   1932 C CD  . ARG   B 2 33  ? -6.904  6.036   -9.102  1.00 92.50 33  B 1 
ATOM   1933 N NE  . ARG   B 2 33  ? -6.076  5.697   -7.931  1.00 87.13 33  B 1 
ATOM   1934 C CZ  . ARG   B 2 33  ? -5.660  4.493   -7.579  1.00 83.79 33  B 1 
ATOM   1935 N NH1 . ARG   B 2 33  ? -5.962  3.423   -8.266  1.00 73.86 33  B 1 
ATOM   1936 N NH2 . ARG   B 2 33  ? -4.916  4.350   -6.524  1.00 76.82 33  B 1 
ATOM   1937 N N   . HIS   B 2 34  ? -9.430  10.947  -6.512  1.00 98.86 34  B 1 
ATOM   1938 C CA  . HIS   B 2 34  ? -10.423 11.362  -5.525  1.00 98.91 34  B 1 
ATOM   1939 C C   . HIS   B 2 34  ? -10.570 12.881  -5.512  1.00 98.94 34  B 1 
ATOM   1940 O O   . HIS   B 2 34  ? -9.565  13.593  -5.496  1.00 98.83 34  B 1 
ATOM   1941 C CB  . HIS   B 2 34  ? -10.024 10.845  -4.136  1.00 98.81 34  B 1 
ATOM   1942 C CG  . HIS   B 2 34  ? -9.724  9.368   -4.089  1.00 98.61 34  B 1 
ATOM   1943 N ND1 . HIS   B 2 34  ? -8.477  8.796   -4.280  1.00 94.64 34  B 1 
ATOM   1944 C CD2 . HIS   B 2 34  ? -10.614 8.339   -3.904  1.00 94.76 34  B 1 
ATOM   1945 C CE1 . HIS   B 2 34  ? -8.618  7.465   -4.199  1.00 94.17 34  B 1 
ATOM   1946 N NE2 . HIS   B 2 34  ? -9.900  7.143   -3.975  1.00 95.10 34  B 1 
ATOM   1947 N N   . LEU   B 2 35  ? -11.805 13.375  -5.505  1.00 98.91 35  B 1 
ATOM   1948 C CA  . LEU   B 2 35  ? -12.138 14.799  -5.445  1.00 98.93 35  B 1 
ATOM   1949 C C   . LEU   B 2 35  ? -13.217 15.042  -4.387  1.00 98.94 35  B 1 
ATOM   1950 O O   . LEU   B 2 35  ? -14.394 14.767  -4.644  1.00 98.83 35  B 1 
ATOM   1951 C CB  . LEU   B 2 35  ? -12.596 15.300  -6.823  1.00 98.86 35  B 1 
ATOM   1952 C CG  . LEU   B 2 35  ? -11.483 15.388  -7.882  1.00 98.45 35  B 1 
ATOM   1953 C CD1 . LEU   B 2 35  ? -12.101 15.630  -9.251  1.00 98.01 35  B 1 
ATOM   1954 C CD2 . LEU   B 2 35  ? -10.510 16.529  -7.589  1.00 97.83 35  B 1 
ATOM   1955 N N   . PRO   B 2 36  ? -12.864 15.571  -3.213  1.00 98.94 36  B 1 
ATOM   1956 C CA  . PRO   B 2 36  ? -13.859 16.050  -2.260  1.00 98.94 36  B 1 
ATOM   1957 C C   . PRO   B 2 36  ? -14.688 17.194  -2.852  1.00 98.94 36  B 1 
ATOM   1958 O O   . PRO   B 2 36  ? -14.160 18.076  -3.533  1.00 98.83 36  B 1 
ATOM   1959 C CB  . PRO   B 2 36  ? -13.080 16.490  -1.018  1.00 98.85 36  B 1 
ATOM   1960 C CG  . PRO   B 2 36  ? -11.766 15.722  -1.133  1.00 98.19 36  B 1 
ATOM   1961 C CD  . PRO   B 2 36  ? -11.537 15.664  -2.636  1.00 98.82 36  B 1 
ATOM   1962 N N   . VAL   B 2 37  ? -15.985 17.181  -2.562  1.00 98.91 37  B 1 
ATOM   1963 C CA  . VAL   B 2 37  ? -16.924 18.250  -2.914  1.00 98.91 37  B 1 
ATOM   1964 C C   . VAL   B 2 37  ? -17.163 19.090  -1.667  1.00 98.91 37  B 1 
ATOM   1965 O O   . VAL   B 2 37  ? -17.528 18.555  -0.624  1.00 98.74 37  B 1 
ATOM   1966 C CB  . VAL   B 2 37  ? -18.240 17.693  -3.482  1.00 98.80 37  B 1 
ATOM   1967 C CG1 . VAL   B 2 37  ? -19.144 18.823  -3.969  1.00 98.33 37  B 1 
ATOM   1968 C CG2 . VAL   B 2 37  ? -17.994 16.739  -4.661  1.00 98.37 37  B 1 
ATOM   1969 N N   . VAL   B 2 38  ? -16.950 20.398  -1.779  1.00 98.86 38  B 1 
ATOM   1970 C CA  . VAL   B 2 38  ? -17.075 21.340  -0.660  1.00 98.85 38  B 1 
ATOM   1971 C C   . VAL   B 2 38  ? -18.019 22.494  -0.981  1.00 98.83 38  B 1 
ATOM   1972 O O   . VAL   B 2 38  ? -18.249 22.832  -2.147  1.00 98.47 38  B 1 
ATOM   1973 C CB  . VAL   B 2 38  ? -15.707 21.873  -0.184  1.00 98.59 38  B 1 
ATOM   1974 C CG1 . VAL   B 2 38  ? -14.801 20.744  0.307   1.00 96.94 38  B 1 
ATOM   1975 C CG2 . VAL   B 2 38  ? -14.974 22.673  -1.267  1.00 96.67 38  B 1 
ATOM   1976 N N   . ASP   B 2 39  ? -18.554 23.129  0.063   1.00 98.61 39  B 1 
ATOM   1977 C CA  . ASP   B 2 39  ? -19.327 24.367  -0.054  1.00 98.40 39  B 1 
ATOM   1978 C C   . ASP   B 2 39  ? -18.434 25.627  -0.077  1.00 98.23 39  B 1 
ATOM   1979 O O   . ASP   B 2 39  ? -17.207 25.560  -0.205  1.00 96.23 39  B 1 
ATOM   1980 C CB  . ASP   B 2 39  ? -20.430 24.390  1.020   1.00 97.56 39  B 1 
ATOM   1981 C CG  . ASP   B 2 39  ? -19.973 24.721  2.442   1.00 97.10 39  B 1 
ATOM   1982 O OD1 . ASP   B 2 39  ? -18.783 25.030  2.658   1.00 94.49 39  B 1 
ATOM   1983 O OD2 . ASP   B 2 39  ? -20.850 24.734  3.330   1.00 93.75 39  B 1 
ATOM   1984 N N   . GLY   B 2 40  ? -19.058 26.814  0.003   1.00 97.62 40  B 1 
ATOM   1985 C CA  . GLY   B 2 40  ? -18.351 28.103  0.013   1.00 97.21 40  B 1 
ATOM   1986 C C   . GLY   B 2 40  ? -17.486 28.348  1.243   1.00 97.26 40  B 1 
ATOM   1987 O O   . GLY   B 2 40  ? -16.553 29.150  1.184   1.00 94.23 40  B 1 
ATOM   1988 N N   . GLU   B 2 41  ? -17.769 27.653  2.341   1.00 97.52 41  B 1 
ATOM   1989 C CA  . GLU   B 2 41  ? -17.057 27.797  3.617   1.00 97.30 41  B 1 
ATOM   1990 C C   . GLU   B 2 41  ? -15.955 26.740  3.812   1.00 97.42 41  B 1 
ATOM   1991 O O   . GLU   B 2 41  ? -15.194 26.805  4.775   1.00 94.81 41  B 1 
ATOM   1992 C CB  . GLU   B 2 41  ? -18.071 27.763  4.762   1.00 96.15 41  B 1 
ATOM   1993 C CG  . GLU   B 2 41  ? -19.005 28.992  4.771   1.00 90.87 41  B 1 
ATOM   1994 C CD  . GLU   B 2 41  ? -20.079 28.891  5.870   1.00 83.11 41  B 1 
ATOM   1995 O OE1 . GLU   B 2 41  ? -21.188 29.424  5.663   1.00 74.66 41  B 1 
ATOM   1996 O OE2 . GLU   B 2 41  ? -19.838 28.213  6.899   1.00 75.66 41  B 1 
ATOM   1997 N N   . GLY   B 2 42  ? -15.845 25.784  2.876   1.00 97.63 42  B 1 
ATOM   1998 C CA  . GLY   B 2 42  ? -14.906 24.664  2.962   1.00 97.83 42  B 1 
ATOM   1999 C C   . GLY   B 2 42  ? -15.441 23.466  3.751   1.00 98.26 42  B 1 
ATOM   2000 O O   . GLY   B 2 42  ? -14.658 22.586  4.115   1.00 97.45 42  B 1 
ATOM   2001 N N   . ARG   B 2 43  ? -16.753 23.403  4.020   1.00 98.37 43  B 1 
ATOM   2002 C CA  . ARG   B 2 43  ? -17.389 22.215  4.607   1.00 98.36 43  B 1 
ATOM   2003 C C   . ARG   B 2 43  ? -17.472 21.106  3.567   1.00 98.51 43  B 1 
ATOM   2004 O O   . ARG   B 2 43  ? -17.817 21.349  2.412   1.00 98.11 43  B 1 
ATOM   2005 C CB  . ARG   B 2 43  ? -18.781 22.538  5.157   1.00 97.88 43  B 1 
ATOM   2006 C CG  . ARG   B 2 43  ? -18.745 23.549  6.325   1.00 92.99 43  B 1 
ATOM   2007 C CD  . ARG   B 2 43  ? -20.148 23.818  6.878   1.00 89.57 43  B 1 
ATOM   2008 N NE  . ARG   B 2 43  ? -20.955 24.623  5.945   1.00 78.88 43  B 1 
ATOM   2009 C CZ  . ARG   B 2 43  ? -21.647 25.718  6.221   1.00 70.59 43  B 1 
ATOM   2010 N NH1 . ARG   B 2 43  ? -21.809 26.159  7.434   1.00 63.58 43  B 1 
ATOM   2011 N NH2 . ARG   B 2 43  ? -22.169 26.411  5.262   1.00 61.98 43  B 1 
ATOM   2012 N N   . LEU   B 2 44  ? -17.191 19.881  3.980   1.00 98.50 44  B 1 
ATOM   2013 C CA  . LEU   B 2 44  ? -17.277 18.702  3.130   1.00 98.66 44  B 1 
ATOM   2014 C C   . LEU   B 2 44  ? -18.747 18.341  2.875   1.00 98.68 44  B 1 
ATOM   2015 O O   . LEU   B 2 44  ? -19.496 18.105  3.815   1.00 98.30 44  B 1 
ATOM   2016 C CB  . LEU   B 2 44  ? -16.497 17.567  3.810   1.00 98.49 44  B 1 
ATOM   2017 C CG  . LEU   B 2 44  ? -16.395 16.275  2.983   1.00 97.90 44  B 1 
ATOM   2018 C CD1 . LEU   B 2 44  ? -15.541 16.465  1.729   1.00 97.62 44  B 1 
ATOM   2019 C CD2 . LEU   B 2 44  ? -15.745 15.190  3.845   1.00 97.49 44  B 1 
ATOM   2020 N N   . LEU   B 2 45  ? -19.137 18.277  1.601   1.00 98.72 45  B 1 
ATOM   2021 C CA  . LEU   B 2 45  ? -20.483 17.896  1.159   1.00 98.62 45  B 1 
ATOM   2022 C C   . LEU   B 2 45  ? -20.539 16.473  0.599   1.00 98.62 45  B 1 
ATOM   2023 O O   . LEU   B 2 45  ? -21.563 15.806  0.692   1.00 97.75 45  B 1 
ATOM   2024 C CB  . LEU   B 2 45  ? -20.973 18.882  0.083   1.00 98.28 45  B 1 
ATOM   2025 C CG  . LEU   B 2 45  ? -21.055 20.360  0.502   1.00 97.11 45  B 1 
ATOM   2026 C CD1 . LEU   B 2 45  ? -21.551 21.181  -0.690  1.00 95.08 45  B 1 
ATOM   2027 C CD2 . LEU   B 2 45  ? -22.010 20.570  1.674   1.00 94.69 45  B 1 
ATOM   2028 N N   . GLY   B 2 46  ? -19.445 16.018  -0.014  1.00 98.76 46  B 1 
ATOM   2029 C CA  . GLY   B 2 46  ? -19.402 14.729  -0.684  1.00 98.78 46  B 1 
ATOM   2030 C C   . GLY   B 2 46  ? -18.013 14.380  -1.200  1.00 98.87 46  B 1 
ATOM   2031 O O   . GLY   B 2 46  ? -17.041 15.110  -0.996  1.00 98.72 46  B 1 
ATOM   2032 N N   . LEU   B 2 47  ? -17.927 13.233  -1.886  1.00 98.87 47  B 1 
ATOM   2033 C CA  . LEU   B 2 47  ? -16.703 12.755  -2.527  1.00 98.88 47  B 1 
ATOM   2034 C C   . LEU   B 2 47  ? -17.051 12.133  -3.876  1.00 98.87 47  B 1 
ATOM   2035 O O   . LEU   B 2 47  ? -17.958 11.307  -3.969  1.00 98.57 47  B 1 
ATOM   2036 C CB  . LEU   B 2 47  ? -16.022 11.738  -1.593  1.00 98.76 47  B 1 
ATOM   2037 C CG  . LEU   B 2 47  ? -14.729 11.102  -2.146  1.00 98.37 47  B 1 
ATOM   2038 C CD1 . LEU   B 2 47  ? -13.577 12.101  -2.199  1.00 97.35 47  B 1 
ATOM   2039 C CD2 . LEU   B 2 47  ? -14.307 9.946   -1.243  1.00 97.11 47  B 1 
ATOM   2040 N N   . VAL   B 2 48  ? -16.298 12.506  -4.906  1.00 98.87 48  B 1 
ATOM   2041 C CA  . VAL   B 2 48  ? -16.346 11.879  -6.229  1.00 98.83 48  B 1 
ATOM   2042 C C   . VAL   B 2 48  ? -15.028 11.154  -6.457  1.00 98.84 48  B 1 
ATOM   2043 O O   . VAL   B 2 48  ? -13.953 11.739  -6.317  1.00 98.47 48  B 1 
ATOM   2044 C CB  . VAL   B 2 48  ? -16.627 12.912  -7.334  1.00 98.16 48  B 1 
ATOM   2045 C CG1 . VAL   B 2 48  ? -16.650 12.259  -8.711  1.00 91.55 48  B 1 
ATOM   2046 C CG2 . VAL   B 2 48  ? -17.985 13.586  -7.129  1.00 91.59 48  B 1 
ATOM   2047 N N   . THR   B 2 49  ? -15.102 9.875   -6.824  1.00 98.68 49  B 1 
ATOM   2048 C CA  . THR   B 2 49  ? -13.916 9.061   -7.112  1.00 98.53 49  B 1 
ATOM   2049 C C   . THR   B 2 49  ? -13.789 8.768   -8.604  1.00 98.54 49  B 1 
ATOM   2050 O O   . THR   B 2 49  ? -14.740 8.902   -9.375  1.00 98.13 49  B 1 
ATOM   2051 C CB  . THR   B 2 49  ? -13.899 7.755   -6.304  1.00 97.85 49  B 1 
ATOM   2052 O OG1 . THR   B 2 49  ? -14.867 6.850   -6.773  1.00 94.98 49  B 1 
ATOM   2053 C CG2 . THR   B 2 49  ? -14.135 7.986   -4.807  1.00 94.88 49  B 1 
ATOM   2054 N N   . SER   B 2 50  ? -12.605 8.312   -9.023  1.00 98.42 50  B 1 
ATOM   2055 C CA  . SER   B 2 50  ? -12.394 7.813   -10.386 1.00 98.31 50  B 1 
ATOM   2056 C C   . SER   B 2 50  ? -13.365 6.686   -10.734 1.00 98.34 50  B 1 
ATOM   2057 O O   . SER   B 2 50  ? -13.782 6.584   -11.882 1.00 97.85 50  B 1 
ATOM   2058 C CB  . SER   B 2 50  ? -10.957 7.313   -10.539 1.00 97.65 50  B 1 
ATOM   2059 O OG  . SER   B 2 50  ? -10.707 6.882   -11.864 1.00 93.21 50  B 1 
ATOM   2060 N N   . GLN   B 2 51  ? -13.726 5.856   -9.758  1.00 98.02 51  B 1 
ATOM   2061 C CA  . GLN   B 2 51  ? -14.705 4.784   -9.938  1.00 97.84 51  B 1 
ATOM   2062 C C   . GLN   B 2 51  ? -16.096 5.344   -10.268 1.00 98.23 51  B 1 
ATOM   2063 O O   . GLN   B 2 51  ? -16.680 4.951   -11.275 1.00 97.69 51  B 1 
ATOM   2064 C CB  . GLN   B 2 51  ? -14.700 3.921   -8.669  1.00 96.77 51  B 1 
ATOM   2065 C CG  . GLN   B 2 51  ? -15.618 2.701   -8.806  1.00 90.33 51  B 1 
ATOM   2066 C CD  . GLN   B 2 51  ? -15.521 1.766   -7.591  1.00 87.27 51  B 1 
ATOM   2067 O OE1 . GLN   B 2 51  ? -15.154 2.120   -6.495  1.00 79.09 51  B 1 
ATOM   2068 N NE2 . GLN   B 2 51  ? -15.849 0.508   -7.741  1.00 75.50 51  B 1 
ATOM   2069 N N   . ASP   B 2 52  ? -16.588 6.307   -9.486  1.00 98.00 52  B 1 
ATOM   2070 C CA  . ASP   B 2 52  ? -17.903 6.931   -9.683  1.00 98.11 52  B 1 
ATOM   2071 C C   . ASP   B 2 52  ? -17.986 7.657   -11.037 1.00 98.35 52  B 1 
ATOM   2072 O O   . ASP   B 2 52  ? -18.990 7.571   -11.740 1.00 98.03 52  B 1 
ATOM   2073 C CB  . ASP   B 2 52  ? -18.190 7.923   -8.545  1.00 97.87 52  B 1 
ATOM   2074 C CG  . ASP   B 2 52  ? -18.014 7.334   -7.140  1.00 97.10 52  B 1 
ATOM   2075 O OD1 . ASP   B 2 52  ? -18.652 6.308   -6.818  1.00 94.74 52  B 1 
ATOM   2076 O OD2 . ASP   B 2 52  ? -17.203 7.907   -6.375  1.00 94.04 52  B 1 
ATOM   2077 N N   . LEU   B 2 53  ? -16.902 8.333   -11.448 1.00 98.12 53  B 1 
ATOM   2078 C CA  . LEU   B 2 53  ? -16.824 9.038   -12.731 1.00 98.29 53  B 1 
ATOM   2079 C C   . LEU   B 2 53  ? -16.795 8.078   -13.925 1.00 98.30 53  B 1 
ATOM   2080 O O   . LEU   B 2 53  ? -17.402 8.373   -14.949 1.00 97.77 53  B 1 
ATOM   2081 C CB  . LEU   B 2 53  ? -15.586 9.948   -12.743 1.00 98.12 53  B 1 
ATOM   2082 C CG  . LEU   B 2 53  ? -15.715 11.179  -11.830 1.00 97.19 53  B 1 
ATOM   2083 C CD1 . LEU   B 2 53  ? -14.352 11.847  -11.684 1.00 95.91 53  B 1 
ATOM   2084 C CD2 . LEU   B 2 53  ? -16.678 12.213  -12.401 1.00 95.27 53  B 1 
ATOM   2085 N N   . ARG   B 2 54  ? -16.114 6.927   -13.816 1.00 97.88 54  B 1 
ATOM   2086 C CA  . ARG   B 2 54  ? -16.118 5.883   -14.861 1.00 97.69 54  B 1 
ATOM   2087 C C   . ARG   B 2 54  ? -17.501 5.265   -15.022 1.00 97.83 54  B 1 
ATOM   2088 O O   . ARG   B 2 54  ? -17.956 5.112   -16.143 1.00 97.06 54  B 1 
ATOM   2089 C CB  . ARG   B 2 54  ? -15.099 4.790   -14.528 1.00 96.93 54  B 1 
ATOM   2090 C CG  . ARG   B 2 54  ? -13.670 5.274   -14.736 1.00 94.28 54  B 1 
ATOM   2091 C CD  . ARG   B 2 54  ? -12.700 4.255   -14.142 1.00 91.76 54  B 1 
ATOM   2092 N NE  . ARG   B 2 54  ? -11.333 4.774   -14.146 1.00 88.53 54  B 1 
ATOM   2093 C CZ  . ARG   B 2 54  ? -10.495 4.737   -15.178 1.00 87.65 54  B 1 
ATOM   2094 N NH1 . ARG   B 2 54  ? -10.771 4.134   -16.297 1.00 78.95 54  B 1 
ATOM   2095 N NH2 . ARG   B 2 54  ? -9.350  5.319   -15.067 1.00 82.36 54  B 1 
ATOM   2096 N N   . ASP   B 2 55  ? -18.183 4.985   -13.914 1.00 97.98 55  B 1 
ATOM   2097 C CA  . ASP   B 2 55  ? -19.548 4.447   -13.919 1.00 97.97 55  B 1 
ATOM   2098 C C   . ASP   B 2 55  ? -20.559 5.424   -14.554 1.00 98.08 55  B 1 
ATOM   2099 O O   . ASP   B 2 55  ? -21.567 4.995   -15.107 1.00 97.33 55  B 1 
ATOM   2100 C CB  . ASP   B 2 55  ? -19.983 4.114   -12.479 1.00 97.62 55  B 1 
ATOM   2101 C CG  . ASP   B 2 55  ? -19.227 2.950   -11.816 1.00 96.90 55  B 1 
ATOM   2102 O OD1 . ASP   B 2 55  ? -18.541 2.168   -12.502 1.00 94.69 55  B 1 
ATOM   2103 O OD2 . ASP   B 2 55  ? -19.341 2.784   -10.577 1.00 94.30 55  B 1 
ATOM   2104 N N   . ALA   B 2 56  ? -20.285 6.731   -14.514 1.00 98.04 56  B 1 
ATOM   2105 C CA  . ALA   B 2 56  ? -21.111 7.780   -15.118 1.00 98.03 56  B 1 
ATOM   2106 C C   . ALA   B 2 56  ? -20.675 8.187   -16.539 1.00 97.95 56  B 1 
ATOM   2107 O O   . ALA   B 2 56  ? -21.289 9.068   -17.142 1.00 96.82 56  B 1 
ATOM   2108 C CB  . ALA   B 2 56  ? -21.112 8.981   -14.167 1.00 97.68 56  B 1 
ATOM   2109 N N   . SER   B 2 57  ? -19.608 7.596   -17.074 1.00 97.48 57  B 1 
ATOM   2110 C CA  . SER   B 2 57  ? -19.083 7.890   -18.414 1.00 97.28 57  B 1 
ATOM   2111 C C   . SER   B 2 57  ? -19.618 6.894   -19.451 1.00 97.28 57  B 1 
ATOM   2112 O O   . SER   B 2 57  ? -19.971 5.771   -19.086 1.00 96.01 57  B 1 
ATOM   2113 C CB  . SER   B 2 57  ? -17.551 7.884   -18.401 1.00 96.37 57  B 1 
ATOM   2114 O OG  . SER   B 2 57  ? -17.057 8.928   -17.576 1.00 92.52 57  B 1 
ATOM   2115 N N   . PRO   B 2 58  ? -19.655 7.270   -20.754 1.00 97.10 58  B 1 
ATOM   2116 C CA  . PRO   B 2 58  ? -19.999 6.328   -21.815 1.00 96.76 58  B 1 
ATOM   2117 C C   . PRO   B 2 58  ? -18.984 5.180   -21.888 1.00 97.08 58  B 1 
ATOM   2118 O O   . PRO   B 2 58  ? -17.792 5.355   -21.610 1.00 96.17 58  B 1 
ATOM   2119 C CB  . PRO   B 2 58  ? -20.040 7.151   -23.105 1.00 95.16 58  B 1 
ATOM   2120 C CG  . PRO   B 2 58  ? -19.103 8.324   -22.818 1.00 91.96 58  B 1 
ATOM   2121 C CD  . PRO   B 2 58  ? -19.305 8.568   -21.326 1.00 95.27 58  B 1 
ATOM   2122 N N   . SER   B 2 59  ? -19.463 4.006   -22.295 1.00 96.93 59  B 1 
ATOM   2123 C CA  . SER   B 2 59  ? -18.615 2.830   -22.513 1.00 97.05 59  B 1 
ATOM   2124 C C   . SER   B 2 59  ? -17.507 3.120   -23.529 1.00 97.32 59  B 1 
ATOM   2125 O O   . SER   B 2 59  ? -17.711 3.851   -24.499 1.00 96.24 59  B 1 
ATOM   2126 C CB  . SER   B 2 59  ? -19.483 1.661   -22.999 1.00 96.11 59  B 1 
ATOM   2127 O OG  . SER   B 2 59  ? -18.699 0.551   -23.395 1.00 93.38 59  B 1 
ATOM   2128 N N   . ILE   B 2 60  ? -16.356 2.475   -23.364 1.00 97.44 60  B 1 
ATOM   2129 C CA  . ILE   B 2 60  ? -15.251 2.531   -24.339 1.00 97.42 60  B 1 
ATOM   2130 C C   . ILE   B 2 60  ? -15.658 2.051   -25.741 1.00 97.61 60  B 1 
ATOM   2131 O O   . ILE   B 2 60  ? -14.998 2.394   -26.714 1.00 96.56 60  B 1 
ATOM   2132 C CB  . ILE   B 2 60  ? -14.027 1.725   -23.853 1.00 97.00 60  B 1 
ATOM   2133 C CG1 . ILE   B 2 60  ? -14.358 0.234   -23.633 1.00 93.88 60  B 1 
ATOM   2134 C CG2 . ILE   B 2 60  ? -13.440 2.376   -22.587 1.00 92.80 60  B 1 
ATOM   2135 C CD1 . ILE   B 2 60  ? -13.136 -0.661  -23.407 1.00 90.37 60  B 1 
ATOM   2136 N N   . PHE   B 2 61  ? -16.743 1.286   -25.847 1.00 97.41 61  B 1 
ATOM   2137 C CA  . PHE   B 2 61  ? -17.296 0.833   -27.124 1.00 97.21 61  B 1 
ATOM   2138 C C   . PHE   B 2 61  ? -18.209 1.875   -27.784 1.00 97.08 61  B 1 
ATOM   2139 O O   . PHE   B 2 61  ? -18.491 1.762   -28.972 1.00 94.91 61  B 1 
ATOM   2140 C CB  . PHE   B 2 61  ? -18.038 -0.491  -26.903 1.00 96.98 61  B 1 
ATOM   2141 C CG  . PHE   B 2 61  ? -17.185 -1.609  -26.337 1.00 97.39 61  B 1 
ATOM   2142 C CD1 . PHE   B 2 61  ? -16.046 -2.055  -27.036 1.00 96.26 61  B 1 
ATOM   2143 C CD2 . PHE   B 2 61  ? -17.524 -2.218  -25.117 1.00 96.46 61  B 1 
ATOM   2144 C CE1 . PHE   B 2 61  ? -15.260 -3.096  -26.522 1.00 95.82 61  B 1 
ATOM   2145 C CE2 . PHE   B 2 61  ? -16.744 -3.263  -24.599 1.00 96.09 61  B 1 
ATOM   2146 C CZ  . PHE   B 2 61  ? -15.608 -3.701  -25.301 1.00 96.72 61  B 1 
ATOM   2147 N N   . HIS   B 2 62  ? -18.645 2.906   -27.028 1.00 97.16 62  B 1 
ATOM   2148 C CA  . HIS   B 2 62  ? -19.619 3.918   -27.457 1.00 96.89 62  B 1 
ATOM   2149 C C   . HIS   B 2 62  ? -19.225 5.324   -26.976 1.00 96.78 62  B 1 
ATOM   2150 O O   . HIS   B 2 62  ? -20.046 6.089   -26.480 1.00 94.20 62  B 1 
ATOM   2151 C CB  . HIS   B 2 62  ? -21.013 3.505   -26.964 1.00 95.87 62  B 1 
ATOM   2152 C CG  . HIS   B 2 62  ? -21.432 2.148   -27.449 1.00 95.32 62  B 1 
ATOM   2153 N ND1 . HIS   B 2 62  ? -21.750 1.819   -28.757 1.00 86.55 62  B 1 
ATOM   2154 C CD2 . HIS   B 2 62  ? -21.483 1.003   -26.701 1.00 87.50 62  B 1 
ATOM   2155 C CE1 . HIS   B 2 62  ? -21.980 0.501   -28.788 1.00 88.42 62  B 1 
ATOM   2156 N NE2 . HIS   B 2 62  ? -21.832 -0.019  -27.561 1.00 89.72 62  B 1 
ATOM   2157 N N   . LEU   B 2 63  ? -17.941 5.690   -27.142 1.00 96.11 63  B 1 
ATOM   2158 C CA  . LEU   B 2 63  ? -17.346 6.926   -26.601 1.00 95.56 63  B 1 
ATOM   2159 C C   . LEU   B 2 63  ? -18.019 8.232   -27.061 1.00 95.21 63  B 1 
ATOM   2160 O O   . LEU   B 2 63  ? -17.809 9.276   -26.441 1.00 91.81 63  B 1 
ATOM   2161 C CB  . LEU   B 2 63  ? -15.858 6.976   -26.986 1.00 94.29 63  B 1 
ATOM   2162 C CG  . LEU   B 2 63  ? -14.969 5.949   -26.259 1.00 91.51 63  B 1 
ATOM   2163 C CD1 . LEU   B 2 63  ? -13.556 5.991   -26.848 1.00 87.75 63  B 1 
ATOM   2164 C CD2 . LEU   B 2 63  ? -14.872 6.235   -24.761 1.00 86.85 63  B 1 
ATOM   2165 N N   . HIS   B 2 64  ? -18.789 8.196   -28.158 1.00 95.66 64  B 1 
ATOM   2166 C CA  . HIS   B 2 64  ? -19.437 9.376   -28.744 1.00 95.08 64  B 1 
ATOM   2167 C C   . HIS   B 2 64  ? -20.919 9.500   -28.384 1.00 95.47 64  B 1 
ATOM   2168 O O   . HIS   B 2 64  ? -21.567 10.460  -28.806 1.00 91.66 64  B 1 
ATOM   2169 C CB  . HIS   B 2 64  ? -19.222 9.363   -30.262 1.00 92.55 64  B 1 
ATOM   2170 C CG  . HIS   B 2 64  ? -17.766 9.393   -30.642 1.00 86.34 64  B 1 
ATOM   2171 N ND1 . HIS   B 2 64  ? -16.838 10.313  -30.202 1.00 71.60 64  B 1 
ATOM   2172 C CD2 . HIS   B 2 64  ? -17.093 8.508   -31.446 1.00 71.19 64  B 1 
ATOM   2173 C CE1 . HIS   B 2 64  ? -15.650 9.988   -30.730 1.00 66.66 64  B 1 
ATOM   2174 N NE2 . HIS   B 2 64  ? -15.764 8.902   -31.498 1.00 68.97 64  B 1 
ATOM   2175 N N   . GLU   B 2 65  ? -21.459 8.556   -27.617 1.00 95.74 65  B 1 
ATOM   2176 C CA  . GLU   B 2 65  ? -22.854 8.570   -27.185 1.00 95.36 65  B 1 
ATOM   2177 C C   . GLU   B 2 65  ? -23.007 9.305   -25.853 1.00 94.89 65  B 1 
ATOM   2178 O O   . GLU   B 2 65  ? -22.090 9.345   -25.035 1.00 90.57 65  B 1 
ATOM   2179 C CB  . GLU   B 2 65  ? -23.408 7.145   -27.118 1.00 93.41 65  B 1 
ATOM   2180 C CG  . GLU   B 2 65  ? -23.458 6.492   -28.508 1.00 89.58 65  B 1 
ATOM   2181 C CD  . GLU   B 2 65  ? -23.991 5.060   -28.485 1.00 90.36 65  B 1 
ATOM   2182 O OE1 . GLU   B 2 65  ? -23.866 4.375   -29.525 1.00 83.02 65  B 1 
ATOM   2183 O OE2 . GLU   B 2 65  ? -24.512 4.615   -27.439 1.00 86.26 65  B 1 
ATOM   2184 N N   . HIS   B 2 66  ? -24.177 9.901   -25.638 1.00 95.45 66  B 1 
ATOM   2185 C CA  . HIS   B 2 66  ? -24.573 10.530  -24.375 1.00 95.43 66  B 1 
ATOM   2186 C C   . HIS   B 2 66  ? -23.544 11.508  -23.786 1.00 95.76 66  B 1 
ATOM   2187 O O   . HIS   B 2 66  ? -23.353 11.593  -22.572 1.00 93.17 66  B 1 
ATOM   2188 C CB  . HIS   B 2 66  ? -25.010 9.446   -23.386 1.00 93.53 66  B 1 
ATOM   2189 C CG  . HIS   B 2 66  ? -26.144 8.617   -23.910 1.00 93.42 66  B 1 
ATOM   2190 N ND1 . HIS   B 2 66  ? -27.408 9.083   -24.229 1.00 84.49 66  B 1 
ATOM   2191 C CD2 . HIS   B 2 66  ? -26.102 7.278   -24.185 1.00 85.04 66  B 1 
ATOM   2192 C CE1 . HIS   B 2 66  ? -28.114 8.035   -24.667 1.00 86.39 66  B 1 
ATOM   2193 N NE2 . HIS   B 2 66  ? -27.356 6.934   -24.658 1.00 88.04 66  B 1 
ATOM   2194 N N   . LEU   B 2 67  ? -22.885 12.298  -24.649 1.00 95.88 67  B 1 
ATOM   2195 C CA  . LEU   B 2 67  ? -21.912 13.306  -24.203 1.00 95.67 67  B 1 
ATOM   2196 C C   . LEU   B 2 67  ? -22.545 14.379  -23.305 1.00 96.05 67  B 1 
ATOM   2197 O O   . LEU   B 2 67  ? -21.839 15.010  -22.519 1.00 93.77 67  B 1 
ATOM   2198 C CB  . LEU   B 2 67  ? -21.240 13.952  -25.422 1.00 93.62 67  B 1 
ATOM   2199 C CG  . LEU   B 2 67  ? -20.355 13.004  -26.254 1.00 89.24 67  B 1 
ATOM   2200 C CD1 . LEU   B 2 67  ? -19.794 13.765  -27.453 1.00 84.19 67  B 1 
ATOM   2201 C CD2 . LEU   B 2 67  ? -19.179 12.449  -25.450 1.00 82.86 67  B 1 
ATOM   2202 N N   . GLU   B 2 68  ? -23.864 14.568  -23.384 1.00 96.97 68  B 1 
ATOM   2203 C CA  . GLU   B 2 68  ? -24.628 15.449  -22.500 1.00 96.74 68  B 1 
ATOM   2204 C C   . GLU   B 2 68  ? -24.566 15.018  -21.024 1.00 97.23 68  B 1 
ATOM   2205 O O   . GLU   B 2 68  ? -24.644 15.869  -20.140 1.00 96.08 68  B 1 
ATOM   2206 C CB  . GLU   B 2 68  ? -26.086 15.571  -22.987 1.00 95.36 68  B 1 
ATOM   2207 C CG  . GLU   B 2 68  ? -26.971 14.320  -22.863 1.00 87.02 68  B 1 
ATOM   2208 C CD  . GLU   B 2 68  ? -26.747 13.233  -23.934 1.00 84.25 68  B 1 
ATOM   2209 O OE1 . GLU   B 2 68  ? -27.465 12.216  -23.864 1.00 76.35 68  B 1 
ATOM   2210 O OE2 . GLU   B 2 68  ? -25.876 13.415  -24.813 1.00 81.10 68  B 1 
ATOM   2211 N N   . ASP   B 2 69  ? -24.357 13.731  -20.735 1.00 97.08 69  B 1 
ATOM   2212 C CA  . ASP   B 2 69  ? -24.213 13.229  -19.367 1.00 97.12 69  B 1 
ATOM   2213 C C   . ASP   B 2 69  ? -23.020 13.861  -18.646 1.00 97.58 69  B 1 
ATOM   2214 O O   . ASP   B 2 69  ? -23.081 14.135  -17.446 1.00 96.97 69  B 1 
ATOM   2215 C CB  . ASP   B 2 69  ? -24.041 11.707  -19.376 1.00 96.21 69  B 1 
ATOM   2216 C CG  . ASP   B 2 69  ? -25.327 10.945  -19.662 1.00 95.41 69  B 1 
ATOM   2217 O OD1 . ASP   B 2 69  ? -26.412 11.573  -19.681 1.00 92.38 69  B 1 
ATOM   2218 O OD2 . ASP   B 2 69  ? -25.237 9.703   -19.741 1.00 92.10 69  B 1 
ATOM   2219 N N   . LEU   B 2 70  ? -21.956 14.153  -19.385 1.00 97.43 70  B 1 
ATOM   2220 C CA  . LEU   B 2 70  ? -20.747 14.778  -18.845 1.00 97.56 70  B 1 
ATOM   2221 C C   . LEU   B 2 70  ? -20.972 16.236  -18.414 1.00 97.86 70  B 1 
ATOM   2222 O O   . LEU   B 2 70  ? -20.139 16.791  -17.694 1.00 97.15 70  B 1 
ATOM   2223 C CB  . LEU   B 2 70  ? -19.611 14.680  -19.877 1.00 96.93 70  B 1 
ATOM   2224 C CG  . LEU   B 2 70  ? -19.273 13.256  -20.364 1.00 95.35 70  B 1 
ATOM   2225 C CD1 . LEU   B 2 70  ? -18.082 13.320  -21.317 1.00 91.69 70  B 1 
ATOM   2226 C CD2 . LEU   B 2 70  ? -18.918 12.315  -19.215 1.00 90.76 70  B 1 
ATOM   2227 N N   . GLN   B 2 71  ? -22.096 16.844  -18.809 1.00 98.04 71  B 1 
ATOM   2228 C CA  . GLN   B 2 71  ? -22.515 18.181  -18.367 1.00 98.09 71  B 1 
ATOM   2229 C C   . GLN   B 2 71  ? -23.396 18.145  -17.110 1.00 98.31 71  B 1 
ATOM   2230 O O   . GLN   B 2 71  ? -23.735 19.202  -16.573 1.00 97.60 71  B 1 
ATOM   2231 C CB  . GLN   B 2 71  ? -23.227 18.928  -19.512 1.00 97.50 71  B 1 
ATOM   2232 C CG  . GLN   B 2 71  ? -22.407 18.996  -20.811 1.00 94.00 71  B 1 
ATOM   2233 C CD  . GLN   B 2 71  ? -21.000 19.546  -20.588 1.00 87.15 71  B 1 
ATOM   2234 O OE1 . GLN   B 2 71  ? -20.800 20.560  -19.941 1.00 75.80 71  B 1 
ATOM   2235 N NE2 . GLN   B 2 71  ? -19.987 18.885  -21.102 1.00 73.14 71  B 1 
ATOM   2236 N N   . LYS   B 2 72  ? -23.776 16.969  -16.614 1.00 98.10 72  B 1 
ATOM   2237 C CA  . LYS   B 2 72  ? -24.486 16.834  -15.336 1.00 98.21 72  B 1 
ATOM   2238 C C   . LYS   B 2 72  ? -23.589 17.281  -14.182 1.00 98.43 72  B 1 
ATOM   2239 O O   . LYS   B 2 72  ? -22.377 17.042  -14.215 1.00 98.19 72  B 1 
ATOM   2240 C CB  . LYS   B 2 72  ? -24.987 15.400  -15.125 1.00 97.90 72  B 1 
ATOM   2241 C CG  . LYS   B 2 72  ? -26.119 15.017  -16.095 1.00 96.48 72  B 1 
ATOM   2242 C CD  . LYS   B 2 72  ? -26.609 13.586  -15.826 1.00 94.26 72  B 1 
ATOM   2243 C CE  . LYS   B 2 72  ? -27.798 13.201  -16.715 1.00 89.45 72  B 1 
ATOM   2244 N NZ  . LYS   B 2 72  ? -27.404 12.884  -18.105 1.00 82.97 72  B 1 
ATOM   2245 N N   . PRO   B 2 73  ? -24.150 17.919  -13.137 1.00 98.55 73  B 1 
ATOM   2246 C CA  . PRO   B 2 73  ? -23.375 18.317  -11.969 1.00 98.59 73  B 1 
ATOM   2247 C C   . PRO   B 2 73  ? -22.925 17.092  -11.162 1.00 98.67 73  B 1 
ATOM   2248 O O   . PRO   B 2 73  ? -23.655 16.108  -11.043 1.00 98.34 73  B 1 
ATOM   2249 C CB  . PRO   B 2 73  ? -24.300 19.240  -11.172 1.00 98.08 73  B 1 
ATOM   2250 C CG  . PRO   B 2 73  ? -25.693 18.717  -11.517 1.00 95.26 73  B 1 
ATOM   2251 C CD  . PRO   B 2 73  ? -25.549 18.281  -12.971 1.00 98.04 73  B 1 
ATOM   2252 N N   . VAL   B 2 74  ? -21.751 17.174  -10.534 1.00 98.66 74  B 1 
ATOM   2253 C CA  . VAL   B 2 74  ? -21.211 16.079  -9.704  1.00 98.68 74  B 1 
ATOM   2254 C C   . VAL   B 2 74  ? -22.093 15.736  -8.501  1.00 98.68 74  B 1 
ATOM   2255 O O   . VAL   B 2 74  ? -22.010 14.625  -7.986  1.00 98.26 74  B 1 
ATOM   2256 C CB  . VAL   B 2 74  ? -19.770 16.351  -9.236  1.00 98.21 74  B 1 
ATOM   2257 C CG1 . VAL   B 2 74  ? -18.810 16.416  -10.422 1.00 95.88 74  B 1 
ATOM   2258 C CG2 . VAL   B 2 74  ? -19.644 17.634  -8.404  1.00 96.01 74  B 1 
ATOM   2259 N N   . SER   B 2 75  ? -22.983 16.637  -8.090  1.00 98.61 75  B 1 
ATOM   2260 C CA  . SER   B 2 75  ? -23.995 16.357  -7.060  1.00 98.50 75  B 1 
ATOM   2261 C C   . SER   B 2 75  ? -24.917 15.183  -7.406  1.00 98.46 75  B 1 
ATOM   2262 O O   . SER   B 2 75  ? -25.483 14.579  -6.505  1.00 97.80 75  B 1 
ATOM   2263 C CB  . SER   B 2 75  ? -24.842 17.602  -6.795  1.00 98.04 75  B 1 
ATOM   2264 O OG  . SER   B 2 75  ? -25.505 18.035  -7.970  1.00 94.98 75  B 1 
ATOM   2265 N N   . THR   B 2 76  ? -25.044 14.828  -8.690  1.00 98.45 76  B 1 
ATOM   2266 C CA  . THR   B 2 76  ? -25.857 13.683  -9.144  1.00 98.23 76  B 1 
ATOM   2267 C C   . THR   B 2 76  ? -25.209 12.324  -8.874  1.00 98.22 76  B 1 
ATOM   2268 O O   . THR   B 2 76  ? -25.909 11.317  -8.890  1.00 97.26 76  B 1 
ATOM   2269 C CB  . THR   B 2 76  ? -26.188 13.776  -10.640 1.00 97.61 76  B 1 
ATOM   2270 O OG1 . THR   B 2 76  ? -25.029 13.785  -11.437 1.00 93.89 76  B 1 
ATOM   2271 C CG2 . THR   B 2 76  ? -26.987 15.032  -10.983 1.00 93.46 76  B 1 
ATOM   2272 N N   . ILE   B 2 77  ? -23.893 12.279  -8.644  1.00 98.57 77  B 1 
ATOM   2273 C CA  . ILE   B 2 77  ? -23.130 11.028  -8.498  1.00 98.49 77  B 1 
ATOM   2274 C C   . ILE   B 2 77  ? -22.260 10.960  -7.239  1.00 98.49 77  B 1 
ATOM   2275 O O   . ILE   B 2 77  ? -21.746 9.891   -6.912  1.00 97.89 77  B 1 
ATOM   2276 C CB  . ILE   B 2 77  ? -22.267 10.758  -9.752  1.00 98.14 77  B 1 
ATOM   2277 C CG1 . ILE   B 2 77  ? -21.177 11.835  -9.963  1.00 96.84 77  B 1 
ATOM   2278 C CG2 . ILE   B 2 77  ? -23.157 10.628  -11.003 1.00 95.67 77  B 1 
ATOM   2279 C CD1 . ILE   B 2 77  ? -20.093 11.417  -10.959 1.00 95.34 77  B 1 
ATOM   2280 N N   . MET   B 2 78  ? -22.063 12.074  -6.537  1.00 98.62 78  B 1 
ATOM   2281 C CA  . MET   B 2 78  ? -21.184 12.132  -5.370  1.00 98.63 78  B 1 
ATOM   2282 C C   . MET   B 2 78  ? -21.696 11.257  -4.220  1.00 98.57 78  B 1 
ATOM   2283 O O   . MET   B 2 78  ? -22.900 11.114  -3.999  1.00 97.97 78  B 1 
ATOM   2284 C CB  . MET   B 2 78  ? -20.938 13.586  -4.940  1.00 98.25 78  B 1 
ATOM   2285 C CG  . MET   B 2 78  ? -22.147 14.259  -4.274  1.00 97.54 78  B 1 
ATOM   2286 S SD  . MET   B 2 78  ? -21.885 16.019  -3.899  1.00 97.22 78  B 1 
ATOM   2287 C CE  . MET   B 2 78  ? -23.398 16.366  -2.987  1.00 94.36 78  B 1 
ATOM   2288 N N   . LYS   B 2 79  ? -20.764 10.693  -3.446  1.00 98.60 79  B 1 
ATOM   2289 C CA  . LYS   B 2 79  ? -21.073 10.032  -2.173  1.00 98.46 79  B 1 
ATOM   2290 C C   . LYS   B 2 79  ? -21.167 11.084  -1.072  1.00 98.62 79  B 1 
ATOM   2291 O O   . LYS   B 2 79  ? -20.311 11.961  -0.995  1.00 98.30 79  B 1 
ATOM   2292 C CB  . LYS   B 2 79  ? -20.021 8.966   -1.834  1.00 97.68 79  B 1 
ATOM   2293 C CG  . LYS   B 2 79  ? -19.839 7.882   -2.910  1.00 88.57 79  B 1 
ATOM   2294 C CD  . LYS   B 2 79  ? -21.122 7.114   -3.233  1.00 81.35 79  B 1 
ATOM   2295 C CE  . LYS   B 2 79  ? -20.813 6.084   -4.317  1.00 74.38 79  B 1 
ATOM   2296 N NZ  . LYS   B 2 79  ? -22.037 5.461   -4.866  1.00 65.67 79  B 1 
ATOM   2297 N N   . THR   B 2 80  ? -22.184 10.982  -0.227  1.00 98.30 80  B 1 
ATOM   2298 C CA  . THR   B 2 80  ? -22.468 11.948  0.849   1.00 98.14 80  B 1 
ATOM   2299 C C   . THR   B 2 80  ? -22.229 11.385  2.244   1.00 97.66 80  B 1 
ATOM   2300 O O   . THR   B 2 80  ? -21.758 12.106  3.114   1.00 93.60 80  B 1 
ATOM   2301 C CB  . THR   B 2 80  ? -23.903 12.477  0.738   1.00 97.45 80  B 1 
ATOM   2302 O OG1 . THR   B 2 80  ? -24.819 11.406  0.655   1.00 93.02 80  B 1 
ATOM   2303 C CG2 . THR   B 2 80  ? -24.088 13.329  -0.516  1.00 91.91 80  B 1 
ATOM   2304 N N   . ASP   B 2 81  ? -22.478 10.091  2.449   1.00 97.85 81  B 1 
ATOM   2305 C CA  . ASP   B 2 81  ? -22.197 9.406   3.712   1.00 97.31 81  B 1 
ATOM   2306 C C   . ASP   B 2 81  ? -20.724 9.007   3.749   1.00 97.69 81  B 1 
ATOM   2307 O O   . ASP   B 2 81  ? -20.336 7.902   3.360   1.00 95.47 81  B 1 
ATOM   2308 C CB  . ASP   B 2 81  ? -23.145 8.215   3.893   1.00 95.14 81  B 1 
ATOM   2309 C CG  . ASP   B 2 81  ? -24.610 8.634   4.029   1.00 83.70 81  B 1 
ATOM   2310 O OD1 . ASP   B 2 81  ? -24.865 9.792   4.433   1.00 75.63 81  B 1 
ATOM   2311 O OD2 . ASP   B 2 81  ? -25.473 7.786   3.715   1.00 76.65 81  B 1 
ATOM   2312 N N   . LEU   B 2 82  ? -19.878 9.948   4.169   1.00 98.15 82  B 1 
ATOM   2313 C CA  . LEU   B 2 82  ? -18.429 9.801   4.114   1.00 98.44 82  B 1 
ATOM   2314 C C   . LEU   B 2 82  ? -17.841 9.435   5.472   1.00 98.51 82  B 1 
ATOM   2315 O O   . LEU   B 2 82  ? -18.115 10.073  6.484   1.00 97.94 82  B 1 
ATOM   2316 C CB  . LEU   B 2 82  ? -17.781 11.081  3.569   1.00 98.19 82  B 1 
ATOM   2317 C CG  . LEU   B 2 82  ? -18.229 11.474  2.147   1.00 97.46 82  B 1 
ATOM   2318 C CD1 . LEU   B 2 82  ? -17.504 12.750  1.736   1.00 96.43 82  B 1 
ATOM   2319 C CD2 . LEU   B 2 82  ? -17.918 10.398  1.102   1.00 96.06 82  B 1 
ATOM   2320 N N   . ILE   B 2 83  ? -16.941 8.450   5.447   1.00 98.66 83  B 1 
ATOM   2321 C CA  . ILE   B 2 83  ? -16.005 8.225   6.544   1.00 98.70 83  B 1 
ATOM   2322 C C   . ILE   B 2 83  ? -14.920 9.296   6.429   1.00 98.80 83  B 1 
ATOM   2323 O O   . ILE   B 2 83  ? -14.332 9.480   5.358   1.00 98.66 83  B 1 
ATOM   2324 C CB  . ILE   B 2 83  ? -15.437 6.793   6.510   1.00 98.50 83  B 1 
ATOM   2325 C CG1 . ILE   B 2 83  ? -16.587 5.757   6.546   1.00 97.34 83  B 1 
ATOM   2326 C CG2 . ILE   B 2 83  ? -14.474 6.578   7.689   1.00 97.21 83  B 1 
ATOM   2327 C CD1 . ILE   B 2 83  ? -16.135 4.324   6.271   1.00 93.12 83  B 1 
ATOM   2328 N N   . VAL   B 2 84  ? -14.674 10.011  7.516   1.00 98.73 84  B 1 
ATOM   2329 C CA  . VAL   B 2 84  ? -13.673 11.081  7.600   1.00 98.73 84  B 1 
ATOM   2330 C C   . VAL   B 2 84  ? -12.719 10.814  8.754   1.00 98.74 84  B 1 
ATOM   2331 O O   . VAL   B 2 84  ? -13.059 10.097  9.693   1.00 98.35 84  B 1 
ATOM   2332 C CB  . VAL   B 2 84  ? -14.316 12.480  7.715   1.00 98.33 84  B 1 
ATOM   2333 C CG1 . VAL   B 2 84  ? -15.200 12.793  6.508   1.00 96.29 84  B 1 
ATOM   2334 C CG2 . VAL   B 2 84  ? -15.150 12.654  8.991   1.00 95.65 84  B 1 
ATOM   2335 N N   . GLY   B 2 85  ? -11.528 11.388  8.679   1.00 98.55 85  B 1 
ATOM   2336 C CA  . GLY   B 2 85  ? -10.538 11.342  9.746   1.00 98.52 85  B 1 
ATOM   2337 C C   . GLY   B 2 85  ? -10.244 12.725  10.322  1.00 98.64 85  B 1 
ATOM   2338 O O   . GLY   B 2 85  ? -10.665 13.757  9.784   1.00 98.33 85  B 1 
ATOM   2339 N N   . HIS   B 2 86  ? -9.483  12.735  11.409  1.00 98.23 86  B 1 
ATOM   2340 C CA  . HIS   B 2 86  ? -8.981  13.941  12.062  1.00 97.85 86  B 1 
ATOM   2341 C C   . HIS   B 2 86  ? -7.455  14.057  11.867  1.00 97.42 86  B 1 
ATOM   2342 O O   . HIS   B 2 86  ? -6.779  13.028  11.790  1.00 96.80 86  B 1 
ATOM   2343 C CB  . HIS   B 2 86  ? -9.379  13.885  13.544  1.00 97.47 86  B 1 
ATOM   2344 C CG  . HIS   B 2 86  ? -9.087  15.154  14.286  1.00 96.47 86  B 1 
ATOM   2345 N ND1 . HIS   B 2 86  ? -7.972  15.408  15.057  1.00 89.03 86  B 1 
ATOM   2346 C CD2 . HIS   B 2 86  ? -9.848  16.299  14.307  1.00 88.93 86  B 1 
ATOM   2347 C CE1 . HIS   B 2 86  ? -8.060  16.672  15.520  1.00 90.29 86  B 1 
ATOM   2348 N NE2 . HIS   B 2 86  ? -9.186  17.242  15.086  1.00 91.26 86  B 1 
ATOM   2349 N N   . PRO   B 2 87  ? -6.868  15.266  11.811  1.00 97.76 87  B 1 
ATOM   2350 C CA  . PRO   B 2 87  ? -5.414  15.436  11.671  1.00 97.05 87  B 1 
ATOM   2351 C C   . PRO   B 2 87  ? -4.575  14.704  12.724  1.00 95.66 87  B 1 
ATOM   2352 O O   . PRO   B 2 87  ? -3.439  14.319  12.446  1.00 94.18 87  B 1 
ATOM   2353 C CB  . PRO   B 2 87  ? -5.183  16.947  11.773  1.00 96.71 87  B 1 
ATOM   2354 C CG  . PRO   B 2 87  ? -6.486  17.555  11.283  1.00 95.62 87  B 1 
ATOM   2355 C CD  . PRO   B 2 87  ? -7.534  16.565  11.766  1.00 97.59 87  B 1 
ATOM   2356 N N   . LEU   B 2 88  ? -5.123  14.516  13.922  1.00 95.42 88  B 1 
ATOM   2357 C CA  . LEU   B 2 88  ? -4.457  13.875  15.062  1.00 93.73 88  B 1 
ATOM   2358 C C   . LEU   B 2 88  ? -4.721  12.365  15.164  1.00 92.46 88  B 1 
ATOM   2359 O O   . LEU   B 2 88  ? -4.278  11.748  16.134  1.00 90.16 88  B 1 
ATOM   2360 C CB  . LEU   B 2 88  ? -4.836  14.596  16.370  1.00 92.23 88  B 1 
ATOM   2361 C CG  . LEU   B 2 88  ? -4.527  16.102  16.408  1.00 89.57 88  B 1 
ATOM   2362 C CD1 . LEU   B 2 88  ? -4.939  16.669  17.768  1.00 84.95 88  B 1 
ATOM   2363 C CD2 . LEU   B 2 88  ? -3.045  16.402  16.195  1.00 83.69 88  B 1 
ATOM   2364 N N   . ASP   B 2 89  ? -5.432  11.763  14.203  1.00 93.87 89  B 1 
ATOM   2365 C CA  . ASP   B 2 89  ? -5.550  10.308  14.126  1.00 93.64 89  B 1 
ATOM   2366 C C   . ASP   B 2 89  ? -4.195  9.697   13.743  1.00 93.11 89  B 1 
ATOM   2367 O O   . ASP   B 2 89  ? -3.329  10.358  13.157  1.00 92.50 89  B 1 
ATOM   2368 C CB  . ASP   B 2 89  ? -6.632  9.879   13.118  1.00 94.35 89  B 1 
ATOM   2369 C CG  . ASP   B 2 89  ? -8.047  10.376  13.437  1.00 94.78 89  B 1 
ATOM   2370 O OD1 . ASP   B 2 89  ? -8.333  10.696  14.611  1.00 92.53 89  B 1 
ATOM   2371 O OD2 . ASP   B 2 89  ? -8.855  10.459  12.482  1.00 92.67 89  B 1 
ATOM   2372 N N   . PHE   B 2 90  ? -4.001  8.407   14.036  1.00 90.65 90  B 1 
ATOM   2373 C CA  . PHE   B 2 90  ? -2.810  7.676   13.628  1.00 90.36 90  B 1 
ATOM   2374 C C   . PHE   B 2 90  ? -2.963  7.079   12.229  1.00 92.40 90  B 1 
ATOM   2375 O O   . PHE   B 2 90  ? -4.017  6.586   11.839  1.00 92.55 90  B 1 
ATOM   2376 C CB  . PHE   B 2 90  ? -2.467  6.610   14.664  1.00 87.50 90  B 1 
ATOM   2377 C CG  . PHE   B 2 90  ? -2.065  7.162   16.013  1.00 84.88 90  B 1 
ATOM   2378 C CD1 . PHE   B 2 90  ? -0.826  7.812   16.165  1.00 79.58 90  B 1 
ATOM   2379 C CD2 . PHE   B 2 90  ? -2.919  7.027   17.122  1.00 77.78 90  B 1 
ATOM   2380 C CE1 . PHE   B 2 90  ? -0.443  8.316   17.417  1.00 75.58 90  B 1 
ATOM   2381 C CE2 . PHE   B 2 90  ? -2.539  7.529   18.378  1.00 74.54 90  B 1 
ATOM   2382 C CZ  . PHE   B 2 90  ? -1.298  8.175   18.524  1.00 75.88 90  B 1 
ATOM   2383 N N   . VAL   B 2 91  ? -1.862  7.068   11.464  1.00 92.59 91  B 1 
ATOM   2384 C CA  . VAL   B 2 91  ? -1.843  6.513   10.100  1.00 93.86 91  B 1 
ATOM   2385 C C   . VAL   B 2 91  ? -2.177  5.018   10.086  1.00 94.99 91  B 1 
ATOM   2386 O O   . VAL   B 2 91  ? -2.840  4.546   9.165   1.00 95.16 91  B 1 
ATOM   2387 C CB  . VAL   B 2 91  ? -0.485  6.799   9.437   1.00 93.02 91  B 1 
ATOM   2388 C CG1 . VAL   B 2 91  ? -0.321  6.101   8.089   1.00 89.83 91  B 1 
ATOM   2389 C CG2 . VAL   B 2 91  ? -0.326  8.302   9.192   1.00 90.13 91  B 1 
ATOM   2390 N N   . GLU   B 2 92  ? -1.780  4.277   11.106  1.00 92.52 92  B 1 
ATOM   2391 C CA  . GLU   B 2 92  ? -2.132  2.867   11.279  1.00 91.96 92  B 1 
ATOM   2392 C C   . GLU   B 2 92  ? -3.643  2.632   11.463  1.00 93.46 92  B 1 
ATOM   2393 O O   . GLU   B 2 92  ? -4.172  1.638   10.965  1.00 93.27 92  B 1 
ATOM   2394 C CB  . GLU   B 2 92  ? -1.325  2.259   12.441  1.00 89.22 92  B 1 
ATOM   2395 C CG  . GLU   B 2 92  ? -1.403  2.967   13.802  1.00 82.22 92  B 1 
ATOM   2396 C CD  . GLU   B 2 92  ? -0.300  4.020   14.032  1.00 79.48 92  B 1 
ATOM   2397 O OE1 . GLU   B 2 92  ? 0.205   4.102   15.173  1.00 72.51 92  B 1 
ATOM   2398 O OE2 . GLU   B 2 92  ? 0.066   4.742   13.084  1.00 73.84 92  B 1 
ATOM   2399 N N   . GLU   B 2 93  ? -4.357  3.566   12.092  1.00 94.07 93  B 1 
ATOM   2400 C CA  . GLU   B 2 93  ? -5.823  3.522   12.196  1.00 94.43 93  B 1 
ATOM   2401 C C   . GLU   B 2 93  ? -6.477  3.777   10.833  1.00 96.15 93  B 1 
ATOM   2402 O O   . GLU   B 2 93  ? -7.430  3.093   10.463  1.00 96.20 93  B 1 
ATOM   2403 C CB  . GLU   B 2 93  ? -6.326  4.549   13.222  1.00 92.83 93  B 1 
ATOM   2404 C CG  . GLU   B 2 93  ? -5.846  4.241   14.651  1.00 87.39 93  B 1 
ATOM   2405 C CD  . GLU   B 2 93  ? -6.234  5.327   15.667  1.00 82.13 93  B 1 
ATOM   2406 O OE1 . GLU   B 2 93  ? -6.371  4.972   16.860  1.00 73.72 93  B 1 
ATOM   2407 O OE2 . GLU   B 2 93  ? -6.368  6.503   15.261  1.00 75.02 93  B 1 
ATOM   2408 N N   . VAL   B 2 94  ? -5.910  4.686   10.031  1.00 96.30 94  B 1 
ATOM   2409 C CA  . VAL   B 2 94  ? -6.356  4.912   8.648   1.00 97.46 94  B 1 
ATOM   2410 C C   . VAL   B 2 94  ? -6.169  3.654   7.797   1.00 97.81 94  B 1 
ATOM   2411 O O   . VAL   B 2 94  ? -7.057  3.304   7.023   1.00 97.84 94  B 1 
ATOM   2412 C CB  . VAL   B 2 94  ? -5.627  6.110   8.015   1.00 97.69 94  B 1 
ATOM   2413 C CG1 . VAL   B 2 94  ? -6.046  6.332   6.560   1.00 97.13 94  B 1 
ATOM   2414 C CG2 . VAL   B 2 94  ? -5.915  7.399   8.783   1.00 97.28 94  B 1 
ATOM   2415 N N   . ALA   B 2 95  ? -5.053  2.939   7.958   1.00 97.60 95  B 1 
ATOM   2416 C CA  . ALA   B 2 95  ? -4.831  1.668   7.270   1.00 97.53 95  B 1 
ATOM   2417 C C   . ALA   B 2 95  ? -5.907  0.629   7.632   1.00 97.78 95  B 1 
ATOM   2418 O O   . ALA   B 2 95  ? -6.451  -0.028  6.741   1.00 97.80 95  B 1 
ATOM   2419 C CB  . ALA   B 2 95  ? -3.421  1.160   7.597   1.00 97.02 95  B 1 
ATOM   2420 N N   . ALA   B 2 96  ? -6.264  0.533   8.912   1.00 97.01 96  B 1 
ATOM   2421 C CA  . ALA   B 2 96  ? -7.333  -0.347  9.380   1.00 96.72 96  B 1 
ATOM   2422 C C   . ALA   B 2 96  ? -8.695  0.041   8.776   1.00 97.12 96  B 1 
ATOM   2423 O O   . ALA   B 2 96  ? -9.386  -0.825  8.239   1.00 96.83 96  B 1 
ATOM   2424 C CB  . ALA   B 2 96  ? -7.348  -0.344  10.914  1.00 95.67 96  B 1 
ATOM   2425 N N   . LEU   B 2 97  ? -9.038  1.333   8.758   1.00 97.58 97  B 1 
ATOM   2426 C CA  . LEU   B 2 97  ? -10.267 1.837   8.129   1.00 97.79 97  B 1 
ATOM   2427 C C   . LEU   B 2 97  ? -10.336 1.499   6.636   1.00 97.98 97  B 1 
ATOM   2428 O O   . LEU   B 2 97  ? -11.370 1.054   6.143   1.00 97.54 97  B 1 
ATOM   2429 C CB  . LEU   B 2 97  ? -10.359 3.361   8.313   1.00 97.31 97  B 1 
ATOM   2430 C CG  . LEU   B 2 97  ? -10.716 3.835   9.733   1.00 91.89 97  B 1 
ATOM   2431 C CD1 . LEU   B 2 97  ? -10.610 5.358   9.788   1.00 89.98 97  B 1 
ATOM   2432 C CD2 . LEU   B 2 97  ? -12.139 3.441   10.121  1.00 90.36 97  B 1 
ATOM   2433 N N   . PHE   B 2 98  ? -9.235  1.684   5.896   1.00 98.38 98  B 1 
ATOM   2434 C CA  . PHE   B 2 98  ? -9.187  1.349   4.473   1.00 98.45 98  B 1 
ATOM   2435 C C   . PHE   B 2 98  ? -9.402  -0.145  4.234   1.00 98.18 98  B 1 
ATOM   2436 O O   . PHE   B 2 98  ? -10.115 -0.525  3.308   1.00 97.68 98  B 1 
ATOM   2437 C CB  . PHE   B 2 98  ? -7.852  1.790   3.872   1.00 98.55 98  B 1 
ATOM   2438 C CG  . PHE   B 2 98  ? -7.646  3.278   3.653   1.00 98.61 98  B 1 
ATOM   2439 C CD1 . PHE   B 2 98  ? -8.650  4.227   3.898   1.00 98.10 98  B 1 
ATOM   2440 C CD2 . PHE   B 2 98  ? -6.406  3.713   3.151   1.00 98.13 98  B 1 
ATOM   2441 C CE1 . PHE   B 2 98  ? -8.419  5.590   3.660   1.00 98.00 98  B 1 
ATOM   2442 C CE2 . PHE   B 2 98  ? -6.169  5.073   2.912   1.00 97.95 98  B 1 
ATOM   2443 C CZ  . PHE   B 2 98  ? -7.174  6.015   3.167   1.00 98.26 98  B 1 
ATOM   2444 N N   . TYR   B 2 99  ? -8.807  -0.993  5.081   1.00 97.76 99  B 1 
ATOM   2445 C CA  . TYR   B 2 99  ? -8.951  -2.440  4.981   1.00 97.32 99  B 1 
ATOM   2446 C C   . TYR   B 2 99  ? -10.373 -2.902  5.320   1.00 96.96 99  B 1 
ATOM   2447 O O   . TYR   B 2 99  ? -10.974 -3.664  4.558   1.00 96.20 99  B 1 
ATOM   2448 C CB  . TYR   B 2 99  ? -7.911  -3.098  5.887   1.00 96.98 99  B 1 
ATOM   2449 C CG  . TYR   B 2 99  ? -7.912  -4.607  5.791   1.00 96.72 99  B 1 
ATOM   2450 C CD1 . TYR   B 2 99  ? -8.606  -5.384  6.737   1.00 95.37 99  B 1 
ATOM   2451 C CD2 . TYR   B 2 99  ? -7.255  -5.238  4.720   1.00 95.56 99  B 1 
ATOM   2452 C CE1 . TYR   B 2 99  ? -8.645  -6.780  6.619   1.00 94.86 99  B 1 
ATOM   2453 C CE2 . TYR   B 2 99  ? -7.292  -6.637  4.590   1.00 94.70 99  B 1 
ATOM   2454 C CZ  . TYR   B 2 99  ? -7.991  -7.401  5.544   1.00 94.97 99  B 1 
ATOM   2455 O OH  . TYR   B 2 99  ? -8.040  -8.764  5.414   1.00 93.59 99  B 1 
ATOM   2456 N N   . GLU   B 2 100 ? -10.936 -2.418  6.432   1.00 97.19 100 B 1 
ATOM   2457 C CA  . GLU   B 2 100 ? -12.261 -2.805  6.921   1.00 96.67 100 B 1 
ATOM   2458 C C   . GLU   B 2 100 ? -13.379 -2.360  5.972   1.00 96.69 100 B 1 
ATOM   2459 O O   . GLU   B 2 100 ? -14.217 -3.164  5.557   1.00 95.55 100 B 1 
ATOM   2460 C CB  . GLU   B 2 100 ? -12.452 -2.211  8.327   1.00 95.50 100 B 1 
ATOM   2461 C CG  . GLU   B 2 100 ? -13.778 -2.643  8.967   1.00 83.50 100 B 1 
ATOM   2462 C CD  . GLU   B 2 100 ? -13.999 -2.067  10.375  1.00 76.67 100 B 1 
ATOM   2463 O OE1 . GLU   B 2 100 ? -15.082 -2.360  10.937  1.00 69.30 100 B 1 
ATOM   2464 O OE2 . GLU   B 2 100 ? -13.118 -1.343  10.881  1.00 69.98 100 B 1 
ATOM   2465 N N   . HIS   B 2 101 ? -13.365 -1.086  5.577   1.00 97.53 101 B 1 
ATOM   2466 C CA  . HIS   B 2 101 ? -14.427 -0.498  4.760   1.00 97.54 101 B 1 
ATOM   2467 C C   . HIS   B 2 101 ? -14.184 -0.607  3.251   1.00 97.41 101 B 1 
ATOM   2468 O O   . HIS   B 2 101 ? -15.057 -0.235  2.467   1.00 96.15 101 B 1 
ATOM   2469 C CB  . HIS   B 2 101 ? -14.661 0.945   5.196   1.00 97.54 101 B 1 
ATOM   2470 C CG  . HIS   B 2 101 ? -15.100 1.058   6.629   1.00 97.06 101 B 1 
ATOM   2471 N ND1 . HIS   B 2 101 ? -16.317 0.647   7.145   1.00 84.15 101 B 1 
ATOM   2472 C CD2 . HIS   B 2 101 ? -14.368 1.558   7.674   1.00 85.06 101 B 1 
ATOM   2473 C CE1 . HIS   B 2 101 ? -16.306 0.897   8.463   1.00 87.94 101 B 1 
ATOM   2474 N NE2 . HIS   B 2 101 ? -15.145 1.457   8.817   1.00 89.96 101 B 1 
ATOM   2475 N N   . ARG   B 2 102 ? -13.035 -1.137  2.819   1.00 97.15 102 B 1 
ATOM   2476 C CA  . ARG   B 2 102 ? -12.659 -1.289  1.396   1.00 96.91 102 B 1 
ATOM   2477 C C   . ARG   B 2 102 ? -12.697 0.037   0.627   1.00 97.21 102 B 1 
ATOM   2478 O O   . ARG   B 2 102 ? -13.160 0.097   -0.514  1.00 95.72 102 B 1 
ATOM   2479 C CB  . ARG   B 2 102 ? -13.496 -2.378  0.721   1.00 95.78 102 B 1 
ATOM   2480 C CG  . ARG   B 2 102 ? -13.433 -3.721  1.449   1.00 91.00 102 B 1 
ATOM   2481 C CD  . ARG   B 2 102 ? -14.299 -4.729  0.702   1.00 86.41 102 B 1 
ATOM   2482 N NE  . ARG   B 2 102 ? -14.213 -6.063  1.327   1.00 78.64 102 B 1 
ATOM   2483 C CZ  . ARG   B 2 102 ? -13.988 -7.201  0.690   1.00 70.61 102 B 1 
ATOM   2484 N NH1 . ARG   B 2 102 ? -13.905 -7.274  -0.611  1.00 64.54 102 B 1 
ATOM   2485 N NH2 . ARG   B 2 102 ? -13.841 -8.302  1.364   1.00 65.24 102 B 1 
ATOM   2486 N N   . ILE   B 2 103 ? -12.198 1.086   1.260   1.00 97.95 103 B 1 
ATOM   2487 C CA  . ILE   B 2 103 ? -12.066 2.433   0.696   1.00 98.18 103 B 1 
ATOM   2488 C C   . ILE   B 2 103 ? -10.585 2.771   0.492   1.00 98.36 103 B 1 
ATOM   2489 O O   . ILE   B 2 103 ? -9.704  2.183   1.122   1.00 98.21 103 B 1 
ATOM   2490 C CB  . ILE   B 2 103 ? -12.807 3.475   1.567   1.00 98.10 103 B 1 
ATOM   2491 C CG1 . ILE   B 2 103 ? -12.238 3.551   3.001   1.00 97.47 103 B 1 
ATOM   2492 C CG2 . ILE   B 2 103 ? -14.315 3.172   1.561   1.00 96.51 103 B 1 
ATOM   2493 C CD1 . ILE   B 2 103 ? -12.875 4.636   3.885   1.00 96.79 103 B 1 
ATOM   2494 N N   . GLY   B 2 104 ? -10.298 3.711   -0.400  1.00 98.31 104 B 1 
ATOM   2495 C CA  . GLY   B 2 104 ? -8.931  4.132   -0.731  1.00 98.26 104 B 1 
ATOM   2496 C C   . GLY   B 2 104 ? -8.631  5.603   -0.443  1.00 98.54 104 B 1 
ATOM   2497 O O   . GLY   B 2 104 ? -7.574  6.087   -0.843  1.00 98.06 104 B 1 
ATOM   2498 N N   . CYS   B 2 105 ? -9.555  6.317   0.193   1.00 98.43 105 B 1 
ATOM   2499 C CA  . CYS   B 2 105 ? -9.465  7.748   0.458   1.00 98.59 105 B 1 
ATOM   2500 C C   . CYS   B 2 105 ? -10.162 8.094   1.772   1.00 98.76 105 B 1 
ATOM   2501 O O   . CYS   B 2 105 ? -11.262 7.608   2.034   1.00 98.48 105 B 1 
ATOM   2502 C CB  . CYS   B 2 105 ? -10.112 8.482   -0.722  1.00 97.72 105 B 1 
ATOM   2503 S SG  . CYS   B 2 105 ? -10.172 10.272  -0.451  1.00 95.74 105 B 1 
ATOM   2504 N N   . LEU   B 2 106 ? -9.543  8.967   2.559   1.00 98.89 106 B 1 
ATOM   2505 C CA  . LEU   B 2 106 ? -10.110 9.520   3.781   1.00 98.90 106 B 1 
ATOM   2506 C C   . LEU   B 2 106 ? -9.953  11.047  3.757   1.00 98.93 106 B 1 
ATOM   2507 O O   . LEU   B 2 106 ? -8.832  11.542  3.896   1.00 98.83 106 B 1 
ATOM   2508 C CB  . LEU   B 2 106 ? -9.416  8.860   4.982   1.00 98.69 106 B 1 
ATOM   2509 C CG  . LEU   B 2 106 ? -10.114 9.102   6.329   1.00 97.15 106 B 1 
ATOM   2510 C CD1 . LEU   B 2 106 ? -11.438 8.338   6.419   1.00 95.80 106 B 1 
ATOM   2511 C CD2 . LEU   B 2 106 ? -9.218  8.605   7.461   1.00 96.00 106 B 1 
ATOM   2512 N N   . PRO   B 2 107 ? -11.049 11.807  3.549   1.00 98.93 107 B 1 
ATOM   2513 C CA  . PRO   B 2 107 ? -11.020 13.250  3.759   1.00 98.92 107 B 1 
ATOM   2514 C C   . PRO   B 2 107 ? -10.723 13.559  5.228   1.00 98.91 107 B 1 
ATOM   2515 O O   . PRO   B 2 107 ? -11.307 12.947  6.125   1.00 98.77 107 B 1 
ATOM   2516 C CB  . PRO   B 2 107 ? -12.399 13.771  3.342   1.00 98.80 107 B 1 
ATOM   2517 C CG  . PRO   B 2 107 ? -12.973 12.655  2.470   1.00 98.03 107 B 1 
ATOM   2518 C CD  . PRO   B 2 107 ? -12.364 11.397  3.080   1.00 98.79 107 B 1 
ATOM   2519 N N   . ILE   B 2 108 ? -9.835  14.507  5.475   1.00 98.88 108 B 1 
ATOM   2520 C CA  . ILE   B 2 108 ? -9.450  14.913  6.828   1.00 98.88 108 B 1 
ATOM   2521 C C   . ILE   B 2 108 ? -10.152 16.217  7.175   1.00 98.86 108 B 1 
ATOM   2522 O O   . ILE   B 2 108 ? -9.997  17.221  6.482   1.00 98.75 108 B 1 
ATOM   2523 C CB  . ILE   B 2 108 ? -7.921  14.985  6.978   1.00 98.84 108 B 1 
ATOM   2524 C CG1 . ILE   B 2 108 ? -7.210  13.703  6.502   1.00 98.50 108 B 1 
ATOM   2525 C CG2 . ILE   B 2 108 ? -7.554  15.293  8.441   1.00 98.66 108 B 1 
ATOM   2526 C CD1 . ILE   B 2 108 ? -7.745  12.392  7.123   1.00 97.71 108 B 1 
ATOM   2527 N N   . VAL   B 2 109 ? -10.937 16.178  8.242   1.00 98.79 109 B 1 
ATOM   2528 C CA  . VAL   B 2 109 ? -11.791 17.286  8.676   1.00 98.72 109 B 1 
ATOM   2529 C C   . VAL   B 2 109 ? -11.354 17.758  10.056  1.00 98.63 109 B 1 
ATOM   2530 O O   . VAL   B 2 109 ? -11.160 16.962  10.971  1.00 98.10 109 B 1 
ATOM   2531 C CB  . VAL   B 2 109 ? -13.280 16.881  8.650   1.00 98.43 109 B 1 
ATOM   2532 C CG1 . VAL   B 2 109 ? -14.193 18.014  9.127   1.00 96.95 109 B 1 
ATOM   2533 C CG2 . VAL   B 2 109 ? -13.720 16.507  7.227   1.00 97.20 109 B 1 
ATOM   2534 N N   . ASN   B 2 110 ? -11.238 19.077  10.215  1.00 98.49 110 B 1 
ATOM   2535 C CA  . ASN   B 2 110 ? -10.982 19.714  11.499  1.00 98.31 110 B 1 
ATOM   2536 C C   . ASN   B 2 110 ? -11.917 20.920  11.666  1.00 98.14 110 B 1 
ATOM   2537 O O   . ASN   B 2 110 ? -12.091 21.709  10.738  1.00 96.68 110 B 1 
ATOM   2538 C CB  . ASN   B 2 110 ? -9.496  20.090  11.595  1.00 97.68 110 B 1 
ATOM   2539 C CG  . ASN   B 2 110 ? -9.088  20.479  13.005  1.00 96.49 110 B 1 
ATOM   2540 O OD1 . ASN   B 2 110 ? -9.862  20.440  13.944  1.00 90.87 110 B 1 
ATOM   2541 N ND2 . ASN   B 2 110 ? -7.845  20.865  13.191  1.00 89.18 110 B 1 
ATOM   2542 N N   . HIS   B 2 111 ? -12.541 21.044  12.828  1.00 97.36 111 B 1 
ATOM   2543 C CA  . HIS   B 2 111 ? -13.527 22.097  13.106  1.00 97.31 111 B 1 
ATOM   2544 C C   . HIS   B 2 111 ? -14.596 22.263  12.006  1.00 97.46 111 B 1 
ATOM   2545 O O   . HIS   B 2 111 ? -14.961 23.373  11.625  1.00 95.08 111 B 1 
ATOM   2546 C CB  . HIS   B 2 111 ? -12.804 23.409  13.454  1.00 96.38 111 B 1 
ATOM   2547 C CG  . HIS   B 2 111 ? -11.882 23.284  14.635  1.00 93.90 111 B 1 
ATOM   2548 N ND1 . HIS   B 2 111 ? -12.254 22.933  15.920  1.00 81.17 111 B 1 
ATOM   2549 C CD2 . HIS   B 2 111 ? -10.523 23.473  14.651  1.00 80.70 111 B 1 
ATOM   2550 C CE1 . HIS   B 2 111 ? -11.143 22.912  16.679  1.00 82.80 111 B 1 
ATOM   2551 N NE2 . HIS   B 2 111 ? -10.078 23.241  15.948  1.00 84.36 111 B 1 
ATOM   2552 N N   . GLY   B 2 112 ? -15.083 21.136  11.467  1.00 96.53 112 B 1 
ATOM   2553 C CA  . GLY   B 2 112 ? -16.127 21.107  10.441  1.00 96.21 112 B 1 
ATOM   2554 C C   . GLY   B 2 112 ? -15.670 21.481  9.027   1.00 97.01 112 B 1 
ATOM   2555 O O   . GLY   B 2 112 ? -16.510 21.552  8.130   1.00 95.24 112 B 1 
ATOM   2556 N N   . LYS   B 2 113 ? -14.372 21.701  8.797   1.00 98.14 113 B 1 
ATOM   2557 C CA  . LYS   B 2 113 ? -13.805 22.042  7.486   1.00 98.29 113 B 1 
ATOM   2558 C C   . LYS   B 2 113 ? -12.846 20.969  6.987   1.00 98.58 113 B 1 
ATOM   2559 O O   . LYS   B 2 113 ? -12.116 20.365  7.770   1.00 98.14 113 B 1 
ATOM   2560 C CB  . LYS   B 2 113 ? -13.120 23.413  7.531   1.00 97.45 113 B 1 
ATOM   2561 C CG  . LYS   B 2 113 ? -14.117 24.535  7.860   1.00 93.32 113 B 1 
ATOM   2562 C CD  . LYS   B 2 113 ? -13.473 25.914  7.719   1.00 87.61 113 B 1 
ATOM   2563 C CE  . LYS   B 2 113 ? -14.520 26.978  8.058   1.00 79.99 113 B 1 
ATOM   2564 N NZ  . LYS   B 2 113 ? -14.050 28.347  7.730   1.00 69.78 113 B 1 
ATOM   2565 N N   . LEU   B 2 114 ? -12.825 20.774  5.669   1.00 98.58 114 B 1 
ATOM   2566 C CA  . LEU   B 2 114 ? -11.837 19.936  5.005   1.00 98.77 114 B 1 
ATOM   2567 C C   . LEU   B 2 114 ? -10.461 20.609  5.090   1.00 98.78 114 B 1 
ATOM   2568 O O   . LEU   B 2 114 ? -10.293 21.727  4.616   1.00 98.52 114 B 1 
ATOM   2569 C CB  . LEU   B 2 114 ? -12.273 19.712  3.552   1.00 98.72 114 B 1 
ATOM   2570 C CG  . LEU   B 2 114 ? -11.358 18.744  2.779   1.00 98.31 114 B 1 
ATOM   2571 C CD1 . LEU   B 2 114 ? -11.557 17.300  3.237   1.00 98.04 114 B 1 
ATOM   2572 C CD2 . LEU   B 2 114 ? -11.670 18.827  1.291   1.00 97.90 114 B 1 
ATOM   2573 N N   . VAL   B 2 115 ? -9.485  19.912  5.667   1.00 98.77 115 B 1 
ATOM   2574 C CA  . VAL   B 2 115 ? -8.114  20.420  5.860   1.00 98.70 115 B 1 
ATOM   2575 C C   . VAL   B 2 115 ? -7.049  19.587  5.149   1.00 98.71 115 B 1 
ATOM   2576 O O   . VAL   B 2 115 ? -5.938  20.064  4.931   1.00 98.18 115 B 1 
ATOM   2577 C CB  . VAL   B 2 115 ? -7.764  20.561  7.353   1.00 98.33 115 B 1 
ATOM   2578 C CG1 . VAL   B 2 115 ? -8.682  21.579  8.044   1.00 96.18 115 B 1 
ATOM   2579 C CG2 . VAL   B 2 115 ? -7.840  19.229  8.114   1.00 96.14 115 B 1 
ATOM   2580 N N   . GLY   B 2 116 ? -7.373  18.357  4.753   1.00 98.81 116 B 1 
ATOM   2581 C CA  . GLY   B 2 116 ? -6.450  17.472  4.055   1.00 98.83 116 B 1 
ATOM   2582 C C   . GLY   B 2 116 ? -7.151  16.269  3.439   1.00 98.89 116 B 1 
ATOM   2583 O O   . GLY   B 2 116 ? -8.364  16.092  3.559   1.00 98.76 116 B 1 
ATOM   2584 N N   . ILE   B 2 117 ? -6.363  15.439  2.751   1.00 98.93 117 B 1 
ATOM   2585 C CA  . ILE   B 2 117 ? -6.813  14.152  2.224   1.00 98.93 117 B 1 
ATOM   2586 C C   . ILE   B 2 117 ? -5.664  13.148  2.323   1.00 98.92 117 B 1 
ATOM   2587 O O   . ILE   B 2 117 ? -4.519  13.467  2.007   1.00 98.77 117 B 1 
ATOM   2588 C CB  . ILE   B 2 117 ? -7.356  14.308  0.784   1.00 98.81 117 B 1 
ATOM   2589 C CG1 . ILE   B 2 117 ? -8.048  13.011  0.309   1.00 97.97 117 B 1 
ATOM   2590 C CG2 . ILE   B 2 117 ? -6.271  14.750  -0.214  1.00 98.15 117 B 1 
ATOM   2591 C CD1 . ILE   B 2 117 ? -8.822  13.187  -1.007  1.00 96.22 117 B 1 
ATOM   2592 N N   . ILE   B 2 118 ? -5.976  11.924  2.753   1.00 98.93 118 B 1 
ATOM   2593 C CA  . ILE   B 2 118 ? -5.033  10.808  2.770   1.00 98.92 118 B 1 
ATOM   2594 C C   . ILE   B 2 118 ? -5.604  9.659   1.941   1.00 98.91 118 B 1 
ATOM   2595 O O   . ILE   B 2 118 ? -6.799  9.381   1.978   1.00 98.75 118 B 1 
ATOM   2596 C CB  . ILE   B 2 118 ? -4.649  10.429  4.217   1.00 98.75 118 B 1 
ATOM   2597 C CG1 . ILE   B 2 118 ? -3.463  9.438   4.221   1.00 96.47 118 B 1 
ATOM   2598 C CG2 . ILE   B 2 118 ? -5.838  9.869   5.016   1.00 96.87 118 B 1 
ATOM   2599 C CD1 . ILE   B 2 118 ? -2.828  9.248   5.597   1.00 95.51 118 B 1 
ATOM   2600 N N   . THR   B 2 119 ? -4.747  9.005   1.148   1.00 98.80 119 B 1 
ATOM   2601 C CA  . THR   B 2 119 ? -5.141  7.908   0.255   1.00 98.70 119 B 1 
ATOM   2602 C C   . THR   B 2 119 ? -4.228  6.696   0.437   1.00 98.57 119 B 1 
ATOM   2603 O O   . THR   B 2 119 ? -3.182  6.778   1.084   1.00 98.13 119 B 1 
ATOM   2604 C CB  . THR   B 2 119 ? -5.150  8.351   -1.221  1.00 98.42 119 B 1 
ATOM   2605 O OG1 . THR   B 2 119 ? -3.837  8.551   -1.692  1.00 96.69 119 B 1 
ATOM   2606 C CG2 . THR   B 2 119 ? -5.949  9.629   -1.476  1.00 96.59 119 B 1 
ATOM   2607 N N   . GLN   B 2 120 ? -4.590  5.564   -0.185  1.00 98.22 120 B 1 
ATOM   2608 C CA  . GLN   B 2 120 ? -3.720  4.383   -0.200  1.00 97.91 120 B 1 
ATOM   2609 C C   . GLN   B 2 120 ? -2.329  4.679   -0.777  1.00 97.94 120 B 1 
ATOM   2610 O O   . GLN   B 2 120 ? -1.365  4.048   -0.369  1.00 97.20 120 B 1 
ATOM   2611 C CB  . GLN   B 2 120 ? -4.361  3.250   -1.005  1.00 96.80 120 B 1 
ATOM   2612 C CG  . GLN   B 2 120 ? -5.535  2.586   -0.274  1.00 89.56 120 B 1 
ATOM   2613 C CD  . GLN   B 2 120 ? -6.121  1.401   -1.045  1.00 86.85 120 B 1 
ATOM   2614 O OE1 . GLN   B 2 120 ? -5.692  1.030   -2.124  1.00 77.94 120 B 1 
ATOM   2615 N NE2 . GLN   B 2 120 ? -7.136  0.755   -0.515  1.00 74.91 120 B 1 
ATOM   2616 N N   . THR   B 2 121 ? -2.197  5.648   -1.681  1.00 98.02 121 B 1 
ATOM   2617 C CA  . THR   B 2 121 ? -0.890  6.067   -2.215  1.00 97.94 121 B 1 
ATOM   2618 C C   . THR   B 2 121 ? -0.010  6.693   -1.131  1.00 97.89 121 B 1 
ATOM   2619 O O   . THR   B 2 121 ? 1.198   6.480   -1.128  1.00 97.35 121 B 1 
ATOM   2620 C CB  . THR   B 2 121 ? -1.070  7.058   -3.375  1.00 97.69 121 B 1 
ATOM   2621 O OG1 . THR   B 2 121 ? -1.841  6.462   -4.396  1.00 95.92 121 B 1 
ATOM   2622 C CG2 . THR   B 2 121 ? 0.250   7.480   -4.021  1.00 95.83 121 B 1 
ATOM   2623 N N   . ASP   B 2 122 ? -0.597  7.421   -0.191  1.00 97.88 122 B 1 
ATOM   2624 C CA  . ASP   B 2 122 ? 0.137   8.005   0.937   1.00 97.87 122 B 1 
ATOM   2625 C C   . ASP   B 2 122 ? 0.562   6.916   1.932   1.00 97.61 122 B 1 
ATOM   2626 O O   . ASP   B 2 122 ? 1.699   6.924   2.401   1.00 97.25 122 B 1 
ATOM   2627 C CB  . ASP   B 2 122 ? -0.707  9.096   1.610   1.00 98.13 122 B 1 
ATOM   2628 C CG  . ASP   B 2 122 ? -1.168  10.156  0.603   1.00 98.12 122 B 1 
ATOM   2629 O OD1 . ASP   B 2 122 ? -0.300  10.799  -0.037  1.00 97.16 122 B 1 
ATOM   2630 O OD2 . ASP   B 2 122 ? -2.396  10.288  0.410   1.00 97.20 122 B 1 
ATOM   2631 N N   . LEU   B 2 123 ? -0.297  5.914   2.171   1.00 97.57 123 B 1 
ATOM   2632 C CA  . LEU   B 2 123 ? 0.051   4.748   2.992   1.00 97.39 123 B 1 
ATOM   2633 C C   . LEU   B 2 123 ? 1.158   3.899   2.357   1.00 96.94 123 B 1 
ATOM   2634 O O   . LEU   B 2 123 ? 2.053   3.456   3.066   1.00 95.91 123 B 1 
ATOM   2635 C CB  . LEU   B 2 123 ? -1.184  3.876   3.256   1.00 97.07 123 B 1 
ATOM   2636 C CG  . LEU   B 2 123 ? -2.306  4.536   4.068   1.00 94.98 123 B 1 
ATOM   2637 C CD1 . LEU   B 2 123 ? -3.316  3.458   4.445   1.00 90.47 123 B 1 
ATOM   2638 C CD2 . LEU   B 2 123 ? -1.815  5.191   5.351   1.00 89.75 123 B 1 
ATOM   2639 N N   . LEU   B 2 124 ? 1.138   3.707   1.037   1.00 97.08 124 B 1 
ATOM   2640 C CA  . LEU   B 2 124 ? 2.221   3.025   0.324   1.00 96.77 124 B 1 
ATOM   2641 C C   . LEU   B 2 124 ? 3.552   3.756   0.511   1.00 96.29 124 B 1 
ATOM   2642 O O   . LEU   B 2 124 ? 4.552   3.116   0.805   1.00 95.46 124 B 1 
ATOM   2643 C CB  . LEU   B 2 124 ? 1.900   2.906   -1.172  1.00 96.25 124 B 1 
ATOM   2644 C CG  . LEU   B 2 124 ? 0.878   1.818   -1.529  1.00 90.88 124 B 1 
ATOM   2645 C CD1 . LEU   B 2 124 ? 0.538   1.937   -3.018  1.00 90.74 124 B 1 
ATOM   2646 C CD2 . LEU   B 2 124 ? 1.423   0.417   -1.270  1.00 90.31 124 B 1 
ATOM   2647 N N   . ARG   B 2 125 ? 3.564   5.091   0.389   1.00 96.00 125 B 1 
ATOM   2648 C CA  . ARG   B 2 125 ? 4.770   5.894   0.640   1.00 95.36 125 B 1 
ATOM   2649 C C   . ARG   B 2 125 ? 5.280   5.691   2.069   1.00 94.99 125 B 1 
ATOM   2650 O O   . ARG   B 2 125 ? 6.457   5.416   2.255   1.00 94.12 125 B 1 
ATOM   2651 C CB  . ARG   B 2 125 ? 4.477   7.372   0.353   1.00 94.73 125 B 1 
ATOM   2652 C CG  . ARG   B 2 125 ? 5.771   8.203   0.350   1.00 90.25 125 B 1 
ATOM   2653 C CD  . ARG   B 2 125 ? 5.505   9.709   0.224   1.00 87.67 125 B 1 
ATOM   2654 N NE  . ARG   B 2 125 ? 4.622   10.020  -0.920  1.00 80.30 125 B 1 
ATOM   2655 C CZ  . ARG   B 2 125 ? 3.363   10.449  -0.858  1.00 75.78 125 B 1 
ATOM   2656 N NH1 . ARG   B 2 125 ? 2.797   10.809  0.257   1.00 66.57 125 B 1 
ATOM   2657 N NH2 . ARG   B 2 125 ? 2.640   10.500  -1.938  1.00 67.25 125 B 1 
ATOM   2658 N N   . THR   B 2 126 ? 4.384   5.769   3.047   1.00 94.60 126 B 1 
ATOM   2659 C CA  . THR   B 2 126 ? 4.715   5.530   4.461   1.00 93.89 126 B 1 
ATOM   2660 C C   . THR   B 2 126 ? 5.274   4.123   4.679   1.00 93.64 126 B 1 
ATOM   2661 O O   . THR   B 2 126 ? 6.283   3.960   5.358   1.00 92.70 126 B 1 
ATOM   2662 C CB  . THR   B 2 126 ? 3.474   5.736   5.339   1.00 93.29 126 B 1 
ATOM   2663 O OG1 . THR   B 2 126 ? 2.973   7.045   5.171   1.00 91.11 126 B 1 
ATOM   2664 C CG2 . THR   B 2 126 ? 3.769   5.549   6.821   1.00 90.99 126 B 1 
ATOM   2665 N N   . PHE   B 2 127 ? 4.661   3.101   4.075   1.00 94.32 127 B 1 
ATOM   2666 C CA  . PHE   B 2 127 ? 5.141   1.719   4.164   1.00 94.04 127 B 1 
ATOM   2667 C C   . PHE   B 2 127 ? 6.553   1.565   3.585   1.00 93.61 127 B 1 
ATOM   2668 O O   . PHE   B 2 127 ? 7.413   0.960   4.217   1.00 92.92 127 B 1 
ATOM   2669 C CB  . PHE   B 2 127 ? 4.141   0.796   3.461   1.00 93.81 127 B 1 
ATOM   2670 C CG  . PHE   B 2 127 ? 4.500   -0.673  3.577   1.00 93.43 127 B 1 
ATOM   2671 C CD1 . PHE   B 2 127 ? 5.225   -1.317  2.560   1.00 90.07 127 B 1 
ATOM   2672 C CD2 . PHE   B 2 127 ? 4.122   -1.397  4.718   1.00 89.85 127 B 1 
ATOM   2673 C CE1 . PHE   B 2 127 ? 5.564   -2.677  2.681   1.00 89.08 127 B 1 
ATOM   2674 C CE2 . PHE   B 2 127 ? 4.459   -2.758  4.841   1.00 88.45 127 B 1 
ATOM   2675 C CZ  . PHE   B 2 127 ? 5.178   -3.396  3.821   1.00 89.37 127 B 1 
ATOM   2676 N N   . ILE   B 2 128 ? 6.818   2.156   2.418   1.00 94.18 128 B 1 
ATOM   2677 C CA  . ILE   B 2 128 ? 8.138   2.145   1.770   1.00 93.75 128 B 1 
ATOM   2678 C C   . ILE   B 2 128 ? 9.194   2.808   2.665   1.00 92.28 128 B 1 
ATOM   2679 O O   . ILE   B 2 128 ? 10.281  2.263   2.839   1.00 90.79 128 B 1 
ATOM   2680 C CB  . ILE   B 2 128 ? 8.035   2.831   0.393   1.00 94.22 128 B 1 
ATOM   2681 C CG1 . ILE   B 2 128 ? 7.228   1.950   -0.589  1.00 93.65 128 B 1 
ATOM   2682 C CG2 . ILE   B 2 128 ? 9.420   3.131   -0.198  1.00 93.46 128 B 1 
ATOM   2683 C CD1 . ILE   B 2 128 ? 6.706   2.727   -1.804  1.00 91.50 128 B 1 
ATOM   2684 N N   . GLU   B 2 129 ? 8.872   3.955   3.260   1.00 90.64 129 B 1 
ATOM   2685 C CA  . GLU   B 2 129 ? 9.762   4.649   4.196   1.00 88.95 129 B 1 
ATOM   2686 C C   . GLU   B 2 129 ? 10.071  3.782   5.426   1.00 88.42 129 B 1 
ATOM   2687 O O   . GLU   B 2 129 ? 11.231  3.665   5.820   1.00 86.64 129 B 1 
ATOM   2688 C CB  . GLU   B 2 129 ? 9.130   5.983   4.619   1.00 87.33 129 B 1 
ATOM   2689 C CG  . GLU   B 2 129 ? 9.187   7.038   3.500   1.00 80.93 129 B 1 
ATOM   2690 C CD  . GLU   B 2 129 ? 8.380   8.308   3.806   1.00 77.31 129 B 1 
ATOM   2691 O OE1 . GLU   B 2 129 ? 8.261   9.147   2.882   1.00 71.07 129 B 1 
ATOM   2692 O OE2 . GLU   B 2 129 ? 7.870   8.450   4.941   1.00 71.37 129 B 1 
ATOM   2693 N N   . LEU   B 2 130 ? 9.064   3.116   5.990   1.00 87.76 130 B 1 
ATOM   2694 C CA  . LEU   B 2 130 ? 9.215   2.230   7.146   1.00 86.98 130 B 1 
ATOM   2695 C C   . LEU   B 2 130 ? 10.117  1.024   6.881   1.00 86.05 130 B 1 
ATOM   2696 O O   . LEU   B 2 130 ? 10.898  0.635   7.745   1.00 83.26 130 B 1 
ATOM   2697 C CB  . LEU   B 2 130 ? 7.833   1.719   7.577   1.00 85.63 130 B 1 
ATOM   2698 C CG  . LEU   B 2 130 ? 7.002   2.751   8.342   1.00 81.72 130 B 1 
ATOM   2699 C CD1 . LEU   B 2 130 ? 5.611   2.163   8.597   1.00 77.07 130 B 1 
ATOM   2700 C CD2 . LEU   B 2 130 ? 7.677   3.079   9.668   1.00 76.78 130 B 1 
ATOM   2701 N N   . THR   B 2 131 ? 10.007  0.424   5.696   1.00 87.68 131 B 1 
ATOM   2702 C CA  . THR   B 2 131 ? 10.822  -0.743  5.335   1.00 85.43 131 B 1 
ATOM   2703 C C   . THR   B 2 131 ? 12.269  -0.370  5.032   1.00 83.43 131 B 1 
ATOM   2704 O O   . THR   B 2 131 ? 13.147  -1.231  5.072   1.00 78.47 131 B 1 
ATOM   2705 C CB  . THR   B 2 131 ? 10.237  -1.487  4.133   1.00 84.59 131 B 1 
ATOM   2706 O OG1 . THR   B 2 131 ? 10.219  -0.660  2.988   1.00 77.07 131 B 1 
ATOM   2707 C CG2 . THR   B 2 131 ? 8.829   -2.008  4.390   1.00 77.27 131 B 1 
ATOM   2708 N N   . GLY   B 2 132 ? 12.527  0.896   4.710   1.00 83.41 132 B 1 
ATOM   2709 C CA  . GLY   B 2 132 ? 13.842  1.356   4.269   1.00 81.62 132 B 1 
ATOM   2710 C C   . GLY   B 2 132 ? 14.288  0.757   2.935   1.00 82.80 132 B 1 
ATOM   2711 O O   . GLY   B 2 132 ? 15.484  0.764   2.645   1.00 79.24 132 B 1 
ATOM   2712 N N   . VAL   B 2 133 ? 13.378  0.246   2.112   1.00 82.74 133 B 1 
ATOM   2713 C CA  . VAL   B 2 133 ? 13.699  -0.473  0.858   1.00 81.74 133 B 1 
ATOM   2714 C C   . VAL   B 2 133 ? 14.587  0.331   -0.101  1.00 81.39 133 B 1 
ATOM   2715 O O   . VAL   B 2 133 ? 15.429  -0.239  -0.786  1.00 77.95 133 B 1 
ATOM   2716 C CB  . VAL   B 2 133 ? 12.407  -0.948  0.162   1.00 80.05 133 B 1 
ATOM   2717 C CG1 . VAL   B 2 133 ? 11.550  0.195   -0.394  1.00 73.57 133 B 1 
ATOM   2718 C CG2 . VAL   B 2 133 ? 12.700  -1.946  -0.962  1.00 74.81 133 B 1 
ATOM   2719 N N   . HIS   B 2 134 ? 14.448  1.655   -0.107  1.00 82.33 134 B 1 
ATOM   2720 C CA  . HIS   B 2 134 ? 15.249  2.555   -0.943  1.00 80.56 134 B 1 
ATOM   2721 C C   . HIS   B 2 134 ? 16.628  2.885   -0.355  1.00 81.56 134 B 1 
ATOM   2722 O O   . HIS   B 2 134 ? 17.440  3.539   -1.014  1.00 77.49 134 B 1 
ATOM   2723 C CB  . HIS   B 2 134 ? 14.451  3.841   -1.200  1.00 76.75 134 B 1 
ATOM   2724 C CG  . HIS   B 2 134 ? 13.171  3.641   -1.969  1.00 71.41 134 B 1 
ATOM   2725 N ND1 . HIS   B 2 134 ? 12.088  4.493   -1.948  1.00 62.26 134 B 1 
ATOM   2726 C CD2 . HIS   B 2 134 ? 12.866  2.634   -2.849  1.00 62.32 134 B 1 
ATOM   2727 C CE1 . HIS   B 2 134 ? 11.169  4.020   -2.791  1.00 58.76 134 B 1 
ATOM   2728 N NE2 . HIS   B 2 134 ? 11.603  2.889   -3.354  1.00 60.48 134 B 1 
ATOM   2729 N N   . GLN   B 2 135 ? 16.926  2.458   0.869   1.00 81.30 135 B 1 
ATOM   2730 C CA  . GLN   B 2 135 ? 18.217  2.713   1.493   1.00 80.60 135 B 1 
ATOM   2731 C C   . GLN   B 2 135 ? 19.216  1.606   1.119   1.00 82.70 135 B 1 
ATOM   2732 O O   . GLN   B 2 135 ? 18.863  0.425   1.126   1.00 80.63 135 B 1 
ATOM   2733 C CB  . GLN   B 2 135 ? 18.073  2.857   3.010   1.00 76.52 135 B 1 
ATOM   2734 C CG  . GLN   B 2 135 ? 17.136  4.009   3.409   1.00 70.70 135 B 1 
ATOM   2735 C CD  . GLN   B 2 135 ? 17.088  4.226   4.920   1.00 68.05 135 B 1 
ATOM   2736 O OE1 . GLN   B 2 135 ? 18.040  3.979   5.644   1.00 61.24 135 B 1 
ATOM   2737 N NE2 . GLN   B 2 135 ? 15.980  4.698   5.446   1.00 58.73 135 B 1 
ATOM   2738 N N   . PRO   B 2 136 ? 20.486  1.948   0.816   1.00 81.37 136 B 1 
ATOM   2739 C CA  . PRO   B 2 136 ? 21.514  0.941   0.591   1.00 81.62 136 B 1 
ATOM   2740 C C   . PRO   B 2 136 ? 21.802  0.178   1.890   1.00 82.18 136 B 1 
ATOM   2741 O O   . PRO   B 2 136 ? 21.851  0.760   2.976   1.00 77.84 136 B 1 
ATOM   2742 C CB  . PRO   B 2 136 ? 22.730  1.713   0.074   1.00 78.81 136 B 1 
ATOM   2743 C CG  . PRO   B 2 136 ? 22.558  3.097   0.708   1.00 75.90 136 B 1 
ATOM   2744 C CD  . PRO   B 2 136 ? 21.043  3.282   0.749   1.00 78.88 136 B 1 
ATOM   2745 N N   . GLY   B 2 137 ? 22.028  -1.119  1.777   1.00 85.82 137 B 1 
ATOM   2746 C CA  . GLY   B 2 137 ? 22.310  -1.973  2.922   1.00 85.77 137 B 1 
ATOM   2747 C C   . GLY   B 2 137 ? 22.003  -3.440  2.662   1.00 87.17 137 B 1 
ATOM   2748 O O   . GLY   B 2 137 ? 21.925  -3.887  1.518   1.00 83.96 137 B 1 
ATOM   2749 N N   . SER   B 2 138 ? 21.854  -4.186  3.747   1.00 88.08 138 B 1 
ATOM   2750 C CA  . SER   B 2 138 ? 21.511  -5.608  3.731   1.00 88.43 138 B 1 
ATOM   2751 C C   . SER   B 2 138 ? 20.345  -5.881  4.673   1.00 89.04 138 B 1 
ATOM   2752 O O   . SER   B 2 138 ? 20.143  -5.169  5.653   1.00 87.51 138 B 1 
ATOM   2753 C CB  . SER   B 2 138 ? 22.716  -6.458  4.138   1.00 87.13 138 B 1 
ATOM   2754 O OG  . SER   B 2 138 ? 23.831  -6.202  3.295   1.00 81.43 138 B 1 
ATOM   2755 N N   . GLN   B 2 139 ? 19.598  -6.947  4.393   1.00 88.43 139 B 1 
ATOM   2756 C CA  . GLN   B 2 139 ? 18.523  -7.422  5.255   1.00 87.97 139 B 1 
ATOM   2757 C C   . GLN   B 2 139 ? 18.985  -8.649  6.044   1.00 89.09 139 B 1 
ATOM   2758 O O   . GLN   B 2 139 ? 19.650  -9.530  5.503   1.00 87.86 139 B 1 
ATOM   2759 C CB  . GLN   B 2 139 ? 17.280  -7.680  4.401   1.00 85.20 139 B 1 
ATOM   2760 C CG  . GLN   B 2 139 ? 16.037  -8.024  5.234   1.00 78.43 139 B 1 
ATOM   2761 C CD  . GLN   B 2 139 ? 14.771  -7.958  4.386   1.00 76.55 139 B 1 
ATOM   2762 O OE1 . GLN   B 2 139 ? 14.582  -7.038  3.611   1.00 69.33 139 B 1 
ATOM   2763 N NE2 . GLN   B 2 139 ? 13.878  -8.904  4.497   1.00 66.76 139 B 1 
ATOM   2764 N N   . ILE   B 2 140 ? 18.634  -8.692  7.328   1.00 90.52 140 B 1 
ATOM   2765 C CA  . ILE   B 2 140 ? 18.837  -9.850  8.205   1.00 91.49 140 B 1 
ATOM   2766 C C   . ILE   B 2 140 ? 17.507  -10.147 8.888   1.00 91.66 140 B 1 
ATOM   2767 O O   . ILE   B 2 140 ? 16.939  -9.280  9.546   1.00 90.79 140 B 1 
ATOM   2768 C CB  . ILE   B 2 140 ? 19.957  -9.608  9.245   1.00 91.43 140 B 1 
ATOM   2769 C CG1 . ILE   B 2 140 ? 21.296  -9.234  8.569   1.00 87.77 140 B 1 
ATOM   2770 C CG2 . ILE   B 2 140 ? 20.133  -10.862 10.127  1.00 86.94 140 B 1 
ATOM   2771 C CD1 . ILE   B 2 140 ? 22.408  -8.844  9.555   1.00 84.81 140 B 1 
ATOM   2772 N N   . GLU   B 2 141 ? 17.024  -11.375 8.756   1.00 91.67 141 B 1 
ATOM   2773 C CA  . GLU   B 2 141 ? 15.788  -11.837 9.375   1.00 91.49 141 B 1 
ATOM   2774 C C   . GLU   B 2 141 ? 16.108  -12.928 10.393  1.00 92.45 141 B 1 
ATOM   2775 O O   . GLU   B 2 141 ? 16.791  -13.902 10.079  1.00 91.36 141 B 1 
ATOM   2776 C CB  . GLU   B 2 141 ? 14.818  -12.287 8.272   1.00 89.23 141 B 1 
ATOM   2777 C CG  . GLU   B 2 141 ? 13.455  -12.744 8.804   1.00 78.92 141 B 1 
ATOM   2778 C CD  . GLU   B 2 141 ? 12.429  -13.021 7.695   1.00 78.73 141 B 1 
ATOM   2779 O OE1 . GLU   B 2 141 ? 11.312  -13.467 8.037   1.00 73.23 141 B 1 
ATOM   2780 O OE2 . GLU   B 2 141 ? 12.730  -12.774 6.506   1.00 73.23 141 B 1 
ATOM   2781 N N   . ILE   B 2 142 ? 15.636  -12.750 11.624  1.00 92.39 142 B 1 
ATOM   2782 C CA  . ILE   B 2 142 ? 15.848  -13.706 12.712  1.00 92.90 142 B 1 
ATOM   2783 C C   . ILE   B 2 142 ? 14.527  -14.097 13.361  1.00 92.75 142 B 1 
ATOM   2784 O O   . ILE   B 2 142 ? 13.626  -13.271 13.521  1.00 91.97 142 B 1 
ATOM   2785 C CB  . ILE   B 2 142 ? 16.872  -13.200 13.759  1.00 92.65 142 B 1 
ATOM   2786 C CG1 . ILE   B 2 142 ? 16.381  -11.945 14.521  1.00 86.66 142 B 1 
ATOM   2787 C CG2 . ILE   B 2 142 ? 18.234  -12.946 13.094  1.00 84.24 142 B 1 
ATOM   2788 C CD1 . ILE   B 2 142 ? 17.305  -11.510 15.671  1.00 85.15 142 B 1 
ATOM   2789 N N   . LYS   B 2 143 ? 14.431  -15.350 13.794  1.00 92.67 143 B 1 
ATOM   2790 C CA  . LYS   B 2 143 ? 13.333  -15.844 14.619  1.00 92.27 143 B 1 
ATOM   2791 C C   . LYS   B 2 143 ? 13.752  -15.831 16.083  1.00 92.56 143 B 1 
ATOM   2792 O O   . LYS   B 2 143 ? 14.839  -16.297 16.414  1.00 91.53 143 B 1 
ATOM   2793 C CB  . LYS   B 2 143 ? 12.918  -17.233 14.130  1.00 90.49 143 B 1 
ATOM   2794 C CG  . LYS   B 2 143 ? 11.578  -17.662 14.758  1.00 84.68 143 B 1 
ATOM   2795 C CD  . LYS   B 2 143 ? 11.102  -19.014 14.215  1.00 81.64 143 B 1 
ATOM   2796 C CE  . LYS   B 2 143 ? 11.999  -20.142 14.749  1.00 72.23 143 B 1 
ATOM   2797 N NZ  . LYS   B 2 143 ? 11.255  -21.419 14.809  1.00 66.87 143 B 1 
ATOM   2798 N N   . VAL   B 2 144 ? 12.898  -15.295 16.952  1.00 91.35 144 B 1 
ATOM   2799 C CA  . VAL   B 2 144 ? 13.164  -15.163 18.392  1.00 91.51 144 B 1 
ATOM   2800 C C   . VAL   B 2 144 ? 11.936  -15.561 19.217  1.00 91.88 144 B 1 
ATOM   2801 O O   . VAL   B 2 144 ? 10.814  -15.471 18.713  1.00 91.30 144 B 1 
ATOM   2802 C CB  . VAL   B 2 144 ? 13.608  -13.733 18.760  1.00 90.61 144 B 1 
ATOM   2803 C CG1 . VAL   B 2 144 ? 14.886  -13.322 18.023  1.00 86.38 144 B 1 
ATOM   2804 C CG2 . VAL   B 2 144 ? 12.536  -12.663 18.501  1.00 86.51 144 B 1 
ATOM   2805 N N   . PRO   B 2 145 ? 12.102  -15.949 20.491  1.00 91.04 145 B 1 
ATOM   2806 C CA  . PRO   B 2 145 ? 10.976  -16.087 21.411  1.00 90.06 145 B 1 
ATOM   2807 C C   . PRO   B 2 145 ? 10.187  -14.776 21.548  1.00 89.43 145 B 1 
ATOM   2808 O O   . PRO   B 2 145 ? 10.754  -13.681 21.516  1.00 87.22 145 B 1 
ATOM   2809 C CB  . PRO   B 2 145 ? 11.584  -16.523 22.749  1.00 88.84 145 B 1 
ATOM   2810 C CG  . PRO   B 2 145 ? 12.920  -17.152 22.350  1.00 87.18 145 B 1 
ATOM   2811 C CD  . PRO   B 2 145 ? 13.339  -16.325 21.141  1.00 90.12 145 B 1 
ATOM   2812 N N   . ASN   B 2 146 ? 8.868   -14.880 21.741  1.00 87.06 146 B 1 
ATOM   2813 C CA  . ASN   B 2 146 ? 7.994   -13.734 21.993  1.00 85.16 146 B 1 
ATOM   2814 C C   . ASN   B 2 146 ? 8.103   -13.267 23.456  1.00 84.92 146 B 1 
ATOM   2815 O O   . ASN   B 2 146 ? 7.163   -13.384 24.243  1.00 81.76 146 B 1 
ATOM   2816 C CB  . ASN   B 2 146 ? 6.563   -14.097 21.559  1.00 81.68 146 B 1 
ATOM   2817 C CG  . ASN   B 2 146 ? 5.586   -12.939 21.679  1.00 77.84 146 B 1 
ATOM   2818 O OD1 . ASN   B 2 146 ? 5.929   -11.798 21.948  1.00 70.94 146 B 1 
ATOM   2819 N ND2 . ASN   B 2 146 ? 4.318   -13.201 21.445  1.00 71.33 146 B 1 
ATOM   2820 N N   . GLU   B 2 147 ? 9.261   -12.750 23.815  1.00 83.17 147 B 1 
ATOM   2821 C CA  . GLU   B 2 147 ? 9.611   -12.346 25.174  1.00 82.70 147 B 1 
ATOM   2822 C C   . GLU   B 2 147 ? 10.193  -10.927 25.211  1.00 82.54 147 B 1 
ATOM   2823 O O   . GLU   B 2 147 ? 10.703  -10.402 24.215  1.00 78.51 147 B 1 
ATOM   2824 C CB  . GLU   B 2 147 ? 10.605  -13.350 25.779  1.00 79.32 147 B 1 
ATOM   2825 C CG  . GLU   B 2 147 ? 9.992   -14.741 26.007  1.00 72.89 147 B 1 
ATOM   2826 C CD  . GLU   B 2 147 ? 10.994  -15.758 26.574  1.00 71.69 147 B 1 
ATOM   2827 O OE1 . GLU   B 2 147 ? 10.631  -16.955 26.632  1.00 65.31 147 B 1 
ATOM   2828 O OE2 . GLU   B 2 147 ? 12.131  -15.350 26.934  1.00 67.98 147 B 1 
ATOM   2829 N N   . ALA   B 2 148 ? 10.132  -10.293 26.376  1.00 80.47 148 B 1 
ATOM   2830 C CA  . ALA   B 2 148 ? 10.742  -8.987  26.591  1.00 80.15 148 B 1 
ATOM   2831 C C   . ALA   B 2 148 ? 12.273  -9.057  26.438  1.00 81.34 148 B 1 
ATOM   2832 O O   . ALA   B 2 148 ? 12.923  -10.011 26.860  1.00 76.42 148 B 1 
ATOM   2833 C CB  . ALA   B 2 148 ? 10.323  -8.455  27.967  1.00 75.22 148 B 1 
ATOM   2834 N N   . GLY   B 2 149 ? 12.859  -8.029  25.836  1.00 82.29 149 B 1 
ATOM   2835 C CA  . GLY   B 2 149 ? 14.311  -7.867  25.717  1.00 83.24 149 B 1 
ATOM   2836 C C   . GLY   B 2 149 ? 14.957  -8.513  24.493  1.00 85.91 149 B 1 
ATOM   2837 O O   . GLY   B 2 149 ? 16.105  -8.176  24.189  1.00 83.17 149 B 1 
ATOM   2838 N N   . MET   B 2 150 ? 14.266  -9.376  23.743  1.00 87.24 150 B 1 
ATOM   2839 C CA  . MET   B 2 150 ? 14.839  -10.039 22.561  1.00 87.35 150 B 1 
ATOM   2840 C C   . MET   B 2 150 ? 15.269  -9.039  21.480  1.00 88.67 150 B 1 
ATOM   2841 O O   . MET   B 2 150 ? 16.384  -9.128  20.968  1.00 87.24 150 B 1 
ATOM   2842 C CB  . MET   B 2 150 ? 13.844  -11.056 21.986  1.00 85.58 150 B 1 
ATOM   2843 C CG  . MET   B 2 150 ? 13.549  -12.214 22.951  1.00 81.49 150 B 1 
ATOM   2844 S SD  . MET   B 2 150 ? 15.011  -13.081 23.607  1.00 78.49 150 B 1 
ATOM   2845 C CE  . MET   B 2 150 ? 15.701  -13.788 22.103  1.00 67.68 150 B 1 
ATOM   2846 N N   . LEU   B 2 151 ? 14.433  -8.035  21.195  1.00 87.39 151 B 1 
ATOM   2847 C CA  . LEU   B 2 151 ? 14.769  -6.957  20.259  1.00 87.80 151 B 1 
ATOM   2848 C C   . LEU   B 2 151 ? 15.998  -6.167  20.722  1.00 89.06 151 B 1 
ATOM   2849 O O   . LEU   B 2 151 ? 16.911  -5.930  19.936  1.00 88.67 151 B 1 
ATOM   2850 C CB  . LEU   B 2 151 ? 13.546  -6.036  20.105  1.00 86.03 151 B 1 
ATOM   2851 C CG  . LEU   B 2 151 ? 13.819  -4.769  19.266  1.00 83.85 151 B 1 
ATOM   2852 C CD1 . LEU   B 2 151 ? 14.183  -5.091  17.825  1.00 77.82 151 B 1 
ATOM   2853 C CD2 . LEU   B 2 151 ? 12.582  -3.883  19.276  1.00 77.19 151 B 1 
ATOM   2854 N N   . SER   B 2 152 ? 16.038  -5.778  21.993  1.00 89.44 152 B 1 
ATOM   2855 C CA  . SER   B 2 152 ? 17.151  -5.012  22.566  1.00 89.69 152 B 1 
ATOM   2856 C C   . SER   B 2 152 ? 18.480  -5.758  22.420  1.00 90.52 152 B 1 
ATOM   2857 O O   . SER   B 2 152 ? 19.457  -5.188  21.939  1.00 89.75 152 B 1 
ATOM   2858 C CB  . SER   B 2 152 ? 16.869  -4.710  24.039  1.00 87.93 152 B 1 
ATOM   2859 O OG  . SER   B 2 152 ? 18.013  -4.171  24.668  1.00 76.86 152 B 1 
ATOM   2860 N N   . LYS   B 2 153 ? 18.507  -7.053  22.773  1.00 91.42 153 B 1 
ATOM   2861 C CA  . LYS   B 2 153 ? 19.709  -7.891  22.706  1.00 91.08 153 B 1 
ATOM   2862 C C   . LYS   B 2 153 ? 20.193  -8.087  21.266  1.00 91.47 153 B 1 
ATOM   2863 O O   . LYS   B 2 153 ? 21.377  -7.903  20.997  1.00 90.36 153 B 1 
ATOM   2864 C CB  . LYS   B 2 153 ? 19.433  -9.244  23.371  1.00 89.80 153 B 1 
ATOM   2865 C CG  . LYS   B 2 153 ? 19.239  -9.153  24.894  1.00 82.77 153 B 1 
ATOM   2866 C CD  . LYS   B 2 153 ? 18.821  -10.524 25.440  1.00 79.47 153 B 1 
ATOM   2867 C CE  . LYS   B 2 153 ? 18.537  -10.462 26.942  1.00 69.01 153 B 1 
ATOM   2868 N NZ  . LYS   B 2 153 ? 17.986  -11.751 27.439  1.00 61.72 153 B 1 
ATOM   2869 N N   . ALA   B 2 154 ? 19.291  -8.401  20.341  1.00 91.96 154 B 1 
ATOM   2870 C CA  . ALA   B 2 154 ? 19.652  -8.564  18.932  1.00 92.00 154 B 1 
ATOM   2871 C C   . ALA   B 2 154 ? 20.170  -7.249  18.317  1.00 92.22 154 B 1 
ATOM   2872 O O   . ALA   B 2 154 ? 21.197  -7.233  17.641  1.00 91.43 154 B 1 
ATOM   2873 C CB  . ALA   B 2 154 ? 18.433  -9.106  18.176  1.00 91.64 154 B 1 
ATOM   2874 N N   . ALA   B 2 155 ? 19.512  -6.127  18.612  1.00 91.93 155 B 1 
ATOM   2875 C CA  . ALA   B 2 155 ? 19.955  -4.812  18.156  1.00 91.51 155 B 1 
ATOM   2876 C C   . ALA   B 2 155 ? 21.304  -4.401  18.778  1.00 91.60 155 B 1 
ATOM   2877 O O   . ALA   B 2 155 ? 22.097  -3.734  18.116  1.00 90.65 155 B 1 
ATOM   2878 C CB  . ALA   B 2 155 ? 18.850  -3.794  18.463  1.00 90.45 155 B 1 
ATOM   2879 N N   . ALA   B 2 156 ? 21.597  -4.824  20.015  1.00 91.92 156 B 1 
ATOM   2880 C CA  . ALA   B 2 156 ? 22.889  -4.581  20.657  1.00 91.38 156 B 1 
ATOM   2881 C C   . ALA   B 2 156 ? 24.031  -5.254  19.884  1.00 91.33 156 B 1 
ATOM   2882 O O   . ALA   B 2 156 ? 24.989  -4.573  19.528  1.00 90.27 156 B 1 
ATOM   2883 C CB  . ALA   B 2 156 ? 22.841  -5.027  22.124  1.00 90.42 156 B 1 
ATOM   2884 N N   . ILE   B 2 157 ? 23.887  -6.529  19.513  1.00 92.48 157 B 1 
ATOM   2885 C CA  . ILE   B 2 157 ? 24.882  -7.281  18.721  1.00 92.13 157 B 1 
ATOM   2886 C C   . ILE   B 2 157 ? 25.216  -6.548  17.413  1.00 91.90 157 B 1 
ATOM   2887 O O   . ILE   B 2 157 ? 26.383  -6.415  17.044  1.00 90.37 157 B 1 
ATOM   2888 C CB  . ILE   B 2 157 ? 24.368  -8.711  18.444  1.00 91.83 157 B 1 
ATOM   2889 C CG1 . ILE   B 2 157 ? 24.278  -9.511  19.764  1.00 89.49 157 B 1 
ATOM   2890 C CG2 . ILE   B 2 157 ? 25.266  -9.457  17.439  1.00 89.67 157 B 1 
ATOM   2891 C CD1 . ILE   B 2 157 ? 23.471  -10.809 19.653  1.00 82.98 157 B 1 
ATOM   2892 N N   . ILE   B 2 158 ? 24.204  -6.012  16.727  1.00 91.88 158 B 1 
ATOM   2893 C CA  . ILE   B 2 158 ? 24.406  -5.230  15.498  1.00 91.34 158 B 1 
ATOM   2894 C C   . ILE   B 2 158 ? 25.177  -3.937  15.799  1.00 91.15 158 B 1 
ATOM   2895 O O   . ILE   B 2 158 ? 26.119  -3.588  15.088  1.00 90.13 158 B 1 
ATOM   2896 C CB  . ILE   B 2 158 ? 23.048  -4.952  14.812  1.00 90.87 158 B 1 
ATOM   2897 C CG1 . ILE   B 2 158 ? 22.375  -6.279  14.382  1.00 89.40 158 B 1 
ATOM   2898 C CG2 . ILE   B 2 158 ? 23.226  -4.031  13.593  1.00 89.64 158 B 1 
ATOM   2899 C CD1 . ILE   B 2 158 ? 20.913  -6.135  13.953  1.00 85.69 158 B 1 
ATOM   2900 N N   . SER   B 2 159 ? 24.811  -3.239  16.870  1.00 90.81 159 B 1 
ATOM   2901 C CA  . SER   B 2 159 ? 25.435  -1.968  17.248  1.00 89.21 159 B 1 
ATOM   2902 C C   . SER   B 2 159 ? 26.888  -2.106  17.709  1.00 89.20 159 B 1 
ATOM   2903 O O   . SER   B 2 159 ? 27.677  -1.193  17.491  1.00 87.31 159 B 1 
ATOM   2904 C CB  . SER   B 2 159 ? 24.593  -1.257  18.308  1.00 86.66 159 B 1 
ATOM   2905 O OG  . SER   B 2 159 ? 24.750  -1.811  19.597  1.00 72.48 159 B 1 
ATOM   2906 N N   . GLU   B 2 160 ? 27.275  -3.248  18.288  1.00 90.66 160 B 1 
ATOM   2907 C CA  . GLU   B 2 160 ? 28.655  -3.532  18.717  1.00 89.75 160 B 1 
ATOM   2908 C C   . GLU   B 2 160 ? 29.648  -3.527  17.550  1.00 89.20 160 B 1 
ATOM   2909 O O   . GLU   B 2 160 ? 30.808  -3.161  17.722  1.00 86.71 160 B 1 
ATOM   2910 C CB  . GLU   B 2 160 ? 28.707  -4.890  19.425  1.00 88.94 160 B 1 
ATOM   2911 C CG  . GLU   B 2 160 ? 28.148  -4.824  20.851  1.00 80.30 160 B 1 
ATOM   2912 C CD  . GLU   B 2 160 ? 28.066  -6.195  21.543  1.00 74.01 160 B 1 
ATOM   2913 O OE1 . GLU   B 2 160 ? 27.496  -6.234  22.658  1.00 65.74 160 B 1 
ATOM   2914 O OE2 . GLU   B 2 160 ? 28.568  -7.191  20.974  1.00 67.00 160 B 1 
ATOM   2915 N N   . ARG   B 2 161 ? 29.183  -3.844  16.327  1.00 90.37 161 B 1 
ATOM   2916 C CA  . ARG   B 2 161 ? 29.988  -3.698  15.101  1.00 89.71 161 B 1 
ATOM   2917 C C   . ARG   B 2 161 ? 29.917  -2.300  14.482  1.00 89.59 161 B 1 
ATOM   2918 O O   . ARG   B 2 161 ? 30.366  -2.124  13.347  1.00 87.31 161 B 1 
ATOM   2919 C CB  . ARG   B 2 161 ? 29.629  -4.783  14.090  1.00 89.46 161 B 1 
ATOM   2920 C CG  . ARG   B 2 161 ? 30.092  -6.156  14.575  1.00 86.09 161 B 1 
ATOM   2921 C CD  . ARG   B 2 161 ? 30.233  -7.088  13.377  1.00 83.72 161 B 1 
ATOM   2922 N NE  . ARG   B 2 161 ? 30.697  -8.407  13.804  1.00 82.48 161 B 1 
ATOM   2923 C CZ  . ARG   B 2 161 ? 31.872  -8.983  13.629  1.00 81.42 161 B 1 
ATOM   2924 N NH1 . ARG   B 2 161 ? 32.830  -8.436  12.947  1.00 74.39 161 B 1 
ATOM   2925 N NH2 . ARG   B 2 161 ? 32.074  -10.145 14.166  1.00 76.21 161 B 1 
ATOM   2926 N N   . HIS   B 2 162 ? 29.386  -1.324  15.186  1.00 89.45 162 B 1 
ATOM   2927 C CA  . HIS   B 2 162 ? 29.184  0.044   14.701  1.00 88.67 162 B 1 
ATOM   2928 C C   . HIS   B 2 162 ? 28.336  0.136   13.421  1.00 88.40 162 B 1 
ATOM   2929 O O   . HIS   B 2 162 ? 28.432  1.101   12.667  1.00 85.01 162 B 1 
ATOM   2930 C CB  . HIS   B 2 162 ? 30.528  0.776   14.594  1.00 87.38 162 B 1 
ATOM   2931 C CG  . HIS   B 2 162 ? 31.310  0.771   15.880  1.00 84.05 162 B 1 
ATOM   2932 N ND1 . HIS   B 2 162 ? 30.943  1.407   17.044  1.00 72.23 162 B 1 
ATOM   2933 C CD2 . HIS   B 2 162 ? 32.492  0.124   16.135  1.00 71.67 162 B 1 
ATOM   2934 C CE1 . HIS   B 2 162 ? 31.886  1.154   17.972  1.00 71.28 162 B 1 
ATOM   2935 N NE2 . HIS   B 2 162 ? 32.845  0.381   17.455  1.00 72.39 162 B 1 
ATOM   2936 N N   . VAL   B 2 163 ? 27.482  -0.856  13.170  1.00 89.44 163 B 1 
ATOM   2937 C CA  . VAL   B 2 163 ? 26.542  -0.860  12.048  1.00 89.53 163 B 1 
ATOM   2938 C C   . VAL   B 2 163 ? 25.242  -0.192  12.485  1.00 89.19 163 B 1 
ATOM   2939 O O   . VAL   B 2 163 ? 24.668  -0.529  13.520  1.00 87.74 163 B 1 
ATOM   2940 C CB  . VAL   B 2 163 ? 26.320  -2.280  11.508  1.00 89.19 163 B 1 
ATOM   2941 C CG1 . VAL   B 2 163 ? 25.314  -2.288  10.357  1.00 85.25 163 B 1 
ATOM   2942 C CG2 . VAL   B 2 163 ? 27.637  -2.871  10.979  1.00 85.12 163 B 1 
ATOM   2943 N N   . ASN   B 2 164 ? 24.768  0.761   11.681  1.00 87.66 164 B 1 
ATOM   2944 C CA  . ASN   B 2 164 ? 23.502  1.443   11.928  1.00 86.55 164 B 1 
ATOM   2945 C C   . ASN   B 2 164 ? 22.327  0.595   11.418  1.00 87.44 164 B 1 
ATOM   2946 O O   . ASN   B 2 164 ? 22.405  -0.020  10.355  1.00 86.20 164 B 1 
ATOM   2947 C CB  . ASN   B 2 164 ? 23.562  2.844   11.298  1.00 83.22 164 B 1 
ATOM   2948 C CG  . ASN   B 2 164 ? 22.455  3.775   11.764  1.00 75.66 164 B 1 
ATOM   2949 O OD1 . ASN   B 2 164 ? 21.647  3.465   12.618  1.00 68.07 164 B 1 
ATOM   2950 N ND2 . ASN   B 2 164 ? 22.394  4.962   11.202  1.00 66.48 164 B 1 
ATOM   2951 N N   . ILE   B 2 165 ? 21.240  0.586   12.169  1.00 86.83 165 B 1 
ATOM   2952 C CA  . ILE   B 2 165 ? 19.977  -0.052  11.786  1.00 87.30 165 B 1 
ATOM   2953 C C   . ILE   B 2 165 ? 19.120  1.000   11.074  1.00 86.96 165 B 1 
ATOM   2954 O O   . ILE   B 2 165 ? 18.695  1.978   11.686  1.00 85.57 165 B 1 
ATOM   2955 C CB  . ILE   B 2 165 ? 19.275  -0.677  13.010  1.00 87.20 165 B 1 
ATOM   2956 C CG1 . ILE   B 2 165 ? 20.145  -1.803  13.624  1.00 85.71 165 B 1 
ATOM   2957 C CG2 . ILE   B 2 165 ? 17.894  -1.229  12.612  1.00 85.30 165 B 1 
ATOM   2958 C CD1 . ILE   B 2 165 ? 19.668  -2.293  15.001  1.00 83.05 165 B 1 
ATOM   2959 N N   . ALA   B 2 166 ? 18.881  0.803   9.778   1.00 86.24 166 B 1 
ATOM   2960 C CA  . ALA   B 2 166 ? 18.040  1.693   8.981   1.00 84.90 166 B 1 
ATOM   2961 C C   . ALA   B 2 166 ? 16.552  1.500   9.290   1.00 85.29 166 B 1 
ATOM   2962 O O   . ALA   B 2 166 ? 15.810  2.473   9.389   1.00 83.19 166 B 1 
ATOM   2963 C CB  . ALA   B 2 166 ? 18.333  1.447   7.499   1.00 82.81 166 B 1 
ATOM   2964 N N   . SER   B 2 167 ? 16.133  0.249   9.467   1.00 86.73 167 B 1 
ATOM   2965 C CA  . SER   B 2 167 ? 14.787  -0.102  9.906   1.00 86.95 167 B 1 
ATOM   2966 C C   . SER   B 2 167 ? 14.784  -1.435  10.640  1.00 88.33 167 B 1 
ATOM   2967 O O   . SER   B 2 167 ? 15.680  -2.263  10.475  1.00 87.64 167 B 1 
ATOM   2968 C CB  . SER   B 2 167 ? 13.803  -0.132  8.728   1.00 84.38 167 B 1 
ATOM   2969 O OG  . SER   B 2 167 ? 14.072  -1.214  7.853   1.00 77.53 167 B 1 
ATOM   2970 N N   . VAL   B 2 168 ? 13.753  -1.641  11.449  1.00 87.87 168 B 1 
ATOM   2971 C CA  . VAL   B 2 168 ? 13.424  -2.946  12.023  1.00 88.46 168 B 1 
ATOM   2972 C C   . VAL   B 2 168 ? 11.917  -3.131  11.984  1.00 88.98 168 B 1 
ATOM   2973 O O   . VAL   B 2 168 ? 11.165  -2.228  12.344  1.00 87.94 168 B 1 
ATOM   2974 C CB  . VAL   B 2 168 ? 14.007  -3.125  13.434  1.00 87.07 168 B 1 
ATOM   2975 C CG1 . VAL   B 2 168 ? 13.535  -2.062  14.416  1.00 79.13 168 B 1 
ATOM   2976 C CG2 . VAL   B 2 168 ? 13.697  -4.513  14.012  1.00 79.24 168 B 1 
ATOM   2977 N N   . LEU   B 2 169 ? 11.484  -4.300  11.529  1.00 87.58 169 B 1 
ATOM   2978 C CA  . LEU   B 2 169 ? 10.081  -4.688  11.478  1.00 87.46 169 B 1 
ATOM   2979 C C   . LEU   B 2 169 ? 9.883   -5.939  12.333  1.00 88.20 169 B 1 
ATOM   2980 O O   . LEU   B 2 169 ? 10.689  -6.865  12.288  1.00 87.32 169 B 1 
ATOM   2981 C CB  . LEU   B 2 169 ? 9.651   -4.903  10.021  1.00 85.81 169 B 1 
ATOM   2982 C CG  . LEU   B 2 169 ? 9.846   -3.686  9.097   1.00 82.09 169 B 1 
ATOM   2983 C CD1 . LEU   B 2 169 ? 9.486   -4.065  7.663   1.00 77.50 169 B 1 
ATOM   2984 C CD2 . LEU   B 2 169 ? 8.987   -2.495  9.521   1.00 77.41 169 B 1 
ATOM   2985 N N   . VAL   B 2 170 ? 8.812   -5.956  13.117  1.00 87.21 170 B 1 
ATOM   2986 C CA  . VAL   B 2 170 ? 8.422   -7.100  13.946  1.00 86.27 170 B 1 
ATOM   2987 C C   . VAL   B 2 170 ? 7.206   -7.751  13.305  1.00 85.73 170 B 1 
ATOM   2988 O O   . VAL   B 2 170 ? 6.150   -7.128  13.218  1.00 84.33 170 B 1 
ATOM   2989 C CB  . VAL   B 2 170 ? 8.132   -6.690  15.401  1.00 85.26 170 B 1 
ATOM   2990 C CG1 . VAL   B 2 170 ? 7.868   -7.923  16.272  1.00 81.90 170 B 1 
ATOM   2991 C CG2 . VAL   B 2 170 ? 9.295   -5.905  16.025  1.00 82.66 170 B 1 
ATOM   2992 N N   . TYR   B 2 171 ? 7.346   -9.003  12.872  1.00 85.79 171 B 1 
ATOM   2993 C CA  . TYR   B 2 171 ? 6.253   -9.804  12.329  1.00 84.24 171 B 1 
ATOM   2994 C C   . TYR   B 2 171 ? 5.850   -10.893 13.322  1.00 84.56 171 B 1 
ATOM   2995 O O   . TYR   B 2 171 ? 6.707   -11.455 14.013  1.00 82.79 171 B 1 
ATOM   2996 C CB  . TYR   B 2 171 ? 6.659   -10.419 10.989  1.00 82.08 171 B 1 
ATOM   2997 C CG  . TYR   B 2 171 ? 6.808   -9.416  9.867   1.00 79.83 171 B 1 
ATOM   2998 C CD1 . TYR   B 2 171 ? 5.692   -9.053  9.093   1.00 74.69 171 B 1 
ATOM   2999 C CD2 . TYR   B 2 171 ? 8.068   -8.853  9.578   1.00 74.05 171 B 1 
ATOM   3000 C CE1 . TYR   B 2 171 ? 5.827   -8.144  8.030   1.00 70.61 171 B 1 
ATOM   3001 C CE2 . TYR   B 2 171 ? 8.213   -7.939  8.517   1.00 70.10 171 B 1 
ATOM   3002 C CZ  . TYR   B 2 171 ? 7.087   -7.589  7.744   1.00 70.62 171 B 1 
ATOM   3003 O OH  . TYR   B 2 171 ? 7.220   -6.701  6.712   1.00 68.20 171 B 1 
ATOM   3004 N N   . PRO   B 2 172 ? 4.551   -11.243 13.389  1.00 81.68 172 B 1 
ATOM   3005 C CA  . PRO   B 2 172 ? 4.139   -12.458 14.071  1.00 80.19 172 B 1 
ATOM   3006 C C   . PRO   B 2 172 ? 4.704   -13.682 13.336  1.00 81.11 172 B 1 
ATOM   3007 O O   . PRO   B 2 172 ? 4.728   -13.737 12.105  1.00 79.26 172 B 1 
ATOM   3008 C CB  . PRO   B 2 172 ? 2.608   -12.423 14.079  1.00 77.51 172 B 1 
ATOM   3009 C CG  . PRO   B 2 172 ? 2.261   -11.607 12.830  1.00 75.28 172 B 1 
ATOM   3010 C CD  . PRO   B 2 172 ? 3.417   -10.621 12.714  1.00 77.37 172 B 1 
ATOM   3011 N N   . ALA   B 2 173 ? 5.150   -14.675 14.090  1.00 82.07 173 B 1 
ATOM   3012 C CA  . ALA   B 2 173 ? 5.512   -15.984 13.560  1.00 81.83 173 B 1 
ATOM   3013 C C   . ALA   B 2 173 ? 4.280   -16.915 13.545  1.00 82.23 173 B 1 
ATOM   3014 O O   . ALA   B 2 173 ? 3.306   -16.655 14.252  1.00 79.38 173 B 1 
ATOM   3015 C CB  . ALA   B 2 173 ? 6.669   -16.548 14.393  1.00 80.12 173 B 1 
ATOM   3016 N N   . PRO   B 2 174 ? 4.316   -18.025 12.785  1.00 81.27 174 B 1 
ATOM   3017 C CA  . PRO   B 2 174 ? 3.255   -19.040 12.839  1.00 80.62 174 B 1 
ATOM   3018 C C   . PRO   B 2 174 ? 3.032   -19.613 14.244  1.00 83.01 174 B 1 
ATOM   3019 O O   . PRO   B 2 174 ? 1.898   -19.912 14.610  1.00 80.74 174 B 1 
ATOM   3020 C CB  . PRO   B 2 174 ? 3.697   -20.137 11.864  1.00 77.72 174 B 1 
ATOM   3021 C CG  . PRO   B 2 174 ? 4.602   -19.402 10.879  1.00 76.17 174 B 1 
ATOM   3022 C CD  . PRO   B 2 174 ? 5.286   -18.361 11.757  1.00 78.09 174 B 1 
ATOM   3023 N N   . ASP   B 2 175 ? 4.095   -19.745 15.041  1.00 85.67 175 B 1 
ATOM   3024 C CA  . ASP   B 2 175 ? 4.000   -20.064 16.467  1.00 87.22 175 B 1 
ATOM   3025 C C   . ASP   B 2 175 ? 3.805   -18.763 17.271  1.00 87.21 175 B 1 
ATOM   3026 O O   . ASP   B 2 175 ? 4.671   -17.889 17.240  1.00 85.68 175 B 1 
ATOM   3027 C CB  . ASP   B 2 175 ? 5.248   -20.844 16.922  1.00 87.13 175 B 1 
ATOM   3028 C CG  . ASP   B 2 175 ? 5.193   -21.312 18.388  1.00 86.46 175 B 1 
ATOM   3029 O OD1 . ASP   B 2 175 ? 4.338   -20.826 19.162  1.00 81.51 175 B 1 
ATOM   3030 O OD2 . ASP   B 2 175 ? 6.019   -22.175 18.749  1.00 82.39 175 B 1 
ATOM   3031 N N   . PRO   B 2 176 ? 2.695   -18.617 18.023  1.00 84.67 176 B 1 
ATOM   3032 C CA  . PRO   B 2 176 ? 2.436   -17.404 18.804  1.00 84.22 176 B 1 
ATOM   3033 C C   . PRO   B 2 176 ? 3.465   -17.140 19.915  1.00 85.36 176 B 1 
ATOM   3034 O O   . PRO   B 2 176 ? 3.528   -16.025 20.438  1.00 83.00 176 B 1 
ATOM   3035 C CB  . PRO   B 2 176 ? 1.025   -17.600 19.369  1.00 81.89 176 B 1 
ATOM   3036 C CG  . PRO   B 2 176 ? 0.873   -19.121 19.451  1.00 78.95 176 B 1 
ATOM   3037 C CD  . PRO   B 2 176 ? 1.635   -19.595 18.216  1.00 82.21 176 B 1 
ATOM   3038 N N   . ASN   B 2 177 ? 4.274   -18.133 20.281  1.00 87.86 177 B 1 
ATOM   3039 C CA  . ASN   B 2 177 ? 5.370   -17.973 21.242  1.00 88.53 177 B 1 
ATOM   3040 C C   . ASN   B 2 177 ? 6.659   -17.452 20.594  1.00 89.02 177 B 1 
ATOM   3041 O O   . ASN   B 2 177 ? 7.658   -17.248 21.286  1.00 86.89 177 B 1 
ATOM   3042 C CB  . ASN   B 2 177 ? 5.626   -19.304 21.960  1.00 88.04 177 B 1 
ATOM   3043 C CG  . ASN   B 2 177 ? 4.376   -19.847 22.615  1.00 84.52 177 B 1 
ATOM   3044 O OD1 . ASN   B 2 177 ? 3.781   -19.242 23.487  1.00 76.02 177 B 1 
ATOM   3045 N ND2 . ASN   B 2 177 ? 3.932   -21.011 22.187  1.00 74.17 177 B 1 
ATOM   3046 N N   . GLU   B 2 178 ? 6.660   -17.237 19.286  1.00 90.49 178 B 1 
ATOM   3047 C CA  . GLU   B 2 178 ? 7.793   -16.728 18.526  1.00 90.12 178 B 1 
ATOM   3048 C C   . GLU   B 2 178 ? 7.450   -15.405 17.825  1.00 89.26 178 B 1 
ATOM   3049 O O   . GLU   B 2 178 ? 6.289   -15.037 17.631  1.00 86.95 178 B 1 
ATOM   3050 C CB  . GLU   B 2 178 ? 8.294   -17.800 17.536  1.00 88.99 178 B 1 
ATOM   3051 C CG  . GLU   B 2 178 ? 8.812   -19.074 18.233  1.00 86.07 178 B 1 
ATOM   3052 C CD  . GLU   B 2 178 ? 9.417   -20.074 17.236  1.00 85.36 178 B 1 
ATOM   3053 O OE1 . GLU   B 2 178 ? 10.455  -20.698 17.547  1.00 77.52 178 B 1 
ATOM   3054 O OE2 . GLU   B 2 178 ? 8.925   -20.201 16.089  1.00 79.13 178 B 1 
ATOM   3055 N N   . LYS   B 2 179 ? 8.494   -14.673 17.438  1.00 88.72 179 B 1 
ATOM   3056 C CA  . LYS   B 2 179 ? 8.423   -13.474 16.602  1.00 88.07 179 B 1 
ATOM   3057 C C   . LYS   B 2 179 ? 9.524   -13.520 15.558  1.00 89.54 179 B 1 
ATOM   3058 O O   . LYS   B 2 179 ? 10.583  -14.104 15.785  1.00 88.51 179 B 1 
ATOM   3059 C CB  . LYS   B 2 179 ? 8.565   -12.200 17.453  1.00 84.54 179 B 1 
ATOM   3060 C CG  . LYS   B 2 179 ? 7.317   -11.883 18.283  1.00 76.92 179 B 1 
ATOM   3061 C CD  . LYS   B 2 179 ? 7.563   -10.640 19.143  1.00 74.59 179 B 1 
ATOM   3062 C CE  . LYS   B 2 179 ? 6.287   -10.253 19.880  1.00 66.51 179 B 1 
ATOM   3063 N NZ  . LYS   B 2 179 ? 6.531   -9.206  20.900  1.00 61.69 179 B 1 
ATOM   3064 N N   . ILE   B 2 180 ? 9.293   -12.830 14.450  1.00 89.67 180 B 1 
ATOM   3065 C CA  . ILE   B 2 180 ? 10.301  -12.597 13.420  1.00 89.31 180 B 1 
ATOM   3066 C C   . ILE   B 2 180 ? 10.728  -11.131 13.503  1.00 89.83 180 B 1 
ATOM   3067 O O   . ILE   B 2 180 ? 9.893   -10.230 13.479  1.00 88.89 180 B 1 
ATOM   3068 C CB  . ILE   B 2 180 ? 9.770   -13.008 12.032  1.00 87.82 180 B 1 
ATOM   3069 C CG1 . ILE   B 2 180 ? 9.425   -14.519 12.009  1.00 85.05 180 B 1 
ATOM   3070 C CG2 . ILE   B 2 180 ? 10.808  -12.672 10.953  1.00 84.62 180 B 1 
ATOM   3071 C CD1 . ILE   B 2 180 ? 8.641   -14.967 10.771  1.00 75.91 180 B 1 
ATOM   3072 N N   . LEU   B 2 181 ? 12.030  -10.899 13.607  1.00 90.79 181 B 1 
ATOM   3073 C CA  . LEU   B 2 181 ? 12.637  -9.571  13.550  1.00 91.09 181 B 1 
ATOM   3074 C C   . LEU   B 2 181 ? 13.361  -9.427  12.215  1.00 91.28 181 B 1 
ATOM   3075 O O   . LEU   B 2 181 ? 14.279  -10.194 11.925  1.00 90.54 181 B 1 
ATOM   3076 C CB  . LEU   B 2 181 ? 13.600  -9.353  14.729  1.00 90.94 181 B 1 
ATOM   3077 C CG  . LEU   B 2 181 ? 13.019  -9.593  16.136  1.00 89.57 181 B 1 
ATOM   3078 C CD1 . LEU   B 2 181 ? 14.094  -9.300  17.187  1.00 86.69 181 B 1 
ATOM   3079 C CD2 . LEU   B 2 181 ? 11.815  -8.702  16.426  1.00 86.78 181 B 1 
ATOM   3080 N N   . VAL   B 2 182 ? 12.973  -8.436  11.423  1.00 89.60 182 B 1 
ATOM   3081 C CA  . VAL   B 2 182 ? 13.606  -8.116  10.143  1.00 88.90 182 B 1 
ATOM   3082 C C   . VAL   B 2 182 ? 14.379  -6.815  10.297  1.00 89.64 182 B 1 
ATOM   3083 O O   . VAL   B 2 182 ? 13.787  -5.746  10.418  1.00 88.97 182 B 1 
ATOM   3084 C CB  . VAL   B 2 182 ? 12.582  -8.043  8.997   1.00 87.15 182 B 1 
ATOM   3085 C CG1 . VAL   B 2 182 ? 13.299  -7.837  7.660   1.00 82.97 182 B 1 
ATOM   3086 C CG2 . VAL   B 2 182 ? 11.749  -9.327  8.905   1.00 83.28 182 B 1 
ATOM   3087 N N   . PHE   B 2 183 ? 15.698  -6.904  10.307  1.00 90.50 183 B 1 
ATOM   3088 C CA  . PHE   B 2 183 ? 16.593  -5.756  10.359  1.00 90.85 183 B 1 
ATOM   3089 C C   . PHE   B 2 183 ? 17.055  -5.391  8.957   1.00 90.57 183 B 1 
ATOM   3090 O O   . PHE   B 2 183 ? 17.557  -6.239  8.219   1.00 89.59 183 B 1 
ATOM   3091 C CB  . PHE   B 2 183 ? 17.796  -6.058  11.253  1.00 91.28 183 B 1 
ATOM   3092 C CG  . PHE   B 2 183 ? 17.444  -6.293  12.705  1.00 91.71 183 B 1 
ATOM   3093 C CD1 . PHE   B 2 183 ? 17.321  -5.206  13.584  1.00 89.00 183 B 1 
ATOM   3094 C CD2 . PHE   B 2 183 ? 17.237  -7.598  13.187  1.00 89.10 183 B 1 
ATOM   3095 C CE1 . PHE   B 2 183 ? 17.003  -5.412  14.934  1.00 88.49 183 B 1 
ATOM   3096 C CE2 . PHE   B 2 183 ? 16.913  -7.814  14.537  1.00 88.51 183 B 1 
ATOM   3097 C CZ  . PHE   B 2 183 ? 16.800  -6.718  15.411  1.00 90.57 183 B 1 
ATOM   3098 N N   . ARG   B 2 184 ? 16.977  -4.109  8.610   1.00 90.05 184 B 1 
ATOM   3099 C CA  . ARG   B 2 184 ? 17.722  -3.542  7.492   1.00 89.55 184 B 1 
ATOM   3100 C C   . ARG   B 2 184 ? 18.910  -2.773  8.055   1.00 90.02 184 B 1 
ATOM   3101 O O   . ARG   B 2 184 ? 18.733  -1.815  8.804   1.00 88.81 184 B 1 
ATOM   3102 C CB  . ARG   B 2 184 ? 16.797  -2.710  6.606   1.00 88.14 184 B 1 
ATOM   3103 C CG  . ARG   B 2 184 ? 17.458  -2.458  5.246   1.00 79.02 184 B 1 
ATOM   3104 C CD  . ARG   B 2 184 ? 16.479  -1.750  4.314   1.00 74.33 184 B 1 
ATOM   3105 N NE  . ARG   B 2 184 ? 17.036  -1.646  2.956   1.00 67.91 184 B 1 
ATOM   3106 C CZ  . ARG   B 2 184 ? 16.833  -2.482  1.945   1.00 61.46 184 B 1 
ATOM   3107 N NH1 . ARG   B 2 184 ? 16.039  -3.510  2.044   1.00 55.20 184 B 1 
ATOM   3108 N NH2 . ARG   B 2 184 ? 17.441  -2.286  0.820   1.00 54.46 184 B 1 
ATOM   3109 N N   . VAL   B 2 185 ? 20.114  -3.230  7.728   1.00 89.84 185 B 1 
ATOM   3110 C CA  . VAL   B 2 185 ? 21.368  -2.738  8.307   1.00 90.43 185 B 1 
ATOM   3111 C C   . VAL   B 2 185 ? 22.204  -2.016  7.257   1.00 89.85 185 B 1 
ATOM   3112 O O   . VAL   B 2 185 ? 22.299  -2.456  6.114   1.00 88.47 185 B 1 
ATOM   3113 C CB  . VAL   B 2 185 ? 22.163  -3.868  8.990   1.00 90.61 185 B 1 
ATOM   3114 C CG1 . VAL   B 2 185 ? 21.402  -4.418  10.198  1.00 85.76 185 B 1 
ATOM   3115 C CG2 . VAL   B 2 185 ? 22.483  -5.047  8.056   1.00 85.62 185 B 1 
ATOM   3116 N N   . GLN   B 2 186 ? 22.834  -0.906  7.641   1.00 88.88 186 B 1 
ATOM   3117 C CA  . GLN   B 2 186 ? 23.644  -0.075  6.743   1.00 88.02 186 B 1 
ATOM   3118 C C   . GLN   B 2 186 ? 25.054  -0.659  6.537   1.00 88.12 186 B 1 
ATOM   3119 O O   . GLN   B 2 186 ? 26.066  -0.045  6.866   1.00 86.27 186 B 1 
ATOM   3120 C CB  . GLN   B 2 186 ? 23.649  1.379   7.234   1.00 85.99 186 B 1 
ATOM   3121 C CG  . GLN   B 2 186 ? 22.270  2.037   7.086   1.00 81.58 186 B 1 
ATOM   3122 C CD  . GLN   B 2 186 ? 22.252  3.496   7.541   1.00 77.35 186 B 1 
ATOM   3123 O OE1 . GLN   B 2 186 ? 23.026  3.939   8.371   1.00 69.72 186 B 1 
ATOM   3124 N NE2 . GLN   B 2 186 ? 21.341  4.292   7.030   1.00 67.34 186 B 1 
ATOM   3125 N N   . THR   B 2 187 ? 25.122  -1.871  6.000   1.00 89.17 187 B 1 
ATOM   3126 C CA  . THR   B 2 187 ? 26.354  -2.534  5.560   1.00 89.60 187 B 1 
ATOM   3127 C C   . THR   B 2 187 ? 26.067  -3.395  4.334   1.00 89.08 187 B 1 
ATOM   3128 O O   . THR   B 2 187 ? 25.023  -4.039  4.246   1.00 87.23 187 B 1 
ATOM   3129 C CB  . THR   B 2 187 ? 26.991  -3.371  6.681   1.00 88.75 187 B 1 
ATOM   3130 O OG1 . THR   B 2 187 ? 28.177  -3.974  6.198   1.00 81.55 187 B 1 
ATOM   3131 C CG2 . THR   B 2 187 ? 26.108  -4.501  7.216   1.00 81.34 187 B 1 
ATOM   3132 N N   . MET   B 2 188 ? 27.018  -3.432  3.390   1.00 89.61 188 B 1 
ATOM   3133 C CA  . MET   B 2 188 ? 26.922  -4.299  2.209   1.00 88.75 188 B 1 
ATOM   3134 C C   . MET   B 2 188 ? 27.394  -5.732  2.490   1.00 88.61 188 B 1 
ATOM   3135 O O   . MET   B 2 188 ? 27.151  -6.627  1.684   1.00 85.10 188 B 1 
ATOM   3136 C CB  . MET   B 2 188 ? 27.716  -3.681  1.049   1.00 86.83 188 B 1 
ATOM   3137 C CG  . MET   B 2 188 ? 27.155  -2.330  0.592   1.00 80.62 188 B 1 
ATOM   3138 S SD  . MET   B 2 188 ? 25.406  -2.346  0.072   1.00 72.24 188 B 1 
ATOM   3139 C CE  . MET   B 2 188 ? 25.503  -3.407  -1.395  1.00 62.11 188 B 1 
ATOM   3140 N N   . ASN   B 2 189 ? 28.059  -5.973  3.620   1.00 90.19 189 B 1 
ATOM   3141 C CA  . ASN   B 2 189 ? 28.529  -7.293  4.029   1.00 90.19 189 B 1 
ATOM   3142 C C   . ASN   B 2 189 ? 27.914  -7.689  5.383   1.00 90.69 189 B 1 
ATOM   3143 O O   . ASN   B 2 189 ? 28.495  -7.390  6.429   1.00 89.27 189 B 1 
ATOM   3144 C CB  . ASN   B 2 189 ? 30.065  -7.304  4.049   1.00 87.99 189 B 1 
ATOM   3145 C CG  . ASN   B 2 189 ? 30.604  -8.679  4.421   1.00 84.83 189 B 1 
ATOM   3146 O OD1 . ASN   B 2 189 ? 29.907  -9.680  4.419   1.00 78.34 189 B 1 
ATOM   3147 N ND2 . ASN   B 2 189 ? 31.875  -8.769  4.749   1.00 76.84 189 B 1 
ATOM   3148 N N   . PRO   B 2 190 ? 26.771  -8.388  5.394   1.00 90.44 190 B 1 
ATOM   3149 C CA  . PRO   B 2 190 ? 26.111  -8.780  6.639   1.00 90.56 190 B 1 
ATOM   3150 C C   . PRO   B 2 190 ? 26.735  -10.014 7.305   1.00 91.55 190 B 1 
ATOM   3151 O O   . PRO   B 2 190 ? 26.397  -10.327 8.442   1.00 90.30 190 B 1 
ATOM   3152 C CB  . PRO   B 2 190 ? 24.654  -9.017  6.233   1.00 88.34 190 B 1 
ATOM   3153 C CG  . PRO   B 2 190 ? 24.786  -9.581  4.813   1.00 85.98 190 B 1 
ATOM   3154 C CD  . PRO   B 2 190 ? 25.969  -8.791  4.246   1.00 87.86 190 B 1 
ATOM   3155 N N   . LEU   B 2 191 ? 27.654  -10.731 6.635   1.00 91.76 191 B 1 
ATOM   3156 C CA  . LEU   B 2 191 ? 28.205  -12.008 7.116   1.00 91.52 191 B 1 
ATOM   3157 C C   . LEU   B 2 191 ? 28.782  -11.962 8.544   1.00 92.31 191 B 1 
ATOM   3158 O O   . LEU   B 2 191 ? 28.514  -12.892 9.308   1.00 91.73 191 B 1 
ATOM   3159 C CB  . LEU   B 2 191 ? 29.275  -12.538 6.145   1.00 89.81 191 B 1 
ATOM   3160 C CG  . LEU   B 2 191 ? 28.733  -13.090 4.821   1.00 79.79 191 B 1 
ATOM   3161 C CD1 . LEU   B 2 191 ? 29.901  -13.376 3.876   1.00 73.57 191 B 1 
ATOM   3162 C CD2 . LEU   B 2 191 ? 27.968  -14.398 5.046   1.00 73.63 191 B 1 
ATOM   3163 N N   . PRO   B 2 192 ? 29.543  -10.930 8.943   1.00 92.32 192 B 1 
ATOM   3164 C CA  . PRO   B 2 192 ? 30.036  -10.838 10.319  1.00 92.19 192 B 1 
ATOM   3165 C C   . PRO   B 2 192 ? 28.899  -10.750 11.340  1.00 93.02 192 B 1 
ATOM   3166 O O   . PRO   B 2 192 ? 28.927  -11.462 12.342  1.00 92.31 192 B 1 
ATOM   3167 C CB  . PRO   B 2 192 ? 30.946  -9.608  10.350  1.00 91.00 192 B 1 
ATOM   3168 C CG  . PRO   B 2 192 ? 31.356  -9.415  8.893   1.00 89.36 192 B 1 
ATOM   3169 C CD  . PRO   B 2 192 ? 30.106  -9.861  8.143   1.00 91.86 192 B 1 
ATOM   3170 N N   . LEU   B 2 193 ? 27.868  -9.939  11.064  1.00 92.80 193 B 1 
ATOM   3171 C CA  . LEU   B 2 193 ? 26.695  -9.790  11.933  1.00 92.71 193 B 1 
ATOM   3172 C C   . LEU   B 2 193 ? 25.890  -11.088 12.045  1.00 93.21 193 B 1 
ATOM   3173 O O   . LEU   B 2 193 ? 25.469  -11.458 13.136  1.00 92.05 193 B 1 
ATOM   3174 C CB  . LEU   B 2 193 ? 25.781  -8.678  11.397  1.00 91.10 193 B 1 
ATOM   3175 C CG  . LEU   B 2 193 ? 26.360  -7.259  11.496  1.00 86.20 193 B 1 
ATOM   3176 C CD1 . LEU   B 2 193 ? 25.413  -6.285  10.799  1.00 82.29 193 B 1 
ATOM   3177 C CD2 . LEU   B 2 193 ? 26.519  -6.827  12.951  1.00 83.03 193 B 1 
ATOM   3178 N N   . ILE   B 2 194 ? 25.711  -11.805 10.931  1.00 93.54 194 B 1 
ATOM   3179 C CA  . ILE   B 2 194 ? 25.016  -13.102 10.915  1.00 92.93 194 B 1 
ATOM   3180 C C   . ILE   B 2 194 ? 25.738  -14.098 11.829  1.00 93.20 194 B 1 
ATOM   3181 O O   . ILE   B 2 194 ? 25.095  -14.775 12.628  1.00 92.78 194 B 1 
ATOM   3182 C CB  . ILE   B 2 194 ? 24.899  -13.630 9.472   1.00 91.87 194 B 1 
ATOM   3183 C CG1 . ILE   B 2 194 ? 23.959  -12.721 8.652   1.00 89.23 194 B 1 
ATOM   3184 C CG2 . ILE   B 2 194 ? 24.385  -15.081 9.441   1.00 89.47 194 B 1 
ATOM   3185 C CD1 . ILE   B 2 194 ? 24.116  -12.908 7.140   1.00 82.15 194 B 1 
ATOM   3186 N N   . ARG   B 2 195 ? 27.079  -14.159 11.762  1.00 93.44 195 B 1 
ATOM   3187 C CA  . ARG   B 2 195 ? 27.880  -15.031 12.636  1.00 93.02 195 B 1 
ATOM   3188 C C   . ARG   B 2 195 ? 27.734  -14.654 14.105  1.00 93.48 195 B 1 
ATOM   3189 O O   . ARG   B 2 195 ? 27.568  -15.545 14.931  1.00 92.84 195 B 1 
ATOM   3190 C CB  . ARG   B 2 195 ? 29.356  -14.983 12.231  1.00 92.38 195 B 1 
ATOM   3191 C CG  . ARG   B 2 195 ? 29.606  -15.717 10.908  1.00 81.70 195 B 1 
ATOM   3192 C CD  . ARG   B 2 195 ? 31.078  -15.568 10.529  1.00 77.71 195 B 1 
ATOM   3193 N NE  . ARG   B 2 195 ? 31.364  -16.220 9.243   1.00 68.18 195 B 1 
ATOM   3194 C CZ  . ARG   B 2 195 ? 32.528  -16.222 8.616   1.00 60.12 195 B 1 
ATOM   3195 N NH1 . ARG   B 2 195 ? 33.581  -15.635 9.120   1.00 54.02 195 B 1 
ATOM   3196 N NH2 . ARG   B 2 195 ? 32.647  -16.819 7.463   1.00 52.74 195 B 1 
ATOM   3197 N N   . ASP   B 2 196 ? 27.760  -13.370 14.438  1.00 93.63 196 B 1 
ATOM   3198 C CA  . ASP   B 2 196 ? 27.595  -12.920 15.825  1.00 93.35 196 B 1 
ATOM   3199 C C   . ASP   B 2 196 ? 26.203  -13.275 16.368  1.00 93.62 196 B 1 
ATOM   3200 O O   . ASP   B 2 196 ? 26.083  -13.777 17.487  1.00 92.36 196 B 1 
ATOM   3201 C CB  . ASP   B 2 196 ? 27.819  -11.410 15.927  1.00 92.69 196 B 1 
ATOM   3202 C CG  . ASP   B 2 196 ? 29.238  -10.942 15.606  1.00 90.65 196 B 1 
ATOM   3203 O OD1 . ASP   B 2 196 ? 30.182  -11.750 15.465  1.00 86.29 196 B 1 
ATOM   3204 O OD2 . ASP   B 2 196 ? 29.400  -9.714  15.446  1.00 86.42 196 B 1 
ATOM   3205 N N   . LEU   B 2 197 ? 25.155  -13.089 15.561  1.00 93.74 197 B 1 
ATOM   3206 C CA  . LEU   B 2 197 ? 23.785  -13.472 15.919  1.00 93.38 197 B 1 
ATOM   3207 C C   . LEU   B 2 197 ? 23.660  -14.990 16.128  1.00 93.33 197 B 1 
ATOM   3208 O O   . LEU   B 2 197 ? 23.095  -15.429 17.130  1.00 92.59 197 B 1 
ATOM   3209 C CB  . LEU   B 2 197 ? 22.814  -12.984 14.829  1.00 93.30 197 B 1 
ATOM   3210 C CG  . LEU   B 2 197 ? 22.602  -11.457 14.809  1.00 92.22 197 B 1 
ATOM   3211 C CD1 . LEU   B 2 197 ? 21.895  -11.044 13.519  1.00 89.79 197 B 1 
ATOM   3212 C CD2 . LEU   B 2 197 ? 21.748  -10.988 15.986  1.00 89.24 197 B 1 
ATOM   3213 N N   . GLN   B 2 198 ? 24.237  -15.801 15.242  1.00 93.21 198 B 1 
ATOM   3214 C CA  . GLN   B 2 198 ? 24.252  -17.261 15.385  1.00 92.55 198 B 1 
ATOM   3215 C C   . GLN   B 2 198 ? 25.038  -17.709 16.622  1.00 92.77 198 B 1 
ATOM   3216 O O   . GLN   B 2 198 ? 24.568  -18.565 17.370  1.00 91.81 198 B 1 
ATOM   3217 C CB  . GLN   B 2 198 ? 24.847  -17.893 14.124  1.00 91.43 198 B 1 
ATOM   3218 C CG  . GLN   B 2 198 ? 23.869  -17.840 12.946  1.00 87.67 198 B 1 
ATOM   3219 C CD  . GLN   B 2 198 ? 24.476  -18.414 11.674  1.00 86.41 198 B 1 
ATOM   3220 O OE1 . GLN   B 2 198 ? 25.660  -18.297 11.399  1.00 79.99 198 B 1 
ATOM   3221 N NE2 . GLN   B 2 198 ? 23.674  -19.058 10.858  1.00 77.97 198 B 1 
ATOM   3222 N N   . ASN   B 2 199 ? 26.193  -17.103 16.888  1.00 93.06 199 B 1 
ATOM   3223 C CA  . ASN   B 2 199 ? 26.994  -17.391 18.081  1.00 92.69 199 B 1 
ATOM   3224 C C   . ASN   B 2 199 ? 26.256  -17.025 19.375  1.00 92.37 199 B 1 
ATOM   3225 O O   . ASN   B 2 199 ? 26.440  -17.688 20.393  1.00 90.42 199 B 1 
ATOM   3226 C CB  . ASN   B 2 199 ? 28.323  -16.624 17.993  1.00 92.32 199 B 1 
ATOM   3227 C CG  . ASN   B 2 199 ? 29.288  -17.174 16.954  1.00 87.60 199 B 1 
ATOM   3228 O OD1 . ASN   B 2 199 ? 29.220  -18.301 16.510  1.00 81.13 199 B 1 
ATOM   3229 N ND2 . ASN   B 2 199 ? 30.266  -16.378 16.574  1.00 79.82 199 B 1 
ATOM   3230 N N   . ALA   B 2 200 ? 25.396  -16.009 19.338  1.00 92.20 200 B 1 
ATOM   3231 C CA  . ALA   B 2 200 ? 24.516  -15.644 20.450  1.00 91.13 200 B 1 
ATOM   3232 C C   . ALA   B 2 200 ? 23.258  -16.535 20.567  1.00 90.94 200 B 1 
ATOM   3233 O O   . ALA   B 2 200 ? 22.451  -16.333 21.472  1.00 88.48 200 B 1 
ATOM   3234 C CB  . ALA   B 2 200 ? 24.165  -14.159 20.322  1.00 90.37 200 B 1 
ATOM   3235 N N   . GLY   B 2 201 ? 23.085  -17.516 19.675  1.00 90.90 201 B 1 
ATOM   3236 C CA  . GLY   B 2 201 ? 21.990  -18.492 19.701  1.00 90.27 201 B 1 
ATOM   3237 C C   . GLY   B 2 201 ? 20.740  -18.083 18.916  1.00 90.89 201 B 1 
ATOM   3238 O O   . GLY   B 2 201 ? 19.717  -18.763 19.021  1.00 88.16 201 B 1 
ATOM   3239 N N   . TYR   B 2 202 ? 20.787  -17.007 18.128  1.00 91.66 202 B 1 
ATOM   3240 C CA  . TYR   B 2 202 ? 19.653  -16.603 17.294  1.00 91.54 202 B 1 
ATOM   3241 C C   . TYR   B 2 202 ? 19.532  -17.477 16.043  1.00 91.65 202 B 1 
ATOM   3242 O O   . TYR   B 2 202 ? 20.515  -17.763 15.358  1.00 90.04 202 B 1 
ATOM   3243 C CB  . TYR   B 2 202 ? 19.759  -15.128 16.903  1.00 90.92 202 B 1 
ATOM   3244 C CG  . TYR   B 2 202 ? 19.599  -14.182 18.071  1.00 90.91 202 B 1 
ATOM   3245 C CD1 . TYR   B 2 202 ? 18.317  -13.868 18.555  1.00 86.79 202 B 1 
ATOM   3246 C CD2 . TYR   B 2 202 ? 20.732  -13.625 18.697  1.00 87.27 202 B 1 
ATOM   3247 C CE1 . TYR   B 2 202 ? 18.161  -13.004 19.650  1.00 85.54 202 B 1 
ATOM   3248 C CE2 . TYR   B 2 202 ? 20.586  -12.763 19.797  1.00 85.39 202 B 1 
ATOM   3249 C CZ  . TYR   B 2 202 ? 19.295  -12.456 20.271  1.00 87.09 202 B 1 
ATOM   3250 O OH  . TYR   B 2 202 ? 19.154  -11.619 21.344  1.00 85.04 202 B 1 
ATOM   3251 N N   . HIS   B 2 203 ? 18.287  -17.846 15.709  1.00 92.31 203 B 1 
ATOM   3252 C CA  . HIS   B 2 203 ? 17.973  -18.541 14.465  1.00 91.94 203 B 1 
ATOM   3253 C C   . HIS   B 2 203 ? 17.854  -17.527 13.316  1.00 92.04 203 B 1 
ATOM   3254 O O   . HIS   B 2 203 ? 16.883  -16.776 13.249  1.00 90.09 203 B 1 
ATOM   3255 C CB  . HIS   B 2 203 ? 16.693  -19.364 14.656  1.00 90.25 203 B 1 
ATOM   3256 C CG  . HIS   B 2 203 ? 16.448  -20.335 13.538  1.00 83.91 203 B 1 
ATOM   3257 N ND1 . HIS   B 2 203 ? 16.595  -21.705 13.622  1.00 71.64 203 B 1 
ATOM   3258 C CD2 . HIS   B 2 203 ? 16.055  -20.058 12.259  1.00 71.13 203 B 1 
ATOM   3259 C CE1 . HIS   B 2 203 ? 16.298  -22.234 12.428  1.00 69.69 203 B 1 
ATOM   3260 N NE2 . HIS   B 2 203 ? 15.963  -21.260 11.571  1.00 71.30 203 B 1 
ATOM   3261 N N   . VAL   B 2 204 ? 18.822  -17.514 12.408  1.00 91.40 204 B 1 
ATOM   3262 C CA  . VAL   B 2 204 ? 18.813  -16.637 11.228  1.00 91.17 204 B 1 
ATOM   3263 C C   . VAL   B 2 204 ? 18.019  -17.306 10.105  1.00 90.22 204 B 1 
ATOM   3264 O O   . VAL   B 2 204 ? 18.370  -18.398 9.661   1.00 87.95 204 B 1 
ATOM   3265 C CB  . VAL   B 2 204 ? 20.241  -16.262 10.785  1.00 90.58 204 B 1 
ATOM   3266 C CG1 . VAL   B 2 204 ? 20.221  -15.304 9.590   1.00 86.84 204 B 1 
ATOM   3267 C CG2 . VAL   B 2 204 ? 21.008  -15.572 11.923  1.00 87.24 204 B 1 
ATOM   3268 N N   . LEU   B 2 205 ? 16.955  -16.644 9.646   1.00 88.53 205 B 1 
ATOM   3269 C CA  . LEU   B 2 205 ? 16.099  -17.093 8.539   1.00 86.34 205 B 1 
ATOM   3270 C C   . LEU   B 2 205 ? 16.570  -16.540 7.190   1.00 85.43 205 B 1 
ATOM   3271 O O   . LEU   B 2 205 ? 16.471  -17.216 6.167   1.00 81.36 205 B 1 
ATOM   3272 C CB  . LEU   B 2 205 ? 14.648  -16.644 8.799   1.00 84.51 205 B 1 
ATOM   3273 C CG  . LEU   B 2 205 ? 13.992  -17.181 10.083  1.00 82.42 205 B 1 
ATOM   3274 C CD1 . LEU   B 2 205 ? 12.586  -16.592 10.212  1.00 77.59 205 B 1 
ATOM   3275 C CD2 . LEU   B 2 205 ? 13.876  -18.705 10.070  1.00 77.26 205 B 1 
ATOM   3276 N N   . TRP   B 2 206 ? 17.076  -15.306 7.190   1.00 82.33 206 B 1 
ATOM   3277 C CA  . TRP   B 2 206 ? 17.565  -14.620 5.990   1.00 81.19 206 B 1 
ATOM   3278 C C   . TRP   B 2 206 ? 18.811  -13.785 6.317   1.00 80.15 206 B 1 
ATOM   3279 O O   . TRP   B 2 206 ? 18.845  -13.130 7.355   1.00 74.57 206 B 1 
ATOM   3280 C CB  . TRP   B 2 206 ? 16.461  -13.720 5.427   1.00 77.50 206 B 1 
ATOM   3281 C CG  . TRP   B 2 206 ? 16.816  -13.087 4.120   1.00 73.92 206 B 1 
ATOM   3282 C CD1 . TRP   B 2 206 ? 17.389  -11.874 3.959   1.00 66.11 206 B 1 
ATOM   3283 C CD2 . TRP   B 2 206 ? 16.699  -13.665 2.783   1.00 69.99 206 B 1 
ATOM   3284 N NE1 . TRP   B 2 206 ? 17.639  -11.653 2.609   1.00 64.07 206 B 1 
ATOM   3285 C CE2 . TRP   B 2 206 ? 17.229  -12.732 1.855   1.00 66.79 206 B 1 
ATOM   3286 C CE3 . TRP   B 2 206 ? 16.205  -14.887 2.277   1.00 63.42 206 B 1 
ATOM   3287 C CZ2 . TRP   B 2 206 ? 17.281  -13.001 0.467   1.00 64.56 206 B 1 
ATOM   3288 C CZ3 . TRP   B 2 206 ? 16.243  -15.153 0.893   1.00 58.45 206 B 1 
ATOM   3289 C CH2 . TRP   B 2 206 ? 16.784  -14.217 0.002   1.00 59.47 206 B 1 
ATOM   3290 N N   . PRO   B 2 207 ? 19.813  -13.732 5.394   1.00 78.39 207 B 1 
ATOM   3291 C CA  . PRO   B 2 207 ? 19.883  -14.496 4.150   1.00 76.65 207 B 1 
ATOM   3292 C C   . PRO   B 2 207 ? 20.152  -15.981 4.415   1.00 76.50 207 B 1 
ATOM   3293 O O   . PRO   B 2 207 ? 20.973  -16.330 5.265   1.00 70.10 207 B 1 
ATOM   3294 C CB  . PRO   B 2 207 ? 21.000  -13.838 3.338   1.00 69.33 207 B 1 
ATOM   3295 C CG  . PRO   B 2 207 ? 21.935  -13.286 4.408   1.00 66.66 207 B 1 
ATOM   3296 C CD  . PRO   B 2 207 ? 20.988  -12.891 5.535   1.00 71.07 207 B 1 
ATOM   3297 N N   . ASN   B 2 208 ? 19.478  -16.849 3.666   1.00 72.72 208 B 1 
ATOM   3298 C CA  . ASN   B 2 208 ? 19.676  -18.296 3.758   1.00 69.94 208 B 1 
ATOM   3299 C C   . ASN   B 2 208 ? 20.923  -18.703 2.957   1.00 68.44 208 B 1 
ATOM   3300 O O   . ASN   B 2 208 ? 20.845  -19.278 1.875   1.00 62.63 208 B 1 
ATOM   3301 C CB  . ASN   B 2 208 ? 18.375  -19.016 3.353   1.00 63.67 208 B 1 
ATOM   3302 C CG  . ASN   B 2 208 ? 18.290  -20.414 3.940   1.00 56.49 208 B 1 
ATOM   3303 O OD1 . ASN   B 2 208 ? 19.164  -20.886 4.636   1.00 50.82 208 B 1 
ATOM   3304 N ND2 . ASN   B 2 208 ? 17.204  -21.109 3.693   1.00 50.18 208 B 1 
ATOM   3305 N N   . LEU   B 2 209 ? 22.096  -18.319 3.470   1.00 65.90 209 B 1 
ATOM   3306 C CA  . LEU   B 2 209 ? 23.370  -18.585 2.811   1.00 63.33 209 B 1 
ATOM   3307 C C   . LEU   B 2 209 ? 23.762  -20.052 3.005   1.00 62.20 209 B 1 
ATOM   3308 O O   . LEU   B 2 209 ? 23.820  -20.533 4.143   1.00 56.14 209 B 1 
ATOM   3309 C CB  . LEU   B 2 209 ? 24.455  -17.631 3.330   1.00 57.94 209 B 1 
ATOM   3310 C CG  . LEU   B 2 209 ? 24.298  -16.188 2.814   1.00 52.72 209 B 1 
ATOM   3311 C CD1 . LEU   B 2 209 ? 25.222  -15.259 3.596   1.00 48.63 209 B 1 
ATOM   3312 C CD2 . LEU   B 2 209 ? 24.657  -16.063 1.328   1.00 49.70 209 B 1 
ATOM   3313 N N   . PRO   B 2 210 ? 24.086  -20.778 1.909   1.00 54.70 210 B 1 
ATOM   3314 C CA  . PRO   B 2 210 ? 24.524  -22.162 1.994   1.00 52.57 210 B 1 
ATOM   3315 C C   . PRO   B 2 210 ? 25.771  -22.285 2.881   1.00 53.43 210 B 1 
ATOM   3316 O O   . PRO   B 2 210 ? 26.732  -21.523 2.743   1.00 49.73 210 B 1 
ATOM   3317 C CB  . PRO   B 2 210 ? 24.756  -22.621 0.548   1.00 47.64 210 B 1 
ATOM   3318 C CG  . PRO   B 2 210 ? 24.901  -21.325 -0.253  1.00 47.02 210 B 1 
ATOM   3319 C CD  . PRO   B 2 210 ? 24.083  -20.314 0.530   1.00 51.26 210 B 1 
ATOM   3320 N N   . GLY   B 2 211 ? 25.745  -23.250 3.804   1.00 51.39 211 B 1 
ATOM   3321 C CA  . GLY   B 2 211 ? 26.826  -23.506 4.764   1.00 48.81 211 B 1 
ATOM   3322 C C   . GLY   B 2 211 ? 26.837  -22.609 6.010   1.00 49.19 211 B 1 
ATOM   3323 O O   . GLY   B 2 211 ? 27.668  -22.825 6.892   1.00 45.58 211 B 1 
ATOM   3324 N N   . VAL   B 2 212 ? 25.939  -21.631 6.110   1.00 54.61 212 B 1 
ATOM   3325 C CA  . VAL   B 2 212 ? 25.785  -20.797 7.318   1.00 52.76 212 B 1 
ATOM   3326 C C   . VAL   B 2 212 ? 24.590  -21.268 8.156   1.00 51.57 212 B 1 
ATOM   3327 O O   . VAL   B 2 212 ? 24.695  -21.374 9.374   1.00 48.29 212 B 1 
ATOM   3328 C CB  . VAL   B 2 212 ? 25.688  -19.298 6.956   1.00 50.41 212 B 1 
ATOM   3329 C CG1 . VAL   B 2 212 ? 25.656  -18.425 8.205   1.00 46.88 212 B 1 
ATOM   3330 C CG2 . VAL   B 2 212 ? 26.887  -18.839 6.120   1.00 48.01 212 B 1 
ATOM   3331 N N   . THR   B 2 213 ? 23.478  -21.607 7.510   1.00 49.81 213 B 1 
ATOM   3332 C CA  . THR   B 2 213 ? 22.264  -22.151 8.151   1.00 47.64 213 B 1 
ATOM   3333 C C   . THR   B 2 213 ? 22.260  -23.686 8.173   1.00 46.10 213 B 1 
ATOM   3334 O O   . THR   B 2 213 ? 21.277  -24.314 7.789   1.00 42.91 213 B 1 
ATOM   3335 C CB  . THR   B 2 213 ? 20.995  -21.623 7.470   1.00 44.92 213 B 1 
ATOM   3336 O OG1 . THR   B 2 213 ? 21.059  -21.911 6.097   1.00 42.02 213 B 1 
ATOM   3337 C CG2 . THR   B 2 213 ? 20.845  -20.110 7.640   1.00 41.62 213 B 1 
ATOM   3338 N N   . SER   B 2 214 ? 23.366  -24.302 8.529   1.00 38.52 214 B 1 
ATOM   3339 C CA  . SER   B 2 214 ? 23.439  -25.747 8.779   1.00 36.58 214 B 1 
ATOM   3340 C C   . SER   B 2 214 ? 22.891  -26.100 10.151  1.00 34.94 214 B 1 
ATOM   3341 O O   . SER   B 2 214 ? 23.251  -25.392 11.114  1.00 31.54 214 B 1 
ATOM   3342 C CB  . SER   B 2 214 ? 24.882  -26.240 8.681   1.00 33.75 214 B 1 
ATOM   3343 O OG  . SER   B 2 214 ? 25.627  -25.583 9.674   1.00 31.92 214 B 1 
ATOM   3344 O OXT . SER   B 2 214 ? 22.121  -27.118 10.213  1.00 30.10 214 B 1 
HETATM 3345 C C1  . LIG_C C 3 .   ? 0.281   -3.970  -15.809 1.00 70.52 1   C 1 
HETATM 3346 N N1  . LIG_C C 3 .   ? 0.749   -4.732  -14.819 1.00 72.53 1   C 1 
HETATM 3347 C C2  . LIG_C C 3 .   ? 0.044   -4.850  -13.671 1.00 68.61 1   C 1 
HETATM 3348 C C3  . LIG_C C 3 .   ? -1.175  -4.155  -13.525 1.00 59.71 1   C 1 
HETATM 3349 C C4  . LIG_C C 3 .   ? -1.599  -3.377  -14.598 1.00 57.55 1   C 1 
HETATM 3350 N N2  . LIG_C C 3 .   ? -0.871  -3.289  -15.734 1.00 60.17 1   C 1 
HETATM 3351 N N3  . LIG_C C 3 .   ? -2.788  -2.815  -14.237 1.00 57.87 1   C 1 
HETATM 3352 C C5  . LIG_C C 3 .   ? -3.081  -3.215  -12.983 1.00 69.60 1   C 1 
HETATM 3353 N N4  . LIG_C C 3 .   ? -2.115  -4.043  -12.516 1.00 64.47 1   C 1 
HETATM 3354 C C6  . LIG_C C 3 .   ? -3.561  -1.928  -15.077 1.00 63.79 1   C 1 
HETATM 3355 C C7  . LIG_C C 3 .   ? -5.038  -2.218  -15.092 1.00 62.19 1   C 1 
HETATM 3356 C C8  . LIG_C C 3 .   ? -5.662  -0.863  -15.274 1.00 63.59 1   C 1 
HETATM 3357 C C9  . LIG_C C 3 .   ? -4.659  0.069   -14.639 1.00 62.88 1   C 1 
HETATM 3358 O O1  . LIG_C C 3 .   ? -3.412  -0.620  -14.593 1.00 56.90 1   C 1 
HETATM 3359 C C10 . LIG_C C 3 .   ? -5.076  0.466   -13.239 1.00 70.47 1   C 1 
HETATM 3360 O O2  . LIG_C C 3 .   ? -5.193  -0.715  -12.444 1.00 62.81 1   C 1 
HETATM 3361 P P1  . LIG_C C 3 .   ? -5.864  -0.719  -10.993 1.00 75.55 1   C 1 
HETATM 3362 O O3  . LIG_C C 3 .   ? -7.328  -0.563  -11.202 1.00 69.30 1   C 1 
HETATM 3363 O O4  . LIG_C C 3 .   ? -5.512  -2.036  -10.391 1.00 66.04 1   C 1 
HETATM 3364 O O5  . LIG_C C 3 .   ? -5.307  0.434   -10.238 1.00 66.60 1   C 1 
HETATM 3365 O O6  . LIG_C C 3 .   ? -5.792  -0.523  -16.639 1.00 61.56 1   C 1 
HETATM 3366 O O7  . LIG_C C 3 .   ? -5.404  -3.126  -16.120 1.00 61.06 1   C 1 
HETATM 3367 N N5  . LIG_C C 3 .   ? 0.515   -5.635  -12.680 1.00 73.64 1   C 1 
HETATM 3368 C C1  . LIG_D D 4 .   ? -17.256 6.984   2.147   1.00 65.53 1   D 1 
HETATM 3369 N N1  . LIG_D D 4 .   ? -16.205 7.474   2.797   1.00 63.11 1   D 1 
HETATM 3370 C C2  . LIG_D D 4 .   ? -14.988 7.495   2.202   1.00 63.58 1   D 1 
HETATM 3371 C C3  . LIG_D D 4 .   ? -14.843 6.983   0.897   1.00 57.92 1   D 1 
HETATM 3372 C C4  . LIG_D D 4 .   ? -15.986 6.483   0.277   1.00 57.28 1   D 1 
HETATM 3373 N N2  . LIG_D D 4 .   ? -17.187 6.484   0.902   1.00 56.24 1   D 1 
HETATM 3374 N N3  . LIG_D D 4 .   ? -15.603 6.057   -0.960  1.00 57.54 1   D 1 
HETATM 3375 C C5  . LIG_D D 4 .   ? -14.278 6.267   -1.092  1.00 68.26 1   D 1 
HETATM 3376 N N4  . LIG_D D 4 .   ? -13.784 6.837   0.031   1.00 57.97 1   D 1 
HETATM 3377 C C6  . LIG_D D 4 .   ? -16.496 5.462   -1.935  1.00 61.16 1   D 1 
HETATM 3378 C C7  . LIG_D D 4 .   ? -16.342 5.995   -3.334  1.00 57.18 1   D 1 
HETATM 3379 C C8  . LIG_D D 4 .   ? -16.670 4.812   -4.191  1.00 60.11 1   D 1 
HETATM 3380 C C9  . LIG_D D 4 .   ? -16.280 3.632   -3.340  1.00 61.25 1   D 1 
HETATM 3381 O O1  . LIG_D D 4 .   ? -16.230 4.086   -1.993  1.00 54.13 1   D 1 
HETATM 3382 C C10 . LIG_D D 4 .   ? -14.929 3.069   -3.740  1.00 67.67 1   D 1 
HETATM 3383 O O2  . LIG_D D 4 .   ? -13.957 4.100   -3.617  1.00 60.68 1   D 1 
HETATM 3384 P P1  . LIG_D D 4 .   ? -12.440 3.888   -4.070  1.00 72.94 1   D 1 
HETATM 3385 O O3  . LIG_D D 4 .   ? -12.002 2.596   -3.466  1.00 69.52 1   D 1 
HETATM 3386 O O4  . LIG_D D 4 .   ? -11.690 5.055   -3.537  1.00 66.26 1   D 1 
HETATM 3387 O O5  . LIG_D D 4 .   ? -12.437 3.831   -5.558  1.00 67.72 1   D 1 
HETATM 3388 O O6  . LIG_D D 4 .   ? -18.060 4.722   -4.459  1.00 60.80 1   D 1 
HETATM 3389 O O7  . LIG_D D 4 .   ? -17.192 7.105   -3.590  1.00 59.18 1   D 1 
HETATM 3390 N N5  . LIG_D D 4 .   ? -13.936 8.008   2.874   1.00 68.10 1   D 1 
HETATM 3391 C C1  . LIG_E E 5 .   ? -5.097  16.951  -3.250  1.00 67.38 1   E 1 
HETATM 3392 N N1  . LIG_E E 5 .   ? -6.407  16.973  -3.565  1.00 64.11 1   E 1 
HETATM 3393 C C2  . LIG_E E 5 .   ? -7.048  15.830  -3.912  1.00 65.52 1   E 1 
HETATM 3394 C C3  . LIG_E E 5 .   ? -6.327  14.625  -3.942  1.00 57.53 1   E 1 
HETATM 3395 C C4  . LIG_E E 5 .   ? -4.973  14.682  -3.607  1.00 53.17 1   E 1 
HETATM 3396 N N2  . LIG_E E 5 .   ? -4.353  15.833  -3.263  1.00 59.29 1   E 1 
HETATM 3397 N N3  . LIG_E E 5 .   ? -4.508  13.425  -3.699  1.00 57.23 1   E 1 
HETATM 3398 C C5  . LIG_E E 5 .   ? -5.518  12.619  -4.078  1.00 68.58 1   E 1 
HETATM 3399 N N4  . LIG_E E 5 .   ? -6.646  13.325  -4.230  1.00 66.15 1   E 1 
HETATM 3400 C C6  . LIG_E E 5 .   ? -3.149  13.032  -3.454  1.00 60.14 1   E 1 
HETATM 3401 C C7  . LIG_E E 5 .   ? -3.028  11.855  -2.525  1.00 57.63 1   E 1 
HETATM 3402 C C8  . LIG_E E 5 .   ? -1.776  11.191  -3.010  1.00 59.39 1   E 1 
HETATM 3403 C C9  . LIG_E E 5 .   ? -1.764  11.485  -4.496  1.00 59.74 1   E 1 
HETATM 3404 O O1  . LIG_E E 5 .   ? -2.562  12.649  -4.677  1.00 57.09 1   E 1 
HETATM 3405 C C10 . LIG_E E 5 .   ? -2.304  10.318  -5.323  1.00 65.96 1   E 1 
HETATM 3406 O O2  . LIG_E E 5 .   ? -3.683  10.131  -5.005  1.00 60.35 1   E 1 
HETATM 3407 P P1  . LIG_E E 5 .   ? -4.592  8.969   -5.609  1.00 77.22 1   E 1 
HETATM 3408 O O3  . LIG_E E 5 .   ? -3.960  8.414   -6.842  1.00 72.25 1   E 1 
HETATM 3409 O O4  . LIG_E E 5 .   ? -5.975  9.470   -5.761  1.00 70.35 1   E 1 
HETATM 3410 O O5  . LIG_E E 5 .   ? -4.536  7.882   -4.448  1.00 73.31 1   E 1 
HETATM 3411 P P2  . LIG_E E 5 .   ? -4.857  6.335   -4.477  1.00 85.67 1   E 1 
HETATM 3412 O O6  . LIG_E E 5 .   ? -5.014  5.837   -3.082  1.00 76.33 1   E 1 
HETATM 3413 O O7  . LIG_E E 5 .   ? -3.837  5.622   -5.294  1.00 74.28 1   E 1 
HETATM 3414 O O8  . LIG_E E 5 .   ? -6.282  6.270   -5.199  1.00 79.08 1   E 1 
HETATM 3415 P P3  . LIG_E E 5 .   ? -7.072  4.988   -5.725  1.00 84.97 1   E 1 
HETATM 3416 O O9  . LIG_E E 5 .   ? -6.702  3.824   -4.880  1.00 74.86 1   E 1 
HETATM 3417 O O10 . LIG_E E 5 .   ? -8.507  5.303   -5.680  1.00 74.87 1   E 1 
HETATM 3418 O O11 . LIG_E E 5 .   ? -6.637  4.803   -7.131  1.00 75.61 1   E 1 
HETATM 3419 O O12 . LIG_E E 5 .   ? -0.630  11.794  -2.428  1.00 57.94 1   E 1 
HETATM 3420 O O13 . LIG_E E 5 .   ? -2.960  12.250  -1.153  1.00 55.85 1   E 1 
HETATM 3421 N N5  . LIG_E E 5 .   ? -8.354  15.873  -4.217  1.00 72.57 1   E 1 
HETATM 3422 C C1  . LIG_F F 6 .   ? -7.639  -14.696 -5.904  1.00 65.95 1   F 1 
HETATM 3423 N N1  . LIG_F F 6 .   ? -7.833  -14.459 -7.213  1.00 61.43 1   F 1 
HETATM 3424 C C2  . LIG_F F 6 .   ? -7.939  -13.185 -7.671  1.00 61.48 1   F 1 
HETATM 3425 C C3  . LIG_F F 6 .   ? -7.846  -12.121 -6.754  1.00 56.40 1   F 1 
HETATM 3426 C C4  . LIG_F F 6 .   ? -7.648  -12.444 -5.410  1.00 50.36 1   F 1 
HETATM 3427 N N2  . LIG_F F 6 .   ? -7.546  -13.724 -4.984  1.00 55.99 1   F 1 
HETATM 3428 N N3  . LIG_F F 6 .   ? -7.590  -11.276 -4.743  1.00 54.98 1   F 1 
HETATM 3429 C C5  . LIG_F F 6 .   ? -7.745  -10.266 -5.627  1.00 68.58 1   F 1 
HETATM 3430 N N4  . LIG_F F 6 .   ? -7.902  -10.755 -6.869  1.00 64.47 1   F 1 
HETATM 3431 C C6  . LIG_F F 6 .   ? -7.422  -11.154 -3.320  1.00 58.98 1   F 1 
HETATM 3432 C C7  . LIG_F F 6 .   ? -6.337  -10.186 -2.937  1.00 58.26 1   F 1 
HETATM 3433 C C8  . LIG_F F 6 .   ? -6.844  -9.649  -1.635  1.00 58.86 1   F 1 
HETATM 3434 C C9  . LIG_F F 6 .   ? -8.358  -9.695  -1.778  1.00 60.04 1   F 1 
HETATM 3435 O O1  . LIG_F F 6 .   ? -8.623  -10.670 -2.770  1.00 55.98 1   F 1 
HETATM 3436 C C10 . LIG_F F 6 .   ? -8.946  -8.342  -2.170  1.00 65.49 1   F 1 
HETATM 3437 O O2  . LIG_F F 6 .   ? -8.465  -7.999  -3.475  1.00 60.61 1   F 1 
HETATM 3438 P P1  . LIG_F F 6 .   ? -8.783  -6.627  -4.223  1.00 79.31 1   F 1 
HETATM 3439 O O3  . LIG_F F 6 .   ? -10.010 -6.005  -3.649  1.00 72.72 1   F 1 
HETATM 3440 O O4  . LIG_F F 6 .   ? -8.793  -6.881  -5.682  1.00 68.94 1   F 1 
HETATM 3441 O O5  . LIG_F F 6 .   ? -7.511  -5.751  -3.849  1.00 73.08 1   F 1 
HETATM 3442 P P2  . LIG_F F 6 .   ? -7.349  -4.187  -3.752  1.00 84.70 1   F 1 
HETATM 3443 O O6  . LIG_F F 6 .   ? -5.913  -3.861  -3.537  1.00 75.17 1   F 1 
HETATM 3444 O O7  . LIG_F F 6 .   ? -8.284  -3.630  -2.735  1.00 72.73 1   F 1 
HETATM 3445 O O8  . LIG_F F 6 .   ? -7.778  -3.704  -5.215  1.00 78.88 1   F 1 
HETATM 3446 P P3  . LIG_F F 6 .   ? -7.716  -2.225  -5.785  1.00 84.51 1   F 1 
HETATM 3447 O O9  . LIG_F F 6 .   ? -6.301  -1.908  -6.073  1.00 74.54 1   F 1 
HETATM 3448 O O10 . LIG_F F 6 .   ? -8.221  -1.315  -4.734  1.00 74.04 1   F 1 
HETATM 3449 O O11 . LIG_F F 6 .   ? -8.596  -2.200  -6.972  1.00 75.49 1   F 1 
HETATM 3450 O O12 . LIG_F F 6 .   ? -6.468  -10.508 -0.565  1.00 59.85 1   F 1 
HETATM 3451 O O13 . LIG_F F 6 .   ? -5.053  -10.822 -2.837  1.00 57.15 1   F 1 
HETATM 3452 N N5  . LIG_F F 6 .   ? -8.135  -12.970 -8.988  1.00 72.41 1   F 1 
#
