# Supplementary material for: AcuB senses cellular energy charge to coordinate acetyl-CoA synthesis in bacteria
Source: Nat Commun. 2026 Apr 24;17:3815. doi: 10.1038/s41467-026-71006-w (PMC13121692; doi:10.1038/s41467-026-71006-w)
Supplement: Supplementary file 6 — Supplementary_Data_4 [file 41467_2026_71006_MOESM6_ESM.zip › AF3_only_first_models/Bs_2acub_2adp_2atp_model.cif]

# By using this file you agree to the legally binding terms of use found at
# https://github.com/google-deepmind/alphafold3/blob/main/OUTPUT_TERMS_OF_USE.md.
# To request access to the AlphaFold 3 model parameters, follow the process set
# out at https://github.com/google-deepmind/alphafold3. You may only use these if
# received directly from Google. Use is subject to terms of use available at
# https://github.com/google-deepmind/alphafold3/blob/main/WEIGHTS_TERMS_OF_USE.md.
data_2acub_2adp_2atp
#
_entry.id 2acub_2adp_2atp
#
loop_
_atom_type.symbol
C 
N 
O 
P 
S 
#
loop_
_audit_author.name
_audit_author.pdbx_ordinal
"Google DeepMind" 1 
"Isomorphic Labs" 2 
#
_audit_conform.dict_location https://raw.githubusercontent.com/ihmwg/ModelCIF/master/dist/mmcif_ma.dic
_audit_conform.dict_name     mmcif_ma.dic
_audit_conform.dict_version  1.4.5
#
loop_
_chem_comp.formula
_chem_comp.formula_weight
_chem_comp.id
_chem_comp.mon_nstd_flag
_chem_comp.name
_chem_comp.pdbx_smiles
_chem_comp.pdbx_synonyms
_chem_comp.type
"C3 H7 N O2"    89.093  ALA   y ALANINE         C[C@H](N)C(O)=O                                                                        ? "L-PEPTIDE LINKING" 
"C6 H15 N4 O2"  175.209 ARG   y ARGININE        N[C@@H](CCCNC(N)=[NH2+])C(O)=O                                                         ? "L-PEPTIDE LINKING" 
"C4 H8 N2 O3"   132.118 ASN   y ASPARAGINE      N[C@@H](CC(N)=O)C(O)=O                                                                 ? "L-PEPTIDE LINKING" 
"C4 H7 N O4"    133.103 ASP   y "ASPARTIC ACID" N[C@@H](CC(O)=O)C(O)=O                                                                 ? "L-PEPTIDE LINKING" 
"C3 H7 N O2 S"  121.158 CYS   y CYSTEINE        N[C@@H](CS)C(O)=O                                                                      ? "L-PEPTIDE LINKING" 
"C5 H10 N2 O3"  146.144 GLN   y GLUTAMINE       N[C@@H](CCC(N)=O)C(O)=O                                                                ? "L-PEPTIDE LINKING" 
"C5 H9 N O4"    147.129 GLU   y "GLUTAMIC ACID" N[C@@H](CCC(O)=O)C(O)=O                                                                ? "L-PEPTIDE LINKING" 
"C2 H5 N O2"    75.067  GLY   y GLYCINE         NCC(O)=O                                                                               ? "PEPTIDE LINKING"   
"C6 H10 N3 O2"  156.162 HIS   y HISTIDINE       N[C@@H](Cc1c[nH]c[nH+]1)C(O)=O                                                         ? "L-PEPTIDE LINKING" 
"C6 H13 N O2"   131.173 ILE   y ISOLEUCINE      CC[C@H](C)[C@H](N)C(O)=O                                                               ? "L-PEPTIDE LINKING" 
"C6 H13 N O2"   131.173 LEU   y LEUCINE         CC(C)C[C@H](N)C(O)=O                                                                   ? "L-PEPTIDE LINKING" 
?               ?       LIG_C ? ?               C1=NC(=C2C(=N1)N(C=N2)[C@H]3[C@@H]([C@@H]([C@H](O3)COP(=O)(O)OP(=O)(O)O)O)O)N          ? non-polymer         
?               ?       LIG_D ? ?               C1=NC(=C2C(=N1)N(C=N2)[C@H]3[C@@H]([C@@H]([C@H](O3)COP(=O)(O)OP(=O)(O)O)O)O)N          ? non-polymer         
?               ?       LIG_E ? ?               C1=NC(=C2C(=N1)N(C=N2)[C@H]3[C@@H]([C@@H]([C@H](O3)COP(=O)(O)OP(=O)(O)OP(=O)(O)O)O)O)N ? non-polymer         
?               ?       LIG_F ? ?               C1=NC(=C2C(=N1)N(C=N2)[C@H]3[C@@H]([C@@H]([C@H](O3)COP(=O)(O)OP(=O)(O)OP(=O)(O)O)O)O)N ? non-polymer         
"C6 H15 N2 O2"  147.195 LYS   y LYSINE          N[C@@H](CCCC[NH3+])C(O)=O                                                              ? "L-PEPTIDE LINKING" 
"C5 H11 N O2 S" 149.211 MET   y METHIONINE      CSCC[C@H](N)C(O)=O                                                                     ? "L-PEPTIDE LINKING" 
"C9 H11 N O2"   165.189 PHE   y PHENYLALANINE   N[C@@H](Cc1ccccc1)C(O)=O                                                               ? "L-PEPTIDE LINKING" 
"C5 H9 N O2"    115.130 PRO   y PROLINE         OC(=O)[C@@H]1CCCN1                                                                     ? "L-PEPTIDE LINKING" 
"C3 H7 N O3"    105.093 SER   y SERINE          N[C@@H](CO)C(O)=O                                                                      ? "L-PEPTIDE LINKING" 
"C4 H9 N O3"    119.119 THR   y THREONINE       C[C@@H](O)[C@H](N)C(O)=O                                                               ? "L-PEPTIDE LINKING" 
"C11 H12 N2 O2" 204.225 TRP   y TRYPTOPHAN      N[C@@H](Cc1c[nH]c2ccccc12)C(O)=O                                                       ? "L-PEPTIDE LINKING" 
"C9 H11 N O3"   181.189 TYR   y TYROSINE        N[C@@H](Cc1ccc(O)cc1)C(O)=O                                                            ? "L-PEPTIDE LINKING" 
"C5 H11 N O2"   117.146 VAL   y VALINE          CC(C)[C@H](N)C(O)=O                                                                    ? "L-PEPTIDE LINKING" 
#
_citation.book_publisher          ?
_citation.country                 UK
_citation.id                      primary
_citation.journal_full            Nature
_citation.journal_id_ASTM         NATUAS
_citation.journal_id_CSD          0006
_citation.journal_id_ISSN         0028-0836
_citation.journal_volume          630
_citation.page_first              493
_citation.page_last               500
_citation.pdbx_database_id_DOI    10.1038/s41586-024-07487-w
_citation.pdbx_database_id_PubMed 38718835
_citation.title                   "Accurate structure prediction of biomolecular interactions with AlphaFold 3"
_citation.year                    2024
#
loop_
_citation_author.citation_id
_citation_author.name
_citation_author.ordinal
primary "Google DeepMind" 1 
primary "Isomorphic Labs" 2 
#
loop_
_entity.id
_entity.pdbx_description
_entity.type
1 . polymer     
2 . polymer     
3 . non-polymer 
4 . non-polymer 
5 . non-polymer 
6 . non-polymer 
#
loop_
_entity_poly.entity_id
_entity_poly.pdbx_strand_id
_entity_poly.type
1 A polypeptide(L) 
2 B polypeptide(L) 
#
loop_
_entity_poly_seq.entity_id
_entity_poly_seq.hetero
_entity_poly_seq.mon_id
_entity_poly_seq.num
1 n MET 1   
1 n ILE 2   
1 n VAL 3   
1 n GLU 4   
1 n GLN 5   
1 n ILE 6   
1 n MET 7   
1 n LYS 8   
1 n ARG 9   
1 n ASP 10  
1 n VAL 11  
1 n ILE 12  
1 n THR 13  
1 n LEU 14  
1 n THR 15  
1 n LYS 16  
1 n THR 17  
1 n ASP 18  
1 n THR 19  
1 n LEU 20  
1 n GLU 21  
1 n THR 22  
1 n ALA 23  
1 n ILE 24  
1 n CYS 25  
1 n LYS 26  
1 n LEU 27  
1 n LYS 28  
1 n GLU 29  
1 n PHE 30  
1 n HIS 31  
1 n ILE 32  
1 n ARG 33  
1 n HIS 34  
1 n LEU 35  
1 n PRO 36  
1 n VAL 37  
1 n VAL 38  
1 n ASP 39  
1 n GLU 40  
1 n GLU 41  
1 n ARG 42  
1 n HIS 43  
1 n VAL 44  
1 n ILE 45  
1 n GLY 46  
1 n MET 47  
1 n ILE 48  
1 n THR 49  
1 n ASP 50  
1 n ARG 51  
1 n ASP 52  
1 n MET 53  
1 n LYS 54  
1 n GLN 55  
1 n ALA 56  
1 n SER 57  
1 n PRO 58  
1 n SER 59  
1 n ILE 60  
1 n PHE 61  
1 n GLU 62  
1 n GLU 63  
1 n ASN 64  
1 n LYS 65  
1 n ARG 66  
1 n SER 67  
1 n LEU 68  
1 n PHE 69  
1 n LEU 70  
1 n THR 71  
1 n ARG 72  
1 n SER 73  
1 n VAL 74  
1 n ASP 75  
1 n SER 76  
1 n ILE 77  
1 n MET 78  
1 n LYS 79  
1 n LYS 80  
1 n ASP 81  
1 n VAL 82  
1 n VAL 83  
1 n CYS 84  
1 n ALA 85  
1 n HIS 86  
1 n PRO 87  
1 n LEU 88  
1 n ASP 89  
1 n PHE 90  
1 n VAL 91  
1 n GLU 92  
1 n GLU 93  
1 n ILE 94  
1 n SER 95  
1 n ALA 96  
1 n VAL 97  
1 n PHE 98  
1 n TYR 99  
1 n GLU 100 
1 n HIS 101 
1 n GLY 102 
1 n ILE 103 
1 n GLY 104 
1 n CYS 105 
1 n LEU 106 
1 n PRO 107 
1 n VAL 108 
1 n VAL 109 
1 n HIS 110 
1 n HIS 111 
1 n GLN 112 
1 n LYS 113 
1 n LEU 114 
1 n ILE 115 
1 n GLY 116 
1 n ILE 117 
1 n LEU 118 
1 n THR 119 
1 n LYS 120 
1 n THR 121 
1 n ASP 122 
1 n LEU 123 
1 n LEU 124 
1 n ARG 125 
1 n THR 126 
1 n PHE 127 
1 n VAL 128 
1 n LYS 129 
1 n LEU 130 
1 n THR 131 
1 n GLY 132 
1 n ALA 133 
1 n ASP 134 
1 n GLN 135 
1 n PRO 136 
1 n GLY 137 
1 n SER 138 
1 n GLN 139 
1 n ILE 140 
1 n GLU 141 
1 n ILE 142 
1 n LYS 143 
1 n VAL 144 
1 n ASN 145 
1 n ASP 146 
1 n ILE 147 
1 n THR 148 
1 n LYS 149 
1 n SER 150 
1 n LEU 151 
1 n ALA 152 
1 n GLU 153 
1 n ILE 154 
1 n SER 155 
1 n SER 156 
1 n LEU 157 
1 n CYS 158 
1 n GLN 159 
1 n ASP 160 
1 n LEU 161 
1 n GLN 162 
1 n VAL 163 
1 n LYS 164 
1 n ILE 165 
1 n LEU 166 
1 n SER 167 
1 n VAL 168 
1 n LEU 169 
1 n VAL 170 
1 n TYR 171 
1 n PRO 172 
1 n HIS 173 
1 n ASP 174 
1 n ASP 175 
1 n PRO 176 
1 n GLY 177 
1 n VAL 178 
1 n LYS 179 
1 n VAL 180 
1 n LEU 181 
1 n VAL 182 
1 n PHE 183 
1 n ARG 184 
1 n VAL 185 
1 n LYS 186 
1 n THR 187 
1 n MET 188 
1 n ASN 189 
1 n PRO 190 
1 n LEU 191 
1 n PRO 192 
1 n PHE 193 
1 n LEU 194 
1 n GLN 195 
1 n ALA 196 
1 n LEU 197 
1 n GLN 198 
1 n ARG 199 
1 n ASN 200 
1 n GLY 201 
1 n HIS 202 
1 n HIS 203 
1 n VAL 204 
1 n VAL 205 
1 n TRP 206 
1 n PRO 207 
1 n SER 208 
1 n GLU 209 
1 n GLN 210 
1 n ARG 211 
1 n ASP 212 
1 n LEU 213 
1 n LEU 214 
2 n MET 1   
2 n ILE 2   
2 n VAL 3   
2 n GLU 4   
2 n GLN 5   
2 n ILE 6   
2 n MET 7   
2 n LYS 8   
2 n ARG 9   
2 n ASP 10  
2 n VAL 11  
2 n ILE 12  
2 n THR 13  
2 n LEU 14  
2 n THR 15  
2 n LYS 16  
2 n THR 17  
2 n ASP 18  
2 n THR 19  
2 n LEU 20  
2 n GLU 21  
2 n THR 22  
2 n ALA 23  
2 n ILE 24  
2 n CYS 25  
2 n LYS 26  
2 n LEU 27  
2 n LYS 28  
2 n GLU 29  
2 n PHE 30  
2 n HIS 31  
2 n ILE 32  
2 n ARG 33  
2 n HIS 34  
2 n LEU 35  
2 n PRO 36  
2 n VAL 37  
2 n VAL 38  
2 n ASP 39  
2 n GLU 40  
2 n GLU 41  
2 n ARG 42  
2 n HIS 43  
2 n VAL 44  
2 n ILE 45  
2 n GLY 46  
2 n MET 47  
2 n ILE 48  
2 n THR 49  
2 n ASP 50  
2 n ARG 51  
2 n ASP 52  
2 n MET 53  
2 n LYS 54  
2 n GLN 55  
2 n ALA 56  
2 n SER 57  
2 n PRO 58  
2 n SER 59  
2 n ILE 60  
2 n PHE 61  
2 n GLU 62  
2 n GLU 63  
2 n ASN 64  
2 n LYS 65  
2 n ARG 66  
2 n SER 67  
2 n LEU 68  
2 n PHE 69  
2 n LEU 70  
2 n THR 71  
2 n ARG 72  
2 n SER 73  
2 n VAL 74  
2 n ASP 75  
2 n SER 76  
2 n ILE 77  
2 n MET 78  
2 n LYS 79  
2 n LYS 80  
2 n ASP 81  
2 n VAL 82  
2 n VAL 83  
2 n CYS 84  
2 n ALA 85  
2 n HIS 86  
2 n PRO 87  
2 n LEU 88  
2 n ASP 89  
2 n PHE 90  
2 n VAL 91  
2 n GLU 92  
2 n GLU 93  
2 n ILE 94  
2 n SER 95  
2 n ALA 96  
2 n VAL 97  
2 n PHE 98  
2 n TYR 99  
2 n GLU 100 
2 n HIS 101 
2 n GLY 102 
2 n ILE 103 
2 n GLY 104 
2 n CYS 105 
2 n LEU 106 
2 n PRO 107 
2 n VAL 108 
2 n VAL 109 
2 n HIS 110 
2 n HIS 111 
2 n GLN 112 
2 n LYS 113 
2 n LEU 114 
2 n ILE 115 
2 n GLY 116 
2 n ILE 117 
2 n LEU 118 
2 n THR 119 
2 n LYS 120 
2 n THR 121 
2 n ASP 122 
2 n LEU 123 
2 n LEU 124 
2 n ARG 125 
2 n THR 126 
2 n PHE 127 
2 n VAL 128 
2 n LYS 129 
2 n LEU 130 
2 n THR 131 
2 n GLY 132 
2 n ALA 133 
2 n ASP 134 
2 n GLN 135 
2 n PRO 136 
2 n GLY 137 
2 n SER 138 
2 n GLN 139 
2 n ILE 140 
2 n GLU 141 
2 n ILE 142 
2 n LYS 143 
2 n VAL 144 
2 n ASN 145 
2 n ASP 146 
2 n ILE 147 
2 n THR 148 
2 n LYS 149 
2 n SER 150 
2 n LEU 151 
2 n ALA 152 
2 n GLU 153 
2 n ILE 154 
2 n SER 155 
2 n SER 156 
2 n LEU 157 
2 n CYS 158 
2 n GLN 159 
2 n ASP 160 
2 n LEU 161 
2 n GLN 162 
2 n VAL 163 
2 n LYS 164 
2 n ILE 165 
2 n LEU 166 
2 n SER 167 
2 n VAL 168 
2 n LEU 169 
2 n VAL 170 
2 n TYR 171 
2 n PRO 172 
2 n HIS 173 
2 n ASP 174 
2 n ASP 175 
2 n PRO 176 
2 n GLY 177 
2 n VAL 178 
2 n LYS 179 
2 n VAL 180 
2 n LEU 181 
2 n VAL 182 
2 n PHE 183 
2 n ARG 184 
2 n VAL 185 
2 n LYS 186 
2 n THR 187 
2 n MET 188 
2 n ASN 189 
2 n PRO 190 
2 n LEU 191 
2 n PRO 192 
2 n PHE 193 
2 n LEU 194 
2 n GLN 195 
2 n ALA 196 
2 n LEU 197 
2 n GLN 198 
2 n ARG 199 
2 n ASN 200 
2 n GLY 201 
2 n HIS 202 
2 n HIS 203 
2 n VAL 204 
2 n VAL 205 
2 n TRP 206 
2 n PRO 207 
2 n SER 208 
2 n GLU 209 
2 n GLN 210 
2 n ARG 211 
2 n ASP 212 
2 n LEU 213 
2 n LEU 214 
#
_ma_data.content_type "model coordinates"
_ma_data.id           1
_ma_data.name         Model
#
_ma_model_list.data_id          1
_ma_model_list.model_group_id   1
_ma_model_list.model_group_name "AlphaFold-beta-20231127 (3.0.0 @ 2025-12-16 09:51:58)"
_ma_model_list.model_id         1
_ma_model_list.model_name       "Top ranked model"
_ma_model_list.model_type       "Ab initio model"
_ma_model_list.ordinal_id       1
#
loop_
_ma_protocol_step.method_type
_ma_protocol_step.ordinal_id
_ma_protocol_step.protocol_id
_ma_protocol_step.step_id
"coevolution MSA" 1 1 1 
"template search" 2 1 2 
modeling          3 1 3 
#
loop_
_ma_qa_metric.id
_ma_qa_metric.mode
_ma_qa_metric.name
_ma_qa_metric.software_group_id
_ma_qa_metric.type
1 global pLDDT 1 pLDDT 
2 local  pLDDT 1 pLDDT 
#
_ma_qa_metric_global.metric_id    1
_ma_qa_metric_global.metric_value 85.20
_ma_qa_metric_global.model_id     1
_ma_qa_metric_global.ordinal_id   1
#
_ma_software_group.group_id    1
_ma_software_group.ordinal_id  1
_ma_software_group.software_id 1
#
loop_
_ma_target_entity.data_id
_ma_target_entity.entity_id
_ma_target_entity.origin
1 1 . 
1 2 . 
1 3 . 
1 4 . 
1 5 . 
1 6 . 
#
loop_
_ma_target_entity_instance.asym_id
_ma_target_entity_instance.details
_ma_target_entity_instance.entity_id
A . 1 
B . 2 
C . 3 
D . 4 
E . 5 
F . 6 
#
loop_
_pdbx_data_usage.details
_pdbx_data_usage.id
_pdbx_data_usage.type
_pdbx_data_usage.url
;Non-commercial use only, by using this file you agree to the terms of use found
at https://github.com/google-deepmind/alphafold3/blob/main/OUTPUT_TERMS_OF_USE.md.
To request access to the AlphaFold 3 model parameters, follow the process set
out at https://github.com/google-deepmind/alphafold3. You may only use these if
received directly from Google. Use is subject to terms of use available at
https://github.com/google-deepmind/alphafold3/blob/main/WEIGHTS_TERMS_OF_USE.md.

;
1 license    https://github.com/google-deepmind/alphafold3/blob/main/OUTPUT_TERMS_OF_USE.md 
;AlphaFold 3 and its output are not intended for, have not been validated for,
and are not approved for clinical use. They are provided "as-is" without any
warranty of any kind, whether expressed or implied. No warranty is given that
use shall not infringe the rights of any third party.

;
2 disclaimer ?                                                                              
#
loop_
_pdbx_nonpoly_scheme.asym_id
_pdbx_nonpoly_scheme.auth_seq_num
_pdbx_nonpoly_scheme.entity_id
_pdbx_nonpoly_scheme.mon_id
_pdbx_nonpoly_scheme.pdb_ins_code
_pdbx_nonpoly_scheme.pdb_seq_num
_pdbx_nonpoly_scheme.pdb_strand_id
C 1 3 LIG_C . 1 C 
D 1 4 LIG_D . 1 D 
E 1 5 LIG_E . 1 E 
F 1 6 LIG_F . 1 F 
#
loop_
_pdbx_poly_seq_scheme.asym_id
_pdbx_poly_seq_scheme.auth_seq_num
_pdbx_poly_seq_scheme.entity_id
_pdbx_poly_seq_scheme.hetero
_pdbx_poly_seq_scheme.mon_id
_pdbx_poly_seq_scheme.pdb_ins_code
_pdbx_poly_seq_scheme.pdb_seq_num
_pdbx_poly_seq_scheme.pdb_strand_id
_pdbx_poly_seq_scheme.seq_id
A 1   1 n MET . 1   A 1   
A 2   1 n ILE . 2   A 2   
A 3   1 n VAL . 3   A 3   
A 4   1 n GLU . 4   A 4   
A 5   1 n GLN . 5   A 5   
A 6   1 n ILE . 6   A 6   
A 7   1 n MET . 7   A 7   
A 8   1 n LYS . 8   A 8   
A 9   1 n ARG . 9   A 9   
A 10  1 n ASP . 10  A 10  
A 11  1 n VAL . 11  A 11  
A 12  1 n ILE . 12  A 12  
A 13  1 n THR . 13  A 13  
A 14  1 n LEU . 14  A 14  
A 15  1 n THR . 15  A 15  
A 16  1 n LYS . 16  A 16  
A 17  1 n THR . 17  A 17  
A 18  1 n ASP . 18  A 18  
A 19  1 n THR . 19  A 19  
A 20  1 n LEU . 20  A 20  
A 21  1 n GLU . 21  A 21  
A 22  1 n THR . 22  A 22  
A 23  1 n ALA . 23  A 23  
A 24  1 n ILE . 24  A 24  
A 25  1 n CYS . 25  A 25  
A 26  1 n LYS . 26  A 26  
A 27  1 n LEU . 27  A 27  
A 28  1 n LYS . 28  A 28  
A 29  1 n GLU . 29  A 29  
A 30  1 n PHE . 30  A 30  
A 31  1 n HIS . 31  A 31  
A 32  1 n ILE . 32  A 32  
A 33  1 n ARG . 33  A 33  
A 34  1 n HIS . 34  A 34  
A 35  1 n LEU . 35  A 35  
A 36  1 n PRO . 36  A 36  
A 37  1 n VAL . 37  A 37  
A 38  1 n VAL . 38  A 38  
A 39  1 n ASP . 39  A 39  
A 40  1 n GLU . 40  A 40  
A 41  1 n GLU . 41  A 41  
A 42  1 n ARG . 42  A 42  
A 43  1 n HIS . 43  A 43  
A 44  1 n VAL . 44  A 44  
A 45  1 n ILE . 45  A 45  
A 46  1 n GLY . 46  A 46  
A 47  1 n MET . 47  A 47  
A 48  1 n ILE . 48  A 48  
A 49  1 n THR . 49  A 49  
A 50  1 n ASP . 50  A 50  
A 51  1 n ARG . 51  A 51  
A 52  1 n ASP . 52  A 52  
A 53  1 n MET . 53  A 53  
A 54  1 n LYS . 54  A 54  
A 55  1 n GLN . 55  A 55  
A 56  1 n ALA . 56  A 56  
A 57  1 n SER . 57  A 57  
A 58  1 n PRO . 58  A 58  
A 59  1 n SER . 59  A 59  
A 60  1 n ILE . 60  A 60  
A 61  1 n PHE . 61  A 61  
A 62  1 n GLU . 62  A 62  
A 63  1 n GLU . 63  A 63  
A 64  1 n ASN . 64  A 64  
A 65  1 n LYS . 65  A 65  
A 66  1 n ARG . 66  A 66  
A 67  1 n SER . 67  A 67  
A 68  1 n LEU . 68  A 68  
A 69  1 n PHE . 69  A 69  
A 70  1 n LEU . 70  A 70  
A 71  1 n THR . 71  A 71  
A 72  1 n ARG . 72  A 72  
A 73  1 n SER . 73  A 73  
A 74  1 n VAL . 74  A 74  
A 75  1 n ASP . 75  A 75  
A 76  1 n SER . 76  A 76  
A 77  1 n ILE . 77  A 77  
A 78  1 n MET . 78  A 78  
A 79  1 n LYS . 79  A 79  
A 80  1 n LYS . 80  A 80  
A 81  1 n ASP . 81  A 81  
A 82  1 n VAL . 82  A 82  
A 83  1 n VAL . 83  A 83  
A 84  1 n CYS . 84  A 84  
A 85  1 n ALA . 85  A 85  
A 86  1 n HIS . 86  A 86  
A 87  1 n PRO . 87  A 87  
A 88  1 n LEU . 88  A 88  
A 89  1 n ASP . 89  A 89  
A 90  1 n PHE . 90  A 90  
A 91  1 n VAL . 91  A 91  
A 92  1 n GLU . 92  A 92  
A 93  1 n GLU . 93  A 93  
A 94  1 n ILE . 94  A 94  
A 95  1 n SER . 95  A 95  
A 96  1 n ALA . 96  A 96  
A 97  1 n VAL . 97  A 97  
A 98  1 n PHE . 98  A 98  
A 99  1 n TYR . 99  A 99  
A 100 1 n GLU . 100 A 100 
A 101 1 n HIS . 101 A 101 
A 102 1 n GLY . 102 A 102 
A 103 1 n ILE . 103 A 103 
A 104 1 n GLY . 104 A 104 
A 105 1 n CYS . 105 A 105 
A 106 1 n LEU . 106 A 106 
A 107 1 n PRO . 107 A 107 
A 108 1 n VAL . 108 A 108 
A 109 1 n VAL . 109 A 109 
A 110 1 n HIS . 110 A 110 
A 111 1 n HIS . 111 A 111 
A 112 1 n GLN . 112 A 112 
A 113 1 n LYS . 113 A 113 
A 114 1 n LEU . 114 A 114 
A 115 1 n ILE . 115 A 115 
A 116 1 n GLY . 116 A 116 
A 117 1 n ILE . 117 A 117 
A 118 1 n LEU . 118 A 118 
A 119 1 n THR . 119 A 119 
A 120 1 n LYS . 120 A 120 
A 121 1 n THR . 121 A 121 
A 122 1 n ASP . 122 A 122 
A 123 1 n LEU . 123 A 123 
A 124 1 n LEU . 124 A 124 
A 125 1 n ARG . 125 A 125 
A 126 1 n THR . 126 A 126 
A 127 1 n PHE . 127 A 127 
A 128 1 n VAL . 128 A 128 
A 129 1 n LYS . 129 A 129 
A 130 1 n LEU . 130 A 130 
A 131 1 n THR . 131 A 131 
A 132 1 n GLY . 132 A 132 
A 133 1 n ALA . 133 A 133 
A 134 1 n ASP . 134 A 134 
A 135 1 n GLN . 135 A 135 
A 136 1 n PRO . 136 A 136 
A 137 1 n GLY . 137 A 137 
A 138 1 n SER . 138 A 138 
A 139 1 n GLN . 139 A 139 
A 140 1 n ILE . 140 A 140 
A 141 1 n GLU . 141 A 141 
A 142 1 n ILE . 142 A 142 
A 143 1 n LYS . 143 A 143 
A 144 1 n VAL . 144 A 144 
A 145 1 n ASN . 145 A 145 
A 146 1 n ASP . 146 A 146 
A 147 1 n ILE . 147 A 147 
A 148 1 n THR . 148 A 148 
A 149 1 n LYS . 149 A 149 
A 150 1 n SER . 150 A 150 
A 151 1 n LEU . 151 A 151 
A 152 1 n ALA . 152 A 152 
A 153 1 n GLU . 153 A 153 
A 154 1 n ILE . 154 A 154 
A 155 1 n SER . 155 A 155 
A 156 1 n SER . 156 A 156 
A 157 1 n LEU . 157 A 157 
A 158 1 n CYS . 158 A 158 
A 159 1 n GLN . 159 A 159 
A 160 1 n ASP . 160 A 160 
A 161 1 n LEU . 161 A 161 
A 162 1 n GLN . 162 A 162 
A 163 1 n VAL . 163 A 163 
A 164 1 n LYS . 164 A 164 
A 165 1 n ILE . 165 A 165 
A 166 1 n LEU . 166 A 166 
A 167 1 n SER . 167 A 167 
A 168 1 n VAL . 168 A 168 
A 169 1 n LEU . 169 A 169 
A 170 1 n VAL . 170 A 170 
A 171 1 n TYR . 171 A 171 
A 172 1 n PRO . 172 A 172 
A 173 1 n HIS . 173 A 173 
A 174 1 n ASP . 174 A 174 
A 175 1 n ASP . 175 A 175 
A 176 1 n PRO . 176 A 176 
A 177 1 n GLY . 177 A 177 
A 178 1 n VAL . 178 A 178 
A 179 1 n LYS . 179 A 179 
A 180 1 n VAL . 180 A 180 
A 181 1 n LEU . 181 A 181 
A 182 1 n VAL . 182 A 182 
A 183 1 n PHE . 183 A 183 
A 184 1 n ARG . 184 A 184 
A 185 1 n VAL . 185 A 185 
A 186 1 n LYS . 186 A 186 
A 187 1 n THR . 187 A 187 
A 188 1 n MET . 188 A 188 
A 189 1 n ASN . 189 A 189 
A 190 1 n PRO . 190 A 190 
A 191 1 n LEU . 191 A 191 
A 192 1 n PRO . 192 A 192 
A 193 1 n PHE . 193 A 193 
A 194 1 n LEU . 194 A 194 
A 195 1 n GLN . 195 A 195 
A 196 1 n ALA . 196 A 196 
A 197 1 n LEU . 197 A 197 
A 198 1 n GLN . 198 A 198 
A 199 1 n ARG . 199 A 199 
A 200 1 n ASN . 200 A 200 
A 201 1 n GLY . 201 A 201 
A 202 1 n HIS . 202 A 202 
A 203 1 n HIS . 203 A 203 
A 204 1 n VAL . 204 A 204 
A 205 1 n VAL . 205 A 205 
A 206 1 n TRP . 206 A 206 
A 207 1 n PRO . 207 A 207 
A 208 1 n SER . 208 A 208 
A 209 1 n GLU . 209 A 209 
A 210 1 n GLN . 210 A 210 
A 211 1 n ARG . 211 A 211 
A 212 1 n ASP . 212 A 212 
A 213 1 n LEU . 213 A 213 
A 214 1 n LEU . 214 A 214 
B 1   2 n MET . 1   B 1   
B 2   2 n ILE . 2   B 2   
B 3   2 n VAL . 3   B 3   
B 4   2 n GLU . 4   B 4   
B 5   2 n GLN . 5   B 5   
B 6   2 n ILE . 6   B 6   
B 7   2 n MET . 7   B 7   
B 8   2 n LYS . 8   B 8   
B 9   2 n ARG . 9   B 9   
B 10  2 n ASP . 10  B 10  
B 11  2 n VAL . 11  B 11  
B 12  2 n ILE . 12  B 12  
B 13  2 n THR . 13  B 13  
B 14  2 n LEU . 14  B 14  
B 15  2 n THR . 15  B 15  
B 16  2 n LYS . 16  B 16  
B 17  2 n THR . 17  B 17  
B 18  2 n ASP . 18  B 18  
B 19  2 n THR . 19  B 19  
B 20  2 n LEU . 20  B 20  
B 21  2 n GLU . 21  B 21  
B 22  2 n THR . 22  B 22  
B 23  2 n ALA . 23  B 23  
B 24  2 n ILE . 24  B 24  
B 25  2 n CYS . 25  B 25  
B 26  2 n LYS . 26  B 26  
B 27  2 n LEU . 27  B 27  
B 28  2 n LYS . 28  B 28  
B 29  2 n GLU . 29  B 29  
B 30  2 n PHE . 30  B 30  
B 31  2 n HIS . 31  B 31  
B 32  2 n ILE . 32  B 32  
B 33  2 n ARG . 33  B 33  
B 34  2 n HIS . 34  B 34  
B 35  2 n LEU . 35  B 35  
B 36  2 n PRO . 36  B 36  
B 37  2 n VAL . 37  B 37  
B 38  2 n VAL . 38  B 38  
B 39  2 n ASP . 39  B 39  
B 40  2 n GLU . 40  B 40  
B 41  2 n GLU . 41  B 41  
B 42  2 n ARG . 42  B 42  
B 43  2 n HIS . 43  B 43  
B 44  2 n VAL . 44  B 44  
B 45  2 n ILE . 45  B 45  
B 46  2 n GLY . 46  B 46  
B 47  2 n MET . 47  B 47  
B 48  2 n ILE . 48  B 48  
B 49  2 n THR . 49  B 49  
B 50  2 n ASP . 50  B 50  
B 51  2 n ARG . 51  B 51  
B 52  2 n ASP . 52  B 52  
B 53  2 n MET . 53  B 53  
B 54  2 n LYS . 54  B 54  
B 55  2 n GLN . 55  B 55  
B 56  2 n ALA . 56  B 56  
B 57  2 n SER . 57  B 57  
B 58  2 n PRO . 58  B 58  
B 59  2 n SER . 59  B 59  
B 60  2 n ILE . 60  B 60  
B 61  2 n PHE . 61  B 61  
B 62  2 n GLU . 62  B 62  
B 63  2 n GLU . 63  B 63  
B 64  2 n ASN . 64  B 64  
B 65  2 n LYS . 65  B 65  
B 66  2 n ARG . 66  B 66  
B 67  2 n SER . 67  B 67  
B 68  2 n LEU . 68  B 68  
B 69  2 n PHE . 69  B 69  
B 70  2 n LEU . 70  B 70  
B 71  2 n THR . 71  B 71  
B 72  2 n ARG . 72  B 72  
B 73  2 n SER . 73  B 73  
B 74  2 n VAL . 74  B 74  
B 75  2 n ASP . 75  B 75  
B 76  2 n SER . 76  B 76  
B 77  2 n ILE . 77  B 77  
B 78  2 n MET . 78  B 78  
B 79  2 n LYS . 79  B 79  
B 80  2 n LYS . 80  B 80  
B 81  2 n ASP . 81  B 81  
B 82  2 n VAL . 82  B 82  
B 83  2 n VAL . 83  B 83  
B 84  2 n CYS . 84  B 84  
B 85  2 n ALA . 85  B 85  
B 86  2 n HIS . 86  B 86  
B 87  2 n PRO . 87  B 87  
B 88  2 n LEU . 88  B 88  
B 89  2 n ASP . 89  B 89  
B 90  2 n PHE . 90  B 90  
B 91  2 n VAL . 91  B 91  
B 92  2 n GLU . 92  B 92  
B 93  2 n GLU . 93  B 93  
B 94  2 n ILE . 94  B 94  
B 95  2 n SER . 95  B 95  
B 96  2 n ALA . 96  B 96  
B 97  2 n VAL . 97  B 97  
B 98  2 n PHE . 98  B 98  
B 99  2 n TYR . 99  B 99  
B 100 2 n GLU . 100 B 100 
B 101 2 n HIS . 101 B 101 
B 102 2 n GLY . 102 B 102 
B 103 2 n ILE . 103 B 103 
B 104 2 n GLY . 104 B 104 
B 105 2 n CYS . 105 B 105 
B 106 2 n LEU . 106 B 106 
B 107 2 n PRO . 107 B 107 
B 108 2 n VAL . 108 B 108 
B 109 2 n VAL . 109 B 109 
B 110 2 n HIS . 110 B 110 
B 111 2 n HIS . 111 B 111 
B 112 2 n GLN . 112 B 112 
B 113 2 n LYS . 113 B 113 
B 114 2 n LEU . 114 B 114 
B 115 2 n ILE . 115 B 115 
B 116 2 n GLY . 116 B 116 
B 117 2 n ILE . 117 B 117 
B 118 2 n LEU . 118 B 118 
B 119 2 n THR . 119 B 119 
B 120 2 n LYS . 120 B 120 
B 121 2 n THR . 121 B 121 
B 122 2 n ASP . 122 B 122 
B 123 2 n LEU . 123 B 123 
B 124 2 n LEU . 124 B 124 
B 125 2 n ARG . 125 B 125 
B 126 2 n THR . 126 B 126 
B 127 2 n PHE . 127 B 127 
B 128 2 n VAL . 128 B 128 
B 129 2 n LYS . 129 B 129 
B 130 2 n LEU . 130 B 130 
B 131 2 n THR . 131 B 131 
B 132 2 n GLY . 132 B 132 
B 133 2 n ALA . 133 B 133 
B 134 2 n ASP . 134 B 134 
B 135 2 n GLN . 135 B 135 
B 136 2 n PRO . 136 B 136 
B 137 2 n GLY . 137 B 137 
B 138 2 n SER . 138 B 138 
B 139 2 n GLN . 139 B 139 
B 140 2 n ILE . 140 B 140 
B 141 2 n GLU . 141 B 141 
B 142 2 n ILE . 142 B 142 
B 143 2 n LYS . 143 B 143 
B 144 2 n VAL . 144 B 144 
B 145 2 n ASN . 145 B 145 
B 146 2 n ASP . 146 B 146 
B 147 2 n ILE . 147 B 147 
B 148 2 n THR . 148 B 148 
B 149 2 n LYS . 149 B 149 
B 150 2 n SER . 150 B 150 
B 151 2 n LEU . 151 B 151 
B 152 2 n ALA . 152 B 152 
B 153 2 n GLU . 153 B 153 
B 154 2 n ILE . 154 B 154 
B 155 2 n SER . 155 B 155 
B 156 2 n SER . 156 B 156 
B 157 2 n LEU . 157 B 157 
B 158 2 n CYS . 158 B 158 
B 159 2 n GLN . 159 B 159 
B 160 2 n ASP . 160 B 160 
B 161 2 n LEU . 161 B 161 
B 162 2 n GLN . 162 B 162 
B 163 2 n VAL . 163 B 163 
B 164 2 n LYS . 164 B 164 
B 165 2 n ILE . 165 B 165 
B 166 2 n LEU . 166 B 166 
B 167 2 n SER . 167 B 167 
B 168 2 n VAL . 168 B 168 
B 169 2 n LEU . 169 B 169 
B 170 2 n VAL . 170 B 170 
B 171 2 n TYR . 171 B 171 
B 172 2 n PRO . 172 B 172 
B 173 2 n HIS . 173 B 173 
B 174 2 n ASP . 174 B 174 
B 175 2 n ASP . 175 B 175 
B 176 2 n PRO . 176 B 176 
B 177 2 n GLY . 177 B 177 
B 178 2 n VAL . 178 B 178 
B 179 2 n LYS . 179 B 179 
B 180 2 n VAL . 180 B 180 
B 181 2 n LEU . 181 B 181 
B 182 2 n VAL . 182 B 182 
B 183 2 n PHE . 183 B 183 
B 184 2 n ARG . 184 B 184 
B 185 2 n VAL . 185 B 185 
B 186 2 n LYS . 186 B 186 
B 187 2 n THR . 187 B 187 
B 188 2 n MET . 188 B 188 
B 189 2 n ASN . 189 B 189 
B 190 2 n PRO . 190 B 190 
B 191 2 n LEU . 191 B 191 
B 192 2 n PRO . 192 B 192 
B 193 2 n PHE . 193 B 193 
B 194 2 n LEU . 194 B 194 
B 195 2 n GLN . 195 B 195 
B 196 2 n ALA . 196 B 196 
B 197 2 n LEU . 197 B 197 
B 198 2 n GLN . 198 B 198 
B 199 2 n ARG . 199 B 199 
B 200 2 n ASN . 200 B 200 
B 201 2 n GLY . 201 B 201 
B 202 2 n HIS . 202 B 202 
B 203 2 n HIS . 203 B 203 
B 204 2 n VAL . 204 B 204 
B 205 2 n VAL . 205 B 205 
B 206 2 n TRP . 206 B 206 
B 207 2 n PRO . 207 B 207 
B 208 2 n SER . 208 B 208 
B 209 2 n GLU . 209 B 209 
B 210 2 n GLN . 210 B 210 
B 211 2 n ARG . 211 B 211 
B 212 2 n ASP . 212 B 212 
B 213 2 n LEU . 213 B 213 
B 214 2 n LEU . 214 B 214 
#
_software.classification other
_software.date           ?
_software.description    "Structure prediction"
_software.name           AlphaFold
_software.pdbx_ordinal   1
_software.type           package
_software.version        "AlphaFold-beta-20231127 (7d9495ae8dbd318b858637eeca6259fdd17ec68e37ad6f1462fd62aafc972dcf)"
#
loop_
_struct_asym.entity_id
_struct_asym.id
1 A 
2 B 
3 C 
4 D 
5 E 
6 F 
#
loop_
_atom_site.group_PDB
_atom_site.id
_atom_site.type_symbol
_atom_site.label_atom_id
_atom_site.label_alt_id
_atom_site.label_comp_id
_atom_site.label_asym_id
_atom_site.label_entity_id
_atom_site.label_seq_id
_atom_site.pdbx_PDB_ins_code
_atom_site.Cartn_x
_atom_site.Cartn_y
_atom_site.Cartn_z
_atom_site.occupancy
_atom_site.B_iso_or_equiv
_atom_site.auth_seq_id
_atom_site.auth_asym_id
_atom_site.pdbx_PDB_model_num
ATOM   1    N N   . MET   A 1 1   ? 13.480  4.980   2.246   1.00 73.65 1   A 1 
ATOM   2    C CA  . MET   A 1 1   ? 13.213  5.351   0.838   1.00 80.91 1   A 1 
ATOM   3    C C   . MET   A 1 1   ? 12.552  6.723   0.816   1.00 83.90 1   A 1 
ATOM   4    O O   . MET   A 1 1   ? 11.674  6.969   1.631   1.00 82.28 1   A 1 
ATOM   5    C CB  . MET   A 1 1   ? 12.324  4.288   0.188   1.00 76.76 1   A 1 
ATOM   6    C CG  . MET   A 1 1   ? 12.273  4.380   -1.333  1.00 70.99 1   A 1 
ATOM   7    S SD  . MET   A 1 1   ? 11.316  3.018   -2.045  1.00 66.17 1   A 1 
ATOM   8    C CE  . MET   A 1 1   ? 12.179  2.769   -3.602  1.00 60.03 1   A 1 
ATOM   9    N N   . ILE   A 1 2   ? 12.974  7.599   -0.088  1.00 86.34 2   A 1 
ATOM   10   C CA  . ILE   A 1 2   ? 12.421  8.953   -0.213  1.00 88.95 2   A 1 
ATOM   11   C C   . ILE   A 1 2   ? 11.499  9.070   -1.431  1.00 91.59 2   A 1 
ATOM   12   O O   . ILE   A 1 2   ? 11.601  8.296   -2.386  1.00 91.83 2   A 1 
ATOM   13   C CB  . ILE   A 1 2   ? 13.529  10.029  -0.184  1.00 86.47 2   A 1 
ATOM   14   C CG1 . ILE   A 1 2   ? 14.583  9.798   -1.283  1.00 80.36 2   A 1 
ATOM   15   C CG2 . ILE   A 1 2   ? 14.156  10.095  1.220   1.00 77.44 2   A 1 
ATOM   16   C CD1 . ILE   A 1 2   ? 15.590  10.946  -1.414  1.00 76.27 2   A 1 
ATOM   17   N N   . VAL   A 1 3   ? 10.589  10.041  -1.400  1.00 93.63 3   A 1 
ATOM   18   C CA  . VAL   A 1 3   ? 9.549   10.245  -2.421  1.00 95.16 3   A 1 
ATOM   19   C C   . VAL   A 1 3   ? 10.130  10.359  -3.836  1.00 95.01 3   A 1 
ATOM   20   O O   . VAL   A 1 3   ? 9.592   9.753   -4.763  1.00 94.83 3   A 1 
ATOM   21   C CB  . VAL   A 1 3   ? 8.707   11.482  -2.052  1.00 95.90 3   A 1 
ATOM   22   C CG1 . VAL   A 1 3   ? 7.841   11.996  -3.201  1.00 95.11 3   A 1 
ATOM   23   C CG2 . VAL   A 1 3   ? 7.766   11.149  -0.886  1.00 94.74 3   A 1 
ATOM   24   N N   . GLU   A 1 4   ? 11.244  11.065  -4.013  1.00 94.54 4   A 1 
ATOM   25   C CA  . GLU   A 1 4   ? 11.849  11.270  -5.341  1.00 93.44 4   A 1 
ATOM   26   C C   . GLU   A 1 4   ? 12.336  9.980   -6.022  1.00 93.99 4   A 1 
ATOM   27   O O   . GLU   A 1 4   ? 12.466  9.948   -7.246  1.00 92.90 4   A 1 
ATOM   28   C CB  . GLU   A 1 4   ? 12.988  12.293  -5.260  1.00 90.29 4   A 1 
ATOM   29   C CG  . GLU   A 1 4   ? 14.222  11.798  -4.498  1.00 82.87 4   A 1 
ATOM   30   C CD  . GLU   A 1 4   ? 15.401  12.782  -4.536  1.00 81.96 4   A 1 
ATOM   31   O OE1 . GLU   A 1 4   ? 16.455  12.416  -3.970  1.00 74.74 4   A 1 
ATOM   32   O OE2 . GLU   A 1 4   ? 15.264  13.864  -5.160  1.00 76.58 4   A 1 
ATOM   33   N N   . GLN   A 1 5   ? 12.562  8.903   -5.254  1.00 92.23 5   A 1 
ATOM   34   C CA  . GLN   A 1 5   ? 12.991  7.600   -5.776  1.00 90.62 5   A 1 
ATOM   35   C C   . GLN   A 1 5   ? 11.844  6.816   -6.429  1.00 91.83 5   A 1 
ATOM   36   O O   . GLN   A 1 5   ? 12.100  5.912   -7.219  1.00 90.96 5   A 1 
ATOM   37   C CB  . GLN   A 1 5   ? 13.611  6.767   -4.645  1.00 87.93 5   A 1 
ATOM   38   C CG  . GLN   A 1 5   ? 14.917  7.363   -4.099  1.00 82.72 5   A 1 
ATOM   39   C CD  . GLN   A 1 5   ? 15.477  6.551   -2.927  1.00 79.27 5   A 1 
ATOM   40   O OE1 . GLN   A 1 5   ? 14.771  6.118   -2.035  1.00 72.89 5   A 1 
ATOM   41   N NE2 . GLN   A 1 5   ? 16.766  6.318   -2.883  1.00 69.74 5   A 1 
ATOM   42   N N   . ILE   A 1 6   ? 10.583  7.127   -6.101  1.00 92.52 6   A 1 
ATOM   43   C CA  . ILE   A 1 6   ? 9.409   6.393   -6.604  1.00 94.33 6   A 1 
ATOM   44   C C   . ILE   A 1 6   ? 8.368   7.274   -7.300  1.00 96.09 6   A 1 
ATOM   45   O O   . ILE   A 1 6   ? 7.447   6.746   -7.926  1.00 96.23 6   A 1 
ATOM   46   C CB  . ILE   A 1 6   ? 8.752   5.548   -5.489  1.00 93.51 6   A 1 
ATOM   47   C CG1 . ILE   A 1 6   ? 8.091   6.419   -4.396  1.00 90.64 6   A 1 
ATOM   48   C CG2 . ILE   A 1 6   ? 9.774   4.571   -4.877  1.00 88.73 6   A 1 
ATOM   49   C CD1 . ILE   A 1 6   ? 7.106   5.618   -3.533  1.00 89.17 6   A 1 
ATOM   50   N N   . MET   A 1 7   ? 8.490   8.595   -7.203  1.00 97.20 7   A 1 
ATOM   51   C CA  . MET   A 1 7   ? 7.562   9.525   -7.832  1.00 97.68 7   A 1 
ATOM   52   C C   . MET   A 1 7   ? 7.635   9.442   -9.360  1.00 97.66 7   A 1 
ATOM   53   O O   . MET   A 1 7   ? 8.687   9.220   -9.960  1.00 97.28 7   A 1 
ATOM   54   C CB  . MET   A 1 7   ? 7.793   10.960  -7.329  1.00 97.64 7   A 1 
ATOM   55   C CG  . MET   A 1 7   ? 9.059   11.624  -7.892  1.00 97.52 7   A 1 
ATOM   56   S SD  . MET   A 1 7   ? 9.329   13.308  -7.276  1.00 97.20 7   A 1 
ATOM   57   C CE  . MET   A 1 7   ? 10.801  13.748  -8.210  1.00 95.38 7   A 1 
ATOM   58   N N   . LYS   A 1 8   ? 6.504   9.709   -10.008 1.00 97.91 8   A 1 
ATOM   59   C CA  . LYS   A 1 8   ? 6.474   9.912   -11.451 1.00 98.07 8   A 1 
ATOM   60   C C   . LYS   A 1 8   ? 6.849   11.363  -11.772 1.00 98.33 8   A 1 
ATOM   61   O O   . LYS   A 1 8   ? 6.251   12.283  -11.226 1.00 98.13 8   A 1 
ATOM   62   C CB  . LYS   A 1 8   ? 5.106   9.486   -11.995 1.00 97.65 8   A 1 
ATOM   63   C CG  . LYS   A 1 8   ? 5.123   9.514   -13.522 1.00 92.63 8   A 1 
ATOM   64   C CD  . LYS   A 1 8   ? 3.890   8.862   -14.141 1.00 87.40 8   A 1 
ATOM   65   C CE  . LYS   A 1 8   ? 4.082   8.976   -15.653 1.00 81.59 8   A 1 
ATOM   66   N NZ  . LYS   A 1 8   ? 2.979   8.415   -16.449 1.00 72.36 8   A 1 
ATOM   67   N N   . ARG   A 1 9   ? 7.827   11.560  -12.648 1.00 98.28 9   A 1 
ATOM   68   C CA  . ARG   A 1 9   ? 8.389   12.890  -12.982 1.00 97.87 9   A 1 
ATOM   69   C C   . ARG   A 1 9   ? 7.692   13.582  -14.157 1.00 97.46 9   A 1 
ATOM   70   O O   . ARG   A 1 9   ? 7.592   14.799  -14.181 1.00 92.18 9   A 1 
ATOM   71   C CB  . ARG   A 1 9   ? 9.897   12.763  -13.250 1.00 96.63 9   A 1 
ATOM   72   C CG  . ARG   A 1 9   ? 10.688  12.352  -11.995 1.00 93.15 9   A 1 
ATOM   73   C CD  . ARG   A 1 9   ? 12.193  12.264  -12.288 1.00 90.39 9   A 1 
ATOM   74   N NE  . ARG   A 1 9   ? 12.968  11.889  -11.093 1.00 85.67 9   A 1 
ATOM   75   C CZ  . ARG   A 1 9   ? 13.736  12.671  -10.339 1.00 80.69 9   A 1 
ATOM   76   N NH1 . ARG   A 1 9   ? 13.921  13.934  -10.597 1.00 70.16 9   A 1 
ATOM   77   N NH2 . ARG   A 1 9   ? 14.346  12.175  -9.302  1.00 74.80 9   A 1 
ATOM   78   N N   . ASP   A 1 10  ? 7.201   12.819  -15.124 1.00 97.91 10  A 1 
ATOM   79   C CA  . ASP   A 1 10  ? 6.474   13.299  -16.305 1.00 97.67 10  A 1 
ATOM   80   C C   . ASP   A 1 10  ? 4.993   13.552  -15.962 1.00 98.22 10  A 1 
ATOM   81   O O   . ASP   A 1 10  ? 4.091   12.792  -16.312 1.00 96.96 10  A 1 
ATOM   82   C CB  . ASP   A 1 10  ? 6.687   12.323  -17.482 1.00 95.72 10  A 1 
ATOM   83   C CG  . ASP   A 1 10  ? 6.175   10.904  -17.196 1.00 86.81 10  A 1 
ATOM   84   O OD1 . ASP   A 1 10  ? 6.396   10.397  -16.073 1.00 78.77 10  A 1 
ATOM   85   O OD2 . ASP   A 1 10  ? 5.528   10.304  -18.075 1.00 79.18 10  A 1 
ATOM   86   N N   . VAL   A 1 11  ? 4.740   14.635  -15.233 1.00 98.52 11  A 1 
ATOM   87   C CA  . VAL   A 1 11  ? 3.408   14.957  -14.717 1.00 98.77 11  A 1 
ATOM   88   C C   . VAL   A 1 11  ? 2.558   15.623  -15.792 1.00 98.82 11  A 1 
ATOM   89   O O   . VAL   A 1 11  ? 2.899   16.695  -16.293 1.00 98.66 11  A 1 
ATOM   90   C CB  . VAL   A 1 11  ? 3.475   15.830  -13.451 1.00 98.68 11  A 1 
ATOM   91   C CG1 . VAL   A 1 11  ? 2.088   15.964  -12.816 1.00 98.05 11  A 1 
ATOM   92   C CG2 . VAL   A 1 11  ? 4.409   15.233  -12.392 1.00 97.96 11  A 1 
ATOM   93   N N   . ILE   A 1 12  ? 1.404   15.020  -16.089 1.00 98.83 12  A 1 
ATOM   94   C CA  . ILE   A 1 12  ? 0.355   15.635  -16.907 1.00 98.87 12  A 1 
ATOM   95   C C   . ILE   A 1 12  ? -0.408  16.631  -16.030 1.00 98.92 12  A 1 
ATOM   96   O O   . ILE   A 1 12  ? -0.873  16.281  -14.944 1.00 98.85 12  A 1 
ATOM   97   C CB  . ILE   A 1 12  ? -0.577  14.569  -17.514 1.00 98.79 12  A 1 
ATOM   98   C CG1 . ILE   A 1 12  ? 0.175   13.422  -18.231 1.00 98.06 12  A 1 
ATOM   99   C CG2 . ILE   A 1 12  ? -1.593  15.220  -18.471 1.00 98.40 12  A 1 
ATOM   100  C CD1 . ILE   A 1 12  ? 1.158   13.869  -19.323 1.00 92.48 12  A 1 
ATOM   101  N N   . THR   A 1 13  ? -0.538  17.862  -16.502 1.00 98.88 13  A 1 
ATOM   102  C CA  . THR   A 1 13  ? -1.148  18.974  -15.766 1.00 98.89 13  A 1 
ATOM   103  C C   . THR   A 1 13  ? -2.281  19.633  -16.547 1.00 98.89 13  A 1 
ATOM   104  O O   . THR   A 1 13  ? -2.481  19.381  -17.744 1.00 98.73 13  A 1 
ATOM   105  C CB  . THR   A 1 13  ? -0.092  20.016  -15.357 1.00 98.73 13  A 1 
ATOM   106  O OG1 . THR   A 1 13  ? 0.558   20.529  -16.496 1.00 97.49 13  A 1 
ATOM   107  C CG2 . THR   A 1 13  ? 0.972   19.435  -14.427 1.00 96.87 13  A 1 
ATOM   108  N N   . LEU   A 1 14  ? -3.031  20.476  -15.850 1.00 98.89 14  A 1 
ATOM   109  C CA  . LEU   A 1 14  ? -4.017  21.396  -16.407 1.00 98.88 14  A 1 
ATOM   110  C C   . LEU   A 1 14  ? -3.650  22.829  -16.023 1.00 98.89 14  A 1 
ATOM   111  O O   . LEU   A 1 14  ? -2.985  23.066  -15.013 1.00 98.72 14  A 1 
ATOM   112  C CB  . LEU   A 1 14  ? -5.415  21.049  -15.878 1.00 98.71 14  A 1 
ATOM   113  C CG  . LEU   A 1 14  ? -5.965  19.692  -16.343 1.00 98.20 14  A 1 
ATOM   114  C CD1 . LEU   A 1 14  ? -7.230  19.369  -15.559 1.00 97.79 14  A 1 
ATOM   115  C CD2 . LEU   A 1 14  ? -6.308  19.697  -17.833 1.00 97.78 14  A 1 
ATOM   116  N N   . THR   A 1 15  ? -4.152  23.784  -16.794 1.00 98.81 15  A 1 
ATOM   117  C CA  . THR   A 1 15  ? -4.236  25.193  -16.385 1.00 98.74 15  A 1 
ATOM   118  C C   . THR   A 1 15  ? -5.621  25.474  -15.797 1.00 98.76 15  A 1 
ATOM   119  O O   . THR   A 1 15  ? -6.579  24.741  -16.048 1.00 98.38 15  A 1 
ATOM   120  C CB  . THR   A 1 15  ? -3.942  26.143  -17.555 1.00 98.30 15  A 1 
ATOM   121  O OG1 . THR   A 1 15  ? -4.981  26.098  -18.494 1.00 93.00 15  A 1 
ATOM   122  C CG2 . THR   A 1 15  ? -2.625  25.819  -18.264 1.00 91.49 15  A 1 
ATOM   123  N N   . LYS   A 1 16  ? -5.771  26.554  -15.029 1.00 98.69 16  A 1 
ATOM   124  C CA  . LYS   A 1 16  ? -7.078  26.957  -14.472 1.00 98.55 16  A 1 
ATOM   125  C C   . LYS   A 1 16  ? -8.124  27.286  -15.543 1.00 98.59 16  A 1 
ATOM   126  O O   . LYS   A 1 16  ? -9.317  27.209  -15.276 1.00 97.84 16  A 1 
ATOM   127  C CB  . LYS   A 1 16  ? -6.888  28.131  -13.495 1.00 97.53 16  A 1 
ATOM   128  C CG  . LYS   A 1 16  ? -6.496  29.441  -14.204 1.00 94.04 16  A 1 
ATOM   129  C CD  . LYS   A 1 16  ? -6.326  30.582  -13.198 1.00 92.54 16  A 1 
ATOM   130  C CE  . LYS   A 1 16  ? -5.988  31.863  -13.966 1.00 83.31 16  A 1 
ATOM   131  N NZ  . LYS   A 1 16  ? -5.751  33.007  -13.057 1.00 76.43 16  A 1 
ATOM   132  N N   . THR   A 1 17  ? -7.673  27.672  -16.736 1.00 98.64 17  A 1 
ATOM   133  C CA  . THR   A 1 17  ? -8.509  28.087  -17.875 1.00 98.53 17  A 1 
ATOM   134  C C   . THR   A 1 17  ? -8.792  26.958  -18.865 1.00 98.55 17  A 1 
ATOM   135  O O   . THR   A 1 17  ? -9.608  27.154  -19.765 1.00 97.65 17  A 1 
ATOM   136  C CB  . THR   A 1 17  ? -7.874  29.272  -18.619 1.00 97.92 17  A 1 
ATOM   137  O OG1 . THR   A 1 17  ? -6.522  29.004  -18.913 1.00 93.29 17  A 1 
ATOM   138  C CG2 . THR   A 1 17  ? -7.905  30.544  -17.776 1.00 92.51 17  A 1 
ATOM   139  N N   . ASP   A 1 18  ? -8.149  25.791  -18.720 1.00 98.60 18  A 1 
ATOM   140  C CA  . ASP   A 1 18  ? -8.501  24.615  -19.514 1.00 98.60 18  A 1 
ATOM   141  C C   . ASP   A 1 18  ? -9.976  24.247  -19.295 1.00 98.63 18  A 1 
ATOM   142  O O   . ASP   A 1 18  ? -10.559 24.491  -18.232 1.00 98.22 18  A 1 
ATOM   143  C CB  . ASP   A 1 18  ? -7.606  23.414  -19.163 1.00 98.49 18  A 1 
ATOM   144  C CG  . ASP   A 1 18  ? -6.205  23.458  -19.779 1.00 98.29 18  A 1 
ATOM   145  O OD1 . ASP   A 1 18  ? -6.077  23.933  -20.928 1.00 96.25 18  A 1 
ATOM   146  O OD2 . ASP   A 1 18  ? -5.273  22.920  -19.136 1.00 96.26 18  A 1 
ATOM   147  N N   . THR   A 1 19  ? -10.589 23.631  -20.298 1.00 98.48 19  A 1 
ATOM   148  C CA  . THR   A 1 19  ? -11.967 23.144  -20.193 1.00 98.50 19  A 1 
ATOM   149  C C   . THR   A 1 19  ? -12.026 21.797  -19.469 1.00 98.62 19  A 1 
ATOM   150  O O   . THR   A 1 19  ? -11.064 21.025  -19.438 1.00 98.39 19  A 1 
ATOM   151  C CB  . THR   A 1 19  ? -12.646 23.047  -21.569 1.00 98.00 19  A 1 
ATOM   152  O OG1 . THR   A 1 19  ? -12.009 22.085  -22.370 1.00 94.35 19  A 1 
ATOM   153  C CG2 . THR   A 1 19  ? -12.650 24.379  -22.321 1.00 93.84 19  A 1 
ATOM   154  N N   . LEU   A 1 20  ? -13.198 21.456  -18.935 1.00 98.09 20  A 1 
ATOM   155  C CA  . LEU   A 1 20  ? -13.445 20.119  -18.388 1.00 98.22 20  A 1 
ATOM   156  C C   . LEU   A 1 20  ? -13.382 19.032  -19.473 1.00 98.29 20  A 1 
ATOM   157  O O   . LEU   A 1 20  ? -13.040 17.892  -19.166 1.00 97.92 20  A 1 
ATOM   158  C CB  . LEU   A 1 20  ? -14.790 20.089  -17.650 1.00 97.97 20  A 1 
ATOM   159  C CG  . LEU   A 1 20  ? -14.885 21.044  -16.442 1.00 97.06 20  A 1 
ATOM   160  C CD1 . LEU   A 1 20  ? -16.198 20.792  -15.699 1.00 95.85 20  A 1 
ATOM   161  C CD2 . LEU   A 1 20  ? -13.733 20.873  -15.449 1.00 95.45 20  A 1 
ATOM   162  N N   . GLU   A 1 21  ? -13.636 19.380  -20.733 1.00 98.05 21  A 1 
ATOM   163  C CA  . GLU   A 1 21  ? -13.396 18.483  -21.869 1.00 97.93 21  A 1 
ATOM   164  C C   . GLU   A 1 21  ? -11.916 18.114  -21.973 1.00 98.15 21  A 1 
ATOM   165  O O   . GLU   A 1 21  ? -11.582 16.928  -21.991 1.00 97.88 21  A 1 
ATOM   166  C CB  . GLU   A 1 21  ? -13.911 19.134  -23.158 1.00 97.34 21  A 1 
ATOM   167  C CG  . GLU   A 1 21  ? -13.748 18.205  -24.372 1.00 94.37 21  A 1 
ATOM   168  C CD  . GLU   A 1 21  ? -14.509 18.731  -25.596 1.00 91.31 21  A 1 
ATOM   169  O OE1 . GLU   A 1 21  ? -15.102 17.885  -26.302 1.00 84.75 21  A 1 
ATOM   170  O OE2 . GLU   A 1 21  ? -14.533 19.967  -25.794 1.00 83.99 21  A 1 
ATOM   171  N N   . THR   A 1 22  ? -11.019 19.105  -21.925 1.00 98.37 22  A 1 
ATOM   172  C CA  . THR   A 1 22  ? -9.565  18.876  -21.904 1.00 98.48 22  A 1 
ATOM   173  C C   . THR   A 1 22  ? -9.155  17.996  -20.721 1.00 98.59 22  A 1 
ATOM   174  O O   . THR   A 1 22  ? -8.349  17.080  -20.882 1.00 98.36 22  A 1 
ATOM   175  C CB  . THR   A 1 22  ? -8.804  20.209  -21.842 1.00 98.35 22  A 1 
ATOM   176  O OG1 . THR   A 1 22  ? -9.163  21.019  -22.934 1.00 95.75 22  A 1 
ATOM   177  C CG2 . THR   A 1 22  ? -7.286  20.036  -21.912 1.00 95.12 22  A 1 
ATOM   178  N N   . ALA   A 1 23  ? -9.743  18.216  -19.538 1.00 98.59 23  A 1 
ATOM   179  C CA  . ALA   A 1 23  ? -9.489  17.386  -18.363 1.00 98.60 23  A 1 
ATOM   180  C C   . ALA   A 1 23  ? -9.912  15.923  -18.593 1.00 98.61 23  A 1 
ATOM   181  O O   . ALA   A 1 23  ? -9.120  15.011  -18.360 1.00 98.41 23  A 1 
ATOM   182  C CB  . ALA   A 1 23  ? -10.194 18.002  -17.150 1.00 98.51 23  A 1 
ATOM   183  N N   . ILE   A 1 24  ? -11.127 15.686  -19.100 1.00 98.37 24  A 1 
ATOM   184  C CA  . ILE   A 1 24  ? -11.625 14.337  -19.416 1.00 97.99 24  A 1 
ATOM   185  C C   . ILE   A 1 24  ? -10.733 13.651  -20.452 1.00 98.22 24  A 1 
ATOM   186  O O   . ILE   A 1 24  ? -10.401 12.475  -20.286 1.00 97.79 24  A 1 
ATOM   187  C CB  . ILE   A 1 24  ? -13.092 14.392  -19.901 1.00 96.68 24  A 1 
ATOM   188  C CG1 . ILE   A 1 24  ? -14.020 14.703  -18.710 1.00 90.41 24  A 1 
ATOM   189  C CG2 . ILE   A 1 24  ? -13.530 13.074  -20.575 1.00 90.19 24  A 1 
ATOM   190  C CD1 . ILE   A 1 24  ? -15.472 14.984  -19.105 1.00 82.26 24  A 1 
ATOM   191  N N   . CYS   A 1 25  ? -10.344 14.369  -21.510 1.00 98.30 25  A 1 
ATOM   192  C CA  . CYS   A 1 25  ? -9.471  13.843  -22.553 1.00 98.34 25  A 1 
ATOM   193  C C   . CYS   A 1 25  ? -8.128  13.396  -21.972 1.00 98.54 25  A 1 
ATOM   194  O O   . CYS   A 1 25  ? -7.772  12.232  -22.132 1.00 98.21 25  A 1 
ATOM   195  C CB  . CYS   A 1 25  ? -9.306  14.878  -23.671 1.00 97.87 25  A 1 
ATOM   196  S SG  . CYS   A 1 25  ? -10.863 14.996  -24.608 1.00 88.04 25  A 1 
ATOM   197  N N   . LYS   A 1 26  ? -7.444  14.247  -21.201 1.00 98.57 26  A 1 
ATOM   198  C CA  . LYS   A 1 26  ? -6.167  13.905  -20.553 1.00 98.66 26  A 1 
ATOM   199  C C   . LYS   A 1 26  ? -6.295  12.708  -19.601 1.00 98.64 26  A 1 
ATOM   200  O O   . LYS   A 1 26  ? -5.456  11.813  -19.629 1.00 98.29 26  A 1 
ATOM   201  C CB  . LYS   A 1 26  ? -5.593  15.130  -19.823 1.00 98.66 26  A 1 
ATOM   202  C CG  . LYS   A 1 26  ? -5.001  16.177  -20.786 1.00 98.30 26  A 1 
ATOM   203  C CD  . LYS   A 1 26  ? -4.427  17.380  -20.022 1.00 97.61 26  A 1 
ATOM   204  C CE  . LYS   A 1 26  ? -3.791  18.395  -20.984 1.00 96.28 26  A 1 
ATOM   205  N NZ  . LYS   A 1 26  ? -3.280  19.608  -20.292 1.00 93.92 26  A 1 
ATOM   206  N N   . LEU   A 1 27  ? -7.352  12.648  -18.780 1.00 98.60 27  A 1 
ATOM   207  C CA  . LEU   A 1 27  ? -7.587  11.516  -17.871 1.00 98.50 27  A 1 
ATOM   208  C C   . LEU   A 1 27  ? -7.712  10.185  -18.628 1.00 98.37 27  A 1 
ATOM   209  O O   . LEU   A 1 27  ? -7.148  9.180   -18.196 1.00 97.92 27  A 1 
ATOM   210  C CB  . LEU   A 1 27  ? -8.851  11.768  -17.031 1.00 98.36 27  A 1 
ATOM   211  C CG  . LEU   A 1 27  ? -8.714  12.845  -15.934 1.00 97.77 27  A 1 
ATOM   212  C CD1 . LEU   A 1 27  ? -10.076 13.075  -15.273 1.00 96.99 27  A 1 
ATOM   213  C CD2 . LEU   A 1 27  ? -7.723  12.448  -14.845 1.00 96.69 27  A 1 
ATOM   214  N N   . LYS   A 1 28  ? -8.434  10.175  -19.758 1.00 98.21 28  A 1 
ATOM   215  C CA  . LYS   A 1 28  ? -8.632  8.979   -20.588 1.00 97.82 28  A 1 
ATOM   216  C C   . LYS   A 1 28  ? -7.382  8.610   -21.385 1.00 97.95 28  A 1 
ATOM   217  O O   . LYS   A 1 28  ? -6.995  7.451   -21.384 1.00 97.16 28  A 1 
ATOM   218  C CB  . LYS   A 1 28  ? -9.811  9.193   -21.544 1.00 96.93 28  A 1 
ATOM   219  C CG  . LYS   A 1 28  ? -11.169 9.161   -20.826 1.00 84.30 28  A 1 
ATOM   220  C CD  . LYS   A 1 28  ? -12.282 9.407   -21.847 1.00 80.15 28  A 1 
ATOM   221  C CE  . LYS   A 1 28  ? -13.660 9.342   -21.188 1.00 66.09 28  A 1 
ATOM   222  N NZ  . LYS   A 1 28  ? -14.732 9.613   -22.178 1.00 58.95 28  A 1 
ATOM   223  N N   . GLU   A 1 29  ? -6.769  9.585   -22.059 1.00 98.35 29  A 1 
ATOM   224  C CA  . GLU   A 1 29  ? -5.612  9.392   -22.941 1.00 98.37 29  A 1 
ATOM   225  C C   . GLU   A 1 29  ? -4.417  8.801   -22.191 1.00 98.35 29  A 1 
ATOM   226  O O   . GLU   A 1 29  ? -3.813  7.830   -22.635 1.00 97.49 29  A 1 
ATOM   227  C CB  . GLU   A 1 29  ? -5.257  10.754  -23.556 1.00 98.02 29  A 1 
ATOM   228  C CG  . GLU   A 1 29  ? -4.074  10.707  -24.533 1.00 91.78 29  A 1 
ATOM   229  C CD  . GLU   A 1 29  ? -3.690  12.094  -25.076 1.00 87.08 29  A 1 
ATOM   230  O OE1 . GLU   A 1 29  ? -2.707  12.155  -25.848 1.00 80.33 29  A 1 
ATOM   231  O OE2 . GLU   A 1 29  ? -4.351  13.096  -24.710 1.00 81.06 29  A 1 
ATOM   232  N N   . PHE   A 1 30  ? -4.118  9.339   -21.013 1.00 98.53 30  A 1 
ATOM   233  C CA  . PHE   A 1 30  ? -2.965  8.918   -20.211 1.00 98.43 30  A 1 
ATOM   234  C C   . PHE   A 1 30  ? -3.291  7.834   -19.174 1.00 98.23 30  A 1 
ATOM   235  O O   . PHE   A 1 30  ? -2.411  7.437   -18.413 1.00 97.20 30  A 1 
ATOM   236  C CB  . PHE   A 1 30  ? -2.321  10.155  -19.586 1.00 98.43 30  A 1 
ATOM   237  C CG  . PHE   A 1 30  ? -1.787  11.141  -20.606 1.00 98.33 30  A 1 
ATOM   238  C CD1 . PHE   A 1 30  ? -0.596  10.862  -21.299 1.00 96.93 30  A 1 
ATOM   239  C CD2 . PHE   A 1 30  ? -2.490  12.324  -20.893 1.00 96.91 30  A 1 
ATOM   240  C CE1 . PHE   A 1 30  ? -0.116  11.755  -22.269 1.00 96.09 30  A 1 
ATOM   241  C CE2 . PHE   A 1 30  ? -2.014  13.221  -21.864 1.00 96.09 30  A 1 
ATOM   242  C CZ  . PHE   A 1 30  ? -0.826  12.936  -22.554 1.00 96.75 30  A 1 
ATOM   243  N N   . HIS   A 1 31  ? -4.531  7.337   -19.119 1.00 97.77 31  A 1 
ATOM   244  C CA  . HIS   A 1 31  ? -4.981  6.336   -18.142 1.00 97.35 31  A 1 
ATOM   245  C C   . HIS   A 1 31  ? -4.680  6.717   -16.681 1.00 97.44 31  A 1 
ATOM   246  O O   . HIS   A 1 31  ? -4.279  5.890   -15.858 1.00 96.22 31  A 1 
ATOM   247  C CB  . HIS   A 1 31  ? -4.467  4.946   -18.531 1.00 96.38 31  A 1 
ATOM   248  C CG  . HIS   A 1 31  ? -4.925  4.498   -19.896 1.00 93.03 31  A 1 
ATOM   249  N ND1 . HIS   A 1 31  ? -6.237  4.368   -20.312 1.00 82.57 31  A 1 
ATOM   250  C CD2 . HIS   A 1 31  ? -4.134  4.137   -20.960 1.00 81.24 31  A 1 
ATOM   251  C CE1 . HIS   A 1 31  ? -6.227  3.939   -21.583 1.00 83.19 31  A 1 
ATOM   252  N NE2 . HIS   A 1 31  ? -4.969  3.778   -22.008 1.00 83.85 31  A 1 
ATOM   253  N N   . ILE   A 1 32  ? -4.904  7.988   -16.347 1.00 98.34 32  A 1 
ATOM   254  C CA  . ILE   A 1 32  ? -4.703  8.560   -15.014 1.00 98.51 32  A 1 
ATOM   255  C C   . ILE   A 1 32  ? -6.032  9.017   -14.407 1.00 98.58 32  A 1 
ATOM   256  O O   . ILE   A 1 32  ? -7.039  9.164   -15.099 1.00 98.43 32  A 1 
ATOM   257  C CB  . ILE   A 1 32  ? -3.653  9.693   -15.044 1.00 98.45 32  A 1 
ATOM   258  C CG1 . ILE   A 1 32  ? -4.091  10.857  -15.958 1.00 97.87 32  A 1 
ATOM   259  C CG2 . ILE   A 1 32  ? -2.280  9.120   -15.420 1.00 96.62 32  A 1 
ATOM   260  C CD1 . ILE   A 1 32  ? -3.112  12.038  -16.019 1.00 97.13 32  A 1 
ATOM   261  N N   . ARG   A 1 33  ? -6.051  9.263   -13.089 1.00 98.40 33  A 1 
ATOM   262  C CA  . ARG   A 1 33  ? -7.235  9.736   -12.348 1.00 98.44 33  A 1 
ATOM   263  C C   . ARG   A 1 33  ? -6.993  11.025  -11.566 1.00 98.67 33  A 1 
ATOM   264  O O   . ARG   A 1 33  ? -7.884  11.456  -10.838 1.00 98.25 33  A 1 
ATOM   265  C CB  . ARG   A 1 33  ? -7.763  8.619   -11.448 1.00 97.62 33  A 1 
ATOM   266  C CG  . ARG   A 1 33  ? -8.299  7.434   -12.278 1.00 95.72 33  A 1 
ATOM   267  C CD  . ARG   A 1 33  ? -8.909  6.363   -11.375 1.00 92.60 33  A 1 
ATOM   268  N NE  . ARG   A 1 33  ? -7.857  5.682   -10.604 1.00 87.87 33  A 1 
ATOM   269  C CZ  . ARG   A 1 33  ? -8.009  4.602   -9.861  1.00 85.94 33  A 1 
ATOM   270  N NH1 . ARG   A 1 33  ? -9.168  4.031   -9.693  1.00 78.13 33  A 1 
ATOM   271  N NH2 . ARG   A 1 33  ? -6.978  4.076   -9.288  1.00 78.52 33  A 1 
ATOM   272  N N   . HIS   A 1 34  ? -5.819  11.630  -11.714 1.00 98.86 34  A 1 
ATOM   273  C CA  . HIS   A 1 34  ? -5.423  12.833  -10.986 1.00 98.90 34  A 1 
ATOM   274  C C   . HIS   A 1 34  ? -4.705  13.795  -11.927 1.00 98.93 34  A 1 
ATOM   275  O O   . HIS   A 1 34  ? -3.800  13.383  -12.649 1.00 98.82 34  A 1 
ATOM   276  C CB  . HIS   A 1 34  ? -4.522  12.453  -9.802  1.00 98.78 34  A 1 
ATOM   277  C CG  . HIS   A 1 34  ? -5.108  11.412  -8.881  1.00 98.55 34  A 1 
ATOM   278  N ND1 . HIS   A 1 34  ? -4.979  10.043  -9.034  1.00 93.51 34  A 1 
ATOM   279  C CD2 . HIS   A 1 34  ? -5.904  11.618  -7.783  1.00 93.68 34  A 1 
ATOM   280  C CE1 . HIS   A 1 34  ? -5.677  9.448   -8.051  1.00 93.33 34  A 1 
ATOM   281  N NE2 . HIS   A 1 34  ? -6.255  10.371  -7.269  1.00 94.47 34  A 1 
ATOM   282  N N   . LEU   A 1 35  ? -5.096  15.063  -11.912 1.00 98.92 35  A 1 
ATOM   283  C CA  . LEU   A 1 35  ? -4.482  16.137  -12.688 1.00 98.93 35  A 1 
ATOM   284  C C   . LEU   A 1 35  ? -4.216  17.333  -11.771 1.00 98.94 35  A 1 
ATOM   285  O O   . LEU   A 1 35  ? -5.166  18.021  -11.386 1.00 98.84 35  A 1 
ATOM   286  C CB  . LEU   A 1 35  ? -5.389  16.534  -13.867 1.00 98.87 35  A 1 
ATOM   287  C CG  . LEU   A 1 35  ? -5.496  15.482  -14.984 1.00 98.57 35  A 1 
ATOM   288  C CD1 . LEU   A 1 35  ? -6.629  15.848  -15.937 1.00 98.12 35  A 1 
ATOM   289  C CD2 . LEU   A 1 35  ? -4.205  15.395  -15.800 1.00 97.97 35  A 1 
ATOM   290  N N   . PRO   A 1 36  ? -2.952  17.612  -11.417 1.00 98.97 36  A 1 
ATOM   291  C CA  . PRO   A 1 36  ? -2.600  18.883  -10.793 1.00 98.96 36  A 1 
ATOM   292  C C   . PRO   A 1 36  ? -2.939  20.042  -11.735 1.00 98.96 36  A 1 
ATOM   293  O O   . PRO   A 1 36  ? -2.664  19.977  -12.937 1.00 98.89 36  A 1 
ATOM   294  C CB  . PRO   A 1 36  ? -1.100  18.817  -10.494 1.00 98.88 36  A 1 
ATOM   295  C CG  . PRO   A 1 36  ? -0.780  17.323  -10.530 1.00 97.94 36  A 1 
ATOM   296  C CD  . PRO   A 1 36  ? -1.770  16.779  -11.552 1.00 98.87 36  A 1 
ATOM   297  N N   . VAL   A 1 37  ? -3.523  21.096  -11.176 1.00 98.94 37  A 1 
ATOM   298  C CA  . VAL   A 1 37  ? -3.704  22.374  -11.867 1.00 98.94 37  A 1 
ATOM   299  C C   . VAL   A 1 37  ? -2.535  23.263  -11.478 1.00 98.93 37  A 1 
ATOM   300  O O   . VAL   A 1 37  ? -2.271  23.444  -10.291 1.00 98.81 37  A 1 
ATOM   301  C CB  . VAL   A 1 37  ? -5.051  23.032  -11.531 1.00 98.87 37  A 1 
ATOM   302  C CG1 . VAL   A 1 37  ? -5.287  24.255  -12.419 1.00 98.50 37  A 1 
ATOM   303  C CG2 . VAL   A 1 37  ? -6.224  22.062  -11.727 1.00 98.48 37  A 1 
ATOM   304  N N   . VAL   A 1 38  ? -1.834  23.782  -12.475 1.00 98.91 38  A 1 
ATOM   305  C CA  . VAL   A 1 38  ? -0.640  24.607  -12.282 1.00 98.89 38  A 1 
ATOM   306  C C   . VAL   A 1 38  ? -0.802  25.976  -12.932 1.00 98.87 38  A 1 
ATOM   307  O O   . VAL   A 1 38  ? -1.593  26.151  -13.865 1.00 98.56 38  A 1 
ATOM   308  C CB  . VAL   A 1 38  ? 0.647   23.903  -12.760 1.00 98.67 38  A 1 
ATOM   309  C CG1 . VAL   A 1 38  ? 0.891   22.609  -11.980 1.00 97.15 38  A 1 
ATOM   310  C CG2 . VAL   A 1 38  ? 0.635   23.585  -14.261 1.00 96.76 38  A 1 
ATOM   311  N N   . ASP   A 1 39  ? -0.052  26.945  -12.423 1.00 98.77 39  A 1 
ATOM   312  C CA  . ASP   A 1 39  ? 0.126   28.240  -13.071 1.00 98.62 39  A 1 
ATOM   313  C C   . ASP   A 1 39  ? 1.310   28.222  -14.058 1.00 98.54 39  A 1 
ATOM   314  O O   . ASP   A 1 39  ? 1.931   27.186  -14.322 1.00 97.23 39  A 1 
ATOM   315  C CB  . ASP   A 1 39  ? 0.224   29.348  -12.006 1.00 97.96 39  A 1 
ATOM   316  C CG  . ASP   A 1 39  ? 1.480   29.291  -11.130 1.00 97.60 39  A 1 
ATOM   317  O OD1 . ASP   A 1 39  ? 2.434   28.562  -11.476 1.00 95.23 39  A 1 
ATOM   318  O OD2 . ASP   A 1 39  ? 1.476   29.989  -10.098 1.00 94.46 39  A 1 
ATOM   319  N N   . GLU   A 1 40  ? 1.616   29.391  -14.618 1.00 98.30 40  A 1 
ATOM   320  C CA  . GLU   A 1 40  ? 2.701   29.573  -15.592 1.00 98.00 40  A 1 
ATOM   321  C C   . GLU   A 1 40  ? 4.091   29.282  -14.996 1.00 97.98 40  A 1 
ATOM   322  O O   . GLU   A 1 40  ? 4.995   28.837  -15.701 1.00 96.02 40  A 1 
ATOM   323  C CB  . GLU   A 1 40  ? 2.648   31.011  -16.131 1.00 97.09 40  A 1 
ATOM   324  C CG  . GLU   A 1 40  ? 1.347   31.297  -16.900 1.00 87.64 40  A 1 
ATOM   325  C CD  . GLU   A 1 40  ? 1.220   32.743  -17.397 1.00 79.56 40  A 1 
ATOM   326  O OE1 . GLU   A 1 40  ? 0.157   33.045  -17.995 1.00 71.25 40  A 1 
ATOM   327  O OE2 . GLU   A 1 40  ? 2.148   33.547  -17.169 1.00 70.94 40  A 1 
ATOM   328  N N   . GLU   A 1 41  ? 4.259   29.465  -13.683 1.00 98.23 41  A 1 
ATOM   329  C CA  . GLU   A 1 41  ? 5.503   29.166  -12.962 1.00 98.10 41  A 1 
ATOM   330  C C   . GLU   A 1 41  ? 5.579   27.714  -12.464 1.00 98.28 41  A 1 
ATOM   331  O O   . GLU   A 1 41  ? 6.564   27.310  -11.843 1.00 97.05 41  A 1 
ATOM   332  C CB  . GLU   A 1 41  ? 5.705   30.156  -11.810 1.00 97.41 41  A 1 
ATOM   333  C CG  . GLU   A 1 41  ? 5.870   31.600  -12.301 1.00 92.82 41  A 1 
ATOM   334  C CD  . GLU   A 1 41  ? 6.484   32.532  -11.247 1.00 86.24 41  A 1 
ATOM   335  O OE1 . GLU   A 1 41  ? 6.437   33.762  -11.473 1.00 77.58 41  A 1 
ATOM   336  O OE2 . GLU   A 1 41  ? 7.067   32.020  -10.258 1.00 77.60 41  A 1 
ATOM   337  N N   . ARG   A 1 42  ? 4.555   26.914  -12.794 1.00 97.98 42  A 1 
ATOM   338  C CA  . ARG   A 1 42  ? 4.421   25.515  -12.382 1.00 98.10 42  A 1 
ATOM   339  C C   . ARG   A 1 42  ? 4.160   25.338  -10.875 1.00 98.53 42  A 1 
ATOM   340  O O   . ARG   A 1 42  ? 4.415   24.262  -10.336 1.00 97.85 42  A 1 
ATOM   341  C CB  . ARG   A 1 42  ? 5.595   24.702  -12.949 1.00 96.68 42  A 1 
ATOM   342  C CG  . ARG   A 1 42  ? 5.211   23.290  -13.352 1.00 88.48 42  A 1 
ATOM   343  C CD  . ARG   A 1 42  ? 6.425   22.597  -13.976 1.00 84.50 42  A 1 
ATOM   344  N NE  . ARG   A 1 42  ? 6.078   21.226  -14.384 1.00 80.32 42  A 1 
ATOM   345  C CZ  . ARG   A 1 42  ? 6.890   20.337  -14.922 1.00 75.03 42  A 1 
ATOM   346  N NH1 . ARG   A 1 42  ? 8.139   20.611  -15.180 1.00 66.46 42  A 1 
ATOM   347  N NH2 . ARG   A 1 42  ? 6.443   19.147  -15.215 1.00 68.56 42  A 1 
ATOM   348  N N   . HIS   A 1 43  ? 3.612   26.354  -10.210 1.00 98.59 43  A 1 
ATOM   349  C CA  . HIS   A 1 43  ? 3.064   26.221  -8.863  1.00 98.61 43  A 1 
ATOM   350  C C   . HIS   A 1 43  ? 1.761   25.422  -8.902  1.00 98.73 43  A 1 
ATOM   351  O O   . HIS   A 1 43  ? 0.930   25.609  -9.788  1.00 98.44 43  A 1 
ATOM   352  C CB  . HIS   A 1 43  ? 2.813   27.591  -8.231  1.00 98.29 43  A 1 
ATOM   353  C CG  . HIS   A 1 43  ? 4.005   28.506  -8.211  1.00 96.79 43  A 1 
ATOM   354  N ND1 . HIS   A 1 43  ? 4.024   29.815  -8.646  1.00 86.02 43  A 1 
ATOM   355  C CD2 . HIS   A 1 43  ? 5.264   28.231  -7.751  1.00 87.28 43  A 1 
ATOM   356  C CE1 . HIS   A 1 43  ? 5.255   30.306  -8.448  1.00 89.27 43  A 1 
ATOM   357  N NE2 . HIS   A 1 43  ? 6.040   29.373  -7.899  1.00 90.78 43  A 1 
ATOM   358  N N   . VAL   A 1 44  ? 1.550   24.535  -7.922  1.00 98.75 44  A 1 
ATOM   359  C CA  . VAL   A 1 44  ? 0.297   23.781  -7.793  1.00 98.82 44  A 1 
ATOM   360  C C   . VAL   A 1 44  ? -0.765  24.687  -7.172  1.00 98.82 44  A 1 
ATOM   361  O O   . VAL   A 1 44  ? -0.694  25.011  -5.993  1.00 98.56 44  A 1 
ATOM   362  C CB  . VAL   A 1 44  ? 0.489   22.489  -6.982  1.00 98.68 44  A 1 
ATOM   363  C CG1 . VAL   A 1 44  ? -0.818  21.696  -6.890  1.00 98.03 44  A 1 
ATOM   364  C CG2 . VAL   A 1 44  ? 1.539   21.578  -7.631  1.00 97.90 44  A 1 
ATOM   365  N N   . ILE   A 1 45  ? -1.770  25.068  -7.960  1.00 98.86 45  A 1 
ATOM   366  C CA  . ILE   A 1 45  ? -2.867  25.957  -7.541  1.00 98.81 45  A 1 
ATOM   367  C C   . ILE   A 1 45  ? -4.198  25.225  -7.336  1.00 98.80 45  A 1 
ATOM   368  O O   . ILE   A 1 45  ? -5.155  25.792  -6.810  1.00 98.42 45  A 1 
ATOM   369  C CB  . ILE   A 1 45  ? -3.018  27.137  -8.522  1.00 98.64 45  A 1 
ATOM   370  C CG1 . ILE   A 1 45  ? -3.364  26.665  -9.955  1.00 97.38 45  A 1 
ATOM   371  C CG2 . ILE   A 1 45  ? -1.744  28.002  -8.502  1.00 96.33 45  A 1 
ATOM   372  C CD1 . ILE   A 1 45  ? -3.793  27.800  -10.892 1.00 95.42 45  A 1 
ATOM   373  N N   . GLY   A 1 46  ? -4.273  23.959  -7.754  1.00 98.87 46  A 1 
ATOM   374  C CA  . GLY   A 1 46  ? -5.460  23.136  -7.601  1.00 98.88 46  A 1 
ATOM   375  C C   . GLY   A 1 46  ? -5.229  21.671  -7.946  1.00 98.94 46  A 1 
ATOM   376  O O   . GLY   A 1 46  ? -4.176  21.276  -8.439  1.00 98.85 46  A 1 
ATOM   377  N N   . MET   A 1 47  ? -6.253  20.848  -7.682  1.00 98.90 47  A 1 
ATOM   378  C CA  . MET   A 1 47  ? -6.304  19.443  -8.076  1.00 98.90 47  A 1 
ATOM   379  C C   . MET   A 1 47  ? -7.658  19.118  -8.682  1.00 98.89 47  A 1 
ATOM   380  O O   . MET   A 1 47  ? -8.695  19.463  -8.115  1.00 98.63 47  A 1 
ATOM   381  C CB  . MET   A 1 47  ? -6.050  18.529  -6.867  1.00 98.70 47  A 1 
ATOM   382  C CG  . MET   A 1 47  ? -4.562  18.311  -6.572  1.00 96.30 47  A 1 
ATOM   383  S SD  . MET   A 1 47  ? -3.619  17.433  -7.857  1.00 97.13 47  A 1 
ATOM   384  C CE  . MET   A 1 47  ? -4.512  15.878  -7.948  1.00 93.29 47  A 1 
ATOM   385  N N   . ILE   A 1 48  ? -7.649  18.398  -9.800  1.00 98.85 48  A 1 
ATOM   386  C CA  . ILE   A 1 48  ? -8.822  17.738  -10.363 1.00 98.80 48  A 1 
ATOM   387  C C   . ILE   A 1 48  ? -8.577  16.240  -10.367 1.00 98.84 48  A 1 
ATOM   388  O O   . ILE   A 1 48  ? -7.535  15.763  -10.810 1.00 98.56 48  A 1 
ATOM   389  C CB  . ILE   A 1 48  ? -9.190  18.306  -11.749 1.00 98.11 48  A 1 
ATOM   390  C CG1 . ILE   A 1 48  ? -9.953  19.621  -11.507 1.00 92.61 48  A 1 
ATOM   391  C CG2 . ILE   A 1 48  ? -10.041 17.325  -12.575 1.00 94.54 48  A 1 
ATOM   392  C CD1 . ILE   A 1 48  ? -10.490 20.284  -12.763 1.00 85.10 48  A 1 
ATOM   393  N N   . THR   A 1 49  ? -9.575  15.483  -9.901  1.00 98.79 49  A 1 
ATOM   394  C CA  . THR   A 1 49  ? -9.550  14.023  -9.944  1.00 98.68 49  A 1 
ATOM   395  C C   . THR   A 1 49  ? -10.720 13.483  -10.761 1.00 98.64 49  A 1 
ATOM   396  O O   . THR   A 1 49  ? -11.742 14.149  -10.933 1.00 98.25 49  A 1 
ATOM   397  C CB  . THR   A 1 49  ? -9.534  13.414  -8.535  1.00 98.23 49  A 1 
ATOM   398  O OG1 . THR   A 1 49  ? -10.780 13.546  -7.900  1.00 95.81 49  A 1 
ATOM   399  C CG2 . THR   A 1 49  ? -8.468  14.036  -7.628  1.00 95.70 49  A 1 
ATOM   400  N N   . ASP   A 1 50  ? -10.619 12.233  -11.215 1.00 98.17 50  A 1 
ATOM   401  C CA  . ASP   A 1 50  ? -11.728 11.524  -11.862 1.00 97.97 50  A 1 
ATOM   402  C C   . ASP   A 1 50  ? -12.986 11.481  -10.972 1.00 97.95 50  A 1 
ATOM   403  O O   . ASP   A 1 50  ? -14.106 11.449  -11.471 1.00 97.12 50  A 1 
ATOM   404  C CB  . ASP   A 1 50  ? -11.240 10.111  -12.205 1.00 97.35 50  A 1 
ATOM   405  C CG  . ASP   A 1 50  ? -12.335 9.207   -12.774 1.00 95.68 50  A 1 
ATOM   406  O OD1 . ASP   A 1 50  ? -12.720 9.374   -13.940 1.00 90.81 50  A 1 
ATOM   407  O OD2 . ASP   A 1 50  ? -12.795 8.302   -12.038 1.00 90.17 50  A 1 
ATOM   408  N N   . ARG   A 1 51  ? -12.821 11.524  -9.646  1.00 97.93 51  A 1 
ATOM   409  C CA  . ARG   A 1 51  ? -13.933 11.610  -8.694  1.00 97.80 51  A 1 
ATOM   410  C C   . ARG   A 1 51  ? -14.625 12.972  -8.750  1.00 97.94 51  A 1 
ATOM   411  O O   . ARG   A 1 51  ? -15.851 13.009  -8.793  1.00 97.05 51  A 1 
ATOM   412  C CB  . ARG   A 1 51  ? -13.413 11.274  -7.288  1.00 96.95 51  A 1 
ATOM   413  C CG  . ARG   A 1 51  ? -14.551 11.002  -6.306  1.00 91.54 51  A 1 
ATOM   414  C CD  . ARG   A 1 51  ? -14.008 10.686  -4.909  1.00 90.87 51  A 1 
ATOM   415  N NE  . ARG   A 1 51  ? -13.273 9.410   -4.853  1.00 88.41 51  A 1 
ATOM   416  C CZ  . ARG   A 1 51  ? -13.784 8.204   -4.641  1.00 88.21 51  A 1 
ATOM   417  N NH1 . ARG   A 1 51  ? -15.049 8.008   -4.406  1.00 77.80 51  A 1 
ATOM   418  N NH2 . ARG   A 1 51  ? -13.016 7.161   -4.645  1.00 82.30 51  A 1 
ATOM   419  N N   . ASP   A 1 52  ? -13.863 14.066  -8.812  1.00 98.06 52  A 1 
ATOM   420  C CA  . ASP   A 1 52  ? -14.390 15.432  -8.946  1.00 98.02 52  A 1 
ATOM   421  C C   . ASP   A 1 52  ? -15.088 15.610  -10.298 1.00 98.01 52  A 1 
ATOM   422  O O   . ASP   A 1 52  ? -16.206 16.119  -10.362 1.00 97.51 52  A 1 
ATOM   423  C CB  . ASP   A 1 52  ? -13.261 16.462  -8.800  1.00 97.96 52  A 1 
ATOM   424  C CG  . ASP   A 1 52  ? -12.424 16.251  -7.543  1.00 97.63 52  A 1 
ATOM   425  O OD1 . ASP   A 1 52  ? -13.012 16.103  -6.451  1.00 95.84 52  A 1 
ATOM   426  O OD2 . ASP   A 1 52  ? -11.183 16.158  -7.695  1.00 95.46 52  A 1 
ATOM   427  N N   . MET   A 1 53  ? -14.484 15.093  -11.376 1.00 97.88 53  A 1 
ATOM   428  C CA  . MET   A 1 53  ? -15.069 15.107  -12.721 1.00 97.92 53  A 1 
ATOM   429  C C   . MET   A 1 53  ? -16.413 14.379  -12.755 1.00 97.77 53  A 1 
ATOM   430  O O   . MET   A 1 53  ? -17.391 14.928  -13.249 1.00 96.89 53  A 1 
ATOM   431  C CB  . MET   A 1 53  ? -14.104 14.466  -13.727 1.00 97.57 53  A 1 
ATOM   432  C CG  . MET   A 1 53  ? -12.848 15.305  -13.975 1.00 94.65 53  A 1 
ATOM   433  S SD  . MET   A 1 53  ? -13.139 17.009  -14.530 1.00 94.06 53  A 1 
ATOM   434  C CE  . MET   A 1 53  ? -13.979 16.701  -16.086 1.00 87.06 53  A 1 
ATOM   435  N N   . LYS   A 1 54  ? -16.500 13.176  -12.175 1.00 97.04 54  A 1 
ATOM   436  C CA  . LYS   A 1 54  ? -17.756 12.413  -12.097 1.00 96.61 54  A 1 
ATOM   437  C C   . LYS   A 1 54  ? -18.828 13.123  -11.272 1.00 96.25 54  A 1 
ATOM   438  O O   . LYS   A 1 54  ? -19.996 13.059  -11.623 1.00 95.41 54  A 1 
ATOM   439  C CB  . LYS   A 1 54  ? -17.481 11.010  -11.551 1.00 96.26 54  A 1 
ATOM   440  C CG  . LYS   A 1 54  ? -16.886 10.133  -12.656 1.00 94.36 54  A 1 
ATOM   441  C CD  . LYS   A 1 54  ? -16.431 8.772   -12.134 1.00 90.51 54  A 1 
ATOM   442  C CE  . LYS   A 1 54  ? -16.017 7.937   -13.349 1.00 87.19 54  A 1 
ATOM   443  N NZ  . LYS   A 1 54  ? -15.213 6.759   -12.990 1.00 79.54 54  A 1 
ATOM   444  N N   . GLN   A 1 55  ? -18.438 13.822  -10.203 1.00 96.80 55  A 1 
ATOM   445  C CA  . GLN   A 1 55  ? -19.365 14.596  -9.377  1.00 96.22 55  A 1 
ATOM   446  C C   . GLN   A 1 55  ? -19.892 15.843  -10.105 1.00 96.32 55  A 1 
ATOM   447  O O   . GLN   A 1 55  ? -21.053 16.217  -9.923  1.00 94.73 55  A 1 
ATOM   448  C CB  . GLN   A 1 55  ? -18.655 14.955  -8.064  1.00 94.96 55  A 1 
ATOM   449  C CG  . GLN   A 1 55  ? -19.579 15.711  -7.096  1.00 88.89 55  A 1 
ATOM   450  C CD  . GLN   A 1 55  ? -18.952 15.945  -5.721  1.00 86.20 55  A 1 
ATOM   451  O OE1 . GLN   A 1 55  ? -17.934 15.384  -5.346  1.00 78.05 55  A 1 
ATOM   452  N NE2 . GLN   A 1 55  ? -19.563 16.766  -4.902  1.00 74.60 55  A 1 
ATOM   453  N N   . ALA   A 1 56  ? -19.069 16.481  -10.930 1.00 96.08 56  A 1 
ATOM   454  C CA  . ALA   A 1 56  ? -19.458 17.665  -11.692 1.00 95.98 56  A 1 
ATOM   455  C C   . ALA   A 1 56  ? -20.166 17.333  -13.016 1.00 95.81 56  A 1 
ATOM   456  O O   . ALA   A 1 56  ? -20.955 18.138  -13.512 1.00 94.34 56  A 1 
ATOM   457  C CB  . ALA   A 1 56  ? -18.204 18.512  -11.916 1.00 95.70 56  A 1 
ATOM   458  N N   . SER   A 1 57  ? -19.910 16.155  -13.586 1.00 95.31 57  A 1 
ATOM   459  C CA  . SER   A 1 57  ? -20.554 15.688  -14.817 1.00 94.89 57  A 1 
ATOM   460  C C   . SER   A 1 57  ? -22.067 15.536  -14.636 1.00 94.95 57  A 1 
ATOM   461  O O   . SER   A 1 57  ? -22.519 15.205  -13.538 1.00 93.71 57  A 1 
ATOM   462  C CB  . SER   A 1 57  ? -19.987 14.337  -15.263 1.00 93.75 57  A 1 
ATOM   463  O OG  . SER   A 1 57  ? -18.632 14.427  -15.634 1.00 85.40 57  A 1 
ATOM   464  N N   . PRO   A 1 58  ? -22.858 15.703  -15.707 1.00 93.57 58  A 1 
ATOM   465  C CA  . PRO   A 1 58  ? -24.249 15.271  -15.706 1.00 92.93 58  A 1 
ATOM   466  C C   . PRO   A 1 58  ? -24.357 13.795  -15.319 1.00 93.11 58  A 1 
ATOM   467  O O   . PRO   A 1 58  ? -23.493 12.984  -15.665 1.00 90.33 58  A 1 
ATOM   468  C CB  . PRO   A 1 58  ? -24.772 15.521  -17.122 1.00 90.41 58  A 1 
ATOM   469  C CG  . PRO   A 1 58  ? -23.830 16.594  -17.660 1.00 88.97 58  A 1 
ATOM   470  C CD  . PRO   A 1 58  ? -22.502 16.262  -16.993 1.00 91.97 58  A 1 
ATOM   471  N N   . SER   A 1 59  ? -25.444 13.442  -14.631 1.00 92.35 59  A 1 
ATOM   472  C CA  . SER   A 1 59  ? -25.747 12.057  -14.278 1.00 92.33 59  A 1 
ATOM   473  C C   . SER   A 1 59  ? -25.723 11.155  -15.512 1.00 92.62 59  A 1 
ATOM   474  O O   . SER   A 1 59  ? -26.160 11.561  -16.590 1.00 91.07 59  A 1 
ATOM   475  C CB  . SER   A 1 59  ? -27.126 11.999  -13.615 1.00 90.39 59  A 1 
ATOM   476  O OG  . SER   A 1 59  ? -27.527 10.668  -13.351 1.00 88.29 59  A 1 
ATOM   477  N N   . ILE   A 1 60  ? -25.307 9.903   -15.338 1.00 92.45 60  A 1 
ATOM   478  C CA  . ILE   A 1 60  ? -25.413 8.880   -16.397 1.00 92.23 60  A 1 
ATOM   479  C C   . ILE   A 1 60  ? -26.857 8.675   -16.889 1.00 92.23 60  A 1 
ATOM   480  O O   . ILE   A 1 60  ? -27.064 8.121   -17.959 1.00 90.10 60  A 1 
ATOM   481  C CB  . ILE   A 1 60  ? -24.818 7.532   -15.930 1.00 91.59 60  A 1 
ATOM   482  C CG1 . ILE   A 1 60  ? -25.531 6.981   -14.675 1.00 86.77 60  A 1 
ATOM   483  C CG2 . ILE   A 1 60  ? -23.302 7.688   -15.699 1.00 85.28 60  A 1 
ATOM   484  C CD1 . ILE   A 1 60  ? -25.108 5.573   -14.259 1.00 82.57 60  A 1 
ATOM   485  N N   . PHE   A 1 61  ? -27.841 9.142   -16.130 1.00 91.30 61  A 1 
ATOM   486  C CA  . PHE   A 1 61  ? -29.259 9.124   -16.493 1.00 90.42 61  A 1 
ATOM   487  C C   . PHE   A 1 61  ? -29.729 10.418  -17.182 1.00 89.19 61  A 1 
ATOM   488  O O   . PHE   A 1 61  ? -30.908 10.540  -17.510 1.00 85.44 61  A 1 
ATOM   489  C CB  . PHE   A 1 61  ? -30.081 8.853   -15.227 1.00 89.81 61  A 1 
ATOM   490  C CG  . PHE   A 1 61  ? -29.708 7.588   -14.485 1.00 91.03 61  A 1 
ATOM   491  C CD1 . PHE   A 1 61  ? -29.973 6.330   -15.057 1.00 89.67 61  A 1 
ATOM   492  C CD2 . PHE   A 1 61  ? -29.115 7.659   -13.213 1.00 89.14 61  A 1 
ATOM   493  C CE1 . PHE   A 1 61  ? -29.666 5.156   -14.357 1.00 87.62 61  A 1 
ATOM   494  C CE2 . PHE   A 1 61  ? -28.806 6.485   -12.505 1.00 88.27 61  A 1 
ATOM   495  C CZ  . PHE   A 1 61  ? -29.086 5.231   -13.075 1.00 90.19 61  A 1 
ATOM   496  N N   . GLU   A 1 62  ? -28.831 11.404  -17.382 1.00 86.49 62  A 1 
ATOM   497  C CA  . GLU   A 1 62  ? -29.145 12.728  -17.930 1.00 82.75 62  A 1 
ATOM   498  C C   . GLU   A 1 62  ? -28.128 13.132  -18.997 1.00 80.34 62  A 1 
ATOM   499  O O   . GLU   A 1 62  ? -27.183 13.881  -18.749 1.00 72.24 62  A 1 
ATOM   500  C CB  . GLU   A 1 62  ? -29.215 13.773  -16.817 1.00 78.26 62  A 1 
ATOM   501  C CG  . GLU   A 1 62  ? -30.353 13.494  -15.843 1.00 71.31 62  A 1 
ATOM   502  C CD  . GLU   A 1 62  ? -30.667 14.673  -14.939 1.00 66.86 62  A 1 
ATOM   503  O OE1 . GLU   A 1 62  ? -31.233 14.429  -13.852 1.00 59.89 62  A 1 
ATOM   504  O OE2 . GLU   A 1 62  ? -30.520 15.831  -15.374 1.00 60.68 62  A 1 
ATOM   505  N N   . GLU   A 1 63  ? -28.320 12.670  -20.222 1.00 76.48 63  A 1 
ATOM   506  C CA  . GLU   A 1 63  ? -27.377 12.928  -21.321 1.00 73.68 63  A 1 
ATOM   507  C C   . GLU   A 1 63  ? -27.368 14.394  -21.788 1.00 73.70 63  A 1 
ATOM   508  O O   . GLU   A 1 63  ? -26.342 14.912  -22.223 1.00 66.03 63  A 1 
ATOM   509  C CB  . GLU   A 1 63  ? -27.690 11.988  -22.493 1.00 67.04 63  A 1 
ATOM   510  C CG  . GLU   A 1 63  ? -27.492 10.507  -22.118 1.00 59.05 63  A 1 
ATOM   511  C CD  . GLU   A 1 63  ? -27.647 9.558   -23.307 1.00 54.40 63  A 1 
ATOM   512  O OE1 . GLU   A 1 63  ? -27.171 8.409   -23.171 1.00 49.17 63  A 1 
ATOM   513  O OE2 . GLU   A 1 63  ? -28.208 9.980   -24.342 1.00 49.66 63  A 1 
ATOM   514  N N   . ASN   A 1 64  ? -28.493 15.091  -21.665 1.00 74.77 64  A 1 
ATOM   515  C CA  . ASN   A 1 64  ? -28.774 16.323  -22.410 1.00 72.73 64  A 1 
ATOM   516  C C   . ASN   A 1 64  ? -27.872 17.521  -22.090 1.00 74.28 64  A 1 
ATOM   517  O O   . ASN   A 1 64  ? -27.676 18.375  -22.952 1.00 67.95 64  A 1 
ATOM   518  C CB  . ASN   A 1 64  ? -30.249 16.702  -22.203 1.00 65.49 64  A 1 
ATOM   519  C CG  . ASN   A 1 64  ? -31.211 15.751  -22.897 1.00 58.63 64  A 1 
ATOM   520  O OD1 . ASN   A 1 64  ? -30.851 14.977  -23.753 1.00 52.50 64  A 1 
ATOM   521  N ND2 . ASN   A 1 64  ? -32.475 15.797  -22.550 1.00 52.37 64  A 1 
ATOM   522  N N   . LYS   A 1 65  ? -27.341 17.656  -20.865 1.00 76.95 65  A 1 
ATOM   523  C CA  . LYS   A 1 65  ? -26.548 18.843  -20.479 1.00 77.84 65  A 1 
ATOM   524  C C   . LYS   A 1 65  ? -25.036 18.630  -20.549 1.00 81.38 65  A 1 
ATOM   525  O O   . LYS   A 1 65  ? -24.268 19.433  -20.026 1.00 77.63 65  A 1 
ATOM   526  C CB  . LYS   A 1 65  ? -27.002 19.382  -19.127 1.00 71.03 65  A 1 
ATOM   527  C CG  . LYS   A 1 65  ? -28.467 19.854  -19.130 1.00 67.58 65  A 1 
ATOM   528  C CD  . LYS   A 1 65  ? -28.651 20.807  -17.964 1.00 63.49 65  A 1 
ATOM   529  C CE  . LYS   A 1 65  ? -30.073 20.962  -17.450 1.00 57.18 65  A 1 
ATOM   530  N NZ  . LYS   A 1 65  ? -30.024 21.245  -15.994 1.00 52.45 65  A 1 
ATOM   531  N N   . ARG   A 1 66  ? -24.595 17.578  -21.212 1.00 83.00 66  A 1 
ATOM   532  C CA  . ARG   A 1 66  ? -23.173 17.224  -21.302 1.00 84.93 66  A 1 
ATOM   533  C C   . ARG   A 1 66  ? -22.343 18.290  -22.011 1.00 87.60 66  A 1 
ATOM   534  O O   . ARG   A 1 66  ? -21.238 18.573  -21.568 1.00 85.37 66  A 1 
ATOM   535  C CB  . ARG   A 1 66  ? -23.058 15.848  -21.965 1.00 80.58 66  A 1 
ATOM   536  C CG  . ARG   A 1 66  ? -21.694 15.209  -21.699 1.00 72.53 66  A 1 
ATOM   537  C CD  . ARG   A 1 66  ? -21.683 13.777  -22.224 1.00 68.97 66  A 1 
ATOM   538  N NE  . ARG   A 1 66  ? -20.441 13.078  -21.856 1.00 61.72 66  A 1 
ATOM   539  C CZ  . ARG   A 1 66  ? -20.186 11.795  -22.039 1.00 57.24 66  A 1 
ATOM   540  N NH1 . ARG   A 1 66  ? -21.043 11.007  -22.625 1.00 52.25 66  A 1 
ATOM   541  N NH2 . ARG   A 1 66  ? -19.063 11.289  -21.635 1.00 50.64 66  A 1 
ATOM   542  N N   . SER   A 1 67  ? -22.880 18.920  -23.055 1.00 85.10 67  A 1 
ATOM   543  C CA  . SER   A 1 67  ? -22.187 19.982  -23.801 1.00 86.77 67  A 1 
ATOM   544  C C   . SER   A 1 67  ? -21.819 21.175  -22.918 1.00 89.31 67  A 1 
ATOM   545  O O   . SER   A 1 67  ? -20.670 21.607  -22.914 1.00 85.34 67  A 1 
ATOM   546  C CB  . SER   A 1 67  ? -23.058 20.447  -24.972 1.00 81.53 67  A 1 
ATOM   547  O OG  . SER   A 1 67  ? -24.335 20.860  -24.513 1.00 71.13 67  A 1 
ATOM   548  N N   . LEU   A 1 68  ? -22.760 21.663  -22.109 1.00 88.77 68  A 1 
ATOM   549  C CA  . LEU   A 1 68  ? -22.523 22.786  -21.197 1.00 89.48 68  A 1 
ATOM   550  C C   . LEU   A 1 68  ? -21.496 22.430  -20.112 1.00 91.40 68  A 1 
ATOM   551  O O   . LEU   A 1 68  ? -20.710 23.284  -19.709 1.00 88.85 68  A 1 
ATOM   552  C CB  . LEU   A 1 68  ? -23.860 23.216  -20.573 1.00 85.85 68  A 1 
ATOM   553  C CG  . LEU   A 1 68  ? -23.750 24.464  -19.673 1.00 77.44 68  A 1 
ATOM   554  C CD1 . LEU   A 1 68  ? -23.398 25.717  -20.473 1.00 72.16 68  A 1 
ATOM   555  C CD2 . LEU   A 1 68  ? -25.078 24.710  -18.963 1.00 71.71 68  A 1 
ATOM   556  N N   . PHE   A 1 69  ? -21.491 21.181  -19.643 1.00 92.15 69  A 1 
ATOM   557  C CA  . PHE   A 1 69  ? -20.497 20.705  -18.683 1.00 93.90 69  A 1 
ATOM   558  C C   . PHE   A 1 69  ? -19.082 20.750  -19.274 1.00 95.31 69  A 1 
ATOM   559  O O   . PHE   A 1 69  ? -18.182 21.292  -18.645 1.00 94.54 69  A 1 
ATOM   560  C CB  . PHE   A 1 69  ? -20.877 19.298  -18.212 1.00 92.40 69  A 1 
ATOM   561  C CG  . PHE   A 1 69  ? -19.760 18.595  -17.478 1.00 93.43 69  A 1 
ATOM   562  C CD1 . PHE   A 1 69  ? -18.992 17.614  -18.132 1.00 91.95 69  A 1 
ATOM   563  C CD2 . PHE   A 1 69  ? -19.434 18.974  -16.162 1.00 91.89 69  A 1 
ATOM   564  C CE1 . PHE   A 1 69  ? -17.912 17.010  -17.469 1.00 90.58 69  A 1 
ATOM   565  C CE2 . PHE   A 1 69  ? -18.354 18.370  -15.498 1.00 90.44 69  A 1 
ATOM   566  C CZ  . PHE   A 1 69  ? -17.594 17.387  -16.155 1.00 90.74 69  A 1 
ATOM   567  N N   . LEU   A 1 70  ? -18.908 20.245  -20.498 1.00 95.39 70  A 1 
ATOM   568  C CA  . LEU   A 1 70  ? -17.600 20.141  -21.154 1.00 95.82 70  A 1 
ATOM   569  C C   . LEU   A 1 70  ? -16.942 21.502  -21.419 1.00 96.54 70  A 1 
ATOM   570  O O   . LEU   A 1 70  ? -15.718 21.592  -21.429 1.00 95.83 70  A 1 
ATOM   571  C CB  . LEU   A 1 70  ? -17.762 19.358  -22.466 1.00 94.78 70  A 1 
ATOM   572  C CG  . LEU   A 1 70  ? -18.119 17.869  -22.297 1.00 92.71 70  A 1 
ATOM   573  C CD1 . LEU   A 1 70  ? -18.381 17.243  -23.667 1.00 90.10 70  A 1 
ATOM   574  C CD2 . LEU   A 1 70  ? -17.016 17.073  -21.607 1.00 89.40 70  A 1 
ATOM   575  N N   . THR   A 1 71  ? -17.737 22.563  -21.595 1.00 96.38 71  A 1 
ATOM   576  C CA  . THR   A 1 71  ? -17.240 23.932  -21.842 1.00 96.44 71  A 1 
ATOM   577  C C   . THR   A 1 71  ? -16.874 24.699  -20.570 1.00 96.82 71  A 1 
ATOM   578  O O   . THR   A 1 71  ? -16.293 25.780  -20.664 1.00 95.33 71  A 1 
ATOM   579  C CB  . THR   A 1 71  ? -18.253 24.753  -22.652 1.00 95.20 71  A 1 
ATOM   580  O OG1 . THR   A 1 71  ? -19.493 24.829  -21.983 1.00 87.83 71  A 1 
ATOM   581  C CG2 . THR   A 1 71  ? -18.507 24.151  -24.034 1.00 85.35 71  A 1 
ATOM   582  N N   . ARG   A 1 72  ? -17.200 24.181  -19.381 1.00 97.01 72  A 1 
ATOM   583  C CA  . ARG   A 1 72  ? -16.812 24.815  -18.112 1.00 96.94 72  A 1 
ATOM   584  C C   . ARG   A 1 72  ? -15.297 24.783  -17.944 1.00 97.69 72  A 1 
ATOM   585  O O   . ARG   A 1 72  ? -14.628 23.857  -18.398 1.00 97.26 72  A 1 
ATOM   586  C CB  . ARG   A 1 72  ? -17.505 24.143  -16.919 1.00 95.74 72  A 1 
ATOM   587  C CG  . ARG   A 1 72  ? -19.014 24.400  -16.893 1.00 90.59 72  A 1 
ATOM   588  C CD  . ARG   A 1 72  ? -19.647 23.645  -15.722 1.00 87.61 72  A 1 
ATOM   589  N NE  . ARG   A 1 72  ? -21.102 23.837  -15.659 1.00 83.16 72  A 1 
ATOM   590  C CZ  . ARG   A 1 72  ? -21.761 24.731  -14.942 1.00 79.25 72  A 1 
ATOM   591  N NH1 . ARG   A 1 72  ? -21.153 25.613  -14.204 1.00 71.43 72  A 1 
ATOM   592  N NH2 . ARG   A 1 72  ? -23.062 24.742  -14.954 1.00 74.21 72  A 1 
ATOM   593  N N   . SER   A 1 73  ? -14.766 25.777  -17.243 1.00 98.04 73  A 1 
ATOM   594  C CA  . SER   A 1 73  ? -13.344 25.858  -16.913 1.00 98.25 73  A 1 
ATOM   595  C C   . SER   A 1 73  ? -12.987 24.975  -15.713 1.00 98.45 73  A 1 
ATOM   596  O O   . SER   A 1 73  ? -13.801 24.721  -14.825 1.00 97.85 73  A 1 
ATOM   597  C CB  . SER   A 1 73  ? -12.940 27.315  -16.673 1.00 97.35 73  A 1 
ATOM   598  O OG  . SER   A 1 73  ? -13.792 27.898  -15.709 1.00 91.95 73  A 1 
ATOM   599  N N   . VAL   A 1 74  ? -11.740 24.533  -15.677 1.00 98.50 74  A 1 
ATOM   600  C CA  . VAL   A 1 74  ? -11.143 23.741  -14.593 1.00 98.56 74  A 1 
ATOM   601  C C   . VAL   A 1 74  ? -11.276 24.425  -13.225 1.00 98.54 74  A 1 
ATOM   602  O O   . VAL   A 1 74  ? -11.583 23.761  -12.234 1.00 98.13 74  A 1 
ATOM   603  C CB  . VAL   A 1 74  ? -9.671  23.479  -14.974 1.00 98.15 74  A 1 
ATOM   604  C CG1 . VAL   A 1 74  ? -8.741  23.197  -13.799 1.00 96.69 74  A 1 
ATOM   605  C CG2 . VAL   A 1 74  ? -9.598  22.295  -15.948 1.00 96.67 74  A 1 
ATOM   606  N N   . ASP   A 1 75  ? -11.106 25.741  -13.165 1.00 98.40 75  A 1 
ATOM   607  C CA  . ASP   A 1 75  ? -11.189 26.526  -11.923 1.00 98.21 75  A 1 
ATOM   608  C C   . ASP   A 1 75  ? -12.582 26.520  -11.281 1.00 98.28 75  A 1 
ATOM   609  O O   . ASP   A 1 75  ? -12.706 26.788  -10.085 1.00 97.13 75  A 1 
ATOM   610  C CB  . ASP   A 1 75  ? -10.709 27.960  -12.179 1.00 96.96 75  A 1 
ATOM   611  C CG  . ASP   A 1 75  ? -11.677 28.800  -13.015 1.00 93.09 75  A 1 
ATOM   612  O OD1 . ASP   A 1 75  ? -12.238 28.258  -13.991 1.00 85.00 75  A 1 
ATOM   613  O OD2 . ASP   A 1 75  ? -11.853 29.986  -12.676 1.00 84.86 75  A 1 
ATOM   614  N N   . SER   A 1 76  ? -13.628 26.147  -12.035 1.00 98.10 76  A 1 
ATOM   615  C CA  . SER   A 1 76  ? -15.001 26.026  -11.538 1.00 97.78 76  A 1 
ATOM   616  C C   . SER   A 1 76  ? -15.225 24.823  -10.611 1.00 97.83 76  A 1 
ATOM   617  O O   . SER   A 1 76  ? -16.211 24.813  -9.878  1.00 96.44 76  A 1 
ATOM   618  C CB  . SER   A 1 76  ? -15.992 25.996  -12.708 1.00 96.88 76  A 1 
ATOM   619  O OG  . SER   A 1 76  ? -15.984 24.773  -13.416 1.00 93.28 76  A 1 
ATOM   620  N N   . ILE   A 1 77  ? -14.344 23.811  -10.647 1.00 98.19 77  A 1 
ATOM   621  C CA  . ILE   A 1 77  ? -14.492 22.588  -9.835  1.00 98.03 77  A 1 
ATOM   622  C C   . ILE   A 1 77  ? -13.219 22.155  -9.100  1.00 98.16 77  A 1 
ATOM   623  O O   . ILE   A 1 77  ? -13.293 21.258  -8.258  1.00 97.46 77  A 1 
ATOM   624  C CB  . ILE   A 1 77  ? -15.044 21.409  -10.668 1.00 97.19 77  A 1 
ATOM   625  C CG1 . ILE   A 1 77  ? -14.018 20.868  -11.687 1.00 93.70 77  A 1 
ATOM   626  C CG2 . ILE   A 1 77  ? -16.362 21.796  -11.365 1.00 92.36 77  A 1 
ATOM   627  C CD1 . ILE   A 1 77  ? -14.396 19.475  -12.212 1.00 92.95 77  A 1 
ATOM   628  N N   . MET   A 1 78  ? -12.057 22.743  -9.406  1.00 98.53 78  A 1 
ATOM   629  C CA  . MET   A 1 78  ? -10.787 22.316  -8.829  1.00 98.59 78  A 1 
ATOM   630  C C   . MET   A 1 78  ? -10.762 22.495  -7.311  1.00 98.55 78  A 1 
ATOM   631  O O   . MET   A 1 78  ? -11.225 23.501  -6.760  1.00 97.99 78  A 1 
ATOM   632  C CB  . MET   A 1 78  ? -9.595  23.004  -9.515  1.00 98.16 78  A 1 
ATOM   633  C CG  . MET   A 1 78  ? -9.431  24.491  -9.152  1.00 97.46 78  A 1 
ATOM   634  S SD  . MET   A 1 78  ? -8.031  25.287  -9.997  1.00 97.31 78  A 1 
ATOM   635  C CE  . MET   A 1 78  ? -8.088  26.919  -9.241  1.00 94.47 78  A 1 
ATOM   636  N N   . LYS   A 1 79  ? -10.149 21.533  -6.608  1.00 98.54 79  A 1 
ATOM   637  C CA  . LYS   A 1 79  ? -9.840  21.673  -5.191  1.00 98.37 79  A 1 
ATOM   638  C C   . LYS   A 1 79  ? -8.592  22.545  -5.032  1.00 98.47 79  A 1 
ATOM   639  O O   . LYS   A 1 79  ? -7.579  22.272  -5.663  1.00 98.02 79  A 1 
ATOM   640  C CB  . LYS   A 1 79  ? -9.710  20.287  -4.545  1.00 97.63 79  A 1 
ATOM   641  C CG  . LYS   A 1 79  ? -9.568  20.430  -3.028  1.00 88.73 79  A 1 
ATOM   642  C CD  . LYS   A 1 79  ? -9.661  19.095  -2.289  1.00 82.72 79  A 1 
ATOM   643  C CE  . LYS   A 1 79  ? -9.489  19.427  -0.801  1.00 75.50 79  A 1 
ATOM   644  N NZ  . LYS   A 1 79  ? -9.507  18.259  0.098   1.00 66.90 79  A 1 
ATOM   645  N N   . LYS   A 1 80  ? -8.671  23.582  -4.196  1.00 98.20 80  A 1 
ATOM   646  C CA  . LYS   A 1 80  ? -7.615  24.608  -4.048  1.00 97.77 80  A 1 
ATOM   647  C C   . LYS   A 1 80  ? -6.644  24.339  -2.897  1.00 96.61 80  A 1 
ATOM   648  O O   . LYS   A 1 80  ? -5.490  24.723  -2.972  1.00 89.55 80  A 1 
ATOM   649  C CB  . LYS   A 1 80  ? -8.265  25.992  -3.892  1.00 96.61 80  A 1 
ATOM   650  C CG  . LYS   A 1 80  ? -9.084  26.402  -5.127  1.00 92.67 80  A 1 
ATOM   651  C CD  . LYS   A 1 80  ? -9.697  27.796  -4.948  1.00 89.61 80  A 1 
ATOM   652  C CE  . LYS   A 1 80  ? -10.535 28.140  -6.187  1.00 80.58 80  A 1 
ATOM   653  N NZ  . LYS   A 1 80  ? -11.185 29.468  -6.087  1.00 71.09 80  A 1 
ATOM   654  N N   . ASP   A 1 81  ? -7.107  23.677  -1.841  1.00 97.52 81  A 1 
ATOM   655  C CA  . ASP   A 1 81  ? -6.321  23.270  -0.675  1.00 97.06 81  A 1 
ATOM   656  C C   . ASP   A 1 81  ? -5.592  21.943  -0.964  1.00 97.65 81  A 1 
ATOM   657  O O   . ASP   A 1 81  ? -5.960  20.872  -0.482  1.00 95.64 81  A 1 
ATOM   658  C CB  . ASP   A 1 81  ? -7.229  23.232  0.577   1.00 94.62 81  A 1 
ATOM   659  C CG  . ASP   A 1 81  ? -8.401  22.249  0.458   1.00 86.19 81  A 1 
ATOM   660  O OD1 . ASP   A 1 81  ? -9.014  22.154  -0.630  1.00 78.54 81  A 1 
ATOM   661  O OD2 . ASP   A 1 81  ? -8.709  21.550  1.441   1.00 78.70 81  A 1 
ATOM   662  N N   . VAL   A 1 82  ? -4.565  22.010  -1.798  1.00 98.18 82  A 1 
ATOM   663  C CA  . VAL   A 1 82  ? -3.834  20.830  -2.271  1.00 98.58 82  A 1 
ATOM   664  C C   . VAL   A 1 82  ? -2.777  20.420  -1.255  1.00 98.63 82  A 1 
ATOM   665  O O   . VAL   A 1 82  ? -1.873  21.188  -0.942  1.00 98.35 82  A 1 
ATOM   666  C CB  . VAL   A 1 82  ? -3.210  21.062  -3.660  1.00 98.53 82  A 1 
ATOM   667  C CG1 . VAL   A 1 82  ? -2.589  19.772  -4.201  1.00 97.93 82  A 1 
ATOM   668  C CG2 . VAL   A 1 82  ? -4.255  21.531  -4.677  1.00 97.87 82  A 1 
ATOM   669  N N   . VAL   A 1 83  ? -2.864  19.181  -0.776  1.00 98.65 83  A 1 
ATOM   670  C CA  . VAL   A 1 83  ? -1.804  18.564  0.027   1.00 98.71 83  A 1 
ATOM   671  C C   . VAL   A 1 83  ? -0.721  18.063  -0.924  1.00 98.81 83  A 1 
ATOM   672  O O   . VAL   A 1 83  ? -1.009  17.301  -1.849  1.00 98.70 83  A 1 
ATOM   673  C CB  . VAL   A 1 83  ? -2.347  17.429  0.919   1.00 98.47 83  A 1 
ATOM   674  C CG1 . VAL   A 1 83  ? -1.253  16.879  1.839   1.00 97.35 83  A 1 
ATOM   675  C CG2 . VAL   A 1 83  ? -3.500  17.920  1.812   1.00 97.34 83  A 1 
ATOM   676  N N   . CYS   A 1 84  ? 0.512   18.483  -0.697  1.00 98.69 84  A 1 
ATOM   677  C CA  . CYS   A 1 84  ? 1.683   18.120  -1.489  1.00 98.67 84  A 1 
ATOM   678  C C   . CYS   A 1 84  ? 2.705   17.364  -0.635  1.00 98.61 84  A 1 
ATOM   679  O O   . CYS   A 1 84  ? 2.671   17.435  0.592   1.00 98.14 84  A 1 
ATOM   680  C CB  . CYS   A 1 84  ? 2.290   19.385  -2.110  1.00 98.52 84  A 1 
ATOM   681  S SG  . CYS   A 1 84  ? 1.116   20.163  -3.270  1.00 97.89 84  A 1 
ATOM   682  N N   . ALA   A 1 85  ? 3.620   16.659  -1.290  1.00 98.46 85  A 1 
ATOM   683  C CA  . ALA   A 1 85  ? 4.786   16.037  -0.677  1.00 98.42 85  A 1 
ATOM   684  C C   . ALA   A 1 85  ? 6.068   16.776  -1.076  1.00 98.50 85  A 1 
ATOM   685  O O   . ALA   A 1 85  ? 6.150   17.379  -2.147  1.00 98.23 85  A 1 
ATOM   686  C CB  . ALA   A 1 85  ? 4.831   14.559  -1.079  1.00 98.02 85  A 1 
ATOM   687  N N   . HIS   A 1 86  ? 7.086   16.689  -0.223  1.00 98.06 86  A 1 
ATOM   688  C CA  . HIS   A 1 86  ? 8.448   17.100  -0.559  1.00 97.52 86  A 1 
ATOM   689  C C   . HIS   A 1 86  ? 9.225   15.902  -1.146  1.00 97.19 86  A 1 
ATOM   690  O O   . HIS   A 1 86  ? 9.016   14.772  -0.699  1.00 96.79 86  A 1 
ATOM   691  C CB  . HIS   A 1 86  ? 9.113   17.668  0.701   1.00 96.94 86  A 1 
ATOM   692  C CG  . HIS   A 1 86  ? 10.420  18.350  0.416   1.00 95.01 86  A 1 
ATOM   693  N ND1 . HIS   A 1 86  ? 11.678  17.800  0.540   1.00 87.59 86  A 1 
ATOM   694  C CD2 . HIS   A 1 86  ? 10.596  19.632  -0.050  1.00 87.46 86  A 1 
ATOM   695  C CE1 . HIS   A 1 86  ? 12.582  18.725  0.161   1.00 88.96 86  A 1 
ATOM   696  N NE2 . HIS   A 1 86  ? 11.961  19.850  -0.204  1.00 89.54 86  A 1 
ATOM   697  N N   . PRO   A 1 87  ? 10.130  16.088  -2.119  1.00 97.07 87  A 1 
ATOM   698  C CA  . PRO   A 1 87  ? 10.878  14.972  -2.717  1.00 96.35 87  A 1 
ATOM   699  C C   . PRO   A 1 87  ? 11.734  14.186  -1.715  1.00 95.21 87  A 1 
ATOM   700  O O   . PRO   A 1 87  ? 11.992  13.006  -1.937  1.00 93.82 87  A 1 
ATOM   701  C CB  . PRO   A 1 87  ? 11.743  15.612  -3.807  1.00 95.90 87  A 1 
ATOM   702  C CG  . PRO   A 1 87  ? 11.853  17.080  -3.392  1.00 95.07 87  A 1 
ATOM   703  C CD  . PRO   A 1 87  ? 10.497  17.346  -2.759  1.00 96.87 87  A 1 
ATOM   704  N N   . LEU   A 1 88  ? 12.151  14.811  -0.618  1.00 95.14 88  A 1 
ATOM   705  C CA  . LEU   A 1 88  ? 12.966  14.204  0.443   1.00 93.61 88  A 1 
ATOM   706  C C   . LEU   A 1 88  ? 12.142  13.625  1.607   1.00 92.68 88  A 1 
ATOM   707  O O   . LEU   A 1 88  ? 12.734  13.142  2.574   1.00 91.05 88  A 1 
ATOM   708  C CB  . LEU   A 1 88  ? 14.002  15.221  0.960   1.00 92.36 88  A 1 
ATOM   709  C CG  . LEU   A 1 88  ? 14.954  15.803  -0.101  1.00 89.51 88  A 1 
ATOM   710  C CD1 . LEU   A 1 88  ? 15.910  16.787  0.568   1.00 84.78 88  A 1 
ATOM   711  C CD2 . LEU   A 1 88  ? 15.782  14.723  -0.794  1.00 83.82 88  A 1 
ATOM   712  N N   . ASP   A 1 89  ? 10.801  13.665  1.545   1.00 94.01 89  A 1 
ATOM   713  C CA  . ASP   A 1 89  ? 9.962   12.985  2.530   1.00 93.87 89  A 1 
ATOM   714  C C   . ASP   A 1 89  ? 10.171  11.471  2.427   1.00 93.38 89  A 1 
ATOM   715  O O   . ASP   A 1 89  ? 10.299  10.920  1.328   1.00 92.60 89  A 1 
ATOM   716  C CB  . ASP   A 1 89  ? 8.475   13.321  2.341   1.00 94.50 89  A 1 
ATOM   717  C CG  . ASP   A 1 89  ? 8.107   14.780  2.635   1.00 94.69 89  A 1 
ATOM   718  O OD1 . ASP   A 1 89  ? 8.794   15.420  3.460   1.00 92.07 89  A 1 
ATOM   719  O OD2 . ASP   A 1 89  ? 7.109   15.251  2.038   1.00 92.03 89  A 1 
ATOM   720  N N   . PHE   A 1 90  ? 10.171  10.767  3.566   1.00 89.70 90  A 1 
ATOM   721  C CA  . PHE   A 1 90  ? 10.186  9.310   3.551   1.00 88.95 90  A 1 
ATOM   722  C C   . PHE   A 1 90  ? 8.853   8.768   3.039   1.00 90.68 90  A 1 
ATOM   723  O O   . PHE   A 1 90  ? 7.779   9.156   3.494   1.00 90.49 90  A 1 
ATOM   724  C CB  . PHE   A 1 90  ? 10.518  8.753   4.932   1.00 85.87 90  A 1 
ATOM   725  C CG  . PHE   A 1 90  ? 11.966  8.922   5.335   1.00 82.74 90  A 1 
ATOM   726  C CD1 . PHE   A 1 90  ? 12.974  8.242   4.626   1.00 76.67 90  A 1 
ATOM   727  C CD2 . PHE   A 1 90  ? 12.308  9.717   6.442   1.00 74.43 90  A 1 
ATOM   728  C CE1 . PHE   A 1 90  ? 14.315  8.346   5.033   1.00 72.57 90  A 1 
ATOM   729  C CE2 . PHE   A 1 90  ? 13.646  9.823   6.854   1.00 71.44 90  A 1 
ATOM   730  C CZ  . PHE   A 1 90  ? 14.651  9.132   6.150   1.00 73.28 90  A 1 
ATOM   731  N N   . VAL   A 1 91  ? 8.926   7.802   2.120   1.00 90.76 91  A 1 
ATOM   732  C CA  . VAL   A 1 91  ? 7.749   7.109   1.571   1.00 91.94 91  A 1 
ATOM   733  C C   . VAL   A 1 91  ? 6.936   6.445   2.677   1.00 92.44 91  A 1 
ATOM   734  O O   . VAL   A 1 91  ? 5.708   6.467   2.650   1.00 91.99 91  A 1 
ATOM   735  C CB  . VAL   A 1 91  ? 8.199   6.056   0.547   1.00 91.50 91  A 1 
ATOM   736  C CG1 . VAL   A 1 91  ? 7.040   5.189   0.047   1.00 88.16 91  A 1 
ATOM   737  C CG2 . VAL   A 1 91  ? 8.850   6.734   -0.661  1.00 88.73 91  A 1 
ATOM   738  N N   . GLU   A 1 92  ? 7.627   5.889   3.649   1.00 87.19 92  A 1 
ATOM   739  C CA  . GLU   A 1 92  ? 7.070   5.241   4.829   1.00 85.51 92  A 1 
ATOM   740  C C   . GLU   A 1 92  ? 6.191   6.194   5.658   1.00 86.46 92  A 1 
ATOM   741  O O   . GLU   A 1 92  ? 5.121   5.812   6.122   1.00 85.44 92  A 1 
ATOM   742  C CB  . GLU   A 1 92  ? 8.237   4.700   5.671   1.00 82.13 92  A 1 
ATOM   743  C CG  . GLU   A 1 92  ? 9.110   3.636   4.968   1.00 76.95 92  A 1 
ATOM   744  C CD  . GLU   A 1 92  ? 10.334  4.149   4.191   1.00 73.07 92  A 1 
ATOM   745  O OE1 . GLU   A 1 92  ? 11.370  3.443   4.201   1.00 67.26 92  A 1 
ATOM   746  O OE2 . GLU   A 1 92  ? 10.255  5.216   3.558   1.00 68.33 92  A 1 
ATOM   747  N N   . GLU   A 1 93  ? 6.615   7.453   5.793   1.00 89.51 93  A 1 
ATOM   748  C CA  . GLU   A 1 93  ? 5.896   8.490   6.538   1.00 89.26 93  A 1 
ATOM   749  C C   . GLU   A 1 93  ? 4.789   9.128   5.688   1.00 91.34 93  A 1 
ATOM   750  O O   . GLU   A 1 93  ? 3.648   9.252   6.136   1.00 90.53 93  A 1 
ATOM   751  C CB  . GLU   A 1 93  ? 6.894   9.541   7.049   1.00 86.23 93  A 1 
ATOM   752  C CG  . GLU   A 1 93  ? 7.852   8.954   8.100   1.00 78.77 93  A 1 
ATOM   753  C CD  . GLU   A 1 93  ? 8.938   9.927   8.595   1.00 73.97 93  A 1 
ATOM   754  O OE1 . GLU   A 1 93  ? 9.706   9.508   9.497   1.00 66.14 93  A 1 
ATOM   755  O OE2 . GLU   A 1 93  ? 9.020   11.065  8.080   1.00 66.09 93  A 1 
ATOM   756  N N   . ILE   A 1 94  ? 5.071   9.455   4.424   1.00 94.37 94  A 1 
ATOM   757  C CA  . ILE   A 1 94  ? 4.098   10.104  3.536   1.00 95.27 94  A 1 
ATOM   758  C C   . ILE   A 1 94  ? 2.929   9.179   3.167   1.00 96.15 94  A 1 
ATOM   759  O O   . ILE   A 1 94  ? 1.843   9.649   2.824   1.00 95.83 94  A 1 
ATOM   760  C CB  . ILE   A 1 94  ? 4.814   10.686  2.299   1.00 94.11 94  A 1 
ATOM   761  C CG1 . ILE   A 1 94  ? 4.125   11.955  1.766   1.00 84.46 94  A 1 
ATOM   762  C CG2 . ILE   A 1 94  ? 4.933   9.662   1.156   1.00 86.19 94  A 1 
ATOM   763  C CD1 . ILE   A 1 94  ? 4.271   13.157  2.677   1.00 80.55 94  A 1 
ATOM   764  N N   . SER   A 1 95  ? 3.109   7.857   3.277   1.00 95.36 95  A 1 
ATOM   765  C CA  . SER   A 1 95  ? 2.046   6.879   3.028   1.00 95.36 95  A 1 
ATOM   766  C C   . SER   A 1 95  ? 0.839   7.059   3.954   1.00 95.90 95  A 1 
ATOM   767  O O   . SER   A 1 95  ? -0.292  6.835   3.523   1.00 95.47 95  A 1 
ATOM   768  C CB  . SER   A 1 95  ? 2.592   5.457   3.167   1.00 94.32 95  A 1 
ATOM   769  O OG  . SER   A 1 95  ? 3.471   5.183   2.098   1.00 87.66 95  A 1 
ATOM   770  N N   . ALA   A 1 96  ? 1.053   7.510   5.193   1.00 95.10 96  A 1 
ATOM   771  C CA  . ALA   A 1 96  ? -0.027  7.789   6.137   1.00 94.71 96  A 1 
ATOM   772  C C   . ALA   A 1 96  ? -0.913  8.953   5.664   1.00 95.59 96  A 1 
ATOM   773  O O   . ALA   A 1 96  ? -2.141  8.860   5.721   1.00 95.10 96  A 1 
ATOM   774  C CB  . ALA   A 1 96  ? 0.585   8.046   7.519   1.00 92.87 96  A 1 
ATOM   775  N N   . VAL   A 1 97  ? -0.320  9.984   5.070   1.00 96.33 97  A 1 
ATOM   776  C CA  . VAL   A 1 97  ? -1.023  11.182  4.576   1.00 96.91 97  A 1 
ATOM   777  C C   . VAL   A 1 97  ? -2.154  10.823  3.605   1.00 97.29 97  A 1 
ATOM   778  O O   . VAL   A 1 97  ? -3.222  11.431  3.631   1.00 96.94 97  A 1 
ATOM   779  C CB  . VAL   A 1 97  ? -0.027  12.149  3.908   1.00 96.86 97  A 1 
ATOM   780  C CG1 . VAL   A 1 97  ? -0.702  13.412  3.377   1.00 95.52 97  A 1 
ATOM   781  C CG2 . VAL   A 1 97  ? 1.070   12.588  4.888   1.00 95.64 97  A 1 
ATOM   782  N N   . PHE   A 1 98  ? -1.974  9.781   2.781   1.00 97.10 98  A 1 
ATOM   783  C CA  . PHE   A 1 98  ? -2.990  9.354   1.816   1.00 97.48 98  A 1 
ATOM   784  C C   . PHE   A 1 98  ? -4.294  8.899   2.487   1.00 97.30 98  A 1 
ATOM   785  O O   . PHE   A 1 98  ? -5.374  9.249   2.018   1.00 96.55 98  A 1 
ATOM   786  C CB  . PHE   A 1 98  ? -2.447  8.212   0.953   1.00 97.69 98  A 1 
ATOM   787  C CG  . PHE   A 1 98  ? -1.476  8.640   -0.120  1.00 97.96 98  A 1 
ATOM   788  C CD1 . PHE   A 1 98  ? -1.906  8.752   -1.456  1.00 97.09 98  A 1 
ATOM   789  C CD2 . PHE   A 1 98  ? -0.138  8.914   0.197   1.00 96.88 98  A 1 
ATOM   790  C CE1 . PHE   A 1 98  ? -1.003  9.130   -2.457  1.00 96.59 98  A 1 
ATOM   791  C CE2 . PHE   A 1 98  ? 0.766   9.298   -0.802  1.00 96.56 98  A 1 
ATOM   792  C CZ  . PHE   A 1 98  ? 0.336   9.403   -2.131  1.00 97.45 98  A 1 
ATOM   793  N N   . TYR   A 1 99  ? -4.206  8.075   3.545   1.00 96.45 99  A 1 
ATOM   794  C CA  . TYR   A 1 99  ? -5.400  7.557   4.213   1.00 95.73 99  A 1 
ATOM   795  C C   . TYR   A 1 99  ? -5.936  8.509   5.286   1.00 95.50 99  A 1 
ATOM   796  O O   . TYR   A 1 99  ? -7.143  8.516   5.514   1.00 94.08 99  A 1 
ATOM   797  C CB  . TYR   A 1 99  ? -5.171  6.136   4.744   1.00 94.76 99  A 1 
ATOM   798  C CG  . TYR   A 1 99  ? -4.102  5.973   5.804   1.00 95.02 99  A 1 
ATOM   799  C CD1 . TYR   A 1 99  ? -2.891  5.336   5.489   1.00 92.01 99  A 1 
ATOM   800  C CD2 . TYR   A 1 99  ? -4.327  6.426   7.120   1.00 91.93 99  A 1 
ATOM   801  C CE1 . TYR   A 1 99  ? -1.903  5.169   6.466   1.00 90.57 99  A 1 
ATOM   802  C CE2 . TYR   A 1 99  ? -3.335  6.275   8.107   1.00 90.30 99  A 1 
ATOM   803  C CZ  . TYR   A 1 99  ? -2.122  5.646   7.771   1.00 91.83 99  A 1 
ATOM   804  O OH  . TYR   A 1 99  ? -1.149  5.509   8.726   1.00 89.77 99  A 1 
ATOM   805  N N   . GLU   A 1 100 ? -5.090  9.330   5.887   1.00 96.34 100 A 1 
ATOM   806  C CA  . GLU   A 1 100 ? -5.499  10.360  6.844   1.00 95.69 100 A 1 
ATOM   807  C C   . GLU   A 1 100 ? -6.324  11.461  6.169   1.00 95.83 100 A 1 
ATOM   808  O O   . GLU   A 1 100 ? -7.388  11.825  6.658   1.00 94.53 100 A 1 
ATOM   809  C CB  . GLU   A 1 100 ? -4.259  10.963  7.515   1.00 94.53 100 A 1 
ATOM   810  C CG  . GLU   A 1 100 ? -3.602  9.970   8.485   1.00 90.51 100 A 1 
ATOM   811  C CD  . GLU   A 1 100 ? -2.294  10.488  9.096   1.00 86.67 100 A 1 
ATOM   812  O OE1 . GLU   A 1 100 ? -1.776  9.780   9.990   1.00 79.57 100 A 1 
ATOM   813  O OE2 . GLU   A 1 100 ? -1.813  11.560  8.665   1.00 80.28 100 A 1 
ATOM   814  N N   . HIS   A 1 101 ? -5.893  11.935  5.004   1.00 97.07 101 A 1 
ATOM   815  C CA  . HIS   A 1 101 ? -6.611  12.959  4.243   1.00 97.25 101 A 1 
ATOM   816  C C   . HIS   A 1 101 ? -7.662  12.388  3.284   1.00 97.27 101 A 1 
ATOM   817  O O   . HIS   A 1 101 ? -8.413  13.138  2.653   1.00 96.13 101 A 1 
ATOM   818  C CB  . HIS   A 1 101 ? -5.602  13.849  3.510   1.00 97.26 101 A 1 
ATOM   819  C CG  . HIS   A 1 101 ? -4.716  14.633  4.434   1.00 96.88 101 A 1 
ATOM   820  N ND1 . HIS   A 1 101 ? -3.615  14.163  5.114   1.00 83.42 101 A 1 
ATOM   821  C CD2 . HIS   A 1 101 ? -4.866  15.952  4.796   1.00 83.99 101 A 1 
ATOM   822  C CE1 . HIS   A 1 101 ? -3.120  15.160  5.861   1.00 87.84 101 A 1 
ATOM   823  N NE2 . HIS   A 1 101 ? -3.853  16.268  5.684   1.00 89.83 101 A 1 
ATOM   824  N N   . GLY   A 1 102 ? -7.743  11.053  3.143   1.00 96.72 102 A 1 
ATOM   825  C CA  . GLY   A 1 102 ? -8.698  10.411  2.234   1.00 96.51 102 A 1 
ATOM   826  C C   . GLY   A 1 102 ? -8.449  10.717  0.751   1.00 97.09 102 A 1 
ATOM   827  O O   . GLY   A 1 102 ? -9.376  10.615  -0.060  1.00 95.76 102 A 1 
ATOM   828  N N   . ILE   A 1 103 ? -7.208  11.057  0.387   1.00 97.99 103 A 1 
ATOM   829  C CA  . ILE   A 1 103 ? -6.777  11.403  -0.976  1.00 98.25 103 A 1 
ATOM   830  C C   . ILE   A 1 103 ? -6.071  10.232  -1.671  1.00 98.38 103 A 1 
ATOM   831  O O   . ILE   A 1 103 ? -5.644  9.263   -1.038  1.00 98.17 103 A 1 
ATOM   832  C CB  . ILE   A 1 103 ? -5.932  12.704  -0.973  1.00 98.05 103 A 1 
ATOM   833  C CG1 . ILE   A 1 103 ? -4.646  12.555  -0.135  1.00 96.71 103 A 1 
ATOM   834  C CG2 . ILE   A 1 103 ? -6.804  13.882  -0.509  1.00 95.04 103 A 1 
ATOM   835  C CD1 . ILE   A 1 103 ? -3.745  13.804  -0.122  1.00 95.62 103 A 1 
ATOM   836  N N   . GLY   A 1 104 ? -5.968  10.303  -2.997  1.00 97.96 104 A 1 
ATOM   837  C CA  . GLY   A 1 104 ? -5.320  9.274   -3.818  1.00 98.05 104 A 1 
ATOM   838  C C   . GLY   A 1 104 ? -4.039  9.719   -4.517  1.00 98.46 104 A 1 
ATOM   839  O O   . GLY   A 1 104 ? -3.443  8.915   -5.232  1.00 97.98 104 A 1 
ATOM   840  N N   . CYS   A 1 105 ? -3.646  10.983  -4.337  1.00 98.53 105 A 1 
ATOM   841  C CA  . CYS   A 1 105 ? -2.528  11.608  -5.030  1.00 98.64 105 A 1 
ATOM   842  C C   . CYS   A 1 105 ? -1.886  12.694  -4.169  1.00 98.79 105 A 1 
ATOM   843  O O   . CYS   A 1 105 ? -2.596  13.468  -3.530  1.00 98.54 105 A 1 
ATOM   844  C CB  . CYS   A 1 105 ? -3.087  12.186  -6.337  1.00 97.57 105 A 1 
ATOM   845  S SG  . CYS   A 1 105 ? -1.863  13.189  -7.196  1.00 94.33 105 A 1 
ATOM   846  N N   . LEU   A 1 106 ? -0.561  12.768  -4.212  1.00 98.85 106 A 1 
ATOM   847  C CA  . LEU   A 1 106 ? 0.227   13.889  -3.707  1.00 98.87 106 A 1 
ATOM   848  C C   . LEU   A 1 106 ? 1.096   14.432  -4.848  1.00 98.90 106 A 1 
ATOM   849  O O   . LEU   A 1 106 ? 1.986   13.716  -5.318  1.00 98.78 106 A 1 
ATOM   850  C CB  . LEU   A 1 106 ? 1.097   13.444  -2.521  1.00 98.71 106 A 1 
ATOM   851  C CG  . LEU   A 1 106 ? 0.321   13.051  -1.252  1.00 98.05 106 A 1 
ATOM   852  C CD1 . LEU   A 1 106 ? 1.276   12.474  -0.215  1.00 97.13 106 A 1 
ATOM   853  C CD2 . LEU   A 1 106 ? -0.392  14.251  -0.620  1.00 96.96 106 A 1 
ATOM   854  N N   . PRO   A 1 107 ? 0.861   15.667  -5.320  1.00 98.95 107 A 1 
ATOM   855  C CA  . PRO   A 1 107 ? 1.859   16.366  -6.120  1.00 98.93 107 A 1 
ATOM   856  C C   . PRO   A 1 107 ? 3.149   16.519  -5.309  1.00 98.92 107 A 1 
ATOM   857  O O   . PRO   A 1 107 ? 3.098   16.829  -4.116  1.00 98.79 107 A 1 
ATOM   858  C CB  . PRO   A 1 107 ? 1.248   17.725  -6.470  1.00 98.84 107 A 1 
ATOM   859  C CG  . PRO   A 1 107 ? -0.246  17.537  -6.232  1.00 97.72 107 A 1 
ATOM   860  C CD  . PRO   A 1 107 ? -0.293  16.514  -5.104  1.00 98.82 107 A 1 
ATOM   861  N N   . VAL   A 1 108 ? 4.290   16.312  -5.946  1.00 98.84 108 A 1 
ATOM   862  C CA  . VAL   A 1 108 ? 5.604   16.514  -5.329  1.00 98.81 108 A 1 
ATOM   863  C C   . VAL   A 1 108 ? 6.129   17.876  -5.752  1.00 98.78 108 A 1 
ATOM   864  O O   . VAL   A 1 108 ? 6.252   18.154  -6.945  1.00 98.59 108 A 1 
ATOM   865  C CB  . VAL   A 1 108 ? 6.593   15.389  -5.670  1.00 98.68 108 A 1 
ATOM   866  C CG1 . VAL   A 1 108 ? 7.871   15.537  -4.846  1.00 98.22 108 A 1 
ATOM   867  C CG2 . VAL   A 1 108 ? 5.996   14.004  -5.388  1.00 98.22 108 A 1 
ATOM   868  N N   . VAL   A 1 109 ? 6.406   18.724  -4.777  1.00 98.76 109 A 1 
ATOM   869  C CA  . VAL   A 1 109 ? 6.836   20.108  -4.994  1.00 98.66 109 A 1 
ATOM   870  C C   . VAL   A 1 109 ? 8.200   20.354  -4.356  1.00 98.40 109 A 1 
ATOM   871  O O   . VAL   A 1 109 ? 8.466   19.944  -3.231  1.00 97.55 109 A 1 
ATOM   872  C CB  . VAL   A 1 109 ? 5.797   21.139  -4.514  1.00 98.38 109 A 1 
ATOM   873  C CG1 . VAL   A 1 109 ? 4.532   21.082  -5.381  1.00 96.90 109 A 1 
ATOM   874  C CG2 . VAL   A 1 109 ? 5.384   20.967  -3.048  1.00 97.18 109 A 1 
ATOM   875  N N   . HIS   A 1 110 ? 9.071   21.055  -5.094  1.00 98.48 110 A 1 
ATOM   876  C CA  . HIS   A 1 110 ? 10.383  21.489  -4.632  1.00 98.16 110 A 1 
ATOM   877  C C   . HIS   A 1 110 ? 10.616  22.925  -5.092  1.00 97.97 110 A 1 
ATOM   878  O O   . HIS   A 1 110 ? 10.347  23.248  -6.247  1.00 96.01 110 A 1 
ATOM   879  C CB  . HIS   A 1 110 ? 11.455  20.532  -5.156  1.00 97.23 110 A 1 
ATOM   880  C CG  . HIS   A 1 110 ? 12.791  20.756  -4.508  1.00 95.67 110 A 1 
ATOM   881  N ND1 . HIS   A 1 110 ? 13.197  20.269  -3.290  1.00 85.03 110 A 1 
ATOM   882  C CD2 . HIS   A 1 110 ? 13.843  21.473  -5.009  1.00 85.11 110 A 1 
ATOM   883  C CE1 . HIS   A 1 110 ? 14.462  20.683  -3.070  1.00 87.05 110 A 1 
ATOM   884  N NE2 . HIS   A 1 110 ? 14.884  21.416  -4.093  1.00 88.79 110 A 1 
ATOM   885  N N   . HIS   A 1 111 ? 11.073  23.797  -4.194  1.00 97.32 111 A 1 
ATOM   886  C CA  . HIS   A 1 111 ? 11.128  25.243  -4.446  1.00 97.40 111 A 1 
ATOM   887  C C   . HIS   A 1 111 ? 9.825   25.796  -5.056  1.00 97.58 111 A 1 
ATOM   888  O O   . HIS   A 1 111 ? 9.837   26.501  -6.061  1.00 95.10 111 A 1 
ATOM   889  C CB  . HIS   A 1 111 ? 12.375  25.589  -5.273  1.00 96.45 111 A 1 
ATOM   890  C CG  . HIS   A 1 111 ? 13.671  25.222  -4.611  1.00 93.97 111 A 1 
ATOM   891  N ND1 . HIS   A 1 111 ? 14.064  25.574  -3.332  1.00 81.36 111 A 1 
ATOM   892  C CD2 . HIS   A 1 111 ? 14.697  24.497  -5.156  1.00 81.24 111 A 1 
ATOM   893  C CE1 . HIS   A 1 111 ? 15.290  25.070  -3.124  1.00 83.32 111 A 1 
ATOM   894  N NE2 . HIS   A 1 111 ? 15.710  24.422  -4.211  1.00 84.68 111 A 1 
ATOM   895  N N   . GLN   A 1 112 ? 8.683   25.415  -4.455  1.00 97.21 112 A 1 
ATOM   896  C CA  . GLN   A 1 112 ? 7.315   25.763  -4.878  1.00 97.23 112 A 1 
ATOM   897  C C   . GLN   A 1 112 ? 6.881   25.210  -6.252  1.00 97.81 112 A 1 
ATOM   898  O O   . GLN   A 1 112 ? 5.707   25.314  -6.595  1.00 96.16 112 A 1 
ATOM   899  C CB  . GLN   A 1 112 ? 7.082   27.277  -4.769  1.00 95.64 112 A 1 
ATOM   900  C CG  . GLN   A 1 112 ? 7.367   27.835  -3.362  1.00 90.19 112 A 1 
ATOM   901  C CD  . GLN   A 1 112 ? 7.143   29.342  -3.261  1.00 82.81 112 A 1 
ATOM   902  O OE1 . GLN   A 1 112 ? 6.933   30.041  -4.235  1.00 73.03 112 A 1 
ATOM   903  N NE2 . GLN   A 1 112 ? 7.181   29.905  -2.075  1.00 70.40 112 A 1 
ATOM   904  N N   . LYS   A 1 113 ? 7.759   24.556  -7.016  1.00 98.31 113 A 1 
ATOM   905  C CA  . LYS   A 1 113 ? 7.465   24.031  -8.353  1.00 98.50 113 A 1 
ATOM   906  C C   . LYS   A 1 113 ? 7.084   22.557  -8.307  1.00 98.73 113 A 1 
ATOM   907  O O   . LYS   A 1 113 ? 7.713   21.764  -7.612  1.00 98.43 113 A 1 
ATOM   908  C CB  . LYS   A 1 113 ? 8.642   24.279  -9.303  1.00 97.85 113 A 1 
ATOM   909  C CG  . LYS   A 1 113 ? 8.880   25.784  -9.497  1.00 92.91 113 A 1 
ATOM   910  C CD  . LYS   A 1 113 ? 9.939   26.083  -10.557 1.00 89.04 113 A 1 
ATOM   911  C CE  . LYS   A 1 113 ? 10.072  27.608  -10.647 1.00 80.80 113 A 1 
ATOM   912  N NZ  . LYS   A 1 113 ? 10.890  28.059  -11.799 1.00 71.18 113 A 1 
ATOM   913  N N   . LEU   A 1 114 ? 6.087   22.174  -9.112  1.00 98.62 114 A 1 
ATOM   914  C CA  . LEU   A 1 114 ? 5.730   20.781  -9.346  1.00 98.79 114 A 1 
ATOM   915  C C   . LEU   A 1 114 ? 6.866   20.069  -10.091 1.00 98.78 114 A 1 
ATOM   916  O O   . LEU   A 1 114 ? 7.200   20.438  -11.216 1.00 98.53 114 A 1 
ATOM   917  C CB  . LEU   A 1 114 ? 4.418   20.741  -10.140 1.00 98.76 114 A 1 
ATOM   918  C CG  . LEU   A 1 114 ? 3.911   19.320  -10.437 1.00 98.42 114 A 1 
ATOM   919  C CD1 . LEU   A 1 114 ? 3.426   18.618  -9.172  1.00 98.15 114 A 1 
ATOM   920  C CD2 . LEU   A 1 114 ? 2.746   19.388  -11.420 1.00 98.00 114 A 1 
ATOM   921  N N   . ILE   A 1 115 ? 7.415   19.021  -9.477  1.00 98.73 115 A 1 
ATOM   922  C CA  . ILE   A 1 115 ? 8.487   18.197  -10.064 1.00 98.59 115 A 1 
ATOM   923  C C   . ILE   A 1 115 ? 8.107   16.725  -10.242 1.00 98.59 115 A 1 
ATOM   924  O O   . ILE   A 1 115 ? 8.783   15.999  -10.966 1.00 98.08 115 A 1 
ATOM   925  C CB  . ILE   A 1 115 ? 9.791   18.323  -9.252  1.00 98.24 115 A 1 
ATOM   926  C CG1 . ILE   A 1 115 ? 9.634   17.805  -7.802  1.00 95.98 115 A 1 
ATOM   927  C CG2 . ILE   A 1 115 ? 10.307  19.776  -9.280  1.00 94.90 115 A 1 
ATOM   928  C CD1 . ILE   A 1 115 ? 10.980  17.510  -7.137  1.00 94.10 115 A 1 
ATOM   929  N N   . GLY   A 1 116 ? 7.026   16.277  -9.601  1.00 98.75 116 A 1 
ATOM   930  C CA  . GLY   A 1 116 ? 6.574   14.896  -9.678  1.00 98.77 116 A 1 
ATOM   931  C C   . GLY   A 1 116 ? 5.163   14.707  -9.146  1.00 98.87 116 A 1 
ATOM   932  O O   . GLY   A 1 116 ? 4.502   15.644  -8.700  1.00 98.77 116 A 1 
ATOM   933  N N   . ILE   A 1 117 ? 4.692   13.457  -9.214  1.00 98.92 117 A 1 
ATOM   934  C CA  . ILE   A 1 117 ? 3.413   13.046  -8.640  1.00 98.91 117 A 1 
ATOM   935  C C   . ILE   A 1 117 ? 3.545   11.648  -8.051  1.00 98.89 117 A 1 
ATOM   936  O O   . ILE   A 1 117 ? 4.190   10.774  -8.632  1.00 98.70 117 A 1 
ATOM   937  C CB  . ILE   A 1 117 ? 2.288   13.168  -9.690  1.00 98.79 117 A 1 
ATOM   938  C CG1 . ILE   A 1 117 ? 0.898   13.115  -9.023  1.00 97.81 117 A 1 
ATOM   939  C CG2 . ILE   A 1 117 ? 2.405   12.112  -10.803 1.00 98.05 117 A 1 
ATOM   940  C CD1 . ILE   A 1 117 ? -0.230  13.537  -9.980  1.00 96.26 117 A 1 
ATOM   941  N N   . LEU   A 1 118 ? 2.919   11.435  -6.894  1.00 98.86 118 A 1 
ATOM   942  C CA  . LEU   A 1 118 ? 2.859   10.155  -6.203  1.00 98.81 118 A 1 
ATOM   943  C C   . LEU   A 1 118 ? 1.394   9.780   -5.994  1.00 98.83 118 A 1 
ATOM   944  O O   . LEU   A 1 118 ? 0.600   10.588  -5.521  1.00 98.44 118 A 1 
ATOM   945  C CB  . LEU   A 1 118 ? 3.640   10.279  -4.885  1.00 98.38 118 A 1 
ATOM   946  C CG  . LEU   A 1 118 ? 3.822   8.944   -4.145  1.00 95.57 118 A 1 
ATOM   947  C CD1 . LEU   A 1 118 ? 4.773   8.012   -4.895  1.00 91.31 118 A 1 
ATOM   948  C CD2 . LEU   A 1 118 ? 4.400   9.201   -2.758  1.00 91.77 118 A 1 
ATOM   949  N N   . THR   A 1 119 ? 1.022   8.547   -6.338  1.00 98.69 119 A 1 
ATOM   950  C CA  . THR   A 1 119 ? -0.352  8.052   -6.169  1.00 98.52 119 A 1 
ATOM   951  C C   . THR   A 1 119 ? -0.391  6.800   -5.297  1.00 98.33 119 A 1 
ATOM   952  O O   . THR   A 1 119 ? 0.622   6.125   -5.092  1.00 97.81 119 A 1 
ATOM   953  C CB  . THR   A 1 119 ? -1.040  7.776   -7.516  1.00 98.09 119 A 1 
ATOM   954  O OG1 . THR   A 1 119 ? -0.479  6.654   -8.149  1.00 95.15 119 A 1 
ATOM   955  C CG2 . THR   A 1 119 ? -0.991  8.962   -8.479  1.00 94.88 119 A 1 
ATOM   956  N N   . LYS   A 1 120 ? -1.587  6.420   -4.832  1.00 97.96 120 A 1 
ATOM   957  C CA  . LYS   A 1 120 ? -1.788  5.141   -4.133  1.00 97.65 120 A 1 
ATOM   958  C C   . LYS   A 1 120 ? -1.326  3.941   -4.960  1.00 97.40 120 A 1 
ATOM   959  O O   . LYS   A 1 120 ? -0.911  2.945   -4.387  1.00 96.66 120 A 1 
ATOM   960  C CB  . LYS   A 1 120 ? -3.267  4.958   -3.742  1.00 97.02 120 A 1 
ATOM   961  C CG  . LYS   A 1 120 ? -3.688  5.887   -2.595  1.00 94.77 120 A 1 
ATOM   962  C CD  . LYS   A 1 120 ? -5.118  5.612   -2.121  1.00 92.21 120 A 1 
ATOM   963  C CE  . LYS   A 1 120 ? -5.416  6.537   -0.931  1.00 86.39 120 A 1 
ATOM   964  N NZ  . LYS   A 1 120 ? -6.725  6.272   -0.287  1.00 81.58 120 A 1 
ATOM   965  N N   . THR   A 1 121 ? -1.391  4.022   -6.287  1.00 97.44 121 A 1 
ATOM   966  C CA  . THR   A 1 121 ? -0.903  2.952   -7.168  1.00 97.12 121 A 1 
ATOM   967  C C   . THR   A 1 121 ? 0.618   2.842   -7.127  1.00 96.95 121 A 1 
ATOM   968  O O   . THR   A 1 121 ? 1.124   1.727   -7.086  1.00 96.21 121 A 1 
ATOM   969  C CB  . THR   A 1 121 ? -1.411  3.136   -8.603  1.00 96.52 121 A 1 
ATOM   970  O OG1 . THR   A 1 121 ? -2.817  2.964   -8.601  1.00 92.27 121 A 1 
ATOM   971  C CG2 . THR   A 1 121 ? -0.857  2.102   -9.584  1.00 91.32 121 A 1 
ATOM   972  N N   . ASP   A 1 122 ? 1.343   3.958   -7.062  1.00 97.14 122 A 1 
ATOM   973  C CA  . ASP   A 1 122 ? 2.806   3.956   -6.941  1.00 97.05 122 A 1 
ATOM   974  C C   . ASP   A 1 122 ? 3.243   3.359   -5.597  1.00 96.80 122 A 1 
ATOM   975  O O   . ASP   A 1 122 ? 4.150   2.528   -5.556  1.00 96.33 122 A 1 
ATOM   976  C CB  . ASP   A 1 122 ? 3.354   5.380   -7.126  1.00 97.36 122 A 1 
ATOM   977  C CG  . ASP   A 1 122 ? 2.866   6.004   -8.434  1.00 97.29 122 A 1 
ATOM   978  O OD1 . ASP   A 1 122 ? 3.042   5.371   -9.500  1.00 95.83 122 A 1 
ATOM   979  O OD2 . ASP   A 1 122 ? 2.222   7.075   -8.357  1.00 95.66 122 A 1 
ATOM   980  N N   . LEU   A 1 123 ? 2.522   3.676   -4.510  1.00 96.74 123 A 1 
ATOM   981  C CA  . LEU   A 1 123 ? 2.755   3.073   -3.195  1.00 96.58 123 A 1 
ATOM   982  C C   . LEU   A 1 123 ? 2.477   1.563   -3.189  1.00 96.23 123 A 1 
ATOM   983  O O   . LEU   A 1 123 ? 3.275   0.802   -2.654  1.00 95.31 123 A 1 
ATOM   984  C CB  . LEU   A 1 123 ? 1.896   3.772   -2.128  1.00 96.36 123 A 1 
ATOM   985  C CG  . LEU   A 1 123 ? 2.240   5.250   -1.889  1.00 95.38 123 A 1 
ATOM   986  C CD1 . LEU   A 1 123 ? 1.308   5.793   -0.810  1.00 93.64 123 A 1 
ATOM   987  C CD2 . LEU   A 1 123 ? 3.681   5.454   -1.426  1.00 93.10 123 A 1 
ATOM   988  N N   . LEU   A 1 124 ? 1.387   1.109   -3.817  1.00 96.15 124 A 1 
ATOM   989  C CA  . LEU   A 1 124 ? 1.085   -0.326  -3.914  1.00 95.80 124 A 1 
ATOM   990  C C   . LEU   A 1 124 ? 2.121   -1.078  -4.760  1.00 95.26 124 A 1 
ATOM   991  O O   . LEU   A 1 124 ? 2.528   -2.170  -4.381  1.00 94.35 124 A 1 
ATOM   992  C CB  . LEU   A 1 124 ? -0.327  -0.546  -4.474  1.00 95.37 124 A 1 
ATOM   993  C CG  . LEU   A 1 124 ? -1.475  -0.160  -3.526  1.00 92.54 124 A 1 
ATOM   994  C CD1 . LEU   A 1 124 ? -2.803  -0.467  -4.218  1.00 89.57 124 A 1 
ATOM   995  C CD2 . LEU   A 1 124 ? -1.443  -0.919  -2.203  1.00 88.68 124 A 1 
ATOM   996  N N   . ARG   A 1 125 ? 2.588   -0.501  -5.869  1.00 94.71 125 A 1 
ATOM   997  C CA  . ARG   A 1 125 ? 3.685   -1.082  -6.662  1.00 93.99 125 A 1 
ATOM   998  C C   . ARG   A 1 125 ? 4.974   -1.166  -5.848  1.00 93.69 125 A 1 
ATOM   999  O O   . ARG   A 1 125 ? 5.680   -2.167  -5.932  1.00 92.63 125 A 1 
ATOM   1000 C CB  . ARG   A 1 125 ? 3.934   -0.243  -7.921  1.00 93.55 125 A 1 
ATOM   1001 C CG  . ARG   A 1 125 ? 2.850   -0.438  -8.989  1.00 88.15 125 A 1 
ATOM   1002 C CD  . ARG   A 1 125 ? 3.107   0.530   -10.145 1.00 87.01 125 A 1 
ATOM   1003 N NE  . ARG   A 1 125 ? 2.098   0.403   -11.216 1.00 82.75 125 A 1 
ATOM   1004 C CZ  . ARG   A 1 125 ? 1.670   1.378   -12.005 1.00 78.99 125 A 1 
ATOM   1005 N NH1 . ARG   A 1 125 ? 2.124   2.599   -11.924 1.00 71.04 125 A 1 
ATOM   1006 N NH2 . ARG   A 1 125 ? 0.764   1.134   -12.903 1.00 73.23 125 A 1 
ATOM   1007 N N   . THR   A 1 126 ? 5.259   -0.140  -5.052  1.00 92.96 126 A 1 
ATOM   1008 C CA  . THR   A 1 126 ? 6.404   -0.141  -4.135  1.00 92.35 126 A 1 
ATOM   1009 C C   . THR   A 1 126 ? 6.249   -1.243  -3.097  1.00 92.03 126 A 1 
ATOM   1010 O O   . THR   A 1 126 ? 7.160   -2.046  -2.952  1.00 90.87 126 A 1 
ATOM   1011 C CB  . THR   A 1 126 ? 6.591   1.228   -3.471  1.00 92.01 126 A 1 
ATOM   1012 O OG1 . THR   A 1 126 ? 6.759   2.200   -4.477  1.00 89.51 126 A 1 
ATOM   1013 C CG2 . THR   A 1 126 ? 7.831   1.278   -2.579  1.00 89.67 126 A 1 
ATOM   1014 N N   . PHE   A 1 127 ? 5.082   -1.359  -2.454  1.00 91.25 127 A 1 
ATOM   1015 C CA  . PHE   A 1 127 ? 4.783   -2.428  -1.498  1.00 90.39 127 A 1 
ATOM   1016 C C   . PHE   A 1 127 ? 5.043   -3.819  -2.090  1.00 90.17 127 A 1 
ATOM   1017 O O   . PHE   A 1 127 ? 5.803   -4.589  -1.507  1.00 89.78 127 A 1 
ATOM   1018 C CB  . PHE   A 1 127 ? 3.337   -2.277  -1.015  1.00 89.66 127 A 1 
ATOM   1019 C CG  . PHE   A 1 127 ? 2.896   -3.391  -0.088  1.00 88.20 127 A 1 
ATOM   1020 C CD1 . PHE   A 1 127 ? 2.019   -4.395  -0.542  1.00 82.56 127 A 1 
ATOM   1021 C CD2 . PHE   A 1 127 ? 3.387   -3.447  1.226   1.00 82.01 127 A 1 
ATOM   1022 C CE1 . PHE   A 1 127 ? 1.633   -5.440  0.316   1.00 80.07 127 A 1 
ATOM   1023 C CE2 . PHE   A 1 127 ? 3.004   -4.491  2.084   1.00 78.97 127 A 1 
ATOM   1024 C CZ  . PHE   A 1 127 ? 2.125   -5.487  1.631   1.00 79.89 127 A 1 
ATOM   1025 N N   . VAL   A 1 128 ? 4.511   -4.112  -3.283  1.00 91.15 128 A 1 
ATOM   1026 C CA  . VAL   A 1 128 ? 4.735   -5.396  -3.974  1.00 90.33 128 A 1 
ATOM   1027 C C   . VAL   A 1 128 ? 6.228   -5.646  -4.216  1.00 89.19 128 A 1 
ATOM   1028 O O   . VAL   A 1 128 ? 6.717   -6.742  -3.945  1.00 88.05 128 A 1 
ATOM   1029 C CB  . VAL   A 1 128 ? 3.943   -5.456  -5.294  1.00 90.00 128 A 1 
ATOM   1030 C CG1 . VAL   A 1 128 ? 4.261   -6.709  -6.116  1.00 86.58 128 A 1 
ATOM   1031 C CG2 . VAL   A 1 128 ? 2.434   -5.470  -5.019  1.00 87.59 128 A 1 
ATOM   1032 N N   . LYS   A 1 129 ? 6.984   -4.633  -4.655  1.00 88.97 129 A 1 
ATOM   1033 C CA  . LYS   A 1 129 ? 8.438   -4.757  -4.845  1.00 87.16 129 A 1 
ATOM   1034 C C   . LYS   A 1 129 ? 9.181   -5.062  -3.542  1.00 86.68 129 A 1 
ATOM   1035 O O   . LYS   A 1 129 ? 10.137  -5.829  -3.561  1.00 84.63 129 A 1 
ATOM   1036 C CB  . LYS   A 1 129 ? 9.011   -3.486  -5.477  1.00 85.44 129 A 1 
ATOM   1037 C CG  . LYS   A 1 129 ? 8.714   -3.387  -6.981  1.00 77.96 129 A 1 
ATOM   1038 C CD  . LYS   A 1 129 ? 9.391   -2.135  -7.545  1.00 74.16 129 A 1 
ATOM   1039 C CE  . LYS   A 1 129 ? 9.217   -2.063  -9.064  1.00 64.51 129 A 1 
ATOM   1040 N NZ  . LYS   A 1 129 ? 10.025  -0.955  -9.640  1.00 57.69 129 A 1 
ATOM   1041 N N   . LEU   A 1 130 ? 8.761   -4.475  -2.413  1.00 85.73 130 A 1 
ATOM   1042 C CA  . LEU   A 1 130 ? 9.402   -4.700  -1.112  1.00 84.49 130 A 1 
ATOM   1043 C C   . LEU   A 1 130 ? 9.201   -6.128  -0.597  1.00 83.96 130 A 1 
ATOM   1044 O O   . LEU   A 1 130 ? 10.076  -6.669  0.073   1.00 80.93 130 A 1 
ATOM   1045 C CB  . LEU   A 1 130 ? 8.874   -3.700  -0.066  1.00 82.82 130 A 1 
ATOM   1046 C CG  . LEU   A 1 130 ? 9.149   -2.216  -0.361  1.00 79.01 130 A 1 
ATOM   1047 C CD1 . LEU   A 1 130 ? 8.805   -1.381  0.868   1.00 73.30 130 A 1 
ATOM   1048 C CD2 . LEU   A 1 130 ? 10.581  -1.952  -0.790  1.00 72.93 130 A 1 
ATOM   1049 N N   . THR   A 1 131 ? 8.076   -6.754  -0.935  1.00 84.44 131 A 1 
ATOM   1050 C CA  . THR   A 1 131 ? 7.787   -8.138  -0.533  1.00 81.34 131 A 1 
ATOM   1051 C C   . THR   A 1 131 ? 8.563   -9.167  -1.353  1.00 80.20 131 A 1 
ATOM   1052 O O   . THR   A 1 131 ? 8.656   -10.330 -0.962  1.00 76.74 131 A 1 
ATOM   1053 C CB  . THR   A 1 131 ? 6.293   -8.445  -0.639  1.00 80.62 131 A 1 
ATOM   1054 O OG1 . THR   A 1 131 ? 5.876   -8.442  -1.988  1.00 77.12 131 A 1 
ATOM   1055 C CG2 . THR   A 1 131 ? 5.431   -7.462  0.149   1.00 76.48 131 A 1 
ATOM   1056 N N   . GLY   A 1 132 ? 9.104   -8.759  -2.503  1.00 79.94 132 A 1 
ATOM   1057 C CA  . GLY   A 1 132 ? 9.723   -9.672  -3.463  1.00 77.59 132 A 1 
ATOM   1058 C C   . GLY   A 1 132 ? 8.725   -10.591 -4.175  1.00 79.08 132 A 1 
ATOM   1059 O O   . GLY   A 1 132 ? 9.156   -11.545 -4.821  1.00 75.39 132 A 1 
ATOM   1060 N N   . ALA   A 1 133 ? 7.414   -10.331 -4.077  1.00 76.94 133 A 1 
ATOM   1061 C CA  . ALA   A 1 133 ? 6.380   -11.165 -4.706  1.00 74.74 133 A 1 
ATOM   1062 C C   . ALA   A 1 133 ? 6.454   -11.170 -6.242  1.00 75.58 133 A 1 
ATOM   1063 O O   . ALA   A 1 133 ? 6.032   -12.133 -6.877  1.00 72.23 133 A 1 
ATOM   1064 C CB  . ALA   A 1 133 ? 5.005   -10.703 -4.213  1.00 71.29 133 A 1 
ATOM   1065 N N   . ASP   A 1 134 ? 7.061   -10.142 -6.821  1.00 76.54 134 A 1 
ATOM   1066 C CA  . ASP   A 1 134 ? 7.360   -10.011 -8.248  1.00 74.16 134 A 1 
ATOM   1067 C C   . ASP   A 1 134 ? 8.509   -10.915 -8.736  1.00 75.47 134 A 1 
ATOM   1068 O O   . ASP   A 1 134 ? 8.785   -10.985 -9.934  1.00 72.38 134 A 1 
ATOM   1069 C CB  . ASP   A 1 134 ? 7.657   -8.529  -8.541  1.00 70.31 134 A 1 
ATOM   1070 C CG  . ASP   A 1 134 ? 8.935   -7.991  -7.862  1.00 66.11 134 A 1 
ATOM   1071 O OD1 . ASP   A 1 134 ? 9.192   -8.335  -6.690  1.00 59.83 134 A 1 
ATOM   1072 O OD2 . ASP   A 1 134 ? 9.661   -7.212  -8.522  1.00 61.79 134 A 1 
ATOM   1073 N N   . GLN   A 1 135 ? 9.182   -11.634 -7.831  1.00 79.17 135 A 1 
ATOM   1074 C CA  . GLN   A 1 135 ? 10.298  -12.523 -8.144  1.00 78.29 135 A 1 
ATOM   1075 C C   . GLN   A 1 135 ? 9.947   -13.989 -7.864  1.00 79.48 135 A 1 
ATOM   1076 O O   . GLN   A 1 135 ? 9.284   -14.299 -6.870  1.00 77.15 135 A 1 
ATOM   1077 C CB  . GLN   A 1 135 ? 11.540  -12.102 -7.348  1.00 75.42 135 A 1 
ATOM   1078 C CG  . GLN   A 1 135 ? 12.063  -10.720 -7.776  1.00 71.37 135 A 1 
ATOM   1079 C CD  . GLN   A 1 135 ? 13.193  -10.268 -6.859  1.00 68.93 135 A 1 
ATOM   1080 O OE1 . GLN   A 1 135 ? 14.287  -10.818 -6.841  1.00 62.28 135 A 1 
ATOM   1081 N NE2 . GLN   A 1 135 ? 12.949  -9.262  -6.050  1.00 59.83 135 A 1 
ATOM   1082 N N   . PRO   A 1 136 ? 10.436  -14.946 -8.689  1.00 78.94 136 A 1 
ATOM   1083 C CA  . PRO   A 1 136 ? 10.269  -16.363 -8.405  1.00 77.78 136 A 1 
ATOM   1084 C C   . PRO   A 1 136 ? 11.070  -16.758 -7.158  1.00 77.97 136 A 1 
ATOM   1085 O O   . PRO   A 1 136 ? 12.264  -16.459 -7.035  1.00 73.54 136 A 1 
ATOM   1086 C CB  . PRO   A 1 136 ? 10.732  -17.093 -9.670  1.00 75.01 136 A 1 
ATOM   1087 C CG  . PRO   A 1 136 ? 11.757  -16.126 -10.274 1.00 73.24 136 A 1 
ATOM   1088 C CD  . PRO   A 1 136 ? 11.211  -14.751 -9.900  1.00 76.64 136 A 1 
ATOM   1089 N N   . GLY   A 1 137 ? 10.424  -17.478 -6.251  1.00 83.71 137 A 1 
ATOM   1090 C CA  . GLY   A 1 137 ? 11.015  -17.926 -5.000  1.00 83.43 137 A 1 
ATOM   1091 C C   . GLY   A 1 137 ? 9.996   -18.609 -4.097  1.00 84.87 137 A 1 
ATOM   1092 O O   . GLY   A 1 137 ? 8.850   -18.838 -4.485  1.00 81.28 137 A 1 
ATOM   1093 N N   . SER   A 1 138 ? 10.429  -18.932 -2.881  1.00 84.42 138 A 1 
ATOM   1094 C CA  . SER   A 1 138 ? 9.565   -19.496 -1.845  1.00 85.48 138 A 1 
ATOM   1095 C C   . SER   A 1 138 ? 9.430   -18.513 -0.692  1.00 87.17 138 A 1 
ATOM   1096 O O   . SER   A 1 138 ? 10.421  -17.926 -0.259  1.00 85.83 138 A 1 
ATOM   1097 C CB  . SER   A 1 138 ? 10.112  -20.832 -1.346  1.00 83.61 138 A 1 
ATOM   1098 O OG  . SER   A 1 138 ? 10.209  -21.756 -2.423  1.00 78.19 138 A 1 
ATOM   1099 N N   . GLN   A 1 139 ? 8.211   -18.351 -0.182  1.00 81.58 139 A 1 
ATOM   1100 C CA  . GLN   A 1 139 ? 7.934   -17.555 1.008   1.00 81.97 139 A 1 
ATOM   1101 C C   . GLN   A 1 139 ? 7.981   -18.448 2.249   1.00 83.39 139 A 1 
ATOM   1102 O O   . GLN   A 1 139 ? 7.428   -19.545 2.253   1.00 82.79 139 A 1 
ATOM   1103 C CB  . GLN   A 1 139 ? 6.597   -16.828 0.837   1.00 79.42 139 A 1 
ATOM   1104 C CG  . GLN   A 1 139 ? 6.315   -15.842 1.981   1.00 75.30 139 A 1 
ATOM   1105 C CD  . GLN   A 1 139 ? 5.216   -14.844 1.633   1.00 73.85 139 A 1 
ATOM   1106 O OE1 . GLN   A 1 139 ? 5.072   -14.424 0.496   1.00 66.11 139 A 1 
ATOM   1107 N NE2 . GLN   A 1 139 ? 4.432   -14.408 2.589   1.00 64.84 139 A 1 
ATOM   1108 N N   . ILE   A 1 140 ? 8.663   -17.977 3.289   1.00 87.78 140 A 1 
ATOM   1109 C CA  . ILE   A 1 140 ? 8.809   -18.676 4.566   1.00 89.01 140 A 1 
ATOM   1110 C C   . ILE   A 1 140 ? 8.526   -17.678 5.680   1.00 89.56 140 A 1 
ATOM   1111 O O   . ILE   A 1 140 ? 9.163   -16.629 5.750   1.00 88.70 140 A 1 
ATOM   1112 C CB  . ILE   A 1 140 ? 10.221  -19.296 4.699   1.00 88.73 140 A 1 
ATOM   1113 C CG1 . ILE   A 1 140 ? 10.483  -20.298 3.547   1.00 84.48 140 A 1 
ATOM   1114 C CG2 . ILE   A 1 140 ? 10.384  -19.986 6.066   1.00 83.12 140 A 1 
ATOM   1115 C CD1 . ILE   A 1 140 ? 11.907  -20.840 3.497   1.00 74.97 140 A 1 
ATOM   1116 N N   . GLU   A 1 141 ? 7.583   -18.004 6.560   1.00 87.22 141 A 1 
ATOM   1117 C CA  . GLU   A 1 141 ? 7.208   -17.172 7.696   1.00 87.25 141 A 1 
ATOM   1118 C C   . GLU   A 1 141 ? 7.563   -17.881 9.001   1.00 88.03 141 A 1 
ATOM   1119 O O   . GLU   A 1 141 ? 7.222   -19.046 9.205   1.00 87.37 141 A 1 
ATOM   1120 C CB  . GLU   A 1 141 ? 5.727   -16.764 7.667   1.00 85.33 141 A 1 
ATOM   1121 C CG  . GLU   A 1 141 ? 5.235   -16.207 6.324   1.00 81.61 141 A 1 
ATOM   1122 C CD  . GLU   A 1 141 ? 3.889   -15.467 6.392   1.00 81.99 141 A 1 
ATOM   1123 O OE1 . GLU   A 1 141 ? 3.443   -14.952 5.338   1.00 74.20 141 A 1 
ATOM   1124 O OE2 . GLU   A 1 141 ? 3.301   -15.353 7.493   1.00 75.65 141 A 1 
ATOM   1125 N N   . ILE   A 1 142 ? 8.249   -17.166 9.889   1.00 90.79 142 A 1 
ATOM   1126 C CA  . ILE   A 1 142 ? 8.784   -17.706 11.137  1.00 91.62 142 A 1 
ATOM   1127 C C   . ILE   A 1 142 ? 8.323   -16.828 12.294  1.00 91.62 142 A 1 
ATOM   1128 O O   . ILE   A 1 142 ? 8.595   -15.628 12.328  1.00 90.76 142 A 1 
ATOM   1129 C CB  . ILE   A 1 142 ? 10.322  -17.813 11.077  1.00 91.94 142 A 1 
ATOM   1130 C CG1 . ILE   A 1 142 ? 10.786  -18.654 9.858   1.00 88.12 142 A 1 
ATOM   1131 C CG2 . ILE   A 1 142 ? 10.864  -18.434 12.378  1.00 87.30 142 A 1 
ATOM   1132 C CD1 . ILE   A 1 142 ? 12.242  -18.412 9.477   1.00 80.74 142 A 1 
ATOM   1133 N N   . LYS   A 1 143 ? 7.634   -17.429 13.263  1.00 89.90 143 A 1 
ATOM   1134 C CA  . LYS   A 1 143 ? 7.209   -16.750 14.484  1.00 89.08 143 A 1 
ATOM   1135 C C   . LYS   A 1 143 ? 8.407   -16.562 15.410  1.00 89.31 143 A 1 
ATOM   1136 O O   . LYS   A 1 143 ? 9.097   -17.529 15.721  1.00 87.64 143 A 1 
ATOM   1137 C CB  . LYS   A 1 143 ? 6.062   -17.545 15.127  1.00 86.51 143 A 1 
ATOM   1138 C CG  . LYS   A 1 143 ? 5.403   -16.778 16.277  1.00 76.12 143 A 1 
ATOM   1139 C CD  . LYS   A 1 143 ? 4.219   -17.571 16.848  1.00 74.75 143 A 1 
ATOM   1140 C CE  . LYS   A 1 143 ? 3.604   -16.776 18.001  1.00 64.22 143 A 1 
ATOM   1141 N NZ  . LYS   A 1 143 ? 2.401   -17.421 18.584  1.00 59.10 143 A 1 
ATOM   1142 N N   . VAL   A 1 144 ? 8.644   -15.326 15.865  1.00 90.81 144 A 1 
ATOM   1143 C CA  . VAL   A 1 144 ? 9.819   -14.972 16.670  1.00 90.70 144 A 1 
ATOM   1144 C C   . VAL   A 1 144 ? 9.441   -14.089 17.860  1.00 90.27 144 A 1 
ATOM   1145 O O   . VAL   A 1 144 ? 8.521   -13.273 17.781  1.00 88.30 144 A 1 
ATOM   1146 C CB  . VAL   A 1 144 ? 10.912  -14.299 15.815  1.00 89.37 144 A 1 
ATOM   1147 C CG1 . VAL   A 1 144 ? 11.330  -15.181 14.637  1.00 82.91 144 A 1 
ATOM   1148 C CG2 . VAL   A 1 144 ? 10.512  -12.921 15.265  1.00 83.58 144 A 1 
ATOM   1149 N N   . ASN   A 1 145 ? 10.197  -14.225 18.959  1.00 90.06 145 A 1 
ATOM   1150 C CA  . ASN   A 1 145 ? 10.061  -13.378 20.151  1.00 88.87 145 A 1 
ATOM   1151 C C   . ASN   A 1 145 ? 11.112  -12.256 20.170  1.00 89.12 145 A 1 
ATOM   1152 O O   . ASN   A 1 145 ? 10.862  -11.168 20.672  1.00 83.67 145 A 1 
ATOM   1153 C CB  . ASN   A 1 145 ? 10.188  -14.261 21.399  1.00 85.62 145 A 1 
ATOM   1154 C CG  . ASN   A 1 145 ? 9.094   -15.314 21.518  1.00 79.28 145 A 1 
ATOM   1155 O OD1 . ASN   A 1 145 ? 8.034   -15.242 20.938  1.00 67.91 145 A 1 
ATOM   1156 N ND2 . ASN   A 1 145 ? 9.338   -16.348 22.294  1.00 68.68 145 A 1 
ATOM   1157 N N   . ASP   A 1 146 ? 12.288  -12.524 19.603  1.00 87.56 146 A 1 
ATOM   1158 C CA  . ASP   A 1 146 ? 13.389  -11.570 19.461  1.00 88.15 146 A 1 
ATOM   1159 C C   . ASP   A 1 146 ? 13.788  -11.477 17.985  1.00 88.65 146 A 1 
ATOM   1160 O O   . ASP   A 1 146 ? 14.445  -12.364 17.439  1.00 85.99 146 A 1 
ATOM   1161 C CB  . ASP   A 1 146 ? 14.562  -11.989 20.359  1.00 85.17 146 A 1 
ATOM   1162 C CG  . ASP   A 1 146 ? 15.687  -10.942 20.399  1.00 83.97 146 A 1 
ATOM   1163 O OD1 . ASP   A 1 146 ? 15.808  -10.143 19.439  1.00 78.73 146 A 1 
ATOM   1164 O OD2 . ASP   A 1 146 ? 16.418  -10.935 21.410  1.00 77.98 146 A 1 
ATOM   1165 N N   . ILE   A 1 147 ? 13.382  -10.383 17.342  1.00 85.97 147 A 1 
ATOM   1166 C CA  . ILE   A 1 147 ? 13.667  -10.132 15.924  1.00 84.79 147 A 1 
ATOM   1167 C C   . ILE   A 1 147 ? 15.173  -10.139 15.674  1.00 86.59 147 A 1 
ATOM   1168 O O   . ILE   A 1 147 ? 15.627  -10.769 14.729  1.00 85.73 147 A 1 
ATOM   1169 C CB  . ILE   A 1 147 ? 13.054  -8.787  15.473  1.00 82.94 147 A 1 
ATOM   1170 C CG1 . ILE   A 1 147 ? 11.514  -8.823  15.563  1.00 78.25 147 A 1 
ATOM   1171 C CG2 . ILE   A 1 147 ? 13.490  -8.425  14.037  1.00 78.26 147 A 1 
ATOM   1172 C CD1 . ILE   A 1 147 ? 10.877  -7.429  15.490  1.00 72.29 147 A 1 
ATOM   1173 N N   . THR   A 1 148 ? 15.949  -9.449  16.515  1.00 87.11 148 A 1 
ATOM   1174 C CA  . THR   A 1 148 ? 17.388  -9.254  16.303  1.00 86.13 148 A 1 
ATOM   1175 C C   . THR   A 1 148 ? 18.132  -10.582 16.342  1.00 86.78 148 A 1 
ATOM   1176 O O   . THR   A 1 148 ? 18.863  -10.906 15.411  1.00 85.26 148 A 1 
ATOM   1177 C CB  . THR   A 1 148 ? 17.974  -8.302  17.355  1.00 84.36 148 A 1 
ATOM   1178 O OG1 . THR   A 1 148 ? 17.180  -7.139  17.448  1.00 79.91 148 A 1 
ATOM   1179 C CG2 . THR   A 1 148 ? 19.391  -7.860  17.006  1.00 79.30 148 A 1 
ATOM   1180 N N   . LYS   A 1 149 ? 17.883  -11.381 17.389  1.00 88.36 149 A 1 
ATOM   1181 C CA  . LYS   A 1 149 ? 18.479  -12.704 17.554  1.00 88.51 149 A 1 
ATOM   1182 C C   . LYS   A 1 149 ? 18.071  -13.649 16.425  1.00 88.97 149 A 1 
ATOM   1183 O O   . LYS   A 1 149 ? 18.927  -14.234 15.770  1.00 88.11 149 A 1 
ATOM   1184 C CB  . LYS   A 1 149 ? 18.089  -13.256 18.934  1.00 87.41 149 A 1 
ATOM   1185 C CG  . LYS   A 1 149 ? 18.699  -14.639 19.159  1.00 83.02 149 A 1 
ATOM   1186 C CD  . LYS   A 1 149 ? 18.356  -15.211 20.538  1.00 79.47 149 A 1 
ATOM   1187 C CE  . LYS   A 1 149 ? 18.922  -16.632 20.547  1.00 71.22 149 A 1 
ATOM   1188 N NZ  . LYS   A 1 149 ? 18.599  -17.378 21.781  1.00 63.27 149 A 1 
ATOM   1189 N N   . SER   A 1 150 ? 16.775  -13.769 16.166  1.00 90.39 150 A 1 
ATOM   1190 C CA  . SER   A 1 150 ? 16.269  -14.680 15.135  1.00 90.29 150 A 1 
ATOM   1191 C C   . SER   A 1 150 ? 16.728  -14.273 13.737  1.00 91.09 150 A 1 
ATOM   1192 O O   . SER   A 1 150 ? 17.050  -15.136 12.932  1.00 90.05 150 A 1 
ATOM   1193 C CB  . SER   A 1 150 ? 14.747  -14.754 15.182  1.00 89.51 150 A 1 
ATOM   1194 O OG  . SER   A 1 150 ? 14.320  -15.224 16.451  1.00 83.17 150 A 1 
ATOM   1195 N N   . LEU   A 1 151 ? 16.818  -12.975 13.440  1.00 88.97 151 A 1 
ATOM   1196 C CA  . LEU   A 1 151 ? 17.320  -12.485 12.161  1.00 88.60 151 A 1 
ATOM   1197 C C   . LEU   A 1 151 ? 18.793  -12.866 11.963  1.00 89.08 151 A 1 
ATOM   1198 O O   . LEU   A 1 151 ? 19.150  -13.325 10.883  1.00 87.90 151 A 1 
ATOM   1199 C CB  . LEU   A 1 151 ? 17.102  -10.965 12.084  1.00 87.43 151 A 1 
ATOM   1200 C CG  . LEU   A 1 151 ? 17.259  -10.391 10.666  1.00 82.23 151 A 1 
ATOM   1201 C CD1 . LEU   A 1 151 ? 16.090  -10.789 9.770   1.00 77.99 151 A 1 
ATOM   1202 C CD2 . LEU   A 1 151 ? 17.302  -8.866  10.727  1.00 77.74 151 A 1 
ATOM   1203 N N   . ALA   A 1 152 ? 19.622  -12.734 13.008  1.00 90.23 152 A 1 
ATOM   1204 C CA  . ALA   A 1 152 ? 21.026  -13.141 12.965  1.00 89.66 152 A 1 
ATOM   1205 C C   . ALA   A 1 152 ? 21.165  -14.653 12.726  1.00 90.28 152 A 1 
ATOM   1206 O O   . ALA   A 1 152 ? 21.844  -15.072 11.788  1.00 89.39 152 A 1 
ATOM   1207 C CB  . ALA   A 1 152 ? 21.719  -12.696 14.260  1.00 88.64 152 A 1 
ATOM   1208 N N   . GLU   A 1 153 ? 20.463  -15.471 13.510  1.00 90.23 153 A 1 
ATOM   1209 C CA  . GLU   A 1 153 ? 20.511  -16.934 13.404  1.00 89.90 153 A 1 
ATOM   1210 C C   . GLU   A 1 153 ? 20.011  -17.434 12.037  1.00 90.03 153 A 1 
ATOM   1211 O O   . GLU   A 1 153 ? 20.675  -18.236 11.381  1.00 88.46 153 A 1 
ATOM   1212 C CB  . GLU   A 1 153 ? 19.686  -17.562 14.542  1.00 88.62 153 A 1 
ATOM   1213 C CG  . GLU   A 1 153 ? 20.337  -17.403 15.930  1.00 80.58 153 A 1 
ATOM   1214 C CD  . GLU   A 1 153 ? 19.464  -17.915 17.092  1.00 78.55 153 A 1 
ATOM   1215 O OE1 . GLU   A 1 153 ? 19.943  -17.895 18.251  1.00 71.47 153 A 1 
ATOM   1216 O OE2 . GLU   A 1 153 ? 18.294  -18.298 16.866  1.00 74.31 153 A 1 
ATOM   1217 N N   . ILE   A 1 154 ? 18.870  -16.930 11.567  1.00 91.88 154 A 1 
ATOM   1218 C CA  . ILE   A 1 154 ? 18.260  -17.390 10.311  1.00 91.89 154 A 1 
ATOM   1219 C C   . ILE   A 1 154 ? 19.067  -16.933 9.092   1.00 91.97 154 A 1 
ATOM   1220 O O   . ILE   A 1 154 ? 19.256  -17.709 8.159   1.00 90.70 154 A 1 
ATOM   1221 C CB  . ILE   A 1 154 ? 16.790  -16.932 10.226  1.00 91.68 154 A 1 
ATOM   1222 C CG1 . ILE   A 1 154 ? 15.944  -17.586 11.340  1.00 89.70 154 A 1 
ATOM   1223 C CG2 . ILE   A 1 154 ? 16.180  -17.278 8.857   1.00 90.15 154 A 1 
ATOM   1224 C CD1 . ILE   A 1 154 ? 14.595  -16.899 11.565  1.00 85.19 154 A 1 
ATOM   1225 N N   . SER   A 1 155 ? 19.562  -15.691 9.082   1.00 92.36 155 A 1 
ATOM   1226 C CA  . SER   A 1 155 ? 20.372  -15.197 7.962   1.00 91.30 155 A 1 
ATOM   1227 C C   . SER   A 1 155 ? 21.736  -15.889 7.883   1.00 91.26 155 A 1 
ATOM   1228 O O   . SER   A 1 155 ? 22.175  -16.219 6.783   1.00 89.80 155 A 1 
ATOM   1229 C CB  . SER   A 1 155 ? 20.518  -13.676 8.013   1.00 90.03 155 A 1 
ATOM   1230 O OG  . SER   A 1 155 ? 21.102  -13.248 9.215   1.00 81.00 155 A 1 
ATOM   1231 N N   . SER   A 1 156 ? 22.348  -16.209 9.025   1.00 90.93 156 A 1 
ATOM   1232 C CA  . SER   A 1 156 ? 23.557  -17.040 9.079   1.00 90.13 156 A 1 
ATOM   1233 C C   . SER   A 1 156 ? 23.285  -18.449 8.542   1.00 90.19 156 A 1 
ATOM   1234 O O   . SER   A 1 156 ? 24.008  -18.926 7.673   1.00 88.77 156 A 1 
ATOM   1235 C CB  . SER   A 1 156 ? 24.083  -17.104 10.514  1.00 89.59 156 A 1 
ATOM   1236 O OG  . SER   A 1 156 ? 25.379  -17.663 10.524  1.00 76.25 156 A 1 
ATOM   1237 N N   . LEU   A 1 157 ? 22.172  -19.074 8.942   1.00 91.93 157 A 1 
ATOM   1238 C CA  . LEU   A 1 157 ? 21.751  -20.375 8.414   1.00 91.26 157 A 1 
ATOM   1239 C C   . LEU   A 1 157 ? 21.516  -20.335 6.894   1.00 91.22 157 A 1 
ATOM   1240 O O   . LEU   A 1 157 ? 21.894  -21.265 6.184   1.00 89.85 157 A 1 
ATOM   1241 C CB  . LEU   A 1 157 ? 20.488  -20.818 9.168   1.00 90.63 157 A 1 
ATOM   1242 C CG  . LEU   A 1 157 ? 20.006  -22.237 8.805   1.00 84.81 157 A 1 
ATOM   1243 C CD1 . LEU   A 1 157 ? 20.980  -23.305 9.291   1.00 79.03 157 A 1 
ATOM   1244 C CD2 . LEU   A 1 157 ? 18.646  -22.497 9.450   1.00 79.17 157 A 1 
ATOM   1245 N N   . CYS   A 1 158 ? 20.926  -19.248 6.372   1.00 92.55 158 A 1 
ATOM   1246 C CA  . CYS   A 1 158 ? 20.787  -19.047 4.928   1.00 91.57 158 A 1 
ATOM   1247 C C   . CYS   A 1 158 ? 22.150  -18.981 4.228   1.00 91.18 158 A 1 
ATOM   1248 O O   . CYS   A 1 158 ? 22.307  -19.543 3.148   1.00 89.88 158 A 1 
ATOM   1249 C CB  . CYS   A 1 158 ? 20.011  -17.755 4.649   1.00 90.83 158 A 1 
ATOM   1250 S SG  . CYS   A 1 158 ? 18.251  -17.948 5.024   1.00 88.30 158 A 1 
ATOM   1251 N N   . GLN   A 1 159 ? 23.123  -18.307 4.844   1.00 91.05 159 A 1 
ATOM   1252 C CA  . GLN   A 1 159 ? 24.474  -18.196 4.302   1.00 90.15 159 A 1 
ATOM   1253 C C   . GLN   A 1 159 ? 25.167  -19.567 4.260   1.00 90.00 159 A 1 
ATOM   1254 O O   . GLN   A 1 159 ? 25.675  -19.959 3.209   1.00 87.62 159 A 1 
ATOM   1255 C CB  . GLN   A 1 159 ? 25.249  -17.159 5.130   1.00 88.52 159 A 1 
ATOM   1256 C CG  . GLN   A 1 159 ? 26.511  -16.685 4.402   1.00 81.64 159 A 1 
ATOM   1257 C CD  . GLN   A 1 159 ? 27.284  -15.609 5.171   1.00 80.17 159 A 1 
ATOM   1258 O OE1 . GLN   A 1 159 ? 26.898  -15.115 6.210   1.00 70.48 159 A 1 
ATOM   1259 N NE2 . GLN   A 1 159 ? 28.426  -15.195 4.676   1.00 68.81 159 A 1 
ATOM   1260 N N   . ASP   A 1 160 ? 25.097  -20.333 5.352   1.00 90.99 160 A 1 
ATOM   1261 C CA  . ASP   A 1 160 ? 25.691  -21.674 5.463   1.00 90.20 160 A 1 
ATOM   1262 C C   . ASP   A 1 160 ? 25.089  -22.665 4.456   1.00 89.82 160 A 1 
ATOM   1263 O O   . ASP   A 1 160 ? 25.798  -23.467 3.845   1.00 87.32 160 A 1 
ATOM   1264 C CB  . ASP   A 1 160 ? 25.482  -22.209 6.887   1.00 89.12 160 A 1 
ATOM   1265 C CG  . ASP   A 1 160 ? 26.239  -21.433 7.970   1.00 84.42 160 A 1 
ATOM   1266 O OD1 . ASP   A 1 160 ? 27.248  -20.779 7.635   1.00 78.82 160 A 1 
ATOM   1267 O OD2 . ASP   A 1 160 ? 25.806  -21.537 9.140   1.00 78.52 160 A 1 
ATOM   1268 N N   . LEU   A 1 161 ? 23.774  -22.584 4.232   1.00 90.14 161 A 1 
ATOM   1269 C CA  . LEU   A 1 161 ? 23.047  -23.438 3.284   1.00 88.72 161 A 1 
ATOM   1270 C C   . LEU   A 1 161 ? 23.047  -22.900 1.844   1.00 88.66 161 A 1 
ATOM   1271 O O   . LEU   A 1 161 ? 22.415  -23.496 0.972   1.00 85.70 161 A 1 
ATOM   1272 C CB  . LEU   A 1 161 ? 21.618  -23.660 3.802   1.00 87.86 161 A 1 
ATOM   1273 C CG  . LEU   A 1 161 ? 21.528  -24.410 5.146   1.00 85.72 161 A 1 
ATOM   1274 C CD1 . LEU   A 1 161 ? 20.061  -24.479 5.562   1.00 79.96 161 A 1 
ATOM   1275 C CD2 . LEU   A 1 161 ? 22.062  -25.836 5.057   1.00 79.85 161 A 1 
ATOM   1276 N N   . GLN   A 1 162 ? 23.716  -21.770 1.579   1.00 88.87 162 A 1 
ATOM   1277 C CA  . GLN   A 1 162 ? 23.705  -21.060 0.292   1.00 88.98 162 A 1 
ATOM   1278 C C   . GLN   A 1 162 ? 22.287  -20.729 -0.214  1.00 89.09 162 A 1 
ATOM   1279 O O   . GLN   A 1 162 ? 22.018  -20.697 -1.420  1.00 85.56 162 A 1 
ATOM   1280 C CB  . GLN   A 1 162 ? 24.580  -21.771 -0.750  1.00 87.26 162 A 1 
ATOM   1281 C CG  . GLN   A 1 162 ? 26.039  -21.931 -0.280  1.00 83.00 162 A 1 
ATOM   1282 C CD  . GLN   A 1 162 ? 27.005  -22.211 -1.428  1.00 76.59 162 A 1 
ATOM   1283 O OE1 . GLN   A 1 162 ? 26.648  -22.432 -2.575  1.00 68.07 162 A 1 
ATOM   1284 N NE2 . GLN   A 1 162 ? 28.293  -22.173 -1.163  1.00 66.07 162 A 1 
ATOM   1285 N N   . VAL   A 1 163 ? 21.365  -20.444 0.695   1.00 90.46 163 A 1 
ATOM   1286 C CA  . VAL   A 1 163 ? 20.005  -19.996 0.382   1.00 90.50 163 A 1 
ATOM   1287 C C   . VAL   A 1 163 ? 20.016  -18.481 0.241   1.00 91.01 163 A 1 
ATOM   1288 O O   . VAL   A 1 163 ? 20.155  -17.748 1.217   1.00 89.47 163 A 1 
ATOM   1289 C CB  . VAL   A 1 163 ? 19.002  -20.467 1.446   1.00 89.06 163 A 1 
ATOM   1290 C CG1 . VAL   A 1 163 ? 17.594  -19.955 1.132   1.00 83.82 163 A 1 
ATOM   1291 C CG2 . VAL   A 1 163 ? 18.936  -21.998 1.501   1.00 84.50 163 A 1 
ATOM   1292 N N   . LYS   A 1 164 ? 19.835  -17.985 -0.996  1.00 90.25 164 A 1 
ATOM   1293 C CA  . LYS   A 1 164 ? 19.839  -16.546 -1.262  1.00 90.03 164 A 1 
ATOM   1294 C C   . LYS   A 1 164 ? 18.531  -15.901 -0.805  1.00 90.49 164 A 1 
ATOM   1295 O O   . LYS   A 1 164 ? 17.467  -16.219 -1.337  1.00 88.67 164 A 1 
ATOM   1296 C CB  . LYS   A 1 164 ? 20.151  -16.299 -2.747  1.00 87.92 164 A 1 
ATOM   1297 C CG  . LYS   A 1 164 ? 20.367  -14.807 -3.033  1.00 77.96 164 A 1 
ATOM   1298 C CD  . LYS   A 1 164 ? 20.907  -14.566 -4.448  1.00 72.39 164 A 1 
ATOM   1299 C CE  . LYS   A 1 164 ? 21.197  -13.070 -4.610  1.00 61.56 164 A 1 
ATOM   1300 N NZ  . LYS   A 1 164 ? 21.979  -12.752 -5.834  1.00 53.71 164 A 1 
ATOM   1301 N N   . ILE   A 1 165 ? 18.615  -14.943 0.114   1.00 89.48 165 A 1 
ATOM   1302 C CA  . ILE   A 1 165 ? 17.481  -14.102 0.519   1.00 90.00 165 A 1 
ATOM   1303 C C   . ILE   A 1 165 ? 17.216  -13.055 -0.572  1.00 89.44 165 A 1 
ATOM   1304 O O   . ILE   A 1 165 ? 18.128  -12.365 -1.025  1.00 87.55 165 A 1 
ATOM   1305 C CB  . ILE   A 1 165 ? 17.731  -13.474 1.908   1.00 90.09 165 A 1 
ATOM   1306 C CG1 . ILE   A 1 165 ? 17.899  -14.578 2.982   1.00 88.44 165 A 1 
ATOM   1307 C CG2 . ILE   A 1 165 ? 16.578  -12.528 2.292   1.00 87.71 165 A 1 
ATOM   1308 C CD1 . ILE   A 1 165 ? 18.407  -14.071 4.336   1.00 86.02 165 A 1 
ATOM   1309 N N   . LEU   A 1 166 ? 15.957  -12.944 -1.001  1.00 88.95 166 A 1 
ATOM   1310 C CA  . LEU   A 1 166 ? 15.478  -11.936 -1.954  1.00 87.59 166 A 1 
ATOM   1311 C C   . LEU   A 1 166 ? 14.863  -10.736 -1.236  1.00 88.06 166 A 1 
ATOM   1312 O O   . LEU   A 1 166 ? 15.102  -9.593  -1.618  1.00 86.37 166 A 1 
ATOM   1313 C CB  . LEU   A 1 166 ? 14.439  -12.568 -2.891  1.00 85.81 166 A 1 
ATOM   1314 C CG  . LEU   A 1 166 ? 14.970  -13.683 -3.808  1.00 83.52 166 A 1 
ATOM   1315 C CD1 . LEU   A 1 166 ? 13.800  -14.288 -4.579  1.00 79.60 166 A 1 
ATOM   1316 C CD2 . LEU   A 1 166 ? 15.997  -13.152 -4.812  1.00 79.07 166 A 1 
ATOM   1317 N N   . SER   A 1 167 ? 14.065  -11.008 -0.205  1.00 88.25 167 A 1 
ATOM   1318 C CA  . SER   A 1 167 ? 13.447  -10.001 0.651   1.00 88.63 167 A 1 
ATOM   1319 C C   . SER   A 1 167 ? 13.254  -10.544 2.060   1.00 89.68 167 A 1 
ATOM   1320 O O   . SER   A 1 167 ? 13.197  -11.754 2.277   1.00 89.25 167 A 1 
ATOM   1321 C CB  . SER   A 1 167 ? 12.111  -9.525  0.070   1.00 86.29 167 A 1 
ATOM   1322 O OG  . SER   A 1 167 ? 11.146  -10.557 0.115   1.00 78.36 167 A 1 
ATOM   1323 N N   . VAL   A 1 168 ? 13.135  -9.623  3.007   1.00 87.09 168 A 1 
ATOM   1324 C CA  . VAL   A 1 168 ? 12.786  -9.916  4.395   1.00 88.09 168 A 1 
ATOM   1325 C C   . VAL   A 1 168 ? 11.870  -8.817  4.918   1.00 88.02 168 A 1 
ATOM   1326 O O   . VAL   A 1 168 ? 12.067  -7.639  4.616   1.00 87.51 168 A 1 
ATOM   1327 C CB  . VAL   A 1 168 ? 14.044  -10.115 5.260   1.00 87.16 168 A 1 
ATOM   1328 C CG1 . VAL   A 1 168 ? 14.965  -8.888  5.282   1.00 81.01 168 A 1 
ATOM   1329 C CG2 . VAL   A 1 168 ? 13.697  -10.511 6.697   1.00 81.18 168 A 1 
ATOM   1330 N N   . LEU   A 1 169 ? 10.856  -9.216  5.683   1.00 86.76 169 A 1 
ATOM   1331 C CA  . LEU   A 1 169 ? 9.870   -8.335  6.301   1.00 86.30 169 A 1 
ATOM   1332 C C   . LEU   A 1 169 ? 9.621   -8.775  7.742   1.00 87.59 169 A 1 
ATOM   1333 O O   . LEU   A 1 169 ? 9.766   -9.947  8.085   1.00 86.58 169 A 1 
ATOM   1334 C CB  . LEU   A 1 169 ? 8.559   -8.378  5.497   1.00 81.86 169 A 1 
ATOM   1335 C CG  . LEU   A 1 169 ? 8.646   -7.841  4.061   1.00 74.97 169 A 1 
ATOM   1336 C CD1 . LEU   A 1 169 ? 7.359   -8.162  3.318   1.00 69.30 169 A 1 
ATOM   1337 C CD2 . LEU   A 1 169 ? 8.847   -6.326  4.039   1.00 69.01 169 A 1 
ATOM   1338 N N   . VAL   A 1 170 ? 9.179   -7.840  8.567   1.00 86.94 170 A 1 
ATOM   1339 C CA  . VAL   A 1 170 ? 8.703   -8.110  9.929   1.00 85.59 170 A 1 
ATOM   1340 C C   . VAL   A 1 170 ? 7.225   -7.763  10.000  1.00 84.40 170 A 1 
ATOM   1341 O O   . VAL   A 1 170 ? 6.855   -6.593  9.897   1.00 83.48 170 A 1 
ATOM   1342 C CB  . VAL   A 1 170 ? 9.501   -7.332  10.989  1.00 84.98 170 A 1 
ATOM   1343 C CG1 . VAL   A 1 170 ? 9.031   -7.709  12.397  1.00 80.30 170 A 1 
ATOM   1344 C CG2 . VAL   A 1 170 ? 11.006  -7.609  10.890  1.00 81.34 170 A 1 
ATOM   1345 N N   . TYR   A 1 171 ? 6.370   -8.771  10.205  1.00 84.30 171 A 1 
ATOM   1346 C CA  . TYR   A 1 171 ? 4.947   -8.571  10.447  1.00 82.54 171 A 1 
ATOM   1347 C C   . TYR   A 1 171 ? 4.655   -8.488  11.945  1.00 84.22 171 A 1 
ATOM   1348 O O   . TYR   A 1 171 ? 5.218   -9.250  12.734  1.00 82.88 171 A 1 
ATOM   1349 C CB  . TYR   A 1 171 ? 4.119   -9.676  9.779   1.00 77.23 171 A 1 
ATOM   1350 C CG  . TYR   A 1 171 ? 4.122   -9.684  8.261   1.00 70.85 171 A 1 
ATOM   1351 C CD1 . TYR   A 1 171 ? 4.329   -8.509  7.519   1.00 62.75 171 A 1 
ATOM   1352 C CD2 . TYR   A 1 171 ? 3.867   -10.883 7.570   1.00 61.57 171 A 1 
ATOM   1353 C CE1 . TYR   A 1 171 ? 4.305   -8.524  6.112   1.00 55.21 171 A 1 
ATOM   1354 C CE2 . TYR   A 1 171 ? 3.838   -10.912 6.162   1.00 56.15 171 A 1 
ATOM   1355 C CZ  . TYR   A 1 171 ? 4.064   -9.728  5.434   1.00 53.93 171 A 1 
ATOM   1356 O OH  . TYR   A 1 171 ? 4.049   -9.741  4.070   1.00 49.88 171 A 1 
ATOM   1357 N N   . PRO   A 1 172 ? 3.741   -7.581  12.361  1.00 78.47 172 A 1 
ATOM   1358 C CA  . PRO   A 1 172 ? 3.198   -7.635  13.707  1.00 74.95 172 A 1 
ATOM   1359 C C   . PRO   A 1 172 ? 2.372   -8.916  13.882  1.00 74.89 172 A 1 
ATOM   1360 O O   . PRO   A 1 172 ? 1.741   -9.406  12.948  1.00 71.21 172 A 1 
ATOM   1361 C CB  . PRO   A 1 172 ? 2.352   -6.369  13.854  1.00 70.43 172 A 1 
ATOM   1362 C CG  . PRO   A 1 172 ? 1.878   -6.091  12.427  1.00 68.52 172 A 1 
ATOM   1363 C CD  . PRO   A 1 172 ? 3.047   -6.577  11.572  1.00 71.51 172 A 1 
ATOM   1364 N N   . HIS   A 1 173 ? 2.359   -9.433  15.105  1.00 75.36 173 A 1 
ATOM   1365 C CA  . HIS   A 1 173 ? 1.458   -10.495 15.548  1.00 72.59 173 A 1 
ATOM   1366 C C   . HIS   A 1 173 ? 0.478   -9.924  16.584  1.00 72.21 173 A 1 
ATOM   1367 O O   . HIS   A 1 173 ? 0.739   -8.875  17.169  1.00 66.62 173 A 1 
ATOM   1368 C CB  . HIS   A 1 173 ? 2.305   -11.653 16.091  1.00 67.74 173 A 1 
ATOM   1369 C CG  . HIS   A 1 173 ? 1.542   -12.928 16.297  1.00 64.16 173 A 1 
ATOM   1370 N ND1 . HIS   A 1 173 ? 0.874   -13.299 17.444  1.00 56.76 173 A 1 
ATOM   1371 C CD2 . HIS   A 1 173 ? 1.355   -13.942 15.388  1.00 56.22 173 A 1 
ATOM   1372 C CE1 . HIS   A 1 173 ? 0.290   -14.495 17.223  1.00 55.24 173 A 1 
ATOM   1373 N NE2 . HIS   A 1 173 ? 0.571   -14.921 15.992  1.00 56.81 173 A 1 
ATOM   1374 N N   . ASP   A 1 174 ? -0.638  -10.618 16.823  1.00 70.70 174 A 1 
ATOM   1375 C CA  . ASP   A 1 174 ? -1.641  -10.200 17.815  1.00 68.54 174 A 1 
ATOM   1376 C C   . ASP   A 1 174 ? -1.070  -10.164 19.240  1.00 68.99 174 A 1 
ATOM   1377 O O   . ASP   A 1 174 ? -1.405  -9.277  20.026  1.00 64.60 174 A 1 
ATOM   1378 C CB  . ASP   A 1 174 ? -2.843  -11.151 17.755  1.00 63.70 174 A 1 
ATOM   1379 C CG  . ASP   A 1 174 ? -3.596  -11.094 16.422  1.00 58.95 174 A 1 
ATOM   1380 O OD1 . ASP   A 1 174 ? -3.602  -10.010 15.794  1.00 53.58 174 A 1 
ATOM   1381 O OD2 . ASP   A 1 174 ? -4.161  -12.139 16.043  1.00 52.73 174 A 1 
ATOM   1382 N N   . ASP   A 1 175 ? -0.158  -11.086 19.557  1.00 74.31 175 A 1 
ATOM   1383 C CA  . ASP   A 1 175 ? 0.635   -11.014 20.780  1.00 74.73 175 A 1 
ATOM   1384 C C   . ASP   A 1 175 ? 1.719   -9.926  20.627  1.00 75.75 175 A 1 
ATOM   1385 O O   . ASP   A 1 175 ? 2.604   -10.042 19.773  1.00 72.58 175 A 1 
ATOM   1386 C CB  . ASP   A 1 175 ? 1.227   -12.393 21.095  1.00 70.40 175 A 1 
ATOM   1387 C CG  . ASP   A 1 175 ? 2.067   -12.455 22.377  1.00 64.50 175 A 1 
ATOM   1388 O OD1 . ASP   A 1 175 ? 2.405   -11.391 22.950  1.00 59.35 175 A 1 
ATOM   1389 O OD2 . ASP   A 1 175 ? 2.416   -13.592 22.763  1.00 58.41 175 A 1 
ATOM   1390 N N   . PRO   A 1 176 ? 1.703   -8.865  21.468  1.00 73.00 176 A 1 
ATOM   1391 C CA  . PRO   A 1 176 ? 2.642   -7.752  21.341  1.00 71.50 176 A 1 
ATOM   1392 C C   . PRO   A 1 176 ? 4.114   -8.141  21.553  1.00 71.86 176 A 1 
ATOM   1393 O O   . PRO   A 1 176 ? 5.008   -7.409  21.121  1.00 66.97 176 A 1 
ATOM   1394 C CB  . PRO   A 1 176 ? 2.169   -6.726  22.380  1.00 67.81 176 A 1 
ATOM   1395 C CG  . PRO   A 1 176 ? 1.453   -7.569  23.437  1.00 66.35 176 A 1 
ATOM   1396 C CD  . PRO   A 1 176 ? 0.805   -8.663  22.596  1.00 68.70 176 A 1 
ATOM   1397 N N   . GLY   A 1 177 ? 4.377   -9.267  22.216  1.00 76.00 177 A 1 
ATOM   1398 C CA  . GLY   A 1 177 ? 5.723   -9.814  22.398  1.00 77.57 177 A 1 
ATOM   1399 C C   . GLY   A 1 177 ? 6.224   -10.639 21.212  1.00 80.70 177 A 1 
ATOM   1400 O O   . GLY   A 1 177 ? 7.410   -10.976 21.160  1.00 77.08 177 A 1 
ATOM   1401 N N   . VAL   A 1 178 ? 5.346   -10.954 20.273  1.00 84.27 178 A 1 
ATOM   1402 C CA  . VAL   A 1 178 ? 5.624   -11.847 19.150  1.00 85.28 178 A 1 
ATOM   1403 C C   . VAL   A 1 178 ? 5.585   -11.074 17.834  1.00 86.57 178 A 1 
ATOM   1404 O O   . VAL   A 1 178 ? 4.772   -10.175 17.620  1.00 83.99 178 A 1 
ATOM   1405 C CB  . VAL   A 1 178 ? 4.663   -13.048 19.160  1.00 81.48 178 A 1 
ATOM   1406 C CG1 . VAL   A 1 178 ? 4.980   -14.028 18.032  1.00 74.37 178 A 1 
ATOM   1407 C CG2 . VAL   A 1 178 ? 4.758   -13.829 20.480  1.00 76.07 178 A 1 
ATOM   1408 N N   . LYS   A 1 179 ? 6.482   -11.450 16.926  1.00 84.60 179 A 1 
ATOM   1409 C CA  . LYS   A 1 179 ? 6.513   -10.976 15.541  1.00 85.76 179 A 1 
ATOM   1410 C C   . LYS   A 1 179 ? 6.642   -12.169 14.594  1.00 87.86 179 A 1 
ATOM   1411 O O   . LYS   A 1 179 ? 6.981   -13.275 15.019  1.00 86.29 179 A 1 
ATOM   1412 C CB  . LYS   A 1 179 ? 7.671   -9.979  15.350  1.00 82.86 179 A 1 
ATOM   1413 C CG  . LYS   A 1 179 ? 7.593   -8.719  16.230  1.00 79.66 179 A 1 
ATOM   1414 C CD  . LYS   A 1 179 ? 6.483   -7.754  15.808  1.00 73.33 179 A 1 
ATOM   1415 C CE  . LYS   A 1 179 ? 6.547   -6.499  16.688  1.00 66.24 179 A 1 
ATOM   1416 N NZ  . LYS   A 1 179 ? 5.734   -5.381  16.146  1.00 58.98 179 A 1 
ATOM   1417 N N   . VAL   A 1 180 ? 6.389   -11.933 13.322  1.00 86.54 180 A 1 
ATOM   1418 C CA  . VAL   A 1 180 ? 6.636   -12.913 12.261  1.00 86.82 180 A 1 
ATOM   1419 C C   . VAL   A 1 180 ? 7.696   -12.349 11.325  1.00 88.03 180 A 1 
ATOM   1420 O O   . VAL   A 1 180 ? 7.515   -11.272 10.760  1.00 87.81 180 A 1 
ATOM   1421 C CB  . VAL   A 1 180 ? 5.341   -13.292 11.522  1.00 84.62 180 A 1 
ATOM   1422 C CG1 . VAL   A 1 180 ? 5.596   -14.363 10.462  1.00 79.35 180 A 1 
ATOM   1423 C CG2 . VAL   A 1 180 ? 4.276   -13.830 12.490  1.00 80.39 180 A 1 
ATOM   1424 N N   . LEU   A 1 181 ? 8.809   -13.059 11.186  1.00 89.44 181 A 1 
ATOM   1425 C CA  . LEU   A 1 181 ? 9.789   -12.802 10.133  1.00 89.71 181 A 1 
ATOM   1426 C C   . LEU   A 1 181 ? 9.339   -13.517 8.862   1.00 90.13 181 A 1 
ATOM   1427 O O   . LEU   A 1 181 ? 9.089   -14.719 8.886   1.00 88.74 181 A 1 
ATOM   1428 C CB  . LEU   A 1 181 ? 11.187  -13.289 10.554  1.00 88.34 181 A 1 
ATOM   1429 C CG  . LEU   A 1 181 ? 11.897  -12.395 11.584  1.00 84.73 181 A 1 
ATOM   1430 C CD1 . LEU   A 1 181 ? 13.217  -13.048 11.995  1.00 81.12 181 A 1 
ATOM   1431 C CD2 . LEU   A 1 181 ? 12.217  -11.012 11.025  1.00 81.22 181 A 1 
ATOM   1432 N N   . VAL   A 1 182 ? 9.273   -12.785 7.763   1.00 85.50 182 A 1 
ATOM   1433 C CA  . VAL   A 1 182 ? 8.900   -13.319 6.454   1.00 84.45 182 A 1 
ATOM   1434 C C   . VAL   A 1 182 ? 10.084  -13.183 5.522   1.00 85.71 182 A 1 
ATOM   1435 O O   . VAL   A 1 182 ? 10.499  -12.074 5.197   1.00 86.21 182 A 1 
ATOM   1436 C CB  . VAL   A 1 182 ? 7.656   -12.619 5.894   1.00 81.82 182 A 1 
ATOM   1437 C CG1 . VAL   A 1 182 ? 7.236   -13.225 4.549   1.00 75.68 182 A 1 
ATOM   1438 C CG2 . VAL   A 1 182 ? 6.503   -12.746 6.895   1.00 77.52 182 A 1 
ATOM   1439 N N   . PHE   A 1 183 ? 10.618  -14.314 5.100   1.00 88.42 183 A 1 
ATOM   1440 C CA  . PHE   A 1 183 ? 11.679  -14.388 4.110   1.00 88.32 183 A 1 
ATOM   1441 C C   . PHE   A 1 183 ? 11.098  -14.822 2.773   1.00 88.09 183 A 1 
ATOM   1442 O O   . PHE   A 1 183 ? 10.341  -15.789 2.700   1.00 85.84 183 A 1 
ATOM   1443 C CB  . PHE   A 1 183 ? 12.769  -15.354 4.572   1.00 87.68 183 A 1 
ATOM   1444 C CG  . PHE   A 1 183 ? 13.516  -14.880 5.800   1.00 89.60 183 A 1 
ATOM   1445 C CD1 . PHE   A 1 183 ? 14.673  -14.092 5.662   1.00 84.25 183 A 1 
ATOM   1446 C CD2 . PHE   A 1 183 ? 13.055  -15.210 7.088   1.00 83.35 183 A 1 
ATOM   1447 C CE1 . PHE   A 1 183 ? 15.368  -13.642 6.793   1.00 81.83 183 A 1 
ATOM   1448 C CE2 . PHE   A 1 183 ? 13.745  -14.756 8.226   1.00 81.73 183 A 1 
ATOM   1449 C CZ  . PHE   A 1 183 ? 14.902  -13.973 8.078   1.00 86.14 183 A 1 
ATOM   1450 N N   . ARG   A 1 184 ? 11.515  -14.158 1.702   1.00 87.15 184 A 1 
ATOM   1451 C CA  . ARG   A 1 184 ? 11.415  -14.708 0.355   1.00 86.85 184 A 1 
ATOM   1452 C C   . ARG   A 1 184 ? 12.806  -15.131 -0.085  1.00 87.69 184 A 1 
ATOM   1453 O O   . ARG   A 1 184 ? 13.729  -14.320 -0.086  1.00 87.17 184 A 1 
ATOM   1454 C CB  . ARG   A 1 184 ? 10.727  -13.712 -0.583  1.00 85.09 184 A 1 
ATOM   1455 C CG  . ARG   A 1 184 ? 10.178  -14.427 -1.828  1.00 76.81 184 A 1 
ATOM   1456 C CD  . ARG   A 1 184 ? 9.357   -13.450 -2.662  1.00 72.96 184 A 1 
ATOM   1457 N NE  . ARG   A 1 184 ? 8.749   -14.085 -3.842  1.00 66.85 184 A 1 
ATOM   1458 C CZ  . ARG   A 1 184 ? 7.505   -14.530 -3.967  1.00 60.26 184 A 1 
ATOM   1459 N NH1 . ARG   A 1 184 ? 6.642   -14.482 -2.996  1.00 54.49 184 A 1 
ATOM   1460 N NH2 . ARG   A 1 184 ? 7.103   -15.022 -5.097  1.00 53.54 184 A 1 
ATOM   1461 N N   . VAL   A 1 185 ? 12.961  -16.410 -0.401  1.00 90.45 185 A 1 
ATOM   1462 C CA  . VAL   A 1 185 ? 14.254  -17.024 -0.722  1.00 90.70 185 A 1 
ATOM   1463 C C   . VAL   A 1 185 ? 14.275  -17.537 -2.156  1.00 89.81 185 A 1 
ATOM   1464 O O   . VAL   A 1 185 ? 13.279  -18.065 -2.654  1.00 88.01 185 A 1 
ATOM   1465 C CB  . VAL   A 1 185 ? 14.638  -18.128 0.281   1.00 90.54 185 A 1 
ATOM   1466 C CG1 . VAL   A 1 185 ? 14.892  -17.541 1.672   1.00 83.64 185 A 1 
ATOM   1467 C CG2 . VAL   A 1 185 ? 13.584  -19.238 0.408   1.00 84.02 185 A 1 
ATOM   1468 N N   . LYS   A 1 186 ? 15.421  -17.394 -2.827  1.00 87.95 186 A 1 
ATOM   1469 C CA  . LYS   A 1 186 ? 15.609  -17.793 -4.225  1.00 86.63 186 A 1 
ATOM   1470 C C   . LYS   A 1 186 ? 15.803  -19.308 -4.354  1.00 85.14 186 A 1 
ATOM   1471 O O   . LYS   A 1 186 ? 16.863  -19.781 -4.770  1.00 80.29 186 A 1 
ATOM   1472 C CB  . LYS   A 1 186 ? 16.724  -16.956 -4.870  1.00 84.64 186 A 1 
ATOM   1473 C CG  . LYS   A 1 186 ? 16.691  -17.081 -6.402  1.00 79.31 186 A 1 
ATOM   1474 C CD  . LYS   A 1 186 ? 17.758  -16.203 -7.065  1.00 75.96 186 A 1 
ATOM   1475 C CE  . LYS   A 1 186 ? 17.625  -16.347 -8.583  1.00 67.46 186 A 1 
ATOM   1476 N NZ  . LYS   A 1 186 ? 18.558  -15.455 -9.316  1.00 59.72 186 A 1 
ATOM   1477 N N   . THR   A 1 187 ? 14.795  -20.075 -3.989  1.00 86.94 187 A 1 
ATOM   1478 C CA  . THR   A 1 187 ? 14.743  -21.524 -4.183  1.00 85.95 187 A 1 
ATOM   1479 C C   . THR   A 1 187 ? 13.316  -21.954 -4.498  1.00 85.49 187 A 1 
ATOM   1480 O O   . THR   A 1 187 ? 12.358  -21.426 -3.939  1.00 82.04 187 A 1 
ATOM   1481 C CB  . THR   A 1 187 ? 15.304  -22.285 -2.971  1.00 82.83 187 A 1 
ATOM   1482 O OG1 . THR   A 1 187 ? 15.224  -23.672 -3.224  1.00 71.21 187 A 1 
ATOM   1483 C CG2 . THR   A 1 187 ? 14.572  -22.022 -1.656  1.00 71.78 187 A 1 
ATOM   1484 N N   . MET   A 1 188 ? 13.183  -22.932 -5.401  1.00 82.71 188 A 1 
ATOM   1485 C CA  . MET   A 1 188 ? 11.895  -23.576 -5.695  1.00 80.90 188 A 1 
ATOM   1486 C C   . MET   A 1 188 ? 11.623  -24.768 -4.767  1.00 80.81 188 A 1 
ATOM   1487 O O   . MET   A 1 188 ? 10.486  -25.216 -4.665  1.00 76.72 188 A 1 
ATOM   1488 C CB  . MET   A 1 188 ? 11.860  -24.013 -7.163  1.00 78.12 188 A 1 
ATOM   1489 C CG  . MET   A 1 188 ? 11.914  -22.830 -8.141  1.00 72.77 188 A 1 
ATOM   1490 S SD  . MET   A 1 188 ? 10.555  -21.627 -7.984  1.00 63.75 188 A 1 
ATOM   1491 C CE  . MET   A 1 188 ? 9.145   -22.639 -8.499  1.00 55.83 188 A 1 
ATOM   1492 N N   . ASN   A 1 189 ? 12.651  -25.274 -4.077  1.00 83.86 189 A 1 
ATOM   1493 C CA  . ASN   A 1 189 ? 12.534  -26.338 -3.088  1.00 83.44 189 A 1 
ATOM   1494 C C   . ASN   A 1 189 ? 13.022  -25.841 -1.717  1.00 83.70 189 A 1 
ATOM   1495 O O   . ASN   A 1 189 ? 14.205  -25.991 -1.398  1.00 81.45 189 A 1 
ATOM   1496 C CB  . ASN   A 1 189 ? 13.294  -27.581 -3.573  1.00 80.67 189 A 1 
ATOM   1497 C CG  . ASN   A 1 189 ? 13.163  -28.729 -2.578  1.00 76.73 189 A 1 
ATOM   1498 O OD1 . ASN   A 1 189 ? 12.355  -28.712 -1.664  1.00 70.29 189 A 1 
ATOM   1499 N ND2 . ASN   A 1 189 ? 13.958  -29.764 -2.728  1.00 68.76 189 A 1 
ATOM   1500 N N   . PRO   A 1 190 ? 12.138  -25.262 -0.890  1.00 85.21 190 A 1 
ATOM   1501 C CA  . PRO   A 1 190 ? 12.524  -24.755 0.426   1.00 85.54 190 A 1 
ATOM   1502 C C   . PRO   A 1 190 ? 12.693  -25.861 1.479   1.00 87.31 190 A 1 
ATOM   1503 O O   . PRO   A 1 190 ? 13.142  -25.578 2.581   1.00 85.71 190 A 1 
ATOM   1504 C CB  . PRO   A 1 190 ? 11.410  -23.772 0.795   1.00 82.60 190 A 1 
ATOM   1505 C CG  . PRO   A 1 190 ? 10.171  -24.406 0.158   1.00 80.07 190 A 1 
ATOM   1506 C CD  . PRO   A 1 190 ? 10.728  -25.001 -1.138  1.00 82.19 190 A 1 
ATOM   1507 N N   . LEU   A 1 191 ? 12.350  -27.119 1.171   1.00 84.26 191 A 1 
ATOM   1508 C CA  . LEU   A 1 191 ? 12.265  -28.210 2.148   1.00 83.94 191 A 1 
ATOM   1509 C C   . LEU   A 1 191 ? 13.545  -28.409 2.987   1.00 84.98 191 A 1 
ATOM   1510 O O   . LEU   A 1 191 ? 13.430  -28.512 4.212   1.00 85.09 191 A 1 
ATOM   1511 C CB  . LEU   A 1 191 ? 11.843  -29.512 1.435   1.00 82.07 191 A 1 
ATOM   1512 C CG  . LEU   A 1 191 ? 11.142  -30.507 2.377   1.00 73.54 191 A 1 
ATOM   1513 C CD1 . LEU   A 1 191 ? 9.667   -30.143 2.530   1.00 67.21 191 A 1 
ATOM   1514 C CD2 . LEU   A 1 191 ? 11.238  -31.928 1.823   1.00 67.49 191 A 1 
ATOM   1515 N N   . PRO   A 1 192 ? 14.766  -28.412 2.402   1.00 87.28 192 A 1 
ATOM   1516 C CA  . PRO   A 1 192 ? 16.001  -28.529 3.188   1.00 86.73 192 A 1 
ATOM   1517 C C   . PRO   A 1 192 ? 16.183  -27.373 4.176   1.00 88.12 192 A 1 
ATOM   1518 O O   . PRO   A 1 192 ? 16.601  -27.588 5.314   1.00 86.99 192 A 1 
ATOM   1519 C CB  . PRO   A 1 192 ? 17.142  -28.573 2.164   1.00 85.04 192 A 1 
ATOM   1520 C CG  . PRO   A 1 192 ? 16.462  -29.031 0.876   1.00 83.39 192 A 1 
ATOM   1521 C CD  . PRO   A 1 192 ? 15.081  -28.398 0.983   1.00 85.83 192 A 1 
ATOM   1522 N N   . PHE   A 1 193 ? 15.831  -26.150 3.761   1.00 88.19 193 A 1 
ATOM   1523 C CA  . PHE   A 1 193 ? 15.911  -24.966 4.614   1.00 88.65 193 A 1 
ATOM   1524 C C   . PHE   A 1 193 ? 14.862  -25.006 5.737   1.00 89.80 193 A 1 
ATOM   1525 O O   . PHE   A 1 193 ? 15.198  -24.761 6.890   1.00 88.95 193 A 1 
ATOM   1526 C CB  . PHE   A 1 193 ? 15.778  -23.707 3.745   1.00 87.34 193 A 1 
ATOM   1527 C CG  . PHE   A 1 193 ? 15.848  -22.408 4.524   1.00 87.51 193 A 1 
ATOM   1528 C CD1 . PHE   A 1 193 ? 14.834  -21.442 4.379   1.00 82.49 193 A 1 
ATOM   1529 C CD2 . PHE   A 1 193 ? 16.923  -22.155 5.392   1.00 81.86 193 A 1 
ATOM   1530 C CE1 . PHE   A 1 193 ? 14.899  -20.236 5.093   1.00 80.62 193 A 1 
ATOM   1531 C CE2 . PHE   A 1 193 ? 16.987  -20.953 6.118   1.00 80.24 193 A 1 
ATOM   1532 C CZ  . PHE   A 1 193 ? 15.972  -19.992 5.967   1.00 82.10 193 A 1 
ATOM   1533 N N   . LEU   A 1 194 ? 13.624  -25.412 5.437   1.00 90.22 194 A 1 
ATOM   1534 C CA  . LEU   A 1 194 ? 12.565  -25.596 6.437   1.00 89.75 194 A 1 
ATOM   1535 C C   . LEU   A 1 194 ? 12.956  -26.630 7.502   1.00 90.28 194 A 1 
ATOM   1536 O O   . LEU   A 1 194 ? 12.772  -26.394 8.695   1.00 89.79 194 A 1 
ATOM   1537 C CB  . LEU   A 1 194 ? 11.267  -26.027 5.735   1.00 88.48 194 A 1 
ATOM   1538 C CG  . LEU   A 1 194 ? 10.631  -24.952 4.836   1.00 84.85 194 A 1 
ATOM   1539 C CD1 . LEU   A 1 194 ? 9.477   -25.572 4.053   1.00 80.64 194 A 1 
ATOM   1540 C CD2 . LEU   A 1 194 ? 10.096  -23.777 5.646   1.00 81.01 194 A 1 
ATOM   1541 N N   . GLN   A 1 195 ? 13.548  -27.754 7.091   1.00 90.27 195 A 1 
ATOM   1542 C CA  . GLN   A 1 195 ? 14.041  -28.775 8.018   1.00 89.18 195 A 1 
ATOM   1543 C C   . GLN   A 1 195 ? 15.184  -28.248 8.895   1.00 89.47 195 A 1 
ATOM   1544 O O   . GLN   A 1 195 ? 15.226  -28.547 10.088  1.00 88.69 195 A 1 
ATOM   1545 C CB  . GLN   A 1 195 ? 14.516  -30.001 7.230   1.00 88.31 195 A 1 
ATOM   1546 C CG  . GLN   A 1 195 ? 13.349  -30.812 6.643   1.00 84.72 195 A 1 
ATOM   1547 C CD  . GLN   A 1 195 ? 13.826  -31.993 5.794   1.00 82.02 195 A 1 
ATOM   1548 O OE1 . GLN   A 1 195 ? 14.999  -32.185 5.512   1.00 76.69 195 A 1 
ATOM   1549 N NE2 . GLN   A 1 195 ? 12.920  -32.839 5.356   1.00 74.73 195 A 1 
ATOM   1550 N N   . ALA   A 1 196 ? 16.098  -27.455 8.336   1.00 90.81 196 A 1 
ATOM   1551 C CA  . ALA   A 1 196 ? 17.183  -26.843 9.101   1.00 90.54 196 A 1 
ATOM   1552 C C   . ALA   A 1 196 ? 16.655  -25.819 10.123  1.00 91.24 196 A 1 
ATOM   1553 O O   . ALA   A 1 196 ? 17.090  -25.833 11.274  1.00 90.39 196 A 1 
ATOM   1554 C CB  . ALA   A 1 196 ? 18.185  -26.226 8.122   1.00 89.97 196 A 1 
ATOM   1555 N N   . LEU   A 1 197 ? 15.671  -24.998 9.742   1.00 91.20 197 A 1 
ATOM   1556 C CA  . LEU   A 1 197 ? 14.997  -24.064 10.650  1.00 90.75 197 A 1 
ATOM   1557 C C   . LEU   A 1 197 ? 14.341  -24.797 11.829  1.00 90.83 197 A 1 
ATOM   1558 O O   . LEU   A 1 197 ? 14.579  -24.441 12.982  1.00 89.90 197 A 1 
ATOM   1559 C CB  . LEU   A 1 197 ? 13.943  -23.258 9.870   1.00 90.82 197 A 1 
ATOM   1560 C CG  . LEU   A 1 197 ? 14.516  -22.192 8.921   1.00 89.70 197 A 1 
ATOM   1561 C CD1 . LEU   A 1 197 ? 13.390  -21.666 8.037   1.00 86.14 197 A 1 
ATOM   1562 C CD2 . LEU   A 1 197 ? 15.126  -21.018 9.680   1.00 86.39 197 A 1 
ATOM   1563 N N   . GLN   A 1 198 ? 13.581  -25.867 11.563  1.00 90.37 198 A 1 
ATOM   1564 C CA  . GLN   A 1 198 ? 12.946  -26.672 12.614  1.00 88.36 198 A 1 
ATOM   1565 C C   . GLN   A 1 198 ? 13.975  -27.331 13.544  1.00 88.46 198 A 1 
ATOM   1566 O O   . GLN   A 1 198 ? 13.798  -27.314 14.761  1.00 86.65 198 A 1 
ATOM   1567 C CB  . GLN   A 1 198 ? 12.053  -27.744 11.984  1.00 85.92 198 A 1 
ATOM   1568 C CG  . GLN   A 1 198 ? 10.743  -27.174 11.416  1.00 76.17 198 A 1 
ATOM   1569 C CD  . GLN   A 1 198 ? 9.847   -28.268 10.826  1.00 71.77 198 A 1 
ATOM   1570 O OE1 . GLN   A 1 198 ? 10.257  -29.395 10.596  1.00 65.29 198 A 1 
ATOM   1571 N NE2 . GLN   A 1 198 ? 8.591   -27.979 10.563  1.00 62.70 198 A 1 
ATOM   1572 N N   . ARG   A 1 199 ? 15.079  -27.874 13.005  1.00 90.10 199 A 1 
ATOM   1573 C CA  . ARG   A 1 199 ? 16.158  -28.474 13.818  1.00 89.79 199 A 1 
ATOM   1574 C C   . ARG   A 1 199 ? 16.834  -27.459 14.737  1.00 90.13 199 A 1 
ATOM   1575 O O   . ARG   A 1 199 ? 17.230  -27.825 15.834  1.00 87.59 199 A 1 
ATOM   1576 C CB  . ARG   A 1 199 ? 17.217  -29.111 12.912  1.00 88.63 199 A 1 
ATOM   1577 C CG  . ARG   A 1 199 ? 16.745  -30.432 12.299  1.00 79.91 199 A 1 
ATOM   1578 C CD  . ARG   A 1 199 ? 17.818  -30.922 11.332  1.00 77.83 199 A 1 
ATOM   1579 N NE  . ARG   A 1 199 ? 17.346  -32.059 10.526  1.00 68.68 199 A 1 
ATOM   1580 C CZ  . ARG   A 1 199 ? 18.045  -32.689 9.596   1.00 62.17 199 A 1 
ATOM   1581 N NH1 . ARG   A 1 199 ? 19.299  -32.405 9.366   1.00 56.56 199 A 1 
ATOM   1582 N NH2 . ARG   A 1 199 ? 17.483  -33.612 8.870   1.00 54.34 199 A 1 
ATOM   1583 N N   . ASN   A 1 200 ? 16.943  -26.205 14.306  1.00 90.27 200 A 1 
ATOM   1584 C CA  . ASN   A 1 200 ? 17.486  -25.112 15.115  1.00 89.14 200 A 1 
ATOM   1585 C C   . ASN   A 1 200 ? 16.443  -24.471 16.056  1.00 89.01 200 A 1 
ATOM   1586 O O   . ASN   A 1 200 ? 16.726  -23.469 16.700  1.00 85.16 200 A 1 
ATOM   1587 C CB  . ASN   A 1 200 ? 18.175  -24.102 14.186  1.00 88.09 200 A 1 
ATOM   1588 C CG  . ASN   A 1 200 ? 19.480  -24.648 13.627  1.00 84.75 200 A 1 
ATOM   1589 O OD1 . ASN   A 1 200 ? 20.406  -24.962 14.343  1.00 74.23 200 A 1 
ATOM   1590 N ND2 . ASN   A 1 200 ? 19.591  -24.781 12.327  1.00 72.66 200 A 1 
ATOM   1591 N N   . GLY   A 1 201 ? 15.243  -25.048 16.166  1.00 89.37 201 A 1 
ATOM   1592 C CA  . GLY   A 1 201 ? 14.203  -24.613 17.102  1.00 89.19 201 A 1 
ATOM   1593 C C   . GLY   A 1 201 ? 13.371  -23.416 16.633  1.00 90.07 201 A 1 
ATOM   1594 O O   . GLY   A 1 201 ? 12.618  -22.855 17.433  1.00 86.55 201 A 1 
ATOM   1595 N N   . HIS   A 1 202 ? 13.464  -23.024 15.364  1.00 89.22 202 A 1 
ATOM   1596 C CA  . HIS   A 1 202 ? 12.630  -21.959 14.809  1.00 88.69 202 A 1 
ATOM   1597 C C   . HIS   A 1 202 ? 11.203  -22.447 14.548  1.00 88.57 202 A 1 
ATOM   1598 O O   . HIS   A 1 202 ? 10.978  -23.529 14.005  1.00 86.22 202 A 1 
ATOM   1599 C CB  . HIS   A 1 202 ? 13.267  -21.381 13.544  1.00 88.47 202 A 1 
ATOM   1600 C CG  . HIS   A 1 202 ? 14.589  -20.719 13.799  1.00 89.89 202 A 1 
ATOM   1601 N ND1 . HIS   A 1 202 ? 14.805  -19.614 14.603  1.00 78.30 202 A 1 
ATOM   1602 C CD2 . HIS   A 1 202 ? 15.810  -21.119 13.314  1.00 79.06 202 A 1 
ATOM   1603 C CE1 . HIS   A 1 202 ? 16.123  -19.362 14.597  1.00 82.30 202 A 1 
ATOM   1604 N NE2 . HIS   A 1 202 ? 16.760  -20.247 13.821  1.00 83.72 202 A 1 
ATOM   1605 N N   . HIS   A 1 203 ? 10.214  -21.621 14.910  1.00 89.54 203 A 1 
ATOM   1606 C CA  . HIS   A 1 203 ? 8.800   -21.930 14.715  1.00 88.71 203 A 1 
ATOM   1607 C C   . HIS   A 1 203 ? 8.330   -21.442 13.338  1.00 88.65 203 A 1 
ATOM   1608 O O   . HIS   A 1 203 ? 7.888   -20.302 13.185  1.00 86.44 203 A 1 
ATOM   1609 C CB  . HIS   A 1 203 ? 7.993   -21.344 15.884  1.00 86.19 203 A 1 
ATOM   1610 C CG  . HIS   A 1 203 ? 6.553   -21.784 15.956  1.00 78.97 203 A 1 
ATOM   1611 N ND1 . HIS   A 1 203 ? 5.737   -21.609 17.064  1.00 68.74 203 A 1 
ATOM   1612 C CD2 . HIS   A 1 203 ? 5.787   -22.408 15.005  1.00 67.88 203 A 1 
ATOM   1613 C CE1 . HIS   A 1 203 ? 4.530   -22.106 16.780  1.00 66.12 203 A 1 
ATOM   1614 N NE2 . HIS   A 1 203 ? 4.520   -22.597 15.534  1.00 67.33 203 A 1 
ATOM   1615 N N   . VAL   A 1 204 ? 8.403   -22.317 12.340  1.00 90.20 204 A 1 
ATOM   1616 C CA  . VAL   A 1 204 ? 7.881   -22.048 10.994  1.00 89.50 204 A 1 
ATOM   1617 C C   . VAL   A 1 204 ? 6.353   -22.088 11.033  1.00 88.39 204 A 1 
ATOM   1618 O O   . VAL   A 1 204 ? 5.769   -23.095 11.421  1.00 85.97 204 A 1 
ATOM   1619 C CB  . VAL   A 1 204 ? 8.445   -23.044 9.963   1.00 88.89 204 A 1 
ATOM   1620 C CG1 . VAL   A 1 204 ? 7.955   -22.717 8.553   1.00 85.16 204 A 1 
ATOM   1621 C CG2 . VAL   A 1 204 ? 9.983   -23.013 9.940   1.00 85.68 204 A 1 
ATOM   1622 N N   . VAL   A 1 205 ? 5.715   -20.985 10.627  1.00 86.72 205 A 1 
ATOM   1623 C CA  . VAL   A 1 205 ? 4.247   -20.869 10.526  1.00 83.29 205 A 1 
ATOM   1624 C C   . VAL   A 1 205 ? 3.761   -20.896 9.076   1.00 81.03 205 A 1 
ATOM   1625 O O   . VAL   A 1 205 ? 2.585   -21.146 8.827   1.00 76.82 205 A 1 
ATOM   1626 C CB  . VAL   A 1 205 ? 3.715   -19.618 11.258  1.00 82.02 205 A 1 
ATOM   1627 C CG1 . VAL   A 1 205 ? 3.990   -19.704 12.763  1.00 74.34 205 A 1 
ATOM   1628 C CG2 . VAL   A 1 205 ? 4.301   -18.300 10.737  1.00 76.21 205 A 1 
ATOM   1629 N N   . TRP   A 1 206 ? 4.665   -20.684 8.116   1.00 79.34 206 A 1 
ATOM   1630 C CA  . TRP   A 1 206 ? 4.428   -20.835 6.681   1.00 78.53 206 A 1 
ATOM   1631 C C   . TRP   A 1 206 ? 5.652   -21.418 5.972   1.00 78.28 206 A 1 
ATOM   1632 O O   . TRP   A 1 206 ? 6.757   -20.935 6.178   1.00 74.36 206 A 1 
ATOM   1633 C CB  . TRP   A 1 206 ? 4.074   -19.477 6.074   1.00 74.83 206 A 1 
ATOM   1634 C CG  . TRP   A 1 206 ? 3.644   -19.595 4.656   1.00 71.91 206 A 1 
ATOM   1635 C CD1 . TRP   A 1 206 ? 4.433   -19.506 3.568   1.00 64.64 206 A 1 
ATOM   1636 C CD2 . TRP   A 1 206 ? 2.330   -19.991 4.185   1.00 69.03 206 A 1 
ATOM   1637 N NE1 . TRP   A 1 206 ? 3.693   -19.823 2.431   1.00 62.66 206 A 1 
ATOM   1638 C CE2 . TRP   A 1 206 ? 2.399   -20.153 2.783   1.00 66.05 206 A 1 
ATOM   1639 C CE3 . TRP   A 1 206 ? 1.112   -20.272 4.831   1.00 62.97 206 A 1 
ATOM   1640 C CZ2 . TRP   A 1 206 ? 1.305   -20.618 2.051   1.00 63.46 206 A 1 
ATOM   1641 C CZ3 . TRP   A 1 206 ? 0.013   -20.717 4.106   1.00 56.72 206 A 1 
ATOM   1642 C CH2 . TRP   A 1 206 ? 0.122   -20.907 2.728   1.00 57.79 206 A 1 
ATOM   1643 N N   . PRO   A 1 207 ? 5.484   -22.414 5.063   1.00 76.57 207 A 1 
ATOM   1644 C CA  . PRO   A 1 207 ? 4.238   -23.131 4.787   1.00 74.97 207 A 1 
ATOM   1645 C C   . PRO   A 1 207 ? 3.807   -23.981 5.987   1.00 74.39 207 A 1 
ATOM   1646 O O   . PRO   A 1 207 ? 4.644   -24.580 6.666   1.00 68.70 207 A 1 
ATOM   1647 C CB  . PRO   A 1 207 ? 4.532   -23.977 3.548   1.00 67.80 207 A 1 
ATOM   1648 C CG  . PRO   A 1 207 ? 6.031   -24.251 3.657   1.00 64.36 207 A 1 
ATOM   1649 C CD  . PRO   A 1 207 ? 6.575   -22.975 4.285   1.00 69.53 207 A 1 
ATOM   1650 N N   . SER   A 1 208 ? 2.501   -24.031 6.254   1.00 70.13 208 A 1 
ATOM   1651 C CA  . SER   A 1 208 ? 1.932   -24.919 7.269   1.00 66.44 208 A 1 
ATOM   1652 C C   . SER   A 1 208 ? 1.338   -26.157 6.603   1.00 63.75 208 A 1 
ATOM   1653 O O   . SER   A 1 208 ? 0.648   -26.047 5.590   1.00 57.48 208 A 1 
ATOM   1654 C CB  . SER   A 1 208 ? 0.897   -24.193 8.136   1.00 60.33 208 A 1 
ATOM   1655 O OG  . SER   A 1 208 ? -0.307  -23.944 7.448   1.00 55.14 208 A 1 
ATOM   1656 N N   . GLU   A 1 209 ? 1.534   -27.331 7.211   1.00 57.24 209 A 1 
ATOM   1657 C CA  . GLU   A 1 209 ? 0.875   -28.578 6.762   1.00 54.34 209 A 1 
ATOM   1658 C C   . GLU   A 1 209 ? -0.659  -28.493 6.860   1.00 53.20 209 A 1 
ATOM   1659 O O   . GLU   A 1 209 ? -1.376  -29.185 6.152   1.00 47.78 209 A 1 
ATOM   1660 C CB  . GLU   A 1 209 ? 1.371   -29.760 7.616   1.00 48.23 209 A 1 
ATOM   1661 C CG  . GLU   A 1 209 ? 2.863   -30.072 7.422   1.00 42.72 209 A 1 
ATOM   1662 C CD  . GLU   A 1 209 ? 3.342   -31.279 8.247   1.00 38.46 209 A 1 
ATOM   1663 O OE1 . GLU   A 1 209 ? 4.461   -31.760 7.960   1.00 34.41 209 A 1 
ATOM   1664 O OE2 . GLU   A 1 209 ? 2.619   -31.698 9.182   1.00 35.96 209 A 1 
ATOM   1665 N N   . GLN   A 1 210 ? -1.183  -27.611 7.714   1.00 45.36 210 A 1 
ATOM   1666 C CA  . GLN   A 1 210 ? -2.627  -27.444 7.925   1.00 43.40 210 A 1 
ATOM   1667 C C   . GLN   A 1 210 ? -3.353  -26.726 6.782   1.00 43.33 210 A 1 
ATOM   1668 O O   . GLN   A 1 210 ? -4.579  -26.638 6.832   1.00 39.80 210 A 1 
ATOM   1669 C CB  . GLN   A 1 210 ? -2.876  -26.716 9.253   1.00 39.13 210 A 1 
ATOM   1670 C CG  . GLN   A 1 210 ? -2.538  -27.587 10.469  1.00 35.18 210 A 1 
ATOM   1671 C CD  . GLN   A 1 210 ? -2.844  -26.889 11.794  1.00 32.37 210 A 1 
ATOM   1672 O OE1 . GLN   A 1 210 ? -3.070  -25.695 11.878  1.00 30.56 210 A 1 
ATOM   1673 N NE2 . GLN   A 1 210 ? -2.846  -27.618 12.886  1.00 29.80 210 A 1 
ATOM   1674 N N   . ARG   A 1 211 ? -2.665  -26.226 5.764   1.00 44.89 211 A 1 
ATOM   1675 C CA  . ARG   A 1 211 ? -3.345  -25.528 4.653   1.00 43.73 211 A 1 
ATOM   1676 C C   . ARG   A 1 211 ? -4.314  -26.443 3.899   1.00 43.86 211 A 1 
ATOM   1677 O O   . ARG   A 1 211 ? -5.319  -25.962 3.397   1.00 40.98 211 A 1 
ATOM   1678 C CB  . ARG   A 1 211 ? -2.324  -24.894 3.690   1.00 40.18 211 A 1 
ATOM   1679 C CG  . ARG   A 1 211 ? -2.840  -23.565 3.132   1.00 36.64 211 A 1 
ATOM   1680 C CD  . ARG   A 1 211 ? -1.948  -23.040 2.011   1.00 34.47 211 A 1 
ATOM   1681 N NE  . ARG   A 1 211 ? -2.280  -21.647 1.642   1.00 31.20 211 A 1 
ATOM   1682 C CZ  . ARG   A 1 211 ? -1.672  -20.904 0.721   1.00 29.21 211 A 1 
ATOM   1683 N NH1 . ARG   A 1 211 ? -0.735  -21.378 -0.042  1.00 27.91 211 A 1 
ATOM   1684 N NH2 . ARG   A 1 211 ? -1.988  -19.653 0.567   1.00 26.45 211 A 1 
ATOM   1685 N N   . ASP   A 1 212 ? -4.021  -27.740 3.855   1.00 37.81 212 A 1 
ATOM   1686 C CA  . ASP   A 1 212 ? -4.862  -28.737 3.175   1.00 35.48 212 A 1 
ATOM   1687 C C   . ASP   A 1 212 ? -6.123  -29.119 3.974   1.00 34.83 212 A 1 
ATOM   1688 O O   . ASP   A 1 212 ? -6.986  -29.833 3.460   1.00 32.33 212 A 1 
ATOM   1689 C CB  . ASP   A 1 212 ? -4.018  -29.990 2.879   1.00 33.04 212 A 1 
ATOM   1690 C CG  . ASP   A 1 212 ? -2.875  -29.752 1.886   1.00 30.19 212 A 1 
ATOM   1691 O OD1 . ASP   A 1 212 ? -2.982  -28.806 1.068   1.00 28.59 212 A 1 
ATOM   1692 O OD2 . ASP   A 1 212 ? -1.894  -30.522 1.945   1.00 27.91 212 A 1 
ATOM   1693 N N   . LEU   A 1 213 ? -6.237  -28.662 5.229   1.00 33.77 213 A 1 
ATOM   1694 C CA  . LEU   A 1 213 ? -7.356  -29.021 6.119   1.00 30.73 213 A 1 
ATOM   1695 C C   . LEU   A 1 213 ? -8.483  -27.982 6.183   1.00 29.61 213 A 1 
ATOM   1696 O O   . LEU   A 1 213 ? -9.498  -28.254 6.833   1.00 27.90 213 A 1 
ATOM   1697 C CB  . LEU   A 1 213 ? -6.810  -29.325 7.527   1.00 28.86 213 A 1 
ATOM   1698 C CG  . LEU   A 1 213 ? -6.158  -30.714 7.658   1.00 27.41 213 A 1 
ATOM   1699 C CD1 . LEU   A 1 213 ? -5.373  -30.790 8.969   1.00 25.34 213 A 1 
ATOM   1700 C CD2 . LEU   A 1 213 ? -7.216  -31.828 7.684   1.00 27.71 213 A 1 
ATOM   1701 N N   . LEU   A 1 214 ? -8.324  -26.795 5.561   1.00 33.04 214 A 1 
ATOM   1702 C CA  . LEU   A 1 214 ? -9.311  -25.707 5.576   1.00 29.38 214 A 1 
ATOM   1703 C C   . LEU   A 1 214 ? -10.109 -25.634 4.276   1.00 28.01 214 A 1 
ATOM   1704 O O   . LEU   A 1 214 ? -9.497  -25.664 3.189   1.00 25.54 214 A 1 
ATOM   1705 C CB  . LEU   A 1 214 ? -8.648  -24.365 5.932   1.00 27.74 214 A 1 
ATOM   1706 C CG  . LEU   A 1 214 ? -8.320  -24.206 7.428   1.00 27.11 214 A 1 
ATOM   1707 C CD1 . LEU   A 1 214 ? -7.494  -22.931 7.626   1.00 25.15 214 A 1 
ATOM   1708 C CD2 . LEU   A 1 214 ? -9.587  -24.071 8.287   1.00 26.27 214 A 1 
ATOM   1709 O OXT . LEU   A 1 214 ? -11.360 -25.512 4.402   1.00 24.93 214 A 1 
ATOM   1710 N N   . MET   B 2 1   ? 2.020   -12.934 4.732   1.00 73.25 1   B 1 
ATOM   1711 C CA  . MET   B 2 1   ? 0.780   -12.475 5.395   1.00 80.34 1   B 1 
ATOM   1712 C C   . MET   B 2 1   ? -0.401  -12.801 4.494   1.00 83.27 1   B 1 
ATOM   1713 O O   . MET   B 2 1   ? -0.304  -12.593 3.289   1.00 81.67 1   B 1 
ATOM   1714 C CB  . MET   B 2 1   ? 0.867   -10.972 5.679   1.00 76.34 1   B 1 
ATOM   1715 C CG  . MET   B 2 1   ? -0.188  -10.474 6.660   1.00 70.53 1   B 1 
ATOM   1716 S SD  . MET   B 2 1   ? 0.064   -8.726  7.073   1.00 65.71 1   B 1 
ATOM   1717 C CE  . MET   B 2 1   ? -0.443  -8.702  8.797   1.00 59.87 1   B 1 
ATOM   1718 N N   . ILE   B 2 2   ? -1.491  -13.310 5.061   1.00 85.61 2   B 1 
ATOM   1719 C CA  . ILE   B 2 2   ? -2.696  -13.664 4.303   1.00 88.21 2   B 1 
ATOM   1720 C C   . ILE   B 2 2   ? -3.809  -12.632 4.508   1.00 90.93 2   B 1 
ATOM   1721 O O   . ILE   B 2 2   ? -3.831  -11.908 5.505   1.00 91.24 2   B 1 
ATOM   1722 C CB  . ILE   B 2 2   ? -3.149  -15.111 4.599   1.00 85.58 2   B 1 
ATOM   1723 C CG1 . ILE   B 2 2   ? -3.389  -15.347 6.102   1.00 79.42 2   B 1 
ATOM   1724 C CG2 . ILE   B 2 2   ? -2.131  -16.105 4.010   1.00 76.30 2   B 1 
ATOM   1725 C CD1 . ILE   B 2 2   ? -4.032  -16.706 6.414   1.00 74.90 2   B 1 
ATOM   1726 N N   . VAL   B 2 3   ? -4.733  -12.558 3.559   1.00 93.10 3   B 1 
ATOM   1727 C CA  . VAL   B 2 3   ? -5.819  -11.562 3.522   1.00 94.65 3   B 1 
ATOM   1728 C C   . VAL   B 2 3   ? -6.641  -11.542 4.817   1.00 94.42 3   B 1 
ATOM   1729 O O   . VAL   B 2 3   ? -6.940  -10.464 5.329   1.00 94.17 3   B 1 
ATOM   1730 C CB  . VAL   B 2 3   ? -6.707  -11.816 2.288   1.00 95.46 3   B 1 
ATOM   1731 C CG1 . VAL   B 2 3   ? -8.048  -11.077 2.339   1.00 94.60 3   B 1 
ATOM   1732 C CG2 . VAL   B 2 3   ? -5.984  -11.358 1.016   1.00 94.33 3   B 1 
ATOM   1733 N N   . GLU   B 2 4   ? -6.960  -12.699 5.393   1.00 94.03 4   B 1 
ATOM   1734 C CA  . GLU   B 2 4   ? -7.786  -12.783 6.608   1.00 92.96 4   B 1 
ATOM   1735 C C   . GLU   B 2 4   ? -7.153  -12.133 7.847   1.00 93.62 4   B 1 
ATOM   1736 O O   . GLU   B 2 4   ? -7.871  -11.769 8.777   1.00 92.63 4   B 1 
ATOM   1737 C CB  . GLU   B 2 4   ? -8.162  -14.242 6.903   1.00 89.76 4   B 1 
ATOM   1738 C CG  . GLU   B 2 4   ? -6.984  -15.114 7.349   1.00 82.63 4   B 1 
ATOM   1739 C CD  . GLU   B 2 4   ? -7.388  -16.538 7.756   1.00 81.41 4   B 1 
ATOM   1740 O OE1 . GLU   B 2 4   ? -6.479  -17.278 8.185   1.00 74.45 4   B 1 
ATOM   1741 O OE2 . GLU   B 2 4   ? -8.599  -16.864 7.685   1.00 76.02 4   B 1 
ATOM   1742 N N   . GLN   B 2 5   ? -5.826  -11.940 7.856   1.00 92.01 5   B 1 
ATOM   1743 C CA  . GLN   B 2 5   ? -5.101  -11.297 8.954   1.00 90.32 5   B 1 
ATOM   1744 C C   . GLN   B 2 5   ? -5.255  -9.771  8.958   1.00 91.57 5   B 1 
ATOM   1745 O O   . GLN   B 2 5   ? -5.035  -9.142  9.987   1.00 90.66 5   B 1 
ATOM   1746 C CB  . GLN   B 2 5   ? -3.608  -11.665 8.877   1.00 87.47 5   B 1 
ATOM   1747 C CG  . GLN   B 2 5   ? -3.335  -13.157 9.115   1.00 82.07 5   B 1 
ATOM   1748 C CD  . GLN   B 2 5   ? -1.852  -13.506 8.957   1.00 78.40 5   B 1 
ATOM   1749 O OE1 . GLN   B 2 5   ? -1.170  -13.059 8.052   1.00 72.26 5   B 1 
ATOM   1750 N NE2 . GLN   B 2 5   ? -1.299  -14.316 9.831   1.00 69.12 5   B 1 
ATOM   1751 N N   . ILE   B 2 6   ? -5.608  -9.160  7.820   1.00 92.31 6   B 1 
ATOM   1752 C CA  . ILE   B 2 6   ? -5.717  -7.696  7.687   1.00 94.20 6   B 1 
ATOM   1753 C C   . ILE   B 2 6   ? -7.080  -7.211  7.186   1.00 96.05 6   B 1 
ATOM   1754 O O   . ILE   B 2 6   ? -7.351  -6.009  7.221   1.00 96.20 6   B 1 
ATOM   1755 C CB  . ILE   B 2 6   ? -4.580  -7.120  6.816   1.00 93.26 6   B 1 
ATOM   1756 C CG1 . ILE   B 2 6   ? -4.698  -7.544  5.333   1.00 90.22 6   B 1 
ATOM   1757 C CG2 . ILE   B 2 6   ? -3.207  -7.503  7.397   1.00 88.18 6   B 1 
ATOM   1758 C CD1 . ILE   B 2 6   ? -3.842  -6.669  4.408   1.00 88.75 6   B 1 
ATOM   1759 N N   . MET   B 2 7   ? -7.941  -8.112  6.721   1.00 96.99 7   B 1 
ATOM   1760 C CA  . MET   B 2 7   ? -9.265  -7.763  6.225   1.00 97.50 7   B 1 
ATOM   1761 C C   . MET   B 2 7   ? -10.153 -7.215  7.346   1.00 97.45 7   B 1 
ATOM   1762 O O   . MET   B 2 7   ? -10.085 -7.633  8.508   1.00 97.04 7   B 1 
ATOM   1763 C CB  . MET   B 2 7   ? -9.921  -8.956  5.512   1.00 97.50 7   B 1 
ATOM   1764 C CG  . MET   B 2 7   ? -10.415 -10.059 6.462   1.00 97.40 7   B 1 
ATOM   1765 S SD  . MET   B 2 7   ? -11.167 -11.472 5.605   1.00 97.07 7   B 1 
ATOM   1766 C CE  . MET   B 2 7   ? -11.676 -12.465 7.014   1.00 95.16 7   B 1 
ATOM   1767 N N   . LYS   B 2 8   ? -11.065 -6.324  6.976   1.00 97.84 8   B 1 
ATOM   1768 C CA  . LYS   B 2 8   ? -12.136 -5.903  7.873   1.00 98.06 8   B 1 
ATOM   1769 C C   . LYS   B 2 8   ? -13.283 -6.917  7.807   1.00 98.34 8   B 1 
ATOM   1770 O O   . LYS   B 2 8   ? -13.767 -7.221  6.722   1.00 98.17 8   B 1 
ATOM   1771 C CB  . LYS   B 2 8   ? -12.548 -4.464  7.533   1.00 97.64 8   B 1 
ATOM   1772 C CG  . LYS   B 2 8   ? -13.529 -3.944  8.583   1.00 92.37 8   B 1 
ATOM   1773 C CD  . LYS   B 2 8   ? -13.788 -2.443  8.452   1.00 87.04 8   B 1 
ATOM   1774 C CE  . LYS   B 2 8   ? -14.783 -2.099  9.567   1.00 80.67 8   B 1 
ATOM   1775 N NZ  . LYS   B 2 8   ? -15.177 -0.679  9.610   1.00 71.43 8   B 1 
ATOM   1776 N N   . ARG   B 2 9   ? -13.717 -7.428  8.960   1.00 98.26 9   B 1 
ATOM   1777 C CA  . ARG   B 2 9   ? -14.737 -8.496  9.064   1.00 97.87 9   B 1 
ATOM   1778 C C   . ARG   B 2 9   ? -16.170 -7.974  9.180   1.00 97.41 9   B 1 
ATOM   1779 O O   . ARG   B 2 9   ? -17.097 -8.609  8.695   1.00 91.85 9   B 1 
ATOM   1780 C CB  . ARG   B 2 9   ? -14.398 -9.417  10.250  1.00 96.67 9   B 1 
ATOM   1781 C CG  . ARG   B 2 9   ? -13.090 -10.199 10.037  1.00 93.11 9   B 1 
ATOM   1782 C CD  . ARG   B 2 9   ? -12.804 -11.135 11.219  1.00 90.54 9   B 1 
ATOM   1783 N NE  . ARG   B 2 9   ? -11.560 -11.903 11.023  1.00 85.86 9   B 1 
ATOM   1784 C CZ  . ARG   B 2 9   ? -11.437 -13.175 10.653  1.00 80.77 9   B 1 
ATOM   1785 N NH1 . ARG   B 2 9   ? -12.465 -13.940 10.426  1.00 70.39 9   B 1 
ATOM   1786 N NH2 . ARG   B 2 9   ? -10.251 -13.697 10.513  1.00 74.68 9   B 1 
ATOM   1787 N N   . ASP   B 2 10  ? -16.365 -6.820  9.804   1.00 97.85 10  B 1 
ATOM   1788 C CA  . ASP   B 2 10  ? -17.656 -6.149  9.974   1.00 97.56 10  B 1 
ATOM   1789 C C   . ASP   B 2 10  ? -18.027 -5.355  8.707   1.00 98.12 10  B 1 
ATOM   1790 O O   . ASP   B 2 10  ? -17.954 -4.130  8.649   1.00 96.75 10  B 1 
ATOM   1791 C CB  . ASP   B 2 10  ? -17.630 -5.295  11.262  1.00 95.53 10  B 1 
ATOM   1792 C CG  . ASP   B 2 10  ? -16.565 -4.193  11.248  1.00 86.53 10  B 1 
ATOM   1793 O OD1 . ASP   B 2 10  ? -15.423 -4.456  10.808  1.00 78.60 10  B 1 
ATOM   1794 O OD2 . ASP   B 2 10  ? -16.863 -3.049  11.656  1.00 78.85 10  B 1 
ATOM   1795 N N   . VAL   B 2 11  ? -18.407 -6.074  7.656   1.00 98.44 11  B 1 
ATOM   1796 C CA  . VAL   B 2 11  ? -18.675 -5.487  6.339   1.00 98.75 11  B 1 
ATOM   1797 C C   . VAL   B 2 11  ? -20.068 -4.878  6.292   1.00 98.80 11  B 1 
ATOM   1798 O O   . VAL   B 2 11  ? -21.071 -5.574  6.464   1.00 98.62 11  B 1 
ATOM   1799 C CB  . VAL   B 2 11  ? -18.485 -6.511  5.202   1.00 98.66 11  B 1 
ATOM   1800 C CG1 . VAL   B 2 11  ? -18.560 -5.816  3.836   1.00 97.96 11  B 1 
ATOM   1801 C CG2 . VAL   B 2 11  ? -17.128 -7.218  5.285   1.00 97.79 11  B 1 
ATOM   1802 N N   . ILE   B 2 12  ? -20.135 -3.582  5.985   1.00 98.79 12  B 1 
ATOM   1803 C CA  . ILE   B 2 12  ? -21.383 -2.891  5.655   1.00 98.85 12  B 1 
ATOM   1804 C C   . ILE   B 2 12  ? -21.756 -3.243  4.216   1.00 98.91 12  B 1 
ATOM   1805 O O   . ILE   B 2 12  ? -20.941 -3.092  3.302   1.00 98.84 12  B 1 
ATOM   1806 C CB  . ILE   B 2 12  ? -21.254 -1.373  5.866   1.00 98.77 12  B 1 
ATOM   1807 C CG1 . ILE   B 2 12  ? -20.674 -0.983  7.247   1.00 98.02 12  B 1 
ATOM   1808 C CG2 . ILE   B 2 12  ? -22.608 -0.673  5.640   1.00 98.32 12  B 1 
ATOM   1809 C CD1 . ILE   B 2 12  ? -21.419 -1.563  8.458   1.00 92.29 12  B 1 
ATOM   1810 N N   . THR   B 2 13  ? -22.981 -3.706  4.012   1.00 98.88 13  B 1 
ATOM   1811 C CA  . THR   B 2 13  ? -23.487 -4.183  2.719   1.00 98.88 13  B 1 
ATOM   1812 C C   . THR   B 2 13  ? -24.769 -3.473  2.297   1.00 98.88 13  B 1 
ATOM   1813 O O   . THR   B 2 13  ? -25.399 -2.747  3.078   1.00 98.70 13  B 1 
ATOM   1814 C CB  . THR   B 2 13  ? -23.694 -5.710  2.734   1.00 98.70 13  B 1 
ATOM   1815 O OG1 . THR   B 2 13  ? -24.612 -6.073  3.743   1.00 97.12 13  B 1 
ATOM   1816 C CG2 . THR   B 2 13  ? -22.392 -6.474  2.979   1.00 96.29 13  B 1 
ATOM   1817 N N   . LEU   B 2 14  ? -25.142 -3.677  1.043   1.00 98.87 14  B 1 
ATOM   1818 C CA  . LEU   B 2 14  ? -26.432 -3.305  0.468   1.00 98.86 14  B 1 
ATOM   1819 C C   . LEU   B 2 14  ? -27.125 -4.552  -0.081  1.00 98.88 14  B 1 
ATOM   1820 O O   . LEU   B 2 14  ? -26.474 -5.536  -0.436  1.00 98.71 14  B 1 
ATOM   1821 C CB  . LEU   B 2 14  ? -26.226 -2.276  -0.653  1.00 98.68 14  B 1 
ATOM   1822 C CG  . LEU   B 2 14  ? -25.689 -0.913  -0.192  1.00 98.14 14  B 1 
ATOM   1823 C CD1 . LEU   B 2 14  ? -25.299 -0.087  -1.411  1.00 97.53 14  B 1 
ATOM   1824 C CD2 . LEU   B 2 14  ? -26.730 -0.130  0.608   1.00 97.50 14  B 1 
ATOM   1825 N N   . THR   B 2 15  ? -28.443 -4.472  -0.214  1.00 98.80 15  B 1 
ATOM   1826 C CA  . THR   B 2 15  ? -29.223 -5.387  -1.054  1.00 98.72 15  B 1 
ATOM   1827 C C   . THR   B 2 15  ? -29.430 -4.763  -2.437  1.00 98.74 15  B 1 
ATOM   1828 O O   . THR   B 2 15  ? -29.320 -3.548  -2.611  1.00 98.35 15  B 1 
ATOM   1829 C CB  . THR   B 2 15  ? -30.571 -5.738  -0.413  1.00 98.25 15  B 1 
ATOM   1830 O OG1 . THR   B 2 15  ? -31.421 -4.626  -0.416  1.00 92.13 15  B 1 
ATOM   1831 C CG2 . THR   B 2 15  ? -30.430 -6.244  1.026   1.00 90.05 15  B 1 
ATOM   1832 N N   . LYS   B 2 16  ? -29.761 -5.567  -3.449  1.00 98.64 16  B 1 
ATOM   1833 C CA  . LYS   B 2 16  ? -30.056 -5.058  -4.802  1.00 98.48 16  B 1 
ATOM   1834 C C   . LYS   B 2 16  ? -31.260 -4.111  -4.852  1.00 98.51 16  B 1 
ATOM   1835 O O   . LYS   B 2 16  ? -31.359 -3.298  -5.761  1.00 97.69 16  B 1 
ATOM   1836 C CB  . LYS   B 2 16  ? -30.238 -6.237  -5.772  1.00 97.39 16  B 1 
ATOM   1837 C CG  . LYS   B 2 16  ? -31.526 -7.039  -5.515  1.00 93.39 16  B 1 
ATOM   1838 C CD  . LYS   B 2 16  ? -31.669 -8.195  -6.507  1.00 92.05 16  B 1 
ATOM   1839 C CE  . LYS   B 2 16  ? -32.993 -8.914  -6.226  1.00 82.18 16  B 1 
ATOM   1840 N NZ  . LYS   B 2 16  ? -33.177 -10.087 -7.109  1.00 75.21 16  B 1 
ATOM   1841 N N   . THR   B 2 17  ? -32.174 -4.236  -3.888  1.00 98.61 17  B 1 
ATOM   1842 C CA  . THR   B 2 17  ? -33.423 -3.466  -3.788  1.00 98.48 17  B 1 
ATOM   1843 C C   . THR   B 2 17  ? -33.313 -2.242  -2.883  1.00 98.50 17  B 1 
ATOM   1844 O O   . THR   B 2 17  ? -34.248 -1.443  -2.854  1.00 97.54 17  B 1 
ATOM   1845 C CB  . THR   B 2 17  ? -34.579 -4.357  -3.305  1.00 97.83 17  B 1 
ATOM   1846 O OG1 . THR   B 2 17  ? -34.203 -5.080  -2.152  1.00 92.90 17  B 1 
ATOM   1847 C CG2 . THR   B 2 17  ? -34.978 -5.382  -4.365  1.00 91.53 17  B 1 
ATOM   1848 N N   . ASP   B 2 18  ? -32.202 -2.071  -2.154  1.00 98.60 18  B 1 
ATOM   1849 C CA  . ASP   B 2 18  ? -31.952 -0.841  -1.405  1.00 98.59 18  B 1 
ATOM   1850 C C   . ASP   B 2 18  ? -31.952 0.365   -2.355  1.00 98.61 18  B 1 
ATOM   1851 O O   . ASP   B 2 18  ? -31.612 0.264   -3.540  1.00 98.19 18  B 1 
ATOM   1852 C CB  . ASP   B 2 18  ? -30.617 -0.909  -0.646  1.00 98.48 18  B 1 
ATOM   1853 C CG  . ASP   B 2 18  ? -30.651 -1.729  0.646   1.00 98.23 18  B 1 
ATOM   1854 O OD1 . ASP   B 2 18  ? -31.693 -1.706  1.338   1.00 95.89 18  B 1 
ATOM   1855 O OD2 . ASP   B 2 18  ? -29.595 -2.308  0.994   1.00 95.97 18  B 1 
ATOM   1856 N N   . THR   B 2 19  ? -32.311 1.534   -1.829  1.00 98.47 19  B 1 
ATOM   1857 C CA  . THR   B 2 19  ? -32.267 2.783   -2.596  1.00 98.49 19  B 1 
ATOM   1858 C C   . THR   B 2 19  ? -30.850 3.358   -2.644  1.00 98.60 19  B 1 
ATOM   1859 O O   . THR   B 2 19  ? -30.008 3.100   -1.778  1.00 98.35 19  B 1 
ATOM   1860 C CB  . THR   B 2 19  ? -33.253 3.824   -2.047  1.00 97.96 19  B 1 
ATOM   1861 O OG1 . THR   B 2 19  ? -32.888 4.217   -0.747  1.00 93.87 19  B 1 
ATOM   1862 C CG2 . THR   B 2 19  ? -34.694 3.312   -2.012  1.00 93.12 19  B 1 
ATOM   1863 N N   . LEU   B 2 20  ? -30.585 4.214   -3.633  1.00 98.07 20  B 1 
ATOM   1864 C CA  . LEU   B 2 20  ? -29.340 4.984   -3.680  1.00 98.19 20  B 1 
ATOM   1865 C C   . LEU   B 2 20  ? -29.222 5.964   -2.506  1.00 98.26 20  B 1 
ATOM   1866 O O   . LEU   B 2 20  ? -28.110 6.278   -2.090  1.00 97.89 20  B 1 
ATOM   1867 C CB  . LEU   B 2 20  ? -29.219 5.710   -5.027  1.00 97.91 20  B 1 
ATOM   1868 C CG  . LEU   B 2 20  ? -29.169 4.784   -6.258  1.00 96.95 20  B 1 
ATOM   1869 C CD1 . LEU   B 2 20  ? -28.880 5.614   -7.506  1.00 95.64 20  B 1 
ATOM   1870 C CD2 . LEU   B 2 20  ? -28.100 3.697   -6.150  1.00 95.21 20  B 1 
ATOM   1871 N N   . GLU   B 2 21  ? -30.340 6.398   -1.924  1.00 98.04 21  B 1 
ATOM   1872 C CA  . GLU   B 2 21  ? -30.345 7.161   -0.671  1.00 97.92 21  B 1 
ATOM   1873 C C   . GLU   B 2 21  ? -29.741 6.342   0.471   1.00 98.14 21  B 1 
ATOM   1874 O O   . GLU   B 2 21  ? -28.804 6.804   1.125   1.00 97.88 21  B 1 
ATOM   1875 C CB  . GLU   B 2 21  ? -31.773 7.613   -0.349  1.00 97.34 21  B 1 
ATOM   1876 C CG  . GLU   B 2 21  ? -31.828 8.471   0.924   1.00 94.43 21  B 1 
ATOM   1877 C CD  . GLU   B 2 21  ? -33.191 9.157   1.089   1.00 91.49 21  B 1 
ATOM   1878 O OE1 . GLU   B 2 21  ? -33.189 10.338  1.502   1.00 85.02 21  B 1 
ATOM   1879 O OE2 . GLU   B 2 21  ? -34.217 8.517   0.764   1.00 84.51 21  B 1 
ATOM   1880 N N   . THR   B 2 22  ? -30.180 5.093   0.649   1.00 98.36 22  B 1 
ATOM   1881 C CA  . THR   B 2 22  ? -29.602 4.167   1.636   1.00 98.48 22  B 1 
ATOM   1882 C C   . THR   B 2 22  ? -28.103 3.964   1.400   1.00 98.59 22  B 1 
ATOM   1883 O O   . THR   B 2 22  ? -27.320 3.978   2.353   1.00 98.36 22  B 1 
ATOM   1884 C CB  . THR   B 2 22  ? -30.319 2.809   1.594   1.00 98.34 22  B 1 
ATOM   1885 O OG1 . THR   B 2 22  ? -31.693 2.986   1.830   1.00 95.52 22  B 1 
ATOM   1886 C CG2 . THR   B 2 22  ? -29.816 1.835   2.660   1.00 94.82 22  B 1 
ATOM   1887 N N   . ALA   B 2 23  ? -27.675 3.838   0.142   1.00 98.59 23  B 1 
ATOM   1888 C CA  . ALA   B 2 23  ? -26.259 3.724   -0.203  1.00 98.59 23  B 1 
ATOM   1889 C C   . ALA   B 2 23  ? -25.463 4.973   0.213   1.00 98.59 23  B 1 
ATOM   1890 O O   . ALA   B 2 23  ? -24.439 4.854   0.884   1.00 98.36 23  B 1 
ATOM   1891 C CB  . ALA   B 2 23  ? -26.131 3.436   -1.703  1.00 98.48 23  B 1 
ATOM   1892 N N   . ILE   B 2 24  ? -25.946 6.178   -0.121  1.00 98.34 24  B 1 
ATOM   1893 C CA  . ILE   B 2 24  ? -25.308 7.446   0.267   1.00 97.94 24  B 1 
ATOM   1894 C C   . ILE   B 2 24  ? -25.222 7.577   1.787   1.00 98.17 24  B 1 
ATOM   1895 O O   . ILE   B 2 24  ? -24.176 7.969   2.307   1.00 97.74 24  B 1 
ATOM   1896 C CB  . ILE   B 2 24  ? -26.058 8.650   -0.350  1.00 96.57 24  B 1 
ATOM   1897 C CG1 . ILE   B 2 24  ? -25.782 8.709   -1.865  1.00 90.28 24  B 1 
ATOM   1898 C CG2 . ILE   B 2 24  ? -25.652 9.986   0.307   1.00 90.25 24  B 1 
ATOM   1899 C CD1 . ILE   B 2 24  ? -26.629 9.734   -2.616  1.00 82.41 24  B 1 
ATOM   1900 N N   . CYS   B 2 25  ? -26.308 7.252   2.501   1.00 98.24 25  B 1 
ATOM   1901 C CA  . CYS   B 2 25  ? -26.348 7.302   3.959   1.00 98.27 25  B 1 
ATOM   1902 C C   . CYS   B 2 25  ? -25.290 6.381   4.571   1.00 98.48 25  B 1 
ATOM   1903 O O   . CYS   B 2 25  ? -24.454 6.864   5.328   1.00 98.13 25  B 1 
ATOM   1904 C CB  . CYS   B 2 25  ? -27.762 6.977   4.455   1.00 97.74 25  B 1 
ATOM   1905 S SG  . CYS   B 2 25  ? -28.860 8.372   4.072   1.00 88.25 25  B 1 
ATOM   1906 N N   . LYS   B 2 26  ? -25.231 5.108   4.169   1.00 98.58 26  B 1 
ATOM   1907 C CA  . LYS   B 2 26  ? -24.221 4.151   4.655   1.00 98.65 26  B 1 
ATOM   1908 C C   . LYS   B 2 26  ? -22.789 4.606   4.353   1.00 98.62 26  B 1 
ATOM   1909 O O   . LYS   B 2 26  ? -21.930 4.532   5.225   1.00 98.23 26  B 1 
ATOM   1910 C CB  . LYS   B 2 26  ? -24.489 2.752   4.077   1.00 98.64 26  B 1 
ATOM   1911 C CG  . LYS   B 2 26  ? -25.696 2.054   4.733   1.00 98.25 26  B 1 
ATOM   1912 C CD  . LYS   B 2 26  ? -25.925 0.656   4.139   1.00 97.56 26  B 1 
ATOM   1913 C CE  . LYS   B 2 26  ? -27.100 -0.055  4.830   1.00 96.25 26  B 1 
ATOM   1914 N NZ  . LYS   B 2 26  ? -27.404 -1.384  4.237   1.00 93.77 26  B 1 
ATOM   1915 N N   . LEU   B 2 27  ? -22.518 5.119   3.144   1.00 98.61 27  B 1 
ATOM   1916 C CA  . LEU   B 2 27  ? -21.188 5.628   2.781   1.00 98.50 27  B 1 
ATOM   1917 C C   . LEU   B 2 27  ? -20.737 6.771   3.703   1.00 98.36 27  B 1 
ATOM   1918 O O   . LEU   B 2 27  ? -19.584 6.795   4.129   1.00 97.87 27  B 1 
ATOM   1919 C CB  . LEU   B 2 27  ? -21.181 6.093   1.315   1.00 98.33 27  B 1 
ATOM   1920 C CG  . LEU   B 2 27  ? -21.225 4.966   0.262   1.00 97.68 27  B 1 
ATOM   1921 C CD1 . LEU   B 2 27  ? -21.345 5.577   -1.135  1.00 96.88 27  B 1 
ATOM   1922 C CD2 . LEU   B 2 27  ? -19.978 4.092   0.286   1.00 96.59 27  B 1 
ATOM   1923 N N   . LYS   B 2 28  ? -21.642 7.709   4.026   1.00 98.16 28  B 1 
ATOM   1924 C CA  . LYS   B 2 28  ? -21.357 8.852   4.904   1.00 97.77 28  B 1 
ATOM   1925 C C   . LYS   B 2 28  ? -21.251 8.447   6.370   1.00 97.87 28  B 1 
ATOM   1926 O O   . LYS   B 2 28  ? -20.305 8.846   7.033   1.00 97.10 28  B 1 
ATOM   1927 C CB  . LYS   B 2 28  ? -22.440 9.923   4.739   1.00 96.88 28  B 1 
ATOM   1928 C CG  . LYS   B 2 28  ? -22.330 10.673  3.403   1.00 84.57 28  B 1 
ATOM   1929 C CD  . LYS   B 2 28  ? -23.457 11.703  3.316   1.00 80.25 28  B 1 
ATOM   1930 C CE  . LYS   B 2 28  ? -23.370 12.511  2.021   1.00 65.94 28  B 1 
ATOM   1931 N NZ  . LYS   B 2 28  ? -24.482 13.489  1.931   1.00 58.86 28  B 1 
ATOM   1932 N N   . GLU   B 2 29  ? -22.217 7.671   6.870   1.00 98.38 29  B 1 
ATOM   1933 C CA  . GLU   B 2 29  ? -22.321 7.259   8.275   1.00 98.38 29  B 1 
ATOM   1934 C C   . GLU   B 2 29  ? -21.090 6.471   8.728   1.00 98.33 29  B 1 
ATOM   1935 O O   . GLU   B 2 29  ? -20.503 6.760   9.767   1.00 97.42 29  B 1 
ATOM   1936 C CB  . GLU   B 2 29  ? -23.599 6.421   8.426   1.00 98.01 29  B 1 
ATOM   1937 C CG  . GLU   B 2 29  ? -23.860 5.944   9.864   1.00 92.07 29  B 1 
ATOM   1938 C CD  . GLU   B 2 29  ? -25.102 5.042   9.978   1.00 87.42 29  B 1 
ATOM   1939 O OE1 . GLU   B 2 29  ? -25.356 4.556   11.100  1.00 80.52 29  B 1 
ATOM   1940 O OE2 . GLU   B 2 29  ? -25.781 4.811   8.947   1.00 81.81 29  B 1 
ATOM   1941 N N   . PHE   B 2 30  ? -20.651 5.517   7.914   1.00 98.51 30  B 1 
ATOM   1942 C CA  . PHE   B 2 30  ? -19.525 4.641   8.243   1.00 98.40 30  B 1 
ATOM   1943 C C   . PHE   B 2 30  ? -18.173 5.140   7.717   1.00 98.15 30  B 1 
ATOM   1944 O O   . PHE   B 2 30  ? -17.164 4.458   7.894   1.00 97.08 30  B 1 
ATOM   1945 C CB  . PHE   B 2 30  ? -19.848 3.221   7.777   1.00 98.40 30  B 1 
ATOM   1946 C CG  . PHE   B 2 30  ? -21.058 2.620   8.461   1.00 98.30 30  B 1 
ATOM   1947 C CD1 . PHE   B 2 30  ? -20.967 2.173   9.790   1.00 96.78 30  B 1 
ATOM   1948 C CD2 . PHE   B 2 30  ? -22.290 2.534   7.789   1.00 96.81 30  B 1 
ATOM   1949 C CE1 . PHE   B 2 30  ? -22.097 1.648   10.439  1.00 96.06 30  B 1 
ATOM   1950 C CE2 . PHE   B 2 30  ? -23.423 2.011   8.435   1.00 95.99 30  B 1 
ATOM   1951 C CZ  . PHE   B 2 30  ? -23.328 1.570   9.763   1.00 96.72 30  B 1 
ATOM   1952 N N   . HIS   B 2 31  ? -18.112 6.319   7.076   1.00 97.78 31  B 1 
ATOM   1953 C CA  . HIS   B 2 31  ? -16.893 6.879   6.483   1.00 97.34 31  B 1 
ATOM   1954 C C   . HIS   B 2 31  ? -16.162 5.911   5.533   1.00 97.38 31  B 1 
ATOM   1955 O O   . HIS   B 2 31  ? -14.933 5.809   5.520   1.00 96.11 31  B 1 
ATOM   1956 C CB  . HIS   B 2 31  ? -15.992 7.455   7.581   1.00 96.37 31  B 1 
ATOM   1957 C CG  . HIS   B 2 31  ? -16.651 8.543   8.388   1.00 92.90 31  B 1 
ATOM   1958 N ND1 . HIS   B 2 31  ? -17.154 9.731   7.893   1.00 82.66 31  B 1 
ATOM   1959 C CD2 . HIS   B 2 31  ? -16.871 8.554   9.741   1.00 81.19 31  B 1 
ATOM   1960 C CE1 . HIS   B 2 31  ? -17.652 10.433  8.920   1.00 83.41 31  B 1 
ATOM   1961 N NE2 . HIS   B 2 31  ? -17.487 9.751   10.065  1.00 83.92 31  B 1 
ATOM   1962 N N   . ILE   B 2 32  ? -16.932 5.206   4.702   1.00 98.32 32  B 1 
ATOM   1963 C CA  . ILE   B 2 32  ? -16.445 4.242   3.711   1.00 98.49 32  B 1 
ATOM   1964 C C   . ILE   B 2 32  ? -16.752 4.717   2.288   1.00 98.58 32  B 1 
ATOM   1965 O O   . ILE   B 2 32  ? -17.563 5.612   2.068   1.00 98.44 32  B 1 
ATOM   1966 C CB  . ILE   B 2 32  ? -17.002 2.825   3.991   1.00 98.43 32  B 1 
ATOM   1967 C CG1 . ILE   B 2 32  ? -18.547 2.792   3.919   1.00 97.77 32  B 1 
ATOM   1968 C CG2 . ILE   B 2 32  ? -16.449 2.295   5.320   1.00 96.34 32  B 1 
ATOM   1969 C CD1 . ILE   B 2 32  ? -19.175 1.411   4.155   1.00 96.99 32  B 1 
ATOM   1970 N N   . ARG   B 2 33  ? -16.103 4.107   1.290   1.00 98.36 33  B 1 
ATOM   1971 C CA  . ARG   B 2 33  ? -16.295 4.420   -0.140  1.00 98.41 33  B 1 
ATOM   1972 C C   . ARG   B 2 33  ? -16.670 3.208   -0.987  1.00 98.66 33  B 1 
ATOM   1973 O O   . ARG   B 2 33  ? -16.751 3.339   -2.205  1.00 98.27 33  B 1 
ATOM   1974 C CB  . ARG   B 2 33  ? -15.052 5.126   -0.683  1.00 97.52 33  B 1 
ATOM   1975 C CG  . ARG   B 2 33  ? -14.845 6.503   -0.021  1.00 95.35 33  B 1 
ATOM   1976 C CD  . ARG   B 2 33  ? -13.653 7.230   -0.629  1.00 92.37 33  B 1 
ATOM   1977 N NE  . ARG   B 2 33  ? -12.389 6.565   -0.268  1.00 87.37 33  B 1 
ATOM   1978 C CZ  . ARG   B 2 33  ? -11.173 7.030   -0.492  1.00 85.81 33  B 1 
ATOM   1979 N NH1 . ARG   B 2 33  ? -10.967 8.162   -1.107  1.00 77.62 33  B 1 
ATOM   1980 N NH2 . ARG   B 2 33  ? -10.144 6.359   -0.081  1.00 78.24 33  B 1 
ATOM   1981 N N   . HIS   B 2 34  ? -16.884 2.061   -0.361  1.00 98.85 34  B 1 
ATOM   1982 C CA  . HIS   B 2 34  ? -17.182 0.805   -1.045  1.00 98.90 34  B 1 
ATOM   1983 C C   . HIS   B 2 34  ? -18.280 0.054   -0.294  1.00 98.93 34  B 1 
ATOM   1984 O O   . HIS   B 2 34  ? -18.191 -0.094  0.924   1.00 98.82 34  B 1 
ATOM   1985 C CB  . HIS   B 2 34  ? -15.909 -0.048  -1.145  1.00 98.75 34  B 1 
ATOM   1986 C CG  . HIS   B 2 34  ? -14.735 0.658   -1.768  1.00 98.51 34  B 1 
ATOM   1987 N ND1 . HIS   B 2 34  ? -13.803 1.421   -1.086  1.00 93.33 34  B 1 
ATOM   1988 C CD2 . HIS   B 2 34  ? -14.404 0.717   -3.098  1.00 93.52 34  B 1 
ATOM   1989 C CE1 . HIS   B 2 34  ? -12.938 1.917   -1.985  1.00 93.18 34  B 1 
ATOM   1990 N NE2 . HIS   B 2 34  ? -13.269 1.512   -3.220  1.00 94.34 34  B 1 
ATOM   1991 N N   . LEU   B 2 35  ? -19.291 -0.416  -1.011  1.00 98.91 35  B 1 
ATOM   1992 C CA  . LEU   B 2 35  ? -20.396 -1.212  -0.478  1.00 98.93 35  B 1 
ATOM   1993 C C   . LEU   B 2 35  ? -20.610 -2.438  -1.369  1.00 98.93 35  B 1 
ATOM   1994 O O   . LEU   B 2 35  ? -21.122 -2.290  -2.485  1.00 98.84 35  B 1 
ATOM   1995 C CB  . LEU   B 2 35  ? -21.677 -0.363  -0.389  1.00 98.86 35  B 1 
ATOM   1996 C CG  . LEU   B 2 35  ? -21.653 0.734   0.692   1.00 98.58 35  B 1 
ATOM   1997 C CD1 . LEU   B 2 35  ? -22.830 1.682   0.497   1.00 98.08 35  B 1 
ATOM   1998 C CD2 . LEU   B 2 35  ? -21.751 0.142   2.099   1.00 97.92 35  B 1 
ATOM   1999 N N   . PRO   B 2 36  ? -20.242 -3.644  -0.911  1.00 98.96 36  B 1 
ATOM   2000 C CA  . PRO   B 2 36  ? -20.671 -4.868  -1.574  1.00 98.96 36  B 1 
ATOM   2001 C C   . PRO   B 2 36  ? -22.198 -4.968  -1.563  1.00 98.96 36  B 1 
ATOM   2002 O O   . PRO   B 2 36  ? -22.839 -4.698  -0.542  1.00 98.87 36  B 1 
ATOM   2003 C CB  . PRO   B 2 36  ? -20.019 -6.024  -0.806  1.00 98.87 36  B 1 
ATOM   2004 C CG  . PRO   B 2 36  ? -18.875 -5.362  -0.039  1.00 97.89 36  B 1 
ATOM   2005 C CD  . PRO   B 2 36  ? -19.403 -3.959  0.231   1.00 98.86 36  B 1 
ATOM   2006 N N   . VAL   B 2 37  ? -22.764 -5.363  -2.692  1.00 98.94 37  B 1 
ATOM   2007 C CA  . VAL   B 2 37  ? -24.177 -5.737  -2.798  1.00 98.93 37  B 1 
ATOM   2008 C C   . VAL   B 2 37  ? -24.252 -7.247  -2.642  1.00 98.93 37  B 1 
ATOM   2009 O O   . VAL   B 2 37  ? -23.556 -7.971  -3.356  1.00 98.80 37  B 1 
ATOM   2010 C CB  . VAL   B 2 37  ? -24.807 -5.270  -4.118  1.00 98.86 37  B 1 
ATOM   2011 C CG1 . VAL   B 2 37  ? -26.318 -5.503  -4.105  1.00 98.47 37  B 1 
ATOM   2012 C CG2 . VAL   B 2 37  ? -24.551 -3.778  -4.377  1.00 98.42 37  B 1 
ATOM   2013 N N   . VAL   B 2 38  ? -25.068 -7.703  -1.706  1.00 98.90 38  B 1 
ATOM   2014 C CA  . VAL   B 2 38  ? -25.217 -9.126  -1.382  1.00 98.87 38  B 1 
ATOM   2015 C C   . VAL   B 2 38  ? -26.665 -9.580  -1.537  1.00 98.86 38  B 1 
ATOM   2016 O O   . VAL   B 2 38  ? -27.598 -8.776  -1.462  1.00 98.52 38  B 1 
ATOM   2017 C CB  . VAL   B 2 38  ? -24.662 -9.472  0.016   1.00 98.59 38  B 1 
ATOM   2018 C CG1 . VAL   B 2 38  ? -23.163 -9.171  0.107   1.00 96.62 38  B 1 
ATOM   2019 C CG2 . VAL   B 2 38  ? -25.386 -8.732  1.148   1.00 96.04 38  B 1 
ATOM   2020 N N   . ASP   B 2 39  ? -26.839 -10.873 -1.766  1.00 98.73 39  B 1 
ATOM   2021 C CA  . ASP   B 2 39  ? -28.138 -11.533 -1.678  1.00 98.54 39  B 1 
ATOM   2022 C C   . ASP   B 2 39  ? -28.427 -12.028 -0.247  1.00 98.44 39  B 1 
ATOM   2023 O O   . ASP   B 2 39  ? -27.677 -11.774 0.703   1.00 96.95 39  B 1 
ATOM   2024 C CB  . ASP   B 2 39  ? -28.239 -12.635 -2.749  1.00 97.78 39  B 1 
ATOM   2025 C CG  . ASP   B 2 39  ? -27.297 -13.826 -2.540  1.00 97.15 39  B 1 
ATOM   2026 O OD1 . ASP   B 2 39  ? -26.732 -13.975 -1.433  1.00 94.49 39  B 1 
ATOM   2027 O OD2 . ASP   B 2 39  ? -27.143 -14.598 -3.508  1.00 93.63 39  B 1 
ATOM   2028 N N   . GLU   B 2 40  ? -29.546 -12.736 -0.095  1.00 98.27 40  B 1 
ATOM   2029 C CA  . GLU   B 2 40  ? -30.001 -13.281 1.192   1.00 97.96 40  B 1 
ATOM   2030 C C   . GLU   B 2 40  ? -29.031 -14.327 1.770   1.00 97.94 40  B 1 
ATOM   2031 O O   . GLU   B 2 40  ? -28.912 -14.469 2.987   1.00 95.89 40  B 1 
ATOM   2032 C CB  . GLU   B 2 40  ? -31.394 -13.901 1.001   1.00 97.01 40  B 1 
ATOM   2033 C CG  . GLU   B 2 40  ? -32.448 -12.854 0.599   1.00 87.75 40  B 1 
ATOM   2034 C CD  . GLU   B 2 40  ? -33.837 -13.440 0.319   1.00 79.31 40  B 1 
ATOM   2035 O OE1 . GLU   B 2 40  ? -34.727 -12.636 -0.050  1.00 71.13 40  B 1 
ATOM   2036 O OE2 . GLU   B 2 40  ? -34.012 -14.672 0.444   1.00 70.83 40  B 1 
ATOM   2037 N N   . GLU   B 2 41  ? -28.283 -15.026 0.915   1.00 98.15 41  B 1 
ATOM   2038 C CA  . GLU   B 2 41  ? -27.269 -16.009 1.320   1.00 98.05 41  B 1 
ATOM   2039 C C   . GLU   B 2 41  ? -25.884 -15.386 1.552   1.00 98.21 41  B 1 
ATOM   2040 O O   . GLU   B 2 41  ? -24.926 -16.085 1.896   1.00 96.90 41  B 1 
ATOM   2041 C CB  . GLU   B 2 41  ? -27.198 -17.154 0.305   1.00 97.36 41  B 1 
ATOM   2042 C CG  . GLU   B 2 41  ? -28.505 -17.951 0.231   1.00 92.75 41  B 1 
ATOM   2043 C CD  . GLU   B 2 41  ? -28.330 -19.342 -0.397  1.00 85.72 41  B 1 
ATOM   2044 O OE1 . GLU   B 2 41  ? -29.368 -19.955 -0.728  1.00 76.74 41  B 1 
ATOM   2045 O OE2 . GLU   B 2 41  ? -27.170 -19.826 -0.468  1.00 77.32 41  B 1 
ATOM   2046 N N   . ARG   B 2 42  ? -25.793 -14.053 1.421   1.00 97.99 42  B 1 
ATOM   2047 C CA  . ARG   B 2 42  ? -24.556 -13.281 1.558   1.00 98.06 42  B 1 
ATOM   2048 C C   . ARG   B 2 42  ? -23.545 -13.527 0.421   1.00 98.50 42  B 1 
ATOM   2049 O O   . ARG   B 2 42  ? -22.356 -13.269 0.601   1.00 97.72 42  B 1 
ATOM   2050 C CB  . ARG   B 2 42  ? -24.005 -13.450 2.983   1.00 96.54 42  B 1 
ATOM   2051 C CG  . ARG   B 2 42  ? -23.317 -12.205 3.515   1.00 87.99 42  B 1 
ATOM   2052 C CD  . ARG   B 2 42  ? -22.869 -12.458 4.956   1.00 83.96 42  B 1 
ATOM   2053 N NE  . ARG   B 2 42  ? -22.197 -11.267 5.500   1.00 79.81 42  B 1 
ATOM   2054 C CZ  . ARG   B 2 42  ? -21.722 -11.128 6.724   1.00 74.70 42  B 1 
ATOM   2055 N NH1 . ARG   B 2 42  ? -21.818 -12.076 7.615   1.00 66.25 42  B 1 
ATOM   2056 N NH2 . ARG   B 2 42  ? -21.141 -10.012 7.065   1.00 68.20 42  B 1 
ATOM   2057 N N   . HIS   B 2 43  ? -24.012 -13.967 -0.745  1.00 98.55 43  B 1 
ATOM   2058 C CA  . HIS   B 2 43  ? -23.208 -13.978 -1.966  1.00 98.57 43  B 1 
ATOM   2059 C C   . HIS   B 2 43  ? -23.010 -12.549 -2.475  1.00 98.70 43  B 1 
ATOM   2060 O O   . HIS   B 2 43  ? -23.933 -11.739 -2.466  1.00 98.40 43  B 1 
ATOM   2061 C CB  . HIS   B 2 43  ? -23.869 -14.831 -3.052  1.00 98.23 43  B 1 
ATOM   2062 C CG  . HIS   B 2 43  ? -24.191 -16.238 -2.643  1.00 96.48 43  B 1 
ATOM   2063 N ND1 . HIS   B 2 43  ? -25.414 -16.863 -2.806  1.00 84.83 43  B 1 
ATOM   2064 C CD2 . HIS   B 2 43  ? -23.353 -17.154 -2.068  1.00 86.77 43  B 1 
ATOM   2065 C CE1 . HIS   B 2 43  ? -25.305 -18.117 -2.344  1.00 88.58 43  B 1 
ATOM   2066 N NE2 . HIS   B 2 43  ? -24.067 -18.335 -1.887  1.00 90.36 43  B 1 
ATOM   2067 N N   . VAL   B 2 44  ? -21.808 -12.226 -2.956  1.00 98.72 44  B 1 
ATOM   2068 C CA  . VAL   B 2 44  ? -21.523 -10.923 -3.568  1.00 98.80 44  B 1 
ATOM   2069 C C   . VAL   B 2 44  ? -22.072 -10.912 -4.992  1.00 98.80 44  B 1 
ATOM   2070 O O   . VAL   B 2 44  ? -21.537 -11.573 -5.873  1.00 98.53 44  B 1 
ATOM   2071 C CB  . VAL   B 2 44  ? -20.022 -10.592 -3.532  1.00 98.65 44  B 1 
ATOM   2072 C CG1 . VAL   B 2 44  ? -19.746 -9.213  -4.132  1.00 97.91 44  B 1 
ATOM   2073 C CG2 . VAL   B 2 44  ? -19.490 -10.585 -2.092  1.00 97.71 44  B 1 
ATOM   2074 N N   . ILE   B 2 45  ? -23.123 -10.128 -5.225  1.00 98.85 45  B 1 
ATOM   2075 C CA  . ILE   B 2 45  ? -23.798 -10.008 -6.531  1.00 98.79 45  B 1 
ATOM   2076 C C   . ILE   B 2 45  ? -23.502 -8.688  -7.249  1.00 98.78 45  B 1 
ATOM   2077 O O   . ILE   B 2 45  ? -23.837 -8.522  -8.424  1.00 98.36 45  B 1 
ATOM   2078 C CB  . ILE   B 2 45  ? -25.313 -10.241 -6.381  1.00 98.61 45  B 1 
ATOM   2079 C CG1 . ILE   B 2 45  ? -25.979 -9.202  -5.446  1.00 97.37 45  B 1 
ATOM   2080 C CG2 . ILE   B 2 45  ? -25.579 -11.683 -5.905  1.00 96.25 45  B 1 
ATOM   2081 C CD1 . ILE   B 2 45  ? -27.512 -9.213  -5.501  1.00 95.29 45  B 1 
ATOM   2082 N N   . GLY   B 2 46  ? -22.874 -7.736  -6.553  1.00 98.85 46  B 1 
ATOM   2083 C CA  . GLY   B 2 46  ? -22.503 -6.448  -7.114  1.00 98.86 46  B 1 
ATOM   2084 C C   . GLY   B 2 46  ? -21.598 -5.631  -6.200  1.00 98.92 46  B 1 
ATOM   2085 O O   . GLY   B 2 46  ? -21.338 -5.987  -5.052  1.00 98.82 46  B 1 
ATOM   2086 N N   . MET   B 2 47  ? -21.121 -4.500  -6.729  1.00 98.89 47  B 1 
ATOM   2087 C CA  . MET   B 2 47  ? -20.367 -3.494  -5.982  1.00 98.88 47  B 1 
ATOM   2088 C C   . MET   B 2 47  ? -20.885 -2.104  -6.305  1.00 98.87 47  B 1 
ATOM   2089 O O   . MET   B 2 47  ? -21.062 -1.757  -7.473  1.00 98.55 47  B 1 
ATOM   2090 C CB  . MET   B 2 47  ? -18.870 -3.576  -6.320  1.00 98.65 47  B 1 
ATOM   2091 C CG  . MET   B 2 47  ? -18.115 -4.629  -5.502  1.00 95.97 47  B 1 
ATOM   2092 S SD  . MET   B 2 47  ? -18.041 -4.335  -3.709  1.00 97.15 47  B 1 
ATOM   2093 C CE  . MET   B 2 47  ? -17.222 -2.731  -3.648  1.00 93.06 47  B 1 
ATOM   2094 N N   . ILE   B 2 48  ? -21.073 -1.285  -5.273  1.00 98.82 48  B 1 
ATOM   2095 C CA  . ILE   B 2 48  ? -21.271 0.157   -5.393  1.00 98.76 48  B 1 
ATOM   2096 C C   . ILE   B 2 48  ? -20.122 0.861   -4.689  1.00 98.81 48  B 1 
ATOM   2097 O O   . ILE   B 2 48  ? -19.776 0.546   -3.554  1.00 98.51 48  B 1 
ATOM   2098 C CB  . ILE   B 2 48  ? -22.662 0.584   -4.880  1.00 97.98 48  B 1 
ATOM   2099 C CG1 . ILE   B 2 48  ? -23.667 0.283   -6.007  1.00 92.70 48  B 1 
ATOM   2100 C CG2 . ILE   B 2 48  ? -22.711 2.073   -4.487  1.00 94.68 48  B 1 
ATOM   2101 C CD1 . ILE   B 2 48  ? -25.088 0.747   -5.731  1.00 85.41 48  B 1 
ATOM   2102 N N   . THR   B 2 49  ? -19.555 1.859   -5.368  1.00 98.76 49  B 1 
ATOM   2103 C CA  . THR   B 2 49  ? -18.517 2.720   -4.797  1.00 98.63 49  B 1 
ATOM   2104 C C   . THR   B 2 49  ? -18.962 4.179   -4.789  1.00 98.60 49  B 1 
ATOM   2105 O O   . THR   B 2 49  ? -19.831 4.585   -5.562  1.00 98.23 49  B 1 
ATOM   2106 C CB  . THR   B 2 49  ? -17.177 2.558   -5.528  1.00 98.16 49  B 1 
ATOM   2107 O OG1 . THR   B 2 49  ? -17.203 3.151   -6.800  1.00 95.35 49  B 1 
ATOM   2108 C CG2 . THR   B 2 49  ? -16.760 1.095   -5.695  1.00 95.30 49  B 1 
ATOM   2109 N N   . ASP   B 2 50  ? -18.318 5.003   -3.958  1.00 98.14 50  B 1 
ATOM   2110 C CA  . ASP   B 2 50  ? -18.521 6.457   -3.966  1.00 97.95 50  B 1 
ATOM   2111 C C   . ASP   B 2 50  ? -18.264 7.069   -5.358  1.00 97.91 50  B 1 
ATOM   2112 O O   . ASP   B 2 50  ? -18.868 8.076   -5.722  1.00 97.06 50  B 1 
ATOM   2113 C CB  . ASP   B 2 50  ? -17.583 7.062   -2.913  1.00 97.34 50  B 1 
ATOM   2114 C CG  . ASP   B 2 50  ? -17.599 8.594   -2.891  1.00 95.64 50  B 1 
ATOM   2115 O OD1 . ASP   B 2 50  ? -18.568 9.189   -2.398  1.00 90.65 50  B 1 
ATOM   2116 O OD2 . ASP   B 2 50  ? -16.613 9.200   -3.368  1.00 90.02 50  B 1 
ATOM   2117 N N   . ARG   B 2 51  ? -17.410 6.449   -6.171  1.00 97.92 51  B 1 
ATOM   2118 C CA  . ARG   B 2 51  ? -17.171 6.859   -7.558  1.00 97.72 51  B 1 
ATOM   2119 C C   . ARG   B 2 51  ? -18.381 6.573   -8.453  1.00 97.88 51  B 1 
ATOM   2120 O O   . ARG   B 2 51  ? -18.764 7.454   -9.214  1.00 96.96 51  B 1 
ATOM   2121 C CB  . ARG   B 2 51  ? -15.887 6.182   -8.066  1.00 96.77 51  B 1 
ATOM   2122 C CG  . ARG   B 2 51  ? -15.380 6.810   -9.362  1.00 91.01 51  B 1 
ATOM   2123 C CD  . ARG   B 2 51  ? -14.107 6.114   -9.852  1.00 90.15 51  B 1 
ATOM   2124 N NE  . ARG   B 2 51  ? -12.950 6.316   -8.961  1.00 87.53 51  B 1 
ATOM   2125 C CZ  . ARG   B 2 51  ? -12.096 7.331   -8.977  1.00 87.08 51  B 1 
ATOM   2126 N NH1 . ARG   B 2 51  ? -12.170 8.297   -9.845  1.00 76.53 51  B 1 
ATOM   2127 N NH2 . ARG   B 2 51  ? -11.127 7.382   -8.119  1.00 80.97 51  B 1 
ATOM   2128 N N   . ASP   B 2 52  ? -18.996 5.402   -8.321  1.00 97.95 52  B 1 
ATOM   2129 C CA  . ASP   B 2 52  ? -20.211 5.023   -9.060  1.00 97.92 52  B 1 
ATOM   2130 C C   . ASP   B 2 52  ? -21.393 5.908   -8.644  1.00 97.93 52  B 1 
ATOM   2131 O O   . ASP   B 2 52  ? -22.105 6.437   -9.495  1.00 97.42 52  B 1 
ATOM   2132 C CB  . ASP   B 2 52  ? -20.552 3.547   -8.816  1.00 97.86 52  B 1 
ATOM   2133 C CG  . ASP   B 2 52  ? -19.370 2.616   -9.068  1.00 97.52 52  B 1 
ATOM   2134 O OD1 . ASP   B 2 52  ? -18.729 2.739   -10.132 1.00 95.64 52  B 1 
ATOM   2135 O OD2 . ASP   B 2 52  ? -19.058 1.827   -8.144  1.00 95.26 52  B 1 
ATOM   2136 N N   . MET   B 2 53  ? -21.541 6.164   -7.334  1.00 97.79 53  B 1 
ATOM   2137 C CA  . MET   B 2 53  ? -22.567 7.060   -6.791  1.00 97.84 53  B 1 
ATOM   2138 C C   . MET   B 2 53  ? -22.435 8.474   -7.361  1.00 97.71 53  B 1 
ATOM   2139 O O   . MET   B 2 53  ? -23.413 9.034   -7.837  1.00 96.85 53  B 1 
ATOM   2140 C CB  . MET   B 2 53  ? -22.478 7.108   -5.260  1.00 97.49 53  B 1 
ATOM   2141 C CG  . MET   B 2 53  ? -22.893 5.794   -4.594  1.00 94.60 53  B 1 
ATOM   2142 S SD  . MET   B 2 53  ? -24.557 5.195   -5.004  1.00 93.92 53  B 1 
ATOM   2143 C CE  . MET   B 2 53  ? -25.554 6.547   -4.364  1.00 86.63 53  B 1 
ATOM   2144 N N   . LYS   B 2 54  ? -21.220 9.042   -7.381  1.00 97.09 54  B 1 
ATOM   2145 C CA  . LYS   B 2 54  ? -20.968 10.371  -7.956  1.00 96.66 54  B 1 
ATOM   2146 C C   . LYS   B 2 54  ? -21.249 10.430  -9.456  1.00 96.31 54  B 1 
ATOM   2147 O O   . LYS   B 2 54  ? -21.745 11.439  -9.935  1.00 95.44 54  B 1 
ATOM   2148 C CB  . LYS   B 2 54  ? -19.533 10.806  -7.649  1.00 96.31 54  B 1 
ATOM   2149 C CG  . LYS   B 2 54  ? -19.440 11.291  -6.199  1.00 94.49 54  B 1 
ATOM   2150 C CD  . LYS   B 2 54  ? -17.999 11.580  -5.781  1.00 90.77 54  B 1 
ATOM   2151 C CE  . LYS   B 2 54  ? -18.045 12.202  -4.383  1.00 87.90 54  B 1 
ATOM   2152 N NZ  . LYS   B 2 54  ? -16.722 12.260  -3.741  1.00 80.59 54  B 1 
ATOM   2153 N N   . GLN   B 2 55  ? -20.970 9.351   -10.189 1.00 96.72 55  B 1 
ATOM   2154 C CA  . GLN   B 2 55  ? -21.263 9.268   -11.620 1.00 96.13 55  B 1 
ATOM   2155 C C   . GLN   B 2 55  ? -22.770 9.179   -11.906 1.00 96.22 55  B 1 
ATOM   2156 O O   . GLN   B 2 55  ? -23.244 9.734   -12.897 1.00 94.69 55  B 1 
ATOM   2157 C CB  . GLN   B 2 55  ? -20.495 8.070   -12.198 1.00 94.93 55  B 1 
ATOM   2158 C CG  . GLN   B 2 55  ? -20.678 7.942   -13.717 1.00 88.97 55  B 1 
ATOM   2159 C CD  . GLN   B 2 55  ? -19.810 6.853   -14.344 1.00 86.43 55  B 1 
ATOM   2160 O OE1 . GLN   B 2 55  ? -18.890 6.309   -13.752 1.00 78.17 55  B 1 
ATOM   2161 N NE2 . GLN   B 2 55  ? -20.053 6.510   -15.584 1.00 74.87 55  B 1 
ATOM   2162 N N   . ALA   B 2 56  ? -23.525 8.504   -11.045 1.00 96.03 56  B 1 
ATOM   2163 C CA  . ALA   B 2 56  ? -24.971 8.364   -11.196 1.00 95.93 56  B 1 
ATOM   2164 C C   . ALA   B 2 56  ? -25.763 9.548   -10.617 1.00 95.77 56  B 1 
ATOM   2165 O O   . ALA   B 2 56  ? -26.878 9.819   -11.065 1.00 94.21 56  B 1 
ATOM   2166 C CB  . ALA   B 2 56  ? -25.382 7.038   -10.555 1.00 95.60 56  B 1 
ATOM   2167 N N   . SER   B 2 57  ? -25.203 10.263  -9.640  1.00 95.19 57  B 1 
ATOM   2168 C CA  . SER   B 2 57  ? -25.822 11.444  -9.034  1.00 94.77 57  B 1 
ATOM   2169 C C   . SER   B 2 57  ? -26.018 12.564  -10.059 1.00 94.88 57  B 1 
ATOM   2170 O O   . SER   B 2 57  ? -25.212 12.695  -10.981 1.00 93.64 57  B 1 
ATOM   2171 C CB  . SER   B 2 57  ? -24.970 11.990  -7.884  1.00 93.59 57  B 1 
ATOM   2172 O OG  . SER   B 2 57  ? -24.890 11.085  -6.806  1.00 85.47 57  B 1 
ATOM   2173 N N   . PRO   B 2 58  ? -27.038 13.422  -9.880  1.00 93.47 58  B 1 
ATOM   2174 C CA  . PRO   B 2 58  ? -27.109 14.687  -10.601 1.00 92.79 58  B 1 
ATOM   2175 C C   . PRO   B 2 58  ? -25.825 15.493  -10.408 1.00 92.99 58  B 1 
ATOM   2176 O O   . PRO   B 2 58  ? -25.217 15.467  -9.334  1.00 90.26 58  B 1 
ATOM   2177 C CB  . PRO   B 2 58  ? -28.330 15.422  -10.048 1.00 90.23 58  B 1 
ATOM   2178 C CG  . PRO   B 2 58  ? -29.186 14.300  -9.470  1.00 88.91 58  B 1 
ATOM   2179 C CD  . PRO   B 2 58  ? -28.155 13.297  -8.972  1.00 91.95 58  B 1 
ATOM   2180 N N   . SER   B 2 59  ? -25.438 16.241  -11.445 1.00 92.36 59  B 1 
ATOM   2181 C CA  . SER   B 2 59  ? -24.294 17.151  -11.383 1.00 92.35 59  B 1 
ATOM   2182 C C   . SER   B 2 59  ? -24.416 18.103  -10.194 1.00 92.65 59  B 1 
ATOM   2183 O O   . SER   B 2 59  ? -25.511 18.565  -9.873  1.00 91.12 59  B 1 
ATOM   2184 C CB  . SER   B 2 59  ? -24.218 17.951  -12.686 1.00 90.38 59  B 1 
ATOM   2185 O OG  . SER   B 2 59  ? -23.198 18.931  -12.644 1.00 88.28 59  B 1 
ATOM   2186 N N   . ILE   B 2 60  ? -23.284 18.478  -9.601  1.00 92.56 60  B 1 
ATOM   2187 C CA  . ILE   B 2 60  ? -23.244 19.535  -8.572  1.00 92.26 60  B 1 
ATOM   2188 C C   . ILE   B 2 60  ? -23.806 20.877  -9.071  1.00 92.13 60  B 1 
ATOM   2189 O O   . ILE   B 2 60  ? -24.141 21.739  -8.269  1.00 89.92 60  B 1 
ATOM   2190 C CB  . ILE   B 2 60  ? -21.808 19.732  -8.037  1.00 91.53 60  B 1 
ATOM   2191 C CG1 . ILE   B 2 60  ? -20.818 20.126  -9.153  1.00 87.14 60  B 1 
ATOM   2192 C CG2 . ILE   B 2 60  ? -21.351 18.458  -7.294  1.00 86.03 60  B 1 
ATOM   2193 C CD1 . ILE   B 2 60  ? -19.416 20.503  -8.670  1.00 83.51 60  B 1 
ATOM   2194 N N   . PHE   B 2 61  ? -23.933 21.044  -10.384 1.00 91.41 61  B 1 
ATOM   2195 C CA  . PHE   B 2 61  ? -24.547 22.208  -11.023 1.00 90.53 61  B 1 
ATOM   2196 C C   . PHE   B 2 61  ? -26.047 22.027  -11.311 1.00 89.38 61  B 1 
ATOM   2197 O O   . PHE   B 2 61  ? -26.673 22.924  -11.876 1.00 85.64 61  B 1 
ATOM   2198 C CB  . PHE   B 2 61  ? -23.778 22.515  -12.312 1.00 89.82 61  B 1 
ATOM   2199 C CG  . PHE   B 2 61  ? -22.293 22.729  -12.130 1.00 91.11 61  B 1 
ATOM   2200 C CD1 . PHE   B 2 61  ? -21.820 23.865  -11.445 1.00 90.09 61  B 1 
ATOM   2201 C CD2 . PHE   B 2 61  ? -21.371 21.806  -12.658 1.00 89.68 61  B 1 
ATOM   2202 C CE1 . PHE   B 2 61  ? -20.444 24.089  -11.312 1.00 88.12 61  B 1 
ATOM   2203 C CE2 . PHE   B 2 61  ? -19.992 22.028  -12.529 1.00 88.92 61  B 1 
ATOM   2204 C CZ  . PHE   B 2 61  ? -19.525 23.173  -11.858 1.00 90.56 61  B 1 
ATOM   2205 N N   . GLU   B 2 62  ? -26.636 20.868  -10.963 1.00 86.46 62  B 1 
ATOM   2206 C CA  . GLU   B 2 62  ? -28.027 20.509  -11.256 1.00 82.71 62  B 1 
ATOM   2207 C C   . GLU   B 2 62  ? -28.705 19.914  -10.021 1.00 80.23 62  B 1 
ATOM   2208 O O   . GLU   B 2 62  ? -28.843 18.700  -9.876  1.00 72.14 62  B 1 
ATOM   2209 C CB  . GLU   B 2 62  ? -28.096 19.539  -12.438 1.00 78.19 62  B 1 
ATOM   2210 C CG  . GLU   B 2 62  ? -27.602 20.173  -13.732 1.00 71.24 62  B 1 
ATOM   2211 C CD  . GLU   B 2 62  ? -27.987 19.380  -14.968 1.00 66.76 62  B 1 
ATOM   2212 O OE1 . GLU   B 2 62  ? -27.273 19.505  -15.981 1.00 59.76 62  B 1 
ATOM   2213 O OE2 . GLU   B 2 62  ? -29.083 18.787  -14.995 1.00 60.46 62  B 1 
ATOM   2214 N N   . GLU   B 2 63  ? -29.183 20.763  -9.124  1.00 76.23 63  B 1 
ATOM   2215 C CA  . GLU   B 2 63  ? -29.799 20.314  -7.866  1.00 73.41 63  B 1 
ATOM   2216 C C   . GLU   B 2 63  ? -31.163 19.631  -8.060  1.00 73.39 63  B 1 
ATOM   2217 O O   . GLU   B 2 63  ? -31.537 18.740  -7.301  1.00 65.95 63  B 1 
ATOM   2218 C CB  . GLU   B 2 63  ? -29.920 21.503  -6.905  1.00 66.73 63  B 1 
ATOM   2219 C CG  . GLU   B 2 63  ? -28.543 22.078  -6.512  1.00 59.02 63  B 1 
ATOM   2220 C CD  . GLU   B 2 63  ? -28.624 23.147  -5.423  1.00 54.54 63  B 1 
ATOM   2221 O OE1 . GLU   B 2 63  ? -27.565 23.401  -4.805  1.00 49.56 63  B 1 
ATOM   2222 O OE2 . GLU   B 2 63  ? -29.731 23.687  -5.197  1.00 49.85 63  B 1 
ATOM   2223 N N   . ASN   B 2 64  ? -31.897 20.003  -9.103  1.00 74.65 64  B 1 
ATOM   2224 C CA  . ASN   B 2 64  ? -33.340 19.755  -9.208  1.00 72.48 64  B 1 
ATOM   2225 C C   . ASN   B 2 64  ? -33.764 18.285  -9.291  1.00 73.94 64  B 1 
ATOM   2226 O O   . ASN   B 2 64  ? -34.870 17.951  -8.871  1.00 67.58 64  B 1 
ATOM   2227 C CB  . ASN   B 2 64  ? -33.886 20.531  -10.418 1.00 65.09 64  B 1 
ATOM   2228 C CG  . ASN   B 2 64  ? -33.890 22.036  -10.202 1.00 58.21 64  B 1 
ATOM   2229 O OD1 . ASN   B 2 64  ? -33.764 22.536  -9.106  1.00 52.35 64  B 1 
ATOM   2230 N ND2 . ASN   B 2 64  ? -34.053 22.802  -11.254 1.00 52.06 64  B 1 
ATOM   2231 N N   . LYS   B 2 65  ? -32.949 17.381  -9.854  1.00 76.99 65  B 1 
ATOM   2232 C CA  . LYS   B 2 65  ? -33.343 15.973  -10.045 1.00 77.92 65  B 1 
ATOM   2233 C C   . LYS   B 2 65  ? -32.814 15.025  -8.967  1.00 81.50 65  B 1 
ATOM   2234 O O   . LYS   B 2 65  ? -32.862 13.811  -9.130  1.00 77.75 65  B 1 
ATOM   2235 C CB  . LYS   B 2 65  ? -33.004 15.507  -11.455 1.00 71.05 65  B 1 
ATOM   2236 C CG  . LYS   B 2 65  ? -33.795 16.258  -12.541 1.00 67.65 65  B 1 
ATOM   2237 C CD  . LYS   B 2 65  ? -33.628 15.476  -13.823 1.00 63.55 65  B 1 
ATOM   2238 C CE  . LYS   B 2 65  ? -33.987 16.184  -15.111 1.00 57.19 65  B 1 
ATOM   2239 N NZ  . LYS   B 2 65  ? -33.273 15.485  -16.217 1.00 52.47 65  B 1 
ATOM   2240 N N   . ARG   B 2 66  ? -32.340 15.562  -7.861  1.00 83.08 66  B 1 
ATOM   2241 C CA  . ARG   B 2 66  ? -31.750 14.772  -6.776  1.00 84.85 66  B 1 
ATOM   2242 C C   . ARG   B 2 66  ? -32.741 13.800  -6.144  1.00 87.55 66  B 1 
ATOM   2243 O O   . ARG   B 2 66  ? -32.364 12.674  -5.854  1.00 85.45 66  B 1 
ATOM   2244 C CB  . ARG   B 2 66  ? -31.139 15.735  -5.753  1.00 80.40 66  B 1 
ATOM   2245 C CG  . ARG   B 2 66  ? -30.129 15.023  -4.849  1.00 72.24 66  B 1 
ATOM   2246 C CD  . ARG   B 2 66  ? -29.419 16.045  -3.962  1.00 68.77 66  B 1 
ATOM   2247 N NE  . ARG   B 2 66  ? -28.335 15.418  -3.186  1.00 61.51 66  B 1 
ATOM   2248 C CZ  . ARG   B 2 66  ? -27.453 16.052  -2.430  1.00 56.90 66  B 1 
ATOM   2249 N NH1 . ARG   B 2 66  ? -27.493 17.348  -2.272  1.00 51.84 66  B 1 
ATOM   2250 N NH2 . ARG   B 2 66  ? -26.514 15.389  -1.828  1.00 50.44 66  B 1 
ATOM   2251 N N   . SER   B 2 67  ? -34.001 14.192  -5.991  1.00 84.75 67  B 1 
ATOM   2252 C CA  . SER   B 2 67  ? -35.052 13.335  -5.421  1.00 86.40 67  B 1 
ATOM   2253 C C   . SER   B 2 67  ? -35.262 12.051  -6.227  1.00 88.95 67  B 1 
ATOM   2254 O O   . SER   B 2 67  ? -35.262 10.964  -5.660  1.00 85.04 67  B 1 
ATOM   2255 C CB  . SER   B 2 67  ? -36.367 14.115  -5.328  1.00 80.95 67  B 1 
ATOM   2256 O OG  . SER   B 2 67  ? -36.730 14.635  -6.597  1.00 70.61 67  B 1 
ATOM   2257 N N   . LEU   B 2 68  ? -35.359 12.159  -7.554  1.00 88.59 68  B 1 
ATOM   2258 C CA  . LEU   B 2 68  ? -35.532 11.001  -8.434  1.00 89.29 68  B 1 
ATOM   2259 C C   . LEU   B 2 68  ? -34.309 10.073  -8.403  1.00 91.29 68  B 1 
ATOM   2260 O O   . LEU   B 2 68  ? -34.462 8.859   -8.482  1.00 89.07 68  B 1 
ATOM   2261 C CB  . LEU   B 2 68  ? -35.816 11.493  -9.864  1.00 85.81 68  B 1 
ATOM   2262 C CG  . LEU   B 2 68  ? -36.115 10.358  -10.865 1.00 77.19 68  B 1 
ATOM   2263 C CD1 . LEU   B 2 68  ? -37.431 9.649   -10.544 1.00 71.89 68  B 1 
ATOM   2264 C CD2 . LEU   B 2 68  ? -36.211 10.923  -12.279 1.00 71.58 68  B 1 
ATOM   2265 N N   . PHE   B 2 69  ? -33.105 10.635  -8.279  1.00 92.24 69  B 1 
ATOM   2266 C CA  . PHE   B 2 69  ? -31.881 9.850   -8.140  1.00 93.87 69  B 1 
ATOM   2267 C C   . PHE   B 2 69  ? -31.898 9.011   -6.857  1.00 95.30 69  B 1 
ATOM   2268 O O   . PHE   B 2 69  ? -31.644 7.815   -6.915  1.00 94.60 69  B 1 
ATOM   2269 C CB  . PHE   B 2 69  ? -30.666 10.782  -8.199  1.00 92.36 69  B 1 
ATOM   2270 C CG  . PHE   B 2 69  ? -29.386 10.122  -7.743  1.00 93.32 69  B 1 
ATOM   2271 C CD1 . PHE   B 2 69  ? -28.881 10.377  -6.452  1.00 91.71 69  B 1 
ATOM   2272 C CD2 . PHE   B 2 69  ? -28.732 9.196   -8.577  1.00 91.63 69  B 1 
ATOM   2273 C CE1 . PHE   B 2 69  ? -27.726 9.713   -6.007  1.00 90.33 69  B 1 
ATOM   2274 C CE2 . PHE   B 2 69  ? -27.578 8.534   -8.132  1.00 90.16 69  B 1 
ATOM   2275 C CZ  . PHE   B 2 69  ? -27.076 8.792   -6.846  1.00 90.44 69  B 1 
ATOM   2276 N N   . LEU   B 2 70  ? -32.258 9.618   -5.725  1.00 95.38 70  B 1 
ATOM   2277 C CA  . LEU   B 2 70  ? -32.238 8.969   -4.409  1.00 95.78 70  B 1 
ATOM   2278 C C   . LEU   B 2 70  ? -33.213 7.788   -4.301  1.00 96.49 70  B 1 
ATOM   2279 O O   . LEU   B 2 70  ? -32.951 6.852   -3.549  1.00 95.78 70  B 1 
ATOM   2280 C CB  . LEU   B 2 70  ? -32.544 10.020  -3.330  1.00 94.67 70  B 1 
ATOM   2281 C CG  . LEU   B 2 70  ? -31.455 11.094  -3.140  1.00 92.47 70  B 1 
ATOM   2282 C CD1 . LEU   B 2 70  ? -31.940 12.147  -2.140  1.00 89.85 70  B 1 
ATOM   2283 C CD2 . LEU   B 2 70  ? -30.140 10.517  -2.630  1.00 89.22 70  B 1 
ATOM   2284 N N   . THR   B 2 71  ? -34.308 7.803   -5.069  1.00 96.40 71  B 1 
ATOM   2285 C CA  . THR   B 2 71  ? -35.319 6.729   -5.075  1.00 96.39 71  B 1 
ATOM   2286 C C   . THR   B 2 71  ? -34.968 5.555   -5.993  1.00 96.76 71  B 1 
ATOM   2287 O O   . THR   B 2 71  ? -35.651 4.531   -5.947  1.00 95.40 71  B 1 
ATOM   2288 C CB  . THR   B 2 71  ? -36.703 7.272   -5.455  1.00 95.15 71  B 1 
ATOM   2289 O OG1 . THR   B 2 71  ? -36.676 7.892   -6.723  1.00 87.33 71  B 1 
ATOM   2290 C CG2 . THR   B 2 71  ? -37.213 8.300   -4.448  1.00 84.53 71  B 1 
ATOM   2291 N N   . ARG   B 2 72  ? -33.935 5.668   -6.831  1.00 96.96 72  B 1 
ATOM   2292 C CA  . ARG   B 2 72  ? -33.485 4.560   -7.687  1.00 96.89 72  B 1 
ATOM   2293 C C   . ARG   B 2 72  ? -32.939 3.422   -6.834  1.00 97.65 72  B 1 
ATOM   2294 O O   . ARG   B 2 72  ? -32.372 3.643   -5.769  1.00 97.21 72  B 1 
ATOM   2295 C CB  . ARG   B 2 72  ? -32.435 5.030   -8.700  1.00 95.74 72  B 1 
ATOM   2296 C CG  . ARG   B 2 72  ? -33.024 5.965   -9.762  1.00 90.77 72  B 1 
ATOM   2297 C CD  . ARG   B 2 72  ? -31.911 6.455   -10.694 1.00 87.65 72  B 1 
ATOM   2298 N NE  . ARG   B 2 72  ? -32.416 7.365   -11.732 1.00 82.98 72  B 1 
ATOM   2299 C CZ  . ARG   B 2 72  ? -32.817 7.040   -12.952 1.00 78.96 72  B 1 
ATOM   2300 N NH1 . ARG   B 2 72  ? -32.836 5.808   -13.373 1.00 71.02 72  B 1 
ATOM   2301 N NH2 . ARG   B 2 72  ? -33.200 7.969   -13.778 1.00 73.76 72  B 1 
ATOM   2302 N N   . SER   B 2 73  ? -33.071 2.198   -7.339  1.00 98.01 73  B 1 
ATOM   2303 C CA  . SER   B 2 73  ? -32.529 1.002   -6.699  1.00 98.21 73  B 1 
ATOM   2304 C C   . SER   B 2 73  ? -31.034 0.833   -6.977  1.00 98.41 73  B 1 
ATOM   2305 O O   . SER   B 2 73  ? -30.508 1.254   -8.007  1.00 97.82 73  B 1 
ATOM   2306 C CB  . SER   B 2 73  ? -33.321 -0.234  -7.134  1.00 97.31 73  B 1 
ATOM   2307 O OG  . SER   B 2 73  ? -33.367 -0.307  -8.543  1.00 91.71 73  B 1 
ATOM   2308 N N   . VAL   B 2 74  ? -30.350 0.176   -6.055  1.00 98.44 74  B 1 
ATOM   2309 C CA  . VAL   B 2 74  ? -28.926 -0.178  -6.134  1.00 98.50 74  B 1 
ATOM   2310 C C   . VAL   B 2 74  ? -28.589 -0.976  -7.402  1.00 98.49 74  B 1 
ATOM   2311 O O   . VAL   B 2 74  ? -27.566 -0.716  -8.035  1.00 98.04 74  B 1 
ATOM   2312 C CB  . VAL   B 2 74  ? -28.575 -0.954  -4.846  1.00 98.06 74  B 1 
ATOM   2313 C CG1 . VAL   B 2 74  ? -27.370 -1.880  -4.959  1.00 96.48 74  B 1 
ATOM   2314 C CG2 . VAL   B 2 74  ? -28.323 0.040   -3.703  1.00 96.45 74  B 1 
ATOM   2315 N N   . ASP   B 2 75  ? -29.456 -1.898  -7.808  1.00 98.31 75  B 1 
ATOM   2316 C CA  . ASP   B 2 75  ? -29.262 -2.743  -8.995  1.00 98.12 75  B 1 
ATOM   2317 C C   . ASP   B 2 75  ? -29.228 -1.960  -10.315 1.00 98.21 75  B 1 
ATOM   2318 O O   . ASP   B 2 75  ? -28.696 -2.454  -11.308 1.00 97.05 75  B 1 
ATOM   2319 C CB  . ASP   B 2 75  ? -30.336 -3.840  -9.033  1.00 96.78 75  B 1 
ATOM   2320 C CG  . ASP   B 2 75  ? -31.739 -3.327  -9.377  1.00 92.62 75  B 1 
ATOM   2321 O OD1 . ASP   B 2 75  ? -32.129 -2.273  -8.834  1.00 83.90 75  B 1 
ATOM   2322 O OD2 . ASP   B 2 75  ? -32.417 -3.992  -10.186 1.00 84.01 75  B 1 
ATOM   2323 N N   . SER   B 2 76  ? -29.727 -0.714  -10.322 1.00 98.08 76  B 1 
ATOM   2324 C CA  . SER   B 2 76  ? -29.700 0.174   -11.488 1.00 97.72 76  B 1 
ATOM   2325 C C   . SER   B 2 76  ? -28.304 0.709   -11.831 1.00 97.78 76  B 1 
ATOM   2326 O O   . SER   B 2 76  ? -28.100 1.167   -12.954 1.00 96.33 76  B 1 
ATOM   2327 C CB  . SER   B 2 76  ? -30.688 1.331   -11.302 1.00 96.78 76  B 1 
ATOM   2328 O OG  . SER   B 2 76  ? -30.252 2.298   -10.371 1.00 92.99 76  B 1 
ATOM   2329 N N   . ILE   B 2 77  ? -27.353 0.680   -10.884 1.00 98.15 77  B 1 
ATOM   2330 C CA  . ILE   B 2 77  ? -25.993 1.211   -11.094 1.00 97.97 77  B 1 
ATOM   2331 C C   . ILE   B 2 77  ? -24.867 0.280   -10.634 1.00 98.11 77  B 1 
ATOM   2332 O O   . ILE   B 2 77  ? -23.703 0.556   -10.929 1.00 97.35 77  B 1 
ATOM   2333 C CB  . ILE   B 2 77  ? -25.815 2.604   -10.446 1.00 97.10 77  B 1 
ATOM   2334 C CG1 . ILE   B 2 77  ? -25.790 2.550   -8.901  1.00 93.73 77  B 1 
ATOM   2335 C CG2 . ILE   B 2 77  ? -26.896 3.585   -10.943 1.00 92.25 77  B 1 
ATOM   2336 C CD1 . ILE   B 2 77  ? -25.224 3.836   -8.279  1.00 92.77 77  B 1 
ATOM   2337 N N   . MET   B 2 78  ? -25.173 -0.795  -9.902  1.00 98.48 78  B 1 
ATOM   2338 C CA  . MET   B 2 78  ? -24.151 -1.672  -9.338  1.00 98.56 78  B 1 
ATOM   2339 C C   . MET   B 2 78  ? -23.312 -2.345  -10.427 1.00 98.53 78  B 1 
ATOM   2340 O O   . MET   B 2 78  ? -23.819 -2.796  -11.460 1.00 97.98 78  B 1 
ATOM   2341 C CB  . MET   B 2 78  ? -24.760 -2.695  -8.361  1.00 98.14 78  B 1 
ATOM   2342 C CG  . MET   B 2 78  ? -25.558 -3.817  -9.040  1.00 97.57 78  B 1 
ATOM   2343 S SD  . MET   B 2 78  ? -26.281 -5.001  -7.865  1.00 97.39 78  B 1 
ATOM   2344 C CE  . MET   B 2 78  ? -27.006 -6.185  -9.006  1.00 94.50 78  B 1 
ATOM   2345 N N   . LYS   B 2 79  ? -22.006 -2.477  -10.168 1.00 98.50 79  B 1 
ATOM   2346 C CA  . LYS   B 2 79  ? -21.125 -3.289  -10.997 1.00 98.33 79  B 1 
ATOM   2347 C C   . LYS   B 2 79  ? -21.311 -4.765  -10.631 1.00 98.43 79  B 1 
ATOM   2348 O O   . LYS   B 2 79  ? -21.235 -5.111  -9.458  1.00 97.97 79  B 1 
ATOM   2349 C CB  . LYS   B 2 79  ? -19.681 -2.798  -10.855 1.00 97.62 79  B 1 
ATOM   2350 C CG  . LYS   B 2 79  ? -18.789 -3.520  -11.862 1.00 88.89 79  B 1 
ATOM   2351 C CD  . LYS   B 2 79  ? -17.379 -2.935  -11.938 1.00 82.78 79  B 1 
ATOM   2352 C CE  . LYS   B 2 79  ? -16.640 -3.779  -12.981 1.00 75.33 79  B 1 
ATOM   2353 N NZ  . LYS   B 2 79  ? -15.228 -3.410  -13.176 1.00 66.56 79  B 1 
ATOM   2354 N N   . LYS   B 2 80  ? -21.550 -5.612  -11.626 1.00 98.07 80  B 1 
ATOM   2355 C CA  . LYS   B 2 80  ? -21.906 -7.034  -11.430 1.00 97.59 80  B 1 
ATOM   2356 C C   . LYS   B 2 80  ? -20.713 -7.990  -11.510 1.00 96.30 80  B 1 
ATOM   2357 O O   . LYS   B 2 80  ? -20.716 -9.026  -10.868 1.00 89.18 80  B 1 
ATOM   2358 C CB  . LYS   B 2 80  ? -22.987 -7.438  -12.447 1.00 96.44 80  B 1 
ATOM   2359 C CG  . LYS   B 2 80  ? -24.294 -6.646  -12.264 1.00 92.73 80  B 1 
ATOM   2360 C CD  . LYS   B 2 80  ? -25.360 -7.086  -13.273 1.00 89.68 80  B 1 
ATOM   2361 C CE  . LYS   B 2 80  ? -26.623 -6.240  -13.074 1.00 80.62 80  B 1 
ATOM   2362 N NZ  . LYS   B 2 80  ? -27.703 -6.594  -14.025 1.00 70.84 80  B 1 
ATOM   2363 N N   . ASP   B 2 81  ? -19.693 -7.640  -12.289 1.00 97.44 81  B 1 
ATOM   2364 C CA  . ASP   B 2 81  ? -18.445 -8.387  -12.446 1.00 96.95 81  B 1 
ATOM   2365 C C   . ASP   B 2 81  ? -17.468 -8.031  -11.310 1.00 97.58 81  B 1 
ATOM   2366 O O   . ASP   B 2 81  ? -16.487 -7.309  -11.490 1.00 95.48 81  B 1 
ATOM   2367 C CB  . ASP   B 2 81  ? -17.872 -8.150  -13.862 1.00 94.51 81  B 1 
ATOM   2368 C CG  . ASP   B 2 81  ? -17.562 -6.674  -14.164 1.00 86.19 81  B 1 
ATOM   2369 O OD1 . ASP   B 2 81  ? -18.351 -5.787  -13.765 1.00 78.44 81  B 1 
ATOM   2370 O OD2 . ASP   B 2 81  ? -16.520 -6.388  -14.783 1.00 78.34 81  B 1 
ATOM   2371 N N   . VAL   B 2 82  ? -17.767 -8.516  -10.110 1.00 98.02 82  B 1 
ATOM   2372 C CA  . VAL   B 2 82  ? -17.016 -8.183  -8.896  1.00 98.52 82  B 1 
ATOM   2373 C C   . VAL   B 2 82  ? -15.787 -9.073  -8.776  1.00 98.59 82  B 1 
ATOM   2374 O O   . VAL   B 2 82  ? -15.897 -10.293 -8.698  1.00 98.29 82  B 1 
ATOM   2375 C CB  . VAL   B 2 82  ? -17.894 -8.275  -7.635  1.00 98.50 82  B 1 
ATOM   2376 C CG1 . VAL   B 2 82  ? -17.135 -7.775  -6.401  1.00 97.86 82  B 1 
ATOM   2377 C CG2 . VAL   B 2 82  ? -19.160 -7.421  -7.767  1.00 97.73 82  B 1 
ATOM   2378 N N   . VAL   B 2 83  ? -14.612 -8.453  -8.709  1.00 98.58 83  B 1 
ATOM   2379 C CA  . VAL   B 2 83  ? -13.366 -9.147  -8.364  1.00 98.66 83  B 1 
ATOM   2380 C C   . VAL   B 2 83  ? -13.310 -9.292  -6.847  1.00 98.78 83  B 1 
ATOM   2381 O O   . VAL   B 2 83  ? -13.424 -8.304  -6.122  1.00 98.65 83  B 1 
ATOM   2382 C CB  . VAL   B 2 83  ? -12.129 -8.410  -8.908  1.00 98.42 83  B 1 
ATOM   2383 C CG1 . VAL   B 2 83  ? -10.851 -9.210  -8.646  1.00 97.18 83  B 1 
ATOM   2384 C CG2 . VAL   B 2 83  ? -12.234 -8.184  -10.425 1.00 97.09 83  B 1 
ATOM   2385 N N   . CYS   B 2 84  ? -13.134 -10.515 -6.370  1.00 98.63 84  B 1 
ATOM   2386 C CA  . CYS   B 2 84  ? -13.051 -10.862 -4.955  1.00 98.61 84  B 1 
ATOM   2387 C C   . CYS   B 2 84  ? -11.684 -11.465 -4.617  1.00 98.54 84  B 1 
ATOM   2388 O O   . CYS   B 2 84  ? -10.967 -11.928 -5.505  1.00 98.06 84  B 1 
ATOM   2389 C CB  . CYS   B 2 84  ? -14.193 -11.824 -4.599  1.00 98.44 84  B 1 
ATOM   2390 S SG  . CYS   B 2 84  ? -15.810 -11.012 -4.830  1.00 97.76 84  B 1 
ATOM   2391 N N   . ALA   B 2 85  ? -11.344 -11.472 -3.333  1.00 98.38 85  B 1 
ATOM   2392 C CA  . ALA   B 2 85  ? -10.184 -12.169 -2.790  1.00 98.30 85  B 1 
ATOM   2393 C C   . ALA   B 2 85  ? -10.623 -13.391 -1.972  1.00 98.39 85  B 1 
ATOM   2394 O O   . ALA   B 2 85  ? -11.716 -13.419 -1.403  1.00 98.10 85  B 1 
ATOM   2395 C CB  . ALA   B 2 85  ? -9.359  -11.190 -1.949  1.00 97.85 85  B 1 
ATOM   2396 N N   . HIS   B 2 86  ? -9.743  -14.381 -1.875  1.00 97.83 86  B 1 
ATOM   2397 C CA  . HIS   B 2 86  ? -9.882  -15.488 -0.931  1.00 97.15 86  B 1 
ATOM   2398 C C   . HIS   B 2 86  ? -9.181  -15.132 0.397   1.00 96.70 86  B 1 
ATOM   2399 O O   . HIS   B 2 86  ? -8.134  -14.474 0.369   1.00 96.25 86  B 1 
ATOM   2400 C CB  . HIS   B 2 86  ? -9.309  -16.757 -1.575  1.00 96.48 86  B 1 
ATOM   2401 C CG  . HIS   B 2 86  ? -9.624  -18.004 -0.799  1.00 94.37 86  B 1 
ATOM   2402 N ND1 . HIS   B 2 86  ? -8.806  -18.628 0.118   1.00 86.98 86  B 1 
ATOM   2403 C CD2 . HIS   B 2 86  ? -10.795 -18.723 -0.834  1.00 86.48 86  B 1 
ATOM   2404 C CE1 . HIS   B 2 86  ? -9.466  -19.692 0.621   1.00 88.00 86  B 1 
ATOM   2405 N NE2 . HIS   B 2 86  ? -10.681 -19.780 0.063   1.00 88.55 86  B 1 
ATOM   2406 N N   . PRO   B 2 87  ? -9.684  -15.543 1.569   1.00 96.65 87  B 1 
ATOM   2407 C CA  . PRO   B 2 87  ? -9.051  -15.212 2.854   1.00 95.81 87  B 1 
ATOM   2408 C C   . PRO   B 2 87  ? -7.613  -15.726 2.994   1.00 94.51 87  B 1 
ATOM   2409 O O   . PRO   B 2 87  ? -6.828  -15.133 3.732   1.00 92.91 87  B 1 
ATOM   2410 C CB  . PRO   B 2 87  ? -9.969  -15.827 3.917   1.00 95.31 87  B 1 
ATOM   2411 C CG  . PRO   B 2 87  ? -10.736 -16.921 3.172   1.00 94.63 87  B 1 
ATOM   2412 C CD  . PRO   B 2 87  ? -10.898 -16.318 1.785   1.00 96.57 87  B 1 
ATOM   2413 N N   . LEU   B 2 88  ? -7.256  -16.789 2.286   1.00 94.38 88  B 1 
ATOM   2414 C CA  . LEU   B 2 88  ? -5.920  -17.400 2.295   1.00 92.64 88  B 1 
ATOM   2415 C C   . LEU   B 2 88  ? -4.990  -16.878 1.184   1.00 91.76 88  B 1 
ATOM   2416 O O   . LEU   B 2 88  ? -3.865  -17.369 1.070   1.00 90.20 88  B 1 
ATOM   2417 C CB  . LEU   B 2 88  ? -6.041  -18.937 2.231   1.00 91.16 88  B 1 
ATOM   2418 C CG  . LEU   B 2 88  ? -6.870  -19.588 3.352   1.00 88.03 88  B 1 
ATOM   2419 C CD1 . LEU   B 2 88  ? -6.894  -21.102 3.142   1.00 83.38 88  B 1 
ATOM   2420 C CD2 . LEU   B 2 88  ? -6.295  -19.305 4.739   1.00 82.56 88  B 1 
ATOM   2421 N N   . ASP   B 2 89  ? -5.428  -15.911 0.364   1.00 93.45 89  B 1 
ATOM   2422 C CA  . ASP   B 2 89  ? -4.540  -15.255 -0.597  1.00 93.21 89  B 1 
ATOM   2423 C C   . ASP   B 2 89  ? -3.455  -14.475 0.153   1.00 92.71 89  B 1 
ATOM   2424 O O   . ASP   B 2 89  ? -3.720  -13.851 1.185   1.00 91.95 89  B 1 
ATOM   2425 C CB  . ASP   B 2 89  ? -5.308  -14.307 -1.531  1.00 93.90 89  B 1 
ATOM   2426 C CG  . ASP   B 2 89  ? -6.272  -15.006 -2.495  1.00 94.15 89  B 1 
ATOM   2427 O OD1 . ASP   B 2 89  ? -6.021  -16.175 -2.857  1.00 91.50 89  B 1 
ATOM   2428 O OD2 . ASP   B 2 89  ? -7.262  -14.344 -2.890  1.00 91.46 89  B 1 
ATOM   2429 N N   . PHE   B 2 90  ? -2.226  -14.473 -0.373  1.00 89.18 90  B 1 
ATOM   2430 C CA  . PHE   B 2 90  ? -1.181  -13.619 0.177   1.00 88.46 90  B 1 
ATOM   2431 C C   . PHE   B 2 90  ? -1.479  -12.149 -0.121  1.00 90.28 90  B 1 
ATOM   2432 O O   . PHE   B 2 90  ? -1.763  -11.763 -1.250  1.00 90.08 90  B 1 
ATOM   2433 C CB  . PHE   B 2 90  ? 0.191   -14.029 -0.353  1.00 85.37 90  B 1 
ATOM   2434 C CG  . PHE   B 2 90  ? 0.715   -15.324 0.222   1.00 82.15 90  B 1 
ATOM   2435 C CD1 . PHE   B 2 90  ? 1.033   -15.405 1.592   1.00 76.07 90  B 1 
ATOM   2436 C CD2 . PHE   B 2 90  ? 0.934   -16.436 -0.608  1.00 73.67 90  B 1 
ATOM   2437 C CE1 . PHE   B 2 90  ? 1.583   -16.584 2.123   1.00 71.72 90  B 1 
ATOM   2438 C CE2 . PHE   B 2 90  ? 1.488   -17.617 -0.086  1.00 70.62 90  B 1 
ATOM   2439 C CZ  . PHE   B 2 90  ? 1.818   -17.688 1.284   1.00 72.46 90  B 1 
ATOM   2440 N N   . VAL   B 2 91  ? -1.341  -11.306 0.904   1.00 90.45 91  B 1 
ATOM   2441 C CA  . VAL   B 2 91  ? -1.509  -9.848  0.786   1.00 91.57 91  B 1 
ATOM   2442 C C   . VAL   B 2 91  ? -0.552  -9.266  -0.248  1.00 92.16 91  B 1 
ATOM   2443 O O   . VAL   B 2 91  ? -0.920  -8.381  -1.016  1.00 91.64 91  B 1 
ATOM   2444 C CB  . VAL   B 2 91  ? -1.270  -9.189  2.151   1.00 90.99 91  B 1 
ATOM   2445 C CG1 . VAL   B 2 91  ? -1.276  -7.658  2.075   1.00 87.57 91  B 1 
ATOM   2446 C CG2 . VAL   B 2 91  ? -2.351  -9.624  3.147   1.00 88.01 91  B 1 
ATOM   2447 N N   . GLU   B 2 92  ? 0.653   -9.791  -0.278  1.00 86.86 92  B 1 
ATOM   2448 C CA  . GLU   B 2 92  ? 1.718   -9.427  -1.203  1.00 85.31 92  B 1 
ATOM   2449 C C   . GLU   B 2 92  ? 1.315   -9.653  -2.670  1.00 86.39 92  B 1 
ATOM   2450 O O   . GLU   B 2 92  ? 1.593   -8.820  -3.531  1.00 85.43 92  B 1 
ATOM   2451 C CB  . GLU   B 2 92  ? 2.963   -10.257 -0.842  1.00 81.98 92  B 1 
ATOM   2452 C CG  . GLU   B 2 92  ? 3.528   -10.003 0.574   1.00 76.58 92  B 1 
ATOM   2453 C CD  . GLU   B 2 92  ? 3.003   -10.907 1.702   1.00 72.61 92  B 1 
ATOM   2454 O OE1 . GLU   B 2 92  ? 3.803   -11.230 2.609   1.00 66.71 92  B 1 
ATOM   2455 O OE2 . GLU   B 2 92  ? 1.809   -11.257 1.702   1.00 67.88 92  B 1 
ATOM   2456 N N   . GLU   B 2 93  ? 0.609   -10.750 -2.948  1.00 89.41 93  B 1 
ATOM   2457 C CA  . GLU   B 2 93  ? 0.140   -11.110 -4.288  1.00 89.04 93  B 1 
ATOM   2458 C C   . GLU   B 2 93  ? -1.163  -10.380 -4.641  1.00 91.13 93  B 1 
ATOM   2459 O O   . GLU   B 2 93  ? -1.277  -9.787  -5.715  1.00 90.37 93  B 1 
ATOM   2460 C CB  . GLU   B 2 93  ? -0.020  -12.639 -4.384  1.00 86.00 93  B 1 
ATOM   2461 C CG  . GLU   B 2 93  ? 1.336   -13.359 -4.281  1.00 78.63 93  B 1 
ATOM   2462 C CD  . GLU   B 2 93  ? 1.252   -14.895 -4.271  1.00 73.48 93  B 1 
ATOM   2463 O OE1 . GLU   B 2 93  ? 2.342   -15.520 -4.242  1.00 65.52 93  B 1 
ATOM   2464 O OE2 . GLU   B 2 93  ? 0.127   -15.445 -4.281  1.00 65.28 93  B 1 
ATOM   2465 N N   . ILE   B 2 94  ? -2.123  -10.323 -3.719  1.00 94.06 94  B 1 
ATOM   2466 C CA  . ILE   B 2 94  ? -3.423  -9.679  -3.964  1.00 95.05 94  B 1 
ATOM   2467 C C   . ILE   B 2 94  ? -3.307  -8.156  -4.117  1.00 95.96 94  B 1 
ATOM   2468 O O   . ILE   B 2 94  ? -4.160  -7.525  -4.741  1.00 95.69 94  B 1 
ATOM   2469 C CB  . ILE   B 2 94  ? -4.435  -10.100 -2.872  1.00 93.98 94  B 1 
ATOM   2470 C CG1 . ILE   B 2 94  ? -5.876  -10.168 -3.409  1.00 84.66 94  B 1 
ATOM   2471 C CG2 . ILE   B 2 94  ? -4.396  -9.169  -1.645  1.00 86.55 94  B 1 
ATOM   2472 C CD1 . ILE   B 2 94  ? -6.118  -11.314 -4.371  1.00 80.43 94  B 1 
ATOM   2473 N N   . SER   B 2 95  ? -2.234  -7.550  -3.600  1.00 95.25 95  B 1 
ATOM   2474 C CA  . SER   B 2 95  ? -1.974  -6.113  -3.749  1.00 95.19 95  B 1 
ATOM   2475 C C   . SER   B 2 95  ? -1.845  -5.678  -5.212  1.00 95.74 95  B 1 
ATOM   2476 O O   . SER   B 2 95  ? -2.263  -4.571  -5.553  1.00 95.29 95  B 1 
ATOM   2477 C CB  . SER   B 2 95  ? -0.709  -5.723  -2.982  1.00 94.13 95  B 1 
ATOM   2478 O OG  . SER   B 2 95  ? -0.949  -5.819  -1.596  1.00 87.41 95  B 1 
ATOM   2479 N N   . ALA   B 2 96  ? -1.325  -6.543  -6.085  1.00 95.01 96  B 1 
ATOM   2480 C CA  . ALA   B 2 96  ? -1.224  -6.265  -7.517  1.00 94.52 96  B 1 
ATOM   2481 C C   . ALA   B 2 96  ? -2.607  -6.136  -8.174  1.00 95.39 96  B 1 
ATOM   2482 O O   . ALA   B 2 96  ? -2.837  -5.211  -8.956  1.00 94.91 96  B 1 
ATOM   2483 C CB  . ALA   B 2 96  ? -0.367  -7.357  -8.169  1.00 92.61 96  B 1 
ATOM   2484 N N   . VAL   B 2 97  ? -3.566  -6.965  -7.768  1.00 96.14 97  B 1 
ATOM   2485 C CA  . VAL   B 2 97  ? -4.938  -6.983  -8.308  1.00 96.70 97  B 1 
ATOM   2486 C C   . VAL   B 2 97  ? -5.602  -5.605  -8.230  1.00 97.10 97  B 1 
ATOM   2487 O O   . VAL   B 2 97  ? -6.321  -5.198  -9.144  1.00 96.74 97  B 1 
ATOM   2488 C CB  . VAL   B 2 97  ? -5.789  -8.035  -7.571  1.00 96.64 97  B 1 
ATOM   2489 C CG1 . VAL   B 2 97  ? -7.224  -8.100  -8.093  1.00 95.17 97  B 1 
ATOM   2490 C CG2 . VAL   B 2 97  ? -5.184  -9.439  -7.706  1.00 95.32 97  B 1 
ATOM   2491 N N   . PHE   B 2 98  ? -5.322  -4.833  -7.175  1.00 96.99 98  B 1 
ATOM   2492 C CA  . PHE   B 2 98  ? -5.903  -3.499  -7.003  1.00 97.36 98  B 1 
ATOM   2493 C C   . PHE   B 2 98  ? -5.502  -2.528  -8.121  1.00 97.24 98  B 1 
ATOM   2494 O O   . PHE   B 2 98  ? -6.346  -1.778  -8.610  1.00 96.51 98  B 1 
ATOM   2495 C CB  . PHE   B 2 98  ? -5.478  -2.909  -5.655  1.00 97.55 98  B 1 
ATOM   2496 C CG  . PHE   B 2 98  ? -6.195  -3.484  -4.459  1.00 97.85 98  B 1 
ATOM   2497 C CD1 . PHE   B 2 98  ? -7.241  -2.763  -3.854  1.00 96.87 98  B 1 
ATOM   2498 C CD2 . PHE   B 2 98  ? -5.821  -4.724  -3.931  1.00 96.66 98  B 1 
ATOM   2499 C CE1 . PHE   B 2 98  ? -7.895  -3.282  -2.727  1.00 96.35 98  B 1 
ATOM   2500 C CE2 . PHE   B 2 98  ? -6.477  -5.249  -2.812  1.00 96.31 98  B 1 
ATOM   2501 C CZ  . PHE   B 2 98  ? -7.512  -4.526  -2.203  1.00 97.30 98  B 1 
ATOM   2502 N N   . TYR   B 2 99  ? -4.216  -2.486  -8.493  1.00 96.38 99  B 1 
ATOM   2503 C CA  . TYR   B 2 99  ? -3.746  -1.555  -9.518  1.00 95.62 99  B 1 
ATOM   2504 C C   . TYR   B 2 99  ? -3.897  -2.111  -10.933 1.00 95.41 99  B 1 
ATOM   2505 O O   . TYR   B 2 99  ? -4.092  -1.322  -11.856 1.00 94.02 99  B 1 
ATOM   2506 C CB  . TYR   B 2 99  ? -2.321  -1.074  -9.221  1.00 94.57 99  B 1 
ATOM   2507 C CG  . TYR   B 2 99  ? -1.239  -2.131  -9.215  1.00 94.80 99  B 1 
ATOM   2508 C CD1 . TYR   B 2 99  ? -0.645  -2.520  -8.004  1.00 91.72 99  B 1 
ATOM   2509 C CD2 . TYR   B 2 99  ? -0.787  -2.700  -10.421 1.00 91.70 99  B 1 
ATOM   2510 C CE1 . TYR   B 2 99  ? 0.374   -3.481  -7.988  1.00 90.24 99  B 1 
ATOM   2511 C CE2 . TYR   B 2 99  ? 0.224   -3.675  -10.418 1.00 90.06 99  B 1 
ATOM   2512 C CZ  . TYR   B 2 99  ? 0.802   -4.063  -9.195  1.00 91.51 99  B 1 
ATOM   2513 O OH  . TYR   B 2 99  ? 1.782   -5.022  -9.186  1.00 89.37 99  B 1 
ATOM   2514 N N   . GLU   B 2 100 ? -3.877  -3.423  -11.107 1.00 96.17 100 B 1 
ATOM   2515 C CA  . GLU   B 2 100 ? -4.123  -4.075  -12.393 1.00 95.53 100 B 1 
ATOM   2516 C C   . GLU   B 2 100 ? -5.571  -3.884  -12.854 1.00 95.73 100 B 1 
ATOM   2517 O O   . GLU   B 2 100 ? -5.815  -3.502  -13.994 1.00 94.45 100 B 1 
ATOM   2518 C CB  . GLU   B 2 100 ? -3.791  -5.568  -12.287 1.00 94.39 100 B 1 
ATOM   2519 C CG  . GLU   B 2 100 ? -2.280  -5.806  -12.176 1.00 90.45 100 B 1 
ATOM   2520 C CD  . GLU   B 2 100 ? -1.901  -7.275  -11.952 1.00 86.23 100 B 1 
ATOM   2521 O OE1 . GLU   B 2 100 ? -0.678  -7.549  -11.989 1.00 79.03 100 B 1 
ATOM   2522 O OE2 . GLU   B 2 100 ? -2.815  -8.103  -11.737 1.00 79.50 100 B 1 
ATOM   2523 N N   . HIS   B 2 101 ? -6.535  -4.061  -11.954 1.00 96.91 101 B 1 
ATOM   2524 C CA  . HIS   B 2 101 ? -7.954  -3.869  -12.261 1.00 97.10 101 B 1 
ATOM   2525 C C   . HIS   B 2 101 ? -8.439  -2.428  -12.062 1.00 97.14 101 B 1 
ATOM   2526 O O   . HIS   B 2 101 ? -9.586  -2.101  -12.374 1.00 95.97 101 B 1 
ATOM   2527 C CB  . HIS   B 2 101 ? -8.786  -4.862  -11.445 1.00 97.14 101 B 1 
ATOM   2528 C CG  . HIS   B 2 101 ? -8.521  -6.298  -11.802 1.00 96.75 101 B 1 
ATOM   2529 N ND1 . HIS   B 2 101 ? -7.451  -7.061  -11.395 1.00 83.45 101 B 1 
ATOM   2530 C CD2 . HIS   B 2 101 ? -9.282  -7.096  -12.627 1.00 83.99 101 B 1 
ATOM   2531 C CE1 . HIS   B 2 101 ? -7.560  -8.273  -11.958 1.00 87.45 101 B 1 
ATOM   2532 N NE2 . HIS   B 2 101 ? -8.669  -8.336  -12.704 1.00 89.64 101 B 1 
ATOM   2533 N N   . GLY   B 2 102 ? -7.589  -1.532  -11.534 1.00 96.49 102 B 1 
ATOM   2534 C CA  . GLY   B 2 102 ? -7.963  -0.137  -11.280 1.00 96.26 102 B 1 
ATOM   2535 C C   . GLY   B 2 102 ? -9.053  0.033   -10.215 1.00 96.88 102 B 1 
ATOM   2536 O O   . GLY   B 2 102 ? -9.746  1.057   -10.208 1.00 95.50 102 B 1 
ATOM   2537 N N   . ILE   B 2 103 ? -9.190  -0.941  -9.306  1.00 97.92 103 B 1 
ATOM   2538 C CA  . ILE   B 2 103 ? -10.185 -0.971  -8.227  1.00 98.18 103 B 1 
ATOM   2539 C C   . ILE   B 2 103 ? -9.581  -0.553  -6.878  1.00 98.30 103 B 1 
ATOM   2540 O O   . ILE   B 2 103 ? -8.361  -0.544  -6.689  1.00 98.05 103 B 1 
ATOM   2541 C CB  . ILE   B 2 103 ? -10.894 -2.350  -8.170  1.00 97.97 103 B 1 
ATOM   2542 C CG1 . ILE   B 2 103 ? -9.904  -3.503  -7.889  1.00 96.42 103 B 1 
ATOM   2543 C CG2 . ILE   B 2 103 ? -11.691 -2.572  -9.467  1.00 94.23 103 B 1 
ATOM   2544 C CD1 . ILE   B 2 103 ? -10.559 -4.888  -7.770  1.00 95.25 103 B 1 
ATOM   2545 N N   . GLY   B 2 104 ? -10.435 -0.176  -5.929  1.00 97.90 104 B 1 
ATOM   2546 C CA  . GLY   B 2 104 ? -10.034 0.258   -4.586  1.00 97.96 104 B 1 
ATOM   2547 C C   . GLY   B 2 104 ? -10.452 -0.682  -3.460  1.00 98.39 104 B 1 
ATOM   2548 O O   . GLY   B 2 104 ? -10.163 -0.381  -2.303  1.00 97.87 104 B 1 
ATOM   2549 N N   . CYS   B 2 105 ? -11.146 -1.775  -3.788  1.00 98.41 105 B 1 
ATOM   2550 C CA  . CYS   B 2 105 ? -11.735 -2.703  -2.833  1.00 98.55 105 B 1 
ATOM   2551 C C   . CYS   B 2 105 ? -11.795 -4.118  -3.409  1.00 98.77 105 B 1 
ATOM   2552 O O   . CYS   B 2 105 ? -12.139 -4.288  -4.578  1.00 98.51 105 B 1 
ATOM   2553 C CB  . CYS   B 2 105 ? -13.135 -2.172  -2.509  1.00 97.16 105 B 1 
ATOM   2554 S SG  . CYS   B 2 105 ? -14.076 -3.340  -1.512  1.00 93.70 105 B 1 
ATOM   2555 N N   . LEU   B 2 106 ? -11.520 -5.105  -2.567  1.00 98.82 106 B 1 
ATOM   2556 C CA  . LEU   B 2 106 ? -11.796 -6.515  -2.820  1.00 98.85 106 B 1 
ATOM   2557 C C   . LEU   B 2 106 ? -12.677 -7.056  -1.689  1.00 98.89 106 B 1 
ATOM   2558 O O   . LEU   B 2 106 ? -12.214 -7.116  -0.547  1.00 98.76 106 B 1 
ATOM   2559 C CB  . LEU   B 2 106 ? -10.485 -7.311  -2.921  1.00 98.67 106 B 1 
ATOM   2560 C CG  . LEU   B 2 106 ? -9.609  -6.973  -4.141  1.00 97.98 106 B 1 
ATOM   2561 C CD1 . LEU   B 2 106 ? -8.272  -7.697  -4.038  1.00 96.95 106 B 1 
ATOM   2562 C CD2 . LEU   B 2 106 ? -10.267 -7.389  -5.457  1.00 96.82 106 B 1 
ATOM   2563 N N   . PRO   B 2 107 ? -13.932 -7.439  -1.961  1.00 98.94 107 B 1 
ATOM   2564 C CA  . PRO   B 2 107 ? -14.676 -8.287  -1.039  1.00 98.92 107 B 1 
ATOM   2565 C C   . PRO   B 2 107 ? -13.920 -9.602  -0.832  1.00 98.91 107 B 1 
ATOM   2566 O O   . PRO   B 2 107 ? -13.396 -10.176 -1.790  1.00 98.75 107 B 1 
ATOM   2567 C CB  . PRO   B 2 107 ? -16.044 -8.521  -1.684  1.00 98.81 107 B 1 
ATOM   2568 C CG  . PRO   B 2 107 ? -16.161 -7.412  -2.725  1.00 97.62 107 B 1 
ATOM   2569 C CD  . PRO   B 2 107 ? -14.715 -7.175  -3.149  1.00 98.80 107 B 1 
ATOM   2570 N N   . VAL   B 2 108 ? -13.866 -10.078 0.402   1.00 98.83 108 B 1 
ATOM   2571 C CA  . VAL   B 2 108 ? -13.261 -11.369 0.739   1.00 98.78 108 B 1 
ATOM   2572 C C   . VAL   B 2 108 ? -14.372 -12.399 0.869   1.00 98.76 108 B 1 
ATOM   2573 O O   . VAL   B 2 108 ? -15.295 -12.224 1.664   1.00 98.55 108 B 1 
ATOM   2574 C CB  . VAL   B 2 108 ? -12.394 -11.299 2.005   1.00 98.63 108 B 1 
ATOM   2575 C CG1 . VAL   B 2 108 ? -11.623 -12.606 2.193   1.00 98.10 108 B 1 
ATOM   2576 C CG2 . VAL   B 2 108 ? -11.378 -10.149 1.936   1.00 98.05 108 B 1 
ATOM   2577 N N   . VAL   B 2 109 ? -14.288 -13.448 0.072   1.00 98.72 109 B 1 
ATOM   2578 C CA  . VAL   B 2 109 ? -15.305 -14.498 -0.005  1.00 98.59 109 B 1 
ATOM   2579 C C   . VAL   B 2 109 ? -14.704 -15.857 0.331   1.00 98.30 109 B 1 
ATOM   2580 O O   . VAL   B 2 109 ? -13.623 -16.210 -0.133  1.00 97.40 109 B 1 
ATOM   2581 C CB  . VAL   B 2 109 ? -16.030 -14.526 -1.365  1.00 98.28 109 B 1 
ATOM   2582 C CG1 . VAL   B 2 109 ? -16.890 -13.269 -1.549  1.00 96.51 109 B 1 
ATOM   2583 C CG2 . VAL   B 2 109 ? -15.095 -14.653 -2.570  1.00 96.66 109 B 1 
ATOM   2584 N N   . HIS   B 2 110 ? -15.433 -16.634 1.136   1.00 98.40 110 B 1 
ATOM   2585 C CA  . HIS   B 2 110 ? -15.093 -18.012 1.475   1.00 98.04 110 B 1 
ATOM   2586 C C   . HIS   B 2 110 ? -16.365 -18.861 1.430   1.00 97.87 110 B 1 
ATOM   2587 O O   . HIS   B 2 110 ? -17.403 -18.440 1.939   1.00 96.12 110 B 1 
ATOM   2588 C CB  . HIS   B 2 110 ? -14.428 -18.047 2.855   1.00 97.05 110 B 1 
ATOM   2589 C CG  . HIS   B 2 110 ? -13.866 -19.391 3.217   1.00 95.39 110 B 1 
ATOM   2590 N ND1 . HIS   B 2 110 ? -13.922 -19.987 4.457   1.00 84.38 110 B 1 
ATOM   2591 C CD2 . HIS   B 2 110 ? -13.163 -20.240 2.404   1.00 84.55 110 B 1 
ATOM   2592 C CE1 . HIS   B 2 110 ? -13.262 -21.156 4.391   1.00 86.49 110 B 1 
ATOM   2593 N NE2 . HIS   B 2 110 ? -12.793 -21.346 3.160   1.00 88.21 110 B 1 
ATOM   2594 N N   . HIS   B 2 111 ? -16.301 -20.020 0.777   1.00 97.28 111 B 1 
ATOM   2595 C CA  . HIS   B 2 111 ? -17.496 -20.821 0.473   1.00 97.31 111 B 1 
ATOM   2596 C C   . HIS   B 2 111 ? -18.639 -19.985 -0.138  1.00 97.52 111 B 1 
ATOM   2597 O O   . HIS   B 2 111 ? -19.784 -20.054 0.301   1.00 95.20 111 B 1 
ATOM   2598 C CB  . HIS   B 2 111 ? -17.922 -21.626 1.710   1.00 96.32 111 B 1 
ATOM   2599 C CG  . HIS   B 2 111 ? -16.874 -22.579 2.214   1.00 93.55 111 B 1 
ATOM   2600 N ND1 . HIS   B 2 111 ? -16.211 -23.531 1.462   1.00 80.95 111 B 1 
ATOM   2601 C CD2 . HIS   B 2 111 ? -16.411 -22.684 3.496   1.00 80.60 111 B 1 
ATOM   2602 C CE1 . HIS   B 2 111 ? -15.370 -24.184 2.283   1.00 82.53 111 B 1 
ATOM   2603 N NE2 . HIS   B 2 111 ? -15.473 -23.706 3.522   1.00 83.80 111 B 1 
ATOM   2604 N N   . GLN   B 2 112 ? -18.297 -19.154 -1.128  1.00 97.21 112 B 1 
ATOM   2605 C CA  . GLN   B 2 112 ? -19.188 -18.218 -1.836  1.00 97.20 112 B 1 
ATOM   2606 C C   . GLN   B 2 112 ? -19.780 -17.082 -0.973  1.00 97.77 112 B 1 
ATOM   2607 O O   . GLN   B 2 112 ? -20.395 -16.172 -1.518  1.00 96.18 112 B 1 
ATOM   2608 C CB  . GLN   B 2 112 ? -20.280 -18.980 -2.603  1.00 95.67 112 B 1 
ATOM   2609 C CG  . GLN   B 2 112 ? -19.713 -20.026 -3.586  1.00 90.45 112 B 1 
ATOM   2610 C CD  . GLN   B 2 112 ? -20.802 -20.773 -4.350  1.00 82.70 112 B 1 
ATOM   2611 O OE1 . GLN   B 2 112 ? -21.982 -20.682 -4.070  1.00 72.75 112 B 1 
ATOM   2612 N NE2 . GLN   B 2 112 ? -20.446 -21.551 -5.347  1.00 70.19 112 B 1 
ATOM   2613 N N   . LYS   B 2 113 ? -19.553 -17.064 0.344   1.00 98.16 113 B 1 
ATOM   2614 C CA  . LYS   B 2 113 ? -20.100 -16.062 1.265   1.00 98.39 113 B 1 
ATOM   2615 C C   . LYS   B 2 113 ? -19.109 -14.935 1.527   1.00 98.66 113 B 1 
ATOM   2616 O O   . LYS   B 2 113 ? -17.920 -15.175 1.732   1.00 98.31 113 B 1 
ATOM   2617 C CB  . LYS   B 2 113 ? -20.561 -16.719 2.572   1.00 97.67 113 B 1 
ATOM   2618 C CG  . LYS   B 2 113 ? -21.712 -17.706 2.311   1.00 92.26 113 B 1 
ATOM   2619 C CD  . LYS   B 2 113 ? -22.311 -18.272 3.596   1.00 88.31 113 B 1 
ATOM   2620 C CE  . LYS   B 2 113 ? -23.437 -19.225 3.184   1.00 79.22 113 B 1 
ATOM   2621 N NZ  . LYS   B 2 113 ? -24.270 -19.677 4.321   1.00 69.29 113 B 1 
ATOM   2622 N N   . LEU   B 2 114 ? -19.613 -13.697 1.587   1.00 98.60 114 B 1 
ATOM   2623 C CA  . LEU   B 2 114 ? -18.852 -12.534 2.024   1.00 98.77 114 B 1 
ATOM   2624 C C   . LEU   B 2 114 ? -18.497 -12.672 3.511   1.00 98.76 114 B 1 
ATOM   2625 O O   . LEU   B 2 114 ? -19.388 -12.724 4.360   1.00 98.50 114 B 1 
ATOM   2626 C CB  . LEU   B 2 114 ? -19.687 -11.276 1.754   1.00 98.74 114 B 1 
ATOM   2627 C CG  . LEU   B 2 114 ? -18.982 -9.964  2.145   1.00 98.35 114 B 1 
ATOM   2628 C CD1 . LEU   B 2 114 ? -17.808 -9.652  1.225   1.00 97.91 114 B 1 
ATOM   2629 C CD2 . LEU   B 2 114 ? -19.974 -8.807  2.060   1.00 97.69 114 B 1 
ATOM   2630 N N   . ILE   B 2 115 ? -17.205 -12.672 3.823   1.00 98.73 115 B 1 
ATOM   2631 C CA  . ILE   B 2 115 ? -16.691 -12.755 5.201   1.00 98.58 115 B 1 
ATOM   2632 C C   . ILE   B 2 115 ? -15.844 -11.548 5.613   1.00 98.57 115 B 1 
ATOM   2633 O O   . ILE   B 2 115 ? -15.589 -11.350 6.801   1.00 98.09 115 B 1 
ATOM   2634 C CB  . ILE   B 2 115 ? -15.909 -14.066 5.424   1.00 98.19 115 B 1 
ATOM   2635 C CG1 . ILE   B 2 115 ? -14.657 -14.173 4.524   1.00 95.71 115 B 1 
ATOM   2636 C CG2 . ILE   B 2 115 ? -16.840 -15.284 5.244   1.00 94.41 115 B 1 
ATOM   2637 C CD1 . ILE   B 2 115 ? -13.659 -15.218 5.027   1.00 93.53 115 B 1 
ATOM   2638 N N   . GLY   B 2 116 ? -15.410 -10.730 4.651   1.00 98.73 116 B 1 
ATOM   2639 C CA  . GLY   B 2 116 ? -14.585 -9.564  4.917   1.00 98.74 116 B 1 
ATOM   2640 C C   . GLY   B 2 116 ? -14.496 -8.617  3.727   1.00 98.86 116 B 1 
ATOM   2641 O O   . GLY   B 2 116 ? -15.067 -8.852  2.664   1.00 98.76 116 B 1 
ATOM   2642 N N   . ILE   B 2 117 ? -13.765 -7.517  3.927   1.00 98.91 117 B 1 
ATOM   2643 C CA  . ILE   B 2 117 ? -13.451 -6.554  2.872   1.00 98.90 117 B 1 
ATOM   2644 C C   . ILE   B 2 117 ? -12.027 -6.038  3.059   1.00 98.88 117 B 1 
ATOM   2645 O O   . ILE   B 2 117 ? -11.588 -5.778  4.182   1.00 98.68 117 B 1 
ATOM   2646 C CB  . ILE   B 2 117 ? -14.508 -5.430  2.834   1.00 98.77 117 B 1 
ATOM   2647 C CG1 . ILE   B 2 117 ? -14.420 -4.627  1.520   1.00 97.72 117 B 1 
ATOM   2648 C CG2 . ILE   B 2 117 ? -14.422 -4.494  4.055   1.00 97.92 117 B 1 
ATOM   2649 C CD1 . ILE   B 2 117 ? -15.645 -3.721  1.304   1.00 95.90 117 B 1 
ATOM   2650 N N   . LEU   B 2 118 ? -11.313 -5.877  1.950   1.00 98.83 118 B 1 
ATOM   2651 C CA  . LEU   B 2 118 ? -9.967  -5.325  1.904   1.00 98.77 118 B 1 
ATOM   2652 C C   . LEU   B 2 118 ? -9.962  -4.118  0.969   1.00 98.79 118 B 1 
ATOM   2653 O O   . LEU   B 2 118 ? -10.461 -4.190  -0.149  1.00 98.33 118 B 1 
ATOM   2654 C CB  . LEU   B 2 118 ? -9.003  -6.435  1.453   1.00 98.26 118 B 1 
ATOM   2655 C CG  . LEU   B 2 118 ? -7.518  -6.046  1.546   1.00 95.09 118 B 1 
ATOM   2656 C CD1 . LEU   B 2 118 ? -7.064  -5.915  2.997   1.00 90.80 118 B 1 
ATOM   2657 C CD2 . LEU   B 2 118 ? -6.661  -7.113  0.874   1.00 91.16 118 B 1 
ATOM   2658 N N   . THR   B 2 119 ? -9.387  -2.996  1.419   1.00 98.69 119 B 1 
ATOM   2659 C CA  . THR   B 2 119 ? -9.297  -1.770  0.611   1.00 98.51 119 B 1 
ATOM   2660 C C   . THR   B 2 119 ? -7.849  -1.319  0.441   1.00 98.32 119 B 1 
ATOM   2661 O O   . THR   B 2 119 ? -6.954  -1.726  1.187   1.00 97.81 119 B 1 
ATOM   2662 C CB  . THR   B 2 119 ? -10.140 -0.626  1.197   1.00 98.06 119 B 1 
ATOM   2663 O OG1 . THR   B 2 119 ? -9.577  -0.146  2.396   1.00 94.94 119 B 1 
ATOM   2664 C CG2 . THR   B 2 119 ? -11.594 -1.010  1.463   1.00 94.50 119 B 1 
ATOM   2665 N N   . LYS   B 2 120 ? -7.608  -0.400  -0.497  1.00 98.00 120 B 1 
ATOM   2666 C CA  . LYS   B 2 120 ? -6.293  0.248   -0.643  1.00 97.67 120 B 1 
ATOM   2667 C C   . LYS   B 2 120 ? -5.824  0.917   0.650   1.00 97.44 120 B 1 
ATOM   2668 O O   . LYS   B 2 120 ? -4.627  0.995   0.880   1.00 96.65 120 B 1 
ATOM   2669 C CB  . LYS   B 2 120 ? -6.318  1.284   -1.784  1.00 97.00 120 B 1 
ATOM   2670 C CG  . LYS   B 2 120 ? -6.379  0.626   -3.169  1.00 94.44 120 B 1 
ATOM   2671 C CD  . LYS   B 2 120 ? -6.274  1.656   -4.300  1.00 92.15 120 B 1 
ATOM   2672 C CE  . LYS   B 2 120 ? -6.290  0.898   -5.640  1.00 86.79 120 B 1 
ATOM   2673 N NZ  . LYS   B 2 120 ? -6.074  1.775   -6.816  1.00 82.28 120 B 1 
ATOM   2674 N N   . THR   B 2 121 ? -6.735  1.399   1.486   1.00 97.39 121 B 1 
ATOM   2675 C CA  . THR   B 2 121 ? -6.386  1.995   2.785   1.00 97.08 121 B 1 
ATOM   2676 C C   . THR   B 2 121 ? -5.871  0.945   3.763   1.00 96.95 121 B 1 
ATOM   2677 O O   . THR   B 2 121 ? -4.905  1.220   4.466   1.00 96.24 121 B 1 
ATOM   2678 C CB  . THR   B 2 121 ? -7.567  2.774   3.377   1.00 96.50 121 B 1 
ATOM   2679 O OG1 . THR   B 2 121 ? -7.821  3.889   2.543   1.00 92.46 121 B 1 
ATOM   2680 C CG2 . THR   B 2 121 ? -7.289  3.339   4.771   1.00 91.51 121 B 1 
ATOM   2681 N N   . ASP   B 2 122 ? -6.435  -0.260  3.775   1.00 96.97 122 B 1 
ATOM   2682 C CA  . ASP   B 2 122 ? -5.957  -1.362  4.620   1.00 96.98 122 B 1 
ATOM   2683 C C   . ASP   B 2 122 ? -4.553  -1.810  4.193   1.00 96.79 122 B 1 
ATOM   2684 O O   . ASP   B 2 122 ? -3.678  -1.993  5.039   1.00 96.34 122 B 1 
ATOM   2685 C CB  . ASP   B 2 122 ? -6.952  -2.532  4.579   1.00 97.32 122 B 1 
ATOM   2686 C CG  . ASP   B 2 122 ? -8.369  -2.077  4.941   1.00 97.28 122 B 1 
ATOM   2687 O OD1 . ASP   B 2 122 ? -8.540  -1.446  6.010   1.00 95.74 122 B 1 
ATOM   2688 O OD2 . ASP   B 2 122 ? -9.271  -2.270  4.093   1.00 95.61 122 B 1 
ATOM   2689 N N   . LEU   B 2 123 ? -4.290  -1.864  2.880   1.00 96.70 123 B 1 
ATOM   2690 C CA  . LEU   B 2 123 ? -2.957  -2.150  2.344   1.00 96.53 123 B 1 
ATOM   2691 C C   . LEU   B 2 123 ? -1.938  -1.063  2.709   1.00 96.19 123 B 1 
ATOM   2692 O O   . LEU   B 2 123 ? -0.832  -1.387  3.125   1.00 95.29 123 B 1 
ATOM   2693 C CB  . LEU   B 2 123 ? -3.022  -2.322  0.819   1.00 96.31 123 B 1 
ATOM   2694 C CG  . LEU   B 2 123 ? -3.847  -3.529  0.339   1.00 95.34 123 B 1 
ATOM   2695 C CD1 . LEU   B 2 123 ? -3.812  -3.562  -1.187  1.00 93.54 123 B 1 
ATOM   2696 C CD2 . LEU   B 2 123 ? -3.309  -4.856  0.862   1.00 93.02 123 B 1 
ATOM   2697 N N   . LEU   B 2 124 ? -2.302  0.221   2.612   1.00 96.26 124 B 1 
ATOM   2698 C CA  . LEU   B 2 124 ? -1.411  1.319   3.006   1.00 95.92 124 B 1 
ATOM   2699 C C   . LEU   B 2 124 ? -1.122  1.317   4.511   1.00 95.36 124 B 1 
ATOM   2700 O O   . LEU   B 2 124 ? 0.018   1.529   4.906   1.00 94.41 124 B 1 
ATOM   2701 C CB  . LEU   B 2 124 ? -1.995  2.671   2.574   1.00 95.53 124 B 1 
ATOM   2702 C CG  . LEU   B 2 124 ? -1.990  2.931   1.057   1.00 92.91 124 B 1 
ATOM   2703 C CD1 . LEU   B 2 124 ? -2.567  4.323   0.797   1.00 90.08 124 B 1 
ATOM   2704 C CD2 . LEU   B 2 124 ? -0.596  2.872   0.441   1.00 89.17 124 B 1 
ATOM   2705 N N   . ARG   B 2 125 ? -2.119  1.036   5.360   1.00 94.69 125 B 1 
ATOM   2706 C CA  . ARG   B 2 125 ? -1.900  0.870   6.808   1.00 93.97 125 B 1 
ATOM   2707 C C   . ARG   B 2 125 ? -0.971  -0.306  7.099   1.00 93.69 125 B 1 
ATOM   2708 O O   . ARG   B 2 125 ? -0.110  -0.201  7.967   1.00 92.64 125 B 1 
ATOM   2709 C CB  . ARG   B 2 125 ? -3.237  0.651   7.525   1.00 93.53 125 B 1 
ATOM   2710 C CG  . ARG   B 2 125 ? -4.070  1.935   7.641   1.00 88.23 125 B 1 
ATOM   2711 C CD  . ARG   B 2 125 ? -5.433  1.592   8.245   1.00 87.04 125 B 1 
ATOM   2712 N NE  . ARG   B 2 125 ? -6.300  2.780   8.388   1.00 82.86 125 B 1 
ATOM   2713 C CZ  . ARG   B 2 125 ? -7.619  2.794   8.309   1.00 79.26 125 B 1 
ATOM   2714 N NH1 . ARG   B 2 125 ? -8.322  1.714   8.095   1.00 71.38 125 B 1 
ATOM   2715 N NH2 . ARG   B 2 125 ? -8.266  3.914   8.445   1.00 73.59 125 B 1 
ATOM   2716 N N   . THR   B 2 126 ? -1.133  -1.402  6.365   1.00 92.84 126 B 1 
ATOM   2717 C CA  . THR   B 2 126 ? -0.240  -2.563  6.465   1.00 92.21 126 B 1 
ATOM   2718 C C   . THR   B 2 126 ? 1.173   -2.176  6.055   1.00 91.92 126 B 1 
ATOM   2719 O O   . THR   B 2 126 ? 2.095   -2.418  6.822   1.00 90.71 126 B 1 
ATOM   2720 C CB  . THR   B 2 126 ? -0.760  -3.742  5.635   1.00 91.82 126 B 1 
ATOM   2721 O OG1 . THR   B 2 126 ? -2.054  -4.071  6.081   1.00 89.21 126 B 1 
ATOM   2722 C CG2 . THR   B 2 126 ? 0.106   -4.990  5.794   1.00 89.33 126 B 1 
ATOM   2723 N N   . PHE   B 2 127 ? 1.347   -1.492  4.923   1.00 91.24 127 B 1 
ATOM   2724 C CA  . PHE   B 2 127 ? 2.644   -0.990  4.465   1.00 90.42 127 B 1 
ATOM   2725 C C   . PHE   B 2 127 ? 3.348   -0.149  5.540   1.00 90.15 127 B 1 
ATOM   2726 O O   . PHE   B 2 127 ? 4.478   -0.461  5.903   1.00 89.66 127 B 1 
ATOM   2727 C CB  . PHE   B 2 127 ? 2.449   -0.207  3.164   1.00 89.76 127 B 1 
ATOM   2728 C CG  . PHE   B 2 127 ? 3.722   0.437   2.653   1.00 88.33 127 B 1 
ATOM   2729 C CD1 . PHE   B 2 127 ? 3.922   1.825   2.776   1.00 82.76 127 B 1 
ATOM   2730 C CD2 . PHE   B 2 127 ? 4.730   -0.359  2.083   1.00 82.15 127 B 1 
ATOM   2731 C CE1 . PHE   B 2 127 ? 5.117   2.409   2.326   1.00 80.18 127 B 1 
ATOM   2732 C CE2 . PHE   B 2 127 ? 5.926   0.225   1.635   1.00 79.12 127 B 1 
ATOM   2733 C CZ  . PHE   B 2 127 ? 6.119   1.609   1.755   1.00 79.97 127 B 1 
ATOM   2734 N N   . VAL   B 2 128 ? 2.661   0.838   6.125   1.00 91.28 128 B 1 
ATOM   2735 C CA  . VAL   B 2 128 ? 3.214   1.678   7.205   1.00 90.48 128 B 1 
ATOM   2736 C C   . VAL   B 2 128 ? 3.645   0.830   8.406   1.00 89.35 128 B 1 
ATOM   2737 O O   . VAL   B 2 128 ? 4.743   1.019   8.924   1.00 88.15 128 B 1 
ATOM   2738 C CB  . VAL   B 2 128 ? 2.209   2.768   7.627   1.00 90.10 128 B 1 
ATOM   2739 C CG1 . VAL   B 2 128 ? 2.685   3.568   8.844   1.00 86.55 128 B 1 
ATOM   2740 C CG2 . VAL   B 2 128 ? 1.985   3.770   6.489   1.00 87.52 128 B 1 
ATOM   2741 N N   . LYS   B 2 129 ? 2.835   -0.156  8.820   1.00 88.63 129 B 1 
ATOM   2742 C CA  . LYS   B 2 129 ? 3.199   -1.068  9.914   1.00 86.84 129 B 1 
ATOM   2743 C C   . LYS   B 2 129 ? 4.447   -1.898  9.607   1.00 86.29 129 B 1 
ATOM   2744 O O   . LYS   B 2 129 ? 5.248   -2.130  10.506  1.00 84.17 129 B 1 
ATOM   2745 C CB  . LYS   B 2 129 ? 2.033   -2.004  10.250  1.00 85.15 129 B 1 
ATOM   2746 C CG  . LYS   B 2 129 ? 0.928   -1.310  11.059  1.00 77.83 129 B 1 
ATOM   2747 C CD  . LYS   B 2 129 ? -0.149  -2.334  11.424  1.00 74.10 129 B 1 
ATOM   2748 C CE  . LYS   B 2 129 ? -1.207  -1.709  12.338  1.00 64.59 129 B 1 
ATOM   2749 N NZ  . LYS   B 2 129 ? -2.143  -2.745  12.850  1.00 57.69 129 B 1 
ATOM   2750 N N   . LEU   B 2 130 ? 4.623   -2.348  8.358   1.00 85.62 130 B 1 
ATOM   2751 C CA  . LEU   B 2 130 ? 5.783   -3.153  7.959   1.00 84.37 130 B 1 
ATOM   2752 C C   . LEU   B 2 130 ? 7.091   -2.358  7.999   1.00 83.81 130 B 1 
ATOM   2753 O O   . LEU   B 2 130 ? 8.142   -2.919  8.292   1.00 80.59 130 B 1 
ATOM   2754 C CB  . LEU   B 2 130 ? 5.580   -3.732  6.548   1.00 82.62 130 B 1 
ATOM   2755 C CG  . LEU   B 2 130 ? 4.386   -4.689  6.384   1.00 78.74 130 B 1 
ATOM   2756 C CD1 . LEU   B 2 130 ? 4.473   -5.381  5.028   1.00 73.12 130 B 1 
ATOM   2757 C CD2 . LEU   B 2 130 ? 4.292   -5.722  7.494   1.00 72.83 130 B 1 
ATOM   2758 N N   . THR   B 2 131 ? 7.028   -1.051  7.744   1.00 84.29 131 B 1 
ATOM   2759 C CA  . THR   B 2 131 ? 8.209   -0.178  7.793   1.00 81.04 131 B 1 
ATOM   2760 C C   . THR   B 2 131 ? 8.649   0.145   9.219   1.00 79.64 131 B 1 
ATOM   2761 O O   . THR   B 2 131 ? 9.768   0.609   9.435   1.00 76.18 131 B 1 
ATOM   2762 C CB  . THR   B 2 131 ? 7.963   1.130   7.038   1.00 80.36 131 B 1 
ATOM   2763 O OG1 . THR   B 2 131 ? 7.002   1.923   7.705   1.00 77.00 131 B 1 
ATOM   2764 C CG2 . THR   B 2 131 ? 7.511   0.912   5.595   1.00 76.58 131 B 1 
ATOM   2765 N N   . GLY   B 2 132 ? 7.770   -0.071  10.200  1.00 79.36 132 B 1 
ATOM   2766 C CA  . GLY   B 2 132 ? 7.991   0.354   11.581  1.00 76.62 132 B 1 
ATOM   2767 C C   . GLY   B 2 132 ? 7.956   1.872   11.775  1.00 78.06 132 B 1 
ATOM   2768 O O   . GLY   B 2 132 ? 8.353   2.343   12.840  1.00 74.30 132 B 1 
ATOM   2769 N N   . ALA   B 2 133 ? 7.486   2.647   10.786  1.00 76.28 133 B 1 
ATOM   2770 C CA  . ALA   B 2 133 ? 7.426   4.112   10.870  1.00 73.89 133 B 1 
ATOM   2771 C C   . ALA   B 2 133 ? 6.480   4.618   11.974  1.00 74.78 133 B 1 
ATOM   2772 O O   . ALA   B 2 133 ? 6.669   5.715   12.494  1.00 71.47 133 B 1 
ATOM   2773 C CB  . ALA   B 2 133 ? 7.033   4.672   9.500   1.00 70.11 133 B 1 
ATOM   2774 N N   . ASP   B 2 134 ? 5.526   3.785   12.383  1.00 75.35 134 B 1 
ATOM   2775 C CA  . ASP   B 2 134 ? 4.608   4.006   13.501  1.00 73.01 134 B 1 
ATOM   2776 C C   . ASP   B 2 134 ? 5.265   3.867   14.892  1.00 74.38 134 B 1 
ATOM   2777 O O   . ASP   B 2 134 ? 4.633   4.137   15.912  1.00 71.42 134 B 1 
ATOM   2778 C CB  . ASP   B 2 134 ? 3.422   3.037   13.350  1.00 69.00 134 B 1 
ATOM   2779 C CG  . ASP   B 2 134 ? 3.801   1.546   13.488  1.00 64.89 134 B 1 
ATOM   2780 O OD1 . ASP   B 2 134 ? 4.859   1.134   12.971  1.00 59.00 134 B 1 
ATOM   2781 O OD2 . ASP   B 2 134 ? 3.008   0.801   14.109  1.00 61.02 134 B 1 
ATOM   2782 N N   . GLN   B 2 135 ? 6.536   3.461   14.962  1.00 77.82 135 B 1 
ATOM   2783 C CA  . GLN   B 2 135 ? 7.277   3.265   16.204  1.00 77.08 135 B 1 
ATOM   2784 C C   . GLN   B 2 135 ? 8.433   4.263   16.337  1.00 78.21 135 B 1 
ATOM   2785 O O   . GLN   B 2 135 ? 9.111   4.574   15.353  1.00 75.60 135 B 1 
ATOM   2786 C CB  . GLN   B 2 135 ? 7.792   1.823   16.284  1.00 74.02 135 B 1 
ATOM   2787 C CG  . GLN   B 2 135 ? 6.649   0.803   16.405  1.00 69.98 135 B 1 
ATOM   2788 C CD  . GLN   B 2 135 ? 7.184   -0.619  16.318  1.00 67.65 135 B 1 
ATOM   2789 O OE1 . GLN   B 2 135 ? 7.882   -1.116  17.195  1.00 61.40 135 B 1 
ATOM   2790 N NE2 . GLN   B 2 135 ? 6.894   -1.309  15.234  1.00 58.96 135 B 1 
ATOM   2791 N N   . PRO   B 2 136 ? 8.739   4.750   17.567  1.00 78.03 136 B 1 
ATOM   2792 C CA  . PRO   B 2 136 ? 9.915   5.575   17.798  1.00 76.72 136 B 1 
ATOM   2793 C C   . PRO   B 2 136 ? 11.195  4.755   17.592  1.00 76.76 136 B 1 
ATOM   2794 O O   . PRO   B 2 136 ? 11.355  3.661   18.142  1.00 72.18 136 B 1 
ATOM   2795 C CB  . PRO   B 2 136 ? 9.769   6.111   19.224  1.00 73.40 136 B 1 
ATOM   2796 C CG  . PRO   B 2 136 ? 8.943   5.022   19.921  1.00 71.64 136 B 1 
ATOM   2797 C CD  . PRO   B 2 136 ? 8.033   4.508   18.810  1.00 75.37 136 B 1 
ATOM   2798 N N   . GLY   B 2 137 ? 12.128  5.310   16.839  1.00 82.68 137 B 1 
ATOM   2799 C CA  . GLY   B 2 137 ? 13.398  4.677   16.517  1.00 82.50 137 B 1 
ATOM   2800 C C   . GLY   B 2 137 ? 14.200  5.487   15.504  1.00 83.99 137 B 1 
ATOM   2801 O O   . GLY   B 2 137 ? 13.824  6.598   15.134  1.00 80.30 137 B 1 
ATOM   2802 N N   . SER   B 2 138 ? 15.308  4.911   15.062  1.00 83.38 138 B 1 
ATOM   2803 C CA  . SER   B 2 138 ? 16.152  5.488   14.014  1.00 84.84 138 B 1 
ATOM   2804 C C   . SER   B 2 138 ? 16.119  4.604   12.775  1.00 86.75 138 B 1 
ATOM   2805 O O   . SER   B 2 138 ? 16.221  3.382   12.883  1.00 85.14 138 B 1 
ATOM   2806 C CB  . SER   B 2 138 ? 17.586  5.667   14.510  1.00 82.52 138 B 1 
ATOM   2807 O OG  . SER   B 2 138 ? 17.608  6.524   15.642  1.00 77.23 138 B 1 
ATOM   2808 N N   . GLN   B 2 139 ? 15.998  5.223   11.602  1.00 80.70 139 B 1 
ATOM   2809 C CA  . GLN   B 2 139 ? 16.094  4.536   10.319  1.00 81.46 139 B 1 
ATOM   2810 C C   . GLN   B 2 139 ? 17.542  4.563   9.827   1.00 82.99 139 B 1 
ATOM   2811 O O   . GLN   B 2 139 ? 18.205  5.595   9.883   1.00 82.29 139 B 1 
ATOM   2812 C CB  . GLN   B 2 139 ? 15.107  5.163   9.332   1.00 78.79 139 B 1 
ATOM   2813 C CG  . GLN   B 2 139 ? 15.028  4.394   8.002   1.00 74.81 139 B 1 
ATOM   2814 C CD  . GLN   B 2 139 ? 13.794  4.769   7.188   1.00 73.49 139 B 1 
ATOM   2815 O OE1 . GLN   B 2 139 ? 12.735  5.038   7.727   1.00 65.77 139 B 1 
ATOM   2816 N NE2 . GLN   B 2 139 ? 13.872  4.774   5.881   1.00 64.76 139 B 1 
ATOM   2817 N N   . ILE   B 2 140 ? 18.028  3.409   9.373   1.00 87.38 140 B 1 
ATOM   2818 C CA  . ILE   B 2 140 ? 19.383  3.235   8.844   1.00 88.78 140 B 1 
ATOM   2819 C C   . ILE   B 2 140 ? 19.276  2.468   7.533   1.00 89.50 140 B 1 
ATOM   2820 O O   . ILE   B 2 140 ? 18.716  1.375   7.501   1.00 88.56 140 B 1 
ATOM   2821 C CB  . ILE   B 2 140 ? 20.285  2.504   9.865   1.00 88.29 140 B 1 
ATOM   2822 C CG1 . ILE   B 2 140 ? 20.361  3.305   11.189  1.00 83.93 140 B 1 
ATOM   2823 C CG2 . ILE   B 2 140 ? 21.692  2.277   9.283   1.00 82.53 140 B 1 
ATOM   2824 C CD1 . ILE   B 2 140 ? 21.104  2.590   12.315  1.00 74.63 140 B 1 
ATOM   2825 N N   . GLU   B 2 141 ? 19.819  3.030   6.458   1.00 87.20 141 B 1 
ATOM   2826 C CA  . GLU   B 2 141 ? 19.828  2.414   5.137   1.00 87.21 141 B 1 
ATOM   2827 C C   . GLU   B 2 141 ? 21.259  2.087   4.722   1.00 87.96 141 B 1 
ATOM   2828 O O   . GLU   B 2 141 ? 22.152  2.931   4.794   1.00 87.21 141 B 1 
ATOM   2829 C CB  . GLU   B 2 141 ? 19.119  3.280   4.079   1.00 85.14 141 B 1 
ATOM   2830 C CG  . GLU   B 2 141 ? 17.743  3.811   4.497   1.00 81.48 141 B 1 
ATOM   2831 C CD  . GLU   B 2 141 ? 16.881  4.340   3.335   1.00 81.86 141 B 1 
ATOM   2832 O OE1 . GLU   B 2 141 ? 15.714  4.722   3.595   1.00 74.52 141 B 1 
ATOM   2833 O OE2 . GLU   B 2 141 ? 17.340  4.331   2.170   1.00 75.80 141 B 1 
ATOM   2834 N N   . ILE   B 2 142 ? 21.474  0.846   4.285   1.00 90.83 142 B 1 
ATOM   2835 C CA  . ILE   B 2 142 ? 22.794  0.311   3.963   1.00 91.71 142 B 1 
ATOM   2836 C C   . ILE   B 2 142 ? 22.755  -0.278  2.555   1.00 91.67 142 B 1 
ATOM   2837 O O   . ILE   B 2 142 ? 21.971  -1.178  2.267   1.00 90.85 142 B 1 
ATOM   2838 C CB  . ILE   B 2 142 ? 23.232  -0.733  5.010   1.00 92.00 142 B 1 
ATOM   2839 C CG1 . ILE   B 2 142 ? 23.199  -0.149  6.448   1.00 88.30 142 B 1 
ATOM   2840 C CG2 . ILE   B 2 142 ? 24.648  -1.248  4.685   1.00 87.69 142 B 1 
ATOM   2841 C CD1 . ILE   B 2 142 ? 23.172  -1.222  7.532   1.00 81.05 142 B 1 
ATOM   2842 N N   . LYS   B 2 143 ? 23.624  0.221   1.676   1.00 90.15 143 B 1 
ATOM   2843 C CA  . LYS   B 2 143 ? 23.785  -0.301  0.321   1.00 89.38 143 B 1 
ATOM   2844 C C   . LYS   B 2 143 ? 24.543  -1.626  0.370   1.00 89.56 143 B 1 
ATOM   2845 O O   . LYS   B 2 143 ? 25.625  -1.689  0.947   1.00 87.68 143 B 1 
ATOM   2846 C CB  . LYS   B 2 143 ? 24.473  0.762   -0.546  1.00 86.75 143 B 1 
ATOM   2847 C CG  . LYS   B 2 143 ? 24.460  0.386   -2.031  1.00 76.29 143 B 1 
ATOM   2848 C CD  . LYS   B 2 143 ? 25.102  1.495   -2.878  1.00 74.92 143 B 1 
ATOM   2849 C CE  . LYS   B 2 143 ? 25.072  1.074   -4.346  1.00 64.33 143 B 1 
ATOM   2850 N NZ  . LYS   B 2 143 ? 25.616  2.103   -5.267  1.00 59.37 143 B 1 
ATOM   2851 N N   . VAL   B 2 144 ? 23.988  -2.675  -0.246  1.00 90.88 144 B 1 
ATOM   2852 C CA  . VAL   B 2 144 ? 24.541  -4.034  -0.190  1.00 90.80 144 B 1 
ATOM   2853 C C   . VAL   B 2 144 ? 24.547  -4.697  -1.567  1.00 90.38 144 B 1 
ATOM   2854 O O   . VAL   B 2 144 ? 23.663  -4.459  -2.393  1.00 88.49 144 B 1 
ATOM   2855 C CB  . VAL   B 2 144 ? 23.797  -4.911  0.836   1.00 89.39 144 B 1 
ATOM   2856 C CG1 . VAL   B 2 144 ? 23.811  -4.286  2.232   1.00 83.34 144 B 1 
ATOM   2857 C CG2 . VAL   B 2 144 ? 22.337  -5.206  0.458   1.00 83.92 144 B 1 
ATOM   2858 N N   . ASN   B 2 145 ? 25.531  -5.571  -1.796  1.00 89.91 145 B 1 
ATOM   2859 C CA  . ASN   B 2 145 ? 25.628  -6.395  -3.010  1.00 88.80 145 B 1 
ATOM   2860 C C   . ASN   B 2 145 ? 25.097  -7.816  -2.772  1.00 89.15 145 B 1 
ATOM   2861 O O   . ASN   B 2 145 ? 24.553  -8.443  -3.672  1.00 83.60 145 B 1 
ATOM   2862 C CB  . ASN   B 2 145 ? 27.092  -6.427  -3.465  1.00 85.51 145 B 1 
ATOM   2863 C CG  . ASN   B 2 145 ? 27.648  -5.063  -3.848  1.00 79.21 145 B 1 
ATOM   2864 O OD1 . ASN   B 2 145 ? 26.951  -4.116  -4.136  1.00 67.46 145 B 1 
ATOM   2865 N ND2 . ASN   B 2 145 ? 28.956  -4.926  -3.853  1.00 68.19 145 B 1 
ATOM   2866 N N   . ASP   B 2 146 ? 25.243  -8.322  -1.546  1.00 87.64 146 B 1 
ATOM   2867 C CA  . ASP   B 2 146 ? 24.745  -9.625  -1.108  1.00 88.21 146 B 1 
ATOM   2868 C C   . ASP   B 2 146 ? 23.855  -9.439  0.125   1.00 88.81 146 B 1 
ATOM   2869 O O   . ASP   B 2 146 ? 24.335  -9.215  1.237   1.00 86.07 146 B 1 
ATOM   2870 C CB  . ASP   B 2 146 ? 25.924  -10.572 -0.839  1.00 85.14 146 B 1 
ATOM   2871 C CG  . ASP   B 2 146 ? 25.478  -12.012 -0.545  1.00 84.08 146 B 1 
ATOM   2872 O OD1 . ASP   B 2 146 ? 24.322  -12.214 -0.096  1.00 78.86 146 B 1 
ATOM   2873 O OD2 . ASP   B 2 146 ? 26.298  -12.922 -0.785  1.00 77.94 146 B 1 
ATOM   2874 N N   . ILE   B 2 147 ? 22.544  -9.534  -0.086  1.00 85.93 147 B 1 
ATOM   2875 C CA  . ILE   B 2 147 ? 21.545  -9.371  0.977   1.00 84.80 147 B 1 
ATOM   2876 C C   . ILE   B 2 147 ? 21.785  -10.382 2.095   1.00 86.64 147 B 1 
ATOM   2877 O O   . ILE   B 2 147 ? 21.767  -10.010 3.261   1.00 85.70 147 B 1 
ATOM   2878 C CB  . ILE   B 2 147 ? 20.116  -9.528  0.412   1.00 83.00 147 B 1 
ATOM   2879 C CG1 . ILE   B 2 147 ? 19.795  -8.412  -0.607  1.00 78.18 147 B 1 
ATOM   2880 C CG2 . ILE   B 2 147 ? 19.061  -9.531  1.540   1.00 78.04 147 B 1 
ATOM   2881 C CD1 . ILE   B 2 147 ? 18.561  -8.724  -1.464  1.00 72.20 147 B 1 
ATOM   2882 N N   . THR   B 2 148 ? 22.011  -11.653 1.754   1.00 87.15 148 B 1 
ATOM   2883 C CA  . THR   B 2 148 ? 22.112  -12.743 2.731   1.00 86.09 148 B 1 
ATOM   2884 C C   . THR   B 2 148 ? 23.304  -12.541 3.656   1.00 86.80 148 B 1 
ATOM   2885 O O   . THR   B 2 148 ? 23.152  -12.552 4.874   1.00 85.40 148 B 1 
ATOM   2886 C CB  . THR   B 2 148 ? 22.226  -14.102 2.026   1.00 84.26 148 B 1 
ATOM   2887 O OG1 . THR   B 2 148 ? 21.216  -14.221 1.048   1.00 80.12 148 B 1 
ATOM   2888 C CG2 . THR   B 2 148 ? 22.062  -15.267 2.995   1.00 79.55 148 B 1 
ATOM   2889 N N   . LYS   B 2 149 ? 24.478  -12.279 3.072   1.00 88.62 149 B 1 
ATOM   2890 C CA  . LYS   B 2 149 ? 25.707  -12.015 3.815   1.00 88.86 149 B 1 
ATOM   2891 C C   . LYS   B 2 149 ? 25.583  -10.760 4.680   1.00 89.38 149 B 1 
ATOM   2892 O O   . LYS   B 2 149 ? 25.820  -10.816 5.884   1.00 88.41 149 B 1 
ATOM   2893 C CB  . LYS   B 2 149 ? 26.875  -11.914 2.823   1.00 87.58 149 B 1 
ATOM   2894 C CG  . LYS   B 2 149 ? 28.189  -11.651 3.559   1.00 82.88 149 B 1 
ATOM   2895 C CD  . LYS   B 2 149 ? 29.385  -11.568 2.604   1.00 79.40 149 B 1 
ATOM   2896 C CE  . LYS   B 2 149 ? 30.581  -11.168 3.474   1.00 70.95 149 B 1 
ATOM   2897 N NZ  . LYS   B 2 149 ? 31.818  -10.952 2.698   1.00 63.26 149 B 1 
ATOM   2898 N N   . SER   B 2 150 ? 25.171  -9.644  4.087   1.00 90.47 150 B 1 
ATOM   2899 C CA  . SER   B 2 150 ? 25.057  -8.376  4.813   1.00 90.35 150 B 1 
ATOM   2900 C C   . SER   B 2 150 ? 24.004  -8.439  5.915   1.00 91.08 150 B 1 
ATOM   2901 O O   . SER   B 2 150 ? 24.216  -7.887  6.986   1.00 89.93 150 B 1 
ATOM   2902 C CB  . SER   B 2 150 ? 24.739  -7.235  3.854   1.00 89.45 150 B 1 
ATOM   2903 O OG  . SER   B 2 150 ? 25.776  -7.104  2.894   1.00 83.38 150 B 1 
ATOM   2904 N N   . LEU   B 2 151 ? 22.890  -9.144  5.704   1.00 88.90 151 B 1 
ATOM   2905 C CA  . LEU   B 2 151 ? 21.860  -9.327  6.720   1.00 88.60 151 B 1 
ATOM   2906 C C   . LEU   B 2 151 ? 22.401  -10.117 7.919   1.00 89.00 151 B 1 
ATOM   2907 O O   . LEU   B 2 151 ? 22.151  -9.724  9.056   1.00 87.90 151 B 1 
ATOM   2908 C CB  . LEU   B 2 151 ? 20.641  -10.012 6.082   1.00 87.44 151 B 1 
ATOM   2909 C CG  . LEU   B 2 151 ? 19.373  -9.947  6.948   1.00 82.30 151 B 1 
ATOM   2910 C CD1 . LEU   B 2 151 ? 18.797  -8.535  6.994   1.00 77.98 151 B 1 
ATOM   2911 C CD2 . LEU   B 2 151 ? 18.302  -10.868 6.367   1.00 77.84 151 B 1 
ATOM   2912 N N   . ALA   B 2 152 ? 23.178  -11.181 7.673   1.00 90.19 152 B 1 
ATOM   2913 C CA  . ALA   B 2 152 ? 23.817  -11.961 8.731   1.00 89.62 152 B 1 
ATOM   2914 C C   . ALA   B 2 152 ? 24.810  -11.107 9.535   1.00 90.17 152 B 1 
ATOM   2915 O O   . ALA   B 2 152 ? 24.705  -11.021 10.758  1.00 89.32 152 B 1 
ATOM   2916 C CB  . ALA   B 2 152 ? 24.487  -13.198 8.111   1.00 88.58 152 B 1 
ATOM   2917 N N   . GLU   B 2 153 ? 25.715  -10.407 8.854   1.00 90.17 153 B 1 
ATOM   2918 C CA  . GLU   B 2 153 ? 26.734  -9.561  9.492   1.00 89.90 153 B 1 
ATOM   2919 C C   . GLU   B 2 153 ? 26.108  -8.413  10.300  1.00 89.99 153 B 1 
ATOM   2920 O O   . GLU   B 2 153 ? 26.454  -8.200  11.461  1.00 88.42 153 B 1 
ATOM   2921 C CB  . GLU   B 2 153 ? 27.691  -9.011  8.420   1.00 88.66 153 B 1 
ATOM   2922 C CG  . GLU   B 2 153 ? 28.617  -10.087 7.817   1.00 80.86 153 B 1 
ATOM   2923 C CD  . GLU   B 2 153 ? 29.490  -9.578  6.652   1.00 78.71 153 B 1 
ATOM   2924 O OE1 . GLU   B 2 153 ? 30.331  -10.364 6.150   1.00 71.61 153 B 1 
ATOM   2925 O OE2 . GLU   B 2 153 ? 29.319  -8.421  6.209   1.00 74.25 153 B 1 
ATOM   2926 N N   . ILE   B 2 154 ? 25.143  -7.693  9.721   1.00 91.93 154 B 1 
ATOM   2927 C CA  . ILE   B 2 154 ? 24.531  -6.524  10.368  1.00 91.88 154 B 1 
ATOM   2928 C C   . ILE   B 2 154 ? 23.645  -6.935  11.546  1.00 91.92 154 B 1 
ATOM   2929 O O   . ILE   B 2 154 ? 23.674  -6.288  12.589  1.00 90.62 154 B 1 
ATOM   2930 C CB  . ILE   B 2 154 ? 23.755  -5.678  9.339   1.00 91.59 154 B 1 
ATOM   2931 C CG1 . ILE   B 2 154 ? 24.717  -5.086  8.282   1.00 89.63 154 B 1 
ATOM   2932 C CG2 . ILE   B 2 154 ? 22.985  -4.535  10.023  1.00 90.01 154 B 1 
ATOM   2933 C CD1 . ILE   B 2 154 ? 24.003  -4.571  7.031   1.00 85.26 154 B 1 
ATOM   2934 N N   . SER   B 2 155 ? 22.859  -8.010  11.412  1.00 92.06 155 B 1 
ATOM   2935 C CA  . SER   B 2 155 ? 22.007  -8.480  12.509  1.00 90.99 155 B 1 
ATOM   2936 C C   . SER   B 2 155 ? 22.823  -9.054  13.670  1.00 90.90 155 B 1 
ATOM   2937 O O   . SER   B 2 155 ? 22.491  -8.787  14.825  1.00 89.51 155 B 1 
ATOM   2938 C CB  . SER   B 2 155 ? 20.964  -9.482  12.013  1.00 89.84 155 B 1 
ATOM   2939 O OG  . SER   B 2 155 ? 21.562  -10.590 11.393  1.00 80.78 155 B 1 
ATOM   2940 N N   . SER   B 2 156 ? 23.934  -9.737  13.388  1.00 90.70 156 B 1 
ATOM   2941 C CA  . SER   B 2 156 ? 24.894  -10.167 14.413  1.00 89.83 156 B 1 
ATOM   2942 C C   . SER   B 2 156 ? 25.517  -8.962  15.124  1.00 89.92 156 B 1 
ATOM   2943 O O   . SER   B 2 156 ? 25.509  -8.901  16.350  1.00 88.53 156 B 1 
ATOM   2944 C CB  . SER   B 2 156 ? 25.979  -11.037 13.777  1.00 89.24 156 B 1 
ATOM   2945 O OG  . SER   B 2 156 ? 26.733  -11.673 14.788  1.00 76.11 156 B 1 
ATOM   2946 N N   . LEU   B 2 157 ? 25.933  -7.936  14.381  1.00 91.65 157 B 1 
ATOM   2947 C CA  . LEU   B 2 157 ? 26.444  -6.687  14.953  1.00 90.94 157 B 1 
ATOM   2948 C C   . LEU   B 2 157 ? 25.400  -5.984  15.836  1.00 90.91 157 B 1 
ATOM   2949 O O   . LEU   B 2 157 ? 25.736  -5.468  16.901  1.00 89.46 157 B 1 
ATOM   2950 C CB  . LEU   B 2 157 ? 26.912  -5.780  13.802  1.00 90.27 157 B 1 
ATOM   2951 C CG  . LEU   B 2 157 ? 27.598  -4.481  14.266  1.00 84.49 157 B 1 
ATOM   2952 C CD1 . LEU   B 2 157 ? 28.944  -4.757  14.933  1.00 78.71 157 B 1 
ATOM   2953 C CD2 . LEU   B 2 157 ? 27.834  -3.571  13.064  1.00 78.75 157 B 1 
ATOM   2954 N N   . CYS   B 2 158 ? 24.125  -5.984  15.430  1.00 92.38 158 B 1 
ATOM   2955 C CA  . CYS   B 2 158 ? 23.033  -5.472  16.263  1.00 91.33 158 B 1 
ATOM   2956 C C   . CYS   B 2 158 ? 22.906  -6.254  17.575  1.00 90.94 158 B 1 
ATOM   2957 O O   . CYS   B 2 158 ? 22.679  -5.653  18.622  1.00 89.62 158 B 1 
ATOM   2958 C CB  . CYS   B 2 158 ? 21.707  -5.542  15.498  1.00 90.54 158 B 1 
ATOM   2959 S SG  . CYS   B 2 158 ? 21.622  -4.278  14.206  1.00 87.98 158 B 1 
ATOM   2960 N N   . GLN   B 2 159 ? 23.051  -7.580  17.518  1.00 90.77 159 B 1 
ATOM   2961 C CA  . GLN   B 2 159 ? 22.985  -8.439  18.697  1.00 89.76 159 B 1 
ATOM   2962 C C   . GLN   B 2 159 ? 24.143  -8.142  19.659  1.00 89.59 159 B 1 
ATOM   2963 O O   . GLN   B 2 159 ? 23.904  -7.905  20.845  1.00 87.06 159 B 1 
ATOM   2964 C CB  . GLN   B 2 159 ? 22.952  -9.903  18.236  1.00 88.16 159 B 1 
ATOM   2965 C CG  . GLN   B 2 159 ? 22.487  -10.838 19.357  1.00 81.19 159 B 1 
ATOM   2966 C CD  . GLN   B 2 159 ? 22.386  -12.304 18.921  1.00 79.69 159 B 1 
ATOM   2967 O OE1 . GLN   B 2 159 ? 22.588  -12.688 17.786  1.00 70.16 159 B 1 
ATOM   2968 N NE2 . GLN   B 2 159 ? 22.058  -13.194 19.828  1.00 68.40 159 B 1 
ATOM   2969 N N   . ASP   B 2 160 ? 25.373  -8.050  19.143  1.00 90.64 160 B 1 
ATOM   2970 C CA  . ASP   B 2 160 ? 26.581  -7.754  19.928  1.00 89.81 160 B 1 
ATOM   2971 C C   . ASP   B 2 160 ? 26.515  -6.376  20.604  1.00 89.46 160 B 1 
ATOM   2972 O O   . ASP   B 2 160 ? 26.906  -6.210  21.762  1.00 86.93 160 B 1 
ATOM   2973 C CB  . ASP   B 2 160 ? 27.814  -7.810  19.012  1.00 88.73 160 B 1 
ATOM   2974 C CG  . ASP   B 2 160 ? 28.125  -9.204  18.461  1.00 84.09 160 B 1 
ATOM   2975 O OD1 . ASP   B 2 160 ? 27.698  -10.198 19.083  1.00 78.64 160 B 1 
ATOM   2976 O OD2 . ASP   B 2 160 ? 28.821  -9.251  17.423  1.00 78.34 160 B 1 
ATOM   2977 N N   . LEU   B 2 161 ? 25.969  -5.377  19.901  1.00 89.69 161 B 1 
ATOM   2978 C CA  . LEU   B 2 161 ? 25.807  -4.008  20.408  1.00 88.18 161 B 1 
ATOM   2979 C C   . LEU   B 2 161 ? 24.509  -3.793  21.202  1.00 88.00 161 B 1 
ATOM   2980 O O   . LEU   B 2 161 ? 24.234  -2.669  21.626  1.00 84.95 161 B 1 
ATOM   2981 C CB  . LEU   B 2 161 ? 25.918  -3.023  19.235  1.00 87.41 161 B 1 
ATOM   2982 C CG  . LEU   B 2 161 ? 27.286  -3.015  18.524  1.00 85.28 161 B 1 
ATOM   2983 C CD1 . LEU   B 2 161 ? 27.211  -2.056  17.340  1.00 79.72 161 B 1 
ATOM   2984 C CD2 . LEU   B 2 161 ? 28.418  -2.554  19.437  1.00 79.87 161 B 1 
ATOM   2985 N N   . GLN   B 2 162 ? 23.692  -4.839  21.392  1.00 88.46 162 B 1 
ATOM   2986 C CA  . GLN   B 2 162 ? 22.360  -4.769  22.010  1.00 88.43 162 B 1 
ATOM   2987 C C   . GLN   B 2 162 ? 21.429  -3.732  21.349  1.00 88.48 162 B 1 
ATOM   2988 O O   . GLN   B 2 162 ? 20.583  -3.113  22.002  1.00 84.84 162 B 1 
ATOM   2989 C CB  . GLN   B 2 162 ? 22.457  -4.630  23.537  1.00 86.64 162 B 1 
ATOM   2990 C CG  . GLN   B 2 162 ? 23.256  -5.779  24.178  1.00 82.35 162 B 1 
ATOM   2991 C CD  . GLN   B 2 162 ? 22.939  -5.972  25.659  1.00 76.12 162 B 1 
ATOM   2992 O OE1 . GLN   B 2 162 ? 22.265  -5.190  26.312  1.00 67.78 162 B 1 
ATOM   2993 N NE2 . GLN   B 2 162 ? 23.388  -7.061  26.241  1.00 65.86 162 B 1 
ATOM   2994 N N   . VAL   B 2 163 ? 21.545  -3.552  20.038  1.00 90.15 163 B 1 
ATOM   2995 C CA  . VAL   B 2 163 ? 20.663  -2.699  19.237  1.00 90.24 163 B 1 
ATOM   2996 C C   . VAL   B 2 163 ? 19.466  -3.524  18.788  1.00 90.80 163 B 1 
ATOM   2997 O O   . VAL   B 2 163 ? 19.580  -4.409  17.941  1.00 89.22 163 B 1 
ATOM   2998 C CB  . VAL   B 2 163 ? 21.412  -2.079  18.048  1.00 88.75 163 B 1 
ATOM   2999 C CG1 . VAL   B 2 163 ? 20.472  -1.227  17.192  1.00 83.28 163 B 1 
ATOM   3000 C CG2 . VAL   B 2 163 ? 22.553  -1.171  18.526  1.00 83.91 163 B 1 
ATOM   3001 N N   . LYS   B 2 164 ? 18.280  -3.220  19.336  1.00 89.69 164 B 1 
ATOM   3002 C CA  . LYS   B 2 164 ? 17.059  -3.949  18.997  1.00 89.46 164 B 1 
ATOM   3003 C C   . LYS   B 2 164 ? 16.532  -3.529  17.626  1.00 89.87 164 B 1 
ATOM   3004 O O   . LYS   B 2 164 ? 16.155  -2.374  17.440  1.00 88.05 164 B 1 
ATOM   3005 C CB  . LYS   B 2 164 ? 16.026  -3.780  20.124  1.00 87.37 164 B 1 
ATOM   3006 C CG  . LYS   B 2 164 ? 14.809  -4.685  19.913  1.00 77.47 164 B 1 
ATOM   3007 C CD  . LYS   B 2 164 ? 13.881  -4.696  21.136  1.00 72.24 164 B 1 
ATOM   3008 C CE  . LYS   B 2 164 ? 12.752  -5.703  20.881  1.00 61.36 164 B 1 
ATOM   3009 N NZ  . LYS   B 2 164 ? 11.945  -6.002  22.094  1.00 53.73 164 B 1 
ATOM   3010 N N   . ILE   B 2 165 ? 16.426  -4.474  16.699  1.00 88.95 165 B 1 
ATOM   3011 C CA  . ILE   B 2 165 ? 15.769  -4.275  15.400  1.00 89.51 165 B 1 
ATOM   3012 C C   . ILE   B 2 165 ? 14.245  -4.281  15.602  1.00 89.02 165 B 1 
ATOM   3013 O O   . ILE   B 2 165 ? 13.693  -5.179  16.238  1.00 87.11 165 B 1 
ATOM   3014 C CB  . ILE   B 2 165 ? 16.246  -5.328  14.375  1.00 89.61 165 B 1 
ATOM   3015 C CG1 . ILE   B 2 165 ? 17.774  -5.212  14.148  1.00 87.94 165 B 1 
ATOM   3016 C CG2 . ILE   B 2 165 ? 15.494  -5.167  13.042  1.00 87.15 165 B 1 
ATOM   3017 C CD1 . ILE   B 2 165 ? 18.385  -6.371  13.350  1.00 85.51 165 B 1 
ATOM   3018 N N   . LEU   B 2 166 ? 13.565  -3.266  15.066  1.00 88.12 166 B 1 
ATOM   3019 C CA  . LEU   B 2 166 ? 12.103  -3.146  15.050  1.00 86.66 166 B 1 
ATOM   3020 C C   . LEU   B 2 166 ? 11.513  -3.645  13.730  1.00 87.27 166 B 1 
ATOM   3021 O O   . LEU   B 2 166 ? 10.500  -4.339  13.724  1.00 85.51 166 B 1 
ATOM   3022 C CB  . LEU   B 2 166 ? 11.708  -1.679  15.270  1.00 84.64 166 B 1 
ATOM   3023 C CG  . LEU   B 2 166 ? 12.088  -1.094  16.640  1.00 82.28 166 B 1 
ATOM   3024 C CD1 . LEU   B 2 166 ? 11.742  0.395   16.658  1.00 78.39 166 B 1 
ATOM   3025 C CD2 . LEU   B 2 166 ? 11.333  -1.783  17.782  1.00 78.04 166 B 1 
ATOM   3026 N N   . SER   B 2 167 ? 12.153  -3.279  12.620  1.00 87.78 167 B 1 
ATOM   3027 C CA  . SER   B 2 167 ? 11.793  -3.717  11.276  1.00 88.18 167 B 1 
ATOM   3028 C C   . SER   B 2 167 ? 13.025  -3.777  10.384  1.00 89.25 167 B 1 
ATOM   3029 O O   . SER   B 2 167 ? 14.036  -3.124  10.645  1.00 88.78 167 B 1 
ATOM   3030 C CB  . SER   B 2 167 ? 10.729  -2.798  10.661  1.00 85.70 167 B 1 
ATOM   3031 O OG  . SER   B 2 167 ? 11.262  -1.514  10.400  1.00 77.33 167 B 1 
ATOM   3032 N N   . VAL   B 2 168 ? 12.913  -4.564  9.323   1.00 86.68 168 B 1 
ATOM   3033 C CA  . VAL   B 2 168 ? 13.907  -4.645  8.255   1.00 87.81 168 B 1 
ATOM   3034 C C   . VAL   B 2 168 ? 13.192  -4.794  6.918   1.00 87.80 168 B 1 
ATOM   3035 O O   . VAL   B 2 168 ? 12.190  -5.503  6.820   1.00 87.47 168 B 1 
ATOM   3036 C CB  . VAL   B 2 168 ? 14.925  -5.768  8.524   1.00 86.84 168 B 1 
ATOM   3037 C CG1 . VAL   B 2 168 ? 14.281  -7.156  8.641   1.00 80.70 168 B 1 
ATOM   3038 C CG2 . VAL   B 2 168 ? 16.029  -5.813  7.461   1.00 81.00 168 B 1 
ATOM   3039 N N   . LEU   B 2 169 ? 13.699  -4.103  5.903   1.00 86.29 169 B 1 
ATOM   3040 C CA  . LEU   B 2 169 ? 13.185  -4.113  4.537   1.00 85.92 169 B 1 
ATOM   3041 C C   . LEU   B 2 169 ? 14.348  -4.200  3.550   1.00 87.10 169 B 1 
ATOM   3042 O O   . LEU   B 2 169 ? 15.460  -3.763  3.836   1.00 86.34 169 B 1 
ATOM   3043 C CB  . LEU   B 2 169 ? 12.367  -2.837  4.281   1.00 81.68 169 B 1 
ATOM   3044 C CG  . LEU   B 2 169 ? 11.093  -2.687  5.125   1.00 74.72 169 B 1 
ATOM   3045 C CD1 . LEU   B 2 169 ? 10.520  -1.289  4.936   1.00 69.31 169 B 1 
ATOM   3046 C CD2 . LEU   B 2 169 ? 10.026  -3.699  4.716   1.00 68.79 169 B 1 
ATOM   3047 N N   . VAL   B 2 170 ? 14.066  -4.715  2.363   1.00 87.00 170 B 1 
ATOM   3048 C CA  . VAL   B 2 170 ? 14.992  -4.705  1.227   1.00 85.52 170 B 1 
ATOM   3049 C C   . VAL   B 2 170 ? 14.397  -3.847  0.121   1.00 84.39 170 B 1 
ATOM   3050 O O   . VAL   B 2 170 ? 13.378  -4.209  -0.466  1.00 83.46 170 B 1 
ATOM   3051 C CB  . VAL   B 2 170 ? 15.296  -6.124  0.717   1.00 84.82 170 B 1 
ATOM   3052 C CG1 . VAL   B 2 170 ? 16.333  -6.077  -0.411  1.00 80.38 170 B 1 
ATOM   3053 C CG2 . VAL   B 2 170 ? 15.834  -7.031  1.829   1.00 81.45 170 B 1 
ATOM   3054 N N   . TYR   B 2 171 ? 15.039  -2.714  -0.185  1.00 84.37 171 B 1 
ATOM   3055 C CA  . TYR   B 2 171 ? 14.669  -1.872  -1.317  1.00 82.45 171 B 1 
ATOM   3056 C C   . TYR   B 2 171 ? 15.476  -2.245  -2.560  1.00 84.05 171 B 1 
ATOM   3057 O O   . TYR   B 2 171 ? 16.678  -2.507  -2.469  1.00 82.46 171 B 1 
ATOM   3058 C CB  . TYR   B 2 171 ? 14.839  -0.388  -0.971  1.00 77.09 171 B 1 
ATOM   3059 C CG  . TYR   B 2 171 ? 13.884  0.165   0.072   1.00 70.94 171 B 1 
ATOM   3060 C CD1 . TYR   B 2 171 ? 12.615  -0.403  0.281   1.00 63.01 171 B 1 
ATOM   3061 C CD2 . TYR   B 2 171 ? 14.249  1.299   0.819   1.00 61.82 171 B 1 
ATOM   3062 C CE1 . TYR   B 2 171 ? 11.726  0.135   1.228   1.00 55.44 171 B 1 
ATOM   3063 C CE2 . TYR   B 2 171 ? 13.362  1.852   1.769   1.00 56.56 171 B 1 
ATOM   3064 C CZ  . TYR   B 2 171 ? 12.101  1.260   1.972   1.00 54.19 171 B 1 
ATOM   3065 O OH  . TYR   B 2 171 ? 11.232  1.776   2.891   1.00 50.22 171 B 1 
ATOM   3066 N N   . PRO   B 2 172 ? 14.833  -2.243  -3.754  1.00 78.73 172 B 1 
ATOM   3067 C CA  . PRO   B 2 172 ? 15.580  -2.295  -4.998  1.00 75.08 172 B 1 
ATOM   3068 C C   . PRO   B 2 172 ? 16.412  -1.017  -5.166  1.00 74.87 172 B 1 
ATOM   3069 O O   . PRO   B 2 172 ? 16.019  0.065   -4.734  1.00 70.90 172 B 1 
ATOM   3070 C CB  . PRO   B 2 172 ? 14.528  -2.458  -6.096  1.00 70.65 172 B 1 
ATOM   3071 C CG  . PRO   B 2 172 ? 13.302  -1.751  -5.517  1.00 68.98 172 B 1 
ATOM   3072 C CD  . PRO   B 2 172 ? 13.421  -2.022  -4.020  1.00 71.90 172 B 1 
ATOM   3073 N N   . HIS   B 2 173 ? 17.552  -1.154  -5.826  1.00 75.73 173 B 1 
ATOM   3074 C CA  . HIS   B 2 173 ? 18.374  -0.044  -6.303  1.00 72.48 173 B 1 
ATOM   3075 C C   . HIS   B 2 173 ? 18.353  -0.023  -7.840  1.00 71.89 173 B 1 
ATOM   3076 O O   . HIS   B 2 173 ? 18.018  -1.027  -8.466  1.00 66.16 173 B 1 
ATOM   3077 C CB  . HIS   B 2 173 ? 19.784  -0.200  -5.718  1.00 67.45 173 B 1 
ATOM   3078 C CG  . HIS   B 2 173 ? 20.649  1.016   -5.870  1.00 63.98 173 B 1 
ATOM   3079 N ND1 . HIS   B 2 173 ? 21.470  1.301   -6.936  1.00 56.94 173 B 1 
ATOM   3080 C CD2 . HIS   B 2 173 ? 20.777  2.062   -4.986  1.00 56.31 173 B 1 
ATOM   3081 C CE1 . HIS   B 2 173 ? 22.060  2.491   -6.707  1.00 55.40 173 B 1 
ATOM   3082 N NE2 . HIS   B 2 173 ? 21.673  2.975   -5.528  1.00 57.00 173 B 1 
ATOM   3083 N N   . ASP   B 2 174 ? 18.723  1.112   -8.445  1.00 70.71 174 B 1 
ATOM   3084 C CA  . ASP   B 2 174 ? 18.778  1.251   -9.910  1.00 68.51 174 B 1 
ATOM   3085 C C   . ASP   B 2 174 ? 19.797  0.295   -10.546 1.00 69.05 174 B 1 
ATOM   3086 O O   . ASP   B 2 174 ? 19.555  -0.250  -11.623 1.00 64.64 174 B 1 
ATOM   3087 C CB  . ASP   B 2 174 ? 19.123  2.703   -10.270 1.00 63.64 174 B 1 
ATOM   3088 C CG  . ASP   B 2 174 ? 18.049  3.707   -9.846  1.00 58.92 174 B 1 
ATOM   3089 O OD1 . ASP   B 2 174 ? 16.858  3.320   -9.818  1.00 53.45 174 B 1 
ATOM   3090 O OD2 . ASP   B 2 174 ? 18.431  4.857   -9.551  1.00 52.61 174 B 1 
ATOM   3091 N N   . ASP   B 2 175 ? 20.912  0.037   -9.854  1.00 74.17 175 B 1 
ATOM   3092 C CA  . ASP   B 2 175 ? 21.835  -1.031  -10.227 1.00 74.50 175 B 1 
ATOM   3093 C C   . ASP   B 2 175 ? 21.226  -2.396  -9.845  1.00 75.64 175 B 1 
ATOM   3094 O O   . ASP   B 2 175 ? 21.008  -2.670  -8.660  1.00 72.15 175 B 1 
ATOM   3095 C CB  . ASP   B 2 175 ? 23.197  -0.788  -9.562  1.00 70.04 175 B 1 
ATOM   3096 C CG  . ASP   B 2 175 ? 24.265  -1.833  -9.897  1.00 64.40 175 B 1 
ATOM   3097 O OD1 . ASP   B 2 175 ? 23.933  -2.902  -10.465 1.00 59.32 175 B 1 
ATOM   3098 O OD2 . ASP   B 2 175 ? 25.432  -1.580  -9.530  1.00 58.50 175 B 1 
ATOM   3099 N N   . PRO   B 2 176 ? 20.970  -3.294  -10.822 1.00 72.91 176 B 1 
ATOM   3100 C CA  . PRO   B 2 176 ? 20.319  -4.577  -10.556 1.00 71.31 176 B 1 
ATOM   3101 C C   . PRO   B 2 176 ? 21.120  -5.514  -9.642  1.00 71.77 176 B 1 
ATOM   3102 O O   . PRO   B 2 176 ? 20.545  -6.434  -9.054  1.00 66.57 176 B 1 
ATOM   3103 C CB  . PRO   B 2 176 ? 20.095  -5.194  -11.944 1.00 67.50 176 B 1 
ATOM   3104 C CG  . PRO   B 2 176 ? 21.191  -4.568  -12.810 1.00 66.09 176 B 1 
ATOM   3105 C CD  . PRO   B 2 176 ? 21.298  -3.158  -12.236 1.00 68.21 176 B 1 
ATOM   3106 N N   . GLY   B 2 177 ? 22.431  -5.307  -9.522  1.00 75.81 177 B 1 
ATOM   3107 C CA  . GLY   B 2 177 ? 23.297  -6.054  -8.606  1.00 77.30 177 B 1 
ATOM   3108 C C   . GLY   B 2 177 ? 23.286  -5.528  -7.171  1.00 80.51 177 B 1 
ATOM   3109 O O   . GLY   B 2 177 ? 23.800  -6.195  -6.272  1.00 76.63 177 B 1 
ATOM   3110 N N   . VAL   B 2 178 ? 22.701  -4.357  -6.955  1.00 84.28 178 B 1 
ATOM   3111 C CA  . VAL   B 2 178 ? 22.721  -3.649  -5.678  1.00 85.28 178 B 1 
ATOM   3112 C C   . VAL   B 2 178 ? 21.318  -3.584  -5.080  1.00 86.75 178 B 1 
ATOM   3113 O O   . VAL   B 2 178 ? 20.313  -3.424  -5.772  1.00 84.03 178 B 1 
ATOM   3114 C CB  . VAL   B 2 178 ? 23.358  -2.258  -5.839  1.00 81.27 178 B 1 
ATOM   3115 C CG1 . VAL   B 2 178 ? 23.448  -1.525  -4.504  1.00 74.54 178 B 1 
ATOM   3116 C CG2 . VAL   B 2 178 ? 24.786  -2.359  -6.401  1.00 76.20 178 B 1 
ATOM   3117 N N   . LYS   B 2 179 ? 21.257  -3.704  -3.754  1.00 84.73 179 B 1 
ATOM   3118 C CA  . LYS   B 2 179 ? 20.048  -3.495  -2.957  1.00 85.79 179 B 1 
ATOM   3119 C C   . LYS   B 2 179 ? 20.358  -2.563  -1.790  1.00 87.93 179 B 1 
ATOM   3120 O O   . LYS   B 2 179 ? 21.524  -2.325  -1.468  1.00 86.20 179 B 1 
ATOM   3121 C CB  . LYS   B 2 179 ? 19.497  -4.846  -2.465  1.00 82.78 179 B 1 
ATOM   3122 C CG  . LYS   B 2 179 ? 19.102  -5.832  -3.586  1.00 79.79 179 B 1 
ATOM   3123 C CD  . LYS   B 2 179 ? 17.845  -5.403  -4.349  1.00 73.40 179 B 1 
ATOM   3124 C CE  . LYS   B 2 179 ? 17.487  -6.476  -5.380  1.00 66.41 179 B 1 
ATOM   3125 N NZ  . LYS   B 2 179 ? 16.136  -6.277  -5.962  1.00 59.07 179 B 1 
ATOM   3126 N N   . VAL   B 2 180 ? 19.316  -2.046  -1.158  1.00 86.97 180 B 1 
ATOM   3127 C CA  . VAL   B 2 180 ? 19.428  -1.279  0.085   1.00 87.25 180 B 1 
ATOM   3128 C C   . VAL   B 2 180 ? 18.704  -2.042  1.183   1.00 88.32 180 B 1 
ATOM   3129 O O   . VAL   B 2 180 ? 17.514  -2.327  1.062   1.00 87.96 180 B 1 
ATOM   3130 C CB  . VAL   B 2 180 ? 18.897  0.155   -0.080  1.00 85.08 180 B 1 
ATOM   3131 C CG1 . VAL   B 2 180 ? 19.075  0.968   1.202   1.00 79.68 180 B 1 
ATOM   3132 C CG2 . VAL   B 2 180 ? 19.621  0.898   -1.214  1.00 80.88 180 B 1 
ATOM   3133 N N   . LEU   B 2 181 ? 19.428  -2.400  2.243   1.00 89.44 181 B 1 
ATOM   3134 C CA  . LEU   B 2 181 ? 18.837  -2.883  3.488   1.00 89.67 181 B 1 
ATOM   3135 C C   . LEU   B 2 181 ? 18.443  -1.680  4.335   1.00 90.11 181 B 1 
ATOM   3136 O O   . LEU   B 2 181 ? 19.272  -0.813  4.604   1.00 88.77 181 B 1 
ATOM   3137 C CB  . LEU   B 2 181 ? 19.823  -3.777  4.254   1.00 88.23 181 B 1 
ATOM   3138 C CG  . LEU   B 2 181 ? 20.005  -5.187  3.667   1.00 84.61 181 B 1 
ATOM   3139 C CD1 . LEU   B 2 181 ? 21.088  -5.927  4.451   1.00 80.97 181 B 1 
ATOM   3140 C CD2 . LEU   B 2 181 ? 18.724  -6.015  3.747   1.00 81.08 181 B 1 
ATOM   3141 N N   . VAL   B 2 182 ? 17.197  -1.647  4.780   1.00 85.97 182 B 1 
ATOM   3142 C CA  . VAL   B 2 182 ? 16.667  -0.589  5.640   1.00 85.03 182 B 1 
ATOM   3143 C C   . VAL   B 2 182 ? 16.292  -1.196  6.974   1.00 86.08 182 B 1 
ATOM   3144 O O   . VAL   B 2 182 ? 15.380  -2.015  7.056   1.00 86.53 182 B 1 
ATOM   3145 C CB  . VAL   B 2 182 ? 15.478  0.125   4.988   1.00 82.54 182 B 1 
ATOM   3146 C CG1 . VAL   B 2 182 ? 14.969  1.275   5.867   1.00 76.54 182 B 1 
ATOM   3147 C CG2 . VAL   B 2 182 ? 15.896  0.675   3.621   1.00 78.29 182 B 1 
ATOM   3148 N N   . PHE   B 2 183 ? 16.999  -0.788  8.016   1.00 88.41 183 B 1 
ATOM   3149 C CA  . PHE   B 2 183 ? 16.710  -1.165  9.388   1.00 88.17 183 B 1 
ATOM   3150 C C   . PHE   B 2 183 ? 16.038  -0.005  10.102  1.00 88.04 183 B 1 
ATOM   3151 O O   . PHE   B 2 183 ? 16.503  1.133   10.031  1.00 85.74 183 B 1 
ATOM   3152 C CB  . PHE   B 2 183 ? 17.992  -1.581  10.108  1.00 87.32 183 B 1 
ATOM   3153 C CG  . PHE   B 2 183 ? 18.614  -2.844  9.556   1.00 89.20 183 B 1 
ATOM   3154 C CD1 . PHE   B 2 183 ? 18.257  -4.097  10.085  1.00 83.82 183 B 1 
ATOM   3155 C CD2 . PHE   B 2 183 ? 19.545  -2.778  8.503   1.00 82.75 183 B 1 
ATOM   3156 C CE1 . PHE   B 2 183 ? 18.824  -5.273  9.573   1.00 81.25 183 B 1 
ATOM   3157 C CE2 . PHE   B 2 183 ? 20.109  -3.954  7.981   1.00 81.17 183 B 1 
ATOM   3158 C CZ  . PHE   B 2 183 ? 19.751  -5.202  8.519   1.00 85.47 183 B 1 
ATOM   3159 N N   . ARG   B 2 184 ? 14.986  -0.298  10.860  1.00 86.49 184 B 1 
ATOM   3160 C CA  . ARG   B 2 184 ? 14.516  0.580   11.923  1.00 86.30 184 B 1 
ATOM   3161 C C   . ARG   B 2 184 ? 14.913  -0.039  13.253  1.00 87.03 184 B 1 
ATOM   3162 O O   . ARG   B 2 184 ? 14.562  -1.184  13.535  1.00 86.46 184 B 1 
ATOM   3163 C CB  . ARG   B 2 184 ? 13.018  0.851   11.770  1.00 84.39 184 B 1 
ATOM   3164 C CG  . ARG   B 2 184 ? 12.618  2.125   12.530  1.00 76.28 184 B 1 
ATOM   3165 C CD  . ARG   B 2 184 ? 11.163  2.463   12.229  1.00 72.71 184 B 1 
ATOM   3166 N NE  . ARG   B 2 184 ? 10.719  3.697   12.895  1.00 66.60 184 B 1 
ATOM   3167 C CZ  . ARG   B 2 184 ? 10.664  4.918   12.379  1.00 60.39 184 B 1 
ATOM   3168 N NH1 . ARG   B 2 184 ? 11.058  5.187   11.171  1.00 54.80 184 B 1 
ATOM   3169 N NH2 . ARG   B 2 184 ? 10.194  5.898   13.086  1.00 53.82 184 B 1 
ATOM   3170 N N   . VAL   B 2 185 ? 15.690  0.698   14.038  1.00 90.16 185 B 1 
ATOM   3171 C CA  . VAL   B 2 185 ? 16.274  0.219   15.295  1.00 90.34 185 B 1 
ATOM   3172 C C   . VAL   B 2 185 ? 15.752  1.021   16.480  1.00 89.38 185 B 1 
ATOM   3173 O O   . VAL   B 2 185 ? 15.565  2.236   16.392  1.00 87.40 185 B 1 
ATOM   3174 C CB  . VAL   B 2 185 ? 17.814  0.208   15.251  1.00 90.16 185 B 1 
ATOM   3175 C CG1 . VAL   B 2 185 ? 18.326  -0.823  14.239  1.00 83.07 185 B 1 
ATOM   3176 C CG2 . VAL   B 2 185 ? 18.430  1.572   14.904  1.00 83.56 185 B 1 
ATOM   3177 N N   . LYS   B 2 186 ? 15.529  0.345   17.611  1.00 87.34 186 B 1 
ATOM   3178 C CA  . LYS   B 2 186 ? 14.993  0.947   18.834  1.00 85.90 186 B 1 
ATOM   3179 C C   . LYS   B 2 186 ? 16.075  1.715   19.600  1.00 84.10 186 B 1 
ATOM   3180 O O   . LYS   B 2 186 ? 16.441  1.359   20.719  1.00 79.35 186 B 1 
ATOM   3181 C CB  . LYS   B 2 186 ? 14.264  -0.117  19.670  1.00 83.92 186 B 1 
ATOM   3182 C CG  . LYS   B 2 186 ? 13.388  0.535   20.750  1.00 78.71 186 B 1 
ATOM   3183 C CD  . LYS   B 2 186 ? 12.611  -0.508  21.560  1.00 75.56 186 B 1 
ATOM   3184 C CE  . LYS   B 2 186 ? 11.736  0.226   22.579  1.00 67.14 186 B 1 
ATOM   3185 N NZ  . LYS   B 2 186 ? 10.877  -0.703  23.357  1.00 59.65 186 B 1 
ATOM   3186 N N   . THR   B 2 187 ? 16.601  2.762   18.995  1.00 86.45 187 B 1 
ATOM   3187 C CA  . THR   B 2 187 ? 17.527  3.703   19.627  1.00 85.39 187 B 1 
ATOM   3188 C C   . THR   B 2 187 ? 17.271  5.110   19.104  1.00 84.79 187 B 1 
ATOM   3189 O O   . THR   B 2 187 ? 16.984  5.304   17.924  1.00 81.14 187 B 1 
ATOM   3190 C CB  . THR   B 2 187 ? 18.993  3.288   19.427  1.00 82.15 187 B 1 
ATOM   3191 O OG1 . THR   B 2 187 ? 19.828  4.242   20.048  1.00 70.92 187 B 1 
ATOM   3192 C CG2 . THR   B 2 187 ? 19.435  3.187   17.967  1.00 71.43 187 B 1 
ATOM   3193 N N   . MET   B 2 188 ? 17.382  6.099   19.999  1.00 81.92 188 B 1 
ATOM   3194 C CA  . MET   B 2 188 ? 17.333  7.518   19.625  1.00 79.93 188 B 1 
ATOM   3195 C C   . MET   B 2 188 ? 18.719  8.068   19.256  1.00 79.91 188 B 1 
ATOM   3196 O O   . MET   B 2 188 ? 18.817  9.122   18.638  1.00 75.80 188 B 1 
ATOM   3197 C CB  . MET   B 2 188 ? 16.709  8.331   20.768  1.00 76.57 188 B 1 
ATOM   3198 C CG  . MET   B 2 188 ? 15.244  7.967   21.030  1.00 71.09 188 B 1 
ATOM   3199 S SD  . MET   B 2 188 ? 14.111  8.203   19.625  1.00 62.22 188 B 1 
ATOM   3200 C CE  . MET   B 2 188 ? 14.164  10.009  19.449  1.00 54.73 188 B 1 
ATOM   3201 N N   . ASN   B 2 189 ? 19.786  7.353   19.618  1.00 82.78 189 B 1 
ATOM   3202 C CA  . ASN   B 2 189 ? 21.158  7.686   19.253  1.00 82.44 189 B 1 
ATOM   3203 C C   . ASN   B 2 189 ? 21.781  6.541   18.434  1.00 82.70 189 B 1 
ATOM   3204 O O   . ASN   B 2 189 ? 22.394  5.640   19.013  1.00 80.22 189 B 1 
ATOM   3205 C CB  . ASN   B 2 189 ? 21.963  8.011   20.520  1.00 79.32 189 B 1 
ATOM   3206 C CG  . ASN   B 2 189 ? 23.394  8.404   20.175  1.00 75.34 189 B 1 
ATOM   3207 O OD1 . ASN   B 2 189 ? 23.745  8.658   19.035  1.00 69.26 189 B 1 
ATOM   3208 N ND2 . ASN   B 2 189 ? 24.267  8.463   21.156  1.00 67.55 189 B 1 
ATOM   3209 N N   . PRO   B 2 190 ? 21.648  6.558   17.099  1.00 83.95 190 B 1 
ATOM   3210 C CA  . PRO   B 2 190 ? 22.203  5.506   16.251  1.00 84.39 190 B 1 
ATOM   3211 C C   . PRO   B 2 190 ? 23.717  5.631   16.037  1.00 86.32 190 B 1 
ATOM   3212 O O   . PRO   B 2 190 ? 24.322  4.740   15.459  1.00 84.59 190 B 1 
ATOM   3213 C CB  . PRO   B 2 190 ? 21.424  5.625   14.939  1.00 81.19 190 B 1 
ATOM   3214 C CG  . PRO   B 2 190 ? 21.164  7.130   14.833  1.00 79.31 190 B 1 
ATOM   3215 C CD  . PRO   B 2 190 ? 20.931  7.534   16.291  1.00 81.43 190 B 1 
ATOM   3216 N N   . LEU   B 2 191 ? 24.356  6.716   16.497  1.00 83.50 191 B 1 
ATOM   3217 C CA  . LEU   B 2 191 ? 25.748  7.047   16.170  1.00 83.49 191 B 1 
ATOM   3218 C C   . LEU   B 2 191 ? 26.755  5.915   16.468  1.00 84.66 191 B 1 
ATOM   3219 O O   . LEU   B 2 191 ? 27.565  5.611   15.590  1.00 84.37 191 B 1 
ATOM   3220 C CB  . LEU   B 2 191 ? 26.144  8.360   16.878  1.00 81.30 191 B 1 
ATOM   3221 C CG  . LEU   B 2 191 ? 27.264  9.115   16.139  1.00 73.11 191 B 1 
ATOM   3222 C CD1 . LEU   B 2 191 ? 26.680  9.953   15.005  1.00 66.77 191 B 1 
ATOM   3223 C CD2 . LEU   B 2 191 ? 28.004  10.045  17.101  1.00 67.17 191 B 1 
ATOM   3224 N N   . PRO   B 2 192 ? 26.706  5.231   17.641  1.00 86.47 192 B 1 
ATOM   3225 C CA  . PRO   B 2 192 ? 27.607  4.107   17.917  1.00 85.98 192 B 1 
ATOM   3226 C C   . PRO   B 2 192 ? 27.429  2.951   16.928  1.00 87.51 192 B 1 
ATOM   3227 O O   . PRO   B 2 192 ? 28.409  2.355   16.487  1.00 86.13 192 B 1 
ATOM   3228 C CB  . PRO   B 2 192 ? 27.295  3.668   19.353  1.00 84.09 192 B 1 
ATOM   3229 C CG  . PRO   B 2 192 ? 26.641  4.898   19.983  1.00 82.39 192 B 1 
ATOM   3230 C CD  . PRO   B 2 192 ? 25.889  5.512   18.809  1.00 84.59 192 B 1 
ATOM   3231 N N   . PHE   B 2 193 ? 26.180  2.659   16.545  1.00 87.46 193 B 1 
ATOM   3232 C CA  . PHE   B 2 193 ? 25.869  1.612   15.575  1.00 88.05 193 B 1 
ATOM   3233 C C   . PHE   B 2 193 ? 26.329  1.996   14.160  1.00 89.23 193 B 1 
ATOM   3234 O O   . PHE   B 2 193 ? 26.963  1.190   13.491  1.00 88.20 193 B 1 
ATOM   3235 C CB  . PHE   B 2 193 ? 24.365  1.301   15.631  1.00 86.70 193 B 1 
ATOM   3236 C CG  . PHE   B 2 193 ? 23.922  0.221   14.662  1.00 86.96 193 B 1 
ATOM   3237 C CD1 . PHE   B 2 193 ? 22.867  0.466   13.766  1.00 82.14 193 B 1 
ATOM   3238 C CD2 . PHE   B 2 193 ? 24.564  -1.030  14.649  1.00 81.48 193 B 1 
ATOM   3239 C CE1 . PHE   B 2 193 ? 22.451  -0.532  12.873  1.00 80.13 193 B 1 
ATOM   3240 C CE2 . PHE   B 2 193 ? 24.158  -2.029  13.747  1.00 79.92 193 B 1 
ATOM   3241 C CZ  . PHE   B 2 193 ? 23.098  -1.779  12.859  1.00 81.49 193 B 1 
ATOM   3242 N N   . LEU   B 2 194 ? 26.112  3.247   13.738  1.00 89.94 194 B 1 
ATOM   3243 C CA  . LEU   B 2 194 ? 26.599  3.768   12.454  1.00 89.57 194 B 1 
ATOM   3244 C C   . LEU   B 2 194 ? 28.129  3.686   12.347  1.00 90.16 194 B 1 
ATOM   3245 O O   . LEU   B 2 194 ? 28.658  3.252   11.326  1.00 89.49 194 B 1 
ATOM   3246 C CB  . LEU   B 2 194 ? 26.135  5.223   12.285  1.00 88.17 194 B 1 
ATOM   3247 C CG  . LEU   B 2 194 ? 24.617  5.402   12.108  1.00 84.59 194 B 1 
ATOM   3248 C CD1 . LEU   B 2 194 ? 24.277  6.889   12.154  1.00 80.32 194 B 1 
ATOM   3249 C CD2 . LEU   B 2 194 ? 24.125  4.830   10.782  1.00 80.81 194 B 1 
ATOM   3250 N N   . GLN   B 2 195 ? 28.847  4.046   13.413  1.00 89.50 195 B 1 
ATOM   3251 C CA  . GLN   B 2 195 ? 30.309  3.934   13.458  1.00 88.56 195 B 1 
ATOM   3252 C C   . GLN   B 2 195 ? 30.774  2.475   13.379  1.00 89.03 195 B 1 
ATOM   3253 O O   . GLN   B 2 195 ? 31.754  2.184   12.695  1.00 87.95 195 B 1 
ATOM   3254 C CB  . GLN   B 2 195 ? 30.832  4.576   14.747  1.00 87.40 195 B 1 
ATOM   3255 C CG  . GLN   B 2 195 ? 30.751  6.110   14.713  1.00 83.82 195 B 1 
ATOM   3256 C CD  . GLN   B 2 195 ? 31.207  6.750   16.028  1.00 81.00 195 B 1 
ATOM   3257 O OE1 . GLN   B 2 195 ? 31.478  6.100   17.029  1.00 75.73 195 B 1 
ATOM   3258 N NE2 . GLN   B 2 195 ? 31.317  8.059   16.070  1.00 73.77 195 B 1 
ATOM   3259 N N   . ALA   B 2 196 ? 30.078  1.552   14.048  1.00 90.18 196 B 1 
ATOM   3260 C CA  . ALA   B 2 196 ? 30.397  0.127   13.979  1.00 90.03 196 B 1 
ATOM   3261 C C   . ALA   B 2 196 ? 30.155  -0.445  12.570  1.00 90.77 196 B 1 
ATOM   3262 O O   . ALA   B 2 196 ? 31.002  -1.173  12.057  1.00 89.83 196 B 1 
ATOM   3263 C CB  . ALA   B 2 196 ? 29.592  -0.611  15.052  1.00 89.41 196 B 1 
ATOM   3264 N N   . LEU   B 2 197 ? 29.054  -0.055  11.917  1.00 90.97 197 B 1 
ATOM   3265 C CA  . LEU   B 2 197 ? 28.764  -0.427  10.525  1.00 90.51 197 B 1 
ATOM   3266 C C   . LEU   B 2 197 ? 29.871  0.045   9.572   1.00 90.59 197 B 1 
ATOM   3267 O O   . LEU   B 2 197 ? 30.400  -0.754  8.803   1.00 89.50 197 B 1 
ATOM   3268 C CB  . LEU   B 2 197 ? 27.408  0.166   10.109  1.00 90.44 197 B 1 
ATOM   3269 C CG  . LEU   B 2 197 ? 26.180  -0.521  10.730  1.00 89.44 197 B 1 
ATOM   3270 C CD1 . LEU   B 2 197 ? 24.943  0.323   10.438  1.00 85.65 197 B 1 
ATOM   3271 C CD2 . LEU   B 2 197 ? 25.955  -1.920  10.157  1.00 85.91 197 B 1 
ATOM   3272 N N   . GLN   B 2 198 ? 30.283  1.316   9.666   1.00 89.83 198 B 1 
ATOM   3273 C CA  . GLN   B 2 198 ? 31.367  1.862   8.839   1.00 87.89 198 B 1 
ATOM   3274 C C   . GLN   B 2 198 ? 32.704  1.151   9.088   1.00 88.02 198 B 1 
ATOM   3275 O O   . GLN   B 2 198 ? 33.411  0.826   8.134   1.00 85.77 198 B 1 
ATOM   3276 C CB  . GLN   B 2 198 ? 31.519  3.361   9.106   1.00 85.30 198 B 1 
ATOM   3277 C CG  . GLN   B 2 198 ? 30.402  4.200   8.462   1.00 76.06 198 B 1 
ATOM   3278 C CD  . GLN   B 2 198 ? 30.597  5.700   8.709   1.00 71.78 198 B 1 
ATOM   3279 O OE1 . GLN   B 2 198 ? 31.386  6.128   9.533   1.00 65.20 198 B 1 
ATOM   3280 N NE2 . GLN   B 2 198 ? 29.888  6.553   7.999   1.00 62.76 198 B 1 
ATOM   3281 N N   . ARG   B 2 199 ? 33.054  0.846   10.353  1.00 89.65 199 B 1 
ATOM   3282 C CA  . ARG   B 2 199 ? 34.288  0.105   10.690  1.00 89.35 199 B 1 
ATOM   3283 C C   . ARG   B 2 199 ? 34.300  -1.307  10.114  1.00 89.68 199 B 1 
ATOM   3284 O O   . ARG   B 2 199 ? 35.364  -1.784  9.740   1.00 86.71 199 B 1 
ATOM   3285 C CB  . ARG   B 2 199 ? 34.462  0.023   12.212  1.00 88.05 199 B 1 
ATOM   3286 C CG  . ARG   B 2 199 ? 34.915  1.350   12.823  1.00 79.31 199 B 1 
ATOM   3287 C CD  . ARG   B 2 199 ? 34.946  1.191   14.343  1.00 77.11 199 B 1 
ATOM   3288 N NE  . ARG   B 2 199 ? 35.100  2.487   15.022  1.00 67.96 199 B 1 
ATOM   3289 C CZ  . ARG   B 2 199 ? 35.137  2.667   16.332  1.00 61.61 199 B 1 
ATOM   3290 N NH1 . ARG   B 2 199 ? 35.139  1.662   17.166  1.00 56.11 199 B 1 
ATOM   3291 N NH2 . ARG   B 2 199 ? 35.155  3.872   16.822  1.00 54.04 199 B 1 
ATOM   3292 N N   . ASN   B 2 200 ? 33.141  -1.953  10.017  1.00 89.90 200 B 1 
ATOM   3293 C CA  . ASN   B 2 200 ? 32.991  -3.275  9.401   1.00 88.77 200 B 1 
ATOM   3294 C C   . ASN   B 2 200 ? 32.840  -3.218  7.865   1.00 88.60 200 B 1 
ATOM   3295 O O   . ASN   B 2 200 ? 32.579  -4.235  7.234   1.00 84.78 200 B 1 
ATOM   3296 C CB  . ASN   B 2 200 ? 31.852  -4.025  10.103  1.00 87.82 200 B 1 
ATOM   3297 C CG  . ASN   B 2 200 ? 32.247  -4.466  11.505  1.00 84.46 200 B 1 
ATOM   3298 O OD1 . ASN   B 2 200 ? 33.164  -5.235  11.706  1.00 74.09 200 B 1 
ATOM   3299 N ND2 . ASN   B 2 200 ? 31.571  -3.987  12.522  1.00 72.47 200 B 1 
ATOM   3300 N N   . GLY   B 2 201 ? 33.018  -2.043  7.248   1.00 88.91 201 B 1 
ATOM   3301 C CA  . GLY   B 2 201 ? 33.014  -1.870  5.791   1.00 88.68 201 B 1 
ATOM   3302 C C   . GLY   B 2 201 ? 31.625  -1.774  5.154   1.00 89.71 201 B 1 
ATOM   3303 O O   . GLY   B 2 201 ? 31.519  -1.834  3.926   1.00 86.12 201 B 1 
ATOM   3304 N N   . HIS   B 2 202 ? 30.565  -1.607  5.941   1.00 89.45 202 B 1 
ATOM   3305 C CA  . HIS   B 2 202 ? 29.217  -1.407  5.410   1.00 88.98 202 B 1 
ATOM   3306 C C   . HIS   B 2 202 ? 29.039  0.017   4.878   1.00 88.75 202 B 1 
ATOM   3307 O O   . HIS   B 2 202 ? 29.426  0.998   5.509   1.00 86.28 202 B 1 
ATOM   3308 C CB  . HIS   B 2 202 ? 28.168  -1.749  6.466   1.00 88.69 202 B 1 
ATOM   3309 C CG  . HIS   B 2 202 ? 28.195  -3.194  6.881   1.00 89.95 202 B 1 
ATOM   3310 N ND1 . HIS   B 2 202 ? 27.966  -4.287  6.063   1.00 78.66 202 B 1 
ATOM   3311 C CD2 . HIS   B 2 202 ? 28.490  -3.676  8.132   1.00 79.26 202 B 1 
ATOM   3312 C CE1 . HIS   B 2 202 ? 28.124  -5.390  6.809   1.00 82.61 202 B 1 
ATOM   3313 N NE2 . HIS   B 2 202 ? 28.432  -5.060  8.069   1.00 84.06 202 B 1 
ATOM   3314 N N   . HIS   B 2 203 ? 28.400  0.141   3.704   1.00 89.94 203 B 1 
ATOM   3315 C CA  . HIS   B 2 203 ? 28.136  1.428   3.067   1.00 89.10 203 B 1 
ATOM   3316 C C   . HIS   B 2 203 ? 26.790  1.993   3.538   1.00 89.09 203 B 1 
ATOM   3317 O O   . HIS   B 2 203 ? 25.742  1.717   2.945   1.00 86.42 203 B 1 
ATOM   3318 C CB  . HIS   B 2 203 ? 28.234  1.264   1.541   1.00 86.37 203 B 1 
ATOM   3319 C CG  . HIS   B 2 203 ? 28.229  2.550   0.758   1.00 79.45 203 B 1 
ATOM   3320 N ND1 . HIS   B 2 203 ? 28.587  2.653   -0.579  1.00 69.14 203 B 1 
ATOM   3321 C CD2 . HIS   B 2 203 ? 27.890  3.815   1.163   1.00 68.23 203 B 1 
ATOM   3322 C CE1 . HIS   B 2 203 ? 28.459  3.929   -0.952  1.00 67.07 203 B 1 
ATOM   3323 N NE2 . HIS   B 2 203 ? 28.033  4.664   0.080   1.00 68.31 203 B 1 
ATOM   3324 N N   . VAL   B 2 204 ? 26.821  2.803   4.591   1.00 90.05 204 B 1 
ATOM   3325 C CA  . VAL   B 2 204 ? 25.640  3.519   5.086   1.00 89.24 204 B 1 
ATOM   3326 C C   . VAL   B 2 204 ? 25.297  4.649   4.113   1.00 88.13 204 B 1 
ATOM   3327 O O   . VAL   B 2 204 ? 26.125  5.515   3.851   1.00 85.52 204 B 1 
ATOM   3328 C CB  . VAL   B 2 204 ? 25.863  4.051   6.513   1.00 88.48 204 B 1 
ATOM   3329 C CG1 . VAL   B 2 204 ? 24.606  4.740   7.050   1.00 84.58 204 B 1 
ATOM   3330 C CG2 . VAL   B 2 204 ? 26.223  2.915   7.484   1.00 85.23 204 B 1 
ATOM   3331 N N   . VAL   B 2 205 ? 24.065  4.636   3.591   1.00 86.49 205 B 1 
ATOM   3332 C CA  . VAL   B 2 205 ? 23.535  5.683   2.695   1.00 83.23 205 B 1 
ATOM   3333 C C   . VAL   B 2 205 ? 22.518  6.586   3.395   1.00 81.31 205 B 1 
ATOM   3334 O O   . VAL   B 2 205 ? 22.244  7.684   2.921   1.00 77.23 205 B 1 
ATOM   3335 C CB  . VAL   B 2 205 ? 22.943  5.088   1.398   1.00 81.86 205 B 1 
ATOM   3336 C CG1 . VAL   B 2 205 ? 24.025  4.382   0.575   1.00 74.16 205 B 1 
ATOM   3337 C CG2 . VAL   B 2 205 ? 21.798  4.098   1.638   1.00 76.06 205 B 1 
ATOM   3338 N N   . TRP   B 2 206 ? 21.981  6.150   4.537   1.00 80.05 206 B 1 
ATOM   3339 C CA  . TRP   B 2 206 ? 21.127  6.939   5.421   1.00 78.94 206 B 1 
ATOM   3340 C C   . TRP   B 2 206 ? 21.426  6.626   6.892   1.00 78.27 206 B 1 
ATOM   3341 O O   . TRP   B 2 206 ? 21.483  5.458   7.265   1.00 73.64 206 B 1 
ATOM   3342 C CB  . TRP   B 2 206 ? 19.662  6.651   5.115   1.00 75.28 206 B 1 
ATOM   3343 C CG  . TRP   B 2 206 ? 18.738  7.543   5.865   1.00 72.10 206 B 1 
ATOM   3344 C CD1 . TRP   B 2 206 ? 18.170  7.281   7.056   1.00 65.04 206 B 1 
ATOM   3345 C CD2 . TRP   B 2 206 ? 18.390  8.915   5.532   1.00 69.67 206 B 1 
ATOM   3346 N NE1 . TRP   B 2 206 ? 17.484  8.407   7.503   1.00 63.26 206 B 1 
ATOM   3347 C CE2 . TRP   B 2 206 ? 17.624  9.439   6.600   1.00 67.14 206 B 1 
ATOM   3348 C CE3 . TRP   B 2 206 ? 18.697  9.763   4.450   1.00 64.01 206 B 1 
ATOM   3349 C CZ2 . TRP   B 2 206 ? 17.212  10.776  6.614   1.00 64.44 206 B 1 
ATOM   3350 C CZ3 . TRP   B 2 206 ? 18.270  11.092  4.452   1.00 56.77 206 B 1 
ATOM   3351 C CH2 . TRP   B 2 206 ? 17.550  11.595  5.537   1.00 57.92 206 B 1 
ATOM   3352 N N   . PRO   B 2 207 ? 21.543  7.647   7.788   1.00 76.60 207 B 1 
ATOM   3353 C CA  . PRO   B 2 207 ? 21.563  9.074   7.468   1.00 75.05 207 B 1 
ATOM   3354 C C   . PRO   B 2 207 ? 22.828  9.453   6.687   1.00 74.84 207 B 1 
ATOM   3355 O O   . PRO   B 2 207 ? 23.913  8.939   6.964   1.00 68.96 207 B 1 
ATOM   3356 C CB  . PRO   B 2 207 ? 21.473  9.787   8.818   1.00 67.26 207 B 1 
ATOM   3357 C CG  . PRO   B 2 207 ? 22.141  8.804   9.780   1.00 64.01 207 B 1 
ATOM   3358 C CD  . PRO   B 2 207 ? 21.750  7.445   9.215   1.00 69.45 207 B 1 
ATOM   3359 N N   . SER   B 2 208 ? 22.683  10.350  5.707   1.00 69.70 208 B 1 
ATOM   3360 C CA  . SER   B 2 208 ? 23.821  10.916  4.979   1.00 65.97 208 B 1 
ATOM   3361 C C   . SER   B 2 208 ? 24.142  12.307  5.522   1.00 63.46 208 B 1 
ATOM   3362 O O   . SER   B 2 208 ? 23.239  13.120  5.718   1.00 57.28 208 B 1 
ATOM   3363 C CB  . SER   B 2 208 ? 23.563  10.947  3.467   1.00 59.77 208 B 1 
ATOM   3364 O OG  . SER   B 2 208 ? 22.602  11.912  3.104   1.00 54.85 208 B 1 
ATOM   3365 N N   . GLU   B 2 209 ? 25.432  12.619  5.685   1.00 56.85 209 B 1 
ATOM   3366 C CA  . GLU   B 2 209 ? 25.881  13.981  6.040   1.00 53.64 209 B 1 
ATOM   3367 C C   . GLU   B 2 209 ? 25.510  15.019  4.966   1.00 52.64 209 B 1 
ATOM   3368 O O   . GLU   B 2 209 ? 25.391  16.204  5.247   1.00 47.05 209 B 1 
ATOM   3369 C CB  . GLU   B 2 209 ? 27.408  13.987  6.241   1.00 47.37 209 B 1 
ATOM   3370 C CG  . GLU   B 2 209 ? 27.873  13.152  7.445   1.00 41.69 209 B 1 
ATOM   3371 C CD  . GLU   B 2 209 ? 29.394  13.197  7.663   1.00 37.17 209 B 1 
ATOM   3372 O OE1 . GLU   B 2 209 ? 29.830  12.753  8.749   1.00 33.04 209 B 1 
ATOM   3373 O OE2 . GLU   B 2 209 ? 30.124  13.630  6.741   1.00 34.97 209 B 1 
ATOM   3374 N N   . GLN   B 2 210 ? 25.281  14.581  3.724   1.00 45.06 210 B 1 
ATOM   3375 C CA  . GLN   B 2 210 ? 24.948  15.463  2.598   1.00 42.82 210 B 1 
ATOM   3376 C C   . GLN   B 2 210 ? 23.525  16.032  2.637   1.00 42.62 210 B 1 
ATOM   3377 O O   . GLN   B 2 210 ? 23.201  16.862  1.789   1.00 38.81 210 B 1 
ATOM   3378 C CB  . GLN   B 2 210 ? 25.183  14.724  1.274   1.00 38.67 210 B 1 
ATOM   3379 C CG  . GLN   B 2 210 ? 26.670  14.504  0.987   1.00 34.72 210 B 1 
ATOM   3380 C CD  . GLN   B 2 210 ? 26.913  13.829  -0.362  1.00 31.77 210 B 1 
ATOM   3381 O OE1 . GLN   B 2 210 ? 26.028  13.284  -0.997  1.00 30.00 210 B 1 
ATOM   3382 N NE2 . GLN   B 2 210 ? 28.134  13.828  -0.839  1.00 29.43 210 B 1 
ATOM   3383 N N   . ARG   B 2 211 ? 22.674  15.634  3.582   1.00 45.05 211 B 1 
ATOM   3384 C CA  . ARG   B 2 211 ? 21.298  16.167  3.634   1.00 43.52 211 B 1 
ATOM   3385 C C   . ARG   B 2 211 ? 21.266  17.683  3.871   1.00 43.80 211 B 1 
ATOM   3386 O O   . ARG   B 2 211 ? 20.347  18.337  3.404   1.00 40.67 211 B 1 
ATOM   3387 C CB  . ARG   B 2 211 ? 20.459  15.425  4.694   1.00 39.71 211 B 1 
ATOM   3388 C CG  . ARG   B 2 211 ? 19.013  15.239  4.215   1.00 35.93 211 B 1 
ATOM   3389 C CD  . ARG   B 2 211 ? 18.124  14.697  5.331   1.00 33.63 211 B 1 
ATOM   3390 N NE  . ARG   B 2 211 ? 16.799  14.289  4.828   1.00 30.30 211 B 1 
ATOM   3391 C CZ  . ARG   B 2 211 ? 15.805  13.777  5.544   1.00 28.22 211 B 1 
ATOM   3392 N NH1 . ARG   B 2 211 ? 15.883  13.641  6.833   1.00 27.06 211 B 1 
ATOM   3393 N NH2 . ARG   B 2 211 ? 14.709  13.373  4.967   1.00 25.58 211 B 1 
ATOM   3394 N N   . ASP   B 2 212 ? 22.266  18.218  4.560   1.00 38.21 212 B 1 
ATOM   3395 C CA  . ASP   B 2 212 ? 22.376  19.655  4.852   1.00 35.79 212 B 1 
ATOM   3396 C C   . ASP   B 2 212 ? 22.859  20.490  3.651   1.00 35.39 212 B 1 
ATOM   3397 O O   . ASP   B 2 212 ? 22.859  21.721  3.712   1.00 32.74 212 B 1 
ATOM   3398 C CB  . ASP   B 2 212 ? 23.317  19.856  6.055   1.00 33.30 212 B 1 
ATOM   3399 C CG  . ASP   B 2 212 ? 22.783  19.278  7.368   1.00 30.34 212 B 1 
ATOM   3400 O OD1 . ASP   B 2 212 ? 21.545  19.141  7.501   1.00 28.57 212 B 1 
ATOM   3401 O OD2 . ASP   B 2 212 ? 23.623  18.982  8.246   1.00 27.75 212 B 1 
ATOM   3402 N N   . LEU   B 2 213 ? 23.281  19.844  2.557   1.00 33.57 213 B 1 
ATOM   3403 C CA  . LEU   B 2 213 ? 23.848  20.528  1.380   1.00 30.20 213 B 1 
ATOM   3404 C C   . LEU   B 2 213 ? 22.855  20.747  0.229   1.00 29.17 213 B 1 
ATOM   3405 O O   . LEU   B 2 213 ? 23.236  21.379  -0.764  1.00 27.49 213 B 1 
ATOM   3406 C CB  . LEU   B 2 213 ? 25.093  19.760  0.895   1.00 28.51 213 B 1 
ATOM   3407 C CG  . LEU   B 2 213 ? 26.353  20.031  1.737   1.00 27.10 213 B 1 
ATOM   3408 C CD1 . LEU   B 2 213 ? 27.427  18.999  1.384   1.00 24.97 213 B 1 
ATOM   3409 C CD2 . LEU   B 2 213 ? 26.933  21.422  1.449   1.00 27.32 213 B 1 
ATOM   3410 N N   . LEU   B 2 214 ? 21.624  20.217  0.312   1.00 33.20 214 B 1 
ATOM   3411 C CA  . LEU   B 2 214 ? 20.595  20.354  -0.727  1.00 29.32 214 B 1 
ATOM   3412 C C   . LEU   B 2 214 ? 19.560  21.419  -0.375  1.00 27.99 214 B 1 
ATOM   3413 O O   . LEU   B 2 214 ? 19.053  21.417  0.766   1.00 25.44 214 B 1 
ATOM   3414 C CB  . LEU   B 2 214 ? 19.944  18.997  -1.041  1.00 27.58 214 B 1 
ATOM   3415 C CG  . LEU   B 2 214 ? 20.811  18.083  -1.921  1.00 26.95 214 B 1 
ATOM   3416 C CD1 . LEU   B 2 214 ? 20.160  16.698  -1.996  1.00 24.75 214 B 1 
ATOM   3417 C CD2 . LEU   B 2 214 ? 20.946  18.608  -3.354  1.00 25.88 214 B 1 
ATOM   3418 O OXT . LEU   B 2 214 ? 19.275  22.245  -1.295  1.00 24.69 214 B 1 
HETATM 3419 C C1  . LIG_C C 3 .   ? -17.057 -2.192  6.413   1.00 56.90 1   C 1 
HETATM 3420 N N1  . LIG_C C 3 .   ? -17.874 -2.305  5.365   1.00 55.46 1   C 1 
HETATM 3421 C C2  . LIG_C C 3 .   ? -17.530 -1.792  4.159   1.00 53.34 1   C 1 
HETATM 3422 C C3  . LIG_C C 3 .   ? -16.298 -1.137  4.032   1.00 50.52 1   C 1 
HETATM 3423 C C4  . LIG_C C 3 .   ? -15.484 -1.060  5.168   1.00 46.36 1   C 1 
HETATM 3424 N N2  . LIG_C C 3 .   ? -15.871 -1.575  6.351   1.00 49.96 1   C 1 
HETATM 3425 N N3  . LIG_C C 3 .   ? -14.366 -0.401  4.796   1.00 48.27 1   C 1 
HETATM 3426 C C5  . LIG_C C 3 .   ? -14.487 -0.081  3.495   1.00 55.14 1   C 1 
HETATM 3427 N N4  . LIG_C C 3 .   ? -15.657 -0.515  3.001   1.00 52.71 1   C 1 
HETATM 3428 C C6  . LIG_C C 3 .   ? -13.255 -0.101  5.655   1.00 55.29 1   C 1 
HETATM 3429 C C7  . LIG_C C 3 .   ? -11.947 -0.485  5.051   1.00 49.29 1   C 1 
HETATM 3430 C C8  . LIG_C C 3 .   ? -11.021 0.569   5.558   1.00 51.12 1   C 1 
HETATM 3431 C C9  . LIG_C C 3 .   ? -11.906 1.771   5.795   1.00 55.25 1   C 1 
HETATM 3432 O O1  . LIG_C C 3 .   ? -13.225 1.283   5.872   1.00 52.86 1   C 1 
HETATM 3433 C C10 . LIG_C C 3 .   ? -11.783 2.812   4.702   1.00 54.58 1   C 1 
HETATM 3434 O O2  . LIG_C C 3 .   ? -12.361 2.308   3.526   1.00 49.31 1   C 1 
HETATM 3435 P P1  . LIG_C C 3 .   ? -12.628 3.125   2.194   1.00 61.59 1   C 1 
HETATM 3436 O O3  . LIG_C C 3 .   ? -13.904 2.635   1.574   1.00 58.34 1   C 1 
HETATM 3437 O O4  . LIG_C C 3 .   ? -12.550 4.574   2.469   1.00 57.62 1   C 1 
HETATM 3438 O O5  . LIG_C C 3 .   ? -11.429 2.620   1.338   1.00 57.65 1   C 1 
HETATM 3439 P P2  . LIG_C C 3 .   ? -10.238 3.228   0.518   1.00 67.40 1   C 1 
HETATM 3440 O O6  . LIG_C C 3 .   ? -10.699 3.209   -0.903  1.00 63.23 1   C 1 
HETATM 3441 O O7  . LIG_C C 3 .   ? -9.985  4.616   1.017   1.00 63.99 1   C 1 
HETATM 3442 O O8  . LIG_C C 3 .   ? -9.091  2.298   0.754   1.00 63.82 1   C 1 
HETATM 3443 O O9  . LIG_C C 3 .   ? -10.469 0.175   6.796   1.00 51.48 1   C 1 
HETATM 3444 O O10 . LIG_C C 3 .   ? -11.555 -1.797  5.415   1.00 50.92 1   C 1 
HETATM 3445 N N5  . LIG_C C 3 .   ? -18.367 -1.919  3.118   1.00 65.15 1   C 1 
HETATM 3446 C C1  . LIG_D D 4 .   ? -6.134  18.013  -1.608  1.00 53.93 1   D 1 
HETATM 3447 N N1  . LIG_D D 4 .   ? -4.905  17.610  -1.964  1.00 51.91 1   D 1 
HETATM 3448 C C2  . LIG_D D 4 .   ? -4.734  16.559  -2.802  1.00 54.58 1   D 1 
HETATM 3449 C C3  . LIG_D D 4 .   ? -5.876  15.902  -3.291  1.00 49.46 1   D 1 
HETATM 3450 C C4  . LIG_D D 4 .   ? -7.122  16.382  -2.893  1.00 45.43 1   D 1 
HETATM 3451 N N2  . LIG_D D 4 .   ? -7.249  17.425  -2.046  1.00 50.10 1   D 1 
HETATM 3452 N N3  . LIG_D D 4 .   ? -8.044  15.602  -3.491  1.00 48.53 1   D 1 
HETATM 3453 C C5  . LIG_D D 4 .   ? -7.400  14.673  -4.226  1.00 56.11 1   D 1 
HETATM 3454 N N4  . LIG_D D 4 .   ? -6.075  14.830  -4.125  1.00 53.89 1   D 1 
HETATM 3455 C C6  . LIG_D D 4 .   ? -9.457  15.761  -3.328  1.00 54.29 1   D 1 
HETATM 3456 C C7  . LIG_D D 4 .   ? -10.231 15.644  -4.601  1.00 52.03 1   D 1 
HETATM 3457 C C8  . LIG_D D 4 .   ? -11.532 15.067  -4.144  1.00 50.63 1   D 1 
HETATM 3458 C C9  . LIG_D D 4 .   ? -11.149 14.230  -2.951  1.00 53.59 1   D 1 
HETATM 3459 O O1  . LIG_D D 4 .   ? -9.911  14.735  -2.491  1.00 51.87 1   D 1 
HETATM 3460 C C10 . LIG_D D 4 .   ? -11.030 12.766  -3.310  1.00 55.90 1   D 1 
HETATM 3461 O O2  . LIG_D D 4 .   ? -10.110 12.667  -4.361  1.00 50.44 1   D 1 
HETATM 3462 P P1  . LIG_D D 4 .   ? -9.598  11.337  -5.044  1.00 60.82 1   D 1 
HETATM 3463 O O3  . LIG_D D 4 .   ? -10.482 11.013  -6.192  1.00 52.85 1   D 1 
HETATM 3464 O O4  . LIG_D D 4 .   ? -8.145  11.480  -5.315  1.00 52.78 1   D 1 
HETATM 3465 O O5  . LIG_D D 4 .   ? -9.803  10.289  -3.924  1.00 56.22 1   D 1 
HETATM 3466 P P2  . LIG_D D 4 .   ? -9.519  8.761   -3.850  1.00 63.04 1   D 1 
HETATM 3467 O O6  . LIG_D D 4 .   ? -8.686  8.585   -2.624  1.00 53.59 1   D 1 
HETATM 3468 O O7  . LIG_D D 4 .   ? -10.853 8.117   -3.736  1.00 54.24 1   D 1 
HETATM 3469 O O8  . LIG_D D 4 .   ? -8.792  8.372   -5.104  1.00 55.30 1   D 1 
HETATM 3470 O O9  . LIG_D D 4 .   ? -12.414 16.094  -3.719  1.00 47.79 1   D 1 
HETATM 3471 O O10 . LIG_D D 4 .   ? -10.382 16.891  -5.258  1.00 48.47 1   D 1 
HETATM 3472 N N5  . LIG_D D 4 .   ? -3.496  16.174  -3.145  1.00 62.65 1   D 1 
HETATM 3473 C C1  . LIG_E E 5 .   ? -15.137 -5.118  -9.697  1.00 53.88 1   E 1 
HETATM 3474 N N1  . LIG_E E 5 .   ? -14.759 -5.660  -8.541  1.00 52.67 1   E 1 
HETATM 3475 C C2  . LIG_E E 5 .   ? -14.476 -4.881  -7.467  1.00 56.90 1   E 1 
HETATM 3476 C C3  . LIG_E E 5 .   ? -14.597 -3.490  -7.595  1.00 49.90 1   E 1 
HETATM 3477 C C4  . LIG_E E 5 .   ? -15.012 -2.993  -8.831  1.00 46.37 1   E 1 
HETATM 3478 N N2  . LIG_E E 5 .   ? -15.267 -3.801  -9.882  1.00 49.42 1   E 1 
HETATM 3479 N N3  . LIG_E E 5 .   ? -15.061 -1.657  -8.711  1.00 49.47 1   E 1 
HETATM 3480 C C5  . LIG_E E 5 .   ? -14.682 -1.335  -7.461  1.00 54.03 1   E 1 
HETATM 3481 N N4  . LIG_E E 5 .   ? -14.393 -2.431  -6.757  1.00 54.43 1   E 1 
HETATM 3482 C C6  . LIG_E E 5 .   ? -15.433 -0.770  -9.765  1.00 52.68 1   E 1 
HETATM 3483 C C7  . LIG_E E 5 .   ? -16.386 0.307   -9.335  1.00 49.40 1   E 1 
HETATM 3484 C C8  . LIG_E E 5 .   ? -16.029 1.444   -10.238 1.00 51.56 1   E 1 
HETATM 3485 C C9  . LIG_E E 5 .   ? -14.557 1.244   -10.512 1.00 53.67 1   E 1 
HETATM 3486 O O1  . LIG_E E 5 .   ? -14.287 -0.125  -10.229 1.00 50.98 1   E 1 
HETATM 3487 C C10 . LIG_E E 5 .   ? -13.681 2.148   -9.660  1.00 53.55 1   E 1 
HETATM 3488 O O2  . LIG_E E 5 .   ? -14.044 1.912   -8.326  1.00 48.85 1   E 1 
HETATM 3489 P P1  . LIG_E E 5 .   ? -13.408 2.553   -7.024  1.00 60.13 1   E 1 
HETATM 3490 O O3  . LIG_E E 5 .   ? -14.143 3.803   -6.683  1.00 55.17 1   E 1 
HETATM 3491 O O4  . LIG_E E 5 .   ? -13.318 1.496   -5.984  1.00 52.87 1   E 1 
HETATM 3492 O O5  . LIG_E E 5 .   ? -11.973 2.931   -7.494  1.00 55.02 1   E 1 
HETATM 3493 P P2  . LIG_E E 5 .   ? -10.844 3.737   -6.830  1.00 68.47 1   E 1 
HETATM 3494 O O6  . LIG_E E 5 .   ? -9.543  3.061   -7.119  1.00 61.64 1   E 1 
HETATM 3495 O O7  . LIG_E E 5 .   ? -10.967 5.176   -7.203  1.00 61.50 1   E 1 
HETATM 3496 O O8  . LIG_E E 5 .   ? -11.158 3.583   -5.281  1.00 68.23 1   E 1 
HETATM 3497 P P3  . LIG_E E 5 .   ? -10.719 4.495   -4.080  1.00 77.49 1   E 1 
HETATM 3498 O O9  . LIG_E E 5 .   ? -9.362  5.034   -4.420  1.00 67.34 1   E 1 
HETATM 3499 O O10 . LIG_E E 5 .   ? -10.699 3.591   -2.889  1.00 69.62 1   E 1 
HETATM 3500 O O11 . LIG_E E 5 .   ? -11.748 5.567   -3.951  1.00 69.06 1   E 1 
HETATM 3501 O O12 . LIG_E E 5 .   ? -16.738 1.350   -11.454 1.00 51.86 1   E 1 
HETATM 3502 O O13 . LIG_E E 5 .   ? -17.744 -0.089  -9.458  1.00 48.81 1   E 1 
HETATM 3503 N N5  . LIG_E E 5 .   ? -14.097 -5.448  -6.317  1.00 62.41 1   E 1 
HETATM 3504 C C1  . LIG_F F 6 .   ? 1.503   11.832  -14.958 1.00 59.63 1   F 1 
HETATM 3505 N N1  . LIG_F F 6 .   ? 0.709   12.880  -14.733 1.00 57.93 1   F 1 
HETATM 3506 C C2  . LIG_F F 6 .   ? -0.341  12.788  -13.882 1.00 58.37 1   F 1 
HETATM 3507 C C3  . LIG_F F 6 .   ? -0.576  11.566  -13.238 1.00 52.40 1   F 1 
HETATM 3508 C C4  . LIG_F F 6 .   ? 0.300   10.508  -13.513 1.00 49.65 1   F 1 
HETATM 3509 N N2  . LIG_F F 6 .   ? 1.328   10.641  -14.377 1.00 53.74 1   F 1 
HETATM 3510 N N3  . LIG_F F 6 .   ? -0.131  9.462   -12.780 1.00 50.05 1   F 1 
HETATM 3511 C C5  . LIG_F F 6 .   ? -1.222  9.853   -12.089 1.00 57.47 1   F 1 
HETATM 3512 N N4  . LIG_F F 6 .   ? -1.515  11.135  -12.348 1.00 56.62 1   F 1 
HETATM 3513 C C6  . LIG_F F 6 .   ? 0.476   8.166   -12.754 1.00 56.63 1   F 1 
HETATM 3514 C C7  . LIG_F F 6 .   ? 0.762   7.699   -11.361 1.00 54.53 1   F 1 
HETATM 3515 C C8  . LIG_F F 6 .   ? 0.558   6.226   -11.458 1.00 54.00 1   F 1 
HETATM 3516 C C9  . LIG_F F 6 .   ? -0.422  6.046   -12.589 1.00 55.78 1   F 1 
HETATM 3517 O O1  . LIG_F F 6 .   ? -0.406  7.237   -13.321 1.00 54.40 1   F 1 
HETATM 3518 C C10 . LIG_F F 6 .   ? -1.827  5.730   -12.105 1.00 53.13 1   F 1 
HETATM 3519 O O2  . LIG_F F 6 .   ? -2.336  6.858   -11.419 1.00 50.49 1   F 1 
HETATM 3520 P P1  . LIG_F F 6 .   ? -3.855  7.106   -11.064 1.00 60.12 1   F 1 
HETATM 3521 O O3  . LIG_F F 6 .   ? -4.200  8.548   -11.289 1.00 57.88 1   F 1 
HETATM 3522 O O4  . LIG_F F 6 .   ? -4.716  6.115   -11.741 1.00 58.05 1   F 1 
HETATM 3523 O O5  . LIG_F F 6 .   ? -3.805  6.868   -9.508  1.00 59.90 1   F 1 
HETATM 3524 P P2  . LIG_F F 6 .   ? -4.266  5.771   -8.512  1.00 68.83 1   F 1 
HETATM 3525 O O6  . LIG_F F 6 .   ? -3.155  5.470   -7.568  1.00 64.78 1   F 1 
HETATM 3526 O O7  . LIG_F F 6 .   ? -4.886  4.611   -9.187  1.00 62.92 1   F 1 
HETATM 3527 O O8  . LIG_F F 6 .   ? -5.354  6.653   -7.796  1.00 65.03 1   F 1 
HETATM 3528 P P3  . LIG_F F 6 .   ? -6.609  6.327   -6.915  1.00 77.10 1   F 1 
HETATM 3529 O O9  . LIG_F F 6 .   ? -6.776  4.850   -6.868  1.00 70.16 1   F 1 
HETATM 3530 O O10 . LIG_F F 6 .   ? -7.748  7.038   -7.547  1.00 70.48 1   F 1 
HETATM 3531 O O11 . LIG_F F 6 .   ? -6.309  6.883   -5.563  1.00 72.23 1   F 1 
HETATM 3532 O O12 . LIG_F F 6 .   ? 1.765   5.588   -11.826 1.00 54.48 1   F 1 
HETATM 3533 O O13 . LIG_F F 6 .   ? 2.067   8.063   -10.928 1.00 55.50 1   F 1 
HETATM 3534 N N5  . LIG_F F 6 .   ? -1.127  13.853  -13.670 1.00 67.95 1   F 1 
#
