# Supplementary material for: AcuB senses cellular energy charge to coordinate acetyl-CoA synthesis in bacteria
Source: Nat Commun. 2026 Apr 24;17:3815. doi: 10.1038/s41467-026-71006-w (PMC13121692; doi:10.1038/s41467-026-71006-w)
Supplement: Supplementary file 6 — Supplementary_Data_4 [file 41467_2026_71006_MOESM6_ESM.zip › AF3_only_first_models/2_g_stea_acub_2_stea_acuc_2amp_2atp_summary_confidences.json]

{
 "chain_iptm": [
  0.63,
  0.63,
  0.6,
  0.6,
  0.4,
  0.4,
  0.37,
  0.37
 ],
 "chain_pair_iptm": [
  [
   0.74,
   0.79,
   0.75,
   0.74,
   0.57,
   0.54,
   0.52,
   0.51
  ],
  [
   0.79,
   0.74,
   0.74,
   0.74,
   0.54,
   0.57,
   0.51,
   0.52
  ],
  [
   0.75,
   0.74,
   0.93,
   0.59,
   0.5,
   0.58,
   0.48,
   0.53
  ],
  [
   0.74,
   0.74,
   0.59,
   0.93,
   0.58,
   0.5,
   0.53,
   0.49
  ],
  [
   0.57,
   0.54,
   0.5,
   0.58,
   0.36,
   0.18,
   0.23,
   0.17
  ],
  [
   0.54,
   0.57,
   0.58,
   0.5,
   0.18,
   0.36,
   0.17,
   0.23
  ],
  [
   0.52,
   0.51,
   0.48,
   0.53,
   0.23,
   0.17,
   0.49,
   0.16
  ],
  [
   0.51,
   0.52,
   0.53,
   0.49,
   0.17,
   0.23,
   0.16,
   0.49
  ]
 ],
 "chain_pair_pae_min": [
  [
   0.76,
   1.46,
   2.74,
   2.88,
   6.27,
   7.38,
   4.86,
   5.95
  ],
  [
   1.45,
   0.76,
   2.75,
   2.72,
   7.52,
   6.2,
   5.94,
   5.0
  ],
  [
   2.99,
   2.61,
   0.76,
   7.22,
   9.12,
   8.38,
   8.36,
   8.05
  ],
  [
   2.86,
   3.09,
   7.12,
   0.76,
   8.45,
   9.33,
   8.3,
   8.53
  ],
  [
   6.44,
   8.35,
   15.98,
   13.53,
   0.76,
   10.91,
   8.39,
   10.19
  ],
  [
   8.7,
   6.36,
   13.56,
   15.98,
   10.93,
   0.76,
   10.41,
   8.11
  ],
  [
   7.76,
   9.71,
   18.67,
   17.3,
   9.61,
   11.22,
   0.77,
   9.39
  ],
  [
   9.13,
   7.68,
   17.05,
   18.77,
   11.22,
   9.67,
   9.31,
   0.77
  ]
 ],
 "chain_ptm": [
  0.74,
  0.74,
  0.93,
  0.93,
  0.36,
  0.36,
  0.49,
  0.49
 ],
 "fraction_disordered": 0.01,
 "has_clash": 0.0,
 "iptm": 0.76,
 "ptm": 0.79,
 "ranking_score": 0.77
}
