# Supplementary material for: AcuB senses cellular energy charge to coordinate acetyl-CoA synthesis in bacteria
Source: Nat Commun. 2026 Apr 24;17:3815. doi: 10.1038/s41467-026-71006-w (PMC13121692; doi:10.1038/s41467-026-71006-w)
Supplement: Supplementary file 6 — Supplementary_Data_4 [file 41467_2026_71006_MOESM6_ESM.zip › AF3_only_first_models/Bs_acu__2acub-2acuc-4amp_model.cif]

# By using this file you agree to the legally binding terms of use found at
# https://github.com/google-deepmind/alphafold3/blob/main/OUTPUT_TERMS_OF_USE.md.
# To request access to the AlphaFold 3 model parameters, follow the process set
# out at https://github.com/google-deepmind/alphafold3. You may only use these if
# received directly from Google. Use is subject to terms of use available at
# https://github.com/google-deepmind/alphafold3/blob/main/WEIGHTS_TERMS_OF_USE.md.
data_acu__2acub-2acuc-4amp
#
_entry.id acu__2acub-2acuc-4amp
#
loop_
_atom_type.symbol
C 
N 
O 
P 
S 
#
loop_
_audit_author.name
_audit_author.pdbx_ordinal
"Google DeepMind" 1 
"Isomorphic Labs" 2 
#
_audit_conform.dict_location https://raw.githubusercontent.com/ihmwg/ModelCIF/master/dist/mmcif_ma.dic
_audit_conform.dict_name     mmcif_ma.dic
_audit_conform.dict_version  1.4.5
#
loop_
_chem_comp.formula
_chem_comp.formula_weight
_chem_comp.id
_chem_comp.mon_nstd_flag
_chem_comp.name
_chem_comp.pdbx_smiles
_chem_comp.pdbx_synonyms
_chem_comp.type
"C3 H7 N O2"    89.093  ALA   y ALANINE         C[C@H](N)C(O)=O                                                      ? "L-PEPTIDE LINKING" 
"C6 H15 N4 O2"  175.209 ARG   y ARGININE        N[C@@H](CCCNC(N)=[NH2+])C(O)=O                                       ? "L-PEPTIDE LINKING" 
"C4 H8 N2 O3"   132.118 ASN   y ASPARAGINE      N[C@@H](CC(N)=O)C(O)=O                                               ? "L-PEPTIDE LINKING" 
"C4 H7 N O4"    133.103 ASP   y "ASPARTIC ACID" N[C@@H](CC(O)=O)C(O)=O                                               ? "L-PEPTIDE LINKING" 
"C3 H7 N O2 S"  121.158 CYS   y CYSTEINE        N[C@@H](CS)C(O)=O                                                    ? "L-PEPTIDE LINKING" 
"C5 H10 N2 O3"  146.144 GLN   y GLUTAMINE       N[C@@H](CCC(N)=O)C(O)=O                                              ? "L-PEPTIDE LINKING" 
"C5 H9 N O4"    147.129 GLU   y "GLUTAMIC ACID" N[C@@H](CCC(O)=O)C(O)=O                                              ? "L-PEPTIDE LINKING" 
"C2 H5 N O2"    75.067  GLY   y GLYCINE         NCC(O)=O                                                             ? "PEPTIDE LINKING"   
"C6 H10 N3 O2"  156.162 HIS   y HISTIDINE       N[C@@H](Cc1c[nH]c[nH+]1)C(O)=O                                       ? "L-PEPTIDE LINKING" 
"C6 H13 N O2"   131.173 ILE   y ISOLEUCINE      CC[C@H](C)[C@H](N)C(O)=O                                             ? "L-PEPTIDE LINKING" 
"C6 H13 N O2"   131.173 LEU   y LEUCINE         CC(C)C[C@H](N)C(O)=O                                                 ? "L-PEPTIDE LINKING" 
?               ?       LIG_E ? ?               C1=NC(=C2C(=N1)N(C=N2)[C@H]3[C@@H]([C@@H]([C@H](O3)COP(=O)(O)O)O)O)N ? non-polymer         
?               ?       LIG_F ? ?               C1=NC(=C2C(=N1)N(C=N2)[C@H]3[C@@H]([C@@H]([C@H](O3)COP(=O)(O)O)O)O)N ? non-polymer         
?               ?       LIG_G ? ?               C1=NC(=C2C(=N1)N(C=N2)[C@H]3[C@@H]([C@@H]([C@H](O3)COP(=O)(O)O)O)O)N ? non-polymer         
?               ?       LIG_H ? ?               C1=NC(=C2C(=N1)N(C=N2)[C@H]3[C@@H]([C@@H]([C@H](O3)COP(=O)(O)O)O)O)N ? non-polymer         
"C6 H15 N2 O2"  147.195 LYS   y LYSINE          N[C@@H](CCCC[NH3+])C(O)=O                                            ? "L-PEPTIDE LINKING" 
"C5 H11 N O2 S" 149.211 MET   y METHIONINE      CSCC[C@H](N)C(O)=O                                                   ? "L-PEPTIDE LINKING" 
"C9 H11 N O2"   165.189 PHE   y PHENYLALANINE   N[C@@H](Cc1ccccc1)C(O)=O                                             ? "L-PEPTIDE LINKING" 
"C5 H9 N O2"    115.130 PRO   y PROLINE         OC(=O)[C@@H]1CCCN1                                                   ? "L-PEPTIDE LINKING" 
"C3 H7 N O3"    105.093 SER   y SERINE          N[C@@H](CO)C(O)=O                                                    ? "L-PEPTIDE LINKING" 
"C4 H9 N O3"    119.119 THR   y THREONINE       C[C@@H](O)[C@H](N)C(O)=O                                             ? "L-PEPTIDE LINKING" 
"C11 H12 N2 O2" 204.225 TRP   y TRYPTOPHAN      N[C@@H](Cc1c[nH]c2ccccc12)C(O)=O                                     ? "L-PEPTIDE LINKING" 
"C9 H11 N O3"   181.189 TYR   y TYROSINE        N[C@@H](Cc1ccc(O)cc1)C(O)=O                                          ? "L-PEPTIDE LINKING" 
"C5 H11 N O2"   117.146 VAL   y VALINE          CC(C)[C@H](N)C(O)=O                                                  ? "L-PEPTIDE LINKING" 
#
_citation.book_publisher          ?
_citation.country                 UK
_citation.id                      primary
_citation.journal_full            Nature
_citation.journal_id_ASTM         NATUAS
_citation.journal_id_CSD          0006
_citation.journal_id_ISSN         0028-0836
_citation.journal_volume          630
_citation.page_first              493
_citation.page_last               500
_citation.pdbx_database_id_DOI    10.1038/s41586-024-07487-w
_citation.pdbx_database_id_PubMed 38718835
_citation.title                   "Accurate structure prediction of biomolecular interactions with AlphaFold 3"
_citation.year                    2024
#
loop_
_citation_author.citation_id
_citation_author.name
_citation_author.ordinal
primary "Google DeepMind" 1 
primary "Isomorphic Labs" 2 
#
loop_
_entity.id
_entity.pdbx_description
_entity.type
1 . polymer     
2 . polymer     
3 . polymer     
4 . polymer     
5 . non-polymer 
6 . non-polymer 
7 . non-polymer 
8 . non-polymer 
#
loop_
_entity_poly.entity_id
_entity_poly.pdbx_strand_id
_entity_poly.type
1 A polypeptide(L) 
2 B polypeptide(L) 
3 C polypeptide(L) 
4 D polypeptide(L) 
#
loop_
_entity_poly_seq.entity_id
_entity_poly_seq.hetero
_entity_poly_seq.mon_id
_entity_poly_seq.num
1 n MET 1   
1 n ILE 2   
1 n VAL 3   
1 n GLU 4   
1 n GLN 5   
1 n ILE 6   
1 n MET 7   
1 n LYS 8   
1 n ARG 9   
1 n ASP 10  
1 n VAL 11  
1 n ILE 12  
1 n THR 13  
1 n LEU 14  
1 n THR 15  
1 n LYS 16  
1 n THR 17  
1 n ASP 18  
1 n THR 19  
1 n LEU 20  
1 n GLU 21  
1 n THR 22  
1 n ALA 23  
1 n ILE 24  
1 n CYS 25  
1 n LYS 26  
1 n LEU 27  
1 n LYS 28  
1 n GLU 29  
1 n PHE 30  
1 n HIS 31  
1 n ILE 32  
1 n ARG 33  
1 n HIS 34  
1 n LEU 35  
1 n PRO 36  
1 n VAL 37  
1 n VAL 38  
1 n ASP 39  
1 n GLU 40  
1 n GLU 41  
1 n ARG 42  
1 n HIS 43  
1 n VAL 44  
1 n ILE 45  
1 n GLY 46  
1 n MET 47  
1 n ILE 48  
1 n THR 49  
1 n ASP 50  
1 n ARG 51  
1 n ASP 52  
1 n MET 53  
1 n LYS 54  
1 n GLN 55  
1 n ALA 56  
1 n SER 57  
1 n PRO 58  
1 n SER 59  
1 n ILE 60  
1 n PHE 61  
1 n GLU 62  
1 n GLU 63  
1 n ASN 64  
1 n LYS 65  
1 n ARG 66  
1 n SER 67  
1 n LEU 68  
1 n PHE 69  
1 n LEU 70  
1 n THR 71  
1 n ARG 72  
1 n SER 73  
1 n VAL 74  
1 n ASP 75  
1 n SER 76  
1 n ILE 77  
1 n MET 78  
1 n LYS 79  
1 n LYS 80  
1 n ASP 81  
1 n VAL 82  
1 n VAL 83  
1 n CYS 84  
1 n ALA 85  
1 n HIS 86  
1 n PRO 87  
1 n LEU 88  
1 n ASP 89  
1 n PHE 90  
1 n VAL 91  
1 n GLU 92  
1 n GLU 93  
1 n ILE 94  
1 n SER 95  
1 n ALA 96  
1 n VAL 97  
1 n PHE 98  
1 n TYR 99  
1 n GLU 100 
1 n HIS 101 
1 n GLY 102 
1 n ILE 103 
1 n GLY 104 
1 n CYS 105 
1 n LEU 106 
1 n PRO 107 
1 n VAL 108 
1 n VAL 109 
1 n HIS 110 
1 n HIS 111 
1 n GLN 112 
1 n LYS 113 
1 n LEU 114 
1 n ILE 115 
1 n GLY 116 
1 n ILE 117 
1 n LEU 118 
1 n THR 119 
1 n LYS 120 
1 n THR 121 
1 n ASP 122 
1 n LEU 123 
1 n LEU 124 
1 n ARG 125 
1 n THR 126 
1 n PHE 127 
1 n VAL 128 
1 n LYS 129 
1 n LEU 130 
1 n THR 131 
1 n GLY 132 
1 n ALA 133 
1 n ASP 134 
1 n GLN 135 
1 n PRO 136 
1 n GLY 137 
1 n SER 138 
1 n GLN 139 
1 n ILE 140 
1 n GLU 141 
1 n ILE 142 
1 n LYS 143 
1 n VAL 144 
1 n ASN 145 
1 n ASP 146 
1 n ILE 147 
1 n THR 148 
1 n LYS 149 
1 n SER 150 
1 n LEU 151 
1 n ALA 152 
1 n GLU 153 
1 n ILE 154 
1 n SER 155 
1 n SER 156 
1 n LEU 157 
1 n CYS 158 
1 n GLN 159 
1 n ASP 160 
1 n LEU 161 
1 n GLN 162 
1 n VAL 163 
1 n LYS 164 
1 n ILE 165 
1 n LEU 166 
1 n SER 167 
1 n VAL 168 
1 n LEU 169 
1 n VAL 170 
1 n TYR 171 
1 n PRO 172 
1 n HIS 173 
1 n ASP 174 
1 n ASP 175 
1 n PRO 176 
1 n GLY 177 
1 n VAL 178 
1 n LYS 179 
1 n VAL 180 
1 n LEU 181 
1 n VAL 182 
1 n PHE 183 
1 n ARG 184 
1 n VAL 185 
1 n LYS 186 
1 n THR 187 
1 n MET 188 
1 n ASN 189 
1 n PRO 190 
1 n LEU 191 
1 n PRO 192 
1 n PHE 193 
1 n LEU 194 
1 n GLN 195 
1 n ALA 196 
1 n LEU 197 
1 n GLN 198 
1 n ARG 199 
1 n ASN 200 
1 n GLY 201 
1 n HIS 202 
1 n HIS 203 
1 n VAL 204 
1 n VAL 205 
1 n TRP 206 
1 n PRO 207 
1 n SER 208 
1 n GLU 209 
1 n GLN 210 
1 n ARG 211 
1 n ASP 212 
1 n LEU 213 
1 n LEU 214 
2 n MET 1   
2 n ILE 2   
2 n VAL 3   
2 n GLU 4   
2 n GLN 5   
2 n ILE 6   
2 n MET 7   
2 n LYS 8   
2 n ARG 9   
2 n ASP 10  
2 n VAL 11  
2 n ILE 12  
2 n THR 13  
2 n LEU 14  
2 n THR 15  
2 n LYS 16  
2 n THR 17  
2 n ASP 18  
2 n THR 19  
2 n LEU 20  
2 n GLU 21  
2 n THR 22  
2 n ALA 23  
2 n ILE 24  
2 n CYS 25  
2 n LYS 26  
2 n LEU 27  
2 n LYS 28  
2 n GLU 29  
2 n PHE 30  
2 n HIS 31  
2 n ILE 32  
2 n ARG 33  
2 n HIS 34  
2 n LEU 35  
2 n PRO 36  
2 n VAL 37  
2 n VAL 38  
2 n ASP 39  
2 n GLU 40  
2 n GLU 41  
2 n ARG 42  
2 n HIS 43  
2 n VAL 44  
2 n ILE 45  
2 n GLY 46  
2 n MET 47  
2 n ILE 48  
2 n THR 49  
2 n ASP 50  
2 n ARG 51  
2 n ASP 52  
2 n MET 53  
2 n LYS 54  
2 n GLN 55  
2 n ALA 56  
2 n SER 57  
2 n PRO 58  
2 n SER 59  
2 n ILE 60  
2 n PHE 61  
2 n GLU 62  
2 n GLU 63  
2 n ASN 64  
2 n LYS 65  
2 n ARG 66  
2 n SER 67  
2 n LEU 68  
2 n PHE 69  
2 n LEU 70  
2 n THR 71  
2 n ARG 72  
2 n SER 73  
2 n VAL 74  
2 n ASP 75  
2 n SER 76  
2 n ILE 77  
2 n MET 78  
2 n LYS 79  
2 n LYS 80  
2 n ASP 81  
2 n VAL 82  
2 n VAL 83  
2 n CYS 84  
2 n ALA 85  
2 n HIS 86  
2 n PRO 87  
2 n LEU 88  
2 n ASP 89  
2 n PHE 90  
2 n VAL 91  
2 n GLU 92  
2 n GLU 93  
2 n ILE 94  
2 n SER 95  
2 n ALA 96  
2 n VAL 97  
2 n PHE 98  
2 n TYR 99  
2 n GLU 100 
2 n HIS 101 
2 n GLY 102 
2 n ILE 103 
2 n GLY 104 
2 n CYS 105 
2 n LEU 106 
2 n PRO 107 
2 n VAL 108 
2 n VAL 109 
2 n HIS 110 
2 n HIS 111 
2 n GLN 112 
2 n LYS 113 
2 n LEU 114 
2 n ILE 115 
2 n GLY 116 
2 n ILE 117 
2 n LEU 118 
2 n THR 119 
2 n LYS 120 
2 n THR 121 
2 n ASP 122 
2 n LEU 123 
2 n LEU 124 
2 n ARG 125 
2 n THR 126 
2 n PHE 127 
2 n VAL 128 
2 n LYS 129 
2 n LEU 130 
2 n THR 131 
2 n GLY 132 
2 n ALA 133 
2 n ASP 134 
2 n GLN 135 
2 n PRO 136 
2 n GLY 137 
2 n SER 138 
2 n GLN 139 
2 n ILE 140 
2 n GLU 141 
2 n ILE 142 
2 n LYS 143 
2 n VAL 144 
2 n ASN 145 
2 n ASP 146 
2 n ILE 147 
2 n THR 148 
2 n LYS 149 
2 n SER 150 
2 n LEU 151 
2 n ALA 152 
2 n GLU 153 
2 n ILE 154 
2 n SER 155 
2 n SER 156 
2 n LEU 157 
2 n CYS 158 
2 n GLN 159 
2 n ASP 160 
2 n LEU 161 
2 n GLN 162 
2 n VAL 163 
2 n LYS 164 
2 n ILE 165 
2 n LEU 166 
2 n SER 167 
2 n VAL 168 
2 n LEU 169 
2 n VAL 170 
2 n TYR 171 
2 n PRO 172 
2 n HIS 173 
2 n ASP 174 
2 n ASP 175 
2 n PRO 176 
2 n GLY 177 
2 n VAL 178 
2 n LYS 179 
2 n VAL 180 
2 n LEU 181 
2 n VAL 182 
2 n PHE 183 
2 n ARG 184 
2 n VAL 185 
2 n LYS 186 
2 n THR 187 
2 n MET 188 
2 n ASN 189 
2 n PRO 190 
2 n LEU 191 
2 n PRO 192 
2 n PHE 193 
2 n LEU 194 
2 n GLN 195 
2 n ALA 196 
2 n LEU 197 
2 n GLN 198 
2 n ARG 199 
2 n ASN 200 
2 n GLY 201 
2 n HIS 202 
2 n HIS 203 
2 n VAL 204 
2 n VAL 205 
2 n TRP 206 
2 n PRO 207 
2 n SER 208 
2 n GLU 209 
2 n GLN 210 
2 n ARG 211 
2 n ASP 212 
2 n LEU 213 
2 n LEU 214 
3 n MET 1   
3 n ARG 2   
3 n ASP 3   
3 n SER 4   
3 n VAL 5   
3 n PHE 6   
3 n ILE 7   
3 n TYR 8   
3 n SER 9   
3 n PRO 10  
3 n SER 11  
3 n TYR 12  
3 n GLN 13  
3 n THR 14  
3 n TYR 15  
3 n MET 16  
3 n PHE 17  
3 n HIS 18  
3 n GLN 19  
3 n GLU 20  
3 n HIS 21  
3 n PRO 22  
3 n PHE 23  
3 n ASN 24  
3 n GLN 25  
3 n GLN 26  
3 n ARG 27  
3 n VAL 28  
3 n LEU 29  
3 n LEU 30  
3 n THR 31  
3 n TYR 32  
3 n ASP 33  
3 n LEU 34  
3 n LEU 35  
3 n LYS 36  
3 n THR 37  
3 n ILE 38  
3 n ASN 39  
3 n ALA 40  
3 n PHE 41  
3 n ASP 42  
3 n ASP 43  
3 n GLY 44  
3 n ASP 45  
3 n ILE 46  
3 n VAL 47  
3 n THR 48  
3 n PRO 49  
3 n ARG 50  
3 n LEU 51  
3 n ALA 52  
3 n SER 53  
3 n GLU 54  
3 n GLU 55  
3 n GLU 56  
3 n LEU 57  
3 n SER 58  
3 n LEU 59  
3 n VAL 60  
3 n HIS 61  
3 n THR 62  
3 n ASP 63  
3 n ASP 64  
3 n TYR 65  
3 n ILE 66  
3 n GLN 67  
3 n ALA 68  
3 n VAL 69  
3 n LYS 70  
3 n LEU 71  
3 n ALA 72  
3 n GLY 73  
3 n ALA 74  
3 n GLY 75  
3 n LYS 76  
3 n LEU 77  
3 n PRO 78  
3 n ALA 79  
3 n GLU 80  
3 n GLU 81  
3 n GLY 82  
3 n GLU 83  
3 n SER 84  
3 n TYR 85  
3 n GLY 86  
3 n LEU 87  
3 n GLY 88  
3 n THR 89  
3 n GLU 90  
3 n ASP 91  
3 n THR 92  
3 n PRO 93  
3 n VAL 94  
3 n PHE 95  
3 n ALA 96  
3 n GLY 97  
3 n MET 98  
3 n HIS 99  
3 n GLU 100 
3 n ALA 101 
3 n ALA 102 
3 n SER 103 
3 n LEU 104 
3 n LEU 105 
3 n VAL 106 
3 n GLY 107 
3 n GLY 108 
3 n THR 109 
3 n LEU 110 
3 n THR 111 
3 n ALA 112 
3 n ALA 113 
3 n ASP 114 
3 n TRP 115 
3 n VAL 116 
3 n MET 117 
3 n SER 118 
3 n GLY 119 
3 n GLN 120 
3 n ALA 121 
3 n LEU 122 
3 n HIS 123 
3 n ALA 124 
3 n ALA 125 
3 n ASN 126 
3 n LEU 127 
3 n GLY 128 
3 n GLY 129 
3 n GLY 130 
3 n LEU 131 
3 n HIS 132 
3 n HIS 133 
3 n GLY 134 
3 n PHE 135 
3 n ARG 136 
3 n GLY 137 
3 n ARG 138 
3 n ALA 139 
3 n SER 140 
3 n GLY 141 
3 n PHE 142 
3 n CYS 143 
3 n ILE 144 
3 n TYR 145 
3 n ASN 146 
3 n ASP 147 
3 n SER 148 
3 n ALA 149 
3 n VAL 150 
3 n ALA 151 
3 n ILE 152 
3 n GLN 153 
3 n TYR 154 
3 n ILE 155 
3 n GLN 156 
3 n LYS 157 
3 n LYS 158 
3 n TYR 159 
3 n SER 160 
3 n ALA 161 
3 n ARG 162 
3 n VAL 163 
3 n LEU 164 
3 n TYR 165 
3 n ILE 166 
3 n ASP 167 
3 n THR 168 
3 n ASP 169 
3 n ALA 170 
3 n HIS 171 
3 n HIS 172 
3 n GLY 173 
3 n ASP 174 
3 n GLY 175 
3 n VAL 176 
3 n GLN 177 
3 n PHE 178 
3 n THR 179 
3 n PHE 180 
3 n TYR 181 
3 n ASP 182 
3 n ASN 183 
3 n PRO 184 
3 n ASP 185 
3 n VAL 186 
3 n CYS 187 
3 n THR 188 
3 n LEU 189 
3 n SER 190 
3 n ILE 191 
3 n HIS 192 
3 n GLU 193 
3 n THR 194 
3 n GLY 195 
3 n ARG 196 
3 n TYR 197 
3 n LEU 198 
3 n PHE 199 
3 n PRO 200 
3 n GLY 201 
3 n THR 202 
3 n GLY 203 
3 n GLN 204 
3 n ILE 205 
3 n GLN 206 
3 n GLU 207 
3 n LYS 208 
3 n GLY 209 
3 n SER 210 
3 n GLY 211 
3 n LYS 212 
3 n GLY 213 
3 n TYR 214 
3 n GLY 215 
3 n TYR 216 
3 n SER 217 
3 n PHE 218 
3 n ASN 219 
3 n ILE 220 
3 n PRO 221 
3 n LEU 222 
3 n ASP 223 
3 n ALA 224 
3 n PHE 225 
3 n THR 226 
3 n GLU 227 
3 n ASP 228 
3 n ASP 229 
3 n SER 230 
3 n PHE 231 
3 n LEU 232 
3 n GLU 233 
3 n ALA 234 
3 n TYR 235 
3 n ARG 236 
3 n THR 237 
3 n ALA 238 
3 n ALA 239 
3 n SER 240 
3 n GLU 241 
3 n VAL 242 
3 n ALA 243 
3 n ALA 244 
3 n TYR 245 
3 n PHE 246 
3 n GLU 247 
3 n PRO 248 
3 n ASP 249 
3 n VAL 250 
3 n ILE 251 
3 n ILE 252 
3 n SER 253 
3 n GLN 254 
3 n ASN 255 
3 n GLY 256 
3 n ALA 257 
3 n ASP 258 
3 n ALA 259 
3 n HIS 260 
3 n TYR 261 
3 n TYR 262 
3 n ASP 263 
3 n PRO 264 
3 n LEU 265 
3 n THR 266 
3 n HIS 267 
3 n LEU 268 
3 n SER 269 
3 n ALA 270 
3 n THR 271 
3 n ILE 272 
3 n ASN 273 
3 n ILE 274 
3 n TYR 275 
3 n GLU 276 
3 n GLU 277 
3 n ILE 278 
3 n PRO 279 
3 n ARG 280 
3 n LEU 281 
3 n ALA 282 
3 n HIS 283 
3 n THR 284 
3 n LEU 285 
3 n ALA 286 
3 n HIS 287 
3 n GLN 288 
3 n TYR 289 
3 n CYS 290 
3 n GLY 291 
3 n GLY 292 
3 n LYS 293 
3 n TRP 294 
3 n ILE 295 
3 n ALA 296 
3 n VAL 297 
3 n GLY 298 
3 n GLY 299 
3 n GLY 300 
3 n GLY 301 
3 n TYR 302 
3 n ASP 303 
3 n ILE 304 
3 n TRP 305 
3 n ARG 306 
3 n VAL 307 
3 n VAL 308 
3 n PRO 309 
3 n ARG 310 
3 n ALA 311 
3 n TRP 312 
3 n ALA 313 
3 n ARG 314 
3 n ILE 315 
3 n TRP 316 
3 n LEU 317 
3 n GLU 318 
3 n MET 319 
3 n LYS 320 
3 n GLY 321 
3 n ILE 322 
3 n ASP 323 
3 n PRO 324 
3 n GLY 325 
3 n HIS 326 
3 n GLU 327 
3 n ILE 328 
3 n PRO 329 
3 n PRO 330 
3 n GLU 331 
3 n TRP 332 
3 n ILE 333 
3 n VAL 334 
3 n LYS 335 
3 n TRP 336 
3 n GLN 337 
3 n LYS 338 
3 n GLN 339 
3 n CYS 340 
3 n PRO 341 
3 n VAL 342 
3 n ALA 343 
3 n LEU 344 
3 n PRO 345 
3 n SER 346 
3 n SER 347 
3 n TRP 348 
3 n SER 349 
3 n ASP 350 
3 n PRO 351 
3 n ALA 352 
3 n ASP 353 
3 n LEU 354 
3 n TYR 355 
3 n PRO 356 
3 n PRO 357 
3 n ILE 358 
3 n PRO 359 
3 n ARG 360 
3 n LYS 361 
3 n PRO 362 
3 n GLU 363 
3 n ILE 364 
3 n THR 365 
3 n GLU 366 
3 n LYS 367 
3 n ASN 368 
3 n ALA 369 
3 n GLN 370 
3 n THR 371 
3 n VAL 372 
3 n SER 373 
3 n LYS 374 
3 n ALA 375 
3 n LEU 376 
3 n TYR 377 
3 n ALA 378 
3 n ILE 379 
3 n ARG 380 
3 n SER 381 
3 n GLU 382 
3 n GLN 383 
3 n GLN 384 
3 n ARG 385 
3 n THR 386 
3 n LYS 387 
4 n MET 1   
4 n ARG 2   
4 n ASP 3   
4 n SER 4   
4 n VAL 5   
4 n PHE 6   
4 n ILE 7   
4 n TYR 8   
4 n SER 9   
4 n PRO 10  
4 n SER 11  
4 n TYR 12  
4 n GLN 13  
4 n THR 14  
4 n TYR 15  
4 n MET 16  
4 n PHE 17  
4 n HIS 18  
4 n GLN 19  
4 n GLU 20  
4 n HIS 21  
4 n PRO 22  
4 n PHE 23  
4 n ASN 24  
4 n GLN 25  
4 n GLN 26  
4 n ARG 27  
4 n VAL 28  
4 n LEU 29  
4 n LEU 30  
4 n THR 31  
4 n TYR 32  
4 n ASP 33  
4 n LEU 34  
4 n LEU 35  
4 n LYS 36  
4 n THR 37  
4 n ILE 38  
4 n ASN 39  
4 n ALA 40  
4 n PHE 41  
4 n ASP 42  
4 n ASP 43  
4 n GLY 44  
4 n ASP 45  
4 n ILE 46  
4 n VAL 47  
4 n THR 48  
4 n PRO 49  
4 n ARG 50  
4 n LEU 51  
4 n ALA 52  
4 n SER 53  
4 n GLU 54  
4 n GLU 55  
4 n GLU 56  
4 n LEU 57  
4 n SER 58  
4 n LEU 59  
4 n VAL 60  
4 n HIS 61  
4 n THR 62  
4 n ASP 63  
4 n ASP 64  
4 n TYR 65  
4 n ILE 66  
4 n GLN 67  
4 n ALA 68  
4 n VAL 69  
4 n LYS 70  
4 n LEU 71  
4 n ALA 72  
4 n GLY 73  
4 n ALA 74  
4 n GLY 75  
4 n LYS 76  
4 n LEU 77  
4 n PRO 78  
4 n ALA 79  
4 n GLU 80  
4 n GLU 81  
4 n GLY 82  
4 n GLU 83  
4 n SER 84  
4 n TYR 85  
4 n GLY 86  
4 n LEU 87  
4 n GLY 88  
4 n THR 89  
4 n GLU 90  
4 n ASP 91  
4 n THR 92  
4 n PRO 93  
4 n VAL 94  
4 n PHE 95  
4 n ALA 96  
4 n GLY 97  
4 n MET 98  
4 n HIS 99  
4 n GLU 100 
4 n ALA 101 
4 n ALA 102 
4 n SER 103 
4 n LEU 104 
4 n LEU 105 
4 n VAL 106 
4 n GLY 107 
4 n GLY 108 
4 n THR 109 
4 n LEU 110 
4 n THR 111 
4 n ALA 112 
4 n ALA 113 
4 n ASP 114 
4 n TRP 115 
4 n VAL 116 
4 n MET 117 
4 n SER 118 
4 n GLY 119 
4 n GLN 120 
4 n ALA 121 
4 n LEU 122 
4 n HIS 123 
4 n ALA 124 
4 n ALA 125 
4 n ASN 126 
4 n LEU 127 
4 n GLY 128 
4 n GLY 129 
4 n GLY 130 
4 n LEU 131 
4 n HIS 132 
4 n HIS 133 
4 n GLY 134 
4 n PHE 135 
4 n ARG 136 
4 n GLY 137 
4 n ARG 138 
4 n ALA 139 
4 n SER 140 
4 n GLY 141 
4 n PHE 142 
4 n CYS 143 
4 n ILE 144 
4 n TYR 145 
4 n ASN 146 
4 n ASP 147 
4 n SER 148 
4 n ALA 149 
4 n VAL 150 
4 n ALA 151 
4 n ILE 152 
4 n GLN 153 
4 n TYR 154 
4 n ILE 155 
4 n GLN 156 
4 n LYS 157 
4 n LYS 158 
4 n TYR 159 
4 n SER 160 
4 n ALA 161 
4 n ARG 162 
4 n VAL 163 
4 n LEU 164 
4 n TYR 165 
4 n ILE 166 
4 n ASP 167 
4 n THR 168 
4 n ASP 169 
4 n ALA 170 
4 n HIS 171 
4 n HIS 172 
4 n GLY 173 
4 n ASP 174 
4 n GLY 175 
4 n VAL 176 
4 n GLN 177 
4 n PHE 178 
4 n THR 179 
4 n PHE 180 
4 n TYR 181 
4 n ASP 182 
4 n ASN 183 
4 n PRO 184 
4 n ASP 185 
4 n VAL 186 
4 n CYS 187 
4 n THR 188 
4 n LEU 189 
4 n SER 190 
4 n ILE 191 
4 n HIS 192 
4 n GLU 193 
4 n THR 194 
4 n GLY 195 
4 n ARG 196 
4 n TYR 197 
4 n LEU 198 
4 n PHE 199 
4 n PRO 200 
4 n GLY 201 
4 n THR 202 
4 n GLY 203 
4 n GLN 204 
4 n ILE 205 
4 n GLN 206 
4 n GLU 207 
4 n LYS 208 
4 n GLY 209 
4 n SER 210 
4 n GLY 211 
4 n LYS 212 
4 n GLY 213 
4 n TYR 214 
4 n GLY 215 
4 n TYR 216 
4 n SER 217 
4 n PHE 218 
4 n ASN 219 
4 n ILE 220 
4 n PRO 221 
4 n LEU 222 
4 n ASP 223 
4 n ALA 224 
4 n PHE 225 
4 n THR 226 
4 n GLU 227 
4 n ASP 228 
4 n ASP 229 
4 n SER 230 
4 n PHE 231 
4 n LEU 232 
4 n GLU 233 
4 n ALA 234 
4 n TYR 235 
4 n ARG 236 
4 n THR 237 
4 n ALA 238 
4 n ALA 239 
4 n SER 240 
4 n GLU 241 
4 n VAL 242 
4 n ALA 243 
4 n ALA 244 
4 n TYR 245 
4 n PHE 246 
4 n GLU 247 
4 n PRO 248 
4 n ASP 249 
4 n VAL 250 
4 n ILE 251 
4 n ILE 252 
4 n SER 253 
4 n GLN 254 
4 n ASN 255 
4 n GLY 256 
4 n ALA 257 
4 n ASP 258 
4 n ALA 259 
4 n HIS 260 
4 n TYR 261 
4 n TYR 262 
4 n ASP 263 
4 n PRO 264 
4 n LEU 265 
4 n THR 266 
4 n HIS 267 
4 n LEU 268 
4 n SER 269 
4 n ALA 270 
4 n THR 271 
4 n ILE 272 
4 n ASN 273 
4 n ILE 274 
4 n TYR 275 
4 n GLU 276 
4 n GLU 277 
4 n ILE 278 
4 n PRO 279 
4 n ARG 280 
4 n LEU 281 
4 n ALA 282 
4 n HIS 283 
4 n THR 284 
4 n LEU 285 
4 n ALA 286 
4 n HIS 287 
4 n GLN 288 
4 n TYR 289 
4 n CYS 290 
4 n GLY 291 
4 n GLY 292 
4 n LYS 293 
4 n TRP 294 
4 n ILE 295 
4 n ALA 296 
4 n VAL 297 
4 n GLY 298 
4 n GLY 299 
4 n GLY 300 
4 n GLY 301 
4 n TYR 302 
4 n ASP 303 
4 n ILE 304 
4 n TRP 305 
4 n ARG 306 
4 n VAL 307 
4 n VAL 308 
4 n PRO 309 
4 n ARG 310 
4 n ALA 311 
4 n TRP 312 
4 n ALA 313 
4 n ARG 314 
4 n ILE 315 
4 n TRP 316 
4 n LEU 317 
4 n GLU 318 
4 n MET 319 
4 n LYS 320 
4 n GLY 321 
4 n ILE 322 
4 n ASP 323 
4 n PRO 324 
4 n GLY 325 
4 n HIS 326 
4 n GLU 327 
4 n ILE 328 
4 n PRO 329 
4 n PRO 330 
4 n GLU 331 
4 n TRP 332 
4 n ILE 333 
4 n VAL 334 
4 n LYS 335 
4 n TRP 336 
4 n GLN 337 
4 n LYS 338 
4 n GLN 339 
4 n CYS 340 
4 n PRO 341 
4 n VAL 342 
4 n ALA 343 
4 n LEU 344 
4 n PRO 345 
4 n SER 346 
4 n SER 347 
4 n TRP 348 
4 n SER 349 
4 n ASP 350 
4 n PRO 351 
4 n ALA 352 
4 n ASP 353 
4 n LEU 354 
4 n TYR 355 
4 n PRO 356 
4 n PRO 357 
4 n ILE 358 
4 n PRO 359 
4 n ARG 360 
4 n LYS 361 
4 n PRO 362 
4 n GLU 363 
4 n ILE 364 
4 n THR 365 
4 n GLU 366 
4 n LYS 367 
4 n ASN 368 
4 n ALA 369 
4 n GLN 370 
4 n THR 371 
4 n VAL 372 
4 n SER 373 
4 n LYS 374 
4 n ALA 375 
4 n LEU 376 
4 n TYR 377 
4 n ALA 378 
4 n ILE 379 
4 n ARG 380 
4 n SER 381 
4 n GLU 382 
4 n GLN 383 
4 n GLN 384 
4 n ARG 385 
4 n THR 386 
4 n LYS 387 
#
_ma_data.content_type "model coordinates"
_ma_data.id           1
_ma_data.name         Model
#
_ma_model_list.data_id          1
_ma_model_list.model_group_id   1
_ma_model_list.model_group_name "AlphaFold-beta-20231127 (3.0.0 @ 2025-02-20 12:19:10)"
_ma_model_list.model_id         1
_ma_model_list.model_name       "Top ranked model"
_ma_model_list.model_type       "Ab initio model"
_ma_model_list.ordinal_id       1
#
loop_
_ma_protocol_step.method_type
_ma_protocol_step.ordinal_id
_ma_protocol_step.protocol_id
_ma_protocol_step.step_id
"coevolution MSA" 1 1 1 
"template search" 2 1 2 
modeling          3 1 3 
#
loop_
_ma_qa_metric.id
_ma_qa_metric.mode
_ma_qa_metric.name
_ma_qa_metric.software_group_id
_ma_qa_metric.type
1 global pLDDT 1 pLDDT 
2 local  pLDDT 1 pLDDT 
#
_ma_qa_metric_global.metric_id    1
_ma_qa_metric_global.metric_value 91.00
_ma_qa_metric_global.model_id     1
_ma_qa_metric_global.ordinal_id   1
#
_ma_software_group.group_id    1
_ma_software_group.ordinal_id  1
_ma_software_group.software_id 1
#
loop_
_ma_target_entity.data_id
_ma_target_entity.entity_id
_ma_target_entity.origin
1 1 . 
1 2 . 
1 3 . 
1 4 . 
1 5 . 
1 6 . 
1 7 . 
1 8 . 
#
loop_
_ma_target_entity_instance.asym_id
_ma_target_entity_instance.details
_ma_target_entity_instance.entity_id
A . 1 
B . 2 
C . 3 
D . 4 
E . 5 
F . 6 
G . 7 
H . 8 
#
loop_
_pdbx_data_usage.details
_pdbx_data_usage.id
_pdbx_data_usage.type
_pdbx_data_usage.url
;Non-commercial use only, by using this file you agree to the terms of use found
at https://github.com/google-deepmind/alphafold3/blob/main/OUTPUT_TERMS_OF_USE.md.
To request access to the AlphaFold 3 model parameters, follow the process set
out at https://github.com/google-deepmind/alphafold3. You may only use these if
received directly from Google. Use is subject to terms of use available at
https://github.com/google-deepmind/alphafold3/blob/main/WEIGHTS_TERMS_OF_USE.md.

;
1 license    https://github.com/google-deepmind/alphafold3/blob/main/OUTPUT_TERMS_OF_USE.md 
;AlphaFold 3 and its output are not intended for, have not been validated for,
and are not approved for clinical use. They are provided "as-is" without any
warranty of any kind, whether expressed or implied. No warranty is given that
use shall not infringe the rights of any third party.

;
2 disclaimer ?                                                                              
#
loop_
_pdbx_nonpoly_scheme.asym_id
_pdbx_nonpoly_scheme.auth_seq_num
_pdbx_nonpoly_scheme.entity_id
_pdbx_nonpoly_scheme.mon_id
_pdbx_nonpoly_scheme.pdb_ins_code
_pdbx_nonpoly_scheme.pdb_seq_num
_pdbx_nonpoly_scheme.pdb_strand_id
E 1 5 LIG_E . 1 E 
F 1 6 LIG_F . 1 F 
G 1 7 LIG_G . 1 G 
H 1 8 LIG_H . 1 H 
#
loop_
_pdbx_poly_seq_scheme.asym_id
_pdbx_poly_seq_scheme.auth_seq_num
_pdbx_poly_seq_scheme.entity_id
_pdbx_poly_seq_scheme.hetero
_pdbx_poly_seq_scheme.mon_id
_pdbx_poly_seq_scheme.pdb_ins_code
_pdbx_poly_seq_scheme.pdb_seq_num
_pdbx_poly_seq_scheme.pdb_strand_id
_pdbx_poly_seq_scheme.seq_id
A 1   1 n MET . 1   A 1   
A 2   1 n ILE . 2   A 2   
A 3   1 n VAL . 3   A 3   
A 4   1 n GLU . 4   A 4   
A 5   1 n GLN . 5   A 5   
A 6   1 n ILE . 6   A 6   
A 7   1 n MET . 7   A 7   
A 8   1 n LYS . 8   A 8   
A 9   1 n ARG . 9   A 9   
A 10  1 n ASP . 10  A 10  
A 11  1 n VAL . 11  A 11  
A 12  1 n ILE . 12  A 12  
A 13  1 n THR . 13  A 13  
A 14  1 n LEU . 14  A 14  
A 15  1 n THR . 15  A 15  
A 16  1 n LYS . 16  A 16  
A 17  1 n THR . 17  A 17  
A 18  1 n ASP . 18  A 18  
A 19  1 n THR . 19  A 19  
A 20  1 n LEU . 20  A 20  
A 21  1 n GLU . 21  A 21  
A 22  1 n THR . 22  A 22  
A 23  1 n ALA . 23  A 23  
A 24  1 n ILE . 24  A 24  
A 25  1 n CYS . 25  A 25  
A 26  1 n LYS . 26  A 26  
A 27  1 n LEU . 27  A 27  
A 28  1 n LYS . 28  A 28  
A 29  1 n GLU . 29  A 29  
A 30  1 n PHE . 30  A 30  
A 31  1 n HIS . 31  A 31  
A 32  1 n ILE . 32  A 32  
A 33  1 n ARG . 33  A 33  
A 34  1 n HIS . 34  A 34  
A 35  1 n LEU . 35  A 35  
A 36  1 n PRO . 36  A 36  
A 37  1 n VAL . 37  A 37  
A 38  1 n VAL . 38  A 38  
A 39  1 n ASP . 39  A 39  
A 40  1 n GLU . 40  A 40  
A 41  1 n GLU . 41  A 41  
A 42  1 n ARG . 42  A 42  
A 43  1 n HIS . 43  A 43  
A 44  1 n VAL . 44  A 44  
A 45  1 n ILE . 45  A 45  
A 46  1 n GLY . 46  A 46  
A 47  1 n MET . 47  A 47  
A 48  1 n ILE . 48  A 48  
A 49  1 n THR . 49  A 49  
A 50  1 n ASP . 50  A 50  
A 51  1 n ARG . 51  A 51  
A 52  1 n ASP . 52  A 52  
A 53  1 n MET . 53  A 53  
A 54  1 n LYS . 54  A 54  
A 55  1 n GLN . 55  A 55  
A 56  1 n ALA . 56  A 56  
A 57  1 n SER . 57  A 57  
A 58  1 n PRO . 58  A 58  
A 59  1 n SER . 59  A 59  
A 60  1 n ILE . 60  A 60  
A 61  1 n PHE . 61  A 61  
A 62  1 n GLU . 62  A 62  
A 63  1 n GLU . 63  A 63  
A 64  1 n ASN . 64  A 64  
A 65  1 n LYS . 65  A 65  
A 66  1 n ARG . 66  A 66  
A 67  1 n SER . 67  A 67  
A 68  1 n LEU . 68  A 68  
A 69  1 n PHE . 69  A 69  
A 70  1 n LEU . 70  A 70  
A 71  1 n THR . 71  A 71  
A 72  1 n ARG . 72  A 72  
A 73  1 n SER . 73  A 73  
A 74  1 n VAL . 74  A 74  
A 75  1 n ASP . 75  A 75  
A 76  1 n SER . 76  A 76  
A 77  1 n ILE . 77  A 77  
A 78  1 n MET . 78  A 78  
A 79  1 n LYS . 79  A 79  
A 80  1 n LYS . 80  A 80  
A 81  1 n ASP . 81  A 81  
A 82  1 n VAL . 82  A 82  
A 83  1 n VAL . 83  A 83  
A 84  1 n CYS . 84  A 84  
A 85  1 n ALA . 85  A 85  
A 86  1 n HIS . 86  A 86  
A 87  1 n PRO . 87  A 87  
A 88  1 n LEU . 88  A 88  
A 89  1 n ASP . 89  A 89  
A 90  1 n PHE . 90  A 90  
A 91  1 n VAL . 91  A 91  
A 92  1 n GLU . 92  A 92  
A 93  1 n GLU . 93  A 93  
A 94  1 n ILE . 94  A 94  
A 95  1 n SER . 95  A 95  
A 96  1 n ALA . 96  A 96  
A 97  1 n VAL . 97  A 97  
A 98  1 n PHE . 98  A 98  
A 99  1 n TYR . 99  A 99  
A 100 1 n GLU . 100 A 100 
A 101 1 n HIS . 101 A 101 
A 102 1 n GLY . 102 A 102 
A 103 1 n ILE . 103 A 103 
A 104 1 n GLY . 104 A 104 
A 105 1 n CYS . 105 A 105 
A 106 1 n LEU . 106 A 106 
A 107 1 n PRO . 107 A 107 
A 108 1 n VAL . 108 A 108 
A 109 1 n VAL . 109 A 109 
A 110 1 n HIS . 110 A 110 
A 111 1 n HIS . 111 A 111 
A 112 1 n GLN . 112 A 112 
A 113 1 n LYS . 113 A 113 
A 114 1 n LEU . 114 A 114 
A 115 1 n ILE . 115 A 115 
A 116 1 n GLY . 116 A 116 
A 117 1 n ILE . 117 A 117 
A 118 1 n LEU . 118 A 118 
A 119 1 n THR . 119 A 119 
A 120 1 n LYS . 120 A 120 
A 121 1 n THR . 121 A 121 
A 122 1 n ASP . 122 A 122 
A 123 1 n LEU . 123 A 123 
A 124 1 n LEU . 124 A 124 
A 125 1 n ARG . 125 A 125 
A 126 1 n THR . 126 A 126 
A 127 1 n PHE . 127 A 127 
A 128 1 n VAL . 128 A 128 
A 129 1 n LYS . 129 A 129 
A 130 1 n LEU . 130 A 130 
A 131 1 n THR . 131 A 131 
A 132 1 n GLY . 132 A 132 
A 133 1 n ALA . 133 A 133 
A 134 1 n ASP . 134 A 134 
A 135 1 n GLN . 135 A 135 
A 136 1 n PRO . 136 A 136 
A 137 1 n GLY . 137 A 137 
A 138 1 n SER . 138 A 138 
A 139 1 n GLN . 139 A 139 
A 140 1 n ILE . 140 A 140 
A 141 1 n GLU . 141 A 141 
A 142 1 n ILE . 142 A 142 
A 143 1 n LYS . 143 A 143 
A 144 1 n VAL . 144 A 144 
A 145 1 n ASN . 145 A 145 
A 146 1 n ASP . 146 A 146 
A 147 1 n ILE . 147 A 147 
A 148 1 n THR . 148 A 148 
A 149 1 n LYS . 149 A 149 
A 150 1 n SER . 150 A 150 
A 151 1 n LEU . 151 A 151 
A 152 1 n ALA . 152 A 152 
A 153 1 n GLU . 153 A 153 
A 154 1 n ILE . 154 A 154 
A 155 1 n SER . 155 A 155 
A 156 1 n SER . 156 A 156 
A 157 1 n LEU . 157 A 157 
A 158 1 n CYS . 158 A 158 
A 159 1 n GLN . 159 A 159 
A 160 1 n ASP . 160 A 160 
A 161 1 n LEU . 161 A 161 
A 162 1 n GLN . 162 A 162 
A 163 1 n VAL . 163 A 163 
A 164 1 n LYS . 164 A 164 
A 165 1 n ILE . 165 A 165 
A 166 1 n LEU . 166 A 166 
A 167 1 n SER . 167 A 167 
A 168 1 n VAL . 168 A 168 
A 169 1 n LEU . 169 A 169 
A 170 1 n VAL . 170 A 170 
A 171 1 n TYR . 171 A 171 
A 172 1 n PRO . 172 A 172 
A 173 1 n HIS . 173 A 173 
A 174 1 n ASP . 174 A 174 
A 175 1 n ASP . 175 A 175 
A 176 1 n PRO . 176 A 176 
A 177 1 n GLY . 177 A 177 
A 178 1 n VAL . 178 A 178 
A 179 1 n LYS . 179 A 179 
A 180 1 n VAL . 180 A 180 
A 181 1 n LEU . 181 A 181 
A 182 1 n VAL . 182 A 182 
A 183 1 n PHE . 183 A 183 
A 184 1 n ARG . 184 A 184 
A 185 1 n VAL . 185 A 185 
A 186 1 n LYS . 186 A 186 
A 187 1 n THR . 187 A 187 
A 188 1 n MET . 188 A 188 
A 189 1 n ASN . 189 A 189 
A 190 1 n PRO . 190 A 190 
A 191 1 n LEU . 191 A 191 
A 192 1 n PRO . 192 A 192 
A 193 1 n PHE . 193 A 193 
A 194 1 n LEU . 194 A 194 
A 195 1 n GLN . 195 A 195 
A 196 1 n ALA . 196 A 196 
A 197 1 n LEU . 197 A 197 
A 198 1 n GLN . 198 A 198 
A 199 1 n ARG . 199 A 199 
A 200 1 n ASN . 200 A 200 
A 201 1 n GLY . 201 A 201 
A 202 1 n HIS . 202 A 202 
A 203 1 n HIS . 203 A 203 
A 204 1 n VAL . 204 A 204 
A 205 1 n VAL . 205 A 205 
A 206 1 n TRP . 206 A 206 
A 207 1 n PRO . 207 A 207 
A 208 1 n SER . 208 A 208 
A 209 1 n GLU . 209 A 209 
A 210 1 n GLN . 210 A 210 
A 211 1 n ARG . 211 A 211 
A 212 1 n ASP . 212 A 212 
A 213 1 n LEU . 213 A 213 
A 214 1 n LEU . 214 A 214 
B 1   2 n MET . 1   B 1   
B 2   2 n ILE . 2   B 2   
B 3   2 n VAL . 3   B 3   
B 4   2 n GLU . 4   B 4   
B 5   2 n GLN . 5   B 5   
B 6   2 n ILE . 6   B 6   
B 7   2 n MET . 7   B 7   
B 8   2 n LYS . 8   B 8   
B 9   2 n ARG . 9   B 9   
B 10  2 n ASP . 10  B 10  
B 11  2 n VAL . 11  B 11  
B 12  2 n ILE . 12  B 12  
B 13  2 n THR . 13  B 13  
B 14  2 n LEU . 14  B 14  
B 15  2 n THR . 15  B 15  
B 16  2 n LYS . 16  B 16  
B 17  2 n THR . 17  B 17  
B 18  2 n ASP . 18  B 18  
B 19  2 n THR . 19  B 19  
B 20  2 n LEU . 20  B 20  
B 21  2 n GLU . 21  B 21  
B 22  2 n THR . 22  B 22  
B 23  2 n ALA . 23  B 23  
B 24  2 n ILE . 24  B 24  
B 25  2 n CYS . 25  B 25  
B 26  2 n LYS . 26  B 26  
B 27  2 n LEU . 27  B 27  
B 28  2 n LYS . 28  B 28  
B 29  2 n GLU . 29  B 29  
B 30  2 n PHE . 30  B 30  
B 31  2 n HIS . 31  B 31  
B 32  2 n ILE . 32  B 32  
B 33  2 n ARG . 33  B 33  
B 34  2 n HIS . 34  B 34  
B 35  2 n LEU . 35  B 35  
B 36  2 n PRO . 36  B 36  
B 37  2 n VAL . 37  B 37  
B 38  2 n VAL . 38  B 38  
B 39  2 n ASP . 39  B 39  
B 40  2 n GLU . 40  B 40  
B 41  2 n GLU . 41  B 41  
B 42  2 n ARG . 42  B 42  
B 43  2 n HIS . 43  B 43  
B 44  2 n VAL . 44  B 44  
B 45  2 n ILE . 45  B 45  
B 46  2 n GLY . 46  B 46  
B 47  2 n MET . 47  B 47  
B 48  2 n ILE . 48  B 48  
B 49  2 n THR . 49  B 49  
B 50  2 n ASP . 50  B 50  
B 51  2 n ARG . 51  B 51  
B 52  2 n ASP . 52  B 52  
B 53  2 n MET . 53  B 53  
B 54  2 n LYS . 54  B 54  
B 55  2 n GLN . 55  B 55  
B 56  2 n ALA . 56  B 56  
B 57  2 n SER . 57  B 57  
B 58  2 n PRO . 58  B 58  
B 59  2 n SER . 59  B 59  
B 60  2 n ILE . 60  B 60  
B 61  2 n PHE . 61  B 61  
B 62  2 n GLU . 62  B 62  
B 63  2 n GLU . 63  B 63  
B 64  2 n ASN . 64  B 64  
B 65  2 n LYS . 65  B 65  
B 66  2 n ARG . 66  B 66  
B 67  2 n SER . 67  B 67  
B 68  2 n LEU . 68  B 68  
B 69  2 n PHE . 69  B 69  
B 70  2 n LEU . 70  B 70  
B 71  2 n THR . 71  B 71  
B 72  2 n ARG . 72  B 72  
B 73  2 n SER . 73  B 73  
B 74  2 n VAL . 74  B 74  
B 75  2 n ASP . 75  B 75  
B 76  2 n SER . 76  B 76  
B 77  2 n ILE . 77  B 77  
B 78  2 n MET . 78  B 78  
B 79  2 n LYS . 79  B 79  
B 80  2 n LYS . 80  B 80  
B 81  2 n ASP . 81  B 81  
B 82  2 n VAL . 82  B 82  
B 83  2 n VAL . 83  B 83  
B 84  2 n CYS . 84  B 84  
B 85  2 n ALA . 85  B 85  
B 86  2 n HIS . 86  B 86  
B 87  2 n PRO . 87  B 87  
B 88  2 n LEU . 88  B 88  
B 89  2 n ASP . 89  B 89  
B 90  2 n PHE . 90  B 90  
B 91  2 n VAL . 91  B 91  
B 92  2 n GLU . 92  B 92  
B 93  2 n GLU . 93  B 93  
B 94  2 n ILE . 94  B 94  
B 95  2 n SER . 95  B 95  
B 96  2 n ALA . 96  B 96  
B 97  2 n VAL . 97  B 97  
B 98  2 n PHE . 98  B 98  
B 99  2 n TYR . 99  B 99  
B 100 2 n GLU . 100 B 100 
B 101 2 n HIS . 101 B 101 
B 102 2 n GLY . 102 B 102 
B 103 2 n ILE . 103 B 103 
B 104 2 n GLY . 104 B 104 
B 105 2 n CYS . 105 B 105 
B 106 2 n LEU . 106 B 106 
B 107 2 n PRO . 107 B 107 
B 108 2 n VAL . 108 B 108 
B 109 2 n VAL . 109 B 109 
B 110 2 n HIS . 110 B 110 
B 111 2 n HIS . 111 B 111 
B 112 2 n GLN . 112 B 112 
B 113 2 n LYS . 113 B 113 
B 114 2 n LEU . 114 B 114 
B 115 2 n ILE . 115 B 115 
B 116 2 n GLY . 116 B 116 
B 117 2 n ILE . 117 B 117 
B 118 2 n LEU . 118 B 118 
B 119 2 n THR . 119 B 119 
B 120 2 n LYS . 120 B 120 
B 121 2 n THR . 121 B 121 
B 122 2 n ASP . 122 B 122 
B 123 2 n LEU . 123 B 123 
B 124 2 n LEU . 124 B 124 
B 125 2 n ARG . 125 B 125 
B 126 2 n THR . 126 B 126 
B 127 2 n PHE . 127 B 127 
B 128 2 n VAL . 128 B 128 
B 129 2 n LYS . 129 B 129 
B 130 2 n LEU . 130 B 130 
B 131 2 n THR . 131 B 131 
B 132 2 n GLY . 132 B 132 
B 133 2 n ALA . 133 B 133 
B 134 2 n ASP . 134 B 134 
B 135 2 n GLN . 135 B 135 
B 136 2 n PRO . 136 B 136 
B 137 2 n GLY . 137 B 137 
B 138 2 n SER . 138 B 138 
B 139 2 n GLN . 139 B 139 
B 140 2 n ILE . 140 B 140 
B 141 2 n GLU . 141 B 141 
B 142 2 n ILE . 142 B 142 
B 143 2 n LYS . 143 B 143 
B 144 2 n VAL . 144 B 144 
B 145 2 n ASN . 145 B 145 
B 146 2 n ASP . 146 B 146 
B 147 2 n ILE . 147 B 147 
B 148 2 n THR . 148 B 148 
B 149 2 n LYS . 149 B 149 
B 150 2 n SER . 150 B 150 
B 151 2 n LEU . 151 B 151 
B 152 2 n ALA . 152 B 152 
B 153 2 n GLU . 153 B 153 
B 154 2 n ILE . 154 B 154 
B 155 2 n SER . 155 B 155 
B 156 2 n SER . 156 B 156 
B 157 2 n LEU . 157 B 157 
B 158 2 n CYS . 158 B 158 
B 159 2 n GLN . 159 B 159 
B 160 2 n ASP . 160 B 160 
B 161 2 n LEU . 161 B 161 
B 162 2 n GLN . 162 B 162 
B 163 2 n VAL . 163 B 163 
B 164 2 n LYS . 164 B 164 
B 165 2 n ILE . 165 B 165 
B 166 2 n LEU . 166 B 166 
B 167 2 n SER . 167 B 167 
B 168 2 n VAL . 168 B 168 
B 169 2 n LEU . 169 B 169 
B 170 2 n VAL . 170 B 170 
B 171 2 n TYR . 171 B 171 
B 172 2 n PRO . 172 B 172 
B 173 2 n HIS . 173 B 173 
B 174 2 n ASP . 174 B 174 
B 175 2 n ASP . 175 B 175 
B 176 2 n PRO . 176 B 176 
B 177 2 n GLY . 177 B 177 
B 178 2 n VAL . 178 B 178 
B 179 2 n LYS . 179 B 179 
B 180 2 n VAL . 180 B 180 
B 181 2 n LEU . 181 B 181 
B 182 2 n VAL . 182 B 182 
B 183 2 n PHE . 183 B 183 
B 184 2 n ARG . 184 B 184 
B 185 2 n VAL . 185 B 185 
B 186 2 n LYS . 186 B 186 
B 187 2 n THR . 187 B 187 
B 188 2 n MET . 188 B 188 
B 189 2 n ASN . 189 B 189 
B 190 2 n PRO . 190 B 190 
B 191 2 n LEU . 191 B 191 
B 192 2 n PRO . 192 B 192 
B 193 2 n PHE . 193 B 193 
B 194 2 n LEU . 194 B 194 
B 195 2 n GLN . 195 B 195 
B 196 2 n ALA . 196 B 196 
B 197 2 n LEU . 197 B 197 
B 198 2 n GLN . 198 B 198 
B 199 2 n ARG . 199 B 199 
B 200 2 n ASN . 200 B 200 
B 201 2 n GLY . 201 B 201 
B 202 2 n HIS . 202 B 202 
B 203 2 n HIS . 203 B 203 
B 204 2 n VAL . 204 B 204 
B 205 2 n VAL . 205 B 205 
B 206 2 n TRP . 206 B 206 
B 207 2 n PRO . 207 B 207 
B 208 2 n SER . 208 B 208 
B 209 2 n GLU . 209 B 209 
B 210 2 n GLN . 210 B 210 
B 211 2 n ARG . 211 B 211 
B 212 2 n ASP . 212 B 212 
B 213 2 n LEU . 213 B 213 
B 214 2 n LEU . 214 B 214 
C 1   3 n MET . 1   C 1   
C 2   3 n ARG . 2   C 2   
C 3   3 n ASP . 3   C 3   
C 4   3 n SER . 4   C 4   
C 5   3 n VAL . 5   C 5   
C 6   3 n PHE . 6   C 6   
C 7   3 n ILE . 7   C 7   
C 8   3 n TYR . 8   C 8   
C 9   3 n SER . 9   C 9   
C 10  3 n PRO . 10  C 10  
C 11  3 n SER . 11  C 11  
C 12  3 n TYR . 12  C 12  
C 13  3 n GLN . 13  C 13  
C 14  3 n THR . 14  C 14  
C 15  3 n TYR . 15  C 15  
C 16  3 n MET . 16  C 16  
C 17  3 n PHE . 17  C 17  
C 18  3 n HIS . 18  C 18  
C 19  3 n GLN . 19  C 19  
C 20  3 n GLU . 20  C 20  
C 21  3 n HIS . 21  C 21  
C 22  3 n PRO . 22  C 22  
C 23  3 n PHE . 23  C 23  
C 24  3 n ASN . 24  C 24  
C 25  3 n GLN . 25  C 25  
C 26  3 n GLN . 26  C 26  
C 27  3 n ARG . 27  C 27  
C 28  3 n VAL . 28  C 28  
C 29  3 n LEU . 29  C 29  
C 30  3 n LEU . 30  C 30  
C 31  3 n THR . 31  C 31  
C 32  3 n TYR . 32  C 32  
C 33  3 n ASP . 33  C 33  
C 34  3 n LEU . 34  C 34  
C 35  3 n LEU . 35  C 35  
C 36  3 n LYS . 36  C 36  
C 37  3 n THR . 37  C 37  
C 38  3 n ILE . 38  C 38  
C 39  3 n ASN . 39  C 39  
C 40  3 n ALA . 40  C 40  
C 41  3 n PHE . 41  C 41  
C 42  3 n ASP . 42  C 42  
C 43  3 n ASP . 43  C 43  
C 44  3 n GLY . 44  C 44  
C 45  3 n ASP . 45  C 45  
C 46  3 n ILE . 46  C 46  
C 47  3 n VAL . 47  C 47  
C 48  3 n THR . 48  C 48  
C 49  3 n PRO . 49  C 49  
C 50  3 n ARG . 50  C 50  
C 51  3 n LEU . 51  C 51  
C 52  3 n ALA . 52  C 52  
C 53  3 n SER . 53  C 53  
C 54  3 n GLU . 54  C 54  
C 55  3 n GLU . 55  C 55  
C 56  3 n GLU . 56  C 56  
C 57  3 n LEU . 57  C 57  
C 58  3 n SER . 58  C 58  
C 59  3 n LEU . 59  C 59  
C 60  3 n VAL . 60  C 60  
C 61  3 n HIS . 61  C 61  
C 62  3 n THR . 62  C 62  
C 63  3 n ASP . 63  C 63  
C 64  3 n ASP . 64  C 64  
C 65  3 n TYR . 65  C 65  
C 66  3 n ILE . 66  C 66  
C 67  3 n GLN . 67  C 67  
C 68  3 n ALA . 68  C 68  
C 69  3 n VAL . 69  C 69  
C 70  3 n LYS . 70  C 70  
C 71  3 n LEU . 71  C 71  
C 72  3 n ALA . 72  C 72  
C 73  3 n GLY . 73  C 73  
C 74  3 n ALA . 74  C 74  
C 75  3 n GLY . 75  C 75  
C 76  3 n LYS . 76  C 76  
C 77  3 n LEU . 77  C 77  
C 78  3 n PRO . 78  C 78  
C 79  3 n ALA . 79  C 79  
C 80  3 n GLU . 80  C 80  
C 81  3 n GLU . 81  C 81  
C 82  3 n GLY . 82  C 82  
C 83  3 n GLU . 83  C 83  
C 84  3 n SER . 84  C 84  
C 85  3 n TYR . 85  C 85  
C 86  3 n GLY . 86  C 86  
C 87  3 n LEU . 87  C 87  
C 88  3 n GLY . 88  C 88  
C 89  3 n THR . 89  C 89  
C 90  3 n GLU . 90  C 90  
C 91  3 n ASP . 91  C 91  
C 92  3 n THR . 92  C 92  
C 93  3 n PRO . 93  C 93  
C 94  3 n VAL . 94  C 94  
C 95  3 n PHE . 95  C 95  
C 96  3 n ALA . 96  C 96  
C 97  3 n GLY . 97  C 97  
C 98  3 n MET . 98  C 98  
C 99  3 n HIS . 99  C 99  
C 100 3 n GLU . 100 C 100 
C 101 3 n ALA . 101 C 101 
C 102 3 n ALA . 102 C 102 
C 103 3 n SER . 103 C 103 
C 104 3 n LEU . 104 C 104 
C 105 3 n LEU . 105 C 105 
C 106 3 n VAL . 106 C 106 
C 107 3 n GLY . 107 C 107 
C 108 3 n GLY . 108 C 108 
C 109 3 n THR . 109 C 109 
C 110 3 n LEU . 110 C 110 
C 111 3 n THR . 111 C 111 
C 112 3 n ALA . 112 C 112 
C 113 3 n ALA . 113 C 113 
C 114 3 n ASP . 114 C 114 
C 115 3 n TRP . 115 C 115 
C 116 3 n VAL . 116 C 116 
C 117 3 n MET . 117 C 117 
C 118 3 n SER . 118 C 118 
C 119 3 n GLY . 119 C 119 
C 120 3 n GLN . 120 C 120 
C 121 3 n ALA . 121 C 121 
C 122 3 n LEU . 122 C 122 
C 123 3 n HIS . 123 C 123 
C 124 3 n ALA . 124 C 124 
C 125 3 n ALA . 125 C 125 
C 126 3 n ASN . 126 C 126 
C 127 3 n LEU . 127 C 127 
C 128 3 n GLY . 128 C 128 
C 129 3 n GLY . 129 C 129 
C 130 3 n GLY . 130 C 130 
C 131 3 n LEU . 131 C 131 
C 132 3 n HIS . 132 C 132 
C 133 3 n HIS . 133 C 133 
C 134 3 n GLY . 134 C 134 
C 135 3 n PHE . 135 C 135 
C 136 3 n ARG . 136 C 136 
C 137 3 n GLY . 137 C 137 
C 138 3 n ARG . 138 C 138 
C 139 3 n ALA . 139 C 139 
C 140 3 n SER . 140 C 140 
C 141 3 n GLY . 141 C 141 
C 142 3 n PHE . 142 C 142 
C 143 3 n CYS . 143 C 143 
C 144 3 n ILE . 144 C 144 
C 145 3 n TYR . 145 C 145 
C 146 3 n ASN . 146 C 146 
C 147 3 n ASP . 147 C 147 
C 148 3 n SER . 148 C 148 
C 149 3 n ALA . 149 C 149 
C 150 3 n VAL . 150 C 150 
C 151 3 n ALA . 151 C 151 
C 152 3 n ILE . 152 C 152 
C 153 3 n GLN . 153 C 153 
C 154 3 n TYR . 154 C 154 
C 155 3 n ILE . 155 C 155 
C 156 3 n GLN . 156 C 156 
C 157 3 n LYS . 157 C 157 
C 158 3 n LYS . 158 C 158 
C 159 3 n TYR . 159 C 159 
C 160 3 n SER . 160 C 160 
C 161 3 n ALA . 161 C 161 
C 162 3 n ARG . 162 C 162 
C 163 3 n VAL . 163 C 163 
C 164 3 n LEU . 164 C 164 
C 165 3 n TYR . 165 C 165 
C 166 3 n ILE . 166 C 166 
C 167 3 n ASP . 167 C 167 
C 168 3 n THR . 168 C 168 
C 169 3 n ASP . 169 C 169 
C 170 3 n ALA . 170 C 170 
C 171 3 n HIS . 171 C 171 
C 172 3 n HIS . 172 C 172 
C 173 3 n GLY . 173 C 173 
C 174 3 n ASP . 174 C 174 
C 175 3 n GLY . 175 C 175 
C 176 3 n VAL . 176 C 176 
C 177 3 n GLN . 177 C 177 
C 178 3 n PHE . 178 C 178 
C 179 3 n THR . 179 C 179 
C 180 3 n PHE . 180 C 180 
C 181 3 n TYR . 181 C 181 
C 182 3 n ASP . 182 C 182 
C 183 3 n ASN . 183 C 183 
C 184 3 n PRO . 184 C 184 
C 185 3 n ASP . 185 C 185 
C 186 3 n VAL . 186 C 186 
C 187 3 n CYS . 187 C 187 
C 188 3 n THR . 188 C 188 
C 189 3 n LEU . 189 C 189 
C 190 3 n SER . 190 C 190 
C 191 3 n ILE . 191 C 191 
C 192 3 n HIS . 192 C 192 
C 193 3 n GLU . 193 C 193 
C 194 3 n THR . 194 C 194 
C 195 3 n GLY . 195 C 195 
C 196 3 n ARG . 196 C 196 
C 197 3 n TYR . 197 C 197 
C 198 3 n LEU . 198 C 198 
C 199 3 n PHE . 199 C 199 
C 200 3 n PRO . 200 C 200 
C 201 3 n GLY . 201 C 201 
C 202 3 n THR . 202 C 202 
C 203 3 n GLY . 203 C 203 
C 204 3 n GLN . 204 C 204 
C 205 3 n ILE . 205 C 205 
C 206 3 n GLN . 206 C 206 
C 207 3 n GLU . 207 C 207 
C 208 3 n LYS . 208 C 208 
C 209 3 n GLY . 209 C 209 
C 210 3 n SER . 210 C 210 
C 211 3 n GLY . 211 C 211 
C 212 3 n LYS . 212 C 212 
C 213 3 n GLY . 213 C 213 
C 214 3 n TYR . 214 C 214 
C 215 3 n GLY . 215 C 215 
C 216 3 n TYR . 216 C 216 
C 217 3 n SER . 217 C 217 
C 218 3 n PHE . 218 C 218 
C 219 3 n ASN . 219 C 219 
C 220 3 n ILE . 220 C 220 
C 221 3 n PRO . 221 C 221 
C 222 3 n LEU . 222 C 222 
C 223 3 n ASP . 223 C 223 
C 224 3 n ALA . 224 C 224 
C 225 3 n PHE . 225 C 225 
C 226 3 n THR . 226 C 226 
C 227 3 n GLU . 227 C 227 
C 228 3 n ASP . 228 C 228 
C 229 3 n ASP . 229 C 229 
C 230 3 n SER . 230 C 230 
C 231 3 n PHE . 231 C 231 
C 232 3 n LEU . 232 C 232 
C 233 3 n GLU . 233 C 233 
C 234 3 n ALA . 234 C 234 
C 235 3 n TYR . 235 C 235 
C 236 3 n ARG . 236 C 236 
C 237 3 n THR . 237 C 237 
C 238 3 n ALA . 238 C 238 
C 239 3 n ALA . 239 C 239 
C 240 3 n SER . 240 C 240 
C 241 3 n GLU . 241 C 241 
C 242 3 n VAL . 242 C 242 
C 243 3 n ALA . 243 C 243 
C 244 3 n ALA . 244 C 244 
C 245 3 n TYR . 245 C 245 
C 246 3 n PHE . 246 C 246 
C 247 3 n GLU . 247 C 247 
C 248 3 n PRO . 248 C 248 
C 249 3 n ASP . 249 C 249 
C 250 3 n VAL . 250 C 250 
C 251 3 n ILE . 251 C 251 
C 252 3 n ILE . 252 C 252 
C 253 3 n SER . 253 C 253 
C 254 3 n GLN . 254 C 254 
C 255 3 n ASN . 255 C 255 
C 256 3 n GLY . 256 C 256 
C 257 3 n ALA . 257 C 257 
C 258 3 n ASP . 258 C 258 
C 259 3 n ALA . 259 C 259 
C 260 3 n HIS . 260 C 260 
C 261 3 n TYR . 261 C 261 
C 262 3 n TYR . 262 C 262 
C 263 3 n ASP . 263 C 263 
C 264 3 n PRO . 264 C 264 
C 265 3 n LEU . 265 C 265 
C 266 3 n THR . 266 C 266 
C 267 3 n HIS . 267 C 267 
C 268 3 n LEU . 268 C 268 
C 269 3 n SER . 269 C 269 
C 270 3 n ALA . 270 C 270 
C 271 3 n THR . 271 C 271 
C 272 3 n ILE . 272 C 272 
C 273 3 n ASN . 273 C 273 
C 274 3 n ILE . 274 C 274 
C 275 3 n TYR . 275 C 275 
C 276 3 n GLU . 276 C 276 
C 277 3 n GLU . 277 C 277 
C 278 3 n ILE . 278 C 278 
C 279 3 n PRO . 279 C 279 
C 280 3 n ARG . 280 C 280 
C 281 3 n LEU . 281 C 281 
C 282 3 n ALA . 282 C 282 
C 283 3 n HIS . 283 C 283 
C 284 3 n THR . 284 C 284 
C 285 3 n LEU . 285 C 285 
C 286 3 n ALA . 286 C 286 
C 287 3 n HIS . 287 C 287 
C 288 3 n GLN . 288 C 288 
C 289 3 n TYR . 289 C 289 
C 290 3 n CYS . 290 C 290 
C 291 3 n GLY . 291 C 291 
C 292 3 n GLY . 292 C 292 
C 293 3 n LYS . 293 C 293 
C 294 3 n TRP . 294 C 294 
C 295 3 n ILE . 295 C 295 
C 296 3 n ALA . 296 C 296 
C 297 3 n VAL . 297 C 297 
C 298 3 n GLY . 298 C 298 
C 299 3 n GLY . 299 C 299 
C 300 3 n GLY . 300 C 300 
C 301 3 n GLY . 301 C 301 
C 302 3 n TYR . 302 C 302 
C 303 3 n ASP . 303 C 303 
C 304 3 n ILE . 304 C 304 
C 305 3 n TRP . 305 C 305 
C 306 3 n ARG . 306 C 306 
C 307 3 n VAL . 307 C 307 
C 308 3 n VAL . 308 C 308 
C 309 3 n PRO . 309 C 309 
C 310 3 n ARG . 310 C 310 
C 311 3 n ALA . 311 C 311 
C 312 3 n TRP . 312 C 312 
C 313 3 n ALA . 313 C 313 
C 314 3 n ARG . 314 C 314 
C 315 3 n ILE . 315 C 315 
C 316 3 n TRP . 316 C 316 
C 317 3 n LEU . 317 C 317 
C 318 3 n GLU . 318 C 318 
C 319 3 n MET . 319 C 319 
C 320 3 n LYS . 320 C 320 
C 321 3 n GLY . 321 C 321 
C 322 3 n ILE . 322 C 322 
C 323 3 n ASP . 323 C 323 
C 324 3 n PRO . 324 C 324 
C 325 3 n GLY . 325 C 325 
C 326 3 n HIS . 326 C 326 
C 327 3 n GLU . 327 C 327 
C 328 3 n ILE . 328 C 328 
C 329 3 n PRO . 329 C 329 
C 330 3 n PRO . 330 C 330 
C 331 3 n GLU . 331 C 331 
C 332 3 n TRP . 332 C 332 
C 333 3 n ILE . 333 C 333 
C 334 3 n VAL . 334 C 334 
C 335 3 n LYS . 335 C 335 
C 336 3 n TRP . 336 C 336 
C 337 3 n GLN . 337 C 337 
C 338 3 n LYS . 338 C 338 
C 339 3 n GLN . 339 C 339 
C 340 3 n CYS . 340 C 340 
C 341 3 n PRO . 341 C 341 
C 342 3 n VAL . 342 C 342 
C 343 3 n ALA . 343 C 343 
C 344 3 n LEU . 344 C 344 
C 345 3 n PRO . 345 C 345 
C 346 3 n SER . 346 C 346 
C 347 3 n SER . 347 C 347 
C 348 3 n TRP . 348 C 348 
C 349 3 n SER . 349 C 349 
C 350 3 n ASP . 350 C 350 
C 351 3 n PRO . 351 C 351 
C 352 3 n ALA . 352 C 352 
C 353 3 n ASP . 353 C 353 
C 354 3 n LEU . 354 C 354 
C 355 3 n TYR . 355 C 355 
C 356 3 n PRO . 356 C 356 
C 357 3 n PRO . 357 C 357 
C 358 3 n ILE . 358 C 358 
C 359 3 n PRO . 359 C 359 
C 360 3 n ARG . 360 C 360 
C 361 3 n LYS . 361 C 361 
C 362 3 n PRO . 362 C 362 
C 363 3 n GLU . 363 C 363 
C 364 3 n ILE . 364 C 364 
C 365 3 n THR . 365 C 365 
C 366 3 n GLU . 366 C 366 
C 367 3 n LYS . 367 C 367 
C 368 3 n ASN . 368 C 368 
C 369 3 n ALA . 369 C 369 
C 370 3 n GLN . 370 C 370 
C 371 3 n THR . 371 C 371 
C 372 3 n VAL . 372 C 372 
C 373 3 n SER . 373 C 373 
C 374 3 n LYS . 374 C 374 
C 375 3 n ALA . 375 C 375 
C 376 3 n LEU . 376 C 376 
C 377 3 n TYR . 377 C 377 
C 378 3 n ALA . 378 C 378 
C 379 3 n ILE . 379 C 379 
C 380 3 n ARG . 380 C 380 
C 381 3 n SER . 381 C 381 
C 382 3 n GLU . 382 C 382 
C 383 3 n GLN . 383 C 383 
C 384 3 n GLN . 384 C 384 
C 385 3 n ARG . 385 C 385 
C 386 3 n THR . 386 C 386 
C 387 3 n LYS . 387 C 387 
D 1   4 n MET . 1   D 1   
D 2   4 n ARG . 2   D 2   
D 3   4 n ASP . 3   D 3   
D 4   4 n SER . 4   D 4   
D 5   4 n VAL . 5   D 5   
D 6   4 n PHE . 6   D 6   
D 7   4 n ILE . 7   D 7   
D 8   4 n TYR . 8   D 8   
D 9   4 n SER . 9   D 9   
D 10  4 n PRO . 10  D 10  
D 11  4 n SER . 11  D 11  
D 12  4 n TYR . 12  D 12  
D 13  4 n GLN . 13  D 13  
D 14  4 n THR . 14  D 14  
D 15  4 n TYR . 15  D 15  
D 16  4 n MET . 16  D 16  
D 17  4 n PHE . 17  D 17  
D 18  4 n HIS . 18  D 18  
D 19  4 n GLN . 19  D 19  
D 20  4 n GLU . 20  D 20  
D 21  4 n HIS . 21  D 21  
D 22  4 n PRO . 22  D 22  
D 23  4 n PHE . 23  D 23  
D 24  4 n ASN . 24  D 24  
D 25  4 n GLN . 25  D 25  
D 26  4 n GLN . 26  D 26  
D 27  4 n ARG . 27  D 27  
D 28  4 n VAL . 28  D 28  
D 29  4 n LEU . 29  D 29  
D 30  4 n LEU . 30  D 30  
D 31  4 n THR . 31  D 31  
D 32  4 n TYR . 32  D 32  
D 33  4 n ASP . 33  D 33  
D 34  4 n LEU . 34  D 34  
D 35  4 n LEU . 35  D 35  
D 36  4 n LYS . 36  D 36  
D 37  4 n THR . 37  D 37  
D 38  4 n ILE . 38  D 38  
D 39  4 n ASN . 39  D 39  
D 40  4 n ALA . 40  D 40  
D 41  4 n PHE . 41  D 41  
D 42  4 n ASP . 42  D 42  
D 43  4 n ASP . 43  D 43  
D 44  4 n GLY . 44  D 44  
D 45  4 n ASP . 45  D 45  
D 46  4 n ILE . 46  D 46  
D 47  4 n VAL . 47  D 47  
D 48  4 n THR . 48  D 48  
D 49  4 n PRO . 49  D 49  
D 50  4 n ARG . 50  D 50  
D 51  4 n LEU . 51  D 51  
D 52  4 n ALA . 52  D 52  
D 53  4 n SER . 53  D 53  
D 54  4 n GLU . 54  D 54  
D 55  4 n GLU . 55  D 55  
D 56  4 n GLU . 56  D 56  
D 57  4 n LEU . 57  D 57  
D 58  4 n SER . 58  D 58  
D 59  4 n LEU . 59  D 59  
D 60  4 n VAL . 60  D 60  
D 61  4 n HIS . 61  D 61  
D 62  4 n THR . 62  D 62  
D 63  4 n ASP . 63  D 63  
D 64  4 n ASP . 64  D 64  
D 65  4 n TYR . 65  D 65  
D 66  4 n ILE . 66  D 66  
D 67  4 n GLN . 67  D 67  
D 68  4 n ALA . 68  D 68  
D 69  4 n VAL . 69  D 69  
D 70  4 n LYS . 70  D 70  
D 71  4 n LEU . 71  D 71  
D 72  4 n ALA . 72  D 72  
D 73  4 n GLY . 73  D 73  
D 74  4 n ALA . 74  D 74  
D 75  4 n GLY . 75  D 75  
D 76  4 n LYS . 76  D 76  
D 77  4 n LEU . 77  D 77  
D 78  4 n PRO . 78  D 78  
D 79  4 n ALA . 79  D 79  
D 80  4 n GLU . 80  D 80  
D 81  4 n GLU . 81  D 81  
D 82  4 n GLY . 82  D 82  
D 83  4 n GLU . 83  D 83  
D 84  4 n SER . 84  D 84  
D 85  4 n TYR . 85  D 85  
D 86  4 n GLY . 86  D 86  
D 87  4 n LEU . 87  D 87  
D 88  4 n GLY . 88  D 88  
D 89  4 n THR . 89  D 89  
D 90  4 n GLU . 90  D 90  
D 91  4 n ASP . 91  D 91  
D 92  4 n THR . 92  D 92  
D 93  4 n PRO . 93  D 93  
D 94  4 n VAL . 94  D 94  
D 95  4 n PHE . 95  D 95  
D 96  4 n ALA . 96  D 96  
D 97  4 n GLY . 97  D 97  
D 98  4 n MET . 98  D 98  
D 99  4 n HIS . 99  D 99  
D 100 4 n GLU . 100 D 100 
D 101 4 n ALA . 101 D 101 
D 102 4 n ALA . 102 D 102 
D 103 4 n SER . 103 D 103 
D 104 4 n LEU . 104 D 104 
D 105 4 n LEU . 105 D 105 
D 106 4 n VAL . 106 D 106 
D 107 4 n GLY . 107 D 107 
D 108 4 n GLY . 108 D 108 
D 109 4 n THR . 109 D 109 
D 110 4 n LEU . 110 D 110 
D 111 4 n THR . 111 D 111 
D 112 4 n ALA . 112 D 112 
D 113 4 n ALA . 113 D 113 
D 114 4 n ASP . 114 D 114 
D 115 4 n TRP . 115 D 115 
D 116 4 n VAL . 116 D 116 
D 117 4 n MET . 117 D 117 
D 118 4 n SER . 118 D 118 
D 119 4 n GLY . 119 D 119 
D 120 4 n GLN . 120 D 120 
D 121 4 n ALA . 121 D 121 
D 122 4 n LEU . 122 D 122 
D 123 4 n HIS . 123 D 123 
D 124 4 n ALA . 124 D 124 
D 125 4 n ALA . 125 D 125 
D 126 4 n ASN . 126 D 126 
D 127 4 n LEU . 127 D 127 
D 128 4 n GLY . 128 D 128 
D 129 4 n GLY . 129 D 129 
D 130 4 n GLY . 130 D 130 
D 131 4 n LEU . 131 D 131 
D 132 4 n HIS . 132 D 132 
D 133 4 n HIS . 133 D 133 
D 134 4 n GLY . 134 D 134 
D 135 4 n PHE . 135 D 135 
D 136 4 n ARG . 136 D 136 
D 137 4 n GLY . 137 D 137 
D 138 4 n ARG . 138 D 138 
D 139 4 n ALA . 139 D 139 
D 140 4 n SER . 140 D 140 
D 141 4 n GLY . 141 D 141 
D 142 4 n PHE . 142 D 142 
D 143 4 n CYS . 143 D 143 
D 144 4 n ILE . 144 D 144 
D 145 4 n TYR . 145 D 145 
D 146 4 n ASN . 146 D 146 
D 147 4 n ASP . 147 D 147 
D 148 4 n SER . 148 D 148 
D 149 4 n ALA . 149 D 149 
D 150 4 n VAL . 150 D 150 
D 151 4 n ALA . 151 D 151 
D 152 4 n ILE . 152 D 152 
D 153 4 n GLN . 153 D 153 
D 154 4 n TYR . 154 D 154 
D 155 4 n ILE . 155 D 155 
D 156 4 n GLN . 156 D 156 
D 157 4 n LYS . 157 D 157 
D 158 4 n LYS . 158 D 158 
D 159 4 n TYR . 159 D 159 
D 160 4 n SER . 160 D 160 
D 161 4 n ALA . 161 D 161 
D 162 4 n ARG . 162 D 162 
D 163 4 n VAL . 163 D 163 
D 164 4 n LEU . 164 D 164 
D 165 4 n TYR . 165 D 165 
D 166 4 n ILE . 166 D 166 
D 167 4 n ASP . 167 D 167 
D 168 4 n THR . 168 D 168 
D 169 4 n ASP . 169 D 169 
D 170 4 n ALA . 170 D 170 
D 171 4 n HIS . 171 D 171 
D 172 4 n HIS . 172 D 172 
D 173 4 n GLY . 173 D 173 
D 174 4 n ASP . 174 D 174 
D 175 4 n GLY . 175 D 175 
D 176 4 n VAL . 176 D 176 
D 177 4 n GLN . 177 D 177 
D 178 4 n PHE . 178 D 178 
D 179 4 n THR . 179 D 179 
D 180 4 n PHE . 180 D 180 
D 181 4 n TYR . 181 D 181 
D 182 4 n ASP . 182 D 182 
D 183 4 n ASN . 183 D 183 
D 184 4 n PRO . 184 D 184 
D 185 4 n ASP . 185 D 185 
D 186 4 n VAL . 186 D 186 
D 187 4 n CYS . 187 D 187 
D 188 4 n THR . 188 D 188 
D 189 4 n LEU . 189 D 189 
D 190 4 n SER . 190 D 190 
D 191 4 n ILE . 191 D 191 
D 192 4 n HIS . 192 D 192 
D 193 4 n GLU . 193 D 193 
D 194 4 n THR . 194 D 194 
D 195 4 n GLY . 195 D 195 
D 196 4 n ARG . 196 D 196 
D 197 4 n TYR . 197 D 197 
D 198 4 n LEU . 198 D 198 
D 199 4 n PHE . 199 D 199 
D 200 4 n PRO . 200 D 200 
D 201 4 n GLY . 201 D 201 
D 202 4 n THR . 202 D 202 
D 203 4 n GLY . 203 D 203 
D 204 4 n GLN . 204 D 204 
D 205 4 n ILE . 205 D 205 
D 206 4 n GLN . 206 D 206 
D 207 4 n GLU . 207 D 207 
D 208 4 n LYS . 208 D 208 
D 209 4 n GLY . 209 D 209 
D 210 4 n SER . 210 D 210 
D 211 4 n GLY . 211 D 211 
D 212 4 n LYS . 212 D 212 
D 213 4 n GLY . 213 D 213 
D 214 4 n TYR . 214 D 214 
D 215 4 n GLY . 215 D 215 
D 216 4 n TYR . 216 D 216 
D 217 4 n SER . 217 D 217 
D 218 4 n PHE . 218 D 218 
D 219 4 n ASN . 219 D 219 
D 220 4 n ILE . 220 D 220 
D 221 4 n PRO . 221 D 221 
D 222 4 n LEU . 222 D 222 
D 223 4 n ASP . 223 D 223 
D 224 4 n ALA . 224 D 224 
D 225 4 n PHE . 225 D 225 
D 226 4 n THR . 226 D 226 
D 227 4 n GLU . 227 D 227 
D 228 4 n ASP . 228 D 228 
D 229 4 n ASP . 229 D 229 
D 230 4 n SER . 230 D 230 
D 231 4 n PHE . 231 D 231 
D 232 4 n LEU . 232 D 232 
D 233 4 n GLU . 233 D 233 
D 234 4 n ALA . 234 D 234 
D 235 4 n TYR . 235 D 235 
D 236 4 n ARG . 236 D 236 
D 237 4 n THR . 237 D 237 
D 238 4 n ALA . 238 D 238 
D 239 4 n ALA . 239 D 239 
D 240 4 n SER . 240 D 240 
D 241 4 n GLU . 241 D 241 
D 242 4 n VAL . 242 D 242 
D 243 4 n ALA . 243 D 243 
D 244 4 n ALA . 244 D 244 
D 245 4 n TYR . 245 D 245 
D 246 4 n PHE . 246 D 246 
D 247 4 n GLU . 247 D 247 
D 248 4 n PRO . 248 D 248 
D 249 4 n ASP . 249 D 249 
D 250 4 n VAL . 250 D 250 
D 251 4 n ILE . 251 D 251 
D 252 4 n ILE . 252 D 252 
D 253 4 n SER . 253 D 253 
D 254 4 n GLN . 254 D 254 
D 255 4 n ASN . 255 D 255 
D 256 4 n GLY . 256 D 256 
D 257 4 n ALA . 257 D 257 
D 258 4 n ASP . 258 D 258 
D 259 4 n ALA . 259 D 259 
D 260 4 n HIS . 260 D 260 
D 261 4 n TYR . 261 D 261 
D 262 4 n TYR . 262 D 262 
D 263 4 n ASP . 263 D 263 
D 264 4 n PRO . 264 D 264 
D 265 4 n LEU . 265 D 265 
D 266 4 n THR . 266 D 266 
D 267 4 n HIS . 267 D 267 
D 268 4 n LEU . 268 D 268 
D 269 4 n SER . 269 D 269 
D 270 4 n ALA . 270 D 270 
D 271 4 n THR . 271 D 271 
D 272 4 n ILE . 272 D 272 
D 273 4 n ASN . 273 D 273 
D 274 4 n ILE . 274 D 274 
D 275 4 n TYR . 275 D 275 
D 276 4 n GLU . 276 D 276 
D 277 4 n GLU . 277 D 277 
D 278 4 n ILE . 278 D 278 
D 279 4 n PRO . 279 D 279 
D 280 4 n ARG . 280 D 280 
D 281 4 n LEU . 281 D 281 
D 282 4 n ALA . 282 D 282 
D 283 4 n HIS . 283 D 283 
D 284 4 n THR . 284 D 284 
D 285 4 n LEU . 285 D 285 
D 286 4 n ALA . 286 D 286 
D 287 4 n HIS . 287 D 287 
D 288 4 n GLN . 288 D 288 
D 289 4 n TYR . 289 D 289 
D 290 4 n CYS . 290 D 290 
D 291 4 n GLY . 291 D 291 
D 292 4 n GLY . 292 D 292 
D 293 4 n LYS . 293 D 293 
D 294 4 n TRP . 294 D 294 
D 295 4 n ILE . 295 D 295 
D 296 4 n ALA . 296 D 296 
D 297 4 n VAL . 297 D 297 
D 298 4 n GLY . 298 D 298 
D 299 4 n GLY . 299 D 299 
D 300 4 n GLY . 300 D 300 
D 301 4 n GLY . 301 D 301 
D 302 4 n TYR . 302 D 302 
D 303 4 n ASP . 303 D 303 
D 304 4 n ILE . 304 D 304 
D 305 4 n TRP . 305 D 305 
D 306 4 n ARG . 306 D 306 
D 307 4 n VAL . 307 D 307 
D 308 4 n VAL . 308 D 308 
D 309 4 n PRO . 309 D 309 
D 310 4 n ARG . 310 D 310 
D 311 4 n ALA . 311 D 311 
D 312 4 n TRP . 312 D 312 
D 313 4 n ALA . 313 D 313 
D 314 4 n ARG . 314 D 314 
D 315 4 n ILE . 315 D 315 
D 316 4 n TRP . 316 D 316 
D 317 4 n LEU . 317 D 317 
D 318 4 n GLU . 318 D 318 
D 319 4 n MET . 319 D 319 
D 320 4 n LYS . 320 D 320 
D 321 4 n GLY . 321 D 321 
D 322 4 n ILE . 322 D 322 
D 323 4 n ASP . 323 D 323 
D 324 4 n PRO . 324 D 324 
D 325 4 n GLY . 325 D 325 
D 326 4 n HIS . 326 D 326 
D 327 4 n GLU . 327 D 327 
D 328 4 n ILE . 328 D 328 
D 329 4 n PRO . 329 D 329 
D 330 4 n PRO . 330 D 330 
D 331 4 n GLU . 331 D 331 
D 332 4 n TRP . 332 D 332 
D 333 4 n ILE . 333 D 333 
D 334 4 n VAL . 334 D 334 
D 335 4 n LYS . 335 D 335 
D 336 4 n TRP . 336 D 336 
D 337 4 n GLN . 337 D 337 
D 338 4 n LYS . 338 D 338 
D 339 4 n GLN . 339 D 339 
D 340 4 n CYS . 340 D 340 
D 341 4 n PRO . 341 D 341 
D 342 4 n VAL . 342 D 342 
D 343 4 n ALA . 343 D 343 
D 344 4 n LEU . 344 D 344 
D 345 4 n PRO . 345 D 345 
D 346 4 n SER . 346 D 346 
D 347 4 n SER . 347 D 347 
D 348 4 n TRP . 348 D 348 
D 349 4 n SER . 349 D 349 
D 350 4 n ASP . 350 D 350 
D 351 4 n PRO . 351 D 351 
D 352 4 n ALA . 352 D 352 
D 353 4 n ASP . 353 D 353 
D 354 4 n LEU . 354 D 354 
D 355 4 n TYR . 355 D 355 
D 356 4 n PRO . 356 D 356 
D 357 4 n PRO . 357 D 357 
D 358 4 n ILE . 358 D 358 
D 359 4 n PRO . 359 D 359 
D 360 4 n ARG . 360 D 360 
D 361 4 n LYS . 361 D 361 
D 362 4 n PRO . 362 D 362 
D 363 4 n GLU . 363 D 363 
D 364 4 n ILE . 364 D 364 
D 365 4 n THR . 365 D 365 
D 366 4 n GLU . 366 D 366 
D 367 4 n LYS . 367 D 367 
D 368 4 n ASN . 368 D 368 
D 369 4 n ALA . 369 D 369 
D 370 4 n GLN . 370 D 370 
D 371 4 n THR . 371 D 371 
D 372 4 n VAL . 372 D 372 
D 373 4 n SER . 373 D 373 
D 374 4 n LYS . 374 D 374 
D 375 4 n ALA . 375 D 375 
D 376 4 n LEU . 376 D 376 
D 377 4 n TYR . 377 D 377 
D 378 4 n ALA . 378 D 378 
D 379 4 n ILE . 379 D 379 
D 380 4 n ARG . 380 D 380 
D 381 4 n SER . 381 D 381 
D 382 4 n GLU . 382 D 382 
D 383 4 n GLN . 383 D 383 
D 384 4 n GLN . 384 D 384 
D 385 4 n ARG . 385 D 385 
D 386 4 n THR . 386 D 386 
D 387 4 n LYS . 387 D 387 
#
_software.classification other
_software.date           ?
_software.description    "Structure prediction"
_software.name           AlphaFold
_software.pdbx_ordinal   1
_software.type           package
_software.version        "AlphaFold-beta-20231127 (7d9495ae8dbd318b858637eeca6259fdd17ec68e37ad6f1462fd62aafc972dcf)"
#
loop_
_struct_asym.entity_id
_struct_asym.id
1 A 
2 B 
3 C 
4 D 
5 E 
6 F 
7 G 
8 H 
#
loop_
_atom_site.group_PDB
_atom_site.id
_atom_site.type_symbol
_atom_site.label_atom_id
_atom_site.label_alt_id
_atom_site.label_comp_id
_atom_site.label_asym_id
_atom_site.label_entity_id
_atom_site.label_seq_id
_atom_site.pdbx_PDB_ins_code
_atom_site.Cartn_x
_atom_site.Cartn_y
_atom_site.Cartn_z
_atom_site.occupancy
_atom_site.B_iso_or_equiv
_atom_site.auth_seq_id
_atom_site.auth_asym_id
_atom_site.pdbx_PDB_model_num
ATOM   1    N N   . MET   A 1 1   ? -7.986  -7.685  -4.035  1.00 78.22 1   A 1 
ATOM   2    C CA  . MET   A 1 1   ? -8.173  -7.099  -5.380  1.00 83.86 1   A 1 
ATOM   3    C C   . MET   A 1 1   ? -7.674  -8.094  -6.421  1.00 86.39 1   A 1 
ATOM   4    O O   . MET   A 1 1   ? -6.614  -8.680  -6.229  1.00 84.80 1   A 1 
ATOM   5    C CB  . MET   A 1 1   ? -7.439  -5.750  -5.470  1.00 80.10 1   A 1 
ATOM   6    C CG  . MET   A 1 1   ? -7.785  -4.969  -6.738  1.00 75.80 1   A 1 
ATOM   7    S SD  . MET   A 1 1   ? -6.897  -3.389  -6.873  1.00 71.88 1   A 1 
ATOM   8    C CE  . MET   A 1 1   ? -7.724  -2.395  -5.614  1.00 64.91 1   A 1 
ATOM   9    N N   . ILE   A 1 2   ? -8.425  -8.276  -7.507  1.00 89.18 2   A 1 
ATOM   10   C CA  . ILE   A 1 2   ? -8.106  -9.215  -8.589  1.00 90.51 2   A 1 
ATOM   11   C C   . ILE   A 1 2   ? -7.673  -8.479  -9.867  1.00 92.17 2   A 1 
ATOM   12   O O   . ILE   A 1 2   ? -7.938  -7.290  -10.044 1.00 91.71 2   A 1 
ATOM   13   C CB  . ILE   A 1 2   ? -9.268  -10.203 -8.833  1.00 88.67 2   A 1 
ATOM   14   C CG1 . ILE   A 1 2   ? -10.588 -9.470  -9.143  1.00 82.80 2   A 1 
ATOM   15   C CG2 . ILE   A 1 2   ? -9.400  -11.166 -7.638  1.00 79.13 2   A 1 
ATOM   16   C CD1 . ILE   A 1 2   ? -11.721 -10.406 -9.572  1.00 77.21 2   A 1 
ATOM   17   N N   . VAL   A 1 3   ? -7.003  -9.197  -10.761 1.00 94.08 3   A 1 
ATOM   18   C CA  . VAL   A 1 3   ? -6.410  -8.655  -11.996 1.00 95.01 3   A 1 
ATOM   19   C C   . VAL   A 1 3   ? -7.416  -7.892  -12.860 1.00 94.87 3   A 1 
ATOM   20   O O   . VAL   A 1 3   ? -7.099  -6.807  -13.346 1.00 93.96 3   A 1 
ATOM   21   C CB  . VAL   A 1 3   ? -5.755  -9.801  -12.788 1.00 94.88 3   A 1 
ATOM   22   C CG1 . VAL   A 1 3   ? -5.431  -9.443  -14.241 1.00 91.76 3   A 1 
ATOM   23   C CG2 . VAL   A 1 3   ? -4.442  -10.206 -12.114 1.00 91.47 3   A 1 
ATOM   24   N N   . GLU   A 1 4   ? -8.626  -8.409  -13.034 1.00 94.50 4   A 1 
ATOM   25   C CA  . GLU   A 1 4   ? -9.633  -7.794  -13.914 1.00 93.76 4   A 1 
ATOM   26   C C   . GLU   A 1 4   ? -10.095 -6.398  -13.467 1.00 94.04 4   A 1 
ATOM   27   O O   . GLU   A 1 4   ? -10.569 -5.620  -14.294 1.00 92.67 4   A 1 
ATOM   28   C CB  . GLU   A 1 4   ? -10.830 -8.734  -14.092 1.00 91.50 4   A 1 
ATOM   29   C CG  . GLU   A 1 4   ? -11.683 -8.897  -12.830 1.00 85.99 4   A 1 
ATOM   30   C CD  . GLU   A 1 4   ? -12.849 -9.876  -13.022 1.00 86.79 4   A 1 
ATOM   31   O OE1 . GLU   A 1 4   ? -13.605 -10.089 -12.053 1.00 79.66 4   A 1 
ATOM   32   O OE2 . GLU   A 1 4   ? -13.025 -10.463 -14.121 1.00 82.60 4   A 1 
ATOM   33   N N   . GLN   A 1 5   ? -9.913  -6.055  -12.187 1.00 93.21 5   A 1 
ATOM   34   C CA  . GLN   A 1 5   ? -10.274 -4.747  -11.629 1.00 92.13 5   A 1 
ATOM   35   C C   . GLN   A 1 5   ? -9.266  -3.646  -11.989 1.00 92.60 5   A 1 
ATOM   36   O O   . GLN   A 1 5   ? -9.606  -2.466  -11.947 1.00 91.41 5   A 1 
ATOM   37   C CB  . GLN   A 1 5   ? -10.397 -4.858  -10.100 1.00 90.56 5   A 1 
ATOM   38   C CG  . GLN   A 1 5   ? -11.550 -5.767  -9.650  1.00 87.07 5   A 1 
ATOM   39   C CD  . GLN   A 1 5   ? -11.609 -5.914  -8.129  1.00 84.29 5   A 1 
ATOM   40   O OE1 . GLN   A 1 5   ? -10.609 -6.042  -7.446  1.00 77.28 5   A 1 
ATOM   41   N NE2 . GLN   A 1 5   ? -12.785 -5.909  -7.545  1.00 75.35 5   A 1 
ATOM   42   N N   . ILE   A 1 6   ? -8.027  -4.007  -12.325 1.00 93.67 6   A 1 
ATOM   43   C CA  . ILE   A 1 6   ? -6.949  -3.039  -12.594 1.00 94.02 6   A 1 
ATOM   44   C C   . ILE   A 1 6   ? -6.283  -3.204  -13.966 1.00 94.99 6   A 1 
ATOM   45   O O   . ILE   A 1 6   ? -5.454  -2.376  -14.352 1.00 94.21 6   A 1 
ATOM   46   C CB  . ILE   A 1 6   ? -5.897  -3.051  -11.463 1.00 92.84 6   A 1 
ATOM   47   C CG1 . ILE   A 1 6   ? -5.122  -4.383  -11.391 1.00 88.22 6   A 1 
ATOM   48   C CG2 . ILE   A 1 6   ? -6.553  -2.722  -10.107 1.00 85.69 6   A 1 
ATOM   49   C CD1 . ILE   A 1 6   ? -3.832  -4.263  -10.569 1.00 83.99 6   A 1 
ATOM   50   N N   . MET   A 1 7   ? -6.626  -4.253  -14.708 1.00 95.92 7   A 1 
ATOM   51   C CA  . MET   A 1 7   ? -6.058  -4.517  -16.023 1.00 96.36 7   A 1 
ATOM   52   C C   . MET   A 1 7   ? -6.499  -3.475  -17.053 1.00 96.37 7   A 1 
ATOM   53   O O   . MET   A 1 7   ? -7.614  -2.951  -17.030 1.00 95.23 7   A 1 
ATOM   54   C CB  . MET   A 1 7   ? -6.380  -5.947  -16.484 1.00 95.47 7   A 1 
ATOM   55   C CG  . MET   A 1 7   ? -7.841  -6.156  -16.909 1.00 94.49 7   A 1 
ATOM   56   S SD  . MET   A 1 7   ? -8.187  -7.851  -17.456 1.00 94.24 7   A 1 
ATOM   57   C CE  . MET   A 1 7   ? -9.919  -7.692  -17.916 1.00 89.03 7   A 1 
ATOM   58   N N   . LYS   A 1 8   ? -5.639  -3.233  -18.032 1.00 96.68 8   A 1 
ATOM   59   C CA  . LYS   A 1 8   ? -6.003  -2.441  -19.203 1.00 96.67 8   A 1 
ATOM   60   C C   . LYS   A 1 8   ? -6.678  -3.343  -20.235 1.00 97.03 8   A 1 
ATOM   61   O O   . LYS   A 1 8   ? -6.088  -4.327  -20.668 1.00 96.29 8   A 1 
ATOM   62   C CB  . LYS   A 1 8   ? -4.758  -1.725  -19.735 1.00 95.77 8   A 1 
ATOM   63   C CG  . LYS   A 1 8   ? -5.149  -0.585  -20.682 1.00 89.02 8   A 1 
ATOM   64   C CD  . LYS   A 1 8   ? -3.916  0.222   -21.087 1.00 82.45 8   A 1 
ATOM   65   C CE  . LYS   A 1 8   ? -4.348  1.411   -21.950 1.00 75.47 8   A 1 
ATOM   66   N NZ  . LYS   A 1 8   ? -3.192  2.213   -22.386 1.00 66.12 8   A 1 
ATOM   67   N N   . ARG   A 1 9   ? -7.902  -3.000  -20.639 1.00 96.62 9   A 1 
ATOM   68   C CA  . ARG   A 1 9   ? -8.715  -3.817  -21.564 1.00 96.41 9   A 1 
ATOM   69   C C   . ARG   A 1 9   ? -8.383  -3.567  -23.036 1.00 96.39 9   A 1 
ATOM   70   O O   . ARG   A 1 9   ? -8.345  -4.505  -23.820 1.00 92.12 9   A 1 
ATOM   71   C CB  . ARG   A 1 9   ? -10.209 -3.597  -21.283 1.00 94.95 9   A 1 
ATOM   72   C CG  . ARG   A 1 9   ? -10.608 -4.097  -19.884 1.00 91.70 9   A 1 
ATOM   73   C CD  . ARG   A 1 9   ? -12.115 -3.923  -19.631 1.00 88.80 9   A 1 
ATOM   74   N NE  . ARG   A 1 9   ? -12.495 -4.362  -18.276 1.00 84.63 9   A 1 
ATOM   75   C CZ  . ARG   A 1 9   ? -12.975 -5.546  -17.908 1.00 80.61 9   A 1 
ATOM   76   N NH1 . ARG   A 1 9   ? -13.213 -6.497  -18.760 1.00 69.64 9   A 1 
ATOM   77   N NH2 . ARG   A 1 9   ? -13.226 -5.784  -16.652 1.00 75.33 9   A 1 
ATOM   78   N N   . ASP   A 1 10  ? -8.077  -2.331  -23.398 1.00 96.27 10  A 1 
ATOM   79   C CA  . ASP   A 1 10  ? -7.690  -1.964  -24.763 1.00 96.11 10  A 1 
ATOM   80   C C   . ASP   A 1 10  ? -6.215  -2.295  -25.006 1.00 96.76 10  A 1 
ATOM   81   O O   . ASP   A 1 10  ? -5.312  -1.494  -24.741 1.00 94.66 10  A 1 
ATOM   82   C CB  . ASP   A 1 10  ? -7.997  -0.484  -25.029 1.00 94.35 10  A 1 
ATOM   83   C CG  . ASP   A 1 10  ? -9.489  -0.178  -24.959 1.00 84.12 10  A 1 
ATOM   84   O OD1 . ASP   A 1 10  ? -10.277 -1.038  -25.412 1.00 73.54 10  A 1 
ATOM   85   O OD2 . ASP   A 1 10  ? -9.815  0.913   -24.441 1.00 73.88 10  A 1 
ATOM   86   N N   . VAL   A 1 11  ? -5.972  -3.507  -25.503 1.00 96.84 11  A 1 
ATOM   87   C CA  . VAL   A 1 11  ? -4.624  -4.032  -25.733 1.00 97.32 11  A 1 
ATOM   88   C C   . VAL   A 1 11  ? -4.191  -3.785  -27.171 1.00 97.38 11  A 1 
ATOM   89   O O   . VAL   A 1 11  ? -4.822  -4.259  -28.116 1.00 96.27 11  A 1 
ATOM   90   C CB  . VAL   A 1 11  ? -4.522  -5.527  -25.376 1.00 96.87 11  A 1 
ATOM   91   C CG1 . VAL   A 1 11  ? -3.059  -5.974  -25.399 1.00 93.73 11  A 1 
ATOM   92   C CG2 . VAL   A 1 11  ? -5.075  -5.823  -23.976 1.00 94.02 11  A 1 
ATOM   93   N N   . ILE   A 1 12  ? -3.062  -3.107  -27.336 1.00 97.29 12  A 1 
ATOM   94   C CA  . ILE   A 1 12  ? -2.369  -3.001  -28.621 1.00 97.29 12  A 1 
ATOM   95   C C   . ILE   A 1 12  ? -1.612  -4.308  -28.859 1.00 97.48 12  A 1 
ATOM   96   O O   . ILE   A 1 12  ? -0.810  -4.729  -28.023 1.00 96.67 12  A 1 
ATOM   97   C CB  . ILE   A 1 12  ? -1.431  -1.780  -28.651 1.00 97.00 12  A 1 
ATOM   98   C CG1 . ILE   A 1 12  ? -2.124  -0.456  -28.234 1.00 94.76 12  A 1 
ATOM   99   C CG2 . ILE   A 1 12  ? -0.781  -1.629  -30.038 1.00 94.93 12  A 1 
ATOM   100  C CD1 . ILE   A 1 12  ? -3.356  -0.077  -29.066 1.00 85.09 12  A 1 
ATOM   101  N N   . THR   A 1 13  ? -1.864  -4.938  -29.999 1.00 96.91 13  A 1 
ATOM   102  C CA  . THR   A 1 13  ? -1.304  -6.244  -30.365 1.00 96.86 13  A 1 
ATOM   103  C C   . THR   A 1 13  ? -0.560  -6.199  -31.698 1.00 96.91 13  A 1 
ATOM   104  O O   . THR   A 1 13  ? -0.618  -5.212  -32.446 1.00 95.70 13  A 1 
ATOM   105  C CB  . THR   A 1 13  ? -2.395  -7.331  -30.388 1.00 95.94 13  A 1 
ATOM   106  O OG1 . THR   A 1 13  ? -3.407  -6.996  -31.307 1.00 91.28 13  A 1 
ATOM   107  C CG2 . THR   A 1 13  ? -3.053  -7.528  -29.021 1.00 90.81 13  A 1 
ATOM   108  N N   . LEU   A 1 14  ? 0.153   -7.277  -31.984 1.00 96.70 14  A 1 
ATOM   109  C CA  . LEU   A 1 14  ? 0.779   -7.572  -33.268 1.00 96.60 14  A 1 
ATOM   110  C C   . LEU   A 1 14  ? 0.268   -8.916  -33.787 1.00 96.80 14  A 1 
ATOM   111  O O   . LEU   A 1 14  ? -0.169  -9.771  -33.015 1.00 95.51 14  A 1 
ATOM   112  C CB  . LEU   A 1 14  ? 2.305   -7.615  -33.102 1.00 95.69 14  A 1 
ATOM   113  C CG  . LEU   A 1 14  ? 2.958   -6.267  -32.761 1.00 94.48 14  A 1 
ATOM   114  C CD1 . LEU   A 1 14  ? 4.413   -6.499  -32.378 1.00 90.79 14  A 1 
ATOM   115  C CD2 . LEU   A 1 14  ? 2.921   -5.303  -33.945 1.00 90.84 14  A 1 
ATOM   116  N N   . THR   A 1 15  ? 0.394   -9.121  -35.089 1.00 96.24 15  A 1 
ATOM   117  C CA  . THR   A 1 15  ? 0.280   -10.445 -35.712 1.00 95.72 15  A 1 
ATOM   118  C C   . THR   A 1 15  ? 1.676   -11.022 -35.954 1.00 95.86 15  A 1 
ATOM   119  O O   . THR   A 1 15  ? 2.670   -10.295 -35.993 1.00 94.26 15  A 1 
ATOM   120  C CB  . THR   A 1 15  ? -0.511  -10.389 -37.025 1.00 94.61 15  A 1 
ATOM   121  O OG1 . THR   A 1 15  ? 0.203   -9.681  -37.998 1.00 85.28 15  A 1 
ATOM   122  C CG2 . THR   A 1 15  ? -1.886  -9.738  -36.859 1.00 82.95 15  A 1 
ATOM   123  N N   . LYS   A 1 16  ? 1.778   -12.339 -36.142 1.00 95.36 16  A 1 
ATOM   124  C CA  . LYS   A 1 16  ? 3.065   -12.996 -36.446 1.00 95.02 16  A 1 
ATOM   125  C C   . LYS   A 1 16  ? 3.714   -12.513 -37.750 1.00 94.98 16  A 1 
ATOM   126  O O   . LYS   A 1 16  ? 4.921   -12.627 -37.914 1.00 92.14 16  A 1 
ATOM   127  C CB  . LYS   A 1 16  ? 2.872   -14.521 -36.456 1.00 92.96 16  A 1 
ATOM   128  C CG  . LYS   A 1 16  ? 1.997   -15.012 -37.627 1.00 87.18 16  A 1 
ATOM   129  C CD  . LYS   A 1 16  ? 1.793   -16.526 -37.560 1.00 85.58 16  A 1 
ATOM   130  C CE  . LYS   A 1 16  ? 0.927   -16.965 -38.743 1.00 74.90 16  A 1 
ATOM   131  N NZ  . LYS   A 1 16  ? 0.584   -18.404 -38.668 1.00 69.42 16  A 1 
ATOM   132  N N   . THR   A 1 17  ? 2.903   -11.995 -38.671 1.00 95.05 17  A 1 
ATOM   133  C CA  . THR   A 1 17  ? 3.321   -11.508 -39.995 1.00 94.44 17  A 1 
ATOM   134  C C   . THR   A 1 17  ? 3.637   -10.014 -40.027 1.00 94.71 17  A 1 
ATOM   135  O O   . THR   A 1 17  ? 4.178   -9.545  -41.029 1.00 92.08 17  A 1 
ATOM   136  C CB  . THR   A 1 17  ? 2.249   -11.823 -41.051 1.00 93.10 17  A 1 
ATOM   137  O OG1 . THR   A 1 17  ? 0.971   -11.416 -40.605 1.00 86.19 17  A 1 
ATOM   138  C CG2 . THR   A 1 17  ? 2.165   -13.320 -41.332 1.00 83.30 17  A 1 
ATOM   139  N N   . ASP   A 1 18  ? 3.319   -9.268  -38.971 1.00 94.99 18  A 1 
ATOM   140  C CA  . ASP   A 1 18  ? 3.706   -7.861  -38.874 1.00 94.92 18  A 1 
ATOM   141  C C   . ASP   A 1 18  ? 5.234   -7.722  -38.930 1.00 95.05 18  A 1 
ATOM   142  O O   . ASP   A 1 18  ? 5.988   -8.599  -38.497 1.00 93.13 18  A 1 
ATOM   143  C CB  . ASP   A 1 18  ? 3.160   -7.217  -37.587 1.00 94.37 18  A 1 
ATOM   144  C CG  . ASP   A 1 18  ? 1.673   -6.856  -37.633 1.00 93.96 18  A 1 
ATOM   145  O OD1 . ASP   A 1 18  ? 1.178   -6.496  -38.725 1.00 87.66 18  A 1 
ATOM   146  O OD2 . ASP   A 1 18  ? 1.044   -6.854  -36.548 1.00 88.32 18  A 1 
ATOM   147  N N   . THR   A 1 19  ? 5.701   -6.603  -39.458 1.00 94.49 19  A 1 
ATOM   148  C CA  . THR   A 1 19  ? 7.135   -6.304  -39.513 1.00 94.43 19  A 1 
ATOM   149  C C   . THR   A 1 19  ? 7.642   -5.760  -38.176 1.00 94.80 19  A 1 
ATOM   150  O O   . THR   A 1 19  ? 6.896   -5.189  -37.379 1.00 93.70 19  A 1 
ATOM   151  C CB  . THR   A 1 19  ? 7.475   -5.329  -40.653 1.00 93.07 19  A 1 
ATOM   152  O OG1 . THR   A 1 19  ? 6.871   -4.079  -40.436 1.00 85.88 19  A 1 
ATOM   153  C CG2 . THR   A 1 19  ? 7.033   -5.844  -42.021 1.00 84.99 19  A 1 
ATOM   154  N N   . LEU   A 1 20  ? 8.945   -5.867  -37.944 1.00 93.56 20  A 1 
ATOM   155  C CA  . LEU   A 1 20  ? 9.583   -5.225  -36.791 1.00 93.72 20  A 1 
ATOM   156  C C   . LEU   A 1 20  ? 9.478   -3.694  -36.851 1.00 93.96 20  A 1 
ATOM   157  O O   . LEU   A 1 20  ? 9.429   -3.049  -35.807 1.00 92.76 20  A 1 
ATOM   158  C CB  . LEU   A 1 20  ? 11.048  -5.674  -36.685 1.00 92.89 20  A 1 
ATOM   159  C CG  . LEU   A 1 20  ? 11.239  -7.184  -36.433 1.00 90.94 20  A 1 
ATOM   160  C CD1 . LEU   A 1 20  ? 12.724  -7.488  -36.262 1.00 86.04 20  A 1 
ATOM   161  C CD2 . LEU   A 1 20  ? 10.507  -7.676  -35.184 1.00 85.71 20  A 1 
ATOM   162  N N   . GLU   A 1 21  ? 9.371   -3.117  -38.041 1.00 93.43 21  A 1 
ATOM   163  C CA  . GLU   A 1 21  ? 9.072   -1.692  -38.214 1.00 93.24 21  A 1 
ATOM   164  C C   . GLU   A 1 21  ? 7.704   -1.339  -37.624 1.00 93.67 21  A 1 
ATOM   165  O O   . GLU   A 1 21  ? 7.608   -0.426  -36.805 1.00 92.99 21  A 1 
ATOM   166  C CB  . GLU   A 1 21  ? 9.158   -1.327  -39.701 1.00 92.32 21  A 1 
ATOM   167  C CG  . GLU   A 1 21  ? 8.963   0.181   -39.939 1.00 87.20 21  A 1 
ATOM   168  C CD  . GLU   A 1 21  ? 9.314   0.586   -41.377 1.00 83.20 21  A 1 
ATOM   169  O OE1 . GLU   A 1 21  ? 9.778   1.736   -41.548 1.00 74.57 21  A 1 
ATOM   170  O OE2 . GLU   A 1 21  ? 9.160   -0.256  -42.291 1.00 76.57 21  A 1 
ATOM   171  N N   . THR   A 1 22  ? 6.672   -2.120  -37.941 1.00 94.71 22  A 1 
ATOM   172  C CA  . THR   A 1 22  ? 5.332   -1.960  -37.354 1.00 94.93 22  A 1 
ATOM   173  C C   . THR   A 1 22  ? 5.373   -2.078  -35.828 1.00 95.50 22  A 1 
ATOM   174  O O   . THR   A 1 22  ? 4.737   -1.287  -35.129 1.00 94.63 22  A 1 
ATOM   175  C CB  . THR   A 1 22  ? 4.360   -3.007  -37.918 1.00 94.61 22  A 1 
ATOM   176  O OG1 . THR   A 1 22  ? 4.327   -2.932  -39.321 1.00 88.08 22  A 1 
ATOM   177  C CG2 . THR   A 1 22  ? 2.919   -2.807  -37.440 1.00 86.22 22  A 1 
ATOM   178  N N   . ALA   A 1 23  ? 6.153   -3.016  -35.295 1.00 95.69 23  A 1 
ATOM   179  C CA  . ALA   A 1 23  ? 6.333   -3.167  -33.854 1.00 95.70 23  A 1 
ATOM   180  C C   . ALA   A 1 23  ? 6.978   -1.922  -33.220 1.00 95.83 23  A 1 
ATOM   181  O O   . ALA   A 1 23  ? 6.469   -1.409  -32.226 1.00 95.04 23  A 1 
ATOM   182  C CB  . ALA   A 1 23  ? 7.148   -4.434  -33.581 1.00 95.46 23  A 1 
ATOM   183  N N   . ILE   A 1 24  ? 8.052   -1.396  -33.804 1.00 94.99 24  A 1 
ATOM   184  C CA  . ILE   A 1 24  ? 8.722   -0.173  -33.333 1.00 93.99 24  A 1 
ATOM   185  C C   . ILE   A 1 24  ? 7.765   1.021   -33.372 1.00 94.41 24  A 1 
ATOM   186  O O   . ILE   A 1 24  ? 7.689   1.769   -32.398 1.00 93.54 24  A 1 
ATOM   187  C CB  . ILE   A 1 24  ? 9.998   0.115   -34.155 1.00 92.34 24  A 1 
ATOM   188  C CG1 . ILE   A 1 24  ? 11.080  -0.936  -33.839 1.00 87.13 24  A 1 
ATOM   189  C CG2 . ILE   A 1 24  ? 10.554  1.526   -33.869 1.00 86.25 24  A 1 
ATOM   190  C CD1 . ILE   A 1 24  ? 12.261  -0.920  -34.814 1.00 78.84 24  A 1 
ATOM   191  N N   . CYS   A 1 25  ? 7.026   1.188   -34.474 1.00 95.13 25  A 1 
ATOM   192  C CA  . CYS   A 1 25  ? 6.051   2.265   -34.620 1.00 95.22 25  A 1 
ATOM   193  C C   . CYS   A 1 25  ? 4.988   2.202   -33.520 1.00 95.48 25  A 1 
ATOM   194  O O   . CYS   A 1 25  ? 4.824   3.183   -32.797 1.00 94.51 25  A 1 
ATOM   195  C CB  . CYS   A 1 25  ? 5.434   2.227   -36.023 1.00 94.71 25  A 1 
ATOM   196  S SG  . CYS   A 1 25  ? 6.660   2.810   -37.230 1.00 83.13 25  A 1 
ATOM   197  N N   . LYS   A 1 26  ? 4.352   1.049   -33.307 1.00 96.06 26  A 1 
ATOM   198  C CA  . LYS   A 1 26  ? 3.344   0.865   -32.248 1.00 96.27 26  A 1 
ATOM   199  C C   . LYS   A 1 26  ? 3.909   1.133   -30.848 1.00 96.18 26  A 1 
ATOM   200  O O   . LYS   A 1 26  ? 3.272   1.819   -30.056 1.00 94.84 26  A 1 
ATOM   201  C CB  . LYS   A 1 26  ? 2.731   -0.543  -32.326 1.00 96.09 26  A 1 
ATOM   202  C CG  . LYS   A 1 26  ? 1.736   -0.705  -33.490 1.00 94.84 26  A 1 
ATOM   203  C CD  . LYS   A 1 26  ? 1.105   -2.106  -33.474 1.00 93.90 26  A 1 
ATOM   204  C CE  . LYS   A 1 26  ? 0.079   -2.272  -34.603 1.00 91.50 26  A 1 
ATOM   205  N NZ  . LYS   A 1 26  ? -0.543  -3.624  -34.612 1.00 88.21 26  A 1 
ATOM   206  N N   . LEU   A 1 27  ? 5.107   0.639   -30.537 1.00 95.93 27  A 1 
ATOM   207  C CA  . LEU   A 1 27  ? 5.752   0.889   -29.241 1.00 95.17 27  A 1 
ATOM   208  C C   . LEU   A 1 27  ? 5.949   2.388   -28.980 1.00 94.65 27  A 1 
ATOM   209  O O   . LEU   A 1 27  ? 5.727   2.856   -27.867 1.00 93.31 27  A 1 
ATOM   210  C CB  . LEU   A 1 27  ? 7.108   0.165   -29.181 1.00 94.84 27  A 1 
ATOM   211  C CG  . LEU   A 1 27  ? 7.031   -1.366  -29.014 1.00 94.02 27  A 1 
ATOM   212  C CD1 . LEU   A 1 27  ? 8.436   -1.961  -29.124 1.00 90.80 27  A 1 
ATOM   213  C CD2 . LEU   A 1 27  ? 6.452   -1.775  -27.666 1.00 90.48 27  A 1 
ATOM   214  N N   . LYS   A 1 28  ? 6.355   3.135   -30.008 1.00 95.06 28  A 1 
ATOM   215  C CA  . LYS   A 1 28  ? 6.657   4.564   -29.913 1.00 94.21 28  A 1 
ATOM   216  C C   . LYS   A 1 28  ? 5.399   5.430   -29.912 1.00 94.30 28  A 1 
ATOM   217  O O   . LYS   A 1 28  ? 5.313   6.362   -29.125 1.00 92.52 28  A 1 
ATOM   218  C CB  . LYS   A 1 28  ? 7.608   4.925   -31.060 1.00 93.08 28  A 1 
ATOM   219  C CG  . LYS   A 1 28  ? 8.368   6.230   -30.797 1.00 80.27 28  A 1 
ATOM   220  C CD  . LYS   A 1 28  ? 9.318   6.516   -31.963 1.00 75.93 28  A 1 
ATOM   221  C CE  . LYS   A 1 28  ? 10.161  7.759   -31.674 1.00 64.22 28  A 1 
ATOM   222  N NZ  . LYS   A 1 28  ? 11.010  8.116   -32.833 1.00 56.69 28  A 1 
ATOM   223  N N   . GLU   A 1 29  ? 4.433   5.117   -30.774 1.00 95.46 29  A 1 
ATOM   224  C CA  . GLU   A 1 29  ? 3.166   5.846   -30.919 1.00 95.57 29  A 1 
ATOM   225  C C   . GLU   A 1 29  ? 2.318   5.774   -29.645 1.00 95.21 29  A 1 
ATOM   226  O O   . GLU   A 1 29  ? 1.839   6.792   -29.157 1.00 93.03 29  A 1 
ATOM   227  C CB  . GLU   A 1 29  ? 2.413   5.249   -32.117 1.00 95.21 29  A 1 
ATOM   228  C CG  . GLU   A 1 29  ? 1.085   5.957   -32.433 1.00 86.96 29  A 1 
ATOM   229  C CD  . GLU   A 1 29  ? 0.350   5.330   -33.633 1.00 82.07 29  A 1 
ATOM   230  O OE1 . GLU   A 1 29  ? -0.719  5.867   -33.994 1.00 74.37 29  A 1 
ATOM   231  O OE2 . GLU   A 1 29  ? 0.837   4.312   -34.182 1.00 76.90 29  A 1 
ATOM   232  N N   . PHE   A 1 30  ? 2.188   4.588   -29.064 1.00 95.84 30  A 1 
ATOM   233  C CA  . PHE   A 1 30  ? 1.364   4.370   -27.872 1.00 95.00 30  A 1 
ATOM   234  C C   . PHE   A 1 30  ? 2.128   4.509   -26.548 1.00 94.36 30  A 1 
ATOM   235  O O   . PHE   A 1 30  ? 1.548   4.287   -25.483 1.00 91.73 30  A 1 
ATOM   236  C CB  . PHE   A 1 30  ? 0.659   3.018   -27.999 1.00 94.87 30  A 1 
ATOM   237  C CG  . PHE   A 1 30  ? -0.301  2.941   -29.166 1.00 95.08 30  A 1 
ATOM   238  C CD1 . PHE   A 1 30  ? -1.533  3.618   -29.110 1.00 90.46 30  A 1 
ATOM   239  C CD2 . PHE   A 1 30  ? 0.034   2.220   -30.325 1.00 90.61 30  A 1 
ATOM   240  C CE1 . PHE   A 1 30  ? -2.417  3.572   -30.200 1.00 89.72 30  A 1 
ATOM   241  C CE2 . PHE   A 1 30  ? -0.847  2.174   -31.419 1.00 89.70 30  A 1 
ATOM   242  C CZ  . PHE   A 1 30  ? -2.074  2.850   -31.357 1.00 92.00 30  A 1 
ATOM   243  N N   . HIS   A 1 31  ? 3.411   4.863   -26.569 1.00 92.82 31  A 1 
ATOM   244  C CA  . HIS   A 1 31  ? 4.275   4.944   -25.384 1.00 91.56 31  A 1 
ATOM   245  C C   . HIS   A 1 31  ? 4.245   3.678   -24.507 1.00 91.92 31  A 1 
ATOM   246  O O   . HIS   A 1 31  ? 4.244   3.727   -23.275 1.00 89.51 31  A 1 
ATOM   247  C CB  . HIS   A 1 31  ? 4.007   6.243   -24.611 1.00 89.85 31  A 1 
ATOM   248  C CG  . HIS   A 1 31  ? 4.389   7.493   -25.365 1.00 84.75 31  A 1 
ATOM   249  N ND1 . HIS   A 1 31  ? 5.440   7.633   -26.252 1.00 74.04 31  A 1 
ATOM   250  C CD2 . HIS   A 1 31  ? 3.804   8.732   -25.253 1.00 73.21 31  A 1 
ATOM   251  C CE1 . HIS   A 1 31  ? 5.473   8.911   -26.659 1.00 73.43 31  A 1 
ATOM   252  N NE2 . HIS   A 1 31  ? 4.506   9.612   -26.063 1.00 73.53 31  A 1 
ATOM   253  N N   . ILE   A 1 32  ? 4.257   2.523   -25.155 1.00 94.51 32  A 1 
ATOM   254  C CA  . ILE   A 1 32  ? 4.261   1.204   -24.521 1.00 94.99 32  A 1 
ATOM   255  C C   . ILE   A 1 32  ? 5.592   0.484   -24.760 1.00 95.28 32  A 1 
ATOM   256  O O   . ILE   A 1 32  ? 6.377   0.848   -25.635 1.00 94.27 32  A 1 
ATOM   257  C CB  . ILE   A 1 32  ? 3.045   0.359   -24.963 1.00 94.71 32  A 1 
ATOM   258  C CG1 . ILE   A 1 32  ? 3.031   0.126   -26.489 1.00 92.48 32  A 1 
ATOM   259  C CG2 . ILE   A 1 32  ? 1.753   1.006   -24.448 1.00 90.26 32  A 1 
ATOM   260  C CD1 . ILE   A 1 32  ? 1.883   -0.758  -26.992 1.00 90.60 32  A 1 
ATOM   261  N N   . ARG   A 1 33  ? 5.855   -0.563  -23.973 1.00 94.55 33  A 1 
ATOM   262  C CA  . ARG   A 1 33  ? 7.088   -1.371  -24.056 1.00 94.55 33  A 1 
ATOM   263  C C   . ARG   A 1 33  ? 6.831   -2.860  -24.261 1.00 95.58 33  A 1 
ATOM   264  O O   . ARG   A 1 33  ? 7.786   -3.630  -24.317 1.00 94.13 33  A 1 
ATOM   265  C CB  . ARG   A 1 33  ? 7.936   -1.126  -22.806 1.00 92.20 33  A 1 
ATOM   266  C CG  . ARG   A 1 33  ? 8.401   0.346   -22.711 1.00 88.88 33  A 1 
ATOM   267  C CD  . ARG   A 1 33  ? 9.292   0.562   -21.490 1.00 84.44 33  A 1 
ATOM   268  N NE  . ARG   A 1 33  ? 8.522   0.388   -20.247 1.00 77.27 33  A 1 
ATOM   269  C CZ  . ARG   A 1 33  ? 8.978   0.564   -19.019 1.00 72.59 33  A 1 
ATOM   270  N NH1 . ARG   A 1 33  ? 10.222  0.891   -18.789 1.00 65.07 33  A 1 
ATOM   271  N NH2 . ARG   A 1 33  ? 8.179   0.419   -18.002 1.00 64.24 33  A 1 
ATOM   272  N N   . HIS   A 1 34  ? 5.570   -3.254  -24.356 1.00 96.42 34  A 1 
ATOM   273  C CA  . HIS   A 1 34  ? 5.160   -4.649  -24.474 1.00 96.96 34  A 1 
ATOM   274  C C   . HIS   A 1 34  ? 4.062   -4.775  -25.529 1.00 97.48 34  A 1 
ATOM   275  O O   . HIS   A 1 34  ? 3.105   -4.003  -25.504 1.00 96.73 34  A 1 
ATOM   276  C CB  . HIS   A 1 34  ? 4.671   -5.163  -23.109 1.00 96.26 34  A 1 
ATOM   277  C CG  . HIS   A 1 34  ? 5.620   -4.911  -21.966 1.00 95.68 34  A 1 
ATOM   278  N ND1 . HIS   A 1 34  ? 5.598   -3.811  -21.132 1.00 86.68 34  A 1 
ATOM   279  C CD2 . HIS   A 1 34  ? 6.689   -5.679  -21.571 1.00 86.85 34  A 1 
ATOM   280  C CE1 . HIS   A 1 34  ? 6.620   -3.926  -20.260 1.00 87.88 34  A 1 
ATOM   281  N NE2 . HIS   A 1 34  ? 7.308   -5.047  -20.496 1.00 90.04 34  A 1 
ATOM   282  N N   . LEU   A 1 35  ? 4.190   -5.743  -26.426 1.00 97.39 35  A 1 
ATOM   283  C CA  . LEU   A 1 35  ? 3.203   -6.055  -27.457 1.00 97.58 35  A 1 
ATOM   284  C C   . LEU   A 1 35  ? 2.955   -7.564  -27.483 1.00 97.69 35  A 1 
ATOM   285  O O   . LEU   A 1 35  ? 3.833   -8.312  -27.929 1.00 96.86 35  A 1 
ATOM   286  C CB  . LEU   A 1 35  ? 3.689   -5.548  -28.826 1.00 97.21 35  A 1 
ATOM   287  C CG  . LEU   A 1 35  ? 3.667   -4.018  -28.989 1.00 96.39 35  A 1 
ATOM   288  C CD1 . LEU   A 1 35  ? 4.425   -3.617  -30.249 1.00 93.85 35  A 1 
ATOM   289  C CD2 . LEU   A 1 35  ? 2.238   -3.484  -29.109 1.00 93.43 35  A 1 
ATOM   290  N N   . PRO   A 1 36  ? 1.787   -8.031  -27.023 1.00 97.97 36  A 1 
ATOM   291  C CA  . PRO   A 1 36  ? 1.371   -9.407  -27.264 1.00 97.87 36  A 1 
ATOM   292  C C   . PRO   A 1 36  ? 1.227   -9.659  -28.767 1.00 97.91 36  A 1 
ATOM   293  O O   . PRO   A 1 36  ? 0.685   -8.824  -29.497 1.00 97.20 36  A 1 
ATOM   294  C CB  . PRO   A 1 36  ? 0.037   -9.588  -26.532 1.00 97.20 36  A 1 
ATOM   295  C CG  . PRO   A 1 36  ? -0.004  -8.431  -25.536 1.00 95.16 36  A 1 
ATOM   296  C CD  . PRO   A 1 36  ? 0.784   -7.331  -26.244 1.00 97.33 36  A 1 
ATOM   297  N N   . VAL   A 1 37  ? 1.702   -10.813 -29.211 1.00 97.58 37  A 1 
ATOM   298  C CA  . VAL   A 1 37  ? 1.458   -11.315 -30.566 1.00 97.56 37  A 1 
ATOM   299  C C   . VAL   A 1 37  ? 0.282   -12.272 -30.490 1.00 97.54 37  A 1 
ATOM   300  O O   . VAL   A 1 37  ? 0.304   -13.207 -29.689 1.00 96.53 37  A 1 
ATOM   301  C CB  . VAL   A 1 37  ? 2.697   -11.994 -31.168 1.00 97.11 37  A 1 
ATOM   302  C CG1 . VAL   A 1 37  ? 2.468   -12.320 -32.644 1.00 94.71 37  A 1 
ATOM   303  C CG2 . VAL   A 1 37  ? 3.942   -11.098 -31.064 1.00 94.32 37  A 1 
ATOM   304  N N   . VAL   A 1 38  ? -0.731  -12.023 -31.300 1.00 97.20 38  A 1 
ATOM   305  C CA  . VAL   A 1 38  ? -1.969  -12.804 -31.314 1.00 97.10 38  A 1 
ATOM   306  C C   . VAL   A 1 38  ? -2.228  -13.403 -32.692 1.00 96.94 38  A 1 
ATOM   307  O O   . VAL   A 1 38  ? -1.758  -12.884 -33.713 1.00 95.29 38  A 1 
ATOM   308  C CB  . VAL   A 1 38  ? -3.182  -11.993 -30.809 1.00 95.87 38  A 1 
ATOM   309  C CG1 . VAL   A 1 38  ? -2.985  -11.549 -29.355 1.00 89.98 38  A 1 
ATOM   310  C CG2 . VAL   A 1 38  ? -3.477  -10.754 -31.667 1.00 89.32 38  A 1 
ATOM   311  N N   . ASP   A 1 39  ? -2.973  -14.498 -32.712 1.00 96.03 39  A 1 
ATOM   312  C CA  . ASP   A 1 39  ? -3.537  -15.061 -33.936 1.00 95.29 39  A 1 
ATOM   313  C C   . ASP   A 1 39  ? -4.913  -14.448 -34.264 1.00 95.26 39  A 1 
ATOM   314  O O   . ASP   A 1 39  ? -5.374  -13.489 -33.629 1.00 91.97 39  A 1 
ATOM   315  C CB  . ASP   A 1 39  ? -3.545  -16.597 -33.844 1.00 92.88 39  A 1 
ATOM   316  C CG  . ASP   A 1 39  ? -4.506  -17.178 -32.801 1.00 91.59 39  A 1 
ATOM   317  O OD1 . ASP   A 1 39  ? -5.372  -16.432 -32.290 1.00 83.62 39  A 1 
ATOM   318  O OD2 . ASP   A 1 39  ? -4.364  -18.383 -32.524 1.00 85.28 39  A 1 
ATOM   319  N N   . GLU   A 1 40  ? -5.571  -15.000 -35.284 1.00 94.50 40  A 1 
ATOM   320  C CA  . GLU   A 1 40  ? -6.891  -14.538 -35.736 1.00 93.93 40  A 1 
ATOM   321  C C   . GLU   A 1 40  ? -7.993  -14.764 -34.687 1.00 94.02 40  A 1 
ATOM   322  O O   . GLU   A 1 40  ? -8.974  -14.022 -34.641 1.00 90.50 40  A 1 
ATOM   323  C CB  . GLU   A 1 40  ? -7.256  -15.255 -37.047 1.00 92.58 40  A 1 
ATOM   324  C CG  . GLU   A 1 40  ? -6.289  -14.898 -38.192 1.00 81.91 40  A 1 
ATOM   325  C CD  . GLU   A 1 40  ? -6.625  -15.579 -39.530 1.00 71.98 40  A 1 
ATOM   326  O OE1 . GLU   A 1 40  ? -5.890  -15.297 -40.512 1.00 63.11 40  A 1 
ATOM   327  O OE2 . GLU   A 1 40  ? -7.578  -16.383 -39.582 1.00 64.88 40  A 1 
ATOM   328  N N   . GLU   A 1 41  ? -7.818  -15.737 -33.796 1.00 94.75 41  A 1 
ATOM   329  C CA  . GLU   A 1 41  ? -8.755  -16.029 -32.705 1.00 94.31 41  A 1 
ATOM   330  C C   . GLU   A 1 41  ? -8.457  -15.237 -31.416 1.00 94.74 41  A 1 
ATOM   331  O O   . GLU   A 1 41  ? -9.163  -15.379 -30.420 1.00 91.75 41  A 1 
ATOM   332  C CB  . GLU   A 1 41  ? -8.803  -17.538 -32.438 1.00 93.03 41  A 1 
ATOM   333  C CG  . GLU   A 1 41  ? -9.313  -18.333 -33.647 1.00 86.90 41  A 1 
ATOM   334  C CD  . GLU   A 1 41  ? -9.777  -19.756 -33.297 1.00 78.53 41  A 1 
ATOM   335  O OE1 . GLU   A 1 41  ? -10.223 -20.454 -34.237 1.00 69.04 41  A 1 
ATOM   336  O OE2 . GLU   A 1 41  ? -9.764  -20.120 -32.097 1.00 70.73 41  A 1 
ATOM   337  N N   . ARG   A 1 42  ? -7.451  -14.359 -31.453 1.00 94.58 42  A 1 
ATOM   338  C CA  . ARG   A 1 42  ? -6.898  -13.614 -30.311 1.00 95.06 42  A 1 
ATOM   339  C C   . ARG   A 1 42  ? -6.207  -14.496 -29.262 1.00 96.03 42  A 1 
ATOM   340  O O   . ARG   A 1 42  ? -6.062  -14.064 -28.116 1.00 93.77 42  A 1 
ATOM   341  C CB  . ARG   A 1 42  ? -7.919  -12.646 -29.685 1.00 92.71 42  A 1 
ATOM   342  C CG  . ARG   A 1 42  ? -8.481  -11.616 -30.670 1.00 84.16 42  A 1 
ATOM   343  C CD  . ARG   A 1 42  ? -9.311  -10.555 -29.934 1.00 80.05 42  A 1 
ATOM   344  N NE  . ARG   A 1 42  ? -8.451  -9.739  -29.048 1.00 75.65 42  A 1 
ATOM   345  C CZ  . ARG   A 1 42  ? -8.718  -8.527  -28.562 1.00 69.47 42  A 1 
ATOM   346  N NH1 . ARG   A 1 42  ? -9.849  -7.927  -28.812 1.00 62.20 42  A 1 
ATOM   347  N NH2 . ARG   A 1 42  ? -7.837  -7.899  -27.835 1.00 62.85 42  A 1 
ATOM   348  N N   . HIS   A 1 43  ? -5.728  -15.673 -29.632 1.00 95.80 43  A 1 
ATOM   349  C CA  . HIS   A 1 43  ? -4.822  -16.445 -28.786 1.00 95.64 43  A 1 
ATOM   350  C C   . HIS   A 1 43  ? -3.460  -15.752 -28.709 1.00 96.04 43  A 1 
ATOM   351  O O   . HIS   A 1 43  ? -2.927  -15.285 -29.712 1.00 94.54 43  A 1 
ATOM   352  C CB  . HIS   A 1 43  ? -4.652  -17.866 -29.320 1.00 94.60 43  A 1 
ATOM   353  C CG  . HIS   A 1 43  ? -5.928  -18.645 -29.482 1.00 92.61 43  A 1 
ATOM   354  N ND1 . HIS   A 1 43  ? -6.206  -19.527 -30.505 1.00 80.26 43  A 1 
ATOM   355  C CD2 . HIS   A 1 43  ? -7.017  -18.654 -28.652 1.00 81.00 43  A 1 
ATOM   356  C CE1 . HIS   A 1 43  ? -7.422  -20.051 -30.296 1.00 82.99 43  A 1 
ATOM   357  N NE2 . HIS   A 1 43  ? -7.950  -19.543 -29.177 1.00 84.80 43  A 1 
ATOM   358  N N   . VAL   A 1 44  ? -2.872  -15.700 -27.514 1.00 96.12 44  A 1 
ATOM   359  C CA  . VAL   A 1 44  ? -1.521  -15.161 -27.330 1.00 96.25 44  A 1 
ATOM   360  C C   . VAL   A 1 44  ? -0.506  -16.217 -27.762 1.00 96.21 44  A 1 
ATOM   361  O O   . VAL   A 1 44  ? -0.263  -17.182 -27.049 1.00 94.66 44  A 1 
ATOM   362  C CB  . VAL   A 1 44  ? -1.285  -14.689 -25.886 1.00 95.53 44  A 1 
ATOM   363  C CG1 . VAL   A 1 44  ? 0.117   -14.091 -25.724 1.00 91.87 44  A 1 
ATOM   364  C CG2 . VAL   A 1 44  ? -2.290  -13.597 -25.488 1.00 91.39 44  A 1 
ATOM   365  N N   . ILE   A 1 45  ? 0.105   -16.014 -28.914 1.00 96.52 45  A 1 
ATOM   366  C CA  . ILE   A 1 45  ? 1.094   -16.931 -29.504 1.00 96.06 45  A 1 
ATOM   367  C C   . ILE   A 1 45  ? 2.544   -16.483 -29.296 1.00 96.12 45  A 1 
ATOM   368  O O   . ILE   A 1 45  ? 3.484   -17.234 -29.559 1.00 93.93 45  A 1 
ATOM   369  C CB  . ILE   A 1 45  ? 0.790   -17.170 -30.995 1.00 95.21 45  A 1 
ATOM   370  C CG1 . ILE   A 1 45  ? 0.815   -15.858 -31.819 1.00 90.72 45  A 1 
ATOM   371  C CG2 . ILE   A 1 45  ? -0.560  -17.902 -31.142 1.00 88.37 45  A 1 
ATOM   372  C CD1 . ILE   A 1 45  ? 0.821   -16.081 -33.335 1.00 86.07 45  A 1 
ATOM   373  N N   . GLY   A 1 46  ? 2.732   -15.248 -28.829 1.00 96.57 46  A 1 
ATOM   374  C CA  . GLY   A 1 46  ? 4.046   -14.695 -28.562 1.00 96.59 46  A 1 
ATOM   375  C C   . GLY   A 1 46  ? 4.004   -13.368 -27.817 1.00 97.27 46  A 1 
ATOM   376  O O   . GLY   A 1 46  ? 2.949   -12.776 -27.589 1.00 96.44 46  A 1 
ATOM   377  N N   . MET   A 1 47  ? 5.192   -12.895 -27.443 1.00 97.15 47  A 1 
ATOM   378  C CA  . MET   A 1 47  ? 5.378   -11.594 -26.802 1.00 97.22 47  A 1 
ATOM   379  C C   . MET   A 1 47  ? 6.607   -10.913 -27.387 1.00 97.06 47  A 1 
ATOM   380  O O   . MET   A 1 47  ? 7.679   -11.518 -27.469 1.00 95.69 47  A 1 
ATOM   381  C CB  . MET   A 1 47  ? 5.525   -11.801 -25.284 1.00 96.31 47  A 1 
ATOM   382  C CG  . MET   A 1 47  ? 5.756   -10.495 -24.502 1.00 91.94 47  A 1 
ATOM   383  S SD  . MET   A 1 47  ? 4.418   -9.268  -24.585 1.00 93.11 47  A 1 
ATOM   384  C CE  . MET   A 1 47  ? 3.122   -10.162 -23.719 1.00 86.00 47  A 1 
ATOM   385  N N   . ILE   A 1 48  ? 6.466   -9.638  -27.737 1.00 96.78 48  A 1 
ATOM   386  C CA  . ILE   A 1 48  ? 7.577   -8.752  -28.076 1.00 96.42 48  A 1 
ATOM   387  C C   . ILE   A 1 48  ? 7.616   -7.605  -27.077 1.00 96.46 48  A 1 
ATOM   388  O O   . ILE   A 1 48  ? 6.603   -6.980  -26.775 1.00 94.98 48  A 1 
ATOM   389  C CB  . ILE   A 1 48  ? 7.510   -8.291  -29.548 1.00 94.61 48  A 1 
ATOM   390  C CG1 . ILE   A 1 48  ? 8.097   -9.429  -30.400 1.00 84.70 48  A 1 
ATOM   391  C CG2 . ILE   A 1 48  ? 8.268   -6.975  -29.791 1.00 84.10 48  A 1 
ATOM   392  C CD1 . ILE   A 1 48  ? 8.232   -9.111  -31.879 1.00 77.84 48  A 1 
ATOM   393  N N   . THR   A 1 49  ? 8.825   -7.306  -26.598 1.00 96.00 49  A 1 
ATOM   394  C CA  . THR   A 1 49  ? 9.072   -6.159  -25.722 1.00 95.14 49  A 1 
ATOM   395  C C   . THR   A 1 49  ? 10.115  -5.230  -26.334 1.00 94.87 49  A 1 
ATOM   396  O O   . THR   A 1 49  ? 10.871  -5.612  -27.227 1.00 93.80 49  A 1 
ATOM   397  C CB  . THR   A 1 49  ? 9.494   -6.602  -24.312 1.00 93.78 49  A 1 
ATOM   398  O OG1 . THR   A 1 49  ? 10.780  -7.159  -24.305 1.00 87.95 49  A 1 
ATOM   399  C CG2 . THR   A 1 49  ? 8.532   -7.618  -23.697 1.00 88.90 49  A 1 
ATOM   400  N N   . ASP   A 1 50  ? 10.209  -4.008  -25.817 1.00 92.87 50  A 1 
ATOM   401  C CA  . ASP   A 1 50  ? 11.266  -3.067  -26.189 1.00 91.84 50  A 1 
ATOM   402  C C   . ASP   A 1 50  ? 12.674  -3.635  -25.947 1.00 91.83 50  A 1 
ATOM   403  O O   . ASP   A 1 50  ? 13.628  -3.272  -26.633 1.00 89.59 50  A 1 
ATOM   404  C CB  . ASP   A 1 50  ? 11.066  -1.761  -25.412 1.00 89.66 50  A 1 
ATOM   405  C CG  . ASP   A 1 50  ? 11.447  -1.861  -23.929 1.00 86.08 50  A 1 
ATOM   406  O OD1 . ASP   A 1 50  ? 10.961  -2.747  -23.194 1.00 77.48 50  A 1 
ATOM   407  O OD2 . ASP   A 1 50  ? 12.283  -1.047  -23.484 1.00 77.53 50  A 1 
ATOM   408  N N   . ARG   A 1 51  ? 12.798  -4.561  -24.994 1.00 92.16 51  A 1 
ATOM   409  C CA  . ARG   A 1 51  ? 14.031  -5.283  -24.699 1.00 91.62 51  A 1 
ATOM   410  C C   . ARG   A 1 51  ? 14.363  -6.310  -25.786 1.00 91.81 51  A 1 
ATOM   411  O O   . ARG   A 1 51  ? 15.522  -6.407  -26.173 1.00 89.30 51  A 1 
ATOM   412  C CB  . ARG   A 1 51  ? 13.892  -5.916  -23.307 1.00 89.70 51  A 1 
ATOM   413  C CG  . ARG   A 1 51  ? 15.180  -6.568  -22.828 1.00 82.07 51  A 1 
ATOM   414  C CD  . ARG   A 1 51  ? 14.957  -7.247  -21.482 1.00 80.82 51  A 1 
ATOM   415  N NE  . ARG   A 1 51  ? 15.007  -6.292  -20.358 1.00 76.61 51  A 1 
ATOM   416  C CZ  . ARG   A 1 51  ? 14.283  -6.291  -19.264 1.00 74.18 51  A 1 
ATOM   417  N NH1 . ARG   A 1 51  ? 13.316  -7.139  -19.067 1.00 64.81 51  A 1 
ATOM   418  N NH2 . ARG   A 1 51  ? 14.543  -5.435  -18.332 1.00 67.35 51  A 1 
ATOM   419  N N   . ASP   A 1 52  ? 13.369  -7.022  -26.307 1.00 92.10 52  A 1 
ATOM   420  C CA  . ASP   A 1 52  ? 13.538  -7.976  -27.412 1.00 92.26 52  A 1 
ATOM   421  C C   . ASP   A 1 52  ? 13.890  -7.240  -28.710 1.00 92.29 52  A 1 
ATOM   422  O O   . ASP   A 1 52  ? 14.828  -7.622  -29.406 1.00 91.04 52  A 1 
ATOM   423  C CB  . ASP   A 1 52  ? 12.269  -8.820  -27.600 1.00 92.57 52  A 1 
ATOM   424  C CG  . ASP   A 1 52  ? 11.829  -9.487  -26.303 1.00 92.32 52  A 1 
ATOM   425  O OD1 . ASP   A 1 52  ? 12.671  -10.146 -25.648 1.00 88.63 52  A 1 
ATOM   426  O OD2 . ASP   A 1 52  ? 10.660  -9.259  -25.912 1.00 88.29 52  A 1 
ATOM   427  N N   . MET   A 1 53  ? 13.214  -6.114  -28.973 1.00 91.34 53  A 1 
ATOM   428  C CA  . MET   A 1 53  ? 13.506  -5.239  -30.109 1.00 91.15 53  A 1 
ATOM   429  C C   . MET   A 1 53  ? 14.949  -4.726  -30.070 1.00 90.42 53  A 1 
ATOM   430  O O   . MET   A 1 53  ? 15.668  -4.837  -31.059 1.00 87.95 53  A 1 
ATOM   431  C CB  . MET   A 1 53  ? 12.530  -4.053  -30.134 1.00 90.83 53  A 1 
ATOM   432  C CG  . MET   A 1 53  ? 11.092  -4.466  -30.461 1.00 86.40 53  A 1 
ATOM   433  S SD  . MET   A 1 53  ? 10.869  -5.354  -32.026 1.00 85.18 53  A 1 
ATOM   434  C CE  . MET   A 1 53  ? 11.426  -4.098  -33.185 1.00 74.91 53  A 1 
ATOM   435  N N   . LYS   A 1 54  ? 15.409  -4.231  -28.918 1.00 89.21 54  A 1 
ATOM   436  C CA  . LYS   A 1 54  ? 16.791  -3.765  -28.742 1.00 87.44 54  A 1 
ATOM   437  C C   . LYS   A 1 54  ? 17.817  -4.883  -28.922 1.00 86.91 54  A 1 
ATOM   438  O O   . LYS   A 1 54  ? 18.887  -4.634  -29.459 1.00 84.95 54  A 1 
ATOM   439  C CB  . LYS   A 1 54  ? 16.951  -3.115  -27.363 1.00 86.71 54  A 1 
ATOM   440  C CG  . LYS   A 1 54  ? 16.352  -1.706  -27.324 1.00 83.78 54  A 1 
ATOM   441  C CD  . LYS   A 1 54  ? 16.549  -1.090  -25.939 1.00 79.50 54  A 1 
ATOM   442  C CE  . LYS   A 1 54  ? 16.115  0.378   -25.936 1.00 74.32 54  A 1 
ATOM   443  N NZ  . LYS   A 1 54  ? 16.771  1.137   -24.842 1.00 67.40 54  A 1 
ATOM   444  N N   . GLN   A 1 55  ? 17.499  -6.098  -28.485 1.00 87.77 55  A 1 
ATOM   445  C CA  . GLN   A 1 55  ? 18.387  -7.255  -28.638 1.00 86.55 55  A 1 
ATOM   446  C C   . GLN   A 1 55  ? 18.472  -7.734  -30.097 1.00 86.94 55  A 1 
ATOM   447  O O   . GLN   A 1 55  ? 19.537  -8.162  -30.542 1.00 84.49 55  A 1 
ATOM   448  C CB  . GLN   A 1 55  ? 17.905  -8.371  -27.703 1.00 84.78 55  A 1 
ATOM   449  C CG  . GLN   A 1 55  ? 18.877  -9.564  -27.699 1.00 78.03 55  A 1 
ATOM   450  C CD  . GLN   A 1 55  ? 18.540  -10.630 -26.649 1.00 73.83 55  A 1 
ATOM   451  O OE1 . GLN   A 1 55  ? 17.614  -10.537 -25.859 1.00 67.08 55  A 1 
ATOM   452  N NE2 . GLN   A 1 55  ? 19.317  -11.685 -26.580 1.00 64.71 55  A 1 
ATOM   453  N N   . ALA   A 1 56  ? 17.377  -7.660  -30.833 1.00 85.97 56  A 1 
ATOM   454  C CA  . ALA   A 1 56  ? 17.322  -8.048  -32.239 1.00 85.70 56  A 1 
ATOM   455  C C   . ALA   A 1 56  ? 17.836  -6.955  -33.190 1.00 85.58 56  A 1 
ATOM   456  O O   . ALA   A 1 56  ? 18.308  -7.269  -34.284 1.00 82.67 56  A 1 
ATOM   457  C CB  . ALA   A 1 56  ? 15.879  -8.439  -32.560 1.00 85.18 56  A 1 
ATOM   458  N N   . SER   A 1 57  ? 17.759  -5.688  -32.776 1.00 84.64 57  A 1 
ATOM   459  C CA  . SER   A 1 57  ? 18.282  -4.554  -33.541 1.00 84.02 57  A 1 
ATOM   460  C C   . SER   A 1 57  ? 19.784  -4.709  -33.790 1.00 84.16 57  A 1 
ATOM   461  O O   . SER   A 1 57  ? 20.494  -5.257  -32.945 1.00 81.45 57  A 1 
ATOM   462  C CB  . SER   A 1 57  ? 18.050  -3.228  -32.810 1.00 82.05 57  A 1 
ATOM   463  O OG  . SER   A 1 57  ? 16.681  -2.902  -32.735 1.00 73.06 57  A 1 
ATOM   464  N N   . PRO   A 1 58  ? 20.291  -4.189  -34.912 1.00 80.22 58  A 1 
ATOM   465  C CA  . PRO   A 1 58  ? 21.723  -3.995  -35.076 1.00 79.16 58  A 1 
ATOM   466  C C   . PRO   A 1 58  ? 22.280  -3.187  -33.904 1.00 79.36 58  A 1 
ATOM   467  O O   . PRO   A 1 58  ? 21.615  -2.283  -33.388 1.00 74.98 58  A 1 
ATOM   468  C CB  . PRO   A 1 58  ? 21.899  -3.258  -36.409 1.00 75.23 58  A 1 
ATOM   469  C CG  . PRO   A 1 58  ? 20.599  -3.544  -37.155 1.00 73.25 58  A 1 
ATOM   470  C CD  . PRO   A 1 58  ? 19.567  -3.651  -36.043 1.00 76.34 58  A 1 
ATOM   471  N N   . SER   A 1 59  ? 23.509  -3.508  -33.504 1.00 75.76 59  A 1 
ATOM   472  C CA  . SER   A 1 59  ? 24.209  -2.764  -32.459 1.00 74.12 59  A 1 
ATOM   473  C C   . SER   A 1 59  ? 24.194  -1.263  -32.757 1.00 74.48 59  A 1 
ATOM   474  O O   . SER   A 1 59  ? 24.284  -0.849  -33.915 1.00 71.23 59  A 1 
ATOM   475  C CB  . SER   A 1 59  ? 25.656  -3.267  -32.368 1.00 68.93 59  A 1 
ATOM   476  O OG  . SER   A 1 59  ? 26.415  -2.511  -31.445 1.00 64.52 59  A 1 
ATOM   477  N N   . ILE   A 1 60  ? 24.183  -0.438  -31.712 1.00 71.47 60  A 1 
ATOM   478  C CA  . ILE   A 1 60  ? 24.357  1.022   -31.845 1.00 68.74 60  A 1 
ATOM   479  C C   . ILE   A 1 60  ? 25.649  1.407   -32.591 1.00 68.69 60  A 1 
ATOM   480  O O   . ILE   A 1 60  ? 25.771  2.519   -33.085 1.00 66.40 60  A 1 
ATOM   481  C CB  . ILE   A 1 60  ? 24.323  1.710   -30.462 1.00 66.83 60  A 1 
ATOM   482  C CG1 . ILE   A 1 60  ? 25.399  1.154   -29.505 1.00 63.22 60  A 1 
ATOM   483  C CG2 . ILE   A 1 60  ? 22.908  1.585   -29.858 1.00 61.43 60  A 1 
ATOM   484  C CD1 . ILE   A 1 60  ? 25.525  1.899   -28.175 1.00 57.97 60  A 1 
ATOM   485  N N   . PHE   A 1 61  ? 26.581  0.470   -32.706 1.00 68.30 61  A 1 
ATOM   486  C CA  . PHE   A 1 61  ? 27.823  0.619   -33.459 1.00 65.22 61  A 1 
ATOM   487  C C   . PHE   A 1 61  ? 27.717  0.132   -34.921 1.00 64.60 61  A 1 
ATOM   488  O O   . PHE   A 1 61  ? 28.706  0.183   -35.649 1.00 60.59 61  A 1 
ATOM   489  C CB  . PHE   A 1 61  ? 28.934  -0.115  -32.698 1.00 62.92 61  A 1 
ATOM   490  C CG  . PHE   A 1 61  ? 29.066  0.282   -31.242 1.00 62.61 61  A 1 
ATOM   491  C CD1 . PHE   A 1 61  ? 29.467  1.585   -30.896 1.00 56.65 61  A 1 
ATOM   492  C CD2 . PHE   A 1 61  ? 28.787  -0.648  -30.222 1.00 55.75 61  A 1 
ATOM   493  C CE1 . PHE   A 1 61  ? 29.604  1.951   -29.549 1.00 52.45 61  A 1 
ATOM   494  C CE2 . PHE   A 1 61  ? 28.926  -0.288  -28.870 1.00 52.24 61  A 1 
ATOM   495  C CZ  . PHE   A 1 61  ? 29.337  1.013   -28.532 1.00 57.90 61  A 1 
ATOM   496  N N   . GLU   A 1 62  ? 26.533  -0.343  -35.357 1.00 70.52 62  A 1 
ATOM   497  C CA  . GLU   A 1 62  ? 26.297  -0.925  -36.692 1.00 69.16 62  A 1 
ATOM   498  C C   . GLU   A 1 62  ? 24.979  -0.442  -37.310 1.00 69.63 62  A 1 
ATOM   499  O O   . GLU   A 1 62  ? 24.084  -1.225  -37.633 1.00 64.34 62  A 1 
ATOM   500  C CB  . GLU   A 1 62  ? 26.333  -2.453  -36.632 1.00 63.62 62  A 1 
ATOM   501  C CG  . GLU   A 1 62  ? 27.680  -2.983  -36.156 1.00 58.47 62  A 1 
ATOM   502  C CD  . GLU   A 1 62  ? 27.912  -4.394  -36.643 1.00 53.58 62  A 1 
ATOM   503  O OE1 . GLU   A 1 62  ? 29.037  -4.624  -37.114 1.00 48.63 62  A 1 
ATOM   504  O OE2 . GLU   A 1 62  ? 27.016  -5.246  -36.593 1.00 51.17 62  A 1 
ATOM   505  N N   . GLU   A 1 63  ? 24.842  0.864   -37.526 1.00 69.02 63  A 1 
ATOM   506  C CA  . GLU   A 1 63  ? 23.601  1.461   -38.049 1.00 68.05 63  A 1 
ATOM   507  C C   . GLU   A 1 63  ? 23.220  0.975   -39.456 1.00 69.47 63  A 1 
ATOM   508  O O   . GLU   A 1 63  ? 22.049  0.927   -39.821 1.00 64.08 63  A 1 
ATOM   509  C CB  . GLU   A 1 63  ? 23.716  2.989   -38.062 1.00 62.29 63  A 1 
ATOM   510  C CG  . GLU   A 1 63  ? 23.777  3.590   -36.652 1.00 56.01 63  A 1 
ATOM   511  C CD  . GLU   A 1 63  ? 23.559  5.102   -36.658 1.00 50.68 63  A 1 
ATOM   512  O OE1 . GLU   A 1 63  ? 23.064  5.604   -35.626 1.00 46.18 63  A 1 
ATOM   513  O OE2 . GLU   A 1 63  ? 23.836  5.739   -37.703 1.00 47.18 63  A 1 
ATOM   514  N N   . ASN   A 1 64  ? 24.191  0.572   -40.236 1.00 69.53 64  A 1 
ATOM   515  C CA  . ASN   A 1 64  ? 24.064  0.268   -41.659 1.00 68.35 64  A 1 
ATOM   516  C C   . ASN   A 1 64  ? 23.191  -0.961  -41.979 1.00 70.68 64  A 1 
ATOM   517  O O   . ASN   A 1 64  ? 22.758  -1.114  -43.120 1.00 65.39 64  A 1 
ATOM   518  C CB  . ASN   A 1 64  ? 25.464  0.175   -42.314 1.00 62.19 64  A 1 
ATOM   519  C CG  . ASN   A 1 64  ? 26.650  -0.141  -41.404 1.00 56.04 64  A 1 
ATOM   520  O OD1 . ASN   A 1 64  ? 26.706  0.172   -40.232 1.00 49.92 64  A 1 
ATOM   521  N ND2 . ASN   A 1 64  ? 27.679  -0.756  -41.931 1.00 48.99 64  A 1 
ATOM   522  N N   . LYS   A 1 65  ? 22.883  -1.831  -41.005 1.00 71.96 65  A 1 
ATOM   523  C CA  . LYS   A 1 65  ? 22.011  -3.008  -41.213 1.00 72.39 65  A 1 
ATOM   524  C C   . LYS   A 1 65  ? 20.570  -2.815  -40.734 1.00 75.11 65  A 1 
ATOM   525  O O   . LYS   A 1 65  ? 19.780  -3.752  -40.717 1.00 71.02 65  A 1 
ATOM   526  C CB  . LYS   A 1 65  ? 22.662  -4.259  -40.629 1.00 66.57 65  A 1 
ATOM   527  C CG  . LYS   A 1 65  ? 23.937  -4.605  -41.404 1.00 62.68 65  A 1 
ATOM   528  C CD  . LYS   A 1 65  ? 24.358  -6.017  -41.063 1.00 58.24 65  A 1 
ATOM   529  C CE  . LYS   A 1 65  ? 25.627  -6.415  -41.802 1.00 52.62 65  A 1 
ATOM   530  N NZ  . LYS   A 1 65  ? 25.980  -7.799  -41.465 1.00 48.38 65  A 1 
ATOM   531  N N   . ARG   A 1 66  ? 20.209  -1.594  -40.391 1.00 74.97 66  A 1 
ATOM   532  C CA  . ARG   A 1 66  ? 18.899  -1.263  -39.822 1.00 75.93 66  A 1 
ATOM   533  C C   . ARG   A 1 66  ? 17.740  -1.545  -40.778 1.00 78.35 66  A 1 
ATOM   534  O O   . ARG   A 1 66  ? 16.709  -2.034  -40.341 1.00 75.46 66  A 1 
ATOM   535  C CB  . ARG   A 1 66  ? 18.937  0.197   -39.356 1.00 71.89 66  A 1 
ATOM   536  C CG  . ARG   A 1 66  ? 17.863  0.493   -38.311 1.00 65.01 66  A 1 
ATOM   537  C CD  . ARG   A 1 66  ? 18.047  1.917   -37.784 1.00 61.14 66  A 1 
ATOM   538  N NE  . ARG   A 1 66  ? 17.110  2.225   -36.694 1.00 54.80 66  A 1 
ATOM   539  C CZ  . ARG   A 1 66  ? 17.111  3.326   -35.963 1.00 50.62 66  A 1 
ATOM   540  N NH1 . ARG   A 1 66  ? 17.964  4.290   -36.178 1.00 46.67 66  A 1 
ATOM   541  N NH2 . ARG   A 1 66  ? 16.249  3.473   -35.005 1.00 44.40 66  A 1 
ATOM   542  N N   . SER   A 1 67  ? 17.912  -1.307  -42.067 1.00 77.79 67  A 1 
ATOM   543  C CA  . SER   A 1 67  ? 16.876  -1.555  -43.081 1.00 78.30 67  A 1 
ATOM   544  C C   . SER   A 1 67  ? 16.464  -3.027  -43.163 1.00 80.76 67  A 1 
ATOM   545  O O   . SER   A 1 67  ? 15.277  -3.337  -43.191 1.00 77.35 67  A 1 
ATOM   546  C CB  . SER   A 1 67  ? 17.371  -1.083  -44.451 1.00 73.21 67  A 1 
ATOM   547  O OG  . SER   A 1 67  ? 18.602  -1.698  -44.779 1.00 64.56 67  A 1 
ATOM   548  N N   . LEU   A 1 68  ? 17.429  -3.940  -43.138 1.00 77.46 68  A 1 
ATOM   549  C CA  . LEU   A 1 68  ? 17.164  -5.377  -43.194 1.00 77.79 68  A 1 
ATOM   550  C C   . LEU   A 1 68  ? 16.479  -5.892  -41.916 1.00 80.36 68  A 1 
ATOM   551  O O   . LEU   A 1 68  ? 15.703  -6.839  -41.970 1.00 78.08 68  A 1 
ATOM   552  C CB  . LEU   A 1 68  ? 18.490  -6.121  -43.434 1.00 73.34 68  A 1 
ATOM   553  C CG  . LEU   A 1 68  ? 18.272  -7.518  -44.052 1.00 65.02 68  A 1 
ATOM   554  C CD1 . LEU   A 1 68  ? 18.208  -7.420  -45.574 1.00 58.44 68  A 1 
ATOM   555  C CD2 . LEU   A 1 68  ? 19.414  -8.463  -43.685 1.00 57.82 68  A 1 
ATOM   556  N N   . PHE   A 1 69  ? 16.769  -5.270  -40.783 1.00 82.44 69  A 1 
ATOM   557  C CA  . PHE   A 1 69  ? 16.119  -5.570  -39.510 1.00 83.39 69  A 1 
ATOM   558  C C   . PHE   A 1 69  ? 14.633  -5.188  -39.533 1.00 85.28 69  A 1 
ATOM   559  O O   . PHE   A 1 69  ? 13.795  -6.004  -39.181 1.00 83.91 69  A 1 
ATOM   560  C CB  . PHE   A 1 69  ? 16.885  -4.862  -38.385 1.00 80.79 69  A 1 
ATOM   561  C CG  . PHE   A 1 69  ? 16.143  -4.812  -37.074 1.00 80.31 69  A 1 
ATOM   562  C CD1 . PHE   A 1 69  ? 15.487  -3.629  -36.678 1.00 73.99 69  A 1 
ATOM   563  C CD2 . PHE   A 1 69  ? 16.067  -5.956  -36.262 1.00 73.75 69  A 1 
ATOM   564  C CE1 . PHE   A 1 69  ? 14.771  -3.592  -35.472 1.00 73.15 69  A 1 
ATOM   565  C CE2 . PHE   A 1 69  ? 15.352  -5.921  -35.054 1.00 71.77 69  A 1 
ATOM   566  C CZ  . PHE   A 1 69  ? 14.705  -4.737  -34.659 1.00 74.53 69  A 1 
ATOM   567  N N   . LEU   A 1 70  ? 14.308  -3.990  -40.012 1.00 85.81 70  A 1 
ATOM   568  C CA  . LEU   A 1 70  ? 12.942  -3.452  -40.023 1.00 86.23 70  A 1 
ATOM   569  C C   . LEU   A 1 70  ? 11.964  -4.276  -40.873 1.00 87.74 70  A 1 
ATOM   570  O O   . LEU   A 1 70  ? 10.776  -4.323  -40.560 1.00 85.98 70  A 1 
ATOM   571  C CB  . LEU   A 1 70  ? 12.988  -2.000  -40.522 1.00 84.14 70  A 1 
ATOM   572  C CG  . LEU   A 1 70  ? 13.665  -1.005  -39.560 1.00 81.12 70  A 1 
ATOM   573  C CD1 . LEU   A 1 70  ? 13.808  0.356   -40.243 1.00 76.36 70  A 1 
ATOM   574  C CD2 . LEU   A 1 70  ? 12.882  -0.815  -38.270 1.00 75.79 70  A 1 
ATOM   575  N N   . THR   A 1 71  ? 12.454  -4.952  -41.914 1.00 88.35 71  A 1 
ATOM   576  C CA  . THR   A 1 71  ? 11.629  -5.778  -42.815 1.00 87.93 71  A 1 
ATOM   577  C C   . THR   A 1 71  ? 11.392  -7.204  -42.312 1.00 88.83 71  A 1 
ATOM   578  O O   . THR   A 1 71  ? 10.606  -7.934  -42.916 1.00 85.81 71  A 1 
ATOM   579  C CB  . THR   A 1 71  ? 12.243  -5.834  -44.221 1.00 85.45 71  A 1 
ATOM   580  O OG1 . THR   A 1 71  ? 13.570  -6.300  -44.172 1.00 76.59 71  A 1 
ATOM   581  C CG2 . THR   A 1 71  ? 12.262  -4.463  -44.893 1.00 73.92 71  A 1 
ATOM   582  N N   . ARG   A 1 72  ? 12.052  -7.633  -41.231 1.00 89.69 72  A 1 
ATOM   583  C CA  . ARG   A 1 72  ? 11.823  -8.966  -40.657 1.00 89.52 72  A 1 
ATOM   584  C C   . ARG   A 1 72  ? 10.443  -9.049  -40.016 1.00 91.18 72  A 1 
ATOM   585  O O   . ARG   A 1 72  ? 9.909   -8.057  -39.532 1.00 89.65 72  A 1 
ATOM   586  C CB  . ARG   A 1 72  ? 12.918  -9.343  -39.651 1.00 87.29 72  A 1 
ATOM   587  C CG  . ARG   A 1 72  ? 14.263  -9.613  -40.339 1.00 81.09 72  A 1 
ATOM   588  C CD  . ARG   A 1 72  ? 15.271  -10.134 -39.313 1.00 76.22 72  A 1 
ATOM   589  N NE  . ARG   A 1 72  ? 16.579  -10.415 -39.922 1.00 69.57 72  A 1 
ATOM   590  C CZ  . ARG   A 1 72  ? 17.221  -11.574 -39.957 1.00 63.79 72  A 1 
ATOM   591  N NH1 . ARG   A 1 72  ? 16.722  -12.664 -39.464 1.00 57.88 72  A 1 
ATOM   592  N NH2 . ARG   A 1 72  ? 18.405  -11.651 -40.486 1.00 56.49 72  A 1 
ATOM   593  N N   . SER   A 1 73  ? 9.897   -10.259 -39.982 1.00 92.00 73  A 1 
ATOM   594  C CA  . SER   A 1 73  ? 8.624   -10.540 -39.319 1.00 92.76 73  A 1 
ATOM   595  C C   . SER   A 1 73  ? 8.790   -10.661 -37.803 1.00 93.31 73  A 1 
ATOM   596  O O   . SER   A 1 73  ? 9.833   -11.064 -37.289 1.00 91.01 73  A 1 
ATOM   597  C CB  . SER   A 1 73  ? 7.986   -11.801 -39.909 1.00 90.77 73  A 1 
ATOM   598  O OG  . SER   A 1 73  ? 8.905   -12.870 -39.872 1.00 82.62 73  A 1 
ATOM   599  N N   . VAL   A 1 74  ? 7.726   -10.339 -37.090 1.00 93.38 74  A 1 
ATOM   600  C CA  . VAL   A 1 74  ? 7.613   -10.439 -35.627 1.00 93.70 74  A 1 
ATOM   601  C C   . VAL   A 1 74  ? 7.899   -11.854 -35.108 1.00 93.82 74  A 1 
ATOM   602  O O   . VAL   A 1 74  ? 8.573   -12.009 -34.089 1.00 92.04 74  A 1 
ATOM   603  C CB  . VAL   A 1 74  ? 6.192   -9.963  -35.252 1.00 92.51 74  A 1 
ATOM   604  C CG1 . VAL   A 1 74  ? 5.670   -10.480 -33.919 1.00 87.03 74  A 1 
ATOM   605  C CG2 . VAL   A 1 74  ? 6.154   -8.427  -35.222 1.00 86.81 74  A 1 
ATOM   606  N N   . ASP   A 1 75  ? 7.447   -12.888 -35.817 1.00 94.00 75  A 1 
ATOM   607  C CA  . ASP   A 1 75  ? 7.634   -14.292 -35.431 1.00 93.36 75  A 1 
ATOM   608  C C   . ASP   A 1 75  ? 9.102   -14.742 -35.408 1.00 93.60 75  A 1 
ATOM   609  O O   . ASP   A 1 75  ? 9.438   -15.725 -34.747 1.00 90.91 75  A 1 
ATOM   610  C CB  . ASP   A 1 75  ? 6.802   -15.199 -36.351 1.00 90.90 75  A 1 
ATOM   611  C CG  . ASP   A 1 75  ? 7.309   -15.289 -37.795 1.00 85.90 75  A 1 
ATOM   612  O OD1 . ASP   A 1 75  ? 7.907   -14.304 -38.279 1.00 73.61 75  A 1 
ATOM   613  O OD2 . ASP   A 1 75  ? 7.083   -16.341 -38.424 1.00 75.47 75  A 1 
ATOM   614  N N   . SER   A 1 76  ? 9.995   -14.002 -36.068 1.00 92.06 76  A 1 
ATOM   615  C CA  . SER   A 1 76  ? 11.432  -14.275 -36.084 1.00 90.66 76  A 1 
ATOM   616  C C   . SER   A 1 76  ? 12.142  -13.970 -34.760 1.00 91.03 76  A 1 
ATOM   617  O O   . SER   A 1 76  ? 13.242  -14.476 -34.540 1.00 88.39 76  A 1 
ATOM   618  C CB  . SER   A 1 76  ? 12.101  -13.522 -37.240 1.00 88.90 76  A 1 
ATOM   619  O OG  . SER   A 1 76  ? 12.203  -12.132 -37.023 1.00 82.99 76  A 1 
ATOM   620  N N   . ILE   A 1 77  ? 11.542  -13.146 -33.892 1.00 92.50 77  A 1 
ATOM   621  C CA  . ILE   A 1 77  ? 12.154  -12.732 -32.617 1.00 92.18 77  A 1 
ATOM   622  C C   . ILE   A 1 77  ? 11.236  -12.875 -31.398 1.00 93.10 77  A 1 
ATOM   623  O O   . ILE   A 1 77  ? 11.710  -12.742 -30.270 1.00 91.55 77  A 1 
ATOM   624  C CB  . ILE   A 1 77  ? 12.707  -11.291 -32.691 1.00 90.34 77  A 1 
ATOM   625  C CG1 . ILE   A 1 77  ? 11.591  -10.226 -32.751 1.00 83.32 77  A 1 
ATOM   626  C CG2 . ILE   A 1 77  ? 13.682  -11.132 -33.875 1.00 80.19 77  A 1 
ATOM   627  C CD1 . ILE   A 1 77  ? 12.100  -8.832  -32.363 1.00 80.48 77  A 1 
ATOM   628  N N   . MET   A 1 78  ? 9.942   -13.118 -31.597 1.00 94.03 78  A 1 
ATOM   629  C CA  . MET   A 1 78  ? 8.973   -13.176 -30.510 1.00 94.59 78  A 1 
ATOM   630  C C   . MET   A 1 78  ? 9.288   -14.308 -29.529 1.00 94.71 78  A 1 
ATOM   631  O O   . MET   A 1 78  ? 9.704   -15.407 -29.903 1.00 93.25 78  A 1 
ATOM   632  C CB  . MET   A 1 78  ? 7.534   -13.258 -31.046 1.00 93.15 78  A 1 
ATOM   633  C CG  . MET   A 1 78  ? 7.162   -14.626 -31.641 1.00 91.68 78  A 1 
ATOM   634  S SD  . MET   A 1 78  ? 5.481   -14.673 -32.320 1.00 92.43 78  A 1 
ATOM   635  C CE  . MET   A 1 78  ? 5.358   -16.411 -32.753 1.00 84.64 78  A 1 
ATOM   636  N N   . LYS   A 1 79  ? 9.030   -14.058 -28.248 1.00 95.24 79  A 1 
ATOM   637  C CA  . LYS   A 1 79  ? 9.089   -15.101 -27.229 1.00 94.76 79  A 1 
ATOM   638  C C   . LYS   A 1 79  ? 7.784   -15.897 -27.260 1.00 94.99 79  A 1 
ATOM   639  O O   . LYS   A 1 79  ? 6.714   -15.307 -27.173 1.00 93.46 79  A 1 
ATOM   640  C CB  . LYS   A 1 79  ? 9.395   -14.469 -25.866 1.00 93.03 79  A 1 
ATOM   641  C CG  . LYS   A 1 79  ? 9.935   -15.529 -24.896 1.00 81.45 79  A 1 
ATOM   642  C CD  . LYS   A 1 79  ? 10.414  -14.886 -23.598 1.00 76.41 79  A 1 
ATOM   643  C CE  . LYS   A 1 79  ? 11.040  -15.962 -22.700 1.00 68.36 79  A 1 
ATOM   644  N NZ  . LYS   A 1 79  ? 11.484  -15.413 -21.406 1.00 60.19 79  A 1 
ATOM   645  N N   . LYS   A 1 80  ? 7.882   -17.219 -27.386 1.00 93.74 80  A 1 
ATOM   646  C CA  . LYS   A 1 80  ? 6.717   -18.106 -27.572 1.00 92.25 80  A 1 
ATOM   647  C C   . LYS   A 1 80  ? 6.105   -18.582 -26.257 1.00 89.94 80  A 1 
ATOM   648  O O   . LYS   A 1 80  ? 4.893   -18.633 -26.139 1.00 82.17 80  A 1 
ATOM   649  C CB  . LYS   A 1 80  ? 7.104   -19.298 -28.462 1.00 90.48 80  A 1 
ATOM   650  C CG  . LYS   A 1 80  ? 7.491   -18.852 -29.881 1.00 86.51 80  A 1 
ATOM   651  C CD  . LYS   A 1 80  ? 7.796   -20.062 -30.768 1.00 82.98 80  A 1 
ATOM   652  C CE  . LYS   A 1 80  ? 8.188   -19.577 -32.168 1.00 72.97 80  A 1 
ATOM   653  N NZ  . LYS   A 1 80  ? 8.483   -20.697 -33.088 1.00 64.20 80  A 1 
ATOM   654  N N   . ASP   A 1 81  ? 6.938   -18.866 -25.264 1.00 92.19 81  A 1 
ATOM   655  C CA  . ASP   A 1 81  ? 6.487   -19.272 -23.929 1.00 90.99 81  A 1 
ATOM   656  C C   . ASP   A 1 81  ? 6.074   -18.035 -23.123 1.00 92.46 81  A 1 
ATOM   657  O O   . ASP   A 1 81  ? 6.848   -17.476 -22.337 1.00 89.28 81  A 1 
ATOM   658  C CB  . ASP   A 1 81  ? 7.578   -20.093 -23.226 1.00 87.31 81  A 1 
ATOM   659  C CG  . ASP   A 1 81  ? 7.938   -21.364 -23.989 1.00 77.03 81  A 1 
ATOM   660  O OD1 . ASP   A 1 81  ? 7.020   -21.971 -24.581 1.00 66.87 81  A 1 
ATOM   661  O OD2 . ASP   A 1 81  ? 9.147   -21.683 -24.007 1.00 67.42 81  A 1 
ATOM   662  N N   . VAL   A 1 82  ? 4.856   -17.566 -23.380 1.00 93.39 82  A 1 
ATOM   663  C CA  . VAL   A 1 82  ? 4.313   -16.352 -22.764 1.00 94.47 82  A 1 
ATOM   664  C C   . VAL   A 1 82  ? 3.682   -16.692 -21.421 1.00 94.50 82  A 1 
ATOM   665  O O   . VAL   A 1 82  ? 2.741   -17.474 -21.347 1.00 92.94 82  A 1 
ATOM   666  C CB  . VAL   A 1 82  ? 3.308   -15.637 -23.690 1.00 94.33 82  A 1 
ATOM   667  C CG1 . VAL   A 1 82  ? 2.887   -14.290 -23.096 1.00 90.38 82  A 1 
ATOM   668  C CG2 . VAL   A 1 82  ? 3.916   -15.353 -25.069 1.00 90.95 82  A 1 
ATOM   669  N N   . VAL   A 1 83  ? 4.173   -16.065 -20.366 1.00 94.49 83  A 1 
ATOM   670  C CA  . VAL   A 1 83  ? 3.518   -16.104 -19.054 1.00 94.35 83  A 1 
ATOM   671  C C   . VAL   A 1 83  ? 2.339   -15.138 -19.094 1.00 95.13 83  A 1 
ATOM   672  O O   . VAL   A 1 83  ? 2.520   -13.943 -19.328 1.00 94.57 83  A 1 
ATOM   673  C CB  . VAL   A 1 83  ? 4.493   -15.764 -17.913 1.00 93.13 83  A 1 
ATOM   674  C CG1 . VAL   A 1 83  ? 3.817   -15.916 -16.544 1.00 89.62 83  A 1 
ATOM   675  C CG2 . VAL   A 1 83  ? 5.721   -16.688 -17.930 1.00 89.83 83  A 1 
ATOM   676  N N   . CYS   A 1 84  ? 1.144   -15.658 -18.866 1.00 94.97 84  A 1 
ATOM   677  C CA  . CYS   A 1 84  ? -0.102  -14.902 -18.820 1.00 94.93 84  A 1 
ATOM   678  C C   . CYS   A 1 84  ? -0.663  -14.864 -17.396 1.00 94.91 84  A 1 
ATOM   679  O O   . CYS   A 1 84  ? -0.293  -15.683 -16.552 1.00 93.68 84  A 1 
ATOM   680  C CB  . CYS   A 1 84  ? -1.100  -15.503 -19.819 1.00 94.03 84  A 1 
ATOM   681  S SG  . CYS   A 1 84  ? -0.453  -15.358 -21.521 1.00 91.68 84  A 1 
ATOM   682  N N   . ALA   A 1 85  ? -1.556  -13.921 -17.147 1.00 95.32 85  A 1 
ATOM   683  C CA  . ALA   A 1 85  ? -2.388  -13.873 -15.956 1.00 95.49 85  A 1 
ATOM   684  C C   . ALA   A 1 85  ? -3.821  -14.291 -16.297 1.00 95.87 85  A 1 
ATOM   685  O O   . ALA   A 1 85  ? -4.291  -14.098 -17.422 1.00 95.05 85  A 1 
ATOM   686  C CB  . ALA   A 1 85  ? -2.334  -12.463 -15.365 1.00 94.76 85  A 1 
ATOM   687  N N   . HIS   A 1 86  ? -4.522  -14.819 -15.303 1.00 95.23 86  A 1 
ATOM   688  C CA  . HIS   A 1 86  ? -5.962  -15.049 -15.361 1.00 94.93 86  A 1 
ATOM   689  C C   . HIS   A 1 86  ? -6.706  -13.828 -14.777 1.00 95.03 86  A 1 
ATOM   690  O O   . HIS   A 1 86  ? -6.189  -13.207 -13.845 1.00 94.54 86  A 1 
ATOM   691  C CB  . HIS   A 1 86  ? -6.265  -16.350 -14.604 1.00 94.40 86  A 1 
ATOM   692  C CG  . HIS   A 1 86  ? -7.664  -16.829 -14.844 1.00 93.60 86  A 1 
ATOM   693  N ND1 . HIS   A 1 86  ? -8.768  -16.540 -14.073 1.00 85.82 86  A 1 
ATOM   694  C CD2 . HIS   A 1 86  ? -8.097  -17.566 -15.920 1.00 84.72 86  A 1 
ATOM   695  C CE1 . HIS   A 1 86  ? -9.840  -17.088 -14.672 1.00 87.11 86  A 1 
ATOM   696  N NE2 . HIS   A 1 86  ? -9.469  -17.715 -15.792 1.00 88.16 86  A 1 
ATOM   697  N N   . PRO   A 1 87  ? -7.896  -13.456 -15.260 1.00 95.12 87  A 1 
ATOM   698  C CA  . PRO   A 1 87  ? -8.644  -12.319 -14.702 1.00 94.46 87  A 1 
ATOM   699  C C   . PRO   A 1 87  ? -8.962  -12.447 -13.208 1.00 94.12 87  A 1 
ATOM   700  O O   . PRO   A 1 87  ? -9.066  -11.429 -12.524 1.00 92.09 87  A 1 
ATOM   701  C CB  . PRO   A 1 87  ? -9.921  -12.226 -15.546 1.00 93.43 87  A 1 
ATOM   702  C CG  . PRO   A 1 87  ? -10.059 -13.605 -16.199 1.00 92.00 87  A 1 
ATOM   703  C CD  . PRO   A 1 87  ? -8.611  -14.026 -16.396 1.00 94.27 87  A 1 
ATOM   704  N N   . LEU   A 1 88  ? -9.065  -13.666 -12.688 1.00 94.29 88  A 1 
ATOM   705  C CA  . LEU   A 1 88  ? -9.301  -13.964 -11.269 1.00 93.17 88  A 1 
ATOM   706  C C   . LEU   A 1 88  ? -8.021  -14.086 -10.427 1.00 93.08 88  A 1 
ATOM   707  O O   . LEU   A 1 88  ? -8.119  -14.353 -9.229  1.00 91.21 88  A 1 
ATOM   708  C CB  . LEU   A 1 88  ? -10.140 -15.251 -11.133 1.00 92.08 88  A 1 
ATOM   709  C CG  . LEU   A 1 88  ? -11.521 -15.230 -11.801 1.00 89.17 88  A 1 
ATOM   710  C CD1 . LEU   A 1 88  ? -12.219 -16.566 -11.563 1.00 85.76 88  A 1 
ATOM   711  C CD2 . LEU   A 1 88  ? -12.395 -14.115 -11.235 1.00 84.83 88  A 1 
ATOM   712  N N   . ASP   A 1 89  ? -6.824  -13.933 -11.007 1.00 94.34 89  A 1 
ATOM   713  C CA  . ASP   A 1 89  ? -5.589  -13.941 -10.220 1.00 93.79 89  A 1 
ATOM   714  C C   . ASP   A 1 89  ? -5.556  -12.735 -9.270  1.00 93.64 89  A 1 
ATOM   715  O O   . ASP   A 1 89  ? -5.997  -11.638 -9.619  1.00 92.54 89  A 1 
ATOM   716  C CB  . ASP   A 1 89  ? -4.337  -13.937 -11.115 1.00 93.27 89  A 1 
ATOM   717  C CG  . ASP   A 1 89  ? -4.055  -15.241 -11.877 1.00 92.70 89  A 1 
ATOM   718  O OD1 . ASP   A 1 89  ? -4.483  -16.325 -11.433 1.00 88.56 89  A 1 
ATOM   719  O OD2 . ASP   A 1 89  ? -3.328  -15.166 -12.896 1.00 87.96 89  A 1 
ATOM   720  N N   . PHE   A 1 90  ? -4.991  -12.911 -8.071  1.00 92.16 90  A 1 
ATOM   721  C CA  . PHE   A 1 90  ? -4.834  -11.828 -7.111  1.00 91.48 90  A 1 
ATOM   722  C C   . PHE   A 1 90  ? -3.679  -10.906 -7.494  1.00 91.75 90  A 1 
ATOM   723  O O   . PHE   A 1 90  ? -2.616  -11.333 -7.942  1.00 90.64 90  A 1 
ATOM   724  C CB  . PHE   A 1 90  ? -4.655  -12.387 -5.704  1.00 89.86 90  A 1 
ATOM   725  C CG  . PHE   A 1 90  ? -5.877  -13.115 -5.200  1.00 86.98 90  A 1 
ATOM   726  C CD1 . PHE   A 1 90  ? -6.946  -12.392 -4.643  1.00 81.62 90  A 1 
ATOM   727  C CD2 . PHE   A 1 90  ? -5.965  -14.514 -5.322  1.00 80.28 90  A 1 
ATOM   728  C CE1 . PHE   A 1 90  ? -8.094  -13.070 -4.210  1.00 78.61 90  A 1 
ATOM   729  C CE2 . PHE   A 1 90  ? -7.110  -15.194 -4.894  1.00 76.94 90  A 1 
ATOM   730  C CZ  . PHE   A 1 90  ? -8.174  -14.470 -4.339  1.00 79.28 90  A 1 
ATOM   731  N N   . VAL   A 1 91  ? -3.864  -9.611  -7.255  1.00 90.67 91  A 1 
ATOM   732  C CA  . VAL   A 1 91  ? -2.850  -8.585  -7.552  1.00 90.60 91  A 1 
ATOM   733  C C   . VAL   A 1 91  ? -1.534  -8.846  -6.809  1.00 90.67 91  A 1 
ATOM   734  O O   . VAL   A 1 91  ? -0.455  -8.601  -7.348  1.00 89.33 91  A 1 
ATOM   735  C CB  . VAL   A 1 91  ? -3.417  -7.195  -7.211  1.00 89.38 91  A 1 
ATOM   736  C CG1 . VAL   A 1 91  ? -2.368  -6.085  -7.265  1.00 84.39 91  A 1 
ATOM   737  C CG2 . VAL   A 1 91  ? -4.533  -6.832  -8.196  1.00 84.79 91  A 1 
ATOM   738  N N   . GLU   A 1 92  ? -1.605  -9.375  -5.603  1.00 87.37 92  A 1 
ATOM   739  C CA  . GLU   A 1 92  ? -0.442  -9.718  -4.789  1.00 85.39 92  A 1 
ATOM   740  C C   . GLU   A 1 92  ? 0.327   -10.918 -5.358  1.00 85.74 92  A 1 
ATOM   741  O O   . GLU   A 1 92  ? 1.555   -10.887 -5.419  1.00 83.86 92  A 1 
ATOM   742  C CB  . GLU   A 1 92  ? -0.884  -9.981  -3.346  1.00 82.95 92  A 1 
ATOM   743  C CG  . GLU   A 1 92  ? -1.622  -8.784  -2.694  1.00 77.10 92  A 1 
ATOM   744  C CD  . GLU   A 1 92  ? -3.153  -8.806  -2.827  1.00 72.87 92  A 1 
ATOM   745  O OE1 . GLU   A 1 92  ? -3.812  -8.383  -1.850  1.00 66.21 92  A 1 
ATOM   746  O OE2 . GLU   A 1 92  ? -3.684  -9.281  -3.846  1.00 66.78 92  A 1 
ATOM   747  N N   . GLU   A 1 93  ? -0.374  -11.936 -5.856  1.00 87.00 93  A 1 
ATOM   748  C CA  . GLU   A 1 93  ? 0.230   -13.088 -6.537  1.00 86.83 93  A 1 
ATOM   749  C C   . GLU   A 1 93  ? 0.927   -12.659 -7.833  1.00 88.77 93  A 1 
ATOM   750  O O   . GLU   A 1 93  ? 2.078   -13.013 -8.089  1.00 87.60 93  A 1 
ATOM   751  C CB  . GLU   A 1 93  ? -0.843  -14.137 -6.868  1.00 84.30 93  A 1 
ATOM   752  C CG  . GLU   A 1 93  ? -1.447  -14.808 -5.627  1.00 76.83 93  A 1 
ATOM   753  C CD  . GLU   A 1 93  ? -2.630  -15.737 -5.951  1.00 72.74 93  A 1 
ATOM   754  O OE1 . GLU   A 1 93  ? -3.002  -16.522 -5.053  1.00 65.69 93  A 1 
ATOM   755  O OE2 . GLU   A 1 93  ? -3.197  -15.644 -7.067  1.00 66.02 93  A 1 
ATOM   756  N N   . ILE   A 1 94  ? 0.274   -11.813 -8.616  1.00 90.11 94  A 1 
ATOM   757  C CA  . ILE   A 1 94  ? 0.834   -11.253 -9.847  1.00 91.20 94  A 1 
ATOM   758  C C   . ILE   A 1 94  ? 2.103   -10.435 -9.578  1.00 91.94 94  A 1 
ATOM   759  O O   . ILE   A 1 94  ? 3.050   -10.467 -10.367 1.00 90.96 94  A 1 
ATOM   760  C CB  . ILE   A 1 94  ? -0.253  -10.426 -10.565 1.00 90.24 94  A 1 
ATOM   761  C CG1 . ILE   A 1 94  ? -1.380  -11.328 -11.109 1.00 82.43 94  A 1 
ATOM   762  C CG2 . ILE   A 1 94  ? 0.313   -9.555  -11.684 1.00 82.31 94  A 1 
ATOM   763  C CD1 . ILE   A 1 94  ? -0.922  -12.453 -12.038 1.00 76.49 94  A 1 
ATOM   764  N N   . SER   A 1 95  ? 2.157   -9.739  -8.444  1.00 91.79 95  A 1 
ATOM   765  C CA  . SER   A 1 95  ? 3.364   -9.029  -8.026  1.00 91.47 95  A 1 
ATOM   766  C C   . SER   A 1 95  ? 4.550   -9.983  -7.873  1.00 91.88 95  A 1 
ATOM   767  O O   . SER   A 1 95  ? 5.645   -9.665  -8.342  1.00 90.60 95  A 1 
ATOM   768  C CB  . SER   A 1 95  ? 3.119   -8.256  -6.726  1.00 90.20 95  A 1 
ATOM   769  O OG  . SER   A 1 95  ? 2.114   -7.285  -6.921  1.00 80.03 95  A 1 
ATOM   770  N N   . ALA   A 1 96  ? 4.331   -11.171 -7.307  1.00 89.29 96  A 1 
ATOM   771  C CA  . ALA   A 1 96  ? 5.351   -12.210 -7.197  1.00 88.14 96  A 1 
ATOM   772  C C   . ALA   A 1 96  ? 5.788   -12.732 -8.575  1.00 89.32 96  A 1 
ATOM   773  O O   . ALA   A 1 96  ? 6.981   -12.709 -8.889  1.00 88.28 96  A 1 
ATOM   774  C CB  . ALA   A 1 96  ? 4.839   -13.325 -6.272  1.00 85.86 96  A 1 
ATOM   775  N N   . VAL   A 1 97  ? 4.846   -13.058 -9.451  1.00 90.22 97  A 1 
ATOM   776  C CA  . VAL   A 1 97  ? 5.125   -13.523 -10.822 1.00 91.08 97  A 1 
ATOM   777  C C   . VAL   A 1 97  ? 6.041   -12.556 -11.580 1.00 92.05 97  A 1 
ATOM   778  O O   . VAL   A 1 97  ? 6.966   -12.977 -12.273 1.00 91.24 97  A 1 
ATOM   779  C CB  . VAL   A 1 97  ? 3.813   -13.741 -11.598 1.00 90.70 97  A 1 
ATOM   780  C CG1 . VAL   A 1 97  ? 4.053   -14.129 -13.060 1.00 87.18 97  A 1 
ATOM   781  C CG2 . VAL   A 1 97  ? 2.975   -14.862 -10.975 1.00 87.38 97  A 1 
ATOM   782  N N   . PHE   A 1 98  ? 5.845   -11.242 -11.421 1.00 92.70 98  A 1 
ATOM   783  C CA  . PHE   A 1 98  ? 6.683   -10.250 -12.091 1.00 93.39 98  A 1 
ATOM   784  C C   . PHE   A 1 98  ? 8.157   -10.301 -11.675 1.00 92.76 98  A 1 
ATOM   785  O O   . PHE   A 1 98  ? 9.026   -10.112 -12.528 1.00 90.78 98  A 1 
ATOM   786  C CB  . PHE   A 1 98  ? 6.147   -8.840  -11.830 1.00 93.95 98  A 1 
ATOM   787  C CG  . PHE   A 1 98  ? 4.994   -8.412  -12.699 1.00 94.70 98  A 1 
ATOM   788  C CD1 . PHE   A 1 98  ? 5.130   -8.398  -14.096 1.00 92.29 98  A 1 
ATOM   789  C CD2 . PHE   A 1 98  ? 3.804   -7.956  -12.116 1.00 91.94 98  A 1 
ATOM   790  C CE1 . PHE   A 1 98  ? 4.065   -7.957  -14.901 1.00 91.41 98  A 1 
ATOM   791  C CE2 . PHE   A 1 98  ? 2.744   -7.515  -12.917 1.00 91.44 98  A 1 
ATOM   792  C CZ  . PHE   A 1 98  ? 2.869   -7.519  -14.312 1.00 93.75 98  A 1 
ATOM   793  N N   . TYR   A 1 99  ? 8.459   -10.476 -10.377 1.00 89.77 99  A 1 
ATOM   794  C CA  . TYR   A 1 99  ? 9.846   -10.476 -9.921  1.00 87.78 99  A 1 
ATOM   795  C C   . TYR   A 1 99  ? 10.514  -11.848 -10.038 1.00 87.76 99  A 1 
ATOM   796  O O   . TYR   A 1 99  ? 11.713  -11.896 -10.295 1.00 86.03 99  A 1 
ATOM   797  C CB  . TYR   A 1 99  ? 10.000  -9.852  -8.528  1.00 85.34 99  A 1 
ATOM   798  C CG  . TYR   A 1 99  ? 9.172   -10.437 -7.407  1.00 81.71 99  A 1 
ATOM   799  C CD1 . TYR   A 1 99  ? 8.137   -9.675  -6.838  1.00 75.19 99  A 1 
ATOM   800  C CD2 . TYR   A 1 99  ? 9.464   -11.710 -6.883  1.00 73.96 99  A 1 
ATOM   801  C CE1 . TYR   A 1 99  ? 7.379   -10.183 -5.778  1.00 70.52 99  A 1 
ATOM   802  C CE2 . TYR   A 1 99  ? 8.698   -12.236 -5.826  1.00 68.98 99  A 1 
ATOM   803  C CZ  . TYR   A 1 99  ? 7.651   -11.467 -5.279  1.00 70.17 99  A 1 
ATOM   804  O OH  . TYR   A 1 99  ? 6.887   -11.980 -4.266  1.00 66.26 99  A 1 
ATOM   805  N N   . GLU   A 1 100 ? 9.768   -12.933 -9.949  1.00 87.73 100 A 1 
ATOM   806  C CA  . GLU   A 1 100 ? 10.290  -14.287 -10.141 1.00 86.20 100 A 1 
ATOM   807  C C   . GLU   A 1 100 ? 10.694  -14.551 -11.595 1.00 87.03 100 A 1 
ATOM   808  O O   . GLU   A 1 100 ? 11.812  -14.974 -11.865 1.00 85.48 100 A 1 
ATOM   809  C CB  . GLU   A 1 100 ? 9.251   -15.325 -9.717  1.00 84.28 100 A 1 
ATOM   810  C CG  . GLU   A 1 100 ? 9.078   -15.364 -8.200  1.00 75.87 100 A 1 
ATOM   811  C CD  . GLU   A 1 100 ? 8.130   -16.475 -7.757  1.00 71.19 100 A 1 
ATOM   812  O OE1 . GLU   A 1 100 ? 8.139   -16.762 -6.541  1.00 63.37 100 A 1 
ATOM   813  O OE2 . GLU   A 1 100 ? 7.413   -17.043 -8.616  1.00 63.82 100 A 1 
ATOM   814  N N   . HIS   A 1 101 ? 9.818   -14.242 -12.540 1.00 89.73 101 A 1 
ATOM   815  C CA  . HIS   A 1 101 ? 10.095  -14.459 -13.963 1.00 90.01 101 A 1 
ATOM   816  C C   . HIS   A 1 101 ? 10.930  -13.343 -14.596 1.00 90.65 101 A 1 
ATOM   817  O O   . HIS   A 1 101 ? 11.340  -13.438 -15.756 1.00 88.49 101 A 1 
ATOM   818  C CB  . HIS   A 1 101 ? 8.775   -14.666 -14.710 1.00 89.77 101 A 1 
ATOM   819  C CG  . HIS   A 1 101 ? 8.024   -15.887 -14.261 1.00 89.30 101 A 1 
ATOM   820  N ND1 . HIS   A 1 101 ? 7.241   -16.007 -13.133 1.00 77.14 101 A 1 
ATOM   821  C CD2 . HIS   A 1 101 ? 8.015   -17.115 -14.883 1.00 77.76 101 A 1 
ATOM   822  C CE1 . HIS   A 1 101 ? 6.778   -17.263 -13.075 1.00 80.04 101 A 1 
ATOM   823  N NE2 . HIS   A 1 101 ? 7.219   -17.964 -14.127 1.00 81.92 101 A 1 
ATOM   824  N N   . GLY   A 1 102 ? 11.189  -12.253 -13.858 1.00 89.83 102 A 1 
ATOM   825  C CA  . GLY   A 1 102 ? 11.941  -11.110 -14.375 1.00 89.58 102 A 1 
ATOM   826  C C   . GLY   A 1 102 ? 11.245  -10.376 -15.527 1.00 91.06 102 A 1 
ATOM   827  O O   . GLY   A 1 102 ? 11.908  -9.661  -16.285 1.00 89.31 102 A 1 
ATOM   828  N N   . ILE   A 1 103 ? 9.919   -10.517 -15.642 1.00 93.33 103 A 1 
ATOM   829  C CA  . ILE   A 1 103 ? 9.092   -9.890  -16.680 1.00 94.22 103 A 1 
ATOM   830  C C   . ILE   A 1 103 ? 8.461   -8.578  -16.190 1.00 94.72 103 A 1 
ATOM   831  O O   . ILE   A 1 103 ? 8.438   -8.274  -14.997 1.00 93.76 103 A 1 
ATOM   832  C CB  . ILE   A 1 103 ? 8.059   -10.899 -17.245 1.00 93.71 103 A 1 
ATOM   833  C CG1 . ILE   A 1 103 ? 7.104   -11.423 -16.150 1.00 90.60 103 A 1 
ATOM   834  C CG2 . ILE   A 1 103 ? 8.798   -12.042 -17.963 1.00 89.11 103 A 1 
ATOM   835  C CD1 . ILE   A 1 103 ? 6.010   -12.369 -16.671 1.00 88.71 103 A 1 
ATOM   836  N N   . GLY   A 1 104 ? 7.968   -7.768  -17.120 1.00 94.26 104 A 1 
ATOM   837  C CA  . GLY   A 1 104 ? 7.350   -6.472  -16.827 1.00 94.58 104 A 1 
ATOM   838  C C   . GLY   A 1 104 ? 5.897   -6.343  -17.280 1.00 95.75 104 A 1 
ATOM   839  O O   . GLY   A 1 104 ? 5.304   -5.286  -17.080 1.00 94.47 104 A 1 
ATOM   840  N N   . CYS   A 1 105 ? 5.350   -7.391  -17.895 1.00 95.98 105 A 1 
ATOM   841  C CA  . CYS   A 1 105 ? 4.014   -7.418  -18.470 1.00 96.65 105 A 1 
ATOM   842  C C   . CYS   A 1 105 ? 3.435   -8.827  -18.406 1.00 97.06 105 A 1 
ATOM   843  O O   . CYS   A 1 105 ? 4.155   -9.796  -18.652 1.00 96.08 105 A 1 
ATOM   844  C CB  . CYS   A 1 105 ? 4.132   -6.938  -19.919 1.00 95.31 105 A 1 
ATOM   845  S SG  . CYS   A 1 105 ? 2.551   -7.058  -20.781 1.00 92.33 105 A 1 
ATOM   846  N N   . LEU   A 1 106 ? 2.142   -8.911  -18.135 1.00 97.26 106 A 1 
ATOM   847  C CA  . LEU   A 1 106 ? 1.348   -10.129 -18.233 1.00 97.42 106 A 1 
ATOM   848  C C   . LEU   A 1 106 ? 0.124   -9.847  -19.110 1.00 97.76 106 A 1 
ATOM   849  O O   . LEU   A 1 106 ? -0.704  -9.011  -18.735 1.00 97.12 106 A 1 
ATOM   850  C CB  . LEU   A 1 106 ? 0.934   -10.603 -16.831 1.00 96.68 106 A 1 
ATOM   851  C CG  . LEU   A 1 106 ? 2.105   -11.107 -15.967 1.00 95.33 106 A 1 
ATOM   852  C CD1 . LEU   A 1 106 ? 1.659   -11.278 -14.527 1.00 92.70 106 A 1 
ATOM   853  C CD2 . LEU   A 1 106 ? 2.630   -12.458 -16.460 1.00 92.01 106 A 1 
ATOM   854  N N   . PRO   A 1 107 ? -0.011  -10.504 -20.270 1.00 97.74 107 A 1 
ATOM   855  C CA  . PRO   A 1 107 ? -1.295  -10.568 -20.951 1.00 97.64 107 A 1 
ATOM   856  C C   . PRO   A 1 107 ? -2.308  -11.262 -20.040 1.00 97.53 107 A 1 
ATOM   857  O O   . PRO   A 1 107 ? -1.973  -12.259 -19.396 1.00 96.64 107 A 1 
ATOM   858  C CB  . PRO   A 1 107 ? -1.064  -11.370 -22.234 1.00 97.06 107 A 1 
ATOM   859  C CG  . PRO   A 1 107 ? 0.453   -11.396 -22.399 1.00 95.10 107 A 1 
ATOM   860  C CD  . PRO   A 1 107 ? 0.975   -11.296 -20.969 1.00 97.17 107 A 1 
ATOM   861  N N   . VAL   A 1 108 ? -3.523  -10.756 -19.999 1.00 97.47 108 A 1 
ATOM   862  C CA  . VAL   A 1 108 ? -4.630  -11.390 -19.276 1.00 97.38 108 A 1 
ATOM   863  C C   . VAL   A 1 108 ? -5.444  -12.196 -20.275 1.00 97.30 108 A 1 
ATOM   864  O O   . VAL   A 1 108 ? -5.913  -11.654 -21.276 1.00 96.45 108 A 1 
ATOM   865  C CB  . VAL   A 1 108 ? -5.496  -10.371 -18.522 1.00 96.94 108 A 1 
ATOM   866  C CG1 . VAL   A 1 108 ? -6.503  -11.093 -17.624 1.00 95.11 108 A 1 
ATOM   867  C CG2 . VAL   A 1 108 ? -4.646  -9.444  -17.641 1.00 94.61 108 A 1 
ATOM   868  N N   . VAL   A 1 109 ? -5.573  -13.488 -20.016 1.00 96.48 109 A 1 
ATOM   869  C CA  . VAL   A 1 109 ? -6.168  -14.458 -20.941 1.00 95.91 109 A 1 
ATOM   870  C C   . VAL   A 1 109 ? -7.279  -15.222 -20.236 1.00 95.47 109 A 1 
ATOM   871  O O   . VAL   A 1 109 ? -7.096  -15.711 -19.125 1.00 93.89 109 A 1 
ATOM   872  C CB  . VAL   A 1 109 ? -5.096  -15.415 -21.495 1.00 94.75 109 A 1 
ATOM   873  C CG1 . VAL   A 1 109 ? -5.683  -16.386 -22.522 1.00 89.74 109 A 1 
ATOM   874  C CG2 . VAL   A 1 109 ? -3.967  -14.645 -22.198 1.00 89.96 109 A 1 
ATOM   875  N N   . HIS   A 1 110 ? -8.421  -15.342 -20.904 1.00 95.27 110 A 1 
ATOM   876  C CA  . HIS   A 1 110 ? -9.571  -16.132 -20.473 1.00 94.25 110 A 1 
ATOM   877  C C   . HIS   A 1 110 ? -10.087 -16.948 -21.663 1.00 93.71 110 A 1 
ATOM   878  O O   . HIS   A 1 110 ? -10.259 -16.395 -22.750 1.00 91.11 110 A 1 
ATOM   879  C CB  . HIS   A 1 110 ? -10.647 -15.190 -19.925 1.00 92.59 110 A 1 
ATOM   880  C CG  . HIS   A 1 110 ? -11.926 -15.899 -19.586 1.00 89.42 110 A 1 
ATOM   881  N ND1 . HIS   A 1 110 ? -13.152 -15.692 -20.182 1.00 76.81 110 A 1 
ATOM   882  C CD2 . HIS   A 1 110 ? -12.072 -16.914 -18.677 1.00 77.36 110 A 1 
ATOM   883  C CE1 . HIS   A 1 110 ? -14.017 -16.558 -19.643 1.00 77.82 110 A 1 
ATOM   884  N NE2 . HIS   A 1 110 ? -13.396 -17.315 -18.734 1.00 79.26 110 A 1 
ATOM   885  N N   . HIS   A 1 111 ? -10.298 -18.248 -21.475 1.00 92.28 111 A 1 
ATOM   886  C CA  . HIS   A 1 111 ? -10.571 -19.188 -22.572 1.00 91.27 111 A 1 
ATOM   887  C C   . HIS   A 1 111 ? -9.603  -19.020 -23.758 1.00 91.60 111 A 1 
ATOM   888  O O   . HIS   A 1 111 ? -10.002 -18.885 -24.911 1.00 87.41 111 A 1 
ATOM   889  C CB  . HIS   A 1 111 ? -12.053 -19.123 -22.985 1.00 88.46 111 A 1 
ATOM   890  C CG  . HIS   A 1 111 ? -12.993 -19.738 -21.987 1.00 81.74 111 A 1 
ATOM   891  N ND1 . HIS   A 1 111 ? -12.751 -20.855 -21.211 1.00 70.63 111 A 1 
ATOM   892  C CD2 . HIS   A 1 111 ? -14.282 -19.341 -21.727 1.00 68.95 111 A 1 
ATOM   893  C CE1 . HIS   A 1 111 ? -13.860 -21.111 -20.504 1.00 66.79 111 A 1 
ATOM   894  N NE2 . HIS   A 1 111 ? -14.820 -20.223 -20.802 1.00 67.49 111 A 1 
ATOM   895  N N   . GLN   A 1 112 ? -8.312  -18.983 -23.439 1.00 90.58 112 A 1 
ATOM   896  C CA  . GLN   A 1 112 ? -7.199  -18.766 -24.372 1.00 90.16 112 A 1 
ATOM   897  C C   . GLN   A 1 112 ? -7.204  -17.408 -25.108 1.00 91.89 112 A 1 
ATOM   898  O O   . GLN   A 1 112 ? -6.230  -17.086 -25.785 1.00 89.02 112 A 1 
ATOM   899  C CB  . GLN   A 1 112 ? -7.066  -19.942 -25.348 1.00 87.31 112 A 1 
ATOM   900  C CG  . GLN   A 1 112 ? -6.967  -21.307 -24.642 1.00 81.14 112 A 1 
ATOM   901  C CD  . GLN   A 1 112 ? -6.680  -22.455 -25.603 1.00 73.46 112 A 1 
ATOM   902  O OE1 . GLN   A 1 112 ? -6.544  -22.295 -26.804 1.00 64.74 112 A 1 
ATOM   903  N NE2 . GLN   A 1 112 ? -6.556  -23.665 -25.104 1.00 62.39 112 A 1 
ATOM   904  N N   . LYS   A 1 113 ? -8.234  -16.571 -24.943 1.00 94.66 113 A 1 
ATOM   905  C CA  . LYS   A 1 113 ? -8.360  -15.273 -25.611 1.00 95.48 113 A 1 
ATOM   906  C C   . LYS   A 1 113 ? -7.789  -14.144 -24.768 1.00 96.24 113 A 1 
ATOM   907  O O   . LYS   A 1 113 ? -8.073  -14.029 -23.581 1.00 94.79 113 A 1 
ATOM   908  C CB  . LYS   A 1 113 ? -9.814  -14.997 -26.007 1.00 94.06 113 A 1 
ATOM   909  C CG  . LYS   A 1 113 ? -10.275 -15.987 -27.088 1.00 87.03 113 A 1 
ATOM   910  C CD  . LYS   A 1 113 ? -11.661 -15.651 -27.634 1.00 83.08 113 A 1 
ATOM   911  C CE  . LYS   A 1 113 ? -11.969 -16.675 -28.730 1.00 74.10 113 A 1 
ATOM   912  N NZ  . LYS   A 1 113 ? -13.189 -16.358 -29.499 1.00 65.41 113 A 1 
ATOM   913  N N   . LEU   A 1 114 ? -7.032  -13.264 -25.418 1.00 96.42 114 A 1 
ATOM   914  C CA  . LEU   A 1 114 ? -6.537  -12.037 -24.811 1.00 97.20 114 A 1 
ATOM   915  C C   . LEU   A 1 114 ? -7.700  -11.077 -24.526 1.00 97.26 114 A 1 
ATOM   916  O O   . LEU   A 1 114 ? -8.366  -10.611 -25.450 1.00 96.17 114 A 1 
ATOM   917  C CB  . LEU   A 1 114 ? -5.503  -11.415 -25.757 1.00 97.05 114 A 1 
ATOM   918  C CG  . LEU   A 1 114 ? -4.829  -10.149 -25.198 1.00 96.34 114 A 1 
ATOM   919  C CD1 . LEU   A 1 114 ? -3.903  -10.470 -24.028 1.00 94.02 114 A 1 
ATOM   920  C CD2 . LEU   A 1 114 ? -3.992  -9.497  -26.297 1.00 93.42 114 A 1 
ATOM   921  N N   . ILE   A 1 115 ? -7.893  -10.746 -23.253 1.00 97.32 115 A 1 
ATOM   922  C CA  . ILE   A 1 115 ? -8.939  -9.819  -22.786 1.00 96.92 115 A 1 
ATOM   923  C C   . ILE   A 1 115 ? -8.385  -8.556  -22.117 1.00 97.16 115 A 1 
ATOM   924  O O   . ILE   A 1 115 ? -9.116  -7.582  -21.940 1.00 95.77 115 A 1 
ATOM   925  C CB  . ILE   A 1 115 ? -9.935  -10.540 -21.852 1.00 95.87 115 A 1 
ATOM   926  C CG1 . ILE   A 1 115 ? -9.257  -11.104 -20.581 1.00 91.08 115 A 1 
ATOM   927  C CG2 . ILE   A 1 115 ? -10.688 -11.643 -22.622 1.00 88.81 115 A 1 
ATOM   928  C CD1 . ILE   A 1 115 ? -10.255 -11.441 -19.470 1.00 86.76 115 A 1 
ATOM   929  N N   . GLY   A 1 116 ? -7.105  -8.556  -21.752 1.00 97.50 116 A 1 
ATOM   930  C CA  . GLY   A 1 116 ? -6.472  -7.423  -21.101 1.00 97.61 116 A 1 
ATOM   931  C C   . GLY   A 1 116 ? -4.955  -7.537  -21.035 1.00 97.98 116 A 1 
ATOM   932  O O   . GLY   A 1 116 ? -4.356  -8.501  -21.508 1.00 97.32 116 A 1 
ATOM   933  N N   . ILE   A 1 117 ? -4.325  -6.519  -20.436 1.00 97.88 117 A 1 
ATOM   934  C CA  . ILE   A 1 117 ? -2.889  -6.513  -20.159 1.00 97.89 117 A 1 
ATOM   935  C C   . ILE   A 1 117 ? -2.624  -5.808  -18.834 1.00 97.71 117 A 1 
ATOM   936  O O   . ILE   A 1 117 ? -3.239  -4.785  -18.527 1.00 96.93 117 A 1 
ATOM   937  C CB  . ILE   A 1 117 ? -2.115  -5.899  -21.345 1.00 97.39 117 A 1 
ATOM   938  C CG1 . ILE   A 1 117 ? -0.619  -6.261  -21.281 1.00 94.80 117 A 1 
ATOM   939  C CG2 . ILE   A 1 117 ? -2.311  -4.374  -21.450 1.00 94.75 117 A 1 
ATOM   940  C CD1 . ILE   A 1 117 ? 0.123   -5.945  -22.591 1.00 90.70 117 A 1 
ATOM   941  N N   . LEU   A 1 118 ? -1.681  -6.345  -18.056 1.00 97.59 118 A 1 
ATOM   942  C CA  . LEU   A 1 118 ? -1.254  -5.785  -16.784 1.00 97.33 118 A 1 
ATOM   943  C C   . LEU   A 1 118 ? 0.262   -5.607  -16.795 1.00 97.31 118 A 1 
ATOM   944  O O   . LEU   A 1 118 ? 1.003   -6.505  -17.186 1.00 95.73 118 A 1 
ATOM   945  C CB  . LEU   A 1 118 ? -1.731  -6.708  -15.654 1.00 95.88 118 A 1 
ATOM   946  C CG  . LEU   A 1 118 ? -1.589  -6.070  -14.261 1.00 92.68 118 A 1 
ATOM   947  C CD1 . LEU   A 1 118 ? -2.629  -4.972  -14.046 1.00 85.80 118 A 1 
ATOM   948  C CD2 . LEU   A 1 118 ? -1.787  -7.126  -13.186 1.00 85.22 118 A 1 
ATOM   949  N N   . THR   A 1 119 ? 0.734   -4.447  -16.340 1.00 96.88 119 A 1 
ATOM   950  C CA  . THR   A 1 119 ? 2.169   -4.147  -16.267 1.00 96.24 119 A 1 
ATOM   951  C C   . THR   A 1 119 ? 2.588   -3.755  -14.852 1.00 95.87 119 A 1 
ATOM   952  O O   . THR   A 1 119 ? 1.764   -3.370  -14.019 1.00 94.93 119 A 1 
ATOM   953  C CB  . THR   A 1 119 ? 2.582   -3.054  -17.267 1.00 95.20 119 A 1 
ATOM   954  O OG1 . THR   A 1 119 ? 2.090   -1.795  -16.885 1.00 89.69 119 A 1 
ATOM   955  C CG2 . THR   A 1 119 ? 2.136   -3.336  -18.702 1.00 90.22 119 A 1 
ATOM   956  N N   . LYS   A 1 120 ? 3.892   -3.764  -14.588 1.00 95.32 120 A 1 
ATOM   957  C CA  . LYS   A 1 120 ? 4.436   -3.237  -13.324 1.00 94.82 120 A 1 
ATOM   958  C C   . LYS   A 1 120 ? 4.005   -1.792  -13.048 1.00 94.44 120 A 1 
ATOM   959  O O   . LYS   A 1 120 ? 3.908   -1.409  -11.894 1.00 93.20 120 A 1 
ATOM   960  C CB  . LYS   A 1 120 ? 5.974   -3.318  -13.314 1.00 93.78 120 A 1 
ATOM   961  C CG  . LYS   A 1 120 ? 6.490   -4.757  -13.177 1.00 91.03 120 A 1 
ATOM   962  C CD  . LYS   A 1 120 ? 8.004   -4.805  -12.919 1.00 89.23 120 A 1 
ATOM   963  C CE  . LYS   A 1 120 ? 8.411   -6.270  -12.713 1.00 83.38 120 A 1 
ATOM   964  N NZ  . LYS   A 1 120 ? 9.771   -6.451  -12.153 1.00 79.17 120 A 1 
ATOM   965  N N   . THR   A 1 121 ? 3.759   -0.999  -14.084 1.00 94.75 121 A 1 
ATOM   966  C CA  . THR   A 1 121 ? 3.292   0.386   -13.937 1.00 94.28 121 A 1 
ATOM   967  C C   . THR   A 1 121 ? 1.874   0.441   -13.378 1.00 94.17 121 A 1 
ATOM   968  O O   . THR   A 1 121 ? 1.601   1.295   -12.545 1.00 93.20 121 A 1 
ATOM   969  C CB  . THR   A 1 121 ? 3.371   1.136   -15.272 1.00 93.49 121 A 1 
ATOM   970  O OG1 . THR   A 1 121 ? 4.713   1.141   -15.731 1.00 89.11 121 A 1 
ATOM   971  C CG2 . THR   A 1 121 ? 2.942   2.600   -15.168 1.00 88.63 121 A 1 
ATOM   972  N N   . ASP   A 1 122 ? 1.001   -0.480  -13.771 1.00 95.35 122 A 1 
ATOM   973  C CA  . ASP   A 1 122 ? -0.379  -0.553  -13.281 1.00 95.29 122 A 1 
ATOM   974  C C   . ASP   A 1 122 ? -0.408  -0.947  -11.796 1.00 94.95 122 A 1 
ATOM   975  O O   . ASP   A 1 122 ? -1.103  -0.311  -11.005 1.00 94.03 122 A 1 
ATOM   976  C CB  . ASP   A 1 122 ? -1.194  -1.516  -14.157 1.00 95.55 122 A 1 
ATOM   977  C CG  . ASP   A 1 122 ? -1.045  -1.175  -15.644 1.00 95.26 122 A 1 
ATOM   978  O OD1 . ASP   A 1 122 ? -1.304  -0.010  -16.023 1.00 92.55 122 A 1 
ATOM   979  O OD2 . ASP   A 1 122 ? -0.544  -2.047  -16.394 1.00 92.36 122 A 1 
ATOM   980  N N   . LEU   A 1 123 ? 0.450   -1.888  -11.381 1.00 94.76 123 A 1 
ATOM   981  C CA  . LEU   A 1 123 ? 0.617   -2.246  -9.967  1.00 94.24 123 A 1 
ATOM   982  C C   . LEU   A 1 123 ? 1.153   -1.080  -9.126  1.00 93.67 123 A 1 
ATOM   983  O O   . LEU   A 1 123 ? 0.651   -0.837  -8.035  1.00 91.94 123 A 1 
ATOM   984  C CB  . LEU   A 1 123 ? 1.555   -3.455  -9.831  1.00 93.53 123 A 1 
ATOM   985  C CG  . LEU   A 1 123 ? 1.010   -4.774  -10.400 1.00 91.13 123 A 1 
ATOM   986  C CD1 . LEU   A 1 123 ? 2.030   -5.875  -10.127 1.00 86.81 123 A 1 
ATOM   987  C CD2 . LEU   A 1 123 ? -0.307  -5.192  -9.757  1.00 85.94 123 A 1 
ATOM   988  N N   . LEU   A 1 124 ? 2.137   -0.335  -9.630  1.00 93.78 124 A 1 
ATOM   989  C CA  . LEU   A 1 124 ? 2.674   0.835   -8.923  1.00 93.05 124 A 1 
ATOM   990  C C   . LEU   A 1 124 ? 1.631   1.951   -8.774  1.00 92.39 124 A 1 
ATOM   991  O O   . LEU   A 1 124 ? 1.568   2.580   -7.725  1.00 90.98 124 A 1 
ATOM   992  C CB  . LEU   A 1 124 ? 3.925   1.359   -9.637  1.00 92.42 124 A 1 
ATOM   993  C CG  . LEU   A 1 124 ? 5.165   0.453   -9.513  1.00 89.31 124 A 1 
ATOM   994  C CD1 . LEU   A 1 124 ? 6.308   1.068   -10.322 1.00 86.12 124 A 1 
ATOM   995  C CD2 . LEU   A 1 124 ? 5.642   0.275   -8.077  1.00 85.68 124 A 1 
ATOM   996  N N   . ARG   A 1 125 ? 0.782   2.179   -9.774  1.00 92.38 125 A 1 
ATOM   997  C CA  . ARG   A 1 125 ? -0.337  3.133   -9.667  1.00 91.69 125 A 1 
ATOM   998  C C   . ARG   A 1 125 ? -1.368  2.676   -8.637  1.00 91.40 125 A 1 
ATOM   999  O O   . ARG   A 1 125 ? -1.861  3.499   -7.871  1.00 89.96 125 A 1 
ATOM   1000 C CB  . ARG   A 1 125 ? -1.008  3.310   -11.031 1.00 91.05 125 A 1 
ATOM   1001 C CG  . ARG   A 1 125 ? -0.159  4.145   -11.999 1.00 85.79 125 A 1 
ATOM   1002 C CD  . ARG   A 1 125 ? -0.814  4.125   -13.377 1.00 84.38 125 A 1 
ATOM   1003 N NE  . ARG   A 1 125 ? -0.071  4.923   -14.366 1.00 79.85 125 A 1 
ATOM   1004 C CZ  . ARG   A 1 125 ? -0.132  4.787   -15.680 1.00 76.10 125 A 1 
ATOM   1005 N NH1 . ARG   A 1 125 ? -0.898  3.900   -16.251 1.00 68.53 125 A 1 
ATOM   1006 N NH2 . ARG   A 1 125 ? 0.587   5.552   -16.449 1.00 68.84 125 A 1 
ATOM   1007 N N   . THR   A 1 126 ? -1.656  1.383   -8.593  1.00 92.55 126 A 1 
ATOM   1008 C CA  . THR   A 1 126 ? -2.549  0.804   -7.580  1.00 92.09 126 A 1 
ATOM   1009 C C   . THR   A 1 126 ? -1.977  0.991   -6.178  1.00 91.80 126 A 1 
ATOM   1010 O O   . THR   A 1 126 ? -2.693  1.430   -5.287  1.00 90.60 126 A 1 
ATOM   1011 C CB  . THR   A 1 126 ? -2.808  -0.684  -7.859  1.00 91.73 126 A 1 
ATOM   1012 O OG1 . THR   A 1 126 ? -3.344  -0.829  -9.154  1.00 87.88 126 A 1 
ATOM   1013 C CG2 . THR   A 1 126 ? -3.813  -1.294  -6.887  1.00 87.54 126 A 1 
ATOM   1014 N N   . PHE   A 1 127 ? -0.682  0.752   -5.993  1.00 91.16 127 A 1 
ATOM   1015 C CA  . PHE   A 1 127 ? 0.016   1.000   -4.729  1.00 90.32 127 A 1 
ATOM   1016 C C   . PHE   A 1 127 ? -0.127  2.457   -4.267  1.00 90.21 127 A 1 
ATOM   1017 O O   . PHE   A 1 127 ? -0.527  2.697   -3.132  1.00 89.25 127 A 1 
ATOM   1018 C CB  . PHE   A 1 127 ? 1.485   0.598   -4.888  1.00 89.35 127 A 1 
ATOM   1019 C CG  . PHE   A 1 127 ? 2.346   0.971   -3.700  1.00 86.35 127 A 1 
ATOM   1020 C CD1 . PHE   A 1 127 ? 3.151   2.123   -3.736  1.00 79.14 127 A 1 
ATOM   1021 C CD2 . PHE   A 1 127 ? 2.324   0.175   -2.544  1.00 78.52 127 A 1 
ATOM   1022 C CE1 . PHE   A 1 127 ? 3.937   2.471   -2.624  1.00 76.03 127 A 1 
ATOM   1023 C CE2 . PHE   A 1 127 ? 3.108   0.522   -1.432  1.00 74.63 127 A 1 
ATOM   1024 C CZ  . PHE   A 1 127 ? 3.918   1.670   -1.473  1.00 74.80 127 A 1 
ATOM   1025 N N   . VAL   A 1 128 ? 0.117   3.429   -5.142  1.00 90.21 128 A 1 
ATOM   1026 C CA  . VAL   A 1 128 ? -0.037  4.859   -4.818  1.00 89.47 128 A 1 
ATOM   1027 C C   . VAL   A 1 128 ? -1.476  5.186   -4.408  1.00 89.13 128 A 1 
ATOM   1028 O O   . VAL   A 1 128 ? -1.674  5.863   -3.404  1.00 87.96 128 A 1 
ATOM   1029 C CB  . VAL   A 1 128 ? 0.430   5.754   -5.981  1.00 88.58 128 A 1 
ATOM   1030 C CG1 . VAL   A 1 128 ? 0.161   7.239   -5.716  1.00 85.00 128 A 1 
ATOM   1031 C CG2 . VAL   A 1 128 ? 1.940   5.605   -6.203  1.00 85.84 128 A 1 
ATOM   1032 N N   . LYS   A 1 129 ? -2.481  4.660   -5.113  1.00 89.60 129 A 1 
ATOM   1033 C CA  . LYS   A 1 129 ? -3.893  4.851   -4.741  1.00 88.95 129 A 1 
ATOM   1034 C C   . LYS   A 1 129 ? -4.217  4.323   -3.341  1.00 89.13 129 A 1 
ATOM   1035 O O   . LYS   A 1 129 ? -4.954  4.973   -2.611  1.00 87.26 129 A 1 
ATOM   1036 C CB  . LYS   A 1 129 ? -4.825  4.186   -5.761  1.00 87.63 129 A 1 
ATOM   1037 C CG  . LYS   A 1 129 ? -5.133  5.107   -6.944  1.00 80.57 129 A 1 
ATOM   1038 C CD  . LYS   A 1 129 ? -6.253  4.497   -7.789  1.00 76.84 129 A 1 
ATOM   1039 C CE  . LYS   A 1 129 ? -6.745  5.500   -8.834  1.00 68.37 129 A 1 
ATOM   1040 N NZ  . LYS   A 1 129 ? -7.989  5.025   -9.491  1.00 61.07 129 A 1 
ATOM   1041 N N   . LEU   A 1 130 ? -3.661  3.179   -2.950  1.00 90.12 130 A 1 
ATOM   1042 C CA  . LEU   A 1 130 ? -3.901  2.598   -1.623  1.00 89.89 130 A 1 
ATOM   1043 C C   . LEU   A 1 130 ? -3.362  3.463   -0.475  1.00 89.59 130 A 1 
ATOM   1044 O O   . LEU   A 1 130 ? -3.883  3.392   0.631   1.00 86.87 130 A 1 
ATOM   1045 C CB  . LEU   A 1 130 ? -3.285  1.190   -1.551  1.00 88.84 130 A 1 
ATOM   1046 C CG  . LEU   A 1 130 ? -4.007  0.130   -2.399  1.00 85.29 130 A 1 
ATOM   1047 C CD1 . LEU   A 1 130 ? -3.254  -1.192  -2.285  1.00 80.54 130 A 1 
ATOM   1048 C CD2 . LEU   A 1 130 ? -5.445  -0.093  -1.946  1.00 79.83 130 A 1 
ATOM   1049 N N   . THR   A 1 131 ? -2.363  4.302   -0.732  1.00 88.96 131 A 1 
ATOM   1050 C CA  . THR   A 1 131 ? -1.832  5.225   0.285   1.00 87.29 131 A 1 
ATOM   1051 C C   . THR   A 1 131 ? -2.720  6.450   0.514   1.00 86.33 131 A 1 
ATOM   1052 O O   . THR   A 1 131 ? -2.445  7.248   1.407   1.00 82.44 131 A 1 
ATOM   1053 C CB  . THR   A 1 131 ? -0.404  5.684   -0.040  1.00 86.41 131 A 1 
ATOM   1054 O OG1 . THR   A 1 131 ? -0.378  6.581   -1.125  1.00 81.63 131 A 1 
ATOM   1055 C CG2 . THR   A 1 131 ? 0.540   4.525   -0.338  1.00 81.15 131 A 1 
ATOM   1056 N N   . GLY   A 1 132 ? -3.760  6.635   -0.294  1.00 84.27 132 A 1 
ATOM   1057 C CA  . GLY   A 1 132 ? -4.609  7.827   -0.260  1.00 83.00 132 A 1 
ATOM   1058 C C   . GLY   A 1 132 ? -3.916  9.104   -0.745  1.00 83.78 132 A 1 
ATOM   1059 O O   . GLY   A 1 132 ? -4.446  10.193  -0.544  1.00 80.23 132 A 1 
ATOM   1060 N N   . ALA   A 1 133 ? -2.741  8.992   -1.381  1.00 81.61 133 A 1 
ATOM   1061 C CA  . ALA   A 1 133 ? -1.959  10.143  -1.850  1.00 80.34 133 A 1 
ATOM   1062 C C   . ALA   A 1 133 ? -2.648  10.969  -2.951  1.00 81.57 133 A 1 
ATOM   1063 O O   . ALA   A 1 133 ? -2.253  12.102  -3.200  1.00 78.27 133 A 1 
ATOM   1064 C CB  . ALA   A 1 133 ? -0.593  9.639   -2.328  1.00 76.89 133 A 1 
ATOM   1065 N N   . ASP   A 1 134 ? -3.672  10.417  -3.579  1.00 82.63 134 A 1 
ATOM   1066 C CA  . ASP   A 1 134 ? -4.492  11.041  -4.617  1.00 81.98 134 A 1 
ATOM   1067 C C   . ASP   A 1 134 ? -5.650  11.901  -4.072  1.00 83.79 134 A 1 
ATOM   1068 O O   . ASP   A 1 134 ? -6.442  12.436  -4.847  1.00 81.60 134 A 1 
ATOM   1069 C CB  . ASP   A 1 134 ? -4.995  9.940   -5.568  1.00 78.75 134 A 1 
ATOM   1070 C CG  . ASP   A 1 134 ? -5.921  8.887   -4.920  1.00 74.56 134 A 1 
ATOM   1071 O OD1 . ASP   A 1 134 ? -5.741  8.570   -3.725  1.00 67.91 134 A 1 
ATOM   1072 O OD2 . ASP   A 1 134 ? -6.779  8.344   -5.654  1.00 68.87 134 A 1 
ATOM   1073 N N   . GLN   A 1 135 ? -5.754  12.054  -2.749  1.00 85.00 135 A 1 
ATOM   1074 C CA  . GLN   A 1 135 ? -6.778  12.863  -2.095  1.00 85.22 135 A 1 
ATOM   1075 C C   . GLN   A 1 135 ? -6.151  13.886  -1.139  1.00 87.21 135 A 1 
ATOM   1076 O O   . GLN   A 1 135 ? -5.181  13.566  -0.445  1.00 85.19 135 A 1 
ATOM   1077 C CB  . GLN   A 1 135 ? -7.771  11.957  -1.357  1.00 83.06 135 A 1 
ATOM   1078 C CG  . GLN   A 1 135 ? -8.632  11.139  -2.328  1.00 78.92 135 A 1 
ATOM   1079 C CD  . GLN   A 1 135 ? -9.545  10.181  -1.571  1.00 74.98 135 A 1 
ATOM   1080 O OE1 . GLN   A 1 135 ? -10.531 10.559  -0.956  1.00 67.03 135 A 1 
ATOM   1081 N NE2 . GLN   A 1 135 ? -9.227  8.908   -1.576  1.00 64.50 135 A 1 
ATOM   1082 N N   . PRO   A 1 136 ? -6.718  15.106  -1.045  1.00 86.04 136 A 1 
ATOM   1083 C CA  . PRO   A 1 136 ? -6.229  16.130  -0.134  1.00 86.62 136 A 1 
ATOM   1084 C C   . PRO   A 1 136 ? -6.501  15.739  1.319   1.00 88.74 136 A 1 
ATOM   1085 O O   . PRO   A 1 136 ? -7.641  15.457  1.700   1.00 86.09 136 A 1 
ATOM   1086 C CB  . PRO   A 1 136 ? -6.948  17.418  -0.544  1.00 83.64 136 A 1 
ATOM   1087 C CG  . PRO   A 1 136 ? -8.258  16.920  -1.150  1.00 80.86 136 A 1 
ATOM   1088 C CD  . PRO   A 1 136 ? -7.856  15.600  -1.801  1.00 83.72 136 A 1 
ATOM   1089 N N   . GLY   A 1 137 ? -5.461  15.756  2.132   1.00 91.62 137 A 1 
ATOM   1090 C CA  . GLY   A 1 137 ? -5.541  15.438  3.550   1.00 92.61 137 A 1 
ATOM   1091 C C   . GLY   A 1 137 ? -4.194  15.563  4.251   1.00 94.19 137 A 1 
ATOM   1092 O O   . GLY   A 1 137 ? -3.157  15.709  3.606   1.00 92.42 137 A 1 
ATOM   1093 N N   . SER   A 1 138 ? -4.227  15.476  5.575   1.00 94.12 138 A 1 
ATOM   1094 C CA  . SER   A 1 138 ? -3.037  15.505  6.427   1.00 94.50 138 A 1 
ATOM   1095 C C   . SER   A 1 138 ? -2.634  14.087  6.825   1.00 94.91 138 A 1 
ATOM   1096 O O   . SER   A 1 138 ? -3.492  13.222  7.018   1.00 94.06 138 A 1 
ATOM   1097 C CB  . SER   A 1 138 ? -3.294  16.357  7.673   1.00 94.10 138 A 1 
ATOM   1098 O OG  . SER   A 1 138 ? -3.708  17.660  7.298   1.00 90.53 138 A 1 
ATOM   1099 N N   . GLN   A 1 139 ? -1.333  13.837  6.959   1.00 94.83 139 A 1 
ATOM   1100 C CA  . GLN   A 1 139 ? -0.797  12.542  7.381   1.00 94.64 139 A 1 
ATOM   1101 C C   . GLN   A 1 139 ? -0.533  12.529  8.890   1.00 95.08 139 A 1 
ATOM   1102 O O   . GLN   A 1 139 ? 0.063   13.452  9.432   1.00 93.95 139 A 1 
ATOM   1103 C CB  . GLN   A 1 139 ? 0.443   12.198  6.549   1.00 93.06 139 A 1 
ATOM   1104 C CG  . GLN   A 1 139 ? 1.003   10.805  6.869   1.00 89.16 139 A 1 
ATOM   1105 C CD  . GLN   A 1 139 ? 1.846   10.212  5.746   1.00 88.91 139 A 1 
ATOM   1106 O OE1 . GLN   A 1 139 ? 1.529   10.343  4.575   1.00 80.58 139 A 1 
ATOM   1107 N NE2 . GLN   A 1 139 ? 2.904   9.500   6.050   1.00 78.57 139 A 1 
ATOM   1108 N N   . ILE   A 1 140 ? -0.972  11.465  9.551   1.00 96.09 140 A 1 
ATOM   1109 C CA  . ILE   A 1 140 ? -0.742  11.211  10.979  1.00 96.24 140 A 1 
ATOM   1110 C C   . ILE   A 1 140 ? -0.200  9.791   11.123  1.00 96.23 140 A 1 
ATOM   1111 O O   . ILE   A 1 140 ? -0.799  8.841   10.620  1.00 95.35 140 A 1 
ATOM   1112 C CB  . ILE   A 1 140 ? -2.040  11.394  11.796  1.00 95.70 140 A 1 
ATOM   1113 C CG1 . ILE   A 1 140 ? -2.758  12.745  11.556  1.00 92.50 140 A 1 
ATOM   1114 C CG2 . ILE   A 1 140 ? -1.771  11.197  13.300  1.00 92.05 140 A 1 
ATOM   1115 C CD1 . ILE   A 1 140 ? -1.986  13.989  11.996  1.00 81.58 140 A 1 
ATOM   1116 N N   . GLU   A 1 141 ? 0.925   9.634   11.816  1.00 96.02 141 A 1 
ATOM   1117 C CA  . GLU   A 1 141 ? 1.550   8.339   12.064  1.00 95.89 141 A 1 
ATOM   1118 C C   . GLU   A 1 141 ? 1.623   8.052   13.562  1.00 96.32 141 A 1 
ATOM   1119 O O   . GLU   A 1 141 ? 2.090   8.877   14.346  1.00 95.70 141 A 1 
ATOM   1120 C CB  . GLU   A 1 141 ? 2.941   8.229   11.419  1.00 94.90 141 A 1 
ATOM   1121 C CG  . GLU   A 1 141 ? 2.971   8.613   9.935   1.00 93.08 141 A 1 
ATOM   1122 C CD  . GLU   A 1 141 ? 4.291   8.290   9.223   1.00 91.88 141 A 1 
ATOM   1123 O OE1 . GLU   A 1 141 ? 4.347   8.513   7.988   1.00 86.01 141 A 1 
ATOM   1124 O OE2 . GLU   A 1 141 ? 5.239   7.784   9.867   1.00 86.48 141 A 1 
ATOM   1125 N N   . ILE   A 1 142 ? 1.173   6.866   13.951  1.00 96.62 142 A 1 
ATOM   1126 C CA  . ILE   A 1 142 ? 1.039   6.481   15.354  1.00 97.02 142 A 1 
ATOM   1127 C C   . ILE   A 1 142 ? 1.705   5.125   15.569  1.00 96.95 142 A 1 
ATOM   1128 O O   . ILE   A 1 142 ? 1.337   4.132   14.939  1.00 96.28 142 A 1 
ATOM   1129 C CB  . ILE   A 1 142 ? -0.448  6.471   15.777  1.00 97.04 142 A 1 
ATOM   1130 C CG1 . ILE   A 1 142 ? -1.135  7.833   15.490  1.00 94.84 142 A 1 
ATOM   1131 C CG2 . ILE   A 1 142 ? -0.570  6.133   17.273  1.00 94.49 142 A 1 
ATOM   1132 C CD1 . ILE   A 1 142 ? -2.651  7.733   15.406  1.00 87.06 142 A 1 
ATOM   1133 N N   . LYS   A 1 143 ? 2.683   5.077   16.476  1.00 96.27 143 A 1 
ATOM   1134 C CA  . LYS   A 1 143 ? 3.342   3.833   16.880  1.00 96.14 143 A 1 
ATOM   1135 C C   . LYS   A 1 143 ? 2.422   3.053   17.821  1.00 96.38 143 A 1 
ATOM   1136 O O   . LYS   A 1 143 ? 1.964   3.601   18.820  1.00 95.33 143 A 1 
ATOM   1137 C CB  . LYS   A 1 143 ? 4.718   4.155   17.498  1.00 94.63 143 A 1 
ATOM   1138 C CG  . LYS   A 1 143 ? 5.557   2.891   17.754  1.00 87.08 143 A 1 
ATOM   1139 C CD  . LYS   A 1 143 ? 6.971   3.223   18.267  1.00 85.02 143 A 1 
ATOM   1140 C CE  . LYS   A 1 143 ? 7.736   1.905   18.492  1.00 74.59 143 A 1 
ATOM   1141 N NZ  . LYS   A 1 143 ? 9.184   2.055   18.804  1.00 68.78 143 A 1 
ATOM   1142 N N   . VAL   A 1 144 ? 2.178   1.784   17.512  1.00 96.54 144 A 1 
ATOM   1143 C CA  . VAL   A 1 144 ? 1.233   0.941   18.252  1.00 96.53 144 A 1 
ATOM   1144 C C   . VAL   A 1 144 ? 1.821   -0.434  18.561  1.00 96.27 144 A 1 
ATOM   1145 O O   . VAL   A 1 144 ? 2.599   -0.985  17.782  1.00 95.07 144 A 1 
ATOM   1146 C CB  . VAL   A 1 144 ? -0.115  0.810   17.508  1.00 95.73 144 A 1 
ATOM   1147 C CG1 . VAL   A 1 144 ? -0.740  2.178   17.230  1.00 91.97 144 A 1 
ATOM   1148 C CG2 . VAL   A 1 144 ? -0.019  0.049   16.180  1.00 91.48 144 A 1 
ATOM   1149 N N   . ASN   A 1 145 ? 1.405   -1.003  19.691  1.00 95.02 145 A 1 
ATOM   1150 C CA  . ASN   A 1 145 ? 1.748   -2.373  20.092  1.00 93.76 145 A 1 
ATOM   1151 C C   . ASN   A 1 145 ? 0.603   -3.350  19.783  1.00 93.60 145 A 1 
ATOM   1152 O O   . ASN   A 1 145 ? 0.838   -4.519  19.503  1.00 89.67 145 A 1 
ATOM   1153 C CB  . ASN   A 1 145 ? 2.072   -2.377  21.592  1.00 91.35 145 A 1 
ATOM   1154 C CG  . ASN   A 1 145 ? 3.258   -1.497  21.966  1.00 85.15 145 A 1 
ATOM   1155 O OD1 . ASN   A 1 145 ? 4.098   -1.131  21.174  1.00 71.98 145 A 1 
ATOM   1156 N ND2 . ASN   A 1 145 ? 3.347   -1.124  23.224  1.00 72.12 145 A 1 
ATOM   1157 N N   . ASP   A 1 146 ? -0.626  -2.855  19.814  1.00 93.75 146 A 1 
ATOM   1158 C CA  . ASP   A 1 146 ? -1.845  -3.599  19.500  1.00 93.98 146 A 1 
ATOM   1159 C C   . ASP   A 1 146 ? -2.618  -2.853  18.405  1.00 94.90 146 A 1 
ATOM   1160 O O   . ASP   A 1 146 ? -3.207  -1.799  18.636  1.00 93.75 146 A 1 
ATOM   1161 C CB  . ASP   A 1 146 ? -2.670  -3.784  20.782  1.00 92.03 146 A 1 
ATOM   1162 C CG  . ASP   A 1 146 ? -3.864  -4.723  20.576  1.00 90.49 146 A 1 
ATOM   1163 O OD1 . ASP   A 1 146 ? -4.445  -4.716  19.464  1.00 85.05 146 A 1 
ATOM   1164 O OD2 . ASP   A 1 146 ? -4.181  -5.451  21.541  1.00 83.41 146 A 1 
ATOM   1165 N N   . ILE   A 1 147 ? -2.588  -3.402  17.194  1.00 95.51 147 A 1 
ATOM   1166 C CA  . ILE   A 1 147 ? -3.245  -2.803  16.025  1.00 95.63 147 A 1 
ATOM   1167 C C   . ILE   A 1 147 ? -4.752  -2.704  16.256  1.00 96.23 147 A 1 
ATOM   1168 O O   . ILE   A 1 147 ? -5.342  -1.665  15.996  1.00 95.61 147 A 1 
ATOM   1169 C CB  . ILE   A 1 147 ? -2.944  -3.623  14.749  1.00 94.69 147 A 1 
ATOM   1170 C CG1 . ILE   A 1 147 ? -1.433  -3.632  14.431  1.00 91.40 147 A 1 
ATOM   1171 C CG2 . ILE   A 1 147 ? -3.734  -3.079  13.542  1.00 91.06 147 A 1 
ATOM   1172 C CD1 . ILE   A 1 147 ? -1.047  -4.694  13.389  1.00 85.14 147 A 1 
ATOM   1173 N N   . THR   A 1 148 ? -5.368  -3.774  16.746  1.00 96.14 148 A 1 
ATOM   1174 C CA  . THR   A 1 148 ? -6.823  -3.881  16.905  1.00 96.02 148 A 1 
ATOM   1175 C C   . THR   A 1 148 ? -7.346  -2.844  17.889  1.00 96.32 148 A 1 
ATOM   1176 O O   . THR   A 1 148 ? -8.214  -2.047  17.545  1.00 95.39 148 A 1 
ATOM   1177 C CB  . THR   A 1 148 ? -7.209  -5.285  17.385  1.00 95.08 148 A 1 
ATOM   1178 O OG1 . THR   A 1 148 ? -6.596  -6.250  16.563  1.00 91.22 148 A 1 
ATOM   1179 C CG2 . THR   A 1 148 ? -8.715  -5.518  17.333  1.00 91.02 148 A 1 
ATOM   1180 N N   . LYS   A 1 149 ? -6.760  -2.807  19.080  1.00 96.46 149 A 1 
ATOM   1181 C CA  . LYS   A 1 149 ? -7.114  -1.845  20.118  1.00 96.22 149 A 1 
ATOM   1182 C C   . LYS   A 1 149 ? -6.895  -0.407  19.653  1.00 96.59 149 A 1 
ATOM   1183 O O   . LYS   A 1 149 ? -7.784  0.428   19.776  1.00 96.02 149 A 1 
ATOM   1184 C CB  . LYS   A 1 149 ? -6.299  -2.163  21.381  1.00 95.64 149 A 1 
ATOM   1185 C CG  . LYS   A 1 149 ? -6.643  -1.192  22.511  1.00 91.44 149 A 1 
ATOM   1186 C CD  . LYS   A 1 149 ? -5.871  -1.500  23.791  1.00 87.38 149 A 1 
ATOM   1187 C CE  . LYS   A 1 149 ? -6.227  -0.391  24.779  1.00 78.95 149 A 1 
ATOM   1188 N NZ  . LYS   A 1 149 ? -5.483  -0.497  26.047  1.00 70.36 149 A 1 
ATOM   1189 N N   . SER   A 1 150 ? -5.723  -0.128  19.093  1.00 96.91 150 A 1 
ATOM   1190 C CA  . SER   A 1 150 ? -5.384  1.226   18.652  1.00 97.07 150 A 1 
ATOM   1191 C C   . SER   A 1 150 ? -6.265  1.688   17.494  1.00 97.39 150 A 1 
ATOM   1192 O O   . SER   A 1 150 ? -6.708  2.827   17.497  1.00 96.78 150 A 1 
ATOM   1193 C CB  . SER   A 1 150 ? -3.911  1.321   18.271  1.00 96.63 150 A 1 
ATOM   1194 O OG  . SER   A 1 150 ? -3.099  0.946   19.368  1.00 92.98 150 A 1 
ATOM   1195 N N   . LEU   A 1 151 ? -6.586  0.819   16.533  1.00 97.42 151 A 1 
ATOM   1196 C CA  . LEU   A 1 151 ? -7.543  1.129   15.468  1.00 97.34 151 A 1 
ATOM   1197 C C   . LEU   A 1 151 ? -8.914  1.493   16.037  1.00 97.47 151 A 1 
ATOM   1198 O O   . LEU   A 1 151 ? -9.477  2.496   15.617  1.00 96.91 151 A 1 
ATOM   1199 C CB  . LEU   A 1 151 ? -7.667  -0.051  14.491  1.00 96.57 151 A 1 
ATOM   1200 C CG  . LEU   A 1 151 ? -6.699  0.021   13.298  1.00 90.98 151 A 1 
ATOM   1201 C CD1 . LEU   A 1 151 ? -6.654  -1.326  12.584  1.00 87.88 151 A 1 
ATOM   1202 C CD2 . LEU   A 1 151 ? -7.147  1.072   12.282  1.00 87.44 151 A 1 
ATOM   1203 N N   . ALA   A 1 152 ? -9.422  0.724   16.992  1.00 97.39 152 A 1 
ATOM   1204 C CA  . ALA   A 1 152 ? -10.712 0.995   17.618  1.00 97.22 152 A 1 
ATOM   1205 C C   . ALA   A 1 152 ? -10.724 2.362   18.320  1.00 97.32 152 A 1 
ATOM   1206 O O   . ALA   A 1 152 ? -11.576 3.201   18.035  1.00 96.64 152 A 1 
ATOM   1207 C CB  . ALA   A 1 152 ? -11.052 -0.150  18.581  1.00 96.80 152 A 1 
ATOM   1208 N N   . GLU   A 1 153 ? -9.735  2.623   19.168  1.00 97.36 153 A 1 
ATOM   1209 C CA  . GLU   A 1 153 ? -9.629  3.881   19.911  1.00 97.14 153 A 1 
ATOM   1210 C C   . GLU   A 1 153 ? -9.445  5.091   18.980  1.00 97.19 153 A 1 
ATOM   1211 O O   . GLU   A 1 153 ? -10.150 6.091   19.103  1.00 96.31 153 A 1 
ATOM   1212 C CB  . GLU   A 1 153 ? -8.472  3.787   20.922  1.00 96.59 153 A 1 
ATOM   1213 C CG  . GLU   A 1 153 ? -8.751  2.827   22.093  1.00 88.93 153 A 1 
ATOM   1214 C CD  . GLU   A 1 153 ? -7.560  2.644   23.055  1.00 85.46 153 A 1 
ATOM   1215 O OE1 . GLU   A 1 153 ? -7.702  1.890   24.051  1.00 77.76 153 A 1 
ATOM   1216 O OE2 . GLU   A 1 153 ? -6.473  3.216   22.817  1.00 80.45 153 A 1 
ATOM   1217 N N   . ILE   A 1 154 ? -8.539  4.997   18.012  1.00 97.62 154 A 1 
ATOM   1218 C CA  . ILE   A 1 154 ? -8.207  6.116   17.121  1.00 97.60 154 A 1 
ATOM   1219 C C   . ILE   A 1 154 ? -9.355  6.429   16.158  1.00 97.59 154 A 1 
ATOM   1220 O O   . ILE   A 1 154 ? -9.682  7.594   15.953  1.00 96.99 154 A 1 
ATOM   1221 C CB  . ILE   A 1 154 ? -6.894  5.826   16.364  1.00 97.45 154 A 1 
ATOM   1222 C CG1 . ILE   A 1 154 ? -5.703  5.756   17.347  1.00 96.50 154 A 1 
ATOM   1223 C CG2 . ILE   A 1 154 ? -6.616  6.899   15.303  1.00 96.60 154 A 1 
ATOM   1224 C CD1 . ILE   A 1 154 ? -4.459  5.095   16.743  1.00 94.26 154 A 1 
ATOM   1225 N N   . SER   A 1 155 ? -9.984  5.414   15.566  1.00 97.60 155 A 1 
ATOM   1226 C CA  . SER   A 1 155 ? -11.108 5.642   14.653  1.00 97.27 155 A 1 
ATOM   1227 C C   . SER   A 1 155 ? -12.361 6.143   15.378  1.00 97.18 155 A 1 
ATOM   1228 O O   . SER   A 1 155 ? -13.066 6.990   14.833  1.00 96.22 155 A 1 
ATOM   1229 C CB  . SER   A 1 155 ? -11.394 4.401   13.805  1.00 96.41 155 A 1 
ATOM   1230 O OG  . SER   A 1 155 ? -11.651 3.272   14.592  1.00 88.93 155 A 1 
ATOM   1231 N N   . SER   A 1 156 ? -12.577 5.734   16.622  1.00 97.26 156 A 1 
ATOM   1232 C CA  . SER   A 1 156 ? -13.619 6.312   17.482  1.00 96.85 156 A 1 
ATOM   1233 C C   . SER   A 1 156 ? -13.350 7.792   17.774  1.00 96.73 156 A 1 
ATOM   1234 O O   . SER   A 1 156 ? -14.240 8.617   17.596  1.00 95.37 156 A 1 
ATOM   1235 C CB  . SER   A 1 156 ? -13.726 5.517   18.784  1.00 96.25 156 A 1 
ATOM   1236 O OG  . SER   A 1 156 ? -14.866 5.925   19.508  1.00 82.88 156 A 1 
ATOM   1237 N N   . LEU   A 1 157 ? -12.105 8.158   18.100  1.00 97.10 157 A 1 
ATOM   1238 C CA  . LEU   A 1 157 ? -11.715 9.564   18.260  1.00 96.65 157 A 1 
ATOM   1239 C C   . LEU   A 1 157 ? -11.957 10.384  16.989  1.00 96.41 157 A 1 
ATOM   1240 O O   . LEU   A 1 157 ? -12.465 11.499  17.068  1.00 94.85 157 A 1 
ATOM   1241 C CB  . LEU   A 1 157 ? -10.231 9.659   18.650  1.00 95.83 157 A 1 
ATOM   1242 C CG  . LEU   A 1 157 ? -9.921  9.302   20.112  1.00 89.63 157 A 1 
ATOM   1243 C CD1 . LEU   A 1 157 ? -8.403  9.242   20.297  1.00 84.05 157 A 1 
ATOM   1244 C CD2 . LEU   A 1 157 ? -10.489 10.339  21.073  1.00 84.43 157 A 1 
ATOM   1245 N N   . CYS   A 1 158 ? -11.630 9.835   15.816  1.00 96.87 158 A 1 
ATOM   1246 C CA  . CYS   A 1 158 ? -11.923 10.495  14.544  1.00 96.43 158 A 1 
ATOM   1247 C C   . CYS   A 1 158 ? -13.428 10.718  14.354  1.00 95.83 158 A 1 
ATOM   1248 O O   . CYS   A 1 158 ? -13.836 11.784  13.903  1.00 94.67 158 A 1 
ATOM   1249 C CB  . CYS   A 1 158 ? -11.373 9.661   13.385  1.00 96.24 158 A 1 
ATOM   1250 S SG  . CYS   A 1 158 ? -9.560  9.700   13.340  1.00 94.44 158 A 1 
ATOM   1251 N N   . GLN   A 1 159 ? -14.249 9.736   14.706  1.00 96.23 159 A 1 
ATOM   1252 C CA  . GLN   A 1 159 ? -15.701 9.845   14.601  1.00 95.30 159 A 1 
ATOM   1253 C C   . GLN   A 1 159 ? -16.257 10.922  15.543  1.00 94.68 159 A 1 
ATOM   1254 O O   . GLN   A 1 159 ? -17.035 11.772  15.107  1.00 92.52 159 A 1 
ATOM   1255 C CB  . GLN   A 1 159 ? -16.318 8.463   14.866  1.00 94.35 159 A 1 
ATOM   1256 C CG  . GLN   A 1 159 ? -17.816 8.449   14.536  1.00 86.02 159 A 1 
ATOM   1257 C CD  . GLN   A 1 159 ? -18.475 7.086   14.771  1.00 84.06 159 A 1 
ATOM   1258 O OE1 . GLN   A 1 159 ? -17.865 6.083   15.070  1.00 75.27 159 A 1 
ATOM   1259 N NE2 . GLN   A 1 159 ? -19.779 7.006   14.628  1.00 72.89 159 A 1 
ATOM   1260 N N   . ASP   A 1 160 ? -15.815 10.935  16.797  1.00 95.63 160 A 1 
ATOM   1261 C CA  . ASP   A 1 160 ? -16.255 11.905  17.807  1.00 95.01 160 A 1 
ATOM   1262 C C   . ASP   A 1 160 ? -15.871 13.348  17.440  1.00 94.31 160 A 1 
ATOM   1263 O O   . ASP   A 1 160 ? -16.632 14.287  17.680  1.00 91.98 160 A 1 
ATOM   1264 C CB  . ASP   A 1 160 ? -15.636 11.540  19.166  1.00 94.65 160 A 1 
ATOM   1265 C CG  . ASP   A 1 160 ? -16.183 10.251  19.787  1.00 90.94 160 A 1 
ATOM   1266 O OD1 . ASP   A 1 160 ? -17.312 9.847   19.431  1.00 85.52 160 A 1 
ATOM   1267 O OD2 . ASP   A 1 160 ? -15.478 9.699   20.661  1.00 85.43 160 A 1 
ATOM   1268 N N   . LEU   A 1 161 ? -14.706 13.523  16.814  1.00 93.73 161 A 1 
ATOM   1269 C CA  . LEU   A 1 161 ? -14.197 14.825  16.366  1.00 92.54 161 A 1 
ATOM   1270 C C   . LEU   A 1 161 ? -14.651 15.206  14.946  1.00 91.93 161 A 1 
ATOM   1271 O O   . LEU   A 1 161 ? -14.269 16.264  14.452  1.00 89.27 161 A 1 
ATOM   1272 C CB  . LEU   A 1 161 ? -12.666 14.824  16.480  1.00 92.21 161 A 1 
ATOM   1273 C CG  . LEU   A 1 161 ? -12.131 14.683  17.918  1.00 90.99 161 A 1 
ATOM   1274 C CD1 . LEU   A 1 161 ? -10.618 14.504  17.861  1.00 86.73 161 A 1 
ATOM   1275 C CD2 . LEU   A 1 161 ? -12.440 15.906  18.777  1.00 86.45 161 A 1 
ATOM   1276 N N   . GLN   A 1 162 ? -15.443 14.361  14.273  1.00 91.78 162 A 1 
ATOM   1277 C CA  . GLN   A 1 162 ? -15.873 14.527  12.875  1.00 90.19 162 A 1 
ATOM   1278 C C   . GLN   A 1 162 ? -14.709 14.587  11.864  1.00 90.70 162 A 1 
ATOM   1279 O O   . GLN   A 1 162 ? -14.844 15.135  10.767  1.00 87.99 162 A 1 
ATOM   1280 C CB  . GLN   A 1 162 ? -16.857 15.701  12.733  1.00 87.91 162 A 1 
ATOM   1281 C CG  . GLN   A 1 162 ? -18.053 15.590  13.687  1.00 81.89 162 A 1 
ATOM   1282 C CD  . GLN   A 1 162 ? -19.104 16.675  13.457  1.00 74.56 162 A 1 
ATOM   1283 O OE1 . GLN   A 1 162 ? -19.003 17.553  12.618  1.00 66.69 162 A 1 
ATOM   1284 N NE2 . GLN   A 1 162 ? -20.192 16.635  14.193  1.00 64.58 162 A 1 
ATOM   1285 N N   . VAL   A 1 163 ? -13.572 13.984  12.196  1.00 93.54 163 A 1 
ATOM   1286 C CA  . VAL   A 1 163 ? -12.406 13.866  11.314  1.00 93.83 163 A 1 
ATOM   1287 C C   . VAL   A 1 163 ? -12.605 12.673  10.383  1.00 94.40 163 A 1 
ATOM   1288 O O   . VAL   A 1 163 ? -12.605 11.518  10.810  1.00 93.44 163 A 1 
ATOM   1289 C CB  . VAL   A 1 163 ? -11.108 13.739  12.127  1.00 93.06 163 A 1 
ATOM   1290 C CG1 . VAL   A 1 163 ? -9.896  13.565  11.210  1.00 89.18 163 A 1 
ATOM   1291 C CG2 . VAL   A 1 163 ? -10.867 14.983  12.985  1.00 89.25 163 A 1 
ATOM   1292 N N   . LYS   A 1 164 ? -12.743 12.928  9.071   1.00 94.30 164 A 1 
ATOM   1293 C CA  . LYS   A 1 164 ? -12.929 11.861  8.080   1.00 94.07 164 A 1 
ATOM   1294 C C   . LYS   A 1 164 ? -11.601 11.185  7.738   1.00 94.71 164 A 1 
ATOM   1295 O O   . LYS   A 1 164 ? -10.679 11.832  7.245   1.00 93.62 164 A 1 
ATOM   1296 C CB  . LYS   A 1 164 ? -13.647 12.384  6.825   1.00 92.58 164 A 1 
ATOM   1297 C CG  . LYS   A 1 164 ? -15.131 12.705  7.104   1.00 85.35 164 A 1 
ATOM   1298 C CD  . LYS   A 1 164 ? -15.915 13.026  5.825   1.00 78.01 164 A 1 
ATOM   1299 C CE  . LYS   A 1 164 ? -17.389 13.278  6.189   1.00 68.80 164 A 1 
ATOM   1300 N NZ  . LYS   A 1 164 ? -18.285 13.455  5.013   1.00 60.10 164 A 1 
ATOM   1301 N N   . ILE   A 1 165 ? -11.532 9.869   7.903   1.00 95.18 165 A 1 
ATOM   1302 C CA  . ILE   A 1 165 ? -10.403 9.050   7.453   1.00 95.73 165 A 1 
ATOM   1303 C C   . ILE   A 1 165 ? -10.519 8.819   5.939   1.00 95.44 165 A 1 
ATOM   1304 O O   . ILE   A 1 165 ? -11.553 8.371   5.443   1.00 94.54 165 A 1 
ATOM   1305 C CB  . ILE   A 1 165 ? -10.317 7.733   8.254   1.00 96.08 165 A 1 
ATOM   1306 C CG1 . ILE   A 1 165 ? -10.099 8.023   9.760   1.00 95.48 165 A 1 
ATOM   1307 C CG2 . ILE   A 1 165 ? -9.182  6.844   7.712   1.00 95.18 165 A 1 
ATOM   1308 C CD1 . ILE   A 1 165 ? -10.248 6.794   10.667  1.00 94.24 165 A 1 
ATOM   1309 N N   . LEU   A 1 166 ? -9.447  9.109   5.205   1.00 94.99 166 A 1 
ATOM   1310 C CA  . LEU   A 1 166 ? -9.321  8.844   3.768   1.00 94.33 166 A 1 
ATOM   1311 C C   . LEU   A 1 166 ? -8.698  7.474   3.498   1.00 94.36 166 A 1 
ATOM   1312 O O   . LEU   A 1 166 ? -9.151  6.738   2.621   1.00 93.12 166 A 1 
ATOM   1313 C CB  . LEU   A 1 166 ? -8.455  9.938   3.124   1.00 93.44 166 A 1 
ATOM   1314 C CG  . LEU   A 1 166 ? -9.056  11.352  3.159   1.00 92.15 166 A 1 
ATOM   1315 C CD1 . LEU   A 1 166 ? -8.027  12.338  2.614   1.00 89.57 166 A 1 
ATOM   1316 C CD2 . LEU   A 1 166 ? -10.325 11.439  2.305   1.00 89.07 166 A 1 
ATOM   1317 N N   . SER   A 1 167 ? -7.643  7.150   4.247   1.00 95.33 167 A 1 
ATOM   1318 C CA  . SER   A 1 167 ? -6.966  5.861   4.179   1.00 95.35 167 A 1 
ATOM   1319 C C   . SER   A 1 167 ? -6.281  5.540   5.500   1.00 96.07 167 A 1 
ATOM   1320 O O   . SER   A 1 167 ? -5.912  6.438   6.257   1.00 95.50 167 A 1 
ATOM   1321 C CB  . SER   A 1 167 ? -5.935  5.838   3.041   1.00 93.79 167 A 1 
ATOM   1322 O OG  . SER   A 1 167 ? -4.846  6.702   3.310   1.00 88.18 167 A 1 
ATOM   1323 N N   . VAL   A 1 168 ? -6.061  4.255   5.730   1.00 96.19 168 A 1 
ATOM   1324 C CA  . VAL   A 1 168 ? -5.228  3.751   6.818   1.00 96.58 168 A 1 
ATOM   1325 C C   . VAL   A 1 168 ? -4.361  2.613   6.292   1.00 96.49 168 A 1 
ATOM   1326 O O   . VAL   A 1 168 ? -4.819  1.789   5.499   1.00 95.43 168 A 1 
ATOM   1327 C CB  . VAL   A 1 168 ? -6.078  3.356   8.041   1.00 96.00 168 A 1 
ATOM   1328 C CG1 . VAL   A 1 168 ? -7.115  2.275   7.734   1.00 92.22 168 A 1 
ATOM   1329 C CG2 . VAL   A 1 168 ? -5.209  2.898   9.217   1.00 90.93 168 A 1 
ATOM   1330 N N   . LEU   A 1 169 ? -3.101  2.593   6.717   1.00 95.90 169 A 1 
ATOM   1331 C CA  . LEU   A 1 169 ? -2.137  1.545   6.399   1.00 95.52 169 A 1 
ATOM   1332 C C   . LEU   A 1 169 ? -1.446  1.075   7.679   1.00 95.88 169 A 1 
ATOM   1333 O O   . LEU   A 1 169 ? -1.164  1.871   8.570   1.00 94.83 169 A 1 
ATOM   1334 C CB  . LEU   A 1 169 ? -1.104  2.071   5.389   1.00 93.96 169 A 1 
ATOM   1335 C CG  . LEU   A 1 169 ? -1.666  2.426   4.001   1.00 90.81 169 A 1 
ATOM   1336 C CD1 . LEU   A 1 169 ? -0.581  3.093   3.170   1.00 85.63 169 A 1 
ATOM   1337 C CD2 . LEU   A 1 169 ? -2.144  1.183   3.245   1.00 85.10 169 A 1 
ATOM   1338 N N   . VAL   A 1 170 ? -1.120  -0.205  7.731   1.00 95.25 170 A 1 
ATOM   1339 C CA  . VAL   A 1 170 ? -0.313  -0.792  8.802   1.00 94.76 170 A 1 
ATOM   1340 C C   . VAL   A 1 170 ? 1.099   -1.012  8.274   1.00 93.96 170 A 1 
ATOM   1341 O O   . VAL   A 1 170 ? 1.332   -1.928  7.482   1.00 92.50 170 A 1 
ATOM   1342 C CB  . VAL   A 1 170 ? -0.927  -2.101  9.331   1.00 94.48 170 A 1 
ATOM   1343 C CG1 . VAL   A 1 170 ? -0.109  -2.635  10.510  1.00 92.13 170 A 1 
ATOM   1344 C CG2 . VAL   A 1 170 ? -2.376  -1.906  9.799   1.00 92.54 170 A 1 
ATOM   1345 N N   . TYR   A 1 171 ? 2.053   -0.183  8.708   1.00 92.99 171 A 1 
ATOM   1346 C CA  . TYR   A 1 171 ? 3.461   -0.355  8.364   1.00 92.12 171 A 1 
ATOM   1347 C C   . TYR   A 1 171 ? 4.182   -1.209  9.410   1.00 92.31 171 A 1 
ATOM   1348 O O   . TYR   A 1 171 ? 3.945   -1.064  10.611  1.00 91.01 171 A 1 
ATOM   1349 C CB  . TYR   A 1 171 ? 4.148   1.000   8.163   1.00 89.96 171 A 1 
ATOM   1350 C CG  . TYR   A 1 171 ? 3.796   1.754   6.889   1.00 85.08 171 A 1 
ATOM   1351 C CD1 . TYR   A 1 171 ? 3.062   1.160   5.846   1.00 79.00 171 A 1 
ATOM   1352 C CD2 . TYR   A 1 171 ? 4.246   3.078   6.726   1.00 77.76 171 A 1 
ATOM   1353 C CE1 . TYR   A 1 171 ? 2.763   1.869   4.671   1.00 74.10 171 A 1 
ATOM   1354 C CE2 . TYR   A 1 171 ? 3.957   3.800   5.553   1.00 73.26 171 A 1 
ATOM   1355 C CZ  . TYR   A 1 171 ? 3.206   3.192   4.528   1.00 73.13 171 A 1 
ATOM   1356 O OH  . TYR   A 1 171 ? 2.903   3.888   3.388   1.00 67.94 171 A 1 
ATOM   1357 N N   . PRO   A 1 172 ? 5.092   -2.105  8.965   1.00 87.80 172 A 1 
ATOM   1358 C CA  . PRO   A 1 172 ? 5.992   -2.772  9.886   1.00 86.04 172 A 1 
ATOM   1359 C C   . PRO   A 1 172 ? 6.960   -1.753  10.506  1.00 86.24 172 A 1 
ATOM   1360 O O   . PRO   A 1 172 ? 7.345   -0.772  9.875   1.00 83.15 172 A 1 
ATOM   1361 C CB  . PRO   A 1 172 ? 6.719   -3.829  9.052   1.00 82.92 172 A 1 
ATOM   1362 C CG  . PRO   A 1 172 ? 6.740   -3.218  7.650   1.00 80.34 172 A 1 
ATOM   1363 C CD  . PRO   A 1 172 ? 5.434   -2.431  7.589   1.00 83.49 172 A 1 
ATOM   1364 N N   . HIS   A 1 173 ? 7.367   -2.025  11.737  1.00 85.39 173 A 1 
ATOM   1365 C CA  . HIS   A 1 173 ? 8.441   -1.323  12.437  1.00 84.14 173 A 1 
ATOM   1366 C C   . HIS   A 1 173 ? 9.617   -2.286  12.660  1.00 83.83 173 A 1 
ATOM   1367 O O   . HIS   A 1 173 ? 9.443   -3.504  12.596  1.00 79.15 173 A 1 
ATOM   1368 C CB  . HIS   A 1 173 ? 7.874   -0.757  13.746  1.00 82.04 173 A 1 
ATOM   1369 C CG  . HIS   A 1 173 ? 8.775   0.231   14.421  1.00 80.87 173 A 1 
ATOM   1370 N ND1 . HIS   A 1 173 ? 9.760   -0.058  15.337  1.00 70.76 173 A 1 
ATOM   1371 C CD2 . HIS   A 1 173 ? 8.798   1.598   14.240  1.00 70.32 173 A 1 
ATOM   1372 C CE1 . HIS   A 1 173 ? 10.368  1.095   15.685  1.00 70.31 173 A 1 
ATOM   1373 N NE2 . HIS   A 1 173 ? 9.803   2.122   15.046  1.00 72.37 173 A 1 
ATOM   1374 N N   . ASP   A 1 174 ? 10.811  -1.748  12.925  1.00 80.81 174 A 1 
ATOM   1375 C CA  . ASP   A 1 174 ? 12.010  -2.556  13.174  1.00 79.73 174 A 1 
ATOM   1376 C C   . ASP   A 1 174 ? 11.916  -3.347  14.490  1.00 81.49 174 A 1 
ATOM   1377 O O   . ASP   A 1 174 ? 12.427  -4.464  14.587  1.00 76.77 174 A 1 
ATOM   1378 C CB  . ASP   A 1 174 ? 13.246  -1.643  13.176  1.00 74.98 174 A 1 
ATOM   1379 C CG  . ASP   A 1 174 ? 13.523  -0.985  11.819  1.00 68.70 174 A 1 
ATOM   1380 O OD1 . ASP   A 1 174 ? 13.203  -1.610  10.780  1.00 61.68 174 A 1 
ATOM   1381 O OD2 . ASP   A 1 174 ? 14.066  0.138   11.826  1.00 61.31 174 A 1 
ATOM   1382 N N   . ASP   A 1 175 ? 11.216  -2.790  15.490  1.00 83.86 175 A 1 
ATOM   1383 C CA  . ASP   A 1 175 ? 10.977  -3.480  16.753  1.00 84.77 175 A 1 
ATOM   1384 C C   . ASP   A 1 175 ? 9.927   -4.597  16.580  1.00 85.43 175 A 1 
ATOM   1385 O O   . ASP   A 1 175 ? 8.826   -4.353  16.071  1.00 82.21 175 A 1 
ATOM   1386 C CB  . ASP   A 1 175 ? 10.508  -2.501  17.838  1.00 81.94 175 A 1 
ATOM   1387 C CG  . ASP   A 1 175 ? 11.547  -1.470  18.274  1.00 75.08 175 A 1 
ATOM   1388 O OD1 . ASP   A 1 175 ? 12.750  -1.805  18.269  1.00 68.14 175 A 1 
ATOM   1389 O OD2 . ASP   A 1 175 ? 11.104  -0.360  18.661  1.00 68.05 175 A 1 
ATOM   1390 N N   . PRO   A 1 176 ? 10.206  -5.823  17.070  1.00 81.02 176 A 1 
ATOM   1391 C CA  . PRO   A 1 176 ? 9.233   -6.907  17.057  1.00 77.96 176 A 1 
ATOM   1392 C C   . PRO   A 1 176 ? 7.951   -6.533  17.811  1.00 77.03 176 A 1 
ATOM   1393 O O   . PRO   A 1 176 ? 7.998   -5.976  18.903  1.00 70.96 176 A 1 
ATOM   1394 C CB  . PRO   A 1 176 ? 9.936   -8.111  17.704  1.00 75.06 176 A 1 
ATOM   1395 C CG  . PRO   A 1 176 ? 11.424  -7.781  17.582  1.00 72.59 176 A 1 
ATOM   1396 C CD  . PRO   A 1 176 ? 11.448  -6.262  17.663  1.00 75.31 176 A 1 
ATOM   1397 N N   . GLY   A 1 177 ? 6.806   -6.874  17.229  1.00 79.56 177 A 1 
ATOM   1398 C CA  . GLY   A 1 177 ? 5.490   -6.607  17.825  1.00 81.13 177 A 1 
ATOM   1399 C C   . GLY   A 1 177 ? 5.001   -5.159  17.713  1.00 85.26 177 A 1 
ATOM   1400 O O   . GLY   A 1 177 ? 3.808   -4.916  17.894  1.00 82.55 177 A 1 
ATOM   1401 N N   . VAL   A 1 178 ? 5.881   -4.223  17.357  1.00 90.27 178 A 1 
ATOM   1402 C CA  . VAL   A 1 178 ? 5.514   -2.827  17.118  1.00 91.70 178 A 1 
ATOM   1403 C C   . VAL   A 1 178 ? 5.121   -2.631  15.654  1.00 92.10 178 A 1 
ATOM   1404 O O   . VAL   A 1 178 ? 5.731   -3.184  14.740  1.00 89.86 178 A 1 
ATOM   1405 C CB  . VAL   A 1 178 ? 6.641   -1.872  17.546  1.00 90.06 178 A 1 
ATOM   1406 C CG1 . VAL   A 1 178 ? 6.221   -0.417  17.367  1.00 83.68 178 A 1 
ATOM   1407 C CG2 . VAL   A 1 178 ? 7.018   -2.070  19.024  1.00 84.12 178 A 1 
ATOM   1408 N N   . LYS   A 1 179 ? 4.099   -1.812  15.440  1.00 93.23 179 A 1 
ATOM   1409 C CA  . LYS   A 1 179 ? 3.663   -1.357  14.116  1.00 93.89 179 A 1 
ATOM   1410 C C   . LYS   A 1 179 ? 3.463   0.159   14.126  1.00 95.08 179 A 1 
ATOM   1411 O O   . LYS   A 1 179 ? 3.387   0.776   15.188  1.00 93.81 179 A 1 
ATOM   1412 C CB  . LYS   A 1 179 ? 2.367   -2.085  13.704  1.00 92.35 179 A 1 
ATOM   1413 C CG  . LYS   A 1 179 ? 2.475   -3.621  13.645  1.00 89.65 179 A 1 
ATOM   1414 C CD  . LYS   A 1 179 ? 3.387   -4.115  12.521  1.00 83.21 179 A 1 
ATOM   1415 C CE  . LYS   A 1 179 ? 3.373   -5.649  12.503  1.00 77.96 179 A 1 
ATOM   1416 N NZ  . LYS   A 1 179 ? 4.095   -6.200  11.335  1.00 68.77 179 A 1 
ATOM   1417 N N   . VAL   A 1 180 ? 3.361   0.734   12.940  1.00 95.23 180 A 1 
ATOM   1418 C CA  . VAL   A 1 180 ? 2.970   2.134   12.761  1.00 95.31 180 A 1 
ATOM   1419 C C   . VAL   A 1 180 ? 1.672   2.166   11.964  1.00 95.65 180 A 1 
ATOM   1420 O O   . VAL   A 1 180 ? 1.614   1.649   10.849  1.00 94.96 180 A 1 
ATOM   1421 C CB  . VAL   A 1 180 ? 4.081   2.965   12.093  1.00 94.38 180 A 1 
ATOM   1422 C CG1 . VAL   A 1 180 ? 3.690   4.442   12.001  1.00 91.50 180 A 1 
ATOM   1423 C CG2 . VAL   A 1 180 ? 5.397   2.877   12.881  1.00 91.59 180 A 1 
ATOM   1424 N N   . LEU   A 1 181 ? 0.634   2.748   12.546  1.00 96.49 181 A 1 
ATOM   1425 C CA  . LEU   A 1 181 ? -0.590  3.087   11.830  1.00 96.76 181 A 1 
ATOM   1426 C C   . LEU   A 1 181 ? -0.386  4.430   11.136  1.00 96.65 181 A 1 
ATOM   1427 O O   . LEU   A 1 181 ? -0.099  5.426   11.797  1.00 95.90 181 A 1 
ATOM   1428 C CB  . LEU   A 1 181 ? -1.789  3.141   12.790  1.00 96.73 181 A 1 
ATOM   1429 C CG  . LEU   A 1 181 ? -2.163  1.802   13.445  1.00 95.02 181 A 1 
ATOM   1430 C CD1 . LEU   A 1 181 ? -3.362  2.010   14.368  1.00 92.76 181 A 1 
ATOM   1431 C CD2 . LEU   A 1 181 ? -2.538  0.736   12.413  1.00 92.47 181 A 1 
ATOM   1432 N N   . VAL   A 1 182 ? -0.552  4.455   9.822   1.00 96.09 182 A 1 
ATOM   1433 C CA  . VAL   A 1 182 ? -0.439  5.664   9.007   1.00 95.59 182 A 1 
ATOM   1434 C C   . VAL   A 1 182 ? -1.825  6.040   8.512   1.00 95.90 182 A 1 
ATOM   1435 O O   . VAL   A 1 182 ? -2.391  5.352   7.661   1.00 95.30 182 A 1 
ATOM   1436 C CB  . VAL   A 1 182 ? 0.550   5.469   7.846   1.00 94.32 182 A 1 
ATOM   1437 C CG1 . VAL   A 1 182 ? 0.700   6.761   7.033   1.00 91.88 182 A 1 
ATOM   1438 C CG2 . VAL   A 1 182 ? 1.931   5.054   8.367   1.00 92.03 182 A 1 
ATOM   1439 N N   . PHE   A 1 183 ? -2.365  7.122   9.049   1.00 96.37 183 A 1 
ATOM   1440 C CA  . PHE   A 1 183 ? -3.643  7.682   8.641   1.00 96.42 183 A 1 
ATOM   1441 C C   . PHE   A 1 183 ? -3.433  8.856   7.693   1.00 96.06 183 A 1 
ATOM   1442 O O   . PHE   A 1 183 ? -2.558  9.694   7.903   1.00 95.11 183 A 1 
ATOM   1443 C CB  . PHE   A 1 183 ? -4.451  8.115   9.867   1.00 96.53 183 A 1 
ATOM   1444 C CG  . PHE   A 1 183 ? -4.903  6.966   10.743  1.00 96.84 183 A 1 
ATOM   1445 C CD1 . PHE   A 1 183 ? -6.166  6.378   10.543  1.00 94.57 183 A 1 
ATOM   1446 C CD2 . PHE   A 1 183 ? -4.069  6.477   11.765  1.00 94.28 183 A 1 
ATOM   1447 C CE1 . PHE   A 1 183 ? -6.595  5.319   11.352  1.00 94.22 183 A 1 
ATOM   1448 C CE2 . PHE   A 1 183 ? -4.492  5.409   12.576  1.00 94.07 183 A 1 
ATOM   1449 C CZ  . PHE   A 1 183 ? -5.756  4.831   12.370  1.00 95.86 183 A 1 
ATOM   1450 N N   . ARG   A 1 184 ? -4.295  8.960   6.686   1.00 95.61 184 A 1 
ATOM   1451 C CA  . ARG   A 1 184 ? -4.579  10.233  6.026   1.00 95.37 184 A 1 
ATOM   1452 C C   . ARG   A 1 184 ? -5.989  10.665  6.402   1.00 95.77 184 A 1 
ATOM   1453 O O   . ARG   A 1 184 ? -6.935  9.900   6.226   1.00 94.97 184 A 1 
ATOM   1454 C CB  . ARG   A 1 184 ? -4.389  10.146  4.514   1.00 94.14 184 A 1 
ATOM   1455 C CG  . ARG   A 1 184 ? -2.900  10.093  4.142   1.00 86.95 184 A 1 
ATOM   1456 C CD  . ARG   A 1 184 ? -2.671  10.304  2.648   1.00 84.05 184 A 1 
ATOM   1457 N NE  . ARG   A 1 184 ? -3.086  11.655  2.213   1.00 81.43 184 A 1 
ATOM   1458 C CZ  . ARG   A 1 184 ? -2.444  12.490  1.407   1.00 78.41 184 A 1 
ATOM   1459 N NH1 . ARG   A 1 184 ? -1.342  12.166  0.814   1.00 69.52 184 A 1 
ATOM   1460 N NH2 . ARG   A 1 184 ? -2.906  13.678  1.186   1.00 72.37 184 A 1 
ATOM   1461 N N   . VAL   A 1 185 ? -6.093  11.880  6.916   1.00 95.84 185 A 1 
ATOM   1462 C CA  . VAL   A 1 185 ? -7.349  12.458  7.397   1.00 96.08 185 A 1 
ATOM   1463 C C   . VAL   A 1 185 ? -7.728  13.673  6.557   1.00 95.91 185 A 1 
ATOM   1464 O O   . VAL   A 1 185 ? -6.873  14.476  6.188   1.00 94.85 185 A 1 
ATOM   1465 C CB  . VAL   A 1 185 ? -7.292  12.789  8.900   1.00 95.58 185 A 1 
ATOM   1466 C CG1 . VAL   A 1 185 ? -7.208  11.501  9.726   1.00 91.25 185 A 1 
ATOM   1467 C CG2 . VAL   A 1 185 ? -6.110  13.689  9.292   1.00 90.89 185 A 1 
ATOM   1468 N N   . LYS   A 1 186 ? -9.011  13.803  6.235   1.00 94.34 186 A 1 
ATOM   1469 C CA  . LYS   A 1 186 ? -9.548  14.859  5.369   1.00 93.48 186 A 1 
ATOM   1470 C C   . LYS   A 1 186 ? -9.772  16.155  6.154   1.00 93.37 186 A 1 
ATOM   1471 O O   . LYS   A 1 186 ? -10.912 16.585  6.335   1.00 90.99 186 A 1 
ATOM   1472 C CB  . LYS   A 1 186 ? -10.806 14.341  4.653   1.00 92.14 186 A 1 
ATOM   1473 C CG  . LYS   A 1 186 ? -11.237 15.264  3.504   1.00 87.47 186 A 1 
ATOM   1474 C CD  . LYS   A 1 186 ? -12.564 14.799  2.899   1.00 84.31 186 A 1 
ATOM   1475 C CE  . LYS   A 1 186 ? -13.003 15.766  1.797   1.00 75.91 186 A 1 
ATOM   1476 N NZ  . LYS   A 1 186 ? -14.362 15.441  1.295   1.00 68.06 186 A 1 
ATOM   1477 N N   . THR   A 1 187 ? -8.700  16.756  6.624   1.00 93.81 187 A 1 
ATOM   1478 C CA  . THR   A 1 187 ? -8.725  18.043  7.324   1.00 94.02 187 A 1 
ATOM   1479 C C   . THR   A 1 187 ? -7.415  18.790  7.100   1.00 94.42 187 A 1 
ATOM   1480 O O   . THR   A 1 187 ? -6.361  18.175  6.914   1.00 93.48 187 A 1 
ATOM   1481 C CB  . THR   A 1 187 ? -9.023  17.859  8.826   1.00 92.91 187 A 1 
ATOM   1482 O OG1 . THR   A 1 187 ? -9.089  19.114  9.459   1.00 88.66 187 A 1 
ATOM   1483 C CG2 . THR   A 1 187 ? -7.967  17.032  9.573   1.00 88.62 187 A 1 
ATOM   1484 N N   . MET   A 1 188 ? -7.487  20.118  7.115   1.00 93.89 188 A 1 
ATOM   1485 C CA  . MET   A 1 188 ? -6.322  21.001  7.169   1.00 93.83 188 A 1 
ATOM   1486 C C   . MET   A 1 188 ? -5.896  21.279  8.618   1.00 94.44 188 A 1 
ATOM   1487 O O   . MET   A 1 188 ? -4.755  21.657  8.870   1.00 92.18 188 A 1 
ATOM   1488 C CB  . MET   A 1 188 ? -6.658  22.290  6.410   1.00 93.32 188 A 1 
ATOM   1489 C CG  . MET   A 1 188 ? -5.469  23.239  6.288   1.00 91.10 188 A 1 
ATOM   1490 S SD  . MET   A 1 188 ? -5.793  24.645  5.199   1.00 87.22 188 A 1 
ATOM   1491 C CE  . MET   A 1 188 ? -4.329  25.645  5.550   1.00 81.70 188 A 1 
ATOM   1492 N N   . ASN   A 1 189 ? -6.801  21.067  9.571   1.00 94.18 189 A 1 
ATOM   1493 C CA  . ASN   A 1 189 ? -6.571  21.287  10.996  1.00 93.82 189 A 1 
ATOM   1494 C C   . ASN   A 1 189 ? -6.593  19.972  11.795  1.00 94.27 189 A 1 
ATOM   1495 O O   . ASN   A 1 189 ? -7.599  19.648  12.435  1.00 93.18 189 A 1 
ATOM   1496 C CB  . ASN   A 1 189 ? -7.609  22.297  11.507  1.00 92.51 189 A 1 
ATOM   1497 C CG  . ASN   A 1 189 ? -7.455  22.547  12.995  1.00 91.08 189 A 1 
ATOM   1498 O OD1 . ASN   A 1 189 ? -6.377  22.511  13.560  1.00 85.94 189 A 1 
ATOM   1499 N ND2 . ASN   A 1 189 ? -8.552  22.789  13.674  1.00 84.70 189 A 1 
ATOM   1500 N N   . PRO   A 1 190 ? -5.493  19.209  11.815  1.00 94.29 190 A 1 
ATOM   1501 C CA  . PRO   A 1 190 ? -5.434  17.978  12.600  1.00 94.06 190 A 1 
ATOM   1502 C C   . PRO   A 1 190 ? -5.240  18.212  14.106  1.00 94.62 190 A 1 
ATOM   1503 O O   . PRO   A 1 190 ? -5.236  17.247  14.865  1.00 93.36 190 A 1 
ATOM   1504 C CB  . PRO   A 1 190 ? -4.289  17.180  11.975  1.00 92.50 190 A 1 
ATOM   1505 C CG  . PRO   A 1 190 ? -3.319  18.278  11.528  1.00 91.42 190 A 1 
ATOM   1506 C CD  . PRO   A 1 190 ? -4.259  19.397  11.071  1.00 93.32 190 A 1 
ATOM   1507 N N   . LEU   A 1 191 ? -5.086  19.458  14.573  1.00 94.27 191 A 1 
ATOM   1508 C CA  . LEU   A 1 191 ? -4.753  19.765  15.973  1.00 93.88 191 A 1 
ATOM   1509 C C   . LEU   A 1 191 ? -5.730  19.171  17.003  1.00 94.31 191 A 1 
ATOM   1510 O O   . LEU   A 1 191 ? -5.249  18.573  17.969  1.00 93.71 191 A 1 
ATOM   1511 C CB  . LEU   A 1 191 ? -4.614  21.280  16.199  1.00 93.29 191 A 1 
ATOM   1512 C CG  . LEU   A 1 191 ? -3.463  21.967  15.454  1.00 91.08 191 A 1 
ATOM   1513 C CD1 . LEU   A 1 191 ? -3.530  23.463  15.751  1.00 88.16 191 A 1 
ATOM   1514 C CD2 . LEU   A 1 191 ? -2.094  21.446  15.900  1.00 88.08 191 A 1 
ATOM   1515 N N   . PRO   A 1 192 ? -7.063  19.261  16.836  1.00 93.67 192 A 1 
ATOM   1516 C CA  . PRO   A 1 192 ? -7.998  18.653  17.792  1.00 93.08 192 A 1 
ATOM   1517 C C   . PRO   A 1 192 ? -7.803  17.139  17.904  1.00 94.06 192 A 1 
ATOM   1518 O O   . PRO   A 1 192 ? -7.820  16.582  19.004  1.00 93.18 192 A 1 
ATOM   1519 C CB  . PRO   A 1 192 ? -9.402  19.002  17.283  1.00 91.58 192 A 1 
ATOM   1520 C CG  . PRO   A 1 192 ? -9.181  20.237  16.414  1.00 90.08 192 A 1 
ATOM   1521 C CD  . PRO   A 1 192 ? -7.804  19.980  15.811  1.00 92.59 192 A 1 
ATOM   1522 N N   . PHE   A 1 193 ? -7.555  16.488  16.767  1.00 95.03 193 A 1 
ATOM   1523 C CA  . PHE   A 1 193 ? -7.279  15.055  16.706  1.00 95.43 193 A 1 
ATOM   1524 C C   . PHE   A 1 193 ? -5.938  14.708  17.365  1.00 95.73 193 A 1 
ATOM   1525 O O   . PHE   A 1 193 ? -5.886  13.824  18.216  1.00 95.30 193 A 1 
ATOM   1526 C CB  . PHE   A 1 193 ? -7.342  14.605  15.241  1.00 95.45 193 A 1 
ATOM   1527 C CG  . PHE   A 1 193 ? -6.998  13.145  15.017  1.00 95.85 193 A 1 
ATOM   1528 C CD1 . PHE   A 1 193 ? -6.060  12.790  14.030  1.00 93.92 193 A 1 
ATOM   1529 C CD2 . PHE   A 1 193 ? -7.626  12.141  15.774  1.00 94.04 193 A 1 
ATOM   1530 C CE1 . PHE   A 1 193 ? -5.764  11.443  13.789  1.00 93.49 193 A 1 
ATOM   1531 C CE2 . PHE   A 1 193 ? -7.323  10.789  15.540  1.00 93.32 193 A 1 
ATOM   1532 C CZ  . PHE   A 1 193 ? -6.396  10.443  14.544  1.00 94.47 193 A 1 
ATOM   1533 N N   . LEU   A 1 194 ? -4.870  15.451  17.067  1.00 95.39 194 A 1 
ATOM   1534 C CA  . LEU   A 1 194 ? -3.550  15.264  17.679  1.00 95.11 194 A 1 
ATOM   1535 C C   . LEU   A 1 194 ? -3.587  15.450  19.205  1.00 95.04 194 A 1 
ATOM   1536 O O   . LEU   A 1 194 ? -3.040  14.632  19.945  1.00 94.45 194 A 1 
ATOM   1537 C CB  . LEU   A 1 194 ? -2.555  16.241  17.040  1.00 94.78 194 A 1 
ATOM   1538 C CG  . LEU   A 1 194 ? -2.183  15.913  15.581  1.00 93.48 194 A 1 
ATOM   1539 C CD1 . LEU   A 1 194 ? -1.360  17.062  14.999  1.00 90.89 194 A 1 
ATOM   1540 C CD2 . LEU   A 1 194 ? -1.359  14.630  15.481  1.00 90.59 194 A 1 
ATOM   1541 N N   . GLN   A 1 195 ? -4.283  16.475  19.688  1.00 94.73 195 A 1 
ATOM   1542 C CA  . GLN   A 1 195 ? -4.457  16.710  21.126  1.00 93.91 195 A 1 
ATOM   1543 C C   . GLN   A 1 195 ? -5.285  15.608  21.802  1.00 94.41 195 A 1 
ATOM   1544 O O   . GLN   A 1 195 ? -5.030  15.257  22.956  1.00 93.56 195 A 1 
ATOM   1545 C CB  . GLN   A 1 195 ? -5.156  18.054  21.338  1.00 92.71 195 A 1 
ATOM   1546 C CG  . GLN   A 1 195 ? -4.262  19.272  21.052  1.00 87.20 195 A 1 
ATOM   1547 C CD  . GLN   A 1 195 ? -5.029  20.584  21.232  1.00 82.24 195 A 1 
ATOM   1548 O OE1 . GLN   A 1 195 ? -6.236  20.619  21.417  1.00 74.45 195 A 1 
ATOM   1549 N NE2 . GLN   A 1 195 ? -4.352  21.705  21.196  1.00 71.04 195 A 1 
ATOM   1550 N N   . ALA   A 1 196 ? -6.276  15.059  21.113  1.00 95.02 196 A 1 
ATOM   1551 C CA  . ALA   A 1 196 ? -7.057  13.934  21.622  1.00 95.35 196 A 1 
ATOM   1552 C C   . ALA   A 1 196 ? -6.212  12.652  21.693  1.00 95.81 196 A 1 
ATOM   1553 O O   . ALA   A 1 196 ? -6.231  11.966  22.715  1.00 95.32 196 A 1 
ATOM   1554 C CB  . ALA   A 1 196 ? -8.306  13.764  20.759  1.00 95.33 196 A 1 
ATOM   1555 N N   . LEU   A 1 197 ? -5.406  12.377  20.662  1.00 96.27 197 A 1 
ATOM   1556 C CA  . LEU   A 1 197 ? -4.459  11.259  20.646  1.00 96.21 197 A 1 
ATOM   1557 C C   . LEU   A 1 197 ? -3.470  11.339  21.816  1.00 96.04 197 A 1 
ATOM   1558 O O   . LEU   A 1 197 ? -3.306  10.369  22.553  1.00 95.35 197 A 1 
ATOM   1559 C CB  . LEU   A 1 197 ? -3.704  11.241  19.308  1.00 96.38 197 A 1 
ATOM   1560 C CG  . LEU   A 1 197 ? -4.535  10.803  18.089  1.00 95.89 197 A 1 
ATOM   1561 C CD1 . LEU   A 1 197 ? -3.710  11.025  16.826  1.00 94.26 197 A 1 
ATOM   1562 C CD2 . LEU   A 1 197 ? -4.923  9.328   18.160  1.00 93.98 197 A 1 
ATOM   1563 N N   . GLN   A 1 198 ? -2.858  12.507  22.037  1.00 94.97 198 A 1 
ATOM   1564 C CA  . GLN   A 1 198 ? -1.925  12.718  23.149  1.00 93.75 198 A 1 
ATOM   1565 C C   . GLN   A 1 198 ? -2.594  12.541  24.514  1.00 94.15 198 A 1 
ATOM   1566 O O   . GLN   A 1 198 ? -2.053  11.861  25.382  1.00 92.70 198 A 1 
ATOM   1567 C CB  . GLN   A 1 198 ? -1.298  14.116  23.052  1.00 91.89 198 A 1 
ATOM   1568 C CG  . GLN   A 1 198 ? 0.190   14.052  22.702  1.00 81.87 198 A 1 
ATOM   1569 C CD  . GLN   A 1 198 ? 0.860   15.425  22.722  1.00 75.78 198 A 1 
ATOM   1570 O OE1 . GLN   A 1 198 ? 0.250   16.449  22.971  1.00 67.42 198 A 1 
ATOM   1571 N NE2 . GLN   A 1 198 ? 2.143   15.501  22.459  1.00 64.72 198 A 1 
ATOM   1572 N N   . ARG   A 1 199 ? -3.785  13.116  24.714  1.00 94.47 199 A 1 
ATOM   1573 C CA  . ARG   A 1 199 ? -4.542  12.975  25.974  1.00 94.41 199 A 1 
ATOM   1574 C C   . ARG   A 1 199 ? -4.906  11.528  26.286  1.00 94.98 199 A 1 
ATOM   1575 O O   . ARG   A 1 199 ? -4.905  11.152  27.453  1.00 93.48 199 A 1 
ATOM   1576 C CB  . ARG   A 1 199 ? -5.811  13.839  25.930  1.00 93.27 199 A 1 
ATOM   1577 C CG  . ARG   A 1 199 ? -5.511  15.281  26.349  1.00 84.41 199 A 1 
ATOM   1578 C CD  . ARG   A 1 199 ? -6.787  16.130  26.355  1.00 82.67 199 A 1 
ATOM   1579 N NE  . ARG   A 1 199 ? -7.192  16.477  24.983  1.00 74.32 199 A 1 
ATOM   1580 C CZ  . ARG   A 1 199 ? -8.271  17.164  24.635  1.00 68.77 199 A 1 
ATOM   1581 N NH1 . ARG   A 1 199 ? -9.140  17.577  25.518  1.00 61.01 199 A 1 
ATOM   1582 N NH2 . ARG   A 1 199 ? -8.488  17.462  23.385  1.00 60.76 199 A 1 
ATOM   1583 N N   . ASN   A 1 200 ? -5.178  10.729  25.264  1.00 95.38 200 A 1 
ATOM   1584 C CA  . ASN   A 1 200 ? -5.479  9.304   25.409  1.00 95.30 200 A 1 
ATOM   1585 C C   . ASN   A 1 200 ? -4.223  8.409   25.445  1.00 95.51 200 A 1 
ATOM   1586 O O   . ASN   A 1 200 ? -4.340  7.192   25.503  1.00 93.05 200 A 1 
ATOM   1587 C CB  . ASN   A 1 200 ? -6.488  8.904   24.324  1.00 94.79 200 A 1 
ATOM   1588 C CG  . ASN   A 1 200 ? -7.863  9.498   24.592  1.00 91.63 200 A 1 
ATOM   1589 O OD1 . ASN   A 1 200 ? -8.396  9.443   25.680  1.00 78.43 200 A 1 
ATOM   1590 N ND2 . ASN   A 1 200 ? -8.483  10.090  23.601  1.00 76.75 200 A 1 
ATOM   1591 N N   . GLY   A 1 201 ? -3.021  8.995   25.445  1.00 94.86 201 A 1 
ATOM   1592 C CA  . GLY   A 1 201 ? -1.759  8.272   25.614  1.00 94.85 201 A 1 
ATOM   1593 C C   . GLY   A 1 201 ? -1.241  7.564   24.360  1.00 95.72 201 A 1 
ATOM   1594 O O   . GLY   A 1 201 ? -0.349  6.721   24.474  1.00 93.36 201 A 1 
ATOM   1595 N N   . HIS   A 1 202 ? -1.745  7.896   23.176  1.00 96.15 202 A 1 
ATOM   1596 C CA  . HIS   A 1 202 ? -1.213  7.367   21.920  1.00 96.34 202 A 1 
ATOM   1597 C C   . HIS   A 1 202 ? 0.159   7.969   21.597  1.00 96.22 202 A 1 
ATOM   1598 O O   . HIS   A 1 202 ? 0.404   9.156   21.795  1.00 94.93 202 A 1 
ATOM   1599 C CB  . HIS   A 1 202 ? -2.195  7.598   20.772  1.00 96.28 202 A 1 
ATOM   1600 C CG  . HIS   A 1 202 ? -3.481  6.844   20.940  1.00 96.64 202 A 1 
ATOM   1601 N ND1 . HIS   A 1 202 ? -3.640  5.472   20.873  1.00 86.59 202 A 1 
ATOM   1602 C CD2 . HIS   A 1 202 ? -4.711  7.388   21.221  1.00 86.80 202 A 1 
ATOM   1603 C CE1 . HIS   A 1 202 ? -4.935  5.203   21.106  1.00 89.46 202 A 1 
ATOM   1604 N NE2 . HIS   A 1 202 ? -5.612  6.341   21.316  1.00 90.82 202 A 1 
ATOM   1605 N N   . HIS   A 1 203 ? 1.061   7.148   21.055  1.00 95.96 203 A 1 
ATOM   1606 C CA  . HIS   A 1 203 ? 2.405   7.573   20.679  1.00 95.56 203 A 1 
ATOM   1607 C C   . HIS   A 1 203 ? 2.431   8.064   19.226  1.00 95.64 203 A 1 
ATOM   1608 O O   . HIS   A 1 203 ? 2.727   7.303   18.298  1.00 93.98 203 A 1 
ATOM   1609 C CB  . HIS   A 1 203 ? 3.399   6.440   20.963  1.00 94.25 203 A 1 
ATOM   1610 C CG  . HIS   A 1 203 ? 4.855   6.817   20.842  1.00 87.86 203 A 1 
ATOM   1611 N ND1 . HIS   A 1 203 ? 5.905   5.916   20.932  1.00 74.53 203 A 1 
ATOM   1612 C CD2 . HIS   A 1 203 ? 5.417   8.053   20.649  1.00 73.41 203 A 1 
ATOM   1613 C CE1 . HIS   A 1 203 ? 7.051   6.591   20.796  1.00 74.47 203 A 1 
ATOM   1614 N NE2 . HIS   A 1 203 ? 6.796   7.896   20.619  1.00 75.84 203 A 1 
ATOM   1615 N N   . VAL   A 1 204 ? 2.151   9.345   19.032  1.00 95.80 204 A 1 
ATOM   1616 C CA  . VAL   A 1 204 ? 2.254   10.005  17.727  1.00 95.50 204 A 1 
ATOM   1617 C C   . VAL   A 1 204 ? 3.733   10.160  17.365  1.00 94.94 204 A 1 
ATOM   1618 O O   . VAL   A 1 204 ? 4.497   10.770  18.109  1.00 93.30 204 A 1 
ATOM   1619 C CB  . VAL   A 1 204 ? 1.526   11.361  17.724  1.00 95.08 204 A 1 
ATOM   1620 C CG1 . VAL   A 1 204 ? 1.556   11.997  16.336  1.00 92.53 204 A 1 
ATOM   1621 C CG2 . VAL   A 1 204 ? 0.052   11.201  18.134  1.00 92.40 204 A 1 
ATOM   1622 N N   . VAL   A 1 205 ? 4.133   9.588   16.224  1.00 94.45 205 A 1 
ATOM   1623 C CA  . VAL   A 1 205 ? 5.500   9.702   15.683  1.00 93.09 205 A 1 
ATOM   1624 C C   . VAL   A 1 205 ? 5.590   10.724  14.552  1.00 92.64 205 A 1 
ATOM   1625 O O   . VAL   A 1 205 ? 6.656   11.285  14.324  1.00 89.64 205 A 1 
ATOM   1626 C CB  . VAL   A 1 205 ? 6.066   8.339   15.231  1.00 91.50 205 A 1 
ATOM   1627 C CG1 . VAL   A 1 205 ? 6.262   7.406   16.430  1.00 83.36 205 A 1 
ATOM   1628 C CG2 . VAL   A 1 205 ? 5.206   7.610   14.196  1.00 83.43 205 A 1 
ATOM   1629 N N   . TRP   A 1 206 ? 4.478   10.992  13.878  1.00 92.92 206 A 1 
ATOM   1630 C CA  . TRP   A 1 206 ? 4.305   12.114  12.955  1.00 93.09 206 A 1 
ATOM   1631 C C   . TRP   A 1 206 ? 2.929   12.755  13.153  1.00 93.10 206 A 1 
ATOM   1632 O O   . TRP   A 1 206 ? 1.926   12.052  13.114  1.00 91.32 206 A 1 
ATOM   1633 C CB  . TRP   A 1 206 ? 4.468   11.650  11.509  1.00 92.34 206 A 1 
ATOM   1634 C CG  . TRP   A 1 206 ? 4.421   12.788  10.553  1.00 91.13 206 A 1 
ATOM   1635 C CD1 . TRP   A 1 206 ? 3.324   13.233  9.907   1.00 87.70 206 A 1 
ATOM   1636 C CD2 . TRP   A 1 206 ? 5.497   13.737  10.264  1.00 90.62 206 A 1 
ATOM   1637 N NE1 . TRP   A 1 206 ? 3.640   14.399  9.223   1.00 86.57 206 A 1 
ATOM   1638 C CE2 . TRP   A 1 206 ? 4.957   14.755  9.439   1.00 89.18 206 A 1 
ATOM   1639 C CE3 . TRP   A 1 206 ? 6.847   13.842  10.650  1.00 87.21 206 A 1 
ATOM   1640 C CZ2 . TRP   A 1 206 ? 5.725   15.868  9.041   1.00 88.04 206 A 1 
ATOM   1641 C CZ3 . TRP   A 1 206 ? 7.622   14.938  10.235  1.00 85.04 206 A 1 
ATOM   1642 C CH2 . TRP   A 1 206 ? 7.053   15.952  9.451   1.00 85.57 206 A 1 
ATOM   1643 N N   . PRO   A 1 207 ? 2.861   14.102  13.339  1.00 92.36 207 A 1 
ATOM   1644 C CA  . PRO   A 1 207 ? 3.964   15.058  13.497  1.00 92.00 207 A 1 
ATOM   1645 C C   . PRO   A 1 207 ? 4.854   14.742  14.704  1.00 91.99 207 A 1 
ATOM   1646 O O   . PRO   A 1 207 ? 4.373   14.271  15.731  1.00 88.77 207 A 1 
ATOM   1647 C CB  . PRO   A 1 207 ? 3.301   16.431  13.627  1.00 89.52 207 A 1 
ATOM   1648 C CG  . PRO   A 1 207 ? 1.924   16.236  13.008  1.00 86.72 207 A 1 
ATOM   1649 C CD  . PRO   A 1 207 ? 1.597   14.800  13.371  1.00 88.81 207 A 1 
ATOM   1650 N N   . SER   A 1 208 ? 6.160   14.993  14.576  1.00 87.25 208 A 1 
ATOM   1651 C CA  . SER   A 1 208 ? 7.134   14.676  15.633  1.00 83.90 208 A 1 
ATOM   1652 C C   . SER   A 1 208 ? 7.110   15.663  16.801  1.00 83.19 208 A 1 
ATOM   1653 O O   . SER   A 1 208 ? 7.489   15.320  17.917  1.00 78.70 208 A 1 
ATOM   1654 C CB  . SER   A 1 208 ? 8.540   14.614  15.039  1.00 80.29 208 A 1 
ATOM   1655 O OG  . SER   A 1 208 ? 8.830   15.810  14.350  1.00 73.61 208 A 1 
ATOM   1656 N N   . GLU   A 1 209 ? 6.649   16.884  16.535  1.00 81.64 209 A 1 
ATOM   1657 C CA  . GLU   A 1 209 ? 6.327   17.899  17.529  1.00 80.31 209 A 1 
ATOM   1658 C C   . GLU   A 1 209 ? 4.846   18.251  17.417  1.00 80.34 209 A 1 
ATOM   1659 O O   . GLU   A 1 209 ? 4.288   18.326  16.325  1.00 75.07 209 A 1 
ATOM   1660 C CB  . GLU   A 1 209 ? 7.186   19.156  17.352  1.00 75.08 209 A 1 
ATOM   1661 C CG  . GLU   A 1 209 ? 8.658   18.936  17.725  1.00 66.41 209 A 1 
ATOM   1662 C CD  . GLU   A 1 209 ? 9.485   20.232  17.693  1.00 61.15 209 A 1 
ATOM   1663 O OE1 . GLU   A 1 209 ? 10.677  20.162  18.060  1.00 54.52 209 A 1 
ATOM   1664 O OE2 . GLU   A 1 209 ? 8.940   21.303  17.331  1.00 58.49 209 A 1 
ATOM   1665 N N   . GLN   A 1 210 ? 4.219   18.494  18.563  1.00 78.98 210 A 1 
ATOM   1666 C CA  . GLN   A 1 210 ? 2.858   19.005  18.630  1.00 77.29 210 A 1 
ATOM   1667 C C   . GLN   A 1 210 ? 2.877   20.349  19.345  1.00 78.47 210 A 1 
ATOM   1668 O O   . GLN   A 1 210 ? 3.492   20.493  20.404  1.00 71.83 210 A 1 
ATOM   1669 C CB  . GLN   A 1 210 ? 1.925   18.002  19.318  1.00 70.63 210 A 1 
ATOM   1670 C CG  . GLN   A 1 210 ? 1.806   16.697  18.517  1.00 63.30 210 A 1 
ATOM   1671 C CD  . GLN   A 1 210 ? 0.805   15.719  19.123  1.00 56.70 210 A 1 
ATOM   1672 O OE1 . GLN   A 1 210 ? -0.090  16.063  19.870  1.00 52.17 210 A 1 
ATOM   1673 N NE2 . GLN   A 1 210 ? 0.926   14.447  18.820  1.00 50.10 210 A 1 
ATOM   1674 N N   . ARG   A 1 211 ? 2.203   21.322  18.750  1.00 76.06 211 A 1 
ATOM   1675 C CA  . ARG   A 1 211 ? 2.052   22.668  19.304  1.00 75.29 211 A 1 
ATOM   1676 C C   . ARG   A 1 211 ? 0.574   22.984  19.445  1.00 75.80 211 A 1 
ATOM   1677 O O   . ARG   A 1 211 ? -0.218  22.644  18.571  1.00 71.34 211 A 1 
ATOM   1678 C CB  . ARG   A 1 211 ? 2.768   23.695  18.421  1.00 72.79 211 A 1 
ATOM   1679 C CG  . ARG   A 1 211 ? 4.270   23.405  18.305  1.00 71.67 211 A 1 
ATOM   1680 C CD  . ARG   A 1 211 ? 4.960   24.491  17.499  1.00 68.03 211 A 1 
ATOM   1681 N NE  . ARG   A 1 211 ? 6.317   24.078  17.110  1.00 65.15 211 A 1 
ATOM   1682 C CZ  . ARG   A 1 211 ? 6.870   24.249  15.923  1.00 62.25 211 A 1 
ATOM   1683 N NH1 . ARG   A 1 211 ? 6.309   24.968  14.996  1.00 59.93 211 A 1 
ATOM   1684 N NH2 . ARG   A 1 211 ? 7.991   23.675  15.645  1.00 58.71 211 A 1 
ATOM   1685 N N   . ASP   A 1 212 ? 0.232   23.628  20.539  1.00 76.25 212 A 1 
ATOM   1686 C CA  . ASP   A 1 212 ? -1.137  24.067  20.765  1.00 77.25 212 A 1 
ATOM   1687 C C   . ASP   A 1 212 ? -1.418  25.353  19.987  1.00 79.25 212 A 1 
ATOM   1688 O O   . ASP   A 1 212 ? -0.542  26.210  19.813  1.00 74.87 212 A 1 
ATOM   1689 C CB  . ASP   A 1 212 ? -1.401  24.221  22.268  1.00 71.97 212 A 1 
ATOM   1690 C CG  . ASP   A 1 212 ? -1.342  22.885  23.011  1.00 68.12 212 A 1 
ATOM   1691 O OD1 . ASP   A 1 212 ? -1.892  21.895  22.477  1.00 62.88 212 A 1 
ATOM   1692 O OD2 . ASP   A 1 212 ? -0.765  22.861  24.120  1.00 62.24 212 A 1 
ATOM   1693 N N   . LEU   A 1 213 ? -2.652  25.488  19.523  1.00 80.06 213 A 1 
ATOM   1694 C CA  . LEU   A 1 213 ? -3.163  26.740  18.978  1.00 80.49 213 A 1 
ATOM   1695 C C   . LEU   A 1 213 ? -3.292  27.758  20.120  1.00 80.99 213 A 1 
ATOM   1696 O O   . LEU   A 1 213 ? -3.811  27.433  21.187  1.00 75.24 213 A 1 
ATOM   1697 C CB  . LEU   A 1 213 ? -4.509  26.461  18.286  1.00 77.86 213 A 1 
ATOM   1698 C CG  . LEU   A 1 213 ? -5.037  27.650  17.470  1.00 74.09 213 A 1 
ATOM   1699 C CD1 . LEU   A 1 213 ? -4.236  27.855  16.186  1.00 67.61 213 A 1 
ATOM   1700 C CD2 . LEU   A 1 213 ? -6.491  27.398  17.079  1.00 70.07 213 A 1 
ATOM   1701 N N   . LEU   A 1 214 ? -2.817  28.985  19.904  1.00 80.20 214 A 1 
ATOM   1702 C CA  . LEU   A 1 214 ? -2.820  30.063  20.894  1.00 80.40 214 A 1 
ATOM   1703 C C   . LEU   A 1 214 ? -4.094  30.916  20.849  1.00 75.89 214 A 1 
ATOM   1704 O O   . LEU   A 1 214 ? -4.617  31.171  19.752  1.00 67.51 214 A 1 
ATOM   1705 C CB  . LEU   A 1 214 ? -1.573  30.938  20.720  1.00 75.16 214 A 1 
ATOM   1706 C CG  . LEU   A 1 214 ? -0.236  30.222  20.962  1.00 73.14 214 A 1 
ATOM   1707 C CD1 . LEU   A 1 214 ? 0.896   31.218  20.697  1.00 68.39 214 A 1 
ATOM   1708 C CD2 . LEU   A 1 214 ? -0.097  29.694  22.390  1.00 67.29 214 A 1 
ATOM   1709 O OXT . LEU   A 1 214 ? -4.514  31.351  21.952  1.00 65.21 214 A 1 
ATOM   1710 N N   . MET   B 2 1   ? 6.402   6.129   4.465   1.00 78.29 1   B 1 
ATOM   1711 C CA  . MET   B 2 1   ? 7.627   5.310   4.334   1.00 83.89 1   B 1 
ATOM   1712 C C   . MET   B 2 1   ? 8.582   6.010   3.377   1.00 86.59 1   B 1 
ATOM   1713 O O   . MET   B 2 1   ? 8.145   6.484   2.334   1.00 85.10 1   B 1 
ATOM   1714 C CB  . MET   B 2 1   ? 7.260   3.897   3.861   1.00 80.10 1   B 1 
ATOM   1715 C CG  . MET   B 2 1   ? 8.434   2.924   3.926   1.00 75.64 1   B 1 
ATOM   1716 S SD  . MET   B 2 1   ? 8.024   1.250   3.343   1.00 71.94 1   B 1 
ATOM   1717 C CE  . MET   B 2 1   ? 6.977   0.639   4.679   1.00 64.94 1   B 1 
ATOM   1718 N N   . ILE   B 2 2   ? 9.865   6.075   3.733   1.00 89.30 2   B 1 
ATOM   1719 C CA  . ILE   B 2 2   ? 10.912  6.735   2.947   1.00 90.74 2   B 1 
ATOM   1720 C C   . ILE   B 2 2   ? 11.863  5.714   2.309   1.00 92.35 2   B 1 
ATOM   1721 O O   . ILE   B 2 2   ? 11.935  4.555   2.726   1.00 91.86 2   B 1 
ATOM   1722 C CB  . ILE   B 2 2   ? 11.655  7.799   3.786   1.00 89.06 2   B 1 
ATOM   1723 C CG1 . ILE   B 2 2   ? 12.260  7.199   5.073   1.00 83.49 2   B 1 
ATOM   1724 C CG2 . ILE   B 2 2   ? 10.717  8.981   4.087   1.00 80.11 2   B 1 
ATOM   1725 C CD1 . ILE   B 2 2   ? 13.166  8.168   5.834   1.00 78.26 2   B 1 
ATOM   1726 N N   . VAL   B 2 3   ? 12.594  6.150   1.289   1.00 94.04 3   B 1 
ATOM   1727 C CA  . VAL   B 2 3   ? 13.483  5.303   0.472   1.00 94.94 3   B 1 
ATOM   1728 C C   . VAL   B 2 3   ? 14.498  4.517   1.305   1.00 94.75 3   B 1 
ATOM   1729 O O   . VAL   B 2 3   ? 14.689  3.325   1.066   1.00 93.82 3   B 1 
ATOM   1730 C CB  . VAL   B 2 3   ? 14.186  6.174   -0.583  1.00 94.82 3   B 1 
ATOM   1731 C CG1 . VAL   B 2 3   ? 15.390  5.498   -1.246  1.00 91.66 3   B 1 
ATOM   1732 C CG2 . VAL   B 2 3   ? 13.198  6.537   -1.691  1.00 91.55 3   B 1 
ATOM   1733 N N   . GLU   B 2 4   ? 15.127  5.139   2.294   1.00 94.46 4   B 1 
ATOM   1734 C CA  . GLU   B 2 4   ? 16.183  4.496   3.094   1.00 93.71 4   B 1 
ATOM   1735 C C   . GLU   B 2 4   ? 15.704  3.287   3.912   1.00 94.02 4   B 1 
ATOM   1736 O O   . GLU   B 2 4   ? 16.510  2.426   4.259   1.00 92.59 4   B 1 
ATOM   1737 C CB  . GLU   B 2 4   ? 16.870  5.526   3.996   1.00 91.41 4   B 1 
ATOM   1738 C CG  . GLU   B 2 4   ? 15.985  6.029   5.147   1.00 85.86 4   B 1 
ATOM   1739 C CD  . GLU   B 2 4   ? 16.666  7.102   5.995   1.00 86.68 4   B 1 
ATOM   1740 O OE1 . GLU   B 2 4   ? 16.013  7.614   6.925   1.00 79.73 4   B 1 
ATOM   1741 O OE2 . GLU   B 2 4   ? 17.841  7.471   5.743   1.00 82.42 4   B 1 
ATOM   1742 N N   . GLN   B 2 5   ? 14.400  3.187   4.177   1.00 93.27 5   B 1 
ATOM   1743 C CA  . GLN   B 2 5   ? 13.798  2.074   4.917   1.00 92.16 5   B 1 
ATOM   1744 C C   . GLN   B 2 5   ? 13.651  0.803   4.066   1.00 92.67 5   B 1 
ATOM   1745 O O   . GLN   B 2 5   ? 13.540  -0.290  4.610   1.00 91.43 5   B 1 
ATOM   1746 C CB  . GLN   B 2 5   ? 12.420  2.500   5.454   1.00 90.49 5   B 1 
ATOM   1747 C CG  . GLN   B 2 5   ? 12.500  3.622   6.498   1.00 86.96 5   B 1 
ATOM   1748 C CD  . GLN   B 2 5   ? 11.116  4.077   6.969   1.00 84.17 5   B 1 
ATOM   1749 O OE1 . GLN   B 2 5   ? 10.178  4.207   6.204   1.00 77.15 5   B 1 
ATOM   1750 N NE2 . GLN   B 2 5   ? 10.945  4.336   8.243   1.00 75.13 5   B 1 
ATOM   1751 N N   . ILE   B 2 6   ? 13.630  0.928   2.740   1.00 93.66 6   B 1 
ATOM   1752 C CA  . ILE   B 2 6   ? 13.395  -0.198  1.821   1.00 94.05 6   B 1 
ATOM   1753 C C   . ILE   B 2 6   ? 14.495  -0.394  0.771   1.00 95.05 6   B 1 
ATOM   1754 O O   . ILE   B 2 6   ? 14.470  -1.382  0.032   1.00 94.27 6   B 1 
ATOM   1755 C CB  . ILE   B 2 6   ? 12.007  -0.090  1.156   1.00 92.88 6   B 1 
ATOM   1756 C CG1 . ILE   B 2 6   ? 11.897  1.125   0.206   1.00 88.27 6   B 1 
ATOM   1757 C CG2 . ILE   B 2 6   ? 10.894  -0.061  2.219   1.00 85.82 6   B 1 
ATOM   1758 C CD1 . ILE   B 2 6   ? 10.697  1.024   -0.739  1.00 84.21 6   B 1 
ATOM   1759 N N   . MET   B 2 7   ? 15.457  0.519   0.688   1.00 95.75 7   B 1 
ATOM   1760 C CA  . MET   B 2 7   ? 16.548  0.440   -0.277  1.00 96.30 7   B 1 
ATOM   1761 C C   . MET   B 2 7   ? 17.498  -0.721  0.037   1.00 96.40 7   B 1 
ATOM   1762 O O   . MET   B 2 7   ? 17.749  -1.079  1.191   1.00 95.31 7   B 1 
ATOM   1763 C CB  . MET   B 2 7   ? 17.299  1.776   -0.372  1.00 95.38 7   B 1 
ATOM   1764 C CG  . MET   B 2 7   ? 18.181  2.087   0.846   1.00 94.39 7   B 1 
ATOM   1765 S SD  . MET   B 2 7   ? 19.063  3.669   0.706   1.00 94.16 7   B 1 
ATOM   1766 C CE  . MET   B 2 7   ? 20.004  3.643   2.235   1.00 89.16 7   B 1 
ATOM   1767 N N   . LYS   B 2 8   ? 18.111  -1.263  -1.007  1.00 96.62 8   B 1 
ATOM   1768 C CA  . LYS   B 2 8   ? 19.206  -2.218  -0.853  1.00 96.64 8   B 1 
ATOM   1769 C C   . LYS   B 2 8   ? 20.522  -1.459  -0.690  1.00 96.98 8   B 1 
ATOM   1770 O O   . LYS   B 2 8   ? 20.882  -0.665  -1.555  1.00 96.24 8   B 1 
ATOM   1771 C CB  . LYS   B 2 8   ? 19.201  -3.190  -2.036  1.00 95.70 8   B 1 
ATOM   1772 C CG  . LYS   B 2 8   ? 20.029  -4.438  -1.716  1.00 88.72 8   B 1 
ATOM   1773 C CD  . LYS   B 2 8   ? 19.901  -5.471  -2.833  1.00 82.38 8   B 1 
ATOM   1774 C CE  . LYS   B 2 8   ? 20.664  -6.745  -2.447  1.00 75.10 8   B 1 
ATOM   1775 N NZ  . LYS   B 2 8   ? 20.589  -7.770  -3.508  1.00 65.74 8   B 1 
ATOM   1776 N N   . ARG   B 2 9   ? 21.246  -1.713  0.399   1.00 96.69 9   B 1 
ATOM   1777 C CA  . ARG   B 2 9   ? 22.493  -0.996  0.735   1.00 96.35 9   B 1 
ATOM   1778 C C   . ARG   B 2 9   ? 23.728  -1.575  0.045   1.00 96.19 9   B 1 
ATOM   1779 O O   . ARG   B 2 9   ? 24.594  -0.824  -0.389  1.00 91.81 9   B 1 
ATOM   1780 C CB  . ARG   B 2 9   ? 22.674  -0.956  2.260   1.00 94.96 9   B 1 
ATOM   1781 C CG  . ARG   B 2 9   ? 21.566  -0.139  2.951   1.00 91.71 9   B 1 
ATOM   1782 C CD  . ARG   B 2 9   ? 21.783  -0.067  4.469   1.00 88.90 9   B 1 
ATOM   1783 N NE  . ARG   B 2 9   ? 20.705  0.679   5.138   1.00 84.65 9   B 1 
ATOM   1784 C CZ  . ARG   B 2 9   ? 20.701  1.958   5.501   1.00 80.18 9   B 1 
ATOM   1785 N NH1 . ARG   B 2 9   ? 21.730  2.737   5.318   1.00 69.28 9   B 1 
ATOM   1786 N NH2 . ARG   B 2 9   ? 19.646  2.475   6.061   1.00 74.99 9   B 1 
ATOM   1787 N N   . ASP   B 2 10  ? 23.786  -2.888  -0.115  1.00 96.24 10  B 1 
ATOM   1788 C CA  . ASP   B 2 10  ? 24.885  -3.569  -0.807  1.00 95.97 10  B 1 
ATOM   1789 C C   . ASP   B 2 10  ? 24.693  -3.483  -2.325  1.00 96.65 10  B 1 
ATOM   1790 O O   . ASP   B 2 10  ? 24.045  -4.329  -2.951  1.00 94.52 10  B 1 
ATOM   1791 C CB  . ASP   B 2 10  ? 25.006  -5.021  -0.325  1.00 94.13 10  B 1 
ATOM   1792 C CG  . ASP   B 2 10  ? 25.373  -5.116  1.154   1.00 83.93 10  B 1 
ATOM   1793 O OD1 . ASP   B 2 10  ? 26.174  -4.269  1.604   1.00 74.32 10  B 1 
ATOM   1794 O OD2 . ASP   B 2 10  ? 24.830  -6.031  1.809   1.00 73.82 10  B 1 
ATOM   1795 N N   . VAL   B 2 11  ? 25.252  -2.427  -2.917  1.00 96.68 11  B 1 
ATOM   1796 C CA  . VAL   B 2 11  ? 25.114  -2.132  -4.346  1.00 97.23 11  B 1 
ATOM   1797 C C   . VAL   B 2 11  ? 26.286  -2.706  -5.130  1.00 97.32 11  B 1 
ATOM   1798 O O   . VAL   B 2 11  ? 27.441  -2.350  -4.900  1.00 96.20 11  B 1 
ATOM   1799 C CB  . VAL   B 2 11  ? 24.965  -0.624  -4.611  1.00 96.78 11  B 1 
ATOM   1800 C CG1 . VAL   B 2 11  ? 24.575  -0.380  -6.073  1.00 93.55 11  B 1 
ATOM   1801 C CG2 . VAL   B 2 11  ? 23.879  0.010   -3.734  1.00 94.07 11  B 1 
ATOM   1802 N N   . ILE   B 2 12  ? 25.981  -3.545  -6.114  1.00 97.13 12  B 1 
ATOM   1803 C CA  . ILE   B 2 12  ? 26.944  -3.985  -7.125  1.00 97.12 12  B 1 
ATOM   1804 C C   . ILE   B 2 12  ? 27.115  -2.856  -8.144  1.00 97.32 12  B 1 
ATOM   1805 O O   . ILE   B 2 12  ? 26.136  -2.381  -8.727  1.00 96.54 12  B 1 
ATOM   1806 C CB  . ILE   B 2 12  ? 26.490  -5.299  -7.791  1.00 96.94 12  B 1 
ATOM   1807 C CG1 . ILE   B 2 12  ? 26.125  -6.414  -6.780  1.00 94.72 12  B 1 
ATOM   1808 C CG2 . ILE   B 2 12  ? 27.556  -5.802  -8.777  1.00 94.92 12  B 1 
ATOM   1809 C CD1 . ILE   B 2 12  ? 27.236  -6.797  -5.796  1.00 85.29 12  B 1 
ATOM   1810 N N   . THR   B 2 13  ? 28.359  -2.435  -8.360  1.00 96.74 13  B 1 
ATOM   1811 C CA  . THR   B 2 13  ? 28.716  -1.306  -9.227  1.00 96.69 13  B 1 
ATOM   1812 C C   . THR   B 2 13  ? 29.716  -1.702  -10.309 1.00 96.71 13  B 1 
ATOM   1813 O O   . THR   B 2 13  ? 30.289  -2.800  -10.297 1.00 95.41 13  B 1 
ATOM   1814 C CB  . THR   B 2 13  ? 29.248  -0.119  -8.403  1.00 95.76 13  B 1 
ATOM   1815 O OG1 . THR   B 2 13  ? 30.383  -0.502  -7.664  1.00 91.07 13  B 1 
ATOM   1816 C CG2 . THR   B 2 13  ? 28.212  0.426   -7.421  1.00 90.89 13  B 1 
ATOM   1817 N N   . LEU   B 2 14  ? 29.904  -0.797  -11.257 1.00 96.60 14  B 1 
ATOM   1818 C CA  . LEU   B 2 14  ? 30.948  -0.837  -12.277 1.00 96.47 14  B 1 
ATOM   1819 C C   . LEU   B 2 14  ? 31.795  0.433   -12.190 1.00 96.65 14  B 1 
ATOM   1820 O O   . LEU   B 2 14  ? 31.339  1.468   -11.708 1.00 95.31 14  B 1 
ATOM   1821 C CB  . LEU   B 2 14  ? 30.309  -0.953  -13.668 1.00 95.55 14  B 1 
ATOM   1822 C CG  . LEU   B 2 14  ? 29.586  -2.278  -13.944 1.00 94.33 14  B 1 
ATOM   1823 C CD1 . LEU   B 2 14  ? 28.797  -2.163  -15.241 1.00 90.62 14  B 1 
ATOM   1824 C CD2 . LEU   B 2 14  ? 30.564  -3.444  -14.082 1.00 90.71 14  B 1 
ATOM   1825 N N   . THR   B 2 15  ? 33.005  0.363   -12.729 1.00 96.01 15  B 1 
ATOM   1826 C CA  . THR   B 2 15  ? 33.823  1.540   -13.042 1.00 95.39 15  B 1 
ATOM   1827 C C   . THR   B 2 15  ? 33.686  1.881   -14.527 1.00 95.46 15  B 1 
ATOM   1828 O O   . THR   B 2 15  ? 33.299  1.042   -15.341 1.00 93.74 15  B 1 
ATOM   1829 C CB  . THR   B 2 15  ? 35.294  1.320   -12.672 1.00 94.27 15  B 1 
ATOM   1830 O OG1 . THR   B 2 15  ? 35.870  0.354   -13.505 1.00 85.28 15  B 1 
ATOM   1831 C CG2 . THR   B 2 15  ? 35.481  0.885   -11.218 1.00 83.11 15  B 1 
ATOM   1832 N N   . LYS   B 2 16  ? 34.026  3.114   -14.916 1.00 95.18 16  B 1 
ATOM   1833 C CA  . LYS   B 2 16  ? 33.998  3.533   -16.330 1.00 94.79 16  B 1 
ATOM   1834 C C   . LYS   B 2 16  ? 34.939  2.725   -17.232 1.00 94.81 16  B 1 
ATOM   1835 O O   . LYS   B 2 16  ? 34.725  2.658   -18.435 1.00 91.99 16  B 1 
ATOM   1836 C CB  . LYS   B 2 16  ? 34.298  5.038   -16.422 1.00 92.59 16  B 1 
ATOM   1837 C CG  . LYS   B 2 16  ? 35.745  5.393   -16.034 1.00 86.21 16  B 1 
ATOM   1838 C CD  . LYS   B 2 16  ? 35.973  6.906   -16.082 1.00 84.40 16  B 1 
ATOM   1839 C CE  . LYS   B 2 16  ? 37.427  7.204   -15.699 1.00 73.99 16  B 1 
ATOM   1840 N NZ  . LYS   B 2 16  ? 37.679  8.659   -15.603 1.00 68.31 16  B 1 
ATOM   1841 N N   . THR   B 2 17  ? 35.984  2.140   -16.646 1.00 94.75 17  B 1 
ATOM   1842 C CA  . THR   B 2 17  ? 37.016  1.355   -17.337 1.00 94.20 17  B 1 
ATOM   1843 C C   . THR   B 2 17  ? 36.725  -0.144  -17.372 1.00 94.57 17  B 1 
ATOM   1844 O O   . THR   B 2 17  ? 37.421  -0.865  -18.083 1.00 91.90 17  B 1 
ATOM   1845 C CB  . THR   B 2 17  ? 38.394  1.588   -16.699 1.00 92.74 17  B 1 
ATOM   1846 O OG1 . THR   B 2 17  ? 38.332  1.432   -15.297 1.00 85.85 17  B 1 
ATOM   1847 C CG2 . THR   B 2 17  ? 38.905  3.002   -16.966 1.00 82.85 17  B 1 
ATOM   1848 N N   . ASP   B 2 18  ? 35.728  -0.622  -16.635 1.00 94.76 18  B 1 
ATOM   1849 C CA  . ASP   B 2 18  ? 35.303  -2.016  -16.719 1.00 94.67 18  B 1 
ATOM   1850 C C   . ASP   B 2 18  ? 34.846  -2.353  -18.145 1.00 94.78 18  B 1 
ATOM   1851 O O   . ASP   B 2 18  ? 34.325  -1.509  -18.884 1.00 93.00 18  B 1 
ATOM   1852 C CB  . ASP   B 2 18  ? 34.177  -2.321  -15.716 1.00 94.17 18  B 1 
ATOM   1853 C CG  . ASP   B 2 18  ? 34.642  -2.497  -14.267 1.00 93.54 18  B 1 
ATOM   1854 O OD1 . ASP   B 2 18  ? 35.766  -3.000  -14.056 1.00 87.44 18  B 1 
ATOM   1855 O OD2 . ASP   B 2 18  ? 33.826  -2.209  -13.360 1.00 88.05 18  B 1 
ATOM   1856 N N   . THR   B 2 19  ? 35.025  -3.606  -18.535 1.00 94.39 19  B 1 
ATOM   1857 C CA  . THR   B 2 19  ? 34.576  -4.086  -19.846 1.00 94.33 19  B 1 
ATOM   1858 C C   . THR   B 2 19  ? 33.082  -4.416  -19.835 1.00 94.73 19  B 1 
ATOM   1859 O O   . THR   B 2 19  ? 32.486  -4.724  -18.800 1.00 93.67 19  B 1 
ATOM   1860 C CB  . THR   B 2 19  ? 35.391  -5.298  -20.319 1.00 92.99 19  B 1 
ATOM   1861 O OG1 . THR   B 2 19  ? 35.194  -6.397  -19.465 1.00 86.07 19  B 1 
ATOM   1862 C CG2 . THR   B 2 19  ? 36.889  -5.008  -20.395 1.00 85.33 19  B 1 
ATOM   1863 N N   . LEU   B 2 20  ? 32.468  -4.426  -21.011 1.00 93.48 20  B 1 
ATOM   1864 C CA  . LEU   B 2 20  ? 31.091  -4.904  -21.162 1.00 93.64 20  B 1 
ATOM   1865 C C   . LEU   B 2 20  ? 30.953  -6.390  -20.806 1.00 93.96 20  B 1 
ATOM   1866 O O   . LEU   B 2 20  ? 29.896  -6.806  -20.339 1.00 92.77 20  B 1 
ATOM   1867 C CB  . LEU   B 2 20  ? 30.596  -4.630  -22.589 1.00 92.77 20  B 1 
ATOM   1868 C CG  . LEU   B 2 20  ? 30.514  -3.137  -22.967 1.00 90.73 20  B 1 
ATOM   1869 C CD1 . LEU   B 2 20  ? 29.926  -2.995  -24.365 1.00 85.71 20  B 1 
ATOM   1870 C CD2 . LEU   B 2 20  ? 29.648  -2.326  -22.003 1.00 85.34 20  B 1 
ATOM   1871 N N   . GLU   B 2 21  ? 32.018  -7.174  -20.947 1.00 93.40 21  B 1 
ATOM   1872 C CA  . GLU   B 2 21  ? 32.065  -8.560  -20.465 1.00 93.24 21  B 1 
ATOM   1873 C C   . GLU   B 2 21  ? 31.895  -8.618  -18.944 1.00 93.70 21  B 1 
ATOM   1874 O O   . GLU   B 2 21  ? 31.023  -9.333  -18.452 1.00 92.99 21  B 1 
ATOM   1875 C CB  . GLU   B 2 21  ? 33.378  -9.210  -20.913 1.00 92.26 21  B 1 
ATOM   1876 C CG  . GLU   B 2 21  ? 33.438  -10.701 -20.540 1.00 87.24 21  B 1 
ATOM   1877 C CD  . GLU   B 2 21  ? 34.618  -11.415 -21.210 1.00 83.44 21  B 1 
ATOM   1878 O OE1 . GLU   B 2 21  ? 34.465  -12.626 -21.489 1.00 74.94 21  B 1 
ATOM   1879 O OE2 . GLU   B 2 21  ? 35.646  -10.754 -21.482 1.00 76.64 21  B 1 
ATOM   1880 N N   . THR   B 2 22  ? 32.637  -7.789  -18.205 1.00 94.49 22  B 1 
ATOM   1881 C CA  . THR   B 2 22  ? 32.493  -7.668  -16.746 1.00 94.64 22  B 1 
ATOM   1882 C C   . THR   B 2 22  ? 31.068  -7.261  -16.359 1.00 95.25 22  B 1 
ATOM   1883 O O   . THR   B 2 22  ? 30.499  -7.818  -15.417 1.00 94.45 22  B 1 
ATOM   1884 C CB  . THR   B 2 22  ? 33.487  -6.640  -16.184 1.00 94.36 22  B 1 
ATOM   1885 O OG1 . THR   B 2 22  ? 34.800  -6.988  -16.548 1.00 88.27 22  B 1 
ATOM   1886 C CG2 . THR   B 2 22  ? 33.466  -6.560  -14.659 1.00 86.51 22  B 1 
ATOM   1887 N N   . ALA   B 2 23  ? 30.461  -6.341  -17.104 1.00 95.47 23  B 1 
ATOM   1888 C CA  . ALA   B 2 23  ? 29.076  -5.934  -16.877 1.00 95.46 23  B 1 
ATOM   1889 C C   . ALA   B 2 23  ? 28.092  -7.102  -17.073 1.00 95.64 23  B 1 
ATOM   1890 O O   . ALA   B 2 23  ? 27.249  -7.345  -16.213 1.00 94.87 23  B 1 
ATOM   1891 C CB  . ALA   B 2 23  ? 28.747  -4.750  -17.790 1.00 95.21 23  B 1 
ATOM   1892 N N   . ILE   B 2 24  ? 28.223  -7.861  -18.163 1.00 94.97 24  B 1 
ATOM   1893 C CA  . ILE   B 2 24  ? 27.384  -9.040  -18.434 1.00 93.91 24  B 1 
ATOM   1894 C C   . ILE   B 2 24  ? 27.548  -10.091 -17.334 1.00 94.33 24  B 1 
ATOM   1895 O O   . ILE   B 2 24  ? 26.548  -10.621 -16.846 1.00 93.47 24  B 1 
ATOM   1896 C CB  . ILE   B 2 24  ? 27.707  -9.639  -19.822 1.00 92.28 24  B 1 
ATOM   1897 C CG1 . ILE   B 2 24  ? 27.223  -8.688  -20.935 1.00 87.15 24  B 1 
ATOM   1898 C CG2 . ILE   B 2 24  ? 27.056  -11.025 -20.013 1.00 86.25 24  B 1 
ATOM   1899 C CD1 . ILE   B 2 24  ? 27.762  -9.036  -22.326 1.00 78.76 24  B 1 
ATOM   1900 N N   . CYS   B 2 25  ? 28.789  -10.378 -16.927 1.00 95.03 25  B 1 
ATOM   1901 C CA  . CYS   B 2 25  ? 29.077  -11.333 -15.861 1.00 95.07 25  B 1 
ATOM   1902 C C   . CYS   B 2 25  ? 28.399  -10.925 -14.550 1.00 95.34 25  B 1 
ATOM   1903 O O   . CYS   B 2 25  ? 27.627  -11.715 -14.011 1.00 94.36 25  B 1 
ATOM   1904 C CB  . CYS   B 2 25  ? 30.594  -11.498 -15.699 1.00 94.53 25  B 1 
ATOM   1905 S SG  . CYS   B 2 25  ? 31.244  -12.449 -17.101 1.00 83.39 25  B 1 
ATOM   1906 N N   . LYS   B 2 26  ? 28.571  -9.684  -14.094 1.00 95.75 26  B 1 
ATOM   1907 C CA  . LYS   B 2 26  ? 27.931  -9.173  -12.869 1.00 95.98 26  B 1 
ATOM   1908 C C   . LYS   B 2 26  ? 26.400  -9.226  -12.941 1.00 95.91 26  B 1 
ATOM   1909 O O   . LYS   B 2 26  ? 25.761  -9.654  -11.987 1.00 94.57 26  B 1 
ATOM   1910 C CB  . LYS   B 2 26  ? 28.412  -7.744  -12.566 1.00 95.85 26  B 1 
ATOM   1911 C CG  . LYS   B 2 26  ? 29.847  -7.692  -12.007 1.00 94.57 26  B 1 
ATOM   1912 C CD  . LYS   B 2 26  ? 30.243  -6.250  -11.660 1.00 93.59 26  B 1 
ATOM   1913 C CE  . LYS   B 2 26  ? 31.654  -6.182  -11.056 1.00 91.19 26  B 1 
ATOM   1914 N NZ  . LYS   B 2 26  ? 32.065  -4.790  -10.728 1.00 87.62 26  B 1 
ATOM   1915 N N   . LEU   B 2 27  ? 25.803  -8.833  -14.063 1.00 95.80 27  B 1 
ATOM   1916 C CA  . LEU   B 2 27  ? 24.345  -8.898  -14.246 1.00 95.06 27  B 1 
ATOM   1917 C C   . LEU   B 2 27  ? 23.814  -10.328 -14.081 1.00 94.56 27  B 1 
ATOM   1918 O O   . LEU   B 2 27  ? 22.772  -10.536 -13.463 1.00 93.10 27  B 1 
ATOM   1919 C CB  . LEU   B 2 27  ? 23.964  -8.352  -15.634 1.00 94.74 27  B 1 
ATOM   1920 C CG  . LEU   B 2 27  ? 24.056  -6.822  -15.791 1.00 93.89 27  B 1 
ATOM   1921 C CD1 . LEU   B 2 27  ? 23.797  -6.440  -17.250 1.00 90.42 27  B 1 
ATOM   1922 C CD2 . LEU   B 2 27  ? 23.040  -6.085  -14.927 1.00 90.20 27  B 1 
ATOM   1923 N N   . LYS   B 2 28  ? 24.538  -11.310 -14.623 1.00 95.00 28  B 1 
ATOM   1924 C CA  . LYS   B 2 28  ? 24.137  -12.719 -14.620 1.00 93.96 28  B 1 
ATOM   1925 C C   . LYS   B 2 28  ? 24.413  -13.405 -13.283 1.00 93.96 28  B 1 
ATOM   1926 O O   . LYS   B 2 28  ? 23.566  -14.145 -12.803 1.00 92.25 28  B 1 
ATOM   1927 C CB  . LYS   B 2 28  ? 24.848  -13.415 -15.789 1.00 92.81 28  B 1 
ATOM   1928 C CG  . LYS   B 2 28  ? 24.168  -14.732 -16.179 1.00 80.17 28  B 1 
ATOM   1929 C CD  . LYS   B 2 28  ? 24.907  -15.362 -17.362 1.00 75.52 28  B 1 
ATOM   1930 C CE  . LYS   B 2 28  ? 24.182  -16.627 -17.833 1.00 63.98 28  B 1 
ATOM   1931 N NZ  . LYS   B 2 28  ? 24.935  -17.312 -18.908 1.00 56.23 28  B 1 
ATOM   1932 N N   . GLU   B 2 29  ? 25.581  -13.148 -12.689 1.00 95.17 29  B 1 
ATOM   1933 C CA  . GLU   B 2 29  ? 26.021  -13.731 -11.414 1.00 95.17 29  B 1 
ATOM   1934 C C   . GLU   B 2 29  ? 25.113  -13.310 -10.253 1.00 94.78 29  B 1 
ATOM   1935 O O   . GLU   B 2 29  ? 24.657  -14.145 -9.481  1.00 92.67 29  B 1 
ATOM   1936 C CB  . GLU   B 2 29  ? 27.472  -13.291 -11.172 1.00 94.86 29  B 1 
ATOM   1937 C CG  . GLU   B 2 29  ? 28.092  -13.870 -9.888  1.00 86.82 29  B 1 
ATOM   1938 C CD  . GLU   B 2 29  ? 29.542  -13.400 -9.667  1.00 81.83 29  B 1 
ATOM   1939 O OE1 . GLU   B 2 29  ? 30.144  -13.854 -8.670  1.00 74.26 29  B 1 
ATOM   1940 O OE2 . GLU   B 2 29  ? 30.047  -12.585 -10.475 1.00 76.40 29  B 1 
ATOM   1941 N N   . PHE   B 2 30  ? 24.788  -12.027 -10.169 1.00 95.62 30  B 1 
ATOM   1942 C CA  . PHE   B 2 30  ? 23.977  -11.475 -9.082  1.00 94.72 30  B 1 
ATOM   1943 C C   . PHE   B 2 30  ? 22.469  -11.451 -9.374  1.00 94.15 30  B 1 
ATOM   1944 O O   . PHE   B 2 30  ? 21.698  -10.954 -8.552  1.00 91.70 30  B 1 
ATOM   1945 C CB  . PHE   B 2 30  ? 24.520  -10.098 -8.702  1.00 94.69 30  B 1 
ATOM   1946 C CG  . PHE   B 2 30  ? 25.933  -10.133 -8.159  1.00 94.81 30  B 1 
ATOM   1947 C CD1 . PHE   B 2 30  ? 26.179  -10.623 -6.863  1.00 90.19 30  B 1 
ATOM   1948 C CD2 . PHE   B 2 30  ? 27.013  -9.701  -8.948  1.00 90.48 30  B 1 
ATOM   1949 C CE1 . PHE   B 2 30  ? 27.491  -10.683 -6.365  1.00 89.41 30  B 1 
ATOM   1950 C CE2 . PHE   B 2 30  ? 28.330  -9.763  -8.456  1.00 89.25 30  B 1 
ATOM   1951 C CZ  . PHE   B 2 30  ? 28.569  -10.257 -7.163  1.00 91.65 30  B 1 
ATOM   1952 N N   . HIS   B 2 31  ? 22.023  -11.965 -10.524 1.00 92.56 31  B 1 
ATOM   1953 C CA  . HIS   B 2 31  ? 20.620  -11.925 -10.956 1.00 91.20 31  B 1 
ATOM   1954 C C   . HIS   B 2 31  ? 19.990  -10.520 -10.897 1.00 91.63 31  B 1 
ATOM   1955 O O   . HIS   B 2 31  ? 18.833  -10.330 -10.513 1.00 89.34 31  B 1 
ATOM   1956 C CB  . HIS   B 2 31  ? 19.804  -13.001 -10.224 1.00 89.48 31  B 1 
ATOM   1957 C CG  . HIS   B 2 31  ? 20.190  -14.408 -10.591 1.00 84.18 31  B 1 
ATOM   1958 N ND1 . HIS   B 2 31  ? 20.333  -14.909 -11.874 1.00 73.70 31  B 1 
ATOM   1959 C CD2 . HIS   B 2 31  ? 20.439  -15.447 -9.732  1.00 72.63 31  B 1 
ATOM   1960 C CE1 . HIS   B 2 31  ? 20.651  -16.208 -11.783 1.00 72.74 31  B 1 
ATOM   1961 N NE2 . HIS   B 2 31  ? 20.717  -16.575 -10.493 1.00 72.85 31  B 1 
ATOM   1962 N N   . ILE   B 2 32  ? 20.758  -9.519  -11.316 1.00 94.34 32  B 1 
ATOM   1963 C CA  . ILE   B 2 32  ? 20.347  -8.112  -11.375 1.00 94.76 32  B 1 
ATOM   1964 C C   . ILE   B 2 32  ? 20.254  -7.629  -12.827 1.00 95.02 32  B 1 
ATOM   1965 O O   . ILE   B 2 32  ? 20.770  -8.256  -13.753 1.00 94.01 32  B 1 
ATOM   1966 C CB  . ILE   B 2 32  ? 21.272  -7.221  -10.514 1.00 94.52 32  B 1 
ATOM   1967 C CG1 . ILE   B 2 32  ? 22.741  -7.286  -10.987 1.00 92.12 32  B 1 
ATOM   1968 C CG2 . ILE   B 2 32  ? 21.109  -7.580  -9.031  1.00 90.44 32  B 1 
ATOM   1969 C CD1 . ILE   B 2 32  ? 23.704  -6.374  -10.215 1.00 90.36 32  B 1 
ATOM   1970 N N   . ARG   B 2 33  ? 19.592  -6.488  -13.036 1.00 94.65 33  B 1 
ATOM   1971 C CA  . ARG   B 2 33  ? 19.394  -5.880  -14.367 1.00 94.64 33  B 1 
ATOM   1972 C C   . ARG   B 2 33  ? 19.891  -4.442  -14.463 1.00 95.72 33  B 1 
ATOM   1973 O O   . ARG   B 2 33  ? 19.751  -3.830  -15.517 1.00 94.36 33  B 1 
ATOM   1974 C CB  . ARG   B 2 33  ? 17.920  -5.987  -14.759 1.00 92.26 33  B 1 
ATOM   1975 C CG  . ARG   B 2 33  ? 17.465  -7.455  -14.898 1.00 88.85 33  B 1 
ATOM   1976 C CD  . ARG   B 2 33  ? 16.005  -7.533  -15.324 1.00 84.43 33  B 1 
ATOM   1977 N NE  . ARG   B 2 33  ? 15.121  -7.029  -14.258 1.00 76.95 33  B 1 
ATOM   1978 C CZ  . ARG   B 2 33  ? 13.802  -7.045  -14.271 1.00 72.35 33  B 1 
ATOM   1979 N NH1 . ARG   B 2 33  ? 13.133  -7.493  -15.301 1.00 64.74 33  B 1 
ATOM   1980 N NH2 . ARG   B 2 33  ? 13.138  -6.616  -13.234 1.00 64.10 33  B 1 
ATOM   1981 N N   . HIS   B 2 34  ? 20.439  -3.919  -13.378 1.00 96.39 34  B 1 
ATOM   1982 C CA  . HIS   B 2 34  ? 20.886  -2.533  -13.289 1.00 96.96 34  B 1 
ATOM   1983 C C   . HIS   B 2 34  ? 22.241  -2.476  -12.582 1.00 97.49 34  B 1 
ATOM   1984 O O   . HIS   B 2 34  ? 22.409  -3.099  -11.536 1.00 96.72 34  B 1 
ATOM   1985 C CB  . HIS   B 2 34  ? 19.840  -1.698  -12.530 1.00 96.25 34  B 1 
ATOM   1986 C CG  . HIS   B 2 34  ? 18.431  -1.840  -13.047 1.00 95.69 34  B 1 
ATOM   1987 N ND1 . HIS   B 2 34  ? 17.483  -2.729  -12.572 1.00 86.85 34  B 1 
ATOM   1988 C CD2 . HIS   B 2 34  ? 17.843  -1.158  -14.087 1.00 86.94 34  B 1 
ATOM   1989 C CE1 . HIS   B 2 34  ? 16.364  -2.575  -13.301 1.00 87.93 34  B 1 
ATOM   1990 N NE2 . HIS   B 2 34  ? 16.541  -1.630  -14.235 1.00 90.03 34  B 1 
ATOM   1991 N N   . LEU   B 2 35  ? 23.180  -1.723  -13.146 1.00 97.29 35  B 1 
ATOM   1992 C CA  . LEU   B 2 35  ? 24.508  -1.494  -12.579 1.00 97.52 35  B 1 
ATOM   1993 C C   . LEU   B 2 35  ? 24.830  0.003   -12.624 1.00 97.60 35  B 1 
ATOM   1994 O O   . LEU   B 2 35  ? 25.074  0.534   -13.714 1.00 96.78 35  B 1 
ATOM   1995 C CB  . LEU   B 2 35  ? 25.561  -2.314  -13.347 1.00 97.17 35  B 1 
ATOM   1996 C CG  . LEU   B 2 35  ? 25.501  -3.834  -13.098 1.00 96.30 35  B 1 
ATOM   1997 C CD1 . LEU   B 2 35  ? 26.378  -4.563  -14.109 1.00 93.76 35  B 1 
ATOM   1998 C CD2 . LEU   B 2 35  ? 25.997  -4.196  -11.694 1.00 93.28 35  B 1 
ATOM   1999 N N   . PRO   B 2 36  ? 24.848  0.694   -11.478 1.00 97.95 36  B 1 
ATOM   2000 C CA  . PRO   B 2 36  ? 25.408  2.036   -11.405 1.00 97.85 36  B 1 
ATOM   2001 C C   . PRO   B 2 36  ? 26.898  2.010   -11.761 1.00 97.87 36  B 1 
ATOM   2002 O O   . PRO   B 2 36  ? 27.637  1.125   -11.315 1.00 97.15 36  B 1 
ATOM   2003 C CB  . PRO   B 2 36  ? 25.174  2.525   -9.971  1.00 97.19 36  B 1 
ATOM   2004 C CG  . PRO   B 2 36  ? 24.093  1.589   -9.428  1.00 95.17 36  B 1 
ATOM   2005 C CD  . PRO   B 2 36  ? 24.343  0.288   -10.182 1.00 97.31 36  B 1 
ATOM   2006 N N   . VAL   B 2 37  ? 27.328  2.985   -12.545 1.00 97.52 37  B 1 
ATOM   2007 C CA  . VAL   B 2 37  ? 28.746  3.242   -12.808 1.00 97.45 37  B 1 
ATOM   2008 C C   . VAL   B 2 37  ? 29.195  4.332   -11.851 1.00 97.35 37  B 1 
ATOM   2009 O O   . VAL   B 2 37  ? 28.575  5.394   -11.802 1.00 96.25 37  B 1 
ATOM   2010 C CB  . VAL   B 2 37  ? 29.005  3.634   -14.271 1.00 96.98 37  B 1 
ATOM   2011 C CG1 . VAL   B 2 37  ? 30.506  3.698   -14.551 1.00 94.46 37  B 1 
ATOM   2012 C CG2 . VAL   B 2 37  ? 28.376  2.630   -15.250 1.00 94.13 37  B 1 
ATOM   2013 N N   . VAL   B 2 38  ? 30.245  4.061   -11.097 1.00 97.05 38  B 1 
ATOM   2014 C CA  . VAL   B 2 38  ? 30.771  4.972   -10.077 1.00 96.93 38  B 1 
ATOM   2015 C C   . VAL   B 2 38  ? 32.231  5.315   -10.348 1.00 96.71 38  B 1 
ATOM   2016 O O   . VAL   B 2 38  ? 32.956  4.554   -10.999 1.00 95.06 38  B 1 
ATOM   2017 C CB  . VAL   B 2 38  ? 30.573  4.430   -8.646  1.00 95.71 38  B 1 
ATOM   2018 C CG1 . VAL   B 2 38  ? 29.087  4.261   -8.322  1.00 89.67 38  B 1 
ATOM   2019 C CG2 . VAL   B 2 38  ? 31.287  3.098   -8.402  1.00 89.21 38  B 1 
ATOM   2020 N N   . ASP   B 2 39  ? 32.648  6.473   -9.850  1.00 95.79 39  B 1 
ATOM   2021 C CA  . ASP   B 2 39  ? 34.055  6.852   -9.779  1.00 94.97 39  B 1 
ATOM   2022 C C   . ASP   B 2 39  ? 34.712  6.364   -8.473  1.00 94.86 39  B 1 
ATOM   2023 O O   . ASP   B 2 39  ? 34.123  5.613   -7.682  1.00 91.39 39  B 1 
ATOM   2024 C CB  . ASP   B 2 39  ? 34.197  8.366   -10.022 1.00 92.42 39  B 1 
ATOM   2025 C CG  . ASP   B 2 39  ? 33.611  9.254   -8.919  1.00 90.91 39  B 1 
ATOM   2026 O OD1 . ASP   B 2 39  ? 33.299  8.734   -7.824  1.00 82.94 39  B 1 
ATOM   2027 O OD2 . ASP   B 2 39  ? 33.484  10.463  -9.188  1.00 84.72 39  B 1 
ATOM   2028 N N   . GLU   B 2 40  ? 35.958  6.780   -8.253  1.00 94.10 40  B 1 
ATOM   2029 C CA  . GLU   B 2 40  ? 36.736  6.408   -7.061  1.00 93.53 40  B 1 
ATOM   2030 C C   . GLU   B 2 40  ? 36.136  6.967   -5.762  1.00 93.70 40  B 1 
ATOM   2031 O O   . GLU   B 2 40  ? 36.293  6.376   -4.693  1.00 89.95 40  B 1 
ATOM   2032 C CB  . GLU   B 2 40  ? 38.184  6.892   -7.230  1.00 92.04 40  B 1 
ATOM   2033 C CG  . GLU   B 2 40  ? 38.896  6.197   -8.405  1.00 81.44 40  B 1 
ATOM   2034 C CD  . GLU   B 2 40  ? 40.357  6.635   -8.595  1.00 71.13 40  B 1 
ATOM   2035 O OE1 . GLU   B 2 40  ? 40.998  6.077   -9.522  1.00 62.41 40  B 1 
ATOM   2036 O OE2 . GLU   B 2 40  ? 40.832  7.518   -7.847  1.00 64.02 40  B 1 
ATOM   2037 N N   . GLU   B 2 41  ? 35.390  8.070   -5.839  1.00 94.40 41  B 1 
ATOM   2038 C CA  . GLU   B 2 41  ? 34.710  8.685   -4.693  1.00 94.08 41  B 1 
ATOM   2039 C C   . GLU   B 2 41  ? 33.293  8.129   -4.454  1.00 94.57 41  B 1 
ATOM   2040 O O   . GLU   B 2 41  ? 32.604  8.552   -3.529  1.00 91.45 41  B 1 
ATOM   2041 C CB  . GLU   B 2 41  ? 34.695  10.210  -4.837  1.00 92.76 41  B 1 
ATOM   2042 C CG  . GLU   B 2 41  ? 36.106  10.815  -4.840  1.00 86.61 41  B 1 
ATOM   2043 C CD  . GLU   B 2 41  ? 36.137  12.316  -4.513  1.00 77.95 41  B 1 
ATOM   2044 O OE1 . GLU   B 2 41  ? 37.255  12.881  -4.543  1.00 68.58 41  B 1 
ATOM   2045 O OE2 . GLU   B 2 41  ? 35.075  12.881  -4.157  1.00 69.92 41  B 1 
ATOM   2046 N N   . ARG   B 2 42  ? 32.877  7.149   -5.250  1.00 94.33 42  B 1 
ATOM   2047 C CA  . ARG   B 2 42  ? 31.522  6.576   -5.298  1.00 94.86 42  B 1 
ATOM   2048 C C   . ARG   B 2 42  ? 30.447  7.549   -5.801  1.00 95.94 42  B 1 
ATOM   2049 O O   . ARG   B 2 42  ? 29.267  7.340   -5.514  1.00 93.60 42  B 1 
ATOM   2050 C CB  . ARG   B 2 42  ? 31.128  5.892   -3.982  1.00 92.44 42  B 1 
ATOM   2051 C CG  . ARG   B 2 42  ? 32.074  4.767   -3.558  1.00 84.16 42  B 1 
ATOM   2052 C CD  . ARG   B 2 42  ? 31.495  3.986   -2.372  1.00 80.20 42  B 1 
ATOM   2053 N NE  . ARG   B 2 42  ? 30.268  3.260   -2.759  1.00 76.06 42  B 1 
ATOM   2054 C CZ  . ARG   B 2 42  ? 29.761  2.171   -2.191  1.00 69.66 42  B 1 
ATOM   2055 N NH1 . ARG   B 2 42  ? 30.315  1.624   -1.141  1.00 62.97 42  B 1 
ATOM   2056 N NH2 . ARG   B 2 42  ? 28.696  1.603   -2.684  1.00 63.32 42  B 1 
ATOM   2057 N N   . HIS   B 2 43  ? 30.815  8.561   -6.581  1.00 95.55 43  B 1 
ATOM   2058 C CA  . HIS   B 2 43  ? 29.844  9.362   -7.317  1.00 95.49 43  B 1 
ATOM   2059 C C   . HIS   B 2 43  ? 29.228  8.535   -8.445  1.00 95.93 43  B 1 
ATOM   2060 O O   . HIS   B 2 43  ? 29.927  7.811   -9.152  1.00 94.37 43  B 1 
ATOM   2061 C CB  . HIS   B 2 43  ? 30.497  10.621  -7.891  1.00 94.48 43  B 1 
ATOM   2062 C CG  . HIS   B 2 43  ? 31.171  11.504  -6.882  1.00 92.72 43  B 1 
ATOM   2063 N ND1 . HIS   B 2 43  ? 32.360  12.182  -7.076  1.00 80.47 43  B 1 
ATOM   2064 C CD2 . HIS   B 2 43  ? 30.737  11.823  -5.625  1.00 81.15 43  B 1 
ATOM   2065 C CE1 . HIS   B 2 43  ? 32.628  12.890  -5.969  1.00 83.36 43  B 1 
ATOM   2066 N NE2 . HIS   B 2 43  ? 31.664  12.698  -5.060  1.00 84.93 43  B 1 
ATOM   2067 N N   . VAL   B 2 44  ? 27.920  8.654   -8.643  1.00 95.95 44  B 1 
ATOM   2068 C CA  . VAL   B 2 44  ? 27.233  7.999   -9.759  1.00 96.12 44  B 1 
ATOM   2069 C C   . VAL   B 2 44  ? 27.469  8.812   -11.028 1.00 96.07 44  B 1 
ATOM   2070 O O   . VAL   B 2 44  ? 26.874  9.863   -11.222 1.00 94.49 44  B 1 
ATOM   2071 C CB  . VAL   B 2 44  ? 25.735  7.795   -9.473  1.00 95.37 44  B 1 
ATOM   2072 C CG1 . VAL   B 2 44  ? 25.047  7.073   -10.634 1.00 91.94 44  B 1 
ATOM   2073 C CG2 . VAL   B 2 44  ? 25.522  6.942   -8.217  1.00 91.62 44  B 1 
ATOM   2074 N N   . ILE   B 2 45  ? 28.317  8.304   -11.909 1.00 96.42 45  B 1 
ATOM   2075 C CA  . ILE   B 2 45  ? 28.688  8.956   -13.176 1.00 95.97 45  B 1 
ATOM   2076 C C   . ILE   B 2 45  ? 27.961  8.376   -14.395 1.00 96.06 45  B 1 
ATOM   2077 O O   . ILE   B 2 45  ? 28.018  8.938   -15.491 1.00 93.94 45  B 1 
ATOM   2078 C CB  . ILE   B 2 45  ? 30.218  8.928   -13.370 1.00 95.13 45  B 1 
ATOM   2079 C CG1 . ILE   B 2 45  ? 30.782  7.487   -13.394 1.00 90.65 45  B 1 
ATOM   2080 C CG2 . ILE   B 2 45  ? 30.895  9.781   -12.281 1.00 88.09 45  B 1 
ATOM   2081 C CD1 . ILE   B 2 45  ? 32.236  7.400   -13.872 1.00 85.87 45  B 1 
ATOM   2082 N N   . GLY   B 2 46  ? 27.279  7.246   -14.212 1.00 96.54 46  B 1 
ATOM   2083 C CA  . GLY   B 2 46  ? 26.526  6.595   -15.268 1.00 96.59 46  B 1 
ATOM   2084 C C   . GLY   B 2 46  ? 25.645  5.458   -14.768 1.00 97.24 46  B 1 
ATOM   2085 O O   . GLY   B 2 46  ? 25.683  5.060   -13.604 1.00 96.37 46  B 1 
ATOM   2086 N N   . MET   B 2 47  ? 24.848  4.919   -15.691 1.00 97.12 47  B 1 
ATOM   2087 C CA  . MET   B 2 47  ? 23.996  3.759   -15.443 1.00 97.18 47  B 1 
ATOM   2088 C C   . MET   B 2 47  ? 24.048  2.825   -16.647 1.00 97.04 47  B 1 
ATOM   2089 O O   . MET   B 2 47  ? 23.872  3.264   -17.787 1.00 95.58 47  B 1 
ATOM   2090 C CB  . MET   B 2 47  ? 22.559  4.236   -15.170 1.00 96.21 47  B 1 
ATOM   2091 C CG  . MET   B 2 47  ? 21.561  3.092   -14.922 1.00 91.93 47  B 1 
ATOM   2092 S SD  . MET   B 2 47  ? 21.886  2.044   -13.478 1.00 93.17 47  B 1 
ATOM   2093 C CE  . MET   B 2 47  ? 21.628  3.230   -12.155 1.00 86.65 47  B 1 
ATOM   2094 N N   . ILE   B 2 48  ? 24.236  1.539   -16.388 1.00 96.75 48  B 1 
ATOM   2095 C CA  . ILE   B 2 48  ? 24.070  0.474   -17.373 1.00 96.39 48  B 1 
ATOM   2096 C C   . ILE   B 2 48  ? 22.953  -0.452  -16.915 1.00 96.43 48  B 1 
ATOM   2097 O O   . ILE   B 2 48  ? 22.897  -0.874  -15.763 1.00 94.99 48  B 1 
ATOM   2098 C CB  . ILE   B 2 48  ? 25.401  -0.255  -17.652 1.00 94.59 48  B 1 
ATOM   2099 C CG1 . ILE   B 2 48  ? 26.191  0.615   -18.647 1.00 84.96 48  B 1 
ATOM   2100 C CG2 . ILE   B 2 48  ? 25.191  -1.673  -18.214 1.00 84.10 48  B 1 
ATOM   2101 C CD1 . ILE   B 2 48  ? 27.486  -0.006  -19.139 1.00 78.29 48  B 1 
ATOM   2102 N N   . THR   B 2 49  ? 22.083  -0.796  -17.860 1.00 96.09 49  B 1 
ATOM   2103 C CA  . THR   B 2 49  ? 21.014  -1.771  -17.635 1.00 95.20 49  B 1 
ATOM   2104 C C   . THR   B 2 49  ? 21.122  -2.928  -18.623 1.00 94.88 49  B 1 
ATOM   2105 O O   . THR   B 2 49  ? 21.779  -2.828  -19.661 1.00 93.77 49  B 1 
ATOM   2106 C CB  . THR   B 2 49  ? 19.624  -1.125  -17.704 1.00 93.82 49  B 1 
ATOM   2107 O OG1 . THR   B 2 49  ? 19.290  -0.744  -19.012 1.00 87.78 49  B 1 
ATOM   2108 C CG2 . THR   B 2 49  ? 19.494  0.108   -16.807 1.00 88.87 49  B 1 
ATOM   2109 N N   . ASP   B 2 50  ? 20.432  -4.026  -18.336 1.00 93.00 50  B 1 
ATOM   2110 C CA  . ASP   B 2 50  ? 20.306  -5.152  -19.265 1.00 91.86 50  B 1 
ATOM   2111 C C   . ASP   B 2 50  ? 19.707  -4.741  -20.618 1.00 91.77 50  B 1 
ATOM   2112 O O   . ASP   B 2 50  ? 19.993  -5.354  -21.645 1.00 89.48 50  B 1 
ATOM   2113 C CB  . ASP   B 2 50  ? 19.461  -6.242  -18.605 1.00 89.61 50  B 1 
ATOM   2114 C CG  . ASP   B 2 50  ? 17.961  -5.911  -18.545 1.00 85.99 50  B 1 
ATOM   2115 O OD1 . ASP   B 2 50  ? 17.548  -4.838  -18.058 1.00 77.38 50  B 1 
ATOM   2116 O OD2 . ASP   B 2 50  ? 17.163  -6.749  -19.014 1.00 77.37 50  B 1 
ATOM   2117 N N   . ARG   B 2 51  ? 18.909  -3.669  -20.630 1.00 92.08 51  B 1 
ATOM   2118 C CA  . ARG   B 2 51  ? 18.343  -3.077  -21.843 1.00 91.47 51  B 1 
ATOM   2119 C C   . ARG   B 2 51  ? 19.404  -2.330  -22.662 1.00 91.67 51  B 1 
ATOM   2120 O O   . ARG   B 2 51  ? 19.411  -2.465  -23.879 1.00 89.13 51  B 1 
ATOM   2121 C CB  . ARG   B 2 51  ? 17.168  -2.176  -21.436 1.00 89.39 51  B 1 
ATOM   2122 C CG  . ARG   B 2 51  ? 16.399  -1.654  -22.637 1.00 81.61 51  B 1 
ATOM   2123 C CD  . ARG   B 2 51  ? 15.293  -0.698  -22.202 1.00 80.27 51  B 1 
ATOM   2124 N NE  . ARG   B 2 51  ? 14.088  -1.407  -21.719 1.00 75.92 51  B 1 
ATOM   2125 C CZ  . ARG   B 2 51  ? 13.328  -1.109  -20.689 1.00 73.41 51  B 1 
ATOM   2126 N NH1 . ARG   B 2 51  ? 13.602  -0.126  -19.882 1.00 64.25 51  B 1 
ATOM   2127 N NH2 . ARG   B 2 51  ? 12.255  -1.794  -20.472 1.00 66.47 51  B 1 
ATOM   2128 N N   . ASP   B 2 52  ? 20.308  -1.606  -22.007 1.00 92.00 52  B 1 
ATOM   2129 C CA  . ASP   B 2 52  ? 21.424  -0.909  -22.666 1.00 92.14 52  B 1 
ATOM   2130 C C   . ASP   B 2 52  ? 22.431  -1.916  -23.231 1.00 92.13 52  B 1 
ATOM   2131 O O   . ASP   B 2 52  ? 22.839  -1.800  -24.387 1.00 90.87 52  B 1 
ATOM   2132 C CB  . ASP   B 2 52  ? 22.116  0.050   -21.685 1.00 92.44 52  B 1 
ATOM   2133 C CG  . ASP   B 2 52  ? 21.125  1.005   -21.026 1.00 92.18 52  B 1 
ATOM   2134 O OD1 . ASP   B 2 52  ? 20.331  1.647   -21.750 1.00 88.57 52  B 1 
ATOM   2135 O OD2 . ASP   B 2 52  ? 21.102  1.022   -19.773 1.00 88.22 52  B 1 
ATOM   2136 N N   . MET   B 2 53  ? 22.735  -2.971  -22.467 1.00 91.33 53  B 1 
ATOM   2137 C CA  . MET   B 2 53  ? 23.586  -4.077  -22.908 1.00 91.16 53  B 1 
ATOM   2138 C C   . MET   B 2 53  ? 23.021  -4.759  -24.156 1.00 90.54 53  B 1 
ATOM   2139 O O   . MET   B 2 53  ? 23.739  -4.940  -25.136 1.00 88.21 53  B 1 
ATOM   2140 C CB  . MET   B 2 53  ? 23.750  -5.106  -21.779 1.00 90.83 53  B 1 
ATOM   2141 C CG  . MET   B 2 53  ? 24.573  -4.574  -20.603 1.00 86.40 53  B 1 
ATOM   2142 S SD  . MET   B 2 53  ? 26.241  -3.997  -21.013 1.00 85.03 53  B 1 
ATOM   2143 C CE  . MET   B 2 53  ? 26.973  -5.525  -21.616 1.00 74.61 53  B 1 
ATOM   2144 N N   . LYS   B 2 54  ? 21.727  -5.079  -24.161 1.00 89.38 54  B 1 
ATOM   2145 C CA  . LYS   B 2 54  ? 21.061  -5.685  -25.324 1.00 87.65 54  B 1 
ATOM   2146 C C   . LYS   B 2 54  ? 21.062  -4.766  -26.549 1.00 87.21 54  B 1 
ATOM   2147 O O   . LYS   B 2 54  ? 21.194  -5.255  -27.661 1.00 85.13 54  B 1 
ATOM   2148 C CB  . LYS   B 2 54  ? 19.628  -6.078  -24.956 1.00 86.74 54  B 1 
ATOM   2149 C CG  . LYS   B 2 54  ? 19.586  -7.363  -24.118 1.00 83.71 54  B 1 
ATOM   2150 C CD  . LYS   B 2 54  ? 18.138  -7.734  -23.791 1.00 79.49 54  B 1 
ATOM   2151 C CE  . LYS   B 2 54  ? 18.068  -9.107  -23.118 1.00 74.50 54  B 1 
ATOM   2152 N NZ  . LYS   B 2 54  ? 16.735  -9.738  -23.299 1.00 67.62 54  B 1 
ATOM   2153 N N   . GLN   B 2 55  ? 20.921  -3.456  -26.349 1.00 87.70 55  B 1 
ATOM   2154 C CA  . GLN   B 2 55  ? 20.944  -2.480  -27.443 1.00 86.54 55  B 1 
ATOM   2155 C C   . GLN   B 2 55  ? 22.349  -2.301  -28.034 1.00 86.91 55  B 1 
ATOM   2156 O O   . GLN   B 2 55  ? 22.491  -2.107  -29.241 1.00 84.35 55  B 1 
ATOM   2157 C CB  . GLN   B 2 55  ? 20.374  -1.153  -26.927 1.00 84.82 55  B 1 
ATOM   2158 C CG  . GLN   B 2 55  ? 20.223  -0.124  -28.060 1.00 78.32 55  B 1 
ATOM   2159 C CD  . GLN   B 2 55  ? 19.498  1.157   -27.636 1.00 74.10 55  B 1 
ATOM   2160 O OE1 . GLN   B 2 55  ? 19.039  1.343   -26.519 1.00 67.36 55  B 1 
ATOM   2161 N NE2 . GLN   B 2 55  ? 19.332  2.093   -28.537 1.00 64.99 55  B 1 
ATOM   2162 N N   . ALA   B 2 56  ? 23.380  -2.370  -27.201 1.00 86.21 56  B 1 
ATOM   2163 C CA  . ALA   B 2 56  ? 24.769  -2.251  -27.631 1.00 85.89 56  B 1 
ATOM   2164 C C   . ALA   B 2 56  ? 25.343  -3.565  -28.187 1.00 85.70 56  B 1 
ATOM   2165 O O   . ALA   B 2 56  ? 26.264  -3.533  -29.007 1.00 82.82 56  B 1 
ATOM   2166 C CB  . ALA   B 2 56  ? 25.584  -1.741  -26.443 1.00 85.34 56  B 1 
ATOM   2167 N N   . SER   B 2 57  ? 24.802  -4.708  -27.764 1.00 84.76 57  B 1 
ATOM   2168 C CA  . SER   B 2 57  ? 25.197  -6.023  -28.271 1.00 84.11 57  B 1 
ATOM   2169 C C   . SER   B 2 57  ? 24.980  -6.113  -29.782 1.00 84.19 57  B 1 
ATOM   2170 O O   . SER   B 2 57  ? 24.037  -5.516  -30.306 1.00 81.46 57  B 1 
ATOM   2171 C CB  . SER   B 2 57  ? 24.403  -7.147  -27.597 1.00 82.07 57  B 1 
ATOM   2172 O OG  . SER   B 2 57  ? 24.709  -7.263  -26.226 1.00 73.03 57  B 1 
ATOM   2173 N N   . PRO   B 2 58  ? 25.800  -6.900  -30.486 1.00 80.15 58  B 1 
ATOM   2174 C CA  . PRO   B 2 58  ? 25.472  -7.308  -31.845 1.00 79.06 58  B 1 
ATOM   2175 C C   . PRO   B 2 58  ? 24.084  -7.948  -31.879 1.00 79.04 58  B 1 
ATOM   2176 O O   . PRO   B 2 58  ? 23.687  -8.646  -30.940 1.00 74.55 58  B 1 
ATOM   2177 C CB  . PRO   B 2 58  ? 26.568  -8.294  -32.266 1.00 75.23 58  B 1 
ATOM   2178 C CG  . PRO   B 2 58  ? 27.721  -7.985  -31.316 1.00 73.32 58  B 1 
ATOM   2179 C CD  . PRO   B 2 58  ? 27.021  -7.541  -30.039 1.00 76.56 58  B 1 
ATOM   2180 N N   . SER   B 2 59  ? 23.368  -7.722  -32.974 1.00 75.23 59  B 1 
ATOM   2181 C CA  . SER   B 2 59  ? 22.065  -8.349  -33.194 1.00 73.31 59  B 1 
ATOM   2182 C C   . SER   B 2 59  ? 22.152  -9.863  -33.001 1.00 73.68 59  B 1 
ATOM   2183 O O   . SER   B 2 59  ? 23.159  -10.486 -33.347 1.00 70.37 59  B 1 
ATOM   2184 C CB  . SER   B 2 59  ? 21.588  -8.028  -34.617 1.00 68.03 59  B 1 
ATOM   2185 O OG  . SER   B 2 59  ? 20.375  -8.693  -34.925 1.00 63.93 59  B 1 
ATOM   2186 N N   . ILE   B 2 60  ? 21.068  -10.473 -32.536 1.00 70.97 60  B 1 
ATOM   2187 C CA  . ILE   B 2 60  ? 20.947  -11.942 -32.473 1.00 68.27 60  B 1 
ATOM   2188 C C   . ILE   B 2 60  ? 21.191  -12.622 -33.834 1.00 68.33 60  B 1 
ATOM   2189 O O   . ILE   B 2 60  ? 21.470  -13.811 -33.890 1.00 65.87 60  B 1 
ATOM   2190 C CB  . ILE   B 2 60  ? 19.566  -12.356 -31.912 1.00 66.26 60  B 1 
ATOM   2191 C CG1 . ILE   B 2 60  ? 18.397  -11.795 -32.750 1.00 62.76 60  B 1 
ATOM   2192 C CG2 . ILE   B 2 60  ? 19.464  -11.930 -30.432 1.00 60.93 60  B 1 
ATOM   2193 C CD1 . ILE   B 2 60  ? 17.012  -12.301 -32.338 1.00 57.37 60  B 1 
ATOM   2194 N N   . PHE   B 2 61  ? 21.128  -11.857 -34.914 1.00 68.09 61  B 1 
ATOM   2195 C CA  . PHE   B 2 61  ? 21.426  -12.307 -36.273 1.00 65.25 61  B 1 
ATOM   2196 C C   . PHE   B 2 61  ? 22.892  -12.079 -36.690 1.00 64.53 61  B 1 
ATOM   2197 O O   . PHE   B 2 61  ? 23.259  -12.397 -37.819 1.00 60.41 61  B 1 
ATOM   2198 C CB  . PHE   B 2 61  ? 20.450  -11.609 -37.232 1.00 63.03 61  B 1 
ATOM   2199 C CG  . PHE   B 2 61  ? 18.990  -11.757 -36.857 1.00 62.51 61  B 1 
ATOM   2200 C CD1 . PHE   B 2 61  ? 18.374  -13.023 -36.892 1.00 56.56 61  B 1 
ATOM   2201 C CD2 . PHE   B 2 61  ? 18.237  -10.633 -36.461 1.00 55.41 61  B 1 
ATOM   2202 C CE1 . PHE   B 2 61  ? 17.017  -13.161 -36.556 1.00 52.17 61  B 1 
ATOM   2203 C CE2 . PHE   B 2 61  ? 16.876  -10.765 -36.126 1.00 51.94 61  B 1 
ATOM   2204 C CZ  . PHE   B 2 61  ? 16.265  -12.031 -36.175 1.00 57.39 61  B 1 
ATOM   2205 N N   . GLU   B 2 62  ? 23.735  -11.529 -35.795 1.00 70.20 62  B 1 
ATOM   2206 C CA  . GLU   B 2 62  ? 25.139  -11.168 -36.069 1.00 68.75 62  B 1 
ATOM   2207 C C   . GLU   B 2 62  ? 26.075  -11.586 -34.927 1.00 69.19 62  B 1 
ATOM   2208 O O   . GLU   B 2 62  ? 26.760  -10.766 -34.314 1.00 63.82 62  B 1 
ATOM   2209 C CB  . GLU   B 2 62  ? 25.261  -9.671  -36.349 1.00 63.15 62  B 1 
ATOM   2210 C CG  . GLU   B 2 62  ? 24.483  -9.246  -37.589 1.00 57.98 62  B 1 
ATOM   2211 C CD  . GLU   B 2 62  ? 25.075  -7.973  -38.153 1.00 53.16 62  B 1 
ATOM   2212 O OE1 . GLU   B 2 62  ? 25.425  -8.025  -39.340 1.00 48.24 62  B 1 
ATOM   2213 O OE2 . GLU   B 2 62  ? 25.202  -6.960  -37.455 1.00 50.79 62  B 1 
ATOM   2214 N N   . GLU   B 2 63  ? 26.155  -12.877 -34.640 1.00 69.12 63  B 1 
ATOM   2215 C CA  . GLU   B 2 63  ? 26.967  -13.406 -33.530 1.00 68.22 63  B 1 
ATOM   2216 C C   . GLU   B 2 63  ? 28.473  -13.137 -33.682 1.00 69.54 63  B 1 
ATOM   2217 O O   . GLU   B 2 63  ? 29.203  -13.014 -32.701 1.00 64.12 63  B 1 
ATOM   2218 C CB  . GLU   B 2 63  ? 26.738  -14.912 -33.381 1.00 62.43 63  B 1 
ATOM   2219 C CG  . GLU   B 2 63  ? 25.314  -15.252 -32.915 1.00 56.07 63  B 1 
ATOM   2220 C CD  . GLU   B 2 63  ? 25.187  -16.706 -32.457 1.00 50.67 63  B 1 
ATOM   2221 O OE1 . GLU   B 2 63  ? 24.315  -16.952 -31.597 1.00 46.13 63  B 1 
ATOM   2222 O OE2 . GLU   B 2 63  ? 25.987  -17.548 -32.925 1.00 47.03 63  B 1 
ATOM   2223 N N   . ASN   B 2 64  ? 28.936  -13.005 -34.894 1.00 70.30 64  B 1 
ATOM   2224 C CA  . ASN   B 2 64  ? 30.348  -12.937 -35.264 1.00 69.11 64  B 1 
ATOM   2225 C C   . ASN   B 2 64  ? 31.094  -11.693 -34.738 1.00 71.28 64  B 1 
ATOM   2226 O O   . ASN   B 2 64  ? 32.323  -11.696 -34.703 1.00 65.78 64  B 1 
ATOM   2227 C CB  . ASN   B 2 64  ? 30.494  -13.114 -36.796 1.00 62.90 64  B 1 
ATOM   2228 C CG  . ASN   B 2 64  ? 29.346  -12.583 -37.665 1.00 56.52 64  B 1 
ATOM   2229 O OD1 . ASN   B 2 64  ? 28.186  -12.556 -37.307 1.00 50.37 64  B 1 
ATOM   2230 N ND2 . ASN   B 2 64  ? 29.634  -12.166 -38.872 1.00 49.41 64  B 1 
ATOM   2231 N N   . LYS   B 2 65  ? 30.398  -10.638 -34.295 1.00 72.20 65  B 1 
ATOM   2232 C CA  . LYS   B 2 65  ? 31.028  -9.427  -33.731 1.00 72.59 65  B 1 
ATOM   2233 C C   . LYS   B 2 65  ? 30.990  -9.355  -32.204 1.00 75.29 65  B 1 
ATOM   2234 O O   . LYS   B 2 65  ? 31.347  -8.339  -31.616 1.00 71.17 65  B 1 
ATOM   2235 C CB  . LYS   B 2 65  ? 30.454  -8.175  -34.392 1.00 66.76 65  B 1 
ATOM   2236 C CG  . LYS   B 2 65  ? 30.839  -8.131  -35.875 1.00 63.08 65  B 1 
ATOM   2237 C CD  . LYS   B 2 65  ? 30.557  -6.746  -36.421 1.00 58.51 65  B 1 
ATOM   2238 C CE  . LYS   B 2 65  ? 30.885  -6.652  -37.906 1.00 52.96 65  B 1 
ATOM   2239 N NZ  . LYS   B 2 65  ? 30.598  -5.296  -38.396 1.00 48.60 65  B 1 
ATOM   2240 N N   . ARG   B 2 66  ? 30.601  -10.434 -31.560 1.00 75.27 66  B 1 
ATOM   2241 C CA  . ARG   B 2 66  ? 30.422  -10.494 -30.106 1.00 76.30 66  B 1 
ATOM   2242 C C   . ARG   B 2 66  ? 31.721  -10.260 -29.336 1.00 78.70 66  B 1 
ATOM   2243 O O   . ARG   B 2 66  ? 31.704  -9.567  -28.327 1.00 76.00 66  B 1 
ATOM   2244 C CB  . ARG   B 2 66  ? 29.766  -11.835 -29.759 1.00 72.33 66  B 1 
ATOM   2245 C CG  . ARG   B 2 66  ? 29.088  -11.802 -28.388 1.00 65.28 66  B 1 
ATOM   2246 C CD  . ARG   B 2 66  ? 28.329  -13.111 -28.167 1.00 61.47 66  B 1 
ATOM   2247 N NE  . ARG   B 2 66  ? 27.573  -13.099 -26.909 1.00 54.96 66  B 1 
ATOM   2248 C CZ  . ARG   B 2 66  ? 26.742  -14.042 -26.493 1.00 50.72 66  B 1 
ATOM   2249 N NH1 . ARG   B 2 66  ? 26.536  -15.125 -27.190 1.00 46.63 66  B 1 
ATOM   2250 N NH2 . ARG   B 2 66  ? 26.105  -13.902 -25.371 1.00 44.46 66  B 1 
ATOM   2251 N N   . SER   B 2 67  ? 32.848  -10.767 -29.822 1.00 78.11 67  B 1 
ATOM   2252 C CA  . SER   B 2 67  ? 34.160  -10.586 -29.185 1.00 78.82 67  B 1 
ATOM   2253 C C   . SER   B 2 67  ? 34.575  -9.115  -29.086 1.00 81.19 67  B 1 
ATOM   2254 O O   . SER   B 2 67  ? 35.015  -8.666  -28.033 1.00 77.77 67  B 1 
ATOM   2255 C CB  . SER   B 2 67  ? 35.224  -11.371 -29.958 1.00 73.75 67  B 1 
ATOM   2256 O OG  . SER   B 2 67  ? 35.228  -10.993 -31.324 1.00 64.82 67  B 1 
ATOM   2257 N N   . LEU   B 2 68  ? 34.374  -8.344  -30.150 1.00 78.03 68  B 1 
ATOM   2258 C CA  . LEU   B 2 68  ? 34.711  -6.923  -30.180 1.00 78.38 68  B 1 
ATOM   2259 C C   . LEU   B 2 68  ? 33.804  -6.091  -29.257 1.00 80.92 68  B 1 
ATOM   2260 O O   . LEU   B 2 68  ? 34.234  -5.079  -28.716 1.00 78.64 68  B 1 
ATOM   2261 C CB  . LEU   B 2 68  ? 34.614  -6.414  -31.632 1.00 73.94 68  B 1 
ATOM   2262 C CG  . LEU   B 2 68  ? 35.469  -5.153  -31.865 1.00 65.39 68  B 1 
ATOM   2263 C CD1 . LEU   B 2 68  ? 36.890  -5.543  -32.261 1.00 58.76 68  B 1 
ATOM   2264 C CD2 . LEU   B 2 68  ? 34.885  -4.289  -32.980 1.00 58.24 68  B 1 
ATOM   2265 N N   . PHE   B 2 69  ? 32.561  -6.519  -29.088 1.00 82.72 69  B 1 
ATOM   2266 C CA  . PHE   B 2 69  ? 31.616  -5.905  -28.160 1.00 83.66 69  B 1 
ATOM   2267 C C   . PHE   B 2 69  ? 32.054  -6.104  -26.702 1.00 85.66 69  B 1 
ATOM   2268 O O   . PHE   B 2 69  ? 32.114  -5.134  -25.955 1.00 84.34 69  B 1 
ATOM   2269 C CB  . PHE   B 2 69  ? 30.218  -6.474  -28.424 1.00 81.02 69  B 1 
ATOM   2270 C CG  . PHE   B 2 69  ? 29.218  -6.181  -27.334 1.00 80.55 69  B 1 
ATOM   2271 C CD1 . PHE   B 2 69  ? 28.884  -7.176  -26.394 1.00 74.28 69  B 1 
ATOM   2272 C CD2 . PHE   B 2 69  ? 28.645  -4.902  -27.229 1.00 74.00 69  B 1 
ATOM   2273 C CE1 . PHE   B 2 69  ? 27.975  -6.892  -25.366 1.00 73.36 69  B 1 
ATOM   2274 C CE2 . PHE   B 2 69  ? 27.734  -4.616  -26.199 1.00 72.08 69  B 1 
ATOM   2275 C CZ  . PHE   B 2 69  ? 27.399  -5.614  -25.265 1.00 74.80 69  B 1 
ATOM   2276 N N   . LEU   B 2 70  ? 32.429  -7.320  -26.323 1.00 86.17 70  B 1 
ATOM   2277 C CA  . LEU   B 2 70  ? 32.791  -7.680  -24.947 1.00 86.70 70  B 1 
ATOM   2278 C C   . LEU   B 2 70  ? 34.021  -6.923  -24.419 1.00 88.08 70  B 1 
ATOM   2279 O O   . LEU   B 2 70  ? 34.114  -6.673  -23.219 1.00 86.34 70  B 1 
ATOM   2280 C CB  . LEU   B 2 70  ? 33.034  -9.200  -24.883 1.00 84.77 70  B 1 
ATOM   2281 C CG  . LEU   B 2 70  ? 31.771  -10.065 -25.066 1.00 81.56 70  B 1 
ATOM   2282 C CD1 . LEU   B 2 70  ? 32.167  -11.538 -25.160 1.00 76.62 70  B 1 
ATOM   2283 C CD2 . LEU   B 2 70  ? 30.783  -9.908  -23.916 1.00 76.11 70  B 1 
ATOM   2284 N N   . THR   B 2 71  ? 34.938  -6.530  -25.303 1.00 88.64 71  B 1 
ATOM   2285 C CA  . THR   B 2 71  ? 36.165  -5.797  -24.939 1.00 88.20 71  B 1 
ATOM   2286 C C   . THR   B 2 71  ? 35.974  -4.281  -24.827 1.00 89.13 71  B 1 
ATOM   2287 O O   . THR   B 2 71  ? 36.896  -3.589  -24.393 1.00 86.22 71  B 1 
ATOM   2288 C CB  . THR   B 2 71  ? 37.296  -6.093  -25.929 1.00 85.67 71  B 1 
ATOM   2289 O OG1 . THR   B 2 71  ? 36.899  -5.794  -27.250 1.00 76.65 71  B 1 
ATOM   2290 C CG2 . THR   B 2 71  ? 37.718  -7.560  -25.899 1.00 74.13 71  B 1 
ATOM   2291 N N   . ARG   B 2 72  ? 34.817  -3.735  -25.214 1.00 89.77 72  B 1 
ATOM   2292 C CA  . ARG   B 2 72  ? 34.540  -2.300  -25.069 1.00 89.56 72  B 1 
ATOM   2293 C C   . ARG   B 2 72  ? 34.389  -1.925  -23.598 1.00 91.13 72  B 1 
ATOM   2294 O O   . ARG   B 2 72  ? 33.957  -2.729  -22.781 1.00 89.59 72  B 1 
ATOM   2295 C CB  . ARG   B 2 72  ? 33.305  -1.878  -25.872 1.00 87.34 72  B 1 
ATOM   2296 C CG  . ARG   B 2 72  ? 33.558  -1.914  -27.384 1.00 81.35 72  B 1 
ATOM   2297 C CD  . ARG   B 2 72  ? 32.354  -1.340  -28.126 1.00 76.40 72  B 1 
ATOM   2298 N NE  . ARG   B 2 72  ? 32.545  -1.356  -29.587 1.00 69.82 72  B 1 
ATOM   2299 C CZ  . ARG   B 2 72  ? 32.531  -0.316  -30.409 1.00 63.96 72  B 1 
ATOM   2300 N NH1 . ARG   B 2 72  ? 32.386  0.904   -29.990 1.00 57.93 72  B 1 
ATOM   2301 N NH2 . ARG   B 2 72  ? 32.651  -0.497  -31.691 1.00 56.76 72  B 1 
ATOM   2302 N N   . SER   B 2 73  ? 34.708  -0.677  -23.284 1.00 92.04 73  B 1 
ATOM   2303 C CA  . SER   B 2 73  ? 34.535  -0.117  -21.947 1.00 92.73 73  B 1 
ATOM   2304 C C   . SER   B 2 73  ? 33.080  0.274   -21.684 1.00 93.22 73  B 1 
ATOM   2305 O O   . SER   B 2 73  ? 32.323  0.634   -22.584 1.00 90.96 73  B 1 
ATOM   2306 C CB  . SER   B 2 73  ? 35.477  1.074   -21.747 1.00 90.64 73  B 1 
ATOM   2307 O OG  . SER   B 2 73  ? 35.295  2.013   -22.788 1.00 82.37 73  B 1 
ATOM   2308 N N   . VAL   B 2 74  ? 32.707  0.237   -20.418 1.00 93.28 74  B 1 
ATOM   2309 C CA  . VAL   B 2 74  ? 31.389  0.629   -19.905 1.00 93.55 74  B 1 
ATOM   2310 C C   . VAL   B 2 74  ? 31.015  2.071   -20.280 1.00 93.69 74  B 1 
ATOM   2311 O O   . VAL   B 2 74  ? 29.871  2.334   -20.646 1.00 91.89 74  B 1 
ATOM   2312 C CB  . VAL   B 2 74  ? 31.418  0.417   -18.377 1.00 92.24 74  B 1 
ATOM   2313 C CG1 . VAL   B 2 74  ? 30.412  1.245   -17.595 1.00 86.85 74  B 1 
ATOM   2314 C CG2 . VAL   B 2 74  ? 31.184  -1.064  -18.056 1.00 86.56 74  B 1 
ATOM   2315 N N   . ASP   B 2 75  ? 31.973  2.995   -20.248 1.00 93.95 75  B 1 
ATOM   2316 C CA  . ASP   B 2 75  ? 31.758  4.415   -20.559 1.00 93.34 75  B 1 
ATOM   2317 C C   . ASP   B 2 75  ? 31.334  4.677   -22.012 1.00 93.59 75  B 1 
ATOM   2318 O O   . ASP   B 2 75  ? 30.754  5.721   -22.307 1.00 90.94 75  B 1 
ATOM   2319 C CB  . ASP   B 2 75  ? 33.015  5.222   -20.199 1.00 90.75 75  B 1 
ATOM   2320 C CG  . ASP   B 2 75  ? 34.223  4.976   -21.118 1.00 85.52 75  B 1 
ATOM   2321 O OD1 . ASP   B 2 75  ? 34.348  3.854   -21.650 1.00 73.38 75  B 1 
ATOM   2322 O OD2 . ASP   B 2 75  ? 35.029  5.916   -21.277 1.00 75.23 75  B 1 
ATOM   2323 N N   . SER   B 2 76  ? 31.558  3.716   -22.910 1.00 92.05 76  B 1 
ATOM   2324 C CA  . SER   B 2 76  ? 31.154  3.804   -24.315 1.00 90.68 76  B 1 
ATOM   2325 C C   . SER   B 2 76  ? 29.643  3.678   -24.542 1.00 91.00 76  B 1 
ATOM   2326 O O   . SER   B 2 76  ? 29.159  4.083   -25.599 1.00 88.29 76  B 1 
ATOM   2327 C CB  . SER   B 2 76  ? 31.913  2.763   -25.148 1.00 88.97 76  B 1 
ATOM   2328 O OG  . SER   B 2 76  ? 31.468  1.441   -24.936 1.00 83.17 76  B 1 
ATOM   2329 N N   . ILE   B 2 77  ? 28.904  3.118   -23.577 1.00 92.44 77  B 1 
ATOM   2330 C CA  . ILE   B 2 77  ? 27.453  2.888   -23.706 1.00 92.03 77  B 1 
ATOM   2331 C C   . ILE   B 2 77  ? 26.627  3.379   -22.513 1.00 92.94 77  B 1 
ATOM   2332 O O   . ILE   B 2 77  ? 25.398  3.407   -22.603 1.00 91.34 77  B 1 
ATOM   2333 C CB  . ILE   B 2 77  ? 27.134  1.404   -23.996 1.00 90.19 77  B 1 
ATOM   2334 C CG1 . ILE   B 2 77  ? 27.392  0.486   -22.779 1.00 83.41 77  B 1 
ATOM   2335 C CG2 . ILE   B 2 77  ? 27.910  0.904   -25.231 1.00 80.12 77  B 1 
ATOM   2336 C CD1 . ILE   B 2 77  ? 26.642  -0.849  -22.892 1.00 80.24 77  B 1 
ATOM   2337 N N   . MET   B 2 78  ? 27.258  3.737   -21.399 1.00 93.87 78  B 1 
ATOM   2338 C CA  . MET   B 2 78  ? 26.556  4.126   -20.181 1.00 94.55 78  B 1 
ATOM   2339 C C   . MET   B 2 78  ? 25.702  5.377   -20.398 1.00 94.76 78  B 1 
ATOM   2340 O O   . MET   B 2 78  ? 26.084  6.324   -21.090 1.00 93.34 78  B 1 
ATOM   2341 C CB  . MET   B 2 78  ? 27.531  4.280   -19.003 1.00 93.02 78  B 1 
ATOM   2342 C CG  . MET   B 2 78  ? 28.401  5.543   -19.063 1.00 91.45 78  B 1 
ATOM   2343 S SD  . MET   B 2 78  ? 29.580  5.667   -17.690 1.00 92.00 78  B 1 
ATOM   2344 C CE  . MET   B 2 78  ? 30.289  7.283   -18.016 1.00 84.44 78  B 1 
ATOM   2345 N N   . LYS   B 2 79  ? 24.542  5.411   -19.748 1.00 95.06 79  B 1 
ATOM   2346 C CA  . LYS   B 2 79  ? 23.719  6.613   -19.696 1.00 94.61 79  B 1 
ATOM   2347 C C   . LYS   B 2 79  ? 24.277  7.549   -18.627 1.00 94.74 79  B 1 
ATOM   2348 O O   . LYS   B 2 79  ? 24.448  7.127   -17.487 1.00 93.10 79  B 1 
ATOM   2349 C CB  . LYS   B 2 79  ? 22.254  6.223   -19.473 1.00 92.97 79  B 1 
ATOM   2350 C CG  . LYS   B 2 79  ? 21.325  7.360   -19.916 1.00 81.27 79  B 1 
ATOM   2351 C CD  . LYS   B 2 79  ? 19.862  6.930   -19.861 1.00 76.17 79  B 1 
ATOM   2352 C CE  . LYS   B 2 79  ? 18.983  8.050   -20.419 1.00 67.93 79  B 1 
ATOM   2353 N NZ  . LYS   B 2 79  ? 17.551  7.715   -20.352 1.00 59.86 79  B 1 
ATOM   2354 N N   . LYS   B 2 80  ? 24.565  8.792   -18.995 1.00 93.62 80  B 1 
ATOM   2355 C CA  . LYS   B 2 80  ? 25.241  9.766   -18.114 1.00 92.05 80  B 1 
ATOM   2356 C C   . LYS   B 2 80  ? 24.269  10.565  -17.249 1.00 89.74 80  B 1 
ATOM   2357 O O   . LYS   B 2 80  ? 24.549  10.799  -16.086 1.00 82.37 80  B 1 
ATOM   2358 C CB  . LYS   B 2 80  ? 26.131  10.697  -18.951 1.00 90.22 80  B 1 
ATOM   2359 C CG  . LYS   B 2 80  ? 27.273  9.937   -19.643 1.00 86.33 80  B 1 
ATOM   2360 C CD  . LYS   B 2 80  ? 28.189  10.899  -20.407 1.00 82.53 80  B 1 
ATOM   2361 C CE  . LYS   B 2 80  ? 29.302  10.103  -21.089 1.00 72.71 80  B 1 
ATOM   2362 N NZ  . LYS   B 2 80  ? 30.237  10.973  -21.839 1.00 63.73 80  B 1 
ATOM   2363 N N   . ASP   B 2 81  ? 23.111  10.923  -17.795 1.00 92.08 81  B 1 
ATOM   2364 C CA  . ASP   B 2 81  ? 22.058  11.632  -17.063 1.00 90.86 81  B 1 
ATOM   2365 C C   . ASP   B 2 81  ? 21.261  10.640  -16.211 1.00 92.32 81  B 1 
ATOM   2366 O O   . ASP   B 2 81  ? 20.196  10.150  -16.604 1.00 88.89 81  B 1 
ATOM   2367 C CB  . ASP   B 2 81  ? 21.169  12.419  -18.036 1.00 87.17 81  B 1 
ATOM   2368 C CG  . ASP   B 2 81  ? 21.946  13.460  -18.831 1.00 76.89 81  B 1 
ATOM   2369 O OD1 . ASP   B 2 81  ? 22.880  14.058  -18.256 1.00 66.41 81  B 1 
ATOM   2370 O OD2 . ASP   B 2 81  ? 21.614  13.611  -20.027 1.00 67.46 81  B 1 
ATOM   2371 N N   . VAL   B 2 82  ? 21.828  10.293  -15.057 1.00 93.35 82  B 1 
ATOM   2372 C CA  . VAL   B 2 82  ? 21.251  9.304   -14.143 1.00 94.38 82  B 1 
ATOM   2373 C C   . VAL   B 2 82  ? 20.248  9.980   -13.222 1.00 94.38 82  B 1 
ATOM   2374 O O   . VAL   B 2 82  ? 20.593  10.879  -12.462 1.00 92.86 82  B 1 
ATOM   2375 C CB  . VAL   B 2 82  ? 22.333  8.559   -13.341 1.00 94.23 82  B 1 
ATOM   2376 C CG1 . VAL   B 2 82  ? 21.711  7.418   -12.528 1.00 90.53 82  B 1 
ATOM   2377 C CG2 . VAL   B 2 82  ? 23.388  7.934   -14.263 1.00 91.18 82  B 1 
ATOM   2378 N N   . VAL   B 2 83  ? 19.010  9.509   -13.254 1.00 94.42 83  B 1 
ATOM   2379 C CA  . VAL   B 2 83  ? 18.002  9.893   -12.262 1.00 94.21 83  B 1 
ATOM   2380 C C   . VAL   B 2 83  ? 18.274  9.101   -10.989 1.00 94.99 83  B 1 
ATOM   2381 O O   . VAL   B 2 83  ? 18.257  7.870   -11.009 1.00 94.35 83  B 1 
ATOM   2382 C CB  . VAL   B 2 83  ? 16.570  9.664   -12.780 1.00 92.90 83  B 1 
ATOM   2383 C CG1 . VAL   B 2 83  ? 15.534  10.169  -11.775 1.00 89.44 83  B 1 
ATOM   2384 C CG2 . VAL   B 2 83  ? 16.329  10.399  -14.108 1.00 89.76 83  B 1 
ATOM   2385 N N   . CYS   B 2 84  ? 18.521  9.806   -9.897  1.00 94.81 84  B 1 
ATOM   2386 C CA  . CYS   B 2 84  ? 18.770  9.243   -8.576  1.00 94.78 84  B 1 
ATOM   2387 C C   . CYS   B 2 84  ? 17.610  9.554   -7.625  1.00 94.75 84  B 1 
ATOM   2388 O O   . CYS   B 2 84  ? 16.819  10.462  -7.876  1.00 93.65 84  B 1 
ATOM   2389 C CB  . CYS   B 2 84  ? 20.111  9.762   -8.040  1.00 93.94 84  B 1 
ATOM   2390 S SG  . CYS   B 2 84  ? 21.477  9.198   -9.112  1.00 91.90 84  B 1 
ATOM   2391 N N   . ALA   B 2 85  ? 17.527  8.800   -6.540  1.00 95.26 85  B 1 
ATOM   2392 C CA  . ALA   B 2 85  ? 16.673  9.092   -5.400  1.00 95.43 85  B 1 
ATOM   2393 C C   . ALA   B 2 85  ? 17.515  9.608   -4.226  1.00 95.76 85  B 1 
ATOM   2394 O O   . ALA   B 2 85  ? 18.686  9.255   -4.081  1.00 95.00 85  B 1 
ATOM   2395 C CB  . ALA   B 2 85  ? 15.893  7.831   -5.023  1.00 94.80 85  B 1 
ATOM   2396 N N   . HIS   B 2 86  ? 16.891  10.407  -3.371  1.00 95.23 86  B 1 
ATOM   2397 C CA  . HIS   B 2 86  ? 17.440  10.794  -2.075  1.00 94.90 86  B 1 
ATOM   2398 C C   . HIS   B 2 86  ? 16.947  9.815   -0.987  1.00 95.04 86  B 1 
ATOM   2399 O O   . HIS   B 2 86  ? 15.818  9.327   -1.097  1.00 94.52 86  B 1 
ATOM   2400 C CB  . HIS   B 2 86  ? 17.029  12.245  -1.796  1.00 94.32 86  B 1 
ATOM   2401 C CG  . HIS   B 2 86  ? 17.769  12.833  -0.635  1.00 93.54 86  B 1 
ATOM   2402 N ND1 . HIS   B 2 86  ? 17.347  12.848  0.676   1.00 85.89 86  B 1 
ATOM   2403 C CD2 . HIS   B 2 86  ? 19.026  13.381  -0.668  1.00 84.82 86  B 1 
ATOM   2404 C CE1 . HIS   B 2 86  ? 18.326  13.391  1.416   1.00 87.13 86  B 1 
ATOM   2405 N NE2 . HIS   B 2 86  ? 19.359  13.726  0.633   1.00 88.21 86  B 1 
ATOM   2406 N N   . PRO   B 2 87  ? 17.723  9.509   0.057   1.00 95.00 87  B 1 
ATOM   2407 C CA  . PRO   B 2 87  ? 17.268  8.602   1.124   1.00 94.44 87  B 1 
ATOM   2408 C C   . PRO   B 2 87  ? 15.986  9.058   1.832   1.00 94.11 87  B 1 
ATOM   2409 O O   . PRO   B 2 87  ? 15.227  8.213   2.308   1.00 92.20 87  B 1 
ATOM   2410 C CB  . PRO   B 2 87  ? 18.450  8.509   2.100   1.00 93.48 87  B 1 
ATOM   2411 C CG  . PRO   B 2 87  ? 19.312  9.736   1.790   1.00 92.00 87  B 1 
ATOM   2412 C CD  . PRO   B 2 87  ? 19.103  9.921   0.295   1.00 94.28 87  B 1 
ATOM   2413 N N   . LEU   B 2 88  ? 15.712  10.360  1.861   1.00 94.27 88  B 1 
ATOM   2414 C CA  . LEU   B 2 88  ? 14.501  10.954  2.443   1.00 93.05 88  B 1 
ATOM   2415 C C   . LEU   B 2 88  ? 13.320  11.077  1.461   1.00 93.07 88  B 1 
ATOM   2416 O O   . LEU   B 2 88  ? 12.272  11.582  1.854   1.00 91.19 88  B 1 
ATOM   2417 C CB  . LEU   B 2 88  ? 14.830  12.336  3.044   1.00 91.95 88  B 1 
ATOM   2418 C CG  . LEU   B 2 88  ? 15.886  12.357  4.159   1.00 89.06 88  B 1 
ATOM   2419 C CD1 . LEU   B 2 88  ? 16.086  13.790  4.642   1.00 85.74 88  B 1 
ATOM   2420 C CD2 . LEU   B 2 88  ? 15.462  11.498  5.344   1.00 84.82 88  B 1 
ATOM   2421 N N   . ASP   B 2 89  ? 13.465  10.668  0.195   1.00 94.47 89  B 1 
ATOM   2422 C CA  . ASP   B 2 89  ? 12.338  10.679  -0.741  1.00 93.94 89  B 1 
ATOM   2423 C C   . ASP   B 2 89  ? 11.258  9.688   -0.282  1.00 93.78 89  B 1 
ATOM   2424 O O   . ASP   B 2 89  ? 11.560  8.606   0.229   1.00 92.65 89  B 1 
ATOM   2425 C CB  . ASP   B 2 89  ? 12.780  10.344  -2.175  1.00 93.37 89  B 1 
ATOM   2426 C CG  . ASP   B 2 89  ? 13.597  11.429  -2.897  1.00 92.79 89  B 1 
ATOM   2427 O OD1 . ASP   B 2 89  ? 13.471  12.625  -2.564  1.00 88.80 89  B 1 
ATOM   2428 O OD2 . ASP   B 2 89  ? 14.314  11.067  -3.860  1.00 88.07 89  B 1 
ATOM   2429 N N   . PHE   B 2 90  ? 9.984   10.029  -0.495  1.00 92.44 90  B 1 
ATOM   2430 C CA  . PHE   B 2 90  ? 8.874   9.147   -0.168  1.00 91.63 90  B 1 
ATOM   2431 C C   . PHE   B 2 90  ? 8.722   8.031   -1.197  1.00 91.89 90  B 1 
ATOM   2432 O O   . PHE   B 2 90  ? 8.864   8.221   -2.402  1.00 90.67 90  B 1 
ATOM   2433 C CB  . PHE   B 2 90  ? 7.582   9.947   -0.026  1.00 89.97 90  B 1 
ATOM   2434 C CG  . PHE   B 2 90  ? 7.606   10.905  1.137   1.00 86.95 90  B 1 
ATOM   2435 C CD1 . PHE   B 2 90  ? 7.318   10.440  2.432   1.00 81.80 90  B 1 
ATOM   2436 C CD2 . PHE   B 2 90  ? 7.952   12.255  0.936   1.00 80.33 90  B 1 
ATOM   2437 C CE1 . PHE   B 2 90  ? 7.383   11.323  3.518   1.00 78.66 90  B 1 
ATOM   2438 C CE2 . PHE   B 2 90  ? 8.019   13.140  2.018   1.00 76.94 90  B 1 
ATOM   2439 C CZ  . PHE   B 2 90  ? 7.737   12.672  3.313   1.00 79.00 90  B 1 
ATOM   2440 N N   . VAL   B 2 91  ? 8.365   6.841   -0.720  1.00 90.67 91  B 1 
ATOM   2441 C CA  . VAL   B 2 91  ? 8.169   5.657   -1.573  1.00 90.63 91  B 1 
ATOM   2442 C C   . VAL   B 2 91  ? 7.095   5.886   -2.643  1.00 90.68 91  B 1 
ATOM   2443 O O   . VAL   B 2 91  ? 7.221   5.400   -3.767  1.00 89.28 91  B 1 
ATOM   2444 C CB  . VAL   B 2 91  ? 7.828   4.448   -0.685  1.00 89.36 91  B 1 
ATOM   2445 C CG1 . VAL   B 2 91  ? 7.387   3.220   -1.479  1.00 84.42 91  B 1 
ATOM   2446 C CG2 . VAL   B 2 91  ? 9.051   4.049   0.146   1.00 84.79 91  B 1 
ATOM   2447 N N   . GLU   B 2 92  ? 6.068   6.649   -2.325  1.00 87.55 92  B 1 
ATOM   2448 C CA  . GLU   B 2 92  ? 4.984   6.988   -3.247  1.00 85.51 92  B 1 
ATOM   2449 C C   . GLU   B 2 92  ? 5.445   7.944   -4.357  1.00 85.79 92  B 1 
ATOM   2450 O O   . GLU   B 2 92  ? 5.104   7.739   -5.522  1.00 83.89 92  B 1 
ATOM   2451 C CB  . GLU   B 2 92  ? 3.810   7.585   -2.459  1.00 83.04 92  B 1 
ATOM   2452 C CG  . GLU   B 2 92  ? 3.253   6.641   -1.372  1.00 77.17 92  B 1 
ATOM   2453 C CD  . GLU   B 2 92  ? 3.868   6.809   0.030   1.00 73.11 92  B 1 
ATOM   2454 O OE1 . GLU   B 2 92  ? 3.107   6.621   1.005   1.00 66.45 92  B 1 
ATOM   2455 O OE2 . GLU   B 2 92  ? 5.048   7.174   0.154   1.00 66.94 92  B 1 
ATOM   2456 N N   . GLU   B 2 93  ? 6.285   8.927   -4.030  1.00 87.03 93  B 1 
ATOM   2457 C CA  . GLU   B 2 93  ? 6.903   9.834   -5.006  1.00 86.75 93  B 1 
ATOM   2458 C C   . GLU   B 2 93  ? 7.828   9.070   -5.957  1.00 88.71 93  B 1 
ATOM   2459 O O   . GLU   B 2 93  ? 7.748   9.212   -7.178  1.00 87.57 93  B 1 
ATOM   2460 C CB  . GLU   B 2 93  ? 7.712   10.925  -4.288  1.00 84.20 93  B 1 
ATOM   2461 C CG  . GLU   B 2 93  ? 6.848   11.904  -3.482  1.00 76.71 93  B 1 
ATOM   2462 C CD  . GLU   B 2 93  ? 7.669   12.891  -2.636  1.00 72.81 93  B 1 
ATOM   2463 O OE1 . GLU   B 2 93  ? 7.066   13.877  -2.164  1.00 65.75 93  B 1 
ATOM   2464 O OE2 . GLU   B 2 93  ? 8.881   12.648  -2.416  1.00 66.01 93  B 1 
ATOM   2465 N N   . ILE   B 2 94  ? 8.645   8.183   -5.412  1.00 90.02 94  B 1 
ATOM   2466 C CA  . ILE   B 2 94  ? 9.536   7.322   -6.191  1.00 91.14 94  B 1 
ATOM   2467 C C   . ILE   B 2 94  ? 8.757   6.415   -7.151  1.00 91.89 94  B 1 
ATOM   2468 O O   . ILE   B 2 94  ? 9.199   6.169   -8.278  1.00 90.96 94  B 1 
ATOM   2469 C CB  . ILE   B 2 94  ? 10.433  6.518   -5.226  1.00 90.22 94  B 1 
ATOM   2470 C CG1 . ILE   B 2 94  ? 11.435  7.434   -4.490  1.00 82.59 94  B 1 
ATOM   2471 C CG2 . ILE   B 2 94  ? 11.176  5.377   -5.919  1.00 82.39 94  B 1 
ATOM   2472 C CD1 . ILE   B 2 94  ? 12.326  8.285   -5.399  1.00 76.47 94  B 1 
ATOM   2473 N N   . SER   B 2 95  ? 7.578   5.955   -6.745  1.00 91.84 95  B 1 
ATOM   2474 C CA  . SER   B 2 95  ? 6.699   5.186   -7.627  1.00 91.52 95  B 1 
ATOM   2475 C C   . SER   B 2 95  ? 6.314   5.988   -8.874  1.00 91.97 95  B 1 
ATOM   2476 O O   . SER   B 2 95  ? 6.362   5.447   -9.979  1.00 90.80 95  B 1 
ATOM   2477 C CB  . SER   B 2 95  ? 5.448   4.720   -6.875  1.00 90.31 95  B 1 
ATOM   2478 O OG  . SER   B 2 95  ? 5.819   3.872   -5.809  1.00 80.40 95  B 1 
ATOM   2479 N N   . ALA   B 2 96  ? 6.019   7.283   -8.718  1.00 89.15 96  B 1 
ATOM   2480 C CA  . ALA   B 2 96  ? 5.740   8.181   -9.836  1.00 87.88 96  B 1 
ATOM   2481 C C   . ALA   B 2 96  ? 6.967   8.363   -10.741 1.00 89.12 96  B 1 
ATOM   2482 O O   . ALA   B 2 96  ? 6.876   8.128   -11.949 1.00 88.08 96  B 1 
ATOM   2483 C CB  . ALA   B 2 96  ? 5.195   9.510   -9.292  1.00 85.47 96  B 1 
ATOM   2484 N N   . VAL   B 2 97  ? 8.136   8.634   -10.169 1.00 90.15 97  B 1 
ATOM   2485 C CA  . VAL   B 2 97  ? 9.400   8.786   -10.915 1.00 91.08 97  B 1 
ATOM   2486 C C   . VAL   B 2 97  ? 9.679   7.579   -11.819 1.00 92.03 97  B 1 
ATOM   2487 O O   . VAL   B 2 97  ? 10.094  7.736   -12.968 1.00 91.30 97  B 1 
ATOM   2488 C CB  . VAL   B 2 97  ? 10.576  9.016   -9.946  1.00 90.80 97  B 1 
ATOM   2489 C CG1 . VAL   B 2 97  ? 11.927  9.075   -10.664 1.00 87.53 97  B 1 
ATOM   2490 C CG2 . VAL   B 2 97  ? 10.419  10.333  -9.184  1.00 87.89 97  B 1 
ATOM   2491 N N   . PHE   B 2 98  ? 9.400   6.364   -11.346 1.00 92.75 98  B 1 
ATOM   2492 C CA  . PHE   B 2 98  ? 9.614   5.160   -12.145 1.00 93.47 98  B 1 
ATOM   2493 C C   . PHE   B 2 98  ? 8.761   5.099   -13.417 1.00 92.92 98  B 1 
ATOM   2494 O O   . PHE   B 2 98  ? 9.258   4.648   -14.450 1.00 91.09 98  B 1 
ATOM   2495 C CB  . PHE   B 2 98  ? 9.341   3.912   -11.306 1.00 94.03 98  B 1 
ATOM   2496 C CG  . PHE   B 2 98  ? 10.463  3.473   -10.402 1.00 94.73 98  B 1 
ATOM   2497 C CD1 . PHE   B 2 98  ? 11.723  3.162   -10.937 1.00 92.27 98  B 1 
ATOM   2498 C CD2 . PHE   B 2 98  ? 10.236  3.305   -9.030  1.00 91.98 98  B 1 
ATOM   2499 C CE1 . PHE   B 2 98  ? 12.753  2.708   -10.095 1.00 91.43 98  B 1 
ATOM   2500 C CE2 . PHE   B 2 98  ? 11.260  2.854   -8.188  1.00 91.45 98  B 1 
ATOM   2501 C CZ  . PHE   B 2 98  ? 12.524  2.556   -8.719  1.00 93.72 98  B 1 
ATOM   2502 N N   . TYR   B 2 99  ? 7.477   5.473   -13.355 1.00 90.04 99  B 1 
ATOM   2503 C CA  . TYR   B 2 99  ? 6.613   5.385   -14.529 1.00 87.98 99  B 1 
ATOM   2504 C C   . TYR   B 2 99  ? 6.691   6.617   -15.433 1.00 87.83 99  B 1 
ATOM   2505 O O   . TYR   B 2 99  ? 6.543   6.461   -16.645 1.00 86.11 99  B 1 
ATOM   2506 C CB  . TYR   B 2 99  ? 5.171   5.007   -14.157 1.00 85.63 99  B 1 
ATOM   2507 C CG  . TYR   B 2 99  ? 4.470   5.869   -13.135 1.00 82.28 99  B 1 
ATOM   2508 C CD1 . TYR   B 2 99  ? 4.167   5.332   -11.873 1.00 75.80 99  B 1 
ATOM   2509 C CD2 . TYR   B 2 99  ? 4.050   7.174   -13.452 1.00 74.78 99  B 1 
ATOM   2510 C CE1 . TYR   B 2 99  ? 3.475   6.091   -10.922 1.00 71.51 99  B 1 
ATOM   2511 C CE2 . TYR   B 2 99  ? 3.364   7.951   -12.498 1.00 70.03 99  B 1 
ATOM   2512 C CZ  . TYR   B 2 99  ? 3.081   7.403   -11.229 1.00 71.29 99  B 1 
ATOM   2513 O OH  . TYR   B 2 99  ? 2.426   8.152   -10.288 1.00 67.74 99  B 1 
ATOM   2514 N N   . GLU   B 2 100 ? 7.003   7.777   -14.899 1.00 87.94 100 B 1 
ATOM   2515 C CA  . GLU   B 2 100 ? 7.206   8.993   -15.688 1.00 86.33 100 B 1 
ATOM   2516 C C   . GLU   B 2 100 ? 8.474   8.923   -16.544 1.00 87.08 100 B 1 
ATOM   2517 O O   . GLU   B 2 100 ? 8.425   9.144   -17.748 1.00 85.35 100 B 1 
ATOM   2518 C CB  . GLU   B 2 100 ? 7.289   10.214  -14.774 1.00 84.33 100 B 1 
ATOM   2519 C CG  . GLU   B 2 100 ? 5.931   10.564  -14.166 1.00 75.98 100 B 1 
ATOM   2520 C CD  . GLU   B 2 100 ? 5.986   11.853  -13.349 1.00 71.17 100 B 1 
ATOM   2521 O OE1 . GLU   B 2 100 ? 4.890   12.388  -13.073 1.00 63.06 100 B 1 
ATOM   2522 O OE2 . GLU   B 2 100 ? 7.103   12.317  -13.020 1.00 63.75 100 B 1 
ATOM   2523 N N   . HIS   B 2 101 ? 9.597   8.551   -15.945 1.00 89.58 101 B 1 
ATOM   2524 C CA  . HIS   B 2 101 ? 10.870  8.454   -16.665 1.00 89.86 101 B 1 
ATOM   2525 C C   . HIS   B 2 101 ? 11.035  7.139   -17.434 1.00 90.59 101 B 1 
ATOM   2526 O O   . HIS   B 2 101 ? 12.003  6.955   -18.175 1.00 88.35 101 B 1 
ATOM   2527 C CB  . HIS   B 2 101 ? 12.024  8.682   -15.686 1.00 89.54 101 B 1 
ATOM   2528 C CG  . HIS   B 2 101 ? 12.019  10.055  -15.073 1.00 89.03 101 B 1 
ATOM   2529 N ND1 . HIS   B 2 101 ? 11.238  10.482  -14.023 1.00 77.01 101 B 1 
ATOM   2530 C CD2 . HIS   B 2 101 ? 12.770  11.138  -15.473 1.00 77.64 101 B 1 
ATOM   2531 C CE1 . HIS   B 2 101 ? 11.509  11.776  -13.800 1.00 79.83 101 B 1 
ATOM   2532 N NE2 . HIS   B 2 101 ? 12.442  12.207  -14.656 1.00 81.69 101 B 1 
ATOM   2533 N N   . GLY   B 2 102 ? 10.107  6.191   -17.261 1.00 89.95 102 B 1 
ATOM   2534 C CA  . GLY   B 2 102 ? 10.186  4.883   -17.910 1.00 89.62 102 B 1 
ATOM   2535 C C   . GLY   B 2 102 ? 11.382  4.037   -17.464 1.00 91.04 102 B 1 
ATOM   2536 O O   . GLY   B 2 102 ? 11.777  3.115   -18.181 1.00 89.10 102 B 1 
ATOM   2537 N N   . ILE   B 2 103 ? 11.943  4.325   -16.285 1.00 93.32 103 B 1 
ATOM   2538 C CA  . ILE   B 2 103 ? 13.091  3.620   -15.700 1.00 94.13 103 B 1 
ATOM   2539 C C   . ILE   B 2 103 ? 12.647  2.519   -14.724 1.00 94.59 103 B 1 
ATOM   2540 O O   . ILE   B 2 103 ? 11.490  2.452   -14.305 1.00 93.59 103 B 1 
ATOM   2541 C CB  . ILE   B 2 103 ? 14.097  4.624   -15.081 1.00 93.52 103 B 1 
ATOM   2542 C CG1 . ILE   B 2 103 ? 13.453  5.467   -13.954 1.00 90.25 103 B 1 
ATOM   2543 C CG2 . ILE   B 2 103 ? 14.694  5.506   -16.192 1.00 88.67 103 B 1 
ATOM   2544 C CD1 . ILE   B 2 103 ? 14.419  6.434   -13.256 1.00 88.21 103 B 1 
ATOM   2545 N N   . GLY   B 2 104 ? 13.559  1.624   -14.381 1.00 94.30 104 B 1 
ATOM   2546 C CA  . GLY   B 2 104 ? 13.299  0.498   -13.479 1.00 94.50 104 B 1 
ATOM   2547 C C   . GLY   B 2 104 ? 14.167  0.470   -12.223 1.00 95.63 104 B 1 
ATOM   2548 O O   . GLY   B 2 104 ? 14.015  -0.442  -11.416 1.00 94.27 104 B 1 
ATOM   2549 N N   . CYS   B 2 105 ? 15.074  1.435   -12.078 1.00 95.81 105 B 1 
ATOM   2550 C CA  . CYS   B 2 105 ? 16.040  1.517   -10.992 1.00 96.54 105 B 1 
ATOM   2551 C C   . CYS   B 2 105 ? 16.374  2.974   -10.679 1.00 96.97 105 B 1 
ATOM   2552 O O   . CYS   B 2 105 ? 16.518  3.779   -11.599 1.00 96.00 105 B 1 
ATOM   2553 C CB  . CYS   B 2 105 ? 17.288  0.749   -11.435 1.00 95.20 105 B 1 
ATOM   2554 S SG  . CYS   B 2 105 ? 18.615  0.898   -10.218 1.00 92.22 105 B 1 
ATOM   2555 N N   . LEU   B 2 106 ? 16.543  3.270   -9.398  1.00 97.17 106 B 1 
ATOM   2556 C CA  . LEU   B 2 106 ? 17.064  4.536   -8.896  1.00 97.33 106 B 1 
ATOM   2557 C C   . LEU   B 2 106 ? 18.232  4.244   -7.949  1.00 97.68 106 B 1 
ATOM   2558 O O   . LEU   B 2 106 ? 18.019  3.607   -6.915  1.00 97.02 106 B 1 
ATOM   2559 C CB  . LEU   B 2 106 ? 15.953  5.317   -8.182  1.00 96.55 106 B 1 
ATOM   2560 C CG  . LEU   B 2 106 ? 14.844  5.830   -9.119  1.00 95.19 106 B 1 
ATOM   2561 C CD1 . LEU   B 2 106 ? 13.666  6.332   -8.309  1.00 92.59 106 B 1 
ATOM   2562 C CD2 . LEU   B 2 106 ? 15.333  6.978   -10.005 1.00 91.98 106 B 1 
ATOM   2563 N N   . PRO   B 2 107 ? 19.461  4.673   -8.281  1.00 97.67 107 B 1 
ATOM   2564 C CA  . PRO   B 2 107 ? 20.519  4.765   -7.284  1.00 97.59 107 B 1 
ATOM   2565 C C   . PRO   B 2 107 ? 20.094  5.744   -6.189  1.00 97.48 107 B 1 
ATOM   2566 O O   . PRO   B 2 107 ? 19.530  6.798   -6.491  1.00 96.61 107 B 1 
ATOM   2567 C CB  . PRO   B 2 107 ? 21.763  5.269   -8.022  1.00 97.01 107 B 1 
ATOM   2568 C CG  . PRO   B 2 107 ? 21.439  5.070   -9.499  1.00 94.98 107 B 1 
ATOM   2569 C CD  . PRO   B 2 107 ? 19.918  5.184   -9.552  1.00 97.08 107 B 1 
ATOM   2570 N N   . VAL   B 2 108 ? 20.372  5.409   -4.942  1.00 97.40 108 B 1 
ATOM   2571 C CA  . VAL   B 2 108 ? 20.140  6.305   -3.805  1.00 97.30 108 B 1 
ATOM   2572 C C   . VAL   B 2 108 ? 21.454  6.993   -3.474  1.00 97.21 108 B 1 
ATOM   2573 O O   . VAL   B 2 108 ? 22.462  6.326   -3.229  1.00 96.32 108 B 1 
ATOM   2574 C CB  . VAL   B 2 108 ? 19.556  5.568   -2.590  1.00 96.88 108 B 1 
ATOM   2575 C CG1 . VAL   B 2 108 ? 19.140  6.570   -1.514  1.00 95.08 108 B 1 
ATOM   2576 C CG2 . VAL   B 2 108 ? 18.325  4.734   -2.970  1.00 94.69 108 B 1 
ATOM   2577 N N   . VAL   B 2 109 ? 21.443  8.313   -3.506  1.00 96.35 109 B 1 
ATOM   2578 C CA  . VAL   B 2 109 ? 22.643  9.148   -3.392  1.00 95.77 109 B 1 
ATOM   2579 C C   . VAL   B 2 109 ? 22.454  10.167  -2.275  1.00 95.33 109 B 1 
ATOM   2580 O O   . VAL   B 2 109 ? 21.429  10.841  -2.212  1.00 93.82 109 B 1 
ATOM   2581 C CB  . VAL   B 2 109 ? 22.963  9.839   -4.731  1.00 94.66 109 B 1 
ATOM   2582 C CG1 . VAL   B 2 109 ? 24.259  10.648  -4.652  1.00 89.74 109 B 1 
ATOM   2583 C CG2 . VAL   B 2 109 ? 23.143  8.819   -5.864  1.00 89.96 109 B 1 
ATOM   2584 N N   . HIS   B 2 110 ? 23.463  10.291  -1.418  1.00 95.27 110 B 1 
ATOM   2585 C CA  . HIS   B 2 110 ? 23.546  11.287  -0.350  1.00 94.21 110 B 1 
ATOM   2586 C C   . HIS   B 2 110 ? 24.945  11.909  -0.360  1.00 93.56 110 B 1 
ATOM   2587 O O   . HIS   B 2 110 ? 25.936  11.180  -0.415  1.00 90.66 110 B 1 
ATOM   2588 C CB  . HIS   B 2 110 ? 23.235  10.608  0.990   1.00 92.66 110 B 1 
ATOM   2589 C CG  . HIS   B 2 110 ? 23.427  11.520  2.165   1.00 89.69 110 B 1 
ATOM   2590 N ND1 . HIS   B 2 110 ? 24.342  11.345  3.185   1.00 77.38 110 B 1 
ATOM   2591 C CD2 . HIS   B 2 110 ? 22.775  12.706  2.388   1.00 77.75 110 B 1 
ATOM   2592 C CE1 . HIS   B 2 110 ? 24.241  12.403  4.004   1.00 78.48 110 B 1 
ATOM   2593 N NE2 . HIS   B 2 110 ? 23.305  13.245  3.552   1.00 79.73 110 B 1 
ATOM   2594 N N   . HIS   B 2 111 ? 25.033  13.238  -0.339  1.00 92.16 111 B 1 
ATOM   2595 C CA  . HIS   B 2 111 ? 26.289  13.966  -0.564  1.00 91.14 111 B 1 
ATOM   2596 C C   . HIS   B 2 111 ? 27.060  13.456  -1.793  1.00 91.61 111 B 1 
ATOM   2597 O O   . HIS   B 2 111 ? 28.249  13.150  -1.734  1.00 87.25 111 B 1 
ATOM   2598 C CB  . HIS   B 2 111 ? 27.136  13.995  0.721   1.00 88.13 111 B 1 
ATOM   2599 C CG  . HIS   B 2 111 ? 26.596  14.895  1.797   1.00 81.42 111 B 1 
ATOM   2600 N ND1 . HIS   B 2 111 ? 25.932  16.092  1.609   1.00 70.36 111 B 1 
ATOM   2601 C CD2 . HIS   B 2 111 ? 26.735  14.725  3.154   1.00 68.62 111 B 1 
ATOM   2602 C CE1 . HIS   B 2 111 ? 25.679  16.616  2.813   1.00 66.31 111 B 1 
ATOM   2603 N NE2 . HIS   B 2 111 ? 26.163  15.822  3.778   1.00 66.90 111 B 1 
ATOM   2604 N N   . GLN   B 2 112 ? 26.345  13.322  -2.904  1.00 90.22 112 B 1 
ATOM   2605 C CA  . GLN   B 2 112 ? 26.827  12.792  -4.188  1.00 89.82 112 B 1 
ATOM   2606 C C   . GLN   B 2 112 ? 27.309  11.325  -4.159  1.00 91.58 112 B 1 
ATOM   2607 O O   . GLN   B 2 112 ? 27.575  10.760  -5.218  1.00 88.50 112 B 1 
ATOM   2608 C CB  . GLN   B 2 112 ? 27.873  13.729  -4.807  1.00 86.89 112 B 1 
ATOM   2609 C CG  . GLN   B 2 112 ? 27.385  15.185  -4.928  1.00 80.93 112 B 1 
ATOM   2610 C CD  . GLN   B 2 112 ? 28.367  16.081  -5.678  1.00 73.20 112 B 1 
ATOM   2611 O OE1 . GLN   B 2 112 ? 29.417  15.672  -6.140  1.00 64.74 112 B 1 
ATOM   2612 N NE2 . GLN   B 2 112 ? 28.050  17.345  -5.849  1.00 62.19 112 B 1 
ATOM   2613 N N   . LYS   B 2 113 ? 27.365  10.677  -2.996  1.00 94.52 113 B 1 
ATOM   2614 C CA  . LYS   B 2 113 ? 27.839  9.297   -2.845  1.00 95.29 113 B 1 
ATOM   2615 C C   . LYS   B 2 113 ? 26.699  8.292   -2.932  1.00 96.10 113 B 1 
ATOM   2616 O O   . LYS   B 2 113 ? 25.662  8.447   -2.296  1.00 94.60 113 B 1 
ATOM   2617 C CB  . LYS   B 2 113 ? 28.635  9.130   -1.545  1.00 93.85 113 B 1 
ATOM   2618 C CG  . LYS   B 2 113 ? 29.943  9.938   -1.607  1.00 87.12 113 B 1 
ATOM   2619 C CD  . LYS   B 2 113 ? 30.851  9.673   -0.410  1.00 83.10 113 B 1 
ATOM   2620 C CE  . LYS   B 2 113 ? 32.120  10.497  -0.628  1.00 74.40 113 B 1 
ATOM   2621 N NZ  . LYS   B 2 113 ? 33.200  10.178  0.333   1.00 65.51 113 B 1 
ATOM   2622 N N   . LEU   B 2 114 ? 26.934  7.220   -3.672  1.00 96.25 114 B 1 
ATOM   2623 C CA  . LEU   B 2 114 ? 26.030  6.083   -3.742  1.00 97.06 114 B 1 
ATOM   2624 C C   . LEU   B 2 114 ? 25.993  5.349   -2.393  1.00 97.12 114 B 1 
ATOM   2625 O O   . LEU   B 2 114 ? 27.005  4.803   -1.951  1.00 96.02 114 B 1 
ATOM   2626 C CB  . LEU   B 2 114 ? 26.493  5.162   -4.878  1.00 96.93 114 B 1 
ATOM   2627 C CG  . LEU   B 2 114 ? 25.572  3.954   -5.120  1.00 96.23 114 B 1 
ATOM   2628 C CD1 . LEU   B 2 114 ? 24.225  4.376   -5.698  1.00 93.78 114 B 1 
ATOM   2629 C CD2 . LEU   B 2 114 ? 26.235  3.003   -6.112  1.00 93.32 114 B 1 
ATOM   2630 N N   . ILE   B 2 115 ? 24.818  5.301   -1.781  1.00 97.16 115 B 1 
ATOM   2631 C CA  . ILE   B 2 115 ? 24.576  4.625   -0.495  1.00 96.75 115 B 1 
ATOM   2632 C C   . ILE   B 2 115 ? 23.588  3.458   -0.592  1.00 97.01 115 B 1 
ATOM   2633 O O   . ILE   B 2 115 ? 23.514  2.637   0.318   1.00 95.58 115 B 1 
ATOM   2634 C CB  . ILE   B 2 115 ? 24.124  5.633   0.580   1.00 95.73 115 B 1 
ATOM   2635 C CG1 . ILE   B 2 115 ? 22.799  6.338   0.211   1.00 90.93 115 B 1 
ATOM   2636 C CG2 . ILE   B 2 115 ? 25.244  6.655   0.862   1.00 88.76 115 B 1 
ATOM   2637 C CD1 . ILE   B 2 115 ? 22.128  7.005   1.414   1.00 86.75 115 B 1 
ATOM   2638 N N   . GLY   B 2 116 ? 22.838  3.366   -1.688  1.00 97.40 116 B 1 
ATOM   2639 C CA  . GLY   B 2 116 ? 21.854  2.314   -1.885  1.00 97.54 116 B 1 
ATOM   2640 C C   . GLY   B 2 116 ? 21.326  2.248   -3.312  1.00 97.92 116 B 1 
ATOM   2641 O O   . GLY   B 2 116 ? 21.716  3.018   -4.188  1.00 97.21 116 B 1 
ATOM   2642 N N   . ILE   B 2 117 ? 20.421  1.298   -3.542  1.00 97.88 117 B 1 
ATOM   2643 C CA  . ILE   B 2 117 ? 19.703  1.162   -4.811  1.00 97.86 117 B 1 
ATOM   2644 C C   . ILE   B 2 117 ? 18.270  0.707   -4.549  1.00 97.67 117 B 1 
ATOM   2645 O O   . ILE   B 2 117 ? 18.025  -0.151  -3.696  1.00 96.92 117 B 1 
ATOM   2646 C CB  . ILE   B 2 117 ? 20.475  0.229   -5.768  1.00 97.34 117 B 1 
ATOM   2647 C CG1 . ILE   B 2 117 ? 19.989  0.395   -7.221  1.00 94.75 117 B 1 
ATOM   2648 C CG2 . ILE   B 2 117 ? 20.409  -1.250  -5.332  1.00 94.84 117 B 1 
ATOM   2649 C CD1 . ILE   B 2 117 ? 20.938  -0.260  -8.239  1.00 91.04 117 B 1 
ATOM   2650 N N   . LEU   B 2 118 ? 17.329  1.270   -5.301  1.00 97.48 118 B 1 
ATOM   2651 C CA  . LEU   B 2 118 ? 15.916  0.924   -5.236  1.00 97.21 118 B 1 
ATOM   2652 C C   . LEU   B 2 118 ? 15.422  0.555   -6.629  1.00 97.14 118 B 1 
ATOM   2653 O O   . LEU   B 2 118 ? 15.682  1.257   -7.603  1.00 95.50 118 B 1 
ATOM   2654 C CB  . LEU   B 2 118 ? 15.146  2.109   -4.635  1.00 95.77 118 B 1 
ATOM   2655 C CG  . LEU   B 2 118 ? 13.700  1.749   -4.249  1.00 92.50 118 B 1 
ATOM   2656 C CD1 . LEU   B 2 118 ? 13.661  0.864   -3.008  1.00 85.92 118 B 1 
ATOM   2657 C CD2 . LEU   B 2 118 ? 12.911  3.016   -3.956  1.00 85.35 118 B 1 
ATOM   2658 N N   . THR   B 2 119 ? 14.682  -0.548  -6.730  1.00 96.88 119 B 1 
ATOM   2659 C CA  . THR   B 2 119 ? 14.112  -1.009  -8.002  1.00 96.22 119 B 1 
ATOM   2660 C C   . THR   B 2 119 ? 12.595  -1.158  -7.915  1.00 95.86 119 B 1 
ATOM   2661 O O   . THR   B 2 119 ? 12.017  -1.262  -6.832  1.00 94.97 119 B 1 
ATOM   2662 C CB  . THR   B 2 119 ? 14.750  -2.323  -8.472  1.00 95.18 119 B 1 
ATOM   2663 O OG1 . THR   B 2 119 ? 14.356  -3.402  -7.665  1.00 89.72 119 B 1 
ATOM   2664 C CG2 . THR   B 2 119 ? 16.280  -2.286  -8.514  1.00 90.36 119 B 1 
ATOM   2665 N N   . LYS   B 2 120 ? 11.934  -1.265  -9.067  1.00 95.22 120 B 1 
ATOM   2666 C CA  . LYS   B 2 120 ? 10.500  -1.599  -9.116  1.00 94.76 120 B 1 
ATOM   2667 C C   . LYS   B 2 120 ? 10.169  -2.892  -8.365  1.00 94.40 120 B 1 
ATOM   2668 O O   . LYS   B 2 120 ? 9.062   -3.027  -7.873  1.00 93.15 120 B 1 
ATOM   2669 C CB  . LYS   B 2 120 ? 10.019  -1.726  -10.572 1.00 93.74 120 B 1 
ATOM   2670 C CG  . LYS   B 2 120 ? 9.937   -0.371  -11.288 1.00 90.99 120 B 1 
ATOM   2671 C CD  . LYS   B 2 120 ? 9.224   -0.478  -12.642 1.00 89.22 120 B 1 
ATOM   2672 C CE  . LYS   B 2 120 ? 9.117   0.929   -13.246 1.00 83.51 120 B 1 
ATOM   2673 N NZ  . LYS   B 2 120 ? 8.176   1.029   -14.384 1.00 79.28 120 B 1 
ATOM   2674 N N   . THR   B 2 121 ? 11.109  -3.832  -8.290  1.00 94.74 121 B 1 
ATOM   2675 C CA  . THR   B 2 121 ? 10.921  -5.090  -7.551  1.00 94.32 121 B 1 
ATOM   2676 C C   . THR   B 2 121 ? 10.835  -4.852  -6.048  1.00 94.21 121 B 1 
ATOM   2677 O O   . THR   B 2 121 ? 10.010  -5.482  -5.395  1.00 93.24 121 B 1 
ATOM   2678 C CB  . THR   B 2 121 ? 12.040  -6.090  -7.872  1.00 93.57 121 B 1 
ATOM   2679 O OG1 . THR   B 2 121 ? 12.034  -6.368  -9.261  1.00 89.15 121 B 1 
ATOM   2680 C CG2 . THR   B 2 121 ? 11.875  -7.431  -7.159  1.00 88.68 121 B 1 
ATOM   2681 N N   . ASP   B 2 122 ? 11.611  -3.919  -5.509  1.00 95.26 122 B 1 
ATOM   2682 C CA  . ASP   B 2 122 ? 11.595  -3.579  -4.083  1.00 95.22 122 B 1 
ATOM   2683 C C   . ASP   B 2 122 ? 10.273  -2.895  -3.700  1.00 94.90 122 B 1 
ATOM   2684 O O   . ASP   B 2 122 ? 9.656   -3.266  -2.703  1.00 94.00 122 B 1 
ATOM   2685 C CB  . ASP   B 2 122 ? 12.819  -2.714  -3.738  1.00 95.50 122 B 1 
ATOM   2686 C CG  . ASP   B 2 122 ? 14.114  -3.360  -4.238  1.00 95.19 122 B 1 
ATOM   2687 O OD1 . ASP   B 2 122 ? 14.370  -4.532  -3.887  1.00 92.45 122 B 1 
ATOM   2688 O OD2 . ASP   B 2 122 ? 14.792  -2.728  -5.083  1.00 92.28 122 B 1 
ATOM   2689 N N   . LEU   B 2 123 ? 9.756   -2.004  -4.559  1.00 94.79 123 B 1 
ATOM   2690 C CA  . LEU   B 2 123 ? 8.430   -1.401  -4.378  1.00 94.26 123 B 1 
ATOM   2691 C C   . LEU   B 2 123 ? 7.303   -2.440  -4.423  1.00 93.66 123 B 1 
ATOM   2692 O O   . LEU   B 2 123 ? 6.402   -2.398  -3.590  1.00 91.96 123 B 1 
ATOM   2693 C CB  . LEU   B 2 123 ? 8.183   -0.326  -5.446  1.00 93.62 123 B 1 
ATOM   2694 C CG  . LEU   B 2 123 ? 9.078   0.919   -5.345  1.00 91.29 123 B 1 
ATOM   2695 C CD1 . LEU   B 2 123 ? 8.657   1.907   -6.427  1.00 87.03 123 B 1 
ATOM   2696 C CD2 . LEU   B 2 123 ? 8.950   1.624   -4.001  1.00 86.16 123 B 1 
ATOM   2697 N N   . LEU   B 2 124 ? 7.358   -3.392  -5.354  1.00 93.80 124 B 1 
ATOM   2698 C CA  . LEU   B 2 124 ? 6.357   -4.461  -5.436  1.00 93.04 124 B 1 
ATOM   2699 C C   . LEU   B 2 124 ? 6.382   -5.376  -4.203  1.00 92.38 124 B 1 
ATOM   2700 O O   . LEU   B 2 124 ? 5.327   -5.773  -3.725  1.00 90.91 124 B 1 
ATOM   2701 C CB  . LEU   B 2 124 ? 6.556   -5.277  -6.720  1.00 92.36 124 B 1 
ATOM   2702 C CG  . LEU   B 2 124 ? 6.185   -4.536  -8.019  1.00 89.18 124 B 1 
ATOM   2703 C CD1 . LEU   B 2 124 ? 6.492   -5.445  -9.211  1.00 86.02 124 B 1 
ATOM   2704 C CD2 . LEU   B 2 124 ? 4.716   -4.141  -8.092  1.00 85.57 124 B 1 
ATOM   2705 N N   . ARG   B 2 125 ? 7.561   -5.673  -3.651  1.00 92.46 125 B 1 
ATOM   2706 C CA  . ARG   B 2 125 ? 7.676   -6.427  -2.387  1.00 91.80 125 B 1 
ATOM   2707 C C   . ARG   B 2 125 ? 7.098   -5.643  -1.209  1.00 91.53 125 B 1 
ATOM   2708 O O   . ARG   B 2 125 ? 6.418   -6.226  -0.372  1.00 90.09 125 B 1 
ATOM   2709 C CB  . ARG   B 2 125 ? 9.141   -6.778  -2.115  1.00 91.16 125 B 1 
ATOM   2710 C CG  . ARG   B 2 125 ? 9.661   -7.892  -3.034  1.00 85.92 125 B 1 
ATOM   2711 C CD  . ARG   B 2 125 ? 11.166  -8.053  -2.819  1.00 84.54 125 B 1 
ATOM   2712 N NE  . ARG   B 2 125 ? 11.738  -9.129  -3.649  1.00 80.04 125 B 1 
ATOM   2713 C CZ  . ARG   B 2 125 ? 13.006  -9.249  -3.999  1.00 76.42 125 B 1 
ATOM   2714 N NH1 . ARG   B 2 125 ? 13.917  -8.393  -3.622  1.00 68.74 125 B 1 
ATOM   2715 N NH2 . ARG   B 2 125 ? 13.387  -10.247 -4.746  1.00 69.19 125 B 1 
ATOM   2716 N N   . THR   B 2 126 ? 7.335   -4.335  -1.172  1.00 92.52 126 B 1 
ATOM   2717 C CA  . THR   B 2 126 ? 6.750   -3.453  -0.154  1.00 92.02 126 B 1 
ATOM   2718 C C   . THR   B 2 126 ? 5.227   -3.438  -0.252  1.00 91.74 126 B 1 
ATOM   2719 O O   . THR   B 2 126 ? 4.554   -3.592  0.759   1.00 90.53 126 B 1 
ATOM   2720 C CB  . THR   B 2 126 ? 7.307   -2.028  -0.277  1.00 91.70 126 B 1 
ATOM   2721 O OG1 . THR   B 2 126 ? 8.709   -2.064  -0.171  1.00 87.79 126 B 1 
ATOM   2722 C CG2 . THR   B 2 126 ? 6.796   -1.104  0.824   1.00 87.48 126 B 1 
ATOM   2723 N N   . PHE   B 2 127 ? 4.682   -3.347  -1.456  1.00 91.10 127 B 1 
ATOM   2724 C CA  . PHE   B 2 127 ? 3.241   -3.438  -1.706  1.00 90.27 127 B 1 
ATOM   2725 C C   . PHE   B 2 127 ? 2.644   -4.744  -1.160  1.00 90.18 127 B 1 
ATOM   2726 O O   . PHE   B 2 127 ? 1.668   -4.699  -0.418  1.00 89.25 127 B 1 
ATOM   2727 C CB  . PHE   B 2 127 ? 2.988   -3.285  -3.208  1.00 89.33 127 B 1 
ATOM   2728 C CG  . PHE   B 2 127 ? 1.550   -3.529  -3.607  1.00 86.36 127 B 1 
ATOM   2729 C CD1 . PHE   B 2 127 ? 1.160   -4.770  -4.139  1.00 79.11 127 B 1 
ATOM   2730 C CD2 . PHE   B 2 127 ? 0.591   -2.521  -3.425  1.00 78.51 127 B 1 
ATOM   2731 C CE1 . PHE   B 2 127 ? -0.180  -4.997  -4.496  1.00 75.81 127 B 1 
ATOM   2732 C CE2 . PHE   B 2 127 ? -0.749  -2.745  -3.782  1.00 74.41 127 B 1 
ATOM   2733 C CZ  . PHE   B 2 127 ? -1.134  -3.983  -4.320  1.00 74.57 127 B 1 
ATOM   2734 N N   . VAL   B 2 128 ? 3.256   -5.890  -1.452  1.00 90.24 128 B 1 
ATOM   2735 C CA  . VAL   B 2 128 ? 2.797   -7.194  -0.940  1.00 89.57 128 B 1 
ATOM   2736 C C   . VAL   B 2 128 ? 2.814   -7.227  0.591   1.00 89.32 128 B 1 
ATOM   2737 O O   . VAL   B 2 128 ? 1.838   -7.662  1.194   1.00 88.18 128 B 1 
ATOM   2738 C CB  . VAL   B 2 128 ? 3.621   -8.351  -1.535  1.00 88.63 128 B 1 
ATOM   2739 C CG1 . VAL   B 2 128 ? 3.251   -9.704  -0.918  1.00 84.89 128 B 1 
ATOM   2740 C CG2 . VAL   B 2 128 ? 3.381   -8.466  -3.045  1.00 85.69 128 B 1 
ATOM   2741 N N   . LYS   B 2 129 ? 3.866   -6.711  1.233   1.00 89.80 129 B 1 
ATOM   2742 C CA  . LYS   B 2 129 ? 3.932   -6.625  2.702   1.00 89.13 129 B 1 
ATOM   2743 C C   . LYS   B 2 129 ? 2.794   -5.796  3.304   1.00 89.31 129 B 1 
ATOM   2744 O O   . LYS   B 2 129 ? 2.247   -6.185  4.327   1.00 87.49 129 B 1 
ATOM   2745 C CB  . LYS   B 2 129 ? 5.276   -6.046  3.157   1.00 87.80 129 B 1 
ATOM   2746 C CG  . LYS   B 2 129 ? 6.361   -7.124  3.258   1.00 80.80 129 B 1 
ATOM   2747 C CD  . LYS   B 2 129 ? 7.595   -6.541  3.952   1.00 76.99 129 B 1 
ATOM   2748 C CE  . LYS   B 2 129 ? 8.600   -7.649  4.284   1.00 68.64 129 B 1 
ATOM   2749 N NZ  . LYS   B 2 129 ? 9.676   -7.146  5.173   1.00 61.15 129 B 1 
ATOM   2750 N N   . LEU   B 2 130 ? 2.418   -4.686  2.678   1.00 90.04 130 B 1 
ATOM   2751 C CA  . LEU   B 2 130 ? 1.329   -3.833  3.170   1.00 89.79 130 B 1 
ATOM   2752 C C   . LEU   B 2 130 ? -0.040  -4.526  3.155   1.00 89.47 130 B 1 
ATOM   2753 O O   . LEU   B 2 130 ? -0.909  -4.169  3.943   1.00 86.54 130 B 1 
ATOM   2754 C CB  . LEU   B 2 130 ? 1.265   -2.538  2.343   1.00 88.68 130 B 1 
ATOM   2755 C CG  . LEU   B 2 130 ? 2.435   -1.569  2.576   1.00 85.17 130 B 1 
ATOM   2756 C CD1 . LEU   B 2 130 ? 2.278   -0.368  1.648   1.00 80.55 130 B 1 
ATOM   2757 C CD2 . LEU   B 2 130 ? 2.490   -1.062  4.014   1.00 79.83 130 B 1 
ATOM   2758 N N   . THR   B 2 131 ? -0.225  -5.533  2.308   1.00 88.88 131 B 1 
ATOM   2759 C CA  . THR   B 2 131 ? -1.476  -6.308  2.274   1.00 87.14 131 B 1 
ATOM   2760 C C   . THR   B 2 131 ? -1.589  -7.328  3.413   1.00 86.01 131 B 1 
ATOM   2761 O O   . THR   B 2 131 ? -2.625  -7.971  3.556   1.00 82.03 131 B 1 
ATOM   2762 C CB  . THR   B 2 131 ? -1.679  -7.022  0.929   1.00 86.33 131 B 1 
ATOM   2763 O OG1 . THR   B 2 131 ? -0.794  -8.103  0.767   1.00 81.67 131 B 1 
ATOM   2764 C CG2 . THR   B 2 131 ? -1.533  -6.083  -0.267  1.00 81.22 131 B 1 
ATOM   2765 N N   . GLY   B 2 132 ? -0.529  -7.508  4.199   1.00 84.08 132 B 1 
ATOM   2766 C CA  . GLY   B 2 132 ? -0.465  -8.538  5.240   1.00 82.80 132 B 1 
ATOM   2767 C C   . GLY   B 2 132 ? -0.400  -9.969  4.704   1.00 83.61 132 B 1 
ATOM   2768 O O   . GLY   B 2 132 ? -0.583  -10.913 5.471   1.00 79.96 132 B 1 
ATOM   2769 N N   . ALA   B 2 133 ? -0.136  -10.153 3.404   1.00 81.59 133 B 1 
ATOM   2770 C CA  . ALA   B 2 133 ? -0.093  -11.474 2.770   1.00 80.43 133 B 1 
ATOM   2771 C C   . ALA   B 2 133 ? 1.045   -12.382 3.272   1.00 81.64 133 B 1 
ATOM   2772 O O   . ALA   B 2 133 ? 1.003   -13.587 3.060   1.00 78.40 133 B 1 
ATOM   2773 C CB  . ALA   B 2 133 ? 0.009   -11.280 1.252   1.00 76.91 133 B 1 
ATOM   2774 N N   . ASP   B 2 134 ? 2.030   -11.807 3.945   1.00 82.62 134 B 1 
ATOM   2775 C CA  . ASP   B 2 134 ? 3.179   -12.484 4.545   1.00 82.01 134 B 1 
ATOM   2776 C C   . ASP   B 2 134 ? 2.913   -13.036 5.960   1.00 83.91 134 B 1 
ATOM   2777 O O   . ASP   B 2 134 ? 3.814   -13.581 6.594   1.00 81.70 134 B 1 
ATOM   2778 C CB  . ASP   B 2 134 ? 4.380   -11.519 4.525   1.00 78.59 134 B 1 
ATOM   2779 C CG  . ASP   B 2 134 ? 4.201   -10.236 5.364   1.00 74.33 134 B 1 
ATOM   2780 O OD1 . ASP   B 2 134 ? 3.066   -9.730  5.466   1.00 67.48 134 B 1 
ATOM   2781 O OD2 . ASP   B 2 134 ? 5.237   -9.721  5.847   1.00 68.69 134 B 1 
ATOM   2782 N N   . GLN   B 2 135 ? 1.685   -12.919 6.462   1.00 84.83 135 B 1 
ATOM   2783 C CA  . GLN   B 2 135 ? 1.277   -13.421 7.771   1.00 85.11 135 B 1 
ATOM   2784 C C   . GLN   B 2 135 ? 0.054   -14.339 7.657   1.00 87.15 135 B 1 
ATOM   2785 O O   . GLN   B 2 135 ? -0.854  -14.064 6.867   1.00 85.29 135 B 1 
ATOM   2786 C CB  . GLN   B 2 135 ? 0.999   -12.249 8.720   1.00 82.97 135 B 1 
ATOM   2787 C CG  . GLN   B 2 135 ? 2.286   -11.501 9.101   1.00 78.75 135 B 1 
ATOM   2788 C CD  . GLN   B 2 135 ? 1.972   -10.289 9.972   1.00 74.73 135 B 1 
ATOM   2789 O OE1 . GLN   B 2 135 ? 1.643   -10.387 11.145  1.00 66.74 135 B 1 
ATOM   2790 N NE2 . GLN   B 2 135 ? 2.043   -9.103  9.410   1.00 64.20 135 B 1 
ATOM   2791 N N   . PRO   B 2 136 ? -0.011  -15.411 8.467   1.00 86.14 136 B 1 
ATOM   2792 C CA  . PRO   B 2 136 ? -1.150  -16.319 8.475   1.00 86.77 136 B 1 
ATOM   2793 C C   . PRO   B 2 136 ? -2.393  -15.630 9.047   1.00 88.86 136 B 1 
ATOM   2794 O O   . PRO   B 2 136 ? -2.372  -15.107 10.164  1.00 86.23 136 B 1 
ATOM   2795 C CB  . PRO   B 2 136 ? -0.707  -17.526 9.306   1.00 83.65 136 B 1 
ATOM   2796 C CG  . PRO   B 2 136 ? 0.333   -16.939 10.259  1.00 81.11 136 B 1 
ATOM   2797 C CD  . PRO   B 2 136 ? 0.989   -15.844 9.425   1.00 83.85 136 B 1 
ATOM   2798 N N   . GLY   B 2 137 ? -3.473  -15.656 8.291   1.00 91.68 137 B 1 
ATOM   2799 C CA  . GLY   B 2 137 ? -4.744  -15.066 8.690   1.00 92.75 137 B 1 
ATOM   2800 C C   . GLY   B 2 137 ? -5.834  -15.267 7.643   1.00 94.24 137 B 1 
ATOM   2801 O O   . GLY   B 2 137 ? -5.561  -15.703 6.524   1.00 92.51 137 B 1 
ATOM   2802 N N   . SER   B 2 138 ? -7.058  -14.924 8.012   1.00 94.34 138 B 1 
ATOM   2803 C CA  . SER   B 2 138 ? -8.232  -14.977 7.137   1.00 94.67 138 B 1 
ATOM   2804 C C   . SER   B 2 138 ? -8.546  -13.587 6.586   1.00 94.99 138 B 1 
ATOM   2805 O O   . SER   B 2 138 ? -8.353  -12.583 7.273   1.00 94.07 138 B 1 
ATOM   2806 C CB  . SER   B 2 138 ? -9.436  -15.540 7.896   1.00 94.29 138 B 1 
ATOM   2807 O OG  . SER   B 2 138 ? -9.127  -16.816 8.434   1.00 90.60 138 B 1 
ATOM   2808 N N   . GLN   B 2 139 ? -9.041  -13.511 5.351   1.00 94.81 139 B 1 
ATOM   2809 C CA  . GLN   B 2 139 ? -9.431  -12.255 4.711   1.00 94.52 139 B 1 
ATOM   2810 C C   . GLN   B 2 139 ? -10.934 -12.003 4.875   1.00 94.95 139 B 1 
ATOM   2811 O O   . GLN   B 2 139 ? -11.751 -12.890 4.648   1.00 93.73 139 B 1 
ATOM   2812 C CB  . GLN   B 2 139 ? -8.977  -12.257 3.247   1.00 92.87 139 B 1 
ATOM   2813 C CG  . GLN   B 2 139 ? -9.268  -10.929 2.533   1.00 89.13 139 B 1 
ATOM   2814 C CD  . GLN   B 2 139 ? -8.381  -10.685 1.318   1.00 88.69 139 B 1 
ATOM   2815 O OE1 . GLN   B 2 139 ? -7.204  -10.980 1.322   1.00 80.44 139 B 1 
ATOM   2816 N NE2 . GLN   B 2 139 ? -8.890  -10.093 0.264   1.00 78.42 139 B 1 
ATOM   2817 N N   . ILE   B 2 140 ? -11.286 -10.776 5.256   1.00 96.03 140 B 1 
ATOM   2818 C CA  . ILE   B 2 140 ? -12.669 -10.298 5.379   1.00 96.22 140 B 1 
ATOM   2819 C C   . ILE   B 2 140 ? -12.777 -8.969  4.631   1.00 96.20 140 B 1 
ATOM   2820 O O   . ILE   B 2 140 ? -11.991 -8.054  4.870   1.00 95.34 140 B 1 
ATOM   2821 C CB  . ILE   B 2 140 ? -13.071 -10.131 6.861   1.00 95.72 140 B 1 
ATOM   2822 C CG1 . ILE   B 2 140 ? -12.808 -11.382 7.739   1.00 92.49 140 B 1 
ATOM   2823 C CG2 . ILE   B 2 140 ? -14.543 -9.704  6.981   1.00 92.00 140 B 1 
ATOM   2824 C CD1 . ILE   B 2 140 ? -13.625 -12.628 7.376   1.00 81.56 140 B 1 
ATOM   2825 N N   . GLU   B 2 141 ? -13.753 -8.849  3.737   1.00 95.99 141 B 1 
ATOM   2826 C CA  . GLU   B 2 141 ? -14.002 -7.634  2.962   1.00 95.82 141 B 1 
ATOM   2827 C C   . GLU   B 2 141 ? -15.400 -7.089  3.247   1.00 96.27 141 B 1 
ATOM   2828 O O   . GLU   B 2 141 ? -16.393 -7.813  3.185   1.00 95.68 141 B 1 
ATOM   2829 C CB  . GLU   B 2 141 ? -13.802 -7.851  1.453   1.00 94.82 141 B 1 
ATOM   2830 C CG  . GLU   B 2 141 ? -12.474 -8.522  1.087   1.00 92.93 141 B 1 
ATOM   2831 C CD  . GLU   B 2 141 ? -12.158 -8.526  -0.414  1.00 91.64 141 B 1 
ATOM   2832 O OE1 . GLU   B 2 141 ? -11.040 -8.981  -0.763  1.00 85.64 141 B 1 
ATOM   2833 O OE2 . GLU   B 2 141 ? -12.985 -8.056  -1.227  1.00 86.16 141 B 1 
ATOM   2834 N N   . ILE   B 2 142 ? -15.475 -5.793  3.543   1.00 96.49 142 B 1 
ATOM   2835 C CA  . ILE   B 2 142 ? -16.706 -5.135  3.979   1.00 96.93 142 B 1 
ATOM   2836 C C   . ILE   B 2 142 ? -16.922 -3.874  3.145   1.00 96.84 142 B 1 
ATOM   2837 O O   . ILE   B 2 142 ? -16.078 -2.979  3.121   1.00 96.17 142 B 1 
ATOM   2838 C CB  . ILE   B 2 142 ? -16.652 -4.829  5.491   1.00 96.96 142 B 1 
ATOM   2839 C CG1 . ILE   B 2 142 ? -16.356 -6.108  6.322   1.00 94.74 142 B 1 
ATOM   2840 C CG2 . ILE   B 2 142 ? -17.981 -4.207  5.953   1.00 94.38 142 B 1 
ATOM   2841 C CD1 . ILE   B 2 142 ? -15.807 -5.808  7.709   1.00 86.77 142 B 1 
ATOM   2842 N N   . LYS   B 2 143 ? -18.069 -3.788  2.470   1.00 96.16 143 B 1 
ATOM   2843 C CA  . LYS   B 2 143 ? -18.478 -2.599  1.718   1.00 96.01 143 B 1 
ATOM   2844 C C   . LYS   B 2 143 ? -18.979 -1.530  2.691   1.00 96.25 143 B 1 
ATOM   2845 O O   . LYS   B 2 143 ? -19.854 -1.808  3.507   1.00 95.13 143 B 1 
ATOM   2846 C CB  . LYS   B 2 143 ? -19.520 -2.997  0.657   1.00 94.44 143 B 1 
ATOM   2847 C CG  . LYS   B 2 143 ? -19.844 -1.845  -0.312  1.00 86.90 143 B 1 
ATOM   2848 C CD  . LYS   B 2 143 ? -20.802 -2.277  -1.437  1.00 84.74 143 B 1 
ATOM   2849 C CE  . LYS   B 2 143 ? -21.062 -1.066  -2.350  1.00 74.43 143 B 1 
ATOM   2850 N NZ  . LYS   B 2 143 ? -21.823 -1.365  -3.596  1.00 68.78 143 B 1 
ATOM   2851 N N   . VAL   B 2 144 ? -18.442 -0.314  2.589   1.00 96.49 144 B 1 
ATOM   2852 C CA  . VAL   B 2 144 ? -18.736 0.781   3.521   1.00 96.47 144 B 1 
ATOM   2853 C C   . VAL   B 2 144 ? -19.014 2.091   2.786   1.00 96.17 144 B 1 
ATOM   2854 O O   . VAL   B 2 144 ? -18.445 2.363   1.730   1.00 94.95 144 B 1 
ATOM   2855 C CB  . VAL   B 2 144 ? -17.609 0.962   4.560   1.00 95.68 144 B 1 
ATOM   2856 C CG1 . VAL   B 2 144 ? -17.345 -0.331  5.335   1.00 91.93 144 B 1 
ATOM   2857 C CG2 . VAL   B 2 144 ? -16.283 1.443   3.956   1.00 91.40 144 B 1 
ATOM   2858 N N   . ASN   B 2 145 ? -19.872 2.927   3.382   1.00 95.05 145 B 1 
ATOM   2859 C CA  . ASN   B 2 145 ? -20.163 4.283   2.902   1.00 93.84 145 B 1 
ATOM   2860 C C   . ASN   B 2 145 ? -19.386 5.342   3.698   1.00 93.78 145 B 1 
ATOM   2861 O O   . ASN   B 2 145 ? -19.034 6.388   3.168   1.00 89.76 145 B 1 
ATOM   2862 C CB  . ASN   B 2 145 ? -21.674 4.529   3.010   1.00 91.35 145 B 1 
ATOM   2863 C CG  . ASN   B 2 145 ? -22.515 3.576   2.175   1.00 85.24 145 B 1 
ATOM   2864 O OD1 . ASN   B 2 145 ? -22.078 2.946   1.235   1.00 71.99 145 B 1 
ATOM   2865 N ND2 . ASN   B 2 145 ? -23.778 3.439   2.520   1.00 72.20 145 B 1 
ATOM   2866 N N   . ASP   B 2 146 ? -19.111 5.054   4.965   1.00 93.90 146 B 1 
ATOM   2867 C CA  . ASP   B 2 146 ? -18.340 5.900   5.876   1.00 94.12 146 B 1 
ATOM   2868 C C   . ASP   B 2 146 ? -17.175 5.084   6.450   1.00 94.95 146 B 1 
ATOM   2869 O O   . ASP   B 2 146 ? -17.365 4.191   7.278   1.00 93.71 146 B 1 
ATOM   2870 C CB  . ASP   B 2 146 ? -19.268 6.452   6.969   1.00 92.25 146 B 1 
ATOM   2871 C CG  . ASP   B 2 146 ? -18.580 7.498   7.853   1.00 90.79 146 B 1 
ATOM   2872 O OD1 . ASP   B 2 146 ? -17.359 7.350   8.110   1.00 85.37 146 B 1 
ATOM   2873 O OD2 . ASP   B 2 146 ? -19.284 8.440   8.271   1.00 83.88 146 B 1 
ATOM   2874 N N   . ILE   B 2 147 ? -15.968 5.383   5.983   1.00 95.57 147 B 1 
ATOM   2875 C CA  . ILE   B 2 147 ? -14.747 4.679   6.397   1.00 95.63 147 B 1 
ATOM   2876 C C   . ILE   B 2 147 ? -14.525 4.840   7.898   1.00 96.24 147 B 1 
ATOM   2877 O O   . ILE   B 2 147 ? -14.244 3.864   8.582   1.00 95.59 147 B 1 
ATOM   2878 C CB  . ILE   B 2 147 ? -13.523 5.195   5.605   1.00 94.63 147 B 1 
ATOM   2879 C CG1 . ILE   B 2 147 ? -13.680 4.931   4.091   1.00 91.23 147 B 1 
ATOM   2880 C CG2 . ILE   B 2 147 ? -12.220 4.553   6.124   1.00 90.88 147 B 1 
ATOM   2881 C CD1 . ILE   B 2 147 ? -12.666 5.711   3.240   1.00 84.94 147 B 1 
ATOM   2882 N N   . THR   B 2 148 ? -14.652 6.060   8.410   1.00 96.17 148 B 1 
ATOM   2883 C CA  . THR   B 2 148 ? -14.342 6.403   9.802   1.00 95.99 148 B 1 
ATOM   2884 C C   . THR   B 2 148 ? -15.254 5.657   10.767  1.00 96.31 148 B 1 
ATOM   2885 O O   . THR   B 2 148 ? -14.780 4.945   11.646  1.00 95.40 148 B 1 
ATOM   2886 C CB  . THR   B 2 148 ? -14.477 7.914   10.025  1.00 95.02 148 B 1 
ATOM   2887 O OG1 . THR   B 2 148 ? -13.748 8.604   9.038   1.00 91.24 148 B 1 
ATOM   2888 C CG2 . THR   B 2 148 ? -13.938 8.347   11.384  1.00 91.21 148 B 1 
ATOM   2889 N N   . LYS   B 2 149 ? -16.561 5.763   10.544  1.00 96.46 149 B 1 
ATOM   2890 C CA  . LYS   B 2 149 ? -17.568 5.077   11.349  1.00 96.20 149 B 1 
ATOM   2891 C C   . LYS   B 2 149 ? -17.404 3.560   11.288  1.00 96.56 149 B 1 
ATOM   2892 O O   . LYS   B 2 149 ? -17.369 2.897   12.320  1.00 95.96 149 B 1 
ATOM   2893 C CB  . LYS   B 2 149 ? -18.960 5.515   10.870  1.00 95.59 149 B 1 
ATOM   2894 C CG  . LYS   B 2 149 ? -20.058 4.834   11.689  1.00 91.26 149 B 1 
ATOM   2895 C CD  . LYS   B 2 149 ? -21.455 5.276   11.261  1.00 87.37 149 B 1 
ATOM   2896 C CE  . LYS   B 2 149 ? -22.434 4.432   12.079  1.00 78.95 149 B 1 
ATOM   2897 N NZ  . LYS   B 2 149 ? -23.839 4.674   11.708  1.00 70.63 149 B 1 
ATOM   2898 N N   . SER   B 2 150 ? -17.270 3.013   10.083  1.00 96.91 150 B 1 
ATOM   2899 C CA  . SER   B 2 150 ? -17.153 1.565   9.904   1.00 97.06 150 B 1 
ATOM   2900 C C   . SER   B 2 150 ? -15.860 1.018   10.504  1.00 97.39 150 B 1 
ATOM   2901 O O   . SER   B 2 150 ? -15.889 -0.026  11.138  1.00 96.80 150 B 1 
ATOM   2902 C CB  . SER   B 2 150 ? -17.256 1.189   8.432   1.00 96.61 150 B 1 
ATOM   2903 O OG  . SER   B 2 150 ? -18.484 1.648   7.897   1.00 92.88 150 B 1 
ATOM   2904 N N   . LEU   B 2 151 ? -14.736 1.725   10.376  1.00 97.35 151 B 1 
ATOM   2905 C CA  . LEU   B 2 151 ? -13.484 1.362   11.044  1.00 97.28 151 B 1 
ATOM   2906 C C   . LEU   B 2 151 ? -13.653 1.308   12.561  1.00 97.43 151 B 1 
ATOM   2907 O O   . LEU   B 2 151 ? -13.226 0.335   13.170  1.00 96.88 151 B 1 
ATOM   2908 C CB  . LEU   B 2 151 ? -12.365 2.346   10.664  1.00 96.52 151 B 1 
ATOM   2909 C CG  . LEU   B 2 151 ? -11.520 1.887   9.461   1.00 91.04 151 B 1 
ATOM   2910 C CD1 . LEU   B 2 151 ? -10.696 3.055   8.925   1.00 87.96 151 B 1 
ATOM   2911 C CD2 . LEU   B 2 151 ? -10.550 0.779   9.851   1.00 87.47 151 B 1 
ATOM   2912 N N   . ALA   B 2 152 ? -14.295 2.310   13.155  1.00 97.31 152 B 1 
ATOM   2913 C CA  . ALA   B 2 152 ? -14.533 2.348   14.596  1.00 97.12 152 B 1 
ATOM   2914 C C   . ALA   B 2 152 ? -15.381 1.153   15.059  1.00 97.24 152 B 1 
ATOM   2915 O O   . ALA   B 2 152 ? -14.971 0.408   15.945  1.00 96.54 152 B 1 
ATOM   2916 C CB  . ALA   B 2 152 ? -15.177 3.692   14.961  1.00 96.69 152 B 1 
ATOM   2917 N N   . GLU   B 2 153 ? -16.517 0.919   14.408  1.00 97.28 153 B 1 
ATOM   2918 C CA  . GLU   B 2 153 ? -17.425 -0.177  14.755  1.00 97.08 153 B 1 
ATOM   2919 C C   . GLU   B 2 153 ? -16.773 -1.557  14.561  1.00 97.13 153 B 1 
ATOM   2920 O O   . GLU   B 2 153 ? -16.815 -2.402  15.454  1.00 96.25 153 B 1 
ATOM   2921 C CB  . GLU   B 2 153 ? -18.715 -0.063  13.922  1.00 96.53 153 B 1 
ATOM   2922 C CG  . GLU   B 2 153 ? -19.601 1.134   14.322  1.00 88.82 153 B 1 
ATOM   2923 C CD  . GLU   B 2 153 ? -20.840 1.325   13.423  1.00 85.14 153 B 1 
ATOM   2924 O OE1 . GLU   B 2 153 ? -21.634 2.262   13.686  1.00 77.27 153 B 1 
ATOM   2925 O OE2 . GLU   B 2 153 ? -21.013 0.572   12.435  1.00 80.01 153 B 1 
ATOM   2926 N N   . ILE   B 2 154 ? -16.121 -1.781  13.422  1.00 97.61 154 B 1 
ATOM   2927 C CA  . ILE   B 2 154 ? -15.538 -3.085  13.083  1.00 97.60 154 B 1 
ATOM   2928 C C   . ILE   B 2 154 ? -14.327 -3.407  13.960  1.00 97.59 154 B 1 
ATOM   2929 O O   . ILE   B 2 154 ? -14.195 -4.531  14.437  1.00 96.99 154 B 1 
ATOM   2930 C CB  . ILE   B 2 154 ? -15.183 -3.138  11.584  1.00 97.44 154 B 1 
ATOM   2931 C CG1 . ILE   B 2 154 ? -16.461 -3.057  10.717  1.00 96.45 154 B 1 
ATOM   2932 C CG2 . ILE   B 2 154 ? -14.413 -4.422  11.241  1.00 96.54 154 B 1 
ATOM   2933 C CD1 . ILE   B 2 154 ? -16.178 -2.717  9.251   1.00 94.07 154 B 1 
ATOM   2934 N N   . SER   B 2 155 ? -13.434 -2.440  14.192  1.00 97.56 155 B 1 
ATOM   2935 C CA  . SER   B 2 155 ? -12.261 -2.670  15.040  1.00 97.24 155 B 1 
ATOM   2936 C C   . SER   B 2 155 ? -12.632 -2.840  16.517  1.00 97.15 155 B 1 
ATOM   2937 O O   . SER   B 2 155 ? -12.023 -3.664  17.195  1.00 96.21 155 B 1 
ATOM   2938 C CB  . SER   B 2 155 ? -11.205 -1.583  14.836  1.00 96.42 155 B 1 
ATOM   2939 O OG  . SER   B 2 155 ? -11.716 -0.302  15.072  1.00 89.23 155 B 1 
ATOM   2940 N N   . SER   B 2 156 ? -13.684 -2.177  16.987  1.00 97.19 156 B 1 
ATOM   2941 C CA  . SER   B 2 156 ? -14.259 -2.426  18.316  1.00 96.77 156 B 1 
ATOM   2942 C C   . SER   B 2 156 ? -14.820 -3.845  18.429  1.00 96.68 156 B 1 
ATOM   2943 O O   . SER   B 2 156 ? -14.496 -4.552  19.378  1.00 95.38 156 B 1 
ATOM   2944 C CB  . SER   B 2 156 ? -15.345 -1.395  18.622  1.00 96.19 156 B 1 
ATOM   2945 O OG  . SER   B 2 156 ? -15.731 -1.492  19.978  1.00 82.88 156 B 1 
ATOM   2946 N N   . LEU   B 2 157 ? -15.554 -4.323  17.416  1.00 97.08 157 B 1 
ATOM   2947 C CA  . LEU   B 2 157 ? -16.018 -5.716  17.366  1.00 96.63 157 B 1 
ATOM   2948 C C   . LEU   B 2 157 ? -14.857 -6.716  17.404  1.00 96.40 157 B 1 
ATOM   2949 O O   . LEU   B 2 157 ? -14.934 -7.713  18.117  1.00 94.87 157 B 1 
ATOM   2950 C CB  . LEU   B 2 157 ? -16.847 -5.951  16.096  1.00 95.80 157 B 1 
ATOM   2951 C CG  . LEU   B 2 157 ? -18.270 -5.372  16.138  1.00 89.63 157 B 1 
ATOM   2952 C CD1 . LEU   B 2 157 ? -18.900 -5.501  14.751  1.00 83.58 157 B 1 
ATOM   2953 C CD2 . LEU   B 2 157 ? -19.145 -6.121  17.139  1.00 83.99 157 B 1 
ATOM   2954 N N   . CYS   B 2 158 ? -13.772 -6.451  16.668  1.00 96.93 158 B 1 
ATOM   2955 C CA  . CYS   B 2 158 ? -12.574 -7.287  16.724  1.00 96.52 158 B 1 
ATOM   2956 C C   . CYS   B 2 158 ? -11.970 -7.323  18.132  1.00 95.95 158 B 1 
ATOM   2957 O O   . CYS   B 2 158 ? -11.569 -8.384  18.599  1.00 94.79 158 B 1 
ATOM   2958 C CB  . CYS   B 2 158 ? -11.531 -6.771  15.728  1.00 96.32 158 B 1 
ATOM   2959 S SG  . CYS   B 2 158 ? -12.043 -7.079  14.017  1.00 94.53 158 B 1 
ATOM   2960 N N   . GLN   B 2 159 ? -11.916 -6.179  18.811  1.00 96.16 159 B 1 
ATOM   2961 C CA  . GLN   B 2 159 ? -11.389 -6.091  20.171  1.00 95.22 159 B 1 
ATOM   2962 C C   . GLN   B 2 159 ? -12.256 -6.880  21.163  1.00 94.64 159 B 1 
ATOM   2963 O O   . GLN   B 2 159 ? -11.726 -7.671  21.941  1.00 92.58 159 B 1 
ATOM   2964 C CB  . GLN   B 2 159 ? -11.265 -4.612  20.557  1.00 94.30 159 B 1 
ATOM   2965 C CG  . GLN   B 2 159 ? -10.490 -4.447  21.872  1.00 86.06 159 B 1 
ATOM   2966 C CD  . GLN   B 2 159 ? -10.315 -2.987  22.296  1.00 83.97 159 B 1 
ATOM   2967 O OE1 . GLN   B 2 159 ? -10.630 -2.036  21.610  1.00 75.09 159 B 1 
ATOM   2968 N NE2 . GLN   B 2 159 ? -9.778  -2.758  23.472  1.00 72.71 159 B 1 
ATOM   2969 N N   . ASP   B 2 160 ? -13.575 -6.724  21.094  1.00 95.72 160 B 1 
ATOM   2970 C CA  . ASP   B 2 160 ? -14.529 -7.410  21.973  1.00 95.09 160 B 1 
ATOM   2971 C C   . ASP   B 2 160 ? -14.495 -8.936  21.797  1.00 94.39 160 B 1 
ATOM   2972 O O   . ASP   B 2 160 ? -14.621 -9.690  22.764  1.00 92.13 160 B 1 
ATOM   2973 C CB  . ASP   B 2 160 ? -15.947 -6.889  21.689  1.00 94.74 160 B 1 
ATOM   2974 C CG  . ASP   B 2 160 ? -16.191 -5.438  22.121  1.00 91.12 160 B 1 
ATOM   2975 O OD1 . ASP   B 2 160 ? -15.461 -4.948  23.011  1.00 85.61 160 B 1 
ATOM   2976 O OD2 . ASP   B 2 160 ? -17.149 -4.841  21.584  1.00 85.60 160 B 1 
ATOM   2977 N N   . LEU   B 2 161 ? -14.273 -9.397  20.563  1.00 94.05 161 B 1 
ATOM   2978 C CA  . LEU   B 2 161 ? -14.179 -10.820 20.220  1.00 92.87 161 B 1 
ATOM   2979 C C   . LEU   B 2 161 ? -12.756 -11.388 20.336  1.00 92.22 161 B 1 
ATOM   2980 O O   . LEU   B 2 161 ? -12.549 -12.566 20.048  1.00 89.64 161 B 1 
ATOM   2981 C CB  . LEU   B 2 161 ? -14.748 -11.024 18.810  1.00 92.52 161 B 1 
ATOM   2982 C CG  . LEU   B 2 161 ? -16.250 -10.701 18.674  1.00 91.20 161 B 1 
ATOM   2983 C CD1 . LEU   B 2 161 ? -16.631 -10.756 17.198  1.00 86.62 161 B 1 
ATOM   2984 C CD2 . LEU   B 2 161 ? -17.127 -11.692 19.435  1.00 86.34 161 B 1 
ATOM   2985 N N   . GLN   B 2 162 ? -11.765 -10.573 20.729  1.00 91.92 162 B 1 
ATOM   2986 C CA  . GLN   B 2 162 ? -10.338 -10.931 20.783  1.00 90.35 162 B 1 
ATOM   2987 C C   . GLN   B 2 162 ? -9.744  -11.346 19.423  1.00 90.90 162 B 1 
ATOM   2988 O O   . GLN   B 2 162 ? -8.742  -12.062 19.355  1.00 88.32 162 B 1 
ATOM   2989 C CB  . GLN   B 2 162 ? -10.061 -11.950 21.901  1.00 88.11 162 B 1 
ATOM   2990 C CG  . GLN   B 2 162 ? -10.582 -11.486 23.268  1.00 82.04 162 B 1 
ATOM   2991 C CD  . GLN   B 2 162 ? -10.187 -12.423 24.409  1.00 74.51 162 B 1 
ATOM   2992 O OE1 . GLN   B 2 162 ? -9.546  -13.448 24.257  1.00 66.72 162 B 1 
ATOM   2993 N NE2 . GLN   B 2 162 ? -10.544 -12.083 25.629  1.00 64.39 162 B 1 
ATOM   2994 N N   . VAL   B 2 163 ? -10.317 -10.869 18.327  1.00 93.50 163 B 1 
ATOM   2995 C CA  . VAL   B 2 163 ? -9.823  -11.091 16.965  1.00 93.80 163 B 1 
ATOM   2996 C C   . VAL   B 2 163 ? -8.722  -10.077 16.661  1.00 94.37 163 B 1 
ATOM   2997 O O   . VAL   B 2 163 ? -8.970  -8.878  16.548  1.00 93.40 163 B 1 
ATOM   2998 C CB  . VAL   B 2 163 ? -10.965 -11.012 15.941  1.00 92.97 163 B 1 
ATOM   2999 C CG1 . VAL   B 2 163 ? -10.443 -11.190 14.513  1.00 88.96 163 B 1 
ATOM   3000 C CG2 . VAL   B 2 163 ? -12.014 -12.099 16.195  1.00 88.89 163 B 1 
ATOM   3001 N N   . LYS   B 2 164 ? -7.481  -10.549 16.487  1.00 94.20 164 B 1 
ATOM   3002 C CA  . LYS   B 2 164 ? -6.344  -9.670  16.177  1.00 93.95 164 B 1 
ATOM   3003 C C   . LYS   B 2 164 ? -6.335  -9.275  14.699  1.00 94.61 164 B 1 
ATOM   3004 O O   . LYS   B 2 164 ? -6.240  -10.134 13.824  1.00 93.61 164 B 1 
ATOM   3005 C CB  . LYS   B 2 164 ? -5.013  -10.306 16.611  1.00 92.50 164 B 1 
ATOM   3006 C CG  . LYS   B 2 164 ? -4.869  -10.356 18.147  1.00 85.33 164 B 1 
ATOM   3007 C CD  . LYS   B 2 164 ? -3.465  -10.794 18.592  1.00 78.06 164 B 1 
ATOM   3008 C CE  . LYS   B 2 164 ? -3.385  -10.759 20.131  1.00 68.77 164 B 1 
ATOM   3009 N NZ  . LYS   B 2 164 ? -2.021  -11.005 20.671  1.00 60.20 164 B 1 
ATOM   3010 N N   . ILE   B 2 165 ? -6.332  -7.976  14.425  1.00 95.08 165 B 1 
ATOM   3011 C CA  . ILE   B 2 165 ? -6.140  -7.429  13.077  1.00 95.62 165 B 1 
ATOM   3012 C C   . ILE   B 2 165 ? -4.645  -7.466  12.725  1.00 95.34 165 B 1 
ATOM   3013 O O   . ILE   B 2 165 ? -3.802  -6.974  13.475  1.00 94.48 165 B 1 
ATOM   3014 C CB  . ILE   B 2 165 ? -6.745  -6.012  12.958  1.00 96.00 165 B 1 
ATOM   3015 C CG1 . ILE   B 2 165 ? -8.269  -6.045  13.224  1.00 95.41 165 B 1 
ATOM   3016 C CG2 . ILE   B 2 165 ? -6.461  -5.416  11.568  1.00 95.05 165 B 1 
ATOM   3017 C CD1 . ILE   B 2 165 ? -8.917  -4.661  13.374  1.00 94.06 165 B 1 
ATOM   3018 N N   . LEU   B 2 166 ? -4.314  -8.042  11.570  1.00 94.80 166 B 1 
ATOM   3019 C CA  . LEU   B 2 166 ? -2.959  -8.066  11.006  1.00 94.14 166 B 1 
ATOM   3020 C C   . LEU   B 2 166 ? -2.711  -6.876  10.076  1.00 94.23 166 B 1 
ATOM   3021 O O   . LEU   B 2 166 ? -1.648  -6.257  10.115  1.00 93.05 166 B 1 
ATOM   3022 C CB  . LEU   B 2 166 ? -2.762  -9.377  10.230  1.00 93.24 166 B 1 
ATOM   3023 C CG  . LEU   B 2 166 ? -2.795  -10.654 11.085  1.00 91.94 166 B 1 
ATOM   3024 C CD1 . LEU   B 2 166 ? -2.729  -11.867 10.158  1.00 89.18 166 B 1 
ATOM   3025 C CD2 . LEU   B 2 166 ? -1.608  -10.712 12.052  1.00 88.68 166 B 1 
ATOM   3026 N N   . SER   B 2 167 ? -3.691  -6.578  9.225   1.00 95.19 167 B 1 
ATOM   3027 C CA  . SER   B 2 167 ? -3.659  -5.440  8.314   1.00 95.23 167 B 1 
ATOM   3028 C C   . SER   B 2 167 ? -5.071  -4.979  7.976   1.00 95.97 167 B 1 
ATOM   3029 O O   . SER   B 2 167 ? -6.020  -5.762  8.018   1.00 95.44 167 B 1 
ATOM   3030 C CB  . SER   B 2 167 ? -2.899  -5.788  7.025   1.00 93.66 167 B 1 
ATOM   3031 O OG  . SER   B 2 167 ? -3.609  -6.729  6.242   1.00 87.93 167 B 1 
ATOM   3032 N N   . VAL   B 2 168 ? -5.179  -3.719  7.587   1.00 96.16 168 B 1 
ATOM   3033 C CA  . VAL   B 2 168 ? -6.388  -3.144  7.003   1.00 96.54 168 B 1 
ATOM   3034 C C   . VAL   B 2 168 ? -5.999  -2.266  5.819   1.00 96.44 168 B 1 
ATOM   3035 O O   . VAL   B 2 168 ? -4.998  -1.547  5.870   1.00 95.37 168 B 1 
ATOM   3036 C CB  . VAL   B 2 168 ? -7.226  -2.405  8.061   1.00 95.94 168 B 1 
ATOM   3037 C CG1 . VAL   B 2 168 ? -6.473  -1.264  8.744   1.00 92.13 168 B 1 
ATOM   3038 C CG2 . VAL   B 2 168 ? -8.539  -1.866  7.478   1.00 90.77 168 B 1 
ATOM   3039 N N   . LEU   B 2 169 ? -6.780  -2.348  4.749   1.00 95.85 169 B 1 
ATOM   3040 C CA  . LEU   B 2 169 ? -6.628  -1.530  3.549   1.00 95.46 169 B 1 
ATOM   3041 C C   . LEU   B 2 169 ? -7.981  -0.930  3.163   1.00 95.82 169 B 1 
ATOM   3042 O O   . LEU   B 2 169 ? -9.017  -1.576  3.298   1.00 94.77 169 B 1 
ATOM   3043 C CB  . LEU   B 2 169 ? -6.067  -2.379  2.399   1.00 93.90 169 B 1 
ATOM   3044 C CG  . LEU   B 2 169 ? -4.635  -2.906  2.611   1.00 90.83 169 B 1 
ATOM   3045 C CD1 . LEU   B 2 169 ? -4.279  -3.867  1.484   1.00 85.70 169 B 1 
ATOM   3046 C CD2 . LEU   B 2 169 ? -3.606  -1.779  2.613   1.00 85.19 169 B 1 
ATOM   3047 N N   . VAL   B 2 170 ? -7.948  0.281   2.625   1.00 95.16 170 B 1 
ATOM   3048 C CA  . VAL   B 2 170 ? -9.123  0.941   2.046   1.00 94.66 170 B 1 
ATOM   3049 C C   . VAL   B 2 170 ? -9.022  0.848   0.528   1.00 93.91 170 B 1 
ATOM   3050 O O   . VAL   B 2 170 ? -8.222  1.552   -0.088  1.00 92.44 170 B 1 
ATOM   3051 C CB  . VAL   B 2 170 ? -9.244  2.401   2.516   1.00 94.35 170 B 1 
ATOM   3052 C CG1 . VAL   B 2 170 ? -10.527 3.030   1.968   1.00 91.95 170 B 1 
ATOM   3053 C CG2 . VAL   B 2 170 ? -9.266  2.509   4.047   1.00 92.44 170 B 1 
ATOM   3054 N N   . TYR   B 2 171 ? -9.836  -0.012  -0.089  1.00 92.82 171 B 1 
ATOM   3055 C CA  . TYR   B 2 171 ? -9.918  -0.114  -1.541  1.00 91.90 171 B 1 
ATOM   3056 C C   . TYR   B 2 171 ? -11.004 0.809   -2.098  1.00 92.08 171 B 1 
ATOM   3057 O O   . TYR   B 2 171 ? -12.087 0.927   -1.519  1.00 90.72 171 B 1 
ATOM   3058 C CB  . TYR   B 2 171 ? -10.127 -1.567  -1.977  1.00 89.64 171 B 1 
ATOM   3059 C CG  . TYR   B 2 171 ? -8.923  -2.492  -1.849  1.00 84.88 171 B 1 
ATOM   3060 C CD1 . TYR   B 2 171 ? -7.630  -2.007  -1.572  1.00 78.60 171 B 1 
ATOM   3061 C CD2 . TYR   B 2 171 ? -9.097  -3.874  -2.047  1.00 77.45 171 B 1 
ATOM   3062 C CE1 . TYR   B 2 171 ? -6.534  -2.879  -1.473  1.00 73.76 171 B 1 
ATOM   3063 C CE2 . TYR   B 2 171 ? -8.006  -4.759  -1.953  1.00 73.14 171 B 1 
ATOM   3064 C CZ  . TYR   B 2 171 ? -6.726  -4.258  -1.656  1.00 72.86 171 B 1 
ATOM   3065 O OH  . TYR   B 2 171 ? -5.664  -5.112  -1.539  1.00 67.84 171 B 1 
ATOM   3066 N N   . PRO   B 2 172 ? -10.736 1.471   -3.243  1.00 87.16 172 B 1 
ATOM   3067 C CA  . PRO   B 2 172 ? -11.788 2.161   -3.967  1.00 85.19 172 B 1 
ATOM   3068 C C   . PRO   B 2 172 ? -12.802 1.150   -4.516  1.00 85.48 172 B 1 
ATOM   3069 O O   . PRO   B 2 172 ? -12.453 0.022   -4.865  1.00 82.27 172 B 1 
ATOM   3070 C CB  . PRO   B 2 172 ? -11.075 2.933   -5.079  1.00 81.95 172 B 1 
ATOM   3071 C CG  . PRO   B 2 172 ? -9.842  2.073   -5.370  1.00 79.48 172 B 1 
ATOM   3072 C CD  . PRO   B 2 172 ? -9.495  1.485   -4.004  1.00 82.60 172 B 1 
ATOM   3073 N N   . HIS   B 2 173 ? -14.045 1.583   -4.611  1.00 84.97 173 B 1 
ATOM   3074 C CA  . HIS   B 2 173 ? -15.126 0.878   -5.298  1.00 83.59 173 B 1 
ATOM   3075 C C   . HIS   B 2 173 ? -15.560 1.684   -6.533  1.00 83.19 173 B 1 
ATOM   3076 O O   . HIS   B 2 173 ? -15.280 2.880   -6.621  1.00 78.50 173 B 1 
ATOM   3077 C CB  . HIS   B 2 173 ? -16.265 0.654   -4.294  1.00 81.36 173 B 1 
ATOM   3078 C CG  . HIS   B 2 173 ? -17.305 -0.321  -4.763  1.00 80.17 173 B 1 
ATOM   3079 N ND1 . HIS   B 2 173 ? -18.424 -0.025  -5.502  1.00 70.13 173 B 1 
ATOM   3080 C CD2 . HIS   B 2 173 ? -17.319 -1.684  -4.561  1.00 70.08 173 B 1 
ATOM   3081 C CE1 . HIS   B 2 173 ? -19.087 -1.175  -5.749  1.00 70.00 173 B 1 
ATOM   3082 N NE2 . HIS   B 2 173 ? -18.448 -2.203  -5.183  1.00 72.05 173 B 1 
ATOM   3083 N N   . ASP   B 2 174 ? -16.245 1.037   -7.474  1.00 80.47 174 B 1 
ATOM   3084 C CA  . ASP   B 2 174 ? -16.732 1.696   -8.693  1.00 79.41 174 B 1 
ATOM   3085 C C   . ASP   B 2 174 ? -17.828 2.732   -8.396  1.00 81.16 174 B 1 
ATOM   3086 O O   . ASP   B 2 174 ? -17.918 3.759   -9.069  1.00 76.40 174 B 1 
ATOM   3087 C CB  . ASP   B 2 174 ? -17.242 0.630   -9.672  1.00 74.75 174 B 1 
ATOM   3088 C CG  . ASP   B 2 174 ? -16.144 -0.312  -10.178 1.00 68.44 174 B 1 
ATOM   3089 O OD1 . ASP   B 2 174 ? -14.980 0.139   -10.289 1.00 61.39 174 B 1 
ATOM   3090 O OD2 . ASP   B 2 174 ? -16.476 -1.480  -10.462 1.00 61.26 174 B 1 
ATOM   3091 N N   . ASP   B 2 175 ? -18.636 2.487   -7.353  1.00 83.54 175 B 1 
ATOM   3092 C CA  . ASP   B 2 175 ? -19.655 3.433   -6.912  1.00 84.40 175 B 1 
ATOM   3093 C C   . ASP   B 2 175 ? -19.018 4.634   -6.188  1.00 85.06 175 B 1 
ATOM   3094 O O   . ASP   B 2 175 ? -18.239 4.454   -5.244  1.00 81.63 175 B 1 
ATOM   3095 C CB  . ASP   B 2 175 ? -20.671 2.756   -5.984  1.00 81.53 175 B 1 
ATOM   3096 C CG  . ASP   B 2 175 ? -21.546 1.697   -6.645  1.00 74.91 175 B 1 
ATOM   3097 O OD1 . ASP   B 2 175 ? -21.860 1.850   -7.843  1.00 67.82 175 B 1 
ATOM   3098 O OD2 . ASP   B 2 175 ? -21.938 0.758   -5.907  1.00 67.85 175 B 1 
ATOM   3099 N N   . PRO   B 2 176 ? -19.391 5.882   -6.542  1.00 80.95 176 B 1 
ATOM   3100 C CA  . PRO   B 2 176 ? -18.928 7.069   -5.835  1.00 78.21 176 B 1 
ATOM   3101 C C   . PRO   B 2 176 ? -19.303 7.027   -4.351  1.00 77.79 176 B 1 
ATOM   3102 O O   . PRO   B 2 176 ? -20.427 6.694   -3.992  1.00 71.69 176 B 1 
ATOM   3103 C CB  . PRO   B 2 176 ? -19.580 8.266   -6.542  1.00 75.17 176 B 1 
ATOM   3104 C CG  . PRO   B 2 176 ? -19.966 7.721   -7.916  1.00 72.56 176 B 1 
ATOM   3105 C CD  . PRO   B 2 176 ? -20.263 6.251   -7.634  1.00 75.15 176 B 1 
ATOM   3106 N N   . GLY   B 2 177 ? -18.361 7.410   -3.493  1.00 80.24 177 B 1 
ATOM   3107 C CA  . GLY   B 2 177 ? -18.563 7.448   -2.039  1.00 81.74 177 B 1 
ATOM   3108 C C   . GLY   B 2 177 ? -18.516 6.086   -1.338  1.00 85.71 177 B 1 
ATOM   3109 O O   . GLY   B 2 177 ? -18.361 6.045   -0.119  1.00 82.87 177 B 1 
ATOM   3110 N N   . VAL   B 2 178 ? -18.584 4.987   -2.085  1.00 90.53 178 B 1 
ATOM   3111 C CA  . VAL   B 2 178 ? -18.442 3.636   -1.544  1.00 91.80 178 B 1 
ATOM   3112 C C   . VAL   B 2 178 ? -16.973 3.223   -1.539  1.00 92.12 178 B 1 
ATOM   3113 O O   . VAL   B 2 178 ? -16.217 3.501   -2.471  1.00 89.76 178 B 1 
ATOM   3114 C CB  . VAL   B 2 178 ? -19.321 2.629   -2.303  1.00 90.05 178 B 1 
ATOM   3115 C CG1 . VAL   B 2 178 ? -19.228 1.239   -1.675  1.00 83.63 178 B 1 
ATOM   3116 C CG2 . VAL   B 2 178 ? -20.799 3.047   -2.290  1.00 84.08 178 B 1 
ATOM   3117 N N   . LYS   B 2 179 ? -16.572 2.527   -0.478  1.00 93.28 179 B 1 
ATOM   3118 C CA  . LYS   B 2 179 ? -15.256 1.901   -0.342  1.00 93.90 179 B 1 
ATOM   3119 C C   . LYS   B 2 179 ? -15.416 0.457   0.135   1.00 95.05 179 B 1 
ATOM   3120 O O   . LYS   B 2 179 ? -16.482 0.063   0.610   1.00 93.67 179 B 1 
ATOM   3121 C CB  . LYS   B 2 179 ? -14.375 2.711   0.628   1.00 92.30 179 B 1 
ATOM   3122 C CG  . LYS   B 2 179 ? -14.141 4.179   0.216   1.00 89.64 179 B 1 
ATOM   3123 C CD  . LYS   B 2 179 ? -13.275 4.325   -1.031  1.00 83.24 179 B 1 
ATOM   3124 C CE  . LYS   B 2 179 ? -13.045 5.815   -1.312  1.00 78.01 179 B 1 
ATOM   3125 N NZ  . LYS   B 2 179 ? -12.057 6.034   -2.390  1.00 68.94 179 B 1 
ATOM   3126 N N   . VAL   B 2 180 ? -14.345 -0.313  0.020   1.00 95.15 180 B 1 
ATOM   3127 C CA  . VAL   B 2 180 ? -14.253 -1.651  0.607   1.00 95.23 180 B 1 
ATOM   3128 C C   . VAL   B 2 180 ? -13.115 -1.649  1.616   1.00 95.59 180 B 1 
ATOM   3129 O O   . VAL   B 2 180 ? -11.973 -1.353  1.265   1.00 94.88 180 B 1 
ATOM   3130 C CB  . VAL   B 2 180 ? -14.073 -2.743  -0.463  1.00 94.23 180 B 1 
ATOM   3131 C CG1 . VAL   B 2 180 ? -14.071 -4.140  0.166   1.00 91.18 180 B 1 
ATOM   3132 C CG2 . VAL   B 2 180 ? -15.206 -2.700  -1.501  1.00 91.19 180 B 1 
ATOM   3133 N N   . LEU   B 2 181 ? -13.428 -1.957  2.868   1.00 96.43 181 B 1 
ATOM   3134 C CA  . LEU   B 2 181 ? -12.429 -2.240  3.888   1.00 96.71 181 B 1 
ATOM   3135 C C   . LEU   B 2 181 ? -12.022 -3.706  3.767   1.00 96.61 181 B 1 
ATOM   3136 O O   . LEU   B 2 181 ? -12.870 -4.591  3.870   1.00 95.88 181 B 1 
ATOM   3137 C CB  . LEU   B 2 181 ? -12.975 -1.932  5.290   1.00 96.69 181 B 1 
ATOM   3138 C CG  . LEU   B 2 181 ? -13.295 -0.454  5.560   1.00 94.98 181 B 1 
ATOM   3139 C CD1 . LEU   B 2 181 ? -13.828 -0.304  6.982   1.00 92.81 181 B 1 
ATOM   3140 C CD2 . LEU   B 2 181 ? -12.063 0.439   5.418   1.00 92.52 181 B 1 
ATOM   3141 N N   . VAL   B 2 182 ? -10.733 -3.957  3.569   1.00 96.01 182 B 1 
ATOM   3142 C CA  . VAL   B 2 182 ? -10.165 -5.301  3.474   1.00 95.49 182 B 1 
ATOM   3143 C C   . VAL   B 2 182 ? -9.327  -5.557  4.713   1.00 95.83 182 B 1 
ATOM   3144 O O   . VAL   B 2 182 ? -8.259  -4.968  4.876   1.00 95.27 182 B 1 
ATOM   3145 C CB  . VAL   B 2 182 ? -9.346  -5.475  2.186   1.00 94.19 182 B 1 
ATOM   3146 C CG1 . VAL   B 2 182 ? -8.803  -6.904  2.076   1.00 91.62 182 B 1 
ATOM   3147 C CG2 . VAL   B 2 182 ? -10.200 -5.179  0.949   1.00 91.71 182 B 1 
ATOM   3148 N N   . PHE   B 2 183 ? -9.812  -6.430  5.581   1.00 96.37 183 B 1 
ATOM   3149 C CA  . PHE   B 2 183 ? -9.114  -6.859  6.782   1.00 96.41 183 B 1 
ATOM   3150 C C   . PHE   B 2 183 ? -8.442  -8.208  6.552   1.00 96.03 183 B 1 
ATOM   3151 O O   . PHE   B 2 183 ? -9.016  -9.112  5.947   1.00 95.06 183 B 1 
ATOM   3152 C CB  . PHE   B 2 183 ? -10.083 -6.933  7.964   1.00 96.55 183 B 1 
ATOM   3153 C CG  . PHE   B 2 183 ? -10.621 -5.586  8.406   1.00 96.87 183 B 1 
ATOM   3154 C CD1 . PHE   B 2 183 ? -9.972  -4.866  9.423   1.00 94.55 183 B 1 
ATOM   3155 C CD2 . PHE   B 2 183 ? -11.775 -5.050  7.805   1.00 94.26 183 B 1 
ATOM   3156 C CE1 . PHE   B 2 183 ? -10.470 -3.623  9.842   1.00 94.29 183 B 1 
ATOM   3157 C CE2 . PHE   B 2 183 ? -12.273 -3.803  8.216   1.00 94.15 183 B 1 
ATOM   3158 C CZ  . PHE   B 2 183 ? -11.622 -3.090  9.236   1.00 95.93 183 B 1 
ATOM   3159 N N   . ARG   B 2 184 ? -7.239  -8.369  7.109   1.00 95.53 184 B 1 
ATOM   3160 C CA  . ARG   B 2 184 ? -6.698  -9.685  7.443   1.00 95.32 184 B 1 
ATOM   3161 C C   . ARG   B 2 184 ? -6.685  -9.827  8.956   1.00 95.73 184 B 1 
ATOM   3162 O O   . ARG   B 2 184 ? -6.133  -8.973  9.651   1.00 94.95 184 B 1 
ATOM   3163 C CB  . ARG   B 2 184 ? -5.318  -9.907  6.833   1.00 94.11 184 B 1 
ATOM   3164 C CG  . ARG   B 2 184 ? -5.405  -10.163 5.319   1.00 87.01 184 B 1 
ATOM   3165 C CD  . ARG   B 2 184 ? -4.073  -10.639 4.740   1.00 84.08 184 B 1 
ATOM   3166 N NE  . ARG   B 2 184 ? -3.676  -11.948 5.289   1.00 81.37 184 B 1 
ATOM   3167 C CZ  . ARG   B 2 184 ? -3.422  -13.078 4.637   1.00 78.44 184 B 1 
ATOM   3168 N NH1 . ARG   B 2 184 ? -3.468  -13.153 3.344   1.00 69.63 184 B 1 
ATOM   3169 N NH2 . ARG   B 2 184 ? -3.117  -14.157 5.287   1.00 72.57 184 B 1 
ATOM   3170 N N   . VAL   B 2 185 ? -7.294  -10.898 9.437   1.00 95.87 185 B 1 
ATOM   3171 C CA  . VAL   B 2 185 ? -7.443  -11.189 10.865  1.00 96.11 185 B 1 
ATOM   3172 C C   . VAL   B 2 185 ? -6.695  -12.466 11.229  1.00 95.93 185 B 1 
ATOM   3173 O O   . VAL   B 2 185 ? -6.708  -13.439 10.479  1.00 94.83 185 B 1 
ATOM   3174 C CB  . VAL   B 2 185 ? -8.925  -11.248 11.288  1.00 95.61 185 B 1 
ATOM   3175 C CG1 . VAL   B 2 185 ? -9.566  -9.857  11.186  1.00 91.13 185 B 1 
ATOM   3176 C CG2 . VAL   B 2 185 ? -9.767  -12.228 10.459  1.00 90.46 185 B 1 
ATOM   3177 N N   . LYS   B 2 186 ? -6.014  -12.457 12.372  1.00 94.24 186 B 1 
ATOM   3178 C CA  . LYS   B 2 186 ? -5.165  -13.556 12.844  1.00 93.28 186 B 1 
ATOM   3179 C C   . LYS   B 2 186 ? -6.002  -14.641 13.532  1.00 93.18 186 B 1 
ATOM   3180 O O   . LYS   B 2 186 ? -5.885  -14.849 14.734  1.00 90.90 186 B 1 
ATOM   3181 C CB  . LYS   B 2 186 ? -4.040  -12.991 13.725  1.00 91.93 186 B 1 
ATOM   3182 C CG  . LYS   B 2 186 ? -2.941  -14.031 13.990  1.00 87.58 186 B 1 
ATOM   3183 C CD  . LYS   B 2 186 ? -1.906  -13.493 14.983  1.00 84.29 186 B 1 
ATOM   3184 C CE  . LYS   B 2 186 ? -0.856  -14.566 15.278  1.00 76.21 186 B 1 
ATOM   3185 N NZ  . LYS   B 2 186 ? 0.068   -14.144 16.359  1.00 68.14 186 B 1 
ATOM   3186 N N   . THR   B 2 187 ? -6.844  -15.304 12.775  1.00 93.90 187 B 1 
ATOM   3187 C CA  . THR   B 2 187 ? -7.653  -16.428 13.250  1.00 94.17 187 B 1 
ATOM   3188 C C   . THR   B 2 187 ? -7.935  -17.394 12.106  1.00 94.54 187 B 1 
ATOM   3189 O O   . THR   B 2 187 ? -8.008  -16.992 10.939  1.00 93.60 187 B 1 
ATOM   3190 C CB  . THR   B 2 187 ? -8.957  -15.938 13.913  1.00 93.18 187 B 1 
ATOM   3191 O OG1 . THR   B 2 187 ? -9.685  -17.034 14.412  1.00 88.83 187 B 1 
ATOM   3192 C CG2 . THR   B 2 187 ? -9.886  -15.172 12.965  1.00 88.52 187 B 1 
ATOM   3193 N N   . MET   B 2 188 ? -8.083  -18.674 12.443  1.00 94.05 188 B 1 
ATOM   3194 C CA  . MET   B 2 188 ? -8.593  -19.704 11.538  1.00 94.11 188 B 1 
ATOM   3195 C C   . MET   B 2 188 ? -10.127 -19.784 11.588  1.00 94.73 188 B 1 
ATOM   3196 O O   . MET   B 2 188 ? -10.756 -20.289 10.659  1.00 92.75 188 B 1 
ATOM   3197 C CB  . MET   B 2 188 ? -7.933  -21.036 11.912  1.00 93.69 188 B 1 
ATOM   3198 C CG  . MET   B 2 188 ? -8.281  -22.171 10.953  1.00 91.47 188 B 1 
ATOM   3199 S SD  . MET   B 2 188 ? -7.317  -23.669 11.255  1.00 87.53 188 B 1 
ATOM   3200 C CE  . MET   B 2 188 ? -8.202  -24.821 10.186  1.00 82.08 188 B 1 
ATOM   3201 N N   . ASN   B 2 189 ? -10.737 -19.254 12.655  1.00 94.52 189 B 1 
ATOM   3202 C CA  . ASN   B 2 189 ? -12.178 -19.253 12.875  1.00 94.25 189 B 1 
ATOM   3203 C C   . ASN   B 2 189 ? -12.762 -17.825 12.851  1.00 94.63 189 B 1 
ATOM   3204 O O   . ASN   B 2 189 ? -13.029 -17.244 13.909  1.00 93.69 189 B 1 
ATOM   3205 C CB  . ASN   B 2 189 ? -12.471 -19.983 14.192  1.00 93.03 189 B 1 
ATOM   3206 C CG  . ASN   B 2 189 ? -13.954 -19.990 14.509  1.00 91.64 189 B 1 
ATOM   3207 O OD1 . ASN   B 2 189 ? -14.813 -20.015 13.644  1.00 86.60 189 B 1 
ATOM   3208 N ND2 . ASN   B 2 189 ? -14.294 -19.950 15.776  1.00 85.14 189 B 1 
ATOM   3209 N N   . PRO   B 2 190 ? -13.018 -17.242 11.673  1.00 94.41 190 B 1 
ATOM   3210 C CA  . PRO   B 2 190 ? -13.621 -15.910 11.592  1.00 94.17 190 B 1 
ATOM   3211 C C   . PRO   B 2 190 ? -15.132 -15.895 11.864  1.00 94.69 190 B 1 
ATOM   3212 O O   . PRO   B 2 190 ? -15.731 -14.824 11.873  1.00 93.54 190 B 1 
ATOM   3213 C CB  . PRO   B 2 190 ? -13.272 -15.419 10.184  1.00 92.74 190 B 1 
ATOM   3214 C CG  . PRO   B 2 190 ? -13.280 -16.714 9.367   1.00 91.65 190 B 1 
ATOM   3215 C CD  . PRO   B 2 190 ? -12.707 -17.744 10.347  1.00 93.46 190 B 1 
ATOM   3216 N N   . LEU   B 2 191 ? -15.775 -17.048 12.093  1.00 94.52 191 B 1 
ATOM   3217 C CA  . LEU   B 2 191 ? -17.239 -17.148 12.223  1.00 94.14 191 B 1 
ATOM   3218 C C   . LEU   B 2 191 ? -17.843 -16.233 13.302  1.00 94.54 191 B 1 
ATOM   3219 O O   . LEU   B 2 191 ? -18.826 -15.555 12.994  1.00 93.99 191 B 1 
ATOM   3220 C CB  . LEU   B 2 191 ? -17.683 -18.603 12.458  1.00 93.57 191 B 1 
ATOM   3221 C CG  . LEU   B 2 191 ? -17.405 -19.581 11.312  1.00 91.41 191 B 1 
ATOM   3222 C CD1 . LEU   B 2 191 ? -17.845 -20.977 11.757  1.00 88.27 191 B 1 
ATOM   3223 C CD2 . LEU   B 2 191 ? -18.173 -19.212 10.041  1.00 88.19 191 B 1 
ATOM   3224 N N   . PRO   B 2 192 ? -17.294 -16.140 14.527  1.00 94.02 192 B 1 
ATOM   3225 C CA  . PRO   B 2 192 ? -17.839 -15.233 15.544  1.00 93.47 192 B 1 
ATOM   3226 C C   . PRO   B 2 192 ? -17.818 -13.772 15.090  1.00 94.37 192 B 1 
ATOM   3227 O O   . PRO   B 2 192 ? -18.783 -13.035 15.291  1.00 93.52 192 B 1 
ATOM   3228 C CB  . PRO   B 2 192 ? -16.982 -15.449 16.798  1.00 92.10 192 B 1 
ATOM   3229 C CG  . PRO   B 2 192 ? -16.383 -16.840 16.596  1.00 90.73 192 B 1 
ATOM   3230 C CD  . PRO   B 2 192 ? -16.193 -16.905 15.084  1.00 93.06 192 B 1 
ATOM   3231 N N   . PHE   B 2 193 ? -16.736 -13.375 14.416  1.00 95.09 193 B 1 
ATOM   3232 C CA  . PHE   B 2 193 ? -16.587 -12.034 13.857  1.00 95.46 193 B 1 
ATOM   3233 C C   . PHE   B 2 193 ? -17.572 -11.781 12.707  1.00 95.76 193 B 1 
ATOM   3234 O O   . PHE   B 2 193 ? -18.279 -10.778 12.716  1.00 95.36 193 B 1 
ATOM   3235 C CB  . PHE   B 2 193 ? -15.129 -11.843 13.423  1.00 95.49 193 B 1 
ATOM   3236 C CG  . PHE   B 2 193 ? -14.837 -10.515 12.750  1.00 95.86 193 B 1 
ATOM   3237 C CD1 . PHE   B 2 193 ? -14.144 -10.483 11.526  1.00 93.73 193 B 1 
ATOM   3238 C CD2 . PHE   B 2 193 ? -15.239 -9.309  13.349  1.00 93.86 193 B 1 
ATOM   3239 C CE1 . PHE   B 2 193 ? -13.845 -9.260  10.915  1.00 93.42 193 B 1 
ATOM   3240 C CE2 . PHE   B 2 193 ? -14.948 -8.080  12.732  1.00 93.19 193 B 1 
ATOM   3241 C CZ  . PHE   B 2 193 ? -14.247 -8.057  11.518  1.00 94.40 193 B 1 
ATOM   3242 N N   . LEU   B 2 194 ? -17.704 -12.716 11.765  1.00 95.51 194 B 1 
ATOM   3243 C CA  . LEU   B 2 194 ? -18.657 -12.621 10.655  1.00 95.20 194 B 1 
ATOM   3244 C C   . LEU   B 2 194 ? -20.111 -12.519 11.142  1.00 95.12 194 B 1 
ATOM   3245 O O   . LEU   B 2 194 ? -20.869 -11.676 10.666  1.00 94.55 194 B 1 
ATOM   3246 C CB  . LEU   B 2 194 ? -18.478 -13.838 9.735   1.00 94.88 194 B 1 
ATOM   3247 C CG  . LEU   B 2 194 ? -17.170 -13.838 8.922   1.00 93.58 194 B 1 
ATOM   3248 C CD1 . LEU   B 2 194 ? -17.014 -15.183 8.215   1.00 90.87 194 B 1 
ATOM   3249 C CD2 . LEU   B 2 194 ? -17.157 -12.733 7.867   1.00 90.68 194 B 1 
ATOM   3250 N N   . GLN   B 2 195 ? -20.489 -13.322 12.134  1.00 94.88 195 B 1 
ATOM   3251 C CA  . GLN   B 2 195 ? -21.824 -13.262 12.738  1.00 94.05 195 B 1 
ATOM   3252 C C   . GLN   B 2 195 ? -22.071 -11.940 13.479  1.00 94.52 195 B 1 
ATOM   3253 O O   . GLN   B 2 195 ? -23.192 -11.427 13.483  1.00 93.75 195 B 1 
ATOM   3254 C CB  . GLN   B 2 195 ? -21.985 -14.419 13.726  1.00 92.91 195 B 1 
ATOM   3255 C CG  . GLN   B 2 195 ? -22.131 -15.796 13.053  1.00 87.39 195 B 1 
ATOM   3256 C CD  . GLN   B 2 195 ? -22.227 -16.917 14.091  1.00 82.37 195 B 1 
ATOM   3257 O OE1 . GLN   B 2 195 ? -22.039 -16.725 15.283  1.00 74.64 195 B 1 
ATOM   3258 N NE2 . GLN   B 2 195 ? -22.529 -18.122 13.676  1.00 71.41 195 B 1 
ATOM   3259 N N   . ALA   B 2 196 ? -21.053 -11.378 14.116  1.00 95.05 196 B 1 
ATOM   3260 C CA  . ALA   B 2 196 ? -21.154 -10.073 14.766  1.00 95.36 196 B 1 
ATOM   3261 C C   . ALA   B 2 196 ? -21.310 -8.942  13.737  1.00 95.79 196 B 1 
ATOM   3262 O O   . ALA   B 2 196 ? -22.181 -8.087  13.900  1.00 95.30 196 B 1 
ATOM   3263 C CB  . ALA   B 2 196 ? -19.939 -9.874  15.673  1.00 95.37 196 B 1 
ATOM   3264 N N   . LEU   B 2 197 ? -20.544 -8.981  12.644  1.00 96.25 197 B 1 
ATOM   3265 C CA  . LEU   B 2 197 ? -20.669 -8.035  11.531  1.00 96.17 197 B 1 
ATOM   3266 C C   . LEU   B 2 197 ? -22.083 -8.048  10.934  1.00 95.98 197 B 1 
ATOM   3267 O O   . LEU   B 2 197 ? -22.701 -6.996  10.793  1.00 95.29 197 B 1 
ATOM   3268 C CB  . LEU   B 2 197 ? -19.633 -8.372  10.450  1.00 96.37 197 B 1 
ATOM   3269 C CG  . LEU   B 2 197 ? -18.175 -8.039  10.813  1.00 95.85 197 B 1 
ATOM   3270 C CD1 . LEU   B 2 197 ? -17.260 -8.606  9.731   1.00 94.10 197 B 1 
ATOM   3271 C CD2 . LEU   B 2 197 ? -17.934 -6.534  10.908  1.00 93.78 197 B 1 
ATOM   3272 N N   . GLN   B 2 198 ? -22.630 -9.233  10.647  1.00 95.02 198 B 1 
ATOM   3273 C CA  . GLN   B 2 198 ? -23.990 -9.374  10.117  1.00 93.77 198 B 1 
ATOM   3274 C C   . GLN   B 2 198 ? -25.052 -8.851  11.087  1.00 94.12 198 B 1 
ATOM   3275 O O   . GLN   B 2 198 ? -25.947 -8.116  10.681  1.00 92.70 198 B 1 
ATOM   3276 C CB  . GLN   B 2 198 ? -24.268 -10.842 9.772   1.00 91.90 198 B 1 
ATOM   3277 C CG  . GLN   B 2 198 ? -24.385 -11.061 8.261   1.00 81.82 198 B 1 
ATOM   3278 C CD  . GLN   B 2 198 ? -24.781 -12.492 7.903   1.00 75.54 198 B 1 
ATOM   3279 O OE1 . GLN   B 2 198 ? -24.974 -13.348 8.745   1.00 67.23 198 B 1 
ATOM   3280 N NE2 . GLN   B 2 198 ? -24.919 -12.808 6.636   1.00 64.56 198 B 1 
ATOM   3281 N N   . ARG   B 2 199 ? -24.953 -9.190  12.377  1.00 94.50 199 B 1 
ATOM   3282 C CA  . ARG   B 2 199 ? -25.895 -8.711  13.407  1.00 94.41 199 B 1 
ATOM   3283 C C   . ARG   B 2 199 ? -25.892 -7.193  13.550  1.00 94.93 199 B 1 
ATOM   3284 O O   . ARG   B 2 199 ? -26.944 -6.615  13.795  1.00 93.36 199 B 1 
ATOM   3285 C CB  . ARG   B 2 199 ? -25.582 -9.369  14.756  1.00 93.32 199 B 1 
ATOM   3286 C CG  . ARG   B 2 199 ? -26.238 -10.748 14.868  1.00 84.58 199 B 1 
ATOM   3287 C CD  . ARG   B 2 199 ? -25.967 -11.385 16.235  1.00 82.82 199 B 1 
ATOM   3288 N NE  . ARG   B 2 199 ? -24.590 -11.895 16.314  1.00 74.67 199 B 1 
ATOM   3289 C CZ  . ARG   B 2 199 ? -24.022 -12.453 17.373  1.00 69.29 199 B 1 
ATOM   3290 N NH1 . ARG   B 2 199 ? -24.650 -12.577 18.510  1.00 61.53 199 B 1 
ATOM   3291 N NH2 . ARG   B 2 199 ? -22.806 -12.914 17.296  1.00 61.41 199 B 1 
ATOM   3292 N N   . ASN   B 2 200 ? -24.738 -6.561  13.368  1.00 95.26 200 B 1 
ATOM   3293 C CA  . ASN   B 2 200 ? -24.597 -5.105  13.415  1.00 95.16 200 B 1 
ATOM   3294 C C   . ASN   B 2 200 ? -24.896 -4.409  12.073  1.00 95.32 200 B 1 
ATOM   3295 O O   . ASN   B 2 200 ? -24.756 -3.198  11.963  1.00 92.71 200 B 1 
ATOM   3296 C CB  . ASN   B 2 200 ? -23.215 -4.765  13.987  1.00 94.66 200 B 1 
ATOM   3297 C CG  . ASN   B 2 200 ? -23.133 -5.083  15.473  1.00 91.51 200 B 1 
ATOM   3298 O OD1 . ASN   B 2 200 ? -23.946 -4.664  16.274  1.00 78.38 200 B 1 
ATOM   3299 N ND2 . ASN   B 2 200 ? -22.156 -5.851  15.890  1.00 76.73 200 B 1 
ATOM   3300 N N   . GLY   B 2 201 ? -25.335 -5.156  11.052  1.00 94.74 201 B 1 
ATOM   3301 C CA  . GLY   B 2 201 ? -25.781 -4.602  9.769   1.00 94.66 201 B 1 
ATOM   3302 C C   . GLY   B 2 201 ? -24.662 -4.216  8.800   1.00 95.50 201 B 1 
ATOM   3303 O O   . GLY   B 2 201 ? -24.925 -3.506  7.827   1.00 93.04 201 B 1 
ATOM   3304 N N   . HIS   B 2 202 ? -23.435 -4.681  9.015   1.00 96.11 202 B 1 
ATOM   3305 C CA  . HIS   B 2 202 ? -22.340 -4.474  8.064   1.00 96.26 202 B 1 
ATOM   3306 C C   . HIS   B 2 202 ? -22.529 -5.316  6.802   1.00 96.14 202 B 1 
ATOM   3307 O O   . HIS   B 2 202 ? -22.951 -6.472  6.852   1.00 94.84 202 B 1 
ATOM   3308 C CB  . HIS   B 2 202 ? -20.992 -4.764  8.723   1.00 96.16 202 B 1 
ATOM   3309 C CG  . HIS   B 2 202 ? -20.661 -3.811  9.835   1.00 96.55 202 B 1 
ATOM   3310 N ND1 . HIS   B 2 202 ? -20.359 -2.467  9.700   1.00 86.70 202 B 1 
ATOM   3311 C CD2 . HIS   B 2 202 ? -20.632 -4.110  11.174  1.00 86.88 202 B 1 
ATOM   3312 C CE1 . HIS   B 2 202 ? -20.161 -1.975  10.934  1.00 89.56 202 B 1 
ATOM   3313 N NE2 . HIS   B 2 202 ? -20.311 -2.943  11.849  1.00 90.89 202 B 1 
ATOM   3314 N N   . HIS   B 2 203 ? -22.176 -4.751  5.647   1.00 95.77 203 B 1 
ATOM   3315 C CA  . HIS   B 2 203 ? -22.284 -5.432  4.360   1.00 95.37 203 B 1 
ATOM   3316 C C   . HIS   B 2 203 ? -20.990 -6.188  4.033   1.00 95.45 203 B 1 
ATOM   3317 O O   . HIS   B 2 203 ? -20.097 -5.666  3.353   1.00 93.70 203 B 1 
ATOM   3318 C CB  . HIS   B 2 203 ? -22.695 -4.420  3.284   1.00 93.99 203 B 1 
ATOM   3319 C CG  . HIS   B 2 203 ? -23.078 -5.025  1.957   1.00 88.17 203 B 1 
ATOM   3320 N ND1 . HIS   B 2 203 ? -23.357 -4.292  0.815   1.00 74.87 203 B 1 
ATOM   3321 C CD2 . HIS   B 2 203 ? -23.243 -6.347  1.617   1.00 74.12 203 B 1 
ATOM   3322 C CE1 . HIS   B 2 203 ? -23.675 -5.139  -0.168  1.00 75.23 203 B 1 
ATOM   3323 N NE2 . HIS   B 2 203 ? -23.615 -6.402  0.281   1.00 76.85 203 B 1 
ATOM   3324 N N   . VAL   B 2 204 ? -20.895 -7.427  4.498   1.00 95.70 204 B 1 
ATOM   3325 C CA  . VAL   B 2 204 ? -19.784 -8.326  4.172   1.00 95.43 204 B 1 
ATOM   3326 C C   . VAL   B 2 204 ? -19.907 -8.762  2.709   1.00 94.87 204 B 1 
ATOM   3327 O O   . VAL   B 2 204 ? -20.923 -9.327  2.313   1.00 93.20 204 B 1 
ATOM   3328 C CB  . VAL   B 2 204 ? -19.742 -9.536  5.123   1.00 94.99 204 B 1 
ATOM   3329 C CG1 . VAL   B 2 204 ? -18.528 -10.420 4.839   1.00 92.30 204 B 1 
ATOM   3330 C CG2 . VAL   B 2 204 ? -19.662 -9.089  6.591   1.00 92.03 204 B 1 
ATOM   3331 N N   . VAL   B 2 205 ? -18.877 -8.481  1.913   1.00 94.25 205 B 1 
ATOM   3332 C CA  . VAL   B 2 205 ? -18.792 -8.898  0.501   1.00 92.84 205 B 1 
ATOM   3333 C C   . VAL   B 2 205 ? -17.887 -10.113 0.309   1.00 92.40 205 B 1 
ATOM   3334 O O   . VAL   B 2 205 ? -18.069 -10.858 -0.649  1.00 89.35 205 B 1 
ATOM   3335 C CB  . VAL   B 2 205 ? -18.354 -7.745  -0.429  1.00 91.19 205 B 1 
ATOM   3336 C CG1 . VAL   B 2 205 ? -19.424 -6.651  -0.477  1.00 82.75 205 B 1 
ATOM   3337 C CG2 . VAL   B 2 205 ? -17.025 -7.094  -0.039  1.00 82.74 205 B 1 
ATOM   3338 N N   . TRP   B 2 206 ? -16.952 -10.343 1.225   1.00 92.63 206 B 1 
ATOM   3339 C CA  . TRP   B 2 206 ? -16.181 -11.584 1.352   1.00 92.83 206 B 1 
ATOM   3340 C C   . TRP   B 2 206 ? -16.035 -11.970 2.825   1.00 92.91 206 B 1 
ATOM   3341 O O   . TRP   B 2 206 ? -15.597 -11.141 3.619   1.00 91.44 206 B 1 
ATOM   3342 C CB  . TRP   B 2 206 ? -14.805 -11.430 0.711   1.00 92.10 206 B 1 
ATOM   3343 C CG  . TRP   B 2 206 ? -14.038 -12.704 0.717   1.00 90.83 206 B 1 
ATOM   3344 C CD1 . TRP   B 2 206 ? -13.156 -13.094 1.660   1.00 87.10 206 B 1 
ATOM   3345 C CD2 . TRP   B 2 206 ? -14.207 -13.838 -0.193  1.00 90.00 206 B 1 
ATOM   3346 N NE1 . TRP   B 2 206 ? -12.756 -14.396 1.405   1.00 86.03 206 B 1 
ATOM   3347 C CE2 . TRP   B 2 206 ? -13.399 -14.896 0.291   1.00 88.58 206 B 1 
ATOM   3348 C CE3 . TRP   B 2 206 ? -14.986 -14.069 -1.343  1.00 86.45 206 B 1 
ATOM   3349 C CZ2 . TRP   B 2 206 ? -13.408 -16.168 -0.320  1.00 87.20 206 B 1 
ATOM   3350 C CZ3 . TRP   B 2 206 ? -14.974 -15.327 -1.968  1.00 83.86 206 B 1 
ATOM   3351 C CH2 . TRP   B 2 206 ? -14.204 -16.372 -1.445  1.00 84.38 206 B 1 
ATOM   3352 N N   . PRO   B 2 207 ? -16.354 -13.242 3.205   1.00 92.39 207 B 1 
ATOM   3353 C CA  . PRO   B 2 207 ? -16.945 -14.313 2.400   1.00 92.08 207 B 1 
ATOM   3354 C C   . PRO   B 2 207 ? -18.321 -13.936 1.840   1.00 91.96 207 B 1 
ATOM   3355 O O   . PRO   B 2 207 ? -19.089 -13.233 2.488   1.00 88.91 207 B 1 
ATOM   3356 C CB  . PRO   B 2 207 ? -17.021 -15.528 3.327   1.00 89.78 207 B 1 
ATOM   3357 C CG  . PRO   B 2 207 ? -16.011 -15.222 4.422   1.00 87.07 207 B 1 
ATOM   3358 C CD  . PRO   B 2 207 ? -16.093 -13.716 4.544   1.00 88.86 207 B 1 
ATOM   3359 N N   . SER   B 2 208 ? -18.629 -14.407 0.629   1.00 87.00 208 B 1 
ATOM   3360 C CA  . SER   B 2 208 ? -19.893 -14.074 -0.048  1.00 83.51 208 B 1 
ATOM   3361 C C   . SER   B 2 208 ? -21.101 -14.836 0.500   1.00 82.74 208 B 1 
ATOM   3362 O O   . SER   B 2 208 ? -22.234 -14.377 0.384   1.00 78.38 208 B 1 
ATOM   3363 C CB  . SER   B 2 208 ? -19.757 -14.333 -1.546  1.00 79.69 208 B 1 
ATOM   3364 O OG  . SER   B 2 208 ? -19.325 -15.657 -1.774  1.00 73.10 208 B 1 
ATOM   3365 N N   . GLU   B 2 209 ? -20.847 -15.999 1.106   1.00 81.95 209 B 1 
ATOM   3366 C CA  . GLU   B 2 209 ? -21.804 -16.770 1.888   1.00 80.63 209 B 1 
ATOM   3367 C C   . GLU   B 2 209 ? -21.296 -16.898 3.321   1.00 80.52 209 B 1 
ATOM   3368 O O   . GLU   B 2 209 ? -20.101 -17.055 3.559   1.00 75.33 209 B 1 
ATOM   3369 C CB  . GLU   B 2 209 ? -22.036 -18.159 1.285   1.00 75.39 209 B 1 
ATOM   3370 C CG  . GLU   B 2 209 ? -22.810 -18.119 -0.039  1.00 66.66 209 B 1 
ATOM   3371 C CD  . GLU   B 2 209 ? -23.165 -19.520 -0.563  1.00 61.49 209 B 1 
ATOM   3372 O OE1 . GLU   B 2 209 ? -23.864 -19.585 -1.597  1.00 55.19 209 B 1 
ATOM   3373 O OE2 . GLU   B 2 209 ? -22.771 -20.536 0.065   1.00 59.19 209 B 1 
ATOM   3374 N N   . GLN   B 2 210 ? -22.218 -16.859 4.274   1.00 78.53 210 B 1 
ATOM   3375 C CA  . GLN   B 2 210 ? -21.932 -17.130 5.675   1.00 76.74 210 B 1 
ATOM   3376 C C   . GLN   B 2 210 ? -22.766 -18.321 6.124   1.00 77.86 210 B 1 
ATOM   3377 O O   . GLN   B 2 210 ? -23.972 -18.384 5.866   1.00 71.18 210 B 1 
ATOM   3378 C CB  . GLN   B 2 210 ? -22.187 -15.890 6.540   1.00 69.98 210 B 1 
ATOM   3379 C CG  . GLN   B 2 210 ? -21.242 -14.735 6.171   1.00 62.72 210 B 1 
ATOM   3380 C CD  . GLN   B 2 210 ? -21.402 -13.524 7.084   1.00 56.08 210 B 1 
ATOM   3381 O OE1 . GLN   B 2 210 ? -21.879 -13.596 8.198   1.00 51.71 210 B 1 
ATOM   3382 N NE2 . GLN   B 2 210 ? -21.008 -12.353 6.633   1.00 49.66 210 B 1 
ATOM   3383 N N   . ARG   B 2 211 ? -22.111 -19.263 6.801   1.00 76.11 211 B 1 
ATOM   3384 C CA  . ARG   B 2 211 ? -22.747 -20.458 7.360   1.00 75.33 211 B 1 
ATOM   3385 C C   . ARG   B 2 211 ? -22.468 -20.517 8.853   1.00 76.06 211 B 1 
ATOM   3386 O O   . ARG   B 2 211 ? -21.365 -20.203 9.288   1.00 71.73 211 B 1 
ATOM   3387 C CB  . ARG   B 2 211 ? -22.248 -21.716 6.644   1.00 72.48 211 B 1 
ATOM   3388 C CG  . ARG   B 2 211 ? -22.559 -21.686 5.143   1.00 71.54 211 B 1 
ATOM   3389 C CD  . ARG   B 2 211 ? -22.141 -22.989 4.480   1.00 67.69 211 B 1 
ATOM   3390 N NE  . ARG   B 2 211 ? -22.166 -22.866 3.013   1.00 64.88 211 B 1 
ATOM   3391 C CZ  . ARG   B 2 211 ? -21.243 -23.303 2.178   1.00 62.21 211 B 1 
ATOM   3392 N NH1 . ARG   B 2 211 ? -20.264 -24.070 2.563   1.00 60.08 211 B 1 
ATOM   3393 N NH2 . ARG   B 2 211 ? -21.278 -22.945 0.938   1.00 58.43 211 B 1 
ATOM   3394 N N   . ASP   B 2 212 ? -23.471 -20.917 9.603   1.00 76.17 212 B 1 
ATOM   3395 C CA  . ASP   B 2 212 ? -23.322 -21.094 11.042  1.00 77.38 212 B 1 
ATOM   3396 C C   . ASP   B 2 212 ? -22.661 -22.439 11.352  1.00 79.34 212 B 1 
ATOM   3397 O O   . ASP   B 2 212 ? -22.862 -23.434 10.647  1.00 74.93 212 B 1 
ATOM   3398 C CB  . ASP   B 2 212 ? -24.678 -20.935 11.737  1.00 72.07 212 B 1 
ATOM   3399 C CG  . ASP   B 2 212 ? -25.235 -19.513 11.620  1.00 68.37 212 B 1 
ATOM   3400 O OD1 . ASP   B 2 212 ? -24.439 -18.560 11.785  1.00 62.84 212 B 1 
ATOM   3401 O OD2 . ASP   B 2 212 ? -26.457 -19.382 11.391  1.00 62.35 212 B 1 
ATOM   3402 N N   . LEU   B 2 213 ? -21.868 -22.465 12.414  1.00 80.33 213 B 1 
ATOM   3403 C CA  . LEU   B 2 213 ? -21.350 -23.701 12.994  1.00 80.89 213 B 1 
ATOM   3404 C C   . LEU   B 2 213 ? -22.512 -24.468 13.640  1.00 81.30 213 B 1 
ATOM   3405 O O   . LEU   B 2 213 ? -23.327 -23.881 14.345  1.00 75.56 213 B 1 
ATOM   3406 C CB  . LEU   B 2 213 ? -20.245 -23.344 14.005  1.00 78.52 213 B 1 
ATOM   3407 C CG  . LEU   B 2 213 ? -19.469 -24.565 14.522  1.00 74.83 213 B 1 
ATOM   3408 C CD1 . LEU   B 2 213 ? -18.539 -25.141 13.454  1.00 68.21 213 B 1 
ATOM   3409 C CD2 . LEU   B 2 213 ? -18.613 -24.160 15.719  1.00 70.70 213 B 1 
ATOM   3410 N N   . LEU   B 2 214 ? -22.593 -25.783 13.397  1.00 80.57 214 B 1 
ATOM   3411 C CA  . LEU   B 2 214 ? -23.656 -26.660 13.898  1.00 80.54 214 B 1 
ATOM   3412 C C   . LEU   B 2 214 ? -23.339 -27.279 15.264  1.00 75.61 214 B 1 
ATOM   3413 O O   . LEU   B 2 214 ? -22.168 -27.620 15.517  1.00 67.33 214 B 1 
ATOM   3414 C CB  . LEU   B 2 214 ? -23.961 -27.752 12.868  1.00 75.46 214 B 1 
ATOM   3415 C CG  . LEU   B 2 214 ? -24.506 -27.252 11.520  1.00 73.77 214 B 1 
ATOM   3416 C CD1 . LEU   B 2 214 ? -24.713 -28.462 10.606  1.00 69.11 214 B 1 
ATOM   3417 C CD2 . LEU   B 2 214 ? -25.829 -26.508 11.658  1.00 67.70 214 B 1 
ATOM   3418 O OXT . LEU   B 2 214 ? -24.310 -27.456 16.045  1.00 65.98 214 B 1 
ATOM   3419 N N   . MET   C 3 1   ? 1.143   59.393  -9.303  1.00 76.73 1   C 1 
ATOM   3420 C CA  . MET   C 3 1   ? 1.017   57.966  -8.984  1.00 85.28 1   C 1 
ATOM   3421 C C   . MET   C 3 1   ? 1.434   57.786  -7.533  1.00 88.57 1   C 1 
ATOM   3422 O O   . MET   C 3 1   ? 2.459   58.340  -7.148  1.00 82.24 1   C 1 
ATOM   3423 C CB  . MET   C 3 1   ? 1.880   57.141  -9.941  1.00 77.11 1   C 1 
ATOM   3424 C CG  . MET   C 3 1   ? 1.648   55.640  -9.828  1.00 73.96 1   C 1 
ATOM   3425 S SD  . MET   C 3 1   ? 2.553   54.740  -11.118 1.00 68.92 1   C 1 
ATOM   3426 C CE  . MET   C 3 1   ? 1.911   53.085  -10.878 1.00 61.79 1   C 1 
ATOM   3427 N N   . ARG   C 3 2   ? 0.640   57.073  -6.754  1.00 85.33 2   C 1 
ATOM   3428 C CA  . ARG   C 3 2   ? 1.016   56.660  -5.403  1.00 88.20 2   C 1 
ATOM   3429 C C   . ARG   C 3 2   ? 2.011   55.512  -5.494  1.00 91.37 2   C 1 
ATOM   3430 O O   . ARG   C 3 2   ? 1.990   54.779  -6.484  1.00 87.01 2   C 1 
ATOM   3431 C CB  . ARG   C 3 2   ? -0.248  56.309  -4.613  1.00 82.02 2   C 1 
ATOM   3432 C CG  . ARG   C 3 2   ? -0.191  56.884  -3.192  1.00 75.05 2   C 1 
ATOM   3433 C CD  . ARG   C 3 2   ? -1.437  56.529  -2.406  1.00 72.38 2   C 1 
ATOM   3434 N NE  . ARG   C 3 2   ? -1.348  57.082  -1.054  1.00 70.86 2   C 1 
ATOM   3435 C CZ  . ARG   C 3 2   ? -2.065  58.054  -0.529  1.00 69.94 2   C 1 
ATOM   3436 N NH1 . ARG   C 3 2   ? -3.078  58.586  -1.151  1.00 62.38 2   C 1 
ATOM   3437 N NH2 . ARG   C 3 2   ? -1.755  58.514  0.644   1.00 66.10 2   C 1 
ATOM   3438 N N   . ASP   C 3 3   ? 2.898   55.386  -4.533  1.00 91.09 3   C 1 
ATOM   3439 C CA  . ASP   C 3 3   ? 3.772   54.220  -4.470  1.00 92.18 3   C 1 
ATOM   3440 C C   . ASP   C 3 3   ? 2.982   52.973  -4.048  1.00 95.08 3   C 1 
ATOM   3441 O O   . ASP   C 3 3   ? 2.997   51.965  -4.754  1.00 92.18 3   C 1 
ATOM   3442 C CB  . ASP   C 3 3   ? 4.977   54.501  -3.560  1.00 85.51 3   C 1 
ATOM   3443 C CG  . ASP   C 3 3   ? 4.630   54.738  -2.082  1.00 76.02 3   C 1 
ATOM   3444 O OD1 . ASP   C 3 3   ? 3.492   55.180  -1.806  1.00 66.06 3   C 1 
ATOM   3445 O OD2 . ASP   C 3 3   ? 5.493   54.469  -1.230  1.00 65.53 3   C 1 
ATOM   3446 N N   . SER   C 3 4   ? 2.226   53.088  -2.956  1.00 97.48 4   C 1 
ATOM   3447 C CA  . SER   C 3 4   ? 1.577   51.941  -2.331  1.00 97.74 4   C 1 
ATOM   3448 C C   . SER   C 3 4   ? 0.225   52.301  -1.713  1.00 97.99 4   C 1 
ATOM   3449 O O   . SER   C 3 4   ? 0.016   53.414  -1.234  1.00 96.69 4   C 1 
ATOM   3450 C CB  . SER   C 3 4   ? 2.490   51.361  -1.249  1.00 96.52 4   C 1 
ATOM   3451 O OG  . SER   C 3 4   ? 3.798   51.148  -1.740  1.00 91.63 4   C 1 
ATOM   3452 N N   . VAL   C 3 5   ? -0.688  51.334  -1.700  1.00 98.41 5   C 1 
ATOM   3453 C CA  . VAL   C 3 5   ? -1.967  51.420  -0.986  1.00 98.48 5   C 1 
ATOM   3454 C C   . VAL   C 3 5   ? -2.206  50.178  -0.132  1.00 98.65 5   C 1 
ATOM   3455 O O   . VAL   C 3 5   ? -1.909  49.057  -0.539  1.00 98.28 5   C 1 
ATOM   3456 C CB  . VAL   C 3 5   ? -3.170  51.675  -1.909  1.00 97.65 5   C 1 
ATOM   3457 C CG1 . VAL   C 3 5   ? -3.110  53.087  -2.499  1.00 92.67 5   C 1 
ATOM   3458 C CG2 . VAL   C 3 5   ? -3.310  50.669  -3.053  1.00 91.31 5   C 1 
ATOM   3459 N N   . PHE   C 3 6   ? -2.787  50.381  1.053   1.00 98.60 6   C 1 
ATOM   3460 C CA  . PHE   C 3 6   ? -3.129  49.330  2.005   1.00 98.67 6   C 1 
ATOM   3461 C C   . PHE   C 3 6   ? -4.645  49.138  2.047   1.00 98.68 6   C 1 
ATOM   3462 O O   . PHE   C 3 6   ? -5.378  49.983  2.574   1.00 98.27 6   C 1 
ATOM   3463 C CB  . PHE   C 3 6   ? -2.542  49.689  3.371   1.00 98.55 6   C 1 
ATOM   3464 C CG  . PHE   C 3 6   ? -2.578  48.550  4.366   1.00 98.56 6   C 1 
ATOM   3465 C CD1 . PHE   C 3 6   ? -3.654  48.411  5.261   1.00 97.53 6   C 1 
ATOM   3466 C CD2 . PHE   C 3 6   ? -1.510  47.635  4.415   1.00 97.58 6   C 1 
ATOM   3467 C CE1 . PHE   C 3 6   ? -3.657  47.372  6.207   1.00 97.21 6   C 1 
ATOM   3468 C CE2 . PHE   C 3 6   ? -1.506  46.593  5.360   1.00 97.27 6   C 1 
ATOM   3469 C CZ  . PHE   C 3 6   ? -2.579  46.464  6.260   1.00 97.89 6   C 1 
ATOM   3470 N N   . ILE   C 3 7   ? -5.134  48.044  1.476   1.00 98.70 7   C 1 
ATOM   3471 C CA  . ILE   C 3 7   ? -6.564  47.735  1.446   1.00 98.69 7   C 1 
ATOM   3472 C C   . ILE   C 3 7   ? -6.956  47.106  2.782   1.00 98.69 7   C 1 
ATOM   3473 O O   . ILE   C 3 7   ? -6.495  46.016  3.122   1.00 98.24 7   C 1 
ATOM   3474 C CB  . ILE   C 3 7   ? -6.930  46.829  0.259   1.00 98.35 7   C 1 
ATOM   3475 C CG1 . ILE   C 3 7   ? -6.270  47.228  -1.084  1.00 95.81 7   C 1 
ATOM   3476 C CG2 . ILE   C 3 7   ? -8.457  46.789  0.098   1.00 97.01 7   C 1 
ATOM   3477 C CD1 . ILE   C 3 7   ? -6.518  48.667  -1.540  1.00 86.18 7   C 1 
ATOM   3478 N N   . TYR   C 3 8   ? -7.804  47.787  3.536   1.00 98.46 8   C 1 
ATOM   3479 C CA  . TYR   C 3 8   ? -8.171  47.346  4.881   1.00 98.46 8   C 1 
ATOM   3480 C C   . TYR   C 3 8   ? -9.586  47.774  5.276   1.00 98.46 8   C 1 
ATOM   3481 O O   . TYR   C 3 8   ? -10.031 48.889  4.993   1.00 97.74 8   C 1 
ATOM   3482 C CB  . TYR   C 3 8   ? -7.135  47.867  5.888   1.00 98.17 8   C 1 
ATOM   3483 C CG  . TYR   C 3 8   ? -7.477  47.544  7.326   1.00 98.20 8   C 1 
ATOM   3484 C CD1 . TYR   C 3 8   ? -8.032  48.530  8.165   1.00 96.89 8   C 1 
ATOM   3485 C CD2 . TYR   C 3 8   ? -7.320  46.231  7.813   1.00 97.04 8   C 1 
ATOM   3486 C CE1 . TYR   C 3 8   ? -8.418  48.213  9.475   1.00 96.44 8   C 1 
ATOM   3487 C CE2 . TYR   C 3 8   ? -7.706  45.902  9.123   1.00 96.62 8   C 1 
ATOM   3488 C CZ  . TYR   C 3 8   ? -8.257  46.898  9.951   1.00 97.01 8   C 1 
ATOM   3489 O OH  . TYR   C 3 8   ? -8.644  46.578  11.228  1.00 95.89 8   C 1 
ATOM   3490 N N   . SER   C 3 9   ? -10.258 46.881  5.999   1.00 98.16 9   C 1 
ATOM   3491 C CA  . SER   C 3 9   ? -11.495 47.184  6.715   1.00 98.02 9   C 1 
ATOM   3492 C C   . SER   C 3 9   ? -11.538 46.420  8.037   1.00 98.11 9   C 1 
ATOM   3493 O O   . SER   C 3 9   ? -11.205 45.235  8.058   1.00 97.36 9   C 1 
ATOM   3494 C CB  . SER   C 3 9   ? -12.700 46.784  5.864   1.00 97.28 9   C 1 
ATOM   3495 O OG  . SER   C 3 9   ? -13.905 47.049  6.552   1.00 95.04 9   C 1 
ATOM   3496 N N   . PRO   C 3 10  ? -12.040 47.028  9.130   1.00 97.62 10  C 1 
ATOM   3497 C CA  . PRO   C 3 10  ? -12.334 46.287  10.362  1.00 97.10 10  C 1 
ATOM   3498 C C   . PRO   C 3 10  ? -13.308 45.123  10.139  1.00 97.30 10  C 1 
ATOM   3499 O O   . PRO   C 3 10  ? -13.282 44.139  10.870  1.00 95.97 10  C 1 
ATOM   3500 C CB  . PRO   C 3 10  ? -12.929 47.319  11.321  1.00 95.94 10  C 1 
ATOM   3501 C CG  . PRO   C 3 10  ? -12.436 48.660  10.786  1.00 93.45 10  C 1 
ATOM   3502 C CD  . PRO   C 3 10  ? -12.348 48.427  9.281   1.00 96.54 10  C 1 
ATOM   3503 N N   . SER   C 3 11  ? -14.135 45.210  9.099   1.00 97.47 11  C 1 
ATOM   3504 C CA  . SER   C 3 11  ? -15.107 44.178  8.726   1.00 97.53 11  C 1 
ATOM   3505 C C   . SER   C 3 11  ? -14.470 42.889  8.196   1.00 97.79 11  C 1 
ATOM   3506 O O   . SER   C 3 11  ? -15.186 41.905  8.047   1.00 96.53 11  C 1 
ATOM   3507 C CB  . SER   C 3 11  ? -16.098 44.721  7.697   1.00 96.68 11  C 1 
ATOM   3508 O OG  . SER   C 3 11  ? -16.716 45.904  8.184   1.00 91.49 11  C 1 
ATOM   3509 N N   . TYR   C 3 12  ? -13.156 42.841  7.955   1.00 97.87 12  C 1 
ATOM   3510 C CA  . TYR   C 3 12  ? -12.465 41.577  7.662   1.00 97.98 12  C 1 
ATOM   3511 C C   . TYR   C 3 12  ? -12.616 40.541  8.785   1.00 97.78 12  C 1 
ATOM   3512 O O   . TYR   C 3 12  ? -12.667 39.348  8.514   1.00 96.36 12  C 1 
ATOM   3513 C CB  . TYR   C 3 12  ? -10.987 41.840  7.355   1.00 97.82 12  C 1 
ATOM   3514 C CG  . TYR   C 3 12  ? -10.680 42.465  6.009   1.00 98.10 12  C 1 
ATOM   3515 C CD1 . TYR   C 3 12  ? -11.615 42.464  4.954   1.00 96.10 12  C 1 
ATOM   3516 C CD2 . TYR   C 3 12  ? -9.398  43.002  5.780   1.00 96.17 12  C 1 
ATOM   3517 C CE1 . TYR   C 3 12  ? -11.282 42.986  3.694   1.00 95.46 12  C 1 
ATOM   3518 C CE2 . TYR   C 3 12  ? -9.051  43.523  4.521   1.00 95.60 12  C 1 
ATOM   3519 C CZ  . TYR   C 3 12  ? -9.996  43.511  3.481   1.00 97.32 12  C 1 
ATOM   3520 O OH  . TYR   C 3 12  ? -9.659  44.001  2.249   1.00 96.43 12  C 1 
ATOM   3521 N N   . GLN   C 3 13  ? -12.796 40.988  10.023  1.00 97.66 13  C 1 
ATOM   3522 C CA  . GLN   C 3 13  ? -13.074 40.105  11.163  1.00 97.11 13  C 1 
ATOM   3523 C C   . GLN   C 3 13  ? -14.462 39.443  11.105  1.00 97.35 13  C 1 
ATOM   3524 O O   . GLN   C 3 13  ? -14.728 38.544  11.895  1.00 95.54 13  C 1 
ATOM   3525 C CB  . GLN   C 3 13  ? -12.924 40.888  12.470  1.00 95.52 13  C 1 
ATOM   3526 C CG  . GLN   C 3 13  ? -11.478 41.324  12.735  1.00 88.66 13  C 1 
ATOM   3527 C CD  . GLN   C 3 13  ? -11.408 42.200  13.980  1.00 84.65 13  C 1 
ATOM   3528 O OE1 . GLN   C 3 13  ? -11.322 41.740  15.104  1.00 74.68 13  C 1 
ATOM   3529 N NE2 . GLN   C 3 13  ? -11.471 43.499  13.811  1.00 72.15 13  C 1 
ATOM   3530 N N   . THR   C 3 14  ? -15.348 39.839  10.196  1.00 97.29 14  C 1 
ATOM   3531 C CA  . THR   C 3 14  ? -16.625 39.133  9.985   1.00 97.15 14  C 1 
ATOM   3532 C C   . THR   C 3 14  ? -16.440 37.775  9.306   1.00 97.41 14  C 1 
ATOM   3533 O O   . THR   C 3 14  ? -17.331 36.935  9.402   1.00 96.09 14  C 1 
ATOM   3534 C CB  . THR   C 3 14  ? -17.637 39.965  9.186   1.00 96.40 14  C 1 
ATOM   3535 O OG1 . THR   C 3 14  ? -17.180 40.249  7.888   1.00 91.09 14  C 1 
ATOM   3536 C CG2 . THR   C 3 14  ? -17.960 41.300  9.868   1.00 90.14 14  C 1 
ATOM   3537 N N   . TYR   C 3 15  ? -15.306 37.535  8.654   1.00 97.78 15  C 1 
ATOM   3538 C CA  . TYR   C 3 15  ? -14.907 36.204  8.201   1.00 97.96 15  C 1 
ATOM   3539 C C   . TYR   C 3 15  ? -14.386 35.405  9.399   1.00 97.78 15  C 1 
ATOM   3540 O O   . TYR   C 3 15  ? -13.189 35.366  9.680   1.00 96.66 15  C 1 
ATOM   3541 C CB  . TYR   C 3 15  ? -13.895 36.311  7.057   1.00 97.96 15  C 1 
ATOM   3542 C CG  . TYR   C 3 15  ? -13.736 35.019  6.277   1.00 98.23 15  C 1 
ATOM   3543 C CD1 . TYR   C 3 15  ? -12.919 33.975  6.760   1.00 96.91 15  C 1 
ATOM   3544 C CD2 . TYR   C 3 15  ? -14.412 34.855  5.052   1.00 96.74 15  C 1 
ATOM   3545 C CE1 . TYR   C 3 15  ? -12.774 32.785  6.027   1.00 96.60 15  C 1 
ATOM   3546 C CE2 . TYR   C 3 15  ? -14.270 33.674  4.310   1.00 96.42 15  C 1 
ATOM   3547 C CZ  . TYR   C 3 15  ? -13.446 32.637  4.797   1.00 97.70 15  C 1 
ATOM   3548 O OH  . TYR   C 3 15  ? -13.300 31.488  4.065   1.00 97.11 15  C 1 
ATOM   3549 N N   . MET   C 3 16  ? -15.316 34.814  10.127  1.00 97.49 16  C 1 
ATOM   3550 C CA  . MET   C 3 16  ? -15.038 34.077  11.358  1.00 97.25 16  C 1 
ATOM   3551 C C   . MET   C 3 16  ? -15.950 32.854  11.438  1.00 97.36 16  C 1 
ATOM   3552 O O   . MET   C 3 16  ? -17.167 32.993  11.517  1.00 95.56 16  C 1 
ATOM   3553 C CB  . MET   C 3 16  ? -15.237 35.018  12.553  1.00 95.55 16  C 1 
ATOM   3554 C CG  . MET   C 3 16  ? -14.911 34.344  13.891  1.00 88.76 16  C 1 
ATOM   3555 S SD  . MET   C 3 16  ? -14.999 35.437  15.343  1.00 83.22 16  C 1 
ATOM   3556 C CE  . MET   C 3 16  ? -16.727 35.950  15.292  1.00 70.61 16  C 1 
ATOM   3557 N N   . PHE   C 3 17  ? -15.339 31.667  11.446  1.00 96.83 17  C 1 
ATOM   3558 C CA  . PHE   C 3 17  ? -16.080 30.404  11.557  1.00 96.47 17  C 1 
ATOM   3559 C C   . PHE   C 3 17  ? -16.638 30.216  12.974  1.00 95.93 17  C 1 
ATOM   3560 O O   . PHE   C 3 17  ? -17.849 30.173  13.173  1.00 92.96 17  C 1 
ATOM   3561 C CB  . PHE   C 3 17  ? -15.164 29.253  11.137  1.00 96.05 17  C 1 
ATOM   3562 C CG  . PHE   C 3 17  ? -14.691 29.328  9.701   1.00 96.71 17  C 1 
ATOM   3563 C CD1 . PHE   C 3 17  ? -15.590 29.053  8.654   1.00 94.43 17  C 1 
ATOM   3564 C CD2 . PHE   C 3 17  ? -13.364 29.678  9.398   1.00 94.42 17  C 1 
ATOM   3565 C CE1 . PHE   C 3 17  ? -15.167 29.114  7.320   1.00 94.00 17  C 1 
ATOM   3566 C CE2 . PHE   C 3 17  ? -12.936 29.743  8.062   1.00 93.83 17  C 1 
ATOM   3567 C CZ  . PHE   C 3 17  ? -13.838 29.461  7.023   1.00 95.86 17  C 1 
ATOM   3568 N N   . HIS   C 3 18  ? -15.749 30.155  13.963  1.00 95.75 18  C 1 
ATOM   3569 C CA  . HIS   C 3 18  ? -16.046 30.136  15.397  1.00 94.92 18  C 1 
ATOM   3570 C C   . HIS   C 3 18  ? -14.803 30.564  16.193  1.00 94.98 18  C 1 
ATOM   3571 O O   . HIS   C 3 18  ? -13.720 30.716  15.635  1.00 92.90 18  C 1 
ATOM   3572 C CB  . HIS   C 3 18  ? -16.550 28.744  15.805  1.00 93.34 18  C 1 
ATOM   3573 C CG  . HIS   C 3 18  ? -15.584 27.631  15.507  1.00 92.39 18  C 1 
ATOM   3574 N ND1 . HIS   C 3 18  ? -14.508 27.246  16.271  1.00 82.86 18  C 1 
ATOM   3575 C CD2 . HIS   C 3 18  ? -15.629 26.784  14.423  1.00 81.92 18  C 1 
ATOM   3576 C CE1 . HIS   C 3 18  ? -13.924 26.197  15.669  1.00 84.24 18  C 1 
ATOM   3577 N NE2 . HIS   C 3 18  ? -14.579 25.892  14.540  1.00 85.81 18  C 1 
ATOM   3578 N N   . GLN   C 3 19  ? -14.948 30.783  17.510  1.00 94.10 19  C 1 
ATOM   3579 C CA  . GLN   C 3 19  ? -13.852 31.326  18.335  1.00 92.89 19  C 1 
ATOM   3580 C C   . GLN   C 3 19  ? -12.609 30.431  18.424  1.00 92.96 19  C 1 
ATOM   3581 O O   . GLN   C 3 19  ? -11.519 30.946  18.630  1.00 89.71 19  C 1 
ATOM   3582 C CB  . GLN   C 3 19  ? -14.355 31.605  19.756  1.00 90.81 19  C 1 
ATOM   3583 C CG  . GLN   C 3 19  ? -15.074 32.953  19.857  1.00 79.95 19  C 1 
ATOM   3584 C CD  . GLN   C 3 19  ? -15.387 33.348  21.300  1.00 70.80 19  C 1 
ATOM   3585 O OE1 . GLN   C 3 19  ? -15.411 32.555  22.220  1.00 62.01 19  C 1 
ATOM   3586 N NE2 . GLN   C 3 19  ? -15.645 34.611  21.549  1.00 59.34 19  C 1 
ATOM   3587 N N   . GLU   C 3 20  ? -12.765 29.121  18.290  1.00 92.33 20  C 1 
ATOM   3588 C CA  . GLU   C 3 20  ? -11.671 28.146  18.415  1.00 91.58 20  C 1 
ATOM   3589 C C   . GLU   C 3 20  ? -11.070 27.752  17.056  1.00 92.71 20  C 1 
ATOM   3590 O O   . GLU   C 3 20  ? -10.134 26.964  16.996  1.00 90.06 20  C 1 
ATOM   3591 C CB  . GLU   C 3 20  ? -12.163 26.909  19.184  1.00 89.41 20  C 1 
ATOM   3592 C CG  . GLU   C 3 20  ? -12.662 27.270  20.597  1.00 82.71 20  C 1 
ATOM   3593 C CD  . GLU   C 3 20  ? -13.140 26.061  21.411  1.00 74.89 20  C 1 
ATOM   3594 O OE1 . GLU   C 3 20  ? -13.451 26.279  22.608  1.00 66.14 20  C 1 
ATOM   3595 O OE2 . GLU   C 3 20  ? -13.221 24.946  20.850  1.00 66.50 20  C 1 
ATOM   3596 N N   . HIS   C 3 21  ? -11.582 28.306  15.956  1.00 94.94 21  C 1 
ATOM   3597 C CA  . HIS   C 3 21  ? -11.077 27.996  14.621  1.00 95.94 21  C 1 
ATOM   3598 C C   . HIS   C 3 21  ? -9.683  28.620  14.399  1.00 96.22 21  C 1 
ATOM   3599 O O   . HIS   C 3 21  ? -9.499  29.804  14.692  1.00 95.41 21  C 1 
ATOM   3600 C CB  . HIS   C 3 21  ? -12.086 28.463  13.573  1.00 95.88 21  C 1 
ATOM   3601 C CG  . HIS   C 3 21  ? -11.792 27.898  12.214  1.00 96.27 21  C 1 
ATOM   3602 N ND1 . HIS   C 3 21  ? -10.905 28.409  11.294  1.00 90.27 21  C 1 
ATOM   3603 C CD2 . HIS   C 3 21  ? -12.311 26.744  11.683  1.00 89.57 21  C 1 
ATOM   3604 C CE1 . HIS   C 3 21  ? -10.888 27.585  10.237  1.00 91.89 21  C 1 
ATOM   3605 N NE2 . HIS   C 3 21  ? -11.730 26.563  10.439  1.00 92.70 21  C 1 
ATOM   3606 N N   . PRO   C 3 22  ? -8.713  27.880  13.840  1.00 96.56 22  C 1 
ATOM   3607 C CA  . PRO   C 3 22  ? -7.349  28.393  13.645  1.00 96.48 22  C 1 
ATOM   3608 C C   . PRO   C 3 22  ? -7.278  29.588  12.687  1.00 96.90 22  C 1 
ATOM   3609 O O   . PRO   C 3 22  ? -6.449  30.477  12.873  1.00 95.94 22  C 1 
ATOM   3610 C CB  . PRO   C 3 22  ? -6.536  27.200  13.130  1.00 95.17 22  C 1 
ATOM   3611 C CG  . PRO   C 3 22  ? -7.579  26.254  12.536  1.00 92.61 22  C 1 
ATOM   3612 C CD  . PRO   C 3 22  ? -8.789  26.482  13.434  1.00 95.56 22  C 1 
ATOM   3613 N N   . PHE   C 3 23  ? -8.158  29.649  11.694  1.00 97.27 23  C 1 
ATOM   3614 C CA  . PHE   C 3 23  ? -8.247  30.800  10.796  1.00 97.45 23  C 1 
ATOM   3615 C C   . PHE   C 3 23  ? -8.934  31.973  11.501  1.00 97.32 23  C 1 
ATOM   3616 O O   . PHE   C 3 23  ? -10.163 32.045  11.589  1.00 96.20 23  C 1 
ATOM   3617 C CB  . PHE   C 3 23  ? -8.945  30.408  9.490   1.00 97.35 23  C 1 
ATOM   3618 C CG  . PHE   C 3 23  ? -8.781  31.450  8.402   1.00 97.25 23  C 1 
ATOM   3619 C CD1 . PHE   C 3 23  ? -9.619  32.579  8.353   1.00 94.92 23  C 1 
ATOM   3620 C CD2 . PHE   C 3 23  ? -7.759  31.303  7.445   1.00 94.82 23  C 1 
ATOM   3621 C CE1 . PHE   C 3 23  ? -9.436  33.553  7.355   1.00 93.70 23  C 1 
ATOM   3622 C CE2 . PHE   C 3 23  ? -7.578  32.269  6.441   1.00 93.89 23  C 1 
ATOM   3623 C CZ  . PHE   C 3 23  ? -8.414  33.399  6.396   1.00 95.19 23  C 1 
ATOM   3624 N N   . ASN   C 3 24  ? -8.133  32.918  11.984  1.00 96.85 24  C 1 
ATOM   3625 C CA  . ASN   C 3 24  ? -8.619  34.070  12.736  1.00 96.91 24  C 1 
ATOM   3626 C C   . ASN   C 3 24  ? -8.176  35.393  12.085  1.00 97.18 24  C 1 
ATOM   3627 O O   . ASN   C 3 24  ? -7.017  35.802  12.186  1.00 95.99 24  C 1 
ATOM   3628 C CB  . ASN   C 3 24  ? -8.160  33.910  14.197  1.00 95.76 24  C 1 
ATOM   3629 C CG  . ASN   C 3 24  ? -8.741  34.967  15.117  1.00 94.57 24  C 1 
ATOM   3630 O OD1 . ASN   C 3 24  ? -9.281  35.980  14.706  1.00 89.97 24  C 1 
ATOM   3631 N ND2 . ASN   C 3 24  ? -8.635  34.756  16.409  1.00 88.27 24  C 1 
ATOM   3632 N N   . GLN   C 3 25  ? -9.113  36.102  11.462  1.00 97.06 25  C 1 
ATOM   3633 C CA  . GLN   C 3 25  ? -8.843  37.392  10.800  1.00 97.38 25  C 1 
ATOM   3634 C C   . GLN   C 3 25  ? -8.481  38.540  11.762  1.00 97.56 25  C 1 
ATOM   3635 O O   . GLN   C 3 25  ? -8.115  39.625  11.307  1.00 95.79 25  C 1 
ATOM   3636 C CB  . GLN   C 3 25  ? -10.005 37.776  9.876   1.00 96.33 25  C 1 
ATOM   3637 C CG  . GLN   C 3 25  ? -10.120 36.894  8.621   1.00 94.53 25  C 1 
ATOM   3638 C CD  . GLN   C 3 25  ? -8.994  37.126  7.610   1.00 94.72 25  C 1 
ATOM   3639 O OE1 . GLN   C 3 25  ? -7.813  37.009  7.903   1.00 86.47 25  C 1 
ATOM   3640 N NE2 . GLN   C 3 25  ? -9.320  37.464  6.384   1.00 85.31 25  C 1 
ATOM   3641 N N   . GLN   C 3 26  ? -8.482  38.303  13.063  1.00 97.35 26  C 1 
ATOM   3642 C CA  . GLN   C 3 26  ? -7.860  39.223  14.025  1.00 97.29 26  C 1 
ATOM   3643 C C   . GLN   C 3 26  ? -6.380  39.478  13.683  1.00 97.75 26  C 1 
ATOM   3644 O O   . GLN   C 3 26  ? -5.879  40.567  13.945  1.00 97.08 26  C 1 
ATOM   3645 C CB  . GLN   C 3 26  ? -8.029  38.678  15.450  1.00 96.35 26  C 1 
ATOM   3646 C CG  . GLN   C 3 26  ? -7.678  39.732  16.517  1.00 93.24 26  C 1 
ATOM   3647 C CD  . GLN   C 3 26  ? -7.982  39.268  17.946  1.00 91.60 26  C 1 
ATOM   3648 O OE1 . GLN   C 3 26  ? -8.308  38.130  18.219  1.00 83.76 26  C 1 
ATOM   3649 N NE2 . GLN   C 3 26  ? -7.894  40.148  18.919  1.00 81.51 26  C 1 
ATOM   3650 N N   . ARG   C 3 27  ? -5.713  38.553  13.009  1.00 97.21 27  C 1 
ATOM   3651 C CA  . ARG   C 3 27  ? -4.370  38.709  12.425  1.00 97.44 27  C 1 
ATOM   3652 C C   . ARG   C 3 27  ? -4.218  40.018  11.639  1.00 98.06 27  C 1 
ATOM   3653 O O   . ARG   C 3 27  ? -3.237  40.731  11.807  1.00 97.50 27  C 1 
ATOM   3654 C CB  . ARG   C 3 27  ? -4.099  37.539  11.464  1.00 95.38 27  C 1 
ATOM   3655 C CG  . ARG   C 3 27  ? -4.120  36.169  12.146  1.00 92.67 27  C 1 
ATOM   3656 C CD  . ARG   C 3 27  ? -3.957  35.026  11.147  1.00 92.73 27  C 1 
ATOM   3657 N NE  . ARG   C 3 27  ? -4.999  35.006  10.101  1.00 92.13 27  C 1 
ATOM   3658 C CZ  . ARG   C 3 27  ? -4.947  34.271  8.989   1.00 93.89 27  C 1 
ATOM   3659 N NH1 . ARG   C 3 27  ? -3.985  33.418  8.767   1.00 85.91 27  C 1 
ATOM   3660 N NH2 . ARG   C 3 27  ? -5.859  34.390  8.072   1.00 87.66 27  C 1 
ATOM   3661 N N   . VAL   C 3 28  ? -5.200  40.333  10.795  1.00 98.20 28  C 1 
ATOM   3662 C CA  . VAL   C 3 28  ? -5.170  41.541  9.952   1.00 98.37 28  C 1 
ATOM   3663 C C   . VAL   C 3 28  ? -5.293  42.798  10.811  1.00 98.46 28  C 1 
ATOM   3664 O O   . VAL   C 3 28  ? -4.562  43.760  10.594  1.00 98.09 28  C 1 
ATOM   3665 C CB  . VAL   C 3 28  ? -6.272  41.510  8.877   1.00 98.06 28  C 1 
ATOM   3666 C CG1 . VAL   C 3 28  ? -6.075  42.650  7.873   1.00 95.74 28  C 1 
ATOM   3667 C CG2 . VAL   C 3 28  ? -6.276  40.192  8.089   1.00 95.09 28  C 1 
ATOM   3668 N N   . LEU   C 3 29  ? -6.167  42.784  11.822  1.00 98.23 29  C 1 
ATOM   3669 C CA  . LEU   C 3 29  ? -6.294  43.883  12.786  1.00 98.15 29  C 1 
ATOM   3670 C C   . LEU   C 3 29  ? -4.993  44.093  13.572  1.00 98.33 29  C 1 
ATOM   3671 O O   . LEU   C 3 29  ? -4.551  45.229  13.702  1.00 97.83 29  C 1 
ATOM   3672 C CB  . LEU   C 3 29  ? -7.479  43.603  13.731  1.00 97.51 29  C 1 
ATOM   3673 C CG  . LEU   C 3 29  ? -7.592  44.593  14.913  1.00 95.50 29  C 1 
ATOM   3674 C CD1 . LEU   C 3 29  ? -7.871  46.028  14.451  1.00 90.61 29  C 1 
ATOM   3675 C CD2 . LEU   C 3 29  ? -8.719  44.168  15.847  1.00 90.28 29  C 1 
ATOM   3676 N N   . LEU   C 3 30  ? -4.380  43.020  14.070  1.00 98.26 30  C 1 
ATOM   3677 C CA  . LEU   C 3 30  ? -3.115  43.084  14.810  1.00 98.22 30  C 1 
ATOM   3678 C C   . LEU   C 3 30  ? -1.995  43.696  13.959  1.00 98.40 30  C 1 
ATOM   3679 O O   . LEU   C 3 30  ? -1.240  44.539  14.444  1.00 97.97 30  C 1 
ATOM   3680 C CB  . LEU   C 3 30  ? -2.719  41.670  15.271  1.00 97.86 30  C 1 
ATOM   3681 C CG  . LEU   C 3 30  ? -3.633  41.059  16.348  1.00 96.30 30  C 1 
ATOM   3682 C CD1 . LEU   C 3 30  ? -3.268  39.591  16.554  1.00 92.55 30  C 1 
ATOM   3683 C CD2 . LEU   C 3 30  ? -3.495  41.773  17.690  1.00 92.22 30  C 1 
ATOM   3684 N N   . THR   C 3 31  ? -1.931  43.315  12.683  1.00 98.40 31  C 1 
ATOM   3685 C CA  . THR   C 3 31  ? -0.960  43.861  11.723  1.00 98.54 31  C 1 
ATOM   3686 C C   . THR   C 3 31  ? -1.231  45.336  11.431  1.00 98.59 31  C 1 
ATOM   3687 O O   . THR   C 3 31  ? -0.320  46.156  11.489  1.00 98.33 31  C 1 
ATOM   3688 C CB  . THR   C 3 31  ? -0.997  43.077  10.408  1.00 98.37 31  C 1 
ATOM   3689 O OG1 . THR   C 3 31  ? -0.849  41.698  10.646  1.00 95.89 31  C 1 
ATOM   3690 C CG2 . THR   C 3 31  ? 0.129   43.505  9.464   1.00 95.14 31  C 1 
ATOM   3691 N N   . TYR   C 3 32  ? -2.484  45.683  11.146  1.00 98.58 32  C 1 
ATOM   3692 C CA  . TYR   C 3 32  ? -2.895  47.073  10.933  1.00 98.52 32  C 1 
ATOM   3693 C C   . TYR   C 3 32  ? -2.567  47.948  12.147  1.00 98.52 32  C 1 
ATOM   3694 O O   . TYR   C 3 32  ? -2.019  49.034  11.993  1.00 98.15 32  C 1 
ATOM   3695 C CB  . TYR   C 3 32  ? -4.395  47.108  10.626  1.00 98.33 32  C 1 
ATOM   3696 C CG  . TYR   C 3 32  ? -4.992  48.498  10.669  1.00 97.91 32  C 1 
ATOM   3697 C CD1 . TYR   C 3 32  ? -5.680  48.942  11.820  1.00 95.80 32  C 1 
ATOM   3698 C CD2 . TYR   C 3 32  ? -4.825  49.375  9.579   1.00 96.00 32  C 1 
ATOM   3699 C CE1 . TYR   C 3 32  ? -6.205  50.248  11.876  1.00 94.98 32  C 1 
ATOM   3700 C CE2 . TYR   C 3 32  ? -5.347  50.683  9.625   1.00 94.97 32  C 1 
ATOM   3701 C CZ  . TYR   C 3 32  ? -6.036  51.115  10.778  1.00 95.71 32  C 1 
ATOM   3702 O OH  . TYR   C 3 32  ? -6.545  52.387  10.831  1.00 94.48 32  C 1 
ATOM   3703 N N   . ASP   C 3 33  ? -2.873  47.474  13.344  1.00 98.36 33  C 1 
ATOM   3704 C CA  . ASP   C 3 33  ? -2.633  48.222  14.575  1.00 98.22 33  C 1 
ATOM   3705 C C   . ASP   C 3 33  ? -1.133  48.381  14.871  1.00 98.33 33  C 1 
ATOM   3706 O O   . ASP   C 3 33  ? -0.706  49.449  15.304  1.00 97.66 33  C 1 
ATOM   3707 C CB  . ASP   C 3 33  ? -3.369  47.522  15.721  1.00 97.72 33  C 1 
ATOM   3708 C CG  . ASP   C 3 33  ? -3.530  48.406  16.952  1.00 96.01 33  C 1 
ATOM   3709 O OD1 . ASP   C 3 33  ? -4.256  49.425  16.888  1.00 90.13 33  C 1 
ATOM   3710 O OD2 . ASP   C 3 33  ? -3.076  48.026  18.049  1.00 89.50 33  C 1 
ATOM   3711 N N   . LEU   C 3 34  ? -0.320  47.363  14.561  1.00 98.30 34  C 1 
ATOM   3712 C CA  . LEU   C 3 34  ? 1.140   47.448  14.646  1.00 98.32 34  C 1 
ATOM   3713 C C   . LEU   C 3 34  ? 1.687   48.524  13.698  1.00 98.33 34  C 1 
ATOM   3714 O O   . LEU   C 3 34  ? 2.394   49.430  14.140  1.00 97.82 34  C 1 
ATOM   3715 C CB  . LEU   C 3 34  ? 1.735   46.057  14.357  1.00 98.10 34  C 1 
ATOM   3716 C CG  . LEU   C 3 34  ? 3.274   46.000  14.400  1.00 97.27 34  C 1 
ATOM   3717 C CD1 . LEU   C 3 34  ? 3.839   46.459  15.744  1.00 95.16 34  C 1 
ATOM   3718 C CD2 . LEU   C 3 34  ? 3.734   44.565  14.156  1.00 95.25 34  C 1 
ATOM   3719 N N   . LEU   C 3 35  ? 1.304   48.467  12.422  1.00 98.42 35  C 1 
ATOM   3720 C CA  . LEU   C 3 35  ? 1.719   49.455  11.417  1.00 98.37 35  C 1 
ATOM   3721 C C   . LEU   C 3 35  ? 1.266   50.877  11.776  1.00 98.20 35  C 1 
ATOM   3722 O O   . LEU   C 3 35  ? 2.022   51.835  11.616  1.00 97.46 35  C 1 
ATOM   3723 C CB  . LEU   C 3 35  ? 1.145   49.048  10.055  1.00 98.26 35  C 1 
ATOM   3724 C CG  . LEU   C 3 35  ? 1.819   47.814  9.429   1.00 97.90 35  C 1 
ATOM   3725 C CD1 . LEU   C 3 35  ? 1.026   47.376  8.203   1.00 96.43 35  C 1 
ATOM   3726 C CD2 . LEU   C 3 35  ? 3.257   48.113  8.994   1.00 96.39 35  C 1 
ATOM   3727 N N   . LYS   C 3 36  ? 0.053   51.015  12.304  1.00 98.25 36  C 1 
ATOM   3728 C CA  . LYS   C 3 36  ? -0.468  52.308  12.755  1.00 97.95 36  C 1 
ATOM   3729 C C   . LYS   C 3 36  ? 0.297   52.846  13.966  1.00 98.03 36  C 1 
ATOM   3730 O O   . LYS   C 3 36  ? 0.545   54.045  14.043  1.00 97.02 36  C 1 
ATOM   3731 C CB  . LYS   C 3 36  ? -1.961  52.147  13.042  1.00 97.00 36  C 1 
ATOM   3732 C CG  . LYS   C 3 36  ? -2.656  53.507  13.160  1.00 87.51 36  C 1 
ATOM   3733 C CD  . LYS   C 3 36  ? -4.149  53.273  13.366  1.00 83.07 36  C 1 
ATOM   3734 C CE  . LYS   C 3 36  ? -4.895  54.608  13.346  1.00 74.06 36  C 1 
ATOM   3735 N NZ  . LYS   C 3 36  ? -6.348  54.378  13.494  1.00 66.15 36  C 1 
ATOM   3736 N N   . THR   C 3 37  ? 0.690   51.971  14.873  1.00 97.99 37  C 1 
ATOM   3737 C CA  . THR   C 3 37  ? 1.447   52.338  16.081  1.00 97.81 37  C 1 
ATOM   3738 C C   . THR   C 3 37  ? 2.841   52.874  15.744  1.00 97.74 37  C 1 
ATOM   3739 O O   . THR   C 3 37  ? 3.305   53.809  16.392  1.00 96.56 37  C 1 
ATOM   3740 C CB  . THR   C 3 37  ? 1.545   51.143  17.041  1.00 97.28 37  C 1 
ATOM   3741 O OG1 . THR   C 3 37  ? 0.249   50.697  17.382  1.00 92.90 37  C 1 
ATOM   3742 C CG2 . THR   C 3 37  ? 2.222   51.500  18.361  1.00 91.94 37  C 1 
ATOM   3743 N N   . ILE   C 3 38  ? 3.476   52.349  14.698  1.00 97.80 38  C 1 
ATOM   3744 C CA  . ILE   C 3 38  ? 4.778   52.839  14.207  1.00 97.48 38  C 1 
ATOM   3745 C C   . ILE   C 3 38  ? 4.657   53.978  13.177  1.00 97.50 38  C 1 
ATOM   3746 O O   . ILE   C 3 38  ? 5.653   54.344  12.554  1.00 95.83 38  C 1 
ATOM   3747 C CB  . ILE   C 3 38  ? 5.665   51.686  13.699  1.00 96.44 38  C 1 
ATOM   3748 C CG1 . ILE   C 3 38  ? 5.052   50.989  12.469  1.00 89.79 38  C 1 
ATOM   3749 C CG2 . ILE   C 3 38  ? 5.949   50.691  14.835  1.00 88.54 38  C 1 
ATOM   3750 C CD1 . ILE   C 3 38  ? 5.966   49.958  11.823  1.00 84.69 38  C 1 
ATOM   3751 N N   . ASN   C 3 39  ? 3.461   54.549  12.977  1.00 97.32 39  C 1 
ATOM   3752 C CA  . ASN   C 3 39  ? 3.188   55.592  11.977  1.00 97.00 39  C 1 
ATOM   3753 C C   . ASN   C 3 39  ? 3.605   55.212  10.542  1.00 97.30 39  C 1 
ATOM   3754 O O   . ASN   C 3 39  ? 4.108   56.048  9.792   1.00 94.96 39  C 1 
ATOM   3755 C CB  . ASN   C 3 39  ? 3.756   56.947  12.446  1.00 95.60 39  C 1 
ATOM   3756 C CG  . ASN   C 3 39  ? 2.854   57.719  13.390  1.00 88.34 39  C 1 
ATOM   3757 O OD1 . ASN   C 3 39  ? 1.651   57.556  13.449  1.00 77.67 39  C 1 
ATOM   3758 N ND2 . ASN   C 3 39  ? 3.409   58.656  14.121  1.00 73.40 39  C 1 
ATOM   3759 N N   . ALA   C 3 40  ? 3.374   53.964  10.137  1.00 97.50 40  C 1 
ATOM   3760 C CA  . ALA   C 3 40  ? 3.709   53.475  8.798   1.00 97.62 40  C 1 
ATOM   3761 C C   . ALA   C 3 40  ? 2.709   53.886  7.701   1.00 97.70 40  C 1 
ATOM   3762 O O   . ALA   C 3 40  ? 2.948   53.613  6.527   1.00 96.04 40  C 1 
ATOM   3763 C CB  . ALA   C 3 40  ? 3.879   51.957  8.872   1.00 97.00 40  C 1 
ATOM   3764 N N   . PHE   C 3 41  ? 1.590   54.513  8.060   1.00 97.61 41  C 1 
ATOM   3765 C CA  . PHE   C 3 41  ? 0.579   54.966  7.104   1.00 97.58 41  C 1 
ATOM   3766 C C   . PHE   C 3 41  ? 0.627   56.482  6.907   1.00 97.22 41  C 1 
ATOM   3767 O O   . PHE   C 3 41  ? 0.421   57.245  7.854   1.00 95.10 41  C 1 
ATOM   3768 C CB  . PHE   C 3 41  ? -0.815  54.516  7.557   1.00 97.24 41  C 1 
ATOM   3769 C CG  . PHE   C 3 41  ? -0.994  53.019  7.655   1.00 97.88 41  C 1 
ATOM   3770 C CD1 . PHE   C 3 41  ? -0.860  52.212  6.517   1.00 96.19 41  C 1 
ATOM   3771 C CD2 . PHE   C 3 41  ? -1.306  52.423  8.893   1.00 96.02 41  C 1 
ATOM   3772 C CE1 . PHE   C 3 41  ? -1.033  50.822  6.608   1.00 95.64 41  C 1 
ATOM   3773 C CE2 . PHE   C 3 41  ? -1.483  51.033  8.993   1.00 95.66 41  C 1 
ATOM   3774 C CZ  . PHE   C 3 41  ? -1.344  50.233  7.846   1.00 97.30 41  C 1 
ATOM   3775 N N   . ASP   C 3 42  ? 0.824   56.906  5.661   1.00 96.99 42  C 1 
ATOM   3776 C CA  . ASP   C 3 42  ? 0.605   58.283  5.236   1.00 96.36 42  C 1 
ATOM   3777 C C   . ASP   C 3 42  ? -0.880  58.539  4.934   1.00 96.68 42  C 1 
ATOM   3778 O O   . ASP   C 3 42  ? -1.700  57.626  4.787   1.00 94.34 42  C 1 
ATOM   3779 C CB  . ASP   C 3 42  ? 1.470   58.607  4.010   1.00 94.33 42  C 1 
ATOM   3780 C CG  . ASP   C 3 42  ? 2.973   58.513  4.274   1.00 90.14 42  C 1 
ATOM   3781 O OD1 . ASP   C 3 42  ? 3.420   59.040  5.316   1.00 82.84 42  C 1 
ATOM   3782 O OD2 . ASP   C 3 42  ? 3.668   57.945  3.402   1.00 81.08 42  C 1 
ATOM   3783 N N   . ASP   C 3 43  ? -1.242  59.815  4.794   1.00 95.81 43  C 1 
ATOM   3784 C CA  . ASP   C 3 43  ? -2.619  60.199  4.505   1.00 95.34 43  C 1 
ATOM   3785 C C   . ASP   C 3 43  ? -3.098  59.639  3.158   1.00 95.33 43  C 1 
ATOM   3786 O O   . ASP   C 3 43  ? -2.491  59.862  2.106   1.00 91.14 43  C 1 
ATOM   3787 C CB  . ASP   C 3 43  ? -2.774  61.726  4.598   1.00 93.60 43  C 1 
ATOM   3788 C CG  . ASP   C 3 43  ? -3.944  62.175  5.478   1.00 83.40 43  C 1 
ATOM   3789 O OD1 . ASP   C 3 43  ? -4.758  61.314  5.877   1.00 74.43 43  C 1 
ATOM   3790 O OD2 . ASP   C 3 43  ? -4.030  63.403  5.729   1.00 72.45 43  C 1 
ATOM   3791 N N   . GLY   C 3 44  ? -4.199  58.874  3.178   1.00 95.28 44  C 1 
ATOM   3792 C CA  . GLY   C 3 44  ? -4.782  58.193  2.018   1.00 95.58 44  C 1 
ATOM   3793 C C   . GLY   C 3 44  ? -4.084  56.895  1.591   1.00 96.75 44  C 1 
ATOM   3794 O O   . GLY   C 3 44  ? -4.443  56.363  0.544   1.00 94.35 44  C 1 
ATOM   3795 N N   . ASP   C 3 45  ? -3.128  56.371  2.356   1.00 97.36 45  C 1 
ATOM   3796 C CA  . ASP   C 3 45  ? -2.564  55.036  2.096   1.00 97.72 45  C 1 
ATOM   3797 C C   . ASP   C 3 45  ? -3.591  53.918  2.310   1.00 98.06 45  C 1 
ATOM   3798 O O   . ASP   C 3 45  ? -3.597  52.931  1.580   1.00 97.17 45  C 1 
ATOM   3799 C CB  . ASP   C 3 45  ? -1.342  54.781  2.996   1.00 96.94 45  C 1 
ATOM   3800 C CG  . ASP   C 3 45  ? -0.053  55.451  2.518   1.00 96.64 45  C 1 
ATOM   3801 O OD1 . ASP   C 3 45  ? 0.009   55.925  1.366   1.00 92.78 45  C 1 
ATOM   3802 O OD2 . ASP   C 3 45  ? 0.925   55.434  3.295   1.00 93.00 45  C 1 
ATOM   3803 N N   . ILE   C 3 46  ? -4.477  54.091  3.278   1.00 98.09 46  C 1 
ATOM   3804 C CA  . ILE   C 3 46  ? -5.505  53.102  3.604   1.00 98.12 46  C 1 
ATOM   3805 C C   . ILE   C 3 46  ? -6.698  53.278  2.664   1.00 98.16 46  C 1 
ATOM   3806 O O   . ILE   C 3 46  ? -7.339  54.327  2.636   1.00 97.16 46  C 1 
ATOM   3807 C CB  . ILE   C 3 46  ? -5.912  53.178  5.089   1.00 97.40 46  C 1 
ATOM   3808 C CG1 . ILE   C 3 46  ? -4.684  52.947  6.007   1.00 94.20 46  C 1 
ATOM   3809 C CG2 . ILE   C 3 46  ? -7.006  52.132  5.395   1.00 94.07 46  C 1 
ATOM   3810 C CD1 . ILE   C 3 46  ? -4.942  53.307  7.472   1.00 83.48 46  C 1 
ATOM   3811 N N   . VAL   C 3 47  ? -7.035  52.225  1.936   1.00 98.27 47  C 1 
ATOM   3812 C CA  . VAL   C 3 47  ? -8.188  52.162  1.033   1.00 98.25 47  C 1 
ATOM   3813 C C   . VAL   C 3 47  ? -9.198  51.162  1.581   1.00 98.38 47  C 1 
ATOM   3814 O O   . VAL   C 3 47  ? -8.852  50.048  1.963   1.00 97.72 47  C 1 
ATOM   3815 C CB  . VAL   C 3 47  ? -7.743  51.811  -0.396  1.00 97.55 47  C 1 
ATOM   3816 C CG1 . VAL   C 3 47  ? -8.928  51.706  -1.358  1.00 94.65 47  C 1 
ATOM   3817 C CG2 . VAL   C 3 47  ? -6.789  52.881  -0.951  1.00 94.41 47  C 1 
ATOM   3818 N N   . THR   C 3 48  ? -10.472 51.550  1.607   1.00 98.21 48  C 1 
ATOM   3819 C CA  . THR   C 3 48  ? -11.546 50.649  2.043   1.00 98.16 48  C 1 
ATOM   3820 C C   . THR   C 3 48  ? -11.897 49.673  0.918   1.00 98.29 48  C 1 
ATOM   3821 O O   . THR   C 3 48  ? -12.172 50.123  -0.197  1.00 97.39 48  C 1 
ATOM   3822 C CB  . THR   C 3 48  ? -12.789 51.436  2.475   1.00 97.13 48  C 1 
ATOM   3823 O OG1 . THR   C 3 48  ? -12.432 52.379  3.458   1.00 89.42 48  C 1 
ATOM   3824 C CG2 . THR   C 3 48  ? -13.864 50.550  3.101   1.00 86.95 48  C 1 
ATOM   3825 N N   . PRO   C 3 49  ? -11.931 48.358  1.174   1.00 98.19 49  C 1 
ATOM   3826 C CA  . PRO   C 3 49  ? -12.369 47.381  0.188   1.00 98.20 49  C 1 
ATOM   3827 C C   . PRO   C 3 49  ? -13.862 47.531  -0.105  1.00 98.12 49  C 1 
ATOM   3828 O O   . PRO   C 3 49  ? -14.654 47.924  0.752   1.00 96.79 49  C 1 
ATOM   3829 C CB  . PRO   C 3 49  ? -12.056 46.013  0.798   1.00 97.56 49  C 1 
ATOM   3830 C CG  . PRO   C 3 49  ? -12.168 46.265  2.299   1.00 96.68 49  C 1 
ATOM   3831 C CD  . PRO   C 3 49  ? -11.631 47.692  2.439   1.00 97.66 49  C 1 
ATOM   3832 N N   . ARG   C 3 50  ? -14.260 47.140  -1.303  1.00 97.78 50  C 1 
ATOM   3833 C CA  . ARG   C 3 50  ? -15.656 46.934  -1.694  1.00 97.37 50  C 1 
ATOM   3834 C C   . ARG   C 3 50  ? -16.019 45.457  -1.591  1.00 97.83 50  C 1 
ATOM   3835 O O   . ARG   C 3 50  ? -15.142 44.603  -1.576  1.00 96.67 50  C 1 
ATOM   3836 C CB  . ARG   C 3 50  ? -15.896 47.504  -3.094  1.00 94.44 50  C 1 
ATOM   3837 C CG  . ARG   C 3 50  ? -15.100 46.757  -4.182  1.00 89.83 50  C 1 
ATOM   3838 C CD  . ARG   C 3 50  ? -15.371 47.369  -5.548  1.00 89.77 50  C 1 
ATOM   3839 N NE  . ARG   C 3 50  ? -14.638 46.675  -6.606  1.00 89.15 50  C 1 
ATOM   3840 C CZ  . ARG   C 3 50  ? -15.041 45.601  -7.270  1.00 91.21 50  C 1 
ATOM   3841 N NH1 . ARG   C 3 50  ? -16.153 44.990  -7.003  1.00 81.96 50  C 1 
ATOM   3842 N NH2 . ARG   C 3 50  ? -14.319 45.137  -8.232  1.00 85.32 50  C 1 
ATOM   3843 N N   . LEU   C 3 51  ? -17.317 45.152  -1.600  1.00 97.93 51  C 1 
ATOM   3844 C CA  . LEU   C 3 51  ? -17.783 43.784  -1.835  1.00 97.84 51  C 1 
ATOM   3845 C C   . LEU   C 3 51  ? -17.557 43.414  -3.304  1.00 98.10 51  C 1 
ATOM   3846 O O   . LEU   C 3 51  ? -17.811 44.237  -4.193  1.00 96.80 51  C 1 
ATOM   3847 C CB  . LEU   C 3 51  ? -19.265 43.674  -1.441  1.00 96.38 51  C 1 
ATOM   3848 C CG  . LEU   C 3 51  ? -19.468 43.567  0.082   1.00 92.13 51  C 1 
ATOM   3849 C CD1 . LEU   C 3 51  ? -20.831 44.102  0.494   1.00 84.73 51  C 1 
ATOM   3850 C CD2 . LEU   C 3 51  ? -19.379 42.113  0.539   1.00 84.24 51  C 1 
ATOM   3851 N N   . ALA   C 3 52  ? -17.105 42.194  -3.567  1.00 98.05 52  C 1 
ATOM   3852 C CA  . ALA   C 3 52  ? -17.169 41.626  -4.909  1.00 98.20 52  C 1 
ATOM   3853 C C   . ALA   C 3 52  ? -18.638 41.362  -5.273  1.00 98.21 52  C 1 
ATOM   3854 O O   . ALA   C 3 52  ? -19.420 40.896  -4.444  1.00 97.38 52  C 1 
ATOM   3855 C CB  . ALA   C 3 52  ? -16.323 40.355  -4.974  1.00 97.75 52  C 1 
ATOM   3856 N N   . SER   C 3 53  ? -19.014 41.648  -6.518  1.00 98.14 53  C 1 
ATOM   3857 C CA  . SER   C 3 53  ? -20.325 41.271  -7.045  1.00 98.08 53  C 1 
ATOM   3858 C C   . SER   C 3 53  ? -20.376 39.776  -7.367  1.00 98.27 53  C 1 
ATOM   3859 O O   . SER   C 3 53  ? -19.345 39.141  -7.587  1.00 97.61 53  C 1 
ATOM   3860 C CB  . SER   C 3 53  ? -20.665 42.114  -8.280  1.00 97.38 53  C 1 
ATOM   3861 O OG  . SER   C 3 53  ? -19.805 41.817  -9.356  1.00 94.16 53  C 1 
ATOM   3862 N N   . GLU   C 3 54  ? -21.584 39.203  -7.462  1.00 98.10 54  C 1 
ATOM   3863 C CA  . GLU   C 3 54  ? -21.746 37.812  -7.906  1.00 98.03 54  C 1 
ATOM   3864 C C   . GLU   C 3 54  ? -21.173 37.595  -9.315  1.00 98.16 54  C 1 
ATOM   3865 O O   . GLU   C 3 54  ? -20.587 36.561  -9.595  1.00 97.20 54  C 1 
ATOM   3866 C CB  . GLU   C 3 54  ? -23.229 37.401  -7.859  1.00 96.95 54  C 1 
ATOM   3867 C CG  . GLU   C 3 54  ? -23.724 37.263  -6.412  1.00 91.25 54  C 1 
ATOM   3868 C CD  . GLU   C 3 54  ? -25.201 36.863  -6.277  1.00 90.72 54  C 1 
ATOM   3869 O OE1 . GLU   C 3 54  ? -25.882 37.424  -5.384  1.00 83.84 54  C 1 
ATOM   3870 O OE2 . GLU   C 3 54  ? -25.682 35.954  -6.981  1.00 85.56 54  C 1 
ATOM   3871 N N   . GLU   C 3 55  ? -21.270 38.601  -10.189 1.00 98.07 55  C 1 
ATOM   3872 C CA  . GLU   C 3 55  ? -20.711 38.559  -11.543 1.00 97.89 55  C 1 
ATOM   3873 C C   . GLU   C 3 55  ? -19.170 38.490  -11.533 1.00 98.15 55  C 1 
ATOM   3874 O O   . GLU   C 3 55  ? -18.571 37.829  -12.375 1.00 97.15 55  C 1 
ATOM   3875 C CB  . GLU   C 3 55  ? -21.224 39.790  -12.307 1.00 96.91 55  C 1 
ATOM   3876 C CG  . GLU   C 3 55  ? -21.113 39.652  -13.829 1.00 82.92 55  C 1 
ATOM   3877 C CD  . GLU   C 3 55  ? -21.704 40.859  -14.581 1.00 75.71 55  C 1 
ATOM   3878 O OE1 . GLU   C 3 55  ? -21.974 40.711  -15.797 1.00 67.54 55  C 1 
ATOM   3879 O OE2 . GLU   C 3 55  ? -21.880 41.933  -13.963 1.00 67.93 55  C 1 
ATOM   3880 N N   . GLU   C 3 56  ? -18.528 39.128  -10.555 1.00 98.33 56  C 1 
ATOM   3881 C CA  . GLU   C 3 56  ? -17.078 39.037  -10.355 1.00 98.40 56  C 1 
ATOM   3882 C C   . GLU   C 3 56  ? -16.672 37.693  -9.737  1.00 98.53 56  C 1 
ATOM   3883 O O   . GLU   C 3 56  ? -15.716 37.083  -10.201 1.00 98.09 56  C 1 
ATOM   3884 C CB  . GLU   C 3 56  ? -16.603 40.196  -9.477  1.00 98.06 56  C 1 
ATOM   3885 C CG  . GLU   C 3 56  ? -16.672 41.530  -10.234 1.00 97.09 56  C 1 
ATOM   3886 C CD  . GLU   C 3 56  ? -16.451 42.735  -9.321  1.00 97.53 56  C 1 
ATOM   3887 O OE1 . GLU   C 3 56  ? -15.778 43.693  -9.755  1.00 92.84 56  C 1 
ATOM   3888 O OE2 . GLU   C 3 56  ? -16.959 42.771  -8.178  1.00 93.90 56  C 1 
ATOM   3889 N N   . LEU   C 3 57  ? -17.430 37.195  -8.768  1.00 98.57 57  C 1 
ATOM   3890 C CA  . LEU   C 3 57  ? -17.219 35.853  -8.207  1.00 98.61 57  C 1 
ATOM   3891 C C   . LEU   C 3 57  ? -17.365 34.765  -9.287  1.00 98.60 57  C 1 
ATOM   3892 O O   . LEU   C 3 57  ? -16.566 33.833  -9.332  1.00 98.18 57  C 1 
ATOM   3893 C CB  . LEU   C 3 57  ? -18.205 35.610  -7.050  1.00 98.48 57  C 1 
ATOM   3894 C CG  . LEU   C 3 57  ? -18.017 36.530  -5.826  1.00 97.79 57  C 1 
ATOM   3895 C CD1 . LEU   C 3 57  ? -19.144 36.285  -4.824  1.00 96.02 57  C 1 
ATOM   3896 C CD2 . LEU   C 3 57  ? -16.688 36.288  -5.117  1.00 95.67 57  C 1 
ATOM   3897 N N   . SER   C 3 58  ? -18.315 34.940  -10.215 1.00 98.57 58  C 1 
ATOM   3898 C CA  . SER   C 3 58  ? -18.550 34.032  -11.350 1.00 98.43 58  C 1 
ATOM   3899 C C   . SER   C 3 58  ? -17.420 34.015  -12.390 1.00 98.45 58  C 1 
ATOM   3900 O O   . SER   C 3 58  ? -17.436 33.182  -13.295 1.00 97.28 58  C 1 
ATOM   3901 C CB  . SER   C 3 58  ? -19.872 34.372  -12.050 1.00 97.52 58  C 1 
ATOM   3902 O OG  . SER   C 3 58  ? -20.968 34.180  -11.181 1.00 86.99 58  C 1 
ATOM   3903 N N   . LEU   C 3 59  ? -16.412 34.881  -12.279 1.00 98.47 59  C 1 
ATOM   3904 C CA  . LEU   C 3 59  ? -15.187 34.765  -13.081 1.00 98.35 59  C 1 
ATOM   3905 C C   . LEU   C 3 59  ? -14.431 33.455  -12.802 1.00 98.31 59  C 1 
ATOM   3906 O O   . LEU   C 3 59  ? -13.710 32.975  -13.673 1.00 97.27 59  C 1 
ATOM   3907 C CB  . LEU   C 3 59  ? -14.262 35.962  -12.801 1.00 98.08 59  C 1 
ATOM   3908 C CG  . LEU   C 3 59  ? -14.800 37.327  -13.275 1.00 96.94 59  C 1 
ATOM   3909 C CD1 . LEU   C 3 59  ? -13.902 38.447  -12.746 1.00 93.85 59  C 1 
ATOM   3910 C CD2 . LEU   C 3 59  ? -14.810 37.424  -14.803 1.00 93.61 59  C 1 
ATOM   3911 N N   . VAL   C 3 60  ? -14.613 32.893  -11.611 1.00 98.47 60  C 1 
ATOM   3912 C CA  . VAL   C 3 60  ? -13.981 31.632  -11.180 1.00 98.46 60  C 1 
ATOM   3913 C C   . VAL   C 3 60  ? -15.020 30.637  -10.669 1.00 98.46 60  C 1 
ATOM   3914 O O   . VAL   C 3 60  ? -15.051 29.490  -11.121 1.00 97.46 60  C 1 
ATOM   3915 C CB  . VAL   C 3 60  ? -12.902 31.906  -10.111 1.00 97.91 60  C 1 
ATOM   3916 C CG1 . VAL   C 3 60  ? -12.331 30.618  -9.506  1.00 94.28 60  C 1 
ATOM   3917 C CG2 . VAL   C 3 60  ? -11.735 32.697  -10.716 1.00 93.91 60  C 1 
ATOM   3918 N N   . HIS   C 3 61  ? -15.870 31.064  -9.754  1.00 98.53 61  C 1 
ATOM   3919 C CA  . HIS   C 3 61  ? -16.821 30.207  -9.059  1.00 98.59 61  C 1 
ATOM   3920 C C   . HIS   C 3 61  ? -18.065 29.915  -9.904  1.00 98.51 61  C 1 
ATOM   3921 O O   . HIS   C 3 61  ? -18.494 30.724  -10.723 1.00 97.94 61  C 1 
ATOM   3922 C CB  . HIS   C 3 61  ? -17.161 30.823  -7.700  1.00 98.49 61  C 1 
ATOM   3923 C CG  . HIS   C 3 61  ? -15.960 30.899  -6.800  1.00 98.62 61  C 1 
ATOM   3924 N ND1 . HIS   C 3 61  ? -15.294 29.815  -6.256  1.00 93.49 61  C 1 
ATOM   3925 C CD2 . HIS   C 3 61  ? -15.254 32.024  -6.454  1.00 92.16 61  C 1 
ATOM   3926 C CE1 . HIS   C 3 61  ? -14.222 30.281  -5.602  1.00 95.46 61  C 1 
ATOM   3927 N NE2 . HIS   C 3 61  ? -14.165 31.614  -5.699  1.00 96.25 61  C 1 
ATOM   3928 N N   . THR   C 3 62  ? -18.647 28.735  -9.707  1.00 98.35 62  C 1 
ATOM   3929 C CA  . THR   C 3 62  ? -19.906 28.361  -10.360 1.00 98.21 62  C 1 
ATOM   3930 C C   . THR   C 3 62  ? -21.097 29.018  -9.659  1.00 98.33 62  C 1 
ATOM   3931 O O   . THR   C 3 62  ? -21.082 29.204  -8.444  1.00 97.80 62  C 1 
ATOM   3932 C CB  . THR   C 3 62  ? -20.086 26.835  -10.431 1.00 97.55 62  C 1 
ATOM   3933 O OG1 . THR   C 3 62  ? -20.055 26.245  -9.159  1.00 92.53 62  C 1 
ATOM   3934 C CG2 . THR   C 3 62  ? -18.983 26.168  -11.252 1.00 91.26 62  C 1 
ATOM   3935 N N   . ASP   C 3 63  ? -22.145 29.338  -10.416 1.00 97.95 63  C 1 
ATOM   3936 C CA  . ASP   C 3 63  ? -23.326 30.017  -9.863  1.00 97.73 63  C 1 
ATOM   3937 C C   . ASP   C 3 63  ? -24.048 29.173  -8.799  1.00 97.88 63  C 1 
ATOM   3938 O O   . ASP   C 3 63  ? -24.534 29.711  -7.802  1.00 96.90 63  C 1 
ATOM   3939 C CB  . ASP   C 3 63  ? -24.296 30.380  -10.996 1.00 96.69 63  C 1 
ATOM   3940 C CG  . ASP   C 3 63  ? -23.762 31.465  -11.936 1.00 85.15 63  C 1 
ATOM   3941 O OD1 . ASP   C 3 63  ? -22.980 32.330  -11.473 1.00 74.69 63  C 1 
ATOM   3942 O OD2 . ASP   C 3 63  ? -24.156 31.432  -13.121 1.00 73.56 63  C 1 
ATOM   3943 N N   . ASP   C 3 64  ? -24.084 27.856  -8.975  1.00 97.72 64  C 1 
ATOM   3944 C CA  . ASP   C 3 64  ? -24.628 26.915  -7.996  1.00 97.47 64  C 1 
ATOM   3945 C C   . ASP   C 3 64  ? -23.839 26.942  -6.681  1.00 97.88 64  C 1 
ATOM   3946 O O   . ASP   C 3 64  ? -24.445 26.957  -5.605  1.00 96.99 64  C 1 
ATOM   3947 C CB  . ASP   C 3 64  ? -24.684 25.498  -8.597  1.00 96.05 64  C 1 
ATOM   3948 C CG  . ASP   C 3 64  ? -23.309 24.946  -9.006  1.00 90.52 64  C 1 
ATOM   3949 O OD1 . ASP   C 3 64  ? -22.641 25.614  -9.830  1.00 80.86 64  C 1 
ATOM   3950 O OD2 . ASP   C 3 64  ? -22.930 23.869  -8.500  1.00 81.54 64  C 1 
ATOM   3951 N N   . TYR   C 3 65  ? -22.519 27.042  -6.736  1.00 98.07 65  C 1 
ATOM   3952 C CA  . TYR   C 3 65  ? -21.680 27.189  -5.548  1.00 98.30 65  C 1 
ATOM   3953 C C   . TYR   C 3 65  ? -21.916 28.529  -4.839  1.00 98.42 65  C 1 
ATOM   3954 O O   . TYR   C 3 65  ? -22.107 28.552  -3.625  1.00 98.12 65  C 1 
ATOM   3955 C CB  . TYR   C 3 65  ? -20.205 27.008  -5.923  1.00 98.15 65  C 1 
ATOM   3956 C CG  . TYR   C 3 65  ? -19.264 27.204  -4.750  1.00 98.24 65  C 1 
ATOM   3957 C CD1 . TYR   C 3 65  ? -18.358 28.280  -4.728  1.00 96.94 65  C 1 
ATOM   3958 C CD2 . TYR   C 3 65  ? -19.330 26.327  -3.648  1.00 97.05 65  C 1 
ATOM   3959 C CE1 . TYR   C 3 65  ? -17.518 28.480  -3.621  1.00 96.88 65  C 1 
ATOM   3960 C CE2 . TYR   C 3 65  ? -18.499 26.524  -2.531  1.00 96.74 65  C 1 
ATOM   3961 C CZ  . TYR   C 3 65  ? -17.594 27.605  -2.522  1.00 97.99 65  C 1 
ATOM   3962 O OH  . TYR   C 3 65  ? -16.796 27.802  -1.431  1.00 97.51 65  C 1 
ATOM   3963 N N   . ILE   C 3 66  ? -21.977 29.635  -5.583  1.00 98.41 66  C 1 
ATOM   3964 C CA  . ILE   C 3 66  ? -22.275 30.959  -5.014  1.00 98.43 66  C 1 
ATOM   3965 C C   . ILE   C 3 66  ? -23.641 30.939  -4.310  1.00 98.34 66  C 1 
ATOM   3966 O O   . ILE   C 3 66  ? -23.773 31.438  -3.190  1.00 97.90 66  C 1 
ATOM   3967 C CB  . ILE   C 3 66  ? -22.203 32.057  -6.100  1.00 98.34 66  C 1 
ATOM   3968 C CG1 . ILE   C 3 66  ? -20.773 32.178  -6.673  1.00 97.28 66  C 1 
ATOM   3969 C CG2 . ILE   C 3 66  ? -22.647 33.423  -5.529  1.00 97.09 66  C 1 
ATOM   3970 C CD1 . ILE   C 3 66  ? -20.692 32.994  -7.965  1.00 94.86 66  C 1 
ATOM   3971 N N   . GLN   C 3 67  ? -24.652 30.323  -4.927  1.00 98.16 67  C 1 
ATOM   3972 C CA  . GLN   C 3 67  ? -25.968 30.178  -4.301  1.00 97.94 67  C 1 
ATOM   3973 C C   . GLN   C 3 67  ? -25.928 29.276  -3.063  1.00 97.97 67  C 1 
ATOM   3974 O O   . GLN   C 3 67  ? -26.567 29.611  -2.062  1.00 97.28 67  C 1 
ATOM   3975 C CB  . GLN   C 3 67  ? -26.997 29.660  -5.315  1.00 97.45 67  C 1 
ATOM   3976 C CG  . GLN   C 3 67  ? -27.356 30.703  -6.390  1.00 92.74 67  C 1 
ATOM   3977 C CD  . GLN   C 3 67  ? -27.930 32.014  -5.836  1.00 89.72 67  C 1 
ATOM   3978 O OE1 . GLN   C 3 67  ? -28.547 32.085  -4.787  1.00 80.26 67  C 1 
ATOM   3979 N NE2 . GLN   C 3 67  ? -27.727 33.110  -6.537  1.00 78.74 67  C 1 
ATOM   3980 N N   . ALA   C 3 68  ? -25.156 28.199  -3.087  1.00 97.94 68  C 1 
ATOM   3981 C CA  . ALA   C 3 68  ? -24.969 27.343  -1.917  1.00 97.91 68  C 1 
ATOM   3982 C C   . ALA   C 3 68  ? -24.341 28.117  -0.745  1.00 98.01 68  C 1 
ATOM   3983 O O   . ALA   C 3 68  ? -24.852 28.059  0.372   1.00 97.46 68  C 1 
ATOM   3984 C CB  . ALA   C 3 68  ? -24.132 26.124  -2.312  1.00 97.55 68  C 1 
ATOM   3985 N N   . VAL   C 3 69  ? -23.305 28.919  -0.996  1.00 98.24 69  C 1 
ATOM   3986 C CA  . VAL   C 3 69  ? -22.674 29.775  0.030   1.00 98.29 69  C 1 
ATOM   3987 C C   . VAL   C 3 69  ? -23.674 30.790  0.597   1.00 98.21 69  C 1 
ATOM   3988 O O   . VAL   C 3 69  ? -23.760 30.961  1.815   1.00 97.75 69  C 1 
ATOM   3989 C CB  . VAL   C 3 69  ? -21.426 30.484  -0.531  1.00 98.16 69  C 1 
ATOM   3990 C CG1 . VAL   C 3 69  ? -20.795 31.433  0.497   1.00 96.59 69  C 1 
ATOM   3991 C CG2 . VAL   C 3 69  ? -20.336 29.482  -0.924  1.00 95.97 69  C 1 
ATOM   3992 N N   . LYS   C 3 70  ? -24.484 31.425  -0.263  1.00 98.11 70  C 1 
ATOM   3993 C CA  . LYS   C 3 70  ? -25.535 32.364  0.173   1.00 98.00 70  C 1 
ATOM   3994 C C   . LYS   C 3 70  ? -26.593 31.682  1.046   1.00 97.95 70  C 1 
ATOM   3995 O O   . LYS   C 3 70  ? -26.990 32.229  2.076   1.00 97.07 70  C 1 
ATOM   3996 C CB  . LYS   C 3 70  ? -26.204 33.009  -1.050  1.00 97.56 70  C 1 
ATOM   3997 C CG  . LYS   C 3 70  ? -25.283 34.041  -1.734  1.00 94.57 70  C 1 
ATOM   3998 C CD  . LYS   C 3 70  ? -25.841 34.509  -3.080  1.00 92.20 70  C 1 
ATOM   3999 C CE  . LYS   C 3 70  ? -27.119 35.342  -2.931  1.00 85.72 70  C 1 
ATOM   4000 N NZ  . LYS   C 3 70  ? -27.597 35.768  -4.268  1.00 81.25 70  C 1 
ATOM   4001 N N   . LEU   C 3 71  ? -27.053 30.506  0.630   1.00 97.77 71  C 1 
ATOM   4002 C CA  . LEU   C 3 71  ? -28.033 29.724  1.385   1.00 97.60 71  C 1 
ATOM   4003 C C   . LEU   C 3 71  ? -27.461 29.248  2.728   1.00 97.54 71  C 1 
ATOM   4004 O O   . LEU   C 3 71  ? -28.136 29.378  3.751   1.00 96.23 71  C 1 
ATOM   4005 C CB  . LEU   C 3 71  ? -28.500 28.529  0.537   1.00 97.10 71  C 1 
ATOM   4006 C CG  . LEU   C 3 71  ? -29.454 28.894  -0.617  1.00 94.12 71  C 1 
ATOM   4007 C CD1 . LEU   C 3 71  ? -29.671 27.664  -1.497  1.00 89.11 71  C 1 
ATOM   4008 C CD2 . LEU   C 3 71  ? -30.821 29.363  -0.109  1.00 88.64 71  C 1 
ATOM   4009 N N   . ALA   C 3 72  ? -26.219 28.768  2.737   1.00 97.51 72  C 1 
ATOM   4010 C CA  . ALA   C 3 72  ? -25.525 28.350  3.949   1.00 97.31 72  C 1 
ATOM   4011 C C   . ALA   C 3 72  ? -25.386 29.514  4.941   1.00 97.31 72  C 1 
ATOM   4012 O O   . ALA   C 3 72  ? -25.803 29.399  6.094   1.00 96.19 72  C 1 
ATOM   4013 C CB  . ALA   C 3 72  ? -24.168 27.758  3.555   1.00 96.83 72  C 1 
ATOM   4014 N N   . GLY   C 3 73  ? -24.911 30.666  4.479   1.00 96.96 73  C 1 
ATOM   4015 C CA  . GLY   C 3 73  ? -24.793 31.874  5.302   1.00 96.73 73  C 1 
ATOM   4016 C C   . GLY   C 3 73  ? -26.124 32.397  5.852   1.00 96.81 73  C 1 
ATOM   4017 O O   . GLY   C 3 73  ? -26.159 33.045  6.899   1.00 94.77 73  C 1 
ATOM   4018 N N   . ALA   C 3 74  ? -27.232 32.072  5.183   1.00 96.92 74  C 1 
ATOM   4019 C CA  . ALA   C 3 74  ? -28.588 32.366  5.646   1.00 96.60 74  C 1 
ATOM   4020 C C   . ALA   C 3 74  ? -29.212 31.249  6.512   1.00 96.41 74  C 1 
ATOM   4021 O O   . ALA   C 3 74  ? -30.379 31.360  6.895   1.00 92.82 74  C 1 
ATOM   4022 C CB  . ALA   C 3 74  ? -29.450 32.708  4.426   1.00 95.52 74  C 1 
ATOM   4023 N N   . GLY   C 3 75  ? -28.472 30.170  6.794   1.00 95.53 75  C 1 
ATOM   4024 C CA  . GLY   C 3 75  ? -28.958 29.011  7.552   1.00 94.78 75  C 1 
ATOM   4025 C C   . GLY   C 3 75  ? -30.030 28.194  6.820   1.00 95.29 75  C 1 
ATOM   4026 O O   . GLY   C 3 75  ? -30.887 27.587  7.459   1.00 92.04 75  C 1 
ATOM   4027 N N   . LYS   C 3 76  ? -30.016 28.208  5.481   1.00 95.25 76  C 1 
ATOM   4028 C CA  . LYS   C 3 76  ? -31.037 27.570  4.628   1.00 95.22 76  C 1 
ATOM   4029 C C   . LYS   C 3 76  ? -30.512 26.401  3.797   1.00 95.52 76  C 1 
ATOM   4030 O O   . LYS   C 3 76  ? -31.315 25.732  3.152   1.00 92.28 76  C 1 
ATOM   4031 C CB  . LYS   C 3 76  ? -31.663 28.618  3.703   1.00 93.91 76  C 1 
ATOM   4032 C CG  . LYS   C 3 76  ? -32.433 29.697  4.471   1.00 90.37 76  C 1 
ATOM   4033 C CD  . LYS   C 3 76  ? -33.027 30.691  3.477   1.00 84.05 76  C 1 
ATOM   4034 C CE  . LYS   C 3 76  ? -33.747 31.812  4.227   1.00 76.71 76  C 1 
ATOM   4035 N NZ  . LYS   C 3 76  ? -34.244 32.839  3.287   1.00 66.92 76  C 1 
ATOM   4036 N N   . LEU   C 3 77  ? -29.205 26.172  3.765   1.00 94.88 77  C 1 
ATOM   4037 C CA  . LEU   C 3 77  ? -28.617 25.047  3.043   1.00 95.12 77  C 1 
ATOM   4038 C C   . LEU   C 3 77  ? -28.726 23.777  3.901   1.00 95.16 77  C 1 
ATOM   4039 O O   . LEU   C 3 77  ? -28.232 23.774  5.033   1.00 92.69 77  C 1 
ATOM   4040 C CB  . LEU   C 3 77  ? -27.161 25.376  2.676   1.00 94.26 77  C 1 
ATOM   4041 C CG  . LEU   C 3 77  ? -26.540 24.362  1.689   1.00 93.75 77  C 1 
ATOM   4042 C CD1 . LEU   C 3 77  ? -27.128 24.495  0.285   1.00 88.80 77  C 1 
ATOM   4043 C CD2 . LEU   C 3 77  ? -25.036 24.595  1.585   1.00 88.55 77  C 1 
ATOM   4044 N N   . PRO   C 3 78  ? -29.328 22.689  3.383   1.00 95.12 78  C 1 
ATOM   4045 C CA  . PRO   C 3 78  ? -29.306 21.395  4.058   1.00 94.24 78  C 1 
ATOM   4046 C C   . PRO   C 3 78  ? -27.867 20.900  4.257   1.00 93.89 78  C 1 
ATOM   4047 O O   . PRO   C 3 78  ? -27.033 21.033  3.359   1.00 91.38 78  C 1 
ATOM   4048 C CB  . PRO   C 3 78  ? -30.113 20.438  3.170   1.00 92.70 78  C 1 
ATOM   4049 C CG  . PRO   C 3 78  ? -30.966 21.363  2.301   1.00 90.99 78  C 1 
ATOM   4050 C CD  . PRO   C 3 78  ? -30.081 22.596  2.145   1.00 93.56 78  C 1 
ATOM   4051 N N   . ALA   C 3 79  ? -27.589 20.285  5.405   1.00 92.29 79  C 1 
ATOM   4052 C CA  . ALA   C 3 79  ? -26.241 19.808  5.728   1.00 91.10 79  C 1 
ATOM   4053 C C   . ALA   C 3 79  ? -25.700 18.791  4.702   1.00 91.36 79  C 1 
ATOM   4054 O O   . ALA   C 3 79  ? -24.530 18.847  4.335   1.00 87.79 79  C 1 
ATOM   4055 C CB  . ALA   C 3 79  ? -26.262 19.219  7.144   1.00 87.38 79  C 1 
ATOM   4056 N N   . GLU   C 3 80  ? -26.569 17.910  4.194   1.00 90.16 80  C 1 
ATOM   4057 C CA  . GLU   C 3 80  ? -26.215 16.907  3.179   1.00 88.85 80  C 1 
ATOM   4058 C C   . GLU   C 3 80  ? -25.754 17.550  1.859   1.00 89.73 80  C 1 
ATOM   4059 O O   . GLU   C 3 80  ? -24.791 17.094  1.248   1.00 86.85 80  C 1 
ATOM   4060 C CB  . GLU   C 3 80  ? -27.426 15.999  2.904   1.00 86.52 80  C 1 
ATOM   4061 C CG  . GLU   C 3 80  ? -27.809 15.121  4.108   1.00 75.78 80  C 1 
ATOM   4062 C CD  . GLU   C 3 80  ? -29.025 14.216  3.844   1.00 66.98 80  C 1 
ATOM   4063 O OE1 . GLU   C 3 80  ? -29.274 13.329  4.698   1.00 59.13 80  C 1 
ATOM   4064 O OE2 . GLU   C 3 80  ? -29.720 14.426  2.824   1.00 59.38 80  C 1 
ATOM   4065 N N   . GLU   C 3 81  ? -26.389 18.638  1.433   1.00 91.81 81  C 1 
ATOM   4066 C CA  . GLU   C 3 81  ? -25.964 19.386  0.248   1.00 92.27 81  C 1 
ATOM   4067 C C   . GLU   C 3 81  ? -24.658 20.149  0.506   1.00 93.27 81  C 1 
ATOM   4068 O O   . GLU   C 3 81  ? -23.806 20.241  -0.375  1.00 90.59 81  C 1 
ATOM   4069 C CB  . GLU   C 3 81  ? -27.060 20.364  -0.202  1.00 90.37 81  C 1 
ATOM   4070 C CG  . GLU   C 3 81  ? -28.295 19.659  -0.780  1.00 82.78 81  C 1 
ATOM   4071 C CD  . GLU   C 3 81  ? -29.369 20.636  -1.289  1.00 79.15 81  C 1 
ATOM   4072 O OE1 . GLU   C 3 81  ? -30.472 20.154  -1.640  1.00 71.18 81  C 1 
ATOM   4073 O OE2 . GLU   C 3 81  ? -29.111 21.864  -1.319  1.00 73.19 81  C 1 
ATOM   4074 N N   . GLY   C 3 82  ? -24.465 20.652  1.715   1.00 93.57 82  C 1 
ATOM   4075 C CA  . GLY   C 3 82  ? -23.272 21.400  2.103   1.00 93.94 82  C 1 
ATOM   4076 C C   . GLY   C 3 82  ? -21.971 20.626  1.891   1.00 94.44 82  C 1 
ATOM   4077 O O   . GLY   C 3 82  ? -21.009 21.179  1.356   1.00 92.52 82  C 1 
ATOM   4078 N N   . GLU   C 3 83  ? -21.949 19.339  2.231   1.00 91.45 83  C 1 
ATOM   4079 C CA  . GLU   C 3 83  ? -20.742 18.514  2.076   1.00 89.80 83  C 1 
ATOM   4080 C C   . GLU   C 3 83  ? -20.225 18.455  0.628   1.00 90.70 83  C 1 
ATOM   4081 O O   . GLU   C 3 83  ? -19.018 18.482  0.410   1.00 88.50 83  C 1 
ATOM   4082 C CB  . GLU   C 3 83  ? -20.985 17.075  2.559   1.00 86.45 83  C 1 
ATOM   4083 C CG  . GLU   C 3 83  ? -20.993 16.913  4.086   1.00 75.05 83  C 1 
ATOM   4084 C CD  . GLU   C 3 83  ? -20.578 15.492  4.521   1.00 69.76 83  C 1 
ATOM   4085 O OE1 . GLU   C 3 83  ? -20.091 15.342  5.666   1.00 62.84 83  C 1 
ATOM   4086 O OE2 . GLU   C 3 83  ? -20.554 14.540  3.703   1.00 62.09 83  C 1 
ATOM   4087 N N   . SER   C 3 84  ? -21.118 18.409  -0.362  1.00 92.25 84  C 1 
ATOM   4088 C CA  . SER   C 3 84  ? -20.728 18.370  -1.777  1.00 92.34 84  C 1 
ATOM   4089 C C   . SER   C 3 84  ? -20.008 19.646  -2.232  1.00 93.89 84  C 1 
ATOM   4090 O O   . SER   C 3 84  ? -19.137 19.602  -3.102  1.00 92.62 84  C 1 
ATOM   4091 C CB  . SER   C 3 84  ? -21.954 18.085  -2.652  1.00 89.80 84  C 1 
ATOM   4092 O OG  . SER   C 3 84  ? -22.805 19.202  -2.760  1.00 77.01 84  C 1 
ATOM   4093 N N   . TYR   C 3 85  ? -20.312 20.767  -1.581  1.00 95.87 85  C 1 
ATOM   4094 C CA  . TYR   C 3 85  ? -19.683 22.068  -1.804  1.00 96.86 85  C 1 
ATOM   4095 C C   . TYR   C 3 85  ? -18.500 22.349  -0.859  1.00 97.10 85  C 1 
ATOM   4096 O O   . TYR   C 3 85  ? -17.926 23.435  -0.905  1.00 96.18 85  C 1 
ATOM   4097 C CB  . TYR   C 3 85  ? -20.753 23.156  -1.706  1.00 97.03 85  C 1 
ATOM   4098 C CG  . TYR   C 3 85  ? -21.819 23.073  -2.780  1.00 97.16 85  C 1 
ATOM   4099 C CD1 . TYR   C 3 85  ? -21.485 23.336  -4.120  1.00 94.88 85  C 1 
ATOM   4100 C CD2 . TYR   C 3 85  ? -23.147 22.741  -2.451  1.00 95.07 85  C 1 
ATOM   4101 C CE1 . TYR   C 3 85  ? -22.464 23.274  -5.125  1.00 94.63 85  C 1 
ATOM   4102 C CE2 . TYR   C 3 85  ? -24.138 22.674  -3.448  1.00 94.36 85  C 1 
ATOM   4103 C CZ  . TYR   C 3 85  ? -23.791 22.943  -4.787  1.00 95.95 85  C 1 
ATOM   4104 O OH  . TYR   C 3 85  ? -24.753 22.886  -5.765  1.00 94.66 85  C 1 
ATOM   4105 N N   . GLY   C 3 86  ? -18.130 21.401  0.014   1.00 95.50 86  C 1 
ATOM   4106 C CA  . GLY   C 3 86  ? -17.095 21.614  1.031   1.00 95.34 86  C 1 
ATOM   4107 C C   . GLY   C 3 86  ? -17.510 22.580  2.150   1.00 95.85 86  C 1 
ATOM   4108 O O   . GLY   C 3 86  ? -16.648 23.085  2.867   1.00 94.73 86  C 1 
ATOM   4109 N N   . LEU   C 3 87  ? -18.812 22.847  2.291   1.00 96.25 87  C 1 
ATOM   4110 C CA  . LEU   C 3 87  ? -19.380 23.731  3.306   1.00 96.40 87  C 1 
ATOM   4111 C C   . LEU   C 3 87  ? -19.921 22.916  4.486   1.00 95.51 87  C 1 
ATOM   4112 O O   . LEU   C 3 87  ? -20.516 21.858  4.295   1.00 93.29 87  C 1 
ATOM   4113 C CB  . LEU   C 3 87  ? -20.496 24.586  2.687   1.00 96.54 87  C 1 
ATOM   4114 C CG  . LEU   C 3 87  ? -20.066 25.485  1.513   1.00 96.46 87  C 1 
ATOM   4115 C CD1 . LEU   C 3 87  ? -21.299 26.129  0.879   1.00 94.78 87  C 1 
ATOM   4116 C CD2 . LEU   C 3 87  ? -19.114 26.594  1.959   1.00 94.37 87  C 1 
ATOM   4117 N N   . GLY   C 3 88  ? -19.752 23.437  5.702   1.00 94.97 88  C 1 
ATOM   4118 C CA  . GLY   C 3 88  ? -20.181 22.749  6.925   1.00 94.08 88  C 1 
ATOM   4119 C C   . GLY   C 3 88  ? -19.266 21.595  7.346   1.00 93.67 88  C 1 
ATOM   4120 O O   . GLY   C 3 88  ? -19.656 20.773  8.171   1.00 90.74 88  C 1 
ATOM   4121 N N   . THR   C 3 89  ? -18.059 21.537  6.778   1.00 92.26 89  C 1 
ATOM   4122 C CA  . THR   C 3 89  ? -17.004 20.626  7.231   1.00 91.64 89  C 1 
ATOM   4123 C C   . THR   C 3 89  ? -16.311 21.181  8.479   1.00 91.82 89  C 1 
ATOM   4124 O O   . THR   C 3 89  ? -16.514 22.337  8.852   1.00 90.56 89  C 1 
ATOM   4125 C CB  . THR   C 3 89  ? -15.973 20.372  6.119   1.00 90.77 89  C 1 
ATOM   4126 O OG1 . THR   C 3 89  ? -15.303 21.561  5.774   1.00 87.27 89  C 1 
ATOM   4127 C CG2 . THR   C 3 89  ? -16.617 19.823  4.844   1.00 86.88 89  C 1 
ATOM   4128 N N   . GLU   C 3 90  ? -15.447 20.376  9.099   1.00 91.26 90  C 1 
ATOM   4129 C CA  . GLU   C 3 90  ? -14.616 20.831  10.220  1.00 90.33 90  C 1 
ATOM   4130 C C   . GLU   C 3 90  ? -13.687 21.990  9.810   1.00 91.83 90  C 1 
ATOM   4131 O O   . GLU   C 3 90  ? -13.563 22.976  10.531  1.00 90.04 90  C 1 
ATOM   4132 C CB  . GLU   C 3 90  ? -13.802 19.634  10.736  1.00 87.92 90  C 1 
ATOM   4133 C CG  . GLU   C 3 90  ? -13.123 19.936  12.078  1.00 76.48 90  C 1 
ATOM   4134 C CD  . GLU   C 3 90  ? -12.134 18.856  12.523  1.00 68.34 90  C 1 
ATOM   4135 O OE1 . GLU   C 3 90  ? -11.711 18.925  13.700  1.00 60.35 90  C 1 
ATOM   4136 O OE2 . GLU   C 3 90  ? -11.757 18.005  11.687  1.00 59.12 90  C 1 
ATOM   4137 N N   . ASP   C 3 91  ? -13.103 21.915  8.610   1.00 93.63 91  C 1 
ATOM   4138 C CA  . ASP   C 3 91  ? -12.221 22.954  8.076   1.00 94.53 91  C 1 
ATOM   4139 C C   . ASP   C 3 91  ? -12.977 24.237  7.704   1.00 95.34 91  C 1 
ATOM   4140 O O   . ASP   C 3 91  ? -12.476 25.346  7.894   1.00 94.24 91  C 1 
ATOM   4141 C CB  . ASP   C 3 91  ? -11.509 22.433  6.819   1.00 93.93 91  C 1 
ATOM   4142 C CG  . ASP   C 3 91  ? -10.415 21.397  7.063   1.00 93.42 91  C 1 
ATOM   4143 O OD1 . ASP   C 3 91  ? -10.046 21.133  8.224   1.00 90.25 91  C 1 
ATOM   4144 O OD2 . ASP   C 3 91  ? -9.897  20.885  6.041   1.00 89.89 91  C 1 
ATOM   4145 N N   . THR   C 3 92  ? -14.178 24.094  7.150   1.00 95.35 92  C 1 
ATOM   4146 C CA  . THR   C 3 92  ? -14.969 25.224  6.642   1.00 95.92 92  C 1 
ATOM   4147 C C   . THR   C 3 92  ? -16.402 25.171  7.184   1.00 96.08 92  C 1 
ATOM   4148 O O   . THR   C 3 92  ? -17.350 24.909  6.437   1.00 94.99 92  C 1 
ATOM   4149 C CB  . THR   C 3 92  ? -14.920 25.292  5.106   1.00 95.50 92  C 1 
ATOM   4150 O OG1 . THR   C 3 92  ? -13.618 25.062  4.623   1.00 90.37 92  C 1 
ATOM   4151 C CG2 . THR   C 3 92  ? -15.341 26.670  4.598   1.00 88.33 92  C 1 
ATOM   4152 N N   . PRO   C 3 93  ? -16.588 25.412  8.491   1.00 95.93 93  C 1 
ATOM   4153 C CA  . PRO   C 3 93  ? -17.909 25.469  9.100   1.00 95.78 93  C 1 
ATOM   4154 C C   . PRO   C 3 93  ? -18.774 26.562  8.472   1.00 96.43 93  C 1 
ATOM   4155 O O   . PRO   C 3 93  ? -18.284 27.582  7.984   1.00 95.67 93  C 1 
ATOM   4156 C CB  . PRO   C 3 93  ? -17.685 25.720  10.597  1.00 94.30 93  C 1 
ATOM   4157 C CG  . PRO   C 3 93  ? -16.233 25.310  10.831  1.00 91.88 93  C 1 
ATOM   4158 C CD  . PRO   C 3 93  ? -15.563 25.630  9.504   1.00 94.47 93  C 1 
ATOM   4159 N N   . VAL   C 3 94  ? -20.090 26.378  8.523   1.00 96.57 94  C 1 
ATOM   4160 C CA  . VAL   C 3 94  ? -21.041 27.414  8.109   1.00 96.97 94  C 1 
ATOM   4161 C C   . VAL   C 3 94  ? -21.153 28.477  9.205   1.00 97.24 94  C 1 
ATOM   4162 O O   . VAL   C 3 94  ? -21.285 28.157  10.384  1.00 96.07 94  C 1 
ATOM   4163 C CB  . VAL   C 3 94  ? -22.407 26.796  7.767   1.00 95.84 94  C 1 
ATOM   4164 C CG1 . VAL   C 3 94  ? -23.463 27.857  7.450   1.00 90.53 94  C 1 
ATOM   4165 C CG2 . VAL   C 3 94  ? -22.285 25.880  6.539   1.00 89.93 94  C 1 
ATOM   4166 N N   . PHE   C 3 95  ? -21.168 29.745  8.804   1.00 97.16 95  C 1 
ATOM   4167 C CA  . PHE   C 3 95  ? -21.426 30.863  9.711   1.00 97.51 95  C 1 
ATOM   4168 C C   . PHE   C 3 95  ? -22.355 31.904  9.077   1.00 97.75 95  C 1 
ATOM   4169 O O   . PHE   C 3 95  ? -22.479 32.005  7.856   1.00 97.09 95  C 1 
ATOM   4170 C CB  . PHE   C 3 95  ? -20.104 31.474  10.193  1.00 97.25 95  C 1 
ATOM   4171 C CG  . PHE   C 3 95  ? -19.283 32.158  9.118   1.00 97.78 95  C 1 
ATOM   4172 C CD1 . PHE   C 3 95  ? -18.337 31.425  8.375   1.00 96.24 95  C 1 
ATOM   4173 C CD2 . PHE   C 3 95  ? -19.431 33.536  8.883   1.00 96.11 95  C 1 
ATOM   4174 C CE1 . PHE   C 3 95  ? -17.548 32.069  7.414   1.00 95.64 95  C 1 
ATOM   4175 C CE2 . PHE   C 3 95  ? -18.642 34.186  7.921   1.00 95.76 95  C 1 
ATOM   4176 C CZ  . PHE   C 3 95  ? -17.696 33.451  7.186   1.00 96.77 95  C 1 
ATOM   4177 N N   . ALA   C 3 96  ? -23.028 32.684  9.912   1.00 97.09 96  C 1 
ATOM   4178 C CA  . ALA   C 3 96  ? -23.967 33.697  9.452   1.00 96.96 96  C 1 
ATOM   4179 C C   . ALA   C 3 96  ? -23.256 34.803  8.651   1.00 97.03 96  C 1 
ATOM   4180 O O   . ALA   C 3 96  ? -22.285 35.391  9.120   1.00 94.98 96  C 1 
ATOM   4181 C CB  . ALA   C 3 96  ? -24.716 34.260  10.662  1.00 95.88 96  C 1 
ATOM   4182 N N   . GLY   C 3 97  ? -23.761 35.101  7.451   1.00 96.70 97  C 1 
ATOM   4183 C CA  . GLY   C 3 97  ? -23.182 36.121  6.568   1.00 96.83 97  C 1 
ATOM   4184 C C   . GLY   C 3 97  ? -21.862 35.715  5.906   1.00 97.55 97  C 1 
ATOM   4185 O O   . GLY   C 3 97  ? -21.085 36.577  5.501   1.00 96.16 97  C 1 
ATOM   4186 N N   . MET   C 3 98  ? -21.592 34.410  5.782   1.00 97.97 98  C 1 
ATOM   4187 C CA  . MET   C 3 98  ? -20.349 33.914  5.174   1.00 98.03 98  C 1 
ATOM   4188 C C   . MET   C 3 98  ? -20.159 34.348  3.718   1.00 98.29 98  C 1 
ATOM   4189 O O   . MET   C 3 98  ? -19.035 34.555  3.286   1.00 97.67 98  C 1 
ATOM   4190 C CB  . MET   C 3 98  ? -20.269 32.389  5.311   1.00 96.49 98  C 1 
ATOM   4191 C CG  . MET   C 3 98  ? -21.249 31.621  4.415   1.00 92.32 98  C 1 
ATOM   4192 S SD  . MET   C 3 98  ? -21.381 29.845  4.779   1.00 92.83 98  C 1 
ATOM   4193 C CE  . MET   C 3 98  ? -19.724 29.281  4.338   1.00 85.82 98  C 1 
ATOM   4194 N N   . HIS   C 3 99  ? -21.242 34.536  2.960   1.00 98.12 99  C 1 
ATOM   4195 C CA  . HIS   C 3 99  ? -21.167 35.025  1.583   1.00 98.21 99  C 1 
ATOM   4196 C C   . HIS   C 3 99  ? -20.648 36.465  1.527   1.00 98.31 99  C 1 
ATOM   4197 O O   . HIS   C 3 99  ? -19.720 36.762  0.779   1.00 97.92 99  C 1 
ATOM   4198 C CB  . HIS   C 3 99  ? -22.539 34.911  0.914   1.00 97.94 99  C 1 
ATOM   4199 C CG  . HIS   C 3 99  ? -22.584 35.567  -0.442  1.00 97.91 99  C 1 
ATOM   4200 N ND1 . HIS   C 3 99  ? -21.935 35.139  -1.574  1.00 90.91 99  C 1 
ATOM   4201 C CD2 . HIS   C 3 99  ? -23.213 36.746  -0.766  1.00 91.00 99  C 1 
ATOM   4202 C CE1 . HIS   C 3 99  ? -22.168 36.031  -2.553  1.00 93.55 99  C 1 
ATOM   4203 N NE2 . HIS   C 3 99  ? -22.945 37.019  -2.100  1.00 94.46 99  C 1 
ATOM   4204 N N   . GLU   C 3 100 ? -21.213 37.346  2.348   1.00 98.03 100 C 1 
ATOM   4205 C CA  . GLU   C 3 100 ? -20.809 38.751  2.431   1.00 97.93 100 C 1 
ATOM   4206 C C   . GLU   C 3 100 ? -19.370 38.885  2.957   1.00 98.17 100 C 1 
ATOM   4207 O O   . GLU   C 3 100 ? -18.581 39.650  2.402   1.00 97.58 100 C 1 
ATOM   4208 C CB  . GLU   C 3 100 ? -21.788 39.529  3.332   1.00 97.22 100 C 1 
ATOM   4209 C CG  . GLU   C 3 100 ? -23.224 39.652  2.780   1.00 91.69 100 C 1 
ATOM   4210 C CD  . GLU   C 3 100 ? -24.119 38.406  2.923   1.00 86.35 100 C 1 
ATOM   4211 O OE1 . GLU   C 3 100 ? -25.259 38.452  2.414   1.00 75.77 100 C 1 
ATOM   4212 O OE2 . GLU   C 3 100 ? -23.685 37.395  3.538   1.00 78.19 100 C 1 
ATOM   4213 N N   . ALA   C 3 101 ? -19.028 38.111  3.981   1.00 98.15 101 C 1 
ATOM   4214 C CA  . ALA   C 3 101 ? -17.686 38.110  4.552   1.00 98.19 101 C 1 
ATOM   4215 C C   . ALA   C 3 101 ? -16.622 37.662  3.532   1.00 98.34 101 C 1 
ATOM   4216 O O   . ALA   C 3 101 ? -15.616 38.350  3.351   1.00 97.85 101 C 1 
ATOM   4217 C CB  . ALA   C 3 101 ? -17.694 37.215  5.797   1.00 97.78 101 C 1 
ATOM   4218 N N   . ALA   C 3 102 ? -16.869 36.550  2.820   1.00 98.38 102 C 1 
ATOM   4219 C CA  . ALA   C 3 102 ? -15.964 36.062  1.778   1.00 98.44 102 C 1 
ATOM   4220 C C   . ALA   C 3 102 ? -15.896 37.017  0.574   1.00 98.54 102 C 1 
ATOM   4221 O O   . ALA   C 3 102 ? -14.817 37.303  0.059   1.00 98.23 102 C 1 
ATOM   4222 C CB  . ALA   C 3 102 ? -16.412 34.649  1.376   1.00 98.14 102 C 1 
ATOM   4223 N N   . SER   C 3 103 ? -17.040 37.592  0.164   1.00 98.57 103 C 1 
ATOM   4224 C CA  . SER   C 3 103 ? -17.105 38.575  -0.928  1.00 98.56 103 C 1 
ATOM   4225 C C   . SER   C 3 103 ? -16.338 39.863  -0.611  1.00 98.62 103 C 1 
ATOM   4226 O O   . SER   C 3 103 ? -15.812 40.501  -1.519  1.00 98.15 103 C 1 
ATOM   4227 C CB  . SER   C 3 103 ? -18.557 38.943  -1.241  1.00 98.02 103 C 1 
ATOM   4228 O OG  . SER   C 3 103 ? -19.289 37.802  -1.630  1.00 88.99 103 C 1 
ATOM   4229 N N   . LEU   C 3 104 ? -16.252 40.249  0.659   1.00 98.51 104 C 1 
ATOM   4230 C CA  . LEU   C 3 104 ? -15.466 41.408  1.085   1.00 98.55 104 C 1 
ATOM   4231 C C   . LEU   C 3 104 ? -13.958 41.167  0.916   1.00 98.66 104 C 1 
ATOM   4232 O O   . LEU   C 3 104 ? -13.251 42.074  0.478   1.00 98.32 104 C 1 
ATOM   4233 C CB  . LEU   C 3 104 ? -15.827 41.753  2.540   1.00 98.23 104 C 1 
ATOM   4234 C CG  . LEU   C 3 104 ? -15.167 43.050  3.053   1.00 97.20 104 C 1 
ATOM   4235 C CD1 . LEU   C 3 104 ? -15.704 44.289  2.334   1.00 94.17 104 C 1 
ATOM   4236 C CD2 . LEU   C 3 104 ? -15.443 43.214  4.546   1.00 94.12 104 C 1 
ATOM   4237 N N   . LEU   C 3 105 ? -13.476 39.960  1.218   1.00 98.61 105 C 1 
ATOM   4238 C CA  . LEU   C 3 105 ? -12.065 39.602  1.023   1.00 98.58 105 C 1 
ATOM   4239 C C   . LEU   C 3 105 ? -11.694 39.629  -0.468  1.00 98.66 105 C 1 
ATOM   4240 O O   . LEU   C 3 105 ? -10.705 40.261  -0.844  1.00 98.24 105 C 1 
ATOM   4241 C CB  . LEU   C 3 105 ? -11.766 38.224  1.648   1.00 98.17 105 C 1 
ATOM   4242 C CG  . LEU   C 3 105 ? -12.108 38.069  3.147   1.00 96.17 105 C 1 
ATOM   4243 C CD1 . LEU   C 3 105 ? -11.646 36.699  3.633   1.00 91.85 105 C 1 
ATOM   4244 C CD2 . LEU   C 3 105 ? -11.466 39.134  4.029   1.00 91.55 105 C 1 
ATOM   4245 N N   . VAL   C 3 106 ? -12.541 39.044  -1.320  1.00 98.72 106 C 1 
ATOM   4246 C CA  . VAL   C 3 106 ? -12.378 39.096  -2.786  1.00 98.77 106 C 1 
ATOM   4247 C C   . VAL   C 3 106 ? -12.418 40.539  -3.288  1.00 98.80 106 C 1 
ATOM   4248 O O   . VAL   C 3 106 ? -11.559 40.954  -4.063  1.00 98.62 106 C 1 
ATOM   4249 C CB  . VAL   C 3 106 ? -13.456 38.258  -3.504  1.00 98.61 106 C 1 
ATOM   4250 C CG1 . VAL   C 3 106 ? -13.282 38.309  -5.026  1.00 97.45 106 C 1 
ATOM   4251 C CG2 . VAL   C 3 106 ? -13.405 36.785  -3.087  1.00 96.77 106 C 1 
ATOM   4252 N N   . GLY   C 3 107 ? -13.369 41.329  -2.814  1.00 98.68 107 C 1 
ATOM   4253 C CA  . GLY   C 3 107 ? -13.480 42.745  -3.167  1.00 98.66 107 C 1 
ATOM   4254 C C   . GLY   C 3 107 ? -12.259 43.569  -2.755  1.00 98.72 107 C 1 
ATOM   4255 O O   . GLY   C 3 107 ? -11.896 44.518  -3.449  1.00 98.34 107 C 1 
ATOM   4256 N N   . GLY   C 3 108 ? -11.595 43.194  -1.670  1.00 98.71 108 C 1 
ATOM   4257 C CA  . GLY   C 3 108 ? -10.314 43.768  -1.265  1.00 98.70 108 C 1 
ATOM   4258 C C   . GLY   C 3 108 ? -9.204  43.505  -2.283  1.00 98.76 108 C 1 
ATOM   4259 O O   . GLY   C 3 108 ? -8.541  44.444  -2.724  1.00 98.46 108 C 1 
ATOM   4260 N N   . THR   C 3 109 ? -9.054  42.260  -2.729  1.00 98.73 109 C 1 
ATOM   4261 C CA  . THR   C 3 109 ? -8.035  41.902  -3.735  1.00 98.77 109 C 1 
ATOM   4262 C C   . THR   C 3 109 ? -8.361  42.489  -5.115  1.00 98.75 109 C 1 
ATOM   4263 O O   . THR   C 3 109 ? -7.467  42.977  -5.804  1.00 98.49 109 C 1 
ATOM   4264 C CB  . THR   C 3 109 ? -7.828  40.382  -3.789  1.00 98.62 109 C 1 
ATOM   4265 O OG1 . THR   C 3 109 ? -7.566  39.918  -2.476  1.00 96.43 109 C 1 
ATOM   4266 C CG2 . THR   C 3 109 ? -6.615  39.994  -4.626  1.00 94.11 109 C 1 
ATOM   4267 N N   . LEU   C 3 110 ? -9.643  42.558  -5.493  1.00 98.78 110 C 1 
ATOM   4268 C CA  . LEU   C 3 110 ? -10.079 43.272  -6.702  1.00 98.74 110 C 1 
ATOM   4269 C C   . LEU   C 3 110 ? -9.776  44.775  -6.627  1.00 98.69 110 C 1 
ATOM   4270 O O   . LEU   C 3 110 ? -9.371  45.375  -7.623  1.00 98.22 110 C 1 
ATOM   4271 C CB  . LEU   C 3 110 ? -11.586 43.060  -6.914  1.00 98.58 110 C 1 
ATOM   4272 C CG  . LEU   C 3 110 ? -11.985 41.636  -7.348  1.00 97.73 110 C 1 
ATOM   4273 C CD1 . LEU   C 3 110 ? -13.510 41.538  -7.394  1.00 95.93 110 C 1 
ATOM   4274 C CD2 . LEU   C 3 110 ? -11.446 41.287  -8.733  1.00 95.71 110 C 1 
ATOM   4275 N N   . THR   C 3 111 ? -9.942  45.388  -5.455  1.00 98.70 111 C 1 
ATOM   4276 C CA  . THR   C 3 111 ? -9.586  46.797  -5.228  1.00 98.63 111 C 1 
ATOM   4277 C C   . THR   C 3 111 ? -8.077  47.007  -5.370  1.00 98.62 111 C 1 
ATOM   4278 O O   . THR   C 3 111 ? -7.655  47.935  -6.054  1.00 98.17 111 C 1 
ATOM   4279 C CB  . THR   C 3 111 ? -10.080 47.281  -3.856  1.00 98.35 111 C 1 
ATOM   4280 O OG1 . THR   C 3 111 ? -11.477 47.113  -3.751  1.00 95.42 111 C 1
[truncated: 425,123 more chars]
