# Supplementary material for: AcuB senses cellular energy charge to coordinate acetyl-CoA synthesis in bacteria
Source: Nat Commun. 2026 Apr 24;17:3815. doi: 10.1038/s41467-026-71006-w (PMC13121692; doi:10.1038/s41467-026-71006-w)
Supplement: Supplementary file 6 — Supplementary_Data_4 [file 41467_2026_71006_MOESM6_ESM.zip › AF3_only_first_models/2_g_stea_acub_2_stea_acuc_4adp_model.cif]

# By using this file you agree to the legally binding terms of use found at
# https://github.com/google-deepmind/alphafold3/blob/main/OUTPUT_TERMS_OF_USE.md.
# To request access to the AlphaFold 3 model parameters, follow the process set
# out at https://github.com/google-deepmind/alphafold3. You may only use these if
# received directly from Google. Use is subject to terms of use available at
# https://github.com/google-deepmind/alphafold3/blob/main/WEIGHTS_TERMS_OF_USE.md.
data_2_g_stea_acub_2_stea_acuc_4adp
#
_entry.id 2_g_stea_acub_2_stea_acuc_4adp
#
loop_
_atom_type.symbol
C 
N 
O 
P 
S 
#
loop_
_audit_author.name
_audit_author.pdbx_ordinal
"Google DeepMind" 1 
"Isomorphic Labs" 2 
#
_audit_conform.dict_location https://raw.githubusercontent.com/ihmwg/ModelCIF/master/dist/mmcif_ma.dic
_audit_conform.dict_name     mmcif_ma.dic
_audit_conform.dict_version  1.4.5
#
loop_
_chem_comp.formula
_chem_comp.formula_weight
_chem_comp.id
_chem_comp.mon_nstd_flag
_chem_comp.name
_chem_comp.pdbx_smiles
_chem_comp.pdbx_synonyms
_chem_comp.type
"C3 H7 N O2"    89.093  ALA   y ALANINE         C[C@H](N)C(O)=O                                                              ? "L-PEPTIDE LINKING" 
"C6 H15 N4 O2"  175.209 ARG   y ARGININE        N[C@@H](CCCNC(N)=[NH2+])C(O)=O                                               ? "L-PEPTIDE LINKING" 
"C4 H8 N2 O3"   132.118 ASN   y ASPARAGINE      N[C@@H](CC(N)=O)C(O)=O                                                       ? "L-PEPTIDE LINKING" 
"C4 H7 N O4"    133.103 ASP   y "ASPARTIC ACID" N[C@@H](CC(O)=O)C(O)=O                                                       ? "L-PEPTIDE LINKING" 
"C3 H7 N O2 S"  121.158 CYS   y CYSTEINE        N[C@@H](CS)C(O)=O                                                            ? "L-PEPTIDE LINKING" 
"C5 H10 N2 O3"  146.144 GLN   y GLUTAMINE       N[C@@H](CCC(N)=O)C(O)=O                                                      ? "L-PEPTIDE LINKING" 
"C5 H9 N O4"    147.129 GLU   y "GLUTAMIC ACID" N[C@@H](CCC(O)=O)C(O)=O                                                      ? "L-PEPTIDE LINKING" 
"C2 H5 N O2"    75.067  GLY   y GLYCINE         NCC(O)=O                                                                     ? "PEPTIDE LINKING"   
"C6 H10 N3 O2"  156.162 HIS   y HISTIDINE       N[C@@H](Cc1c[nH]c[nH+]1)C(O)=O                                               ? "L-PEPTIDE LINKING" 
"C6 H13 N O2"   131.173 ILE   y ISOLEUCINE      CC[C@H](C)[C@H](N)C(O)=O                                                     ? "L-PEPTIDE LINKING" 
"C6 H13 N O2"   131.173 LEU   y LEUCINE         CC(C)C[C@H](N)C(O)=O                                                         ? "L-PEPTIDE LINKING" 
?               ?       LIG_E ? ?               c1nc(c2c(n1)n(cn2)[C@H]3[C@@H]([C@@H]([C@H](O3)CO[P@](=O)(O)OP(=O)(O)O)O)O)N ? non-polymer         
?               ?       LIG_F ? ?               c1nc(c2c(n1)n(cn2)[C@H]3[C@@H]([C@@H]([C@H](O3)CO[P@](=O)(O)OP(=O)(O)O)O)O)N ? non-polymer         
?               ?       LIG_G ? ?               c1nc(c2c(n1)n(cn2)[C@H]3[C@@H]([C@@H]([C@H](O3)CO[P@](=O)(O)OP(=O)(O)O)O)O)N ? non-polymer         
?               ?       LIG_H ? ?               c1nc(c2c(n1)n(cn2)[C@H]3[C@@H]([C@@H]([C@H](O3)CO[P@](=O)(O)OP(=O)(O)O)O)O)N ? non-polymer         
"C6 H15 N2 O2"  147.195 LYS   y LYSINE          N[C@@H](CCCC[NH3+])C(O)=O                                                    ? "L-PEPTIDE LINKING" 
"C5 H11 N O2 S" 149.211 MET   y METHIONINE      CSCC[C@H](N)C(O)=O                                                           ? "L-PEPTIDE LINKING" 
"C9 H11 N O2"   165.189 PHE   y PHENYLALANINE   N[C@@H](Cc1ccccc1)C(O)=O                                                     ? "L-PEPTIDE LINKING" 
"C5 H9 N O2"    115.130 PRO   y PROLINE         OC(=O)[C@@H]1CCCN1                                                           ? "L-PEPTIDE LINKING" 
"C3 H7 N O3"    105.093 SER   y SERINE          N[C@@H](CO)C(O)=O                                                            ? "L-PEPTIDE LINKING" 
"C4 H9 N O3"    119.119 THR   y THREONINE       C[C@@H](O)[C@H](N)C(O)=O                                                     ? "L-PEPTIDE LINKING" 
"C11 H12 N2 O2" 204.225 TRP   y TRYPTOPHAN      N[C@@H](Cc1c[nH]c2ccccc12)C(O)=O                                             ? "L-PEPTIDE LINKING" 
"C9 H11 N O3"   181.189 TYR   y TYROSINE        N[C@@H](Cc1ccc(O)cc1)C(O)=O                                                  ? "L-PEPTIDE LINKING" 
"C5 H11 N O2"   117.146 VAL   y VALINE          CC(C)[C@H](N)C(O)=O                                                          ? "L-PEPTIDE LINKING" 
#
_citation.book_publisher          ?
_citation.country                 UK
_citation.id                      primary
_citation.journal_full            Nature
_citation.journal_id_ASTM         NATUAS
_citation.journal_id_CSD          0006
_citation.journal_id_ISSN         0028-0836
_citation.journal_volume          630
_citation.page_first              493
_citation.page_last               500
_citation.pdbx_database_id_DOI    10.1038/s41586-024-07487-w
_citation.pdbx_database_id_PubMed 38718835
_citation.title                   "Accurate structure prediction of biomolecular interactions with AlphaFold 3"
_citation.year                    2024
#
loop_
_citation_author.citation_id
_citation_author.name
_citation_author.ordinal
primary "Google DeepMind" 1 
primary "Isomorphic Labs" 2 
#
loop_
_entity.id
_entity.pdbx_description
_entity.type
1 . polymer     
2 . polymer     
3 . polymer     
4 . polymer     
5 . non-polymer 
6 . non-polymer 
7 . non-polymer 
8 . non-polymer 
#
loop_
_entity_poly.entity_id
_entity_poly.pdbx_strand_id
_entity_poly.type
1 A polypeptide(L) 
2 B polypeptide(L) 
3 C polypeptide(L) 
4 D polypeptide(L) 
#
loop_
_entity_poly_seq.entity_id
_entity_poly_seq.hetero
_entity_poly_seq.mon_id
_entity_poly_seq.num
1 n MET 1   
1 n LEU 2   
1 n VAL 3   
1 n GLU 4   
1 n GLN 5   
1 n ALA 6   
1 n MET 7   
1 n LYS 8   
1 n ALA 9   
1 n PRO 10  
1 n VAL 11  
1 n ILE 12  
1 n THR 13  
1 n LEU 14  
1 n ARG 15  
1 n ALA 16  
1 n THR 17  
1 n ASN 18  
1 n THR 19  
1 n ILE 20  
1 n ALA 21  
1 n GLU 22  
1 n ALA 23  
1 n LEU 24  
1 n GLN 25  
1 n LEU 26  
1 n LEU 27  
1 n ARG 28  
1 n HIS 29  
1 n HIS 30  
1 n ARG 31  
1 n ILE 32  
1 n ARG 33  
1 n HIS 34  
1 n LEU 35  
1 n PRO 36  
1 n VAL 37  
1 n VAL 38  
1 n ASP 39  
1 n GLY 40  
1 n GLU 41  
1 n GLY 42  
1 n ARG 43  
1 n LEU 44  
1 n LEU 45  
1 n GLY 46  
1 n LEU 47  
1 n VAL 48  
1 n THR 49  
1 n SER 50  
1 n GLN 51  
1 n ASP 52  
1 n LEU 53  
1 n ARG 54  
1 n ASP 55  
1 n ALA 56  
1 n SER 57  
1 n PRO 58  
1 n SER 59  
1 n ILE 60  
1 n PHE 61  
1 n HIS 62  
1 n LEU 63  
1 n HIS 64  
1 n GLU 65  
1 n HIS 66  
1 n LEU 67  
1 n GLU 68  
1 n ASP 69  
1 n LEU 70  
1 n GLN 71  
1 n LYS 72  
1 n PRO 73  
1 n VAL 74  
1 n SER 75  
1 n THR 76  
1 n ILE 77  
1 n MET 78  
1 n LYS 79  
1 n THR 80  
1 n ASP 81  
1 n LEU 82  
1 n ILE 83  
1 n VAL 84  
1 n GLY 85  
1 n HIS 86  
1 n PRO 87  
1 n LEU 88  
1 n ASP 89  
1 n PHE 90  
1 n VAL 91  
1 n GLU 92  
1 n GLU 93  
1 n VAL 94  
1 n ALA 95  
1 n ALA 96  
1 n LEU 97  
1 n PHE 98  
1 n TYR 99  
1 n GLU 100 
1 n HIS 101 
1 n ARG 102 
1 n ILE 103 
1 n GLY 104 
1 n CYS 105 
1 n LEU 106 
1 n PRO 107 
1 n ILE 108 
1 n VAL 109 
1 n ASN 110 
1 n HIS 111 
1 n GLY 112 
1 n LYS 113 
1 n LEU 114 
1 n VAL 115 
1 n GLY 116 
1 n ILE 117 
1 n ILE 118 
1 n THR 119 
1 n GLN 120 
1 n THR 121 
1 n ASP 122 
1 n LEU 123 
1 n LEU 124 
1 n ARG 125 
1 n THR 126 
1 n PHE 127 
1 n ILE 128 
1 n GLU 129 
1 n LEU 130 
1 n THR 131 
1 n GLY 132 
1 n VAL 133 
1 n HIS 134 
1 n GLN 135 
1 n PRO 136 
1 n GLY 137 
1 n SER 138 
1 n GLN 139 
1 n ILE 140 
1 n GLU 141 
1 n ILE 142 
1 n LYS 143 
1 n VAL 144 
1 n PRO 145 
1 n ASN 146 
1 n GLU 147 
1 n ALA 148 
1 n GLY 149 
1 n MET 150 
1 n LEU 151 
1 n SER 152 
1 n LYS 153 
1 n ALA 154 
1 n ALA 155 
1 n ALA 156 
1 n ILE 157 
1 n ILE 158 
1 n SER 159 
1 n GLU 160 
1 n ARG 161 
1 n HIS 162 
1 n VAL 163 
1 n ASN 164 
1 n ILE 165 
1 n ALA 166 
1 n SER 167 
1 n VAL 168 
1 n LEU 169 
1 n VAL 170 
1 n TYR 171 
1 n PRO 172 
1 n ALA 173 
1 n PRO 174 
1 n ASP 175 
1 n PRO 176 
1 n ASN 177 
1 n GLU 178 
1 n LYS 179 
1 n ILE 180 
1 n LEU 181 
1 n VAL 182 
1 n PHE 183 
1 n ARG 184 
1 n VAL 185 
1 n GLN 186 
1 n THR 187 
1 n MET 188 
1 n ASN 189 
1 n PRO 190 
1 n LEU 191 
1 n PRO 192 
1 n LEU 193 
1 n ILE 194 
1 n ARG 195 
1 n ASP 196 
1 n LEU 197 
1 n GLN 198 
1 n ASN 199 
1 n ALA 200 
1 n GLY 201 
1 n TYR 202 
1 n HIS 203 
1 n VAL 204 
1 n LEU 205 
1 n TRP 206 
1 n PRO 207 
1 n ASN 208 
1 n LEU 209 
1 n PRO 210 
1 n GLY 211 
1 n VAL 212 
1 n THR 213 
1 n SER 214 
2 n MET 1   
2 n LEU 2   
2 n VAL 3   
2 n GLU 4   
2 n GLN 5   
2 n ALA 6   
2 n MET 7   
2 n LYS 8   
2 n ALA 9   
2 n PRO 10  
2 n VAL 11  
2 n ILE 12  
2 n THR 13  
2 n LEU 14  
2 n ARG 15  
2 n ALA 16  
2 n THR 17  
2 n ASN 18  
2 n THR 19  
2 n ILE 20  
2 n ALA 21  
2 n GLU 22  
2 n ALA 23  
2 n LEU 24  
2 n GLN 25  
2 n LEU 26  
2 n LEU 27  
2 n ARG 28  
2 n HIS 29  
2 n HIS 30  
2 n ARG 31  
2 n ILE 32  
2 n ARG 33  
2 n HIS 34  
2 n LEU 35  
2 n PRO 36  
2 n VAL 37  
2 n VAL 38  
2 n ASP 39  
2 n GLY 40  
2 n GLU 41  
2 n GLY 42  
2 n ARG 43  
2 n LEU 44  
2 n LEU 45  
2 n GLY 46  
2 n LEU 47  
2 n VAL 48  
2 n THR 49  
2 n SER 50  
2 n GLN 51  
2 n ASP 52  
2 n LEU 53  
2 n ARG 54  
2 n ASP 55  
2 n ALA 56  
2 n SER 57  
2 n PRO 58  
2 n SER 59  
2 n ILE 60  
2 n PHE 61  
2 n HIS 62  
2 n LEU 63  
2 n HIS 64  
2 n GLU 65  
2 n HIS 66  
2 n LEU 67  
2 n GLU 68  
2 n ASP 69  
2 n LEU 70  
2 n GLN 71  
2 n LYS 72  
2 n PRO 73  
2 n VAL 74  
2 n SER 75  
2 n THR 76  
2 n ILE 77  
2 n MET 78  
2 n LYS 79  
2 n THR 80  
2 n ASP 81  
2 n LEU 82  
2 n ILE 83  
2 n VAL 84  
2 n GLY 85  
2 n HIS 86  
2 n PRO 87  
2 n LEU 88  
2 n ASP 89  
2 n PHE 90  
2 n VAL 91  
2 n GLU 92  
2 n GLU 93  
2 n VAL 94  
2 n ALA 95  
2 n ALA 96  
2 n LEU 97  
2 n PHE 98  
2 n TYR 99  
2 n GLU 100 
2 n HIS 101 
2 n ARG 102 
2 n ILE 103 
2 n GLY 104 
2 n CYS 105 
2 n LEU 106 
2 n PRO 107 
2 n ILE 108 
2 n VAL 109 
2 n ASN 110 
2 n HIS 111 
2 n GLY 112 
2 n LYS 113 
2 n LEU 114 
2 n VAL 115 
2 n GLY 116 
2 n ILE 117 
2 n ILE 118 
2 n THR 119 
2 n GLN 120 
2 n THR 121 
2 n ASP 122 
2 n LEU 123 
2 n LEU 124 
2 n ARG 125 
2 n THR 126 
2 n PHE 127 
2 n ILE 128 
2 n GLU 129 
2 n LEU 130 
2 n THR 131 
2 n GLY 132 
2 n VAL 133 
2 n HIS 134 
2 n GLN 135 
2 n PRO 136 
2 n GLY 137 
2 n SER 138 
2 n GLN 139 
2 n ILE 140 
2 n GLU 141 
2 n ILE 142 
2 n LYS 143 
2 n VAL 144 
2 n PRO 145 
2 n ASN 146 
2 n GLU 147 
2 n ALA 148 
2 n GLY 149 
2 n MET 150 
2 n LEU 151 
2 n SER 152 
2 n LYS 153 
2 n ALA 154 
2 n ALA 155 
2 n ALA 156 
2 n ILE 157 
2 n ILE 158 
2 n SER 159 
2 n GLU 160 
2 n ARG 161 
2 n HIS 162 
2 n VAL 163 
2 n ASN 164 
2 n ILE 165 
2 n ALA 166 
2 n SER 167 
2 n VAL 168 
2 n LEU 169 
2 n VAL 170 
2 n TYR 171 
2 n PRO 172 
2 n ALA 173 
2 n PRO 174 
2 n ASP 175 
2 n PRO 176 
2 n ASN 177 
2 n GLU 178 
2 n LYS 179 
2 n ILE 180 
2 n LEU 181 
2 n VAL 182 
2 n PHE 183 
2 n ARG 184 
2 n VAL 185 
2 n GLN 186 
2 n THR 187 
2 n MET 188 
2 n ASN 189 
2 n PRO 190 
2 n LEU 191 
2 n PRO 192 
2 n LEU 193 
2 n ILE 194 
2 n ARG 195 
2 n ASP 196 
2 n LEU 197 
2 n GLN 198 
2 n ASN 199 
2 n ALA 200 
2 n GLY 201 
2 n TYR 202 
2 n HIS 203 
2 n VAL 204 
2 n LEU 205 
2 n TRP 206 
2 n PRO 207 
2 n ASN 208 
2 n LEU 209 
2 n PRO 210 
2 n GLY 211 
2 n VAL 212 
2 n THR 213 
2 n SER 214 
3 n MET 1   
3 n SER 2   
3 n ARG 3   
3 n ASN 4   
3 n CYS 5   
3 n ALA 6   
3 n PHE 7   
3 n VAL 8   
3 n TYR 9   
3 n SER 10  
3 n GLU 11  
3 n GLN 12  
3 n PHE 13  
3 n LEU 14  
3 n GLN 15  
3 n TYR 16  
3 n LYS 17  
3 n PHE 18  
3 n HIS 19  
3 n ASP 20  
3 n ASP 21  
3 n HIS 22  
3 n PRO 23  
3 n PHE 24  
3 n ASN 25  
3 n GLN 26  
3 n LEU 27  
3 n ARG 28  
3 n VAL 29  
3 n LYS 30  
3 n MET 31  
3 n THR 32  
3 n TYR 33  
3 n ASP 34  
3 n LEU 35  
3 n LEU 36  
3 n CYS 37  
3 n THR 38  
3 n LEU 39  
3 n GLY 40  
3 n ALA 41  
3 n LEU 42  
3 n GLU 43  
3 n ASP 44  
3 n ARG 45  
3 n GLN 46  
3 n ILE 47  
3 n VAL 48  
3 n ALA 49  
3 n PRO 50  
3 n ARG 51  
3 n MET 52  
3 n ALA 53  
3 n THR 54  
3 n ASP 55  
3 n ASP 56  
3 n GLU 57  
3 n LEU 58  
3 n ALA 59  
3 n LEU 60  
3 n ILE 61  
3 n HIS 62  
3 n ASP 63  
3 n ARG 64  
3 n SER 65  
3 n TYR 66  
3 n ILE 67  
3 n GLU 68  
3 n ALA 69  
3 n VAL 70  
3 n LYS 71  
3 n ALA 72  
3 n ALA 73  
3 n GLY 74  
3 n ARG 75  
3 n GLY 76  
3 n GLU 77  
3 n LEU 78  
3 n SER 79  
3 n GLU 80  
3 n ALA 81  
3 n ALA 82  
3 n ALA 83  
3 n GLN 84  
3 n ASN 85  
3 n TYR 86  
3 n GLY 87  
3 n LEU 88  
3 n GLY 89  
3 n THR 90  
3 n GLU 91  
3 n ASP 92  
3 n THR 93  
3 n PRO 94  
3 n ILE 95  
3 n PHE 96  
3 n PRO 97  
3 n ASN 98  
3 n MET 99  
3 n HIS 100 
3 n GLU 101 
3 n ALA 102 
3 n SER 103 
3 n ALA 104 
3 n LEU 105 
3 n LEU 106 
3 n VAL 107 
3 n GLY 108 
3 n SER 109 
3 n THR 110 
3 n LEU 111 
3 n THR 112 
3 n ALA 113 
3 n VAL 114 
3 n ASP 115 
3 n ALA 116 
3 n VAL 117 
3 n LEU 118 
3 n SER 119 
3 n GLY 120 
3 n ALA 121 
3 n ALA 122 
3 n GLU 123 
3 n HIS 124 
3 n ALA 125 
3 n LEU 126 
3 n ASN 127 
3 n LEU 128 
3 n GLY 129 
3 n GLY 130 
3 n GLY 131 
3 n LEU 132 
3 n HIS 133 
3 n HIS 134 
3 n GLY 135 
3 n PHE 136 
3 n ARG 137 
3 n GLY 138 
3 n LYS 139 
3 n ALA 140 
3 n SER 141 
3 n GLY 142 
3 n PHE 143 
3 n CYS 144 
3 n VAL 145 
3 n TYR 146 
3 n ASN 147 
3 n ASP 148 
3 n SER 149 
3 n ALA 150 
3 n VAL 151 
3 n ALA 152 
3 n ILE 153 
3 n GLN 154 
3 n TYR 155 
3 n ILE 156 
3 n ARG 157 
3 n GLU 158 
3 n LYS 159 
3 n TYR 160 
3 n GLY 161 
3 n LEU 162 
3 n ARG 163 
3 n VAL 164 
3 n LEU 165 
3 n TYR 166 
3 n VAL 167 
3 n ASP 168 
3 n THR 169 
3 n ASP 170 
3 n ALA 171 
3 n HIS 172 
3 n HIS 173 
3 n GLY 174 
3 n ASP 175 
3 n GLY 176 
3 n VAL 177 
3 n GLN 178 
3 n TRP 179 
3 n ALA 180 
3 n PHE 181 
3 n TYR 182 
3 n ASP 183 
3 n ASP 184 
3 n PRO 185 
3 n ASN 186 
3 n VAL 187 
3 n CYS 188 
3 n THR 189 
3 n PHE 190 
3 n SER 191 
3 n ILE 192 
3 n HIS 193 
3 n GLU 194 
3 n THR 195 
3 n GLY 196 
3 n ARG 197 
3 n TYR 198 
3 n LEU 199 
3 n PHE 200 
3 n PRO 201 
3 n GLY 202 
3 n THR 203 
3 n GLY 204 
3 n ASN 205 
3 n VAL 206 
3 n ASN 207 
3 n GLU 208 
3 n ARG 209 
3 n GLY 210 
3 n LEU 211 
3 n GLY 212 
3 n ALA 213 
3 n GLY 214 
3 n TYR 215 
3 n GLY 216 
3 n TYR 217 
3 n SER 218 
3 n PHE 219 
3 n ASN 220 
3 n ILE 221 
3 n PRO 222 
3 n VAL 223 
3 n ASP 224 
3 n ALA 225 
3 n PHE 226 
3 n THR 227 
3 n GLU 228 
3 n ASP 229 
3 n GLU 230 
3 n SER 231 
3 n TRP 232 
3 n ILE 233 
3 n ALA 234 
3 n ALA 235 
3 n TYR 236 
3 n THR 237 
3 n THR 238 
3 n ALA 239 
3 n LEU 240 
3 n ARG 241 
3 n GLU 242 
3 n ILE 243 
3 n ALA 244 
3 n ASP 245 
3 n PHE 246 
3 n PHE 247 
3 n ARG 248 
3 n PRO 249 
3 n ASP 250 
3 n VAL 251 
3 n ILE 252 
3 n VAL 253 
3 n THR 254 
3 n GLN 255 
3 n ASN 256 
3 n GLY 257 
3 n VAL 258 
3 n ASP 259 
3 n ALA 260 
3 n HIS 261 
3 n TYR 262 
3 n TYR 263 
3 n ASP 264 
3 n PRO 265 
3 n LEU 266 
3 n THR 267 
3 n HIS 268 
3 n LEU 269 
3 n SER 270 
3 n VAL 271 
3 n THR 272 
3 n MET 273 
3 n LYS 274 
3 n THR 275 
3 n TYR 276 
3 n ARG 277 
3 n ALA 278 
3 n ILE 279 
3 n PRO 280 
3 n LYS 281 
3 n LEU 282 
3 n ALA 283 
3 n HIS 284 
3 n GLU 285 
3 n ILE 286 
3 n ALA 287 
3 n HIS 288 
3 n GLU 289 
3 n TYR 290 
3 n CYS 291 
3 n ASP 292 
3 n GLY 293 
3 n ARG 294 
3 n TRP 295 
3 n ILE 296 
3 n ALA 297 
3 n VAL 298 
3 n GLY 299 
3 n GLY 300 
3 n GLY 301 
3 n GLY 302 
3 n TYR 303 
3 n ASP 304 
3 n ILE 305 
3 n TRP 306 
3 n ARG 307 
3 n VAL 308 
3 n VAL 309 
3 n PRO 310 
3 n ARG 311 
3 n ALA 312 
3 n TRP 313 
3 n ALA 314 
3 n LEU 315 
3 n LEU 316 
3 n TRP 317 
3 n LEU 318 
3 n GLU 319 
3 n MET 320 
3 n THR 321 
3 n GLY 322 
3 n GLN 323 
3 n ALA 324 
3 n ASP 325 
3 n VAL 326 
3 n SER 327 
3 n GLY 328 
3 n PRO 329 
3 n LEU 330 
3 n PRO 331 
3 n ASP 332 
3 n GLU 333 
3 n TRP 334 
3 n ARG 335 
3 n GLU 336 
3 n ARG 337 
3 n TRP 338 
3 n GLN 339 
3 n PRO 340 
3 n LEU 341 
3 n SER 342 
3 n PRO 343 
3 n VAL 344 
3 n ALA 345 
3 n LEU 346 
3 n PRO 347 
3 n LEU 348 
3 n GLU 349 
3 n TRP 350 
3 n ASP 351 
3 n ASP 352 
3 n PRO 353 
3 n ASP 354 
3 n ASP 355 
3 n LEU 356 
3 n TYR 357 
3 n PRO 358 
3 n PRO 359 
3 n ILE 360 
3 n PRO 361 
3 n ARG 362 
3 n LYS 363 
3 n ALA 364 
3 n GLU 365 
3 n ILE 366 
3 n SER 367 
3 n GLU 368 
3 n LYS 369 
3 n ASN 370 
3 n ALA 371 
3 n GLN 372 
3 n THR 373 
3 n VAL 374 
3 n GLU 375 
3 n LYS 376 
3 n ALA 377 
3 n LEU 378 
3 n TYR 379 
3 n PHE 380 
3 n ILE 381 
3 n ARG 382 
3 n SER 383 
3 n GLN 384 
3 n ARG 385 
3 n PRO 386 
3 n ALA 387 
3 n ARG 388 
4 n MET 1   
4 n SER 2   
4 n ARG 3   
4 n ASN 4   
4 n CYS 5   
4 n ALA 6   
4 n PHE 7   
4 n VAL 8   
4 n TYR 9   
4 n SER 10  
4 n GLU 11  
4 n GLN 12  
4 n PHE 13  
4 n LEU 14  
4 n GLN 15  
4 n TYR 16  
4 n LYS 17  
4 n PHE 18  
4 n HIS 19  
4 n ASP 20  
4 n ASP 21  
4 n HIS 22  
4 n PRO 23  
4 n PHE 24  
4 n ASN 25  
4 n GLN 26  
4 n LEU 27  
4 n ARG 28  
4 n VAL 29  
4 n LYS 30  
4 n MET 31  
4 n THR 32  
4 n TYR 33  
4 n ASP 34  
4 n LEU 35  
4 n LEU 36  
4 n CYS 37  
4 n THR 38  
4 n LEU 39  
4 n GLY 40  
4 n ALA 41  
4 n LEU 42  
4 n GLU 43  
4 n ASP 44  
4 n ARG 45  
4 n GLN 46  
4 n ILE 47  
4 n VAL 48  
4 n ALA 49  
4 n PRO 50  
4 n ARG 51  
4 n MET 52  
4 n ALA 53  
4 n THR 54  
4 n ASP 55  
4 n ASP 56  
4 n GLU 57  
4 n LEU 58  
4 n ALA 59  
4 n LEU 60  
4 n ILE 61  
4 n HIS 62  
4 n ASP 63  
4 n ARG 64  
4 n SER 65  
4 n TYR 66  
4 n ILE 67  
4 n GLU 68  
4 n ALA 69  
4 n VAL 70  
4 n LYS 71  
4 n ALA 72  
4 n ALA 73  
4 n GLY 74  
4 n ARG 75  
4 n GLY 76  
4 n GLU 77  
4 n LEU 78  
4 n SER 79  
4 n GLU 80  
4 n ALA 81  
4 n ALA 82  
4 n ALA 83  
4 n GLN 84  
4 n ASN 85  
4 n TYR 86  
4 n GLY 87  
4 n LEU 88  
4 n GLY 89  
4 n THR 90  
4 n GLU 91  
4 n ASP 92  
4 n THR 93  
4 n PRO 94  
4 n ILE 95  
4 n PHE 96  
4 n PRO 97  
4 n ASN 98  
4 n MET 99  
4 n HIS 100 
4 n GLU 101 
4 n ALA 102 
4 n SER 103 
4 n ALA 104 
4 n LEU 105 
4 n LEU 106 
4 n VAL 107 
4 n GLY 108 
4 n SER 109 
4 n THR 110 
4 n LEU 111 
4 n THR 112 
4 n ALA 113 
4 n VAL 114 
4 n ASP 115 
4 n ALA 116 
4 n VAL 117 
4 n LEU 118 
4 n SER 119 
4 n GLY 120 
4 n ALA 121 
4 n ALA 122 
4 n GLU 123 
4 n HIS 124 
4 n ALA 125 
4 n LEU 126 
4 n ASN 127 
4 n LEU 128 
4 n GLY 129 
4 n GLY 130 
4 n GLY 131 
4 n LEU 132 
4 n HIS 133 
4 n HIS 134 
4 n GLY 135 
4 n PHE 136 
4 n ARG 137 
4 n GLY 138 
4 n LYS 139 
4 n ALA 140 
4 n SER 141 
4 n GLY 142 
4 n PHE 143 
4 n CYS 144 
4 n VAL 145 
4 n TYR 146 
4 n ASN 147 
4 n ASP 148 
4 n SER 149 
4 n ALA 150 
4 n VAL 151 
4 n ALA 152 
4 n ILE 153 
4 n GLN 154 
4 n TYR 155 
4 n ILE 156 
4 n ARG 157 
4 n GLU 158 
4 n LYS 159 
4 n TYR 160 
4 n GLY 161 
4 n LEU 162 
4 n ARG 163 
4 n VAL 164 
4 n LEU 165 
4 n TYR 166 
4 n VAL 167 
4 n ASP 168 
4 n THR 169 
4 n ASP 170 
4 n ALA 171 
4 n HIS 172 
4 n HIS 173 
4 n GLY 174 
4 n ASP 175 
4 n GLY 176 
4 n VAL 177 
4 n GLN 178 
4 n TRP 179 
4 n ALA 180 
4 n PHE 181 
4 n TYR 182 
4 n ASP 183 
4 n ASP 184 
4 n PRO 185 
4 n ASN 186 
4 n VAL 187 
4 n CYS 188 
4 n THR 189 
4 n PHE 190 
4 n SER 191 
4 n ILE 192 
4 n HIS 193 
4 n GLU 194 
4 n THR 195 
4 n GLY 196 
4 n ARG 197 
4 n TYR 198 
4 n LEU 199 
4 n PHE 200 
4 n PRO 201 
4 n GLY 202 
4 n THR 203 
4 n GLY 204 
4 n ASN 205 
4 n VAL 206 
4 n ASN 207 
4 n GLU 208 
4 n ARG 209 
4 n GLY 210 
4 n LEU 211 
4 n GLY 212 
4 n ALA 213 
4 n GLY 214 
4 n TYR 215 
4 n GLY 216 
4 n TYR 217 
4 n SER 218 
4 n PHE 219 
4 n ASN 220 
4 n ILE 221 
4 n PRO 222 
4 n VAL 223 
4 n ASP 224 
4 n ALA 225 
4 n PHE 226 
4 n THR 227 
4 n GLU 228 
4 n ASP 229 
4 n GLU 230 
4 n SER 231 
4 n TRP 232 
4 n ILE 233 
4 n ALA 234 
4 n ALA 235 
4 n TYR 236 
4 n THR 237 
4 n THR 238 
4 n ALA 239 
4 n LEU 240 
4 n ARG 241 
4 n GLU 242 
4 n ILE 243 
4 n ALA 244 
4 n ASP 245 
4 n PHE 246 
4 n PHE 247 
4 n ARG 248 
4 n PRO 249 
4 n ASP 250 
4 n VAL 251 
4 n ILE 252 
4 n VAL 253 
4 n THR 254 
4 n GLN 255 
4 n ASN 256 
4 n GLY 257 
4 n VAL 258 
4 n ASP 259 
4 n ALA 260 
4 n HIS 261 
4 n TYR 262 
4 n TYR 263 
4 n ASP 264 
4 n PRO 265 
4 n LEU 266 
4 n THR 267 
4 n HIS 268 
4 n LEU 269 
4 n SER 270 
4 n VAL 271 
4 n THR 272 
4 n MET 273 
4 n LYS 274 
4 n THR 275 
4 n TYR 276 
4 n ARG 277 
4 n ALA 278 
4 n ILE 279 
4 n PRO 280 
4 n LYS 281 
4 n LEU 282 
4 n ALA 283 
4 n HIS 284 
4 n GLU 285 
4 n ILE 286 
4 n ALA 287 
4 n HIS 288 
4 n GLU 289 
4 n TYR 290 
4 n CYS 291 
4 n ASP 292 
4 n GLY 293 
4 n ARG 294 
4 n TRP 295 
4 n ILE 296 
4 n ALA 297 
4 n VAL 298 
4 n GLY 299 
4 n GLY 300 
4 n GLY 301 
4 n GLY 302 
4 n TYR 303 
4 n ASP 304 
4 n ILE 305 
4 n TRP 306 
4 n ARG 307 
4 n VAL 308 
4 n VAL 309 
4 n PRO 310 
4 n ARG 311 
4 n ALA 312 
4 n TRP 313 
4 n ALA 314 
4 n LEU 315 
4 n LEU 316 
4 n TRP 317 
4 n LEU 318 
4 n GLU 319 
4 n MET 320 
4 n THR 321 
4 n GLY 322 
4 n GLN 323 
4 n ALA 324 
4 n ASP 325 
4 n VAL 326 
4 n SER 327 
4 n GLY 328 
4 n PRO 329 
4 n LEU 330 
4 n PRO 331 
4 n ASP 332 
4 n GLU 333 
4 n TRP 334 
4 n ARG 335 
4 n GLU 336 
4 n ARG 337 
4 n TRP 338 
4 n GLN 339 
4 n PRO 340 
4 n LEU 341 
4 n SER 342 
4 n PRO 343 
4 n VAL 344 
4 n ALA 345 
4 n LEU 346 
4 n PRO 347 
4 n LEU 348 
4 n GLU 349 
4 n TRP 350 
4 n ASP 351 
4 n ASP 352 
4 n PRO 353 
4 n ASP 354 
4 n ASP 355 
4 n LEU 356 
4 n TYR 357 
4 n PRO 358 
4 n PRO 359 
4 n ILE 360 
4 n PRO 361 
4 n ARG 362 
4 n LYS 363 
4 n ALA 364 
4 n GLU 365 
4 n ILE 366 
4 n SER 367 
4 n GLU 368 
4 n LYS 369 
4 n ASN 370 
4 n ALA 371 
4 n GLN 372 
4 n THR 373 
4 n VAL 374 
4 n GLU 375 
4 n LYS 376 
4 n ALA 377 
4 n LEU 378 
4 n TYR 379 
4 n PHE 380 
4 n ILE 381 
4 n ARG 382 
4 n SER 383 
4 n GLN 384 
4 n ARG 385 
4 n PRO 386 
4 n ALA 387 
4 n ARG 388 
#
_ma_data.content_type "model coordinates"
_ma_data.id           1
_ma_data.name         Model
#
_ma_model_list.data_id          1
_ma_model_list.model_group_id   1
_ma_model_list.model_group_name "AlphaFold-beta-20231127 (3.0.0 @ 2025-09-11 21:38:35)"
_ma_model_list.model_id         1
_ma_model_list.model_name       "Top ranked model"
_ma_model_list.model_type       "Ab initio model"
_ma_model_list.ordinal_id       1
#
loop_
_ma_protocol_step.method_type
_ma_protocol_step.ordinal_id
_ma_protocol_step.protocol_id
_ma_protocol_step.step_id
"coevolution MSA" 1 1 1 
"template search" 2 1 2 
modeling          3 1 3 
#
loop_
_ma_qa_metric.id
_ma_qa_metric.mode
_ma_qa_metric.name
_ma_qa_metric.software_group_id
_ma_qa_metric.type
1 global pLDDT 1 pLDDT 
2 local  pLDDT 1 pLDDT 
#
_ma_qa_metric_global.metric_id    1
_ma_qa_metric_global.metric_value 89.74
_ma_qa_metric_global.model_id     1
_ma_qa_metric_global.ordinal_id   1
#
_ma_software_group.group_id    1
_ma_software_group.ordinal_id  1
_ma_software_group.software_id 1
#
loop_
_ma_target_entity.data_id
_ma_target_entity.entity_id
_ma_target_entity.origin
1 1 . 
1 2 . 
1 3 . 
1 4 . 
1 5 . 
1 6 . 
1 7 . 
1 8 . 
#
loop_
_ma_target_entity_instance.asym_id
_ma_target_entity_instance.details
_ma_target_entity_instance.entity_id
A . 1 
B . 2 
C . 3 
D . 4 
E . 5 
F . 6 
G . 7 
H . 8 
#
loop_
_pdbx_data_usage.details
_pdbx_data_usage.id
_pdbx_data_usage.type
_pdbx_data_usage.url
;Non-commercial use only, by using this file you agree to the terms of use found
at https://github.com/google-deepmind/alphafold3/blob/main/OUTPUT_TERMS_OF_USE.md.
To request access to the AlphaFold 3 model parameters, follow the process set
out at https://github.com/google-deepmind/alphafold3. You may only use these if
received directly from Google. Use is subject to terms of use available at
https://github.com/google-deepmind/alphafold3/blob/main/WEIGHTS_TERMS_OF_USE.md.

;
1 license    https://github.com/google-deepmind/alphafold3/blob/main/OUTPUT_TERMS_OF_USE.md 
;AlphaFold 3 and its output are not intended for, have not been validated for,
and are not approved for clinical use. They are provided "as-is" without any
warranty of any kind, whether expressed or implied. No warranty is given that
use shall not infringe the rights of any third party.

;
2 disclaimer ?                                                                              
#
loop_
_pdbx_nonpoly_scheme.asym_id
_pdbx_nonpoly_scheme.auth_seq_num
_pdbx_nonpoly_scheme.entity_id
_pdbx_nonpoly_scheme.mon_id
_pdbx_nonpoly_scheme.pdb_ins_code
_pdbx_nonpoly_scheme.pdb_seq_num
_pdbx_nonpoly_scheme.pdb_strand_id
E 1 5 LIG_E . 1 E 
F 1 6 LIG_F . 1 F 
G 1 7 LIG_G . 1 G 
H 1 8 LIG_H . 1 H 
#
loop_
_pdbx_poly_seq_scheme.asym_id
_pdbx_poly_seq_scheme.auth_seq_num
_pdbx_poly_seq_scheme.entity_id
_pdbx_poly_seq_scheme.hetero
_pdbx_poly_seq_scheme.mon_id
_pdbx_poly_seq_scheme.pdb_ins_code
_pdbx_poly_seq_scheme.pdb_seq_num
_pdbx_poly_seq_scheme.pdb_strand_id
_pdbx_poly_seq_scheme.seq_id
A 1   1 n MET . 1   A 1   
A 2   1 n LEU . 2   A 2   
A 3   1 n VAL . 3   A 3   
A 4   1 n GLU . 4   A 4   
A 5   1 n GLN . 5   A 5   
A 6   1 n ALA . 6   A 6   
A 7   1 n MET . 7   A 7   
A 8   1 n LYS . 8   A 8   
A 9   1 n ALA . 9   A 9   
A 10  1 n PRO . 10  A 10  
A 11  1 n VAL . 11  A 11  
A 12  1 n ILE . 12  A 12  
A 13  1 n THR . 13  A 13  
A 14  1 n LEU . 14  A 14  
A 15  1 n ARG . 15  A 15  
A 16  1 n ALA . 16  A 16  
A 17  1 n THR . 17  A 17  
A 18  1 n ASN . 18  A 18  
A 19  1 n THR . 19  A 19  
A 20  1 n ILE . 20  A 20  
A 21  1 n ALA . 21  A 21  
A 22  1 n GLU . 22  A 22  
A 23  1 n ALA . 23  A 23  
A 24  1 n LEU . 24  A 24  
A 25  1 n GLN . 25  A 25  
A 26  1 n LEU . 26  A 26  
A 27  1 n LEU . 27  A 27  
A 28  1 n ARG . 28  A 28  
A 29  1 n HIS . 29  A 29  
A 30  1 n HIS . 30  A 30  
A 31  1 n ARG . 31  A 31  
A 32  1 n ILE . 32  A 32  
A 33  1 n ARG . 33  A 33  
A 34  1 n HIS . 34  A 34  
A 35  1 n LEU . 35  A 35  
A 36  1 n PRO . 36  A 36  
A 37  1 n VAL . 37  A 37  
A 38  1 n VAL . 38  A 38  
A 39  1 n ASP . 39  A 39  
A 40  1 n GLY . 40  A 40  
A 41  1 n GLU . 41  A 41  
A 42  1 n GLY . 42  A 42  
A 43  1 n ARG . 43  A 43  
A 44  1 n LEU . 44  A 44  
A 45  1 n LEU . 45  A 45  
A 46  1 n GLY . 46  A 46  
A 47  1 n LEU . 47  A 47  
A 48  1 n VAL . 48  A 48  
A 49  1 n THR . 49  A 49  
A 50  1 n SER . 50  A 50  
A 51  1 n GLN . 51  A 51  
A 52  1 n ASP . 52  A 52  
A 53  1 n LEU . 53  A 53  
A 54  1 n ARG . 54  A 54  
A 55  1 n ASP . 55  A 55  
A 56  1 n ALA . 56  A 56  
A 57  1 n SER . 57  A 57  
A 58  1 n PRO . 58  A 58  
A 59  1 n SER . 59  A 59  
A 60  1 n ILE . 60  A 60  
A 61  1 n PHE . 61  A 61  
A 62  1 n HIS . 62  A 62  
A 63  1 n LEU . 63  A 63  
A 64  1 n HIS . 64  A 64  
A 65  1 n GLU . 65  A 65  
A 66  1 n HIS . 66  A 66  
A 67  1 n LEU . 67  A 67  
A 68  1 n GLU . 68  A 68  
A 69  1 n ASP . 69  A 69  
A 70  1 n LEU . 70  A 70  
A 71  1 n GLN . 71  A 71  
A 72  1 n LYS . 72  A 72  
A 73  1 n PRO . 73  A 73  
A 74  1 n VAL . 74  A 74  
A 75  1 n SER . 75  A 75  
A 76  1 n THR . 76  A 76  
A 77  1 n ILE . 77  A 77  
A 78  1 n MET . 78  A 78  
A 79  1 n LYS . 79  A 79  
A 80  1 n THR . 80  A 80  
A 81  1 n ASP . 81  A 81  
A 82  1 n LEU . 82  A 82  
A 83  1 n ILE . 83  A 83  
A 84  1 n VAL . 84  A 84  
A 85  1 n GLY . 85  A 85  
A 86  1 n HIS . 86  A 86  
A 87  1 n PRO . 87  A 87  
A 88  1 n LEU . 88  A 88  
A 89  1 n ASP . 89  A 89  
A 90  1 n PHE . 90  A 90  
A 91  1 n VAL . 91  A 91  
A 92  1 n GLU . 92  A 92  
A 93  1 n GLU . 93  A 93  
A 94  1 n VAL . 94  A 94  
A 95  1 n ALA . 95  A 95  
A 96  1 n ALA . 96  A 96  
A 97  1 n LEU . 97  A 97  
A 98  1 n PHE . 98  A 98  
A 99  1 n TYR . 99  A 99  
A 100 1 n GLU . 100 A 100 
A 101 1 n HIS . 101 A 101 
A 102 1 n ARG . 102 A 102 
A 103 1 n ILE . 103 A 103 
A 104 1 n GLY . 104 A 104 
A 105 1 n CYS . 105 A 105 
A 106 1 n LEU . 106 A 106 
A 107 1 n PRO . 107 A 107 
A 108 1 n ILE . 108 A 108 
A 109 1 n VAL . 109 A 109 
A 110 1 n ASN . 110 A 110 
A 111 1 n HIS . 111 A 111 
A 112 1 n GLY . 112 A 112 
A 113 1 n LYS . 113 A 113 
A 114 1 n LEU . 114 A 114 
A 115 1 n VAL . 115 A 115 
A 116 1 n GLY . 116 A 116 
A 117 1 n ILE . 117 A 117 
A 118 1 n ILE . 118 A 118 
A 119 1 n THR . 119 A 119 
A 120 1 n GLN . 120 A 120 
A 121 1 n THR . 121 A 121 
A 122 1 n ASP . 122 A 122 
A 123 1 n LEU . 123 A 123 
A 124 1 n LEU . 124 A 124 
A 125 1 n ARG . 125 A 125 
A 126 1 n THR . 126 A 126 
A 127 1 n PHE . 127 A 127 
A 128 1 n ILE . 128 A 128 
A 129 1 n GLU . 129 A 129 
A 130 1 n LEU . 130 A 130 
A 131 1 n THR . 131 A 131 
A 132 1 n GLY . 132 A 132 
A 133 1 n VAL . 133 A 133 
A 134 1 n HIS . 134 A 134 
A 135 1 n GLN . 135 A 135 
A 136 1 n PRO . 136 A 136 
A 137 1 n GLY . 137 A 137 
A 138 1 n SER . 138 A 138 
A 139 1 n GLN . 139 A 139 
A 140 1 n ILE . 140 A 140 
A 141 1 n GLU . 141 A 141 
A 142 1 n ILE . 142 A 142 
A 143 1 n LYS . 143 A 143 
A 144 1 n VAL . 144 A 144 
A 145 1 n PRO . 145 A 145 
A 146 1 n ASN . 146 A 146 
A 147 1 n GLU . 147 A 147 
A 148 1 n ALA . 148 A 148 
A 149 1 n GLY . 149 A 149 
A 150 1 n MET . 150 A 150 
A 151 1 n LEU . 151 A 151 
A 152 1 n SER . 152 A 152 
A 153 1 n LYS . 153 A 153 
A 154 1 n ALA . 154 A 154 
A 155 1 n ALA . 155 A 155 
A 156 1 n ALA . 156 A 156 
A 157 1 n ILE . 157 A 157 
A 158 1 n ILE . 158 A 158 
A 159 1 n SER . 159 A 159 
A 160 1 n GLU . 160 A 160 
A 161 1 n ARG . 161 A 161 
A 162 1 n HIS . 162 A 162 
A 163 1 n VAL . 163 A 163 
A 164 1 n ASN . 164 A 164 
A 165 1 n ILE . 165 A 165 
A 166 1 n ALA . 166 A 166 
A 167 1 n SER . 167 A 167 
A 168 1 n VAL . 168 A 168 
A 169 1 n LEU . 169 A 169 
A 170 1 n VAL . 170 A 170 
A 171 1 n TYR . 171 A 171 
A 172 1 n PRO . 172 A 172 
A 173 1 n ALA . 173 A 173 
A 174 1 n PRO . 174 A 174 
A 175 1 n ASP . 175 A 175 
A 176 1 n PRO . 176 A 176 
A 177 1 n ASN . 177 A 177 
A 178 1 n GLU . 178 A 178 
A 179 1 n LYS . 179 A 179 
A 180 1 n ILE . 180 A 180 
A 181 1 n LEU . 181 A 181 
A 182 1 n VAL . 182 A 182 
A 183 1 n PHE . 183 A 183 
A 184 1 n ARG . 184 A 184 
A 185 1 n VAL . 185 A 185 
A 186 1 n GLN . 186 A 186 
A 187 1 n THR . 187 A 187 
A 188 1 n MET . 188 A 188 
A 189 1 n ASN . 189 A 189 
A 190 1 n PRO . 190 A 190 
A 191 1 n LEU . 191 A 191 
A 192 1 n PRO . 192 A 192 
A 193 1 n LEU . 193 A 193 
A 194 1 n ILE . 194 A 194 
A 195 1 n ARG . 195 A 195 
A 196 1 n ASP . 196 A 196 
A 197 1 n LEU . 197 A 197 
A 198 1 n GLN . 198 A 198 
A 199 1 n ASN . 199 A 199 
A 200 1 n ALA . 200 A 200 
A 201 1 n GLY . 201 A 201 
A 202 1 n TYR . 202 A 202 
A 203 1 n HIS . 203 A 203 
A 204 1 n VAL . 204 A 204 
A 205 1 n LEU . 205 A 205 
A 206 1 n TRP . 206 A 206 
A 207 1 n PRO . 207 A 207 
A 208 1 n ASN . 208 A 208 
A 209 1 n LEU . 209 A 209 
A 210 1 n PRO . 210 A 210 
A 211 1 n GLY . 211 A 211 
A 212 1 n VAL . 212 A 212 
A 213 1 n THR . 213 A 213 
A 214 1 n SER . 214 A 214 
B 1   2 n MET . 1   B 1   
B 2   2 n LEU . 2   B 2   
B 3   2 n VAL . 3   B 3   
B 4   2 n GLU . 4   B 4   
B 5   2 n GLN . 5   B 5   
B 6   2 n ALA . 6   B 6   
B 7   2 n MET . 7   B 7   
B 8   2 n LYS . 8   B 8   
B 9   2 n ALA . 9   B 9   
B 10  2 n PRO . 10  B 10  
B 11  2 n VAL . 11  B 11  
B 12  2 n ILE . 12  B 12  
B 13  2 n THR . 13  B 13  
B 14  2 n LEU . 14  B 14  
B 15  2 n ARG . 15  B 15  
B 16  2 n ALA . 16  B 16  
B 17  2 n THR . 17  B 17  
B 18  2 n ASN . 18  B 18  
B 19  2 n THR . 19  B 19  
B 20  2 n ILE . 20  B 20  
B 21  2 n ALA . 21  B 21  
B 22  2 n GLU . 22  B 22  
B 23  2 n ALA . 23  B 23  
B 24  2 n LEU . 24  B 24  
B 25  2 n GLN . 25  B 25  
B 26  2 n LEU . 26  B 26  
B 27  2 n LEU . 27  B 27  
B 28  2 n ARG . 28  B 28  
B 29  2 n HIS . 29  B 29  
B 30  2 n HIS . 30  B 30  
B 31  2 n ARG . 31  B 31  
B 32  2 n ILE . 32  B 32  
B 33  2 n ARG . 33  B 33  
B 34  2 n HIS . 34  B 34  
B 35  2 n LEU . 35  B 35  
B 36  2 n PRO . 36  B 36  
B 37  2 n VAL . 37  B 37  
B 38  2 n VAL . 38  B 38  
B 39  2 n ASP . 39  B 39  
B 40  2 n GLY . 40  B 40  
B 41  2 n GLU . 41  B 41  
B 42  2 n GLY . 42  B 42  
B 43  2 n ARG . 43  B 43  
B 44  2 n LEU . 44  B 44  
B 45  2 n LEU . 45  B 45  
B 46  2 n GLY . 46  B 46  
B 47  2 n LEU . 47  B 47  
B 48  2 n VAL . 48  B 48  
B 49  2 n THR . 49  B 49  
B 50  2 n SER . 50  B 50  
B 51  2 n GLN . 51  B 51  
B 52  2 n ASP . 52  B 52  
B 53  2 n LEU . 53  B 53  
B 54  2 n ARG . 54  B 54  
B 55  2 n ASP . 55  B 55  
B 56  2 n ALA . 56  B 56  
B 57  2 n SER . 57  B 57  
B 58  2 n PRO . 58  B 58  
B 59  2 n SER . 59  B 59  
B 60  2 n ILE . 60  B 60  
B 61  2 n PHE . 61  B 61  
B 62  2 n HIS . 62  B 62  
B 63  2 n LEU . 63  B 63  
B 64  2 n HIS . 64  B 64  
B 65  2 n GLU . 65  B 65  
B 66  2 n HIS . 66  B 66  
B 67  2 n LEU . 67  B 67  
B 68  2 n GLU . 68  B 68  
B 69  2 n ASP . 69  B 69  
B 70  2 n LEU . 70  B 70  
B 71  2 n GLN . 71  B 71  
B 72  2 n LYS . 72  B 72  
B 73  2 n PRO . 73  B 73  
B 74  2 n VAL . 74  B 74  
B 75  2 n SER . 75  B 75  
B 76  2 n THR . 76  B 76  
B 77  2 n ILE . 77  B 77  
B 78  2 n MET . 78  B 78  
B 79  2 n LYS . 79  B 79  
B 80  2 n THR . 80  B 80  
B 81  2 n ASP . 81  B 81  
B 82  2 n LEU . 82  B 82  
B 83  2 n ILE . 83  B 83  
B 84  2 n VAL . 84  B 84  
B 85  2 n GLY . 85  B 85  
B 86  2 n HIS . 86  B 86  
B 87  2 n PRO . 87  B 87  
B 88  2 n LEU . 88  B 88  
B 89  2 n ASP . 89  B 89  
B 90  2 n PHE . 90  B 90  
B 91  2 n VAL . 91  B 91  
B 92  2 n GLU . 92  B 92  
B 93  2 n GLU . 93  B 93  
B 94  2 n VAL . 94  B 94  
B 95  2 n ALA . 95  B 95  
B 96  2 n ALA . 96  B 96  
B 97  2 n LEU . 97  B 97  
B 98  2 n PHE . 98  B 98  
B 99  2 n TYR . 99  B 99  
B 100 2 n GLU . 100 B 100 
B 101 2 n HIS . 101 B 101 
B 102 2 n ARG . 102 B 102 
B 103 2 n ILE . 103 B 103 
B 104 2 n GLY . 104 B 104 
B 105 2 n CYS . 105 B 105 
B 106 2 n LEU . 106 B 106 
B 107 2 n PRO . 107 B 107 
B 108 2 n ILE . 108 B 108 
B 109 2 n VAL . 109 B 109 
B 110 2 n ASN . 110 B 110 
B 111 2 n HIS . 111 B 111 
B 112 2 n GLY . 112 B 112 
B 113 2 n LYS . 113 B 113 
B 114 2 n LEU . 114 B 114 
B 115 2 n VAL . 115 B 115 
B 116 2 n GLY . 116 B 116 
B 117 2 n ILE . 117 B 117 
B 118 2 n ILE . 118 B 118 
B 119 2 n THR . 119 B 119 
B 120 2 n GLN . 120 B 120 
B 121 2 n THR . 121 B 121 
B 122 2 n ASP . 122 B 122 
B 123 2 n LEU . 123 B 123 
B 124 2 n LEU . 124 B 124 
B 125 2 n ARG . 125 B 125 
B 126 2 n THR . 126 B 126 
B 127 2 n PHE . 127 B 127 
B 128 2 n ILE . 128 B 128 
B 129 2 n GLU . 129 B 129 
B 130 2 n LEU . 130 B 130 
B 131 2 n THR . 131 B 131 
B 132 2 n GLY . 132 B 132 
B 133 2 n VAL . 133 B 133 
B 134 2 n HIS . 134 B 134 
B 135 2 n GLN . 135 B 135 
B 136 2 n PRO . 136 B 136 
B 137 2 n GLY . 137 B 137 
B 138 2 n SER . 138 B 138 
B 139 2 n GLN . 139 B 139 
B 140 2 n ILE . 140 B 140 
B 141 2 n GLU . 141 B 141 
B 142 2 n ILE . 142 B 142 
B 143 2 n LYS . 143 B 143 
B 144 2 n VAL . 144 B 144 
B 145 2 n PRO . 145 B 145 
B 146 2 n ASN . 146 B 146 
B 147 2 n GLU . 147 B 147 
B 148 2 n ALA . 148 B 148 
B 149 2 n GLY . 149 B 149 
B 150 2 n MET . 150 B 150 
B 151 2 n LEU . 151 B 151 
B 152 2 n SER . 152 B 152 
B 153 2 n LYS . 153 B 153 
B 154 2 n ALA . 154 B 154 
B 155 2 n ALA . 155 B 155 
B 156 2 n ALA . 156 B 156 
B 157 2 n ILE . 157 B 157 
B 158 2 n ILE . 158 B 158 
B 159 2 n SER . 159 B 159 
B 160 2 n GLU . 160 B 160 
B 161 2 n ARG . 161 B 161 
B 162 2 n HIS . 162 B 162 
B 163 2 n VAL . 163 B 163 
B 164 2 n ASN . 164 B 164 
B 165 2 n ILE . 165 B 165 
B 166 2 n ALA . 166 B 166 
B 167 2 n SER . 167 B 167 
B 168 2 n VAL . 168 B 168 
B 169 2 n LEU . 169 B 169 
B 170 2 n VAL . 170 B 170 
B 171 2 n TYR . 171 B 171 
B 172 2 n PRO . 172 B 172 
B 173 2 n ALA . 173 B 173 
B 174 2 n PRO . 174 B 174 
B 175 2 n ASP . 175 B 175 
B 176 2 n PRO . 176 B 176 
B 177 2 n ASN . 177 B 177 
B 178 2 n GLU . 178 B 178 
B 179 2 n LYS . 179 B 179 
B 180 2 n ILE . 180 B 180 
B 181 2 n LEU . 181 B 181 
B 182 2 n VAL . 182 B 182 
B 183 2 n PHE . 183 B 183 
B 184 2 n ARG . 184 B 184 
B 185 2 n VAL . 185 B 185 
B 186 2 n GLN . 186 B 186 
B 187 2 n THR . 187 B 187 
B 188 2 n MET . 188 B 188 
B 189 2 n ASN . 189 B 189 
B 190 2 n PRO . 190 B 190 
B 191 2 n LEU . 191 B 191 
B 192 2 n PRO . 192 B 192 
B 193 2 n LEU . 193 B 193 
B 194 2 n ILE . 194 B 194 
B 195 2 n ARG . 195 B 195 
B 196 2 n ASP . 196 B 196 
B 197 2 n LEU . 197 B 197 
B 198 2 n GLN . 198 B 198 
B 199 2 n ASN . 199 B 199 
B 200 2 n ALA . 200 B 200 
B 201 2 n GLY . 201 B 201 
B 202 2 n TYR . 202 B 202 
B 203 2 n HIS . 203 B 203 
B 204 2 n VAL . 204 B 204 
B 205 2 n LEU . 205 B 205 
B 206 2 n TRP . 206 B 206 
B 207 2 n PRO . 207 B 207 
B 208 2 n ASN . 208 B 208 
B 209 2 n LEU . 209 B 209 
B 210 2 n PRO . 210 B 210 
B 211 2 n GLY . 211 B 211 
B 212 2 n VAL . 212 B 212 
B 213 2 n THR . 213 B 213 
B 214 2 n SER . 214 B 214 
C 1   3 n MET . 1   C 1   
C 2   3 n SER . 2   C 2   
C 3   3 n ARG . 3   C 3   
C 4   3 n ASN . 4   C 4   
C 5   3 n CYS . 5   C 5   
C 6   3 n ALA . 6   C 6   
C 7   3 n PHE . 7   C 7   
C 8   3 n VAL . 8   C 8   
C 9   3 n TYR . 9   C 9   
C 10  3 n SER . 10  C 10  
C 11  3 n GLU . 11  C 11  
C 12  3 n GLN . 12  C 12  
C 13  3 n PHE . 13  C 13  
C 14  3 n LEU . 14  C 14  
C 15  3 n GLN . 15  C 15  
C 16  3 n TYR . 16  C 16  
C 17  3 n LYS . 17  C 17  
C 18  3 n PHE . 18  C 18  
C 19  3 n HIS . 19  C 19  
C 20  3 n ASP . 20  C 20  
C 21  3 n ASP . 21  C 21  
C 22  3 n HIS . 22  C 22  
C 23  3 n PRO . 23  C 23  
C 24  3 n PHE . 24  C 24  
C 25  3 n ASN . 25  C 25  
C 26  3 n GLN . 26  C 26  
C 27  3 n LEU . 27  C 27  
C 28  3 n ARG . 28  C 28  
C 29  3 n VAL . 29  C 29  
C 30  3 n LYS . 30  C 30  
C 31  3 n MET . 31  C 31  
C 32  3 n THR . 32  C 32  
C 33  3 n TYR . 33  C 33  
C 34  3 n ASP . 34  C 34  
C 35  3 n LEU . 35  C 35  
C 36  3 n LEU . 36  C 36  
C 37  3 n CYS . 37  C 37  
C 38  3 n THR . 38  C 38  
C 39  3 n LEU . 39  C 39  
C 40  3 n GLY . 40  C 40  
C 41  3 n ALA . 41  C 41  
C 42  3 n LEU . 42  C 42  
C 43  3 n GLU . 43  C 43  
C 44  3 n ASP . 44  C 44  
C 45  3 n ARG . 45  C 45  
C 46  3 n GLN . 46  C 46  
C 47  3 n ILE . 47  C 47  
C 48  3 n VAL . 48  C 48  
C 49  3 n ALA . 49  C 49  
C 50  3 n PRO . 50  C 50  
C 51  3 n ARG . 51  C 51  
C 52  3 n MET . 52  C 52  
C 53  3 n ALA . 53  C 53  
C 54  3 n THR . 54  C 54  
C 55  3 n ASP . 55  C 55  
C 56  3 n ASP . 56  C 56  
C 57  3 n GLU . 57  C 57  
C 58  3 n LEU . 58  C 58  
C 59  3 n ALA . 59  C 59  
C 60  3 n LEU . 60  C 60  
C 61  3 n ILE . 61  C 61  
C 62  3 n HIS . 62  C 62  
C 63  3 n ASP . 63  C 63  
C 64  3 n ARG . 64  C 64  
C 65  3 n SER . 65  C 65  
C 66  3 n TYR . 66  C 66  
C 67  3 n ILE . 67  C 67  
C 68  3 n GLU . 68  C 68  
C 69  3 n ALA . 69  C 69  
C 70  3 n VAL . 70  C 70  
C 71  3 n LYS . 71  C 71  
C 72  3 n ALA . 72  C 72  
C 73  3 n ALA . 73  C 73  
C 74  3 n GLY . 74  C 74  
C 75  3 n ARG . 75  C 75  
C 76  3 n GLY . 76  C 76  
C 77  3 n GLU . 77  C 77  
C 78  3 n LEU . 78  C 78  
C 79  3 n SER . 79  C 79  
C 80  3 n GLU . 80  C 80  
C 81  3 n ALA . 81  C 81  
C 82  3 n ALA . 82  C 82  
C 83  3 n ALA . 83  C 83  
C 84  3 n GLN . 84  C 84  
C 85  3 n ASN . 85  C 85  
C 86  3 n TYR . 86  C 86  
C 87  3 n GLY . 87  C 87  
C 88  3 n LEU . 88  C 88  
C 89  3 n GLY . 89  C 89  
C 90  3 n THR . 90  C 90  
C 91  3 n GLU . 91  C 91  
C 92  3 n ASP . 92  C 92  
C 93  3 n THR . 93  C 93  
C 94  3 n PRO . 94  C 94  
C 95  3 n ILE . 95  C 95  
C 96  3 n PHE . 96  C 96  
C 97  3 n PRO . 97  C 97  
C 98  3 n ASN . 98  C 98  
C 99  3 n MET . 99  C 99  
C 100 3 n HIS . 100 C 100 
C 101 3 n GLU . 101 C 101 
C 102 3 n ALA . 102 C 102 
C 103 3 n SER . 103 C 103 
C 104 3 n ALA . 104 C 104 
C 105 3 n LEU . 105 C 105 
C 106 3 n LEU . 106 C 106 
C 107 3 n VAL . 107 C 107 
C 108 3 n GLY . 108 C 108 
C 109 3 n SER . 109 C 109 
C 110 3 n THR . 110 C 110 
C 111 3 n LEU . 111 C 111 
C 112 3 n THR . 112 C 112 
C 113 3 n ALA . 113 C 113 
C 114 3 n VAL . 114 C 114 
C 115 3 n ASP . 115 C 115 
C 116 3 n ALA . 116 C 116 
C 117 3 n VAL . 117 C 117 
C 118 3 n LEU . 118 C 118 
C 119 3 n SER . 119 C 119 
C 120 3 n GLY . 120 C 120 
C 121 3 n ALA . 121 C 121 
C 122 3 n ALA . 122 C 122 
C 123 3 n GLU . 123 C 123 
C 124 3 n HIS . 124 C 124 
C 125 3 n ALA . 125 C 125 
C 126 3 n LEU . 126 C 126 
C 127 3 n ASN . 127 C 127 
C 128 3 n LEU . 128 C 128 
C 129 3 n GLY . 129 C 129 
C 130 3 n GLY . 130 C 130 
C 131 3 n GLY . 131 C 131 
C 132 3 n LEU . 132 C 132 
C 133 3 n HIS . 133 C 133 
C 134 3 n HIS . 134 C 134 
C 135 3 n GLY . 135 C 135 
C 136 3 n PHE . 136 C 136 
C 137 3 n ARG . 137 C 137 
C 138 3 n GLY . 138 C 138 
C 139 3 n LYS . 139 C 139 
C 140 3 n ALA . 140 C 140 
C 141 3 n SER . 141 C 141 
C 142 3 n GLY . 142 C 142 
C 143 3 n PHE . 143 C 143 
C 144 3 n CYS . 144 C 144 
C 145 3 n VAL . 145 C 145 
C 146 3 n TYR . 146 C 146 
C 147 3 n ASN . 147 C 147 
C 148 3 n ASP . 148 C 148 
C 149 3 n SER . 149 C 149 
C 150 3 n ALA . 150 C 150 
C 151 3 n VAL . 151 C 151 
C 152 3 n ALA . 152 C 152 
C 153 3 n ILE . 153 C 153 
C 154 3 n GLN . 154 C 154 
C 155 3 n TYR . 155 C 155 
C 156 3 n ILE . 156 C 156 
C 157 3 n ARG . 157 C 157 
C 158 3 n GLU . 158 C 158 
C 159 3 n LYS . 159 C 159 
C 160 3 n TYR . 160 C 160 
C 161 3 n GLY . 161 C 161 
C 162 3 n LEU . 162 C 162 
C 163 3 n ARG . 163 C 163 
C 164 3 n VAL . 164 C 164 
C 165 3 n LEU . 165 C 165 
C 166 3 n TYR . 166 C 166 
C 167 3 n VAL . 167 C 167 
C 168 3 n ASP . 168 C 168 
C 169 3 n THR . 169 C 169 
C 170 3 n ASP . 170 C 170 
C 171 3 n ALA . 171 C 171 
C 172 3 n HIS . 172 C 172 
C 173 3 n HIS . 173 C 173 
C 174 3 n GLY . 174 C 174 
C 175 3 n ASP . 175 C 175 
C 176 3 n GLY . 176 C 176 
C 177 3 n VAL . 177 C 177 
C 178 3 n GLN . 178 C 178 
C 179 3 n TRP . 179 C 179 
C 180 3 n ALA . 180 C 180 
C 181 3 n PHE . 181 C 181 
C 182 3 n TYR . 182 C 182 
C 183 3 n ASP . 183 C 183 
C 184 3 n ASP . 184 C 184 
C 185 3 n PRO . 185 C 185 
C 186 3 n ASN . 186 C 186 
C 187 3 n VAL . 187 C 187 
C 188 3 n CYS . 188 C 188 
C 189 3 n THR . 189 C 189 
C 190 3 n PHE . 190 C 190 
C 191 3 n SER . 191 C 191 
C 192 3 n ILE . 192 C 192 
C 193 3 n HIS . 193 C 193 
C 194 3 n GLU . 194 C 194 
C 195 3 n THR . 195 C 195 
C 196 3 n GLY . 196 C 196 
C 197 3 n ARG . 197 C 197 
C 198 3 n TYR . 198 C 198 
C 199 3 n LEU . 199 C 199 
C 200 3 n PHE . 200 C 200 
C 201 3 n PRO . 201 C 201 
C 202 3 n GLY . 202 C 202 
C 203 3 n THR . 203 C 203 
C 204 3 n GLY . 204 C 204 
C 205 3 n ASN . 205 C 205 
C 206 3 n VAL . 206 C 206 
C 207 3 n ASN . 207 C 207 
C 208 3 n GLU . 208 C 208 
C 209 3 n ARG . 209 C 209 
C 210 3 n GLY . 210 C 210 
C 211 3 n LEU . 211 C 211 
C 212 3 n GLY . 212 C 212 
C 213 3 n ALA . 213 C 213 
C 214 3 n GLY . 214 C 214 
C 215 3 n TYR . 215 C 215 
C 216 3 n GLY . 216 C 216 
C 217 3 n TYR . 217 C 217 
C 218 3 n SER . 218 C 218 
C 219 3 n PHE . 219 C 219 
C 220 3 n ASN . 220 C 220 
C 221 3 n ILE . 221 C 221 
C 222 3 n PRO . 222 C 222 
C 223 3 n VAL . 223 C 223 
C 224 3 n ASP . 224 C 224 
C 225 3 n ALA . 225 C 225 
C 226 3 n PHE . 226 C 226 
C 227 3 n THR . 227 C 227 
C 228 3 n GLU . 228 C 228 
C 229 3 n ASP . 229 C 229 
C 230 3 n GLU . 230 C 230 
C 231 3 n SER . 231 C 231 
C 232 3 n TRP . 232 C 232 
C 233 3 n ILE . 233 C 233 
C 234 3 n ALA . 234 C 234 
C 235 3 n ALA . 235 C 235 
C 236 3 n TYR . 236 C 236 
C 237 3 n THR . 237 C 237 
C 238 3 n THR . 238 C 238 
C 239 3 n ALA . 239 C 239 
C 240 3 n LEU . 240 C 240 
C 241 3 n ARG . 241 C 241 
C 242 3 n GLU . 242 C 242 
C 243 3 n ILE . 243 C 243 
C 244 3 n ALA . 244 C 244 
C 245 3 n ASP . 245 C 245 
C 246 3 n PHE . 246 C 246 
C 247 3 n PHE . 247 C 247 
C 248 3 n ARG . 248 C 248 
C 249 3 n PRO . 249 C 249 
C 250 3 n ASP . 250 C 250 
C 251 3 n VAL . 251 C 251 
C 252 3 n ILE . 252 C 252 
C 253 3 n VAL . 253 C 253 
C 254 3 n THR . 254 C 254 
C 255 3 n GLN . 255 C 255 
C 256 3 n ASN . 256 C 256 
C 257 3 n GLY . 257 C 257 
C 258 3 n VAL . 258 C 258 
C 259 3 n ASP . 259 C 259 
C 260 3 n ALA . 260 C 260 
C 261 3 n HIS . 261 C 261 
C 262 3 n TYR . 262 C 262 
C 263 3 n TYR . 263 C 263 
C 264 3 n ASP . 264 C 264 
C 265 3 n PRO . 265 C 265 
C 266 3 n LEU . 266 C 266 
C 267 3 n THR . 267 C 267 
C 268 3 n HIS . 268 C 268 
C 269 3 n LEU . 269 C 269 
C 270 3 n SER . 270 C 270 
C 271 3 n VAL . 271 C 271 
C 272 3 n THR . 272 C 272 
C 273 3 n MET . 273 C 273 
C 274 3 n LYS . 274 C 274 
C 275 3 n THR . 275 C 275 
C 276 3 n TYR . 276 C 276 
C 277 3 n ARG . 277 C 277 
C 278 3 n ALA . 278 C 278 
C 279 3 n ILE . 279 C 279 
C 280 3 n PRO . 280 C 280 
C 281 3 n LYS . 281 C 281 
C 282 3 n LEU . 282 C 282 
C 283 3 n ALA . 283 C 283 
C 284 3 n HIS . 284 C 284 
C 285 3 n GLU . 285 C 285 
C 286 3 n ILE . 286 C 286 
C 287 3 n ALA . 287 C 287 
C 288 3 n HIS . 288 C 288 
C 289 3 n GLU . 289 C 289 
C 290 3 n TYR . 290 C 290 
C 291 3 n CYS . 291 C 291 
C 292 3 n ASP . 292 C 292 
C 293 3 n GLY . 293 C 293 
C 294 3 n ARG . 294 C 294 
C 295 3 n TRP . 295 C 295 
C 296 3 n ILE . 296 C 296 
C 297 3 n ALA . 297 C 297 
C 298 3 n VAL . 298 C 298 
C 299 3 n GLY . 299 C 299 
C 300 3 n GLY . 300 C 300 
C 301 3 n GLY . 301 C 301 
C 302 3 n GLY . 302 C 302 
C 303 3 n TYR . 303 C 303 
C 304 3 n ASP . 304 C 304 
C 305 3 n ILE . 305 C 305 
C 306 3 n TRP . 306 C 306 
C 307 3 n ARG . 307 C 307 
C 308 3 n VAL . 308 C 308 
C 309 3 n VAL . 309 C 309 
C 310 3 n PRO . 310 C 310 
C 311 3 n ARG . 311 C 311 
C 312 3 n ALA . 312 C 312 
C 313 3 n TRP . 313 C 313 
C 314 3 n ALA . 314 C 314 
C 315 3 n LEU . 315 C 315 
C 316 3 n LEU . 316 C 316 
C 317 3 n TRP . 317 C 317 
C 318 3 n LEU . 318 C 318 
C 319 3 n GLU . 319 C 319 
C 320 3 n MET . 320 C 320 
C 321 3 n THR . 321 C 321 
C 322 3 n GLY . 322 C 322 
C 323 3 n GLN . 323 C 323 
C 324 3 n ALA . 324 C 324 
C 325 3 n ASP . 325 C 325 
C 326 3 n VAL . 326 C 326 
C 327 3 n SER . 327 C 327 
C 328 3 n GLY . 328 C 328 
C 329 3 n PRO . 329 C 329 
C 330 3 n LEU . 330 C 330 
C 331 3 n PRO . 331 C 331 
C 332 3 n ASP . 332 C 332 
C 333 3 n GLU . 333 C 333 
C 334 3 n TRP . 334 C 334 
C 335 3 n ARG . 335 C 335 
C 336 3 n GLU . 336 C 336 
C 337 3 n ARG . 337 C 337 
C 338 3 n TRP . 338 C 338 
C 339 3 n GLN . 339 C 339 
C 340 3 n PRO . 340 C 340 
C 341 3 n LEU . 341 C 341 
C 342 3 n SER . 342 C 342 
C 343 3 n PRO . 343 C 343 
C 344 3 n VAL . 344 C 344 
C 345 3 n ALA . 345 C 345 
C 346 3 n LEU . 346 C 346 
C 347 3 n PRO . 347 C 347 
C 348 3 n LEU . 348 C 348 
C 349 3 n GLU . 349 C 349 
C 350 3 n TRP . 350 C 350 
C 351 3 n ASP . 351 C 351 
C 352 3 n ASP . 352 C 352 
C 353 3 n PRO . 353 C 353 
C 354 3 n ASP . 354 C 354 
C 355 3 n ASP . 355 C 355 
C 356 3 n LEU . 356 C 356 
C 357 3 n TYR . 357 C 357 
C 358 3 n PRO . 358 C 358 
C 359 3 n PRO . 359 C 359 
C 360 3 n ILE . 360 C 360 
C 361 3 n PRO . 361 C 361 
C 362 3 n ARG . 362 C 362 
C 363 3 n LYS . 363 C 363 
C 364 3 n ALA . 364 C 364 
C 365 3 n GLU . 365 C 365 
C 366 3 n ILE . 366 C 366 
C 367 3 n SER . 367 C 367 
C 368 3 n GLU . 368 C 368 
C 369 3 n LYS . 369 C 369 
C 370 3 n ASN . 370 C 370 
C 371 3 n ALA . 371 C 371 
C 372 3 n GLN . 372 C 372 
C 373 3 n THR . 373 C 373 
C 374 3 n VAL . 374 C 374 
C 375 3 n GLU . 375 C 375 
C 376 3 n LYS . 376 C 376 
C 377 3 n ALA . 377 C 377 
C 378 3 n LEU . 378 C 378 
C 379 3 n TYR . 379 C 379 
C 380 3 n PHE . 380 C 380 
C 381 3 n ILE . 381 C 381 
C 382 3 n ARG . 382 C 382 
C 383 3 n SER . 383 C 383 
C 384 3 n GLN . 384 C 384 
C 385 3 n ARG . 385 C 385 
C 386 3 n PRO . 386 C 386 
C 387 3 n ALA . 387 C 387 
C 388 3 n ARG . 388 C 388 
D 1   4 n MET . 1   D 1   
D 2   4 n SER . 2   D 2   
D 3   4 n ARG . 3   D 3   
D 4   4 n ASN . 4   D 4   
D 5   4 n CYS . 5   D 5   
D 6   4 n ALA . 6   D 6   
D 7   4 n PHE . 7   D 7   
D 8   4 n VAL . 8   D 8   
D 9   4 n TYR . 9   D 9   
D 10  4 n SER . 10  D 10  
D 11  4 n GLU . 11  D 11  
D 12  4 n GLN . 12  D 12  
D 13  4 n PHE . 13  D 13  
D 14  4 n LEU . 14  D 14  
D 15  4 n GLN . 15  D 15  
D 16  4 n TYR . 16  D 16  
D 17  4 n LYS . 17  D 17  
D 18  4 n PHE . 18  D 18  
D 19  4 n HIS . 19  D 19  
D 20  4 n ASP . 20  D 20  
D 21  4 n ASP . 21  D 21  
D 22  4 n HIS . 22  D 22  
D 23  4 n PRO . 23  D 23  
D 24  4 n PHE . 24  D 24  
D 25  4 n ASN . 25  D 25  
D 26  4 n GLN . 26  D 26  
D 27  4 n LEU . 27  D 27  
D 28  4 n ARG . 28  D 28  
D 29  4 n VAL . 29  D 29  
D 30  4 n LYS . 30  D 30  
D 31  4 n MET . 31  D 31  
D 32  4 n THR . 32  D 32  
D 33  4 n TYR . 33  D 33  
D 34  4 n ASP . 34  D 34  
D 35  4 n LEU . 35  D 35  
D 36  4 n LEU . 36  D 36  
D 37  4 n CYS . 37  D 37  
D 38  4 n THR . 38  D 38  
D 39  4 n LEU . 39  D 39  
D 40  4 n GLY . 40  D 40  
D 41  4 n ALA . 41  D 41  
D 42  4 n LEU . 42  D 42  
D 43  4 n GLU . 43  D 43  
D 44  4 n ASP . 44  D 44  
D 45  4 n ARG . 45  D 45  
D 46  4 n GLN . 46  D 46  
D 47  4 n ILE . 47  D 47  
D 48  4 n VAL . 48  D 48  
D 49  4 n ALA . 49  D 49  
D 50  4 n PRO . 50  D 50  
D 51  4 n ARG . 51  D 51  
D 52  4 n MET . 52  D 52  
D 53  4 n ALA . 53  D 53  
D 54  4 n THR . 54  D 54  
D 55  4 n ASP . 55  D 55  
D 56  4 n ASP . 56  D 56  
D 57  4 n GLU . 57  D 57  
D 58  4 n LEU . 58  D 58  
D 59  4 n ALA . 59  D 59  
D 60  4 n LEU . 60  D 60  
D 61  4 n ILE . 61  D 61  
D 62  4 n HIS . 62  D 62  
D 63  4 n ASP . 63  D 63  
D 64  4 n ARG . 64  D 64  
D 65  4 n SER . 65  D 65  
D 66  4 n TYR . 66  D 66  
D 67  4 n ILE . 67  D 67  
D 68  4 n GLU . 68  D 68  
D 69  4 n ALA . 69  D 69  
D 70  4 n VAL . 70  D 70  
D 71  4 n LYS . 71  D 71  
D 72  4 n ALA . 72  D 72  
D 73  4 n ALA . 73  D 73  
D 74  4 n GLY . 74  D 74  
D 75  4 n ARG . 75  D 75  
D 76  4 n GLY . 76  D 76  
D 77  4 n GLU . 77  D 77  
D 78  4 n LEU . 78  D 78  
D 79  4 n SER . 79  D 79  
D 80  4 n GLU . 80  D 80  
D 81  4 n ALA . 81  D 81  
D 82  4 n ALA . 82  D 82  
D 83  4 n ALA . 83  D 83  
D 84  4 n GLN . 84  D 84  
D 85  4 n ASN . 85  D 85  
D 86  4 n TYR . 86  D 86  
D 87  4 n GLY . 87  D 87  
D 88  4 n LEU . 88  D 88  
D 89  4 n GLY . 89  D 89  
D 90  4 n THR . 90  D 90  
D 91  4 n GLU . 91  D 91  
D 92  4 n ASP . 92  D 92  
D 93  4 n THR . 93  D 93  
D 94  4 n PRO . 94  D 94  
D 95  4 n ILE . 95  D 95  
D 96  4 n PHE . 96  D 96  
D 97  4 n PRO . 97  D 97  
D 98  4 n ASN . 98  D 98  
D 99  4 n MET . 99  D 99  
D 100 4 n HIS . 100 D 100 
D 101 4 n GLU . 101 D 101 
D 102 4 n ALA . 102 D 102 
D 103 4 n SER . 103 D 103 
D 104 4 n ALA . 104 D 104 
D 105 4 n LEU . 105 D 105 
D 106 4 n LEU . 106 D 106 
D 107 4 n VAL . 107 D 107 
D 108 4 n GLY . 108 D 108 
D 109 4 n SER . 109 D 109 
D 110 4 n THR . 110 D 110 
D 111 4 n LEU . 111 D 111 
D 112 4 n THR . 112 D 112 
D 113 4 n ALA . 113 D 113 
D 114 4 n VAL . 114 D 114 
D 115 4 n ASP . 115 D 115 
D 116 4 n ALA . 116 D 116 
D 117 4 n VAL . 117 D 117 
D 118 4 n LEU . 118 D 118 
D 119 4 n SER . 119 D 119 
D 120 4 n GLY . 120 D 120 
D 121 4 n ALA . 121 D 121 
D 122 4 n ALA . 122 D 122 
D 123 4 n GLU . 123 D 123 
D 124 4 n HIS . 124 D 124 
D 125 4 n ALA . 125 D 125 
D 126 4 n LEU . 126 D 126 
D 127 4 n ASN . 127 D 127 
D 128 4 n LEU . 128 D 128 
D 129 4 n GLY . 129 D 129 
D 130 4 n GLY . 130 D 130 
D 131 4 n GLY . 131 D 131 
D 132 4 n LEU . 132 D 132 
D 133 4 n HIS . 133 D 133 
D 134 4 n HIS . 134 D 134 
D 135 4 n GLY . 135 D 135 
D 136 4 n PHE . 136 D 136 
D 137 4 n ARG . 137 D 137 
D 138 4 n GLY . 138 D 138 
D 139 4 n LYS . 139 D 139 
D 140 4 n ALA . 140 D 140 
D 141 4 n SER . 141 D 141 
D 142 4 n GLY . 142 D 142 
D 143 4 n PHE . 143 D 143 
D 144 4 n CYS . 144 D 144 
D 145 4 n VAL . 145 D 145 
D 146 4 n TYR . 146 D 146 
D 147 4 n ASN . 147 D 147 
D 148 4 n ASP . 148 D 148 
D 149 4 n SER . 149 D 149 
D 150 4 n ALA . 150 D 150 
D 151 4 n VAL . 151 D 151 
D 152 4 n ALA . 152 D 152 
D 153 4 n ILE . 153 D 153 
D 154 4 n GLN . 154 D 154 
D 155 4 n TYR . 155 D 155 
D 156 4 n ILE . 156 D 156 
D 157 4 n ARG . 157 D 157 
D 158 4 n GLU . 158 D 158 
D 159 4 n LYS . 159 D 159 
D 160 4 n TYR . 160 D 160 
D 161 4 n GLY . 161 D 161 
D 162 4 n LEU . 162 D 162 
D 163 4 n ARG . 163 D 163 
D 164 4 n VAL . 164 D 164 
D 165 4 n LEU . 165 D 165 
D 166 4 n TYR . 166 D 166 
D 167 4 n VAL . 167 D 167 
D 168 4 n ASP . 168 D 168 
D 169 4 n THR . 169 D 169 
D 170 4 n ASP . 170 D 170 
D 171 4 n ALA . 171 D 171 
D 172 4 n HIS . 172 D 172 
D 173 4 n HIS . 173 D 173 
D 174 4 n GLY . 174 D 174 
D 175 4 n ASP . 175 D 175 
D 176 4 n GLY . 176 D 176 
D 177 4 n VAL . 177 D 177 
D 178 4 n GLN . 178 D 178 
D 179 4 n TRP . 179 D 179 
D 180 4 n ALA . 180 D 180 
D 181 4 n PHE . 181 D 181 
D 182 4 n TYR . 182 D 182 
D 183 4 n ASP . 183 D 183 
D 184 4 n ASP . 184 D 184 
D 185 4 n PRO . 185 D 185 
D 186 4 n ASN . 186 D 186 
D 187 4 n VAL . 187 D 187 
D 188 4 n CYS . 188 D 188 
D 189 4 n THR . 189 D 189 
D 190 4 n PHE . 190 D 190 
D 191 4 n SER . 191 D 191 
D 192 4 n ILE . 192 D 192 
D 193 4 n HIS . 193 D 193 
D 194 4 n GLU . 194 D 194 
D 195 4 n THR . 195 D 195 
D 196 4 n GLY . 196 D 196 
D 197 4 n ARG . 197 D 197 
D 198 4 n TYR . 198 D 198 
D 199 4 n LEU . 199 D 199 
D 200 4 n PHE . 200 D 200 
D 201 4 n PRO . 201 D 201 
D 202 4 n GLY . 202 D 202 
D 203 4 n THR . 203 D 203 
D 204 4 n GLY . 204 D 204 
D 205 4 n ASN . 205 D 205 
D 206 4 n VAL . 206 D 206 
D 207 4 n ASN . 207 D 207 
D 208 4 n GLU . 208 D 208 
D 209 4 n ARG . 209 D 209 
D 210 4 n GLY . 210 D 210 
D 211 4 n LEU . 211 D 211 
D 212 4 n GLY . 212 D 212 
D 213 4 n ALA . 213 D 213 
D 214 4 n GLY . 214 D 214 
D 215 4 n TYR . 215 D 215 
D 216 4 n GLY . 216 D 216 
D 217 4 n TYR . 217 D 217 
D 218 4 n SER . 218 D 218 
D 219 4 n PHE . 219 D 219 
D 220 4 n ASN . 220 D 220 
D 221 4 n ILE . 221 D 221 
D 222 4 n PRO . 222 D 222 
D 223 4 n VAL . 223 D 223 
D 224 4 n ASP . 224 D 224 
D 225 4 n ALA . 225 D 225 
D 226 4 n PHE . 226 D 226 
D 227 4 n THR . 227 D 227 
D 228 4 n GLU . 228 D 228 
D 229 4 n ASP . 229 D 229 
D 230 4 n GLU . 230 D 230 
D 231 4 n SER . 231 D 231 
D 232 4 n TRP . 232 D 232 
D 233 4 n ILE . 233 D 233 
D 234 4 n ALA . 234 D 234 
D 235 4 n ALA . 235 D 235 
D 236 4 n TYR . 236 D 236 
D 237 4 n THR . 237 D 237 
D 238 4 n THR . 238 D 238 
D 239 4 n ALA . 239 D 239 
D 240 4 n LEU . 240 D 240 
D 241 4 n ARG . 241 D 241 
D 242 4 n GLU . 242 D 242 
D 243 4 n ILE . 243 D 243 
D 244 4 n ALA . 244 D 244 
D 245 4 n ASP . 245 D 245 
D 246 4 n PHE . 246 D 246 
D 247 4 n PHE . 247 D 247 
D 248 4 n ARG . 248 D 248 
D 249 4 n PRO . 249 D 249 
D 250 4 n ASP . 250 D 250 
D 251 4 n VAL . 251 D 251 
D 252 4 n ILE . 252 D 252 
D 253 4 n VAL . 253 D 253 
D 254 4 n THR . 254 D 254 
D 255 4 n GLN . 255 D 255 
D 256 4 n ASN . 256 D 256 
D 257 4 n GLY . 257 D 257 
D 258 4 n VAL . 258 D 258 
D 259 4 n ASP . 259 D 259 
D 260 4 n ALA . 260 D 260 
D 261 4 n HIS . 261 D 261 
D 262 4 n TYR . 262 D 262 
D 263 4 n TYR . 263 D 263 
D 264 4 n ASP . 264 D 264 
D 265 4 n PRO . 265 D 265 
D 266 4 n LEU . 266 D 266 
D 267 4 n THR . 267 D 267 
D 268 4 n HIS . 268 D 268 
D 269 4 n LEU . 269 D 269 
D 270 4 n SER . 270 D 270 
D 271 4 n VAL . 271 D 271 
D 272 4 n THR . 272 D 272 
D 273 4 n MET . 273 D 273 
D 274 4 n LYS . 274 D 274 
D 275 4 n THR . 275 D 275 
D 276 4 n TYR . 276 D 276 
D 277 4 n ARG . 277 D 277 
D 278 4 n ALA . 278 D 278 
D 279 4 n ILE . 279 D 279 
D 280 4 n PRO . 280 D 280 
D 281 4 n LYS . 281 D 281 
D 282 4 n LEU . 282 D 282 
D 283 4 n ALA . 283 D 283 
D 284 4 n HIS . 284 D 284 
D 285 4 n GLU . 285 D 285 
D 286 4 n ILE . 286 D 286 
D 287 4 n ALA . 287 D 287 
D 288 4 n HIS . 288 D 288 
D 289 4 n GLU . 289 D 289 
D 290 4 n TYR . 290 D 290 
D 291 4 n CYS . 291 D 291 
D 292 4 n ASP . 292 D 292 
D 293 4 n GLY . 293 D 293 
D 294 4 n ARG . 294 D 294 
D 295 4 n TRP . 295 D 295 
D 296 4 n ILE . 296 D 296 
D 297 4 n ALA . 297 D 297 
D 298 4 n VAL . 298 D 298 
D 299 4 n GLY . 299 D 299 
D 300 4 n GLY . 300 D 300 
D 301 4 n GLY . 301 D 301 
D 302 4 n GLY . 302 D 302 
D 303 4 n TYR . 303 D 303 
D 304 4 n ASP . 304 D 304 
D 305 4 n ILE . 305 D 305 
D 306 4 n TRP . 306 D 306 
D 307 4 n ARG . 307 D 307 
D 308 4 n VAL . 308 D 308 
D 309 4 n VAL . 309 D 309 
D 310 4 n PRO . 310 D 310 
D 311 4 n ARG . 311 D 311 
D 312 4 n ALA . 312 D 312 
D 313 4 n TRP . 313 D 313 
D 314 4 n ALA . 314 D 314 
D 315 4 n LEU . 315 D 315 
D 316 4 n LEU . 316 D 316 
D 317 4 n TRP . 317 D 317 
D 318 4 n LEU . 318 D 318 
D 319 4 n GLU . 319 D 319 
D 320 4 n MET . 320 D 320 
D 321 4 n THR . 321 D 321 
D 322 4 n GLY . 322 D 322 
D 323 4 n GLN . 323 D 323 
D 324 4 n ALA . 324 D 324 
D 325 4 n ASP . 325 D 325 
D 326 4 n VAL . 326 D 326 
D 327 4 n SER . 327 D 327 
D 328 4 n GLY . 328 D 328 
D 329 4 n PRO . 329 D 329 
D 330 4 n LEU . 330 D 330 
D 331 4 n PRO . 331 D 331 
D 332 4 n ASP . 332 D 332 
D 333 4 n GLU . 333 D 333 
D 334 4 n TRP . 334 D 334 
D 335 4 n ARG . 335 D 335 
D 336 4 n GLU . 336 D 336 
D 337 4 n ARG . 337 D 337 
D 338 4 n TRP . 338 D 338 
D 339 4 n GLN . 339 D 339 
D 340 4 n PRO . 340 D 340 
D 341 4 n LEU . 341 D 341 
D 342 4 n SER . 342 D 342 
D 343 4 n PRO . 343 D 343 
D 344 4 n VAL . 344 D 344 
D 345 4 n ALA . 345 D 345 
D 346 4 n LEU . 346 D 346 
D 347 4 n PRO . 347 D 347 
D 348 4 n LEU . 348 D 348 
D 349 4 n GLU . 349 D 349 
D 350 4 n TRP . 350 D 350 
D 351 4 n ASP . 351 D 351 
D 352 4 n ASP . 352 D 352 
D 353 4 n PRO . 353 D 353 
D 354 4 n ASP . 354 D 354 
D 355 4 n ASP . 355 D 355 
D 356 4 n LEU . 356 D 356 
D 357 4 n TYR . 357 D 357 
D 358 4 n PRO . 358 D 358 
D 359 4 n PRO . 359 D 359 
D 360 4 n ILE . 360 D 360 
D 361 4 n PRO . 361 D 361 
D 362 4 n ARG . 362 D 362 
D 363 4 n LYS . 363 D 363 
D 364 4 n ALA . 364 D 364 
D 365 4 n GLU . 365 D 365 
D 366 4 n ILE . 366 D 366 
D 367 4 n SER . 367 D 367 
D 368 4 n GLU . 368 D 368 
D 369 4 n LYS . 369 D 369 
D 370 4 n ASN . 370 D 370 
D 371 4 n ALA . 371 D 371 
D 372 4 n GLN . 372 D 372 
D 373 4 n THR . 373 D 373 
D 374 4 n VAL . 374 D 374 
D 375 4 n GLU . 375 D 375 
D 376 4 n LYS . 376 D 376 
D 377 4 n ALA . 377 D 377 
D 378 4 n LEU . 378 D 378 
D 379 4 n TYR . 379 D 379 
D 380 4 n PHE . 380 D 380 
D 381 4 n ILE . 381 D 381 
D 382 4 n ARG . 382 D 382 
D 383 4 n SER . 383 D 383 
D 384 4 n GLN . 384 D 384 
D 385 4 n ARG . 385 D 385 
D 386 4 n PRO . 386 D 386 
D 387 4 n ALA . 387 D 387 
D 388 4 n ARG . 388 D 388 
#
_software.classification other
_software.date           ?
_software.description    "Structure prediction"
_software.name           AlphaFold
_software.pdbx_ordinal   1
_software.type           package
_software.version        "AlphaFold-beta-20231127 (7d9495ae8dbd318b858637eeca6259fdd17ec68e37ad6f1462fd62aafc972dcf)"
#
loop_
_struct_asym.entity_id
_struct_asym.id
1 A 
2 B 
3 C 
4 D 
5 E 
6 F 
7 G 
8 H 
#
loop_
_atom_site.group_PDB
_atom_site.id
_atom_site.type_symbol
_atom_site.label_atom_id
_atom_site.label_alt_id
_atom_site.label_comp_id
_atom_site.label_asym_id
_atom_site.label_entity_id
_atom_site.label_seq_id
_atom_site.pdbx_PDB_ins_code
_atom_site.Cartn_x
_atom_site.Cartn_y
_atom_site.Cartn_z
_atom_site.occupancy
_atom_site.B_iso_or_equiv
_atom_site.auth_seq_id
_atom_site.auth_asym_id
_atom_site.pdbx_PDB_model_num
ATOM   1    N N   . MET   A 1 1   ? 0.337   -9.468  -1.768  1.00 72.28 1   A 1 
ATOM   2    C CA  . MET   A 1 1   ? -0.919  -10.192 -1.464  1.00 78.26 1   A 1 
ATOM   3    C C   . MET   A 1 1   ? -1.342  -10.986 -2.695  1.00 81.65 1   A 1 
ATOM   4    O O   . MET   A 1 1   ? -1.186  -10.482 -3.805  1.00 80.66 1   A 1 
ATOM   5    C CB  . MET   A 1 1   ? -1.998  -9.196  -1.028  1.00 73.77 1   A 1 
ATOM   6    C CG  . MET   A 1 1   ? -3.295  -9.858  -0.560  1.00 68.88 1   A 1 
ATOM   7    S SD  . MET   A 1 1   ? -4.482  -8.621  0.023   1.00 65.21 1   A 1 
ATOM   8    C CE  . MET   A 1 1   ? -5.827  -9.665  0.605   1.00 59.45 1   A 1 
ATOM   9    N N   . LEU   A 1 2   ? -1.867  -12.200 -2.510  1.00 84.90 2   A 1 
ATOM   10   C CA  . LEU   A 1 2   ? -2.323  -13.040 -3.615  1.00 86.42 2   A 1 
ATOM   11   C C   . LEU   A 1 2   ? -3.758  -12.685 -4.032  1.00 88.45 2   A 1 
ATOM   12   O O   . LEU   A 1 2   ? -4.584  -12.285 -3.209  1.00 88.18 2   A 1 
ATOM   13   C CB  . LEU   A 1 2   ? -2.214  -14.524 -3.232  1.00 84.47 2   A 1 
ATOM   14   C CG  . LEU   A 1 2   ? -0.786  -15.032 -2.968  1.00 81.91 2   A 1 
ATOM   15   C CD1 . LEU   A 1 2   ? -0.842  -16.486 -2.520  1.00 77.33 2   A 1 
ATOM   16   C CD2 . LEU   A 1 2   ? 0.099   -14.939 -4.212  1.00 77.10 2   A 1 
ATOM   17   N N   . VAL   A 1 3   ? -4.072  -12.889 -5.309  1.00 91.47 3   A 1 
ATOM   18   C CA  . VAL   A 1 3   ? -5.417  -12.667 -5.858  1.00 93.08 3   A 1 
ATOM   19   C C   . VAL   A 1 3   ? -6.473  -13.514 -5.143  1.00 93.05 3   A 1 
ATOM   20   O O   . VAL   A 1 3   ? -7.564  -13.008 -4.888  1.00 92.40 3   A 1 
ATOM   21   C CB  . VAL   A 1 3   ? -5.415  -12.927 -7.373  1.00 93.59 3   A 1 
ATOM   22   C CG1 . VAL   A 1 3   ? -6.817  -13.088 -7.960  1.00 90.48 3   A 1 
ATOM   23   C CG2 . VAL   A 1 3   ? -4.752  -11.750 -8.091  1.00 89.83 3   A 1 
ATOM   24   N N   . GLU   A 1 4   ? -6.162  -14.745 -4.759  1.00 93.42 4   A 1 
ATOM   25   C CA  . GLU   A 1 4   ? -7.102  -15.632 -4.051  1.00 92.28 4   A 1 
ATOM   26   C C   . GLU   A 1 4   ? -7.600  -15.060 -2.712  1.00 92.31 4   A 1 
ATOM   27   O O   . GLU   A 1 4   ? -8.701  -15.382 -2.277  1.00 91.08 4   A 1 
ATOM   28   C CB  . GLU   A 1 4   ? -6.498  -17.039 -3.880  1.00 90.18 4   A 1 
ATOM   29   C CG  . GLU   A 1 4   ? -5.295  -17.144 -2.929  1.00 84.97 4   A 1 
ATOM   30   C CD  . GLU   A 1 4   ? -4.642  -18.547 -2.915  1.00 85.23 4   A 1 
ATOM   31   O OE1 . GLU   A 1 4   ? -3.673  -18.762 -2.160  1.00 77.76 4   A 1 
ATOM   32   O OE2 . GLU   A 1 4   ? -5.060  -19.448 -3.689  1.00 80.45 4   A 1 
ATOM   33   N N   . GLN   A 1 5   ? -6.835  -14.154 -2.100  1.00 89.93 5   A 1 
ATOM   34   C CA  . GLN   A 1 5   ? -7.190  -13.483 -0.848  1.00 87.76 5   A 1 
ATOM   35   C C   . GLN   A 1 5   ? -8.049  -12.226 -1.069  1.00 88.56 5   A 1 
ATOM   36   O O   . GLN   A 1 5   ? -8.790  -11.818 -0.177  1.00 87.52 5   A 1 
ATOM   37   C CB  . GLN   A 1 5   ? -5.899  -13.110 -0.103  1.00 85.19 5   A 1 
ATOM   38   C CG  . GLN   A 1 5   ? -5.035  -14.319 0.287   1.00 80.27 5   A 1 
ATOM   39   C CD  . GLN   A 1 5   ? -3.672  -13.909 0.853   1.00 76.04 5   A 1 
ATOM   40   O OE1 . GLN   A 1 5   ? -3.137  -12.854 0.568   1.00 68.57 5   A 1 
ATOM   41   N NE2 . GLN   A 1 5   ? -3.059  -14.740 1.664   1.00 66.45 5   A 1 
ATOM   42   N N   . ALA   A 1 6   ? -7.957  -11.598 -2.240  1.00 89.99 6   A 1 
ATOM   43   C CA  . ALA   A 1 6   ? -8.623  -10.333 -2.560  1.00 90.86 6   A 1 
ATOM   44   C C   . ALA   A 1 6   ? -9.839  -10.480 -3.492  1.00 92.69 6   A 1 
ATOM   45   O O   . ALA   A 1 6   ? -10.706 -9.600  -3.536  1.00 92.26 6   A 1 
ATOM   46   C CB  . ALA   A 1 6   ? -7.575  -9.394  -3.167  1.00 89.13 6   A 1 
ATOM   47   N N   . MET   A 1 7   ? -9.922  -11.576 -4.242  1.00 95.01 7   A 1 
ATOM   48   C CA  . MET   A 1 7   ? -10.973 -11.823 -5.222  1.00 95.72 7   A 1 
ATOM   49   C C   . MET   A 1 7   ? -12.347 -12.025 -4.575  1.00 95.75 7   A 1 
ATOM   50   O O   . MET   A 1 7   ? -12.486 -12.422 -3.416  1.00 94.66 7   A 1 
ATOM   51   C CB  . MET   A 1 7   ? -10.591 -12.988 -6.148  1.00 94.95 7   A 1 
ATOM   52   C CG  . MET   A 1 7   ? -10.675 -14.370 -5.487  1.00 93.91 7   A 1 
ATOM   53   S SD  . MET   A 1 7   ? -10.254 -15.725 -6.625  1.00 93.57 7   A 1 
ATOM   54   C CE  . MET   A 1 7   ? -10.484 -17.136 -5.536  1.00 87.82 7   A 1 
ATOM   55   N N   . LYS   A 1 8   ? -13.408 -11.797 -5.353  1.00 96.12 8   A 1 
ATOM   56   C CA  . LYS   A 1 8   ? -14.783 -12.101 -4.953  1.00 96.36 8   A 1 
ATOM   57   C C   . LYS   A 1 8   ? -15.209 -13.468 -5.468  1.00 96.85 8   A 1 
ATOM   58   O O   . LYS   A 1 8   ? -15.196 -13.726 -6.666  1.00 96.10 8   A 1 
ATOM   59   C CB  . LYS   A 1 8   ? -15.738 -10.995 -5.410  1.00 95.18 8   A 1 
ATOM   60   C CG  . LYS   A 1 8   ? -15.725 -9.766  -4.486  1.00 86.43 8   A 1 
ATOM   61   C CD  . LYS   A 1 8   ? -16.431 -10.044 -3.155  1.00 81.84 8   A 1 
ATOM   62   C CE  . LYS   A 1 8   ? -16.497 -8.775  -2.302  1.00 74.69 8   A 1 
ATOM   63   N NZ  . LYS   A 1 8   ? -17.106 -9.049  -0.973  1.00 65.55 8   A 1 
ATOM   64   N N   . ALA   A 1 9   ? -15.664 -14.293 -4.538  1.00 95.67 9   A 1 
ATOM   65   C CA  . ALA   A 1 9   ? -16.322 -15.564 -4.802  1.00 95.27 9   A 1 
ATOM   66   C C   . ALA   A 1 9   ? -17.503 -15.735 -3.827  1.00 94.80 9   A 1 
ATOM   67   O O   . ALA   A 1 9   ? -17.432 -15.257 -2.698  1.00 89.48 9   A 1 
ATOM   68   C CB  . ALA   A 1 9   ? -15.290 -16.688 -4.671  1.00 93.37 9   A 1 
ATOM   69   N N   . PRO   A 1 10  ? -18.624 -16.388 -4.227  1.00 95.09 10  A 1 
ATOM   70   C CA  . PRO   A 1 10  ? -18.914 -16.907 -5.562  1.00 95.14 10  A 1 
ATOM   71   C C   . PRO   A 1 10  ? -19.159 -15.791 -6.587  1.00 96.29 10  A 1 
ATOM   72   O O   . PRO   A 1 10  ? -19.577 -14.686 -6.238  1.00 94.67 10  A 1 
ATOM   73   C CB  . PRO   A 1 10  ? -20.147 -17.791 -5.379  1.00 93.02 10  A 1 
ATOM   74   C CG  . PRO   A 1 10  ? -20.890 -17.101 -4.234  1.00 89.56 10  A 1 
ATOM   75   C CD  . PRO   A 1 10  ? -19.757 -16.598 -3.346  1.00 92.31 10  A 1 
ATOM   76   N N   . VAL   A 1 11  ? -18.929 -16.096 -7.859  1.00 96.73 11  A 1 
ATOM   77   C CA  . VAL   A 1 11  ? -19.110 -15.151 -8.969  1.00 97.34 11  A 1 
ATOM   78   C C   . VAL   A 1 11  ? -20.551 -15.191 -9.464  1.00 97.40 11  A 1 
ATOM   79   O O   . VAL   A 1 11  ? -21.109 -16.256 -9.700  1.00 96.45 11  A 1 
ATOM   80   C CB  . VAL   A 1 11  ? -18.121 -15.429 -10.118 1.00 96.97 11  A 1 
ATOM   81   C CG1 . VAL   A 1 11  ? -18.161 -14.308 -11.157 1.00 93.91 11  A 1 
ATOM   82   C CG2 . VAL   A 1 11  ? -16.679 -15.540 -9.620  1.00 94.05 11  A 1 
ATOM   83   N N   . ILE   A 1 12  ? -21.160 -14.018 -9.657  1.00 97.36 12  A 1 
ATOM   84   C CA  . ILE   A 1 12  ? -22.447 -13.886 -10.340 1.00 97.37 12  A 1 
ATOM   85   C C   . ILE   A 1 12  ? -22.173 -13.988 -11.840 1.00 97.58 12  A 1 
ATOM   86   O O   . ILE   A 1 12  ? -21.404 -13.193 -12.382 1.00 96.94 12  A 1 
ATOM   87   C CB  . ILE   A 1 12  ? -23.150 -12.570 -9.958  1.00 97.04 12  A 1 
ATOM   88   C CG1 . ILE   A 1 12  ? -23.421 -12.518 -8.433  1.00 94.83 12  A 1 
ATOM   89   C CG2 . ILE   A 1 12  ? -24.470 -12.422 -10.738 1.00 94.90 12  A 1 
ATOM   90   C CD1 . ILE   A 1 12  ? -23.638 -11.099 -7.920  1.00 85.66 12  A 1 
ATOM   91   N N   . THR   A 1 13  ? -22.792 -14.966 -12.501 1.00 97.13 13  A 1 
ATOM   92   C CA  . THR   A 1 13  ? -22.514 -15.313 -13.897 1.00 97.14 13  A 1 
ATOM   93   C C   . THR   A 1 13  ? -23.777 -15.343 -14.750 1.00 97.11 13  A 1 
ATOM   94   O O   . THR   A 1 13  ? -24.897 -15.419 -14.239 1.00 95.89 13  A 1 
ATOM   95   C CB  . THR   A 1 13  ? -21.785 -16.662 -14.006 1.00 96.25 13  A 1 
ATOM   96   O OG1 . THR   A 1 13  ? -22.545 -17.698 -13.434 1.00 91.20 13  A 1 
ATOM   97   C CG2 . THR   A 1 13  ? -20.421 -16.654 -13.321 1.00 91.11 13  A 1 
ATOM   98   N N   . LEU   A 1 14  ? -23.582 -15.302 -16.058 1.00 96.98 14  A 1 
ATOM   99   C CA  . LEU   A 1 14  ? -24.604 -15.517 -17.076 1.00 96.81 14  A 1 
ATOM   100  C C   . LEU   A 1 14  ? -24.323 -16.810 -17.845 1.00 97.18 14  A 1 
ATOM   101  O O   . LEU   A 1 14  ? -23.187 -17.279 -17.927 1.00 95.86 14  A 1 
ATOM   102  C CB  . LEU   A 1 14  ? -24.624 -14.323 -18.037 1.00 95.33 14  A 1 
ATOM   103  C CG  . LEU   A 1 14  ? -25.137 -13.012 -17.427 1.00 93.58 14  A 1 
ATOM   104  C CD1 . LEU   A 1 14  ? -24.835 -11.869 -18.387 1.00 89.44 14  A 1 
ATOM   105  C CD2 . LEU   A 1 14  ? -26.640 -13.055 -17.176 1.00 89.43 14  A 1 
ATOM   106  N N   . ARG   A 1 15  ? -25.377 -17.341 -18.482 1.00 96.98 15  A 1 
ATOM   107  C CA  . ARG   A 1 15  ? -25.248 -18.303 -19.576 1.00 97.00 15  A 1 
ATOM   108  C C   . ARG   A 1 15  ? -25.192 -17.547 -20.905 1.00 97.21 15  A 1 
ATOM   109  O O   . ARG   A 1 15  ? -25.771 -16.470 -21.021 1.00 95.66 15  A 1 
ATOM   110  C CB  . ARG   A 1 15  ? -26.424 -19.290 -19.565 1.00 95.98 15  A 1 
ATOM   111  C CG  . ARG   A 1 15  ? -26.497 -20.149 -18.296 1.00 91.64 15  A 1 
ATOM   112  C CD  . ARG   A 1 15  ? -25.251 -21.018 -18.170 1.00 87.26 15  A 1 
ATOM   113  N NE  . ARG   A 1 15  ? -25.390 -22.017 -17.094 1.00 81.08 15  A 1 
ATOM   114  C CZ  . ARG   A 1 15  ? -24.596 -23.049 -16.943 1.00 75.98 15  A 1 
ATOM   115  N NH1 . ARG   A 1 15  ? -23.585 -23.240 -17.743 1.00 67.08 15  A 1 
ATOM   116  N NH2 . ARG   A 1 15  ? -24.782 -23.916 -15.991 1.00 68.84 15  A 1 
ATOM   117  N N   . ALA   A 1 16  ? -24.585 -18.144 -21.923 1.00 96.01 16  A 1 
ATOM   118  C CA  . ALA   A 1 16  ? -24.537 -17.559 -23.269 1.00 95.81 16  A 1 
ATOM   119  C C   . ALA   A 1 16  ? -25.932 -17.304 -23.878 1.00 95.98 16  A 1 
ATOM   120  O O   . ALA   A 1 16  ? -26.085 -16.451 -24.747 1.00 93.91 16  A 1 
ATOM   121  C CB  . ALA   A 1 16  ? -23.715 -18.498 -24.154 1.00 94.68 16  A 1 
ATOM   122  N N   . THR   A 1 17  ? -26.949 -18.023 -23.397 1.00 96.03 17  A 1 
ATOM   123  C CA  . THR   A 1 17  ? -28.355 -17.913 -23.815 1.00 95.66 17  A 1 
ATOM   124  C C   . THR   A 1 17  ? -29.164 -16.871 -23.039 1.00 95.92 17  A 1 
ATOM   125  O O   . THR   A 1 17  ? -30.293 -16.597 -23.439 1.00 94.00 17  A 1 
ATOM   126  C CB  . THR   A 1 17  ? -29.055 -19.271 -23.672 1.00 94.64 17  A 1 
ATOM   127  O OG1 . THR   A 1 17  ? -28.913 -19.751 -22.350 1.00 88.25 17  A 1 
ATOM   128  C CG2 . THR   A 1 17  ? -28.460 -20.322 -24.609 1.00 86.00 17  A 1 
ATOM   129  N N   . ASN   A 1 18  ? -28.648 -16.326 -21.928 1.00 95.92 18  A 1 
ATOM   130  C CA  . ASN   A 1 18  ? -29.345 -15.253 -21.219 1.00 95.81 18  A 1 
ATOM   131  C C   . ASN   A 1 18  ? -29.457 -14.020 -22.119 1.00 96.10 18  A 1 
ATOM   132  O O   . ASN   A 1 18  ? -28.599 -13.786 -22.970 1.00 95.00 18  A 1 
ATOM   133  C CB  . ASN   A 1 18  ? -28.643 -14.914 -19.899 1.00 95.36 18  A 1 
ATOM   134  C CG  . ASN   A 1 18  ? -28.877 -15.957 -18.823 1.00 94.48 18  A 1 
ATOM   135  O OD1 . ASN   A 1 18  ? -27.969 -16.627 -18.382 1.00 83.21 18  A 1 
ATOM   136  N ND2 . ASN   A 1 18  ? -30.098 -16.114 -18.361 1.00 82.58 18  A 1 
ATOM   137  N N   . THR   A 1 19  ? -30.506 -13.231 -21.921 1.00 96.00 19  A 1 
ATOM   138  C CA  . THR   A 1 19  ? -30.764 -12.042 -22.736 1.00 96.06 19  A 1 
ATOM   139  C C   . THR   A 1 19  ? -30.004 -10.820 -22.222 1.00 96.40 19  A 1 
ATOM   140  O O   . THR   A 1 19  ? -29.599 -10.747 -21.059 1.00 95.52 19  A 1 
ATOM   141  C CB  . THR   A 1 19  ? -32.266 -11.748 -22.826 1.00 95.16 19  A 1 
ATOM   142  O OG1 . THR   A 1 19  ? -32.783 -11.423 -21.560 1.00 89.87 19  A 1 
ATOM   143  C CG2 . THR   A 1 19  ? -33.068 -12.925 -23.383 1.00 88.61 19  A 1 
ATOM   144  N N   . ILE   A 1 20  ? -29.863 -9.808  -23.073 1.00 95.45 20  A 1 
ATOM   145  C CA  . ILE   A 1 20  ? -29.337 -8.491  -22.680 1.00 95.52 20  A 1 
ATOM   146  C C   . ILE   A 1 20  ? -30.197 -7.881  -21.559 1.00 95.59 20  A 1 
ATOM   147  O O   . ILE   A 1 20  ? -29.658 -7.303  -20.614 1.00 94.90 20  A 1 
ATOM   148  C CB  . ILE   A 1 20  ? -29.255 -7.570  -23.922 1.00 95.15 20  A 1 
ATOM   149  C CG1 . ILE   A 1 20  ? -28.199 -8.116  -24.911 1.00 93.54 20  A 1 
ATOM   150  C CG2 . ILE   A 1 20  ? -28.929 -6.119  -23.530 1.00 93.27 20  A 1 
ATOM   151  C CD1 . ILE   A 1 20  ? -28.189 -7.431  -26.281 1.00 90.01 20  A 1 
ATOM   152  N N   . ALA   A 1 21  ? -31.520 -8.057  -21.609 1.00 95.58 21  A 1 
ATOM   153  C CA  . ALA   A 1 21  ? -32.437 -7.594  -20.564 1.00 95.29 21  A 1 
ATOM   154  C C   . ALA   A 1 21  ? -32.154 -8.261  -19.208 1.00 95.59 21  A 1 
ATOM   155  O O   . ALA   A 1 21  ? -32.059 -7.572  -18.192 1.00 95.08 21  A 1 
ATOM   156  C CB  . ALA   A 1 21  ? -33.879 -7.844  -21.017 1.00 94.47 21  A 1 
ATOM   157  N N   . GLU   A 1 22  ? -31.957 -9.580  -19.182 1.00 96.06 22  A 1 
ATOM   158  C CA  . GLU   A 1 22  ? -31.596 -10.320 -17.965 1.00 96.04 22  A 1 
ATOM   159  C C   . GLU   A 1 22  ? -30.242 -9.859  -17.406 1.00 96.39 22  A 1 
ATOM   160  O O   . GLU   A 1 22  ? -30.109 -9.653  -16.197 1.00 95.65 22  A 1 
ATOM   161  C CB  . GLU   A 1 22  ? -31.543 -11.828 -18.260 1.00 95.82 22  A 1 
ATOM   162  C CG  . GLU   A 1 22  ? -32.935 -12.458 -18.444 1.00 92.48 22  A 1 
ATOM   163  C CD  . GLU   A 1 22  ? -32.853 -13.913 -18.935 1.00 92.87 22  A 1 
ATOM   164  O OE1 . GLU   A 1 22  ? -33.759 -14.706 -18.598 1.00 83.42 22  A 1 
ATOM   165  O OE2 . GLU   A 1 22  ? -31.884 -14.242 -19.658 1.00 86.28 22  A 1 
ATOM   166  N N   . ALA   A 1 23  ? -29.267 -9.618  -18.275 1.00 96.70 23  A 1 
ATOM   167  C CA  . ALA   A 1 23  ? -27.961 -9.104  -17.872 1.00 96.83 23  A 1 
ATOM   168  C C   . ALA   A 1 23  ? -28.064 -7.707  -17.236 1.00 96.83 23  A 1 
ATOM   169  O O   . ALA   A 1 23  ? -27.525 -7.478  -16.154 1.00 96.17 23  A 1 
ATOM   170  C CB  . ALA   A 1 23  ? -27.038 -9.108  -19.094 1.00 96.62 23  A 1 
ATOM   171  N N   . LEU   A 1 24  ? -28.819 -6.790  -17.850 1.00 96.21 24  A 1 
ATOM   172  C CA  . LEU   A 1 24  ? -29.079 -5.452  -17.301 1.00 95.47 24  A 1 
ATOM   173  C C   . LEU   A 1 24  ? -29.767 -5.517  -15.933 1.00 95.49 24  A 1 
ATOM   174  O O   . LEU   A 1 24  ? -29.450 -4.738  -15.031 1.00 94.70 24  A 1 
ATOM   175  C CB  . LEU   A 1 24  ? -29.956 -4.661  -18.288 1.00 94.79 24  A 1 
ATOM   176  C CG  . LEU   A 1 24  ? -29.193 -4.098  -19.501 1.00 92.91 24  A 1 
ATOM   177  C CD1 . LEU   A 1 24  ? -30.189 -3.622  -20.554 1.00 89.26 24  A 1 
ATOM   178  C CD2 . LEU   A 1 24  ? -28.317 -2.909  -19.104 1.00 89.49 24  A 1 
ATOM   179  N N   . GLN   A 1 25  ? -30.698 -6.458  -15.768 1.00 96.42 25  A 1 
ATOM   180  C CA  . GLN   A 1 25  ? -31.422 -6.657  -14.517 1.00 96.11 25  A 1 
ATOM   181  C C   . GLN   A 1 25  ? -30.495 -7.171  -13.409 1.00 96.32 25  A 1 
ATOM   182  O O   . GLN   A 1 25  ? -30.508 -6.637  -12.299 1.00 95.52 25  A 1 
ATOM   183  C CB  . GLN   A 1 25  ? -32.616 -7.582  -14.788 1.00 95.43 25  A 1 
ATOM   184  C CG  . GLN   A 1 25  ? -33.784 -7.311  -13.828 1.00 84.30 25  A 1 
ATOM   185  C CD  . GLN   A 1 25  ? -35.035 -8.125  -14.185 1.00 76.34 25  A 1 
ATOM   186  O OE1 . GLN   A 1 25  ? -35.011 -9.057  -14.964 1.00 67.45 25  A 1 
ATOM   187  N NE2 . GLN   A 1 25  ? -36.178 -7.808  -13.624 1.00 63.39 25  A 1 
ATOM   188  N N   . LEU   A 1 26  ? -29.634 -8.138  -13.724 1.00 96.65 26  A 1 
ATOM   189  C CA  . LEU   A 1 26  ? -28.595 -8.645  -12.818 1.00 96.57 26  A 1 
ATOM   190  C C   . LEU   A 1 26  ? -27.621 -7.550  -12.375 1.00 96.57 26  A 1 
ATOM   191  O O   . LEU   A 1 26  ? -27.337 -7.429  -11.184 1.00 95.28 26  A 1 
ATOM   192  C CB  . LEU   A 1 26  ? -27.848 -9.802  -13.510 1.00 95.94 26  A 1 
ATOM   193  C CG  . LEU   A 1 26  ? -28.368 -11.185 -13.080 1.00 92.58 26  A 1 
ATOM   194  C CD1 . LEU   A 1 26  ? -28.084 -12.224 -14.153 1.00 86.97 26  A 1 
ATOM   195  C CD2 . LEU   A 1 26  ? -27.674 -11.640 -11.794 1.00 86.22 26  A 1 
ATOM   196  N N   . LEU   A 1 27  ? -27.163 -6.705  -13.302 1.00 96.75 27  A 1 
ATOM   197  C CA  . LEU   A 1 27  ? -26.299 -5.564  -12.967 1.00 96.19 27  A 1 
ATOM   198  C C   . LEU   A 1 27  ? -26.971 -4.607  -11.974 1.00 95.75 27  A 1 
ATOM   199  O O   . LEU   A 1 27  ? -26.344 -4.195  -11.000 1.00 94.34 27  A 1 
ATOM   200  C CB  . LEU   A 1 27  ? -25.914 -4.787  -14.234 1.00 95.59 27  A 1 
ATOM   201  C CG  . LEU   A 1 27  ? -24.915 -5.462  -15.187 1.00 93.37 27  A 1 
ATOM   202  C CD1 . LEU   A 1 27  ? -24.506 -4.422  -16.231 1.00 87.70 27  A 1 
ATOM   203  C CD2 . LEU   A 1 27  ? -23.644 -5.939  -14.497 1.00 86.93 27  A 1 
ATOM   204  N N   . ARG   A 1 28  ? -28.246 -4.263  -12.195 1.00 95.34 28  A 1 
ATOM   205  C CA  . ARG   A 1 28  ? -29.013 -3.393  -11.290 1.00 94.86 28  A 1 
ATOM   206  C C   . ARG   A 1 28  ? -29.247 -4.043  -9.934  1.00 95.38 28  A 1 
ATOM   207  O O   . ARG   A 1 28  ? -29.028 -3.397  -8.917  1.00 94.30 28  A 1 
ATOM   208  C CB  . ARG   A 1 28  ? -30.358 -2.993  -11.920 1.00 93.52 28  A 1 
ATOM   209  C CG  . ARG   A 1 28  ? -30.236 -1.741  -12.795 1.00 81.05 28  A 1 
ATOM   210  C CD  . ARG   A 1 28  ? -31.618 -1.338  -13.311 1.00 79.20 28  A 1 
ATOM   211  N NE  . ARG   A 1 28  ? -31.588 -0.036  -14.008 1.00 68.80 28  A 1 
ATOM   212  C CZ  . ARG   A 1 28  ? -32.587 0.515   -14.680 1.00 61.09 28  A 1 
ATOM   213  N NH1 . ARG   A 1 28  ? -33.744 -0.077  -14.798 1.00 55.16 28  A 1 
ATOM   214  N NH2 . ARG   A 1 28  ? -32.435 1.677   -15.249 1.00 52.83 28  A 1 
ATOM   215  N N   . HIS   A 1 29  ? -29.674 -5.300  -9.921  1.00 95.34 29  A 1 
ATOM   216  C CA  . HIS   A 1 29  ? -30.015 -6.017  -8.693  1.00 95.44 29  A 1 
ATOM   217  C C   . HIS   A 1 29  ? -28.802 -6.191  -7.780  1.00 95.17 29  A 1 
ATOM   218  O O   . HIS   A 1 29  ? -28.862 -5.869  -6.592  1.00 93.76 29  A 1 
ATOM   219  C CB  . HIS   A 1 29  ? -30.641 -7.369  -9.060  1.00 95.21 29  A 1 
ATOM   220  C CG  . HIS   A 1 29  ? -31.125 -8.129  -7.851  1.00 90.91 29  A 1 
ATOM   221  N ND1 . HIS   A 1 29  ? -30.345 -8.768  -6.915  1.00 77.80 29  A 1 
ATOM   222  C CD2 . HIS   A 1 29  ? -32.429 -8.281  -7.435  1.00 78.66 29  A 1 
ATOM   223  C CE1 . HIS   A 1 29  ? -31.143 -9.285  -5.968  1.00 78.55 29  A 1 
ATOM   224  N NE2 . HIS   A 1 29  ? -32.424 -9.010  -6.253  1.00 80.22 29  A 1 
ATOM   225  N N   . HIS   A 1 30  ? -27.690 -6.650  -8.327  1.00 95.55 30  A 1 
ATOM   226  C CA  . HIS   A 1 30  ? -26.466 -6.887  -7.558  1.00 94.73 30  A 1 
ATOM   227  C C   . HIS   A 1 30  ? -25.557 -5.663  -7.460  1.00 94.32 30  A 1 
ATOM   228  O O   . HIS   A 1 30  ? -24.544 -5.716  -6.767  1.00 92.65 30  A 1 
ATOM   229  C CB  . HIS   A 1 30  ? -25.739 -8.098  -8.137  1.00 94.68 30  A 1 
ATOM   230  C CG  . HIS   A 1 30  ? -26.519 -9.368  -7.946  1.00 95.05 30  A 1 
ATOM   231  N ND1 . HIS   A 1 30  ? -26.648 -10.066 -6.757  1.00 82.45 30  A 1 
ATOM   232  C CD2 . HIS   A 1 30  ? -27.254 -10.041 -8.887  1.00 82.82 30  A 1 
ATOM   233  C CE1 . HIS   A 1 30  ? -27.421 -11.135 -6.986  1.00 85.89 30  A 1 
ATOM   234  N NE2 . HIS   A 1 30  ? -27.815 -11.154 -8.266  1.00 87.85 30  A 1 
ATOM   235  N N   . ARG   A 1 31  ? -25.917 -4.567  -8.126  1.00 93.38 31  A 1 
ATOM   236  C CA  . ARG   A 1 31  ? -25.113 -3.340  -8.183  1.00 92.64 31  A 1 
ATOM   237  C C   . ARG   A 1 31  ? -23.660 -3.624  -8.606  1.00 93.26 31  A 1 
ATOM   238  O O   . ARG   A 1 31  ? -22.729 -3.131  -7.987  1.00 91.38 31  A 1 
ATOM   239  C CB  . ARG   A 1 31  ? -25.212 -2.572  -6.852  1.00 90.90 31  A 1 
ATOM   240  C CG  . ARG   A 1 31  ? -26.624 -2.091  -6.469  1.00 82.96 31  A 1 
ATOM   241  C CD  . ARG   A 1 31  ? -26.527 -1.304  -5.153  1.00 76.54 31  A 1 
ATOM   242  N NE  . ARG   A 1 31  ? -27.760 -0.577  -4.821  1.00 67.23 31  A 1 
ATOM   243  C CZ  . ARG   A 1 31  ? -27.884 0.329   -3.862  1.00 58.36 31  A 1 
ATOM   244  N NH1 . ARG   A 1 31  ? -26.899 0.637   -3.056  1.00 52.60 31  A 1 
ATOM   245  N NH2 . ARG   A 1 31  ? -29.015 0.950   -3.686  1.00 50.45 31  A 1 
ATOM   246  N N   . ILE   A 1 32  ? -23.477 -4.419  -9.650  1.00 95.00 32  A 1 
ATOM   247  C CA  . ILE   A 1 32  ? -22.175 -4.761  -10.246 1.00 95.44 32  A 1 
ATOM   248  C C   . ILE   A 1 32  ? -22.081 -4.205  -11.673 1.00 95.65 32  A 1 
ATOM   249  O O   . ILE   A 1 32  ? -23.079 -3.741  -12.225 1.00 94.82 32  A 1 
ATOM   250  C CB  . ILE   A 1 32  ? -21.923 -6.285  -10.187 1.00 95.32 32  A 1 
ATOM   251  C CG1 . ILE   A 1 32  ? -23.023 -7.077  -10.928 1.00 93.35 32  A 1 
ATOM   252  C CG2 . ILE   A 1 32  ? -21.764 -6.727  -8.723  1.00 91.15 32  A 1 
ATOM   253  C CD1 . ILE   A 1 32  ? -22.793 -8.591  -10.986 1.00 91.40 32  A 1 
ATOM   254  N N   . ARG   A 1 33  ? -20.896 -4.226  -12.268 1.00 95.33 33  A 1 
ATOM   255  C CA  . ARG   A 1 33  ? -20.649 -3.731  -13.640 1.00 95.37 33  A 1 
ATOM   256  C C   . ARG   A 1 33  ? -20.065 -4.778  -14.587 1.00 96.38 33  A 1 
ATOM   257  O O   . ARG   A 1 33  ? -19.836 -4.462  -15.751 1.00 95.38 33  A 1 
ATOM   258  C CB  . ARG   A 1 33  ? -19.759 -2.485  -13.611 1.00 93.42 33  A 1 
ATOM   259  C CG  . ARG   A 1 33  ? -20.437 -1.301  -12.893 1.00 90.30 33  A 1 
ATOM   260  C CD  . ARG   A 1 33  ? -19.730 0.021   -13.199 1.00 87.01 33  A 1 
ATOM   261  N NE  . ARG   A 1 33  ? -18.334 0.040   -12.722 1.00 81.00 33  A 1 
ATOM   262  C CZ  . ARG   A 1 33  ? -17.464 1.025   -12.892 1.00 77.29 33  A 1 
ATOM   263  N NH1 . ARG   A 1 33  ? -17.771 2.117   -13.542 1.00 68.64 33  A 1 
ATOM   264  N NH2 . ARG   A 1 33  ? -16.266 0.934   -12.395 1.00 70.27 33  A 1 
ATOM   265  N N   . HIS   A 1 34  ? -19.831 -5.991  -14.109 1.00 96.99 34  A 1 
ATOM   266  C CA  . HIS   A 1 34  ? -19.182 -7.051  -14.881 1.00 97.53 34  A 1 
ATOM   267  C C   . HIS   A 1 34  ? -19.899 -8.381  -14.647 1.00 97.96 34  A 1 
ATOM   268  O O   . HIS   A 1 34  ? -20.207 -8.712  -13.500 1.00 97.40 34  A 1 
ATOM   269  C CB  . HIS   A 1 34  ? -17.701 -7.147  -14.481 1.00 97.02 34  A 1 
ATOM   270  C CG  . HIS   A 1 34  ? -16.976 -5.826  -14.473 1.00 96.52 34  A 1 
ATOM   271  N ND1 . HIS   A 1 34  ? -16.781 -5.019  -13.367 1.00 88.92 34  A 1 
ATOM   272  C CD2 . HIS   A 1 34  ? -16.436 -5.155  -15.547 1.00 88.61 34  A 1 
ATOM   273  C CE1 . HIS   A 1 34  ? -16.134 -3.908  -13.769 1.00 89.41 34  A 1 
ATOM   274  N NE2 . HIS   A 1 34  ? -15.915 -3.951  -15.090 1.00 91.36 34  A 1 
ATOM   275  N N   . LEU   A 1 35  ? -20.164 -9.124  -15.715 1.00 97.66 35  A 1 
ATOM   276  C CA  . LEU   A 1 35  ? -20.802 -10.439 -15.677 1.00 97.90 35  A 1 
ATOM   277  C C   . LEU   A 1 35  ? -20.034 -11.418 -16.569 1.00 98.03 35  A 1 
ATOM   278  O O   . LEU   A 1 35  ? -20.167 -11.359 -17.796 1.00 97.33 35  A 1 
ATOM   279  C CB  . LEU   A 1 35  ? -22.273 -10.334 -16.114 1.00 97.50 35  A 1 
ATOM   280  C CG  . LEU   A 1 35  ? -23.201 -9.667  -15.085 1.00 96.55 35  A 1 
ATOM   281  C CD1 . LEU   A 1 35  ? -24.554 -9.380  -15.725 1.00 94.02 35  A 1 
ATOM   282  C CD2 . LEU   A 1 35  ? -23.432 -10.560 -13.866 1.00 93.68 35  A 1 
ATOM   283  N N   . PRO   A 1 36  ? -19.253 -12.331 -15.984 1.00 98.16 36  A 1 
ATOM   284  C CA  . PRO   A 1 36  ? -18.691 -13.442 -16.739 1.00 98.18 36  A 1 
ATOM   285  C C   . PRO   A 1 36  ? -19.795 -14.346 -17.293 1.00 98.21 36  A 1 
ATOM   286  O O   . PRO   A 1 36  ? -20.787 -14.623 -16.613 1.00 97.69 36  A 1 
ATOM   287  C CB  . PRO   A 1 36  ? -17.771 -14.190 -15.771 1.00 97.75 36  A 1 
ATOM   288  C CG  . PRO   A 1 36  ? -17.461 -13.155 -14.695 1.00 96.42 36  A 1 
ATOM   289  C CD  . PRO   A 1 36  ? -18.752 -12.344 -14.627 1.00 97.79 36  A 1 
ATOM   290  N N   . VAL   A 1 37  ? -19.601 -14.820 -18.514 1.00 97.72 37  A 1 
ATOM   291  C CA  . VAL   A 1 37  ? -20.467 -15.802 -19.172 1.00 97.76 37  A 1 
ATOM   292  C C   . VAL   A 1 37  ? -19.791 -17.162 -19.081 1.00 97.71 37  A 1 
ATOM   293  O O   . VAL   A 1 37  ? -18.647 -17.312 -19.505 1.00 96.75 37  A 1 
ATOM   294  C CB  . VAL   A 1 37  ? -20.764 -15.418 -20.631 1.00 97.31 37  A 1 
ATOM   295  C CG1 . VAL   A 1 37  ? -21.780 -16.379 -21.246 1.00 94.80 37  A 1 
ATOM   296  C CG2 . VAL   A 1 37  ? -21.330 -13.995 -20.744 1.00 94.28 37  A 1 
ATOM   297  N N   . VAL   A 1 38  ? -20.496 -18.143 -18.532 1.00 97.52 38  A 1 
ATOM   298  C CA  . VAL   A 1 38  ? -19.973 -19.498 -18.309 1.00 97.55 38  A 1 
ATOM   299  C C   . VAL   A 1 38  ? -20.854 -20.568 -18.947 1.00 97.45 38  A 1 
ATOM   300  O O   . VAL   A 1 38  ? -22.056 -20.372 -19.167 1.00 96.12 38  A 1 
ATOM   301  C CB  . VAL   A 1 38  ? -19.740 -19.809 -16.815 1.00 96.58 38  A 1 
ATOM   302  C CG1 . VAL   A 1 38  ? -18.706 -18.865 -16.198 1.00 91.49 38  A 1 
ATOM   303  C CG2 . VAL   A 1 38  ? -21.028 -19.746 -15.985 1.00 90.71 38  A 1 
ATOM   304  N N   . ASP   A 1 39  ? -20.258 -21.724 -19.217 1.00 96.58 39  A 1 
ATOM   305  C CA  . ASP   A 1 39  ? -20.969 -22.908 -19.698 1.00 96.03 39  A 1 
ATOM   306  C C   . ASP   A 1 39  ? -21.553 -23.769 -18.555 1.00 95.85 39  A 1 
ATOM   307  O O   . ASP   A 1 39  ? -21.640 -23.352 -17.391 1.00 92.59 39  A 1 
ATOM   308  C CB  . ASP   A 1 39  ? -20.059 -23.696 -20.663 1.00 94.06 39  A 1 
ATOM   309  C CG  . ASP   A 1 39  ? -18.947 -24.518 -20.009 1.00 93.06 39  A 1 
ATOM   310  O OD1 . ASP   A 1 39  ? -18.875 -24.580 -18.761 1.00 86.17 39  A 1 
ATOM   311  O OD2 . ASP   A 1 39  ? -18.205 -25.161 -20.774 1.00 86.81 39  A 1 
ATOM   312  N N   . GLY   A 1 40  ? -22.007 -24.992 -18.897 1.00 94.78 40  A 1 
ATOM   313  C CA  . GLY   A 1 40  ? -22.560 -25.961 -17.947 1.00 94.25 40  A 1 
ATOM   314  C C   . GLY   A 1 40  ? -21.586 -26.430 -16.876 1.00 94.50 40  A 1 
ATOM   315  O O   . GLY   A 1 40  ? -22.012 -26.802 -15.777 1.00 90.34 40  A 1 
ATOM   316  N N   . GLU   A 1 41  ? -20.300 -26.395 -17.177 1.00 94.72 41  A 1 
ATOM   317  C CA  . GLU   A 1 41  ? -19.229 -26.925 -16.329 1.00 94.34 41  A 1 
ATOM   318  C C   . GLU   A 1 41  ? -18.514 -25.833 -15.517 1.00 94.61 41  A 1 
ATOM   319  O O   . GLU   A 1 41  ? -17.677 -26.140 -14.669 1.00 90.76 41  A 1 
ATOM   320  C CB  . GLU   A 1 41  ? -18.249 -27.711 -17.205 1.00 92.63 41  A 1 
ATOM   321  C CG  . GLU   A 1 41  ? -18.911 -28.948 -17.846 1.00 86.29 41  A 1 
ATOM   322  C CD  . GLU   A 1 41  ? -17.971 -29.726 -18.778 1.00 78.02 41  A 1 
ATOM   323  O OE1 . GLU   A 1 41  ? -18.442 -30.740 -19.348 1.00 68.31 41  A 1 
ATOM   324  O OE2 . GLU   A 1 41  ? -16.808 -29.300 -18.970 1.00 70.18 41  A 1 
ATOM   325  N N   . GLY   A 1 42  ? -18.885 -24.568 -15.738 1.00 95.05 42  A 1 
ATOM   326  C CA  . GLY   A 1 42  ? -18.252 -23.411 -15.106 1.00 95.26 42  A 1 
ATOM   327  C C   . GLY   A 1 42  ? -17.027 -22.884 -15.858 1.00 96.23 42  A 1 
ATOM   328  O O   . GLY   A 1 42  ? -16.292 -22.069 -15.302 1.00 94.45 42  A 1 
ATOM   329  N N   . ARG   A 1 43  ? -16.807 -23.321 -17.104 1.00 95.94 43  A 1 
ATOM   330  C CA  . ARG   A 1 43  ? -15.761 -22.754 -17.964 1.00 95.87 43  A 1 
ATOM   331  C C   . ARG   A 1 43  ? -16.158 -21.363 -18.433 1.00 96.15 43  A 1 
ATOM   332  O O   . ARG   A 1 43  ? -17.309 -21.122 -18.787 1.00 94.63 43  A 1 
ATOM   333  C CB  . ARG   A 1 43  ? -15.470 -23.669 -19.157 1.00 94.94 43  A 1 
ATOM   334  C CG  . ARG   A 1 43  ? -14.863 -25.016 -18.718 1.00 88.47 43  A 1 
ATOM   335  C CD  . ARG   A 1 43  ? -14.576 -25.917 -19.920 1.00 84.53 43  A 1 
ATOM   336  N NE  . ARG   A 1 43  ? -15.812 -26.485 -20.470 1.00 74.04 43  A 1 
ATOM   337  C CZ  . ARG   A 1 43  ? -15.925 -27.528 -21.275 1.00 66.06 43  A 1 
ATOM   338  N NH1 . ARG   A 1 43  ? -14.887 -28.140 -21.766 1.00 58.95 43  A 1 
ATOM   339  N NH2 . ARG   A 1 43  ? -17.097 -27.982 -21.578 1.00 57.25 43  A 1 
ATOM   340  N N   . LEU   A 1 44  ? -15.202 -20.458 -18.458 1.00 95.88 44  A 1 
ATOM   341  C CA  . LEU   A 1 44  ? -15.401 -19.092 -18.920 1.00 96.32 44  A 1 
ATOM   342  C C   . LEU   A 1 44  ? -15.521 -19.066 -20.449 1.00 96.33 44  A 1 
ATOM   343  O O   . LEU   A 1 44  ? -14.602 -19.464 -21.152 1.00 94.69 44  A 1 
ATOM   344  C CB  . LEU   A 1 44  ? -14.234 -18.242 -18.397 1.00 95.63 44  A 1 
ATOM   345  C CG  . LEU   A 1 44  ? -14.363 -16.738 -18.688 1.00 95.21 44  A 1 
ATOM   346  C CD1 . LEU   A 1 44  ? -15.509 -16.099 -17.903 1.00 92.11 44  A 1 
ATOM   347  C CD2 . LEU   A 1 44  ? -13.065 -16.043 -18.282 1.00 91.47 44  A 1 
ATOM   348  N N   . LEU   A 1 45  ? -16.653 -18.576 -20.951 1.00 96.57 45  A 1 
ATOM   349  C CA  . LEU   A 1 45  ? -16.919 -18.411 -22.385 1.00 95.94 45  A 1 
ATOM   350  C C   . LEU   A 1 45  ? -16.728 -16.971 -22.854 1.00 95.80 45  A 1 
ATOM   351  O O   . LEU   A 1 45  ? -16.373 -16.726 -24.004 1.00 93.14 45  A 1 
ATOM   352  C CB  . LEU   A 1 45  ? -18.361 -18.853 -22.689 1.00 95.02 45  A 1 
ATOM   353  C CG  . LEU   A 1 45  ? -18.694 -20.327 -22.397 1.00 93.15 45  A 1 
ATOM   354  C CD1 . LEU   A 1 45  ? -20.174 -20.559 -22.709 1.00 88.43 45  A 1 
ATOM   355  C CD2 . LEU   A 1 45  ? -17.859 -21.282 -23.251 1.00 87.13 45  A 1 
ATOM   356  N N   . GLY   A 1 46  ? -17.006 -16.012 -21.975 1.00 96.79 46  A 1 
ATOM   357  C CA  . GLY   A 1 46  ? -16.970 -14.601 -22.314 1.00 96.77 46  A 1 
ATOM   358  C C   . GLY   A 1 46  ? -17.182 -13.697 -21.105 1.00 97.45 46  A 1 
ATOM   359  O O   . GLY   A 1 46  ? -17.344 -14.153 -19.973 1.00 96.71 46  A 1 
ATOM   360  N N   . LEU   A 1 47  ? -17.196 -12.388 -21.366 1.00 97.47 47  A 1 
ATOM   361  C CA  . LEU   A 1 47  ? -17.463 -11.362 -20.360 1.00 97.64 47  A 1 
ATOM   362  C C   . LEU   A 1 47  ? -18.366 -10.293 -20.967 1.00 97.64 47  A 1 
ATOM   363  O O   . LEU   A 1 47  ? -18.092 -9.785  -22.054 1.00 96.56 47  A 1 
ATOM   364  C CB  . LEU   A 1 47  ? -16.121 -10.776 -19.888 1.00 97.07 47  A 1 
ATOM   365  C CG  . LEU   A 1 47  ? -16.237 -9.656  -18.835 1.00 96.41 47  A 1 
ATOM   366  C CD1 . LEU   A 1 47  ? -16.675 -10.193 -17.476 1.00 93.35 47  A 1 
ATOM   367  C CD2 . LEU   A 1 47  ? -14.877 -8.988  -18.654 1.00 92.18 47  A 1 
ATOM   368  N N   . VAL   A 1 48  ? -19.410 -9.930  -20.229 1.00 97.61 48  A 1 
ATOM   369  C CA  . VAL   A 1 48  ? -20.280 -8.798  -20.550 1.00 97.47 48  A 1 
ATOM   370  C C   . VAL   A 1 48  ? -20.116 -7.754  -19.460 1.00 97.44 48  A 1 
ATOM   371  O O   . VAL   A 1 48  ? -20.310 -8.037  -18.277 1.00 96.13 48  A 1 
ATOM   372  C CB  . VAL   A 1 48  ? -21.742 -9.240  -20.709 1.00 95.92 48  A 1 
ATOM   373  C CG1 . VAL   A 1 48  ? -22.639 -8.051  -21.035 1.00 86.85 48  A 1 
ATOM   374  C CG2 . VAL   A 1 48  ? -21.898 -10.247 -21.851 1.00 85.67 48  A 1 
ATOM   375  N N   . THR   A 1 49  ? -19.764 -6.539  -19.854 1.00 97.04 49  A 1 
ATOM   376  C CA  . THR   A 1 49  ? -19.629 -5.417  -18.921 1.00 96.47 49  A 1 
ATOM   377  C C   . THR   A 1 49  ? -20.804 -4.452  -19.039 1.00 96.44 49  A 1 
ATOM   378  O O   . THR   A 1 49  ? -21.563 -4.453  -20.011 1.00 95.54 49  A 1 
ATOM   379  C CB  . THR   A 1 49  ? -18.295 -4.675  -19.097 1.00 95.23 49  A 1 
ATOM   380  O OG1 . THR   A 1 49  ? -18.281 -3.939  -20.287 1.00 90.40 49  A 1 
ATOM   381  C CG2 . THR   A 1 49  ? -17.082 -5.608  -19.073 1.00 90.90 49  A 1 
ATOM   382  N N   . SER   A 1 50  ? -20.926 -3.558  -18.057 1.00 95.58 50  A 1 
ATOM   383  C CA  . SER   A 1 50  ? -21.879 -2.451  -18.130 1.00 95.18 50  A 1 
ATOM   384  C C   . SER   A 1 50  ? -21.659 -1.563  -19.354 1.00 95.26 50  A 1 
ATOM   385  O O   . SER   A 1 50  ? -22.602 -0.912  -19.790 1.00 94.11 50  A 1 
ATOM   386  C CB  . SER   A 1 50  ? -21.778 -1.612  -16.857 1.00 94.00 50  A 1 
ATOM   387  O OG  . SER   A 1 50  ? -22.609 -0.470  -16.926 1.00 86.56 50  A 1 
ATOM   388  N N   . GLN   A 1 51  ? -20.447 -1.504  -19.879 1.00 94.91 51  A 1 
ATOM   389  C CA  . GLN   A 1 51  ? -20.144 -0.814  -21.130 1.00 94.33 51  A 1 
ATOM   390  C C   . GLN   A 1 51  ? -20.752 -1.550  -22.326 1.00 95.09 51  A 1 
ATOM   391  O O   . GLN   A 1 51  ? -21.500 -0.942  -23.081 1.00 93.79 51  A 1 
ATOM   392  C CB  . GLN   A 1 51  ? -18.621 -0.630  -21.241 1.00 92.70 51  A 1 
ATOM   393  C CG  . GLN   A 1 51  ? -18.148 -0.395  -22.676 1.00 85.06 51  A 1 
ATOM   394  C CD  . GLN   A 1 51  ? -16.701 0.086   -22.789 1.00 81.91 51  A 1 
ATOM   395  O OE1 . GLN   A 1 51  ? -15.988 0.318   -21.819 1.00 73.74 51  A 1 
ATOM   396  N NE2 . GLN   A 1 51  ? -16.228 0.328   -23.989 1.00 70.54 51  A 1 
ATOM   397  N N   . ASP   A 1 52  ? -20.495 -2.843  -22.456 1.00 94.77 52  A 1 
ATOM   398  C CA  . ASP   A 1 52  ? -20.974 -3.656  -23.583 1.00 94.86 52  A 1 
ATOM   399  C C   . ASP   A 1 52  ? -22.511 -3.664  -23.656 1.00 95.46 52  A 1 
ATOM   400  O O   . ASP   A 1 52  ? -23.099 -3.543  -24.729 1.00 94.54 52  A 1 
ATOM   401  C CB  . ASP   A 1 52  ? -20.450 -5.095  -23.449 1.00 94.57 52  A 1 
ATOM   402  C CG  . ASP   A 1 52  ? -18.938 -5.170  -23.216 1.00 93.76 52  A 1 
ATOM   403  O OD1 . ASP   A 1 52  ? -18.169 -4.598  -24.016 1.00 89.55 52  A 1 
ATOM   404  O OD2 . ASP   A 1 52  ? -18.545 -5.765  -22.182 1.00 89.03 52  A 1 
ATOM   405  N N   . LEU   A 1 53  ? -23.175 -3.728  -22.492 1.00 94.59 53  A 1 
ATOM   406  C CA  . LEU   A 1 53  ? -24.633 -3.683  -22.394 1.00 94.76 53  A 1 
ATOM   407  C C   . LEU   A 1 53  ? -25.213 -2.319  -22.772 1.00 94.82 53  A 1 
ATOM   408  O O   . LEU   A 1 53  ? -26.284 -2.268  -23.363 1.00 93.38 53  A 1 
ATOM   409  C CB  . LEU   A 1 53  ? -25.060 -4.059  -20.969 1.00 94.50 53  A 1 
ATOM   410  C CG  . LEU   A 1 53  ? -24.854 -5.546  -20.641 1.00 93.37 53  A 1 
ATOM   411  C CD1 . LEU   A 1 53  ? -25.046 -5.764  -19.145 1.00 89.56 53  A 1 
ATOM   412  C CD2 . LEU   A 1 53  ? -25.852 -6.438  -21.370 1.00 89.70 53  A 1 
ATOM   413  N N   . ARG   A 1 54  ? -24.536 -1.209  -22.440 1.00 94.14 54  A 1 
ATOM   414  C CA  . ARG   A 1 54  ? -24.980 0.132   -22.855 1.00 93.30 54  A 1 
ATOM   415  C C   . ARG   A 1 54  ? -24.787 0.357   -24.346 1.00 93.69 54  A 1 
ATOM   416  O O   . ARG   A 1 54  ? -25.686 0.890   -24.982 1.00 92.12 54  A 1 
ATOM   417  C CB  . ARG   A 1 54  ? -24.248 1.221   -22.075 1.00 92.21 54  A 1 
ATOM   418  C CG  . ARG   A 1 54  ? -24.801 1.335   -20.654 1.00 88.85 54  A 1 
ATOM   419  C CD  . ARG   A 1 54  ? -24.096 2.471   -19.941 1.00 86.40 54  A 1 
ATOM   420  N NE  . ARG   A 1 54  ? -23.618 2.036   -18.622 1.00 82.59 54  A 1 
ATOM   421  C CZ  . ARG   A 1 54  ? -22.419 2.234   -18.151 1.00 80.50 54  A 1 
ATOM   422  N NH1 . ARG   A 1 54  ? -21.504 2.846   -18.829 1.00 70.95 54  A 1 
ATOM   423  N NH2 . ARG   A 1 54  ? -22.113 1.830   -16.964 1.00 74.68 54  A 1 
ATOM   424  N N   . ASP   A 1 55  ? -23.676 -0.106  -24.890 1.00 93.23 55  A 1 
ATOM   425  C CA  . ASP   A 1 55  ? -23.404 -0.029  -26.327 1.00 93.03 55  A 1 
ATOM   426  C C   . ASP   A 1 55  ? -24.441 -0.833  -27.147 1.00 93.44 55  A 1 
ATOM   427  O O   . ASP   A 1 55  ? -24.727 -0.488  -28.290 1.00 91.42 55  A 1 
ATOM   428  C CB  . ASP   A 1 55  ? -21.971 -0.527  -26.610 1.00 92.48 55  A 1 
ATOM   429  C CG  . ASP   A 1 55  ? -20.840 0.348   -26.025 1.00 90.94 55  A 1 
ATOM   430  O OD1 . ASP   A 1 55  ? -21.083 1.508   -25.635 1.00 86.11 55  A 1 
ATOM   431  O OD2 . ASP   A 1 55  ? -19.682 -0.127  -25.960 1.00 86.00 55  A 1 
ATOM   432  N N   . ALA   A 1 56  ? -25.050 -1.859  -26.548 1.00 91.96 56  A 1 
ATOM   433  C CA  . ALA   A 1 56  ? -26.124 -2.658  -27.142 1.00 91.78 56  A 1 
ATOM   434  C C   . ALA   A 1 56  ? -27.548 -2.173  -26.801 1.00 92.06 56  A 1 
ATOM   435  O O   . ALA   A 1 56  ? -28.527 -2.779  -27.243 1.00 89.35 56  A 1 
ATOM   436  C CB  . ALA   A 1 56  ? -25.914 -4.111  -26.712 1.00 91.31 56  A 1 
ATOM   437  N N   . SER   A 1 57  ? -27.686 -1.123  -25.992 1.00 91.58 57  A 1 
ATOM   438  C CA  . SER   A 1 57  ? -28.978 -0.553  -25.594 1.00 91.32 57  A 1 
ATOM   439  C C   . SER   A 1 57  ? -29.345 0.643   -26.478 1.00 91.42 57  A 1 
ATOM   440  O O   . SER   A 1 57  ? -28.452 1.287   -27.032 1.00 88.98 57  A 1 
ATOM   441  C CB  . SER   A 1 57  ? -28.957 -0.142  -24.122 1.00 89.91 57  A 1 
ATOM   442  O OG  . SER   A 1 57  ? -28.766 -1.273  -23.291 1.00 84.14 57  A 1 
ATOM   443  N N   . PRO   A 1 58  ? -30.647 0.976   -26.602 1.00 90.57 58  A 1 
ATOM   444  C CA  . PRO   A 1 58  ? -31.062 2.178   -27.319 1.00 89.61 58  A 1 
ATOM   445  C C   . PRO   A 1 58  ? -30.529 3.445   -26.639 1.00 90.46 58  A 1 
ATOM   446  O O   . PRO   A 1 58  ? -30.351 3.495   -25.417 1.00 88.57 58  A 1 
ATOM   447  C CB  . PRO   A 1 58  ? -32.591 2.129   -27.351 1.00 87.20 58  A 1 
ATOM   448  C CG  . PRO   A 1 58  ? -32.957 1.293   -26.124 1.00 83.95 58  A 1 
ATOM   449  C CD  . PRO   A 1 58  ? -31.804 0.297   -26.032 1.00 87.48 58  A 1 
ATOM   450  N N   . SER   A 1 59  ? -30.320 4.487   -27.446 1.00 89.83 59  A 1 
ATOM   451  C CA  . SER   A 1 59  ? -29.922 5.807   -26.950 1.00 89.75 59  A 1 
ATOM   452  C C   . SER   A 1 59  ? -30.935 6.349   -25.937 1.00 89.97 59  A 1 
ATOM   453  O O   . SER   A 1 59  ? -32.142 6.146   -26.079 1.00 88.01 59  A 1 
ATOM   454  C CB  . SER   A 1 59  ? -29.788 6.777   -28.132 1.00 87.87 59  A 1 
ATOM   455  O OG  . SER   A 1 59  ? -29.583 8.111   -27.698 1.00 83.67 59  A 1 
ATOM   456  N N   . ILE   A 1 60  ? -30.462 7.121   -24.965 1.00 89.37 60  A 1 
ATOM   457  C CA  . ILE   A 1 60  ? -31.327 7.834   -24.008 1.00 88.38 60  A 1 
ATOM   458  C C   . ILE   A 1 60  ? -32.325 8.781   -24.689 1.00 89.71 60  A 1 
ATOM   459  O O   . ILE   A 1 60  ? -33.344 9.123   -24.099 1.00 87.63 60  A 1 
ATOM   460  C CB  . ILE   A 1 60  ? -30.493 8.618   -22.972 1.00 87.46 60  A 1 
ATOM   461  C CG1 . ILE   A 1 60  ? -29.573 9.667   -23.630 1.00 81.79 60  A 1 
ATOM   462  C CG2 . ILE   A 1 60  ? -29.702 7.634   -22.085 1.00 79.51 60  A 1 
ATOM   463  C CD1 . ILE   A 1 60  ? -28.937 10.650  -22.648 1.00 76.38 60  A 1 
ATOM   464  N N   . PHE   A 1 61  ? -32.047 9.190   -25.924 1.00 89.32 61  A 1 
ATOM   465  C CA  . PHE   A 1 61  ? -32.953 10.015  -26.722 1.00 87.74 61  A 1 
ATOM   466  C C   . PHE   A 1 61  ? -34.060 9.203   -27.408 1.00 88.20 61  A 1 
ATOM   467  O O   . PHE   A 1 61  ? -35.063 9.780   -27.824 1.00 84.25 61  A 1 
ATOM   468  C CB  . PHE   A 1 61  ? -32.129 10.799  -27.747 1.00 86.72 61  A 1 
ATOM   469  C CG  . PHE   A 1 61  ? -31.084 11.717  -27.148 1.00 86.13 61  A 1 
ATOM   470  C CD1 . PHE   A 1 61  ? -31.464 12.735  -26.252 1.00 81.30 61  A 1 
ATOM   471  C CD2 . PHE   A 1 61  ? -29.729 11.568  -27.492 1.00 79.99 61  A 1 
ATOM   472  C CE1 . PHE   A 1 61  ? -30.502 13.602  -25.716 1.00 79.38 61  A 1 
ATOM   473  C CE2 . PHE   A 1 61  ? -28.762 12.437  -26.959 1.00 79.88 61  A 1 
ATOM   474  C CZ  . PHE   A 1 61  ? -29.149 13.455  -26.071 1.00 84.64 61  A 1 
ATOM   475  N N   . HIS   A 1 62  ? -33.891 7.876   -27.498 1.00 89.20 62  A 1 
ATOM   476  C CA  . HIS   A 1 62  ? -34.770 6.953   -28.219 1.00 87.86 62  A 1 
ATOM   477  C C   . HIS   A 1 62  ? -35.034 5.671   -27.414 1.00 88.11 62  A 1 
ATOM   478  O O   . HIS   A 1 62  ? -35.042 4.563   -27.945 1.00 83.61 62  A 1 
ATOM   479  C CB  . HIS   A 1 62  ? -34.157 6.664   -29.597 1.00 85.51 62  A 1 
ATOM   480  C CG  . HIS   A 1 62  ? -33.961 7.900   -30.422 1.00 84.84 62  A 1 
ATOM   481  N ND1 . HIS   A 1 62  ? -34.969 8.665   -30.986 1.00 75.06 62  A 1 
ATOM   482  C CD2 . HIS   A 1 62  ? -32.766 8.515   -30.683 1.00 74.46 62  A 1 
ATOM   483  C CE1 . HIS   A 1 62  ? -34.389 9.713   -31.573 1.00 77.85 62  A 1 
ATOM   484  N NE2 . HIS   A 1 62  ? -33.056 9.655   -31.410 1.00 78.03 62  A 1 
ATOM   485  N N   . LEU   A 1 63  ? -35.289 5.809   -26.102 1.00 88.20 63  A 1 
ATOM   486  C CA  . LEU   A 1 63  ? -35.438 4.696   -25.144 1.00 86.63 63  A 1 
ATOM   487  C C   . LEU   A 1 63  ? -36.538 3.673   -25.489 1.00 86.62 63  A 1 
ATOM   488  O O   . LEU   A 1 63  ? -36.573 2.595   -24.896 1.00 82.26 63  A 1 
ATOM   489  C CB  . LEU   A 1 63  ? -35.733 5.283   -23.753 1.00 83.70 63  A 1 
ATOM   490  C CG  . LEU   A 1 63  ? -34.505 5.886   -23.048 1.00 79.35 63  A 1 
ATOM   491  C CD1 . LEU   A 1 63  ? -34.961 6.662   -21.812 1.00 73.72 63  A 1 
ATOM   492  C CD2 . LEU   A 1 63  ? -33.528 4.805   -22.595 1.00 73.93 63  A 1 
ATOM   493  N N   . HIS   A 1 64  ? -37.451 4.018   -26.391 1.00 89.45 64  A 1 
ATOM   494  C CA  . HIS   A 1 64  ? -38.598 3.183   -26.759 1.00 88.25 64  A 1 
ATOM   495  C C   . HIS   A 1 64  ? -38.405 2.448   -28.086 1.00 88.93 64  A 1 
ATOM   496  O O   . HIS   A 1 64  ? -39.271 1.670   -28.482 1.00 83.23 64  A 1 
ATOM   497  C CB  . HIS   A 1 64  ? -39.862 4.051   -26.779 1.00 84.61 64  A 1 
ATOM   498  C CG  . HIS   A 1 64  ? -40.068 4.823   -25.506 1.00 77.76 64  A 1 
ATOM   499  N ND1 . HIS   A 1 64  ? -39.958 4.324   -24.227 1.00 64.52 64  A 1 
ATOM   500  C CD2 . HIS   A 1 64  ? -40.334 6.165   -25.381 1.00 64.03 64  A 1 
ATOM   501  C CE1 . HIS   A 1 64  ? -40.155 5.334   -23.365 1.00 59.78 64  A 1 
ATOM   502  N NE2 . HIS   A 1 64  ? -40.393 6.468   -24.030 1.00 61.52 64  A 1 
ATOM   503  N N   . GLU   A 1 65  ? -37.290 2.686   -28.764 1.00 86.80 65  A 1 
ATOM   504  C CA  . GLU   A 1 65  ? -36.972 2.060   -30.043 1.00 85.40 65  A 1 
ATOM   505  C C   . GLU   A 1 65  ? -36.189 0.764   -29.837 1.00 84.57 65  A 1 
ATOM   506  O O   . GLU   A 1 65  ? -35.468 0.598   -28.855 1.00 78.42 65  A 1 
ATOM   507  C CB  . GLU   A 1 65  ? -36.223 3.046   -30.949 1.00 81.88 65  A 1 
ATOM   508  C CG  . GLU   A 1 65  ? -37.098 4.256   -31.323 1.00 76.34 65  A 1 
ATOM   509  C CD  . GLU   A 1 65  ? -36.392 5.266   -32.231 1.00 75.18 65  A 1 
ATOM   510  O OE1 . GLU   A 1 65  ? -36.964 6.362   -32.431 1.00 66.60 65  A 1 
ATOM   511  O OE2 . GLU   A 1 65  ? -35.280 4.978   -32.722 1.00 73.53 65  A 1 
ATOM   512  N N   . HIS   A 1 66  ? -36.343 -0.173  -30.761 1.00 86.60 66  A 1 
ATOM   513  C CA  . HIS   A 1 66  ? -35.576 -1.423  -30.825 1.00 86.09 66  A 1 
ATOM   514  C C   . HIS   A 1 66  ? -35.500 -2.217  -29.509 1.00 87.56 66  A 1 
ATOM   515  O O   . HIS   A 1 66  ? -34.499 -2.863  -29.202 1.00 82.91 66  A 1 
ATOM   516  C CB  . HIS   A 1 66  ? -34.205 -1.139  -31.443 1.00 81.90 66  A 1 
ATOM   517  C CG  . HIS   A 1 66  ? -34.303 -0.552  -32.819 1.00 81.83 66  A 1 
ATOM   518  N ND1 . HIS   A 1 66  ? -34.832 -1.178  -33.932 1.00 72.00 66  A 1 
ATOM   519  C CD2 . HIS   A 1 66  ? -33.908 0.707   -33.186 1.00 71.04 66  A 1 
ATOM   520  C CE1 . HIS   A 1 66  ? -34.732 -0.320  -34.954 1.00 74.80 66  A 1 
ATOM   521  N NE2 . HIS   A 1 66  ? -34.184 0.829   -34.535 1.00 75.86 66  A 1 
ATOM   522  N N   . LEU   A 1 67  ? -36.590 -2.220  -28.729 1.00 88.06 67  A 1 
ATOM   523  C CA  . LEU   A 1 67  ? -36.652 -2.982  -27.474 1.00 87.28 67  A 1 
ATOM   524  C C   . LEU   A 1 67  ? -36.474 -4.494  -27.681 1.00 88.39 67  A 1 
ATOM   525  O O   . LEU   A 1 67  ? -36.077 -5.198  -26.755 1.00 84.61 67  A 1 
ATOM   526  C CB  . LEU   A 1 67  ? -37.985 -2.697  -26.768 1.00 83.33 67  A 1 
ATOM   527  C CG  . LEU   A 1 67  ? -38.135 -1.263  -26.231 1.00 78.42 67  A 1 
ATOM   528  C CD1 . LEU   A 1 67  ? -39.539 -1.088  -25.654 1.00 72.47 67  A 1 
ATOM   529  C CD2 . LEU   A 1 67  ? -37.132 -0.947  -25.123 1.00 71.66 67  A 1 
ATOM   530  N N   . GLU   A 1 68  ? -36.731 -4.991  -28.893 1.00 89.78 68  A 1 
ATOM   531  C CA  . GLU   A 1 68  ? -36.461 -6.369  -29.293 1.00 88.81 68  A 1 
ATOM   532  C C   . GLU   A 1 68  ? -34.969 -6.739  -29.203 1.00 89.96 68  A 1 
ATOM   533  O O   . GLU   A 1 68  ? -34.638 -7.896  -28.948 1.00 86.81 68  A 1 
ATOM   534  C CB  . GLU   A 1 68  ? -37.009 -6.641  -30.709 1.00 86.82 68  A 1 
ATOM   535  C CG  . GLU   A 1 68  ? -36.461 -5.765  -31.853 1.00 77.61 68  A 1 
ATOM   536  C CD  . GLU   A 1 68  ? -37.159 -4.406  -32.026 1.00 71.57 68  A 1 
ATOM   537  O OE1 . GLU   A 1 68  ? -36.871 -3.736  -33.039 1.00 63.19 68  A 1 
ATOM   538  O OE2 . GLU   A 1 68  ? -37.991 -4.038  -31.160 1.00 69.32 68  A 1 
ATOM   539  N N   . ASP   A 1 69  ? -34.067 -5.774  -29.332 1.00 90.74 69  A 1 
ATOM   540  C CA  . ASP   A 1 69  ? -32.628 -6.010  -29.194 1.00 90.34 69  A 1 
ATOM   541  C C   . ASP   A 1 69  ? -32.250 -6.489  -27.788 1.00 91.56 69  A 1 
ATOM   542  O O   . ASP   A 1 69  ? -31.337 -7.302  -27.629 1.00 89.84 69  A 1 
ATOM   543  C CB  . ASP   A 1 69  ? -31.849 -4.737  -29.544 1.00 88.11 69  A 1 
ATOM   544  C CG  . ASP   A 1 69  ? -31.743 -4.480  -31.045 1.00 86.00 69  A 1 
ATOM   545  O OD1 . ASP   A 1 69  ? -32.065 -5.395  -31.839 1.00 80.04 69  A 1 
ATOM   546  O OD2 . ASP   A 1 69  ? -31.177 -3.430  -31.404 1.00 80.59 69  A 1 
ATOM   547  N N   . LEU   A 1 70  ? -32.989 -6.058  -26.775 1.00 91.50 70  A 1 
ATOM   548  C CA  . LEU   A 1 70  ? -32.781 -6.483  -25.388 1.00 91.84 70  A 1 
ATOM   549  C C   . LEU   A 1 70  ? -33.134 -7.962  -25.160 1.00 93.09 70  A 1 
ATOM   550  O O   . LEU   A 1 70  ? -32.738 -8.532  -24.143 1.00 91.07 70  A 1 
ATOM   551  C CB  . LEU   A 1 70  ? -33.591 -5.578  -24.444 1.00 90.70 70  A 1 
ATOM   552  C CG  . LEU   A 1 70  ? -33.278 -4.073  -24.539 1.00 88.66 70  A 1 
ATOM   553  C CD1 . LEU   A 1 70  ? -34.144 -3.316  -23.532 1.00 82.69 70  A 1 
ATOM   554  C CD2 . LEU   A 1 70  ? -31.813 -3.764  -24.229 1.00 81.90 70  A 1 
ATOM   555  N N   . GLN   A 1 71  ? -33.845 -8.596  -26.096 1.00 93.22 71  A 1 
ATOM   556  C CA  . GLN   A 1 71  ? -34.145 -10.035 -26.079 1.00 93.35 71  A 1 
ATOM   557  C C   . GLN   A 1 71  ? -33.079 -10.877 -26.789 1.00 94.33 71  A 1 
ATOM   558  O O   . GLN   A 1 71  ? -33.154 -12.108 -26.765 1.00 91.96 71  A 1 
ATOM   559  C CB  . GLN   A 1 71  ? -35.537 -10.291 -26.686 1.00 92.28 71  A 1 
ATOM   560  C CG  . GLN   A 1 71  ? -36.661 -9.527  -25.974 1.00 87.34 71  A 1 
ATOM   561  C CD  . GLN   A 1 71  ? -36.756 -9.874  -24.485 1.00 80.67 71  A 1 
ATOM   562  O OE1 . GLN   A 1 71  ? -36.618 -11.013 -24.070 1.00 69.70 71  A 1 
ATOM   563  N NE2 . GLN   A 1 71  ? -36.986 -8.901  -23.637 1.00 68.53 71  A 1 
ATOM   564  N N   . LYS   A 1 72  ? -32.085 -10.261 -27.413 1.00 93.43 72  A 1 
ATOM   565  C CA  . LYS   A 1 72  ? -30.947 -10.984 -27.995 1.00 93.59 72  A 1 
ATOM   566  C C   . LYS   A 1 72  ? -30.117 -11.632 -26.885 1.00 94.38 72  A 1 
ATOM   567  O O   . LYS   A 1 72  ? -29.960 -11.053 -25.809 1.00 93.50 72  A 1 
ATOM   568  C CB  . LYS   A 1 72  ? -30.089 -10.053 -28.863 1.00 92.88 72  A 1 
ATOM   569  C CG  . LYS   A 1 72  ? -30.812 -9.647  -30.158 1.00 90.41 72  A 1 
ATOM   570  C CD  . LYS   A 1 72  ? -30.009 -8.604  -30.937 1.00 87.27 72  A 1 
ATOM   571  C CE  . LYS   A 1 72  ? -30.753 -8.222  -32.216 1.00 81.37 72  A 1 
ATOM   572  N NZ  . LYS   A 1 72  ? -30.267 -6.946  -32.791 1.00 74.37 72  A 1 
ATOM   573  N N   . PRO   A 1 73  ? -29.557 -12.828 -27.136 1.00 95.52 73  A 1 
ATOM   574  C CA  . PRO   A 1 73  ? -28.690 -13.483 -26.166 1.00 95.59 73  A 1 
ATOM   575  C C   . PRO   A 1 73  ? -27.374 -12.714 -25.995 1.00 95.85 73  A 1 
ATOM   576  O O   . PRO   A 1 73  ? -26.825 -12.181 -26.960 1.00 94.50 73  A 1 
ATOM   577  C CB  . PRO   A 1 73  ? -28.479 -14.898 -26.706 1.00 94.29 73  A 1 
ATOM   578  C CG  . PRO   A 1 73  ? -28.615 -14.723 -28.219 1.00 91.45 73  A 1 
ATOM   579  C CD  . PRO   A 1 73  ? -29.666 -13.623 -28.349 1.00 94.46 73  A 1 
ATOM   580  N N   . VAL   A 1 74  ? -26.818 -12.728 -24.785 1.00 95.73 74  A 1 
ATOM   581  C CA  . VAL   A 1 74  ? -25.543 -12.049 -24.482 1.00 95.87 74  A 1 
ATOM   582  C C   . VAL   A 1 74  ? -24.360 -12.578 -25.299 1.00 95.93 74  A 1 
ATOM   583  O O   . VAL   A 1 74  ? -23.384 -11.863 -25.483 1.00 94.57 74  A 1 
ATOM   584  C CB  . VAL   A 1 74  ? -25.192 -12.085 -22.982 1.00 94.49 74  A 1 
ATOM   585  C CG1 . VAL   A 1 74  ? -26.213 -11.300 -22.164 1.00 86.64 74  A 1 
ATOM   586  C CG2 . VAL   A 1 74  ? -25.079 -13.511 -22.423 1.00 86.98 74  A 1 
ATOM   587  N N   . SER   A 1 75  ? -24.471 -13.780 -25.856 1.00 95.75 75  A 1 
ATOM   588  C CA  . SER   A 1 75  ? -23.482 -14.322 -26.799 1.00 95.22 75  A 1 
ATOM   589  C C   . SER   A 1 75  ? -23.265 -13.448 -28.041 1.00 95.18 75  A 1 
ATOM   590  O O   . SER   A 1 75  ? -22.224 -13.550 -28.675 1.00 93.64 75  A 1 
ATOM   591  C CB  . SER   A 1 75  ? -23.898 -15.724 -27.249 1.00 94.75 75  A 1 
ATOM   592  O OG  . SER   A 1 75  ? -25.149 -15.704 -27.908 1.00 89.41 75  A 1 
ATOM   593  N N   . THR   A 1 76  ? -24.227 -12.580 -28.385 1.00 94.77 76  A 1 
ATOM   594  C CA  . THR   A 1 76  ? -24.120 -11.655 -29.529 1.00 93.71 76  A 1 
ATOM   595  C C   . THR   A 1 76  ? -23.241 -10.434 -29.251 1.00 94.07 76  A 1 
ATOM   596  O O   . THR   A 1 76  ? -22.814 -9.777  -30.197 1.00 92.01 76  A 1 
ATOM   597  C CB  . THR   A 1 76  ? -25.498 -11.172 -29.995 1.00 92.73 76  A 1 
ATOM   598  O OG1 . THR   A 1 76  ? -26.198 -10.492 -28.981 1.00 86.73 76  A 1 
ATOM   599  C CG2 . THR   A 1 76  ? -26.386 -12.321 -30.468 1.00 85.62 76  A 1 
ATOM   600  N N   . ILE   A 1 77  ? -22.990 -10.124 -27.980 1.00 95.52 77  A 1 
ATOM   601  C CA  . ILE   A 1 77  ? -22.252 -8.920  -27.558 1.00 95.24 77  A 1 
ATOM   602  C C   . ILE   A 1 77  ? -21.081 -9.211  -26.615 1.00 95.37 77  A 1 
ATOM   603  O O   . ILE   A 1 77  ? -20.262 -8.330  -26.371 1.00 93.58 77  A 1 
ATOM   604  C CB  . ILE   A 1 77  ? -23.202 -7.893  -26.908 1.00 94.46 77  A 1 
ATOM   605  C CG1 . ILE   A 1 77  ? -23.846 -8.420  -25.602 1.00 90.40 77  A 1 
ATOM   606  C CG2 . ILE   A 1 77  ? -24.286 -7.452  -27.909 1.00 88.06 77  A 1 
ATOM   607  C CD1 . ILE   A 1 77  ? -24.427 -7.307  -24.733 1.00 87.92 77  A 1 
ATOM   608  N N   . MET   A 1 78  ? -21.005 -10.422 -26.064 1.00 96.20 78  A 1 
ATOM   609  C CA  . MET   A 1 78  ? -19.971 -10.781 -25.100 1.00 96.08 78  A 1 
ATOM   610  C C   . MET   A 1 78  ? -18.581 -10.729 -25.731 1.00 95.88 78  A 1 
ATOM   611  O O   . MET   A 1 78  ? -18.370 -11.133 -26.876 1.00 94.30 78  A 1 
ATOM   612  C CB  . MET   A 1 78  ? -20.268 -12.140 -24.441 1.00 94.61 78  A 1 
ATOM   613  C CG  . MET   A 1 78  ? -20.034 -13.347 -25.356 1.00 93.35 78  A 1 
ATOM   614  S SD  . MET   A 1 78  ? -20.480 -14.934 -24.596 1.00 93.81 78  A 1 
ATOM   615  C CE  . MET   A 1 78  ? -19.913 -16.060 -25.878 1.00 86.77 78  A 1 
ATOM   616  N N   . LYS   A 1 79  ? -17.611 -10.272 -24.945 1.00 96.18 79  A 1 
ATOM   617  C CA  . LYS   A 1 79  ? -16.211 -10.339 -25.339 1.00 95.57 79  A 1 
ATOM   618  C C   . LYS   A 1 79  ? -15.664 -11.731 -25.026 1.00 95.87 79  A 1 
ATOM   619  O O   . LYS   A 1 79  ? -15.842 -12.222 -23.913 1.00 94.69 79  A 1 
ATOM   620  C CB  . LYS   A 1 79  ? -15.432 -9.208  -24.658 1.00 93.87 79  A 1 
ATOM   621  C CG  . LYS   A 1 79  ? -14.152 -8.899  -25.443 1.00 82.40 79  A 1 
ATOM   622  C CD  . LYS   A 1 79  ? -13.368 -7.751  -24.818 1.00 76.80 79  A 1 
ATOM   623  C CE  . LYS   A 1 79  ? -12.125 -7.481  -25.673 1.00 68.52 79  A 1 
ATOM   624  N NZ  . LYS   A 1 79  ? -11.170 -6.571  -25.012 1.00 61.11 79  A 1 
ATOM   625  N N   . THR   A 1 80  ? -15.014 -12.351 -26.001 1.00 94.40 80  A 1 
ATOM   626  C CA  . THR   A 1 80  ? -14.455 -13.712 -25.891 1.00 93.49 80  A 1 
ATOM   627  C C   . THR   A 1 80  ? -12.938 -13.721 -25.757 1.00 93.17 80  A 1 
ATOM   628  O O   . THR   A 1 80  ? -12.394 -14.610 -25.118 1.00 90.20 80  A 1 
ATOM   629  C CB  . THR   A 1 80  ? -14.862 -14.562 -27.101 1.00 92.26 80  A 1 
ATOM   630  O OG1 . THR   A 1 80  ? -14.552 -13.882 -28.301 1.00 86.70 80  A 1 
ATOM   631  C CG2 . THR   A 1 80  ? -16.365 -14.839 -27.118 1.00 84.51 80  A 1 
ATOM   632  N N   . ASP   A 1 81  ? -12.266 -12.720 -26.312 1.00 93.32 81  A 1 
ATOM   633  C CA  . ASP   A 1 81  ? -10.832 -12.504 -26.132 1.00 92.15 81  A 1 
ATOM   634  C C   . ASP   A 1 81  ? -10.589 -11.810 -24.779 1.00 93.15 81  A 1 
ATOM   635  O O   . ASP   A 1 81  ? -10.585 -10.579 -24.666 1.00 90.76 81  A 1 
ATOM   636  C CB  . ASP   A 1 81  ? -10.288 -11.715 -27.327 1.00 88.88 81  A 1 
ATOM   637  C CG  . ASP   A 1 81  ? -8.780  -11.524 -27.234 1.00 78.95 81  A 1 
ATOM   638  O OD1 . ASP   A 1 81  ? -8.114  -12.429 -26.689 1.00 68.61 81  A 1 
ATOM   639  O OD2 . ASP   A 1 81  ? -8.315  -10.456 -27.686 1.00 69.11 81  A 1 
ATOM   640  N N   . LEU   A 1 82  ? -10.480 -12.634 -23.733 1.00 93.60 82  A 1 
ATOM   641  C CA  . LEU   A 1 82  ? -10.425 -12.192 -22.344 1.00 94.53 82  A 1 
ATOM   642  C C   . LEU   A 1 82  ? -9.026  -12.338 -21.767 1.00 94.60 82  A 1 
ATOM   643  O O   . LEU   A 1 82  ? -8.401  -13.389 -21.866 1.00 92.92 82  A 1 
ATOM   644  C CB  . LEU   A 1 82  ? -11.428 -12.987 -21.492 1.00 94.03 82  A 1 
ATOM   645  C CG  . LEU   A 1 82  ? -12.901 -12.813 -21.907 1.00 93.45 82  A 1 
ATOM   646  C CD1 . LEU   A 1 82  ? -13.771 -13.678 -21.005 1.00 90.32 82  A 1 
ATOM   647  C CD2 . LEU   A 1 82  ? -13.386 -11.367 -21.786 1.00 89.44 82  A 1 
ATOM   648  N N   . ILE   A 1 83  ? -8.599  -11.300 -21.066 1.00 94.76 83  A 1 
ATOM   649  C CA  . ILE   A 1 83  ? -7.476  -11.393 -20.140 1.00 94.86 83  A 1 
ATOM   650  C C   . ILE   A 1 83  ? -8.030  -11.950 -18.830 1.00 95.37 83  A 1 
ATOM   651  O O   . ILE   A 1 83  ? -8.988  -11.406 -18.271 1.00 94.66 83  A 1 
ATOM   652  C CB  . ILE   A 1 83  ? -6.777  -10.031 -19.975 1.00 94.12 83  A 1 
ATOM   653  C CG1 . ILE   A 1 83  ? -6.297  -9.513  -21.353 1.00 91.41 83  A 1 
ATOM   654  C CG2 . ILE   A 1 83  ? -5.593  -10.156 -19.001 1.00 90.98 83  A 1 
ATOM   655  C CD1 . ILE   A 1 83  ? -5.882  -8.046  -21.333 1.00 85.28 83  A 1 
ATOM   656  N N   . VAL   A 1 84  ? -7.439  -13.040 -18.359 1.00 95.34 84  A 1 
ATOM   657  C CA  . VAL   A 1 84  ? -7.816  -13.712 -17.110 1.00 95.42 84  A 1 
ATOM   658  C C   . VAL   A 1 84  ? -6.671  -13.648 -16.106 1.00 95.38 84  A 1 
ATOM   659  O O   . VAL   A 1 84  ? -5.513  -13.451 -16.478 1.00 94.26 84  A 1 
ATOM   660  C CB  . VAL   A 1 84  ? -8.296  -15.158 -17.343 1.00 94.41 84  A 1 
ATOM   661  C CG1 . VAL   A 1 84  ? -9.554  -15.180 -18.218 1.00 88.59 84  A 1 
ATOM   662  C CG2 . VAL   A 1 84  ? -7.232  -16.050 -17.987 1.00 87.40 84  A 1 
ATOM   663  N N   . GLY   A 1 85  ? -7.000  -13.790 -14.838 1.00 95.59 85  A 1 
ATOM   664  C CA  . GLY   A 1 85  ? -6.032  -13.937 -13.763 1.00 95.59 85  A 1 
ATOM   665  C C   . GLY   A 1 85  ? -6.039  -15.345 -13.183 1.00 96.25 85  A 1 
ATOM   666  O O   . GLY   A 1 85  ? -6.924  -16.153 -13.476 1.00 95.35 85  A 1 
ATOM   667  N N   . HIS   A 1 86  ? -5.060  -15.618 -12.333 1.00 94.96 86  A 1 
ATOM   668  C CA  . HIS   A 1 86  ? -4.913  -16.865 -11.591 1.00 94.38 86  A 1 
ATOM   669  C C   . HIS   A 1 86  ? -4.974  -16.597 -10.074 1.00 94.19 86  A 1 
ATOM   670  O O   . HIS   A 1 86  ? -4.544  -15.524 -9.646  1.00 93.80 86  A 1 
ATOM   671  C CB  . HIS   A 1 86  ? -3.592  -17.517 -12.020 1.00 93.67 86  A 1 
ATOM   672  C CG  . HIS   A 1 86  ? -3.475  -18.930 -11.542 1.00 92.84 86  A 1 
ATOM   673  N ND1 . HIS   A 1 86  ? -2.839  -19.353 -10.397 1.00 86.16 86  A 1 
ATOM   674  C CD2 . HIS   A 1 86  ? -4.069  -20.028 -12.110 1.00 84.24 86  A 1 
ATOM   675  C CE1 . HIS   A 1 86  ? -3.053  -20.676 -10.271 1.00 86.90 86  A 1 
ATOM   676  N NE2 . HIS   A 1 86  ? -3.794  -21.116 -11.296 1.00 87.74 86  A 1 
ATOM   677  N N   . PRO   A 1 87  ? -5.463  -17.527 -9.242  1.00 95.06 87  A 1 
ATOM   678  C CA  . PRO   A 1 87  ? -5.463  -17.362 -7.781  1.00 94.03 87  A 1 
ATOM   679  C C   . PRO   A 1 87  ? -4.097  -17.014 -7.179  1.00 93.44 87  A 1 
ATOM   680  O O   . PRO   A 1 87  ? -4.031  -16.288 -6.187  1.00 91.73 87  A 1 
ATOM   681  C CB  . PRO   A 1 87  ? -5.965  -18.702 -7.239  1.00 93.10 87  A 1 
ATOM   682  C CG  . PRO   A 1 87  ? -6.860  -19.230 -8.350  1.00 92.09 87  A 1 
ATOM   683  C CD  . PRO   A 1 87  ? -6.154  -18.755 -9.613  1.00 94.24 87  A 1 
ATOM   684  N N   . LEU   A 1 88  ? -3.016  -17.500 -7.788  1.00 92.45 88  A 1 
ATOM   685  C CA  . LEU   A 1 88  ? -1.635  -17.240 -7.367  1.00 90.67 88  A 1 
ATOM   686  C C   . LEU   A 1 88  ? -1.030  -15.954 -7.953  1.00 90.49 88  A 1 
ATOM   687  O O   . LEU   A 1 88  ? 0.130   -15.662 -7.664  1.00 88.85 88  A 1 
ATOM   688  C CB  . LEU   A 1 88  ? -0.743  -18.452 -7.710  1.00 89.30 88  A 1 
ATOM   689  C CG  . LEU   A 1 88  ? -1.120  -19.773 -7.023  1.00 86.32 88  A 1 
ATOM   690  C CD1 . LEU   A 1 88  ? -0.172  -20.876 -7.490  1.00 83.47 88  A 1 
ATOM   691  C CD2 . LEU   A 1 88  ? -1.024  -19.659 -5.505  1.00 82.62 88  A 1 
ATOM   692  N N   . ASP   A 1 89  ? -1.755  -15.196 -8.785  1.00 92.24 89  A 1 
ATOM   693  C CA  . ASP   A 1 89  ? -1.273  -13.887 -9.235  1.00 91.29 89  A 1 
ATOM   694  C C   . ASP   A 1 89  ? -1.167  -12.926 -8.040  1.00 90.94 89  A 1 
ATOM   695  O O   . ASP   A 1 89  ? -1.893  -13.053 -7.049  1.00 90.06 89  A 1 
ATOM   696  C CB  . ASP   A 1 89  ? -2.193  -13.280 -10.313 1.00 90.98 89  A 1 
ATOM   697  C CG  . ASP   A 1 89  ? -2.139  -13.938 -11.698 1.00 90.90 89  A 1 
ATOM   698  O OD1 . ASP   A 1 89  ? -1.180  -14.668 -12.011 1.00 87.05 89  A 1 
ATOM   699  O OD2 . ASP   A 1 89  ? -3.048  -13.642 -12.516 1.00 86.47 89  A 1 
ATOM   700  N N   . PHE   A 1 90  ? -0.299  -11.923 -8.145  1.00 87.98 90  A 1 
ATOM   701  C CA  . PHE   A 1 90  ? -0.212  -10.854 -7.158  1.00 86.96 90  A 1 
ATOM   702  C C   . PHE   A 1 90  ? -1.206  -9.738  -7.462  1.00 87.86 90  A 1 
ATOM   703  O O   . PHE   A 1 90  ? -1.447  -9.368  -8.609  1.00 87.40 90  A 1 
ATOM   704  C CB  . PHE   A 1 90  ? 1.216   -10.322 -7.068  1.00 84.61 90  A 1 
ATOM   705  C CG  . PHE   A 1 90  ? 2.191   -11.364 -6.581  1.00 81.33 90  A 1 
ATOM   706  C CD1 . PHE   A 1 90  ? 2.298   -11.643 -5.209  1.00 75.58 90  A 1 
ATOM   707  C CD2 . PHE   A 1 90  ? 2.928   -12.115 -7.515  1.00 74.12 90  A 1 
ATOM   708  C CE1 . PHE   A 1 90  ? 3.123   -12.686 -4.775  1.00 72.15 90  A 1 
ATOM   709  C CE2 . PHE   A 1 90  ? 3.753   -13.160 -7.088  1.00 70.77 90  A 1 
ATOM   710  C CZ  . PHE   A 1 90  ? 3.838   -13.450 -5.718  1.00 73.09 90  A 1 
ATOM   711  N N   . VAL   A 1 91  ? -1.751  -9.145  -6.402  1.00 87.06 91  A 1 
ATOM   712  C CA  . VAL   A 1 91  ? -2.681  -8.011  -6.510  1.00 87.25 91  A 1 
ATOM   713  C C   . VAL   A 1 91  ? -2.053  -6.833  -7.264  1.00 87.30 91  A 1 
ATOM   714  O O   . VAL   A 1 91  ? -2.727  -6.165  -8.046  1.00 86.39 91  A 1 
ATOM   715  C CB  . VAL   A 1 91  ? -3.147  -7.606  -5.099  1.00 86.44 91  A 1 
ATOM   716  C CG1 . VAL   A 1 91  ? -3.887  -6.273  -5.072  1.00 80.35 91  A 1 
ATOM   717  C CG2 . VAL   A 1 91  ? -4.095  -8.666  -4.534  1.00 80.61 91  A 1 
ATOM   718  N N   . GLU   A 1 92  ? -0.765  -6.604  -7.096  1.00 84.43 92  A 1 
ATOM   719  C CA  . GLU   A 1 92  ? -0.039  -5.536  -7.785  1.00 82.26 92  A 1 
ATOM   720  C C   . GLU   A 1 92  ? 0.152   -5.816  -9.287  1.00 83.42 92  A 1 
ATOM   721  O O   . GLU   A 1 92  ? 0.151   -4.880  -10.079 1.00 82.62 92  A 1 
ATOM   722  C CB  . GLU   A 1 92  ? 1.317   -5.296  -7.105  1.00 79.26 92  A 1 
ATOM   723  C CG  . GLU   A 1 92  ? 1.255   -5.029  -5.583  1.00 72.42 92  A 1 
ATOM   724  C CD  . GLU   A 1 92  ? 1.252   -6.284  -4.689  1.00 67.35 92  A 1 
ATOM   725  O OE1 . GLU   A 1 92  ? 1.525   -6.120  -3.482  1.00 61.19 92  A 1 
ATOM   726  O OE2 . GLU   A 1 92  ? 0.980   -7.396  -5.189  1.00 60.56 92  A 1 
ATOM   727  N N   . GLU   A 1 93  ? 0.248   -7.079  -9.697  1.00 85.18 93  A 1 
ATOM   728  C CA  . GLU   A 1 93  ? 0.256   -7.469  -11.114 1.00 85.68 93  A 1 
ATOM   729  C C   . GLU   A 1 93  ? -1.106  -7.192  -11.760 1.00 88.11 93  A 1 
ATOM   730  O O   . GLU   A 1 93  ? -1.185  -6.655  -12.862 1.00 87.79 93  A 1 
ATOM   731  C CB  . GLU   A 1 93  ? 0.598   -8.962  -11.269 1.00 83.65 93  A 1 
ATOM   732  C CG  . GLU   A 1 93  ? 2.043   -9.306  -10.878 1.00 76.47 93  A 1 
ATOM   733  C CD  . GLU   A 1 93  ? 2.322   -10.819 -10.800 1.00 72.52 93  A 1 
ATOM   734  O OE1 . GLU   A 1 93  ? 3.515   -11.185 -10.772 1.00 65.06 93  A 1 
ATOM   735  O OE2 . GLU   A 1 93  ? 1.357   -11.616 -10.708 1.00 66.44 93  A 1 
ATOM   736  N N   . VAL   A 1 94  ? -2.192  -7.483  -11.043 1.00 89.45 94  A 1 
ATOM   737  C CA  . VAL   A 1 94  ? -3.551  -7.175  -11.503 1.00 91.20 94  A 1 
ATOM   738  C C   . VAL   A 1 94  ? -3.748  -5.668  -11.672 1.00 91.26 94  A 1 
ATOM   739  O O   . VAL   A 1 94  ? -4.344  -5.237  -12.659 1.00 90.65 94  A 1 
ATOM   740  C CB  . VAL   A 1 94  ? -4.598  -7.765  -10.542 1.00 92.08 94  A 1 
ATOM   741  C CG1 . VAL   A 1 94  ? -6.024  -7.420  -10.977 1.00 89.87 94  A 1 
ATOM   742  C CG2 . VAL   A 1 94  ? -4.494  -9.290  -10.484 1.00 89.73 94  A 1 
ATOM   743  N N   . ALA   A 1 95  ? -3.215  -4.855  -10.762 1.00 90.42 95  A 1 
ATOM   744  C CA  . ALA   A 1 95  ? -3.255  -3.400  -10.884 1.00 89.07 95  A 1 
ATOM   745  C C   . ALA   A 1 95  ? -2.547  -2.908  -12.160 1.00 89.00 95  A 1 
ATOM   746  O O   . ALA   A 1 95  ? -3.086  -2.058  -12.876 1.00 88.06 95  A 1 
ATOM   747  C CB  . ALA   A 1 95  ? -2.642  -2.781  -9.621  1.00 87.56 95  A 1 
ATOM   748  N N   . ALA   A 1 96  ? -1.392  -3.483  -12.478 1.00 87.63 96  A 1 
ATOM   749  C CA  . ALA   A 1 96  ? -0.654  -3.176  -13.697 1.00 86.30 96  A 1 
ATOM   750  C C   . ALA   A 1 96  ? -1.424  -3.596  -14.962 1.00 87.44 96  A 1 
ATOM   751  O O   . ALA   A 1 96  ? -1.548  -2.800  -15.891 1.00 86.73 96  A 1 
ATOM   752  C CB  . ALA   A 1 96  ? 0.727   -3.834  -13.609 1.00 84.30 96  A 1 
ATOM   753  N N   . LEU   A 1 97  ? -2.039  -4.785  -14.966 1.00 88.56 97  A 1 
ATOM   754  C CA  . LEU   A 1 97  ? -2.894  -5.248  -16.068 1.00 89.82 97  A 1 
ATOM   755  C C   . LEU   A 1 97  ? -4.087  -4.318  -16.314 1.00 90.51 97  A 1 
ATOM   756  O O   . LEU   A 1 97  ? -4.417  -4.014  -17.457 1.00 89.35 97  A 1 
ATOM   757  C CB  . LEU   A 1 97  ? -3.407  -6.666  -15.764 1.00 89.36 97  A 1 
ATOM   758  C CG  . LEU   A 1 97  ? -2.363  -7.780  -15.950 1.00 85.01 97  A 1 
ATOM   759  C CD1 . LEU   A 1 97  ? -2.913  -9.078  -15.362 1.00 79.93 97  A 1 
ATOM   760  C CD2 . LEU   A 1 97  ? -2.058  -8.021  -17.428 1.00 80.46 97  A 1 
ATOM   761  N N   . PHE   A 1 98  ? -4.732  -3.835  -15.251 1.00 91.66 98  A 1 
ATOM   762  C CA  . PHE   A 1 98  ? -5.833  -2.880  -15.380 1.00 92.54 98  A 1 
ATOM   763  C C   . PHE   A 1 98  ? -5.372  -1.557  -15.989 1.00 91.68 98  A 1 
ATOM   764  O O   . PHE   A 1 98  ? -6.081  -0.981  -16.814 1.00 90.26 98  A 1 
ATOM   765  C CB  . PHE   A 1 98  ? -6.481  -2.629  -14.015 1.00 93.55 98  A 1 
ATOM   766  C CG  . PHE   A 1 98  ? -7.333  -3.743  -13.440 1.00 94.19 98  A 1 
ATOM   767  C CD1 . PHE   A 1 98  ? -7.701  -4.879  -14.181 1.00 91.38 98  A 1 
ATOM   768  C CD2 . PHE   A 1 98  ? -7.810  -3.603  -12.122 1.00 91.21 98  A 1 
ATOM   769  C CE1 . PHE   A 1 98  ? -8.519  -5.870  -13.611 1.00 91.06 98  A 1 
ATOM   770  C CE2 . PHE   A 1 98  ? -8.628  -4.590  -11.551 1.00 90.97 98  A 1 
ATOM   771  C CZ  . PHE   A 1 98  ? -8.979  -5.725  -12.292 1.00 93.60 98  A 1 
ATOM   772  N N   . TYR   A 1 99  ? -4.190  -1.096  -15.610 1.00 87.83 99  A 1 
ATOM   773  C CA  . TYR   A 1 99  ? -3.603  0.121   -16.155 1.00 85.52 99  A 1 
ATOM   774  C C   . TYR   A 1 99  ? -3.254  -0.035  -17.640 1.00 85.76 99  A 1 
ATOM   775  O O   . TYR   A 1 99  ? -3.639  0.796   -18.463 1.00 84.54 99  A 1 
ATOM   776  C CB  . TYR   A 1 99  ? -2.374  0.489   -15.314 1.00 83.13 99  A 1 
ATOM   777  C CG  . TYR   A 1 99  ? -1.805  1.841   -15.674 1.00 80.26 99  A 1 
ATOM   778  C CD1 . TYR   A 1 99  ? -0.835  1.974   -16.686 1.00 73.25 99  A 1 
ATOM   779  C CD2 . TYR   A 1 99  ? -2.283  2.990   -15.020 1.00 72.11 99  A 1 
ATOM   780  C CE1 . TYR   A 1 99  ? -0.355  3.246   -17.052 1.00 68.80 99  A 1 
ATOM   781  C CE2 . TYR   A 1 99  ? -1.812  4.264   -15.379 1.00 67.70 99  A 1 
ATOM   782  C CZ  . TYR   A 1 99  ? -0.854  4.385   -16.401 1.00 69.47 99  A 1 
ATOM   783  O OH  . TYR   A 1 99  ? -0.416  5.631   -16.763 1.00 66.66 99  A 1 
ATOM   784  N N   . GLU   A 1 100 ? -2.567  -1.115  -17.985 1.00 85.69 100 A 1 
ATOM   785  C CA  . GLU   A 1 100 ? -2.064  -1.379  -19.334 1.00 85.21 100 A 1 
ATOM   786  C C   . GLU   A 1 100 ? -3.192  -1.608  -20.349 1.00 86.12 100 A 1 
ATOM   787  O O   . GLU   A 1 100 ? -3.257  -0.955  -21.388 1.00 85.04 100 A 1 
ATOM   788  C CB  . GLU   A 1 100 ? -1.127  -2.594  -19.266 1.00 83.80 100 A 1 
ATOM   789  C CG  . GLU   A 1 100 ? -0.433  -2.843  -20.605 1.00 75.65 100 A 1 
ATOM   790  C CD  . GLU   A 1 100 ? 0.420   -4.122  -20.634 1.00 72.15 100 A 1 
ATOM   791  O OE1 . GLU   A 1 100 ? 1.180   -4.269  -21.610 1.00 65.34 100 A 1 
ATOM   792  O OE2 . GLU   A 1 100 ? 0.305   -4.987  -19.749 1.00 67.05 100 A 1 
ATOM   793  N N   . HIS   A 1 101 ? -4.114  -2.510  -20.029 1.00 89.72 101 A 1 
ATOM   794  C CA  . HIS   A 1 101 ? -5.187  -2.904  -20.946 1.00 90.17 101 A 1 
ATOM   795  C C   . HIS   A 1 101 ? -6.452  -2.053  -20.820 1.00 90.71 101 A 1 
ATOM   796  O O   . HIS   A 1 101 ? -7.391  -2.232  -21.598 1.00 89.15 101 A 1 
ATOM   797  C CB  . HIS   A 1 101 ? -5.481  -4.391  -20.774 1.00 90.48 101 A 1 
ATOM   798  C CG  . HIS   A 1 101 ? -4.305  -5.258  -21.118 1.00 90.36 101 A 1 
ATOM   799  N ND1 . HIS   A 1 101 ? -3.846  -5.545  -22.394 1.00 80.39 101 A 1 
ATOM   800  C CD2 . HIS   A 1 101 ? -3.473  -5.884  -20.231 1.00 80.52 101 A 1 
ATOM   801  C CE1 . HIS   A 1 101 ? -2.768  -6.332  -22.265 1.00 82.93 101 A 1 
ATOM   802  N NE2 . HIS   A 1 101 ? -2.511  -6.559  -20.969 1.00 84.01 101 A 1 
ATOM   803  N N   . ARG   A 1 102 ? -6.493  -1.112  -19.868 1.00 89.16 102 A 1 
ATOM   804  C CA  . ARG   A 1 102 ? -7.655  -0.242  -19.602 1.00 88.85 102 A 1 
ATOM   805  C C   . ARG   A 1 102 ? -8.944  -1.025  -19.328 1.00 90.25 102 A 1 
ATOM   806  O O   . ARG   A 1 102 ? -10.037 -0.612  -19.717 1.00 88.37 102 A 1 
ATOM   807  C CB  . ARG   A 1 102 ? -7.832  0.782   -20.724 1.00 86.73 102 A 1 
ATOM   808  C CG  . ARG   A 1 102 ? -6.573  1.614   -20.942 1.00 79.75 102 A 1 
ATOM   809  C CD  . ARG   A 1 102 ? -6.844  2.571   -22.095 1.00 73.41 102 A 1 
ATOM   810  N NE  . ARG   A 1 102 ? -5.758  3.546   -22.212 1.00 66.48 102 A 1 
ATOM   811  C CZ  . ARG   A 1 102 ? -5.927  4.831   -22.443 1.00 58.14 102 A 1 
ATOM   812  N NH1 . ARG   A 1 102 ? -7.092  5.326   -22.767 1.00 53.14 102 A 1 
ATOM   813  N NH2 . ARG   A 1 102 ? -4.927  5.646   -22.334 1.00 51.28 102 A 1 
ATOM   814  N N   . ILE   A 1 103 ? -8.800  -2.140  -18.643 1.00 92.47 103 A 1 
ATOM   815  C CA  . ILE   A 1 103 ? -9.889  -2.986  -18.163 1.00 93.34 103 A 1 
ATOM   816  C C   . ILE   A 1 103 ? -10.122 -2.732  -16.671 1.00 93.74 103 A 1 
ATOM   817  O O   . ILE   A 1 103 ? -9.221  -2.306  -15.946 1.00 92.93 103 A 1 
ATOM   818  C CB  . ILE   A 1 103 ? -9.618  -4.474  -18.496 1.00 93.28 103 A 1 
ATOM   819  C CG1 . ILE   A 1 103 ? -8.311  -4.993  -17.853 1.00 91.31 103 A 1 
ATOM   820  C CG2 . ILE   A 1 103 ? -9.612  -4.655  -20.026 1.00 90.12 103 A 1 
ATOM   821  C CD1 . ILE   A 1 103 ? -8.048  -6.489  -18.063 1.00 89.62 103 A 1 
ATOM   822  N N   . GLY   A 1 104 ? -11.336 -2.970  -16.205 1.00 93.97 104 A 1 
ATOM   823  C CA  . GLY   A 1 104 ? -11.718 -2.789  -14.800 1.00 94.21 104 A 1 
ATOM   824  C C   . GLY   A 1 104 ? -12.100 -4.082  -14.081 1.00 95.40 104 A 1 
ATOM   825  O O   . GLY   A 1 104 ? -12.591 -4.022  -12.959 1.00 94.28 104 A 1 
ATOM   826  N N   . CYS   A 1 105 ? -11.930 -5.225  -14.744 1.00 95.76 105 A 1 
ATOM   827  C CA  . CYS   A 1 105 ? -12.337 -6.540  -14.271 1.00 96.45 105 A 1 
ATOM   828  C C   . CYS   A 1 105 ? -11.379 -7.606  -14.792 1.00 97.04 105 A 1 
ATOM   829  O O   . CYS   A 1 105 ? -11.028 -7.594  -15.972 1.00 96.14 105 A 1 
ATOM   830  C CB  . CYS   A 1 105 ? -13.765 -6.785  -14.776 1.00 94.59 105 A 1 
ATOM   831  S SG  . CYS   A 1 105 ? -14.307 -8.488  -14.484 1.00 92.09 105 A 1 
ATOM   832  N N   . LEU   A 1 106 ? -11.023 -8.549  -13.923 1.00 97.29 106 A 1 
ATOM   833  C CA  . LEU   A 1 106 ? -10.235 -9.723  -14.270 1.00 97.41 106 A 1 
ATOM   834  C C   . LEU   A 1 106 ? -10.954 -10.970 -13.733 1.00 97.91 106 A 1 
ATOM   835  O O   . LEU   A 1 106 ? -11.013 -11.155 -12.515 1.00 97.23 106 A 1 
ATOM   836  C CB  . LEU   A 1 106 ? -8.824  -9.537  -13.694 1.00 95.96 106 A 1 
ATOM   837  C CG  . LEU   A 1 106 ? -7.763  -10.448 -14.327 1.00 91.35 106 A 1 
ATOM   838  C CD1 . LEU   A 1 106 ? -7.430  -10.010 -15.755 1.00 87.83 106 A 1 
ATOM   839  C CD2 . LEU   A 1 106 ? -6.473  -10.358 -13.511 1.00 86.83 106 A 1 
ATOM   840  N N   . PRO   A 1 107 ? -11.554 -11.806 -14.607 1.00 97.79 107 A 1 
ATOM   841  C CA  . PRO   A 1 107 ? -12.029 -13.121 -14.198 1.00 97.77 107 A 1 
ATOM   842  C C   . PRO   A 1 107 ? -10.844 -13.977 -13.748 1.00 97.76 107 A 1 
ATOM   843  O O   . PRO   A 1 107 ? -9.813  -14.002 -14.424 1.00 96.98 107 A 1 
ATOM   844  C CB  . PRO   A 1 107 ? -12.724 -13.725 -15.422 1.00 97.21 107 A 1 
ATOM   845  C CG  . PRO   A 1 107 ? -12.972 -12.534 -16.348 1.00 95.47 107 A 1 
ATOM   846  C CD  . PRO   A 1 107 ? -11.817 -11.590 -16.018 1.00 97.31 107 A 1 
ATOM   847  N N   . ILE   A 1 108 ? -10.993 -14.681 -12.639 1.00 97.45 108 A 1 
ATOM   848  C CA  . ILE   A 1 108 ? -9.955  -15.566 -12.107 1.00 97.44 108 A 1 
ATOM   849  C C   . ILE   A 1 108 ? -10.298 -17.004 -12.475 1.00 97.43 108 A 1 
ATOM   850  O O   . ILE   A 1 108 ? -11.362 -17.504 -12.117 1.00 96.89 108 A 1 
ATOM   851  C CB  . ILE   A 1 108 ? -9.763  -15.365 -10.594 1.00 97.19 108 A 1 
ATOM   852  C CG1 . ILE   A 1 108 ? -9.557  -13.885 -10.199 1.00 95.84 108 A 1 
ATOM   853  C CG2 . ILE   A 1 108 ? -8.587  -16.218 -10.092 1.00 96.07 108 A 1 
ATOM   854  C CD1 . ILE   A 1 108 ? -8.434  -13.155 -10.963 1.00 93.00 108 A 1 
ATOM   855  N N   . VAL   A 1 109 ? -9.402  -17.641 -13.202 1.00 96.47 109 A 1 
ATOM   856  C CA  . VAL   A 1 109 ? -9.569  -19.000 -13.724 1.00 96.04 109 A 1 
ATOM   857  C C   . VAL   A 1 109 ? -8.516  -19.904 -13.101 1.00 95.58 109 A 1 
ATOM   858  O O   . VAL   A 1 109 ? -7.337  -19.556 -13.076 1.00 94.46 109 A 1 
ATOM   859  C CB  . VAL   A 1 109 ? -9.502  -19.018 -15.263 1.00 95.36 109 A 1 
ATOM   860  C CG1 . VAL   A 1 109 ? -9.689  -20.427 -15.826 1.00 90.99 109 A 1 
ATOM   861  C CG2 . VAL   A 1 109 ? -10.604 -18.133 -15.873 1.00 91.12 109 A 1 
ATOM   862  N N   . ASN   A 1 110 ? -8.957  -21.062 -12.611 1.00 95.22 110 A 1 
ATOM   863  C CA  . ASN   A 1 110 ? -8.099  -22.112 -12.075 1.00 94.20 110 A 1 
ATOM   864  C C   . ASN   A 1 110 ? -8.606  -23.471 -12.581 1.00 93.49 110 A 1 
ATOM   865  O O   . ASN   A 1 110 ? -9.806  -23.739 -12.529 1.00 90.89 110 A 1 
ATOM   866  C CB  . ASN   A 1 110 ? -8.088  -22.018 -10.536 1.00 92.55 110 A 1 
ATOM   867  C CG  . ASN   A 1 110 ? -7.097  -22.976 -9.898  1.00 89.93 110 A 1 
ATOM   868  O OD1 . ASN   A 1 110 ? -6.397  -23.717 -10.554 1.00 79.76 110 A 1 
ATOM   869  N ND2 . ASN   A 1 110 ? -7.013  -22.990 -8.587  1.00 79.17 110 A 1 
ATOM   870  N N   . HIS   A 1 111 ? -7.715  -24.291 -13.099 1.00 91.99 111 A 1 
ATOM   871  C CA  . HIS   A 1 111 ? -8.049  -25.570 -13.741 1.00 90.93 111 A 1 
ATOM   872  C C   . HIS   A 1 111 ? -9.158  -25.455 -14.807 1.00 91.44 111 A 1 
ATOM   873  O O   . HIS   A 1 111 ? -10.079 -26.270 -14.881 1.00 87.44 111 A 1 
ATOM   874  C CB  . HIS   A 1 111 ? -8.325  -26.638 -12.668 1.00 88.80 111 A 1 
ATOM   875  C CG  . HIS   A 1 111 ? -7.184  -26.836 -11.708 1.00 84.97 111 A 1 
ATOM   876  N ND1 . HIS   A 1 111 ? -5.853  -26.982 -12.043 1.00 74.02 111 A 1 
ATOM   877  C CD2 . HIS   A 1 111 ? -7.262  -26.904 -10.338 1.00 72.71 111 A 1 
ATOM   878  C CE1 . HIS   A 1 111 ? -5.155  -27.129 -10.905 1.00 72.86 111 A 1 
ATOM   879  N NE2 . HIS   A 1 111 ? -5.979  -27.099 -9.847  1.00 73.30 111 A 1 
ATOM   880  N N   . GLY   A 1 112 ? -9.089  -24.401 -15.618 1.00 91.21 112 A 1 
ATOM   881  C CA  . GLY   A 1 112 ? -10.046 -24.122 -16.692 1.00 90.44 112 A 1 
ATOM   882  C C   . GLY   A 1 112 ? -11.433 -23.656 -16.232 1.00 92.36 112 A 1 
ATOM   883  O O   . GLY   A 1 112 ? -12.319 -23.485 -17.070 1.00 90.13 112 A 1 
ATOM   884  N N   . LYS   A 1 113 ? -11.645 -23.437 -14.930 1.00 94.46 113 A 1 
ATOM   885  C CA  . LYS   A 1 113 ? -12.923 -22.993 -14.360 1.00 95.47 113 A 1 
ATOM   886  C C   . LYS   A 1 113 ? -12.821 -21.596 -13.762 1.00 96.38 113 A 1 
ATOM   887  O O   . LYS   A 1 113 ? -11.813 -21.240 -13.163 1.00 95.02 113 A 1 
ATOM   888  C CB  . LYS   A 1 113 ? -13.430 -23.994 -13.317 1.00 94.01 113 A 1 
ATOM   889  C CG  . LYS   A 1 113 ? -13.761 -25.352 -13.956 1.00 88.37 113 A 1 
ATOM   890  C CD  . LYS   A 1 113 ? -14.354 -26.309 -12.923 1.00 83.04 113 A 1 
ATOM   891  C CE  . LYS   A 1 113 ? -14.636 -27.646 -13.606 1.00 74.44 113 A 1 
ATOM   892  N NZ  . LYS   A 1 113 ? -15.286 -28.605 -12.688 1.00 65.45 113 A 1 
ATOM   893  N N   . LEU   A 1 114 ? -13.911 -20.837 -13.883 1.00 96.66 114 A 1 
ATOM   894  C CA  . LEU   A 1 114 ? -14.048 -19.558 -13.204 1.00 97.44 114 A 1 
ATOM   895  C C   . LEU   A 1 114 ? -14.222 -19.798 -11.698 1.00 97.46 114 A 1 
ATOM   896  O O   . LEU   A 1 114 ? -15.212 -20.390 -11.277 1.00 96.50 114 A 1 
ATOM   897  C CB  . LEU   A 1 114 ? -15.243 -18.813 -13.805 1.00 97.38 114 A 1 
ATOM   898  C CG  . LEU   A 1 114 ? -15.413 -17.388 -13.247 1.00 96.81 114 A 1 
ATOM   899  C CD1 . LEU   A 1 114 ? -14.357 -16.435 -13.798 1.00 94.52 114 A 1 
ATOM   900  C CD2 . LEU   A 1 114 ? -16.788 -16.855 -13.638 1.00 93.91 114 A 1 
ATOM   901  N N   . VAL   A 1 115 ? -13.279 -19.306 -10.903 1.00 97.39 115 A 1 
ATOM   902  C CA  . VAL   A 1 115 ? -13.266 -19.461 -9.437  1.00 97.08 115 A 1 
ATOM   903  C C   . VAL   A 1 115 ? -13.483 -18.149 -8.689  1.00 97.27 115 A 1 
ATOM   904  O O   . VAL   A 1 115 ? -13.915 -18.163 -7.539  1.00 95.98 115 A 1 
ATOM   905  C CB  . VAL   A 1 115 ? -11.976 -20.150 -8.953  1.00 96.03 115 A 1 
ATOM   906  C CG1 . VAL   A 1 115 ? -11.888 -21.585 -9.492  1.00 90.76 115 A 1 
ATOM   907  C CG2 . VAL   A 1 115 ? -10.700 -19.392 -9.356  1.00 90.25 115 A 1 
ATOM   908  N N   . GLY   A 1 116 ? -13.231 -17.013 -9.334  1.00 97.60 116 A 1 
ATOM   909  C CA  . GLY   A 1 116 ? -13.397 -15.705 -8.726  1.00 97.68 116 A 1 
ATOM   910  C C   . GLY   A 1 116 ? -13.433 -14.576 -9.747  1.00 98.01 116 A 1 
ATOM   911  O O   . GLY   A 1 116 ? -13.308 -14.780 -10.953 1.00 97.38 116 A 1 
ATOM   912  N N   . ILE   A 1 117 ? -13.626 -13.357 -9.240  1.00 97.98 117 A 1 
ATOM   913  C CA  . ILE   A 1 117 ? -13.520 -12.130 -10.028 1.00 98.04 117 A 1 
ATOM   914  C C   . ILE   A 1 117 ? -12.882 -11.045 -9.167  1.00 97.89 117 A 1 
ATOM   915  O O   . ILE   A 1 117 ? -13.232 -10.881 -8.000  1.00 97.16 117 A 1 
ATOM   916  C CB  . ILE   A 1 117 ? -14.897 -11.724 -10.596 1.00 97.65 117 A 1 
ATOM   917  C CG1 . ILE   A 1 117 ? -14.755 -10.597 -11.643 1.00 95.87 117 A 1 
ATOM   918  C CG2 . ILE   A 1 117 ? -15.901 -11.325 -9.497  1.00 95.80 117 A 1 
ATOM   919  C CD1 . ILE   A 1 117 ? -16.055 -10.339 -12.424 1.00 92.29 117 A 1 
ATOM   920  N N   . ILE   A 1 118 ? -11.959 -10.288 -9.753  1.00 98.01 118 A 1 
ATOM   921  C CA  . ILE   A 1 118 ? -11.335 -9.137  -9.107  1.00 97.80 118 A 1 
ATOM   922  C C   . ILE   A 1 118 ? -11.568 -7.890  -9.954  1.00 97.70 118 A 1 
ATOM   923  O O   . ILE   A 1 118 ? -11.531 -7.931  -11.184 1.00 96.71 118 A 1 
ATOM   924  C CB  . ILE   A 1 118 ? -9.860  -9.433  -8.764  1.00 96.74 118 A 1 
ATOM   925  C CG1 . ILE   A 1 118 ? -9.324  -8.398  -7.752  1.00 89.84 118 A 1 
ATOM   926  C CG2 . ILE   A 1 118 ? -8.972  -9.496  -10.015 1.00 89.30 118 A 1 
ATOM   927  C CD1 . ILE   A 1 118 ? -8.012  -8.822  -7.097  1.00 85.61 118 A 1 
ATOM   928  N N   . THR   A 1 119 ? -11.858 -6.770  -9.290  1.00 96.75 119 A 1 
ATOM   929  C CA  . THR   A 1 119 ? -12.131 -5.479  -9.935  1.00 96.13 119 A 1 
ATOM   930  C C   . THR   A 1 119 ? -11.259 -4.383  -9.329  1.00 95.38 119 A 1 
ATOM   931  O O   . THR   A 1 119 ? -10.669 -4.563  -8.262  1.00 94.29 119 A 1 
ATOM   932  C CB  . THR   A 1 119 ? -13.617 -5.097  -9.830  1.00 95.43 119 A 1 
ATOM   933  O OG1 . THR   A 1 119 ? -13.977 -4.819  -8.500  1.00 91.00 119 A 1 
ATOM   934  C CG2 . THR   A 1 119 ? -14.567 -6.169  -10.367 1.00 91.54 119 A 1 
ATOM   935  N N   . GLN   A 1 120 ? -11.222 -3.212  -9.966  1.00 93.87 120 A 1 
ATOM   936  C CA  . GLN   A 1 120 ? -10.523 -2.046  -9.402  1.00 92.77 120 A 1 
ATOM   937  C C   . GLN   A 1 120 ? -11.023 -1.691  -7.997  1.00 92.24 120 A 1 
ATOM   938  O O   . GLN   A 1 120 ? -10.253 -1.227  -7.171  1.00 90.67 120 A 1 
ATOM   939  C CB  . GLN   A 1 120 ? -10.699 -0.830  -10.319 1.00 91.18 120 A 1 
ATOM   940  C CG  . GLN   A 1 120 ? -9.876  -0.950  -11.610 1.00 84.98 120 A 1 
ATOM   941  C CD  . GLN   A 1 120 ? -9.984  0.284   -12.507 1.00 82.61 120 A 1 
ATOM   942  O OE1 . GLN   A 1 120 ? -10.870 1.114   -12.388 1.00 73.45 120 A 1 
ATOM   943  N NE2 . GLN   A 1 120 ? -9.091  0.443   -13.454 1.00 71.83 120 A 1 
ATOM   944  N N   . THR   A 1 121 ? -12.295 -1.941  -7.718  1.00 92.54 121 A 1 
ATOM   945  C CA  . THR   A 1 121 ? -12.891 -1.721  -6.394  1.00 91.84 121 A 1 
ATOM   946  C C   . THR   A 1 121 ? -12.311 -2.662  -5.336  1.00 91.43 121 A 1 
ATOM   947  O O   . THR   A 1 121 ? -12.114 -2.248  -4.199  1.00 90.13 121 A 1 
ATOM   948  C CB  . THR   A 1 121 ? -14.410 -1.901  -6.485  1.00 91.15 121 A 1 
ATOM   949  O OG1 . THR   A 1 121 ? -14.942 -1.022  -7.458  1.00 85.62 121 A 1 
ATOM   950  C CG2 . THR   A 1 121 ? -15.134 -1.582  -5.189  1.00 85.01 121 A 1 
ATOM   951  N N   . ASP   A 1 122 ? -12.012 -3.906  -5.694  1.00 93.44 122 A 1 
ATOM   952  C CA  . ASP   A 1 122 ? -11.390 -4.875  -4.789  1.00 93.30 122 A 1 
ATOM   953  C C   . ASP   A 1 122 ? -9.926  -4.507  -4.521  1.00 92.30 122 A 1 
ATOM   954  O O   . ASP   A 1 122 ? -9.498  -4.523  -3.370  1.00 91.05 122 A 1 
ATOM   955  C CB  . ASP   A 1 122 ? -11.523 -6.298  -5.353  1.00 94.27 122 A 1 
ATOM   956  C CG  . ASP   A 1 122 ? -12.979 -6.665  -5.647  1.00 94.63 122 A 1 
ATOM   957  O OD1 . ASP   A 1 122 ? -13.823 -6.602  -4.717  1.00 92.09 122 A 1 
ATOM   958  O OD2 . ASP   A 1 122 ? -13.285 -6.951  -6.829  1.00 92.21 122 A 1 
ATOM   959  N N   . LEU   A 1 123 ? -9.192  -4.068  -5.555  1.00 92.18 123 A 1 
ATOM   960  C CA  . LEU   A 1 123 ? -7.817  -3.580  -5.407  1.00 91.20 123 A 1 
ATOM   961  C C   . LEU   A 1 123 ? -7.737  -2.357  -4.491  1.00 89.31 123 A 1 
ATOM   962  O O   . LEU   A 1 123 ? -6.920  -2.334  -3.578  1.00 86.56 123 A 1 
ATOM   963  C CB  . LEU   A 1 123 ? -7.223  -3.220  -6.778  1.00 91.10 123 A 1 
ATOM   964  C CG  . LEU   A 1 123 ? -7.068  -4.380  -7.766  1.00 90.21 123 A 1 
ATOM   965  C CD1 . LEU   A 1 123 ? -6.306  -3.872  -8.985  1.00 84.64 123 A 1 
ATOM   966  C CD2 . LEU   A 1 123 ? -6.304  -5.554  -7.185  1.00 84.22 123 A 1 
ATOM   967  N N   . LEU   A 1 124 ? -8.608  -1.370  -4.705  1.00 89.11 124 A 1 
ATOM   968  C CA  . LEU   A 1 124 ? -8.652  -0.171  -3.866  1.00 87.10 124 A 1 
ATOM   969  C C   . LEU   A 1 124 ? -8.886  -0.524  -2.395  1.00 85.39 124 A 1 
ATOM   970  O O   . LEU   A 1 124 ? -8.241  0.051   -1.530  1.00 82.99 124 A 1 
ATOM   971  C CB  . LEU   A 1 124 ? -9.745  0.786   -4.366  1.00 86.32 124 A 1 
ATOM   972  C CG  . LEU   A 1 124 ? -9.395  1.534   -5.664  1.00 82.00 124 A 1 
ATOM   973  C CD1 . LEU   A 1 124 ? -10.620 2.319   -6.137  1.00 77.36 124 A 1 
ATOM   974  C CD2 . LEU   A 1 124 ? -8.238  2.511   -5.483  1.00 77.29 124 A 1 
ATOM   975  N N   . ARG   A 1 125 ? -9.765  -1.487  -2.113  1.00 86.77 125 A 1 
ATOM   976  C CA  . ARG   A 1 125 ? -10.003 -1.956  -0.737  1.00 85.25 125 A 1 
ATOM   977  C C   . ARG   A 1 125 ? -8.748  -2.558  -0.115  1.00 84.08 125 A 1 
ATOM   978  O O   . ARG   A 1 125 ? -8.387  -2.171  0.989   1.00 82.55 125 A 1 
ATOM   979  C CB  . ARG   A 1 125 ? -11.157 -2.958  -0.750  1.00 85.36 125 A 1 
ATOM   980  C CG  . ARG   A 1 125 ? -11.785 -3.120  0.630   1.00 79.18 125 A 1 
ATOM   981  C CD  . ARG   A 1 125 ? -12.819 -4.258  0.658   1.00 77.26 125 A 1 
ATOM   982  N NE  . ARG   A 1 125 ? -13.636 -4.281  -0.572  1.00 71.39 125 A 1 
ATOM   983  C CZ  . ARG   A 1 125 ? -14.271 -5.310  -1.096  1.00 67.06 125 A 1 
ATOM   984  N NH1 . ARG   A 1 125 ? -14.477 -6.409  -0.435  1.00 59.92 125 A 1 
ATOM   985  N NH2 . ARG   A 1 125 ? -14.687 -5.255  -2.330  1.00 58.42 125 A 1 
ATOM   986  N N   . THR   A 1 126 ? -8.077  -3.439  -0.843  1.00 85.51 126 A 1 
ATOM   987  C CA  . THR   A 1 126 ? -6.824  -4.060  -0.395  1.00 84.00 126 A 1 
ATOM   988  C C   . THR   A 1 126 ? -5.754  -3.010  -0.088  1.00 82.54 126 A 1 
ATOM   989  O O   . THR   A 1 126 ? -5.093  -3.086  0.941   1.00 80.78 126 A 1 
ATOM   990  C CB  . THR   A 1 126 ? -6.299  -5.030  -1.459  1.00 84.24 126 A 1 
ATOM   991  O OG1 . THR   A 1 126 ? -7.270  -6.010  -1.747  1.00 80.44 126 A 1 
ATOM   992  C CG2 . THR   A 1 126 ? -5.036  -5.761  -1.011  1.00 79.64 126 A 1 
ATOM   993  N N   . PHE   A 1 127 ? -5.604  -1.999  -0.938  1.00 81.72 127 A 1 
ATOM   994  C CA  . PHE   A 1 127 ? -4.626  -0.939  -0.702  1.00 79.81 127 A 1 
ATOM   995  C C   . PHE   A 1 127 ? -5.000  -0.028  0.472   1.00 79.81 127 A 1 
ATOM   996  O O   . PHE   A 1 127 ? -4.116  0.404   1.206   1.00 78.81 127 A 1 
ATOM   997  C CB  . PHE   A 1 127 ? -4.419  -0.137  -1.984  1.00 77.56 127 A 1 
ATOM   998  C CG  . PHE   A 1 127 ? -3.625  -0.861  -3.047  1.00 73.69 127 A 1 
ATOM   999  C CD1 . PHE   A 1 127 ? -2.324  -1.316  -2.771  1.00 66.57 127 A 1 
ATOM   1000 C CD2 . PHE   A 1 127 ? -4.167  -1.046  -4.332  1.00 65.64 127 A 1 
ATOM   1001 C CE1 . PHE   A 1 127 ? -1.569  -1.955  -3.767  1.00 61.65 127 A 1 
ATOM   1002 C CE2 . PHE   A 1 127 ? -3.416  -1.686  -5.331  1.00 60.54 127 A 1 
ATOM   1003 C CZ  . PHE   A 1 127 ? -2.114  -2.140  -5.051  1.00 60.34 127 A 1 
ATOM   1004 N N   . ILE   A 1 128 ? -6.281  0.247   0.688   1.00 80.29 128 A 1 
ATOM   1005 C CA  . ILE   A 1 128 ? -6.745  1.002   1.861   1.00 79.07 128 A 1 
ATOM   1006 C C   . ILE   A 1 128 ? -6.388  0.252   3.152   1.00 78.42 128 A 1 
ATOM   1007 O O   . ILE   A 1 128 ? -5.937  0.880   4.104   1.00 77.41 128 A 1 
ATOM   1008 C CB  . ILE   A 1 128 ? -8.252  1.313   1.754   1.00 78.67 128 A 1 
ATOM   1009 C CG1 . ILE   A 1 128 ? -8.503  2.363   0.645   1.00 76.33 128 A 1 
ATOM   1010 C CG2 . ILE   A 1 128 ? -8.831  1.838   3.082   1.00 76.09 128 A 1 
ATOM   1011 C CD1 . ILE   A 1 128 ? -9.965  2.427   0.188   1.00 71.43 128 A 1 
ATOM   1012 N N   . GLU   A 1 129 ? -6.531  -1.071  3.182   1.00 78.38 129 A 1 
ATOM   1013 C CA  . GLU   A 1 129 ? -6.153  -1.895  4.338   1.00 77.45 129 A 1 
ATOM   1014 C C   . GLU   A 1 129 ? -4.666  -1.744  4.698   1.00 77.41 129 A 1 
ATOM   1015 O O   . GLU   A 1 129 ? -4.328  -1.634  5.877   1.00 76.45 129 A 1 
ATOM   1016 C CB  . GLU   A 1 129 ? -6.512  -3.369  4.075   1.00 75.97 129 A 1 
ATOM   1017 C CG  . GLU   A 1 129 ? -8.022  -3.625  4.194   1.00 70.30 129 A 1 
ATOM   1018 C CD  . GLU   A 1 129 ? -8.475  -5.011  3.705   1.00 68.20 129 A 1 
ATOM   1019 O OE1 . GLU   A 1 129 ? -9.713  -5.198  3.575   1.00 62.57 129 A 1 
ATOM   1020 O OE2 . GLU   A 1 129 ? -7.614  -5.877  3.431   1.00 62.60 129 A 1 
ATOM   1021 N N   . LEU   A 1 130 ? -3.785  -1.620  3.706   1.00 77.51 130 A 1 
ATOM   1022 C CA  . LEU   A 1 130 ? -2.345  -1.426  3.921   1.00 77.09 130 A 1 
ATOM   1023 C C   . LEU   A 1 130 ? -1.982  -0.095  4.596   1.00 76.90 130 A 1 
ATOM   1024 O O   . LEU   A 1 130 ? -0.899  0.028   5.162   1.00 74.44 130 A 1 
ATOM   1025 C CB  . LEU   A 1 130 ? -1.598  -1.535  2.581   1.00 75.64 130 A 1 
ATOM   1026 C CG  . LEU   A 1 130 ? -1.670  -2.919  1.923   1.00 72.67 130 A 1 
ATOM   1027 C CD1 . LEU   A 1 130 ? -0.939  -2.885  0.580   1.00 68.72 130 A 1 
ATOM   1028 C CD2 . LEU   A 1 130 ? -1.030  -3.979  2.813   1.00 68.27 130 A 1 
ATOM   1029 N N   . THR   A 1 131 ? -2.867  0.895   4.560   1.00 76.47 131 A 1 
ATOM   1030 C CA  . THR   A 1 131 ? -2.623  2.197   5.207   1.00 74.28 131 A 1 
ATOM   1031 C C   . THR   A 1 131 ? -2.802  2.157   6.729   1.00 73.64 131 A 1 
ATOM   1032 O O   . THR   A 1 131 ? -2.503  3.139   7.402   1.00 70.12 131 A 1 
ATOM   1033 C CB  . THR   A 1 131 ? -3.481  3.322   4.611   1.00 72.18 131 A 1 
ATOM   1034 O OG1 . THR   A 1 131 ? -4.839  3.188   4.959   1.00 68.05 131 A 1 
ATOM   1035 C CG2 . THR   A 1 131 ? -3.370  3.410   3.091   1.00 66.93 131 A 1 
ATOM   1036 N N   . GLY   A 1 132 ? -3.297  1.053   7.282   1.00 70.06 132 A 1 
ATOM   1037 C CA  . GLY   A 1 132 ? -3.526  0.888   8.722   1.00 68.38 132 A 1 
ATOM   1038 C C   . GLY   A 1 132 ? -4.662  1.738   9.303   1.00 69.97 132 A 1 
ATOM   1039 O O   . GLY   A 1 132 ? -4.817  1.800   10.519  1.00 66.73 132 A 1 
ATOM   1040 N N   . VAL   A 1 133 ? -5.472  2.369   8.456   1.00 69.18 133 A 1 
ATOM   1041 C CA  . VAL   A 1 133 ? -6.569  3.273   8.871   1.00 68.16 133 A 1 
ATOM   1042 C C   . VAL   A 1 133 ? -7.684  2.549   9.641   1.00 69.98 133 A 1 
ATOM   1043 O O   . VAL   A 1 133 ? -8.437  3.180   10.371  1.00 67.10 133 A 1 
ATOM   1044 C CB  . VAL   A 1 133 ? -7.127  4.011   7.637   1.00 63.72 133 A 1 
ATOM   1045 C CG1 . VAL   A 1 133 ? -8.353  4.885   7.916   1.00 57.65 133 A 1 
ATOM   1046 C CG2 . VAL   A 1 133 ? -6.054  4.931   7.047   1.00 57.59 133 A 1 
ATOM   1047 N N   . HIS   A 1 134 ? -7.771  1.225   9.531   1.00 71.65 134 A 1 
ATOM   1048 C CA  . HIS   A 1 134 ? -8.794  0.429   10.213  1.00 69.75 134 A 1 
ATOM   1049 C C   . HIS   A 1 134 ? -8.526  0.207   11.706  1.00 71.75 134 A 1 
ATOM   1050 O O   . HIS   A 1 134 ? -9.371  -0.353  12.402  1.00 69.29 134 A 1 
ATOM   1051 C CB  . HIS   A 1 134 ? -8.945  -0.911  9.493   1.00 65.59 134 A 1 
ATOM   1052 C CG  . HIS   A 1 134 ? -9.191  -0.748  8.021   1.00 61.35 134 A 1 
ATOM   1053 N ND1 . HIS   A 1 134 ? -10.265 -0.098  7.440   1.00 54.87 134 A 1 
ATOM   1054 C CD2 . HIS   A 1 134 ? -8.357  -1.162  7.009   1.00 54.05 134 A 1 
ATOM   1055 C CE1 . HIS   A 1 134 ? -10.082 -0.136  6.112   1.00 50.14 134 A 1 
ATOM   1056 N NE2 . HIS   A 1 134 ? -8.934  -0.764  5.817   1.00 51.05 134 A 1 
ATOM   1057 N N   . GLN   A 1 135 ? -7.357  0.611   12.204  1.00 72.45 135 A 1 
ATOM   1058 C CA  . GLN   A 1 135 ? -7.003  0.488   13.612  1.00 73.25 135 A 1 
ATOM   1059 C C   . GLN   A 1 135 ? -6.802  1.875   14.226  1.00 76.63 135 A 1 
ATOM   1060 O O   . GLN   A 1 135 ? -6.182  2.730   13.591  1.00 74.61 135 A 1 
ATOM   1061 C CB  . GLN   A 1 135 ? -5.750  -0.379  13.785  1.00 69.51 135 A 1 
ATOM   1062 C CG  . GLN   A 1 135 ? -5.995  -1.837  13.358  1.00 63.75 135 A 1 
ATOM   1063 C CD  . GLN   A 1 135 ? -4.813  -2.754  13.680  1.00 60.05 135 A 1 
ATOM   1064 O OE1 . GLN   A 1 135 ? -3.850  -2.393  14.330  1.00 54.45 135 A 1 
ATOM   1065 N NE2 . GLN   A 1 135 ? -4.854  -3.990  13.231  1.00 52.31 135 A 1 
ATOM   1066 N N   . PRO   A 1 136 ? -7.274  2.093   15.460  1.00 78.82 136 A 1 
ATOM   1067 C CA  . PRO   A 1 136 ? -7.038  3.338   16.176  1.00 79.72 136 A 1 
ATOM   1068 C C   . PRO   A 1 136 ? -5.545  3.652   16.286  1.00 82.34 136 A 1 
ATOM   1069 O O   . PRO   A 1 136 ? -4.755  2.825   16.742  1.00 79.56 136 A 1 
ATOM   1070 C CB  . PRO   A 1 136 ? -7.687  3.156   17.550  1.00 75.11 136 A 1 
ATOM   1071 C CG  . PRO   A 1 136 ? -8.780  2.125   17.292  1.00 71.74 136 A 1 
ATOM   1072 C CD  . PRO   A 1 136 ? -8.147  1.230   16.236  1.00 74.32 136 A 1 
ATOM   1073 N N   . GLY   A 1 137 ? -5.163  4.852   15.873  1.00 83.93 137 A 1 
ATOM   1074 C CA  . GLY   A 1 137 ? -3.773  5.286   15.916  1.00 84.70 137 A 1 
ATOM   1075 C C   . GLY   A 1 137 ? -3.579  6.723   15.440  1.00 87.06 137 A 1 
ATOM   1076 O O   . GLY   A 1 137 ? -4.452  7.310   14.805  1.00 85.89 137 A 1 
ATOM   1077 N N   . SER   A 1 138 ? -2.404  7.260   15.735  1.00 88.62 138 A 1 
ATOM   1078 C CA  . SER   A 1 138 ? -1.969  8.598   15.323  1.00 89.32 138 A 1 
ATOM   1079 C C   . SER   A 1 138 ? -0.897  8.498   14.241  1.00 90.00 138 A 1 
ATOM   1080 O O   . SER   A 1 138 ? -0.140  7.527   14.195  1.00 89.23 138 A 1 
ATOM   1081 C CB  . SER   A 1 138 ? -1.429  9.378   16.525  1.00 88.40 138 A 1 
ATOM   1082 O OG  . SER   A 1 138 ? -2.389  9.433   17.563  1.00 84.05 138 A 1 
ATOM   1083 N N   . GLN   A 1 139 ? -0.802  9.506   13.380  1.00 88.38 139 A 1 
ATOM   1084 C CA  . GLN   A 1 139 ? 0.201   9.562   12.317  1.00 87.87 139 A 1 
ATOM   1085 C C   . GLN   A 1 139 ? 1.420   10.390  12.743  1.00 88.26 139 A 1 
ATOM   1086 O O   . GLN   A 1 139 ? 1.288   11.469  13.310  1.00 86.89 139 A 1 
ATOM   1087 C CB  . GLN   A 1 139 ? -0.450  10.071  11.025  1.00 85.21 139 A 1 
ATOM   1088 C CG  . GLN   A 1 139 ? 0.484   10.000  9.808   1.00 81.99 139 A 1 
ATOM   1089 C CD  . GLN   A 1 139 ? -0.276  10.025  8.483   1.00 78.76 139 A 1 
ATOM   1090 O OE1 . GLN   A 1 139 ? -1.194  9.258   8.276   1.00 70.85 139 A 1 
ATOM   1091 N NE2 . GLN   A 1 139 ? 0.081   10.861  7.544   1.00 68.70 139 A 1 
ATOM   1092 N N   . ILE   A 1 140 ? 2.607   9.878   12.440  1.00 90.41 140 A 1 
ATOM   1093 C CA  . ILE   A 1 140 ? 3.876   10.607  12.558  1.00 91.27 140 A 1 
ATOM   1094 C C   . ILE   A 1 140 ? 4.621   10.452  11.233  1.00 91.02 140 A 1 
ATOM   1095 O O   . ILE   A 1 140 ? 4.858   9.334   10.781  1.00 90.14 140 A 1 
ATOM   1096 C CB  . ILE   A 1 140 ? 4.733   10.095  13.741  1.00 91.19 140 A 1 
ATOM   1097 C CG1 . ILE   A 1 140 ? 3.969   10.165  15.086  1.00 87.77 140 A 1 
ATOM   1098 C CG2 . ILE   A 1 140 ? 6.043   10.904  13.830  1.00 86.34 140 A 1 
ATOM   1099 C CD1 . ILE   A 1 140 ? 4.726   9.545   16.274  1.00 84.34 140 A 1 
ATOM   1100 N N   . GLU   A 1 141 ? 5.019   11.561  10.622  1.00 90.96 141 A 1 
ATOM   1101 C CA  . GLU   A 1 141 ? 5.834   11.568  9.407   1.00 90.36 141 A 1 
ATOM   1102 C C   . GLU   A 1 141 ? 7.206   12.153  9.701   1.00 90.86 141 A 1 
ATOM   1103 O O   . GLU   A 1 141 ? 7.324   13.244  10.257  1.00 90.24 141 A 1 
ATOM   1104 C CB  . GLU   A 1 141 ? 5.170   12.341  8.256   1.00 88.05 141 A 1 
ATOM   1105 C CG  . GLU   A 1 141 ? 3.757   11.853  7.937   1.00 79.23 141 A 1 
ATOM   1106 C CD  . GLU   A 1 141 ? 3.149   12.480  6.679   1.00 78.33 141 A 1 
ATOM   1107 O OE1 . GLU   A 1 141 ? 1.957   12.192  6.422   1.00 70.07 141 A 1 
ATOM   1108 O OE2 . GLU   A 1 141 ? 3.853   13.218  5.956   1.00 70.80 141 A 1 
ATOM   1109 N N   . ILE   A 1 142 ? 8.244   11.441  9.296   1.00 92.33 142 A 1 
ATOM   1110 C CA  . ILE   A 1 142 ? 9.620   11.913  9.419   1.00 92.89 142 A 1 
ATOM   1111 C C   . ILE   A 1 142 ? 10.328  11.875  8.069   1.00 92.68 142 A 1 
ATOM   1112 O O   . ILE   A 1 142 ? 10.183  10.930  7.292   1.00 91.84 142 A 1 
ATOM   1113 C CB  . ILE   A 1 142 ? 10.403  11.163  10.520  1.00 92.68 142 A 1 
ATOM   1114 C CG1 . ILE   A 1 142 ? 10.554  9.655   10.220  1.00 86.53 142 A 1 
ATOM   1115 C CG2 . ILE   A 1 142 ? 9.741   11.400  11.887  1.00 83.67 142 A 1 
ATOM   1116 C CD1 . ILE   A 1 142 ? 11.452  8.913   11.217  1.00 83.49 142 A 1 
ATOM   1117 N N   . LYS   A 1 143 ? 11.131  12.896  7.811   1.00 92.02 143 A 1 
ATOM   1118 C CA  . LYS   A 1 143 ? 12.036  12.967  6.668   1.00 91.68 143 A 1 
ATOM   1119 C C   . LYS   A 1 143 ? 13.420  12.493  7.099   1.00 91.76 143 A 1 
ATOM   1120 O O   . LYS   A 1 143 ? 13.954  12.984  8.091   1.00 90.89 143 A 1 
ATOM   1121 C CB  . LYS   A 1 143 ? 12.040  14.405  6.145   1.00 90.09 143 A 1 
ATOM   1122 C CG  . LYS   A 1 143 ? 12.718  14.521  4.780   1.00 84.57 143 A 1 
ATOM   1123 C CD  . LYS   A 1 143 ? 12.724  15.992  4.347   1.00 81.65 143 A 1 
ATOM   1124 C CE  . LYS   A 1 143 ? 13.368  16.068  2.977   1.00 72.19 143 A 1 
ATOM   1125 N NZ  . LYS   A 1 143 ? 13.785  17.427  2.601   1.00 66.73 143 A 1 
ATOM   1126 N N   . VAL   A 1 144 ? 13.977  11.544  6.368   1.00 91.09 144 A 1 
ATOM   1127 C CA  . VAL   A 1 144 ? 15.273  10.933  6.688   1.00 90.81 144 A 1 
ATOM   1128 C C   . VAL   A 1 144 ? 16.128  10.785  5.426   1.00 90.59 144 A 1 
ATOM   1129 O O   . VAL   A 1 144 ? 15.573  10.703  4.326   1.00 89.85 144 A 1 
ATOM   1130 C CB  . VAL   A 1 144 ? 15.099  9.567   7.386   1.00 90.26 144 A 1 
ATOM   1131 C CG1 . VAL   A 1 144 ? 14.357  9.691   8.713   1.00 84.96 144 A 1 
ATOM   1132 C CG2 . VAL   A 1 144 ? 14.375  8.518   6.527   1.00 84.93 144 A 1 
ATOM   1133 N N   . PRO   A 1 145 ? 17.463  10.704  5.555   1.00 89.26 145 A 1 
ATOM   1134 C CA  . PRO   A 1 145 ? 18.318  10.287  4.448   1.00 87.50 145 A 1 
ATOM   1135 C C   . PRO   A 1 145 ? 17.901  8.914   3.904   1.00 87.02 145 A 1 
ATOM   1136 O O   . PRO   A 1 145 ? 17.455  8.039   4.658   1.00 84.60 145 A 1 
ATOM   1137 C CB  . PRO   A 1 145 ? 19.743  10.265  5.011   1.00 85.79 145 A 1 
ATOM   1138 C CG  . PRO   A 1 145 ? 19.674  11.200  6.215   1.00 83.76 145 A 1 
ATOM   1139 C CD  . PRO   A 1 145 ? 18.254  10.985  6.733   1.00 86.58 145 A 1 
ATOM   1140 N N   . ASN   A 1 146 ? 18.049  8.702   2.597   1.00 84.85 146 A 1 
ATOM   1141 C CA  . ASN   A 1 146 ? 17.761  7.417   1.960   1.00 81.93 146 A 1 
ATOM   1142 C C   . ASN   A 1 146 ? 18.916  6.422   2.154   1.00 80.82 146 A 1 
ATOM   1143 O O   . ASN   A 1 146 ? 19.553  5.973   1.202   1.00 77.70 146 A 1 
ATOM   1144 C CB  . ASN   A 1 146 ? 17.357  7.639   0.492   1.00 78.83 146 A 1 
ATOM   1145 C CG  . ASN   A 1 146 ? 16.776  6.387   -0.144  1.00 75.31 146 A 1 
ATOM   1146 O OD1 . ASN   A 1 146 ? 16.415  5.416   0.508   1.00 69.01 146 A 1 
ATOM   1147 N ND2 . ASN   A 1 146 ? 16.630  6.392   -1.452  1.00 69.03 146 A 1 
ATOM   1148 N N   . GLU   A 1 147 ? 19.179  6.090   3.400   1.00 80.71 147 A 1 
ATOM   1149 C CA  . GLU   A 1 147 ? 20.303  5.275   3.845   1.00 80.05 147 A 1 
ATOM   1150 C C   . GLU   A 1 147 ? 19.833  4.125   4.747   1.00 79.92 147 A 1 
ATOM   1151 O O   . GLU   A 1 147 ? 18.724  4.135   5.298   1.00 76.17 147 A 1 
ATOM   1152 C CB  . GLU   A 1 147 ? 21.321  6.157   4.586   1.00 76.68 147 A 1 
ATOM   1153 C CG  . GLU   A 1 147 ? 22.013  7.185   3.671   1.00 70.70 147 A 1 
ATOM   1154 C CD  . GLU   A 1 147 ? 22.952  8.128   4.436   1.00 68.79 147 A 1 
ATOM   1155 O OE1 . GLU   A 1 147 ? 23.376  9.133   3.820   1.00 61.32 147 A 1 
ATOM   1156 O OE2 . GLU   A 1 147 ? 23.211  7.877   5.641   1.00 63.89 147 A 1 
ATOM   1157 N N   . ALA   A 1 148 ? 20.693  3.132   4.911   1.00 78.46 148 A 1 
ATOM   1158 C CA  . ALA   A 1 148 ? 20.450  2.023   5.821   1.00 77.51 148 A 1 
ATOM   1159 C C   . ALA   A 1 148 ? 20.359  2.498   7.284   1.00 79.13 148 A 1 
ATOM   1160 O O   . ALA   A 1 148 ? 21.067  3.401   7.723   1.00 74.27 148 A 1 
ATOM   1161 C CB  . ALA   A 1 148 ? 21.548  0.974   5.629   1.00 72.26 148 A 1 
ATOM   1162 N N   . GLY   A 1 149 ? 19.482  1.870   8.055   1.00 79.02 149 A 1 
ATOM   1163 C CA  . GLY   A 1 149 ? 19.370  2.082   9.499   1.00 80.03 149 A 1 
ATOM   1164 C C   . GLY   A 1 149 ? 18.468  3.225   9.949   1.00 83.90 149 A 1 
ATOM   1165 O O   . GLY   A 1 149 ? 18.176  3.319   11.142  1.00 81.65 149 A 1 
ATOM   1166 N N   . MET   A 1 150 ? 17.973  4.073   9.040   1.00 83.80 150 A 1 
ATOM   1167 C CA  . MET   A 1 150 ? 17.068  5.167   9.419   1.00 85.11 150 A 1 
ATOM   1168 C C   . MET   A 1 150 ? 15.732  4.651   9.957   1.00 86.97 150 A 1 
ATOM   1169 O O   . MET   A 1 150 ? 15.302  5.059   11.033  1.00 85.46 150 A 1 
ATOM   1170 C CB  . MET   A 1 150 ? 16.864  6.120   8.236   1.00 83.75 150 A 1 
ATOM   1171 C CG  . MET   A 1 150 ? 18.164  6.843   7.868   1.00 80.59 150 A 1 
ATOM   1172 S SD  . MET   A 1 150 ? 18.849  7.850   9.221   1.00 77.30 150 A 1 
ATOM   1173 C CE  . MET   A 1 150 ? 20.602  7.702   8.844   1.00 66.04 150 A 1 
ATOM   1174 N N   . LEU   A 1 151 ? 15.129  3.687   9.269   1.00 86.34 151 A 1 
ATOM   1175 C CA  . LEU   A 1 151 ? 13.889  3.050   9.719   1.00 86.62 151 A 1 
ATOM   1176 C C   . LEU   A 1 151 ? 14.079  2.313   11.052  1.00 87.29 151 A 1 
ATOM   1177 O O   . LEU   A 1 151 ? 13.238  2.440   11.932  1.00 86.63 151 A 1 
ATOM   1178 C CB  . LEU   A 1 151 ? 13.384  2.098   8.621   1.00 85.52 151 A 1 
ATOM   1179 C CG  . LEU   A 1 151 ? 12.125  1.298   9.012   1.00 83.49 151 A 1 
ATOM   1180 C CD1 . LEU   A 1 151 ? 10.914  2.185   9.274   1.00 77.74 151 A 1 
ATOM   1181 C CD2 . LEU   A 1 151 ? 11.764  0.335   7.891   1.00 77.47 151 A 1 
ATOM   1182 N N   . SER   A 1 152 ? 15.162  1.557   11.213  1.00 86.06 152 A 1 
ATOM   1183 C CA  . SER   A 1 152 ? 15.377  0.760   12.425  1.00 85.55 152 A 1 
ATOM   1184 C C   . SER   A 1 152 ? 15.513  1.634   13.665  1.00 86.71 152 A 1 
ATOM   1185 O O   . SER   A 1 152 ? 14.879  1.357   14.678  1.00 85.92 152 A 1 
ATOM   1186 C CB  . SER   A 1 152 ? 16.579  -0.177  12.287  1.00 82.90 152 A 1 
ATOM   1187 O OG  . SER   A 1 152 ? 17.816  0.479   12.458  1.00 72.37 152 A 1 
ATOM   1188 N N   . LYS   A 1 153 ? 16.271  2.726   13.568  1.00 86.85 153 A 1 
ATOM   1189 C CA  . LYS   A 1 153 ? 16.467  3.666   14.676  1.00 86.89 153 A 1 
ATOM   1190 C C   . LYS   A 1 153 ? 15.168  4.385   15.044  1.00 88.38 153 A 1 
ATOM   1191 O O   . LYS   A 1 153 ? 14.830  4.446   16.222  1.00 87.45 153 A 1 
ATOM   1192 C CB  . LYS   A 1 153 ? 17.562  4.674   14.316  1.00 84.76 153 A 1 
ATOM   1193 C CG  . LYS   A 1 153 ? 18.966  4.049   14.260  1.00 76.97 153 A 1 
ATOM   1194 C CD  . LYS   A 1 153 ? 19.969  5.097   13.768  1.00 72.69 153 A 1 
ATOM   1195 C CE  . LYS   A 1 153 ? 21.367  4.491   13.615  1.00 62.46 153 A 1 
ATOM   1196 N NZ  . LYS   A 1 153 ? 22.301  5.448   12.973  1.00 55.26 153 A 1 
ATOM   1197 N N   . ALA   A 1 154 ? 14.427  4.867   14.052  1.00 89.86 154 A 1 
ATOM   1198 C CA  . ALA   A 1 154 ? 13.141  5.520   14.300  1.00 90.57 154 A 1 
ATOM   1199 C C   . ALA   A 1 154 ? 12.121  4.550   14.932  1.00 90.72 154 A 1 
ATOM   1200 O O   . ALA   A 1 154 ? 11.479  4.877   15.928  1.00 89.81 154 A 1 
ATOM   1201 C CB  . ALA   A 1 154 ? 12.629  6.101   12.979  1.00 90.80 154 A 1 
ATOM   1202 N N   . ALA   A 1 155 ? 12.029  3.327   14.410  1.00 89.87 155 A 1 
ATOM   1203 C CA  . ALA   A 1 155 ? 11.152  2.304   14.968  1.00 88.76 155 A 1 
ATOM   1204 C C   . ALA   A 1 155 ? 11.590  1.862   16.379  1.00 88.36 155 A 1 
ATOM   1205 O O   . ALA   A 1 155 ? 10.734  1.545   17.203  1.00 86.86 155 A 1 
ATOM   1206 C CB  . ALA   A 1 155 ? 11.092  1.125   13.989  1.00 87.87 155 A 1 
ATOM   1207 N N   . ALA   A 1 156 ? 12.893  1.873   16.676  1.00 88.80 156 A 1 
ATOM   1208 C CA  . ALA   A 1 156 ? 13.409  1.571   18.013  1.00 87.60 156 A 1 
ATOM   1209 C C   . ALA   A 1 156 ? 12.930  2.602   19.042  1.00 87.82 156 A 1 
ATOM   1210 O O   . ALA   A 1 156 ? 12.378  2.206   20.066  1.00 86.43 156 A 1 
ATOM   1211 C CB  . ALA   A 1 156 ? 14.935  1.462   17.979  1.00 85.70 156 A 1 
ATOM   1212 N N   . ILE   A 1 157 ? 13.024  3.892   18.728  1.00 89.72 157 A 1 
ATOM   1213 C CA  . ILE   A 1 157 ? 12.537  4.988   19.587  1.00 89.90 157 A 1 
ATOM   1214 C C   . ILE   A 1 157 ? 11.047  4.809   19.916  1.00 89.67 157 A 1 
ATOM   1215 O O   . ILE   A 1 157 ? 10.644  4.939   21.069  1.00 87.93 157 A 1 
ATOM   1216 C CB  . ILE   A 1 157 ? 12.805  6.347   18.899  1.00 90.51 157 A 1 
ATOM   1217 C CG1 . ILE   A 1 157 ? 14.326  6.618   18.828  1.00 88.79 157 A 1 
ATOM   1218 C CG2 . ILE   A 1 157 ? 12.104  7.503   19.630  1.00 88.40 157 A 1 
ATOM   1219 C CD1 . ILE   A 1 157 ? 14.705  7.730   17.845  1.00 83.80 157 A 1 
ATOM   1220 N N   . ILE   A 1 158 ? 10.236  4.450   18.918  1.00 89.80 158 A 1 
ATOM   1221 C CA  . ILE   A 1 158 ? 8.802   4.186   19.117  1.00 89.27 158 A 1 
ATOM   1222 C C   . ILE   A 1 158 ? 8.593   2.963   20.022  1.00 88.33 158 A 1 
ATOM   1223 O O   . ILE   A 1 158 ? 7.775   2.992   20.940  1.00 86.46 158 A 1 
ATOM   1224 C CB  . ILE   A 1 158 ? 8.092   4.031   17.751  1.00 89.56 158 A 1 
ATOM   1225 C CG1 . ILE   A 1 158 ? 8.177   5.346   16.934  1.00 88.70 158 A 1 
ATOM   1226 C CG2 . ILE   A 1 158 ? 6.620   3.630   17.939  1.00 88.24 158 A 1 
ATOM   1227 C CD1 . ILE   A 1 158 ? 7.793   5.194   15.455  1.00 85.00 158 A 1 
ATOM   1228 N N   . SER   A 1 159 ? 9.348   1.894   19.797  1.00 87.79 159 A 1 
ATOM   1229 C CA  . SER   A 1 159 ? 9.201   0.653   20.560  1.00 85.05 159 A 1 
ATOM   1230 C C   . SER   A 1 159 ? 9.691   0.740   22.004  1.00 84.96 159 A 1 
ATOM   1231 O O   . SER   A 1 159 ? 9.179   0.013   22.849  1.00 82.77 159 A 1 
ATOM   1232 C CB  . SER   A 1 159 ? 9.892   -0.501  19.839  1.00 82.32 159 A 1 
ATOM   1233 O OG  . SER   A 1 159 ? 11.278  -0.553  20.080  1.00 69.63 159 A 1 
ATOM   1234 N N   . GLU   A 1 160 ? 10.657  1.611   22.302  1.00 86.32 160 A 1 
ATOM   1235 C CA  . GLU   A 1 160 ? 11.143  1.834   23.670  1.00 85.57 160 A 1 
ATOM   1236 C C   . GLU   A 1 160 ? 10.048  2.358   24.602  1.00 85.18 160 A 1 
ATOM   1237 O O   . GLU   A 1 160 ? 10.068  2.068   25.795  1.00 82.91 160 A 1 
ATOM   1238 C CB  . GLU   A 1 160 ? 12.325  2.813   23.668  1.00 85.13 160 A 1 
ATOM   1239 C CG  . GLU   A 1 160 ? 13.649  2.110   23.349  1.00 77.06 160 A 1 
ATOM   1240 C CD  . GLU   A 1 160 ? 14.873  3.036   23.442  1.00 71.14 160 A 1 
ATOM   1241 O OE1 . GLU   A 1 160 ? 16.001  2.485   23.417  1.00 61.93 160 A 1 
ATOM   1242 O OE2 . GLU   A 1 160 ? 14.698  4.270   23.539  1.00 63.91 160 A 1 
ATOM   1243 N N   . ARG   A 1 161 ? 9.049   3.050   24.051  1.00 86.97 161 A 1 
ATOM   1244 C CA  . ARG   A 1 161 ? 7.852   3.475   24.789  1.00 86.05 161 A 1 
ATOM   1245 C C   . ARG   A 1 161 ? 6.734   2.433   24.807  1.00 86.21 161 A 1 
ATOM   1246 O O   . ARG   A 1 161 ? 5.625   2.746   25.229  1.00 83.79 161 A 1 
ATOM   1247 C CB  . ARG   A 1 161 ? 7.368   4.820   24.265  1.00 86.33 161 A 1 
ATOM   1248 C CG  . ARG   A 1 161 ? 8.390   5.920   24.569  1.00 84.63 161 A 1 
ATOM   1249 C CD  . ARG   A 1 161 ? 7.720   7.276   24.399  1.00 82.00 161 A 1 
ATOM   1250 N NE  . ARG   A 1 161 ? 8.644   8.346   24.779  1.00 81.01 161 A 1 
ATOM   1251 C CZ  . ARG   A 1 161 ? 8.751   8.975   25.931  1.00 79.68 161 A 1 
ATOM   1252 N NH1 . ARG   A 1 161 ? 7.948   8.758   26.929  1.00 73.10 161 A 1 
ATOM   1253 N NH2 . ARG   A 1 161 ? 9.697   9.843   26.073  1.00 75.08 161 A 1 
ATOM   1254 N N   . HIS   A 1 162 ? 6.993   1.219   24.372  1.00 84.52 162 A 1 
ATOM   1255 C CA  . HIS   A 1 162 ? 5.990   0.153   24.285  1.00 82.61 162 A 1 
ATOM   1256 C C   . HIS   A 1 162 ? 4.784   0.476   23.389  1.00 83.40 162 A 1 
ATOM   1257 O O   . HIS   A 1 162 ? 3.739   -0.160  23.499  1.00 80.21 162 A 1 
ATOM   1258 C CB  . HIS   A 1 162 ? 5.601   -0.327  25.694  1.00 80.03 162 A 1 
ATOM   1259 C CG  . HIS   A 1 162 ? 6.782   -0.764  26.514  1.00 75.49 162 A 1 
ATOM   1260 N ND1 . HIS   A 1 162 ? 7.580   -1.856  26.252  1.00 66.58 162 A 1 
ATOM   1261 C CD2 . HIS   A 1 162 ? 7.293   -0.158  27.637  1.00 65.19 162 A 1 
ATOM   1262 C CE1 . HIS   A 1 162 ? 8.534   -1.912  27.196  1.00 64.37 162 A 1 
ATOM   1263 N NE2 . HIS   A 1 162 ? 8.393   -0.895  28.058  1.00 64.78 162 A 1 
ATOM   1264 N N   . VAL   A 1 163 ? 4.925   1.415   22.469  1.00 86.17 163 A 1 
ATOM   1265 C CA  . VAL   A 1 163 ? 3.898   1.753   21.480  1.00 87.10 163 A 1 
ATOM   1266 C C   . VAL   A 1 163 ? 4.018   0.819   20.278  1.00 86.97 163 A 1 
ATOM   1267 O O   . VAL   A 1 163 ? 5.097   0.637   19.709  1.00 85.46 163 A 1 
ATOM   1268 C CB  . VAL   A 1 163 ? 3.966   3.235   21.083  1.00 87.10 163 A 1 
ATOM   1269 C CG1 . VAL   A 1 163 ? 2.894   3.585   20.051  1.00 82.24 163 A 1 
ATOM   1270 C CG2 . VAL   A 1 163 ? 3.750   4.136   22.307  1.00 81.86 163 A 1 
ATOM   1271 N N   . ASN   A 1 164 ? 2.896   0.224   19.875  1.00 86.45 164 A 1 
ATOM   1272 C CA  . ASN   A 1 164 ? 2.846   -0.637  18.697  1.00 85.84 164 A 1 
ATOM   1273 C C   . ASN   A 1 164 ? 2.731   0.204   17.417  1.00 86.76 164 A 1 
ATOM   1274 O O   . ASN   A 1 164 ? 2.037   1.213   17.380  1.00 85.91 164 A 1 
ATOM   1275 C CB  . ASN   A 1 164 ? 1.699   -1.648  18.853  1.00 82.99 164 A 1 
ATOM   1276 C CG  . ASN   A 1 164 ? 1.742   -2.771  17.824  1.00 78.34 164 A 1 
ATOM   1277 O OD1 . ASN   A 1 164 ? 2.760   -3.087  17.227  1.00 71.41 164 A 1 
ATOM   1278 N ND2 . ASN   A 1 164 ? 0.624   -3.427  17.599  1.00 69.26 164 A 1 
ATOM   1279 N N   . ILE   A 1 165 ? 3.387   -0.247  16.359  1.00 86.59 165 A 1 
ATOM   1280 C CA  . ILE   A 1 165 ? 3.304   0.358   15.028  1.00 87.13 165 A 1 
ATOM   1281 C C   . ILE   A 1 165 ? 2.270   -0.428  14.215  1.00 86.29 165 A 1 
ATOM   1282 O O   . ILE   A 1 165 ? 2.491   -1.598  13.897  1.00 84.66 165 A 1 
ATOM   1283 C CB  . ILE   A 1 165 ? 4.691   0.409   14.354  1.00 87.30 165 A 1 
ATOM   1284 C CG1 . ILE   A 1 165 ? 5.676   1.282   15.173  1.00 86.20 165 A 1 
ATOM   1285 C CG2 . ILE   A 1 165 ? 4.556   0.959   12.924  1.00 85.56 165 A 1 
ATOM   1286 C CD1 . ILE   A 1 165 ? 7.138   1.187   14.713  1.00 82.86 165 A 1 
ATOM   1287 N N   . ALA   A 1 166 ? 1.155   0.223   13.880  1.00 86.20 166 A 1 
ATOM   1288 C CA  . ALA   A 1 166 ? 0.089   -0.374  13.078  1.00 84.71 166 A 1 
ATOM   1289 C C   . ALA   A 1 166 ? 0.466   -0.476  11.593  1.00 84.45 166 A 1 
ATOM   1290 O O   . ALA   A 1 166 ? 0.185   -1.482  10.948  1.00 82.06 166 A 1 
ATOM   1291 C CB  . ALA   A 1 166 ? -1.187  0.454   13.266  1.00 83.18 166 A 1 
ATOM   1292 N N   . SER   A 1 167 ? 1.120   0.550   11.061  1.00 86.21 167 A 1 
ATOM   1293 C CA  . SER   A 1 167 ? 1.646   0.535   9.698   1.00 86.36 167 A 1 
ATOM   1294 C C   . SER   A 1 167 ? 2.854   1.452   9.549   1.00 87.97 167 A 1 
ATOM   1295 O O   . SER   A 1 167 ? 3.004   2.430   10.279  1.00 87.33 167 A 1 
ATOM   1296 C CB  . SER   A 1 167 ? 0.560   0.906   8.677   1.00 83.29 167 A 1 
ATOM   1297 O OG  . SER   A 1 167 ? 0.205   2.274   8.756   1.00 75.71 167 A 1 
ATOM   1298 N N   . VAL   A 1 168 ? 3.687   1.137   8.569   1.00 86.79 168 A 1 
ATOM   1299 C CA  . VAL   A 1 168 ? 4.741   2.029   8.073   1.00 87.37 168 A 1 
ATOM   1300 C C   . VAL   A 1 168 ? 4.648   2.061   6.560   1.00 87.13 168 A 1 
ATOM   1301 O O   . VAL   A 1 168 ? 4.630   1.010   5.925   1.00 85.75 168 A 1 
ATOM   1302 C CB  . VAL   A 1 168 ? 6.148   1.577   8.499   1.00 86.70 168 A 1 
ATOM   1303 C CG1 . VAL   A 1 168 ? 7.227   2.541   7.983   1.00 78.60 168 A 1 
ATOM   1304 C CG2 . VAL   A 1 168 ? 6.275   1.515   10.019  1.00 79.02 168 A 1 
ATOM   1305 N N   . LEU   A 1 169 ? 4.627   3.261   5.993   1.00 86.60 169 A 1 
ATOM   1306 C CA  . LEU   A 1 169 ? 4.740   3.468   4.556   1.00 86.10 169 A 1 
ATOM   1307 C C   . LEU   A 1 169 ? 6.011   4.268   4.269   1.00 87.23 169 A 1 
ATOM   1308 O O   . LEU   A 1 169 ? 6.278   5.278   4.915   1.00 86.61 169 A 1 
ATOM   1309 C CB  . LEU   A 1 169 ? 3.477   4.155   4.016   1.00 83.63 169 A 1 
ATOM   1310 C CG  . LEU   A 1 169 ? 2.175   3.354   4.205   1.00 80.11 169 A 1 
ATOM   1311 C CD1 . LEU   A 1 169 ? 0.983   4.190   3.752   1.00 76.32 169 A 1 
ATOM   1312 C CD2 . LEU   A 1 169 ? 2.179   2.050   3.402   1.00 75.79 169 A 1 
ATOM   1313 N N   . VAL   A 1 170 ? 6.788   3.805   3.301   1.00 85.42 170 A 1 
ATOM   1314 C CA  . VAL   A 1 170 ? 7.989   4.498   2.830   1.00 84.18 170 A 1 
ATOM   1315 C C   . VAL   A 1 170 ? 7.638   5.212   1.531   1.00 82.75 170 A 1 
ATOM   1316 O O   . VAL   A 1 170 ? 7.375   4.564   0.523   1.00 80.98 170 A 1 
ATOM   1317 C CB  . VAL   A 1 170 ? 9.177   3.536   2.644   1.00 83.93 170 A 1 
ATOM   1318 C CG1 . VAL   A 1 170 ? 10.450  4.309   2.287   1.00 79.90 170 A 1 
ATOM   1319 C CG2 . VAL   A 1 170 ? 9.454   2.718   3.916   1.00 80.81 170 A 1 
ATOM   1320 N N   . TYR   A 1 171 ? 7.634   6.549   1.559   1.00 83.18 171 A 1 
ATOM   1321 C CA  . TYR   A 1 171 ? 7.396   7.375   0.381   1.00 82.09 171 A 1 
ATOM   1322 C C   . TYR   A 1 171 ? 8.720   7.907   -0.166  1.00 83.01 171 A 1 
ATOM   1323 O O   . TYR   A 1 171 ? 9.597   8.296   0.613   1.00 81.72 171 A 1 
ATOM   1324 C CB  . TYR   A 1 171 ? 6.450   8.526   0.722   1.00 79.36 171 A 1 
ATOM   1325 C CG  . TYR   A 1 171 ? 5.015   8.100   0.953   1.00 76.31 171 A 1 
ATOM   1326 C CD1 . TYR   A 1 171 ? 4.092   8.114   -0.110  1.00 71.84 171 A 1 
ATOM   1327 C CD2 . TYR   A 1 171 ? 4.587   7.699   2.235   1.00 70.60 171 A 1 
ATOM   1328 C CE1 . TYR   A 1 171 ? 2.754   7.742   0.097   1.00 68.18 171 A 1 
ATOM   1329 C CE2 . TYR   A 1 171 ? 3.248   7.314   2.452   1.00 67.70 171 A 1 
ATOM   1330 C CZ  . TYR   A 1 171 ? 2.334   7.341   1.378   1.00 68.38 171 A 1 
ATOM   1331 O OH  . TYR   A 1 171 ? 1.028   6.974   1.581   1.00 64.25 171 A 1 
ATOM   1332 N N   . PRO   A 1 172 ? 8.876   7.981   -1.499  1.00 78.43 172 A 1 
ATOM   1333 C CA  . PRO   A 1 172 ? 9.975   8.728   -2.083  1.00 77.13 172 A 1 
ATOM   1334 C C   . PRO   A 1 172 ? 9.810   10.223  -1.767  1.00 78.53 172 A 1 
ATOM   1335 O O   . PRO   A 1 172 ? 8.712   10.782  -1.857  1.00 77.05 172 A 1 
ATOM   1336 C CB  . PRO   A 1 172 ? 9.923   8.423   -3.582  1.00 73.96 172 A 1 
ATOM   1337 C CG  . PRO   A 1 172 ? 8.445   8.119   -3.840  1.00 72.00 172 A 1 
ATOM   1338 C CD  . PRO   A 1 172 ? 7.977   7.489   -2.532  1.00 73.40 172 A 1 
ATOM   1339 N N   . ALA   A 1 173 ? 10.908  10.875  -1.409  1.00 79.88 173 A 1 
ATOM   1340 C CA  . ALA   A 1 173 ? 10.968  12.324  -1.275  1.00 80.54 173 A 1 
ATOM   1341 C C   . ALA   A 1 173 ? 11.311  12.975  -2.634  1.00 80.91 173 A 1 
ATOM   1342 O O   . ALA   A 1 173 ? 11.828  12.302  -3.525  1.00 78.43 173 A 1 
ATOM   1343 C CB  . ALA   A 1 173 ? 11.980  12.670  -0.177  1.00 79.66 173 A 1 
ATOM   1344 N N   . PRO   A 1 174 ? 11.068  14.292  -2.803  1.00 80.28 174 A 1 
ATOM   1345 C CA  . PRO   A 1 174 ? 11.496  15.011  -4.005  1.00 79.46 174 A 1 
ATOM   1346 C C   . PRO   A 1 174 ? 13.006  14.938  -4.260  1.00 80.89 174 A 1 
ATOM   1347 O O   . PRO   A 1 174 ? 13.432  14.909  -5.413  1.00 78.30 174 A 1 
ATOM   1348 C CB  . PRO   A 1 174 ? 11.051  16.462  -3.789  1.00 77.22 174 A 1 
ATOM   1349 C CG  . PRO   A 1 174 ? 9.888   16.340  -2.809  1.00 75.78 174 A 1 
ATOM   1350 C CD  . PRO   A 1 174 ? 10.301  15.162  -1.933  1.00 77.73 174 A 1 
ATOM   1351 N N   . ASP   A 1 175 ? 13.809  14.900  -3.195  1.00 83.61 175 A 1 
ATOM   1352 C CA  . ASP   A 1 175 ? 15.237  14.606  -3.277  1.00 84.84 175 A 1 
ATOM   1353 C C   . ASP   A 1 175 ? 15.445  13.081  -3.212  1.00 84.72 175 A 1 
ATOM   1354 O O   . ASP   A 1 175 ? 15.087  12.459  -2.210  1.00 82.85 175 A 1 
ATOM   1355 C CB  . ASP   A 1 175 ? 15.997  15.340  -2.159  1.00 84.01 175 A 1 
ATOM   1356 C CG  . ASP   A 1 175 ? 17.527  15.195  -2.251  1.00 81.55 175 A 1 
ATOM   1357 O OD1 . ASP   A 1 175 ? 18.019  14.288  -2.964  1.00 75.29 175 A 1 
ATOM   1358 O OD2 . ASP   A 1 175 ? 18.227  16.005  -1.610  1.00 75.80 175 A 1 
ATOM   1359 N N   . PRO   A 1 176 ? 16.037  12.456  -4.246  1.00 79.49 176 A 1 
ATOM   1360 C CA  . PRO   A 1 176 ? 16.268  11.011  -4.254  1.00 77.92 176 A 1 
ATOM   1361 C C   . PRO   A 1 176 ? 17.211  10.517  -3.148  1.00 79.24 176 A 1 
ATOM   1362 O O   . PRO   A 1 176 ? 17.239  9.320   -2.864  1.00 76.75 176 A 1 
ATOM   1363 C CB  . PRO   A 1 176 ? 16.818  10.711  -5.652  1.00 74.98 176 A 1 
ATOM   1364 C CG  . PRO   A 1 176 ? 17.480  12.024  -6.069  1.00 72.57 176 A 1 
ATOM   1365 C CD  . PRO   A 1 176 ? 16.565  13.074  -5.448  1.00 74.24 176 A 1 
ATOM   1366 N N   . ASN   A 1 177 ? 17.972  11.412  -2.515  1.00 82.54 177 A 1 
ATOM   1367 C CA  . ASN   A 1 177 ? 18.818  11.081  -1.366  1.00 82.78 177 A 1 
ATOM   1368 C C   . ASN   A 1 177 ? 18.053  11.086  -0.037  1.00 84.65 177 A 1 
ATOM   1369 O O   . ASN   A 1 177 ? 18.630  10.796  1.014   1.00 82.81 177 A 1 
ATOM   1370 C CB  . ASN   A 1 177 ? 20.002  12.052  -1.303  1.00 80.60 177 A 1 
ATOM   1371 C CG  . ASN   A 1 177 ? 20.807  12.061  -2.583  1.00 75.81 177 A 1 
ATOM   1372 O OD1 . ASN   A 1 177 ? 21.286  11.054  -3.073  1.00 68.26 177 A 1 
ATOM   1373 N ND2 . ASN   A 1 177 ? 20.964  13.225  -3.177  1.00 66.11 177 A 1 
ATOM   1374 N N   . GLU   A 1 178 ? 16.769  11.416  -0.068  1.00 86.29 178 A 1 
ATOM   1375 C CA  . GLU   A 1 178 ? 15.892  11.447  1.093   1.00 87.23 178 A 1 
ATOM   1376 C C   . GLU   A 1 178 ? 14.687  10.523  0.882   1.00 86.86 178 A 1 
ATOM   1377 O O   . GLU   A 1 178 ? 14.309  10.182  -0.240  1.00 84.22 178 A 1 
ATOM   1378 C CB  . GLU   A 1 178 ? 15.460  12.892  1.387   1.00 86.49 178 A 1 
ATOM   1379 C CG  . GLU   A 1 178 ? 16.641  13.822  1.733   1.00 83.71 178 A 1 
ATOM   1380 C CD  . GLU   A 1 178 ? 16.161  15.265  1.950   1.00 83.11 178 A 1 
ATOM   1381 O OE1 . GLU   A 1 178 ? 16.495  15.887  2.981   1.00 73.97 178 A 1 
ATOM   1382 O OE2 . GLU   A 1 178 ? 15.351  15.777  1.144   1.00 76.09 178 A 1 
ATOM   1383 N N   . LYS   A 1 179 ? 14.065  10.120  1.983   1.00 86.71 179 A 1 
ATOM   1384 C CA  . LYS   A 1 179 ? 12.801  9.391   1.990   1.00 87.31 179 A 1 
ATOM   1385 C C   . LYS   A 1 179 ? 11.932  9.867   3.143   1.00 88.84 179 A 1 
ATOM   1386 O O   . LYS   A 1 179 ? 12.433  10.373  4.149   1.00 88.19 179 A 1 
ATOM   1387 C CB  . LYS   A 1 179 ? 13.040  7.861   1.990   1.00 84.65 179 A 1 
ATOM   1388 C CG  . LYS   A 1 179 ? 13.817  7.343   3.214   1.00 78.93 179 A 1 
ATOM   1389 C CD  . LYS   A 1 179 ? 14.164  5.855   3.062   1.00 77.25 179 A 1 
ATOM   1390 C CE  . LYS   A 1 179 ? 15.009  5.371   4.244   1.00 69.07 179 A 1 
ATOM   1391 N NZ  . LYS   A 1 179 ? 15.571  4.013   4.017   1.00 64.28 179 A 1 
ATOM   1392 N N   . ILE   A 1 180 ? 10.635  9.681   2.995   1.00 87.91 180 A 1 
ATOM   1393 C CA  . ILE   A 1 180 ? 9.647   10.010  4.019   1.00 87.77 180 A 1 
ATOM   1394 C C   . ILE   A 1 180 ? 9.138   8.701   4.619   1.00 88.24 180 A 1 
ATOM   1395 O O   . ILE   A 1 180 ? 8.682   7.814   3.900   1.00 87.45 180 A 1 
ATOM   1396 C CB  . ILE   A 1 180 ? 8.519   10.889  3.443   1.00 86.49 180 A 1 
ATOM   1397 C CG1 . ILE   A 1 180 ? 9.094   12.198  2.841   1.00 84.20 180 A 1 
ATOM   1398 C CG2 . ILE   A 1 180 ? 7.485   11.207  4.540   1.00 83.14 180 A 1 
ATOM   1399 C CD1 . ILE   A 1 180 ? 8.086   13.014  2.029   1.00 75.91 180 A 1 
ATOM   1400 N N   . LEU   A 1 181 ? 9.223   8.584   5.934   1.00 90.04 181 A 1 
ATOM   1401 C CA  . LEU   A 1 181 ? 8.653   7.475   6.689   1.00 90.63 181 A 1 
ATOM   1402 C C   . LEU   A 1 181 ? 7.368   7.953   7.354   1.00 90.91 181 A 1 
ATOM   1403 O O   . LEU   A 1 181 ? 7.405   8.856   8.188   1.00 90.44 181 A 1 
ATOM   1404 C CB  . LEU   A 1 181 ? 9.657   6.947   7.729   1.00 90.62 181 A 1 
ATOM   1405 C CG  . LEU   A 1 181 ? 11.037  6.541   7.179   1.00 89.07 181 A 1 
ATOM   1406 C CD1 . LEU   A 1 181 ? 11.909  6.027   8.323   1.00 83.76 181 A 1 
ATOM   1407 C CD2 . LEU   A 1 181 ? 10.939  5.438   6.124   1.00 84.05 181 A 1 
ATOM   1408 N N   . VAL   A 1 182 ? 6.249   7.331   7.001   1.00 89.50 182 A 1 
ATOM   1409 C CA  . VAL   A 1 182 ? 4.938   7.602   7.592   1.00 88.56 182 A 1 
ATOM   1410 C C   . VAL   A 1 182 ? 4.592   6.457   8.530   1.00 88.83 182 A 1 
ATOM   1411 O O   . VAL   A 1 182 ? 4.327   5.341   8.085   1.00 88.16 182 A 1 
ATOM   1412 C CB  . VAL   A 1 182 ? 3.861   7.795   6.511   1.00 86.76 182 A 1 
ATOM   1413 C CG1 . VAL   A 1 182 ? 2.526   8.183   7.150   1.00 82.52 182 A 1 
ATOM   1414 C CG2 . VAL   A 1 182 ? 4.266   8.877   5.505   1.00 82.71 182 A 1 
ATOM   1415 N N   . PHE   A 1 183 ? 4.608   6.727   9.825   1.00 90.49 183 A 1 
ATOM   1416 C CA  . PHE   A 1 183 ? 4.225   5.778   10.860  1.00 90.79 183 A 1 
ATOM   1417 C C   . PHE   A 1 183 ? 2.787   6.027   11.289  1.00 90.58 183 A 1 
ATOM   1418 O O   . PHE   A 1 183 ? 2.402   7.164   11.561  1.00 89.50 183 A 1 
ATOM   1419 C CB  . PHE   A 1 183 ? 5.159   5.897   12.067  1.00 90.97 183 A 1 
ATOM   1420 C CG  . PHE   A 1 183 ? 6.603   5.548   11.779  1.00 91.25 183 A 1 
ATOM   1421 C CD1 . PHE   A 1 183 ? 7.054   4.227   11.937  1.00 86.17 183 A 1 
ATOM   1422 C CD2 . PHE   A 1 183 ? 7.506   6.543   11.361  1.00 86.23 183 A 1 
ATOM   1423 C CE1 . PHE   A 1 183 ? 8.395   3.899   11.684  1.00 85.72 183 A 1 
ATOM   1424 C CE2 . PHE   A 1 183 ? 8.849   6.218   11.101  1.00 85.61 183 A 1 
ATOM   1425 C CZ  . PHE   A 1 183 ? 9.293   4.895   11.265  1.00 89.55 183 A 1 
ATOM   1426 N N   . ARG   A 1 184 ? 2.022   4.950   11.452  1.00 89.99 184 A 1 
ATOM   1427 C CA  . ARG   A 1 184 ? 0.776   4.970   12.215  1.00 89.37 184 A 1 
ATOM   1428 C C   . ARG   A 1 184 ? 1.007   4.227   13.524  1.00 89.64 184 A 1 
ATOM   1429 O O   . ARG   A 1 184 ? 1.248   3.021   13.513  1.00 88.62 184 A 1 
ATOM   1430 C CB  . ARG   A 1 184 ? -0.362  4.417   11.359  1.00 87.81 184 A 1 
ATOM   1431 C CG  . ARG   A 1 184 ? -1.704  4.961   11.866  1.00 79.73 184 A 1 
ATOM   1432 C CD  . ARG   A 1 184 ? -2.825  4.656   10.874  1.00 77.62 184 A 1 
ATOM   1433 N NE  . ARG   A 1 184 ? -4.067  5.345   11.266  1.00 73.66 184 A 1 
ATOM   1434 C CZ  . ARG   A 1 184 ? -4.476  6.546   10.876  1.00 69.33 184 A 1 
ATOM   1435 N NH1 . ARG   A 1 184 ? -3.860  7.235   9.961   1.00 62.30 184 A 1 
ATOM   1436 N NH2 . ARG   A 1 184 ? -5.525  7.074   11.413  1.00 63.06 184 A 1 
ATOM   1437 N N   . VAL   A 1 185 ? 0.989   4.961   14.623  1.00 89.63 185 A 1 
ATOM   1438 C CA  . VAL   A 1 185 ? 1.325   4.463   15.962  1.00 90.25 185 A 1 
ATOM   1439 C C   . VAL   A 1 185 ? 0.063   4.312   16.807  1.00 90.17 185 A 1 
ATOM   1440 O O   . VAL   A 1 185 ? -0.802  5.183   16.796  1.00 89.32 185 A 1 
ATOM   1441 C CB  . VAL   A 1 185 ? 2.368   5.356   16.660  1.00 90.26 185 A 1 
ATOM   1442 C CG1 . VAL   A 1 185 ? 3.713   5.276   15.934  1.00 84.31 185 A 1 
ATOM   1443 C CG2 . VAL   A 1 185 ? 1.967   6.836   16.749  1.00 84.81 185 A 1 
ATOM   1444 N N   . GLN   A 1 186 ? -0.052  3.212   17.537  1.00 87.81 186 A 1 
ATOM   1445 C CA  . GLN   A 1 186 ? -1.238  2.888   18.339  1.00 86.36 186 A 1 
ATOM   1446 C C   . GLN   A 1 186 ? -1.214  3.597   19.704  1.00 86.01 186 A 1 
ATOM   1447 O O   . GLN   A 1 186 ? -1.086  2.960   20.747  1.00 84.47 186 A 1 
ATOM   1448 C CB  . GLN   A 1 186 ? -1.392  1.365   18.465  1.00 84.68 186 A 1 
ATOM   1449 C CG  . GLN   A 1 186 ? -1.745  0.709   17.122  1.00 82.47 186 A 1 
ATOM   1450 C CD  . GLN   A 1 186 ? -1.949  -0.803  17.237  1.00 78.64 186 A 1 
ATOM   1451 O OE1 . GLN   A 1 186 ? -1.346  -1.495  18.035  1.00 69.97 186 A 1 
ATOM   1452 N NE2 . GLN   A 1 186 ? -2.794  -1.374  16.411  1.00 68.30 186 A 1 
ATOM   1453 N N   . THR   A 1 187 ? -1.314  4.913   19.679  1.00 89.14 187 A 1 
ATOM   1454 C CA  . THR   A 1 187 ? -1.435  5.762   20.866  1.00 89.78 187 A 1 
ATOM   1455 C C   . THR   A 1 187 ? -2.223  7.023   20.527  1.00 89.95 187 A 1 
ATOM   1456 O O   . THR   A 1 187 ? -2.141  7.534   19.408  1.00 89.12 187 A 1 
ATOM   1457 C CB  . THR   A 1 187 ? -0.059  6.111   21.459  1.00 88.74 187 A 1 
ATOM   1458 O OG1 . THR   A 1 187 ? -0.219  6.906   22.610  1.00 83.99 187 A 1 
ATOM   1459 C CG2 . THR   A 1 187 ? 0.864   6.882   20.507  1.00 84.08 187 A 1 
ATOM   1460 N N   . MET   A 1 188 ? -2.974  7.530   21.501  1.00 88.91 188 A 1 
ATOM   1461 C CA  . MET   A 1 188 ? -3.657  8.821   21.404  1.00 89.13 188 A 1 
ATOM   1462 C C   . MET   A 1 188 ? -2.715  9.993   21.721  1.00 90.71 188 A 1 
ATOM   1463 O O   . MET   A 1 188 ? -2.959  11.123  21.302  1.00 87.75 188 A 1 
ATOM   1464 C CB  . MET   A 1 188 ? -4.867  8.792   22.347  1.00 88.36 188 A 1 
ATOM   1465 C CG  . MET   A 1 188 ? -5.752  10.028  22.215  1.00 87.14 188 A 1 
ATOM   1466 S SD  . MET   A 1 188 ? -7.270  9.922   23.187  1.00 81.46 188 A 1 
ATOM   1467 C CE  . MET   A 1 188 ? -7.912  11.590  22.929  1.00 76.30 188 A 1 
ATOM   1468 N N   . ASN   A 1 189 ? -1.622  9.725   22.436  1.00 89.52 189 A 1 
ATOM   1469 C CA  . ASN   A 1 189 ? -0.641  10.732  22.827  1.00 89.11 189 A 1 
ATOM   1470 C C   . ASN   A 1 189 ? 0.725   10.493  22.153  1.00 89.55 189 A 1 
ATOM   1471 O O   . ASN   A 1 189 ? 1.634   9.933   22.779  1.00 88.35 189 A 1 
ATOM   1472 C CB  . ASN   A 1 189 ? -0.556  10.762  24.359  1.00 87.42 189 A 1 
ATOM   1473 C CG  . ASN   A 1 189 ? 0.402   11.834  24.849  1.00 86.13 189 A 1 
ATOM   1474 O OD1 . ASN   A 1 189 ? 0.792   12.755  24.151  1.00 81.67 189 A 1 
ATOM   1475 N ND2 . ASN   A 1 189 ? 0.815   11.738  26.091  1.00 79.01 189 A 1 
ATOM   1476 N N   . PRO   A 1 190 ? 0.917   10.942  20.909  1.00 88.26 190 A 1 
ATOM   1477 C CA  . PRO   A 1 190 ? 2.194   10.766  20.214  1.00 87.40 190 A 1 
ATOM   1478 C C   . PRO   A 1 190 ? 3.277   11.762  20.651  1.00 88.31 190 A 1 
ATOM   1479 O O   . PRO   A 1 190 ? 4.427   11.636  20.233  1.00 87.42 190 A 1 
ATOM   1480 C CB  . PRO   A 1 190 ? 1.841   10.901  18.733  1.00 85.55 190 A 1 
ATOM   1481 C CG  . PRO   A 1 190 ? 0.708   11.927  18.750  1.00 84.73 190 A 1 
ATOM   1482 C CD  . PRO   A 1 190 ? -0.053  11.573  20.032  1.00 86.63 190 A 1 
ATOM   1483 N N   . LEU   A 1 191 ? 2.959   12.750  21.493  1.00 88.55 191 A 1 
ATOM   1484 C CA  . LEU   A 1 191 ? 3.898   13.818  21.875  1.00 87.37 191 A 1 
ATOM   1485 C C   . LEU   A 1 191 ? 5.226   13.318  22.467  1.00 88.65 191 A 1 
ATOM   1486 O O   . LEU   A 1 191 ? 6.269   13.876  22.114  1.00 88.60 191 A 1 
ATOM   1487 C CB  . LEU   A 1 191 ? 3.248   14.795  22.865  1.00 85.74 191 A 1 
ATOM   1488 C CG  . LEU   A 1 191 ? 2.089   15.631  22.314  1.00 82.34 191 A 1 
ATOM   1489 C CD1 . LEU   A 1 191 ? 1.533   16.460  23.469  1.00 79.02 191 A 1 
ATOM   1490 C CD2 . LEU   A 1 191 ? 2.552   16.579  21.205  1.00 78.34 191 A 1 
ATOM   1491 N N   . PRO   A 1 192 ? 5.245   12.299  23.338  1.00 87.92 192 A 1 
ATOM   1492 C CA  . PRO   A 1 192 ? 6.503   11.758  23.850  1.00 86.83 192 A 1 
ATOM   1493 C C   . PRO   A 1 192 ? 7.372   11.174  22.732  1.00 88.65 192 A 1 
ATOM   1494 O O   . PRO   A 1 192 ? 8.565   11.470  22.672  1.00 87.92 192 A 1 
ATOM   1495 C CB  . PRO   A 1 192 ? 6.108   10.712  24.896  1.00 84.67 192 A 1 
ATOM   1496 C CG  . PRO   A 1 192 ? 4.689   11.088  25.296  1.00 83.58 192 A 1 
ATOM   1497 C CD  . PRO   A 1 192 ? 4.129   11.643  23.987  1.00 86.43 192 A 1 
ATOM   1498 N N   . LEU   A 1 193 ? 6.765   10.432  21.806  1.00 90.38 193 A 1 
ATOM   1499 C CA  . LEU   A 1 193 ? 7.450   9.856   20.644  1.00 90.75 193 A 1 
ATOM   1500 C C   . LEU   A 1 193 ? 8.019   10.937  19.722  1.00 91.53 193 A 1 
ATOM   1501 O O   . LEU   A 1 193 ? 9.163   10.843  19.289  1.00 90.55 193 A 1 
ATOM   1502 C CB  . LEU   A 1 193 ? 6.477   8.976   19.846  1.00 89.75 193 A 1 
ATOM   1503 C CG  . LEU   A 1 193 ? 5.925   7.759   20.600  1.00 86.17 193 A 1 
ATOM   1504 C CD1 . LEU   A 1 193 ? 4.897   7.057   19.718  1.00 80.63 193 A 1 
ATOM   1505 C CD2 . LEU   A 1 193 ? 7.042   6.776   20.941  1.00 81.88 193 A 1 
ATOM   1506 N N   . ILE   A 1 194 ? 7.239   11.985  19.449  1.00 90.67 194 A 1 
ATOM   1507 C CA  . ILE   A 1 194 ? 7.673   13.119  18.621  1.00 89.57 194 A 1 
ATOM   1508 C C   . ILE   A 1 194 ? 8.888   13.809  19.256  1.00 90.14 194 A 1 
ATOM   1509 O O   . ILE   A 1 194 ? 9.861   14.097  18.561  1.00 90.17 194 A 1 
ATOM   1510 C CB  . ILE   A 1 194 ? 6.500   14.100  18.396  1.00 88.77 194 A 1 
ATOM   1511 C CG1 . ILE   A 1 194 ? 5.404   13.432  17.534  1.00 87.15 194 A 1 
ATOM   1512 C CG2 . ILE   A 1 194 ? 6.978   15.400  17.724  1.00 86.83 194 A 1 
ATOM   1513 C CD1 . ILE   A 1 194 ? 4.058   14.170  17.584  1.00 81.17 194 A 1 
ATOM   1514 N N   . ARG   A 1 195 ? 8.868   14.029  20.574  1.00 90.29 195 A 1 
ATOM   1515 C CA  . ARG   A 1 195 ? 10.015  14.608  21.292  1.00 89.56 195 A 1 
ATOM   1516 C C   . ARG   A 1 195 ? 11.248  13.717  21.216  1.00 91.03 195 A 1 
ATOM   1517 O O   . ARG   A 1 195 ? 12.336  14.233  20.986  1.00 90.47 195 A 1 
ATOM   1518 C CB  . ARG   A 1 195 ? 9.664   14.863  22.761  1.00 87.85 195 A 1 
ATOM   1519 C CG  . ARG   A 1 195 ? 8.821   16.130  22.923  1.00 76.25 195 A 1 
ATOM   1520 C CD  . ARG   A 1 195 ? 8.542   16.342  24.410  1.00 72.33 195 A 1 
ATOM   1521 N NE  . ARG   A 1 195 ? 7.721   17.541  24.635  1.00 63.15 195 A 1 
ATOM   1522 C CZ  . ARG   A 1 195 ? 7.187   17.905  25.788  1.00 55.69 195 A 1 
ATOM   1523 N NH1 . ARG   A 1 195 ? 7.401   17.222  26.885  1.00 50.98 195 A 1 
ATOM   1524 N NH2 . ARG   A 1 195 ? 6.422   18.956  25.853  1.00 48.60 195 A 1 
ATOM   1525 N N   . ASP   A 1 196 ? 11.088  12.421  21.391  1.00 92.01 196 A 1 
ATOM   1526 C CA  . ASP   A 1 196 ? 12.216  11.490  21.329  1.00 92.35 196 A 1 
ATOM   1527 C C   . ASP   A 1 196 ? 12.822  11.436  19.918  1.00 92.90 196 A 1 
ATOM   1528 O O   . ASP   A 1 196 ? 14.045  11.488  19.769  1.00 91.93 196 A 1 
ATOM   1529 C CB  . ASP   A 1 196 ? 11.768  10.100  21.778  1.00 92.04 196 A 1 
ATOM   1530 C CG  . ASP   A 1 196 ? 11.387  9.993   23.255  1.00 90.75 196 A 1 
ATOM   1531 O OD1 . ASP   A 1 196 ? 11.563  10.944  24.046  1.00 85.70 196 A 1 
ATOM   1532 O OD2 . ASP   A 1 196 ? 10.874  8.915   23.619  1.00 85.81 196 A 1 
ATOM   1533 N N   . LEU   A 1 197 ? 11.985  11.433  18.882  1.00 92.68 197 A 1 
ATOM   1534 C CA  . LEU   A 1 197 ? 12.430  11.509  17.486  1.00 92.48 197 A 1 
ATOM   1535 C C   . LEU   A 1 197 ? 13.178  12.821  17.199  1.00 92.44 197 A 1 
ATOM   1536 O O   . LEU   A 1 197 ? 14.257  12.801  16.608  1.00 91.88 197 A 1 
ATOM   1537 C CB  . LEU   A 1 197 ? 11.215  11.356  16.550  1.00 92.77 197 A 1 
ATOM   1538 C CG  . LEU   A 1 197 ? 10.627  9.932   16.496  1.00 92.15 197 A 1 
ATOM   1539 C CD1 . LEU   A 1 197 ? 9.271   9.957   15.793  1.00 88.25 197 A 1 
ATOM   1540 C CD2 . LEU   A 1 197 ? 11.536  8.966   15.736  1.00 87.85 197 A 1 
ATOM   1541 N N   . GLN   A 1 198 ? 12.654  13.955  17.659  1.00 91.97 198 A 1 
ATOM   1542 C CA  . GLN   A 1 198 ? 13.321  15.257  17.522  1.00 90.97 198 A 1 
ATOM   1543 C C   . GLN   A 1 198 ? 14.655  15.296  18.281  1.00 91.31 198 A 1 
ATOM   1544 O O   . GLN   A 1 198 ? 15.655  15.768  17.741  1.00 90.34 198 A 1 
ATOM   1545 C CB  . GLN   A 1 198 ? 12.392  16.367  18.027  1.00 89.73 198 A 1 
ATOM   1546 C CG  . GLN   A 1 198 ? 11.245  16.660  17.047  1.00 86.54 198 A 1 
ATOM   1547 C CD  . GLN   A 1 198 ? 10.247  17.687  17.589  1.00 85.06 198 A 1 
ATOM   1548 O OE1 . GLN   A 1 198 ? 10.191  18.007  18.765  1.00 78.19 198 A 1 
ATOM   1549 N NE2 . GLN   A 1 198 ? 9.414   18.241  16.737  1.00 76.31 198 A 1 
ATOM   1550 N N   . ASN   A 1 199 ? 14.696  14.764  19.496  1.00 91.95 199 A 1 
ATOM   1551 C CA  . ASN   A 1 199 ? 15.920  14.690  20.300  1.00 91.65 199 A 1 
ATOM   1552 C C   . ASN   A 1 199 ? 16.979  13.776  19.664  1.00 91.13 199 A 1 
ATOM   1553 O O   . ASN   A 1 199 ? 18.174  14.041  19.791  1.00 89.28 199 A 1 
ATOM   1554 C CB  . ASN   A 1 199 ? 15.567  14.188  21.707  1.00 91.61 199 A 1 
ATOM   1555 C CG  . ASN   A 1 199 ? 14.838  15.215  22.560  1.00 88.26 199 A 1 
ATOM   1556 O OD1 . ASN   A 1 199 ? 14.916  16.414  22.378  1.00 81.19 199 A 1 
ATOM   1557 N ND2 . ASN   A 1 199 ? 14.139  14.752  23.576  1.00 80.04 199 A 1 
ATOM   1558 N N   . ALA   A 1 200 ? 16.550  12.740  18.958  1.00 91.45 200 A 1 
ATOM   1559 C CA  . ALA   A 1 200 ? 17.425  11.871  18.169  1.00 89.90 200 A 1 
ATOM   1560 C C   . ALA   A 1 200 ? 17.890  12.502  16.836  1.00 89.50 200 A 1 
ATOM   1561 O O   . ALA   A 1 200 ? 18.683  11.896  16.118  1.00 86.77 200 A 1 
ATOM   1562 C CB  . ALA   A 1 200 ? 16.717  10.532  17.962  1.00 89.39 200 A 1 
ATOM   1563 N N   . GLY   A 1 201 ? 17.421  13.707  16.512  1.00 89.52 201 A 1 
ATOM   1564 C CA  . GLY   A 1 201 ? 17.824  14.468  15.324  1.00 88.43 201 A 1 
ATOM   1565 C C   . GLY   A 1 201 ? 16.966  14.228  14.078  1.00 89.24 201 A 1 
ATOM   1566 O O   . GLY   A 1 201 ? 17.335  14.696  13.001  1.00 86.37 201 A 1 
ATOM   1567 N N   . TYR   A 1 202 ? 15.838  13.530  14.197  1.00 89.35 202 A 1 
ATOM   1568 C CA  . TYR   A 1 202 ? 14.917  13.354  13.073  1.00 89.53 202 A 1 
ATOM   1569 C C   . TYR   A 1 202 ? 14.136  14.635  12.779  1.00 89.57 202 A 1 
ATOM   1570 O O   . TYR   A 1 202 ? 13.656  15.325  13.683  1.00 87.54 202 A 1 
ATOM   1571 C CB  . TYR   A 1 202 ? 13.960  12.191  13.328  1.00 89.06 202 A 1 
ATOM   1572 C CG  . TYR   A 1 202 ? 14.640  10.843  13.302  1.00 89.48 202 A 1 
ATOM   1573 C CD1 . TYR   A 1 202 ? 14.966  10.244  12.072  1.00 84.19 202 A 1 
ATOM   1574 C CD2 . TYR   A 1 202 ? 14.977  10.191  14.506  1.00 84.99 202 A 1 
ATOM   1575 C CE1 . TYR   A 1 202 ? 15.621  9.008   12.035  1.00 83.34 202 A 1 
ATOM   1576 C CE2 . TYR   A 1 202 ? 15.637  8.951   14.480  1.00 83.05 202 A 1 
ATOM   1577 C CZ  . TYR   A 1 202 ? 15.961  8.362   13.237  1.00 86.10 202 A 1 
ATOM   1578 O OH  . TYR   A 1 202 ? 16.609  7.160   13.202  1.00 83.93 202 A 1 
ATOM   1579 N N   . HIS   A 1 203 ? 13.948  14.912  11.492  1.00 89.36 203 A 1 
ATOM   1580 C CA  . HIS   A 1 203 ? 13.094  16.001  11.039  1.00 88.97 203 A 1 
ATOM   1581 C C   . HIS   A 1 203 ? 11.641  15.512  10.946  1.00 89.38 203 A 1 
ATOM   1582 O O   . HIS   A 1 203 ? 11.279  14.772  10.031  1.00 87.85 203 A 1 
ATOM   1583 C CB  . HIS   A 1 203 ? 13.633  16.560  9.718   1.00 86.87 203 A 1 
ATOM   1584 C CG  . HIS   A 1 203 ? 13.072  17.922  9.418   1.00 80.95 203 A 1 
ATOM   1585 N ND1 . HIS   A 1 203 ? 11.773  18.229  9.098   1.00 69.31 203 A 1 
ATOM   1586 C CD2 . HIS   A 1 203 ? 13.758  19.117  9.468   1.00 68.17 203 A 1 
ATOM   1587 C CE1 . HIS   A 1 203 ? 11.669  19.560  8.953   1.00 66.50 203 A 1 
ATOM   1588 N NE2 . HIS   A 1 203 ? 12.860  20.138  9.170   1.00 67.49 203 A 1 
ATOM   1589 N N   . VAL   A 1 204 ? 10.808  15.927  11.890  1.00 88.77 204 A 1 
ATOM   1590 C CA  . VAL   A 1 204 ? 9.376   15.604  11.897  1.00 88.23 204 A 1 
ATOM   1591 C C   . VAL   A 1 204 ? 8.655   16.525  10.910  1.00 87.22 204 A 1 
ATOM   1592 O O   . VAL   A 1 204 ? 8.675   17.743  11.069  1.00 85.39 204 A 1 
ATOM   1593 C CB  . VAL   A 1 204 ? 8.784   15.687  13.319  1.00 87.58 204 A 1 
ATOM   1594 C CG1 . VAL   A 1 204 ? 7.308   15.290  13.337  1.00 82.55 204 A 1 
ATOM   1595 C CG2 . VAL   A 1 204 ? 9.532   14.744  14.280  1.00 82.47 204 A 1 
ATOM   1596 N N   . LEU   A 1 205 ? 8.035   15.935  9.893   1.00 87.44 205 A 1 
ATOM   1597 C CA  . LEU   A 1 205 ? 7.210   16.642  8.906   1.00 84.93 205 A 1 
ATOM   1598 C C   . LEU   A 1 205 ? 5.769   16.793  9.389   1.00 83.22 205 A 1 
ATOM   1599 O O   . LEU   A 1 205 ? 5.151   17.832  9.170   1.00 79.50 205 A 1 
ATOM   1600 C CB  . LEU   A 1 205 ? 7.209   15.866  7.577   1.00 83.32 205 A 1 
ATOM   1601 C CG  . LEU   A 1 205 ? 8.545   15.822  6.821   1.00 80.48 205 A 1 
ATOM   1602 C CD1 . LEU   A 1 205 ? 8.365   14.964  5.569   1.00 76.00 205 A 1 
ATOM   1603 C CD2 . LEU   A 1 205 ? 9.008   17.211  6.385   1.00 75.40 205 A 1 
ATOM   1604 N N   . TRP   A 1 206 ? 5.235   15.762  10.020  1.00 82.29 206 A 1 
ATOM   1605 C CA  . TRP   A 1 206 ? 3.920   15.768  10.656  1.00 80.15 206 A 1 
ATOM   1606 C C   . TRP   A 1 206 ? 4.046   15.352  12.123  1.00 77.02 206 A 1 
ATOM   1607 O O   . TRP   A 1 206 ? 4.650   14.318  12.405  1.00 72.53 206 A 1 
ATOM   1608 C CB  . TRP   A 1 206 ? 2.969   14.836  9.907   1.00 79.00 206 A 1 
ATOM   1609 C CG  . TRP   A 1 206 ? 1.595   14.856  10.476  1.00 76.60 206 A 1 
ATOM   1610 C CD1 . TRP   A 1 206 ? 1.104   13.992  11.385  1.00 71.07 206 A 1 
ATOM   1611 C CD2 . TRP   A 1 206 ? 0.583   15.898  10.303  1.00 73.93 206 A 1 
ATOM   1612 N NE1 . TRP   A 1 206 ? -0.144  14.428  11.810  1.00 68.73 206 A 1 
ATOM   1613 C CE2 . TRP   A 1 206 ? -0.485  15.616  11.195  1.00 72.83 206 A 1 
ATOM   1614 C CE3 . TRP   A 1 206 ? 0.500   17.072  9.527   1.00 71.41 206 A 1 
ATOM   1615 C CZ2 . TRP   A 1 206 ? -1.571  16.499  11.357  1.00 73.03 206 A 1 
ATOM   1616 C CZ3 . TRP   A 1 206 ? -0.597  17.941  9.666   1.00 67.13 206 A 1 
ATOM   1617 C CH2 . TRP   A 1 206 ? -1.612  17.665  10.595  1.00 68.33 206 A 1 
ATOM   1618 N N   . PRO   A 1 207 ? 3.447   16.114  13.065  1.00 73.58 207 A 1 
ATOM   1619 C CA  . PRO   A 1 207 ? 2.642   17.325  12.863  1.00 71.54 207 A 1 
ATOM   1620 C C   . PRO   A 1 207 ? 3.478   18.547  12.462  1.00 72.66 207 A 1 
ATOM   1621 O O   . PRO   A 1 207 ? 4.462   18.875  13.124  1.00 67.27 207 A 1 
ATOM   1622 C CB  . PRO   A 1 207 ? 1.899   17.554  14.180  1.00 63.62 207 A 1 
ATOM   1623 C CG  . PRO   A 1 207 ? 2.055   16.245  14.949  1.00 61.53 207 A 1 
ATOM   1624 C CD  . PRO   A 1 207 ? 3.377   15.703  14.447  1.00 65.44 207 A 1 
ATOM   1625 N N   . ASN   A 1 208 ? 3.086   19.231  11.383  1.00 67.20 208 A 1 
ATOM   1626 C CA  . ASN   A 1 208 ? 3.691   20.484  10.929  1.00 65.52 208 A 1 
ATOM   1627 C C   . ASN   A 1 208 ? 2.678   21.309  10.117  1.00 65.77 208 A 1 
ATOM   1628 O O   . ASN   A 1 208 ? 1.742   20.762  9.548   1.00 59.87 208 A 1 
ATOM   1629 C CB  . ASN   A 1 208 ? 4.958   20.168  10.112  1.00 58.92 208 A 1 
ATOM   1630 C CG  . ASN   A 1 208 ? 5.842   21.377  9.869   1.00 52.38 208 A 1 
ATOM   1631 O OD1 . ASN   A 1 208 ? 5.668   22.454  10.415  1.00 47.86 208 A 1 
ATOM   1632 N ND2 . ASN   A 1 208 ? 6.838   21.223  9.029   1.00 45.75 208 A 1 
ATOM   1633 N N   . LEU   A 1 209 ? 2.882   22.631  10.051  1.00 53.88 209 A 1 
ATOM   1634 C CA  . LEU   A 1 209 ? 1.980   23.535  9.336   1.00 52.69 209 A 1 
ATOM   1635 C C   . LEU   A 1 209 ? 1.880   23.179  7.841   1.00 52.59 209 A 1 
ATOM   1636 O O   . LEU   A 1 209 ? 2.907   23.036  7.173   1.00 48.17 209 A 1 
ATOM   1637 C CB  . LEU   A 1 209 ? 2.449   24.989  9.519   1.00 47.90 209 A 1 
ATOM   1638 C CG  . LEU   A 1 209 ? 2.047   25.597  10.873  1.00 42.90 209 A 1 
ATOM   1639 C CD1 . LEU   A 1 209 ? 2.919   26.813  11.185  1.00 38.88 209 A 1 
ATOM   1640 C CD2 . LEU   A 1 209 ? 0.592   26.069  10.872  1.00 39.91 209 A 1 
ATOM   1641 N N   . PRO   A 1 210 ? 0.660   23.093  7.276   1.00 49.24 210 A 1 
ATOM   1642 C CA  . PRO   A 1 210 ? 0.472   22.776  5.868   1.00 46.73 210 A 1 
ATOM   1643 C C   . PRO   A 1 210 ? 1.015   23.895  4.971   1.00 46.72 210 A 1 
ATOM   1644 O O   . PRO   A 1 210 ? 0.917   25.084  5.280   1.00 44.90 210 A 1 
ATOM   1645 C CB  . PRO   A 1 210 ? -1.037  22.562  5.692   1.00 44.18 210 A 1 
ATOM   1646 C CG  . PRO   A 1 210 ? -1.648  23.442  6.785   1.00 43.85 210 A 1 
ATOM   1647 C CD  . PRO   A 1 210 ? -0.619  23.352  7.905   1.00 46.45 210 A 1 
ATOM   1648 N N   . GLY   A 1 211 ? 1.579   23.515  3.829   1.00 41.42 211 A 1 
ATOM   1649 C CA  . GLY   A 1 211 ? 2.107   24.458  2.834   1.00 38.82 211 A 1 
ATOM   1650 C C   . GLY   A 1 211 ? 3.405   25.173  3.225   1.00 39.01 211 A 1 
ATOM   1651 O O   . GLY   A 1 211 ? 3.953   25.903  2.396   1.00 36.72 211 A 1 
ATOM   1652 N N   . VAL   A 1 212 ? 3.922   24.954  4.429   1.00 39.45 212 A 1 
ATOM   1653 C CA  . VAL   A 1 212 ? 5.305   25.324  4.749   1.00 37.04 212 A 1 
ATOM   1654 C C   . VAL   A 1 212 ? 6.207   24.329  4.030   1.00 37.15 212 A 1 
ATOM   1655 O O   . VAL   A 1 212 ? 6.451   23.224  4.503   1.00 34.90 212 A 1 
ATOM   1656 C CB  . VAL   A 1 212 ? 5.582   25.381  6.264   1.00 34.05 212 A 1 
ATOM   1657 C CG1 . VAL   A 1 212 ? 7.009   25.862  6.541   1.00 31.44 212 A 1 
ATOM   1658 C CG2 . VAL   A 1 212 ? 4.633   26.369  6.956   1.00 32.15 212 A 1 
ATOM   1659 N N   . THR   A 1 213 ? 6.679   24.732  2.853   1.00 34.48 213 A 1 
ATOM   1660 C CA  . THR   A 1 213 ? 7.769   24.034  2.173   1.00 33.03 213 A 1 
ATOM   1661 C C   . THR   A 1 213 ? 8.989   24.059  3.085   1.00 33.49 213 A 1 
ATOM   1662 O O   . THR   A 1 213 ? 9.558   25.125  3.324   1.00 31.54 213 A 1 
ATOM   1663 C CB  . THR   A 1 213 ? 8.119   24.712  0.833   1.00 29.93 213 A 1 
ATOM   1664 O OG1 . THR   A 1 213 ? 8.195   26.113  0.988   1.00 28.16 213 A 1 
ATOM   1665 C CG2 . THR   A 1 213 ? 7.061   24.425  -0.236  1.00 27.67 213 A 1 
ATOM   1666 N N   . SER   A 1 214 ? 9.356   22.905  3.625   1.00 30.53 214 A 1 
ATOM   1667 C CA  . SER   A 1 214 ? 10.679  22.689  4.217   1.00 29.13 214 A 1 
ATOM   1668 C C   . SER   A 1 214 ? 11.737  22.649  3.128   1.00 28.60 214 A 1 
ATOM   1669 O O   . SER   A 1 214 ? 11.495  21.962  2.112   1.00 26.11 214 A 1 
ATOM   1670 C CB  . SER   A 1 214 ? 10.707  21.366  4.978   1.00 26.92 214 A 1 
ATOM   1671 O OG  . SER   A 1 214 ? 10.402  20.342  4.056   1.00 25.76 214 A 1 
ATOM   1672 O OXT . SER   A 1 214 ? 12.818  23.301  3.350   1.00 24.14 214 A 1 
ATOM   1673 N N   . MET   B 2 1   ? -0.852  10.643  1.217   1.00 72.56 1   B 1 
ATOM   1674 C CA  . MET   B 2 1   ? -0.479  11.458  0.033   1.00 78.37 1   B 1 
ATOM   1675 C C   . MET   B 2 1   ? -1.631  12.400  -0.306  1.00 81.70 1   B 1 
ATOM   1676 O O   . MET   B 2 1   ? -2.780  11.990  -0.199  1.00 80.79 1   B 1 
ATOM   1677 C CB  . MET   B 2 1   ? -0.131  10.538  -1.141  1.00 73.95 1   B 1 
ATOM   1678 C CG  . MET   B 2 1   ? 0.403   11.282  -2.368  1.00 69.11 1   B 1 
ATOM   1679 S SD  . MET   B 2 1   ? 0.882   10.127  -3.679  1.00 65.35 1   B 1 
ATOM   1680 C CE  . MET   B 2 1   ? 1.552   11.248  -4.913  1.00 59.70 1   B 1 
ATOM   1681 N N   . LEU   B 2 2   ? -1.330  13.638  -0.709  1.00 84.65 2   B 1 
ATOM   1682 C CA  . LEU   B 2 2   ? -2.347  14.620  -1.085  1.00 86.35 2   B 1 
ATOM   1683 C C   . LEU   B 2 2   ? -2.778  14.447  -2.548  1.00 88.65 2   B 1 
ATOM   1684 O O   . LEU   B 2 2   ? -1.986  14.053  -3.408  1.00 88.47 2   B 1 
ATOM   1685 C CB  . LEU   B 2 2   ? -1.830  16.042  -0.830  1.00 84.27 2   B 1 
ATOM   1686 C CG  . LEU   B 2 2   ? -1.532  16.384  0.639   1.00 81.63 2   B 1 
ATOM   1687 C CD1 . LEU   B 2 2   ? -0.957  17.792  0.726   1.00 77.23 2   B 1 
ATOM   1688 C CD2 . LEU   B 2 2   ? -2.786  16.316  1.514   1.00 76.84 2   B 1 
ATOM   1689 N N   . VAL   B 2 3   ? -4.027  14.799  -2.838  1.00 91.24 3   B 1 
ATOM   1690 C CA  . VAL   B 2 3   ? -4.582  14.763  -4.199  1.00 92.92 3   B 1 
ATOM   1691 C C   . VAL   B 2 3   ? -3.778  15.635  -5.166  1.00 92.96 3   B 1 
ATOM   1692 O O   . VAL   B 2 3   ? -3.556  15.217  -6.300  1.00 92.30 3   B 1 
ATOM   1693 C CB  . VAL   B 2 3   ? -6.063  15.170  -4.173  1.00 93.42 3   B 1 
ATOM   1694 C CG1 . VAL   B 2 3   ? -6.617  15.522  -5.553  1.00 90.21 3   B 1 
ATOM   1695 C CG2 . VAL   B 2 3   ? -6.898  14.009  -3.628  1.00 89.70 3   B 1 
ATOM   1696 N N   . GLU   B 2 4   ? -3.283  16.789  -4.734  1.00 93.45 4   B 1 
ATOM   1697 C CA  . GLU   B 2 4   ? -2.486  17.690  -5.585  1.00 92.35 4   B 1 
ATOM   1698 C C   . GLU   B 2 4   ? -1.197  17.051  -6.132  1.00 92.42 4   B 1 
ATOM   1699 O O   . GLU   B 2 4   ? -0.720  17.436  -7.196  1.00 91.22 4   B 1 
ATOM   1700 C CB  . GLU   B 2 4   ? -2.194  19.006  -4.849  1.00 90.33 4   B 1 
ATOM   1701 C CG  . GLU   B 2 4   ? -1.242  18.895  -3.641  1.00 85.51 4   B 1 
ATOM   1702 C CD  . GLU   B 2 4   ? -1.113  20.221  -2.857  1.00 85.83 4   B 1 
ATOM   1703 O OE1 . GLU   B 2 4   ? -0.356  20.279  -1.871  1.00 78.73 4   B 1 
ATOM   1704 O OE2 . GLU   B 2 4   ? -1.800  21.220  -3.197  1.00 81.07 4   B 1 
ATOM   1705 N N   . GLN   B 2 5   ? -0.678  16.031  -5.449  1.00 90.22 5   B 1 
ATOM   1706 C CA  . GLN   B 2 5   ? 0.514   15.287  -5.864  1.00 88.09 5   B 1 
ATOM   1707 C C   . GLN   B 2 5   ? 0.189   14.146  -6.845  1.00 88.83 5   B 1 
ATOM   1708 O O   . GLN   B 2 5   ? 1.046   13.738  -7.624  1.00 87.76 5   B 1 
ATOM   1709 C CB  . GLN   B 2 5   ? 1.204   14.719  -4.613  1.00 85.54 5   B 1 
ATOM   1710 C CG  . GLN   B 2 5   ? 1.691   15.798  -3.630  1.00 80.66 5   B 1 
ATOM   1711 C CD  . GLN   B 2 5   ? 2.198   15.203  -2.311  1.00 76.52 5   B 1 
ATOM   1712 O OE1 . GLN   B 2 5   ? 1.815   14.131  -1.887  1.00 69.02 5   B 1 
ATOM   1713 N NE2 . GLN   B 2 5   ? 3.069   15.895  -1.612  1.00 67.04 5   B 1 
ATOM   1714 N N   . ALA   B 2 6   ? -1.036  13.624  -6.812  1.00 90.08 6   B 1 
ATOM   1715 C CA  . ALA   B 2 6   ? -1.465  12.471  -7.607  1.00 91.00 6   B 1 
ATOM   1716 C C   . ALA   B 2 6   ? -2.365  12.831  -8.802  1.00 92.84 6   B 1 
ATOM   1717 O O   . ALA   B 2 6   ? -2.482  12.053  -9.754  1.00 92.41 6   B 1 
ATOM   1718 C CB  . ALA   B 2 6   ? -2.173  11.489  -6.661  1.00 89.33 6   B 1 
ATOM   1719 N N   . MET   B 2 7   ? -3.006  13.994  -8.770  1.00 94.95 7   B 1 
ATOM   1720 C CA  . MET   B 2 7   ? -3.944  14.443  -9.796  1.00 95.63 7   B 1 
ATOM   1721 C C   . MET   B 2 7   ? -3.258  14.729  -11.136 1.00 95.58 7   B 1 
ATOM   1722 O O   . MET   B 2 7   ? -2.067  15.027  -11.224 1.00 94.51 7   B 1 
ATOM   1723 C CB  . MET   B 2 7   ? -4.765  15.644  -9.295  1.00 94.98 7   B 1 
ATOM   1724 C CG  . MET   B 2 7   ? -3.979  16.962  -9.235  1.00 94.07 7   B 1 
ATOM   1725 S SD  . MET   B 2 7   ? -4.993  18.365  -8.685  1.00 93.83 7   B 1 
ATOM   1726 C CE  . MET   B 2 7   ? -3.775  19.691  -8.767  1.00 88.03 7   B 1 
ATOM   1727 N N   . LYS   B 2 8   ? -4.038  14.685  -12.209 1.00 96.15 8   B 1 
ATOM   1728 C CA  . LYS   B 2 8   ? -3.589  15.097  -13.545 1.00 96.42 8   B 1 
ATOM   1729 C C   . LYS   B 2 8   ? -3.981  16.541  -13.831 1.00 96.89 8   B 1 
ATOM   1730 O O   . LYS   B 2 8   ? -5.151  16.900  -13.801 1.00 96.14 8   B 1 
ATOM   1731 C CB  . LYS   B 2 8   ? -4.121  14.134  -14.616 1.00 95.28 8   B 1 
ATOM   1732 C CG  . LYS   B 2 8   ? -3.307  12.834  -14.710 1.00 86.55 8   B 1 
ATOM   1733 C CD  . LYS   B 2 8   ? -1.923  13.061  -15.335 1.00 81.92 8   B 1 
ATOM   1734 C CE  . LYS   B 2 8   ? -1.189  11.730  -15.514 1.00 74.61 8   B 1 
ATOM   1735 N NZ  . LYS   B 2 8   ? 0.188   11.940  -16.034 1.00 65.31 8   B 1 
ATOM   1736 N N   . ALA   B 2 9   ? -2.976  17.323  -14.195 1.00 95.77 9   B 1 
ATOM   1737 C CA  . ALA   B 2 9   ? -3.116  18.672  -14.715 1.00 95.33 9   B 1 
ATOM   1738 C C   . ALA   B 2 9   ? -2.113  18.878  -15.867 1.00 94.96 9   B 1 
ATOM   1739 O O   . ALA   B 2 9   ? -1.031  18.294  -15.838 1.00 89.87 9   B 1 
ATOM   1740 C CB  . ALA   B 2 9   ? -2.898  19.667  -13.573 1.00 93.45 9   B 1 
ATOM   1741 N N   . PRO   B 2 10  ? -2.435  19.683  -16.907 1.00 95.30 10  B 1 
ATOM   1742 C CA  . PRO   B 2 10  ? -3.711  20.353  -17.145 1.00 95.28 10  B 1 
ATOM   1743 C C   . PRO   B 2 10  ? -4.835  19.370  -17.508 1.00 96.37 10  B 1 
ATOM   1744 O O   . PRO   B 2 10  ? -4.585  18.288  -18.043 1.00 94.80 10  B 1 
ATOM   1745 C CB  . PRO   B 2 10  ? -3.430  21.337  -18.281 1.00 93.22 10  B 1 
ATOM   1746 C CG  . PRO   B 2 10  ? -2.344  20.621  -19.088 1.00 89.87 10  B 1 
ATOM   1747 C CD  . PRO   B 2 10  ? -1.519  19.926  -18.009 1.00 92.39 10  B 1 
ATOM   1748 N N   . VAL   B 2 11  ? -6.072  19.769  -17.247 1.00 96.69 11  B 1 
ATOM   1749 C CA  . VAL   B 2 11  ? -7.265  18.960  -17.530 1.00 97.32 11  B 1 
ATOM   1750 C C   . VAL   B 2 11  ? -7.733  19.197  -18.962 1.00 97.39 11  B 1 
ATOM   1751 O O   . VAL   B 2 11  ? -7.863  20.333  -19.404 1.00 96.42 11  B 1 
ATOM   1752 C CB  . VAL   B 2 11  ? -8.395  19.244  -16.524 1.00 96.92 11  B 1 
ATOM   1753 C CG1 . VAL   B 2 11  ? -9.531  18.230  -16.679 1.00 93.67 11  B 1 
ATOM   1754 C CG2 . VAL   B 2 11  ? -7.904  19.159  -15.074 1.00 93.95 11  B 1 
ATOM   1755 N N   . ILE   B 2 12  ? -8.022  18.122  -19.687 1.00 97.40 12  B 1 
ATOM   1756 C CA  . ILE   B 2 12  ? -8.696  18.186  -20.987 1.00 97.42 12  B 1 
ATOM   1757 C C   . ILE   B 2 12  ? -10.184 18.395  -20.708 1.00 97.62 12  B 1 
ATOM   1758 O O   . ILE   B 2 12  ? -10.807 17.578  -20.031 1.00 97.00 12  B 1 
ATOM   1759 C CB  . ILE   B 2 12  ? -8.425  16.919  -21.818 1.00 97.15 12  B 1 
ATOM   1760 C CG1 . ILE   B 2 12  ? -6.909  16.763  -22.091 1.00 94.96 12  B 1 
ATOM   1761 C CG2 . ILE   B 2 12  ? -9.201  16.978  -23.149 1.00 94.94 12  B 1 
ATOM   1762 C CD1 . ILE   B 2 12  ? -6.516  15.330  -22.436 1.00 85.75 12  B 1 
ATOM   1763 N N   . THR   B 2 13  ? -10.746 19.486  -21.224 1.00 97.15 13  B 1 
ATOM   1764 C CA  . THR   B 2 13  ? -12.109 19.933  -20.918 1.00 97.17 13  B 1 
ATOM   1765 C C   . THR   B 2 13  ? -12.936 20.166  -22.175 1.00 97.13 13  B 1 
ATOM   1766 O O   . THR   B 2 13  ? -12.407 20.306  -23.280 1.00 95.95 13  B 1 
ATOM   1767 C CB  . THR   B 2 13  ? -12.102 21.206  -20.056 1.00 96.29 13  B 1 
ATOM   1768 O OG1 . THR   B 2 13  ? -11.431 22.259  -20.709 1.00 91.07 13  B 1 
ATOM   1769 C CG2 . THR   B 2 13  ? -11.434 20.996  -18.698 1.00 91.24 13  B 1 
ATOM   1770 N N   . LEU   B 2 14  ? -14.244 20.231  -21.986 1.00 96.98 14  B 1 
ATOM   1771 C CA  . LEU   B 2 14  ? -15.225 20.640  -22.986 1.00 96.77 14  B 1 
ATOM   1772 C C   . LEU   B 2 14  ? -15.878 21.962  -22.578 1.00 97.16 14  B 1 
ATOM   1773 O O   . LEU   B 2 14  ? -15.938 22.317  -21.399 1.00 95.84 14  B 1 
ATOM   1774 C CB  . LEU   B 2 14  ? -16.290 19.545  -23.128 1.00 95.31 14  B 1 
ATOM   1775 C CG  . LEU   B 2 14  ? -15.789 18.239  -23.762 1.00 93.66 14  B 1 
ATOM   1776 C CD1 . LEU   B 2 14  ? -16.852 17.162  -23.576 1.00 89.62 14  B 1 
ATOM   1777 C CD2 . LEU   B 2 14  ? -15.517 18.404  -25.256 1.00 89.60 14  B 1 
ATOM   1778 N N   . ARG   B 2 15  ? -16.446 22.657  -23.575 1.00 96.98 15  B 1 
ATOM   1779 C CA  . ARG   B 2 15  ? -17.457 23.698  -23.353 1.00 97.01 15  B 1 
ATOM   1780 C C   . ARG   B 2 15  ? -18.847 23.064  -23.377 1.00 97.24 15  B 1 
ATOM   1781 O O   . ARG   B 2 15  ? -19.053 22.065  -24.059 1.00 95.69 15  B 1 
ATOM   1782 C CB  . ARG   B 2 15  ? -17.341 24.793  -24.420 1.00 96.00 15  B 1 
ATOM   1783 C CG  . ARG   B 2 15  ? -16.002 25.538  -24.404 1.00 91.86 15  B 1 
ATOM   1784 C CD  . ARG   B 2 15  ? -15.817 26.266  -23.070 1.00 87.65 15  B 1 
ATOM   1785 N NE  . ARG   B 2 15  ? -14.663 27.183  -23.119 1.00 81.45 15  B 1 
ATOM   1786 C CZ  . ARG   B 2 15  ? -14.392 28.067  -22.184 1.00 76.29 15  B 1 
ATOM   1787 N NH1 . ARG   B 2 15  ? -15.131 28.158  -21.114 1.00 67.60 15  B 1 
ATOM   1788 N NH2 . ARG   B 2 15  ? -13.381 28.879  -22.291 1.00 69.27 15  B 1 
ATOM   1789 N N   . ALA   B 2 16  ? -19.814 23.690  -22.717 1.00 95.93 16  B 1 
ATOM   1790 C CA  . ALA   B 2 16  ? -21.208 23.231  -22.735 1.00 95.75 16  B 1 
ATOM   1791 C C   . ALA   B 2 16  ? -21.821 23.174  -24.151 1.00 95.93 16  B 1 
ATOM   1792 O O   . ALA   B 2 16  ? -22.762 22.420  -24.391 1.00 93.82 16  B 1 
ATOM   1793 C CB  . ALA   B 2 16  ? -22.015 24.162  -21.824 1.00 94.58 16  B 1 
ATOM   1794 N N   . THR   B 2 17  ? -21.260 23.943  -25.085 1.00 95.99 17  B 1 
ATOM   1795 C CA  . THR   B 2 17  ? -21.670 24.012  -26.494 1.00 95.61 17  B 1 
ATOM   1796 C C   . THR   B 2 17  ? -20.983 22.991  -27.404 1.00 95.91 17  B 1 
ATOM   1797 O O   . THR   B 2 17  ? -21.392 22.869  -28.555 1.00 94.01 17  B 1 
ATOM   1798 C CB  . THR   B 2 17  ? -21.393 25.413  -27.056 1.00 94.60 17  B 1 
ATOM   1799 O OG1 . THR   B 2 17  ? -20.035 25.752  -26.859 1.00 88.22 17  B 1 
ATOM   1800 C CG2 . THR   B 2 17  ? -22.236 26.482  -26.358 1.00 85.95 17  B 1 
ATOM   1801 N N   . ASN   B 2 18  ? -19.932 22.299  -26.942 1.00 96.01 18  B 1 
ATOM   1802 C CA  . ASN   B 2 18  ? -19.315 21.237  -27.739 1.00 95.91 18  B 1 
ATOM   1803 C C   . ASN   B 2 18  ? -20.320 20.108  -27.978 1.00 96.22 18  B 1 
ATOM   1804 O O   . ASN   B 2 18  ? -21.200 19.868  -27.150 1.00 95.18 18  B 1 
ATOM   1805 C CB  . ASN   B 2 18  ? -18.040 20.710  -27.068 1.00 95.48 18  B 1 
ATOM   1806 C CG  . ASN   B 2 18  ? -16.870 21.669  -27.193 1.00 94.57 18  B 1 
ATOM   1807 O OD1 . ASN   B 2 18  ? -16.379 22.199  -26.224 1.00 83.61 18  B 1 
ATOM   1808 N ND2 . ASN   B 2 18  ? -16.385 21.902  -28.393 1.00 83.18 18  B 1 
ATOM   1809 N N   . THR   B 2 19  ? -20.179 19.417  -29.096 1.00 95.93 19  B 1 
ATOM   1810 C CA  . THR   B 2 19  ? -21.093 18.337  -29.479 1.00 96.04 19  B 1 
ATOM   1811 C C   . THR   B 2 19  ? -20.702 17.004  -28.843 1.00 96.40 19  B 1 
ATOM   1812 O O   . THR   B 2 19  ? -19.558 16.783  -28.440 1.00 95.51 19  B 1 
ATOM   1813 C CB  . THR   B 2 19  ? -21.185 18.204  -31.005 1.00 95.17 19  B 1 
ATOM   1814 O OG1 . THR   B 2 19  ? -19.945 17.817  -31.541 1.00 89.87 19  B 1 
ATOM   1815 C CG2 . THR   B 2 19  ? -21.619 19.503  -31.683 1.00 88.64 19  B 1 
ATOM   1816 N N   . ILE   B 2 20  ? -21.643 16.070  -28.810 1.00 95.50 20  B 1 
ATOM   1817 C CA  . ILE   B 2 20  ? -21.378 14.676  -28.417 1.00 95.53 20  B 1 
ATOM   1818 C C   . ILE   B 2 20  ? -20.304 14.053  -29.327 1.00 95.62 20  B 1 
ATOM   1819 O O   . ILE   B 2 20  ? -19.424 13.338  -28.843 1.00 94.93 20  B 1 
ATOM   1820 C CB  . ILE   B 2 20  ? -22.698 13.869  -28.434 1.00 95.17 20  B 1 
ATOM   1821 C CG1 . ILE   B 2 20  ? -23.651 14.395  -27.336 1.00 93.44 20  B 1 
ATOM   1822 C CG2 . ILE   B 2 20  ? -22.445 12.363  -28.256 1.00 93.20 20  B 1 
ATOM   1823 C CD1 . ILE   B 2 20  ? -25.077 13.838  -27.403 1.00 89.82 20  B 1 
ATOM   1824 N N   . ALA   B 2 21  ? -20.318 14.370  -30.624 1.00 95.65 21  B 1 
ATOM   1825 C CA  . ALA   B 2 21  ? -19.307 13.904  -31.575 1.00 95.35 21  B 1 
ATOM   1826 C C   . ALA   B 2 21  ? -17.899 14.411  -31.223 1.00 95.72 21  B 1 
ATOM   1827 O O   . ALA   B 2 21  ? -16.952 13.621  -31.191 1.00 95.14 21  B 1 
ATOM   1828 C CB  . ALA   B 2 21  ? -19.716 14.336  -32.990 1.00 94.49 21  B 1 
ATOM   1829 N N   . GLU   B 2 22  ? -17.755 15.698  -30.894 1.00 96.12 22  B 1 
ATOM   1830 C CA  . GLU   B 2 22  ? -16.478 16.282  -30.455 1.00 96.04 22  B 1 
ATOM   1831 C C   . GLU   B 2 22  ? -15.983 15.635  -29.154 1.00 96.42 22  B 1 
ATOM   1832 O O   . GLU   B 2 22  ? -14.803 15.304  -29.034 1.00 95.75 22  B 1 
ATOM   1833 C CB  . GLU   B 2 22  ? -16.634 17.795  -30.247 1.00 95.84 22  B 1 
ATOM   1834 C CG  . GLU   B 2 22  ? -16.740 18.579  -31.567 1.00 92.50 22  B 1 
ATOM   1835 C CD  . GLU   B 2 22  ? -17.103 20.055  -31.341 1.00 92.98 22  B 1 
ATOM   1836 O OE1 . GLU   B 2 22  ? -16.673 20.905  -32.152 1.00 83.89 22  B 1 
ATOM   1837 O OE2 . GLU   B 2 22  ? -17.820 20.343  -30.356 1.00 86.57 22  B 1 
ATOM   1838 N N   . ALA   B 2 23  ? -16.886 15.379  -28.211 1.00 96.72 23  B 1 
ATOM   1839 C CA  . ALA   B 2 23  ? -16.552 14.701  -26.962 1.00 96.85 23  B 1 
ATOM   1840 C C   . ALA   B 2 23  ? -16.042 13.270  -27.204 1.00 96.87 23  B 1 
ATOM   1841 O O   . ALA   B 2 23  ? -14.994 12.888  -26.680 1.00 96.22 23  B 1 
ATOM   1842 C CB  . ALA   B 2 23  ? -17.784 14.722  -26.053 1.00 96.63 23  B 1 
ATOM   1843 N N   . LEU   B 2 24  ? -16.723 12.496  -28.050 1.00 96.30 24  B 1 
ATOM   1844 C CA  . LEU   B 2 24  ? -16.294 11.146  -28.441 1.00 95.57 24  B 1 
ATOM   1845 C C   . LEU   B 2 24  ? -14.916 11.153  -29.112 1.00 95.65 24  B 1 
ATOM   1846 O O   . LEU   B 2 24  ? -14.093 10.265  -28.868 1.00 94.89 24  B 1 
ATOM   1847 C CB  . LEU   B 2 24  ? -17.337 10.542  -29.397 1.00 94.90 24  B 1 
ATOM   1848 C CG  . LEU   B 2 24  ? -18.609 10.023  -28.700 1.00 93.03 24  B 1 
ATOM   1849 C CD1 . LEU   B 2 24  ? -19.685 9.741   -29.745 1.00 89.38 24  B 1 
ATOM   1850 C CD2 . LEU   B 2 24  ? -18.335 8.724   -27.941 1.00 89.53 24  B 1 
ATOM   1851 N N   . GLN   B 2 25  ? -14.651 12.167  -29.941 1.00 96.54 25  B 1 
ATOM   1852 C CA  . GLN   B 2 25  ? -13.376 12.318  -30.635 1.00 96.27 25  B 1 
ATOM   1853 C C   . GLN   B 2 25  ? -12.238 12.633  -29.656 1.00 96.51 25  B 1 
ATOM   1854 O O   . GLN   B 2 25  ? -11.185 12.000  -29.716 1.00 95.72 25  B 1 
ATOM   1855 C CB  . GLN   B 2 25  ? -13.543 13.380  -31.728 1.00 95.54 25  B 1 
ATOM   1856 C CG  . GLN   B 2 25  ? -12.580 13.149  -32.904 1.00 84.55 25  B 1 
ATOM   1857 C CD  . GLN   B 2 25  ? -12.837 14.120  -34.065 1.00 76.78 25  B 1 
ATOM   1858 O OE1 . GLN   B 2 25  ? -13.532 15.106  -33.952 1.00 68.02 25  B 1 
ATOM   1859 N NE2 . GLN   B 2 25  ? -12.277 13.875  -35.227 1.00 63.78 25  B 1 
ATOM   1860 N N   . LEU   B 2 26  ? -12.476 13.529  -28.699 1.00 96.76 26  B 1 
ATOM   1861 C CA  . LEU   B 2 26  ? -11.542 13.847  -27.608 1.00 96.69 26  B 1 
ATOM   1862 C C   . LEU   B 2 26  ? -11.212 12.621  -26.750 1.00 96.70 26  B 1 
ATOM   1863 O O   . LEU   B 2 26  ? -10.041 12.361  -26.470 1.00 95.41 26  B 1 
ATOM   1864 C CB  . LEU   B 2 26  ? -12.142 14.981  -26.754 1.00 96.02 26  B 1 
ATOM   1865 C CG  . LEU   B 2 26  ? -11.585 16.365  -27.137 1.00 92.47 26  B 1 
ATOM   1866 C CD1 . LEU   B 2 26  ? -12.569 17.466  -26.763 1.00 86.91 26  B 1 
ATOM   1867 C CD2 . LEU   B 2 26  ? -10.276 16.638  -26.398 1.00 86.35 26  B 1 
ATOM   1868 N N   . LEU   B 2 27  ? -12.223 11.825  -26.388 1.00 96.88 27  B 1 
ATOM   1869 C CA  . LEU   B 2 27  ? -12.007 10.577  -25.643 1.00 96.29 27  B 1 
ATOM   1870 C C   . LEU   B 2 27  ? -11.091 9.609   -26.401 1.00 95.90 27  B 1 
ATOM   1871 O O   . LEU   B 2 27  ? -10.168 9.048   -25.813 1.00 94.44 27  B 1 
ATOM   1872 C CB  . LEU   B 2 27  ? -13.345 9.882   -25.352 1.00 95.58 27  B 1 
ATOM   1873 C CG  . LEU   B 2 27  ? -14.249 10.533  -24.291 1.00 93.30 27  B 1 
ATOM   1874 C CD1 . LEU   B 2 27  ? -15.387 9.553   -24.002 1.00 87.75 27  B 1 
ATOM   1875 C CD2 . LEU   B 2 27  ? -13.540 10.806  -22.976 1.00 87.02 27  B 1 
ATOM   1876 N N   . ARG   B 2 28  ? -11.324 9.418   -27.707 1.00 95.48 28  B 1 
ATOM   1877 C CA  . ARG   B 2 28  ? -10.487 8.553   -28.552 1.00 95.00 28  B 1 
ATOM   1878 C C   . ARG   B 2 28  ? -9.072  9.091   -28.706 1.00 95.48 28  B 1 
ATOM   1879 O O   . ARG   B 2 28  ? -8.123  8.334   -28.544 1.00 94.33 28  B 1 
ATOM   1880 C CB  . ARG   B 2 28  ? -11.127 8.353   -29.937 1.00 93.60 28  B 1 
ATOM   1881 C CG  . ARG   B 2 28  ? -12.049 7.129   -29.975 1.00 81.08 28  B 1 
ATOM   1882 C CD  . ARG   B 2 28  ? -12.577 6.922   -31.391 1.00 79.21 28  B 1 
ATOM   1883 N NE  . ARG   B 2 28  ? -13.318 5.652   -31.523 1.00 68.59 28  B 1 
ATOM   1884 C CZ  . ARG   B 2 28  ? -14.012 5.258   -32.580 1.00 60.95 28  B 1 
ATOM   1885 N NH1 . ARG   B 2 28  ? -14.106 5.996   -33.655 1.00 54.96 28  B 1 
ATOM   1886 N NH2 . ARG   B 2 28  ? -14.623 4.111   -32.577 1.00 52.67 28  B 1 
ATOM   1887 N N   . HIS   B 2 29  ? -8.939  10.380  -29.010 1.00 95.72 29  B 1 
ATOM   1888 C CA  . HIS   B 2 29  ? -7.643  11.007  -29.270 1.00 95.81 29  B 1 
ATOM   1889 C C   . HIS   B 2 29  ? -6.733  10.968  -28.041 1.00 95.55 29  B 1 
ATOM   1890 O O   . HIS   B 2 29  ? -5.578  10.553  -28.128 1.00 94.11 29  B 1 
ATOM   1891 C CB  . HIS   B 2 29  ? -7.871  12.444  -29.751 1.00 95.52 29  B 1 
ATOM   1892 C CG  . HIS   B 2 29  ? -6.591  13.123  -30.172 1.00 91.22 29  B 1 
ATOM   1893 N ND1 . HIS   B 2 29  ? -5.530  13.448  -29.361 1.00 78.10 29  B 1 
ATOM   1894 C CD2 . HIS   B 2 29  ? -6.232  13.504  -31.444 1.00 79.05 29  B 1 
ATOM   1895 C CE1 . HIS   B 2 29  ? -4.565  14.000  -30.109 1.00 78.88 29  B 1 
ATOM   1896 N NE2 . HIS   B 2 29  ? -4.958  14.057  -31.386 1.00 80.95 29  B 1 
ATOM   1897 N N   . HIS   B 2 30  ? -7.255  11.352  -26.890 1.00 95.97 30  B 1 
ATOM   1898 C CA  . HIS   B 2 30  ? -6.482  11.399  -25.647 1.00 95.20 30  B 1 
ATOM   1899 C C   . HIS   B 2 30  ? -6.509  10.088  -24.860 1.00 94.84 30  B 1 
ATOM   1900 O O   . HIS   B 2 30  ? -5.830  9.979   -23.843 1.00 93.26 30  B 1 
ATOM   1901 C CB  . HIS   B 2 30  ? -6.955  12.584  -24.808 1.00 95.15 30  B 1 
ATOM   1902 C CG  . HIS   B 2 30  ? -6.637  13.898  -25.462 1.00 95.33 30  B 1 
ATOM   1903 N ND1 . HIS   B 2 30  ? -5.388  14.489  -25.512 1.00 82.57 30  B 1 
ATOM   1904 C CD2 . HIS   B 2 30  ? -7.503  14.724  -26.131 1.00 82.89 30  B 1 
ATOM   1905 C CE1 . HIS   B 2 30  ? -5.507  15.647  -26.179 1.00 86.21 30  B 1 
ATOM   1906 N NE2 . HIS   B 2 30  ? -6.774  15.823  -26.575 1.00 88.11 30  B 1 
ATOM   1907 N N   . ARG   B 2 31  ? -7.264  9.089   -25.326 1.00 93.86 31  B 1 
ATOM   1908 C CA  . ARG   B 2 31  ? -7.440  7.800   -24.648 1.00 93.11 31  B 1 
ATOM   1909 C C   . ARG   B 2 31  ? -7.877  7.973   -23.180 1.00 93.67 31  B 1 
ATOM   1910 O O   . ARG   B 2 31  ? -7.350  7.312   -22.296 1.00 91.75 31  B 1 
ATOM   1911 C CB  . ARG   B 2 31  ? -6.179  6.937   -24.798 1.00 91.39 31  B 1 
ATOM   1912 C CG  . ARG   B 2 31  ? -5.799  6.556   -26.239 1.00 83.54 31  B 1 
ATOM   1913 C CD  . ARG   B 2 31  ? -4.570  5.641   -26.185 1.00 77.08 31  B 1 
ATOM   1914 N NE  . ARG   B 2 31  ? -4.254  5.027   -27.484 1.00 67.75 31  B 1 
ATOM   1915 C CZ  . ARG   B 2 31  ? -3.374  4.056   -27.686 1.00 58.98 31  B 1 
ATOM   1916 N NH1 . ARG   B 2 31  ? -2.641  3.565   -26.717 1.00 53.17 31  B 1 
ATOM   1917 N NH2 . ARG   B 2 31  ? -3.205  3.552   -28.874 1.00 50.98 31  B 1 
ATOM   1918 N N   . ILE   B 2 32  ? -8.831  8.857   -22.940 1.00 95.43 32  B 1 
ATOM   1919 C CA  . ILE   B 2 32  ? -9.425  9.125   -21.618 1.00 95.76 32  B 1 
ATOM   1920 C C   . ILE   B 2 32  ? -10.893 8.686   -21.590 1.00 95.91 32  B 1 
ATOM   1921 O O   . ILE   B 2 32  ? -11.467 8.366   -22.631 1.00 95.08 32  B 1 
ATOM   1922 C CB  . ILE   B 2 32  ? -9.239  10.608  -21.217 1.00 95.63 32  B 1 
ATOM   1923 C CG1 . ILE   B 2 32  ? -9.885  11.564  -22.243 1.00 93.64 32  B 1 
ATOM   1924 C CG2 . ILE   B 2 32  ? -7.745  10.897  -21.001 1.00 91.76 32  B 1 
ATOM   1925 C CD1 . ILE   B 2 32  ? -9.813  13.049  -21.865 1.00 91.74 32  B 1 
ATOM   1926 N N   . ARG   B 2 33  ? -11.509 8.644   -20.409 1.00 95.55 33  B 1 
ATOM   1927 C CA  . ARG   B 2 33  ? -12.920 8.251   -20.226 1.00 95.52 33  B 1 
ATOM   1928 C C   . ARG   B 2 33  ? -13.781 9.312   -19.541 1.00 96.49 33  B 1 
ATOM   1929 O O   . ARG   B 2 33  ? -14.970 9.079   -19.352 1.00 95.51 33  B 1 
ATOM   1930 C CB  . ARG   B 2 33  ? -13.011 6.919   -19.473 1.00 93.55 33  B 1 
ATOM   1931 C CG  . ARG   B 2 33  ? -12.400 5.755   -20.278 1.00 90.49 33  B 1 
ATOM   1932 C CD  . ARG   B 2 33  ? -12.806 4.401   -19.705 1.00 87.18 33  B 1 
ATOM   1933 N NE  . ARG   B 2 33  ? -12.249 4.169   -18.363 1.00 81.06 33  B 1 
ATOM   1934 C CZ  . ARG   B 2 33  ? -12.417 3.076   -17.630 1.00 77.56 33  B 1 
ATOM   1935 N NH1 . ARG   B 2 33  ? -13.153 2.075   -18.036 1.00 68.92 33  B 1 
ATOM   1936 N NH2 . ARG   B 2 33  ? -11.831 2.964   -16.475 1.00 70.75 33  B 1 
ATOM   1937 N N   . HIS   B 2 34  ? -13.202 10.446  -19.189 1.00 97.03 34  B 1 
ATOM   1938 C CA  . HIS   B 2 34  ? -13.888 11.500  -18.443 1.00 97.55 34  B 1 
ATOM   1939 C C   . HIS   B 2 34  ? -13.522 12.868  -19.016 1.00 97.98 34  B 1 
ATOM   1940 O O   . HIS   B 2 34  ? -12.346 13.127  -19.272 1.00 97.45 34  B 1 
ATOM   1941 C CB  . HIS   B 2 34  ? -13.510 11.409  -16.956 1.00 97.01 34  B 1 
ATOM   1942 C CG  . HIS   B 2 34  ? -13.623 10.025  -16.373 1.00 96.52 34  B 1 
ATOM   1943 N ND1 . HIS   B 2 34  ? -12.594 9.109   -16.271 1.00 89.25 34  B 1 
ATOM   1944 C CD2 . HIS   B 2 34  ? -14.753 9.398   -15.901 1.00 88.86 34  B 1 
ATOM   1945 C CE1 . HIS   B 2 34  ? -13.090 7.975   -15.744 1.00 89.61 34  B 1 
ATOM   1946 N NE2 . HIS   B 2 34  ? -14.404 8.108   -15.509 1.00 91.47 34  B 1 
ATOM   1947 N N   . LEU   B 2 35  ? -14.513 13.727  -19.214 1.00 97.63 35  B 1 
ATOM   1948 C CA  . LEU   B 2 35  ? -14.348 15.093  -19.715 1.00 97.88 35  B 1 
ATOM   1949 C C   . LEU   B 2 35  ? -15.156 16.066  -18.852 1.00 98.03 35  B 1 
ATOM   1950 O O   . LEU   B 2 35  ? -16.383 16.135  -18.996 1.00 97.34 35  B 1 
ATOM   1951 C CB  . LEU   B 2 35  ? -14.775 15.177  -21.189 1.00 97.51 35  B 1 
ATOM   1952 C CG  . LEU   B 2 35  ? -13.798 14.514  -22.173 1.00 96.55 35  B 1 
ATOM   1953 C CD1 . LEU   B 2 35  ? -14.444 14.429  -23.549 1.00 94.09 35  B 1 
ATOM   1954 C CD2 . LEU   B 2 35  ? -12.500 15.312  -22.307 1.00 93.73 35  B 1 
ATOM   1955 N N   . PRO   B 2 36  ? -14.506 16.837  -17.980 1.00 98.09 36  B 1 
ATOM   1956 C CA  . PRO   B 2 36  ? -15.164 17.951  -17.310 1.00 98.12 36  B 1 
ATOM   1957 C C   . PRO   B 2 36  ? -15.617 19.011  -18.318 1.00 98.15 36  B 1 
ATOM   1958 O O   . PRO   B 2 36  ? -14.903 19.324  -19.275 1.00 97.62 36  B 1 
ATOM   1959 C CB  . PRO   B 2 36  ? -14.143 18.505  -16.313 1.00 97.69 36  B 1 
ATOM   1960 C CG  . PRO   B 2 36  ? -13.165 17.352  -16.114 1.00 96.35 36  B 1 
ATOM   1961 C CD  . PRO   B 2 36  ? -13.158 16.676  -17.479 1.00 97.74 36  B 1 
ATOM   1962 N N   . VAL   B 2 37  ? -16.795 19.576  -18.082 1.00 97.68 37  B 1 
ATOM   1963 C CA  . VAL   B 2 37  ? -17.347 20.695  -18.850 1.00 97.69 37  B 1 
ATOM   1964 C C   . VAL   B 2 37  ? -17.141 21.966  -18.037 1.00 97.62 37  B 1 
ATOM   1965 O O   . VAL   B 2 37  ? -17.566 22.037  -16.888 1.00 96.62 37  B 1 
ATOM   1966 C CB  . VAL   B 2 37  ? -18.830 20.477  -19.189 1.00 97.23 37  B 1 
ATOM   1967 C CG1 . VAL   B 2 37  ? -19.341 21.589  -20.106 1.00 94.64 37  B 1 
ATOM   1968 C CG2 . VAL   B 2 37  ? -19.061 19.136  -19.900 1.00 94.28 37  B 1 
ATOM   1969 N N   . VAL   B 2 38  ? -16.495 22.958  -18.639 1.00 97.45 38  B 1 
ATOM   1970 C CA  . VAL   B 2 38  ? -16.157 24.226  -17.980 1.00 97.48 38  B 1 
ATOM   1971 C C   . VAL   B 2 38  ? -16.686 25.432  -18.747 1.00 97.38 38  B 1 
ATOM   1972 O O   . VAL   B 2 38  ? -16.907 25.383  -19.963 1.00 96.07 38  B 1 
ATOM   1973 C CB  . VAL   B 2 38  ? -14.644 24.370  -17.710 1.00 96.50 38  B 1 
ATOM   1974 C CG1 . VAL   B 2 38  ? -14.129 23.277  -16.776 1.00 91.08 38  B 1 
ATOM   1975 C CG2 . VAL   B 2 38  ? -13.811 24.365  -18.998 1.00 90.53 38  B 1 
ATOM   1976 N N   . ASP   B 2 39  ? -16.860 26.546  -18.036 1.00 96.50 39  B 1 
ATOM   1977 C CA  . ASP   B 2 39  ? -17.223 27.833  -18.625 1.00 95.91 39  B 1 
ATOM   1978 C C   . ASP   B 2 39  ? -16.000 28.641  -19.116 1.00 95.70 39  B 1 
ATOM   1979 O O   . ASP   B 2 39  ? -14.876 28.132  -19.240 1.00 92.46 39  B 1 
ATOM   1980 C CB  . ASP   B 2 39  ? -18.125 28.607  -17.645 1.00 93.93 39  B 1 
ATOM   1981 C CG  . ASP   B 2 39  ? -17.410 29.250  -16.457 1.00 92.70 39  B 1 
ATOM   1982 O OD1 . ASP   B 2 39  ? -16.168 29.182  -16.368 1.00 86.29 39  B 1 
ATOM   1983 O OD2 . ASP   B 2 39  ? -18.123 29.888  -15.656 1.00 86.81 39  B 1 
ATOM   1984 N N   . GLY   B 2 40  ? -16.227 29.927  -19.447 1.00 94.80 40  B 1 
ATOM   1985 C CA  . GLY   B 2 40  ? -15.184 30.856  -19.896 1.00 94.27 40  B 1 
ATOM   1986 C C   . GLY   B 2 40  ? -14.083 31.117  -18.876 1.00 94.43 40  B 1 
ATOM   1987 O O   . GLY   B 2 40  ? -12.948 31.419  -19.261 1.00 90.38 40  B 1 
ATOM   1988 N N   . GLU   B 2 41  ? -14.398 30.980  -17.600 1.00 94.66 41  B 1 
ATOM   1989 C CA  . GLU   B 2 41  ? -13.514 31.314  -16.481 1.00 94.22 41  B 1 
ATOM   1990 C C   . GLU   B 2 41  ? -12.811 30.081  -15.885 1.00 94.49 41  B 1 
ATOM   1991 O O   . GLU   B 2 41  ? -11.945 30.217  -15.022 1.00 90.73 41  B 1 
ATOM   1992 C CB  . GLU   B 2 41  ? -14.325 32.067  -15.424 1.00 92.45 41  B 1 
ATOM   1993 C CG  . GLU   B 2 41  ? -14.840 33.422  -15.948 1.00 85.94 41  B 1 
ATOM   1994 C CD  . GLU   B 2 41  ? -15.720 34.171  -14.938 1.00 77.95 41  B 1 
ATOM   1995 O OE1 . GLU   B 2 41  ? -16.279 35.220  -15.331 1.00 68.53 41  B 1 
ATOM   1996 O OE2 . GLU   B 2 41  ? -15.887 33.683  -13.794 1.00 69.99 41  B 1 
ATOM   1997 N N   . GLY   B 2 42  ? -13.150 28.888  -16.382 1.00 94.93 42  B 1 
ATOM   1998 C CA  . GLY   B 2 42  ? -12.633 27.619  -15.871 1.00 95.26 42  B 1 
ATOM   1999 C C   . GLY   B 2 42  ? -13.441 27.040  -14.707 1.00 96.18 42  B 1 
ATOM   2000 O O   . GLY   B 2 42  ? -12.971 26.104  -14.060 1.00 94.28 42  B 1 
ATOM   2001 N N   . ARG   B 2 43  ? -14.645 27.570  -14.442 1.00 95.93 43  B 1 
ATOM   2002 C CA  . ARG   B 2 43  ? -15.563 26.982  -13.461 1.00 95.83 43  B 1 
ATOM   2003 C C   . ARG   B 2 43  ? -16.151 25.687  -13.998 1.00 96.15 43  B 1 
ATOM   2004 O O   . ARG   B 2 43  ? -16.508 25.598  -15.171 1.00 94.64 43  B 1 
ATOM   2005 C CB  . ARG   B 2 43  ? -16.670 27.966  -13.082 1.00 94.89 43  B 1 
ATOM   2006 C CG  . ARG   B 2 43  ? -16.117 29.200  -12.342 1.00 88.50 43  B 1 
ATOM   2007 C CD  . ARG   B 2 43  ? -17.234 30.173  -11.965 1.00 84.35 43  B 1 
ATOM   2008 N NE  . ARG   B 2 43  ? -17.726 30.898  -13.145 1.00 73.97 43  B 1 
ATOM   2009 C CZ  . ARG   B 2 43  ? -18.436 32.014  -13.154 1.00 65.90 43  B 1 
ATOM   2010 N NH1 . ARG   B 2 43  ? -18.871 32.570  -12.063 1.00 59.02 43  B 1 
ATOM   2011 N NH2 . ARG   B 2 43  ? -18.696 32.595  -14.282 1.00 57.33 43  B 1 
ATOM   2012 N N   . LEU   B 2 44  ? -16.278 24.700  -13.138 1.00 95.81 44  B 1 
ATOM   2013 C CA  . LEU   B 2 44  ? -16.859 23.411  -13.479 1.00 96.24 44  B 1 
ATOM   2014 C C   . LEU   B 2 44  ? -18.385 23.541  -13.605 1.00 96.26 44  B 1 
ATOM   2015 O O   . LEU   B 2 44  ? -19.060 23.908  -12.652 1.00 94.51 44  B 1 
ATOM   2016 C CB  . LEU   B 2 44  ? -16.435 22.400  -12.402 1.00 95.48 44  B 1 
ATOM   2017 C CG  . LEU   B 2 44  ? -16.861 20.952  -12.690 1.00 95.02 44  B 1 
ATOM   2018 C CD1 . LEU   B 2 44  ? -16.129 20.364  -13.895 1.00 92.19 44  B 1 
ATOM   2019 C CD2 . LEU   B 2 44  ? -16.539 20.091  -11.470 1.00 91.68 44  B 1 
ATOM   2020 N N   . LEU   B 2 45  ? -18.919 23.221  -14.780 1.00 96.45 45  B 1 
ATOM   2021 C CA  . LEU   B 2 45  ? -20.357 23.221  -15.066 1.00 95.78 45  B 1 
ATOM   2022 C C   . LEU   B 2 45  ? -20.961 21.818  -15.027 1.00 95.68 45  B 1 
ATOM   2023 O O   . LEU   B 2 45  ? -22.132 21.649  -14.700 1.00 93.06 45  B 1 
ATOM   2024 C CB  . LEU   B 2 45  ? -20.601 23.833  -16.456 1.00 94.86 45  B 1 
ATOM   2025 C CG  . LEU   B 2 45  ? -20.165 25.294  -16.638 1.00 92.94 45  B 1 
ATOM   2026 C CD1 . LEU   B 2 45  ? -20.433 25.702  -18.088 1.00 88.09 45  B 1 
ATOM   2027 C CD2 . LEU   B 2 45  ? -20.934 26.240  -15.715 1.00 86.97 45  B 1 
ATOM   2028 N N   . GLY   B 2 46  ? -20.166 20.814  -15.395 1.00 96.73 46  B 1 
ATOM   2029 C CA  . GLY   B 2 46  ? -20.633 19.445  -15.503 1.00 96.73 46  B 1 
ATOM   2030 C C   . GLY   B 2 46  ? -19.510 18.458  -15.801 1.00 97.41 46  B 1 
ATOM   2031 O O   . GLY   B 2 46  ? -18.339 18.823  -15.917 1.00 96.62 46  B 1 
ATOM   2032 N N   . LEU   B 2 47  ? -19.886 17.191  -15.946 1.00 97.42 47  B 1 
ATOM   2033 C CA  . LEU   B 2 47  ? -18.976 16.107  -16.314 1.00 97.59 47  B 1 
ATOM   2034 C C   . LEU   B 2 47  ? -19.665 15.196  -17.325 1.00 97.60 47  B 1 
ATOM   2035 O O   . LEU   B 2 47  ? -20.798 14.765  -17.111 1.00 96.44 47  B 1 
ATOM   2036 C CB  . LEU   B 2 47  ? -18.577 15.346  -15.037 1.00 96.97 47  B 1 
ATOM   2037 C CG  . LEU   B 2 47  ? -17.628 14.152  -15.266 1.00 96.27 47  B 1 
ATOM   2038 C CD1 . LEU   B 2 47  ? -16.218 14.600  -15.638 1.00 93.39 47  B 1 
ATOM   2039 C CD2 . LEU   B 2 47  ? -17.533 13.332  -13.982 1.00 92.35 47  B 1 
ATOM   2040 N N   . VAL   B 2 48  ? -18.951 14.877  -18.391 1.00 97.55 48  B 1 
ATOM   2041 C CA  . VAL   B 2 48  ? -19.361 13.875  -19.373 1.00 97.39 48  B 1 
ATOM   2042 C C   . VAL   B 2 48  ? -18.374 12.721  -19.311 1.00 97.37 48  B 1 
ATOM   2043 O O   . VAL   B 2 48  ? -17.166 12.908  -19.471 1.00 96.03 48  B 1 
ATOM   2044 C CB  . VAL   B 2 48  ? -19.457 14.472  -20.786 1.00 95.79 48  B 1 
ATOM   2045 C CG1 . VAL   B 2 48  ? -19.878 13.416  -21.799 1.00 87.05 48  B 1 
ATOM   2046 C CG2 . VAL   B 2 48  ? -20.496 15.593  -20.846 1.00 86.06 48  B 1 
ATOM   2047 N N   . THR   B 2 49  ? -18.882 11.521  -19.082 1.00 96.99 49  B 1 
ATOM   2048 C CA  . THR   B 2 49  ? -18.054 10.312  -19.051 1.00 96.40 49  B 1 
ATOM   2049 C C   . THR   B 2 49  ? -18.246 9.477   -20.312 1.00 96.35 49  B 1 
ATOM   2050 O O   . THR   B 2 49  ? -19.206 9.639   -21.072 1.00 95.43 49  B 1 
ATOM   2051 C CB  . THR   B 2 49  ? -18.316 9.466   -17.795 1.00 95.14 49  B 1 
ATOM   2052 O OG1 . THR   B 2 49  ? -19.575 8.855   -17.851 1.00 90.18 49  B 1 
ATOM   2053 C CG2 . THR   B 2 49  ? -18.216 10.274  -16.497 1.00 90.75 49  B 1 
ATOM   2054 N N   . SER   B 2 50  ? -17.351 8.515   -20.511 1.00 95.61 50  B 1 
ATOM   2055 C CA  . SER   B 2 50  ? -17.513 7.513   -21.563 1.00 95.21 50  B 1 
ATOM   2056 C C   . SER   B 2 50  ? -18.808 6.714   -21.424 1.00 95.27 50  B 1 
ATOM   2057 O O   . SER   B 2 50  ? -19.277 6.166   -22.414 1.00 94.11 50  B 1 
ATOM   2058 C CB  . SER   B 2 50  ? -16.315 6.564   -21.538 1.00 94.02 50  B 1 
ATOM   2059 O OG  . SER   B 2 50  ? -16.453 5.548   -22.508 1.00 86.50 50  B 1 
ATOM   2060 N N   . GLN   B 2 51  ? -19.358 6.607   -20.224 1.00 94.85 51  B 1 
ATOM   2061 C CA  . GLN   B 2 51  ? -20.674 6.018   -19.993 1.00 94.23 51  B 1 
ATOM   2062 C C   . GLN   B 2 51  ? -21.785 6.917   -20.539 1.00 95.00 51  B 1 
ATOM   2063 O O   . GLN   B 2 51  ? -22.580 6.453   -21.346 1.00 93.62 51  B 1 
ATOM   2064 C CB  . GLN   B 2 51  ? -20.826 5.698   -18.495 1.00 92.58 51  B 1 
ATOM   2065 C CG  . GLN   B 2 51  ? -22.289 5.603   -18.034 1.00 84.88 51  B 1 
ATOM   2066 C CD  . GLN   B 2 51  ? -22.474 4.912   -16.680 1.00 81.54 51  B 1 
ATOM   2067 O OE1 . GLN   B 2 51  ? -21.540 4.522   -15.992 1.00 73.37 51  B 1 
ATOM   2068 N NE2 . GLN   B 2 51  ? -23.699 4.668   -16.279 1.00 70.16 51  B 1 
ATOM   2069 N N   . ASP   B 2 52  ? -21.795 8.190   -20.167 1.00 94.68 52  B 1 
ATOM   2070 C CA  . ASP   B 2 52  ? -22.833 9.146   -20.573 1.00 94.75 52  B 1 
ATOM   2071 C C   . ASP   B 2 52  ? -22.886 9.303   -22.101 1.00 95.37 52  B 1 
ATOM   2072 O O   . ASP   B 2 52  ? -23.958 9.334   -22.703 1.00 94.51 52  B 1 
ATOM   2073 C CB  . ASP   B 2 52  ? -22.571 10.510  -19.912 1.00 94.48 52  B 1 
ATOM   2074 C CG  . ASP   B 2 52  ? -22.354 10.417  -18.400 1.00 93.62 52  B 1 
ATOM   2075 O OD1 . ASP   B 2 52  ? -23.215 9.850   -17.696 1.00 89.63 52  B 1 
ATOM   2076 O OD2 . ASP   B 2 52  ? -21.270 10.862  -17.946 1.00 89.08 52  B 1 
ATOM   2077 N N   . LEU   B 2 53  ? -21.716 9.327   -22.754 1.00 94.56 53  B 1 
ATOM   2078 C CA  . LEU   B 2 53  ? -21.604 9.410   -24.212 1.00 94.78 53  B 1 
ATOM   2079 C C   . LEU   B 2 53  ? -22.099 8.144   -24.916 1.00 94.87 53  B 1 
ATOM   2080 O O   . LEU   B 2 53  ? -22.681 8.245   -25.989 1.00 93.49 53  B 1 
ATOM   2081 C CB  . LEU   B 2 53  ? -20.145 9.690   -24.592 1.00 94.58 53  B 1 
ATOM   2082 C CG  . LEU   B 2 53  ? -19.683 11.114  -24.248 1.00 93.49 53  B 1 
ATOM   2083 C CD1 . LEU   B 2 53  ? -18.173 11.209  -24.420 1.00 89.56 53  B 1 
ATOM   2084 C CD2 . LEU   B 2 53  ? -20.321 12.157  -25.162 1.00 89.70 53  B 1 
ATOM   2085 N N   . ARG   B 2 54  ? -21.875 6.958   -24.337 1.00 94.02 54  B 1 
ATOM   2086 C CA  . ARG   B 2 54  ? -22.404 5.700   -24.895 1.00 93.16 54  B 1 
ATOM   2087 C C   . ARG   B 2 54  ? -23.912 5.599   -24.739 1.00 93.54 54  B 1 
ATOM   2088 O O   . ARG   B 2 54  ? -24.576 5.218   -25.692 1.00 91.87 54  B 1 
ATOM   2089 C CB  . ARG   B 2 54  ? -21.729 4.495   -24.255 1.00 92.05 54  B 1 
ATOM   2090 C CG  . ARG   B 2 54  ? -20.376 4.244   -24.925 1.00 88.69 54  B 1 
ATOM   2091 C CD  . ARG   B 2 54  ? -19.749 3.000   -24.318 1.00 86.24 54  B 1 
ATOM   2092 N NE  . ARG   B 2 54  ? -19.069 3.343   -23.055 1.00 82.52 54  B 1 
ATOM   2093 C CZ  . ARG   B 2 54  ? -17.840 3.000   -22.749 1.00 80.49 54  B 1 
ATOM   2094 N NH1 . ARG   B 2 54  ? -17.095 2.338   -23.576 1.00 70.84 54  B 1 
ATOM   2095 N NH2 . ARG   B 2 54  ? -17.340 3.305   -21.596 1.00 74.73 54  B 1 
ATOM   2096 N N   . ASP   B 2 55  ? -24.433 6.002   -23.591 1.00 93.22 55  B 1 
ATOM   2097 C CA  . ASP   B 2 55  ? -25.874 6.031   -23.336 1.00 92.98 55  B 1 
ATOM   2098 C C   . ASP   B 2 55  ? -26.604 7.002   -24.293 1.00 93.31 55  B 1 
ATOM   2099 O O   . ASP   B 2 55  ? -27.769 6.794   -24.618 1.00 91.24 55  B 1 
ATOM   2100 C CB  . ASP   B 2 55  ? -26.129 6.409   -21.862 1.00 92.44 55  B 1 
ATOM   2101 C CG  . ASP   B 2 55  ? -25.636 5.381   -20.818 1.00 90.93 55  B 1 
ATOM   2102 O OD1 . ASP   B 2 55  ? -25.352 4.218   -21.167 1.00 86.21 55  B 1 
ATOM   2103 O OD2 . ASP   B 2 55  ? -25.534 5.740   -19.619 1.00 86.08 55  B 1 
ATOM   2104 N N   . ALA   B 2 56  ? -25.908 8.021   -24.801 1.00 92.15 56  B 1 
ATOM   2105 C CA  . ALA   B 2 56  ? -26.412 8.971   -25.797 1.00 91.98 56  B 1 
ATOM   2106 C C   . ALA   B 2 56  ? -26.099 8.596   -27.259 1.00 92.29 56  B 1 
ATOM   2107 O O   . ALA   B 2 56  ? -26.478 9.327   -28.178 1.00 89.53 56  B 1 
ATOM   2108 C CB  . ALA   B 2 56  ? -25.855 10.352  -25.446 1.00 91.44 56  B 1 
ATOM   2109 N N   . SER   B 2 57  ? -25.384 7.500   -27.494 1.00 91.64 57  B 1 
ATOM   2110 C CA  . SER   B 2 57  ? -25.024 7.021   -28.834 1.00 91.43 57  B 1 
ATOM   2111 C C   . SER   B 2 57  ? -26.010 5.950   -29.314 1.00 91.63 57  B 1 
ATOM   2112 O O   . SER   B 2 57  ? -26.630 5.280   -28.486 1.00 89.24 57  B 1 
ATOM   2113 C CB  . SER   B 2 57  ? -23.592 6.478   -28.847 1.00 90.00 57  B 1 
ATOM   2114 O OG  . SER   B 2 57  ? -22.666 7.506   -28.544 1.00 84.36 57  B 1 
ATOM   2115 N N   . PRO   B 2 58  ? -26.151 5.755   -30.641 1.00 90.65 58  B 1 
ATOM   2116 C CA  . PRO   B 2 58  ? -26.968 4.669   -31.169 1.00 89.75 58  B 1 
ATOM   2117 C C   . PRO   B 2 58  ? -26.414 3.299   -30.755 1.00 90.56 58  B 1 
ATOM   2118 O O   . PRO   B 2 58  ? -25.203 3.120   -30.578 1.00 88.69 58  B 1 
ATOM   2119 C CB  . PRO   B 2 58  ? -26.976 4.860   -32.688 1.00 87.43 58  B 1 
ATOM   2120 C CG  . PRO   B 2 58  ? -25.673 5.616   -32.966 1.00 84.08 58  B 1 
ATOM   2121 C CD  . PRO   B 2 58  ? -25.509 6.488   -31.724 1.00 87.69 58  B 1 
ATOM   2122 N N   . SER   B 2 59  ? -27.309 2.324   -30.643 1.00 89.83 59  B 1 
ATOM   2123 C CA  . SER   B 2 59  ? -26.937 0.935   -30.366 1.00 89.71 59  B 1 
ATOM   2124 C C   . SER   B 2 59  ? -25.970 0.396   -31.424 1.00 89.92 59  B 1 
ATOM   2125 O O   . SER   B 2 59  ? -26.081 0.719   -32.610 1.00 87.94 59  B 1 
ATOM   2126 C CB  . SER   B 2 59  ? -28.207 0.068   -30.319 1.00 87.87 59  B 1 
ATOM   2127 O OG  . SER   B 2 59  ? -27.898 -1.315  -30.232 1.00 83.86 59  B 1 
ATOM   2128 N N   . ILE   B 2 60  ? -25.080 -0.498  -31.019 1.00 89.44 60  B 1 
ATOM   2129 C CA  . ILE   B 2 60  ? -24.183 -1.217  -31.944 1.00 88.59 60  B 1 
ATOM   2130 C C   . ILE   B 2 60  ? -24.939 -2.001  -33.028 1.00 89.92 60  B 1 
ATOM   2131 O O   . ILE   B 2 60  ? -24.370 -2.300  -34.073 1.00 87.73 60  B 1 
ATOM   2132 C CB  . ILE   B 2 60  ? -23.239 -2.173  -31.181 1.00 87.72 60  B 1 
ATOM   2133 C CG1 . ILE   B 2 60  ? -24.008 -3.233  -30.362 1.00 82.11 60  B 1 
ATOM   2134 C CG2 . ILE   B 2 60  ? -22.269 -1.361  -30.300 1.00 79.84 60  B 1 
ATOM   2135 C CD1 . ILE   B 2 60  ? -23.136 -4.362  -29.811 1.00 76.50 60  B 1 
ATOM   2136 N N   . PHE   B 2 61  ? -26.210 -2.314  -32.796 1.00 89.32 61  B 1 
ATOM   2137 C CA  . PHE   B 2 61  ? -27.073 -2.974  -33.775 1.00 87.77 61  B 1 
ATOM   2138 C C   . PHE   B 2 61  ? -27.669 -2.004  -34.804 1.00 88.22 61  B 1 
ATOM   2139 O O   . PHE   B 2 61  ? -28.125 -2.444  -35.855 1.00 84.17 61  B 1 
ATOM   2140 C CB  . PHE   B 2 61  ? -28.176 -3.731  -33.028 1.00 86.70 61  B 1 
ATOM   2141 C CG  . PHE   B 2 61  ? -27.673 -4.794  -32.070 1.00 86.35 61  B 1 
ATOM   2142 C CD1 . PHE   B 2 61  ? -26.878 -5.855  -32.544 1.00 81.41 61  B 1 
ATOM   2143 C CD2 . PHE   B 2 61  ? -28.012 -4.740  -30.705 1.00 80.01 61  B 1 
ATOM   2144 C CE1 . PHE   B 2 61  ? -26.430 -6.854  -31.665 1.00 79.67 61  B 1 
ATOM   2145 C CE2 . PHE   B 2 61  ? -27.571 -5.740  -29.824 1.00 80.03 61  B 1 
ATOM   2146 C CZ  . PHE   B 2 61  ? -26.780 -6.799  -30.304 1.00 84.76 61  B 1 
ATOM   2147 N N   . HIS   B 2 62  ? -27.632 -0.691  -34.514 1.00 89.02 62  B 1 
ATOM   2148 C CA  . HIS   B 2 62  ? -28.256 0.373   -35.309 1.00 87.68 62  B 1 
ATOM   2149 C C   . HIS   B 2 62  ? -27.331 1.594   -35.449 1.00 87.90 62  B 1 
ATOM   2150 O O   . HIS   B 2 62  ? -27.755 2.741   -35.360 1.00 83.44 62  B 1 
ATOM   2151 C CB  . HIS   B 2 62  ? -29.608 0.732   -34.678 1.00 85.38 62  B 1 
ATOM   2152 C CG  . HIS   B 2 62  ? -30.545 -0.439  -34.591 1.00 84.68 62  B 1 
ATOM   2153 N ND1 . HIS   B 2 62  ? -31.158 -1.067  -35.663 1.00 75.02 62  B 1 
ATOM   2154 C CD2 . HIS   B 2 62  ? -30.877 -1.122  -33.455 1.00 74.23 62  B 1 
ATOM   2155 C CE1 . HIS   B 2 62  ? -31.844 -2.105  -35.176 1.00 77.81 62  B 1 
ATOM   2156 N NE2 . HIS   B 2 62  ? -31.696 -2.167  -33.839 1.00 77.90 62  B 1 
ATOM   2157 N N   . LEU   B 2 63  ? -26.036 1.356   -35.706 1.00 88.28 63  B 1 
ATOM   2158 C CA  . LEU   B 2 63  ? -24.975 2.382   -35.751 1.00 86.81 63  B 1 
ATOM   2159 C C   . LEU   B 2 63  ? -25.207 3.528   -36.752 1.00 86.85 63  B 1 
ATOM   2160 O O   . LEU   B 2 63  ? -24.513 4.544   -36.690 1.00 82.49 63  B 1 
ATOM   2161 C CB  . LEU   B 2 63  ? -23.642 1.691   -36.097 1.00 83.95 63  B 1 
ATOM   2162 C CG  . LEU   B 2 63  ? -23.009 0.914   -34.927 1.00 79.62 63  B 1 
ATOM   2163 C CD1 . LEU   B 2 63  ? -21.849 0.066   -35.451 1.00 74.02 63  B 1 
ATOM   2164 C CD2 . LEU   B 2 63  ? -22.464 1.855   -33.854 1.00 74.17 63  B 1 
ATOM   2165 N N   . HIS   B 2 64  ? -26.130 3.358   -37.693 1.00 89.81 64  B 1 
ATOM   2166 C CA  . HIS   B 2 64  ? -26.402 4.328   -38.762 1.00 88.47 64  B 1 
ATOM   2167 C C   . HIS   B 2 64  ? -27.653 5.170   -38.501 1.00 89.10 64  B 1 
ATOM   2168 O O   . HIS   B 2 64  ? -27.961 6.060   -39.296 1.00 83.45 64  B 1 
ATOM   2169 C CB  . HIS   B 2 64  ? -26.501 3.580   -40.099 1.00 84.71 64  B 1 
ATOM   2170 C CG  . HIS   B 2 64  ? -25.329 2.676   -40.363 1.00 77.55 64  B 1 
ATOM   2171 N ND1 . HIS   B 2 64  ? -24.000 3.002   -40.211 1.00 64.35 64  B 1 
ATOM   2172 C CD2 . HIS   B 2 64  ? -25.365 1.352   -40.726 1.00 63.75 64  B 1 
ATOM   2173 C CE1 . HIS   B 2 64  ? -23.264 1.910   -40.479 1.00 59.23 64  B 1 
ATOM   2174 N NE2 . HIS   B 2 64  ? -24.062 0.888   -40.803 1.00 61.05 64  B 1 
ATOM   2175 N N   . GLU   B 2 65  ? -28.364 4.898   -37.412 1.00 86.69 65  B 1 
ATOM   2176 C CA  . GLU   B 2 65  ? -29.583 5.613   -37.046 1.00 85.41 65  B 1 
ATOM   2177 C C   . GLU   B 2 65  ? -29.267 6.804   -36.142 1.00 84.64 65  B 1 
ATOM   2178 O O   . GLU   B 2 65  ? -28.284 6.806   -35.403 1.00 78.47 65  B 1 
ATOM   2179 C CB  . GLU   B 2 65  ? -30.589 4.652   -36.403 1.00 81.74 65  B 1 
ATOM   2180 C CG  . GLU   B 2 65  ? -31.059 3.573   -37.394 1.00 76.38 65  B 1 
ATOM   2181 C CD  . GLU   B 2 65  ? -32.067 2.586   -36.793 1.00 75.06 65  B 1 
ATOM   2182 O OE1 . GLU   B 2 65  ? -32.328 1.553   -37.449 1.00 66.71 65  B 1 
ATOM   2183 O OE2 . GLU   B 2 65  ? -32.579 2.833   -35.681 1.00 73.75 65  B 1 
ATOM   2184 N N   . HIS   B 2 66  ? -30.098 7.836   -36.215 1.00 86.44 66  B 1 
ATOM   2185 C CA  . HIS   B 2 66  ? -30.056 9.009   -35.334 1.00 86.03 66  B 1 
ATOM   2186 C C   . HIS   B 2 66  ? -28.674 9.665   -35.177 1.00 87.59 66  B 1 
ATOM   2187 O O   . HIS   B 2 66  ? -28.322 10.181  -34.117 1.00 82.92 66  B 1 
ATOM   2188 C CB  . HIS   B 2 66  ? -30.715 8.657   -33.999 1.00 81.82 66  B 1 
ATOM   2189 C CG  . HIS   B 2 66  ? -32.140 8.210   -34.158 1.00 81.82 66  B 1 
ATOM   2190 N ND1 . HIS   B 2 66  ? -33.183 8.984   -34.634 1.00 72.07 66  B 1 
ATOM   2191 C CD2 . HIS   B 2 66  ? -32.626 6.960   -33.883 1.00 71.38 66  B 1 
ATOM   2192 C CE1 . HIS   B 2 66  ? -34.280 8.218   -34.622 1.00 75.32 66  B 1 
ATOM   2193 N NE2 . HIS   B 2 66  ? -33.978 6.987   -34.183 1.00 76.38 66  B 1 
ATOM   2194 N N   . LEU   B 2 67  ? -27.886 9.699   -36.254 1.00 88.47 67  B 1 
ATOM   2195 C CA  . LEU   B 2 67  ? -26.562 10.342  -36.240 1.00 87.67 67  B 1 
ATOM   2196 C C   . LEU   B 2 67  ? -26.629 11.843  -35.923 1.00 88.71 67  B 1 
ATOM   2197 O O   . LEU   B 2 67  ? -25.648 12.419  -35.456 1.00 84.80 67  B 1 
ATOM   2198 C CB  . LEU   B 2 67  ? -25.867 10.114  -37.592 1.00 83.88 67  B 1 
ATOM   2199 C CG  . LEU   B 2 67  ? -25.469 8.654   -37.873 1.00 78.94 67  B 1 
ATOM   2200 C CD1 . LEU   B 2 67  ? -24.888 8.555   -39.283 1.00 72.90 67  B 1 
ATOM   2201 C CD2 . LEU   B 2 67  ? -24.415 8.138   -36.893 1.00 71.96 67  B 1 
ATOM   2202 N N   . GLU   B 2 68  ? -27.784 12.475  -36.139 1.00 89.82 68  B 1 
ATOM   2203 C CA  . GLU   B 2 68  ? -28.058 13.855  -35.741 1.00 88.95 68  B 1 
ATOM   2204 C C   . GLU   B 2 68  ? -27.957 14.072  -34.221 1.00 90.19 68  B 1 
ATOM   2205 O O   . GLU   B 2 68  ? -27.602 15.166  -33.784 1.00 87.02 68  B 1 
ATOM   2206 C CB  . GLU   B 2 68  ? -29.434 14.306  -36.272 1.00 86.90 68  B 1 
ATOM   2207 C CG  . GLU   B 2 68  ? -30.664 13.488  -35.817 1.00 77.62 68  B 1 
ATOM   2208 C CD  . GLU   B 2 68  ? -30.958 12.236  -36.660 1.00 71.65 68  B 1 
ATOM   2209 O OE1 . GLU   B 2 68  ? -32.039 11.651  -36.460 1.00 63.34 68  B 1 
ATOM   2210 O OE2 . GLU   B 2 68  ? -30.113 11.867  -37.514 1.00 69.40 68  B 1 
ATOM   2211 N N   . ASP   B 2 69  ? -28.187 13.045  -33.416 1.00 90.89 69  B 1 
ATOM   2212 C CA  . ASP   B 2 69  ? -28.047 13.131  -31.960 1.00 90.46 69  B 1 
ATOM   2213 C C   . ASP   B 2 69  ? -26.609 13.443  -31.530 1.00 91.63 69  B 1 
ATOM   2214 O O   . ASP   B 2 69  ? -26.390 14.150  -30.542 1.00 89.80 69  B 1 
ATOM   2215 C CB  . ASP   B 2 69  ? -28.516 11.825  -31.308 1.00 88.26 69  B 1 
ATOM   2216 C CG  . ASP   B 2 69  ? -30.036 11.686  -31.240 1.00 86.11 69  B 1 
ATOM   2217 O OD1 . ASP   B 2 69  ? -30.747 12.690  -31.481 1.00 80.35 69  B 1 
ATOM   2218 O OD2 . ASP   B 2 69  ? -30.493 10.623  -30.777 1.00 80.90 69  B 1 
ATOM   2219 N N   . LEU   B 2 70  ? -25.632 12.994  -32.305 1.00 91.60 70  B 1 
ATOM   2220 C CA  . LEU   B 2 70  ? -24.214 13.267  -32.050 1.00 91.89 70  B 1 
ATOM   2221 C C   . LEU   B 2 70  ? -23.844 14.747  -32.253 1.00 93.19 70  B 1 
ATOM   2222 O O   . LEU   B 2 70  ? -22.784 15.180  -31.799 1.00 91.15 70  B 1 
ATOM   2223 C CB  . LEU   B 2 70  ? -23.344 12.364  -32.944 1.00 90.77 70  B 1 
ATOM   2224 C CG  . LEU   B 2 70  ? -23.579 10.848  -32.784 1.00 88.65 70  B 1 
ATOM   2225 C CD1 . LEU   B 2 70  ? -22.636 10.093  -33.719 1.00 82.58 70  B 1 
ATOM   2226 C CD2 . LEU   B 2 70  ? -23.317 10.367  -31.356 1.00 81.76 70  B 1 
ATOM   2227 N N   . GLN   B 2 71  ? -24.710 15.530  -32.901 1.00 93.55 71  B 1 
ATOM   2228 C CA  . GLN   B 2 71  ? -24.560 16.983  -33.059 1.00 93.71 71  B 1 
ATOM   2229 C C   . GLN   B 2 71  ? -25.204 17.776  -31.916 1.00 94.67 71  B 1 
ATOM   2230 O O   . GLN   B 2 71  ? -25.069 19.003  -31.869 1.00 92.46 71  B 1 
ATOM   2231 C CB  . GLN   B 2 71  ? -25.125 17.429  -34.421 1.00 92.66 71  B 1 
ATOM   2232 C CG  . GLN   B 2 71  ? -24.472 16.716  -35.614 1.00 87.99 71  B 1 
ATOM   2233 C CD  . GLN   B 2 71  ? -22.958 16.934  -35.673 1.00 81.46 71  B 1 
ATOM   2234 O OE1 . GLN   B 2 71  ? -22.447 18.016  -35.428 1.00 70.21 71  B 1 
ATOM   2235 N NE2 . GLN   B 2 71  ? -22.199 15.915  -35.994 1.00 68.76 71  B 1 
ATOM   2236 N N   . LYS   B 2 72  ? -25.891 17.125  -30.990 1.00 93.54 72  B 1 
ATOM   2237 C CA  . LYS   B 2 72  ? -26.419 17.782  -29.791 1.00 93.69 72  B 1 
ATOM   2238 C C   . LYS   B 2 72  ? -25.266 18.244  -28.895 1.00 94.51 72  B 1 
ATOM   2239 O O   . LYS   B 2 72  ? -24.248 17.556  -28.791 1.00 93.63 72  B 1 
ATOM   2240 C CB  . LYS   B 2 72  ? -27.381 16.855  -29.034 1.00 92.97 72  B 1 
ATOM   2241 C CG  . LYS   B 2 72  ? -28.698 16.646  -29.800 1.00 90.54 72  B 1 
ATOM   2242 C CD  . LYS   B 2 72  ? -29.583 15.607  -29.113 1.00 87.40 72  B 1 
ATOM   2243 C CE  . LYS   B 2 72  ? -30.880 15.426  -29.902 1.00 81.57 72  B 1 
ATOM   2244 N NZ  . LYS   B 2 72  ? -31.591 14.180  -29.541 1.00 74.55 72  B 1 
ATOM   2245 N N   . PRO   B 2 73  ? -25.419 19.392  -28.218 1.00 95.49 73  B 1 
ATOM   2246 C CA  . PRO   B 2 73  ? -24.405 19.869  -27.285 1.00 95.55 73  B 1 
ATOM   2247 C C   . PRO   B 2 73  ? -24.324 18.961  -26.051 1.00 95.81 73  B 1 
ATOM   2248 O O   . PRO   B 2 73  ? -25.341 18.470  -25.561 1.00 94.50 73  B 1 
ATOM   2249 C CB  . PRO   B 2 73  ? -24.821 21.301  -26.941 1.00 94.31 73  B 1 
ATOM   2250 C CG  . PRO   B 2 73  ? -26.343 21.274  -27.098 1.00 91.45 73  B 1 
ATOM   2251 C CD  . PRO   B 2 73  ? -26.552 20.300  -28.255 1.00 94.42 73  B 1 
ATOM   2252 N N   . VAL   B 2 74  ? -23.122 18.806  -25.495 1.00 95.67 74  B 1 
ATOM   2253 C CA  . VAL   B 2 74  ? -22.900 17.980  -24.292 1.00 95.76 74  B 1 
ATOM   2254 C C   . VAL   B 2 74  ? -23.681 18.463  -23.067 1.00 95.85 74  B 1 
ATOM   2255 O O   . VAL   B 2 74  ? -23.943 17.676  -22.167 1.00 94.39 74  B 1 
ATOM   2256 C CB  . VAL   B 2 74  ? -21.406 17.842  -23.936 1.00 94.32 74  B 1 
ATOM   2257 C CG1 . VAL   B 2 74  ? -20.650 17.092  -25.027 1.00 86.88 74  B 1 
ATOM   2258 C CG2 . VAL   B 2 74  ? -20.721 19.193  -23.676 1.00 87.34 74  B 1 
ATOM   2259 N N   . SER   B 2 75  ? -24.131 19.718  -23.063 1.00 95.64 75  B 1 
ATOM   2260 C CA  . SER   B 2 75  ? -25.033 20.242  -22.027 1.00 95.11 75  B 1 
ATOM   2261 C C   . SER   B 2 75  ? -26.351 19.467  -21.906 1.00 95.10 75  B 1 
ATOM   2262 O O   . SER   B 2 75  ? -26.988 19.528  -20.860 1.00 93.58 75  B 1 
ATOM   2263 C CB  . SER   B 2 75  ? -25.351 21.713  -22.300 1.00 94.63 75  B 1 
ATOM   2264 O OG  . SER   B 2 75  ? -25.991 21.873  -23.553 1.00 89.28 75  B 1 
ATOM   2265 N N   . THR   B 2 76  ? -26.757 18.735  -22.947 1.00 94.72 76  B 1 
ATOM   2266 C CA  . THR   B 2 76  ? -27.982 17.913  -22.936 1.00 93.61 76  B 1 
ATOM   2267 C C   . THR   B 2 76  ? -27.828 16.592  -22.182 1.00 93.96 76  B 1 
ATOM   2268 O O   . THR   B 2 76  ? -28.834 15.989  -21.825 1.00 91.85 76  B 1 
ATOM   2269 C CB  . THR   B 2 76  ? -28.473 17.611  -24.358 1.00 92.66 76  B 1 
ATOM   2270 O OG1 . THR   B 2 76  ? -27.515 16.908  -25.112 1.00 86.73 76  B 1 
ATOM   2271 C CG2 . THR   B 2 76  ? -28.818 18.882  -25.130 1.00 85.73 76  B 1 
ATOM   2272 N N   . ILE   B 2 77  ? -26.592 16.144  -21.963 1.00 95.39 77  B 1 
ATOM   2273 C CA  . ILE   B 2 77  ? -26.293 14.840  -21.347 1.00 95.07 77  B 1 
ATOM   2274 C C   . ILE   B 2 77  ? -25.343 14.923  -20.150 1.00 95.20 77  B 1 
ATOM   2275 O O   . ILE   B 2 77  ? -25.188 13.945  -19.422 1.00 93.41 77  B 1 
ATOM   2276 C CB  . ILE   B 2 77  ? -25.728 13.856  -22.389 1.00 94.30 77  B 1 
ATOM   2277 C CG1 . ILE   B 2 77  ? -24.371 14.315  -22.969 1.00 90.28 77  B 1 
ATOM   2278 C CG2 . ILE   B 2 77  ? -26.755 13.624  -23.517 1.00 87.86 77  B 1 
ATOM   2279 C CD1 . ILE   B 2 77  ? -23.607 13.186  -23.661 1.00 87.84 77  B 1 
ATOM   2280 N N   . MET   B 2 78  ? -24.684 16.062  -19.948 1.00 96.03 78  B 1 
ATOM   2281 C CA  . MET   B 2 78  ? -23.706 16.228  -18.884 1.00 95.97 78  B 1 
ATOM   2282 C C   . MET   B 2 78  ? -24.358 16.093  -17.508 1.00 95.80 78  B 1 
ATOM   2283 O O   . MET   B 2 78  ? -25.463 16.584  -17.259 1.00 94.20 78  B 1 
ATOM   2284 C CB  . MET   B 2 78  ? -22.923 17.543  -19.037 1.00 94.49 78  B 1 
ATOM   2285 C CG  . MET   B 2 78  ? -23.730 18.798  -18.685 1.00 93.17 78  B 1 
ATOM   2286 S SD  . MET   B 2 78  ? -22.827 20.347  -18.974 1.00 93.73 78  B 1 
ATOM   2287 C CE  . MET   B 2 78  ? -24.002 21.517  -18.287 1.00 86.73 78  B 1 
ATOM   2288 N N   . LYS   B 2 79  ? -23.637 15.464  -16.589 1.00 96.10 79  B 1 
ATOM   2289 C CA  . LYS   B 2 79  ? -24.043 15.425  -15.191 1.00 95.46 79  B 1 
ATOM   2290 C C   . LYS   B 2 79  ? -23.612 16.718  -14.503 1.00 95.69 79  B 1 
ATOM   2291 O O   . LYS   B 2 79  ? -22.455 17.115  -14.618 1.00 94.52 79  B 1 
ATOM   2292 C CB  . LYS   B 2 79  ? -23.484 14.161  -14.528 1.00 93.81 79  B 1 
ATOM   2293 C CG  . LYS   B 2 79  ? -24.320 13.798  -13.294 1.00 82.37 79  B 1 
ATOM   2294 C CD  . LYS   B 2 79  ? -23.816 12.529  -12.622 1.00 76.85 79  B 1 
ATOM   2295 C CE  . LYS   B 2 79  ? -24.717 12.222  -11.421 1.00 68.66 79  B 1 
ATOM   2296 N NZ  . LYS   B 2 79  ? -24.151 11.179  -10.543 1.00 61.25 79  B 1 
ATOM   2297 N N   . THR   B 2 80  ? -24.537 17.362  -13.803 1.00 94.20 80  B 1 
ATOM   2298 C CA  . THR   B 2 80  ? -24.313 18.641  -13.105 1.00 93.20 80  B 1 
ATOM   2299 C C   . THR   B 2 80  ? -24.201 18.482  -11.594 1.00 92.80 80  B 1 
ATOM   2300 O O   . THR   B 2 80  ? -23.487 19.246  -10.959 1.00 89.76 80  B 1 
ATOM   2301 C CB  . THR   B 2 80  ? -25.432 19.635  -13.429 1.00 92.01 80  B 1 
ATOM   2302 O OG1 . THR   B 2 80  ? -26.693 19.037  -13.202 1.00 86.67 80  B 1 
ATOM   2303 C CG2 . THR   B 2 80  ? -25.398 20.067  -14.894 1.00 84.74 80  B 1 
ATOM   2304 N N   . ASP   B 2 81  ? -24.855 17.474  -11.032 1.00 93.09 81  B 1 
ATOM   2305 C CA  . ASP   B 2 81  ? -24.712 17.092  -9.629  1.00 91.83 81  B 1 
ATOM   2306 C C   . ASP   B 2 81  ? -23.433 16.254  -9.458  1.00 92.83 81  B 1 
ATOM   2307 O O   . ASP   B 2 81  ? -23.433 15.023  -9.584  1.00 90.31 81  B 1 
ATOM   2308 C CB  . ASP   B 2 81  ? -25.980 16.360  -9.178  1.00 88.53 81  B 1 
ATOM   2309 C CG  . ASP   B 2 81  ? -25.920 15.990  -7.703  1.00 78.48 81  B 1 
ATOM   2310 O OD1 . ASP   B 2 81  ? -25.307 16.763  -6.939  1.00 68.34 81  B 1 
ATOM   2311 O OD2 . ASP   B 2 81  ? -26.468 14.918  -7.367  1.00 69.10 81  B 1 
ATOM   2312 N N   . LEU   B 2 82  ? -22.315 16.962  -9.263  1.00 93.34 82  B 1 
ATOM   2313 C CA  . LEU   B 2 82  ? -20.975 16.391  -9.252  1.00 94.22 82  B 1 
ATOM   2314 C C   . LEU   B 2 82  ? -20.406 16.330  -7.845  1.00 94.32 82  B 1 
ATOM   2315 O O   . LEU   B 2 82  ? -20.411 17.313  -7.110  1.00 92.64 82  B 1 
ATOM   2316 C CB  . LEU   B 2 82  ? -20.039 17.202  -10.162 1.00 93.76 82  B 1 
ATOM   2317 C CG  . LEU   B 2 82  ? -20.451 17.225  -11.647 1.00 93.11 82  B 1 
ATOM   2318 C CD1 . LEU   B 2 82  ? -19.465 18.090  -12.418 1.00 90.06 82  B 1 
ATOM   2319 C CD2 . LEU   B 2 82  ? -20.459 15.833  -12.282 1.00 89.10 82  B 1 
ATOM   2320 N N   . ILE   B 2 83  ? -19.813 15.190  -7.531  1.00 94.54 83  B 1 
ATOM   2321 C CA  . ILE   B 2 83  ? -18.896 15.077  -6.404  1.00 94.59 83  B 1 
ATOM   2322 C C   . ILE   B 2 83  ? -17.532 15.555  -6.897  1.00 95.13 83  B 1 
ATOM   2323 O O   . ILE   B 2 83  ? -17.016 15.056  -7.902  1.00 94.39 83  B 1 
ATOM   2324 C CB  . ILE   B 2 83  ? -18.872 13.642  -5.851  1.00 93.80 83  B 1 
ATOM   2325 C CG1 . ILE   B 2 83  ? -20.300 13.215  -5.423  1.00 90.95 83  B 1 
ATOM   2326 C CG2 . ILE   B 2 83  ? -17.902 13.546  -4.664  1.00 90.72 83  B 1 
ATOM   2327 C CD1 . ILE   B 2 83  ? -20.429 11.719  -5.172  1.00 84.98 83  B 1 
ATOM   2328 N N   . VAL   B 2 84  ? -16.968 16.533  -6.200  1.00 95.04 84  B 1 
ATOM   2329 C CA  . VAL   B 2 84  ? -15.658 17.115  -6.507  1.00 95.12 84  B 1 
ATOM   2330 C C   . VAL   B 2 84  ? -14.676 16.835  -5.377  1.00 95.11 84  B 1 
ATOM   2331 O O   . VAL   B 2 84  ? -15.076 16.552  -4.246  1.00 94.12 84  B 1 
ATOM   2332 C CB  . VAL   B 2 84  ? -15.749 18.619  -6.836  1.00 94.18 84  B 1 
ATOM   2333 C CG1 . VAL   B 2 84  ? -16.608 18.855  -8.081  1.00 88.27 84  B 1 
ATOM   2334 C CG2 . VAL   B 2 84  ? -16.311 19.454  -5.683  1.00 87.50 84  B 1 
ATOM   2335 N N   . GLY   B 2 85  ? -13.402 16.886  -5.690  1.00 95.31 85  B 1 
ATOM   2336 C CA  . GLY   B 2 85  ? -12.326 16.830  -4.713  1.00 95.33 85  B 1 
ATOM   2337 C C   . GLY   B 2 85  ? -11.612 18.168  -4.583  1.00 96.01 85  B 1 
ATOM   2338 O O   . GLY   B 2 85  ? -11.815 19.083  -5.385  1.00 95.11 85  B 1 
ATOM   2339 N N   . HIS   B 2 86  ? -10.753 18.257  -3.584  1.00 94.87 86  B 1 
ATOM   2340 C CA  . HIS   B 2 86  ? -9.902  19.408  -3.313  1.00 94.26 86  B 1 
ATOM   2341 C C   . HIS   B 2 86  ? -8.415  19.010  -3.395  1.00 94.09 86  B 1 
ATOM   2342 O O   . HIS   B 2 86  ? -8.091  17.864  -3.078  1.00 93.58 86  B 1 
ATOM   2343 C CB  . HIS   B 2 86  ? -10.284 19.960  -1.934  1.00 93.48 86  B 1 
ATOM   2344 C CG  . HIS   B 2 86  ? -9.680  21.302  -1.680  1.00 92.51 86  B 1 
ATOM   2345 N ND1 . HIS   B 2 86  ? -8.495  21.550  -1.022  1.00 85.41 86  B 1 
ATOM   2346 C CD2 . HIS   B 2 86  ? -10.150 22.506  -2.144  1.00 83.45 86  B 1 
ATOM   2347 C CE1 . HIS   B 2 86  ? -8.252  22.873  -1.092  1.00 86.03 86  B 1 
ATOM   2348 N NE2 . HIS   B 2 86  ? -9.238  23.476  -1.763  1.00 87.06 86  B 1 
ATOM   2349 N N   . PRO   B 2 87  ? -7.497  19.904  -3.784  1.00 94.80 87  B 1 
ATOM   2350 C CA  . PRO   B 2 87  ? -6.055  19.607  -3.799  1.00 93.81 87  B 1 
ATOM   2351 C C   . PRO   B 2 87  ? -5.505  19.062  -2.476  1.00 93.17 87  B 1 
ATOM   2352 O O   . PRO   B 2 87  ? -4.588  18.241  -2.483  1.00 91.45 87  B 1 
ATOM   2353 C CB  . PRO   B 2 87  ? -5.388  20.938  -4.151  1.00 92.92 87  B 1 
ATOM   2354 C CG  . PRO   B 2 87  ? -6.435  21.662  -4.984  1.00 91.88 87  B 1 
ATOM   2355 C CD  . PRO   B 2 87  ? -7.746  21.230  -4.336  1.00 93.87 87  B 1 
ATOM   2356 N N   . LEU   B 2 88  ? -6.077  19.492  -1.352  1.00 92.46 88  B 1 
ATOM   2357 C CA  . LEU   B 2 88  ? -5.700  19.057  -0.005  1.00 90.49 88  B 1 
ATOM   2358 C C   . LEU   B 2 88  ? -6.414  17.779  0.469   1.00 90.36 88  B 1 
ATOM   2359 O O   . LEU   B 2 88  ? -6.162  17.344  1.590   1.00 88.77 88  B 1 
ATOM   2360 C CB  . LEU   B 2 88  ? -5.939  20.200  1.001   1.00 89.04 88  B 1 
ATOM   2361 C CG  . LEU   B 2 88  ? -5.120  21.478  0.758   1.00 85.98 88  B 1 
ATOM   2362 C CD1 . LEU   B 2 88  ? -5.492  22.524  1.807   1.00 83.30 88  B 1 
ATOM   2363 C CD2 . LEU   B 2 88  ? -3.623  21.199  0.853   1.00 82.06 88  B 1 
ATOM   2364 N N   . ASP   B 2 89  ? -7.307  17.183  -0.327  1.00 91.94 89  B 1 
ATOM   2365 C CA  . ASP   B 2 89  ? -7.885  15.880  0.023   1.00 90.88 89  B 1 
ATOM   2366 C C   . ASP   B 2 89  ? -6.784  14.807  0.038   1.00 90.57 89  B 1 
ATOM   2367 O O   . ASP   B 2 89  ? -5.778  14.908  -0.668  1.00 89.71 89  B 1 
ATOM   2368 C CB  . ASP   B 2 89  ? -9.000  15.466  -0.958  1.00 90.51 89  B 1 
ATOM   2369 C CG  . ASP   B 2 89  ? -10.320 16.241  -0.847  1.00 90.34 89  B 1 
ATOM   2370 O OD1 . ASP   B 2 89  ? -10.579 16.893  0.185   1.00 86.73 89  B 1 
ATOM   2371 O OD2 . ASP   B 2 89  ? -11.147 16.119  -1.786  1.00 86.03 89  B 1 
ATOM   2372 N N   . PHE   B 2 90  ? -6.992  13.740  0.810   1.00 87.94 90  B 1 
ATOM   2373 C CA  . PHE   B 2 90  ? -6.110  12.582  0.796   1.00 86.90 90  B 1 
ATOM   2374 C C   . PHE   B 2 90  ? -6.503  11.601  -0.301  1.00 87.91 90  B 1 
ATOM   2375 O O   . PHE   B 2 90  ? -7.675  11.366  -0.581  1.00 87.40 90  B 1 
ATOM   2376 C CB  . PHE   B 2 90  ? -6.090  11.903  2.161   1.00 84.50 90  B 1 
ATOM   2377 C CG  . PHE   B 2 90  ? -5.513  12.791  3.232   1.00 81.17 90  B 1 
ATOM   2378 C CD1 . PHE   B 2 90  ? -4.119  12.924  3.354   1.00 75.54 90  B 1 
ATOM   2379 C CD2 . PHE   B 2 90  ? -6.370  13.564  4.038   1.00 74.02 90  B 1 
ATOM   2380 C CE1 . PHE   B 2 90  ? -3.586  13.848  4.254   1.00 71.96 90  B 1 
ATOM   2381 C CE2 . PHE   B 2 90  ? -5.844  14.493  4.939   1.00 70.64 90  B 1 
ATOM   2382 C CZ  . PHE   B 2 90  ? -4.452  14.642  5.032   1.00 72.68 90  B 1 
ATOM   2383 N N   . VAL   B 2 91  ? -5.495  10.970  -0.897  1.00 87.02 91  B 1 
ATOM   2384 C CA  . VAL   B 2 91  ? -5.693  9.945   -1.931  1.00 87.23 91  B 1 
ATOM   2385 C C   . VAL   B 2 91  ? -6.562  8.788   -1.421  1.00 87.30 91  B 1 
ATOM   2386 O O   . VAL   B 2 91  ? -7.393  8.264   -2.161  1.00 86.33 91  B 1 
ATOM   2387 C CB  . VAL   B 2 91  ? -4.317  9.460   -2.424  1.00 86.42 91  B 1 
ATOM   2388 C CG1 . VAL   B 2 91  ? -4.399  8.209   -3.292  1.00 80.39 91  B 1 
ATOM   2389 C CG2 . VAL   B 2 91  ? -3.642  10.554  -3.259  1.00 80.62 91  B 1 
ATOM   2390 N N   . GLU   B 2 92  ? -6.433  8.426   -0.160  1.00 84.50 92  B 1 
ATOM   2391 C CA  . GLU   B 2 92  ? -7.229  7.366   0.464   1.00 82.23 92  B 1 
ATOM   2392 C C   . GLU   B 2 92  ? -8.701  7.771   0.672   1.00 83.33 92  B 1 
ATOM   2393 O O   . GLU   B 2 92  ? -9.578  6.918   0.578   1.00 82.42 92  B 1 
ATOM   2394 C CB  . GLU   B 2 92  ? -6.596  6.939   1.797   1.00 79.29 92  B 1 
ATOM   2395 C CG  . GLU   B 2 92  ? -5.111  6.528   1.724   1.00 72.55 92  B 1 
ATOM   2396 C CD  . GLU   B 2 92  ? -4.091  7.679   1.810   1.00 67.65 92  B 1 
ATOM   2397 O OE1 . GLU   B 2 92  ? -2.901  7.369   2.033   1.00 61.47 92  B 1 
ATOM   2398 O OE2 . GLU   B 2 92  ? -4.479  8.853   1.651   1.00 60.83 92  B 1 
ATOM   2399 N N   . GLU   B 2 93  ? -8.992  9.052   0.890   1.00 85.16 93  B 1 
ATOM   2400 C CA  . GLU   B 2 93  ? -10.367 9.573   0.929   1.00 85.61 93  B 1 
ATOM   2401 C C   . GLU   B 2 93  ? -11.018 9.497   -0.456  1.00 88.05 93  B 1 
ATOM   2402 O O   . GLU   B 2 93  ? -12.165 9.074   -0.590  1.00 87.72 93  B 1 
ATOM   2403 C CB  . GLU   B 2 93  ? -10.383 11.032  1.416   1.00 83.62 93  B 1 
ATOM   2404 C CG  . GLU   B 2 93  ? -9.978  11.195  2.889   1.00 76.48 93  B 1 
ATOM   2405 C CD  . GLU   B 2 93  ? -9.764  12.660  3.313   1.00 72.74 93  B 1 
ATOM   2406 O OE1 . GLU   B 2 93  ? -9.730  12.906  4.536   1.00 65.31 93  B 1 
ATOM   2407 O OE2 . GLU   B 2 93  ? -9.573  13.533  2.432   1.00 66.43 93  B 1 
ATOM   2408 N N   . VAL   B 2 94  ? -10.262 9.824   -1.499  1.00 89.30 94  B 1 
ATOM   2409 C CA  . VAL   B 2 94  ? -10.730 9.695   -2.886  1.00 90.97 94  B 1 
ATOM   2410 C C   . VAL   B 2 94  ? -11.036 8.235   -3.229  1.00 91.02 94  B 1 
ATOM   2411 O O   . VAL   B 2 94  ? -12.050 7.957   -3.868  1.00 90.38 94  B 1 
ATOM   2412 C CB  . VAL   B 2 94  ? -9.705  10.290  -3.867  1.00 91.86 94  B 1 
ATOM   2413 C CG1 . VAL   B 2 94  ? -10.149 10.125  -5.321  1.00 89.56 94  B 1 
ATOM   2414 C CG2 . VAL   B 2 94  ? -9.505  11.785  -3.616  1.00 89.52 94  B 1 
ATOM   2415 N N   . ALA   B 2 95  ? -10.214 7.293   -2.769  1.00 90.18 95  B 1 
ATOM   2416 C CA  . ALA   B 2 95  ? -10.472 5.866   -2.947  1.00 88.79 95  B 1 
ATOM   2417 C C   . ALA   B 2 95  ? -11.799 5.432   -2.295  1.00 88.69 95  B 1 
ATOM   2418 O O   . ALA   B 2 95  ? -12.580 4.706   -2.914  1.00 87.76 95  B 1 
ATOM   2419 C CB  . ALA   B 2 95  ? -9.280  5.074   -2.393  1.00 87.37 95  B 1 
ATOM   2420 N N   . ALA   B 2 96  ? -12.080 5.928   -1.093  1.00 87.39 96  B 1 
ATOM   2421 C CA  . ALA   B 2 96  ? -13.335 5.668   -0.394  1.00 85.82 96  B 1 
ATOM   2422 C C   . ALA   B 2 96  ? -14.542 6.278   -1.128  1.00 86.85 96  B 1 
ATOM   2423 O O   . ALA   B 2 96  ? -15.541 5.590   -1.333  1.00 86.11 96  B 1 
ATOM   2424 C CB  . ALA   B 2 96  ? -13.209 6.178   1.044   1.00 83.79 96  B 1 
ATOM   2425 N N   . LEU   B 2 97  ? -14.426 7.516   -1.626  1.00 87.87 97  B 1 
ATOM   2426 C CA  . LEU   B 2 97  ? -15.467 8.164   -2.438  1.00 89.12 97  B 1 
ATOM   2427 C C   . LEU   B 2 97  ? -15.778 7.381   -3.717  1.00 89.80 97  B 1 
ATOM   2428 O O   . LEU   B 2 97  ? -16.941 7.215   -4.077  1.00 88.71 97  B 1 
ATOM   2429 C CB  . LEU   B 2 97  ? -15.022 9.587   -2.810  1.00 88.80 97  B 1 
ATOM   2430 C CG  . LEU   B 2 97  ? -15.114 10.605  -1.666  1.00 84.37 97  B 1 
ATOM   2431 C CD1 . LEU   B 2 97  ? -14.399 11.886  -2.087  1.00 79.51 97  B 1 
ATOM   2432 C CD2 . LEU   B 2 97  ? -16.568 10.955  -1.345  1.00 80.07 97  B 1 
ATOM   2433 N N   . PHE   B 2 98  ? -14.759 6.868   -4.402  1.00 91.30 98  B 1 
ATOM   2434 C CA  . PHE   B 2 98  ? -14.961 6.041   -5.592  1.00 92.12 98  B 1 
ATOM   2435 C C   . PHE   B 2 98  ? -15.695 4.742   -5.266  1.00 91.11 98  B 1 
ATOM   2436 O O   . PHE   B 2 98  ? -16.557 4.316   -6.032  1.00 89.63 98  B 1 
ATOM   2437 C CB  . PHE   B 2 98  ? -13.618 5.727   -6.252  1.00 93.25 98  B 1 
ATOM   2438 C CG  . PHE   B 2 98  ? -12.926 6.858   -6.986  1.00 93.96 98  B 1 
ATOM   2439 C CD1 . PHE   B 2 98  ? -13.551 8.091   -7.246  1.00 91.14 98  B 1 
ATOM   2440 C CD2 . PHE   B 2 98  ? -11.620 6.641   -7.470  1.00 90.99 98  B 1 
ATOM   2441 C CE1 . PHE   B 2 98  ? -12.880 9.095   -7.958  1.00 90.89 98  B 1 
ATOM   2442 C CE2 . PHE   B 2 98  ? -10.947 7.642   -8.182  1.00 90.80 98  B 1 
ATOM   2443 C CZ  . PHE   B 2 98  ? -11.575 8.872   -8.425  1.00 93.48 98  B 1 
ATOM   2444 N N   . TYR   B 2 99  ? -15.379 4.137   -4.121  1.00 87.36 99  B 1 
ATOM   2445 C CA  . TYR   B 2 99  ? -16.041 2.927   -3.657  1.00 84.80 99  B 1 
ATOM   2446 C C   . TYR   B 2 99  ? -17.509 3.189   -3.303  1.00 85.02 99  B 1 
ATOM   2447 O O   . TYR   B 2 99  ? -18.400 2.478   -3.771  1.00 83.72 99  B 1 
ATOM   2448 C CB  . TYR   B 2 99  ? -15.257 2.368   -2.461  1.00 82.33 99  B 1 
ATOM   2449 C CG  . TYR   B 2 99  ? -15.744 1.006   -2.024  1.00 79.44 99  B 1 
ATOM   2450 C CD1 . TYR   B 2 99  ? -16.803 0.875   -1.104  1.00 72.83 99  B 1 
ATOM   2451 C CD2 . TYR   B 2 99  ? -15.160 -0.145  -2.577  1.00 71.55 99  B 1 
ATOM   2452 C CE1 . TYR   B 2 99  ? -17.287 -0.396  -0.754  1.00 68.38 99  B 1 
ATOM   2453 C CE2 . TYR   B 2 99  ? -15.635 -1.420  -2.232  1.00 67.03 99  B 1 
ATOM   2454 C CZ  . TYR   B 2 99  ? -16.704 -1.541  -1.326  1.00 68.71 99  B 1 
ATOM   2455 O OH  . TYR   B 2 99  ? -17.182 -2.786  -1.014  1.00 65.88 99  B 1 
ATOM   2456 N N   . GLU   B 2 100 ? -17.770 4.225   -2.518  1.00 84.93 100 B 1 
ATOM   2457 C CA  . GLU   B 2 100 ? -19.096 4.559   -1.999  1.00 84.18 100 B 1 
ATOM   2458 C C   . GLU   B 2 100 ? -20.067 4.997   -3.103  1.00 85.14 100 B 1 
ATOM   2459 O O   . GLU   B 2 100 ? -21.161 4.451   -3.244  1.00 84.10 100 B 1 
ATOM   2460 C CB  . GLU   B 2 100 ? -18.932 5.658   -0.941  1.00 82.71 100 B 1 
ATOM   2461 C CG  . GLU   B 2 100 ? -20.259 5.958   -0.238  1.00 74.79 100 B 1 
ATOM   2462 C CD  . GLU   B 2 100 ? -20.182 7.124   0.756   1.00 71.50 100 B 1 
ATOM   2463 O OE1 . GLU   B 2 100 ? -21.147 7.265   1.532   1.00 64.65 100 B 1 
ATOM   2464 O OE2 . GLU   B 2 100 ? -19.228 7.922   0.734   1.00 66.35 100 B 1 
ATOM   2465 N N   . HIS   B 2 101 ? -19.652 5.954   -3.926  1.00 88.75 101 B 1 
ATOM   2466 C CA  . HIS   B 2 101 ? -20.510 6.538   -4.959  1.00 89.22 101 B 1 
ATOM   2467 C C   . HIS   B 2 101 ? -20.443 5.812   -6.302  1.00 89.80 101 B 1 
ATOM   2468 O O   . HIS   B 2 101 ? -21.190 6.154   -7.222  1.00 88.23 101 B 1 
ATOM   2469 C CB  . HIS   B 2 101 ? -20.199 8.024   -5.102  1.00 89.70 101 B 1 
ATOM   2470 C CG  . HIS   B 2 101 ? -20.477 8.795   -3.845  1.00 89.52 101 B 1 
ATOM   2471 N ND1 . HIS   B 2 101 ? -21.727 9.153   -3.361  1.00 79.83 101 B 1 
ATOM   2472 C CD2 . HIS   B 2 101 ? -19.544 9.253   -2.953  1.00 79.92 101 B 1 
ATOM   2473 C CE1 . HIS   B 2 101 ? -21.538 9.815   -2.213  1.00 82.24 101 B 1 
ATOM   2474 N NE2 . HIS   B 2 101 ? -20.232 9.897   -1.933  1.00 83.35 101 B 1 
ATOM   2475 N N   . ARG   B 2 102 ? -19.577 4.798   -6.430  1.00 88.58 102 B 1 
ATOM   2476 C CA  . ARG   B 2 102 ? -19.381 4.025   -7.672  1.00 88.18 102 B 1 
ATOM   2477 C C   . ARG   B 2 102 ? -19.023 4.897   -8.876  1.00 89.63 102 B 1 
ATOM   2478 O O   . ARG   B 2 102 ? -19.445 4.635   -10.000 1.00 87.64 102 B 1 
ATOM   2479 C CB  . ARG   B 2 102 ? -20.594 3.135   -7.946  1.00 85.91 102 B 1 
ATOM   2480 C CG  . ARG   B 2 102 ? -20.902 2.216   -6.768  1.00 78.94 102 B 1 
ATOM   2481 C CD  . ARG   B 2 102 ? -22.142 1.403   -7.120  1.00 72.76 102 B 1 
ATOM   2482 N NE  . ARG   B 2 102 ? -22.357 0.351   -6.126  1.00 66.07 102 B 1 
ATOM   2483 C CZ  . ARG   B 2 102 ? -22.752 -0.871  -6.411  1.00 58.01 102 B 1 
ATOM   2484 N NH1 . ARG   B 2 102 ? -23.159 -1.201  -7.606  1.00 53.15 102 B 1 
ATOM   2485 N NH2 . ARG   B 2 102 ? -22.730 -1.786  -5.499  1.00 51.41 102 B 1 
ATOM   2486 N N   . ILE   B 2 103 ? -18.232 5.921   -8.624  1.00 92.00 103 B 1 
ATOM   2487 C CA  . ILE   B 2 103 ? -17.664 6.821   -9.623  1.00 92.91 103 B 1 
ATOM   2488 C C   . ILE   B 2 103 ? -16.200 6.451   -9.876  1.00 93.37 103 B 1 
ATOM   2489 O O   . ILE   B 2 103 ? -15.535 5.865   -9.022  1.00 92.56 103 B 1 
ATOM   2490 C CB  . ILE   B 2 103 ? -17.860 8.298   -9.209  1.00 92.87 103 B 1 
ATOM   2491 C CG1 . ILE   B 2 103 ? -17.185 8.625   -7.859  1.00 90.89 103 B 1 
ATOM   2492 C CG2 . ILE   B 2 103 ? -19.365 8.622   -9.187  1.00 89.90 103 B 1 
ATOM   2493 C CD1 . ILE   B 2 103 ? -17.257 10.103  -7.451  1.00 89.26 103 B 1 
ATOM   2494 N N   . GLY   B 2 104 ? -15.699 6.764   -11.055 1.00 93.72 104 B 1 
ATOM   2495 C CA  . GLY   B 2 104 ? -14.312 6.488   -11.450 1.00 94.05 104 B 1 
ATOM   2496 C C   . GLY   B 2 104 ? -13.474 7.740   -11.703 1.00 95.33 104 B 1 
ATOM   2497 O O   . GLY   B 2 104 ? -12.351 7.623   -12.190 1.00 94.22 104 B 1 
ATOM   2498 N N   . CYS   B 2 105 ? -14.030 8.916   -11.430 1.00 95.62 105 B 1 
ATOM   2499 C CA  . CYS   B 2 105 ? -13.429 10.215  -11.703 1.00 96.37 105 B 1 
ATOM   2500 C C   . CYS   B 2 105 ? -13.862 11.225  -10.645 1.00 97.00 105 B 1 
ATOM   2501 O O   . CYS   B 2 105 ? -15.041 11.285  -10.299 1.00 96.09 105 B 1 
ATOM   2502 C CB  . CYS   B 2 105 ? -13.888 10.646  -13.101 1.00 94.49 105 B 1 
ATOM   2503 S SG  . CYS   B 2 105 ? -13.419 12.357  -13.463 1.00 92.16 105 B 1 
ATOM   2504 N N   . LEU   B 2 106 ? -12.913 12.039  -10.196 1.00 97.19 106 B 1 
ATOM   2505 C CA  . LEU   B 2 106 ? -13.159 13.155  -9.298  1.00 97.35 106 B 1 
ATOM   2506 C C   . LEU   B 2 106 ? -12.501 14.410  -9.891  1.00 97.89 106 B 1 
ATOM   2507 O O   . LEU   B 2 106 ? -11.271 14.484  -9.928  1.00 97.17 106 B 1 
ATOM   2508 C CB  . LEU   B 2 106 ? -12.617 12.777  -7.910  1.00 95.86 106 B 1 
ATOM   2509 C CG  . LEU   B 2 106 ? -13.180 13.629  -6.765  1.00 91.42 106 B 1 
ATOM   2510 C CD1 . LEU   B 2 106 ? -14.645 13.293  -6.483  1.00 88.06 106 B 1 
ATOM   2511 C CD2 . LEU   B 2 106 ? -12.394 13.332  -5.487  1.00 87.14 106 B 1 
ATOM   2512 N N   . PRO   B 2 107 ? -13.290 15.379  -10.407 1.00 97.67 107 B 1 
ATOM   2513 C CA  . PRO   B 2 107 ? -12.754 16.692  -10.745 1.00 97.68 107 B 1 
ATOM   2514 C C   . PRO   B 2 107 ? -12.241 17.380  -9.480  1.00 97.65 107 B 1 
ATOM   2515 O O   . PRO   B 2 107 ? -12.925 17.366  -8.455  1.00 96.85 107 B 1 
ATOM   2516 C CB  . PRO   B 2 107 ? -13.909 17.473  -11.379 1.00 97.15 107 B 1 
ATOM   2517 C CG  . PRO   B 2 107 ? -14.940 16.407  -11.745 1.00 95.41 107 B 1 
ATOM   2518 C CD  . PRO   B 2 107 ? -14.710 15.324  -10.693 1.00 97.21 107 B 1 
ATOM   2519 N N   . ILE   B 2 108 ? -11.070 17.984  -9.554  1.00 97.39 108 B 1 
ATOM   2520 C CA  . ILE   B 2 108 ? -10.470 18.706  -8.432  1.00 97.38 108 B 1 
ATOM   2521 C C   . ILE   B 2 108 ? -10.697 20.197  -8.631  1.00 97.34 108 B 1 
ATOM   2522 O O   . ILE   B 2 108 ? -10.277 20.767  -9.636  1.00 96.75 108 B 1 
ATOM   2523 C CB  . ILE   B 2 108 ? -8.985  18.339  -8.258  1.00 97.15 108 B 1 
ATOM   2524 C CG1 . ILE   B 2 108 ? -8.738  16.819  -8.205  1.00 95.82 108 B 1 
ATOM   2525 C CG2 . ILE   B 2 108 ? -8.420  19.022  -7.002  1.00 96.06 108 B 1 
ATOM   2526 C CD1 . ILE   B 2 108 ? -9.584  16.052  -7.168  1.00 93.00 108 B 1 
ATOM   2527 N N   . VAL   B 2 109 ? -11.382 20.805  -7.676  1.00 96.35 109 B 1 
ATOM   2528 C CA  . VAL   B 2 109 ? -11.771 22.219  -7.706  1.00 95.85 109 B 1 
ATOM   2529 C C   . VAL   B 2 109 ? -11.077 22.948  -6.567  1.00 95.28 109 B 1 
ATOM   2530 O O   . VAL   B 2 109 ? -11.091 22.483  -5.430  1.00 94.11 109 B 1 
ATOM   2531 C CB  . VAL   B 2 109 ? -13.302 22.373  -7.639  1.00 95.18 109 B 1 
ATOM   2532 C CG1 . VAL   B 2 109 ? -13.730 23.843  -7.685  1.00 90.74 109 B 1 
ATOM   2533 C CG2 . VAL   B 2 109 ? -13.977 21.666  -8.827  1.00 91.03 109 B 1 
ATOM   2534 N N   . ASN   B 2 110 ? -10.479 24.098  -6.891  1.00 95.03 110 B 1 
ATOM   2535 C CA  . ASN   B 2 110 ? -9.853  25.002  -5.934  1.00 93.86 110 B 1 
ATOM   2536 C C   . ASN   B 2 110 ? -10.221 26.445  -6.304  1.00 93.18 110 B 1 
ATOM   2537 O O   . ASN   B 2 110 ? -10.126 26.828  -7.469  1.00 90.47 110 B 1 
ATOM   2538 C CB  . ASN   B 2 110 ? -8.334  24.756  -5.932  1.00 92.07 110 B 1 
ATOM   2539 C CG  . ASN   B 2 110 ? -7.608  25.551  -4.862  1.00 89.52 110 B 1 
ATOM   2540 O OD1 . ASN   B 2 110 ? -8.188  26.275  -4.083  1.00 79.44 110 B 1 
ATOM   2541 N ND2 . ASN   B 2 110 ? -6.299  25.440  -4.797  1.00 78.95 110 B 1 
ATOM   2542 N N   . HIS   B 2 111 ? -10.671 27.222  -5.334  1.00 91.44 111 B 1 
ATOM   2543 C CA  . HIS   B 2 111 ? -11.185 28.581  -5.539  1.00 90.34 111 B 1 
ATOM   2544 C C   . HIS   B 2 111 ? -12.252 28.679  -6.647  1.00 91.02 111 B 1 
ATOM   2545 O O   . HIS   B 2 111 ? -12.248 29.588  -7.480  1.00 87.19 111 B 1 
ATOM   2546 C CB  . HIS   B 2 111 ? -10.015 29.562  -5.723  1.00 88.13 111 B 1 
ATOM   2547 C CG  . HIS   B 2 111 ? -9.035  29.555  -4.581  1.00 84.19 111 B 1 
ATOM   2548 N ND1 . HIS   B 2 111 ? -9.348  29.641  -3.237  1.00 73.74 111 B 1 
ATOM   2549 C CD2 . HIS   B 2 111 ? -7.667  29.459  -4.671  1.00 72.15 111 B 1 
ATOM   2550 C CE1 . HIS   B 2 111 ? -8.201  29.594  -2.544  1.00 72.06 111 B 1 
ATOM   2551 N NE2 . HIS   B 2 111 ? -7.159  29.496  -3.378  1.00 72.57 111 B 1 
ATOM   2552 N N   . GLY   B 2 112 ? -13.155 27.701  -6.682  1.00 90.72 112 B 1 
ATOM   2553 C CA  . GLY   B 2 112 ? -14.240 27.621  -7.661  1.00 90.00 112 B 1 
ATOM   2554 C C   . GLY   B 2 112 ? -13.811 27.257  -9.089  1.00 91.89 112 B 1 
ATOM   2555 O O   . GLY   B 2 112 ? -14.651 27.253  -9.989  1.00 89.58 112 B 1 
ATOM   2556 N N   . LYS   B 2 113 ? -12.533 26.945  -9.318  1.00 94.32 113 B 1 
ATOM   2557 C CA  . LYS   B 2 113 ? -11.991 26.581  -10.632 1.00 95.28 113 B 1 
ATOM   2558 C C   . LYS   B 2 113 ? -11.523 25.133  -10.668 1.00 96.26 113 B 1 
ATOM   2559 O O   . LYS   B 2 113 ? -10.969 24.622  -9.703  1.00 94.88 113 B 1 
ATOM   2560 C CB  . LYS   B 2 113 ? -10.854 27.528  -11.028 1.00 93.76 113 B 1 
ATOM   2561 C CG  . LYS   B 2 113 ? -11.359 28.966  -11.214 1.00 88.25 113 B 1 
ATOM   2562 C CD  . LYS   B 2 113 ? -10.236 29.875  -11.708 1.00 83.14 113 B 1 
ATOM   2563 C CE  . LYS   B 2 113 ? -10.791 31.292  -11.850 1.00 74.86 113 B 1 
ATOM   2564 N NZ  . LYS   B 2 113 ? -9.780  32.220  -12.405 1.00 65.67 113 B 1 
ATOM   2565 N N   . LEU   B 2 114 ? -11.699 24.505  -11.826 1.00 96.52 114 B 1 
ATOM   2566 C CA  . LEU   B 2 114 ? -11.138 23.188  -12.089 1.00 97.35 114 B 1 
ATOM   2567 C C   . LEU   B 2 114 ? -9.615  23.300  -12.231 1.00 97.40 114 B 1 
ATOM   2568 O O   . LEU   B 2 114 ? -9.125  23.951  -13.150 1.00 96.47 114 B 1 
ATOM   2569 C CB  . LEU   B 2 114 ? -11.793 22.622  -13.354 1.00 97.33 114 B 1 
ATOM   2570 C CG  . LEU   B 2 114 ? -11.365 21.176  -13.665 1.00 96.76 114 B 1 
ATOM   2571 C CD1 . LEU   B 2 114 ? -12.021 20.180  -12.712 1.00 94.53 114 B 1 
ATOM   2572 C CD2 . LEU   B 2 114 ? -11.783 20.821  -15.087 1.00 93.97 114 B 1 
ATOM   2573 N N   . VAL   B 2 115 ? -8.884  22.639  -11.344 1.00 97.37 115 B 1 
ATOM   2574 C CA  . VAL   B 2 115 ? -7.411  22.652  -11.311 1.00 97.06 115 B 1 
ATOM   2575 C C   . VAL   B 2 115 ? -6.785  21.304  -11.654 1.00 97.26 115 B 1 
ATOM   2576 O O   . VAL   B 2 115 ? -5.635  21.248  -12.079 1.00 96.03 115 B 1 
ATOM   2577 C CB  . VAL   B 2 115 ? -6.877  23.158  -9.959  1.00 96.01 115 B 1 
ATOM   2578 C CG1 . VAL   B 2 115 ? -7.267  24.623  -9.733  1.00 90.66 115 B 1 
ATOM   2579 C CG2 . VAL   B 2 115 ? -7.375  22.326  -8.765  1.00 90.39 115 B 1 
ATOM   2580 N N   . GLY   B 2 116 ? -7.536  20.213  -11.516 1.00 97.55 116 B 1 
ATOM   2581 C CA  . GLY   B 2 116 ? -7.046  18.875  -11.806 1.00 97.65 116 B 1 
ATOM   2582 C C   . GLY   B 2 116 ? -8.167  17.856  -11.964 1.00 97.98 116 B 1 
ATOM   2583 O O   . GLY   B 2 116 ? -9.351  18.160  -11.830 1.00 97.37 116 B 1 
ATOM   2584 N N   . ILE   B 2 117 ? -7.769  16.624  -12.271 1.00 97.98 117 B 1 
ATOM   2585 C CA  . ILE   B 2 117 ? -8.668  15.470  -12.293 1.00 98.03 117 B 1 
ATOM   2586 C C   . ILE   B 2 117 ? -7.920  14.249  -11.768 1.00 97.87 117 B 1 
ATOM   2587 O O   . ILE   B 2 117 ? -6.766  14.013  -12.135 1.00 97.17 117 B 1 
ATOM   2588 C CB  . ILE   B 2 117 ? -9.256  15.261  -13.707 1.00 97.63 117 B 1 
ATOM   2589 C CG1 . ILE   B 2 117 ? -10.395 14.223  -13.687 1.00 95.77 117 B 1 
ATOM   2590 C CG2 . ILE   B 2 117 ? -8.181  14.878  -14.743 1.00 95.81 117 B 1 
ATOM   2591 C CD1 . ILE   B 2 117 ? -11.181 14.176  -15.007 1.00 92.32 117 B 1 
ATOM   2592 N N   . ILE   B 2 118 ? -8.585  13.460  -10.932 1.00 97.97 118 B 1 
ATOM   2593 C CA  . ILE   B 2 118 ? -8.053  12.197  -10.428 1.00 97.75 118 B 1 
ATOM   2594 C C   . ILE   B 2 118 ? -9.009  11.064  -10.792 1.00 97.63 118 B 1 
ATOM   2595 O O   . ILE   B 2 118 ? -10.231 11.214  -10.760 1.00 96.62 118 B 1 
ATOM   2596 C CB  . ILE   B 2 118 ? -7.704  12.308  -8.928  1.00 96.68 118 B 1 
ATOM   2597 C CG1 . ILE   B 2 118 ? -6.800  11.138  -8.498  1.00 89.64 118 B 1 
ATOM   2598 C CG2 . ILE   B 2 118 ? -8.956  12.399  -8.044  1.00 89.23 118 B 1 
ATOM   2599 C CD1 . ILE   B 2 118 ? -6.122  11.363  -7.147  1.00 85.40 118 B 1 
ATOM   2600 N N   . THR   B 2 119 ? -8.442  9.924   -11.183 1.00 96.84 119 B 1 
ATOM   2601 C CA  . THR   B 2 119 ? -9.199  8.732   -11.587 1.00 96.19 119 B 1 
ATOM   2602 C C   . THR   B 2 119 ? -8.708  7.505   -10.823 1.00 95.39 119 B 1 
ATOM   2603 O O   . THR   B 2 119 ? -7.635  7.524   -10.217 1.00 94.29 119 B 1 
ATOM   2604 C CB  . THR   B 2 119 ? -9.111  8.490   -13.105 1.00 95.52 119 B 1 
ATOM   2605 O OG1 . THR   B 2 119 ? -7.810  8.112   -13.486 1.00 91.11 119 B 1 
ATOM   2606 C CG2 . THR   B 2 119 ? -9.520  9.703   -13.942 1.00 91.68 119 B 1 
ATOM   2607 N N   . GLN   B 2 120 ? -9.454  6.400   -10.902 1.00 93.91 120 B 1 
ATOM   2608 C CA  . GLN   B 2 120 ? -9.009  5.128   -10.315 1.00 92.77 120 B 1 
ATOM   2609 C C   . GLN   B 2 120 ? -7.640  4.685   -10.842 1.00 92.21 120 B 1 
ATOM   2610 O O   . GLN   B 2 120 ? -6.875  4.069   -10.117 1.00 90.50 120 B 1 
ATOM   2611 C CB  . GLN   B 2 120 ? -10.038 4.029   -10.608 1.00 91.12 120 B 1 
ATOM   2612 C CG  . GLN   B 2 120 ? -11.318 4.191   -9.775  1.00 84.69 120 B 1 
ATOM   2613 C CD  . GLN   B 2 120 ? -12.324 3.064   -10.000 1.00 82.41 120 B 1 
ATOM   2614 O OE1 . GLN   B 2 120 ? -12.272 2.310   -10.956 1.00 73.49 120 B 1 
ATOM   2615 N NE2 . GLN   B 2 120 ? -13.295 2.916   -9.129  1.00 71.84 120 B 1 
ATOM   2616 N N   . THR   B 2 121 ? -7.317  5.029   -12.081 1.00 92.90 121 B 1 
ATOM   2617 C CA  . THR   B 2 121 ? -6.013  4.741   -12.692 1.00 92.25 121 B 1 
ATOM   2618 C C   . THR   B 2 121 ? -4.879  5.517   -12.015 1.00 91.76 121 B 1 
ATOM   2619 O O   . THR   B 2 121 ? -3.790  4.979   -11.854 1.00 90.44 121 B 1 
ATOM   2620 C CB  . THR   B 2 121 ? -6.056  5.079   -14.187 1.00 91.62 121 B 1 
ATOM   2621 O OG1 . THR   B 2 121 ? -7.114  4.380   -14.812 1.00 86.18 121 B 1 
ATOM   2622 C CG2 . THR   B 2 121 ? -4.790  4.688   -14.930 1.00 85.53 121 B 1 
ATOM   2623 N N   . ASP   B 2 122 ? -5.129  6.753   -11.601 1.00 93.43 122 B 1 
ATOM   2624 C CA  . ASP   B 2 122 ? -4.142  7.566   -10.883 1.00 93.27 122 B 1 
ATOM   2625 C C   . ASP   B 2 122 ? -3.929  7.034   -9.458  1.00 92.26 122 B 1 
ATOM   2626 O O   . ASP   B 2 122 ? -2.786  6.901   -9.027  1.00 90.99 122 B 1 
ATOM   2627 C CB  . ASP   B 2 122 ? -4.568  9.044   -10.881 1.00 94.29 122 B 1 
ATOM   2628 C CG  . ASP   B 2 122 ? -4.804  9.578   -12.298 1.00 94.69 122 B 1 
ATOM   2629 O OD1 . ASP   B 2 122 ? -3.874  9.511   -13.140 1.00 92.15 122 B 1 
ATOM   2630 O OD2 . ASP   B 2 122 ? -5.948  10.006  -12.576 1.00 92.31 122 B 1 
ATOM   2631 N N   . LEU   B 2 123 ? -5.005  6.617   -8.779  1.00 92.19 123 B 1 
ATOM   2632 C CA  . LEU   B 2 123 ? -4.923  5.984   -7.458  1.00 91.12 123 B 1 
ATOM   2633 C C   . LEU   B 2 123 ? -4.126  4.680   -7.495  1.00 89.15 123 B 1 
ATOM   2634 O O   . LEU   B 2 123 ? -3.227  4.491   -6.682  1.00 86.33 123 B 1 
ATOM   2635 C CB  . LEU   B 2 123 ? -6.329  5.697   -6.906  1.00 90.98 123 B 1 
ATOM   2636 C CG  . LEU   B 2 123 ? -7.212  6.924   -6.643  1.00 90.12 123 B 1 
ATOM   2637 C CD1 . LEU   B 2 123 ? -8.475  6.462   -5.926  1.00 84.60 123 B 1 
ATOM   2638 C CD2 . LEU   B 2 123 ? -6.527  7.963   -5.774  1.00 84.23 123 B 1 
ATOM   2639 N N   . LEU   B 2 124 ? -4.417  3.805   -8.458  1.00 89.23 124 B 1 
ATOM   2640 C CA  . LEU   B 2 124 ? -3.693  2.542   -8.615  1.00 87.22 124 B 1 
ATOM   2641 C C   . LEU   B 2 124 ? -2.193  2.775   -8.811  1.00 85.46 124 B 1 
ATOM   2642 O O   . LEU   B 2 124 ? -1.392  2.056   -8.226  1.00 82.89 124 B 1 
ATOM   2643 C CB  . LEU   B 2 124 ? -4.266  1.746   -9.796  1.00 86.36 124 B 1 
ATOM   2644 C CG  . LEU   B 2 124 ? -5.629  1.087   -9.522  1.00 82.15 124 B 1 
ATOM   2645 C CD1 . LEU   B 2 124 ? -6.150  0.472   -10.821 1.00 77.36 124 B 1 
ATOM   2646 C CD2 . LEU   B 2 124 ? -5.546  -0.011  -8.468  1.00 77.20 124 B 1 
ATOM   2647 N N   . ARG   B 2 125 ? -1.811  3.787   -9.589  1.00 87.02 125 B 1 
ATOM   2648 C CA  . ARG   B 2 125 ? -0.394  4.145   -9.780  1.00 85.45 125 B 1 
ATOM   2649 C C   . ARG   B 2 125 ? 0.269   4.551   -8.468  1.00 84.17 125 B 1 
ATOM   2650 O O   . ARG   B 2 125 ? 1.327   4.026   -8.147  1.00 82.56 125 B 1 
ATOM   2651 C CB  . ARG   B 2 125 ? -0.302  5.258   -10.821 1.00 85.57 125 B 1 
ATOM   2652 C CG  . ARG   B 2 125 ? 1.094   5.337   -11.443 1.00 79.25 125 B 1 
ATOM   2653 C CD  . ARG   B 2 125 ? 1.243   6.560   -12.361 1.00 77.36 125 B 1 
ATOM   2654 N NE  . ARG   B 2 125 ? 0.056   6.739   -13.223 1.00 71.45 125 B 1 
ATOM   2655 C CZ  . ARG   B 2 125 ? -0.417  7.870   -13.711 1.00 67.05 125 B 1 
ATOM   2656 N NH1 . ARG   B 2 125 ? 0.277   8.973   -13.708 1.00 59.99 125 B 1 
ATOM   2657 N NH2 . ARG   B 2 125 ? -1.625  7.915   -14.200 1.00 58.47 125 B 1 
ATOM   2658 N N   . THR   B 2 126 ? -0.383  5.425   -7.712  1.00 85.37 126 B 1 
ATOM   2659 C CA  . THR   B 2 126 ? 0.105   5.867   -6.399  1.00 83.74 126 B 1 
ATOM   2660 C C   . THR   B 2 126 ? 0.302   4.689   -5.444  1.00 82.33 126 B 1 
ATOM   2661 O O   . THR   B 2 126 ? 1.325   4.597   -4.778  1.00 80.57 126 B 1 
ATOM   2662 C CB  . THR   B 2 126 ? -0.872  6.871   -5.774  1.00 83.90 126 B 1 
ATOM   2663 O OG1 . THR   B 2 126 ? -1.069  7.970   -6.641  1.00 80.11 126 B 1 
ATOM   2664 C CG2 . THR   B 2 126 ? -0.367  7.428   -4.448  1.00 79.26 126 B 1 
ATOM   2665 N N   . PHE   B 2 127 ? -0.645  3.751   -5.397  1.00 81.51 127 B 1 
ATOM   2666 C CA  . PHE   B 2 127 ? -0.520  2.582   -4.530  1.00 79.62 127 B 1 
ATOM   2667 C C   . PHE   B 2 127 ? 0.565   1.604   -4.985  1.00 79.54 127 B 1 
ATOM   2668 O O   . PHE   B 2 127 ? 1.241   1.017   -4.146  1.00 78.50 127 B 1 
ATOM   2669 C CB  . PHE   B 2 127 ? -1.872  1.886   -4.415  1.00 77.44 127 B 1 
ATOM   2670 C CG  . PHE   B 2 127 ? -2.877  2.622   -3.558  1.00 73.67 127 B 1 
ATOM   2671 C CD1 . PHE   B 2 127 ? -2.576  2.920   -2.218  1.00 66.60 127 B 1 
ATOM   2672 C CD2 . PHE   B 2 127 ? -4.136  2.971   -4.085  1.00 65.71 127 B 1 
ATOM   2673 C CE1 . PHE   B 2 127 ? -3.524  3.567   -1.407  1.00 61.79 127 B 1 
ATOM   2674 C CE2 . PHE   B 2 127 ? -5.085  3.616   -3.278  1.00 60.63 127 B 1 
ATOM   2675 C CZ  . PHE   B 2 127 ? -4.782  3.913   -1.936  1.00 60.39 127 B 1 
ATOM   2676 N N   . ILE   B 2 128 ? 0.775   1.435   -6.285  1.00 80.27 128 B 1 
ATOM   2677 C CA  . ILE   B 2 128 ? 1.875   0.615   -6.815  1.00 78.97 128 B 1 
ATOM   2678 C C   . ILE   B 2 128 ? 3.229   1.194   -6.379  1.00 78.20 128 B 1 
ATOM   2679 O O   . ILE   B 2 128 ? 4.107   0.431   -5.986  1.00 77.11 128 B 1 
ATOM   2680 C CB  . ILE   B 2 128 ? 1.760   0.468   -8.347  1.00 78.62 128 B 1 
ATOM   2681 C CG1 . ILE   B 2 128 ? 0.557   -0.436  -8.709  1.00 76.27 128 B 1 
ATOM   2682 C CG2 . ILE   B 2 128 ? 3.039   -0.128  -8.968  1.00 75.96 128 B 1 
ATOM   2683 C CD1 . ILE   B 2 128 ? 0.116   -0.305  -10.171 1.00 71.22 128 B 1 
ATOM   2684 N N   . GLU   B 2 129 ? 3.387   2.517   -6.390  1.00 78.18 129 B 1 
ATOM   2685 C CA  . GLU   B 2 129 ? 4.614   3.180   -5.926  1.00 77.23 129 B 1 
ATOM   2686 C C   . GLU   B 2 129 ? 4.940   2.844   -4.463  1.00 77.14 129 B 1 
ATOM   2687 O O   . GLU   B 2 129 ? 6.099   2.593   -4.131  1.00 76.23 129 B 1 
ATOM   2688 C CB  . GLU   B 2 129 ? 4.500   4.701   -6.136  1.00 75.77 129 B 1 
ATOM   2689 C CG  . GLU   B 2 129 ? 4.664   5.092   -7.614  1.00 70.07 129 B 1 
ATOM   2690 C CD  . GLU   B 2 129 ? 4.319   6.555   -7.930  1.00 67.98 129 B 1 
ATOM   2691 O OE1 . GLU   B 2 129 ? 4.227   6.874   -9.144  1.00 62.48 129 B 1 
ATOM   2692 O OE2 . GLU   B 2 129 ? 4.116   7.356   -6.988  1.00 62.43 129 B 1 
ATOM   2693 N N   . LEU   B 2 130 ? 3.932   2.725   -3.601  1.00 76.91 130 B 1 
ATOM   2694 C CA  . LEU   B 2 130 ? 4.111   2.371   -2.186  1.00 76.46 130 B 1 
ATOM   2695 C C   . LEU   B 2 130 ? 4.659   0.956   -1.950  1.00 76.19 130 B 1 
ATOM   2696 O O   . LEU   B 2 130 ? 5.194   0.677   -0.879  1.00 73.67 130 B 1 
ATOM   2697 C CB  . LEU   B 2 130 ? 2.772   2.525   -1.439  1.00 75.11 130 B 1 
ATOM   2698 C CG  . LEU   B 2 130 ? 2.241   3.964   -1.384  1.00 72.43 130 B 1 
ATOM   2699 C CD1 . LEU   B 2 130 ? 0.890   3.987   -0.667  1.00 68.37 130 B 1 
ATOM   2700 C CD2 . LEU   B 2 130 ? 3.219   4.869   -0.646  1.00 68.12 130 B 1 
ATOM   2701 N N   . THR   B 2 131 ? 4.549   0.064   -2.927  1.00 75.68 131 B 1 
ATOM   2702 C CA  . THR   B 2 131 ? 5.067   -1.309  -2.805  1.00 73.25 131 B 1 
ATOM   2703 C C   . THR   B 2 131 ? 6.588   -1.402  -2.968  1.00 72.40 131 B 1 
ATOM   2704 O O   . THR   B 2 131 ? 7.160   -2.467  -2.751  1.00 68.79 131 B 1 
ATOM   2705 C CB  . THR   B 2 131 ? 4.379   -2.284  -3.772  1.00 71.14 131 B 1 
ATOM   2706 O OG1 . THR   B 2 131 ? 4.751   -2.042  -5.109  1.00 66.98 131 B 1 
ATOM   2707 C CG2 . THR   B 2 131 ? 2.859   -2.242  -3.671  1.00 65.95 131 B 1 
ATOM   2708 N N   . GLY   B 2 132 ? 7.249   -0.316  -3.354  1.00 68.94 132 B 1 
ATOM   2709 C CA  . GLY   B 2 132 ? 8.703   -0.271  -3.555  1.00 67.14 132 B 1 
ATOM   2710 C C   . GLY   B 2 132 ? 9.222   -1.068  -4.757  1.00 68.60 132 B 1 
ATOM   2711 O O   . GLY   B 2 132 ? 10.431  -1.228  -4.909  1.00 65.31 132 B 1 
ATOM   2712 N N   . VAL   B 2 133 ? 8.336   -1.545  -5.624  1.00 68.59 133 B 1 
ATOM   2713 C CA  . VAL   B 2 133 ? 8.681   -2.390  -6.788  1.00 67.54 133 B 1 
ATOM   2714 C C   . VAL   B 2 133 ? 9.534   -1.652  -7.831  1.00 69.34 133 B 1 
ATOM   2715 O O   . VAL   B 2 133 ? 10.209  -2.282  -8.635  1.00 66.29 133 B 1 
ATOM   2716 C CB  . VAL   B 2 133 ? 7.393   -2.958  -7.417  1.00 63.01 133 B 1 
ATOM   2717 C CG1 . VAL   B 2 133 ? 7.609   -3.761  -8.704  1.00 56.84 133 B 1 
ATOM   2718 C CG2 . VAL   B 2 133 ? 6.698   -3.898  -6.427  1.00 56.53 133 B 1 
ATOM   2719 N N   . HIS   B 2 134 ? 9.553   -0.321  -7.799  1.00 70.88 134 B 1 
ATOM   2720 C CA  . HIS   B 2 134 ? 10.320  0.494   -8.744  1.00 69.15 134 B 1 
ATOM   2721 C C   . HIS   B 2 134 ? 11.823  0.545   -8.451  1.00 71.30 134 B 1 
ATOM   2722 O O   . HIS   B 2 134 ? 12.580  1.114   -9.237  1.00 68.89 134 B 1 
ATOM   2723 C CB  . HIS   B 2 134 ? 9.737   1.909   -8.772  1.00 64.77 134 B 1 
ATOM   2724 C CG  . HIS   B 2 134 ? 8.257   1.915   -9.014  1.00 60.31 134 B 1 
ATOM   2725 N ND1 . HIS   B 2 134 ? 7.607   1.420   -10.130 1.00 53.93 134 B 1 
ATOM   2726 C CD2 . HIS   B 2 134 ? 7.298   2.342   -8.133  1.00 53.09 134 B 1 
ATOM   2727 C CE1 . HIS   B 2 134 ? 6.292   1.559   -9.925  1.00 48.98 134 B 1 
ATOM   2728 N NE2 . HIS   B 2 134 ? 6.067   2.110   -8.722  1.00 49.96 134 B 1 
ATOM   2729 N N   . GLN   B 2 135 ? 12.274  -0.009  -7.328  1.00 71.71 135 B 1 
ATOM   2730 C CA  . GLN   B 2 135 ? 13.681  -0.041  -6.955  1.00 72.82 135 B 1 
ATOM   2731 C C   . GLN   B 2 135 ? 14.169  -1.490  -6.878  1.00 76.52 135 B 1 
ATOM   2732 O O   . GLN   B 2 135 ? 13.453  -2.341  -6.343  1.00 74.50 135 B 1 
ATOM   2733 C CB  . GLN   B 2 135 ? 13.910  0.690   -5.627  1.00 68.75 135 B 1 
ATOM   2734 C CG  . GLN   B 2 135 ? 13.619  2.196   -5.742  1.00 63.04 135 B 1 
ATOM   2735 C CD  . GLN   B 2 135 ? 13.999  2.973   -4.480  1.00 59.20 135 B 1 
ATOM   2736 O OE1 . GLN   B 2 135 ? 14.596  2.468   -3.544  1.00 54.09 135 B 1 
ATOM   2737 N NE2 . GLN   B 2 135 ? 13.666  4.243   -4.412  1.00 51.72 135 B 1 
ATOM   2738 N N   . PRO   B 2 136 ? 15.389  -1.770  -7.354  1.00 78.03 136 B 1 
ATOM   2739 C CA  . PRO   B 2 136 ? 15.994  -3.089  -7.228  1.00 79.37 136 B 1 
ATOM   2740 C C   . PRO   B 2 136 ? 16.052  -3.549  -5.768  1.00 82.08 136 B 1 
ATOM   2741 O O   . PRO   B 2 136 ? 16.559  -2.836  -4.898  1.00 79.30 136 B 1 
ATOM   2742 C CB  . PRO   B 2 136 ? 17.388  -2.963  -7.846  1.00 74.57 136 B 1 
ATOM   2743 C CG  . PRO   B 2 136 ? 17.235  -1.816  -8.840  1.00 71.03 136 B 1 
ATOM   2744 C CD  . PRO   B 2 136 ? 16.244  -0.900  -8.135  1.00 73.40 136 B 1 
ATOM   2745 N N   . GLY   B 2 137 ? 15.540  -4.740  -5.501  1.00 83.87 137 B 1 
ATOM   2746 C CA  . GLY   B 2 137 ? 15.530  -5.304  -4.160  1.00 84.71 137 B 1 
ATOM   2747 C C   . GLY   B 2 137 ? 14.939  -6.709  -4.100  1.00 86.94 137 B 1 
ATOM   2748 O O   . GLY   B 2 137 ? 14.267  -7.161  -5.025  1.00 85.83 137 B 1 
ATOM   2749 N N   . SER   B 2 138 ? 15.176  -7.375  -2.979  1.00 88.66 138 B 1 
ATOM   2750 C CA  . SER   B 2 138 ? 14.648  -8.708  -2.667  1.00 89.39 138 B 1 
ATOM   2751 C C   . SER   B 2 138 ? 13.569  -8.611  -1.591  1.00 90.02 138 B 1 
ATOM   2752 O O   . SER   B 2 138 ? 13.602  -7.714  -0.749  1.00 89.29 138 B 1 
ATOM   2753 C CB  . SER   B 2 138 ? 15.775  -9.633  -2.196  1.00 88.39 138 B 1 
ATOM   2754 O OG  . SER   B 2 138 ? 16.816  -9.689  -3.156  1.00 83.89 138 B 1 
ATOM   2755 N N   . GLN   B 2 139 ? 12.619  -9.543  -1.590  1.00 88.21 139 B 1 
ATOM   2756 C CA  . GLN   B 2 139 ? 11.547  -9.596  -0.596  1.00 87.63 139 B 1 
ATOM   2757 C C   . GLN   B 2 139 ? 11.890  -10.564 0.545   1.00 87.95 139 B 1 
ATOM   2758 O O   . GLN   B 2 139 ? 12.365  -11.673 0.316   1.00 86.43 139 B 1 
ATOM   2759 C CB  . GLN   B 2 139 ? 10.220  -9.932  -1.291  1.00 84.82 139 B 1 
ATOM   2760 C CG  . GLN   B 2 139 ? 9.007   -9.836  -0.355  1.00 81.51 139 B 1 
ATOM   2761 C CD  . GLN   B 2 139 ? 7.690   -9.682  -1.112  1.00 77.85 139 B 1 
ATOM   2762 O OE1 . GLN   B 2 139 ? 7.561   -8.828  -1.971  1.00 70.39 139 B 1 
ATOM   2763 N NE2 . GLN   B 2 139 ? 6.675   -10.450 -0.818  1.00 68.05 139 B 1 
ATOM   2764 N N   . ILE   B 2 140 ? 11.619  -10.137 1.770   1.00 90.19 140 B 1 
ATOM   2765 C CA  . ILE   B 2 140 ? 11.664  -10.982 2.970   1.00 91.11 140 B 1 
ATOM   2766 C C   . ILE   B 2 140 ? 10.352  -10.777 3.726   1.00 90.81 140 B 1 
ATOM   2767 O O   . ILE   B 2 140 ? 10.001  -9.649  4.062   1.00 89.95 140 B 1 
ATOM   2768 C CB  . ILE   B 2 140 ? 12.881  -10.656 3.867   1.00 91.06 140 B 1 
ATOM   2769 C CG1 . ILE   B 2 140 ? 14.220  -10.776 3.097   1.00 87.49 140 B 1 
ATOM   2770 C CG2 . ILE   B 2 140 ? 12.888  -11.584 5.099   1.00 86.11 140 B 1 
ATOM   2771 C CD1 . ILE   B 2 140 ? 15.451  -10.337 3.906   1.00 83.96 140 B 1 
ATOM   2772 N N   . GLU   B 2 141 ? 9.640   -11.856 4.025   1.00 90.75 141 B 1 
ATOM   2773 C CA  . GLU   B 2 141 ? 8.423   -11.828 4.835   1.00 90.08 141 B 1 
ATOM   2774 C C   . GLU   B 2 141 ? 8.653   -12.556 6.152   1.00 90.57 141 B 1 
ATOM   2775 O O   . GLU   B 2 141 ? 9.108   -13.698 6.171   1.00 89.97 141 B 1 
ATOM   2776 C CB  . GLU   B 2 141 ? 7.218   -12.432 4.105   1.00 87.70 141 B 1 
ATOM   2777 C CG  . GLU   B 2 141 ? 6.949   -11.798 2.743   1.00 78.89 141 B 1 
ATOM   2778 C CD  . GLU   B 2 141 ? 5.646   -12.250 2.082   1.00 77.85 141 B 1 
ATOM   2779 O OE1 . GLU   B 2 141 ? 5.425   -11.834 0.920   1.00 69.71 141 B 1 
ATOM   2780 O OE2 . GLU   B 2 141 ? 4.854   -12.978 2.720   1.00 70.43 141 B 1 
ATOM   2781 N N   . ILE   B 2 142 ? 8.303   -11.904 7.247   1.00 92.10 142 B 1 
ATOM   2782 C CA  . ILE   B 2 142 ? 8.374   -12.502 8.577   1.00 92.70 142 B 1 
ATOM   2783 C C   . ILE   B 2 142 ? 7.028   -12.405 9.286   1.00 92.45 142 B 1 
ATOM   2784 O O   . ILE   B 2 142 ? 6.339   -11.386 9.224   1.00 91.65 142 B 1 
ATOM   2785 C CB  . ILE   B 2 142 ? 9.529   -11.925 9.426   1.00 92.52 142 B 1 
ATOM   2786 C CG1 . ILE   B 2 142 ? 9.366   -10.412 9.702   1.00 86.32 142 B 1 
ATOM   2787 C CG2 . ILE   B 2 142 ? 10.875  -12.229 8.748   1.00 83.75 142 B 1 
ATOM   2788 C CD1 . ILE   B 2 142 ? 10.414  -9.843  10.663  1.00 83.29 142 B 1 
ATOM   2789 N N   . LYS   B 2 143 ? 6.670   -13.464 9.997   1.00 91.81 143 B 1 
ATOM   2790 C CA  . LYS   B 2 143 ? 5.518   -13.512 10.891  1.00 91.48 143 B 1 
ATOM   2791 C C   . LYS   B 2 143 ? 5.980   -13.200 12.312  1.00 91.59 143 B 1 
ATOM   2792 O O   . LYS   B 2 143 ? 6.918   -13.822 12.799  1.00 90.68 143 B 1 
ATOM   2793 C CB  . LYS   B 2 143 ? 4.871   -14.891 10.768  1.00 89.87 143 B 1 
ATOM   2794 C CG  . LYS   B 2 143 ? 3.503   -14.947 11.448  1.00 84.22 143 B 1 
ATOM   2795 C CD  . LYS   B 2 143 ? 2.932   -16.363 11.312  1.00 81.38 143 B 1 
ATOM   2796 C CE  . LYS   B 2 143 ? 1.581   -16.381 12.001  1.00 71.80 143 B 1 
ATOM   2797 N NZ  . LYS   B 2 143 ? 1.093   -17.733 12.312  1.00 66.36 143 B 1 
ATOM   2798 N N   . VAL   B 2 144 ? 5.334   -12.240 12.949  1.00 91.02 144 B 1 
ATOM   2799 C CA  . VAL   B 2 144 ? 5.698   -11.775 14.292  1.00 90.72 144 B 1 
ATOM   2800 C C   . VAL   B 2 144 ? 4.448   -11.589 15.160  1.00 90.51 144 B 1 
ATOM   2801 O O   . VAL   B 2 144 ? 3.363   -11.364 14.613  1.00 89.85 144 B 1 
ATOM   2802 C CB  . VAL   B 2 144 ? 6.515   -10.470 14.237  1.00 90.14 144 B 1 
ATOM   2803 C CG1 . VAL   B 2 144 ? 7.830   -10.651 13.484  1.00 84.84 144 B 1 
ATOM   2804 C CG2 . VAL   B 2 144 ? 5.762   -9.289  13.604  1.00 85.00 144 B 1 
ATOM   2805 N N   . PRO   B 2 145 ? 4.574   -11.630 16.494  1.00 89.16 145 B 1 
ATOM   2806 C CA  . PRO   B 2 145 ? 3.503   -11.192 17.382  1.00 87.19 145 B 1 
ATOM   2807 C C   . PRO   B 2 145 ? 3.085   -9.747  17.085  1.00 86.80 145 B 1 
ATOM   2808 O O   . PRO   B 2 145 ? 3.913   -8.906  16.717  1.00 84.17 145 B 1 
ATOM   2809 C CB  . PRO   B 2 145 ? 4.054   -11.339 18.805  1.00 85.34 145 B 1 
ATOM   2810 C CG  . PRO   B 2 145 ? 5.176   -12.365 18.655  1.00 83.32 145 B 1 
ATOM   2811 C CD  . PRO   B 2 145 ? 5.719   -12.076 17.259  1.00 86.34 145 B 1 
ATOM   2812 N N   . ASN   B 2 146 ? 1.795   -9.437  17.252  1.00 84.97 146 B 1 
ATOM   2813 C CA  . ASN   B 2 146 ? 1.271   -8.081  17.077  1.00 81.89 146 B 1 
ATOM   2814 C C   . ASN   B 2 146 ? 1.544   -7.208  18.313  1.00 80.85 146 B 1 
ATOM   2815 O O   . ASN   B 2 146 ? 0.628   -6.735  18.987  1.00 77.64 146 B 1 
ATOM   2816 C CB  . ASN   B 2 146 ? -0.208  -8.139  16.658  1.00 78.75 146 B 1 
ATOM   2817 C CG  . ASN   B 2 146 ? -0.728  -6.791  16.181  1.00 75.41 146 B 1 
ATOM   2818 O OD1 . ASN   B 2 146 ? 0.010   -5.858  15.902  1.00 69.24 146 B 1 
ATOM   2819 N ND2 . ASN   B 2 146 ? -2.028  -6.670  16.038  1.00 69.17 146 B 1 
ATOM   2820 N N   . GLU   B 2 147 ? 2.811   -7.010  18.601  1.00 80.48 147 B 1 
ATOM   2821 C CA  . GLU   B 2 147 ? 3.316   -6.330  19.788  1.00 79.80 147 B 1 
ATOM   2822 C C   . GLU   B 2 147 ? 4.320   -5.234  19.416  1.00 79.87 147 B 1 
ATOM   2823 O O   . GLU   B 2 147 ? 4.882   -5.205  18.309  1.00 76.11 147 B 1 
ATOM   2824 C CB  . GLU   B 2 147 ? 3.964   -7.354  20.736  1.00 76.31 147 B 1 
ATOM   2825 C CG  . GLU   B 2 147 ? 2.951   -8.346  21.338  1.00 70.41 147 B 1 
ATOM   2826 C CD  . GLU   B 2 147 ? 3.617   -9.431  22.203  1.00 68.55 147 B 1 
ATOM   2827 O OE1 . GLU   B 2 147 ? 2.910   -10.408 22.540  1.00 61.03 147 B 1 
ATOM   2828 O OE2 . GLU   B 2 147 ? 4.836   -9.307  22.487  1.00 63.62 147 B 1 
ATOM   2829 N N   . ALA   B 2 148 ? 4.561   -4.333  20.351  1.00 78.64 148 B 1 
ATOM   2830 C CA  . ALA   B 2 148 ? 5.572   -3.300  20.200  1.00 77.70 148 B 1 
ATOM   2831 C C   . ALA   B 2 148 ? 6.986   -3.900  20.079  1.00 79.43 148 B 1 
ATOM   2832 O O   . ALA   B 2 148 ? 7.329   -4.893  20.715  1.00 74.80 148 B 1 
ATOM   2833 C CB  . ALA   B 2 148 ? 5.467   -2.324  21.375  1.00 72.36 148 B 1 
ATOM   2834 N N   . GLY   B 2 149 ? 7.826   -3.275  19.265  1.00 79.06 149 B 1 
ATOM   2835 C CA  . GLY   B 2 149 ? 9.247   -3.610  19.142  1.00 79.92 149 B 1 
ATOM   2836 C C   . GLY   B 2 149 ? 9.599   -4.701  18.137  1.00 83.78 149 B 1 
ATOM   2837 O O   . GLY   B 2 149 ? 10.782  -4.874  17.837  1.00 81.69 149 B 1 
ATOM   2838 N N   . MET   B 2 150 ? 8.622   -5.420  17.569  1.00 84.01 150 B 1 
ATOM   2839 C CA  . MET   B 2 150 ? 8.910   -6.461  16.571  1.00 85.09 150 B 1 
ATOM   2840 C C   . MET   B 2 150 ? 9.497   -5.879  15.286  1.00 86.93 150 B 1 
ATOM   2841 O O   . MET   B 2 150 ? 10.538  -6.343  14.818  1.00 85.36 150 B 1 
ATOM   2842 C CB  . MET   B 2 150 ? 7.650   -7.286  16.288  1.00 83.53 150 B 1 
ATOM   2843 C CG  . MET   B 2 150 ? 7.207   -8.084  17.521  1.00 80.30 150 B 1 
ATOM   2844 S SD  . MET   B 2 150 ? 8.463   -9.253  18.119  1.00 77.06 150 B 1 
ATOM   2845 C CE  . MET   B 2 150 ? 8.185   -9.107  19.889  1.00 65.92 150 B 1 
ATOM   2846 N N   . LEU   B 2 151 ? 8.897   -4.811  14.770  1.00 86.24 151 B 1 
ATOM   2847 C CA  . LEU   B 2 151 ? 9.409   -4.110  13.590  1.00 86.61 151 B 1 
ATOM   2848 C C   . LEU   B 2 151 ? 10.800  -3.512  13.839  1.00 87.35 151 B 1 
ATOM   2849 O O   . LEU   B 2 151 ? 11.671  -3.644  12.988  1.00 86.74 151 B 1 
ATOM   2850 C CB  . LEU   B 2 151 ? 8.403   -3.026  13.169  1.00 85.58 151 B 1 
ATOM   2851 C CG  . LEU   B 2 151 ? 8.874   -2.160  11.981  1.00 83.63 151 B 1 
ATOM   2852 C CD1 . LEU   B 2 151 ? 9.058   -2.957  10.701  1.00 77.87 151 B 1 
ATOM   2853 C CD2 . LEU   B 2 151 ? 7.849   -1.068  11.711  1.00 77.66 151 B 1 
ATOM   2854 N N   . SER   B 2 152 ? 11.022  -2.870  14.982  1.00 86.05 152 B 1 
ATOM   2855 C CA  . SER   B 2 152 ? 12.299  -2.206  15.262  1.00 85.51 152 B 1 
ATOM   2856 C C   . SER   B 2 152 ? 13.459  -3.192  15.323  1.00 86.73 152 B 1 
ATOM   2857 O O   . SER   B 2 152 ? 14.497  -2.946  14.714  1.00 86.00 152 B 1 
ATOM   2858 C CB  . SER   B 2 152 ? 12.235  -1.358  16.534  1.00 82.95 152 B 1 
ATOM   2859 O OG  . SER   B 2 152 ? 12.384  -2.119  17.713  1.00 72.57 152 B 1 
ATOM   2860 N N   . LYS   B 2 153 ? 13.264  -4.330  15.986  1.00 86.65 153 B 1 
ATOM   2861 C CA  . LYS   B 2 153 ? 14.287  -5.375  16.097  1.00 86.75 153 B 1 
ATOM   2862 C C   . LYS   B 2 153 ? 14.598  -6.011  14.741  1.00 88.21 153 B 1 
ATOM   2863 O O   . LYS   B 2 153 ? 15.767  -6.143  14.396  1.00 87.38 153 B 1 
ATOM   2864 C CB  . LYS   B 2 153 ? 13.838  -6.438  17.106  1.00 84.62 153 B 1 
ATOM   2865 C CG  . LYS   B 2 153 ? 13.836  -5.934  18.557  1.00 76.98 153 B 1 
ATOM   2866 C CD  . LYS   B 2 153 ? 13.253  -7.016  19.470  1.00 72.71 153 B 1 
ATOM   2867 C CE  . LYS   B 2 153 ? 13.156  -6.526  20.915  1.00 62.22 153 B 1 
ATOM   2868 N NZ  . LYS   B 2 153 ? 12.439  -7.505  21.770  1.00 55.00 153 B 1 
ATOM   2869 N N   . ALA   B 2 154 ? 13.573  -6.340  13.966  1.00 89.92 154 B 1 
ATOM   2870 C CA  . ALA   B 2 154 ? 13.772  -6.899  12.629  1.00 90.56 154 B 1 
ATOM   2871 C C   . ALA   B 2 154 ? 14.491  -5.905  11.694  1.00 90.68 154 B 1 
ATOM   2872 O O   . ALA   B 2 154 ? 15.457  -6.260  11.025  1.00 89.81 154 B 1 
ATOM   2873 C CB  . ALA   B 2 154 ? 12.408  -7.317  12.071  1.00 90.79 154 B 1 
ATOM   2874 N N   . ALA   B 2 155 ? 14.075  -4.639  11.708  1.00 89.84 155 B 1 
ATOM   2875 C CA  . ALA   B 2 155 ? 14.725  -3.595  10.921  1.00 88.86 155 B 1 
ATOM   2876 C C   . ALA   B 2 155 ? 16.165  -3.316  11.393  1.00 88.40 155 B 1 
ATOM   2877 O O   . ALA   B 2 155 ? 17.018  -2.998  10.566  1.00 86.94 155 B 1 
ATOM   2878 C CB  . ALA   B 2 155 ? 13.850  -2.336  10.965  1.00 88.07 155 B 1 
ATOM   2879 N N   . ALA   B 2 156 ? 16.453  -3.465  12.692  1.00 88.75 156 B 1 
ATOM   2880 C CA  . ALA   B 2 156 ? 17.808  -3.325  13.228  1.00 87.53 156 B 1 
ATOM   2881 C C   . ALA   B 2 156 ? 18.748  -4.395  12.662  1.00 87.84 156 B 1 
ATOM   2882 O O   . ALA   B 2 156 ? 19.802  -4.040  12.141  1.00 86.53 156 B 1 
ATOM   2883 C CB  . ALA   B 2 156 ? 17.773  -3.344  14.760  1.00 85.58 156 B 1 
ATOM   2884 N N   . ILE   B 2 157 ? 18.325  -5.657  12.647  1.00 89.74 157 B 1 
ATOM   2885 C CA  . ILE   B 2 157 ? 19.091  -6.779  12.069  1.00 89.93 157 B 1 
ATOM   2886 C C   . ILE   B 2 157 ? 19.444  -6.500  10.599  1.00 89.68 157 B 1 
ATOM   2887 O O   . ILE   B 2 157 ? 20.586  -6.691  10.183  1.00 87.98 157 B 1 
ATOM   2888 C CB  . ILE   B 2 157 ? 18.289  -8.091  12.222  1.00 90.53 157 B 1 
ATOM   2889 C CG1 . ILE   B 2 157 ? 18.184  -8.485  13.714  1.00 88.73 157 B 1 
ATOM   2890 C CG2 . ILE   B 2 157 ? 18.925  -9.242  11.424  1.00 88.32 157 B 1 
ATOM   2891 C CD1 . ILE   B 2 157 ? 17.109  -9.539  13.999  1.00 83.51 157 B 1 
ATOM   2892 N N   . ILE   B 2 158 ? 18.485  -5.987  9.824   1.00 89.93 158 B 1 
ATOM   2893 C CA  . ILE   B 2 158 ? 18.715  -5.621  8.419   1.00 89.40 158 B 1 
ATOM   2894 C C   . ILE   B 2 158 ? 19.724  -4.465  8.315   1.00 88.44 158 B 1 
ATOM   2895 O O   . ILE   B 2 158 ? 20.641  -4.502  7.497   1.00 86.60 158 B 1 
ATOM   2896 C CB  . ILE   B 2 158 ? 17.372  -5.285  7.728   1.00 89.67 158 B 1 
ATOM   2897 C CG1 . ILE   B 2 158 ? 16.442  -6.523  7.704   1.00 88.66 158 B 1 
ATOM   2898 C CG2 . ILE   B 2 158 ? 17.601  -4.781  6.292   1.00 88.15 158 B 1 
ATOM   2899 C CD1 . ILE   B 2 158 ? 14.986  -6.211  7.335   1.00 84.99 158 B 1 
ATOM   2900 N N   . SER   B 2 159 ? 19.590  -3.452  9.162   1.00 87.77 159 B 1 
ATOM   2901 C CA  . SER   B 2 159 ? 20.455  -2.272  9.121   1.00 85.11 159 B 1 
ATOM   2902 C C   . SER   B 2 159 ? 21.883  -2.523  9.603   1.00 85.09 159 B 1 
ATOM   2903 O O   . SER   B 2 159 ? 22.789  -1.829  9.155   1.00 83.05 159 B 1 
ATOM   2904 C CB  . SER   B 2 159 ? 19.831  -1.126  9.912   1.00 82.51 159 B 1 
ATOM   2905 O OG  . SER   B 2 159 ? 20.038  -1.236  11.302  1.00 69.58 159 B 1 
ATOM   2906 N N   . GLU   B 2 160 ? 22.102  -3.497  10.486  1.00 86.30 160 B 1 
ATOM   2907 C CA  . GLU   B 2 160 ? 23.444  -3.871  10.953  1.00 85.58 160 B 1 
ATOM   2908 C C   . GLU   B 2 160 ? 24.335  -4.375  9.816   1.00 85.25 160 B 1 
ATOM   2909 O O   . GLU   B 2 160 ? 25.550  -4.188  9.857   1.00 83.15 160 B 1 
ATOM   2910 C CB  . GLU   B 2 160 ? 23.352  -4.946  12.047  1.00 85.16 160 B 1 
ATOM   2911 C CG  . GLU   B 2 160 ? 23.092  -4.335  13.427  1.00 77.06 160 B 1 
ATOM   2912 C CD  . GLU   B 2 160 ? 23.102  -5.367  14.568  1.00 71.20 160 B 1 
ATOM   2913 O OE1 . GLU   B 2 160 ? 23.124  -4.914  15.738  1.00 61.82 160 B 1 
ATOM   2914 O OE2 . GLU   B 2 160 ? 23.099  -6.586  14.288  1.00 63.63 160 B 1 
ATOM   2915 N N   . ARG   B 2 161 ? 23.735  -4.926  8.765   1.00 87.06 161 B 1 
ATOM   2916 C CA  . ARG   B 2 161 ? 24.444  -5.308  7.532   1.00 86.19 161 B 1 
ATOM   2917 C C   . ARG   B 2 161 ? 24.546  -4.177  6.506   1.00 86.30 161 B 1 
ATOM   2918 O O   . ARG   B 2 161 ? 24.925  -4.429  5.369   1.00 83.88 161 B 1 
ATOM   2919 C CB  . ARG   B 2 161 ? 23.817  -6.561  6.935   1.00 86.49 161 B 1 
ATOM   2920 C CG  . ARG   B 2 161 ? 24.031  -7.764  7.856   1.00 84.93 161 B 1 
ATOM   2921 C CD  . ARG   B 2 161 ? 23.748  -9.038  7.070   1.00 82.16 161 B 1 
ATOM   2922 N NE  . ARG   B 2 161 ? 24.030  -10.212 7.897   1.00 81.11 161 B 1 
ATOM   2923 C CZ  . ARG   B 2 161 ? 25.126  -10.945 7.937   1.00 79.75 161 B 1 
ATOM   2924 N NH1 . ARG   B 2 161 ? 26.137  -10.743 7.147   1.00 73.19 161 B 1 
ATOM   2925 N NH2 . ARG   B 2 161 ? 25.193  -11.903 8.804   1.00 75.27 161 B 1 
ATOM   2926 N N   . HIS   B 2 162 ? 24.229  -2.960  6.877   1.00 84.82 162 B 1 
ATOM   2927 C CA  . HIS   B 2 162 ? 24.235  -1.803  5.976   1.00 82.89 162 B 1 
ATOM   2928 C C   . HIS   B 2 162 ? 23.318  -1.940  4.750   1.00 83.54 162 B 1 
ATOM   2929 O O   . HIS   B 2 162 ? 23.482  -1.225  3.761   1.00 80.37 162 B 1 
ATOM   2930 C CB  . HIS   B 2 162 ? 25.680  -1.413  5.619   1.00 80.36 162 B 1 
ATOM   2931 C CG  . HIS   B 2 162 ? 26.535  -1.154  6.828   1.00 75.62 162 B 1 
ATOM   2932 N ND1 . HIS   B 2 162 ? 26.359  -0.130  7.730   1.00 66.57 162 B 1 
ATOM   2933 C CD2 . HIS   B 2 162 ? 27.610  -1.889  7.267   1.00 65.21 162 B 1 
ATOM   2934 C CE1 . HIS   B 2 162 ? 27.306  -0.237  8.681   1.00 64.19 162 B 1 
ATOM   2935 N NE2 . HIS   B 2 162 ? 28.089  -1.296  8.433   1.00 64.66 162 B 1 
ATOM   2936 N N   . VAL   B 2 163 ? 22.318  -2.806  4.813   1.00 86.35 163 B 1 
ATOM   2937 C CA  . VAL   B 2 163 ? 21.311  -2.969  3.760   1.00 87.34 163 B 1 
ATOM   2938 C C   . VAL   B 2 163 ? 20.189  -1.950  3.965   1.00 87.20 163 B 1 
ATOM   2939 O O   . VAL   B 2 163 ? 19.630  -1.818  5.056   1.00 85.75 163 B 1 
ATOM   2940 C CB  . VAL   B 2 163 ? 20.790  -4.412  3.701   1.00 87.32 163 B 1 
ATOM   2941 C CG1 . VAL   B 2 163 ? 19.737  -4.580  2.603   1.00 82.12 163 B 1 
ATOM   2942 C CG2 . VAL   B 2 163 ? 21.935  -5.390  3.401   1.00 81.51 163 B 1 
ATOM   2943 N N   . ASN   B 2 164 ? 19.847  -1.224  2.901   1.00 86.79 164 B 1 
ATOM   2944 C CA  . ASN   B 2 164 ? 18.746  -0.264  2.925   1.00 86.18 164 B 1 
ATOM   2945 C C   . ASN   B 2 164 ? 17.400  -0.979  2.734   1.00 87.00 164 B 1 
ATOM   2946 O O   . ASN   B 2 164 ? 17.282  -1.917  1.954   1.00 86.15 164 B 1 
ATOM   2947 C CB  . ASN   B 2 164 ? 18.999  0.829   1.871   1.00 83.34 164 B 1 
ATOM   2948 C CG  . ASN   B 2 164 ? 18.073  2.028   2.009   1.00 78.47 164 B 1 
ATOM   2949 O OD1 . ASN   B 2 164 ? 17.496  2.307   3.050   1.00 71.27 164 B 1 
ATOM   2950 N ND2 . ASN   B 2 164 ? 17.912  2.791   0.951   1.00 69.26 164 B 1 
ATOM   2951 N N   . ILE   B 2 165 ? 16.380  -0.497  3.427   1.00 86.57 165 B 1 
ATOM   2952 C CA  . ILE   B 2 165 ? 15.001  -0.972  3.290   1.00 87.11 165 B 1 
ATOM   2953 C C   . ILE   B 2 165 ? 14.269  -0.028  2.331   1.00 86.18 165 B 1 
ATOM   2954 O O   . ILE   B 2 165 ? 14.052  1.140   2.653   1.00 84.53 165 B 1 
ATOM   2955 C CB  . ILE   B 2 165 ? 14.313  -1.090  4.668   1.00 87.31 165 B 1 
ATOM   2956 C CG1 . ILE   B 2 165 ? 15.051  -2.114  5.570   1.00 86.18 165 B 1 
ATOM   2957 C CG2 . ILE   B 2 165 ? 12.845  -1.503  4.481   1.00 85.54 165 B 1 
ATOM   2958 C CD1 . ILE   B 2 165 ? 14.586  -2.114  7.033   1.00 82.85 165 B 1 
ATOM   2959 N N   . ALA   B 2 166 ? 13.886  -0.543  1.164   1.00 86.05 166 B 1 
ATOM   2960 C CA  . ALA   B 2 166 ? 13.148  0.214   0.153   1.00 84.52 166 B 1 
ATOM   2961 C C   . ALA   B 2 166 ? 11.675  0.412   0.540   1.00 84.29 166 B 1 
ATOM   2962 O O   . ALA   B 2 166 ? 11.124  1.492   0.353   1.00 81.81 166 B 1 
ATOM   2963 C CB  . ALA   B 2 166 ? 13.275  -0.511  -1.192  1.00 82.97 166 B 1 
ATOM   2964 N N   . SER   B 2 167 ? 11.050  -0.621  1.100   1.00 86.19 167 B 1 
ATOM   2965 C CA  . SER   B 2 167 ? 9.687   -0.535  1.624   1.00 86.33 167 B 1 
ATOM   2966 C C   . SER   B 2 167 ? 9.452   -1.538  2.745   1.00 87.98 167 B 1 
ATOM   2967 O O   . SER   B 2 167 ? 10.095  -2.586  2.810   1.00 87.33 167 B 1 
ATOM   2968 C CB  . SER   B 2 167 ? 8.648   -0.724  0.508   1.00 83.12 167 B 1 
ATOM   2969 O OG  . SER   B 2 167 ? 8.615   -2.060  0.037   1.00 75.11 167 B 1 
ATOM   2970 N N   . VAL   B 2 168 ? 8.497   -1.213  3.604   1.00 86.51 168 B 1 
ATOM   2971 C CA  . VAL   B 2 168 ? 7.918   -2.147  4.576   1.00 87.16 168 B 1 
ATOM   2972 C C   . VAL   B 2 168 ? 6.410   -2.038  4.479   1.00 86.93 168 B 1 
ATOM   2973 O O   . VAL   B 2 168 ? 5.867   -0.938  4.556   1.00 85.53 168 B 1 
ATOM   2974 C CB  . VAL   B 2 168 ? 8.372   -1.861  6.018   1.00 86.54 168 B 1 
ATOM   2975 C CG1 . VAL   B 2 168 ? 7.768   -2.869  7.007   1.00 78.37 168 B 1 
ATOM   2976 C CG2 . VAL   B 2 168 ? 9.890   -1.949  6.146   1.00 78.96 168 B 1 
ATOM   2977 N N   . LEU   B 2 169 ? 5.738   -3.176  4.354   1.00 86.42 169 B 1 
ATOM   2978 C CA  . LEU   B 2 169 ? 4.286   -3.262  4.451   1.00 85.82 169 B 1 
ATOM   2979 C C   . LEU   B 2 169 ? 3.919   -4.141  5.646   1.00 87.03 169 B 1 
ATOM   2980 O O   . LEU   B 2 169 ? 4.470   -5.226  5.822   1.00 86.41 169 B 1 
ATOM   2981 C CB  . LEU   B 2 169 ? 3.693   -3.784  3.132   1.00 83.19 169 B 1 
ATOM   2982 C CG  . LEU   B 2 169 ? 3.962   -2.890  1.906   1.00 79.51 169 B 1 
ATOM   2983 C CD1 . LEU   B 2 169 ? 3.448   -3.575  0.643   1.00 75.66 169 B 1 
ATOM   2984 C CD2 . LEU   B 2 169 ? 3.275   -1.527  2.027   1.00 75.20 169 B 1 
ATOM   2985 N N   . VAL   B 2 170 ? 2.992   -3.662  6.460   1.00 85.43 170 B 1 
ATOM   2986 C CA  . VAL   B 2 170 ? 2.451   -4.410  7.597   1.00 84.30 170 B 1 
ATOM   2987 C C   . VAL   B 2 170 ? 1.098   -4.974  7.184   1.00 83.02 170 B 1 
ATOM   2988 O O   . VAL   B 2 170 ? 0.151   -4.218  6.981   1.00 81.33 170 B 1 
ATOM   2989 C CB  . VAL   B 2 170 ? 2.340   -3.541  8.864   1.00 84.04 170 B 1 
ATOM   2990 C CG1 . VAL   B 2 170 ? 1.907   -4.388  10.066  1.00 80.04 170 B 1 
ATOM   2991 C CG2 . VAL   B 2 170 ? 3.678   -2.868  9.213   1.00 81.07 170 B 1 
ATOM   2992 N N   . TYR   B 2 171 ? 1.006   -6.300  7.071   1.00 83.18 171 B 1 
ATOM   2993 C CA  . TYR   B 2 171 ? -0.239  -6.996  6.763   1.00 82.00 171 B 1 
ATOM   2994 C C   . TYR   B 2 171 ? -0.839  -7.592  8.038   1.00 82.93 171 B 1 
ATOM   2995 O O   . TYR   B 2 171 ? -0.102  -8.124  8.874   1.00 81.54 171 B 1 
ATOM   2996 C CB  . TYR   B 2 171 ? 0.007   -8.084  5.719   1.00 79.20 171 B 1 
ATOM   2997 C CG  . TYR   B 2 171 ? 0.281   -7.554  4.326   1.00 76.37 171 B 1 
ATOM   2998 C CD1 . TYR   B 2 171 ? -0.774  -7.392  3.409   1.00 72.01 171 B 1 
ATOM   2999 C CD2 . TYR   B 2 171 ? 1.595   -7.229  3.935   1.00 70.76 171 B 1 
ATOM   3000 C CE1 . TYR   B 2 171 ? -0.527  -6.922  2.109   1.00 68.57 171 B 1 
ATOM   3001 C CE2 . TYR   B 2 171 ? 1.854   -6.749  2.637   1.00 68.08 171 B 1 
ATOM   3002 C CZ  . TYR   B 2 171 ? 0.788   -6.600  1.726   1.00 68.69 171 B 1 
ATOM   3003 O OH  . TYR   B 2 171 ? 1.032   -6.143  0.456   1.00 64.67 171 B 1 
ATOM   3004 N N   . PRO   B 2 172 ? -2.177  -7.558  8.188   1.00 78.23 172 B 1 
ATOM   3005 C CA  . PRO   B 2 172 ? -2.833  -8.341  9.220   1.00 76.92 172 B 1 
ATOM   3006 C C   . PRO   B 2 172 ? -2.654  -9.838  8.927   1.00 78.39 172 B 1 
ATOM   3007 O O   . PRO   B 2 172 ? -2.791  -10.292 7.789   1.00 76.95 172 B 1 
ATOM   3008 C CB  . PRO   B 2 172 ? -4.298  -7.896  9.197   1.00 73.73 172 B 1 
ATOM   3009 C CG  . PRO   B 2 172 ? -4.518  -7.444  7.751   1.00 71.98 172 B 1 
ATOM   3010 C CD  . PRO   B 2 172 ? -3.155  -6.898  7.332   1.00 73.63 172 B 1 
ATOM   3011 N N   . ALA   B 2 173 ? -2.357  -10.608 9.966   1.00 79.82 173 B 1 
ATOM   3012 C CA  . ALA   B 2 173 ? -2.352  -12.063 9.903   1.00 80.45 173 B 1 
ATOM   3013 C C   . ALA   B 2 173 ? -3.763  -12.620 10.194  1.00 80.87 173 B 1 
ATOM   3014 O O   . ALA   B 2 173 ? -4.594  -11.918 10.770  1.00 78.31 173 B 1 
ATOM   3015 C CB  . ALA   B 2 173 ? -1.291  -12.588 10.880  1.00 79.39 173 B 1 
ATOM   3016 N N   . PRO   B 2 174 ? -4.048  -13.889 9.841   1.00 80.04 174 B 1 
ATOM   3017 C CA  . PRO   B 2 174 ? -5.314  -14.535 10.208  1.00 79.32 174 B 1 
ATOM   3018 C C   . PRO   B 2 174 ? -5.567  -14.572 11.721  1.00 80.99 174 B 1 
ATOM   3019 O O   . PRO   B 2 174 ? -6.715  -14.482 12.149  1.00 78.26 174 B 1 
ATOM   3020 C CB  . PRO   B 2 174 ? -5.225  -15.958 9.639   1.00 76.96 174 B 1 
ATOM   3021 C CG  . PRO   B 2 174 ? -4.231  -15.826 8.489   1.00 75.40 174 B 1 
ATOM   3022 C CD  . PRO   B 2 174 ? -3.258  -14.768 8.996   1.00 77.41 174 B 1 
ATOM   3023 N N   . ASP   B 2 175 ? -4.507  -14.697 12.517  1.00 83.58 175 B 1 
ATOM   3024 C CA  . ASP   B 2 175 ? -4.569  -14.521 13.967  1.00 84.73 175 B 1 
ATOM   3025 C C   . ASP   B 2 175 ? -4.366  -13.032 14.305  1.00 84.65 175 B 1 
ATOM   3026 O O   . ASP   B 2 175 ? -3.308  -12.479 14.002  1.00 82.76 175 B 1 
ATOM   3027 C CB  . ASP   B 2 175 ? -3.526  -15.419 14.658  1.00 83.98 175 B 1 
ATOM   3028 C CG  . ASP   B 2 175 ? -3.610  -15.396 16.194  1.00 81.65 175 B 1 
ATOM   3029 O OD1 . ASP   B 2 175 ? -4.246  -14.476 16.763  1.00 75.41 175 B 1 
ATOM   3030 O OD2 . ASP   B 2 175 ? -3.044  -16.317 16.821  1.00 75.83 175 B 1 
ATOM   3031 N N   . PRO   B 2 176 ? -5.345  -12.367 14.948  1.00 79.53 176 B 1 
ATOM   3032 C CA  . PRO   B 2 176 ? -5.221  -10.950 15.299  1.00 77.84 176 B 1 
ATOM   3033 C C   . PRO   B 2 176 ? -4.081  -10.642 16.281  1.00 79.33 176 B 1 
ATOM   3034 O O   . PRO   B 2 176 ? -3.689  -9.482  16.408  1.00 76.72 176 B 1 
ATOM   3035 C CB  . PRO   B 2 176 ? -6.590  -10.571 15.874  1.00 74.78 176 B 1 
ATOM   3036 C CG  . PRO   B 2 176 ? -7.131  -11.892 16.424  1.00 72.30 176 B 1 
ATOM   3037 C CD  . PRO   B 2 176 ? -6.603  -12.914 15.421  1.00 73.98 176 B 1 
ATOM   3038 N N   . ASN   B 2 177 ? -3.536  -11.653 16.958  1.00 82.36 177 B 1 
ATOM   3039 C CA  . ASN   B 2 177 ? -2.367  -11.500 17.829  1.00 82.48 177 B 1 
ATOM   3040 C C   . ASN   B 2 177 ? -1.041  -11.561 17.062  1.00 84.45 177 B 1 
ATOM   3041 O O   . ASN   B 2 177 ? 0.028   -11.423 17.660  1.00 82.45 177 B 1 
ATOM   3042 C CB  . ASN   B 2 177 ? -2.401  -12.572 18.924  1.00 80.22 177 B 1 
ATOM   3043 C CG  . ASN   B 2 177 ? -3.681  -12.536 19.729  1.00 75.28 177 B 1 
ATOM   3044 O OD1 . ASN   B 2 177 ? -4.077  -11.532 20.292  1.00 67.74 177 B 1 
ATOM   3045 N ND2 . ASN   B 2 177 ? -4.380  -13.649 19.792  1.00 65.58 177 B 1 
ATOM   3046 N N   . GLU   B 2 178 ? -1.091  -11.774 15.757  1.00 86.03 178 B 1 
ATOM   3047 C CA  . GLU   B 2 178 ? 0.068   -11.829 14.880  1.00 87.03 178 B 1 
ATOM   3048 C C   . GLU   B 2 178 ? -0.053  -10.793 13.757  1.00 86.68 178 B 1 
ATOM   3049 O O   . GLU   B 2 178 ? -1.139  -10.320 13.413  1.00 84.06 178 B 1 
ATOM   3050 C CB  . GLU   B 2 178 ? 0.234   -13.254 14.325  1.00 86.21 178 B 1 
ATOM   3051 C CG  . GLU   B 2 178 ? 0.493   -14.310 15.423  1.00 83.61 178 B 1 
ATOM   3052 C CD  . GLU   B 2 178 ? 0.584   -15.719 14.820  1.00 83.10 178 B 1 
ATOM   3053 O OE1 . GLU   B 2 178 ? 1.557   -16.454 15.092  1.00 73.79 178 B 1 
ATOM   3054 O OE2 . GLU   B 2 178 ? -0.263  -16.084 13.971  1.00 75.91 178 B 1 
ATOM   3055 N N   . LYS   B 2 179 ? 1.083   -10.437 13.173  1.00 86.78 179 B 1 
ATOM   3056 C CA  . LYS   B 2 179 ? 1.162   -9.608  11.973  1.00 87.27 179 B 1 
ATOM   3057 C C   . LYS   B 2 179 ? 2.275   -10.108 11.063  1.00 88.78 179 B 1 
ATOM   3058 O O   . LYS   B 2 179 ? 3.223   -10.748 11.523  1.00 88.10 179 B 1 
ATOM   3059 C CB  . LYS   B 2 179 ? 1.299   -8.111  12.341  1.00 84.61 179 B 1 
ATOM   3060 C CG  . LYS   B 2 179 ? 2.565   -7.775  13.150  1.00 79.35 179 B 1 
ATOM   3061 C CD  . LYS   B 2 179 ? 2.545   -6.314  13.627  1.00 77.96 179 B 1 
ATOM   3062 C CE  . LYS   B 2 179 ? 3.770   -6.007  14.498  1.00 70.22 179 B 1 
ATOM   3063 N NZ  . LYS   B 2 179 ? 3.670   -4.688  15.172  1.00 65.50 179 B 1 
ATOM   3064 N N   . ILE   B 2 180 ? 2.151   -9.799  9.788   1.00 87.91 180 B 1 
ATOM   3065 C CA  . ILE   B 2 180 ? 3.149   -10.133 8.776   1.00 87.64 180 B 1 
ATOM   3066 C C   . ILE   B 2 180 ? 3.868   -8.843  8.378   1.00 88.04 180 B 1 
ATOM   3067 O O   . ILE   B 2 180 ? 3.233   -7.860  7.999   1.00 87.21 180 B 1 
ATOM   3068 C CB  . ILE   B 2 180 ? 2.503   -10.859 7.576   1.00 86.29 180 B 1 
ATOM   3069 C CG1 . ILE   B 2 180 ? 1.787   -12.152 8.038   1.00 83.86 180 B 1 
ATOM   3070 C CG2 . ILE   B 2 180 ? 3.574   -11.184 6.519   1.00 82.79 180 B 1 
ATOM   3071 C CD1 . ILE   B 2 180 ? 0.911   -12.808 6.967   1.00 75.30 180 B 1 
ATOM   3072 N N   . LEU   B 2 181 ? 5.185   -8.853  8.471   1.00 89.89 181 B 1 
ATOM   3073 C CA  . LEU   B 2 181 ? 6.041   -7.769  7.999   1.00 90.51 181 B 1 
ATOM   3074 C C   . LEU   B 2 181 ? 6.670   -8.191  6.674   1.00 90.75 181 B 1 
ATOM   3075 O O   . LEU   B 2 181 ? 7.421   -9.165  6.633   1.00 90.30 181 B 1 
ATOM   3076 C CB  . LEU   B 2 181 ? 7.114   -7.426  9.043   1.00 90.59 181 B 1 
ATOM   3077 C CG  . LEU   B 2 181 ? 6.595   -7.091  10.453  1.00 89.15 181 B 1 
ATOM   3078 C CD1 . LEU   B 2 181 ? 7.773   -6.765  11.370  1.00 83.85 181 B 1 
ATOM   3079 C CD2 . LEU   B 2 181 ? 5.652   -5.890  10.451  1.00 84.14 181 B 1 
ATOM   3080 N N   . VAL   B 2 182 ? 6.381   -7.447  5.617   1.00 89.15 182 B 1 
ATOM   3081 C CA  . VAL   B 2 182 ? 6.954   -7.654  4.287   1.00 88.11 182 B 1 
ATOM   3082 C C   . VAL   B 2 182 ? 7.992   -6.569  4.042   1.00 88.38 182 B 1 
ATOM   3083 O O   . VAL   B 2 182 ? 7.646   -5.400  3.873   1.00 87.73 182 B 1 
ATOM   3084 C CB  . VAL   B 2 182 ? 5.866   -7.657  3.198   1.00 86.23 182 B 1 
ATOM   3085 C CG1 . VAL   B 2 182 ? 6.475   -7.979  1.833   1.00 81.83 182 B 1 
ATOM   3086 C CG2 . VAL   B 2 182 ? 4.767   -8.681  3.507   1.00 82.02 182 B 1 
ATOM   3087 N N   . PHE   B 2 183 ? 9.258   -6.953  4.034   1.00 90.11 183 B 1 
ATOM   3088 C CA  . PHE   B 2 183 ? 10.377  -6.066  3.737   1.00 90.47 183 B 1 
ATOM   3089 C C   . PHE   B 2 183 ? 10.797  -6.226  2.283   1.00 90.22 183 B 1 
ATOM   3090 O O   . PHE   B 2 183 ? 10.972  -7.343  1.796   1.00 89.12 183 B 1 
ATOM   3091 C CB  . PHE   B 2 183 ? 11.561  -6.371  4.658   1.00 90.74 183 B 1 
ATOM   3092 C CG  . PHE   B 2 183 ? 11.294  -6.123  6.126   1.00 91.09 183 B 1 
ATOM   3093 C CD1 . PHE   B 2 183 ? 11.561  -4.865  6.691   1.00 85.88 183 B 1 
ATOM   3094 C CD2 . PHE   B 2 183 ? 10.783  -7.151  6.940   1.00 86.02 183 B 1 
ATOM   3095 C CE1 . PHE   B 2 183 ? 11.330  -4.632  8.054   1.00 85.59 183 B 1 
ATOM   3096 C CE2 . PHE   B 2 183 ? 10.542  -6.923  8.306   1.00 85.46 183 B 1 
ATOM   3097 C CZ  . PHE   B 2 183 ? 10.818  -5.662  8.862   1.00 89.50 183 B 1 
ATOM   3098 N N   . ARG   B 2 184 ? 11.054  -5.103  1.618   1.00 89.65 184 B 1 
ATOM   3099 C CA  . ARG   B 2 184 ? 11.823  -5.078  0.378   1.00 89.01 184 B 1 
ATOM   3100 C C   . ARG   B 2 184 ? 13.191  -4.475  0.676   1.00 89.33 184 B 1 
ATOM   3101 O O   . ARG   B 2 184 ? 13.285  -3.301  1.023   1.00 88.35 184 B 1 
ATOM   3102 C CB  . ARG   B 2 184 ? 11.032  -4.352  -0.709  1.00 87.34 184 B 1 
ATOM   3103 C CG  . ARG   B 2 184 ? 11.526  -4.797  -2.095  1.00 79.21 184 B 1 
ATOM   3104 C CD  . ARG   B 2 184 ? 10.581  -4.311  -3.197  1.00 76.79 184 B 1 
ATOM   3105 N NE  . ARG   B 2 184 ? 10.943  -4.929  -4.486  1.00 72.85 184 B 1 
ATOM   3106 C CZ  . ARG   B 2 184 ? 10.514  -6.091  -4.965  1.00 68.29 184 B 1 
ATOM   3107 N NH1 . ARG   B 2 184 ? 9.590   -6.789  -4.377  1.00 61.45 184 B 1 
ATOM   3108 N NH2 . ARG   B 2 184 ? 11.031  -6.573  -6.041  1.00 62.13 184 B 1 
ATOM   3109 N N   . VAL   B 2 185 ? 14.228  -5.303  0.591   1.00 89.63 185 B 1 
ATOM   3110 C CA  . VAL   B 2 185 ? 15.603  -4.955  0.969   1.00 90.22 185 B 1 
ATOM   3111 C C   . VAL   B 2 185 ? 16.468  -4.764  -0.273  1.00 90.09 185 B 1 
ATOM   3112 O O   . VAL   B 2 185 ? 16.391  -5.551  -1.211  1.00 89.25 185 B 1 
ATOM   3113 C CB  . VAL   B 2 185 ? 16.210  -5.995  1.932   1.00 90.24 185 B 1 
ATOM   3114 C CG1 . VAL   B 2 185 ? 15.482  -5.977  3.277   1.00 84.04 185 B 1 
ATOM   3115 C CG2 . VAL   B 2 185 ? 16.177  -7.434  1.395   1.00 84.42 185 B 1 
ATOM   3116 N N   . GLN   B 2 186 ? 17.292  -3.723  -0.289  1.00 87.77 186 B 1 
ATOM   3117 C CA  . GLN   B 2 186 ? 18.130  -3.365  -1.439  1.00 86.40 186 B 1 
ATOM   3118 C C   . GLN   B 2 186 ? 19.429  -4.186  -1.476  1.00 86.03 186 B 1 
ATOM   3119 O O   . GLN   B 2 186 ? 20.523  -3.656  -1.299  1.00 84.61 186 B 1 
ATOM   3120 C CB  . GLN   B 2 186 ? 18.381  -1.850  -1.460  1.00 84.74 186 B 1 
ATOM   3121 C CG  . GLN   B 2 186 ? 17.102  -1.059  -1.757  1.00 82.49 186 B 1 
ATOM   3122 C CD  . GLN   B 2 186 ? 17.346  0.453   -1.825  1.00 78.29 186 B 1 
ATOM   3123 O OE1 . GLN   B 2 186 ? 18.192  1.021   -1.159  1.00 69.93 186 B 1 
ATOM   3124 N NE2 . GLN   B 2 186 ? 16.582  1.165   -2.620  1.00 68.21 186 B 1 
ATOM   3125 N N   . THR   B 2 187 ? 19.295  -5.486  -1.682  1.00 89.43 187 B 1 
ATOM   3126 C CA  . THR   B 2 187 ? 20.409  -6.418  -1.877  1.00 90.14 187 B 1 
ATOM   3127 C C   . THR   B 2 187 ? 19.974  -7.569  -2.776  1.00 90.23 187 B 1 
ATOM   3128 O O   . THR   B 2 187 ? 18.816  -7.992  -2.744  1.00 89.50 187 B 1 
ATOM   3129 C CB  . THR   B 2 187 ? 20.956  -6.941  -0.536  1.00 89.16 187 B 1 
ATOM   3130 O OG1 . THR   B 2 187 ? 22.040  -7.812  -0.760  1.00 84.23 187 B 1 
ATOM   3131 C CG2 . THR   B 2 187 ? 19.932  -7.710  0.307   1.00 83.97 187 B 1 
ATOM   3132 N N   . MET   B 2 188 ? 20.910  -8.080  -3.570  1.00 89.34 188 B 1 
ATOM   3133 C CA  . MET   B 2 188 ? 20.717  -9.293  -4.369  1.00 89.80 188 B 1 
ATOM   3134 C C   . MET   B 2 188 ? 20.923  -10.567 -3.537  1.00 91.06 188 B 1 
ATOM   3135 O O   . MET   B 2 188 ? 20.415  -11.633 -3.887  1.00 88.43 188 B 1 
ATOM   3136 C CB  . MET   B 2 188 ? 21.675  -9.235  -5.565  1.00 89.31 188 B 1 
ATOM   3137 C CG  . MET   B 2 188 ? 21.448  -10.368 -6.562  1.00 87.90 188 B 1 
ATOM   3138 S SD  . MET   B 2 188 ? 22.461  -10.218 -8.051  1.00 82.61 188 B 1 
ATOM   3139 C CE  . MET   B 2 188 ? 22.054  -11.786 -8.848  1.00 77.62 188 B 1 
ATOM   3140 N N   . ASN   B 2 189 ? 21.651  -10.465 -2.424  1.00 89.56 189 B 1 
ATOM   3141 C CA  . ASN   B 2 189 ? 21.948  -11.587 -1.538  1.00 89.25 189 B 1 
ATOM   3142 C C   . ASN   B 2 189 ? 21.286  -11.416 -0.159  1.00 89.64 189 B 1 
ATOM   3143 O O   . ASN   B 2 189 ? 21.948  -11.000 0.800   1.00 88.46 189 B 1 
ATOM   3144 C CB  . ASN   B 2 189 ? 23.473  -11.751 -1.456  1.00 87.54 189 B 1 
ATOM   3145 C CG  . ASN   B 2 189 ? 23.868  -12.940 -0.598  1.00 86.17 189 B 1 
ATOM   3146 O OD1 . ASN   B 2 189 ? 23.093  -13.831 -0.287  1.00 81.30 189 B 1 
ATOM   3147 N ND2 . ASN   B 2 189 ? 25.111  -12.985 -0.181  1.00 78.92 189 B 1 
ATOM   3148 N N   . PRO   B 2 190 ? 20.001  -11.768 -0.008  1.00 88.27 190 B 1 
ATOM   3149 C CA  . PRO   B 2 190 ? 19.313  -11.653 1.278   1.00 87.47 190 B 1 
ATOM   3150 C C   . PRO   B 2 190 ? 19.652  -12.780 2.263   1.00 88.39 190 B 1 
ATOM   3151 O O   . PRO   B 2 190 ? 19.232  -12.725 3.417   1.00 87.59 190 B 1 
ATOM   3152 C CB  . PRO   B 2 190 ? 17.827  -11.625 0.913   1.00 85.55 190 B 1 
ATOM   3153 C CG  . PRO   B 2 190 ? 17.767  -12.540 -0.313  1.00 84.62 190 B 1 
ATOM   3154 C CD  . PRO   B 2 190 ? 19.080  -12.230 -1.033  1.00 86.82 190 B 1 
ATOM   3155 N N   . LEU   B 2 191 ? 20.411  -13.803 1.856   1.00 88.35 191 B 1 
ATOM   3156 C CA  . LEU   B 2 191 ? 20.691  -14.981 2.693   1.00 87.19 191 B 1 
ATOM   3157 C C   . LEU   B 2 191 ? 21.313  -14.657 4.060   1.00 88.57 191 B 1 
ATOM   3158 O O   . LEU   B 2 191 ? 20.904  -15.276 5.048   1.00 88.45 191 B 1 
ATOM   3159 C CB  . LEU   B 2 191 ? 21.601  -15.979 1.957   1.00 85.44 191 B 1 
ATOM   3160 C CG  . LEU   B 2 191 ? 20.991  -16.659 0.729   1.00 81.90 191 B 1 
ATOM   3161 C CD1 . LEU   B 2 191 ? 22.072  -17.538 0.106   1.00 78.21 191 B 1 
ATOM   3162 C CD2 . LEU   B 2 191 ? 19.799  -17.543 1.104   1.00 77.88 191 B 1 
ATOM   3163 N N   . PRO   B 2 192 ? 22.267  -13.722 4.169   1.00 87.74 192 B 1 
ATOM   3164 C CA  . PRO   B 2 192 ? 22.816  -13.344 5.471   1.00 86.76 192 B 1 
ATOM   3165 C C   . PRO   B 2 192 ? 21.745  -12.746 6.389   1.00 88.66 192 B 1 
ATOM   3166 O O   . PRO   B 2 192 ? 21.651  -13.138 7.550   1.00 87.99 192 B 1 
ATOM   3167 C CB  . PRO   B 2 192 ? 23.951  -12.365 5.173   1.00 84.57 192 B 1 
ATOM   3168 C CG  . PRO   B 2 192 ? 24.327  -12.651 3.726   1.00 83.63 192 B 1 
ATOM   3169 C CD  . PRO   B 2 192 ? 22.981  -13.030 3.118   1.00 86.43 192 B 1 
ATOM   3170 N N   . LEU   B 2 193 ? 20.885  -11.875 5.849   1.00 90.25 193 B 1 
ATOM   3171 C CA  . LEU   B 2 193 ? 19.772  -11.263 6.580   1.00 90.73 193 B 1 
ATOM   3172 C C   . LEU   B 2 193 ? 18.754  -12.305 7.049   1.00 91.54 193 B 1 
ATOM   3173 O O   . LEU   B 2 193 ? 18.322  -12.275 8.198   1.00 90.63 193 B 1 
ATOM   3174 C CB  . LEU   B 2 193 ? 19.062  -10.235 5.686   1.00 89.73 193 B 1 
ATOM   3175 C CG  . LEU   B 2 193 ? 19.923  -9.042  5.247   1.00 86.03 193 B 1 
ATOM   3176 C CD1 . LEU   B 2 193 ? 19.119  -8.184  4.274   1.00 80.41 193 B 1 
ATOM   3177 C CD2 . LEU   B 2 193 ? 20.329  -8.189  6.444   1.00 81.77 193 B 1 
ATOM   3178 N N   . ILE   B 2 194 ? 18.398  -13.251 6.183   1.00 90.48 194 B 1 
ATOM   3179 C CA  . ILE   B 2 194 ? 17.471  -14.343 6.515   1.00 89.33 194 B 1 
ATOM   3180 C C   . ILE   B 2 194 ? 18.033  -15.187 7.665   1.00 89.95 194 B 1 
ATOM   3181 O O   . ILE   B 2 194 ? 17.307  -15.503 8.608   1.00 90.10 194 B 1 
ATOM   3182 C CB  . ILE   B 2 194 ? 17.169  -15.194 5.262   1.00 88.50 194 B 1 
ATOM   3183 C CG1 . ILE   B 2 194 ? 16.374  -14.363 4.227   1.00 86.80 194 B 1 
ATOM   3184 C CG2 . ILE   B 2 194 ? 16.383  -16.470 5.625   1.00 86.43 194 B 1 
ATOM   3185 C CD1 . ILE   B 2 194 ? 16.367  -14.978 2.821   1.00 80.52 194 B 1 
ATOM   3186 N N   . ARG   B 2 195 ? 19.328  -15.520 7.627   1.00 90.31 195 B 1 
ATOM   3187 C CA  . ARG   B 2 195 ? 19.983  -16.256 8.719   1.00 89.56 195 B 1 
ATOM   3188 C C   . ARG   B 2 195 ? 19.977  -15.473 10.024  1.00 91.07 195 B 1 
ATOM   3189 O O   . ARG   B 2 195 ? 19.696  -16.061 11.062  1.00 90.55 195 B 1 
ATOM   3190 C CB  . ARG   B 2 195 ? 21.427  -16.612 8.349   1.00 87.95 195 B 1 
ATOM   3191 C CG  . ARG   B 2 195 ? 21.486  -17.829 7.418   1.00 76.38 195 B 1 
ATOM   3192 C CD  . ARG   B 2 195 ? 22.950  -18.156 7.137   1.00 72.45 195 B 1 
ATOM   3193 N NE  . ARG   B 2 195 ? 23.080  -19.321 6.249   1.00 63.22 195 B 1 
ATOM   3194 C CZ  . ARG   B 2 195 ? 24.199  -19.755 5.699   1.00 55.74 195 B 1 
ATOM   3195 N NH1 . ARG   B 2 195 ? 25.350  -19.187 5.957   1.00 50.78 195 B 1 
ATOM   3196 N NH2 . ARG   B 2 195 ? 24.181  -20.764 4.876   1.00 48.57 195 B 1 
ATOM   3197 N N   . ASP   B 2 196 ? 20.266  -14.191 9.979   1.00 91.93 196 B 1 
ATOM   3198 C CA  . ASP   B 2 196 ? 20.277  -13.359 11.182  1.00 92.25 196 B 1 
ATOM   3199 C C   . ASP   B 2 196 ? 18.873  -13.234 11.791  1.00 92.77 196 B 1 
ATOM   3200 O O   . ASP   B 2 196 ? 18.710  -13.381 13.004  1.00 91.86 196 B 1 
ATOM   3201 C CB  . ASP   B 2 196 ? 20.846  -11.981 10.858  1.00 91.97 196 B 1 
ATOM   3202 C CG  . ASP   B 2 196 ? 22.328  -11.972 10.481  1.00 90.79 196 B 1 
ATOM   3203 O OD1 . ASP   B 2 196 ? 23.038  -12.994 10.585  1.00 85.56 196 B 1 
ATOM   3204 O OD2 . ASP   B 2 196 ? 22.781  -10.893 10.046  1.00 85.75 196 B 1 
ATOM   3205 N N   . LEU   B 2 197 ? 17.841  -13.069 10.959  1.00 92.41 197 B 1 
ATOM   3206 C CA  . LEU   B 2 197 ? 16.440  -13.063 11.396  1.00 92.24 197 B 1 
ATOM   3207 C C   . LEU   B 2 197 ? 16.038  -14.405 12.026  1.00 92.23 197 B 1 
ATOM   3208 O O   . LEU   B 2 197 ? 15.441  -14.430 13.103  1.00 91.73 197 B 1 
ATOM   3209 C CB  . LEU   B 2 197 ? 15.530  -12.723 10.200  1.00 92.60 197 B 1 
ATOM   3210 C CG  . LEU   B 2 197 ? 15.606  -11.254 9.737   1.00 92.03 197 B 1 
ATOM   3211 C CD1 . LEU   B 2 197 ? 14.914  -11.098 8.385   1.00 87.97 197 B 1 
ATOM   3212 C CD2 . LEU   B 2 197 ? 14.923  -10.311 10.728  1.00 87.59 197 B 1 
ATOM   3213 N N   . GLN   B 2 198 ? 16.403  -15.526 11.407  1.00 91.94 198 B 1 
ATOM   3214 C CA  . GLN   B 2 198 ? 16.152  -16.863 11.955  1.00 90.87 198 B 1 
ATOM   3215 C C   . GLN   B 2 198 ? 16.897  -17.084 13.281  1.00 91.26 198 B 1 
ATOM   3216 O O   . GLN   B 2 198 ? 16.314  -17.596 14.238  1.00 90.31 198 B 1 
ATOM   3217 C CB  . GLN   B 2 198 ? 16.564  -17.928 10.932  1.00 89.59 198 B 1 
ATOM   3218 C CG  . GLN   B 2 198 ? 15.568  -18.035 9.765   1.00 86.37 198 B 1 
ATOM   3219 C CD  . GLN   B 2 198 ? 16.025  -19.017 8.683   1.00 84.80 198 B 1 
ATOM   3220 O OE1 . GLN   B 2 198 ? 17.171  -19.429 8.591   1.00 77.78 198 B 1 
ATOM   3221 N NE2 . GLN   B 2 198 ? 15.130  -19.427 7.811   1.00 75.77 198 B 1 
ATOM   3222 N N   . ASN   B 2 199 ? 18.151  -16.664 13.369  1.00 91.84 199 B 1 
ATOM   3223 C CA  . ASN   B 2 199 ? 18.950  -16.767 14.593  1.00 91.45 199 B 1 
ATOM   3224 C C   . ASN   B 2 199 ? 18.390  -15.896 15.725  1.00 90.92 199 B 1 
ATOM   3225 O O   . ASN   B 2 199 ? 18.486  -16.273 16.891  1.00 89.05 199 B 1 
ATOM   3226 C CB  . ASN   B 2 199 ? 20.397  -16.361 14.281  1.00 91.50 199 B 1 
ATOM   3227 C CG  . ASN   B 2 199 ? 21.163  -17.388 13.464  1.00 88.26 199 B 1 
ATOM   3228 O OD1 . ASN   B 2 199 ? 20.875  -18.568 13.432  1.00 81.12 199 B 1 
ATOM   3229 N ND2 . ASN   B 2 199 ? 22.222  -16.954 12.810  1.00 79.93 199 B 1 
ATOM   3230 N N   . ALA   B 2 200 ? 17.775  -14.768 15.390  1.00 91.29 200 B 1 
ATOM   3231 C CA  . ALA   B 2 200 ? 17.059  -13.914 16.338  1.00 89.64 200 B 1 
ATOM   3232 C C   . ALA   B 2 200 ? 15.673  -14.464 16.745  1.00 89.25 200 B 1 
ATOM   3233 O O   . ALA   B 2 200 ? 15.005  -13.869 17.589  1.00 86.56 200 B 1 
ATOM   3234 C CB  . ALA   B 2 200 ? 16.976  -12.507 15.750  1.00 89.12 200 B 1 
ATOM   3235 N N   . GLY   B 2 201 ? 15.247  -15.594 16.178  1.00 89.42 201 B 1 
ATOM   3236 C CA  . GLY   B 2 201 ? 13.996  -16.282 16.511  1.00 88.14 201 B 1 
ATOM   3237 C C   . GLY   B 2 201 ? 12.781  -15.859 15.681  1.00 89.00 201 B 1 
ATOM   3238 O O   . GLY   B 2 201 ? 11.666  -16.262 16.005  1.00 86.17 201 B 1 
ATOM   3239 N N   . TYR   B 2 202 ? 12.962  -15.076 14.618  1.00 89.22 202 B 1 
ATOM   3240 C CA  . TYR   B 2 202 ? 11.864  -14.722 13.719  1.00 89.32 202 B 1 
ATOM   3241 C C   . TYR   B 2 202 ? 11.462  -15.898 12.830  1.00 89.26 202 B 1 
ATOM   3242 O O   . TYR   B 2 202 ? 12.305  -16.619 12.290  1.00 87.18 202 B 1 
ATOM   3243 C CB  . TYR   B 2 202 ? 12.221  -13.507 12.865  1.00 88.83 202 B 1 
ATOM   3244 C CG  . TYR   B 2 202 ? 12.311  -12.227 13.657  1.00 89.42 202 B 1 
ATOM   3245 C CD1 . TYR   B 2 202 ? 11.135  -11.550 14.035  1.00 84.16 202 B 1 
ATOM   3246 C CD2 . TYR   B 2 202 ? 13.565  -11.718 14.047  1.00 85.03 202 B 1 
ATOM   3247 C CE1 . TYR   B 2 202 ? 11.206  -10.372 14.794  1.00 83.28 202 B 1 
ATOM   3248 C CE2 . TYR   B 2 202 ? 13.646  -10.541 14.810  1.00 83.04 202 B 1 
ATOM   3249 C CZ  . TYR   B 2 202 ? 12.461  -9.873  15.182  1.00 86.06 202 B 1 
ATOM   3250 O OH  . TYR   B 2 202 ? 12.537  -8.732  15.928  1.00 83.89 202 B 1 
ATOM   3251 N N   . HIS   B 2 203 ? 10.152  -16.045 12.616  1.00 89.11 203 B 1 
ATOM   3252 C CA  . HIS   B 2 203 ? 9.609   -17.011 11.672  1.00 88.69 203 B 1 
ATOM   3253 C C   . HIS   B 2 203 ? 9.569   -16.394 10.267  1.00 89.09 203 B 1 
ATOM   3254 O O   . HIS   B 2 203 ? 8.722   -15.552 9.971   1.00 87.31 203 B 1 
ATOM   3255 C CB  . HIS   B 2 203 ? 8.241   -17.494 12.164  1.00 86.42 203 B 1 
ATOM   3256 C CG  . HIS   B 2 203 ? 7.841   -18.787 11.512  1.00 80.75 203 B 1 
ATOM   3257 N ND1 . HIS   B 2 203 ? 7.551   -18.985 10.183  1.00 69.39 203 B 1 
ATOM   3258 C CD2 . HIS   B 2 203 ? 7.751   -20.016 12.123  1.00 68.36 203 B 1 
ATOM   3259 C CE1 . HIS   B 2 203 ? 7.288   -20.288 9.994   1.00 66.91 203 B 1 
ATOM   3260 N NE2 . HIS   B 2 203 ? 7.398   -20.950 11.158  1.00 67.87 203 B 1 
ATOM   3261 N N   . VAL   B 2 204 ? 10.484  -16.815 9.401   1.00 88.62 204 B 1 
ATOM   3262 C CA  . VAL   B 2 204 ? 10.528  -16.368 8.004   1.00 87.97 204 B 1 
ATOM   3263 C C   . VAL   B 2 204 ? 9.468   -17.131 7.207   1.00 87.03 204 B 1 
ATOM   3264 O O   . VAL   B 2 204 ? 9.519   -18.356 7.125   1.00 85.22 204 B 1 
ATOM   3265 C CB  . VAL   B 2 204 ? 11.939  -16.526 7.405   1.00 87.12 204 B 1 
ATOM   3266 C CG1 . VAL   B 2 204 ? 11.998  -16.005 5.969   1.00 81.90 204 B 1 
ATOM   3267 C CG2 . VAL   B 2 204 ? 12.976  -15.743 8.227   1.00 81.85 204 B 1 
ATOM   3268 N N   . LEU   B 2 205 ? 8.506   -16.399 6.641   1.00 87.14 205 B 1 
ATOM   3269 C CA  . LEU   B 2 205 ? 7.465   -16.943 5.761   1.00 84.71 205 B 1 
ATOM   3270 C C   . LEU   B 2 205 ? 7.938   -17.010 4.309   1.00 83.30 205 B 1 
ATOM   3271 O O   . LEU   B 2 205 ? 7.630   -17.965 3.602   1.00 79.61 205 B 1 
ATOM   3272 C CB  . LEU   B 2 205 ? 6.207   -16.060 5.830   1.00 83.01 205 B 1 
ATOM   3273 C CG  . LEU   B 2 205 ? 5.455   -16.063 7.169   1.00 80.31 205 B 1 
ATOM   3274 C CD1 . LEU   B 2 205 ? 4.281   -15.088 7.071   1.00 75.90 205 B 1 
ATOM   3275 C CD2 . LEU   B 2 205 ? 4.897   -17.444 7.516   1.00 75.40 205 B 1 
ATOM   3276 N N   . TRP   B 2 206 ? 8.663   -15.999 3.870   1.00 81.78 206 B 1 
ATOM   3277 C CA  . TRP   B 2 206 ? 9.307   -15.947 2.557   1.00 79.77 206 B 1 
ATOM   3278 C C   . TRP   B 2 206 ? 10.805  -15.684 2.717   1.00 76.97 206 B 1 
ATOM   3279 O O   . TRP   B 2 206 ? 11.176  -14.743 3.408   1.00 72.55 206 B 1 
ATOM   3280 C CB  . TRP   B 2 206 ? 8.650   -14.870 1.693   1.00 78.40 206 B 1 
ATOM   3281 C CG  . TRP   B 2 206 ? 9.231   -14.816 0.323   1.00 76.04 206 B 1 
ATOM   3282 C CD1 . TRP   B 2 206 ? 10.229  -14.006 -0.076  1.00 70.15 206 B 1 
ATOM   3283 C CD2 . TRP   B 2 206 ? 8.974   -15.742 -0.784  1.00 73.46 206 B 1 
ATOM   3284 N NE1 . TRP   B 2 206 ? 10.632  -14.370 -1.356  1.00 67.92 206 B 1 
ATOM   3285 C CE2 . TRP   B 2 206 ? 9.914   -15.458 -1.807  1.00 72.14 206 B 1 
ATOM   3286 C CE3 . TRP   B 2 206 ? 8.089   -16.815 -0.982  1.00 70.27 206 B 1 
ATOM   3287 C CZ2 . TRP   B 2 206 ? 10.020  -16.261 -2.962  1.00 71.86 206 B 1 
ATOM   3288 C CZ3 . TRP   B 2 206 ? 8.164   -17.600 -2.150  1.00 65.43 206 B 1 
ATOM   3289 C CH2 . TRP   B 2 206 ? 9.150   -17.335 -3.116  1.00 66.56 206 B 1 
ATOM   3290 N N   . PRO   B 2 207 ? 11.676  -16.481 2.040   1.00 72.38 207 B 1 
ATOM   3291 C CA  . PRO   B 2 207 ? 11.369  -17.587 1.131   1.00 70.44 207 B 1 
ATOM   3292 C C   . PRO   B 2 207 ? 10.858  -18.837 1.857   1.00 71.75 207 B 1 
ATOM   3293 O O   . PRO   B 2 207 ? 11.487  -19.311 2.804   1.00 66.42 207 B 1 
ATOM   3294 C CB  . PRO   B 2 207 ? 12.663  -17.866 0.363   1.00 62.53 207 B 1 
ATOM   3295 C CG  . PRO   B 2 207 ? 13.542  -16.647 0.629   1.00 60.51 207 B 1 
ATOM   3296 C CD  . PRO   B 2 207 ? 13.093  -16.188 1.999   1.00 64.47 207 B 1 
ATOM   3297 N N   . ASN   B 2 208 ? 9.724   -19.386 1.407   1.00 67.19 208 B 1 
ATOM   3298 C CA  . ASN   B 2 208 ? 9.162   -20.644 1.895   1.00 65.48 208 B 1 
ATOM   3299 C C   . ASN   B 2 208 ? 8.288   -21.300 0.815   1.00 65.95 208 B 1 
ATOM   3300 O O   . ASN   B 2 208 ? 7.766   -20.625 -0.062  1.00 60.16 208 B 1 
ATOM   3301 C CB  . ASN   B 2 208 ? 8.369   -20.376 3.188   1.00 58.82 208 B 1 
ATOM   3302 C CG  . ASN   B 2 208 ? 8.015   -21.637 3.955   1.00 52.20 208 B 1 
ATOM   3303 O OD1 . ASN   B 2 208 ? 8.472   -22.735 3.687   1.00 48.01 208 B 1 
ATOM   3304 N ND2 . ASN   B 2 208 ? 7.181   -21.507 4.960   1.00 46.01 208 B 1 
ATOM   3305 N N   . LEU   B 2 209 ? 8.112   -22.630 0.895   1.00 53.86 209 B 1 
ATOM   3306 C CA  . LEU   B 2 209 ? 7.331   -23.383 -0.088  1.00 52.53 209 B 1 
ATOM   3307 C C   . LEU   B 2 209 ? 5.869   -22.902 -0.140  1.00 52.37 209 B 1 
ATOM   3308 O O   . LEU   B 2 209 ? 5.215   -22.817 0.902   1.00 47.90 209 B 1 
ATOM   3309 C CB  . LEU   B 2 209 ? 7.401   -24.886 0.235   1.00 47.59 209 B 1 
ATOM   3310 C CG  . LEU   B 2 209 ? 8.706   -25.557 -0.233  1.00 42.51 209 B 1 
ATOM   3311 C CD1 . LEU   B 2 209 ? 8.922   -26.872 0.512   1.00 38.79 209 B 1 
ATOM   3312 C CD2 . LEU   B 2 209 ? 8.672   -25.879 -1.725  1.00 39.90 209 B 1 
ATOM   3313 N N   . PRO   B 2 210 ? 5.306   -22.648 -1.337  1.00 49.56 210 B 1 
ATOM   3314 C CA  . PRO   B 2 210 ? 3.927   -22.207 -1.482  1.00 47.23 210 B 1 
ATOM   3315 C C   . PRO   B 2 210 ? 2.947   -23.303 -1.043  1.00 47.19 210 B 1 
ATOM   3316 O O   . PRO   B 2 210 ? 3.160   -24.495 -1.273  1.00 45.01 210 B 1 
ATOM   3317 C CB  . PRO   B 2 210 ? 3.768   -21.832 -2.962  1.00 44.33 210 B 1 
ATOM   3318 C CG  . PRO   B 2 210 ? 4.791   -22.724 -3.665  1.00 43.80 210 B 1 
ATOM   3319 C CD  . PRO   B 2 210 ? 5.918   -22.822 -2.643  1.00 46.53 210 B 1 
ATOM   3320 N N   . GLY   B 2 211 ? 1.839   -22.900 -0.424  1.00 41.15 211 B 1 
ATOM   3321 C CA  . GLY   B 2 211 ? 0.776   -23.815 0.014   1.00 38.57 211 B 1 
ATOM   3322 C C   . GLY   B 2 211 ? 1.118   -24.700 1.219   1.00 38.69 211 B 1 
ATOM   3323 O O   . GLY   B 2 211 ? 0.243   -25.430 1.688   1.00 36.27 211 B 1 
ATOM   3324 N N   . VAL   B 2 212 ? 2.335   -24.626 1.748   1.00 39.45 212 B 1 
ATOM   3325 C CA  . VAL   B 2 212 ? 2.634   -25.186 3.070   1.00 36.97 212 B 1 
ATOM   3326 C C   . VAL   B 2 212 ? 1.993   -24.266 4.098   1.00 37.03 212 B 1 
ATOM   3327 O O   . VAL   B 2 212 ? 2.537   -23.225 4.452   1.00 34.76 212 B 1 
ATOM   3328 C CB  . VAL   B 2 212 ? 4.144   -25.386 3.318   1.00 33.93 212 B 1 
ATOM   3329 C CG1 . VAL   B 2 212 ? 4.395   -26.051 4.675   1.00 31.14 212 B 1 
ATOM   3330 C CG2 . VAL   B 2 212 ? 4.757   -26.298 2.250   1.00 32.09 212 B 1 
ATOM   3331 N N   . THR   B 2 213 ? 0.799   -24.653 4.557   1.00 34.00 213 B 1 
ATOM   3332 C CA  . THR   B 2 213 ? 0.186   -24.051 5.742   1.00 32.36 213 B 1 
ATOM   3333 C C   . THR   B 2 213 ? 1.132   -24.256 6.919   1.00 32.75 213 B 1 
ATOM   3334 O O   . THR   B 2 213 ? 1.370   -25.393 7.328   1.00 30.89 213 B 1 
ATOM   3335 C CB  . THR   B 2 213 ? -1.172  -24.708 6.063   1.00 29.35 213 B 1 
ATOM   3336 O OG1 . THR   B 2 213 ? -1.082  -26.113 5.966   1.00 27.46 213 B 1 
ATOM   3337 C CG2 . THR   B 2 213 ? -2.260  -24.247 5.086   1.00 27.09 213 B 1 
ATOM   3338 N N   . SER   B 2 214 ? 1.692   -23.159 7.426   1.00 30.38 214 B 1 
ATOM   3339 C CA  . SER   B 2 214 ? 2.349   -23.136 8.736   1.00 29.10 214 B 1 
ATOM   3340 C C   . SER   B 2 214 ? 1.331   -23.335 9.846   1.00 28.50 214 B 1 
ATOM   3341 O O   . SER   B 2 214 ? 0.271   -22.663 9.778   1.00 26.08 214 B 1 
ATOM   3342 C CB  . SER   B 2 214 ? 3.051   -21.794 8.951   1.00 26.91 214 B 1 
ATOM   3343 O OG  . SER   B 2 214 ? 2.059   -20.791 8.861   1.00 25.75 214 B 1 
ATOM   3344 O OXT . SER   B 2 214 ? 1.648   -24.149 10.788  1.00 24.19 214 B 1 
ATOM   3345 N N   . MET   C 3 1   ? -31.676 34.044  34.177  1.00 46.11 1   C 1 
ATOM   3346 C CA  . MET   C 3 1   ? -31.069 32.728  34.470  1.00 49.16 1   C 1 
ATOM   3347 C C   . MET   C 3 1   ? -32.172 31.691  34.407  1.00 51.94 1   C 1 
ATOM   3348 O O   . MET   C 3 1   ? -33.071 31.750  35.243  1.00 48.43 1   C 1 
ATOM   3349 C CB  . MET   C 3 1   ? -30.430 32.708  35.870  1.00 45.87 1   C 1 
ATOM   3350 C CG  . MET   C 3 1   ? -29.127 33.495  35.947  1.00 42.94 1   C 1 
ATOM   3351 S SD  . MET   C 3 1   ? -28.453 33.531  37.630  1.00 40.16 1   C 1 
ATOM   3352 C CE  . MET   C 3 1   ? -26.960 34.508  37.364  1.00 35.31 1   C 1 
ATOM   3353 N N   . SER   C 3 2   ? -32.157 30.778  33.432  1.00 62.82 2   C 1 
ATOM   3354 C CA  . SER   C 3 2   ? -33.048 29.614  33.483  1.00 65.90 2   C 1 
ATOM   3355 C C   . SER   C 3 2   ? -32.555 28.725  34.623  1.00 72.35 2   C 1 
ATOM   3356 O O   . SER   C 3 2   ? -31.428 28.241  34.636  1.00 64.98 2   C 1 
ATOM   3357 C CB  . SER   C 3 2   ? -33.158 28.890  32.135  1.00 55.57 2   C 1 
ATOM   3358 O OG  . SER   C 3 2   ? -32.073 28.044  31.889  1.00 49.08 2   C 1 
ATOM   3359 N N   . ARG   C 3 3   ? -33.371 28.609  35.656  1.00 67.64 3   C 1 
ATOM   3360 C CA  . ARG   C 3 3   ? -32.995 27.924  36.905  1.00 71.88 3   C 1 
ATOM   3361 C C   . ARG   C 3 3   ? -33.171 26.410  36.828  1.00 81.32 3   C 1 
ATOM   3362 O O   . ARG   C 3 3   ? -32.819 25.723  37.775  1.00 73.41 3   C 1 
ATOM   3363 C CB  . ARG   C 3 3   ? -33.805 28.519  38.062  1.00 59.10 3   C 1 
ATOM   3364 C CG  . ARG   C 3 3   ? -33.262 29.880  38.506  1.00 49.83 3   C 1 
ATOM   3365 C CD  . ARG   C 3 3   ? -34.121 30.426  39.644  1.00 44.20 3   C 1 
ATOM   3366 N NE  . ARG   C 3 3   ? -33.448 31.535  40.329  1.00 37.92 3   C 1 
ATOM   3367 C CZ  . ARG   C 3 3   ? -33.895 32.189  41.387  1.00 32.42 3   C 1 
ATOM   3368 N NH1 . ARG   C 3 3   ? -35.073 31.961  41.893  1.00 31.01 3   C 1 
ATOM   3369 N NH2 . ARG   C 3 3   ? -33.142 33.080  41.958  1.00 28.25 3   C 1 
ATOM   3370 N N   . ASN   C 3 4   ? -33.724 25.902  35.737  1.00 86.10 4   C 1 
ATOM   3371 C CA  . ASN   C 3 4   ? -34.093 24.504  35.539  1.00 90.66 4   C 1 
ATOM   3372 C C   . ASN   C 3 4   ? -32.991 23.695  34.846  1.00 94.42 4   C 1 
ATOM   3373 O O   . ASN   C 3 4   ? -33.275 22.872  33.987  1.00 91.73 4   C 1 
ATOM   3374 C CB  . ASN   C 3 4   ? -35.445 24.430  34.805  1.00 82.70 4   C 1 
ATOM   3375 C CG  . ASN   C 3 4   ? -36.646 24.378  35.726  1.00 73.71 4   C 1 
ATOM   3376 O OD1 . ASN   C 3 4   ? -36.586 24.633  36.912  1.00 61.76 4   C 1 
ATOM   3377 N ND2 . ASN   C 3 4   ? -37.793 24.046  35.180  1.00 61.60 4   C 1 
ATOM   3378 N N   . CYS   C 3 5   ? -31.742 23.934  35.220  1.00 97.12 5   C 1 
ATOM   3379 C CA  . CYS   C 3 5   ? -30.622 23.143  34.720  1.00 97.74 5   C 1 
ATOM   3380 C C   . CYS   C 3 5   ? -29.960 22.386  35.874  1.00 98.07 5   C 1 
ATOM   3381 O O   . CYS   C 3 5   ? -29.821 22.922  36.974  1.00 97.08 5   C 1 
ATOM   3382 C CB  . CYS   C 3 5   ? -29.632 24.035  33.966  1.00 96.92 5   C 1 
ATOM   3383 S SG  . CYS   C 3 5   ? -30.476 24.926  32.621  1.00 95.74 5   C 1 
ATOM   3384 N N   . ALA   C 3 6   ? -29.547 21.149  35.625  1.00 98.38 6   C 1 
ATOM   3385 C CA  . ALA   C 3 6   ? -28.830 20.314  36.578  1.00 98.50 6   C 1 
ATOM   3386 C C   . ALA   C 3 6   ? -27.336 20.272  36.249  1.00 98.65 6   C 1 
ATOM   3387 O O   . ALA   C 3 6   ? -26.953 20.010  35.112  1.00 98.32 6   C 1 
ATOM   3388 C CB  . ALA   C 3 6   ? -29.457 18.916  36.586  1.00 98.02 6   C 1 
ATOM   3389 N N   . PHE   C 3 7   ? -26.492 20.489  37.255  1.00 98.60 7   C 1 
ATOM   3390 C CA  . PHE   C 3 7   ? -25.040 20.342  37.157  1.00 98.68 7   C 1 
ATOM   3391 C C   . PHE   C 3 7   ? -24.609 19.114  37.956  1.00 98.69 7   C 1 
ATOM   3392 O O   . PHE   C 3 7   ? -24.573 19.144  39.188  1.00 98.33 7   C 1 
ATOM   3393 C CB  . PHE   C 3 7   ? -24.363 21.627  37.644  1.00 98.57 7   C 1 
ATOM   3394 C CG  . PHE   C 3 7   ? -22.883 21.681  37.341  1.00 98.59 7   C 1 
ATOM   3395 C CD1 . PHE   C 3 7   ? -21.942 21.210  38.272  1.00 97.62 7   C 1 
ATOM   3396 C CD2 . PHE   C 3 7   ? -22.436 22.223  36.121  1.00 97.64 7   C 1 
ATOM   3397 C CE1 . PHE   C 3 7   ? -20.565 21.286  37.988  1.00 97.32 7   C 1 
ATOM   3398 C CE2 . PHE   C 3 7   ? -21.062 22.306  35.834  1.00 97.28 7   C 1 
ATOM   3399 C CZ  . PHE   C 3 7   ? -20.125 21.840  36.769  1.00 97.93 7   C 1 
ATOM   3400 N N   . VAL   C 3 8   ? -24.314 18.015  37.270  1.00 98.68 8   C 1 
ATOM   3401 C CA  . VAL   C 3 8   ? -23.875 16.780  37.931  1.00 98.72 8   C 1 
ATOM   3402 C C   . VAL   C 3 8   ? -22.400 16.908  38.275  1.00 98.71 8   C 1 
ATOM   3403 O O   . VAL   C 3 8   ? -21.564 17.050  37.385  1.00 98.31 8   C 1 
ATOM   3404 C CB  . VAL   C 3 8   ? -24.159 15.534  37.084  1.00 98.54 8   C 1 
ATOM   3405 C CG1 . VAL   C 3 8   ? -23.827 14.264  37.869  1.00 97.01 8   C 1 
ATOM   3406 C CG2 . VAL   C 3 8   ? -25.637 15.451  36.680  1.00 96.18 8   C 1 
ATOM   3407 N N   . TYR   C 3 9   ? -22.074 16.857  39.559  1.00 98.54 9   C 1 
ATOM   3408 C CA  . TYR   C 3 9   ? -20.699 17.050  40.020  1.00 98.54 9   C 1 
ATOM   3409 C C   . TYR   C 3 9   ? -20.418 16.354  41.354  1.00 98.52 9   C 1 
ATOM   3410 O O   . TYR   C 3 9   ? -21.246 16.337  42.264  1.00 97.81 9   C 1 
ATOM   3411 C CB  . TYR   C 3 9   ? -20.396 18.556  40.116  1.00 98.30 9   C 1 
ATOM   3412 C CG  . TYR   C 3 9   ? -19.002 18.864  40.618  1.00 98.34 9   C 1 
ATOM   3413 C CD1 . TYR   C 3 9   ? -18.795 19.239  41.961  1.00 97.16 9   C 1 
ATOM   3414 C CD2 . TYR   C 3 9   ? -17.892 18.721  39.762  1.00 97.27 9   C 1 
ATOM   3415 C CE1 . TYR   C 3 9   ? -17.498 19.473  42.441  1.00 96.69 9   C 1 
ATOM   3416 C CE2 . TYR   C 3 9   ? -16.589 18.950  40.235  1.00 96.86 9   C 1 
ATOM   3417 C CZ  . TYR   C 3 9   ? -16.395 19.326  41.578  1.00 97.32 9   C 1 
ATOM   3418 O OH  . TYR   C 3 9   ? -15.122 19.548  42.043  1.00 96.33 9   C 1 
ATOM   3419 N N   . SER   C 3 10  ? -19.193 15.838  41.469  1.00 98.22 10  C 1 
ATOM   3420 C CA  . SER   C 3 10  ? -18.600 15.390  42.731  1.00 98.06 10  C 1 
ATOM   3421 C C   . SER   C 3 10  ? -17.081 15.510  42.661  1.00 98.14 10  C 1 
ATOM   3422 O O   . SER   C 3 10  ? -16.487 15.268  41.612  1.00 97.16 10  C 1 
ATOM   3423 C CB  . SER   C 3 10  ? -18.978 13.930  42.986  1.00 97.10 10  C 1 
ATOM   3424 O OG  . SER   C 3 10  ? -18.416 13.460  44.193  1.00 94.12 10  C 1 
ATOM   3425 N N   . GLU   C 3 11  ? -16.417 15.809  43.797  1.00 97.70 11  C 1 
ATOM   3426 C CA  . GLU   C 3 11  ? -14.950 15.708  43.859  1.00 97.28 11  C 1 
ATOM   3427 C C   . GLU   C 3 11  ? -14.439 14.286  43.593  1.00 97.48 11  C 1 
ATOM   3428 O O   . GLU   C 3 11  ? -13.284 14.108  43.231  1.00 95.34 11  C 1 
ATOM   3429 C CB  . GLU   C 3 11  ? -14.409 16.184  45.211  1.00 95.33 11  C 1 
ATOM   3430 C CG  . GLU   C 3 11  ? -14.222 17.704  45.285  1.00 84.45 11  C 1 
ATOM   3431 C CD  . GLU   C 3 11  ? -13.213 18.115  46.365  1.00 81.56 11  C 1 
ATOM   3432 O OE1 . GLU   C 3 11  ? -12.461 19.091  46.114  1.00 75.02 11  C 1 
ATOM   3433 O OE2 . GLU   C 3 11  ? -13.130 17.440  47.410  1.00 74.82 11  C 1 
ATOM   3434 N N   . GLN   C 3 12  ? -15.289 13.272  43.711  1.00 97.72 12  C 1 
ATOM   3435 C CA  . GLN   C 3 12  ? -14.937 11.891  43.377  1.00 97.58 12  C 1 
ATOM   3436 C C   . GLN   C 3 12  ? -14.605 11.692  41.892  1.00 97.93 12  C 1 
ATOM   3437 O O   . GLN   C 3 12  ? -13.970 10.701  41.560  1.00 96.87 12  C 1 
ATOM   3438 C CB  . GLN   C 3 12  ? -16.064 10.943  43.793  1.00 96.55 12  C 1 
ATOM   3439 C CG  . GLN   C 3 12  ? -16.258 10.891  45.314  1.00 90.03 12  C 1 
ATOM   3440 C CD  . GLN   C 3 12  ? -17.332 9.884   45.729  1.00 82.71 12  C 1 
ATOM   3441 O OE1 . GLN   C 3 12  ? -18.091 9.354   44.934  1.00 71.72 12  C 1 
ATOM   3442 N NE2 . GLN   C 3 12  ? -17.434 9.582   47.005  1.00 68.00 12  C 1 
ATOM   3443 N N   . PHE   C 3 13  ? -14.965 12.625  41.003  1.00 97.87 13  C 1 
ATOM   3444 C CA  . PHE   C 3 13  ? -14.513 12.577  39.603  1.00 97.95 13  C 1 
ATOM   3445 C C   . PHE   C 3 13  ? -12.984 12.571  39.475  1.00 97.80 13  C 1 
ATOM   3446 O O   . PHE   C 3 13  ? -12.444 11.964  38.559  1.00 96.41 13  C 1 
ATOM   3447 C CB  . PHE   C 3 13  ? -15.105 13.756  38.823  1.00 97.70 13  C 1 
ATOM   3448 C CG  . PHE   C 3 13  ? -16.604 13.746  38.595  1.00 98.05 13  C 1 
ATOM   3449 C CD1 . PHE   C 3 13  ? -17.394 12.601  38.800  1.00 95.78 13  C 1 
ATOM   3450 C CD2 . PHE   C 3 13  ? -17.215 14.916  38.097  1.00 95.66 13  C 1 
ATOM   3451 C CE1 . PHE   C 3 13  ? -18.769 12.621  38.516  1.00 94.90 13  C 1 
ATOM   3452 C CE2 . PHE   C 3 13  ? -18.587 14.940  37.808  1.00 94.86 13  C 1 
ATOM   3453 C CZ  . PHE   C 3 13  ? -19.366 13.793  38.017  1.00 97.24 13  C 1 
ATOM   3454 N N   . LEU   C 3 14  ? -12.279 13.170  40.441  1.00 97.69 14  C 1 
ATOM   3455 C CA  . LEU   C 3 14  ? -10.815 13.171  40.501  1.00 97.34 14  C 1 
ATOM   3456 C C   . LEU   C 3 14  ? -10.212 11.781  40.776  1.00 97.30 14  C 1 
ATOM   3457 O O   . LEU   C 3 14  ? -9.001  11.613  40.631  1.00 95.32 14  C 1 
ATOM   3458 C CB  . LEU   C 3 14  ? -10.354 14.167  41.583  1.00 96.53 14  C 1 
ATOM   3459 C CG  . LEU   C 3 14  ? -10.753 15.632  41.325  1.00 93.86 14  C 1 
ATOM   3460 C CD1 . LEU   C 3 14  ? -10.439 16.466  42.566  1.00 85.73 14  C 1 
ATOM   3461 C CD2 . LEU   C 3 14  ? -9.979  16.228  40.153  1.00 84.99 14  C 1 
ATOM   3462 N N   . GLN   C 3 15  ? -11.010 10.791  41.168  1.00 96.96 15  C 1 
ATOM   3463 C CA  . GLN   C 3 15  ? -10.555 9.405   41.346  1.00 96.69 15  C 1 
ATOM   3464 C C   . GLN   C 3 15  ? -10.291 8.701   40.011  1.00 97.24 15  C 1 
ATOM   3465 O O   . GLN   C 3 15  ? -9.525  7.740   39.986  1.00 95.66 15  C 1 
ATOM   3466 C CB  . GLN   C 3 15  ? -11.579 8.607   42.161  1.00 95.52 15  C 1 
ATOM   3467 C CG  . GLN   C 3 15  ? -11.742 9.148   43.588  1.00 89.45 15  C 1 
ATOM   3468 C CD  . GLN   C 3 15  ? -12.780 8.374   44.409  1.00 82.04 15  C 1 
ATOM   3469 O OE1 . GLN   C 3 15  ? -13.496 7.510   43.938  1.00 71.48 15  C 1 
ATOM   3470 N NE2 . GLN   C 3 15  ? -12.898 8.672   45.683  1.00 68.75 15  C 1 
ATOM   3471 N N   . TYR   C 3 16  ? -10.877 9.169   38.910  1.00 97.04 16  C 1 
ATOM   3472 C CA  . TYR   C 3 16  ? -10.491 8.735   37.565  1.00 97.34 16  C 1 
ATOM   3473 C C   . TYR   C 3 16  ? -9.172  9.412   37.182  1.00 97.35 16  C 1 
ATOM   3474 O O   . TYR   C 3 16  ? -9.139  10.480  36.570  1.00 96.13 16  C 1 
ATOM   3475 C CB  . TYR   C 3 16  ? -11.621 9.004   36.571  1.00 97.24 16  C 1 
ATOM   3476 C CG  . TYR   C 3 16  ? -11.440 8.253   35.265  1.00 97.55 16  C 1 
ATOM   3477 C CD1 . TYR   C 3 16  ? -10.640 8.779   34.231  1.00 95.25 16  C 1 
ATOM   3478 C CD2 . TYR   C 3 16  ? -12.072 7.006   35.079  1.00 95.11 16  C 1 
ATOM   3479 C CE1 . TYR   C 3 16  ? -10.476 8.077   33.025  1.00 94.75 16  C 1 
ATOM   3480 C CE2 . TYR   C 3 16  ? -11.921 6.298   33.878  1.00 94.31 16  C 1 
ATOM   3481 C CZ  . TYR   C 3 16  ? -11.123 6.838   32.847  1.00 96.58 16  C 1 
ATOM   3482 O OH  . TYR   C 3 16  ? -10.983 6.152   31.667  1.00 95.77 16  C 1 
ATOM   3483 N N   . LYS   C 3 17  ? -8.082  8.796   37.615  1.00 96.72 17  C 1 
ATOM   3484 C CA  . LYS   C 3 17  ? -6.725  9.310   37.442  1.00 96.79 17  C 1 
ATOM   3485 C C   . LYS   C 3 17  ? -5.762  8.158   37.165  1.00 96.71 17  C 1 
ATOM   3486 O O   . LYS   C 3 17  ? -5.613  7.274   38.004  1.00 94.07 17  C 1 
ATOM   3487 C CB  . LYS   C 3 17  ? -6.327  10.096  38.700  1.00 95.68 17  C 1 
ATOM   3488 C CG  . LYS   C 3 17  ? -4.946  10.739  38.546  1.00 93.57 17  C 1 
ATOM   3489 C CD  . LYS   C 3 17  ? -4.566  11.571  39.771  1.00 90.16 17  C 1 
ATOM   3490 C CE  . LYS   C 3 17  ? -3.170  12.134  39.520  1.00 83.71 17  C 1 
ATOM   3491 N NZ  . LYS   C 3 17  ? -2.648  12.931  40.649  1.00 74.88 17  C 1 
ATOM   3492 N N   . PHE   C 3 18  ? -5.082  8.211   36.022  1.00 96.41 18  C 1 
ATOM   3493 C CA  . PHE   C 3 18  ? -4.086  7.203   35.639  1.00 95.93 18  C 1 
ATOM   3494 C C   . PHE   C 3 18  ? -2.785  7.371   36.437  1.00 95.60 18  C 1 
ATOM   3495 O O   . PHE   C 3 18  ? -2.429  6.515   37.247  1.00 92.20 18  C 1 
ATOM   3496 C CB  . PHE   C 3 18  ? -3.861  7.279   34.126  1.00 95.02 18  C 1 
ATOM   3497 C CG  . PHE   C 3 18  ? -5.102  6.994   33.307  1.00 95.89 18  C 1 
ATOM   3498 C CD1 . PHE   C 3 18  ? -5.623  5.690   33.253  1.00 92.41 18  C 1 
ATOM   3499 C CD2 . PHE   C 3 18  ? -5.745  8.023   32.598  1.00 92.64 18  C 1 
ATOM   3500 C CE1 . PHE   C 3 18  ? -6.765  5.411   32.491  1.00 91.70 18  C 1 
ATOM   3501 C CE2 . PHE   C 3 18  ? -6.891  7.750   31.832  1.00 91.68 18  C 1 
ATOM   3502 C CZ  . PHE   C 3 18  ? -7.401  6.443   31.777  1.00 94.76 18  C 1 
ATOM   3503 N N   . HIS   C 3 19  ? -2.106  8.502   36.252  1.00 95.63 19  C 1 
ATOM   3504 C CA  . HIS   C 3 19  ? -0.910  8.913   36.995  1.00 94.88 19  C 1 
ATOM   3505 C C   . HIS   C 3 19  ? -0.724  10.438  36.911  1.00 95.25 19  C 1 
ATOM   3506 O O   . HIS   C 3 19  ? -1.510  11.135  36.273  1.00 93.40 19  C 1 
ATOM   3507 C CB  . HIS   C 3 19  ? 0.316   8.143   36.472  1.00 92.87 19  C 1 
ATOM   3508 C CG  . HIS   C 3 19  ? 0.576   8.326   35.001  1.00 91.60 19  C 1 
ATOM   3509 N ND1 . HIS   C 3 19  ? 1.177   9.404   34.400  1.00 81.59 19  C 1 
ATOM   3510 C CD2 . HIS   C 3 19  ? 0.282   7.419   34.008  1.00 80.48 19  C 1 
ATOM   3511 C CE1 . HIS   C 3 19  ? 1.247   9.154   33.081  1.00 82.79 19  C 1 
ATOM   3512 N NE2 . HIS   C 3 19  ? 0.708   7.956   32.807  1.00 84.52 19  C 1 
ATOM   3513 N N   . ASP   C 3 20  ? 0.296   10.968  37.588  1.00 95.12 20  C 1 
ATOM   3514 C CA  . ASP   C 3 20  ? 0.476   12.423  37.715  1.00 94.44 20  C 1 
ATOM   3515 C C   . ASP   C 3 20  ? 0.858   13.130  36.402  1.00 94.03 20  C 1 
ATOM   3516 O O   . ASP   C 3 20  ? 0.487   14.285  36.210  1.00 90.41 20  C 1 
ATOM   3517 C CB  . ASP   C 3 20  ? 1.513   12.723  38.813  1.00 93.15 20  C 1 
ATOM   3518 C CG  . ASP   C 3 20  ? 0.998   12.402  40.223  1.00 89.96 20  C 1 
ATOM   3519 O OD1 . ASP   C 3 20  ? -0.223  12.553  40.457  1.00 84.23 20  C 1 
ATOM   3520 O OD2 . ASP   C 3 20  ? 1.807   12.032  41.093  1.00 84.17 20  C 1 
ATOM   3521 N N   . ASP   C 3 21  ? 1.538   12.432  35.502  1.00 92.90 21  C 1 
ATOM   3522 C CA  . ASP   C 3 21  ? 2.016   12.982  34.226  1.00 91.70 21  C 1 
ATOM   3523 C C   . ASP   C 3 21  ? 1.078   12.670  33.042  1.00 92.92 21  C 1 
ATOM   3524 O O   . ASP   C 3 21  ? 1.368   13.035  31.900  1.00 90.06 21  C 1 
ATOM   3525 C CB  . ASP   C 3 21  ? 3.439   12.468  33.948  1.00 88.38 21  C 1 
ATOM   3526 C CG  . ASP   C 3 21  ? 4.440   12.833  35.047  1.00 81.09 21  C 1 
ATOM   3527 O OD1 . ASP   C 3 21  ? 4.411   13.995  35.512  1.00 73.99 21  C 1 
ATOM   3528 O OD2 . ASP   C 3 21  ? 5.242   11.944  35.411  1.00 73.30 21  C 1 
ATOM   3529 N N   . HIS   C 3 22  ? -0.050  12.001  33.292  1.00 94.58 22  C 1 
ATOM   3530 C CA  . HIS   C 3 22  ? -0.991  11.640  32.229  1.00 95.72 22  C 1 
ATOM   3531 C C   . HIS   C 3 22  ? -1.746  12.880  31.712  1.00 96.08 22  C 1 
ATOM   3532 O O   . HIS   C 3 22  ? -2.239  13.674  32.522  1.00 95.17 22  C 1 
ATOM   3533 C CB  . HIS   C 3 22  ? -1.947  10.555  32.736  1.00 95.61 22  C 1 
ATOM   3534 C CG  . HIS   C 3 22  ? -2.706  9.897   31.612  1.00 95.91 22  C 1 
ATOM   3535 N ND1 . HIS   C 3 22  ? -3.876  10.347  31.040  1.00 89.03 22  C 1 
ATOM   3536 C CD2 . HIS   C 3 22  ? -2.330  8.766   30.929  1.00 88.17 22  C 1 
ATOM   3537 C CE1 . HIS   C 3 22  ? -4.197  9.512   30.038  1.00 90.68 22  C 1 
ATOM   3538 N NE2 . HIS   C 3 22  ? -3.278  8.542   29.942  1.00 91.72 22  C 1 
ATOM   3539 N N   . PRO   C 3 23  ? -1.899  13.050  30.392  1.00 95.85 23  C 1 
ATOM   3540 C CA  . PRO   C 3 23  ? -2.573  14.229  29.830  1.00 95.66 23  C 1 
ATOM   3541 C C   . PRO   C 3 23  ? -4.052  14.332  30.226  1.00 96.32 23  C 1 
ATOM   3542 O O   . PRO   C 3 23  ? -4.568  15.440  30.379  1.00 95.23 23  C 1 
ATOM   3543 C CB  . PRO   C 3 23  ? -2.389  14.120  28.308  1.00 94.14 23  C 1 
ATOM   3544 C CG  . PRO   C 3 23  ? -2.123  12.631  28.064  1.00 91.26 23  C 1 
ATOM   3545 C CD  . PRO   C 3 23  ? -1.375  12.205  29.324  1.00 94.39 23  C 1 
ATOM   3546 N N   . PHE   C 3 24  ? -4.727  13.206  30.446  1.00 96.86 24  C 1 
ATOM   3547 C CA  . PHE   C 3 24  ? -6.092  13.198  30.978  1.00 97.12 24  C 1 
ATOM   3548 C C   . PHE   C 3 24  ? -6.081  13.513  32.479  1.00 97.15 24  C 1 
ATOM   3549 O O   . PHE   C 3 24  ? -5.718  12.675  33.312  1.00 96.02 24  C 1 
ATOM   3550 C CB  . PHE   C 3 24  ? -6.777  11.860  30.670  1.00 96.93 24  C 1 
ATOM   3551 C CG  . PHE   C 3 24  ? -8.267  11.886  30.931  1.00 96.77 24  C 1 
ATOM   3552 C CD1 . PHE   C 3 24  ? -8.774  11.710  32.232  1.00 93.75 24  C 1 
ATOM   3553 C CD2 . PHE   C 3 24  ? -9.159  12.113  29.863  1.00 93.75 24  C 1 
ATOM   3554 C CE1 . PHE   C 3 24  ? -10.159 11.757  32.465  1.00 92.26 24  C 1 
ATOM   3555 C CE2 . PHE   C 3 24  ? -10.546 12.156  30.091  1.00 92.31 24  C 1 
ATOM   3556 C CZ  . PHE   C 3 24  ? -11.048 11.980  31.395  1.00 94.03 24  C 1 
ATOM   3557 N N   . ASN   C 3 25  ? -6.506  14.724  32.835  1.00 96.71 25  C 1 
ATOM   3558 C CA  . ASN   C 3 25  ? -6.502  15.190  34.219  1.00 96.92 25  C 1 
ATOM   3559 C C   . ASN   C 3 25  ? -7.851  15.826  34.605  1.00 97.29 25  C 1 
ATOM   3560 O O   . ASN   C 3 25  ? -8.152  16.967  34.249  1.00 96.20 25  C 1 
ATOM   3561 C CB  . ASN   C 3 25  ? -5.302  16.135  34.406  1.00 95.84 25  C 1 
ATOM   3562 C CG  . ASN   C 3 25  ? -5.084  16.534  35.855  1.00 94.89 25  C 1 
ATOM   3563 O OD1 . ASN   C 3 25  ? -5.920  16.361  36.728  1.00 90.67 25  C 1 
ATOM   3564 N ND2 . ASN   C 3 25  ? -3.935  17.100  36.152  1.00 88.80 25  C 1 
ATOM   3565 N N   . GLN   C 3 26  ? -8.636  15.112  35.397  1.00 97.16 26  C 1 
ATOM   3566 C CA  . GLN   C 3 26  ? -9.961  15.570  35.857  1.00 97.45 26  C 1 
ATOM   3567 C C   . GLN   C 3 26  ? -9.924  16.796  36.794  1.00 97.84 26  C 1 
ATOM   3568 O O   . GLN   C 3 26  ? -10.976 17.336  37.133  1.00 96.58 26  C 1 
ATOM   3569 C CB  . GLN   C 3 26  ? -10.727 14.406  36.507  1.00 96.02 26  C 1 
ATOM   3570 C CG  . GLN   C 3 26  ? -11.134 13.288  35.530  1.00 93.40 26  C 1 
ATOM   3571 C CD  . GLN   C 3 26  ? -12.257 13.686  34.568  1.00 92.74 26  C 1 
ATOM   3572 O OE1 . GLN   C 3 26  ? -12.168 14.649  33.823  1.00 84.08 26  C 1 
ATOM   3573 N NE2 . GLN   C 3 26  ? -13.345 12.954  34.544  1.00 82.58 26  C 1 
ATOM   3574 N N   . LEU   C 3 27  ? -8.751  17.298  37.159  1.00 97.73 27  C 1 
ATOM   3575 C CA  . LEU   C 3 27  ? -8.627  18.593  37.844  1.00 97.77 27  C 1 
ATOM   3576 C C   . LEU   C 3 27  ? -9.322  19.717  37.052  1.00 98.13 27  C 1 
ATOM   3577 O O   . LEU   C 3 27  ? -9.889  20.627  37.653  1.00 97.55 27  C 1 
ATOM   3578 C CB  . LEU   C 3 27  ? -7.137  18.912  38.063  1.00 97.10 27  C 1 
ATOM   3579 C CG  . LEU   C 3 27  ? -6.877  20.159  38.938  1.00 94.87 27  C 1 
ATOM   3580 C CD1 . LEU   C 3 27  ? -7.345  19.951  40.381  1.00 90.27 27  C 1 
ATOM   3581 C CD2 . LEU   C 3 27  ? -5.385  20.469  38.967  1.00 89.94 27  C 1 
ATOM   3582 N N   . ARG   C 3 28  ? -9.361  19.606  35.727  1.00 98.03 28  C 1 
ATOM   3583 C CA  . ARG   C 3 28  ? -10.086 20.515  34.824  1.00 98.17 28  C 1 
ATOM   3584 C C   . ARG   C 3 28  ? -11.571 20.662  35.190  1.00 98.51 28  C 1 
ATOM   3585 O O   . ARG   C 3 28  ? -12.100 21.770  35.132  1.00 98.11 28  C 1 
ATOM   3586 C CB  . ARG   C 3 28  ? -9.877  20.027  33.384  1.00 96.69 28  C 1 
ATOM   3587 C CG  . ARG   C 3 28  ? -10.622 18.724  33.055  1.00 94.45 28  C 1 
ATOM   3588 C CD  . ARG   C 3 28  ? -10.028 18.001  31.860  1.00 94.44 28  C 1 
ATOM   3589 N NE  . ARG   C 3 28  ? -10.743 16.744  31.621  1.00 93.83 28  C 1 
ATOM   3590 C CZ  . ARG   C 3 28  ? -10.752 16.033  30.509  1.00 95.45 28  C 1 
ATOM   3591 N NH1 . ARG   C 3 28  ? -10.008 16.340  29.482  1.00 88.03 28  C 1 
ATOM   3592 N NH2 . ARG   C 3 28  ? -11.521 14.996  30.410  1.00 89.80 28  C 1 
ATOM   3593 N N   . VAL   C 3 29  ? -12.225 19.578  35.619  1.00 98.48 29  C 1 
ATOM   3594 C CA  . VAL   C 3 29  ? -13.639 19.606  36.043  1.00 98.56 29  C 1 
ATOM   3595 C C   . VAL   C 3 29  ? -13.784 20.414  37.333  1.00 98.61 29  C 1 
ATOM   3596 O O   . VAL   C 3 29  ? -14.637 21.297  37.415  1.00 98.28 29  C 1 
ATOM   3597 C CB  . VAL   C 3 29  ? -14.214 18.186  36.236  1.00 98.21 29  C 1 
ATOM   3598 C CG1 . VAL   C 3 29  ? -15.717 18.245  36.529  1.00 95.02 29  C 1 
ATOM   3599 C CG2 . VAL   C 3 29  ? -14.020 17.317  34.987  1.00 94.18 29  C 1 
ATOM   3600 N N   . LYS   C 3 30  ? -12.901 20.179  38.306  1.00 98.41 30  C 1 
ATOM   3601 C CA  . LYS   C 3 30  ? -12.872 20.929  39.568  1.00 98.38 30  C 1 
ATOM   3602 C C   . LYS   C 3 30  ? -12.589 22.417  39.342  1.00 98.49 30  C 1 
ATOM   3603 O O   . LYS   C 3 30  ? -13.246 23.258  39.946  1.00 98.13 30  C 1 
ATOM   3604 C CB  . LYS   C 3 30  ? -11.855 20.284  40.525  1.00 97.98 30  C 1 
ATOM   3605 C CG  . LYS   C 3 30  ? -11.801 21.014  41.878  1.00 96.64 30  C 1 
ATOM   3606 C CD  . LYS   C 3 30  ? -10.957 20.245  42.900  1.00 94.54 30  C 1 
ATOM   3607 C CE  . LYS   C 3 30  ? -10.892 21.051  44.203  1.00 90.59 30  C 1 
ATOM   3608 N NZ  . LYS   C 3 30  ? -10.365 20.242  45.330  1.00 85.43 30  C 1 
ATOM   3609 N N   . MET   C 3 31  ? -11.656 22.748  38.462  1.00 98.54 31  C 1 
ATOM   3610 C CA  . MET   C 3 31  ? -11.349 24.138  38.101  1.00 98.55 31  C 1 
ATOM   3611 C C   . MET   C 3 31  ? -12.540 24.839  37.437  1.00 98.65 31  C 1 
ATOM   3612 O O   . MET   C 3 31  ? -12.781 26.014  37.707  1.00 98.30 31  C 1 
ATOM   3613 C CB  . MET   C 3 31  ? -10.147 24.183  37.154  1.00 98.17 31  C 1 
ATOM   3614 C CG  . MET   C 3 31  ? -8.825  23.854  37.862  1.00 95.87 31  C 1 
ATOM   3615 S SD  . MET   C 3 31  ? -7.405  23.755  36.735  1.00 94.54 31  C 1 
ATOM   3616 C CE  . MET   C 3 31  ? -7.283  25.469  36.179  1.00 85.14 31  C 1 
ATOM   3617 N N   . THR   C 3 32  ? -13.291 24.120  36.597  1.00 98.58 32  C 1 
ATOM   3618 C CA  . THR   C 3 32  ? -14.508 24.650  35.961  1.00 98.66 32  C 1 
ATOM   3619 C C   . THR   C 3 32  ? -15.606 24.892  36.992  1.00 98.65 32  C 1 
ATOM   3620 O O   . THR   C 3 32  ? -16.206 25.963  37.011  1.00 98.38 32  C 1 
ATOM   3621 C CB  . THR   C 3 32  ? -15.040 23.693  34.887  1.00 98.51 32  C 1 
ATOM   3622 O OG1 . THR   C 3 32  ? -14.028 23.378  33.962  1.00 96.11 32  C 1 
ATOM   3623 C CG2 . THR   C 3 32  ? -16.202 24.310  34.107  1.00 95.12 32  C 1 
ATOM   3624 N N   . TYR   C 3 33  ? -15.848 23.915  37.865  1.00 98.62 33  C 1 
ATOM   3625 C CA  . TYR   C 3 33  ? -16.784 24.058  38.982  1.00 98.56 33  C 1 
ATOM   3626 C C   . TYR   C 3 33  ? -16.433 25.268  39.853  1.00 98.52 33  C 1 
ATOM   3627 O O   . TYR   C 3 33  ? -17.292 26.105  40.126  1.00 98.09 33  C 1 
ATOM   3628 C CB  . TYR   C 3 33  ? -16.772 22.759  39.799  1.00 98.36 33  C 1 
ATOM   3629 C CG  . TYR   C 3 33  ? -17.467 22.877  41.138  1.00 98.00 33  C 1 
ATOM   3630 C CD1 . TYR   C 3 33  ? -16.718 23.055  42.321  1.00 95.90 33  C 1 
ATOM   3631 C CD2 . TYR   C 3 33  ? -18.873 22.851  41.206  1.00 96.08 33  C 1 
ATOM   3632 C CE1 . TYR   C 3 33  ? -17.366 23.199  43.562  1.00 95.07 33  C 1 
ATOM   3633 C CE2 . TYR   C 3 33  ? -19.533 22.996  42.441  1.00 95.01 33  C 1 
ATOM   3634 C CZ  . TYR   C 3 33  ? -18.773 23.169  43.616  1.00 95.83 33  C 1 
ATOM   3635 O OH  . TYR   C 3 33  ? -19.412 23.314  44.822  1.00 94.57 33  C 1 
ATOM   3636 N N   . ASP   C 3 34  ? -15.170 25.409  40.224  1.00 98.50 34  C 1 
ATOM   3637 C CA  . ASP   C 3 34  ? -14.695 26.516  41.051  1.00 98.43 34  C 1 
ATOM   3638 C C   . ASP   C 3 34  ? -14.830 27.875  40.340  1.00 98.46 34  C 1 
ATOM   3639 O O   . ASP   C 3 34  ? -15.211 28.864  40.967  1.00 97.79 34  C 1 
ATOM   3640 C CB  . ASP   C 3 34  ? -13.245 26.229  41.450  1.00 98.04 34  C 1 
ATOM   3641 C CG  . ASP   C 3 34  ? -12.731 27.249  42.454  1.00 97.07 34  C 1 
ATOM   3642 O OD1 . ASP   C 3 34  ? -13.250 27.293  43.591  1.00 92.37 34  C 1 
ATOM   3643 O OD2 . ASP   C 3 34  ? -11.780 27.991  42.137  1.00 91.90 34  C 1 
ATOM   3644 N N   . LEU   C 3 35  ? -14.607 27.930  39.026  1.00 98.45 35  C 1 
ATOM   3645 C CA  . LEU   C 3 35  ? -14.838 29.131  38.220  1.00 98.46 35  C 1 
ATOM   3646 C C   . LEU   C 3 35  ? -16.315 29.537  38.235  1.00 98.41 35  C 1 
ATOM   3647 O O   . LEU   C 3 35  ? -16.632 30.699  38.501  1.00 97.87 35  C 1 
ATOM   3648 C CB  . LEU   C 3 35  ? -14.318 28.885  36.789  1.00 98.30 35  C 1 
ATOM   3649 C CG  . LEU   C 3 35  ? -14.525 30.065  35.818  1.00 97.69 35  C 1 
ATOM   3650 C CD1 . LEU   C 3 35  ? -13.881 31.362  36.311  1.00 95.55 35  C 1 
ATOM   3651 C CD2 . LEU   C 3 35  ? -13.911 29.720  34.464  1.00 95.66 35  C 1 
ATOM   3652 N N   . LEU   C 3 36  ? -17.216 28.584  37.996  1.00 98.49 36  C 1 
ATOM   3653 C CA  . LEU   C 3 36  ? -18.661 28.835  38.004  1.00 98.37 36  C 1 
ATOM   3654 C C   . LEU   C 3 36  ? -19.175 29.262  39.387  1.00 98.20 36  C 1 
ATOM   3655 O O   . LEU   C 3 36  ? -19.988 30.186  39.482  1.00 97.38 36  C 1 
ATOM   3656 C CB  . LEU   C 3 36  ? -19.394 27.576  37.521  1.00 98.16 36  C 1 
ATOM   3657 C CG  . LEU   C 3 36  ? -19.188 27.253  36.029  1.00 97.72 36  C 1 
ATOM   3658 C CD1 . LEU   C 3 36  ? -19.813 25.894  35.720  1.00 96.38 36  C 1 
ATOM   3659 C CD2 . LEU   C 3 36  ? -19.837 28.302  35.121  1.00 96.25 36  C 1 
ATOM   3660 N N   . CYS   C 3 37  ? -18.671 28.648  40.459  1.00 98.16 37  C 1 
ATOM   3661 C CA  . CYS   C 3 37  ? -18.981 29.061  41.831  1.00 97.93 37  C 1 
ATOM   3662 C C   . CYS   C 3 37  ? -18.466 30.477  42.126  1.00 97.85 37  C 1 
ATOM   3663 O O   . CYS   C 3 37  ? -19.188 31.289  42.701  1.00 96.77 37  C 1 
ATOM   3664 C CB  . CYS   C 3 37  ? -18.373 28.053  42.813  1.00 97.54 37  C 1 
ATOM   3665 S SG  . CYS   C 3 37  ? -19.303 26.491  42.762  1.00 94.75 37  C 1 
ATOM   3666 N N   . THR   C 3 38  ? -17.243 30.786  41.691  1.00 98.07 38  C 1 
ATOM   3667 C CA  . THR   C 3 38  ? -16.633 32.113  41.891  1.00 97.95 38  C 1 
ATOM   3668 C C   . THR   C 3 38  ? -17.402 33.213  41.154  1.00 97.81 38  C 1 
ATOM   3669 O O   . THR   C 3 38  ? -17.549 34.318  41.672  1.00 96.67 38  C 1 
ATOM   3670 C CB  . THR   C 3 38  ? -15.166 32.105  41.434  1.00 97.53 38  C 1 
ATOM   3671 O OG1 . THR   C 3 38  ? -14.449 31.092  42.107  1.00 93.60 38  C 1 
ATOM   3672 C CG2 . THR   C 3 38  ? -14.446 33.415  41.744  1.00 92.75 38  C 1 
ATOM   3673 N N   . LEU   C 3 39  ? -17.949 32.897  39.984  1.00 97.74 39  C 1 
ATOM   3674 C CA  . LEU   C 3 39  ? -18.822 33.796  39.218  1.00 97.35 39  C 1 
ATOM   3675 C C   . LEU   C 3 39  ? -20.215 33.969  39.840  1.00 97.15 39  C 1 
ATOM   3676 O O   . LEU   C 3 39  ? -20.949 34.878  39.448  1.00 95.55 39  C 1 
ATOM   3677 C CB  . LEU   C 3 39  ? -18.955 33.244  37.793  1.00 96.77 39  C 1 
ATOM   3678 C CG  . LEU   C 3 39  ? -17.703 33.458  36.926  1.00 94.26 39  C 1 
ATOM   3679 C CD1 . LEU   C 3 39  ? -17.771 32.519  35.729  1.00 89.35 39  C 1 
ATOM   3680 C CD2 . LEU   C 3 39  ? -17.630 34.900  36.421  1.00 88.63 39  C 1 
ATOM   3681 N N   . GLY   C 3 40  ? -20.620 33.100  40.762  1.00 96.83 40  C 1 
ATOM   3682 C CA  . GLY   C 3 40  ? -22.003 33.016  41.244  1.00 96.39 40  C 1 
ATOM   3683 C C   . GLY   C 3 40  ? -22.987 32.535  40.169  1.00 96.57 40  C 1 
ATOM   3684 O O   . GLY   C 3 40  ? -24.182 32.809  40.252  1.00 94.44 40  C 1 
ATOM   3685 N N   . ALA   C 3 41  ? -22.497 31.842  39.154  1.00 97.17 41  C 1 
ATOM   3686 C CA  . ALA   C 3 41  ? -23.278 31.346  38.021  1.00 97.14 41  C 1 
ATOM   3687 C C   . ALA   C 3 41  ? -23.857 29.941  38.244  1.00 97.23 41  C 1 
ATOM   3688 O O   . ALA   C 3 41  ? -24.699 29.489  37.465  1.00 95.72 41  C 1 
ATOM   3689 C CB  . ALA   C 3 41  ? -22.389 31.400  36.778  1.00 96.45 41  C 1 
ATOM   3690 N N   . LEU   C 3 42  ? -23.423 29.249  39.288  1.00 97.34 42  C 1 
ATOM   3691 C CA  . LEU   C 3 42  ? -23.892 27.927  39.692  1.00 97.38 42  C 1 
ATOM   3692 C C   . LEU   C 3 42  ? -24.481 28.004  41.108  1.00 97.03 42  C 1 
ATOM   3693 O O   . LEU   C 3 42  ? -23.776 28.321  42.067  1.00 94.84 42  C 1 
ATOM   3694 C CB  . LEU   C 3 42  ? -22.704 26.952  39.589  1.00 96.74 42  C 1 
ATOM   3695 C CG  . LEU   C 3 42  ? -23.021 25.512  40.010  1.00 95.96 42  C 1 
ATOM   3696 C CD1 . LEU   C 3 42  ? -24.062 24.856  39.111  1.00 93.26 42  C 1 
ATOM   3697 C CD2 . LEU   C 3 42  ? -21.750 24.670  39.944  1.00 92.86 42  C 1 
ATOM   3698 N N   . GLU   C 3 43  ? -25.776 27.712  41.243  1.00 96.55 43  C 1 
ATOM   3699 C CA  . GLU   C 3 43  ? -26.444 27.648  42.546  1.00 95.88 43  C 1 
ATOM   3700 C C   . GLU   C 3 43  ? -26.370 26.222  43.123  1.00 96.48 43  C 1 
ATOM   3701 O O   . GLU   C 3 43  ? -26.577 25.252  42.397  1.00 95.05 43  C 1 
ATOM   3702 C CB  . GLU   C 3 43  ? -27.915 28.105  42.433  1.00 93.39 43  C 1 
ATOM   3703 C CG  . GLU   C 3 43  ? -28.129 29.578  42.003  1.00 84.92 43  C 1 
ATOM   3704 C CD  . GLU   C 3 43  ? -29.625 29.996  42.003  1.00 80.44 43  C 1 
ATOM   3705 O OE1 . GLU   C 3 43  ? -30.059 30.865  41.215  1.00 72.42 43  C 1 
ATOM   3706 O OE2 . GLU   C 3 43  ? -30.426 29.469  42.809  1.00 72.70 43  C 1 
ATOM   3707 N N   . ASP   C 3 44  ? -26.214 26.079  44.448  1.00 96.01 44  C 1 
ATOM   3708 C CA  . ASP   C 3 44  ? -26.140 24.765  45.118  1.00 95.83 44  C 1 
ATOM   3709 C C   . ASP   C 3 44  ? -27.301 23.820  44.765  1.00 96.22 44  C 1 
ATOM   3710 O O   . ASP   C 3 44  ? -27.123 22.615  44.628  1.00 94.54 44  C 1 
ATOM   3711 C CB  . ASP   C 3 44  ? -26.141 24.954  46.646  1.00 94.24 44  C 1 
ATOM   3712 C CG  . ASP   C 3 44  ? -24.837 25.500  47.220  1.00 85.61 44  C 1 
ATOM   3713 O OD1 . ASP   C 3 44  ? -23.799 25.362  46.549  1.00 76.93 44  C 1 
ATOM   3714 O OD2 . ASP   C 3 44  ? -24.907 26.039  48.346  1.00 74.65 44  C 1 
ATOM   3715 N N   . ARG   C 3 45  ? -28.515 24.356  44.590  1.00 95.90 45  C 1 
ATOM   3716 C CA  . ARG   C 3 45  ? -29.706 23.576  44.218  1.00 95.68 45  C 1 
ATOM   3717 C C   . ARG   C 3 45  ? -29.639 22.980  42.809  1.00 96.58 45  C 1 
ATOM   3718 O O   . ARG   C 3 45  ? -30.443 22.112  42.494  1.00 95.27 45  C 1 
ATOM   3719 C CB  . ARG   C 3 45  ? -30.960 24.428  44.377  1.00 93.37 45  C 1 
ATOM   3720 C CG  . ARG   C 3 45  ? -30.982 25.581  43.367  1.00 82.41 45  C 1 
ATOM   3721 C CD  . ARG   C 3 45  ? -32.263 26.396  43.503  1.00 78.86 45  C 1 
ATOM   3722 N NE  . ARG   C 3 45  ? -32.162 27.576  42.651  1.00 66.82 45  C 1 
ATOM   3723 C CZ  . ARG   C 3 45  ? -33.124 28.386  42.295  1.00 59.98 45  C 1 
ATOM   3724 N NH1 . ARG   C 3 45  ? -34.353 28.240  42.708  1.00 54.80 45  C 1 
ATOM   3725 N NH2 . ARG   C 3 45  ? -32.826 29.366  41.506  1.00 52.68 45  C 1 
ATOM   3726 N N   . GLN   C 3 46  ? -28.759 23.485  41.959  1.00 97.19 46  C 1 
ATOM   3727 C CA  . GLN   C 3 46  ? -28.533 22.967  40.605  1.00 97.60 46  C 1 
ATOM   3728 C C   . GLN   C 3 46  ? -27.538 21.804  40.611  1.00 97.99 46  C 1 
ATOM   3729 O O   . GLN   C 3 46  ? -27.511 21.035  39.661  1.00 97.49 46  C 1 
ATOM   3730 C CB  . GLN   C 3 46  ? -28.037 24.097  39.690  1.00 97.04 46  C 1 
ATOM   3731 C CG  . GLN   C 3 46  ? -29.066 25.229  39.533  1.00 95.93 46  C 1 
ATOM   3732 C CD  . GLN   C 3 46  ? -28.522 26.387  38.693  1.00 95.75 46  C 1 
ATOM   3733 O OE1 . GLN   C 3 46  ? -27.647 27.126  39.110  1.00 88.71 46  C 1 
ATOM   3734 N NE2 . GLN   C 3 46  ? -29.029 26.589  37.499  1.00 88.10 46  C 1 
ATOM   3735 N N   . ILE   C 3 47  ? -26.751 21.668  41.672  1.00 98.03 47  C 1 
ATOM   3736 C CA  . ILE   C 3 47  ? -25.753 20.608  41.807  1.00 98.08 47  C 1 
ATOM   3737 C C   . ILE   C 3 47  ? -26.457 19.302  42.177  1.00 98.09 47  C 1 
ATOM   3738 O O   . ILE   C 3 47  ? -27.160 19.211  43.185  1.00 97.33 47  C 1 
ATOM   3739 C CB  . ILE   C 3 47  ? -24.648 20.988  42.816  1.00 97.66 47  C 1 
ATOM   3740 C CG1 . ILE   C 3 47  ? -23.990 22.338  42.432  1.00 95.64 47  C 1 
ATOM   3741 C CG2 . ILE   C 3 47  ? -23.588 19.873  42.877  1.00 95.32 47  C 1 
ATOM   3742 C CD1 . ILE   C 3 47  ? -23.012 22.876  43.486  1.00 87.23 47  C 1 
ATOM   3743 N N   . VAL   C 3 48  ? -26.242 18.276  41.368  1.00 98.22 48  C 1 
ATOM   3744 C CA  . VAL   C 3 48  ? -26.762 16.923  41.594  1.00 98.25 48  C 1 
ATOM   3745 C C   . VAL   C 3 48  ? -25.584 15.981  41.808  1.00 98.43 48  C 1 
ATOM   3746 O O   . VAL   C 3 48  ? -24.652 15.942  41.006  1.00 97.94 48  C 1 
ATOM   3747 C CB  . VAL   C 3 48  ? -27.668 16.465  40.438  1.00 97.50 48  C 1 
ATOM   3748 C CG1 . VAL   C 3 48  ? -28.309 15.108  40.747  1.00 93.50 48  C 1 
ATOM   3749 C CG2 . VAL   C 3 48  ? -28.810 17.461  40.187  1.00 92.77 48  C 1 
ATOM   3750 N N   . ALA   C 3 49  ? -25.616 15.220  42.890  1.00 98.14 49  C 1 
ATOM   3751 C CA  . ALA   C 3 49  ? -24.580 14.230  43.156  1.00 98.16 49  C 1 
ATOM   3752 C C   . ALA   C 3 49  ? -24.714 13.040  42.188  1.00 98.34 49  C 1 
ATOM   3753 O O   . ALA   C 3 49  ? -25.813 12.496  42.041  1.00 97.41 49  C 1 
ATOM   3754 C CB  . ALA   C 3 49  ? -24.662 13.792  44.621  1.00 97.18 49  C 1 
ATOM   3755 N N   . PRO   C 3 50  ? -23.621 12.599  41.557  1.00 98.37 50  C 1 
ATOM   3756 C CA  . PRO   C 3 50  ? -23.637 11.408  40.721  1.00 98.38 50  C 1 
ATOM   3757 C C   . PRO   C 3 50  ? -23.831 10.153  41.568  1.00 98.39 50  C 1 
ATOM   3758 O O   . PRO   C 3 50  ? -23.408 10.078  42.723  1.00 97.44 50  C 1 
ATOM   3759 C CB  . PRO   C 3 50  ? -22.286 11.400  40.002  1.00 97.78 50  C 1 
ATOM   3760 C CG  . PRO   C 3 50  ? -21.356 12.084  41.002  1.00 96.77 50  C 1 
ATOM   3761 C CD  . PRO   C 3 50  ? -22.266 13.133  41.646  1.00 97.81 50  C 1 
ATOM   3762 N N   . ARG   C 3 51  ? -24.403 9.129   40.954  1.00 98.13 51  C 1 
ATOM   3763 C CA  . ARG   C 3 51  ? -24.409 7.759   41.468  1.00 97.96 51  C 1 
ATOM   3764 C C   . ARG   C 3 51  ? -23.436 6.906   40.667  1.00 98.27 51  C 1 
ATOM   3765 O O   . ARG   C 3 51  ? -23.130 7.217   39.524  1.00 97.44 51  C 1 
ATOM   3766 C CB  . ARG   C 3 51  ? -25.836 7.195   41.458  1.00 95.80 51  C 1 
ATOM   3767 C CG  . ARG   C 3 51  ? -26.390 7.009   40.037  1.00 91.70 51  C 1 
ATOM   3768 C CD  . ARG   C 3 51  ? -27.798 6.424   40.085  1.00 91.26 51  C 1 
ATOM   3769 N NE  . ARG   C 3 51  ? -28.334 6.194   38.743  1.00 91.11 51  C 1 
ATOM   3770 C CZ  . ARG   C 3 51  ? -28.161 5.116   37.995  1.00 93.14 51  C 1 
ATOM   3771 N NH1 . ARG   C 3 51  ? -27.415 4.115   38.362  1.00 84.27 51  C 1 
ATOM   3772 N NH2 . ARG   C 3 51  ? -28.754 5.029   36.854  1.00 87.71 51  C 1 
ATOM   3773 N N   . MET   C 3 52  ? -23.006 5.795   41.242  1.00 98.23 52  C 1 
ATOM   3774 C CA  . MET   C 3 52  ? -22.258 4.784   40.500  1.00 98.17 52  C 1 
ATOM   3775 C C   . MET   C 3 52  ? -23.222 3.984   39.612  1.00 98.42 52  C 1 
ATOM   3776 O O   . MET   C 3 52  ? -24.319 3.632   40.057  1.00 97.59 52  C 1 
ATOM   3777 C CB  . MET   C 3 52  ? -21.498 3.914   41.506  1.00 96.58 52  C 1 
ATOM   3778 C CG  . MET   C 3 52  ? -20.488 2.977   40.851  1.00 85.44 52  C 1 
ATOM   3779 S SD  . MET   C 3 52  ? -19.488 2.082   42.072  1.00 83.75 52  C 1 
ATOM   3780 C CE  . MET   C 3 52  ? -19.018 0.641   41.097  1.00 72.58 52  C 1 
ATOM   3781 N N   . ALA   C 3 53  ? -22.840 3.713   38.366  1.00 98.35 53  C 1 
ATOM   3782 C CA  . ALA   C 3 53  ? -23.592 2.817   37.496  1.00 98.48 53  C 1 
ATOM   3783 C C   . ALA   C 3 53  ? -23.519 1.382   38.029  1.00 98.53 53  C 1 
ATOM   3784 O O   . ALA   C 3 53  ? -22.492 0.946   38.555  1.00 97.92 53  C 1 
ATOM   3785 C CB  . ALA   C 3 53  ? -23.071 2.914   36.062  1.00 98.09 53  C 1 
ATOM   3786 N N   . THR   C 3 54  ? -24.612 0.642   37.883  1.00 98.42 54  C 1 
ATOM   3787 C CA  . THR   C 3 54  ? -24.659 -0.785  38.209  1.00 98.39 54  C 1 
ATOM   3788 C C   . THR   C 3 54  ? -24.030 -1.612  37.088  1.00 98.51 54  C 1 
ATOM   3789 O O   . THR   C 3 54  ? -23.968 -1.179  35.938  1.00 98.07 54  C 1 
ATOM   3790 C CB  . THR   C 3 54  ? -26.096 -1.254  38.464  1.00 97.93 54  C 1 
ATOM   3791 O OG1 . THR   C 3 54  ? -26.886 -1.092  37.314  1.00 94.36 54  C 1 
ATOM   3792 C CG2 . THR   C 3 54  ? -26.775 -0.492  39.604  1.00 93.17 54  C 1 
ATOM   3793 N N   . ASP   C 3 55  ? -23.628 -2.849  37.393  1.00 98.43 55  C 1 
ATOM   3794 C CA  . ASP   C 3 55  ? -23.125 -3.772  36.371  1.00 98.45 55  C 1 
ATOM   3795 C C   . ASP   C 3 55  ? -24.152 -4.022  35.249  1.00 98.53 55  C 1 
ATOM   3796 O O   . ASP   C 3 55  ? -23.773 -4.214  34.101  1.00 97.81 55  C 1 
ATOM   3797 C CB  . ASP   C 3 55  ? -22.772 -5.122  37.006  1.00 97.87 55  C 1 
ATOM   3798 C CG  . ASP   C 3 55  ? -21.538 -5.133  37.903  1.00 96.83 55  C 1 
ATOM   3799 O OD1 . ASP   C 3 55  ? -20.937 -4.083  38.196  1.00 92.45 55  C 1 
ATOM   3800 O OD2 . ASP   C 3 55  ? -21.158 -6.248  38.322  1.00 92.11 55  C 1 
ATOM   3801 N N   . ASP   C 3 56  ? -25.445 -4.014  35.572  1.00 98.40 56  C 1 
ATOM   3802 C CA  . ASP   C 3 56  ? -26.510 -4.184  34.581  1.00 98.34 56  C 1 
ATOM   3803 C C   . ASP   C 3 56  ? -26.616 -2.969  33.650  1.00 98.46 56  C 1 
ATOM   3804 O O   . ASP   C 3 56  ? -26.855 -3.131  32.459  1.00 97.67 56  C 1 
ATOM   3805 C CB  . ASP   C 3 56  ? -27.856 -4.449  35.274  1.00 97.91 56  C 1 
ATOM   3806 C CG  . ASP   C 3 56  ? -27.927 -5.785  36.027  1.00 96.28 56  C 1 
ATOM   3807 O OD1 . ASP   C 3 56  ? -27.137 -6.707  35.726  1.00 91.01 56  C 1 
ATOM   3808 O OD2 . ASP   C 3 56  ? -28.804 -5.904  36.911  1.00 90.48 56  C 1 
ATOM   3809 N N   . GLU   C 3 57  ? -26.386 -1.762  34.164  1.00 98.56 57  C 1 
ATOM   3810 C CA  . GLU   C 3 57  ? -26.343 -0.539  33.358  1.00 98.58 57  C 1 
ATOM   3811 C C   . GLU   C 3 57  ? -25.086 -0.487  32.480  1.00 98.66 57  C 1 
ATOM   3812 O O   . GLU   C 3 57  ? -25.188 -0.187  31.296  1.00 98.35 57  C 1 
ATOM   3813 C CB  . GLU   C 3 57  ? -26.409 0.687   34.277  1.00 98.33 57  C 1 
ATOM   3814 C CG  . GLU   C 3 57  ? -27.808 0.847   34.897  1.00 97.60 57  C 1 
ATOM   3815 C CD  . GLU   C 3 57  ? -27.845 1.868   36.040  1.00 97.96 57  C 1 
ATOM   3816 O OE1 . GLU   C 3 57  ? -28.885 2.539   36.206  1.00 94.14 57  C 1 
ATOM   3817 O OE2 . GLU   C 3 57  ? -26.868 2.009   36.809  1.00 94.82 57  C 1 
ATOM   3818 N N   . LEU   C 3 58  ? -23.935 -0.856  33.020  1.00 98.64 58  C 1 
ATOM   3819 C CA  . LEU   C 3 58  ? -22.708 -0.986  32.223  1.00 98.67 58  C 1 
ATOM   3820 C C   . LEU   C 3 58  ? -22.878 -2.024  31.100  1.00 98.67 58  C 1 
ATOM   3821 O O   . LEU   C 3 58  ? -22.413 -1.812  29.984  1.00 98.32 58  C 1 
ATOM   3822 C CB  . LEU   C 3 58  ? -21.534 -1.373  33.141  1.00 98.57 58  C 1 
ATOM   3823 C CG  . LEU   C 3 58  ? -21.133 -0.307  34.181  1.00 97.93 58  C 1 
ATOM   3824 C CD1 . LEU   C 3 58  ? -20.068 -0.877  35.115  1.00 96.05 58  C 1 
ATOM   3825 C CD2 . LEU   C 3 58  ? -20.567 0.950   33.528  1.00 95.77 58  C 1 
ATOM   3826 N N   . ALA   C 3 59  ? -23.601 -3.120  31.383  1.00 98.60 59  C 1 
ATOM   3827 C CA  . ALA   C 3 59  ? -23.860 -4.190  30.422  1.00 98.54 59  C 1 
ATOM   3828 C C   . ALA   C 3 59  ? -24.862 -3.819  29.311  1.00 98.51 59  C 1 
ATOM   3829 O O   . ALA   C 3 59  ? -25.042 -4.614  28.390  1.00 97.72 59  C 1 
ATOM   3830 C CB  . ALA   C 3 59  ? -24.286 -5.449  31.186  1.00 98.13 59  C 1 
ATOM   3831 N N   . LEU   C 3 60  ? -25.474 -2.634  29.347  1.00 98.54 60  C 1 
ATOM   3832 C CA  . LEU   C 3 60  ? -26.225 -2.090  28.202  1.00 98.44 60  C 1 
ATOM   3833 C C   . LEU   C 3 60  ? -25.335 -1.926  26.959  1.00 98.35 60  C 1 
ATOM   3834 O O   . LEU   C 3 60  ? -25.831 -2.014  25.836  1.00 97.37 60  C 1 
ATOM   3835 C CB  . LEU   C 3 60  ? -26.831 -0.728  28.584  1.00 98.24 60  C 1 
ATOM   3836 C CG  . LEU   C 3 60  ? -27.931 -0.771  29.659  1.00 97.28 60  C 1 
ATOM   3837 C CD1 . LEU   C 3 60  ? -28.290 0.656   30.080  1.00 94.02 60  C 1 
ATOM   3838 C CD2 . LEU   C 3 60  ? -29.202 -1.443  29.145  1.00 93.92 60  C 1 
ATOM   3839 N N   . ILE   C 3 61  ? -24.040 -1.718  27.165  1.00 98.42 61  C 1 
ATOM   3840 C CA  . ILE   C 3 61  ? -23.042 -1.606  26.090  1.00 98.39 61  C 1 
ATOM   3841 C C   . ILE   C 3 61  ? -21.902 -2.607  26.283  1.00 98.33 61  C 1 
ATOM   3842 O O   . ILE   C 3 61  ? -21.558 -3.335  25.350  1.00 97.56 61  C 1 
ATOM   3843 C CB  . ILE   C 3 61  ? -22.522 -0.157  25.990  1.00 98.05 61  C 1 
ATOM   3844 C CG1 . ILE   C 3 61  ? -23.631 0.827   25.546  1.00 95.71 61  C 1 
ATOM   3845 C CG2 . ILE   C 3 61  ? -21.299 -0.027  25.065  1.00 96.40 61  C 1 
ATOM   3846 C CD1 . ILE   C 3 61  ? -24.179 0.608   24.114  1.00 93.87 61  C 1 
ATOM   3847 N N   . HIS   C 3 62  ? -21.323 -2.654  27.465  1.00 98.38 62  C 1 
ATOM   3848 C CA  . HIS   C 3 62  ? -20.096 -3.395  27.730  1.00 98.49 62  C 1 
ATOM   3849 C C   . HIS   C 3 62  ? -20.337 -4.886  27.969  1.00 98.43 62  C 1 
ATOM   3850 O O   . HIS   C 3 62  ? -21.289 -5.297  28.631  1.00 97.91 62  C 1 
ATOM   3851 C CB  . HIS   C 3 62  ? -19.343 -2.748  28.892  1.00 98.37 62  C 1 
ATOM   3852 C CG  . HIS   C 3 62  ? -18.839 -1.378  28.554  1.00 98.55 62  C 1 
ATOM   3853 N ND1 . HIS   C 3 62  ? -17.854 -1.089  27.627  1.00 92.42 62  C 1 
ATOM   3854 C CD2 . HIS   C 3 62  ? -19.310 -0.179  29.030  1.00 90.97 62  C 1 
ATOM   3855 C CE1 . HIS   C 3 62  ? -17.738 0.242   27.554  1.00 94.90 62  C 1 
ATOM   3856 N NE2 . HIS   C 3 62  ? -18.606 0.828   28.390  1.00 95.75 62  C 1 
ATOM   3857 N N   . ASP   C 3 63  ? -19.429 -5.716  27.475  1.00 97.91 63  C 1 
ATOM   3858 C CA  . ASP   C 3 63  ? -19.440 -7.145  27.756  1.00 97.77 63  C 1 
ATOM   3859 C C   . ASP   C 3 63  ? -19.158 -7.405  29.244  1.00 98.01 63  C 1 
ATOM   3860 O O   . ASP   C 3 63  ? -18.241 -6.832  29.837  1.00 97.56 63  C 1 
ATOM   3861 C CB  . ASP   C 3 63  ? -18.421 -7.879  26.873  1.00 96.98 63  C 1 
ATOM   3862 C CG  . ASP   C 3 63  ? -18.814 -7.932  25.392  1.00 94.06 63  C 1 
ATOM   3863 O OD1 . ASP   C 3 63  ? -20.034 -7.968  25.095  1.00 88.83 63  C 1 
ATOM   3864 O OD2 . ASP   C 3 63  ? -17.889 -7.984  24.558  1.00 88.07 63  C 1 
ATOM   3865 N N   . ARG   C 3 64  ? -19.904 -8.342  29.846  1.00 97.90 64  C 1 
ATOM   3866 C CA  . ARG   C 3 64  ? -19.705 -8.733  31.257  1.00 97.89 64  C 1 
ATOM   3867 C C   . ARG   C 3 64  ? -18.259 -9.166  31.551  1.00 97.96 64  C 1 
ATOM   3868 O O   . ARG   C 3 64  ? -17.738 -8.862  32.614  1.00 96.90 64  C 1 
ATOM   3869 C CB  . ARG   C 3 64  ? -20.664 -9.877  31.618  1.00 97.04 64  C 1 
ATOM   3870 C CG  . ARG   C 3 64  ? -22.135 -9.433  31.761  1.00 92.19 64  C 1 
ATOM   3871 C CD  . ARG   C 3 64  ? -22.439 -8.879  33.155  1.00 88.68 64  C 1 
ATOM   3872 N NE  . ARG   C 3 64  ? -23.880 -8.601  33.274  1.00 87.24 64  C 1 
ATOM   3873 C CZ  . ARG   C 3 64  ? -24.575 -8.318  34.361  1.00 86.63 64  C 1 
ATOM   3874 N NH1 . ARG   C 3 64  ? -24.056 -8.258  35.559  1.00 73.87 64  C 1 
ATOM   3875 N NH2 . ARG   C 3 64  ? -25.841 -8.076  34.249  1.00 80.60 64  C 1 
ATOM   3876 N N   . SER   C 3 65  ? -17.613 -9.847  30.614  1.00 97.40 65  C 1 
ATOM   3877 C CA  . SER   C 3 65  ? -16.205 -10.243 30.729  1.00 97.02 65  C 1 
ATOM   3878 C C   . SER   C 3 65  ? -15.264 -9.040  30.815  1.00 97.52 65  C 1 
ATOM   3879 O O   . SER   C 3 65  ? -14.304 -9.077  31.581  1.00 96.60 65  C 1 
ATOM   3880 C CB  . SER   C 3 65  ? -15.808 -11.115 29.534  1.00 95.66 65  C 1 
ATOM   3881 O OG  . SER   C 3 65  ? -16.176 -10.500 28.315  1.00 85.71 65  C 1 
ATOM   3882 N N   . TYR   C 3 66  ? -15.553 -7.973  30.085  1.00 97.76 66  C 1 
ATOM   3883 C CA  . TYR   C 3 66  ? -14.784 -6.734  30.147  1.00 98.09 66  C 1 
ATOM   3884 C C   . TYR   C 3 66  ? -14.988 -6.011  31.486  1.00 98.30 66  C 1 
ATOM   3885 O O   . TYR   C 3 66  ? -14.012 -5.614  32.113  1.00 97.99 66  C 1 
ATOM   3886 C CB  . TYR   C 3 66  ? -15.147 -5.839  28.958  1.00 97.88 66  C 1 
ATOM   3887 C CG  . TYR   C 3 66  ? -14.438 -4.501  28.977  1.00 97.98 66  C 1 
ATOM   3888 C CD1 . TYR   C 3 66  ? -15.168 -3.305  29.125  1.00 95.29 66  C 1 
ATOM   3889 C CD2 . TYR   C 3 66  ? -13.034 -4.450  28.882  1.00 95.77 66  C 1 
ATOM   3890 C CE1 . TYR   C 3 66  ? -14.506 -2.069  29.170  1.00 95.51 66  C 1 
ATOM   3891 C CE2 . TYR   C 3 66  ? -12.359 -3.217  28.936  1.00 95.26 66  C 1 
ATOM   3892 C CZ  . TYR   C 3 66  ? -13.101 -2.029  29.080  1.00 97.63 66  C 1 
ATOM   3893 O OH  . TYR   C 3 66  ? -12.445 -0.830  29.140  1.00 97.04 66  C 1 
ATOM   3894 N N   . ILE   C 3 67  ? -16.225 -5.929  31.972  1.00 98.40 67  C 1 
ATOM   3895 C CA  . ILE   C 3 67  ? -16.535 -5.342  33.287  1.00 98.48 67  C 1 
ATOM   3896 C C   . ILE   C 3 67  ? -15.763 -6.073  34.399  1.00 98.43 67  C 1 
ATOM   3897 O O   . ILE   C 3 67  ? -15.142 -5.430  35.245  1.00 98.10 67  C 1 
ATOM   3898 C CB  . ILE   C 3 67  ? -18.061 -5.353  33.546  1.00 98.42 67  C 1 
ATOM   3899 C CG1 . ILE   C 3 67  ? -18.820 -4.519  32.486  1.00 97.47 67  C 1 
ATOM   3900 C CG2 . ILE   C 3 67  ? -18.380 -4.820  34.960  1.00 97.27 67  C 1 
ATOM   3901 C CD1 . ILE   C 3 67  ? -20.340 -4.738  32.494  1.00 95.57 67  C 1 
ATOM   3902 N N   . GLU   C 3 68  ? -15.749 -7.404  34.371  1.00 98.26 68  C 1 
ATOM   3903 C CA  . GLU   C 3 68  ? -14.982 -8.194  35.343  1.00 98.09 68  C 1 
ATOM   3904 C C   . GLU   C 3 68  ? -13.463 -8.004  35.187  1.00 98.14 68  C 1 
ATOM   3905 O O   . GLU   C 3 68  ? -12.749 -7.946  36.190  1.00 97.53 68  C 1 
ATOM   3906 C CB  . GLU   C 3 68  ? -15.360 -9.680  35.249  1.00 97.68 68  C 1 
ATOM   3907 C CG  . GLU   C 3 68  ? -16.778 -9.985  35.773  1.00 93.68 68  C 1 
ATOM   3908 C CD  . GLU   C 3 68  ? -16.995 -9.529  37.230  1.00 93.17 68  C 1 
ATOM   3909 O OE1 . GLU   C 3 68  ? -18.007 -8.845  37.510  1.00 85.15 68  C 1 
ATOM   3910 O OE2 . GLU   C 3 68  ? -16.125 -9.824  38.077  1.00 86.53 68  C 1 
ATOM   3911 N N   . ALA   C 3 69  ? -12.967 -7.839  33.965  1.00 97.85 69  C 1 
ATOM   3912 C CA  . ALA   C 3 69  ? -11.556 -7.533  33.732  1.00 97.83 69  C 1 
ATOM   3913 C C   . ALA   C 3 69  ? -11.159 -6.166  34.317  1.00 98.00 69  C 1 
ATOM   3914 O O   . ALA   C 3 69  ? -10.131 -6.066  34.983  1.00 97.54 69  C 1 
ATOM   3915 C CB  . ALA   C 3 69  ? -11.264 -7.613  32.232  1.00 97.43 69  C 1 
ATOM   3916 N N   . VAL   C 3 70  ? -11.991 -5.136  34.147  1.00 98.28 70  C 1 
ATOM   3917 C CA  . VAL   C 3 70  ? -11.752 -3.805  34.740  1.00 98.35 70  C 1 
ATOM   3918 C C   . VAL   C 3 70  ? -11.762 -3.873  36.271  1.00 98.32 70  C 1 
ATOM   3919 O O   . VAL   C 3 70  ? -10.892 -3.284  36.916  1.00 97.96 70  C 1 
ATOM   3920 C CB  . VAL   C 3 70  ? -12.771 -2.770  34.223  1.00 98.23 70  C 1 
ATOM   3921 C CG1 . VAL   C 3 70  ? -12.556 -1.391  34.859  1.00 96.64 70  C 1 
ATOM   3922 C CG2 . VAL   C 3 70  ? -12.657 -2.576  32.707  1.00 95.76 70  C 1 
ATOM   3923 N N   . LYS   C 3 71  ? -12.677 -4.639  36.861  1.00 98.27 71  C 1 
ATOM   3924 C CA  . LYS   C 3 71  ? -12.698 -4.873  38.317  1.00 98.24 71  C 1 
ATOM   3925 C C   . LYS   C 3 71  ? -11.412 -5.552  38.800  1.00 98.17 71  C 1 
ATOM   3926 O O   . LYS   C 3 71  ? -10.835 -5.126  39.801  1.00 97.59 71  C 1 
ATOM   3927 C CB  . LYS   C 3 71  ? -13.900 -5.746  38.706  1.00 98.13 71  C 1 
ATOM   3928 C CG  . LYS   C 3 71  ? -15.240 -5.006  38.613  1.00 97.39 71  C 1 
ATOM   3929 C CD  . LYS   C 3 71  ? -16.386 -5.979  38.893  1.00 96.31 71  C 1 
ATOM   3930 C CE  . LYS   C 3 71  ? -17.731 -5.264  38.775  1.00 94.17 71  C 1 
ATOM   3931 N NZ  . LYS   C 3 71  ? -18.851 -6.223  38.883  1.00 91.66 71  C 1 
ATOM   3932 N N   . ALA   C 3 72  ? -10.978 -6.589  38.097  1.00 97.94 72  C 1 
ATOM   3933 C CA  . ALA   C 3 72  ? -9.750  -7.307  38.423  1.00 97.85 72  C 1 
ATOM   3934 C C   . ALA   C 3 72  ? -8.507  -6.412  38.254  1.00 97.86 72  C 1 
ATOM   3935 O O   . ALA   C 3 72  ? -7.646  -6.396  39.134  1.00 96.88 72  C 1 
ATOM   3936 C CB  . ALA   C 3 72  ? -9.681  -8.565  37.553  1.00 97.37 72  C 1 
ATOM   3937 N N   . ALA   C 3 73  ? -8.453  -5.612  37.189  1.00 97.79 73  C 1 
ATOM   3938 C CA  . ALA   C 3 73  ? -7.376  -4.655  36.951  1.00 97.62 73  C 1 
ATOM   3939 C C   . ALA   C 3 73  ? -7.263  -3.632  38.094  1.00 97.59 73  C 1 
ATOM   3940 O O   . ALA   C 3 73  ? -6.186  -3.455  38.659  1.00 96.57 73  C 1 
ATOM   3941 C CB  . ALA   C 3 73  ? -7.621  -3.973  35.599  1.00 97.19 73  C 1 
ATOM   3942 N N   . GLY   C 3 74  ? -8.379  -3.034  38.496  1.00 97.42 74  C 1 
ATOM   3943 C CA  . GLY   C 3 74  ? -8.415  -2.074  39.607  1.00 97.18 74  C 1 
ATOM   3944 C C   . GLY   C 3 74  ? -7.994  -2.658  40.961  1.00 97.28 74  C 1 
ATOM   3945 O O   . GLY   C 3 74  ? -7.532  -1.920  41.837  1.00 95.66 74  C 1 
ATOM   3946 N N   . ARG   C 3 75  ? -8.100  -3.974  41.126  1.00 97.27 75  C 1 
ATOM   3947 C CA  . ARG   C 3 75  ? -7.597  -4.709  42.305  1.00 96.99 75  C 1 
ATOM   3948 C C   . ARG   C 3 75  ? -6.155  -5.216  42.151  1.00 96.96 75  C 1 
ATOM   3949 O O   . ARG   C 3 75  ? -5.620  -5.772  43.101  1.00 94.87 75  C 1 
ATOM   3950 C CB  . ARG   C 3 75  ? -8.548  -5.861  42.637  1.00 95.90 75  C 1 
ATOM   3951 C CG  . ARG   C 3 75  ? -9.920  -5.368  43.141  1.00 92.17 75  C 1 
ATOM   3952 C CD  . ARG   C 3 75  ? -10.755 -6.519  43.690  1.00 90.22 75  C 1 
ATOM   3953 N NE  . ARG   C 3 75  ? -11.101 -7.500  42.651  1.00 84.46 75  C 1 
ATOM   3954 C CZ  . ARG   C 3 75  ? -12.286 -7.753  42.136  1.00 81.73 75  C 1 
ATOM   3955 N NH1 . ARG   C 3 75  ? -13.374 -7.137  42.537  1.00 71.50 75  C 1 
ATOM   3956 N NH2 . ARG   C 3 75  ? -12.396 -8.650  41.204  1.00 74.52 75  C 1 
ATOM   3957 N N   . GLY   C 3 76  ? -5.535  -5.040  40.989  1.00 96.31 76  C 1 
ATOM   3958 C CA  . GLY   C 3 76  ? -4.209  -5.592  40.682  1.00 95.90 76  C 1 
ATOM   3959 C C   . GLY   C 3 76  ? -4.207  -7.110  40.462  1.00 96.35 76  C 1 
ATOM   3960 O O   . GLY   C 3 76  ? -3.173  -7.752  40.629  1.00 93.30 76  C 1 
ATOM   3961 N N   . GLU   C 3 77  ? -5.355  -7.688  40.112  1.00 96.23 77  C 1 
ATOM   3962 C CA  . GLU   C 3 77  ? -5.549  -9.139  39.938  1.00 96.09 77  C 1 
ATOM   3963 C C   . GLU   C 3 77  ? -5.537  -9.577  38.462  1.00 96.11 77  C 1 
ATOM   3964 O O   . GLU   C 3 77  ? -5.544  -10.773 38.171  1.00 92.78 77  C 1 
ATOM   3965 C CB  . GLU   C 3 77  ? -6.870  -9.561  40.609  1.00 94.70 77  C 1 
ATOM   3966 C CG  . GLU   C 3 77  ? -6.885  -9.371  42.136  1.00 91.54 77  C 1 
ATOM   3967 C CD  . GLU   C 3 77  ? -8.263  -9.634  42.783  1.00 90.19 77  C 1 
ATOM   3968 O OE1 . GLU   C 3 77  ? -8.328  -9.664  44.033  1.00 81.66 77  C 1 
ATOM   3969 O OE2 . GLU   C 3 77  ? -9.289  -9.749  42.061  1.00 83.52 77  C 1 
ATOM   3970 N N   . LEU   C 3 78  ? -5.535  -8.638  37.520  1.00 95.87 78  C 1 
ATOM   3971 C CA  . LEU   C 3 78  ? -5.531  -8.933  36.088  1.00 96.00 78  C 1 
ATOM   3972 C C   . LEU   C 3 78  ? -4.095  -9.157  35.594  1.00 95.72 78  C 1 
ATOM   3973 O O   . LEU   C 3 78  ? -3.217  -8.332  35.833  1.00 93.38 78  C 1 
ATOM   3974 C CB  . LEU   C 3 78  ? -6.248  -7.803  35.330  1.00 95.29 78  C 1 
ATOM   3975 C CG  . LEU   C 3 78  ? -6.610  -8.169  33.875  1.00 94.90 78  C 1 
ATOM   3976 C CD1 . LEU   C 3 78  ? -7.724  -9.216  33.810  1.00 90.34 78  C 1 
ATOM   3977 C CD2 . LEU   C 3 78  ? -7.101  -6.929  33.132  1.00 90.08 78  C 1 
ATOM   3978 N N   . SER   C 3 79  ? -3.868  -10.259 34.875  1.00 95.15 79  C 1 
ATOM   3979 C CA  . SER   C 3 79  ? -2.563  -10.521 34.262  1.00 94.24 79  C 1 
ATOM   3980 C C   . SER   C 3 79  ? -2.270  -9.538  33.125  1.00 93.84 79  C 1 
ATOM   3981 O O   . SER   C 3 79  ? -3.182  -9.103  32.423  1.00 91.68 79  C 1 
ATOM   3982 C CB  . SER   C 3 79  ? -2.466  -11.963 33.758  1.00 92.59 79  C 1 
ATOM   3983 O OG  . SER   C 3 79  ? -3.291  -12.172 32.626  1.00 86.46 79  C 1 
ATOM   3984 N N   . GLU   C 3 80  ? -0.999  -9.264  32.885  1.00 92.30 80  C 1 
ATOM   3985 C CA  . GLU   C 3 80  ? -0.553  -8.329  31.846  1.00 90.08 80  C 1 
ATOM   3986 C C   . GLU   C 3 80  ? -1.037  -8.734  30.439  1.00 89.98 80  C 1 
ATOM   3987 O O   . GLU   C 3 80  ? -1.570  -7.913  29.699  1.00 87.25 80  C 1 
ATOM   3988 C CB  . GLU   C 3 80  ? 0.979   -8.254  31.938  1.00 86.73 80  C 1 
ATOM   3989 C CG  . GLU   C 3 80  ? 1.580   -7.012  31.272  1.00 75.01 80  C 1 
ATOM   3990 C CD  . GLU   C 3 80  ? 3.090   -6.890  31.548  1.00 69.25 80  C 1 
ATOM   3991 O OE1 . GLU   C 3 80  ? 3.611   -5.760  31.423  1.00 60.63 80  C 1 
ATOM   3992 O OE2 . GLU   C 3 80  ? 3.712   -7.918  31.907  1.00 61.12 80  C 1 
ATOM   3993 N N   . ALA   C 3 81  ? -0.974  -10.026 30.122  1.00 87.95 81  C 1 
ATOM   3994 C CA  . ALA   C 3 81  ? -1.472  -10.552 28.850  1.00 86.54 81  C 1 
ATOM   3995 C C   . ALA   C 3 81  ? -2.995  -10.369 28.682  1.00 87.46 81  C 1 
ATOM   3996 O O   . ALA   C 3 81  ? -3.476  -10.006 27.608  1.00 85.30 81  C 1 
ATOM   3997 C CB  . ALA   C 3 81  ? -1.080  -12.034 28.765  1.00 83.91 81  C 1 
ATOM   3998 N N   . ALA   C 3 82  ? -3.768  -10.595 29.746  1.00 90.49 82  C 1 
ATOM   3999 C CA  . ALA   C 3 82  ? -5.208  -10.362 29.714  1.00 91.99 82  C 1 
ATOM   4000 C C   . ALA   C 3 82  ? -5.534  -8.861  29.632  1.00 93.18 82  C 1 
ATOM   4001 O O   . ALA   C 3 82  ? -6.449  -8.475  28.910  1.00 91.83 82  C 1 
ATOM   4002 C CB  . ALA   C 3 82  ? -5.853  -11.021 30.937  1.00 91.30 82  C 1 
ATOM   4003 N N   . ALA   C 3 83  ? -4.762  -8.022  30.323  1.00 93.06 83  C 1 
ATOM   4004 C CA  . ALA   C 3 83  ? -4.925  -6.574  30.287  1.00 93.29 83  C 1 
ATOM   4005 C C   . ALA   C 3 83  ? -4.786  -6.024  28.857  1.00 92.75 83  C 1 
ATOM   4006 O O   . ALA   C 3 83  ? -5.676  -5.316  28.389  1.00 91.24 83  C 1 
ATOM   4007 C CB  . ALA   C 3 83  ? -3.919  -5.939  31.256  1.00 93.20 83  C 1 
ATOM   4008 N N   . GLN   C 3 84  ? -3.748  -6.435  28.134  1.00 89.20 84  C 1 
ATOM   4009 C CA  . GLN   C 3 84  ? -3.540  -6.025  26.740  1.00 85.83 84  C 1 
ATOM   4010 C C   . GLN   C 3 84  ? -4.725  -6.388  25.832  1.00 86.60 84  C 1 
ATOM   4011 O O   . GLN   C 3 84  ? -5.150  -5.564  25.026  1.00 84.09 84  C 1 
ATOM   4012 C CB  . GLN   C 3 84  ? -2.260  -6.662  26.187  1.00 81.69 84  C 1 
ATOM   4013 C CG  . GLN   C 3 84  ? -0.986  -5.930  26.636  1.00 71.61 84  C 1 
ATOM   4014 C CD  . GLN   C 3 84  ? 0.266   -6.480  25.941  1.00 65.46 84  C 1 
ATOM   4015 O OE1 . GLN   C 3 84  ? 0.240   -7.470  25.231  1.00 57.51 84  C 1 
ATOM   4016 N NE2 . GLN   C 3 84  ? 1.409   -5.848  26.110  1.00 55.14 84  C 1 
ATOM   4017 N N   . ASN   C 3 85  ? -5.316  -7.569  25.988  1.00 89.74 85  C 1 
ATOM   4018 C CA  . ASN   C 3 85  ? -6.487  -7.973  25.204  1.00 88.93 85  C 1 
ATOM   4019 C C   . ASN   C 3 85  ? -7.688  -7.036  25.409  1.00 90.68 85  C 1 
ATOM   4020 O O   . ASN   C 3 85  ? -8.448  -6.790  24.471  1.00 89.07 85  C 1 
ATOM   4021 C CB  . ASN   C 3 85  ? -6.861  -9.426  25.540  1.00 86.12 85  C 1 
ATOM   4022 C CG  . ASN   C 3 85  ? -6.087  -10.441 24.716  1.00 77.59 85  C 1 
ATOM   4023 O OD1 . ASN   C 3 85  ? -5.485  -10.144 23.706  1.00 69.55 85  C 1 
ATOM   4024 N ND2 . ASN   C 3 85  ? -6.131  -11.699 25.102  1.00 66.73 85  C 1 
ATOM   4025 N N   . TYR   C 3 86  ? -7.832  -6.484  26.610  1.00 93.09 86  C 1 
ATOM   4026 C CA  . TYR   C 3 86  ? -8.895  -5.538  26.956  1.00 94.84 86  C 1 
ATOM   4027 C C   . TYR   C 3 86  ? -8.507  -4.060  26.749  1.00 95.43 86  C 1 
ATOM   4028 O O   . TYR   C 3 86  ? -9.289  -3.177  27.085  1.00 94.43 86  C 1 
ATOM   4029 C CB  . TYR   C 3 86  ? -9.370  -5.821  28.381  1.00 95.29 86  C 1 
ATOM   4030 C CG  . TYR   C 3 86  ? -10.053 -7.165  28.549  1.00 95.63 86  C 1 
ATOM   4031 C CD1 . TYR   C 3 86  ? -11.275 -7.426  27.894  1.00 92.21 86  C 1 
ATOM   4032 C CD2 . TYR   C 3 86  ? -9.479  -8.166  29.356  1.00 92.78 86  C 1 
ATOM   4033 C CE1 . TYR   C 3 86  ? -11.918 -8.666  28.045  1.00 91.97 86  C 1 
ATOM   4034 C CE2 . TYR   C 3 86  ? -10.111 -9.412  29.517  1.00 91.75 86  C 1 
ATOM   4035 C CZ  . TYR   C 3 86  ? -11.333 -9.658  28.859  1.00 94.28 86  C 1 
ATOM   4036 O OH  . TYR   C 3 86  ? -11.958 -10.871 29.017  1.00 93.01 86  C 1 
ATOM   4037 N N   . GLY   C 3 87  ? -7.318  -3.769  26.209  1.00 93.18 87  C 1 
ATOM   4038 C CA  . GLY   C 3 87  ? -6.826  -2.393  26.039  1.00 92.77 87  C 1 
ATOM   4039 C C   . GLY   C 3 87  ? -6.478  -1.695  27.359  1.00 93.77 87  C 1 
ATOM   4040 O O   . GLY   C 3 87  ? -6.396  -0.470  27.400  1.00 92.59 87  C 1 
ATOM   4041 N N   . LEU   C 3 88  ? -6.295  -2.465  28.427  1.00 94.94 88  C 1 
ATOM   4042 C CA  . LEU   C 3 88  ? -5.918  -1.985  29.755  1.00 95.21 88  C 1 
ATOM   4043 C C   . LEU   C 3 88  ? -4.412  -2.159  29.967  1.00 94.02 88  C 1 
ATOM   4044 O O   . LEU   C 3 88  ? -3.816  -3.108  29.465  1.00 91.54 88  C 1 
ATOM   4045 C CB  . LEU   C 3 88  ? -6.711  -2.755  30.823  1.00 95.61 88  C 1 
ATOM   4046 C CG  . LEU   C 3 88  ? -8.242  -2.628  30.726  1.00 95.83 88  C 1 
ATOM   4047 C CD1 . LEU   C 3 88  ? -8.908  -3.622  31.676  1.00 93.19 88  C 1 
ATOM   4048 C CD2 . LEU   C 3 88  ? -8.720  -1.222  31.089  1.00 92.97 88  C 1 
ATOM   4049 N N   . GLY   C 3 89  ? -3.807  -1.262  30.741  1.00 93.28 89  C 1 
ATOM   4050 C CA  . GLY   C 3 89  ? -2.368  -1.299  31.019  1.00 92.06 89  C 1 
ATOM   4051 C C   . GLY   C 3 89  ? -1.490  -0.820  29.857  1.00 91.65 89  C 1 
ATOM   4052 O O   . GLY   C 3 89  ? -0.286  -1.054  29.868  1.00 88.52 89  C 1 
ATOM   4053 N N   . THR   C 3 90  ? -2.092  -0.154  28.866  1.00 90.04 90  C 1 
ATOM   4054 C CA  . THR   C 3 90  ? -1.359  0.528   27.791  1.00 89.13 90  C 1 
ATOM   4055 C C   . THR   C 3 90  ? -0.841  1.890   28.265  1.00 89.61 90  C 1 
ATOM   4056 O O   . THR   C 3 90  ? -1.223  2.370   29.334  1.00 88.65 90  C 1 
ATOM   4057 C CB  . THR   C 3 90  ? -2.240  0.698   26.545  1.00 87.89 90  C 1 
ATOM   4058 O OG1 . THR   C 3 90  ? -3.341  1.528   26.831  1.00 84.54 90  C 1 
ATOM   4059 C CG2 . THR   C 3 90  ? -2.790  -0.634  26.027  1.00 83.98 90  C 1 
ATOM   4060 N N   . GLU   C 3 91  ? -0.008  2.543   27.455  1.00 88.84 91  C 1 
ATOM   4061 C CA  . GLU   C 3 91  ? 0.437   3.918   27.734  1.00 87.89 91  C 1 
ATOM   4062 C C   . GLU   C 3 91  ? -0.740  4.911   27.766  1.00 89.87 91  C 1 
ATOM   4063 O O   . GLU   C 3 91  ? -0.769  5.814   28.596  1.00 88.11 91  C 1 
ATOM   4064 C CB  . GLU   C 3 91  ? 1.483   4.362   26.693  1.00 85.20 91  C 1 
ATOM   4065 C CG  . GLU   C 3 91  ? 2.835   4.710   27.333  1.00 75.10 91  C 1 
ATOM   4066 C CD  . GLU   C 3 91  ? 3.805   5.452   26.406  1.00 67.97 91  C 1 
ATOM   4067 O OE1 . GLU   C 3 91  ? 4.855   5.920   26.924  1.00 59.72 91  C 1 
ATOM   4068 O OE2 . GLU   C 3 91  ? 3.517   5.593   25.202  1.00 59.25 91  C 1 
ATOM   4069 N N   . ASP   C 3 92  ? -1.743  4.703   26.914  1.00 92.33 92  C 1 
ATOM   4070 C CA  . ASP   C 3 92  ? -2.943  5.540   26.856  1.00 93.30 92  C 1 
ATOM   4071 C C   . ASP   C 3 92  ? -3.892  5.287   28.036  1.00 94.39 92  C 1 
ATOM   4072 O O   . ASP   C 3 92  ? -4.469  6.221   28.593  1.00 93.31 92  C 1 
ATOM   4073 C CB  . ASP   C 3 92  ? -3.701  5.271   25.548  1.00 92.43 92  C 1 
ATOM   4074 C CG  . ASP   C 3 92  ? -3.073  5.871   24.294  1.00 91.59 92  C 1 
ATOM   4075 O OD1 . ASP   C 3 92  ? -2.070  6.610   24.383  1.00 87.51 92  C 1 
ATOM   4076 O OD2 . ASP   C 3 92  ? -3.649  5.620   23.211  1.00 86.93 92  C 1 
ATOM   4077 N N   . THR   C 3 93  ? -4.065  4.029   28.416  1.00 94.65 93  C 1 
ATOM   4078 C CA  . THR   C 3 93  ? -5.016  3.619   29.460  1.00 95.35 93  C 1 
ATOM   4079 C C   . THR   C 3 93  ? -4.330  2.742   30.515  1.00 95.59 93  C 1 
ATOM   4080 O O   . THR   C 3 93  ? -4.615  1.543   30.621  1.00 94.45 93  C 1 
ATOM   4081 C CB  . THR   C 3 93  ? -6.261  2.949   28.851  1.00 94.97 93  C 1 
ATOM   4082 O OG1 . THR   C 3 93  ? -6.705  3.641   27.707  1.00 90.00 93  C 1 
ATOM   4083 C CG2 . THR   C 3 93  ? -7.426  2.942   29.834  1.00 88.01 93  C 1 
ATOM   4084 N N   . PRO   C 3 94  ? -3.415  3.312   31.316  1.00 95.50 94  C 1 
ATOM   4085 C CA  . PRO   C 3 94  ? -2.757  2.594   32.402  1.00 95.33 94  C 1 
ATOM   4086 C C   . PRO   C 3 94  ? -3.764  2.083   33.435  1.00 96.17 94  C 1 
ATOM   4087 O O   . PRO   C 3 94  ? -4.825  2.670   33.648  1.00 95.52 94  C 1 
ATOM   4088 C CB  . PRO   C 3 94  ? -1.763  3.579   33.031  1.00 93.71 94  C 1 
ATOM   4089 C CG  . PRO   C 3 94  ? -1.592  4.671   31.977  1.00 91.28 94  C 1 
ATOM   4090 C CD  . PRO   C 3 94  ? -2.931  4.686   31.264  1.00 93.84 94  C 1 
ATOM   4091 N N   . ILE   C 3 95  ? -3.416  0.996   34.122  1.00 96.26 95  C 1 
ATOM   4092 C CA  . ILE   C 3 95  ? -4.218  0.489   35.239  1.00 96.83 95  C 1 
ATOM   4093 C C   . ILE   C 3 95  ? -3.971  1.362   36.474  1.00 97.00 95  C 1 
ATOM   4094 O O   . ILE   C 3 95  ? -2.831  1.691   36.798  1.00 95.94 95  C 1 
ATOM   4095 C CB  . ILE   C 3 95  ? -3.924  -1.007  35.489  1.00 96.24 95  C 1 
ATOM   4096 C CG1 . ILE   C 3 95  ? -4.379  -1.839  34.264  1.00 93.70 95  C 1 
ATOM   4097 C CG2 . ILE   C 3 95  ? -4.626  -1.502  36.769  1.00 93.04 95  C 1 
ATOM   4098 C CD1 . ILE   C 3 95  ? -3.942  -3.306  34.296  1.00 89.32 95  C 1 
ATOM   4099 N N   . PHE   C 3 96  ? -5.038  1.686   37.190  1.00 97.04 96  C 1 
ATOM   4100 C CA  . PHE   C 3 96  ? -4.961  2.416   38.455  1.00 97.43 96  C 1 
ATOM   4101 C C   . PHE   C 3 96  ? -5.874  1.795   39.524  1.00 97.70 96  C 1 
ATOM   4102 O O   . PHE   C 3 96  ? -6.828  1.083   39.189  1.00 97.08 96  C 1 
ATOM   4103 C CB  . PHE   C 3 96  ? -5.252  3.905   38.217  1.00 97.15 96  C 1 
ATOM   4104 C CG  . PHE   C 3 96  ? -6.654  4.221   37.745  1.00 97.60 96  C 1 
ATOM   4105 C CD1 . PHE   C 3 96  ? -6.947  4.258   36.365  1.00 95.31 96  C 1 
ATOM   4106 C CD2 . PHE   C 3 96  ? -7.666  4.519   38.674  1.00 95.22 96  C 1 
ATOM   4107 C CE1 . PHE   C 3 96  ? -8.234  4.592   35.926  1.00 94.35 96  C 1 
ATOM   4108 C CE2 . PHE   C 3 96  ? -8.959  4.853   38.239  1.00 94.63 96  C 1 
ATOM   4109 C CZ  . PHE   C 3 96  ? -9.243  4.892   36.862  1.00 96.08 96  C 1 
ATOM   4110 N N   . PRO   C 3 97  ? -5.606  2.028   40.825  1.00 97.08 97  C 1 
ATOM   4111 C CA  . PRO   C 3 97  ? -6.417  1.475   41.903  1.00 96.68 97  C 1 
ATOM   4112 C C   . PRO   C 3 97  ? -7.883  1.920   41.826  1.00 96.64 97  C 1 
ATOM   4113 O O   . PRO   C 3 97  ? -8.163  3.095   41.621  1.00 94.70 97  C 1 
ATOM   4114 C CB  . PRO   C 3 97  ? -5.759  1.950   43.201  1.00 95.51 97  C 1 
ATOM   4115 C CG  . PRO   C 3 97  ? -4.315  2.235   42.790  1.00 93.04 97  C 1 
ATOM   4116 C CD  . PRO   C 3 97  ? -4.464  2.748   41.365  1.00 96.12 97  C 1 
ATOM   4117 N N   . ASN   C 3 98  ? -8.817  0.981   42.046  1.00 96.34 98  C 1 
ATOM   4118 C CA  . ASN   C 3 98  ? -10.267 1.211   41.976  1.00 96.48 98  C 1 
ATOM   4119 C C   . ASN   C 3 98  ? -10.736 1.758   40.614  1.00 97.13 98  C 1 
ATOM   4120 O O   . ASN   C 3 98  ? -11.667 2.553   40.526  1.00 95.74 98  C 1 
ATOM   4121 C CB  . ASN   C 3 98  ? -10.741 2.060   43.167  1.00 94.86 98  C 1 
ATOM   4122 C CG  . ASN   C 3 98  ? -10.278 1.538   44.514  1.00 89.09 98  C 1 
ATOM   4123 O OD1 . ASN   C 3 98  ? -10.266 0.355   44.802  1.00 78.92 98  C 1 
ATOM   4124 N ND2 . ASN   C 3 98  ? -9.862  2.422   45.395  1.00 75.46 98  C 1 
ATOM   4125 N N   . MET   C 3 99  ? -10.082 1.318   39.543  1.00 97.53 99  C 1 
ATOM   4126 C CA  . MET   C 3 99  ? -10.386 1.717   38.166  1.00 97.56 99  C 1 
ATOM   4127 C C   . MET   C 3 99  ? -11.854 1.488   37.791  1.00 98.06 99  C 1 
ATOM   4128 O O   . MET   C 3 99  ? -12.464 2.325   37.139  1.00 97.28 99  C 1 
ATOM   4129 C CB  . MET   C 3 99  ? -9.458  0.920   37.244  1.00 95.04 99  C 1 
ATOM   4130 C CG  . MET   C 3 99  ? -9.554  1.313   35.775  1.00 90.83 99  C 1 
ATOM   4131 S SD  . MET   C 3 99  ? -8.425  0.331   34.756  1.00 91.69 99  C 1 
ATOM   4132 C CE  . MET   C 3 99  ? -7.896  1.574   33.571  1.00 85.48 99  C 1 
ATOM   4133 N N   . HIS   C 3 100 ? -12.445 0.368   38.214  1.00 98.04 100 C 1 
ATOM   4134 C CA  . HIS   C 3 100 ? -13.849 0.065   37.956  1.00 98.30 100 C 1 
ATOM   4135 C C   . HIS   C 3 100 ? -14.779 1.067   38.635  1.00 98.41 100 C 1 
ATOM   4136 O O   . HIS   C 3 100 ? -15.652 1.633   37.985  1.00 98.08 100 C 1 
ATOM   4137 C CB  . HIS   C 3 100 ? -14.168 -1.356  38.415  1.00 98.15 100 C 1 
ATOM   4138 C CG  . HIS   C 3 100 ? -15.641 -1.657  38.379  1.00 98.23 100 C 1 
ATOM   4139 N ND1 . HIS   C 3 100 ? -16.417 -1.797  37.251  1.00 92.12 100 C 1 
ATOM   4140 C CD2 . HIS   C 3 100 ? -16.486 -1.752  39.457  1.00 92.17 100 C 1 
ATOM   4141 C CE1 . HIS   C 3 100 ? -17.692 -1.976  37.640  1.00 94.62 100 C 1 
ATOM   4142 N NE2 . HIS   C 3 100 ? -17.771 -1.957  38.974  1.00 95.50 100 C 1 
ATOM   4143 N N   . GLU   C 3 101 ? -14.579 1.300   39.927  1.00 98.22 101 C 1 
ATOM   4144 C CA  . GLU   C 3 101 ? -15.418 2.185   40.734  1.00 98.13 101 C 1 
ATOM   4145 C C   . GLU   C 3 101 ? -15.361 3.632   40.221  1.00 98.26 101 C 1 
ATOM   4146 O O   . GLU   C 3 101 ? -16.399 4.280   40.089  1.00 97.65 101 C 1 
ATOM   4147 C CB  . GLU   C 3 101 ? -14.985 2.117   42.211  1.00 97.59 101 C 1 
ATOM   4148 C CG  . GLU   C 3 101 ? -15.248 0.761   42.907  1.00 93.78 101 C 1 
ATOM   4149 C CD  . GLU   C 3 101 ? -14.265 -0.381  42.589  1.00 90.69 101 C 1 
ATOM   4150 O OE1 . GLU   C 3 101 ? -14.499 -1.496  43.100  1.00 80.62 101 C 1 
ATOM   4151 O OE2 . GLU   C 3 101 ? -13.279 -0.168  41.842  1.00 83.58 101 C 1 
ATOM   4152 N N   . ALA   C 3 102 ? -14.168 4.108   39.882  1.00 98.23 102 C 1 
ATOM   4153 C CA  . ALA   C 3 102 ? -13.982 5.438   39.310  1.00 98.21 102 C 1 
ATOM   4154 C C   . ALA   C 3 102 ? -14.657 5.576   37.932  1.00 98.35 102 C 1 
ATOM   4155 O O   . ALA   C 3 102 ? -15.351 6.558   37.677  1.00 97.86 102 C 1 
ATOM   4156 C CB  . ALA   C 3 102 ? -12.479 5.720   39.232  1.00 97.79 102 C 1 
ATOM   4157 N N   . SER   C 3 103 ? -14.514 4.570   37.069  1.00 98.42 103 C 1 
ATOM   4158 C CA  . SER   C 3 103 ? -15.117 4.573   35.728  1.00 98.47 103 C 1 
ATOM   4159 C C   . SER   C 3 103 ? -16.642 4.420   35.778  1.00 98.59 103 C 1 
ATOM   4160 O O   . SER   C 3 103 ? -17.365 5.125   35.083  1.00 98.29 103 C 1 
ATOM   4161 C CB  . SER   C 3 103 ? -14.519 3.456   34.866  1.00 98.14 103 C 1 
ATOM   4162 O OG  . SER   C 3 103 ? -13.110 3.508   34.865  1.00 95.29 103 C 1 
ATOM   4163 N N   . ALA   C 3 104 ? -17.154 3.533   36.641  1.00 98.58 104 C 1 
ATOM   4164 C CA  . ALA   C 3 104 ? -18.589 3.332   36.828  1.00 98.63 104 C 1 
ATOM   4165 C C   . ALA   C 3 104 ? -19.278 4.552   37.461  1.00 98.69 104 C 1 
ATOM   4166 O O   . ALA   C 3 104 ? -20.453 4.798   37.198  1.00 98.36 104 C 1 
ATOM   4167 C CB  . ALA   C 3 104 ? -18.795 2.069   37.667  1.00 98.33 104 C 1 
ATOM   4168 N N   . LEU   C 3 105 ? -18.555 5.348   38.253  1.00 98.59 105 C 1 
ATOM   4169 C CA  . LEU   C 3 105 ? -19.053 6.632   38.747  1.00 98.61 105 C 1 
ATOM   4170 C C   . LEU   C 3 105 ? -19.245 7.636   37.599  1.00 98.70 105 C 1 
ATOM   4171 O O   . LEU   C 3 105 ? -20.254 8.336   37.583  1.00 98.41 105 C 1 
ATOM   4172 C CB  . LEU   C 3 105 ? -18.097 7.183   39.817  1.00 98.33 105 C 1 
ATOM   4173 C CG  . LEU   C 3 105 ? -18.583 8.498   40.461  1.00 97.34 105 C 1 
ATOM   4174 C CD1 . LEU   C 3 105 ? -19.819 8.279   41.332  1.00 94.07 105 C 1 
ATOM   4175 C CD2 . LEU   C 3 105 ? -17.481 9.080   41.343  1.00 93.81 105 C 1 
ATOM   4176 N N   . LEU   C 3 106 ? -18.323 7.691   36.635  1.00 98.58 106 C 1 
ATOM   4177 C CA  . LEU   C 3 106 ? -18.457 8.570   35.468  1.00 98.55 106 C 1 
ATOM   4178 C C   . LEU   C 3 106 ? -19.654 8.163   34.599  1.00 98.66 106 C 1 
ATOM   4179 O O   . LEU   C 3 106 ? -20.455 9.020   34.230  1.00 98.31 106 C 1 
ATOM   4180 C CB  . LEU   C 3 106 ? -17.154 8.605   34.649  1.00 98.10 106 C 1 
ATOM   4181 C CG  . LEU   C 3 106 ? -15.912 9.131   35.397  1.00 96.29 106 C 1 
ATOM   4182 C CD1 . LEU   C 3 106 ? -14.748 9.243   34.419  1.00 92.28 106 C 1 
ATOM   4183 C CD2 . LEU   C 3 106 ? -16.121 10.493  36.049  1.00 92.34 106 C 1 
ATOM   4184 N N   . VAL   C 3 107 ? -19.859 6.869   34.360  1.00 98.71 107 C 1 
ATOM   4185 C CA  . VAL   C 3 107 ? -21.065 6.382   33.662  1.00 98.79 107 C 1 
ATOM   4186 C C   . VAL   C 3 107 ? -22.330 6.750   34.442  1.00 98.82 107 C 1 
ATOM   4187 O O   . VAL   C 3 107 ? -23.261 7.331   33.889  1.00 98.67 107 C 1 
ATOM   4188 C CB  . VAL   C 3 107 ? -21.003 4.863   33.416  1.00 98.65 107 C 1 
ATOM   4189 C CG1 . VAL   C 3 107 ? -22.272 4.369   32.705  1.00 97.53 107 C 1 
ATOM   4190 C CG2 . VAL   C 3 107 ? -19.803 4.485   32.543  1.00 96.49 107 C 1 
ATOM   4191 N N   . GLY   C 3 108 ? -22.354 6.476   35.737  1.00 98.73 108 C 1 
ATOM   4192 C CA  . GLY   C 3 108 ? -23.492 6.807   36.597  1.00 98.73 108 C 1 
ATOM   4193 C C   . GLY   C 3 108 ? -23.781 8.306   36.682  1.00 98.78 108 C 1 
ATOM   4194 O O   . GLY   C 3 108 ? -24.933 8.698   36.864  1.00 98.50 108 C 1 
ATOM   4195 N N   . SER   C 3 109 ? -22.765 9.151   36.516  1.00 98.79 109 C 1 
ATOM   4196 C CA  . SER   C 3 109 ? -22.941 10.603  36.474  1.00 98.77 109 C 1 
ATOM   4197 C C   . SER   C 3 109 ? -23.670 11.062  35.210  1.00 98.82 109 C 1 
ATOM   4198 O O   . SER   C 3 109 ? -24.581 11.887  35.301  1.00 98.55 109 C 1 
ATOM   4199 C CB  . SER   C 3 109 ? -21.601 11.320  36.677  1.00 98.40 109 C 1 
ATOM   4200 O OG  . SER   C 3 109 ? -20.711 11.214  35.597  1.00 94.61 109 C 1 
ATOM   4201 N N   . THR   C 3 110 ? -23.378 10.457  34.057  1.00 98.79 110 C 1 
ATOM   4202 C CA  . THR   C 3 110 ? -24.124 10.725  32.816  1.00 98.83 110 C 1 
ATOM   4203 C C   . THR   C 3 110 ? -25.549 10.167  32.888  1.00 98.84 110 C 1 
ATOM   4204 O O   . THR   C 3 110 ? -26.496 10.866  32.531  1.00 98.66 110 C 1 
ATOM   4205 C CB  . THR   C 3 110 ? -23.363 10.206  31.590  1.00 98.72 110 C 1 
ATOM   4206 O OG1 . THR   C 3 110 ? -22.091 10.820  31.573  1.00 96.57 110 C 1 
ATOM   4207 C CG2 . THR   C 3 110 ? -24.045 10.597  30.281  1.00 93.81 110 C 1 
ATOM   4208 N N   . LEU   C 3 111 ? -25.747 8.974   33.456  1.00 98.82 111 C 1 
ATOM   4209 C CA  . LEU   C 3 111 ? -27.092 8.438   33.718  1.00 98.80 111 C 1 
ATOM   4210 C C   . LEU   C 3 111 ? -27.903 9.334   34.670  1.00 98.76 111 C 1 
ATOM   4211 O O   . LEU   C 3 111 ? -29.111 9.489   34.495  1.00 98.34 111 C 1 
ATOM   4212 C CB  . LEU   C 3 111 ? -26.990 7.018   34.300  1.00 98.67 111 C 1 
ATOM   4213 C CG  . LEU   C 3 111 ? -26.365 5.966   33.360  1.00 97.82 111 C 1 
ATOM   4214 C CD1 . LEU   C 3 111 ? -26.334 4.615   34.072  1.00 95.98 111 C 1 
ATOM   4215 C CD2 . LEU   C 3 111 ? -27.148 5.804   32.063  1.00 95.80 111 C 1 
ATOM   4216 N N   . THR   C 3 112 ? -27.245 9.959   35.640  1.00 98.77 112 C 1 
ATOM   4217 C CA  . THR   C 3 112 ? -27.876 10.933  36.546  1.00 98.71 112 C 1 
ATOM   4218 C C   . THR   C 3 112 ? -28.321 12.189  35.790  1.00 98.69 112 C 1 
ATOM   4219 O O   . THR   C 3 112 ? -29.422 12.684  36.031  1.00 98.26 112 C 1 
ATOM   4220 C CB  . THR   C 3 112 ? -26.932 11.303  37.701  1.00 98.46 112 C 1 
ATOM   4221 O OG1 . THR   C 3 112 ? -26.564 10.142  38.417  1.00 95.82 112 C 1 
ATOM   4222 C CG2 . THR   C 3 112 ? -27.565 12.247  38.718  1.00 94.50 112 C 1 
ATOM   4223 N N   . ALA   C 3 113 ? -27.515 12.675  34.849  1.00 98.73 113 C 1 
ATOM   4224 C CA  . ALA   C 3 113 ? -27.893 13.786  33.974  1.00 98.75 113 C 1 
ATOM   4225 C C   . ALA   C 3 113 ? -29.089 13.421  33.073  1.00 98.74 113 C 1 
ATOM   4226 O O   . ALA   C 3 113 ? -30.035 14.201  32.954  1.00 98.49 113 C 1 
ATOM   4227 C CB  . ALA   C 3 113 ? -26.667 14.211  33.156  1.00 98.61 113 C 1 
ATOM   4228 N N   . VAL   C 3 114 ? -29.093 12.211  32.498  1.00 98.78 114 C 1 
ATOM   4229 C CA  . VAL   C 3 114 ? -30.222 11.688  31.707  1.00 98.77 114 C 1 
ATOM   4230 C C   . VAL   C 3 114 ? -31.512 11.681  32.525  1.00 98.72 114 C 1 
ATOM   4231 O O   . VAL   C 3 114 ? -32.521 12.234  32.087  1.00 98.41 114 C 1 
ATOM   4232 C CB  . VAL   C 3 114 ? -29.913 10.274  31.173  1.00 98.58 114 C 1 
ATOM   4233 C CG1 . VAL   C 3 114 ? -31.146 9.589   30.564  1.00 97.16 114 C 1 
ATOM   4234 C CG2 . VAL   C 3 114 ? -28.834 10.316  30.092  1.00 96.38 114 C 1 
ATOM   4235 N N   . ASP   C 3 115 ? -31.497 11.093  33.715  1.00 98.64 115 C 1 
ATOM   4236 C CA  . ASP   C 3 115 ? -32.691 11.013  34.557  1.00 98.46 115 C 1 
ATOM   4237 C C   . ASP   C 3 115 ? -33.165 12.394  35.037  1.00 98.41 115 C 1 
ATOM   4238 O O   . ASP   C 3 115 ? -34.370 12.617  35.139  1.00 97.59 115 C 1 
ATOM   4239 C CB  . ASP   C 3 115 ? -32.442 10.068  35.744  1.00 98.01 115 C 1 
ATOM   4240 C CG  . ASP   C 3 115 ? -32.562 8.577   35.393  1.00 97.02 115 C 1 
ATOM   4241 O OD1 . ASP   C 3 115 ? -33.345 8.216   34.484  1.00 92.41 115 C 1 
ATOM   4242 O OD2 . ASP   C 3 115 ? -31.990 7.734   36.116  1.00 92.13 115 C 1 
ATOM   4243 N N   . ALA   C 3 116 ? -32.254 13.335  35.284  1.00 98.48 116 C 1 
ATOM   4244 C CA  . ALA   C 3 116 ? -32.618 14.702  35.653  1.00 98.32 116 C 1 
ATOM   4245 C C   . ALA   C 3 116 ? -33.442 15.398  34.552  1.00 98.29 116 C 1 
ATOM   4246 O O   . ALA   C 3 116 ? -34.440 16.055  34.853  1.00 97.50 116 C 1 
ATOM   4247 C CB  . ALA   C 3 116 ? -31.343 15.486  35.983  1.00 97.86 116 C 1 
ATOM   4248 N N   . VAL   C 3 117 ? -33.065 15.213  33.289  1.00 98.48 117 C 1 
ATOM   4249 C CA  . VAL   C 3 117 ? -33.776 15.811  32.143  1.00 98.50 117 C 1 
ATOM   4250 C C   . VAL   C 3 117 ? -35.039 15.023  31.795  1.00 98.45 117 C 1 
ATOM   4251 O O   . VAL   C 3 117 ? -36.127 15.593  31.715  1.00 97.84 117 C 1 
ATOM   4252 C CB  . VAL   C 3 117 ? -32.840 15.947  30.927  1.00 98.19 117 C 1 
ATOM   4253 C CG1 . VAL   C 3 117 ? -33.570 16.502  29.699  1.00 96.39 117 C 1 
ATOM   4254 C CG2 . VAL   C 3 117 ? -31.684 16.897  31.245  1.00 95.69 117 C 1 
ATOM   4255 N N   . LEU   C 3 118 ? -34.933 13.714  31.606  1.00 98.39 118 C 1 
ATOM   4256 C CA  . LEU   C 3 118 ? -36.035 12.908  31.072  1.00 98.34 118 C 1 
ATOM   4257 C C   . LEU   C 3 118 ? -37.137 12.593  32.096  1.00 98.10 118 C 1 
ATOM   4258 O O   . LEU   C 3 118 ? -38.247 12.235  31.701  1.00 96.63 118 C 1 
ATOM   4259 C CB  . LEU   C 3 118 ? -35.488 11.636  30.409  1.00 98.20 118 C 1 
ATOM   4260 C CG  . LEU   C 3 118 ? -34.518 11.883  29.236  1.00 97.45 118 C 1 
ATOM   4261 C CD1 . LEU   C 3 118 ? -34.187 10.546  28.581  1.00 95.32 118 C 1 
ATOM   4262 C CD2 . LEU   C 3 118 ? -35.092 12.799  28.151  1.00 95.08 118 C 1 
ATOM   4263 N N   . SER   C 3 119 ? -36.868 12.775  33.389  1.00 97.83 119 C 1 
ATOM   4264 C CA  . SER   C 3 119 ? -37.915 12.789  34.420  1.00 97.33 119 C 1 
ATOM   4265 C C   . SER   C 3 119 ? -38.690 14.110  34.477  1.00 97.08 119 C 1 
ATOM   4266 O O   . SER   C 3 119 ? -39.713 14.192  35.153  1.00 94.34 119 C 1 
ATOM   4267 C CB  . SER   C 3 119 ? -37.322 12.473  35.792  1.00 96.27 119 C 1 
ATOM   4268 O OG  . SER   C 3 119 ? -36.500 13.534  36.246  1.00 91.81 119 C 1 
ATOM   4269 N N   . GLY   C 3 120 ? -38.190 15.150  33.792  1.00 96.31 120 C 1 
ATOM   4270 C CA  . GLY   C 3 120 ? -38.726 16.512  33.857  1.00 95.77 120 C 1 
ATOM   4271 C C   . GLY   C 3 120 ? -38.269 17.312  35.083  1.00 96.30 120 C 1 
ATOM   4272 O O   . GLY   C 3 120 ? -38.810 18.383  35.339  1.00 93.79 120 C 1 
ATOM   4273 N N   . ALA   C 3 121 ? -37.291 16.822  35.847  1.00 96.62 121 C 1 
ATOM   4274 C CA  . ALA   C 3 121 ? -36.738 17.550  36.992  1.00 96.44 121 C 1 
ATOM   4275 C C   . ALA   C 3 121 ? -35.866 18.747  36.575  1.00 96.63 121 C 1 
ATOM   4276 O O   . ALA   C 3 121 ? -35.771 19.729  37.310  1.00 94.44 121 C 1
[truncated: 425,443 more chars]
