# Supplementary material for: AcuB senses cellular energy charge to coordinate acetyl-CoA synthesis in bacteria
Source: Nat Commun. 2026 Apr 24;17:3815. doi: 10.1038/s41467-026-71006-w (PMC13121692; doi:10.1038/s41467-026-71006-w)
Supplement: Supplementary file 6 — Supplementary_Data_4 [file 41467_2026_71006_MOESM6_ESM.zip › AF3_only_first_models/2_g_stea_acub_2_stea_acuc_2adp_2atp_model.cif]

# By using this file you agree to the legally binding terms of use found at
# https://github.com/google-deepmind/alphafold3/blob/main/OUTPUT_TERMS_OF_USE.md.
# To request access to the AlphaFold 3 model parameters, follow the process set
# out at https://github.com/google-deepmind/alphafold3. You may only use these if
# received directly from Google. Use is subject to terms of use available at
# https://github.com/google-deepmind/alphafold3/blob/main/WEIGHTS_TERMS_OF_USE.md.
data_2_g_stea_acub_2_stea_acuc_2adp_2atp
#
_entry.id 2_g_stea_acub_2_stea_acuc_2adp_2atp
#
loop_
_atom_type.symbol
C 
N 
O 
P 
S 
#
loop_
_audit_author.name
_audit_author.pdbx_ordinal
"Google DeepMind" 1 
"Isomorphic Labs" 2 
#
_audit_conform.dict_location https://raw.githubusercontent.com/ihmwg/ModelCIF/master/dist/mmcif_ma.dic
_audit_conform.dict_name     mmcif_ma.dic
_audit_conform.dict_version  1.4.5
#
loop_
_chem_comp.formula
_chem_comp.formula_weight
_chem_comp.id
_chem_comp.mon_nstd_flag
_chem_comp.name
_chem_comp.pdbx_smiles
_chem_comp.pdbx_synonyms
_chem_comp.type
"C3 H7 N O2"    89.093  ALA   y ALANINE         C[C@H](N)C(O)=O                                                                           ? "L-PEPTIDE LINKING" 
"C6 H15 N4 O2"  175.209 ARG   y ARGININE        N[C@@H](CCCNC(N)=[NH2+])C(O)=O                                                            ? "L-PEPTIDE LINKING" 
"C4 H8 N2 O3"   132.118 ASN   y ASPARAGINE      N[C@@H](CC(N)=O)C(O)=O                                                                    ? "L-PEPTIDE LINKING" 
"C4 H7 N O4"    133.103 ASP   y "ASPARTIC ACID" N[C@@H](CC(O)=O)C(O)=O                                                                    ? "L-PEPTIDE LINKING" 
"C3 H7 N O2 S"  121.158 CYS   y CYSTEINE        N[C@@H](CS)C(O)=O                                                                         ? "L-PEPTIDE LINKING" 
"C5 H10 N2 O3"  146.144 GLN   y GLUTAMINE       N[C@@H](CCC(N)=O)C(O)=O                                                                   ? "L-PEPTIDE LINKING" 
"C5 H9 N O4"    147.129 GLU   y "GLUTAMIC ACID" N[C@@H](CCC(O)=O)C(O)=O                                                                   ? "L-PEPTIDE LINKING" 
"C2 H5 N O2"    75.067  GLY   y GLYCINE         NCC(O)=O                                                                                  ? "PEPTIDE LINKING"   
"C6 H10 N3 O2"  156.162 HIS   y HISTIDINE       N[C@@H](Cc1c[nH]c[nH+]1)C(O)=O                                                            ? "L-PEPTIDE LINKING" 
"C6 H13 N O2"   131.173 ILE   y ISOLEUCINE      CC[C@H](C)[C@H](N)C(O)=O                                                                  ? "L-PEPTIDE LINKING" 
"C6 H13 N O2"   131.173 LEU   y LEUCINE         CC(C)C[C@H](N)C(O)=O                                                                      ? "L-PEPTIDE LINKING" 
?               ?       LIG_E ? ?               c1nc(c2c(n1)n(cn2)[C@H]3[C@@H]([C@@H]([C@H](O3)CO[P@](=O)(O)OP(=O)(O)O)O)O)N              ? non-polymer         
?               ?       LIG_F ? ?               c1nc(c2c(n1)n(cn2)[C@H]3[C@@H]([C@@H]([C@H](O3)CO[P@](=O)(O)OP(=O)(O)O)O)O)N              ? non-polymer         
?               ?       LIG_G ? ?               c1nc(c2c(n1)n(cn2)[C@H]3[C@@H]([C@@H]([C@H](O3)CO[P@@](=O)(O)O[P@](=O)(O)OP(=O)(O)O)O)O)N ? non-polymer         
?               ?       LIG_H ? ?               c1nc(c2c(n1)n(cn2)[C@H]3[C@@H]([C@@H]([C@H](O3)CO[P@@](=O)(O)O[P@](=O)(O)OP(=O)(O)O)O)O)N ? non-polymer         
"C6 H15 N2 O2"  147.195 LYS   y LYSINE          N[C@@H](CCCC[NH3+])C(O)=O                                                                 ? "L-PEPTIDE LINKING" 
"C5 H11 N O2 S" 149.211 MET   y METHIONINE      CSCC[C@H](N)C(O)=O                                                                        ? "L-PEPTIDE LINKING" 
"C9 H11 N O2"   165.189 PHE   y PHENYLALANINE   N[C@@H](Cc1ccccc1)C(O)=O                                                                  ? "L-PEPTIDE LINKING" 
"C5 H9 N O2"    115.130 PRO   y PROLINE         OC(=O)[C@@H]1CCCN1                                                                        ? "L-PEPTIDE LINKING" 
"C3 H7 N O3"    105.093 SER   y SERINE          N[C@@H](CO)C(O)=O                                                                         ? "L-PEPTIDE LINKING" 
"C4 H9 N O3"    119.119 THR   y THREONINE       C[C@@H](O)[C@H](N)C(O)=O                                                                  ? "L-PEPTIDE LINKING" 
"C11 H12 N2 O2" 204.225 TRP   y TRYPTOPHAN      N[C@@H](Cc1c[nH]c2ccccc12)C(O)=O                                                          ? "L-PEPTIDE LINKING" 
"C9 H11 N O3"   181.189 TYR   y TYROSINE        N[C@@H](Cc1ccc(O)cc1)C(O)=O                                                               ? "L-PEPTIDE LINKING" 
"C5 H11 N O2"   117.146 VAL   y VALINE          CC(C)[C@H](N)C(O)=O                                                                       ? "L-PEPTIDE LINKING" 
#
_citation.book_publisher          ?
_citation.country                 UK
_citation.id                      primary
_citation.journal_full            Nature
_citation.journal_id_ASTM         NATUAS
_citation.journal_id_CSD          0006
_citation.journal_id_ISSN         0028-0836
_citation.journal_volume          630
_citation.page_first              493
_citation.page_last               500
_citation.pdbx_database_id_DOI    10.1038/s41586-024-07487-w
_citation.pdbx_database_id_PubMed 38718835
_citation.title                   "Accurate structure prediction of biomolecular interactions with AlphaFold 3"
_citation.year                    2024
#
loop_
_citation_author.citation_id
_citation_author.name
_citation_author.ordinal
primary "Google DeepMind" 1 
primary "Isomorphic Labs" 2 
#
loop_
_entity.id
_entity.pdbx_description
_entity.type
1 . polymer     
2 . polymer     
3 . polymer     
4 . polymer     
5 . non-polymer 
6 . non-polymer 
7 . non-polymer 
8 . non-polymer 
#
loop_
_entity_poly.entity_id
_entity_poly.pdbx_strand_id
_entity_poly.type
1 A polypeptide(L) 
2 B polypeptide(L) 
3 C polypeptide(L) 
4 D polypeptide(L) 
#
loop_
_entity_poly_seq.entity_id
_entity_poly_seq.hetero
_entity_poly_seq.mon_id
_entity_poly_seq.num
1 n MET 1   
1 n LEU 2   
1 n VAL 3   
1 n GLU 4   
1 n GLN 5   
1 n ALA 6   
1 n MET 7   
1 n LYS 8   
1 n ALA 9   
1 n PRO 10  
1 n VAL 11  
1 n ILE 12  
1 n THR 13  
1 n LEU 14  
1 n ARG 15  
1 n ALA 16  
1 n THR 17  
1 n ASN 18  
1 n THR 19  
1 n ILE 20  
1 n ALA 21  
1 n GLU 22  
1 n ALA 23  
1 n LEU 24  
1 n GLN 25  
1 n LEU 26  
1 n LEU 27  
1 n ARG 28  
1 n HIS 29  
1 n HIS 30  
1 n ARG 31  
1 n ILE 32  
1 n ARG 33  
1 n HIS 34  
1 n LEU 35  
1 n PRO 36  
1 n VAL 37  
1 n VAL 38  
1 n ASP 39  
1 n GLY 40  
1 n GLU 41  
1 n GLY 42  
1 n ARG 43  
1 n LEU 44  
1 n LEU 45  
1 n GLY 46  
1 n LEU 47  
1 n VAL 48  
1 n THR 49  
1 n SER 50  
1 n GLN 51  
1 n ASP 52  
1 n LEU 53  
1 n ARG 54  
1 n ASP 55  
1 n ALA 56  
1 n SER 57  
1 n PRO 58  
1 n SER 59  
1 n ILE 60  
1 n PHE 61  
1 n HIS 62  
1 n LEU 63  
1 n HIS 64  
1 n GLU 65  
1 n HIS 66  
1 n LEU 67  
1 n GLU 68  
1 n ASP 69  
1 n LEU 70  
1 n GLN 71  
1 n LYS 72  
1 n PRO 73  
1 n VAL 74  
1 n SER 75  
1 n THR 76  
1 n ILE 77  
1 n MET 78  
1 n LYS 79  
1 n THR 80  
1 n ASP 81  
1 n LEU 82  
1 n ILE 83  
1 n VAL 84  
1 n GLY 85  
1 n HIS 86  
1 n PRO 87  
1 n LEU 88  
1 n ASP 89  
1 n PHE 90  
1 n VAL 91  
1 n GLU 92  
1 n GLU 93  
1 n VAL 94  
1 n ALA 95  
1 n ALA 96  
1 n LEU 97  
1 n PHE 98  
1 n TYR 99  
1 n GLU 100 
1 n HIS 101 
1 n ARG 102 
1 n ILE 103 
1 n GLY 104 
1 n CYS 105 
1 n LEU 106 
1 n PRO 107 
1 n ILE 108 
1 n VAL 109 
1 n ASN 110 
1 n HIS 111 
1 n GLY 112 
1 n LYS 113 
1 n LEU 114 
1 n VAL 115 
1 n GLY 116 
1 n ILE 117 
1 n ILE 118 
1 n THR 119 
1 n GLN 120 
1 n THR 121 
1 n ASP 122 
1 n LEU 123 
1 n LEU 124 
1 n ARG 125 
1 n THR 126 
1 n PHE 127 
1 n ILE 128 
1 n GLU 129 
1 n LEU 130 
1 n THR 131 
1 n GLY 132 
1 n VAL 133 
1 n HIS 134 
1 n GLN 135 
1 n PRO 136 
1 n GLY 137 
1 n SER 138 
1 n GLN 139 
1 n ILE 140 
1 n GLU 141 
1 n ILE 142 
1 n LYS 143 
1 n VAL 144 
1 n PRO 145 
1 n ASN 146 
1 n GLU 147 
1 n ALA 148 
1 n GLY 149 
1 n MET 150 
1 n LEU 151 
1 n SER 152 
1 n LYS 153 
1 n ALA 154 
1 n ALA 155 
1 n ALA 156 
1 n ILE 157 
1 n ILE 158 
1 n SER 159 
1 n GLU 160 
1 n ARG 161 
1 n HIS 162 
1 n VAL 163 
1 n ASN 164 
1 n ILE 165 
1 n ALA 166 
1 n SER 167 
1 n VAL 168 
1 n LEU 169 
1 n VAL 170 
1 n TYR 171 
1 n PRO 172 
1 n ALA 173 
1 n PRO 174 
1 n ASP 175 
1 n PRO 176 
1 n ASN 177 
1 n GLU 178 
1 n LYS 179 
1 n ILE 180 
1 n LEU 181 
1 n VAL 182 
1 n PHE 183 
1 n ARG 184 
1 n VAL 185 
1 n GLN 186 
1 n THR 187 
1 n MET 188 
1 n ASN 189 
1 n PRO 190 
1 n LEU 191 
1 n PRO 192 
1 n LEU 193 
1 n ILE 194 
1 n ARG 195 
1 n ASP 196 
1 n LEU 197 
1 n GLN 198 
1 n ASN 199 
1 n ALA 200 
1 n GLY 201 
1 n TYR 202 
1 n HIS 203 
1 n VAL 204 
1 n LEU 205 
1 n TRP 206 
1 n PRO 207 
1 n ASN 208 
1 n LEU 209 
1 n PRO 210 
1 n GLY 211 
1 n VAL 212 
1 n THR 213 
1 n SER 214 
2 n MET 1   
2 n LEU 2   
2 n VAL 3   
2 n GLU 4   
2 n GLN 5   
2 n ALA 6   
2 n MET 7   
2 n LYS 8   
2 n ALA 9   
2 n PRO 10  
2 n VAL 11  
2 n ILE 12  
2 n THR 13  
2 n LEU 14  
2 n ARG 15  
2 n ALA 16  
2 n THR 17  
2 n ASN 18  
2 n THR 19  
2 n ILE 20  
2 n ALA 21  
2 n GLU 22  
2 n ALA 23  
2 n LEU 24  
2 n GLN 25  
2 n LEU 26  
2 n LEU 27  
2 n ARG 28  
2 n HIS 29  
2 n HIS 30  
2 n ARG 31  
2 n ILE 32  
2 n ARG 33  
2 n HIS 34  
2 n LEU 35  
2 n PRO 36  
2 n VAL 37  
2 n VAL 38  
2 n ASP 39  
2 n GLY 40  
2 n GLU 41  
2 n GLY 42  
2 n ARG 43  
2 n LEU 44  
2 n LEU 45  
2 n GLY 46  
2 n LEU 47  
2 n VAL 48  
2 n THR 49  
2 n SER 50  
2 n GLN 51  
2 n ASP 52  
2 n LEU 53  
2 n ARG 54  
2 n ASP 55  
2 n ALA 56  
2 n SER 57  
2 n PRO 58  
2 n SER 59  
2 n ILE 60  
2 n PHE 61  
2 n HIS 62  
2 n LEU 63  
2 n HIS 64  
2 n GLU 65  
2 n HIS 66  
2 n LEU 67  
2 n GLU 68  
2 n ASP 69  
2 n LEU 70  
2 n GLN 71  
2 n LYS 72  
2 n PRO 73  
2 n VAL 74  
2 n SER 75  
2 n THR 76  
2 n ILE 77  
2 n MET 78  
2 n LYS 79  
2 n THR 80  
2 n ASP 81  
2 n LEU 82  
2 n ILE 83  
2 n VAL 84  
2 n GLY 85  
2 n HIS 86  
2 n PRO 87  
2 n LEU 88  
2 n ASP 89  
2 n PHE 90  
2 n VAL 91  
2 n GLU 92  
2 n GLU 93  
2 n VAL 94  
2 n ALA 95  
2 n ALA 96  
2 n LEU 97  
2 n PHE 98  
2 n TYR 99  
2 n GLU 100 
2 n HIS 101 
2 n ARG 102 
2 n ILE 103 
2 n GLY 104 
2 n CYS 105 
2 n LEU 106 
2 n PRO 107 
2 n ILE 108 
2 n VAL 109 
2 n ASN 110 
2 n HIS 111 
2 n GLY 112 
2 n LYS 113 
2 n LEU 114 
2 n VAL 115 
2 n GLY 116 
2 n ILE 117 
2 n ILE 118 
2 n THR 119 
2 n GLN 120 
2 n THR 121 
2 n ASP 122 
2 n LEU 123 
2 n LEU 124 
2 n ARG 125 
2 n THR 126 
2 n PHE 127 
2 n ILE 128 
2 n GLU 129 
2 n LEU 130 
2 n THR 131 
2 n GLY 132 
2 n VAL 133 
2 n HIS 134 
2 n GLN 135 
2 n PRO 136 
2 n GLY 137 
2 n SER 138 
2 n GLN 139 
2 n ILE 140 
2 n GLU 141 
2 n ILE 142 
2 n LYS 143 
2 n VAL 144 
2 n PRO 145 
2 n ASN 146 
2 n GLU 147 
2 n ALA 148 
2 n GLY 149 
2 n MET 150 
2 n LEU 151 
2 n SER 152 
2 n LYS 153 
2 n ALA 154 
2 n ALA 155 
2 n ALA 156 
2 n ILE 157 
2 n ILE 158 
2 n SER 159 
2 n GLU 160 
2 n ARG 161 
2 n HIS 162 
2 n VAL 163 
2 n ASN 164 
2 n ILE 165 
2 n ALA 166 
2 n SER 167 
2 n VAL 168 
2 n LEU 169 
2 n VAL 170 
2 n TYR 171 
2 n PRO 172 
2 n ALA 173 
2 n PRO 174 
2 n ASP 175 
2 n PRO 176 
2 n ASN 177 
2 n GLU 178 
2 n LYS 179 
2 n ILE 180 
2 n LEU 181 
2 n VAL 182 
2 n PHE 183 
2 n ARG 184 
2 n VAL 185 
2 n GLN 186 
2 n THR 187 
2 n MET 188 
2 n ASN 189 
2 n PRO 190 
2 n LEU 191 
2 n PRO 192 
2 n LEU 193 
2 n ILE 194 
2 n ARG 195 
2 n ASP 196 
2 n LEU 197 
2 n GLN 198 
2 n ASN 199 
2 n ALA 200 
2 n GLY 201 
2 n TYR 202 
2 n HIS 203 
2 n VAL 204 
2 n LEU 205 
2 n TRP 206 
2 n PRO 207 
2 n ASN 208 
2 n LEU 209 
2 n PRO 210 
2 n GLY 211 
2 n VAL 212 
2 n THR 213 
2 n SER 214 
3 n MET 1   
3 n SER 2   
3 n ARG 3   
3 n ASN 4   
3 n CYS 5   
3 n ALA 6   
3 n PHE 7   
3 n VAL 8   
3 n TYR 9   
3 n SER 10  
3 n GLU 11  
3 n GLN 12  
3 n PHE 13  
3 n LEU 14  
3 n GLN 15  
3 n TYR 16  
3 n LYS 17  
3 n PHE 18  
3 n HIS 19  
3 n ASP 20  
3 n ASP 21  
3 n HIS 22  
3 n PRO 23  
3 n PHE 24  
3 n ASN 25  
3 n GLN 26  
3 n LEU 27  
3 n ARG 28  
3 n VAL 29  
3 n LYS 30  
3 n MET 31  
3 n THR 32  
3 n TYR 33  
3 n ASP 34  
3 n LEU 35  
3 n LEU 36  
3 n CYS 37  
3 n THR 38  
3 n LEU 39  
3 n GLY 40  
3 n ALA 41  
3 n LEU 42  
3 n GLU 43  
3 n ASP 44  
3 n ARG 45  
3 n GLN 46  
3 n ILE 47  
3 n VAL 48  
3 n ALA 49  
3 n PRO 50  
3 n ARG 51  
3 n MET 52  
3 n ALA 53  
3 n THR 54  
3 n ASP 55  
3 n ASP 56  
3 n GLU 57  
3 n LEU 58  
3 n ALA 59  
3 n LEU 60  
3 n ILE 61  
3 n HIS 62  
3 n ASP 63  
3 n ARG 64  
3 n SER 65  
3 n TYR 66  
3 n ILE 67  
3 n GLU 68  
3 n ALA 69  
3 n VAL 70  
3 n LYS 71  
3 n ALA 72  
3 n ALA 73  
3 n GLY 74  
3 n ARG 75  
3 n GLY 76  
3 n GLU 77  
3 n LEU 78  
3 n SER 79  
3 n GLU 80  
3 n ALA 81  
3 n ALA 82  
3 n ALA 83  
3 n GLN 84  
3 n ASN 85  
3 n TYR 86  
3 n GLY 87  
3 n LEU 88  
3 n GLY 89  
3 n THR 90  
3 n GLU 91  
3 n ASP 92  
3 n THR 93  
3 n PRO 94  
3 n ILE 95  
3 n PHE 96  
3 n PRO 97  
3 n ASN 98  
3 n MET 99  
3 n HIS 100 
3 n GLU 101 
3 n ALA 102 
3 n SER 103 
3 n ALA 104 
3 n LEU 105 
3 n LEU 106 
3 n VAL 107 
3 n GLY 108 
3 n SER 109 
3 n THR 110 
3 n LEU 111 
3 n THR 112 
3 n ALA 113 
3 n VAL 114 
3 n ASP 115 
3 n ALA 116 
3 n VAL 117 
3 n LEU 118 
3 n SER 119 
3 n GLY 120 
3 n ALA 121 
3 n ALA 122 
3 n GLU 123 
3 n HIS 124 
3 n ALA 125 
3 n LEU 126 
3 n ASN 127 
3 n LEU 128 
3 n GLY 129 
3 n GLY 130 
3 n GLY 131 
3 n LEU 132 
3 n HIS 133 
3 n HIS 134 
3 n GLY 135 
3 n PHE 136 
3 n ARG 137 
3 n GLY 138 
3 n LYS 139 
3 n ALA 140 
3 n SER 141 
3 n GLY 142 
3 n PHE 143 
3 n CYS 144 
3 n VAL 145 
3 n TYR 146 
3 n ASN 147 
3 n ASP 148 
3 n SER 149 
3 n ALA 150 
3 n VAL 151 
3 n ALA 152 
3 n ILE 153 
3 n GLN 154 
3 n TYR 155 
3 n ILE 156 
3 n ARG 157 
3 n GLU 158 
3 n LYS 159 
3 n TYR 160 
3 n GLY 161 
3 n LEU 162 
3 n ARG 163 
3 n VAL 164 
3 n LEU 165 
3 n TYR 166 
3 n VAL 167 
3 n ASP 168 
3 n THR 169 
3 n ASP 170 
3 n ALA 171 
3 n HIS 172 
3 n HIS 173 
3 n GLY 174 
3 n ASP 175 
3 n GLY 176 
3 n VAL 177 
3 n GLN 178 
3 n TRP 179 
3 n ALA 180 
3 n PHE 181 
3 n TYR 182 
3 n ASP 183 
3 n ASP 184 
3 n PRO 185 
3 n ASN 186 
3 n VAL 187 
3 n CYS 188 
3 n THR 189 
3 n PHE 190 
3 n SER 191 
3 n ILE 192 
3 n HIS 193 
3 n GLU 194 
3 n THR 195 
3 n GLY 196 
3 n ARG 197 
3 n TYR 198 
3 n LEU 199 
3 n PHE 200 
3 n PRO 201 
3 n GLY 202 
3 n THR 203 
3 n GLY 204 
3 n ASN 205 
3 n VAL 206 
3 n ASN 207 
3 n GLU 208 
3 n ARG 209 
3 n GLY 210 
3 n LEU 211 
3 n GLY 212 
3 n ALA 213 
3 n GLY 214 
3 n TYR 215 
3 n GLY 216 
3 n TYR 217 
3 n SER 218 
3 n PHE 219 
3 n ASN 220 
3 n ILE 221 
3 n PRO 222 
3 n VAL 223 
3 n ASP 224 
3 n ALA 225 
3 n PHE 226 
3 n THR 227 
3 n GLU 228 
3 n ASP 229 
3 n GLU 230 
3 n SER 231 
3 n TRP 232 
3 n ILE 233 
3 n ALA 234 
3 n ALA 235 
3 n TYR 236 
3 n THR 237 
3 n THR 238 
3 n ALA 239 
3 n LEU 240 
3 n ARG 241 
3 n GLU 242 
3 n ILE 243 
3 n ALA 244 
3 n ASP 245 
3 n PHE 246 
3 n PHE 247 
3 n ARG 248 
3 n PRO 249 
3 n ASP 250 
3 n VAL 251 
3 n ILE 252 
3 n VAL 253 
3 n THR 254 
3 n GLN 255 
3 n ASN 256 
3 n GLY 257 
3 n VAL 258 
3 n ASP 259 
3 n ALA 260 
3 n HIS 261 
3 n TYR 262 
3 n TYR 263 
3 n ASP 264 
3 n PRO 265 
3 n LEU 266 
3 n THR 267 
3 n HIS 268 
3 n LEU 269 
3 n SER 270 
3 n VAL 271 
3 n THR 272 
3 n MET 273 
3 n LYS 274 
3 n THR 275 
3 n TYR 276 
3 n ARG 277 
3 n ALA 278 
3 n ILE 279 
3 n PRO 280 
3 n LYS 281 
3 n LEU 282 
3 n ALA 283 
3 n HIS 284 
3 n GLU 285 
3 n ILE 286 
3 n ALA 287 
3 n HIS 288 
3 n GLU 289 
3 n TYR 290 
3 n CYS 291 
3 n ASP 292 
3 n GLY 293 
3 n ARG 294 
3 n TRP 295 
3 n ILE 296 
3 n ALA 297 
3 n VAL 298 
3 n GLY 299 
3 n GLY 300 
3 n GLY 301 
3 n GLY 302 
3 n TYR 303 
3 n ASP 304 
3 n ILE 305 
3 n TRP 306 
3 n ARG 307 
3 n VAL 308 
3 n VAL 309 
3 n PRO 310 
3 n ARG 311 
3 n ALA 312 
3 n TRP 313 
3 n ALA 314 
3 n LEU 315 
3 n LEU 316 
3 n TRP 317 
3 n LEU 318 
3 n GLU 319 
3 n MET 320 
3 n THR 321 
3 n GLY 322 
3 n GLN 323 
3 n ALA 324 
3 n ASP 325 
3 n VAL 326 
3 n SER 327 
3 n GLY 328 
3 n PRO 329 
3 n LEU 330 
3 n PRO 331 
3 n ASP 332 
3 n GLU 333 
3 n TRP 334 
3 n ARG 335 
3 n GLU 336 
3 n ARG 337 
3 n TRP 338 
3 n GLN 339 
3 n PRO 340 
3 n LEU 341 
3 n SER 342 
3 n PRO 343 
3 n VAL 344 
3 n ALA 345 
3 n LEU 346 
3 n PRO 347 
3 n LEU 348 
3 n GLU 349 
3 n TRP 350 
3 n ASP 351 
3 n ASP 352 
3 n PRO 353 
3 n ASP 354 
3 n ASP 355 
3 n LEU 356 
3 n TYR 357 
3 n PRO 358 
3 n PRO 359 
3 n ILE 360 
3 n PRO 361 
3 n ARG 362 
3 n LYS 363 
3 n ALA 364 
3 n GLU 365 
3 n ILE 366 
3 n SER 367 
3 n GLU 368 
3 n LYS 369 
3 n ASN 370 
3 n ALA 371 
3 n GLN 372 
3 n THR 373 
3 n VAL 374 
3 n GLU 375 
3 n LYS 376 
3 n ALA 377 
3 n LEU 378 
3 n TYR 379 
3 n PHE 380 
3 n ILE 381 
3 n ARG 382 
3 n SER 383 
3 n GLN 384 
3 n ARG 385 
3 n PRO 386 
3 n ALA 387 
3 n ARG 388 
4 n MET 1   
4 n SER 2   
4 n ARG 3   
4 n ASN 4   
4 n CYS 5   
4 n ALA 6   
4 n PHE 7   
4 n VAL 8   
4 n TYR 9   
4 n SER 10  
4 n GLU 11  
4 n GLN 12  
4 n PHE 13  
4 n LEU 14  
4 n GLN 15  
4 n TYR 16  
4 n LYS 17  
4 n PHE 18  
4 n HIS 19  
4 n ASP 20  
4 n ASP 21  
4 n HIS 22  
4 n PRO 23  
4 n PHE 24  
4 n ASN 25  
4 n GLN 26  
4 n LEU 27  
4 n ARG 28  
4 n VAL 29  
4 n LYS 30  
4 n MET 31  
4 n THR 32  
4 n TYR 33  
4 n ASP 34  
4 n LEU 35  
4 n LEU 36  
4 n CYS 37  
4 n THR 38  
4 n LEU 39  
4 n GLY 40  
4 n ALA 41  
4 n LEU 42  
4 n GLU 43  
4 n ASP 44  
4 n ARG 45  
4 n GLN 46  
4 n ILE 47  
4 n VAL 48  
4 n ALA 49  
4 n PRO 50  
4 n ARG 51  
4 n MET 52  
4 n ALA 53  
4 n THR 54  
4 n ASP 55  
4 n ASP 56  
4 n GLU 57  
4 n LEU 58  
4 n ALA 59  
4 n LEU 60  
4 n ILE 61  
4 n HIS 62  
4 n ASP 63  
4 n ARG 64  
4 n SER 65  
4 n TYR 66  
4 n ILE 67  
4 n GLU 68  
4 n ALA 69  
4 n VAL 70  
4 n LYS 71  
4 n ALA 72  
4 n ALA 73  
4 n GLY 74  
4 n ARG 75  
4 n GLY 76  
4 n GLU 77  
4 n LEU 78  
4 n SER 79  
4 n GLU 80  
4 n ALA 81  
4 n ALA 82  
4 n ALA 83  
4 n GLN 84  
4 n ASN 85  
4 n TYR 86  
4 n GLY 87  
4 n LEU 88  
4 n GLY 89  
4 n THR 90  
4 n GLU 91  
4 n ASP 92  
4 n THR 93  
4 n PRO 94  
4 n ILE 95  
4 n PHE 96  
4 n PRO 97  
4 n ASN 98  
4 n MET 99  
4 n HIS 100 
4 n GLU 101 
4 n ALA 102 
4 n SER 103 
4 n ALA 104 
4 n LEU 105 
4 n LEU 106 
4 n VAL 107 
4 n GLY 108 
4 n SER 109 
4 n THR 110 
4 n LEU 111 
4 n THR 112 
4 n ALA 113 
4 n VAL 114 
4 n ASP 115 
4 n ALA 116 
4 n VAL 117 
4 n LEU 118 
4 n SER 119 
4 n GLY 120 
4 n ALA 121 
4 n ALA 122 
4 n GLU 123 
4 n HIS 124 
4 n ALA 125 
4 n LEU 126 
4 n ASN 127 
4 n LEU 128 
4 n GLY 129 
4 n GLY 130 
4 n GLY 131 
4 n LEU 132 
4 n HIS 133 
4 n HIS 134 
4 n GLY 135 
4 n PHE 136 
4 n ARG 137 
4 n GLY 138 
4 n LYS 139 
4 n ALA 140 
4 n SER 141 
4 n GLY 142 
4 n PHE 143 
4 n CYS 144 
4 n VAL 145 
4 n TYR 146 
4 n ASN 147 
4 n ASP 148 
4 n SER 149 
4 n ALA 150 
4 n VAL 151 
4 n ALA 152 
4 n ILE 153 
4 n GLN 154 
4 n TYR 155 
4 n ILE 156 
4 n ARG 157 
4 n GLU 158 
4 n LYS 159 
4 n TYR 160 
4 n GLY 161 
4 n LEU 162 
4 n ARG 163 
4 n VAL 164 
4 n LEU 165 
4 n TYR 166 
4 n VAL 167 
4 n ASP 168 
4 n THR 169 
4 n ASP 170 
4 n ALA 171 
4 n HIS 172 
4 n HIS 173 
4 n GLY 174 
4 n ASP 175 
4 n GLY 176 
4 n VAL 177 
4 n GLN 178 
4 n TRP 179 
4 n ALA 180 
4 n PHE 181 
4 n TYR 182 
4 n ASP 183 
4 n ASP 184 
4 n PRO 185 
4 n ASN 186 
4 n VAL 187 
4 n CYS 188 
4 n THR 189 
4 n PHE 190 
4 n SER 191 
4 n ILE 192 
4 n HIS 193 
4 n GLU 194 
4 n THR 195 
4 n GLY 196 
4 n ARG 197 
4 n TYR 198 
4 n LEU 199 
4 n PHE 200 
4 n PRO 201 
4 n GLY 202 
4 n THR 203 
4 n GLY 204 
4 n ASN 205 
4 n VAL 206 
4 n ASN 207 
4 n GLU 208 
4 n ARG 209 
4 n GLY 210 
4 n LEU 211 
4 n GLY 212 
4 n ALA 213 
4 n GLY 214 
4 n TYR 215 
4 n GLY 216 
4 n TYR 217 
4 n SER 218 
4 n PHE 219 
4 n ASN 220 
4 n ILE 221 
4 n PRO 222 
4 n VAL 223 
4 n ASP 224 
4 n ALA 225 
4 n PHE 226 
4 n THR 227 
4 n GLU 228 
4 n ASP 229 
4 n GLU 230 
4 n SER 231 
4 n TRP 232 
4 n ILE 233 
4 n ALA 234 
4 n ALA 235 
4 n TYR 236 
4 n THR 237 
4 n THR 238 
4 n ALA 239 
4 n LEU 240 
4 n ARG 241 
4 n GLU 242 
4 n ILE 243 
4 n ALA 244 
4 n ASP 245 
4 n PHE 246 
4 n PHE 247 
4 n ARG 248 
4 n PRO 249 
4 n ASP 250 
4 n VAL 251 
4 n ILE 252 
4 n VAL 253 
4 n THR 254 
4 n GLN 255 
4 n ASN 256 
4 n GLY 257 
4 n VAL 258 
4 n ASP 259 
4 n ALA 260 
4 n HIS 261 
4 n TYR 262 
4 n TYR 263 
4 n ASP 264 
4 n PRO 265 
4 n LEU 266 
4 n THR 267 
4 n HIS 268 
4 n LEU 269 
4 n SER 270 
4 n VAL 271 
4 n THR 272 
4 n MET 273 
4 n LYS 274 
4 n THR 275 
4 n TYR 276 
4 n ARG 277 
4 n ALA 278 
4 n ILE 279 
4 n PRO 280 
4 n LYS 281 
4 n LEU 282 
4 n ALA 283 
4 n HIS 284 
4 n GLU 285 
4 n ILE 286 
4 n ALA 287 
4 n HIS 288 
4 n GLU 289 
4 n TYR 290 
4 n CYS 291 
4 n ASP 292 
4 n GLY 293 
4 n ARG 294 
4 n TRP 295 
4 n ILE 296 
4 n ALA 297 
4 n VAL 298 
4 n GLY 299 
4 n GLY 300 
4 n GLY 301 
4 n GLY 302 
4 n TYR 303 
4 n ASP 304 
4 n ILE 305 
4 n TRP 306 
4 n ARG 307 
4 n VAL 308 
4 n VAL 309 
4 n PRO 310 
4 n ARG 311 
4 n ALA 312 
4 n TRP 313 
4 n ALA 314 
4 n LEU 315 
4 n LEU 316 
4 n TRP 317 
4 n LEU 318 
4 n GLU 319 
4 n MET 320 
4 n THR 321 
4 n GLY 322 
4 n GLN 323 
4 n ALA 324 
4 n ASP 325 
4 n VAL 326 
4 n SER 327 
4 n GLY 328 
4 n PRO 329 
4 n LEU 330 
4 n PRO 331 
4 n ASP 332 
4 n GLU 333 
4 n TRP 334 
4 n ARG 335 
4 n GLU 336 
4 n ARG 337 
4 n TRP 338 
4 n GLN 339 
4 n PRO 340 
4 n LEU 341 
4 n SER 342 
4 n PRO 343 
4 n VAL 344 
4 n ALA 345 
4 n LEU 346 
4 n PRO 347 
4 n LEU 348 
4 n GLU 349 
4 n TRP 350 
4 n ASP 351 
4 n ASP 352 
4 n PRO 353 
4 n ASP 354 
4 n ASP 355 
4 n LEU 356 
4 n TYR 357 
4 n PRO 358 
4 n PRO 359 
4 n ILE 360 
4 n PRO 361 
4 n ARG 362 
4 n LYS 363 
4 n ALA 364 
4 n GLU 365 
4 n ILE 366 
4 n SER 367 
4 n GLU 368 
4 n LYS 369 
4 n ASN 370 
4 n ALA 371 
4 n GLN 372 
4 n THR 373 
4 n VAL 374 
4 n GLU 375 
4 n LYS 376 
4 n ALA 377 
4 n LEU 378 
4 n TYR 379 
4 n PHE 380 
4 n ILE 381 
4 n ARG 382 
4 n SER 383 
4 n GLN 384 
4 n ARG 385 
4 n PRO 386 
4 n ALA 387 
4 n ARG 388 
#
_ma_data.content_type "model coordinates"
_ma_data.id           1
_ma_data.name         Model
#
_ma_model_list.data_id          1
_ma_model_list.model_group_id   1
_ma_model_list.model_group_name "AlphaFold-beta-20231127 (3.0.0 @ 2025-09-11 21:42:32)"
_ma_model_list.model_id         1
_ma_model_list.model_name       "Top ranked model"
_ma_model_list.model_type       "Ab initio model"
_ma_model_list.ordinal_id       1
#
loop_
_ma_protocol_step.method_type
_ma_protocol_step.ordinal_id
_ma_protocol_step.protocol_id
_ma_protocol_step.step_id
"coevolution MSA" 1 1 1 
"template search" 2 1 2 
modeling          3 1 3 
#
loop_
_ma_qa_metric.id
_ma_qa_metric.mode
_ma_qa_metric.name
_ma_qa_metric.software_group_id
_ma_qa_metric.type
1 global pLDDT 1 pLDDT 
2 local  pLDDT 1 pLDDT 
#
_ma_qa_metric_global.metric_id    1
_ma_qa_metric_global.metric_value 89.95
_ma_qa_metric_global.model_id     1
_ma_qa_metric_global.ordinal_id   1
#
_ma_software_group.group_id    1
_ma_software_group.ordinal_id  1
_ma_software_group.software_id 1
#
loop_
_ma_target_entity.data_id
_ma_target_entity.entity_id
_ma_target_entity.origin
1 1 . 
1 2 . 
1 3 . 
1 4 . 
1 5 . 
1 6 . 
1 7 . 
1 8 . 
#
loop_
_ma_target_entity_instance.asym_id
_ma_target_entity_instance.details
_ma_target_entity_instance.entity_id
A . 1 
B . 2 
C . 3 
D . 4 
E . 5 
F . 6 
G . 7 
H . 8 
#
loop_
_pdbx_data_usage.details
_pdbx_data_usage.id
_pdbx_data_usage.type
_pdbx_data_usage.url
;Non-commercial use only, by using this file you agree to the terms of use found
at https://github.com/google-deepmind/alphafold3/blob/main/OUTPUT_TERMS_OF_USE.md.
To request access to the AlphaFold 3 model parameters, follow the process set
out at https://github.com/google-deepmind/alphafold3. You may only use these if
received directly from Google. Use is subject to terms of use available at
https://github.com/google-deepmind/alphafold3/blob/main/WEIGHTS_TERMS_OF_USE.md.

;
1 license    https://github.com/google-deepmind/alphafold3/blob/main/OUTPUT_TERMS_OF_USE.md 
;AlphaFold 3 and its output are not intended for, have not been validated for,
and are not approved for clinical use. They are provided "as-is" without any
warranty of any kind, whether expressed or implied. No warranty is given that
use shall not infringe the rights of any third party.

;
2 disclaimer ?                                                                              
#
loop_
_pdbx_nonpoly_scheme.asym_id
_pdbx_nonpoly_scheme.auth_seq_num
_pdbx_nonpoly_scheme.entity_id
_pdbx_nonpoly_scheme.mon_id
_pdbx_nonpoly_scheme.pdb_ins_code
_pdbx_nonpoly_scheme.pdb_seq_num
_pdbx_nonpoly_scheme.pdb_strand_id
E 1 5 LIG_E . 1 E 
F 1 6 LIG_F . 1 F 
G 1 7 LIG_G . 1 G 
H 1 8 LIG_H . 1 H 
#
loop_
_pdbx_poly_seq_scheme.asym_id
_pdbx_poly_seq_scheme.auth_seq_num
_pdbx_poly_seq_scheme.entity_id
_pdbx_poly_seq_scheme.hetero
_pdbx_poly_seq_scheme.mon_id
_pdbx_poly_seq_scheme.pdb_ins_code
_pdbx_poly_seq_scheme.pdb_seq_num
_pdbx_poly_seq_scheme.pdb_strand_id
_pdbx_poly_seq_scheme.seq_id
A 1   1 n MET . 1   A 1   
A 2   1 n LEU . 2   A 2   
A 3   1 n VAL . 3   A 3   
A 4   1 n GLU . 4   A 4   
A 5   1 n GLN . 5   A 5   
A 6   1 n ALA . 6   A 6   
A 7   1 n MET . 7   A 7   
A 8   1 n LYS . 8   A 8   
A 9   1 n ALA . 9   A 9   
A 10  1 n PRO . 10  A 10  
A 11  1 n VAL . 11  A 11  
A 12  1 n ILE . 12  A 12  
A 13  1 n THR . 13  A 13  
A 14  1 n LEU . 14  A 14  
A 15  1 n ARG . 15  A 15  
A 16  1 n ALA . 16  A 16  
A 17  1 n THR . 17  A 17  
A 18  1 n ASN . 18  A 18  
A 19  1 n THR . 19  A 19  
A 20  1 n ILE . 20  A 20  
A 21  1 n ALA . 21  A 21  
A 22  1 n GLU . 22  A 22  
A 23  1 n ALA . 23  A 23  
A 24  1 n LEU . 24  A 24  
A 25  1 n GLN . 25  A 25  
A 26  1 n LEU . 26  A 26  
A 27  1 n LEU . 27  A 27  
A 28  1 n ARG . 28  A 28  
A 29  1 n HIS . 29  A 29  
A 30  1 n HIS . 30  A 30  
A 31  1 n ARG . 31  A 31  
A 32  1 n ILE . 32  A 32  
A 33  1 n ARG . 33  A 33  
A 34  1 n HIS . 34  A 34  
A 35  1 n LEU . 35  A 35  
A 36  1 n PRO . 36  A 36  
A 37  1 n VAL . 37  A 37  
A 38  1 n VAL . 38  A 38  
A 39  1 n ASP . 39  A 39  
A 40  1 n GLY . 40  A 40  
A 41  1 n GLU . 41  A 41  
A 42  1 n GLY . 42  A 42  
A 43  1 n ARG . 43  A 43  
A 44  1 n LEU . 44  A 44  
A 45  1 n LEU . 45  A 45  
A 46  1 n GLY . 46  A 46  
A 47  1 n LEU . 47  A 47  
A 48  1 n VAL . 48  A 48  
A 49  1 n THR . 49  A 49  
A 50  1 n SER . 50  A 50  
A 51  1 n GLN . 51  A 51  
A 52  1 n ASP . 52  A 52  
A 53  1 n LEU . 53  A 53  
A 54  1 n ARG . 54  A 54  
A 55  1 n ASP . 55  A 55  
A 56  1 n ALA . 56  A 56  
A 57  1 n SER . 57  A 57  
A 58  1 n PRO . 58  A 58  
A 59  1 n SER . 59  A 59  
A 60  1 n ILE . 60  A 60  
A 61  1 n PHE . 61  A 61  
A 62  1 n HIS . 62  A 62  
A 63  1 n LEU . 63  A 63  
A 64  1 n HIS . 64  A 64  
A 65  1 n GLU . 65  A 65  
A 66  1 n HIS . 66  A 66  
A 67  1 n LEU . 67  A 67  
A 68  1 n GLU . 68  A 68  
A 69  1 n ASP . 69  A 69  
A 70  1 n LEU . 70  A 70  
A 71  1 n GLN . 71  A 71  
A 72  1 n LYS . 72  A 72  
A 73  1 n PRO . 73  A 73  
A 74  1 n VAL . 74  A 74  
A 75  1 n SER . 75  A 75  
A 76  1 n THR . 76  A 76  
A 77  1 n ILE . 77  A 77  
A 78  1 n MET . 78  A 78  
A 79  1 n LYS . 79  A 79  
A 80  1 n THR . 80  A 80  
A 81  1 n ASP . 81  A 81  
A 82  1 n LEU . 82  A 82  
A 83  1 n ILE . 83  A 83  
A 84  1 n VAL . 84  A 84  
A 85  1 n GLY . 85  A 85  
A 86  1 n HIS . 86  A 86  
A 87  1 n PRO . 87  A 87  
A 88  1 n LEU . 88  A 88  
A 89  1 n ASP . 89  A 89  
A 90  1 n PHE . 90  A 90  
A 91  1 n VAL . 91  A 91  
A 92  1 n GLU . 92  A 92  
A 93  1 n GLU . 93  A 93  
A 94  1 n VAL . 94  A 94  
A 95  1 n ALA . 95  A 95  
A 96  1 n ALA . 96  A 96  
A 97  1 n LEU . 97  A 97  
A 98  1 n PHE . 98  A 98  
A 99  1 n TYR . 99  A 99  
A 100 1 n GLU . 100 A 100 
A 101 1 n HIS . 101 A 101 
A 102 1 n ARG . 102 A 102 
A 103 1 n ILE . 103 A 103 
A 104 1 n GLY . 104 A 104 
A 105 1 n CYS . 105 A 105 
A 106 1 n LEU . 106 A 106 
A 107 1 n PRO . 107 A 107 
A 108 1 n ILE . 108 A 108 
A 109 1 n VAL . 109 A 109 
A 110 1 n ASN . 110 A 110 
A 111 1 n HIS . 111 A 111 
A 112 1 n GLY . 112 A 112 
A 113 1 n LYS . 113 A 113 
A 114 1 n LEU . 114 A 114 
A 115 1 n VAL . 115 A 115 
A 116 1 n GLY . 116 A 116 
A 117 1 n ILE . 117 A 117 
A 118 1 n ILE . 118 A 118 
A 119 1 n THR . 119 A 119 
A 120 1 n GLN . 120 A 120 
A 121 1 n THR . 121 A 121 
A 122 1 n ASP . 122 A 122 
A 123 1 n LEU . 123 A 123 
A 124 1 n LEU . 124 A 124 
A 125 1 n ARG . 125 A 125 
A 126 1 n THR . 126 A 126 
A 127 1 n PHE . 127 A 127 
A 128 1 n ILE . 128 A 128 
A 129 1 n GLU . 129 A 129 
A 130 1 n LEU . 130 A 130 
A 131 1 n THR . 131 A 131 
A 132 1 n GLY . 132 A 132 
A 133 1 n VAL . 133 A 133 
A 134 1 n HIS . 134 A 134 
A 135 1 n GLN . 135 A 135 
A 136 1 n PRO . 136 A 136 
A 137 1 n GLY . 137 A 137 
A 138 1 n SER . 138 A 138 
A 139 1 n GLN . 139 A 139 
A 140 1 n ILE . 140 A 140 
A 141 1 n GLU . 141 A 141 
A 142 1 n ILE . 142 A 142 
A 143 1 n LYS . 143 A 143 
A 144 1 n VAL . 144 A 144 
A 145 1 n PRO . 145 A 145 
A 146 1 n ASN . 146 A 146 
A 147 1 n GLU . 147 A 147 
A 148 1 n ALA . 148 A 148 
A 149 1 n GLY . 149 A 149 
A 150 1 n MET . 150 A 150 
A 151 1 n LEU . 151 A 151 
A 152 1 n SER . 152 A 152 
A 153 1 n LYS . 153 A 153 
A 154 1 n ALA . 154 A 154 
A 155 1 n ALA . 155 A 155 
A 156 1 n ALA . 156 A 156 
A 157 1 n ILE . 157 A 157 
A 158 1 n ILE . 158 A 158 
A 159 1 n SER . 159 A 159 
A 160 1 n GLU . 160 A 160 
A 161 1 n ARG . 161 A 161 
A 162 1 n HIS . 162 A 162 
A 163 1 n VAL . 163 A 163 
A 164 1 n ASN . 164 A 164 
A 165 1 n ILE . 165 A 165 
A 166 1 n ALA . 166 A 166 
A 167 1 n SER . 167 A 167 
A 168 1 n VAL . 168 A 168 
A 169 1 n LEU . 169 A 169 
A 170 1 n VAL . 170 A 170 
A 171 1 n TYR . 171 A 171 
A 172 1 n PRO . 172 A 172 
A 173 1 n ALA . 173 A 173 
A 174 1 n PRO . 174 A 174 
A 175 1 n ASP . 175 A 175 
A 176 1 n PRO . 176 A 176 
A 177 1 n ASN . 177 A 177 
A 178 1 n GLU . 178 A 178 
A 179 1 n LYS . 179 A 179 
A 180 1 n ILE . 180 A 180 
A 181 1 n LEU . 181 A 181 
A 182 1 n VAL . 182 A 182 
A 183 1 n PHE . 183 A 183 
A 184 1 n ARG . 184 A 184 
A 185 1 n VAL . 185 A 185 
A 186 1 n GLN . 186 A 186 
A 187 1 n THR . 187 A 187 
A 188 1 n MET . 188 A 188 
A 189 1 n ASN . 189 A 189 
A 190 1 n PRO . 190 A 190 
A 191 1 n LEU . 191 A 191 
A 192 1 n PRO . 192 A 192 
A 193 1 n LEU . 193 A 193 
A 194 1 n ILE . 194 A 194 
A 195 1 n ARG . 195 A 195 
A 196 1 n ASP . 196 A 196 
A 197 1 n LEU . 197 A 197 
A 198 1 n GLN . 198 A 198 
A 199 1 n ASN . 199 A 199 
A 200 1 n ALA . 200 A 200 
A 201 1 n GLY . 201 A 201 
A 202 1 n TYR . 202 A 202 
A 203 1 n HIS . 203 A 203 
A 204 1 n VAL . 204 A 204 
A 205 1 n LEU . 205 A 205 
A 206 1 n TRP . 206 A 206 
A 207 1 n PRO . 207 A 207 
A 208 1 n ASN . 208 A 208 
A 209 1 n LEU . 209 A 209 
A 210 1 n PRO . 210 A 210 
A 211 1 n GLY . 211 A 211 
A 212 1 n VAL . 212 A 212 
A 213 1 n THR . 213 A 213 
A 214 1 n SER . 214 A 214 
B 1   2 n MET . 1   B 1   
B 2   2 n LEU . 2   B 2   
B 3   2 n VAL . 3   B 3   
B 4   2 n GLU . 4   B 4   
B 5   2 n GLN . 5   B 5   
B 6   2 n ALA . 6   B 6   
B 7   2 n MET . 7   B 7   
B 8   2 n LYS . 8   B 8   
B 9   2 n ALA . 9   B 9   
B 10  2 n PRO . 10  B 10  
B 11  2 n VAL . 11  B 11  
B 12  2 n ILE . 12  B 12  
B 13  2 n THR . 13  B 13  
B 14  2 n LEU . 14  B 14  
B 15  2 n ARG . 15  B 15  
B 16  2 n ALA . 16  B 16  
B 17  2 n THR . 17  B 17  
B 18  2 n ASN . 18  B 18  
B 19  2 n THR . 19  B 19  
B 20  2 n ILE . 20  B 20  
B 21  2 n ALA . 21  B 21  
B 22  2 n GLU . 22  B 22  
B 23  2 n ALA . 23  B 23  
B 24  2 n LEU . 24  B 24  
B 25  2 n GLN . 25  B 25  
B 26  2 n LEU . 26  B 26  
B 27  2 n LEU . 27  B 27  
B 28  2 n ARG . 28  B 28  
B 29  2 n HIS . 29  B 29  
B 30  2 n HIS . 30  B 30  
B 31  2 n ARG . 31  B 31  
B 32  2 n ILE . 32  B 32  
B 33  2 n ARG . 33  B 33  
B 34  2 n HIS . 34  B 34  
B 35  2 n LEU . 35  B 35  
B 36  2 n PRO . 36  B 36  
B 37  2 n VAL . 37  B 37  
B 38  2 n VAL . 38  B 38  
B 39  2 n ASP . 39  B 39  
B 40  2 n GLY . 40  B 40  
B 41  2 n GLU . 41  B 41  
B 42  2 n GLY . 42  B 42  
B 43  2 n ARG . 43  B 43  
B 44  2 n LEU . 44  B 44  
B 45  2 n LEU . 45  B 45  
B 46  2 n GLY . 46  B 46  
B 47  2 n LEU . 47  B 47  
B 48  2 n VAL . 48  B 48  
B 49  2 n THR . 49  B 49  
B 50  2 n SER . 50  B 50  
B 51  2 n GLN . 51  B 51  
B 52  2 n ASP . 52  B 52  
B 53  2 n LEU . 53  B 53  
B 54  2 n ARG . 54  B 54  
B 55  2 n ASP . 55  B 55  
B 56  2 n ALA . 56  B 56  
B 57  2 n SER . 57  B 57  
B 58  2 n PRO . 58  B 58  
B 59  2 n SER . 59  B 59  
B 60  2 n ILE . 60  B 60  
B 61  2 n PHE . 61  B 61  
B 62  2 n HIS . 62  B 62  
B 63  2 n LEU . 63  B 63  
B 64  2 n HIS . 64  B 64  
B 65  2 n GLU . 65  B 65  
B 66  2 n HIS . 66  B 66  
B 67  2 n LEU . 67  B 67  
B 68  2 n GLU . 68  B 68  
B 69  2 n ASP . 69  B 69  
B 70  2 n LEU . 70  B 70  
B 71  2 n GLN . 71  B 71  
B 72  2 n LYS . 72  B 72  
B 73  2 n PRO . 73  B 73  
B 74  2 n VAL . 74  B 74  
B 75  2 n SER . 75  B 75  
B 76  2 n THR . 76  B 76  
B 77  2 n ILE . 77  B 77  
B 78  2 n MET . 78  B 78  
B 79  2 n LYS . 79  B 79  
B 80  2 n THR . 80  B 80  
B 81  2 n ASP . 81  B 81  
B 82  2 n LEU . 82  B 82  
B 83  2 n ILE . 83  B 83  
B 84  2 n VAL . 84  B 84  
B 85  2 n GLY . 85  B 85  
B 86  2 n HIS . 86  B 86  
B 87  2 n PRO . 87  B 87  
B 88  2 n LEU . 88  B 88  
B 89  2 n ASP . 89  B 89  
B 90  2 n PHE . 90  B 90  
B 91  2 n VAL . 91  B 91  
B 92  2 n GLU . 92  B 92  
B 93  2 n GLU . 93  B 93  
B 94  2 n VAL . 94  B 94  
B 95  2 n ALA . 95  B 95  
B 96  2 n ALA . 96  B 96  
B 97  2 n LEU . 97  B 97  
B 98  2 n PHE . 98  B 98  
B 99  2 n TYR . 99  B 99  
B 100 2 n GLU . 100 B 100 
B 101 2 n HIS . 101 B 101 
B 102 2 n ARG . 102 B 102 
B 103 2 n ILE . 103 B 103 
B 104 2 n GLY . 104 B 104 
B 105 2 n CYS . 105 B 105 
B 106 2 n LEU . 106 B 106 
B 107 2 n PRO . 107 B 107 
B 108 2 n ILE . 108 B 108 
B 109 2 n VAL . 109 B 109 
B 110 2 n ASN . 110 B 110 
B 111 2 n HIS . 111 B 111 
B 112 2 n GLY . 112 B 112 
B 113 2 n LYS . 113 B 113 
B 114 2 n LEU . 114 B 114 
B 115 2 n VAL . 115 B 115 
B 116 2 n GLY . 116 B 116 
B 117 2 n ILE . 117 B 117 
B 118 2 n ILE . 118 B 118 
B 119 2 n THR . 119 B 119 
B 120 2 n GLN . 120 B 120 
B 121 2 n THR . 121 B 121 
B 122 2 n ASP . 122 B 122 
B 123 2 n LEU . 123 B 123 
B 124 2 n LEU . 124 B 124 
B 125 2 n ARG . 125 B 125 
B 126 2 n THR . 126 B 126 
B 127 2 n PHE . 127 B 127 
B 128 2 n ILE . 128 B 128 
B 129 2 n GLU . 129 B 129 
B 130 2 n LEU . 130 B 130 
B 131 2 n THR . 131 B 131 
B 132 2 n GLY . 132 B 132 
B 133 2 n VAL . 133 B 133 
B 134 2 n HIS . 134 B 134 
B 135 2 n GLN . 135 B 135 
B 136 2 n PRO . 136 B 136 
B 137 2 n GLY . 137 B 137 
B 138 2 n SER . 138 B 138 
B 139 2 n GLN . 139 B 139 
B 140 2 n ILE . 140 B 140 
B 141 2 n GLU . 141 B 141 
B 142 2 n ILE . 142 B 142 
B 143 2 n LYS . 143 B 143 
B 144 2 n VAL . 144 B 144 
B 145 2 n PRO . 145 B 145 
B 146 2 n ASN . 146 B 146 
B 147 2 n GLU . 147 B 147 
B 148 2 n ALA . 148 B 148 
B 149 2 n GLY . 149 B 149 
B 150 2 n MET . 150 B 150 
B 151 2 n LEU . 151 B 151 
B 152 2 n SER . 152 B 152 
B 153 2 n LYS . 153 B 153 
B 154 2 n ALA . 154 B 154 
B 155 2 n ALA . 155 B 155 
B 156 2 n ALA . 156 B 156 
B 157 2 n ILE . 157 B 157 
B 158 2 n ILE . 158 B 158 
B 159 2 n SER . 159 B 159 
B 160 2 n GLU . 160 B 160 
B 161 2 n ARG . 161 B 161 
B 162 2 n HIS . 162 B 162 
B 163 2 n VAL . 163 B 163 
B 164 2 n ASN . 164 B 164 
B 165 2 n ILE . 165 B 165 
B 166 2 n ALA . 166 B 166 
B 167 2 n SER . 167 B 167 
B 168 2 n VAL . 168 B 168 
B 169 2 n LEU . 169 B 169 
B 170 2 n VAL . 170 B 170 
B 171 2 n TYR . 171 B 171 
B 172 2 n PRO . 172 B 172 
B 173 2 n ALA . 173 B 173 
B 174 2 n PRO . 174 B 174 
B 175 2 n ASP . 175 B 175 
B 176 2 n PRO . 176 B 176 
B 177 2 n ASN . 177 B 177 
B 178 2 n GLU . 178 B 178 
B 179 2 n LYS . 179 B 179 
B 180 2 n ILE . 180 B 180 
B 181 2 n LEU . 181 B 181 
B 182 2 n VAL . 182 B 182 
B 183 2 n PHE . 183 B 183 
B 184 2 n ARG . 184 B 184 
B 185 2 n VAL . 185 B 185 
B 186 2 n GLN . 186 B 186 
B 187 2 n THR . 187 B 187 
B 188 2 n MET . 188 B 188 
B 189 2 n ASN . 189 B 189 
B 190 2 n PRO . 190 B 190 
B 191 2 n LEU . 191 B 191 
B 192 2 n PRO . 192 B 192 
B 193 2 n LEU . 193 B 193 
B 194 2 n ILE . 194 B 194 
B 195 2 n ARG . 195 B 195 
B 196 2 n ASP . 196 B 196 
B 197 2 n LEU . 197 B 197 
B 198 2 n GLN . 198 B 198 
B 199 2 n ASN . 199 B 199 
B 200 2 n ALA . 200 B 200 
B 201 2 n GLY . 201 B 201 
B 202 2 n TYR . 202 B 202 
B 203 2 n HIS . 203 B 203 
B 204 2 n VAL . 204 B 204 
B 205 2 n LEU . 205 B 205 
B 206 2 n TRP . 206 B 206 
B 207 2 n PRO . 207 B 207 
B 208 2 n ASN . 208 B 208 
B 209 2 n LEU . 209 B 209 
B 210 2 n PRO . 210 B 210 
B 211 2 n GLY . 211 B 211 
B 212 2 n VAL . 212 B 212 
B 213 2 n THR . 213 B 213 
B 214 2 n SER . 214 B 214 
C 1   3 n MET . 1   C 1   
C 2   3 n SER . 2   C 2   
C 3   3 n ARG . 3   C 3   
C 4   3 n ASN . 4   C 4   
C 5   3 n CYS . 5   C 5   
C 6   3 n ALA . 6   C 6   
C 7   3 n PHE . 7   C 7   
C 8   3 n VAL . 8   C 8   
C 9   3 n TYR . 9   C 9   
C 10  3 n SER . 10  C 10  
C 11  3 n GLU . 11  C 11  
C 12  3 n GLN . 12  C 12  
C 13  3 n PHE . 13  C 13  
C 14  3 n LEU . 14  C 14  
C 15  3 n GLN . 15  C 15  
C 16  3 n TYR . 16  C 16  
C 17  3 n LYS . 17  C 17  
C 18  3 n PHE . 18  C 18  
C 19  3 n HIS . 19  C 19  
C 20  3 n ASP . 20  C 20  
C 21  3 n ASP . 21  C 21  
C 22  3 n HIS . 22  C 22  
C 23  3 n PRO . 23  C 23  
C 24  3 n PHE . 24  C 24  
C 25  3 n ASN . 25  C 25  
C 26  3 n GLN . 26  C 26  
C 27  3 n LEU . 27  C 27  
C 28  3 n ARG . 28  C 28  
C 29  3 n VAL . 29  C 29  
C 30  3 n LYS . 30  C 30  
C 31  3 n MET . 31  C 31  
C 32  3 n THR . 32  C 32  
C 33  3 n TYR . 33  C 33  
C 34  3 n ASP . 34  C 34  
C 35  3 n LEU . 35  C 35  
C 36  3 n LEU . 36  C 36  
C 37  3 n CYS . 37  C 37  
C 38  3 n THR . 38  C 38  
C 39  3 n LEU . 39  C 39  
C 40  3 n GLY . 40  C 40  
C 41  3 n ALA . 41  C 41  
C 42  3 n LEU . 42  C 42  
C 43  3 n GLU . 43  C 43  
C 44  3 n ASP . 44  C 44  
C 45  3 n ARG . 45  C 45  
C 46  3 n GLN . 46  C 46  
C 47  3 n ILE . 47  C 47  
C 48  3 n VAL . 48  C 48  
C 49  3 n ALA . 49  C 49  
C 50  3 n PRO . 50  C 50  
C 51  3 n ARG . 51  C 51  
C 52  3 n MET . 52  C 52  
C 53  3 n ALA . 53  C 53  
C 54  3 n THR . 54  C 54  
C 55  3 n ASP . 55  C 55  
C 56  3 n ASP . 56  C 56  
C 57  3 n GLU . 57  C 57  
C 58  3 n LEU . 58  C 58  
C 59  3 n ALA . 59  C 59  
C 60  3 n LEU . 60  C 60  
C 61  3 n ILE . 61  C 61  
C 62  3 n HIS . 62  C 62  
C 63  3 n ASP . 63  C 63  
C 64  3 n ARG . 64  C 64  
C 65  3 n SER . 65  C 65  
C 66  3 n TYR . 66  C 66  
C 67  3 n ILE . 67  C 67  
C 68  3 n GLU . 68  C 68  
C 69  3 n ALA . 69  C 69  
C 70  3 n VAL . 70  C 70  
C 71  3 n LYS . 71  C 71  
C 72  3 n ALA . 72  C 72  
C 73  3 n ALA . 73  C 73  
C 74  3 n GLY . 74  C 74  
C 75  3 n ARG . 75  C 75  
C 76  3 n GLY . 76  C 76  
C 77  3 n GLU . 77  C 77  
C 78  3 n LEU . 78  C 78  
C 79  3 n SER . 79  C 79  
C 80  3 n GLU . 80  C 80  
C 81  3 n ALA . 81  C 81  
C 82  3 n ALA . 82  C 82  
C 83  3 n ALA . 83  C 83  
C 84  3 n GLN . 84  C 84  
C 85  3 n ASN . 85  C 85  
C 86  3 n TYR . 86  C 86  
C 87  3 n GLY . 87  C 87  
C 88  3 n LEU . 88  C 88  
C 89  3 n GLY . 89  C 89  
C 90  3 n THR . 90  C 90  
C 91  3 n GLU . 91  C 91  
C 92  3 n ASP . 92  C 92  
C 93  3 n THR . 93  C 93  
C 94  3 n PRO . 94  C 94  
C 95  3 n ILE . 95  C 95  
C 96  3 n PHE . 96  C 96  
C 97  3 n PRO . 97  C 97  
C 98  3 n ASN . 98  C 98  
C 99  3 n MET . 99  C 99  
C 100 3 n HIS . 100 C 100 
C 101 3 n GLU . 101 C 101 
C 102 3 n ALA . 102 C 102 
C 103 3 n SER . 103 C 103 
C 104 3 n ALA . 104 C 104 
C 105 3 n LEU . 105 C 105 
C 106 3 n LEU . 106 C 106 
C 107 3 n VAL . 107 C 107 
C 108 3 n GLY . 108 C 108 
C 109 3 n SER . 109 C 109 
C 110 3 n THR . 110 C 110 
C 111 3 n LEU . 111 C 111 
C 112 3 n THR . 112 C 112 
C 113 3 n ALA . 113 C 113 
C 114 3 n VAL . 114 C 114 
C 115 3 n ASP . 115 C 115 
C 116 3 n ALA . 116 C 116 
C 117 3 n VAL . 117 C 117 
C 118 3 n LEU . 118 C 118 
C 119 3 n SER . 119 C 119 
C 120 3 n GLY . 120 C 120 
C 121 3 n ALA . 121 C 121 
C 122 3 n ALA . 122 C 122 
C 123 3 n GLU . 123 C 123 
C 124 3 n HIS . 124 C 124 
C 125 3 n ALA . 125 C 125 
C 126 3 n LEU . 126 C 126 
C 127 3 n ASN . 127 C 127 
C 128 3 n LEU . 128 C 128 
C 129 3 n GLY . 129 C 129 
C 130 3 n GLY . 130 C 130 
C 131 3 n GLY . 131 C 131 
C 132 3 n LEU . 132 C 132 
C 133 3 n HIS . 133 C 133 
C 134 3 n HIS . 134 C 134 
C 135 3 n GLY . 135 C 135 
C 136 3 n PHE . 136 C 136 
C 137 3 n ARG . 137 C 137 
C 138 3 n GLY . 138 C 138 
C 139 3 n LYS . 139 C 139 
C 140 3 n ALA . 140 C 140 
C 141 3 n SER . 141 C 141 
C 142 3 n GLY . 142 C 142 
C 143 3 n PHE . 143 C 143 
C 144 3 n CYS . 144 C 144 
C 145 3 n VAL . 145 C 145 
C 146 3 n TYR . 146 C 146 
C 147 3 n ASN . 147 C 147 
C 148 3 n ASP . 148 C 148 
C 149 3 n SER . 149 C 149 
C 150 3 n ALA . 150 C 150 
C 151 3 n VAL . 151 C 151 
C 152 3 n ALA . 152 C 152 
C 153 3 n ILE . 153 C 153 
C 154 3 n GLN . 154 C 154 
C 155 3 n TYR . 155 C 155 
C 156 3 n ILE . 156 C 156 
C 157 3 n ARG . 157 C 157 
C 158 3 n GLU . 158 C 158 
C 159 3 n LYS . 159 C 159 
C 160 3 n TYR . 160 C 160 
C 161 3 n GLY . 161 C 161 
C 162 3 n LEU . 162 C 162 
C 163 3 n ARG . 163 C 163 
C 164 3 n VAL . 164 C 164 
C 165 3 n LEU . 165 C 165 
C 166 3 n TYR . 166 C 166 
C 167 3 n VAL . 167 C 167 
C 168 3 n ASP . 168 C 168 
C 169 3 n THR . 169 C 169 
C 170 3 n ASP . 170 C 170 
C 171 3 n ALA . 171 C 171 
C 172 3 n HIS . 172 C 172 
C 173 3 n HIS . 173 C 173 
C 174 3 n GLY . 174 C 174 
C 175 3 n ASP . 175 C 175 
C 176 3 n GLY . 176 C 176 
C 177 3 n VAL . 177 C 177 
C 178 3 n GLN . 178 C 178 
C 179 3 n TRP . 179 C 179 
C 180 3 n ALA . 180 C 180 
C 181 3 n PHE . 181 C 181 
C 182 3 n TYR . 182 C 182 
C 183 3 n ASP . 183 C 183 
C 184 3 n ASP . 184 C 184 
C 185 3 n PRO . 185 C 185 
C 186 3 n ASN . 186 C 186 
C 187 3 n VAL . 187 C 187 
C 188 3 n CYS . 188 C 188 
C 189 3 n THR . 189 C 189 
C 190 3 n PHE . 190 C 190 
C 191 3 n SER . 191 C 191 
C 192 3 n ILE . 192 C 192 
C 193 3 n HIS . 193 C 193 
C 194 3 n GLU . 194 C 194 
C 195 3 n THR . 195 C 195 
C 196 3 n GLY . 196 C 196 
C 197 3 n ARG . 197 C 197 
C 198 3 n TYR . 198 C 198 
C 199 3 n LEU . 199 C 199 
C 200 3 n PHE . 200 C 200 
C 201 3 n PRO . 201 C 201 
C 202 3 n GLY . 202 C 202 
C 203 3 n THR . 203 C 203 
C 204 3 n GLY . 204 C 204 
C 205 3 n ASN . 205 C 205 
C 206 3 n VAL . 206 C 206 
C 207 3 n ASN . 207 C 207 
C 208 3 n GLU . 208 C 208 
C 209 3 n ARG . 209 C 209 
C 210 3 n GLY . 210 C 210 
C 211 3 n LEU . 211 C 211 
C 212 3 n GLY . 212 C 212 
C 213 3 n ALA . 213 C 213 
C 214 3 n GLY . 214 C 214 
C 215 3 n TYR . 215 C 215 
C 216 3 n GLY . 216 C 216 
C 217 3 n TYR . 217 C 217 
C 218 3 n SER . 218 C 218 
C 219 3 n PHE . 219 C 219 
C 220 3 n ASN . 220 C 220 
C 221 3 n ILE . 221 C 221 
C 222 3 n PRO . 222 C 222 
C 223 3 n VAL . 223 C 223 
C 224 3 n ASP . 224 C 224 
C 225 3 n ALA . 225 C 225 
C 226 3 n PHE . 226 C 226 
C 227 3 n THR . 227 C 227 
C 228 3 n GLU . 228 C 228 
C 229 3 n ASP . 229 C 229 
C 230 3 n GLU . 230 C 230 
C 231 3 n SER . 231 C 231 
C 232 3 n TRP . 232 C 232 
C 233 3 n ILE . 233 C 233 
C 234 3 n ALA . 234 C 234 
C 235 3 n ALA . 235 C 235 
C 236 3 n TYR . 236 C 236 
C 237 3 n THR . 237 C 237 
C 238 3 n THR . 238 C 238 
C 239 3 n ALA . 239 C 239 
C 240 3 n LEU . 240 C 240 
C 241 3 n ARG . 241 C 241 
C 242 3 n GLU . 242 C 242 
C 243 3 n ILE . 243 C 243 
C 244 3 n ALA . 244 C 244 
C 245 3 n ASP . 245 C 245 
C 246 3 n PHE . 246 C 246 
C 247 3 n PHE . 247 C 247 
C 248 3 n ARG . 248 C 248 
C 249 3 n PRO . 249 C 249 
C 250 3 n ASP . 250 C 250 
C 251 3 n VAL . 251 C 251 
C 252 3 n ILE . 252 C 252 
C 253 3 n VAL . 253 C 253 
C 254 3 n THR . 254 C 254 
C 255 3 n GLN . 255 C 255 
C 256 3 n ASN . 256 C 256 
C 257 3 n GLY . 257 C 257 
C 258 3 n VAL . 258 C 258 
C 259 3 n ASP . 259 C 259 
C 260 3 n ALA . 260 C 260 
C 261 3 n HIS . 261 C 261 
C 262 3 n TYR . 262 C 262 
C 263 3 n TYR . 263 C 263 
C 264 3 n ASP . 264 C 264 
C 265 3 n PRO . 265 C 265 
C 266 3 n LEU . 266 C 266 
C 267 3 n THR . 267 C 267 
C 268 3 n HIS . 268 C 268 
C 269 3 n LEU . 269 C 269 
C 270 3 n SER . 270 C 270 
C 271 3 n VAL . 271 C 271 
C 272 3 n THR . 272 C 272 
C 273 3 n MET . 273 C 273 
C 274 3 n LYS . 274 C 274 
C 275 3 n THR . 275 C 275 
C 276 3 n TYR . 276 C 276 
C 277 3 n ARG . 277 C 277 
C 278 3 n ALA . 278 C 278 
C 279 3 n ILE . 279 C 279 
C 280 3 n PRO . 280 C 280 
C 281 3 n LYS . 281 C 281 
C 282 3 n LEU . 282 C 282 
C 283 3 n ALA . 283 C 283 
C 284 3 n HIS . 284 C 284 
C 285 3 n GLU . 285 C 285 
C 286 3 n ILE . 286 C 286 
C 287 3 n ALA . 287 C 287 
C 288 3 n HIS . 288 C 288 
C 289 3 n GLU . 289 C 289 
C 290 3 n TYR . 290 C 290 
C 291 3 n CYS . 291 C 291 
C 292 3 n ASP . 292 C 292 
C 293 3 n GLY . 293 C 293 
C 294 3 n ARG . 294 C 294 
C 295 3 n TRP . 295 C 295 
C 296 3 n ILE . 296 C 296 
C 297 3 n ALA . 297 C 297 
C 298 3 n VAL . 298 C 298 
C 299 3 n GLY . 299 C 299 
C 300 3 n GLY . 300 C 300 
C 301 3 n GLY . 301 C 301 
C 302 3 n GLY . 302 C 302 
C 303 3 n TYR . 303 C 303 
C 304 3 n ASP . 304 C 304 
C 305 3 n ILE . 305 C 305 
C 306 3 n TRP . 306 C 306 
C 307 3 n ARG . 307 C 307 
C 308 3 n VAL . 308 C 308 
C 309 3 n VAL . 309 C 309 
C 310 3 n PRO . 310 C 310 
C 311 3 n ARG . 311 C 311 
C 312 3 n ALA . 312 C 312 
C 313 3 n TRP . 313 C 313 
C 314 3 n ALA . 314 C 314 
C 315 3 n LEU . 315 C 315 
C 316 3 n LEU . 316 C 316 
C 317 3 n TRP . 317 C 317 
C 318 3 n LEU . 318 C 318 
C 319 3 n GLU . 319 C 319 
C 320 3 n MET . 320 C 320 
C 321 3 n THR . 321 C 321 
C 322 3 n GLY . 322 C 322 
C 323 3 n GLN . 323 C 323 
C 324 3 n ALA . 324 C 324 
C 325 3 n ASP . 325 C 325 
C 326 3 n VAL . 326 C 326 
C 327 3 n SER . 327 C 327 
C 328 3 n GLY . 328 C 328 
C 329 3 n PRO . 329 C 329 
C 330 3 n LEU . 330 C 330 
C 331 3 n PRO . 331 C 331 
C 332 3 n ASP . 332 C 332 
C 333 3 n GLU . 333 C 333 
C 334 3 n TRP . 334 C 334 
C 335 3 n ARG . 335 C 335 
C 336 3 n GLU . 336 C 336 
C 337 3 n ARG . 337 C 337 
C 338 3 n TRP . 338 C 338 
C 339 3 n GLN . 339 C 339 
C 340 3 n PRO . 340 C 340 
C 341 3 n LEU . 341 C 341 
C 342 3 n SER . 342 C 342 
C 343 3 n PRO . 343 C 343 
C 344 3 n VAL . 344 C 344 
C 345 3 n ALA . 345 C 345 
C 346 3 n LEU . 346 C 346 
C 347 3 n PRO . 347 C 347 
C 348 3 n LEU . 348 C 348 
C 349 3 n GLU . 349 C 349 
C 350 3 n TRP . 350 C 350 
C 351 3 n ASP . 351 C 351 
C 352 3 n ASP . 352 C 352 
C 353 3 n PRO . 353 C 353 
C 354 3 n ASP . 354 C 354 
C 355 3 n ASP . 355 C 355 
C 356 3 n LEU . 356 C 356 
C 357 3 n TYR . 357 C 357 
C 358 3 n PRO . 358 C 358 
C 359 3 n PRO . 359 C 359 
C 360 3 n ILE . 360 C 360 
C 361 3 n PRO . 361 C 361 
C 362 3 n ARG . 362 C 362 
C 363 3 n LYS . 363 C 363 
C 364 3 n ALA . 364 C 364 
C 365 3 n GLU . 365 C 365 
C 366 3 n ILE . 366 C 366 
C 367 3 n SER . 367 C 367 
C 368 3 n GLU . 368 C 368 
C 369 3 n LYS . 369 C 369 
C 370 3 n ASN . 370 C 370 
C 371 3 n ALA . 371 C 371 
C 372 3 n GLN . 372 C 372 
C 373 3 n THR . 373 C 373 
C 374 3 n VAL . 374 C 374 
C 375 3 n GLU . 375 C 375 
C 376 3 n LYS . 376 C 376 
C 377 3 n ALA . 377 C 377 
C 378 3 n LEU . 378 C 378 
C 379 3 n TYR . 379 C 379 
C 380 3 n PHE . 380 C 380 
C 381 3 n ILE . 381 C 381 
C 382 3 n ARG . 382 C 382 
C 383 3 n SER . 383 C 383 
C 384 3 n GLN . 384 C 384 
C 385 3 n ARG . 385 C 385 
C 386 3 n PRO . 386 C 386 
C 387 3 n ALA . 387 C 387 
C 388 3 n ARG . 388 C 388 
D 1   4 n MET . 1   D 1   
D 2   4 n SER . 2   D 2   
D 3   4 n ARG . 3   D 3   
D 4   4 n ASN . 4   D 4   
D 5   4 n CYS . 5   D 5   
D 6   4 n ALA . 6   D 6   
D 7   4 n PHE . 7   D 7   
D 8   4 n VAL . 8   D 8   
D 9   4 n TYR . 9   D 9   
D 10  4 n SER . 10  D 10  
D 11  4 n GLU . 11  D 11  
D 12  4 n GLN . 12  D 12  
D 13  4 n PHE . 13  D 13  
D 14  4 n LEU . 14  D 14  
D 15  4 n GLN . 15  D 15  
D 16  4 n TYR . 16  D 16  
D 17  4 n LYS . 17  D 17  
D 18  4 n PHE . 18  D 18  
D 19  4 n HIS . 19  D 19  
D 20  4 n ASP . 20  D 20  
D 21  4 n ASP . 21  D 21  
D 22  4 n HIS . 22  D 22  
D 23  4 n PRO . 23  D 23  
D 24  4 n PHE . 24  D 24  
D 25  4 n ASN . 25  D 25  
D 26  4 n GLN . 26  D 26  
D 27  4 n LEU . 27  D 27  
D 28  4 n ARG . 28  D 28  
D 29  4 n VAL . 29  D 29  
D 30  4 n LYS . 30  D 30  
D 31  4 n MET . 31  D 31  
D 32  4 n THR . 32  D 32  
D 33  4 n TYR . 33  D 33  
D 34  4 n ASP . 34  D 34  
D 35  4 n LEU . 35  D 35  
D 36  4 n LEU . 36  D 36  
D 37  4 n CYS . 37  D 37  
D 38  4 n THR . 38  D 38  
D 39  4 n LEU . 39  D 39  
D 40  4 n GLY . 40  D 40  
D 41  4 n ALA . 41  D 41  
D 42  4 n LEU . 42  D 42  
D 43  4 n GLU . 43  D 43  
D 44  4 n ASP . 44  D 44  
D 45  4 n ARG . 45  D 45  
D 46  4 n GLN . 46  D 46  
D 47  4 n ILE . 47  D 47  
D 48  4 n VAL . 48  D 48  
D 49  4 n ALA . 49  D 49  
D 50  4 n PRO . 50  D 50  
D 51  4 n ARG . 51  D 51  
D 52  4 n MET . 52  D 52  
D 53  4 n ALA . 53  D 53  
D 54  4 n THR . 54  D 54  
D 55  4 n ASP . 55  D 55  
D 56  4 n ASP . 56  D 56  
D 57  4 n GLU . 57  D 57  
D 58  4 n LEU . 58  D 58  
D 59  4 n ALA . 59  D 59  
D 60  4 n LEU . 60  D 60  
D 61  4 n ILE . 61  D 61  
D 62  4 n HIS . 62  D 62  
D 63  4 n ASP . 63  D 63  
D 64  4 n ARG . 64  D 64  
D 65  4 n SER . 65  D 65  
D 66  4 n TYR . 66  D 66  
D 67  4 n ILE . 67  D 67  
D 68  4 n GLU . 68  D 68  
D 69  4 n ALA . 69  D 69  
D 70  4 n VAL . 70  D 70  
D 71  4 n LYS . 71  D 71  
D 72  4 n ALA . 72  D 72  
D 73  4 n ALA . 73  D 73  
D 74  4 n GLY . 74  D 74  
D 75  4 n ARG . 75  D 75  
D 76  4 n GLY . 76  D 76  
D 77  4 n GLU . 77  D 77  
D 78  4 n LEU . 78  D 78  
D 79  4 n SER . 79  D 79  
D 80  4 n GLU . 80  D 80  
D 81  4 n ALA . 81  D 81  
D 82  4 n ALA . 82  D 82  
D 83  4 n ALA . 83  D 83  
D 84  4 n GLN . 84  D 84  
D 85  4 n ASN . 85  D 85  
D 86  4 n TYR . 86  D 86  
D 87  4 n GLY . 87  D 87  
D 88  4 n LEU . 88  D 88  
D 89  4 n GLY . 89  D 89  
D 90  4 n THR . 90  D 90  
D 91  4 n GLU . 91  D 91  
D 92  4 n ASP . 92  D 92  
D 93  4 n THR . 93  D 93  
D 94  4 n PRO . 94  D 94  
D 95  4 n ILE . 95  D 95  
D 96  4 n PHE . 96  D 96  
D 97  4 n PRO . 97  D 97  
D 98  4 n ASN . 98  D 98  
D 99  4 n MET . 99  D 99  
D 100 4 n HIS . 100 D 100 
D 101 4 n GLU . 101 D 101 
D 102 4 n ALA . 102 D 102 
D 103 4 n SER . 103 D 103 
D 104 4 n ALA . 104 D 104 
D 105 4 n LEU . 105 D 105 
D 106 4 n LEU . 106 D 106 
D 107 4 n VAL . 107 D 107 
D 108 4 n GLY . 108 D 108 
D 109 4 n SER . 109 D 109 
D 110 4 n THR . 110 D 110 
D 111 4 n LEU . 111 D 111 
D 112 4 n THR . 112 D 112 
D 113 4 n ALA . 113 D 113 
D 114 4 n VAL . 114 D 114 
D 115 4 n ASP . 115 D 115 
D 116 4 n ALA . 116 D 116 
D 117 4 n VAL . 117 D 117 
D 118 4 n LEU . 118 D 118 
D 119 4 n SER . 119 D 119 
D 120 4 n GLY . 120 D 120 
D 121 4 n ALA . 121 D 121 
D 122 4 n ALA . 122 D 122 
D 123 4 n GLU . 123 D 123 
D 124 4 n HIS . 124 D 124 
D 125 4 n ALA . 125 D 125 
D 126 4 n LEU . 126 D 126 
D 127 4 n ASN . 127 D 127 
D 128 4 n LEU . 128 D 128 
D 129 4 n GLY . 129 D 129 
D 130 4 n GLY . 130 D 130 
D 131 4 n GLY . 131 D 131 
D 132 4 n LEU . 132 D 132 
D 133 4 n HIS . 133 D 133 
D 134 4 n HIS . 134 D 134 
D 135 4 n GLY . 135 D 135 
D 136 4 n PHE . 136 D 136 
D 137 4 n ARG . 137 D 137 
D 138 4 n GLY . 138 D 138 
D 139 4 n LYS . 139 D 139 
D 140 4 n ALA . 140 D 140 
D 141 4 n SER . 141 D 141 
D 142 4 n GLY . 142 D 142 
D 143 4 n PHE . 143 D 143 
D 144 4 n CYS . 144 D 144 
D 145 4 n VAL . 145 D 145 
D 146 4 n TYR . 146 D 146 
D 147 4 n ASN . 147 D 147 
D 148 4 n ASP . 148 D 148 
D 149 4 n SER . 149 D 149 
D 150 4 n ALA . 150 D 150 
D 151 4 n VAL . 151 D 151 
D 152 4 n ALA . 152 D 152 
D 153 4 n ILE . 153 D 153 
D 154 4 n GLN . 154 D 154 
D 155 4 n TYR . 155 D 155 
D 156 4 n ILE . 156 D 156 
D 157 4 n ARG . 157 D 157 
D 158 4 n GLU . 158 D 158 
D 159 4 n LYS . 159 D 159 
D 160 4 n TYR . 160 D 160 
D 161 4 n GLY . 161 D 161 
D 162 4 n LEU . 162 D 162 
D 163 4 n ARG . 163 D 163 
D 164 4 n VAL . 164 D 164 
D 165 4 n LEU . 165 D 165 
D 166 4 n TYR . 166 D 166 
D 167 4 n VAL . 167 D 167 
D 168 4 n ASP . 168 D 168 
D 169 4 n THR . 169 D 169 
D 170 4 n ASP . 170 D 170 
D 171 4 n ALA . 171 D 171 
D 172 4 n HIS . 172 D 172 
D 173 4 n HIS . 173 D 173 
D 174 4 n GLY . 174 D 174 
D 175 4 n ASP . 175 D 175 
D 176 4 n GLY . 176 D 176 
D 177 4 n VAL . 177 D 177 
D 178 4 n GLN . 178 D 178 
D 179 4 n TRP . 179 D 179 
D 180 4 n ALA . 180 D 180 
D 181 4 n PHE . 181 D 181 
D 182 4 n TYR . 182 D 182 
D 183 4 n ASP . 183 D 183 
D 184 4 n ASP . 184 D 184 
D 185 4 n PRO . 185 D 185 
D 186 4 n ASN . 186 D 186 
D 187 4 n VAL . 187 D 187 
D 188 4 n CYS . 188 D 188 
D 189 4 n THR . 189 D 189 
D 190 4 n PHE . 190 D 190 
D 191 4 n SER . 191 D 191 
D 192 4 n ILE . 192 D 192 
D 193 4 n HIS . 193 D 193 
D 194 4 n GLU . 194 D 194 
D 195 4 n THR . 195 D 195 
D 196 4 n GLY . 196 D 196 
D 197 4 n ARG . 197 D 197 
D 198 4 n TYR . 198 D 198 
D 199 4 n LEU . 199 D 199 
D 200 4 n PHE . 200 D 200 
D 201 4 n PRO . 201 D 201 
D 202 4 n GLY . 202 D 202 
D 203 4 n THR . 203 D 203 
D 204 4 n GLY . 204 D 204 
D 205 4 n ASN . 205 D 205 
D 206 4 n VAL . 206 D 206 
D 207 4 n ASN . 207 D 207 
D 208 4 n GLU . 208 D 208 
D 209 4 n ARG . 209 D 209 
D 210 4 n GLY . 210 D 210 
D 211 4 n LEU . 211 D 211 
D 212 4 n GLY . 212 D 212 
D 213 4 n ALA . 213 D 213 
D 214 4 n GLY . 214 D 214 
D 215 4 n TYR . 215 D 215 
D 216 4 n GLY . 216 D 216 
D 217 4 n TYR . 217 D 217 
D 218 4 n SER . 218 D 218 
D 219 4 n PHE . 219 D 219 
D 220 4 n ASN . 220 D 220 
D 221 4 n ILE . 221 D 221 
D 222 4 n PRO . 222 D 222 
D 223 4 n VAL . 223 D 223 
D 224 4 n ASP . 224 D 224 
D 225 4 n ALA . 225 D 225 
D 226 4 n PHE . 226 D 226 
D 227 4 n THR . 227 D 227 
D 228 4 n GLU . 228 D 228 
D 229 4 n ASP . 229 D 229 
D 230 4 n GLU . 230 D 230 
D 231 4 n SER . 231 D 231 
D 232 4 n TRP . 232 D 232 
D 233 4 n ILE . 233 D 233 
D 234 4 n ALA . 234 D 234 
D 235 4 n ALA . 235 D 235 
D 236 4 n TYR . 236 D 236 
D 237 4 n THR . 237 D 237 
D 238 4 n THR . 238 D 238 
D 239 4 n ALA . 239 D 239 
D 240 4 n LEU . 240 D 240 
D 241 4 n ARG . 241 D 241 
D 242 4 n GLU . 242 D 242 
D 243 4 n ILE . 243 D 243 
D 244 4 n ALA . 244 D 244 
D 245 4 n ASP . 245 D 245 
D 246 4 n PHE . 246 D 246 
D 247 4 n PHE . 247 D 247 
D 248 4 n ARG . 248 D 248 
D 249 4 n PRO . 249 D 249 
D 250 4 n ASP . 250 D 250 
D 251 4 n VAL . 251 D 251 
D 252 4 n ILE . 252 D 252 
D 253 4 n VAL . 253 D 253 
D 254 4 n THR . 254 D 254 
D 255 4 n GLN . 255 D 255 
D 256 4 n ASN . 256 D 256 
D 257 4 n GLY . 257 D 257 
D 258 4 n VAL . 258 D 258 
D 259 4 n ASP . 259 D 259 
D 260 4 n ALA . 260 D 260 
D 261 4 n HIS . 261 D 261 
D 262 4 n TYR . 262 D 262 
D 263 4 n TYR . 263 D 263 
D 264 4 n ASP . 264 D 264 
D 265 4 n PRO . 265 D 265 
D 266 4 n LEU . 266 D 266 
D 267 4 n THR . 267 D 267 
D 268 4 n HIS . 268 D 268 
D 269 4 n LEU . 269 D 269 
D 270 4 n SER . 270 D 270 
D 271 4 n VAL . 271 D 271 
D 272 4 n THR . 272 D 272 
D 273 4 n MET . 273 D 273 
D 274 4 n LYS . 274 D 274 
D 275 4 n THR . 275 D 275 
D 276 4 n TYR . 276 D 276 
D 277 4 n ARG . 277 D 277 
D 278 4 n ALA . 278 D 278 
D 279 4 n ILE . 279 D 279 
D 280 4 n PRO . 280 D 280 
D 281 4 n LYS . 281 D 281 
D 282 4 n LEU . 282 D 282 
D 283 4 n ALA . 283 D 283 
D 284 4 n HIS . 284 D 284 
D 285 4 n GLU . 285 D 285 
D 286 4 n ILE . 286 D 286 
D 287 4 n ALA . 287 D 287 
D 288 4 n HIS . 288 D 288 
D 289 4 n GLU . 289 D 289 
D 290 4 n TYR . 290 D 290 
D 291 4 n CYS . 291 D 291 
D 292 4 n ASP . 292 D 292 
D 293 4 n GLY . 293 D 293 
D 294 4 n ARG . 294 D 294 
D 295 4 n TRP . 295 D 295 
D 296 4 n ILE . 296 D 296 
D 297 4 n ALA . 297 D 297 
D 298 4 n VAL . 298 D 298 
D 299 4 n GLY . 299 D 299 
D 300 4 n GLY . 300 D 300 
D 301 4 n GLY . 301 D 301 
D 302 4 n GLY . 302 D 302 
D 303 4 n TYR . 303 D 303 
D 304 4 n ASP . 304 D 304 
D 305 4 n ILE . 305 D 305 
D 306 4 n TRP . 306 D 306 
D 307 4 n ARG . 307 D 307 
D 308 4 n VAL . 308 D 308 
D 309 4 n VAL . 309 D 309 
D 310 4 n PRO . 310 D 310 
D 311 4 n ARG . 311 D 311 
D 312 4 n ALA . 312 D 312 
D 313 4 n TRP . 313 D 313 
D 314 4 n ALA . 314 D 314 
D 315 4 n LEU . 315 D 315 
D 316 4 n LEU . 316 D 316 
D 317 4 n TRP . 317 D 317 
D 318 4 n LEU . 318 D 318 
D 319 4 n GLU . 319 D 319 
D 320 4 n MET . 320 D 320 
D 321 4 n THR . 321 D 321 
D 322 4 n GLY . 322 D 322 
D 323 4 n GLN . 323 D 323 
D 324 4 n ALA . 324 D 324 
D 325 4 n ASP . 325 D 325 
D 326 4 n VAL . 326 D 326 
D 327 4 n SER . 327 D 327 
D 328 4 n GLY . 328 D 328 
D 329 4 n PRO . 329 D 329 
D 330 4 n LEU . 330 D 330 
D 331 4 n PRO . 331 D 331 
D 332 4 n ASP . 332 D 332 
D 333 4 n GLU . 333 D 333 
D 334 4 n TRP . 334 D 334 
D 335 4 n ARG . 335 D 335 
D 336 4 n GLU . 336 D 336 
D 337 4 n ARG . 337 D 337 
D 338 4 n TRP . 338 D 338 
D 339 4 n GLN . 339 D 339 
D 340 4 n PRO . 340 D 340 
D 341 4 n LEU . 341 D 341 
D 342 4 n SER . 342 D 342 
D 343 4 n PRO . 343 D 343 
D 344 4 n VAL . 344 D 344 
D 345 4 n ALA . 345 D 345 
D 346 4 n LEU . 346 D 346 
D 347 4 n PRO . 347 D 347 
D 348 4 n LEU . 348 D 348 
D 349 4 n GLU . 349 D 349 
D 350 4 n TRP . 350 D 350 
D 351 4 n ASP . 351 D 351 
D 352 4 n ASP . 352 D 352 
D 353 4 n PRO . 353 D 353 
D 354 4 n ASP . 354 D 354 
D 355 4 n ASP . 355 D 355 
D 356 4 n LEU . 356 D 356 
D 357 4 n TYR . 357 D 357 
D 358 4 n PRO . 358 D 358 
D 359 4 n PRO . 359 D 359 
D 360 4 n ILE . 360 D 360 
D 361 4 n PRO . 361 D 361 
D 362 4 n ARG . 362 D 362 
D 363 4 n LYS . 363 D 363 
D 364 4 n ALA . 364 D 364 
D 365 4 n GLU . 365 D 365 
D 366 4 n ILE . 366 D 366 
D 367 4 n SER . 367 D 367 
D 368 4 n GLU . 368 D 368 
D 369 4 n LYS . 369 D 369 
D 370 4 n ASN . 370 D 370 
D 371 4 n ALA . 371 D 371 
D 372 4 n GLN . 372 D 372 
D 373 4 n THR . 373 D 373 
D 374 4 n VAL . 374 D 374 
D 375 4 n GLU . 375 D 375 
D 376 4 n LYS . 376 D 376 
D 377 4 n ALA . 377 D 377 
D 378 4 n LEU . 378 D 378 
D 379 4 n TYR . 379 D 379 
D 380 4 n PHE . 380 D 380 
D 381 4 n ILE . 381 D 381 
D 382 4 n ARG . 382 D 382 
D 383 4 n SER . 383 D 383 
D 384 4 n GLN . 384 D 384 
D 385 4 n ARG . 385 D 385 
D 386 4 n PRO . 386 D 386 
D 387 4 n ALA . 387 D 387 
D 388 4 n ARG . 388 D 388 
#
_software.classification other
_software.date           ?
_software.description    "Structure prediction"
_software.name           AlphaFold
_software.pdbx_ordinal   1
_software.type           package
_software.version        "AlphaFold-beta-20231127 (7d9495ae8dbd318b858637eeca6259fdd17ec68e37ad6f1462fd62aafc972dcf)"
#
loop_
_struct_asym.entity_id
_struct_asym.id
1 A 
2 B 
3 C 
4 D 
5 E 
6 F 
7 G 
8 H 
#
loop_
_atom_site.group_PDB
_atom_site.id
_atom_site.type_symbol
_atom_site.label_atom_id
_atom_site.label_alt_id
_atom_site.label_comp_id
_atom_site.label_asym_id
_atom_site.label_entity_id
_atom_site.label_seq_id
_atom_site.pdbx_PDB_ins_code
_atom_site.Cartn_x
_atom_site.Cartn_y
_atom_site.Cartn_z
_atom_site.occupancy
_atom_site.B_iso_or_equiv
_atom_site.auth_seq_id
_atom_site.auth_asym_id
_atom_site.pdbx_PDB_model_num
ATOM   1    N N   . MET   A 1 1   ? -3.609  -6.236  9.081   1.00 72.76 1   A 1 
ATOM   2    C CA  . MET   A 1 1   ? -2.580  -6.677  10.055  1.00 78.85 1   A 1 
ATOM   3    C C   . MET   A 1 1   ? -3.082  -6.371  11.460  1.00 82.30 1   A 1 
ATOM   4    O O   . MET   A 1 1   ? -3.675  -5.317  11.655  1.00 81.39 1   A 1 
ATOM   5    C CB  . MET   A 1 1   ? -1.243  -5.977  9.758   1.00 74.30 1   A 1 
ATOM   6    C CG  . MET   A 1 1   ? -0.118  -6.398  10.712  1.00 69.62 1   A 1 
ATOM   7    S SD  . MET   A 1 1   ? 1.438   -5.499  10.432  1.00 65.92 1   A 1 
ATOM   8    C CE  . MET   A 1 1   ? 2.090   -6.343  8.981   1.00 60.17 1   A 1 
ATOM   9    N N   . LEU   A 1 2   ? -2.846  -7.269  12.424  1.00 85.74 2   A 1 
ATOM   10   C CA  . LEU   A 1 2   ? -3.233  -7.059  13.819  1.00 87.08 2   A 1 
ATOM   11   C C   . LEU   A 1 2   ? -2.193  -6.206  14.559  1.00 88.92 2   A 1 
ATOM   12   O O   . LEU   A 1 2   ? -0.996  -6.266  14.272  1.00 88.59 2   A 1 
ATOM   13   C CB  . LEU   A 1 2   ? -3.438  -8.408  14.523  1.00 85.37 2   A 1 
ATOM   14   C CG  . LEU   A 1 2   ? -4.590  -9.270  13.972  1.00 82.85 2   A 1 
ATOM   15   C CD1 . LEU   A 1 2   ? -4.608  -10.611 14.696  1.00 78.21 2   A 1 
ATOM   16   C CD2 . LEU   A 1 2   ? -5.950  -8.598  14.159  1.00 77.99 2   A 1 
ATOM   17   N N   . VAL   A 1 3   ? -2.651  -5.447  15.554  1.00 92.05 3   A 1 
ATOM   18   C CA  . VAL   A 1 3   ? -1.782  -4.632  16.413  1.00 93.56 3   A 1 
ATOM   19   C C   . VAL   A 1 3   ? -0.705  -5.474  17.099  1.00 93.40 3   A 1 
ATOM   20   O O   . VAL   A 1 3   ? 0.442   -5.040  17.162  1.00 92.68 3   A 1 
ATOM   21   C CB  . VAL   A 1 3   ? -2.627  -3.865  17.440  1.00 94.04 3   A 1 
ATOM   22   C CG1 . VAL   A 1 3   ? -1.810  -3.314  18.611  1.00 90.82 3   A 1 
ATOM   23   C CG2 . VAL   A 1 3   ? -3.301  -2.674  16.755  1.00 90.09 3   A 1 
ATOM   24   N N   . GLU   A 1 4   ? -1.023  -6.682  17.547  1.00 93.82 4   A 1 
ATOM   25   C CA  . GLU   A 1 4   ? -0.056  -7.573  18.207  1.00 92.60 4   A 1 
ATOM   26   C C   . GLU   A 1 4   ? 1.149   -7.948  17.329  1.00 92.58 4   A 1 
ATOM   27   O O   . GLU   A 1 4   ? 2.224   -8.232  17.848  1.00 91.42 4   A 1 
ATOM   28   C CB  . GLU   A 1 4   ? -0.764  -8.825  18.751  1.00 90.71 4   A 1 
ATOM   29   C CG  . GLU   A 1 4   ? -1.337  -9.768  17.679  1.00 85.93 4   A 1 
ATOM   30   C CD  . GLU   A 1 4   ? -2.140  -10.939 18.286  1.00 86.36 4   A 1 
ATOM   31   O OE1 . GLU   A 1 4   ? -2.647  -11.794 17.529  1.00 79.01 4   A 1 
ATOM   32   O OE2 . GLU   A 1 4   ? -2.297  -11.012 19.530  1.00 81.57 4   A 1 
ATOM   33   N N   . GLN   A 1 5   ? 0.998   -7.876  16.005  1.00 90.29 5   A 1 
ATOM   34   C CA  . GLN   A 1 5   ? 2.069   -8.141  15.041  1.00 88.00 5   A 1 
ATOM   35   C C   . GLN   A 1 5   ? 2.955   -6.909  14.788  1.00 88.74 5   A 1 
ATOM   36   O O   . GLN   A 1 5   ? 4.105   -7.050  14.375  1.00 87.63 5   A 1 
ATOM   37   C CB  . GLN   A 1 5   ? 1.444   -8.619  13.720  1.00 85.46 5   A 1 
ATOM   38   C CG  . GLN   A 1 5   ? 0.660   -9.933  13.852  1.00 80.59 5   A 1 
ATOM   39   C CD  . GLN   A 1 5   ? -0.105  -10.293 12.576  1.00 76.45 5   A 1 
ATOM   40   O OE1 . GLN   A 1 5   ? -0.588  -9.449  11.842  1.00 69.07 5   A 1 
ATOM   41   N NE2 . GLN   A 1 5   ? -0.255  -11.563 12.277  1.00 66.87 5   A 1 
ATOM   42   N N   . ALA   A 1 6   ? 2.436   -5.706  15.018  1.00 90.69 6   A 1 
ATOM   43   C CA  . ALA   A 1 6   ? 3.120   -4.441  14.737  1.00 91.50 6   A 1 
ATOM   44   C C   . ALA   A 1 6   ? 3.605   -3.697  15.994  1.00 93.24 6   A 1 
ATOM   45   O O   . ALA   A 1 6   ? 4.509   -2.857  15.911  1.00 92.79 6   A 1 
ATOM   46   C CB  . ALA   A 1 6   ? 2.167   -3.573  13.905  1.00 89.92 6   A 1 
ATOM   47   N N   . MET   A 1 7   ? 3.023   -3.986  17.156  1.00 95.35 7   A 1 
ATOM   48   C CA  . MET   A 1 7   ? 3.323   -3.319  18.419  1.00 96.00 7   A 1 
ATOM   49   C C   . MET   A 1 7   ? 4.737   -3.623  18.923  1.00 96.05 7   A 1 
ATOM   50   O O   . MET   A 1 7   ? 5.349   -4.646  18.615  1.00 95.01 7   A 1 
ATOM   51   C CB  . MET   A 1 7   ? 2.251   -3.640  19.476  1.00 95.27 7   A 1 
ATOM   52   C CG  . MET   A 1 7   ? 2.340   -5.062  20.049  1.00 94.28 7   A 1 
ATOM   53   S SD  . MET   A 1 7   ? 1.075   -5.405  21.310  1.00 93.93 7   A 1 
ATOM   54   C CE  . MET   A 1 7   ? 1.515   -7.091  21.757  1.00 88.20 7   A 1 
ATOM   55   N N   . LYS   A 1 8   ? 5.259   -2.734  19.767  1.00 96.24 8   A 1 
ATOM   56   C CA  . LYS   A 1 8   ? 6.522   -2.947  20.481  1.00 96.54 8   A 1 
ATOM   57   C C   . LYS   A 1 8   ? 6.270   -3.530  21.864  1.00 97.04 8   A 1 
ATOM   58   O O   . LYS   A 1 8   ? 5.576   -2.940  22.684  1.00 96.32 8   A 1 
ATOM   59   C CB  . LYS   A 1 8   ? 7.324   -1.642  20.554  1.00 95.43 8   A 1 
ATOM   60   C CG  . LYS   A 1 8   ? 8.250   -1.437  19.345  1.00 86.38 8   A 1 
ATOM   61   C CD  . LYS   A 1 8   ? 9.487   -2.339  19.417  1.00 82.01 8   A 1 
ATOM   62   C CE  . LYS   A 1 8   ? 10.450  -2.016  18.269  1.00 74.89 8   A 1 
ATOM   63   N NZ  . LYS   A 1 8   ? 11.648  -2.894  18.311  1.00 65.71 8   A 1 
ATOM   64   N N   . ALA   A 1 9   ? 6.925   -4.649  22.128  1.00 95.87 9   A 1 
ATOM   65   C CA  . ALA   A 1 9   ? 7.024   -5.269  23.441  1.00 95.43 9   A 1 
ATOM   66   C C   . ALA   A 1 9   ? 8.457   -5.791  23.654  1.00 94.89 9   A 1 
ATOM   67   O O   . ALA   A 1 9   ? 9.099   -6.210  22.694  1.00 89.54 9   A 1 
ATOM   68   C CB  . ALA   A 1 9   ? 5.980   -6.387  23.542  1.00 93.53 9   A 1 
ATOM   69   N N   . PRO   A 1 10  ? 9.012   -5.759  24.889  1.00 95.18 10  A 1 
ATOM   70   C CA  . PRO   A 1 10  ? 8.436   -5.178  26.100  1.00 95.17 10  A 1 
ATOM   71   C C   . PRO   A 1 10  ? 8.382   -3.645  26.048  1.00 96.32 10  A 1 
ATOM   72   O O   . PRO   A 1 10  ? 9.167   -3.004  25.348  1.00 94.74 10  A 1 
ATOM   73   C CB  . PRO   A 1 10  ? 9.332   -5.672  27.236  1.00 93.05 10  A 1 
ATOM   74   C CG  . PRO   A 1 10  ? 10.699  -5.791  26.561  1.00 89.61 10  A 1 
ATOM   75   C CD  . PRO   A 1 10  ? 10.348  -6.263  25.155  1.00 92.39 10  A 1 
ATOM   76   N N   . VAL   A 1 11  ? 7.467   -3.061  26.822  1.00 96.84 11  A 1 
ATOM   77   C CA  . VAL   A 1 11  ? 7.276   -1.607  26.905  1.00 97.45 11  A 1 
ATOM   78   C C   . VAL   A 1 11  ? 8.212   -1.012  27.952  1.00 97.52 11  A 1 
ATOM   79   O O   . VAL   A 1 11  ? 8.322   -1.517  29.063  1.00 96.56 11  A 1 
ATOM   80   C CB  . VAL   A 1 11  ? 5.810   -1.243  27.207  1.00 97.07 11  A 1 
ATOM   81   C CG1 . VAL   A 1 11  ? 5.575   0.259   27.040  1.00 94.07 11  A 1 
ATOM   82   C CG2 . VAL   A 1 11  ? 4.833   -1.963  26.269  1.00 94.18 11  A 1 
ATOM   83   N N   . ILE   A 1 12  ? 8.873   0.096   27.613  1.00 97.47 12  A 1 
ATOM   84   C CA  . ILE   A 1 12  ? 9.628   0.906   28.571  1.00 97.47 12  A 1 
ATOM   85   C C   . ILE   A 1 12  ? 8.619   1.762   29.332  1.00 97.67 12  A 1 
ATOM   86   O O   . ILE   A 1 12  ? 7.889   2.545   28.725  1.00 97.00 12  A 1 
ATOM   87   C CB  . ILE   A 1 12  ? 10.702  1.752   27.864  1.00 97.15 12  A 1 
ATOM   88   C CG1 . ILE   A 1 12  ? 11.711  0.842   27.120  1.00 94.96 12  A 1 
ATOM   89   C CG2 . ILE   A 1 12  ? 11.439  2.646   28.877  1.00 95.02 12  A 1 
ATOM   90   C CD1 . ILE   A 1 12  ? 12.459  1.573   26.013  1.00 85.70 12  A 1 
ATOM   91   N N   . THR   A 1 13  ? 8.570   1.613   30.656  1.00 97.19 13  A 1 
ATOM   92   C CA  . THR   A 1 13  ? 7.554   2.225   31.516  1.00 97.20 13  A 1 
ATOM   93   C C   . THR   A 1 13  ? 8.165   3.015   32.666  1.00 97.17 13  A 1 
ATOM   94   O O   . THR   A 1 13  ? 9.334   2.842   33.021  1.00 95.98 13  A 1 
ATOM   95   C CB  . THR   A 1 13  ? 6.581   1.172   32.071  1.00 96.32 13  A 1 
ATOM   96   O OG1 . THR   A 1 13  ? 7.259   0.204   32.833  1.00 91.16 13  A 1 
ATOM   97   C CG2 . THR   A 1 13  ? 5.809   0.443   30.975  1.00 91.06 13  A 1 
ATOM   98   N N   . LEU   A 1 14  ? 7.349   3.873   33.263  1.00 97.04 14  A 1 
ATOM   99   C CA  . LEU   A 1 14  ? 7.631   4.590   34.501  1.00 96.87 14  A 1 
ATOM   100  C C   . LEU   A 1 14  ? 6.707   4.108   35.620  1.00 97.23 14  A 1 
ATOM   101  O O   . LEU   A 1 14  ? 5.614   3.593   35.382  1.00 95.97 14  A 1 
ATOM   102  C CB  . LEU   A 1 14  ? 7.441   6.096   34.274  1.00 95.41 14  A 1 
ATOM   103  C CG  . LEU   A 1 14  ? 8.506   6.747   33.380  1.00 93.60 14  A 1 
ATOM   104  C CD1 . LEU   A 1 14  ? 8.049   8.151   33.013  1.00 89.44 14  A 1 
ATOM   105  C CD2 . LEU   A 1 14  ? 9.854   6.845   34.089  1.00 89.39 14  A 1 
ATOM   106  N N   . ARG   A 1 15  ? 7.135   4.360   36.864  1.00 96.99 15  A 1 
ATOM   107  C CA  . ARG   A 1 15  ? 6.253   4.360   38.037  1.00 97.04 15  A 1 
ATOM   108  C C   . ARG   A 1 15  ? 5.714   5.775   38.258  1.00 97.25 15  A 1 
ATOM   109  O O   . ARG   A 1 15  ? 6.387   6.745   37.926  1.00 95.68 15  A 1 
ATOM   110  C CB  . ARG   A 1 15  ? 7.010   3.869   39.275  1.00 96.03 15  A 1 
ATOM   111  C CG  . ARG   A 1 15  ? 7.532   2.427   39.148  1.00 91.67 15  A 1 
ATOM   112  C CD  . ARG   A 1 15  ? 6.364   1.463   38.994  1.00 87.28 15  A 1 
ATOM   113  N NE  . ARG   A 1 15  ? 6.818   0.060   39.059  1.00 81.15 15  A 1 
ATOM   114  C CZ  . ARG   A 1 15  ? 6.051   -0.938  39.424  1.00 76.06 15  A 1 
ATOM   115  N NH1 . ARG   A 1 15  ? 4.813   -0.735  39.766  1.00 67.11 15  A 1 
ATOM   116  N NH2 . ARG   A 1 15  ? 6.497   -2.161  39.451  1.00 68.87 15  A 1 
ATOM   117  N N   . ALA   A 1 16  ? 4.551   5.893   38.899  1.00 96.02 16  A 1 
ATOM   118  C CA  . ALA   A 1 16  ? 3.972   7.198   39.241  1.00 95.80 16  A 1 
ATOM   119  C C   . ALA   A 1 16  ? 4.880   8.056   40.144  1.00 95.97 16  A 1 
ATOM   120  O O   . ALA   A 1 16  ? 4.768   9.280   40.158  1.00 93.81 16  A 1 
ATOM   121  C CB  . ALA   A 1 16  ? 2.614   6.946   39.905  1.00 94.64 16  A 1 
ATOM   122  N N   . THR   A 1 17  ? 5.796   7.412   40.871  1.00 96.02 17  A 1 
ATOM   123  C CA  . THR   A 1 17  ? 6.774   8.045   41.769  1.00 95.70 17  A 1 
ATOM   124  C C   . THR   A 1 17  ? 8.084   8.446   41.089  1.00 95.97 17  A 1 
ATOM   125  O O   . THR   A 1 17  ? 8.881   9.134   41.724  1.00 94.03 17  A 1 
ATOM   126  C CB  . THR   A 1 17  ? 7.106   7.103   42.934  1.00 94.71 17  A 1 
ATOM   127  O OG1 . THR   A 1 17  ? 7.538   5.852   42.437  1.00 88.24 17  A 1 
ATOM   128  C CG2 . THR   A 1 17  ? 5.889   6.848   43.824  1.00 86.01 17  A 1 
ATOM   129  N N   . ASN   A 1 18  ? 8.349   8.004   39.846  1.00 96.02 18  A 1 
ATOM   130  C CA  . ASN   A 1 18  ? 9.541   8.452   39.125  1.00 95.93 18  A 1 
ATOM   131  C C   . ASN   A 1 18  ? 9.478   9.962   38.891  1.00 96.21 18  A 1 
ATOM   132  O O   . ASN   A 1 18  ? 8.392   10.531  38.768  1.00 95.10 18  A 1 
ATOM   133  C CB  . ASN   A 1 18  ? 9.704   7.696   37.802  1.00 95.50 18  A 1 
ATOM   134  C CG  . ASN   A 1 18  ? 10.205  6.276   37.989  1.00 94.64 18  A 1 
ATOM   135  O OD1 . ASN   A 1 18  ? 9.515   5.320   37.715  1.00 83.22 18  A 1 
ATOM   136  N ND2 . ASN   A 1 18  ? 11.426  6.106   38.445  1.00 82.69 18  A 1 
ATOM   137  N N   . THR   A 1 19  ? 10.633  10.599  38.818  1.00 96.05 19  A 1 
ATOM   138  C CA  . THR   A 1 19  ? 10.727  12.049  38.639  1.00 96.11 19  A 1 
ATOM   139  C C   . THR   A 1 19  ? 10.658  12.448  37.163  1.00 96.44 19  A 1 
ATOM   140  O O   . THR   A 1 19  ? 10.925  11.656  36.260  1.00 95.56 19  A 1 
ATOM   141  C CB  . THR   A 1 19  ? 12.000  12.607  39.290  1.00 95.21 19  A 1 
ATOM   142  O OG1 . THR   A 1 19  ? 13.142  12.082  38.662  1.00 89.87 19  A 1 
ATOM   143  C CG2 . THR   A 1 19  ? 12.085  12.291  40.783  1.00 88.64 19  A 1 
ATOM   144  N N   . ILE   A 1 20  ? 10.357  13.718  36.911  1.00 95.58 20  A 1 
ATOM   145  C CA  . ILE   A 1 20  ? 10.441  14.313  35.567  1.00 95.64 20  A 1 
ATOM   146  C C   . ILE   A 1 20  ? 11.868  14.174  35.002  1.00 95.74 20  A 1 
ATOM   147  O O   . ILE   A 1 20  ? 12.034  13.865  33.822  1.00 95.09 20  A 1 
ATOM   148  C CB  . ILE   A 1 20  ? 9.976   15.790  35.623  1.00 95.24 20  A 1 
ATOM   149  C CG1 . ILE   A 1 20  ? 8.470   15.852  35.966  1.00 93.60 20  A 1 
ATOM   150  C CG2 . ILE   A 1 20  ? 10.261  16.524  34.300  1.00 93.37 20  A 1 
ATOM   151  C CD1 . ILE   A 1 20  ? 7.940   17.258  36.273  1.00 90.04 20  A 1 
ATOM   152  N N   . ALA   A 1 21  ? 12.898  14.325  35.838  1.00 95.57 21  A 1 
ATOM   153  C CA  . ALA   A 1 21  ? 14.294  14.141  35.438  1.00 95.31 21  A 1 
ATOM   154  C C   . ALA   A 1 21  ? 14.580  12.709  34.960  1.00 95.64 21  A 1 
ATOM   155  O O   . ALA   A 1 21  ? 15.187  12.521  33.903  1.00 95.14 21  A 1 
ATOM   156  C CB  . ALA   A 1 21  ? 15.203  14.528  36.609  1.00 94.46 21  A 1 
ATOM   157  N N   . GLU   A 1 22  ? 14.099  11.697  35.684  1.00 96.10 22  A 1 
ATOM   158  C CA  . GLU   A 1 22  ? 14.230  10.286  35.295  1.00 96.13 22  A 1 
ATOM   159  C C   . GLU   A 1 22  ? 13.496  9.996   33.975  1.00 96.50 22  A 1 
ATOM   160  O O   . GLU   A 1 22  ? 14.041  9.325   33.099  1.00 95.80 22  A 1 
ATOM   161  C CB  . GLU   A 1 22  ? 13.675  9.381   36.405  1.00 95.95 22  A 1 
ATOM   162  C CG  . GLU   A 1 22  ? 14.582  9.323   37.649  1.00 92.68 22  A 1 
ATOM   163  C CD  . GLU   A 1 22  ? 13.909  8.604   38.830  1.00 92.97 22  A 1 
ATOM   164  O OE1 . GLU   A 1 22  ? 14.640  8.030   39.669  1.00 83.57 22  A 1 
ATOM   165  O OE2 . GLU   A 1 22  ? 12.658  8.633   38.908  1.00 86.39 22  A 1 
ATOM   166  N N   . ALA   A 1 23  ? 12.303  10.562  33.794  1.00 96.85 23  A 1 
ATOM   167  C CA  . ALA   A 1 23  ? 11.546  10.428  32.553  1.00 96.99 23  A 1 
ATOM   168  C C   . ALA   A 1 23  ? 12.293  11.036  31.354  1.00 97.01 23  A 1 
ATOM   169  O O   . ALA   A 1 23  ? 12.447  10.384  30.321  1.00 96.37 23  A 1 
ATOM   170  C CB  . ALA   A 1 23  ? 10.171  11.072  32.751  1.00 96.76 23  A 1 
ATOM   171  N N   . LEU   A 1 24  ? 12.832  12.246  31.500  1.00 96.30 24  A 1 
ATOM   172  C CA  . LEU   A 1 24  ? 13.650  12.902  30.470  1.00 95.62 24  A 1 
ATOM   173  C C   . LEU   A 1 24  ? 14.894  12.082  30.113  1.00 95.71 24  A 1 
ATOM   174  O O   . LEU   A 1 24  ? 15.279  12.006  28.942  1.00 94.94 24  A 1 
ATOM   175  C CB  . LEU   A 1 24  ? 14.071  14.294  30.970  1.00 94.92 24  A 1 
ATOM   176  C CG  . LEU   A 1 24  ? 12.959  15.360  30.900  1.00 93.01 24  A 1 
ATOM   177  C CD1 . LEU   A 1 24  ? 13.387  16.595  31.687  1.00 89.38 24  A 1 
ATOM   178  C CD2 . LEU   A 1 24  ? 12.687  15.786  29.458  1.00 89.58 24  A 1 
ATOM   179  N N   . GLN   A 1 25  ? 15.524  11.458  31.110  1.00 96.51 25  A 1 
ATOM   180  C CA  . GLN   A 1 25  ? 16.705  10.623  30.909  1.00 96.23 25  A 1 
ATOM   181  C C   . GLN   A 1 25  ? 16.362  9.347   30.129  1.00 96.49 25  A 1 
ATOM   182  O O   . GLN   A 1 25  ? 17.058  9.016   29.169  1.00 95.72 25  A 1 
ATOM   183  C CB  . GLN   A 1 25  ? 17.344  10.338  32.271  1.00 95.51 25  A 1 
ATOM   184  C CG  . GLN   A 1 25  ? 18.795  9.839   32.123  1.00 84.33 25  A 1 
ATOM   185  C CD  . GLN   A 1 25  ? 19.483  9.628   33.480  1.00 76.39 25  A 1 
ATOM   186  O OE1 . GLN   A 1 25  ? 18.885  9.669   34.534  1.00 67.53 25  A 1 
ATOM   187  N NE2 . GLN   A 1 25  ? 20.771  9.392   33.501  1.00 63.33 25  A 1 
ATOM   188  N N   . LEU   A 1 26  ? 15.251  8.683   30.473  1.00 96.77 26  A 1 
ATOM   189  C CA  . LEU   A 1 26  ? 14.742  7.516   29.742  1.00 96.74 26  A 1 
ATOM   190  C C   . LEU   A 1 26  ? 14.416  7.845   28.283  1.00 96.82 26  A 1 
ATOM   191  O O   . LEU   A 1 26  ? 14.815  7.101   27.389  1.00 95.58 26  A 1 
ATOM   192  C CB  . LEU   A 1 26  ? 13.501  6.960   30.463  1.00 96.11 26  A 1 
ATOM   193  C CG  . LEU   A 1 26  ? 13.844  5.954   31.574  1.00 92.88 26  A 1 
ATOM   194  C CD1 . LEU   A 1 26  ? 12.630  5.733   32.463  1.00 87.37 26  A 1 
ATOM   195  C CD2 . LEU   A 1 26  ? 14.238  4.597   30.987  1.00 86.62 26  A 1 
ATOM   196  N N   . LEU   A 1 27  ? 13.757  8.981   28.020  1.00 97.00 27  A 1 
ATOM   197  C CA  . LEU   A 1 27  ? 13.474  9.418   26.646  1.00 96.59 27  A 1 
ATOM   198  C C   . LEU   A 1 27  ? 14.753  9.580   25.817  1.00 96.30 27  A 1 
ATOM   199  O O   . LEU   A 1 27  ? 14.810  9.117   24.682  1.00 94.99 27  A 1 
ATOM   200  C CB  . LEU   A 1 27  ? 12.699  10.744  26.643  1.00 96.01 27  A 1 
ATOM   201  C CG  . LEU   A 1 27  ? 11.227  10.697  27.086  1.00 93.80 27  A 1 
ATOM   202  C CD1 . LEU   A 1 27  ? 10.596  12.038  26.716  1.00 88.27 27  A 1 
ATOM   203  C CD2 . LEU   A 1 27  ? 10.418  9.605   26.397  1.00 87.52 27  A 1 
ATOM   204  N N   . ARG   A 1 28  ? 15.790  10.215  26.372  1.00 95.81 28  A 1 
ATOM   205  C CA  . ARG   A 1 28  ? 17.076  10.400  25.677  1.00 95.46 28  A 1 
ATOM   206  C C   . ARG   A 1 28  ? 17.808  9.079   25.476  1.00 96.00 28  A 1 
ATOM   207  O O   . ARG   A 1 28  ? 18.306  8.833   24.383  1.00 94.97 28  A 1 
ATOM   208  C CB  . ARG   A 1 28  ? 17.980  11.378  26.444  1.00 94.10 28  A 1 
ATOM   209  C CG  . ARG   A 1 28  ? 17.502  12.832  26.350  1.00 81.40 28  A 1 
ATOM   210  C CD  . ARG   A 1 28  ? 18.491  13.740  27.077  1.00 79.52 28  A 1 
ATOM   211  N NE  . ARG   A 1 28  ? 17.865  14.998  27.504  1.00 68.91 28  A 1 
ATOM   212  C CZ  . ARG   A 1 28  ? 18.427  15.954  28.225  1.00 61.04 28  A 1 
ATOM   213  N NH1 . ARG   A 1 28  ? 19.694  15.916  28.551  1.00 55.04 28  A 1 
ATOM   214  N NH2 . ARG   A 1 28  ? 17.718  16.966  28.641  1.00 52.83 28  A 1 
ATOM   215  N N   . HIS   A 1 29  ? 17.867  8.244   26.514  1.00 96.05 29  A 1 
ATOM   216  C CA  . HIS   A 1 29  ? 18.603  6.984   26.475  1.00 96.21 29  A 1 
ATOM   217  C C   . HIS   A 1 29  ? 18.018  6.013   25.448  1.00 96.06 29  A 1 
ATOM   218  O O   . HIS   A 1 29  ? 18.746  5.485   24.608  1.00 94.71 29  A 1 
ATOM   219  C CB  . HIS   A 1 29  ? 18.628  6.369   27.879  1.00 95.91 29  A 1 
ATOM   220  C CG  . HIS   A 1 29  ? 19.474  5.123   27.944  1.00 91.63 29  A 1 
ATOM   221  N ND1 . HIS   A 1 29  ? 20.848  5.073   27.845  1.00 78.64 29  A 1 
ATOM   222  C CD2 . HIS   A 1 29  ? 19.036  3.825   28.063  1.00 79.53 29  A 1 
ATOM   223  C CE1 . HIS   A 1 29  ? 21.227  3.783   27.907  1.00 79.53 29  A 1 
ATOM   224  N NE2 . HIS   A 1 29  ? 20.152  2.997   28.040  1.00 81.32 29  A 1 
ATOM   225  N N   . HIS   A 1 30  ? 16.706  5.828   25.466  1.00 96.37 30  A 1 
ATOM   226  C CA  . HIS   A 1 30  ? 16.019  4.915   24.548  1.00 95.75 30  A 1 
ATOM   227  C C   . HIS   A 1 30  ? 15.600  5.564   23.227  1.00 95.45 30  A 1 
ATOM   228  O O   . HIS   A 1 30  ? 15.109  4.871   22.339  1.00 93.85 30  A 1 
ATOM   229  C CB  . HIS   A 1 30  ? 14.837  4.279   25.276  1.00 95.61 30  A 1 
ATOM   230  C CG  . HIS   A 1 30  ? 15.278  3.377   26.394  1.00 95.77 30  A 1 
ATOM   231  N ND1 . HIS   A 1 30  ? 15.823  2.117   26.245  1.00 83.00 30  A 1 
ATOM   232  C CD2 . HIS   A 1 30  ? 15.234  3.639   27.740  1.00 83.36 30  A 1 
ATOM   233  C CE1 . HIS   A 1 30  ? 16.082  1.629   27.465  1.00 86.50 30  A 1 
ATOM   234  N NE2 . HIS   A 1 30  ? 15.742  2.524   28.401  1.00 88.47 30  A 1 
ATOM   235  N N   . ARG   A 1 31  ? 15.798  6.874   23.077  1.00 94.54 31  A 1 
ATOM   236  C CA  . ARG   A 1 31  ? 15.388  7.646   21.895  1.00 93.95 31  A 1 
ATOM   237  C C   . ARG   A 1 31  ? 13.904  7.432   21.537  1.00 94.44 31  A 1 
ATOM   238  O O   . ARG   A 1 31  ? 13.570  7.220   20.378  1.00 92.56 31  A 1 
ATOM   239  C CB  . ARG   A 1 31  ? 16.332  7.367   20.717  1.00 92.37 31  A 1 
ATOM   240  C CG  . ARG   A 1 31  ? 17.800  7.768   20.936  1.00 84.42 31  A 1 
ATOM   241  C CD  . ARG   A 1 31  ? 18.584  7.452   19.657  1.00 78.30 31  A 1 
ATOM   242  N NE  . ARG   A 1 31  ? 19.912  8.083   19.617  1.00 68.74 31  A 1 
ATOM   243  C CZ  . ARG   A 1 31  ? 20.717  8.122   18.563  1.00 59.67 31  A 1 
ATOM   244  N NH1 . ARG   A 1 31  ? 20.421  7.530   17.433  1.00 53.74 31  A 1 
ATOM   245  N NH2 . ARG   A 1 31  ? 21.845  8.763   18.618  1.00 51.89 31  A 1 
ATOM   246  N N   . ILE   A 1 32  ? 13.040  7.494   22.548  1.00 95.95 32  A 1 
ATOM   247  C CA  . ILE   A 1 32  ? 11.576  7.377   22.444  1.00 96.25 32  A 1 
ATOM   248  C C   . ILE   A 1 32  ? 10.903  8.703   22.824  1.00 96.45 32  A 1 
ATOM   249  O O   . ILE   A 1 32  ? 11.557  9.602   23.354  1.00 95.67 32  A 1 
ATOM   250  C CB  . ILE   A 1 32  ? 11.060  6.191   23.293  1.00 96.01 32  A 1 
ATOM   251  C CG1 . ILE   A 1 32  ? 11.416  6.352   24.789  1.00 94.05 32  A 1 
ATOM   252  C CG2 . ILE   A 1 32  ? 11.583  4.870   22.706  1.00 92.00 32  A 1 
ATOM   253  C CD1 . ILE   A 1 32  ? 10.853  5.255   25.699  1.00 92.05 32  A 1 
ATOM   254  N N   . ARG   A 1 33  ? 9.608   8.840   22.547  1.00 96.06 33  A 1 
ATOM   255  C CA  . ARG   A 1 33  ? 8.819   10.058  22.842  1.00 96.03 33  A 1 
ATOM   256  C C   . ARG   A 1 33  ? 7.617   9.822   23.756  1.00 96.90 33  A 1 
ATOM   257  O O   . ARG   A 1 33  ? 6.928   10.780  24.091  1.00 95.86 33  A 1 
ATOM   258  C CB  . ARG   A 1 33  ? 8.387   10.742  21.539  1.00 94.16 33  A 1 
ATOM   259  C CG  . ARG   A 1 33  ? 9.601   11.253  20.727  1.00 90.88 33  A 1 
ATOM   260  C CD  . ARG   A 1 33  ? 9.201   12.293  19.682  1.00 87.48 33  A 1 
ATOM   261  N NE  . ARG   A 1 33  ? 8.420   11.729  18.562  1.00 81.31 33  A 1 
ATOM   262  C CZ  . ARG   A 1 33  ? 7.892   12.422  17.562  1.00 77.20 33  A 1 
ATOM   263  N NH1 . ARG   A 1 33  ? 7.985   13.722  17.489  1.00 67.85 33  A 1 
ATOM   264  N NH2 . ARG   A 1 33  ? 7.260   11.820  16.600  1.00 70.07 33  A 1 
ATOM   265  N N   . HIS   A 1 34  ? 7.372   8.582   24.167  1.00 97.34 34  A 1 
ATOM   266  C CA  . HIS   A 1 34  ? 6.203   8.206   24.958  1.00 97.76 34  A 1 
ATOM   267  C C   . HIS   A 1 34  ? 6.608   7.236   26.067  1.00 98.09 34  A 1 
ATOM   268  O O   . HIS   A 1 34  ? 7.355   6.291   25.810  1.00 97.52 34  A 1 
ATOM   269  C CB  . HIS   A 1 34  ? 5.141   7.580   24.039  1.00 97.25 34  A 1 
ATOM   270  C CG  . HIS   A 1 34  ? 4.786   8.422   22.840  1.00 96.80 34  A 1 
ATOM   271  N ND1 . HIS   A 1 34  ? 5.337   8.306   21.580  1.00 89.42 34  A 1 
ATOM   272  C CD2 . HIS   A 1 34  ? 3.901   9.475   22.786  1.00 89.11 34  A 1 
ATOM   273  C CE1 . HIS   A 1 34  ? 4.790   9.253   20.794  1.00 89.83 34  A 1 
ATOM   274  N NE2 . HIS   A 1 34  ? 3.915   9.989   21.491  1.00 91.69 34  A 1 
ATOM   275  N N   . LEU   A 1 35  ? 6.113   7.466   27.286  1.00 97.78 35  A 1 
ATOM   276  C CA  . LEU   A 1 35  ? 6.352   6.619   28.453  1.00 97.98 35  A 1 
ATOM   277  C C   . LEU   A 1 35  ? 5.032   6.344   29.178  1.00 98.10 35  A 1 
ATOM   278  O O   . LEU   A 1 35  ? 4.533   7.221   29.892  1.00 97.40 35  A 1 
ATOM   279  C CB  . LEU   A 1 35  ? 7.373   7.275   29.396  1.00 97.59 35  A 1 
ATOM   280  C CG  . LEU   A 1 35  ? 8.821   7.263   28.883  1.00 96.63 35  A 1 
ATOM   281  C CD1 . LEU   A 1 35  ? 9.682   8.163   29.762  1.00 94.18 35  A 1 
ATOM   282  C CD2 . LEU   A 1 35  ? 9.424   5.857   28.911  1.00 93.84 35  A 1 
ATOM   283  N N   . PRO   A 1 36  ? 4.463   5.145   29.037  1.00 98.19 36  A 1 
ATOM   284  C CA  . PRO   A 1 36  ? 3.358   4.717   29.888  1.00 98.22 36  A 1 
ATOM   285  C C   . PRO   A 1 36  ? 3.791   4.648   31.356  1.00 98.23 36  A 1 
ATOM   286  O O   . PRO   A 1 36  ? 4.899   4.204   31.672  1.00 97.69 36  A 1 
ATOM   287  C CB  . PRO   A 1 36  ? 2.922   3.349   29.358  1.00 97.80 36  A 1 
ATOM   288  C CG  . PRO   A 1 36  ? 3.437   3.331   27.923  1.00 96.48 36  A 1 
ATOM   289  C CD  . PRO   A 1 36  ? 4.727   4.145   28.023  1.00 97.83 36  A 1 
ATOM   290  N N   . VAL   A 1 37  ? 2.897   5.069   32.248  1.00 97.77 37  A 1 
ATOM   291  C CA  . VAL   A 1 37  ? 3.061   4.962   33.701  1.00 97.79 37  A 1 
ATOM   292  C C   . VAL   A 1 37  ? 2.239   3.775   34.183  1.00 97.75 37  A 1 
ATOM   293  O O   . VAL   A 1 37  ? 1.041   3.707   33.919  1.00 96.81 37  A 1 
ATOM   294  C CB  . VAL   A 1 37  ? 2.653   6.259   34.419  1.00 97.33 37  A 1 
ATOM   295  C CG1 . VAL   A 1 37  ? 2.966   6.170   35.914  1.00 94.95 37  A 1 
ATOM   296  C CG2 . VAL   A 1 37  ? 3.394   7.481   33.856  1.00 94.46 37  A 1 
ATOM   297  N N   . VAL   A 1 38  ? 2.882   2.851   34.882  1.00 97.55 38  A 1 
ATOM   298  C CA  . VAL   A 1 38  ? 2.258   1.614   35.368  1.00 97.59 38  A 1 
ATOM   299  C C   . VAL   A 1 38  ? 2.449   1.428   36.870  1.00 97.51 38  A 1 
ATOM   300  O O   . VAL   A 1 38  ? 3.378   1.969   37.481  1.00 96.18 38  A 1 
ATOM   301  C CB  . VAL   A 1 38  ? 2.745   0.363   34.603  1.00 96.64 38  A 1 
ATOM   302  C CG1 . VAL   A 1 38  ? 2.404   0.442   33.113  1.00 91.63 38  A 1 
ATOM   303  C CG2 . VAL   A 1 38  ? 4.250   0.119   34.758  1.00 90.74 38  A 1 
ATOM   304  N N   . ASP   A 1 39  ? 1.568   0.623   37.471  1.00 96.59 39  A 1 
ATOM   305  C CA  . ASP   A 1 39  ? 1.677   0.212   38.868  1.00 96.10 39  A 1 
ATOM   306  C C   . ASP   A 1 39  ? 2.561   -1.040  39.071  1.00 95.93 39  A 1 
ATOM   307  O O   . ASP   A 1 39  ? 3.309   -1.472  38.179  1.00 92.72 39  A 1 
ATOM   308  C CB  . ASP   A 1 39  ? 0.265   0.075   39.470  1.00 94.22 39  A 1 
ATOM   309  C CG  . ASP   A 1 39  ? -0.507  -1.182  39.071  1.00 93.16 39  A 1 
ATOM   310  O OD1 . ASP   A 1 39  ? 0.043   -2.055  38.365  1.00 86.32 39  A 1 
ATOM   311  O OD2 . ASP   A 1 39  ? -1.648  -1.307  39.554  1.00 86.87 39  A 1 
ATOM   312  N N   . GLY   A 1 40  ? 2.503   -1.623  40.291  1.00 94.89 40  A 1 
ATOM   313  C CA  . GLY   A 1 40  ? 3.242   -2.835  40.662  1.00 94.33 40  A 1 
ATOM   314  C C   . GLY   A 1 40  ? 2.908   -4.063  39.830  1.00 94.55 40  A 1 
ATOM   315  O O   . GLY   A 1 40  ? 3.773   -4.921  39.618  1.00 90.30 40  A 1 
ATOM   316  N N   . GLU   A 1 41  ? 1.677   -4.128  39.344  1.00 94.69 41  A 1 
ATOM   317  C CA  . GLU   A 1 41  ? 1.121   -5.289  38.648  1.00 94.26 41  A 1 
ATOM   318  C C   . GLU   A 1 41  ? 1.176   -5.150  37.119  1.00 94.53 41  A 1 
ATOM   319  O O   . GLU   A 1 41  ? 0.882   -6.106  36.405  1.00 90.64 41  A 1 
ATOM   320  C CB  . GLU   A 1 41  ? -0.308  -5.524  39.140  1.00 92.50 41  A 1 
ATOM   321  C CG  . GLU   A 1 41  ? -0.350  -5.860  40.643  1.00 86.07 41  A 1 
ATOM   322  C CD  . GLU   A 1 41  ? -1.768  -6.130  41.164  1.00 77.82 41  A 1 
ATOM   323  O OE1 . GLU   A 1 41  ? -1.868  -6.536  42.348  1.00 68.24 41  A 1 
ATOM   324  O OE2 . GLU   A 1 41  ? -2.743  -5.896  40.412  1.00 70.04 41  A 1 
ATOM   325  N N   . GLY   A 1 42  ? 1.595   -3.984  36.623  1.00 95.15 42  A 1 
ATOM   326  C CA  . GLY   A 1 42  ? 1.630   -3.661  35.199  1.00 95.35 42  A 1 
ATOM   327  C C   . GLY   A 1 42  ? 0.338   -3.038  34.667  1.00 96.26 42  A 1 
ATOM   328  O O   . GLY   A 1 42  ? 0.177   -2.947  33.450  1.00 94.47 42  A 1 
ATOM   329  N N   . ARG   A 1 43  ? -0.577  -2.600  35.547  1.00 96.00 43  A 1 
ATOM   330  C CA  . ARG   A 1 43  ? -1.770  -1.849  35.136  1.00 95.94 43  A 1 
ATOM   331  C C   . ARG   A 1 43  ? -1.381  -0.448  34.694  1.00 96.22 43  A 1 
ATOM   332  O O   . ARG   A 1 43  ? -0.562  0.210   35.336  1.00 94.75 43  A 1 
ATOM   333  C CB  . ARG   A 1 43  ? -2.806  -1.796  36.260  1.00 95.03 43  A 1 
ATOM   334  C CG  . ARG   A 1 43  ? -3.351  -3.194  36.607  1.00 88.64 43  A 1 
ATOM   335  C CD  . ARG   A 1 43  ? -4.387  -3.132  37.730  1.00 84.70 43  A 1 
ATOM   336  N NE  . ARG   A 1 43  ? -3.753  -2.821  39.017  1.00 74.31 43  A 1 
ATOM   337  C CZ  . ARG   A 1 43  ? -4.334  -2.769  40.205  1.00 66.37 43  A 1 
ATOM   338  N NH1 . ARG   A 1 43  ? -5.611  -2.969  40.364  1.00 59.19 43  A 1 
ATOM   339  N NH2 . ARG   A 1 43  ? -3.611  -2.526  41.250  1.00 57.62 43  A 1 
ATOM   340  N N   . LEU   A 1 44  ? -1.982  0.021   33.618  1.00 96.05 44  A 1 
ATOM   341  C CA  . LEU   A 1 44  ? -1.756  1.354   33.085  1.00 96.45 44  A 1 
ATOM   342  C C   . LEU   A 1 44  ? -2.434  2.400   33.979  1.00 96.40 44  A 1 
ATOM   343  O O   . LEU   A 1 44  ? -3.641  2.359   34.179  1.00 94.80 44  A 1 
ATOM   344  C CB  . LEU   A 1 44  ? -2.270  1.380   31.638  1.00 95.81 44  A 1 
ATOM   345  C CG  . LEU   A 1 44  ? -1.978  2.688   30.881  1.00 95.34 44  A 1 
ATOM   346  C CD1 . LEU   A 1 44  ? -0.485  2.890   30.629  1.00 92.32 44  A 1 
ATOM   347  C CD2 . LEU   A 1 44  ? -2.689  2.643   29.529  1.00 91.72 44  A 1 
ATOM   348  N N   . LEU   A 1 45  ? -1.650  3.345   34.494  1.00 96.65 45  A 1 
ATOM   349  C CA  . LEU   A 1 45  ? -2.120  4.452   35.333  1.00 96.03 45  A 1 
ATOM   350  C C   . LEU   A 1 45  ? -2.184  5.777   34.574  1.00 95.85 45  A 1 
ATOM   351  O O   . LEU   A 1 45  ? -3.013  6.629   34.874  1.00 93.15 45  A 1 
ATOM   352  C CB  . LEU   A 1 45  ? -1.183  4.611   36.543  1.00 95.10 45  A 1 
ATOM   353  C CG  . LEU   A 1 45  ? -1.079  3.398   37.484  1.00 93.20 45  A 1 
ATOM   354  C CD1 . LEU   A 1 45  ? -0.075  3.728   38.590  1.00 88.37 45  A 1 
ATOM   355  C CD2 . LEU   A 1 45  ? -2.423  3.059   38.129  1.00 87.09 45  A 1 
ATOM   356  N N   . GLY   A 1 46  ? -1.287  5.963   33.610  1.00 96.79 46  A 1 
ATOM   357  C CA  . GLY   A 1 46  ? -1.157  7.211   32.882  1.00 96.77 46  A 1 
ATOM   358  C C   . GLY   A 1 46  ? -0.169  7.121   31.723  1.00 97.45 46  A 1 
ATOM   359  O O   . GLY   A 1 46  ? 0.426   6.075   31.457  1.00 96.72 46  A 1 
ATOM   360  N N   . LEU   A 1 47  ? 0.016   8.252   31.036  1.00 97.54 47  A 1 
ATOM   361  C CA  . LEU   A 1 47  ? 0.984   8.394   29.951  1.00 97.70 47  A 1 
ATOM   362  C C   . LEU   A 1 47  ? 1.686   9.742   30.086  1.00 97.71 47  A 1 
ATOM   363  O O   . LEU   A 1 47  ? 1.037   10.775  30.253  1.00 96.66 47  A 1 
ATOM   364  C CB  . LEU   A 1 47  ? 0.243   8.266   28.610  1.00 97.17 47  A 1 
ATOM   365  C CG  . LEU   A 1 47  ? 1.130   8.423   27.355  1.00 96.57 47  A 1 
ATOM   366  C CD1 . LEU   A 1 47  ? 2.071   7.239   27.165  1.00 93.74 47  A 1 
ATOM   367  C CD2 . LEU   A 1 47  ? 0.245   8.513   26.116  1.00 92.68 47  A 1 
ATOM   368  N N   . VAL   A 1 48  ? 3.006   9.724   29.968  1.00 97.65 48  A 1 
ATOM   369  C CA  . VAL   A 1 48  ? 3.830   10.928  29.872  1.00 97.55 48  A 1 
ATOM   370  C C   . VAL   A 1 48  ? 4.470   10.949  28.495  1.00 97.55 48  A 1 
ATOM   371  O O   . VAL   A 1 48  ? 5.155   10.002  28.101  1.00 96.28 48  A 1 
ATOM   372  C CB  . VAL   A 1 48  ? 4.878   10.987  30.993  1.00 96.03 48  A 1 
ATOM   373  C CG1 . VAL   A 1 48  ? 5.733   12.244  30.877  1.00 87.14 48  A 1 
ATOM   374  C CG2 . VAL   A 1 48  ? 4.217   11.019  32.371  1.00 85.84 48  A 1 
ATOM   375  N N   . THR   A 1 49  ? 4.255   12.027  27.755  1.00 97.11 49  A 1 
ATOM   376  C CA  . THR   A 1 49  ? 4.860   12.205  26.435  1.00 96.62 49  A 1 
ATOM   377  C C   . THR   A 1 49  ? 6.023   13.191  26.485  1.00 96.62 49  A 1 
ATOM   378  O O   . THR   A 1 49  ? 6.190   13.966  27.429  1.00 95.77 49  A 1 
ATOM   379  C CB  . THR   A 1 49  ? 3.831   12.627  25.376  1.00 95.41 49  A 1 
ATOM   380  O OG1 . THR   A 1 49  ? 3.451   13.961  25.547  1.00 90.86 49  A 1 
ATOM   381  C CG2 . THR   A 1 49  ? 2.580   11.745  25.366  1.00 91.32 49  A 1 
ATOM   382  N N   . SER   A 1 50  ? 6.819   13.207  25.416  1.00 95.87 50  A 1 
ATOM   383  C CA  . SER   A 1 50  ? 7.842   14.236  25.239  1.00 95.57 50  A 1 
ATOM   384  C C   . SER   A 1 50  ? 7.262   15.648  25.264  1.00 95.60 50  A 1 
ATOM   385  O O   . SER   A 1 50  ? 7.995   16.592  25.539  1.00 94.44 50  A 1 
ATOM   386  C CB  . SER   A 1 50  ? 8.554   14.009  23.910  1.00 94.52 50  A 1 
ATOM   387  O OG  . SER   A 1 50  ? 9.574   14.963  23.722  1.00 87.15 50  A 1 
ATOM   388  N N   . GLN   A 1 51  ? 5.985   15.802  24.936  1.00 95.07 51  A 1 
ATOM   389  C CA  . GLN   A 1 51  ? 5.285   17.079  24.962  1.00 94.48 51  A 1 
ATOM   390  C C   . GLN   A 1 51  ? 5.001   17.517  26.404  1.00 95.13 51  A 1 
ATOM   391  O O   . GLN   A 1 51  ? 5.388   18.615  26.786  1.00 93.75 51  A 1 
ATOM   392  C CB  . GLN   A 1 51  ? 4.009   16.927  24.119  1.00 92.98 51  A 1 
ATOM   393  C CG  . GLN   A 1 51  ? 3.635   18.237  23.449  1.00 85.82 51  A 1 
ATOM   394  C CD  . GLN   A 1 51  ? 2.478   18.115  22.458  1.00 82.38 51  A 1 
ATOM   395  O OE1 . GLN   A 1 51  ? 1.581   17.315  22.568  1.00 73.83 51  A 1 
ATOM   396  N NE2 . GLN   A 1 51  ? 2.434   18.959  21.451  1.00 70.83 51  A 1 
ATOM   397  N N   . ASP   A 1 52  ? 4.442   16.627  27.215  1.00 94.83 52  A 1 
ATOM   398  C CA  . ASP   A 1 52  ? 4.118   16.879  28.626  1.00 94.85 52  A 1 
ATOM   399  C C   . ASP   A 1 52  ? 5.380   17.208  29.443  1.00 95.44 52  A 1 
ATOM   400  O O   . ASP   A 1 52  ? 5.392   18.129  30.258  1.00 94.46 52  A 1 
ATOM   401  C CB  . ASP   A 1 52  ? 3.417   15.647  29.224  1.00 94.54 52  A 1 
ATOM   402  C CG  . ASP   A 1 52  ? 2.254   15.137  28.371  1.00 93.73 52  A 1 
ATOM   403  O OD1 . ASP   A 1 52  ? 1.362   15.940  28.026  1.00 89.49 52  A 1 
ATOM   404  O OD2 . ASP   A 1 52  ? 2.305   13.941  27.991  1.00 89.03 52  A 1 
ATOM   405  N N   . LEU   A 1 53  ? 6.486   16.494  29.175  1.00 94.60 53  A 1 
ATOM   406  C CA  . LEU   A 1 53  ? 7.770   16.728  29.836  1.00 94.81 53  A 1 
ATOM   407  C C   . LEU   A 1 53  ? 8.389   18.079  29.471  1.00 94.91 53  A 1 
ATOM   408  O O   . LEU   A 1 53  ? 9.018   18.697  30.323  1.00 93.47 53  A 1 
ATOM   409  C CB  . LEU   A 1 53  ? 8.743   15.595  29.481  1.00 94.55 53  A 1 
ATOM   410  C CG  . LEU   A 1 53  ? 8.408   14.259  30.161  1.00 93.38 53  A 1 
ATOM   411  C CD1 . LEU   A 1 53  ? 9.245   13.151  29.538  1.00 89.58 53  A 1 
ATOM   412  C CD2 . LEU   A 1 53  ? 8.714   14.292  31.655  1.00 89.71 53  A 1 
ATOM   413  N N   . ARG   A 1 54  ? 8.229   18.547  28.228  1.00 94.27 54  A 1 
ATOM   414  C CA  . ARG   A 1 54  ? 8.717   19.874  27.821  1.00 93.49 54  A 1 
ATOM   415  C C   . ARG   A 1 54  ? 7.892   20.994  28.433  1.00 93.87 54  A 1 
ATOM   416  O O   . ARG   A 1 54  ? 8.471   21.958  28.907  1.00 92.32 54  A 1 
ATOM   417  C CB  . ARG   A 1 54  ? 8.702   20.016  26.306  1.00 92.43 54  A 1 
ATOM   418  C CG  . ARG   A 1 54  ? 9.819   19.196  25.684  1.00 88.94 54  A 1 
ATOM   419  C CD  . ARG   A 1 54  ? 9.845   19.494  24.210  1.00 86.58 54  A 1 
ATOM   420  N NE  . ARG   A 1 54  ? 10.759  18.563  23.546  1.00 82.34 54  A 1 
ATOM   421  C CZ  . ARG   A 1 54  ? 10.392  17.543  22.817  1.00 79.93 54  A 1 
ATOM   422  N NH1 . ARG   A 1 54  ? 9.140   17.301  22.565  1.00 70.83 54  A 1 
ATOM   423  N NH2 . ARG   A 1 54  ? 11.293  16.763  22.329  1.00 74.01 54  A 1 
ATOM   424  N N   . ASP   A 1 55  ? 6.574   20.827  28.473  1.00 93.18 55  A 1 
ATOM   425  C CA  . ASP   A 1 55  ? 5.679   21.789  29.116  1.00 92.96 55  A 1 
ATOM   426  C C   . ASP   A 1 55  ? 5.976   21.933  30.625  1.00 93.32 55  A 1 
ATOM   427  O O   . ASP   A 1 55  ? 5.762   22.995  31.201  1.00 91.22 55  A 1 
ATOM   428  C CB  . ASP   A 1 55  ? 4.216   21.356  28.895  1.00 92.47 55  A 1 
ATOM   429  C CG  . ASP   A 1 55  ? 3.723   21.431  27.441  1.00 91.07 55  A 1 
ATOM   430  O OD1 . ASP   A 1 55  ? 4.312   22.146  26.605  1.00 86.05 55  A 1 
ATOM   431  O OD2 . ASP   A 1 55  ? 2.696   20.787  27.110  1.00 86.09 55  A 1 
ATOM   432  N N   . ALA   A 1 56  ? 6.515   20.889  31.256  1.00 91.92 56  A 1 
ATOM   433  C CA  . ALA   A 1 56  ? 6.932   20.885  32.660  1.00 91.69 56  A 1 
ATOM   434  C C   . ALA   A 1 56  ? 8.408   21.259  32.892  1.00 91.99 56  A 1 
ATOM   435  O O   . ALA   A 1 56  ? 8.861   21.296  34.038  1.00 89.27 56  A 1 
ATOM   436  C CB  . ALA   A 1 56  ? 6.613   19.504  33.234  1.00 91.20 56  A 1 
ATOM   437  N N   . SER   A 1 57  ? 9.181   21.494  31.828  1.00 91.52 57  A 1 
ATOM   438  C CA  . SER   A 1 57  ? 10.602  21.855  31.917  1.00 91.34 57  A 1 
ATOM   439  C C   . SER   A 1 57  ? 10.787  23.375  31.878  1.00 91.50 57  A 1 
ATOM   440  O O   . SER   A 1 57  ? 9.948   24.077  31.311  1.00 89.23 57  A 1 
ATOM   441  C CB  . SER   A 1 57  ? 11.400  21.191  30.795  1.00 89.88 57  A 1 
ATOM   442  O OG  . SER   A 1 57  ? 11.367  19.783  30.932  1.00 84.11 57  A 1 
ATOM   443  N N   . PRO   A 1 58  ? 11.892  23.900  32.448  1.00 90.66 58  A 1 
ATOM   444  C CA  . PRO   A 1 58  ? 12.216  25.316  32.314  1.00 89.78 58  A 1 
ATOM   445  C C   . PRO   A 1 58  ? 12.437  25.692  30.843  1.00 90.64 58  A 1 
ATOM   446  O O   . PRO   A 1 58  ? 12.935  24.890  30.043  1.00 88.80 58  A 1 
ATOM   447  C CB  . PRO   A 1 58  ? 13.468  25.537  33.170  1.00 87.34 58  A 1 
ATOM   448  C CG  . PRO   A 1 58  ? 14.130  24.159  33.216  1.00 84.19 58  A 1 
ATOM   449  C CD  . PRO   A 1 58  ? 12.943  23.201  33.177  1.00 87.71 58  A 1 
ATOM   450  N N   . SER   A 1 59  ? 12.099  26.931  30.505  1.00 89.96 59  A 1 
ATOM   451  C CA  . SER   A 1 59  ? 12.334  27.482  29.169  1.00 89.93 59  A 1 
ATOM   452  C C   . SER   A 1 59  ? 13.818  27.408  28.792  1.00 90.19 59  A 1 
ATOM   453  O O   . SER   A 1 59  ? 14.695  27.600  29.636  1.00 88.18 59  A 1 
ATOM   454  C CB  . SER   A 1 59  ? 11.851  28.941  29.126  1.00 88.02 59  A 1 
ATOM   455  O OG  . SER   A 1 59  ? 12.238  29.587  27.925  1.00 83.78 59  A 1 
ATOM   456  N N   . ILE   A 1 60  ? 14.102  27.219  27.508  1.00 89.65 60  A 1 
ATOM   457  C CA  . ILE   A 1 60  ? 15.475  27.276  26.970  1.00 88.78 60  A 1 
ATOM   458  C C   . ILE   A 1 60  ? 16.181  28.611  27.256  1.00 90.04 60  A 1 
ATOM   459  O O   . ILE   A 1 60  ? 17.405  28.669  27.241  1.00 88.06 60  A 1 
ATOM   460  C CB  . ILE   A 1 60  ? 15.493  26.994  25.452  1.00 87.98 60  A 1 
ATOM   461  C CG1 . ILE   A 1 60  ? 14.639  28.004  24.657  1.00 82.54 60  A 1 
ATOM   462  C CG2 . ILE   A 1 60  ? 15.059  25.539  25.184  1.00 80.40 60  A 1 
ATOM   463  C CD1 . ILE   A 1 60  ? 14.826  27.936  23.142  1.00 76.99 60  A 1 
ATOM   464  N N   . PHE   A 1 61  ? 15.425  29.667  27.534  1.00 89.41 61  A 1 
ATOM   465  C CA  . PHE   A 1 61  ? 15.963  30.973  27.915  1.00 87.76 61  A 1 
ATOM   466  C C   . PHE   A 1 61  ? 16.332  31.065  29.402  1.00 88.16 61  A 1 
ATOM   467  O O   . PHE   A 1 61  ? 17.079  31.962  29.787  1.00 84.21 61  A 1 
ATOM   468  C CB  . PHE   A 1 61  ? 14.948  32.053  27.537  1.00 86.72 61  A 1 
ATOM   469  C CG  . PHE   A 1 61  ? 14.606  32.103  26.063  1.00 85.97 61  A 1 
ATOM   470  C CD1 . PHE   A 1 61  ? 15.616  32.326  25.107  1.00 81.35 61  A 1 
ATOM   471  C CD2 . PHE   A 1 61  ? 13.275  31.946  25.636  1.00 79.80 61  A 1 
ATOM   472  C CE1 . PHE   A 1 61  ? 15.301  32.397  23.745  1.00 79.15 61  A 1 
ATOM   473  C CE2 . PHE   A 1 61  ? 12.954  32.020  24.271  1.00 79.83 61  A 1 
ATOM   474  C CZ  . PHE   A 1 61  ? 13.967  32.246  23.325  1.00 84.52 61  A 1 
ATOM   475  N N   . HIS   A 1 62  ? 15.830  30.126  30.223  1.00 88.86 62  A 1 
ATOM   476  C CA  . HIS   A 1 62  ? 15.970  30.110  31.683  1.00 87.44 62  A 1 
ATOM   477  C C   . HIS   A 1 62  ? 16.313  28.707  32.205  1.00 87.57 62  A 1 
ATOM   478  O O   . HIS   A 1 62  ? 15.815  28.257  33.232  1.00 83.05 62  A 1 
ATOM   479  C CB  . HIS   A 1 62  ? 14.687  30.670  32.310  1.00 85.17 62  A 1 
ATOM   480  C CG  . HIS   A 1 62  ? 14.390  32.076  31.873  1.00 84.58 62  A 1 
ATOM   481  N ND1 . HIS   A 1 62  ? 15.092  33.208  32.253  1.00 74.96 62  A 1 
ATOM   482  C CD2 . HIS   A 1 62  ? 13.438  32.453  30.966  1.00 74.09 62  A 1 
ATOM   483  C CE1 . HIS   A 1 62  ? 14.572  34.239  31.584  1.00 77.76 62  A 1 
ATOM   484  N NE2 . HIS   A 1 62  ? 13.567  33.819  30.794  1.00 77.90 62  A 1 
ATOM   485  N N   . LEU   A 1 63  ? 17.216  27.991  31.507  1.00 88.01 63  A 1 
ATOM   486  C CA  . LEU   A 1 63  ? 17.583  26.587  31.776  1.00 86.27 63  A 1 
ATOM   487  C C   . LEU   A 1 63  ? 18.092  26.302  33.199  1.00 86.28 63  A 1 
ATOM   488  O O   . LEU   A 1 63  ? 18.155  25.141  33.606  1.00 81.92 63  A 1 
ATOM   489  C CB  . LEU   A 1 63  ? 18.676  26.167  30.775  1.00 83.27 63  A 1 
ATOM   490  C CG  . LEU   A 1 63  ? 18.167  25.917  29.344  1.00 78.92 63  A 1 
ATOM   491  C CD1 . LEU   A 1 63  ? 19.364  25.753  28.406  1.00 73.19 63  A 1 
ATOM   492  C CD2 . LEU   A 1 63  ? 17.318  24.652  29.257  1.00 73.46 63  A 1 
ATOM   493  N N   . HIS   A 1 64  ? 18.498  27.332  33.936  1.00 89.21 64  A 1 
ATOM   494  C CA  . HIS   A 1 64  ? 19.074  27.207  35.279  1.00 87.95 64  A 1 
ATOM   495  C C   . HIS   A 1 64  ? 18.079  27.526  36.395  1.00 88.63 64  A 1 
ATOM   496  O O   . HIS   A 1 64  ? 18.425  27.406  37.570  1.00 82.88 64  A 1 
ATOM   497  C CB  . HIS   A 1 64  ? 20.321  28.097  35.368  1.00 84.25 64  A 1 
ATOM   498  C CG  . HIS   A 1 64  ? 21.335  27.796  34.301  1.00 77.43 64  A 1 
ATOM   499  N ND1 . HIS   A 1 64  ? 21.773  26.546  33.926  1.00 64.26 64  A 1 
ATOM   500  C CD2 . HIS   A 1 64  ? 21.960  28.693  33.472  1.00 63.78 64  A 1 
ATOM   501  C CE1 . HIS   A 1 64  ? 22.632  26.689  32.908  1.00 59.41 64  A 1 
ATOM   502  N NE2 . HIS   A 1 64  ? 22.777  27.984  32.608  1.00 61.24 64  A 1 
ATOM   503  N N   . GLU   A 1 65  ? 16.859  27.923  36.040  1.00 86.71 65  A 1 
ATOM   504  C CA  . GLU   A 1 65  ? 15.809  28.266  36.993  1.00 85.29 65  A 1 
ATOM   505  C C   . GLU   A 1 65  ? 14.928  27.051  37.289  1.00 84.36 65  A 1 
ATOM   506  O O   . GLU   A 1 65  ? 14.759  26.161  36.455  1.00 78.23 65  A 1 
ATOM   507  C CB  . GLU   A 1 65  ? 14.997  29.461  36.479  1.00 81.79 65  A 1 
ATOM   508  C CG  . GLU   A 1 65  ? 15.855  30.734  36.382  1.00 76.29 65  A 1 
ATOM   509  C CD  . GLU   A 1 65  ? 15.091  31.952  35.848  1.00 75.11 65  A 1 
ATOM   510  O OE1 . GLU   A 1 65  ? 15.762  32.954  35.515  1.00 66.61 65  A 1 
ATOM   511  O OE2 . GLU   A 1 65  ? 13.847  31.899  35.750  1.00 73.56 65  A 1 
ATOM   512  N N   . HIS   A 1 66  ? 14.373  26.996  38.493  1.00 86.34 66  A 1 
ATOM   513  C CA  . HIS   A 1 66  ? 13.391  25.994  38.925  1.00 85.87 66  A 1 
ATOM   514  C C   . HIS   A 1 66  ? 13.778  24.532  38.644  1.00 87.40 66  A 1 
ATOM   515  O O   . HIS   A 1 66  ? 12.939  23.686  38.348  1.00 82.68 66  A 1 
ATOM   516  C CB  . HIS   A 1 66  ? 12.014  26.376  38.376  1.00 81.63 66  A 1 
ATOM   517  C CG  . HIS   A 1 66  ? 11.572  27.740  38.821  1.00 81.66 66  A 1 
ATOM   518  N ND1 . HIS   A 1 66  ? 11.324  28.124  40.125  1.00 71.77 66  A 1 
ATOM   519  C CD2 . HIS   A 1 66  ? 11.370  28.824  38.011  1.00 70.82 66  A 1 
ATOM   520  C CE1 . HIS   A 1 66  ? 10.955  29.410  40.098  1.00 74.67 66  A 1 
ATOM   521  N NE2 . HIS   A 1 66  ? 10.977  29.864  38.837  1.00 75.78 66  A 1 
ATOM   522  N N   . LEU   A 1 67  ? 15.069  24.200  38.781  1.00 87.70 67  A 1 
ATOM   523  C CA  . LEU   A 1 67  ? 15.552  22.824  38.591  1.00 86.84 67  A 1 
ATOM   524  C C   . LEU   A 1 67  ? 14.916  21.827  39.573  1.00 87.97 67  A 1 
ATOM   525  O O   . LEU   A 1 67  ? 14.861  20.633  39.289  1.00 84.24 67  A 1 
ATOM   526  C CB  . LEU   A 1 67  ? 17.084  22.794  38.721  1.00 82.95 67  A 1 
ATOM   527  C CG  . LEU   A 1 67  ? 17.843  23.524  37.600  1.00 78.09 67  A 1 
ATOM   528  C CD1 . LEU   A 1 67  ? 19.337  23.510  37.915  1.00 72.17 67  A 1 
ATOM   529  C CD2 . LEU   A 1 67  ? 17.643  22.862  36.237  1.00 71.38 67  A 1 
ATOM   530  N N   . GLU   A 1 68  ? 14.409  22.313  40.711  1.00 89.65 68  A 1 
ATOM   531  C CA  . GLU   A 1 68  ? 13.643  21.525  41.676  1.00 88.64 68  A 1 
ATOM   532  C C   . GLU   A 1 68  ? 12.346  20.942  41.082  1.00 89.76 68  A 1 
ATOM   533  O O   . GLU   A 1 68  ? 11.909  19.874  41.502  1.00 86.61 68  A 1 
ATOM   534  C CB  . GLU   A 1 68  ? 13.345  22.355  42.940  1.00 86.71 68  A 1 
ATOM   535  C CG  . GLU   A 1 68  ? 12.587  23.689  42.743  1.00 77.49 68  A 1 
ATOM   536  C CD  . GLU   A 1 68  ? 13.476  24.889  42.380  1.00 71.41 68  A 1 
ATOM   537  O OE1 . GLU   A 1 68  ? 12.947  26.017  42.372  1.00 63.12 68  A 1 
ATOM   538  O OE2 . GLU   A 1 68  ? 14.688  24.686  42.125  1.00 69.22 68  A 1 
ATOM   539  N N   . ASP   A 1 69  ? 11.762  21.577  40.069  1.00 90.68 69  A 1 
ATOM   540  C CA  . ASP   A 1 69  ? 10.569  21.061  39.393  1.00 90.22 69  A 1 
ATOM   541  C C   . ASP   A 1 69  ? 10.821  19.715  38.707  1.00 91.47 69  A 1 
ATOM   542  O O   . ASP   A 1 69  ? 9.939   18.854  38.670  1.00 89.75 69  A 1 
ATOM   543  C CB  . ASP   A 1 69  ? 10.061  22.082  38.367  1.00 87.93 69  A 1 
ATOM   544  C CG  . ASP   A 1 69  ? 9.302   23.250  38.991  1.00 85.72 69  A 1 
ATOM   545  O OD1 . ASP   A 1 69  ? 8.939   23.163  40.186  1.00 79.71 69  A 1 
ATOM   546  O OD2 . ASP   A 1 69  ? 8.927   24.162  38.228  1.00 80.23 69  A 1 
ATOM   547  N N   . LEU   A 1 70  ? 12.041  19.488  38.233  1.00 91.46 70  A 1 
ATOM   548  C CA  . LEU   A 1 70  ? 12.442  18.223  37.611  1.00 91.76 70  A 1 
ATOM   549  C C   . LEU   A 1 70  ? 12.484  17.053  38.609  1.00 92.98 70  A 1 
ATOM   550  O O   . LEU   A 1 70  ? 12.502  15.895  38.191  1.00 91.02 70  A 1 
ATOM   551  C CB  . LEU   A 1 70  ? 13.807  18.393  36.921  1.00 90.66 70  A 1 
ATOM   552  C CG  . LEU   A 1 70  ? 13.877  19.494  35.847  1.00 88.59 70  A 1 
ATOM   553  C CD1 . LEU   A 1 70  ? 15.285  19.534  35.259  1.00 82.51 70  A 1 
ATOM   554  C CD2 . LEU   A 1 70  ? 12.893  19.246  34.703  1.00 81.62 70  A 1 
ATOM   555  N N   . GLN   A 1 71  ? 12.468  17.338  39.917  1.00 93.09 71  A 1 
ATOM   556  C CA  . GLN   A 1 71  ? 12.381  16.332  40.982  1.00 93.22 71  A 1 
ATOM   557  C C   . GLN   A 1 71  ? 10.937  16.001  41.371  1.00 94.22 71  A 1 
ATOM   558  O O   . GLN   A 1 71  ? 10.710  15.104  42.188  1.00 91.79 71  A 1 
ATOM   559  C CB  . GLN   A 1 71  ? 13.188  16.792  42.211  1.00 92.13 71  A 1 
ATOM   560  C CG  . GLN   A 1 71  ? 14.658  17.098  41.898  1.00 87.15 71  A 1 
ATOM   561  C CD  . GLN   A 1 71  ? 15.388  15.904  41.275  1.00 80.39 71  A 1 
ATOM   562  O OE1 . GLN   A 1 71  ? 15.224  14.764  41.673  1.00 69.42 71  A 1 
ATOM   563  N NE2 . GLN   A 1 71  ? 16.207  16.133  40.277  1.00 68.18 71  A 1 
ATOM   564  N N   . LYS   A 1 72  ? 9.939   16.682  40.808  1.00 93.49 72  A 1 
ATOM   565  C CA  . LYS   A 1 72  ? 8.530   16.334  41.009  1.00 93.65 72  A 1 
ATOM   566  C C   . LYS   A 1 72  ? 8.229   14.971  40.377  1.00 94.49 72  A 1 
ATOM   567  O O   . LYS   A 1 72  ? 8.774   14.648  39.319  1.00 93.63 72  A 1 
ATOM   568  C CB  . LYS   A 1 72  ? 7.610   17.428  40.449  1.00 92.91 72  A 1 
ATOM   569  C CG  . LYS   A 1 72  ? 7.671   18.714  41.289  1.00 90.36 72  A 1 
ATOM   570  C CD  . LYS   A 1 72  ? 6.879   19.846  40.643  1.00 87.18 72  A 1 
ATOM   571  C CE  . LYS   A 1 72  ? 6.962   21.098  41.518  1.00 81.31 72  A 1 
ATOM   572  N NZ  . LYS   A 1 72  ? 6.613   22.329  40.778  1.00 74.30 72  A 1 
ATOM   573  N N   . PRO   A 1 73  ? 7.343   14.173  40.992  1.00 95.54 73  A 1 
ATOM   574  C CA  . PRO   A 1 73  ? 6.951   12.889  40.423  1.00 95.63 73  A 1 
ATOM   575  C C   . PRO   A 1 73  ? 6.128   13.086  39.144  1.00 95.90 73  A 1 
ATOM   576  O O   . PRO   A 1 73  ? 5.321   14.011  39.049  1.00 94.53 73  A 1 
ATOM   577  C CB  . PRO   A 1 73  ? 6.161   12.185  41.526  1.00 94.36 73  A 1 
ATOM   578  C CG  . PRO   A 1 73  ? 5.556   13.344  42.322  1.00 91.51 73  A 1 
ATOM   579  C CD  . PRO   A 1 73  ? 6.634   14.422  42.236  1.00 94.45 73  A 1 
ATOM   580  N N   . VAL   A 1 74  ? 6.262   12.163  38.186  1.00 95.83 74  A 1 
ATOM   581  C CA  . VAL   A 1 74  ? 5.511   12.208  36.915  1.00 95.94 74  A 1 
ATOM   582  C C   . VAL   A 1 74  ? 3.993   12.138  37.104  1.00 96.01 74  A 1 
ATOM   583  O O   . VAL   A 1 74  ? 3.256   12.588  36.236  1.00 94.57 74  A 1 
ATOM   584  C CB  . VAL   A 1 74  ? 5.960   11.117  35.925  1.00 94.51 74  A 1 
ATOM   585  C CG1 . VAL   A 1 74  ? 7.411   11.329  35.498  1.00 86.60 74  A 1 
ATOM   586  C CG2 . VAL   A 1 74  ? 5.793   9.696   36.476  1.00 86.94 74  A 1 
ATOM   587  N N   . SER   A 1 75  ? 3.522   11.666  38.255  1.00 95.68 75  A 1 
ATOM   588  C CA  . SER   A 1 75  ? 2.098   11.707  38.616  1.00 95.18 75  A 1 
ATOM   589  C C   . SER   A 1 75  ? 1.504   13.120  38.631  1.00 95.16 75  A 1 
ATOM   590  O O   . SER   A 1 75  ? 0.294   13.263  38.513  1.00 93.55 75  A 1 
ATOM   591  C CB  . SER   A 1 75  ? 1.886   11.072  39.992  1.00 94.70 75  A 1 
ATOM   592  O OG  . SER   A 1 75  ? 2.601   11.768  40.995  1.00 89.23 75  A 1 
ATOM   593  N N   . THR   A 1 76  ? 2.334   14.162  38.750  1.00 94.67 76  A 1 
ATOM   594  C CA  . THR   A 1 76  ? 1.891   15.568  38.728  1.00 93.62 76  A 1 
ATOM   595  C C   . THR   A 1 76  ? 1.583   16.093  37.325  1.00 94.00 76  A 1 
ATOM   596  O O   . THR   A 1 76  ? 0.921   17.119  37.204  1.00 91.83 76  A 1 
ATOM   597  C CB  . THR   A 1 76  ? 2.921   16.496  39.383  1.00 92.62 76  A 1 
ATOM   598  O OG1 . THR   A 1 76  ? 4.166   16.454  38.733  1.00 86.40 76  A 1 
ATOM   599  C CG2 . THR   A 1 76  ? 3.161   16.149  40.850  1.00 85.27 76  A 1 
ATOM   600  N N   . ILE   A 1 77  ? 2.068   15.414  36.282  1.00 95.42 77  A 1 
ATOM   601  C CA  . ILE   A 1 77  ? 1.951   15.857  34.881  1.00 95.16 77  A 1 
ATOM   602  C C   . ILE   A 1 77  ? 1.384   14.789  33.941  1.00 95.33 77  A 1 
ATOM   603  O O   . ILE   A 1 77  ? 1.055   15.095  32.797  1.00 93.53 77  A 1 
ATOM   604  C CB  . ILE   A 1 77  ? 3.310   16.355  34.346  1.00 94.36 77  A 1 
ATOM   605  C CG1 . ILE   A 1 77  ? 4.383   15.240  34.312  1.00 90.26 77  A 1 
ATOM   606  C CG2 . ILE   A 1 77  ? 3.805   17.557  35.174  1.00 87.91 77  A 1 
ATOM   607  C CD1 . ILE   A 1 77  ? 5.574   15.580  33.416  1.00 87.76 77  A 1 
ATOM   608  N N   . MET   A 1 78  ? 1.282   13.538  34.389  1.00 96.22 78  A 1 
ATOM   609  C CA  . MET   A 1 78  ? 0.831   12.434  33.550  1.00 96.09 78  A 1 
ATOM   610  C C   . MET   A 1 78  ? -0.626  12.612  33.131  1.00 95.93 78  A 1 
ATOM   611  O O   . MET   A 1 78  ? -1.482  13.039  33.906  1.00 94.29 78  A 1 
ATOM   612  C CB  . MET   A 1 78  ? 1.083   11.074  34.225  1.00 94.55 78  A 1 
ATOM   613  C CG  . MET   A 1 78  ? 0.141   10.768  35.395  1.00 93.12 78  A 1 
ATOM   614  S SD  . MET   A 1 78  ? 0.508   9.201   36.238  1.00 93.56 78  A 1 
ATOM   615  C CE  . MET   A 1 78  ? -0.876  9.141   37.384  1.00 86.35 78  A 1 
ATOM   616  N N   . LYS   A 1 79  ? -0.925  12.210  31.894  1.00 96.11 79  A 1 
ATOM   617  C CA  . LYS   A 1 79  ? -2.292  12.138  31.397  1.00 95.52 79  A 1 
ATOM   618  C C   . LYS   A 1 79  ? -2.923  10.813  31.827  1.00 95.78 79  A 1 
ATOM   619  O O   . LYS   A 1 79  ? -2.295  9.767   31.690  1.00 94.54 79  A 1 
ATOM   620  C CB  . LYS   A 1 79  ? -2.286  12.355  29.878  1.00 93.85 79  A 1 
ATOM   621  C CG  . LYS   A 1 79  ? -3.702  12.662  29.395  1.00 83.08 79  A 1 
ATOM   622  C CD  . LYS   A 1 79  ? -3.751  13.016  27.915  1.00 77.42 79  A 1 
ATOM   623  C CE  . LYS   A 1 79  ? -5.220  13.297  27.602  1.00 69.16 79  A 1 
ATOM   624  N NZ  . LYS   A 1 79  ? -5.505  13.500  26.171  1.00 61.75 79  A 1 
ATOM   625  N N   . THR   A 1 80  ? -4.155  10.865  32.333  1.00 94.34 80  A 1 
ATOM   626  C CA  . THR   A 1 80  ? -4.885  9.701   32.871  1.00 93.34 80  A 1 
ATOM   627  C C   . THR   A 1 80  ? -6.106  9.308   32.042  1.00 92.89 80  A 1 
ATOM   628  O O   . THR   A 1 80  ? -6.512  8.154   32.071  1.00 89.71 80  A 1 
ATOM   629  C CB  . THR   A 1 80  ? -5.317  9.959   34.321  1.00 92.04 80  A 1 
ATOM   630  O OG1 . THR   A 1 80  ? -6.028  11.174  34.415  1.00 86.23 80  A 1 
ATOM   631  C CG2 . THR   A 1 80  ? -4.119  10.066  35.263  1.00 84.01 80  A 1 
ATOM   632  N N   . ASP   A 1 81  ? -6.670  10.233  31.273  1.00 93.06 81  A 1 
ATOM   633  C CA  . ASP   A 1 81  ? -7.754  10.016  30.311  1.00 91.83 81  A 1 
ATOM   634  C C   . ASP   A 1 81  ? -7.189  9.450   28.992  1.00 92.85 81  A 1 
ATOM   635  O O   . ASP   A 1 81  ? -7.120  10.119  27.961  1.00 90.33 81  A 1 
ATOM   636  C CB  . ASP   A 1 81  ? -8.559  11.321  30.128  1.00 88.38 81  A 1 
ATOM   637  C CG  . ASP   A 1 81  ? -7.726  12.463  29.529  1.00 78.32 81  A 1 
ATOM   638  O OD1 . ASP   A 1 81  ? -6.580  12.672  29.983  1.00 67.69 81  A 1 
ATOM   639  O OD2 . ASP   A 1 81  ? -8.187  13.133  28.583  1.00 68.31 81  A 1 
ATOM   640  N N   . LEU   A 1 82  ? -6.733  8.199   29.033  1.00 93.42 82  A 1 
ATOM   641  C CA  . LEU   A 1 82  ? -6.014  7.565   27.934  1.00 94.33 82  A 1 
ATOM   642  C C   . LEU   A 1 82  ? -6.947  6.824   26.985  1.00 94.34 82  A 1 
ATOM   643  O O   . LEU   A 1 82  ? -7.812  6.064   27.404  1.00 92.62 82  A 1 
ATOM   644  C CB  . LEU   A 1 82  ? -4.936  6.621   28.483  1.00 93.87 82  A 1 
ATOM   645  C CG  . LEU   A 1 82  ? -3.876  7.315   29.360  1.00 93.26 82  A 1 
ATOM   646  C CD1 . LEU   A 1 82  ? -2.893  6.270   29.873  1.00 90.23 82  A 1 
ATOM   647  C CD2 . LEU   A 1 82  ? -3.078  8.378   28.604  1.00 89.34 82  A 1 
ATOM   648  N N   . ILE   A 1 83  ? -6.687  6.986   25.694  1.00 94.75 83  A 1 
ATOM   649  C CA  . ILE   A 1 83  ? -7.195  6.088   24.661  1.00 94.75 83  A 1 
ATOM   650  C C   . ILE   A 1 83  ? -6.200  4.935   24.555  1.00 95.35 83  A 1 
ATOM   651  O O   . ILE   A 1 83  ? -4.998  5.161   24.379  1.00 94.65 83  A 1 
ATOM   652  C CB  . ILE   A 1 83  ? -7.404  6.831   23.328  1.00 93.76 83  A 1 
ATOM   653  C CG1 . ILE   A 1 83  ? -8.377  8.021   23.529  1.00 90.74 83  A 1 
ATOM   654  C CG2 . ILE   A 1 83  ? -7.942  5.865   22.259  1.00 90.34 83  A 1 
ATOM   655  C CD1 . ILE   A 1 83  ? -8.424  8.977   22.338  1.00 84.28 83  A 1 
ATOM   656  N N   . VAL   A 1 84  ? -6.697  3.712   24.683  1.00 95.31 84  A 1 
ATOM   657  C CA  . VAL   A 1 84  ? -5.897  2.486   24.617  1.00 95.43 84  A 1 
ATOM   658  C C   . VAL   A 1 84  ? -6.327  1.630   23.429  1.00 95.46 84  A 1 
ATOM   659  O O   . VAL   A 1 84  ? -7.431  1.793   22.904  1.00 94.40 84  A 1 
ATOM   660  C CB  . VAL   A 1 84  ? -5.935  1.690   25.940  1.00 94.41 84  A 1 
ATOM   661  C CG1 . VAL   A 1 84  ? -5.341  2.516   27.087  1.00 88.57 84  A 1 
ATOM   662  C CG2 . VAL   A 1 84  ? -7.343  1.239   26.334  1.00 87.36 84  A 1 
ATOM   663  N N   . GLY   A 1 85  ? -5.454  0.746   22.996  1.00 95.75 85  A 1 
ATOM   664  C CA  . GLY   A 1 85  ? -5.743  -0.268  21.997  1.00 95.79 85  A 1 
ATOM   665  C C   . GLY   A 1 85  ? -5.716  -1.670  22.592  1.00 96.41 85  A 1 
ATOM   666  O O   . GLY   A 1 85  ? -5.291  -1.875  23.732  1.00 95.52 85  A 1 
ATOM   667  N N   . HIS   A 1 86  ? -6.151  -2.635  21.793  1.00 95.10 86  A 1 
ATOM   668  C CA  . HIS   A 1 86  ? -6.143  -4.058  22.120  1.00 94.67 86  A 1 
ATOM   669  C C   . HIS   A 1 86  ? -5.235  -4.830  21.144  1.00 94.55 86  A 1 
ATOM   670  O O   . HIS   A 1 86  ? -5.121  -4.422  19.986  1.00 94.18 86  A 1 
ATOM   671  C CB  . HIS   A 1 86  ? -7.595  -4.552  22.092  1.00 94.02 86  A 1 
ATOM   672  C CG  . HIS   A 1 86  ? -7.740  -5.918  22.688  1.00 93.08 86  A 1 
ATOM   673  N ND1 . HIS   A 1 86  ? -7.712  -7.111  22.003  1.00 86.36 86  A 1 
ATOM   674  C CD2 . HIS   A 1 86  ? -7.837  -6.217  24.027  1.00 84.64 86  A 1 
ATOM   675  C CE1 . HIS   A 1 86  ? -7.788  -8.107  22.907  1.00 87.29 86  A 1 
ATOM   676  N NE2 . HIS   A 1 86  ? -7.866  -7.598  24.139  1.00 88.16 86  A 1 
ATOM   677  N N   . PRO   A 1 87  ? -4.605  -5.944  21.548  1.00 95.25 87  A 1 
ATOM   678  C CA  . PRO   A 1 87  ? -3.791  -6.767  20.642  1.00 94.34 87  A 1 
ATOM   679  C C   . PRO   A 1 87  ? -4.506  -7.203  19.358  1.00 93.82 87  A 1 
ATOM   680  O O   . PRO   A 1 87  ? -3.870  -7.333  18.312  1.00 92.20 87  A 1 
ATOM   681  C CB  . PRO   A 1 87  ? -3.400  -7.990  21.474  1.00 93.57 87  A 1 
ATOM   682  C CG  . PRO   A 1 87  ? -3.386  -7.471  22.904  1.00 92.47 87  A 1 
ATOM   683  C CD  . PRO   A 1 87  ? -4.521  -6.455  22.911  1.00 94.54 87  A 1 
ATOM   684  N N   . LEU   A 1 88  ? -5.821  -7.403  19.426  1.00 93.05 88  A 1 
ATOM   685  C CA  . LEU   A 1 88  ? -6.669  -7.807  18.302  1.00 91.53 88  A 1 
ATOM   686  C C   . LEU   A 1 88  ? -7.194  -6.632  17.456  1.00 91.33 88  A 1 
ATOM   687  O O   . LEU   A 1 88  ? -7.917  -6.876  16.492  1.00 89.73 88  A 1 
ATOM   688  C CB  . LEU   A 1 88  ? -7.843  -8.664  18.812  1.00 90.37 88  A 1 
ATOM   689  C CG  . LEU   A 1 88  ? -7.455  -9.980  19.506  1.00 87.41 88  A 1 
ATOM   690  C CD1 . LEU   A 1 88  ? -8.715  -10.678 20.012  1.00 84.51 88  A 1 
ATOM   691  C CD2 . LEU   A 1 88  ? -6.731  -10.920 18.547  1.00 83.76 88  A 1 
ATOM   692  N N   . ASP   A 1 89  ? -6.880  -5.378  17.797  1.00 93.18 89  A 1 
ATOM   693  C CA  . ASP   A 1 89  ? -7.219  -4.243  16.932  1.00 92.34 89  A 1 
ATOM   694  C C   . ASP   A 1 89  ? -6.461  -4.357  15.599  1.00 91.93 89  A 1 
ATOM   695  O O   . ASP   A 1 89  ? -5.378  -4.945  15.526  1.00 91.13 89  A 1 
ATOM   696  C CB  . ASP   A 1 89  ? -6.898  -2.892  17.609  1.00 92.05 89  A 1 
ATOM   697  C CG  . ASP   A 1 89  ? -7.794  -2.488  18.791  1.00 91.82 89  A 1 
ATOM   698  O OD1 . ASP   A 1 89  ? -8.884  -3.062  18.979  1.00 88.00 89  A 1 
ATOM   699  O OD2 . ASP   A 1 89  ? -7.417  -1.522  19.504  1.00 87.39 89  A 1 
ATOM   700  N N   . PHE   A 1 90  ? -6.999  -3.752  14.540  1.00 89.57 90  A 1 
ATOM   701  C CA  . PHE   A 1 90  ? -6.303  -3.656  13.262  1.00 88.65 90  A 1 
ATOM   702  C C   . PHE   A 1 90  ? -5.400  -2.425  13.215  1.00 89.48 90  A 1 
ATOM   703  O O   . PHE   A 1 90  ? -5.726  -1.357  13.724  1.00 89.01 90  A 1 
ATOM   704  C CB  . PHE   A 1 90  ? -7.301  -3.660  12.106  1.00 86.37 90  A 1 
ATOM   705  C CG  . PHE   A 1 90  ? -8.096  -4.940  12.028  1.00 83.18 90  A 1 
ATOM   706  C CD1 . PHE   A 1 90  ? -7.505  -6.104  11.508  1.00 77.23 90  A 1 
ATOM   707  C CD2 . PHE   A 1 90  ? -9.406  -4.984  12.543  1.00 75.64 90  A 1 
ATOM   708  C CE1 . PHE   A 1 90  ? -8.214  -7.311  11.519  1.00 73.90 90  A 1 
ATOM   709  C CE2 . PHE   A 1 90  ? -10.120 -6.187  12.557  1.00 72.41 90  A 1 
ATOM   710  C CZ  . PHE   A 1 90  ? -9.517  -7.352  12.055  1.00 74.94 90  A 1 
ATOM   711  N N   . VAL   A 1 91  ? -4.261  -2.558  12.540  1.00 88.95 91  A 1 
ATOM   712  C CA  . VAL   A 1 91  ? -3.322  -1.439  12.349  1.00 89.35 91  A 1 
ATOM   713  C C   . VAL   A 1 91  ? -3.987  -0.272  11.610  1.00 89.47 91  A 1 
ATOM   714  O O   . VAL   A 1 91  ? -3.701  0.887   11.904  1.00 88.67 91  A 1 
ATOM   715  C CB  . VAL   A 1 91  ? -2.063  -1.935  11.613  1.00 88.55 91  A 1 
ATOM   716  C CG1 . VAL   A 1 91  ? -1.114  -0.801  11.230  1.00 82.73 91  A 1 
ATOM   717  C CG2 . VAL   A 1 91  ? -1.275  -2.902  12.505  1.00 82.91 91  A 1 
ATOM   718  N N   . GLU   A 1 92  ? -4.907  -0.559  10.703  1.00 86.41 92  A 1 
ATOM   719  C CA  . GLU   A 1 92  ? -5.692  0.434   9.974   1.00 84.37 92  A 1 
ATOM   720  C C   . GLU   A 1 92  ? -6.643  1.221   10.897  1.00 85.54 92  A 1 
ATOM   721  O O   . GLU   A 1 92  ? -6.769  2.436   10.756  1.00 84.53 92  A 1 
ATOM   722  C CB  . GLU   A 1 92  ? -6.472  -0.264  8.847   1.00 81.38 92  A 1 
ATOM   723  C CG  . GLU   A 1 92  ? -5.576  -0.958  7.792   1.00 74.45 92  A 1 
ATOM   724  C CD  . GLU   A 1 92  ? -5.113  -2.394  8.111   1.00 69.46 92  A 1 
ATOM   725  O OE1 . GLU   A 1 92  ? -4.645  -3.072  7.163   1.00 62.73 92  A 1 
ATOM   726  O OE2 . GLU   A 1 92  ? -5.258  -2.875  9.247   1.00 62.52 92  A 1 
ATOM   727  N N   . GLU   A 1 93  ? -7.243  0.564   11.889  1.00 87.11 93  A 1 
ATOM   728  C CA  . GLU   A 1 93  ? -8.066  1.220   12.914  1.00 87.59 93  A 1 
ATOM   729  C C   . GLU   A 1 93  ? -7.216  2.146   13.794  1.00 89.80 93  A 1 
ATOM   730  O O   . GLU   A 1 93  ? -7.626  3.259   14.124  1.00 89.33 93  A 1 
ATOM   731  C CB  . GLU   A 1 93  ? -8.762  0.170   13.800  1.00 85.61 93  A 1 
ATOM   732  C CG  . GLU   A 1 93  ? -9.812  -0.674  13.057  1.00 77.87 93  A 1 
ATOM   733  C CD  . GLU   A 1 93  ? -10.342 -1.864  13.881  1.00 73.95 93  A 1 
ATOM   734  O OE1 . GLU   A 1 93  ? -11.422 -2.382  13.527  1.00 66.35 93  A 1 
ATOM   735  O OE2 . GLU   A 1 93  ? -9.652  -2.310  14.832  1.00 67.86 93  A 1 
ATOM   736  N N   . VAL   A 1 94  ? -5.994  1.730   14.120  1.00 91.31 94  A 1 
ATOM   737  C CA  . VAL   A 1 94  ? -5.044  2.561   14.872  1.00 92.84 94  A 1 
ATOM   738  C C   . VAL   A 1 94  ? -4.658  3.810   14.076  1.00 92.99 94  A 1 
ATOM   739  O O   . VAL   A 1 94  ? -4.580  4.894   14.652  1.00 92.46 94  A 1 
ATOM   740  C CB  . VAL   A 1 94  ? -3.795  1.756   15.268  1.00 93.42 94  A 1 
ATOM   741  C CG1 . VAL   A 1 94  ? -2.756  2.620   15.988  1.00 91.19 94  A 1 
ATOM   742  C CG2 . VAL   A 1 94  ? -4.161  0.607   16.210  1.00 90.97 94  A 1 
ATOM   743  N N   . ALA   A 1 95  ? -4.457  3.694   12.764  1.00 92.58 95  A 1 
ATOM   744  C CA  . ALA   A 1 95  ? -4.183  4.842   11.903  1.00 91.86 95  A 1 
ATOM   745  C C   . ALA   A 1 95  ? -5.342  5.856   11.924  1.00 91.86 95  A 1 
ATOM   746  O O   . ALA   A 1 95  ? -5.105  7.057   12.080  1.00 91.10 95  A 1 
ATOM   747  C CB  . ALA   A 1 95  ? -3.880  4.345   10.482  1.00 90.83 95  A 1 
ATOM   748  N N   . ALA   A 1 96  ? -6.581  5.372   11.854  1.00 90.05 96  A 1 
ATOM   749  C CA  . ALA   A 1 96  ? -7.775  6.206   11.958  1.00 88.94 96  A 1 
ATOM   750  C C   . ALA   A 1 96  ? -7.891  6.881   13.338  1.00 89.70 96  A 1 
ATOM   751  O O   . ALA   A 1 96  ? -8.119  8.088   13.415  1.00 88.88 96  A 1 
ATOM   752  C CB  . ALA   A 1 96  ? -9.000  5.348   11.626  1.00 87.12 96  A 1 
ATOM   753  N N   . LEU   A 1 97  ? -7.630  6.147   14.424  1.00 90.42 97  A 1 
ATOM   754  C CA  . LEU   A 1 97  ? -7.594  6.684   15.792  1.00 91.29 97  A 1 
ATOM   755  C C   . LEU   A 1 97  ? -6.558  7.797   15.960  1.00 91.90 97  A 1 
ATOM   756  O O   . LEU   A 1 97  ? -6.839  8.827   16.572  1.00 90.63 97  A 1 
ATOM   757  C CB  . LEU   A 1 97  ? -7.289  5.539   16.776  1.00 90.50 97  A 1 
ATOM   758  C CG  . LEU   A 1 97  ? -8.550  4.836   17.306  1.00 85.69 97  A 1 
ATOM   759  C CD1 . LEU   A 1 97  ? -8.178  3.475   17.886  1.00 80.67 97  A 1 
ATOM   760  C CD2 . LEU   A 1 97  ? -9.196  5.658   18.418  1.00 80.89 97  A 1 
ATOM   761  N N   . PHE   A 1 98  ? -5.359  7.620   15.406  1.00 93.17 98  A 1 
ATOM   762  C CA  . PHE   A 1 98  ? -4.321  8.651   15.448  1.00 93.92 98  A 1 
ATOM   763  C C   . PHE   A 1 98  ? -4.744  9.908   14.688  1.00 93.03 98  A 1 
ATOM   764  O O   . PHE   A 1 98  ? -4.482  11.021  15.148  1.00 91.60 98  A 1 
ATOM   765  C CB  . PHE   A 1 98  ? -3.006  8.108   14.880  1.00 94.81 98  A 1 
ATOM   766  C CG  . PHE   A 1 98  ? -2.235  7.125   15.741  1.00 95.37 98  A 1 
ATOM   767  C CD1 . PHE   A 1 98  ? -2.581  6.850   17.077  1.00 92.72 98  A 1 
ATOM   768  C CD2 . PHE   A 1 98  ? -1.097  6.499   15.191  1.00 92.48 98  A 1 
ATOM   769  C CE1 . PHE   A 1 98  ? -1.816  5.957   17.843  1.00 92.51 98  A 1 
ATOM   770  C CE2 . PHE   A 1 98  ? -0.333  5.606   15.954  1.00 92.33 98  A 1 
ATOM   771  C CZ  . PHE   A 1 98  ? -0.692  5.332   17.278  1.00 94.87 98  A 1 
ATOM   772  N N   . TYR   A 1 99  ? -5.422  9.733   13.561  1.00 90.48 99  A 1 
ATOM   773  C CA  . TYR   A 1 99  ? -5.930  10.840  12.762  1.00 88.82 99  A 1 
ATOM   774  C C   . TYR   A 1 99  ? -7.059  11.594  13.481  1.00 88.44 99  A 1 
ATOM   775  O O   . TYR   A 1 99  ? -7.006  12.822  13.603  1.00 87.10 99  A 1 
ATOM   776  C CB  . TYR   A 1 99  ? -6.371  10.290  11.400  1.00 87.53 99  A 1 
ATOM   777  C CG  . TYR   A 1 99  ? -6.679  11.380  10.400  1.00 85.62 99  A 1 
ATOM   778  C CD1 . TYR   A 1 99  ? -7.982  11.901  10.283  1.00 78.93 99  A 1 
ATOM   779  C CD2 . TYR   A 1 99  ? -5.646  11.900  9.596   1.00 78.35 99  A 1 
ATOM   780  C CE1 . TYR   A 1 99  ? -8.251  12.935  9.374   1.00 75.67 99  A 1 
ATOM   781  C CE2 . TYR   A 1 99  ? -5.906  12.934  8.684   1.00 74.44 99  A 1 
ATOM   782  C CZ  . TYR   A 1 99  ? -7.211  13.452  8.578   1.00 77.46 99  A 1 
ATOM   783  O OH  . TYR   A 1 99  ? -7.463  14.469  7.697   1.00 75.01 99  A 1 
ATOM   784  N N   . GLU   A 1 100 ? -8.049  10.875  14.014  1.00 87.93 100 A 1 
ATOM   785  C CA  . GLU   A 1 100 ? -9.225  11.443  14.688  1.00 86.97 100 A 1 
ATOM   786  C C   . GLU   A 1 100 ? -8.855  12.194  15.976  1.00 87.61 100 A 1 
ATOM   787  O O   . GLU   A 1 100 ? -9.212  13.358  16.163  1.00 86.24 100 A 1 
ATOM   788  C CB  . GLU   A 1 100 ? -10.231 10.312  14.985  1.00 85.24 100 A 1 
ATOM   789  C CG  . GLU   A 1 100 ? -11.563 10.842  15.549  1.00 75.89 100 A 1 
ATOM   790  C CD  . GLU   A 1 100 ? -12.538 9.746   16.030  1.00 72.03 100 A 1 
ATOM   791  O OE1 . GLU   A 1 100 ? -13.676 10.100  16.415  1.00 65.23 100 A 1 
ATOM   792  O OE2 . GLU   A 1 100 ? -12.170 8.558   16.081  1.00 66.33 100 A 1 
ATOM   793  N N   . HIS   A 1 101 ? -8.099  11.544  16.859  1.00 90.12 101 A 1 
ATOM   794  C CA  . HIS   A 1 101 ? -7.775  12.089  18.179  1.00 90.14 101 A 1 
ATOM   795  C C   . HIS   A 1 101 ? -6.486  12.913  18.215  1.00 90.78 101 A 1 
ATOM   796  O O   . HIS   A 1 101 ? -6.178  13.526  19.241  1.00 89.08 101 A 1 
ATOM   797  C CB  . HIS   A 1 101 ? -7.747  10.962  19.209  1.00 89.92 101 A 1 
ATOM   798  C CG  . HIS   A 1 101 ? -9.087  10.313  19.395  1.00 89.31 101 A 1 
ATOM   799  N ND1 . HIS   A 1 101 ? -10.154 10.829  20.117  1.00 78.88 101 A 1 
ATOM   800  C CD2 . HIS   A 1 101 ? -9.490  9.118   18.864  1.00 79.02 101 A 1 
ATOM   801  C CE1 . HIS   A 1 101 ? -11.164 9.953   20.020  1.00 81.12 101 A 1 
ATOM   802  N NE2 . HIS   A 1 101 ? -10.799 8.905   19.270  1.00 82.30 101 A 1 
ATOM   803  N N   . ARG   A 1 102 ? -5.737  12.972  17.104  1.00 90.28 102 A 1 
ATOM   804  C CA  . ARG   A 1 102 ? -4.466  13.711  16.993  1.00 90.25 102 A 1 
ATOM   805  C C   . ARG   A 1 102 ? -3.431  13.292  18.041  1.00 91.54 102 A 1 
ATOM   806  O O   . ARG   A 1 102 ? -2.716  14.122  18.608  1.00 89.49 102 A 1 
ATOM   807  C CB  . ARG   A 1 102 ? -4.711  15.218  17.015  1.00 88.36 102 A 1 
ATOM   808  C CG  . ARG   A 1 102 ? -5.752  15.647  15.987  1.00 81.45 102 A 1 
ATOM   809  C CD  . ARG   A 1 102 ? -5.911  17.154  16.103  1.00 75.07 102 A 1 
ATOM   810  N NE  . ARG   A 1 102 ? -6.905  17.625  15.146  1.00 67.74 102 A 1 
ATOM   811  C CZ  . ARG   A 1 102 ? -6.995  18.864  14.723  1.00 59.24 102 A 1 
ATOM   812  N NH1 . ARG   A 1 102 ? -6.258  19.809  15.235  1.00 53.95 102 A 1 
ATOM   813  N NH2 . ARG   A 1 102 ? -7.829  19.162  13.773  1.00 52.45 102 A 1 
ATOM   814  N N   . ILE   A 1 103 ? -3.365  11.997  18.283  1.00 93.38 103 A 1 
ATOM   815  C CA  . ILE   A 1 103 ? -2.393  11.341  19.154  1.00 94.03 103 A 1 
ATOM   816  C C   . ILE   A 1 103 ? -1.366  10.587  18.302  1.00 94.50 103 A 1 
ATOM   817  O O   . ILE   A 1 103 ? -1.628  10.243  17.150  1.00 93.67 103 A 1 
ATOM   818  C CB  . ILE   A 1 103 ? -3.104  10.444  20.195  1.00 93.72 103 A 1 
ATOM   819  C CG1 . ILE   A 1 103 ? -3.945  9.329   19.533  1.00 91.39 103 A 1 
ATOM   820  C CG2 . ILE   A 1 103 ? -3.953  11.322  21.132  1.00 90.33 103 A 1 
ATOM   821  C CD1 . ILE   A 1 103 ? -4.590  8.345   20.520  1.00 89.48 103 A 1 
ATOM   822  N N   . GLY   A 1 104 ? -0.191  10.349  18.852  1.00 94.68 104 A 1 
ATOM   823  C CA  . GLY   A 1 104 ? 0.897   9.634   18.172  1.00 94.94 104 A 1 
ATOM   824  C C   . GLY   A 1 104 ? 1.317   8.335   18.855  1.00 95.99 104 A 1 
ATOM   825  O O   . GLY   A 1 104 ? 2.344   7.770   18.491  1.00 94.84 104 A 1 
ATOM   826  N N   . CYS   A 1 105 ? 0.567   7.902   19.870  1.00 96.12 105 A 1 
ATOM   827  C CA  . CYS   A 1 105 ? 0.867   6.743   20.697  1.00 96.72 105 A 1 
ATOM   828  C C   . CYS   A 1 105 ? -0.426  6.101   21.187  1.00 97.19 105 A 1 
ATOM   829  O O   . CYS   A 1 105 ? -1.320  6.805   21.658  1.00 96.25 105 A 1 
ATOM   830  C CB  . CYS   A 1 105 ? 1.729   7.225   21.872  1.00 95.04 105 A 1 
ATOM   831  S SG  . CYS   A 1 105 ? 1.962   5.930   23.117  1.00 92.52 105 A 1 
ATOM   832  N N   . LEU   A 1 106 ? -0.480  4.771   21.124  1.00 97.51 106 A 1 
ATOM   833  C CA  . LEU   A 1 106 ? -1.568  3.972   21.666  1.00 97.58 106 A 1 
ATOM   834  C C   . LEU   A 1 106 ? -0.971  2.873   22.559  1.00 98.01 106 A 1 
ATOM   835  O O   . LEU   A 1 106 ? -0.346  1.946   22.039  1.00 97.37 106 A 1 
ATOM   836  C CB  . LEU   A 1 106 ? -2.391  3.427   20.487  1.00 96.27 106 A 1 
ATOM   837  C CG  . LEU   A 1 106 ? -3.786  2.922   20.880  1.00 91.87 106 A 1 
ATOM   838  C CD1 . LEU   A 1 106 ? -4.725  4.086   21.214  1.00 88.30 106 A 1 
ATOM   839  C CD2 . LEU   A 1 106 ? -4.398  2.168   19.700  1.00 87.44 106 A 1 
ATOM   840  N N   . PRO   A 1 107 ? -1.103  2.983   23.899  1.00 97.87 107 A 1 
ATOM   841  C CA  . PRO   A 1 107 ? -0.786  1.870   24.785  1.00 97.85 107 A 1 
ATOM   842  C C   . PRO   A 1 107 ? -1.724  0.699   24.495  1.00 97.84 107 A 1 
ATOM   843  O O   . PRO   A 1 107 ? -2.934  0.899   24.366  1.00 97.11 107 A 1 
ATOM   844  C CB  . PRO   A 1 107 ? -0.965  2.397   26.212  1.00 97.31 107 A 1 
ATOM   845  C CG  . PRO   A 1 107 ? -0.963  3.917   26.063  1.00 95.67 107 A 1 
ATOM   846  C CD  . PRO   A 1 107 ? -1.548  4.130   24.669  1.00 97.38 107 A 1 
ATOM   847  N N   . ILE   A 1 108 ? -1.183  -0.506  24.412  1.00 97.55 108 A 1 
ATOM   848  C CA  . ILE   A 1 108 ? -1.961  -1.721  24.166  1.00 97.55 108 A 1 
ATOM   849  C C   . ILE   A 1 108 ? -2.177  -2.441  25.491  1.00 97.50 108 A 1 
ATOM   850  O O   . ILE   A 1 108 ? -1.220  -2.817  26.164  1.00 96.95 108 A 1 
ATOM   851  C CB  . ILE   A 1 108 ? -1.294  -2.609  23.101  1.00 97.35 108 A 1 
ATOM   852  C CG1 . ILE   A 1 108 ? -0.931  -1.841  21.810  1.00 96.09 108 A 1 
ATOM   853  C CG2 . ILE   A 1 108 ? -2.199  -3.806  22.776  1.00 96.30 108 A 1 
ATOM   854  C CD1 . ILE   A 1 108 ? -2.087  -1.049  21.170  1.00 93.32 108 A 1 
ATOM   855  N N   . VAL   A 1 109 ? -3.440  -2.599  25.863  1.00 96.59 109 A 1 
ATOM   856  C CA  . VAL   A 1 109 ? -3.859  -3.187  27.139  1.00 96.15 109 A 1 
ATOM   857  C C   . VAL   A 1 109 ? -4.621  -4.474  26.868  1.00 95.71 109 A 1 
ATOM   858  O O   . VAL   A 1 109 ? -5.513  -4.503  26.024  1.00 94.57 109 A 1 
ATOM   859  C CB  . VAL   A 1 109 ? -4.695  -2.188  27.961  1.00 95.45 109 A 1 
ATOM   860  C CG1 . VAL   A 1 109 ? -5.144  -2.780  29.300  1.00 91.20 109 A 1 
ATOM   861  C CG2 . VAL   A 1 109 ? -3.882  -0.921  28.276  1.00 91.32 109 A 1 
ATOM   862  N N   . ASN   A 1 110 ? -4.261  -5.528  27.602  1.00 95.13 110 A 1 
ATOM   863  C CA  . ASN   A 1 110 ? -4.930  -6.821  27.581  1.00 94.10 110 A 1 
ATOM   864  C C   . ASN   A 1 110 ? -5.052  -7.339  29.020  1.00 93.46 110 A 1 
ATOM   865  O O   . ASN   A 1 110 ? -4.080  -7.297  29.775  1.00 90.91 110 A 1 
ATOM   866  C CB  . ASN   A 1 110 ? -4.141  -7.774  26.665  1.00 92.45 110 A 1 
ATOM   867  C CG  . ASN   A 1 110 ? -4.845  -9.101  26.454  1.00 89.65 110 A 1 
ATOM   868  O OD1 . ASN   A 1 110 ? -5.918  -9.354  26.954  1.00 79.45 110 A 1 
ATOM   869  N ND2 . ASN   A 1 110 ? -4.245  -10.000 25.709  1.00 78.85 110 A 1 
ATOM   870  N N   . HIS   A 1 111 ? -6.234  -7.782  29.410  1.00 91.66 111 A 1 
ATOM   871  C CA  . HIS   A 1 111 ? -6.555  -8.196  30.781  1.00 90.64 111 A 1 
ATOM   872  C C   . HIS   A 1 111 ? -6.160  -7.160  31.851  1.00 91.21 111 A 1 
ATOM   873  O O   . HIS   A 1 111 ? -5.607  -7.483  32.904  1.00 87.32 111 A 1 
ATOM   874  C CB  . HIS   A 1 111 ? -5.999  -9.605  31.048  1.00 88.52 111 A 1 
ATOM   875  C CG  . HIS   A 1 111 ? -6.504  -10.643 30.081  1.00 84.71 111 A 1 
ATOM   876  N ND1 . HIS   A 1 111 ? -7.809  -10.789 29.656  1.00 73.80 111 A 1 
ATOM   877  C CD2 . HIS   A 1 111 ? -5.767  -11.615 29.453  1.00 72.54 111 A 1 
ATOM   878  C CE1 . HIS   A 1 111 ? -7.846  -11.814 28.790  1.00 72.57 111 A 1 
ATOM   879  N NE2 . HIS   A 1 111 ? -6.629  -12.353 28.653  1.00 73.02 111 A 1 
ATOM   880  N N   . GLY   A 1 112 ? -6.417  -5.885  31.554  1.00 90.95 112 A 1 
ATOM   881  C CA  . GLY   A 1 112 ? -6.094  -4.763  32.436  1.00 90.22 112 A 1 
ATOM   882  C C   . GLY   A 1 112 ? -4.600  -4.447  32.571  1.00 92.19 112 A 1 
ATOM   883  O O   . GLY   A 1 112 ? -4.236  -3.575  33.359  1.00 90.02 112 A 1 
ATOM   884  N N   . LYS   A 1 113 ? -3.730  -5.122  31.818  1.00 94.36 113 A 1 
ATOM   885  C CA  . LYS   A 1 113 ? -2.277  -4.925  31.852  1.00 95.47 113 A 1 
ATOM   886  C C   . LYS   A 1 113 ? -1.757  -4.350  30.541  1.00 96.40 113 A 1 
ATOM   887  O O   . LYS   A 1 113 ? -2.213  -4.714  29.464  1.00 95.07 113 A 1 
ATOM   888  C CB  . LYS   A 1 113 ? -1.554  -6.231  32.199  1.00 94.08 113 A 1 
ATOM   889  C CG  . LYS   A 1 113 ? -1.909  -6.708  33.614  1.00 88.46 113 A 1 
ATOM   890  C CD  . LYS   A 1 113 ? -1.078  -7.926  34.011  1.00 83.14 113 A 1 
ATOM   891  C CE  . LYS   A 1 113 ? -1.498  -8.352  35.420  1.00 74.62 113 A 1 
ATOM   892  N NZ  . LYS   A 1 113 ? -0.629  -9.424  35.953  1.00 65.65 113 A 1 
ATOM   893  N N   . LEU   A 1 114 ? -0.748  -3.491  30.655  1.00 96.72 114 A 1 
ATOM   894  C CA  . LEU   A 1 114 ? -0.010  -2.997  29.502  1.00 97.50 114 A 1 
ATOM   895  C C   . LEU   A 1 114 ? 0.854   -4.125  28.923  1.00 97.52 114 A 1 
ATOM   896  O O   . LEU   A 1 114 ? 1.757   -4.617  29.594  1.00 96.59 114 A 1 
ATOM   897  C CB  . LEU   A 1 114 ? 0.834   -1.799  29.946  1.00 97.46 114 A 1 
ATOM   898  C CG  . LEU   A 1 114 ? 1.570   -1.109  28.786  1.00 96.91 114 A 1 
ATOM   899  C CD1 . LEU   A 1 114 ? 0.616   -0.290  27.922  1.00 94.79 114 A 1 
ATOM   900  C CD2 . LEU   A 1 114 ? 2.627   -0.166  29.353  1.00 94.23 114 A 1 
ATOM   901  N N   . VAL   A 1 115 ? 0.588   -4.499  27.677  1.00 97.44 115 A 1 
ATOM   902  C CA  . VAL   A 1 115 ? 1.294   -5.586  26.972  1.00 97.15 115 A 1 
ATOM   903  C C   . VAL   A 1 115 ? 2.135   -5.099  25.795  1.00 97.33 115 A 1 
ATOM   904  O O   . VAL   A 1 115 ? 3.073   -5.778  25.387  1.00 96.07 115 A 1 
ATOM   905  C CB  . VAL   A 1 115 ? 0.319   -6.686  26.510  1.00 96.12 115 A 1 
ATOM   906  C CG1 . VAL   A 1 115 ? -0.333  -7.377  27.714  1.00 90.98 115 A 1 
ATOM   907  C CG2 . VAL   A 1 115 ? -0.789  -6.158  25.584  1.00 90.43 115 A 1 
ATOM   908  N N   . GLY   A 1 116 ? 1.843   -3.910  25.268  1.00 97.69 116 A 1 
ATOM   909  C CA  . GLY   A 1 116 ? 2.570   -3.341  24.147  1.00 97.78 116 A 1 
ATOM   910  C C   . GLY   A 1 116 ? 2.340   -1.843  23.996  1.00 98.09 116 A 1 
ATOM   911  O O   . GLY   A 1 116 ? 1.586   -1.220  24.742  1.00 97.47 116 A 1 
ATOM   912  N N   . ILE   A 1 117 ? 3.019   -1.256  23.010  1.00 98.06 117 A 1 
ATOM   913  C CA  . ILE   A 1 117 ? 2.801   0.124   22.589  1.00 98.11 117 A 1 
ATOM   914  C C   . ILE   A 1 117 ? 2.963   0.210   21.075  1.00 97.99 117 A 1 
ATOM   915  O O   . ILE   A 1 117 ? 3.892   -0.369  20.511  1.00 97.29 117 A 1 
ATOM   916  C CB  . ILE   A 1 117 ? 3.734   1.088   23.358  1.00 97.70 117 A 1 
ATOM   917  C CG1 . ILE   A 1 117 ? 3.343   2.560   23.102  1.00 95.97 117 A 1 
ATOM   918  C CG2 . ILE   A 1 117 ? 5.221   0.853   23.038  1.00 95.91 117 A 1 
ATOM   919  C CD1 . ILE   A 1 117 ? 4.070   3.546   24.031  1.00 92.34 117 A 1 
ATOM   920  N N   . ILE   A 1 118 ? 2.072   0.950   20.422  1.00 98.10 118 A 1 
ATOM   921  C CA  . ILE   A 1 118 ? 2.164   1.253   18.995  1.00 97.92 118 A 1 
ATOM   922  C C   . ILE   A 1 118 ? 2.184   2.767   18.804  1.00 97.87 118 A 1 
ATOM   923  O O   . ILE   A 1 118 ? 1.484   3.512   19.489  1.00 96.95 118 A 1 
ATOM   924  C CB  . ILE   A 1 118 ? 1.066   0.507   18.203  1.00 96.89 118 A 1 
ATOM   925  C CG1 . ILE   A 1 118 ? 1.363   0.572   16.689  1.00 89.78 118 A 1 
ATOM   926  C CG2 . ILE   A 1 118 ? -0.340  1.037   18.515  1.00 89.62 118 A 1 
ATOM   927  C CD1 . ILE   A 1 118 ? 0.532   -0.413  15.866  1.00 85.87 118 A 1 
ATOM   928  N N   . THR   A 1 119 ? 3.038   3.234   17.889  1.00 97.12 119 A 1 
ATOM   929  C CA  . THR   A 1 119 ? 3.221   4.661   17.602  1.00 96.64 119 A 1 
ATOM   930  C C   . THR   A 1 119 ? 3.112   4.925   16.102  1.00 96.05 119 A 1 
ATOM   931  O O   . THR   A 1 119 ? 3.123   4.000   15.290  1.00 94.98 119 A 1 
ATOM   932  C CB  . THR   A 1 119 ? 4.568   5.183   18.135  1.00 95.93 119 A 1 
ATOM   933  O OG1 . THR   A 1 119 ? 5.644   4.660   17.397  1.00 91.80 119 A 1 
ATOM   934  C CG2 . THR   A 1 119 ? 4.805   4.878   19.617  1.00 92.23 119 A 1 
ATOM   935  N N   . GLN   A 1 120 ? 3.076   6.198   15.715  1.00 94.93 120 A 1 
ATOM   936  C CA  . GLN   A 1 120 ? 3.123   6.574   14.296  1.00 94.08 120 A 1 
ATOM   937  C C   . GLN   A 1 120 ? 4.366   6.019   13.589  1.00 93.84 120 A 1 
ATOM   938  O O   . GLN   A 1 120 ? 4.296   5.690   12.417  1.00 92.46 120 A 1 
ATOM   939  C CB  . GLN   A 1 120 ? 3.094   8.102   14.154  1.00 92.50 120 A 1 
ATOM   940  C CG  . GLN   A 1 120 ? 1.727   8.701   14.514  1.00 85.75 120 A 1 
ATOM   941  C CD  . GLN   A 1 120 ? 1.683   10.224  14.375  1.00 83.16 120 A 1 
ATOM   942  O OE1 . GLN   A 1 120 ? 2.684   10.906  14.236  1.00 73.69 120 A 1 
ATOM   943  N NE2 . GLN   A 1 120 ? 0.515   10.818  14.428  1.00 71.72 120 A 1 
ATOM   944  N N   . THR   A 1 121 ? 5.481   5.869   14.295  1.00 94.21 121 A 1 
ATOM   945  C CA  . THR   A 1 121 ? 6.707   5.270   13.749  1.00 93.72 121 A 1 
ATOM   946  C C   . THR   A 1 121 ? 6.507   3.799   13.380  1.00 93.33 121 A 1 
ATOM   947  O O   . THR   A 1 121 ? 7.026   3.353   12.364  1.00 92.01 121 A 1 
ATOM   948  C CB  . THR   A 1 121 ? 7.861   5.406   14.749  1.00 93.14 121 A 1 
ATOM   949  O OG1 . THR   A 1 121 ? 8.053   6.768   15.074  1.00 87.43 121 A 1 
ATOM   950  C CG2 . THR   A 1 121 ? 9.199   4.903   14.211  1.00 86.71 121 A 1 
ATOM   951  N N   . ASP   A 1 122 ? 5.730   3.056   14.158  1.00 94.51 122 A 1 
ATOM   952  C CA  . ASP   A 1 122 ? 5.413   1.657   13.864  1.00 94.30 122 A 1 
ATOM   953  C C   . ASP   A 1 122 ? 4.482   1.550   12.646  1.00 93.45 122 A 1 
ATOM   954  O O   . ASP   A 1 122 ? 4.715   0.714   11.776  1.00 92.24 122 A 1 
ATOM   955  C CB  . ASP   A 1 122 ? 4.814   0.977   15.103  1.00 95.03 122 A 1 
ATOM   956  C CG  . ASP   A 1 122 ? 5.750   1.075   16.313  1.00 95.18 122 A 1 
ATOM   957  O OD1 . ASP   A 1 122 ? 6.881   0.535   16.247  1.00 92.53 122 A 1 
ATOM   958  O OD2 . ASP   A 1 122 ? 5.361   1.743   17.300  1.00 92.56 122 A 1 
ATOM   959  N N   . LEU   A 1 123 ? 3.505   2.461   12.517  1.00 93.58 123 A 1 
ATOM   960  C CA  . LEU   A 1 123 ? 2.640   2.538   11.335  1.00 92.87 123 A 1 
ATOM   961  C C   . LEU   A 1 123 ? 3.421   2.902   10.068  1.00 91.32 123 A 1 
ATOM   962  O O   . LEU   A 1 123 ? 3.177   2.315   9.020   1.00 88.88 123 A 1 
ATOM   963  C CB  . LEU   A 1 123 ? 1.513   3.558   11.552  1.00 92.66 123 A 1 
ATOM   964  C CG  . LEU   A 1 123 ? 0.534   3.238   12.692  1.00 91.54 123 A 1 
ATOM   965  C CD1 . LEU   A 1 123 ? -0.604  4.251   12.646  1.00 85.97 123 A 1 
ATOM   966  C CD2 . LEU   A 1 123 ? -0.068  1.845   12.584  1.00 85.28 123 A 1 
ATOM   967  N N   . LEU   A 1 124 ? 4.378   3.828   10.161  1.00 91.60 124 A 1 
ATOM   968  C CA  . LEU   A 1 124 ? 5.251   4.174   9.035   1.00 90.16 124 A 1 
ATOM   969  C C   . LEU   A 1 124 ? 6.069   2.966   8.570   1.00 88.69 124 A 1 
ATOM   970  O O   . LEU   A 1 124 ? 6.172   2.742   7.369   1.00 86.72 124 A 1 
ATOM   971  C CB  . LEU   A 1 124 ? 6.189   5.328   9.418   1.00 89.65 124 A 1 
ATOM   972  C CG  . LEU   A 1 124 ? 5.511   6.703   9.546   1.00 86.19 124 A 1 
ATOM   973  C CD1 . LEU   A 1 124 ? 6.536   7.717   10.060  1.00 82.00 124 A 1 
ATOM   974  C CD2 . LEU   A 1 124 ? 4.953   7.208   8.223   1.00 82.00 124 A 1 
ATOM   975  N N   . ARG   A 1 125 ? 6.595   2.163   9.495   1.00 89.15 125 A 1 
ATOM   976  C CA  . ARG   A 1 125 ? 7.303   0.920   9.146   1.00 87.63 125 A 1 
ATOM   977  C C   . ARG   A 1 125 ? 6.381   -0.053  8.409   1.00 86.39 125 A 1 
ATOM   978  O O   . ARG   A 1 125 ? 6.750   -0.538  7.346   1.00 84.63 125 A 1 
ATOM   979  C CB  . ARG   A 1 125 ? 7.912   0.293   10.411  1.00 87.60 125 A 1 
ATOM   980  C CG  . ARG   A 1 125 ? 8.780   -0.924  10.071  1.00 81.88 125 A 1 
ATOM   981  C CD  . ARG   A 1 125 ? 9.403   -1.553  11.326  1.00 79.74 125 A 1 
ATOM   982  N NE  . ARG   A 1 125 ? 8.368   -2.069  12.244  1.00 73.55 125 A 1 
ATOM   983  C CZ  . ARG   A 1 125 ? 8.232   -1.839  13.544  1.00 69.34 125 A 1 
ATOM   984  N NH1 . ARG   A 1 125 ? 9.138   -1.218  14.240  1.00 61.37 125 A 1 
ATOM   985  N NH2 . ARG   A 1 125 ? 7.161   -2.221  14.171  1.00 60.81 125 A 1 
ATOM   986  N N   . THR   A 1 126 ? 5.174   -0.271  8.919   1.00 87.67 126 A 1 
ATOM   987  C CA  . THR   A 1 126 ? 4.176   -1.134  8.265   1.00 86.16 126 A 1 
ATOM   988  C C   . THR   A 1 126 ? 3.789   -0.611  6.877   1.00 84.56 126 A 1 
ATOM   989  O O   . THR   A 1 126 ? 3.653   -1.391  5.939   1.00 82.68 126 A 1 
ATOM   990  C CB  . THR   A 1 126 ? 2.916   -1.256  9.135   1.00 86.43 126 A 1 
ATOM   991  O OG1 . THR   A 1 126 ? 3.253   -1.719  10.424  1.00 82.83 126 A 1 
ATOM   992  C CG2 . THR   A 1 126 ? 1.900   -2.242  8.565   1.00 82.10 126 A 1 
ATOM   993  N N   . PHE   A 1 127 ? 3.655   0.699   6.718   1.00 85.13 127 A 1 
ATOM   994  C CA  . PHE   A 1 127 ? 3.381   1.320   5.420   1.00 83.61 127 A 1 
ATOM   995  C C   . PHE   A 1 127 ? 4.501   1.045   4.409   1.00 82.49 127 A 1 
ATOM   996  O O   . PHE   A 1 127 ? 4.221   0.647   3.282   1.00 81.23 127 A 1 
ATOM   997  C CB  . PHE   A 1 127 ? 3.162   2.821   5.618   1.00 83.39 127 A 1 
ATOM   998  C CG  . PHE   A 1 127 ? 2.840   3.557   4.333   1.00 81.42 127 A 1 
ATOM   999  C CD1 . PHE   A 1 127 ? 3.863   4.164   3.582   1.00 75.23 127 A 1 
ATOM   1000 C CD2 . PHE   A 1 127 ? 1.513   3.626   3.879   1.00 74.59 127 A 1 
ATOM   1001 C CE1 . PHE   A 1 127 ? 3.556   4.840   2.387   1.00 72.53 127 A 1 
ATOM   1002 C CE2 . PHE   A 1 127 ? 1.205   4.304   2.688   1.00 71.13 127 A 1 
ATOM   1003 C CZ  . PHE   A 1 127 ? 2.227   4.914   1.943   1.00 72.85 127 A 1 
ATOM   1004 N N   . ILE   A 1 128 ? 5.757   1.205   4.819   1.00 83.05 128 A 1 
ATOM   1005 C CA  . ILE   A 1 128 ? 6.925   0.914   3.975   1.00 81.34 128 A 1 
ATOM   1006 C C   . ILE   A 1 128 ? 6.928   -0.567  3.564   1.00 79.77 128 A 1 
ATOM   1007 O O   . ILE   A 1 128 ? 7.098   -0.869  2.388   1.00 78.33 128 A 1 
ATOM   1008 C CB  . ILE   A 1 128 ? 8.229   1.328   4.694   1.00 81.36 128 A 1 
ATOM   1009 C CG1 . ILE   A 1 128 ? 8.294   2.866   4.869   1.00 79.74 128 A 1 
ATOM   1010 C CG2 . ILE   A 1 128 ? 9.473   0.851   3.922   1.00 79.74 128 A 1 
ATOM   1011 C CD1 . ILE   A 1 128 ? 9.306   3.317   5.927   1.00 74.97 128 A 1 
ATOM   1012 N N   . GLU   A 1 129 ? 6.678   -1.477  4.502   1.00 79.42 129 A 1 
ATOM   1013 C CA  . GLU   A 1 129 ? 6.602   -2.920  4.234   1.00 77.74 129 A 1 
ATOM   1014 C C   . GLU   A 1 129 ? 5.530   -3.265  3.184   1.00 76.88 129 A 1 
ATOM   1015 O O   . GLU   A 1 129 ? 5.779   -4.067  2.285   1.00 75.58 129 A 1 
ATOM   1016 C CB  . GLU   A 1 129 ? 6.343   -3.679  5.548   1.00 76.49 129 A 1 
ATOM   1017 C CG  . GLU   A 1 129 ? 7.583   -3.741  6.456   1.00 71.01 129 A 1 
ATOM   1018 C CD  . GLU   A 1 129 ? 7.299   -4.264  7.878   1.00 69.07 129 A 1 
ATOM   1019 O OE1 . GLU   A 1 129 ? 8.232   -4.189  8.722   1.00 63.49 129 A 1 
ATOM   1020 O OE2 . GLU   A 1 129 ? 6.162   -4.705  8.159   1.00 63.89 129 A 1 
ATOM   1021 N N   . LEU   A 1 130 ? 4.368   -2.614  3.226   1.00 77.24 130 A 1 
ATOM   1022 C CA  . LEU   A 1 130 ? 3.280   -2.847  2.268   1.00 75.89 130 A 1 
ATOM   1023 C C   . LEU   A 1 130 ? 3.596   -2.408  0.832   1.00 74.86 130 A 1 
ATOM   1024 O O   . LEU   A 1 130 ? 2.983   -2.914  -0.106  1.00 71.83 130 A 1 
ATOM   1025 C CB  . LEU   A 1 130 ? 2.012   -2.133  2.757   1.00 74.53 130 A 1 
ATOM   1026 C CG  . LEU   A 1 130 ? 1.305   -2.863  3.908   1.00 71.51 130 A 1 
ATOM   1027 C CD1 . LEU   A 1 130 ? 0.170   -1.991  4.434   1.00 67.39 130 A 1 
ATOM   1028 C CD2 . LEU   A 1 130 ? 0.714   -4.186  3.432   1.00 67.05 130 A 1 
ATOM   1029 N N   . THR   A 1 131 ? 4.531   -1.493  0.638   1.00 74.97 131 A 1 
ATOM   1030 C CA  . THR   A 1 131 ? 4.915   -1.047  -0.715  1.00 72.31 131 A 1 
ATOM   1031 C C   . THR   A 1 131 ? 5.725   -2.091  -1.493  1.00 70.51 131 A 1 
ATOM   1032 O O   . THR   A 1 131 ? 5.920   -1.934  -2.697  1.00 66.84 131 A 1 
ATOM   1033 C CB  . THR   A 1 131 ? 5.645   0.301   -0.710  1.00 70.87 131 A 1 
ATOM   1034 O OG1 . THR   A 1 131 ? 6.909   0.222   -0.101  1.00 67.34 131 A 1 
ATOM   1035 C CG2 . THR   A 1 131 ? 4.831   1.396   -0.027  1.00 66.55 131 A 1 
ATOM   1036 N N   . GLY   A 1 132 ? 6.160   -3.161  -0.840  1.00 68.41 132 A 1 
ATOM   1037 C CA  . GLY   A 1 132 ? 6.794   -4.313  -1.488  1.00 66.59 132 A 1 
ATOM   1038 C C   . GLY   A 1 132 ? 8.195   -4.063  -2.052  1.00 67.55 132 A 1 
ATOM   1039 O O   . GLY   A 1 132 ? 8.677   -4.860  -2.854  1.00 64.35 132 A 1 
ATOM   1040 N N   . VAL   A 1 133 ? 8.868   -2.998  -1.623  1.00 68.11 133 A 1 
ATOM   1041 C CA  . VAL   A 1 133 ? 10.222  -2.631  -2.097  1.00 67.20 133 A 1 
ATOM   1042 C C   . VAL   A 1 133 ? 11.325  -3.520  -1.480  1.00 69.22 133 A 1 
ATOM   1043 O O   . VAL   A 1 133 ? 12.505  -3.220  -1.580  1.00 66.47 133 A 1 
ATOM   1044 C CB  . VAL   A 1 133 ? 10.504  -1.120  -1.901  1.00 62.70 133 A 1 
ATOM   1045 C CG1 . VAL   A 1 133 ? 11.608  -0.619  -2.830  1.00 56.67 133 A 1 
ATOM   1046 C CG2 . VAL   A 1 133 ? 9.275   -0.247  -2.195  1.00 56.62 133 A 1 
ATOM   1047 N N   . HIS   A 1 134 ? 10.962  -4.632  -0.837  1.00 70.19 134 A 1 
ATOM   1048 C CA  . HIS   A 1 134 ? 11.907  -5.509  -0.130  1.00 68.16 134 A 1 
ATOM   1049 C C   . HIS   A 1 134 ? 12.517  -6.596  -1.010  1.00 70.24 134 A 1 
ATOM   1050 O O   . HIS   A 1 134 ? 13.464  -7.263  -0.596  1.00 67.97 134 A 1 
ATOM   1051 C CB  . HIS   A 1 134 ? 11.204  -6.145  1.072   1.00 64.01 134 A 1 
ATOM   1052 C CG  . HIS   A 1 134 ? 10.538  -5.140  1.962   1.00 60.22 134 A 1 
ATOM   1053 N ND1 . HIS   A 1 134 ? 11.074  -3.928  2.363   1.00 54.10 134 A 1 
ATOM   1054 C CD2 . HIS   A 1 134 ? 9.268   -5.229  2.471   1.00 53.13 134 A 1 
ATOM   1055 C CE1 . HIS   A 1 134 ? 10.146  -3.311  3.102   1.00 49.29 134 A 1 
ATOM   1056 N NE2 . HIS   A 1 134 ? 9.042   -4.068  3.188   1.00 49.95 134 A 1 
ATOM   1057 N N   . GLN   A 1 135 ? 11.966  -6.813  -2.202  1.00 72.69 135 A 1 
ATOM   1058 C CA  . GLN   A 1 135 ? 12.471  -7.803  -3.143  1.00 73.10 135 A 1 
ATOM   1059 C C   . GLN   A 1 135 ? 12.791  -7.146  -4.484  1.00 76.25 135 A 1 
ATOM   1060 O O   . GLN   A 1 135 ? 12.074  -6.238  -4.903  1.00 74.30 135 A 1 
ATOM   1061 C CB  . GLN   A 1 135 ? 11.481  -8.962  -3.317  1.00 69.44 135 A 1 
ATOM   1062 C CG  . GLN   A 1 135 ? 11.349  -9.792  -2.028  1.00 64.11 135 A 1 
ATOM   1063 C CD  . GLN   A 1 135 ? 10.739  -11.175 -2.258  1.00 60.61 135 A 1 
ATOM   1064 O OE1 . GLN   A 1 135 ? 10.436  -11.590 -3.363  1.00 55.11 135 A 1 
ATOM   1065 N NE2 . GLN   A 1 135 ? 10.558  -11.950 -1.212  1.00 52.81 135 A 1 
ATOM   1066 N N   . PRO   A 1 136 ? 13.833  -7.632  -5.171  1.00 80.01 136 A 1 
ATOM   1067 C CA  . PRO   A 1 136 ? 14.181  -7.168  -6.506  1.00 80.74 136 A 1 
ATOM   1068 C C   . PRO   A 1 136 ? 12.993  -7.245  -7.465  1.00 83.15 136 A 1 
ATOM   1069 O O   . PRO   A 1 136 ? 12.344  -8.284  -7.586  1.00 80.37 136 A 1 
ATOM   1070 C CB  . PRO   A 1 136 ? 15.337  -8.062  -6.956  1.00 76.33 136 A 1 
ATOM   1071 C CG  . PRO   A 1 136 ? 16.003  -8.464  -5.646  1.00 73.64 136 A 1 
ATOM   1072 C CD  . PRO   A 1 136 ? 14.814  -8.598  -4.707  1.00 76.15 136 A 1 
ATOM   1073 N N   . GLY   A 1 137 ? 12.713  -6.150  -8.152  1.00 85.46 137 A 1 
ATOM   1074 C CA  . GLY   A 1 137 ? 11.623  -6.091  -9.115  1.00 86.24 137 A 1 
ATOM   1075 C C   . GLY   A 1 137 ? 11.528  -4.751  -9.838  1.00 88.40 137 A 1 
ATOM   1076 O O   . GLY   A 1 137 ? 12.055  -3.737  -9.382  1.00 87.17 137 A 1 
ATOM   1077 N N   . SER   A 1 138 ? 10.812  -4.766  -10.953 1.00 89.90 138 A 1 
ATOM   1078 C CA  . SER   A 1 138 ? 10.520  -3.585  -11.770 1.00 90.77 138 A 1 
ATOM   1079 C C   . SER   A 1 138 ? 9.068   -3.149  -11.574 1.00 91.31 138 A 1 
ATOM   1080 O O   . SER   A 1 138 ? 8.199   -3.968  -11.275 1.00 90.49 138 A 1 
ATOM   1081 C CB  . SER   A 1 138 ? 10.784  -3.880  -13.250 1.00 90.14 138 A 1 
ATOM   1082 O OG  . SER   A 1 138 ? 12.105  -4.353  -13.435 1.00 86.09 138 A 1 
ATOM   1083 N N   . GLN   A 1 139 ? 8.784   -1.863  -11.761 1.00 89.84 139 A 1 
ATOM   1084 C CA  . GLN   A 1 139 ? 7.429   -1.318  -11.668 1.00 89.40 139 A 1 
ATOM   1085 C C   . GLN   A 1 139 ? 6.754   -1.271  -13.045 1.00 89.87 139 A 1 
ATOM   1086 O O   . GLN   A 1 139 ? 7.353   -0.846  -14.030 1.00 88.60 139 A 1 
ATOM   1087 C CB  . GLN   A 1 139 ? 7.470   0.051   -10.977 1.00 86.98 139 A 1 
ATOM   1088 C CG  . GLN   A 1 139 ? 6.076   0.664   -10.769 1.00 83.91 139 A 1 
ATOM   1089 C CD  . GLN   A 1 139 ? 6.056   1.736   -9.687  1.00 80.71 139 A 1 
ATOM   1090 O OE1 . GLN   A 1 139 ? 6.576   1.540   -8.606  1.00 73.01 139 A 1 
ATOM   1091 N NE2 . GLN   A 1 139 ? 5.439   2.870   -9.906  1.00 70.46 139 A 1 
ATOM   1092 N N   . ILE   A 1 140 ? 5.490   -1.670  -13.086 1.00 91.46 140 A 1 
ATOM   1093 C CA  . ILE   A 1 140 ? 4.601   -1.469  -14.238 1.00 92.30 140 A 1 
ATOM   1094 C C   . ILE   A 1 140 ? 3.300   -0.856  -13.717 1.00 91.96 140 A 1 
ATOM   1095 O O   . ILE   A 1 140 ? 2.674   -1.405  -12.814 1.00 90.99 140 A 1 
ATOM   1096 C CB  . ILE   A 1 140 ? 4.331   -2.789  -15.003 1.00 92.39 140 A 1 
ATOM   1097 C CG1 . ILE   A 1 140 ? 5.645   -3.466  -15.473 1.00 89.38 140 A 1 
ATOM   1098 C CG2 . ILE   A 1 140 ? 3.408   -2.519  -16.209 1.00 87.99 140 A 1 
ATOM   1099 C CD1 . ILE   A 1 140 ? 5.442   -4.838  -16.133 1.00 86.20 140 A 1 
ATOM   1100 N N   . GLU   A 1 141 ? 2.874   0.263   -14.291 1.00 92.02 141 A 1 
ATOM   1101 C CA  . GLU   A 1 141 ? 1.589   0.893   -13.990 1.00 91.56 141 A 1 
ATOM   1102 C C   . GLU   A 1 141 ? 0.678   0.821   -15.207 1.00 92.16 141 A 1 
ATOM   1103 O O   . GLU   A 1 141 ? 1.054   1.241   -16.301 1.00 91.45 141 A 1 
ATOM   1104 C CB  . GLU   A 1 141 ? 1.737   2.353   -13.538 1.00 89.33 141 A 1 
ATOM   1105 C CG  . GLU   A 1 141 ? 2.689   2.537   -12.358 1.00 80.49 141 A 1 
ATOM   1106 C CD  . GLU   A 1 141 ? 2.669   3.941   -11.742 1.00 79.44 141 A 1 
ATOM   1107 O OE1 . GLU   A 1 141 ? 3.508   4.174   -10.837 1.00 71.43 141 A 1 
ATOM   1108 O OE2 . GLU   A 1 141 ? 1.812   4.768   -12.124 1.00 71.95 141 A 1 
ATOM   1109 N N   . ILE   A 1 142 ? -0.532  0.324   -15.008 1.00 93.13 142 A 1 
ATOM   1110 C CA  . ILE   A 1 142 ? -1.548  0.284   -16.057 1.00 93.61 142 A 1 
ATOM   1111 C C   . ILE   A 1 142 ? -2.829  0.972   -15.596 1.00 93.31 142 A 1 
ATOM   1112 O O   . ILE   A 1 142 ? -3.266  0.808   -14.454 1.00 92.48 142 A 1 
ATOM   1113 C CB  . ILE   A 1 142 ? -1.801  -1.148  -16.583 1.00 93.52 142 A 1 
ATOM   1114 C CG1 . ILE   A 1 142 ? -2.381  -2.088  -15.502 1.00 87.93 142 A 1 
ATOM   1115 C CG2 . ILE   A 1 142 ? -0.507  -1.721  -17.184 1.00 85.12 142 A 1 
ATOM   1116 C CD1 . ILE   A 1 142 ? -2.770  -3.475  -16.030 1.00 85.11 142 A 1 
ATOM   1117 N N   . LYS   A 1 143 ? -3.456  1.718   -16.492 1.00 92.82 143 A 1 
ATOM   1118 C CA  . LYS   A 1 143 ? -4.795  2.269   -16.308 1.00 92.56 143 A 1 
ATOM   1119 C C   . LYS   A 1 143 ? -5.815  1.327   -16.927 1.00 92.63 143 A 1 
ATOM   1120 O O   . LYS   A 1 143 ? -5.675  0.952   -18.088 1.00 91.75 143 A 1 
ATOM   1121 C CB  . LYS   A 1 143 ? -4.866  3.677   -16.900 1.00 91.21 143 A 1 
ATOM   1122 C CG  . LYS   A 1 143 ? -6.148  4.408   -16.437 1.00 86.11 143 A 1 
ATOM   1123 C CD  . LYS   A 1 143 ? -6.249  5.831   -16.996 1.00 83.03 143 A 1 
ATOM   1124 C CE  . LYS   A 1 143 ? -6.614  5.784   -18.492 1.00 73.96 143 A 1 
ATOM   1125 N NZ  . LYS   A 1 143 ? -7.377  6.993   -18.884 1.00 68.40 143 A 1 
ATOM   1126 N N   . VAL   A 1 144 ? -6.823  0.952   -16.160 1.00 91.91 144 A 1 
ATOM   1127 C CA  . VAL   A 1 144 ? -7.868  0.016   -16.594 1.00 91.69 144 A 1 
ATOM   1128 C C   . VAL   A 1 144 ? -9.254  0.536   -16.198 1.00 91.47 144 A 1 
ATOM   1129 O O   . VAL   A 1 144 ? -9.364  1.287   -15.222 1.00 90.68 144 A 1 
ATOM   1130 C CB  . VAL   A 1 144 ? -7.636  -1.398  -16.026 1.00 91.16 144 A 1 
ATOM   1131 C CG1 . VAL   A 1 144 ? -6.313  -1.992  -16.500 1.00 86.08 144 A 1 
ATOM   1132 C CG2 . VAL   A 1 144 ? -7.670  -1.467  -14.491 1.00 86.06 144 A 1 
ATOM   1133 N N   . PRO   A 1 145 ? -10.324 0.125   -16.895 1.00 90.19 145 A 1 
ATOM   1134 C CA  . PRO   A 1 145 ? -11.683 0.336   -16.412 1.00 88.52 145 A 1 
ATOM   1135 C C   . PRO   A 1 145 ? -11.880 -0.264  -15.014 1.00 87.86 145 A 1 
ATOM   1136 O O   . PRO   A 1 145 ? -11.290 -1.296  -14.669 1.00 85.36 145 A 1 
ATOM   1137 C CB  . PRO   A 1 145 ? -12.598 -0.324  -17.450 1.00 86.91 145 A 1 
ATOM   1138 C CG  . PRO   A 1 145 ? -11.745 -0.351  -18.718 1.00 85.06 145 A 1 
ATOM   1139 C CD  . PRO   A 1 145 ? -10.331 -0.547  -18.172 1.00 87.92 145 A 1 
ATOM   1140 N N   . ASN   A 1 146 ? -12.719 0.374   -14.192 1.00 85.49 146 A 1 
ATOM   1141 C CA  . ASN   A 1 146 ? -13.064 -0.129  -12.861 1.00 82.49 146 A 1 
ATOM   1142 C C   . ASN   A 1 146 ? -14.120 -1.244  -12.942 1.00 81.44 146 A 1 
ATOM   1143 O O   . ASN   A 1 146 ? -15.235 -1.123  -12.433 1.00 78.13 146 A 1 
ATOM   1144 C CB  . ASN   A 1 146 ? -13.446 1.046   -11.947 1.00 79.27 146 A 1 
ATOM   1145 C CG  . ASN   A 1 146 ? -13.535 0.643   -10.483 1.00 75.82 146 A 1 
ATOM   1146 O OD1 . ASN   A 1 146 ? -13.070 -0.406  -10.053 1.00 69.43 146 A 1 
ATOM   1147 N ND2 . ASN   A 1 146 ? -14.106 1.494   -9.659  1.00 69.56 146 A 1 
ATOM   1148 N N   . GLU   A 1 147 ? -13.760 -2.328  -13.595 1.00 81.19 147 A 1 
ATOM   1149 C CA  . GLU   A 1 147 ? -14.618 -3.462  -13.914 1.00 80.59 147 A 1 
ATOM   1150 C C   . GLU   A 1 147 ? -14.022 -4.778  -13.397 1.00 80.57 147 A 1 
ATOM   1151 O O   . GLU   A 1 147 ? -12.822 -4.884  -13.097 1.00 76.91 147 A 1 
ATOM   1152 C CB  . GLU   A 1 147 ? -14.840 -3.532  -15.434 1.00 77.41 147 A 1 
ATOM   1153 C CG  . GLU   A 1 147 ? -15.679 -2.363  -15.982 1.00 71.51 147 A 1 
ATOM   1154 C CD  . GLU   A 1 147 ? -15.790 -2.373  -17.513 1.00 69.72 147 A 1 
ATOM   1155 O OE1 . GLU   A 1 147 ? -16.260 -1.348  -18.063 1.00 62.36 147 A 1 
ATOM   1156 O OE2 . GLU   A 1 147 ? -15.363 -3.376  -18.140 1.00 64.65 147 A 1 
ATOM   1157 N N   . ALA   A 1 148 ? -14.867 -5.790  -13.304 1.00 79.33 148 A 1 
ATOM   1158 C CA  . ALA   A 1 148 ? -14.444 -7.134  -12.942 1.00 78.34 148 A 1 
ATOM   1159 C C   . ALA   A 1 148 ? -13.483 -7.726  -13.990 1.00 79.90 148 A 1 
ATOM   1160 O O   . ALA   A 1 148 ? -13.618 -7.519  -15.194 1.00 74.95 148 A 1 
ATOM   1161 C CB  . ALA   A 1 148 ? -15.682 -8.014  -12.746 1.00 73.25 148 A 1 
ATOM   1162 N N   . GLY   A 1 149 ? -12.502 -8.484  -13.523 1.00 79.91 149 A 1 
ATOM   1163 C CA  . GLY   A 1 149 ? -11.590 -9.250  -14.378 1.00 81.03 149 A 1 
ATOM   1164 C C   . GLY   A 1 149 ? -10.376 -8.499  -14.918 1.00 84.84 149 A 1 
ATOM   1165 O O   . GLY   A 1 149 ? -9.467  -9.148  -15.441 1.00 82.53 149 A 1 
ATOM   1166 N N   . MET   A 1 150 ? -10.293 -7.170  -14.770 1.00 84.83 150 A 1 
ATOM   1167 C CA  . MET   A 1 150 ? -9.141  -6.403  -15.270 1.00 86.13 150 A 1 
ATOM   1168 C C   . MET   A 1 150 ? -7.831  -6.795  -14.585 1.00 88.08 150 A 1 
ATOM   1169 O O   . MET   A 1 150 ? -6.841  -7.067  -15.262 1.00 86.46 150 A 1 
ATOM   1170 C CB  . MET   A 1 150 ? -9.406  -4.901  -15.128 1.00 84.69 150 A 1 
ATOM   1171 C CG  . MET   A 1 150 ? -10.514 -4.420  -16.072 1.00 81.55 150 A 1 
ATOM   1172 S SD  . MET   A 1 150 ? -10.139 -4.676  -17.834 1.00 78.19 150 A 1 
ATOM   1173 C CE  . MET   A 1 150 ? -11.678 -4.096  -18.565 1.00 66.86 150 A 1 
ATOM   1174 N N   . LEU   A 1 151 ? -7.837  -6.919  -13.257 1.00 87.42 151 A 1 
ATOM   1175 C CA  . LEU   A 1 151 ? -6.674  -7.395  -12.503 1.00 87.92 151 A 1 
ATOM   1176 C C   . LEU   A 1 151 ? -6.299  -8.830  -12.889 1.00 88.62 151 A 1 
ATOM   1177 O O   . LEU   A 1 151 ? -5.127  -9.125  -13.091 1.00 87.87 151 A 1 
ATOM   1178 C CB  . LEU   A 1 151 ? -6.968  -7.286  -10.996 1.00 86.78 151 A 1 
ATOM   1179 C CG  . LEU   A 1 151 ? -5.841  -7.848  -10.097 1.00 84.70 151 A 1 
ATOM   1180 C CD1 . LEU   A 1 151 ? -4.539  -7.077  -10.234 1.00 79.10 151 A 1 
ATOM   1181 C CD2 . LEU   A 1 151 ? -6.273  -7.785  -8.638  1.00 78.59 151 A 1 
ATOM   1182 N N   . SER   A 1 152 ? -7.289  -9.707  -13.012 1.00 87.29 152 A 1 
ATOM   1183 C CA  . SER   A 1 152 ? -7.088  -11.108 -13.392 1.00 86.71 152 A 1 
ATOM   1184 C C   . SER   A 1 152 ? -6.372  -11.233 -14.736 1.00 87.93 152 A 1 
ATOM   1185 O O   . SER   A 1 152 ? -5.345  -11.898 -14.825 1.00 87.01 152 A 1 
ATOM   1186 C CB  . SER   A 1 152 ? -8.439  -11.825 -13.450 1.00 84.01 152 A 1 
ATOM   1187 O OG  . SER   A 1 152 ? -8.346  -13.034 -14.170 1.00 73.38 152 A 1 
ATOM   1188 N N   . LYS   A 1 153 ? -6.877  -10.551 -15.761 1.00 88.20 153 A 1 
ATOM   1189 C CA  . LYS   A 1 153 ? -6.318  -10.613 -17.116 1.00 88.28 153 A 1 
ATOM   1190 C C   . LYS   A 1 153 ? -4.900  -10.038 -17.175 1.00 89.76 153 A 1 
ATOM   1191 O O   . LYS   A 1 153 ? -4.024  -10.666 -17.758 1.00 88.74 153 A 1 
ATOM   1192 C CB  . LYS   A 1 153 ? -7.241  -9.878  -18.095 1.00 86.23 153 A 1 
ATOM   1193 C CG  . LYS   A 1 153 ? -8.574  -10.607 -18.336 1.00 78.32 153 A 1 
ATOM   1194 C CD  . LYS   A 1 153 ? -9.465  -9.752  -19.243 1.00 73.97 153 A 1 
ATOM   1195 C CE  . LYS   A 1 153 ? -10.832 -10.408 -19.450 1.00 63.68 153 A 1 
ATOM   1196 N NZ  . LYS   A 1 153 ? -11.749 -9.520  -20.204 1.00 56.44 153 A 1 
ATOM   1197 N N   . ALA   A 1 154 ? -4.670  -8.897  -16.534 1.00 90.90 154 A 1 
ATOM   1198 C CA  . ALA   A 1 154 ? -3.332  -8.304  -16.483 1.00 91.77 154 A 1 
ATOM   1199 C C   . ALA   A 1 154 ? -2.332  -9.214  -15.744 1.00 91.90 154 A 1 
ATOM   1200 O O   . ALA   A 1 154 ? -1.235  -9.472  -16.232 1.00 91.07 154 A 1 
ATOM   1201 C CB  . ALA   A 1 154 ? -3.440  -6.925  -15.826 1.00 92.07 154 A 1 
ATOM   1202 N N   . ALA   A 1 155 ? -2.737  -9.769  -14.599 1.00 91.09 155 A 1 
ATOM   1203 C CA  . ALA   A 1 155 ? -1.909  -10.709 -13.854 1.00 90.02 155 A 1 
ATOM   1204 C C   . ALA   A 1 155 ? -1.687  -12.029 -14.619 1.00 89.57 155 A 1 
ATOM   1205 O O   . ALA   A 1 155 ? -0.625  -12.631 -14.480 1.00 88.06 155 A 1 
ATOM   1206 C CB  . ALA   A 1 155 ? -2.546  -10.937 -12.477 1.00 89.10 155 A 1 
ATOM   1207 N N   . ALA   A 1 156 ? -2.649  -12.459 -15.445 1.00 90.06 156 A 1 
ATOM   1208 C CA  . ALA   A 1 156 ? -2.497  -13.637 -16.302 1.00 88.91 156 A 1 
ATOM   1209 C C   . ALA   A 1 156 ? -1.376  -13.438 -17.326 1.00 89.08 156 A 1 
ATOM   1210 O O   . ALA   A 1 156 ? -0.468  -14.263 -17.379 1.00 87.68 156 A 1 
ATOM   1211 C CB  . ALA   A 1 156 ? -3.830  -13.991 -16.971 1.00 87.08 156 A 1 
ATOM   1212 N N   . ILE   A 1 157 ? -1.367  -12.309 -18.024 1.00 90.67 157 A 1 
ATOM   1213 C CA  . ILE   A 1 157 ? -0.320  -11.947 -18.997 1.00 90.89 157 A 1 
ATOM   1214 C C   . ILE   A 1 157 ? 1.071   -11.986 -18.346 1.00 90.67 157 A 1 
ATOM   1215 O O   . ILE   A 1 157 ? 2.007   -12.555 -18.901 1.00 89.04 157 A 1 
ATOM   1216 C CB  . ILE   A 1 157 ? -0.632  -10.557 -19.599 1.00 91.44 157 A 1 
ATOM   1217 C CG1 . ILE   A 1 157 ? -1.906  -10.628 -20.470 1.00 89.81 157 A 1 
ATOM   1218 C CG2 . ILE   A 1 157 ? 0.544   -10.026 -20.432 1.00 89.50 157 A 1 
ATOM   1219 C CD1 . ILE   A 1 157 ? -2.502  -9.258  -20.803 1.00 85.03 157 A 1 
ATOM   1220 N N   . ILE   A 1 158 ? 1.195   -11.439 -17.128 1.00 90.83 158 A 1 
ATOM   1221 C CA  . ILE   A 1 158 ? 2.457   -11.477 -16.372 1.00 90.26 158 A 1 
ATOM   1222 C C   . ILE   A 1 158 ? 2.844   -12.924 -16.021 1.00 89.29 158 A 1 
ATOM   1223 O O   . ILE   A 1 158 ? 3.998   -13.321 -16.164 1.00 87.56 158 A 1 
ATOM   1224 C CB  . ILE   A 1 158 ? 2.347   -10.579 -15.117 1.00 90.55 158 A 1 
ATOM   1225 C CG1 . ILE   A 1 158 ? 2.128   -9.099  -15.515 1.00 89.72 158 A 1 
ATOM   1226 C CG2 . ILE   A 1 158 ? 3.605   -10.700 -14.240 1.00 89.35 158 A 1 
ATOM   1227 C CD1 . ILE   A 1 158 ? 1.689   -8.190  -14.358 1.00 86.37 158 A 1 
ATOM   1228 N N   . SER   A 1 159 ? 1.878   -13.731 -15.590 1.00 89.05 159 A 1 
ATOM   1229 C CA  . SER   A 1 159 ? 2.126   -15.114 -15.179 1.00 86.41 159 A 1 
ATOM   1230 C C   . SER   A 1 159 ? 2.457   -16.066 -16.329 1.00 86.17 159 A 1 
ATOM   1231 O O   . SER   A 1 159 ? 3.176   -17.033 -16.110 1.00 83.94 159 A 1 
ATOM   1232 C CB  . SER   A 1 159 ? 0.941   -15.653 -14.383 1.00 83.88 159 A 1 
ATOM   1233 O OG  . SER   A 1 159 ? -0.157  -16.002 -15.197 1.00 70.76 159 A 1 
ATOM   1234 N N   . GLU   A 1 160 ? 1.961   -15.797 -17.537 1.00 87.80 160 A 1 
ATOM   1235 C CA  . GLU   A 1 160 ? 2.260   -16.602 -18.729 1.00 87.14 160 A 1 
ATOM   1236 C C   . GLU   A 1 160 ? 3.753   -16.603 -19.070 1.00 86.72 160 A 1 
ATOM   1237 O O   . GLU   A 1 160 ? 4.267   -17.590 -19.589 1.00 84.50 160 A 1 
ATOM   1238 C CB  . GLU   A 1 160 ? 1.456   -16.085 -19.930 1.00 86.76 160 A 1 
ATOM   1239 C CG  . GLU   A 1 160 ? 0.002   -16.572 -19.899 1.00 78.78 160 A 1 
ATOM   1240 C CD  . GLU   A 1 160 ? -0.846  -16.070 -21.079 1.00 72.97 160 A 1 
ATOM   1241 O OE1 . GLU   A 1 160 ? -2.042  -16.448 -21.116 1.00 63.72 160 A 1 
ATOM   1242 O OE2 . GLU   A 1 160 ? -0.317  -15.334 -21.941 1.00 65.40 160 A 1 
ATOM   1243 N N   . ARG   A 1 161 ? 4.464   -15.540 -18.691 1.00 88.35 161 A 1 
ATOM   1244 C CA  . ARG   A 1 161 ? 5.929   -15.462 -18.801 1.00 87.54 161 A 1 
ATOM   1245 C C   . ARG   A 1 161 ? 6.669   -15.991 -17.573 1.00 87.61 161 A 1 
ATOM   1246 O O   . ARG   A 1 161 ? 7.871   -15.776 -17.451 1.00 85.31 161 A 1 
ATOM   1247 C CB  . ARG   A 1 161 ? 6.353   -14.045 -19.153 1.00 87.81 161 A 1 
ATOM   1248 C CG  . ARG   A 1 161 ? 5.837   -13.656 -20.539 1.00 86.02 161 A 1 
ATOM   1249 C CD  . ARG   A 1 161 ? 6.698   -12.525 -21.075 1.00 83.52 161 A 1 
ATOM   1250 N NE  . ARG   A 1 161 ? 6.272   -12.147 -22.419 1.00 82.56 161 A 1 
ATOM   1251 C CZ  . ARG   A 1 161 ? 6.899   -12.321 -23.564 1.00 81.41 161 A 1 
ATOM   1252 N NH1 . ARG   A 1 161 ? 8.082   -12.860 -23.652 1.00 74.67 161 A 1 
ATOM   1253 N NH2 . ARG   A 1 161 ? 6.309   -11.933 -24.647 1.00 76.82 161 A 1 
ATOM   1254 N N   . HIS   A 1 162 ? 5.993   -16.671 -16.671 1.00 85.71 162 A 1 
ATOM   1255 C CA  . HIS   A 1 162 ? 6.574   -17.186 -15.427 1.00 83.81 162 A 1 
ATOM   1256 C C   . HIS   A 1 162 ? 7.194   -16.113 -14.515 1.00 84.52 162 A 1 
ATOM   1257 O O   . HIS   A 1 162 ? 8.000   -16.427 -13.638 1.00 81.22 162 A 1 
ATOM   1258 C CB  . HIS   A 1 162 ? 7.527   -18.356 -15.728 1.00 81.25 162 A 1 
ATOM   1259 C CG  . HIS   A 1 162 ? 6.869   -19.469 -16.490 1.00 77.00 162 A 1 
ATOM   1260 N ND1 . HIS   A 1 162 ? 5.919   -20.332 -15.989 1.00 67.98 162 A 1 
ATOM   1261 C CD2 . HIS   A 1 162 ? 7.070   -19.818 -17.802 1.00 66.44 162 A 1 
ATOM   1262 C CE1 . HIS   A 1 162 ? 5.570   -21.182 -16.968 1.00 65.68 162 A 1 
ATOM   1263 N NE2 . HIS   A 1 162 ? 6.247   -20.903 -18.088 1.00 66.05 162 A 1 
ATOM   1264 N N   . VAL   A 1 163 ? 6.792   -14.858 -14.664 1.00 87.73 163 A 1 
ATOM   1265 C CA  . VAL   A 1 163 ? 7.228   -13.750 -13.813 1.00 88.66 163 A 1 
ATOM   1266 C C   . VAL   A 1 163 ? 6.346   -13.680 -12.568 1.00 88.41 163 A 1 
ATOM   1267 O O   . VAL   A 1 163 ? 5.116   -13.680 -12.648 1.00 86.82 163 A 1 
ATOM   1268 C CB  . VAL   A 1 163 ? 7.257   -12.429 -14.593 1.00 88.85 163 A 1 
ATOM   1269 C CG1 . VAL   A 1 163 ? 7.689   -11.263 -13.701 1.00 84.57 163 A 1 
ATOM   1270 C CG2 . VAL   A 1 163 ? 8.245   -12.516 -15.763 1.00 84.23 163 A 1 
ATOM   1271 N N   . ASN   A 1 164 ? 6.981   -13.610 -11.392 1.00 87.31 164 A 1 
ATOM   1272 C CA  . ASN   A 1 164 ? 6.276   -13.474 -10.120 1.00 86.58 164 A 1 
ATOM   1273 C C   . ASN   A 1 164 ? 5.905   -12.009 -9.856  1.00 87.41 164 A 1 
ATOM   1274 O O   . ASN   A 1 164 ? 6.661   -11.093 -10.163 1.00 86.33 164 A 1 
ATOM   1275 C CB  . ASN   A 1 164 ? 7.129   -14.084 -8.995  1.00 83.82 164 A 1 
ATOM   1276 C CG  . ASN   A 1 164 ? 6.373   -14.262 -7.689  1.00 79.27 164 A 1 
ATOM   1277 O OD1 . ASN   A 1 164 ? 5.154   -14.286 -7.626  1.00 72.18 164 A 1 
ATOM   1278 N ND2 . ASN   A 1 164 ? 7.084   -14.408 -6.593  1.00 70.27 164 A 1 
ATOM   1279 N N   . ILE   A 1 165 ? 4.749   -11.798 -9.236  1.00 86.85 165 A 1 
ATOM   1280 C CA  . ILE   A 1 165 ? 4.287   -10.480 -8.794  1.00 87.30 165 A 1 
ATOM   1281 C C   . ILE   A 1 165 ? 4.620   -10.335 -7.306  1.00 86.31 165 A 1 
ATOM   1282 O O   . ILE   A 1 165 ? 4.062   -11.050 -6.470  1.00 84.63 165 A 1 
ATOM   1283 C CB  . ILE   A 1 165 ? 2.787   -10.286 -9.100  1.00 87.59 165 A 1 
ATOM   1284 C CG1 . ILE   A 1 165 ? 2.524   -10.349 -10.626 1.00 86.72 165 A 1 
ATOM   1285 C CG2 . ILE   A 1 165 ? 2.309   -8.938  -8.531  1.00 86.15 165 A 1 
ATOM   1286 C CD1 . ILE   A 1 165 ? 1.036   -10.421 -11.005 1.00 83.49 165 A 1 
ATOM   1287 N N   . ALA   A 1 166 ? 5.517   -9.408  -6.981  1.00 86.23 166 A 1 
ATOM   1288 C CA  . ALA   A 1 166 ? 5.928   -9.124  -5.607  1.00 84.60 166 A 1 
ATOM   1289 C C   . ALA   A 1 166 ? 4.870   -8.320  -4.839  1.00 83.87 166 A 1 
ATOM   1290 O O   . ALA   A 1 166 ? 4.589   -8.610  -3.679  1.00 81.08 166 A 1 
ATOM   1291 C CB  . ALA   A 1 166 ? 7.269   -8.383  -5.637  1.00 83.39 166 A 1 
ATOM   1292 N N   . SER   A 1 167 ? 4.268   -7.328  -5.489  1.00 85.44 167 A 1 
ATOM   1293 C CA  . SER   A 1 167 ? 3.166   -6.562  -4.911  1.00 85.36 167 A 1 
ATOM   1294 C C   . SER   A 1 167 ? 2.252   -5.990  -5.987  1.00 87.08 167 A 1 
ATOM   1295 O O   . SER   A 1 167 ? 2.670   -5.759  -7.121  1.00 86.33 167 A 1 
ATOM   1296 C CB  . SER   A 1 167 ? 3.684   -5.444  -3.991  1.00 82.22 167 A 1 
ATOM   1297 O OG  . SER   A 1 167 ? 4.267   -4.384  -4.725  1.00 74.51 167 A 1 
ATOM   1298 N N   . VAL   A 1 168 ? 1.010   -5.739  -5.597  1.00 85.48 168 A 1 
ATOM   1299 C CA  . VAL   A 1 168 ? 0.045   -4.969  -6.388  1.00 86.10 168 A 1 
ATOM   1300 C C   . VAL   A 1 168 ? -0.600  -3.947  -5.471  1.00 85.74 168 A 1 
ATOM   1301 O O   . VAL   A 1 168 ? -1.074  -4.299  -4.394  1.00 84.36 168 A 1 
ATOM   1302 C CB  . VAL   A 1 168 ? -1.037  -5.856  -7.029  1.00 85.90 168 A 1 
ATOM   1303 C CG1 . VAL   A 1 168 ? -1.997  -5.029  -7.899  1.00 78.82 168 A 1 
ATOM   1304 C CG2 . VAL   A 1 168 ? -0.419  -6.930  -7.920  1.00 79.01 168 A 1 
ATOM   1305 N N   . LEU   A 1 169 ? -0.649  -2.697  -5.917  1.00 86.04 169 A 1 
ATOM   1306 C CA  . LEU   A 1 169 ? -1.426  -1.648  -5.272  1.00 85.59 169 A 1 
ATOM   1307 C C   . LEU   A 1 169 ? -2.489  -1.148  -6.251  1.00 86.77 169 A 1 
ATOM   1308 O O   . LEU   A 1 169 ? -2.191  -0.855  -7.408  1.00 86.08 169 A 1 
ATOM   1309 C CB  . LEU   A 1 169 ? -0.505  -0.523  -4.777  1.00 83.18 169 A 1 
ATOM   1310 C CG  . LEU   A 1 169 ? 0.497   -0.950  -3.684  1.00 79.69 169 A 1 
ATOM   1311 C CD1 . LEU   A 1 169 ? 1.461   0.193   -3.386  1.00 75.99 169 A 1 
ATOM   1312 C CD2 . LEU   A 1 169 ? -0.209  -1.335  -2.381  1.00 75.40 169 A 1 
ATOM   1313 N N   . VAL   A 1 170 ? -3.723  -1.064  -5.777  1.00 84.77 170 A 1 
ATOM   1314 C CA  . VAL   A 1 170 ? -4.845  -0.515  -6.544  1.00 83.47 170 A 1 
ATOM   1315 C C   . VAL   A 1 170 ? -5.063  0.920   -6.087  1.00 82.02 170 A 1 
ATOM   1316 O O   . VAL   A 1 170 ? -5.413  1.153   -4.933  1.00 80.04 170 A 1 
ATOM   1317 C CB  . VAL   A 1 170 ? -6.125  -1.360  -6.387  1.00 83.17 170 A 1 
ATOM   1318 C CG1 . VAL   A 1 170 ? -7.234  -0.842  -7.309  1.00 79.33 170 A 1 
ATOM   1319 C CG2 . VAL   A 1 170 ? -5.877  -2.839  -6.721  1.00 80.20 170 A 1 
ATOM   1320 N N   . TYR   A 1 171 ? -4.866  1.881   -6.993  1.00 82.40 171 A 1 
ATOM   1321 C CA  . TYR   A 1 171 ? -5.121  3.295   -6.742  1.00 81.40 171 A 1 
ATOM   1322 C C   . TYR   A 1 171 ? -6.389  3.738   -7.473  1.00 82.35 171 A 1 
ATOM   1323 O O   . TYR   A 1 171 ? -6.620  3.318   -8.612  1.00 81.15 171 A 1 
ATOM   1324 C CB  . TYR   A 1 171 ? -3.921  4.140   -7.174  1.00 78.87 171 A 1 
ATOM   1325 C CG  . TYR   A 1 171 ? -2.691  3.947   -6.310  1.00 76.06 171 A 1 
ATOM   1326 C CD1 . TYR   A 1 171 ? -2.482  4.755   -5.177  1.00 71.81 171 A 1 
ATOM   1327 C CD2 . TYR   A 1 171 ? -1.741  2.959   -6.639  1.00 70.67 171 A 1 
ATOM   1328 C CE1 . TYR   A 1 171 ? -1.330  4.598   -4.388  1.00 68.26 171 A 1 
ATOM   1329 C CE2 . TYR   A 1 171 ? -0.586  2.787   -5.852  1.00 67.85 171 A 1 
ATOM   1330 C CZ  . TYR   A 1 171 ? -0.381  3.615   -4.730  1.00 68.34 171 A 1 
ATOM   1331 O OH  . TYR   A 1 171 ? 0.753   3.467   -3.973  1.00 64.04 171 A 1 
ATOM   1332 N N   . PRO   A 1 172 ? -7.204  4.614   -6.862  1.00 77.29 172 A 1 
ATOM   1333 C CA  . PRO   A 1 172 ? -8.268  5.277   -7.592  1.00 76.05 172 A 1 
ATOM   1334 C C   . PRO   A 1 172 ? -7.668  6.193   -8.668  1.00 77.41 172 A 1 
ATOM   1335 O O   . PRO   A 1 172 ? -6.682  6.897   -8.436  1.00 76.05 172 A 1 
ATOM   1336 C CB  . PRO   A 1 172 ? -9.069  6.040   -6.533  1.00 73.06 172 A 1 
ATOM   1337 C CG  . PRO   A 1 172 ? -8.041  6.332   -5.440  1.00 71.35 172 A 1 
ATOM   1338 C CD  . PRO   A 1 172 ? -7.097  5.134   -5.508  1.00 72.87 172 A 1 
ATOM   1339 N N   . ALA   A 1 173 ? -8.274  6.189   -9.849  1.00 79.11 173 A 1 
ATOM   1340 C CA  . ALA   A 1 173 ? -7.967  7.147   -10.905 1.00 79.92 173 A 1 
ATOM   1341 C C   . ALA   A 1 173 ? -8.803  8.433   -10.719 1.00 80.54 173 A 1 
ATOM   1342 O O   . ALA   A 1 173 ? -9.810  8.416   -10.011 1.00 78.13 173 A 1 
ATOM   1343 C CB  . ALA   A 1 173 ? -8.209  6.471   -12.259 1.00 79.05 173 A 1 
ATOM   1344 N N   . PRO   A 1 174 ? -8.423  9.551   -11.370 1.00 79.77 174 A 1 
ATOM   1345 C CA  . PRO   A 1 174 ? -9.246  10.762  -11.372 1.00 79.12 174 A 1 
ATOM   1346 C C   . PRO   A 1 174 ? -10.660 10.540  -11.923 1.00 80.77 174 A 1 
ATOM   1347 O O   . PRO   A 1 174 ? -11.602 11.183  -11.464 1.00 78.24 174 A 1 
ATOM   1348 C CB  . PRO   A 1 174 ? -8.479  11.773  -12.235 1.00 76.92 174 A 1 
ATOM   1349 C CG  . PRO   A 1 174 ? -7.032  11.302  -12.140 1.00 75.39 174 A 1 
ATOM   1350 C CD  . PRO   A 1 174 ? -7.169  9.785   -12.060 1.00 77.38 174 A 1 
ATOM   1351 N N   . ASP   A 1 175 ? -10.811 9.635   -12.892 1.00 83.25 175 A 1 
ATOM   1352 C CA  . ASP   A 1 175 ? -12.115 9.154   -13.349 1.00 84.70 175 A 1 
ATOM   1353 C C   . ASP   A 1 175 ? -12.549 7.965   -12.472 1.00 84.51 175 A 1 
ATOM   1354 O O   . ASP   A 1 175 ? -11.867 6.940   -12.449 1.00 82.66 175 A 1 
ATOM   1355 C CB  . ASP   A 1 175 ? -12.053 8.782   -14.840 1.00 84.03 175 A 1 
ATOM   1356 C CG  . ASP   A 1 175 ? -13.418 8.403   -15.442 1.00 81.92 175 A 1 
ATOM   1357 O OD1 . ASP   A 1 175 ? -14.364 8.096   -14.677 1.00 75.86 175 A 1 
ATOM   1358 O OD2 . ASP   A 1 175 ? -13.537 8.433   -16.684 1.00 76.43 175 A 1 
ATOM   1359 N N   . PRO   A 1 176 ? -13.689 8.063   -11.758 1.00 78.98 176 A 1 
ATOM   1360 C CA  . PRO   A 1 176 ? -14.163 6.977   -10.897 1.00 77.33 176 A 1 
ATOM   1361 C C   . PRO   A 1 176 ? -14.509 5.682   -11.647 1.00 78.70 176 A 1 
ATOM   1362 O O   . PRO   A 1 176 ? -14.618 4.629   -11.022 1.00 76.32 176 A 1 
ATOM   1363 C CB  . PRO   A 1 176 ? -15.380 7.560   -10.171 1.00 74.49 176 A 1 
ATOM   1364 C CG  . PRO   A 1 176 ? -15.896 8.631   -11.132 1.00 72.27 176 A 1 
ATOM   1365 C CD  . PRO   A 1 176 ? -14.611 9.181   -11.744 1.00 74.07 176 A 1 
ATOM   1366 N N   . ASN   A 1 177 ? -14.669 5.738   -12.972 1.00 82.57 177 A 1 
ATOM   1367 C CA  . ASN   A 1 177 ? -14.871 4.549   -13.806 1.00 83.01 177 A 1 
ATOM   1368 C C   . ASN   A 1 177 ? -13.556 3.860   -14.192 1.00 84.86 177 A 1 
ATOM   1369 O O   . ASN   A 1 177 ? -13.572 2.822   -14.855 1.00 83.06 177 A 1 
ATOM   1370 C CB  . ASN   A 1 177 ? -15.661 4.932   -15.062 1.00 80.93 177 A 1 
ATOM   1371 C CG  . ASN   A 1 177 ? -16.985 5.585   -14.731 1.00 76.20 177 A 1 
ATOM   1372 O OD1 . ASN   A 1 177 ? -17.826 5.054   -14.031 1.00 68.64 177 A 1 
ATOM   1373 N ND2 . ASN   A 1 177 ? -17.196 6.786   -15.227 1.00 66.53 177 A 1 
ATOM   1374 N N   . GLU   A 1 178 ? -12.422 4.425   -13.794 1.00 86.92 178 A 1 
ATOM   1375 C CA  . GLU   A 1 178 ? -11.094 3.875   -14.032 1.00 87.69 178 A 1 
ATOM   1376 C C   . GLU   A 1 178 ? -10.378 3.587   -12.706 1.00 87.01 178 A 1 
ATOM   1377 O O   . GLU   A 1 178 ? -10.694 4.143   -11.649 1.00 84.30 178 A 1 
ATOM   1378 C CB  . GLU   A 1 178 ? -10.276 4.821   -14.928 1.00 87.28 178 A 1 
ATOM   1379 C CG  . GLU   A 1 178 ? -10.892 5.029   -16.329 1.00 84.71 178 A 1 
ATOM   1380 C CD  . GLU   A 1 178 ? -10.003 5.910   -17.224 1.00 84.12 178 A 1 
ATOM   1381 O OE1 . GLU   A 1 178 ? -9.942  5.686   -18.451 1.00 75.24 178 A 1 
ATOM   1382 O OE2 . GLU   A 1 178 ? -9.266  6.790   -16.719 1.00 77.20 178 A 1 
ATOM   1383 N N   . LYS   A 1 179 ? -9.382  2.713   -12.762 1.00 87.36 179 A 1 
ATOM   1384 C CA  . LYS   A 1 179 ? -8.454  2.453   -11.668 1.00 87.77 179 A 1 
ATOM   1385 C C   . LYS   A 1 179 ? -7.046  2.255   -12.212 1.00 89.31 179 A 1 
ATOM   1386 O O   . LYS   A 1 179 ? -6.865  1.852   -13.362 1.00 88.68 179 A 1 
ATOM   1387 C CB  . LYS   A 1 179 ? -8.943  1.276   -10.787 1.00 85.13 179 A 1 
ATOM   1388 C CG  . LYS   A 1 179 ? -9.073  -0.060  -11.544 1.00 79.84 179 A 1 
ATOM   1389 C CD  . LYS   A 1 179 ? -9.762  -1.132  -10.683 1.00 78.16 179 A 1 
ATOM   1390 C CE  . LYS   A 1 179 ? -9.953  -2.423  -11.489 1.00 70.61 179 A 1 
ATOM   1391 N NZ  . LYS   A 1 179 ? -10.864 -3.387  -10.816 1.00 65.68 179 A 1 
ATOM   1392 N N   . ILE   A 1 180 ? -6.063  2.530   -11.378 1.00 88.08 180 A 1 
ATOM   1393 C CA  . ILE   A 1 180 ? -4.650  2.339   -11.699 1.00 87.85 180 A 1 
ATOM   1394 C C   . ILE   A 1 180 ? -4.153  1.115   -10.932 1.00 88.02 180 A 1 
ATOM   1395 O O   . ILE   A 1 180 ? -4.292  1.038   -9.711  1.00 87.10 180 A 1 
ATOM   1396 C CB  . ILE   A 1 180 ? -3.830  3.611   -11.402 1.00 86.88 180 A 1 
ATOM   1397 C CG1 . ILE   A 1 180 ? -4.380  4.820   -12.199 1.00 84.76 180 A 1 
ATOM   1398 C CG2 . ILE   A 1 180 ? -2.345  3.374   -11.737 1.00 83.84 180 A 1 
ATOM   1399 C CD1 . ILE   A 1 180 ? -3.785  6.171   -11.796 1.00 76.66 180 A 1 
ATOM   1400 N N   . LEU   A 1 181 ? -3.585  0.165   -11.651 1.00 90.64 181 A 1 
ATOM   1401 C CA  . LEU   A 1 181 ? -2.924  -1.003  -11.080 1.00 91.27 181 A 1 
ATOM   1402 C C   . LEU   A 1 181 ? -1.415  -0.792  -11.157 1.00 91.47 181 A 1 
ATOM   1403 O O   . LEU   A 1 181 ? -0.862  -0.677  -12.250 1.00 91.01 181 A 1 
ATOM   1404 C CB  . LEU   A 1 181 ? -3.351  -2.281  -11.820 1.00 91.41 181 A 1 
ATOM   1405 C CG  . LEU   A 1 181 ? -4.868  -2.534  -11.906 1.00 90.20 181 A 1 
ATOM   1406 C CD1 . LEU   A 1 181 ? -5.127  -3.836  -12.662 1.00 85.53 181 A 1 
ATOM   1407 C CD2 . LEU   A 1 181 ? -5.515  -2.650  -10.527 1.00 85.71 181 A 1 
ATOM   1408 N N   . VAL   A 1 182 ? -0.762  -0.762  -9.997  1.00 89.63 182 A 1 
ATOM   1409 C CA  . VAL   A 1 182 ? 0.691   -0.642  -9.881  1.00 88.60 182 A 1 
ATOM   1410 C C   . VAL   A 1 182 ? 1.251   -1.998  -9.482  1.00 88.72 182 A 1 
ATOM   1411 O O   . VAL   A 1 182 ? 1.048   -2.453  -8.356  1.00 87.94 182 A 1 
ATOM   1412 C CB  . VAL   A 1 182 ? 1.090   0.455   -8.877  1.00 87.05 182 A 1 
ATOM   1413 C CG1 . VAL   A 1 182 ? 2.610   0.639   -8.859  1.00 83.04 182 A 1 
ATOM   1414 C CG2 . VAL   A 1 182 ? 0.434   1.796   -9.223  1.00 83.19 182 A 1 
ATOM   1415 N N   . PHE   A 1 183 ? 1.942   -2.643  -10.404 1.00 90.52 183 A 1 
ATOM   1416 C CA  . PHE   A 1 183 ? 2.605   -3.921  -10.183 1.00 91.04 183 A 1 
ATOM   1417 C C   . PHE   A 1 183 ? 4.088   -3.709  -9.898  1.00 90.82 183 A 1 
ATOM   1418 O O   . PHE   A 1 183 ? 4.757   -2.942  -10.589 1.00 89.81 183 A 1 
ATOM   1419 C CB  . PHE   A 1 183 ? 2.427   -4.826  -11.406 1.00 91.46 183 A 1 
ATOM   1420 C CG  . PHE   A 1 183 ? 0.992   -5.188  -11.726 1.00 91.88 183 A 1 
ATOM   1421 C CD1 . PHE   A 1 183 ? 0.417   -6.350  -11.183 1.00 87.75 183 A 1 
ATOM   1422 C CD2 . PHE   A 1 183 ? 0.227   -4.374  -12.583 1.00 87.97 183 A 1 
ATOM   1423 C CE1 . PHE   A 1 183 ? -0.905  -6.702  -11.491 1.00 87.54 183 A 1 
ATOM   1424 C CE2 . PHE   A 1 183 ? -1.103  -4.720  -12.890 1.00 87.42 183 A 1 
ATOM   1425 C CZ  . PHE   A 1 183 ? -1.667  -5.886  -12.344 1.00 90.77 183 A 1 
ATOM   1426 N N   . ARG   A 1 184 ? 4.628   -4.465  -8.936  1.00 89.82 184 A 1 
ATOM   1427 C CA  . ARG   A 1 184 ? 6.058   -4.775  -8.888  1.00 89.28 184 A 1 
ATOM   1428 C C   . ARG   A 1 184 ? 6.247   -6.218  -9.328  1.00 89.63 184 A 1 
ATOM   1429 O O   . ARG   A 1 184 ? 5.738   -7.134  -8.682  1.00 88.57 184 A 1 
ATOM   1430 C CB  . ARG   A 1 184 ? 6.661   -4.504  -7.511  1.00 87.82 184 A 1 
ATOM   1431 C CG  . ARG   A 1 184 ? 6.730   -3.001  -7.208  1.00 79.87 184 A 1 
ATOM   1432 C CD  . ARG   A 1 184 ? 7.687   -2.696  -6.061  1.00 77.75 184 A 1 
ATOM   1433 N NE  . ARG   A 1 184 ? 9.098   -2.909  -6.444  1.00 73.95 184 A 1 
ATOM   1434 C CZ  . ARG   A 1 184 ? 9.933   -2.029  -6.990  1.00 69.57 184 A 1 
ATOM   1435 N NH1 . ARG   A 1 184 ? 9.596   -0.793  -7.209  1.00 62.50 184 A 1 
ATOM   1436 N NH2 . ARG   A 1 184 ? 11.129  -2.383  -7.334  1.00 63.16 184 A 1 
ATOM   1437 N N   . VAL   A 1 185 ? 6.947   -6.391  -10.432 1.00 90.32 185 A 1 
ATOM   1438 C CA  . VAL   A 1 185 ? 7.189   -7.692  -11.065 1.00 91.00 185 A 1 
ATOM   1439 C C   . VAL   A 1 185 ? 8.639   -8.109  -10.856 1.00 90.87 185 A 1 
ATOM   1440 O O   . VAL   A 1 185 ? 9.549   -7.296  -11.003 1.00 89.89 185 A 1 
ATOM   1441 C CB  . VAL   A 1 185 ? 6.807   -7.680  -12.557 1.00 91.18 185 A 1 
ATOM   1442 C CG1 . VAL   A 1 185 ? 5.296   -7.514  -12.719 1.00 85.94 185 A 1 
ATOM   1443 C CG2 . VAL   A 1 185 ? 7.498   -6.575  -13.368 1.00 86.34 185 A 1 
ATOM   1444 N N   . GLN   A 1 186 ? 8.865   -9.368  -10.501 1.00 88.90 186 A 1 
ATOM   1445 C CA  . GLN   A 1 186 ? 10.198  -9.901  -10.195 1.00 87.49 186 A 1 
ATOM   1446 C C   . GLN   A 1 186 ? 10.964  -10.265 -11.475 1.00 87.48 186 A 1 
ATOM   1447 O O   . GLN   A 1 186 ? 11.239  -11.432 -11.745 1.00 85.78 186 A 1 
ATOM   1448 C CB  . GLN   A 1 186 ? 10.089  -11.073 -9.213  1.00 85.67 186 A 1 
ATOM   1449 C CG  . GLN   A 1 186 ? 9.602   -10.624 -7.829  1.00 83.36 186 A 1 
ATOM   1450 C CD  . GLN   A 1 186 ? 9.552   -11.779 -6.826  1.00 79.24 186 A 1 
ATOM   1451 O OE1 . GLN   A 1 186 ? 9.239   -12.915 -7.133  1.00 70.73 186 A 1 
ATOM   1452 N NE2 . GLN   A 1 186 ? 9.837   -11.517 -5.573  1.00 68.81 186 A 1 
ATOM   1453 N N   . THR   A 1 187 ? 11.279  -9.260  -12.268 1.00 90.57 187 A 1 
ATOM   1454 C CA  . THR   A 1 187 ? 12.111  -9.373  -13.465 1.00 91.49 187 A 1 
ATOM   1455 C C   . THR   A 1 187 ? 12.879  -8.075  -13.679 1.00 91.78 187 A 1 
ATOM   1456 O O   . THR   A 1 187 ? 12.384  -6.988  -13.375 1.00 90.85 187 A 1 
ATOM   1457 C CB  . THR   A 1 187 ? 11.280  -9.737  -14.707 1.00 90.62 187 A 1 
ATOM   1458 O OG1 . THR   A 1 187 ? 12.123  -9.873  -15.825 1.00 86.22 187 A 1 
ATOM   1459 C CG2 . THR   A 1 187 ? 10.208  -8.705  -15.078 1.00 86.14 187 A 1 
ATOM   1460 N N   . MET   A 1 188 ? 14.091  -8.200  -14.211 1.00 91.18 188 A 1 
ATOM   1461 C CA  . MET   A 1 188 ? 14.895  -7.059  -14.653 1.00 91.48 188 A 1 
ATOM   1462 C C   . MET   A 1 188 ? 14.490  -6.587  -16.056 1.00 92.71 188 A 1 
ATOM   1463 O O   . MET   A 1 188 ? 14.712  -5.432  -16.416 1.00 89.92 188 A 1 
ATOM   1464 C CB  . MET   A 1 188 ? 16.370  -7.467  -14.596 1.00 90.72 188 A 1 
ATOM   1465 C CG  . MET   A 1 188 ? 17.313  -6.307  -14.889 1.00 89.12 188 A 1 
ATOM   1466 S SD  . MET   A 1 188 ? 19.051  -6.735  -14.642 1.00 83.89 188 A 1 
ATOM   1467 C CE  . MET   A 1 188 ? 19.818  -5.196  -15.190 1.00 78.60 188 A 1 
ATOM   1468 N N   . ASN   A 1 189 ? 13.876  -7.470  -16.845 1.00 91.64 189 A 1 
ATOM   1469 C CA  . ASN   A 1 189 ? 13.437  -7.177  -18.206 1.00 91.40 189 A 1 
ATOM   1470 C C   . ASN   A 1 189 ? 11.902  -7.165  -18.318 1.00 91.77 189 A 1 
ATOM   1471 O O   . ASN   A 1 189 ? 11.305  -8.158  -18.751 1.00 90.50 189 A 1 
ATOM   1472 C CB  . ASN   A 1 189 ? 14.097  -8.185  -19.155 1.00 89.90 189 A 1 
ATOM   1473 C CG  . ASN   A 1 189 ? 13.730  -7.925  -20.604 1.00 88.66 189 A 1 
ATOM   1474 O OD1 . ASN   A 1 189 ? 13.281  -6.862  -21.002 1.00 84.45 189 A 1 
ATOM   1475 N ND2 . ASN   A 1 189 ? 13.915  -8.913  -21.448 1.00 81.86 189 A 1 
ATOM   1476 N N   . PRO   A 1 190 ? 11.238  -6.055  -17.978 1.00 90.79 190 A 1 
ATOM   1477 C CA  . PRO   A 1 190 ? 9.782   -5.968  -18.085 1.00 90.10 190 A 1 
ATOM   1478 C C   . PRO   A 1 190 ? 9.285   -5.748  -19.522 1.00 90.91 190 A 1 
ATOM   1479 O O   . PRO   A 1 190 ? 8.081   -5.809  -19.761 1.00 90.00 190 A 1 
ATOM   1480 C CB  . PRO   A 1 190 ? 9.401   -4.817  -17.152 1.00 88.36 190 A 1 
ATOM   1481 C CG  . PRO   A 1 190 ? 10.595  -3.870  -17.279 1.00 87.46 190 A 1 
ATOM   1482 C CD  . PRO   A 1 190 ? 11.779  -4.830  -17.413 1.00 89.31 190 A 1 
ATOM   1483 N N   . LEU   A 1 191 ? 10.170  -5.512  -20.496 1.00 90.97 191 A 1 
ATOM   1484 C CA  . LEU   A 1 191 ? 9.779   -5.179  -21.875 1.00 90.16 191 A 1 
ATOM   1485 C C   . LEU   A 1 191 ? 8.850   -6.207  -22.539 1.00 91.06 191 A 1 
ATOM   1486 O O   . LEU   A 1 191 ? 7.902   -5.786  -23.205 1.00 90.89 191 A 1 
ATOM   1487 C CB  . LEU   A 1 191 ? 11.013  -4.978  -22.769 1.00 88.90 191 A 1 
ATOM   1488 C CG  . LEU   A 1 191 ? 11.888  -3.767  -22.437 1.00 86.07 191 A 1 
ATOM   1489 C CD1 . LEU   A 1 191 ? 13.075  -3.788  -23.395 1.00 83.16 191 A 1 
ATOM   1490 C CD2 . LEU   A 1 191 ? 11.134  -2.449  -22.627 1.00 82.55 191 A 1 
ATOM   1491 N N   . PRO   A 1 192 ? 9.070   -7.523  -22.391 1.00 90.10 192 A 1 
ATOM   1492 C CA  . PRO   A 1 192 ? 8.153   -8.514  -22.949 1.00 89.04 192 A 1 
ATOM   1493 C C   . PRO   A 1 192 ? 6.753   -8.397  -22.346 1.00 90.57 192 A 1 
ATOM   1494 O O   . PRO   A 1 192 ? 5.773   -8.360  -23.088 1.00 89.73 192 A 1 
ATOM   1495 C CB  . PRO   A 1 192 ? 8.805   -9.873  -22.680 1.00 87.01 192 A 1 
ATOM   1496 C CG  . PRO   A 1 192 ? 10.275  -9.556  -22.462 1.00 86.02 192 A 1 
ATOM   1497 C CD  . PRO   A 1 192 ? 10.209  -8.189  -21.796 1.00 88.77 192 A 1 
ATOM   1498 N N   . LEU   A 1 193 ? 6.664   -8.233  -21.019 1.00 92.51 193 A 1 
ATOM   1499 C CA  . LEU   A 1 193 ? 5.398   -8.045  -20.302 1.00 92.71 193 A 1 
ATOM   1500 C C   . LEU   A 1 193 ? 4.669   -6.775  -20.745 1.00 93.26 193 A 1 
ATOM   1501 O O   . LEU   A 1 193 ? 3.465   -6.798  -20.974 1.00 92.26 193 A 1 
ATOM   1502 C CB  . LEU   A 1 193 ? 5.663   -7.964  -18.792 1.00 91.74 193 A 1 
ATOM   1503 C CG  . LEU   A 1 193 ? 6.267   -9.227  -18.164 1.00 88.29 193 A 1 
ATOM   1504 C CD1 . LEU   A 1 193 ? 6.557   -8.953  -16.691 1.00 83.07 193 A 1 
ATOM   1505 C CD2 . LEU   A 1 193 ? 5.301   -10.405 -18.273 1.00 84.06 193 A 1 
ATOM   1506 N N   . ILE   A 1 194 ? 5.402   -5.672  -20.901 1.00 92.64 194 A 1 
ATOM   1507 C CA  . ILE   A 1 194 ? 4.843   -4.395  -21.363 1.00 91.62 194 A 1 
ATOM   1508 C C   . ILE   A 1 194 ? 4.267   -4.543  -22.773 1.00 91.93 194 A 1 
ATOM   1509 O O   . ILE   A 1 194 ? 3.158   -4.079  -23.032 1.00 91.94 194 A 1 
ATOM   1510 C CB  . ILE   A 1 194 ? 5.911   -3.287  -21.293 1.00 91.03 194 A 1 
ATOM   1511 C CG1 . ILE   A 1 194 ? 6.303   -3.007  -19.822 1.00 89.62 194 A 1 
ATOM   1512 C CG2 . ILE   A 1 194 ? 5.414   -1.987  -21.951 1.00 89.50 194 A 1 
ATOM   1513 C CD1 . ILE   A 1 194 ? 7.681   -2.349  -19.702 1.00 84.22 194 A 1 
ATOM   1514 N N   . ARG   A 1 195 ? 4.978   -5.228  -23.677 1.00 92.19 195 A 1 
ATOM   1515 C CA  . ARG   A 1 195 ? 4.477   -5.505  -25.031 1.00 91.44 195 A 1 
ATOM   1516 C C   . ARG   A 1 195 ? 3.228   -6.373  -25.008 1.00 92.53 195 A 1 
ATOM   1517 O O   . ARG   A 1 195 ? 2.289   -6.075  -25.736 1.00 91.98 195 A 1 
ATOM   1518 C CB  . ARG   A 1 195 ? 5.553   -6.184  -25.880 1.00 90.07 195 A 1 
ATOM   1519 C CG  . ARG   A 1 195 ? 6.626   -5.191  -26.337 1.00 78.66 195 A 1 
ATOM   1520 C CD  . ARG   A 1 195 ? 7.661   -5.941  -27.169 1.00 74.78 195 A 1 
ATOM   1521 N NE  . ARG   A 1 195 ? 8.776   -5.066  -27.555 1.00 65.71 195 A 1 
ATOM   1522 C CZ  . ARG   A 1 195 ? 9.896   -5.451  -28.143 1.00 58.24 195 A 1 
ATOM   1523 N NH1 . ARG   A 1 195 ? 10.085  -6.693  -28.510 1.00 52.92 195 A 1 
ATOM   1524 N NH2 . ARG   A 1 195 ? 10.851  -4.593  -28.365 1.00 51.07 195 A 1 
ATOM   1525 N N   . ASP   A 1 196 ? 3.201   -7.406  -24.187 1.00 93.54 196 A 1 
ATOM   1526 C CA  . ASP   A 1 196 ? 2.037   -8.286  -24.083 1.00 93.76 196 A 1 
ATOM   1527 C C   . ASP   A 1 196 ? 0.819   -7.530  -23.524 1.00 94.16 196 A 1 
ATOM   1528 O O   . ASP   A 1 196 ? -0.281  -7.645  -24.066 1.00 93.16 196 A 1 
ATOM   1529 C CB  . ASP   A 1 196 ? 2.374   -9.499  -23.215 1.00 93.45 196 A 1 
ATOM   1530 C CG  . ASP   A 1 196 ? 3.467   -10.412 -23.774 1.00 92.24 196 A 1 
ATOM   1531 O OD1 . ASP   A 1 196 ? 3.826   -10.346 -24.970 1.00 87.56 196 A 1 
ATOM   1532 O OD2 . ASP   A 1 196 ? 3.994   -11.207 -22.968 1.00 87.65 196 A 1 
ATOM   1533 N N   . LEU   A 1 197 ? 1.018   -6.680  -22.512 1.00 94.00 197 A 1 
ATOM   1534 C CA  . LEU   A 1 197 ? -0.028  -5.808  -21.966 1.00 93.74 197 A 1 
ATOM   1535 C C   . LEU   A 1 197 ? -0.545  -4.815  -23.018 1.00 93.61 197 A 1 
ATOM   1536 O O   . LEU   A 1 197 ? -1.757  -4.667  -23.182 1.00 93.00 197 A 1 
ATOM   1537 C CB  . LEU   A 1 197 ? 0.513   -5.062  -20.729 1.00 93.96 197 A 1 
ATOM   1538 C CG  . LEU   A 1 197 ? 0.701   -5.945  -19.479 1.00 93.48 197 A 1 
ATOM   1539 C CD1 . LEU   A 1 197 ? 1.509   -5.192  -18.425 1.00 90.11 197 A 1 
ATOM   1540 C CD2 . LEU   A 1 197 ? -0.636  -6.340  -18.852 1.00 89.71 197 A 1 
ATOM   1541 N N   . GLN   A 1 198 ? 0.347   -4.172  -23.770 1.00 93.29 198 A 1 
ATOM   1542 C CA  . GLN   A 1 198 ? -0.033  -3.264  -24.860 1.00 92.27 198 A 1 
ATOM   1543 C C   . GLN   A 1 198 ? -0.777  -3.998  -25.983 1.00 92.52 198 A 1 
ATOM   1544 O O   . GLN   A 1 198 ? -1.803  -3.517  -26.461 1.00 91.54 198 A 1 
ATOM   1545 C CB  . GLN   A 1 198 ? 1.220   -2.575  -25.417 1.00 91.10 198 A 1 
ATOM   1546 C CG  . GLN   A 1 198 ? 1.758   -1.489  -24.473 1.00 88.00 198 A 1 
ATOM   1547 C CD  . GLN   A 1 198 ? 3.058   -0.855  -24.971 1.00 86.41 198 A 1 
ATOM   1548 O OE1 . GLN   A 1 198 ? 3.767   -1.362  -25.828 1.00 79.54 198 A 1 
ATOM   1549 N NE2 . GLN   A 1 198 ? 3.419   0.293   -24.439 1.00 77.52 198 A 1 
ATOM   1550 N N   . ASN   A 1 199 ? -0.311  -5.178  -26.369 1.00 92.91 199 A 1 
ATOM   1551 C CA  . ASN   A 1 199 ? -0.964  -6.006  -27.386 1.00 92.66 199 A 1 
ATOM   1552 C C   . ASN   A 1 199 ? -2.350  -6.490  -26.937 1.00 92.25 199 A 1 
ATOM   1553 O O   . ASN   A 1 199 ? -3.249  -6.626  -27.764 1.00 90.45 199 A 1 
ATOM   1554 C CB  . ASN   A 1 199 ? -0.064  -7.208  -27.710 1.00 92.59 199 A 1 
ATOM   1555 C CG  . ASN   A 1 199 ? 1.170   -6.850  -28.523 1.00 89.36 199 A 1 
ATOM   1556 O OD1 . ASN   A 1 199 ? 1.237   -5.874  -29.243 1.00 82.37 199 A 1 
ATOM   1557 N ND2 . ASN   A 1 199 ? 2.183   -7.689  -28.465 1.00 81.29 199 A 1 
ATOM   1558 N N   . ALA   A 1 200 ? -2.537  -6.704  -25.637 1.00 92.30 200 A 1 
ATOM   1559 C CA  . ALA   A 1 200 ? -3.835  -7.013  -25.039 1.00 90.96 200 A 1 
ATOM   1560 C C   . ALA   A 1 200 ? -4.759  -5.783  -24.890 1.00 90.61 200 A 1 
ATOM   1561 O O   . ALA   A 1 200 ? -5.902  -5.925  -24.461 1.00 87.99 200 A 1 
ATOM   1562 C CB  . ALA   A 1 200 ? -3.597  -7.724  -23.707 1.00 90.46 200 A 1 
ATOM   1563 N N   . GLY   A 1 201 ? -4.291  -4.589  -25.259 1.00 90.50 201 A 1 
ATOM   1564 C CA  . GLY   A 1 201 ? -5.066  -3.344  -25.258 1.00 89.60 201 A 1 
ATOM   1565 C C   . GLY   A 1 201 ? -5.013  -2.546  -23.952 1.00 90.36 201 A 1 
ATOM   1566 O O   . GLY   A 1 201 ? -5.785  -1.602  -23.796 1.00 87.58 201 A 1 
ATOM   1567 N N   . TYR   A 1 202 ? -4.124  -2.886  -23.019 1.00 90.94 202 A 1 
ATOM   1568 C CA  . TYR   A 1 202 ? -3.954  -2.114  -21.788 1.00 91.11 202 A 1 
ATOM   1569 C C   . TYR   A 1 202 ? -3.206  -0.803  -22.042 1.00 91.10 202 A 1 
ATOM   1570 O O   . TYR   A 1 202 ? -2.202  -0.756  -22.755 1.00 89.09 202 A 1 
ATOM   1571 C CB  . TYR   A 1 202 ? -3.235  -2.936  -20.721 1.00 90.65 202 A 1 
ATOM   1572 C CG  . TYR   A 1 202 ? -4.070  -4.067  -20.174 1.00 90.91 202 A 1 
ATOM   1573 C CD1 . TYR   A 1 202 ? -5.051  -3.809  -19.197 1.00 85.85 202 A 1 
ATOM   1574 C CD2 . TYR   A 1 202 ? -3.897  -5.377  -20.661 1.00 86.60 202 A 1 
ATOM   1575 C CE1 . TYR   A 1 202 ? -5.852  -4.849  -18.704 1.00 84.96 202 A 1 
ATOM   1576 C CE2 . TYR   A 1 202 ? -4.698  -6.423  -20.175 1.00 84.72 202 A 1 
ATOM   1577 C CZ  . TYR   A 1 202 ? -5.677  -6.155  -19.196 1.00 87.53 202 A 1 
ATOM   1578 O OH  . TYR   A 1 202 ? -6.460  -7.170  -18.729 1.00 85.44 202 A 1 
ATOM   1579 N N   . HIS   A 1 203 ? -3.664  0.262   -21.375 1.00 90.82 203 A 1 
ATOM   1580 C CA  . HIS   A 1 203 ? -2.950  1.532   -21.319 1.00 90.50 203 A 1 
ATOM   1581 C C   . HIS   A 1 203 ? -1.837  1.459   -20.265 1.00 90.83 203 A 1 
ATOM   1582 O O   . HIS   A 1 203 ? -2.103  1.499   -19.066 1.00 89.40 203 A 1 
ATOM   1583 C CB  . HIS   A 1 203 ? -3.940  2.676   -21.060 1.00 88.80 203 A 1 
ATOM   1584 C CG  . HIS   A 1 203 ? -3.962  3.665   -22.188 1.00 82.94 203 A 1 
ATOM   1585 N ND1 . HIS   A 1 203 ? -3.041  4.667   -22.408 1.00 71.29 203 A 1 
ATOM   1586 C CD2 . HIS   A 1 203 ? -4.886  3.737   -23.201 1.00 70.10 203 A 1 
ATOM   1587 C CE1 . HIS   A 1 203 ? -3.406  5.334   -23.522 1.00 69.44 203 A 1 
ATOM   1588 N NE2 . HIS   A 1 203 ? -4.524  4.797   -24.032 1.00 70.52 203 A 1 
ATOM   1589 N N   . VAL   A 1 204 ? -0.590  1.358   -20.705 1.00 90.53 204 A 1 
ATOM   1590 C CA  . VAL   A 1 204 ? 0.584   1.393   -19.826 1.00 90.09 204 A 1 
ATOM   1591 C C   . VAL   A 1 204 ? 0.925   2.854   -19.527 1.00 89.11 204 A 1 
ATOM   1592 O O   . VAL   A 1 204 ? 1.251   3.613   -20.436 1.00 87.27 204 A 1 
ATOM   1593 C CB  . VAL   A 1 204 ? 1.772   0.623   -20.435 1.00 89.61 204 A 1 
ATOM   1594 C CG1 . VAL   A 1 204 ? 2.967   0.607   -19.481 1.00 85.07 204 A 1 
ATOM   1595 C CG2 . VAL   A 1 204 ? 1.390   -0.837  -20.730 1.00 84.99 204 A 1 
ATOM   1596 N N   . LEU   A 1 205 ? 0.825   3.239   -18.252 1.00 88.86 205 A 1 
ATOM   1597 C CA  . LEU   A 1 205 ? 1.186   4.575   -17.762 1.00 86.77 205 A 1 
ATOM   1598 C C   . LEU   A 1 205 ? 2.675   4.667   -17.422 1.00 85.39 205 A 1 
ATOM   1599 O O   . LEU   A 1 205 ? 3.295   5.706   -17.628 1.00 81.90 205 A 1 
ATOM   1600 C CB  . LEU   A 1 205 ? 0.366   4.904   -16.503 1.00 85.29 205 A 1 
ATOM   1601 C CG  . LEU   A 1 205 ? -1.155  5.025   -16.697 1.00 82.69 205 A 1 
ATOM   1602 C CD1 . LEU   A 1 205 ? -1.799  5.303   -15.338 1.00 77.89 205 A 1 
ATOM   1603 C CD2 . LEU   A 1 205 ? -1.529  6.165   -17.646 1.00 77.43 205 A 1 
ATOM   1604 N N   . TRP   A 1 206 ? 3.229   3.588   -16.885 1.00 84.71 206 A 1 
ATOM   1605 C CA  . TRP   A 1 206 ? 4.655   3.448   -16.592 1.00 83.80 206 A 1 
ATOM   1606 C C   . TRP   A 1 206 ? 5.125   2.027   -16.916 1.00 82.13 206 A 1 
ATOM   1607 O O   . TRP   A 1 206 ? 4.457   1.068   -16.535 1.00 78.46 206 A 1 
ATOM   1608 C CB  . TRP   A 1 206 ? 4.927   3.772   -15.121 1.00 82.57 206 A 1 
ATOM   1609 C CG  . TRP   A 1 206 ? 6.381   3.758   -14.793 1.00 80.32 206 A 1 
ATOM   1610 C CD1 . TRP   A 1 206 ? 7.087   2.682   -14.381 1.00 74.60 206 A 1 
ATOM   1611 C CD2 . TRP   A 1 206 ? 7.349   4.836   -15.001 1.00 78.41 206 A 1 
ATOM   1612 N NE1 . TRP   A 1 206 ? 8.438   3.014   -14.323 1.00 72.90 206 A 1 
ATOM   1613 C CE2 . TRP   A 1 206 ? 8.641   4.322   -14.720 1.00 77.00 206 A 1 
ATOM   1614 C CE3 . TRP   A 1 206 ? 7.253   6.172   -15.429 1.00 75.20 206 A 1 
ATOM   1615 C CZ2 . TRP   A 1 206 ? 9.808   5.094   -14.899 1.00 76.44 206 A 1 
ATOM   1616 C CZ3 . TRP   A 1 206 ? 8.415   6.957   -15.592 1.00 70.77 206 A 1 
ATOM   1617 C CH2 . TRP   A 1 206 ? 9.684   6.409   -15.344 1.00 72.08 206 A 1 
ATOM   1618 N N   . PRO   A 1 207 ? 6.312   1.881   -17.561 1.00 80.67 207 A 1 
ATOM   1619 C CA  . PRO   A 1 207 ? 7.133   2.961   -18.113 1.00 79.17 207 A 1 
ATOM   1620 C C   . PRO   A 1 207 ? 6.487   3.605   -19.346 1.00 78.72 207 A 1 
ATOM   1621 O O   . PRO   A 1 207 ? 5.967   2.916   -20.226 1.00 73.32 207 A 1 
ATOM   1622 C CB  . PRO   A 1 207 ? 8.476   2.314   -18.447 1.00 73.22 207 A 1 
ATOM   1623 C CG  . PRO   A 1 207 ? 8.103   0.869   -18.749 1.00 70.69 207 A 1 
ATOM   1624 C CD  . PRO   A 1 207 ? 6.939   0.598   -17.806 1.00 73.84 207 A 1 
ATOM   1625 N N   . ASN   A 1 208 ? 6.566   4.932   -19.430 1.00 70.30 208 A 1 
ATOM   1626 C CA  . ASN   A 1 208 ? 6.315   5.643   -20.680 1.00 67.37 208 A 1 
ATOM   1627 C C   . ASN   A 1 208 ? 7.494   5.382   -21.619 1.00 66.69 208 A 1 
ATOM   1628 O O   . ASN   A 1 208 ? 8.480   6.114   -21.624 1.00 60.54 208 A 1 
ATOM   1629 C CB  . ASN   A 1 208 ? 6.095   7.142   -20.407 1.00 60.80 208 A 1 
ATOM   1630 C CG  . ASN   A 1 208 ? 4.646   7.491   -20.108 1.00 54.12 208 A 1 
ATOM   1631 O OD1 . ASN   A 1 208 ? 3.714   6.852   -20.545 1.00 49.39 208 A 1 
ATOM   1632 N ND2 . ASN   A 1 208 ? 4.421   8.569   -19.389 1.00 47.02 208 A 1 
ATOM   1633 N N   . LEU   A 1 209 ? 7.399   4.303   -22.393 1.00 52.86 209 A 1 
ATOM   1634 C CA  . LEU   A 1 209 ? 8.430   3.961   -23.364 1.00 51.94 209 A 1 
ATOM   1635 C C   . LEU   A 1 209 ? 8.594   5.114   -24.363 1.00 51.68 209 A 1 
ATOM   1636 O O   . LEU   A 1 209 ? 7.602   5.544   -24.965 1.00 47.50 209 A 1 
ATOM   1637 C CB  . LEU   A 1 209 ? 8.071   2.650   -24.082 1.00 47.74 209 A 1 
ATOM   1638 C CG  . LEU   A 1 209 ? 8.381   1.390   -23.257 1.00 43.74 209 A 1 
ATOM   1639 C CD1 . LEU   A 1 209 ? 7.655   0.188   -23.858 1.00 40.36 209 A 1 
ATOM   1640 C CD2 . LEU   A 1 209 ? 9.881   1.077   -23.235 1.00 41.01 209 A 1 
ATOM   1641 N N   . PRO   A 1 210 ? 9.818   5.605   -24.584 1.00 47.50 210 A 1 
ATOM   1642 C CA  . PRO   A 1 210 ? 10.071  6.633   -25.582 1.00 44.85 210 A 1 
ATOM   1643 C C   . PRO   A 1 210 ? 9.547   6.198   -26.956 1.00 44.86 210 A 1 
ATOM   1644 O O   . PRO   A 1 210 ? 9.849   5.106   -27.439 1.00 42.84 210 A 1 
ATOM   1645 C CB  . PRO   A 1 210 ? 11.589  6.851   -25.585 1.00 41.80 210 A 1 
ATOM   1646 C CG  . PRO   A 1 210 ? 12.035  6.352   -24.212 1.00 41.36 210 A 1 
ATOM   1647 C CD  . PRO   A 1 210 ? 11.047  5.230   -23.914 1.00 43.79 210 A 1 
ATOM   1648 N N   . GLY   A 1 211 ? 8.757   7.058   -27.598 1.00 38.68 211 A 1 
ATOM   1649 C CA  . GLY   A 1 211 ? 8.199   6.813   -28.932 1.00 35.71 211 A 1 
ATOM   1650 C C   . GLY   A 1 211 ? 6.856   6.073   -28.974 1.00 35.91 211 A 1 
ATOM   1651 O O   . GLY   A 1 211 ? 6.251   6.025   -30.049 1.00 33.62 211 A 1 
ATOM   1652 N N   . VAL   A 1 212 ? 6.361   5.540   -27.864 1.00 35.46 212 A 1 
ATOM   1653 C CA  . VAL   A 1 212 ? 4.951   5.135   -27.789 1.00 33.30 212 A 1 
ATOM   1654 C C   . VAL   A 1 212 ? 4.132   6.406   -27.602 1.00 33.34 212 A 1 
ATOM   1655 O O   . VAL   A 1 212 ? 4.091   6.988   -26.524 1.00 31.42 212 A 1 
ATOM   1656 C CB  . VAL   A 1 212 ? 4.671   4.076   -26.707 1.00 30.73 212 A 1 
ATOM   1657 C CG1 . VAL   A 1 212 ? 3.212   3.608   -26.774 1.00 28.57 212 A 1 
ATOM   1658 C CG2 . VAL   A 1 212 ? 5.559   2.839   -26.912 1.00 29.22 212 A 1 
ATOM   1659 N N   . THR   A 1 213 ? 3.527   6.870   -28.691 1.00 30.28 213 A 1 
ATOM   1660 C CA  . THR   A 1 213 ? 2.580   7.987   -28.670 1.00 28.49 213 A 1 
ATOM   1661 C C   . THR   A 1 213 ? 1.431   7.653   -27.725 1.00 29.15 213 A 1 
ATOM   1662 O O   . THR   A 1 213 ? 0.763   6.634   -27.912 1.00 27.38 213 A 1 
ATOM   1663 C CB  . THR   A 1 213 ? 2.004   8.251   -30.074 1.00 25.54 213 A 1 
ATOM   1664 O OG1 . THR   A 1 213 ? 1.615   7.041   -30.686 1.00 23.74 213 A 1 
ATOM   1665 C CG2 . THR   A 1 213 ? 3.039   8.915   -30.990 1.00 23.40 213 A 1 
ATOM   1666 N N   . SER   A 1 214 ? 1.210   8.516   -26.728 1.00 27.45 214 A 1 
ATOM   1667 C CA  . SER   A 1 214 ? -0.032  8.560   -25.948 1.00 26.32 214 A 1 
ATOM   1668 C C   . SER   A 1 214 ? -1.240  8.766   -26.849 1.00 25.94 214 A 1 
ATOM   1669 O O   . SER   A 1 214 ? -1.147  9.615   -27.766 1.00 23.64 214 A 1 
ATOM   1670 C CB  . SER   A 1 214 ? 0.029   9.723   -24.956 1.00 24.28 214 A 1 
ATOM   1671 O OG  . SER   A 1 214 ? 0.236   10.901  -25.714 1.00 23.19 214 A 1 
ATOM   1672 O OXT . SER   A 1 214 ? -2.291  8.076   -26.565 1.00 21.78 214 A 1 
ATOM   1673 N N   . MET   B 2 1   ? 2.909   6.978   -5.226  1.00 72.89 1   B 1 
ATOM   1674 C CA  . MET   B 2 1   ? 2.232   8.297   -5.257  1.00 78.87 1   B 1 
ATOM   1675 C C   . MET   B 2 1   ? 3.282   9.389   -5.105  1.00 82.30 1   B 1 
ATOM   1676 O O   . MET   B 2 1   ? 4.196   9.219   -4.306  1.00 81.42 1   B 1 
ATOM   1677 C CB  . MET   B 2 1   ? 1.168   8.363   -4.148  1.00 74.35 1   B 1 
ATOM   1678 C CG  . MET   B 2 1   ? 0.401   9.689   -4.132  1.00 69.73 1   B 1 
ATOM   1679 S SD  . MET   B 2 1   ? -0.804  9.814   -2.775  1.00 66.01 1   B 1 
ATOM   1680 C CE  . MET   B 2 1   ? -2.181  8.851   -3.429  1.00 60.40 1   B 1 
ATOM   1681 N N   . LEU   B 2 2   ? 3.158   10.499  -5.847  1.00 85.70 2   B 1 
ATOM   1682 C CA  . LEU   B 2 2   ? 4.073   11.636  -5.739  1.00 87.15 2   B 1 
ATOM   1683 C C   . LEU   B 2 2   ? 3.693   12.543  -4.562  1.00 89.11 2   B 1 
ATOM   1684 O O   . LEU   B 2 2   ? 2.518   12.682  -4.216  1.00 88.82 2   B 1 
ATOM   1685 C CB  . LEU   B 2 2   ? 4.096   12.427  -7.056  1.00 85.43 2   B 1 
ATOM   1686 C CG  . LEU   B 2 2   ? 4.646   11.664  -8.274  1.00 82.88 2   B 1 
ATOM   1687 C CD1 . LEU   B 2 2   ? 4.515   12.534  -9.518  1.00 78.27 2   B 1 
ATOM   1688 C CD2 . LEU   B 2 2   ? 6.120   11.290  -8.100  1.00 77.93 2   B 1 
ATOM   1689 N N   . VAL   B 2 3   ? 4.688   13.206  -3.975  1.00 91.95 3   B 1 
ATOM   1690 C CA  . VAL   B 2 3   ? 4.490   14.174  -2.886  1.00 93.48 3   B 1 
ATOM   1691 C C   . VAL   B 2 3   ? 3.533   15.296  -3.292  1.00 93.30 3   B 1 
ATOM   1692 O O   . VAL   B 2 3   ? 2.681   15.674  -2.493  1.00 92.53 3   B 1 
ATOM   1693 C CB  . VAL   B 2 3   ? 5.846   14.734  -2.423  1.00 93.98 3   B 1 
ATOM   1694 C CG1 . VAL   B 2 3   ? 5.719   16.009  -1.587  1.00 90.61 3   B 1 
ATOM   1695 C CG2 . VAL   B 2 3   ? 6.557   13.691  -1.560  1.00 89.95 3   B 1 
ATOM   1696 N N   . GLU   B 2 4   ? 3.606   15.785  -4.523  1.00 93.84 4   B 1 
ATOM   1697 C CA  . GLU   B 2 4   ? 2.726   16.856  -5.018  1.00 92.52 4   B 1 
ATOM   1698 C C   . GLU   B 2 4   ? 1.231   16.499  -4.980  1.00 92.53 4   B 1 
ATOM   1699 O O   . GLU   B 2 4   ? 0.388   17.384  -4.868  1.00 91.34 4   B 1 
ATOM   1700 C CB  . GLU   B 2 4   ? 3.165   17.308  -6.423  1.00 90.56 4   B 1 
ATOM   1701 C CG  . GLU   B 2 4   ? 2.995   16.261  -7.537  1.00 85.95 4   B 1 
ATOM   1702 C CD  . GLU   B 2 4   ? 3.579   16.718  -8.893  1.00 86.27 4   B 1 
ATOM   1703 O OE1 . GLU   B 2 4   ? 3.472   15.973  -9.887  1.00 79.14 4   B 1 
ATOM   1704 O OE2 . GLU   B 2 4   ? 4.179   17.821  -8.982  1.00 81.44 4   B 1 
ATOM   1705 N N   . GLN   B 2 5   ? 0.900   15.205  -4.990  1.00 90.46 5   B 1 
ATOM   1706 C CA  . GLN   B 2 5   ? -0.475  14.705  -4.900  1.00 88.19 5   B 1 
ATOM   1707 C C   . GLN   B 2 5   ? -0.970  14.577  -3.449  1.00 88.99 5   B 1 
ATOM   1708 O O   . GLN   B 2 5   ? -2.172  14.602  -3.202  1.00 87.88 5   B 1 
ATOM   1709 C CB  . GLN   B 2 5   ? -0.553  13.336  -5.600  1.00 85.56 5   B 1 
ATOM   1710 C CG  . GLN   B 2 5   ? -0.219  13.396  -7.100  1.00 80.63 5   B 1 
ATOM   1711 C CD  . GLN   B 2 5   ? -0.124  12.006  -7.737  1.00 76.48 5   B 1 
ATOM   1712 O OE1 . GLN   B 2 5   ? 0.282   11.032  -7.131  1.00 69.10 5   B 1 
ATOM   1713 N NE2 . GLN   B 2 5   ? -0.484  11.872  -8.993  1.00 67.02 5   B 1 
ATOM   1714 N N   . ALA   B 2 6   ? -0.063  14.431  -2.485  1.00 90.69 6   B 1 
ATOM   1715 C CA  . ALA   B 2 6   ? -0.379  14.198  -1.075  1.00 91.53 6   B 1 
ATOM   1716 C C   . ALA   B 2 6   ? -0.122  15.414  -0.165  1.00 93.28 6   B 1 
ATOM   1717 O O   . ALA   B 2 6   ? -0.695  15.508  0.925   1.00 92.80 6   B 1 
ATOM   1718 C CB  . ALA   B 2 6   ? 0.421   12.974  -0.608  1.00 89.96 6   B 1 
ATOM   1719 N N   . MET   B 2 7   ? 0.724   16.343  -0.594  1.00 95.25 7   B 1 
ATOM   1720 C CA  . MET   B 2 7   ? 1.120   17.515  0.179   1.00 95.86 7   B 1 
ATOM   1721 C C   . MET   B 2 7   ? -0.035  18.500  0.392   1.00 95.80 7   B 1 
ATOM   1722 O O   . MET   B 2 7   ? -0.996  18.575  -0.373  1.00 94.74 7   B 1 
ATOM   1723 C CB  . MET   B 2 7   ? 2.347   18.199  -0.450  1.00 95.22 7   B 1 
ATOM   1724 C CG  . MET   B 2 7   ? 2.044   18.976  -1.738  1.00 94.32 7   B 1 
ATOM   1725 S SD  . MET   B 2 7   ? 3.509   19.791  -2.444  1.00 94.02 7   B 1 
ATOM   1726 C CE  . MET   B 2 7   ? 2.768   20.605  -3.864  1.00 88.18 7   B 1 
ATOM   1727 N N   . LYS   B 2 8   ? 0.077   19.318  1.436   1.00 96.24 8   B 1 
ATOM   1728 C CA  . LYS   B 2 8   ? -0.842  20.432  1.689   1.00 96.54 8   B 1 
ATOM   1729 C C   . LYS   B 2 8   ? -0.299  21.730  1.110   1.00 97.00 8   B 1 
ATOM   1730 O O   . LYS   B 2 8   ? 0.788   22.176  1.462   1.00 96.28 8   B 1 
ATOM   1731 C CB  . LYS   B 2 8   ? -1.135  20.558  3.190   1.00 95.44 8   B 1 
ATOM   1732 C CG  . LYS   B 2 8   ? -2.259  19.627  3.663   1.00 86.34 8   B 1 
ATOM   1733 C CD  . LYS   B 2 8   ? -3.640  20.120  3.204   1.00 82.00 8   B 1 
ATOM   1734 C CE  . LYS   B 2 8   ? -4.743  19.248  3.805   1.00 74.70 8   B 1 
ATOM   1735 N NZ  . LYS   B 2 8   ? -6.087  19.683  3.351   1.00 65.46 8   B 1 
ATOM   1736 N N   . ALA   B 2 9   ? -1.128  22.366  0.291   1.00 95.84 9   B 1 
ATOM   1737 C CA  . ALA   B 2 9   ? -0.926  23.715  -0.211  1.00 95.41 9   B 1 
ATOM   1738 C C   . ALA   B 2 9   ? -2.268  24.471  -0.203  1.00 95.00 9   B 1 
ATOM   1739 O O   . ALA   B 2 9   ? -3.311  23.855  -0.416  1.00 89.83 9   B 1 
ATOM   1740 C CB  . ALA   B 2 9   ? -0.316  23.635  -1.612  1.00 93.53 9   B 1 
ATOM   1741 N N   . PRO   B 2 10  ? -2.297  25.802  0.061   1.00 95.29 10  B 1 
ATOM   1742 C CA  . PRO   B 2 10  ? -1.169  26.648  0.449   1.00 95.26 10  B 1 
ATOM   1743 C C   . PRO   B 2 10  ? -0.663  26.346  1.867   1.00 96.37 10  B 1 
ATOM   1744 O O   . PRO   B 2 10  ? -1.406  25.849  2.713   1.00 94.80 10  B 1 
ATOM   1745 C CB  . PRO   B 2 10  ? -1.697  28.078  0.330   1.00 93.19 10  B 1 
ATOM   1746 C CG  . PRO   B 2 10  ? -3.179  27.920  0.671   1.00 89.82 10  B 1 
ATOM   1747 C CD  . PRO   B 2 10  ? -3.526  26.567  0.057   1.00 92.33 10  B 1 
ATOM   1748 N N   . VAL   B 2 11  ? 0.597   26.681  2.127   1.00 96.72 11  B 1 
ATOM   1749 C CA  . VAL   B 2 11  ? 1.247   26.470  3.428   1.00 97.35 11  B 1 
ATOM   1750 C C   . VAL   B 2 11  ? 0.987   27.661  4.345   1.00 97.42 11  B 1 
ATOM   1751 O O   . VAL   B 2 11  ? 1.129   28.810  3.943   1.00 96.42 11  B 1 
ATOM   1752 C CB  . VAL   B 2 11  ? 2.757   26.210  3.273   1.00 96.96 11  B 1 
ATOM   1753 C CG1 . VAL   B 2 11  ? 3.370   25.742  4.595   1.00 93.78 11  B 1 
ATOM   1754 C CG2 . VAL   B 2 11  ? 3.050   25.129  2.228   1.00 94.05 11  B 1 
ATOM   1755 N N   . ILE   B 2 12  ? 0.627   27.390  5.603   1.00 97.43 12  B 1 
ATOM   1756 C CA  . ILE   B 2 12  ? 0.561   28.404  6.659   1.00 97.45 12  B 1 
ATOM   1757 C C   . ILE   B 2 12  ? 1.991   28.653  7.134   1.00 97.64 12  B 1 
ATOM   1758 O O   . ILE   B 2 12  ? 2.659   27.724  7.590   1.00 96.99 12  B 1 
ATOM   1759 C CB  . ILE   B 2 12  ? -0.371  27.962  7.802   1.00 97.17 12  B 1 
ATOM   1760 C CG1 . ILE   B 2 12  ? -1.811  27.743  7.278   1.00 94.99 12  B 1 
ATOM   1761 C CG2 . ILE   B 2 12  ? -0.367  29.005  8.935   1.00 94.96 12  B 1 
ATOM   1762 C CD1 . ILE   B 2 12  ? -2.640  26.844  8.190   1.00 85.80 12  B 1 
ATOM   1763 N N   . THR   B 2 13  ? 2.463   29.897  7.026   1.00 97.10 13  B 1 
ATOM   1764 C CA  . THR   B 2 13  ? 3.860   30.270  7.273   1.00 97.13 13  B 1 
ATOM   1765 C C   . THR   B 2 13  ? 3.988   31.421  8.263   1.00 97.09 13  B 1 
ATOM   1766 O O   . THR   B 2 13  ? 3.036   32.159  8.519   1.00 95.90 13  B 1 
ATOM   1767 C CB  . THR   B 2 13  ? 4.585   30.629  5.965   1.00 96.25 13  B 1 
ATOM   1768 O OG1 . THR   B 2 13  ? 3.955   31.712  5.318   1.00 90.72 13  B 1 
ATOM   1769 C CG2 . THR   B 2 13  ? 4.638   29.467  4.978   1.00 90.97 13  B 1 
ATOM   1770 N N   . LEU   B 2 14  ? 5.189   31.574  8.804   1.00 97.01 14  B 1 
ATOM   1771 C CA  . LEU   B 2 14  ? 5.615   32.711  9.612   1.00 96.82 14  B 1 
ATOM   1772 C C   . LEU   B 2 14  ? 6.678   33.524  8.870   1.00 97.20 14  B 1 
ATOM   1773 O O   . LEU   B 2 14  ? 7.388   33.023  7.999   1.00 95.90 14  B 1 
ATOM   1774 C CB  . LEU   B 2 14  ? 6.172   32.203  10.948  1.00 95.35 14  B 1 
ATOM   1775 C CG  . LEU   B 2 14  ? 5.122   31.622  11.903  1.00 93.61 14  B 1 
ATOM   1776 C CD1 . LEU   B 2 14  ? 5.837   30.913  13.048  1.00 89.49 14  B 1 
ATOM   1777 C CD2 . LEU   B 2 14  ? 4.225   32.707  12.491  1.00 89.45 14  B 1 
ATOM   1778 N N   . ARG   B 2 15  ? 6.837   34.786  9.295   1.00 96.94 15  B 1 
ATOM   1779 C CA  . ARG   B 2 15  ? 8.033   35.587  9.024   1.00 96.99 15  B 1 
ATOM   1780 C C   . ARG   B 2 15  ? 9.032   35.405  10.168  1.00 97.21 15  B 1 
ATOM   1781 O O   . ARG   B 2 15  ? 8.623   35.168  11.303  1.00 95.64 15  B 1 
ATOM   1782 C CB  . ARG   B 2 15  ? 7.666   37.066  8.862   1.00 95.99 15  B 1 
ATOM   1783 C CG  . ARG   B 2 15  ? 6.707   37.339  7.695   1.00 91.80 15  B 1 
ATOM   1784 C CD  . ARG   B 2 15  ? 7.365   36.954  6.368   1.00 87.62 15  B 1 
ATOM   1785 N NE  . ARG   B 2 15  ? 6.552   37.390  5.224   1.00 81.40 15  B 1 
ATOM   1786 C CZ  . ARG   B 2 15  ? 7.038   37.630  4.024   1.00 76.26 15  B 1 
ATOM   1787 N NH1 . ARG   B 2 15  ? 8.305   37.478  3.773   1.00 67.55 15  B 1 
ATOM   1788 N NH2 . ARG   B 2 15  ? 6.270   38.023  3.049   1.00 69.19 15  B 1 
ATOM   1789 N N   . ALA   B 2 16  ? 10.319  35.604  9.899   1.00 95.86 16  B 1 
ATOM   1790 C CA  . ALA   B 2 16  ? 11.362  35.537  10.930  1.00 95.65 16  B 1 
ATOM   1791 C C   . ALA   B 2 16  ? 11.158  36.550  12.077  1.00 95.86 16  B 1 
ATOM   1792 O O   . ALA   B 2 16  ? 11.648  36.341  13.185  1.00 93.67 16  B 1 
ATOM   1793 C CB  . ALA   B 2 16  ? 12.713  35.755  10.240  1.00 94.45 16  B 1 
ATOM   1794 N N   . THR   B 2 17  ? 10.410  37.625  11.820  1.00 95.93 17  B 1 
ATOM   1795 C CA  . THR   B 2 17  ? 10.072  38.685  12.781  1.00 95.60 17  B 1 
ATOM   1796 C C   . THR   B 2 17  ? 8.807   38.419  13.596  1.00 95.90 17  B 1 
ATOM   1797 O O   . THR   B 2 17  ? 8.551   39.169  14.536  1.00 94.04 17  B 1 
ATOM   1798 C CB  . THR   B 2 17  ? 9.900   40.023  12.051  1.00 94.60 17  B 1 
ATOM   1799 O OG1 . THR   B 2 17  ? 8.944   39.888  11.016  1.00 88.12 17  B 1 
ATOM   1800 C CG2 . THR   B 2 17  ? 11.206  40.493  11.410  1.00 85.86 17  B 1 
ATOM   1801 N N   . ASN   B 2 18  ? 7.987   37.413  13.239  1.00 96.05 18  B 1 
ATOM   1802 C CA  . ASN   B 2 18  ? 6.822   37.060  14.056  1.00 95.97 18  B 1 
ATOM   1803 C C   . ASN   B 2 18  ? 7.277   36.590  15.440  1.00 96.25 18  B 1 
ATOM   1804 O O   . ASN   B 2 18  ? 8.366   36.036  15.586  1.00 95.19 18  B 1 
ATOM   1805 C CB  . ASN   B 2 18  ? 5.967   35.990  13.366  1.00 95.58 18  B 1 
ATOM   1806 C CG  . ASN   B 2 18  ? 5.147   36.547  12.215  1.00 94.66 18  B 1 
ATOM   1807 O OD1 . ASN   B 2 18  ? 5.353   36.216  11.069  1.00 83.65 18  B 1 
ATOM   1808 N ND2 . ASN   B 2 18  ? 4.181   37.396  12.495  1.00 83.22 18  B 1 
ATOM   1809 N N   . THR   B 2 19  ? 6.439   36.802  16.441  1.00 95.96 19  B 1 
ATOM   1810 C CA  . THR   B 2 19  ? 6.752   36.444  17.827  1.00 96.06 19  B 1 
ATOM   1811 C C   . THR   B 2 19  ? 6.412   34.986  18.132  1.00 96.42 19  B 1 
ATOM   1812 O O   . THR   B 2 19  ? 5.598   34.350  17.459  1.00 95.55 19  B 1 
ATOM   1813 C CB  . THR   B 2 19  ? 6.043   37.384  18.811  1.00 95.20 19  B 1 
ATOM   1814 O OG1 . THR   B 2 19  ? 4.647   37.254  18.696  1.00 89.90 19  B 1 
ATOM   1815 C CG2 . THR   B 2 19  ? 6.409   38.852  18.593  1.00 88.72 19  B 1 
ATOM   1816 N N   . ILE   B 2 20  ? 6.989   34.455  19.205  1.00 95.48 20  B 1 
ATOM   1817 C CA  . ILE   B 2 20  ? 6.620   33.139  19.755  1.00 95.55 20  B 1 
ATOM   1818 C C   . ILE   B 2 20  ? 5.121   33.100  20.107  1.00 95.67 20  B 1 
ATOM   1819 O O   . ILE   B 2 20  ? 4.450   32.101  19.843  1.00 94.99 20  B 1 
ATOM   1820 C CB  . ILE   B 2 20  ? 7.517   32.817  20.975  1.00 95.15 20  B 1 
ATOM   1821 C CG1 . ILE   B 2 20  ? 8.982   32.633  20.515  1.00 93.41 20  B 1 
ATOM   1822 C CG2 . ILE   B 2 20  ? 7.023   31.568  21.728  1.00 93.19 20  B 1 
ATOM   1823 C CD1 . ILE   B 2 20  ? 10.003  32.537  21.652  1.00 89.75 20  B 1 
ATOM   1824 N N   . ALA   B 2 21  ? 4.566   34.195  20.636  1.00 95.57 21  B 1 
ATOM   1825 C CA  . ALA   B 2 21  ? 3.139   34.306  20.946  1.00 95.30 21  B 1 
ATOM   1826 C C   . ALA   B 2 21  ? 2.258   34.173  19.690  1.00 95.69 21  B 1 
ATOM   1827 O O   . ALA   B 2 21  ? 1.284   33.417  19.697  1.00 95.11 21  B 1 
ATOM   1828 C CB  . ALA   B 2 21  ? 2.887   35.637  21.666  1.00 94.42 21  B 1 
ATOM   1829 N N   . GLU   B 2 22  ? 2.617   34.846  18.594  1.00 96.13 22  B 1 
ATOM   1830 C CA  . GLU   B 2 22  ? 1.912   34.742  17.307  1.00 96.11 22  B 1 
ATOM   1831 C C   . GLU   B 2 22  ? 1.986   33.318  16.736  1.00 96.50 22  B 1 
ATOM   1832 O O   . GLU   B 2 22  ? 0.977   32.781  16.276  1.00 95.83 22  B 1 
ATOM   1833 C CB  . GLU   B 2 22  ? 2.510   35.735  16.300  1.00 95.92 22  B 1 
ATOM   1834 C CG  . GLU   B 2 22  ? 2.143   37.200  16.605  1.00 92.61 22  B 1 
ATOM   1835 C CD  . GLU   B 2 22  ? 2.934   38.193  15.735  1.00 92.99 22  B 1 
ATOM   1836 O OE1 . GLU   B 2 22  ? 2.397   39.282  15.440  1.00 84.04 22  B 1 
ATOM   1837 O OE2 . GLU   B 2 22  ? 4.089   37.871  15.370  1.00 86.59 22  B 1 
ATOM   1838 N N   . ALA   B 2 23  ? 3.148   32.672  16.837  1.00 96.78 23  B 1 
ATOM   1839 C CA  . ALA   B 2 23  ? 3.323   31.287  16.408  1.00 96.94 23  B 1 
ATOM   1840 C C   . ALA   B 2 23  ? 2.429   30.320  17.205  1.00 96.98 23  B 1 
ATOM   1841 O O   . ALA   B 2 23  ? 1.709   29.510  16.618  1.00 96.34 23  B 1 
ATOM   1842 C CB  . ALA   B 2 23  ? 4.807   30.923  16.528  1.00 96.71 23  B 1 
ATOM   1843 N N   . LEU   B 2 24  ? 2.397   30.447  18.532  1.00 96.30 24  B 1 
ATOM   1844 C CA  . LEU   B 2 24  ? 1.519   29.654  19.405  1.00 95.63 24  B 1 
ATOM   1845 C C   . LEU   B 2 24  ? 0.034   29.856  19.071  1.00 95.77 24  B 1 
ATOM   1846 O O   . LEU   B 2 24  ? -0.754  28.905  19.118  1.00 94.99 24  B 1 
ATOM   1847 C CB  . LEU   B 2 24  ? 1.773   30.045  20.873  1.00 94.94 24  B 1 
ATOM   1848 C CG  . LEU   B 2 24  ? 3.063   29.455  21.475  1.00 93.05 24  B 1 
ATOM   1849 C CD1 . LEU   B 2 24  ? 3.361   30.141  22.806  1.00 89.40 24  B 1 
ATOM   1850 C CD2 . LEU   B 2 24  ? 2.915   27.956  21.737  1.00 89.48 24  B 1 
ATOM   1851 N N   . GLN   B 2 25  ? -0.357  31.083  18.725  1.00 96.56 25  B 1 
ATOM   1852 C CA  . GLN   B 2 25  ? -1.731  31.410  18.353  1.00 96.32 25  B 1 
ATOM   1853 C C   . GLN   B 2 25  ? -2.117  30.768  17.014  1.00 96.58 25  B 1 
ATOM   1854 O O   . GLN   B 2 25  ? -3.179  30.150  16.920  1.00 95.80 25  B 1 
ATOM   1855 C CB  . GLN   B 2 25  ? -1.894  32.933  18.353  1.00 95.56 25  B 1 
ATOM   1856 C CG  . GLN   B 2 25  ? -3.376  33.346  18.375  1.00 84.45 25  B 1 
ATOM   1857 C CD  . GLN   B 2 25  ? -3.559  34.865  18.471  1.00 76.80 25  B 1 
ATOM   1858 O OE1 . GLN   B 2 25  ? -2.637  35.645  18.361  1.00 67.98 25  B 1 
ATOM   1859 N NE2 . GLN   B 2 25  ? -4.765  35.342  18.677  1.00 63.66 25  B 1 
ATOM   1860 N N   . LEU   B 2 26  ? -1.233  30.824  16.013  1.00 96.80 26  B 1 
ATOM   1861 C CA  . LEU   B 2 26  ? -1.418  30.158  14.720  1.00 96.77 26  B 1 
ATOM   1862 C C   . LEU   B 2 26  ? -1.554  28.639  14.866  1.00 96.85 26  B 1 
ATOM   1863 O O   . LEU   B 2 26  ? -2.465  28.052  14.283  1.00 95.60 26  B 1 
ATOM   1864 C CB  . LEU   B 2 26  ? -0.246  30.513  13.786  1.00 96.09 26  B 1 
ATOM   1865 C CG  . LEU   B 2 26  ? -0.455  31.825  13.011  1.00 92.63 26  B 1 
ATOM   1866 C CD1 . LEU   B 2 26  ? 0.863   32.281  12.401  1.00 87.17 26  B 1 
ATOM   1867 C CD2 . LEU   B 2 26  ? -1.455  31.635  11.865  1.00 86.58 26  B 1 
ATOM   1868 N N   . LEU   B 2 27  ? -0.704  28.006  15.685  1.00 97.01 27  B 1 
ATOM   1869 C CA  . LEU   B 2 27  ? -0.808  26.566  15.950  1.00 96.57 27  B 1 
ATOM   1870 C C   . LEU   B 2 27  ? -2.178  26.183  16.524  1.00 96.29 27  B 1 
ATOM   1871 O O   . LEU   B 2 27  ? -2.784  25.212  16.074  1.00 94.91 27  B 1 
ATOM   1872 C CB  . LEU   B 2 27  ? 0.290   26.108  16.923  1.00 95.90 27  B 1 
ATOM   1873 C CG  . LEU   B 2 27  ? 1.726   26.043  16.373  1.00 93.60 27  B 1 
ATOM   1874 C CD1 . LEU   B 2 27  ? 2.573   25.293  17.401  1.00 88.08 27  B 1 
ATOM   1875 C CD2 . LEU   B 2 27  ? 1.841   25.298  15.052  1.00 87.42 27  B 1 
ATOM   1876 N N   . ARG   B 2 28  ? -2.690  26.942  17.502  1.00 95.81 28  B 1 
ATOM   1877 C CA  . ARG   B 2 28  ? -4.010  26.684  18.103  1.00 95.44 28  B 1 
ATOM   1878 C C   . ARG   B 2 28  ? -5.145  26.942  17.120  1.00 95.94 28  B 1 
ATOM   1879 O O   . ARG   B 2 28  ? -6.055  26.123  17.029  1.00 94.85 28  B 1 
ATOM   1880 C CB  . ARG   B 2 28  ? -4.202  27.536  19.369  1.00 94.05 28  B 1 
ATOM   1881 C CG  . ARG   B 2 28  ? -3.406  26.993  20.563  1.00 81.45 28  B 1 
ATOM   1882 C CD  . ARG   B 2 28  ? -3.719  27.804  21.826  1.00 79.59 28  B 1 
ATOM   1883 N NE  . ARG   B 2 28  ? -2.497  28.231  22.526  1.00 68.83 28  B 1 
ATOM   1884 C CZ  . ARG   B 2 28  ? -2.437  28.974  23.620  1.00 61.14 28  B 1 
ATOM   1885 N NH1 . ARG   B 2 28  ? -3.515  29.402  24.233  1.00 55.03 28  B 1 
ATOM   1886 N NH2 . ARG   B 2 28  ? -1.274  29.319  24.117  1.00 52.81 28  B 1 
ATOM   1887 N N   . HIS   B 2 29  ? -5.091  28.056  16.391  1.00 96.15 29  B 1 
ATOM   1888 C CA  . HIS   B 2 29  ? -6.148  28.455  15.464  1.00 96.30 29  B 1 
ATOM   1889 C C   . HIS   B 2 29  ? -6.311  27.456  14.316  1.00 96.12 29  B 1 
ATOM   1890 O O   . HIS   B 2 29  ? -7.418  26.989  14.052  1.00 94.74 29  B 1 
ATOM   1891 C CB  . HIS   B 2 29  ? -5.854  29.864  14.942  1.00 95.97 29  B 1 
ATOM   1892 C CG  . HIS   B 2 29  ? -6.969  30.394  14.077  1.00 91.76 29  B 1 
ATOM   1893 N ND1 . HIS   B 2 29  ? -8.226  30.760  14.511  1.00 78.73 29  B 1 
ATOM   1894 C CD2 . HIS   B 2 29  ? -6.955  30.562  12.714  1.00 79.71 29  B 1 
ATOM   1895 C CE1 . HIS   B 2 29  ? -8.945  31.139  13.440  1.00 79.59 29  B 1 
ATOM   1896 N NE2 . HIS   B 2 29  ? -8.208  31.034  12.330  1.00 81.67 29  B 1 
ATOM   1897 N N   . HIS   B 2 30  ? -5.212  27.072  13.683  1.00 96.44 30  B 1 
ATOM   1898 C CA  . HIS   B 2 30  ? -5.223  26.133  12.559  1.00 95.81 30  B 1 
ATOM   1899 C C   . HIS   B 2 30  ? -5.126  24.663  12.980  1.00 95.53 30  B 1 
ATOM   1900 O O   . HIS   B 2 30  ? -5.239  23.783  12.128  1.00 93.97 30  B 1 
ATOM   1901 C CB  . HIS   B 2 30  ? -4.127  26.522  11.574  1.00 95.67 30  B 1 
ATOM   1902 C CG  . HIS   B 2 30  ? -4.393  27.847  10.917  1.00 95.69 30  B 1 
ATOM   1903 N ND1 . HIS   B 2 30  ? -5.327  28.079  9.923   1.00 82.94 30  B 1 
ATOM   1904 C CD2 . HIS   B 2 30  ? -3.784  29.046  11.185  1.00 83.22 30  B 1 
ATOM   1905 C CE1 . HIS   B 2 30  ? -5.264  29.376  9.594   1.00 86.42 30  B 1 
ATOM   1906 N NE2 . HIS   B 2 30  ? -4.343  29.999  10.341  1.00 88.31 30  B 1 
ATOM   1907 N N   . ARG   B 2 31  ? -4.943  24.385  14.272  1.00 94.76 31  B 1 
ATOM   1908 C CA  . ARG   B 2 31  ? -4.777  23.024  14.815  1.00 94.17 31  B 1 
ATOM   1909 C C   . ARG   B 2 31  ? -3.663  22.234  14.100  1.00 94.64 31  B 1 
ATOM   1910 O O   . ARG   B 2 31  ? -3.831  21.055  13.806  1.00 92.72 31  B 1 
ATOM   1911 C CB  . ARG   B 2 31  ? -6.127  22.287  14.822  1.00 92.58 31  B 1 
ATOM   1912 C CG  . ARG   B 2 31  ? -7.219  22.921  15.700  1.00 84.71 31  B 1 
ATOM   1913 C CD  . ARG   B 2 31  ? -8.490  22.066  15.579  1.00 78.55 31  B 1 
ATOM   1914 N NE  . ARG   B 2 31  ? -9.451  22.313  16.663  1.00 68.83 31  B 1 
ATOM   1915 C CZ  . ARG   B 2 31  ? -10.534 21.588  16.915  1.00 59.98 31  B 1 
ATOM   1916 N NH1 . ARG   B 2 31  ? -10.903 20.594  16.148  1.00 53.96 31  B 1 
ATOM   1917 N NH2 . ARG   B 2 31  ? -11.275 21.847  17.953  1.00 52.02 31  B 1 
ATOM   1918 N N   . ILE   B 2 32  ? -2.533  22.895  13.859  1.00 96.09 32  B 1 
ATOM   1919 C CA  . ILE   B 2 32  ? -1.317  22.341  13.237  1.00 96.34 32  B 1 
ATOM   1920 C C   . ILE   B 2 32  ? -0.173  22.275  14.259  1.00 96.49 32  B 1 
ATOM   1921 O O   . ILE   B 2 32  ? -0.274  22.833  15.351  1.00 95.68 32  B 1 
ATOM   1922 C CB  . ILE   B 2 32  ? -0.929  23.144  11.972  1.00 96.12 32  B 1 
ATOM   1923 C CG1 . ILE   B 2 32  ? -0.658  24.631  12.292  1.00 94.12 32  B 1 
ATOM   1924 C CG2 . ILE   B 2 32  ? -2.008  22.957  10.893  1.00 92.31 32  B 1 
ATOM   1925 C CD1 . ILE   B 2 32  ? -0.193  25.472  11.093  1.00 92.15 32  B 1 
ATOM   1926 N N   . ARG   B 2 33  ? 0.915   21.577  13.925  1.00 96.16 33  B 1 
ATOM   1927 C CA  . ARG   B 2 33  ? 2.103   21.412  14.792  1.00 96.11 33  B 1 
ATOM   1928 C C   . ARG   B 2 33  ? 3.405   21.926  14.180  1.00 96.96 33  B 1 
ATOM   1929 O O   . ARG   B 2 33  ? 4.433   21.891  14.855  1.00 95.94 33  B 1 
ATOM   1930 C CB  . ARG   B 2 33  ? 2.269   19.945  15.205  1.00 94.24 33  B 1 
ATOM   1931 C CG  . ARG   B 2 33  ? 1.098   19.420  16.051  1.00 91.12 33  B 1 
ATOM   1932 C CD  . ARG   B 2 33  ? 1.455   18.045  16.601  1.00 87.71 33  B 1 
ATOM   1933 N NE  . ARG   B 2 33  ? 0.313   17.414  17.283  1.00 81.48 33  B 1 
ATOM   1934 C CZ  . ARG   B 2 33  ? 0.324   16.231  17.869  1.00 77.57 33  B 1 
ATOM   1935 N NH1 . ARG   B 2 33  ? 1.407   15.504  17.952  1.00 68.35 33  B 1 
ATOM   1936 N NH2 . ARG   B 2 33  ? -0.771  15.744  18.382  1.00 70.77 33  B 1 
ATOM   1937 N N   . HIS   B 2 34  ? 3.375   22.389  12.945  1.00 97.28 34  B 1 
ATOM   1938 C CA  . HIS   B 2 34  ? 4.567   22.803  12.207  1.00 97.71 34  B 1 
ATOM   1939 C C   . HIS   B 2 34  ? 4.303   24.122  11.478  1.00 98.06 34  B 1 
ATOM   1940 O O   . HIS   B 2 34  ? 3.254   24.275  10.849  1.00 97.47 34  B 1 
ATOM   1941 C CB  . HIS   B 2 34  ? 4.969   21.698  11.218  1.00 97.19 34  B 1 
ATOM   1942 C CG  . HIS   B 2 34  ? 5.116   20.337  11.846  1.00 96.75 34  B 1 
ATOM   1943 N ND1 . HIS   B 2 34  ? 4.137   19.362  11.901  1.00 89.32 34  B 1 
ATOM   1944 C CD2 . HIS   B 2 34  ? 6.213   19.831  12.507  1.00 88.97 34  B 1 
ATOM   1945 C CE1 . HIS   B 2 34  ? 4.635   18.304  12.564  1.00 89.81 34  B 1 
ATOM   1946 N NE2 . HIS   B 2 34  ? 5.894   18.552  12.954  1.00 91.64 34  B 1 
ATOM   1947 N N   . LEU   B 2 35  ? 5.246   25.054  11.555  1.00 97.70 35  B 1 
ATOM   1948 C CA  . LEU   B 2 35  ? 5.192   26.352  10.882  1.00 97.92 35  B 1 
ATOM   1949 C C   . LEU   B 2 35  ? 6.525   26.639  10.183  1.00 98.06 35  B 1 
ATOM   1950 O O   . LEU   B 2 35  ? 7.499   27.009  10.851  1.00 97.38 35  B 1 
ATOM   1951 C CB  . LEU   B 2 35  ? 4.848   27.465  11.888  1.00 97.53 35  B 1 
ATOM   1952 C CG  . LEU   B 2 35  ? 3.389   27.462  12.366  1.00 96.57 35  B 1 
ATOM   1953 C CD1 . LEU   B 2 35  ? 3.238   28.425  13.538  1.00 94.17 35  B 1 
ATOM   1954 C CD2 . LEU   B 2 35  ? 2.426   27.902  11.263  1.00 93.83 35  B 1 
ATOM   1955 N N   . PRO   B 2 36  ? 6.599   26.502  8.855   1.00 98.13 36  B 1 
ATOM   1956 C CA  . PRO   B 2 36  ? 7.742   27.000  8.099   1.00 98.16 36  B 1 
ATOM   1957 C C   . PRO   B 2 36  ? 7.873   28.519  8.227   1.00 98.17 36  B 1 
ATOM   1958 O O   . PRO   B 2 36  ? 6.877   29.249  8.201   1.00 97.62 36  B 1 
ATOM   1959 C CB  . PRO   B 2 36  ? 7.510   26.564  6.649   1.00 97.75 36  B 1 
ATOM   1960 C CG  . PRO   B 2 36  ? 6.536   25.398  6.772   1.00 96.43 36  B 1 
ATOM   1961 C CD  . PRO   B 2 36  ? 5.691   25.789  7.979   1.00 97.78 36  B 1 
ATOM   1962 N N   . VAL   B 2 37  ? 9.111   28.991  8.339   1.00 97.70 37  B 1 
ATOM   1963 C CA  . VAL   B 2 37  ? 9.457   30.415  8.342   1.00 97.70 37  B 1 
ATOM   1964 C C   . VAL   B 2 37  ? 9.984   30.774  6.959   1.00 97.64 37  B 1 
ATOM   1965 O O   . VAL   B 2 37  ? 10.920  30.146  6.474   1.00 96.67 37  B 1 
ATOM   1966 C CB  . VAL   B 2 37  ? 10.480  30.754  9.441   1.00 97.22 37  B 1 
ATOM   1967 C CG1 . VAL   B 2 37  ? 10.717  32.261  9.510   1.00 94.75 37  B 1 
ATOM   1968 C CG2 . VAL   B 2 37  ? 10.007  30.285  10.825  1.00 94.43 37  B 1 
ATOM   1969 N N   . VAL   B 2 38  ? 9.385   31.779  6.334   1.00 97.46 38  B 1 
ATOM   1970 C CA  . VAL   B 2 38  ? 9.723   32.215  4.973   1.00 97.49 38  B 1 
ATOM   1971 C C   . VAL   B 2 38  ? 10.041  33.705  4.910   1.00 97.40 38  B 1 
ATOM   1972 O O   . VAL   B 2 38  ? 9.615   34.499  5.757   1.00 96.09 38  B 1 
ATOM   1973 C CB  . VAL   B 2 38  ? 8.631   31.848  3.946   1.00 96.52 38  B 1 
ATOM   1974 C CG1 . VAL   B 2 38  ? 8.420   30.336  3.855   1.00 91.18 38  B 1 
ATOM   1975 C CG2 . VAL   B 2 38  ? 7.289   32.524  4.246   1.00 90.51 38  B 1 
ATOM   1976 N N   . ASP   B 2 39  ? 10.779  34.096  3.869   1.00 96.45 39  B 1 
ATOM   1977 C CA  . ASP   B 2 39  ? 11.059  35.498  3.564   1.00 95.91 39  B 1 
ATOM   1978 C C   . ASP   B 2 39  ? 9.960   36.163  2.703   1.00 95.74 39  B 1 
ATOM   1979 O O   . ASP   B 2 39  ? 8.846   35.645  2.537   1.00 92.65 39  B 1 
ATOM   1980 C CB  . ASP   B 2 39  ? 12.474  35.616  2.965   1.00 94.00 39  B 1 
ATOM   1981 C CG  . ASP   B 2 39  ? 12.616  35.178  1.508   1.00 92.77 39  B 1 
ATOM   1982 O OD1 . ASP   B 2 39  ? 11.603  34.835  0.860   1.00 86.29 39  B 1 
ATOM   1983 O OD2 . ASP   B 2 39  ? 13.754  35.266  1.014   1.00 86.83 39  B 1 
ATOM   1984 N N   . GLY   B 2 40  ? 10.260  37.367  2.173   1.00 94.80 40  B 1 
ATOM   1985 C CA  . GLY   B 2 40  ? 9.361   38.136  1.303   1.00 94.27 40  B 1 
ATOM   1986 C C   . GLY   B 2 40  ? 8.990   37.441  0.006   1.00 94.43 40  B 1 
ATOM   1987 O O   . GLY   B 2 40  ? 7.891   37.657  -0.518  1.00 90.36 40  B 1 
ATOM   1988 N N   . GLU   B 2 41  ? 9.874   36.593  -0.493  1.00 94.67 41  B 1 
ATOM   1989 C CA  . GLU   B 2 41  ? 9.758   35.938  -1.798  1.00 94.22 41  B 1 
ATOM   1990 C C   . GLU   B 2 41  ? 9.207   34.509  -1.701  1.00 94.50 41  B 1 
ATOM   1991 O O   . GLU   B 2 41  ? 8.917   33.891  -2.725  1.00 90.81 41  B 1 
ATOM   1992 C CB  . GLU   B 2 41  ? 11.121  35.969  -2.493  1.00 92.42 41  B 1 
ATOM   1993 C CG  . GLU   B 2 41  ? 11.589  37.409  -2.780  1.00 85.86 41  B 1 
ATOM   1994 C CD  . GLU   B 2 41  ? 12.935  37.477  -3.514  1.00 77.90 41  B 1 
ATOM   1995 O OE1 . GLU   B 2 41  ? 13.320  38.611  -3.882  1.00 68.51 41  B 1 
ATOM   1996 O OE2 . GLU   B 2 41  ? 13.590  36.419  -3.671  1.00 70.00 41  B 1 
ATOM   1997 N N   . GLY   B 2 42  ? 9.017   34.011  -0.474  1.00 94.95 42  B 1 
ATOM   1998 C CA  . GLY   B 2 42  ? 8.575   32.645  -0.207  1.00 95.30 42  B 1 
ATOM   1999 C C   . GLY   B 2 42  ? 9.717   31.632  -0.083  1.00 96.21 42  B 1 
ATOM   2000 O O   . GLY   B 2 42  ? 9.449   30.431  -0.087  1.00 94.33 42  B 1 
ATOM   2001 N N   . ARG   B 2 43  ? 10.972  32.088  0.040   1.00 96.00 43  B 1 
ATOM   2002 C CA  . ARG   B 2 43  ? 12.107  31.202  0.325   1.00 95.91 43  B 1 
ATOM   2003 C C   . ARG   B 2 43  ? 12.041  30.706  1.759   1.00 96.20 43  B 1 
ATOM   2004 O O   . ARG   B 2 43  ? 11.752  31.471  2.678   1.00 94.73 43  B 1 
ATOM   2005 C CB  . ARG   B 2 43  ? 13.442  31.902  0.054   1.00 94.99 43  B 1 
ATOM   2006 C CG  . ARG   B 2 43  ? 13.625  32.235  -1.439  1.00 88.65 43  B 1 
ATOM   2007 C CD  . ARG   B 2 43  ? 14.964  32.932  -1.695  1.00 84.56 43  B 1 
ATOM   2008 N NE  . ARG   B 2 43  ? 14.945  34.312  -1.201  1.00 74.36 43  B 1 
ATOM   2009 C CZ  . ARG   B 2 43  ? 15.877  35.234  -1.365  1.00 66.30 43  B 1 
ATOM   2010 N NH1 . ARG   B 2 43  ? 17.006  34.981  -1.965  1.00 59.44 43  B 1 
ATOM   2011 N NH2 . ARG   B 2 43  ? 15.666  36.436  -0.932  1.00 57.93 43  B 1 
ATOM   2012 N N   . LEU   B 2 44  ? 12.333  29.430  1.956   1.00 95.95 44  B 1 
ATOM   2013 C CA  . LEU   B 2 44  ? 12.354  28.806  3.270   1.00 96.36 44  B 1 
ATOM   2014 C C   . LEU   B 2 44  ? 13.598  29.259  4.046   1.00 96.36 44  B 1 
ATOM   2015 O O   . LEU   B 2 44  ? 14.719  29.051  3.601   1.00 94.69 44  B 1 
ATOM   2016 C CB  . LEU   B 2 44  ? 12.292  27.283  3.073   1.00 95.69 44  B 1 
ATOM   2017 C CG  . LEU   B 2 44  ? 12.166  26.475  4.376   1.00 95.18 44  B 1 
ATOM   2018 C CD1 . LEU   B 2 44  ? 10.823  26.705  5.067   1.00 92.38 44  B 1 
ATOM   2019 C CD2 . LEU   B 2 44  ? 12.284  24.989  4.049   1.00 91.89 44  B 1 
ATOM   2020 N N   . LEU   B 2 45  ? 13.388  29.858  5.217   1.00 96.50 45  B 1 
ATOM   2021 C CA  . LEU   B 2 45  ? 14.451  30.319  6.117   1.00 95.86 45  B 1 
ATOM   2022 C C   . LEU   B 2 45  ? 14.647  29.389  7.314   1.00 95.77 45  B 1 
ATOM   2023 O O   . LEU   B 2 45  ? 15.749  29.268  7.839   1.00 93.15 45  B 1 
ATOM   2024 C CB  . LEU   B 2 45  ? 14.114  31.730  6.627   1.00 94.94 45  B 1 
ATOM   2025 C CG  . LEU   B 2 45  ? 13.983  32.825  5.556   1.00 92.98 45  B 1 
ATOM   2026 C CD1 . LEU   B 2 45  ? 13.603  34.137  6.247   1.00 88.07 45  B 1 
ATOM   2027 C CD2 . LEU   B 2 45  ? 15.288  33.037  4.790   1.00 86.97 45  B 1 
ATOM   2028 N N   . GLY   B 2 46  ? 13.562  28.757  7.767   1.00 96.77 46  B 1 
ATOM   2029 C CA  . GLY   B 2 46  ? 13.580  27.927  8.959   1.00 96.78 46  B 1 
ATOM   2030 C C   . GLY   B 2 46  ? 12.265  27.191  9.183   1.00 97.47 46  B 1 
ATOM   2031 O O   . GLY   B 2 46  ? 11.317  27.304  8.403   1.00 96.70 46  B 1 
ATOM   2032 N N   . LEU   B 2 47  ? 12.209  26.435  10.284  1.00 97.49 47  B 1 
ATOM   2033 C CA  . LEU   B 2 47  ? 11.012  25.722  10.724  1.00 97.66 47  B 1 
ATOM   2034 C C   . LEU   B 2 47  ? 10.869  25.870  12.235  1.00 97.64 47  B 1 
ATOM   2035 O O   . LEU   B 2 47  ? 11.826  25.655  12.979  1.00 96.50 47  B 1 
ATOM   2036 C CB  . LEU   B 2 47  ? 11.135  24.246  10.302  1.00 97.09 47  B 1 
ATOM   2037 C CG  . LEU   B 2 47  ? 9.951   23.349  10.721  1.00 96.44 47  B 1 
ATOM   2038 C CD1 . LEU   B 2 47  ? 8.683   23.668  9.938   1.00 93.69 47  B 1 
ATOM   2039 C CD2 . LEU   B 2 47  ? 10.307  21.889  10.454  1.00 92.75 47  B 1 
ATOM   2040 N N   . VAL   B 2 48  ? 9.657   26.196  12.676  1.00 97.58 48  B 1 
ATOM   2041 C CA  . VAL   B 2 48  ? 9.280   26.192  14.090  1.00 97.46 48  B 1 
ATOM   2042 C C   . VAL   B 2 48  ? 8.223   25.119  14.289  1.00 97.46 48  B 1 
ATOM   2043 O O   . VAL   B 2 48  ? 7.182   25.124  13.629  1.00 96.17 48  B 1 
ATOM   2044 C CB  . VAL   B 2 48  ? 8.786   27.574  14.547  1.00 95.92 48  B 1 
ATOM   2045 C CG1 . VAL   B 2 48  ? 8.391   27.555  16.021  1.00 87.45 48  B 1 
ATOM   2046 C CG2 . VAL   B 2 48  ? 9.874   28.636  14.385  1.00 86.37 48  B 1 
ATOM   2047 N N   . THR   B 2 49  ? 8.480   24.198  15.207  1.00 97.07 49  B 1 
ATOM   2048 C CA  . THR   B 2 49  ? 7.526   23.137  15.549  1.00 96.54 49  B 1 
ATOM   2049 C C   . THR   B 2 49  ? 6.845   23.417  16.886  1.00 96.50 49  B 1 
ATOM   2050 O O   . THR   B 2 49  ? 7.290   24.235  17.691  1.00 95.62 49  B 1 
ATOM   2051 C CB  . THR   B 2 49  ? 8.184   21.749  15.550  1.00 95.36 49  B 1 
ATOM   2052 O OG1 . THR   B 2 49  ? 9.033   21.590  16.650  1.00 90.73 49  B 1 
ATOM   2053 C CG2 . THR   B 2 49  ? 8.975   21.460  14.268  1.00 91.23 49  B 1 
ATOM   2054 N N   . SER   B 2 50  ? 5.765   22.679  17.164  1.00 95.92 50  B 1 
ATOM   2055 C CA  . SER   B 2 50  ? 5.141   22.688  18.489  1.00 95.57 50  B 1 
ATOM   2056 C C   . SER   B 2 50  ? 6.120   22.306  19.595  1.00 95.58 50  B 1 
ATOM   2057 O O   . SER   B 2 50  ? 5.910   22.693  20.738  1.00 94.43 50  B 1 
ATOM   2058 C CB  . SER   B 2 50  ? 3.957   21.721  18.509  1.00 94.51 50  B 1 
ATOM   2059 O OG  . SER   B 2 50  ? 3.351   21.686  19.789  1.00 87.01 50  B 1 
ATOM   2060 N N   . GLN   B 2 51  ? 7.143   21.529  19.273  1.00 94.91 51  B 1 
ATOM   2061 C CA  . GLN   B 2 51  ? 8.200   21.145  20.200  1.00 94.26 51  B 1 
ATOM   2062 C C   . GLN   B 2 51  ? 9.100   22.338  20.545  1.00 94.93 51  B 1 
ATOM   2063 O O   . GLN   B 2 51  ? 9.252   22.654  21.721  1.00 93.43 51  B 1 
ATOM   2064 C CB  . GLN   B 2 51  ? 8.972   19.975  19.568  1.00 92.74 51  B 1 
ATOM   2065 C CG  . GLN   B 2 51  ? 10.080  19.439  20.458  1.00 85.44 51  B 1 
ATOM   2066 C CD  . GLN   B 2 51  ? 10.711  18.145  19.926  1.00 81.88 51  B 1 
ATOM   2067 O OE1 . GLN   B 2 51  ? 10.188  17.441  19.085  1.00 73.37 51  B 1 
ATOM   2068 N NE2 . GLN   B 2 51  ? 11.828  17.729  20.469  1.00 70.42 51  B 1 
ATOM   2069 N N   . ASP   B 2 52  ? 9.596   23.046  19.538  1.00 94.69 52  B 1 
ATOM   2070 C CA  . ASP   B 2 52  ? 10.473  24.213  19.708  1.00 94.71 52  B 1 
ATOM   2071 C C   . ASP   B 2 52  ? 9.772   25.336  20.492  1.00 95.32 52  B 1 
ATOM   2072 O O   . ASP   B 2 52  ? 10.358  25.964  21.373  1.00 94.38 52  B 1 
ATOM   2073 C CB  . ASP   B 2 52  ? 10.912  24.738  18.332  1.00 94.44 52  B 1 
ATOM   2074 C CG  . ASP   B 2 52  ? 11.460  23.646  17.411  1.00 93.61 52  B 1 
ATOM   2075 O OD1 . ASP   B 2 52  ? 12.379  22.911  17.826  1.00 89.57 52  B 1 
ATOM   2076 O OD2 . ASP   B 2 52  ? 10.895  23.500  16.297  1.00 89.10 52  B 1 
ATOM   2077 N N   . LEU   B 2 53  ? 8.473   25.549  20.224  1.00 94.55 53  B 1 
ATOM   2078 C CA  . LEU   B 2 53  ? 7.664   26.550  20.920  1.00 94.81 53  B 1 
ATOM   2079 C C   . LEU   B 2 53  ? 7.421   26.200  22.393  1.00 94.92 53  B 1 
ATOM   2080 O O   . LEU   B 2 53  ? 7.369   27.102  23.221  1.00 93.49 53  B 1 
ATOM   2081 C CB  . LEU   B 2 53  ? 6.322   26.716  20.191  1.00 94.59 53  B 1 
ATOM   2082 C CG  . LEU   B 2 53  ? 6.441   27.444  18.844  1.00 93.50 53  B 1 
ATOM   2083 C CD1 . LEU   B 2 53  ? 5.133   27.306  18.076  1.00 89.71 53  B 1 
ATOM   2084 C CD2 . LEU   B 2 53  ? 6.716   28.934  19.026  1.00 89.72 53  B 1 
ATOM   2085 N N   . ARG   B 2 54  ? 7.263   24.912  22.729  1.00 94.04 54  B 1 
ATOM   2086 C CA  . ARG   B 2 54  ? 7.114   24.473  24.130  1.00 93.19 54  B 1 
ATOM   2087 C C   . ARG   B 2 54  ? 8.418   24.610  24.902  1.00 93.61 54  B 1 
ATOM   2088 O O   . ARG   B 2 54  ? 8.391   25.088  26.024  1.00 91.98 54  B 1 
ATOM   2089 C CB  . ARG   B 2 54  ? 6.632   23.019  24.194  1.00 92.08 54  B 1 
ATOM   2090 C CG  . ARG   B 2 54  ? 5.164   22.902  23.807  1.00 88.69 54  B 1 
ATOM   2091 C CD  . ARG   B 2 54  ? 4.823   21.428  23.653  1.00 86.29 54  B 1 
ATOM   2092 N NE  . ARG   B 2 54  ? 3.559   21.258  22.937  1.00 82.21 54  B 1 
ATOM   2093 C CZ  . ARG   B 2 54  ? 2.386   20.969  23.472  1.00 79.86 54  B 1 
ATOM   2094 N NH1 . ARG   B 2 54  ? 2.223   20.719  24.730  1.00 70.67 54  B 1 
ATOM   2095 N NH2 . ARG   B 2 54  ? 1.350   20.924  22.710  1.00 74.04 54  B 1 
ATOM   2096 N N   . ASP   B 2 55  ? 9.540   24.261  24.278  1.00 93.14 55  B 1 
ATOM   2097 C CA  . ASP   B 2 55  ? 10.870  24.417  24.872  1.00 92.90 55  B 1 
ATOM   2098 C C   . ASP   B 2 55  ? 11.202  25.902  25.155  1.00 93.19 55  B 1 
ATOM   2099 O O   . ASP   B 2 55  ? 11.942  26.204  26.087  1.00 91.04 55  B 1 
ATOM   2100 C CB  . ASP   B 2 55  ? 11.930  23.781  23.947  1.00 92.42 55  B 1 
ATOM   2101 C CG  . ASP   B 2 55  ? 11.847  22.244  23.812  1.00 91.00 55  B 1 
ATOM   2102 O OD1 . ASP   B 2 55  ? 11.259  21.578  24.687  1.00 86.07 55  B 1 
ATOM   2103 O OD2 . ASP   B 2 55  ? 12.402  21.685  22.835  1.00 86.07 55  B 1 
ATOM   2104 N N   . ALA   B 2 56  ? 10.611  26.827  24.396  1.00 92.01 56  B 1 
ATOM   2105 C CA  . ALA   B 2 56  ? 10.756  28.272  24.584  1.00 91.78 56  B 1 
ATOM   2106 C C   . ALA   B 2 56  ? 9.667   28.915  25.467  1.00 92.12 56  B 1 
ATOM   2107 O O   . ALA   B 2 56  ? 9.694   30.128  25.695  1.00 89.37 56  B 1 
ATOM   2108 C CB  . ALA   B 2 56  ? 10.800  28.918  23.200  1.00 91.21 56  B 1 
ATOM   2109 N N   . SER   B 2 57  ? 8.687   28.142  25.935  1.00 91.56 57  B 1 
ATOM   2110 C CA  . SER   B 2 57  ? 7.592   28.631  26.783  1.00 91.42 57  B 1 
ATOM   2111 C C   . SER   B 2 57  ? 7.910   28.425  28.267  1.00 91.67 57  B 1 
ATOM   2112 O O   . SER   B 2 57  ? 8.668   27.514  28.607  1.00 89.31 57  B 1 
ATOM   2113 C CB  . SER   B 2 57  ? 6.276   27.940  26.417  1.00 89.88 57  B 1 
ATOM   2114 O OG  . SER   B 2 57  ? 5.889   28.272  25.094  1.00 84.17 57  B 1 
ATOM   2115 N N   . PRO   B 2 58  ? 7.315   29.234  29.170  1.00 90.65 58  B 1 
ATOM   2116 C CA  . PRO   B 2 58  ? 7.446   29.000  30.604  1.00 89.82 58  B 1 
ATOM   2117 C C   . PRO   B 2 58  ? 6.847   27.645  30.999  1.00 90.61 58  B 1 
ATOM   2118 O O   . PRO   B 2 58  ? 5.865   27.178  30.409  1.00 88.82 58  B 1 
ATOM   2119 C CB  . PRO   B 2 58  ? 6.735   30.174  31.283  1.00 87.49 58  B 1 
ATOM   2120 C CG  . PRO   B 2 58  ? 5.724   30.642  30.236  1.00 84.30 58  B 1 
ATOM   2121 C CD  . PRO   B 2 58  ? 6.430   30.359  28.914  1.00 87.87 58  B 1 
ATOM   2122 N N   . SER   B 2 59  ? 7.427   27.034  32.026  1.00 90.06 59  B 1 
ATOM   2123 C CA  . SER   B 2 59  ? 6.928   25.780  32.597  1.00 89.97 59  B 1 
ATOM   2124 C C   . SER   B 2 59  ? 5.472   25.919  33.051  1.00 90.24 59  B 1 
ATOM   2125 O O   . SER   B 2 59  ? 5.065   26.965  33.563  1.00 88.27 59  B 1 
ATOM   2126 C CB  . SER   B 2 59  ? 7.816   25.368  33.780  1.00 88.14 59  B 1 
ATOM   2127 O OG  . SER   B 2 59  ? 7.266   24.278  34.501  1.00 83.97 59  B 1 
ATOM   2128 N N   . ILE   B 2 60  ? 4.704   24.839  32.948  1.00 89.89 60  B 1 
ATOM   2129 C CA  . ILE   B 2 60  ? 3.330   24.771  33.479  1.00 89.10 60  B 1 
ATOM   2130 C C   . ILE   B 2 60  ? 3.249   25.060  34.986  1.00 90.34 60  B 1 
ATOM   2131 O O   . ILE   B 2 60  ? 2.192   25.434  35.479  1.00 88.25 60  B 1 
ATOM   2132 C CB  . ILE   B 2 60  ? 2.680   23.403  33.179  1.00 88.32 60  B 1 
ATOM   2133 C CG1 . ILE   B 2 60  ? 3.475   22.229  33.789  1.00 83.00 60  B 1 
ATOM   2134 C CG2 . ILE   B 2 60  ? 2.486   23.239  31.656  1.00 80.88 60  B 1 
ATOM   2135 C CD1 . ILE   B 2 60  ? 2.748   20.884  33.750  1.00 77.25 60  B 1 
ATOM   2136 N N   . PHE   B 2 61  ? 4.357   24.916  35.706  1.00 89.50 61  B 1 
ATOM   2137 C CA  . PHE   B 2 61  ? 4.445   25.247  37.129  1.00 87.91 61  B 1 
ATOM   2138 C C   . PHE   B 2 61  ? 4.684   26.741  37.386  1.00 88.32 61  B 1 
ATOM   2139 O O   . PHE   B 2 61  ? 4.458   27.207  38.499  1.00 84.23 61  B 1 
ATOM   2140 C CB  . PHE   B 2 61  ? 5.547   24.396  37.764  1.00 86.80 61  B 1 
ATOM   2141 C CG  . PHE   B 2 61  ? 5.336   22.901  37.648  1.00 86.32 61  B 1 
ATOM   2142 C CD1 . PHE   B 2 61  ? 4.183   22.302  38.190  1.00 81.65 61  B 1 
ATOM   2143 C CD2 . PHE   B 2 61  ? 6.297   22.096  37.007  1.00 80.16 61  B 1 
ATOM   2144 C CE1 . PHE   B 2 61  ? 3.995   20.915  38.101  1.00 79.74 61  B 1 
ATOM   2145 C CE2 . PHE   B 2 61  ? 6.115   20.706  36.921  1.00 80.28 61  B 1 
ATOM   2146 C CZ  . PHE   B 2 61  ? 4.963   20.115  37.468  1.00 84.83 61  B 1 
ATOM   2147 N N   . HIS   B 2 62  ? 5.108   27.485  36.347  1.00 88.80 62  B 1 
ATOM   2148 C CA  . HIS   B 2 62  ? 5.505   28.892  36.420  1.00 87.45 62  B 1 
ATOM   2149 C C   . HIS   B 2 62  ? 4.935   29.704  35.245  1.00 87.57 62  B 1 
ATOM   2150 O O   . HIS   B 2 62  ? 5.593   30.572  34.679  1.00 83.04 62  B 1 
ATOM   2151 C CB  . HIS   B 2 62  ? 7.036   28.962  36.498  1.00 85.19 62  B 1 
ATOM   2152 C CG  . HIS   B 2 62  ? 7.590   28.260  37.704  1.00 84.58 62  B 1 
ATOM   2153 N ND1 . HIS   B 2 62  ? 7.469   28.694  39.015  1.00 74.95 62  B 1 
ATOM   2154 C CD2 . HIS   B 2 62  ? 8.219   27.046  37.717  1.00 74.05 62  B 1 
ATOM   2155 C CE1 . HIS   B 2 62  ? 8.016   27.762  39.797  1.00 77.77 62  B 1 
ATOM   2156 N NE2 . HIS   B 2 62  ? 8.483   26.749  39.043  1.00 77.91 62  B 1 
ATOM   2157 N N   . LEU   B 2 63  ? 3.664   29.453  34.879  1.00 88.11 63  B 1 
ATOM   2158 C CA  . LEU   B 2 63  ? 2.987   30.033  33.705  1.00 86.46 63  B 1 
ATOM   2159 C C   . LEU   B 2 63  ? 2.961   31.572  33.654  1.00 86.56 63  B 1 
ATOM   2160 O O   . LEU   B 2 63  ? 2.672   32.143  32.602  1.00 82.14 63  B 1 
ATOM   2161 C CB  . LEU   B 2 63  ? 1.536   29.521  33.675  1.00 83.50 63  B 1 
ATOM   2162 C CG  . LEU   B 2 63  ? 1.385   28.057  33.221  1.00 79.17 63  B 1 
ATOM   2163 C CD1 . LEU   B 2 63  ? -0.051  27.594  33.474  1.00 73.47 63  B 1 
ATOM   2164 C CD2 . LEU   B 2 63  ? 1.682   27.892  31.733  1.00 73.69 63  B 1 
ATOM   2165 N N   . HIS   B 2 64  ? 3.200   32.239  34.782  1.00 89.61 64  B 1 
ATOM   2166 C CA  . HIS   B 2 64  ? 3.134   33.699  34.905  1.00 88.31 64  B 1 
ATOM   2167 C C   . HIS   B 2 64  ? 4.508   34.369  34.872  1.00 88.94 64  B 1 
ATOM   2168 O O   . HIS   B 2 64  ? 4.588   35.596  34.914  1.00 83.27 64  B 1 
ATOM   2169 C CB  . HIS   B 2 64  ? 2.362   34.056  36.180  1.00 84.53 64  B 1 
ATOM   2170 C CG  . HIS   B 2 64  ? 0.997   33.426  36.236  1.00 77.61 64  B 1 
ATOM   2171 N ND1 . HIS   B 2 64  ? 0.075   33.397  35.213  1.00 64.42 64  B 1 
ATOM   2172 C CD2 . HIS   B 2 64  ? 0.442   32.726  37.279  1.00 63.75 64  B 1 
ATOM   2173 C CE1 . HIS   B 2 64  ? -0.996  32.702  35.630  1.00 59.33 64  B 1 
ATOM   2174 N NE2 . HIS   B 2 64  ? -0.812  32.284  36.885  1.00 61.21 64  B 1 
ATOM   2175 N N   . GLU   B 2 65  ? 5.579   33.580  34.795  1.00 86.87 65  B 1 
ATOM   2176 C CA  . GLU   B 2 65  ? 6.950   34.078  34.765  1.00 85.58 65  B 1 
ATOM   2177 C C   . GLU   B 2 65  ? 7.432   34.254  33.327  1.00 84.72 65  B 1 
ATOM   2178 O O   . GLU   B 2 65  ? 6.988   33.564  32.412  1.00 78.50 65  B 1 
ATOM   2179 C CB  . GLU   B 2 65  ? 7.868   33.155  35.578  1.00 82.00 65  B 1 
ATOM   2180 C CG  . GLU   B 2 65  ? 7.493   33.152  37.072  1.00 76.48 65  B 1 
ATOM   2181 C CD  . GLU   B 2 65  ? 8.364   32.219  37.921  1.00 75.03 65  B 1 
ATOM   2182 O OE1 . GLU   B 2 65  ? 7.960   31.940  39.072  1.00 66.73 65  B 1 
ATOM   2183 O OE2 . GLU   B 2 65  ? 9.427   31.766  37.443  1.00 73.76 65  B 1 
ATOM   2184 N N   . HIS   B 2 66  ? 8.331   35.200  33.112  1.00 86.12 66  B 1 
ATOM   2185 C CA  . HIS   B 2 66  ? 9.025   35.432  31.841  1.00 85.68 66  B 1 
ATOM   2186 C C   . HIS   B 2 66  ? 8.116   35.520  30.602  1.00 87.23 66  B 1 
ATOM   2187 O O   . HIS   B 2 66  ? 8.479   35.102  29.502  1.00 82.49 66  B 1 
ATOM   2188 C CB  . HIS   B 2 66  ? 10.159  34.413  31.694  1.00 81.51 66  B 1 
ATOM   2189 C CG  . HIS   B 2 66  ? 11.141  34.479  32.827  1.00 81.61 66  B 1 
ATOM   2190 N ND1 . HIS   B 2 66  ? 11.931  35.567  33.153  1.00 71.76 66  B 1 
ATOM   2191 C CD2 . HIS   B 2 66  ? 11.396  33.489  33.736  1.00 71.08 66  B 1 
ATOM   2192 C CE1 . HIS   B 2 66  ? 12.658  35.227  34.221  1.00 75.07 66  B 1 
ATOM   2193 N NE2 . HIS   B 2 66  ? 12.357  33.981  34.603  1.00 76.14 66  B 1 
ATOM   2194 N N   . LEU   B 2 67  ? 6.926   36.115  30.752  1.00 88.31 67  B 1 
ATOM   2195 C CA  . LEU   B 2 67  ? 5.990   36.303  29.636  1.00 87.36 67  B 1 
ATOM   2196 C C   . LEU   B 2 67  ? 6.573   37.168  28.506  1.00 88.37 67  B 1 
ATOM   2197 O O   . LEU   B 2 67  ? 6.125   37.070  27.364  1.00 84.43 67  B 1 
ATOM   2198 C CB  . LEU   B 2 67  ? 4.687   36.922  30.159  1.00 83.62 67  B 1 
ATOM   2199 C CG  . LEU   B 2 67  ? 3.860   36.003  31.078  1.00 78.70 67  B 1 
ATOM   2200 C CD1 . LEU   B 2 67  ? 2.653   36.779  31.607  1.00 72.71 67  B 1 
ATOM   2201 C CD2 . LEU   B 2 67  ? 3.338   34.767  30.349  1.00 71.79 67  B 1 
ATOM   2202 N N   . GLU   B 2 68  ? 7.576   37.989  28.808  1.00 89.65 68  B 1 
ATOM   2203 C CA  . GLU   B 2 68  ? 8.335   38.765  27.828  1.00 88.71 68  B 1 
ATOM   2204 C C   . GLU   B 2 68  ? 9.066   37.883  26.801  1.00 89.85 68  B 1 
ATOM   2205 O O   . GLU   B 2 68  ? 9.252   38.298  25.658  1.00 86.68 68  B 1 
ATOM   2206 C CB  . GLU   B 2 68  ? 9.320   39.719  28.538  1.00 86.70 68  B 1 
ATOM   2207 C CG  . GLU   B 2 68  ? 10.377  39.075  29.459  1.00 77.49 68  B 1 
ATOM   2208 C CD  . GLU   B 2 68  ? 9.900   38.772  30.890  1.00 71.63 68  B 1 
ATOM   2209 O OE1 . GLU   B 2 68  ? 10.755  38.389  31.713  1.00 63.33 68  B 1 
ATOM   2210 O OE2 . GLU   B 2 68  ? 8.685   38.935  31.168  1.00 69.44 68  B 1 
ATOM   2211 N N   . ASP   B 2 69  ? 9.416   36.652  27.152  1.00 90.92 69  B 1 
ATOM   2212 C CA  . ASP   B 2 69  ? 10.057  35.715  26.226  1.00 90.43 69  B 1 
ATOM   2213 C C   . ASP   B 2 69  ? 9.157   35.363  25.036  1.00 91.68 69  B 1 
ATOM   2214 O O   . ASP   B 2 69  ? 9.642   35.169  23.919  1.00 89.90 69  B 1 
ATOM   2215 C CB  . ASP   B 2 69  ? 10.466  34.436  26.970  1.00 88.12 69  B 1 
ATOM   2216 C CG  . ASP   B 2 69  ? 11.726  34.598  27.817  1.00 85.90 69  B 1 
ATOM   2217 O OD1 . ASP   B 2 69  ? 12.435  35.621  27.659  1.00 80.11 69  B 1 
ATOM   2218 O OD2 . ASP   B 2 69  ? 12.081  33.617  28.501  1.00 80.60 69  B 1 
ATOM   2219 N N   . LEU   B 2 70  ? 7.846   35.351  25.240  1.00 91.59 70  B 1 
ATOM   2220 C CA  . LEU   B 2 70  ? 6.866   35.093  24.183  1.00 91.89 70  B 1 
ATOM   2221 C C   . LEU   B 2 70  ? 6.814   36.216  23.133  1.00 93.13 70  B 1 
ATOM   2222 O O   . LEU   B 2 70  ? 6.275   36.010  22.043  1.00 91.06 70  B 1 
ATOM   2223 C CB  . LEU   B 2 70  ? 5.476   34.871  24.807  1.00 90.79 70  B 1 
ATOM   2224 C CG  . LEU   B 2 70  ? 5.382   33.722  25.829  1.00 88.62 70  B 1 
ATOM   2225 C CD1 . LEU   B 2 70  ? 3.949   33.623  26.346  1.00 82.41 70  B 1 
ATOM   2226 C CD2 . LEU   B 2 70  ? 5.757   32.373  25.215  1.00 81.58 70  B 1 
ATOM   2227 N N   . GLN   B 2 71  ? 7.388   37.389  23.434  1.00 93.30 71  B 1 
ATOM   2228 C CA  . GLN   B 2 71  ? 7.527   38.507  22.494  1.00 93.51 71  B 1 
ATOM   2229 C C   . GLN   B 2 71  ? 8.828   38.449  21.682  1.00 94.48 71  B 1 
ATOM   2230 O O   . GLN   B 2 71  ? 9.034   39.277  20.789  1.00 92.22 71  B 1 
ATOM   2231 C CB  . GLN   B 2 71  ? 7.406   39.847  23.242  1.00 92.44 71  B 1 
ATOM   2232 C CG  . GLN   B 2 71  ? 6.101   39.990  24.038  1.00 87.64 71  B 1 
ATOM   2233 C CD  . GLN   B 2 71  ? 4.855   39.824  23.162  1.00 81.17 71  B 1 
ATOM   2234 O OE1 . GLN   B 2 71  ? 4.770   40.319  22.050  1.00 70.00 71  B 1 
ATOM   2235 N NE2 . GLN   B 2 71  ? 3.860   39.110  23.630  1.00 68.69 71  B 1 
ATOM   2236 N N   . LYS   B 2 72  ? 9.714   37.499  21.952  1.00 93.55 72  B 1 
ATOM   2237 C CA  . LYS   B 2 72  ? 10.910  37.275  21.135  1.00 93.68 72  B 1 
ATOM   2238 C C   . LYS   B 2 72  ? 10.507  36.795  19.738  1.00 94.50 72  B 1 
ATOM   2239 O O   . LYS   B 2 72  ? 9.542   36.037  19.597  1.00 93.62 72  B 1 
ATOM   2240 C CB  . LYS   B 2 72  ? 11.863  36.286  21.817  1.00 92.95 72  B 1 
ATOM   2241 C CG  . LYS   B 2 72  ? 12.521  36.897  23.067  1.00 90.55 72  B 1 
ATOM   2242 C CD  . LYS   B 2 72  ? 13.350  35.862  23.828  1.00 87.41 72  B 1 
ATOM   2243 C CE  . LYS   B 2 72  ? 13.983  36.513  25.060  1.00 81.64 72  B 1 
ATOM   2244 N NZ  . LYS   B 2 72  ? 14.432  35.518  26.058  1.00 74.64 72  B 1 
ATOM   2245 N N   . PRO   B 2 73  ? 11.244  37.201  18.694  1.00 95.49 73  B 1 
ATOM   2246 C CA  . PRO   B 2 73  ? 10.974  36.742  17.339  1.00 95.56 73  B 1 
ATOM   2247 C C   . PRO   B 2 73  ? 11.297  35.252  17.190  1.00 95.79 73  B 1 
ATOM   2248 O O   . PRO   B 2 73  ? 12.267  34.755  17.765  1.00 94.41 73  B 1 
ATOM   2249 C CB  . PRO   B 2 73  ? 11.839  37.626  16.438  1.00 94.35 73  B 1 
ATOM   2250 C CG  . PRO   B 2 73  ? 13.025  37.987  17.334  1.00 91.48 73  B 1 
ATOM   2251 C CD  . PRO   B 2 73  ? 12.392  38.090  18.719  1.00 94.44 73  B 1 
ATOM   2252 N N   . VAL   B 2 74  ? 10.540  34.547  16.349  1.00 95.63 74  B 1 
ATOM   2253 C CA  . VAL   B 2 74  ? 10.752  33.111  16.088  1.00 95.70 74  B 1 
ATOM   2254 C C   . VAL   B 2 74  ? 12.131  32.797  15.498  1.00 95.81 74  B 1 
ATOM   2255 O O   . VAL   B 2 74  ? 12.608  31.679  15.635  1.00 94.27 74  B 1 
ATOM   2256 C CB  . VAL   B 2 74  ? 9.655   32.502  15.192  1.00 94.21 74  B 1 
ATOM   2257 C CG1 . VAL   B 2 74  ? 8.297   32.545  15.884  1.00 86.58 74  B 1 
ATOM   2258 C CG2 . VAL   B 2 74  ? 9.552   33.183  13.820  1.00 86.99 74  B 1 
ATOM   2259 N N   . SER   B 2 75  ? 12.809  33.785  14.925  1.00 95.47 75  B 1 
ATOM   2260 C CA  . SER   B 2 75  ? 14.203  33.653  14.478  1.00 94.97 75  B 1 
ATOM   2261 C C   . SER   B 2 75  ? 15.179  33.257  15.593  1.00 94.98 75  B 1 
ATOM   2262 O O   . SER   B 2 75  ? 16.245  32.735  15.300  1.00 93.42 75  B 1 
ATOM   2263 C CB  . SER   B 2 75  ? 14.682  34.961  13.846  1.00 94.50 75  B 1 
ATOM   2264 O OG  . SER   B 2 75  ? 14.632  36.026  14.778  1.00 89.03 75  B 1 
ATOM   2265 N N   . THR   B 2 76  ? 14.822  33.481  16.862  1.00 94.50 76  B 1 
ATOM   2266 C CA  . THR   B 2 76  ? 15.649  33.099  18.022  1.00 93.41 76  B 1 
ATOM   2267 C C   . THR   B 2 76  ? 15.579  31.610  18.361  1.00 93.81 76  B 1 
ATOM   2268 O O   . THR   B 2 76  ? 16.443  31.123  19.085  1.00 91.61 76  B 1 
ATOM   2269 C CB  . THR   B 2 76  ? 15.277  33.905  19.273  1.00 92.42 76  B 1 
ATOM   2270 O OG1 . THR   B 2 76  ? 13.934  33.717  19.651  1.00 86.28 76  B 1 
ATOM   2271 C CG2 . THR   B 2 76  ? 15.488  35.406  19.076  1.00 85.20 76  B 1 
ATOM   2272 N N   . ILE   B 2 77  ? 14.562  30.902  17.868  1.00 95.26 77  B 1 
ATOM   2273 C CA  . ILE   B 2 77  ? 14.300  29.491  18.197  1.00 94.93 77  B 1 
ATOM   2274 C C   . ILE   B 2 77  ? 14.118  28.593  16.969  1.00 95.09 77  B 1 
ATOM   2275 O O   . ILE   B 2 77  ? 14.085  27.374  17.105  1.00 93.20 77  B 1 
ATOM   2276 C CB  . ILE   B 2 77  ? 13.077  29.360  19.128  1.00 94.10 77  B 1 
ATOM   2277 C CG1 . ILE   B 2 77  ? 11.769  29.851  18.466  1.00 89.87 77  B 1 
ATOM   2278 C CG2 . ILE   B 2 77  ? 13.328  30.103  20.453  1.00 87.29 77  B 1 
ATOM   2279 C CD1 . ILE   B 2 77  ? 10.512  29.343  19.173  1.00 87.41 77  B 1 
ATOM   2280 N N   . MET   B 2 78  ? 13.969  29.168  15.778  1.00 95.98 78  B 1 
ATOM   2281 C CA  . MET   B 2 78  ? 13.713  28.411  14.560  1.00 95.87 78  B 1 
ATOM   2282 C C   . MET   B 2 78  ? 14.895  27.513  14.204  1.00 95.76 78  B 1 
ATOM   2283 O O   . MET   B 2 78  ? 16.062  27.891  14.324  1.00 94.16 78  B 1 
ATOM   2284 C CB  . MET   B 2 78  ? 13.308  29.334  13.399  1.00 94.29 78  B 1 
ATOM   2285 C CG  . MET   B 2 78  ? 14.463  30.159  12.819  1.00 92.80 78  B 1 
ATOM   2286 S SD  . MET   B 2 78  ? 13.949  31.308  11.508  1.00 93.30 78  B 1 
ATOM   2287 C CE  . MET   B 2 78  ? 15.557  31.922  10.995  1.00 86.09 78  B 1 
ATOM   2288 N N   . LYS   B 2 79  ? 14.582  26.319  13.690  1.00 95.98 79  B 1 
ATOM   2289 C CA  . LYS   B 2 79  ? 15.581  25.418  13.133  1.00 95.36 79  B 1 
ATOM   2290 C C   . LYS   B 2 79  ? 15.879  25.816  11.685  1.00 95.58 79  B 1 
ATOM   2291 O O   . LYS   B 2 79  ? 14.950  26.060  10.917  1.00 94.34 79  B 1 
ATOM   2292 C CB  . LYS   B 2 79  ? 15.095  23.972  13.287  1.00 93.74 79  B 1 
ATOM   2293 C CG  . LYS   B 2 79  ? 16.267  23.011  13.084  1.00 83.01 79  B 1 
ATOM   2294 C CD  . LYS   B 2 79  ? 15.887  21.557  13.329  1.00 77.32 79  B 1 
ATOM   2295 C CE  . LYS   B 2 79  ? 17.166  20.751  13.095  1.00 69.10 79  B 1 
ATOM   2296 N NZ  . LYS   B 2 79  ? 16.973  19.296  13.078  1.00 61.70 79  B 1 
ATOM   2297 N N   . THR   B 2 80  ? 17.155  25.877  11.322  1.00 94.17 80  B 1 
ATOM   2298 C CA  . THR   B 2 80  ? 17.629  26.318  9.994   1.00 93.12 80  B 1 
ATOM   2299 C C   . THR   B 2 80  ? 18.280  25.203  9.176   1.00 92.61 80  B 1 
ATOM   2300 O O   . THR   B 2 80  ? 18.285  25.272  7.955   1.00 89.40 80  B 1 
ATOM   2301 C CB  . THR   B 2 80  ? 18.612  27.486  10.132  1.00 91.88 80  B 1 
ATOM   2302 O OG1 . THR   B 2 80  ? 19.650  27.155  11.029  1.00 86.36 80  B 1 
ATOM   2303 C CG2 . THR   B 2 80  ? 17.933  28.742  10.677  1.00 84.40 80  B 1 
ATOM   2304 N N   . ASP   B 2 81  ? 18.789  24.161  9.827   1.00 93.01 81  B 1 
ATOM   2305 C CA  . ASP   B 2 81  ? 19.319  22.940  9.215   1.00 91.71 81  B 1 
ATOM   2306 C C   . ASP   B 2 81  ? 18.167  21.986  8.850   1.00 92.79 81  B 1 
ATOM   2307 O O   . ASP   B 2 81  ? 17.940  20.948  9.474   1.00 90.17 81  B 1 
ATOM   2308 C CB  . ASP   B 2 81  ? 20.375  22.306  10.148  1.00 88.26 81  B 1 
ATOM   2309 C CG  . ASP   B 2 81  ? 19.794  21.848  11.491  1.00 78.02 81  B 1 
ATOM   2310 O OD1 . ASP   B 2 81  ? 19.007  22.605  12.100  1.00 67.60 81  B 1 
ATOM   2311 O OD2 . ASP   B 2 81  ? 20.079  20.716  11.930  1.00 68.47 81  B 1 
ATOM   2312 N N   . LEU   B 2 82  ? 17.390  22.363  7.837   1.00 93.37 82  B 1 
ATOM   2313 C CA  . LEU   B 2 82  ? 16.164  21.670  7.462   1.00 94.23 82  B 1 
ATOM   2314 C C   . LEU   B 2 82  ? 16.407  20.589  6.417   1.00 94.27 82  B 1 
ATOM   2315 O O   . LEU   B 2 82  ? 17.081  20.809  5.418   1.00 92.54 82  B 1 
ATOM   2316 C CB  . LEU   B 2 82  ? 15.118  22.676  6.966   1.00 93.78 82  B 1 
ATOM   2317 C CG  . LEU   B 2 82  ? 14.726  23.745  8.005   1.00 93.10 82  B 1 
ATOM   2318 C CD1 . LEU   B 2 82  ? 13.720  24.700  7.378   1.00 90.16 82  B 1 
ATOM   2319 C CD2 . LEU   B 2 82  ? 14.087  23.146  9.261   1.00 89.19 82  B 1 
ATOM   2320 N N   . ILE   B 2 83  ? 15.757  19.448  6.622   1.00 94.67 83  B 1 
ATOM   2321 C CA  . ILE   B 2 83  ? 15.554  18.454  5.572   1.00 94.63 83  B 1 
ATOM   2322 C C   . ILE   B 2 83  ? 14.282  18.857  4.827   1.00 95.26 83  B 1 
ATOM   2323 O O   . ILE   B 2 83  ? 13.230  19.050  5.444   1.00 94.56 83  B 1 
ATOM   2324 C CB  . ILE   B 2 83  ? 15.487  17.032  6.157   1.00 93.62 83  B 1 
ATOM   2325 C CG1 . ILE   B 2 83  ? 16.785  16.715  6.942   1.00 90.54 83  B 1 
ATOM   2326 C CG2 . ILE   B 2 83  ? 15.267  16.005  5.034   1.00 90.30 83  B 1 
ATOM   2327 C CD1 . ILE   B 2 83  ? 16.691  15.449  7.793   1.00 84.18 83  B 1 
ATOM   2328 N N   . VAL   B 2 84  ? 14.387  18.998  3.512   1.00 95.13 84  B 1 
ATOM   2329 C CA  . VAL   B 2 84  ? 13.282  19.384  2.630   1.00 95.28 84  B 1 
ATOM   2330 C C   . VAL   B 2 84  ? 12.968  18.264  1.645   1.00 95.31 84  B 1 
ATOM   2331 O O   . VAL   B 2 84  ? 13.795  17.384  1.405   1.00 94.40 84  B 1 
ATOM   2332 C CB  . VAL   B 2 84  ? 13.547  20.724  1.914   1.00 94.40 84  B 1 
ATOM   2333 C CG1 . VAL   B 2 84  ? 13.695  21.863  2.926   1.00 88.69 84  B 1 
ATOM   2334 C CG2 . VAL   B 2 84  ? 14.789  20.692  1.021   1.00 87.90 84  B 1 
ATOM   2335 N N   . GLY   B 2 85  ? 11.772  18.285  1.103   1.00 95.53 85  B 1 
ATOM   2336 C CA  . GLY   B 2 85  ? 11.352  17.408  0.019   1.00 95.63 85  B 1 
ATOM   2337 C C   . GLY   B 2 85  ? 11.112  18.179  -1.273  1.00 96.26 85  B 1 
ATOM   2338 O O   . GLY   B 2 85  ? 11.081  19.411  -1.288  1.00 95.39 85  B 1 
ATOM   2339 N N   . HIS   B 2 86  ? 10.915  17.431  -2.354  1.00 95.05 86  B 1 
ATOM   2340 C CA  . HIS   B 2 86  ? 10.595  17.948  -3.681  1.00 94.63 86  B 1 
ATOM   2341 C C   . HIS   B 2 86  ? 9.201   17.459  -4.128  1.00 94.56 86  B 1 
ATOM   2342 O O   . HIS   B 2 86  ? 8.808   16.356  -3.741  1.00 94.16 86  B 1 
ATOM   2343 C CB  . HIS   B 2 86  ? 11.710  17.507  -4.639  1.00 93.97 86  B 1 
ATOM   2344 C CG  . HIS   B 2 86  ? 11.644  18.220  -5.953  1.00 93.06 86  B 1 
ATOM   2345 N ND1 . HIS   B 2 86  ? 11.010  17.773  -7.087  1.00 86.04 86  B 1 
ATOM   2346 C CD2 . HIS   B 2 86  ? 12.131  19.474  -6.225  1.00 84.08 86  B 1 
ATOM   2347 C CE1 . HIS   B 2 86  ? 11.106  18.736  -8.020  1.00 86.80 86  B 1 
ATOM   2348 N NE2 . HIS   B 2 86  ? 11.780  19.779  -7.529  1.00 87.85 86  B 1 
ATOM   2349 N N   . PRO   B 2 87  ? 8.448   18.210  -4.942  1.00 95.20 87  B 1 
ATOM   2350 C CA  . PRO   B 2 87  ? 7.150   17.759  -5.464  1.00 94.34 87  B 1 
ATOM   2351 C C   . PRO   B 2 87  ? 7.181   16.393  -6.160  1.00 93.78 87  B 1 
ATOM   2352 O O   . PRO   B 2 87  ? 6.200   15.650  -6.101  1.00 92.18 87  B 1 
ATOM   2353 C CB  . PRO   B 2 87  ? 6.728   18.851  -6.451  1.00 93.60 87  B 1 
ATOM   2354 C CG  . PRO   B 2 87  ? 7.391   20.108  -5.905  1.00 92.41 87  B 1 
ATOM   2355 C CD  . PRO   B 2 87  ? 8.708   19.586  -5.347  1.00 94.32 87  B 1 
ATOM   2356 N N   . LEU   B 2 88  ? 8.307   16.052  -6.797  1.00 92.92 88  B 1 
ATOM   2357 C CA  . LEU   B 2 88  ? 8.522   14.782  -7.496  1.00 91.30 88  B 1 
ATOM   2358 C C   . LEU   B 2 88  ? 9.035   13.645  -6.596  1.00 91.14 88  B 1 
ATOM   2359 O O   . LEU   B 2 88  ? 9.240   12.542  -7.098  1.00 89.63 88  B 1 
ATOM   2360 C CB  . LEU   B 2 88  ? 9.485   14.996  -8.683  1.00 90.11 88  B 1 
ATOM   2361 C CG  . LEU   B 2 88  ? 8.994   15.967  -9.768  1.00 87.04 88  B 1 
ATOM   2362 C CD1 . LEU   B 2 88  ? 10.074  16.127  -10.834 1.00 84.34 88  B 1 
ATOM   2363 C CD2 . LEU   B 2 88  ? 7.721   15.451  -10.439 1.00 83.17 88  B 1 
ATOM   2364 N N   . ASP   B 2 89  ? 9.265   13.882  -5.299  1.00 92.97 89  B 1 
ATOM   2365 C CA  . ASP   B 2 89  ? 9.591   12.794  -4.370  1.00 92.03 89  B 1 
ATOM   2366 C C   . ASP   B 2 89  ? 8.401   11.828  -4.258  1.00 91.61 89  B 1 
ATOM   2367 O O   . ASP   B 2 89  ? 7.243   12.216  -4.444  1.00 90.88 89  B 1 
ATOM   2368 C CB  . ASP   B 2 89  ? 9.969   13.326  -2.972  1.00 91.77 89  B 1 
ATOM   2369 C CG  . ASP   B 2 89  ? 11.313  14.063  -2.861  1.00 91.62 89  B 1 
ATOM   2370 O OD1 . ASP   B 2 89  ? 12.172  13.946  -3.756  1.00 88.06 89  B 1 
ATOM   2371 O OD2 . ASP   B 2 89  ? 11.532  14.713  -1.809  1.00 87.30 89  B 1 
ATOM   2372 N N   . PHE   B 2 90  ? 8.666   10.569  -3.908  1.00 89.69 90  B 1 
ATOM   2373 C CA  . PHE   B 2 90  ? 7.616   9.601   -3.616  1.00 88.68 90  B 1 
ATOM   2374 C C   . PHE   B 2 90  ? 7.186   9.674   -2.153  1.00 89.57 90  B 1 
ATOM   2375 O O   . PHE   B 2 90  ? 7.988   9.876   -1.247  1.00 89.03 90  B 1 
ATOM   2376 C CB  . PHE   B 2 90  ? 8.065   8.192   -3.997  1.00 86.29 90  B 1 
ATOM   2377 C CG  . PHE   B 2 90  ? 8.351   8.048   -5.471  1.00 83.06 90  B 1 
ATOM   2378 C CD1 . PHE   B 2 90  ? 7.287   7.951   -6.386  1.00 77.12 90  B 1 
ATOM   2379 C CD2 . PHE   B 2 90  ? 9.678   8.087   -5.935  1.00 75.42 90  B 1 
ATOM   2380 C CE1 . PHE   B 2 90  ? 7.552   7.915   -7.760  1.00 73.56 90  B 1 
ATOM   2381 C CE2 . PHE   B 2 90  ? 9.948   8.051   -7.307  1.00 72.13 90  B 1 
ATOM   2382 C CZ  . PHE   B 2 90  ? 8.883   7.975   -8.219  1.00 74.44 90  B 1 
ATOM   2383 N N   . VAL   B 2 91  ? 5.893   9.448   -1.905  1.00 89.14 91  B 1 
ATOM   2384 C CA  . VAL   B 2 91  ? 5.346   9.412   -0.538  1.00 89.54 91  B 1 
ATOM   2385 C C   . VAL   B 2 91  ? 6.026   8.332   0.311   1.00 89.72 91  B 1 
ATOM   2386 O O   . VAL   B 2 91  ? 6.240   8.526   1.505   1.00 88.89 91  B 1 
ATOM   2387 C CB  . VAL   B 2 91  ? 3.821   9.215   -0.591  1.00 88.64 91  B 1 
ATOM   2388 C CG1 . VAL   B 2 91  ? 3.201   9.001   0.787   1.00 82.80 91  B 1 
ATOM   2389 C CG2 . VAL   B 2 91  ? 3.148   10.449  -1.203  1.00 82.89 91  B 1 
ATOM   2390 N N   . GLU   B 2 92  ? 6.419   7.227   -0.304  1.00 86.53 92  B 1 
ATOM   2391 C CA  . GLU   B 2 92  ? 7.154   6.138   0.341   1.00 84.38 92  B 1 
ATOM   2392 C C   . GLU   B 2 92  ? 8.568   6.565   0.778   1.00 85.54 92  B 1 
ATOM   2393 O O   . GLU   B 2 92  ? 9.005   6.208   1.871   1.00 84.51 92  B 1 
ATOM   2394 C CB  . GLU   B 2 92  ? 7.210   4.936   -0.614  1.00 81.47 92  B 1 
ATOM   2395 C CG  . GLU   B 2 92  ? 5.820   4.362   -0.981  1.00 74.69 92  B 1 
ATOM   2396 C CD  . GLU   B 2 92  ? 5.081   5.031   -2.162  1.00 69.81 92  B 1 
ATOM   2397 O OE1 . GLU   B 2 92  ? 4.102   4.420   -2.652  1.00 63.20 92  B 1 
ATOM   2398 O OE2 . GLU   B 2 92  ? 5.492   6.094   -2.650  1.00 62.90 92  B 1 
ATOM   2399 N N   . GLU   B 2 93  ? 9.252   7.388   -0.015  1.00 87.17 93  B 1 
ATOM   2400 C CA  . GLU   B 2 93  ? 10.553  7.972   0.347   1.00 87.61 93  B 1 
ATOM   2401 C C   . GLU   B 2 93  ? 10.413  8.938   1.531   1.00 89.92 93  B 1 
ATOM   2402 O O   . GLU   B 2 93  ? 11.237  8.942   2.445   1.00 89.49 93  B 1 
ATOM   2403 C CB  . GLU   B 2 93  ? 11.161  8.721   -0.851  1.00 85.67 93  B 1 
ATOM   2404 C CG  . GLU   B 2 93  ? 11.555  7.807   -2.022  1.00 78.07 93  B 1 
ATOM   2405 C CD  . GLU   B 2 93  ? 11.958  8.574   -3.295  1.00 74.35 93  B 1 
ATOM   2406 O OE1 . GLU   B 2 93  ? 12.630  7.965   -4.152  1.00 66.73 93  B 1 
ATOM   2407 O OE2 . GLU   B 2 93  ? 11.556  9.752   -3.455  1.00 68.04 93  B 1 
ATOM   2408 N N   . VAL   B 2 94  ? 9.324   9.711   1.573   1.00 91.36 94  B 1 
ATOM   2409 C CA  . VAL   B 2 94  ? 9.022   10.598  2.704   1.00 92.89 94  B 1 
ATOM   2410 C C   . VAL   B 2 94  ? 8.786   9.797   3.986   1.00 93.11 94  B 1 
ATOM   2411 O O   . VAL   B 2 94  ? 9.265   10.197  5.046   1.00 92.58 94  B 1 
ATOM   2412 C CB  . VAL   B 2 94  ? 7.816   11.501  2.392   1.00 93.43 94  B 1 
ATOM   2413 C CG1 . VAL   B 2 94  ? 7.433   12.384  3.584   1.00 91.09 94  B 1 
ATOM   2414 C CG2 . VAL   B 2 94  ? 8.119   12.430  1.216   1.00 90.99 94  B 1 
ATOM   2415 N N   . ALA   B 2 95  ? 8.094   8.658   3.907   1.00 92.58 95  B 1 
ATOM   2416 C CA  . ALA   B 2 95  ? 7.903   7.774   5.056   1.00 91.85 95  B 1 
ATOM   2417 C C   . ALA   B 2 95  ? 9.244   7.259   5.608   1.00 91.88 95  B 1 
ATOM   2418 O O   . ALA   B 2 95  ? 9.467   7.301   6.820   1.00 91.19 95  B 1 
ATOM   2419 C CB  . ALA   B 2 95  ? 6.970   6.625   4.653   1.00 90.87 95  B 1 
ATOM   2420 N N   . ALA   B 2 96  ? 10.158  6.859   4.723   1.00 90.00 96  B 1 
ATOM   2421 C CA  . ALA   B 2 96  ? 11.507  6.437   5.096   1.00 88.81 96  B 1 
ATOM   2422 C C   . ALA   B 2 96  ? 12.317  7.584   5.730   1.00 89.51 96  B 1 
ATOM   2423 O O   . ALA   B 2 96  ? 12.921  7.398   6.785   1.00 88.73 96  B 1 
ATOM   2424 C CB  . ALA   B 2 96  ? 12.195  5.852   3.858   1.00 87.03 96  B 1 
ATOM   2425 N N   . LEU   B 2 97  ? 12.255  8.792   5.163   1.00 90.34 97  B 1 
ATOM   2426 C CA  . LEU   B 2 97  ? 12.888  9.995   5.721   1.00 91.12 97  B 1 
ATOM   2427 C C   . LEU   B 2 97  ? 12.385  10.324  7.128   1.00 91.69 97  B 1 
ATOM   2428 O O   . LEU   B 2 97  ? 13.174  10.644  8.016   1.00 90.45 97  B 1 
ATOM   2429 C CB  . LEU   B 2 97  ? 12.622  11.188  4.786   1.00 90.43 97  B 1 
ATOM   2430 C CG  . LEU   B 2 97  ? 13.684  11.353  3.685   1.00 85.45 97  B 1 
ATOM   2431 C CD1 . LEU   B 2 97  ? 13.146  12.250  2.577   1.00 80.64 97  B 1 
ATOM   2432 C CD2 . LEU   B 2 97  ? 14.943  12.011  4.249   1.00 80.86 97  B 1 
ATOM   2433 N N   . PHE   B 2 98  ? 11.073  10.235  7.365   1.00 93.14 98  B 1 
ATOM   2434 C CA  . PHE   B 2 98  ? 10.501  10.457  8.691   1.00 93.85 98  B 1 
ATOM   2435 C C   . PHE   B 2 98  ? 10.991  9.422   9.702   1.00 92.95 98  B 1 
ATOM   2436 O O   . PHE   B 2 98  ? 11.271  9.769   10.850  1.00 91.53 98  B 1 
ATOM   2437 C CB  . PHE   B 2 98  ? 8.972   10.440  8.619   1.00 94.74 98  B 1 
ATOM   2438 C CG  . PHE   B 2 98  ? 8.294   11.642  7.989   1.00 95.34 98  B 1 
ATOM   2439 C CD1 . PHE   B 2 98  ? 8.992   12.811  7.640   1.00 92.59 98  B 1 
ATOM   2440 C CD2 . PHE   B 2 98  ? 6.899   11.594  7.789   1.00 92.35 98  B 1 
ATOM   2441 C CE1 . PHE   B 2 98  ? 8.314   13.910  7.090   1.00 92.42 98  B 1 
ATOM   2442 C CE2 . PHE   B 2 98  ? 6.220   12.689  7.239   1.00 92.18 98  B 1 
ATOM   2443 C CZ  . PHE   B 2 98  ? 6.925   13.848  6.885   1.00 94.83 98  B 1 
ATOM   2444 N N   . TYR   B 2 99  ? 11.128  8.171   9.270   1.00 90.61 99  B 1 
ATOM   2445 C CA  . TYR   B 2 99  ? 11.632  7.091   10.107  1.00 88.81 99  B 1 
ATOM   2446 C C   . TYR   B 2 99  ? 13.120  7.277   10.442  1.00 88.44 99  B 1 
ATOM   2447 O O   . TYR   B 2 99  ? 13.503  7.220   11.613  1.00 87.16 99  B 1 
ATOM   2448 C CB  . TYR   B 2 99  ? 11.358  5.758   9.401   1.00 87.53 99  B 1 
ATOM   2449 C CG  . TYR   B 2 99  ? 11.619  4.561   10.284  1.00 85.57 99  B 1 
ATOM   2450 C CD1 . TYR   B 2 99  ? 12.882  3.941   10.300  1.00 79.25 99  B 1 
ATOM   2451 C CD2 . TYR   B 2 99  ? 10.596  4.076   11.121  1.00 78.55 99  B 1 
ATOM   2452 C CE1 . TYR   B 2 99  ? 13.126  2.849   11.150  1.00 76.04 99  B 1 
ATOM   2453 C CE2 . TYR   B 2 99  ? 10.829  2.987   11.974  1.00 74.61 99  B 1 
ATOM   2454 C CZ  . TYR   B 2 99  ? 12.097  2.378   11.986  1.00 77.55 99  B 1 
ATOM   2455 O OH  . TYR   B 2 99  ? 12.329  1.321   12.830  1.00 75.12 99  B 1 
ATOM   2456 N N   . GLU   B 2 100 ? 13.953  7.555   9.444   1.00 87.71 100 B 1 
ATOM   2457 C CA  . GLU   B 2 100 ? 15.408  7.703   9.589   1.00 86.61 100 B 1 
ATOM   2458 C C   . GLU   B 2 100 ? 15.786  8.913   10.457  1.00 87.26 100 B 1 
ATOM   2459 O O   . GLU   B 2 100 ? 16.533  8.794   11.428  1.00 86.01 100 B 1 
ATOM   2460 C CB  . GLU   B 2 100 ? 16.041  7.817   8.191   1.00 84.91 100 B 1 
ATOM   2461 C CG  . GLU   B 2 100 ? 17.579  7.810   8.241   1.00 75.80 100 B 1 
ATOM   2462 C CD  . GLU   B 2 100 ? 18.264  8.099   6.891   1.00 72.18 100 B 1 
ATOM   2463 O OE1 . GLU   B 2 100 ? 19.509  7.988   6.831   1.00 65.20 100 B 1 
ATOM   2464 O OE2 . GLU   B 2 100 ? 17.595  8.476   5.913   1.00 66.57 100 B 1 
ATOM   2465 N N   . HIS   B 2 101 ? 15.242  10.085  10.137  1.00 89.97 101 B 1 
ATOM   2466 C CA  . HIS   B 2 101 ? 15.613  11.339  10.798  1.00 89.98 101 B 1 
ATOM   2467 C C   . HIS   B 2 101 ? 14.757  11.677  12.019  1.00 90.56 101 B 1 
ATOM   2468 O O   . HIS   B 2 101 ? 15.052  12.647  12.721  1.00 88.83 101 B 1 
ATOM   2469 C CB  . HIS   B 2 101 ? 15.611  12.473  9.778   1.00 89.93 101 B 1 
ATOM   2470 C CG  . HIS   B 2 101 ? 16.651  12.293  8.713   1.00 89.30 101 B 1 
ATOM   2471 N ND1 . HIS   B 2 101 ? 18.012  12.523  8.854   1.00 79.12 101 B 1 
ATOM   2472 C CD2 . HIS   B 2 101 ? 16.437  11.852  7.436   1.00 79.23 101 B 1 
ATOM   2473 C CE1 . HIS   B 2 101 ? 18.590  12.231  7.683   1.00 81.31 101 B 1 
ATOM   2474 N NE2 . HIS   B 2 101 ? 17.669  11.823  6.799   1.00 82.47 101 B 1 
ATOM   2475 N N   . ARG   B 2 102 ? 13.714  10.882  12.307  1.00 90.04 102 B 1 
ATOM   2476 C CA  . ARG   B 2 102 ? 12.795  11.092  13.445  1.00 89.87 102 B 1 
ATOM   2477 C C   . ARG   B 2 102 ? 12.128  12.469  13.433  1.00 91.12 102 B 1 
ATOM   2478 O O   . ARG   B 2 102 ? 11.962  13.111  14.472  1.00 88.92 102 B 1 
ATOM   2479 C CB  . ARG   B 2 102 ? 13.502  10.811  14.770  1.00 87.89 102 B 1 
ATOM   2480 C CG  . ARG   B 2 102 ? 14.171  9.441   14.785  1.00 80.97 102 B 1 
ATOM   2481 C CD  . ARG   B 2 102 ? 14.841  9.267   16.136  1.00 74.60 102 B 1 
ATOM   2482 N NE  . ARG   B 2 102 ? 15.485  7.956   16.224  1.00 67.53 102 B 1 
ATOM   2483 C CZ  . ARG   B 2 102 ? 15.686  7.298   17.345  1.00 59.24 102 B 1 
ATOM   2484 N NH1 . ARG   B 2 102 ? 15.406  7.825   18.504  1.00 54.08 102 B 1 
ATOM   2485 N NH2 . ARG   B 2 102 ? 16.164  6.090   17.318  1.00 52.73 102 B 1 
ATOM   2486 N N   . ILE   B 2 103 ? 11.745  12.902  12.247  1.00 93.21 103 B 1 
ATOM   2487 C CA  . ILE   B 2 103 ? 10.997  14.131  11.992  1.00 93.80 103 B 1 
ATOM   2488 C C   . ILE   B 2 103 ? 9.550   13.789  11.621  1.00 94.27 103 B 1 
ATOM   2489 O O   . ILE   B 2 103 ? 9.251   12.678  11.182  1.00 93.45 103 B 1 
ATOM   2490 C CB  . ILE   B 2 103 ? 11.712  15.000  10.929  1.00 93.52 103 B 1 
ATOM   2491 C CG1 . ILE   B 2 103 ? 11.862  14.270  9.576   1.00 91.27 103 B 1 
ATOM   2492 C CG2 . ILE   B 2 103 ? 13.069  15.467  11.489  1.00 90.32 103 B 1 
ATOM   2493 C CD1 . ILE   B 2 103 ? 12.476  15.124  8.456   1.00 89.41 103 B 1 
ATOM   2494 N N   . GLY   B 2 104 ? 8.638   14.723  11.810  1.00 94.66 104 B 1 
ATOM   2495 C CA  . GLY   B 2 104 ? 7.214   14.554  11.499  1.00 94.94 104 B 1 
ATOM   2496 C C   . GLY   B 2 104 ? 6.684   15.520  10.440  1.00 96.00 104 B 1 
ATOM   2497 O O   . GLY   B 2 104 ? 5.473   15.601  10.254  1.00 94.85 104 B 1 
ATOM   2498 N N   . CYS   B 2 105 ? 7.565   16.282  9.804   1.00 96.03 105 B 1 
ATOM   2499 C CA  . CYS   B 2 105 ? 7.234   17.327  8.843   1.00 96.66 105 B 1 
ATOM   2500 C C   . CYS   B 2 105 ? 8.349   17.454  7.809   1.00 97.19 105 B 1 
ATOM   2501 O O   . CYS   B 2 105 ? 9.525   17.494  8.173   1.00 96.26 105 B 1 
ATOM   2502 C CB  . CYS   B 2 105 ? 7.052   18.632  9.627   1.00 94.93 105 B 1 
ATOM   2503 S SG  . CYS   B 2 105 ? 6.906   20.062  8.526   1.00 92.47 105 B 1 
ATOM   2504 N N   . LEU   B 2 106 ? 7.961   17.574  6.541   1.00 97.39 106 B 1 
ATOM   2505 C CA  . LEU   B 2 106 ? 8.864   17.840  5.431   1.00 97.50 106 B 1 
ATOM   2506 C C   . LEU   B 2 106 ? 8.321   19.037  4.634   1.00 97.96 106 B 1 
ATOM   2507 O O   . LEU   B 2 106 ? 7.298   18.899  3.959   1.00 97.28 106 B 1 
ATOM   2508 C CB  . LEU   B 2 106 ? 8.991   16.556  4.596   1.00 96.14 106 B 1 
ATOM   2509 C CG  . LEU   B 2 106 ? 10.207  16.539  3.660   1.00 91.93 106 B 1 
ATOM   2510 C CD1 . LEU   B 2 106 ? 11.513  16.365  4.441   1.00 88.53 106 B 1 
ATOM   2511 C CD2 . LEU   B 2 106 ? 10.086  15.352  2.705   1.00 87.70 106 B 1 
ATOM   2512 N N   . PRO   B 2 107 ? 8.953   20.225  4.735   1.00 97.77 107 B 1 
ATOM   2513 C CA  . PRO   B 2 107 ? 8.655   21.324  3.824   1.00 97.78 107 B 1 
ATOM   2514 C C   . PRO   B 2 107 ? 9.012   20.920  2.391   1.00 97.77 107 B 1 
ATOM   2515 O O   . PRO   B 2 107 ? 10.091  20.369  2.160   1.00 97.04 107 B 1 
ATOM   2516 C CB  . PRO   B 2 107 ? 9.496   22.512  4.300   1.00 97.25 107 B 1 
ATOM   2517 C CG  . PRO   B 2 107 ? 9.911   22.145  5.724   1.00 95.56 107 B 1 
ATOM   2518 C CD  . PRO   B 2 107 ? 9.983   20.621  5.681   1.00 97.31 107 B 1 
ATOM   2519 N N   . ILE   B 2 108 ? 8.138   21.204  1.444   1.00 97.51 108 B 1 
ATOM   2520 C CA  . ILE   B 2 108 ? 8.358   20.899  0.029   1.00 97.51 108 B 1 
ATOM   2521 C C   . ILE   B 2 108 ? 8.807   22.169  -0.683  1.00 97.45 108 B 1 
ATOM   2522 O O   . ILE   B 2 108 ? 8.091   23.168  -0.692  1.00 96.88 108 B 1 
ATOM   2523 C CB  . ILE   B 2 108 ? 7.114   20.256  -0.608  1.00 97.34 108 B 1 
ATOM   2524 C CG1 . ILE   B 2 108 ? 6.565   19.061  0.199   1.00 96.10 108 B 1 
ATOM   2525 C CG2 . ILE   B 2 108 ? 7.426   19.832  -2.053  1.00 96.32 108 B 1 
ATOM   2526 C CD1 . ILE   B 2 108 ? 7.599   17.964  0.533   1.00 93.34 108 B 1 
ATOM   2527 N N   . VAL   B 2 109 ? 9.998   22.118  -1.249  1.00 96.53 109 B 1 
ATOM   2528 C CA  . VAL   B 2 109 ? 10.652  23.253  -1.907  1.00 96.09 109 B 1 
ATOM   2529 C C   . VAL   B 2 109 ? 10.829  22.942  -3.386  1.00 95.65 109 B 1 
ATOM   2530 O O   . VAL   B 2 109 ? 11.303  21.864  -3.743  1.00 94.53 109 B 1 
ATOM   2531 C CB  . VAL   B 2 109 ? 11.993  23.595  -1.229  1.00 95.42 109 B 1 
ATOM   2532 C CG1 . VAL   B 2 109 ? 12.688  24.780  -1.901  1.00 91.15 109 B 1 
ATOM   2533 C CG2 . VAL   B 2 109 ? 11.780  23.969  0.246   1.00 91.36 109 B 1 
ATOM   2534 N N   . ASN   B 2 110 ? 10.460  23.901  -4.232  1.00 95.34 110 B 1 
ATOM   2535 C CA  . ASN   B 2 110 ? 10.649  23.850  -5.677  1.00 94.36 110 B 1 
ATOM   2536 C C   . ASN   B 2 110 ? 11.120  25.229  -6.165  1.00 93.74 110 B 1 
ATOM   2537 O O   . ASN   B 2 110 ? 10.553  26.253  -5.779  1.00 91.26 110 B 1 
ATOM   2538 C CB  . ASN   B 2 110 ? 9.331   23.399  -6.335  1.00 92.77 110 B 1 
ATOM   2539 C CG  . ASN   B 2 110 ? 9.473   23.167  -7.829  1.00 90.10 110 B 1 
ATOM   2540 O OD1 . ASN   B 2 110 ? 10.520  23.323  -8.414  1.00 80.16 110 B 1 
ATOM   2541 N ND2 . ASN   B 2 110 ? 8.406   22.795  -8.495  1.00 79.42 110 B 1 
ATOM   2542 N N   . HIS   B 2 111 ? 12.166  25.255  -6.967  1.00 91.83 111 B 1 
ATOM   2543 C CA  . HIS   B 2 111 ? 12.821  26.489  -7.424  1.00 90.75 111 B 1 
ATOM   2544 C C   . HIS   B 2 111 ? 13.170  27.465  -6.284  1.00 91.44 111 B 1 
ATOM   2545 O O   . HIS   B 2 111 ? 12.960  28.676  -6.373  1.00 87.72 111 B 1 
ATOM   2546 C CB  . HIS   B 2 111 ? 12.003  27.126  -8.559  1.00 88.61 111 B 1 
ATOM   2547 C CG  . HIS   B 2 111 ? 11.784  26.210  -9.731  1.00 84.69 111 B 1 
ATOM   2548 N ND1 . HIS   B 2 111 ? 12.733  25.395  -10.317 1.00 74.07 111 B 1 
ATOM   2549 C CD2 . HIS   B 2 111 ? 10.612  26.020  -10.419 1.00 72.46 111 B 1 
ATOM   2550 C CE1 . HIS   B 2 111 ? 12.141  24.733  -11.324 1.00 72.38 111 B 1 
ATOM   2551 N NE2 . HIS   B 2 111 ? 10.856  25.096  -11.425 1.00 72.93 111 B 1 
ATOM   2552 N N   . GLY   B 2 112 ? 13.671  26.920  -5.173  1.00 91.04 112 B 1 
ATOM   2553 C CA  . GLY   B 2 112 ? 14.049  27.683  -3.984  1.00 90.33 112 B 1 
ATOM   2554 C C   . GLY   B 2 112 ? 12.878  28.258  -3.177  1.00 92.18 112 B 1 
ATOM   2555 O O   . GLY   B 2 112 ? 13.114  28.982  -2.209  1.00 89.88 112 B 1 
ATOM   2556 N N   . LYS   B 2 113 ? 11.630  27.942  -3.533  1.00 94.58 113 B 1 
ATOM   2557 C CA  . LYS   B 2 113 ? 10.424  28.422  -2.850  1.00 95.48 113 B 1 
ATOM   2558 C C   . LYS   B 2 113 ? 9.669   27.289  -2.168  1.00 96.41 113 B 1 
ATOM   2559 O O   . LYS   B 2 113 ? 9.566   26.189  -2.696  1.00 95.11 113 B 1 
ATOM   2560 C CB  . LYS   B 2 113 ? 9.512   29.180  -3.821  1.00 94.04 113 B 1 
ATOM   2561 C CG  . LYS   B 2 113 ? 10.190  30.453  -4.346  1.00 88.68 113 B 1 
ATOM   2562 C CD  . LYS   B 2 113 ? 9.220   31.282  -5.184  1.00 83.47 113 B 1 
ATOM   2563 C CE  . LYS   B 2 113 ? 9.963   32.522  -5.683  1.00 75.25 113 B 1 
ATOM   2564 N NZ  . LYS   B 2 113 ? 9.052   33.475  -6.355  1.00 66.00 113 B 1 
ATOM   2565 N N   . LEU   B 2 114 ? 9.086   27.602  -1.012  1.00 96.65 114 B 1 
ATOM   2566 C CA  . LEU   B 2 114 ? 8.173   26.700  -0.328  1.00 97.42 114 B 1 
ATOM   2567 C C   . LEU   B 2 114 ? 6.855   26.616  -1.112  1.00 97.44 114 B 1 
ATOM   2568 O O   . LEU   B 2 114 ? 6.150   27.613  -1.246  1.00 96.51 114 B 1 
ATOM   2569 C CB  . LEU   B 2 114 ? 7.961   27.213  1.101   1.00 97.40 114 B 1 
ATOM   2570 C CG  . LEU   B 2 114 ? 7.105   26.271  1.967   1.00 96.84 114 B 1 
ATOM   2571 C CD1 . LEU   B 2 114 ? 7.880   25.024  2.380   1.00 94.70 114 B 1 
ATOM   2572 C CD2 . LEU   B 2 114 ? 6.674   27.009  3.231   1.00 94.16 114 B 1 
ATOM   2573 N N   . VAL   B 2 115 ? 6.521   25.420  -1.590  1.00 97.40 115 B 1 
ATOM   2574 C CA  . VAL   B 2 115 ? 5.312   25.157  -2.391  1.00 97.09 115 B 1 
ATOM   2575 C C   . VAL   B 2 115 ? 4.293   24.269  -1.682  1.00 97.28 115 B 1 
ATOM   2576 O O   . VAL   B 2 115 ? 3.111   24.298  -2.015  1.00 96.06 115 B 1 
ATOM   2577 C CB  . VAL   B 2 115 ? 5.665   24.569  -3.770  1.00 96.06 115 B 1 
ATOM   2578 C CG1 . VAL   B 2 115 ? 6.459   25.575  -4.607  1.00 90.75 115 B 1 
ATOM   2579 C CG2 . VAL   B 2 115 ? 6.463   23.257  -3.680  1.00 90.43 115 B 1 
ATOM   2580 N N   . GLY   B 2 116 ? 4.721   23.507  -0.677  1.00 97.59 116 B 1 
ATOM   2581 C CA  . GLY   B 2 116 ? 3.852   22.615  0.073   1.00 97.70 116 B 1 
ATOM   2582 C C   . GLY   B 2 116 ? 4.467   22.170  1.395   1.00 98.03 116 B 1 
ATOM   2583 O O   . GLY   B 2 116 ? 5.596   22.516  1.739   1.00 97.42 116 B 1 
ATOM   2584 N N   . ILE   B 2 117 ? 3.690   21.392  2.148   1.00 98.02 117 B 1 
ATOM   2585 C CA  . ILE   B 2 117 ? 4.154   20.717  3.361   1.00 98.07 117 B 1 
ATOM   2586 C C   . ILE   B 2 117 ? 3.486   19.348  3.447   1.00 97.95 117 B 1 
ATOM   2587 O O   . ILE   B 2 117 ? 2.286   19.218  3.205   1.00 97.27 117 B 1 
ATOM   2588 C CB  . ILE   B 2 117 ? 3.910   21.594  4.609   1.00 97.65 117 B 1 
ATOM   2589 C CG1 . ILE   B 2 117 ? 4.610   21.005  5.852   1.00 95.81 117 B 1 
ATOM   2590 C CG2 . ILE   B 2 117 ? 2.411   21.831  4.882   1.00 95.85 117 B 1 
ATOM   2591 C CD1 . ILE   B 2 117 ? 4.612   21.964  7.055   1.00 92.26 117 B 1 
ATOM   2592 N N   . ILE   B 2 118 ? 4.264   18.331  3.813   1.00 98.07 118 B 1 
ATOM   2593 C CA  . ILE   B 2 118 ? 3.760   16.987  4.083   1.00 97.90 118 B 1 
ATOM   2594 C C   . ILE   B 2 118 ? 4.143   16.588  5.505   1.00 97.83 118 B 1 
ATOM   2595 O O   . ILE   B 2 118 ? 5.240   16.880  5.981   1.00 96.89 118 B 1 
ATOM   2596 C CB  . ILE   B 2 118 ? 4.207   16.000  2.986   1.00 96.88 118 B 1 
ATOM   2597 C CG1 . ILE   B 2 118 ? 3.419   14.676  3.099   1.00 89.77 118 B 1 
ATOM   2598 C CG2 . ILE   B 2 118 ? 5.723   15.748  3.003   1.00 89.74 118 B 1 
ATOM   2599 C CD1 . ILE   B 2 118 ? 3.545   13.789  1.864   1.00 85.86 118 B 1 
ATOM   2600 N N   . THR   B 2 119 ? 3.206   15.950  6.210   1.00 97.21 119 B 1 
ATOM   2601 C CA  . THR   B 2 119 ? 3.384   15.531  7.607   1.00 96.71 119 B 1 
ATOM   2602 C C   . THR   B 2 119 ? 3.023   14.057  7.778   1.00 96.10 119 B 1 
ATOM   2603 O O   . THR   B 2 119 ? 2.434   13.438  6.891   1.00 95.03 119 B 1 
ATOM   2604 C CB  . THR   B 2 119 ? 2.552   16.398  8.570   1.00 96.01 119 B 1 
ATOM   2605 O OG1 . THR   B 2 119 ? 1.178   16.135  8.427   1.00 91.81 119 B 1 
ATOM   2606 C CG2 . THR   B 2 119 ? 2.775   17.903  8.401   1.00 92.34 119 B 1 
ATOM   2607 N N   . GLN   B 2 120 ? 3.318   13.498  8.953   1.00 94.92 120 B 1 
ATOM   2608 C CA  . GLN   B 2 120 ? 2.887   12.135  9.285   1.00 94.01 120 B 1 
ATOM   2609 C C   . GLN   B 2 120 ? 1.366   11.964  9.174   1.00 93.73 120 B 1 
ATOM   2610 O O   . GLN   B 2 120 ? 0.909   10.895  8.805   1.00 92.24 120 B 1 
ATOM   2611 C CB  . GLN   B 2 120 ? 3.339   11.770  10.706  1.00 92.37 120 B 1 
ATOM   2612 C CG  . GLN   B 2 120 ? 4.859   11.569  10.792  1.00 85.43 120 B 1 
ATOM   2613 C CD  . GLN   B 2 120 ? 5.336   11.183  12.193  1.00 82.91 120 B 1 
ATOM   2614 O OE1 . GLN   B 2 120 ? 4.636   11.291  13.188  1.00 73.63 120 B 1 
ATOM   2615 N NE2 . GLN   B 2 120 ? 6.561   10.734  12.329  1.00 71.72 120 B 1 
ATOM   2616 N N   . THR   B 2 121 ? 0.589   13.006  9.443   1.00 94.31 121 B 1 
ATOM   2617 C CA  . THR   B 2 121 ? -0.877  12.982  9.292   1.00 93.79 121 B 1 
ATOM   2618 C C   . THR   B 2 121 ? -1.295  12.791  7.833   1.00 93.35 121 B 1 
ATOM   2619 O O   . THR   B 2 121 ? -2.253  12.076  7.565   1.00 92.03 121 B 1 
ATOM   2620 C CB  . THR   B 2 121 ? -1.499  14.274  9.843   1.00 93.21 121 B 1 
ATOM   2621 O OG1 . THR   B 2 121 ? -1.111  14.457  11.191  1.00 87.58 121 B 1 
ATOM   2622 C CG2 . THR   B 2 121 ? -3.023  14.267  9.831   1.00 86.87 121 B 1 
ATOM   2623 N N   . ASP   B 2 122 ? -0.572  13.377  6.891   1.00 94.36 122 B 1 
ATOM   2624 C CA  . ASP   B 2 122 ? -0.837  13.203  5.460   1.00 94.18 122 B 1 
ATOM   2625 C C   . ASP   B 2 122 ? -0.491  11.777  5.006   1.00 93.35 122 B 1 
ATOM   2626 O O   . ASP   B 2 122 ? -1.272  11.166  4.280   1.00 92.13 122 B 1 
ATOM   2627 C CB  . ASP   B 2 122 ? -0.076  14.261  4.644   1.00 94.97 122 B 1 
ATOM   2628 C CG  . ASP   B 2 122 ? -0.433  15.684  5.087   1.00 95.15 122 B 1 
ATOM   2629 O OD1 . ASP   B 2 122 ? -1.622  16.074  4.966   1.00 92.51 122 B 1 
ATOM   2630 O OD2 . ASP   B 2 122 ? 0.474   16.380  5.603   1.00 92.56 122 B 1 
ATOM   2631 N N   . LEU   B 2 123 ? 0.611   11.205  5.512   1.00 93.51 123 B 1 
ATOM   2632 C CA  . LEU   B 2 123 ? 0.972   9.807   5.253   1.00 92.75 123 B 1 
ATOM   2633 C C   . LEU   B 2 123 ? -0.050  8.823   5.835   1.00 91.13 123 B 1 
ATOM   2634 O O   . LEU   B 2 123 ? -0.396  7.853   5.172   1.00 88.65 123 B 1 
ATOM   2635 C CB  . LEU   B 2 123 ? 2.364   9.491   5.818   1.00 92.56 123 B 1 
ATOM   2636 C CG  . LEU   B 2 123 ? 3.530   10.280  5.203   1.00 91.43 123 B 1 
ATOM   2637 C CD1 . LEU   B 2 123 ? 4.836   9.720   5.754   1.00 85.91 123 B 1 
ATOM   2638 C CD2 . LEU   B 2 123 ? 3.579   10.180  3.683   1.00 85.29 123 B 1 
ATOM   2639 N N   . LEU   B 2 124 ? -0.562  9.085   7.040   1.00 91.53 124 B 1 
ATOM   2640 C CA  . LEU   B 2 124 ? -1.619  8.265   7.642   1.00 90.03 124 B 1 
ATOM   2641 C C   . LEU   B 2 124 ? -2.888  8.274   6.785   1.00 88.46 124 B 1 
ATOM   2642 O O   . LEU   B 2 124 ? -3.480  7.222   6.579   1.00 86.31 124 B 1 
ATOM   2643 C CB  . LEU   B 2 124 ? -1.941  8.755   9.062   1.00 89.48 124 B 1 
ATOM   2644 C CG  . LEU   B 2 124 ? -0.864  8.445   10.117  1.00 86.16 124 B 1 
ATOM   2645 C CD1 . LEU   B 2 124 ? -1.256  9.109   11.439  1.00 81.86 124 B 1 
ATOM   2646 C CD2 . LEU   B 2 124 ? -0.690  6.954   10.359  1.00 81.77 124 B 1 
ATOM   2647 N N   . ARG   B 2 125 ? -3.278  9.431   6.237   1.00 89.17 125 B 1 
ATOM   2648 C CA  . ARG   B 2 125 ? -4.421  9.517   5.314   1.00 87.65 125 B 1 
ATOM   2649 C C   . ARG   B 2 125 ? -4.183  8.671   4.061   1.00 86.39 125 B 1 
ATOM   2650 O O   . ARG   B 2 125 ? -5.040  7.870   3.709   1.00 84.61 125 B 1 
ATOM   2651 C CB  . ARG   B 2 125 ? -4.705  10.989  4.974   1.00 87.61 125 B 1 
ATOM   2652 C CG  . ARG   B 2 125 ? -5.989  11.131  4.142   1.00 81.48 125 B 1 
ATOM   2653 C CD  . ARG   B 2 125 ? -6.291  12.595  3.792   1.00 79.48 125 B 1 
ATOM   2654 N NE  . ARG   B 2 125 ? -5.245  13.171  2.928   1.00 73.27 125 B 1 
ATOM   2655 C CZ  . ARG   B 2 125 ? -4.557  14.289  3.105   1.00 68.98 125 B 1 
ATOM   2656 N NH1 . ARG   B 2 125 ? -4.852  15.152  4.032   1.00 61.23 125 B 1 
ATOM   2657 N NH2 . ARG   B 2 125 ? -3.528  14.552  2.353   1.00 60.50 125 B 1 
ATOM   2658 N N   . THR   B 2 126 ? -3.015  8.788   3.445   1.00 87.50 126 B 1 
ATOM   2659 C CA  . THR   B 2 126 ? -2.647  7.980   2.270   1.00 86.01 126 B 1 
ATOM   2660 C C   . THR   B 2 126 ? -2.632  6.481   2.590   1.00 84.45 126 B 1 
ATOM   2661 O O   . THR   B 2 126 ? -3.095  5.677   1.789   1.00 82.59 126 B 1 
ATOM   2662 C CB  . THR   B 2 126 ? -1.270  8.406   1.734   1.00 86.32 126 B 1 
ATOM   2663 O OG1 . THR   B 2 126 ? -1.260  9.784   1.447   1.00 82.72 126 B 1 
ATOM   2664 C CG2 . THR   B 2 126 ? -0.891  7.685   0.442   1.00 81.96 126 B 1 
ATOM   2665 N N   . PHE   B 2 127 ? -2.153  6.100   3.768   1.00 84.93 127 B 1 
ATOM   2666 C CA  . PHE   B 2 127 ? -2.176  4.707   4.223   1.00 83.35 127 B 1 
ATOM   2667 C C   . PHE   B 2 127 ? -3.606  4.165   4.331   1.00 82.20 127 B 1 
ATOM   2668 O O   . PHE   B 2 127 ? -3.886  3.079   3.831   1.00 80.90 127 B 1 
ATOM   2669 C CB  . PHE   B 2 127 ? -1.435  4.601   5.557   1.00 83.11 127 B 1 
ATOM   2670 C CG  . PHE   B 2 127 ? -1.381  3.194   6.112   1.00 81.27 127 B 1 
ATOM   2671 C CD1 . PHE   B 2 127 ? -2.342  2.753   7.039   1.00 75.05 127 B 1 
ATOM   2672 C CD2 . PHE   B 2 127 ? -0.371  2.311   5.687   1.00 74.47 127 B 1 
ATOM   2673 C CE1 . PHE   B 2 127 ? -2.287  1.443   7.548   1.00 72.30 127 B 1 
ATOM   2674 C CE2 . PHE   B 2 127 ? -0.315  1.004   6.195   1.00 70.94 127 B 1 
ATOM   2675 C CZ  . PHE   B 2 127 ? -1.270  0.569   7.129   1.00 72.61 127 B 1 
ATOM   2676 N N   . ILE   B 2 128 ? -4.515  4.930   4.934   1.00 82.92 128 B 1 
ATOM   2677 C CA  . ILE   B 2 128 ? -5.933  4.561   5.053   1.00 81.24 128 B 1 
ATOM   2678 C C   . ILE   B 2 128 ? -6.558  4.402   3.659   1.00 79.79 128 B 1 
ATOM   2679 O O   . ILE   B 2 128 ? -7.221  3.402   3.402   1.00 78.37 128 B 1 
ATOM   2680 C CB  . ILE   B 2 128 ? -6.690  5.587   5.927   1.00 81.21 128 B 1 
ATOM   2681 C CG1 . ILE   B 2 128 ? -6.189  5.535   7.391   1.00 79.43 128 B 1 
ATOM   2682 C CG2 . ILE   B 2 128 ? -8.209  5.337   5.900   1.00 79.30 128 B 1 
ATOM   2683 C CD1 . ILE   B 2 128 ? -6.559  6.780   8.207   1.00 74.46 128 B 1 
ATOM   2684 N N   . GLU   B 2 129 ? -6.305  5.332   2.746   1.00 79.20 129 B 1 
ATOM   2685 C CA  . GLU   B 2 129 ? -6.796  5.274   1.361   1.00 77.61 129 B 1 
ATOM   2686 C C   . GLU   B 2 129 ? -6.335  4.002   0.627   1.00 76.85 129 B 1 
ATOM   2687 O O   . GLU   B 2 129 ? -7.128  3.363   -0.066  1.00 75.64 129 B 1 
ATOM   2688 C CB  . GLU   B 2 129 ? -6.346  6.534   0.597   1.00 76.34 129 B 1 
ATOM   2689 C CG  . GLU   B 2 129 ? -7.143  7.790   0.998   1.00 70.80 129 B 1 
ATOM   2690 C CD  . GLU   B 2 129 ? -6.555  9.108   0.457   1.00 68.88 129 B 1 
ATOM   2691 O OE1 . GLU   B 2 129 ? -7.046  10.182  0.885   1.00 63.41 129 B 1 
ATOM   2692 O OE2 . GLU   B 2 129 ? -5.596  9.071   -0.347  1.00 63.68 129 B 1 
ATOM   2693 N N   . LEU   B 2 130 ? -5.096  3.570   0.820   1.00 76.58 130 B 1 
ATOM   2694 C CA  . LEU   B 2 130 ? -4.553  2.359   0.193   1.00 75.36 130 B 1 
ATOM   2695 C C   . LEU   B 2 130 ? -5.193  1.051   0.682   1.00 74.38 130 B 1 
ATOM   2696 O O   . LEU   B 2 130 ? -5.149  0.050   -0.027  1.00 71.45 130 B 1 
ATOM   2697 C CB  . LEU   B 2 130 ? -3.032  2.307   0.415   1.00 74.09 130 B 1 
ATOM   2698 C CG  . LEU   B 2 130 ? -2.249  3.273   -0.485  1.00 71.33 130 B 1 
ATOM   2699 C CD1 . LEU   B 2 130 ? -0.780  3.265   -0.066  1.00 67.21 130 B 1 
ATOM   2700 C CD2 . LEU   B 2 130 ? -2.329  2.848   -1.952  1.00 66.98 130 B 1 
ATOM   2701 N N   . THR   B 2 131 ? -5.792  1.042   1.868   1.00 74.67 131 B 1 
ATOM   2702 C CA  . THR   B 2 131 ? -6.462  -0.164  2.390   1.00 71.86 131 B 1 
ATOM   2703 C C   . THR   B 2 131 ? -7.785  -0.481  1.684   1.00 69.85 131 B 1 
ATOM   2704 O O   . THR   B 2 131 ? -8.327  -1.570  1.867   1.00 66.13 131 B 1 
ATOM   2705 C CB  . THR   B 2 131 ? -6.667  -0.120  3.911   1.00 70.49 131 B 1 
ATOM   2706 O OG1 . THR   B 2 131 ? -7.584  0.871   4.296   1.00 66.88 131 B 1 
ATOM   2707 C CG2 . THR   B 2 131 ? -5.357  0.094   4.664   1.00 66.07 131 B 1 
ATOM   2708 N N   . GLY   B 2 132 ? -8.287  0.430   0.854   1.00 68.00 132 B 1 
ATOM   2709 C CA  . GLY   B 2 132 ? -9.449  0.197   -0.010  1.00 65.98 132 B 1 
ATOM   2710 C C   . GLY   B 2 132 ? -10.794 0.068   0.706   1.00 66.70 132 B 1 
ATOM   2711 O O   . GLY   B 2 132 ? -11.752 -0.421  0.112   1.00 63.41 132 B 1 
ATOM   2712 N N   . VAL   B 2 133 ? -10.899 0.528   1.952   1.00 68.24 133 B 1 
ATOM   2713 C CA  . VAL   B 2 133 ? -12.138 0.448   2.763   1.00 67.38 133 B 1 
ATOM   2714 C C   . VAL   B 2 133 ? -13.186 1.501   2.342   1.00 69.36 133 B 1 
ATOM   2715 O O   . VAL   B 2 133 ? -14.152 1.747   3.047   1.00 66.53 133 B 1 
ATOM   2716 C CB  . VAL   B 2 133 ? -11.824 0.500   4.280   1.00 62.84 133 B 1 
ATOM   2717 C CG1 . VAL   B 2 133 ? -12.958 -0.087  5.122   1.00 56.61 133 B 1 
ATOM   2718 C CG2 . VAL   B 2 133 ? -10.565 -0.297  4.650   1.00 56.34 133 B 1 
ATOM   2719 N N   . HIS   B 2 134 ? -13.022 2.140   1.181   1.00 70.08 134 B 1 
ATOM   2720 C CA  . HIS   B 2 134 ? -13.891 3.230   0.718   1.00 68.21 134 B 1 
ATOM   2721 C C   . HIS   B 2 134 ? -15.102 2.756   -0.083  1.00 70.63 134 B 1 
ATOM   2722 O O   . HIS   B 2 134 ? -16.012 3.538   -0.349  1.00 68.46 134 B 1 
ATOM   2723 C CB  . HIS   B 2 134 ? -13.070 4.213   -0.118  1.00 63.84 134 B 1 
ATOM   2724 C CG  . HIS   B 2 134 ? -11.812 4.659   0.562   1.00 59.85 134 B 1 
ATOM   2725 N ND1 . HIS   B 2 134 ? -11.686 5.007   1.896   1.00 53.60 134 B 1 
ATOM   2726 C CD2 . HIS   B 2 134 ? -10.565 4.716   -0.008  1.00 52.74 134 B 1 
ATOM   2727 C CE1 . HIS   B 2 134 ? -10.393 5.264   2.116   1.00 48.64 134 B 1 
ATOM   2728 N NE2 . HIS   B 2 134 ? -9.685  5.099   0.985   1.00 49.47 134 B 1 
ATOM   2729 N N   . GLN   B 2 135 ? -15.116 1.490   -0.500  1.00 73.27 135 B 1 
ATOM   2730 C CA  . GLN   B 2 135 ? -16.220 0.906   -1.249  1.00 73.95 135 B 1 
ATOM   2731 C C   . GLN   B 2 135 ? -16.743 -0.341  -0.535  1.00 77.44 135 B 1 
ATOM   2732 O O   . GLN   B 2 135 ? -15.952 -1.088  0.043   1.00 75.44 135 B 1 
ATOM   2733 C CB  . GLN   B 2 135 ? -15.803 0.589   -2.690  1.00 70.05 135 B 1 
ATOM   2734 C CG  . GLN   B 2 135 ? -15.522 1.871   -3.494  1.00 64.61 135 B 1 
ATOM   2735 C CD  . GLN   B 2 135 ? -15.470 1.638   -5.003  1.00 60.91 135 B 1 
ATOM   2736 O OE1 . GLN   B 2 135 ? -15.688 0.554   -5.516  1.00 55.55 135 B 1 
ATOM   2737 N NE2 . GLN   B 2 135 ? -15.192 2.666   -5.778  1.00 53.10 135 B 1 
ATOM   2738 N N   . PRO   B 2 136 ? -18.057 -0.590  -0.607  1.00 80.32 136 B 1 
ATOM   2739 C CA  . PRO   B 2 136 ? -18.661 -1.799  -0.067  1.00 81.45 136 B 1 
ATOM   2740 C C   . PRO   B 2 136 ? -17.987 -3.062  -0.602  1.00 83.78 136 B 1 
ATOM   2741 O O   . PRO   B 2 136 ? -17.827 -3.229  -1.812  1.00 80.94 136 B 1 
ATOM   2742 C CB  . PRO   B 2 136 ? -20.139 -1.729  -0.459  1.00 77.13 136 B 1 
ATOM   2743 C CG  . PRO   B 2 136 ? -20.404 -0.234  -0.572  1.00 74.36 136 B 1 
ATOM   2744 C CD  . PRO   B 2 136 ? -19.088 0.289   -1.131  1.00 76.52 136 B 1 
ATOM   2745 N N   . GLY   B 2 137 ? -17.604 -3.952  0.299   1.00 86.10 137 B 1 
ATOM   2746 C CA  . GLY   B 2 137 ? -16.956 -5.201  -0.074  1.00 86.93 137 B 1 
ATOM   2747 C C   . GLY   B 2 137 ? -16.664 -6.105  1.119   1.00 88.88 137 B 1 
ATOM   2748 O O   . GLY   B 2 137 ? -16.635 -5.662  2.267   1.00 87.69 137 B 1 
ATOM   2749 N N   . SER   B 2 138 ? -16.414 -7.368  0.816   1.00 90.42 138 B 1 
ATOM   2750 C CA  . SER   B 2 138 ? -16.035 -8.400  1.787   1.00 91.21 138 B 1 
ATOM   2751 C C   . SER   B 2 138 ? -14.547 -8.720  1.671   1.00 91.59 138 B 1 
ATOM   2752 O O   . SER   B 2 138 ? -13.955 -8.583  0.600   1.00 90.71 138 B 1 
ATOM   2753 C CB  . SER   B 2 138 ? -16.866 -9.667  1.570   1.00 90.61 138 B 1 
ATOM   2754 O OG  . SER   B 2 138 ? -18.252 -9.374  1.603   1.00 86.47 138 B 1 
ATOM   2755 N N   . GLN   B 2 139 ? -13.934 -9.173  2.761   1.00 89.96 139 B 1 
ATOM   2756 C CA  . GLN   B 2 139 ? -12.530 -9.583  2.780   1.00 89.42 139 B 1 
ATOM   2757 C C   . GLN   B 2 139 ? -12.387 -11.091 2.546   1.00 89.87 139 B 1 
ATOM   2758 O O   . GLN   B 2 139 ? -13.111 -11.894 3.125   1.00 88.49 139 B 1 
ATOM   2759 C CB  . GLN   B 2 139 ? -11.876 -9.122  4.087   1.00 86.95 139 B 1 
ATOM   2760 C CG  . GLN   B 2 139 ? -10.376 -9.442  4.156   1.00 83.80 139 B 1 
ATOM   2761 C CD  . GLN   B 2 139 ? -9.634  -8.594  5.181   1.00 80.28 139 B 1 
ATOM   2762 O OE1 . GLN   B 2 139 ? -9.789  -7.391  5.222   1.00 72.94 139 B 1 
ATOM   2763 N NE2 . GLN   B 2 139 ? -8.786  -9.162  6.001   1.00 70.23 139 B 1 
ATOM   2764 N N   . ILE   B 2 140 ? -11.422 -11.459 1.720   1.00 91.16 140 B 1 
ATOM   2765 C CA  . ILE   B 2 140 ? -10.962 -12.844 1.558   1.00 92.08 140 B 1 
ATOM   2766 C C   . ILE   B 2 140 ? -9.439  -12.844 1.682   1.00 91.75 140 B 1 
ATOM   2767 O O   . ILE   B 2 140 ? -8.758  -12.113 0.965   1.00 90.83 140 B 1 
ATOM   2768 C CB  . ILE   B 2 140 ? -11.416 -13.456 0.209   1.00 92.18 140 B 1 
ATOM   2769 C CG1 . ILE   B 2 140 ? -12.954 -13.390 0.029   1.00 89.07 140 B 1 
ATOM   2770 C CG2 . ILE   B 2 140 ? -10.927 -14.916 0.102   1.00 87.67 140 B 1 
ATOM   2771 C CD1 . ILE   B 2 140 ? -13.450 -13.876 -1.343  1.00 85.72 140 B 1 
ATOM   2772 N N   . GLU   B 2 141 ? -8.895  -13.671 2.566   1.00 91.80 141 B 1 
ATOM   2773 C CA  . GLU   B 2 141 ? -7.455  -13.880 2.705   1.00 91.31 141 B 1 
ATOM   2774 C C   . GLU   B 2 141 ? -7.093  -15.297 2.286   1.00 91.88 141 B 1 
ATOM   2775 O O   . GLU   B 2 141 ? -7.660  -16.265 2.786   1.00 91.13 141 B 1 
ATOM   2776 C CB  . GLU   B 2 141 ? -6.950  -13.618 4.132   1.00 89.06 141 B 1 
ATOM   2777 C CG  . GLU   B 2 141 ? -7.316  -12.232 4.667   1.00 80.30 141 B 1 
ATOM   2778 C CD  . GLU   B 2 141 ? -6.644  -11.871 5.993   1.00 79.08 141 B 1 
ATOM   2779 O OE1 . GLU   B 2 141 ? -7.014  -10.807 6.548   1.00 71.12 141 B 1 
ATOM   2780 O OE2 . GLU   B 2 141 ? -5.737  -12.602 6.447   1.00 71.67 141 B 1 
ATOM   2781 N N   . ILE   B 2 142 ? -6.121  -15.416 1.396   1.00 92.97 142 B 1 
ATOM   2782 C CA  . ILE   B 2 142 ? -5.598  -16.714 0.978   1.00 93.46 142 B 1 
ATOM   2783 C C   . ILE   B 2 142 ? -4.089  -16.777 1.188   1.00 93.20 142 B 1 
ATOM   2784 O O   . ILE   B 2 142 ? -3.367  -15.818 0.901   1.00 92.38 142 B 1 
ATOM   2785 C CB  . ILE   B 2 142 ? -6.015  -17.084 -0.463  1.00 93.32 142 B 1 
ATOM   2786 C CG1 . ILE   B 2 142 ? -5.445  -16.113 -1.520  1.00 87.48 142 B 1 
ATOM   2787 C CG2 . ILE   B 2 142 ? -7.549  -17.171 -0.558  1.00 84.97 142 B 1 
ATOM   2788 C CD1 . ILE   B 2 142 ? -5.727  -16.536 -2.969  1.00 84.48 142 B 1 
ATOM   2789 N N   . LYS   B 2 143 ? -3.607  -17.919 1.657   1.00 92.56 143 B 1 
ATOM   2790 C CA  . LYS   B 2 143 ? -2.181  -18.242 1.708   1.00 92.31 143 B 1 
ATOM   2791 C C   . LYS   B 2 143 ? -1.805  -19.017 0.457   1.00 92.35 143 B 1 
ATOM   2792 O O   . LYS   B 2 143 ? -2.449  -20.014 0.136   1.00 91.43 143 B 1 
ATOM   2793 C CB  . LYS   B 2 143 ? -1.864  -19.010 2.991   1.00 90.96 143 B 1 
ATOM   2794 C CG  . LYS   B 2 143 ? -0.340  -19.069 3.234   1.00 85.73 143 B 1 
ATOM   2795 C CD  . LYS   B 2 143 ? 0.023   -19.829 4.517   1.00 82.80 143 B 1 
ATOM   2796 C CE  . LYS   B 2 143 ? -0.168  -21.339 4.313   1.00 73.54 143 B 1 
ATOM   2797 N NZ  . LYS   B 2 143 ? 0.755   -22.117 5.175   1.00 68.04 143 B 1 
ATOM   2798 N N   . VAL   B 2 144 ? -0.782  -18.564 -0.238  1.00 91.52 144 B 1 
ATOM   2799 C CA  . VAL   B 2 144 ? -0.317  -19.174 -1.487  1.00 91.25 144 B 1 
ATOM   2800 C C   . VAL   B 2 144 ? 1.208   -19.315 -1.476  1.00 90.96 144 B 1 
ATOM   2801 O O   . VAL   B 2 144 ? 1.881   -18.536 -0.791  1.00 90.21 144 B 1 
ATOM   2802 C CB  . VAL   B 2 144 ? -0.779  -18.370 -2.720  1.00 90.76 144 B 1 
ATOM   2803 C CG1 . VAL   B 2 144 ? -2.302  -18.311 -2.819  1.00 85.69 144 B 1 
ATOM   2804 C CG2 . VAL   B 2 144 ? -0.238  -16.933 -2.766  1.00 85.90 144 B 1 
ATOM   2805 N N   . PRO   B 2 145 ? 1.771   -20.254 -2.244  1.00 89.64 145 B 1 
ATOM   2806 C CA  . PRO   B 2 145 ? 3.206   -20.262 -2.510  1.00 87.67 145 B 1 
ATOM   2807 C C   . PRO   B 2 145 ? 3.668   -18.930 -3.112  1.00 86.95 145 B 1 
ATOM   2808 O O   . PRO   B 2 145 ? 2.936   -18.280 -3.871  1.00 84.13 145 B 1 
ATOM   2809 C CB  . PRO   B 2 145 ? 3.443   -21.433 -3.469  1.00 85.90 145 B 1 
ATOM   2810 C CG  . PRO   B 2 145 ? 2.245   -22.348 -3.225  1.00 84.02 145 B 1 
ATOM   2811 C CD  . PRO   B 2 145 ? 1.125   -21.362 -2.908  1.00 87.08 145 B 1 
ATOM   2812 N N   . ASN   B 2 146 ? 4.892   -18.512 -2.789  1.00 84.81 146 B 1 
ATOM   2813 C CA  . ASN   B 2 146 ? 5.493   -17.305 -3.354  1.00 81.63 146 B 1 
ATOM   2814 C C   . ASN   B 2 146 ? 6.034   -17.559 -4.770  1.00 80.68 146 B 1 
ATOM   2815 O O   . ASN   B 2 146 ? 7.231   -17.458 -5.035  1.00 77.28 146 B 1 
ATOM   2816 C CB  . ASN   B 2 146 ? 6.528   -16.731 -2.368  1.00 78.32 146 B 1 
ATOM   2817 C CG  . ASN   B 2 146 ? 6.974   -15.327 -2.740  1.00 74.91 146 B 1 
ATOM   2818 O OD1 . ASN   B 2 146 ? 6.372   -14.629 -3.544  1.00 68.86 146 B 1 
ATOM   2819 N ND2 . ASN   B 2 146 ? 8.037   -14.855 -2.125  1.00 68.78 146 B 1 
ATOM   2820 N N   . GLU   B 2 147 ? 5.134   -17.910 -5.669  1.00 80.44 147 B 1 
ATOM   2821 C CA  . GLU   B 2 147 ? 5.412   -18.335 -7.035  1.00 79.90 147 B 1 
ATOM   2822 C C   . GLU   B 2 147 ? 4.636   -17.488 -8.053  1.00 79.95 147 B 1 
ATOM   2823 O O   . GLU   B 2 147 ? 3.652   -16.808 -7.728  1.00 76.24 147 B 1 
ATOM   2824 C CB  . GLU   B 2 147 ? 5.060   -19.823 -7.198  1.00 76.64 147 B 1 
ATOM   2825 C CG  . GLU   B 2 147 ? 5.996   -20.757 -6.409  1.00 70.90 147 B 1 
ATOM   2826 C CD  . GLU   B 2 147 ? 5.568   -22.230 -6.483  1.00 69.30 147 B 1 
ATOM   2827 O OE1 . GLU   B 2 147 ? 6.129   -23.032 -5.698  1.00 62.00 147 B 1 
ATOM   2828 O OE2 . GLU   B 2 147 ? 4.654   -22.551 -7.286  1.00 64.30 147 B 1 
ATOM   2829 N N   . ALA   B 2 148 ? 5.076   -17.547 -9.301  1.00 78.76 148 B 1 
ATOM   2830 C CA  . ALA   B 2 148 ? 4.390   -16.899 -10.409 1.00 77.69 148 B 1 
ATOM   2831 C C   . ALA   B 2 148 ? 2.986   -17.489 -10.631 1.00 79.37 148 B 1 
ATOM   2832 O O   . ALA   B 2 148 ? 2.750   -18.687 -10.486 1.00 74.59 148 B 1 
ATOM   2833 C CB  . ALA   B 2 148 ? 5.259   -17.008 -11.666 1.00 72.44 148 B 1 
ATOM   2834 N N   . GLY   B 2 149 ? 2.045   -16.637 -11.003 1.00 79.60 149 B 1 
ATOM   2835 C CA  . GLY   B 2 149 ? 0.696   -17.037 -11.413 1.00 80.69 149 B 1 
ATOM   2836 C C   . GLY   B 2 149 ? -0.316  -17.245 -10.291 1.00 84.63 149 B 1 
ATOM   2837 O O   . GLY   B 2 149 ? -1.508  -17.352 -10.586 1.00 82.53 149 B 1 
ATOM   2838 N N   . MET   B 2 150 ? 0.090   -17.256 -9.014  1.00 84.52 150 B 1 
ATOM   2839 C CA  . MET   B 2 150 ? -0.844  -17.460 -7.897  1.00 85.79 150 B 1 
ATOM   2840 C C   . MET   B 2 150 ? -1.886  -16.342 -7.798  1.00 87.71 150 B 1 
ATOM   2841 O O   . MET   B 2 150 ? -3.082  -16.623 -7.717  1.00 86.12 150 B 1 
ATOM   2842 C CB  . MET   B 2 150 ? -0.074  -17.613 -6.581  1.00 84.25 150 B 1 
ATOM   2843 C CG  . MET   B 2 150 ? 0.742   -18.911 -6.542  1.00 81.08 150 B 1 
ATOM   2844 S SD  . MET   B 2 150 ? -0.258  -20.422 -6.687  1.00 77.81 150 B 1 
ATOM   2845 C CE  . MET   B 2 150 ? 1.058   -21.642 -6.820  1.00 66.69 150 B 1 
ATOM   2846 N N   . LEU   B 2 151 ? -1.460  -15.085 -7.897  1.00 86.99 151 B 1 
ATOM   2847 C CA  . LEU   B 2 151 ? -2.377  -13.940 -7.924  1.00 87.59 151 B 1 
ATOM   2848 C C   . LEU   B 2 151 ? -3.299  -13.983 -9.149  1.00 88.42 151 B 1 
ATOM   2849 O O   . LEU   B 2 151 ? -4.497  -13.756 -9.023  1.00 87.68 151 B 1 
ATOM   2850 C CB  . LEU   B 2 151 ? -1.562  -12.636 -7.893  1.00 86.45 151 B 1 
ATOM   2851 C CG  . LEU   B 2 151 ? -2.421  -11.358 -8.008  1.00 84.46 151 B 1 
ATOM   2852 C CD1 . LEU   B 2 151 ? -3.373  -11.179 -6.833  1.00 78.85 151 B 1 
ATOM   2853 C CD2 . LEU   B 2 151 ? -1.515  -10.136 -8.066  1.00 78.42 151 B 1 
ATOM   2854 N N   . SER   B 2 152 ? -2.752  -14.297 -10.317 1.00 87.15 152 B 1 
ATOM   2855 C CA  . SER   B 2 152 ? -3.512  -14.392 -11.566 1.00 86.63 152 B 1 
ATOM   2856 C C   . SER   B 2 152 ? -4.650  -15.403 -11.459 1.00 87.92 152 B 1 
ATOM   2857 O O   . SER   B 2 152 ? -5.800  -15.065 -11.722 1.00 87.12 152 B 1 
ATOM   2858 C CB  . SER   B 2 152 ? -2.579  -14.781 -12.713 1.00 84.05 152 B 1 
ATOM   2859 O OG  . SER   B 2 152 ? -3.313  -15.227 -13.834 1.00 73.56 152 B 1 
ATOM   2860 N N   . LYS   B 2 153 ? -4.342  -16.623 -11.017 1.00 87.80 153 B 1 
ATOM   2861 C CA  . LYS   B 2 153 ? -5.326  -17.704 -10.902 1.00 87.89 153 B 1 
ATOM   2862 C C   . LYS   B 2 153 ? -6.406  -17.381 -9.867  1.00 89.34 153 B 1 
ATOM   2863 O O   . LYS   B 2 153 ? -7.585  -17.557 -10.155 1.00 88.38 153 B 1 
ATOM   2864 C CB  . LYS   B 2 153 ? -4.616  -19.019 -10.559 1.00 85.79 153 B 1 
ATOM   2865 C CG  . LYS   B 2 153 ? -3.764  -19.570 -11.714 1.00 78.01 153 B 1 
ATOM   2866 C CD  . LYS   B 2 153 ? -3.015  -20.821 -11.245 1.00 73.55 153 B 1 
ATOM   2867 C CE  . LYS   B 2 153 ? -2.100  -21.361 -12.344 1.00 63.07 153 B 1 
ATOM   2868 N NZ  . LYS   B 2 153 ? -1.261  -22.485 -11.851 1.00 55.92 153 B 1 
ATOM   2869 N N   . ALA   B 2 154 ? -6.016  -16.861 -8.706  1.00 90.93 154 B 1 
ATOM   2870 C CA  . ALA   B 2 154 ? -6.980  -16.464 -7.679  1.00 91.71 154 B 1 
ATOM   2871 C C   . ALA   B 2 154 ? -7.897  -15.326 -8.168  1.00 91.83 154 B 1 
ATOM   2872 O O   . ALA   B 2 154 ? -9.117  -15.398 -8.030  1.00 91.07 154 B 1 
ATOM   2873 C CB  . ALA   B 2 154 ? -6.209  -16.069 -6.416  1.00 92.01 154 B 1 
ATOM   2874 N N   . ALA   B 2 155 ? -7.329  -14.307 -8.811  1.00 90.98 155 B 1 
ATOM   2875 C CA  . ALA   B 2 155 ? -8.103  -13.214 -9.385  1.00 90.06 155 B 1 
ATOM   2876 C C   . ALA   B 2 155 ? -8.990  -13.677 -10.556 1.00 89.65 155 B 1 
ATOM   2877 O O   . ALA   B 2 155 ? -10.074 -13.127 -10.744 1.00 88.26 155 B 1 
ATOM   2878 C CB  . ALA   B 2 155 ? -7.136  -12.097 -9.800  1.00 89.22 155 B 1 
ATOM   2879 N N   . ALA   B 2 156 ? -8.570  -14.698 -11.313 1.00 89.98 156 B 1 
ATOM   2880 C CA  . ALA   B 2 156 ? -9.383  -15.290 -12.377 1.00 88.84 156 B 1 
ATOM   2881 C C   . ALA   B 2 156 ? -10.656 -15.924 -11.810 1.00 89.08 156 B 1 
ATOM   2882 O O   . ALA   B 2 156 ? -11.743 -15.572 -12.261 1.00 87.72 156 B 1 
ATOM   2883 C CB  . ALA   B 2 156 ? -8.555  -16.293 -13.191 1.00 87.02 156 B 1 
ATOM   2884 N N   . ILE   B 2 157 ? -10.537 -16.735 -10.766 1.00 90.72 157 B 1 
ATOM   2885 C CA  . ILE   B 2 157 ? -11.675 -17.370 -10.076 1.00 90.81 157 B 1 
ATOM   2886 C C   . ILE   B 2 157 ? -12.689 -16.315 -9.606  1.00 90.64 157 B 1 
ATOM   2887 O O   . ILE   B 2 157 ? -13.890 -16.463 -9.818  1.00 88.97 157 B 1 
ATOM   2888 C CB  . ILE   B 2 157 ? -11.152 -18.226 -8.899  1.00 91.24 157 B 1 
ATOM   2889 C CG1 . ILE   B 2 157 ? -10.357 -19.439 -9.438  1.00 89.42 157 B 1 
ATOM   2890 C CG2 . ILE   B 2 157 ? -12.297 -18.711 -7.999  1.00 89.13 157 B 1 
ATOM   2891 C CD1 . ILE   B 2 157 ? -9.492  -20.126 -8.379  1.00 84.23 157 B 1 
ATOM   2892 N N   . ILE   B 2 158 ? -12.208 -15.210 -9.029  1.00 90.82 158 B 1 
ATOM   2893 C CA  . ILE   B 2 158 ? -13.071 -14.099 -8.603  1.00 90.31 158 B 1 
ATOM   2894 C C   . ILE   B 2 158 ? -13.762 -13.446 -9.812  1.00 89.42 158 B 1 
ATOM   2895 O O   . ILE   B 2 158 ? -14.959 -13.166 -9.781  1.00 87.73 158 B 1 
ATOM   2896 C CB  . ILE   B 2 158 ? -12.254 -13.077 -7.775  1.00 90.59 158 B 1 
ATOM   2897 C CG1 . ILE   B 2 158 ? -11.714 -13.725 -6.475  1.00 89.59 158 B 1 
ATOM   2898 C CG2 . ILE   B 2 158 ? -13.102 -11.843 -7.428  1.00 89.16 158 B 1 
ATOM   2899 C CD1 . ILE   B 2 158 ? -10.635 -12.901 -5.756  1.00 86.09 158 B 1 
ATOM   2900 N N   . SER   B 2 159 ? -13.027 -13.232 -10.898 1.00 89.02 159 B 1 
ATOM   2901 C CA  . SER   B 2 159 ? -13.554 -12.572 -12.097 1.00 86.65 159 B 1 
ATOM   2902 C C   . SER   B 2 159 ? -14.551 -13.415 -12.892 1.00 86.44 159 B 1 
ATOM   2903 O O   . SER   B 2 159 ? -15.427 -12.849 -13.537 1.00 84.50 159 B 1 
ATOM   2904 C CB  . SER   B 2 159 ? -12.413 -12.123 -13.004 1.00 84.41 159 B 1 
ATOM   2905 O OG  . SER   B 2 159 ? -11.834 -13.181 -13.734 1.00 70.88 159 B 1 
ATOM   2906 N N   . GLU   B 2 160 ? -14.443 -14.740 -12.840 1.00 88.08 160 B 1 
ATOM   2907 C CA  . GLU   B 2 160 ? -15.382 -15.653 -13.507 1.00 87.30 160 B 1 
ATOM   2908 C C   . GLU   B 2 160 ? -16.811 -15.505 -12.980 1.00 86.95 160 B 1 
ATOM   2909 O O   . GLU   B 2 160 ? -17.767 -15.698 -13.727 1.00 84.87 160 B 1 
ATOM   2910 C CB  . GLU   B 2 160 ? -14.916 -17.106 -13.340 1.00 86.91 160 B 1 
ATOM   2911 C CG  . GLU   B 2 160 ? -13.788 -17.467 -14.316 1.00 78.75 160 B 1 
ATOM   2912 C CD  . GLU   B 2 160 ? -13.282 -18.913 -14.174 1.00 72.79 160 B 1 
ATOM   2913 O OE1 . GLU   B 2 160 ? -12.367 -19.269 -14.952 1.00 63.47 160 B 1 
ATOM   2914 O OE2 . GLU   B 2 160 ? -13.804 -19.661 -13.316 1.00 64.98 160 B 1 
ATOM   2915 N N   . ARG   B 2 161 ? -16.960 -15.071 -11.723 1.00 88.43 161 B 1 
ATOM   2916 C CA  . ARG   B 2 161 ? -18.264 -14.730 -11.131 1.00 87.69 161 B 1 
ATOM   2917 C C   . ARG   B 2 161 ? -18.673 -13.270 -11.336 1.00 87.74 161 B 1 
ATOM   2918 O O   . ARG   B 2 161 ? -19.621 -12.811 -10.703 1.00 85.39 161 B 1 
ATOM   2919 C CB  . ARG   B 2 161 ? -18.286 -15.129 -9.660  1.00 88.01 161 B 1 
ATOM   2920 C CG  . ARG   B 2 161 ? -18.152 -16.644 -9.494  1.00 86.24 161 B 1 
ATOM   2921 C CD  . ARG   B 2 161 ? -18.840 -17.055 -8.208  1.00 83.60 161 B 1 
ATOM   2922 N NE  . ARG   B 2 161 ? -18.761 -18.503 -8.027  1.00 82.60 161 B 1 
ATOM   2923 C CZ  . ARG   B 2 161 ? -19.740 -19.377 -7.954  1.00 81.52 161 B 1 
ATOM   2924 N NH1 . ARG   B 2 161 ? -20.997 -19.042 -8.007  1.00 74.69 161 B 1 
ATOM   2925 N NH2 . ARG   B 2 161 ? -19.435 -20.629 -7.816  1.00 77.03 161 B 1 
ATOM   2926 N N   . HIS   B 2 162 ? -17.997 -12.539 -12.194 1.00 86.34 162 B 1 
ATOM   2927 C CA  . HIS   B 2 162 ? -18.257 -11.118 -12.445 1.00 84.56 162 B 1 
ATOM   2928 C C   . HIS   B 2 162 ? -18.141 -10.214 -11.206 1.00 85.06 162 B 1 
ATOM   2929 O O   . HIS   B 2 162 ? -18.650 -9.094  -11.199 1.00 81.80 162 B 1 
ATOM   2930 C CB  . HIS   B 2 162 ? -19.583 -10.946 -13.207 1.00 82.17 162 B 1 
ATOM   2931 C CG  . HIS   B 2 162 ? -19.628 -11.715 -14.497 1.00 77.80 162 B 1 
ATOM   2932 N ND1 . HIS   B 2 162 ? -18.881 -11.437 -15.621 1.00 68.56 162 B 1 
ATOM   2933 C CD2 . HIS   B 2 162 ? -20.386 -12.822 -14.787 1.00 67.13 162 B 1 
ATOM   2934 C CE1 . HIS   B 2 162 ? -19.192 -12.343 -16.565 1.00 66.61 162 B 1 
ATOM   2935 N NE2 . HIS   B 2 162 ? -20.104 -13.205 -16.097 1.00 67.02 162 B 1 
ATOM   2936 N N   . VAL   B 2 163 ? -17.434 -10.654 -10.174 1.00 88.09 163 B 1 
ATOM   2937 C CA  . VAL   B 2 163 ? -17.165 -9.868  -8.968  1.00 89.02 163 B 1 
ATOM   2938 C C   . VAL   B 2 163 ? -15.936 -8.989  -9.192  1.00 88.74 163 B 1 
ATOM   2939 O O   . VAL   B 2 163 ? -14.879 -9.454  -9.624  1.00 87.16 163 B 1 
ATOM   2940 C CB  . VAL   B 2 163 ? -17.031 -10.771 -7.733  1.00 89.13 163 B 1 
ATOM   2941 C CG1 . VAL   B 2 163 ? -16.729 -9.955  -6.474  1.00 84.48 163 B 1 
ATOM   2942 C CG2 . VAL   B 2 163 ? -18.331 -11.550 -7.486  1.00 83.83 163 B 1 
ATOM   2943 N N   . ASN   B 2 164 ? -16.066 -7.695  -8.885  1.00 87.73 164 B 1 
ATOM   2944 C CA  . ASN   B 2 164 ? -14.960 -6.745  -8.988  1.00 86.99 164 B 1 
ATOM   2945 C C   . ASN   B 2 164 ? -14.064 -6.814  -7.742  1.00 87.77 164 B 1 
ATOM   2946 O O   . ASN   B 2 164 ? -14.541 -6.984  -6.622  1.00 86.68 164 B 1 
ATOM   2947 C CB  . ASN   B 2 164 ? -15.520 -5.336  -9.241  1.00 84.21 164 B 1 
ATOM   2948 C CG  . ASN   B 2 164 ? -14.458 -4.330  -9.664  1.00 79.40 164 B 1 
ATOM   2949 O OD1 . ASN   B 2 164 ? -13.374 -4.660  -10.123 1.00 72.03 164 B 1 
ATOM   2950 N ND2 . ASN   B 2 164 ? -14.748 -3.053  -9.533  1.00 70.26 164 B 1 
ATOM   2951 N N   . ILE   B 2 165 ? -12.767 -6.631  -7.939  1.00 87.03 165 B 1 
ATOM   2952 C CA  . ILE   B 2 165 ? -11.779 -6.542  -6.861  1.00 87.54 165 B 1 
ATOM   2953 C C   . ILE   B 2 165 ? -11.521 -5.059  -6.571  1.00 86.56 165 B 1 
ATOM   2954 O O   . ILE   B 2 165 ? -10.982 -4.346  -7.421  1.00 84.87 165 B 1 
ATOM   2955 C CB  . ILE   B 2 165 ? -10.495 -7.323  -7.217  1.00 87.84 165 B 1 
ATOM   2956 C CG1 . ILE   B 2 165 ? -10.801 -8.832  -7.404  1.00 86.85 165 B 1 
ATOM   2957 C CG2 . ILE   B 2 165 ? -9.439  -7.124  -6.116  1.00 86.29 165 B 1 
ATOM   2958 C CD1 . ILE   B 2 165 ? -9.642  -9.638  -8.010  1.00 83.59 165 B 1 
ATOM   2959 N N   . ALA   B 2 166 ? -11.895 -4.607  -5.374  1.00 86.37 166 B 1 
ATOM   2960 C CA  . ALA   B 2 166 ? -11.693 -3.229  -4.933  1.00 84.67 166 B 1 
ATOM   2961 C C   . ALA   B 2 166 ? -10.234 -2.950  -4.545  1.00 83.96 166 B 1 
ATOM   2962 O O   . ALA   B 2 166 ? -9.687  -1.905  -4.884  1.00 81.14 166 B 1 
ATOM   2963 C CB  . ALA   B 2 166 ? -12.640 -2.945  -3.762  1.00 83.42 166 B 1 
ATOM   2964 N N   . SER   B 2 167 ? -9.602  -3.891  -3.849  1.00 85.44 167 B 1 
ATOM   2965 C CA  . SER   B 2 167 ? -8.180  -3.805  -3.514  1.00 85.43 167 B 1 
ATOM   2966 C C   . SER   B 2 167 ? -7.557  -5.184  -3.329  1.00 87.19 167 B 1 
ATOM   2967 O O   . SER   B 2 167 ? -8.240  -6.153  -2.991  1.00 86.47 167 B 1 
ATOM   2968 C CB  . SER   B 2 167 ? -7.953  -2.937  -2.265  1.00 82.21 167 B 1 
ATOM   2969 O OG  . SER   B 2 167 ? -8.373  -3.589  -1.081  1.00 74.11 167 B 1 
ATOM   2970 N N   . VAL   B 2 168 ? -6.250  -5.244  -3.527  1.00 85.45 168 B 1 
ATOM   2971 C CA  . VAL   B 2 168 ? -5.417  -6.397  -3.168  1.00 86.16 168 B 1 
ATOM   2972 C C   . VAL   B 2 168 ? -4.203  -5.884  -2.416  1.00 85.88 168 B 1 
ATOM   2973 O O   . VAL   B 2 168 ? -3.535  -4.965  -2.882  1.00 84.53 168 B 1 
ATOM   2974 C CB  . VAL   B 2 168 ? -4.966  -7.205  -4.397  1.00 85.97 168 B 1 
ATOM   2975 C CG1 . VAL   B 2 168 ? -4.150  -8.440  -3.989  1.00 78.68 168 B 1 
ATOM   2976 C CG2 . VAL   B 2 168 ? -6.163  -7.693  -5.213  1.00 79.11 168 B 1 
ATOM   2977 N N   . LEU   B 2 169 ? -3.908  -6.498  -1.275  1.00 85.98 169 B 1 
ATOM   2978 C CA  . LEU   B 2 169 ? -2.662  -6.284  -0.553  1.00 85.50 169 B 1 
ATOM   2979 C C   . LEU   B 2 169 ? -1.900  -7.608  -0.480  1.00 86.65 169 B 1 
ATOM   2980 O O   . LEU   B 2 169 ? -2.468  -8.643  -0.127  1.00 85.96 169 B 1 
ATOM   2981 C CB  . LEU   B 2 169 ? -2.939  -5.689  0.837   1.00 83.05 169 B 1 
ATOM   2982 C CG  . LEU   B 2 169 ? -3.584  -4.289  0.819   1.00 79.60 169 B 1 
ATOM   2983 C CD1 . LEU   B 2 169 ? -3.960  -3.868  2.238   1.00 75.85 169 B 1 
ATOM   2984 C CD2 . LEU   B 2 169 ? -2.639  -3.230  0.241   1.00 75.32 169 B 1 
ATOM   2985 N N   . VAL   B 2 170 ? -0.621  -7.566  -0.818  1.00 84.78 170 B 1 
ATOM   2986 C CA  . VAL   B 2 170 ? 0.281   -8.715  -0.709  1.00 83.48 170 B 1 
ATOM   2987 C C   . VAL   B 2 170 ? 1.096   -8.551  0.566   1.00 82.12 170 B 1 
ATOM   2988 O O   . VAL   B 2 170 ? 1.870   -7.604  0.683   1.00 80.21 170 B 1 
ATOM   2989 C CB  . VAL   B 2 170 ? 1.189   -8.858  -1.945  1.00 83.07 170 B 1 
ATOM   2990 C CG1 . VAL   B 2 170 ? 2.015   -10.144 -1.869  1.00 79.18 170 B 1 
ATOM   2991 C CG2 . VAL   B 2 170 ? 0.375   -8.892  -3.250  1.00 80.24 170 B 1 
ATOM   2992 N N   . TYR   B 2 171 ? 0.924   -9.474  1.516   1.00 82.37 171 B 1 
ATOM   2993 C CA  . TYR   B 2 171 ? 1.695   -9.509  2.754   1.00 81.35 171 B 1 
ATOM   2994 C C   . TYR   B 2 171 ? 2.709   -10.652 2.711   1.00 82.25 171 B 1 
ATOM   2995 O O   . TYR   B 2 171 ? 2.392   -11.736 2.207   1.00 80.90 171 B 1 
ATOM   2996 C CB  . TYR   B 2 171 ? 0.765   -9.658  3.957   1.00 78.76 171 B 1 
ATOM   2997 C CG  . TYR   B 2 171 ? -0.086  -8.435  4.234   1.00 76.14 171 B 1 
ATOM   2998 C CD1 . TYR   B 2 171 ? 0.381   -7.424  5.096   1.00 71.95 171 B 1 
ATOM   2999 C CD2 . TYR   B 2 171 ? -1.356  -8.306  3.642   1.00 70.88 171 B 1 
ATOM   3000 C CE1 . TYR   B 2 171 ? -0.416  -6.302  5.380   1.00 68.57 171 B 1 
ATOM   3001 C CE2 . TYR   B 2 171 ? -2.161  -7.182  3.916   1.00 68.09 171 B 1 
ATOM   3002 C CZ  . TYR   B 2 171 ? -1.688  -6.186  4.793   1.00 68.48 171 B 1 
ATOM   3003 O OH  . TYR   B 2 171 ? -2.479  -5.103  5.082   1.00 64.21 171 B 1 
ATOM   3004 N N   . PRO   B 2 172 ? 3.915   -10.451 3.265   1.00 77.26 172 B 1 
ATOM   3005 C CA  . PRO   B 2 172 ? 4.822   -11.563 3.501   1.00 76.09 172 B 1 
ATOM   3006 C C   . PRO   B 2 172 ? 4.217   -12.516 4.543   1.00 77.55 172 B 1 
ATOM   3007 O O   . PRO   B 2 172 ? 3.647   -12.090 5.549   1.00 76.18 172 B 1 
ATOM   3008 C CB  . PRO   B 2 172 ? 6.133   -10.925 3.967   1.00 73.01 172 B 1 
ATOM   3009 C CG  . PRO   B 2 172 ? 5.688   -9.617  4.623   1.00 71.49 172 B 1 
ATOM   3010 C CD  . PRO   B 2 172 ? 4.448   -9.220  3.825   1.00 73.16 172 B 1 
ATOM   3011 N N   . ALA   B 2 173 ? 4.347   -13.814 4.297   1.00 79.16 173 B 1 
ATOM   3012 C CA  . ALA   B 2 173 ? 4.025   -14.847 5.274   1.00 79.94 173 B 1 
ATOM   3013 C C   . ALA   B 2 173 ? 5.236   -15.114 6.193   1.00 80.51 173 B 1 
ATOM   3014 O O   . ALA   B 2 173 ? 6.363   -14.763 5.844   1.00 78.02 173 B 1 
ATOM   3015 C CB  . ALA   B 2 173 ? 3.565   -16.099 4.521   1.00 78.85 173 B 1 
ATOM   3016 N N   . PRO   B 2 174 ? 5.033   -15.764 7.355   1.00 79.59 174 B 1 
ATOM   3017 C CA  . PRO   B 2 174 ? 6.150   -16.195 8.205   1.00 79.03 174 B 1 
ATOM   3018 C C   . PRO   B 2 174 ? 7.138   -17.124 7.490   1.00 80.76 174 B 1 
ATOM   3019 O O   . PRO   B 2 174 ? 8.333   -17.079 7.774   1.00 78.11 174 B 1 
ATOM   3020 C CB  . PRO   B 2 174 ? 5.501   -16.907 9.398   1.00 76.76 174 B 1 
ATOM   3021 C CG  . PRO   B 2 174 ? 4.101   -16.305 9.462   1.00 75.21 174 B 1 
ATOM   3022 C CD  . PRO   B 2 174 ? 3.766   -16.061 7.995   1.00 77.21 174 B 1 
ATOM   3023 N N   . ASP   B 2 175 ? 6.648   -17.955 6.567   1.00 83.14 175 B 1 
ATOM   3024 C CA  . ASP   B 2 175 ? 7.487   -18.728 5.653   1.00 84.27 175 B 1 
ATOM   3025 C C   . ASP   B 2 175 ? 7.787   -17.875 4.404   1.00 84.08 175 B 1 
ATOM   3026 O O   . ASP   B 2 175 ? 6.860   -17.500 3.686   1.00 82.19 175 B 1 
ATOM   3027 C CB  . ASP   B 2 175 ? 6.799   -20.058 5.294   1.00 83.64 175 B 1 
ATOM   3028 C CG  . ASP   B 2 175 ? 7.676   -20.996 4.445   1.00 81.62 175 B 1 
ATOM   3029 O OD1 . ASP   B 2 175 ? 8.668   -20.529 3.839   1.00 75.62 175 B 1 
ATOM   3030 O OD2 . ASP   B 2 175 ? 7.358   -22.203 4.400   1.00 76.14 175 B 1 
ATOM   3031 N N   . PRO   B 2 176 ? 9.065   -17.576 4.116   1.00 78.62 176 B 1 
ATOM   3032 C CA  . PRO   B 2 176 ? 9.429   -16.766 2.952   1.00 76.75 176 B 1 
ATOM   3033 C C   . PRO   B 2 176 ? 9.059   -17.402 1.603   1.00 78.09 176 B 1 
ATOM   3034 O O   . PRO   B 2 176 ? 9.031   -16.704 0.590   1.00 75.52 176 B 1 
ATOM   3035 C CB  . PRO   B 2 176 ? 10.939  -16.544 3.085   1.00 73.79 176 B 1 
ATOM   3036 C CG  . PRO   B 2 176 ? 11.413  -17.757 3.887   1.00 71.52 176 B 1 
ATOM   3037 C CD  . PRO   B 2 176 ? 10.247  -18.004 4.840   1.00 73.20 176 B 1 
ATOM   3038 N N   . ASN   B 2 177 ? 8.767   -18.706 1.570   1.00 81.74 177 B 1 
ATOM   3039 C CA  . ASN   B 2 177 ? 8.277   -19.391 0.371   1.00 81.92 177 B 1 
ATOM   3040 C C   . ASN   B 2 177 ? 6.764   -19.241 0.173   1.00 83.96 177 B 1 
ATOM   3041 O O   . ASN   B 2 177 ? 6.217   -19.728 -0.818  1.00 81.99 177 B 1 
ATOM   3042 C CB  . ASN   B 2 177 ? 8.664   -20.873 0.432   1.00 79.60 177 B 1 
ATOM   3043 C CG  . ASN   B 2 177 ? 10.156  -21.072 0.586   1.00 74.75 177 B 1 
ATOM   3044 O OD1 . ASN   B 2 177 ? 10.968  -20.607 -0.193  1.00 67.35 177 B 1 
ATOM   3045 N ND2 . ASN   B 2 177 ? 10.559  -21.776 1.623   1.00 65.36 177 B 1 
ATOM   3046 N N   . GLU   B 2 178 ? 6.080   -18.584 1.103   1.00 86.08 178 B 1 
ATOM   3047 C CA  . GLU   B 2 178 ? 4.652   -18.314 1.048   1.00 87.03 178 B 1 
ATOM   3048 C C   . GLU   B 2 178 ? 4.384   -16.804 1.054   1.00 86.52 178 B 1 
ATOM   3049 O O   . GLU   B 2 178 ? 5.207   -15.990 1.482   1.00 83.84 178 B 1 
ATOM   3050 C CB  . GLU   B 2 178 ? 3.931   -19.027 2.206   1.00 86.57 178 B 1 
ATOM   3051 C CG  . GLU   B 2 178 ? 4.065   -20.564 2.159   1.00 84.35 178 B 1 
ATOM   3052 C CD  . GLU   B 2 178 ? 3.267   -21.244 3.285   1.00 83.89 178 B 1 
ATOM   3053 O OE1 . GLU   B 2 178 ? 2.714   -22.347 3.076   1.00 74.87 178 B 1 
ATOM   3054 O OE2 . GLU   B 2 178 ? 3.088   -20.661 4.380   1.00 76.99 178 B 1 
ATOM   3055 N N   . LYS   B 2 179 ? 3.201   -16.421 0.579   1.00 86.78 179 B 1 
ATOM   3056 C CA  . LYS   B 2 179 ? 2.678   -15.063 0.682   1.00 87.09 179 B 1 
ATOM   3057 C C   . LYS   B 2 179 ? 1.188   -15.105 0.983   1.00 88.75 179 B 1 
ATOM   3058 O O   . LYS   B 2 179 ? 0.505   -16.074 0.648   1.00 88.16 179 B 1 
ATOM   3059 C CB  . LYS   B 2 179 ? 3.027   -14.233 -0.576  1.00 84.32 179 B 1 
ATOM   3060 C CG  . LYS   B 2 179 ? 2.452   -14.806 -1.884  1.00 79.25 179 B 1 
ATOM   3061 C CD  . LYS   B 2 179 ? 2.995   -14.061 -3.114  1.00 77.76 179 B 1 
ATOM   3062 C CE  . LYS   B 2 179 ? 2.482   -14.713 -4.404  1.00 70.49 179 B 1 
ATOM   3063 N NZ  . LYS   B 2 179 ? 3.186   -14.215 -5.614  1.00 65.71 179 B 1 
ATOM   3064 N N   . ILE   B 2 180 ? 0.696   -14.047 1.599   1.00 87.91 180 B 1 
ATOM   3065 C CA  . ILE   B 2 180 ? -0.720  -13.877 1.914   1.00 87.79 180 B 1 
ATOM   3066 C C   . ILE   B 2 180 ? -1.293  -12.832 0.959   1.00 87.97 180 B 1 
ATOM   3067 O O   . ILE   B 2 180 ? -0.783  -11.716 0.866   1.00 87.05 180 B 1 
ATOM   3068 C CB  . ILE   B 2 180 ? -0.926  -13.516 3.401   1.00 86.82 180 B 1 
ATOM   3069 C CG1 . ILE   B 2 180 ? -0.320  -14.607 4.322   1.00 84.61 180 B 1 
ATOM   3070 C CG2 . ILE   B 2 180 ? -2.428  -13.340 3.694   1.00 83.61 180 B 1 
ATOM   3071 C CD1 . ILE   B 2 180 ? -0.271  -14.229 5.805   1.00 76.22 180 B 1 
ATOM   3072 N N   . LEU   B 2 181 ? -2.348  -13.199 0.252   1.00 90.52 181 B 1 
ATOM   3073 C CA  . LEU   B 2 181 ? -3.112  -12.292 -0.598  1.00 91.12 181 B 1 
ATOM   3074 C C   . LEU   B 2 181 ? -4.399  -11.918 0.131   1.00 91.33 181 B 1 
ATOM   3075 O O   . LEU   B 2 181 ? -5.223  -12.788 0.411   1.00 90.89 181 B 1 
ATOM   3076 C CB  . LEU   B 2 181 ? -3.407  -12.943 -1.959  1.00 91.25 181 B 1 
ATOM   3077 C CG  . LEU   B 2 181 ? -2.180  -13.465 -2.732  1.00 90.03 181 B 1 
ATOM   3078 C CD1 . LEU   B 2 181 ? -2.634  -14.076 -4.058  1.00 85.39 181 B 1 
ATOM   3079 C CD2 . LEU   B 2 181 ? -1.176  -12.357 -3.039  1.00 85.59 181 B 1 
ATOM   3080 N N   . VAL   B 2 182 ? -4.572  -10.631 0.412   1.00 89.39 182 B 1 
ATOM   3081 C CA  . VAL   B 2 182 ? -5.772  -10.079 1.043   1.00 88.29 182 B 1 
ATOM   3082 C C   . VAL   B 2 182 ? -6.572  -9.338  -0.019  1.00 88.40 182 B 1 
ATOM   3083 O O   . VAL   B 2 182 ? -6.159  -8.278  -0.486  1.00 87.60 182 B 1 
ATOM   3084 C CB  . VAL   B 2 182 ? -5.418  -9.167  2.230   1.00 86.66 182 B 1 
ATOM   3085 C CG1 . VAL   B 2 182 ? -6.689  -8.693  2.941   1.00 82.51 182 B 1 
ATOM   3086 C CG2 . VAL   B 2 182 ? -4.525  -9.888  3.247   1.00 82.72 182 B 1 
ATOM   3087 N N   . PHE   B 2 183 ? -7.709  -9.895  -0.399  1.00 90.30 183 B 1 
ATOM   3088 C CA  . PHE   B 2 183 ? -8.634  -9.300  -1.352  1.00 90.81 183 B 1 
ATOM   3089 C C   . PHE   B 2 183 ? -9.774  -8.602  -0.617  1.00 90.54 183 B 1 
ATOM   3090 O O   . PHE   B 2 183 ? -10.346 -9.153  0.321   1.00 89.49 183 B 1 
ATOM   3091 C CB  . PHE   B 2 183 ? -9.192  -10.375 -2.292  1.00 91.29 183 B 1 
ATOM   3092 C CG  . PHE   B 2 183 ? -8.153  -11.075 -3.146  1.00 91.74 183 B 1 
ATOM   3093 C CD1 . PHE   B 2 183 ? -7.834  -10.577 -4.422  1.00 87.43 183 B 1 
ATOM   3094 C CD2 . PHE   B 2 183 ? -7.508  -12.236 -2.678  1.00 87.69 183 B 1 
ATOM   3095 C CE1 . PHE   B 2 183 ? -6.887  -11.228 -5.224  1.00 87.30 183 B 1 
ATOM   3096 C CE2 . PHE   B 2 183 ? -6.552  -12.888 -3.478  1.00 87.17 183 B 1 
ATOM   3097 C CZ  . PHE   B 2 183 ? -6.244  -12.383 -4.753  1.00 90.64 183 B 1 
ATOM   3098 N N   . ARG   B 2 184 ? -10.171 -7.421  -1.103  1.00 89.78 184 B 1 
ATOM   3099 C CA  . ARG   B 2 184 ? -11.519 -6.890  -0.879  1.00 89.28 184 B 1 
ATOM   3100 C C   . ARG   B 2 184 ? -12.312 -7.035  -2.168  1.00 89.69 184 B 1 
ATOM   3101 O O   . ARG   B 2 184 ? -11.948 -6.451  -3.191  1.00 88.65 184 B 1 
ATOM   3102 C CB  . ARG   B 2 184 ? -11.491 -5.450  -0.375  1.00 87.79 184 B 1 
ATOM   3103 C CG  . ARG   B 2 184 ? -10.961 -5.364  1.064   1.00 79.73 184 B 1 
ATOM   3104 C CD  . ARG   B 2 184 ? -11.324 -4.039  1.731   1.00 77.46 184 B 1 
ATOM   3105 N NE  . ARG   B 2 184 ? -12.769 -3.928  2.007   1.00 73.65 184 B 1 
ATOM   3106 C CZ  . ARG   B 2 184 ? -13.426 -4.327  3.094   1.00 69.23 184 B 1 
ATOM   3107 N NH1 . ARG   B 2 184 ? -12.818 -4.854  4.115   1.00 62.15 184 B 1 
ATOM   3108 N NH2 . ARG   B 2 184 ? -14.715 -4.208  3.169   1.00 62.95 184 B 1 
ATOM   3109 N N   . VAL   B 2 185 ? -13.365 -7.830  -2.105  1.00 90.46 185 B 1 
ATOM   3110 C CA  . VAL   B 2 185 ? -14.225 -8.162  -3.246  1.00 91.16 185 B 1 
ATOM   3111 C C   . VAL   B 2 185 ? -15.572 -7.462  -3.105  1.00 91.05 185 B 1 
ATOM   3112 O O   . VAL   B 2 185 ? -16.148 -7.431  -2.022  1.00 90.12 185 B 1 
ATOM   3113 C CB  . VAL   B 2 185 ? -14.386 -9.687  -3.414  1.00 91.33 185 B 1 
ATOM   3114 C CG1 . VAL   B 2 185 ? -13.052 -10.323 -3.811  1.00 85.83 185 B 1 
ATOM   3115 C CG2 . VAL   B 2 185 ? -14.897 -10.399 -2.154  1.00 85.94 185 B 1 
ATOM   3116 N N   . GLN   B 2 186 ? -16.075 -6.886  -4.188  1.00 89.17 186 B 1 
ATOM   3117 C CA  . GLN   B 2 186 ? -17.317 -6.109  -4.194  1.00 87.95 186 B 1 
ATOM   3118 C C   . GLN   B 2 186 ? -18.554 -7.019  -4.270  1.00 88.04 186 B 1 
ATOM   3119 O O   . GLN   B 2 186 ? -19.281 -7.022  -5.261  1.00 86.38 186 B 1 
ATOM   3120 C CB  . GLN   B 2 186 ? -17.279 -5.061  -5.313  1.00 86.20 186 B 1 
ATOM   3121 C CG  . GLN   B 2 186 ? -16.224 -3.977  -5.057  1.00 83.82 186 B 1 
ATOM   3122 C CD  . GLN   B 2 186 ? -16.220 -2.895  -6.141  1.00 79.37 186 B 1 
ATOM   3123 O OE1 . GLN   B 2 186 ? -16.438 -3.129  -7.317  1.00 71.01 186 B 1 
ATOM   3124 N NE2 . GLN   B 2 186 ? -15.945 -1.665  -5.783  1.00 69.01 186 B 1 
ATOM   3125 N N   . THR   B 2 187 ? -18.767 -7.805  -3.229  1.00 91.08 187 B 1 
ATOM   3126 C CA  . THR   B 2 187 ? -19.945 -8.659  -3.054  1.00 92.07 187 B 1 
ATOM   3127 C C   . THR   B 2 187 ? -20.253 -8.818  -1.571  1.00 92.35 187 B 1 
ATOM   3128 O O   . THR   B 2 187 ? -19.346 -8.843  -0.736  1.00 91.50 187 B 1 
ATOM   3129 C CB  . THR   B 2 187 ? -19.760 -10.026 -3.734  1.00 91.33 187 B 1 
ATOM   3130 O OG1 . THR   B 2 187 ? -20.927 -10.801 -3.581  1.00 86.64 187 B 1 
ATOM   3131 C CG2 . THR   B 2 187 ? -18.599 -10.859 -3.183  1.00 86.31 187 B 1 
ATOM   3132 N N   . MET   B 2 188 ? -21.541 -8.931  -1.245  1.00 91.62 188 B 1 
ATOM   3133 C CA  . MET   B 2 188 ? -22.005 -9.273  0.102   1.00 92.14 188 B 1 
ATOM   3134 C C   . MET   B 2 188 ? -21.956 -10.787 0.356   1.00 93.09 188 B 1 
ATOM   3135 O O   . MET   B 2 188 ? -21.870 -11.226 1.501   1.00 90.76 188 B 1 
ATOM   3136 C CB  . MET   B 2 188 ? -23.422 -8.716  0.282   1.00 91.62 188 B 1 
ATOM   3137 C CG  . MET   B 2 188 ? -23.951 -8.885  1.704   1.00 89.85 188 B 1 
ATOM   3138 S SD  . MET   B 2 188 ? -25.549 -8.084  1.965   1.00 85.04 188 B 1 
ATOM   3139 C CE  . MET   B 2 188 ? -25.862 -8.591  3.670   1.00 79.80 188 B 1 
ATOM   3140 N N   . ASN   B 2 189 ? -21.996 -11.587 -0.710  1.00 91.93 189 B 1 
ATOM   3141 C CA  . ASN   B 2 189 ? -21.972 -13.043 -0.634  1.00 91.86 189 B 1 
ATOM   3142 C C   . ASN   B 2 189 ? -20.656 -13.617 -1.193  1.00 92.21 189 B 1 
ATOM   3143 O O   . ASN   B 2 189 ? -20.615 -14.067 -2.344  1.00 91.02 189 B 1 
ATOM   3144 C CB  . ASN   B 2 189 ? -23.216 -13.591 -1.348  1.00 90.50 189 B 1 
ATOM   3145 C CG  . ASN   B 2 189 ? -23.294 -15.107 -1.272  1.00 89.28 189 B 1 
ATOM   3146 O OD1 . ASN   B 2 189 ? -22.668 -15.770 -0.460  1.00 84.70 189 B 1 
ATOM   3147 N ND2 . ASN   B 2 189 ? -24.080 -15.706 -2.137  1.00 82.50 189 B 1 
ATOM   3148 N N   . PRO   B 2 190 ? -19.582 -13.662 -0.399  1.00 91.16 190 B 1 
ATOM   3149 C CA  . PRO   B 2 190 ? -18.308 -14.217 -0.859  1.00 90.55 190 B 1 
ATOM   3150 C C   . PRO   B 2 190 ? -18.281 -15.752 -0.875  1.00 91.31 190 B 1 
ATOM   3151 O O   . PRO   B 2 190 ? -17.324 -16.335 -1.378  1.00 90.52 190 B 1 
ATOM   3152 C CB  . PRO   B 2 190 ? -17.268 -13.623 0.091   1.00 88.92 190 B 1 
ATOM   3153 C CG  . PRO   B 2 190 ? -18.037 -13.520 1.409   1.00 87.91 190 B 1 
ATOM   3154 C CD  . PRO   B 2 190 ? -19.451 -13.147 0.950   1.00 89.99 190 B 1 
ATOM   3155 N N   . LEU   B 2 191 ? -19.313 -16.434 -0.355  1.00 91.18 191 B 1 
ATOM   3156 C CA  . LEU   B 2 191 ? -19.320 -17.900 -0.218  1.00 90.50 191 B 1 
ATOM   3157 C C   . LEU   B 2 191 ? -19.070 -18.660 -1.531  1.00 91.34 191 B 1 
ATOM   3158 O O   . LEU   B 2 191 ? -18.321 -19.640 -1.500  1.00 91.15 191 B 1 
ATOM   3159 C CB  . LEU   B 2 191 ? -20.635 -18.397 0.400   1.00 89.30 191 B 1 
ATOM   3160 C CG  . LEU   B 2 191 ? -20.890 -17.987 1.852   1.00 86.52 191 B 1 
ATOM   3161 C CD1 . LEU   B 2 191 ? -22.266 -18.518 2.243   1.00 83.40 191 B 1 
ATOM   3162 C CD2 . LEU   B 2 191 ? -19.851 -18.584 2.802   1.00 83.12 191 B 1 
ATOM   3163 N N   . PRO   B 2 192 ? -19.649 -18.261 -2.670  1.00 90.44 192 B 1 
ATOM   3164 C CA  . PRO   B 2 192 ? -19.367 -18.926 -3.941  1.00 89.47 192 B 1 
ATOM   3165 C C   . PRO   B 2 192 ? -17.889 -18.808 -4.325  1.00 90.91 192 B 1 
ATOM   3166 O O   . PRO   B 2 192 ? -17.267 -19.816 -4.662  1.00 90.04 192 B 1 
ATOM   3167 C CB  . PRO   B 2 192 ? -20.298 -18.277 -4.967  1.00 87.52 192 B 1 
ATOM   3168 C CG  . PRO   B 2 192 ? -21.409 -17.662 -4.134  1.00 86.67 192 B 1 
ATOM   3169 C CD  . PRO   B 2 192 ? -20.667 -17.254 -2.864  1.00 89.31 192 B 1 
ATOM   3170 N N   . LEU   B 2 193 ? -17.308 -17.614 -4.175  1.00 92.67 193 B 1 
ATOM   3171 C CA  . LEU   B 2 193 ? -15.889 -17.357 -4.441  1.00 92.90 193 B 1 
ATOM   3172 C C   . LEU   B 2 193 ? -14.975 -18.181 -3.530  1.00 93.41 193 B 1 
ATOM   3173 O O   . LEU   B 2 193 ? -14.002 -18.767 -3.989  1.00 92.46 193 B 1 
ATOM   3174 C CB  . LEU   B 2 193 ? -15.582 -15.868 -4.239  1.00 92.04 193 B 1 
ATOM   3175 C CG  . LEU   B 2 193 ? -16.320 -14.910 -5.185  1.00 88.52 193 B 1 
ATOM   3176 C CD1 . LEU   B 2 193 ? -15.979 -13.474 -4.794  1.00 83.03 193 B 1 
ATOM   3177 C CD2 . LEU   B 2 193 ? -15.903 -15.142 -6.635  1.00 84.10 193 B 1 
ATOM   3178 N N   . ILE   B 2 194 ? -15.310 -18.255 -2.239  1.00 92.60 194 B 1 
ATOM   3179 C CA  . ILE   B 2 194 ? -14.548 -19.040 -1.259  1.00 91.53 194 B 1 
ATOM   3180 C C   . ILE   B 2 194 ? -14.566 -20.525 -1.633  1.00 91.80 194 B 1 
ATOM   3181 O O   . ILE   B 2 194 ? -13.522 -21.175 -1.603  1.00 91.83 194 B 1 
ATOM   3182 C CB  . ILE   B 2 194 ? -15.097 -18.800 0.162   1.00 90.96 194 B 1 
ATOM   3183 C CG1 . ILE   B 2 194 ? -14.851 -17.336 0.593   1.00 89.50 194 B 1 
ATOM   3184 C CG2 . ILE   B 2 194 ? -14.448 -19.754 1.182   1.00 89.38 194 B 1 
ATOM   3185 C CD1 . ILE   B 2 194 ? -15.806 -16.887 1.698   1.00 83.85 194 B 1 
ATOM   3186 N N   . ARG   B 2 195 ? -15.727 -21.058 -2.036  1.00 92.27 195 B 1 
ATOM   3187 C CA  . ARG   B 2 195 ? -15.833 -22.450 -2.499  1.00 91.45 195 B 1 
ATOM   3188 C C   . ARG   B 2 195 ? -15.011 -22.693 -3.757  1.00 92.47 195 B 1 
ATOM   3189 O O   . ARG   B 2 195 ? -14.334 -23.710 -3.832  1.00 91.90 195 B 1 
ATOM   3190 C CB  . ARG   B 2 195 ? -17.295 -22.824 -2.768  1.00 90.15 195 B 1 
ATOM   3191 C CG  . ARG   B 2 195 ? -18.068 -23.051 -1.467  1.00 78.87 195 B 1 
ATOM   3192 C CD  . ARG   B 2 195 ? -19.514 -23.405 -1.813  1.00 74.99 195 B 1 
ATOM   3193 N NE  . ARG   B 2 195 ? -20.338 -23.537 -0.604  1.00 65.77 195 B 1 
ATOM   3194 C CZ  . ARG   B 2 195 ? -21.651 -23.681 -0.575  1.00 58.33 195 B 1 
ATOM   3195 N NH1 . ARG   B 2 195 ? -22.350 -23.799 -1.675  1.00 52.79 195 B 1 
ATOM   3196 N NH2 . ARG   B 2 195 ? -22.285 -23.701 0.564   1.00 51.08 195 B 1 
ATOM   3197 N N   . ASP   B 2 196 ? -15.053 -21.784 -4.709  1.00 93.46 196 B 1 
ATOM   3198 C CA  . ASP   B 2 196 ? -14.281 -21.923 -5.944  1.00 93.63 196 B 1 
ATOM   3199 C C   . ASP   B 2 196 ? -12.768 -21.883 -5.658  1.00 94.00 196 B 1 
ATOM   3200 O O   . ASP   B 2 196 ? -12.020 -22.716 -6.170  1.00 92.99 196 B 1 
ATOM   3201 C CB  . ASP   B 2 196 ? -14.680 -20.831 -6.939  1.00 93.37 196 B 1 
ATOM   3202 C CG  . ASP   B 2 196 ? -16.132 -20.890 -7.417  1.00 92.27 196 B 1 
ATOM   3203 O OD1 . ASP   B 2 196 ? -16.830 -21.915 -7.253  1.00 87.40 196 B 1 
ATOM   3204 O OD2 . ASP   B 2 196 ? -16.585 -19.857 -7.953  1.00 87.60 196 B 1 
ATOM   3205 N N   . LEU   B 2 197 ? -12.323 -20.989 -4.769  1.00 93.86 197 B 1 
ATOM   3206 C CA  . LEU   B 2 197 ? -10.930 -20.924 -4.314  1.00 93.57 197 B 1 
ATOM   3207 C C   . LEU   B 2 197 ? -10.503 -22.213 -3.594  1.00 93.42 197 B 1 
ATOM   3208 O O   . LEU   B 2 197 ? -9.442  -22.762 -3.889  1.00 92.82 197 B 1 
ATOM   3209 C CB  . LEU   B 2 197 ? -10.740 -19.699 -3.398  1.00 93.85 197 B 1 
ATOM   3210 C CG  . LEU   B 2 197 ? -10.775 -18.341 -4.129  1.00 93.39 197 B 1 
ATOM   3211 C CD1 . LEU   B 2 197 ? -10.885 -17.207 -3.115  1.00 89.96 197 B 1 
ATOM   3212 C CD2 . LEU   B 2 197 ? -9.512  -18.109 -4.959  1.00 89.50 197 B 1 
ATOM   3213 N N   . GLN   B 2 198 ? -11.338 -22.735 -2.692  1.00 93.20 198 B 1 
ATOM   3214 C CA  . GLN   B 2 198 ? -11.074 -24.004 -2.001  1.00 92.15 198 B 1 
ATOM   3215 C C   . GLN   B 2 198 ? -11.039 -25.187 -2.978  1.00 92.40 198 B 1 
ATOM   3216 O O   . GLN   B 2 198 ? -10.139 -26.022 -2.901  1.00 91.39 198 B 1 
ATOM   3217 C CB  . GLN   B 2 198 ? -12.141 -24.238 -0.924  1.00 90.98 198 B 1 
ATOM   3218 C CG  . GLN   B 2 198 ? -11.940 -23.338 0.305   1.00 87.92 198 B 1 
ATOM   3219 C CD  . GLN   B 2 198 ? -13.049 -23.494 1.346   1.00 86.24 198 B 1 
ATOM   3220 O OE1 . GLN   B 2 198 ? -14.132 -24.000 1.099   1.00 79.12 198 B 1 
ATOM   3221 N NE2 . GLN   B 2 198 ? -12.811 -23.055 2.563   1.00 77.07 198 B 1 
ATOM   3222 N N   . ASN   B 2 199 ? -11.967 -25.240 -3.922  1.00 92.72 199 B 1 
ATOM   3223 C CA  . ASN   B 2 199 ? -12.008 -26.285 -4.950  1.00 92.39 199 B 1 
ATOM   3224 C C   . ASN   B 2 199 ? -10.789 -26.224 -5.882  1.00 91.91 199 B 1 
ATOM   3225 O O   . ASN   B 2 199 ? -10.324 -27.262 -6.348  1.00 90.04 199 B 1 
ATOM   3226 C CB  . ASN   B 2 199 ? -13.301 -26.142 -5.763  1.00 92.42 199 B 1 
ATOM   3227 C CG  . ASN   B 2 199 ? -14.549 -26.569 -5.009  1.00 89.35 199 B 1 
ATOM   3228 O OD1 . ASN   B 2 199 ? -14.535 -27.360 -4.087  1.00 82.23 199 B 1 
ATOM   3229 N ND2 . ASN   B 2 199 ? -15.697 -26.084 -5.440  1.00 81.26 199 B 1 
ATOM   3230 N N   . ALA   B 2 200 ? -10.256 -25.035 -6.119  1.00 91.96 200 B 1 
ATOM   3231 C CA  . ALA   B 2 200 ? -9.007  -24.833 -6.854  1.00 90.53 200 B 1 
ATOM   3232 C C   . ALA   B 2 200 ? -7.742  -25.156 -6.026  1.00 90.11 200 B 1 
ATOM   3233 O O   . ALA   B 2 200 ? -6.634  -25.087 -6.556  1.00 87.41 200 B 1 
ATOM   3234 C CB  . ALA   B 2 200 ? -8.994  -23.408 -7.404  1.00 90.01 200 B 1 
ATOM   3235 N N   . GLY   B 2 201 ? -7.895  -25.526 -4.753  1.00 90.25 201 B 1 
ATOM   3236 C CA  . GLY   B 2 201 ? -6.806  -25.946 -3.865  1.00 89.16 201 B 1 
ATOM   3237 C C   . GLY   B 2 201 ? -6.146  -24.817 -3.069  1.00 89.89 201 B 1 
ATOM   3238 O O   . GLY   B 2 201 ? -5.107  -25.048 -2.452  1.00 87.09 201 B 1 
ATOM   3239 N N   . TYR   B 2 202 ? -6.720  -23.615 -3.053  1.00 90.72 202 B 1 
ATOM   3240 C CA  . TYR   B 2 202 ? -6.194  -22.517 -2.240  1.00 90.86 202 B 1 
ATOM   3241 C C   . TYR   B 2 202 ? -6.513  -22.709 -0.757  1.00 90.90 202 B 1 
ATOM   3242 O O   . TYR   B 2 202 ? -7.629  -23.069 -0.375  1.00 88.88 202 B 1 
ATOM   3243 C CB  . TYR   B 2 202 ? -6.727  -21.171 -2.726  1.00 90.32 202 B 1 
ATOM   3244 C CG  . TYR   B 2 202 ? -6.176  -20.761 -4.069  1.00 90.71 202 B 1 
ATOM   3245 C CD1 . TYR   B 2 202 ? -4.887  -20.207 -4.162  1.00 85.68 202 B 1 
ATOM   3246 C CD2 . TYR   B 2 202 ? -6.938  -20.955 -5.238  1.00 86.45 202 B 1 
ATOM   3247 C CE1 . TYR   B 2 202 ? -4.355  -19.848 -5.409  1.00 84.64 202 B 1 
ATOM   3248 C CE2 . TYR   B 2 202 ? -6.412  -20.604 -6.492  1.00 84.49 202 B 1 
ATOM   3249 C CZ  . TYR   B 2 202 ? -5.116  -20.051 -6.572  1.00 87.18 202 B 1 
ATOM   3250 O OH  . TYR   B 2 202 ? -4.598  -19.717 -7.788  1.00 85.09 202 B 1 
ATOM   3251 N N   . HIS   B 2 203 ? -5.537  -22.378 0.095   1.00 90.46 203 B 1 
ATOM   3252 C CA  . HIS   B 2 203 ? -5.734  -22.276 1.536   1.00 90.25 203 B 1 
ATOM   3253 C C   . HIS   B 2 203 ? -6.379  -20.930 1.880   1.00 90.61 203 B 1 
ATOM   3254 O O   . HIS   B 2 203 ? -5.721  -19.892 1.856   1.00 88.98 203 B 1 
ATOM   3255 C CB  . HIS   B 2 203 ? -4.399  -22.500 2.263   1.00 88.45 203 B 1 
ATOM   3256 C CG  . HIS   B 2 203 ? -4.422  -23.737 3.110   1.00 82.96 203 B 1 
ATOM   3257 N ND1 . HIS   B 2 203 ? -4.997  -23.858 4.353   1.00 71.44 203 B 1 
ATOM   3258 C CD2 . HIS   B 2 203 ? -3.896  -24.965 2.792   1.00 70.48 203 B 1 
ATOM   3259 C CE1 . HIS   B 2 203 ? -4.815  -25.121 4.781   1.00 69.99 203 B 1 
ATOM   3260 N NE2 . HIS   B 2 203 ? -4.149  -25.828 3.856   1.00 71.18 203 B 1 
ATOM   3261 N N   . VAL   B 2 204 ? -7.667  -20.944 2.211   1.00 90.37 204 B 1 
ATOM   3262 C CA  . VAL   B 2 204 ? -8.387  -19.755 2.677   1.00 89.88 204 B 1 
ATOM   3263 C C   . VAL   B 2 204 ? -8.107  -19.572 4.169   1.00 88.97 204 B 1 
ATOM   3264 O O   . VAL   B 2 204 ? -8.464  -20.427 4.977   1.00 87.19 204 B 1 
ATOM   3265 C CB  . VAL   B 2 204 ? -9.893  -19.846 2.365   1.00 89.23 204 B 1 
ATOM   3266 C CG1 . VAL   B 2 204 ? -10.622 -18.572 2.792   1.00 84.49 204 B 1 
ATOM   3267 C CG2 . VAL   B 2 204 ? -10.133 -20.040 0.860   1.00 84.54 204 B 1 
ATOM   3268 N N   . LEU   B 2 205 ? -7.457  -18.468 4.522   1.00 88.72 205 B 1 
ATOM   3269 C CA  . LEU   B 2 205 ? -7.173  -18.082 5.909   1.00 86.63 205 B 1 
ATOM   3270 C C   . LEU   B 2 205 ? -8.338  -17.311 6.528   1.00 85.41 205 B 1 
ATOM   3271 O O   . LEU   B 2 205 ? -8.621  -17.461 7.713   1.00 81.89 205 B 1 
ATOM   3272 C CB  . LEU   B 2 205 ? -5.913  -17.199 5.957   1.00 85.08 205 B 1 
ATOM   3273 C CG  . LEU   B 2 205 ? -4.598  -17.871 5.534   1.00 82.58 205 B 1 
ATOM   3274 C CD1 . LEU   B 2 205 ? -3.478  -16.833 5.598   1.00 77.94 205 B 1 
ATOM   3275 C CD2 . LEU   B 2 205 ? -4.224  -19.037 6.450   1.00 77.58 205 B 1 
ATOM   3276 N N   . TRP   B 2 206 ? -8.995  -16.485 5.726   1.00 85.08 206 B 1 
ATOM   3277 C CA  . TRP   B 2 206 ? -10.194 -15.743 6.105   1.00 84.27 206 B 1 
ATOM   3278 C C   . TRP   B 2 206 ? -11.184 -15.702 4.939   1.00 82.53 206 B 1 
ATOM   3279 O O   . TRP   B 2 206 ? -10.782 -15.411 3.814   1.00 78.87 206 B 1 
ATOM   3280 C CB  . TRP   B 2 206 ? -9.825  -14.322 6.530   1.00 83.17 206 B 1 
ATOM   3281 C CG  . TRP   B 2 206 ? -10.999 -13.569 7.050   1.00 81.07 206 B 1 
ATOM   3282 C CD1 . TRP   B 2 206 ? -11.833 -12.808 6.311   1.00 75.35 206 B 1 
ATOM   3283 C CD2 . TRP   B 2 206 ? -11.569 -13.632 8.396   1.00 79.43 206 B 1 
ATOM   3284 N NE1 . TRP   B 2 206 ? -12.898 -12.393 7.108   1.00 73.64 206 B 1 
ATOM   3285 C CE2 . TRP   B 2 206 ? -12.784 -12.903 8.387   1.00 77.98 206 B 1 
ATOM   3286 C CE3 . TRP   B 2 206 ? -11.191 -14.267 9.597   1.00 75.81 206 B 1 
ATOM   3287 C CZ2 . TRP   B 2 206 ? -13.623 -12.843 9.520   1.00 77.14 206 B 1 
ATOM   3288 C CZ3 . TRP   B 2 206 ? -12.012 -14.187 10.737  1.00 71.06 206 B 1 
ATOM   3289 C CH2 . TRP   B 2 206 ? -13.229 -13.494 10.688  1.00 72.28 206 B 1 
ATOM   3290 N N   . PRO   B 2 207 ? -12.498 -15.922 5.218   1.00 80.59 207 B 1 
ATOM   3291 C CA  . PRO   B 2 207 ? -13.048 -16.358 6.501   1.00 79.23 207 B 1 
ATOM   3292 C C   . PRO   B 2 207 ? -12.681 -17.813 6.818   1.00 78.94 207 B 1 
ATOM   3293 O O   . PRO   B 2 207 ? -12.743 -18.686 5.952   1.00 73.58 207 B 1 
ATOM   3294 C CB  . PRO   B 2 207 ? -14.558 -16.167 6.376   1.00 73.21 207 B 1 
ATOM   3295 C CG  . PRO   B 2 207 ? -14.810 -16.343 4.887   1.00 70.90 207 B 1 
ATOM   3296 C CD  . PRO   B 2 207 ? -13.557 -15.764 4.245   1.00 74.08 207 B 1 
ATOM   3297 N N   . ASN   B 2 208 ? -12.345 -18.077 8.082   1.00 70.51 208 B 1 
ATOM   3298 C CA  . ASN   B 2 208 ? -12.302 -19.442 8.597   1.00 67.63 208 B 1 
ATOM   3299 C C   . ASN   B 2 208 ? -13.741 -19.942 8.724   1.00 67.29 208 B 1 
ATOM   3300 O O   . ASN   B 2 208 ? -14.396 -19.747 9.742   1.00 61.22 208 B 1 
ATOM   3301 C CB  . ASN   B 2 208 ? -11.542 -19.484 9.935   1.00 60.92 208 B 1 
ATOM   3302 C CG  . ASN   B 2 208 ? -10.045 -19.680 9.769   1.00 54.20 208 B 1 
ATOM   3303 O OD1 . ASN   B 2 208 ? -9.564  -20.270 8.826   1.00 49.76 208 B 1 
ATOM   3304 N ND2 . ASN   B 2 208 ? -9.267  -19.231 10.730  1.00 47.55 208 B 1 
ATOM   3305 N N   . LEU   B 2 209 ? -14.240 -20.555 7.652   1.00 53.45 209 B 1 
ATOM   3306 C CA  . LEU   B 2 209 ? -15.589 -21.109 7.642   1.00 52.38 209 B 1 
ATOM   3307 C C   . LEU   B 2 209 ? -15.727 -22.147 8.765   1.00 52.18 209 B 1 
ATOM   3308 O O   . LEU   B 2 209 ? -14.918 -23.078 8.839   1.00 47.80 209 B 1 
ATOM   3309 C CB  . LEU   B 2 209 ? -15.901 -21.731 6.272   1.00 47.87 209 B 1 
ATOM   3310 C CG  . LEU   B 2 209 ? -16.294 -20.697 5.202   1.00 43.65 209 B 1 
ATOM   3311 C CD1 . LEU   B 2 209 ? -16.215 -21.337 3.815   1.00 40.46 209 B 1 
ATOM   3312 C CD2 . LEU   B 2 209 ? -17.721 -20.179 5.403   1.00 41.19 209 B 1 
ATOM   3313 N N   . PRO   B 2 210 ? -16.754 -22.039 9.623   1.00 47.66 210 B 1 
ATOM   3314 C CA  . PRO   B 2 210 ? -17.011 -23.030 10.654  1.00 45.33 210 B 1 
ATOM   3315 C C   . PRO   B 2 210 ? -17.144 -24.429 10.046  1.00 45.40 210 B 1 
ATOM   3316 O O   . PRO   B 2 210 ? -17.888 -24.643 9.092   1.00 43.12 210 B 1 
ATOM   3317 C CB  . PRO   B 2 210 ? -18.297 -22.582 11.356  1.00 42.01 210 B 1 
ATOM   3318 C CG  . PRO   B 2 210 ? -18.384 -21.088 11.048  1.00 41.36 210 B 1 
ATOM   3319 C CD  . PRO   B 2 210 ? -17.739 -20.978 9.674   1.00 43.85 210 B 1 
ATOM   3320 N N   . GLY   B 2 211 ? -16.423 -25.398 10.601  1.00 38.52 211 B 1 
ATOM   3321 C CA  . GLY   B 2 211 ? -16.462 -26.797 10.162  1.00 35.53 211 B 1 
ATOM   3322 C C   . GLY   B 2 211 ? -15.491 -27.173 9.038   1.00 35.66 211 B 1 
ATOM   3323 O O   . GLY   B 2 211 ? -15.323 -28.371 8.785   1.00 33.31 211 B 1 
ATOM   3324 N N   . VAL   B 2 212 ? -14.826 -26.220 8.396   1.00 35.80 212 B 1 
ATOM   3325 C CA  . VAL   B 2 212 ? -13.647 -26.547 7.584   1.00 33.54 212 B 1 
ATOM   3326 C C   . VAL   B 2 212 ? -12.494 -26.777 8.555   1.00 33.48 212 B 1 
ATOM   3327 O O   . VAL   B 2 212 ? -11.906 -25.841 9.083   1.00 31.50 212 B 1 
ATOM   3328 C CB  . VAL   B 2 212 ? -13.326 -25.492 6.507   1.00 30.94 212 B 1 
ATOM   3329 C CG1 . VAL   B 2 212 ? -12.175 -25.966 5.617   1.00 28.64 212 B 1 
ATOM   3330 C CG2 . VAL   B 2 212 ? -14.542 -25.254 5.600   1.00 29.51 212 B 1 
ATOM   3331 N N   . THR   B 2 213 ? -12.220 -28.052 8.830   1.00 30.35 213 B 1 
ATOM   3332 C CA  . THR   B 2 213 ? -11.049 -28.461 9.607   1.00 28.48 213 B 1 
ATOM   3333 C C   . THR   B 2 213 ? -9.792  -27.954 8.909   1.00 29.06 213 B 1 
ATOM   3334 O O   . THR   B 2 213 ? -9.539  -28.318 7.764   1.00 27.30 213 B 1 
ATOM   3335 C CB  . THR   B 2 213 ? -10.965 -29.996 9.721   1.00 25.52 213 B 1 
ATOM   3336 O OG1 . THR   B 2 213 ? -11.194 -30.596 8.465   1.00 23.58 213 B 1 
ATOM   3337 C CG2 . THR   B 2 213 ? -12.013 -30.549 10.692  1.00 23.31 213 B 1 
ATOM   3338 N N   . SER   B 2 214 ? -9.027  -27.118 9.602   1.00 27.44 214 B 1 
ATOM   3339 C CA  . SER   B 2 214 ? -7.629  -26.838 9.271   1.00 26.41 214 B 1 
ATOM   3340 C C   . SER   B 2 214 ? -6.801  -28.118 9.314   1.00 25.97 214 B 1 
ATOM   3341 O O   . SER   B 2 214 ? -7.008  -28.908 10.263  1.00 23.76 214 B 1 
ATOM   3342 C CB  . SER   B 2 214 ? -7.041  -25.847 10.279  1.00 24.45 214 B 1 
ATOM   3343 O OG  . SER   B 2 214 ? -7.199  -26.413 11.565  1.00 23.38 214 B 1 
ATOM   3344 O OXT . SER   B 2 214 ? -5.928  -28.263 8.391   1.00 22.01 214 B 1 
ATOM   3345 N N   . MET   C 3 1   ? 50.354  7.658   -24.228 1.00 46.10 1   C 1 
ATOM   3346 C CA  . MET   C 3 1   ? 49.752  6.316   -24.077 1.00 49.09 1   C 1 
ATOM   3347 C C   . MET   C 3 1   ? 50.347  5.691   -22.833 1.00 51.85 1   C 1 
ATOM   3348 O O   . MET   C 3 1   ? 51.539  5.389   -22.850 1.00 48.22 1   C 1 
ATOM   3349 C CB  . MET   C 3 1   ? 50.039  5.426   -25.294 1.00 45.78 1   C 1 
ATOM   3350 C CG  . MET   C 3 1   ? 49.243  5.836   -26.529 1.00 42.67 1   C 1 
ATOM   3351 S SD  . MET   C 3 1   ? 49.670  4.852   -27.993 1.00 40.00 1   C 1 
ATOM   3352 C CE  . MET   C 3 1   ? 48.535  5.567   -29.204 1.00 35.21 1   C 1 
ATOM   3353 N N   . SER   C 3 2   ? 49.569  5.530   -21.762 1.00 62.70 2   C 1 
ATOM   3354 C CA  . SER   C 3 2   ? 50.018  4.732   -20.624 1.00 65.51 2   C 1 
ATOM   3355 C C   . SER   C 3 2   ? 50.099  3.283   -21.090 1.00 71.52 2   C 1 
ATOM   3356 O O   . SER   C 3 2   ? 49.094  2.654   -21.413 1.00 64.10 2   C 1 
ATOM   3357 C CB  . SER   C 3 2   ? 49.104  4.878   -19.409 1.00 55.74 2   C 1 
ATOM   3358 O OG  . SER   C 3 2   ? 49.587  3.995   -18.411 1.00 49.55 2   C 1 
ATOM   3359 N N   . ARG   C 3 3   ? 51.325  2.771   -21.196 1.00 66.84 3   C 1 
ATOM   3360 C CA  . ARG   C 3 3   ? 51.584  1.391   -21.625 1.00 71.19 3   C 1 
ATOM   3361 C C   . ARG   C 3 3   ? 51.341  0.387   -20.507 1.00 81.14 3   C 1 
ATOM   3362 O O   . ARG   C 3 3   ? 51.426  -0.808  -20.748 1.00 73.08 3   C 1 
ATOM   3363 C CB  . ARG   C 3 3   ? 53.021  1.288   -22.150 1.00 58.33 3   C 1 
ATOM   3364 C CG  . ARG   C 3 3   ? 53.139  1.880   -23.557 1.00 49.18 3   C 1 
ATOM   3365 C CD  . ARG   C 3 3   ? 54.558  1.689   -24.089 1.00 43.57 3   C 1 
ATOM   3366 N NE  . ARG   C 3 3   ? 54.574  1.811   -25.551 1.00 37.12 3   C 1 
ATOM   3367 C CZ  . ARG   C 3 3   ? 55.585  1.543   -26.360 1.00 31.56 3   C 1 
ATOM   3368 N NH1 . ARG   C 3 3   ? 56.772  1.241   -25.904 1.00 30.23 3   C 1 
ATOM   3369 N NH2 . ARG   C 3 3   ? 55.396  1.569   -27.648 1.00 27.53 3   C 1 
ATOM   3370 N N   . ASN   C 3 4   ? 51.101  0.869   -19.294 1.00 86.43 4   C 1 
ATOM   3371 C CA  . ASN   C 3 4   ? 51.066  0.095   -18.067 1.00 91.10 4   C 1 
ATOM   3372 C C   . ASN   C 3 4   ? 49.627  -0.228  -17.634 1.00 94.67 4   C 1 
ATOM   3373 O O   . ASN   C 3 4   ? 49.319  -0.237  -16.456 1.00 91.98 4   C 1 
ATOM   3374 C CB  . ASN   C 3 4   ? 51.901  0.835   -17.008 1.00 83.52 4   C 1 
ATOM   3375 C CG  . ASN   C 3 4   ? 52.763  -0.104  -16.186 1.00 74.64 4   C 1 
ATOM   3376 O OD1 . ASN   C 3 4   ? 53.219  -1.129  -16.655 1.00 62.53 4   C 1 
ATOM   3377 N ND2 . ASN   C 3 4   ? 53.075  0.264   -14.966 1.00 62.52 4   C 1 
ATOM   3378 N N   . CYS   C 3 5   ? 48.757  -0.467  -18.607 1.00 97.27 5   C 1 
ATOM   3379 C CA  . CYS   C 3 5   ? 47.377  -0.881  -18.369 1.00 97.83 5   C 1 
ATOM   3380 C C   . CYS   C 3 5   ? 47.153  -2.299  -18.908 1.00 98.12 5   C 1 
ATOM   3381 O O   . CYS   C 3 5   ? 47.675  -2.654  -19.966 1.00 97.11 5   C 1 
ATOM   3382 C CB  . CYS   C 3 5   ? 46.405  0.124   -19.001 1.00 97.03 5   C 1 
ATOM   3383 S SG  . CYS   C 3 5   ? 46.698  1.796   -18.344 1.00 95.83 5   C 1 
ATOM   3384 N N   . ALA   C 3 6   ? 46.373  -3.099  -18.187 1.00 98.38 6   C 1 
ATOM   3385 C CA  . ALA   C 3 6   ? 46.003  -4.453  -18.581 1.00 98.51 6   C 1 
ATOM   3386 C C   . ALA   C 3 6   ? 44.563  -4.497  -19.109 1.00 98.65 6   C 1 
ATOM   3387 O O   . ALA   C 3 6   ? 43.645  -3.992  -18.466 1.00 98.31 6   C 1 
ATOM   3388 C CB  . ALA   C 3 6   ? 46.210  -5.391  -17.387 1.00 98.03 6   C 1 
ATOM   3389 N N   . PHE   C 3 7   ? 44.362  -5.149  -20.257 1.00 98.60 7   C 1 
ATOM   3390 C CA  . PHE   C 3 7   ? 43.045  -5.421  -20.834 1.00 98.67 7   C 1 
ATOM   3391 C C   . PHE   C 3 7   ? 42.763  -6.920  -20.736 1.00 98.68 7   C 1 
ATOM   3392 O O   . PHE   C 3 7   ? 43.309  -7.718  -21.503 1.00 98.30 7   C 1 
ATOM   3393 C CB  . PHE   C 3 7   ? 42.998  -4.905  -22.274 1.00 98.56 7   C 1 
ATOM   3394 C CG  . PHE   C 3 7   ? 41.606  -4.907  -22.873 1.00 98.58 7   C 1 
ATOM   3395 C CD1 . PHE   C 3 7   ? 41.140  -6.012  -23.607 1.00 97.61 7   C 1 
ATOM   3396 C CD2 . PHE   C 3 7   ? 40.772  -3.786  -22.712 1.00 97.63 7   C 1 
ATOM   3397 C CE1 . PHE   C 3 7   ? 39.855  -5.992  -24.176 1.00 97.32 7   C 1 
ATOM   3398 C CE2 . PHE   C 3 7   ? 39.489  -3.758  -23.282 1.00 97.27 7   C 1 
ATOM   3399 C CZ  . PHE   C 3 7   ? 39.029  -4.863  -24.018 1.00 97.93 7   C 1 
ATOM   3400 N N   . VAL   C 3 8   ? 41.941  -7.328  -19.772 1.00 98.67 8   C 1 
ATOM   3401 C CA  . VAL   C 3 8   ? 41.595  -8.741  -19.589 1.00 98.71 8   C 1 
ATOM   3402 C C   . VAL   C 3 8   ? 40.520  -9.119  -20.598 1.00 98.70 8   C 1 
ATOM   3403 O O   . VAL   C 3 8   ? 39.421  -8.569  -20.574 1.00 98.27 8   C 1 
ATOM   3404 C CB  . VAL   C 3 8   ? 41.158  -9.051  -18.148 1.00 98.52 8   C 1 
ATOM   3405 C CG1 . VAL   C 3 8   ? 40.959  -10.556 -17.962 1.00 96.91 8   C 1 
ATOM   3406 C CG2 . VAL   C 3 8   ? 42.212  -8.595  -17.130 1.00 96.08 8   C 1 
ATOM   3407 N N   . TYR   C 3 9   ? 40.828  -10.060 -21.485 1.00 98.54 9   C 1 
ATOM   3408 C CA  . TYR   C 3 9   ? 39.913  -10.450 -22.557 1.00 98.55 9   C 1 
ATOM   3409 C C   . TYR   C 3 9   ? 40.143  -11.884 -23.041 1.00 98.53 9   C 1 
ATOM   3410 O O   . TYR   C 3 9   ? 41.273  -12.357 -23.156 1.00 97.82 9   C 1 
ATOM   3411 C CB  . TYR   C 3 9   ? 40.034  -9.452  -23.723 1.00 98.30 9   C 1 
ATOM   3412 C CG  . TYR   C 3 9   ? 39.153  -9.792  -24.907 1.00 98.35 9   C 1 
ATOM   3413 C CD1 . TYR   C 3 9   ? 39.703  -10.400 -26.054 1.00 97.17 9   C 1 
ATOM   3414 C CD2 . TYR   C 3 9   ? 37.764  -9.559  -24.849 1.00 97.29 9   C 1 
ATOM   3415 C CE1 . TYR   C 3 9   ? 38.880  -10.769 -27.129 1.00 96.71 9   C 1 
ATOM   3416 C CE2 . TYR   C 3 9   ? 36.930  -9.929  -25.919 1.00 96.87 9   C 1 
ATOM   3417 C CZ  . TYR   C 3 9   ? 37.494  -10.536 -27.059 1.00 97.32 9   C 1 
ATOM   3418 O OH  . TYR   C 3 9   ? 36.683  -10.904 -28.104 1.00 96.34 9   C 1 
ATOM   3419 N N   . SER   C 3 10  ? 39.037  -12.549 -23.387 1.00 98.22 10  C 1 
ATOM   3420 C CA  . SER   C 3 10  ? 39.030  -13.807 -24.137 1.00 98.07 10  C 1 
ATOM   3421 C C   . SER   C 3 10  ? 37.728  -13.928 -24.928 1.00 98.16 10  C 1 
ATOM   3422 O O   . SER   C 3 10  ? 36.673  -13.517 -24.453 1.00 97.20 10  C 1 
ATOM   3423 C CB  . SER   C 3 10  ? 39.143  -14.986 -23.166 1.00 97.13 10  C 1 
ATOM   3424 O OG  . SER   C 3 10  ? 39.120  -16.218 -23.857 1.00 94.08 10  C 1 
ATOM   3425 N N   . GLU   C 3 11  ? 37.766  -14.576 -26.112 1.00 97.70 11  C 1 
ATOM   3426 C CA  . GLU   C 3 11  ? 36.521  -14.933 -26.814 1.00 97.31 11  C 1 
ATOM   3427 C C   . GLU   C 3 11  ? 35.639  -15.896 -26.000 1.00 97.53 11  C 1 
ATOM   3428 O O   . GLU   C 3 11  ? 34.442  -15.986 -26.248 1.00 95.41 11  C 1 
ATOM   3429 C CB  . GLU   C 3 11  ? 36.799  -15.554 -28.185 1.00 95.36 11  C 1 
ATOM   3430 C CG  . GLU   C 3 11  ? 37.253  -14.536 -29.241 1.00 84.60 11  C 1 
ATOM   3431 C CD  . GLU   C 3 11  ? 36.922  -14.995 -30.669 1.00 81.92 11  C 1 
ATOM   3432 O OE1 . GLU   C 3 11  ? 36.579  -14.120 -31.499 1.00 75.26 11  C 1 
ATOM   3433 O OE2 . GLU   C 3 11  ? 36.917  -16.215 -30.940 1.00 75.12 11  C 1 
ATOM   3434 N N   . GLN   C 3 12  ? 36.197  -16.581 -25.002 1.00 97.85 12  C 1 
ATOM   3435 C CA  . GLN   C 3 12  ? 35.430  -17.442 -24.096 1.00 97.71 12  C 1 
ATOM   3436 C C   . GLN   C 3 12  ? 34.402  -16.670 -23.256 1.00 98.03 12  C 1 
ATOM   3437 O O   . GLN   C 3 12  ? 33.480  -17.291 -22.742 1.00 97.01 12  C 1 
ATOM   3438 C CB  . GLN   C 3 12  ? 36.378  -18.221 -23.181 1.00 96.72 12  C 1 
ATOM   3439 C CG  . GLN   C 3 12  ? 37.245  -19.226 -23.953 1.00 90.27 12  C 1 
ATOM   3440 C CD  . GLN   C 3 12  ? 38.142  -20.051 -23.027 1.00 82.95 12  C 1 
ATOM   3441 O OE1 . GLN   C 3 12  ? 38.323  -19.769 -21.855 1.00 71.83 12  C 1 
ATOM   3442 N NE2 . GLN   C 3 12  ? 38.740  -21.106 -23.530 1.00 68.09 12  C 1 
ATOM   3443 N N   . PHE   C 3 13  ? 34.500  -15.341 -23.146 1.00 97.97 13  C 1 
ATOM   3444 C CA  . PHE   C 3 13  ? 33.443  -14.531 -22.522 1.00 98.03 13  C 1 
ATOM   3445 C C   . PHE   C 3 13  ? 32.078  -14.714 -23.206 1.00 97.89 13  C 1 
ATOM   3446 O O   . PHE   C 3 13  ? 31.045  -14.638 -22.548 1.00 96.50 13  C 1 
ATOM   3447 C CB  . PHE   C 3 13  ? 33.843  -13.051 -22.528 1.00 97.78 13  C 1 
ATOM   3448 C CG  . PHE   C 3 13  ? 35.003  -12.644 -21.641 1.00 98.09 13  C 1 
ATOM   3449 C CD1 . PHE   C 3 13  ? 35.504  -13.474 -20.622 1.00 95.86 13  C 1 
ATOM   3450 C CD2 . PHE   C 3 13  ? 35.553  -11.354 -21.803 1.00 95.77 13  C 1 
ATOM   3451 C CE1 . PHE   C 3 13  ? 36.534  -13.027 -19.778 1.00 94.99 13  C 1 
ATOM   3452 C CE2 . PHE   C 3 13  ? 36.579  -10.900 -20.961 1.00 94.96 13  C 1 
ATOM   3453 C CZ  . PHE   C 3 13  ? 37.070  -11.736 -19.947 1.00 97.28 13  C 1 
ATOM   3454 N N   . LEU   C 3 14  ? 32.072  -15.040 -24.503 1.00 97.77 14  C 1 
ATOM   3455 C CA  . LEU   C 3 14  ? 30.850  -15.322 -25.263 1.00 97.44 14  C 1 
ATOM   3456 C C   . LEU   C 3 14  ? 30.149  -16.624 -24.831 1.00 97.40 14  C 1 
ATOM   3457 O O   . LEU   C 3 14  ? 29.011  -16.853 -25.236 1.00 95.47 14  C 1 
ATOM   3458 C CB  . LEU   C 3 14  ? 31.182  -15.373 -26.765 1.00 96.64 14  C 1 
ATOM   3459 C CG  . LEU   C 3 14  ? 31.785  -14.080 -27.349 1.00 93.96 14  C 1 
ATOM   3460 C CD1 . LEU   C 3 14  ? 32.169  -14.322 -28.808 1.00 85.86 14  C 1 
ATOM   3461 C CD2 . LEU   C 3 14  ? 30.797  -12.918 -27.312 1.00 85.22 14  C 1 
ATOM   3462 N N   . GLN   C 3 15  ? 30.793  -17.481 -24.036 1.00 97.10 15  C 1 
ATOM   3463 C CA  . GLN   C 3 15  ? 30.171  -18.687 -23.472 1.00 96.83 15  C 1 
ATOM   3464 C C   . GLN   C 3 15  ? 29.164  -18.360 -22.364 1.00 97.33 15  C 1 
ATOM   3465 O O   . GLN   C 3 15  ? 28.272  -19.169 -22.110 1.00 95.78 15  C 1 
ATOM   3466 C CB  . GLN   C 3 15  ? 31.242  -19.644 -22.933 1.00 95.70 15  C 1 
ATOM   3467 C CG  . GLN   C 3 15  ? 32.173  -20.165 -24.037 1.00 89.63 15  C 1 
ATOM   3468 C CD  . GLN   C 3 15  ? 33.249  -21.120 -23.510 1.00 82.17 15  C 1 
ATOM   3469 O OE1 . GLN   C 3 15  ? 33.434  -21.329 -22.325 1.00 71.52 15  C 1 
ATOM   3470 N NE2 . GLN   C 3 15  ? 34.006  -21.734 -24.389 1.00 68.76 15  C 1 
ATOM   3471 N N   . TYR   C 3 16  ? 29.265  -17.199 -21.721 1.00 97.21 16  C 1 
ATOM   3472 C CA  . TYR   C 3 16  ? 28.218  -16.682 -20.840 1.00 97.47 16  C 1 
ATOM   3473 C C   . TYR   C 3 16  ? 27.069  -16.141 -21.697 1.00 97.47 16  C 1 
ATOM   3474 O O   . TYR   C 3 16  ? 26.998  -14.954 -22.024 1.00 96.27 16  C 1 
ATOM   3475 C CB  . TYR   C 3 16  ? 28.791  -15.652 -19.866 1.00 97.36 16  C 1 
ATOM   3476 C CG  . TYR   C 3 16  ? 27.863  -15.362 -18.705 1.00 97.65 16  C 1 
ATOM   3477 C CD1 . TYR   C 3 16  ? 26.834  -14.404 -18.821 1.00 95.48 16  C 1 
ATOM   3478 C CD2 . TYR   C 3 16  ? 28.014  -16.063 -17.490 1.00 95.39 16  C 1 
ATOM   3479 C CE1 . TYR   C 3 16  ? 25.977  -14.142 -17.741 1.00 95.01 16  C 1 
ATOM   3480 C CE2 . TYR   C 3 16  ? 27.162  -15.806 -16.402 1.00 94.59 16  C 1 
ATOM   3481 C CZ  . TYR   C 3 16  ? 26.145  -14.839 -16.530 1.00 96.74 16  C 1 
ATOM   3482 O OH  . TYR   C 3 16  ? 25.320  -14.581 -15.465 1.00 95.94 16  C 1 
ATOM   3483 N N   . LYS   C 3 17  ? 26.202  -17.059 -22.107 1.00 96.79 17  C 1 
ATOM   3484 C CA  . LYS   C 3 17  ? 25.085  -16.784 -23.005 1.00 96.87 17  C 1 
ATOM   3485 C C   . LYS   C 3 17  ? 23.860  -17.592 -22.576 1.00 96.84 17  C 1 
ATOM   3486 O O   . LYS   C 3 17  ? 23.905  -18.817 -22.585 1.00 94.32 17  C 1 
ATOM   3487 C CB  . LYS   C 3 17  ? 25.512  -17.111 -24.446 1.00 95.76 17  C 1 
ATOM   3488 C CG  . LYS   C 3 17  ? 24.420  -16.735 -25.450 1.00 93.63 17  C 1 
ATOM   3489 C CD  . LYS   C 3 17  ? 24.860  -16.998 -26.893 1.00 90.16 17  C 1 
ATOM   3490 C CE  . LYS   C 3 17  ? 23.696  -16.594 -27.794 1.00 83.80 17  C 1 
ATOM   3491 N NZ  . LYS   C 3 17  ? 23.954  -16.836 -29.229 1.00 74.97 17  C 1 
ATOM   3492 N N   . PHE   C 3 18  ? 22.769  -16.899 -22.256 1.00 96.68 18  C 1 
ATOM   3493 C CA  . PHE   C 3 18  ? 21.502  -17.534 -21.875 1.00 96.27 18  C 1 
ATOM   3494 C C   . PHE   C 3 18  ? 20.791  -18.135 -23.094 1.00 96.01 18  C 1 
ATOM   3495 O O   . PHE   C 3 18  ? 20.637  -19.350 -23.190 1.00 92.83 18  C 1 
ATOM   3496 C CB  . PHE   C 3 18  ? 20.636  -16.507 -21.142 1.00 95.41 18  C 1 
ATOM   3497 C CG  . PHE   C 3 18  ? 21.257  -15.978 -19.868 1.00 96.16 18  C 1 
ATOM   3498 C CD1 . PHE   C 3 18  ? 21.373  -16.813 -18.742 1.00 92.82 18  C 1 
ATOM   3499 C CD2 . PHE   C 3 18  ? 21.727  -14.654 -19.796 1.00 93.05 18  C 1 
ATOM   3500 C CE1 . PHE   C 3 18  ? 21.936  -16.329 -17.552 1.00 92.14 18  C 1 
ATOM   3501 C CE2 . PHE   C 3 18  ? 22.294  -14.164 -18.608 1.00 92.09 18  C 1 
ATOM   3502 C CZ  . PHE   C 3 18  ? 22.394  -15.002 -17.485 1.00 95.03 18  C 1 
ATOM   3503 N N   . HIS   C 3 19  ? 20.408  -17.294 -24.048 1.00 95.98 19  C 1 
ATOM   3504 C CA  . HIS   C 3 19  ? 19.830  -17.670 -25.342 1.00 95.30 19  C 1 
ATOM   3505 C C   . HIS   C 3 19  ? 20.010  -16.537 -26.367 1.00 95.64 19  C 1 
ATOM   3506 O O   . HIS   C 3 19  ? 20.587  -15.495 -26.058 1.00 93.84 19  C 1 
ATOM   3507 C CB  . HIS   C 3 19  ? 18.353  -18.065 -25.152 1.00 93.40 19  C 1 
ATOM   3508 C CG  . HIS   C 3 19  ? 17.497  -16.972 -24.573 1.00 92.26 19  C 1 
ATOM   3509 N ND1 . HIS   C 3 19  ? 16.929  -15.921 -25.257 1.00 82.28 19  C 1 
ATOM   3510 C CD2 . HIS   C 3 19  ? 17.104  -16.858 -23.259 1.00 81.15 19  C 1 
ATOM   3511 C CE1 . HIS   C 3 19  ? 16.210  -15.198 -24.380 1.00 83.52 19  C 1 
ATOM   3512 N NE2 . HIS   C 3 19  ? 16.299  -15.736 -23.155 1.00 85.22 19  C 1 
ATOM   3513 N N   . ASP   C 3 20  ? 19.565  -16.753 -27.604 1.00 95.39 20  C 1 
ATOM   3514 C CA  . ASP   C 3 20  ? 19.830  -15.811 -28.705 1.00 94.75 20  C 1 
ATOM   3515 C C   . ASP   C 3 20  ? 19.086  -14.469 -28.575 1.00 94.41 20  C 1 
ATOM   3516 O O   . ASP   C 3 20  ? 19.617  -13.445 -29.001 1.00 90.89 20  C 1 
ATOM   3517 C CB  . ASP   C 3 20  ? 19.515  -16.483 -30.051 1.00 93.45 20  C 1 
ATOM   3518 C CG  . ASP   C 3 20  ? 20.514  -17.591 -30.409 1.00 90.29 20  C 1 
ATOM   3519 O OD1 . ASP   C 3 20  ? 21.712  -17.441 -30.077 1.00 84.52 20  C 1 
ATOM   3520 O OD2 . ASP   C 3 20  ? 20.109  -18.587 -31.035 1.00 84.47 20  C 1 
ATOM   3521 N N   . ASP   C 3 21  ? 17.911  -14.467 -27.945 1.00 93.82 21  C 1 
ATOM   3522 C CA  . ASP   C 3 21  ? 17.061  -13.280 -27.788 1.00 92.83 21  C 1 
ATOM   3523 C C   . ASP   C 3 21  ? 17.233  -12.585 -26.422 1.00 93.85 21  C 1 
ATOM   3524 O O   . ASP   C 3 21  ? 16.549  -11.603 -26.129 1.00 91.17 21  C 1 
ATOM   3525 C CB  . ASP   C 3 21  ? 15.592  -13.673 -28.022 1.00 89.93 21  C 1 
ATOM   3526 C CG  . ASP   C 3 21  ? 15.341  -14.283 -29.402 1.00 82.99 21  C 1 
ATOM   3527 O OD1 . ASP   C 3 21  ? 15.857  -13.726 -30.398 1.00 75.97 21  C 1 
ATOM   3528 O OD2 . ASP   C 3 21  ? 14.615  -15.300 -29.455 1.00 75.12 21  C 1 
ATOM   3529 N N   . HIS   C 3 22  ? 18.144  -13.080 -25.570 1.00 95.47 22  C 1 
ATOM   3530 C CA  . HIS   C 3 22  ? 18.352  -12.503 -24.242 1.00 96.37 22  C 1 
ATOM   3531 C C   . HIS   C 3 22  ? 19.033  -11.122 -24.338 1.00 96.67 22  C 1 
ATOM   3532 O O   . HIS   C 3 22  ? 20.019  -10.980 -25.073 1.00 95.79 22  C 1 
ATOM   3533 C CB  . HIS   C 3 22  ? 19.155  -13.480 -23.375 1.00 96.16 22  C 1 
ATOM   3534 C CG  . HIS   C 3 22  ? 19.110  -13.116 -21.914 1.00 96.39 22  C 1 
ATOM   3535 N ND1 . HIS   C 3 22  ? 19.919  -12.204 -21.278 1.00 89.46 22  C 1 
ATOM   3536 C CD2 . HIS   C 3 22  ? 18.222  -13.592 -20.980 1.00 88.51 22  C 1 
ATOM   3537 C CE1 . HIS   C 3 22  ? 19.529  -12.129 -19.994 1.00 91.09 22  C 1 
ATOM   3538 N NE2 . HIS   C 3 22  ? 18.503  -12.960 -19.779 1.00 92.14 22  C 1 
ATOM   3539 N N   . PRO   C 3 23  ? 18.575  -10.109 -23.582 1.00 96.44 23  C 1 
ATOM   3540 C CA  . PRO   C 3 23  ? 19.150  -8.759  -23.661 1.00 96.27 23  C 1 
ATOM   3541 C C   . PRO   C 3 23  ? 20.618  -8.700  -23.221 1.00 96.83 23  C 1 
ATOM   3542 O O   . PRO   C 3 23  ? 21.387  -7.904  -23.762 1.00 95.77 23  C 1 
ATOM   3543 C CB  . PRO   C 3 23  ? 18.247  -7.879  -22.783 1.00 94.85 23  C 1 
ATOM   3544 C CG  . PRO   C 3 23  ? 17.565  -8.865  -21.830 1.00 92.14 23  C 1 
ATOM   3545 C CD  . PRO   C 3 23  ? 17.426  -10.124 -22.681 1.00 95.12 23  C 1 
ATOM   3546 N N   . PHE   C 3 24  ? 21.038  -9.564  -22.293 1.00 97.15 24  C 1 
ATOM   3547 C CA  . PHE   C 3 24  ? 22.447  -9.697  -21.918 1.00 97.40 24  C 1 
ATOM   3548 C C   . PHE   C 3 24  ? 23.210  -10.473 -22.994 1.00 97.45 24  C 1 
ATOM   3549 O O   . PHE   C 3 24  ? 23.101  -11.699 -23.105 1.00 96.39 24  C 1 
ATOM   3550 C CB  . PHE   C 3 24  ? 22.571  -10.339 -20.534 1.00 97.20 24  C 1 
ATOM   3551 C CG  . PHE   C 3 24  ? 23.967  -10.218 -19.956 1.00 97.03 24  C 1 
ATOM   3552 C CD1 . PHE   C 3 24  ? 24.971  -11.142 -20.303 1.00 94.15 24  C 1 
ATOM   3553 C CD2 . PHE   C 3 24  ? 24.271  -9.157  -19.083 1.00 94.19 24  C 1 
ATOM   3554 C CE1 . PHE   C 3 24  ? 26.270  -11.006 -19.779 1.00 92.74 24  C 1 
ATOM   3555 C CE2 . PHE   C 3 24  ? 25.566  -9.020  -18.551 1.00 92.82 24  C 1 
ATOM   3556 C CZ  . PHE   C 3 24  ? 26.567  -9.945  -18.901 1.00 94.42 24  C 1 
ATOM   3557 N N   . ASN   C 3 25  ? 24.015  -9.766  -23.783 1.00 96.90 25  C 1 
ATOM   3558 C CA  . ASN   C 3 25  ? 24.760  -10.352 -24.897 1.00 97.13 25  C 1 
ATOM   3559 C C   . ASN   C 3 25  ? 26.236  -9.912  -24.884 1.00 97.48 25  C 1 
ATOM   3560 O O   . ASN   C 3 25  ? 26.574  -8.787  -25.255 1.00 96.37 25  C 1 
ATOM   3561 C CB  . ASN   C 3 25  ? 24.023  -10.008 -26.204 1.00 96.07 25  C 1 
ATOM   3562 C CG  . ASN   C 3 25  ? 24.588  -10.739 -27.410 1.00 95.14 25  C 1 
ATOM   3563 O OD1 . ASN   C 3 25  ? 25.692  -11.262 -27.419 1.00 90.89 25  C 1 
ATOM   3564 N ND2 . ASN   C 3 25  ? 23.831  -10.787 -28.485 1.00 89.06 25  C 1 
ATOM   3565 N N   . GLN   C 3 26  ? 27.127  -10.831 -24.517 1.00 97.33 26  C 1 
ATOM   3566 C CA  . GLN   C 3 26  ? 28.577  -10.569 -24.448 1.00 97.56 26  C 1 
ATOM   3567 C C   . GLN   C 3 26  ? 29.237  -10.292 -25.813 1.00 97.91 26  C 1 
ATOM   3568 O O   . GLN   C 3 26  ? 30.417  -9.935  -25.857 1.00 96.66 26  C 1 
ATOM   3569 C CB  . GLN   C 3 26  ? 29.285  -11.715 -23.712 1.00 96.22 26  C 1 
ATOM   3570 C CG  . GLN   C 3 26  ? 28.931  -11.834 -22.222 1.00 93.61 26  C 1 
ATOM   3571 C CD  . GLN   C 3 26  ? 29.525  -10.729 -21.341 1.00 92.87 26  C 1 
ATOM   3572 O OE1 . GLN   C 3 26  ? 29.540  -9.556  -21.677 1.00 84.25 26  C 1 
ATOM   3573 N NE2 . GLN   C 3 26  ? 30.024  -11.071 -20.174 1.00 82.72 26  C 1 
ATOM   3574 N N   . LEU   C 3 27  ? 28.509  -10.376 -26.916 1.00 97.80 27  C 1 
ATOM   3575 C CA  . LEU   C 3 27  ? 28.992  -9.898  -28.220 1.00 97.81 27  C 1 
ATOM   3576 C C   . LEU   C 3 27  ? 29.461  -8.434  -28.142 1.00 98.14 27  C 1 
ATOM   3577 O O   . LEU   C 3 27  ? 30.426  -8.062  -28.807 1.00 97.52 27  C 1 
ATOM   3578 C CB  . LEU   C 3 27  ? 27.879  -10.069 -29.268 1.00 97.14 27  C 1 
ATOM   3579 C CG  . LEU   C 3 27  ? 28.329  -9.784  -30.720 1.00 94.91 27  C 1 
ATOM   3580 C CD1 . LEU   C 3 27  ? 29.359  -10.806 -31.209 1.00 90.26 27  C 1 
ATOM   3581 C CD2 . LEU   C 3 27  ? 27.127  -9.839  -31.655 1.00 89.91 27  C 1 
ATOM   3582 N N   . ARG   C 3 28  ? 28.846  -7.633  -27.262 1.00 98.05 28  C 1 
ATOM   3583 C CA  . ARG   C 3 28  ? 29.242  -6.243  -26.971 1.00 98.17 28  C 1 
ATOM   3584 C C   . ARG   C 3 28  ? 30.713  -6.116  -26.544 1.00 98.50 28  C 1 
ATOM   3585 O O   . ARG   C 3 28  ? 31.379  -5.166  -26.949 1.00 98.09 28  C 1 
ATOM   3586 C CB  . ARG   C 3 28  ? 28.267  -5.683  -25.922 1.00 96.70 28  C 1 
ATOM   3587 C CG  . ARG   C 3 28  ? 28.463  -6.266  -24.514 1.00 94.52 28  C 1 
ATOM   3588 C CD  . ARG   C 3 28  ? 27.243  -6.076  -23.630 1.00 94.56 28  C 1 
ATOM   3589 N NE  . ARG   C 3 28  ? 27.461  -6.684  -22.312 1.00 94.04 28  C 1 
ATOM   3590 C CZ  . ARG   C 3 28  ? 26.893  -6.335  -21.171 1.00 95.65 28  C 1 
ATOM   3591 N NH1 . ARG   C 3 28  ? 25.966  -5.424  -21.105 1.00 88.47 28  C 1 
ATOM   3592 N NH2 . ARG   C 3 28  ? 27.259  -6.904  -20.063 1.00 90.17 28  C 1 
ATOM   3593 N N   . VAL   C 3 29  ? 31.239  -7.083  -25.782 1.00 98.50 29  C 1 
ATOM   3594 C CA  . VAL   C 3 29  ? 32.652  -7.097  -25.354 1.00 98.57 29  C 1 
ATOM   3595 C C   . VAL   C 3 29  ? 33.561  -7.324  -26.561 1.00 98.63 29  C 1 
ATOM   3596 O O   . VAL   C 3 29  ? 34.519  -6.579  -26.763 1.00 98.28 29  C 1 
ATOM   3597 C CB  . VAL   C 3 29  ? 32.922  -8.166  -24.274 1.00 98.22 29  C 1 
ATOM   3598 C CG1 . VAL   C 3 29  ? 34.356  -8.057  -23.745 1.00 95.01 29  C 1 
ATOM   3599 C CG2 . VAL   C 3 29  ? 31.976  -8.026  -23.074 1.00 94.16 29  C 1 
ATOM   3600 N N   . LYS   C 3 30  ? 33.221  -8.295  -27.418 1.00 98.42 30  C 1 
ATOM   3601 C CA  . LYS   C 3 30  ? 33.953  -8.575  -28.663 1.00 98.39 30  C 1 
ATOM   3602 C C   . LYS   C 3 30  ? 33.924  -7.380  -29.623 1.00 98.50 30  C 1 
ATOM   3603 O O   . LYS   C 3 30  ? 34.952  -7.045  -30.203 1.00 98.11 30  C 1 
ATOM   3604 C CB  . LYS   C 3 30  ? 33.392  -9.855  -29.305 1.00 98.00 30  C 1 
ATOM   3605 C CG  . LYS   C 3 30  ? 34.148  -10.226 -30.595 1.00 96.66 30  C 1 
ATOM   3606 C CD  . LYS   C 3 30  ? 33.756  -11.621 -31.092 1.00 94.55 30  C 1 
ATOM   3607 C CE  . LYS   C 3 30  ? 34.503  -11.918 -32.400 1.00 90.64 30  C 1 
ATOM   3608 N NZ  . LYS   C 3 30  ? 34.482  -13.365 -32.734 1.00 85.42 30  C 1 
ATOM   3609 N N   . MET   C 3 31  ? 32.783  -6.719  -29.763 1.00 98.54 31  C 1 
ATOM   3610 C CA  . MET   C 3 31  ? 32.653  -5.509  -30.587 1.00 98.54 31  C 1 
ATOM   3611 C C   . MET   C 3 31  ? 33.518  -4.355  -30.065 1.00 98.64 31  C 1 
ATOM   3612 O O   . MET   C 3 31  ? 34.113  -3.631  -30.858 1.00 98.27 31  C 1 
ATOM   3613 C CB  . MET   C 3 31  ? 31.190  -5.060  -30.634 1.00 98.17 31  C 1 
ATOM   3614 C CG  . MET   C 3 31  ? 30.312  -5.987  -31.482 1.00 95.85 31  C 1 
ATOM   3615 S SD  . MET   C 3 31  ? 28.544  -5.577  -31.415 1.00 94.51 31  C 1 
ATOM   3616 C CE  . MET   C 3 31  ? 28.534  -3.972  -32.239 1.00 85.07 31  C 1 
ATOM   3617 N N   . THR   C 3 32  ? 33.607  -4.205  -28.734 1.00 98.58 32  C 1 
ATOM   3618 C CA  . THR   C 3 32  ? 34.466  -3.191  -28.100 1.00 98.66 32  C 1 
ATOM   3619 C C   . THR   C 3 32  ? 35.943  -3.502  -28.328 1.00 98.65 32  C 1 
ATOM   3620 O O   . THR   C 3 32  ? 36.703  -2.623  -28.727 1.00 98.36 32  C 1 
ATOM   3621 C CB  . THR   C 3 32  ? 34.202  -3.101  -26.592 1.00 98.51 32  C 1 
ATOM   3622 O OG1 . THR   C 3 32  ? 32.834  -2.899  -26.341 1.00 95.96 32  C 1 
ATOM   3623 C CG2 . THR   C 3 32  ? 34.965  -1.940  -25.950 1.00 94.92 32  C 1 
ATOM   3624 N N   . TYR   C 3 33  ? 36.347  -4.759  -28.107 1.00 98.61 33  C 1 
ATOM   3625 C CA  . TYR   C 3 33  ? 37.703  -5.232  -28.400 1.00 98.55 33  C 1 
ATOM   3626 C C   . TYR   C 3 33  ? 38.082  -4.965  -29.864 1.00 98.51 33  C 1 
ATOM   3627 O O   . TYR   C 3 33  ? 39.129  -4.382  -30.134 1.00 98.06 33  C 1 
ATOM   3628 C CB  . TYR   C 3 33  ? 37.785  -6.726  -28.061 1.00 98.36 33  C 1 
ATOM   3629 C CG  . TYR   C 3 33  ? 39.041  -7.396  -28.572 1.00 98.01 33  C 1 
ATOM   3630 C CD1 . TYR   C 3 33  ? 39.018  -8.149  -29.765 1.00 95.93 33  C 1 
ATOM   3631 C CD2 . TYR   C 3 33  ? 40.257  -7.234  -27.876 1.00 96.12 33  C 1 
ATOM   3632 C CE1 . TYR   C 3 33  ? 40.197  -8.738  -30.259 1.00 95.13 33  C 1 
ATOM   3633 C CE2 . TYR   C 3 33  ? 41.442  -7.818  -28.362 1.00 95.06 33  C 1 
ATOM   3634 C CZ  . TYR   C 3 33  ? 41.406  -8.571  -29.554 1.00 95.87 33  C 1 
ATOM   3635 O OH  . TYR   C 3 33  ? 42.560  -9.137  -30.034 1.00 94.64 33  C 1 
ATOM   3636 N N   . ASP   C 3 34  ? 37.202  -5.322  -30.795 1.00 98.48 34  C 1 
ATOM   3637 C CA  . ASP   C 3 34  ? 37.433  -5.119  -32.228 1.00 98.40 34  C 1 
ATOM   3638 C C   . ASP   C 3 34  ? 37.513  -3.628  -32.602 1.00 98.44 34  C 1 
ATOM   3639 O O   . ASP   C 3 34  ? 38.351  -3.239  -33.418 1.00 97.74 34  C 1 
ATOM   3640 C CB  . ASP   C 3 34  ? 36.320  -5.839  -33.000 1.00 98.00 34  C 1 
ATOM   3641 C CG  . ASP   C 3 34  ? 36.548  -5.783  -34.505 1.00 97.01 34  C 1 
ATOM   3642 O OD1 . ASP   C 3 34  ? 37.587  -6.278  -34.985 1.00 92.31 34  C 1 
ATOM   3643 O OD2 . ASP   C 3 34  ? 35.672  -5.273  -35.238 1.00 91.80 34  C 1 
ATOM   3644 N N   . LEU   C 3 35  ? 36.719  -2.768  -31.956 1.00 98.42 35  C 1 
ATOM   3645 C CA  . LEU   C 3 35  ? 36.800  -1.315  -32.128 1.00 98.44 35  C 1 
ATOM   3646 C C   . LEU   C 3 35  ? 38.160  -0.773  -31.669 1.00 98.40 35  C 1 
ATOM   3647 O O   . LEU   C 3 35  ? 38.812  -0.037  -32.413 1.00 97.84 35  C 1 
ATOM   3648 C CB  . LEU   C 3 35  ? 35.626  -0.654  -31.375 1.00 98.27 35  C 1 
ATOM   3649 C CG  . LEU   C 3 35  ? 35.600  0.887   -31.455 1.00 97.64 35  C 1 
ATOM   3650 C CD1 . LEU   C 3 35  ? 35.566  1.413   -32.888 1.00 95.48 35  C 1 
ATOM   3651 C CD2 . LEU   C 3 35  ? 34.360  1.410   -30.732 1.00 95.57 35  C 1 
ATOM   3652 N N   . LEU   C 3 36  ? 38.612  -1.172  -30.473 1.00 98.46 36  C 1 
ATOM   3653 C CA  . LEU   C 3 36  ? 39.908  -0.752  -29.926 1.00 98.35 36  C 1 
ATOM   3654 C C   . LEU   C 3 36  ? 41.089  -1.253  -30.768 1.00 98.19 36  C 1 
ATOM   3655 O O   . LEU   C 3 36  ? 42.035  -0.499  -31.008 1.00 97.36 36  C 1 
ATOM   3656 C CB  . LEU   C 3 36  ? 40.028  -1.248  -28.477 1.00 98.14 36  C 1 
ATOM   3657 C CG  . LEU   C 3 36  ? 39.086  -0.546  -27.481 1.00 97.70 36  C 1 
ATOM   3658 C CD1 . LEU   C 3 36  ? 39.170  -1.247  -26.130 1.00 96.35 36  C 1 
ATOM   3659 C CD2 . LEU   C 3 36  ? 39.454  0.929   -27.287 1.00 96.25 36  C 1 
ATOM   3660 N N   . CYS   C 3 37  ? 41.026  -2.500  -31.263 1.00 98.17 37  C 1 
ATOM   3661 C CA  . CYS   C 3 37  ? 42.030  -3.041  -32.184 1.00 97.94 37  C 1 
ATOM   3662 C C   . CYS   C 3 37  ? 42.048  -2.276  -33.517 1.00 97.86 37  C 1 
ATOM   3663 O O   . CYS   C 3 37  ? 43.118  -1.932  -34.015 1.00 96.79 37  C 1 
ATOM   3664 C CB  . CYS   C 3 37  ? 41.748  -4.529  -32.418 1.00 97.56 37  C 1 
ATOM   3665 S SG  . CYS   C 3 37  ? 42.172  -5.488  -30.930 1.00 94.83 37  C 1 
ATOM   3666 N N   . THR   C 3 38  ? 40.870  -1.971  -34.061 1.00 98.06 38  C 1 
ATOM   3667 C CA  . THR   C 3 38  ? 40.743  -1.221  -35.326 1.00 97.95 38  C 1 
ATOM   3668 C C   . THR   C 3 38  ? 41.290  0.203   -35.203 1.00 97.82 38  C 1 
ATOM   3669 O O   . THR   C 3 38  ? 41.917  0.710   -36.133 1.00 96.68 38  C 1 
ATOM   3670 C CB  . THR   C 3 38  ? 39.274  -1.185  -35.784 1.00 97.53 38  C 1 
ATOM   3671 O OG1 . THR   C 3 38  ? 38.756  -2.492  -35.886 1.00 93.50 38  C 1 
ATOM   3672 C CG2 . THR   C 3 38  ? 39.102  -0.550  -37.162 1.00 92.61 38  C 1 
ATOM   3673 N N   . LEU   C 3 39  ? 41.125  0.820   -34.036 1.00 97.75 39  C 1 
ATOM   3674 C CA  . LEU   C 3 39  ? 41.712  2.127   -33.710 1.00 97.38 39  C 1 
ATOM   3675 C C   . LEU   C 3 39  ? 43.233  2.087   -33.511 1.00 97.18 39  C 1 
ATOM   3676 O O   . LEU   C 3 39  ? 43.873  3.138   -33.509 1.00 95.56 39  C 1 
ATOM   3677 C CB  . LEU   C 3 39  ? 41.031  2.657   -32.437 1.00 96.82 39  C 1 
ATOM   3678 C CG  . LEU   C 3 39  ? 39.755  3.458   -32.744 1.00 94.33 39  C 1 
ATOM   3679 C CD1 . LEU   C 3 39  ? 38.812  3.362   -31.554 1.00 89.41 39  C 1 
ATOM   3680 C CD2 . LEU   C 3 39  ? 40.089  4.930   -32.986 1.00 88.68 39  C 1 
ATOM   3681 N N   . GLY   C 3 40  ? 43.825  0.906   -33.297 1.00 96.87 40  C 1 
ATOM   3682 C CA  . GLY   C 3 40  ? 45.220  0.770   -32.858 1.00 96.47 40  C 1 
ATOM   3683 C C   . GLY   C 3 40  ? 45.453  1.282   -31.431 1.00 96.66 40  C 1 
ATOM   3684 O O   . GLY   C 3 40  ? 46.576  1.637   -31.073 1.00 94.60 40  C 1 
ATOM   3685 N N   . ALA   C 3 41  ? 44.406  1.338   -30.617 1.00 97.22 41  C 1 
ATOM   3686 C CA  . ALA   C 3 41  ? 44.434  1.839   -29.243 1.00 97.19 41  C 1 
ATOM   3687 C C   . ALA   C 3 41  ? 44.720  0.750   -28.195 1.00 97.27 41  C 1 
ATOM   3688 O O   . ALA   C 3 41  ? 44.957  1.066   -27.028 1.00 95.75 41  C 1 
ATOM   3689 C CB  . ALA   C 3 41  ? 43.102  2.544   -28.975 1.00 96.50 41  C 1 
ATOM   3690 N N   . LEU   C 3 42  ? 44.703  -0.519  -28.593 1.00 97.36 42  C 1 
ATOM   3691 C CA  . LEU   C 3 42  ? 44.993  -1.680  -27.756 1.00 97.39 42  C 1 
ATOM   3692 C C   . LEU   C 3 42  ? 46.195  -2.442  -28.332 1.00 97.03 42  C 1 
ATOM   3693 O O   . LEU   C 3 42  ? 46.143  -2.939  -29.457 1.00 94.79 42  C 1 
ATOM   3694 C CB  . LEU   C 3 42  ? 43.715  -2.537  -27.681 1.00 96.73 42  C 1 
ATOM   3695 C CG  . LEU   C 3 42  ? 43.854  -3.830  -26.863 1.00 95.97 42  C 1 
ATOM   3696 C CD1 . LEU   C 3 42  ? 44.173  -3.564  -25.395 1.00 93.34 42  C 1 
ATOM   3697 C CD2 . LEU   C 3 42  ? 42.542  -4.608  -26.918 1.00 92.96 42  C 1 
ATOM   3698 N N   . GLU   C 3 43  ? 47.282  -2.544  -27.558 1.00 96.46 43  C 1 
ATOM   3699 C CA  . GLU   C 3 43  ? 48.465  -3.325  -27.938 1.00 95.78 43  C 1 
ATOM   3700 C C   . GLU   C 3 43  ? 48.336  -4.777  -27.436 1.00 96.38 43  C 1 
ATOM   3701 O O   . GLU   C 3 43  ? 47.938  -5.001  -26.294 1.00 94.91 43  C 1 
ATOM   3702 C CB  . GLU   C 3 43  ? 49.756  -2.679  -27.376 1.00 93.23 43  C 1 
ATOM   3703 C CG  . GLU   C 3 43  ? 50.088  -1.262  -27.910 1.00 84.86 43  C 1 
ATOM   3704 C CD  . GLU   C 3 43  ? 51.419  -0.690  -27.350 1.00 80.52 43  C 1 
ATOM   3705 O OE1 . GLU   C 3 43  ? 51.643  0.539   -27.348 1.00 72.51 43  C 1 
ATOM   3706 O OE2 . GLU   C 3 43  ? 52.305  -1.455  -26.901 1.00 72.86 43  C 1 
ATOM   3707 N N   . ASP   C 3 44  ? 48.803  -5.774  -28.220 1.00 96.01 44  C 1 
ATOM   3708 C CA  . ASP   C 3 44  ? 48.739  -7.201  -27.841 1.00 95.82 44  C 1 
ATOM   3709 C C   . ASP   C 3 44  ? 49.328  -7.500  -26.450 1.00 96.22 44  C 1 
ATOM   3710 O O   . ASP   C 3 44  ? 48.812  -8.323  -25.700 1.00 94.48 44  C 1 
ATOM   3711 C CB  . ASP   C 3 44  ? 49.515  -8.052  -28.862 1.00 94.22 44  C 1 
ATOM   3712 C CG  . ASP   C 3 44  ? 48.831  -8.199  -30.219 1.00 85.43 44  C 1 
ATOM   3713 O OD1 . ASP   C 3 44  ? 47.603  -8.007  -30.279 1.00 76.71 44  C 1 
ATOM   3714 O OD2 . ASP   C 3 44  ? 49.564  -8.520  -31.180 1.00 74.42 44  C 1 
ATOM   3715 N N   . ARG   C 3 45  ? 50.412  -6.820  -26.067 1.00 95.84 45  C 1 
ATOM   3716 C CA  . ARG   C 3 45  ? 51.070  -6.976  -24.759 1.00 95.61 45  C 1 
ATOM   3717 C C   . ARG   C 3 45  ? 50.221  -6.482  -23.583 1.00 96.49 45  C 1 
ATOM   3718 O O   . ARG   C 3 45  ? 50.561  -6.787  -22.447 1.00 95.17 45  C 1 
ATOM   3719 C CB  . ARG   C 3 45  ? 52.428  -6.276  -24.777 1.00 93.35 45  C 1 
ATOM   3720 C CG  . ARG   C 3 45  ? 52.252  -4.754  -24.893 1.00 82.54 45  C 1 
ATOM   3721 C CD  . ARG   C 3 45  ? 53.593  -4.034  -24.876 1.00 79.04 45  C 1 
ATOM   3722 N NE  . ARG   C 3 45  ? 53.314  -2.614  -25.039 1.00 67.16 45  C 1 
ATOM   3723 C CZ  . ARG   C 3 45  ? 54.074  -1.600  -24.741 1.00 60.31 45  C 1 
ATOM   3724 N NH1 . ARG   C 3 45  ? 55.304  -1.733  -24.330 1.00 55.04 45  C 1 
ATOM   3725 N NH2 . ARG   C 3 45  ? 53.551  -0.423  -24.865 1.00 53.06 45  C 1 
ATOM   3726 N N   . GLN   C 3 46  ? 49.192  -5.689  -23.835 1.00 97.19 46  C 1 
ATOM   3727 C CA  . GLN   C 3 46  ? 48.244  -5.214  -22.819 1.00 97.59 46  C 1 
ATOM   3728 C C   . GLN   C 3 46  ? 47.119  -6.228  -22.582 1.00 97.98 46  C 1 
ATOM   3729 O O   . GLN   C 3 46  ? 46.465  -6.168  -21.550 1.00 97.46 46  C 1 
ATOM   3730 C CB  . GLN   C 3 46  ? 47.667  -3.854  -23.237 1.00 97.04 46  C 1 
ATOM   3731 C CG  . GLN   C 3 46  ? 48.742  -2.760  -23.339 1.00 95.93 46  C 1 
ATOM   3732 C CD  . GLN   C 3 46  ? 48.174  -1.433  -23.841 1.00 95.75 46  C 1 
ATOM   3733 O OE1 . GLN   C 3 46  ? 47.749  -1.301  -24.974 1.00 88.64 46  C 1 
ATOM   3734 N NE2 . GLN   C 3 46  ? 48.164  -0.404  -23.027 1.00 88.07 46  C 1 
ATOM   3735 N N   . ILE   C 3 47  ? 46.921  -7.160  -23.515 1.00 98.04 47  C 1 
ATOM   3736 C CA  . ILE   C 3 47  ? 45.887  -8.189  -23.414 1.00 98.08 47  C 1 
ATOM   3737 C C   . ILE   C 3 47  ? 46.358  -9.275  -22.444 1.00 98.09 47  C 1 
ATOM   3738 O O   . ILE   C 3 47  ? 47.409  -9.890  -22.629 1.00 97.32 47  C 1 
ATOM   3739 C CB  . ILE   C 3 47  ? 45.511  -8.757  -24.799 1.00 97.67 47  C 1 
ATOM   3740 C CG1 . ILE   C 3 47  ? 45.088  -7.627  -25.770 1.00 95.66 47  C 1 
ATOM   3741 C CG2 . ILE   C 3 47  ? 44.375  -9.787  -24.649 1.00 95.30 47  C 1 
ATOM   3742 C CD1 . ILE   C 3 47  ? 44.899  -8.088  -27.222 1.00 87.45 47  C 1 
ATOM   3743 N N   . VAL   C 3 48  ? 45.566  -9.529  -21.413 1.00 98.22 48  C 1 
ATOM   3744 C CA  . VAL   C 3 48  ? 45.809  -10.579 -20.419 1.00 98.25 48  C 1 
ATOM   3745 C C   . VAL   C 3 48  ? 44.692  -11.611 -20.522 1.00 98.43 48  C 1 
ATOM   3746 O O   . VAL   C 3 48  ? 43.510  -11.269 -20.493 1.00 97.92 48  C 1 
ATOM   3747 C CB  . VAL   C 3 48  ? 45.929  -9.998  -18.999 1.00 97.49 48  C 1 
ATOM   3748 C CG1 . VAL   C 3 48  ? 46.310  -11.086 -17.991 1.00 93.37 48  C 1 
ATOM   3749 C CG2 . VAL   C 3 48  ? 47.010  -8.909  -18.926 1.00 92.56 48  C 1 
ATOM   3750 N N   . ALA   C 3 49  ? 45.060  -12.882 -20.648 1.00 98.14 49  C 1 
ATOM   3751 C CA  . ALA   C 3 49  ? 44.082  -13.961 -20.681 1.00 98.17 49  C 1 
ATOM   3752 C C   . ALA   C 3 49  ? 43.468  -14.170 -19.285 1.00 98.34 49  C 1 
ATOM   3753 O O   . ALA   C 3 49  ? 44.210  -14.277 -18.304 1.00 97.41 49  C 1 
ATOM   3754 C CB  . ALA   C 3 49  ? 44.749  -15.232 -21.213 1.00 97.21 49  C 1 
ATOM   3755 N N   . PRO   C 3 50  ? 42.136  -14.274 -19.174 1.00 98.39 50  C 1 
ATOM   3756 C CA  . PRO   C 3 50  ? 41.483  -14.595 -17.914 1.00 98.41 50  C 1 
ATOM   3757 C C   . PRO   C 3 50  ? 41.758  -16.043 -17.506 1.00 98.42 50  C 1 
ATOM   3758 O O   . PRO   C 3 50  ? 41.964  -16.925 -18.340 1.00 97.48 50  C 1 
ATOM   3759 C CB  . PRO   C 3 50  ? 39.990  -14.357 -18.161 1.00 97.81 50  C 1 
ATOM   3760 C CG  . PRO   C 3 50  ? 39.831  -14.667 -19.649 1.00 96.80 50  C 1 
ATOM   3761 C CD  . PRO   C 3 50  ? 41.148  -14.164 -20.241 1.00 97.85 50  C 1 
ATOM   3762 N N   . ARG   C 3 51  ? 41.678  -16.303 -16.204 1.00 98.13 51  C 1 
ATOM   3763 C CA  . ARG   C 3 51  ? 41.618  -17.648 -15.620 1.00 97.98 51  C 1 
ATOM   3764 C C   . ARG   C 3 51  ? 40.220  -17.907 -15.067 1.00 98.27 51  C 1 
ATOM   3765 O O   . ARG   C 3 51  ? 39.505  -16.960 -14.762 1.00 97.41 51  C 1 
ATOM   3766 C CB  . ARG   C 3 51  ? 42.713  -17.804 -14.557 1.00 95.89 51  C 1 
ATOM   3767 C CG  . ARG   C 3 51  ? 42.494  -16.894 -13.330 1.00 91.84 51  C 1 
ATOM   3768 C CD  . ARG   C 3 51  ? 43.601  -17.095 -12.300 1.00 91.40 51  C 1 
ATOM   3769 N NE  . ARG   C 3 51  ? 43.394  -16.276 -11.106 1.00 91.21 51  C 1 
ATOM   3770 C CZ  . ARG   C 3 51  ? 42.678  -16.598 -10.035 1.00 93.27 51  C 1 
ATOM   3771 N NH1 . ARG   C 3 51  ? 41.996  -17.699 -9.947  1.00 84.31 51  C 1 
ATOM   3772 N NH2 . ARG   C 3 51  ? 42.648  -15.804 -9.017  1.00 87.82 51  C 1 
ATOM   3773 N N   . MET   C 3 52  ? 39.851  -19.178 -14.873 1.00 98.19 52  C 1 
ATOM   3774 C CA  . MET   C 3 52  ? 38.675  -19.488 -14.057 1.00 98.13 52  C 1 
ATOM   3775 C C   . MET   C 3 52  ? 38.960  -19.237 -12.581 1.00 98.39 52  C 1 
ATOM   3776 O O   . MET   C 3 52  ? 40.053  -19.542 -12.092 1.00 97.55 52  C 1 
ATOM   3777 C CB  . MET   C 3 52  ? 38.195  -20.928 -14.252 1.00 96.54 52  C 1 
ATOM   3778 C CG  . MET   C 3 52  ? 37.220  -21.054 -15.425 1.00 85.85 52  C 1 
ATOM   3779 S SD  . MET   C 3 52  ? 36.257  -22.597 -15.439 1.00 84.08 52  C 1 
ATOM   3780 C CE  . MET   C 3 52  ? 37.561  -23.838 -15.513 1.00 73.10 52  C 1 
ATOM   3781 N N   . ALA   C 3 53  ? 37.966  -18.714 -11.867 1.00 98.35 53  C 1 
ATOM   3782 C CA  . ALA   C 3 53  ? 37.972  -18.719 -10.414 1.00 98.49 53  C 1 
ATOM   3783 C C   . ALA   C 3 53  ? 37.842  -20.158 -9.897  1.00 98.54 53  C 1 
ATOM   3784 O O   . ALA   C 3 53  ? 37.144  -20.989 -10.480 1.00 97.92 53  C 1 
ATOM   3785 C CB  . ALA   C 3 53  ? 36.850  -17.822 -9.889  1.00 98.09 53  C 1 
ATOM   3786 N N   . THR   C 3 54  ? 38.513  -20.445 -8.790  1.00 98.42 54  C 1 
ATOM   3787 C CA  . THR   C 3 54  ? 38.366  -21.708 -8.063  1.00 98.39 54  C 1 
ATOM   3788 C C   . THR   C 3 54  ? 37.112  -21.680 -7.190  1.00 98.52 54  C 1 
ATOM   3789 O O   . THR   C 3 54  ? 36.617  -20.611 -6.830  1.00 98.06 54  C 1 
ATOM   3790 C CB  . THR   C 3 54  ? 39.603  -21.997 -7.203  1.00 97.94 54  C 1 
ATOM   3791 O OG1 . THR   C 3 54  ? 39.789  -20.990 -6.243  1.00 94.31 54  C 1 
ATOM   3792 C CG2 . THR   C 3 54  ? 40.888  -22.094 -8.030  1.00 93.11 54  C 1 
ATOM   3793 N N   . ASP   C 3 55  ? 36.629  -22.860 -6.775  1.00 98.45 55  C 1 
ATOM   3794 C CA  . ASP   C 3 55  ? 35.499  -22.945 -5.839  1.00 98.47 55  C 1 
ATOM   3795 C C   . ASP   C 3 55  ? 35.778  -22.201 -4.521  1.00 98.55 55  C 1 
ATOM   3796 O O   . ASP   C 3 55  ? 34.874  -21.602 -3.950  1.00 97.84 55  C 1 
ATOM   3797 C CB  . ASP   C 3 55  ? 35.198  -24.414 -5.512  1.00 97.93 55  C 1 
ATOM   3798 C CG  . ASP   C 3 55  ? 34.566  -25.225 -6.638  1.00 96.95 55  C 1 
ATOM   3799 O OD1 . ASP   C 3 55  ? 34.389  -24.738 -7.772  1.00 92.57 55  C 1 
ATOM   3800 O OD2 . ASP   C 3 55  ? 34.217  -26.396 -6.372  1.00 92.27 55  C 1 
ATOM   3801 N N   . ASP   C 3 56  ? 37.025  -22.218 -4.042  1.00 98.43 56  C 1 
ATOM   3802 C CA  . ASP   C 3 56  ? 37.406  -21.508 -2.819  1.00 98.38 56  C 1 
ATOM   3803 C C   . ASP   C 3 56  ? 37.388  -19.982 -3.012  1.00 98.48 56  C 1 
ATOM   3804 O O   . ASP   C 3 56  ? 37.025  -19.256 -2.091  1.00 97.71 56  C 1 
ATOM   3805 C CB  . ASP   C 3 56  ? 38.781  -21.984 -2.329  1.00 97.97 56  C 1 
ATOM   3806 C CG  . ASP   C 3 56  ? 38.792  -23.433 -1.816  1.00 96.40 56  C 1 
ATOM   3807 O OD1 . ASP   C 3 56  ? 37.741  -23.925 -1.327  1.00 91.15 56  C 1 
ATOM   3808 O OD2 . ASP   C 3 56  ? 39.873  -24.058 -1.873  1.00 90.58 56  C 1 
ATOM   3809 N N   . GLU   C 3 57  ? 37.718  -19.490 -4.204  1.00 98.59 57  C 1 
ATOM   3810 C CA  . GLU   C 3 57  ? 37.599  -18.065 -4.542  1.00 98.61 57  C 1 
ATOM   3811 C C   . GLU   C 3 57  ? 36.129  -17.644 -4.685  1.00 98.68 57  C 1 
ATOM   3812 O O   . GLU   C 3 57  ? 35.740  -16.615 -4.147  1.00 98.34 57  C 1 
ATOM   3813 C CB  . GLU   C 3 57  ? 38.367  -17.764 -5.834  1.00 98.36 57  C 1 
ATOM   3814 C CG  . GLU   C 3 57  ? 39.891  -17.820 -5.619  1.00 97.62 57  C 1 
ATOM   3815 C CD  . GLU   C 3 57  ? 40.676  -17.803 -6.936  1.00 97.97 57  C 1 
ATOM   3816 O OE1 . GLU   C 3 57  ? 41.761  -17.185 -6.981  1.00 94.18 57  C 1 
ATOM   3817 O OE2 . GLU   C 3 57  ? 40.254  -18.419 -7.939  1.00 94.80 57  C 1 
ATOM   3818 N N   . LEU   C 3 58  ? 35.301  -18.459 -5.327  1.00 98.65 58  C 1 
ATOM   3819 C CA  . LEU   C 3 58  ? 33.853  -18.219 -5.388  1.00 98.68 58  C 1 
ATOM   3820 C C   . LEU   C 3 58  ? 33.229  -18.206 -3.980  1.00 98.67 58  C 1 
ATOM   3821 O O   . LEU   C 3 58  ? 32.361  -17.383 -3.693  1.00 98.31 58  C 1 
ATOM   3822 C CB  . LEU   C 3 58  ? 33.187  -19.296 -6.262  1.00 98.57 58  C 1 
ATOM   3823 C CG  . LEU   C 3 58  ? 33.586  -19.272 -7.752  1.00 97.93 58  C 1 
ATOM   3824 C CD1 . LEU   C 3 58  ? 32.986  -20.479 -8.464  1.00 96.01 58  C 1 
ATOM   3825 C CD2 . LEU   C 3 58  ? 33.097  -18.010 -8.458  1.00 95.77 58  C 1 
ATOM   3826 N N   . ALA   C 3 59  ? 33.720  -19.074 -3.081  1.00 98.62 59  C 1 
ATOM   3827 C CA  . ALA   C 3 59  ? 33.246  -19.176 -1.702  1.00 98.56 59  C 1 
ATOM   3828 C C   . ALA   C 3 59  ? 33.667  -18.003 -0.796  1.00 98.53 59  C 1 
ATOM   3829 O O   . ALA   C 3 59  ? 33.212  -17.948 0.346   1.00 97.76 59  C 1 
ATOM   3830 C CB  . ALA   C 3 59  ? 33.678  -20.533 -1.131  1.00 98.17 59  C 1 
ATOM   3831 N N   . LEU   C 3 60  ? 34.475  -17.059 -1.281  1.00 98.56 60  C 1 
ATOM   3832 C CA  . LEU   C 3 60  ? 34.710  -15.780 -0.590  1.00 98.45 60  C 1 
ATOM   3833 C C   . LEU   C 3 60  ? 33.410  -14.973 -0.412  1.00 98.36 60  C 1 
ATOM   3834 O O   . LEU   C 3 60  ? 33.312  -14.179 0.521   1.00 97.35 60  C 1 
ATOM   3835 C CB  . LEU   C 3 60  ? 35.729  -14.942 -1.383  1.00 98.26 60  C 1 
ATOM   3836 C CG  . LEU   C 3 60  ? 37.156  -15.519 -1.445  1.00 97.29 60  C 1 
ATOM   3837 C CD1 . LEU   C 3 60  ? 37.999  -14.695 -2.424  1.00 94.06 60  C 1 
ATOM   3838 C CD2 . LEU   C 3 60  ? 37.845  -15.482 -0.082  1.00 93.98 60  C 1 
ATOM   3839 N N   . ILE   C 3 61  ? 32.431  -15.190 -1.287  1.00 98.45 61  C 1 
ATOM   3840 C CA  . ILE   C 3 61  ? 31.106  -14.547 -1.230  1.00 98.43 61  C 1 
ATOM   3841 C C   . ILE   C 3 61  ? 29.976  -15.578 -1.271  1.00 98.38 61  C 1 
ATOM   3842 O O   . ILE   C 3 61  ? 29.046  -15.513 -0.463  1.00 97.62 61  C 1 
ATOM   3843 C CB  . ILE   C 3 61  ? 30.971  -13.517 -2.374  1.00 98.08 61  C 1 
ATOM   3844 C CG1 . ILE   C 3 61  ? 31.938  -12.323 -2.196  1.00 95.67 61  C 1 
ATOM   3845 C CG2 . ILE   C 3 61  ? 29.526  -13.010 -2.555  1.00 96.31 61  C 1 
ATOM   3846 C CD1 . ILE   C 3 61  ? 31.671  -11.422 -0.965  1.00 93.67 61  C 1 
ATOM   3847 N N   . HIS   C 3 62  ? 30.040  -16.517 -2.196  1.00 98.40 62  C 1 
ATOM   3848 C CA  . HIS   C 3 62  ? 28.943  -17.431 -2.485  1.00 98.52 62  C 1 
ATOM   3849 C C   . HIS   C 3 62  ? 28.906  -18.631 -1.534  1.00 98.46 62  C 1 
ATOM   3850 O O   . HIS   C 3 62  ? 29.926  -19.231 -1.197  1.00 97.94 62  C 1 
ATOM   3851 C CB  . HIS   C 3 62  ? 29.002  -17.862 -3.948  1.00 98.41 62  C 1 
ATOM   3852 C CG  . HIS   C 3 62  ? 28.752  -16.722 -4.896  1.00 98.58 62  C 1 
ATOM   3853 N ND1 . HIS   C 3 62  ? 27.554  -16.046 -5.043  1.00 92.41 62  C 1 
ATOM   3854 C CD2 . HIS   C 3 62  ? 29.669  -16.110 -5.714  1.00 90.97 62  C 1 
ATOM   3855 C CE1 . HIS   C 3 62  ? 27.749  -15.058 -5.922  1.00 95.00 62  C 1 
ATOM   3856 N NE2 . HIS   C 3 62  ? 29.020  -15.064 -6.353  1.00 95.86 62  C 1 
ATOM   3857 N N   . ASP   C 3 63  ? 27.697  -19.034 -1.143  1.00 98.00 63  C 1 
ATOM   3858 C CA  . ASP   C 3 63  ? 27.490  -20.276 -0.406  1.00 97.86 63  C 1 
ATOM   3859 C C   . ASP   C 3 63  ? 27.911  -21.480 -1.260  1.00 98.09 63  C 1 
ATOM   3860 O O   . ASP   C 3 63  ? 27.527  -21.602 -2.426  1.00 97.62 63  C 1 
ATOM   3861 C CB  . ASP   C 3 63  ? 26.015  -20.416 0.013   1.00 97.12 63  C 1 
ATOM   3862 C CG  . ASP   C 3 63  ? 25.602  -19.476 1.149   1.00 94.33 63  C 1 
ATOM   3863 O OD1 . ASP   C 3 63  ? 26.435  -19.186 2.031   1.00 89.13 63  C 1 
ATOM   3864 O OD2 . ASP   C 3 63  ? 24.421  -19.067 1.211   1.00 88.35 63  C 1 
ATOM   3865 N N   . ARG   C 3 64  ? 28.646  -22.437 -0.669  1.00 97.91 64  C 1 
ATOM   3866 C CA  . ARG   C 3 64  ? 29.059  -23.659 -1.399  1.00 97.90 64  C 1 
ATOM   3867 C C   . ARG   C 3 64  ? 27.868  -24.443 -1.957  1.00 97.96 64  C 1 
ATOM   3868 O O   . ARG   C 3 64  ? 27.977  -25.019 -3.031  1.00 96.90 64  C 1 
ATOM   3869 C CB  . ARG   C 3 64  ? 29.932  -24.561 -0.522  1.00 97.10 64  C 1 
ATOM   3870 C CG  . ARG   C 3 64  ? 31.337  -23.972 -0.286  1.00 92.43 64  C 1 
ATOM   3871 C CD  . ARG   C 3 64  ? 32.253  -25.002 0.373   1.00 89.12 64  C 1 
ATOM   3872 N NE  . ARG   C 3 64  ? 33.590  -24.460 0.653   1.00 87.68 64  C 1 
ATOM   3873 C CZ  . ARG   C 3 64  ? 34.720  -24.622 -0.043  1.00 87.31 64  C 1 
ATOM   3874 N NH1 . ARG   C 3 64  ? 34.812  -25.373 -1.100  1.00 74.56 64  C 1 
ATOM   3875 N NH2 . ARG   C 3 64  ? 35.803  -24.015 0.328   1.00 81.34 64  C 1 
ATOM   3876 N N   . SER   C 3 65  ? 26.729  -24.442 -1.273  1.00 97.47 65  C 1 
ATOM   3877 C CA  . SER   C 3 65  ? 25.487  -25.047 -1.767  1.00 97.07 65  C 1 
ATOM   3878 C C   . SER   C 3 65  ? 24.986  -24.385 -3.054  1.00 97.57 65  C 1 
ATOM   3879 O O   . SER   C 3 65  ? 24.510  -25.082 -3.948  1.00 96.63 65  C 1 
ATOM   3880 C CB  . SER   C 3 65  ? 24.397  -24.961 -0.696  1.00 95.70 65  C 1 
ATOM   3881 O OG  . SER   C 3 65  ? 24.281  -23.642 -0.198  1.00 85.84 65  C 1 
ATOM   3882 N N   . TYR   C 3 66  ? 25.135  -23.076 -3.179  1.00 97.77 66  C 1 
ATOM   3883 C CA  . TYR   C 3 66  ? 24.791  -22.344 -4.394  1.00 98.10 66  C 1 
ATOM   3884 C C   . TYR   C 3 66  ? 25.757  -22.665 -5.539  1.00 98.30 66  C 1 
ATOM   3885 O O   . TYR   C 3 66  ? 25.311  -22.953 -6.644  1.00 97.99 66  C 1 
ATOM   3886 C CB  . TYR   C 3 66  ? 24.746  -20.842 -4.094  1.00 97.89 66  C 1 
ATOM   3887 C CG  . TYR   C 3 66  ? 24.478  -19.995 -5.319  1.00 98.00 66  C 1 
ATOM   3888 C CD1 . TYR   C 3 66  ? 25.469  -19.129 -5.819  1.00 95.47 66  C 1 
ATOM   3889 C CD2 . TYR   C 3 66  ? 23.240  -20.098 -5.988  1.00 95.92 66  C 1 
ATOM   3890 C CE1 . TYR   C 3 66  ? 25.227  -18.365 -6.970  1.00 95.67 66  C 1 
ATOM   3891 C CE2 . TYR   C 3 66  ? 22.991  -19.343 -7.146  1.00 95.47 66  C 1 
ATOM   3892 C CZ  . TYR   C 3 66  ? 23.990  -18.476 -7.632  1.00 97.70 66  C 1 
ATOM   3893 O OH  . TYR   C 3 66  ? 23.753  -17.743 -8.761  1.00 97.16 66  C 1 
ATOM   3894 N N   . ILE   C 3 67  ? 27.061  -22.722 -5.265  1.00 98.41 67  C 1 
ATOM   3895 C CA  . ILE   C 3 67  ? 28.074  -23.120 -6.260  1.00 98.49 67  C 1 
ATOM   3896 C C   . ILE   C 3 67  ? 27.764  -24.522 -6.815  1.00 98.43 67  C 1 
ATOM   3897 O O   . ILE   C 3 67  ? 27.776  -24.724 -8.030  1.00 98.09 67  C 1 
ATOM   3898 C CB  . ILE   C 3 67  ? 29.498  -23.047 -5.654  1.00 98.43 67  C 1 
ATOM   3899 C CG1 . ILE   C 3 67  ? 29.840  -21.611 -5.184  1.00 97.47 67  C 1 
ATOM   3900 C CG2 . ILE   C 3 67  ? 30.551  -23.533 -6.673  1.00 97.29 67  C 1 
ATOM   3901 C CD1 . ILE   C 3 67  ? 31.103  -21.519 -4.317  1.00 95.58 67  C 1 
ATOM   3902 N N   . GLU   C 3 68  ? 27.429  -25.476 -5.945  1.00 98.24 68  C 1 
ATOM   3903 C CA  . GLU   C 3 68  ? 27.033  -26.823 -6.376  1.00 98.07 68  C 1 
ATOM   3904 C C   . GLU   C 3 68  ? 25.710  -26.822 -7.165  1.00 98.12 68  C 1 
ATOM   3905 O O   . GLU   C 3 68  ? 25.580  -27.566 -8.138  1.00 97.47 68  C 1 
ATOM   3906 C CB  . GLU   C 3 68  ? 26.943  -27.772 -5.170  1.00 97.65 68  C 1 
ATOM   3907 C CG  . GLU   C 3 68  ? 28.313  -28.116 -4.551  1.00 93.67 68  C 1 
ATOM   3908 C CD  . GLU   C 3 68  ? 29.309  -28.712 -5.563  1.00 93.18 68  C 1 
ATOM   3909 O OE1 . GLU   C 3 68  ? 30.476  -28.262 -5.603  1.00 85.12 68  C 1 
ATOM   3910 O OE2 . GLU   C 3 68  ? 28.901  -29.605 -6.338  1.00 86.44 68  C 1 
ATOM   3911 N N   . ALA   C 3 69  ? 24.757  -25.965 -6.810  1.00 97.87 69  C 1 
ATOM   3912 C CA  . ALA   C 3 69  ? 23.520  -25.811 -7.573  1.00 97.87 69  C 1 
ATOM   3913 C C   . ALA   C 3 69  ? 23.782  -25.269 -8.989  1.00 98.05 69  C 1 
ATOM   3914 O O   . ALA   C 3 69  ? 23.237  -25.800 -9.955  1.00 97.58 69  C 1 
ATOM   3915 C CB  . ALA   C 3 69  ? 22.556  -24.916 -6.793  1.00 97.47 69  C 1 
ATOM   3916 N N   . VAL   C 3 70  ? 24.664  -24.281 -9.137  1.00 98.28 70  C 1 
ATOM   3917 C CA  . VAL   C 3 70  ? 25.062  -23.747 -10.454 1.00 98.36 70  C 1 
ATOM   3918 C C   . VAL   C 3 70  ? 25.760  -24.821 -11.298 1.00 98.33 70  C 1 
ATOM   3919 O O   . VAL   C 3 70  ? 25.455  -24.961 -12.485 1.00 97.96 70  C 1 
ATOM   3920 C CB  . VAL   C 3 70  ? 25.948  -22.494 -10.304 1.00 98.24 70  C 1 
ATOM   3921 C CG1 . VAL   C 3 70  ? 26.411  -21.956 -11.663 1.00 96.60 70  C 1 
ATOM   3922 C CG2 . VAL   C 3 70  ? 25.193  -21.352 -9.613  1.00 95.71 70  C 1 
ATOM   3923 N N   . LYS   C 3 71  ? 26.632  -25.633 -10.696 1.00 98.28 71  C 1 
ATOM   3924 C CA  . LYS   C 3 71  ? 27.261  -26.778 -11.382 1.00 98.26 71  C 1 
ATOM   3925 C C   . LYS   C 3 71  ? 26.217  -27.792 -11.859 1.00 98.18 71  C 1 
ATOM   3926 O O   . LYS   C 3 71  ? 26.280  -28.242 -13.002 1.00 97.59 71  C 1 
ATOM   3927 C CB  . LYS   C 3 71  ? 28.263  -27.480 -10.454 1.00 98.15 71  C 1 
ATOM   3928 C CG  . LYS   C 3 71  ? 29.536  -26.662 -10.203 1.00 97.38 71  C 1 
ATOM   3929 C CD  . LYS   C 3 71  ? 30.409  -27.376 -9.168  1.00 96.31 71  C 1 
ATOM   3930 C CE  . LYS   C 3 71  ? 31.650  -26.539 -8.857  1.00 94.14 71  C 1 
ATOM   3931 N NZ  . LYS   C 3 71  ? 32.409  -27.126 -7.730  1.00 91.59 71  C 1 
ATOM   3932 N N   . ALA   C 3 72  ? 25.269  -28.139 -10.993 1.00 97.96 72  C 1 
ATOM   3933 C CA  . ALA   C 3 72  ? 24.190  -29.065 -11.329 1.00 97.87 72  C 1 
ATOM   3934 C C   . ALA   C 3 72  ? 23.276  -28.498 -12.432 1.00 97.90 72  C 1 
ATOM   3935 O O   . ALA   C 3 72  ? 22.949  -29.214 -13.379 1.00 96.93 72  C 1 
ATOM   3936 C CB  . ALA   C 3 72  ? 23.417  -29.396 -10.049 1.00 97.37 72  C 1 
ATOM   3937 N N   . ALA   C 3 73  ? 22.937  -27.210 -12.360 1.00 97.82 73  C 1 
ATOM   3938 C CA  . ALA   C 3 73  ? 22.149  -26.524 -13.381 1.00 97.68 73  C 1 
ATOM   3939 C C   . ALA   C 3 73  ? 22.832  -26.578 -14.757 1.00 97.68 73  C 1 
ATOM   3940 O O   . ALA   C 3 73  ? 22.220  -26.998 -15.736 1.00 96.66 73  C 1 
ATOM   3941 C CB  . ALA   C 3 73  ? 21.901  -25.083 -12.919 1.00 97.24 73  C 1 
ATOM   3942 N N   . GLY   C 3 74  ? 24.119  -26.249 -14.816 1.00 97.48 74  C 1 
ATOM   3943 C CA  . GLY   C 3 74  ? 24.903  -26.305 -16.058 1.00 97.30 74  C 1 
ATOM   3944 C C   . GLY   C 3 74  ? 25.022  -27.706 -16.670 1.00 97.40 74  C 1 
ATOM   3945 O O   . GLY   C 3 74  ? 25.217  -27.837 -17.882 1.00 95.81 74  C 1 
ATOM   3946 N N   . ARG   C 3 75  ? 24.858  -28.756 -15.859 1.00 97.35 75  C 1 
ATOM   3947 C CA  . ARG   C 3 75  ? 24.789  -30.157 -16.317 1.00 97.10 75  C 1 
ATOM   3948 C C   . ARG   C 3 75  ? 23.362  -30.627 -16.637 1.00 97.07 75  C 1 
ATOM   3949 O O   . ARG   C 3 75  ? 23.202  -31.751 -17.100 1.00 94.97 75  C 1 
ATOM   3950 C CB  . ARG   C 3 75  ? 25.441  -31.078 -15.279 1.00 96.00 75  C 1 
ATOM   3951 C CG  . ARG   C 3 75  ? 26.955  -30.832 -15.116 1.00 92.25 75  C 1 
ATOM   3952 C CD  . ARG   C 3 75  ? 27.618  -31.915 -14.273 1.00 90.30 75  C 1 
ATOM   3953 N NE  . ARG   C 3 75  ? 27.014  -32.035 -12.937 1.00 84.56 75  C 1 
ATOM   3954 C CZ  . ARG   C 3 75  ? 27.483  -31.627 -11.777 1.00 81.83 75  C 1 
ATOM   3955 N NH1 . ARG   C 3 75  ? 28.659  -31.067 -11.655 1.00 71.53 75  C 1 
ATOM   3956 N NH2 . ARG   C 3 75  ? 26.765  -31.791 -10.708 1.00 74.56 75  C 1 
ATOM   3957 N N   . GLY   C 3 76  ? 22.341  -29.802 -16.399 1.00 96.42 76  C 1 
ATOM   3958 C CA  . GLY   C 3 76  ? 20.934  -30.188 -16.548 1.00 96.01 76  C 1 
ATOM   3959 C C   . GLY   C 3 76  ? 20.431  -31.129 -15.444 1.00 96.43 76  C 1 
ATOM   3960 O O   . GLY   C 3 76  ? 19.468  -31.861 -15.654 1.00 93.42 76  C 1 
ATOM   3961 N N   . GLU   C 3 77  ? 21.085  -31.136 -14.285 1.00 96.28 77  C 1 
ATOM   3962 C CA  . GLU   C 3 77  ? 20.793  -32.036 -13.156 1.00 96.14 77  C 1 
ATOM   3963 C C   . GLU   C 3 77  ? 20.009  -31.349 -12.023 1.00 96.10 77  C 1 
ATOM   3964 O O   . GLU   C 3 77  ? 19.582  -32.015 -11.079 1.00 92.69 77  C 1 
ATOM   3965 C CB  . GLU   C 3 77  ? 22.112  -32.616 -12.612 1.00 94.80 77  C 1 
ATOM   3966 C CG  . GLU   C 3 77  ? 22.863  -33.513 -13.610 1.00 91.62 77  C 1 
ATOM   3967 C CD  . GLU   C 3 77  ? 24.261  -33.940 -13.115 1.00 90.35 77  C 1 
ATOM   3968 O OE1 . GLU   C 3 77  ? 24.916  -34.751 -13.810 1.00 81.84 77  C 1 
ATOM   3969 O OE2 . GLU   C 3 77  ? 24.741  -33.429 -12.067 1.00 83.61 77  C 1 
ATOM   3970 N N   . LEU   C 3 78  ? 19.825  -30.032 -12.076 1.00 95.87 78  C 1 
ATOM   3971 C CA  . LEU   C 3 78  ? 19.101  -29.279 -11.055 1.00 95.93 78  C 1 
ATOM   3972 C C   . LEU   C 3 78  ? 17.593  -29.345 -11.321 1.00 95.62 78  C 1 
ATOM   3973 O O   . LEU   C 3 78  ? 17.138  -29.055 -12.425 1.00 93.30 78  C 1 
ATOM   3974 C CB  . LEU   C 3 78  ? 19.633  -27.837 -11.006 1.00 95.24 78  C 1 
ATOM   3975 C CG  . LEU   C 3 78  ? 19.177  -27.057 -9.756  1.00 94.83 78  C 1 
ATOM   3976 C CD1 . LEU   C 3 78  ? 19.836  -27.585 -8.478  1.00 90.30 78  C 1 
ATOM   3977 C CD2 . LEU   C 3 78  ? 19.561  -25.586 -9.896  1.00 90.01 78  C 1 
ATOM   3978 N N   . SER   C 3 79  ? 16.814  -29.695 -10.296 1.00 94.96 79  C 1 
ATOM   3979 C CA  . SER   C 3 79  ? 15.353  -29.691 -10.404 1.00 94.05 79  C 1 
ATOM   3980 C C   . SER   C 3 79  ? 14.805  -28.268 -10.536 1.00 93.70 79  C 1 
ATOM   3981 O O   . SER   C 3 79  ? 15.356  -27.327 -9.966  1.00 91.55 79  C 1 
ATOM   3982 C CB  . SER   C 3 79  ? 14.703  -30.407 -9.214  1.00 92.34 79  C 1 
ATOM   3983 O OG  . SER   C 3 79  ? 14.836  -29.655 -8.023  1.00 86.18 79  C 1 
ATOM   3984 N N   . GLU   C 3 80  ? 13.675  -28.129 -11.207 1.00 92.03 80  C 1 
ATOM   3985 C CA  . GLU   C 3 80  ? 13.032  -26.832 -11.455 1.00 89.89 80  C 1 
ATOM   3986 C C   . GLU   C 3 80  ? 12.686  -26.088 -10.146 1.00 89.87 80  C 1 
ATOM   3987 O O   . GLU   C 3 80  ? 12.975  -24.905 -10.001 1.00 87.28 80  C 1 
ATOM   3988 C CB  . GLU   C 3 80  ? 11.788  -27.111 -12.317 1.00 86.60 80  C 1 
ATOM   3989 C CG  . GLU   C 3 80  ? 11.379  -25.940 -13.213 1.00 75.19 80  C 1 
ATOM   3990 C CD  . GLU   C 3 80  ? 10.278  -26.337 -14.211 1.00 69.56 80  C 1 
ATOM   3991 O OE1 . GLU   C 3 80  ? 10.129  -25.618 -15.224 1.00 61.13 80  C 1 
ATOM   3992 O OE2 . GLU   C 3 80  ? 9.611   -27.373 -13.978 1.00 61.45 80  C 1 
ATOM   3993 N N   . ALA   C 3 81  ? 12.184  -26.815 -9.145  1.00 87.40 81  C 1 
ATOM   3994 C CA  . ALA   C 3 81  ? 11.887  -26.251 -7.827  1.00 86.01 81  C 1 
ATOM   3995 C C   . ALA   C 3 81  ? 13.150  -25.750 -7.095  1.00 86.88 81  C 1 
ATOM   3996 O O   . ALA   C 3 81  ? 13.153  -24.673 -6.497  1.00 84.82 81  C 1 
ATOM   3997 C CB  . ALA   C 3 81  ? 11.162  -27.322 -7.003  1.00 83.35 81  C 1 
ATOM   3998 N N   . ALA   C 3 82  ? 14.244  -26.512 -7.157  1.00 90.36 82  C 1 
ATOM   3999 C CA  . ALA   C 3 82  ? 15.512  -26.081 -6.577  1.00 91.93 82  C 1 
ATOM   4000 C C   . ALA   C 3 82  ? 16.107  -24.894 -7.353  1.00 93.08 82  C 1 
ATOM   4001 O O   . ALA   C 3 82  ? 16.640  -23.972 -6.739  1.00 91.71 82  C 1 
ATOM   4002 C CB  . ALA   C 3 82  ? 16.475  -27.271 -6.527  1.00 91.26 82  C 1 
ATOM   4003 N N   . ALA   C 3 83  ? 15.973  -24.891 -8.680  1.00 93.08 83  C 1 
ATOM   4004 C CA  . ALA   C 3 83  ? 16.438  -23.802 -9.528  1.00 93.31 83  C 1 
ATOM   4005 C C   . ALA   C 3 83  ? 15.795  -22.463 -9.132  1.00 92.82 83  C 1 
ATOM   4006 O O   . ALA   C 3 83  ? 16.513  -21.496 -8.886  1.00 91.33 83  C 1 
ATOM   4007 C CB  . ALA   C 3 83  ? 16.173  -24.164 -10.995 1.00 93.17 83  C 1 
ATOM   4008 N N   . GLN   C 3 84  ? 14.471  -22.430 -8.956  1.00 88.81 84  C 1 
ATOM   4009 C CA  . GLN   C 3 84  ? 13.772  -21.215 -8.524  1.00 85.38 84  C 1 
ATOM   4010 C C   . GLN   C 3 84  ? 14.263  -20.695 -7.166  1.00 86.05 84  C 1 
ATOM   4011 O O   . GLN   C 3 84  ? 14.471  -19.495 -7.017  1.00 83.52 84  C 1 
ATOM   4012 C CB  . GLN   C 3 84  ? 12.258  -21.447 -8.466  1.00 81.25 84  C 1 
ATOM   4013 C CG  . GLN   C 3 84  ? 11.592  -21.314 -9.843  1.00 71.45 84  C 1 
ATOM   4014 C CD  . GLN   C 3 84  ? 10.095  -21.006 -9.744  1.00 65.53 84  C 1 
ATOM   4015 O OE1 . GLN   C 3 84  ? 9.514   -20.901 -8.679  1.00 57.74 84  C 1 
ATOM   4016 N NE2 . GLN   C 3 84  ? 9.423   -20.805 -10.861 1.00 55.46 84  C 1 
ATOM   4017 N N   . ASN   C 3 85  ? 14.518  -21.565 -6.197  1.00 89.69 85  C 1 
ATOM   4018 C CA  . ASN   C 3 85  ? 15.053  -21.153 -4.895  1.00 88.74 85  C 1 
ATOM   4019 C C   . ASN   C 3 85  ? 16.416  -20.456 -5.014  1.00 90.47 85  C 1 
ATOM   4020 O O   . ASN   C 3 85  ? 16.703  -19.524 -4.263  1.00 88.88 85  C 1 
ATOM   4021 C CB  . ASN   C 3 85  ? 15.136  -22.373 -3.965  1.00 85.82 85  C 1 
ATOM   4022 C CG  . ASN   C 3 85  ? 13.799  -22.723 -3.336  1.00 77.32 85  C 1 
ATOM   4023 O OD1 . ASN   C 3 85  ? 12.871  -21.942 -3.288  1.00 69.36 85  C 1 
ATOM   4024 N ND2 . ASN   C 3 85  ? 13.681  -23.912 -2.783  1.00 66.56 85  C 1 
ATOM   4025 N N   . TYR   C 3 86  ? 17.229  -20.868 -5.986  1.00 93.17 86  C 1 
ATOM   4026 C CA  . TYR   C 3 86  ? 18.533  -20.266 -6.270  1.00 94.94 86  C 1 
ATOM   4027 C C   . TYR   C 3 86  ? 18.477  -19.105 -7.285  1.00 95.52 86  C 1 
ATOM   4028 O O   . TYR   C 3 86  ? 19.521  -18.569 -7.645  1.00 94.52 86  C 1 
ATOM   4029 C CB  . TYR   C 3 86  ? 19.506  -21.366 -6.702  1.00 95.39 86  C 1 
ATOM   4030 C CG  . TYR   C 3 86  ? 19.847  -22.360 -5.607  1.00 95.75 86  C 1 
ATOM   4031 C CD1 . TYR   C 3 86  ? 20.523  -21.933 -4.445  1.00 92.44 86  C 1 
ATOM   4032 C CD2 . TYR   C 3 86  ? 19.496  -23.719 -5.736  1.00 93.03 86  C 1 
ATOM   4033 C CE1 . TYR   C 3 86  ? 20.846  -22.845 -3.427  1.00 92.31 86  C 1 
ATOM   4034 C CE2 . TYR   C 3 86  ? 19.814  -24.644 -4.726  1.00 92.00 86  C 1 
ATOM   4035 C CZ  . TYR   C 3 86  ? 20.490  -24.203 -3.571  1.00 94.50 86  C 1 
ATOM   4036 O OH  . TYR   C 3 86  ? 20.805  -25.103 -2.582  1.00 93.25 86  C 1 
ATOM   4037 N N   . GLY   C 3 87  ? 17.286  -18.708 -7.755  1.00 93.40 87  C 1 
ATOM   4038 C CA  . GLY   C 3 87  ? 17.135  -17.664 -8.778  1.00 93.02 87  C 1 
ATOM   4039 C C   . GLY   C 3 87  ? 17.613  -18.088 -10.172 1.00 93.96 87  C 1 
ATOM   4040 O O   . GLY   C 3 87  ? 17.857  -17.235 -11.020 1.00 92.82 87  C 1 
ATOM   4041 N N   . LEU   C 3 88  ? 17.757  -19.395 -10.397 1.00 95.06 88  C 1 
ATOM   4042 C CA  . LEU   C 3 88  ? 18.169  -19.991 -11.666 1.00 95.32 88  C 1 
ATOM   4043 C C   . LEU   C 3 88  ? 16.946  -20.525 -12.416 1.00 94.18 88  C 1 
ATOM   4044 O O   . LEU   C 3 88  ? 15.981  -20.972 -11.803 1.00 91.67 88  C 1 
ATOM   4045 C CB  . LEU   C 3 88  ? 19.179  -21.119 -11.399 1.00 95.70 88  C 1 
ATOM   4046 C CG  . LEU   C 3 88  ? 20.477  -20.690 -10.693 1.00 95.91 88  C 1 
ATOM   4047 C CD1 . LEU   C 3 88  ? 21.266  -21.925 -10.263 1.00 93.51 88  C 1 
ATOM   4048 C CD2 . LEU   C 3 88  ? 21.364  -19.841 -11.603 1.00 93.24 88  C 1 
ATOM   4049 N N   . GLY   C 3 89  ? 17.007  -20.519 -13.747 1.00 93.64 89  C 1 
ATOM   4050 C CA  . GLY   C 3 89  ? 15.905  -20.990 -14.592 1.00 92.55 89  C 1 
ATOM   4051 C C   . GLY   C 3 89  ? 14.715  -20.026 -14.665 1.00 92.22 89  C 1 
ATOM   4052 O O   . GLY   C 3 89  ? 13.647  -20.411 -15.132 1.00 89.14 89  C 1 
ATOM   4053 N N   . THR   C 3 90  ? 14.901  -18.787 -14.209 1.00 90.59 90  C 1 
ATOM   4054 C CA  . THR   C 3 90  ? 13.932  -17.702 -14.396 1.00 89.82 90  C 1 
ATOM   4055 C C   . THR   C 3 90  ? 14.051  -17.110 -15.805 1.00 90.35 90  C 1 
ATOM   4056 O O   . THR   C 3 90  ? 14.997  -17.409 -16.537 1.00 89.40 90  C 1 
ATOM   4057 C CB  . THR   C 3 90  ? 14.124  -16.603 -13.340 1.00 88.54 90  C 1 
ATOM   4058 O OG1 . THR   C 3 90  ? 15.393  -16.011 -13.475 1.00 85.00 90  C 1 
ATOM   4059 C CG2 . THR   C 3 90  ? 14.011  -17.137 -11.911 1.00 84.38 90  C 1 
ATOM   4060 N N   . GLU   C 3 91  ? 13.118  -16.237 -16.180 1.00 90.04 91  C 1 
ATOM   4061 C CA  . GLU   C 3 91  ? 13.197  -15.520 -17.461 1.00 89.16 91  C 1 
ATOM   4062 C C   . GLU   C 3 91  ? 14.420  -14.579 -17.512 1.00 90.88 91  C 1 
ATOM   4063 O O   . GLU   C 3 91  ? 15.056  -14.447 -18.553 1.00 89.19 91  C 1 
ATOM   4064 C CB  . GLU   C 3 91  ? 11.875  -14.764 -17.712 1.00 86.85 91  C 1 
ATOM   4065 C CG  . GLU   C 3 91  ? 11.653  -14.478 -19.209 1.00 76.90 91  C 1 
ATOM   4066 C CD  . GLU   C 3 91  ? 10.337  -13.742 -19.531 1.00 70.17 91  C 1 
ATOM   4067 O OE1 . GLU   C 3 91  ? 10.005  -13.636 -20.741 1.00 61.88 91  C 1 
ATOM   4068 O OE2 . GLU   C 3 91  ? 9.656   -13.277 -18.597 1.00 61.60 91  C 1 
ATOM   4069 N N   . ASP   C 3 92  ? 14.809  -14.004 -16.371 1.00 93.22 92  C 1 
ATOM   4070 C CA  . ASP   C 3 92  ? 15.997  -13.150 -16.255 1.00 94.04 92  C 1 
ATOM   4071 C C   . ASP   C 3 92  ? 17.306  -13.944 -16.316 1.00 95.01 92  C 1 
ATOM   4072 O O   . ASP   C 3 92  ? 18.271  -13.522 -16.956 1.00 93.95 92  C 1 
ATOM   4073 C CB  . ASP   C 3 92  ? 15.964  -12.390 -14.920 1.00 93.18 92  C 1 
ATOM   4074 C CG  . ASP   C 3 92  ? 15.005  -11.205 -14.863 1.00 92.35 92  C 1 
ATOM   4075 O OD1 . ASP   C 3 92  ? 14.374  -10.853 -15.884 1.00 88.54 92  C 1 
ATOM   4076 O OD2 . ASP   C 3 92  ? 14.931  -10.601 -13.767 1.00 87.90 92  C 1 
ATOM   4077 N N   . THR   C 3 93  ? 17.358  -15.090 -15.641 1.00 95.17 93  C 1 
ATOM   4078 C CA  . THR   C 3 93  ? 18.576  -15.905 -15.511 1.00 95.83 93  C 1 
ATOM   4079 C C   . THR   C 3 93  ? 18.299  -17.363 -15.901 1.00 96.01 93  C 1 
ATOM   4080 O O   . THR   C 3 93  ? 18.312  -18.258 -15.049 1.00 94.88 93  C 1 
ATOM   4081 C CB  . THR   C 3 93  ? 19.195  -15.774 -14.109 1.00 95.49 93  C 1 
ATOM   4082 O OG1 . THR   C 3 93  ? 19.188  -14.436 -13.668 1.00 90.86 93  C 1 
ATOM   4083 C CG2 . THR   C 3 93  ? 20.653  -16.225 -14.100 1.00 88.91 93  C 1 
ATOM   4084 N N   . PRO   C 3 94  ? 18.035  -17.634 -17.188 1.00 95.82 94  C 1 
ATOM   4085 C CA  . PRO   C 3 94  ? 17.819  -18.990 -17.680 1.00 95.72 94  C 1 
ATOM   4086 C C   . PRO   C 3 94  ? 19.034  -19.886 -17.437 1.00 96.50 94  C 1 
ATOM   4087 O O   . PRO   C 3 94  ? 20.179  -19.432 -17.412 1.00 95.82 94  C 1 
ATOM   4088 C CB  . PRO   C 3 94  ? 17.511  -18.858 -19.178 1.00 94.19 94  C 1 
ATOM   4089 C CG  . PRO   C 3 94  ? 17.096  -17.399 -19.348 1.00 91.78 94  C 1 
ATOM   4090 C CD  . PRO   C 3 94  ? 17.901  -16.679 -18.279 1.00 94.28 94  C 1 
ATOM   4091 N N   . ILE   C 3 95  ? 18.792  -21.188 -17.304 1.00 96.48 95  C 1 
ATOM   4092 C CA  . ILE   C 3 95  ? 19.868  -22.181 -17.234 1.00 97.01 95  C 1 
ATOM   4093 C C   . ILE   C 3 95  ? 20.432  -22.404 -18.641 1.00 97.21 95  C 1 
ATOM   4094 O O   . ILE   C 3 95  ? 19.684  -22.562 -19.606 1.00 96.18 95  C 1 
ATOM   4095 C CB  . ILE   C 3 95  ? 19.368  -23.482 -16.570 1.00 96.40 95  C 1 
ATOM   4096 C CG1 . ILE   C 3 95  ? 18.990  -23.203 -15.095 1.00 93.82 95  C 1 
ATOM   4097 C CG2 . ILE   C 3 95  ? 20.439  -24.592 -16.654 1.00 93.11 95  C 1 
ATOM   4098 C CD1 . ILE   C 3 95  ? 18.274  -24.364 -14.393 1.00 89.28 95  C 1 
ATOM   4099 N N   . PHE   C 3 96  ? 21.752  -22.476 -18.742 1.00 97.23 96  C 1 
ATOM   4100 C CA  . PHE   C 3 96  ? 22.441  -22.795 -19.993 1.00 97.60 96  C 1 
ATOM   4101 C C   . PHE   C 3 96  ? 23.578  -23.805 -19.768 1.00 97.84 96  C 1 
ATOM   4102 O O   . PHE   C 3 96  ? 24.090  -23.927 -18.650 1.00 97.22 96  C 1 
ATOM   4103 C CB  . PHE   C 3 96  ? 22.915  -21.503 -20.672 1.00 97.33 96  C 1 
ATOM   4104 C CG  . PHE   C 3 96  ? 23.977  -20.733 -19.915 1.00 97.75 96  C 1 
ATOM   4105 C CD1 . PHE   C 3 96  ? 23.606  -19.750 -18.974 1.00 95.56 96  C 1 
ATOM   4106 C CD2 . PHE   C 3 96  ? 25.341  -20.965 -20.173 1.00 95.47 96  C 1 
ATOM   4107 C CE1 . PHE   C 3 96  ? 24.590  -19.010 -18.307 1.00 94.63 96  C 1 
ATOM   4108 C CE2 . PHE   C 3 96  ? 26.331  -20.227 -19.504 1.00 94.91 96  C 1 
ATOM   4109 C CZ  . PHE   C 3 96  ? 25.955  -19.244 -18.572 1.00 96.32 96  C 1 
ATOM   4110 N N   . PRO   C 3 97  ? 23.993  -24.557 -20.807 1.00 97.23 97  C 1 
ATOM   4111 C CA  . PRO   C 3 97  ? 25.053  -25.552 -20.677 1.00 96.89 97  C 1 
ATOM   4112 C C   . PRO   C 3 97  ? 26.375  -24.945 -20.196 1.00 96.92 97  C 1 
ATOM   4113 O O   . PRO   C 3 97  ? 26.814  -23.923 -20.714 1.00 95.20 97  C 1 
ATOM   4114 C CB  . PRO   C 3 97  ? 25.199  -26.179 -22.063 1.00 95.75 97  C 1 
ATOM   4115 C CG  . PRO   C 3 97  ? 23.834  -25.941 -22.712 1.00 93.24 97  C 1 
ATOM   4116 C CD  . PRO   C 3 97  ? 23.424  -24.591 -22.143 1.00 96.27 97  C 1 
ATOM   4117 N N   . ASN   C 3 98  ? 27.033  -25.616 -19.238 1.00 96.68 98  C 1 
ATOM   4118 C CA  . ASN   C 3 98  ? 28.306  -25.187 -18.644 1.00 96.86 98  C 1 
ATOM   4119 C C   . ASN   C 3 98  ? 28.252  -23.780 -18.018 1.00 97.40 98  C 1 
ATOM   4120 O O   . ASN   C 3 98  ? 29.234  -23.037 -18.045 1.00 96.08 98  C 1 
ATOM   4121 C CB  . ASN   C 3 98  ? 29.455  -25.347 -19.653 1.00 95.46 98  C 1 
ATOM   4122 C CG  . ASN   C 3 98  ? 29.526  -26.718 -20.301 1.00 90.44 98  C 1 
ATOM   4123 O OD1 . ASN   C 3 98  ? 29.276  -27.751 -19.710 1.00 80.25 98  C 1 
ATOM   4124 N ND2 . ASN   C 3 98  ? 29.867  -26.766 -21.568 1.00 76.80 98  C 1 
ATOM   4125 N N   . MET   C 3 99  ? 27.104  -23.400 -17.448 1.00 97.89 99  C 1 
ATOM   4126 C CA  . MET   C 3 99  ? 26.953  -22.068 -16.857 1.00 97.93 99  C 1 
ATOM   4127 C C   . MET   C 3 99  ? 27.880  -21.819 -15.667 1.00 98.28 99  C 1 
ATOM   4128 O O   . MET   C 3 99  ? 28.262  -20.684 -15.427 1.00 97.63 99  C 1 
ATOM   4129 C CB  . MET   C 3 99  ? 25.489  -21.802 -16.497 1.00 96.00 99  C 1 
ATOM   4130 C CG  . MET   C 3 99  ? 25.028  -22.428 -15.174 1.00 92.41 99  C 1 
ATOM   4131 S SD  . MET   C 3 99  ? 23.260  -22.180 -14.806 1.00 93.00 99  C 1 
ATOM   4132 C CE  . MET   C 3 99  ? 23.163  -20.377 -14.734 1.00 87.22 99  C 1 
ATOM   4133 N N   . HIS   C 3 100 ? 28.296  -22.862 -14.936 1.00 98.11 100 C 1 
ATOM   4134 C CA  . HIS   C 3 100 ? 29.279  -22.731 -13.862 1.00 98.32 100 C 1 
ATOM   4135 C C   . HIS   C 3 100 ? 30.637  -22.297 -14.414 1.00 98.42 100 C 1 
ATOM   4136 O O   . HIS   C 3 100 ? 31.199  -21.311 -13.952 1.00 98.08 100 C 1 
ATOM   4137 C CB  . HIS   C 3 100 ? 29.404  -24.042 -13.088 1.00 98.15 100 C 1 
ATOM   4138 C CG  . HIS   C 3 100 ? 30.553  -24.024 -12.112 1.00 98.22 100 C 1 
ATOM   4139 N ND1 . HIS   C 3 100 ? 30.638  -23.266 -10.967 1.00 92.07 100 C 1 
ATOM   4140 C CD2 . HIS   C 3 100 ? 31.756  -24.678 -12.244 1.00 92.13 100 C 1 
ATOM   4141 C CE1 . HIS   C 3 100 ? 31.853  -23.457 -10.425 1.00 94.54 100 C 1 
ATOM   4142 N NE2 . HIS   C 3 100 ? 32.558  -24.315 -11.172 1.00 95.43 100 C 1 
ATOM   4143 N N   . GLU   C 3 101 ? 31.137  -23.006 -15.425 1.00 98.25 101 C 1 
ATOM   4144 C CA  . GLU   C 3 101 ? 32.434  -22.736 -16.045 1.00 98.15 101 C 1 
ATOM   4145 C C   . GLU   C 3 101 ? 32.460  -21.343 -16.697 1.00 98.29 101 C 1 
ATOM   4146 O O   . GLU   C 3 101 ? 33.426  -20.601 -16.523 1.00 97.64 101 C 1 
ATOM   4147 C CB  . GLU   C 3 101 ? 32.754  -23.828 -17.084 1.00 97.56 101 C 1 
ATOM   4148 C CG  . GLU   C 3 101 ? 33.000  -25.237 -16.501 1.00 93.56 101 C 1 
ATOM   4149 C CD  . GLU   C 3 101 ? 31.750  -26.041 -16.097 1.00 90.21 101 C 1 
ATOM   4150 O OE1 . GLU   C 3 101 ? 31.932  -27.169 -15.589 1.00 80.07 101 C 1 
ATOM   4151 O OE2 . GLU   C 3 101 ? 30.606  -25.559 -16.289 1.00 82.73 101 C 1 
ATOM   4152 N N   . ALA   C 3 102 ? 31.388  -20.978 -17.392 1.00 98.27 102 C 1 
ATOM   4153 C CA  . ALA   C 3 102 ? 31.259  -19.658 -18.002 1.00 98.26 102 C 1 
ATOM   4154 C C   . ALA   C 3 102 ? 31.220  -18.533 -16.949 1.00 98.39 102 C 1 
ATOM   4155 O O   . ALA   C 3 102 ? 31.907  -17.523 -17.096 1.00 97.89 102 C 1 
ATOM   4156 C CB  . ALA   C 3 102 ? 30.003  -19.655 -18.880 1.00 97.86 102 C 1 
ATOM   4157 N N   . SER   C 3 103 ? 30.470  -18.726 -15.856 1.00 98.46 103 C 1 
ATOM   4158 C CA  . SER   C 3 103 ? 30.361  -17.741 -14.771 1.00 98.50 103 C 1 
ATOM   4159 C C   . SER   C 3 103 ? 31.652  -17.640 -13.951 1.00 98.61 103 C 1 
ATOM   4160 O O   . SER   C 3 103 ? 32.105  -16.545 -13.630 1.00 98.31 103 C 1 
ATOM   4161 C CB  . SER   C 3 103 ? 29.191  -18.082 -13.844 1.00 98.20 103 C 1 
ATOM   4162 O OG  . SER   C 3 103 ? 27.997  -18.273 -14.573 1.00 95.41 103 C 1 
ATOM   4163 N N   . ALA   C 3 104 ? 32.295  -18.777 -13.650 1.00 98.60 104 C 1 
ATOM   4164 C CA  . ALA   C 3 104 ? 33.573  -18.819 -12.940 1.00 98.65 104 C 1 
ATOM   4165 C C   . ALA   C 3 104 ? 34.714  -18.188 -13.756 1.00 98.69 104 C 1 
ATOM   4166 O O   . ALA   C 3 104 ? 35.639  -17.621 -13.179 1.00 98.35 104 C 1 
ATOM   4167 C CB  . ALA   C 3 104 ? 33.880  -20.274 -12.571 1.00 98.35 104 C 1 
ATOM   4168 N N   . LEU   C 3 105 ? 34.646  -18.244 -15.090 1.00 98.59 105 C 1 
ATOM   4169 C CA  . LEU   C 3 105 ? 35.579  -17.529 -15.959 1.00 98.62 105 C 1 
ATOM   4170 C C   . LEU   C 3 105 ? 35.426  -16.006 -15.820 1.00 98.71 105 C 1 
ATOM   4171 O O   . LEU   C 3 105 ? 36.436  -15.308 -15.765 1.00 98.41 105 C 1 
ATOM   4172 C CB  . LEU   C 3 105 ? 35.378  -17.981 -17.416 1.00 98.33 105 C 1 
ATOM   4173 C CG  . LEU   C 3 105 ? 36.386  -17.354 -18.403 1.00 97.32 105 C 1 
ATOM   4174 C CD1 . LEU   C 3 105 ? 37.798  -17.896 -18.188 1.00 94.00 105 C 1 
ATOM   4175 C CD2 . LEU   C 3 105 ? 35.970  -17.671 -19.838 1.00 93.74 105 C 1 
ATOM   4176 N N   . LEU   C 3 106 ? 34.196  -15.493 -15.726 1.00 98.60 106 C 1 
ATOM   4177 C CA  . LEU   C 3 106 ? 33.958  -14.058 -15.534 1.00 98.57 106 C 1 
ATOM   4178 C C   . LEU   C 3 106 ? 34.480  -13.581 -14.171 1.00 98.67 106 C 1 
ATOM   4179 O O   . LEU   C 3 106 ? 35.185  -12.576 -14.113 1.00 98.32 106 C 1 
ATOM   4180 C CB  . LEU   C 3 106 ? 32.467  -13.716 -15.720 1.00 98.16 106 C 1 
ATOM   4181 C CG  . LEU   C 3 106 ? 31.883  -14.026 -17.114 1.00 96.33 106 C 1 
ATOM   4182 C CD1 . LEU   C 3 106 ? 30.453  -13.496 -17.187 1.00 92.35 106 C 1 
ATOM   4183 C CD2 . LEU   C 3 106 ? 32.676  -13.412 -18.265 1.00 92.43 106 C 1 
ATOM   4184 N N   . VAL   C 3 107 ? 34.248  -14.340 -13.098 1.00 98.72 107 C 1 
ATOM   4185 C CA  . VAL   C 3 107 ? 34.837  -14.033 -11.778 1.00 98.79 107 C 1 
ATOM   4186 C C   . VAL   C 3 107 ? 36.366  -14.060 -11.849 1.00 98.82 107 C 1 
ATOM   4187 O O   . VAL   C 3 107 ? 37.030  -13.106 -11.447 1.00 98.66 107 C 1 
ATOM   4188 C CB  . VAL   C 3 107 ? 34.331  -14.995 -10.689 1.00 98.65 107 C 1 
ATOM   4189 C CG1 . VAL   C 3 107 ? 34.968  -14.671 -9.329  1.00 97.50 107 C 1 
ATOM   4190 C CG2 . VAL   C 3 107 ? 32.811  -14.902 -10.525 1.00 96.47 107 C 1 
ATOM   4191 N N   . GLY   C 3 108 ? 36.938  -15.117 -12.417 1.00 98.73 108 C 1 
ATOM   4192 C CA  . GLY   C 3 108 ? 38.388  -15.245 -12.571 1.00 98.72 108 C 1 
ATOM   4193 C C   . GLY   C 3 108 ? 39.010  -14.155 -13.443 1.00 98.78 108 C 1 
ATOM   4194 O O   . GLY   C 3 108 ? 40.170  -13.799 -13.239 1.00 98.48 108 C 1 
ATOM   4195 N N   . SER   C 3 109 ? 38.260  -13.601 -14.384 1.00 98.79 109 C 1 
ATOM   4196 C CA  . SER   C 3 109 ? 38.716  -12.480 -15.207 1.00 98.77 109 C 1 
ATOM   4197 C C   . SER   C 3 109 ? 38.848  -11.182 -14.406 1.00 98.82 109 C 1 
ATOM   4198 O O   . SER   C 3 109 ? 39.853  -10.482 -14.546 1.00 98.55 109 C 1 
ATOM   4199 C CB  . SER   C 3 109 ? 37.831  -12.322 -16.449 1.00 98.39 109 C 1 
ATOM   4200 O OG  . SER   C 3 109 ? 36.546  -11.820 -16.197 1.00 94.39 109 C 1 
ATOM   4201 N N   . THR   C 3 110 ? 37.921  -10.919 -13.477 1.00 98.79 110 C 1 
ATOM   4202 C CA  . THR   C 3 110 ? 38.037  -9.779  -12.555 1.00 98.83 110 C 1 
ATOM   4203 C C   . THR   C 3 110 ? 39.158  -9.995  -11.533 1.00 98.83 110 C 1 
ATOM   4204 O O   . THR   C 3 110 ? 39.959  -9.088  -11.303 1.00 98.64 110 C 1 
ATOM   4205 C CB  . THR   C 3 110 ? 36.694  -9.473  -11.882 1.00 98.72 110 C 1 
ATOM   4206 O OG1 . THR   C 3 110 ? 35.745  -9.218  -12.898 1.00 96.47 110 C 1 
ATOM   4207 C CG2 . THR   C 3 110 ? 36.751  -8.214  -11.021 1.00 93.45 110 C 1 
ATOM   4208 N N   . LEU   C 3 111 ? 39.324  -11.212 -11.006 1.00 98.82 111 C 1 
ATOM   4209 C CA  . LEU   C 3 111 ? 40.475  -11.555 -10.154 1.00 98.80 111 C 1 
ATOM   4210 C C   . LEU   C 3 111 ? 41.814  -11.390 -10.893 1.00 98.76 111 C 1 
ATOM   4211 O O   . LEU   C 3 111 ? 42.799  -10.954 -10.298 1.00 98.33 111 C 1 
ATOM   4212 C CB  . LEU   C 3 111 ? 40.341  -12.997 -9.638  1.00 98.67 111 C 1 
ATOM   4213 C CG  . LEU   C 3 111 ? 39.130  -13.261 -8.721  1.00 97.81 111 C 1 
ATOM   4214 C CD1 . LEU   C 3 111 ? 39.138  -14.725 -8.287  1.00 95.98 111 C 1 
ATOM   4215 C CD2 . LEU   C 3 111 ? 39.141  -12.391 -7.472  1.00 95.84 111 C 1 
ATOM   4216 N N   . THR   C 3 112 ? 41.851  -11.692 -12.189 1.00 98.76 112 C 1 
ATOM   4217 C CA  . THR   C 3 112 ? 43.035  -11.471 -13.038 1.00 98.70 112 C 1 
ATOM   4218 C C   . THR   C 3 112 ? 43.349  -9.980  -13.181 1.00 98.68 112 C 1 
ATOM   4219 O O   . THR   C 3 112 ? 44.516  -9.597  -13.107 1.00 98.23 112 C 1 
ATOM   4220 C CB  . THR   C 3 112 ? 42.846  -12.117 -14.421 1.00 98.44 112 C 1 
ATOM   4221 O OG1 . THR   C 3 112 ? 42.611  -13.502 -14.280 1.00 95.71 112 C 1 
ATOM   4222 C CG2 . THR   C 3 112 ? 44.073  -11.982 -15.320 1.00 94.34 112 C 1 
ATOM   4223 N N   . ALA   C 3 113 ? 42.332  -9.134  -13.327 1.00 98.73 113 C 1 
ATOM   4224 C CA  . ALA   C 3 113 ? 42.503  -7.680  -13.339 1.00 98.74 113 C 1 
ATOM   4225 C C   . ALA   C 3 113 ? 43.024  -7.152  -11.987 1.00 98.73 113 C 1 
ATOM   4226 O O   . ALA   C 3 113 ? 43.958  -6.353  -11.953 1.00 98.47 113 C 1 
ATOM   4227 C CB  . ALA   C 3 113 ? 41.172  -7.027  -13.733 1.00 98.60 113 C 1 
ATOM   4228 N N   . VAL   C 3 114 ? 42.477  -7.655  -10.869 1.00 98.77 114 C 1 
ATOM   4229 C CA  . VAL   C 3 114 ? 42.952  -7.326  -9.511  1.00 98.77 114 C 1 
ATOM   4230 C C   . VAL   C 3 114 ? 44.433  -7.668  -9.349  1.00 98.72 114 C 1 
ATOM   4231 O O   . VAL   C 3 114 ? 45.221  -6.809  -8.956  1.00 98.39 114 C 1 
ATOM   4232 C CB  . VAL   C 3 114 ? 42.111  -8.051  -8.442  1.00 98.58 114 C 1 
ATOM   4233 C CG1 . VAL   C 3 114 ? 42.720  -7.940  -7.034  1.00 97.10 114 C 1 
ATOM   4234 C CG2 . VAL   C 3 114 ? 40.696  -7.476  -8.371  1.00 96.28 114 C 1 
ATOM   4235 N N   . ASP   C 3 115 ? 44.838  -8.898  -9.672  1.00 98.62 115 C 1 
ATOM   4236 C CA  . ASP   C 3 115 ? 46.232  -9.321  -9.529  1.00 98.45 115 C 1 
ATOM   4237 C C   . ASP   C 3 115 ? 47.176  -8.552  -10.469 1.00 98.39 115 C 1 
ATOM   4238 O O   . ASP   C 3 115 ? 48.308  -8.264  -10.081 1.00 97.55 115 C 1 
ATOM   4239 C CB  . ASP   C 3 115 ? 46.348  -10.839 -9.748  1.00 98.00 115 C 1 
ATOM   4240 C CG  . ASP   C 3 115 ? 45.944  -11.686 -8.532  1.00 97.03 115 C 1 
ATOM   4241 O OD1 . ASP   C 3 115 ? 46.101  -11.229 -7.375  1.00 92.34 115 C 1 
ATOM   4242 O OD2 . ASP   C 3 115 ? 45.604  -12.876 -8.709  1.00 92.12 115 C 1 
ATOM   4243 N N   . ALA   C 3 116 ? 46.726  -8.177  -11.666 1.00 98.46 116 C 1 
ATOM   4244 C CA  . ALA   C 3 116 ? 47.528  -7.364  -12.583 1.00 98.30 116 C 1 
ATOM   4245 C C   . ALA   C 3 116 ? 47.886  -5.993  -11.979 1.00 98.28 116 C 1 
ATOM   4246 O O   . ALA   C 3 116 ? 49.028  -5.548  -12.101 1.00 97.45 116 C 1 
ATOM   4247 C CB  . ALA   C 3 116 ? 46.775  -7.215  -13.909 1.00 97.80 116 C 1 
ATOM   4248 N N   . VAL   C 3 117 ? 46.940  -5.357  -11.287 1.00 98.47 117 C 1 
ATOM   4249 C CA  . VAL   C 3 117 ? 47.160  -4.048  -10.642 1.00 98.49 117 C 1 
ATOM   4250 C C   . VAL   C 3 117 ? 47.893  -4.196  -9.309  1.00 98.44 117 C 1 
ATOM   4251 O O   . VAL   C 3 117 ? 48.926  -3.561  -9.090  1.00 97.80 117 C 1 
ATOM   4252 C CB  . VAL   C 3 117 ? 45.829  -3.287  -10.472 1.00 98.17 117 C 1 
ATOM   4253 C CG1 . VAL   C 3 117 ? 46.021  -1.949  -9.746  1.00 96.28 117 C 1 
ATOM   4254 C CG2 . VAL   C 3 117 ? 45.208  -2.982  -11.839 1.00 95.56 117 C 1 
ATOM   4255 N N   . LEU   C 3 118 ? 47.404  -5.048  -8.412  1.00 98.37 118 C 1 
ATOM   4256 C CA  . LEU   C 3 118 ? 47.913  -5.111  -7.037  1.00 98.32 118 C 1 
ATOM   4257 C C   . LEU   C 3 118 ? 49.254  -5.846  -6.894  1.00 98.08 118 C 1 
ATOM   4258 O O   . LEU   C 3 118 ? 49.938  -5.674  -5.885  1.00 96.57 118 C 1 
ATOM   4259 C CB  . LEU   C 3 118 ? 46.841  -5.693  -6.105  1.00 98.16 118 C 1 
ATOM   4260 C CG  . LEU   C 3 118 ? 45.529  -4.884  -6.046  1.00 97.39 118 C 1 
ATOM   4261 C CD1 . LEU   C 3 118 ? 44.635  -5.476  -4.961  1.00 95.15 118 C 1 
ATOM   4262 C CD2 . LEU   C 3 118 ? 45.738  -3.403  -5.717  1.00 94.95 118 C 1 
ATOM   4263 N N   . SER   C 3 119 ? 49.669  -6.617  -7.906  1.00 97.79 119 C 1 
ATOM   4264 C CA  . SER   C 3 119 ? 51.048  -7.118  -8.006  1.00 97.30 119 C 1 
ATOM   4265 C C   . SER   C 3 119 ? 52.044  -6.062  -8.500  1.00 97.07 119 C 1 
ATOM   4266 O O   . SER   C 3 119 ? 53.251  -6.289  -8.449  1.00 94.32 119 C 1 
ATOM   4267 C CB  . SER   C 3 119 ? 51.105  -8.348  -8.913  1.00 96.22 119 C 1 
ATOM   4268 O OG  . SER   C 3 119 ? 50.860  -7.999  -10.265 1.00 91.66 119 C 1 
ATOM   4269 N N   . GLY   C 3 120 ? 51.540  -4.929  -9.003  1.00 96.33 120 C 1 
ATOM   4270 C CA  . GLY   C 3 120 ? 52.345  -3.887  -9.643  1.00 95.83 120 C 1 
ATOM   4271 C C   . GLY   C 3 120 ? 52.708  -4.177  -11.105 1.00 96.36 120 C 1 
ATOM   4272 O O   . GLY   C 3 120 ? 53.533  -3.469  -11.673 1.00 93.89 120 C 1
[truncated: 426,403 more chars]
