# Supplementary material for: AcuB senses cellular energy charge to coordinate acetyl-CoA synthesis in bacteria
Source: Nat Commun. 2026 Apr 24;17:3815. doi: 10.1038/s41467-026-71006-w (PMC13121692; doi:10.1038/s41467-026-71006-w)
Supplement: Supplementary file 6 — Supplementary_Data_4 [file 41467_2026_71006_MOESM6_ESM.zip › AF3_only_first_models/2_g_stea_acub_2_stea_acuc_4amp_summary_confidences.json]

{
 "chain_iptm": [
  0.65,
  0.65,
  0.62,
  0.62,
  0.42,
  0.42,
  0.4,
  0.4
 ],
 "chain_pair_iptm": [
  [
   0.75,
   0.79,
   0.76,
   0.76,
   0.6,
   0.56,
   0.55,
   0.54
  ],
  [
   0.79,
   0.75,
   0.75,
   0.76,
   0.57,
   0.59,
   0.54,
   0.54
  ],
  [
   0.76,
   0.75,
   0.93,
   0.61,
   0.53,
   0.61,
   0.51,
   0.57
  ],
  [
   0.76,
   0.76,
   0.61,
   0.93,
   0.61,
   0.53,
   0.57,
   0.51
  ],
  [
   0.6,
   0.57,
   0.53,
   0.61,
   0.37,
   0.2,
   0.27,
   0.19
  ],
  [
   0.56,
   0.59,
   0.61,
   0.53,
   0.2,
   0.37,
   0.19,
   0.27
  ],
  [
   0.55,
   0.54,
   0.51,
   0.57,
   0.27,
   0.19,
   0.35,
   0.17
  ],
  [
   0.54,
   0.54,
   0.57,
   0.51,
   0.19,
   0.27,
   0.17,
   0.35
  ]
 ],
 "chain_pair_pae_min": [
  [
   0.76,
   1.53,
   2.63,
   2.62,
   5.69,
   6.65,
   6.26,
   6.81
  ],
  [
   1.5,
   0.76,
   2.63,
   2.62,
   6.74,
   5.63,
   6.84,
   6.14
  ],
  [
   2.81,
   2.51,
   0.76,
   6.8,
   8.39,
   7.61,
   8.73,
   7.97
  ],
  [
   2.64,
   2.85,
   6.83,
   0.76,
   7.7,
   8.61,
   8.01,
   8.71
  ],
  [
   6.45,
   8.04,
   14.85,
   12.58,
   0.76,
   10.21,
   7.56,
   9.81
  ],
  [
   8.23,
   6.37,
   12.49,
   15.08,
   10.26,
   0.76,
   9.73,
   7.59
  ],
  [
   6.96,
   9.11,
   15.99,
   14.8,
   7.93,
   10.38,
   0.76,
   10.14
  ],
  [
   9.21,
   7.03,
   14.67,
   16.23,
   10.2,
   8.15,
   10.15,
   0.76
  ]
 ],
 "chain_ptm": [
  0.75,
  0.75,
  0.93,
  0.93,
  0.37,
  0.37,
  0.35,
  0.35
 ],
 "fraction_disordered": 0.01,
 "has_clash": 0.0,
 "iptm": 0.77,
 "ptm": 0.8,
 "ranking_score": 0.79
}
