# Supplementary material for: AcuB senses cellular energy charge to coordinate acetyl-CoA synthesis in bacteria
Source: Nat Commun. 2026 Apr 24;17:3815. doi: 10.1038/s41467-026-71006-w (PMC13121692; doi:10.1038/s41467-026-71006-w)
Supplement: Supplementary file 6 — Supplementary_Data_4 [file 41467_2026_71006_MOESM6_ESM.zip › AF3_only_first_models/Bs_acu__2acub-4adp_model.cif]

# By using this file you agree to the legally binding terms of use found at
# https://github.com/google-deepmind/alphafold3/blob/main/OUTPUT_TERMS_OF_USE.md.
# To request access to the AlphaFold 3 model parameters, follow the process set
# out at https://github.com/google-deepmind/alphafold3. You may only use these if
# received directly from Google. Use is subject to terms of use available at
# https://github.com/google-deepmind/alphafold3/blob/main/WEIGHTS_TERMS_OF_USE.md.
data_acu__2acub-4adp
#
_entry.id acu__2acub-4adp
#
loop_
_atom_type.symbol
C 
N 
O 
P 
S 
#
loop_
_audit_author.name
_audit_author.pdbx_ordinal
"Google DeepMind" 1 
"Isomorphic Labs" 2 
#
_audit_conform.dict_location https://raw.githubusercontent.com/ihmwg/ModelCIF/master/dist/mmcif_ma.dic
_audit_conform.dict_name     mmcif_ma.dic
_audit_conform.dict_version  1.4.5
#
loop_
_chem_comp.formula
_chem_comp.formula_weight
_chem_comp.id
_chem_comp.mon_nstd_flag
_chem_comp.name
_chem_comp.pdbx_smiles
_chem_comp.pdbx_synonyms
_chem_comp.type
"C3 H7 N O2"    89.093  ALA   y ALANINE         C[C@H](N)C(O)=O                                                               ? "L-PEPTIDE LINKING" 
"C6 H15 N4 O2"  175.209 ARG   y ARGININE        N[C@@H](CCCNC(N)=[NH2+])C(O)=O                                                ? "L-PEPTIDE LINKING" 
"C4 H8 N2 O3"   132.118 ASN   y ASPARAGINE      N[C@@H](CC(N)=O)C(O)=O                                                        ? "L-PEPTIDE LINKING" 
"C4 H7 N O4"    133.103 ASP   y "ASPARTIC ACID" N[C@@H](CC(O)=O)C(O)=O                                                        ? "L-PEPTIDE LINKING" 
"C3 H7 N O2 S"  121.158 CYS   y CYSTEINE        N[C@@H](CS)C(O)=O                                                             ? "L-PEPTIDE LINKING" 
"C5 H10 N2 O3"  146.144 GLN   y GLUTAMINE       N[C@@H](CCC(N)=O)C(O)=O                                                       ? "L-PEPTIDE LINKING" 
"C5 H9 N O4"    147.129 GLU   y "GLUTAMIC ACID" N[C@@H](CCC(O)=O)C(O)=O                                                       ? "L-PEPTIDE LINKING" 
"C2 H5 N O2"    75.067  GLY   y GLYCINE         NCC(O)=O                                                                      ? "PEPTIDE LINKING"   
"C6 H10 N3 O2"  156.162 HIS   y HISTIDINE       N[C@@H](Cc1c[nH]c[nH+]1)C(O)=O                                                ? "L-PEPTIDE LINKING" 
"C6 H13 N O2"   131.173 ILE   y ISOLEUCINE      CC[C@H](C)[C@H](N)C(O)=O                                                      ? "L-PEPTIDE LINKING" 
"C6 H13 N O2"   131.173 LEU   y LEUCINE         CC(C)C[C@H](N)C(O)=O                                                          ? "L-PEPTIDE LINKING" 
?               ?       LIG_C ? ?               C1=NC(=C2C(=N1)N(C=N2)[C@H]3[C@@H]([C@@H]([C@H](O3)COP(=O)(O)OP(=O)(O)O)O)O)N ? non-polymer         
?               ?       LIG_D ? ?               C1=NC(=C2C(=N1)N(C=N2)[C@H]3[C@@H]([C@@H]([C@H](O3)COP(=O)(O)OP(=O)(O)O)O)O)N ? non-polymer         
?               ?       LIG_E ? ?               C1=NC(=C2C(=N1)N(C=N2)[C@H]3[C@@H]([C@@H]([C@H](O3)COP(=O)(O)OP(=O)(O)O)O)O)N ? non-polymer         
?               ?       LIG_F ? ?               C1=NC(=C2C(=N1)N(C=N2)[C@H]3[C@@H]([C@@H]([C@H](O3)COP(=O)(O)OP(=O)(O)O)O)O)N ? non-polymer         
"C6 H15 N2 O2"  147.195 LYS   y LYSINE          N[C@@H](CCCC[NH3+])C(O)=O                                                     ? "L-PEPTIDE LINKING" 
"C5 H11 N O2 S" 149.211 MET   y METHIONINE      CSCC[C@H](N)C(O)=O                                                            ? "L-PEPTIDE LINKING" 
"C9 H11 N O2"   165.189 PHE   y PHENYLALANINE   N[C@@H](Cc1ccccc1)C(O)=O                                                      ? "L-PEPTIDE LINKING" 
"C5 H9 N O2"    115.130 PRO   y PROLINE         OC(=O)[C@@H]1CCCN1                                                            ? "L-PEPTIDE LINKING" 
"C3 H7 N O3"    105.093 SER   y SERINE          N[C@@H](CO)C(O)=O                                                             ? "L-PEPTIDE LINKING" 
"C4 H9 N O3"    119.119 THR   y THREONINE       C[C@@H](O)[C@H](N)C(O)=O                                                      ? "L-PEPTIDE LINKING" 
"C11 H12 N2 O2" 204.225 TRP   y TRYPTOPHAN      N[C@@H](Cc1c[nH]c2ccccc12)C(O)=O                                              ? "L-PEPTIDE LINKING" 
"C9 H11 N O3"   181.189 TYR   y TYROSINE        N[C@@H](Cc1ccc(O)cc1)C(O)=O                                                   ? "L-PEPTIDE LINKING" 
"C5 H11 N O2"   117.146 VAL   y VALINE          CC(C)[C@H](N)C(O)=O                                                           ? "L-PEPTIDE LINKING" 
#
_citation.book_publisher          ?
_citation.country                 UK
_citation.id                      primary
_citation.journal_full            Nature
_citation.journal_id_ASTM         NATUAS
_citation.journal_id_CSD          0006
_citation.journal_id_ISSN         0028-0836
_citation.journal_volume          630
_citation.page_first              493
_citation.page_last               500
_citation.pdbx_database_id_DOI    10.1038/s41586-024-07487-w
_citation.pdbx_database_id_PubMed 38718835
_citation.title                   "Accurate structure prediction of biomolecular interactions with AlphaFold 3"
_citation.year                    2024
#
loop_
_citation_author.citation_id
_citation_author.name
_citation_author.ordinal
primary "Google DeepMind" 1 
primary "Isomorphic Labs" 2 
#
loop_
_entity.id
_entity.pdbx_description
_entity.type
1 . polymer     
2 . polymer     
3 . non-polymer 
4 . non-polymer 
5 . non-polymer 
6 . non-polymer 
#
loop_
_entity_poly.entity_id
_entity_poly.pdbx_strand_id
_entity_poly.type
1 A polypeptide(L) 
2 B polypeptide(L) 
#
loop_
_entity_poly_seq.entity_id
_entity_poly_seq.hetero
_entity_poly_seq.mon_id
_entity_poly_seq.num
1 n MET 1   
1 n ILE 2   
1 n VAL 3   
1 n GLU 4   
1 n GLN 5   
1 n ILE 6   
1 n MET 7   
1 n LYS 8   
1 n ARG 9   
1 n ASP 10  
1 n VAL 11  
1 n ILE 12  
1 n THR 13  
1 n LEU 14  
1 n THR 15  
1 n LYS 16  
1 n THR 17  
1 n ASP 18  
1 n THR 19  
1 n LEU 20  
1 n GLU 21  
1 n THR 22  
1 n ALA 23  
1 n ILE 24  
1 n CYS 25  
1 n LYS 26  
1 n LEU 27  
1 n LYS 28  
1 n GLU 29  
1 n PHE 30  
1 n HIS 31  
1 n ILE 32  
1 n ARG 33  
1 n HIS 34  
1 n LEU 35  
1 n PRO 36  
1 n VAL 37  
1 n VAL 38  
1 n ASP 39  
1 n GLU 40  
1 n GLU 41  
1 n ARG 42  
1 n HIS 43  
1 n VAL 44  
1 n ILE 45  
1 n GLY 46  
1 n MET 47  
1 n ILE 48  
1 n THR 49  
1 n ASP 50  
1 n ARG 51  
1 n ASP 52  
1 n MET 53  
1 n LYS 54  
1 n GLN 55  
1 n ALA 56  
1 n SER 57  
1 n PRO 58  
1 n SER 59  
1 n ILE 60  
1 n PHE 61  
1 n GLU 62  
1 n GLU 63  
1 n ASN 64  
1 n LYS 65  
1 n ARG 66  
1 n SER 67  
1 n LEU 68  
1 n PHE 69  
1 n LEU 70  
1 n THR 71  
1 n ARG 72  
1 n SER 73  
1 n VAL 74  
1 n ASP 75  
1 n SER 76  
1 n ILE 77  
1 n MET 78  
1 n LYS 79  
1 n LYS 80  
1 n ASP 81  
1 n VAL 82  
1 n VAL 83  
1 n CYS 84  
1 n ALA 85  
1 n HIS 86  
1 n PRO 87  
1 n LEU 88  
1 n ASP 89  
1 n PHE 90  
1 n VAL 91  
1 n GLU 92  
1 n GLU 93  
1 n ILE 94  
1 n SER 95  
1 n ALA 96  
1 n VAL 97  
1 n PHE 98  
1 n TYR 99  
1 n GLU 100 
1 n HIS 101 
1 n GLY 102 
1 n ILE 103 
1 n GLY 104 
1 n CYS 105 
1 n LEU 106 
1 n PRO 107 
1 n VAL 108 
1 n VAL 109 
1 n HIS 110 
1 n HIS 111 
1 n GLN 112 
1 n LYS 113 
1 n LEU 114 
1 n ILE 115 
1 n GLY 116 
1 n ILE 117 
1 n LEU 118 
1 n THR 119 
1 n LYS 120 
1 n THR 121 
1 n ASP 122 
1 n LEU 123 
1 n LEU 124 
1 n ARG 125 
1 n THR 126 
1 n PHE 127 
1 n VAL 128 
1 n LYS 129 
1 n LEU 130 
1 n THR 131 
1 n GLY 132 
1 n ALA 133 
1 n ASP 134 
1 n GLN 135 
1 n PRO 136 
1 n GLY 137 
1 n SER 138 
1 n GLN 139 
1 n ILE 140 
1 n GLU 141 
1 n ILE 142 
1 n LYS 143 
1 n VAL 144 
1 n ASN 145 
1 n ASP 146 
1 n ILE 147 
1 n THR 148 
1 n LYS 149 
1 n SER 150 
1 n LEU 151 
1 n ALA 152 
1 n GLU 153 
1 n ILE 154 
1 n SER 155 
1 n SER 156 
1 n LEU 157 
1 n CYS 158 
1 n GLN 159 
1 n ASP 160 
1 n LEU 161 
1 n GLN 162 
1 n VAL 163 
1 n LYS 164 
1 n ILE 165 
1 n LEU 166 
1 n SER 167 
1 n VAL 168 
1 n LEU 169 
1 n VAL 170 
1 n TYR 171 
1 n PRO 172 
1 n HIS 173 
1 n ASP 174 
1 n ASP 175 
1 n PRO 176 
1 n GLY 177 
1 n VAL 178 
1 n LYS 179 
1 n VAL 180 
1 n LEU 181 
1 n VAL 182 
1 n PHE 183 
1 n ARG 184 
1 n VAL 185 
1 n LYS 186 
1 n THR 187 
1 n MET 188 
1 n ASN 189 
1 n PRO 190 
1 n LEU 191 
1 n PRO 192 
1 n PHE 193 
1 n LEU 194 
1 n GLN 195 
1 n ALA 196 
1 n LEU 197 
1 n GLN 198 
1 n ARG 199 
1 n ASN 200 
1 n GLY 201 
1 n HIS 202 
1 n HIS 203 
1 n VAL 204 
1 n VAL 205 
1 n TRP 206 
1 n PRO 207 
1 n SER 208 
1 n GLU 209 
1 n GLN 210 
1 n ARG 211 
1 n ASP 212 
1 n LEU 213 
1 n LEU 214 
2 n MET 1   
2 n ILE 2   
2 n VAL 3   
2 n GLU 4   
2 n GLN 5   
2 n ILE 6   
2 n MET 7   
2 n LYS 8   
2 n ARG 9   
2 n ASP 10  
2 n VAL 11  
2 n ILE 12  
2 n THR 13  
2 n LEU 14  
2 n THR 15  
2 n LYS 16  
2 n THR 17  
2 n ASP 18  
2 n THR 19  
2 n LEU 20  
2 n GLU 21  
2 n THR 22  
2 n ALA 23  
2 n ILE 24  
2 n CYS 25  
2 n LYS 26  
2 n LEU 27  
2 n LYS 28  
2 n GLU 29  
2 n PHE 30  
2 n HIS 31  
2 n ILE 32  
2 n ARG 33  
2 n HIS 34  
2 n LEU 35  
2 n PRO 36  
2 n VAL 37  
2 n VAL 38  
2 n ASP 39  
2 n GLU 40  
2 n GLU 41  
2 n ARG 42  
2 n HIS 43  
2 n VAL 44  
2 n ILE 45  
2 n GLY 46  
2 n MET 47  
2 n ILE 48  
2 n THR 49  
2 n ASP 50  
2 n ARG 51  
2 n ASP 52  
2 n MET 53  
2 n LYS 54  
2 n GLN 55  
2 n ALA 56  
2 n SER 57  
2 n PRO 58  
2 n SER 59  
2 n ILE 60  
2 n PHE 61  
2 n GLU 62  
2 n GLU 63  
2 n ASN 64  
2 n LYS 65  
2 n ARG 66  
2 n SER 67  
2 n LEU 68  
2 n PHE 69  
2 n LEU 70  
2 n THR 71  
2 n ARG 72  
2 n SER 73  
2 n VAL 74  
2 n ASP 75  
2 n SER 76  
2 n ILE 77  
2 n MET 78  
2 n LYS 79  
2 n LYS 80  
2 n ASP 81  
2 n VAL 82  
2 n VAL 83  
2 n CYS 84  
2 n ALA 85  
2 n HIS 86  
2 n PRO 87  
2 n LEU 88  
2 n ASP 89  
2 n PHE 90  
2 n VAL 91  
2 n GLU 92  
2 n GLU 93  
2 n ILE 94  
2 n SER 95  
2 n ALA 96  
2 n VAL 97  
2 n PHE 98  
2 n TYR 99  
2 n GLU 100 
2 n HIS 101 
2 n GLY 102 
2 n ILE 103 
2 n GLY 104 
2 n CYS 105 
2 n LEU 106 
2 n PRO 107 
2 n VAL 108 
2 n VAL 109 
2 n HIS 110 
2 n HIS 111 
2 n GLN 112 
2 n LYS 113 
2 n LEU 114 
2 n ILE 115 
2 n GLY 116 
2 n ILE 117 
2 n LEU 118 
2 n THR 119 
2 n LYS 120 
2 n THR 121 
2 n ASP 122 
2 n LEU 123 
2 n LEU 124 
2 n ARG 125 
2 n THR 126 
2 n PHE 127 
2 n VAL 128 
2 n LYS 129 
2 n LEU 130 
2 n THR 131 
2 n GLY 132 
2 n ALA 133 
2 n ASP 134 
2 n GLN 135 
2 n PRO 136 
2 n GLY 137 
2 n SER 138 
2 n GLN 139 
2 n ILE 140 
2 n GLU 141 
2 n ILE 142 
2 n LYS 143 
2 n VAL 144 
2 n ASN 145 
2 n ASP 146 
2 n ILE 147 
2 n THR 148 
2 n LYS 149 
2 n SER 150 
2 n LEU 151 
2 n ALA 152 
2 n GLU 153 
2 n ILE 154 
2 n SER 155 
2 n SER 156 
2 n LEU 157 
2 n CYS 158 
2 n GLN 159 
2 n ASP 160 
2 n LEU 161 
2 n GLN 162 
2 n VAL 163 
2 n LYS 164 
2 n ILE 165 
2 n LEU 166 
2 n SER 167 
2 n VAL 168 
2 n LEU 169 
2 n VAL 170 
2 n TYR 171 
2 n PRO 172 
2 n HIS 173 
2 n ASP 174 
2 n ASP 175 
2 n PRO 176 
2 n GLY 177 
2 n VAL 178 
2 n LYS 179 
2 n VAL 180 
2 n LEU 181 
2 n VAL 182 
2 n PHE 183 
2 n ARG 184 
2 n VAL 185 
2 n LYS 186 
2 n THR 187 
2 n MET 188 
2 n ASN 189 
2 n PRO 190 
2 n LEU 191 
2 n PRO 192 
2 n PHE 193 
2 n LEU 194 
2 n GLN 195 
2 n ALA 196 
2 n LEU 197 
2 n GLN 198 
2 n ARG 199 
2 n ASN 200 
2 n GLY 201 
2 n HIS 202 
2 n HIS 203 
2 n VAL 204 
2 n VAL 205 
2 n TRP 206 
2 n PRO 207 
2 n SER 208 
2 n GLU 209 
2 n GLN 210 
2 n ARG 211 
2 n ASP 212 
2 n LEU 213 
2 n LEU 214 
#
_ma_data.content_type "model coordinates"
_ma_data.id           1
_ma_data.name         Model
#
_ma_model_list.data_id          1
_ma_model_list.model_group_id   1
_ma_model_list.model_group_name "AlphaFold-beta-20231127 (3.0.0 @ 2025-02-20 12:24:54)"
_ma_model_list.model_id         1
_ma_model_list.model_name       "Top ranked model"
_ma_model_list.model_type       "Ab initio model"
_ma_model_list.ordinal_id       1
#
loop_
_ma_protocol_step.method_type
_ma_protocol_step.ordinal_id
_ma_protocol_step.protocol_id
_ma_protocol_step.step_id
"coevolution MSA" 1 1 1 
"template search" 2 1 2 
modeling          3 1 3 
#
loop_
_ma_qa_metric.id
_ma_qa_metric.mode
_ma_qa_metric.name
_ma_qa_metric.software_group_id
_ma_qa_metric.type
1 global pLDDT 1 pLDDT 
2 local  pLDDT 1 pLDDT 
#
_ma_qa_metric_global.metric_id    1
_ma_qa_metric_global.metric_value 85.56
_ma_qa_metric_global.model_id     1
_ma_qa_metric_global.ordinal_id   1
#
_ma_software_group.group_id    1
_ma_software_group.ordinal_id  1
_ma_software_group.software_id 1
#
loop_
_ma_target_entity.data_id
_ma_target_entity.entity_id
_ma_target_entity.origin
1 1 . 
1 2 . 
1 3 . 
1 4 . 
1 5 . 
1 6 . 
#
loop_
_ma_target_entity_instance.asym_id
_ma_target_entity_instance.details
_ma_target_entity_instance.entity_id
A . 1 
B . 2 
C . 3 
D . 4 
E . 5 
F . 6 
#
loop_
_pdbx_data_usage.details
_pdbx_data_usage.id
_pdbx_data_usage.type
_pdbx_data_usage.url
;Non-commercial use only, by using this file you agree to the terms of use found
at https://github.com/google-deepmind/alphafold3/blob/main/OUTPUT_TERMS_OF_USE.md.
To request access to the AlphaFold 3 model parameters, follow the process set
out at https://github.com/google-deepmind/alphafold3. You may only use these if
received directly from Google. Use is subject to terms of use available at
https://github.com/google-deepmind/alphafold3/blob/main/WEIGHTS_TERMS_OF_USE.md.

;
1 license    https://github.com/google-deepmind/alphafold3/blob/main/OUTPUT_TERMS_OF_USE.md 
;AlphaFold 3 and its output are not intended for, have not been validated for,
and are not approved for clinical use. They are provided "as-is" without any
warranty of any kind, whether expressed or implied. No warranty is given that
use shall not infringe the rights of any third party.

;
2 disclaimer ?                                                                              
#
loop_
_pdbx_nonpoly_scheme.asym_id
_pdbx_nonpoly_scheme.auth_seq_num
_pdbx_nonpoly_scheme.entity_id
_pdbx_nonpoly_scheme.mon_id
_pdbx_nonpoly_scheme.pdb_ins_code
_pdbx_nonpoly_scheme.pdb_seq_num
_pdbx_nonpoly_scheme.pdb_strand_id
C 1 3 LIG_C . 1 C 
D 1 4 LIG_D . 1 D 
E 1 5 LIG_E . 1 E 
F 1 6 LIG_F . 1 F 
#
loop_
_pdbx_poly_seq_scheme.asym_id
_pdbx_poly_seq_scheme.auth_seq_num
_pdbx_poly_seq_scheme.entity_id
_pdbx_poly_seq_scheme.hetero
_pdbx_poly_seq_scheme.mon_id
_pdbx_poly_seq_scheme.pdb_ins_code
_pdbx_poly_seq_scheme.pdb_seq_num
_pdbx_poly_seq_scheme.pdb_strand_id
_pdbx_poly_seq_scheme.seq_id
A 1   1 n MET . 1   A 1   
A 2   1 n ILE . 2   A 2   
A 3   1 n VAL . 3   A 3   
A 4   1 n GLU . 4   A 4   
A 5   1 n GLN . 5   A 5   
A 6   1 n ILE . 6   A 6   
A 7   1 n MET . 7   A 7   
A 8   1 n LYS . 8   A 8   
A 9   1 n ARG . 9   A 9   
A 10  1 n ASP . 10  A 10  
A 11  1 n VAL . 11  A 11  
A 12  1 n ILE . 12  A 12  
A 13  1 n THR . 13  A 13  
A 14  1 n LEU . 14  A 14  
A 15  1 n THR . 15  A 15  
A 16  1 n LYS . 16  A 16  
A 17  1 n THR . 17  A 17  
A 18  1 n ASP . 18  A 18  
A 19  1 n THR . 19  A 19  
A 20  1 n LEU . 20  A 20  
A 21  1 n GLU . 21  A 21  
A 22  1 n THR . 22  A 22  
A 23  1 n ALA . 23  A 23  
A 24  1 n ILE . 24  A 24  
A 25  1 n CYS . 25  A 25  
A 26  1 n LYS . 26  A 26  
A 27  1 n LEU . 27  A 27  
A 28  1 n LYS . 28  A 28  
A 29  1 n GLU . 29  A 29  
A 30  1 n PHE . 30  A 30  
A 31  1 n HIS . 31  A 31  
A 32  1 n ILE . 32  A 32  
A 33  1 n ARG . 33  A 33  
A 34  1 n HIS . 34  A 34  
A 35  1 n LEU . 35  A 35  
A 36  1 n PRO . 36  A 36  
A 37  1 n VAL . 37  A 37  
A 38  1 n VAL . 38  A 38  
A 39  1 n ASP . 39  A 39  
A 40  1 n GLU . 40  A 40  
A 41  1 n GLU . 41  A 41  
A 42  1 n ARG . 42  A 42  
A 43  1 n HIS . 43  A 43  
A 44  1 n VAL . 44  A 44  
A 45  1 n ILE . 45  A 45  
A 46  1 n GLY . 46  A 46  
A 47  1 n MET . 47  A 47  
A 48  1 n ILE . 48  A 48  
A 49  1 n THR . 49  A 49  
A 50  1 n ASP . 50  A 50  
A 51  1 n ARG . 51  A 51  
A 52  1 n ASP . 52  A 52  
A 53  1 n MET . 53  A 53  
A 54  1 n LYS . 54  A 54  
A 55  1 n GLN . 55  A 55  
A 56  1 n ALA . 56  A 56  
A 57  1 n SER . 57  A 57  
A 58  1 n PRO . 58  A 58  
A 59  1 n SER . 59  A 59  
A 60  1 n ILE . 60  A 60  
A 61  1 n PHE . 61  A 61  
A 62  1 n GLU . 62  A 62  
A 63  1 n GLU . 63  A 63  
A 64  1 n ASN . 64  A 64  
A 65  1 n LYS . 65  A 65  
A 66  1 n ARG . 66  A 66  
A 67  1 n SER . 67  A 67  
A 68  1 n LEU . 68  A 68  
A 69  1 n PHE . 69  A 69  
A 70  1 n LEU . 70  A 70  
A 71  1 n THR . 71  A 71  
A 72  1 n ARG . 72  A 72  
A 73  1 n SER . 73  A 73  
A 74  1 n VAL . 74  A 74  
A 75  1 n ASP . 75  A 75  
A 76  1 n SER . 76  A 76  
A 77  1 n ILE . 77  A 77  
A 78  1 n MET . 78  A 78  
A 79  1 n LYS . 79  A 79  
A 80  1 n LYS . 80  A 80  
A 81  1 n ASP . 81  A 81  
A 82  1 n VAL . 82  A 82  
A 83  1 n VAL . 83  A 83  
A 84  1 n CYS . 84  A 84  
A 85  1 n ALA . 85  A 85  
A 86  1 n HIS . 86  A 86  
A 87  1 n PRO . 87  A 87  
A 88  1 n LEU . 88  A 88  
A 89  1 n ASP . 89  A 89  
A 90  1 n PHE . 90  A 90  
A 91  1 n VAL . 91  A 91  
A 92  1 n GLU . 92  A 92  
A 93  1 n GLU . 93  A 93  
A 94  1 n ILE . 94  A 94  
A 95  1 n SER . 95  A 95  
A 96  1 n ALA . 96  A 96  
A 97  1 n VAL . 97  A 97  
A 98  1 n PHE . 98  A 98  
A 99  1 n TYR . 99  A 99  
A 100 1 n GLU . 100 A 100 
A 101 1 n HIS . 101 A 101 
A 102 1 n GLY . 102 A 102 
A 103 1 n ILE . 103 A 103 
A 104 1 n GLY . 104 A 104 
A 105 1 n CYS . 105 A 105 
A 106 1 n LEU . 106 A 106 
A 107 1 n PRO . 107 A 107 
A 108 1 n VAL . 108 A 108 
A 109 1 n VAL . 109 A 109 
A 110 1 n HIS . 110 A 110 
A 111 1 n HIS . 111 A 111 
A 112 1 n GLN . 112 A 112 
A 113 1 n LYS . 113 A 113 
A 114 1 n LEU . 114 A 114 
A 115 1 n ILE . 115 A 115 
A 116 1 n GLY . 116 A 116 
A 117 1 n ILE . 117 A 117 
A 118 1 n LEU . 118 A 118 
A 119 1 n THR . 119 A 119 
A 120 1 n LYS . 120 A 120 
A 121 1 n THR . 121 A 121 
A 122 1 n ASP . 122 A 122 
A 123 1 n LEU . 123 A 123 
A 124 1 n LEU . 124 A 124 
A 125 1 n ARG . 125 A 125 
A 126 1 n THR . 126 A 126 
A 127 1 n PHE . 127 A 127 
A 128 1 n VAL . 128 A 128 
A 129 1 n LYS . 129 A 129 
A 130 1 n LEU . 130 A 130 
A 131 1 n THR . 131 A 131 
A 132 1 n GLY . 132 A 132 
A 133 1 n ALA . 133 A 133 
A 134 1 n ASP . 134 A 134 
A 135 1 n GLN . 135 A 135 
A 136 1 n PRO . 136 A 136 
A 137 1 n GLY . 137 A 137 
A 138 1 n SER . 138 A 138 
A 139 1 n GLN . 139 A 139 
A 140 1 n ILE . 140 A 140 
A 141 1 n GLU . 141 A 141 
A 142 1 n ILE . 142 A 142 
A 143 1 n LYS . 143 A 143 
A 144 1 n VAL . 144 A 144 
A 145 1 n ASN . 145 A 145 
A 146 1 n ASP . 146 A 146 
A 147 1 n ILE . 147 A 147 
A 148 1 n THR . 148 A 148 
A 149 1 n LYS . 149 A 149 
A 150 1 n SER . 150 A 150 
A 151 1 n LEU . 151 A 151 
A 152 1 n ALA . 152 A 152 
A 153 1 n GLU . 153 A 153 
A 154 1 n ILE . 154 A 154 
A 155 1 n SER . 155 A 155 
A 156 1 n SER . 156 A 156 
A 157 1 n LEU . 157 A 157 
A 158 1 n CYS . 158 A 158 
A 159 1 n GLN . 159 A 159 
A 160 1 n ASP . 160 A 160 
A 161 1 n LEU . 161 A 161 
A 162 1 n GLN . 162 A 162 
A 163 1 n VAL . 163 A 163 
A 164 1 n LYS . 164 A 164 
A 165 1 n ILE . 165 A 165 
A 166 1 n LEU . 166 A 166 
A 167 1 n SER . 167 A 167 
A 168 1 n VAL . 168 A 168 
A 169 1 n LEU . 169 A 169 
A 170 1 n VAL . 170 A 170 
A 171 1 n TYR . 171 A 171 
A 172 1 n PRO . 172 A 172 
A 173 1 n HIS . 173 A 173 
A 174 1 n ASP . 174 A 174 
A 175 1 n ASP . 175 A 175 
A 176 1 n PRO . 176 A 176 
A 177 1 n GLY . 177 A 177 
A 178 1 n VAL . 178 A 178 
A 179 1 n LYS . 179 A 179 
A 180 1 n VAL . 180 A 180 
A 181 1 n LEU . 181 A 181 
A 182 1 n VAL . 182 A 182 
A 183 1 n PHE . 183 A 183 
A 184 1 n ARG . 184 A 184 
A 185 1 n VAL . 185 A 185 
A 186 1 n LYS . 186 A 186 
A 187 1 n THR . 187 A 187 
A 188 1 n MET . 188 A 188 
A 189 1 n ASN . 189 A 189 
A 190 1 n PRO . 190 A 190 
A 191 1 n LEU . 191 A 191 
A 192 1 n PRO . 192 A 192 
A 193 1 n PHE . 193 A 193 
A 194 1 n LEU . 194 A 194 
A 195 1 n GLN . 195 A 195 
A 196 1 n ALA . 196 A 196 
A 197 1 n LEU . 197 A 197 
A 198 1 n GLN . 198 A 198 
A 199 1 n ARG . 199 A 199 
A 200 1 n ASN . 200 A 200 
A 201 1 n GLY . 201 A 201 
A 202 1 n HIS . 202 A 202 
A 203 1 n HIS . 203 A 203 
A 204 1 n VAL . 204 A 204 
A 205 1 n VAL . 205 A 205 
A 206 1 n TRP . 206 A 206 
A 207 1 n PRO . 207 A 207 
A 208 1 n SER . 208 A 208 
A 209 1 n GLU . 209 A 209 
A 210 1 n GLN . 210 A 210 
A 211 1 n ARG . 211 A 211 
A 212 1 n ASP . 212 A 212 
A 213 1 n LEU . 213 A 213 
A 214 1 n LEU . 214 A 214 
B 1   2 n MET . 1   B 1   
B 2   2 n ILE . 2   B 2   
B 3   2 n VAL . 3   B 3   
B 4   2 n GLU . 4   B 4   
B 5   2 n GLN . 5   B 5   
B 6   2 n ILE . 6   B 6   
B 7   2 n MET . 7   B 7   
B 8   2 n LYS . 8   B 8   
B 9   2 n ARG . 9   B 9   
B 10  2 n ASP . 10  B 10  
B 11  2 n VAL . 11  B 11  
B 12  2 n ILE . 12  B 12  
B 13  2 n THR . 13  B 13  
B 14  2 n LEU . 14  B 14  
B 15  2 n THR . 15  B 15  
B 16  2 n LYS . 16  B 16  
B 17  2 n THR . 17  B 17  
B 18  2 n ASP . 18  B 18  
B 19  2 n THR . 19  B 19  
B 20  2 n LEU . 20  B 20  
B 21  2 n GLU . 21  B 21  
B 22  2 n THR . 22  B 22  
B 23  2 n ALA . 23  B 23  
B 24  2 n ILE . 24  B 24  
B 25  2 n CYS . 25  B 25  
B 26  2 n LYS . 26  B 26  
B 27  2 n LEU . 27  B 27  
B 28  2 n LYS . 28  B 28  
B 29  2 n GLU . 29  B 29  
B 30  2 n PHE . 30  B 30  
B 31  2 n HIS . 31  B 31  
B 32  2 n ILE . 32  B 32  
B 33  2 n ARG . 33  B 33  
B 34  2 n HIS . 34  B 34  
B 35  2 n LEU . 35  B 35  
B 36  2 n PRO . 36  B 36  
B 37  2 n VAL . 37  B 37  
B 38  2 n VAL . 38  B 38  
B 39  2 n ASP . 39  B 39  
B 40  2 n GLU . 40  B 40  
B 41  2 n GLU . 41  B 41  
B 42  2 n ARG . 42  B 42  
B 43  2 n HIS . 43  B 43  
B 44  2 n VAL . 44  B 44  
B 45  2 n ILE . 45  B 45  
B 46  2 n GLY . 46  B 46  
B 47  2 n MET . 47  B 47  
B 48  2 n ILE . 48  B 48  
B 49  2 n THR . 49  B 49  
B 50  2 n ASP . 50  B 50  
B 51  2 n ARG . 51  B 51  
B 52  2 n ASP . 52  B 52  
B 53  2 n MET . 53  B 53  
B 54  2 n LYS . 54  B 54  
B 55  2 n GLN . 55  B 55  
B 56  2 n ALA . 56  B 56  
B 57  2 n SER . 57  B 57  
B 58  2 n PRO . 58  B 58  
B 59  2 n SER . 59  B 59  
B 60  2 n ILE . 60  B 60  
B 61  2 n PHE . 61  B 61  
B 62  2 n GLU . 62  B 62  
B 63  2 n GLU . 63  B 63  
B 64  2 n ASN . 64  B 64  
B 65  2 n LYS . 65  B 65  
B 66  2 n ARG . 66  B 66  
B 67  2 n SER . 67  B 67  
B 68  2 n LEU . 68  B 68  
B 69  2 n PHE . 69  B 69  
B 70  2 n LEU . 70  B 70  
B 71  2 n THR . 71  B 71  
B 72  2 n ARG . 72  B 72  
B 73  2 n SER . 73  B 73  
B 74  2 n VAL . 74  B 74  
B 75  2 n ASP . 75  B 75  
B 76  2 n SER . 76  B 76  
B 77  2 n ILE . 77  B 77  
B 78  2 n MET . 78  B 78  
B 79  2 n LYS . 79  B 79  
B 80  2 n LYS . 80  B 80  
B 81  2 n ASP . 81  B 81  
B 82  2 n VAL . 82  B 82  
B 83  2 n VAL . 83  B 83  
B 84  2 n CYS . 84  B 84  
B 85  2 n ALA . 85  B 85  
B 86  2 n HIS . 86  B 86  
B 87  2 n PRO . 87  B 87  
B 88  2 n LEU . 88  B 88  
B 89  2 n ASP . 89  B 89  
B 90  2 n PHE . 90  B 90  
B 91  2 n VAL . 91  B 91  
B 92  2 n GLU . 92  B 92  
B 93  2 n GLU . 93  B 93  
B 94  2 n ILE . 94  B 94  
B 95  2 n SER . 95  B 95  
B 96  2 n ALA . 96  B 96  
B 97  2 n VAL . 97  B 97  
B 98  2 n PHE . 98  B 98  
B 99  2 n TYR . 99  B 99  
B 100 2 n GLU . 100 B 100 
B 101 2 n HIS . 101 B 101 
B 102 2 n GLY . 102 B 102 
B 103 2 n ILE . 103 B 103 
B 104 2 n GLY . 104 B 104 
B 105 2 n CYS . 105 B 105 
B 106 2 n LEU . 106 B 106 
B 107 2 n PRO . 107 B 107 
B 108 2 n VAL . 108 B 108 
B 109 2 n VAL . 109 B 109 
B 110 2 n HIS . 110 B 110 
B 111 2 n HIS . 111 B 111 
B 112 2 n GLN . 112 B 112 
B 113 2 n LYS . 113 B 113 
B 114 2 n LEU . 114 B 114 
B 115 2 n ILE . 115 B 115 
B 116 2 n GLY . 116 B 116 
B 117 2 n ILE . 117 B 117 
B 118 2 n LEU . 118 B 118 
B 119 2 n THR . 119 B 119 
B 120 2 n LYS . 120 B 120 
B 121 2 n THR . 121 B 121 
B 122 2 n ASP . 122 B 122 
B 123 2 n LEU . 123 B 123 
B 124 2 n LEU . 124 B 124 
B 125 2 n ARG . 125 B 125 
B 126 2 n THR . 126 B 126 
B 127 2 n PHE . 127 B 127 
B 128 2 n VAL . 128 B 128 
B 129 2 n LYS . 129 B 129 
B 130 2 n LEU . 130 B 130 
B 131 2 n THR . 131 B 131 
B 132 2 n GLY . 132 B 132 
B 133 2 n ALA . 133 B 133 
B 134 2 n ASP . 134 B 134 
B 135 2 n GLN . 135 B 135 
B 136 2 n PRO . 136 B 136 
B 137 2 n GLY . 137 B 137 
B 138 2 n SER . 138 B 138 
B 139 2 n GLN . 139 B 139 
B 140 2 n ILE . 140 B 140 
B 141 2 n GLU . 141 B 141 
B 142 2 n ILE . 142 B 142 
B 143 2 n LYS . 143 B 143 
B 144 2 n VAL . 144 B 144 
B 145 2 n ASN . 145 B 145 
B 146 2 n ASP . 146 B 146 
B 147 2 n ILE . 147 B 147 
B 148 2 n THR . 148 B 148 
B 149 2 n LYS . 149 B 149 
B 150 2 n SER . 150 B 150 
B 151 2 n LEU . 151 B 151 
B 152 2 n ALA . 152 B 152 
B 153 2 n GLU . 153 B 153 
B 154 2 n ILE . 154 B 154 
B 155 2 n SER . 155 B 155 
B 156 2 n SER . 156 B 156 
B 157 2 n LEU . 157 B 157 
B 158 2 n CYS . 158 B 158 
B 159 2 n GLN . 159 B 159 
B 160 2 n ASP . 160 B 160 
B 161 2 n LEU . 161 B 161 
B 162 2 n GLN . 162 B 162 
B 163 2 n VAL . 163 B 163 
B 164 2 n LYS . 164 B 164 
B 165 2 n ILE . 165 B 165 
B 166 2 n LEU . 166 B 166 
B 167 2 n SER . 167 B 167 
B 168 2 n VAL . 168 B 168 
B 169 2 n LEU . 169 B 169 
B 170 2 n VAL . 170 B 170 
B 171 2 n TYR . 171 B 171 
B 172 2 n PRO . 172 B 172 
B 173 2 n HIS . 173 B 173 
B 174 2 n ASP . 174 B 174 
B 175 2 n ASP . 175 B 175 
B 176 2 n PRO . 176 B 176 
B 177 2 n GLY . 177 B 177 
B 178 2 n VAL . 178 B 178 
B 179 2 n LYS . 179 B 179 
B 180 2 n VAL . 180 B 180 
B 181 2 n LEU . 181 B 181 
B 182 2 n VAL . 182 B 182 
B 183 2 n PHE . 183 B 183 
B 184 2 n ARG . 184 B 184 
B 185 2 n VAL . 185 B 185 
B 186 2 n LYS . 186 B 186 
B 187 2 n THR . 187 B 187 
B 188 2 n MET . 188 B 188 
B 189 2 n ASN . 189 B 189 
B 190 2 n PRO . 190 B 190 
B 191 2 n LEU . 191 B 191 
B 192 2 n PRO . 192 B 192 
B 193 2 n PHE . 193 B 193 
B 194 2 n LEU . 194 B 194 
B 195 2 n GLN . 195 B 195 
B 196 2 n ALA . 196 B 196 
B 197 2 n LEU . 197 B 197 
B 198 2 n GLN . 198 B 198 
B 199 2 n ARG . 199 B 199 
B 200 2 n ASN . 200 B 200 
B 201 2 n GLY . 201 B 201 
B 202 2 n HIS . 202 B 202 
B 203 2 n HIS . 203 B 203 
B 204 2 n VAL . 204 B 204 
B 205 2 n VAL . 205 B 205 
B 206 2 n TRP . 206 B 206 
B 207 2 n PRO . 207 B 207 
B 208 2 n SER . 208 B 208 
B 209 2 n GLU . 209 B 209 
B 210 2 n GLN . 210 B 210 
B 211 2 n ARG . 211 B 211 
B 212 2 n ASP . 212 B 212 
B 213 2 n LEU . 213 B 213 
B 214 2 n LEU . 214 B 214 
#
_software.classification other
_software.date           ?
_software.description    "Structure prediction"
_software.name           AlphaFold
_software.pdbx_ordinal   1
_software.type           package
_software.version        "AlphaFold-beta-20231127 (7d9495ae8dbd318b858637eeca6259fdd17ec68e37ad6f1462fd62aafc972dcf)"
#
loop_
_struct_asym.entity_id
_struct_asym.id
1 A 
2 B 
3 C 
4 D 
5 E 
6 F 
#
loop_
_atom_site.group_PDB
_atom_site.id
_atom_site.type_symbol
_atom_site.label_atom_id
_atom_site.label_alt_id
_atom_site.label_comp_id
_atom_site.label_asym_id
_atom_site.label_entity_id
_atom_site.label_seq_id
_atom_site.pdbx_PDB_ins_code
_atom_site.Cartn_x
_atom_site.Cartn_y
_atom_site.Cartn_z
_atom_site.occupancy
_atom_site.B_iso_or_equiv
_atom_site.auth_seq_id
_atom_site.auth_asym_id
_atom_site.pdbx_PDB_model_num
ATOM   1    N N   . MET   A 1 1   ? 13.809  3.922   1.796   1.00 75.08 1   A 1 
ATOM   2    C CA  . MET   A 1 1   ? 13.517  4.321   0.400   1.00 82.01 1   A 1 
ATOM   3    C C   . MET   A 1 1   ? 12.960  5.738   0.408   1.00 84.81 1   A 1 
ATOM   4    O O   . MET   A 1 1   ? 12.131  6.043   1.256   1.00 83.17 1   A 1 
ATOM   5    C CB  . MET   A 1 1   ? 12.529  3.331   -0.220  1.00 77.97 1   A 1 
ATOM   6    C CG  . MET   A 1 1   ? 12.432  3.436   -1.739  1.00 72.27 1   A 1 
ATOM   7    S SD  . MET   A 1 1   ? 11.352  2.153   -2.422  1.00 67.52 1   A 1 
ATOM   8    C CE  . MET   A 1 1   ? 12.139  1.851   -4.011  1.00 61.07 1   A 1 
ATOM   9    N N   . ILE   A 1 2   ? 13.412  6.586   -0.507  1.00 87.46 2   A 1 
ATOM   10   C CA  . ILE   A 1 2   ? 12.957  7.978   -0.606  1.00 89.63 2   A 1 
ATOM   11   C C   . ILE   A 1 2   ? 12.006  8.172   -1.792  1.00 91.98 2   A 1 
ATOM   12   O O   . ILE   A 1 2   ? 12.020  7.401   -2.755  1.00 92.16 2   A 1 
ATOM   13   C CB  . ILE   A 1 2   ? 14.142  8.968   -0.610  1.00 87.25 2   A 1 
ATOM   14   C CG1 . ILE   A 1 2   ? 15.140  8.668   -1.745  1.00 81.27 2   A 1 
ATOM   15   C CG2 . ILE   A 1 2   ? 14.819  8.979   0.773   1.00 78.26 2   A 1 
ATOM   16   C CD1 . ILE   A 1 2   ? 16.225  9.740   -1.905  1.00 77.33 2   A 1 
ATOM   17   N N   . VAL   A 1 3   ? 11.172  9.205   -1.726  1.00 93.78 3   A 1 
ATOM   18   C CA  . VAL   A 1 3   ? 10.116  9.494   -2.710  1.00 95.25 3   A 1 
ATOM   19   C C   . VAL   A 1 3   ? 10.654  9.578   -4.143  1.00 95.14 3   A 1 
ATOM   20   O O   . VAL   A 1 3   ? 10.042  9.023   -5.054  1.00 94.93 3   A 1 
ATOM   21   C CB  . VAL   A 1 3   ? 9.380   10.785  -2.304  1.00 95.88 3   A 1 
ATOM   22   C CG1 . VAL   A 1 3   ? 8.518   11.373  -3.420  1.00 94.98 3   A 1 
ATOM   23   C CG2 . VAL   A 1 3   ? 8.456   10.511  -1.110  1.00 94.67 3   A 1 
ATOM   24   N N   . GLU   A 1 4   ? 11.812  10.201  -4.355  1.00 94.85 4   A 1 
ATOM   25   C CA  . GLU   A 1 4   ? 12.384  10.374  -5.701  1.00 93.92 4   A 1 
ATOM   26   C C   . GLU   A 1 4   ? 12.752  9.059   -6.408  1.00 94.39 4   A 1 
ATOM   27   O O   . GLU   A 1 4   ? 12.836  9.028   -7.636  1.00 93.35 4   A 1 
ATOM   28   C CB  . GLU   A 1 4   ? 13.596  11.313  -5.656  1.00 91.01 4   A 1 
ATOM   29   C CG  . GLU   A 1 4   ? 14.816  10.725  -4.940  1.00 83.89 4   A 1 
ATOM   30   C CD  . GLU   A 1 4   ? 16.062  11.620  -5.021  1.00 83.37 4   A 1 
ATOM   31   O OE1 . GLU   A 1 4   ? 17.110  11.173  -4.505  1.00 76.42 4   A 1 
ATOM   32   O OE2 . GLU   A 1 4   ? 15.977  12.717  -5.630  1.00 78.08 4   A 1 
ATOM   33   N N   . GLN   A 1 5   ? 12.927  7.961   -5.655  1.00 92.97 5   A 1 
ATOM   34   C CA  . GLN   A 1 5   ? 13.243  6.635   -6.200  1.00 91.44 5   A 1 
ATOM   35   C C   . GLN   A 1 5   ? 12.021  5.941   -6.819  1.00 92.42 5   A 1 
ATOM   36   O O   . GLN   A 1 5   ? 12.184  5.028   -7.622  1.00 91.52 5   A 1 
ATOM   37   C CB  . GLN   A 1 5   ? 13.839  5.749   -5.096  1.00 88.92 5   A 1 
ATOM   38   C CG  . GLN   A 1 5   ? 15.199  6.248   -4.587  1.00 83.99 5   A 1 
ATOM   39   C CD  . GLN   A 1 5   ? 15.742  5.382   -3.448  1.00 80.51 5   A 1 
ATOM   40   O OE1 . GLN   A 1 5   ? 15.044  5.005   -2.525  1.00 74.08 5   A 1 
ATOM   41   N NE2 . GLN   A 1 5   ? 17.006  5.037   -3.469  1.00 70.91 5   A 1 
ATOM   42   N N   . ILE   A 1 6   ? 10.798  6.341   -6.448  1.00 93.34 6   A 1 
ATOM   43   C CA  . ILE   A 1 6   ? 9.556   5.699   -6.913  1.00 94.82 6   A 1 
ATOM   44   C C   . ILE   A 1 6   ? 8.559   6.660   -7.566  1.00 96.37 6   A 1 
ATOM   45   O O   . ILE   A 1 6   ? 7.576   6.208   -8.156  1.00 96.42 6   A 1 
ATOM   46   C CB  . ILE   A 1 6   ? 8.878   4.896   -5.781  1.00 94.03 6   A 1 
ATOM   47   C CG1 . ILE   A 1 6   ? 8.322   5.805   -4.662  1.00 91.11 6   A 1 
ATOM   48   C CG2 . ILE   A 1 6   ? 9.845   3.842   -5.210  1.00 89.08 6   A 1 
ATOM   49   C CD1 . ILE   A 1 6   ? 7.312   5.073   -3.766  1.00 89.45 6   A 1 
ATOM   50   N N   . MET   A 1 7   ? 8.785   7.967   -7.470  1.00 97.27 7   A 1 
ATOM   51   C CA  . MET   A 1 7   ? 7.906   8.969   -8.058  1.00 97.74 7   A 1 
ATOM   52   C C   . MET   A 1 7   ? 7.910   8.892   -9.587  1.00 97.74 7   A 1 
ATOM   53   O O   . MET   A 1 7   ? 8.915   8.594   -10.231 1.00 97.33 7   A 1 
ATOM   54   C CB  . MET   A 1 7   ? 8.264   10.378  -7.558  1.00 97.65 7   A 1 
ATOM   55   C CG  . MET   A 1 7   ? 9.552   10.950  -8.171  1.00 97.47 7   A 1 
ATOM   56   S SD  . MET   A 1 7   ? 9.970   12.606  -7.561  1.00 97.17 7   A 1 
ATOM   57   C CE  . MET   A 1 7   ? 11.431  12.943  -8.554  1.00 95.17 7   A 1 
ATOM   58   N N   . LYS   A 1 8   ? 6.777   9.252   -10.188 1.00 98.00 8   A 1 
ATOM   59   C CA  . LYS   A 1 8   ? 6.704   9.467   -11.626 1.00 98.14 8   A 1 
ATOM   60   C C   . LYS   A 1 8   ? 7.183   10.885  -11.956 1.00 98.38 8   A 1 
ATOM   61   O O   . LYS   A 1 8   ? 6.677   11.846  -11.391 1.00 98.18 8   A 1 
ATOM   62   C CB  . LYS   A 1 8   ? 5.285   9.158   -12.113 1.00 97.73 8   A 1 
ATOM   63   C CG  . LYS   A 1 8   ? 5.235   9.203   -13.640 1.00 92.83 8   A 1 
ATOM   64   C CD  . LYS   A 1 8   ? 3.941   8.622   -14.207 1.00 87.44 8   A 1 
ATOM   65   C CE  . LYS   A 1 8   ? 4.076   8.728   -15.727 1.00 81.63 8   A 1 
ATOM   66   N NZ  . LYS   A 1 8   ? 2.948   8.154   -16.476 1.00 72.12 8   A 1 
ATOM   67   N N   . ARG   A 1 9   ? 8.146   11.006  -12.867 1.00 98.26 9   A 1 
ATOM   68   C CA  . ARG   A 1 9   ? 8.795   12.290  -13.222 1.00 97.87 9   A 1 
ATOM   69   C C   . ARG   A 1 9   ? 8.111   13.033  -14.372 1.00 97.46 9   A 1 
ATOM   70   O O   . ARG   A 1 9   ? 8.103   14.255  -14.393 1.00 92.33 9   A 1 
ATOM   71   C CB  . ARG   A 1 9   ? 10.279  12.047  -13.542 1.00 96.69 9   A 1 
ATOM   72   C CG  . ARG   A 1 9   ? 11.079  11.570  -12.316 1.00 93.41 9   A 1 
ATOM   73   C CD  . ARG   A 1 9   ? 12.561  11.365  -12.663 1.00 90.82 9   A 1 
ATOM   74   N NE  . ARG   A 1 9   ? 13.345  10.920  -11.495 1.00 86.20 9   A 1 
ATOM   75   C CZ  . ARG   A 1 9   ? 14.169  11.644  -10.741 1.00 81.35 9   A 1 
ATOM   76   N NH1 . ARG   A 1 9   ? 14.412  12.902  -10.973 1.00 70.83 9   A 1 
ATOM   77   N NH2 . ARG   A 1 9   ? 14.775  11.094  -9.731  1.00 75.45 9   A 1 
ATOM   78   N N   . ASP   A 1 10  ? 7.525   12.308  -15.319 1.00 97.97 10  A 1 
ATOM   79   C CA  . ASP   A 1 10  ? 6.793   12.842  -16.473 1.00 97.72 10  A 1 
ATOM   80   C C   . ASP   A 1 10  ? 5.349   13.210  -16.075 1.00 98.21 10  A 1 
ATOM   81   O O   . ASP   A 1 10  ? 4.376   12.527  -16.391 1.00 96.94 10  A 1 
ATOM   82   C CB  . ASP   A 1 10  ? 6.882   11.850  -17.654 1.00 95.90 10  A 1 
ATOM   83   C CG  . ASP   A 1 10  ? 6.263   10.481  -17.342 1.00 87.30 10  A 1 
ATOM   84   O OD1 . ASP   A 1 10  ? 6.483   9.959   -16.227 1.00 79.50 10  A 1 
ATOM   85   O OD2 . ASP   A 1 10  ? 5.529   9.940   -18.192 1.00 79.78 10  A 1 
ATOM   86   N N   . VAL   A 1 11  ? 5.211   14.306  -15.337 1.00 98.50 11  A 1 
ATOM   87   C CA  . VAL   A 1 11  ? 3.928   14.729  -14.771 1.00 98.73 11  A 1 
ATOM   88   C C   . VAL   A 1 11  ? 3.095   15.463  -15.814 1.00 98.78 11  A 1 
ATOM   89   O O   . VAL   A 1 11  ? 3.497   16.511  -16.322 1.00 98.58 11  A 1 
ATOM   90   C CB  . VAL   A 1 11  ? 4.111   15.588  -13.507 1.00 98.62 11  A 1 
ATOM   91   C CG1 . VAL   A 1 11  ? 2.764   15.835  -12.824 1.00 97.91 11  A 1 
ATOM   92   C CG2 . VAL   A 1 11  ? 5.027   14.907  -12.482 1.00 97.85 11  A 1 
ATOM   93   N N   . ILE   A 1 12  ? 1.891   14.947  -16.079 1.00 98.82 12  A 1 
ATOM   94   C CA  . ILE   A 1 12  ? 0.863   15.646  -16.854 1.00 98.84 12  A 1 
ATOM   95   C C   . ILE   A 1 12  ? 0.221   16.698  -15.946 1.00 98.88 12  A 1 
ATOM   96   O O   . ILE   A 1 12  ? -0.229  16.382  -14.843 1.00 98.78 12  A 1 
ATOM   97   C CB  . ILE   A 1 12  ? -0.178  14.661  -17.420 1.00 98.72 12  A 1 
ATOM   98   C CG1 . ILE   A 1 12  ? 0.448   13.454  -18.162 1.00 97.83 12  A 1 
ATOM   99   C CG2 . ILE   A 1 12  ? -1.171  15.396  -18.341 1.00 98.25 12  A 1 
ATOM   100  C CD1 . ILE   A 1 12  ? 1.415   13.817  -19.297 1.00 91.24 12  A 1 
ATOM   101  N N   . THR   A 1 13  ? 0.179   17.937  -16.411 1.00 98.83 13  A 1 
ATOM   102  C CA  . THR   A 1 13  ? -0.311  19.091  -15.649 1.00 98.85 13  A 1 
ATOM   103  C C   . THR   A 1 13  ? -1.412  19.846  -16.387 1.00 98.85 13  A 1 
ATOM   104  O O   . THR   A 1 13  ? -1.683  19.607  -17.573 1.00 98.65 13  A 1 
ATOM   105  C CB  . THR   A 1 13  ? 0.841   20.037  -15.270 1.00 98.66 13  A 1 
ATOM   106  O OG1 . THR   A 1 13  ? 1.497   20.502  -16.426 1.00 97.28 13  A 1 
ATOM   107  C CG2 . THR   A 1 13  ? 1.883   19.365  -14.374 1.00 96.61 13  A 1 
ATOM   108  N N   . LEU   A 1 14  ? -2.054  20.752  -15.667 1.00 98.82 14  A 1 
ATOM   109  C CA  . LEU   A 1 14  ? -2.986  21.746  -16.186 1.00 98.81 14  A 1 
ATOM   110  C C   . LEU   A 1 14  ? -2.504  23.144  -15.801 1.00 98.84 14  A 1 
ATOM   111  O O   . LEU   A 1 14  ? -1.791  23.320  -14.813 1.00 98.62 14  A 1 
ATOM   112  C CB  . LEU   A 1 14  ? -4.389  21.496  -15.616 1.00 98.59 14  A 1 
ATOM   113  C CG  . LEU   A 1 14  ? -5.051  20.189  -16.077 1.00 97.96 14  A 1 
ATOM   114  C CD1 . LEU   A 1 14  ? -6.307  19.943  -15.251 1.00 97.41 14  A 1 
ATOM   115  C CD2 . LEU   A 1 14  ? -5.448  20.240  -17.553 1.00 97.39 14  A 1 
ATOM   116  N N   . THR   A 1 15  ? -2.961  24.140  -16.548 1.00 98.73 15  A 1 
ATOM   117  C CA  . THR   A 1 15  ? -2.925  25.547  -16.128 1.00 98.64 15  A 1 
ATOM   118  C C   . THR   A 1 15  ? -4.264  25.924  -15.488 1.00 98.66 15  A 1 
ATOM   119  O O   . THR   A 1 15  ? -5.282  25.266  -15.708 1.00 98.17 15  A 1 
ATOM   120  C CB  . THR   A 1 15  ? -2.605  26.482  -17.303 1.00 98.13 15  A 1 
ATOM   121  O OG1 . THR   A 1 15  ? -3.676  26.517  -18.205 1.00 92.23 15  A 1 
ATOM   122  C CG2 . THR   A 1 15  ? -1.338  26.070  -18.061 1.00 90.56 15  A 1 
ATOM   123  N N   . LYS   A 1 16  ? -4.306  27.004  -14.708 1.00 98.59 16  A 1 
ATOM   124  C CA  . LYS   A 1 16  ? -5.559  27.496  -14.100 1.00 98.42 16  A 1 
ATOM   125  C C   . LYS   A 1 16  ? -6.615  27.912  -15.128 1.00 98.44 16  A 1 
ATOM   126  O O   . LYS   A 1 16  ? -7.800  27.917  -14.818 1.00 97.49 16  A 1 
ATOM   127  C CB  . LYS   A 1 16  ? -5.246  28.643  -13.123 1.00 97.32 16  A 1 
ATOM   128  C CG  . LYS   A 1 16  ? -4.785  29.928  -13.835 1.00 93.87 16  A 1 
ATOM   129  C CD  . LYS   A 1 16  ? -4.500  31.045  -12.828 1.00 92.26 16  A 1 
ATOM   130  C CE  . LYS   A 1 16  ? -4.098  32.306  -13.597 1.00 82.98 16  A 1 
ATOM   131  N NZ  . LYS   A 1 16  ? -3.755  33.423  -12.687 1.00 76.08 16  A 1 
ATOM   132  N N   . THR   A 1 17  ? -6.180  28.275  -16.334 1.00 98.49 17  A 1 
ATOM   133  C CA  . THR   A 1 17  ? -7.024  28.759  -17.439 1.00 98.35 17  A 1 
ATOM   134  C C   . THR   A 1 17  ? -7.431  27.661  -18.420 1.00 98.37 17  A 1 
ATOM   135  O O   . THR   A 1 17  ? -8.264  27.924  -19.287 1.00 97.25 17  A 1 
ATOM   136  C CB  . THR   A 1 17  ? -6.327  29.895  -18.205 1.00 97.66 17  A 1 
ATOM   137  O OG1 . THR   A 1 17  ? -5.012  29.525  -18.550 1.00 92.67 17  A 1 
ATOM   138  C CG2 . THR   A 1 17  ? -6.227  31.162  -17.358 1.00 91.73 17  A 1 
ATOM   139  N N   . ASP   A 1 18  ? -6.874  26.446  -18.306 1.00 98.45 18  A 1 
ATOM   140  C CA  . ASP   A 1 18  ? -7.347  25.305  -19.088 1.00 98.46 18  A 1 
ATOM   141  C C   . ASP   A 1 18  ? -8.837  25.053  -18.810 1.00 98.49 18  A 1 
ATOM   142  O O   . ASP   A 1 18  ? -9.353  25.324  -17.720 1.00 97.95 18  A 1 
ATOM   143  C CB  . ASP   A 1 18  ? -6.538  24.036  -18.773 1.00 98.32 18  A 1 
ATOM   144  C CG  . ASP   A 1 18  ? -5.162  23.974  -19.441 1.00 98.10 18  A 1 
ATOM   145  O OD1 . ASP   A 1 18  ? -5.042  24.437  -20.595 1.00 95.73 18  A 1 
ATOM   146  O OD2 . ASP   A 1 18  ? -4.249  23.369  -18.831 1.00 95.82 18  A 1 
ATOM   147  N N   . THR   A 1 19  ? -9.540  24.504  -19.796 1.00 98.31 19  A 1 
ATOM   148  C CA  . THR   A 1 19  ? -10.948 24.133  -19.640 1.00 98.34 19  A 1 
ATOM   149  C C   . THR   A 1 19  ? -11.091 22.795  -18.910 1.00 98.47 19  A 1 
ATOM   150  O O   . THR   A 1 19  ? -10.198 21.945  -18.915 1.00 98.16 19  A 1 
ATOM   151  C CB  . THR   A 1 19  ? -11.684 24.094  -20.988 1.00 97.76 19  A 1 
ATOM   152  O OG1 . THR   A 1 19  ? -11.162 23.080  -21.809 1.00 93.67 19  A 1 
ATOM   153  C CG2 . THR   A 1 19  ? -11.603 25.420  -21.744 1.00 93.14 19  A 1 
ATOM   154  N N   . LEU   A 1 20  ? -12.265 22.552  -18.328 1.00 97.90 20  A 1 
ATOM   155  C CA  . LEU   A 1 20  ? -12.603 21.239  -17.771 1.00 97.99 20  A 1 
ATOM   156  C C   . LEU   A 1 20  ? -12.671 20.154  -18.855 1.00 98.08 20  A 1 
ATOM   157  O O   . LEU   A 1 20  ? -12.410 18.990  -18.560 1.00 97.61 20  A 1 
ATOM   158  C CB  . LEU   A 1 20  ? -13.919 21.322  -16.986 1.00 97.65 20  A 1 
ATOM   159  C CG  . LEU   A 1 20  ? -13.888 22.275  -15.774 1.00 96.61 20  A 1 
ATOM   160  C CD1 . LEU   A 1 20  ? -15.197 22.145  -14.995 1.00 95.23 20  A 1 
ATOM   161  C CD2 . LEU   A 1 20  ? -12.730 21.989  -14.815 1.00 94.80 20  A 1 
ATOM   162  N N   . GLU   A 1 21  ? -12.948 20.522  -20.106 1.00 97.76 21  A 1 
ATOM   163  C CA  . GLU   A 1 21  ? -12.832 19.610  -21.250 1.00 97.66 21  A 1 
ATOM   164  C C   . GLU   A 1 21  ? -11.393 19.121  -21.415 1.00 97.92 21  A 1 
ATOM   165  O O   . GLU   A 1 21  ? -11.159 17.912  -21.440 1.00 97.63 21  A 1 
ATOM   166  C CB  . GLU   A 1 21  ? -13.344 20.305  -22.517 1.00 97.04 21  A 1 
ATOM   167  C CG  . GLU   A 1 21  ? -13.311 19.369  -23.735 1.00 93.88 21  A 1 
ATOM   168  C CD  . GLU   A 1 21  ? -14.076 19.960  -24.927 1.00 90.75 21  A 1 
ATOM   169  O OE1 . GLU   A 1 21  ? -14.760 19.167  -25.612 1.00 84.04 21  A 1 
ATOM   170  O OE2 . GLU   A 1 21  ? -14.011 21.195  -25.119 1.00 83.45 21  A 1 
ATOM   171  N N   . THR   A 1 22  ? -10.413 20.033  -21.412 1.00 98.20 22  A 1 
ATOM   172  C CA  . THR   A 1 22  ? -8.985  19.684  -21.455 1.00 98.35 22  A 1 
ATOM   173  C C   . THR   A 1 22  ? -8.597  18.774  -20.288 1.00 98.49 22  A 1 
ATOM   174  O O   . THR   A 1 22  ? -7.878  17.792  -20.480 1.00 98.23 22  A 1 
ATOM   175  C CB  . THR   A 1 22  ? -8.114  20.951  -21.429 1.00 98.20 22  A 1 
ATOM   176  O OG1 . THR   A 1 22  ? -8.454  21.792  -22.504 1.00 95.20 22  A 1 
ATOM   177  C CG2 . THR   A 1 22  ? -6.620  20.653  -21.568 1.00 94.64 22  A 1 
ATOM   178  N N   . ALA   A 1 23  ? -9.108  19.043  -19.081 1.00 98.46 23  A 1 
ATOM   179  C CA  . ALA   A 1 23  ? -8.871  18.196  -17.914 1.00 98.48 23  A 1 
ATOM   180  C C   . ALA   A 1 23  ? -9.428  16.775  -18.116 1.00 98.48 23  A 1 
ATOM   181  O O   . ALA   A 1 23  ? -8.708  15.797  -17.911 1.00 98.23 23  A 1 
ATOM   182  C CB  . ALA   A 1 23  ? -9.466  18.872  -16.673 1.00 98.36 23  A 1 
ATOM   183  N N   . ILE   A 1 24  ? -10.680 16.641  -18.567 1.00 98.17 24  A 1 
ATOM   184  C CA  . ILE   A 1 24  ? -11.307 15.340  -18.851 1.00 97.74 24  A 1 
ATOM   185  C C   . ILE   A 1 24  ? -10.532 14.578  -19.927 1.00 97.98 24  A 1 
ATOM   186  O O   . ILE   A 1 24  ? -10.298 13.377  -19.773 1.00 97.50 24  A 1 
ATOM   187  C CB  . ILE   A 1 24  ? -12.787 15.524  -19.259 1.00 96.44 24  A 1 
ATOM   188  C CG1 . ILE   A 1 24  ? -13.621 15.925  -18.024 1.00 91.16 24  A 1 
ATOM   189  C CG2 . ILE   A 1 24  ? -13.376 14.246  -19.894 1.00 90.96 24  A 1 
ATOM   190  C CD1 . ILE   A 1 24  ? -15.052 16.357  -18.350 1.00 83.24 24  A 1 
ATOM   191  N N   . CYS   A 1 25  ? -10.129 15.259  -21.005 1.00 98.13 25  A 1 
ATOM   192  C CA  . CYS   A 1 25  ? -9.349  14.660  -22.084 1.00 98.21 25  A 1 
ATOM   193  C C   . CYS   A 1 25  ? -8.026  14.099  -21.559 1.00 98.43 25  A 1 
ATOM   194  O O   . CYS   A 1 25  ? -7.781  12.908  -21.726 1.00 98.06 25  A 1 
ATOM   195  C CB  . CYS   A 1 25  ? -9.145  15.677  -23.212 1.00 97.75 25  A 1 
ATOM   196  S SG  . CYS   A 1 25  ? -10.725 15.924  -24.085 1.00 87.78 25  A 1 
ATOM   197  N N   . LYS   A 1 26  ? -7.235  14.889  -20.825 1.00 98.45 26  A 1 
ATOM   198  C CA  . LYS   A 1 26  ? -5.966  14.438  -20.229 1.00 98.54 26  A 1 
ATOM   199  C C   . LYS   A 1 26  ? -6.159  13.260  -19.266 1.00 98.50 26  A 1 
ATOM   200  O O   . LYS   A 1 26  ? -5.403  12.294  -19.321 1.00 98.04 26  A 1 
ATOM   201  C CB  . LYS   A 1 26  ? -5.256  15.608  -19.532 1.00 98.53 26  A 1 
ATOM   202  C CG  . LYS   A 1 26  ? -4.614  16.598  -20.522 1.00 98.07 26  A 1 
ATOM   203  C CD  . LYS   A 1 26  ? -3.898  17.740  -19.783 1.00 97.31 26  A 1 
ATOM   204  C CE  . LYS   A 1 26  ? -3.217  18.700  -20.771 1.00 95.87 26  A 1 
ATOM   205  N NZ  . LYS   A 1 26  ? -2.563  19.855  -20.099 1.00 93.27 26  A 1 
ATOM   206  N N   . LEU   A 1 27  ? -7.181  13.292  -18.400 1.00 98.42 27  A 1 
ATOM   207  C CA  . LEU   A 1 27  ? -7.476  12.187  -17.475 1.00 98.27 27  A 1 
ATOM   208  C C   . LEU   A 1 27  ? -7.751  10.871  -18.218 1.00 98.08 27  A 1 
ATOM   209  O O   . LEU   A 1 27  ? -7.264  9.822   -17.801 1.00 97.49 27  A 1 
ATOM   210  C CB  . LEU   A 1 27  ? -8.675  12.550  -16.581 1.00 98.10 27  A 1 
ATOM   211  C CG  . LEU   A 1 27  ? -8.394  13.609  -15.494 1.00 97.44 27  A 1 
ATOM   212  C CD1 . LEU   A 1 27  ? -9.701  13.965  -14.780 1.00 96.52 27  A 1 
ATOM   213  C CD2 . LEU   A 1 27  ? -7.402  13.119  -14.444 1.00 96.17 27  A 1 
ATOM   214  N N   . LYS   A 1 28  ? -8.518  10.923  -19.319 1.00 97.95 28  A 1 
ATOM   215  C CA  . LYS   A 1 28  ? -8.853  9.747   -20.135 1.00 97.49 28  A 1 
ATOM   216  C C   . LYS   A 1 28  ? -7.674  9.270   -20.980 1.00 97.61 28  A 1 
ATOM   217  O O   . LYS   A 1 28  ? -7.387  8.082   -20.988 1.00 96.72 28  A 1 
ATOM   218  C CB  . LYS   A 1 28  ? -10.047 10.062  -21.042 1.00 96.57 28  A 1 
ATOM   219  C CG  . LYS   A 1 28  ? -11.374 10.145  -20.271 1.00 83.97 28  A 1 
ATOM   220  C CD  . LYS   A 1 28  ? -12.503 10.482  -21.249 1.00 80.06 28  A 1 
ATOM   221  C CE  . LYS   A 1 28  ? -13.856 10.526  -20.538 1.00 66.33 28  A 1 
ATOM   222  N NZ  . LYS   A 1 28  ? -14.939 10.875  -21.489 1.00 58.85 28  A 1 
ATOM   223  N N   . GLU   A 1 29  ? -7.007  10.186  -21.685 1.00 98.21 29  A 1 
ATOM   224  C CA  . GLU   A 1 29  ? -5.907  9.894   -22.612 1.00 98.23 29  A 1 
ATOM   225  C C   . GLU   A 1 29  ? -4.737  9.204   -21.907 1.00 98.19 29  A 1 
ATOM   226  O O   . GLU   A 1 29  ? -4.239  8.183   -22.367 1.00 97.22 29  A 1 
ATOM   227  C CB  . GLU   A 1 29  ? -5.461  11.220  -23.248 1.00 97.86 29  A 1 
ATOM   228  C CG  . GLU   A 1 29  ? -4.328  11.072  -24.272 1.00 91.47 29  A 1 
ATOM   229  C CD  . GLU   A 1 29  ? -3.847  12.421  -24.834 1.00 87.07 29  A 1 
ATOM   230  O OE1 . GLU   A 1 29  ? -2.898  12.398  -25.648 1.00 80.32 29  A 1 
ATOM   231  O OE2 . GLU   A 1 29  ? -4.401  13.476  -24.439 1.00 81.35 29  A 1 
ATOM   232  N N   . PHE   A 1 30  ? -4.341  9.718   -20.747 1.00 98.42 30  A 1 
ATOM   233  C CA  . PHE   A 1 30  ? -3.200  9.198   -19.987 1.00 98.30 30  A 1 
ATOM   234  C C   . PHE   A 1 30  ? -3.580  8.149   -18.933 1.00 98.06 30  A 1 
ATOM   235  O O   . PHE   A 1 30  ? -2.710  7.678   -18.202 1.00 96.90 30  A 1 
ATOM   236  C CB  . PHE   A 1 30  ? -2.426  10.375  -19.391 1.00 98.30 30  A 1 
ATOM   237  C CG  . PHE   A 1 30  ? -1.848  11.311  -20.432 1.00 98.21 30  A 1 
ATOM   238  C CD1 . PHE   A 1 30  ? -0.716  10.928  -21.174 1.00 96.69 30  A 1 
ATOM   239  C CD2 . PHE   A 1 30  ? -2.453  12.554  -20.692 1.00 96.68 30  A 1 
ATOM   240  C CE1 . PHE   A 1 30  ? -0.198  11.777  -22.162 1.00 95.84 30  A 1 
ATOM   241  C CE2 . PHE   A 1 30  ? -1.938  13.407  -21.683 1.00 95.86 30  A 1 
ATOM   242  C CZ  . PHE   A 1 30  ? -0.809  13.018  -22.419 1.00 96.55 30  A 1 
ATOM   243  N N   . HIS   A 1 31  ? -4.855  7.761   -18.827 1.00 97.58 31  A 1 
ATOM   244  C CA  . HIS   A 1 31  ? -5.355  6.808   -17.826 1.00 97.12 31  A 1 
ATOM   245  C C   . HIS   A 1 31  ? -4.961  7.166   -16.382 1.00 97.23 31  A 1 
ATOM   246  O O   . HIS   A 1 31  ? -4.600  6.311   -15.568 1.00 95.89 31  A 1 
ATOM   247  C CB  . HIS   A 1 31  ? -4.986  5.376   -18.228 1.00 96.10 31  A 1 
ATOM   248  C CG  . HIS   A 1 31  ? -5.547  4.965   -19.567 1.00 92.83 31  A 1 
ATOM   249  N ND1 . HIS   A 1 31  ? -6.886  4.923   -19.910 1.00 81.67 31  A 1 
ATOM   250  C CD2 . HIS   A 1 31  ? -4.841  4.561   -20.673 1.00 80.50 31  A 1 
ATOM   251  C CE1 . HIS   A 1 31  ? -6.975  4.501   -21.180 1.00 82.56 31  A 1 
ATOM   252  N NE2 . HIS   A 1 31  ? -5.754  4.262   -21.675 1.00 83.44 31  A 1 
ATOM   253  N N   . ILE   A 1 32  ? -5.057  8.452   -16.047 1.00 98.13 32  A 1 
ATOM   254  C CA  . ILE   A 1 32  ? -4.744  9.008   -14.729 1.00 98.34 32  A 1 
ATOM   255  C C   . ILE   A 1 32  ? -5.999  9.563   -14.052 1.00 98.43 32  A 1 
ATOM   256  O O   . ILE   A 1 32  ? -7.030  9.785   -14.686 1.00 98.25 32  A 1 
ATOM   257  C CB  . ILE   A 1 32  ? -3.613  10.057  -14.820 1.00 98.25 32  A 1 
ATOM   258  C CG1 . ILE   A 1 32  ? -4.013  11.256  -15.705 1.00 97.54 32  A 1 
ATOM   259  C CG2 . ILE   A 1 32  ? -2.312  9.383   -15.278 1.00 96.50 32  A 1 
ATOM   260  C CD1 . ILE   A 1 32  ? -2.946  12.354  -15.833 1.00 96.74 32  A 1 
ATOM   261  N N   . ARG   A 1 33  ? -5.926  9.811   -12.736 1.00 98.21 33  A 1 
ATOM   262  C CA  . ARG   A 1 33  ? -7.033  10.363  -11.932 1.00 98.22 33  A 1 
ATOM   263  C C   . ARG   A 1 33  ? -6.662  11.635  -11.172 1.00 98.50 33  A 1 
ATOM   264  O O   . ARG   A 1 33  ? -7.479  12.128  -10.397 1.00 97.99 33  A 1 
ATOM   265  C CB  . ARG   A 1 33  ? -7.583  9.286   -10.995 1.00 97.26 33  A 1 
ATOM   266  C CG  . ARG   A 1 33  ? -8.206  8.115   -11.784 1.00 95.11 33  A 1 
ATOM   267  C CD  . ARG   A 1 33  ? -8.846  7.095   -10.843 1.00 91.65 33  A 1 
ATOM   268  N NE  . ARG   A 1 33  ? -7.812  6.401   -10.056 1.00 85.56 33  A 1 
ATOM   269  C CZ  . ARG   A 1 33  ? -8.003  5.370   -9.256  1.00 82.33 33  A 1 
ATOM   270  N NH1 . ARG   A 1 33  ? -9.184  4.852   -9.059  1.00 74.38 33  A 1 
ATOM   271  N NH2 . ARG   A 1 33  ? -6.990  4.838   -8.649  1.00 74.26 33  A 1 
ATOM   272  N N   . HIS   A 1 34  ? -5.456  12.151  -11.387 1.00 98.79 34  A 1 
ATOM   273  C CA  . HIS   A 1 34  ? -4.941  13.331  -10.696 1.00 98.85 34  A 1 
ATOM   274  C C   . HIS   A 1 34  ? -4.169  14.208  -11.678 1.00 98.89 34  A 1 
ATOM   275  O O   . HIS   A 1 34  ? -3.338  13.699  -12.427 1.00 98.74 34  A 1 
ATOM   276  C CB  . HIS   A 1 34  ? -4.042  12.903  -9.525  1.00 98.68 34  A 1 
ATOM   277  C CG  . HIS   A 1 34  ? -4.669  11.907  -8.583  1.00 98.43 34  A 1 
ATOM   278  N ND1 . HIS   A 1 34  ? -4.605  10.531  -8.712  1.00 93.17 34  A 1 
ATOM   279  C CD2 . HIS   A 1 34  ? -5.445  12.166  -7.479  1.00 93.20 34  A 1 
ATOM   280  C CE1 . HIS   A 1 34  ? -5.318  9.984   -7.712  1.00 93.13 34  A 1 
ATOM   281  N NE2 . HIS   A 1 34  ? -5.848  10.944  -6.940  1.00 94.36 34  A 1 
ATOM   282  N N   . LEU   A 1 35  ? -4.432  15.508  -11.668 1.00 98.87 35  A 1 
ATOM   283  C CA  . LEU   A 1 35  ? -3.741  16.511  -12.476 1.00 98.89 35  A 1 
ATOM   284  C C   . LEU   A 1 35  ? -3.348  17.689  -11.581 1.00 98.90 35  A 1 
ATOM   285  O O   . LEU   A 1 35  ? -4.229  18.461  -11.188 1.00 98.76 35  A 1 
ATOM   286  C CB  . LEU   A 1 35  ? -4.637  16.976  -13.638 1.00 98.79 35  A 1 
ATOM   287  C CG  . LEU   A 1 35  ? -4.868  15.927  -14.740 1.00 98.42 35  A 1 
ATOM   288  C CD1 . LEU   A 1 35  ? -5.998  16.375  -15.660 1.00 97.90 35  A 1 
ATOM   289  C CD2 . LEU   A 1 35  ? -3.614  15.731  -15.597 1.00 97.72 35  A 1 
ATOM   290  N N   . PRO   A 1 36  ? -2.060  17.856  -11.250 1.00 98.94 36  A 1 
ATOM   291  C CA  . PRO   A 1 36  ? -1.593  19.089  -10.625 1.00 98.94 36  A 1 
ATOM   292  C C   . PRO   A 1 36  ? -1.862  20.282  -11.548 1.00 98.95 36  A 1 
ATOM   293  O O   . PRO   A 1 36  ? -1.618  20.211  -12.756 1.00 98.85 36  A 1 
ATOM   294  C CB  . PRO   A 1 36  ? -0.096  18.901  -10.365 1.00 98.84 36  A 1 
ATOM   295  C CG  . PRO   A 1 36  ? 0.097   17.385  -10.399 1.00 97.83 36  A 1 
ATOM   296  C CD  . PRO   A 1 36  ? -0.956  16.925  -11.402 1.00 98.82 36  A 1 
ATOM   297  N N   . VAL   A 1 37  ? -2.357  21.369  -10.967 1.00 98.91 37  A 1 
ATOM   298  C CA  . VAL   A 1 37  ? -2.460  22.662  -11.645 1.00 98.91 37  A 1 
ATOM   299  C C   . VAL   A 1 37  ? -1.215  23.456  -11.286 1.00 98.91 37  A 1 
ATOM   300  O O   . VAL   A 1 37  ? -0.907  23.611  -10.106 1.00 98.74 37  A 1 
ATOM   301  C CB  . VAL   A 1 37  ? -3.743  23.419  -11.266 1.00 98.82 37  A 1 
ATOM   302  C CG1 . VAL   A 1 37  ? -3.909  24.667  -12.138 1.00 98.41 37  A 1 
ATOM   303  C CG2 . VAL   A 1 37  ? -4.992  22.543  -11.437 1.00 98.40 37  A 1 
ATOM   304  N N   . VAL   A 1 38  ? -0.503  23.922  -12.301 1.00 98.88 38  A 1 
ATOM   305  C CA  . VAL   A 1 38  ? 0.757   24.652  -12.139 1.00 98.85 38  A 1 
ATOM   306  C C   . VAL   A 1 38  ? 0.684   26.031  -12.783 1.00 98.83 38  A 1 
ATOM   307  O O   . VAL   A 1 38  ? -0.110  26.267  -13.700 1.00 98.45 38  A 1 
ATOM   308  C CB  . VAL   A 1 38  ? 1.972   23.850  -12.653 1.00 98.57 38  A 1 
ATOM   309  C CG1 . VAL   A 1 38  ? 2.136   22.539  -11.881 1.00 96.86 38  A 1 
ATOM   310  C CG2 . VAL   A 1 38  ? 1.894   23.537  -14.154 1.00 96.40 38  A 1 
ATOM   311  N N   . ASP   A 1 39  ? 1.516   26.938  -12.289 1.00 98.70 39  A 1 
ATOM   312  C CA  . ASP   A 1 39  ? 1.784   28.214  -12.946 1.00 98.51 39  A 1 
ATOM   313  C C   . ASP   A 1 39  ? 2.935   28.094  -13.965 1.00 98.42 39  A 1 
ATOM   314  O O   . ASP   A 1 39  ? 3.460   27.008  -14.243 1.00 96.95 39  A 1 
ATOM   315  C CB  . ASP   A 1 39  ? 2.002   29.310  -11.888 1.00 97.74 39  A 1 
ATOM   316  C CG  . ASP   A 1 39  ? 3.271   29.145  -11.044 1.00 97.31 39  A 1 
ATOM   317  O OD1 . ASP   A 1 39  ? 4.152   28.338  -11.415 1.00 94.52 39  A 1 
ATOM   318  O OD2 . ASP   A 1 39  ? 3.352   29.839  -10.011 1.00 93.89 39  A 1 
ATOM   319  N N   . GLU   A 1 40  ? 3.326   29.232  -14.534 1.00 98.13 40  A 1 
ATOM   320  C CA  . GLU   A 1 40  ? 4.396   29.320  -15.538 1.00 97.77 40  A 1 
ATOM   321  C C   . GLU   A 1 40  ? 5.769   28.895  -14.987 1.00 97.73 40  A 1 
ATOM   322  O O   . GLU   A 1 40  ? 6.617   28.395  -15.725 1.00 95.47 40  A 1 
ATOM   323  C CB  . GLU   A 1 40  ? 4.456   30.764  -16.069 1.00 96.77 40  A 1 
ATOM   324  C CG  . GLU   A 1 40  ? 3.159   31.170  -16.793 1.00 86.93 40  A 1 
ATOM   325  C CD  . GLU   A 1 40  ? 3.147   32.623  -17.288 1.00 78.77 40  A 1 
ATOM   326  O OE1 . GLU   A 1 40  ? 2.099   33.019  -17.856 1.00 70.42 40  A 1 
ATOM   327  O OE2 . GLU   A 1 40  ? 4.151   33.342  -17.089 1.00 70.08 40  A 1 
ATOM   328  N N   . GLU   A 1 41  ? 5.983   29.011  -13.671 1.00 98.03 41  A 1 
ATOM   329  C CA  . GLU   A 1 41  ? 7.220   28.604  -12.994 1.00 97.88 41  A 1 
ATOM   330  C C   . GLU   A 1 41  ? 7.194   27.147  -12.492 1.00 98.07 41  A 1 
ATOM   331  O O   . GLU   A 1 41  ? 8.152   26.678  -11.879 1.00 96.59 41  A 1 
ATOM   332  C CB  . GLU   A 1 41  ? 7.545   29.582  -11.859 1.00 97.11 41  A 1 
ATOM   333  C CG  . GLU   A 1 41  ? 7.794   31.013  -12.359 1.00 92.24 41  A 1 
ATOM   334  C CD  . GLU   A 1 41  ? 8.493   31.908  -11.325 1.00 85.43 41  A 1 
ATOM   335  O OE1 . GLU   A 1 41  ? 8.525   33.138  -11.560 1.00 76.76 41  A 1 
ATOM   336  O OE2 . GLU   A 1 41  ? 9.062   31.366  -10.344 1.00 76.92 41  A 1 
ATOM   337  N N   . ARG   A 1 42  ? 6.122   26.396  -12.797 1.00 97.78 42  A 1 
ATOM   338  C CA  . ARG   A 1 42  ? 5.832   25.042  -12.296 1.00 97.91 42  A 1 
ATOM   339  C C   . ARG   A 1 42  ? 5.590   24.974  -10.781 1.00 98.41 42  A 1 
ATOM   340  O O   . ARG   A 1 42  ? 5.751   23.899  -10.198 1.00 97.64 42  A 1 
ATOM   341  C CB  . ARG   A 1 42  ? 6.859   23.994  -12.770 1.00 96.42 42  A 1 
ATOM   342  C CG  . ARG   A 1 42  ? 6.942   23.853  -14.290 1.00 88.25 42  A 1 
ATOM   343  C CD  . ARG   A 1 42  ? 7.860   22.687  -14.685 1.00 84.25 42  A 1 
ATOM   344  N NE  . ARG   A 1 42  ? 7.206   21.374  -14.468 1.00 79.94 42  A 1 
ATOM   345  C CZ  . ARG   A 1 42  ? 7.714   20.178  -14.754 1.00 74.47 42  A 1 
ATOM   346  N NH1 . ARG   A 1 42  ? 8.923   20.049  -15.224 1.00 66.08 42  A 1 
ATOM   347  N NH2 . ARG   A 1 42  ? 7.006   19.097  -14.595 1.00 68.07 42  A 1 
ATOM   348  N N   . HIS   A 1 43  ? 5.158   26.058  -10.144 1.00 98.48 43  A 1 
ATOM   349  C CA  . HIS   A 1 43  ? 4.626   25.994  -8.788  1.00 98.50 43  A 1 
ATOM   350  C C   . HIS   A 1 43  ? 3.270   25.290  -8.797  1.00 98.63 43  A 1 
ATOM   351  O O   . HIS   A 1 43  ? 2.430   25.544  -9.659  1.00 98.25 43  A 1 
ATOM   352  C CB  . HIS   A 1 43  ? 4.493   27.388  -8.176  1.00 98.13 43  A 1 
ATOM   353  C CG  . HIS   A 1 43  ? 5.761   28.196  -8.176  1.00 96.55 43  A 1 
ATOM   354  N ND1 . HIS   A 1 43  ? 5.884   29.499  -8.614  1.00 85.46 43  A 1 
ATOM   355  C CD2 . HIS   A 1 43  ? 7.000   27.814  -7.740  1.00 86.80 43  A 1 
ATOM   356  C CE1 . HIS   A 1 43  ? 7.157   29.883  -8.441  1.00 88.91 43  A 1 
ATOM   357  N NE2 . HIS   A 1 43  ? 7.870   28.886  -7.905  1.00 90.52 43  A 1 
ATOM   358  N N   . VAL   A 1 44  ? 3.028   24.398  -7.826  1.00 98.69 44  A 1 
ATOM   359  C CA  . VAL   A 1 44  ? 1.730   23.732  -7.671  1.00 98.76 44  A 1 
ATOM   360  C C   . VAL   A 1 44  ? 0.753   24.703  -7.013  1.00 98.76 44  A 1 
ATOM   361  O O   . VAL   A 1 44  ? 0.865   24.993  -5.828  1.00 98.42 44  A 1 
ATOM   362  C CB  . VAL   A 1 44  ? 1.850   22.419  -6.880  1.00 98.59 44  A 1 
ATOM   363  C CG1 . VAL   A 1 44  ? 0.492   21.719  -6.759  1.00 97.86 44  A 1 
ATOM   364  C CG2 . VAL   A 1 44  ? 2.814   21.441  -7.570  1.00 97.78 44  A 1 
ATOM   365  N N   . ILE   A 1 45  ? -0.226  25.185  -7.778  1.00 98.82 45  A 1 
ATOM   366  C CA  . ILE   A 1 45  ? -1.239  26.152  -7.323  1.00 98.75 45  A 1 
ATOM   367  C C   . ILE   A 1 45  ? -2.616  25.523  -7.084  1.00 98.74 45  A 1 
ATOM   368  O O   . ILE   A 1 45  ? -3.512  26.157  -6.528  1.00 98.23 45  A 1 
ATOM   369  C CB  . ILE   A 1 45  ? -1.326  27.347  -8.293  1.00 98.53 45  A 1 
ATOM   370  C CG1 . ILE   A 1 45  ? -1.744  26.915  -9.719  1.00 97.01 45  A 1 
ATOM   371  C CG2 . ILE   A 1 45  ? 0.012   28.115  -8.301  1.00 95.96 45  A 1 
ATOM   372  C CD1 . ILE   A 1 45  ? -2.109  28.087  -10.638 1.00 94.84 45  A 1 
ATOM   373  N N   . GLY   A 1 46  ? -2.796  24.268  -7.509  1.00 98.82 46  A 1 
ATOM   374  C CA  . GLY   A 1 46  ? -4.038  23.537  -7.334  1.00 98.84 46  A 1 
ATOM   375  C C   . GLY   A 1 46  ? -3.921  22.061  -7.689  1.00 98.91 46  A 1 
ATOM   376  O O   . GLY   A 1 46  ? -2.895  21.584  -8.173  1.00 98.79 46  A 1 
ATOM   377  N N   . MET   A 1 47  ? -5.009  21.324  -7.450  1.00 98.86 47  A 1 
ATOM   378  C CA  . MET   A 1 47  ? -5.136  19.917  -7.818  1.00 98.85 47  A 1 
ATOM   379  C C   . MET   A 1 47  ? -6.527  19.655  -8.387  1.00 98.83 47  A 1 
ATOM   380  O O   . MET   A 1 47  ? -7.532  19.991  -7.759  1.00 98.45 47  A 1 
ATOM   381  C CB  . MET   A 1 47  ? -4.864  19.046  -6.580  1.00 98.60 47  A 1 
ATOM   382  C CG  . MET   A 1 47  ? -4.952  17.536  -6.854  1.00 95.81 47  A 1 
ATOM   383  S SD  . MET   A 1 47  ? -3.753  16.879  -8.055  1.00 96.82 47  A 1 
ATOM   384  C CE  . MET   A 1 47  ? -2.224  17.152  -7.155  1.00 92.80 47  A 1 
ATOM   385  N N   . ILE   A 1 48  ? -6.587  19.018  -9.550  1.00 98.73 48  A 1 
ATOM   386  C CA  . ILE   A 1 48  ? -7.800  18.443  -10.130 1.00 98.67 48  A 1 
ATOM   387  C C   . ILE   A 1 48  ? -7.727  16.929  -9.977  1.00 98.70 48  A 1 
ATOM   388  O O   . ILE   A 1 48  ? -6.742  16.306  -10.358 1.00 98.37 48  A 1 
ATOM   389  C CB  . ILE   A 1 48  ? -7.975  18.878  -11.598 1.00 98.16 48  A 1 
ATOM   390  C CG1 . ILE   A 1 48  ? -8.277  20.384  -11.711 1.00 95.53 48  A 1 
ATOM   391  C CG2 . ILE   A 1 48  ? -9.058  18.062  -12.326 1.00 97.18 48  A 1 
ATOM   392  C CD1 . ILE   A 1 48  ? -9.658  20.826  -11.213 1.00 90.87 48  A 1 
ATOM   393  N N   . THR   A 1 49  ? -8.795  16.320  -9.461  1.00 98.66 49  A 1 
ATOM   394  C CA  . THR   A 1 49  ? -8.928  14.864  -9.407  1.00 98.51 49  A 1 
ATOM   395  C C   . THR   A 1 49  ? -10.160 14.401  -10.176 1.00 98.48 49  A 1 
ATOM   396  O O   . THR   A 1 49  ? -11.150 15.123  -10.289 1.00 97.96 49  A 1 
ATOM   397  C CB  . THR   A 1 49  ? -8.936  14.321  -7.968  1.00 97.88 49  A 1 
ATOM   398  O OG1 . THR   A 1 49  ? -10.172 14.512  -7.331  1.00 94.39 49  A 1 
ATOM   399  C CG2 . THR   A 1 49  ? -7.845  14.934  -7.085  1.00 94.31 49  A 1 
ATOM   400  N N   . ASP   A 1 50  ? -10.146 13.152  -10.655 1.00 97.90 50  A 1 
ATOM   401  C CA  . ASP   A 1 50  ? -11.312 12.517  -11.279 1.00 97.69 50  A 1 
ATOM   402  C C   . ASP   A 1 50  ? -12.536 12.508  -10.344 1.00 97.62 50  A 1 
ATOM   403  O O   . ASP   A 1 50  ? -13.672 12.564  -10.801 1.00 96.63 50  A 1 
ATOM   404  C CB  . ASP   A 1 50  ? -10.906 11.093  -11.682 1.00 97.09 50  A 1 
ATOM   405  C CG  . ASP   A 1 50  ? -12.068 10.255  -12.223 1.00 95.55 50  A 1 
ATOM   406  O OD1 . ASP   A 1 50  ? -12.484 10.459  -13.373 1.00 90.64 50  A 1 
ATOM   407  O OD2 . ASP   A 1 50  ? -12.547 9.362   -11.484 1.00 90.07 50  A 1 
ATOM   408  N N   . ARG   A 1 51  ? -12.324 12.477  -9.025  1.00 97.70 51  A 1 
ATOM   409  C CA  . ARG   A 1 51  ? -13.400 12.571  -8.031  1.00 97.53 51  A 1 
ATOM   410  C C   . ARG   A 1 51  ? -14.048 13.954  -8.026  1.00 97.65 51  A 1 
ATOM   411  O O   . ARG   A 1 51  ? -15.272 14.037  -8.069  1.00 96.56 51  A 1 
ATOM   412  C CB  . ARG   A 1 51  ? -12.846 12.187  -6.650  1.00 96.66 51  A 1 
ATOM   413  C CG  . ARG   A 1 51  ? -13.957 12.057  -5.604  1.00 91.31 51  A 1 
ATOM   414  C CD  . ARG   A 1 51  ? -13.386 11.691  -4.229  1.00 90.55 51  A 1 
ATOM   415  N NE  . ARG   A 1 51  ? -12.751 10.360  -4.213  1.00 87.93 51  A 1 
ATOM   416  C CZ  . ARG   A 1 51  ? -13.362 9.187   -4.091  1.00 87.46 51  A 1 
ATOM   417  N NH1 . ARG   A 1 51  ? -14.646 9.082   -3.902  1.00 77.14 51  A 1 
ATOM   418  N NH2 . ARG   A 1 51  ? -12.677 8.088   -4.149  1.00 81.46 51  A 1 
ATOM   419  N N   . ASP   A 1 52  ? -13.242 15.018  -8.019  1.00 97.49 52  A 1 
ATOM   420  C CA  . ASP   A 1 52  ? -13.721 16.407  -8.037  1.00 97.23 52  A 1 
ATOM   421  C C   . ASP   A 1 52  ? -14.376 16.739  -9.383  1.00 97.40 52  A 1 
ATOM   422  O O   . ASP   A 1 52  ? -15.454 17.328  -9.420  1.00 96.59 52  A 1 
ATOM   423  C CB  . ASP   A 1 52  ? -12.562 17.366  -7.741  1.00 96.59 52  A 1 
ATOM   424  C CG  . ASP   A 1 52  ? -11.823 17.035  -6.444  1.00 95.15 52  A 1 
ATOM   425  O OD1 . ASP   A 1 52  ? -12.487 16.681  -5.445  1.00 92.58 52  A 1 
ATOM   426  O OD2 . ASP   A 1 52  ? -10.572 17.070  -6.474  1.00 91.58 52  A 1 
ATOM   427  N N   . MET   A 1 53  ? -13.800 16.259  -10.498 1.00 97.44 53  A 1 
ATOM   428  C CA  . MET   A 1 53  ? -14.387 16.377  -11.838 1.00 97.52 53  A 1 
ATOM   429  C C   . MET   A 1 53  ? -15.775 15.735  -11.901 1.00 97.39 53  A 1 
ATOM   430  O O   . MET   A 1 53  ? -16.719 16.367  -12.357 1.00 96.28 53  A 1 
ATOM   431  C CB  . MET   A 1 53  ? -13.468 15.723  -12.879 1.00 97.05 53  A 1 
ATOM   432  C CG  . MET   A 1 53  ? -12.206 16.537  -13.159 1.00 93.38 53  A 1 
ATOM   433  S SD  . MET   A 1 53  ? -12.489 18.209  -13.808 1.00 92.70 53  A 1 
ATOM   434  C CE  . MET   A 1 53  ? -13.295 17.818  -15.366 1.00 85.28 53  A 1 
ATOM   435  N N   . LYS   A 1 54  ? -15.932 14.507  -11.389 1.00 96.59 54  A 1 
ATOM   436  C CA  . LYS   A 1 54  ? -17.233 13.820  -11.339 1.00 96.09 54  A 1 
ATOM   437  C C   . LYS   A 1 54  ? -18.252 14.549  -10.466 1.00 95.76 54  A 1 
ATOM   438  O O   . LYS   A 1 54  ? -19.424 14.579  -10.811 1.00 94.84 54  A 1 
ATOM   439  C CB  . LYS   A 1 54  ? -17.041 12.375  -10.870 1.00 95.71 54  A 1 
ATOM   440  C CG  . LYS   A 1 54  ? -16.514 11.517  -12.025 1.00 93.92 54  A 1 
ATOM   441  C CD  . LYS   A 1 54  ? -16.158 10.102  -11.573 1.00 90.23 54  A 1 
ATOM   442  C CE  . LYS   A 1 54  ? -15.818 9.289   -12.826 1.00 87.20 54  A 1 
ATOM   443  N NZ  . LYS   A 1 54  ? -15.166 8.009   -12.514 1.00 80.19 54  A 1 
ATOM   444  N N   . GLN   A 1 55  ? -17.810 15.163  -9.365  1.00 96.35 55  A 1 
ATOM   445  C CA  . GLN   A 1 55  ? -18.680 15.957  -8.494  1.00 95.79 55  A 1 
ATOM   446  C C   . GLN   A 1 55  ? -19.135 17.264  -9.162  1.00 95.88 55  A 1 
ATOM   447  O O   . GLN   A 1 55  ? -20.269 17.701  -8.952  1.00 94.15 55  A 1 
ATOM   448  C CB  . GLN   A 1 55  ? -17.936 16.220  -7.177  1.00 94.50 55  A 1 
ATOM   449  C CG  . GLN   A 1 55  ? -18.802 16.992  -6.168  1.00 88.84 55  A 1 
ATOM   450  C CD  . GLN   A 1 55  ? -18.141 17.149  -4.798  1.00 85.85 55  A 1 
ATOM   451  O OE1 . GLN   A 1 55  ? -17.133 16.545  -4.467  1.00 77.79 55  A 1 
ATOM   452  N NE2 . GLN   A 1 55  ? -18.710 17.954  -3.934  1.00 74.47 55  A 1 
ATOM   453  N N   . ALA   A 1 56  ? -18.281 17.887  -9.968  1.00 95.50 56  A 1 
ATOM   454  C CA  . ALA   A 1 56  ? -18.601 19.124  -10.674 1.00 95.27 56  A 1 
ATOM   455  C C   . ALA   A 1 56  ? -19.355 18.892  -11.995 1.00 95.09 56  A 1 
ATOM   456  O O   . ALA   A 1 56  ? -20.100 19.764  -12.440 1.00 93.30 56  A 1 
ATOM   457  C CB  . ALA   A 1 56  ? -17.296 19.891  -10.891 1.00 94.85 56  A 1 
ATOM   458  N N   . SER   A 1 57  ? -19.185 17.723  -12.617 1.00 94.63 57  A 1 
ATOM   459  C CA  . SER   A 1 57  ? -19.880 17.348  -13.851 1.00 94.16 57  A 1 
ATOM   460  C C   . SER   A 1 57  ? -21.397 17.282  -13.644 1.00 94.24 57  A 1 
ATOM   461  O O   . SER   A 1 57  ? -21.848 16.941  -12.550 1.00 92.89 57  A 1 
ATOM   462  C CB  . SER   A 1 57  ? -19.404 15.986  -14.364 1.00 92.99 57  A 1 
ATOM   463  O OG  . SER   A 1 57  ? -18.049 16.013  -14.752 1.00 84.23 57  A 1 
ATOM   464  N N   . PRO   A 1 58  ? -22.198 17.538  -14.692 1.00 92.68 58  A 1 
ATOM   465  C CA  . PRO   A 1 58  ? -23.617 17.208  -14.672 1.00 91.94 58  A 1 
ATOM   466  C C   . PRO   A 1 58  ? -23.826 15.732  -14.325 1.00 92.11 58  A 1 
ATOM   467  O O   . PRO   A 1 58  ? -23.038 14.869  -14.723 1.00 88.92 58  A 1 
ATOM   468  C CB  . PRO   A 1 58  ? -24.150 17.540  -16.067 1.00 89.12 58  A 1 
ATOM   469  C CG  . PRO   A 1 58  ? -23.149 18.568  -16.587 1.00 87.95 58  A 1 
ATOM   470  C CD  . PRO   A 1 58  ? -21.833 18.121  -15.965 1.00 91.08 58  A 1 
ATOM   471  N N   . SER   A 1 59  ? -24.912 15.442  -13.608 1.00 91.32 59  A 1 
ATOM   472  C CA  . SER   A 1 59  ? -25.306 14.075  -13.271 1.00 91.26 59  A 1 
ATOM   473  C C   . SER   A 1 59  ? -25.395 13.203  -14.522 1.00 91.40 59  A 1 
ATOM   474  O O   . SER   A 1 59  ? -25.834 13.662  -15.577 1.00 89.61 59  A 1 
ATOM   475  C CB  . SER   A 1 59  ? -26.662 14.105  -12.559 1.00 89.07 59  A 1 
ATOM   476  O OG  . SER   A 1 59  ? -27.152 12.803  -12.305 1.00 86.89 59  A 1 
ATOM   477  N N   . ILE   A 1 60  ? -25.073 11.915  -14.387 1.00 91.37 60  A 1 
ATOM   478  C CA  . ILE   A 1 60  ? -25.296 10.926  -15.458 1.00 90.86 60  A 1 
ATOM   479  C C   . ILE   A 1 60  ? -26.769 10.844  -15.897 1.00 90.83 60  A 1 
ATOM   480  O O   . ILE   A 1 60  ? -27.058 10.334  -16.971 1.00 88.43 60  A 1 
ATOM   481  C CB  . ILE   A 1 60  ? -24.789 9.527   -15.039 1.00 89.93 60  A 1 
ATOM   482  C CG1 . ILE   A 1 60  ? -25.505 9.000   -13.774 1.00 84.56 60  A 1 
ATOM   483  C CG2 . ILE   A 1 60  ? -23.260 9.564   -14.850 1.00 83.11 60  A 1 
ATOM   484  C CD1 . ILE   A 1 60  ? -25.174 7.556   -13.400 1.00 80.17 60  A 1 
ATOM   485  N N   . PHE   A 1 61  ? -27.686 11.364  -15.090 1.00 89.55 61  A 1 
ATOM   486  C CA  . PHE   A 1 61  ? -29.115 11.465  -15.398 1.00 88.44 61  A 1 
ATOM   487  C C   . PHE   A 1 61  ? -29.505 12.805  -16.049 1.00 87.29 61  A 1 
ATOM   488  O O   . PHE   A 1 61  ? -30.681 13.023  -16.336 1.00 83.27 61  A 1 
ATOM   489  C CB  . PHE   A 1 61  ? -29.909 11.233  -14.106 1.00 87.44 61  A 1 
ATOM   490  C CG  . PHE   A 1 61  ? -29.612 9.928   -13.400 1.00 88.55 61  A 1 
ATOM   491  C CD1 . PHE   A 1 61  ? -29.986 8.704   -13.987 1.00 86.91 61  A 1 
ATOM   492  C CD2 . PHE   A 1 61  ? -28.977 9.927   -12.145 1.00 86.10 61  A 1 
ATOM   493  C CE1 . PHE   A 1 61  ? -29.745 7.496   -13.321 1.00 84.01 61  A 1 
ATOM   494  C CE2 . PHE   A 1 61  ? -28.734 8.718   -11.471 1.00 84.86 61  A 1 
ATOM   495  C CZ  . PHE   A 1 61  ? -29.122 7.501   -12.057 1.00 87.11 61  A 1 
ATOM   496  N N   . GLU   A 1 62  ? -28.541 13.723  -16.262 1.00 84.69 62  A 1 
ATOM   497  C CA  . GLU   A 1 62  ? -28.769 15.080  -16.772 1.00 80.86 62  A 1 
ATOM   498  C C   . GLU   A 1 62  ? -27.755 15.432  -17.861 1.00 78.63 62  A 1 
ATOM   499  O O   . GLU   A 1 62  ? -26.778 16.149  -17.640 1.00 70.88 62  A 1 
ATOM   500  C CB  . GLU   A 1 62  ? -28.730 16.102  -15.635 1.00 76.14 62  A 1 
ATOM   501  C CG  . GLU   A 1 62  ? -29.858 15.885  -14.634 1.00 69.38 62  A 1 
ATOM   502  C CD  . GLU   A 1 62  ? -30.063 17.067  -13.703 1.00 64.97 62  A 1 
ATOM   503  O OE1 . GLU   A 1 62  ? -30.607 16.843  -12.602 1.00 58.27 62  A 1 
ATOM   504  O OE2 . GLU   A 1 62  ? -29.854 18.220  -14.126 1.00 59.29 62  A 1 
ATOM   505  N N   . GLU   A 1 63  ? -27.983 14.959  -19.078 1.00 75.23 63  A 1 
ATOM   506  C CA  . GLU   A 1 63  ? -27.048 15.166  -20.194 1.00 72.70 63  A 1 
ATOM   507  C C   . GLU   A 1 63  ? -26.972 16.629  -20.665 1.00 73.01 63  A 1 
ATOM   508  O O   . GLU   A 1 63  ? -25.928 17.093  -21.116 1.00 65.79 63  A 1 
ATOM   509  C CB  . GLU   A 1 63  ? -27.430 14.242  -21.359 1.00 66.16 63  A 1 
ATOM   510  C CG  . GLU   A 1 63  ? -27.297 12.753  -20.985 1.00 58.64 63  A 1 
ATOM   511  C CD  . GLU   A 1 63  ? -27.508 11.812  -22.172 1.00 54.09 63  A 1 
ATOM   512  O OE1 . GLU   A 1 63  ? -27.079 10.644  -22.044 1.00 48.95 63  A 1 
ATOM   513  O OE2 . GLU   A 1 63  ? -28.063 12.260  -23.201 1.00 49.47 63  A 1 
ATOM   514  N N   . ASN   A 1 64  ? -28.059 17.383  -20.522 1.00 73.89 64  A 1 
ATOM   515  C CA  . ASN   A 1 64  ? -28.279 18.643  -21.243 1.00 71.96 64  A 1 
ATOM   516  C C   . ASN   A 1 64  ? -27.293 19.774  -20.927 1.00 73.51 64  A 1 
ATOM   517  O O   . ASN   A 1 64  ? -27.049 20.620  -21.786 1.00 67.44 64  A 1 
ATOM   518  C CB  . ASN   A 1 64  ? -29.720 19.113  -20.988 1.00 65.11 64  A 1 
ATOM   519  C CG  . ASN   A 1 64  ? -30.761 18.233  -21.662 1.00 58.53 64  A 1 
ATOM   520  O OD1 . ASN   A 1 64  ? -30.478 17.445  -22.533 1.00 52.40 64  A 1 
ATOM   521  N ND2 . ASN   A 1 64  ? -32.011 18.358  -21.277 1.00 52.35 64  A 1 
ATOM   522  N N   . LYS   A 1 65  ? -26.735 19.859  -19.708 1.00 76.08 65  A 1 
ATOM   523  C CA  . LYS   A 1 65  ? -25.846 20.976  -19.325 1.00 76.96 65  A 1 
ATOM   524  C C   . LYS   A 1 65  ? -24.356 20.653  -19.447 1.00 80.39 65  A 1 
ATOM   525  O O   . LYS   A 1 65  ? -23.515 21.401  -18.956 1.00 76.75 65  A 1 
ATOM   526  C CB  . LYS   A 1 65  ? -26.217 21.515  -17.948 1.00 70.52 65  A 1 
ATOM   527  C CG  . LYS   A 1 65  ? -27.642 22.094  -17.895 1.00 67.33 65  A 1 
ATOM   528  C CD  . LYS   A 1 65  ? -27.721 23.024  -16.701 1.00 63.22 65  A 1 
ATOM   529  C CE  . LYS   A 1 65  ? -29.115 23.278  -16.147 1.00 57.18 65  A 1 
ATOM   530  N NZ  . LYS   A 1 65  ? -29.008 23.518  -14.686 1.00 52.36 65  A 1 
ATOM   531  N N   . ARG   A 1 66  ? -24.016 19.566  -20.116 1.00 81.96 66  A 1 
ATOM   532  C CA  . ARG   A 1 66  ? -22.628 19.106  -20.252 1.00 83.72 66  A 1 
ATOM   533  C C   . ARG   A 1 66  ? -21.748 20.105  -20.998 1.00 86.46 66  A 1 
ATOM   534  O O   . ARG   A 1 66  ? -20.614 20.318  -20.589 1.00 84.14 66  A 1 
ATOM   535  C CB  . ARG   A 1 66  ? -22.639 17.722  -20.908 1.00 79.34 66  A 1 
ATOM   536  C CG  . ARG   A 1 66  ? -21.329 16.973  -20.665 1.00 71.64 66  A 1 
ATOM   537  C CD  . ARG   A 1 66  ? -21.450 15.545  -21.185 1.00 68.05 66  A 1 
ATOM   538  N NE  . ARG   A 1 66  ? -20.270 14.738  -20.828 1.00 60.78 66  A 1 
ATOM   539  C CZ  . ARG   A 1 66  ? -20.132 13.439  -21.015 1.00 56.17 66  A 1 
ATOM   540  N NH1 . ARG   A 1 66  ? -21.059 12.733  -21.598 1.00 51.39 66  A 1 
ATOM   541  N NH2 . ARG   A 1 66  ? -19.056 12.834  -20.617 1.00 49.58 66  A 1 
ATOM   542  N N   . SER   A 1 67  ? -22.272 20.755  -22.035 1.00 84.22 67  A 1 
ATOM   543  C CA  . SER   A 1 67  ? -21.533 21.758  -22.818 1.00 85.99 67  A 1 
ATOM   544  C C   . SER   A 1 67  ? -21.047 22.929  -21.962 1.00 88.55 67  A 1 
ATOM   545  O O   . SER   A 1 67  ? -19.871 23.277  -22.003 1.00 84.59 67  A 1 
ATOM   546  C CB  . SER   A 1 67  ? -22.411 22.275  -23.962 1.00 80.77 67  A 1 
ATOM   547  O OG  . SER   A 1 67  ? -23.636 22.783  -23.463 1.00 70.46 67  A 1 
ATOM   548  N N   . LEU   A 1 68  ? -21.923 23.494  -21.126 1.00 87.59 68  A 1 
ATOM   549  C CA  . LEU   A 1 68  ? -21.575 24.608  -20.240 1.00 88.27 68  A 1 
ATOM   550  C C   . LEU   A 1 68  ? -20.539 24.195  -19.185 1.00 90.26 68  A 1 
ATOM   551  O O   . LEU   A 1 68  ? -19.686 24.999  -18.813 1.00 87.56 68  A 1 
ATOM   552  C CB  . LEU   A 1 68  ? -22.856 25.139  -19.577 1.00 84.49 68  A 1 
ATOM   553  C CG  . LEU   A 1 68  ? -22.632 26.413  -18.738 1.00 76.00 68  A 1 
ATOM   554  C CD1 . LEU   A 1 68  ? -22.298 27.619  -19.614 1.00 70.78 68  A 1 
ATOM   555  C CD2 . LEU   A 1 68  ? -23.891 26.739  -17.937 1.00 70.47 68  A 1 
ATOM   556  N N   . PHE   A 1 69  ? -20.598 22.949  -18.704 1.00 90.92 69  A 1 
ATOM   557  C CA  . PHE   A 1 69  ? -19.609 22.420  -17.767 1.00 92.81 69  A 1 
ATOM   558  C C   . PHE   A 1 69  ? -18.217 22.348  -18.405 1.00 94.42 69  A 1 
ATOM   559  O O   . PHE   A 1 69  ? -17.256 22.823  -17.812 1.00 93.51 69  A 1 
ATOM   560  C CB  . PHE   A 1 69  ? -20.072 21.053  -17.254 1.00 91.16 69  A 1 
ATOM   561  C CG  . PHE   A 1 69  ? -19.001 20.317  -16.485 1.00 92.34 69  A 1 
ATOM   562  C CD1 . PHE   A 1 69  ? -18.271 19.283  -17.101 1.00 90.86 69  A 1 
ATOM   563  C CD2 . PHE   A 1 69  ? -18.679 20.711  -15.171 1.00 90.78 69  A 1 
ATOM   564  C CE1 . PHE   A 1 69  ? -17.234 18.643  -16.402 1.00 89.47 69  A 1 
ATOM   565  C CE2 . PHE   A 1 69  ? -17.644 20.072  -14.473 1.00 89.38 69  A 1 
ATOM   566  C CZ  . PHE   A 1 69  ? -16.922 19.036  -15.092 1.00 89.67 69  A 1 
ATOM   567  N N   . LEU   A 1 70  ? -18.124 21.820  -19.630 1.00 94.57 70  A 1 
ATOM   568  C CA  . LEU   A 1 70  ? -16.852 21.609  -20.330 1.00 95.17 70  A 1 
ATOM   569  C C   . LEU   A 1 70  ? -16.101 22.913  -20.634 1.00 96.00 70  A 1 
ATOM   570  O O   . LEU   A 1 70  ? -14.874 22.905  -20.691 1.00 95.16 70  A 1 
ATOM   571  C CB  . LEU   A 1 70  ? -17.121 20.827  -21.626 1.00 94.06 70  A 1 
ATOM   572  C CG  . LEU   A 1 70  ? -17.587 19.372  -21.426 1.00 91.97 70  A 1 
ATOM   573  C CD1 . LEU   A 1 70  ? -17.938 18.753  -22.778 1.00 89.09 70  A 1 
ATOM   574  C CD2 . LEU   A 1 70  ? -16.530 18.501  -20.756 1.00 88.47 70  A 1 
ATOM   575  N N   . THR   A 1 71  ? -16.816 24.031  -20.790 1.00 95.73 71  A 1 
ATOM   576  C CA  . THR   A 1 71  ? -16.223 25.355  -21.065 1.00 95.86 71  A 1 
ATOM   577  C C   . THR   A 1 71  ? -15.741 26.092  -19.812 1.00 96.26 71  A 1 
ATOM   578  O O   . THR   A 1 71  ? -15.074 27.118  -19.936 1.00 94.49 71  A 1 
ATOM   579  C CB  . THR   A 1 71  ? -17.201 26.255  -21.833 1.00 94.57 71  A 1 
ATOM   580  O OG1 . THR   A 1 71  ? -18.398 26.436  -21.107 1.00 86.62 71  A 1 
ATOM   581  C CG2 . THR   A 1 71  ? -17.569 25.673  -23.197 1.00 84.08 71  A 1 
ATOM   582  N N   . ARG   A 1 72  ? -16.059 25.603  -18.607 1.00 96.45 72  A 1 
ATOM   583  C CA  . ARG   A 1 72  ? -15.565 26.202  -17.358 1.00 96.36 72  A 1 
ATOM   584  C C   . ARG   A 1 72  ? -14.052 26.041  -17.255 1.00 97.25 72  A 1 
ATOM   585  O O   . ARG   A 1 72  ? -13.483 25.065  -17.740 1.00 96.70 72  A 1 
ATOM   586  C CB  . ARG   A 1 72  ? -16.260 25.590  -16.132 1.00 95.06 72  A 1 
ATOM   587  C CG  . ARG   A 1 72  ? -17.743 25.963  -16.044 1.00 89.74 72  A 1 
ATOM   588  C CD  . ARG   A 1 72  ? -18.382 25.257  -14.845 1.00 86.84 72  A 1 
ATOM   589  N NE  . ARG   A 1 72  ? -19.812 25.567  -14.716 1.00 82.07 72  A 1 
ATOM   590  C CZ  . ARG   A 1 72  ? -20.370 26.449  -13.902 1.00 77.81 72  A 1 
ATOM   591  N NH1 . ARG   A 1 72  ? -19.667 27.208  -13.115 1.00 70.29 72  A 1 
ATOM   592  N NH2 . ARG   A 1 72  ? -21.665 26.571  -13.865 1.00 72.41 72  A 1 
ATOM   593  N N   . SER   A 1 73  ? -13.409 26.980  -16.573 1.00 97.75 73  A 1 
ATOM   594  C CA  . SER   A 1 73  ? -11.974 26.934  -16.294 1.00 98.04 73  A 1 
ATOM   595  C C   . SER   A 1 73  ? -11.652 26.007  -15.117 1.00 98.28 73  A 1 
ATOM   596  O O   . SER   A 1 73  ? -12.455 25.817  -14.203 1.00 97.59 73  A 1 
ATOM   597  C CB  . SER   A 1 73  ? -11.438 28.347  -16.054 1.00 97.05 73  A 1 
ATOM   598  O OG  . SER   A 1 73  ? -12.208 28.990  -15.059 1.00 91.44 73  A 1 
ATOM   599  N N   . VAL   A 1 74  ? -10.447 25.450  -15.127 1.00 98.37 74  A 1 
ATOM   600  C CA  . VAL   A 1 74  ? -9.906  24.581  -14.068 1.00 98.45 74  A 1 
ATOM   601  C C   . VAL   A 1 74  ? -9.922  25.259  -12.691 1.00 98.42 74  A 1 
ATOM   602  O O   . VAL   A 1 74  ? -10.250 24.613  -11.696 1.00 97.89 74  A 1 
ATOM   603  C CB  . VAL   A 1 74  ? -8.481  24.157  -14.481 1.00 98.00 74  A 1 
ATOM   604  C CG1 . VAL   A 1 74  ? -7.606  23.677  -13.325 1.00 96.41 74  A 1 
ATOM   605  C CG2 . VAL   A 1 74  ? -8.552  23.026  -15.515 1.00 96.36 74  A 1 
ATOM   606  N N   . ASP   A 1 75  ? -9.631  26.555  -12.625 1.00 98.21 75  A 1 
ATOM   607  C CA  . ASP   A 1 75  ? -9.603  27.329  -11.374 1.00 97.99 75  A 1 
ATOM   608  C C   . ASP   A 1 75  ? -10.968 27.435  -10.681 1.00 98.05 75  A 1 
ATOM   609  O O   . ASP   A 1 75  ? -11.026 27.698  -9.479  1.00 96.66 75  A 1 
ATOM   610  C CB  . ASP   A 1 75  ? -9.011  28.720  -11.633 1.00 96.56 75  A 1 
ATOM   611  C CG  . ASP   A 1 75  ? -9.942  29.654  -12.410 1.00 92.50 75  A 1 
ATOM   612  O OD1 . ASP   A 1 75  ? -10.565 29.186  -13.385 1.00 83.89 75  A 1 
ATOM   613  O OD2 . ASP   A 1 75  ? -10.029 30.835  -12.021 1.00 83.92 75  A 1 
ATOM   614  N N   . SER   A 1 76  ? -12.067 27.158  -11.401 1.00 97.81 76  A 1 
ATOM   615  C CA  . SER   A 1 76  ? -13.427 27.151  -10.855 1.00 97.39 76  A 1 
ATOM   616  C C   . SER   A 1 76  ? -13.719 25.969  -9.924  1.00 97.44 76  A 1 
ATOM   617  O O   . SER   A 1 76  ? -14.668 26.042  -9.145  1.00 95.82 76  A 1 
ATOM   618  C CB  . SER   A 1 76  ? -14.459 27.209  -11.990 1.00 96.42 76  A 1 
ATOM   619  O OG  . SER   A 1 76  ? -14.571 25.998  -12.706 1.00 92.47 76  A 1 
ATOM   620  N N   . ILE   A 1 77  ? -12.937 24.878  -10.003 1.00 97.88 77  A 1 
ATOM   621  C CA  . ILE   A 1 77  ? -13.159 23.668  -9.188  1.00 97.68 77  A 1 
ATOM   622  C C   . ILE   A 1 77  ? -11.897 23.107  -8.526  1.00 97.89 77  A 1 
ATOM   623  O O   . ILE   A 1 77  ? -12.008 22.196  -7.703  1.00 97.02 77  A 1 
ATOM   624  C CB  . ILE   A 1 77  ? -13.866 22.556  -9.995  1.00 96.57 77  A 1 
ATOM   625  C CG1 . ILE   A 1 77  ? -12.955 21.935  -11.075 1.00 91.61 77  A 1 
ATOM   626  C CG2 . ILE   A 1 77  ? -15.180 23.071  -10.614 1.00 90.02 77  A 1 
ATOM   627  C CD1 . ILE   A 1 77  ? -13.484 20.581  -11.567 1.00 90.24 77  A 1 
ATOM   628  N N   . MET   A 1 78  ? -10.702 23.603  -8.871  1.00 98.32 78  A 1 
ATOM   629  C CA  . MET   A 1 78  ? -9.450  23.061  -8.353  1.00 98.43 78  A 1 
ATOM   630  C C   . MET   A 1 78  ? -9.354  23.208  -6.833  1.00 98.33 78  A 1 
ATOM   631  O O   . MET   A 1 78  ? -9.719  24.234  -6.249  1.00 97.60 78  A 1 
ATOM   632  C CB  . MET   A 1 78  ? -8.232  23.664  -9.073  1.00 97.99 78  A 1 
ATOM   633  C CG  . MET   A 1 78  ? -7.930  25.124  -8.689  1.00 97.37 78  A 1 
ATOM   634  S SD  . MET   A 1 78  ? -6.510  25.822  -9.584  1.00 97.19 78  A 1 
ATOM   635  C CE  . MET   A 1 78  ? -6.395  27.433  -8.787  1.00 94.08 78  A 1 
ATOM   636  N N   . LYS   A 1 79  ? -8.791  22.185  -6.169  1.00 98.41 79  A 1 
ATOM   637  C CA  . LYS   A 1 79  ? -8.417  22.278  -4.763  1.00 98.17 79  A 1 
ATOM   638  C C   . LYS   A 1 79  ? -7.124  23.086  -4.643  1.00 98.27 79  A 1 
ATOM   639  O O   . LYS   A 1 79  ? -6.151  22.773  -5.317  1.00 97.75 79  A 1 
ATOM   640  C CB  . LYS   A 1 79  ? -8.325  20.871  -4.156  1.00 97.40 79  A 1 
ATOM   641  C CG  . LYS   A 1 79  ? -8.078  20.966  -2.648  1.00 91.19 79  A 1 
ATOM   642  C CD  . LYS   A 1 79  ? -8.258  19.631  -1.926  1.00 85.71 79  A 1 
ATOM   643  C CE  . LYS   A 1 79  ? -7.990  19.920  -0.443  1.00 79.35 79  A 1 
ATOM   644  N NZ  . LYS   A 1 79  ? -8.182  18.766  0.452   1.00 70.55 79  A 1 
ATOM   645  N N   . LYS   A 1 80  ? -7.121  24.114  -3.794  1.00 97.89 80  A 1 
ATOM   646  C CA  . LYS   A 1 80  ? -6.006  25.078  -3.663  1.00 97.48 80  A 1 
ATOM   647  C C   . LYS   A 1 80  ? -5.025  24.738  -2.539  1.00 96.38 80  A 1 
ATOM   648  O O   . LYS   A 1 80  ? -3.850  25.043  -2.644  1.00 89.37 80  A 1 
ATOM   649  C CB  . LYS   A 1 80  ? -6.573  26.496  -3.478  1.00 96.23 80  A 1 
ATOM   650  C CG  . LYS   A 1 80  ? -7.393  26.964  -4.692  1.00 92.21 80  A 1 
ATOM   651  C CD  . LYS   A 1 80  ? -7.923  28.390  -4.492  1.00 89.22 80  A 1 
ATOM   652  C CE  . LYS   A 1 80  ? -8.764  28.787  -5.713  1.00 80.10 80  A 1 
ATOM   653  N NZ  . LYS   A 1 80  ? -9.338  30.150  -5.597  1.00 70.63 80  A 1 
ATOM   654  N N   . ASP   A 1 81  ? -5.503  24.097  -1.474  1.00 97.44 81  A 1 
ATOM   655  C CA  . ASP   A 1 81  ? -4.716  23.620  -0.335  1.00 97.06 81  A 1 
ATOM   656  C C   . ASP   A 1 81  ? -4.094  22.248  -0.658  1.00 97.62 81  A 1 
ATOM   657  O O   . ASP   A 1 81  ? -4.517  21.200  -0.168  1.00 95.68 81  A 1 
ATOM   658  C CB  . ASP   A 1 81  ? -5.593  23.630  0.940   1.00 94.76 81  A 1 
ATOM   659  C CG  . ASP   A 1 81  ? -6.826  22.720  0.846   1.00 86.20 81  A 1 
ATOM   660  O OD1 . ASP   A 1 81  ? -7.476  22.680  -0.223  1.00 78.38 81  A 1 
ATOM   661  O OD2 . ASP   A 1 81  ? -7.139  22.020  1.827   1.00 78.65 81  A 1 
ATOM   662  N N   . VAL   A 1 82  ? -3.095  22.244  -1.532  1.00 98.12 82  A 1 
ATOM   663  C CA  . VAL   A 1 82  ? -2.465  21.019  -2.035  1.00 98.49 82  A 1 
ATOM   664  C C   . VAL   A 1 82  ? -1.394  20.541  -1.065  1.00 98.53 82  A 1 
ATOM   665  O O   . VAL   A 1 82  ? -0.422  21.243  -0.804  1.00 98.15 82  A 1 
ATOM   666  C CB  . VAL   A 1 82  ? -1.893  21.210  -3.452  1.00 98.41 82  A 1 
ATOM   667  C CG1 . VAL   A 1 82  ? -1.372  19.886  -4.016  1.00 97.66 82  A 1 
ATOM   668  C CG2 . VAL   A 1 82  ? -2.958  21.732  -4.424  1.00 97.66 82  A 1 
ATOM   669  N N   . VAL   A 1 83  ? -1.546  19.315  -0.564  1.00 98.54 83  A 1 
ATOM   670  C CA  . VAL   A 1 83  ? -0.496  18.628  0.195   1.00 98.61 83  A 1 
ATOM   671  C C   . VAL   A 1 83  ? 0.511   18.060  -0.802  1.00 98.74 83  A 1 
ATOM   672  O O   . VAL   A 1 83  ? 0.133   17.341  -1.728  1.00 98.59 83  A 1 
ATOM   673  C CB  . VAL   A 1 83  ? -1.073  17.527  1.108   1.00 98.33 83  A 1 
ATOM   674  C CG1 . VAL   A 1 83  ? 0.019   16.901  1.981   1.00 97.09 83  A 1 
ATOM   675  C CG2 . VAL   A 1 83  ? -2.152  18.089  2.052   1.00 97.12 83  A 1 
ATOM   676  N N   . CYS   A 1 84  ? 1.781   18.376  -0.614  1.00 98.59 84  A 1 
ATOM   677  C CA  . CYS   A 1 84  ? 2.893   17.935  -1.452  1.00 98.59 84  A 1 
ATOM   678  C C   . CYS   A 1 84  ? 3.886   17.097  -0.640  1.00 98.55 84  A 1 
ATOM   679  O O   . CYS   A 1 84  ? 3.895   17.157  0.588   1.00 98.06 84  A 1 
ATOM   680  C CB  . CYS   A 1 84  ? 3.569   19.159  -2.087  1.00 98.40 84  A 1 
ATOM   681  S SG  . CYS   A 1 84  ? 2.415   20.032  -3.196  1.00 97.70 84  A 1 
ATOM   682  N N   . ALA   A 1 85  ? 4.726   16.335  -1.333  1.00 98.38 85  A 1 
ATOM   683  C CA  . ALA   A 1 85  ? 5.860   15.619  -0.764  1.00 98.36 85  A 1 
ATOM   684  C C   . ALA   A 1 85  ? 7.180   16.264  -1.201  1.00 98.45 85  A 1 
ATOM   685  O O   . ALA   A 1 85  ? 7.273   16.868  -2.271  1.00 98.15 85  A 1 
ATOM   686  C CB  . ALA   A 1 85  ? 5.780   14.146  -1.178  1.00 97.91 85  A 1 
ATOM   687  N N   . HIS   A 1 86  ? 8.218   16.093  -0.383  1.00 98.01 86  A 1 
ATOM   688  C CA  . HIS   A 1 86  ? 9.595   16.404  -0.762  1.00 97.51 86  A 1 
ATOM   689  C C   . HIS   A 1 86  ? 10.259  15.156  -1.384  1.00 97.19 86  A 1 
ATOM   690  O O   . HIS   A 1 86  ? 9.978   14.041  -0.940  1.00 96.76 86  A 1 
ATOM   691  C CB  . HIS   A 1 86  ? 10.344  16.908  0.478   1.00 96.94 86  A 1 
ATOM   692  C CG  . HIS   A 1 86  ? 11.688  17.494  0.154   1.00 95.01 86  A 1 
ATOM   693  N ND1 . HIS   A 1 86  ? 12.905  16.850  0.229   1.00 87.43 86  A 1 
ATOM   694  C CD2 . HIS   A 1 86  ? 11.943  18.762  -0.312  1.00 87.29 86  A 1 
ATOM   695  C CE1 . HIS   A 1 86  ? 13.862  17.707  -0.178  1.00 88.88 86  A 1 
ATOM   696  N NE2 . HIS   A 1 86  ? 13.315  18.879  -0.514  1.00 89.52 86  A 1 
ATOM   697  N N   . PRO   A 1 87  ? 11.144  15.280  -2.386  1.00 97.15 87  A 1 
ATOM   698  C CA  . PRO   A 1 87  ? 11.785  14.116  -3.015  1.00 96.50 87  A 1 
ATOM   699  C C   . PRO   A 1 87  ? 12.609  13.258  -2.047  1.00 95.53 87  A 1 
ATOM   700  O O   . PRO   A 1 87  ? 12.768  12.064  -2.284  1.00 94.26 87  A 1 
ATOM   701  C CB  . PRO   A 1 87  ? 12.660  14.697  -4.130  1.00 96.05 87  A 1 
ATOM   702  C CG  . PRO   A 1 87  ? 12.895  16.150  -3.711  1.00 95.11 87  A 1 
ATOM   703  C CD  . PRO   A 1 87  ? 11.585  16.512  -3.030  1.00 96.91 87  A 1 
ATOM   704  N N   . LEU   A 1 88  ? 13.110  13.839  -0.961  1.00 95.26 88  A 1 
ATOM   705  C CA  . LEU   A 1 88  ? 13.908  13.162  0.071   1.00 93.86 88  A 1 
ATOM   706  C C   . LEU   A 1 88  ? 13.079  12.639  1.258   1.00 92.97 88  A 1 
ATOM   707  O O   . LEU   A 1 88  ? 13.663  12.106  2.204   1.00 91.34 88  A 1 
ATOM   708  C CB  . LEU   A 1 88  ? 15.035  14.093  0.559   1.00 92.64 88  A 1 
ATOM   709  C CG  . LEU   A 1 88  ? 15.994  14.609  -0.528  1.00 89.85 88  A 1 
ATOM   710  C CD1 . LEU   A 1 88  ? 17.044  15.511  0.117   1.00 85.43 88  A 1 
ATOM   711  C CD2 . LEU   A 1 88  ? 16.714  13.475  -1.255  1.00 84.41 88  A 1 
ATOM   712  N N   . ASP   A 1 89  ? 11.744  12.779  1.238   1.00 94.25 89  A 1 
ATOM   713  C CA  . ASP   A 1 89  ? 10.886  12.157  2.246   1.00 94.10 89  A 1 
ATOM   714  C C   . ASP   A 1 89  ? 10.979  10.632  2.129   1.00 93.64 89  A 1 
ATOM   715  O O   . ASP   A 1 89  ? 11.029  10.080  1.025   1.00 92.85 89  A 1 
ATOM   716  C CB  . ASP   A 1 89  ? 9.424   12.603  2.105   1.00 94.59 89  A 1 
ATOM   717  C CG  . ASP   A 1 89  ? 9.174   14.082  2.419   1.00 94.64 89  A 1 
ATOM   718  O OD1 . ASP   A 1 89  ? 9.932   14.665  3.222   1.00 91.96 89  A 1 
ATOM   719  O OD2 . ASP   A 1 89  ? 8.191   14.627  1.860   1.00 91.94 89  A 1 
ATOM   720  N N   . PHE   A 1 90  ? 10.966  9.922   3.266   1.00 90.37 90  A 1 
ATOM   721  C CA  . PHE   A 1 90  ? 10.873  8.469   3.245   1.00 89.65 90  A 1 
ATOM   722  C C   . PHE   A 1 90  ? 9.487   8.030   2.772   1.00 91.08 90  A 1 
ATOM   723  O O   . PHE   A 1 90  ? 8.459   8.494   3.258   1.00 90.82 90  A 1 
ATOM   724  C CB  . PHE   A 1 90  ? 11.203  7.881   4.613   1.00 86.84 90  A 1 
ATOM   725  C CG  . PHE   A 1 90  ? 12.671  7.934   4.971   1.00 83.88 90  A 1 
ATOM   726  C CD1 . PHE   A 1 90  ? 13.601  7.184   4.226   1.00 77.87 90  A 1 
ATOM   727  C CD2 . PHE   A 1 90  ? 13.109  8.694   6.070   1.00 75.74 90  A 1 
ATOM   728  C CE1 . PHE   A 1 90  ? 14.958  7.183   4.591   1.00 73.90 90  A 1 
ATOM   729  C CE2 . PHE   A 1 90  ? 14.462  8.694   6.438   1.00 72.68 90  A 1 
ATOM   730  C CZ  . PHE   A 1 90  ? 15.388  7.932   5.699   1.00 74.67 90  A 1 
ATOM   731  N N   . VAL   A 1 91  ? 9.461   7.063   1.848   1.00 91.40 91  A 1 
ATOM   732  C CA  . VAL   A 1 91  ? 8.219   6.463   1.333   1.00 92.41 91  A 1 
ATOM   733  C C   . VAL   A 1 91  ? 7.396   5.853   2.463   1.00 92.81 91  A 1 
ATOM   734  O O   . VAL   A 1 91  ? 6.172   5.962   2.471   1.00 92.30 91  A 1 
ATOM   735  C CB  . VAL   A 1 91  ? 8.558   5.387   0.290   1.00 91.98 91  A 1 
ATOM   736  C CG1 . VAL   A 1 91  ? 7.322   4.615   -0.180  1.00 88.71 91  A 1 
ATOM   737  C CG2 . VAL   A 1 91  ? 9.219   6.026   -0.936  1.00 89.37 91  A 1 
ATOM   738  N N   . GLU   A 1 92  ? 8.073   5.244   3.414   1.00 87.48 92  A 1 
ATOM   739  C CA  . GLU   A 1 92  ? 7.505   4.636   4.611   1.00 85.87 92  A 1 
ATOM   740  C C   . GLU   A 1 92  ? 6.724   5.650   5.466   1.00 86.76 92  A 1 
ATOM   741  O O   . GLU   A 1 92  ? 5.638   5.351   5.954   1.00 85.79 92  A 1 
ATOM   742  C CB  . GLU   A 1 92  ? 8.654   4.010   5.418   1.00 82.64 92  A 1 
ATOM   743  C CG  . GLU   A 1 92  ? 9.426   2.888   4.689   1.00 77.46 92  A 1 
ATOM   744  C CD  . GLU   A 1 92  ? 10.661  3.314   3.876   1.00 73.95 92  A 1 
ATOM   745  O OE1 . GLU   A 1 92  ? 11.642  2.534   3.855   1.00 68.12 92  A 1 
ATOM   746  O OE2 . GLU   A 1 92  ? 10.639  4.385   3.246   1.00 69.37 92  A 1 
ATOM   747  N N   . GLU   A 1 93  ? 7.251   6.871   5.596   1.00 89.88 93  A 1 
ATOM   748  C CA  . GLU   A 1 93  ? 6.632   7.956   6.363   1.00 89.60 93  A 1 
ATOM   749  C C   . GLU   A 1 93  ? 5.548   8.672   5.546   1.00 91.56 93  A 1 
ATOM   750  O O   . GLU   A 1 93  ? 4.432   8.875   6.029   1.00 90.72 93  A 1 
ATOM   751  C CB  . GLU   A 1 93  ? 7.718   8.935   6.837   1.00 86.69 93  A 1 
ATOM   752  C CG  . GLU   A 1 93  ? 8.670   8.287   7.859   1.00 79.38 93  A 1 
ATOM   753  C CD  . GLU   A 1 93  ? 9.836   9.189   8.305   1.00 74.53 93  A 1 
ATOM   754  O OE1 . GLU   A 1 93  ? 10.611  8.723   9.176   1.00 66.75 93  A 1 
ATOM   755  O OE2 . GLU   A 1 93  ? 9.969   10.319  7.783   1.00 66.84 93  A 1 
ATOM   756  N N   . ILE   A 1 94  ? 5.815   8.982   4.275   1.00 94.57 94  A 1 
ATOM   757  C CA  . ILE   A 1 94  ? 4.865   9.704   3.419   1.00 95.43 94  A 1 
ATOM   758  C C   . ILE   A 1 94  ? 3.622   8.865   3.086   1.00 96.23 94  A 1 
ATOM   759  O O   . ILE   A 1 94  ? 2.561   9.412   2.785   1.00 95.85 94  A 1 
ATOM   760  C CB  . ILE   A 1 94  ? 5.582   10.237  2.160   1.00 94.31 94  A 1 
ATOM   761  C CG1 . ILE   A 1 94  ? 4.973   11.556  1.654   1.00 84.72 94  A 1 
ATOM   762  C CG2 . ILE   A 1 94  ? 5.587   9.212   1.011   1.00 86.51 94  A 1 
ATOM   763  C CD1 . ILE   A 1 94  ? 5.240   12.739  2.565   1.00 80.64 94  A 1 
ATOM   764  N N   . SER   A 1 95  ? 3.715   7.533   3.179   1.00 95.65 95  A 1 
ATOM   765  C CA  . SER   A 1 95  ? 2.577   6.633   2.968   1.00 95.55 95  A 1 
ATOM   766  C C   . SER   A 1 95  ? 1.427   6.888   3.948   1.00 96.01 95  A 1 
ATOM   767  O O   . SER   A 1 95  ? 0.264   6.752   3.564   1.00 95.49 95  A 1 
ATOM   768  C CB  . SER   A 1 95  ? 3.026   5.175   3.071   1.00 94.51 95  A 1 
ATOM   769  O OG  . SER   A 1 95  ? 3.835   4.853   1.961   1.00 88.09 95  A 1 
ATOM   770  N N   . ALA   A 1 96  ? 1.727   7.305   5.181   1.00 95.27 96  A 1 
ATOM   771  C CA  . ALA   A 1 96  ? 0.713   7.650   6.174   1.00 94.89 96  A 1 
ATOM   772  C C   . ALA   A 1 96  ? -0.107  8.879   5.748   1.00 95.67 96  A 1 
ATOM   773  O O   . ALA   A 1 96  ? -1.336  8.867   5.845   1.00 95.09 96  A 1 
ATOM   774  C CB  . ALA   A 1 96  ? 1.401   7.848   7.530   1.00 93.16 96  A 1 
ATOM   775  N N   . VAL   A 1 97  ? 0.535   9.876   5.147   1.00 96.33 97  A 1 
ATOM   776  C CA  . VAL   A 1 97  ? -0.104  11.122  4.685   1.00 96.85 97  A 1 
ATOM   777  C C   . VAL   A 1 97  ? -1.287  10.847  3.751   1.00 97.24 97  A 1 
ATOM   778  O O   . VAL   A 1 97  ? -2.313  11.521  3.818   1.00 96.84 97  A 1 
ATOM   779  C CB  . VAL   A 1 97  ? 0.932   12.028  3.988   1.00 96.75 97  A 1 
ATOM   780  C CG1 . VAL   A 1 97  ? 0.325   13.338  3.489   1.00 95.31 97  A 1 
ATOM   781  C CG2 . VAL   A 1 97  ? 2.089   12.384  4.932   1.00 95.45 97  A 1 
ATOM   782  N N   . PHE   A 1 98  ? -1.202  9.803   2.911   1.00 97.15 98  A 1 
ATOM   783  C CA  . PHE   A 1 98  ? -2.275  9.455   1.976   1.00 97.49 98  A 1 
ATOM   784  C C   . PHE   A 1 98  ? -3.582  9.069   2.682   1.00 97.31 98  A 1 
ATOM   785  O O   . PHE   A 1 98  ? -4.654  9.474   2.239   1.00 96.47 98  A 1 
ATOM   786  C CB  . PHE   A 1 98  ? -1.834  8.295   1.080   1.00 97.66 98  A 1 
ATOM   787  C CG  . PHE   A 1 98  ? -0.889  8.680   -0.032  1.00 97.91 98  A 1 
ATOM   788  C CD1 . PHE   A 1 98  ? -1.372  8.826   -1.347  1.00 96.97 98  A 1 
ATOM   789  C CD2 . PHE   A 1 98  ? 0.474   8.878   0.226   1.00 96.72 98  A 1 
ATOM   790  C CE1 . PHE   A 1 98  ? -0.494  9.162   -2.385  1.00 96.39 98  A 1 
ATOM   791  C CE2 . PHE   A 1 98  ? 1.353   9.220   -0.810  1.00 96.37 98  A 1 
ATOM   792  C CZ  . PHE   A 1 98  ? 0.870   9.358   -2.118  1.00 97.29 98  A 1 
ATOM   793  N N   . TYR   A 1 99  ? -3.510  8.240   3.736   1.00 96.74 99  A 1 
ATOM   794  C CA  . TYR   A 1 99  ? -4.711  7.788   4.437   1.00 96.11 99  A 1 
ATOM   795  C C   . TYR   A 1 99  ? -5.150  8.754   5.541   1.00 95.86 99  A 1 
ATOM   796  O O   . TYR   A 1 99  ? -6.346  8.840   5.804   1.00 94.35 99  A 1 
ATOM   797  C CB  . TYR   A 1 99  ? -4.557  6.347   4.939   1.00 95.22 99  A 1 
ATOM   798  C CG  . TYR   A 1 99  ? -3.468  6.100   5.962   1.00 95.45 99  A 1 
ATOM   799  C CD1 . TYR   A 1 99  ? -2.310  5.395   5.599   1.00 92.76 99  A 1 
ATOM   800  C CD2 . TYR   A 1 99  ? -3.622  6.544   7.292   1.00 92.63 99  A 1 
ATOM   801  C CE1 . TYR   A 1 99  ? -1.303  5.152   6.541   1.00 91.28 99  A 1 
ATOM   802  C CE2 . TYR   A 1 99  ? -2.613  6.316   8.242   1.00 91.10 99  A 1 
ATOM   803  C CZ  . TYR   A 1 99  ? -1.451  5.620   7.860   1.00 92.34 99  A 1 
ATOM   804  O OH  . TYR   A 1 99  ? -0.459  5.409   8.779   1.00 90.30 99  A 1 
ATOM   805  N N   . GLU   A 1 100 ? -4.231  9.503   6.130   1.00 96.31 100 A 1 
ATOM   806  C CA  . GLU   A 1 100 ? -4.538  10.541  7.117   1.00 95.66 100 A 1 
ATOM   807  C C   . GLU   A 1 100 ? -5.313  11.703  6.488   1.00 95.71 100 A 1 
ATOM   808  O O   . GLU   A 1 100 ? -6.338  12.122  7.017   1.00 94.31 100 A 1 
ATOM   809  C CB  . GLU   A 1 100 ? -3.240  11.050  7.753   1.00 94.54 100 A 1 
ATOM   810  C CG  . GLU   A 1 100 ? -2.614  10.000  8.682   1.00 90.71 100 A 1 
ATOM   811  C CD  . GLU   A 1 100 ? -1.257  10.423  9.255   1.00 86.95 100 A 1 
ATOM   812  O OE1 . GLU   A 1 100 ? -0.755  9.667   10.118  1.00 79.87 100 A 1 
ATOM   813  O OE2 . GLU   A 1 100 ? -0.723  11.469  8.824   1.00 80.51 100 A 1 
ATOM   814  N N   . HIS   A 1 101 ? -4.888  12.171  5.319   1.00 96.88 101 A 1 
ATOM   815  C CA  . HIS   A 1 101 ? -5.566  13.249  4.597   1.00 96.98 101 A 1 
ATOM   816  C C   . HIS   A 1 101 ? -6.679  12.758  3.663   1.00 96.94 101 A 1 
ATOM   817  O O   . HIS   A 1 101 ? -7.392  13.563  3.055   1.00 95.53 101 A 1 
ATOM   818  C CB  . HIS   A 1 101 ? -4.528  14.090  3.847   1.00 96.94 101 A 1 
ATOM   819  C CG  . HIS   A 1 101 ? -3.559  14.794  4.754   1.00 96.46 101 A 1 
ATOM   820  N ND1 . HIS   A 1 101 ? -2.470  14.237  5.386   1.00 82.44 101 A 1 
ATOM   821  C CD2 . HIS   A 1 101 ? -3.607  16.112  5.144   1.00 83.02 101 A 1 
ATOM   822  C CE1 . HIS   A 1 101 ? -1.884  15.183  6.134   1.00 86.93 101 A 1 
ATOM   823  N NE2 . HIS   A 1 101 ? -2.546  16.342  6.003   1.00 89.05 101 A 1 
ATOM   824  N N   . GLY   A 1 102 ? -6.854  11.434  3.512   1.00 96.65 102 A 1 
ATOM   825  C CA  . GLY   A 1 102 ? -7.869  10.863  2.620   1.00 96.40 102 A 1 
ATOM   826  C C   . GLY   A 1 102 ? -7.631  11.151  1.131   1.00 96.93 102 A 1 
ATOM   827  O O   . GLY   A 1 102 ? -8.567  11.053  0.329   1.00 95.53 102 A 1 
ATOM   828  N N   . ILE   A 1 103 ? -6.387  11.468  0.751   1.00 97.88 103 A 1 
ATOM   829  C CA  . ILE   A 1 103 ? -5.970  11.809  -0.616  1.00 98.13 103 A 1 
ATOM   830  C C   . ILE   A 1 103 ? -5.405  10.596  -1.367  1.00 98.27 103 A 1 
ATOM   831  O O   . ILE   A 1 103 ? -5.067  9.566   -0.779  1.00 97.97 103 A 1 
ATOM   832  C CB  . ILE   A 1 103 ? -5.005  13.024  -0.611  1.00 97.78 103 A 1 
ATOM   833  C CG1 . ILE   A 1 103 ? -3.701  12.723  0.155   1.00 95.79 103 A 1 
ATOM   834  C CG2 . ILE   A 1 103 ? -5.734  14.260  -0.060  1.00 93.78 103 A 1 
ATOM   835  C CD1 . ILE   A 1 103 ? -2.691  13.888  0.178   1.00 94.56 103 A 1 
ATOM   836  N N   . GLY   A 1 104 ? -5.323  10.699  -2.693  1.00 97.93 104 A 1 
ATOM   837  C CA  . GLY   A 1 104 ? -4.804  9.634   -3.561  1.00 97.98 104 A 1 
ATOM   838  C C   . GLY   A 1 104 ? -3.526  9.990   -4.317  1.00 98.38 104 A 1 
ATOM   839  O O   . GLY   A 1 104 ? -3.025  9.150   -5.063  1.00 97.85 104 A 1 
ATOM   840  N N   . CYS   A 1 105 ? -3.029  11.218  -4.147  1.00 98.49 105 A 1 
ATOM   841  C CA  . CYS   A 1 105 ? -1.899  11.766  -4.885  1.00 98.61 105 A 1 
ATOM   842  C C   . CYS   A 1 105 ? -1.150  12.801  -4.047  1.00 98.75 105 A 1 
ATOM   843  O O   . CYS   A 1 105 ? -1.781  13.614  -3.376  1.00 98.45 105 A 1 
ATOM   844  C CB  . CYS   A 1 105 ? -2.467  12.390  -6.166  1.00 97.70 105 A 1 
ATOM   845  S SG  . CYS   A 1 105 ? -1.202  13.289  -7.081  1.00 94.91 105 A 1 
ATOM   846  N N   . LEU   A 1 106 ? 0.174   12.785  -4.141  1.00 98.83 106 A 1 
ATOM   847  C CA  . LEU   A 1 106 ? 1.056   13.842  -3.658  1.00 98.85 106 A 1 
ATOM   848  C C   . LEU   A 1 106 ? 1.926   14.327  -4.823  1.00 98.88 106 A 1 
ATOM   849  O O   . LEU   A 1 106 ? 2.734   13.544  -5.334  1.00 98.72 106 A 1 
ATOM   850  C CB  . LEU   A 1 106 ? 1.929   13.330  -2.501  1.00 98.66 106 A 1 
ATOM   851  C CG  . LEU   A 1 106 ? 1.168   12.987  -1.207  1.00 97.90 106 A 1 
ATOM   852  C CD1 . LEU   A 1 106 ? 2.109   12.334  -0.205  1.00 96.82 106 A 1 
ATOM   853  C CD2 . LEU   A 1 106 ? 0.568   14.234  -0.548  1.00 96.64 106 A 1 
ATOM   854  N N   . PRO   A 1 107 ? 1.783   15.584  -5.275  1.00 98.93 107 A 1 
ATOM   855  C CA  . PRO   A 1 107 ? 2.807   16.203  -6.106  1.00 98.91 107 A 1 
ATOM   856  C C   . PRO   A 1 107 ? 4.131   16.244  -5.337  1.00 98.90 107 A 1 
ATOM   857  O O   . PRO   A 1 107 ? 4.143   16.541  -4.139  1.00 98.74 107 A 1 
ATOM   858  C CB  . PRO   A 1 107 ? 2.306   17.612  -6.426  1.00 98.79 107 A 1 
ATOM   859  C CG  . PRO   A 1 107 ? 0.819   17.568  -6.100  1.00 97.56 107 A 1 
ATOM   860  C CD  . PRO   A 1 107 ? 0.729   16.531  -4.989  1.00 98.76 107 A 1 
ATOM   861  N N   . VAL   A 1 108 ? 5.229   15.957  -6.018  1.00 98.82 108 A 1 
ATOM   862  C CA  . VAL   A 1 108 ? 6.574   16.056  -5.446  1.00 98.79 108 A 1 
ATOM   863  C C   . VAL   A 1 108 ? 7.181   17.380  -5.879  1.00 98.77 108 A 1 
ATOM   864  O O   . VAL   A 1 108 ? 7.284   17.658  -7.074  1.00 98.56 108 A 1 
ATOM   865  C CB  . VAL   A 1 108 ? 7.464   14.864  -5.830  1.00 98.65 108 A 1 
ATOM   866  C CG1 . VAL   A 1 108 ? 8.776   14.908  -5.047  1.00 98.17 108 A 1 
ATOM   867  C CG2 . VAL   A 1 108 ? 6.773   13.524  -5.539  1.00 98.17 108 A 1 
ATOM   868  N N   . VAL   A 1 109 ? 7.552   18.197  -4.910  1.00 98.71 109 A 1 
ATOM   869  C CA  . VAL   A 1 109 ? 8.074   19.547  -5.132  1.00 98.59 109 A 1 
ATOM   870  C C   . VAL   A 1 109 ? 9.470   19.688  -4.535  1.00 98.30 109 A 1 
ATOM   871  O O   . VAL   A 1 109 ? 9.738   19.248  -3.420  1.00 97.39 109 A 1 
ATOM   872  C CB  . VAL   A 1 109 ? 7.127   20.646  -4.612  1.00 98.27 109 A 1 
ATOM   873  C CG1 . VAL   A 1 109 ? 5.830   20.683  -5.434  1.00 96.65 109 A 1 
ATOM   874  C CG2 . VAL   A 1 109 ? 6.756   20.495  -3.133  1.00 96.96 109 A 1 
ATOM   875  N N   . HIS   A 1 110 ? 10.372  20.322  -5.298  1.00 98.40 110 A 1 
ATOM   876  C CA  . HIS   A 1 110 ? 11.720  20.664  -4.864  1.00 98.04 110 A 1 
ATOM   877  C C   . HIS   A 1 110 ? 12.048  22.082  -5.325  1.00 97.82 110 A 1 
ATOM   878  O O   . HIS   A 1 110 ? 11.767  22.435  -6.467  1.00 95.74 110 A 1 
ATOM   879  C CB  . HIS   A 1 110 ? 12.718  19.644  -5.411  1.00 97.09 110 A 1 
ATOM   880  C CG  . HIS   A 1 110 ? 14.088  19.794  -4.813  1.00 95.57 110 A 1 
ATOM   881  N ND1 . HIS   A 1 110 ? 14.416  19.631  -3.483  1.00 84.65 110 A 1 
ATOM   882  C CD2 . HIS   A 1 110 ? 15.248  20.103  -5.477  1.00 84.71 110 A 1 
ATOM   883  C CE1 . HIS   A 1 110 ? 15.740  19.829  -3.358  1.00 86.73 110 A 1 
ATOM   884  N NE2 . HIS   A 1 110 ? 16.277  20.115  -4.545  1.00 88.57 110 A 1 
ATOM   885  N N   . HIS   A 1 111 ? 12.597  22.905  -4.435  1.00 97.07 111 A 1 
ATOM   886  C CA  . HIS   A 1 111 ? 12.751  24.345  -4.675  1.00 97.17 111 A 1 
ATOM   887  C C   . HIS   A 1 111 ? 11.473  25.000  -5.235  1.00 97.38 111 A 1 
ATOM   888  O O   . HIS   A 1 111 ? 11.505  25.715  -6.232  1.00 94.77 111 A 1 
ATOM   889  C CB  . HIS   A 1 111 ? 13.994  24.606  -5.537  1.00 96.18 111 A 1 
ATOM   890  C CG  . HIS   A 1 111 ? 15.278  24.135  -4.918  1.00 93.61 111 A 1 
ATOM   891  N ND1 . HIS   A 1 111 ? 15.734  24.441  -3.648  1.00 80.82 111 A 1 
ATOM   892  C CD2 . HIS   A 1 111 ? 16.227  23.335  -5.500  1.00 80.65 111 A 1 
ATOM   893  C CE1 . HIS   A 1 111 ? 16.922  23.839  -3.482  1.00 82.74 111 A 1 
ATOM   894  N NE2 . HIS   A 1 111 ? 17.257  23.169  -4.586  1.00 84.15 111 A 1 
ATOM   895  N N   . GLN   A 1 112 ? 10.327  24.694  -4.600  1.00 96.97 112 A 1 
ATOM   896  C CA  . GLN   A 1 112 ? 8.975   25.143  -4.974  1.00 97.01 112 A 1 
ATOM   897  C C   . GLN   A 1 112 ? 8.458   24.639  -6.338  1.00 97.62 112 A 1 
ATOM   898  O O   . GLN   A 1 112 ? 7.283   24.826  -6.640  1.00 95.81 112 A 1 
ATOM   899  C CB  . GLN   A 1 112 ? 8.852   26.668  -4.843  1.00 95.38 112 A 1 
ATOM   900  C CG  . GLN   A 1 112 ? 9.222   27.187  -3.440  1.00 89.82 112 A 1 
ATOM   901  C CD  . GLN   A 1 112 ? 9.090   28.703  -3.311  1.00 82.14 112 A 1 
ATOM   902  O OE1 . GLN   A 1 112 ? 8.884   29.428  -4.267  1.00 72.40 112 A 1 
ATOM   903  N NE2 . GLN   A 1 112 ? 9.206   29.246  -2.120  1.00 69.74 112 A 1 
ATOM   904  N N   . LYS   A 1 113 ? 9.266   23.936  -7.139  1.00 98.23 113 A 1 
ATOM   905  C CA  . LYS   A 1 113 ? 8.892   23.447  -8.471  1.00 98.43 113 A 1 
ATOM   906  C C   . LYS   A 1 113 ? 8.404   22.005  -8.424  1.00 98.68 113 A 1 
ATOM   907  O O   . LYS   A 1 113 ? 8.996   21.159  -7.760  1.00 98.31 113 A 1 
ATOM   908  C CB  . LYS   A 1 113 ? 10.056  23.615  -9.456  1.00 97.73 113 A 1 
ATOM   909  C CG  . LYS   A 1 113 ? 10.406  25.099  -9.641  1.00 92.72 113 A 1 
ATOM   910  C CD  . LYS   A 1 113 ? 11.442  25.331  -10.739 1.00 88.98 113 A 1 
ATOM   911  C CE  . LYS   A 1 113 ? 11.691  26.843  -10.814 1.00 80.67 113 A 1 
ATOM   912  N NZ  . LYS   A 1 113 ? 12.474  27.251  -12.007 1.00 71.07 113 A 1 
ATOM   913  N N   . LEU   A 1 114 ? 7.353   21.706  -9.196  1.00 98.56 114 A 1 
ATOM   914  C CA  . LEU   A 1 114 ? 6.887   20.346  -9.432  1.00 98.75 114 A 1 
ATOM   915  C C   . LEU   A 1 114 ? 7.943   19.562  -10.222 1.00 98.75 114 A 1 
ATOM   916  O O   . LEU   A 1 114 ? 8.264   19.918  -11.356 1.00 98.46 114 A 1 
ATOM   917  C CB  . LEU   A 1 114 ? 5.549   20.409  -10.180 1.00 98.72 114 A 1 
ATOM   918  C CG  . LEU   A 1 114 ? 4.929   19.032  -10.468 1.00 98.36 114 A 1 
ATOM   919  C CD1 . LEU   A 1 114 ? 4.434   18.356  -9.193  1.00 98.03 114 A 1 
ATOM   920  C CD2 . LEU   A 1 114 ? 3.742   19.194  -11.412 1.00 97.85 114 A 1 
ATOM   921  N N   . ILE   A 1 115 ? 8.436   18.470  -9.637  1.00 98.71 115 A 1 
ATOM   922  C CA  . ILE   A 1 115 ? 9.422   17.573  -10.264 1.00 98.57 115 A 1 
ATOM   923  C C   . ILE   A 1 115 ? 8.922   16.137  -10.443 1.00 98.57 115 A 1 
ATOM   924  O O   . ILE   A 1 115 ? 9.516   15.369  -11.196 1.00 98.04 115 A 1 
ATOM   925  C CB  . ILE   A 1 115 ? 10.757  17.590  -9.494  1.00 98.19 115 A 1 
ATOM   926  C CG1 . ILE   A 1 115 ? 10.608  17.067  -8.046  1.00 95.90 115 A 1 
ATOM   927  C CG2 . ILE   A 1 115 ? 11.380  19.001  -9.525  1.00 95.00 115 A 1 
ATOM   928  C CD1 . ILE   A 1 115 ? 11.950  16.676  -7.422  1.00 93.86 115 A 1 
ATOM   929  N N   . GLY   A 1 116 ? 7.832   15.765  -9.772  1.00 98.75 116 A 1 
ATOM   930  C CA  . GLY   A 1 116 ? 7.272   14.425  -9.848  1.00 98.76 116 A 1 
ATOM   931  C C   . GLY   A 1 116 ? 5.868   14.339  -9.272  1.00 98.86 116 A 1 
ATOM   932  O O   . GLY   A 1 116 ? 5.295   15.320  -8.798  1.00 98.75 116 A 1 
ATOM   933  N N   . ILE   A 1 117 ? 5.301   13.128  -9.330  1.00 98.91 117 A 1 
ATOM   934  C CA  . ILE   A 1 117 ? 4.015   12.812  -8.714  1.00 98.90 117 A 1 
ATOM   935  C C   . ILE   A 1 117 ? 4.058   11.402  -8.139  1.00 98.87 117 A 1 
ATOM   936  O O   . ILE   A 1 117 ? 4.605   10.483  -8.752  1.00 98.66 117 A 1 
ATOM   937  C CB  . ILE   A 1 117 ? 2.865   13.031  -9.721  1.00 98.76 117 A 1 
ATOM   938  C CG1 . ILE   A 1 117 ? 1.502   13.078  -9.001  1.00 97.71 117 A 1 
ATOM   939  C CG2 . ILE   A 1 117 ? 2.860   11.981  -10.846 1.00 97.98 117 A 1 
ATOM   940  C CD1 . ILE   A 1 117 ? 0.373   13.592  -9.910  1.00 96.00 117 A 1 
ATOM   941  N N   . LEU   A 1 118 ? 3.465   11.228  -6.960  1.00 98.83 118 A 1 
ATOM   942  C CA  . LEU   A 1 118 ? 3.330   9.951   -6.275  1.00 98.78 118 A 1 
ATOM   943  C C   . LEU   A 1 118 ? 1.848   9.690   -6.016  1.00 98.81 118 A 1 
ATOM   944  O O   . LEU   A 1 118 ? 1.137   10.555  -5.512  1.00 98.38 118 A 1 
ATOM   945  C CB  . LEU   A 1 118 ? 4.165   10.001  -4.987  1.00 98.31 118 A 1 
ATOM   946  C CG  . LEU   A 1 118 ? 4.267   8.649   -4.262  1.00 95.61 118 A 1 
ATOM   947  C CD1 . LEU   A 1 118 ? 5.110   7.650   -5.053  1.00 91.36 118 A 1 
ATOM   948  C CD2 . LEU   A 1 118 ? 4.913   8.846   -2.896  1.00 91.76 118 A 1 
ATOM   949  N N   . THR   A 1 119 ? 1.369   8.492   -6.353  1.00 98.64 119 A 1 
ATOM   950  C CA  . THR   A 1 119 ? -0.035  8.109   -6.138  1.00 98.46 119 A 1 
ATOM   951  C C   . THR   A 1 119 ? -0.144  6.850   -5.283  1.00 98.25 119 A 1 
ATOM   952  O O   . THR   A 1 119 ? 0.815   6.088   -5.132  1.00 97.67 119 A 1 
ATOM   953  C CB  . THR   A 1 119 ? -0.795  7.918   -7.461  1.00 97.98 119 A 1 
ATOM   954  O OG1 . THR   A 1 119 ? -0.363  6.762   -8.133  1.00 94.81 119 A 1 
ATOM   955  C CG2 . THR   A 1 119 ? -0.677  9.110   -8.410  1.00 94.55 119 A 1 
ATOM   956  N N   . LYS   A 1 120 ? -1.348  6.560   -4.773  1.00 97.93 120 A 1 
ATOM   957  C CA  . LYS   A 1 120 ? -1.625  5.289   -4.087  1.00 97.60 120 A 1 
ATOM   958  C C   . LYS   A 1 120 ? -1.296  4.070   -4.951  1.00 97.38 120 A 1 
ATOM   959  O O   . LYS   A 1 120 ? -0.962  3.028   -4.410  1.00 96.61 120 A 1 
ATOM   960  C CB  . LYS   A 1 120 ? -3.098  5.215   -3.634  1.00 96.82 120 A 1 
ATOM   961  C CG  . LYS   A 1 120 ? -3.401  6.155   -2.457  1.00 93.71 120 A 1 
ATOM   962  C CD  . LYS   A 1 120 ? -4.807  5.945   -1.884  1.00 91.17 120 A 1 
ATOM   963  C CE  . LYS   A 1 120 ? -4.973  6.876   -0.669  1.00 84.34 120 A 1 
ATOM   964  N NZ  . LYS   A 1 120 ? -6.200  6.619   0.125   1.00 79.09 120 A 1 
ATOM   965  N N   . THR   A 1 121 ? -1.387  4.186   -6.275  1.00 97.49 121 A 1 
ATOM   966  C CA  . THR   A 1 121 ? -1.016  3.100   -7.191  1.00 97.18 121 A 1 
ATOM   967  C C   . THR   A 1 121 ? 0.493   2.866   -7.196  1.00 97.00 121 A 1 
ATOM   968  O O   . THR   A 1 121 ? 0.908   1.713   -7.181  1.00 96.26 121 A 1 
ATOM   969  C CB  . THR   A 1 121 ? -1.542  3.361   -8.609  1.00 96.66 121 A 1 
ATOM   970  O OG1 . THR   A 1 121 ? -2.958  3.327   -8.572  1.00 92.77 121 A 1 
ATOM   971  C CG2 . THR   A 1 121 ? -1.115  2.296   -9.621  1.00 92.03 121 A 1 
ATOM   972  N N   . ASP   A 1 122 ? 1.306   3.919   -7.141  1.00 97.13 122 A 1 
ATOM   973  C CA  . ASP   A 1 122 ? 2.768   3.805   -7.072  1.00 97.10 122 A 1 
ATOM   974  C C   . ASP   A 1 122 ? 3.204   3.160   -5.750  1.00 96.90 122 A 1 
ATOM   975  O O   . ASP   A 1 122 ? 4.044   2.260   -5.749  1.00 96.45 122 A 1 
ATOM   976  C CB  . ASP   A 1 122 ? 3.415   5.186   -7.266  1.00 97.38 122 A 1 
ATOM   977  C CG  . ASP   A 1 122 ? 2.918   5.862   -8.545  1.00 97.27 122 A 1 
ATOM   978  O OD1 . ASP   A 1 122 ? 2.990   5.227   -9.624  1.00 95.76 122 A 1 
ATOM   979  O OD2 . ASP   A 1 122 ? 2.362   6.978   -8.429  1.00 95.55 122 A 1 
ATOM   980  N N   . LEU   A 1 123 ? 2.548   3.518   -4.633  1.00 96.88 123 A 1 
ATOM   981  C CA  . LEU   A 1 123 ? 2.781   2.883   -3.332  1.00 96.72 123 A 1 
ATOM   982  C C   . LEU   A 1 123 ? 2.395   1.397   -3.332  1.00 96.36 123 A 1 
ATOM   983  O O   . LEU   A 1 123 ? 3.152   0.576   -2.828  1.00 95.44 123 A 1 
ATOM   984  C CB  . LEU   A 1 123 ? 2.010   3.628   -2.231  1.00 96.52 123 A 1 
ATOM   985  C CG  . LEU   A 1 123 ? 2.468   5.076   -1.987  1.00 95.55 123 A 1 
ATOM   986  C CD1 . LEU   A 1 123 ? 1.615   5.670   -0.871  1.00 93.78 123 A 1 
ATOM   987  C CD2 . LEU   A 1 123 ? 3.935   5.169   -1.573  1.00 93.29 123 A 1 
ATOM   988  N N   . LEU   A 1 124 ? 1.258   1.029   -3.931  1.00 96.40 124 A 1 
ATOM   989  C CA  . LEU   A 1 124 ? 0.851   -0.379  -4.029  1.00 96.06 124 A 1 
ATOM   990  C C   . LEU   A 1 124 ? 1.798   -1.194  -4.922  1.00 95.52 124 A 1 
ATOM   991  O O   . LEU   A 1 124 ? 2.135   -2.318  -4.570  1.00 94.55 124 A 1 
ATOM   992  C CB  . LEU   A 1 124 ? -0.593  -0.494  -4.535  1.00 95.64 124 A 1 
ATOM   993  C CG  . LEU   A 1 124 ? -1.672  -0.042  -3.537  1.00 92.83 124 A 1 
ATOM   994  C CD1 . LEU   A 1 124 ? -3.044  -0.252  -4.177  1.00 89.83 124 A 1 
ATOM   995  C CD2 . LEU   A 1 124 ? -1.641  -0.813  -2.221  1.00 88.95 124 A 1 
ATOM   996  N N   . ARG   A 1 125 ? 2.268   -0.637  -6.040  1.00 95.08 125 A 1 
ATOM   997  C CA  . ARG   A 1 125 ? 3.292   -1.286  -6.878  1.00 94.41 125 A 1 
ATOM   998  C C   . ARG   A 1 125 ? 4.597   -1.478  -6.110  1.00 94.11 125 A 1 
ATOM   999  O O   . ARG   A 1 125 ? 5.220   -2.530  -6.222  1.00 93.07 125 A 1 
ATOM   1000 C CB  . ARG   A 1 125 ? 3.559   -0.450  -8.135  1.00 94.00 125 A 1 
ATOM   1001 C CG  . ARG   A 1 125 ? 2.428   -0.552  -9.167  1.00 88.73 125 A 1 
ATOM   1002 C CD  . ARG   A 1 125 ? 2.713   0.408   -10.322 1.00 87.53 125 A 1 
ATOM   1003 N NE  . ARG   A 1 125 ? 1.666   0.358   -11.363 1.00 83.05 125 A 1 
ATOM   1004 C CZ  . ARG   A 1 125 ? 1.294   1.361   -12.144 1.00 79.28 125 A 1 
ATOM   1005 N NH1 . ARG   A 1 125 ? 1.844   2.543   -12.079 1.00 71.22 125 A 1 
ATOM   1006 N NH2 . ARG   A 1 125 ? 0.349   1.186   -13.018 1.00 73.31 125 A 1 
ATOM   1007 N N   . THR   A 1 126 ? 4.987   -0.484  -5.316  1.00 93.68 126 A 1 
ATOM   1008 C CA  . THR   A 1 126 ? 6.158   -0.578  -4.439  1.00 93.11 126 A 1 
ATOM   1009 C C   . THR   A 1 126 ? 5.960   -1.676  -3.404  1.00 92.86 126 A 1 
ATOM   1010 O O   . THR   A 1 126 ? 6.818   -2.542  -3.292  1.00 91.74 126 A 1 
ATOM   1011 C CB  . THR   A 1 126 ? 6.464   0.766   -3.767  1.00 92.76 126 A 1 
ATOM   1012 O OG1 . THR   A 1 126 ? 6.660   1.739   -4.767  1.00 90.31 126 A 1 
ATOM   1013 C CG2 . THR   A 1 126 ? 7.735   0.719   -2.921  1.00 90.40 126 A 1 
ATOM   1014 N N   . PHE   A 1 127 ? 4.808   -1.717  -2.724  1.00 92.03 127 A 1 
ATOM   1015 C CA  . PHE   A 1 127 ? 4.470   -2.771  -1.765  1.00 91.38 127 A 1 
ATOM   1016 C C   . PHE   A 1 127 ? 4.611   -4.171  -2.377  1.00 91.18 127 A 1 
ATOM   1017 O O   . PHE   A 1 127 ? 5.335   -4.998  -1.828  1.00 90.70 127 A 1 
ATOM   1018 C CB  . PHE   A 1 127 ? 3.057   -2.525  -1.226  1.00 90.74 127 A 1 
ATOM   1019 C CG  . PHE   A 1 127 ? 2.573   -3.615  -0.291  1.00 89.36 127 A 1 
ATOM   1020 C CD1 . PHE   A 1 127 ? 1.583   -4.526  -0.706  1.00 84.05 127 A 1 
ATOM   1021 C CD2 . PHE   A 1 127 ? 3.138   -3.746  0.988   1.00 83.50 127 A 1 
ATOM   1022 C CE1 . PHE   A 1 127 ? 1.157   -5.552  0.156   1.00 81.84 127 A 1 
ATOM   1023 C CE2 . PHE   A 1 127 ? 2.717   -4.772  1.849   1.00 80.69 127 A 1 
ATOM   1024 C CZ  . PHE   A 1 127 ? 1.724   -5.674  1.436   1.00 81.31 127 A 1 
ATOM   1025 N N   . VAL   A 1 128 ? 4.015   -4.413  -3.552  1.00 92.11 128 A 1 
ATOM   1026 C CA  . VAL   A 1 128 ? 4.126   -5.700  -4.264  1.00 91.42 128 A 1 
ATOM   1027 C C   . VAL   A 1 128 ? 5.589   -6.043  -4.571  1.00 90.40 128 A 1 
ATOM   1028 O O   . VAL   A 1 128 ? 6.016   -7.170  -4.328  1.00 89.23 128 A 1 
ATOM   1029 C CB  . VAL   A 1 128 ? 3.277   -5.694  -5.549  1.00 91.09 128 A 1 
ATOM   1030 C CG1 . VAL   A 1 128 ? 3.475   -6.959  -6.390  1.00 87.87 128 A 1 
ATOM   1031 C CG2 . VAL   A 1 128 ? 1.784   -5.609  -5.211  1.00 88.76 128 A 1 
ATOM   1032 N N   . LYS   A 1 129 ? 6.393   -5.075  -5.034  1.00 90.31 129 A 1 
ATOM   1033 C CA  . LYS   A 1 129 ? 7.830   -5.285  -5.272  1.00 88.66 129 A 1 
ATOM   1034 C C   . LYS   A 1 129 ? 8.593   -5.666  -4.003  1.00 88.27 129 A 1 
ATOM   1035 O O   . LYS   A 1 129 ? 9.488   -6.501  -4.071  1.00 86.10 129 A 1 
ATOM   1036 C CB  . LYS   A 1 129 ? 8.469   -4.040  -5.895  1.00 87.02 129 A 1 
ATOM   1037 C CG  . LYS   A 1 129 ? 8.329   -4.011  -7.424  1.00 79.23 129 A 1 
ATOM   1038 C CD  . LYS   A 1 129 ? 9.124   -2.827  -7.985  1.00 75.32 129 A 1 
ATOM   1039 C CE  . LYS   A 1 129 ? 9.170   -2.886  -9.514  1.00 65.80 129 A 1 
ATOM   1040 N NZ  . LYS   A 1 129 ? 10.031  -1.809  -10.067 1.00 58.76 129 A 1 
ATOM   1041 N N   . LEU   A 1 130 ? 8.260   -5.072  -2.849  1.00 87.66 130 A 1 
ATOM   1042 C CA  . LEU   A 1 130 ? 8.938   -5.364  -1.579  1.00 86.57 130 A 1 
ATOM   1043 C C   . LEU   A 1 130 ? 8.660   -6.781  -1.074  1.00 86.18 130 A 1 
ATOM   1044 O O   . LEU   A 1 130 ? 9.520   -7.390  -0.446  1.00 83.30 130 A 1 
ATOM   1045 C CB  . LEU   A 1 130 ? 8.529   -4.342  -0.502  1.00 84.89 130 A 1 
ATOM   1046 C CG  . LEU   A 1 130 ? 8.904   -2.879  -0.795  1.00 80.94 130 A 1 
ATOM   1047 C CD1 . LEU   A 1 130 ? 8.653   -2.032  0.448   1.00 75.14 130 A 1 
ATOM   1048 C CD2 . LEU   A 1 130 ? 10.342  -2.716  -1.257  1.00 74.64 130 A 1 
ATOM   1049 N N   . THR   A 1 131 ? 7.482   -7.325  -1.373  1.00 86.21 131 A 1 
ATOM   1050 C CA  . THR   A 1 131 ? 7.118   -8.694  -0.984  1.00 83.66 131 A 1 
ATOM   1051 C C   . THR   A 1 131 ? 7.797   -9.756  -1.847  1.00 82.62 131 A 1 
ATOM   1052 O O   . THR   A 1 131 ? 7.825   -10.929 -1.482  1.00 79.30 131 A 1 
ATOM   1053 C CB  . THR   A 1 131 ? 5.604   -8.903  -1.042  1.00 83.14 131 A 1 
ATOM   1054 O OG1 . THR   A 1 131 ? 5.141   -8.856  -2.375  1.00 79.37 131 A 1 
ATOM   1055 C CG2 . THR   A 1 131 ? 4.832   -7.877  -0.214  1.00 78.78 131 A 1 
ATOM   1056 N N   . GLY   A 1 132 ? 8.329   -9.360  -3.007  1.00 82.07 132 A 1 
ATOM   1057 C CA  . GLY   A 1 132 ? 8.856   -10.291 -4.003  1.00 80.09 132 A 1 
ATOM   1058 C C   . GLY   A 1 132 ? 7.779   -11.126 -4.702  1.00 81.52 132 A 1 
ATOM   1059 O O   . GLY   A 1 132 ? 8.128   -12.088 -5.386  1.00 78.02 132 A 1 
ATOM   1060 N N   . ALA   A 1 133 ? 6.491   -10.787 -4.553  1.00 80.02 133 A 1 
ATOM   1061 C CA  . ALA   A 1 133 ? 5.386   -11.540 -5.166  1.00 78.21 133 A 1 
ATOM   1062 C C   . ALA   A 1 133 ? 5.413   -11.512 -6.704  1.00 78.69 133 A 1 
ATOM   1063 O O   . ALA   A 1 133 ? 4.916   -12.434 -7.346  1.00 75.41 133 A 1 
ATOM   1064 C CB  . ALA   A 1 133 ? 4.060   -11.002 -4.619  1.00 75.33 133 A 1 
ATOM   1065 N N   . ASP   A 1 134 ? 6.064   -10.510 -7.280  1.00 79.44 134 A 1 
ATOM   1066 C CA  . ASP   A 1 134 ? 6.326   -10.362 -8.713  1.00 77.10 134 A 1 
ATOM   1067 C C   . ASP   A 1 134 ? 7.406   -11.319 -9.257  1.00 78.20 134 A 1 
ATOM   1068 O O   . ASP   A 1 134 ? 7.640   -11.376 -10.464 1.00 75.11 134 A 1 
ATOM   1069 C CB  . ASP   A 1 134 ? 6.696   -8.893  -8.985  1.00 73.51 134 A 1 
ATOM   1070 C CG  . ASP   A 1 134 ? 8.024   -8.441  -8.341  1.00 69.24 134 A 1 
ATOM   1071 O OD1 . ASP   A 1 134 ? 8.302   -8.828  -7.187  1.00 62.31 134 A 1 
ATOM   1072 O OD2 . ASP   A 1 134 ? 8.766   -7.682  -9.007  1.00 64.65 134 A 1 
ATOM   1073 N N   . GLN   A 1 135 ? 8.067   -12.095 -8.389  1.00 81.56 135 A 1 
ATOM   1074 C CA  . GLN   A 1 135 ? 9.121   -13.036 -8.757  1.00 80.67 135 A 1 
ATOM   1075 C C   . GLN   A 1 135 ? 8.692   -14.486 -8.507  1.00 81.92 135 A 1 
ATOM   1076 O O   . GLN   A 1 135 ? 8.038   -14.785 -7.503  1.00 79.67 135 A 1 
ATOM   1077 C CB  . GLN   A 1 135 ? 10.406  -12.710 -7.988  1.00 77.83 135 A 1 
ATOM   1078 C CG  . GLN   A 1 135 ? 10.996  -11.348 -8.394  1.00 73.68 135 A 1 
ATOM   1079 C CD  . GLN   A 1 135 ? 12.179  -10.987 -7.502  1.00 71.16 135 A 1 
ATOM   1080 O OE1 . GLN   A 1 135 ? 13.234  -11.611 -7.522  1.00 64.05 135 A 1 
ATOM   1081 N NE2 . GLN   A 1 135 ? 12.027  -9.981  -6.673  1.00 61.46 135 A 1 
ATOM   1082 N N   . PRO   A 1 136 ? 9.102   -15.446 -9.370  1.00 81.61 136 A 1 
ATOM   1083 C CA  . PRO   A 1 136 ? 8.864   -16.859 -9.118  1.00 80.75 136 A 1 
ATOM   1084 C C   . PRO   A 1 136 ? 9.672   -17.331 -7.902  1.00 80.82 136 A 1 
ATOM   1085 O O   . PRO   A 1 136 ? 10.885  -17.106 -7.807  1.00 76.23 136 A 1 
ATOM   1086 C CB  . PRO   A 1 136 ? 9.252   -17.580 -10.413 1.00 78.35 136 A 1 
ATOM   1087 C CG  . PRO   A 1 136 ? 10.313  -16.656 -11.021 1.00 76.28 136 A 1 
ATOM   1088 C CD  . PRO   A 1 136 ? 9.855   -15.263 -10.596 1.00 79.47 136 A 1 
ATOM   1089 N N   . GLY   A 1 137 ? 9.008   -18.030 -6.992  1.00 85.00 137 A 1 
ATOM   1090 C CA  . GLY   A 1 137 ? 9.605   -18.541 -5.767  1.00 84.78 137 A 1 
ATOM   1091 C C   . GLY   A 1 137 ? 8.568   -19.173 -4.847  1.00 86.14 137 A 1 
ATOM   1092 O O   . GLY   A 1 137 ? 7.399   -19.315 -5.204  1.00 82.70 137 A 1 
ATOM   1093 N N   . SER   A 1 138 ? 9.014   -19.552 -3.650  1.00 85.61 138 A 1 
ATOM   1094 C CA  . SER   A 1 138 ? 8.144   -20.081 -2.602  1.00 86.55 138 A 1 
ATOM   1095 C C   . SER   A 1 138 ? 8.103   -19.118 -1.425  1.00 88.07 138 A 1 
ATOM   1096 O O   . SER   A 1 138 ? 9.142   -18.605 -1.009  1.00 86.74 138 A 1 
ATOM   1097 C CB  . SER   A 1 138 ? 8.618   -21.461 -2.148  1.00 84.84 138 A 1 
ATOM   1098 O OG  . SER   A 1 138 ? 8.625   -22.363 -3.246  1.00 79.44 138 A 1 
ATOM   1099 N N   . GLN   A 1 139 ? 6.912   -18.888 -0.877  1.00 83.65 139 A 1 
ATOM   1100 C CA  . GLN   A 1 139 ? 6.718   -18.103 0.337   1.00 84.01 139 A 1 
ATOM   1101 C C   . GLN   A 1 139 ? 6.742   -19.027 1.557   1.00 85.39 139 A 1 
ATOM   1102 O O   . GLN   A 1 139 ? 6.120   -20.085 1.553   1.00 84.74 139 A 1 
ATOM   1103 C CB  . GLN   A 1 139 ? 5.426   -17.291 0.220   1.00 81.68 139 A 1 
ATOM   1104 C CG  . GLN   A 1 139 ? 5.234   -16.318 1.394   1.00 77.51 139 A 1 
ATOM   1105 C CD  . GLN   A 1 139 ? 4.190   -15.247 1.100   1.00 75.94 139 A 1 
ATOM   1106 O OE1 . GLN   A 1 139 ? 4.035   -14.797 -0.024  1.00 68.16 139 A 1 
ATOM   1107 N NE2 . GLN   A 1 139 ? 3.467   -14.780 2.090   1.00 66.57 139 A 1 
ATOM   1108 N N   . ILE   A 1 140 ? 7.482   -18.624 2.587   1.00 88.43 140 A 1 
ATOM   1109 C CA  . ILE   A 1 140 ? 7.618   -19.361 3.844   1.00 89.53 140 A 1 
ATOM   1110 C C   . ILE   A 1 140 ? 7.428   -18.372 4.987   1.00 89.96 140 A 1 
ATOM   1111 O O   . ILE   A 1 140 ? 8.136   -17.369 5.062   1.00 89.09 140 A 1 
ATOM   1112 C CB  . ILE   A 1 140 ? 8.989   -20.071 3.925   1.00 89.29 140 A 1 
ATOM   1113 C CG1 . ILE   A 1 140 ? 9.156   -21.060 2.743   1.00 85.25 140 A 1 
ATOM   1114 C CG2 . ILE   A 1 140 ? 9.143   -20.804 5.271   1.00 84.09 140 A 1 
ATOM   1115 C CD1 . ILE   A 1 140 ? 10.542  -21.691 2.643   1.00 75.75 140 A 1 
ATOM   1116 N N   . GLU   A 1 141 ? 6.488   -18.654 5.883   1.00 88.48 141 A 1 
ATOM   1117 C CA  . GLU   A 1 141 ? 6.199   -17.827 7.048   1.00 88.44 141 A 1 
ATOM   1118 C C   . GLU   A 1 141 ? 6.539   -18.588 8.326   1.00 89.11 141 A 1 
ATOM   1119 O O   . GLU   A 1 141 ? 6.125   -19.731 8.515   1.00 88.31 141 A 1 
ATOM   1120 C CB  . GLU   A 1 141 ? 4.747   -17.321 7.069   1.00 86.75 141 A 1 
ATOM   1121 C CG  . GLU   A 1 141 ? 4.260   -16.698 5.755   1.00 83.02 141 A 1 
ATOM   1122 C CD  . GLU   A 1 141 ? 2.973   -15.867 5.879   1.00 83.24 141 A 1 
ATOM   1123 O OE1 . GLU   A 1 141 ? 2.539   -15.292 4.852   1.00 75.78 141 A 1 
ATOM   1124 O OE2 . GLU   A 1 141 ? 2.423   -15.742 6.999   1.00 76.95 141 A 1 
ATOM   1125 N N   . ILE   A 1 142 ? 7.299   -17.942 9.210   1.00 91.04 142 A 1 
ATOM   1126 C CA  . ILE   A 1 142 ? 7.828   -18.548 10.430  1.00 91.75 142 A 1 
ATOM   1127 C C   . ILE   A 1 142 ? 7.457   -17.668 11.618  1.00 91.67 142 A 1 
ATOM   1128 O O   . ILE   A 1 142 ? 7.808   -16.490 11.672  1.00 90.62 142 A 1 
ATOM   1129 C CB  . ILE   A 1 142 ? 9.354   -18.753 10.324  1.00 92.01 142 A 1 
ATOM   1130 C CG1 . ILE   A 1 142 ? 9.729   -19.592 9.072   1.00 88.29 142 A 1 
ATOM   1131 C CG2 . ILE   A 1 142 ? 9.887   -19.444 11.594  1.00 87.47 142 A 1 
ATOM   1132 C CD1 . ILE   A 1 142 ? 11.189  -19.444 8.662   1.00 80.85 142 A 1 
ATOM   1133 N N   . LYS   A 1 143 ? 6.756   -18.247 12.593  1.00 90.41 143 A 1 
ATOM   1134 C CA  . LYS   A 1 143 ? 6.408   -17.573 13.840  1.00 89.65 143 A 1 
ATOM   1135 C C   . LYS   A 1 143 ? 7.641   -17.486 14.736  1.00 89.89 143 A 1 
ATOM   1136 O O   . LYS   A 1 143 ? 8.273   -18.504 15.006  1.00 88.07 143 A 1 
ATOM   1137 C CB  . LYS   A 1 143 ? 5.229   -18.311 14.497  1.00 87.09 143 A 1 
ATOM   1138 C CG  . LYS   A 1 143 ? 4.649   -17.529 15.680  1.00 76.65 143 A 1 
ATOM   1139 C CD  . LYS   A 1 143 ? 3.434   -18.262 16.269  1.00 75.25 143 A 1 
ATOM   1140 C CE  . LYS   A 1 143 ? 2.900   -17.455 17.453  1.00 64.81 143 A 1 
ATOM   1141 N NZ  . LYS   A 1 143 ? 1.677   -18.038 18.060  1.00 59.61 143 A 1 
ATOM   1142 N N   . VAL   A 1 144 ? 7.972   -16.278 15.211  1.00 91.08 144 A 1 
ATOM   1143 C CA  . VAL   A 1 144 ? 9.190   -16.022 15.990  1.00 90.95 144 A 1 
ATOM   1144 C C   . VAL   A 1 144 ? 8.904   -15.145 17.210  1.00 90.63 144 A 1 
ATOM   1145 O O   . VAL   A 1 144 ? 8.041   -14.265 17.175  1.00 88.61 144 A 1 
ATOM   1146 C CB  . VAL   A 1 144 ? 10.303  -15.403 15.120  1.00 89.58 144 A 1 
ATOM   1147 C CG1 . VAL   A 1 144 ? 10.628  -16.284 13.911  1.00 83.28 144 A 1 
ATOM   1148 C CG2 . VAL   A 1 144 ? 9.980   -13.990 14.610  1.00 83.93 144 A 1 
ATOM   1149 N N   . ASN   A 1 145 ? 9.677   -15.360 18.285  1.00 90.47 145 A 1 
ATOM   1150 C CA  . ASN   A 1 145 ? 9.630   -14.535 19.500  1.00 89.46 145 A 1 
ATOM   1151 C C   . ASN   A 1 145 ? 10.751  -13.485 19.513  1.00 89.72 145 A 1 
ATOM   1152 O O   . ASN   A 1 145 ? 10.587  -12.395 20.046  1.00 84.60 145 A 1 
ATOM   1153 C CB  . ASN   A 1 145 ? 9.734   -15.456 20.723  1.00 86.41 145 A 1 
ATOM   1154 C CG  . ASN   A 1 145 ? 8.576   -16.438 20.852  1.00 80.02 145 A 1 
ATOM   1155 O OD1 . ASN   A 1 145 ? 7.509   -16.284 20.303  1.00 68.57 145 A 1 
ATOM   1156 N ND2 . ASN   A 1 145 ? 8.772   -17.501 21.601  1.00 69.09 145 A 1 
ATOM   1157 N N   . ASP   A 1 146 ? 11.893  -13.813 18.907  1.00 88.16 146 A 1 
ATOM   1158 C CA  . ASP   A 1 146 ? 13.050  -12.931 18.756  1.00 88.72 146 A 1 
ATOM   1159 C C   . ASP   A 1 146 ? 13.416  -12.828 17.271  1.00 89.20 146 A 1 
ATOM   1160 O O   . ASP   A 1 146 ? 13.999  -13.741 16.687  1.00 86.59 146 A 1 
ATOM   1161 C CB  . ASP   A 1 146 ? 14.216  -13.447 19.612  1.00 85.94 146 A 1 
ATOM   1162 C CG  . ASP   A 1 146 ? 15.406  -12.474 19.644  1.00 84.78 146 A 1 
ATOM   1163 O OD1 . ASP   A 1 146 ? 15.555  -11.661 18.699  1.00 79.45 146 A 1 
ATOM   1164 O OD2 . ASP   A 1 146 ? 16.161  -12.537 20.635  1.00 78.70 146 A 1 
ATOM   1165 N N   . ILE   A 1 147 ? 13.065  -11.694 16.665  1.00 87.25 147 A 1 
ATOM   1166 C CA  . ILE   A 1 147 ? 13.328  -11.427 15.246  1.00 86.37 147 A 1 
ATOM   1167 C C   . ILE   A 1 147 ? 14.823  -11.527 14.951  1.00 87.89 147 A 1 
ATOM   1168 O O   . ILE   A 1 147 ? 15.207  -12.161 13.980  1.00 86.88 147 A 1 
ATOM   1169 C CB  . ILE   A 1 147 ? 12.793  -10.033 14.844  1.00 84.58 147 A 1 
ATOM   1170 C CG1 . ILE   A 1 147 ? 11.257  -9.968  14.979  1.00 79.66 147 A 1 
ATOM   1171 C CG2 . ILE   A 1 147 ? 13.211  -9.667  13.404  1.00 79.56 147 A 1 
ATOM   1172 C CD1 . ILE   A 1 147 ? 10.715  -8.533  14.958  1.00 73.42 147 A 1 
ATOM   1173 N N   . THR   A 1 148 ? 15.666  -10.910 15.787  1.00 87.95 148 A 1 
ATOM   1174 C CA  . THR   A 1 148 ? 17.108  -10.803 15.537  1.00 87.20 148 A 1 
ATOM   1175 C C   . THR   A 1 148 ? 17.763  -12.178 15.524  1.00 87.75 148 A 1 
ATOM   1176 O O   . THR   A 1 148 ? 18.445  -12.525 14.565  1.00 86.25 148 A 1 
ATOM   1177 C CB  . THR   A 1 148 ? 17.783  -9.918  16.593  1.00 85.62 148 A 1 
ATOM   1178 O OG1 . THR   A 1 148 ? 17.067  -8.711  16.739  1.00 81.06 148 A 1 
ATOM   1179 C CG2 . THR   A 1 148 ? 19.214  -9.556  16.211  1.00 80.74 148 A 1 
ATOM   1180 N N   . LYS   A 1 149 ? 17.492  -12.984 16.560  1.00 88.94 149 A 1 
ATOM   1181 C CA  . LYS   A 1 149 ? 18.003  -14.347 16.678  1.00 89.06 149 A 1 
ATOM   1182 C C   . LYS   A 1 149 ? 17.502  -15.236 15.541  1.00 89.49 149 A 1 
ATOM   1183 O O   . LYS   A 1 149 ? 18.299  -15.859 14.849  1.00 88.57 149 A 1 
ATOM   1184 C CB  . LYS   A 1 149 ? 17.616  -14.905 18.057  1.00 88.07 149 A 1 
ATOM   1185 C CG  . LYS   A 1 149 ? 18.141  -16.329 18.235  1.00 83.61 149 A 1 
ATOM   1186 C CD  . LYS   A 1 149 ? 17.802  -16.911 19.611  1.00 80.03 149 A 1 
ATOM   1187 C CE  . LYS   A 1 149 ? 18.275  -18.365 19.572  1.00 71.86 149 A 1 
ATOM   1188 N NZ  . LYS   A 1 149 ? 17.941  -19.117 20.800  1.00 63.73 149 A 1 
ATOM   1189 N N   . SER   A 1 150 ? 16.194  -15.263 15.317  1.00 90.96 150 A 1 
ATOM   1190 C CA  . SER   A 1 150 ? 15.601  -16.114 14.281  1.00 90.79 150 A 1 
ATOM   1191 C C   . SER   A 1 150 ? 16.047  -15.704 12.879  1.00 91.42 150 A 1 
ATOM   1192 O O   . SER   A 1 150 ? 16.289  -16.566 12.047  1.00 90.31 150 A 1 
ATOM   1193 C CB  . SER   A 1 150 ? 14.078  -16.089 14.371  1.00 90.04 150 A 1 
ATOM   1194 O OG  . SER   A 1 150 ? 13.657  -16.555 15.642  1.00 83.72 150 A 1 
ATOM   1195 N N   . LEU   A 1 151 ? 16.214  -14.407 12.610  1.00 89.95 151 A 1 
ATOM   1196 C CA  . LEU   A 1 151 ? 16.712  -13.921 11.328  1.00 89.54 151 A 1 
ATOM   1197 C C   . LEU   A 1 151 ? 18.151  -14.392 11.080  1.00 90.03 151 A 1 
ATOM   1198 O O   . LEU   A 1 151 ? 18.449  -14.847 9.980   1.00 88.66 151 A 1 
ATOM   1199 C CB  . LEU   A 1 151 ? 16.594  -12.388 11.291  1.00 88.18 151 A 1 
ATOM   1200 C CG  . LEU   A 1 151 ? 16.755  -11.790 9.883   1.00 82.59 151 A 1 
ATOM   1201 C CD1 . LEU   A 1 151 ? 15.543  -12.089 9.007   1.00 78.95 151 A 1 
ATOM   1202 C CD2 . LEU   A 1 151 ? 16.899  -10.274 9.980   1.00 78.57 151 A 1 
ATOM   1203 N N   . ALA   A 1 152 ? 19.016  -14.340 12.103  1.00 90.77 152 A 1 
ATOM   1204 C CA  . ALA   A 1 152 ? 20.388  -14.836 12.011  1.00 90.38 152 A 1 
ATOM   1205 C C   . ALA   A 1 152 ? 20.422  -16.347 11.734  1.00 90.91 152 A 1 
ATOM   1206 O O   . ALA   A 1 152 ? 21.046  -16.787 10.769  1.00 89.98 152 A 1 
ATOM   1207 C CB  . ALA   A 1 152 ? 21.144  -14.467 13.295  1.00 89.43 152 A 1 
ATOM   1208 N N   . GLU   A 1 153 ? 19.689  -17.137 12.520  1.00 91.08 153 A 1 
ATOM   1209 C CA  . GLU   A 1 153 ? 19.639  -18.598 12.380  1.00 90.75 153 A 1 
ATOM   1210 C C   . GLU   A 1 153 ? 19.070  -19.031 11.017  1.00 90.84 153 A 1 
ATOM   1211 O O   . GLU   A 1 153 ? 19.661  -19.858 10.325  1.00 89.27 153 A 1 
ATOM   1212 C CB  . GLU   A 1 153 ? 18.805  -19.198 13.526  1.00 89.59 153 A 1 
ATOM   1213 C CG  . GLU   A 1 153 ? 19.503  -19.116 14.898  1.00 81.51 153 A 1 
ATOM   1214 C CD  . GLU   A 1 153 ? 18.630  -19.599 16.074  1.00 79.47 153 A 1 
ATOM   1215 O OE1 . GLU   A 1 153 ? 19.142  -19.641 17.218  1.00 72.53 153 A 1 
ATOM   1216 O OE2 . GLU   A 1 153 ? 17.431  -19.897 15.874  1.00 75.18 153 A 1 
ATOM   1217 N N   . ILE   A 1 154 ? 17.953  -18.440 10.589  1.00 92.02 154 A 1 
ATOM   1218 C CA  . ILE   A 1 154 ? 17.280  -18.829 9.341   1.00 92.02 154 A 1 
ATOM   1219 C C   . ILE   A 1 154 ? 18.082  -18.396 8.111   1.00 92.04 154 A 1 
ATOM   1220 O O   . ILE   A 1 154 ? 18.195  -19.159 7.154   1.00 90.71 154 A 1 
ATOM   1221 C CB  . ILE   A 1 154 ? 15.841  -18.274 9.309   1.00 91.77 154 A 1 
ATOM   1222 C CG1 . ILE   A 1 154 ? 14.984  -18.899 10.431  1.00 89.82 154 A 1 
ATOM   1223 C CG2 . ILE   A 1 154 ? 15.174  -18.547 7.949   1.00 90.31 154 A 1 
ATOM   1224 C CD1 . ILE   A 1 154 ? 13.691  -18.131 10.710  1.00 85.33 154 A 1 
ATOM   1225 N N   . SER   A 1 155 ? 18.657  -17.189 8.115   1.00 92.25 155 A 1 
ATOM   1226 C CA  . SER   A 1 155 ? 19.468  -16.721 6.984   1.00 91.24 155 A 1 
ATOM   1227 C C   . SER   A 1 155 ? 20.781  -17.497 6.851   1.00 91.27 155 A 1 
ATOM   1228 O O   . SER   A 1 155 ? 21.168  -17.830 5.731   1.00 89.74 155 A 1 
ATOM   1229 C CB  . SER   A 1 155 ? 19.716  -15.214 7.066   1.00 89.85 155 A 1 
ATOM   1230 O OG  . SER   A 1 155 ? 20.356  -14.854 8.261   1.00 80.90 155 A 1 
ATOM   1231 N N   . SER   A 1 156 ? 21.403  -17.885 7.968   1.00 91.47 156 A 1 
ATOM   1232 C CA  . SER   A 1 156 ? 22.557  -18.793 7.969   1.00 90.88 156 A 1 
ATOM   1233 C C   . SER   A 1 156 ? 22.178  -20.169 7.408   1.00 90.96 156 A 1 
ATOM   1234 O O   . SER   A 1 156 ? 22.845  -20.670 6.509   1.00 89.47 156 A 1 
ATOM   1235 C CB  . SER   A 1 156 ? 23.116  -18.925 9.387   1.00 90.28 156 A 1 
ATOM   1236 O OG  . SER   A 1 156 ? 24.374  -19.564 9.346   1.00 76.69 156 A 1 
ATOM   1237 N N   . LEU   A 1 157 ? 21.038  -20.729 7.825   1.00 92.08 157 A 1 
ATOM   1238 C CA  . LEU   A 1 157 ? 20.518  -21.987 7.279   1.00 91.49 157 A 1 
ATOM   1239 C C   . LEU   A 1 157 ? 20.247  -21.894 5.769   1.00 91.44 157 A 1 
ATOM   1240 O O   . LEU   A 1 157 ? 20.546  -22.830 5.027   1.00 89.98 157 A 1 
ATOM   1241 C CB  . LEU   A 1 157 ? 19.247  -22.365 8.055   1.00 90.86 157 A 1 
ATOM   1242 C CG  . LEU   A 1 157 ? 18.662  -23.737 7.668   1.00 85.51 157 A 1 
ATOM   1243 C CD1 . LEU   A 1 157 ? 19.574  -24.881 8.103   1.00 79.79 157 A 1 
ATOM   1244 C CD2 . LEU   A 1 157 ? 17.303  -23.923 8.335   1.00 79.86 157 A 1 
ATOM   1245 N N   . CYS   A 1 158 ? 19.715  -20.760 5.288   1.00 92.62 158 A 1 
ATOM   1246 C CA  . CYS   A 1 158 ? 19.551  -20.516 3.852   1.00 91.79 158 A 1 
ATOM   1247 C C   . CYS   A 1 158 ? 20.897  -20.522 3.117   1.00 91.51 158 A 1 
ATOM   1248 O O   . CYS   A 1 158 ? 20.987  -21.066 2.020   1.00 90.21 158 A 1 
ATOM   1249 C CB  . CYS   A 1 158 ? 18.855  -19.170 3.625   1.00 91.02 158 A 1 
ATOM   1250 S SG  . CYS   A 1 158 ? 17.097  -19.258 4.045   1.00 88.51 158 A 1 
ATOM   1251 N N   . GLN   A 1 159 ? 21.927  -19.929 3.721   1.00 91.12 159 A 1 
ATOM   1252 C CA  . GLN   A 1 159 ? 23.269  -19.894 3.146   1.00 90.37 159 A 1 
ATOM   1253 C C   . GLN   A 1 159 ? 23.869  -21.305 3.053   1.00 90.31 159 A 1 
ATOM   1254 O O   . GLN   A 1 159 ? 24.322  -21.704 1.980   1.00 88.10 159 A 1 
ATOM   1255 C CB  . GLN   A 1 159 ? 24.130  -18.930 3.976   1.00 88.79 159 A 1 
ATOM   1256 C CG  . GLN   A 1 159 ? 25.386  -18.497 3.214   1.00 81.83 159 A 1 
ATOM   1257 C CD  . GLN   A 1 159 ? 26.250  -17.497 3.989   1.00 80.33 159 A 1 
ATOM   1258 O OE1 . GLN   A 1 159 ? 25.939  -17.029 5.066   1.00 70.75 159 A 1 
ATOM   1259 N NE2 . GLN   A 1 159 ? 27.389  -17.122 3.458   1.00 69.01 159 A 1 
ATOM   1260 N N   . ASP   A 1 160 ? 23.778  -22.091 4.131   1.00 91.19 160 A 1 
ATOM   1261 C CA  . ASP   A 1 160 ? 24.285  -23.470 4.194   1.00 90.52 160 A 1 
ATOM   1262 C C   . ASP   A 1 160 ? 23.593  -24.396 3.183   1.00 90.23 160 A 1 
ATOM   1263 O O   . ASP   A 1 160 ? 24.231  -25.228 2.534   1.00 87.82 160 A 1 
ATOM   1264 C CB  . ASP   A 1 160 ? 24.080  -24.025 5.612   1.00 89.44 160 A 1 
ATOM   1265 C CG  . ASP   A 1 160 ? 24.914  -23.327 6.691   1.00 84.73 160 A 1 
ATOM   1266 O OD1 . ASP   A 1 160 ? 25.955  -22.733 6.343   1.00 79.34 160 A 1 
ATOM   1267 O OD2 . ASP   A 1 160 ? 24.506  -23.431 7.870   1.00 79.09 160 A 1 
ATOM   1268 N N   . LEU   A 1 161 ? 22.280  -24.223 2.999   1.00 90.37 161 A 1 
ATOM   1269 C CA  . LEU   A 1 161 ? 21.473  -25.006 2.054   1.00 89.10 161 A 1 
ATOM   1270 C C   . LEU   A 1 161 ? 21.470  -24.434 0.626   1.00 89.01 161 A 1 
ATOM   1271 O O   . LEU   A 1 161 ? 20.775  -24.967 -0.241  1.00 86.13 161 A 1 
ATOM   1272 C CB  . LEU   A 1 161 ? 20.048  -25.147 2.607   1.00 88.26 161 A 1 
ATOM   1273 C CG  . LEU   A 1 161 ? 19.944  -25.920 3.937   1.00 86.15 161 A 1 
ATOM   1274 C CD1 . LEU   A 1 161 ? 18.487  -25.907 4.390   1.00 80.46 161 A 1 
ATOM   1275 C CD2 . LEU   A 1 161 ? 20.385  -27.374 3.804   1.00 80.34 161 A 1 
ATOM   1276 N N   . GLN   A 1 162 ? 22.207  -23.345 0.366   1.00 89.26 162 A 1 
ATOM   1277 C CA  . GLN   A 1 162 ? 22.208  -22.605 -0.905  1.00 89.44 162 A 1 
ATOM   1278 C C   . GLN   A 1 162 ? 20.803  -22.170 -1.363  1.00 89.56 162 A 1 
ATOM   1279 O O   . GLN   A 1 162 ? 20.504  -22.090 -2.559  1.00 86.16 162 A 1 
ATOM   1280 C CB  . GLN   A 1 162 ? 23.005  -23.348 -1.988  1.00 87.85 162 A 1 
ATOM   1281 C CG  . GLN   A 1 162 ? 24.463  -23.614 -1.563  1.00 83.58 162 A 1 
ATOM   1282 C CD  . GLN   A 1 162 ? 25.377  -23.930 -2.745  1.00 77.19 162 A 1 
ATOM   1283 O OE1 . GLN   A 1 162 ? 24.974  -24.093 -3.887  1.00 68.69 162 A 1 
ATOM   1284 N NE2 . GLN   A 1 162 ? 26.671  -23.992 -2.516  1.00 66.65 162 A 1 
ATOM   1285 N N   . VAL   A 1 163 ? 19.924  -21.847 -0.421  1.00 90.83 163 A 1 
ATOM   1286 C CA  . VAL   A 1 163 ? 18.589  -21.306 -0.686  1.00 90.86 163 A 1 
ATOM   1287 C C   . VAL   A 1 163 ? 18.693  -19.791 -0.794  1.00 91.28 163 A 1 
ATOM   1288 O O   . VAL   A 1 163 ? 18.908  -19.092 0.194   1.00 89.74 163 A 1 
ATOM   1289 C CB  . VAL   A 1 163 ? 17.587  -21.737 0.396   1.00 89.49 163 A 1 
ATOM   1290 C CG1 . VAL   A 1 163 ? 16.207  -21.128 0.134   1.00 84.46 163 A 1 
ATOM   1291 C CG2 . VAL   A 1 163 ? 17.423  -23.262 0.419   1.00 85.07 163 A 1 
ATOM   1292 N N   . LYS   A 1 164 ? 18.510  -19.256 -2.014  1.00 91.13 164 A 1 
ATOM   1293 C CA  . LYS   A 1 164 ? 18.602  -17.814 -2.250  1.00 90.90 164 A 1 
ATOM   1294 C C   . LYS   A 1 164 ? 17.351  -17.096 -1.743  1.00 91.29 164 A 1 
ATOM   1295 O O   . LYS   A 1 164 ? 16.256  -17.330 -2.253  1.00 89.50 164 A 1 
ATOM   1296 C CB  . LYS   A 1 164 ? 18.892  -17.553 -3.736  1.00 88.93 164 A 1 
ATOM   1297 C CG  . LYS   A 1 164 ? 19.206  -16.074 -3.995  1.00 78.86 164 A 1 
ATOM   1298 C CD  . LYS   A 1 164 ? 19.730  -15.839 -5.417  1.00 73.34 164 A 1 
ATOM   1299 C CE  . LYS   A 1 164 ? 20.127  -14.364 -5.553  1.00 62.61 164 A 1 
ATOM   1300 N NZ  . LYS   A 1 164 ? 20.907  -14.078 -6.784  1.00 54.69 164 A 1 
ATOM   1301 N N   . ILE   A 1 165 ? 17.522  -16.169 -0.806  1.00 89.57 165 A 1 
ATOM   1302 C CA  . ILE   A 1 165 ? 16.458  -15.267 -0.349  1.00 90.06 165 A 1 
ATOM   1303 C C   . ILE   A 1 165 ? 16.231  -14.180 -1.410  1.00 89.58 165 A 1 
ATOM   1304 O O   . ILE   A 1 165 ? 17.173  -13.537 -1.873  1.00 87.75 165 A 1 
ATOM   1305 C CB  . ILE   A 1 165 ? 16.785  -14.688 1.046   1.00 90.06 165 A 1 
ATOM   1306 C CG1 . ILE   A 1 165 ? 16.912  -15.825 2.090   1.00 88.31 165 A 1 
ATOM   1307 C CG2 . ILE   A 1 165 ? 15.706  -13.680 1.482   1.00 87.74 165 A 1 
ATOM   1308 C CD1 . ILE   A 1 165 ? 17.486  -15.383 3.441   1.00 85.95 165 A 1 
ATOM   1309 N N   . LEU   A 1 166 ? 14.970  -13.977 -1.801  1.00 89.62 166 A 1 
ATOM   1310 C CA  . LEU   A 1 166 ? 14.532  -12.919 -2.718  1.00 88.43 166 A 1 
ATOM   1311 C C   . LEU   A 1 166 ? 14.014  -11.699 -1.958  1.00 88.79 166 A 1 
ATOM   1312 O O   . LEU   A 1 166 ? 14.314  -10.565 -2.325  1.00 87.08 166 A 1 
ATOM   1313 C CB  . LEU   A 1 166 ? 13.430  -13.463 -3.638  1.00 86.82 166 A 1 
ATOM   1314 C CG  . LEU   A 1 166 ? 13.863  -14.587 -4.594  1.00 84.69 166 A 1 
ATOM   1315 C CD1 . LEU   A 1 166 ? 12.636  -15.100 -5.345  1.00 80.94 166 A 1 
ATOM   1316 C CD2 . LEU   A 1 166 ? 14.892  -14.096 -5.616  1.00 80.45 166 A 1 
ATOM   1317 N N   . SER   A 1 167 ? 13.230  -11.943 -0.910  1.00 89.80 167 A 1 
ATOM   1318 C CA  . SER   A 1 167 ? 12.702  -10.917 -0.016  1.00 89.99 167 A 1 
ATOM   1319 C C   . SER   A 1 167 ? 12.514  -11.478 1.387   1.00 90.94 167 A 1 
ATOM   1320 O O   . SER   A 1 167 ? 12.385  -12.686 1.581   1.00 90.41 167 A 1 
ATOM   1321 C CB  . SER   A 1 167 ? 11.382  -10.346 -0.548  1.00 87.83 167 A 1 
ATOM   1322 O OG  . SER   A 1 167 ? 10.355  -11.317 -0.495  1.00 80.22 167 A 1 
ATOM   1323 N N   . VAL   A 1 168 ? 12.484  -10.573 2.356   1.00 88.32 168 A 1 
ATOM   1324 C CA  . VAL   A 1 168 ? 12.158  -10.874 3.748   1.00 89.24 168 A 1 
ATOM   1325 C C   . VAL   A 1 168 ? 11.331  -9.731  4.321   1.00 89.25 168 A 1 
ATOM   1326 O O   . VAL   A 1 168 ? 11.593  -8.561  4.038   1.00 88.58 168 A 1 
ATOM   1327 C CB  . VAL   A 1 168 ? 13.426  -11.171 4.570   1.00 88.33 168 A 1 
ATOM   1328 C CG1 . VAL   A 1 168 ? 14.423  -10.006 4.590   1.00 82.41 168 A 1 
ATOM   1329 C CG2 . VAL   A 1 168 ? 13.096  -11.577 6.007   1.00 82.68 168 A 1 
ATOM   1330 N N   . LEU   A 1 169 ? 10.315  -10.082 5.108   1.00 89.30 169 A 1 
ATOM   1331 C CA  . LEU   A 1 169 ? 9.405   -9.154  5.774   1.00 88.84 169 A 1 
ATOM   1332 C C   . LEU   A 1 169 ? 9.166   -9.612  7.211   1.00 89.84 169 A 1 
ATOM   1333 O O   . LEU   A 1 169 ? 9.240   -10.800 7.521   1.00 88.63 169 A 1 
ATOM   1334 C CB  . LEU   A 1 169 ? 8.074   -9.093  5.006   1.00 84.81 169 A 1 
ATOM   1335 C CG  . LEU   A 1 169 ? 8.157   -8.519  3.584   1.00 77.82 169 A 1 
ATOM   1336 C CD1 . LEU   A 1 169 ? 6.837   -8.742  2.864   1.00 72.25 169 A 1 
ATOM   1337 C CD2 . LEU   A 1 169 ? 8.445   -7.018  3.600   1.00 71.74 169 A 1 
ATOM   1338 N N   . VAL   A 1 170 ? 8.815   -8.670  8.070   1.00 88.57 170 A 1 
ATOM   1339 C CA  . VAL   A 1 170 ? 8.359   -8.941  9.438   1.00 87.48 170 A 1 
ATOM   1340 C C   . VAL   A 1 170 ? 6.910   -8.500  9.559   1.00 86.55 170 A 1 
ATOM   1341 O O   . VAL   A 1 170 ? 6.615   -7.306  9.496   1.00 85.58 170 A 1 
ATOM   1342 C CB  . VAL   A 1 170 ? 9.236   -8.245  10.493  1.00 86.81 170 A 1 
ATOM   1343 C CG1 . VAL   A 1 170 ? 8.778   -8.624  11.905  1.00 82.31 170 A 1 
ATOM   1344 C CG2 . VAL   A 1 170 ? 10.715  -8.618  10.346  1.00 83.41 170 A 1 
ATOM   1345 N N   . TYR   A 1 171 ? 5.996   -9.456  9.766   1.00 86.42 171 A 1 
ATOM   1346 C CA  . TYR   A 1 171 ? 4.596   -9.171  10.052  1.00 84.89 171 A 1 
ATOM   1347 C C   . TYR   A 1 171 ? 4.349   -9.118  11.559  1.00 86.17 171 A 1 
ATOM   1348 O O   . TYR   A 1 171 ? 4.877   -9.941  12.309  1.00 84.82 171 A 1 
ATOM   1349 C CB  . TYR   A 1 171 ? 3.682   -10.198 9.371   1.00 80.31 171 A 1 
ATOM   1350 C CG  . TYR   A 1 171 ? 3.650   -10.158 7.854   1.00 73.92 171 A 1 
ATOM   1351 C CD1 . TYR   A 1 171 ? 3.919   -8.977  7.142   1.00 65.85 171 A 1 
ATOM   1352 C CD2 . TYR   A 1 171 ? 3.300   -11.315 7.135   1.00 64.63 171 A 1 
ATOM   1353 C CE1 . TYR   A 1 171 ? 3.862   -8.946  5.736   1.00 58.07 171 A 1 
ATOM   1354 C CE2 . TYR   A 1 171 ? 3.237   -11.298 5.727   1.00 58.74 171 A 1 
ATOM   1355 C CZ  . TYR   A 1 171 ? 3.524   -10.108 5.031   1.00 56.55 171 A 1 
ATOM   1356 O OH  . TYR   A 1 171 ? 3.475   -10.078 3.666   1.00 52.98 171 A 1 
ATOM   1357 N N   . PRO   A 1 172 ? 3.509   -8.165  12.029  1.00 80.47 172 A 1 
ATOM   1358 C CA  . PRO   A 1 172 ? 2.999   -8.227  13.387  1.00 77.30 172 A 1 
ATOM   1359 C C   . PRO   A 1 172 ? 2.089   -9.452  13.544  1.00 77.28 172 A 1 
ATOM   1360 O O   . PRO   A 1 172 ? 1.389   -9.853  12.615  1.00 73.55 172 A 1 
ATOM   1361 C CB  . PRO   A 1 172 ? 2.248   -6.910  13.598  1.00 73.16 172 A 1 
ATOM   1362 C CG  . PRO   A 1 172 ? 1.758   -6.554  12.193  1.00 71.14 172 A 1 
ATOM   1363 C CD  . PRO   A 1 172 ? 2.867   -7.090  11.291  1.00 74.08 172 A 1 
ATOM   1364 N N   . HIS   A 1 173 ? 2.082   -10.018 14.745  1.00 76.94 173 A 1 
ATOM   1365 C CA  . HIS   A 1 173 ? 1.118   -11.029 15.179  1.00 74.33 173 A 1 
ATOM   1366 C C   . HIS   A 1 173 ? 0.191   -10.419 16.242  1.00 73.98 173 A 1 
ATOM   1367 O O   . HIS   A 1 173 ? 0.522   -9.397  16.840  1.00 68.44 173 A 1 
ATOM   1368 C CB  . HIS   A 1 173 ? 1.896   -12.252 15.683  1.00 69.83 173 A 1 
ATOM   1369 C CG  . HIS   A 1 173 ? 1.054   -13.479 15.869  1.00 66.43 173 A 1 
ATOM   1370 N ND1 . HIS   A 1 173 ? 0.382   -13.838 17.017  1.00 58.66 173 A 1 
ATOM   1371 C CD2 . HIS   A 1 173 ? 0.787   -14.453 14.936  1.00 58.31 173 A 1 
ATOM   1372 C CE1 . HIS   A 1 173 ? -0.282  -14.988 16.776  1.00 57.10 173 A 1 
ATOM   1373 N NE2 . HIS   A 1 173 ? -0.050  -15.396 15.529  1.00 58.63 173 A 1 
ATOM   1374 N N   . ASP   A 1 174 ? -0.961  -11.049 16.488  1.00 72.48 174 A 1 
ATOM   1375 C CA  . ASP   A 1 174 ? -1.918  -10.595 17.510  1.00 70.36 174 A 1 
ATOM   1376 C C   . ASP   A 1 174 ? -1.319  -10.629 18.923  1.00 70.88 174 A 1 
ATOM   1377 O O   . ASP   A 1 174 ? -1.583  -9.743  19.736  1.00 66.48 174 A 1 
ATOM   1378 C CB  . ASP   A 1 174 ? -3.177  -11.471 17.451  1.00 65.67 174 A 1 
ATOM   1379 C CG  . ASP   A 1 174 ? -3.951  -11.333 16.136  1.00 60.84 174 A 1 
ATOM   1380 O OD1 . ASP   A 1 174 ? -3.903  -10.235 15.537  1.00 55.17 174 A 1 
ATOM   1381 O OD2 . ASP   A 1 174 ? -4.586  -12.333 15.744  1.00 54.40 174 A 1 
ATOM   1382 N N   . ASP   A 1 175 ? -0.458  -11.613 19.200  1.00 75.90 175 A 1 
ATOM   1383 C CA  . ASP   A 1 175 ? 0.361   -11.622 20.408  1.00 76.37 175 A 1 
ATOM   1384 C C   . ASP   A 1 175 ? 1.505   -10.596 20.260  1.00 77.35 175 A 1 
ATOM   1385 O O   . ASP   A 1 175 ? 2.364   -10.740 19.385  1.00 74.27 175 A 1 
ATOM   1386 C CB  . ASP   A 1 175 ? 0.875   -13.042 20.673  1.00 72.27 175 A 1 
ATOM   1387 C CG  . ASP   A 1 175 ? 1.733   -13.190 21.937  1.00 66.43 175 A 1 
ATOM   1388 O OD1 . ASP   A 1 175 ? 2.144   -12.163 22.531  1.00 61.20 175 A 1 
ATOM   1389 O OD2 . ASP   A 1 175 ? 2.020   -14.355 22.284  1.00 60.32 175 A 1 
ATOM   1390 N N   . PRO   A 1 176 ? 1.568   -9.559  21.129  1.00 74.22 176 A 1 
ATOM   1391 C CA  . PRO   A 1 176 ? 2.567   -8.499  21.010  1.00 72.82 176 A 1 
ATOM   1392 C C   . PRO   A 1 176 ? 4.019   -8.976  21.177  1.00 73.18 176 A 1 
ATOM   1393 O O   . PRO   A 1 176 ? 4.943   -8.284  20.742  1.00 68.25 176 A 1 
ATOM   1394 C CB  . PRO   A 1 176 ? 2.176   -7.477  22.086  1.00 69.33 176 A 1 
ATOM   1395 C CG  . PRO   A 1 176 ? 1.432   -8.306  23.136  1.00 67.75 176 A 1 
ATOM   1396 C CD  . PRO   A 1 176 ? 0.706   -9.337  22.281  1.00 70.17 176 A 1 
ATOM   1397 N N   . GLY   A 1 177 ? 4.232   -10.131 21.809  1.00 76.79 177 A 1 
ATOM   1398 C CA  . GLY   A 1 177 ? 5.549   -10.758 21.948  1.00 78.32 177 A 1 
ATOM   1399 C C   . GLY   A 1 177 ? 5.979   -11.578 20.732  1.00 81.33 177 A 1 
ATOM   1400 O O   . GLY   A 1 177 ? 7.142   -11.981 20.647  1.00 77.70 177 A 1 
ATOM   1401 N N   . VAL   A 1 178 ? 5.065   -11.819 19.804  1.00 85.40 178 A 1 
ATOM   1402 C CA  . VAL   A 1 178 ? 5.268   -12.697 18.655  1.00 86.24 178 A 1 
ATOM   1403 C C   . VAL   A 1 178 ? 5.247   -11.891 17.359  1.00 87.37 178 A 1 
ATOM   1404 O O   . VAL   A 1 178 ? 4.487   -10.939 17.185  1.00 84.73 178 A 1 
ATOM   1405 C CB  . VAL   A 1 178 ? 4.240   -13.842 18.659  1.00 82.57 178 A 1 
ATOM   1406 C CG1 . VAL   A 1 178 ? 4.479   -14.812 17.504  1.00 75.57 178 A 1 
ATOM   1407 C CG2 . VAL   A 1 178 ? 4.314   -14.657 19.960  1.00 77.12 178 A 1 
ATOM   1408 N N   . LYS   A 1 179 ? 6.097   -12.298 16.421  1.00 85.81 179 A 1 
ATOM   1409 C CA  . LYS   A 1 179 ? 6.128   -11.793 15.047  1.00 86.73 179 A 1 
ATOM   1410 C C   . LYS   A 1 179 ? 6.153   -12.967 14.070  1.00 88.55 179 A 1 
ATOM   1411 O O   . LYS   A 1 179 ? 6.429   -14.104 14.460  1.00 86.84 179 A 1 
ATOM   1412 C CB  . LYS   A 1 179 ? 7.347   -10.871 14.850  1.00 84.10 179 A 1 
ATOM   1413 C CG  . LYS   A 1 179 ? 7.371   -9.629  15.758  1.00 81.01 179 A 1 
ATOM   1414 C CD  . LYS   A 1 179 ? 6.333   -8.576  15.368  1.00 74.50 179 A 1 
ATOM   1415 C CE  . LYS   A 1 179 ? 6.506   -7.343  16.267  1.00 67.56 179 A 1 
ATOM   1416 N NZ  . LYS   A 1 179 ? 5.801   -6.149  15.737  1.00 59.96 179 A 1 
ATOM   1417 N N   . VAL   A 1 180 ? 5.882   -12.683 12.810  1.00 87.96 180 A 1 
ATOM   1418 C CA  . VAL   A 1 180 ? 6.035   -13.652 11.721  1.00 88.18 180 A 1 
ATOM   1419 C C   . VAL   A 1 180 ? 7.105   -13.134 10.768  1.00 89.22 180 A 1 
ATOM   1420 O O   . VAL   A 1 180 ? 6.982   -12.034 10.233  1.00 88.70 180 A 1 
ATOM   1421 C CB  . VAL   A 1 180 ? 4.698   -13.926 11.009  1.00 86.22 180 A 1 
ATOM   1422 C CG1 . VAL   A 1 180 ? 4.853   -14.986 9.919   1.00 81.17 180 A 1 
ATOM   1423 C CG2 . VAL   A 1 180 ? 3.626   -14.416 11.995  1.00 82.23 180 A 1 
ATOM   1424 N N   . LEU   A 1 181 ? 8.165   -13.914 10.583  1.00 89.85 181 A 1 
ATOM   1425 C CA  . LEU   A 1 181 ? 9.132   -13.698 9.509   1.00 89.91 181 A 1 
ATOM   1426 C C   . LEU   A 1 181 ? 8.605   -14.352 8.238   1.00 90.38 181 A 1 
ATOM   1427 O O   . LEU   A 1 181 ? 8.279   -15.536 8.240   1.00 88.79 181 A 1 
ATOM   1428 C CB  . LEU   A 1 181 ? 10.505  -14.284 9.885   1.00 88.33 181 A 1 
ATOM   1429 C CG  . LEU   A 1 181 ? 11.307  -13.443 10.893  1.00 84.54 181 A 1 
ATOM   1430 C CD1 . LEU   A 1 181 ? 12.580  -14.195 11.280  1.00 81.22 181 A 1 
ATOM   1431 C CD2 . LEU   A 1 181 ? 11.722  -12.092 10.315  1.00 81.39 181 A 1 
ATOM   1432 N N   . VAL   A 1 182 ? 8.557   -13.591 7.156   1.00 87.20 182 A 1 
ATOM   1433 C CA  . VAL   A 1 182 ? 8.115   -14.068 5.847   1.00 86.34 182 A 1 
ATOM   1434 C C   . VAL   A 1 182 ? 9.280   -13.987 4.886   1.00 87.46 182 A 1 
ATOM   1435 O O   . VAL   A 1 182 ? 9.761   -12.900 4.576   1.00 87.75 182 A 1 
ATOM   1436 C CB  . VAL   A 1 182 ? 6.906   -13.277 5.337   1.00 84.13 182 A 1 
ATOM   1437 C CG1 . VAL   A 1 182 ? 6.411   -13.820 3.991   1.00 78.35 182 A 1 
ATOM   1438 C CG2 . VAL   A 1 182 ? 5.773   -13.352 6.366   1.00 80.13 182 A 1 
ATOM   1439 N N   . PHE   A 1 183 ? 9.725   -15.141 4.421   1.00 89.18 183 A 1 
ATOM   1440 C CA  . PHE   A 1 183 ? 10.752  -15.259 3.401   1.00 89.13 183 A 1 
ATOM   1441 C C   . PHE   A 1 183 ? 10.107  -15.625 2.072   1.00 88.93 183 A 1 
ATOM   1442 O O   . PHE   A 1 183 ? 9.286   -16.538 2.000   1.00 86.90 183 A 1 
ATOM   1443 C CB  . PHE   A 1 183 ? 11.789  -16.304 3.811   1.00 88.51 183 A 1 
ATOM   1444 C CG  . PHE   A 1 183 ? 12.597  -15.909 5.028   1.00 89.99 183 A 1 
ATOM   1445 C CD1 . PHE   A 1 183 ? 13.799  -15.196 4.876   1.00 85.03 183 A 1 
ATOM   1446 C CD2 . PHE   A 1 183 ? 12.147  -16.237 6.320   1.00 84.25 183 A 1 
ATOM   1447 C CE1 . PHE   A 1 183 ? 14.551  -14.818 5.997   1.00 82.84 183 A 1 
ATOM   1448 C CE2 . PHE   A 1 183 ? 12.894  -15.856 7.449   1.00 82.77 183 A 1 
ATOM   1449 C CZ  . PHE   A 1 183 ? 14.097  -15.148 7.287   1.00 86.63 183 A 1 
ATOM   1450 N N   . ARG   A 1 184 ? 10.539  -14.966 1.004   1.00 89.04 184 A 1 
ATOM   1451 C CA  . ARG   A 1 184 ? 10.366  -15.478 -0.350  1.00 88.82 184 A 1 
ATOM   1452 C C   . ARG   A 1 184 ? 11.713  -15.980 -0.840  1.00 89.50 184 A 1 
ATOM   1453 O O   . ARG   A 1 184 ? 12.687  -15.231 -0.853  1.00 88.76 184 A 1 
ATOM   1454 C CB  . ARG   A 1 184 ? 9.716   -14.421 -1.246  1.00 87.31 184 A 1 
ATOM   1455 C CG  . ARG   A 1 184 ? 9.088   -15.074 -2.488  1.00 78.57 184 A 1 
ATOM   1456 C CD  . ARG   A 1 184 ? 8.297   -14.032 -3.269  1.00 74.73 184 A 1 
ATOM   1457 N NE  . ARG   A 1 184 ? 7.626   -14.601 -4.447  1.00 68.67 184 A 1 
ATOM   1458 C CZ  . ARG   A 1 184 ? 6.356   -14.974 -4.550  1.00 62.08 184 A 1 
ATOM   1459 N NH1 . ARG   A 1 184 ? 5.523   -14.906 -3.555  1.00 55.85 184 A 1 
ATOM   1460 N NH2 . ARG   A 1 184 ? 5.901   -15.412 -5.682  1.00 55.16 184 A 1 
ATOM   1461 N N   . VAL   A 1 185 ? 11.776  -17.259 -1.187  1.00 90.90 185 A 1 
ATOM   1462 C CA  . VAL   A 1 185 ? 13.016  -17.948 -1.560  1.00 91.12 185 A 1 
ATOM   1463 C C   . VAL   A 1 185 ? 12.963  -18.424 -3.006  1.00 90.30 185 A 1 
ATOM   1464 O O   . VAL   A 1 185 ? 11.920  -18.873 -3.487  1.00 88.49 185 A 1 
ATOM   1465 C CB  . VAL   A 1 185 ? 13.352  -19.099 -0.594  1.00 90.91 185 A 1 
ATOM   1466 C CG1 . VAL   A 1 185 ? 13.682  -18.565 0.803   1.00 84.31 185 A 1 
ATOM   1467 C CG2 . VAL   A 1 185 ? 12.230  -20.140 -0.462  1.00 84.55 185 A 1 
ATOM   1468 N N   . LYS   A 1 186 ? 14.096  -18.338 -3.707  1.00 88.91 186 A 1 
ATOM   1469 C CA  . LYS   A 1 186 ? 14.220  -18.714 -5.119  1.00 87.79 186 A 1 
ATOM   1470 C C   . LYS   A 1 186 ? 14.313  -20.234 -5.288  1.00 86.49 186 A 1 
ATOM   1471 O O   . LYS   A 1 186 ? 15.329  -20.763 -5.744  1.00 81.77 186 A 1 
ATOM   1472 C CB  . LYS   A 1 186 ? 15.369  -17.934 -5.777  1.00 85.89 186 A 1 
ATOM   1473 C CG  . LYS   A 1 186 ? 15.284  -18.016 -7.309  1.00 80.53 186 A 1 
ATOM   1474 C CD  . LYS   A 1 186 ? 16.388  -17.194 -7.981  1.00 77.13 186 A 1 
ATOM   1475 C CE  . LYS   A 1 186 ? 16.204  -17.290 -9.499  1.00 68.75 186 A 1 
ATOM   1476 N NZ  . LYS   A 1 186 ? 17.177  -16.447 -10.237 1.00 60.88 186 A 1 
ATOM   1477 N N   . THR   A 1 187 ? 13.267  -20.943 -4.912  1.00 87.81 187 A 1 
ATOM   1478 C CA  . THR   A 1 187 ? 13.117  -22.382 -5.137  1.00 87.00 187 A 1 
ATOM   1479 C C   . THR   A 1 187 ? 11.658  -22.712 -5.425  1.00 86.68 187 A 1 
ATOM   1480 O O   . THR   A 1 187 ? 10.749  -22.137 -4.829  1.00 83.37 187 A 1 
ATOM   1481 C CB  . THR   A 1 187 ? 13.658  -23.206 -3.959  1.00 84.03 187 A 1 
ATOM   1482 O OG1 . THR   A 1 187 ? 13.481  -24.579 -4.242  1.00 72.46 187 A 1 
ATOM   1483 C CG2 . THR   A 1 187 ? 12.979  -22.929 -2.620  1.00 72.86 187 A 1 
ATOM   1484 N N   . MET   A 1 188 ? 11.440  -23.658 -6.345  1.00 84.20 188 A 1 
ATOM   1485 C CA  . MET   A 1 188 ? 10.107  -24.213 -6.619  1.00 82.56 188 A 1 
ATOM   1486 C C   . MET   A 1 188 ? 9.782   -25.404 -5.708  1.00 82.49 188 A 1 
ATOM   1487 O O   . MET   A 1 188 ? 8.621   -25.779 -5.584  1.00 78.42 188 A 1 
ATOM   1488 C CB  . MET   A 1 188 ? 10.010  -24.617 -8.094  1.00 79.89 188 A 1 
ATOM   1489 C CG  . MET   A 1 188 ? 10.110  -23.418 -9.049  1.00 74.44 188 A 1 
ATOM   1490 S SD  . MET   A 1 188 ? 8.818   -22.150 -8.847  1.00 65.52 188 A 1 
ATOM   1491 C CE  . MET   A 1 188 ? 7.350   -23.077 -9.369  1.00 57.06 188 A 1 
ATOM   1492 N N   . ASN   A 1 189 ? 10.793  -25.991 -5.058  1.00 85.17 189 A 1 
ATOM   1493 C CA  . ASN   A 1 189 ? 10.633  -27.069 -4.089  1.00 84.86 189 A 1 
ATOM   1494 C C   . ASN   A 1 189 ? 11.189  -26.636 -2.722  1.00 85.16 189 A 1 
ATOM   1495 O O   . ASN   A 1 189 ? 12.367  -26.870 -2.438  1.00 83.01 189 A 1 
ATOM   1496 C CB  . ASN   A 1 189 ? 11.298  -28.346 -4.622  1.00 82.23 189 A 1 
ATOM   1497 C CG  . ASN   A 1 189 ? 11.117  -29.506 -3.651  1.00 78.35 189 A 1 
ATOM   1498 O OD1 . ASN   A 1 189 ? 10.337  -29.459 -2.715  1.00 71.85 189 A 1 
ATOM   1499 N ND2 . ASN   A 1 189 ? 11.837  -30.588 -3.847  1.00 70.40 189 A 1 
ATOM   1500 N N   . PRO   A 1 190 ? 10.367  -26.018 -1.858  1.00 85.90 190 A 1 
ATOM   1501 C CA  . PRO   A 1 190 ? 10.819  -25.570 -0.541  1.00 86.19 190 A 1 
ATOM   1502 C C   . PRO   A 1 190 ? 10.940  -26.710 0.480   1.00 87.82 190 A 1 
ATOM   1503 O O   . PRO   A 1 190 ? 11.436  -26.484 1.577   1.00 86.24 190 A 1 
ATOM   1504 C CB  . PRO   A 1 190 ? 9.781   -24.525 -0.121  1.00 83.45 190 A 1 
ATOM   1505 C CG  . PRO   A 1 190 ? 8.487   -25.061 -0.738  1.00 81.07 190 A 1 
ATOM   1506 C CD  . PRO   A 1 190 ? 8.971   -25.661 -2.061  1.00 83.00 190 A 1 
ATOM   1507 N N   . LEU   A 1 191 ? 10.507  -27.935 0.155   1.00 85.75 191 A 1 
ATOM   1508 C CA  . LEU   A 1 191 ? 10.376  -29.042 1.107   1.00 85.35 191 A 1 
ATOM   1509 C C   . LEU   A 1 191 ? 11.659  -29.345 1.908   1.00 86.26 191 A 1 
ATOM   1510 O O   . LEU   A 1 191 ? 11.569  -29.468 3.132   1.00 86.24 191 A 1 
ATOM   1511 C CB  . LEU   A 1 191 ? 9.854   -30.297 0.375   1.00 83.52 191 A 1 
ATOM   1512 C CG  . LEU   A 1 191 ? 9.072   -31.243 1.304   1.00 74.78 191 A 1 
ATOM   1513 C CD1 . LEU   A 1 191 ? 7.623   -30.780 1.432   1.00 68.57 191 A 1 
ATOM   1514 C CD2 . LEU   A 1 191 ? 9.081   -32.668 0.750   1.00 68.89 191 A 1 
ATOM   1515 N N   . PRO   A 1 192 ? 12.863  -29.412 1.290   1.00 88.07 192 A 1 
ATOM   1516 C CA  . PRO   A 1 192 ? 14.107  -29.631 2.040   1.00 87.53 192 A 1 
ATOM   1517 C C   . PRO   A 1 192 ? 14.393  -28.514 3.048   1.00 88.83 192 A 1 
ATOM   1518 O O   . PRO   A 1 192 ? 14.825  -28.783 4.168   1.00 87.69 192 A 1 
ATOM   1519 C CB  . PRO   A 1 192 ? 15.216  -29.726 0.984   1.00 85.88 192 A 1 
ATOM   1520 C CG  . PRO   A 1 192 ? 14.474  -30.106 -0.296  1.00 84.09 192 A 1 
ATOM   1521 C CD  . PRO   A 1 192 ? 13.143  -29.385 -0.137  1.00 86.61 192 A 1 
ATOM   1522 N N   . PHE   A 1 193 ? 14.112  -27.260 2.670   1.00 88.46 193 A 1 
ATOM   1523 C CA  . PHE   A 1 193 ? 14.293  -26.105 3.547   1.00 88.81 193 A 1 
ATOM   1524 C C   . PHE   A 1 193 ? 13.273  -26.102 4.696   1.00 89.84 193 A 1 
ATOM   1525 O O   . PHE   A 1 193 ? 13.653  -25.907 5.845   1.00 88.97 193 A 1 
ATOM   1526 C CB  . PHE   A 1 193 ? 14.222  -24.819 2.709   1.00 87.45 193 A 1 
ATOM   1527 C CG  . PHE   A 1 193 ? 14.401  -23.545 3.514   1.00 87.55 193 A 1 
ATOM   1528 C CD1 . PHE   A 1 193 ? 13.451  -22.512 3.422   1.00 82.56 193 A 1 
ATOM   1529 C CD2 . PHE   A 1 193 ? 15.516  -23.387 4.356   1.00 81.96 193 A 1 
ATOM   1530 C CE1 . PHE   A 1 193 ? 13.616  -21.331 4.160   1.00 80.70 193 A 1 
ATOM   1531 C CE2 . PHE   A 1 193 ? 15.681  -22.209 5.106   1.00 80.36 193 A 1 
ATOM   1532 C CZ  . PHE   A 1 193 ? 14.728  -21.180 5.007   1.00 81.90 193 A 1 
ATOM   1533 N N   . LEU   A 1 194 ? 12.002  -26.418 4.422   1.00 90.46 194 A 1 
ATOM   1534 C CA  . LEU   A 1 194 ? 10.959  -26.555 5.446   1.00 90.05 194 A 1 
ATOM   1535 C C   . LEU   A 1 194 ? 11.307  -27.640 6.475   1.00 90.54 194 A 1 
ATOM   1536 O O   . LEU   A 1 194 ? 11.165  -27.423 7.677   1.00 89.98 194 A 1 
ATOM   1537 C CB  . LEU   A 1 194 ? 9.618   -26.882 4.768   1.00 88.84 194 A 1 
ATOM   1538 C CG  . LEU   A 1 194 ? 9.032   -25.743 3.915   1.00 85.35 194 A 1 
ATOM   1539 C CD1 . LEU   A 1 194 ? 7.819   -26.263 3.146   1.00 81.33 194 A 1 
ATOM   1540 C CD2 . LEU   A 1 194 ? 8.596   -24.558 4.769   1.00 81.59 194 A 1 
ATOM   1541 N N   . GLN   A 1 195 ? 11.814  -28.789 6.024   1.00 90.86 195 A 1 
ATOM   1542 C CA  . GLN   A 1 195 ? 12.261  -29.865 6.916   1.00 89.89 195 A 1 
ATOM   1543 C C   . GLN   A 1 195 ? 13.457  -29.437 7.775   1.00 90.18 195 A 1 
ATOM   1544 O O   . GLN   A 1 195 ? 13.507  -29.768 8.959   1.00 89.35 195 A 1 
ATOM   1545 C CB  . GLN   A 1 195 ? 12.632  -31.100 6.088   1.00 89.01 195 A 1 
ATOM   1546 C CG  . GLN   A 1 195 ? 11.398  -31.817 5.517   1.00 85.28 195 A 1 
ATOM   1547 C CD  . GLN   A 1 195 ? 11.770  -33.010 4.632   1.00 82.60 195 A 1 
ATOM   1548 O OE1 . GLN   A 1 195 ? 12.919  -33.273 4.310   1.00 77.34 195 A 1 
ATOM   1549 N NE2 . GLN   A 1 195 ? 10.797  -33.786 4.208   1.00 75.40 195 A 1 
ATOM   1550 N N   . ALA   A 1 196 ? 14.409  -28.691 7.212   1.00 90.88 196 A 1 
ATOM   1551 C CA  . ALA   A 1 196 ? 15.551  -28.172 7.963   1.00 90.62 196 A 1 
ATOM   1552 C C   . ALA   A 1 196 ? 15.115  -27.142 9.024   1.00 91.30 196 A 1 
ATOM   1553 O O   . ALA   A 1 196 ? 15.568  -27.218 10.165  1.00 90.45 196 A 1 
ATOM   1554 C CB  . ALA   A 1 196 ? 16.566  -27.595 6.974   1.00 89.99 196 A 1 
ATOM   1555 N N   . LEU   A 1 197 ? 14.184  -26.245 8.683   1.00 91.32 197 A 1 
ATOM   1556 C CA  . LEU   A 1 197 ? 13.594  -25.290 9.627   1.00 90.91 197 A 1 
ATOM   1557 C C   . LEU   A 1 197 ? 12.913  -26.004 10.804  1.00 90.98 197 A 1 
ATOM   1558 O O   . LEU   A 1 197 ? 13.190  -25.683 11.958  1.00 90.04 197 A 1 
ATOM   1559 C CB  . LEU   A 1 197 ? 12.581  -24.398 8.888   1.00 90.90 197 A 1 
ATOM   1560 C CG  . LEU   A 1 197 ? 13.203  -23.349 7.951   1.00 89.72 197 A 1 
ATOM   1561 C CD1 . LEU   A 1 197 ? 12.094  -22.727 7.108   1.00 86.37 197 A 1 
ATOM   1562 C CD2 . LEU   A 1 197 ? 13.906  -22.237 8.722   1.00 86.56 197 A 1 
ATOM   1563 N N   . GLN   A 1 198 ? 12.080  -27.018 10.533  1.00 90.90 198 A 1 
ATOM   1564 C CA  . GLN   A 1 198 ? 11.418  -27.801 11.582  1.00 89.14 198 A 1 
ATOM   1565 C C   . GLN   A 1 198 ? 12.421  -28.550 12.471  1.00 89.27 198 A 1 
ATOM   1566 O O   . GLN   A 1 198 ? 12.274  -28.551 13.692  1.00 87.62 198 A 1 
ATOM   1567 C CB  . GLN   A 1 198 ? 10.438  -28.797 10.955  1.00 86.88 198 A 1 
ATOM   1568 C CG  . GLN   A 1 198 ? 9.149   -28.129 10.447  1.00 77.03 198 A 1 
ATOM   1569 C CD  . GLN   A 1 198 ? 8.158   -29.149 9.875   1.00 72.61 198 A 1 
ATOM   1570 O OE1 . GLN   A 1 198 ? 8.483   -30.295 9.608   1.00 65.93 198 A 1 
ATOM   1571 N NE2 . GLN   A 1 198 ? 6.915   -28.772 9.669   1.00 63.31 198 A 1 
ATOM   1572 N N   . ARG   A 1 199 ? 13.473  -29.153 11.892  1.00 90.66 199 A 1 
ATOM   1573 C CA  . ARG   A 1 199 ? 14.527  -29.844 12.662  1.00 90.40 199 A 1 
ATOM   1574 C C   . ARG   A 1 199 ? 15.288  -28.899 13.588  1.00 90.70 199 A 1 
ATOM   1575 O O   . ARG   A 1 199 ? 15.668  -29.312 14.675  1.00 88.29 199 A 1 
ATOM   1576 C CB  . ARG   A 1 199 ? 15.518  -30.527 11.714  1.00 89.25 199 A 1 
ATOM   1577 C CG  . ARG   A 1 199 ? 14.945  -31.806 11.097  1.00 80.39 199 A 1 
ATOM   1578 C CD  . ARG   A 1 199 ? 15.952  -32.349 10.087  1.00 78.40 199 A 1 
ATOM   1579 N NE  . ARG   A 1 199 ? 15.403  -33.489 9.333   1.00 69.22 199 A 1 
ATOM   1580 C CZ  . ARG   A 1 199 ? 16.037  -34.170 8.393   1.00 62.81 199 A 1 
ATOM   1581 N NH1 . ARG   A 1 199 ? 17.284  -33.927 8.090   1.00 57.03 199 A 1 
ATOM   1582 N NH2 . ARG   A 1 199 ? 15.417  -35.105 7.733   1.00 54.68 199 A 1 
ATOM   1583 N N   . ASN   A 1 200 ? 15.478  -27.648 13.178  1.00 90.57 200 A 1 
ATOM   1584 C CA  . ASN   A 1 200 ? 16.114  -26.613 13.995  1.00 89.48 200 A 1 
ATOM   1585 C C   . ASN   A 1 200 ? 15.142  -25.926 14.977  1.00 89.38 200 A 1 
ATOM   1586 O O   . ASN   A 1 200 ? 15.508  -24.960 15.637  1.00 85.59 200 A 1 
ATOM   1587 C CB  . ASN   A 1 200 ? 16.844  -25.634 13.064  1.00 88.38 200 A 1 
ATOM   1588 C CG  . ASN   A 1 200 ? 18.083  -26.253 12.431  1.00 84.73 200 A 1 
ATOM   1589 O OD1 . ASN   A 1 200 ? 18.812  -27.016 13.029  1.00 74.29 200 A 1 
ATOM   1590 N ND2 . ASN   A 1 200 ? 18.366  -25.929 11.192  1.00 72.71 200 A 1 
ATOM   1591 N N   . GLY   A 1 201 ? 13.910  -26.422 15.109  1.00 89.94 201 A 1 
ATOM   1592 C CA  . GLY   A 1 201 ? 12.925  -25.941 16.081  1.00 89.86 201 A 1 
ATOM   1593 C C   . GLY   A 1 201 ? 12.166  -24.679 15.662  1.00 90.73 201 A 1 
ATOM   1594 O O   . GLY   A 1 201 ? 11.473  -24.087 16.494  1.00 87.44 201 A 1 
ATOM   1595 N N   . HIS   A 1 202 ? 12.254  -24.264 14.400  1.00 89.10 202 A 1 
ATOM   1596 C CA  . HIS   A 1 202 ? 11.481  -23.132 13.892  1.00 88.61 202 A 1 
ATOM   1597 C C   . HIS   A 1 202 ? 10.017  -23.519 13.659  1.00 88.38 202 A 1 
ATOM   1598 O O   . HIS   A 1 202 ? 9.707   -24.569 13.097  1.00 86.02 202 A 1 
ATOM   1599 C CB  . HIS   A 1 202 ? 12.121  -22.568 12.622  1.00 88.43 202 A 1 
ATOM   1600 C CG  . HIS   A 1 202 ? 13.489  -21.999 12.857  1.00 89.87 202 A 1 
ATOM   1601 N ND1 . HIS   A 1 202 ? 13.797  -20.928 13.676  1.00 78.04 202 A 1 
ATOM   1602 C CD2 . HIS   A 1 202 ? 14.669  -22.466 12.331  1.00 79.02 202 A 1 
ATOM   1603 C CE1 . HIS   A 1 202 ? 15.127  -20.760 13.640  1.00 82.28 202 A 1 
ATOM   1604 N NE2 . HIS   A 1 202 ? 15.687  -21.668 12.830  1.00 83.83 202 A 1 
ATOM   1605 N N   . HIS   A 1 203 ? 9.094   -22.637 14.067  1.00 90.23 203 A 1 
ATOM   1606 C CA  . HIS   A 1 203 ? 7.658   -22.849 13.907  1.00 89.27 203 A 1 
ATOM   1607 C C   . HIS   A 1 203 ? 7.185   -22.299 12.554  1.00 89.10 203 A 1 
ATOM   1608 O O   . HIS   A 1 203 ? 6.816   -21.128 12.439  1.00 86.78 203 A 1 
ATOM   1609 C CB  . HIS   A 1 203 ? 6.924   -22.238 15.111  1.00 86.86 203 A 1 
ATOM   1610 C CG  . HIS   A 1 203 ? 5.465   -22.604 15.225  1.00 79.55 203 A 1 
ATOM   1611 N ND1 . HIS   A 1 203 ? 4.722   -22.500 16.391  1.00 68.98 203 A 1 
ATOM   1612 C CD2 . HIS   A 1 203 ? 4.613   -23.081 14.263  1.00 68.16 203 A 1 
ATOM   1613 C CE1 . HIS   A 1 203 ? 3.473   -22.897 16.130  1.00 66.45 203 A 1 
ATOM   1614 N NE2 . HIS   A 1 203 ? 3.366   -23.253 14.843  1.00 67.66 203 A 1 
ATOM   1615 N N   . VAL   A 1 204 ? 7.171   -23.151 11.535  1.00 90.31 204 A 1 
ATOM   1616 C CA  . VAL   A 1 204 ? 6.633   -22.816 10.211  1.00 89.57 204 A 1 
ATOM   1617 C C   . VAL   A 1 204 ? 5.107   -22.756 10.293  1.00 88.53 204 A 1 
ATOM   1618 O O   . VAL   A 1 204 ? 4.468   -23.730 10.674  1.00 86.14 204 A 1 
ATOM   1619 C CB  . VAL   A 1 204 ? 7.103   -23.821 9.143   1.00 88.93 204 A 1 
ATOM   1620 C CG1 . VAL   A 1 204 ? 6.600   -23.427 7.753   1.00 85.29 204 A 1 
ATOM   1621 C CG2 . VAL   A 1 204 ? 8.638   -23.891 9.078   1.00 85.83 204 A 1 
ATOM   1622 N N   . VAL   A 1 205 ? 4.532   -21.604 9.930   1.00 87.22 205 A 1 
ATOM   1623 C CA  . VAL   A 1 205 ? 3.073   -21.388 9.876   1.00 83.96 205 A 1 
ATOM   1624 C C   . VAL   A 1 205 ? 2.545   -21.348 8.440   1.00 81.84 205 A 1 
ATOM   1625 O O   . VAL   A 1 205 ? 1.349   -21.518 8.220   1.00 77.55 205 A 1 
ATOM   1626 C CB  . VAL   A 1 205 ? 2.646   -20.123 10.650  1.00 82.61 205 A 1 
ATOM   1627 C CG1 . VAL   A 1 205 ? 2.956   -20.263 12.144  1.00 74.95 205 A 1 
ATOM   1628 C CG2 . VAL   A 1 205 ? 3.305   -18.835 10.142  1.00 76.79 205 A 1 
ATOM   1629 N N   . TRP   A 1 206 ? 3.433   -21.166 7.457   1.00 80.14 206 A 1 
ATOM   1630 C CA  . TRP   A 1 206 ? 3.147   -21.267 6.027   1.00 79.31 206 A 1 
ATOM   1631 C C   . TRP   A 1 206 ? 4.312   -21.912 5.272   1.00 79.05 206 A 1 
ATOM   1632 O O   . TRP   A 1 206 ? 5.451   -21.507 5.457   1.00 75.17 206 A 1 
ATOM   1633 C CB  . TRP   A 1 206 ? 2.865   -19.873 5.460   1.00 75.77 206 A 1 
ATOM   1634 C CG  . TRP   A 1 206 ? 2.394   -19.925 4.051   1.00 73.03 206 A 1 
ATOM   1635 C CD1 . TRP   A 1 206 ? 3.161   -19.849 2.948   1.00 65.58 206 A 1 
ATOM   1636 C CD2 . TRP   A 1 206 ? 1.050   -20.243 3.603   1.00 70.16 206 A 1 
ATOM   1637 N NE1 . TRP   A 1 206 ? 2.382   -20.109 1.823   1.00 63.60 206 A 1 
ATOM   1638 C CE2 . TRP   A 1 206 ? 1.085   -20.393 2.198   1.00 67.08 206 A 1 
ATOM   1639 C CE3 . TRP   A 1 206 ? -0.165  -20.480 4.269   1.00 63.76 206 A 1 
ATOM   1640 C CZ2 . TRP   A 1 206 ? -0.036  -20.825 1.484   1.00 64.38 206 A 1 
ATOM   1641 C CZ3 . TRP   A 1 206 ? -1.295  -20.884 3.560   1.00 57.57 206 A 1 
ATOM   1642 C CH2 . TRP   A 1 206 ? -1.214  -21.081 2.180   1.00 58.70 206 A 1 
ATOM   1643 N N   . PRO   A 1 207 ? 4.057   -22.879 4.352   1.00 77.74 207 A 1 
ATOM   1644 C CA  . PRO   A 1 207 ? 2.760   -23.508 4.094   1.00 76.22 207 A 1 
ATOM   1645 C C   . PRO   A 1 207 ? 2.301   -24.353 5.287   1.00 75.58 207 A 1 
ATOM   1646 O O   . PRO   A 1 207 ? 3.110   -25.030 5.925   1.00 69.77 207 A 1 
ATOM   1647 C CB  . PRO   A 1 207 ? 2.968   -24.344 2.830   1.00 69.31 207 A 1 
ATOM   1648 C CG  . PRO   A 1 207 ? 4.448   -24.718 2.897   1.00 65.82 207 A 1 
ATOM   1649 C CD  . PRO   A 1 207 ? 5.090   -23.494 3.537   1.00 70.82 207 A 1 
ATOM   1650 N N   . SER   A 1 208 ? 1.004   -24.311 5.591   1.00 71.14 208 A 1 
ATOM   1651 C CA  . SER   A 1 208 ? 0.397   -25.182 6.599   1.00 67.22 208 A 1 
ATOM   1652 C C   . SER   A 1 208 ? -0.294  -26.360 5.919   1.00 64.45 208 A 1 
ATOM   1653 O O   . SER   A 1 208 ? -1.006  -26.176 4.932   1.00 57.92 208 A 1 
ATOM   1654 C CB  . SER   A 1 208 ? -0.571  -24.407 7.502   1.00 61.01 208 A 1 
ATOM   1655 O OG  . SER   A 1 208 ? -1.752  -24.032 6.832   1.00 55.73 208 A 1 
ATOM   1656 N N   . GLU   A 1 209 ? -0.158  -27.563 6.490   1.00 58.10 209 A 1 
ATOM   1657 C CA  . GLU   A 1 209 ? -0.912  -28.750 6.032   1.00 55.04 209 A 1 
ATOM   1658 C C   . GLU   A 1 209 ? -2.434  -28.564 6.176   1.00 53.82 209 A 1 
ATOM   1659 O O   . GLU   A 1 209 ? -3.216  -29.192 5.474   1.00 48.22 209 A 1 
ATOM   1660 C CB  . GLU   A 1 209 ? -0.477  -29.985 6.843   1.00 48.83 209 A 1 
ATOM   1661 C CG  . GLU   A 1 209 ? 0.984   -30.396 6.598   1.00 43.24 209 A 1 
ATOM   1662 C CD  . GLU   A 1 209 ? 1.398   -31.655 7.380   1.00 38.81 209 A 1 
ATOM   1663 O OE1 . GLU   A 1 209 ? 2.469   -32.209 7.046   1.00 34.71 209 A 1 
ATOM   1664 O OE2 . GLU   A 1 209 ? 0.676   -32.042 8.329   1.00 36.19 209 A 1 
ATOM   1665 N N   . GLN   A 1 210 ? -2.875  -27.668 7.062   1.00 46.13 210 A 1 
ATOM   1666 C CA  . GLN   A 1 210 ? -4.299  -27.416 7.322   1.00 44.08 210 A 1 
ATOM   1667 C C   . GLN   A 1 210 ? -5.019  -26.645 6.210   1.00 44.03 210 A 1 
ATOM   1668 O O   . GLN   A 1 210 ? -6.237  -26.501 6.294   1.00 40.44 210 A 1 
ATOM   1669 C CB  . GLN   A 1 210 ? -4.459  -26.684 8.661   1.00 39.74 210 A 1 
ATOM   1670 C CG  . GLN   A 1 210 ? -4.147  -27.587 9.861   1.00 35.77 210 A 1 
ATOM   1671 C CD  . GLN   A 1 210 ? -4.367  -26.881 11.201  1.00 32.96 210 A 1 
ATOM   1672 O OE1 . GLN   A 1 210 ? -4.504  -25.676 11.298  1.00 31.09 210 A 1 
ATOM   1673 N NE2 . GLN   A 1 210 ? -4.392  -27.619 12.286  1.00 30.31 210 A 1 
ATOM   1674 N N   . ARG   A 1 211 ? -4.335  -26.159 5.182   1.00 45.29 211 A 1 
ATOM   1675 C CA  . ARG   A 1 211 ? -5.015  -25.414 4.102   1.00 44.16 211 A 1 
ATOM   1676 C C   . ARG   A 1 211 ? -6.034  -26.278 3.353   1.00 44.36 211 A 1 
ATOM   1677 O O   . ARG   A 1 211 ? -7.029  -25.748 2.880   1.00 41.44 211 A 1 
ATOM   1678 C CB  . ARG   A 1 211 ? -3.999  -24.790 3.128   1.00 40.58 211 A 1 
ATOM   1679 C CG  . ARG   A 1 211 ? -4.447  -23.394 2.677   1.00 37.04 211 A 1 
ATOM   1680 C CD  . ARG   A 1 211 ? -3.588  -22.867 1.533   1.00 34.76 211 A 1 
ATOM   1681 N NE  . ARG   A 1 211 ? -3.822  -21.429 1.278   1.00 31.49 211 A 1 
ATOM   1682 C CZ  . ARG   A 1 211 ? -3.213  -20.677 0.364   1.00 29.39 211 A 1 
ATOM   1683 N NH1 . ARG   A 1 211 ? -2.377  -21.173 -0.496  1.00 28.10 211 A 1 
ATOM   1684 N NH2 . ARG   A 1 211 ? -3.424  -19.394 0.313   1.00 26.69 211 A 1 
ATOM   1685 N N   . ASP   A 1 212 ? -5.796  -27.585 3.284   1.00 37.89 212 A 1 
ATOM   1686 C CA  . ASP   A 1 212 ? -6.694  -28.535 2.608   1.00 35.71 212 A 1 
ATOM   1687 C C   . ASP   A 1 212 ? -7.950  -28.877 3.431   1.00 35.14 212 A 1 
ATOM   1688 O O   . ASP   A 1 212 ? -8.857  -29.541 2.926   1.00 32.61 212 A 1 
ATOM   1689 C CB  . ASP   A 1 212 ? -5.911  -29.818 2.272   1.00 33.23 212 A 1 
ATOM   1690 C CG  . ASP   A 1 212 ? -4.791  -29.614 1.248   1.00 30.42 212 A 1 
ATOM   1691 O OD1 . ASP   A 1 212 ? -4.880  -28.653 0.447   1.00 28.70 212 A 1 
ATOM   1692 O OD2 . ASP   A 1 212 ? -3.845  -30.431 1.263   1.00 27.97 212 A 1 
ATOM   1693 N N   . LEU   A 1 213 ? -8.016  -28.439 4.698   1.00 34.02 213 A 1 
ATOM   1694 C CA  . LEU   A 1 213 ? -9.126  -28.771 5.608   1.00 31.02 213 A 1 
ATOM   1695 C C   . LEU   A 1 213 ? -10.206 -27.688 5.726   1.00 29.91 213 A 1 
ATOM   1696 O O   . LEU   A 1 213 ? -11.217 -27.935 6.394   1.00 28.14 213 A 1 
ATOM   1697 C CB  . LEU   A 1 213 ? -8.558  -29.131 6.995   1.00 29.11 213 A 1 
ATOM   1698 C CG  . LEU   A 1 213 ? -7.980  -30.556 7.082   1.00 27.68 213 A 1 
ATOM   1699 C CD1 . LEU   A 1 213 ? -7.163  -30.700 8.367   1.00 25.50 213 A 1 
ATOM   1700 C CD2 . LEU   A 1 213 ? -9.096  -31.612 7.119   1.00 27.67 213 A 1 
ATOM   1701 N N   . LEU   A 1 214 ? -10.011 -26.492 5.133   1.00 33.61 214 A 1 
ATOM   1702 C CA  . LEU   A 1 214 ? -10.953 -25.367 5.199   1.00 30.04 214 A 1 
ATOM   1703 C C   . LEU   A 1 214 ? -11.765 -25.219 3.916   1.00 28.62 214 A 1 
ATOM   1704 O O   . LEU   A 1 214 ? -11.171 -25.232 2.819   1.00 26.04 214 A 1 
ATOM   1705 C CB  . LEU   A 1 214 ? -10.232 -24.064 5.587   1.00 28.32 214 A 1 
ATOM   1706 C CG  . LEU   A 1 214 ? -9.888  -23.962 7.084   1.00 27.62 214 A 1 
ATOM   1707 C CD1 . LEU   A 1 214 ? -9.000  -22.734 7.311   1.00 25.62 214 A 1 
ATOM   1708 C CD2 . LEU   A 1 214 ? -11.142 -23.790 7.955   1.00 26.69 214 A 1 
ATOM   1709 O OXT . LEU   A 1 214 ? -13.010 -25.058 4.066   1.00 25.40 214 A 1 
ATOM   1710 N N   . MET   B 2 1   ? 1.196   -13.160 4.415   1.00 74.62 1   B 1 
ATOM   1711 C CA  . MET   B 2 1   ? 0.022   -12.615 5.132   1.00 81.64 1   B 1 
ATOM   1712 C C   . MET   B 2 1   ? -1.215  -12.841 4.276   1.00 84.50 1   B 1 
ATOM   1713 O O   . MET   B 2 1   ? -1.152  -12.625 3.071   1.00 82.89 1   B 1 
ATOM   1714 C CB  . MET   B 2 1   ? 0.235   -11.126 5.422   1.00 77.60 1   B 1 
ATOM   1715 C CG  . MET   B 2 1   ? -0.736  -10.562 6.454   1.00 71.77 1   B 1 
ATOM   1716 S SD  . MET   B 2 1   ? -0.336  -8.842  6.871   1.00 66.98 1   B 1 
ATOM   1717 C CE  . MET   B 2 1   ? -0.794  -8.793  8.608   1.00 60.65 1   B 1 
ATOM   1718 N N   . ILE   B 2 2   ? -2.317  -13.274 4.884   1.00 87.01 2   B 1 
ATOM   1719 C CA  . ILE   B 2 2   ? -3.575  -13.527 4.174   1.00 89.23 2   B 1 
ATOM   1720 C C   . ILE   B 2 2   ? -4.598  -12.417 4.436   1.00 91.71 2   B 1 
ATOM   1721 O O   . ILE   B 2 2   ? -4.526  -11.706 5.441   1.00 91.90 2   B 1 
ATOM   1722 C CB  . ILE   B 2 2   ? -4.124  -14.939 4.474   1.00 86.64 2   B 1 
ATOM   1723 C CG1 . ILE   B 2 2   ? -4.318  -15.177 5.984   1.00 80.35 2   B 1 
ATOM   1724 C CG2 . ILE   B 2 2   ? -3.210  -15.999 3.832   1.00 77.03 2   B 1 
ATOM   1725 C CD1 . ILE   B 2 2   ? -5.048  -16.487 6.310   1.00 75.79 2   B 1 
ATOM   1726 N N   . VAL   B 2 3   ? -5.551  -12.258 3.526   1.00 93.52 3   B 1 
ATOM   1727 C CA  . VAL   B 2 3   ? -6.559  -11.183 3.545   1.00 94.96 3   B 1 
ATOM   1728 C C   . VAL   B 2 3   ? -7.325  -11.121 4.873   1.00 94.85 3   B 1 
ATOM   1729 O O   . VAL   B 2 3   ? -7.524  -10.030 5.407   1.00 94.61 3   B 1 
ATOM   1730 C CB  . VAL   B 2 3   ? -7.513  -11.355 2.347   1.00 95.59 3   B 1 
ATOM   1731 C CG1 . VAL   B 2 3   ? -8.793  -10.523 2.461   1.00 94.61 3   B 1 
ATOM   1732 C CG2 . VAL   B 2 3   ? -6.810  -10.933 1.050   1.00 94.45 3   B 1 
ATOM   1733 N N   . GLU   B 2 4   ? -7.706  -12.259 5.450   1.00 94.17 4   B 1 
ATOM   1734 C CA  . GLU   B 2 4   ? -8.488  -12.299 6.696   1.00 93.31 4   B 1 
ATOM   1735 C C   . GLU   B 2 4   ? -7.760  -11.714 7.917   1.00 93.90 4   B 1 
ATOM   1736 O O   . GLU   B 2 4   ? -8.411  -11.310 8.878   1.00 92.95 4   B 1 
ATOM   1737 C CB  . GLU   B 2 4   ? -8.962  -13.727 6.990   1.00 90.35 4   B 1 
ATOM   1738 C CG  . GLU   B 2 4   ? -7.838  -14.693 7.377   1.00 83.37 4   B 1 
ATOM   1739 C CD  . GLU   B 2 4   ? -8.335  -16.086 7.792   1.00 82.51 4   B 1 
ATOM   1740 O OE1 . GLU   B 2 4   ? -7.471  -16.894 8.189   1.00 75.66 4   B 1 
ATOM   1741 O OE2 . GLU   B 2 4   ? -9.569  -16.319 7.759   1.00 77.15 4   B 1 
ATOM   1742 N N   . GLN   B 2 5   ? -6.422  -11.622 7.875   1.00 92.65 5   B 1 
ATOM   1743 C CA  . GLN   B 2 5   ? -5.607  -11.052 8.952   1.00 91.08 5   B 1 
ATOM   1744 C C   . GLN   B 2 5   ? -5.645  -9.519  8.981   1.00 92.07 5   B 1 
ATOM   1745 O O   . GLN   B 2 5   ? -5.337  -8.923  10.007  1.00 91.16 5   B 1 
ATOM   1746 C CB  . GLN   B 2 5   ? -4.151  -11.528 8.809   1.00 88.56 5   B 1 
ATOM   1747 C CG  . GLN   B 2 5   ? -3.983  -13.041 9.013   1.00 83.66 5   B 1 
ATOM   1748 C CD  . GLN   B 2 5   ? -2.535  -13.494 8.800   1.00 80.06 5   B 1 
ATOM   1749 O OE1 . GLN   B 2 5   ? -1.859  -13.101 7.867   1.00 73.93 5   B 1 
ATOM   1750 N NE2 . GLN   B 2 5   ? -2.008  -14.339 9.659   1.00 70.68 5   B 1 
ATOM   1751 N N   . ILE   B 2 6   ? -5.999  -8.866  7.866   1.00 93.40 6   B 1 
ATOM   1752 C CA  . ILE   B 2 6   ? -6.004  -7.396  7.754   1.00 94.87 6   B 1 
ATOM   1753 C C   . ILE   B 2 6   ? -7.346  -6.804  7.315   1.00 96.46 6   B 1 
ATOM   1754 O O   . ILE   B 2 6   ? -7.523  -5.585  7.370   1.00 96.53 6   B 1 
ATOM   1755 C CB  . ILE   B 2 6   ? -4.864  -6.896  6.841   1.00 94.00 6   B 1 
ATOM   1756 C CG1 . ILE   B 2 6   ? -5.075  -7.290  5.360   1.00 90.99 6   B 1 
ATOM   1757 C CG2 . ILE   B 2 6   ? -3.501  -7.389  7.359   1.00 88.81 6   B 1 
ATOM   1758 C CD1 . ILE   B 2 6   ? -4.196  -6.471  4.407   1.00 89.36 6   B 1 
ATOM   1759 N N   . MET   B 2 7   ? -8.291  -7.633  6.881   1.00 97.02 7   B 1 
ATOM   1760 C CA  . MET   B 2 7   ? -9.604  -7.179  6.445   1.00 97.57 7   B 1 
ATOM   1761 C C   . MET   B 2 7   ? -10.400 -6.579  7.606   1.00 97.56 7   B 1 
ATOM   1762 O O   . MET   B 2 7   ? -10.316 -7.013  8.760   1.00 97.13 7   B 1 
ATOM   1763 C CB  . MET   B 2 7   ? -10.377 -8.311  5.749   1.00 97.52 7   B 1 
ATOM   1764 C CG  . MET   B 2 7   ? -10.914 -9.385  6.709   1.00 97.40 7   B 1 
ATOM   1765 S SD  . MET   B 2 7   ? -11.807 -10.727 5.873   1.00 97.09 7   B 1 
ATOM   1766 C CE  . MET   B 2 7   ? -12.331 -11.694 7.292   1.00 95.07 7   B 1 
ATOM   1767 N N   . LYS   B 2 8   ? -11.259 -5.617  7.282   1.00 97.85 8   B 1 
ATOM   1768 C CA  . LYS   B 2 8   ? -12.255 -5.125  8.228   1.00 98.05 8   B 1 
ATOM   1769 C C   . LYS   B 2 8   ? -13.477 -6.047  8.207   1.00 98.33 8   B 1 
ATOM   1770 O O   . LYS   B 2 8   ? -14.035 -6.298  7.143   1.00 98.15 8   B 1 
ATOM   1771 C CB  . LYS   B 2 8   ? -12.570 -3.656  7.913   1.00 97.64 8   B 1 
ATOM   1772 C CG  . LYS   B 2 8   ? -13.467 -3.071  9.004   1.00 92.49 8   B 1 
ATOM   1773 C CD  . LYS   B 2 8   ? -13.579 -1.549  8.913   1.00 87.13 8   B 1 
ATOM   1774 C CE  . LYS   B 2 8   ? -14.492 -1.129  10.071  1.00 80.84 8   B 1 
ATOM   1775 N NZ  . LYS   B 2 8   ? -14.673 0.328   10.200  1.00 71.40 8   B 1 
ATOM   1776 N N   . ARG   B 2 9   ? -13.892 -6.541  9.375   1.00 98.19 9   B 1 
ATOM   1777 C CA  . ARG   B 2 9   ? -14.986 -7.529  9.519   1.00 97.78 9   B 1 
ATOM   1778 C C   . ARG   B 2 9   ? -16.367 -6.897  9.709   1.00 97.30 9   B 1 
ATOM   1779 O O   . ARG   B 2 9   ? -17.362 -7.452  9.264   1.00 91.69 9   B 1 
ATOM   1780 C CB  . ARG   B 2 9   ? -14.665 -8.489  10.678  1.00 96.55 9   B 1 
ATOM   1781 C CG  . ARG   B 2 9   ? -13.430 -9.363  10.396  1.00 93.14 9   B 1 
ATOM   1782 C CD  . ARG   B 2 9   ? -13.159 -10.333 11.554  1.00 90.69 9   B 1 
ATOM   1783 N NE  . ARG   B 2 9   ? -11.985 -11.187 11.293  1.00 86.18 9   B 1 
ATOM   1784 C CZ  . ARG   B 2 9   ? -11.971 -12.452 10.880  1.00 81.22 9   B 1 
ATOM   1785 N NH1 . ARG   B 2 9   ? -13.061 -13.129 10.664  1.00 70.88 9   B 1 
ATOM   1786 N NH2 . ARG   B 2 9   ? -10.834 -13.057 10.684  1.00 75.01 9   B 1 
ATOM   1787 N N   . ASP   B 2 10  ? -16.439 -5.737  10.351  1.00 97.82 10  B 1 
ATOM   1788 C CA  . ASP   B 2 10  ? -17.663 -4.966  10.589  1.00 97.54 10  B 1 
ATOM   1789 C C   . ASP   B 2 10  ? -18.032 -4.133  9.345   1.00 98.08 10  B 1 
ATOM   1790 O O   . ASP   B 2 10  ? -17.871 -2.915  9.293   1.00 96.71 10  B 1 
ATOM   1791 C CB  . ASP   B 2 10  ? -17.506 -4.127  11.877  1.00 95.59 10  B 1 
ATOM   1792 C CG  . ASP   B 2 10  ? -16.364 -3.108  11.811  1.00 86.53 10  B 1 
ATOM   1793 O OD1 . ASP   B 2 10  ? -15.270 -3.453  11.312  1.00 78.69 10  B 1 
ATOM   1794 O OD2 . ASP   B 2 10  ? -16.555 -1.946  12.234  1.00 78.94 10  B 1 
ATOM   1795 N N   . VAL   B 2 11  ? -18.509 -4.811  8.307   1.00 98.39 11  B 1 
ATOM   1796 C CA  . VAL   B 2 11  ? -18.792 -4.193  7.008   1.00 98.69 11  B 1 
ATOM   1797 C C   . VAL   B 2 11  ? -20.138 -3.484  7.030   1.00 98.75 11  B 1 
ATOM   1798 O O   . VAL   B 2 11  ? -21.180 -4.108  7.237   1.00 98.52 11  B 1 
ATOM   1799 C CB  . VAL   B 2 11  ? -18.727 -5.217  5.856   1.00 98.58 11  B 1 
ATOM   1800 C CG1 . VAL   B 2 11  ? -18.820 -4.508  4.499   1.00 97.75 11  B 1 
ATOM   1801 C CG2 . VAL   B 2 11  ? -17.417 -6.013  5.870   1.00 97.60 11  B 1 
ATOM   1802 N N   . ILE   B 2 12  ? -20.124 -2.180  6.744   1.00 98.79 12  B 1 
ATOM   1803 C CA  . ILE   B 2 12  ? -21.331 -1.396  6.473   1.00 98.83 12  B 1 
ATOM   1804 C C   . ILE   B 2 12  ? -21.792 -1.714  5.051   1.00 98.88 12  B 1 
ATOM   1805 O O   . ILE   B 2 12  ? -21.010 -1.614  4.102   1.00 98.79 12  B 1 
ATOM   1806 C CB  . ILE   B 2 12  ? -21.079 0.109   6.679   1.00 98.72 12  B 1 
ATOM   1807 C CG1 . ILE   B 2 12  ? -20.402 0.451   8.027   1.00 97.83 12  B 1 
ATOM   1808 C CG2 . ILE   B 2 12  ? -22.389 0.907   6.523   1.00 98.18 12  B 1 
ATOM   1809 C CD1 . ILE   B 2 12  ? -21.127 -0.071  9.276   1.00 91.46 12  B 1 
ATOM   1810 N N   . THR   B 2 13  ? -23.055 -2.090  4.902   1.00 98.84 13  B 1 
ATOM   1811 C CA  . THR   B 2 13  ? -23.647 -2.520  3.629   1.00 98.85 13  B 1 
ATOM   1812 C C   . THR   B 2 13  ? -24.894 -1.718  3.269   1.00 98.86 13  B 1 
ATOM   1813 O O   . THR   B 2 13  ? -25.425 -0.944  4.076   1.00 98.64 13  B 1 
ATOM   1814 C CB  . THR   B 2 13  ? -23.958 -4.030  3.644   1.00 98.65 13  B 1 
ATOM   1815 O OG1 . THR   B 2 13  ? -24.851 -4.340  4.691   1.00 96.97 13  B 1 
ATOM   1816 C CG2 . THR   B 2 13  ? -22.702 -4.883  3.823   1.00 96.09 13  B 1 
ATOM   1817 N N   . LEU   B 2 14  ? -25.346 -1.898  2.037   1.00 98.82 14  B 1 
ATOM   1818 C CA  . LEU   B 2 14  ? -26.628 -1.425  1.523   1.00 98.81 14  B 1 
ATOM   1819 C C   . LEU   B 2 14  ? -27.432 -2.610  0.988   1.00 98.85 14  B 1 
ATOM   1820 O O   . LEU   B 2 14  ? -26.870 -3.635  0.598   1.00 98.63 14  B 1 
ATOM   1821 C CB  . LEU   B 2 14  ? -26.394 -0.397  0.407   1.00 98.60 14  B 1 
ATOM   1822 C CG  . LEU   B 2 14  ? -25.743 0.918   0.861   1.00 98.00 14  B 1 
ATOM   1823 C CD1 . LEU   B 2 14  ? -25.333 1.728   -0.362  1.00 97.31 14  B 1 
ATOM   1824 C CD2 . LEU   B 2 14  ? -26.698 1.767   1.702   1.00 97.29 14  B 1 
ATOM   1825 N N   . THR   B 2 15  ? -28.745 -2.429  0.908   1.00 98.75 15  B 1 
ATOM   1826 C CA  . THR   B 2 15  ? -29.626 -3.273  0.092   1.00 98.67 15  B 1 
ATOM   1827 C C   . THR   B 2 15  ? -29.839 -2.619  -1.275  1.00 98.69 15  B 1 
ATOM   1828 O O   . THR   B 2 15  ? -29.646 -1.413  -1.443  1.00 98.24 15  B 1 
ATOM   1829 C CB  . THR   B 2 15  ? -30.968 -3.529  0.786   1.00 98.14 15  B 1 
ATOM   1830 O OG1 . THR   B 2 15  ? -31.731 -2.355  0.830   1.00 91.53 15  B 1 
ATOM   1831 C CG2 . THR   B 2 15  ? -30.809 -4.063  2.212   1.00 89.34 15  B 1 
ATOM   1832 N N   . LYS   B 2 16  ? -30.270 -3.385  -2.280  1.00 98.58 16  B 1 
ATOM   1833 C CA  . LYS   B 2 16  ? -30.579 -2.839  -3.616  1.00 98.41 16  B 1 
ATOM   1834 C C   . LYS   B 2 16  ? -31.709 -1.805  -3.609  1.00 98.42 16  B 1 
ATOM   1835 O O   . LYS   B 2 16  ? -31.783 -0.975  -4.507  1.00 97.48 16  B 1 
ATOM   1836 C CB  . LYS   B 2 16  ? -30.886 -3.989  -4.588  1.00 97.30 16  B 1 
ATOM   1837 C CG  . LYS   B 2 16  ? -32.221 -4.697  -4.286  1.00 93.31 16  B 1 
ATOM   1838 C CD  . LYS   B 2 16  ? -32.489 -5.826  -5.285  1.00 91.97 16  B 1 
ATOM   1839 C CE  . LYS   B 2 16  ? -33.850 -6.449  -4.958  1.00 82.07 16  B 1 
ATOM   1840 N NZ  . LYS   B 2 16  ? -34.158 -7.589  -5.851  1.00 75.04 16  B 1 
ATOM   1841 N N   . THR   B 2 17  ? -32.591 -1.873  -2.609  1.00 98.52 17  B 1 
ATOM   1842 C CA  . THR   B 2 17  ? -33.775 -1.013  -2.452  1.00 98.38 17  B 1 
ATOM   1843 C C   . THR   B 2 17  ? -33.534 0.193   -1.548  1.00 98.39 17  B 1 
ATOM   1844 O O   . THR   B 2 17  ? -34.404 1.059   -1.476  1.00 97.30 17  B 1 
ATOM   1845 C CB  . THR   B 2 17  ? -34.971 -1.820  -1.921  1.00 97.69 17  B 1 
ATOM   1846 O OG1 . THR   B 2 17  ? -34.598 -2.577  -0.789  1.00 92.54 17  B 1 
ATOM   1847 C CG2 . THR   B 2 17  ? -35.491 -2.805  -2.967  1.00 91.08 17  B 1 
ATOM   1848 N N   . ASP   B 2 18  ? -32.382 0.275   -0.865  1.00 98.48 18  B 1 
ATOM   1849 C CA  . ASP   B 2 18  ? -32.008 1.478   -0.124  1.00 98.48 18  B 1 
ATOM   1850 C C   . ASP   B 2 18  ? -31.957 2.686   -1.070  1.00 98.50 18  B 1 
ATOM   1851 O O   . ASP   B 2 18  ? -31.663 2.568   -2.265  1.00 97.98 18  B 1 
ATOM   1852 C CB  . ASP   B 2 18  ? -30.651 1.304   0.576   1.00 98.34 18  B 1 
ATOM   1853 C CG  . ASP   B 2 18  ? -30.693 0.480   1.866   1.00 98.04 18  B 1 
ATOM   1854 O OD1 . ASP   B 2 18  ? -31.697 0.580   2.603   1.00 95.37 18  B 1 
ATOM   1855 O OD2 . ASP   B 2 18  ? -29.672 -0.184  2.162   1.00 95.49 18  B 1 
ATOM   1856 N N   . THR   B 2 19  ? -32.221 3.874   -0.529  1.00 98.36 19  B 1 
ATOM   1857 C CA  . THR   B 2 19  ? -32.122 5.120   -1.296  1.00 98.38 19  B 1 
ATOM   1858 C C   . THR   B 2 19  ? -30.672 5.589   -1.413  1.00 98.49 19  B 1 
ATOM   1859 O O   . THR   B 2 19  ? -29.810 5.270   -0.589  1.00 98.18 19  B 1 
ATOM   1860 C CB  . THR   B 2 19  ? -33.001 6.229   -0.699  1.00 97.79 19  B 1 
ATOM   1861 O OG1 . THR   B 2 19  ? -32.543 6.591   0.580   1.00 93.42 19  B 1 
ATOM   1862 C CG2 . THR   B 2 19  ? -34.472 5.823   -0.590  1.00 92.70 19  B 1 
ATOM   1863 N N   . LEU   B 2 20  ? -30.391 6.426   -2.414  1.00 97.96 20  B 1 
ATOM   1864 C CA  . LEU   B 2 20  ? -29.097 7.102   -2.523  1.00 98.04 20  B 1 
ATOM   1865 C C   . LEU   B 2 20  ? -28.849 8.066   -1.356  1.00 98.11 20  B 1 
ATOM   1866 O O   . LEU   B 2 20  ? -27.698 8.292   -0.993  1.00 97.66 20  B 1 
ATOM   1867 C CB  . LEU   B 2 20  ? -28.993 7.825   -3.873  1.00 97.71 20  B 1 
ATOM   1868 C CG  . LEU   B 2 20  ? -29.067 6.905   -5.106  1.00 96.65 20  B 1 
ATOM   1869 C CD1 . LEU   B 2 20  ? -28.800 7.721   -6.366  1.00 95.20 20  B 1 
ATOM   1870 C CD2 . LEU   B 2 20  ? -28.059 5.756   -5.059  1.00 94.73 20  B 1 
ATOM   1871 N N   . GLU   B 2 21  ? -29.903 8.585   -0.724  1.00 97.81 21  B 1 
ATOM   1872 C CA  . GLU   B 2 21  ? -29.792 9.345   0.526   1.00 97.69 21  B 1 
ATOM   1873 C C   . GLU   B 2 21  ? -29.200 8.483   1.642   1.00 97.94 21  B 1 
ATOM   1874 O O   . GLU   B 2 21  ? -28.196 8.870   2.246   1.00 97.67 21  B 1 
ATOM   1875 C CB  . GLU   B 2 21  ? -31.166 9.904   0.912   1.00 97.08 21  B 1 
ATOM   1876 C CG  . GLU   B 2 21  ? -31.096 10.764  2.184   1.00 94.04 21  B 1 
ATOM   1877 C CD  . GLU   B 2 21  ? -32.394 11.549  2.411   1.00 91.06 21  B 1 
ATOM   1878 O OE1 . GLU   B 2 21  ? -32.284 12.724  2.828   1.00 84.47 21  B 1 
ATOM   1879 O OE2 . GLU   B 2 21  ? -33.478 10.992  2.128   1.00 84.18 21  B 1 
ATOM   1880 N N   . THR   B 2 22  ? -29.727 7.272   1.849   1.00 98.21 22  B 1 
ATOM   1881 C CA  . THR   B 2 22  ? -29.178 6.305   2.813   1.00 98.36 22  B 1 
ATOM   1882 C C   . THR   B 2 22  ? -27.712 5.986   2.508   1.00 98.49 22  B 1 
ATOM   1883 O O   . THR   B 2 22  ? -26.885 5.941   3.422   1.00 98.22 22  B 1 
ATOM   1884 C CB  . THR   B 2 22  ? -29.999 5.006   2.809   1.00 98.20 22  B 1 
ATOM   1885 O OG1 . THR   B 2 22  ? -31.343 5.289   3.105   1.00 94.99 22  B 1 
ATOM   1886 C CG2 . THR   B 2 22  ? -29.526 3.997   3.856   1.00 94.32 22  B 1 
ATOM   1887 N N   . ALA   B 2 23  ? -27.355 5.822   1.231   1.00 98.47 23  B 1 
ATOM   1888 C CA  . ALA   B 2 23  ? -25.971 5.596   0.820   1.00 98.48 23  B 1 
ATOM   1889 C C   . ALA   B 2 23  ? -25.060 6.781   1.187   1.00 98.47 23  B 1 
ATOM   1890 O O   . ALA   B 2 23  ? -24.016 6.585   1.807   1.00 98.19 23  B 1 
ATOM   1891 C CB  . ALA   B 2 23  ? -25.940 5.293   -0.682  1.00 98.35 23  B 1 
ATOM   1892 N N   . ILE   B 2 24  ? -25.464 8.018   0.867   1.00 98.19 24  B 1 
ATOM   1893 C CA  . ILE   B 2 24  ? -24.711 9.234   1.210   1.00 97.74 24  B 1 
ATOM   1894 C C   . ILE   B 2 24  ? -24.546 9.371   2.723   1.00 97.96 24  B 1 
ATOM   1895 O O   . ILE   B 2 24  ? -23.449 9.687   3.190   1.00 97.47 24  B 1 
ATOM   1896 C CB  . ILE   B 2 24  ? -25.392 10.486  0.610   1.00 96.42 24  B 1 
ATOM   1897 C CG1 . ILE   B 2 24  ? -25.189 10.503  -0.918  1.00 91.23 24  B 1 
ATOM   1898 C CG2 . ILE   B 2 24  ? -24.846 11.792  1.223   1.00 91.13 24  B 1 
ATOM   1899 C CD1 . ILE   B 2 24  ? -26.008 11.567  -1.648  1.00 83.54 24  B 1 
ATOM   1900 N N   . CYS   B 2 25  ? -25.615 9.133   3.493   1.00 98.11 25  B 1 
ATOM   1901 C CA  . CYS   B 2 25  ? -25.581 9.191   4.951   1.00 98.15 25  B 1 
ATOM   1902 C C   . CYS   B 2 25  ? -24.566 8.195   5.518   1.00 98.37 25  B 1 
ATOM   1903 O O   . CYS   B 2 25  ? -23.659 8.617   6.227   1.00 97.96 25  B 1 
ATOM   1904 C CB  . CYS   B 2 25  ? -26.990 8.975   5.517   1.00 97.62 25  B 1 
ATOM   1905 S SG  . CYS   B 2 25  ? -27.997 10.449  5.183   1.00 87.60 25  B 1 
ATOM   1906 N N   . LYS   B 2 26  ? -24.624 6.919   5.125   1.00 98.46 26  B 1 
ATOM   1907 C CA  . LYS   B 2 26  ? -23.665 5.891   5.569   1.00 98.53 26  B 1 
ATOM   1908 C C   . LYS   B 2 26  ? -22.221 6.234   5.190   1.00 98.46 26  B 1 
ATOM   1909 O O   . LYS   B 2 26  ? -21.325 6.100   6.017   1.00 97.94 26  B 1 
ATOM   1910 C CB  . LYS   B 2 26  ? -24.064 4.512   5.017   1.00 98.50 26  B 1 
ATOM   1911 C CG  . LYS   B 2 26  ? -25.284 3.908   5.738   1.00 98.01 26  B 1 
ATOM   1912 C CD  . LYS   B 2 26  ? -25.637 2.523   5.172   1.00 97.25 26  B 1 
ATOM   1913 C CE  . LYS   B 2 26  ? -26.826 1.901   5.920   1.00 95.81 26  B 1 
ATOM   1914 N NZ  . LYS   B 2 26  ? -27.244 0.590   5.354   1.00 93.07 26  B 1 
ATOM   1915 N N   . LEU   B 2 27  ? -21.973 6.720   3.964   1.00 98.46 27  B 1 
ATOM   1916 C CA  . LEU   B 2 27  ? -20.629 7.124   3.530   1.00 98.29 27  B 1 
ATOM   1917 C C   . LEU   B 2 27  ? -20.047 8.235   4.418   1.00 98.09 27  B 1 
ATOM   1918 O O   . LEU   B 2 27  ? -18.875 8.177   4.780   1.00 97.44 27  B 1 
ATOM   1919 C CB  . LEU   B 2 27  ? -20.660 7.580   2.061   1.00 98.10 27  B 1 
ATOM   1920 C CG  . LEU   B 2 27  ? -20.838 6.454   1.021   1.00 97.42 27  B 1 
ATOM   1921 C CD1 . LEU   B 2 27  ? -20.990 7.065   -0.375  1.00 96.48 27  B 1 
ATOM   1922 C CD2 . LEU   B 2 27  ? -19.652 5.497   0.985   1.00 96.16 27  B 1 
ATOM   1923 N N   . LYS   B 2 28  ? -20.863 9.239   4.782   1.00 97.93 28  B 1 
ATOM   1924 C CA  . LYS   B 2 28  ? -20.450 10.360  5.637   1.00 97.43 28  B 1 
ATOM   1925 C C   . LYS   B 2 28  ? -20.300 9.953   7.099   1.00 97.51 28  B 1 
ATOM   1926 O O   . LYS   B 2 28  ? -19.292 10.280  7.709   1.00 96.59 28  B 1 
ATOM   1927 C CB  . LYS   B 2 28  ? -21.458 11.509  5.519   1.00 96.50 28  B 1 
ATOM   1928 C CG  . LYS   B 2 28  ? -21.359 12.248  4.177   1.00 84.23 28  B 1 
ATOM   1929 C CD  . LYS   B 2 28  ? -22.407 13.361  4.142   1.00 80.04 28  B 1 
ATOM   1930 C CE  . LYS   B 2 28  ? -22.320 14.166  2.844   1.00 66.12 28  B 1 
ATOM   1931 N NZ  . LYS   B 2 28  ? -23.352 15.232  2.812   1.00 58.51 28  B 1 
ATOM   1932 N N   . GLU   B 2 29  ? -21.295 9.255   7.654   1.00 98.22 29  B 1 
ATOM   1933 C CA  . GLU   B 2 29  ? -21.359 8.855   9.066   1.00 98.23 29  B 1 
ATOM   1934 C C   . GLU   B 2 29  ? -20.166 7.981   9.461   1.00 98.14 29  B 1 
ATOM   1935 O O   . GLU   B 2 29  ? -19.507 8.231   10.467  1.00 97.08 29  B 1 
ATOM   1936 C CB  . GLU   B 2 29  ? -22.684 8.114   9.285   1.00 97.86 29  B 1 
ATOM   1937 C CG  . GLU   B 2 29  ? -22.907 7.661   10.737  1.00 91.78 29  B 1 
ATOM   1938 C CD  . GLU   B 2 29  ? -24.203 6.850   10.919  1.00 87.36 29  B 1 
ATOM   1939 O OE1 . GLU   B 2 29  ? -24.438 6.392   12.057  1.00 80.45 29  B 1 
ATOM   1940 O OE2 . GLU   B 2 29  ? -24.944 6.660   9.923   1.00 82.00 29  B 1 
ATOM   1941 N N   . PHE   B 2 30  ? -19.841 6.994   8.634   1.00 98.35 30  B 1 
ATOM   1942 C CA  . PHE   B 2 30  ? -18.764 6.041   8.909   1.00 98.21 30  B 1 
ATOM   1943 C C   . PHE   B 2 30  ? -17.409 6.441   8.312   1.00 97.93 30  B 1 
ATOM   1944 O O   . PHE   B 2 30  ? -16.443 5.687   8.436   1.00 96.67 30  B 1 
ATOM   1945 C CB  . PHE   B 2 30  ? -19.209 4.646   8.469   1.00 98.20 30  B 1 
ATOM   1946 C CG  . PHE   B 2 30  ? -20.422 4.133   9.217   1.00 98.09 30  B 1 
ATOM   1947 C CD1 . PHE   B 2 30  ? -20.296 3.690   10.544  1.00 96.27 30  B 1 
ATOM   1948 C CD2 . PHE   B 2 30  ? -21.688 4.126   8.606   1.00 96.34 30  B 1 
ATOM   1949 C CE1 . PHE   B 2 30  ? -21.426 3.247   11.253  1.00 95.54 30  B 1 
ATOM   1950 C CE2 . PHE   B 2 30  ? -22.821 3.685   9.312   1.00 95.49 30  B 1 
ATOM   1951 C CZ  . PHE   B 2 30  ? -22.690 3.247   10.638  1.00 96.34 30  B 1 
ATOM   1952 N N   . HIS   B 2 31  ? -17.295 7.612   7.664   1.00 97.52 31  B 1 
ATOM   1953 C CA  . HIS   B 2 31  ? -16.072 8.081   7.003   1.00 97.05 31  B 1 
ATOM   1954 C C   . HIS   B 2 31  ? -15.465 7.060   6.022   1.00 97.10 31  B 1 
ATOM   1955 O O   . HIS   B 2 31  ? -14.250 6.868   5.942   1.00 95.66 31  B 1 
ATOM   1956 C CB  . HIS   B 2 31  ? -15.075 8.594   8.047   1.00 96.02 31  B 1 
ATOM   1957 C CG  . HIS   B 2 31  ? -15.607 9.737   8.872   1.00 92.59 31  B 1 
ATOM   1958 N ND1 . HIS   B 2 31  ? -16.013 10.967  8.390   1.00 81.45 31  B 1 
ATOM   1959 C CD2 . HIS   B 2 31  ? -15.784 9.766   10.232  1.00 80.16 31  B 1 
ATOM   1960 C CE1 . HIS   B 2 31  ? -16.413 11.711  9.431   1.00 82.46 31  B 1 
ATOM   1961 N NE2 . HIS   B 2 31  ? -16.278 11.015  10.573  1.00 83.26 31  B 1 
ATOM   1962 N N   . ILE   B 2 32  ? -16.328 6.410   5.237   1.00 98.10 32  B 1 
ATOM   1963 C CA  . ILE   B 2 32  ? -15.965 5.402   4.235   1.00 98.32 32  B 1 
ATOM   1964 C C   . ILE   B 2 32  ? -16.288 5.893   2.821   1.00 98.41 32  B 1 
ATOM   1965 O O   . ILE   B 2 32  ? -17.025 6.855   2.624   1.00 98.23 32  B 1 
ATOM   1966 C CB  . ILE   B 2 32  ? -16.625 4.039   4.551   1.00 98.26 32  B 1 
ATOM   1967 C CG1 . ILE   B 2 32  ? -18.170 4.133   4.535   1.00 97.50 32  B 1 
ATOM   1968 C CG2 . ILE   B 2 32  ? -16.069 3.477   5.866   1.00 96.18 32  B 1 
ATOM   1969 C CD1 . ILE   B 2 32  ? -18.900 2.815   4.824   1.00 96.68 32  B 1 
ATOM   1970 N N   . ARG   B 2 33  ? -15.737 5.220   1.803   1.00 98.27 33  B 1 
ATOM   1971 C CA  . ARG   B 2 33  ? -15.953 5.549   0.380   1.00 98.29 33  B 1 
ATOM   1972 C C   . ARG   B 2 33  ? -16.466 4.375   -0.449  1.00 98.57 33  B 1 
ATOM   1973 O O   . ARG   B 2 33  ? -16.585 4.515   -1.664  1.00 98.12 33  B 1 
ATOM   1974 C CB  . ARG   B 2 33  ? -14.672 6.141   -0.211  1.00 97.32 33  B 1 
ATOM   1975 C CG  . ARG   B 2 33  ? -14.303 7.479   0.459   1.00 95.04 33  B 1 
ATOM   1976 C CD  . ARG   B 2 33  ? -13.095 8.117   -0.218  1.00 91.63 33  B 1 
ATOM   1977 N NE  . ARG   B 2 33  ? -11.873 7.329   0.023   1.00 85.48 33  B 1 
ATOM   1978 C CZ  . ARG   B 2 33  ? -10.641 7.698   -0.277  1.00 82.62 33  B 1 
ATOM   1979 N NH1 . ARG   B 2 33  ? -10.383 8.830   -0.875  1.00 74.55 33  B 1 
ATOM   1980 N NH2 . ARG   B 2 33  ? -9.644  6.935   0.039   1.00 74.58 33  B 1 
ATOM   1981 N N   . HIS   B 2 34  ? -16.752 3.252   0.188   1.00 98.81 34  B 1 
ATOM   1982 C CA  . HIS   B 2 34  ? -17.201 2.033   -0.478  1.00 98.86 34  B 1 
ATOM   1983 C C   . HIS   B 2 34  ? -18.298 1.367   0.353   1.00 98.91 34  B 1 
ATOM   1984 O O   . HIS   B 2 34  ? -18.139 1.223   1.564   1.00 98.77 34  B 1 
ATOM   1985 C CB  . HIS   B 2 34  ? -16.014 1.078   -0.680  1.00 98.70 34  B 1 
ATOM   1986 C CG  . HIS   B 2 34  ? -14.824 1.698   -1.364  1.00 98.44 34  B 1 
ATOM   1987 N ND1 . HIS   B 2 34  ? -13.775 2.341   -0.726  1.00 92.85 34  B 1 
ATOM   1988 C CD2 . HIS   B 2 34  ? -14.584 1.785   -2.713  1.00 93.06 34  B 1 
ATOM   1989 C CE1 . HIS   B 2 34  ? -12.933 2.794   -1.670  1.00 92.88 34  B 1 
ATOM   1990 N NE2 . HIS   B 2 34  ? -13.389 2.476   -2.890  1.00 94.16 34  B 1 
ATOM   1991 N N   . LEU   B 2 35  ? -19.386 0.964   -0.290  1.00 98.88 35  B 1 
ATOM   1992 C CA  . LEU   B 2 35  ? -20.505 0.243   0.320   1.00 98.90 35  B 1 
ATOM   1993 C C   . LEU   B 2 35  ? -20.865 -0.955  -0.562  1.00 98.91 35  B 1 
ATOM   1994 O O   . LEU   B 2 35  ? -21.441 -0.756  -1.638  1.00 98.79 35  B 1 
ATOM   1995 C CB  . LEU   B 2 35  ? -21.714 1.180   0.498   1.00 98.81 35  B 1 
ATOM   1996 C CG  . LEU   B 2 35  ? -21.543 2.268   1.574   1.00 98.49 35  B 1 
ATOM   1997 C CD1 . LEU   B 2 35  ? -22.650 3.308   1.447   1.00 97.94 35  B 1 
ATOM   1998 C CD2 . LEU   B 2 35  ? -21.608 1.678   2.983   1.00 97.76 35  B 1 
ATOM   1999 N N   . PRO   B 2 36  ? -20.547 -2.189  -0.144  1.00 98.94 36  B 1 
ATOM   2000 C CA  . PRO   B 2 36  ? -21.088 -3.370  -0.803  1.00 98.94 36  B 1 
ATOM   2001 C C   . PRO   B 2 36  ? -22.616 -3.370  -0.723  1.00 98.94 36  B 1 
ATOM   2002 O O   . PRO   B 2 36  ? -23.190 -3.082  0.332   1.00 98.85 36  B 1 
ATOM   2003 C CB  . PRO   B 2 36  ? -20.478 -4.579  -0.084  1.00 98.84 36  B 1 
ATOM   2004 C CG  . PRO   B 2 36  ? -19.245 -4.009  0.617   1.00 97.87 36  B 1 
ATOM   2005 C CD  . PRO   B 2 36  ? -19.660 -2.578  0.938   1.00 98.83 36  B 1 
ATOM   2006 N N   . VAL   B 2 37  ? -23.260 -3.696  -1.834  1.00 98.91 37  B 1 
ATOM   2007 C CA  . VAL   B 2 37  ? -24.699 -3.968  -1.880  1.00 98.91 37  B 1 
ATOM   2008 C C   . VAL   B 2 37  ? -24.876 -5.470  -1.738  1.00 98.91 37  B 1 
ATOM   2009 O O   . VAL   B 2 37  ? -24.270 -6.231  -2.495  1.00 98.76 37  B 1 
ATOM   2010 C CB  . VAL   B 2 37  ? -25.354 -3.437  -3.164  1.00 98.83 37  B 1 
ATOM   2011 C CG1 . VAL   B 2 37  ? -26.876 -3.566  -3.086  1.00 98.41 37  B 1 
ATOM   2012 C CG2 . VAL   B 2 37  ? -25.006 -1.962  -3.414  1.00 98.36 37  B 1 
ATOM   2013 N N   . VAL   B 2 38  ? -25.673 -5.879  -0.765  1.00 98.88 38  B 1 
ATOM   2014 C CA  . VAL   B 2 38  ? -25.906 -7.292  -0.449  1.00 98.85 38  B 1 
ATOM   2015 C C   . VAL   B 2 38  ? -27.389 -7.640  -0.535  1.00 98.84 38  B 1 
ATOM   2016 O O   . VAL   B 2 38  ? -28.257 -6.774  -0.395  1.00 98.48 38  B 1 
ATOM   2017 C CB  . VAL   B 2 38  ? -25.307 -7.696  0.914   1.00 98.54 38  B 1 
ATOM   2018 C CG1 . VAL   B 2 38  ? -23.787 -7.505  0.930   1.00 96.54 38  B 1 
ATOM   2019 C CG2 . VAL   B 2 38  ? -25.917 -6.923  2.091   1.00 95.90 38  B 1 
ATOM   2020 N N   . ASP   B 2 39  ? -27.667 -8.914  -0.775  1.00 98.68 39  B 1 
ATOM   2021 C CA  . ASP   B 2 39  ? -29.003 -9.483  -0.619  1.00 98.46 39  B 1 
ATOM   2022 C C   . ASP   B 2 39  ? -29.244 -9.974  0.822   1.00 98.34 39  B 1 
ATOM   2023 O O   . ASP   B 2 39  ? -28.426 -9.783  1.732   1.00 96.65 39  B 1 
ATOM   2024 C CB  . ASP   B 2 39  ? -29.239 -10.562 -1.692  1.00 97.61 39  B 1 
ATOM   2025 C CG  . ASP   B 2 39  ? -28.369 -11.815 -1.547  1.00 96.92 39  B 1 
ATOM   2026 O OD1 . ASP   B 2 39  ? -27.756 -12.016 -0.473  1.00 93.94 39  B 1 
ATOM   2027 O OD2 . ASP   B 2 39  ? -28.317 -12.581 -2.530  1.00 93.19 39  B 1 
ATOM   2028 N N   . GLU   B 2 40  ? -30.396 -10.609 1.032   1.00 98.16 40  B 1 
ATOM   2029 C CA  . GLU   B 2 40  ? -30.815 -11.138 2.338   1.00 97.84 40  B 1 
ATOM   2030 C C   . GLU   B 2 40  ? -29.879 -12.242 2.862   1.00 97.81 40  B 1 
ATOM   2031 O O   . GLU   B 2 40  ? -29.724 -12.414 4.071   1.00 95.59 40  B 1 
ATOM   2032 C CB  . GLU   B 2 40  ? -32.252 -11.669 2.215   1.00 96.86 40  B 1 
ATOM   2033 C CG  . GLU   B 2 40  ? -33.258 -10.553 1.871   1.00 87.33 40  B 1 
ATOM   2034 C CD  . GLU   B 2 40  ? -34.697 -11.044 1.668   1.00 78.91 40  B 1 
ATOM   2035 O OE1 . GLU   B 2 40  ? -35.552 -10.179 1.356   1.00 70.72 40  B 1 
ATOM   2036 O OE2 . GLU   B 2 40  ? -34.947 -12.263 1.797   1.00 70.46 40  B 1 
ATOM   2037 N N   . GLU   B 2 41  ? -29.186 -12.952 1.970   1.00 98.05 41  B 1 
ATOM   2038 C CA  . GLU   B 2 41  ? -28.223 -14.006 2.321   1.00 97.91 41  B 1 
ATOM   2039 C C   . GLU   B 2 41  ? -26.781 -13.486 2.485   1.00 98.04 41  B 1 
ATOM   2040 O O   . GLU   B 2 41  ? -25.861 -14.263 2.745   1.00 96.56 41  B 1 
ATOM   2041 C CB  . GLU   B 2 41  ? -28.296 -15.147 1.299   1.00 97.19 41  B 1 
ATOM   2042 C CG  . GLU   B 2 41  ? -29.668 -15.837 1.276   1.00 92.48 41  B 1 
ATOM   2043 C CD  . GLU   B 2 41  ? -29.645 -17.217 0.602   1.00 85.35 41  B 1 
ATOM   2044 O OE1 . GLU   B 2 41  ? -30.748 -17.733 0.313   1.00 76.41 41  B 1 
ATOM   2045 O OE2 . GLU   B 2 41  ? -28.536 -17.792 0.448   1.00 77.10 41  B 1 
ATOM   2046 N N   . ARG   B 2 42  ? -26.571 -12.160 2.389   1.00 97.80 42  B 1 
ATOM   2047 C CA  . ARG   B 2 42  ? -25.264 -11.481 2.367   1.00 97.84 42  B 1 
ATOM   2048 C C   . ARG   B 2 42  ? -24.407 -11.814 1.135   1.00 98.37 42  B 1 
ATOM   2049 O O   . ARG   B 2 42  ? -23.186 -11.653 1.198   1.00 97.51 42  B 1 
ATOM   2050 C CB  . ARG   B 2 42  ? -24.480 -11.642 3.682   1.00 96.10 42  B 1 
ATOM   2051 C CG  . ARG   B 2 42  ? -25.201 -11.064 4.906   1.00 87.49 42  B 1 
ATOM   2052 C CD  . ARG   B 2 42  ? -24.297 -11.117 6.142   1.00 83.46 42  B 1 
ATOM   2053 N NE  . ARG   B 2 42  ? -23.232 -10.087 6.096   1.00 79.07 42  B 1 
ATOM   2054 C CZ  . ARG   B 2 42  ? -22.358 -9.812  7.063   1.00 73.79 42  B 1 
ATOM   2055 N NH1 . ARG   B 2 42  ? -22.332 -10.497 8.171   1.00 65.48 42  B 1 
ATOM   2056 N NH2 . ARG   B 2 42  ? -21.516 -8.822  6.937   1.00 67.23 42  B 1 
ATOM   2057 N N   . HIS   B 2 43  ? -25.008 -12.215 0.017   1.00 98.48 43  B 1 
ATOM   2058 C CA  . HIS   B 2 43  ? -24.297 -12.266 -1.257  1.00 98.50 43  B 1 
ATOM   2059 C C   . HIS   B 2 43  ? -24.016 -10.844 -1.748  1.00 98.64 43  B 1 
ATOM   2060 O O   . HIS   B 2 43  ? -24.876 -9.969  -1.682  1.00 98.29 43  B 1 
ATOM   2061 C CB  . HIS   B 2 43  ? -25.097 -13.041 -2.305  1.00 98.15 43  B 1 
ATOM   2062 C CG  . HIS   B 2 43  ? -25.485 -14.432 -1.898  1.00 96.42 43  B 1 
ATOM   2063 N ND1 . HIS   B 2 43  ? -26.753 -14.975 -1.993  1.00 84.58 43  B 1 
ATOM   2064 C CD2 . HIS   B 2 43  ? -24.674 -15.409 -1.386  1.00 86.46 43  B 1 
ATOM   2065 C CE1 . HIS   B 2 43  ? -26.699 -16.242 -1.555  1.00 88.45 43  B 1 
ATOM   2066 N NE2 . HIS   B 2 43  ? -25.452 -16.546 -1.175  1.00 90.33 43  B 1 
ATOM   2067 N N   . VAL   B 2 44  ? -22.811 -10.597 -2.268  1.00 98.67 44  B 1 
ATOM   2068 C CA  . VAL   B 2 44  ? -22.457 -9.305  -2.866  1.00 98.75 44  B 1 
ATOM   2069 C C   . VAL   B 2 44  ? -23.066 -9.224  -4.262  1.00 98.77 44  B 1 
ATOM   2070 O O   . VAL   B 2 44  ? -22.605 -9.886  -5.184  1.00 98.47 44  B 1 
ATOM   2071 C CB  . VAL   B 2 44  ? -20.936 -9.082  -2.888  1.00 98.58 44  B 1 
ATOM   2072 C CG1 . VAL   B 2 44  ? -20.586 -7.714  -3.478  1.00 97.82 44  B 1 
ATOM   2073 C CG2 . VAL   B 2 44  ? -20.344 -9.141  -1.471  1.00 97.66 44  B 1 
ATOM   2074 N N   . ILE   B 2 45  ? -24.085 -8.384  -4.425  1.00 98.82 45  B 1 
ATOM   2075 C CA  . ILE   B 2 45  ? -24.811 -8.196  -5.694  1.00 98.75 45  B 1 
ATOM   2076 C C   . ILE   B 2 45  ? -24.458 -6.887  -6.407  1.00 98.74 45  B 1 
ATOM   2077 O O   . ILE   B 2 45  ? -24.836 -6.677  -7.561  1.00 98.25 45  B 1 
ATOM   2078 C CB  . ILE   B 2 45  ? -26.330 -8.324  -5.473  1.00 98.53 45  B 1 
ATOM   2079 C CG1 . ILE   B 2 45  ? -26.875 -7.258  -4.490  1.00 97.08 45  B 1 
ATOM   2080 C CG2 . ILE   B 2 45  ? -26.674 -9.753  -5.006  1.00 95.94 45  B 1 
ATOM   2081 C CD1 . ILE   B 2 45  ? -28.406 -7.163  -4.470  1.00 94.77 45  B 1 
ATOM   2082 N N   . GLY   B 2 46  ? -23.731 -5.997  -5.725  1.00 98.82 46  B 1 
ATOM   2083 C CA  . GLY   B 2 46  ? -23.300 -4.724  -6.280  1.00 98.83 46  B 1 
ATOM   2084 C C   . GLY   B 2 46  ? -22.292 -3.998  -5.399  1.00 98.91 46  B 1 
ATOM   2085 O O   . GLY   B 2 46  ? -21.973 -4.418  -4.287  1.00 98.78 46  B 1 
ATOM   2086 N N   . MET   B 2 47  ? -21.794 -2.872  -5.911  1.00 98.87 47  B 1 
ATOM   2087 C CA  . MET   B 2 47  ? -20.898 -1.973  -5.187  1.00 98.86 47  B 1 
ATOM   2088 C C   . MET   B 2 47  ? -21.297 -0.526  -5.450  1.00 98.84 47  B 1 
ATOM   2089 O O   . MET   B 2 47  ? -21.425 -0.112  -6.603  1.00 98.49 47  B 1 
ATOM   2090 C CB  . MET   B 2 47  ? -19.448 -2.246  -5.623  1.00 98.62 47  B 1 
ATOM   2091 C CG  . MET   B 2 47  ? -18.412 -1.367  -4.909  1.00 95.77 47  B 1 
ATOM   2092 S SD  . MET   B 2 47  ? -18.315 -1.561  -3.105  1.00 96.88 47  B 1 
ATOM   2093 C CE  . MET   B 2 47  ? -17.697 -3.246  -2.999  1.00 92.64 47  B 1 
ATOM   2094 N N   . ILE   B 2 48  ? -21.458 0.252   -4.385  1.00 98.75 48  B 1 
ATOM   2095 C CA  . ILE   B 2 48  ? -21.574 1.712   -4.424  1.00 98.69 48  B 1 
ATOM   2096 C C   . ILE   B 2 48  ? -20.261 2.302   -3.927  1.00 98.73 48  B 1 
ATOM   2097 O O   . ILE   B 2 48  ? -19.773 1.946   -2.860  1.00 98.42 48  B 1 
ATOM   2098 C CB  . ILE   B 2 48  ? -22.785 2.191   -3.600  1.00 98.19 48  B 1 
ATOM   2099 C CG1 . ILE   B 2 48  ? -24.116 1.774   -4.251  1.00 95.60 48  B 1 
ATOM   2100 C CG2 . ILE   B 2 48  ? -22.764 3.713   -3.361  1.00 97.25 48  B 1 
ATOM   2101 C CD1 . ILE   B 2 48  ? -24.481 2.503   -5.547  1.00 91.07 48  B 1 
ATOM   2102 N N   . THR   B 2 49  ? -19.704 3.249   -4.684  1.00 98.70 49  B 1 
ATOM   2103 C CA  . THR   B 2 49  ? -18.532 4.016   -4.254  1.00 98.55 49  B 1 
ATOM   2104 C C   . THR   B 2 49  ? -18.849 5.508   -4.201  1.00 98.52 49  B 1 
ATOM   2105 O O   . THR   B 2 49  ? -19.696 6.003   -4.941  1.00 98.04 49  B 1 
ATOM   2106 C CB  . THR   B 2 49  ? -17.291 3.744   -5.122  1.00 97.95 49  B 1 
ATOM   2107 O OG1 . THR   B 2 49  ? -17.342 4.410   -6.356  1.00 94.18 49  B 1 
ATOM   2108 C CG2 . THR   B 2 49  ? -17.060 2.255   -5.398  1.00 94.15 49  B 1 
ATOM   2109 N N   . ASP   B 2 50  ? -18.112 6.253   -3.370  1.00 98.02 50  B 1 
ATOM   2110 C CA  . ASP   B 2 50  ? -18.199 7.719   -3.326  1.00 97.77 50  B 1 
ATOM   2111 C C   . ASP   B 2 50  ? -17.921 8.355   -4.701  1.00 97.67 50  B 1 
ATOM   2112 O O   . ASP   B 2 50  ? -18.465 9.408   -5.026  1.00 96.67 50  B 1 
ATOM   2113 C CB  . ASP   B 2 50  ? -17.194 8.212   -2.276  1.00 97.16 50  B 1 
ATOM   2114 C CG  . ASP   B 2 50  ? -17.073 9.738   -2.213  1.00 95.61 50  B 1 
ATOM   2115 O OD1 . ASP   B 2 50  ? -17.967 10.399  -1.666  1.00 90.82 50  B 1 
ATOM   2116 O OD2 . ASP   B 2 50  ? -16.052 10.271  -2.710  1.00 90.22 50  B 1 
ATOM   2117 N N   . ARG   B 2 51  ? -17.113 7.711   -5.544  1.00 97.73 51  B 1 
ATOM   2118 C CA  . ARG   B 2 51  ? -16.855 8.159   -6.917  1.00 97.51 51  B 1 
ATOM   2119 C C   . ARG   B 2 51  ? -18.098 8.025   -7.801  1.00 97.60 51  B 1 
ATOM   2120 O O   . ARG   B 2 51  ? -18.438 8.984   -8.485  1.00 96.45 51  B 1 
ATOM   2121 C CB  . ARG   B 2 51  ? -15.655 7.385   -7.483  1.00 96.57 51  B 1 
ATOM   2122 C CG  . ARG   B 2 51  ? -15.198 7.941   -8.834  1.00 90.99 51  B 1 
ATOM   2123 C CD  . ARG   B 2 51  ? -14.012 7.145   -9.388  1.00 90.27 51  B 1 
ATOM   2124 N NE  . ARG   B 2 51  ? -12.808 7.246   -8.541  1.00 87.73 51  B 1 
ATOM   2125 C CZ  . ARG   B 2 51  ? -11.934 8.244   -8.513  1.00 87.26 51  B 1 
ATOM   2126 N NH1 . ARG   B 2 51  ? -12.015 9.266   -9.313  1.00 77.05 51  B 1 
ATOM   2127 N NH2 . ARG   B 2 51  ? -10.946 8.221   -7.674  1.00 81.21 51  B 1 
ATOM   2128 N N   . ASP   B 2 52  ? -18.775 6.879   -7.752  1.00 97.50 52  B 1 
ATOM   2129 C CA  . ASP   B 2 52  ? -19.999 6.616   -8.527  1.00 97.23 52  B 1 
ATOM   2130 C C   . ASP   B 2 52  ? -21.157 7.491   -8.025  1.00 97.40 52  B 1 
ATOM   2131 O O   . ASP   B 2 52  ? -21.870 8.091   -8.825  1.00 96.56 52  B 1 
ATOM   2132 C CB  . ASP   B 2 52  ? -20.361 5.130   -8.451  1.00 96.60 52  B 1 
ATOM   2133 C CG  . ASP   B 2 52  ? -19.215 4.212   -8.874  1.00 95.09 52  B 1 
ATOM   2134 O OD1 . ASP   B 2 52  ? -18.506 4.538   -9.850  1.00 92.43 52  B 1 
ATOM   2135 O OD2 . ASP   B 2 52  ? -18.999 3.202   -8.166  1.00 91.42 52  B 1 
ATOM   2136 N N   . MET   B 2 53  ? -21.279 7.670   -6.699  1.00 97.47 53  B 1 
ATOM   2137 C CA  . MET   B 2 53  ? -22.246 8.587   -6.083  1.00 97.56 53  B 1 
ATOM   2138 C C   . MET   B 2 53  ? -22.052 10.020  -6.579  1.00 97.43 53  B 1 
ATOM   2139 O O   . MET   B 2 53  ? -23.008 10.653  -7.006  1.00 96.36 53  B 1 
ATOM   2140 C CB  . MET   B 2 53  ? -22.114 8.551   -4.555  1.00 97.12 53  B 1 
ATOM   2141 C CG  . MET   B 2 53  ? -22.661 7.263   -3.940  1.00 93.59 53  B 1 
ATOM   2142 S SD  . MET   B 2 53  ? -24.423 6.942   -4.239  1.00 92.83 53  B 1 
ATOM   2143 C CE  . MET   B 2 53  ? -25.153 8.361   -3.403  1.00 85.36 53  B 1 
ATOM   2144 N N   . LYS   B 2 54  ? -20.809 10.529  -6.590  1.00 96.79 54  B 1 
ATOM   2145 C CA  . LYS   B 2 54  ? -20.500 11.873  -7.100  1.00 96.20 54  B 1 
ATOM   2146 C C   . LYS   B 2 54  ? -20.802 12.023  -8.590  1.00 95.85 54  B 1 
ATOM   2147 O O   . LYS   B 2 54  ? -21.261 13.076  -9.006  1.00 94.89 54  B 1 
ATOM   2148 C CB  . LYS   B 2 54  ? -19.039 12.218  -6.801  1.00 95.77 54  B 1 
ATOM   2149 C CG  . LYS   B 2 54  ? -18.891 12.628  -5.332  1.00 94.06 54  B 1 
ATOM   2150 C CD  . LYS   B 2 54  ? -17.428 12.834  -4.944  1.00 90.49 54  B 1 
ATOM   2151 C CE  . LYS   B 2 54  ? -17.401 13.403  -3.521  1.00 87.84 54  B 1 
ATOM   2152 N NZ  . LYS   B 2 54  ? -16.044 13.428  -2.948  1.00 81.00 54  B 1 
ATOM   2153 N N   . GLN   B 2 55  ? -20.586 10.971  -9.385  1.00 96.27 55  B 1 
ATOM   2154 C CA  . GLN   B 2 55  ? -20.913 10.973  -10.812 1.00 95.68 55  B 1 
ATOM   2155 C C   . GLN   B 2 55  ? -22.429 10.978  -11.064 1.00 95.84 55  B 1 
ATOM   2156 O O   . GLN   B 2 55  ? -22.894 11.605  -12.015 1.00 94.08 55  B 1 
ATOM   2157 C CB  . GLN   B 2 55  ? -20.230 9.762   -11.464 1.00 94.34 55  B 1 
ATOM   2158 C CG  . GLN   B 2 55  ? -20.458 9.716   -12.981 1.00 88.62 55  B 1 
ATOM   2159 C CD  . GLN   B 2 55  ? -19.683 8.601   -13.679 1.00 85.63 55  B 1 
ATOM   2160 O OE1 . GLN   B 2 55  ? -18.806 7.951   -13.132 1.00 77.52 55  B 1 
ATOM   2161 N NE2 . GLN   B 2 55  ? -19.961 8.349   -14.935 1.00 74.16 55  B 1 
ATOM   2162 N N   . ALA   B 2 56  ? -23.202 10.299  -10.219 1.00 95.41 56  B 1 
ATOM   2163 C CA  . ALA   B 2 56  ? -24.655 10.243  -10.340 1.00 95.27 56  B 1 
ATOM   2164 C C   . ALA   B 2 56  ? -25.366 11.448  -9.701  1.00 95.16 56  B 1 
ATOM   2165 O O   . ALA   B 2 56  ? -26.471 11.801  -10.116 1.00 93.34 56  B 1 
ATOM   2166 C CB  . ALA   B 2 56  ? -25.123 8.920   -9.734  1.00 94.86 56  B 1 
ATOM   2167 N N   . SER   B 2 57  ? -24.745 12.093  -8.711  1.00 94.58 57  B 1 
ATOM   2168 C CA  . SER   B 2 57  ? -25.280 13.284  -8.049  1.00 94.10 57  B 1 
ATOM   2169 C C   . SER   B 2 57  ? -25.428 14.452  -9.029  1.00 94.22 57  B 1 
ATOM   2170 O O   . SER   B 2 57  ? -24.637 14.567  -9.964  1.00 92.90 57  B 1 
ATOM   2171 C CB  . SER   B 2 57  ? -24.377 13.731  -6.897  1.00 92.86 57  B 1 
ATOM   2172 O OG  . SER   B 2 57  ? -24.331 12.775  -5.860  1.00 84.46 57  B 1 
ATOM   2173 N N   . PRO   B 2 58  ? -26.390 15.363  -8.797  1.00 92.57 58  B 1 
ATOM   2174 C CA  . PRO   B 2 58  ? -26.406 16.650  -9.481  1.00 91.70 58  B 1 
ATOM   2175 C C   . PRO   B 2 58  ? -25.070 17.374  -9.308  1.00 91.87 58  B 1 
ATOM   2176 O O   . PRO   B 2 58  ? -24.439 17.293  -8.250  1.00 88.67 58  B 1 
ATOM   2177 C CB  . PRO   B 2 58  ? -27.565 17.440  -8.873  1.00 88.80 58  B 1 
ATOM   2178 C CG  . PRO   B 2 58  ? -28.474 16.351  -8.312  1.00 87.86 58  B 1 
ATOM   2179 C CD  . PRO   B 2 58  ? -27.493 15.274  -7.868  1.00 91.08 58  B 1 
ATOM   2180 N N   . SER   B 2 59  ? -24.662 18.112  -10.346 1.00 91.29 59  B 1 
ATOM   2181 C CA  . SER   B 2 59  ? -23.458 18.941  -10.305 1.00 91.15 59  B 1 
ATOM   2182 C C   . SER   B 2 59  ? -23.479 19.882  -9.102  1.00 91.30 59  B 1 
ATOM   2183 O O   . SER   B 2 59  ? -24.530 20.411  -8.739  1.00 89.55 59  B 1 
ATOM   2184 C CB  . SER   B 2 59  ? -23.365 19.755  -11.601 1.00 88.81 59  B 1 
ATOM   2185 O OG  . SER   B 2 59  ? -22.279 20.659  -11.577 1.00 86.73 59  B 1 
ATOM   2186 N N   . ILE   B 2 60  ? -22.305 20.172  -8.542  1.00 91.06 60  B 1 
ATOM   2187 C CA  . ILE   B 2 60  ? -22.161 21.211  -7.504  1.00 90.49 60  B 1 
ATOM   2188 C C   . ILE   B 2 60  ? -22.645 22.594  -7.973  1.00 90.39 60  B 1 
ATOM   2189 O O   . ILE   B 2 60  ? -22.899 23.466  -7.152  1.00 87.99 60  B 1 
ATOM   2190 C CB  . ILE   B 2 60  ? -20.700 21.300  -7.009  1.00 89.43 60  B 1 
ATOM   2191 C CG1 . ILE   B 2 60  ? -19.719 21.651  -8.147  1.00 84.43 60  B 1 
ATOM   2192 C CG2 . ILE   B 2 60  ? -20.307 19.983  -6.306  1.00 83.14 60  B 1 
ATOM   2193 C CD1 . ILE   B 2 60  ? -18.280 21.923  -7.701  1.00 80.61 60  B 1 
ATOM   2194 N N   . PHE   B 2 61  ? -22.795 22.786  -9.281  1.00 89.46 61  B 1 
ATOM   2195 C CA  . PHE   B 2 61  ? -23.349 23.996  -9.890  1.00 88.28 61  B 1 
ATOM   2196 C C   . PHE   B 2 61  ? -24.867 23.921  -10.127 1.00 87.23 61  B 1 
ATOM   2197 O O   . PHE   B 2 61  ? -25.450 24.868  -10.657 1.00 83.02 61  B 1 
ATOM   2198 C CB  . PHE   B 2 61  ? -22.605 24.265  -11.203 1.00 86.99 61  B 1 
ATOM   2199 C CG  . PHE   B 2 61  ? -21.102 24.377  -11.072 1.00 88.20 61  B 1 
ATOM   2200 C CD1 . PHE   B 2 61  ? -20.532 25.467  -10.386 1.00 86.84 61  B 1 
ATOM   2201 C CD2 . PHE   B 2 61  ? -20.264 23.404  -11.645 1.00 86.17 61  B 1 
ATOM   2202 C CE1 . PHE   B 2 61  ? -19.138 25.594  -10.296 1.00 84.07 61  B 1 
ATOM   2203 C CE2 . PHE   B 2 61  ? -18.867 23.529  -11.559 1.00 85.02 61  B 1 
ATOM   2204 C CZ  . PHE   B 2 61  ? -18.303 24.628  -10.886 1.00 87.03 61  B 1 
ATOM   2205 N N   . GLU   B 2 62  ? -25.520 22.799  -9.776  1.00 84.61 62  B 1 
ATOM   2206 C CA  . GLU   B 2 62  ? -26.943 22.535  -10.027 1.00 80.79 62  B 1 
ATOM   2207 C C   . GLU   B 2 62  ? -27.620 21.964  -8.779  1.00 78.47 62  B 1 
ATOM   2208 O O   . GLU   B 2 62  ? -27.879 20.765  -8.670  1.00 70.72 62  B 1 
ATOM   2209 C CB  . GLU   B 2 62  ? -27.114 21.595  -11.222 1.00 76.02 62  B 1 
ATOM   2210 C CG  . GLU   B 2 62  ? -26.621 22.218  -12.520 1.00 69.42 62  B 1 
ATOM   2211 C CD  . GLU   B 2 62  ? -27.104 21.481  -13.756 1.00 65.00 62  B 1 
ATOM   2212 O OE1 . GLU   B 2 62  ? -26.413 21.569  -14.791 1.00 58.29 62  B 1 
ATOM   2213 O OE2 . GLU   B 2 62  ? -28.243 20.976  -13.757 1.00 59.27 62  B 1 
ATOM   2214 N N   . GLU   B 2 63  ? -27.958 22.818  -7.827  1.00 75.03 63  B 1 
ATOM   2215 C CA  . GLU   B 2 63  ? -28.555 22.384  -6.555  1.00 72.45 63  B 1 
ATOM   2216 C C   . GLU   B 2 63  ? -29.983 21.832  -6.704  1.00 72.65 63  B 1 
ATOM   2217 O O   . GLU   B 2 63  ? -30.398 20.949  -5.957  1.00 65.55 63  B 1 
ATOM   2218 C CB  . GLU   B 2 63  ? -28.524 23.545  -5.554  1.00 65.89 63  B 1 
ATOM   2219 C CG  . GLU   B 2 63  ? -27.086 23.978  -5.207  1.00 58.70 63  B 1 
ATOM   2220 C CD  . GLU   B 2 63  ? -27.021 25.006  -4.076  1.00 54.39 63  B 1 
ATOM   2221 O OE1 . GLU   B 2 63  ? -25.919 25.135  -3.496  1.00 49.45 63  B 1 
ATOM   2222 O OE2 . GLU   B 2 63  ? -28.063 25.635  -3.780  1.00 49.77 63  B 1 
ATOM   2223 N N   . ASN   B 2 64  ? -30.727 22.302  -7.700  1.00 74.13 64  B 1 
ATOM   2224 C CA  . ASN   B 2 64  ? -32.187 22.167  -7.757  1.00 72.15 64  B 1 
ATOM   2225 C C   . ASN   B 2 64  ? -32.722 20.734  -7.859  1.00 73.72 64  B 1 
ATOM   2226 O O   . ASN   B 2 64  ? -33.828 20.466  -7.396  1.00 67.70 64  B 1 
ATOM   2227 C CB  . ASN   B 2 64  ? -32.714 23.009  -8.932  1.00 65.08 64  B 1 
ATOM   2228 C CG  . ASN   B 2 64  ? -32.591 24.505  -8.688  1.00 58.44 64  B 1 
ATOM   2229 O OD1 . ASN   B 2 64  ? -32.382 24.970  -7.590  1.00 52.60 64  B 1 
ATOM   2230 N ND2 . ASN   B 2 64  ? -32.734 25.304  -9.719  1.00 52.45 64  B 1 
ATOM   2231 N N   . LYS   B 2 65  ? -32.000 19.789  -8.484  1.00 76.60 65  B 1 
ATOM   2232 C CA  . LYS   B 2 65  ? -32.496 18.416  -8.684  1.00 77.62 65  B 1 
ATOM   2233 C C   . LYS   B 2 65  ? -31.997 17.415  -7.641  1.00 81.03 65  B 1 
ATOM   2234 O O   . LYS   B 2 65  ? -32.156 16.210  -7.810  1.00 77.52 65  B 1 
ATOM   2235 C CB  . LYS   B 2 65  ? -32.234 17.954  -10.112 1.00 71.16 65  B 1 
ATOM   2236 C CG  . LYS   B 2 65  ? -33.007 18.777  -11.158 1.00 68.05 65  B 1 
ATOM   2237 C CD  . LYS   B 2 65  ? -32.940 18.009  -12.458 1.00 63.84 65  B 1 
ATOM   2238 C CE  . LYS   B 2 65  ? -33.288 18.771  -13.719 1.00 57.76 65  B 1 
ATOM   2239 N NZ  . LYS   B 2 65  ? -32.654 18.053  -14.862 1.00 52.90 65  B 1 
ATOM   2240 N N   . ARG   B 2 66  ? -31.422 17.896  -6.555  1.00 82.45 66  B 1 
ATOM   2241 C CA  . ARG   B 2 66  ? -30.844 17.048  -5.509  1.00 84.18 66  B 1 
ATOM   2242 C C   . ARG   B 2 66  ? -31.880 16.157  -4.831  1.00 86.94 66  B 1 
ATOM   2243 O O   . ARG   B 2 66  ? -31.590 14.996  -4.579  1.00 84.93 66  B 1 
ATOM   2244 C CB  . ARG   B 2 66  ? -30.103 17.947  -4.513  1.00 79.78 66  B 1 
ATOM   2245 C CG  . ARG   B 2 66  ? -29.092 17.150  -3.685  1.00 71.94 66  B 1 
ATOM   2246 C CD  . ARG   B 2 66  ? -28.261 18.106  -2.830  1.00 68.50 66  B 1 
ATOM   2247 N NE  . ARG   B 2 66  ? -27.169 17.397  -2.141  1.00 61.30 66  B 1 
ATOM   2248 C CZ  . ARG   B 2 66  ? -26.203 17.960  -1.434  1.00 56.59 66  B 1 
ATOM   2249 N NH1 . ARG   B 2 66  ? -26.158 19.251  -1.244  1.00 51.61 66  B 1 
ATOM   2250 N NH2 . ARG   B 2 66  ? -25.266 17.229  -0.913  1.00 50.10 66  B 1 
ATOM   2251 N N   . SER   B 2 67  ? -33.091 16.658  -4.600  1.00 84.54 67  B 1 
ATOM   2252 C CA  . SER   B 2 67  ? -34.181 15.891  -3.979  1.00 86.27 67  B 1 
ATOM   2253 C C   . SER   B 2 67  ? -34.545 14.638  -4.779  1.00 88.75 67  B 1 
ATOM   2254 O O   . SER   B 2 67  ? -34.608 13.549  -4.218  1.00 84.95 67  B 1 
ATOM   2255 C CB  . SER   B 2 67  ? -35.416 16.782  -3.812  1.00 80.96 67  B 1 
ATOM   2256 O OG  . SER   B 2 67  ? -35.799 17.344  -5.056  1.00 70.45 67  B 1 
ATOM   2257 N N   . LEU   B 2 68  ? -34.705 14.766  -6.099  1.00 88.22 68  B 1 
ATOM   2258 C CA  . LEU   B 2 68  ? -35.030 13.637  -6.973  1.00 88.79 68  B 1 
ATOM   2259 C C   . LEU   B 2 68  ? -33.896 12.604  -7.019  1.00 90.70 68  B 1 
ATOM   2260 O O   . LEU   B 2 68  ? -34.159 11.409  -7.106  1.00 88.38 68  B 1 
ATOM   2261 C CB  . LEU   B 2 68  ? -35.349 14.169  -8.383  1.00 85.36 68  B 1 
ATOM   2262 C CG  . LEU   B 2 68  ? -35.846 13.082  -9.356  1.00 76.59 68  B 1 
ATOM   2263 C CD1 . LEU   B 2 68  ? -37.233 12.570  -8.970  1.00 71.29 68  B 1 
ATOM   2264 C CD2 . LEU   B 2 68  ? -35.923 13.643  -10.773 1.00 71.08 68  B 1 
ATOM   2265 N N   . PHE   B 2 69  ? -32.639 13.053  -6.952  1.00 91.48 69  B 1 
ATOM   2266 C CA  . PHE   B 2 69  ? -31.485 12.160  -6.893  1.00 93.20 69  B 1 
ATOM   2267 C C   . PHE   B 2 69  ? -31.497 11.316  -5.614  1.00 94.74 69  B 1 
ATOM   2268 O O   . PHE   B 2 69  ? -31.344 10.104  -5.690  1.00 93.97 69  B 1 
ATOM   2269 C CB  . PHE   B 2 69  ? -30.196 12.977  -7.024  1.00 91.60 69  B 1 
ATOM   2270 C CG  . PHE   B 2 69  ? -28.952 12.177  -6.715  1.00 92.73 69  B 1 
ATOM   2271 C CD1 . PHE   B 2 69  ? -28.322 12.306  -5.461  1.00 91.28 69  B 1 
ATOM   2272 C CD2 . PHE   B 2 69  ? -28.459 11.249  -7.652  1.00 91.19 69  B 1 
ATOM   2273 C CE1 . PHE   B 2 69  ? -27.202 11.516  -5.155  1.00 89.95 69  B 1 
ATOM   2274 C CE2 . PHE   B 2 69  ? -27.339 10.461  -7.347  1.00 89.83 69  B 1 
ATOM   2275 C CZ  . PHE   B 2 69  ? -26.712 10.595  -6.097  1.00 90.07 69  B 1 
ATOM   2276 N N   . LEU   B 2 70  ? -31.740 11.942  -4.460  1.00 94.87 70  B 1 
ATOM   2277 C CA  . LEU   B 2 70  ? -31.699 11.285  -3.149  1.00 95.36 70  B 1 
ATOM   2278 C C   . LEU   B 2 70  ? -32.762 10.188  -2.987  1.00 96.10 70  B 1 
ATOM   2279 O O   . LEU   B 2 70  ? -32.537 9.231   -2.248  1.00 95.31 70  B 1 
ATOM   2280 C CB  . LEU   B 2 70  ? -31.854 12.349  -2.052  1.00 94.24 70  B 1 
ATOM   2281 C CG  . LEU   B 2 70  ? -30.672 13.330  -1.924  1.00 92.06 70  B 1 
ATOM   2282 C CD1 . LEU   B 2 70  ? -31.008 14.409  -0.891  1.00 89.25 70  B 1 
ATOM   2283 C CD2 . LEU   B 2 70  ? -29.380 12.643  -1.500  1.00 88.64 70  B 1 
ATOM   2284 N N   . THR   B 2 71  ? -33.892 10.295  -3.697  1.00 96.09 71  B 1 
ATOM   2285 C CA  . THR   B 2 71  ? -34.983 9.305   -3.651  1.00 96.09 71  B 1 
ATOM   2286 C C   . THR   B 2 71  ? -34.769 8.105   -4.580  1.00 96.45 71  B 1 
ATOM   2287 O O   . THR   B 2 71  ? -35.523 7.136   -4.495  1.00 94.96 71  B 1 
ATOM   2288 C CB  . THR   B 2 71  ? -36.338 9.954   -3.971  1.00 94.81 71  B 1 
ATOM   2289 O OG1 . THR   B 2 71  ? -36.322 10.562  -5.245  1.00 86.76 71  B 1 
ATOM   2290 C CG2 . THR   B 2 71  ? -36.716 11.025  -2.951  1.00 84.00 71  B 1 
ATOM   2291 N N   . ARG   B 2 72  ? -33.771 8.138   -5.469  1.00 96.62 72  B 1 
ATOM   2292 C CA  . ARG   B 2 72  ? -33.446 6.998   -6.339  1.00 96.50 72  B 1 
ATOM   2293 C C   . ARG   B 2 72  ? -32.946 5.824   -5.505  1.00 97.35 72  B 1 
ATOM   2294 O O   . ARG   B 2 72  ? -32.319 6.004   -4.467  1.00 96.83 72  B 1 
ATOM   2295 C CB  . ARG   B 2 72  ? -32.413 7.384   -7.405  1.00 95.28 72  B 1 
ATOM   2296 C CG  . ARG   B 2 72  ? -32.972 8.366   -8.442  1.00 90.15 72  B 1 
ATOM   2297 C CD  . ARG   B 2 72  ? -31.867 8.767   -9.421  1.00 87.04 72  B 1 
ATOM   2298 N NE  . ARG   B 2 72  ? -32.345 9.709   -10.445 1.00 82.02 72  B 1 
ATOM   2299 C CZ  . ARG   B 2 72  ? -32.742 9.418   -11.675 1.00 77.64 72  B 1 
ATOM   2300 N NH1 . ARG   B 2 72  ? -32.782 8.197   -12.122 1.00 70.09 72  B 1 
ATOM   2301 N NH2 . ARG   B 2 72  ? -33.098 10.372  -12.484 1.00 72.15 72  B 1 
ATOM   2302 N N   . SER   B 2 73  ? -33.184 4.612   -5.999  1.00 97.81 73  B 1 
ATOM   2303 C CA  . SER   B 2 73  ? -32.692 3.380   -5.383  1.00 98.07 73  B 1 
ATOM   2304 C C   . SER   B 2 73  ? -31.223 3.120   -5.728  1.00 98.29 73  B 1 
ATOM   2305 O O   . SER   B 2 73  ? -30.723 3.511   -6.782  1.00 97.62 73  B 1 
ATOM   2306 C CB  . SER   B 2 73  ? -33.578 2.199   -5.787  1.00 97.09 73  B 1 
ATOM   2307 O OG  . SER   B 2 73  ? -33.696 2.141   -7.193  1.00 91.13 73  B 1 
ATOM   2308 N N   . VAL   B 2 74  ? -30.532 2.419   -4.838  1.00 98.34 74  B 1 
ATOM   2309 C CA  . VAL   B 2 74  ? -29.130 2.000   -4.992  1.00 98.43 74  B 1 
ATOM   2310 C C   . VAL   B 2 74  ? -28.901 1.181   -6.270  1.00 98.42 74  B 1 
ATOM   2311 O O   . VAL   B 2 74  ? -27.892 1.378   -6.948  1.00 97.90 74  B 1 
ATOM   2312 C CB  . VAL   B 2 74  ? -28.726 1.212   -3.728  1.00 97.96 74  B 1 
ATOM   2313 C CG1 . VAL   B 2 74  ? -27.509 0.309   -3.908  1.00 96.29 74  B 1 
ATOM   2314 C CG2 . VAL   B 2 74  ? -28.421 2.187   -2.582  1.00 96.24 74  B 1 
ATOM   2315 N N   . ASP   B 2 75  ? -29.839 0.313   -6.638  1.00 98.21 75  B 1 
ATOM   2316 C CA  . ASP   B 2 75  ? -29.751 -0.538  -7.834  1.00 98.00 75  B 1 
ATOM   2317 C C   . ASP   B 2 75  ? -29.725 0.248   -9.153  1.00 98.08 75  B 1 
ATOM   2318 O O   . ASP   B 2 75  ? -29.271 -0.274  -10.170 1.00 96.74 75  B 1 
ATOM   2319 C CB  . ASP   B 2 75  ? -30.894 -1.564  -7.828  1.00 96.55 75  B 1 
ATOM   2320 C CG  . ASP   B 2 75  ? -32.270 -0.962  -8.130  1.00 92.21 75  B 1 
ATOM   2321 O OD1 . ASP   B 2 75  ? -32.586 0.099   -7.551  1.00 83.25 75  B 1 
ATOM   2322 O OD2 . ASP   B 2 75  ? -33.001 -1.561  -8.944  1.00 83.35 75  B 1 
ATOM   2323 N N   . SER   B 2 76  ? -30.142 1.525   -9.134  1.00 97.87 76  B 1 
ATOM   2324 C CA  . SER   B 2 76  ? -30.110 2.414   -10.299 1.00 97.47 76  B 1 
ATOM   2325 C C   . SER   B 2 76  ? -28.697 2.853   -10.708 1.00 97.54 76  B 1 
ATOM   2326 O O   . SER   B 2 76  ? -28.513 3.289   -11.843 1.00 95.91 76  B 1 
ATOM   2327 C CB  . SER   B 2 76  ? -31.004 3.637   -10.063 1.00 96.46 76  B 1 
ATOM   2328 O OG  . SER   B 2 76  ? -30.461 4.562   -9.144  1.00 92.48 76  B 1 
ATOM   2329 N N   . ILE   B 2 77  ? -27.709 2.767   -9.804  1.00 97.87 77  B 1 
ATOM   2330 C CA  . ILE   B 2 77  ? -26.327 3.203   -10.077 1.00 97.67 77  B 1 
ATOM   2331 C C   . ILE   B 2 77  ? -25.247 2.206   -9.645  1.00 97.89 77  B 1 
ATOM   2332 O O   . ILE   B 2 77  ? -24.076 2.411   -9.971  1.00 97.01 77  B 1 
ATOM   2333 C CB  . ILE   B 2 77  ? -26.032 4.591   -9.463  1.00 96.54 77  B 1 
ATOM   2334 C CG1 . ILE   B 2 77  ? -25.955 4.557   -7.919  1.00 91.76 77  B 1 
ATOM   2335 C CG2 . ILE   B 2 77  ? -27.061 5.636   -9.938  1.00 90.06 77  B 1 
ATOM   2336 C CD1 . ILE   B 2 77  ? -25.261 5.803   -7.349  1.00 90.16 77  B 1 
ATOM   2337 N N   . MET   B 2 78  ? -25.595 1.150   -8.903  1.00 98.36 78  B 1 
ATOM   2338 C CA  . MET   B 2 78  ? -24.611 0.207   -8.379  1.00 98.47 78  B 1 
ATOM   2339 C C   . MET   B 2 78  ? -23.858 -0.509  -9.503  1.00 98.41 78  B 1 
ATOM   2340 O O   . MET   B 2 78  ? -24.431 -0.914  -10.519 1.00 97.78 78  B 1 
ATOM   2341 C CB  . MET   B 2 78  ? -25.249 -0.781  -7.386  1.00 98.01 78  B 1 
ATOM   2342 C CG  . MET   B 2 78  ? -26.138 -1.849  -8.041  1.00 97.45 78  B 1 
ATOM   2343 S SD  . MET   B 2 78  ? -26.903 -2.985  -6.846  1.00 97.25 78  B 1 
ATOM   2344 C CE  . MET   B 2 78  ? -27.729 -4.121  -7.968  1.00 94.11 78  B 1 
ATOM   2345 N N   . LYS   B 2 79  ? -22.554 -0.728  -9.293  1.00 98.41 79  B 1 
ATOM   2346 C CA  . LYS   B 2 79  ? -21.764 -1.594  -10.158 1.00 98.22 79  B 1 
ATOM   2347 C C   . LYS   B 2 79  ? -22.073 -3.054  -9.819  1.00 98.31 79  B 1 
ATOM   2348 O O   . LYS   B 2 79  ? -21.998 -3.433  -8.656  1.00 97.84 79  B 1 
ATOM   2349 C CB  . LYS   B 2 79  ? -20.280 -1.234  -10.034 1.00 97.56 79  B 1 
ATOM   2350 C CG  . LYS   B 2 79  ? -19.469 -2.036  -11.050 1.00 91.27 79  B 1 
ATOM   2351 C CD  . LYS   B 2 79  ? -18.033 -1.540  -11.200 1.00 85.85 79  B 1 
ATOM   2352 C CE  . LYS   B 2 79  ? -17.401 -2.447  -12.262 1.00 79.35 79  B 1 
ATOM   2353 N NZ  . LYS   B 2 79  ? -16.012 -2.109  -12.611 1.00 70.32 79  B 1 
ATOM   2354 N N   . LYS   B 2 80  ? -22.417 -3.852  -10.825 1.00 97.96 80  B 1 
ATOM   2355 C CA  . LYS   B 2 80  ? -22.881 -5.245  -10.655 1.00 97.54 80  B 1 
ATOM   2356 C C   . LYS   B 2 80  ? -21.771 -6.287  -10.808 1.00 96.44 80  B 1 
ATOM   2357 O O   . LYS   B 2 80  ? -21.824 -7.333  -10.184 1.00 89.76 80  B 1 
ATOM   2358 C CB  . LYS   B 2 80  ? -24.031 -5.527  -11.637 1.00 96.38 80  B 1 
ATOM   2359 C CG  . LYS   B 2 80  ? -25.260 -4.639  -11.373 1.00 92.65 80  B 1 
ATOM   2360 C CD  . LYS   B 2 80  ? -26.402 -4.955  -12.347 1.00 89.54 80  B 1 
ATOM   2361 C CE  . LYS   B 2 80  ? -27.579 -4.014  -12.063 1.00 80.52 80  B 1 
ATOM   2362 N NZ  . LYS   B 2 80  ? -28.727 -4.241  -12.972 1.00 70.64 80  B 1 
ATOM   2363 N N   . ASP   B 2 81  ? -20.762 -5.997  -11.625 1.00 97.53 81  B 1 
ATOM   2364 C CA  . ASP   B 2 81  ? -19.577 -6.826  -11.848 1.00 97.15 81  B 1 
ATOM   2365 C C   . ASP   B 2 81  ? -18.529 -6.559  -10.752 1.00 97.69 81  B 1 
ATOM   2366 O O   . ASP   B 2 81  ? -17.503 -5.913  -10.968 1.00 95.71 81  B 1 
ATOM   2367 C CB  . ASP   B 2 81  ? -19.051 -6.605  -13.284 1.00 95.01 81  B 1 
ATOM   2368 C CG  . ASP   B 2 81  ? -18.637 -5.151  -13.572 1.00 86.71 81  B 1 
ATOM   2369 O OD1 . ASP   B 2 81  ? -19.340 -4.215  -13.128 1.00 79.13 81  B 1 
ATOM   2370 O OD2 . ASP   B 2 81  ? -17.593 -4.934  -14.219 1.00 78.98 81  B 1 
ATOM   2371 N N   . VAL   B 2 82  ? -18.813 -7.030  -9.542  1.00 98.11 82  B 1 
ATOM   2372 C CA  . VAL   B 2 82  ? -17.984 -6.770  -8.361  1.00 98.51 82  B 1 
ATOM   2373 C C   . VAL   B 2 82  ? -16.834 -7.766  -8.295  1.00 98.56 82  B 1 
ATOM   2374 O O   . VAL   B 2 82  ? -17.047 -8.972  -8.207  1.00 98.20 82  B 1 
ATOM   2375 C CB  . VAL   B 2 82  ? -18.814 -6.790  -7.063  1.00 98.46 82  B 1 
ATOM   2376 C CG1 . VAL   B 2 82  ? -17.961 -6.374  -5.858  1.00 97.71 82  B 1 
ATOM   2377 C CG2 . VAL   B 2 82  ? -19.996 -5.816  -7.138  1.00 97.63 82  B 1 
ATOM   2378 N N   . VAL   B 2 83  ? -15.605 -7.253  -8.288  1.00 98.56 83  B 1 
ATOM   2379 C CA  . VAL   B 2 83  ? -14.411 -8.055  -8.001  1.00 98.62 83  B 1 
ATOM   2380 C C   . VAL   B 2 83  ? -14.308 -8.227  -6.487  1.00 98.75 83  B 1 
ATOM   2381 O O   . VAL   B 2 83  ? -14.329 -7.243  -5.747  1.00 98.58 83  B 1 
ATOM   2382 C CB  . VAL   B 2 83  ? -13.137 -7.421  -8.587  1.00 98.35 83  B 1 
ATOM   2383 C CG1 . VAL   B 2 83  ? -11.922 -8.327  -8.385  1.00 97.05 83  B 1 
ATOM   2384 C CG2 . VAL   B 2 83  ? -13.281 -7.166  -10.098 1.00 97.00 83  B 1 
ATOM   2385 N N   . CYS   B 2 84  ? -14.196 -9.466  -6.032  1.00 98.56 84  B 1 
ATOM   2386 C CA  . CYS   B 2 84  ? -14.082 -9.839  -4.625  1.00 98.54 84  B 1 
ATOM   2387 C C   . CYS   B 2 84  ? -12.749 -10.544 -4.352  1.00 98.48 84  B 1 
ATOM   2388 O O   . CYS   B 2 84  ? -12.104 -11.041 -5.275  1.00 97.97 84  B 1 
ATOM   2389 C CB  . CYS   B 2 84  ? -15.277 -10.721 -4.234  1.00 98.35 84  B 1 
ATOM   2390 S SG  . CYS   B 2 84  ? -16.837 -9.789  -4.390  1.00 97.68 84  B 1 
ATOM   2391 N N   . ALA   B 2 85  ? -12.359 -10.599 -3.081  1.00 98.32 85  B 1 
ATOM   2392 C CA  . ALA   B 2 85  ? -11.229 -11.383 -2.596  1.00 98.27 85  B 1 
ATOM   2393 C C   . ALA   B 2 85  ? -11.718 -12.581 -1.771  1.00 98.38 85  B 1 
ATOM   2394 O O   . ALA   B 2 85  ? -12.784 -12.538 -1.155  1.00 98.10 85  B 1 
ATOM   2395 C CB  . ALA   B 2 85  ? -10.299 -10.476 -1.784  1.00 97.79 85  B 1 
ATOM   2396 N N   . HIS   B 2 86  ? -10.907 -13.634 -1.722  1.00 97.87 86  B 1 
ATOM   2397 C CA  . HIS   B 2 86  ? -11.085 -14.741 -0.784  1.00 97.27 86  B 1 
ATOM   2398 C C   . HIS   B 2 86  ? -10.306 -14.454 0.517   1.00 96.87 86  B 1 
ATOM   2399 O O   . HIS   B 2 86  ? -9.218  -13.871 0.452   1.00 96.37 86  B 1 
ATOM   2400 C CB  . HIS   B 2 86  ? -10.632 -16.040 -1.465  1.00 96.65 86  B 1 
ATOM   2401 C CG  . HIS   B 2 86  ? -11.008 -17.271 -0.691  1.00 94.46 86  B 1 
ATOM   2402 N ND1 . HIS   B 2 86  ? -10.201 -17.965 0.185   1.00 86.82 86  B 1 
ATOM   2403 C CD2 . HIS   B 2 86  ? -12.227 -17.903 -0.686  1.00 86.33 86  B 1 
ATOM   2404 C CE1 . HIS   B 2 86  ? -10.917 -18.985 0.703   1.00 87.90 86  B 1 
ATOM   2405 N NE2 . HIS   B 2 86  ? -12.155 -18.978 0.194   1.00 88.48 86  B 1 
ATOM   2406 N N   . PRO   B 2 87  ? -10.789 -14.847 1.707   1.00 96.94 87  B 1 
ATOM   2407 C CA  . PRO   B 2 87  ? -10.080 -14.580 2.967   1.00 96.25 87  B 1 
ATOM   2408 C C   . PRO   B 2 87  ? -8.679  -15.197 3.041   1.00 95.14 87  B 1 
ATOM   2409 O O   . PRO   B 2 87  ? -7.824  -14.674 3.753   1.00 93.65 87  B 1 
ATOM   2410 C CB  . PRO   B 2 87  ? -10.997 -15.141 4.063   1.00 95.75 87  B 1 
ATOM   2411 C CG  . PRO   B 2 87  ? -11.872 -16.166 3.339   1.00 94.90 87  B 1 
ATOM   2412 C CD  . PRO   B 2 87  ? -12.046 -15.535 1.966   1.00 96.80 87  B 1 
ATOM   2413 N N   . LEU   B 2 88  ? -8.428  -16.274 2.305   1.00 94.84 88  B 1 
ATOM   2414 C CA  . LEU   B 2 88  ? -7.141  -16.979 2.250   1.00 93.30 88  B 1 
ATOM   2415 C C   . LEU   B 2 88  ? -6.223  -16.509 1.106   1.00 92.48 88  B 1 
ATOM   2416 O O   . LEU   B 2 88  ? -5.143  -17.080 0.936   1.00 90.94 88  B 1 
ATOM   2417 C CB  . LEU   B 2 88  ? -7.375  -18.502 2.172   1.00 91.94 88  B 1 
ATOM   2418 C CG  . LEU   B 2 88  ? -8.203  -19.110 3.319   1.00 88.92 88  B 1 
ATOM   2419 C CD1 . LEU   B 2 88  ? -8.344  -20.615 3.092   1.00 84.50 88  B 1 
ATOM   2420 C CD2 . LEU   B 2 88  ? -7.552  -18.890 4.684   1.00 83.61 88  B 1 
ATOM   2421 N N   . ASP   B 2 89  ? -6.622  -15.499 0.319   1.00 94.05 89  B 1 
ATOM   2422 C CA  . ASP   B 2 89  ? -5.729  -14.895 -0.671  1.00 93.77 89  B 1 
ATOM   2423 C C   . ASP   B 2 89  ? -4.558  -14.211 0.040   1.00 93.25 89  B 1 
ATOM   2424 O O   . ASP   B 2 89  ? -4.731  -13.584 1.090   1.00 92.46 89  B 1 
ATOM   2425 C CB  . ASP   B 2 89  ? -6.463  -13.879 -1.558  1.00 94.34 89  B 1 
ATOM   2426 C CG  . ASP   B 2 89  ? -7.518  -14.487 -2.488  1.00 94.44 89  B 1 
ATOM   2427 O OD1 . ASP   B 2 89  ? -7.373  -15.667 -2.874  1.00 91.75 89  B 1 
ATOM   2428 O OD2 . ASP   B 2 89  ? -8.470  -13.746 -2.833  1.00 91.76 89  B 1 
ATOM   2429 N N   . PHE   B 2 90  ? -3.353  -14.294 -0.535  1.00 90.18 90  B 1 
ATOM   2430 C CA  . PHE   B 2 90  ? -2.225  -13.530 -0.020  1.00 89.51 90  B 1 
ATOM   2431 C C   . PHE   B 2 90  ? -2.423  -12.038 -0.285  1.00 91.03 90  B 1 
ATOM   2432 O O   . PHE   B 2 90  ? -2.727  -11.613 -1.396  1.00 90.78 90  B 1 
ATOM   2433 C CB  . PHE   B 2 90  ? -0.911  -14.032 -0.614  1.00 86.72 90  B 1 
ATOM   2434 C CG  . PHE   B 2 90  ? -0.457  -15.369 -0.075  1.00 83.79 90  B 1 
ATOM   2435 C CD1 . PHE   B 2 90  ? -0.088  -15.490 1.280   1.00 77.57 90  B 1 
ATOM   2436 C CD2 . PHE   B 2 90  ? -0.354  -16.484 -0.924  1.00 75.24 90  B 1 
ATOM   2437 C CE1 . PHE   B 2 90  ? 0.398   -16.711 1.775   1.00 73.31 90  B 1 
ATOM   2438 C CE2 . PHE   B 2 90  ? 0.135   -17.707 -0.437  1.00 72.04 90  B 1 
ATOM   2439 C CZ  . PHE   B 2 90  ? 0.517   -17.818 0.916   1.00 74.12 90  B 1 
ATOM   2440 N N   . VAL   B 2 91  ? -2.176  -11.223 0.744   1.00 91.40 91  B 1 
ATOM   2441 C CA  . VAL   B 2 91  ? -2.239  -9.755  0.650   1.00 92.44 91  B 1 
ATOM   2442 C C   . VAL   B 2 91  ? -1.283  -9.230  -0.416  1.00 92.92 91  B 1 
ATOM   2443 O O   . VAL   B 2 91  ? -1.615  -8.305  -1.153  1.00 92.36 91  B 1 
ATOM   2444 C CB  . VAL   B 2 91  ? -1.895  -9.135  2.012   1.00 91.88 91  B 1 
ATOM   2445 C CG1 . VAL   B 2 91  ? -1.793  -7.607  1.955   1.00 88.52 91  B 1 
ATOM   2446 C CG2 . VAL   B 2 91  ? -2.965  -9.505  3.047   1.00 89.04 91  B 1 
ATOM   2447 N N   . GLU   B 2 92  ? -0.124  -9.846  -0.507  1.00 87.79 92  B 1 
ATOM   2448 C CA  . GLU   B 2 92  ? 0.924   -9.552  -1.477  1.00 86.20 92  B 1 
ATOM   2449 C C   . GLU   B 2 92  ? 0.438   -9.723  -2.927  1.00 87.09 92  B 1 
ATOM   2450 O O   . GLU   B 2 92  ? 0.733   -8.896  -3.788  1.00 86.09 92  B 1 
ATOM   2451 C CB  . GLU   B 2 92  ? 2.115   -10.481 -1.185  1.00 83.04 92  B 1 
ATOM   2452 C CG  . GLU   B 2 92  ? 2.762   -10.293 0.205   1.00 77.84 92  B 1 
ATOM   2453 C CD  . GLU   B 2 92  ? 2.219   -11.169 1.347   1.00 74.35 92  B 1 
ATOM   2454 O OE1 . GLU   B 2 92  ? 3.031   -11.563 2.215   1.00 68.47 92  B 1 
ATOM   2455 O OE2 . GLU   B 2 92  ? 1.002   -11.428 1.397   1.00 69.86 92  B 1 
ATOM   2456 N N   . GLU   B 2 93  ? -0.356  -10.765 -3.185  1.00 90.08 93  B 1 
ATOM   2457 C CA  . GLU   B 2 93  ? -0.912  -11.067 -4.507  1.00 89.67 93  B 1 
ATOM   2458 C C   . GLU   B 2 93  ? -2.168  -10.231 -4.791  1.00 91.66 93  B 1 
ATOM   2459 O O   . GLU   B 2 93  ? -2.283  -9.612  -5.850  1.00 90.86 93  B 1 
ATOM   2460 C CB  . GLU   B 2 93  ? -1.202  -12.575 -4.611  1.00 86.79 93  B 1 
ATOM   2461 C CG  . GLU   B 2 93  ? 0.090   -13.411 -4.580  1.00 79.46 93  B 1 
ATOM   2462 C CD  . GLU   B 2 93  ? -0.131  -14.934 -4.578  1.00 74.25 93  B 1 
ATOM   2463 O OE1 . GLU   B 2 93  ? 0.897   -15.656 -4.596  1.00 66.39 93  B 1 
ATOM   2464 O OE2 . GLU   B 2 93  ? -1.301  -15.380 -4.546  1.00 66.26 93  B 1 
ATOM   2465 N N   . ILE   B 2 94  ? -3.081  -10.117 -3.826  1.00 94.46 94  B 1 
ATOM   2466 C CA  . ILE   B 2 94  ? -4.338  -9.373  -4.007  1.00 95.38 94  B 1 
ATOM   2467 C C   . ILE   B 2 94  ? -4.111  -7.861  -4.146  1.00 96.22 94  B 1 
ATOM   2468 O O   . ILE   B 2 94  ? -4.935  -7.158  -4.729  1.00 95.92 94  B 1 
ATOM   2469 C CB  . ILE   B 2 94  ? -5.332  -9.733  -2.876  1.00 94.30 94  B 1 
ATOM   2470 C CG1 . ILE   B 2 94  ? -6.795  -9.688  -3.352  1.00 84.70 94  B 1 
ATOM   2471 C CG2 . ILE   B 2 94  ? -5.172  -8.824  -1.643  1.00 86.80 94  B 1 
ATOM   2472 C CD1 . ILE   B 2 94  ? -7.160  -10.800 -4.313  1.00 80.50 94  B 1 
ATOM   2473 N N   . SER   B 2 95  ? -2.975  -7.346  -3.662  1.00 95.82 95  B 1 
ATOM   2474 C CA  . SER   B 2 95  ? -2.609  -5.934  -3.808  1.00 95.70 95  B 1 
ATOM   2475 C C   . SER   B 2 95  ? -2.494  -5.497  -5.272  1.00 96.18 95  B 1 
ATOM   2476 O O   . SER   B 2 95  ? -2.838  -4.358  -5.592  1.00 95.78 95  B 1 
ATOM   2477 C CB  . SER   B 2 95  ? -1.293  -5.649  -3.081  1.00 94.68 95  B 1 
ATOM   2478 O OG  . SER   B 2 95  ? -1.496  -5.736  -1.688  1.00 88.37 95  B 1 
ATOM   2479 N N   . ALA   B 2 96  ? -2.071  -6.392  -6.167  1.00 95.36 96  B 1 
ATOM   2480 C CA  . ALA   B 2 96  ? -1.997  -6.112  -7.600  1.00 94.95 96  B 1 
ATOM   2481 C C   . ALA   B 2 96  ? -3.388  -5.872  -8.207  1.00 95.73 96  B 1 
ATOM   2482 O O   . ALA   B 2 96  ? -3.576  -4.915  -8.963  1.00 95.23 96  B 1 
ATOM   2483 C CB  . ALA   B 2 96  ? -1.249  -7.261  -8.288  1.00 93.23 96  B 1 
ATOM   2484 N N   . VAL   B 2 97  ? -4.392  -6.634  -7.780  1.00 96.34 97  B 1 
ATOM   2485 C CA  . VAL   B 2 97  ? -5.781  -6.533  -8.266  1.00 96.85 97  B 1 
ATOM   2486 C C   . VAL   B 2 97  ? -6.330  -5.108  -8.142  1.00 97.24 97  B 1 
ATOM   2487 O O   . VAL   B 2 97  ? -7.046  -4.628  -9.020  1.00 96.86 97  B 1 
ATOM   2488 C CB  . VAL   B 2 97  ? -6.686  -7.527  -7.511  1.00 96.74 97  B 1 
ATOM   2489 C CG1 . VAL   B 2 97  ? -8.141  -7.468  -7.974  1.00 95.21 97  B 1 
ATOM   2490 C CG2 . VAL   B 2 97  ? -6.202  -8.973  -7.689  1.00 95.40 97  B 1 
ATOM   2491 N N   . PHE   B 2 98  ? -5.950  -4.382  -7.083  1.00 97.16 98  B 1 
ATOM   2492 C CA  . PHE   B 2 98  ? -6.417  -3.009  -6.868  1.00 97.49 98  B 1 
ATOM   2493 C C   . PHE   B 2 98  ? -5.977  -2.047  -7.978  1.00 97.35 98  B 1 
ATOM   2494 O O   . PHE   B 2 98  ? -6.767  -1.207  -8.406  1.00 96.55 98  B 1 
ATOM   2495 C CB  . PHE   B 2 98  ? -5.903  -2.485  -5.524  1.00 97.63 98  B 1 
ATOM   2496 C CG  . PHE   B 2 98  ? -6.637  -3.011  -4.316  1.00 97.87 98  B 1 
ATOM   2497 C CD1 . PHE   B 2 98  ? -7.594  -2.207  -3.670  1.00 96.88 98  B 1 
ATOM   2498 C CD2 . PHE   B 2 98  ? -6.364  -4.288  -3.817  1.00 96.66 98  B 1 
ATOM   2499 C CE1 . PHE   B 2 98  ? -8.260  -2.682  -2.533  1.00 96.29 98  B 1 
ATOM   2500 C CE2 . PHE   B 2 98  ? -7.033  -4.770  -2.685  1.00 96.26 98  B 1 
ATOM   2501 C CZ  . PHE   B 2 98  ? -7.980  -3.964  -2.036  1.00 97.20 98  B 1 
ATOM   2502 N N   . TYR   B 2 99  ? -4.708  -2.107  -8.406  1.00 96.84 99  B 1 
ATOM   2503 C CA  . TYR   B 2 99  ? -4.203  -1.194  -9.431  1.00 96.19 99  B 1 
ATOM   2504 C C   . TYR   B 2 99  ? -4.446  -1.708  -10.849 1.00 95.95 99  B 1 
ATOM   2505 O O   . TYR   B 2 99  ? -4.619  -0.888  -11.749 1.00 94.55 99  B 1 
ATOM   2506 C CB  . TYR   B 2 99  ? -2.736  -0.827  -9.178  1.00 95.33 99  B 1 
ATOM   2507 C CG  . TYR   B 2 99  ? -1.737  -1.961  -9.231  1.00 95.53 99  B 1 
ATOM   2508 C CD1 . TYR   B 2 99  ? -1.132  -2.419  -8.051  1.00 92.93 99  B 1 
ATOM   2509 C CD2 . TYR   B 2 99  ? -1.371  -2.536  -10.465 1.00 92.88 99  B 1 
ATOM   2510 C CE1 . TYR   B 2 99  ? -0.189  -3.453  -8.090  1.00 91.51 99  B 1 
ATOM   2511 C CE2 . TYR   B 2 99  ? -0.438  -3.584  -10.517 1.00 91.43 99  B 1 
ATOM   2512 C CZ  . TYR   B 2 99  ? 0.152   -4.041  -9.323  1.00 92.52 99  B 1 
ATOM   2513 O OH  . TYR   B 2 99  ? 1.053   -5.071  -9.368  1.00 90.45 99  B 1 
ATOM   2514 N N   . GLU   B 2 100 ? -4.527  -3.016  -11.048 1.00 96.40 100 B 1 
ATOM   2515 C CA  . GLU   B 2 100 ? -4.863  -3.622  -12.335 1.00 95.76 100 B 1 
ATOM   2516 C C   . GLU   B 2 100 ? -6.309  -3.317  -12.743 1.00 95.85 100 B 1 
ATOM   2517 O O   . GLU   B 2 100 ? -6.559  -2.888  -13.865 1.00 94.54 100 B 1 
ATOM   2518 C CB  . GLU   B 2 100 ? -4.638  -5.137  -12.267 1.00 94.71 100 B 1 
ATOM   2519 C CG  . GLU   B 2 100 ? -3.146  -5.487  -12.211 1.00 91.01 100 B 1 
ATOM   2520 C CD  . GLU   B 2 100 ? -2.869  -6.983  -12.028 1.00 86.92 100 B 1 
ATOM   2521 O OE1 . GLU   B 2 100 ? -1.669  -7.344  -12.110 1.00 79.75 100 B 1 
ATOM   2522 O OE2 . GLU   B 2 100 ? -3.832  -7.746  -11.796 1.00 80.17 100 B 1 
ATOM   2523 N N   . HIS   B 2 101 ? -7.254  -3.445  -11.815 1.00 96.85 101 B 1 
ATOM   2524 C CA  . HIS   B 2 101 ? -8.664  -3.142  -12.070 1.00 96.96 101 B 1 
ATOM   2525 C C   . HIS   B 2 101 ? -9.031  -1.672  -11.827 1.00 96.91 101 B 1 
ATOM   2526 O O   . HIS   B 2 101 ? -10.162 -1.256  -12.082 1.00 95.46 101 B 1 
ATOM   2527 C CB  . HIS   B 2 101 ? -9.543  -4.088  -11.246 1.00 96.97 101 B 1 
ATOM   2528 C CG  . HIS   B 2 101 ? -9.396  -5.532  -11.634 1.00 96.54 101 B 1 
ATOM   2529 N ND1 . HIS   B 2 101 ? -8.371  -6.379  -11.277 1.00 82.86 101 B 1 
ATOM   2530 C CD2 . HIS   B 2 101 ? -10.241 -6.258  -12.444 1.00 83.58 101 B 1 
ATOM   2531 C CE1 . HIS   B 2 101 ? -8.588  -7.569  -11.852 1.00 87.00 101 B 1 
ATOM   2532 N NE2 . HIS   B 2 101 ? -9.723  -7.538  -12.561 1.00 89.32 101 B 1 
ATOM   2533 N N   . GLY   B 2 102 ? -8.097  -0.851  -11.318 1.00 96.58 102 B 1 
ATOM   2534 C CA  . GLY   B 2 102 ? -8.355  0.562   -11.019 1.00 96.29 102 B 1 
ATOM   2535 C C   . GLY   B 2 102 ? -9.377  0.789   -9.897  1.00 96.85 102 B 1 
ATOM   2536 O O   . GLY   B 2 102 ? -9.943  1.885   -9.797  1.00 95.36 102 B 1 
ATOM   2537 N N   . ILE   B 2 103 ? -9.596  -0.217  -9.040  1.00 97.85 103 B 1 
ATOM   2538 C CA  . ILE   B 2 103 ? -10.550 -0.198  -7.925  1.00 98.07 103 B 1 
ATOM   2539 C C   . ILE   B 2 103 ? -9.876  0.183   -6.597  1.00 98.21 103 B 1 
ATOM   2540 O O   . ILE   B 2 103 ? -8.651  0.144   -6.457  1.00 97.89 103 B 1 
ATOM   2541 C CB  . ILE   B 2 103 ? -11.335 -1.534  -7.848  1.00 97.75 103 B 1 
ATOM   2542 C CG1 . ILE   B 2 103 ? -10.409 -2.741  -7.581  1.00 95.72 103 B 1 
ATOM   2543 C CG2 . ILE   B 2 103 ? -12.168 -1.714  -9.129  1.00 93.97 103 B 1 
ATOM   2544 C CD1 . ILE   B 2 103 ? -11.145 -4.088  -7.458  1.00 94.61 103 B 1 
ATOM   2545 N N   . GLY   B 2 104 ? -10.674 0.583   -5.611  1.00 97.95 104 B 1 
ATOM   2546 C CA  . GLY   B 2 104 ? -10.199 0.986   -4.282  1.00 97.99 104 B 1 
ATOM   2547 C C   . GLY   B 2 104 ? -10.652 0.082   -3.141  1.00 98.40 104 B 1 
ATOM   2548 O O   . GLY   B 2 104 ? -10.306 0.359   -1.995  1.00 97.86 104 B 1 
ATOM   2549 N N   . CYS   B 2 105 ? -11.439 -0.953  -3.446  1.00 98.44 105 B 1 
ATOM   2550 C CA  . CYS   B 2 105 ? -12.064 -1.838  -2.474  1.00 98.58 105 B 1 
ATOM   2551 C C   . CYS   B 2 105 ? -12.261 -3.236  -3.057  1.00 98.76 105 B 1 
ATOM   2552 O O   . CYS   B 2 105 ? -12.664 -3.364  -4.212  1.00 98.47 105 B 1 
ATOM   2553 C CB  . CYS   B 2 105 ? -13.402 -1.199  -2.088  1.00 97.53 105 B 1 
ATOM   2554 S SG  . CYS   B 2 105 ? -14.374 -2.287  -1.031  1.00 94.62 105 B 1 
ATOM   2555 N N   . LEU   B 2 106 ? -12.029 -4.253  -2.237  1.00 98.81 106 B 1 
ATOM   2556 C CA  . LEU   B 2 106 ? -12.421 -5.634  -2.493  1.00 98.84 106 B 1 
ATOM   2557 C C   . LEU   B 2 106 ? -13.288 -6.124  -1.328  1.00 98.88 106 B 1 
ATOM   2558 O O   . LEU   B 2 106 ? -12.782 -6.218  -0.207  1.00 98.72 106 B 1 
ATOM   2559 C CB  . LEU   B 2 106 ? -11.179 -6.523  -2.664  1.00 98.65 106 B 1 
ATOM   2560 C CG  . LEU   B 2 106 ? -10.337 -6.235  -3.919  1.00 97.93 106 B 1 
ATOM   2561 C CD1 . LEU   B 2 106 ? -9.054  -7.055  -3.886  1.00 96.80 106 B 1 
ATOM   2562 C CD2 . LEU   B 2 106 ? -11.084 -6.585  -5.207  1.00 96.68 106 B 1 
ATOM   2563 N N   . PRO   B 2 107 ? -14.576 -6.425  -1.546  1.00 98.93 107 B 1 
ATOM   2564 C CA  . PRO   B 2 107 ? -15.331 -7.225  -0.593  1.00 98.91 107 B 1 
ATOM   2565 C C   . PRO   B 2 107 ? -14.659 -8.591  -0.429  1.00 98.90 107 B 1 
ATOM   2566 O O   . PRO   B 2 107 ? -14.217 -9.188  -1.413  1.00 98.72 107 B 1 
ATOM   2567 C CB  . PRO   B 2 107 ? -16.741 -7.367  -1.171  1.00 98.79 107 B 1 
ATOM   2568 C CG  . PRO   B 2 107 ? -16.824 -6.277  -2.233  1.00 97.45 107 B 1 
ATOM   2569 C CD  . PRO   B 2 107 ? -15.383 -6.128  -2.708  1.00 98.76 107 B 1 
ATOM   2570 N N   . VAL   B 2 108 ? -14.589 -9.082  0.797   1.00 98.83 108 B 1 
ATOM   2571 C CA  . VAL   B 2 108 ? -14.068 -10.418 1.097   1.00 98.78 108 B 1 
ATOM   2572 C C   . VAL   B 2 108 ? -15.246 -11.364 1.262   1.00 98.76 108 B 1 
ATOM   2573 O O   . VAL   B 2 108 ? -16.121 -11.132 2.097   1.00 98.55 108 B 1 
ATOM   2574 C CB  . VAL   B 2 108 ? -13.146 -10.427 2.325   1.00 98.62 108 B 1 
ATOM   2575 C CG1 . VAL   B 2 108 ? -12.465 -11.788 2.465   1.00 98.09 108 B 1 
ATOM   2576 C CG2 . VAL   B 2 108 ? -12.054 -9.351  2.225   1.00 98.06 108 B 1 
ATOM   2577 N N   . VAL   B 2 109 ? -15.274 -12.404 0.450   1.00 98.69 109 B 1 
ATOM   2578 C CA  . VAL   B 2 109 ? -16.369 -13.374 0.402   1.00 98.56 109 B 1 
ATOM   2579 C C   . VAL   B 2 109 ? -15.858 -14.778 0.696   1.00 98.26 109 B 1 
ATOM   2580 O O   . VAL   B 2 109 ? -14.826 -15.205 0.184   1.00 97.34 109 B 1 
ATOM   2581 C CB  . VAL   B 2 109 ? -17.151 -13.326 -0.925  1.00 98.22 109 B 1 
ATOM   2582 C CG1 . VAL   B 2 109 ? -17.916 -12.003 -1.061  1.00 96.37 109 B 1 
ATOM   2583 C CG2 . VAL   B 2 109 ? -16.278 -13.510 -2.171  1.00 96.54 109 B 1 
ATOM   2584 N N   . HIS   B 2 110 ? -16.612 -15.511 1.528   1.00 98.36 110 B 1 
ATOM   2585 C CA  . HIS   B 2 110 ? -16.365 -16.915 1.838   1.00 98.00 110 B 1 
ATOM   2586 C C   . HIS   B 2 110 ? -17.694 -17.669 1.827   1.00 97.80 110 B 1 
ATOM   2587 O O   . HIS   B 2 110 ? -18.680 -17.181 2.372   1.00 95.96 110 B 1 
ATOM   2588 C CB  . HIS   B 2 110 ? -15.656 -17.030 3.186   1.00 97.00 110 B 1 
ATOM   2589 C CG  . HIS   B 2 110 ? -15.157 -18.423 3.457   1.00 95.31 110 B 1 
ATOM   2590 N ND1 . HIS   B 2 110 ? -14.208 -19.103 2.721   1.00 84.18 110 B 1 
ATOM   2591 C CD2 . HIS   B 2 110 ? -15.546 -19.252 4.475   1.00 84.37 110 B 1 
ATOM   2592 C CE1 . HIS   B 2 110 ? -14.025 -20.307 3.295   1.00 86.33 110 B 1 
ATOM   2593 N NE2 . HIS   B 2 110 ? -14.818 -20.431 4.360   1.00 88.11 110 B 1 
ATOM   2594 N N   . HIS   B 2 111 ? -17.735 -18.820 1.171   1.00 97.06 111 B 1 
ATOM   2595 C CA  . HIS   B 2 111 ? -18.992 -19.529 0.895   1.00 97.07 111 B 1 
ATOM   2596 C C   . HIS   B 2 111 ? -20.093 -18.601 0.340   1.00 97.27 111 B 1 
ATOM   2597 O O   . HIS   B 2 111 ? -21.222 -18.591 0.821   1.00 94.73 111 B 1 
ATOM   2598 C CB  . HIS   B 2 111 ? -19.431 -20.328 2.132   1.00 96.03 111 B 1 
ATOM   2599 C CG  . HIS   B 2 111 ? -18.437 -21.366 2.575   1.00 93.13 111 B 1 
ATOM   2600 N ND1 . HIS   B 2 111 ? -17.869 -22.340 1.778   1.00 80.33 111 B 1 
ATOM   2601 C CD2 . HIS   B 2 111 ? -17.943 -21.538 3.838   1.00 80.12 111 B 1 
ATOM   2602 C CE1 . HIS   B 2 111 ? -17.051 -23.074 2.552   1.00 81.93 111 B 1 
ATOM   2603 N NE2 . HIS   B 2 111 ? -17.079 -22.624 3.806   1.00 83.31 111 B 1 
ATOM   2604 N N   . GLN   B 2 112 ? -19.726 -17.780 -0.650  1.00 96.93 112 B 1 
ATOM   2605 C CA  . GLN   B 2 112 ? -20.570 -16.766 -1.309  1.00 96.91 112 B 1 
ATOM   2606 C C   . GLN   B 2 112 ? -21.044 -15.606 -0.405  1.00 97.56 112 B 1 
ATOM   2607 O O   . GLN   B 2 112 ? -21.607 -14.641 -0.912  1.00 95.84 112 B 1 
ATOM   2608 C CB  . GLN   B 2 112 ? -21.744 -17.430 -2.046  1.00 95.22 112 B 1 
ATOM   2609 C CG  . GLN   B 2 112 ? -21.294 -18.497 -3.066  1.00 89.77 112 B 1 
ATOM   2610 C CD  . GLN   B 2 112 ? -22.463 -19.135 -3.811  1.00 81.61 112 B 1 
ATOM   2611 O OE1 . GLN   B 2 112 ? -23.623 -18.952 -3.495  1.00 71.80 112 B 1 
ATOM   2612 N NE2 . GLN   B 2 112 ? -22.201 -19.918 -4.834  1.00 69.24 112 B 1 
ATOM   2613 N N   . LYS   B 2 113 ? -20.769 -15.631 0.904   1.00 98.02 113 B 1 
ATOM   2614 C CA  . LYS   B 2 113 ? -21.204 -14.610 1.861   1.00 98.29 113 B 1 
ATOM   2615 C C   . LYS   B 2 113 ? -20.125 -13.560 2.095   1.00 98.59 113 B 1 
ATOM   2616 O O   . LYS   B 2 113 ? -18.950 -13.888 2.254   1.00 98.21 113 B 1 
ATOM   2617 C CB  . LYS   B 2 113 ? -21.654 -15.254 3.179   1.00 97.53 113 B 1 
ATOM   2618 C CG  . LYS   B 2 113 ? -22.878 -16.160 2.956   1.00 92.10 113 B 1 
ATOM   2619 C CD  . LYS   B 2 113 ? -23.468 -16.695 4.258   1.00 88.32 113 B 1 
ATOM   2620 C CE  . LYS   B 2 113 ? -24.670 -17.566 3.881   1.00 79.22 113 B 1 
ATOM   2621 N NZ  . LYS   B 2 113 ? -25.507 -17.948 5.040   1.00 69.38 113 B 1 
ATOM   2622 N N   . LEU   B 2 114 ? -20.536 -12.290 2.188   1.00 98.56 114 B 1 
ATOM   2623 C CA  . LEU   B 2 114 ? -19.678 -11.191 2.610   1.00 98.74 114 B 1 
ATOM   2624 C C   . LEU   B 2 114 ? -19.276 -11.378 4.080   1.00 98.73 114 B 1 
ATOM   2625 O O   . LEU   B 2 114 ? -20.133 -11.380 4.965   1.00 98.44 114 B 1 
ATOM   2626 C CB  . LEU   B 2 114 ? -20.429 -9.871  2.391   1.00 98.71 114 B 1 
ATOM   2627 C CG  . LEU   B 2 114 ? -19.613 -8.619  2.767   1.00 98.32 114 B 1 
ATOM   2628 C CD1 . LEU   B 2 114 ? -18.460 -8.379  1.800   1.00 97.85 114 B 1 
ATOM   2629 C CD2 . LEU   B 2 114 ? -20.521 -7.392  2.740   1.00 97.65 114 B 1 
ATOM   2630 N N   . ILE   B 2 115 ? -17.976 -11.476 4.338   1.00 98.71 115 B 1 
ATOM   2631 C CA  . ILE   B 2 115 ? -17.410 -11.615 5.690   1.00 98.55 115 B 1 
ATOM   2632 C C   . ILE   B 2 115 ? -16.461 -10.476 6.078   1.00 98.55 115 B 1 
ATOM   2633 O O   . ILE   B 2 115 ? -16.143 -10.314 7.256   1.00 98.06 115 B 1 
ATOM   2634 C CB  . ILE   B 2 115 ? -16.715 -12.982 5.866   1.00 98.15 115 B 1 
ATOM   2635 C CG1 . ILE   B 2 115 ? -15.511 -13.164 4.912   1.00 95.69 115 B 1 
ATOM   2636 C CG2 . ILE   B 2 115 ? -17.737 -14.127 5.711   1.00 94.49 115 B 1 
ATOM   2637 C CD1 . ILE   B 2 115 ? -14.575 -14.290 5.356   1.00 93.39 115 B 1 
ATOM   2638 N N   . GLY   B 2 116 ? -16.012 -9.677  5.108   1.00 98.72 116 B 1 
ATOM   2639 C CA  . GLY   B 2 116 ? -15.098 -8.574  5.351   1.00 98.73 116 B 1 
ATOM   2640 C C   . GLY   B 2 116 ? -14.992 -7.622  4.168   1.00 98.85 116 B 1 
ATOM   2641 O O   . GLY   B 2 116 ? -15.625 -7.800  3.129   1.00 98.74 116 B 1 
ATOM   2642 N N   . ILE   B 2 117 ? -14.174 -6.579  4.346   1.00 98.90 117 B 1 
ATOM   2643 C CA  . ILE   B 2 117 ? -13.836 -5.629  3.286   1.00 98.89 117 B 1 
ATOM   2644 C C   . ILE   B 2 117 ? -12.373 -5.218  3.416   1.00 98.86 117 B 1 
ATOM   2645 O O   . ILE   B 2 117 ? -11.870 -4.997  4.520   1.00 98.64 117 B 1 
ATOM   2646 C CB  . ILE   B 2 117 ? -14.811 -4.432  3.302   1.00 98.74 117 B 1 
ATOM   2647 C CG1 . ILE   B 2 117 ? -14.719 -3.624  1.990   1.00 97.53 117 B 1 
ATOM   2648 C CG2 . ILE   B 2 117 ? -14.607 -3.517  4.526   1.00 97.81 117 B 1 
ATOM   2649 C CD1 . ILE   B 2 117 ? -15.879 -2.626  1.833   1.00 95.49 117 B 1 
ATOM   2650 N N   . LEU   B 2 118 ? -11.695 -5.104  2.279   1.00 98.81 118 B 1 
ATOM   2651 C CA  . LEU   B 2 118 ? -10.315 -4.654  2.179   1.00 98.75 118 B 1 
ATOM   2652 C C   . LEU   B 2 118 ? -10.262 -3.440  1.252   1.00 98.77 118 B 1 
ATOM   2653 O O   . LEU   B 2 118 ? -10.817 -3.462  0.159   1.00 98.27 118 B 1 
ATOM   2654 C CB  . LEU   B 2 118 ? -9.454  -5.826  1.680   1.00 98.19 118 B 1 
ATOM   2655 C CG  . LEU   B 2 118 ? -7.942  -5.545  1.712   1.00 94.99 118 B 1 
ATOM   2656 C CD1 . LEU   B 2 118 ? -7.419  -5.457  3.144   1.00 90.63 118 B 1 
ATOM   2657 C CD2 . LEU   B 2 118 ? -7.194  -6.665  0.999   1.00 91.02 118 B 1 
ATOM   2658 N N   . THR   B 2 119 ? -9.582  -2.370  1.681   1.00 98.64 119 B 1 
ATOM   2659 C CA  . THR   B 2 119 ? -9.441  -1.146  0.878   1.00 98.44 119 B 1 
ATOM   2660 C C   . THR   B 2 119 ? -7.974  -0.786  0.659   1.00 98.24 119 B 1 
ATOM   2661 O O   . THR   B 2 119 ? -7.082  -1.254  1.373   1.00 97.65 119 B 1 
ATOM   2662 C CB  . THR   B 2 119 ? -10.191 0.045   1.500   1.00 97.93 119 B 1 
ATOM   2663 O OG1 . THR   B 2 119 ? -9.554  0.485   2.677   1.00 94.64 119 B 1 
ATOM   2664 C CG2 . THR   B 2 119 ? -11.653 -0.253  1.823   1.00 94.35 119 B 1 
ATOM   2665 N N   . LYS   B 2 120 ? -7.705  0.122   -0.283  1.00 97.92 120 B 1 
ATOM   2666 C CA  . LYS   B 2 120 ? -6.357  0.686   -0.471  1.00 97.57 120 B 1 
ATOM   2667 C C   . LYS   B 2 120 ? -5.800  1.314   0.809   1.00 97.33 120 B 1 
ATOM   2668 O O   . LYS   B 2 120 ? -4.593  1.333   0.985   1.00 96.50 120 B 1 
ATOM   2669 C CB  . LYS   B 2 120 ? -6.350  1.732   -1.605  1.00 96.80 120 B 1 
ATOM   2670 C CG  . LYS   B 2 120 ? -6.497  1.089   -2.993  1.00 93.70 120 B 1 
ATOM   2671 C CD  . LYS   B 2 120 ? -6.308  2.101   -4.130  1.00 91.31 120 B 1 
ATOM   2672 C CE  . LYS   B 2 120 ? -6.417  1.334   -5.463  1.00 85.02 120 B 1 
ATOM   2673 N NZ  . LYS   B 2 120 ? -6.048  2.135   -6.656  1.00 79.80 120 B 1 
ATOM   2674 N N   . THR   B 2 121 ? -6.649  1.829   1.689   1.00 97.49 121 B 1 
ATOM   2675 C CA  . THR   B 2 121 ? -6.217  2.383   2.981   1.00 97.17 121 B 1 
ATOM   2676 C C   . THR   B 2 121 ? -5.729  1.288   3.921   1.00 97.03 121 B 1 
ATOM   2677 O O   . THR   B 2 121 ? -4.714  1.488   4.580   1.00 96.29 121 B 1 
ATOM   2678 C CB  . THR   B 2 121 ? -7.328  3.218   3.630   1.00 96.59 121 B 1 
ATOM   2679 O OG1 . THR   B 2 121 ? -7.557  4.356   2.818   1.00 92.61 121 B 1 
ATOM   2680 C CG2 . THR   B 2 121 ? -6.957  3.749   5.016   1.00 91.65 121 B 1 
ATOM   2681 N N   . ASP   B 2 122 ? -6.372  0.124   3.945   1.00 97.02 122 B 1 
ATOM   2682 C CA  . ASP   B 2 122 ? -5.942  -1.019  4.759   1.00 96.99 122 B 1 
ATOM   2683 C C   . ASP   B 2 122 ? -4.592  -1.561  4.272   1.00 96.83 122 B 1 
ATOM   2684 O O   . ASP   B 2 122 ? -3.698  -1.813  5.080   1.00 96.37 122 B 1 
ATOM   2685 C CB  . ASP   B 2 122 ? -7.022  -2.112  4.749   1.00 97.28 122 B 1 
ATOM   2686 C CG  . ASP   B 2 122 ? -8.388  -1.554  5.157   1.00 97.19 122 B 1 
ATOM   2687 O OD1 . ASP   B 2 122 ? -8.475  -0.914  6.232   1.00 95.60 122 B 1 
ATOM   2688 O OD2 . ASP   B 2 122 ? -9.326  -1.669  4.336   1.00 95.44 122 B 1 
ATOM   2689 N N   . LEU   B 2 123 ? -4.385  -1.618  2.949   1.00 96.82 123 B 1 
ATOM   2690 C CA  . LEU   B 2 123 ? -3.098  -1.990  2.357   1.00 96.64 123 B 1 
ATOM   2691 C C   . LEU   B 2 123 ? -1.989  -0.985  2.695   1.00 96.26 123 B 1 
ATOM   2692 O O   . LEU   B 2 123 ? -0.893  -1.395  3.060   1.00 95.34 123 B 1 
ATOM   2693 C CB  . LEU   B 2 123 ? -3.234  -2.134  0.834   1.00 96.44 123 B 1 
ATOM   2694 C CG  . LEU   B 2 123 ? -4.160  -3.272  0.371   1.00 95.47 123 B 1 
ATOM   2695 C CD1 . LEU   B 2 123 ? -4.185  -3.285  -1.154  1.00 93.63 123 B 1 
ATOM   2696 C CD2 . LEU   B 2 123 ? -3.701  -4.643  0.858   1.00 93.12 123 B 1 
ATOM   2697 N N   . LEU   B 2 124 ? -2.264  0.323   2.634   1.00 96.42 124 B 1 
ATOM   2698 C CA  . LEU   B 2 124 ? -1.279  1.347   3.005   1.00 96.05 124 B 1 
ATOM   2699 C C   . LEU   B 2 124 ? -0.938  1.304   4.499   1.00 95.48 124 B 1 
ATOM   2700 O O   . LEU   B 2 124 ? 0.228   1.435   4.853   1.00 94.44 124 B 1 
ATOM   2701 C CB  . LEU   B 2 124 ? -1.773  2.743   2.607   1.00 95.61 124 B 1 
ATOM   2702 C CG  . LEU   B 2 124 ? -1.798  3.020   1.094   1.00 92.93 124 B 1 
ATOM   2703 C CD1 . LEU   B 2 124 ? -2.271  4.456   0.869   1.00 89.93 124 B 1 
ATOM   2704 C CD2 . LEU   B 2 124 ? -0.434  2.861   0.427   1.00 89.06 124 B 1 
ATOM   2705 N N   . ARG   B 2 125 ? -1.921  1.084   5.380   1.00 94.98 125 B 1 
ATOM   2706 C CA  . ARG   B 2 125 ? -1.665  0.886   6.818   1.00 94.28 125 B 1 
ATOM   2707 C C   . ARG   B 2 125 ? -0.810  -0.356  7.063   1.00 93.98 125 B 1 
ATOM   2708 O O   . ARG   B 2 125 ? 0.095   -0.319  7.890   1.00 92.94 125 B 1 
ATOM   2709 C CB  . ARG   B 2 125 ? -2.987  0.752   7.580   1.00 93.87 125 B 1 
ATOM   2710 C CG  . ARG   B 2 125 ? -3.718  2.092   7.742   1.00 88.63 125 B 1 
ATOM   2711 C CD  . ARG   B 2 125 ? -5.079  1.843   8.393   1.00 87.41 125 B 1 
ATOM   2712 N NE  . ARG   B 2 125 ? -5.843  3.092   8.589   1.00 83.06 125 B 1 
ATOM   2713 C CZ  . ARG   B 2 125 ? -7.160  3.207   8.577   1.00 79.53 125 B 1 
ATOM   2714 N NH1 . ARG   B 2 125 ? -7.953  2.186   8.388   1.00 71.49 125 B 1 
ATOM   2715 N NH2 . ARG   B 2 125 ? -7.711  4.371   8.757   1.00 73.69 125 B 1 
ATOM   2716 N N   . THR   B 2 126 ? -1.080  -1.430  6.329   1.00 93.47 126 B 1 
ATOM   2717 C CA  . THR   B 2 126 ? -0.272  -2.653  6.382   1.00 92.90 126 B 1 
ATOM   2718 C C   . THR   B 2 126 ? 1.149   -2.366  5.921   1.00 92.65 126 B 1 
ATOM   2719 O O   . THR   B 2 126 ? 2.080   -2.689  6.648   1.00 91.52 126 B 1 
ATOM   2720 C CB  . THR   B 2 126 ? -0.906  -3.779  5.556   1.00 92.60 126 B 1 
ATOM   2721 O OG1 . THR   B 2 126 ? -2.206  -4.019  6.038   1.00 90.05 126 B 1 
ATOM   2722 C CG2 . THR   B 2 126 ? -0.129  -5.090  5.669   1.00 90.12 126 B 1 
ATOM   2723 N N   . PHE   B 2 127 ? 1.332   -1.680  4.791   1.00 91.81 127 B 1 
ATOM   2724 C CA  . PHE   B 2 127 ? 2.646   -1.272  4.290   1.00 91.11 127 B 1 
ATOM   2725 C C   . PHE   B 2 127 ? 3.449   -0.499  5.346   1.00 90.85 127 B 1 
ATOM   2726 O O   . PHE   B 2 127 ? 4.562   -0.904  5.668   1.00 90.36 127 B 1 
ATOM   2727 C CB  . PHE   B 2 127 ? 2.466   -0.462  3.003   1.00 90.49 127 B 1 
ATOM   2728 C CG  . PHE   B 2 127 ? 3.766   0.091   2.455   1.00 89.05 127 B 1 
ATOM   2729 C CD1 . PHE   B 2 127 ? 4.055   1.465   2.550   1.00 83.62 127 B 1 
ATOM   2730 C CD2 . PHE   B 2 127 ? 4.709   -0.777  1.878   1.00 83.03 127 B 1 
ATOM   2731 C CE1 . PHE   B 2 127 ? 5.276   1.965   2.067   1.00 81.28 127 B 1 
ATOM   2732 C CE2 . PHE   B 2 127 ? 5.930   -0.276  1.399   1.00 80.18 127 B 1 
ATOM   2733 C CZ  . PHE   B 2 127 ? 6.214   1.094   1.492   1.00 80.87 127 B 1 
ATOM   2734 N N   . VAL   B 2 128 ? 2.862   0.533   5.960   1.00 91.80 128 B 1 
ATOM   2735 C CA  . VAL   B 2 128 ? 3.511   1.314   7.032   1.00 91.12 128 B 1 
ATOM   2736 C C   . VAL   B 2 128 ? 3.900   0.419   8.212   1.00 90.06 128 B 1 
ATOM   2737 O O   . VAL   B 2 128 ? 5.023   0.509   8.702   1.00 88.88 128 B 1 
ATOM   2738 C CB  . VAL   B 2 128 ? 2.609   2.475   7.491   1.00 90.79 128 B 1 
ATOM   2739 C CG1 . VAL   B 2 128 ? 3.184   3.223   8.699   1.00 87.38 128 B 1 
ATOM   2740 C CG2 . VAL   B 2 128 ? 2.431   3.502   6.366   1.00 88.25 128 B 1 
ATOM   2741 N N   . LYS   B 2 129 ? 3.021   -0.500  8.637   1.00 89.85 129 B 1 
ATOM   2742 C CA  . LYS   B 2 129 ? 3.325   -1.464  9.703   1.00 88.18 129 B 1 
ATOM   2743 C C   . LYS   B 2 129 ? 4.510   -2.368  9.365   1.00 87.69 129 B 1 
ATOM   2744 O O   . LYS   B 2 129 ? 5.309   -2.662  10.247  1.00 85.51 129 B 1 
ATOM   2745 C CB  . LYS   B 2 129 ? 2.086   -2.318  10.020  1.00 86.53 129 B 1 
ATOM   2746 C CG  . LYS   B 2 129 ? 1.411   -1.891  11.326  1.00 78.96 129 B 1 
ATOM   2747 C CD  . LYS   B 2 129 ? 0.250   -2.828  11.654  1.00 75.09 129 B 1 
ATOM   2748 C CE  . LYS   B 2 129 ? -0.338  -2.486  13.028  1.00 65.60 129 B 1 
ATOM   2749 N NZ  . LYS   B 2 129 ? -1.397  -3.448  13.423  1.00 58.48 129 B 1 
ATOM   2750 N N   . LEU   B 2 130 ? 4.631   -2.818  8.111   1.00 87.18 130 B 1 
ATOM   2751 C CA  . LEU   B 2 130 ? 5.717   -3.704  7.680   1.00 86.05 130 B 1 
ATOM   2752 C C   . LEU   B 2 130 ? 7.080   -3.009  7.688   1.00 85.56 130 B 1 
ATOM   2753 O O   . LEU   B 2 130 ? 8.093   -3.650  7.951   1.00 82.53 130 B 1 
ATOM   2754 C CB  . LEU   B 2 130 ? 5.432   -4.262  6.274   1.00 84.46 130 B 1 
ATOM   2755 C CG  . LEU   B 2 130 ? 4.169   -5.129  6.146   1.00 80.64 130 B 1 
ATOM   2756 C CD1 . LEU   B 2 130 ? 4.151   -5.803  4.777   1.00 75.01 130 B 1 
ATOM   2757 C CD2 . LEU   B 2 130 ? 4.045   -6.170  7.246   1.00 74.66 130 B 1 
ATOM   2758 N N   . THR   B 2 131 ? 7.111   -1.702  7.443   1.00 85.86 131 B 1 
ATOM   2759 C CA  . THR   B 2 131 ? 8.354   -0.918  7.470   1.00 83.04 131 B 1 
ATOM   2760 C C   . THR   B 2 131 ? 8.854   -0.653  8.888   1.00 81.69 131 B 1 
ATOM   2761 O O   . THR   B 2 131 ? 10.010  -0.275  9.082   1.00 78.27 131 B 1 
ATOM   2762 C CB  . THR   B 2 131 ? 8.188   0.417   6.742   1.00 82.53 131 B 1 
ATOM   2763 O OG1 . THR   B 2 131 ? 7.311   1.270   7.449   1.00 79.04 131 B 1 
ATOM   2764 C CG2 . THR   B 2 131 ? 7.679   0.259   5.310   1.00 78.55 131 B 1 
ATOM   2765 N N   . GLY   B 2 132 ? 7.991   -0.825  9.891   1.00 81.53 132 B 1 
ATOM   2766 C CA  . GLY   B 2 132 ? 8.278   -0.446  11.274  1.00 79.26 132 B 1 
ATOM   2767 C C   . GLY   B 2 132 ? 8.353   1.066   11.499  1.00 80.67 132 B 1 
ATOM   2768 O O   . GLY   B 2 132 ? 8.801   1.485   12.565  1.00 77.07 132 B 1 
ATOM   2769 N N   . ALA   B 2 133 ? 7.920   1.892   10.534  1.00 79.13 133 B 1 
ATOM   2770 C CA  . ALA   B 2 133 ? 7.964   3.357   10.649  1.00 77.26 133 B 1 
ATOM   2771 C C   . ALA   B 2 133 ? 7.082   3.902   11.787  1.00 77.63 133 B 1 
ATOM   2772 O O   . ALA   B 2 133 ? 7.362   4.970   12.327  1.00 74.46 133 B 1 
ATOM   2773 C CB  . ALA   B 2 133 ? 7.578   3.971   9.300   1.00 74.22 133 B 1 
ATOM   2774 N N   . ASP   B 2 134 ? 6.080   3.131   12.202  1.00 78.48 134 B 1 
ATOM   2775 C CA  . ASP   B 2 134 ? 5.204   3.391   13.345  1.00 76.11 134 B 1 
ATOM   2776 C C   . ASP   B 2 134 ? 5.878   3.170   14.717  1.00 77.17 134 B 1 
ATOM   2777 O O   . ASP   B 2 134 ? 5.289   3.461   15.757  1.00 74.14 134 B 1 
ATOM   2778 C CB  . ASP   B 2 134 ? 3.947   2.515   13.200  1.00 72.38 134 B 1 
ATOM   2779 C CG  . ASP   B 2 134 ? 4.216   0.997   13.298  1.00 68.24 134 B 1 
ATOM   2780 O OD1 . ASP   B 2 134 ? 5.230   0.520   12.753  1.00 61.70 134 B 1 
ATOM   2781 O OD2 . ASP   B 2 134 ? 3.381   0.297   13.918  1.00 63.95 134 B 1 
ATOM   2782 N N   . GLN   B 2 135 ? 7.118   2.669   14.750  1.00 80.13 135 B 1 
ATOM   2783 C CA  . GLN   B 2 135 ? 7.867   2.389   15.972  1.00 79.29 135 B 1 
ATOM   2784 C C   . GLN   B 2 135 ? 9.091   3.303   16.106  1.00 80.38 135 B 1 
ATOM   2785 O O   . GLN   B 2 135 ? 9.768   3.595   15.117  1.00 77.78 135 B 1 
ATOM   2786 C CB  . GLN   B 2 135 ? 8.283   0.913   16.004  1.00 76.35 135 B 1 
ATOM   2787 C CG  . GLN   B 2 135 ? 7.075   -0.027  16.122  1.00 72.26 135 B 1 
ATOM   2788 C CD  . GLN   B 2 135 ? 7.507   -1.481  15.991  1.00 69.88 135 B 1 
ATOM   2789 O OE1 . GLN   B 2 135 ? 8.196   -2.044  16.835  1.00 63.20 135 B 1 
ATOM   2790 N NE2 . GLN   B 2 135 ? 7.133   -2.127  14.907  1.00 60.69 135 B 1 
ATOM   2791 N N   . PRO   B 2 136 ? 9.454   3.732   17.342  1.00 80.12 136 B 1 
ATOM   2792 C CA  . PRO   B 2 136 ? 10.689  4.466   17.570  1.00 79.09 136 B 1 
ATOM   2793 C C   . PRO   B 2 136 ? 11.904  3.566   17.312  1.00 79.14 136 B 1 
ATOM   2794 O O   . PRO   B 2 136 ? 12.000  2.448   17.828  1.00 74.63 136 B 1 
ATOM   2795 C CB  . PRO   B 2 136 ? 10.611  4.968   19.013  1.00 76.17 136 B 1 
ATOM   2796 C CG  . PRO   B 2 136 ? 9.724   3.920   19.698  1.00 74.16 136 B 1 
ATOM   2797 C CD  . PRO   B 2 136 ? 8.757   3.504   18.593  1.00 77.64 136 B 1 
ATOM   2798 N N   . GLY   B 2 137 ? 12.855  4.074   16.548  1.00 83.72 137 B 1 
ATOM   2799 C CA  . GLY   B 2 137 ? 14.069  3.364   16.174  1.00 83.55 137 B 1 
ATOM   2800 C C   . GLY   B 2 137 ? 14.894  4.140   15.154  1.00 84.92 137 B 1 
ATOM   2801 O O   . GLY   B 2 137 ? 14.581  5.280   14.815  1.00 81.34 137 B 1 
ATOM   2802 N N   . SER   B 2 138 ? 15.949  3.501   14.669  1.00 84.45 138 B 1 
ATOM   2803 C CA  . SER   B 2 138 ? 16.801  4.044   13.610  1.00 85.77 138 B 1 
ATOM   2804 C C   . SER   B 2 138 ? 16.674  3.193   12.353  1.00 87.51 138 B 1 
ATOM   2805 O O   . SER   B 2 138 ? 16.697  1.966   12.431  1.00 85.93 138 B 1 
ATOM   2806 C CB  . SER   B 2 138 ? 18.257  4.117   14.068  1.00 83.61 138 B 1 
ATOM   2807 O OG  . SER   B 2 138 ? 18.366  4.944   15.218  1.00 78.24 138 B 1 
ATOM   2808 N N   . GLN   B 2 139 ? 16.563  3.847   11.197  1.00 83.10 139 B 1 
ATOM   2809 C CA  . GLN   B 2 139 ? 16.578  3.186   9.897   1.00 83.75 139 B 1 
ATOM   2810 C C   . GLN   B 2 139 ? 18.011  3.127   9.366   1.00 85.08 139 B 1 
ATOM   2811 O O   . GLN   B 2 139 ? 18.743  4.112   9.426   1.00 84.20 139 B 1 
ATOM   2812 C CB  . GLN   B 2 139 ? 15.611  3.901   8.951   1.00 81.35 139 B 1 
ATOM   2813 C CG  . GLN   B 2 139 ? 15.449  3.174   7.606   1.00 77.27 139 B 1 
ATOM   2814 C CD  . GLN   B 2 139 ? 14.221  3.650   6.833   1.00 75.77 139 B 1 
ATOM   2815 O OE1 . GLN   B 2 139 ? 13.199  3.982   7.406   1.00 68.08 139 B 1 
ATOM   2816 N NE2 . GLN   B 2 139 ? 14.264  3.671   5.525   1.00 66.72 139 B 1 
ATOM   2817 N N   . ILE   B 2 140 ? 18.406  1.955   8.872   1.00 87.98 140 B 1 
ATOM   2818 C CA  . ILE   B 2 140 ? 19.732  1.704   8.302   1.00 89.24 140 B 1 
ATOM   2819 C C   . ILE   B 2 140 ? 19.538  0.978   6.977   1.00 89.82 140 B 1 
ATOM   2820 O O   . ILE   B 2 140 ? 18.907  -0.076  6.938   1.00 88.79 140 B 1 
ATOM   2821 C CB  . ILE   B 2 140 ? 20.610  0.891   9.280   1.00 88.82 140 B 1 
ATOM   2822 C CG1 . ILE   B 2 140 ? 20.774  1.651   10.620  1.00 84.62 140 B 1 
ATOM   2823 C CG2 . ILE   B 2 140 ? 21.985  0.587   8.654   1.00 83.38 140 B 1 
ATOM   2824 C CD1 . ILE   B 2 140 ? 21.499  0.862   11.707  1.00 75.39 140 B 1 
ATOM   2825 N N   . GLU   B 2 141 ? 20.086  1.530   5.899   1.00 88.63 141 B 1 
ATOM   2826 C CA  . GLU   B 2 141 ? 20.019  0.946   4.565   1.00 88.62 141 B 1 
ATOM   2827 C C   . GLU   B 2 141 ? 21.414  0.538   4.102   1.00 89.27 141 B 1 
ATOM   2828 O O   . GLU   B 2 141 ? 22.360  1.322   4.165   1.00 88.30 141 B 1 
ATOM   2829 C CB  . GLU   B 2 141 ? 19.340  1.880   3.547   1.00 86.81 141 B 1 
ATOM   2830 C CG  . GLU   B 2 141 ? 18.011  2.486   4.013   1.00 83.03 141 B 1 
ATOM   2831 C CD  . GLU   B 2 141 ? 17.151  3.090   2.887   1.00 83.13 141 B 1 
ATOM   2832 O OE1 . GLU   B 2 141 ? 16.014  3.529   3.186   1.00 76.13 141 B 1 
ATOM   2833 O OE2 . GLU   B 2 141 ? 17.579  3.082   1.711   1.00 77.19 141 B 1 
ATOM   2834 N N   . ILE   B 2 142 ? 21.536  -0.704  3.635   1.00 90.83 142 B 1 
ATOM   2835 C CA  . ILE   B 2 142 ? 22.810  -1.316  3.263   1.00 91.67 142 B 1 
ATOM   2836 C C   . ILE   B 2 142 ? 22.695  -1.866  1.844   1.00 91.60 142 B 1 
ATOM   2837 O O   . ILE   B 2 142 ? 21.845  -2.708  1.558   1.00 90.58 142 B 1 
ATOM   2838 C CB  . ILE   B 2 142 ? 23.207  -2.410  4.275   1.00 91.89 142 B 1 
ATOM   2839 C CG1 . ILE   B 2 142 ? 23.248  -1.859  5.724   1.00 88.25 142 B 1 
ATOM   2840 C CG2 . ILE   B 2 142 ? 24.578  -3.006  3.900   1.00 87.55 142 B 1 
ATOM   2841 C CD1 . ILE   B 2 142 ? 23.188  -2.954  6.787   1.00 80.90 142 B 1 
ATOM   2842 N N   . LYS   B 2 143 ? 23.571  -1.404  0.952   1.00 90.49 143 B 1 
ATOM   2843 C CA  . LYS   B 2 143 ? 23.662  -1.902  -0.419  1.00 89.82 143 B 1 
ATOM   2844 C C   . LYS   B 2 143 ? 24.331  -3.277  -0.419  1.00 90.08 143 B 1 
ATOM   2845 O O   . LYS   B 2 143 ? 25.422  -3.423  0.124   1.00 88.04 143 B 1 
ATOM   2846 C CB  . LYS   B 2 143 ? 24.399  -0.866  -1.279  1.00 87.21 143 B 1 
ATOM   2847 C CG  . LYS   B 2 143 ? 24.320  -1.201  -2.772  1.00 76.75 143 B 1 
ATOM   2848 C CD  . LYS   B 2 143 ? 25.017  -0.119  -3.609  1.00 75.37 143 B 1 
ATOM   2849 C CE  . LYS   B 2 143 ? 24.915  -0.497  -5.085  1.00 65.00 143 B 1 
ATOM   2850 N NZ  . LYS   B 2 143 ? 25.510  0.512   -5.995  1.00 59.96 143 B 1 
ATOM   2851 N N   . VAL   B 2 144 ? 23.690  -4.271  -1.040  1.00 91.07 144 B 1 
ATOM   2852 C CA  . VAL   B 2 144 ? 24.153  -5.665  -1.030  1.00 90.99 144 B 1 
ATOM   2853 C C   . VAL   B 2 144 ? 24.077  -6.295  -2.420  1.00 90.65 144 B 1 
ATOM   2854 O O   . VAL   B 2 144 ? 23.186  -5.983  -3.214  1.00 88.75 144 B 1 
ATOM   2855 C CB  . VAL   B 2 144 ? 23.380  -6.515  -0.002  1.00 89.59 144 B 1 
ATOM   2856 C CG1 . VAL   B 2 144 ? 23.474  -5.924  1.405   1.00 83.61 144 B 1 
ATOM   2857 C CG2 . VAL   B 2 144 ? 21.894  -6.704  -0.344  1.00 84.14 144 B 1 
ATOM   2858 N N   . ASN   B 2 145 ? 24.998  -7.224  -2.699  1.00 90.22 145 B 1 
ATOM   2859 C CA  . ASN   B 2 145 ? 25.009  -8.023  -3.933  1.00 89.25 145 B 1 
ATOM   2860 C C   . ASN   B 2 145 ? 24.390  -9.411  -3.712  1.00 89.60 145 B 1 
ATOM   2861 O O   . ASN   B 2 145 ? 23.782  -9.978  -4.611  1.00 84.20 145 B 1 
ATOM   2862 C CB  . ASN   B 2 145 ? 26.455  -8.140  -4.430  1.00 86.10 145 B 1 
ATOM   2863 C CG  . ASN   B 2 145 ? 27.089  -6.806  -4.800  1.00 79.86 145 B 1 
ATOM   2864 O OD1 . ASN   B 2 145 ? 26.447  -5.809  -5.044  1.00 67.96 145 B 1 
ATOM   2865 N ND2 . ASN   B 2 145 ? 28.401  -6.756  -4.843  1.00 68.62 145 B 1 
ATOM   2866 N N   . ASP   B 2 146 ? 24.535  -9.954  -2.502  1.00 88.02 146 B 1 
ATOM   2867 C CA  . ASP   B 2 146 ? 23.965  -11.232 -2.080  1.00 88.62 146 B 1 
ATOM   2868 C C   . ASP   B 2 146 ? 23.121  -11.017 -0.818  1.00 89.23 146 B 1 
ATOM   2869 O O   . ASP   B 2 146 ? 23.645  -10.854 0.285   1.00 86.57 146 B 1 
ATOM   2870 C CB  . ASP   B 2 146 ? 25.085  -12.261 -1.865  1.00 85.78 146 B 1 
ATOM   2871 C CG  . ASP   B 2 146 ? 24.552  -13.675 -1.592  1.00 84.72 146 B 1 
ATOM   2872 O OD1 . ASP   B 2 146 ? 23.398  -13.810 -1.113  1.00 79.33 146 B 1 
ATOM   2873 O OD2 . ASP   B 2 146 ? 25.301  -14.631 -1.878  1.00 78.48 146 B 1 
ATOM   2874 N N   . ILE   B 2 147 ? 21.802  -11.020 -0.995  1.00 87.15 147 B 1 
ATOM   2875 C CA  . ILE   B 2 147 ? 20.845  -10.817 0.097   1.00 86.26 147 B 1 
ATOM   2876 C C   . ILE   B 2 147 ? 21.046  -11.866 1.187   1.00 87.87 147 B 1 
ATOM   2877 O O   . ILE   B 2 147 ? 21.082  -11.522 2.360   1.00 86.81 147 B 1 
ATOM   2878 C CB  . ILE   B 2 147 ? 19.393  -10.867 -0.431  1.00 84.43 147 B 1 
ATOM   2879 C CG1 . ILE   B 2 147 ? 19.122  -9.712  -1.420  1.00 79.48 147 B 1 
ATOM   2880 C CG2 . ILE   B 2 147 ? 18.371  -10.823 0.726   1.00 79.18 147 B 1 
ATOM   2881 C CD1 . ILE   B 2 147 ? 17.848  -9.925  -2.250  1.00 73.17 147 B 1 
ATOM   2882 N N   . THR   B 2 148 ? 21.178  -13.141 0.812   1.00 87.99 148 B 1 
ATOM   2883 C CA  . THR   B 2 148 ? 21.232  -14.259 1.761   1.00 87.26 148 B 1 
ATOM   2884 C C   . THR   B 2 148 ? 22.459  -14.158 2.657   1.00 87.87 148 B 1 
ATOM   2885 O O   . THR   B 2 148 ? 22.338  -14.189 3.879   1.00 86.45 148 B 1 
ATOM   2886 C CB  . THR   B 2 148 ? 21.237  -15.604 1.024   1.00 85.64 148 B 1 
ATOM   2887 O OG1 . THR   B 2 148 ? 20.199  -15.632 0.069   1.00 81.43 148 B 1 
ATOM   2888 C CG2 . THR   B 2 148 ? 21.017  -16.778 1.969   1.00 81.04 148 B 1 
ATOM   2889 N N   . LYS   B 2 149 ? 23.634  -13.959 2.047   1.00 89.17 149 B 1 
ATOM   2890 C CA  . LYS   B 2 149 ? 24.897  -13.794 2.761   1.00 89.37 149 B 1 
ATOM   2891 C C   . LYS   B 2 149 ? 24.878  -12.555 3.656   1.00 89.86 149 B 1 
ATOM   2892 O O   . LYS   B 2 149 ? 25.143  -12.654 4.852   1.00 88.85 149 B 1 
ATOM   2893 C CB  . LYS   B 2 149 ? 26.042  -13.747 1.740   1.00 88.15 149 B 1 
ATOM   2894 C CG  . LYS   B 2 149 ? 27.390  -13.589 2.444   1.00 83.24 149 B 1 
ATOM   2895 C CD  . LYS   B 2 149 ? 28.563  -13.563 1.459   1.00 79.75 149 B 1 
ATOM   2896 C CE  . LYS   B 2 149 ? 29.805  -13.266 2.303   1.00 71.39 149 B 1 
ATOM   2897 N NZ  . LYS   B 2 149 ? 31.034  -13.115 1.498   1.00 63.65 149 B 1 
ATOM   2898 N N   . SER   B 2 150 ? 24.526  -11.401 3.099   1.00 90.71 150 B 1 
ATOM   2899 C CA  . SER   B 2 150 ? 24.515  -10.145 3.855   1.00 90.58 150 B 1 
ATOM   2900 C C   . SER   B 2 150 ? 23.488  -10.164 4.984   1.00 91.19 150 B 1 
ATOM   2901 O O   . SER   B 2 150 ? 23.764  -9.652  6.060   1.00 90.02 150 B 1 
ATOM   2902 C CB  . SER   B 2 150 ? 24.249  -8.964  2.929   1.00 89.70 150 B 1 
ATOM   2903 O OG  . SER   B 2 150 ? 25.266  -8.881  1.943   1.00 83.59 150 B 1 
ATOM   2904 N N   . LEU   B 2 151 ? 22.325  -10.789 4.789   1.00 89.84 151 B 1 
ATOM   2905 C CA  . LEU   B 2 151 ? 21.312  -10.929 5.828   1.00 89.53 151 B 1 
ATOM   2906 C C   . LEU   B 2 151 ? 21.830  -11.780 6.994   1.00 89.92 151 B 1 
ATOM   2907 O O   . LEU   B 2 151 ? 21.636  -11.398 8.146   1.00 88.61 151 B 1 
ATOM   2908 C CB  . LEU   B 2 151 ? 20.034  -11.518 5.208   1.00 88.28 151 B 1 
ATOM   2909 C CG  . LEU   B 2 151 ? 18.796  -11.394 6.111   1.00 82.82 151 B 1 
ATOM   2910 C CD1 . LEU   B 2 151 ? 18.313  -9.949  6.206   1.00 79.13 151 B 1 
ATOM   2911 C CD2 . LEU   B 2 151 ? 17.654  -12.229 5.538   1.00 78.74 151 B 1 
ATOM   2912 N N   . ALA   B 2 152 ? 22.529  -12.886 6.703   1.00 90.66 152 B 1 
ATOM   2913 C CA  . ALA   B 2 152 ? 23.142  -13.732 7.726   1.00 90.26 152 B 1 
ATOM   2914 C C   . ALA   B 2 152 ? 24.211  -12.964 8.521   1.00 90.72 152 B 1 
ATOM   2915 O O   . ALA   B 2 152 ? 24.144  -12.902 9.747   1.00 89.84 152 B 1 
ATOM   2916 C CB  . ALA   B 2 152 ? 23.712  -14.995 7.061   1.00 89.26 152 B 1 
ATOM   2917 N N   . GLU   B 2 153 ? 25.143  -12.310 7.831   1.00 90.82 153 B 1 
ATOM   2918 C CA  . GLU   B 2 153 ? 26.232  -11.548 8.458   1.00 90.52 153 B 1 
ATOM   2919 C C   . GLU   B 2 153 ? 25.707  -10.381 9.309   1.00 90.56 153 B 1 
ATOM   2920 O O   . GLU   B 2 153 ? 26.098  -10.219 10.464  1.00 88.98 153 B 1 
ATOM   2921 C CB  . GLU   B 2 153 ? 27.195  -11.037 7.373   1.00 89.31 153 B 1 
ATOM   2922 C CG  . GLU   B 2 153 ? 28.033  -12.156 6.721   1.00 81.44 153 B 1 
ATOM   2923 C CD  . GLU   B 2 153 ? 28.907  -11.678 5.545   1.00 79.20 153 B 1 
ATOM   2924 O OE1 . GLU   B 2 153 ? 29.683  -12.505 5.004   1.00 72.23 153 B 1 
ATOM   2925 O OE2 . GLU   B 2 153 ? 28.801  -10.502 5.130   1.00 74.85 153 B 1 
ATOM   2926 N N   . ILE   B 2 154 ? 24.775  -9.587  8.775   1.00 91.78 154 B 1 
ATOM   2927 C CA  . ILE   B 2 154 ? 24.259  -8.397  9.465   1.00 91.73 154 B 1 
ATOM   2928 C C   . ILE   B 2 154 ? 23.378  -8.778  10.657  1.00 91.75 154 B 1 
ATOM   2929 O O   . ILE   B 2 154 ? 23.478  -8.159  11.714  1.00 90.38 154 B 1 
ATOM   2930 C CB  . ILE   B 2 154 ? 23.514  -7.477  8.477   1.00 91.38 154 B 1 
ATOM   2931 C CG1 . ILE   B 2 154 ? 24.485  -6.923  7.408   1.00 89.34 154 B 1 
ATOM   2932 C CG2 . ILE   B 2 154 ? 22.840  -6.304  9.208   1.00 89.78 154 B 1 
ATOM   2933 C CD1 . ILE   B 2 154 ? 23.774  -6.333  6.188   1.00 85.02 154 B 1 
ATOM   2934 N N   . SER   B 2 155 ? 22.520  -9.795  10.522  1.00 92.01 155 B 1 
ATOM   2935 C CA  . SER   B 2 155 ? 21.668  -10.236 11.631  1.00 91.02 155 B 1 
ATOM   2936 C C   . SER   B 2 155 ? 22.475  -10.890 12.755  1.00 91.01 155 B 1 
ATOM   2937 O O   . SER   B 2 155 ? 22.191  -10.630 13.924  1.00 89.57 155 B 1 
ATOM   2938 C CB  . SER   B 2 155 ? 20.548  -11.153 11.142  1.00 89.80 155 B 1 
ATOM   2939 O OG  . SER   B 2 155 ? 21.053  -12.282 10.478  1.00 80.78 155 B 1 
ATOM   2940 N N   . SER   B 2 156 ? 23.531  -11.637 12.427  1.00 91.28 156 B 1 
ATOM   2941 C CA  . SER   B 2 156 ? 24.487  -12.154 13.414  1.00 90.58 156 B 1 
ATOM   2942 C C   . SER   B 2 156 ? 25.208  -11.011 14.136  1.00 90.65 156 B 1 
ATOM   2943 O O   . SER   B 2 156 ? 25.235  -10.979 15.363  1.00 89.17 156 B 1 
ATOM   2944 C CB  . SER   B 2 156 ? 25.496  -13.078 12.730  1.00 89.93 156 B 1 
ATOM   2945 O OG  . SER   B 2 156 ? 26.229  -13.789 13.705  1.00 76.50 156 B 1 
ATOM   2946 N N   . LEU   B 2 157 ? 25.670  -9.996  13.404  1.00 91.79 157 B 1 
ATOM   2947 C CA  . LEU   B 2 157 ? 26.276  -8.796  13.991  1.00 91.16 157 B 1 
ATOM   2948 C C   . LEU   B 2 157 ? 25.304  -8.049  14.919  1.00 91.14 157 B 1 
ATOM   2949 O O   . LEU   B 2 157 ? 25.700  -7.583  15.986  1.00 89.63 157 B 1 
ATOM   2950 C CB  . LEU   B 2 157 ? 26.770  -7.892  12.850  1.00 90.45 157 B 1 
ATOM   2951 C CG  . LEU   B 2 157 ? 27.546  -6.648  13.326  1.00 85.04 157 B 1 
ATOM   2952 C CD1 . LEU   B 2 157 ? 28.889  -7.023  13.946  1.00 79.31 157 B 1 
ATOM   2953 C CD2 . LEU   B 2 157 ? 27.801  -5.721  12.142  1.00 79.40 157 B 1 
ATOM   2954 N N   . CYS   B 2 158 ? 24.021  -7.955  14.548  1.00 92.30 158 B 1 
ATOM   2955 C CA  . CYS   B 2 158 ? 22.988  -7.394  15.422  1.00 91.44 158 B 1 
ATOM   2956 C C   . CYS   B 2 158 ? 22.844  -8.197  16.718  1.00 91.18 158 B 1 
ATOM   2957 O O   . CYS   B 2 158 ? 22.683  -7.609  17.785  1.00 89.87 158 B 1 
ATOM   2958 C CB  . CYS   B 2 158 ? 21.641  -7.359  14.692  1.00 90.65 158 B 1 
ATOM   2959 S SG  . CYS   B 2 158 ? 21.608  -6.060  13.431  1.00 88.12 158 B 1 
ATOM   2960 N N   . GLN   B 2 159 ? 22.903  -9.528  16.628  1.00 90.98 159 B 1 
ATOM   2961 C CA  . GLN   B 2 159 ? 22.810  -10.410 17.787  1.00 90.14 159 B 1 
ATOM   2962 C C   . GLN   B 2 159 ? 24.010  -10.213 18.723  1.00 90.05 159 B 1 
ATOM   2963 O O   . GLN   B 2 159 ? 23.818  -9.990  19.921  1.00 87.69 159 B 1 
ATOM   2964 C CB  . GLN   B 2 159 ? 22.669  -11.857 17.292  1.00 88.58 159 B 1 
ATOM   2965 C CG  . GLN   B 2 159 ? 22.145  -12.781 18.393  1.00 81.49 159 B 1 
ATOM   2966 C CD  . GLN   B 2 159 ? 21.943  -14.228 17.927  1.00 79.87 159 B 1 
ATOM   2967 O OE1 . GLN   B 2 159 ? 22.121  -14.602 16.784  1.00 70.47 159 B 1 
ATOM   2968 N NE2 . GLN   B 2 159 ? 21.551  -15.111 18.813  1.00 68.67 159 B 1 
ATOM   2969 N N   . ASP   B 2 160 ? 25.229  -10.188 18.175  1.00 90.90 160 B 1 
ATOM   2970 C CA  . ASP   B 2 160 ? 26.475  -9.991  18.933  1.00 90.18 160 B 1 
ATOM   2971 C C   . ASP   B 2 160 ? 26.519  -8.629  19.642  1.00 89.88 160 B 1 
ATOM   2972 O O   . ASP   B 2 160 ? 26.949  -8.519  20.792  1.00 87.42 160 B 1 
ATOM   2973 C CB  . ASP   B 2 160 ? 27.676  -10.105 17.982  1.00 89.13 160 B 1 
ATOM   2974 C CG  . ASP   B 2 160 ? 27.880  -11.502 17.389  1.00 84.47 160 B 1 
ATOM   2975 O OD1 . ASP   B 2 160 ? 27.406  -12.482 17.999  1.00 79.16 160 B 1 
ATOM   2976 O OD2 . ASP   B 2 160 ? 28.543  -11.567 16.331  1.00 78.89 160 B 1 
ATOM   2977 N N   . LEU   B 2 161 ? 26.022  -7.580  18.978  1.00 89.80 161 B 1 
ATOM   2978 C CA  . LEU   B 2 161 ? 25.966  -6.216  19.520  1.00 88.43 161 B 1 
ATOM   2979 C C   . LEU   B 2 161 ? 24.705  -5.936  20.354  1.00 88.26 161 B 1 
ATOM   2980 O O   . LEU   B 2 161 ? 24.514  -4.807  20.809  1.00 85.24 161 B 1 
ATOM   2981 C CB  . LEU   B 2 161 ? 26.112  -5.211  18.368  1.00 87.63 161 B 1 
ATOM   2982 C CG  . LEU   B 2 161 ? 27.458  -5.276  17.620  1.00 85.46 161 B 1 
ATOM   2983 C CD1 . LEU   B 2 161 ? 27.419  -4.283  16.462  1.00 79.93 161 B 1 
ATOM   2984 C CD2 . LEU   B 2 161 ? 28.642  -4.917  18.513  1.00 80.10 161 B 1 
ATOM   2985 N N   . GLN   B 2 162 ? 23.827  -6.930  20.545  1.00 88.88 162 B 1 
ATOM   2986 C CA  . GLN   B 2 162 ? 22.519  -6.788  21.203  1.00 88.95 162 B 1 
ATOM   2987 C C   . GLN   B 2 162 ? 21.641  -5.679  20.592  1.00 89.00 162 B 1 
ATOM   2988 O O   . GLN   B 2 162 ? 20.854  -5.022  21.281  1.00 85.49 162 B 1 
ATOM   2989 C CB  . GLN   B 2 162 ? 22.666  -6.693  22.728  1.00 87.33 162 B 1 
ATOM   2990 C CG  . GLN   B 2 162 ? 23.404  -7.906  23.322  1.00 82.90 162 B 1 
ATOM   2991 C CD  . GLN   B 2 162 ? 23.117  -8.112  24.808  1.00 76.61 162 B 1 
ATOM   2992 O OE1 . GLN   B 2 162 ? 22.509  -7.305  25.494  1.00 68.26 162 B 1 
ATOM   2993 N NE2 . GLN   B 2 162 ? 23.518  -9.236  25.355  1.00 66.28 162 B 1 
ATOM   2994 N N   . VAL   B 2 163 ? 21.733  -5.474  19.282  1.00 90.37 163 B 1 
ATOM   2995 C CA  . VAL   B 2 163 ? 20.889  -4.546  18.527  1.00 90.45 163 B 1 
ATOM   2996 C C   . VAL   B 2 163 ? 19.627  -5.279  18.093  1.00 91.02 163 B 1 
ATOM   2997 O O   . VAL   B 2 163 ? 19.659  -6.150  17.225  1.00 89.47 163 B 1 
ATOM   2998 C CB  . VAL   B 2 163 ? 21.645  -3.947  17.331  1.00 88.97 163 B 1 
ATOM   2999 C CG1 . VAL   B 2 163 ? 20.740  -3.015  16.522  1.00 83.69 163 B 1 
ATOM   3000 C CG2 . VAL   B 2 163 ? 22.855  -3.128  17.797  1.00 84.31 163 B 1 
ATOM   3001 N N   . LYS   B 2 164 ? 18.479  -4.910  18.679  1.00 90.55 164 B 1 
ATOM   3002 C CA  . LYS   B 2 164 ? 17.204  -5.550  18.360  1.00 90.33 164 B 1 
ATOM   3003 C C   . LYS   B 2 164 ? 16.669  -5.061  17.014  1.00 90.71 164 B 1 
ATOM   3004 O O   . LYS   B 2 164 ? 16.361  -3.881  16.866  1.00 88.92 164 B 1 
ATOM   3005 C CB  . LYS   B 2 164 ? 16.216  -5.341  19.521  1.00 88.41 164 B 1 
ATOM   3006 C CG  . LYS   B 2 164 ? 14.940  -6.166  19.329  1.00 78.36 164 B 1 
ATOM   3007 C CD  . LYS   B 2 164 ? 14.051  -6.149  20.581  1.00 73.17 164 B 1 
ATOM   3008 C CE  . LYS   B 2 164 ? 12.856  -7.083  20.343  1.00 62.35 164 B 1 
ATOM   3009 N NZ  . LYS   B 2 164 ? 12.076  -7.365  21.576  1.00 54.55 164 B 1 
ATOM   3010 N N   . ILE   B 2 165 ? 16.476  -5.975  16.069  1.00 89.41 165 B 1 
ATOM   3011 C CA  . ILE   B 2 165 ? 15.800  -5.701  14.793  1.00 89.99 165 B 1 
ATOM   3012 C C   . ILE   B 2 165 ? 14.285  -5.612  15.036  1.00 89.57 165 B 1 
ATOM   3013 O O   . ILE   B 2 165 ? 13.691  -6.487  15.667  1.00 87.82 165 B 1 
ATOM   3014 C CB  . ILE   B 2 165 ? 16.180  -6.758  13.732  1.00 90.03 165 B 1 
ATOM   3015 C CG1 . ILE   B 2 165 ? 17.706  -6.738  13.465  1.00 88.31 165 B 1 
ATOM   3016 C CG2 . ILE   B 2 165 ? 15.407  -6.514  12.422  1.00 87.73 165 B 1 
ATOM   3017 C CD1 . ILE   B 2 165 ? 18.217  -7.914  12.624  1.00 85.99 165 B 1 
ATOM   3018 N N   . LEU   B 2 166 ? 13.660  -4.542  14.542  1.00 89.18 166 B 1 
ATOM   3019 C CA  . LEU   B 2 166 ? 12.210  -4.326  14.570  1.00 87.93 166 B 1 
ATOM   3020 C C   . LEU   B 2 166 ? 11.552  -4.752  13.256  1.00 88.32 166 B 1 
ATOM   3021 O O   . LEU   B 2 166 ? 10.495  -5.374  13.263  1.00 86.62 166 B 1 
ATOM   3022 C CB  . LEU   B 2 166 ? 11.920  -2.842  14.835  1.00 86.20 166 B 1 
ATOM   3023 C CG  . LEU   B 2 166 ? 12.372  -2.317  16.207  1.00 83.98 166 B 1 
ATOM   3024 C CD1 . LEU   B 2 166 ? 12.128  -0.809  16.268  1.00 80.22 166 B 1 
ATOM   3025 C CD2 . LEU   B 2 166 ? 11.600  -2.982  17.352  1.00 79.89 166 B 1 
ATOM   3026 N N   . SER   B 2 167 ? 12.186  -4.402  12.136  1.00 89.83 167 B 1 
ATOM   3027 C CA  . SER   B 2 167 ? 11.761  -4.783  10.794  1.00 89.96 167 B 1 
ATOM   3028 C C   . SER   B 2 167 ? 12.962  -4.906  9.866   1.00 90.91 167 B 1 
ATOM   3029 O O   . SER   B 2 167 ? 14.022  -4.330  10.114  1.00 90.24 167 B 1 
ATOM   3030 C CB  . SER   B 2 167 ? 10.748  -3.778  10.229  1.00 87.61 167 B 1 
ATOM   3031 O OG  . SER   B 2 167 ? 11.363  -2.527  9.982   1.00 79.30 167 B 1 
ATOM   3032 N N   . VAL   B 2 168 ? 12.769  -5.659  8.793   1.00 87.96 168 B 1 
ATOM   3033 C CA  . VAL   B 2 168 ? 13.728  -5.784  7.697   1.00 88.94 168 B 1 
ATOM   3034 C C   . VAL   B 2 168 ? 12.970  -5.855  6.378   1.00 88.96 168 B 1 
ATOM   3035 O O   . VAL   B 2 168 ? 11.919  -6.493  6.292   1.00 88.38 168 B 1 
ATOM   3036 C CB  . VAL   B 2 168 ? 14.673  -6.980  7.915   1.00 88.05 168 B 1 
ATOM   3037 C CG1 . VAL   B 2 168 ? 13.939  -8.323  8.021   1.00 82.14 168 B 1 
ATOM   3038 C CG2 . VAL   B 2 168 ? 15.743  -7.075  6.823   1.00 82.48 168 B 1 
ATOM   3039 N N   . LEU   B 2 169 ? 13.496  -5.178  5.363   1.00 89.43 169 B 1 
ATOM   3040 C CA  . LEU   B 2 169 ? 12.946  -5.122  4.011   1.00 88.95 169 B 1 
ATOM   3041 C C   . LEU   B 2 169 ? 14.075  -5.262  2.990   1.00 89.85 169 B 1 
ATOM   3042 O O   . LEU   B 2 169 ? 15.219  -4.900  3.253   1.00 88.72 169 B 1 
ATOM   3043 C CB  . LEU   B 2 169 ? 12.207  -3.789  3.807   1.00 85.05 169 B 1 
ATOM   3044 C CG  . LEU   B 2 169 ? 10.965  -3.582  4.683   1.00 77.99 169 B 1 
ATOM   3045 C CD1 . LEU   B 2 169 ? 10.481  -2.145  4.549   1.00 72.63 169 B 1 
ATOM   3046 C CD2 . LEU   B 2 169 ? 9.824   -4.509  4.269   1.00 71.98 169 B 1 
ATOM   3047 N N   . VAL   B 2 170 ? 13.729  -5.731  1.801   1.00 88.71 170 B 1 
ATOM   3048 C CA  . VAL   B 2 170 ? 14.623  -5.755  0.640   1.00 87.50 170 B 1 
ATOM   3049 C C   . VAL   B 2 170 ? 14.056  -4.833  -0.429  1.00 86.60 170 B 1 
ATOM   3050 O O   . VAL   B 2 170 ? 13.000  -5.114  -0.995  1.00 85.54 170 B 1 
ATOM   3051 C CB  . VAL   B 2 170 ? 14.820  -7.177  0.090   1.00 86.72 170 B 1 
ATOM   3052 C CG1 . VAL   B 2 170 ? 15.826  -7.169  -1.065  1.00 82.42 170 B 1 
ATOM   3053 C CG2 . VAL   B 2 170 ? 15.329  -8.143  1.166   1.00 83.51 170 B 1 
ATOM   3054 N N   . TYR   B 2 171 ? 14.764  -3.739  -0.729  1.00 85.93 171 B 1 
ATOM   3055 C CA  . TYR   B 2 171 ? 14.420  -2.846  -1.829  1.00 84.36 171 B 1 
ATOM   3056 C C   . TYR   B 2 171 ? 15.174  -3.234  -3.101  1.00 85.69 171 B 1 
ATOM   3057 O O   . TYR   B 2 171 ? 16.359  -3.570  -3.047  1.00 84.16 171 B 1 
ATOM   3058 C CB  . TYR   B 2 171 ? 14.689  -1.386  -1.448  1.00 79.61 171 B 1 
ATOM   3059 C CG  . TYR   B 2 171 ? 13.797  -0.807  -0.365  1.00 73.47 171 B 1 
ATOM   3060 C CD1 . TYR   B 2 171 ? 12.500  -1.303  -0.138  1.00 65.59 171 B 1 
ATOM   3061 C CD2 . TYR   B 2 171 ? 14.249  0.280   0.405   1.00 64.43 171 B 1 
ATOM   3062 C CE1 . TYR   B 2 171 ? 11.669  -0.741  0.847   1.00 57.98 171 B 1 
ATOM   3063 C CE2 . TYR   B 2 171 ? 13.422  0.857   1.393   1.00 58.93 171 B 1 
ATOM   3064 C CZ  . TYR   B 2 171 ? 12.131  0.337   1.612   1.00 56.55 171 B 1 
ATOM   3065 O OH  . TYR   B 2 171 ? 11.317  0.879   2.566   1.00 52.89 171 B 1 
ATOM   3066 N N   . PRO   B 2 172 ? 14.505  -3.164  -4.279  1.00 80.10 172 B 1 
ATOM   3067 C CA  . PRO   B 2 172 ? 15.219  -3.228  -5.542  1.00 76.76 172 B 1 
ATOM   3068 C C   . PRO   B 2 172 ? 16.120  -1.995  -5.697  1.00 76.70 172 B 1 
ATOM   3069 O O   . PRO   B 2 172 ? 15.793  -0.901  -5.242  1.00 72.74 172 B 1 
ATOM   3070 C CB  . PRO   B 2 172 ? 14.134  -3.300  -6.617  1.00 72.60 172 B 1 
ATOM   3071 C CG  . PRO   B 2 172 ? 12.966  -2.538  -5.991  1.00 70.81 172 B 1 
ATOM   3072 C CD  . PRO   B 2 172 ? 13.104  -2.854  -4.504  1.00 73.75 172 B 1 
ATOM   3073 N N   . HIS   B 2 173 ? 17.245  -2.185  -6.374  1.00 76.58 173 B 1 
ATOM   3074 C CA  . HIS   B 2 173 ? 18.120  -1.111  -6.843  1.00 73.63 173 B 1 
ATOM   3075 C C   . HIS   B 2 173 ? 18.049  -1.035  -8.376  1.00 73.20 173 B 1 
ATOM   3076 O O   . HIS   B 2 173 ? 17.628  -1.992  -9.023  1.00 67.74 173 B 1 
ATOM   3077 C CB  . HIS   B 2 173 ? 19.535  -1.376  -6.313  1.00 68.98 173 B 1 
ATOM   3078 C CG  . HIS   B 2 173 ? 20.470  -0.211  -6.451  1.00 65.70 173 B 1 
ATOM   3079 N ND1 . HIS   B 2 173 ? 21.275  0.060   -7.533  1.00 58.47 173 B 1 
ATOM   3080 C CD2 . HIS   B 2 173 ? 20.689  0.793   -5.538  1.00 57.91 173 B 1 
ATOM   3081 C CE1 . HIS   B 2 173 ? 21.945  1.202   -7.284  1.00 56.90 173 B 1 
ATOM   3082 N NE2 . HIS   B 2 173 ? 21.623  1.668   -6.077  1.00 58.37 173 B 1 
ATOM   3083 N N   . ASP   B 2 174 ? 18.476  0.093   -8.957  1.00 71.76 174 B 1 
ATOM   3084 C CA  . ASP   B 2 174 ? 18.499  0.277   -10.418 1.00 69.66 174 B 1 
ATOM   3085 C C   . ASP   B 2 174 ? 19.438  -0.719  -11.113 1.00 70.29 174 B 1 
ATOM   3086 O O   . ASP   B 2 174 ? 19.133  -1.212  -12.200 1.00 65.92 174 B 1 
ATOM   3087 C CB  . ASP   B 2 174 ? 18.926  1.716   -10.743 1.00 64.93 174 B 1 
ATOM   3088 C CG  . ASP   B 2 174 ? 17.929  2.772   -10.257 1.00 60.25 174 B 1 
ATOM   3089 O OD1 . ASP   B 2 174 ? 16.718  2.459   -10.209 1.00 54.55 174 B 1 
ATOM   3090 O OD2 . ASP   B 2 174 ? 18.391  3.885   -9.940  1.00 53.81 174 B 1 
ATOM   3091 N N   . ASP   B 2 175 ? 20.554  -1.071  -10.463 1.00 75.22 175 B 1 
ATOM   3092 C CA  . ASP   B 2 175 ? 21.398  -2.181  -10.894 1.00 75.67 175 B 1 
ATOM   3093 C C   . ASP   B 2 175 ? 20.714  -3.518  -10.541 1.00 76.85 175 B 1 
ATOM   3094 O O   . ASP   B 2 175 ? 20.506  -3.818  -9.360  1.00 73.39 175 B 1 
ATOM   3095 C CB  . ASP   B 2 175 ? 22.787  -2.047  -10.257 1.00 71.35 175 B 1 
ATOM   3096 C CG  . ASP   B 2 175 ? 23.780  -3.144  -10.656 1.00 65.72 175 B 1 
ATOM   3097 O OD1 . ASP   B 2 175 ? 23.367  -4.169  -11.251 1.00 60.50 175 B 1 
ATOM   3098 O OD2 . ASP   B 2 175 ? 24.969  -2.976  -10.312 1.00 59.70 175 B 1 
ATOM   3099 N N   . PRO   B 2 176 ? 20.377  -4.364  -11.541 1.00 73.94 176 B 1 
ATOM   3100 C CA  . PRO   B 2 176 ? 19.649  -5.611  -11.301 1.00 72.46 176 B 1 
ATOM   3101 C C   . PRO   B 2 176 ? 20.407  -6.629  -10.438 1.00 72.95 176 B 1 
ATOM   3102 O O   . PRO   B 2 176 ? 19.786  -7.527  -9.865  1.00 67.72 176 B 1 
ATOM   3103 C CB  . PRO   B 2 176 ? 19.352  -6.164  -12.701 1.00 68.83 176 B 1 
ATOM   3104 C CG  . PRO   B 2 176 ? 20.466  -5.579  -13.575 1.00 67.25 176 B 1 
ATOM   3105 C CD  . PRO   B 2 176 ? 20.677  -4.200  -12.958 1.00 69.37 176 B 1 
ATOM   3106 N N   . GLY   B 2 177 ? 21.733  -6.513  -10.345 1.00 76.89 177 B 1 
ATOM   3107 C CA  . GLY   B 2 177 ? 22.568  -7.347  -9.478  1.00 78.32 177 B 1 
ATOM   3108 C C   . GLY   B 2 177 ? 22.626  -6.873  -8.026  1.00 81.31 177 B 1 
ATOM   3109 O O   . GLY   B 2 177 ? 23.120  -7.602  -7.163  1.00 77.37 177 B 1 
ATOM   3110 N N   . VAL   B 2 178 ? 22.124  -5.676  -7.754  1.00 85.43 178 B 1 
ATOM   3111 C CA  . VAL   B 2 178 ? 22.222  -5.015  -6.456  1.00 86.30 178 B 1 
ATOM   3112 C C   . VAL   B 2 178 ? 20.842  -4.877  -5.819  1.00 87.55 178 B 1 
ATOM   3113 O O   . VAL   B 2 178 ? 19.832  -4.633  -6.477  1.00 84.81 178 B 1 
ATOM   3114 C CB  . VAL   B 2 178 ? 22.949  -3.665  -6.590  1.00 82.49 178 B 1 
ATOM   3115 C CG1 . VAL   B 2 178 ? 23.124  -2.988  -5.234  1.00 75.82 178 B 1 
ATOM   3116 C CG2 . VAL   B 2 178 ? 24.350  -3.842  -7.196  1.00 77.23 178 B 1 
ATOM   3117 N N   . LYS   B 2 179 ? 20.808  -5.032  -4.497  1.00 85.89 179 B 1 
ATOM   3118 C CA  . LYS   B 2 179 ? 19.636  -4.770  -3.660  1.00 86.82 179 B 1 
ATOM   3119 C C   . LYS   B 2 179 ? 20.037  -3.888  -2.481  1.00 88.72 179 B 1 
ATOM   3120 O O   . LYS   B 2 179 ? 21.223  -3.736  -2.185  1.00 86.89 179 B 1 
ATOM   3121 C CB  . LYS   B 2 179 ? 19.017  -6.097  -3.185  1.00 84.15 179 B 1 
ATOM   3122 C CG  . LYS   B 2 179 ? 18.525  -7.024  -4.317  1.00 81.26 179 B 1 
ATOM   3123 C CD  . LYS   B 2 179 ? 17.266  -6.502  -5.017  1.00 74.63 179 B 1 
ATOM   3124 C CE  . LYS   B 2 179 ? 16.803  -7.526  -6.057  1.00 67.74 179 B 1 
ATOM   3125 N NZ  . LYS   B 2 179 ? 15.433  -7.248  -6.558  1.00 60.03 179 B 1 
ATOM   3126 N N   . VAL   B 2 180 ? 19.048  -3.321  -1.808  1.00 88.18 180 B 1 
ATOM   3127 C CA  . VAL   B 2 180 ? 19.242  -2.593  -0.553  1.00 88.42 180 B 1 
ATOM   3128 C C   . VAL   B 2 180 ? 18.499  -3.334  0.548   1.00 89.36 180 B 1 
ATOM   3129 O O   . VAL   B 2 180 ? 17.290  -3.540  0.455   1.00 88.80 180 B 1 
ATOM   3130 C CB  . VAL   B 2 180 ? 18.800  -1.124  -0.671  1.00 86.49 180 B 1 
ATOM   3131 C CG1 . VAL   B 2 180 ? 19.065  -0.355  0.623   1.00 81.37 180 B 1 
ATOM   3132 C CG2 . VAL   B 2 180 ? 19.542  -0.404  -1.809  1.00 82.59 180 B 1 
ATOM   3133 N N   . LEU   B 2 181 ? 19.228  -3.764  1.579   1.00 89.63 181 B 1 
ATOM   3134 C CA  . LEU   B 2 181 ? 18.641  -4.237  2.829   1.00 89.76 181 B 1 
ATOM   3135 C C   . LEU   B 2 181 ? 18.351  -3.034  3.716   1.00 90.17 181 B 1 
ATOM   3136 O O   . LEU   B 2 181 ? 19.243  -2.231  3.982   1.00 88.58 181 B 1 
ATOM   3137 C CB  . LEU   B 2 181 ? 19.589  -5.214  3.544   1.00 88.22 181 B 1 
ATOM   3138 C CG  . LEU   B 2 181 ? 19.635  -6.625  2.934   1.00 84.52 181 B 1 
ATOM   3139 C CD1 . LEU   B 2 181 ? 20.706  -7.452  3.645   1.00 81.08 181 B 1 
ATOM   3140 C CD2 . LEU   B 2 181 ? 18.305  -7.360  3.084   1.00 81.21 181 B 1 
ATOM   3141 N N   . VAL   B 2 182 ? 17.121  -2.931  4.196   1.00 87.80 182 B 1 
ATOM   3142 C CA  . VAL   B 2 182 ? 16.686  -1.862  5.094   1.00 86.95 182 B 1 
ATOM   3143 C C   . VAL   B 2 182 ? 16.308  -2.475  6.424   1.00 87.95 182 B 1 
ATOM   3144 O O   . VAL   B 2 182 ? 15.348  -3.237  6.512   1.00 88.02 182 B 1 
ATOM   3145 C CB  . VAL   B 2 182 ? 15.529  -1.055  4.491   1.00 84.73 182 B 1 
ATOM   3146 C CG1 . VAL   B 2 182 ? 15.121  0.103   5.410   1.00 79.02 182 B 1 
ATOM   3147 C CG2 . VAL   B 2 182 ? 15.947  -0.502  3.125   1.00 80.72 182 B 1 
ATOM   3148 N N   . PHE   B 2 183 ? 17.066  -2.134  7.456   1.00 89.11 183 B 1 
ATOM   3149 C CA  . PHE   B 2 183 ? 16.788  -2.524  8.827   1.00 89.01 183 B 1 
ATOM   3150 C C   . PHE   B 2 183 ? 16.216  -1.338  9.584   1.00 88.83 183 B 1 
ATOM   3151 O O   . PHE   B 2 183 ? 16.753  -0.233  9.523   1.00 86.68 183 B 1 
ATOM   3152 C CB  . PHE   B 2 183 ? 18.057  -3.042  9.501   1.00 88.32 183 B 1 
ATOM   3153 C CG  . PHE   B 2 183 ? 18.580  -4.329  8.903   1.00 89.82 183 B 1 
ATOM   3154 C CD1 . PHE   B 2 183 ? 18.155  -5.568  9.412   1.00 84.95 183 B 1 
ATOM   3155 C CD2 . PHE   B 2 183 ? 19.484  -4.297  7.825   1.00 84.05 183 B 1 
ATOM   3156 C CE1 . PHE   B 2 183 ? 18.629  -6.765  8.858   1.00 82.65 183 B 1 
ATOM   3157 C CE2 . PHE   B 2 183 ? 19.956  -5.495  7.261   1.00 82.59 183 B 1 
ATOM   3158 C CZ  . PHE   B 2 183 ? 19.530  -6.730  7.779   1.00 86.35 183 B 1 
ATOM   3159 N N   . ARG   B 2 184 ? 15.168  -1.578  10.367  1.00 88.54 184 B 1 
ATOM   3160 C CA  . ARG   B 2 184 ? 14.788  -0.695  11.461  1.00 88.43 184 B 1 
ATOM   3161 C C   . ARG   B 2 184 ? 15.177  -1.370  12.765  1.00 89.09 184 B 1 
ATOM   3162 O O   . ARG   B 2 184 ? 14.757  -2.493  13.034  1.00 88.32 184 B 1 
ATOM   3163 C CB  . ARG   B 2 184 ? 13.309  -0.319  11.356  1.00 86.80 184 B 1 
ATOM   3164 C CG  . ARG   B 2 184 ? 13.021  0.962   12.152  1.00 78.27 184 B 1 
ATOM   3165 C CD  . ARG   B 2 184 ? 11.590  1.414   11.890  1.00 74.65 184 B 1 
ATOM   3166 N NE  . ARG   B 2 184 ? 11.251  2.655   12.599  1.00 68.53 184 B 1 
ATOM   3167 C CZ  . ARG   B 2 184 ? 11.270  3.891   12.118  1.00 62.29 184 B 1 
ATOM   3168 N NH1 . ARG   B 2 184 ? 11.654  4.167   10.908  1.00 56.23 184 B 1 
ATOM   3169 N NH2 . ARG   B 2 184 ? 10.887  4.882   12.864  1.00 55.48 184 B 1 
ATOM   3170 N N   . VAL   B 2 185 ? 16.025  -0.705  13.543  1.00 90.58 185 B 1 
ATOM   3171 C CA  . VAL   B 2 185 ? 16.609  -1.250  14.773  1.00 90.76 185 B 1 
ATOM   3172 C C   . VAL   B 2 185 ? 16.171  -0.443  15.989  1.00 89.94 185 B 1 
ATOM   3173 O O   . VAL   B 2 185 ? 16.062  0.782   15.931  1.00 87.96 185 B 1 
ATOM   3174 C CB  . VAL   B 2 185 ? 18.144  -1.359  14.686  1.00 90.46 185 B 1 
ATOM   3175 C CG1 . VAL   B 2 185 ? 18.562  -2.397  13.639  1.00 83.53 185 B 1 
ATOM   3176 C CG2 . VAL   B 2 185 ? 18.837  -0.030  14.352  1.00 83.88 185 B 1 
ATOM   3177 N N   . LYS   B 2 186 ? 15.930  -1.130  17.110  1.00 88.43 186 B 1 
ATOM   3178 C CA  . LYS   B 2 186 ? 15.467  -0.523  18.361  1.00 87.20 186 B 1 
ATOM   3179 C C   . LYS   B 2 186 ? 16.617  0.154   19.114  1.00 85.61 186 B 1 
ATOM   3180 O O   . LYS   B 2 186 ? 16.986  -0.254  20.214  1.00 80.91 186 B 1 
ATOM   3181 C CB  . LYS   B 2 186 ? 14.689  -1.555  19.192  1.00 85.39 186 B 1 
ATOM   3182 C CG  . LYS   B 2 186 ? 13.885  -0.871  20.308  1.00 80.23 186 B 1 
ATOM   3183 C CD  . LYS   B 2 186 ? 13.062  -1.880  21.118  1.00 76.97 186 B 1 
ATOM   3184 C CE  . LYS   B 2 186 ? 12.263  -1.113  22.173  1.00 68.53 186 B 1 
ATOM   3185 N NZ  . LYS   B 2 186 ? 11.370  -2.002  22.958  1.00 60.81 186 B 1 
ATOM   3186 N N   . THR   B 2 187 ? 17.195  1.178   18.519  1.00 87.25 187 B 1 
ATOM   3187 C CA  . THR   B 2 187 ? 18.200  2.039   19.146  1.00 86.26 187 B 1 
ATOM   3188 C C   . THR   B 2 187 ? 18.023  3.474   18.667  1.00 85.79 187 B 1 
ATOM   3189 O O   . THR   B 2 187 ? 17.715  3.718   17.502  1.00 82.22 187 B 1 
ATOM   3190 C CB  . THR   B 2 187 ? 19.629  1.535   18.894  1.00 83.13 187 B 1 
ATOM   3191 O OG1 . THR   B 2 187 ? 20.542  2.416   19.512  1.00 71.85 187 B 1 
ATOM   3192 C CG2 . THR   B 2 187 ? 20.023  1.442   17.419  1.00 72.23 187 B 1 
ATOM   3193 N N   . MET   B 2 188 ? 18.225  4.430   19.584  1.00 83.38 188 B 1 
ATOM   3194 C CA  . MET   B 2 188 ? 18.260  5.858   19.247  1.00 81.59 188 B 1 
ATOM   3195 C C   . MET   B 2 188 ? 19.669  6.323   18.848  1.00 81.54 188 B 1 
ATOM   3196 O O   . MET   B 2 188 ? 19.817  7.384   18.250  1.00 77.36 188 B 1 
ATOM   3197 C CB  . MET   B 2 188 ? 17.731  6.678   20.431  1.00 78.45 188 B 1 
ATOM   3198 C CG  . MET   B 2 188 ? 16.252  6.410   20.730  1.00 72.84 188 B 1 
ATOM   3199 S SD  . MET   B 2 188 ? 15.096  6.785   19.373  1.00 63.97 188 B 1 
ATOM   3200 C CE  . MET   B 2 188 ? 15.269  8.589   19.274  1.00 56.04 188 B 1 
ATOM   3201 N N   . ASN   B 2 189 ? 20.697  5.531   19.160  1.00 84.02 189 B 1 
ATOM   3202 C CA  . ASN   B 2 189 ? 22.078  5.783   18.763  1.00 83.78 189 B 1 
ATOM   3203 C C   . ASN   B 2 189 ? 22.601  4.620   17.901  1.00 84.16 189 B 1 
ATOM   3204 O O   . ASN   B 2 189 ? 23.170  3.667   18.440  1.00 81.75 189 B 1 
ATOM   3205 C CB  . ASN   B 2 189 ? 22.937  6.025   20.013  1.00 80.76 189 B 1 
ATOM   3206 C CG  . ASN   B 2 189 ? 24.380  6.335   19.634  1.00 76.83 189 B 1 
ATOM   3207 O OD1 . ASN   B 2 189 ? 24.714  6.592   18.490  1.00 70.46 189 B 1 
ATOM   3208 N ND2 . ASN   B 2 189 ? 25.281  6.316   20.591  1.00 68.95 189 B 1 
ATOM   3209 N N   . PRO   B 2 190 ? 22.431  4.679   16.570  1.00 85.05 190 B 1 
ATOM   3210 C CA  . PRO   B 2 190 ? 22.893  3.614   15.682  1.00 85.53 190 B 1 
ATOM   3211 C C   . PRO   B 2 190 ? 24.407  3.647   15.427  1.00 87.24 190 B 1 
ATOM   3212 O O   . PRO   B 2 190 ? 24.936  2.734   14.813  1.00 85.54 190 B 1 
ATOM   3213 C CB  . PRO   B 2 190 ? 22.088  3.816   14.397  1.00 82.64 190 B 1 
ATOM   3214 C CG  . PRO   B 2 190 ? 21.925  5.337   14.332  1.00 80.64 190 B 1 
ATOM   3215 C CD  . PRO   B 2 190 ? 21.759  5.720   15.805  1.00 82.57 190 B 1 
ATOM   3216 N N   . LEU   B 2 191 ? 25.126  4.676   15.894  1.00 85.07 191 B 1 
ATOM   3217 C CA  . LEU   B 2 191 ? 26.527  4.925   15.537  1.00 84.96 191 B 1 
ATOM   3218 C C   . LEU   B 2 191 ? 27.465  3.724   15.779  1.00 85.91 191 B 1 
ATOM   3219 O O   . LEU   B 2 191 ? 28.230  3.389   14.872  1.00 85.43 191 B 1 
ATOM   3220 C CB  . LEU   B 2 191 ? 27.028  6.191   16.265  1.00 82.87 191 B 1 
ATOM   3221 C CG  . LEU   B 2 191 ? 28.145  6.914   15.491  1.00 74.61 191 B 1 
ATOM   3222 C CD1 . LEU   B 2 191 ? 27.542  7.839   14.437  1.00 68.36 191 B 1 
ATOM   3223 C CD2 . LEU   B 2 191 ? 29.000  7.751   16.443  1.00 68.81 191 B 1 
ATOM   3224 N N   . PRO   B 2 192 ? 27.405  3.018   16.936  1.00 87.39 192 B 1 
ATOM   3225 C CA  . PRO   B 2 192 ? 28.239  1.831   17.162  1.00 86.93 192 B 1 
ATOM   3226 C C   . PRO   B 2 192 ? 27.959  0.712   16.154  1.00 88.31 192 B 1 
ATOM   3227 O O   . PRO   B 2 192 ? 28.885  0.065   15.672  1.00 86.94 192 B 1 
ATOM   3228 C CB  . PRO   B 2 192 ? 27.939  1.378   18.597  1.00 85.17 192 B 1 
ATOM   3229 C CG  . PRO   B 2 192 ? 27.382  2.633   19.271  1.00 83.29 192 B 1 
ATOM   3230 C CD  . PRO   B 2 192 ? 26.639  3.321   18.134  1.00 85.54 192 B 1 
ATOM   3231 N N   . PHE   B 2 193 ? 26.684  0.510   15.800  1.00 87.83 193 B 1 
ATOM   3232 C CA  . PHE   B 2 193 ? 26.279  -0.492  14.816  1.00 88.31 193 B 1 
ATOM   3233 C C   . PHE   B 2 193 ? 26.724  -0.105  13.397  1.00 89.32 193 B 1 
ATOM   3234 O O   . PHE   B 2 193 ? 27.284  -0.933  12.692  1.00 88.28 193 B 1 
ATOM   3235 C CB  . PHE   B 2 193 ? 24.760  -0.706  14.909  1.00 86.96 193 B 1 
ATOM   3236 C CG  . PHE   B 2 193 ? 24.222  -1.733  13.931  1.00 87.18 193 B 1 
ATOM   3237 C CD1 . PHE   B 2 193 ? 23.162  -1.400  13.069  1.00 82.31 193 B 1 
ATOM   3238 C CD2 . PHE   B 2 193 ? 24.778  -3.023  13.877  1.00 81.69 193 B 1 
ATOM   3239 C CE1 . PHE   B 2 193 ? 22.658  -2.351  12.167  1.00 80.46 193 B 1 
ATOM   3240 C CE2 . PHE   B 2 193 ? 24.284  -3.974  12.967  1.00 80.19 193 B 1 
ATOM   3241 C CZ  . PHE   B 2 193 ? 23.220  -3.636  12.113  1.00 81.54 193 B 1 
ATOM   3242 N N   . LEU   B 2 194 ? 26.577  1.167   13.010  1.00 90.14 194 B 1 
ATOM   3243 C CA  . LEU   B 2 194 ? 27.062  1.686   11.724  1.00 89.81 194 B 1 
ATOM   3244 C C   . LEU   B 2 194 ? 28.580  1.511   11.571  1.00 90.30 194 B 1 
ATOM   3245 O O   . LEU   B 2 194 ? 29.050  1.073   10.524  1.00 89.56 194 B 1 
ATOM   3246 C CB  . LEU   B 2 194 ? 26.686  3.171   11.600  1.00 88.50 194 B 1 
ATOM   3247 C CG  . LEU   B 2 194 ? 25.177  3.449   11.469  1.00 85.06 194 B 1 
ATOM   3248 C CD1 . LEU   B 2 194 ? 24.931  4.954   11.558  1.00 80.91 194 B 1 
ATOM   3249 C CD2 . LEU   B 2 194 ? 24.617  2.943   10.143  1.00 81.38 194 B 1 
ATOM   3250 N N   . GLN   B 2 195 ? 29.349  1.796   12.625  1.00 90.06 195 B 1 
ATOM   3251 C CA  . GLN   B 2 195 ? 30.801  1.590   12.624  1.00 89.18 195 B 1 
ATOM   3252 C C   . GLN   B 2 195 ? 31.170  0.106   12.497  1.00 89.63 195 B 1 
ATOM   3253 O O   . GLN   B 2 195 ? 32.110  -0.227  11.778  1.00 88.47 195 B 1 
ATOM   3254 C CB  . GLN   B 2 195 ? 31.401  2.166   13.911  1.00 88.04 195 B 1 
ATOM   3255 C CG  . GLN   B 2 195 ? 31.421  3.703   13.911  1.00 84.27 195 B 1 
ATOM   3256 C CD  . GLN   B 2 195 ? 31.957  4.283   15.223  1.00 81.60 195 B 1 
ATOM   3257 O OE1 . GLN   B 2 195 ? 32.211  3.598   16.203  1.00 76.29 195 B 1 
ATOM   3258 N NE2 . GLN   B 2 195 ? 32.159  5.581   15.285  1.00 74.41 195 B 1 
ATOM   3259 N N   . ALA   B 2 196 ? 30.436  -0.787  13.163  1.00 90.18 196 B 1 
ATOM   3260 C CA  . ALA   B 2 196 ? 30.662  -2.228  13.051  1.00 89.98 196 B 1 
ATOM   3261 C C   . ALA   B 2 196 ? 30.345  -2.746  11.635  1.00 90.71 196 B 1 
ATOM   3262 O O   . ALA   B 2 196 ? 31.132  -3.509  11.078  1.00 89.72 196 B 1 
ATOM   3263 C CB  . ALA   B 2 196 ? 29.841  -2.941  14.128  1.00 89.28 196 B 1 
ATOM   3264 N N   . LEU   B 2 197 ? 29.251  -2.274  11.027  1.00 91.03 197 B 1 
ATOM   3265 C CA  . LEU   B 2 197 ? 28.897  -2.589  9.637   1.00 90.63 197 B 1 
ATOM   3266 C C   . LEU   B 2 197 ? 30.001  -2.161  8.659   1.00 90.73 197 B 1 
ATOM   3267 O O   . LEU   B 2 197 ? 30.447  -2.967  7.846   1.00 89.60 197 B 1 
ATOM   3268 C CB  . LEU   B 2 197 ? 27.569  -1.902  9.278   1.00 90.52 197 B 1 
ATOM   3269 C CG  . LEU   B 2 197 ? 26.318  -2.528  9.918   1.00 89.44 197 B 1 
ATOM   3270 C CD1 . LEU   B 2 197 ? 25.130  -1.601  9.683   1.00 85.92 197 B 1 
ATOM   3271 C CD2 . LEU   B 2 197 ? 25.990  -3.895  9.319   1.00 86.16 197 B 1 
ATOM   3272 N N   . GLN   B 2 198 ? 30.500  -0.923  8.774   1.00 90.15 198 B 1 
ATOM   3273 C CA  . GLN   B 2 198 ? 31.591  -0.427  7.927   1.00 88.43 198 B 1 
ATOM   3274 C C   . GLN   B 2 198 ? 32.886  -1.227  8.119   1.00 88.58 198 B 1 
ATOM   3275 O O   . GLN   B 2 198 ? 33.544  -1.571  7.138   1.00 86.48 198 B 1 
ATOM   3276 C CB  . GLN   B 2 198 ? 31.847  1.053   8.221   1.00 86.00 198 B 1 
ATOM   3277 C CG  . GLN   B 2 198 ? 30.776  1.979   7.617   1.00 76.69 198 B 1 
ATOM   3278 C CD  . GLN   B 2 198 ? 31.086  3.458   7.875   1.00 72.42 198 B 1 
ATOM   3279 O OE1 . GLN   B 2 198 ? 31.922  3.817   8.685   1.00 65.85 198 B 1 
ATOM   3280 N NE2 . GLN   B 2 198 ? 30.424  4.368   7.191   1.00 63.32 198 B 1 
ATOM   3281 N N   . ARG   B 2 199 ? 33.252  -1.582  9.367   1.00 90.14 199 B 1 
ATOM   3282 C CA  . ARG   B 2 199 ? 34.445  -2.409  9.651   1.00 89.89 199 B 1 
ATOM   3283 C C   . ARG   B 2 199 ? 34.351  -3.802  9.039   1.00 90.24 199 B 1 
ATOM   3284 O O   . ARG   B 2 199 ? 35.369  -4.329  8.607   1.00 87.38 199 B 1 
ATOM   3285 C CB  . ARG   B 2 199 ? 34.653  -2.538  11.165  1.00 88.64 199 B 1 
ATOM   3286 C CG  . ARG   B 2 199 ? 35.222  -1.260  11.784  1.00 79.75 199 B 1 
ATOM   3287 C CD  . ARG   B 2 199 ? 35.284  -1.443  13.301  1.00 77.63 199 B 1 
ATOM   3288 N NE  . ARG   B 2 199 ? 35.655  -0.192  13.983  1.00 68.45 199 B 1 
ATOM   3289 C CZ  . ARG   B 2 199 ? 35.794  -0.041  15.289  1.00 62.20 199 B 1 
ATOM   3290 N NH1 . ARG   B 2 199 ? 35.676  -1.046  16.115  1.00 56.55 199 B 1 
ATOM   3291 N NH2 . ARG   B 2 199 ? 36.042  1.136   15.784  1.00 54.30 199 B 1 
ATOM   3292 N N   . ASN   B 2 200 ? 33.152  -4.374  8.969   1.00 90.06 200 B 1 
ATOM   3293 C CA  . ASN   B 2 200 ? 32.900  -5.668  8.329   1.00 89.01 200 B 1 
ATOM   3294 C C   . ASN   B 2 200 ? 32.708  -5.567  6.801   1.00 88.85 200 B 1 
ATOM   3295 O O   . ASN   B 2 200 ? 32.365  -6.549  6.153   1.00 84.99 200 B 1 
ATOM   3296 C CB  . ASN   B 2 200 ? 31.733  -6.354  9.054   1.00 87.99 200 B 1 
ATOM   3297 C CG  . ASN   B 2 200 ? 32.126  -6.834  10.446  1.00 84.41 200 B 1 
ATOM   3298 O OD1 . ASN   B 2 200 ? 33.196  -7.357  10.680  1.00 74.01 200 B 1 
ATOM   3299 N ND2 . ASN   B 2 200 ? 31.265  -6.671  11.420  1.00 72.39 200 B 1 
ATOM   3300 N N   . GLY   B 2 201 ? 32.945  -4.391  6.204   1.00 89.28 201 B 1 
ATOM   3301 C CA  . GLY   B 2 201 ? 32.910  -4.182  4.753   1.00 89.15 201 B 1 
ATOM   3302 C C   . GLY   B 2 201 ? 31.512  -3.985  4.159   1.00 90.14 201 B 1 
ATOM   3303 O O   . GLY   B 2 201 ? 31.368  -4.008  2.934   1.00 86.61 201 B 1 
ATOM   3304 N N   . HIS   B 2 202 ? 30.487  -3.773  4.980   1.00 89.27 202 B 1 
ATOM   3305 C CA  . HIS   B 2 202 ? 29.141  -3.475  4.493   1.00 88.86 202 B 1 
ATOM   3306 C C   . HIS   B 2 202 ? 29.040  -2.030  3.998   1.00 88.59 202 B 1 
ATOM   3307 O O   . HIS   B 2 202 ? 29.505  -1.091  4.642   1.00 86.08 202 B 1 
ATOM   3308 C CB  . HIS   B 2 202 ? 28.101  -3.775  5.571   1.00 88.62 202 B 1 
ATOM   3309 C CG  . HIS   B 2 202 ? 28.044  -5.229  5.949   1.00 89.85 202 B 1 
ATOM   3310 N ND1 . HIS   B 2 202 ? 27.719  -6.281  5.113   1.00 78.38 202 B 1 
ATOM   3311 C CD2 . HIS   B 2 202 ? 28.341  -5.761  7.179   1.00 79.19 202 B 1 
ATOM   3312 C CE1 . HIS   B 2 202 ? 27.823  -7.414  5.825   1.00 82.40 202 B 1 
ATOM   3313 N NE2 . HIS   B 2 202 ? 28.189  -7.136  7.084   1.00 83.99 202 B 1 
ATOM   3314 N N   . HIS   B 2 203 ? 28.381  -1.838  2.845   1.00 90.20 203 B 1 
ATOM   3315 C CA  . HIS   B 2 203 ? 28.186  -0.523  2.243   1.00 89.34 203 B 1 
ATOM   3316 C C   . HIS   B 2 203 ? 26.893  0.118   2.764   1.00 89.20 203 B 1 
ATOM   3317 O O   . HIS   B 2 203 ? 25.813  -0.077  2.196   1.00 86.46 203 B 1 
ATOM   3318 C CB  . HIS   B 2 203 ? 28.232  -0.656  0.712   1.00 86.77 203 B 1 
ATOM   3319 C CG  . HIS   B 2 203 ? 28.311  0.646   -0.042  1.00 79.96 203 B 1 
ATOM   3320 N ND1 . HIS   B 2 203 ? 28.737  0.766   -1.356  1.00 69.46 203 B 1 
ATOM   3321 C CD2 . HIS   B 2 203 ? 27.996  1.912   0.376   1.00 68.66 203 B 1 
ATOM   3322 C CE1 . HIS   B 2 203 ? 28.670  2.053   -1.705  1.00 67.63 203 B 1 
ATOM   3323 N NE2 . HIS   B 2 203 ? 28.219  2.780   -0.678  1.00 68.99 203 B 1 
ATOM   3324 N N   . VAL   B 2 204 ? 27.004  0.900   3.832   1.00 89.87 204 B 1 
ATOM   3325 C CA  . VAL   B 2 204 ? 25.885  1.679   4.375   1.00 89.08 204 B 1 
ATOM   3326 C C   . VAL   B 2 204 ? 25.590  2.851   3.436   1.00 88.03 204 B 1 
ATOM   3327 O O   . VAL   B 2 204 ? 26.467  3.667   3.168   1.00 85.44 204 B 1 
ATOM   3328 C CB  . VAL   B 2 204 ? 26.179  2.162   5.806   1.00 88.31 204 B 1 
ATOM   3329 C CG1 . VAL   B 2 204 ? 24.984  2.918   6.393   1.00 84.46 204 B 1 
ATOM   3330 C CG2 . VAL   B 2 204 ? 26.492  0.984   6.742   1.00 85.08 204 B 1 
ATOM   3331 N N   . VAL   B 2 205 ? 24.348  2.930   2.948   1.00 86.86 205 B 1 
ATOM   3332 C CA  . VAL   B 2 205 ? 23.864  4.029   2.089   1.00 83.86 205 B 1 
ATOM   3333 C C   . VAL   B 2 205 ? 22.927  4.981   2.835   1.00 82.04 205 B 1 
ATOM   3334 O O   . VAL   B 2 205 ? 22.717  6.106   2.393   1.00 77.83 205 B 1 
ATOM   3335 C CB  . VAL   B 2 205 ? 23.199  3.503   0.798   1.00 82.52 205 B 1 
ATOM   3336 C CG1 . VAL   B 2 205 ? 24.209  2.746   -0.070  1.00 74.90 205 B 1 
ATOM   3337 C CG2 . VAL   B 2 205 ? 21.999  2.585   1.050   1.00 76.64 205 B 1 
ATOM   3338 N N   . TRP   B 2 206 ? 22.390  4.554   3.981   1.00 80.68 206 B 1 
ATOM   3339 C CA  . TRP   B 2 206 ? 21.616  5.377   4.907   1.00 79.73 206 B 1 
ATOM   3340 C C   . TRP   B 2 206 ? 21.937  5.012   6.361   1.00 79.13 206 B 1 
ATOM   3341 O O   . TRP   B 2 206 ? 21.927  3.833   6.706   1.00 74.59 206 B 1 
ATOM   3342 C CB  . TRP   B 2 206 ? 20.126  5.193   4.636   1.00 76.31 206 B 1 
ATOM   3343 C CG  . TRP   B 2 206 ? 19.282  6.123   5.434   1.00 73.31 206 B 1 
ATOM   3344 C CD1 . TRP   B 2 206 ? 18.725  5.864   6.632   1.00 66.22 206 B 1 
ATOM   3345 C CD2 . TRP   B 2 206 ? 19.029  7.528   5.156   1.00 70.82 206 B 1 
ATOM   3346 N NE1 . TRP   B 2 206 ? 18.140  7.021   7.133   1.00 64.39 206 B 1 
ATOM   3347 C CE2 . TRP   B 2 206 ? 18.338  8.072   6.265   1.00 68.18 206 B 1 
ATOM   3348 C CE3 . TRP   B 2 206 ? 19.372  8.389   4.095   1.00 64.90 206 B 1 
ATOM   3349 C CZ2 . TRP   B 2 206 ? 18.045  9.439   6.344   1.00 65.45 206 B 1 
ATOM   3350 C CZ3 . TRP   B 2 206 ? 19.059  9.749   4.160   1.00 57.77 206 B 1 
ATOM   3351 C CH2 . TRP   B 2 206 ? 18.420  10.268  5.289   1.00 58.94 206 B 1 
ATOM   3352 N N   . PRO   B 2 207 ? 22.151  5.999   7.274   1.00 77.05 207 B 1 
ATOM   3353 C CA  . PRO   B 2 207 ? 22.255  7.429   6.986   1.00 75.61 207 B 1 
ATOM   3354 C C   . PRO   B 2 207 ? 23.519  7.745   6.175   1.00 75.39 207 B 1 
ATOM   3355 O O   . PRO   B 2 207 ? 24.579  7.164   6.413   1.00 69.55 207 B 1 
ATOM   3356 C CB  . PRO   B 2 207 ? 22.251  8.113   8.354   1.00 67.99 207 B 1 
ATOM   3357 C CG  . PRO   B 2 207 ? 22.882  7.066   9.273   1.00 64.65 207 B 1 
ATOM   3358 C CD  . PRO   B 2 207 ? 22.388  5.749   8.689   1.00 70.00 207 B 1 
ATOM   3359 N N   . SER   B 2 208 ? 23.400  8.664   5.211   1.00 70.15 208 B 1 
ATOM   3360 C CA  . SER   B 2 208 ? 24.549  9.175   4.462   1.00 66.47 208 B 1 
ATOM   3361 C C   . SER   B 2 208 ? 24.973  10.529  5.028   1.00 64.01 208 B 1 
ATOM   3362 O O   . SER   B 2 208 ? 24.128  11.394  5.263   1.00 57.80 208 B 1 
ATOM   3363 C CB  . SER   B 2 208 ? 24.246  9.265   2.961   1.00 60.28 208 B 1 
ATOM   3364 O OG  . SER   B 2 208 ? 23.314  10.278  2.661   1.00 55.35 208 B 1 
ATOM   3365 N N   . GLU   B 2 209 ? 26.285  10.755  5.167   1.00 57.21 209 B 1 
ATOM   3366 C CA  . GLU   B 2 209 ? 26.828  12.077  5.537   1.00 53.97 209 B 1 
ATOM   3367 C C   . GLU   B 2 209 ? 26.495  13.161  4.497   1.00 52.99 209 B 1 
ATOM   3368 O O   . GLU   B 2 209 ? 26.463  14.345  4.805   1.00 47.34 209 B 1 
ATOM   3369 C CB  . GLU   B 2 209 ? 28.358  11.983  5.695   1.00 47.66 209 B 1 
ATOM   3370 C CG  . GLU   B 2 209 ? 28.804  11.098  6.869   1.00 42.01 209 B 1 
ATOM   3371 C CD  . GLU   B 2 209 ? 30.331  11.044  7.043   1.00 37.43 209 B 1 
ATOM   3372 O OE1 . GLU   B 2 209 ? 30.768  10.557  8.109   1.00 33.31 209 B 1 
ATOM   3373 O OE2 . GLU   B 2 209 ? 31.060  11.445  6.105   1.00 35.13 209 B 1 
ATOM   3374 N N   . GLN   B 2 210 ? 26.203  12.767  3.253   1.00 45.60 210 B 1 
ATOM   3375 C CA  . GLN   B 2 210 ? 25.902  13.694  2.154   1.00 43.33 210 B 1 
ATOM   3376 C C   . GLN   B 2 210 ? 24.532  14.374  2.253   1.00 43.23 210 B 1 
ATOM   3377 O O   . GLN   B 2 210 ? 24.254  15.255  1.440   1.00 39.39 210 B 1 
ATOM   3378 C CB  . GLN   B 2 210 ? 26.031  12.966  0.810   1.00 39.09 210 B 1 
ATOM   3379 C CG  . GLN   B 2 210 ? 27.485  12.645  0.459   1.00 35.07 210 B 1 
ATOM   3380 C CD  . GLN   B 2 210 ? 27.624  11.979  -0.909  1.00 32.07 210 B 1 
ATOM   3381 O OE1 . GLN   B 2 210 ? 26.678  11.508  -1.513  1.00 30.26 210 B 1 
ATOM   3382 N NE2 . GLN   B 2 210 ? 28.821  11.903  -1.438  1.00 29.67 210 B 1 
ATOM   3383 N N   . ARG   B 2 211 ? 23.674  14.013  3.209   1.00 45.40 211 B 1 
ATOM   3384 C CA  . ARG   B 2 211 ? 22.350  14.659  3.316   1.00 44.00 211 B 1 
ATOM   3385 C C   . ARG   B 2 211 ? 22.454  16.161  3.614   1.00 44.40 211 B 1 
ATOM   3386 O O   . ARG   B 2 211 ? 21.580  16.908  3.200   1.00 41.20 211 B 1 
ATOM   3387 C CB  . ARG   B 2 211 ? 21.467  13.948  4.360   1.00 40.10 211 B 1 
ATOM   3388 C CG  . ARG   B 2 211 ? 20.017  13.837  3.870   1.00 36.31 211 B 1 
ATOM   3389 C CD  . ARG   B 2 211 ? 19.089  13.347  4.977   1.00 33.89 211 B 1 
ATOM   3390 N NE  . ARG   B 2 211 ? 17.752  12.994  4.460   1.00 30.62 211 B 1 
ATOM   3391 C CZ  . ARG   B 2 211 ? 16.727  12.535  5.169   1.00 28.41 211 B 1 
ATOM   3392 N NH1 . ARG   B 2 211 ? 16.781  12.413  6.461   1.00 27.25 211 B 1 
ATOM   3393 N NH2 . ARG   B 2 211 ? 15.622  12.172  4.582   1.00 25.82 211 B 1 
ATOM   3394 N N   . ASP   B 2 212 ? 23.515  16.580  4.291   1.00 37.66 212 B 1 
ATOM   3395 C CA  . ASP   B 2 212 ? 23.754  17.991  4.631   1.00 35.31 212 B 1 
ATOM   3396 C C   . ASP   B 2 212 ? 24.274  18.828  3.447   1.00 34.94 212 B 1 
ATOM   3397 O O   . ASP   B 2 212 ? 24.376  20.050  3.551   1.00 32.32 212 B 1 
ATOM   3398 C CB  . ASP   B 2 212 ? 24.740  18.067  5.812   1.00 32.85 212 B 1 
ATOM   3399 C CG  . ASP   B 2 212 ? 24.190  17.497  7.122   1.00 29.97 212 B 1 
ATOM   3400 O OD1 . ASP   B 2 212 ? 22.948  17.463  7.283   1.00 28.17 212 B 1 
ATOM   3401 O OD2 . ASP   B 2 212 ? 25.023  17.105  7.969   1.00 27.39 212 B 1 
ATOM   3402 N N   . LEU   B 2 213 ? 24.616  18.189  2.319   1.00 33.92 213 B 1 
ATOM   3403 C CA  . LEU   B 2 213 ? 25.214  18.868  1.154   1.00 30.54 213 B 1 
ATOM   3404 C C   . LEU   B 2 213 ? 24.221  19.210  0.034   1.00 29.52 213 B 1 
ATOM   3405 O O   . LEU   B 2 213 ? 24.634  19.849  -0.942  1.00 27.71 213 B 1 
ATOM   3406 C CB  . LEU   B 2 213 ? 26.384  18.022  0.616   1.00 28.74 213 B 1 
ATOM   3407 C CG  . LEU   B 2 213 ? 27.682  18.173  1.429   1.00 27.33 213 B 1 
ATOM   3408 C CD1 . LEU   B 2 213 ? 28.664  17.072  1.023   1.00 25.09 213 B 1 
ATOM   3409 C CD2 . LEU   B 2 213 ? 28.359  19.523  1.159   1.00 27.30 213 B 1 
ATOM   3410 N N   . LEU   B 2 214 ? 22.955  18.774  0.121   1.00 33.16 214 B 1 
ATOM   3411 C CA  . LEU   B 2 214 ? 21.921  19.036  -0.892  1.00 29.31 214 B 1 
ATOM   3412 C C   . LEU   B 2 214 ? 20.973  20.154  -0.470  1.00 28.02 214 B 1 
ATOM   3413 O O   . LEU   B 2 214 ? 20.481  20.130  0.678   1.00 25.45 214 B 1 
ATOM   3414 C CB  . LEU   B 2 214 ? 21.167  17.747  -1.258  1.00 27.51 214 B 1 
ATOM   3415 C CG  . LEU   B 2 214 ? 21.945  16.823  -2.207  1.00 26.90 214 B 1 
ATOM   3416 C CD1 . LEU   B 2 214 ? 21.198  15.491  -2.332  1.00 24.69 214 B 1 
ATOM   3417 C CD2 . LEU   B 2 214 ? 22.080  17.412  -3.614  1.00 25.80 214 B 1 
ATOM   3418 O OXT . LEU   B 2 214 ? 20.741  21.046  -1.343  1.00 24.63 214 B 1 
HETATM 3419 C C1  . LIG_C C 3 .   ? -4.696  18.213  -1.270  1.00 61.66 1   C 1 
HETATM 3420 N N1  . LIG_C C 3 .   ? -3.523  17.808  -1.758  1.00 60.61 1   C 1 
HETATM 3421 C C2  . LIG_C C 3 .   ? -3.471  16.778  -2.637  1.00 59.67 1   C 1 
HETATM 3422 C C3  . LIG_C C 3 .   ? -4.669  16.133  -3.017  1.00 53.87 1   C 1 
HETATM 3423 C C4  . LIG_C C 3 .   ? -5.855  16.605  -2.465  1.00 51.12 1   C 1 
HETATM 3424 N N2  . LIG_C C 3 .   ? -5.865  17.637  -1.596  1.00 54.45 1   C 1 
HETATM 3425 N N3  . LIG_C C 3 .   ? -6.852  15.847  -2.983  1.00 49.08 1   C 1 
HETATM 3426 C C5  . LIG_C C 3 .   ? -6.305  14.930  -3.813  1.00 57.61 1   C 1 
HETATM 3427 N N4  . LIG_C C 3 .   ? -4.966  15.080  -3.858  1.00 57.37 1   C 1 
HETATM 3428 C C6  . LIG_C C 3 .   ? -8.241  16.012  -2.646  1.00 55.58 1   C 1 
HETATM 3429 C C7  . LIG_C C 3 .   ? -9.159  16.060  -3.820  1.00 53.05 1   C 1 
HETATM 3430 C C8  . LIG_C C 3 .   ? -10.430 15.464  -3.277  1.00 53.10 1   C 1 
HETATM 3431 C C9  . LIG_C C 3 .   ? -9.951  14.518  -2.202  1.00 55.29 1   C 1 
HETATM 3432 O O1  . LIG_C C 3 .   ? -8.631  14.914  -1.864  1.00 55.82 1   C 1 
HETATM 3433 C C10 . LIG_C C 3 .   ? -9.953  13.062  -2.645  1.00 56.85 1   C 1 
HETATM 3434 O O2  . LIG_C C 3 .   ? -9.395  13.008  -3.937  1.00 52.85 1   C 1 
HETATM 3435 P P1  . LIG_C C 3 .   ? -8.736  11.740  -4.642  1.00 63.44 1   C 1 
HETATM 3436 O O3  . LIG_C C 3 .   ? -9.367  11.583  -6.000  1.00 55.56 1   C 1 
HETATM 3437 O O4  . LIG_C C 3 .   ? -7.249  11.877  -4.619  1.00 53.86 1   C 1 
HETATM 3438 O O5  . LIG_C C 3 .   ? -9.134  10.504  -3.763  1.00 59.28 1   C 1 
HETATM 3439 P P2  . LIG_C C 3 .   ? -9.167  8.978   -4.169  1.00 68.36 1   C 1 
HETATM 3440 O O6  . LIG_C C 3 .   ? -10.469 8.740   -4.870  1.00 59.69 1   C 1 
HETATM 3441 O O7  . LIG_C C 3 .   ? -7.985  8.713   -5.071  1.00 63.24 1   C 1 
HETATM 3442 O O8  . LIG_C C 3 .   ? -9.078  8.198   -2.877  1.00 62.79 1   C 1 
HETATM 3443 O O9  . LIG_C C 3 .   ? -11.255 16.458  -2.689  1.00 47.94 1   C 1 
HETATM 3444 O O10 . LIG_C C 3 .   ? -9.352  17.379  -4.305  1.00 53.25 1   C 1 
HETATM 3445 N N5  . LIG_C C 3 .   ? -2.281  16.391  -3.135  1.00 67.66 1   C 1 
HETATM 3446 C C1  . LIG_D D 4 .   ? 1.675   11.744  -14.908 1.00 56.97 1   D 1 
HETATM 3447 N N1  . LIG_D D 4 .   ? 0.976   12.851  -14.633 1.00 46.58 1   D 1 
HETATM 3448 C C2  . LIG_D D 4 .   ? -0.063  12.815  -13.769 1.00 46.97 1   D 1 
HETATM 3449 C C3  . LIG_D D 4 .   ? -0.392  11.586  -13.162 1.00 48.50 1   D 1 
HETATM 3450 C C4  . LIG_D D 4 .   ? 0.379   10.464  -13.490 1.00 46.94 1   D 1 
HETATM 3451 N N2  . LIG_D D 4 .   ? 1.400   10.544  -14.366 1.00 52.39 1   D 1 
HETATM 3452 N N3  . LIG_D D 4 .   ? -0.124  9.421   -12.770 1.00 47.49 1   D 1 
HETATM 3453 C C5  . LIG_D D 4 .   ? -1.159  9.875   -12.040 1.00 51.85 1   D 1 
HETATM 3454 N N4  . LIG_D D 4 .   ? -1.351  11.197  -12.257 1.00 49.62 1   D 1 
HETATM 3455 C C6  . LIG_D D 4 .   ? 0.383   8.070   -12.814 1.00 53.28 1   D 1 
HETATM 3456 C C7  . LIG_D D 4 .   ? 0.718   7.523   -11.467 1.00 48.58 1   D 1 
HETATM 3457 C C8  . LIG_D D 4 .   ? 0.387   6.060   -11.597 1.00 52.34 1   D 1 
HETATM 3458 C C9  . LIG_D D 4 .   ? -0.668  6.015   -12.674 1.00 57.24 1   D 1 
HETATM 3459 O O1  . LIG_D D 4 .   ? -0.606  7.241   -13.362 1.00 55.17 1   D 1 
HETATM 3460 C C10 . LIG_D D 4 .   ? -2.064  5.805   -12.110 1.00 54.78 1   D 1 
HETATM 3461 O O2  . LIG_D D 4 .   ? -2.449  6.974   -11.436 1.00 48.55 1   D 1 
HETATM 3462 P P1  . LIG_D D 4 .   ? -3.844  7.202   -10.725 1.00 62.98 1   D 1 
HETATM 3463 O O3  . LIG_D D 4 .   ? -4.052  8.671   -10.510 1.00 60.04 1   D 1 
HETATM 3464 O O4  . LIG_D D 4 .   ? -4.919  6.483   -11.474 1.00 57.69 1   D 1 
HETATM 3465 O O5  . LIG_D D 4 .   ? -3.549  6.488   -9.340  1.00 60.77 1   D 1 
HETATM 3466 P P2  . LIG_D D 4 .   ? -4.407  6.148   -8.049  1.00 73.87 1   D 1 
HETATM 3467 O O6  . LIG_D D 4 .   ? -3.417  6.081   -6.921  1.00 67.58 1   D 1 
HETATM 3468 O O7  . LIG_D D 4 .   ? -5.410  7.257   -7.862  1.00 67.29 1   D 1 
HETATM 3469 O O8  . LIG_D D 4 .   ? -5.063  4.818   -8.291  1.00 68.55 1   D 1 
HETATM 3470 O O9  . LIG_D D 4 .   ? 1.522   5.330   -12.049 1.00 54.40 1   D 1 
HETATM 3471 O O10 . LIG_D D 4 .   ? 2.075   7.757   -11.120 1.00 55.62 1   D 1 
HETATM 3472 N N5  . LIG_D D 4 .   ? -0.763  13.936  -13.498 1.00 54.20 1   D 1 
HETATM 3473 C C1  . LIG_E E 5 .   ? -16.913 -1.004  7.031   1.00 58.51 1   E 1 
HETATM 3474 N N1  . LIG_E E 5 .   ? -17.792 -1.034  6.016   1.00 51.90 1   E 1 
HETATM 3475 C C2  . LIG_E E 5 .   ? -17.475 -0.512  4.806   1.00 53.82 1   E 1 
HETATM 3476 C C3  . LIG_E E 5 .   ? -16.206 0.064   4.631   1.00 51.84 1   E 1 
HETATM 3477 C C4  . LIG_E E 5 .   ? -15.332 0.070   5.723   1.00 51.52 1   E 1 
HETATM 3478 N N2  . LIG_E E 5 .   ? -15.684 -0.459  6.920   1.00 54.54 1   E 1 
HETATM 3479 N N3  . LIG_E E 5 .   ? -14.193 0.665   5.301   1.00 51.79 1   E 1 
HETATM 3480 C C5  . LIG_E E 5 .   ? -14.349 1.016   4.013   1.00 57.21 1   E 1 
HETATM 3481 N N4  . LIG_E E 5 .   ? -15.564 0.666   3.578   1.00 54.66 1   E 1 
HETATM 3482 C C6  . LIG_E E 5 .   ? -13.024 0.883   6.121   1.00 57.61 1   E 1 
HETATM 3483 C C7  . LIG_E E 5 .   ? -11.759 0.365   5.513   1.00 53.83 1   E 1 
HETATM 3484 C C8  . LIG_E E 5 .   ? -10.723 1.331   5.997   1.00 54.84 1   E 1 
HETATM 3485 C C9  . LIG_E E 5 .   ? -11.486 2.625   6.201   1.00 59.28 1   E 1 
HETATM 3486 O O1  . LIG_E E 5 .   ? -12.860 2.265   6.293   1.00 55.76 1   E 1 
HETATM 3487 C C10 . LIG_E E 5 .   ? -11.241 3.622   5.075   1.00 56.42 1   E 1 
HETATM 3488 O O2  . LIG_E E 5 .   ? -11.907 3.158   3.925   1.00 50.74 1   E 1 
HETATM 3489 P P1  . LIG_E E 5 .   ? -12.061 3.960   2.546   1.00 64.94 1   E 1 
HETATM 3490 O O3  . LIG_E E 5 .   ? -13.322 3.515   1.886   1.00 58.59 1   E 1 
HETATM 3491 O O4  . LIG_E E 5 .   ? -11.908 5.429   2.775   1.00 57.62 1   E 1 
HETATM 3492 O O5  . LIG_E E 5 .   ? -10.814 3.374   1.773   1.00 60.90 1   E 1 
HETATM 3493 P P2  . LIG_E E 5 .   ? -9.891  3.940   0.610   1.00 70.50 1   E 1 
HETATM 3494 O O6  . LIG_E E 5 .   ? -8.766  2.953   0.467   1.00 62.30 1   E 1 
HETATM 3495 O O7  . LIG_E E 5 .   ? -9.408  5.294   1.047   1.00 63.60 1   E 1 
HETATM 3496 O O8  . LIG_E E 5 .   ? -10.747 4.001   -0.632  1.00 61.77 1   E 1 
HETATM 3497 O O9  . LIG_E E 5 .   ? -10.197 0.912   7.251   1.00 53.04 1   E 1 
HETATM 3498 O O10 . LIG_E E 5 .   ? -11.478 -0.976  5.894   1.00 56.16 1   E 1 
HETATM 3499 N N5  . LIG_E E 5 .   ? -18.371 -0.544  3.800   1.00 62.01 1   E 1 
HETATM 3500 C C1  . LIG_F F 6 .   ? -15.752 -3.857  -9.388  1.00 57.05 1   F 1 
HETATM 3501 N N1  . LIG_F F 6 .   ? -15.465 -4.445  -8.228  1.00 54.38 1   F 1 
HETATM 3502 C C2  . LIG_F F 6 .   ? -15.117 -3.703  -7.147  1.00 55.27 1   F 1 
HETATM 3503 C C3  . LIG_F F 6 .   ? -15.078 -2.302  -7.278  1.00 53.04 1   F 1 
HETATM 3504 C C4  . LIG_F F 6 .   ? -15.399 -1.750  -8.519  1.00 49.07 1   F 1 
HETATM 3505 N N2  . LIG_F F 6 .   ? -15.725 -2.531  -9.566  1.00 50.66 1   F 1 
HETATM 3506 N N3  . LIG_F F 6 .   ? -15.302 -0.411  -8.383  1.00 49.70 1   F 1 
HETATM 3507 C C5  . LIG_F F 6 .   ? -14.924 -0.141  -7.122  1.00 55.79 1   F 1 
HETATM 3508 N N4  . LIG_F F 6 .   ? -14.779 -1.272  -6.427  1.00 56.99 1   F 1 
HETATM 3509 C C6  . LIG_F F 6 .   ? -15.550 0.524   -9.433  1.00 55.08 1   F 1 
HETATM 3510 C C7  . LIG_F F 6 .   ? -16.457 1.649   -9.046  1.00 51.86 1   F 1 
HETATM 3511 C C8  . LIG_F F 6 .   ? -15.946 2.801   -9.864  1.00 52.61 1   F 1 
HETATM 3512 C C9  . LIG_F F 6 .   ? -14.476 2.484   -10.071 1.00 56.84 1   F 1 
HETATM 3513 O O1  . LIG_F F 6 .   ? -14.324 1.096   -9.800  1.00 53.02 1   F 1 
HETATM 3514 C C10 . LIG_F F 6 .   ? -13.569 3.314   -9.172  1.00 57.28 1   F 1 
HETATM 3515 O O2  . LIG_F F 6 .   ? -14.080 3.201   -7.878  1.00 53.88 1   F 1 
HETATM 3516 P P1  . LIG_F F 6 .   ? -13.362 3.626   -6.511  1.00 64.30 1   F 1 
HETATM 3517 O O3  . LIG_F F 6 .   ? -14.112 4.794   -5.942  1.00 59.37 1   F 1 
HETATM 3518 O O4  . LIG_F F 6 .   ? -13.245 2.415   -5.652  1.00 57.77 1   F 1 
HETATM 3519 O O5  . LIG_F F 6 .   ? -11.921 4.102   -6.916  1.00 60.74 1   F 1 
HETATM 3520 P P2  . LIG_F F 6 .   ? -10.732 4.619   -6.008  1.00 67.47 1   F 1 
HETATM 3521 O O6  . LIG_F F 6 .   ? -11.104 4.372   -4.566  1.00 63.28 1   F 1 
HETATM 3522 O O7  . LIG_F F 6 .   ? -9.524  3.829   -6.442  1.00 63.49 1   F 1 
HETATM 3523 O O8  . LIG_F F 6 .   ? -10.575 6.087   -6.293  1.00 61.43 1   F 1 
HETATM 3524 O O9  . LIG_F F 6 .   ? -16.594 2.858   -11.125 1.00 50.56 1   F 1 
HETATM 3525 O O10 . LIG_F F 6 .   ? -17.823 1.366   -9.307  1.00 52.73 1   F 1 
HETATM 3526 N N5  . LIG_F F 6 .   ? -14.825 -4.312  -5.974  1.00 61.92 1   F 1 
#
