# Supplementary material for: AcuB senses cellular energy charge to coordinate acetyl-CoA synthesis in bacteria
Source: Nat Commun. 2026 Apr 24;17:3815. doi: 10.1038/s41467-026-71006-w (PMC13121692; doi:10.1038/s41467-026-71006-w)
Supplement: Supplementary file 6 — Supplementary_Data_4 [file 41467_2026_71006_MOESM6_ESM.zip › AF3_only_first_models/2_g_stea_acub_2_4atp_2g_stea_acuc_summary_confidences.json]

{
 "chain_iptm": [
  0.59,
  0.59,
  0.57,
  0.57,
  0.34,
  0.33,
  0.31,
  0.32
 ],
 "chain_pair_iptm": [
  [
   0.72,
   0.74,
   0.76,
   0.75,
   0.52,
   0.46,
   0.45,
   0.44
  ],
  [
   0.74,
   0.73,
   0.75,
   0.76,
   0.48,
   0.49,
   0.42,
   0.47
  ],
  [
   0.76,
   0.75,
   0.93,
   0.59,
   0.47,
   0.51,
   0.44,
   0.47
  ],
  [
   0.75,
   0.76,
   0.59,
   0.93,
   0.52,
   0.45,
   0.47,
   0.45
  ],
  [
   0.52,
   0.48,
   0.47,
   0.52,
   0.48,
   0.13,
   0.14,
   0.13
  ],
  [
   0.46,
   0.49,
   0.51,
   0.45,
   0.13,
   0.49,
   0.12,
   0.14
  ],
  [
   0.45,
   0.42,
   0.44,
   0.47,
   0.14,
   0.12,
   0.47,
   0.12
  ],
  [
   0.44,
   0.47,
   0.47,
   0.45,
   0.13,
   0.14,
   0.12,
   0.47
  ]
 ],
 "chain_pair_pae_min": [
  [
   0.76,
   1.77,
   2.63,
   2.63,
   6.53,
   7.32,
   6.94,
   7.01
  ],
  [
   1.75,
   0.76,
   2.64,
   2.67,
   7.46,
   6.7,
   7.07,
   6.2
  ],
  [
   2.98,
   2.51,
   0.76,
   6.75,
   9.02,
   9.27,
   8.61,
   8.93
  ],
  [
   2.54,
   2.9,
   6.7,
   0.76,
   9.07,
   9.06,
   8.81,
   8.76
  ],
  [
   7.89,
   9.37,
   18.91,
   17.39,
   0.77,
   12.98,
   9.69,
   12.67
  ],
  [
   9.47,
   8.12,
   16.68,
   20.11,
   13.37,
   0.77,
   11.81,
   9.88
  ],
  [
   8.38,
   9.57,
   21.37,
   18.32,
   10.65,
   10.69,
   0.77,
   9.03
  ],
  [
   9.39,
   8.34,
   18.12,
   20.67,
   11.35,
   10.59,
   9.12,
   0.77
  ]
 ],
 "chain_ptm": [
  0.72,
  0.73,
  0.93,
  0.93,
  0.48,
  0.49,
  0.47,
  0.47
 ],
 "fraction_disordered": 0.01,
 "has_clash": 0.0,
 "iptm": 0.75,
 "ptm": 0.79,
 "ranking_score": 0.76
}
