# Supplementary material for: AcuB senses cellular energy charge to coordinate acetyl-CoA synthesis in bacteria
Source: Nat Commun. 2026 Apr 24;17:3815. doi: 10.1038/s41467-026-71006-w (PMC13121692; doi:10.1038/s41467-026-71006-w)
Supplement: Supplementary file 6 — Supplementary_Data_4 [file 41467_2026_71006_MOESM6_ESM.zip › AF3_only_first_models/Bs_acu__2acub-2acuc-2adp-2atp_summary_confidences.json]

{
 "chain_iptm": [
  0.69,
  0.69,
  0.63,
  0.62,
  0.42,
  0.42,
  0.45,
  0.46
 ],
 "chain_pair_iptm": [
  [
   0.75,
   0.8,
   0.8,
   0.74,
   0.59,
   0.59,
   0.64,
   0.64
  ],
  [
   0.8,
   0.75,
   0.75,
   0.81,
   0.58,
   0.59,
   0.64,
   0.64
  ],
  [
   0.8,
   0.75,
   0.93,
   0.62,
   0.55,
   0.51,
   0.6,
   0.55
  ],
  [
   0.74,
   0.81,
   0.62,
   0.93,
   0.5,
   0.56,
   0.54,
   0.6
  ],
  [
   0.59,
   0.58,
   0.55,
   0.5,
   0.35,
   0.19,
   0.29,
   0.23
  ],
  [
   0.59,
   0.59,
   0.51,
   0.56,
   0.19,
   0.35,
   0.23,
   0.29
  ],
  [
   0.64,
   0.64,
   0.6,
   0.54,
   0.29,
   0.23,
   0.53,
   0.25
  ],
  [
   0.64,
   0.64,
   0.55,
   0.6,
   0.23,
   0.29,
   0.25,
   0.53
  ]
 ],
 "chain_pair_pae_min": [
  [
   0.76,
   1.37,
   2.24,
   2.67,
   5.94,
   5.62,
   3.53,
   3.44
  ],
  [
   1.36,
   0.76,
   2.63,
   2.26,
   5.76,
   5.89,
   3.48,
   3.48
  ],
  [
   2.23,
   2.23,
   0.76,
   5.88,
   7.94,
   8.31,
   6.44,
   6.55
  ],
  [
   2.33,
   2.31,
   5.89,
   0.76,
   8.4,
   7.88,
   6.68,
   6.53
  ],
  [
   8.74,
   7.04,
   15.07,
   16.17,
   0.76,
   8.38,
   6.42,
   7.24
  ],
  [
   7.08,
   8.67,
   16.15,
   15.23,
   8.45,
   0.76,
   7.25,
   6.29
  ],
  [
   7.2,
   6.64,
   13.93,
   16.59,
   7.13,
   8.1,
   0.76,
   7.15
  ],
  [
   6.65,
   7.17,
   15.9,
   13.96,
   8.18,
   7.02,
   7.17,
   0.76
  ]
 ],
 "chain_ptm": [
  0.75,
  0.75,
  0.93,
  0.93,
  0.35,
  0.35,
  0.53,
  0.53
 ],
 "fraction_disordered": 0.0,
 "has_clash": 0.0,
 "iptm": 0.82,
 "ptm": 0.83,
 "ranking_score": 0.82
}
