# Supplementary material for: AcuB senses cellular energy charge to coordinate acetyl-CoA synthesis in bacteria
Source: Nat Commun. 2026 Apr 24;17:3815. doi: 10.1038/s41467-026-71006-w (PMC13121692; doi:10.1038/s41467-026-71006-w)
Supplement: Supplementary file 6 — Supplementary_Data_4 [file 41467_2026_71006_MOESM6_ESM.zip › AF3_only_first_models/Bs_acu__2acub-2acuc-2-ap4a_model.cif]

# By using this file you agree to the legally binding terms of use found at
# https://github.com/google-deepmind/alphafold3/blob/main/OUTPUT_TERMS_OF_USE.md.
# To request access to the AlphaFold 3 model parameters, follow the process set
# out at https://github.com/google-deepmind/alphafold3. You may only use these if
# received directly from Google. Use is subject to terms of use available at
# https://github.com/google-deepmind/alphafold3/blob/main/WEIGHTS_TERMS_OF_USE.md.
data_acu__2acub-2acuc-2-ap4a
#
_entry.id acu__2acub-2acuc-2-ap4a
#
loop_
_atom_type.symbol
C 
N 
O 
P 
S 
#
loop_
_audit_author.name
_audit_author.pdbx_ordinal
"Google DeepMind" 1 
"Isomorphic Labs" 2 
#
_audit_conform.dict_location https://raw.githubusercontent.com/ihmwg/ModelCIF/master/dist/mmcif_ma.dic
_audit_conform.dict_name     mmcif_ma.dic
_audit_conform.dict_version  1.4.5
#
loop_
_chem_comp.formula
_chem_comp.formula_weight
_chem_comp.id
_chem_comp.mon_nstd_flag
_chem_comp.name
_chem_comp.pdbx_smiles
_chem_comp.pdbx_synonyms
_chem_comp.type
"C3 H7 N O2"    89.093  ALA   y ALANINE         C[C@H](N)C(O)=O                                                                                                                                                   ? "L-PEPTIDE LINKING" 
"C6 H15 N4 O2"  175.209 ARG   y ARGININE        N[C@@H](CCCNC(N)=[NH2+])C(O)=O                                                                                                                                    ? "L-PEPTIDE LINKING" 
"C4 H8 N2 O3"   132.118 ASN   y ASPARAGINE      N[C@@H](CC(N)=O)C(O)=O                                                                                                                                            ? "L-PEPTIDE LINKING" 
"C4 H7 N O4"    133.103 ASP   y "ASPARTIC ACID" N[C@@H](CC(O)=O)C(O)=O                                                                                                                                            ? "L-PEPTIDE LINKING" 
"C3 H7 N O2 S"  121.158 CYS   y CYSTEINE        N[C@@H](CS)C(O)=O                                                                                                                                                 ? "L-PEPTIDE LINKING" 
"C5 H10 N2 O3"  146.144 GLN   y GLUTAMINE       N[C@@H](CCC(N)=O)C(O)=O                                                                                                                                           ? "L-PEPTIDE LINKING" 
"C5 H9 N O4"    147.129 GLU   y "GLUTAMIC ACID" N[C@@H](CCC(O)=O)C(O)=O                                                                                                                                           ? "L-PEPTIDE LINKING" 
"C2 H5 N O2"    75.067  GLY   y GLYCINE         NCC(O)=O                                                                                                                                                          ? "PEPTIDE LINKING"   
"C6 H10 N3 O2"  156.162 HIS   y HISTIDINE       N[C@@H](Cc1c[nH]c[nH+]1)C(O)=O                                                                                                                                    ? "L-PEPTIDE LINKING" 
"C6 H13 N O2"   131.173 ILE   y ISOLEUCINE      CC[C@H](C)[C@H](N)C(O)=O                                                                                                                                          ? "L-PEPTIDE LINKING" 
"C6 H13 N O2"   131.173 LEU   y LEUCINE         CC(C)C[C@H](N)C(O)=O                                                                                                                                              ? "L-PEPTIDE LINKING" 
?               ?       LIG_E ? ?               C1=NC(=C2C(=N1)N(C=N2)[C@H]3[C@@H]([C@@H]([C@H](O3)COP(=O)([O-])OP(=O)([O-])OP(=O)([O-])OP(=O)([O-])OC[C@@H]4[C@H]([C@H]([C@@H](O4)N5C=NC6=C(N=CN=C65)N)O)O)O)O)N ? non-polymer         
?               ?       LIG_F ? ?               C1=NC(=C2C(=N1)N(C=N2)[C@H]3[C@@H]([C@@H]([C@H](O3)COP(=O)([O-])OP(=O)([O-])OP(=O)([O-])OP(=O)([O-])OC[C@@H]4[C@H]([C@H]([C@@H](O4)N5C=NC6=C(N=CN=C65)N)O)O)O)O)N ? non-polymer         
"C6 H15 N2 O2"  147.195 LYS   y LYSINE          N[C@@H](CCCC[NH3+])C(O)=O                                                                                                                                         ? "L-PEPTIDE LINKING" 
"C5 H11 N O2 S" 149.211 MET   y METHIONINE      CSCC[C@H](N)C(O)=O                                                                                                                                                ? "L-PEPTIDE LINKING" 
"C9 H11 N O2"   165.189 PHE   y PHENYLALANINE   N[C@@H](Cc1ccccc1)C(O)=O                                                                                                                                          ? "L-PEPTIDE LINKING" 
"C5 H9 N O2"    115.130 PRO   y PROLINE         OC(=O)[C@@H]1CCCN1                                                                                                                                                ? "L-PEPTIDE LINKING" 
"C3 H7 N O3"    105.093 SER   y SERINE          N[C@@H](CO)C(O)=O                                                                                                                                                 ? "L-PEPTIDE LINKING" 
"C4 H9 N O3"    119.119 THR   y THREONINE       C[C@@H](O)[C@H](N)C(O)=O                                                                                                                                          ? "L-PEPTIDE LINKING" 
"C11 H12 N2 O2" 204.225 TRP   y TRYPTOPHAN      N[C@@H](Cc1c[nH]c2ccccc12)C(O)=O                                                                                                                                  ? "L-PEPTIDE LINKING" 
"C9 H11 N O3"   181.189 TYR   y TYROSINE        N[C@@H](Cc1ccc(O)cc1)C(O)=O                                                                                                                                       ? "L-PEPTIDE LINKING" 
"C5 H11 N O2"   117.146 VAL   y VALINE          CC(C)[C@H](N)C(O)=O                                                                                                                                               ? "L-PEPTIDE LINKING" 
#
_citation.book_publisher          ?
_citation.country                 UK
_citation.id                      primary
_citation.journal_full            Nature
_citation.journal_id_ASTM         NATUAS
_citation.journal_id_CSD          0006
_citation.journal_id_ISSN         0028-0836
_citation.journal_volume          630
_citation.page_first              493
_citation.page_last               500
_citation.pdbx_database_id_DOI    10.1038/s41586-024-07487-w
_citation.pdbx_database_id_PubMed 38718835
_citation.title                   "Accurate structure prediction of biomolecular interactions with AlphaFold 3"
_citation.year                    2024
#
loop_
_citation_author.citation_id
_citation_author.name
_citation_author.ordinal
primary "Google DeepMind" 1 
primary "Isomorphic Labs" 2 
#
loop_
_entity.id
_entity.pdbx_description
_entity.type
1 . polymer     
2 . polymer     
3 . polymer     
4 . polymer     
5 . non-polymer 
6 . non-polymer 
#
loop_
_entity_poly.entity_id
_entity_poly.pdbx_strand_id
_entity_poly.type
1 A polypeptide(L) 
2 B polypeptide(L) 
3 C polypeptide(L) 
4 D polypeptide(L) 
#
loop_
_entity_poly_seq.entity_id
_entity_poly_seq.hetero
_entity_poly_seq.mon_id
_entity_poly_seq.num
1 n MET 1   
1 n ILE 2   
1 n VAL 3   
1 n GLU 4   
1 n GLN 5   
1 n ILE 6   
1 n MET 7   
1 n LYS 8   
1 n ARG 9   
1 n ASP 10  
1 n VAL 11  
1 n ILE 12  
1 n THR 13  
1 n LEU 14  
1 n THR 15  
1 n LYS 16  
1 n THR 17  
1 n ASP 18  
1 n THR 19  
1 n LEU 20  
1 n GLU 21  
1 n THR 22  
1 n ALA 23  
1 n ILE 24  
1 n CYS 25  
1 n LYS 26  
1 n LEU 27  
1 n LYS 28  
1 n GLU 29  
1 n PHE 30  
1 n HIS 31  
1 n ILE 32  
1 n ARG 33  
1 n HIS 34  
1 n LEU 35  
1 n PRO 36  
1 n VAL 37  
1 n VAL 38  
1 n ASP 39  
1 n GLU 40  
1 n GLU 41  
1 n ARG 42  
1 n HIS 43  
1 n VAL 44  
1 n ILE 45  
1 n GLY 46  
1 n MET 47  
1 n ILE 48  
1 n THR 49  
1 n ASP 50  
1 n ARG 51  
1 n ASP 52  
1 n MET 53  
1 n LYS 54  
1 n GLN 55  
1 n ALA 56  
1 n SER 57  
1 n PRO 58  
1 n SER 59  
1 n ILE 60  
1 n PHE 61  
1 n GLU 62  
1 n GLU 63  
1 n ASN 64  
1 n LYS 65  
1 n ARG 66  
1 n SER 67  
1 n LEU 68  
1 n PHE 69  
1 n LEU 70  
1 n THR 71  
1 n ARG 72  
1 n SER 73  
1 n VAL 74  
1 n ASP 75  
1 n SER 76  
1 n ILE 77  
1 n MET 78  
1 n LYS 79  
1 n LYS 80  
1 n ASP 81  
1 n VAL 82  
1 n VAL 83  
1 n CYS 84  
1 n ALA 85  
1 n HIS 86  
1 n PRO 87  
1 n LEU 88  
1 n ASP 89  
1 n PHE 90  
1 n VAL 91  
1 n GLU 92  
1 n GLU 93  
1 n ILE 94  
1 n SER 95  
1 n ALA 96  
1 n VAL 97  
1 n PHE 98  
1 n TYR 99  
1 n GLU 100 
1 n HIS 101 
1 n GLY 102 
1 n ILE 103 
1 n GLY 104 
1 n CYS 105 
1 n LEU 106 
1 n PRO 107 
1 n VAL 108 
1 n VAL 109 
1 n HIS 110 
1 n HIS 111 
1 n GLN 112 
1 n LYS 113 
1 n LEU 114 
1 n ILE 115 
1 n GLY 116 
1 n ILE 117 
1 n LEU 118 
1 n THR 119 
1 n LYS 120 
1 n THR 121 
1 n ASP 122 
1 n LEU 123 
1 n LEU 124 
1 n ARG 125 
1 n THR 126 
1 n PHE 127 
1 n VAL 128 
1 n LYS 129 
1 n LEU 130 
1 n THR 131 
1 n GLY 132 
1 n ALA 133 
1 n ASP 134 
1 n GLN 135 
1 n PRO 136 
1 n GLY 137 
1 n SER 138 
1 n GLN 139 
1 n ILE 140 
1 n GLU 141 
1 n ILE 142 
1 n LYS 143 
1 n VAL 144 
1 n ASN 145 
1 n ASP 146 
1 n ILE 147 
1 n THR 148 
1 n LYS 149 
1 n SER 150 
1 n LEU 151 
1 n ALA 152 
1 n GLU 153 
1 n ILE 154 
1 n SER 155 
1 n SER 156 
1 n LEU 157 
1 n CYS 158 
1 n GLN 159 
1 n ASP 160 
1 n LEU 161 
1 n GLN 162 
1 n VAL 163 
1 n LYS 164 
1 n ILE 165 
1 n LEU 166 
1 n SER 167 
1 n VAL 168 
1 n LEU 169 
1 n VAL 170 
1 n TYR 171 
1 n PRO 172 
1 n HIS 173 
1 n ASP 174 
1 n ASP 175 
1 n PRO 176 
1 n GLY 177 
1 n VAL 178 
1 n LYS 179 
1 n VAL 180 
1 n LEU 181 
1 n VAL 182 
1 n PHE 183 
1 n ARG 184 
1 n VAL 185 
1 n LYS 186 
1 n THR 187 
1 n MET 188 
1 n ASN 189 
1 n PRO 190 
1 n LEU 191 
1 n PRO 192 
1 n PHE 193 
1 n LEU 194 
1 n GLN 195 
1 n ALA 196 
1 n LEU 197 
1 n GLN 198 
1 n ARG 199 
1 n ASN 200 
1 n GLY 201 
1 n HIS 202 
1 n HIS 203 
1 n VAL 204 
1 n VAL 205 
1 n TRP 206 
1 n PRO 207 
1 n SER 208 
1 n GLU 209 
1 n GLN 210 
1 n ARG 211 
1 n ASP 212 
1 n LEU 213 
1 n LEU 214 
2 n MET 1   
2 n ILE 2   
2 n VAL 3   
2 n GLU 4   
2 n GLN 5   
2 n ILE 6   
2 n MET 7   
2 n LYS 8   
2 n ARG 9   
2 n ASP 10  
2 n VAL 11  
2 n ILE 12  
2 n THR 13  
2 n LEU 14  
2 n THR 15  
2 n LYS 16  
2 n THR 17  
2 n ASP 18  
2 n THR 19  
2 n LEU 20  
2 n GLU 21  
2 n THR 22  
2 n ALA 23  
2 n ILE 24  
2 n CYS 25  
2 n LYS 26  
2 n LEU 27  
2 n LYS 28  
2 n GLU 29  
2 n PHE 30  
2 n HIS 31  
2 n ILE 32  
2 n ARG 33  
2 n HIS 34  
2 n LEU 35  
2 n PRO 36  
2 n VAL 37  
2 n VAL 38  
2 n ASP 39  
2 n GLU 40  
2 n GLU 41  
2 n ARG 42  
2 n HIS 43  
2 n VAL 44  
2 n ILE 45  
2 n GLY 46  
2 n MET 47  
2 n ILE 48  
2 n THR 49  
2 n ASP 50  
2 n ARG 51  
2 n ASP 52  
2 n MET 53  
2 n LYS 54  
2 n GLN 55  
2 n ALA 56  
2 n SER 57  
2 n PRO 58  
2 n SER 59  
2 n ILE 60  
2 n PHE 61  
2 n GLU 62  
2 n GLU 63  
2 n ASN 64  
2 n LYS 65  
2 n ARG 66  
2 n SER 67  
2 n LEU 68  
2 n PHE 69  
2 n LEU 70  
2 n THR 71  
2 n ARG 72  
2 n SER 73  
2 n VAL 74  
2 n ASP 75  
2 n SER 76  
2 n ILE 77  
2 n MET 78  
2 n LYS 79  
2 n LYS 80  
2 n ASP 81  
2 n VAL 82  
2 n VAL 83  
2 n CYS 84  
2 n ALA 85  
2 n HIS 86  
2 n PRO 87  
2 n LEU 88  
2 n ASP 89  
2 n PHE 90  
2 n VAL 91  
2 n GLU 92  
2 n GLU 93  
2 n ILE 94  
2 n SER 95  
2 n ALA 96  
2 n VAL 97  
2 n PHE 98  
2 n TYR 99  
2 n GLU 100 
2 n HIS 101 
2 n GLY 102 
2 n ILE 103 
2 n GLY 104 
2 n CYS 105 
2 n LEU 106 
2 n PRO 107 
2 n VAL 108 
2 n VAL 109 
2 n HIS 110 
2 n HIS 111 
2 n GLN 112 
2 n LYS 113 
2 n LEU 114 
2 n ILE 115 
2 n GLY 116 
2 n ILE 117 
2 n LEU 118 
2 n THR 119 
2 n LYS 120 
2 n THR 121 
2 n ASP 122 
2 n LEU 123 
2 n LEU 124 
2 n ARG 125 
2 n THR 126 
2 n PHE 127 
2 n VAL 128 
2 n LYS 129 
2 n LEU 130 
2 n THR 131 
2 n GLY 132 
2 n ALA 133 
2 n ASP 134 
2 n GLN 135 
2 n PRO 136 
2 n GLY 137 
2 n SER 138 
2 n GLN 139 
2 n ILE 140 
2 n GLU 141 
2 n ILE 142 
2 n LYS 143 
2 n VAL 144 
2 n ASN 145 
2 n ASP 146 
2 n ILE 147 
2 n THR 148 
2 n LYS 149 
2 n SER 150 
2 n LEU 151 
2 n ALA 152 
2 n GLU 153 
2 n ILE 154 
2 n SER 155 
2 n SER 156 
2 n LEU 157 
2 n CYS 158 
2 n GLN 159 
2 n ASP 160 
2 n LEU 161 
2 n GLN 162 
2 n VAL 163 
2 n LYS 164 
2 n ILE 165 
2 n LEU 166 
2 n SER 167 
2 n VAL 168 
2 n LEU 169 
2 n VAL 170 
2 n TYR 171 
2 n PRO 172 
2 n HIS 173 
2 n ASP 174 
2 n ASP 175 
2 n PRO 176 
2 n GLY 177 
2 n VAL 178 
2 n LYS 179 
2 n VAL 180 
2 n LEU 181 
2 n VAL 182 
2 n PHE 183 
2 n ARG 184 
2 n VAL 185 
2 n LYS 186 
2 n THR 187 
2 n MET 188 
2 n ASN 189 
2 n PRO 190 
2 n LEU 191 
2 n PRO 192 
2 n PHE 193 
2 n LEU 194 
2 n GLN 195 
2 n ALA 196 
2 n LEU 197 
2 n GLN 198 
2 n ARG 199 
2 n ASN 200 
2 n GLY 201 
2 n HIS 202 
2 n HIS 203 
2 n VAL 204 
2 n VAL 205 
2 n TRP 206 
2 n PRO 207 
2 n SER 208 
2 n GLU 209 
2 n GLN 210 
2 n ARG 211 
2 n ASP 212 
2 n LEU 213 
2 n LEU 214 
3 n MET 1   
3 n ARG 2   
3 n ASP 3   
3 n SER 4   
3 n VAL 5   
3 n PHE 6   
3 n ILE 7   
3 n TYR 8   
3 n SER 9   
3 n PRO 10  
3 n SER 11  
3 n TYR 12  
3 n GLN 13  
3 n THR 14  
3 n TYR 15  
3 n MET 16  
3 n PHE 17  
3 n HIS 18  
3 n GLN 19  
3 n GLU 20  
3 n HIS 21  
3 n PRO 22  
3 n PHE 23  
3 n ASN 24  
3 n GLN 25  
3 n GLN 26  
3 n ARG 27  
3 n VAL 28  
3 n LEU 29  
3 n LEU 30  
3 n THR 31  
3 n TYR 32  
3 n ASP 33  
3 n LEU 34  
3 n LEU 35  
3 n LYS 36  
3 n THR 37  
3 n ILE 38  
3 n ASN 39  
3 n ALA 40  
3 n PHE 41  
3 n ASP 42  
3 n ASP 43  
3 n GLY 44  
3 n ASP 45  
3 n ILE 46  
3 n VAL 47  
3 n THR 48  
3 n PRO 49  
3 n ARG 50  
3 n LEU 51  
3 n ALA 52  
3 n SER 53  
3 n GLU 54  
3 n GLU 55  
3 n GLU 56  
3 n LEU 57  
3 n SER 58  
3 n LEU 59  
3 n VAL 60  
3 n HIS 61  
3 n THR 62  
3 n ASP 63  
3 n ASP 64  
3 n TYR 65  
3 n ILE 66  
3 n GLN 67  
3 n ALA 68  
3 n VAL 69  
3 n LYS 70  
3 n LEU 71  
3 n ALA 72  
3 n GLY 73  
3 n ALA 74  
3 n GLY 75  
3 n LYS 76  
3 n LEU 77  
3 n PRO 78  
3 n ALA 79  
3 n GLU 80  
3 n GLU 81  
3 n GLY 82  
3 n GLU 83  
3 n SER 84  
3 n TYR 85  
3 n GLY 86  
3 n LEU 87  
3 n GLY 88  
3 n THR 89  
3 n GLU 90  
3 n ASP 91  
3 n THR 92  
3 n PRO 93  
3 n VAL 94  
3 n PHE 95  
3 n ALA 96  
3 n GLY 97  
3 n MET 98  
3 n HIS 99  
3 n GLU 100 
3 n ALA 101 
3 n ALA 102 
3 n SER 103 
3 n LEU 104 
3 n LEU 105 
3 n VAL 106 
3 n GLY 107 
3 n GLY 108 
3 n THR 109 
3 n LEU 110 
3 n THR 111 
3 n ALA 112 
3 n ALA 113 
3 n ASP 114 
3 n TRP 115 
3 n VAL 116 
3 n MET 117 
3 n SER 118 
3 n GLY 119 
3 n GLN 120 
3 n ALA 121 
3 n LEU 122 
3 n HIS 123 
3 n ALA 124 
3 n ALA 125 
3 n ASN 126 
3 n LEU 127 
3 n GLY 128 
3 n GLY 129 
3 n GLY 130 
3 n LEU 131 
3 n HIS 132 
3 n HIS 133 
3 n GLY 134 
3 n PHE 135 
3 n ARG 136 
3 n GLY 137 
3 n ARG 138 
3 n ALA 139 
3 n SER 140 
3 n GLY 141 
3 n PHE 142 
3 n CYS 143 
3 n ILE 144 
3 n TYR 145 
3 n ASN 146 
3 n ASP 147 
3 n SER 148 
3 n ALA 149 
3 n VAL 150 
3 n ALA 151 
3 n ILE 152 
3 n GLN 153 
3 n TYR 154 
3 n ILE 155 
3 n GLN 156 
3 n LYS 157 
3 n LYS 158 
3 n TYR 159 
3 n SER 160 
3 n ALA 161 
3 n ARG 162 
3 n VAL 163 
3 n LEU 164 
3 n TYR 165 
3 n ILE 166 
3 n ASP 167 
3 n THR 168 
3 n ASP 169 
3 n ALA 170 
3 n HIS 171 
3 n HIS 172 
3 n GLY 173 
3 n ASP 174 
3 n GLY 175 
3 n VAL 176 
3 n GLN 177 
3 n PHE 178 
3 n THR 179 
3 n PHE 180 
3 n TYR 181 
3 n ASP 182 
3 n ASN 183 
3 n PRO 184 
3 n ASP 185 
3 n VAL 186 
3 n CYS 187 
3 n THR 188 
3 n LEU 189 
3 n SER 190 
3 n ILE 191 
3 n HIS 192 
3 n GLU 193 
3 n THR 194 
3 n GLY 195 
3 n ARG 196 
3 n TYR 197 
3 n LEU 198 
3 n PHE 199 
3 n PRO 200 
3 n GLY 201 
3 n THR 202 
3 n GLY 203 
3 n GLN 204 
3 n ILE 205 
3 n GLN 206 
3 n GLU 207 
3 n LYS 208 
3 n GLY 209 
3 n SER 210 
3 n GLY 211 
3 n LYS 212 
3 n GLY 213 
3 n TYR 214 
3 n GLY 215 
3 n TYR 216 
3 n SER 217 
3 n PHE 218 
3 n ASN 219 
3 n ILE 220 
3 n PRO 221 
3 n LEU 222 
3 n ASP 223 
3 n ALA 224 
3 n PHE 225 
3 n THR 226 
3 n GLU 227 
3 n ASP 228 
3 n ASP 229 
3 n SER 230 
3 n PHE 231 
3 n LEU 232 
3 n GLU 233 
3 n ALA 234 
3 n TYR 235 
3 n ARG 236 
3 n THR 237 
3 n ALA 238 
3 n ALA 239 
3 n SER 240 
3 n GLU 241 
3 n VAL 242 
3 n ALA 243 
3 n ALA 244 
3 n TYR 245 
3 n PHE 246 
3 n GLU 247 
3 n PRO 248 
3 n ASP 249 
3 n VAL 250 
3 n ILE 251 
3 n ILE 252 
3 n SER 253 
3 n GLN 254 
3 n ASN 255 
3 n GLY 256 
3 n ALA 257 
3 n ASP 258 
3 n ALA 259 
3 n HIS 260 
3 n TYR 261 
3 n TYR 262 
3 n ASP 263 
3 n PRO 264 
3 n LEU 265 
3 n THR 266 
3 n HIS 267 
3 n LEU 268 
3 n SER 269 
3 n ALA 270 
3 n THR 271 
3 n ILE 272 
3 n ASN 273 
3 n ILE 274 
3 n TYR 275 
3 n GLU 276 
3 n GLU 277 
3 n ILE 278 
3 n PRO 279 
3 n ARG 280 
3 n LEU 281 
3 n ALA 282 
3 n HIS 283 
3 n THR 284 
3 n LEU 285 
3 n ALA 286 
3 n HIS 287 
3 n GLN 288 
3 n TYR 289 
3 n CYS 290 
3 n GLY 291 
3 n GLY 292 
3 n LYS 293 
3 n TRP 294 
3 n ILE 295 
3 n ALA 296 
3 n VAL 297 
3 n GLY 298 
3 n GLY 299 
3 n GLY 300 
3 n GLY 301 
3 n TYR 302 
3 n ASP 303 
3 n ILE 304 
3 n TRP 305 
3 n ARG 306 
3 n VAL 307 
3 n VAL 308 
3 n PRO 309 
3 n ARG 310 
3 n ALA 311 
3 n TRP 312 
3 n ALA 313 
3 n ARG 314 
3 n ILE 315 
3 n TRP 316 
3 n LEU 317 
3 n GLU 318 
3 n MET 319 
3 n LYS 320 
3 n GLY 321 
3 n ILE 322 
3 n ASP 323 
3 n PRO 324 
3 n GLY 325 
3 n HIS 326 
3 n GLU 327 
3 n ILE 328 
3 n PRO 329 
3 n PRO 330 
3 n GLU 331 
3 n TRP 332 
3 n ILE 333 
3 n VAL 334 
3 n LYS 335 
3 n TRP 336 
3 n GLN 337 
3 n LYS 338 
3 n GLN 339 
3 n CYS 340 
3 n PRO 341 
3 n VAL 342 
3 n ALA 343 
3 n LEU 344 
3 n PRO 345 
3 n SER 346 
3 n SER 347 
3 n TRP 348 
3 n SER 349 
3 n ASP 350 
3 n PRO 351 
3 n ALA 352 
3 n ASP 353 
3 n LEU 354 
3 n TYR 355 
3 n PRO 356 
3 n PRO 357 
3 n ILE 358 
3 n PRO 359 
3 n ARG 360 
3 n LYS 361 
3 n PRO 362 
3 n GLU 363 
3 n ILE 364 
3 n THR 365 
3 n GLU 366 
3 n LYS 367 
3 n ASN 368 
3 n ALA 369 
3 n GLN 370 
3 n THR 371 
3 n VAL 372 
3 n SER 373 
3 n LYS 374 
3 n ALA 375 
3 n LEU 376 
3 n TYR 377 
3 n ALA 378 
3 n ILE 379 
3 n ARG 380 
3 n SER 381 
3 n GLU 382 
3 n GLN 383 
3 n GLN 384 
3 n ARG 385 
3 n THR 386 
3 n LYS 387 
4 n MET 1   
4 n ARG 2   
4 n ASP 3   
4 n SER 4   
4 n VAL 5   
4 n PHE 6   
4 n ILE 7   
4 n TYR 8   
4 n SER 9   
4 n PRO 10  
4 n SER 11  
4 n TYR 12  
4 n GLN 13  
4 n THR 14  
4 n TYR 15  
4 n MET 16  
4 n PHE 17  
4 n HIS 18  
4 n GLN 19  
4 n GLU 20  
4 n HIS 21  
4 n PRO 22  
4 n PHE 23  
4 n ASN 24  
4 n GLN 25  
4 n GLN 26  
4 n ARG 27  
4 n VAL 28  
4 n LEU 29  
4 n LEU 30  
4 n THR 31  
4 n TYR 32  
4 n ASP 33  
4 n LEU 34  
4 n LEU 35  
4 n LYS 36  
4 n THR 37  
4 n ILE 38  
4 n ASN 39  
4 n ALA 40  
4 n PHE 41  
4 n ASP 42  
4 n ASP 43  
4 n GLY 44  
4 n ASP 45  
4 n ILE 46  
4 n VAL 47  
4 n THR 48  
4 n PRO 49  
4 n ARG 50  
4 n LEU 51  
4 n ALA 52  
4 n SER 53  
4 n GLU 54  
4 n GLU 55  
4 n GLU 56  
4 n LEU 57  
4 n SER 58  
4 n LEU 59  
4 n VAL 60  
4 n HIS 61  
4 n THR 62  
4 n ASP 63  
4 n ASP 64  
4 n TYR 65  
4 n ILE 66  
4 n GLN 67  
4 n ALA 68  
4 n VAL 69  
4 n LYS 70  
4 n LEU 71  
4 n ALA 72  
4 n GLY 73  
4 n ALA 74  
4 n GLY 75  
4 n LYS 76  
4 n LEU 77  
4 n PRO 78  
4 n ALA 79  
4 n GLU 80  
4 n GLU 81  
4 n GLY 82  
4 n GLU 83  
4 n SER 84  
4 n TYR 85  
4 n GLY 86  
4 n LEU 87  
4 n GLY 88  
4 n THR 89  
4 n GLU 90  
4 n ASP 91  
4 n THR 92  
4 n PRO 93  
4 n VAL 94  
4 n PHE 95  
4 n ALA 96  
4 n GLY 97  
4 n MET 98  
4 n HIS 99  
4 n GLU 100 
4 n ALA 101 
4 n ALA 102 
4 n SER 103 
4 n LEU 104 
4 n LEU 105 
4 n VAL 106 
4 n GLY 107 
4 n GLY 108 
4 n THR 109 
4 n LEU 110 
4 n THR 111 
4 n ALA 112 
4 n ALA 113 
4 n ASP 114 
4 n TRP 115 
4 n VAL 116 
4 n MET 117 
4 n SER 118 
4 n GLY 119 
4 n GLN 120 
4 n ALA 121 
4 n LEU 122 
4 n HIS 123 
4 n ALA 124 
4 n ALA 125 
4 n ASN 126 
4 n LEU 127 
4 n GLY 128 
4 n GLY 129 
4 n GLY 130 
4 n LEU 131 
4 n HIS 132 
4 n HIS 133 
4 n GLY 134 
4 n PHE 135 
4 n ARG 136 
4 n GLY 137 
4 n ARG 138 
4 n ALA 139 
4 n SER 140 
4 n GLY 141 
4 n PHE 142 
4 n CYS 143 
4 n ILE 144 
4 n TYR 145 
4 n ASN 146 
4 n ASP 147 
4 n SER 148 
4 n ALA 149 
4 n VAL 150 
4 n ALA 151 
4 n ILE 152 
4 n GLN 153 
4 n TYR 154 
4 n ILE 155 
4 n GLN 156 
4 n LYS 157 
4 n LYS 158 
4 n TYR 159 
4 n SER 160 
4 n ALA 161 
4 n ARG 162 
4 n VAL 163 
4 n LEU 164 
4 n TYR 165 
4 n ILE 166 
4 n ASP 167 
4 n THR 168 
4 n ASP 169 
4 n ALA 170 
4 n HIS 171 
4 n HIS 172 
4 n GLY 173 
4 n ASP 174 
4 n GLY 175 
4 n VAL 176 
4 n GLN 177 
4 n PHE 178 
4 n THR 179 
4 n PHE 180 
4 n TYR 181 
4 n ASP 182 
4 n ASN 183 
4 n PRO 184 
4 n ASP 185 
4 n VAL 186 
4 n CYS 187 
4 n THR 188 
4 n LEU 189 
4 n SER 190 
4 n ILE 191 
4 n HIS 192 
4 n GLU 193 
4 n THR 194 
4 n GLY 195 
4 n ARG 196 
4 n TYR 197 
4 n LEU 198 
4 n PHE 199 
4 n PRO 200 
4 n GLY 201 
4 n THR 202 
4 n GLY 203 
4 n GLN 204 
4 n ILE 205 
4 n GLN 206 
4 n GLU 207 
4 n LYS 208 
4 n GLY 209 
4 n SER 210 
4 n GLY 211 
4 n LYS 212 
4 n GLY 213 
4 n TYR 214 
4 n GLY 215 
4 n TYR 216 
4 n SER 217 
4 n PHE 218 
4 n ASN 219 
4 n ILE 220 
4 n PRO 221 
4 n LEU 222 
4 n ASP 223 
4 n ALA 224 
4 n PHE 225 
4 n THR 226 
4 n GLU 227 
4 n ASP 228 
4 n ASP 229 
4 n SER 230 
4 n PHE 231 
4 n LEU 232 
4 n GLU 233 
4 n ALA 234 
4 n TYR 235 
4 n ARG 236 
4 n THR 237 
4 n ALA 238 
4 n ALA 239 
4 n SER 240 
4 n GLU 241 
4 n VAL 242 
4 n ALA 243 
4 n ALA 244 
4 n TYR 245 
4 n PHE 246 
4 n GLU 247 
4 n PRO 248 
4 n ASP 249 
4 n VAL 250 
4 n ILE 251 
4 n ILE 252 
4 n SER 253 
4 n GLN 254 
4 n ASN 255 
4 n GLY 256 
4 n ALA 257 
4 n ASP 258 
4 n ALA 259 
4 n HIS 260 
4 n TYR 261 
4 n TYR 262 
4 n ASP 263 
4 n PRO 264 
4 n LEU 265 
4 n THR 266 
4 n HIS 267 
4 n LEU 268 
4 n SER 269 
4 n ALA 270 
4 n THR 271 
4 n ILE 272 
4 n ASN 273 
4 n ILE 274 
4 n TYR 275 
4 n GLU 276 
4 n GLU 277 
4 n ILE 278 
4 n PRO 279 
4 n ARG 280 
4 n LEU 281 
4 n ALA 282 
4 n HIS 283 
4 n THR 284 
4 n LEU 285 
4 n ALA 286 
4 n HIS 287 
4 n GLN 288 
4 n TYR 289 
4 n CYS 290 
4 n GLY 291 
4 n GLY 292 
4 n LYS 293 
4 n TRP 294 
4 n ILE 295 
4 n ALA 296 
4 n VAL 297 
4 n GLY 298 
4 n GLY 299 
4 n GLY 300 
4 n GLY 301 
4 n TYR 302 
4 n ASP 303 
4 n ILE 304 
4 n TRP 305 
4 n ARG 306 
4 n VAL 307 
4 n VAL 308 
4 n PRO 309 
4 n ARG 310 
4 n ALA 311 
4 n TRP 312 
4 n ALA 313 
4 n ARG 314 
4 n ILE 315 
4 n TRP 316 
4 n LEU 317 
4 n GLU 318 
4 n MET 319 
4 n LYS 320 
4 n GLY 321 
4 n ILE 322 
4 n ASP 323 
4 n PRO 324 
4 n GLY 325 
4 n HIS 326 
4 n GLU 327 
4 n ILE 328 
4 n PRO 329 
4 n PRO 330 
4 n GLU 331 
4 n TRP 332 
4 n ILE 333 
4 n VAL 334 
4 n LYS 335 
4 n TRP 336 
4 n GLN 337 
4 n LYS 338 
4 n GLN 339 
4 n CYS 340 
4 n PRO 341 
4 n VAL 342 
4 n ALA 343 
4 n LEU 344 
4 n PRO 345 
4 n SER 346 
4 n SER 347 
4 n TRP 348 
4 n SER 349 
4 n ASP 350 
4 n PRO 351 
4 n ALA 352 
4 n ASP 353 
4 n LEU 354 
4 n TYR 355 
4 n PRO 356 
4 n PRO 357 
4 n ILE 358 
4 n PRO 359 
4 n ARG 360 
4 n LYS 361 
4 n PRO 362 
4 n GLU 363 
4 n ILE 364 
4 n THR 365 
4 n GLU 366 
4 n LYS 367 
4 n ASN 368 
4 n ALA 369 
4 n GLN 370 
4 n THR 371 
4 n VAL 372 
4 n SER 373 
4 n LYS 374 
4 n ALA 375 
4 n LEU 376 
4 n TYR 377 
4 n ALA 378 
4 n ILE 379 
4 n ARG 380 
4 n SER 381 
4 n GLU 382 
4 n GLN 383 
4 n GLN 384 
4 n ARG 385 
4 n THR 386 
4 n LYS 387 
#
_ma_data.content_type "model coordinates"
_ma_data.id           1
_ma_data.name         Model
#
_ma_model_list.data_id          1
_ma_model_list.model_group_id   1
_ma_model_list.model_group_name "AlphaFold-beta-20231127 (3.0.0 @ 2025-02-20 12:14:47)"
_ma_model_list.model_id         1
_ma_model_list.model_name       "Top ranked model"
_ma_model_list.model_type       "Ab initio model"
_ma_model_list.ordinal_id       1
#
loop_
_ma_protocol_step.method_type
_ma_protocol_step.ordinal_id
_ma_protocol_step.protocol_id
_ma_protocol_step.step_id
"coevolution MSA" 1 1 1 
"template search" 2 1 2 
modeling          3 1 3 
#
loop_
_ma_qa_metric.id
_ma_qa_metric.mode
_ma_qa_metric.name
_ma_qa_metric.software_group_id
_ma_qa_metric.type
1 global pLDDT 1 pLDDT 
2 local  pLDDT 1 pLDDT 
#
_ma_qa_metric_global.metric_id    1
_ma_qa_metric_global.metric_value 89.95
_ma_qa_metric_global.model_id     1
_ma_qa_metric_global.ordinal_id   1
#
_ma_software_group.group_id    1
_ma_software_group.ordinal_id  1
_ma_software_group.software_id 1
#
loop_
_ma_target_entity.data_id
_ma_target_entity.entity_id
_ma_target_entity.origin
1 1 . 
1 2 . 
1 3 . 
1 4 . 
1 5 . 
1 6 . 
#
loop_
_ma_target_entity_instance.asym_id
_ma_target_entity_instance.details
_ma_target_entity_instance.entity_id
A . 1 
B . 2 
C . 3 
D . 4 
E . 5 
F . 6 
#
loop_
_pdbx_data_usage.details
_pdbx_data_usage.id
_pdbx_data_usage.type
_pdbx_data_usage.url
;Non-commercial use only, by using this file you agree to the terms of use found
at https://github.com/google-deepmind/alphafold3/blob/main/OUTPUT_TERMS_OF_USE.md.
To request access to the AlphaFold 3 model parameters, follow the process set
out at https://github.com/google-deepmind/alphafold3. You may only use these if
received directly from Google. Use is subject to terms of use available at
https://github.com/google-deepmind/alphafold3/blob/main/WEIGHTS_TERMS_OF_USE.md.

;
1 license    https://github.com/google-deepmind/alphafold3/blob/main/OUTPUT_TERMS_OF_USE.md 
;AlphaFold 3 and its output are not intended for, have not been validated for,
and are not approved for clinical use. They are provided "as-is" without any
warranty of any kind, whether expressed or implied. No warranty is given that
use shall not infringe the rights of any third party.

;
2 disclaimer ?                                                                              
#
loop_
_pdbx_nonpoly_scheme.asym_id
_pdbx_nonpoly_scheme.auth_seq_num
_pdbx_nonpoly_scheme.entity_id
_pdbx_nonpoly_scheme.mon_id
_pdbx_nonpoly_scheme.pdb_ins_code
_pdbx_nonpoly_scheme.pdb_seq_num
_pdbx_nonpoly_scheme.pdb_strand_id
E 1 5 LIG_E . 1 E 
F 1 6 LIG_F . 1 F 
#
loop_
_pdbx_poly_seq_scheme.asym_id
_pdbx_poly_seq_scheme.auth_seq_num
_pdbx_poly_seq_scheme.entity_id
_pdbx_poly_seq_scheme.hetero
_pdbx_poly_seq_scheme.mon_id
_pdbx_poly_seq_scheme.pdb_ins_code
_pdbx_poly_seq_scheme.pdb_seq_num
_pdbx_poly_seq_scheme.pdb_strand_id
_pdbx_poly_seq_scheme.seq_id
A 1   1 n MET . 1   A 1   
A 2   1 n ILE . 2   A 2   
A 3   1 n VAL . 3   A 3   
A 4   1 n GLU . 4   A 4   
A 5   1 n GLN . 5   A 5   
A 6   1 n ILE . 6   A 6   
A 7   1 n MET . 7   A 7   
A 8   1 n LYS . 8   A 8   
A 9   1 n ARG . 9   A 9   
A 10  1 n ASP . 10  A 10  
A 11  1 n VAL . 11  A 11  
A 12  1 n ILE . 12  A 12  
A 13  1 n THR . 13  A 13  
A 14  1 n LEU . 14  A 14  
A 15  1 n THR . 15  A 15  
A 16  1 n LYS . 16  A 16  
A 17  1 n THR . 17  A 17  
A 18  1 n ASP . 18  A 18  
A 19  1 n THR . 19  A 19  
A 20  1 n LEU . 20  A 20  
A 21  1 n GLU . 21  A 21  
A 22  1 n THR . 22  A 22  
A 23  1 n ALA . 23  A 23  
A 24  1 n ILE . 24  A 24  
A 25  1 n CYS . 25  A 25  
A 26  1 n LYS . 26  A 26  
A 27  1 n LEU . 27  A 27  
A 28  1 n LYS . 28  A 28  
A 29  1 n GLU . 29  A 29  
A 30  1 n PHE . 30  A 30  
A 31  1 n HIS . 31  A 31  
A 32  1 n ILE . 32  A 32  
A 33  1 n ARG . 33  A 33  
A 34  1 n HIS . 34  A 34  
A 35  1 n LEU . 35  A 35  
A 36  1 n PRO . 36  A 36  
A 37  1 n VAL . 37  A 37  
A 38  1 n VAL . 38  A 38  
A 39  1 n ASP . 39  A 39  
A 40  1 n GLU . 40  A 40  
A 41  1 n GLU . 41  A 41  
A 42  1 n ARG . 42  A 42  
A 43  1 n HIS . 43  A 43  
A 44  1 n VAL . 44  A 44  
A 45  1 n ILE . 45  A 45  
A 46  1 n GLY . 46  A 46  
A 47  1 n MET . 47  A 47  
A 48  1 n ILE . 48  A 48  
A 49  1 n THR . 49  A 49  
A 50  1 n ASP . 50  A 50  
A 51  1 n ARG . 51  A 51  
A 52  1 n ASP . 52  A 52  
A 53  1 n MET . 53  A 53  
A 54  1 n LYS . 54  A 54  
A 55  1 n GLN . 55  A 55  
A 56  1 n ALA . 56  A 56  
A 57  1 n SER . 57  A 57  
A 58  1 n PRO . 58  A 58  
A 59  1 n SER . 59  A 59  
A 60  1 n ILE . 60  A 60  
A 61  1 n PHE . 61  A 61  
A 62  1 n GLU . 62  A 62  
A 63  1 n GLU . 63  A 63  
A 64  1 n ASN . 64  A 64  
A 65  1 n LYS . 65  A 65  
A 66  1 n ARG . 66  A 66  
A 67  1 n SER . 67  A 67  
A 68  1 n LEU . 68  A 68  
A 69  1 n PHE . 69  A 69  
A 70  1 n LEU . 70  A 70  
A 71  1 n THR . 71  A 71  
A 72  1 n ARG . 72  A 72  
A 73  1 n SER . 73  A 73  
A 74  1 n VAL . 74  A 74  
A 75  1 n ASP . 75  A 75  
A 76  1 n SER . 76  A 76  
A 77  1 n ILE . 77  A 77  
A 78  1 n MET . 78  A 78  
A 79  1 n LYS . 79  A 79  
A 80  1 n LYS . 80  A 80  
A 81  1 n ASP . 81  A 81  
A 82  1 n VAL . 82  A 82  
A 83  1 n VAL . 83  A 83  
A 84  1 n CYS . 84  A 84  
A 85  1 n ALA . 85  A 85  
A 86  1 n HIS . 86  A 86  
A 87  1 n PRO . 87  A 87  
A 88  1 n LEU . 88  A 88  
A 89  1 n ASP . 89  A 89  
A 90  1 n PHE . 90  A 90  
A 91  1 n VAL . 91  A 91  
A 92  1 n GLU . 92  A 92  
A 93  1 n GLU . 93  A 93  
A 94  1 n ILE . 94  A 94  
A 95  1 n SER . 95  A 95  
A 96  1 n ALA . 96  A 96  
A 97  1 n VAL . 97  A 97  
A 98  1 n PHE . 98  A 98  
A 99  1 n TYR . 99  A 99  
A 100 1 n GLU . 100 A 100 
A 101 1 n HIS . 101 A 101 
A 102 1 n GLY . 102 A 102 
A 103 1 n ILE . 103 A 103 
A 104 1 n GLY . 104 A 104 
A 105 1 n CYS . 105 A 105 
A 106 1 n LEU . 106 A 106 
A 107 1 n PRO . 107 A 107 
A 108 1 n VAL . 108 A 108 
A 109 1 n VAL . 109 A 109 
A 110 1 n HIS . 110 A 110 
A 111 1 n HIS . 111 A 111 
A 112 1 n GLN . 112 A 112 
A 113 1 n LYS . 113 A 113 
A 114 1 n LEU . 114 A 114 
A 115 1 n ILE . 115 A 115 
A 116 1 n GLY . 116 A 116 
A 117 1 n ILE . 117 A 117 
A 118 1 n LEU . 118 A 118 
A 119 1 n THR . 119 A 119 
A 120 1 n LYS . 120 A 120 
A 121 1 n THR . 121 A 121 
A 122 1 n ASP . 122 A 122 
A 123 1 n LEU . 123 A 123 
A 124 1 n LEU . 124 A 124 
A 125 1 n ARG . 125 A 125 
A 126 1 n THR . 126 A 126 
A 127 1 n PHE . 127 A 127 
A 128 1 n VAL . 128 A 128 
A 129 1 n LYS . 129 A 129 
A 130 1 n LEU . 130 A 130 
A 131 1 n THR . 131 A 131 
A 132 1 n GLY . 132 A 132 
A 133 1 n ALA . 133 A 133 
A 134 1 n ASP . 134 A 134 
A 135 1 n GLN . 135 A 135 
A 136 1 n PRO . 136 A 136 
A 137 1 n GLY . 137 A 137 
A 138 1 n SER . 138 A 138 
A 139 1 n GLN . 139 A 139 
A 140 1 n ILE . 140 A 140 
A 141 1 n GLU . 141 A 141 
A 142 1 n ILE . 142 A 142 
A 143 1 n LYS . 143 A 143 
A 144 1 n VAL . 144 A 144 
A 145 1 n ASN . 145 A 145 
A 146 1 n ASP . 146 A 146 
A 147 1 n ILE . 147 A 147 
A 148 1 n THR . 148 A 148 
A 149 1 n LYS . 149 A 149 
A 150 1 n SER . 150 A 150 
A 151 1 n LEU . 151 A 151 
A 152 1 n ALA . 152 A 152 
A 153 1 n GLU . 153 A 153 
A 154 1 n ILE . 154 A 154 
A 155 1 n SER . 155 A 155 
A 156 1 n SER . 156 A 156 
A 157 1 n LEU . 157 A 157 
A 158 1 n CYS . 158 A 158 
A 159 1 n GLN . 159 A 159 
A 160 1 n ASP . 160 A 160 
A 161 1 n LEU . 161 A 161 
A 162 1 n GLN . 162 A 162 
A 163 1 n VAL . 163 A 163 
A 164 1 n LYS . 164 A 164 
A 165 1 n ILE . 165 A 165 
A 166 1 n LEU . 166 A 166 
A 167 1 n SER . 167 A 167 
A 168 1 n VAL . 168 A 168 
A 169 1 n LEU . 169 A 169 
A 170 1 n VAL . 170 A 170 
A 171 1 n TYR . 171 A 171 
A 172 1 n PRO . 172 A 172 
A 173 1 n HIS . 173 A 173 
A 174 1 n ASP . 174 A 174 
A 175 1 n ASP . 175 A 175 
A 176 1 n PRO . 176 A 176 
A 177 1 n GLY . 177 A 177 
A 178 1 n VAL . 178 A 178 
A 179 1 n LYS . 179 A 179 
A 180 1 n VAL . 180 A 180 
A 181 1 n LEU . 181 A 181 
A 182 1 n VAL . 182 A 182 
A 183 1 n PHE . 183 A 183 
A 184 1 n ARG . 184 A 184 
A 185 1 n VAL . 185 A 185 
A 186 1 n LYS . 186 A 186 
A 187 1 n THR . 187 A 187 
A 188 1 n MET . 188 A 188 
A 189 1 n ASN . 189 A 189 
A 190 1 n PRO . 190 A 190 
A 191 1 n LEU . 191 A 191 
A 192 1 n PRO . 192 A 192 
A 193 1 n PHE . 193 A 193 
A 194 1 n LEU . 194 A 194 
A 195 1 n GLN . 195 A 195 
A 196 1 n ALA . 196 A 196 
A 197 1 n LEU . 197 A 197 
A 198 1 n GLN . 198 A 198 
A 199 1 n ARG . 199 A 199 
A 200 1 n ASN . 200 A 200 
A 201 1 n GLY . 201 A 201 
A 202 1 n HIS . 202 A 202 
A 203 1 n HIS . 203 A 203 
A 204 1 n VAL . 204 A 204 
A 205 1 n VAL . 205 A 205 
A 206 1 n TRP . 206 A 206 
A 207 1 n PRO . 207 A 207 
A 208 1 n SER . 208 A 208 
A 209 1 n GLU . 209 A 209 
A 210 1 n GLN . 210 A 210 
A 211 1 n ARG . 211 A 211 
A 212 1 n ASP . 212 A 212 
A 213 1 n LEU . 213 A 213 
A 214 1 n LEU . 214 A 214 
B 1   2 n MET . 1   B 1   
B 2   2 n ILE . 2   B 2   
B 3   2 n VAL . 3   B 3   
B 4   2 n GLU . 4   B 4   
B 5   2 n GLN . 5   B 5   
B 6   2 n ILE . 6   B 6   
B 7   2 n MET . 7   B 7   
B 8   2 n LYS . 8   B 8   
B 9   2 n ARG . 9   B 9   
B 10  2 n ASP . 10  B 10  
B 11  2 n VAL . 11  B 11  
B 12  2 n ILE . 12  B 12  
B 13  2 n THR . 13  B 13  
B 14  2 n LEU . 14  B 14  
B 15  2 n THR . 15  B 15  
B 16  2 n LYS . 16  B 16  
B 17  2 n THR . 17  B 17  
B 18  2 n ASP . 18  B 18  
B 19  2 n THR . 19  B 19  
B 20  2 n LEU . 20  B 20  
B 21  2 n GLU . 21  B 21  
B 22  2 n THR . 22  B 22  
B 23  2 n ALA . 23  B 23  
B 24  2 n ILE . 24  B 24  
B 25  2 n CYS . 25  B 25  
B 26  2 n LYS . 26  B 26  
B 27  2 n LEU . 27  B 27  
B 28  2 n LYS . 28  B 28  
B 29  2 n GLU . 29  B 29  
B 30  2 n PHE . 30  B 30  
B 31  2 n HIS . 31  B 31  
B 32  2 n ILE . 32  B 32  
B 33  2 n ARG . 33  B 33  
B 34  2 n HIS . 34  B 34  
B 35  2 n LEU . 35  B 35  
B 36  2 n PRO . 36  B 36  
B 37  2 n VAL . 37  B 37  
B 38  2 n VAL . 38  B 38  
B 39  2 n ASP . 39  B 39  
B 40  2 n GLU . 40  B 40  
B 41  2 n GLU . 41  B 41  
B 42  2 n ARG . 42  B 42  
B 43  2 n HIS . 43  B 43  
B 44  2 n VAL . 44  B 44  
B 45  2 n ILE . 45  B 45  
B 46  2 n GLY . 46  B 46  
B 47  2 n MET . 47  B 47  
B 48  2 n ILE . 48  B 48  
B 49  2 n THR . 49  B 49  
B 50  2 n ASP . 50  B 50  
B 51  2 n ARG . 51  B 51  
B 52  2 n ASP . 52  B 52  
B 53  2 n MET . 53  B 53  
B 54  2 n LYS . 54  B 54  
B 55  2 n GLN . 55  B 55  
B 56  2 n ALA . 56  B 56  
B 57  2 n SER . 57  B 57  
B 58  2 n PRO . 58  B 58  
B 59  2 n SER . 59  B 59  
B 60  2 n ILE . 60  B 60  
B 61  2 n PHE . 61  B 61  
B 62  2 n GLU . 62  B 62  
B 63  2 n GLU . 63  B 63  
B 64  2 n ASN . 64  B 64  
B 65  2 n LYS . 65  B 65  
B 66  2 n ARG . 66  B 66  
B 67  2 n SER . 67  B 67  
B 68  2 n LEU . 68  B 68  
B 69  2 n PHE . 69  B 69  
B 70  2 n LEU . 70  B 70  
B 71  2 n THR . 71  B 71  
B 72  2 n ARG . 72  B 72  
B 73  2 n SER . 73  B 73  
B 74  2 n VAL . 74  B 74  
B 75  2 n ASP . 75  B 75  
B 76  2 n SER . 76  B 76  
B 77  2 n ILE . 77  B 77  
B 78  2 n MET . 78  B 78  
B 79  2 n LYS . 79  B 79  
B 80  2 n LYS . 80  B 80  
B 81  2 n ASP . 81  B 81  
B 82  2 n VAL . 82  B 82  
B 83  2 n VAL . 83  B 83  
B 84  2 n CYS . 84  B 84  
B 85  2 n ALA . 85  B 85  
B 86  2 n HIS . 86  B 86  
B 87  2 n PRO . 87  B 87  
B 88  2 n LEU . 88  B 88  
B 89  2 n ASP . 89  B 89  
B 90  2 n PHE . 90  B 90  
B 91  2 n VAL . 91  B 91  
B 92  2 n GLU . 92  B 92  
B 93  2 n GLU . 93  B 93  
B 94  2 n ILE . 94  B 94  
B 95  2 n SER . 95  B 95  
B 96  2 n ALA . 96  B 96  
B 97  2 n VAL . 97  B 97  
B 98  2 n PHE . 98  B 98  
B 99  2 n TYR . 99  B 99  
B 100 2 n GLU . 100 B 100 
B 101 2 n HIS . 101 B 101 
B 102 2 n GLY . 102 B 102 
B 103 2 n ILE . 103 B 103 
B 104 2 n GLY . 104 B 104 
B 105 2 n CYS . 105 B 105 
B 106 2 n LEU . 106 B 106 
B 107 2 n PRO . 107 B 107 
B 108 2 n VAL . 108 B 108 
B 109 2 n VAL . 109 B 109 
B 110 2 n HIS . 110 B 110 
B 111 2 n HIS . 111 B 111 
B 112 2 n GLN . 112 B 112 
B 113 2 n LYS . 113 B 113 
B 114 2 n LEU . 114 B 114 
B 115 2 n ILE . 115 B 115 
B 116 2 n GLY . 116 B 116 
B 117 2 n ILE . 117 B 117 
B 118 2 n LEU . 118 B 118 
B 119 2 n THR . 119 B 119 
B 120 2 n LYS . 120 B 120 
B 121 2 n THR . 121 B 121 
B 122 2 n ASP . 122 B 122 
B 123 2 n LEU . 123 B 123 
B 124 2 n LEU . 124 B 124 
B 125 2 n ARG . 125 B 125 
B 126 2 n THR . 126 B 126 
B 127 2 n PHE . 127 B 127 
B 128 2 n VAL . 128 B 128 
B 129 2 n LYS . 129 B 129 
B 130 2 n LEU . 130 B 130 
B 131 2 n THR . 131 B 131 
B 132 2 n GLY . 132 B 132 
B 133 2 n ALA . 133 B 133 
B 134 2 n ASP . 134 B 134 
B 135 2 n GLN . 135 B 135 
B 136 2 n PRO . 136 B 136 
B 137 2 n GLY . 137 B 137 
B 138 2 n SER . 138 B 138 
B 139 2 n GLN . 139 B 139 
B 140 2 n ILE . 140 B 140 
B 141 2 n GLU . 141 B 141 
B 142 2 n ILE . 142 B 142 
B 143 2 n LYS . 143 B 143 
B 144 2 n VAL . 144 B 144 
B 145 2 n ASN . 145 B 145 
B 146 2 n ASP . 146 B 146 
B 147 2 n ILE . 147 B 147 
B 148 2 n THR . 148 B 148 
B 149 2 n LYS . 149 B 149 
B 150 2 n SER . 150 B 150 
B 151 2 n LEU . 151 B 151 
B 152 2 n ALA . 152 B 152 
B 153 2 n GLU . 153 B 153 
B 154 2 n ILE . 154 B 154 
B 155 2 n SER . 155 B 155 
B 156 2 n SER . 156 B 156 
B 157 2 n LEU . 157 B 157 
B 158 2 n CYS . 158 B 158 
B 159 2 n GLN . 159 B 159 
B 160 2 n ASP . 160 B 160 
B 161 2 n LEU . 161 B 161 
B 162 2 n GLN . 162 B 162 
B 163 2 n VAL . 163 B 163 
B 164 2 n LYS . 164 B 164 
B 165 2 n ILE . 165 B 165 
B 166 2 n LEU . 166 B 166 
B 167 2 n SER . 167 B 167 
B 168 2 n VAL . 168 B 168 
B 169 2 n LEU . 169 B 169 
B 170 2 n VAL . 170 B 170 
B 171 2 n TYR . 171 B 171 
B 172 2 n PRO . 172 B 172 
B 173 2 n HIS . 173 B 173 
B 174 2 n ASP . 174 B 174 
B 175 2 n ASP . 175 B 175 
B 176 2 n PRO . 176 B 176 
B 177 2 n GLY . 177 B 177 
B 178 2 n VAL . 178 B 178 
B 179 2 n LYS . 179 B 179 
B 180 2 n VAL . 180 B 180 
B 181 2 n LEU . 181 B 181 
B 182 2 n VAL . 182 B 182 
B 183 2 n PHE . 183 B 183 
B 184 2 n ARG . 184 B 184 
B 185 2 n VAL . 185 B 185 
B 186 2 n LYS . 186 B 186 
B 187 2 n THR . 187 B 187 
B 188 2 n MET . 188 B 188 
B 189 2 n ASN . 189 B 189 
B 190 2 n PRO . 190 B 190 
B 191 2 n LEU . 191 B 191 
B 192 2 n PRO . 192 B 192 
B 193 2 n PHE . 193 B 193 
B 194 2 n LEU . 194 B 194 
B 195 2 n GLN . 195 B 195 
B 196 2 n ALA . 196 B 196 
B 197 2 n LEU . 197 B 197 
B 198 2 n GLN . 198 B 198 
B 199 2 n ARG . 199 B 199 
B 200 2 n ASN . 200 B 200 
B 201 2 n GLY . 201 B 201 
B 202 2 n HIS . 202 B 202 
B 203 2 n HIS . 203 B 203 
B 204 2 n VAL . 204 B 204 
B 205 2 n VAL . 205 B 205 
B 206 2 n TRP . 206 B 206 
B 207 2 n PRO . 207 B 207 
B 208 2 n SER . 208 B 208 
B 209 2 n GLU . 209 B 209 
B 210 2 n GLN . 210 B 210 
B 211 2 n ARG . 211 B 211 
B 212 2 n ASP . 212 B 212 
B 213 2 n LEU . 213 B 213 
B 214 2 n LEU . 214 B 214 
C 1   3 n MET . 1   C 1   
C 2   3 n ARG . 2   C 2   
C 3   3 n ASP . 3   C 3   
C 4   3 n SER . 4   C 4   
C 5   3 n VAL . 5   C 5   
C 6   3 n PHE . 6   C 6   
C 7   3 n ILE . 7   C 7   
C 8   3 n TYR . 8   C 8   
C 9   3 n SER . 9   C 9   
C 10  3 n PRO . 10  C 10  
C 11  3 n SER . 11  C 11  
C 12  3 n TYR . 12  C 12  
C 13  3 n GLN . 13  C 13  
C 14  3 n THR . 14  C 14  
C 15  3 n TYR . 15  C 15  
C 16  3 n MET . 16  C 16  
C 17  3 n PHE . 17  C 17  
C 18  3 n HIS . 18  C 18  
C 19  3 n GLN . 19  C 19  
C 20  3 n GLU . 20  C 20  
C 21  3 n HIS . 21  C 21  
C 22  3 n PRO . 22  C 22  
C 23  3 n PHE . 23  C 23  
C 24  3 n ASN . 24  C 24  
C 25  3 n GLN . 25  C 25  
C 26  3 n GLN . 26  C 26  
C 27  3 n ARG . 27  C 27  
C 28  3 n VAL . 28  C 28  
C 29  3 n LEU . 29  C 29  
C 30  3 n LEU . 30  C 30  
C 31  3 n THR . 31  C 31  
C 32  3 n TYR . 32  C 32  
C 33  3 n ASP . 33  C 33  
C 34  3 n LEU . 34  C 34  
C 35  3 n LEU . 35  C 35  
C 36  3 n LYS . 36  C 36  
C 37  3 n THR . 37  C 37  
C 38  3 n ILE . 38  C 38  
C 39  3 n ASN . 39  C 39  
C 40  3 n ALA . 40  C 40  
C 41  3 n PHE . 41  C 41  
C 42  3 n ASP . 42  C 42  
C 43  3 n ASP . 43  C 43  
C 44  3 n GLY . 44  C 44  
C 45  3 n ASP . 45  C 45  
C 46  3 n ILE . 46  C 46  
C 47  3 n VAL . 47  C 47  
C 48  3 n THR . 48  C 48  
C 49  3 n PRO . 49  C 49  
C 50  3 n ARG . 50  C 50  
C 51  3 n LEU . 51  C 51  
C 52  3 n ALA . 52  C 52  
C 53  3 n SER . 53  C 53  
C 54  3 n GLU . 54  C 54  
C 55  3 n GLU . 55  C 55  
C 56  3 n GLU . 56  C 56  
C 57  3 n LEU . 57  C 57  
C 58  3 n SER . 58  C 58  
C 59  3 n LEU . 59  C 59  
C 60  3 n VAL . 60  C 60  
C 61  3 n HIS . 61  C 61  
C 62  3 n THR . 62  C 62  
C 63  3 n ASP . 63  C 63  
C 64  3 n ASP . 64  C 64  
C 65  3 n TYR . 65  C 65  
C 66  3 n ILE . 66  C 66  
C 67  3 n GLN . 67  C 67  
C 68  3 n ALA . 68  C 68  
C 69  3 n VAL . 69  C 69  
C 70  3 n LYS . 70  C 70  
C 71  3 n LEU . 71  C 71  
C 72  3 n ALA . 72  C 72  
C 73  3 n GLY . 73  C 73  
C 74  3 n ALA . 74  C 74  
C 75  3 n GLY . 75  C 75  
C 76  3 n LYS . 76  C 76  
C 77  3 n LEU . 77  C 77  
C 78  3 n PRO . 78  C 78  
C 79  3 n ALA . 79  C 79  
C 80  3 n GLU . 80  C 80  
C 81  3 n GLU . 81  C 81  
C 82  3 n GLY . 82  C 82  
C 83  3 n GLU . 83  C 83  
C 84  3 n SER . 84  C 84  
C 85  3 n TYR . 85  C 85  
C 86  3 n GLY . 86  C 86  
C 87  3 n LEU . 87  C 87  
C 88  3 n GLY . 88  C 88  
C 89  3 n THR . 89  C 89  
C 90  3 n GLU . 90  C 90  
C 91  3 n ASP . 91  C 91  
C 92  3 n THR . 92  C 92  
C 93  3 n PRO . 93  C 93  
C 94  3 n VAL . 94  C 94  
C 95  3 n PHE . 95  C 95  
C 96  3 n ALA . 96  C 96  
C 97  3 n GLY . 97  C 97  
C 98  3 n MET . 98  C 98  
C 99  3 n HIS . 99  C 99  
C 100 3 n GLU . 100 C 100 
C 101 3 n ALA . 101 C 101 
C 102 3 n ALA . 102 C 102 
C 103 3 n SER . 103 C 103 
C 104 3 n LEU . 104 C 104 
C 105 3 n LEU . 105 C 105 
C 106 3 n VAL . 106 C 106 
C 107 3 n GLY . 107 C 107 
C 108 3 n GLY . 108 C 108 
C 109 3 n THR . 109 C 109 
C 110 3 n LEU . 110 C 110 
C 111 3 n THR . 111 C 111 
C 112 3 n ALA . 112 C 112 
C 113 3 n ALA . 113 C 113 
C 114 3 n ASP . 114 C 114 
C 115 3 n TRP . 115 C 115 
C 116 3 n VAL . 116 C 116 
C 117 3 n MET . 117 C 117 
C 118 3 n SER . 118 C 118 
C 119 3 n GLY . 119 C 119 
C 120 3 n GLN . 120 C 120 
C 121 3 n ALA . 121 C 121 
C 122 3 n LEU . 122 C 122 
C 123 3 n HIS . 123 C 123 
C 124 3 n ALA . 124 C 124 
C 125 3 n ALA . 125 C 125 
C 126 3 n ASN . 126 C 126 
C 127 3 n LEU . 127 C 127 
C 128 3 n GLY . 128 C 128 
C 129 3 n GLY . 129 C 129 
C 130 3 n GLY . 130 C 130 
C 131 3 n LEU . 131 C 131 
C 132 3 n HIS . 132 C 132 
C 133 3 n HIS . 133 C 133 
C 134 3 n GLY . 134 C 134 
C 135 3 n PHE . 135 C 135 
C 136 3 n ARG . 136 C 136 
C 137 3 n GLY . 137 C 137 
C 138 3 n ARG . 138 C 138 
C 139 3 n ALA . 139 C 139 
C 140 3 n SER . 140 C 140 
C 141 3 n GLY . 141 C 141 
C 142 3 n PHE . 142 C 142 
C 143 3 n CYS . 143 C 143 
C 144 3 n ILE . 144 C 144 
C 145 3 n TYR . 145 C 145 
C 146 3 n ASN . 146 C 146 
C 147 3 n ASP . 147 C 147 
C 148 3 n SER . 148 C 148 
C 149 3 n ALA . 149 C 149 
C 150 3 n VAL . 150 C 150 
C 151 3 n ALA . 151 C 151 
C 152 3 n ILE . 152 C 152 
C 153 3 n GLN . 153 C 153 
C 154 3 n TYR . 154 C 154 
C 155 3 n ILE . 155 C 155 
C 156 3 n GLN . 156 C 156 
C 157 3 n LYS . 157 C 157 
C 158 3 n LYS . 158 C 158 
C 159 3 n TYR . 159 C 159 
C 160 3 n SER . 160 C 160 
C 161 3 n ALA . 161 C 161 
C 162 3 n ARG . 162 C 162 
C 163 3 n VAL . 163 C 163 
C 164 3 n LEU . 164 C 164 
C 165 3 n TYR . 165 C 165 
C 166 3 n ILE . 166 C 166 
C 167 3 n ASP . 167 C 167 
C 168 3 n THR . 168 C 168 
C 169 3 n ASP . 169 C 169 
C 170 3 n ALA . 170 C 170 
C 171 3 n HIS . 171 C 171 
C 172 3 n HIS . 172 C 172 
C 173 3 n GLY . 173 C 173 
C 174 3 n ASP . 174 C 174 
C 175 3 n GLY . 175 C 175 
C 176 3 n VAL . 176 C 176 
C 177 3 n GLN . 177 C 177 
C 178 3 n PHE . 178 C 178 
C 179 3 n THR . 179 C 179 
C 180 3 n PHE . 180 C 180 
C 181 3 n TYR . 181 C 181 
C 182 3 n ASP . 182 C 182 
C 183 3 n ASN . 183 C 183 
C 184 3 n PRO . 184 C 184 
C 185 3 n ASP . 185 C 185 
C 186 3 n VAL . 186 C 186 
C 187 3 n CYS . 187 C 187 
C 188 3 n THR . 188 C 188 
C 189 3 n LEU . 189 C 189 
C 190 3 n SER . 190 C 190 
C 191 3 n ILE . 191 C 191 
C 192 3 n HIS . 192 C 192 
C 193 3 n GLU . 193 C 193 
C 194 3 n THR . 194 C 194 
C 195 3 n GLY . 195 C 195 
C 196 3 n ARG . 196 C 196 
C 197 3 n TYR . 197 C 197 
C 198 3 n LEU . 198 C 198 
C 199 3 n PHE . 199 C 199 
C 200 3 n PRO . 200 C 200 
C 201 3 n GLY . 201 C 201 
C 202 3 n THR . 202 C 202 
C 203 3 n GLY . 203 C 203 
C 204 3 n GLN . 204 C 204 
C 205 3 n ILE . 205 C 205 
C 206 3 n GLN . 206 C 206 
C 207 3 n GLU . 207 C 207 
C 208 3 n LYS . 208 C 208 
C 209 3 n GLY . 209 C 209 
C 210 3 n SER . 210 C 210 
C 211 3 n GLY . 211 C 211 
C 212 3 n LYS . 212 C 212 
C 213 3 n GLY . 213 C 213 
C 214 3 n TYR . 214 C 214 
C 215 3 n GLY . 215 C 215 
C 216 3 n TYR . 216 C 216 
C 217 3 n SER . 217 C 217 
C 218 3 n PHE . 218 C 218 
C 219 3 n ASN . 219 C 219 
C 220 3 n ILE . 220 C 220 
C 221 3 n PRO . 221 C 221 
C 222 3 n LEU . 222 C 222 
C 223 3 n ASP . 223 C 223 
C 224 3 n ALA . 224 C 224 
C 225 3 n PHE . 225 C 225 
C 226 3 n THR . 226 C 226 
C 227 3 n GLU . 227 C 227 
C 228 3 n ASP . 228 C 228 
C 229 3 n ASP . 229 C 229 
C 230 3 n SER . 230 C 230 
C 231 3 n PHE . 231 C 231 
C 232 3 n LEU . 232 C 232 
C 233 3 n GLU . 233 C 233 
C 234 3 n ALA . 234 C 234 
C 235 3 n TYR . 235 C 235 
C 236 3 n ARG . 236 C 236 
C 237 3 n THR . 237 C 237 
C 238 3 n ALA . 238 C 238 
C 239 3 n ALA . 239 C 239 
C 240 3 n SER . 240 C 240 
C 241 3 n GLU . 241 C 241 
C 242 3 n VAL . 242 C 242 
C 243 3 n ALA . 243 C 243 
C 244 3 n ALA . 244 C 244 
C 245 3 n TYR . 245 C 245 
C 246 3 n PHE . 246 C 246 
C 247 3 n GLU . 247 C 247 
C 248 3 n PRO . 248 C 248 
C 249 3 n ASP . 249 C 249 
C 250 3 n VAL . 250 C 250 
C 251 3 n ILE . 251 C 251 
C 252 3 n ILE . 252 C 252 
C 253 3 n SER . 253 C 253 
C 254 3 n GLN . 254 C 254 
C 255 3 n ASN . 255 C 255 
C 256 3 n GLY . 256 C 256 
C 257 3 n ALA . 257 C 257 
C 258 3 n ASP . 258 C 258 
C 259 3 n ALA . 259 C 259 
C 260 3 n HIS . 260 C 260 
C 261 3 n TYR . 261 C 261 
C 262 3 n TYR . 262 C 262 
C 263 3 n ASP . 263 C 263 
C 264 3 n PRO . 264 C 264 
C 265 3 n LEU . 265 C 265 
C 266 3 n THR . 266 C 266 
C 267 3 n HIS . 267 C 267 
C 268 3 n LEU . 268 C 268 
C 269 3 n SER . 269 C 269 
C 270 3 n ALA . 270 C 270 
C 271 3 n THR . 271 C 271 
C 272 3 n ILE . 272 C 272 
C 273 3 n ASN . 273 C 273 
C 274 3 n ILE . 274 C 274 
C 275 3 n TYR . 275 C 275 
C 276 3 n GLU . 276 C 276 
C 277 3 n GLU . 277 C 277 
C 278 3 n ILE . 278 C 278 
C 279 3 n PRO . 279 C 279 
C 280 3 n ARG . 280 C 280 
C 281 3 n LEU . 281 C 281 
C 282 3 n ALA . 282 C 282 
C 283 3 n HIS . 283 C 283 
C 284 3 n THR . 284 C 284 
C 285 3 n LEU . 285 C 285 
C 286 3 n ALA . 286 C 286 
C 287 3 n HIS . 287 C 287 
C 288 3 n GLN . 288 C 288 
C 289 3 n TYR . 289 C 289 
C 290 3 n CYS . 290 C 290 
C 291 3 n GLY . 291 C 291 
C 292 3 n GLY . 292 C 292 
C 293 3 n LYS . 293 C 293 
C 294 3 n TRP . 294 C 294 
C 295 3 n ILE . 295 C 295 
C 296 3 n ALA . 296 C 296 
C 297 3 n VAL . 297 C 297 
C 298 3 n GLY . 298 C 298 
C 299 3 n GLY . 299 C 299 
C 300 3 n GLY . 300 C 300 
C 301 3 n GLY . 301 C 301 
C 302 3 n TYR . 302 C 302 
C 303 3 n ASP . 303 C 303 
C 304 3 n ILE . 304 C 304 
C 305 3 n TRP . 305 C 305 
C 306 3 n ARG . 306 C 306 
C 307 3 n VAL . 307 C 307 
C 308 3 n VAL . 308 C 308 
C 309 3 n PRO . 309 C 309 
C 310 3 n ARG . 310 C 310 
C 311 3 n ALA . 311 C 311 
C 312 3 n TRP . 312 C 312 
C 313 3 n ALA . 313 C 313 
C 314 3 n ARG . 314 C 314 
C 315 3 n ILE . 315 C 315 
C 316 3 n TRP . 316 C 316 
C 317 3 n LEU . 317 C 317 
C 318 3 n GLU . 318 C 318 
C 319 3 n MET . 319 C 319 
C 320 3 n LYS . 320 C 320 
C 321 3 n GLY . 321 C 321 
C 322 3 n ILE . 322 C 322 
C 323 3 n ASP . 323 C 323 
C 324 3 n PRO . 324 C 324 
C 325 3 n GLY . 325 C 325 
C 326 3 n HIS . 326 C 326 
C 327 3 n GLU . 327 C 327 
C 328 3 n ILE . 328 C 328 
C 329 3 n PRO . 329 C 329 
C 330 3 n PRO . 330 C 330 
C 331 3 n GLU . 331 C 331 
C 332 3 n TRP . 332 C 332 
C 333 3 n ILE . 333 C 333 
C 334 3 n VAL . 334 C 334 
C 335 3 n LYS . 335 C 335 
C 336 3 n TRP . 336 C 336 
C 337 3 n GLN . 337 C 337 
C 338 3 n LYS . 338 C 338 
C 339 3 n GLN . 339 C 339 
C 340 3 n CYS . 340 C 340 
C 341 3 n PRO . 341 C 341 
C 342 3 n VAL . 342 C 342 
C 343 3 n ALA . 343 C 343 
C 344 3 n LEU . 344 C 344 
C 345 3 n PRO . 345 C 345 
C 346 3 n SER . 346 C 346 
C 347 3 n SER . 347 C 347 
C 348 3 n TRP . 348 C 348 
C 349 3 n SER . 349 C 349 
C 350 3 n ASP . 350 C 350 
C 351 3 n PRO . 351 C 351 
C 352 3 n ALA . 352 C 352 
C 353 3 n ASP . 353 C 353 
C 354 3 n LEU . 354 C 354 
C 355 3 n TYR . 355 C 355 
C 356 3 n PRO . 356 C 356 
C 357 3 n PRO . 357 C 357 
C 358 3 n ILE . 358 C 358 
C 359 3 n PRO . 359 C 359 
C 360 3 n ARG . 360 C 360 
C 361 3 n LYS . 361 C 361 
C 362 3 n PRO . 362 C 362 
C 363 3 n GLU . 363 C 363 
C 364 3 n ILE . 364 C 364 
C 365 3 n THR . 365 C 365 
C 366 3 n GLU . 366 C 366 
C 367 3 n LYS . 367 C 367 
C 368 3 n ASN . 368 C 368 
C 369 3 n ALA . 369 C 369 
C 370 3 n GLN . 370 C 370 
C 371 3 n THR . 371 C 371 
C 372 3 n VAL . 372 C 372 
C 373 3 n SER . 373 C 373 
C 374 3 n LYS . 374 C 374 
C 375 3 n ALA . 375 C 375 
C 376 3 n LEU . 376 C 376 
C 377 3 n TYR . 377 C 377 
C 378 3 n ALA . 378 C 378 
C 379 3 n ILE . 379 C 379 
C 380 3 n ARG . 380 C 380 
C 381 3 n SER . 381 C 381 
C 382 3 n GLU . 382 C 382 
C 383 3 n GLN . 383 C 383 
C 384 3 n GLN . 384 C 384 
C 385 3 n ARG . 385 C 385 
C 386 3 n THR . 386 C 386 
C 387 3 n LYS . 387 C 387 
D 1   4 n MET . 1   D 1   
D 2   4 n ARG . 2   D 2   
D 3   4 n ASP . 3   D 3   
D 4   4 n SER . 4   D 4   
D 5   4 n VAL . 5   D 5   
D 6   4 n PHE . 6   D 6   
D 7   4 n ILE . 7   D 7   
D 8   4 n TYR . 8   D 8   
D 9   4 n SER . 9   D 9   
D 10  4 n PRO . 10  D 10  
D 11  4 n SER . 11  D 11  
D 12  4 n TYR . 12  D 12  
D 13  4 n GLN . 13  D 13  
D 14  4 n THR . 14  D 14  
D 15  4 n TYR . 15  D 15  
D 16  4 n MET . 16  D 16  
D 17  4 n PHE . 17  D 17  
D 18  4 n HIS . 18  D 18  
D 19  4 n GLN . 19  D 19  
D 20  4 n GLU . 20  D 20  
D 21  4 n HIS . 21  D 21  
D 22  4 n PRO . 22  D 22  
D 23  4 n PHE . 23  D 23  
D 24  4 n ASN . 24  D 24  
D 25  4 n GLN . 25  D 25  
D 26  4 n GLN . 26  D 26  
D 27  4 n ARG . 27  D 27  
D 28  4 n VAL . 28  D 28  
D 29  4 n LEU . 29  D 29  
D 30  4 n LEU . 30  D 30  
D 31  4 n THR . 31  D 31  
D 32  4 n TYR . 32  D 32  
D 33  4 n ASP . 33  D 33  
D 34  4 n LEU . 34  D 34  
D 35  4 n LEU . 35  D 35  
D 36  4 n LYS . 36  D 36  
D 37  4 n THR . 37  D 37  
D 38  4 n ILE . 38  D 38  
D 39  4 n ASN . 39  D 39  
D 40  4 n ALA . 40  D 40  
D 41  4 n PHE . 41  D 41  
D 42  4 n ASP . 42  D 42  
D 43  4 n ASP . 43  D 43  
D 44  4 n GLY . 44  D 44  
D 45  4 n ASP . 45  D 45  
D 46  4 n ILE . 46  D 46  
D 47  4 n VAL . 47  D 47  
D 48  4 n THR . 48  D 48  
D 49  4 n PRO . 49  D 49  
D 50  4 n ARG . 50  D 50  
D 51  4 n LEU . 51  D 51  
D 52  4 n ALA . 52  D 52  
D 53  4 n SER . 53  D 53  
D 54  4 n GLU . 54  D 54  
D 55  4 n GLU . 55  D 55  
D 56  4 n GLU . 56  D 56  
D 57  4 n LEU . 57  D 57  
D 58  4 n SER . 58  D 58  
D 59  4 n LEU . 59  D 59  
D 60  4 n VAL . 60  D 60  
D 61  4 n HIS . 61  D 61  
D 62  4 n THR . 62  D 62  
D 63  4 n ASP . 63  D 63  
D 64  4 n ASP . 64  D 64  
D 65  4 n TYR . 65  D 65  
D 66  4 n ILE . 66  D 66  
D 67  4 n GLN . 67  D 67  
D 68  4 n ALA . 68  D 68  
D 69  4 n VAL . 69  D 69  
D 70  4 n LYS . 70  D 70  
D 71  4 n LEU . 71  D 71  
D 72  4 n ALA . 72  D 72  
D 73  4 n GLY . 73  D 73  
D 74  4 n ALA . 74  D 74  
D 75  4 n GLY . 75  D 75  
D 76  4 n LYS . 76  D 76  
D 77  4 n LEU . 77  D 77  
D 78  4 n PRO . 78  D 78  
D 79  4 n ALA . 79  D 79  
D 80  4 n GLU . 80  D 80  
D 81  4 n GLU . 81  D 81  
D 82  4 n GLY . 82  D 82  
D 83  4 n GLU . 83  D 83  
D 84  4 n SER . 84  D 84  
D 85  4 n TYR . 85  D 85  
D 86  4 n GLY . 86  D 86  
D 87  4 n LEU . 87  D 87  
D 88  4 n GLY . 88  D 88  
D 89  4 n THR . 89  D 89  
D 90  4 n GLU . 90  D 90  
D 91  4 n ASP . 91  D 91  
D 92  4 n THR . 92  D 92  
D 93  4 n PRO . 93  D 93  
D 94  4 n VAL . 94  D 94  
D 95  4 n PHE . 95  D 95  
D 96  4 n ALA . 96  D 96  
D 97  4 n GLY . 97  D 97  
D 98  4 n MET . 98  D 98  
D 99  4 n HIS . 99  D 99  
D 100 4 n GLU . 100 D 100 
D 101 4 n ALA . 101 D 101 
D 102 4 n ALA . 102 D 102 
D 103 4 n SER . 103 D 103 
D 104 4 n LEU . 104 D 104 
D 105 4 n LEU . 105 D 105 
D 106 4 n VAL . 106 D 106 
D 107 4 n GLY . 107 D 107 
D 108 4 n GLY . 108 D 108 
D 109 4 n THR . 109 D 109 
D 110 4 n LEU . 110 D 110 
D 111 4 n THR . 111 D 111 
D 112 4 n ALA . 112 D 112 
D 113 4 n ALA . 113 D 113 
D 114 4 n ASP . 114 D 114 
D 115 4 n TRP . 115 D 115 
D 116 4 n VAL . 116 D 116 
D 117 4 n MET . 117 D 117 
D 118 4 n SER . 118 D 118 
D 119 4 n GLY . 119 D 119 
D 120 4 n GLN . 120 D 120 
D 121 4 n ALA . 121 D 121 
D 122 4 n LEU . 122 D 122 
D 123 4 n HIS . 123 D 123 
D 124 4 n ALA . 124 D 124 
D 125 4 n ALA . 125 D 125 
D 126 4 n ASN . 126 D 126 
D 127 4 n LEU . 127 D 127 
D 128 4 n GLY . 128 D 128 
D 129 4 n GLY . 129 D 129 
D 130 4 n GLY . 130 D 130 
D 131 4 n LEU . 131 D 131 
D 132 4 n HIS . 132 D 132 
D 133 4 n HIS . 133 D 133 
D 134 4 n GLY . 134 D 134 
D 135 4 n PHE . 135 D 135 
D 136 4 n ARG . 136 D 136 
D 137 4 n GLY . 137 D 137 
D 138 4 n ARG . 138 D 138 
D 139 4 n ALA . 139 D 139 
D 140 4 n SER . 140 D 140 
D 141 4 n GLY . 141 D 141 
D 142 4 n PHE . 142 D 142 
D 143 4 n CYS . 143 D 143 
D 144 4 n ILE . 144 D 144 
D 145 4 n TYR . 145 D 145 
D 146 4 n ASN . 146 D 146 
D 147 4 n ASP . 147 D 147 
D 148 4 n SER . 148 D 148 
D 149 4 n ALA . 149 D 149 
D 150 4 n VAL . 150 D 150 
D 151 4 n ALA . 151 D 151 
D 152 4 n ILE . 152 D 152 
D 153 4 n GLN . 153 D 153 
D 154 4 n TYR . 154 D 154 
D 155 4 n ILE . 155 D 155 
D 156 4 n GLN . 156 D 156 
D 157 4 n LYS . 157 D 157 
D 158 4 n LYS . 158 D 158 
D 159 4 n TYR . 159 D 159 
D 160 4 n SER . 160 D 160 
D 161 4 n ALA . 161 D 161 
D 162 4 n ARG . 162 D 162 
D 163 4 n VAL . 163 D 163 
D 164 4 n LEU . 164 D 164 
D 165 4 n TYR . 165 D 165 
D 166 4 n ILE . 166 D 166 
D 167 4 n ASP . 167 D 167 
D 168 4 n THR . 168 D 168 
D 169 4 n ASP . 169 D 169 
D 170 4 n ALA . 170 D 170 
D 171 4 n HIS . 171 D 171 
D 172 4 n HIS . 172 D 172 
D 173 4 n GLY . 173 D 173 
D 174 4 n ASP . 174 D 174 
D 175 4 n GLY . 175 D 175 
D 176 4 n VAL . 176 D 176 
D 177 4 n GLN . 177 D 177 
D 178 4 n PHE . 178 D 178 
D 179 4 n THR . 179 D 179 
D 180 4 n PHE . 180 D 180 
D 181 4 n TYR . 181 D 181 
D 182 4 n ASP . 182 D 182 
D 183 4 n ASN . 183 D 183 
D 184 4 n PRO . 184 D 184 
D 185 4 n ASP . 185 D 185 
D 186 4 n VAL . 186 D 186 
D 187 4 n CYS . 187 D 187 
D 188 4 n THR . 188 D 188 
D 189 4 n LEU . 189 D 189 
D 190 4 n SER . 190 D 190 
D 191 4 n ILE . 191 D 191 
D 192 4 n HIS . 192 D 192 
D 193 4 n GLU . 193 D 193 
D 194 4 n THR . 194 D 194 
D 195 4 n GLY . 195 D 195 
D 196 4 n ARG . 196 D 196 
D 197 4 n TYR . 197 D 197 
D 198 4 n LEU . 198 D 198 
D 199 4 n PHE . 199 D 199 
D 200 4 n PRO . 200 D 200 
D 201 4 n GLY . 201 D 201 
D 202 4 n THR . 202 D 202 
D 203 4 n GLY . 203 D 203 
D 204 4 n GLN . 204 D 204 
D 205 4 n ILE . 205 D 205 
D 206 4 n GLN . 206 D 206 
D 207 4 n GLU . 207 D 207 
D 208 4 n LYS . 208 D 208 
D 209 4 n GLY . 209 D 209 
D 210 4 n SER . 210 D 210 
D 211 4 n GLY . 211 D 211 
D 212 4 n LYS . 212 D 212 
D 213 4 n GLY . 213 D 213 
D 214 4 n TYR . 214 D 214 
D 215 4 n GLY . 215 D 215 
D 216 4 n TYR . 216 D 216 
D 217 4 n SER . 217 D 217 
D 218 4 n PHE . 218 D 218 
D 219 4 n ASN . 219 D 219 
D 220 4 n ILE . 220 D 220 
D 221 4 n PRO . 221 D 221 
D 222 4 n LEU . 222 D 222 
D 223 4 n ASP . 223 D 223 
D 224 4 n ALA . 224 D 224 
D 225 4 n PHE . 225 D 225 
D 226 4 n THR . 226 D 226 
D 227 4 n GLU . 227 D 227 
D 228 4 n ASP . 228 D 228 
D 229 4 n ASP . 229 D 229 
D 230 4 n SER . 230 D 230 
D 231 4 n PHE . 231 D 231 
D 232 4 n LEU . 232 D 232 
D 233 4 n GLU . 233 D 233 
D 234 4 n ALA . 234 D 234 
D 235 4 n TYR . 235 D 235 
D 236 4 n ARG . 236 D 236 
D 237 4 n THR . 237 D 237 
D 238 4 n ALA . 238 D 238 
D 239 4 n ALA . 239 D 239 
D 240 4 n SER . 240 D 240 
D 241 4 n GLU . 241 D 241 
D 242 4 n VAL . 242 D 242 
D 243 4 n ALA . 243 D 243 
D 244 4 n ALA . 244 D 244 
D 245 4 n TYR . 245 D 245 
D 246 4 n PHE . 246 D 246 
D 247 4 n GLU . 247 D 247 
D 248 4 n PRO . 248 D 248 
D 249 4 n ASP . 249 D 249 
D 250 4 n VAL . 250 D 250 
D 251 4 n ILE . 251 D 251 
D 252 4 n ILE . 252 D 252 
D 253 4 n SER . 253 D 253 
D 254 4 n GLN . 254 D 254 
D 255 4 n ASN . 255 D 255 
D 256 4 n GLY . 256 D 256 
D 257 4 n ALA . 257 D 257 
D 258 4 n ASP . 258 D 258 
D 259 4 n ALA . 259 D 259 
D 260 4 n HIS . 260 D 260 
D 261 4 n TYR . 261 D 261 
D 262 4 n TYR . 262 D 262 
D 263 4 n ASP . 263 D 263 
D 264 4 n PRO . 264 D 264 
D 265 4 n LEU . 265 D 265 
D 266 4 n THR . 266 D 266 
D 267 4 n HIS . 267 D 267 
D 268 4 n LEU . 268 D 268 
D 269 4 n SER . 269 D 269 
D 270 4 n ALA . 270 D 270 
D 271 4 n THR . 271 D 271 
D 272 4 n ILE . 272 D 272 
D 273 4 n ASN . 273 D 273 
D 274 4 n ILE . 274 D 274 
D 275 4 n TYR . 275 D 275 
D 276 4 n GLU . 276 D 276 
D 277 4 n GLU . 277 D 277 
D 278 4 n ILE . 278 D 278 
D 279 4 n PRO . 279 D 279 
D 280 4 n ARG . 280 D 280 
D 281 4 n LEU . 281 D 281 
D 282 4 n ALA . 282 D 282 
D 283 4 n HIS . 283 D 283 
D 284 4 n THR . 284 D 284 
D 285 4 n LEU . 285 D 285 
D 286 4 n ALA . 286 D 286 
D 287 4 n HIS . 287 D 287 
D 288 4 n GLN . 288 D 288 
D 289 4 n TYR . 289 D 289 
D 290 4 n CYS . 290 D 290 
D 291 4 n GLY . 291 D 291 
D 292 4 n GLY . 292 D 292 
D 293 4 n LYS . 293 D 293 
D 294 4 n TRP . 294 D 294 
D 295 4 n ILE . 295 D 295 
D 296 4 n ALA . 296 D 296 
D 297 4 n VAL . 297 D 297 
D 298 4 n GLY . 298 D 298 
D 299 4 n GLY . 299 D 299 
D 300 4 n GLY . 300 D 300 
D 301 4 n GLY . 301 D 301 
D 302 4 n TYR . 302 D 302 
D 303 4 n ASP . 303 D 303 
D 304 4 n ILE . 304 D 304 
D 305 4 n TRP . 305 D 305 
D 306 4 n ARG . 306 D 306 
D 307 4 n VAL . 307 D 307 
D 308 4 n VAL . 308 D 308 
D 309 4 n PRO . 309 D 309 
D 310 4 n ARG . 310 D 310 
D 311 4 n ALA . 311 D 311 
D 312 4 n TRP . 312 D 312 
D 313 4 n ALA . 313 D 313 
D 314 4 n ARG . 314 D 314 
D 315 4 n ILE . 315 D 315 
D 316 4 n TRP . 316 D 316 
D 317 4 n LEU . 317 D 317 
D 318 4 n GLU . 318 D 318 
D 319 4 n MET . 319 D 319 
D 320 4 n LYS . 320 D 320 
D 321 4 n GLY . 321 D 321 
D 322 4 n ILE . 322 D 322 
D 323 4 n ASP . 323 D 323 
D 324 4 n PRO . 324 D 324 
D 325 4 n GLY . 325 D 325 
D 326 4 n HIS . 326 D 326 
D 327 4 n GLU . 327 D 327 
D 328 4 n ILE . 328 D 328 
D 329 4 n PRO . 329 D 329 
D 330 4 n PRO . 330 D 330 
D 331 4 n GLU . 331 D 331 
D 332 4 n TRP . 332 D 332 
D 333 4 n ILE . 333 D 333 
D 334 4 n VAL . 334 D 334 
D 335 4 n LYS . 335 D 335 
D 336 4 n TRP . 336 D 336 
D 337 4 n GLN . 337 D 337 
D 338 4 n LYS . 338 D 338 
D 339 4 n GLN . 339 D 339 
D 340 4 n CYS . 340 D 340 
D 341 4 n PRO . 341 D 341 
D 342 4 n VAL . 342 D 342 
D 343 4 n ALA . 343 D 343 
D 344 4 n LEU . 344 D 344 
D 345 4 n PRO . 345 D 345 
D 346 4 n SER . 346 D 346 
D 347 4 n SER . 347 D 347 
D 348 4 n TRP . 348 D 348 
D 349 4 n SER . 349 D 349 
D 350 4 n ASP . 350 D 350 
D 351 4 n PRO . 351 D 351 
D 352 4 n ALA . 352 D 352 
D 353 4 n ASP . 353 D 353 
D 354 4 n LEU . 354 D 354 
D 355 4 n TYR . 355 D 355 
D 356 4 n PRO . 356 D 356 
D 357 4 n PRO . 357 D 357 
D 358 4 n ILE . 358 D 358 
D 359 4 n PRO . 359 D 359 
D 360 4 n ARG . 360 D 360 
D 361 4 n LYS . 361 D 361 
D 362 4 n PRO . 362 D 362 
D 363 4 n GLU . 363 D 363 
D 364 4 n ILE . 364 D 364 
D 365 4 n THR . 365 D 365 
D 366 4 n GLU . 366 D 366 
D 367 4 n LYS . 367 D 367 
D 368 4 n ASN . 368 D 368 
D 369 4 n ALA . 369 D 369 
D 370 4 n GLN . 370 D 370 
D 371 4 n THR . 371 D 371 
D 372 4 n VAL . 372 D 372 
D 373 4 n SER . 373 D 373 
D 374 4 n LYS . 374 D 374 
D 375 4 n ALA . 375 D 375 
D 376 4 n LEU . 376 D 376 
D 377 4 n TYR . 377 D 377 
D 378 4 n ALA . 378 D 378 
D 379 4 n ILE . 379 D 379 
D 380 4 n ARG . 380 D 380 
D 381 4 n SER . 381 D 381 
D 382 4 n GLU . 382 D 382 
D 383 4 n GLN . 383 D 383 
D 384 4 n GLN . 384 D 384 
D 385 4 n ARG . 385 D 385 
D 386 4 n THR . 386 D 386 
D 387 4 n LYS . 387 D 387 
#
_software.classification other
_software.date           ?
_software.description    "Structure prediction"
_software.name           AlphaFold
_software.pdbx_ordinal   1
_software.type           package
_software.version        "AlphaFold-beta-20231127 (7d9495ae8dbd318b858637eeca6259fdd17ec68e37ad6f1462fd62aafc972dcf)"
#
loop_
_struct_asym.entity_id
_struct_asym.id
1 A 
2 B 
3 C 
4 D 
5 E 
6 F 
#
loop_
_atom_site.group_PDB
_atom_site.id
_atom_site.type_symbol
_atom_site.label_atom_id
_atom_site.label_alt_id
_atom_site.label_comp_id
_atom_site.label_asym_id
_atom_site.label_entity_id
_atom_site.label_seq_id
_atom_site.pdbx_PDB_ins_code
_atom_site.Cartn_x
_atom_site.Cartn_y
_atom_site.Cartn_z
_atom_site.occupancy
_atom_site.B_iso_or_equiv
_atom_site.auth_seq_id
_atom_site.auth_asym_id
_atom_site.pdbx_PDB_model_num
ATOM   1    N N   . MET   A 1 1   ? -4.495  -9.505  0.444   1.00 76.97 1   A 1 
ATOM   2    C CA  . MET   A 1 1   ? -3.462  -10.144 -0.403  1.00 82.90 1   A 1 
ATOM   3    C C   . MET   A 1 1   ? -2.812  -11.265 0.399   1.00 85.87 1   A 1 
ATOM   4    O O   . MET   A 1 1   ? -2.568  -11.083 1.586   1.00 84.20 1   A 1 
ATOM   5    C CB  . MET   A 1 1   ? -2.446  -9.088  -0.870  1.00 78.31 1   A 1 
ATOM   6    C CG  . MET   A 1 1   ? -1.540  -9.591  -1.990  1.00 73.33 1   A 1 
ATOM   7    S SD  . MET   A 1 1   ? -0.365  -8.338  -2.596  1.00 68.27 1   A 1 
ATOM   8    C CE  . MET   A 1 1   ? -1.447  -7.273  -3.578  1.00 60.98 1   A 1 
ATOM   9    N N   . ILE   A 1 2   ? -2.544  -12.406 -0.233  1.00 89.15 2   A 1 
ATOM   10   C CA  . ILE   A 1 2   ? -1.942  -13.585 0.400   1.00 90.28 2   A 1 
ATOM   11   C C   . ILE   A 1 2   ? -0.466  -13.737 0.006   1.00 91.82 2   A 1 
ATOM   12   O O   . ILE   A 1 2   ? -0.018  -13.200 -1.009  1.00 91.49 2   A 1 
ATOM   13   C CB  . ILE   A 1 2   ? -2.759  -14.864 0.111   1.00 88.54 2   A 1 
ATOM   14   C CG1 . ILE   A 1 2   ? -2.889  -15.139 -1.402  1.00 83.09 2   A 1 
ATOM   15   C CG2 . ILE   A 1 2   ? -4.132  -14.782 0.805   1.00 79.25 2   A 1 
ATOM   16   C CD1 . ILE   A 1 2   ? -3.469  -16.521 -1.730  1.00 77.78 2   A 1 
ATOM   17   N N   . VAL   A 1 3   ? 0.285   -14.490 0.800   1.00 94.08 3   A 1 
ATOM   18   C CA  . VAL   A 1 3   ? 1.728   -14.737 0.618   1.00 95.02 3   A 1 
ATOM   19   C C   . VAL   A 1 3   ? 2.066   -15.260 -0.780  1.00 94.82 3   A 1 
ATOM   20   O O   . VAL   A 1 3   ? 3.018   -14.788 -1.397  1.00 93.88 3   A 1 
ATOM   21   C CB  . VAL   A 1 3   ? 2.211   -15.722 1.695   1.00 94.86 3   A 1 
ATOM   22   C CG1 . VAL   A 1 3   ? 3.595   -16.317 1.410   1.00 91.33 3   A 1 
ATOM   23   C CG2 . VAL   A 1 3   ? 2.295   -15.007 3.043   1.00 91.04 3   A 1 
ATOM   24   N N   . GLU   A 1 4   ? 1.275   -16.182 -1.297  1.00 94.74 4   A 1 
ATOM   25   C CA  . GLU   A 1 4   ? 1.490   -16.811 -2.608  1.00 93.99 4   A 1 
ATOM   26   C C   . GLU   A 1 4   ? 1.542   -15.808 -3.773  1.00 94.19 4   A 1 
ATOM   27   O O   . GLU   A 1 4   ? 2.258   -16.026 -4.753  1.00 92.85 4   A 1 
ATOM   28   C CB  . GLU   A 1 4   ? 0.363   -17.830 -2.817  1.00 91.73 4   A 1 
ATOM   29   C CG  . GLU   A 1 4   ? 0.571   -18.713 -4.051  1.00 85.91 4   A 1 
ATOM   30   C CD  . GLU   A 1 4   ? -0.517  -19.792 -4.144  1.00 86.12 4   A 1 
ATOM   31   O OE1 . GLU   A 1 4   ? -0.240  -20.884 -4.682  1.00 79.14 4   A 1 
ATOM   32   O OE2 . GLU   A 1 4   ? -1.641  -19.562 -3.647  1.00 81.67 4   A 1 
ATOM   33   N N   . GLN   A 1 5   ? 0.825   -14.698 -3.655  1.00 93.25 5   A 1 
ATOM   34   C CA  . GLN   A 1 5   ? 0.761   -13.658 -4.685  1.00 91.96 5   A 1 
ATOM   35   C C   . GLN   A 1 5   ? 2.014   -12.770 -4.723  1.00 92.27 5   A 1 
ATOM   36   O O   . GLN   A 1 5   ? 2.290   -12.142 -5.742  1.00 91.09 5   A 1 
ATOM   37   C CB  . GLN   A 1 5   ? -0.486  -12.790 -4.446  1.00 90.28 5   A 1 
ATOM   38   C CG  . GLN   A 1 5   ? -1.800  -13.557 -4.647  1.00 86.85 5   A 1 
ATOM   39   C CD  . GLN   A 1 5   ? -3.027  -12.718 -4.285  1.00 83.98 5   A 1 
ATOM   40   O OE1 . GLN   A 1 5   ? -3.045  -11.964 -3.329  1.00 77.39 5   A 1 
ATOM   41   N NE2 . GLN   A 1 5   ? -4.102  -12.827 -5.031  1.00 75.18 5   A 1 
ATOM   42   N N   . ILE   A 1 6   ? 2.763   -12.695 -3.623  1.00 94.13 6   A 1 
ATOM   43   C CA  . ILE   A 1 6   ? 3.890   -11.756 -3.470  1.00 94.22 6   A 1 
ATOM   44   C C   . ILE   A 1 6   ? 5.232   -12.425 -3.149  1.00 94.97 6   A 1 
ATOM   45   O O   . ILE   A 1 6   ? 6.268   -11.757 -3.150  1.00 94.18 6   A 1 
ATOM   46   C CB  . ILE   A 1 6   ? 3.557   -10.671 -2.423  1.00 93.07 6   A 1 
ATOM   47   C CG1 . ILE   A 1 6   ? 3.396   -11.257 -1.002  1.00 88.41 6   A 1 
ATOM   48   C CG2 . ILE   A 1 6   ? 2.298   -9.891  -2.842  1.00 85.81 6   A 1 
ATOM   49   C CD1 . ILE   A 1 6   ? 3.362   -10.187 0.092   1.00 83.65 6   A 1 
ATOM   50   N N   . MET   A 1 7   ? 5.230   -13.721 -2.873  1.00 95.93 7   A 1 
ATOM   51   C CA  . MET   A 1 7   ? 6.435   -14.468 -2.537  1.00 96.33 7   A 1 
ATOM   52   C C   . MET   A 1 7   ? 7.395   -14.563 -3.726  1.00 96.24 7   A 1 
ATOM   53   O O   . MET   A 1 7   ? 7.001   -14.643 -4.892  1.00 95.14 7   A 1 
ATOM   54   C CB  . MET   A 1 7   ? 6.080   -15.856 -1.980  1.00 95.63 7   A 1 
ATOM   55   C CG  . MET   A 1 7   ? 5.551   -16.832 -3.037  1.00 94.82 7   A 1 
ATOM   56   S SD  . MET   A 1 7   ? 5.133   -18.464 -2.362  1.00 94.51 7   A 1 
ATOM   57   C CE  . MET   A 1 7   ? 4.629   -19.303 -3.875  1.00 89.70 7   A 1 
ATOM   58   N N   . LYS   A 1 8   ? 8.675   -14.644 -3.409  1.00 96.58 8   A 1 
ATOM   59   C CA  . LYS   A 1 8   ? 9.705   -14.965 -4.389  1.00 96.55 8   A 1 
ATOM   60   C C   . LYS   A 1 8   ? 9.784   -16.484 -4.565  1.00 96.86 8   A 1 
ATOM   61   O O   . LYS   A 1 8   ? 9.971   -17.202 -3.586  1.00 96.18 8   A 1 
ATOM   62   C CB  . LYS   A 1 8   ? 11.025  -14.329 -3.938  1.00 95.67 8   A 1 
ATOM   63   C CG  . LYS   A 1 8   ? 11.995  -14.244 -5.117  1.00 89.62 8   A 1 
ATOM   64   C CD  . LYS   A 1 8   ? 13.296  -13.544 -4.727  1.00 84.74 8   A 1 
ATOM   65   C CE  . LYS   A 1 8   ? 14.170  -13.520 -5.980  1.00 77.05 8   A 1 
ATOM   66   N NZ  . LYS   A 1 8   ? 15.542  -13.040 -5.728  1.00 68.01 8   A 1 
ATOM   67   N N   . ARG   A 1 9   ? 9.647   -16.971 -5.796  1.00 96.77 9   A 1 
ATOM   68   C CA  . ARG   A 1 9   ? 9.630   -18.418 -6.115  1.00 96.77 9   A 1 
ATOM   69   C C   . ARG   A 1 9   ? 11.016  -19.002 -6.402  1.00 96.86 9   A 1 
ATOM   70   O O   . ARG   A 1 9   ? 11.255  -20.176 -6.153  1.00 94.09 9   A 1 
ATOM   71   C CB  . ARG   A 1 9   ? 8.671   -18.679 -7.288  1.00 95.64 9   A 1 
ATOM   72   C CG  . ARG   A 1 9   ? 7.202   -18.418 -6.918  1.00 92.42 9   A 1 
ATOM   73   C CD  . ARG   A 1 9   ? 6.267   -18.824 -8.070  1.00 89.33 9   A 1 
ATOM   74   N NE  . ARG   A 1 9   ? 4.845   -18.691 -7.697  1.00 84.63 9   A 1 
ATOM   75   C CZ  . ARG   A 1 9   ? 4.050   -17.646 -7.881  1.00 79.95 9   A 1 
ATOM   76   N NH1 . ARG   A 1 9   ? 4.458   -16.560 -8.475  1.00 69.18 9   A 1 
ATOM   77   N NH2 . ARG   A 1 9   ? 2.821   -17.681 -7.467  1.00 74.30 9   A 1 
ATOM   78   N N   . ASP   A 1 10  ? 11.935  -18.189 -6.893  1.00 96.51 10  A 1 
ATOM   79   C CA  . ASP   A 1 10  ? 13.329  -18.537 -7.174  1.00 96.12 10  A 1 
ATOM   80   C C   . ASP   A 1 10  ? 14.182  -18.471 -5.893  1.00 96.67 10  A 1 
ATOM   81   O O   . ASP   A 1 10  ? 14.984  -17.564 -5.674  1.00 94.71 10  A 1 
ATOM   82   C CB  . ASP   A 1 10  ? 13.860  -17.652 -8.323  1.00 94.31 10  A 1 
ATOM   83   C CG  . ASP   A 1 10  ? 13.825  -16.149 -8.016  1.00 83.53 10  A 1 
ATOM   84   O OD1 . ASP   A 1 10  ? 12.813  -15.666 -7.462  1.00 72.90 10  A 1 
ATOM   85   O OD2 . ASP   A 1 10  ? 14.815  -15.452 -8.306  1.00 74.04 10  A 1 
ATOM   86   N N   . VAL   A 1 11  ? 14.003  -19.451 -5.018  1.00 96.89 11  A 1 
ATOM   87   C CA  . VAL   A 1 11  ? 14.675  -19.497 -3.717  1.00 97.38 11  A 1 
ATOM   88   C C   . VAL   A 1 11  ? 16.077  -20.078 -3.854  1.00 97.40 11  A 1 
ATOM   89   O O   . VAL   A 1 11  ? 16.255  -21.219 -4.283  1.00 96.38 11  A 1 
ATOM   90   C CB  . VAL   A 1 11  ? 13.860  -20.281 -2.676  1.00 96.88 11  A 1 
ATOM   91   C CG1 . VAL   A 1 11  ? 14.473  -20.109 -1.283  1.00 93.67 11  A 1 
ATOM   92   C CG2 . VAL   A 1 11  ? 12.406  -19.798 -2.602  1.00 94.03 11  A 1 
ATOM   93   N N   . ILE   A 1 12  ? 17.078  -19.323 -3.417  1.00 97.30 12  A 1 
ATOM   94   C CA  . ILE   A 1 12  ? 18.447  -19.812 -3.255  1.00 97.36 12  A 1 
ATOM   95   C C   . ILE   A 1 12  ? 18.520  -20.603 -1.948  1.00 97.47 12  A 1 
ATOM   96   O O   . ILE   A 1 12  ? 18.162  -20.093 -0.886  1.00 96.71 12  A 1 
ATOM   97   C CB  . ILE   A 1 12  ? 19.466  -18.657 -3.288  1.00 97.08 12  A 1 
ATOM   98   C CG1 . ILE   A 1 12  ? 19.287  -17.705 -4.498  1.00 94.73 12  A 1 
ATOM   99   C CG2 . ILE   A 1 12  ? 20.904  -19.207 -3.251  1.00 94.93 12  A 1 
ATOM   100  C CD1 . ILE   A 1 12  ? 19.343  -18.377 -5.874  1.00 84.59 12  A 1 
ATOM   101  N N   . THR   A 1 13  ? 18.995  -21.841 -2.028  1.00 96.99 13  A 1 
ATOM   102  C CA  . THR   A 1 13  ? 19.044  -22.785 -0.907  1.00 97.04 13  A 1 
ATOM   103  C C   . THR   A 1 13  ? 20.447  -23.346 -0.680  1.00 97.12 13  A 1 
ATOM   104  O O   . THR   A 1 13  ? 21.366  -23.155 -1.488  1.00 96.07 13  A 1 
ATOM   105  C CB  . THR   A 1 13  ? 18.028  -23.924 -1.097  1.00 96.15 13  A 1 
ATOM   106  O OG1 . THR   A 1 13  ? 18.286  -24.621 -2.291  1.00 91.20 13  A 1 
ATOM   107  C CG2 . THR   A 1 13  ? 16.585  -23.424 -1.149  1.00 91.05 13  A 1 
ATOM   108  N N   . LEU   A 1 14  ? 20.608  -24.033 0.443   1.00 96.99 14  A 1 
ATOM   109  C CA  . LEU   A 1 14  ? 21.773  -24.832 0.805   1.00 97.01 14  A 1 
ATOM   110  C C   . LEU   A 1 14  ? 21.328  -26.253 1.150   1.00 97.16 14  A 1 
ATOM   111  O O   . LEU   A 1 14  ? 20.179  -26.485 1.525   1.00 95.96 14  A 1 
ATOM   112  C CB  . LEU   A 1 14  ? 22.480  -24.198 2.011   1.00 96.20 14  A 1 
ATOM   113  C CG  . LEU   A 1 14  ? 23.159  -22.849 1.732   1.00 94.90 14  A 1 
ATOM   114  C CD1 . LEU   A 1 14  ? 23.590  -22.224 3.052   1.00 91.12 14  A 1 
ATOM   115  C CD2 . LEU   A 1 14  ? 24.398  -23.006 0.853   1.00 91.25 14  A 1 
ATOM   116  N N   . THR   A 1 15  ? 22.269  -27.185 1.095   1.00 96.48 15  A 1 
ATOM   117  C CA  . THR   A 1 15  ? 22.135  -28.504 1.722   1.00 96.04 15  A 1 
ATOM   118  C C   . THR   A 1 15  ? 22.842  -28.498 3.078   1.00 96.10 15  A 1 
ATOM   119  O O   . THR   A 1 15  ? 23.729  -27.680 3.332   1.00 94.52 15  A 1 
ATOM   120  C CB  . THR   A 1 15  ? 22.693  -29.616 0.827   1.00 94.87 15  A 1 
ATOM   121  O OG1 . THR   A 1 15  ? 24.085  -29.509 0.718   1.00 85.22 15  A 1 
ATOM   122  C CG2 . THR   A 1 15  ? 22.092  -29.598 -0.581  1.00 82.61 15  A 1 
ATOM   123  N N   . LYS   A 1 16  ? 22.492  -29.425 3.968   1.00 95.27 16  A 1 
ATOM   124  C CA  . LYS   A 1 16  ? 23.149  -29.531 5.287   1.00 94.73 16  A 1 
ATOM   125  C C   . LYS   A 1 16  ? 24.644  -29.850 5.211   1.00 94.76 16  A 1 
ATOM   126  O O   . LYS   A 1 16  ? 25.381  -29.582 6.154   1.00 92.10 16  A 1 
ATOM   127  C CB  . LYS   A 1 16  ? 22.411  -30.559 6.154   1.00 92.47 16  A 1 
ATOM   128  C CG  . LYS   A 1 16  ? 22.596  -32.007 5.670   1.00 86.04 16  A 1 
ATOM   129  C CD  . LYS   A 1 16  ? 21.840  -32.976 6.578   1.00 84.35 16  A 1 
ATOM   130  C CE  . LYS   A 1 16  ? 22.079  -34.408 6.099   1.00 73.86 16  A 1 
ATOM   131  N NZ  . LYS   A 1 16  ? 21.320  -35.377 6.918   1.00 67.54 16  A 1 
ATOM   132  N N   . THR   A 1 17  ? 25.079  -30.444 4.103   1.00 94.97 17  A 1 
ATOM   133  C CA  . THR   A 1 17  ? 26.468  -30.843 3.837   1.00 94.43 17  A 1 
ATOM   134  C C   . THR   A 1 17  ? 27.290  -29.759 3.144   1.00 94.80 17  A 1 
ATOM   135  O O   . THR   A 1 17  ? 28.510  -29.900 3.077   1.00 92.32 17  A 1 
ATOM   136  C CB  . THR   A 1 17  ? 26.509  -32.127 2.996   1.00 92.95 17  A 1 
ATOM   137  O OG1 . THR   A 1 17  ? 25.660  -32.023 1.872   1.00 86.04 17  A 1 
ATOM   138  C CG2 . THR   A 1 17  ? 26.032  -33.334 3.799   1.00 83.08 17  A 1 
ATOM   139  N N   . ASP   A 1 18  ? 26.664  -28.701 2.644   1.00 95.36 18  A 1 
ATOM   140  C CA  . ASP   A 1 18  ? 27.387  -27.561 2.090   1.00 95.46 18  A 1 
ATOM   141  C C   . ASP   A 1 18  ? 28.309  -26.945 3.151   1.00 95.60 18  A 1 
ATOM   142  O O   . ASP   A 1 18  ? 28.037  -26.976 4.357   1.00 93.94 18  A 1 
ATOM   143  C CB  . ASP   A 1 18  ? 26.421  -26.497 1.540   1.00 95.01 18  A 1 
ATOM   144  C CG  . ASP   A 1 18  ? 25.803  -26.847 0.184   1.00 94.34 18  A 1 
ATOM   145  O OD1 . ASP   A 1 18  ? 26.493  -27.494 -0.634  1.00 87.91 18  A 1 
ATOM   146  O OD2 . ASP   A 1 18  ? 24.665  -26.390 -0.068  1.00 88.48 18  A 1 
ATOM   147  N N   . THR   A 1 19  ? 29.415  -26.369 2.705   1.00 94.67 19  A 1 
ATOM   148  C CA  . THR   A 1 19  ? 30.356  -25.690 3.597   1.00 94.65 19  A 1 
ATOM   149  C C   . THR   A 1 19  ? 29.875  -24.279 3.936   1.00 94.96 19  A 1 
ATOM   150  O O   . THR   A 1 19  ? 29.113  -23.650 3.199   1.00 94.01 19  A 1 
ATOM   151  C CB  . THR   A 1 19  ? 31.775  -25.646 3.010   1.00 93.40 19  A 1 
ATOM   152  O OG1 . THR   A 1 19  ? 31.810  -24.864 1.847   1.00 86.13 19  A 1 
ATOM   153  C CG2 . THR   A 1 19  ? 32.319  -27.033 2.678   1.00 85.28 19  A 1 
ATOM   154  N N   . LEU   A 1 20  ? 30.377  -23.734 5.039   1.00 93.64 20  A 1 
ATOM   155  C CA  . LEU   A 1 20  ? 30.145  -22.332 5.384   1.00 93.71 20  A 1 
ATOM   156  C C   . LEU   A 1 20  ? 30.748  -21.374 4.349   1.00 93.94 20  A 1 
ATOM   157  O O   . LEU   A 1 20  ? 30.214  -20.287 4.148   1.00 92.93 20  A 1 
ATOM   158  C CB  . LEU   A 1 20  ? 30.703  -22.049 6.784   1.00 92.74 20  A 1 
ATOM   159  C CG  . LEU   A 1 20  ? 29.984  -22.812 7.912   1.00 90.38 20  A 1 
ATOM   160  C CD1 . LEU   A 1 20  ? 30.632  -22.471 9.251   1.00 85.48 20  A 1 
ATOM   161  C CD2 . LEU   A 1 20  ? 28.499  -22.468 7.998   1.00 85.37 20  A 1 
ATOM   162  N N   . GLU   A 1 21  ? 31.797  -21.788 3.650   1.00 93.64 21  A 1 
ATOM   163  C CA  . GLU   A 1 21  ? 32.344  -21.040 2.515   1.00 93.51 21  A 1 
ATOM   164  C C   . GLU   A 1 21  ? 31.316  -20.922 1.386   1.00 93.94 21  A 1 
ATOM   165  O O   . GLU   A 1 21  ? 31.028  -19.817 0.934   1.00 93.38 21  A 1 
ATOM   166  C CB  . GLU   A 1 21  ? 33.637  -21.713 2.042   1.00 92.64 21  A 1 
ATOM   167  C CG  . GLU   A 1 21  ? 34.346  -20.891 0.951   1.00 87.67 21  A 1 
ATOM   168  C CD  . GLU   A 1 21  ? 35.755  -21.424 0.654   1.00 83.68 21  A 1 
ATOM   169  O OE1 . GLU   A 1 21  ? 36.610  -20.591 0.280   1.00 74.87 21  A 1 
ATOM   170  O OE2 . GLU   A 1 21  ? 35.983  -22.640 0.837   1.00 76.84 21  A 1 
ATOM   171  N N   . THR   A 1 22  ? 30.683  -22.033 1.007   1.00 95.21 22  A 1 
ATOM   172  C CA  . THR   A 1 22  ? 29.593  -22.040 0.019   1.00 95.43 22  A 1 
ATOM   173  C C   . THR   A 1 22  ? 28.439  -21.133 0.451   1.00 95.84 22  A 1 
ATOM   174  O O   . THR   A 1 22  ? 27.898  -20.386 -0.364  1.00 95.09 22  A 1 
ATOM   175  C CB  . THR   A 1 22  ? 29.059  -23.464 -0.197  1.00 95.18 22  A 1 
ATOM   176  O OG1 . THR   A 1 22  ? 30.108  -24.338 -0.529  1.00 89.19 22  A 1 
ATOM   177  C CG2 . THR   A 1 22  ? 28.040  -23.552 -1.333  1.00 87.66 22  A 1 
ATOM   178  N N   . ALA   A 1 23  ? 28.090  -21.149 1.737   1.00 95.83 23  A 1 
ATOM   179  C CA  . ALA   A 1 23  ? 27.062  -20.268 2.281   1.00 95.94 23  A 1 
ATOM   180  C C   . ALA   A 1 23  ? 27.444  -18.786 2.144   1.00 95.95 23  A 1 
ATOM   181  O O   . ALA   A 1 23  ? 26.647  -17.992 1.654   1.00 95.20 23  A 1 
ATOM   182  C CB  . ALA   A 1 23  ? 26.794  -20.653 3.738   1.00 95.73 23  A 1 
ATOM   183  N N   . ILE   A 1 24  ? 28.668  -18.413 2.522   1.00 95.05 24  A 1 
ATOM   184  C CA  . ILE   A 1 24  ? 29.173  -17.039 2.386   1.00 93.99 24  A 1 
ATOM   185  C C   . ILE   A 1 24  ? 29.170  -16.600 0.921   1.00 94.33 24  A 1 
ATOM   186  O O   . ILE   A 1 24  ? 28.715  -15.497 0.621   1.00 93.56 24  A 1 
ATOM   187  C CB  . ILE   A 1 24  ? 30.585  -16.905 3.000   1.00 92.29 24  A 1 
ATOM   188  C CG1 . ILE   A 1 24  ? 30.515  -17.034 4.535   1.00 87.79 24  A 1 
ATOM   189  C CG2 . ILE   A 1 24  ? 31.237  -15.554 2.632   1.00 86.95 24  A 1 
ATOM   190  C CD1 . ILE   A 1 24  ? 31.879  -17.235 5.202   1.00 79.43 24  A 1 
ATOM   191  N N   . CYS   A 1 25  ? 29.647  -17.459 0.016   1.00 95.66 25  A 1 
ATOM   192  C CA  . CYS   A 1 25  ? 29.666  -17.167 -1.414  1.00 95.75 25  A 1 
ATOM   193  C C   . CYS   A 1 25  ? 28.258  -16.890 -1.946  1.00 95.83 25  A 1 
ATOM   194  O O   . CYS   A 1 25  ? 28.038  -15.823 -2.511  1.00 94.96 25  A 1 
ATOM   195  C CB  . CYS   A 1 25  ? 30.350  -18.311 -2.173  1.00 95.41 25  A 1 
ATOM   196  S SG  . CYS   A 1 25  ? 32.136  -18.256 -1.850  1.00 84.62 25  A 1 
ATOM   197  N N   . LYS   A 1 26  ? 27.291  -17.766 -1.682  1.00 96.60 26  A 1 
ATOM   198  C CA  . LYS   A 1 26  ? 25.896  -17.574 -2.108  1.00 96.76 26  A 1 
ATOM   199  C C   . LYS   A 1 26  ? 25.274  -16.303 -1.524  1.00 96.64 26  A 1 
ATOM   200  O O   . LYS   A 1 26  ? 24.625  -15.558 -2.246  1.00 95.45 26  A 1 
ATOM   201  C CB  . LYS   A 1 26  ? 25.047  -18.804 -1.752  1.00 96.56 26  A 1 
ATOM   202  C CG  . LYS   A 1 26  ? 25.300  -20.002 -2.684  1.00 95.04 26  A 1 
ATOM   203  C CD  . LYS   A 1 26  ? 24.349  -21.159 -2.338  1.00 94.12 26  A 1 
ATOM   204  C CE  . LYS   A 1 26  ? 24.543  -22.354 -3.275  1.00 91.46 26  A 1 
ATOM   205  N NZ  . LYS   A 1 26  ? 23.636  -23.485 -2.941  1.00 88.01 26  A 1 
ATOM   206  N N   . LEU   A 1 27  ? 25.486  -16.024 -0.239  1.00 96.27 27  A 1 
ATOM   207  C CA  . LEU   A 1 27  ? 24.981  -14.797 0.392   1.00 95.66 27  A 1 
ATOM   208  C C   . LEU   A 1 27  ? 25.503  -13.540 -0.313  1.00 95.19 27  A 1 
ATOM   209  O O   . LEU   A 1 27  ? 24.752  -12.590 -0.523  1.00 94.00 27  A 1 
ATOM   210  C CB  . LEU   A 1 27  ? 25.378  -14.768 1.877   1.00 95.29 27  A 1 
ATOM   211  C CG  . LEU   A 1 27  ? 24.601  -15.734 2.790   1.00 94.25 27  A 1 
ATOM   212  C CD1 . LEU   A 1 27  ? 25.211  -15.714 4.195   1.00 91.35 27  A 1 
ATOM   213  C CD2 . LEU   A 1 27  ? 23.130  -15.364 2.914   1.00 91.08 27  A 1 
ATOM   214  N N   . LYS   A 1 28  ? 26.781  -13.547 -0.691  1.00 95.50 28  A 1 
ATOM   215  C CA  . LYS   A 1 28  ? 27.455  -12.413 -1.323  1.00 94.42 28  A 1 
ATOM   216  C C   . LYS   A 1 28  ? 27.090  -12.266 -2.797  1.00 94.45 28  A 1 
ATOM   217  O O   . LYS   A 1 28  ? 26.815  -11.164 -3.245  1.00 92.75 28  A 1 
ATOM   218  C CB  . LYS   A 1 28  ? 28.966  -12.582 -1.124  1.00 93.25 28  A 1 
ATOM   219  C CG  . LYS   A 1 28  ? 29.675  -11.257 -0.871  1.00 80.45 28  A 1 
ATOM   220  C CD  . LYS   A 1 28  ? 31.166  -11.510 -0.663  1.00 76.13 28  A 1 
ATOM   221  C CE  . LYS   A 1 28  ? 31.881  -10.215 -0.267  1.00 64.43 28  A 1 
ATOM   222  N NZ  . LYS   A 1 28  ? 33.340  -10.429 -0.137  1.00 56.46 28  A 1 
ATOM   223  N N   . GLU   A 1 29  ? 27.074  -13.376 -3.532  1.00 95.88 29  A 1 
ATOM   224  C CA  . GLU   A 1 29  ? 26.766  -13.433 -4.966  1.00 95.92 29  A 1 
ATOM   225  C C   . GLU   A 1 29  ? 25.343  -12.949 -5.256  1.00 95.65 29  A 1 
ATOM   226  O O   . GLU   A 1 29  ? 25.137  -12.088 -6.103  1.00 93.80 29  A 1 
ATOM   227  C CB  . GLU   A 1 29  ? 26.969  -14.881 -5.432  1.00 95.57 29  A 1 
ATOM   228  C CG  . GLU   A 1 29  ? 26.727  -15.090 -6.936  1.00 88.25 29  A 1 
ATOM   229  C CD  . GLU   A 1 29  ? 26.904  -16.559 -7.366  1.00 83.37 29  A 1 
ATOM   230  O OE1 . GLU   A 1 29  ? 26.782  -16.819 -8.586  1.00 75.61 29  A 1 
ATOM   231  O OE2 . GLU   A 1 29  ? 27.140  -17.423 -6.490  1.00 77.99 29  A 1 
ATOM   232  N N   . PHE   A 1 30  ? 24.374  -13.443 -4.503  1.00 96.13 30  A 1 
ATOM   233  C CA  . PHE   A 1 30  ? 22.962  -13.110 -4.706  1.00 95.58 30  A 1 
ATOM   234  C C   . PHE   A 1 30  ? 22.485  -11.891 -3.906  1.00 95.05 30  A 1 
ATOM   235  O O   . PHE   A 1 30  ? 21.304  -11.551 -3.968  1.00 92.92 30  A 1 
ATOM   236  C CB  . PHE   A 1 30  ? 22.115  -14.355 -4.444  1.00 95.48 30  A 1 
ATOM   237  C CG  . PHE   A 1 30  ? 22.407  -15.498 -5.392  1.00 95.52 30  A 1 
ATOM   238  C CD1 . PHE   A 1 30  ? 21.974  -15.431 -6.728  1.00 91.15 30  A 1 
ATOM   239  C CD2 . PHE   A 1 30  ? 23.133  -16.619 -4.957  1.00 91.39 30  A 1 
ATOM   240  C CE1 . PHE   A 1 30  ? 22.270  -16.473 -7.621  1.00 90.59 30  A 1 
ATOM   241  C CE2 . PHE   A 1 30  ? 23.434  -17.663 -5.850  1.00 90.67 30  A 1 
ATOM   242  C CZ  . PHE   A 1 30  ? 23.003  -17.590 -7.183  1.00 92.41 30  A 1 
ATOM   243  N N   . HIS   A 1 31  ? 23.362  -11.221 -3.154  1.00 93.76 31  A 1 
ATOM   244  C CA  . HIS   A 1 31  ? 23.008  -10.074 -2.302  1.00 92.51 31  A 1 
ATOM   245  C C   . HIS   A 1 31  ? 21.850  -10.363 -1.331  1.00 92.62 31  A 1 
ATOM   246  O O   . HIS   A 1 31  ? 20.986  -9.521  -1.072  1.00 90.47 31  A 1 
ATOM   247  C CB  . HIS   A 1 31  ? 22.797  -8.813  -3.153  1.00 91.03 31  A 1 
ATOM   248  C CG  . HIS   A 1 31  ? 24.078  -8.217  -3.667  1.00 85.92 31  A 1 
ATOM   249  N ND1 . HIS   A 1 31  ? 24.913  -8.738  -4.621  1.00 74.40 31  A 1 
ATOM   250  C CD2 . HIS   A 1 31  ? 24.652  -7.040  -3.240  1.00 73.62 31  A 1 
ATOM   251  C CE1 . HIS   A 1 31  ? 25.953  -7.906  -4.770  1.00 73.75 31  A 1 
ATOM   252  N NE2 . HIS   A 1 31  ? 25.823  -6.856  -3.948  1.00 74.19 31  A 1 
ATOM   253  N N   . ILE   A 1 32  ? 21.840  -11.560 -0.766  1.00 94.73 32  A 1 
ATOM   254  C CA  . ILE   A 1 32  ? 20.832  -12.024 0.189   1.00 95.12 32  A 1 
ATOM   255  C C   . ILE   A 1 32  ? 21.442  -12.217 1.580   1.00 95.42 32  A 1 
ATOM   256  O O   . ILE   A 1 32  ? 22.660  -12.287 1.749   1.00 94.56 32  A 1 
ATOM   257  C CB  . ILE   A 1 32  ? 20.116  -13.293 -0.323  1.00 94.77 32  A 1 
ATOM   258  C CG1 . ILE   A 1 32  ? 21.100  -14.460 -0.542  1.00 92.31 32  A 1 
ATOM   259  C CG2 . ILE   A 1 32  ? 19.308  -12.954 -1.583  1.00 90.06 32  A 1 
ATOM   260  C CD1 . ILE   A 1 32  ? 20.454  -15.768 -1.011  1.00 90.16 32  A 1 
ATOM   261  N N   . ARG   A 1 33  ? 20.587  -12.314 2.598   1.00 95.61 33  A 1 
ATOM   262  C CA  . ARG   A 1 33  ? 20.996  -12.509 4.004   1.00 95.64 33  A 1 
ATOM   263  C C   . ARG   A 1 33  ? 20.380  -13.741 4.664   1.00 96.08 33  A 1 
ATOM   264  O O   . ARG   A 1 33  ? 20.619  -13.965 5.847   1.00 94.69 33  A 1 
ATOM   265  C CB  . ARG   A 1 33  ? 20.713  -11.232 4.794   1.00 94.11 33  A 1 
ATOM   266  C CG  . ARG   A 1 33  ? 21.667  -10.098 4.368   1.00 91.61 33  A 1 
ATOM   267  C CD  . ARG   A 1 33  ? 21.422  -8.827  5.173   1.00 88.41 33  A 1 
ATOM   268  N NE  . ARG   A 1 33  ? 20.223  -8.116  4.695   1.00 82.84 33  A 1 
ATOM   269  C CZ  . ARG   A 1 33  ? 19.826  -6.921  5.096   1.00 78.74 33  A 1 
ATOM   270  N NH1 . ARG   A 1 33  ? 20.426  -6.274  6.056   1.00 71.61 33  A 1 
ATOM   271  N NH2 . ARG   A 1 33  ? 18.818  -6.339  4.525   1.00 71.52 33  A 1 
ATOM   272  N N   . HIS   A 1 34  ? 19.623  -14.517 3.905   1.00 96.87 34  A 1 
ATOM   273  C CA  . HIS   A 1 34  ? 18.947  -15.720 4.380   1.00 97.21 34  A 1 
ATOM   274  C C   . HIS   A 1 34  ? 19.088  -16.836 3.350   1.00 97.50 34  A 1 
ATOM   275  O O   . HIS   A 1 34  ? 18.873  -16.606 2.163   1.00 96.57 34  A 1 
ATOM   276  C CB  . HIS   A 1 34  ? 17.466  -15.416 4.638   1.00 96.49 34  A 1 
ATOM   277  C CG  . HIS   A 1 34  ? 17.228  -14.299 5.615   1.00 95.68 34  A 1 
ATOM   278  N ND1 . HIS   A 1 34  ? 17.130  -12.958 5.303   1.00 86.00 34  A 1 
ATOM   279  C CD2 . HIS   A 1 34  ? 17.102  -14.403 6.981   1.00 86.07 34  A 1 
ATOM   280  C CE1 . HIS   A 1 34  ? 16.948  -12.284 6.451   1.00 87.25 34  A 1 
ATOM   281  N NE2 . HIS   A 1 34  ? 16.923  -13.125 7.491   1.00 89.57 34  A 1 
ATOM   282  N N   . LEU   A 1 35  ? 19.429  -18.032 3.809   1.00 97.52 35  A 1 
ATOM   283  C CA  . LEU   A 1 35  ? 19.509  -19.240 2.996   1.00 97.62 35  A 1 
ATOM   284  C C   . LEU   A 1 35  ? 18.778  -20.373 3.718   1.00 97.66 35  A 1 
ATOM   285  O O   . LEU   A 1 35  ? 19.300  -20.880 4.717   1.00 96.77 35  A 1 
ATOM   286  C CB  . LEU   A 1 35  ? 20.978  -19.608 2.732   1.00 97.21 35  A 1 
ATOM   287  C CG  . LEU   A 1 35  ? 21.697  -18.681 1.736   1.00 96.30 35  A 1 
ATOM   288  C CD1 . LEU   A 1 35  ? 23.200  -18.921 1.791   1.00 93.76 35  A 1 
ATOM   289  C CD2 . LEU   A 1 35  ? 21.228  -18.940 0.302   1.00 93.48 35  A 1 
ATOM   290  N N   . PRO   A 1 36  ? 17.594  -20.780 3.253   1.00 97.86 36  A 1 
ATOM   291  C CA  . PRO   A 1 36  ? 16.970  -22.006 3.732   1.00 97.84 36  A 1 
ATOM   292  C C   . PRO   A 1 36  ? 17.882  -23.203 3.450   1.00 97.92 36  A 1 
ATOM   293  O O   . PRO   A 1 36  ? 18.422  -23.336 2.348   1.00 97.28 36  A 1 
ATOM   294  C CB  . PRO   A 1 36  ? 15.632  -22.124 2.997   1.00 97.19 36  A 1 
ATOM   295  C CG  . PRO   A 1 36  ? 15.350  -20.705 2.513   1.00 95.24 36  A 1 
ATOM   296  C CD  . PRO   A 1 36  ? 16.747  -20.138 2.266   1.00 97.29 36  A 1 
ATOM   297  N N   . VAL   A 1 37  ? 18.044  -24.060 4.447   1.00 97.57 37  A 1 
ATOM   298  C CA  . VAL   A 1 37  ? 18.703  -25.355 4.287   1.00 97.64 37  A 1 
ATOM   299  C C   . VAL   A 1 37  ? 17.617  -26.380 4.014   1.00 97.59 37  A 1 
ATOM   300  O O   . VAL   A 1 37  ? 16.666  -26.487 4.788   1.00 96.67 37  A 1 
ATOM   301  C CB  . VAL   A 1 37  ? 19.548  -25.740 5.511   1.00 97.23 37  A 1 
ATOM   302  C CG1 . VAL   A 1 37  ? 20.367  -26.998 5.223   1.00 95.01 37  A 1 
ATOM   303  C CG2 . VAL   A 1 37  ? 20.522  -24.619 5.901   1.00 94.65 37  A 1 
ATOM   304  N N   . VAL   A 1 38  ? 17.756  -27.104 2.920   1.00 97.29 38  A 1 
ATOM   305  C CA  . VAL   A 1 38  ? 16.770  -28.088 2.468   1.00 97.29 38  A 1 
ATOM   306  C C   . VAL   A 1 38  ? 17.396  -29.473 2.347   1.00 97.19 38  A 1 
ATOM   307  O O   . VAL   A 1 38  ? 18.609  -29.614 2.160   1.00 95.71 38  A 1 
ATOM   308  C CB  . VAL   A 1 38  ? 16.074  -27.660 1.159   1.00 96.18 38  A 1 
ATOM   309  C CG1 . VAL   A 1 38  ? 15.288  -26.359 1.350   1.00 90.37 38  A 1 
ATOM   310  C CG2 . VAL   A 1 38  ? 17.048  -27.478 -0.010  1.00 89.51 38  A 1 
ATOM   311  N N   . ASP   A 1 39  ? 16.560  -30.493 2.469   1.00 96.43 39  A 1 
ATOM   312  C CA  . ASP   A 1 39  ? 16.916  -31.868 2.136   1.00 95.81 39  A 1 
ATOM   313  C C   . ASP   A 1 39  ? 16.667  -32.177 0.647   1.00 95.78 39  A 1 
ATOM   314  O O   . ASP   A 1 39  ? 16.342  -31.295 -0.160  1.00 92.80 39  A 1 
ATOM   315  C CB  . ASP   A 1 39  ? 16.203  -32.833 3.101   1.00 93.60 39  A 1 
ATOM   316  C CG  . ASP   A 1 39  ? 14.679  -32.893 2.950   1.00 91.97 39  A 1 
ATOM   317  O OD1 . ASP   A 1 39  ? 14.149  -32.362 1.953   1.00 84.36 39  A 1 
ATOM   318  O OD2 . ASP   A 1 39  ? 14.052  -33.489 3.848   1.00 85.77 39  A 1 
ATOM   319  N N   . GLU   A 1 40  ? 16.838  -33.449 0.270   1.00 94.85 40  A 1 
ATOM   320  C CA  . GLU   A 1 40  ? 16.631  -33.904 -1.111  1.00 94.16 40  A 1 
ATOM   321  C C   . GLU   A 1 40  ? 15.171  -33.778 -1.571  1.00 94.27 40  A 1 
ATOM   322  O O   . GLU   A 1 40  ? 14.905  -33.580 -2.756  1.00 90.80 40  A 1 
ATOM   323  C CB  . GLU   A 1 40  ? 17.090  -35.365 -1.243  1.00 92.72 40  A 1 
ATOM   324  C CG  . GLU   A 1 40  ? 18.604  -35.529 -1.024  1.00 82.02 40  A 1 
ATOM   325  C CD  . GLU   A 1 40  ? 19.106  -36.966 -1.234  1.00 71.75 40  A 1 
ATOM   326  O OE1 . GLU   A 1 40  ? 20.351  -37.143 -1.207  1.00 63.33 40  A 1 
ATOM   327  O OE2 . GLU   A 1 40  ? 18.274  -37.881 -1.407  1.00 64.27 40  A 1 
ATOM   328  N N   . GLU   A 1 41  ? 14.222  -33.843 -0.641  1.00 95.05 41  A 1 
ATOM   329  C CA  . GLU   A 1 41  ? 12.793  -33.652 -0.926  1.00 94.61 41  A 1 
ATOM   330  C C   . GLU   A 1 41  ? 12.362  -32.177 -0.913  1.00 95.00 41  A 1 
ATOM   331  O O   . GLU   A 1 41  ? 11.196  -31.865 -1.156  1.00 92.11 41  A 1 
ATOM   332  C CB  . GLU   A 1 41  ? 11.935  -34.481 0.032   1.00 93.30 41  A 1 
ATOM   333  C CG  . GLU   A 1 41  ? 12.097  -35.988 -0.180  1.00 87.15 41  A 1 
ATOM   334  C CD  . GLU   A 1 41  ? 10.786  -36.777 -0.079  1.00 78.90 41  A 1 
ATOM   335  O OE1 . GLU   A 1 41  ? 10.861  -38.022 -0.190  1.00 69.69 41  A 1 
ATOM   336  O OE2 . GLU   A 1 41  ? 9.701   -36.144 -0.008  1.00 70.64 41  A 1 
ATOM   337  N N   . ARG   A 1 42  ? 13.322  -31.282 -0.683  1.00 95.13 42  A 1 
ATOM   338  C CA  . ARG   A 1 42  ? 13.104  -29.840 -0.566  1.00 95.37 42  A 1 
ATOM   339  C C   . ARG   A 1 42  ? 12.332  -29.433 0.700   1.00 96.15 42  A 1 
ATOM   340  O O   . ARG   A 1 42  ? 11.764  -28.344 0.740   1.00 94.04 42  A 1 
ATOM   341  C CB  . ARG   A 1 42  ? 12.536  -29.303 -1.888  1.00 93.21 42  A 1 
ATOM   342  C CG  . ARG   A 1 42  ? 13.033  -27.911 -2.236  1.00 84.72 42  A 1 
ATOM   343  C CD  . ARG   A 1 42  ? 12.468  -27.502 -3.597  1.00 80.23 42  A 1 
ATOM   344  N NE  . ARG   A 1 42  ? 12.985  -26.185 -4.004  1.00 75.99 42  A 1 
ATOM   345  C CZ  . ARG   A 1 42  ? 12.803  -25.598 -5.174  1.00 69.69 42  A 1 
ATOM   346  N NH1 . ARG   A 1 42  ? 12.103  -26.155 -6.125  1.00 62.77 42  A 1 
ATOM   347  N NH2 . ARG   A 1 42  ? 13.332  -24.428 -5.404  1.00 63.36 42  A 1 
ATOM   348  N N   . HIS   A 1 43  ? 12.350  -30.263 1.732   1.00 96.33 43  A 1 
ATOM   349  C CA  . HIS   A 1 43  ? 11.877  -29.886 3.062   1.00 96.15 43  A 1 
ATOM   350  C C   . HIS   A 1 43  ? 12.842  -28.895 3.709   1.00 96.41 43  A 1 
ATOM   351  O O   . HIS   A 1 43  ? 14.060  -29.046 3.624   1.00 95.15 43  A 1 
ATOM   352  C CB  . HIS   A 1 43  ? 11.736  -31.121 3.956   1.00 95.20 43  A 1 
ATOM   353  C CG  . HIS   A 1 43  ? 10.838  -32.202 3.424   1.00 93.07 43  A 1 
ATOM   354  N ND1 . HIS   A 1 43  ? 10.996  -33.554 3.652   1.00 80.58 43  A 1 
ATOM   355  C CD2 . HIS   A 1 43  ? 9.704   -32.062 2.674   1.00 81.34 43  A 1 
ATOM   356  C CE1 . HIS   A 1 43  ? 9.987   -34.205 3.058   1.00 83.30 43  A 1 
ATOM   357  N NE2 . HIS   A 1 43  ? 9.176   -33.332 2.451   1.00 85.17 43  A 1 
ATOM   358  N N   . VAL   A 1 44  ? 12.310  -27.889 4.393   1.00 96.28 44  A 1 
ATOM   359  C CA  . VAL   A 1 44  ? 13.127  -26.929 5.143   1.00 96.41 44  A 1 
ATOM   360  C C   . VAL   A 1 44  ? 13.566  -27.570 6.457   1.00 96.30 44  A 1 
ATOM   361  O O   . VAL   A 1 44  ? 12.771  -27.738 7.371   1.00 94.86 44  A 1 
ATOM   362  C CB  . VAL   A 1 44  ? 12.382  -25.604 5.372   1.00 95.68 44  A 1 
ATOM   363  C CG1 . VAL   A 1 44  ? 13.258  -24.604 6.133   1.00 92.38 44  A 1 
ATOM   364  C CG2 . VAL   A 1 44  ? 11.999  -24.949 4.038   1.00 91.83 44  A 1 
ATOM   365  N N   . ILE   A 1 45  ? 14.847  -27.884 6.569   1.00 96.59 45  A 1 
ATOM   366  C CA  . ILE   A 1 45  ? 15.449  -28.510 7.756   1.00 96.20 45  A 1 
ATOM   367  C C   . ILE   A 1 45  ? 16.264  -27.532 8.610   1.00 96.21 45  A 1 
ATOM   368  O O   . ILE   A 1 45  ? 16.649  -27.851 9.736   1.00 94.20 45  A 1 
ATOM   369  C CB  . ILE   A 1 45  ? 16.287  -29.738 7.355   1.00 95.34 45  A 1 
ATOM   370  C CG1 . ILE   A 1 45  ? 17.428  -29.381 6.374   1.00 90.46 45  A 1 
ATOM   371  C CG2 . ILE   A 1 45  ? 15.368  -30.830 6.773   1.00 87.74 45  A 1 
ATOM   372  C CD1 . ILE   A 1 45  ? 18.451  -30.499 6.181   1.00 85.19 45  A 1 
ATOM   373  N N   . GLY   A 1 46  ? 16.534  -26.344 8.079   1.00 96.65 46  A 1 
ATOM   374  C CA  . GLY   A 1 46  ? 17.283  -25.314 8.776   1.00 96.64 46  A 1 
ATOM   375  C C   . GLY   A 1 46  ? 17.291  -23.974 8.050   1.00 97.15 46  A 1 
ATOM   376  O O   . GLY   A 1 46  ? 16.773  -23.828 6.944   1.00 96.29 46  A 1 
ATOM   377  N N   . MET   A 1 47  ? 17.906  -22.983 8.694   1.00 97.03 47  A 1 
ATOM   378  C CA  . MET   A 1 47  ? 18.100  -21.648 8.128   1.00 97.08 47  A 1 
ATOM   379  C C   . MET   A 1 47  ? 19.499  -21.145 8.457   1.00 96.95 47  A 1 
ATOM   380  O O   . MET   A 1 47  ? 19.908  -21.150 9.621   1.00 95.54 47  A 1 
ATOM   381  C CB  . MET   A 1 47  ? 17.024  -20.704 8.690   1.00 96.02 47  A 1 
ATOM   382  C CG  . MET   A 1 47  ? 17.122  -19.272 8.139   1.00 91.73 47  A 1 
ATOM   383  S SD  . MET   A 1 47  ? 16.762  -19.074 6.370   1.00 91.30 47  A 1 
ATOM   384  C CE  . MET   A 1 47  ? 14.978  -19.339 6.389   1.00 83.52 47  A 1 
ATOM   385  N N   . ILE   A 1 48  ? 20.214  -20.673 7.453   1.00 96.36 48  A 1 
ATOM   386  C CA  . ILE   A 1 48  ? 21.443  -19.893 7.608   1.00 96.17 48  A 1 
ATOM   387  C C   . ILE   A 1 48  ? 21.112  -18.429 7.356   1.00 96.06 48  A 1 
ATOM   388  O O   . ILE   A 1 48  ? 20.506  -18.087 6.344   1.00 94.88 48  A 1 
ATOM   389  C CB  . ILE   A 1 48  ? 22.552  -20.420 6.678   1.00 95.16 48  A 1 
ATOM   390  C CG1 . ILE   A 1 48  ? 23.069  -21.790 7.146   1.00 90.69 48  A 1 
ATOM   391  C CG2 . ILE   A 1 48  ? 23.723  -19.432 6.534   1.00 92.01 48  A 1 
ATOM   392  C CD1 . ILE   A 1 48  ? 23.888  -21.783 8.443   1.00 85.07 48  A 1 
ATOM   393  N N   . THR   A 1 49  ? 21.551  -17.560 8.257   1.00 95.88 49  A 1 
ATOM   394  C CA  . THR   A 1 49  ? 21.443  -16.111 8.073   1.00 95.13 49  A 1 
ATOM   395  C C   . THR   A 1 49  ? 22.813  -15.448 8.151   1.00 94.88 49  A 1 
ATOM   396  O O   . THR   A 1 49  ? 23.720  -15.935 8.826   1.00 93.71 49  A 1 
ATOM   397  C CB  . THR   A 1 49  ? 20.456  -15.453 9.051   1.00 93.63 49  A 1 
ATOM   398  O OG1 . THR   A 1 49  ? 21.014  -15.270 10.320  1.00 86.43 49  A 1 
ATOM   399  C CG2 . THR   A 1 49  ? 19.145  -16.220 9.206   1.00 87.11 49  A 1 
ATOM   400  N N   . ASP   A 1 50  ? 22.955  -14.294 7.513   1.00 93.44 50  A 1 
ATOM   401  C CA  . ASP   A 1 50  ? 24.153  -13.453 7.621   1.00 92.77 50  A 1 
ATOM   402  C C   . ASP   A 1 50  ? 24.463  -13.075 9.081   1.00 92.58 50  A 1 
ATOM   403  O O   . ASP   A 1 50  ? 25.623  -12.957 9.467   1.00 90.81 50  A 1 
ATOM   404  C CB  . ASP   A 1 50  ? 23.923  -12.200 6.770   1.00 91.56 50  A 1 
ATOM   405  C CG  . ASP   A 1 50  ? 25.000  -11.125 6.946   1.00 89.72 50  A 1 
ATOM   406  O OD1 . ASP   A 1 50  ? 26.113  -11.283 6.417   1.00 82.87 50  A 1 
ATOM   407  O OD2 . ASP   A 1 50  ? 24.707  -10.096 7.604   1.00 82.06 50  A 1 
ATOM   408  N N   . ARG   A 1 51  ? 23.437  -12.913 9.906   1.00 92.01 51  A 1 
ATOM   409  C CA  . ARG   A 1 51  ? 23.606  -12.621 11.336  1.00 91.47 51  A 1 
ATOM   410  C C   . ARG   A 1 51  ? 24.186  -13.814 12.096  1.00 91.29 51  A 1 
ATOM   411  O O   . ARG   A 1 51  ? 25.121  -13.626 12.868  1.00 88.94 51  A 1 
ATOM   412  C CB  . ARG   A 1 51  ? 22.265  -12.146 11.918  1.00 89.75 51  A 1 
ATOM   413  C CG  . ARG   A 1 51  ? 22.375  -11.830 13.411  1.00 83.07 51  A 1 
ATOM   414  C CD  . ARG   A 1 51  ? 21.051  -11.305 13.965  1.00 82.35 51  A 1 
ATOM   415  N NE  . ARG   A 1 51  ? 20.887  -9.854  13.739  1.00 79.21 51  A 1 
ATOM   416  C CZ  . ARG   A 1 51  ? 19.795  -9.212  13.378  1.00 77.30 51  A 1 
ATOM   417  N NH1 . ARG   A 1 51  ? 18.682  -9.830  13.102  1.00 67.53 51  A 1 
ATOM   418  N NH2 . ARG   A 1 51  ? 19.801  -7.919  13.309  1.00 70.53 51  A 1 
ATOM   419  N N   . ASP   A 1 52  ? 23.678  -15.021 11.860  1.00 90.87 52  A 1 
ATOM   420  C CA  . ASP   A 1 52  ? 24.143  -16.244 12.525  1.00 90.13 52  A 1 
ATOM   421  C C   . ASP   A 1 52  ? 25.541  -16.643 12.034  1.00 90.34 52  A 1 
ATOM   422  O O   . ASP   A 1 52  ? 26.404  -16.992 12.839  1.00 89.08 52  A 1 
ATOM   423  C CB  . ASP   A 1 52  ? 23.125  -17.374 12.310  1.00 89.29 52  A 1 
ATOM   424  C CG  . ASP   A 1 52  ? 21.715  -17.016 12.783  1.00 87.00 52  A 1 
ATOM   425  O OD1 . ASP   A 1 52  ? 21.571  -16.271 13.777  1.00 82.57 52  A 1 
ATOM   426  O OD2 . ASP   A 1 52  ? 20.759  -17.429 12.093  1.00 81.95 52  A 1 
ATOM   427  N N   . MET   A 1 53  ? 25.817  -16.472 10.735  1.00 90.22 53  A 1 
ATOM   428  C CA  . MET   A 1 53  ? 27.153  -16.628 10.159  1.00 90.31 53  A 1 
ATOM   429  C C   . MET   A 1 53  ? 28.174  -15.705 10.829  1.00 89.66 53  A 1 
ATOM   430  O O   . MET   A 1 53  ? 29.239  -16.160 11.237  1.00 87.47 53  A 1 
ATOM   431  C CB  . MET   A 1 53  ? 27.109  -16.326 8.655   1.00 89.97 53  A 1 
ATOM   432  C CG  . MET   A 1 53  ? 26.604  -17.512 7.833   1.00 84.49 53  A 1 
ATOM   433  S SD  . MET   A 1 53  ? 27.702  -18.960 7.821   1.00 82.83 53  A 1 
ATOM   434  C CE  . MET   A 1 53  ? 29.188  -18.238 7.104   1.00 72.20 53  A 1 
ATOM   435  N N   . LYS   A 1 54  ? 27.840  -14.430 10.998  1.00 88.72 54  A 1 
ATOM   436  C CA  . LYS   A 1 54  ? 28.705  -13.452 11.673  1.00 87.15 54  A 1 
ATOM   437  C C   . LYS   A 1 54  ? 28.933  -13.782 13.147  1.00 86.42 54  A 1 
ATOM   438  O O   . LYS   A 1 54  ? 30.023  -13.543 13.651  1.00 84.65 54  A 1 
ATOM   439  C CB  . LYS   A 1 54  ? 28.105  -12.051 11.519  1.00 86.52 54  A 1 
ATOM   440  C CG  . LYS   A 1 54  ? 28.415  -11.489 10.129  1.00 84.33 54  A 1 
ATOM   441  C CD  . LYS   A 1 54  ? 27.726  -10.147 9.909   1.00 80.97 54  A 1 
ATOM   442  C CE  . LYS   A 1 54  ? 28.219  -9.567  8.585   1.00 77.39 54  A 1 
ATOM   443  N NZ  . LYS   A 1 54  ? 27.479  -8.352  8.202   1.00 70.66 54  A 1 
ATOM   444  N N   . GLN   A 1 55  ? 27.939  -14.337 13.821  1.00 86.67 55  A 1 
ATOM   445  C CA  . GLN   A 1 55  ? 28.067  -14.764 15.217  1.00 85.35 55  A 1 
ATOM   446  C C   . GLN   A 1 55  ? 28.949  -16.010 15.364  1.00 85.30 55  A 1 
ATOM   447  O O   . GLN   A 1 55  ? 29.712  -16.119 16.326  1.00 82.67 55  A 1 
ATOM   448  C CB  . GLN   A 1 55  ? 26.665  -15.009 15.790  1.00 83.62 55  A 1 
ATOM   449  C CG  . GLN   A 1 55  ? 26.719  -15.309 17.294  1.00 78.69 55  A 1 
ATOM   450  C CD  . GLN   A 1 55  ? 25.339  -15.426 17.941  1.00 74.76 55  A 1 
ATOM   451  O OE1 . GLN   A 1 55  ? 24.290  -15.312 17.328  1.00 67.89 55  A 1 
ATOM   452  N NE2 . GLN   A 1 55  ? 25.289  -15.632 19.235  1.00 65.62 55  A 1 
ATOM   453  N N   . ALA   A 1 56  ? 28.853  -16.943 14.434  1.00 83.77 56  A 1 
ATOM   454  C CA  . ALA   A 1 56  ? 29.626  -18.180 14.455  1.00 83.01 56  A 1 
ATOM   455  C C   . ALA   A 1 56  ? 31.054  -18.008 13.916  1.00 82.82 56  A 1 
ATOM   456  O O   . ALA   A 1 56  ? 31.943  -18.778 14.280  1.00 80.19 56  A 1 
ATOM   457  C CB  . ALA   A 1 56  ? 28.844  -19.229 13.664  1.00 82.19 56  A 1 
ATOM   458  N N   . SER   A 1 57  ? 31.286  -17.006 13.066  1.00 82.34 57  A 1 
ATOM   459  C CA  . SER   A 1 57  ? 32.611  -16.736 12.519  1.00 81.43 57  A 1 
ATOM   460  C C   . SER   A 1 57  ? 33.600  -16.357 13.625  1.00 81.37 57  A 1 
ATOM   461  O O   . SER   A 1 57  ? 33.199  -15.762 14.631  1.00 78.78 57  A 1 
ATOM   462  C CB  . SER   A 1 57  ? 32.568  -15.655 11.434  1.00 79.07 57  A 1 
ATOM   463  O OG  . SER   A 1 57  ? 32.264  -14.377 11.944  1.00 70.51 57  A 1 
ATOM   464  N N   . PRO   A 1 58  ? 34.893  -16.655 13.445  1.00 77.10 58  A 1 
ATOM   465  C CA  . PRO   A 1 58  ? 35.929  -16.110 14.310  1.00 75.31 58  A 1 
ATOM   466  C C   . PRO   A 1 58  ? 35.809  -14.589 14.370  1.00 75.34 58  A 1 
ATOM   467  O O   . PRO   A 1 58  ? 35.455  -13.953 13.372  1.00 70.91 58  A 1 
ATOM   468  C CB  . PRO   A 1 58  ? 37.264  -16.546 13.699  1.00 70.89 58  A 1 
ATOM   469  C CG  . PRO   A 1 58  ? 36.890  -17.754 12.845  1.00 69.33 58  A 1 
ATOM   470  C CD  . PRO   A 1 58  ? 35.474  -17.434 12.378  1.00 73.03 58  A 1 
ATOM   471  N N   . SER   A 1 59  ? 36.107  -14.011 15.532  1.00 73.50 59  A 1 
ATOM   472  C CA  . SER   A 1 59  ? 36.039  -12.561 15.683  1.00 70.77 59  A 1 
ATOM   473  C C   . SER   A 1 59  ? 36.907  -11.872 14.631  1.00 71.09 59  A 1 
ATOM   474  O O   . SER   A 1 59  ? 37.920  -12.415 14.181  1.00 67.40 59  A 1 
ATOM   475  C CB  . SER   A 1 59  ? 36.425  -12.132 17.107  1.00 64.41 59  A 1 
ATOM   476  O OG  . SER   A 1 59  ? 37.825  -12.053 17.286  1.00 60.09 59  A 1 
ATOM   477  N N   . ILE   A 1 60  ? 36.550  -10.642 14.293  1.00 66.38 60  A 1 
ATOM   478  C CA  . ILE   A 1 60  ? 37.354  -9.805  13.384  1.00 62.82 60  A 1 
ATOM   479  C C   . ILE   A 1 60  ? 38.817  -9.638  13.843  1.00 63.07 60  A 1 
ATOM   480  O O   . ILE   A 1 60  ? 39.670  -9.255  13.052  1.00 61.41 60  A 1 
ATOM   481  C CB  . ILE   A 1 60  ? 36.692  -8.420  13.197  1.00 60.09 60  A 1 
ATOM   482  C CG1 . ILE   A 1 60  ? 36.371  -7.733  14.545  1.00 57.24 60  A 1 
ATOM   483  C CG2 . ILE   A 1 60  ? 35.428  -8.570  12.323  1.00 55.64 60  A 1 
ATOM   484  C CD1 . ILE   A 1 60  ? 35.917  -6.279  14.427  1.00 51.99 60  A 1 
ATOM   485  N N   . PHE   A 1 61  ? 39.107  -9.965  15.095  1.00 61.88 61  A 1 
ATOM   486  C CA  . PHE   A 1 61  ? 40.445  -9.922  15.686  1.00 59.04 61  A 1 
ATOM   487  C C   . PHE   A 1 61  ? 41.201  -11.261 15.593  1.00 59.00 61  A 1 
ATOM   488  O O   . PHE   A 1 61  ? 42.370  -11.320 15.962  1.00 55.65 61  A 1 
ATOM   489  C CB  . PHE   A 1 61  ? 40.311  -9.452  17.141  1.00 55.91 61  A 1 
ATOM   490  C CG  . PHE   A 1 61  ? 39.551  -8.150  17.313  1.00 55.33 61  A 1 
ATOM   491  C CD1 . PHE   A 1 61  ? 40.127  -6.936  16.883  1.00 48.81 61  A 1 
ATOM   492  C CD2 . PHE   A 1 61  ? 38.263  -8.145  17.884  1.00 48.43 61  A 1 
ATOM   493  C CE1 . PHE   A 1 61  ? 39.421  -5.731  17.028  1.00 44.60 61  A 1 
ATOM   494  C CE2 . PHE   A 1 61  ? 37.555  -6.933  18.030  1.00 45.26 61  A 1 
ATOM   495  C CZ  . PHE   A 1 61  ? 38.132  -5.726  17.602  1.00 49.71 61  A 1 
ATOM   496  N N   . GLU   A 1 62  ? 40.574  -12.337 15.108  1.00 68.98 62  A 1 
ATOM   497  C CA  . GLU   A 1 62  ? 41.166  -13.681 15.001  1.00 67.94 62  A 1 
ATOM   498  C C   . GLU   A 1 62  ? 41.182  -14.194 13.555  1.00 68.67 62  A 1 
ATOM   499  O O   . GLU   A 1 62  ? 40.599  -15.222 13.217  1.00 63.86 62  A 1 
ATOM   500  C CB  . GLU   A 1 62  ? 40.472  -14.665 15.943  1.00 62.53 62  A 1 
ATOM   501  C CG  . GLU   A 1 62  ? 40.775  -14.365 17.412  1.00 57.66 62  A 1 
ATOM   502  C CD  . GLU   A 1 62  ? 40.621  -15.601 18.290  1.00 52.76 62  A 1 
ATOM   503  O OE1 . GLU   A 1 62  ? 41.247  -15.597 19.371  1.00 48.16 62  A 1 
ATOM   504  O OE2 . GLU   A 1 62  ? 39.944  -16.566 17.892  1.00 50.10 62  A 1 
ATOM   505  N N   . GLU   A 1 63  ? 41.901  -13.510 12.679  1.00 69.40 63  A 1 
ATOM   506  C CA  . GLU   A 1 63  ? 42.016  -13.883 11.259  1.00 68.49 63  A 1 
ATOM   507  C C   . GLU   A 1 63  ? 42.530  -15.317 11.052  1.00 70.29 63  A 1 
ATOM   508  O O   . GLU   A 1 63  ? 42.061  -16.031 10.170  1.00 65.26 63  A 1 
ATOM   509  C CB  . GLU   A 1 63  ? 42.942  -12.900 10.529  1.00 62.68 63  A 1 
ATOM   510  C CG  . GLU   A 1 63  ? 42.319  -11.503 10.387  1.00 56.38 63  A 1 
ATOM   511  C CD  . GLU   A 1 63  ? 43.135  -10.590 9.464   1.00 50.88 63  A 1 
ATOM   512  O OE1 . GLU   A 1 63  ? 42.513  -9.667  8.892   1.00 46.32 63  A 1 
ATOM   513  O OE2 . GLU   A 1 63  ? 44.352  -10.836 9.316   1.00 47.17 63  A 1 
ATOM   514  N N   . ASN   A 1 64  ? 43.436  -15.777 11.905  1.00 71.51 64  A 1 
ATOM   515  C CA  . ASN   A 1 64  ? 44.125  -17.063 11.754  1.00 70.05 64  A 1 
ATOM   516  C C   . ASN   A 1 64  ? 43.205  -18.293 11.807  1.00 72.38 64  A 1 
ATOM   517  O O   . ASN   A 1 64  ? 43.564  -19.349 11.294  1.00 67.31 64  A 1 
ATOM   518  C CB  . ASN   A 1 64  ? 45.205  -17.166 12.842  1.00 64.11 64  A 1 
ATOM   519  C CG  . ASN   A 1 64  ? 46.343  -16.176 12.651  1.00 57.90 64  A 1 
ATOM   520  O OD1 . ASN   A 1 64  ? 46.571  -15.643 11.588  1.00 51.37 64  A 1 
ATOM   521  N ND2 . ASN   A 1 64  ? 47.102  -15.907 13.687  1.00 50.47 64  A 1 
ATOM   522  N N   . LYS   A 1 65  ? 42.034  -18.196 12.433  1.00 73.75 65  A 1 
ATOM   523  C CA  . LYS   A 1 65  ? 41.089  -19.322 12.570  1.00 73.78 65  A 1 
ATOM   524  C C   . LYS   A 1 65  ? 40.026  -19.370 11.469  1.00 76.55 65  A 1 
ATOM   525  O O   . LYS   A 1 65  ? 39.185  -20.262 11.462  1.00 72.63 65  A 1 
ATOM   526  C CB  . LYS   A 1 65  ? 40.471  -19.327 13.967  1.00 67.87 65  A 1 
ATOM   527  C CG  . LYS   A 1 65  ? 41.517  -19.675 15.030  1.00 64.18 65  A 1 
ATOM   528  C CD  . LYS   A 1 65  ? 40.836  -19.906 16.373  1.00 59.25 65  A 1 
ATOM   529  C CE  . LYS   A 1 65  ? 41.864  -20.329 17.420  1.00 53.50 65  A 1 
ATOM   530  N NZ  . LYS   A 1 65  ? 41.206  -20.637 18.697  1.00 48.47 65  A 1 
ATOM   531  N N   . ARG   A 1 66  ? 40.069  -18.438 10.544  1.00 76.84 66  A 1 
ATOM   532  C CA  . ARG   A 1 66  ? 39.036  -18.269 9.519   1.00 77.47 66  A 1 
ATOM   533  C C   . ARG   A 1 66  ? 38.955  -19.453 8.555   1.00 79.83 66  A 1 
ATOM   534  O O   . ARG   A 1 66  ? 37.861  -19.892 8.233   1.00 77.23 66  A 1 
ATOM   535  C CB  . ARG   A 1 66  ? 39.289  -16.938 8.799   1.00 73.36 66  A 1 
ATOM   536  C CG  . ARG   A 1 66  ? 37.994  -16.301 8.305   1.00 66.52 66  A 1 
ATOM   537  C CD  . ARG   A 1 66  ? 38.298  -14.922 7.723   1.00 62.29 66  A 1 
ATOM   538  N NE  . ARG   A 1 66  ? 37.074  -14.177 7.400   1.00 55.66 66  A 1 
ATOM   539  C CZ  . ARG   A 1 66  ? 37.017  -12.924 6.982   1.00 51.01 66  A 1 
ATOM   540  N NH1 . ARG   A 1 66  ? 38.097  -12.224 6.774   1.00 47.07 66  A 1 
ATOM   541  N NH2 . ARG   A 1 66  ? 35.868  -12.357 6.770   1.00 44.85 66  A 1 
ATOM   542  N N   . SER   A 1 67  ? 40.089  -20.010 8.158   1.00 79.08 67  A 1 
ATOM   543  C CA  . SER   A 1 67  ? 40.154  -21.168 7.253   1.00 79.24 67  A 1 
ATOM   544  C C   . SER   A 1 67  ? 39.443  -22.406 7.813   1.00 81.43 67  A 1 
ATOM   545  O O   . SER   A 1 67  ? 38.673  -23.054 7.110   1.00 77.88 67  A 1 
ATOM   546  C CB  . SER   A 1 67  ? 41.620  -21.503 6.962   1.00 74.08 67  A 1 
ATOM   547  O OG  . SER   A 1 67  ? 42.337  -21.699 8.170   1.00 65.18 67  A 1 
ATOM   548  N N   . LEU   A 1 68  ? 39.648  -22.695 9.093   1.00 78.62 68  A 1 
ATOM   549  C CA  . LEU   A 1 68  ? 39.007  -23.819 9.790   1.00 78.34 68  A 1 
ATOM   550  C C   . LEU   A 1 68  ? 37.492  -23.635 9.954   1.00 80.68 68  A 1 
ATOM   551  O O   . LEU   A 1 68  ? 36.757  -24.614 10.006  1.00 78.35 68  A 1 
ATOM   552  C CB  . LEU   A 1 68  ? 39.689  -23.989 11.160  1.00 74.10 68  A 1 
ATOM   553  C CG  . LEU   A 1 68  ? 40.591  -25.236 11.222  1.00 66.10 68  A 1 
ATOM   554  C CD1 . LEU   A 1 68  ? 41.817  -24.964 12.089  1.00 59.58 68  A 1 
ATOM   555  C CD2 . LEU   A 1 68  ? 39.831  -26.422 11.816  1.00 58.74 68  A 1 
ATOM   556  N N   . PHE   A 1 69  ? 37.033  -22.396 10.036  1.00 82.22 69  A 1 
ATOM   557  C CA  . PHE   A 1 69  ? 35.609  -22.077 10.089  1.00 83.30 69  A 1 
ATOM   558  C C   . PHE   A 1 69  ? 34.927  -22.329 8.739   1.00 85.14 69  A 1 
ATOM   559  O O   . PHE   A 1 69  ? 33.892  -22.980 8.702   1.00 83.97 69  A 1 
ATOM   560  C CB  . PHE   A 1 69  ? 35.440  -20.629 10.557  1.00 80.87 69  A 1 
ATOM   561  C CG  . PHE   A 1 69  ? 34.010  -20.150 10.528  1.00 80.85 69  A 1 
ATOM   562  C CD1 . PHE   A 1 69  ? 33.562  -19.320 9.481   1.00 74.30 69  A 1 
ATOM   563  C CD2 . PHE   A 1 69  ? 33.111  -20.553 11.534  1.00 73.59 69  A 1 
ATOM   564  C CE1 . PHE   A 1 69  ? 32.228  -18.889 9.450   1.00 73.85 69  A 1 
ATOM   565  C CE2 . PHE   A 1 69  ? 31.777  -20.122 11.502  1.00 72.70 69  A 1 
ATOM   566  C CZ  . PHE   A 1 69  ? 31.335  -19.288 10.460  1.00 76.72 69  A 1 
ATOM   567  N N   . LEU   A 1 70  ? 35.543  -21.888 7.645   1.00 84.89 70  A 1 
ATOM   568  C CA  . LEU   A 1 70  ? 34.985  -21.981 6.289   1.00 84.98 70  A 1 
ATOM   569  C C   . LEU   A 1 70  ? 34.754  -23.425 5.818   1.00 86.66 70  A 1 
ATOM   570  O O   . LEU   A 1 70  ? 33.833  -23.675 5.045   1.00 84.97 70  A 1 
ATOM   571  C CB  . LEU   A 1 70  ? 35.928  -21.253 5.318   1.00 82.64 70  A 1 
ATOM   572  C CG  . LEU   A 1 70  ? 35.975  -19.723 5.490   1.00 80.31 70  A 1 
ATOM   573  C CD1 . LEU   A 1 70  ? 37.083  -19.141 4.613   1.00 75.54 70  A 1 
ATOM   574  C CD2 . LEU   A 1 70  ? 34.660  -19.058 5.102   1.00 75.28 70  A 1 
ATOM   575  N N   . THR   A 1 71  ? 35.548  -24.373 6.309   1.00 87.54 71  A 1 
ATOM   576  C CA  . THR   A 1 71  ? 35.436  -25.800 5.957   1.00 86.93 71  A 1 
ATOM   577  C C   . THR   A 1 71  ? 34.360  -26.555 6.742   1.00 87.96 71  A 1 
ATOM   578  O O   . THR   A 1 71  ? 34.077  -27.710 6.426   1.00 84.99 71  A 1 
ATOM   579  C CB  . THR   A 1 71  ? 36.784  -26.511 6.135   1.00 84.19 71  A 1 
ATOM   580  O OG1 . THR   A 1 71  ? 37.285  -26.313 7.436   1.00 75.62 71  A 1 
ATOM   581  C CG2 . THR   A 1 71  ? 37.837  -25.990 5.160   1.00 73.00 71  A 1 
ATOM   582  N N   . ARG   A 1 72  ? 33.747  -25.952 7.760   1.00 89.10 72  A 1 
ATOM   583  C CA  . ARG   A 1 72  ? 32.663  -26.589 8.519   1.00 88.91 72  A 1 
ATOM   584  C C   . ARG   A 1 72  ? 31.406  -26.713 7.663   1.00 90.71 72  A 1 
ATOM   585  O O   . ARG   A 1 72  ? 31.167  -25.901 6.773   1.00 89.42 72  A 1 
ATOM   586  C CB  . ARG   A 1 72  ? 32.364  -25.828 9.816   1.00 86.41 72  A 1 
ATOM   587  C CG  . ARG   A 1 72  ? 33.514  -25.938 10.819  1.00 79.93 72  A 1 
ATOM   588  C CD  . ARG   A 1 72  ? 33.105  -25.304 12.147  1.00 74.94 72  A 1 
ATOM   589  N NE  . ARG   A 1 72  ? 34.161  -25.450 13.162  1.00 68.07 72  A 1 
ATOM   590  C CZ  . ARG   A 1 72  ? 33.991  -25.432 14.473  1.00 61.83 72  A 1 
ATOM   591  N NH1 . ARG   A 1 72  ? 32.819  -25.267 15.014  1.00 56.48 72  A 1 
ATOM   592  N NH2 . ARG   A 1 72  ? 35.006  -25.575 15.273  1.00 54.43 72  A 1 
ATOM   593  N N   . SER   A 1 73  ? 30.579  -27.708 7.980   1.00 92.32 73  A 1 
ATOM   594  C CA  . SER   A 1 73  ? 29.281  -27.873 7.335   1.00 93.00 73  A 1 
ATOM   595  C C   . SER   A 1 73  ? 28.261  -26.862 7.862   1.00 93.43 73  A 1 
ATOM   596  O O   . SER   A 1 73  ? 28.300  -26.449 9.023   1.00 91.39 73  A 1 
ATOM   597  C CB  . SER   A 1 73  ? 28.762  -29.303 7.496   1.00 91.15 73  A 1 
ATOM   598  O OG  . SER   A 1 73  ? 28.529  -29.602 8.855   1.00 82.94 73  A 1 
ATOM   599  N N   . VAL   A 1 74  ? 27.305  -26.525 7.015   1.00 93.72 74  A 1 
ATOM   600  C CA  . VAL   A 1 74  ? 26.143  -25.688 7.345   1.00 94.13 74  A 1 
ATOM   601  C C   . VAL   A 1 74  ? 25.354  -26.239 8.545   1.00 93.94 74  A 1 
ATOM   602  O O   . VAL   A 1 74  ? 24.948  -25.465 9.409   1.00 92.05 74  A 1 
ATOM   603  C CB  . VAL   A 1 74  ? 25.262  -25.590 6.081   1.00 93.05 74  A 1 
ATOM   604  C CG1 . VAL   A 1 74  ? 23.836  -25.131 6.358   1.00 87.05 74  A 1 
ATOM   605  C CG2 . VAL   A 1 74  ? 25.885  -24.612 5.077   1.00 86.67 74  A 1 
ATOM   606  N N   . ASP   A 1 75  ? 25.215  -27.559 8.661   1.00 94.01 75  A 1 
ATOM   607  C CA  . ASP   A 1 75  ? 24.505  -28.219 9.773   1.00 93.25 75  A 1 
ATOM   608  C C   . ASP   A 1 75  ? 25.096  -27.886 11.157  1.00 93.29 75  A 1 
ATOM   609  O O   . ASP   A 1 75  ? 24.403  -27.952 12.172  1.00 90.66 75  A 1 
ATOM   610  C CB  . ASP   A 1 75  ? 24.515  -29.736 9.531   1.00 90.77 75  A 1 
ATOM   611  C CG  . ASP   A 1 75  ? 23.718  -30.549 10.565  1.00 84.77 75  A 1 
ATOM   612  O OD1 . ASP   A 1 75  ? 22.556  -30.189 10.861  1.00 72.68 75  A 1 
ATOM   613  O OD2 . ASP   A 1 75  ? 24.269  -31.554 11.060  1.00 74.26 75  A 1 
ATOM   614  N N   . SER   A 1 76  ? 26.363  -27.476 11.216  1.00 91.72 76  A 1 
ATOM   615  C CA  . SER   A 1 76  ? 27.031  -27.136 12.477  1.00 90.17 76  A 1 
ATOM   616  C C   . SER   A 1 76  ? 26.552  -25.828 13.118  1.00 90.53 76  A 1 
ATOM   617  O O   . SER   A 1 76  ? 26.782  -25.627 14.308  1.00 87.99 76  A 1 
ATOM   618  C CB  . SER   A 1 76  ? 28.548  -27.108 12.279  1.00 88.12 76  A 1 
ATOM   619  O OG  . SER   A 1 76  ? 28.992  -26.016 11.503  1.00 82.11 76  A 1 
ATOM   620  N N   . ILE   A 1 77  ? 25.928  -24.941 12.342  1.00 91.51 77  A 1 
ATOM   621  C CA  . ILE   A 1 77  ? 25.495  -23.618 12.830  1.00 91.24 77  A 1 
ATOM   622  C C   . ILE   A 1 77  ? 24.075  -23.221 12.415  1.00 92.12 77  A 1 
ATOM   623  O O   . ILE   A 1 77  ? 23.587  -22.185 12.863  1.00 90.64 77  A 1 
ATOM   624  C CB  . ILE   A 1 77  ? 26.490  -22.509 12.416  1.00 89.17 77  A 1 
ATOM   625  C CG1 . ILE   A 1 77  ? 26.509  -22.264 10.892  1.00 80.86 77  A 1 
ATOM   626  C CG2 . ILE   A 1 77  ? 27.907  -22.810 12.944  1.00 77.57 77  A 1 
ATOM   627  C CD1 . ILE   A 1 77  ? 27.049  -20.872 10.552  1.00 76.21 77  A 1 
ATOM   628  N N   . MET   A 1 78  ? 23.410  -24.002 11.569  1.00 93.95 78  A 1 
ATOM   629  C CA  . MET   A 1 78  ? 22.081  -23.664 11.077  1.00 94.45 78  A 1 
ATOM   630  C C   . MET   A 1 78  ? 21.058  -23.612 12.209  1.00 94.54 78  A 1 
ATOM   631  O O   . MET   A 1 78  ? 21.071  -24.419 13.144  1.00 93.34 78  A 1 
ATOM   632  C CB  . MET   A 1 78  ? 21.649  -24.601 9.941   1.00 93.23 78  A 1 
ATOM   633  C CG  . MET   A 1 78  ? 21.237  -26.003 10.402  1.00 91.83 78  A 1 
ATOM   634  S SD  . MET   A 1 78  ? 20.781  -27.095 9.025   1.00 92.59 78  A 1 
ATOM   635  C CE  . MET   A 1 78  ? 20.190  -28.526 9.942   1.00 85.29 78  A 1 
ATOM   636  N N   . LYS   A 1 79  ? 20.116  -22.678 12.105  1.00 95.00 79  A 1 
ATOM   637  C CA  . LYS   A 1 79  ? 18.937  -22.658 12.965  1.00 94.64 79  A 1 
ATOM   638  C C   . LYS   A 1 79  ? 17.988  -23.776 12.549  1.00 94.97 79  A 1 
ATOM   639  O O   . LYS   A 1 79  ? 17.661  -23.879 11.373  1.00 93.70 79  A 1 
ATOM   640  C CB  . LYS   A 1 79  ? 18.259  -21.286 12.908  1.00 93.07 79  A 1 
ATOM   641  C CG  . LYS   A 1 79  ? 18.261  -20.608 14.285  1.00 83.43 79  A 1 
ATOM   642  C CD  . LYS   A 1 79  ? 17.379  -19.371 14.283  1.00 78.52 79  A 1 
ATOM   643  C CE  . LYS   A 1 79  ? 17.232  -18.823 15.707  1.00 70.44 79  A 1 
ATOM   644  N NZ  . LYS   A 1 79  ? 15.803  -18.739 16.110  1.00 61.97 79  A 1 
ATOM   645  N N   . LYS   A 1 80  ? 17.537  -24.578 13.504  1.00 94.45 80  A 1 
ATOM   646  C CA  . LYS   A 1 80  ? 16.616  -25.708 13.258  1.00 93.80 80  A 1 
ATOM   647  C C   . LYS   A 1 80  ? 15.152  -25.354 13.524  1.00 92.69 80  A 1 
ATOM   648  O O   . LYS   A 1 80  ? 14.262  -25.935 12.925  1.00 87.84 80  A 1 
ATOM   649  C CB  . LYS   A 1 80  ? 17.063  -26.933 14.075  1.00 92.57 80  A 1 
ATOM   650  C CG  . LYS   A 1 80  ? 18.463  -27.408 13.648  1.00 88.71 80  A 1 
ATOM   651  C CD  . LYS   A 1 80  ? 18.885  -28.730 14.300  1.00 84.67 80  A 1 
ATOM   652  C CE  . LYS   A 1 80  ? 20.286  -29.062 13.758  1.00 75.42 80  A 1 
ATOM   653  N NZ  . LYS   A 1 80  ? 20.779  -30.412 14.108  1.00 65.57 80  A 1 
ATOM   654  N N   . ASP   A 1 81  ? 14.914  -24.385 14.395  1.00 93.45 81  A 1 
ATOM   655  C CA  . ASP   A 1 81  ? 13.614  -23.799 14.718  1.00 92.21 81  A 1 
ATOM   656  C C   . ASP   A 1 81  ? 13.216  -22.742 13.666  1.00 93.25 81  A 1 
ATOM   657  O O   . ASP   A 1 81  ? 13.129  -21.546 13.941  1.00 90.44 81  A 1 
ATOM   658  C CB  . ASP   A 1 81  ? 13.650  -23.244 16.161  1.00 88.94 81  A 1 
ATOM   659  C CG  . ASP   A 1 81  ? 14.690  -22.126 16.379  1.00 78.54 81  A 1 
ATOM   660  O OD1 . ASP   A 1 81  ? 15.816  -22.201 15.838  1.00 67.52 81  A 1 
ATOM   661  O OD2 . ASP   A 1 81  ? 14.399  -21.149 17.098  1.00 69.23 81  A 1 
ATOM   662  N N   . VAL   A 1 82  ? 13.007  -23.179 12.430  1.00 94.19 82  A 1 
ATOM   663  C CA  . VAL   A 1 82  ? 12.682  -22.284 11.313  1.00 95.08 82  A 1 
ATOM   664  C C   . VAL   A 1 82  ? 11.201  -21.931 11.347  1.00 95.01 82  A 1 
ATOM   665  O O   . VAL   A 1 82  ? 10.344  -22.803 11.242  1.00 93.59 82  A 1 
ATOM   666  C CB  . VAL   A 1 82  ? 13.077  -22.888 9.955   1.00 94.85 82  A 1 
ATOM   667  C CG1 . VAL   A 1 82  ? 12.873  -21.869 8.828   1.00 91.38 82  A 1 
ATOM   668  C CG2 . VAL   A 1 82  ? 14.551  -23.305 9.931   1.00 91.88 82  A 1 
ATOM   669  N N   . VAL   A 1 83  ? 10.904  -20.647 11.446  1.00 95.05 83  A 1 
ATOM   670  C CA  . VAL   A 1 83  ? 9.538   -20.143 11.266  1.00 95.04 83  A 1 
ATOM   671  C C   . VAL   A 1 83  ? 9.276   -20.019 9.770   1.00 95.53 83  A 1 
ATOM   672  O O   . VAL   A 1 83  ? 10.020  -19.335 9.063   1.00 94.96 83  A 1 
ATOM   673  C CB  . VAL   A 1 83  ? 9.316   -18.806 11.995  1.00 94.12 83  A 1 
ATOM   674  C CG1 . VAL   A 1 83  ? 7.856   -18.357 11.891  1.00 91.05 83  A 1 
ATOM   675  C CG2 . VAL   A 1 83  ? 9.668   -18.918 13.487  1.00 91.13 83  A 1 
ATOM   676  N N   . CYS   A 1 84  ? 8.228   -20.672 9.302   1.00 95.46 84  A 1 
ATOM   677  C CA  . CYS   A 1 84  ? 7.787   -20.662 7.912   1.00 95.51 84  A 1 
ATOM   678  C C   . CYS   A 1 84  ? 6.431   -19.963 7.775   1.00 95.48 84  A 1 
ATOM   679  O O   . CYS   A 1 84  ? 5.711   -19.783 8.759   1.00 94.34 84  A 1 
ATOM   680  C CB  . CYS   A 1 84  ? 7.750   -22.101 7.377   1.00 94.72 84  A 1 
ATOM   681  S SG  . CYS   A 1 84  ? 9.421   -22.836 7.407   1.00 92.30 84  A 1 
ATOM   682  N N   . ALA   A 1 85  ? 6.095   -19.581 6.559   1.00 95.78 85  A 1 
ATOM   683  C CA  . ALA   A 1 85  ? 4.775   -19.106 6.178   1.00 96.03 85  A 1 
ATOM   684  C C   . ALA   A 1 85  ? 4.057   -20.160 5.327   1.00 96.28 85  A 1 
ATOM   685  O O   . ALA   A 1 85  ? 4.693   -20.933 4.607   1.00 95.42 85  A 1 
ATOM   686  C CB  . ALA   A 1 85  ? 4.916   -17.781 5.429   1.00 95.34 85  A 1 
ATOM   687  N N   . HIS   A 1 86  ? 2.736   -20.142 5.384   1.00 95.58 86  A 1 
ATOM   688  C CA  . HIS   A 1 86  ? 1.884   -20.899 4.475   1.00 95.29 86  A 1 
ATOM   689  C C   . HIS   A 1 86  ? 1.526   -20.030 3.246   1.00 95.33 86  A 1 
ATOM   690  O O   . HIS   A 1 86  ? 1.373   -18.815 3.400   1.00 94.83 86  A 1 
ATOM   691  C CB  . HIS   A 1 86  ? 0.645   -21.356 5.255   1.00 94.78 86  A 1 
ATOM   692  C CG  . HIS   A 1 86  ? -0.159  -22.366 4.499   1.00 94.19 86  A 1 
ATOM   693  N ND1 . HIS   A 1 86  ? -1.219  -22.102 3.662   1.00 85.76 86  A 1 
ATOM   694  C CD2 . HIS   A 1 86  ? 0.073   -23.720 4.449   1.00 84.80 86  A 1 
ATOM   695  C CE1 . HIS   A 1 86  ? -1.617  -23.266 3.119   1.00 87.27 86  A 1 
ATOM   696  N NE2 . HIS   A 1 86  ? -0.857  -24.266 3.572   1.00 88.40 86  A 1 
ATOM   697  N N   . PRO   A 1 87  ? 1.376   -20.586 2.041   1.00 95.69 87  A 1 
ATOM   698  C CA  . PRO   A 1 87  ? 1.016   -19.792 0.857   1.00 95.11 87  A 1 
ATOM   699  C C   . PRO   A 1 87  ? -0.307  -19.026 0.989   1.00 94.77 87  A 1 
ATOM   700  O O   . PRO   A 1 87  ? -0.459  -17.974 0.366   1.00 93.00 87  A 1 
ATOM   701  C CB  . PRO   A 1 87  ? 0.970   -20.800 -0.297  1.00 94.09 87  A 1 
ATOM   702  C CG  . PRO   A 1 87  ? 0.822   -22.164 0.377   1.00 92.63 87  A 1 
ATOM   703  C CD  . PRO   A 1 87  ? 1.588   -21.977 1.677   1.00 94.91 87  A 1 
ATOM   704  N N   . LEU   A 1 88  ? -1.231  -19.509 1.812   1.00 94.99 88  A 1 
ATOM   705  C CA  . LEU   A 1 88  ? -2.517  -18.863 2.103   1.00 94.08 88  A 1 
ATOM   706  C C   . LEU   A 1 88  ? -2.472  -17.856 3.267   1.00 93.78 88  A 1 
ATOM   707  O O   . LEU   A 1 88  ? -3.506  -17.264 3.577   1.00 92.15 88  A 1 
ATOM   708  C CB  . LEU   A 1 88  ? -3.592  -19.933 2.373   1.00 93.17 88  A 1 
ATOM   709  C CG  . LEU   A 1 88  ? -3.874  -20.905 1.219   1.00 90.63 88  A 1 
ATOM   710  C CD1 . LEU   A 1 88  ? -4.948  -21.902 1.648   1.00 87.26 88  A 1 
ATOM   711  C CD2 . LEU   A 1 88  ? -4.365  -20.172 -0.028  1.00 86.62 88  A 1 
ATOM   712  N N   . ASP   A 1 89  ? -1.328  -17.670 3.938   1.00 95.22 89  A 1 
ATOM   713  C CA  . ASP   A 1 89  ? -1.219  -16.669 5.004   1.00 94.84 89  A 1 
ATOM   714  C C   . ASP   A 1 89  ? -1.452  -15.262 4.434   1.00 94.52 89  A 1 
ATOM   715  O O   . ASP   A 1 89  ? -0.985  -14.930 3.340   1.00 93.47 89  A 1 
ATOM   716  C CB  . ASP   A 1 89  ? 0.145   -16.732 5.713   1.00 94.46 89  A 1 
ATOM   717  C CG  . ASP   A 1 89  ? 0.379   -17.945 6.629   1.00 93.77 89  A 1 
ATOM   718  O OD1 . ASP   A 1 89  ? -0.597  -18.572 7.094   1.00 89.50 89  A 1 
ATOM   719  O OD2 . ASP   A 1 89  ? 1.565   -18.213 6.942   1.00 89.30 89  A 1 
ATOM   720  N N   . PHE   A 1 90  ? -2.152  -14.406 5.185   1.00 92.75 90  A 1 
ATOM   721  C CA  . PHE   A 1 90  ? -2.386  -13.025 4.789   1.00 91.89 90  A 1 
ATOM   722  C C   . PHE   A 1 90  ? -1.175  -12.143 5.072   1.00 92.02 90  A 1 
ATOM   723  O O   . PHE   A 1 90  ? -0.409  -12.336 6.014   1.00 91.06 90  A 1 
ATOM   724  C CB  . PHE   A 1 90  ? -3.649  -12.481 5.458   1.00 90.23 90  A 1 
ATOM   725  C CG  . PHE   A 1 90  ? -4.903  -13.211 5.036   1.00 87.19 90  A 1 
ATOM   726  C CD1 . PHE   A 1 90  ? -5.448  -12.985 3.760   1.00 81.40 90  A 1 
ATOM   727  C CD2 . PHE   A 1 90  ? -5.498  -14.155 5.896   1.00 80.05 90  A 1 
ATOM   728  C CE1 . PHE   A 1 90  ? -6.569  -13.719 3.341   1.00 77.75 90  A 1 
ATOM   729  C CE2 . PHE   A 1 90  ? -6.618  -14.890 5.479   1.00 76.49 90  A 1 
ATOM   730  C CZ  . PHE   A 1 90  ? -7.148  -14.676 4.196   1.00 78.27 90  A 1 
ATOM   731  N N   . VAL   A 1 91  ? -1.035  -11.095 4.269   1.00 90.69 91  A 1 
ATOM   732  C CA  . VAL   A 1 91  ? 0.039   -10.102 4.404   1.00 90.32 91  A 1 
ATOM   733  C C   . VAL   A 1 91  ? 0.070   -9.464  5.801   1.00 90.96 91  A 1 
ATOM   734  O O   . VAL   A 1 91  ? 1.146   -9.220  6.351   1.00 89.90 91  A 1 
ATOM   735  C CB  . VAL   A 1 91  ? -0.152  -9.040  3.304   1.00 88.29 91  A 1 
ATOM   736  C CG1 . VAL   A 1 91  ? 0.705   -7.800  3.505   1.00 81.13 91  A 1 
ATOM   737  C CG2 . VAL   A 1 91  ? 0.201   -9.632  1.938   1.00 81.05 91  A 1 
ATOM   738  N N   . GLU   A 1 92  ? -1.087  -9.233  6.391   1.00 88.88 92  A 1 
ATOM   739  C CA  . GLU   A 1 92  ? -1.248  -8.700  7.742   1.00 87.62 92  A 1 
ATOM   740  C C   . GLU   A 1 92  ? -0.744  -9.689  8.807   1.00 88.48 92  A 1 
ATOM   741  O O   . GLU   A 1 92  ? 0.020   -9.304  9.694   1.00 87.27 92  A 1 
ATOM   742  C CB  . GLU   A 1 92  ? -2.725  -8.332  7.970   1.00 85.68 92  A 1 
ATOM   743  C CG  . GLU   A 1 92  ? -3.262  -7.204  7.055   1.00 79.58 92  A 1 
ATOM   744  C CD  . GLU   A 1 92  ? -3.713  -7.612  5.635   1.00 75.63 92  A 1 
ATOM   745  O OE1 . GLU   A 1 92  ? -4.282  -6.745  4.931   1.00 68.46 92  A 1 
ATOM   746  O OE2 . GLU   A 1 92  ? -3.531  -8.776  5.225   1.00 68.91 92  A 1 
ATOM   747  N N   . GLU   A 1 93  ? -1.081  -10.974 8.672   1.00 88.91 93  A 1 
ATOM   748  C CA  . GLU   A 1 93  ? -0.607  -12.052 9.551   1.00 89.04 93  A 1 
ATOM   749  C C   . GLU   A 1 93  ? 0.920   -12.172 9.507   1.00 90.59 93  A 1 
ATOM   750  O O   . GLU   A 1 93  ? 1.589   -12.202 10.543  1.00 89.73 93  A 1 
ATOM   751  C CB  . GLU   A 1 93  ? -1.221  -13.403 9.133   1.00 86.98 93  A 1 
ATOM   752  C CG  . GLU   A 1 93  ? -2.739  -13.502 9.331   1.00 79.44 93  A 1 
ATOM   753  C CD  . GLU   A 1 93  ? -3.349  -14.788 8.731   1.00 77.16 93  A 1 
ATOM   754  O OE1 . GLU   A 1 93  ? -4.499  -15.111 9.088   1.00 70.13 93  A 1 
ATOM   755  O OE2 . GLU   A 1 93  ? -2.702  -15.438 7.875   1.00 71.81 93  A 1 
ATOM   756  N N   . ILE   A 1 94  ? 1.490   -12.159 8.311   1.00 92.03 94  A 1 
ATOM   757  C CA  . ILE   A 1 94  ? 2.941   -12.232 8.113   1.00 92.73 94  A 1 
ATOM   758  C C   . ILE   A 1 94  ? 3.667   -11.044 8.756   1.00 93.45 94  A 1 
ATOM   759  O O   . ILE   A 1 94  ? 4.744   -11.208 9.335   1.00 92.62 94  A 1 
ATOM   760  C CB  . ILE   A 1 94  ? 3.247   -12.341 6.604   1.00 91.51 94  A 1 
ATOM   761  C CG1 . ILE   A 1 94  ? 2.753   -13.682 6.021   1.00 84.20 94  A 1 
ATOM   762  C CG2 . ILE   A 1 94  ? 4.734   -12.159 6.290   1.00 83.68 94  A 1 
ATOM   763  C CD1 . ILE   A 1 94  ? 3.272   -14.927 6.734   1.00 77.96 94  A 1 
ATOM   764  N N   . SER   A 1 95  ? 3.073   -9.857  8.698   1.00 93.05 95  A 1 
ATOM   765  C CA  . SER   A 1 95  ? 3.631   -8.673  9.350   1.00 92.62 95  A 1 
ATOM   766  C C   . SER   A 1 95  ? 3.698   -8.840  10.872  1.00 92.97 95  A 1 
ATOM   767  O O   . SER   A 1 95  ? 4.707   -8.476  11.482  1.00 92.02 95  A 1 
ATOM   768  C CB  . SER   A 1 95  ? 2.816   -7.430  8.992   1.00 91.44 95  A 1 
ATOM   769  O OG  . SER   A 1 95  ? 2.854   -7.234  7.597   1.00 79.76 95  A 1 
ATOM   770  N N   . ALA   A 1 96  ? 2.676   -9.447  11.465  1.00 91.61 96  A 1 
ATOM   771  C CA  . ALA   A 1 96  ? 2.652   -9.776  12.887  1.00 91.03 96  A 1 
ATOM   772  C C   . ALA   A 1 96  ? 3.706   -10.842 13.243  1.00 91.76 96  A 1 
ATOM   773  O O   . ALA   A 1 96  ? 4.479   -10.646 14.182  1.00 90.86 96  A 1 
ATOM   774  C CB  . ALA   A 1 96  ? 1.232   -10.204 13.270  1.00 89.56 96  A 1 
ATOM   775  N N   . VAL   A 1 97  ? 3.831   -11.899 12.441  1.00 91.97 97  A 1 
ATOM   776  C CA  . VAL   A 1 97  ? 4.845   -12.955 12.625  1.00 92.49 97  A 1 
ATOM   777  C C   . VAL   A 1 97  ? 6.264   -12.383 12.579  1.00 93.08 97  A 1 
ATOM   778  O O   . VAL   A 1 97  ? 7.097   -12.705 13.429  1.00 92.36 97  A 1 
ATOM   779  C CB  . VAL   A 1 97  ? 4.676   -14.061 11.567  1.00 92.15 97  A 1 
ATOM   780  C CG1 . VAL   A 1 97  ? 5.810   -15.093 11.606  1.00 88.61 97  A 1 
ATOM   781  C CG2 . VAL   A 1 97  ? 3.369   -14.834 11.783  1.00 88.70 97  A 1 
ATOM   782  N N   . PHE   A 1 98  ? 6.553   -11.492 11.627  1.00 94.00 98  A 1 
ATOM   783  C CA  . PHE   A 1 98  ? 7.853   -10.823 11.559  1.00 94.37 98  A 1 
ATOM   784  C C   . PHE   A 1 98  ? 8.176   -10.018 12.822  1.00 93.74 98  A 1 
ATOM   785  O O   . PHE   A 1 98  ? 9.348   -9.913  13.200  1.00 92.26 98  A 1 
ATOM   786  C CB  . PHE   A 1 98  ? 7.889   -9.875  10.357  1.00 94.74 98  A 1 
ATOM   787  C CG  . PHE   A 1 98  ? 8.135   -10.498 9.004   1.00 95.12 98  A 1 
ATOM   788  C CD1 . PHE   A 1 98  ? 9.143   -11.463 8.826   1.00 92.85 98  A 1 
ATOM   789  C CD2 . PHE   A 1 98  ? 7.414   -10.040 7.883   1.00 92.58 98  A 1 
ATOM   790  C CE1 . PHE   A 1 98  ? 9.407   -11.983 7.547   1.00 92.19 98  A 1 
ATOM   791  C CE2 . PHE   A 1 98  ? 7.680   -10.561 6.606   1.00 92.10 98  A 1 
ATOM   792  C CZ  . PHE   A 1 98  ? 8.672   -11.536 6.437   1.00 94.02 98  A 1 
ATOM   793  N N   . TYR   A 1 99  ? 7.156   -9.426  13.443  1.00 92.28 99  A 1 
ATOM   794  C CA  . TYR   A 1 99  ? 7.325   -8.642  14.656  1.00 90.77 99  A 1 
ATOM   795  C C   . TYR   A 1 99  ? 7.491   -9.528  15.894  1.00 90.79 99  A 1 
ATOM   796  O O   . TYR   A 1 99  ? 8.482   -9.375  16.606  1.00 89.55 99  A 1 
ATOM   797  C CB  . TYR   A 1 99  ? 6.154   -7.670  14.804  1.00 89.11 99  A 1 
ATOM   798  C CG  . TYR   A 1 99  ? 6.288   -6.816  16.044  1.00 82.90 99  A 1 
ATOM   799  C CD1 . TYR   A 1 99  ? 5.407   -6.980  17.130  1.00 75.33 99  A 1 
ATOM   800  C CD2 . TYR   A 1 99  ? 7.342   -5.891  16.137  1.00 73.17 99  A 1 
ATOM   801  C CE1 . TYR   A 1 99  ? 5.565   -6.206  18.291  1.00 67.43 99  A 1 
ATOM   802  C CE2 . TYR   A 1 99  ? 7.509   -5.119  17.302  1.00 65.58 99  A 1 
ATOM   803  C CZ  . TYR   A 1 99  ? 6.614   -5.275  18.376  1.00 67.08 99  A 1 
ATOM   804  O OH  . TYR   A 1 99  ? 6.768   -4.504  19.492  1.00 63.16 99  A 1 
ATOM   805  N N   . GLU   A 1 100 ? 6.575   -10.476 16.120  1.00 89.56 100 A 1 
ATOM   806  C CA  . GLU   A 1 100 ? 6.595   -11.371 17.286  1.00 88.54 100 A 1 
ATOM   807  C C   . GLU   A 1 100 ? 7.896   -12.176 17.377  1.00 89.27 100 A 1 
ATOM   808  O O   . GLU   A 1 100 ? 8.519   -12.234 18.430  1.00 88.11 100 A 1 
ATOM   809  C CB  . GLU   A 1 100 ? 5.423   -12.368 17.249  1.00 86.84 100 A 1 
ATOM   810  C CG  . GLU   A 1 100 ? 4.127   -11.845 17.881  1.00 76.95 100 A 1 
ATOM   811  C CD  . GLU   A 1 100 ? 3.181   -13.010 18.245  1.00 72.73 100 A 1 
ATOM   812  O OE1 . GLU   A 1 100 ? 2.524   -12.951 19.314  1.00 65.26 100 A 1 
ATOM   813  O OE2 . GLU   A 1 100 ? 3.141   -14.021 17.514  1.00 65.99 100 A 1 
ATOM   814  N N   . HIS   A 1 101 ? 8.342   -12.763 16.282  1.00 91.40 101 A 1 
ATOM   815  C CA  . HIS   A 1 101 ? 9.542   -13.601 16.279  1.00 91.76 101 A 1 
ATOM   816  C C   . HIS   A 1 101 ? 10.835  -12.804 16.086  1.00 92.45 101 A 1 
ATOM   817  O O   . HIS   A 1 101 ? 11.934  -13.355 16.171  1.00 90.76 101 A 1 
ATOM   818  C CB  . HIS   A 1 101 ? 9.390   -14.694 15.217  1.00 91.52 101 A 1 
ATOM   819  C CG  . HIS   A 1 101 ? 8.223   -15.602 15.467  1.00 91.00 101 A 1 
ATOM   820  N ND1 . HIS   A 1 101 ? 6.906   -15.347 15.161  1.00 79.28 101 A 1 
ATOM   821  C CD2 . HIS   A 1 101 ? 8.262   -16.838 16.072  1.00 79.44 101 A 1 
ATOM   822  C CE1 . HIS   A 1 101 ? 6.172   -16.393 15.568  1.00 81.79 101 A 1 
ATOM   823  N NE2 . HIS   A 1 101 ? 6.963   -17.322 16.120  1.00 83.61 101 A 1 
ATOM   824  N N   . GLY   A 1 102 ? 10.736  -11.501 15.801  1.00 91.57 102 A 1 
ATOM   825  C CA  . GLY   A 1 102 ? 11.911  -10.675 15.538  1.00 91.43 102 A 1 
ATOM   826  C C   . GLY   A 1 102 ? 12.740  -11.171 14.348  1.00 92.49 102 A 1 
ATOM   827  O O   . GLY   A 1 102 ? 13.960  -11.010 14.343  1.00 90.81 102 A 1 
ATOM   828  N N   . ILE   A 1 103 ? 12.086  -11.759 13.343  1.00 93.66 103 A 1 
ATOM   829  C CA  . ILE   A 1 103 ? 12.719  -12.271 12.120  1.00 94.24 103 A 1 
ATOM   830  C C   . ILE   A 1 103 ? 12.499  -11.321 10.933  1.00 94.56 103 A 1 
ATOM   831  O O   . ILE   A 1 103 ? 11.739  -10.352 11.015  1.00 93.68 103 A 1 
ATOM   832  C CB  . ILE   A 1 103 ? 12.273  -13.728 11.838  1.00 93.73 103 A 1 
ATOM   833  C CG1 . ILE   A 1 103 ? 10.748  -13.830 11.625  1.00 91.06 103 A 1 
ATOM   834  C CG2 . ILE   A 1 103 ? 12.768  -14.644 12.968  1.00 89.50 103 A 1 
ATOM   835  C CD1 . ILE   A 1 103 ? 10.254  -15.241 11.276  1.00 89.25 103 A 1 
ATOM   836  N N   . GLY   A 1 104 ? 13.193  -11.564 9.834   1.00 94.42 104 A 1 
ATOM   837  C CA  . GLY   A 1 104 ? 13.090  -10.750 8.620   1.00 94.34 104 A 1 
ATOM   838  C C   . GLY   A 1 104 ? 12.868  -11.548 7.338   1.00 95.23 104 A 1 
ATOM   839  O O   . GLY   A 1 104 ? 12.867  -10.959 6.263   1.00 93.86 104 A 1 
ATOM   840  N N   . CYS   A 1 105 ? 12.707  -12.866 7.453   1.00 95.96 105 A 1 
ATOM   841  C CA  . CYS   A 1 105 ? 12.521  -13.778 6.334   1.00 96.67 105 A 1 
ATOM   842  C C   . CYS   A 1 105 ? 11.665  -14.969 6.759   1.00 96.93 105 A 1 
ATOM   843  O O   . CYS   A 1 105 ? 11.870  -15.511 7.843   1.00 96.07 105 A 1 
ATOM   844  C CB  . CYS   A 1 105 ? 13.909  -14.223 5.869   1.00 96.05 105 A 1 
ATOM   845  S SG  . CYS   A 1 105 ? 13.808  -15.459 4.557   1.00 94.22 105 A 1 
ATOM   846  N N   . LEU   A 1 106 ? 10.752  -15.375 5.890   1.00 97.26 106 A 1 
ATOM   847  C CA  . LEU   A 1 106 ? 9.932   -16.570 6.041   1.00 97.43 106 A 1 
ATOM   848  C C   . LEU   A 1 106 ? 10.050  -17.418 4.772   1.00 97.70 106 A 1 
ATOM   849  O O   . LEU   A 1 106 ? 9.665   -16.948 3.697   1.00 97.01 106 A 1 
ATOM   850  C CB  . LEU   A 1 106 ? 8.470   -16.170 6.298   1.00 96.74 106 A 1 
ATOM   851  C CG  . LEU   A 1 106 ? 8.228   -15.487 7.654   1.00 95.51 106 A 1 
ATOM   852  C CD1 . LEU   A 1 106 ? 6.833   -14.889 7.700   1.00 92.96 106 A 1 
ATOM   853  C CD2 . LEU   A 1 106 ? 8.356   -16.477 8.818   1.00 92.38 106 A 1 
ATOM   854  N N   . PRO   A 1 107 ? 10.580  -18.647 4.856   1.00 97.69 107 A 1 
ATOM   855  C CA  . PRO   A 1 107 ? 10.361  -19.630 3.807   1.00 97.67 107 A 1 
ATOM   856  C C   . PRO   A 1 107 ? 8.863   -19.910 3.691   1.00 97.63 107 A 1 
ATOM   857  O O   . PRO   A 1 107 ? 8.183   -20.042 4.710   1.00 96.77 107 A 1 
ATOM   858  C CB  . PRO   A 1 107 ? 11.130  -20.887 4.226   1.00 96.99 107 A 1 
ATOM   859  C CG  . PRO   A 1 107 ? 12.053  -20.415 5.347   1.00 94.69 107 A 1 
ATOM   860  C CD  . PRO   A 1 107 ? 11.306  -19.234 5.956   1.00 97.06 107 A 1 
ATOM   861  N N   . VAL   A 1 108 ? 8.364   -20.012 2.478   1.00 97.41 108 A 1 
ATOM   862  C CA  . VAL   A 1 108 ? 6.978   -20.411 2.216   1.00 97.42 108 A 1 
ATOM   863  C C   . VAL   A 1 108 ? 6.966   -21.901 1.921   1.00 97.34 108 A 1 
ATOM   864  O O   . VAL   A 1 108 ? 7.661   -22.362 1.014   1.00 96.55 108 A 1 
ATOM   865  C CB  . VAL   A 1 108 ? 6.340   -19.599 1.081   1.00 96.99 108 A 1 
ATOM   866  C CG1 . VAL   A 1 108 ? 4.845   -19.903 0.989   1.00 95.22 108 A 1 
ATOM   867  C CG2 . VAL   A 1 108 ? 6.513   -18.088 1.300   1.00 94.76 108 A 1 
ATOM   868  N N   . VAL   A 1 109 ? 6.211   -22.642 2.706   1.00 96.64 109 A 1 
ATOM   869  C CA  . VAL   A 1 109 ? 6.197   -24.106 2.690   1.00 96.24 109 A 1 
ATOM   870  C C   . VAL   A 1 109 ? 4.768   -24.593 2.499   1.00 95.83 109 A 1 
ATOM   871  O O   . VAL   A 1 109 ? 3.857   -24.149 3.189   1.00 94.14 109 A 1 
ATOM   872  C CB  . VAL   A 1 109 ? 6.817   -24.672 3.981   1.00 94.94 109 A 1 
ATOM   873  C CG1 . VAL   A 1 109 ? 6.846   -26.203 3.967   1.00 89.87 109 A 1 
ATOM   874  C CG2 . VAL   A 1 109 ? 8.269   -24.196 4.154   1.00 89.92 109 A 1 
ATOM   875  N N   . HIS   A 1 110 ? 4.599   -25.530 1.572   1.00 95.38 110 A 1 
ATOM   876  C CA  . HIS   A 1 110 ? 3.343   -26.225 1.315   1.00 94.35 110 A 1 
ATOM   877  C C   . HIS   A 1 110 ? 3.616   -27.725 1.231   1.00 93.68 110 A 1 
ATOM   878  O O   . HIS   A 1 110 ? 4.540   -28.136 0.532   1.00 91.08 110 A 1 
ATOM   879  C CB  . HIS   A 1 110 ? 2.727   -25.683 0.022   1.00 92.63 110 A 1 
ATOM   880  C CG  . HIS   A 1 110 ? 1.452   -26.389 -0.334  1.00 89.97 110 A 1 
ATOM   881  N ND1 . HIS   A 1 110 ? 0.359   -26.548 0.489   1.00 76.95 110 A 1 
ATOM   882  C CD2 . HIS   A 1 110 ? 1.191   -27.069 -1.497  1.00 77.64 110 A 1 
ATOM   883  C CE1 . HIS   A 1 110 ? -0.533  -27.314 -0.166  1.00 78.01 110 A 1 
ATOM   884  N NE2 . HIS   A 1 110 ? -0.065  -27.642 -1.373  1.00 79.73 110 A 1 
ATOM   885  N N   . HIS   A 1 111 ? 2.855   -28.529 1.962   1.00 91.89 111 A 1 
ATOM   886  C CA  . HIS   A 1 111 ? 3.143   -29.956 2.148   1.00 90.67 111 A 1 
ATOM   887  C C   . HIS   A 1 111 ? 4.618   -30.226 2.500   1.00 90.98 111 A 1 
ATOM   888  O O   . HIS   A 1 111 ? 5.291   -31.043 1.878   1.00 87.31 111 A 1 
ATOM   889  C CB  . HIS   A 1 111 ? 2.651   -30.756 0.935   1.00 88.01 111 A 1 
ATOM   890  C CG  . HIS   A 1 111 ? 1.157   -30.758 0.763   1.00 81.51 111 A 1 
ATOM   891  N ND1 . HIS   A 1 111 ? 0.216   -30.812 1.771   1.00 70.32 111 A 1 
ATOM   892  C CD2 . HIS   A 1 111 ? 0.472   -30.778 -0.427  1.00 68.61 111 A 1 
ATOM   893  C CE1 . HIS   A 1 111 ? -0.995  -30.855 1.197   1.00 65.81 111 A 1 
ATOM   894  N NE2 . HIS   A 1 111 ? -0.882  -30.849 -0.135  1.00 66.82 111 A 1 
ATOM   895  N N   . GLN   A 1 112 ? 5.126   -29.488 3.475   1.00 90.06 112 A 1 
ATOM   896  C CA  . GLN   A 1 112 ? 6.524   -29.493 3.931   1.00 89.15 112 A 1 
ATOM   897  C C   . GLN   A 1 112 ? 7.570   -29.056 2.885   1.00 91.00 112 A 1 
ATOM   898  O O   . GLN   A 1 112 ? 8.726   -28.838 3.249   1.00 88.61 112 A 1 
ATOM   899  C CB  . GLN   A 1 112 ? 6.889   -30.839 4.567   1.00 85.99 112 A 1 
ATOM   900  C CG  . GLN   A 1 112 ? 5.926   -31.259 5.689   1.00 79.21 112 A 1 
ATOM   901  C CD  . GLN   A 1 112 ? 6.405   -32.489 6.453   1.00 71.79 112 A 1 
ATOM   902  O OE1 . GLN   A 1 112 ? 7.396   -33.123 6.138   1.00 63.78 112 A 1 
ATOM   903  N NE2 . GLN   A 1 112 ? 5.723   -32.868 7.511   1.00 61.19 112 A 1 
ATOM   904  N N   . LYS   A 1 113 ? 7.198   -28.853 1.627   1.00 94.73 113 A 1 
ATOM   905  C CA  . LYS   A 1 113 ? 8.107   -28.468 0.543   1.00 95.54 113 A 1 
ATOM   906  C C   . LYS   A 1 113 ? 8.236   -26.956 0.432   1.00 96.32 113 A 1 
ATOM   907  O O   . LYS   A 1 113 ? 7.244   -26.232 0.411   1.00 95.16 113 A 1 
ATOM   908  C CB  . LYS   A 1 113 ? 7.680   -29.100 -0.787  1.00 94.24 113 A 1 
ATOM   909  C CG  . LYS   A 1 113 ? 7.838   -30.626 -0.725  1.00 85.86 113 A 1 
ATOM   910  C CD  . LYS   A 1 113 ? 7.596   -31.313 -2.064  1.00 82.55 113 A 1 
ATOM   911  C CE  . LYS   A 1 113 ? 7.847   -32.806 -1.824  1.00 73.29 113 A 1 
ATOM   912  N NZ  . LYS   A 1 113 ? 7.862   -33.619 -3.060  1.00 64.43 113 A 1 
ATOM   913  N N   . LEU   A 1 114 ? 9.471   -26.496 0.295   1.00 96.72 114 A 1 
ATOM   914  C CA  . LEU   A 1 114 ? 9.781   -25.102 0.024   1.00 97.45 114 A 1 
ATOM   915  C C   . LEU   A 1 114 ? 9.317   -24.720 -1.388  1.00 97.47 114 A 1 
ATOM   916  O O   . LEU   A 1 114 ? 9.838   -25.237 -2.376  1.00 96.46 114 A 1 
ATOM   917  C CB  . LEU   A 1 114 ? 11.290  -24.900 0.204   1.00 97.34 114 A 1 
ATOM   918  C CG  . LEU   A 1 114 ? 11.755  -23.446 0.019   1.00 96.65 114 A 1 
ATOM   919  C CD1 . LEU   A 1 114 ? 11.273  -22.547 1.156   1.00 94.49 114 A 1 
ATOM   920  C CD2 . LEU   A 1 114 ? 13.282  -23.402 -0.001  1.00 93.97 114 A 1 
ATOM   921  N N   . ILE   A 1 115 ? 8.381   -23.786 -1.463  1.00 97.34 115 A 1 
ATOM   922  C CA  . ILE   A 1 115 ? 7.833   -23.270 -2.727  1.00 96.98 115 A 1 
ATOM   923  C C   . ILE   A 1 115 ? 8.155   -21.794 -2.982  1.00 97.21 115 A 1 
ATOM   924  O O   . ILE   A 1 115 ? 8.046   -21.323 -4.116  1.00 95.83 115 A 1 
ATOM   925  C CB  . ILE   A 1 115 ? 6.314   -23.520 -2.809  1.00 95.94 115 A 1 
ATOM   926  C CG1 . ILE   A 1 115 ? 5.537   -22.820 -1.665  1.00 90.93 115 A 1 
ATOM   927  C CG2 . ILE   A 1 115 ? 6.023   -25.035 -2.834  1.00 88.22 115 A 1 
ATOM   928  C CD1 . ILE   A 1 115 ? 4.039   -22.706 -1.951  1.00 86.36 115 A 1 
ATOM   929  N N   . GLY   A 1 116 ? 8.572   -21.066 -1.951  1.00 97.51 116 A 1 
ATOM   930  C CA  . GLY   A 1 116 ? 8.899   -19.654 -2.057  1.00 97.61 116 A 1 
ATOM   931  C C   . GLY   A 1 116 ? 9.614   -19.108 -0.826  1.00 97.90 116 A 1 
ATOM   932  O O   . GLY   A 1 116 ? 9.901   -19.826 0.129   1.00 97.16 116 A 1 
ATOM   933  N N   . ILE   A 1 117 ? 9.904   -17.808 -0.864  1.00 97.92 117 A 1 
ATOM   934  C CA  . ILE   A 1 117 ? 10.455  -17.071 0.275   1.00 97.86 117 A 1 
ATOM   935  C C   . ILE   A 1 117 ? 9.899   -15.650 0.278   1.00 97.64 117 A 1 
ATOM   936  O O   . ILE   A 1 117 ? 9.720   -15.041 -0.778  1.00 96.79 117 A 1 
ATOM   937  C CB  . ILE   A 1 117 ? 11.999  -17.127 0.252   1.00 97.26 117 A 1 
ATOM   938  C CG1 . ILE   A 1 117 ? 12.588  -16.752 1.628   1.00 94.14 117 A 1 
ATOM   939  C CG2 . ILE   A 1 117 ? 12.606  -16.247 -0.860  1.00 94.03 117 A 1 
ATOM   940  C CD1 . ILE   A 1 117 ? 14.077  -17.108 1.751   1.00 89.82 117 A 1 
ATOM   941  N N   . LEU   A 1 118 ? 9.644   -15.108 1.470   1.00 97.47 118 A 1 
ATOM   942  C CA  . LEU   A 1 118 ? 9.161   -13.745 1.646   1.00 97.25 118 A 1 
ATOM   943  C C   . LEU   A 1 118 ? 9.984   -13.042 2.719   1.00 97.22 118 A 1 
ATOM   944  O O   . LEU   A 1 118 ? 10.151  -13.554 3.823   1.00 95.63 118 A 1 
ATOM   945  C CB  . LEU   A 1 118 ? 7.663   -13.788 1.987   1.00 95.84 118 A 1 
ATOM   946  C CG  . LEU   A 1 118 ? 7.001   -12.400 1.983   1.00 92.89 118 A 1 
ATOM   947  C CD1 . LEU   A 1 118 ? 6.906   -11.820 0.571   1.00 86.17 118 A 1 
ATOM   948  C CD2 . LEU   A 1 118 ? 5.593   -12.497 2.550   1.00 85.44 118 A 1 
ATOM   949  N N   . THR   A 1 119 ? 10.478  -11.849 2.415   1.00 96.70 119 A 1 
ATOM   950  C CA  . THR   A 1 119 ? 11.226  -11.030 3.376   1.00 96.16 119 A 1 
ATOM   951  C C   . THR   A 1 119 ? 10.476  -9.746  3.724   1.00 95.82 119 A 1 
ATOM   952  O O   . THR   A 1 119 ? 9.624   -9.274  2.968   1.00 94.96 119 A 1 
ATOM   953  C CB  . THR   A 1 119 ? 12.643  -10.701 2.882   1.00 95.12 119 A 1 
ATOM   954  O OG1 . THR   A 1 119 ? 12.616  -9.785  1.820   1.00 89.58 119 A 1 
ATOM   955  C CG2 . THR   A 1 119 ? 13.434  -11.933 2.445   1.00 90.24 119 A 1 
ATOM   956  N N   . LYS   A 1 120 ? 10.858  -9.112  4.832   1.00 95.33 120 A 1 
ATOM   957  C CA  . LYS   A 1 120 ? 10.370  -7.765  5.178   1.00 94.99 120 A 1 
ATOM   958  C C   . LYS   A 1 120 ? 10.568  -6.756  4.049   1.00 94.71 120 A 1 
ATOM   959  O O   . LYS   A 1 120 ? 9.786   -5.828  3.916   1.00 93.73 120 A 1 
ATOM   960  C CB  . LYS   A 1 120 ? 11.090  -7.239  6.431   1.00 93.77 120 A 1 
ATOM   961  C CG  . LYS   A 1 120 ? 10.530  -7.825  7.731   1.00 89.38 120 A 1 
ATOM   962  C CD  . LYS   A 1 120 ? 11.185  -7.177  8.955   1.00 88.03 120 A 1 
ATOM   963  C CE  . LYS   A 1 120 ? 10.508  -7.710  10.220  1.00 81.33 120 A 1 
ATOM   964  N NZ  . LYS   A 1 120 ? 11.095  -7.167  11.467  1.00 77.10 120 A 1 
ATOM   965  N N   . THR   A 1 121 ? 11.624  -6.914  3.259   1.00 94.25 121 A 1 
ATOM   966  C CA  . THR   A 1 121 ? 11.928  -6.017  2.141   1.00 93.49 121 A 1 
ATOM   967  C C   . THR   A 1 121 ? 10.966  -6.218  0.974   1.00 93.46 121 A 1 
ATOM   968  O O   . THR   A 1 121 ? 10.567  -5.243  0.353   1.00 92.28 121 A 1 
ATOM   969  C CB  . THR   A 1 121 ? 13.373  -6.216  1.664   1.00 92.34 121 A 1 
ATOM   970  O OG1 . THR   A 1 121 ? 14.265  -6.072  2.754   1.00 86.53 121 A 1 
ATOM   971  C CG2 . THR   A 1 121 ? 13.797  -5.182  0.622   1.00 85.90 121 A 1 
ATOM   972  N N   . ASP   A 1 122 ? 10.570  -7.459  0.700   1.00 94.29 122 A 1 
ATOM   973  C CA  . ASP   A 1 122 ? 9.597   -7.782  -0.347  1.00 94.15 122 A 1 
ATOM   974  C C   . ASP   A 1 122 ? 8.209   -7.283  0.049   1.00 94.18 122 A 1 
ATOM   975  O O   . ASP   A 1 122 ? 7.532   -6.627  -0.740  1.00 93.23 122 A 1 
ATOM   976  C CB  . ASP   A 1 122 ? 9.585   -9.295  -0.607  1.00 93.90 122 A 1 
ATOM   977  C CG  . ASP   A 1 122 ? 10.987  -9.841  -0.857  1.00 92.81 122 A 1 
ATOM   978  O OD1 . ASP   A 1 122 ? 11.736  -9.237  -1.657  1.00 89.33 122 A 1 
ATOM   979  O OD2 . ASP   A 1 122 ? 11.362  -10.809 -0.150  1.00 88.94 122 A 1 
ATOM   980  N N   . LEU   A 1 123 ? 7.839   -7.486  1.316   1.00 94.58 123 A 1 
ATOM   981  C CA  . LEU   A 1 123 ? 6.580   -7.013  1.874   1.00 94.47 123 A 1 
ATOM   982  C C   . LEU   A 1 123 ? 6.475   -5.482  1.840   1.00 94.32 123 A 1 
ATOM   983  O O   . LEU   A 1 123 ? 5.458   -4.942  1.417   1.00 92.94 123 A 1 
ATOM   984  C CB  . LEU   A 1 123 ? 6.460   -7.578  3.298   1.00 93.62 123 A 1 
ATOM   985  C CG  . LEU   A 1 123 ? 5.066   -7.390  3.909   1.00 89.60 123 A 1 
ATOM   986  C CD1 . LEU   A 1 123 ? 3.995   -8.078  3.081   1.00 86.09 123 A 1 
ATOM   987  C CD2 . LEU   A 1 123 ? 5.041   -8.005  5.307   1.00 85.85 123 A 1 
ATOM   988  N N   . LEU   A 1 124 ? 7.548   -4.778  2.210   1.00 94.32 124 A 1 
ATOM   989  C CA  . LEU   A 1 124 ? 7.616   -3.319  2.096   1.00 93.85 124 A 1 
ATOM   990  C C   . LEU   A 1 124 ? 7.442   -2.840  0.658   1.00 93.30 124 A 1 
ATOM   991  O O   . LEU   A 1 124 ? 6.674   -1.915  0.426   1.00 92.07 124 A 1 
ATOM   992  C CB  . LEU   A 1 124 ? 8.949   -2.801  2.655   1.00 93.10 124 A 1 
ATOM   993  C CG  . LEU   A 1 124 ? 8.925   -2.569  4.171   1.00 87.93 124 A 1 
ATOM   994  C CD1 . LEU   A 1 124 ? 10.338  -2.242  4.660   1.00 85.53 124 A 1 
ATOM   995  C CD2 . LEU   A 1 124 ? 8.015   -1.400  4.538   1.00 85.06 124 A 1 
ATOM   996  N N   . ARG   A 1 125 ? 8.112   -3.467  -0.309  1.00 92.73 125 A 1 
ATOM   997  C CA  . ARG   A 1 125 ? 7.955   -3.114  -1.731  1.00 91.80 125 A 1 
ATOM   998  C C   . ARG   A 1 125 ? 6.526   -3.313  -2.218  1.00 91.76 125 A 1 
ATOM   999  O O   . ARG   A 1 125 ? 6.023   -2.480  -2.960  1.00 90.25 125 A 1 
ATOM   1000 C CB  . ARG   A 1 125 ? 8.939   -3.915  -2.591  1.00 90.44 125 A 1 
ATOM   1001 C CG  . ARG   A 1 125 ? 10.170  -3.082  -2.940  1.00 81.53 125 A 1 
ATOM   1002 C CD  . ARG   A 1 125 ? 11.131  -3.832  -3.870  1.00 79.65 125 A 1 
ATOM   1003 N NE  . ARG   A 1 125 ? 12.021  -4.727  -3.098  1.00 73.50 125 A 1 
ATOM   1004 C CZ  . ARG   A 1 125 ? 12.934  -5.540  -3.604  1.00 68.74 125 A 1 
ATOM   1005 N NH1 . ARG   A 1 125 ? 13.144  -5.651  -4.884  1.00 61.40 125 A 1 
ATOM   1006 N NH2 . ARG   A 1 125 ? 13.666  -6.273  -2.822  1.00 59.53 125 A 1 
ATOM   1007 N N   . THR   A 1 126 ? 5.877   -4.373  -1.762  1.00 92.38 126 A 1 
ATOM   1008 C CA  . THR   A 1 126 ? 4.468   -4.631  -2.079  1.00 91.93 126 A 1 
ATOM   1009 C C   . THR   A 1 126 ? 3.575   -3.509  -1.558  1.00 91.94 126 A 1 
ATOM   1010 O O   . THR   A 1 126 ? 2.763   -2.991  -2.310  1.00 90.98 126 A 1 
ATOM   1011 C CB  . THR   A 1 126 ? 4.015   -5.978  -1.507  1.00 91.29 126 A 1 
ATOM   1012 O OG1 . THR   A 1 126 ? 4.838   -7.006  -2.010  1.00 86.07 126 A 1 
ATOM   1013 C CG2 . THR   A 1 126 ? 2.582   -6.317  -1.900  1.00 85.60 126 A 1 
ATOM   1014 N N   . PHE   A 1 127 ? 3.762   -3.077  -0.314  1.00 92.11 127 A 1 
ATOM   1015 C CA  . PHE   A 1 127 ? 2.982   -1.976  0.247   1.00 91.82 127 A 1 
ATOM   1016 C C   . PHE   A 1 127 ? 3.260   -0.632  -0.433  1.00 91.16 127 A 1 
ATOM   1017 O O   . PHE   A 1 127 ? 2.326   0.119   -0.686  1.00 89.75 127 A 1 
ATOM   1018 C CB  . PHE   A 1 127 ? 3.228   -1.885  1.748   1.00 91.60 127 A 1 
ATOM   1019 C CG  . PHE   A 1 127 ? 2.485   -2.910  2.575   1.00 90.56 127 A 1 
ATOM   1020 C CD1 . PHE   A 1 127 ? 1.082   -3.009  2.488   1.00 86.23 127 A 1 
ATOM   1021 C CD2 . PHE   A 1 127 ? 3.185   -3.714  3.492   1.00 86.09 127 A 1 
ATOM   1022 C CE1 . PHE   A 1 127 ? 0.382   -3.909  3.307   1.00 84.50 127 A 1 
ATOM   1023 C CE2 . PHE   A 1 127 ? 2.487   -4.614  4.315   1.00 83.94 127 A 1 
ATOM   1024 C CZ  . PHE   A 1 127 ? 1.086   -4.712  4.227   1.00 85.41 127 A 1 
ATOM   1025 N N   . VAL   A 1 128 ? 4.502   -0.333  -0.785  1.00 91.17 128 A 1 
ATOM   1026 C CA  . VAL   A 1 128 ? 4.838   0.890   -1.534  1.00 90.19 128 A 1 
ATOM   1027 C C   . VAL   A 1 128 ? 4.112   0.925   -2.880  1.00 89.42 128 A 1 
ATOM   1028 O O   . VAL   A 1 128 ? 3.594   1.970   -3.260  1.00 88.27 128 A 1 
ATOM   1029 C CB  . VAL   A 1 128 ? 6.358   1.038   -1.710  1.00 89.41 128 A 1 
ATOM   1030 C CG1 . VAL   A 1 128 ? 6.730   2.186   -2.656  1.00 85.57 128 A 1 
ATOM   1031 C CG2 . VAL   A 1 128 ? 7.015   1.341   -0.362  1.00 86.37 128 A 1 
ATOM   1032 N N   . LYS   A 1 129 ? 3.990   -0.217  -3.555  1.00 89.56 129 A 1 
ATOM   1033 C CA  . LYS   A 1 129 ? 3.216   -0.314  -4.800  1.00 88.37 129 A 1 
ATOM   1034 C C   . LYS   A 1 129 ? 1.745   0.069   -4.629  1.00 88.54 129 A 1 
ATOM   1035 O O   . LYS   A 1 129 ? 1.156   0.624   -5.548  1.00 86.44 129 A 1 
ATOM   1036 C CB  . LYS   A 1 129 ? 3.341   -1.729  -5.382  1.00 86.58 129 A 1 
ATOM   1037 C CG  . LYS   A 1 129 ? 4.153   -1.707  -6.672  1.00 80.16 129 A 1 
ATOM   1038 C CD  . LYS   A 1 129 ? 4.164   -3.083  -7.334  1.00 76.68 129 A 1 
ATOM   1039 C CE  . LYS   A 1 129 ? 4.854   -2.964  -8.693  1.00 68.26 129 A 1 
ATOM   1040 N NZ  . LYS   A 1 129 ? 4.725   -4.206  -9.492  1.00 60.72 129 A 1 
ATOM   1041 N N   . LEU   A 1 130 ? 1.152   -0.190  -3.467  1.00 89.73 130 A 1 
ATOM   1042 C CA  . LEU   A 1 130 ? -0.243  0.169   -3.189  1.00 89.33 130 A 1 
ATOM   1043 C C   . LEU   A 1 130 ? -0.470  1.682   -3.097  1.00 88.99 130 A 1 
ATOM   1044 O O   . LEU   A 1 130 ? -1.599  2.135   -3.254  1.00 85.97 130 A 1 
ATOM   1045 C CB  . LEU   A 1 130 ? -0.727  -0.506  -1.893  1.00 88.33 130 A 1 
ATOM   1046 C CG  . LEU   A 1 130 ? -0.629  -2.039  -1.871  1.00 85.90 130 A 1 
ATOM   1047 C CD1 . LEU   A 1 130 ? -1.153  -2.560  -0.535  1.00 81.62 130 A 1 
ATOM   1048 C CD2 . LEU   A 1 130 ? -1.426  -2.683  -3.004  1.00 81.36 130 A 1 
ATOM   1049 N N   . THR   A 1 131 ? 0.578   2.467   -2.877  1.00 88.46 131 A 1 
ATOM   1050 C CA  . THR   A 1 131 ? 0.477   3.936   -2.854  1.00 86.41 131 A 1 
ATOM   1051 C C   . THR   A 1 131 ? 0.306   4.544   -4.247  1.00 85.27 131 A 1 
ATOM   1052 O O   . THR   A 1 131 ? -0.006  5.726   -4.365  1.00 80.72 131 A 1 
ATOM   1053 C CB  . THR   A 1 131 ? 1.679   4.594   -2.162  1.00 85.42 131 A 1 
ATOM   1054 O OG1 . THR   A 1 131 ? 2.838   4.512   -2.957  1.00 80.79 131 A 1 
ATOM   1055 C CG2 . THR   A 1 131 ? 1.988   3.993   -0.794  1.00 80.03 131 A 1 
ATOM   1056 N N   . GLY   A 1 132 ? 0.521   3.759   -5.298  1.00 84.00 132 A 1 
ATOM   1057 C CA  . GLY   A 1 132 ? 0.497   4.238   -6.681  1.00 82.49 132 A 1 
ATOM   1058 C C   . GLY   A 1 132 ? 1.668   5.149   -7.050  1.00 83.52 132 A 1 
ATOM   1059 O O   . GLY   A 1 132 ? 1.625   5.787   -8.100  1.00 79.98 132 A 1 
ATOM   1060 N N   . ALA   A 1 133 ? 2.706   5.212   -6.217  1.00 82.02 133 A 1 
ATOM   1061 C CA  . ALA   A 1 133 ? 3.883   6.051   -6.461  1.00 80.47 133 A 1 
ATOM   1062 C C   . ALA   A 1 133 ? 4.694   5.628   -7.700  1.00 81.84 133 A 1 
ATOM   1063 O O   . ALA   A 1 133 ? 5.467   6.423   -8.220  1.00 78.09 133 A 1 
ATOM   1064 C CB  . ALA   A 1 133 ? 4.756   6.033   -5.201  1.00 76.49 133 A 1 
ATOM   1065 N N   . ASP   A 1 134 ? 4.494   4.407   -8.179  1.00 82.38 134 A 1 
ATOM   1066 C CA  . ASP   A 1 134 ? 5.128   3.835   -9.368  1.00 81.35 134 A 1 
ATOM   1067 C C   . ASP   A 1 134 ? 4.423   4.190   -10.691 1.00 83.29 134 A 1 
ATOM   1068 O O   . ASP   A 1 134 ? 4.830   3.720   -11.752 1.00 80.54 134 A 1 
ATOM   1069 C CB  . ASP   A 1 134 ? 5.257   2.313   -9.183  1.00 77.50 134 A 1 
ATOM   1070 C CG  . ASP   A 1 134 ? 3.923   1.546   -9.095  1.00 72.02 134 A 1 
ATOM   1071 O OD1 . ASP   A 1 134 ? 2.942   2.099   -8.555  1.00 64.64 134 A 1 
ATOM   1072 O OD2 . ASP   A 1 134 ? 3.906   0.363   -9.513  1.00 65.61 134 A 1 
ATOM   1073 N N   . GLN   A 1 135 ? 3.367   5.002   -10.650 1.00 84.26 135 A 1 
ATOM   1074 C CA  . GLN   A 1 135 ? 2.622   5.422   -11.835 1.00 84.24 135 A 1 
ATOM   1075 C C   . GLN   A 1 135 ? 2.638   6.946   -11.998 1.00 86.00 135 A 1 
ATOM   1076 O O   . GLN   A 1 135 ? 2.540   7.672   -11.006 1.00 83.89 135 A 1 
ATOM   1077 C CB  . GLN   A 1 135 ? 1.185   4.882   -11.792 1.00 82.08 135 A 1 
ATOM   1078 C CG  . GLN   A 1 135 ? 1.171   3.350   -11.851 1.00 78.45 135 A 1 
ATOM   1079 C CD  . GLN   A 1 135 ? -0.230  2.759   -11.970 1.00 73.91 135 A 1 
ATOM   1080 O OE1 . GLN   A 1 135 ? -1.129  3.269   -12.617 1.00 65.88 135 A 1 
ATOM   1081 N NE2 . GLN   A 1 135 ? -0.455  1.619   -11.361 1.00 63.06 135 A 1 
ATOM   1082 N N   . PRO   A 1 136 ? 2.711   7.442   -13.243 1.00 86.02 136 A 1 
ATOM   1083 C CA  . PRO   A 1 136 ? 2.719   8.872   -13.512 1.00 86.18 136 A 1 
ATOM   1084 C C   . PRO   A 1 136 ? 1.362   9.496   -13.186 1.00 87.92 136 A 1 
ATOM   1085 O O   . PRO   A 1 136 ? 0.332   9.119   -13.753 1.00 84.41 136 A 1 
ATOM   1086 C CB  . PRO   A 1 136 ? 3.097   9.011   -14.991 1.00 83.10 136 A 1 
ATOM   1087 C CG  . PRO   A 1 136 ? 2.610   7.703   -15.605 1.00 80.72 136 A 1 
ATOM   1088 C CD  . PRO   A 1 136 ? 2.815   6.694   -14.479 1.00 83.74 136 A 1 
ATOM   1089 N N   . GLY   A 1 137 ? 1.370   10.465  -12.295 1.00 90.68 137 A 1 
ATOM   1090 C CA  . GLY   A 1 137 ? 0.177   11.179  -11.870 1.00 91.52 137 A 1 
ATOM   1091 C C   . GLY   A 1 137 ? 0.480   12.247  -10.825 1.00 92.96 137 A 1 
ATOM   1092 O O   . GLY   A 1 137 ? 1.601   12.342  -10.325 1.00 90.82 137 A 1 
ATOM   1093 N N   . SER   A 1 138 ? -0.538  13.018  -10.489 1.00 93.17 138 A 1 
ATOM   1094 C CA  . SER   A 1 138 ? -0.473  14.058  -9.462  1.00 93.42 138 A 1 
ATOM   1095 C C   . SER   A 1 138 ? -1.115  13.567  -8.168  1.00 93.80 138 A 1 
ATOM   1096 O O   . SER   A 1 138 ? -2.097  12.823  -8.199  1.00 92.75 138 A 1 
ATOM   1097 C CB  . SER   A 1 138 ? -1.161  15.333  -9.953  1.00 92.75 138 A 1 
ATOM   1098 O OG  . SER   A 1 138 ? -0.554  15.781  -11.152 1.00 88.34 138 A 1 
ATOM   1099 N N   . GLN   A 1 139 ? -0.579  13.984  -7.022  1.00 93.37 139 A 1 
ATOM   1100 C CA  . GLN   A 1 139 ? -1.131  13.653  -5.711  1.00 93.12 139 A 1 
ATOM   1101 C C   . GLN   A 1 139 ? -2.087  14.747  -5.223  1.00 93.45 139 A 1 
ATOM   1102 O O   . GLN   A 1 139 ? -1.773  15.929  -5.293  1.00 92.04 139 A 1 
ATOM   1103 C CB  . GLN   A 1 139 ? 0.000   13.375  -4.719  1.00 91.52 139 A 1 
ATOM   1104 C CG  . GLN   A 1 139 ? -0.539  13.020  -3.326  1.00 88.15 139 A 1 
ATOM   1105 C CD  . GLN   A 1 139 ? 0.447   12.237  -2.480  1.00 87.16 139 A 1 
ATOM   1106 O OE1 . GLN   A 1 139 ? 1.118   11.342  -2.954  1.00 79.42 139 A 1 
ATOM   1107 N NE2 . GLN   A 1 139 ? 0.526   12.496  -1.196  1.00 77.37 139 A 1 
ATOM   1108 N N   . ILE   A 1 140 ? -3.230  14.328  -4.699  1.00 94.50 140 A 1 
ATOM   1109 C CA  . ILE   A 1 140 ? -4.228  15.198  -4.068  1.00 94.73 140 A 1 
ATOM   1110 C C   . ILE   A 1 140 ? -4.587  14.603  -2.706  1.00 94.78 140 A 1 
ATOM   1111 O O   . ILE   A 1 140 ? -4.928  13.426  -2.608  1.00 93.74 140 A 1 
ATOM   1112 C CB  . ILE   A 1 140 ? -5.478  15.342  -4.962  1.00 94.11 140 A 1 
ATOM   1113 C CG1 . ILE   A 1 140 ? -5.167  15.758  -6.421  1.00 90.66 140 A 1 
ATOM   1114 C CG2 . ILE   A 1 140 ? -6.482  16.323  -4.333  1.00 89.68 140 A 1 
ATOM   1115 C CD1 . ILE   A 1 140 ? -4.549  17.144  -6.596  1.00 79.44 140 A 1 
ATOM   1116 N N   . GLU   A 1 141 ? -4.521  15.411  -1.650  1.00 94.11 141 A 1 
ATOM   1117 C CA  . GLU   A 1 141 ? -4.863  15.014  -0.285  1.00 93.92 141 A 1 
ATOM   1118 C C   . GLU   A 1 141 ? -6.036  15.842  0.231   1.00 94.42 141 A 1 
ATOM   1119 O O   . GLU   A 1 141 ? -6.001  17.072  0.205   1.00 93.73 141 A 1 
ATOM   1120 C CB  . GLU   A 1 141 ? -3.657  15.118  0.663   1.00 92.74 141 A 1 
ATOM   1121 C CG  . GLU   A 1 141 ? -2.436  14.336  0.171   1.00 90.54 141 A 1 
ATOM   1122 C CD  . GLU   A 1 141 ? -1.298  14.197  1.191   1.00 89.03 141 A 1 
ATOM   1123 O OE1 . GLU   A 1 141 ? -0.276  13.563  0.821   1.00 83.06 141 A 1 
ATOM   1124 O OE2 . GLU   A 1 141 ? -1.438  14.663  2.344   1.00 83.01 141 A 1 
ATOM   1125 N N   . ILE   A 1 142 ? -7.070  15.165  0.717   1.00 94.66 142 A 1 
ATOM   1126 C CA  . ILE   A 1 142 ? -8.325  15.790  1.129   1.00 95.35 142 A 1 
ATOM   1127 C C   . ILE   A 1 142 ? -8.679  15.330  2.541   1.00 95.31 142 A 1 
ATOM   1128 O O   . ILE   A 1 142 ? -8.807  14.135  2.805   1.00 94.68 142 A 1 
ATOM   1129 C CB  . ILE   A 1 142 ? -9.451  15.474  0.122   1.00 95.65 142 A 1 
ATOM   1130 C CG1 . ILE   A 1 142 ? -9.042  15.852  -1.325  1.00 93.42 142 A 1 
ATOM   1131 C CG2 . ILE   A 1 142 ? -10.738 16.219  0.517   1.00 92.96 142 A 1 
ATOM   1132 C CD1 . ILE   A 1 142 ? -9.920  15.205  -2.389  1.00 85.64 142 A 1 
ATOM   1133 N N   . LYS   A 1 143 ? -8.857  16.284  3.449   1.00 94.71 143 A 1 
ATOM   1134 C CA  . LYS   A 1 143 ? -9.298  16.023  4.821   1.00 94.58 143 A 1 
ATOM   1135 C C   . LYS   A 1 143 ? -10.807 15.773  4.828   1.00 95.00 143 A 1 
ATOM   1136 O O   . LYS   A 1 143 ? -11.561 16.587  4.295   1.00 94.09 143 A 1 
ATOM   1137 C CB  . LYS   A 1 143 ? -8.875  17.205  5.713   1.00 92.99 143 A 1 
ATOM   1138 C CG  . LYS   A 1 143 ? -8.662  16.776  7.174   1.00 85.35 143 A 1 
ATOM   1139 C CD  . LYS   A 1 143 ? -8.220  17.958  8.050   1.00 83.47 143 A 1 
ATOM   1140 C CE  . LYS   A 1 143 ? -7.931  17.439  9.464   1.00 73.78 143 A 1 
ATOM   1141 N NZ  . LYS   A 1 143 ? -7.552  18.482  10.451  1.00 68.01 143 A 1 
ATOM   1142 N N   . VAL   A 1 144 ? -11.247 14.670  5.428   1.00 95.47 144 A 1 
ATOM   1143 C CA  . VAL   A 1 144 ? -12.652 14.247  5.408   1.00 95.66 144 A 1 
ATOM   1144 C C   . VAL   A 1 144 ? -13.129 13.795  6.787   1.00 95.45 144 A 1 
ATOM   1145 O O   . VAL   A 1 144 ? -12.373 13.213  7.564   1.00 94.28 144 A 1 
ATOM   1146 C CB  . VAL   A 1 144 ? -12.904 13.151  4.355   1.00 94.97 144 A 1 
ATOM   1147 C CG1 . VAL   A 1 144 ? -12.489 13.607  2.955   1.00 90.80 144 A 1 
ATOM   1148 C CG2 . VAL   A 1 144 ? -12.199 11.825  4.661   1.00 90.50 144 A 1 
ATOM   1149 N N   . ASN   A 1 145 ? -14.412 14.027  7.064   1.00 94.85 145 A 1 
ATOM   1150 C CA  . ASN   A 1 145 ? -15.085 13.564  8.283   1.00 93.72 145 A 1 
ATOM   1151 C C   . ASN   A 1 145 ? -15.910 12.295  8.023   1.00 93.59 145 A 1 
ATOM   1152 O O   . ASN   A 1 145 ? -16.071 11.461  8.905   1.00 89.85 145 A 1 
ATOM   1153 C CB  . ASN   A 1 145 ? -15.978 14.695  8.805   1.00 91.47 145 A 1 
ATOM   1154 C CG  . ASN   A 1 145 ? -15.220 15.967  9.153   1.00 85.42 145 A 1 
ATOM   1155 O OD1 . ASN   A 1 145 ? -14.024 16.003  9.344   1.00 72.62 145 A 1 
ATOM   1156 N ND2 . ASN   A 1 145 ? -15.918 17.076  9.236   1.00 72.98 145 A 1 
ATOM   1157 N N   . ASP   A 1 146 ? -16.407 12.149  6.802   1.00 93.77 146 A 1 
ATOM   1158 C CA  . ASP   A 1 146 ? -17.161 10.988  6.334   1.00 94.00 146 A 1 
ATOM   1159 C C   . ASP   A 1 146 ? -16.484 10.425  5.078   1.00 94.89 146 A 1 
ATOM   1160 O O   . ASP   A 1 146 ? -16.538 11.018  4.001   1.00 93.60 146 A 1 
ATOM   1161 C CB  . ASP   A 1 146 ? -18.619 11.393  6.079   1.00 91.95 146 A 1 
ATOM   1162 C CG  . ASP   A 1 146 ? -19.519 10.190  5.770   1.00 90.38 146 A 1 
ATOM   1163 O OD1 . ASP   A 1 146 ? -19.022 9.210   5.163   1.00 84.31 146 A 1 
ATOM   1164 O OD2 . ASP   A 1 146 ? -20.704 10.257  6.159   1.00 83.01 146 A 1 
ATOM   1165 N N   . ILE   A 1 147 ? -15.825 9.281   5.234   1.00 95.33 147 A 1 
ATOM   1166 C CA  . ILE   A 1 147 ? -15.100 8.628   4.138   1.00 95.47 147 A 1 
ATOM   1167 C C   . ILE   A 1 147 ? -16.063 8.261   3.015   1.00 96.00 147 A 1 
ATOM   1168 O O   . ILE   A 1 147 ? -15.776 8.541   1.861   1.00 95.35 147 A 1 
ATOM   1169 C CB  . ILE   A 1 147 ? -14.347 7.376   4.637   1.00 94.66 147 A 1 
ATOM   1170 C CG1 . ILE   A 1 147 ? -13.279 7.749   5.687   1.00 91.35 147 A 1 
ATOM   1171 C CG2 . ILE   A 1 147 ? -13.691 6.620   3.464   1.00 91.02 147 A 1 
ATOM   1172 C CD1 . ILE   A 1 147 ? -12.752 6.529   6.456   1.00 84.44 147 A 1 
ATOM   1173 N N   . THR   A 1 148 ? -17.191 7.646   3.343   1.00 95.87 148 A 1 
ATOM   1174 C CA  . THR   A 1 148 ? -18.139 7.109   2.358   1.00 95.65 148 A 1 
ATOM   1175 C C   . THR   A 1 148 ? -18.711 8.214   1.485   1.00 95.89 148 A 1 
ATOM   1176 O O   . THR   A 1 148 ? -18.609 8.151   0.263   1.00 94.92 148 A 1 
ATOM   1177 C CB  . THR   A 1 148 ? -19.283 6.364   3.057   1.00 94.64 148 A 1 
ATOM   1178 O OG1 . THR   A 1 148 ? -18.749 5.451   3.987   1.00 90.27 148 A 1 
ATOM   1179 C CG2 . THR   A 1 148 ? -20.141 5.573   2.077   1.00 90.15 148 A 1 
ATOM   1180 N N   . LYS   A 1 149 ? -19.235 9.257   2.117   1.00 96.24 149 A 1 
ATOM   1181 C CA  . LYS   A 1 149 ? -19.794 10.415  1.425   1.00 95.89 149 A 1 
ATOM   1182 C C   . LYS   A 1 149 ? -18.743 11.127  0.574   1.00 96.24 149 A 1 
ATOM   1183 O O   . LYS   A 1 149 ? -18.962 11.367  -0.607  1.00 95.67 149 A 1 
ATOM   1184 C CB  . LYS   A 1 149 ? -20.411 11.357  2.464   1.00 95.31 149 A 1 
ATOM   1185 C CG  . LYS   A 1 149 ? -21.043 12.571  1.784   1.00 91.46 149 A 1 
ATOM   1186 C CD  . LYS   A 1 149 ? -21.692 13.520  2.790   1.00 87.38 149 A 1 
ATOM   1187 C CE  . LYS   A 1 149 ? -22.181 14.724  1.987   1.00 79.32 149 A 1 
ATOM   1188 N NZ  . LYS   A 1 149 ? -22.729 15.791  2.845   1.00 70.07 149 A 1 
ATOM   1189 N N   . SER   A 1 150 ? -17.595 11.431  1.166   1.00 96.56 150 A 1 
ATOM   1190 C CA  . SER   A 1 150 ? -16.529 12.142  0.456   1.00 96.77 150 A 1 
ATOM   1191 C C   . SER   A 1 150 ? -15.969 11.317  -0.698  1.00 97.05 150 A 1 
ATOM   1192 O O   . SER   A 1 150 ? -15.721 11.861  -1.764  1.00 96.40 150 A 1 
ATOM   1193 C CB  . SER   A 1 150 ? -15.404 12.531  1.407   1.00 96.39 150 A 1 
ATOM   1194 O OG  . SER   A 1 150 ? -15.906 13.341  2.453   1.00 92.38 150 A 1 
ATOM   1195 N N   . LEU   A 1 151 ? -15.814 10.008  -0.528  1.00 97.11 151 A 1 
ATOM   1196 C CA  . LEU   A 1 151 ? -15.347 9.122   -1.589  1.00 96.98 151 A 1 
ATOM   1197 C C   . LEU   A 1 151 ? -16.330 9.107   -2.764  1.00 96.99 151 A 1 
ATOM   1198 O O   . LEU   A 1 151 ? -15.896 9.201   -3.906  1.00 96.48 151 A 1 
ATOM   1199 C CB  . LEU   A 1 151 ? -15.126 7.713   -1.015  1.00 96.36 151 A 1 
ATOM   1200 C CG  . LEU   A 1 151 ? -14.141 6.873   -1.847  1.00 91.10 151 A 1 
ATOM   1201 C CD1 . LEU   A 1 151 ? -12.699 7.246   -1.528  1.00 87.57 151 A 1 
ATOM   1202 C CD2 . LEU   A 1 151 ? -14.315 5.389   -1.529  1.00 87.28 151 A 1 
ATOM   1203 N N   . ALA   A 1 152 ? -17.632 9.047   -2.486  1.00 97.03 152 A 1 
ATOM   1204 C CA  . ALA   A 1 152 ? -18.671 9.100   -3.511  1.00 96.79 152 A 1 
ATOM   1205 C C   . ALA   A 1 152 ? -18.641 10.428  -4.280  1.00 96.83 152 A 1 
ATOM   1206 O O   . ALA   A 1 152 ? -18.543 10.431  -5.505  1.00 96.05 152 A 1 
ATOM   1207 C CB  . ALA   A 1 152 ? -20.035 8.846   -2.857  1.00 96.36 152 A 1 
ATOM   1208 N N   . GLU   A 1 153 ? -18.642 11.548  -3.571  1.00 96.93 153 A 1 
ATOM   1209 C CA  . GLU   A 1 153 ? -18.618 12.881  -4.180  1.00 96.65 153 A 1 
ATOM   1210 C C   . GLU   A 1 153 ? -17.345 13.116  -5.007  1.00 96.64 153 A 1 
ATOM   1211 O O   . GLU   A 1 153 ? -17.415 13.550  -6.157  1.00 95.73 153 A 1 
ATOM   1212 C CB  . GLU   A 1 153 ? -18.756 13.956  -3.087  1.00 96.09 153 A 1 
ATOM   1213 C CG  . GLU   A 1 153 ? -20.165 14.031  -2.467  1.00 88.71 153 A 1 
ATOM   1214 C CD  . GLU   A 1 153 ? -20.282 15.028  -1.295  1.00 85.72 153 A 1 
ATOM   1215 O OE1 . GLU   A 1 153 ? -21.395 15.157  -0.724  1.00 78.31 153 A 1 
ATOM   1216 O OE2 . GLU   A 1 153 ? -19.269 15.658  -0.915  1.00 80.48 153 A 1 
ATOM   1217 N N   . ILE   A 1 154 ? -16.181 12.782  -4.458  1.00 97.23 154 A 1 
ATOM   1218 C CA  . ILE   A 1 154 ? -14.889 13.030  -5.111  1.00 97.16 154 A 1 
ATOM   1219 C C   . ILE   A 1 154 ? -14.692 12.127  -6.332  1.00 97.11 154 A 1 
ATOM   1220 O O   . ILE   A 1 154 ? -14.226 12.590  -7.369  1.00 96.44 154 A 1 
ATOM   1221 C CB  . ILE   A 1 154 ? -13.741 12.869  -4.095  1.00 96.97 154 A 1 
ATOM   1222 C CG1 . ILE   A 1 154 ? -13.824 13.956  -3.000  1.00 95.87 154 A 1 
ATOM   1223 C CG2 . ILE   A 1 154 ? -12.371 12.948  -4.784  1.00 96.04 154 A 1 
ATOM   1224 C CD1 . ILE   A 1 154 ? -12.970 13.648  -1.769  1.00 93.00 154 A 1 
ATOM   1225 N N   . SER   A 1 155 ? -15.041 10.844  -6.236  1.00 97.28 155 A 1 
ATOM   1226 C CA  . SER   A 1 155 ? -14.901 9.925   -7.369  1.00 96.87 155 A 1 
ATOM   1227 C C   . SER   A 1 155 ? -15.902 10.219  -8.488  1.00 96.68 155 A 1 
ATOM   1228 O O   . SER   A 1 155 ? -15.532 10.132  -9.656  1.00 95.64 155 A 1 
ATOM   1229 C CB  . SER   A 1 155 ? -14.968 8.468   -6.915  1.00 96.00 155 A 1 
ATOM   1230 O OG  . SER   A 1 155 ? -16.150 8.189   -6.223  1.00 87.60 155 A 1 
ATOM   1231 N N   . SER   A 1 156 ? -17.111 10.665  -8.157  1.00 96.92 156 A 1 
ATOM   1232 C CA  . SER   A 1 156 ? -18.072 11.180  -9.139  1.00 96.44 156 A 1 
ATOM   1233 C C   . SER   A 1 156 ? -17.536 12.430  -9.842  1.00 96.21 156 A 1 
ATOM   1234 O O   . SER   A 1 156 ? -17.555 12.498  -11.067 1.00 94.83 156 A 1 
ATOM   1235 C CB  . SER   A 1 156 ? -19.405 11.483  -8.457  1.00 95.91 156 A 1 
ATOM   1236 O OG  . SER   A 1 156 ? -20.394 11.760  -9.429  1.00 82.88 156 A 1 
ATOM   1237 N N   . LEU   A 1 157 ? -16.948 13.356  -9.097  1.00 96.79 157 A 1 
ATOM   1238 C CA  . LEU   A 1 157 ? -16.254 14.520  -9.654  1.00 96.32 157 A 1 
ATOM   1239 C C   . LEU   A 1 157 ? -15.137 14.136  -10.624 1.00 95.99 157 A 1 
ATOM   1240 O O   . LEU   A 1 157 ? -15.032 14.715  -11.704 1.00 94.43 157 A 1 
ATOM   1241 C CB  . LEU   A 1 157 ? -15.680 15.356  -8.496  1.00 95.61 157 A 1 
ATOM   1242 C CG  . LEU   A 1 157 ? -16.550 16.570  -8.154  1.00 90.04 157 A 1 
ATOM   1243 C CD1 . LEU   A 1 157 ? -16.228 17.065  -6.745  1.00 84.09 157 A 1 
ATOM   1244 C CD2 . LEU   A 1 157 ? -16.285 17.691  -9.142  1.00 84.39 157 A 1 
ATOM   1245 N N   . CYS   A 1 158 ? -14.325 13.138  -10.269 1.00 96.52 158 A 1 
ATOM   1246 C CA  . CYS   A 1 158 ? -13.293 12.625  -11.169 1.00 96.05 158 A 1 
ATOM   1247 C C   . CYS   A 1 158 ? -13.895 12.041  -12.450 1.00 95.40 158 A 1 
ATOM   1248 O O   . CYS   A 1 158 ? -13.344 12.235  -13.526 1.00 94.23 158 A 1 
ATOM   1249 C CB  . CYS   A 1 158 ? -12.468 11.552  -10.453 1.00 95.81 158 A 1 
ATOM   1250 S SG  . CYS   A 1 158 ? -11.411 12.276  -9.172  1.00 93.58 158 A 1 
ATOM   1251 N N   . GLN   A 1 159 ? -15.016 11.338  -12.343 1.00 95.60 159 A 1 
ATOM   1252 C CA  . GLN   A 1 159 ? -15.700 10.755  -13.496 1.00 94.64 159 A 1 
ATOM   1253 C C   . GLN   A 1 159 ? -16.263 11.841  -14.422 1.00 94.01 159 A 1 
ATOM   1254 O O   . GLN   A 1 159 ? -16.036 11.788  -15.629 1.00 91.81 159 A 1 
ATOM   1255 C CB  . GLN   A 1 159 ? -16.789 9.799   -12.992 1.00 93.69 159 A 1 
ATOM   1256 C CG  . GLN   A 1 159 ? -17.314 8.915   -14.126 1.00 85.64 159 A 1 
ATOM   1257 C CD  . GLN   A 1 159 ? -18.418 7.955   -13.683 1.00 83.47 159 A 1 
ATOM   1258 O OE1 . GLN   A 1 159 ? -18.845 7.891   -12.549 1.00 74.93 159 A 1 
ATOM   1259 N NE2 . GLN   A 1 159 ? -18.930 7.155   -14.590 1.00 72.28 159 A 1 
ATOM   1260 N N   . ASP   A 1 160 ? -16.929 12.845  -13.861 1.00 95.17 160 A 1 
ATOM   1261 C CA  . ASP   A 1 160 ? -17.506 13.968  -14.612 1.00 94.53 160 A 1 
ATOM   1262 C C   . ASP   A 1 160 ? -16.435 14.789  -15.342 1.00 93.82 160 A 1 
ATOM   1263 O O   . ASP   A 1 160 ? -16.633 15.221  -16.478 1.00 91.46 160 A 1 
ATOM   1264 C CB  . ASP   A 1 160 ? -18.282 14.882  -13.653 1.00 94.16 160 A 1 
ATOM   1265 C CG  . ASP   A 1 160 ? -19.561 14.267  -13.077 1.00 90.39 160 A 1 
ATOM   1266 O OD1 . ASP   A 1 160 ? -20.109 13.330  -13.698 1.00 85.10 160 A 1 
ATOM   1267 O OD2 . ASP   A 1 160 ? -20.011 14.779  -12.027 1.00 85.11 160 A 1 
ATOM   1268 N N   . LEU   A 1 161 ? -15.279 14.960  -14.706 1.00 93.75 161 A 1 
ATOM   1269 C CA  . LEU   A 1 161 ? -14.131 15.665  -15.278 1.00 92.55 161 A 1 
ATOM   1270 C C   . LEU   A 1 161 ? -13.240 14.768  -16.148 1.00 91.84 161 A 1 
ATOM   1271 O O   . LEU   A 1 161 ? -12.224 15.243  -16.644 1.00 89.13 161 A 1 
ATOM   1272 C CB  . LEU   A 1 161 ? -13.322 16.312  -14.142 1.00 92.21 161 A 1 
ATOM   1273 C CG  . LEU   A 1 161 ? -14.070 17.412  -13.368 1.00 91.01 161 A 1 
ATOM   1274 C CD1 . LEU   A 1 161 ? -13.223 17.828  -12.169 1.00 86.66 161 A 1 
ATOM   1275 C CD2 . LEU   A 1 161 ? -14.329 18.651  -14.221 1.00 86.46 161 A 1 
ATOM   1276 N N   . GLN   A 1 162 ? -13.568 13.484  -16.324 1.00 91.64 162 A 1 
ATOM   1277 C CA  . GLN   A 1 162 ? -12.745 12.485  -17.030 1.00 89.93 162 A 1 
ATOM   1278 C C   . GLN   A 1 162 ? -11.324 12.314  -16.459 1.00 90.36 162 A 1 
ATOM   1279 O O   . GLN   A 1 162 ? -10.407 11.847  -17.141 1.00 87.63 162 A 1 
ATOM   1280 C CB  . GLN   A 1 162 ? -12.762 12.720  -18.548 1.00 87.58 162 A 1 
ATOM   1281 C CG  . GLN   A 1 162 ? -14.184 12.759  -19.118 1.00 81.51 162 A 1 
ATOM   1282 C CD  . GLN   A 1 162 ? -14.216 12.683  -20.642 1.00 74.14 162 A 1 
ATOM   1283 O OE1 . GLN   A 1 162 ? -13.228 12.754  -21.354 1.00 66.48 162 A 1 
ATOM   1284 N NE2 . GLN   A 1 162 ? -15.383 12.492  -21.216 1.00 63.96 162 A 1 
ATOM   1285 N N   . VAL   A 1 163 ? -11.130 12.635  -15.187 1.00 92.90 163 A 1 
ATOM   1286 C CA  . VAL   A 1 163 ? -9.865  12.451  -14.469 1.00 93.04 163 A 1 
ATOM   1287 C C   . VAL   A 1 163 ? -9.784  11.016  -13.960 1.00 93.52 163 A 1 
ATOM   1288 O O   . VAL   A 1 163 ? -10.570 10.587  -13.113 1.00 92.43 163 A 1 
ATOM   1289 C CB  . VAL   A 1 163 ? -9.718  13.470  -13.334 1.00 92.07 163 A 1 
ATOM   1290 C CG1 . VAL   A 1 163 ? -8.433  13.231  -12.532 1.00 87.63 163 A 1 
ATOM   1291 C CG2 . VAL   A 1 163 ? -9.660  14.897  -13.881 1.00 87.67 163 A 1 
ATOM   1292 N N   . LYS   A 1 164 ? -8.796  10.253  -14.439 1.00 93.67 164 A 1 
ATOM   1293 C CA  . LYS   A 1 164 ? -8.611  8.858   -14.020 1.00 93.30 164 A 1 
ATOM   1294 C C   . LYS   A 1 164 ? -7.924  8.769   -12.659 1.00 93.93 164 A 1 
ATOM   1295 O O   . LYS   A 1 164 ? -6.810  9.260   -12.488 1.00 92.71 164 A 1 
ATOM   1296 C CB  . LYS   A 1 164 ? -7.860  8.052   -15.090 1.00 91.66 164 A 1 
ATOM   1297 C CG  . LYS   A 1 164 ? -8.733  7.818   -16.337 1.00 84.47 164 A 1 
ATOM   1298 C CD  . LYS   A 1 164 ? -8.088  6.822   -17.306 1.00 77.53 164 A 1 
ATOM   1299 C CE  . LYS   A 1 164 ? -9.054  6.578   -18.474 1.00 68.26 164 A 1 
ATOM   1300 N NZ  . LYS   A 1 164 ? -8.620  5.482   -19.379 1.00 59.28 164 A 1 
ATOM   1301 N N   . ILE   A 1 165 ? -8.536  8.047   -11.731 1.00 94.47 165 A 1 
ATOM   1302 C CA  . ILE   A 1 165 ? -7.922  7.685   -10.449 1.00 95.12 165 A 1 
ATOM   1303 C C   . ILE   A 1 165 ? -6.969  6.501   -10.668 1.00 94.91 165 A 1 
ATOM   1304 O O   . ILE   A 1 165 ? -7.351  5.472   -11.227 1.00 93.96 165 A 1 
ATOM   1305 C CB  . ILE   A 1 165 ? -8.996  7.397   -9.380  1.00 95.43 165 A 1 
ATOM   1306 C CG1 . ILE   A 1 165 ? -9.872  8.651   -9.136  1.00 94.57 165 A 1 
ATOM   1307 C CG2 . ILE   A 1 165 ? -8.340  6.938   -8.065  1.00 94.37 165 A 1 
ATOM   1308 C CD1 . ILE   A 1 165 ? -11.120 8.394   -8.285  1.00 92.99 165 A 1 
ATOM   1309 N N   . LEU   A 1 166 ? -5.729  6.642   -10.211 1.00 94.46 166 A 1 
ATOM   1310 C CA  . LEU   A 1 166 ? -4.712  5.583   -10.220 1.00 93.74 166 A 1 
ATOM   1311 C C   . LEU   A 1 166 ? -4.721  4.778   -8.921  1.00 93.80 166 A 1 
ATOM   1312 O O   . LEU   A 1 166 ? -4.617  3.552   -8.939  1.00 92.44 166 A 1 
ATOM   1313 C CB  . LEU   A 1 166 ? -3.326  6.214   -10.425 1.00 92.68 166 A 1 
ATOM   1314 C CG  . LEU   A 1 166 ? -3.110  6.881   -11.790 1.00 91.29 166 A 1 
ATOM   1315 C CD1 . LEU   A 1 166 ? -1.762  7.597   -11.782 1.00 88.54 166 A 1 
ATOM   1316 C CD2 . LEU   A 1 166 ? -3.110  5.846   -12.922 1.00 88.08 166 A 1 
ATOM   1317 N N   . SER   A 1 167 ? -4.823  5.481   -7.798  1.00 94.73 167 A 1 
ATOM   1318 C CA  . SER   A 1 167 ? -4.905  4.886   -6.467  1.00 94.74 167 A 1 
ATOM   1319 C C   . SER   A 1 167 ? -5.631  5.815   -5.504  1.00 95.36 167 A 1 
ATOM   1320 O O   . SER   A 1 167 ? -5.625  7.034   -5.676  1.00 94.76 167 A 1 
ATOM   1321 C CB  . SER   A 1 167 ? -3.506  4.561   -5.925  1.00 93.23 167 A 1 
ATOM   1322 O OG  . SER   A 1 167 ? -2.779  5.736   -5.624  1.00 87.56 167 A 1 
ATOM   1323 N N   . VAL   A 1 168 ? -6.198  5.225   -4.466  1.00 95.81 168 A 1 
ATOM   1324 C CA  . VAL   A 1 168 ? -6.748  5.945   -3.318  1.00 96.23 168 A 1 
ATOM   1325 C C   . VAL   A 1 168 ? -6.360  5.219   -2.037  1.00 96.14 168 A 1 
ATOM   1326 O O   . VAL   A 1 168 ? -6.349  3.988   -1.986  1.00 94.94 168 A 1 
ATOM   1327 C CB  . VAL   A 1 168 ? -8.267  6.157   -3.462  1.00 95.54 168 A 1 
ATOM   1328 C CG1 . VAL   A 1 168 ? -9.053  4.852   -3.557  1.00 91.13 168 A 1 
ATOM   1329 C CG2 . VAL   A 1 168 ? -8.835  7.005   -2.320  1.00 89.59 168 A 1 
ATOM   1330 N N   . LEU   A 1 169 ? -6.020  5.987   -1.009  1.00 95.51 169 A 1 
ATOM   1331 C CA  . LEU   A 1 169 ? -5.681  5.493   0.321   1.00 95.10 169 A 1 
ATOM   1332 C C   . LEU   A 1 169 ? -6.420  6.311   1.376   1.00 95.42 169 A 1 
ATOM   1333 O O   . LEU   A 1 169 ? -6.575  7.522   1.239   1.00 94.40 169 A 1 
ATOM   1334 C CB  . LEU   A 1 169 ? -4.163  5.587   0.535   1.00 93.53 169 A 1 
ATOM   1335 C CG  . LEU   A 1 169 ? -3.329  4.637   -0.339  1.00 90.11 169 A 1 
ATOM   1336 C CD1 . LEU   A 1 169 ? -1.853  4.985   -0.202  1.00 84.66 169 A 1 
ATOM   1337 C CD2 . LEU   A 1 169 ? -3.510  3.177   0.080   1.00 83.89 169 A 1 
ATOM   1338 N N   . VAL   A 1 170 ? -6.813  5.648   2.449   1.00 94.74 170 A 1 
ATOM   1339 C CA  . VAL   A 1 170 ? -7.396  6.292   3.629   1.00 94.23 170 A 1 
ATOM   1340 C C   . VAL   A 1 170 ? -6.334  6.342   4.722   1.00 93.61 170 A 1 
ATOM   1341 O O   . VAL   A 1 170 ? -6.024  5.323   5.337   1.00 92.28 170 A 1 
ATOM   1342 C CB  . VAL   A 1 170 ? -8.664  5.565   4.111   1.00 93.83 170 A 1 
ATOM   1343 C CG1 . VAL   A 1 170 ? -9.293  6.325   5.282   1.00 90.98 170 A 1 
ATOM   1344 C CG2 . VAL   A 1 170 ? -9.712  5.436   2.997   1.00 91.44 170 A 1 
ATOM   1345 N N   . TYR   A 1 171 ? -5.785  7.526   4.978   1.00 92.89 171 A 1 
ATOM   1346 C CA  . TYR   A 1 171 ? -4.848  7.740   6.075   1.00 92.03 171 A 1 
ATOM   1347 C C   . TYR   A 1 171 ? -5.583  8.158   7.351   1.00 92.15 171 A 1 
ATOM   1348 O O   . TYR   A 1 171 ? -6.542  8.937   7.294   1.00 90.88 171 A 1 
ATOM   1349 C CB  . TYR   A 1 171 ? -3.782  8.763   5.675   1.00 90.06 171 A 1 
ATOM   1350 C CG  . TYR   A 1 171 ? -2.719  8.181   4.764   1.00 85.77 171 A 1 
ATOM   1351 C CD1 . TYR   A 1 171 ? -1.621  7.493   5.313   1.00 79.42 171 A 1 
ATOM   1352 C CD2 . TYR   A 1 171 ? -2.830  8.308   3.366   1.00 78.43 171 A 1 
ATOM   1353 C CE1 . TYR   A 1 171 ? -0.638  6.934   4.477   1.00 74.40 171 A 1 
ATOM   1354 C CE2 . TYR   A 1 171 ? -1.851  7.745   2.521   1.00 73.86 171 A 1 
ATOM   1355 C CZ  . TYR   A 1 171 ? -0.756  7.057   3.082   1.00 74.44 171 A 1 
ATOM   1356 O OH  . TYR   A 1 171 ? 0.197   6.509   2.268   1.00 70.01 171 A 1 
ATOM   1357 N N   . PRO   A 1 172 ? -5.139  7.669   8.525   1.00 88.22 172 A 1 
ATOM   1358 C CA  . PRO   A 1 172 ? -5.589  8.230   9.788   1.00 86.50 172 A 1 
ATOM   1359 C C   . PRO   A 1 172 ? -5.077  9.669   9.934   1.00 86.55 172 A 1 
ATOM   1360 O O   . PRO   A 1 172 ? -4.015  10.025  9.423   1.00 83.79 172 A 1 
ATOM   1361 C CB  . PRO   A 1 172 ? -5.030  7.297   10.866  1.00 83.52 172 A 1 
ATOM   1362 C CG  . PRO   A 1 172 ? -3.742  6.760   10.233  1.00 81.35 172 A 1 
ATOM   1363 C CD  . PRO   A 1 172 ? -4.079  6.698   8.744   1.00 84.50 172 A 1 
ATOM   1364 N N   . HIS   A 1 173 ? -5.830  10.472  10.665  1.00 86.08 173 A 1 
ATOM   1365 C CA  . HIS   A 1 173 ? -5.434  11.810  11.099  1.00 84.83 173 A 1 
ATOM   1366 C C   . HIS   A 1 173 ? -5.315  11.842  12.631  1.00 84.52 173 A 1 
ATOM   1367 O O   . HIS   A 1 173 ? -5.872  10.983  13.312  1.00 80.64 173 A 1 
ATOM   1368 C CB  . HIS   A 1 173 ? -6.452  12.817  10.550  1.00 82.62 173 A 1 
ATOM   1369 C CG  . HIS   A 1 173 ? -5.999  14.243  10.656  1.00 81.63 173 A 1 
ATOM   1370 N ND1 . HIS   A 1 173 ? -6.136  15.058  11.751  1.00 71.30 173 A 1 
ATOM   1371 C CD2 . HIS   A 1 173 ? -5.319  14.972  9.708   1.00 70.62 173 A 1 
ATOM   1372 C CE1 . HIS   A 1 173 ? -5.538  16.237  11.485  1.00 70.44 173 A 1 
ATOM   1373 N NE2 . HIS   A 1 173 ? -5.041  16.225  10.245  1.00 72.46 173 A 1 
ATOM   1374 N N   . ASP   A 1 174 ? -4.602  12.833  13.165  1.00 82.14 174 A 1 
ATOM   1375 C CA  . ASP   A 1 174 ? -4.439  13.005  14.614  1.00 81.15 174 A 1 
ATOM   1376 C C   . ASP   A 1 174 ? -5.766  13.358  15.309  1.00 82.91 174 A 1 
ATOM   1377 O O   . ASP   A 1 174 ? -6.003  12.948  16.444  1.00 78.48 174 A 1 
ATOM   1378 C CB  . ASP   A 1 174 ? -3.388  14.091  14.877  1.00 76.61 174 A 1 
ATOM   1379 C CG  . ASP   A 1 174 ? -1.978  13.717  14.401  1.00 70.20 174 A 1 
ATOM   1380 O OD1 . ASP   A 1 174 ? -1.662  12.504  14.363  1.00 62.80 174 A 1 
ATOM   1381 O OD2 . ASP   A 1 174 ? -1.212  14.653  14.089  1.00 63.02 174 A 1 
ATOM   1382 N N   . ASP   A 1 175 ? -6.652  14.074  14.601  1.00 85.31 175 A 1 
ATOM   1383 C CA  . ASP   A 1 175 ? -7.985  14.383  15.105  1.00 86.34 175 A 1 
ATOM   1384 C C   . ASP   A 1 175 ? -8.889  13.134  15.043  1.00 87.00 175 A 1 
ATOM   1385 O O   . ASP   A 1 175 ? -9.053  12.533  13.973  1.00 84.15 175 A 1 
ATOM   1386 C CB  . ASP   A 1 175 ? -8.626  15.529  14.311  1.00 83.88 175 A 1 
ATOM   1387 C CG  . ASP   A 1 175 ? -7.899  16.870  14.418  1.00 77.21 175 A 1 
ATOM   1388 O OD1 . ASP   A 1 175 ? -7.358  17.162  15.505  1.00 69.94 175 A 1 
ATOM   1389 O OD2 . ASP   A 1 175 ? -7.925  17.606  13.402  1.00 70.55 175 A 1 
ATOM   1390 N N   . PRO   A 1 176 ? -9.548  12.757  16.155  1.00 83.21 176 A 1 
ATOM   1391 C CA  . PRO   A 1 176 ? -10.495 11.652  16.152  1.00 80.31 176 A 1 
ATOM   1392 C C   . PRO   A 1 176 ? -11.658 11.920  15.185  1.00 79.31 176 A 1 
ATOM   1393 O O   . PRO   A 1 176 ? -12.207 13.015  15.135  1.00 73.02 176 A 1 
ATOM   1394 C CB  . PRO   A 1 176 ? -10.996 11.497  17.598  1.00 77.46 176 A 1 
ATOM   1395 C CG  . PRO   A 1 176 ? -10.173 12.470  18.435  1.00 75.28 176 A 1 
ATOM   1396 C CD  . PRO   A 1 176 ? -9.482  13.399  17.446  1.00 78.46 176 A 1 
ATOM   1397 N N   . GLY   A 1 177 ? -12.044 10.884  14.444  1.00 82.19 177 A 1 
ATOM   1398 C CA  . GLY   A 1 177 ? -13.133 10.974  13.461  1.00 83.61 177 A 1 
ATOM   1399 C C   . GLY   A 1 177 ? -12.755 11.634  12.130  1.00 87.24 177 A 1 
ATOM   1400 O O   . GLY   A 1 177 ? -13.516 11.520  11.169  1.00 84.42 177 A 1 
ATOM   1401 N N   . VAL   A 1 178 ? -11.581 12.257  12.045  1.00 91.12 178 A 1 
ATOM   1402 C CA  . VAL   A 1 178 ? -11.048 12.811  10.800  1.00 92.20 178 A 1 
ATOM   1403 C C   . VAL   A 1 178 ? -10.136 11.789  10.120  1.00 92.31 178 A 1 
ATOM   1404 O O   . VAL   A 1 178 ? -9.377  11.065  10.764  1.00 90.15 178 A 1 
ATOM   1405 C CB  . VAL   A 1 178 ? -10.334 14.152  11.043  1.00 90.64 178 A 1 
ATOM   1406 C CG1 . VAL   A 1 178 ? -9.870  14.771  9.726   1.00 84.30 178 A 1 
ATOM   1407 C CG2 . VAL   A 1 178 ? -11.257 15.170  11.729  1.00 84.77 178 A 1 
ATOM   1408 N N   . LYS   A 1 179 ? -10.205 11.751  8.800   1.00 93.12 179 A 1 
ATOM   1409 C CA  . LYS   A 1 179 ? -9.309  10.971  7.939   1.00 93.49 179 A 1 
ATOM   1410 C C   . LYS   A 1 179 ? -8.798  11.858  6.802   1.00 94.36 179 A 1 
ATOM   1411 O O   . LYS   A 1 179 ? -9.363  12.914  6.525   1.00 93.06 179 A 1 
ATOM   1412 C CB  . LYS   A 1 179 ? -10.051 9.738   7.388   1.00 92.13 179 A 1 
ATOM   1413 C CG  . LYS   A 1 179 ? -10.548 8.748   8.462   1.00 89.38 179 A 1 
ATOM   1414 C CD  . LYS   A 1 179 ? -9.496  7.732   8.893   1.00 82.98 179 A 1 
ATOM   1415 C CE  . LYS   A 1 179 ? -10.150 6.729   9.859   1.00 77.64 179 A 1 
ATOM   1416 N NZ  . LYS   A 1 179 ? -9.507  5.381   9.836   1.00 67.90 179 A 1 
ATOM   1417 N N   . VAL   A 1 180 ? -7.749  11.403  6.140   1.00 94.15 180 A 1 
ATOM   1418 C CA  . VAL   A 1 180 ? -7.244  12.031  4.914   1.00 94.11 180 A 1 
ATOM   1419 C C   . VAL   A 1 180 ? -7.363  11.026  3.775   1.00 94.53 180 A 1 
ATOM   1420 O O   . VAL   A 1 180 ? -6.787  9.941   3.840   1.00 93.83 180 A 1 
ATOM   1421 C CB  . VAL   A 1 180 ? -5.802  12.546  5.078   1.00 92.91 180 A 1 
ATOM   1422 C CG1 . VAL   A 1 180 ? -5.333  13.287  3.819   1.00 89.60 180 A 1 
ATOM   1423 C CG2 . VAL   A 1 180 ? -5.686  13.522  6.260   1.00 89.56 180 A 1 
ATOM   1424 N N   . LEU   A 1 181 ? -8.123  11.380  2.748   1.00 95.59 181 A 1 
ATOM   1425 C CA  . LEU   A 1 181 ? -8.134  10.654  1.485   1.00 95.87 181 A 1 
ATOM   1426 C C   . LEU   A 1 181 ? -6.964  11.143  0.635   1.00 95.62 181 A 1 
ATOM   1427 O O   . LEU   A 1 181 ? -6.871  12.332  0.338   1.00 94.76 181 A 1 
ATOM   1428 C CB  . LEU   A 1 181 ? -9.470  10.853  0.750   1.00 96.02 181 A 1 
ATOM   1429 C CG  . LEU   A 1 181 ? -10.698 10.257  1.454   1.00 94.49 181 A 1 
ATOM   1430 C CD1 . LEU   A 1 181 ? -11.948 10.545  0.631   1.00 91.92 181 A 1 
ATOM   1431 C CD2 . LEU   A 1 181 ? -10.586 8.740   1.626   1.00 91.79 181 A 1 
ATOM   1432 N N   . VAL   A 1 182 ? -6.097  10.228  0.239   1.00 95.07 182 A 1 
ATOM   1433 C CA  . VAL   A 1 182 ? -4.950  10.512  -0.626  1.00 94.62 182 A 1 
ATOM   1434 C C   . VAL   A 1 182 ? -5.199  9.870   -1.981  1.00 94.96 182 A 1 
ATOM   1435 O O   . VAL   A 1 182 ? -5.179  8.645   -2.100  1.00 94.40 182 A 1 
ATOM   1436 C CB  . VAL   A 1 182 ? -3.636  10.024  0.003   1.00 93.34 182 A 1 
ATOM   1437 C CG1 . VAL   A 1 182 ? -2.443  10.386  -0.890  1.00 90.68 182 A 1 
ATOM   1438 C CG2 . VAL   A 1 182 ? -3.420  10.645  1.388   1.00 90.72 182 A 1 
ATOM   1439 N N   . PHE   A 1 183 ? -5.425  10.693  -2.987  1.00 95.60 183 A 1 
ATOM   1440 C CA  . PHE   A 1 183 ? -5.594  10.270  -4.369  1.00 95.64 183 A 1 
ATOM   1441 C C   . PHE   A 1 183 ? -4.304  10.486  -5.155  1.00 95.15 183 A 1 
ATOM   1442 O O   . PHE   A 1 183 ? -3.637  11.511  -5.011  1.00 94.02 183 A 1 
ATOM   1443 C CB  . PHE   A 1 183 ? -6.754  11.031  -5.015  1.00 95.82 183 A 1 
ATOM   1444 C CG  . PHE   A 1 183 ? -8.117  10.689  -4.443  1.00 96.15 183 A 1 
ATOM   1445 C CD1 . PHE   A 1 183 ? -8.904  9.692   -5.045  1.00 93.42 183 A 1 
ATOM   1446 C CD2 . PHE   A 1 183 ? -8.605  11.369  -3.311  1.00 93.21 183 A 1 
ATOM   1447 C CE1 . PHE   A 1 183 ? -10.170 9.375   -4.529  1.00 93.28 183 A 1 
ATOM   1448 C CE2 . PHE   A 1 183 ? -9.870  11.048  -2.785  1.00 93.18 183 A 1 
ATOM   1449 C CZ  . PHE   A 1 183 ? -10.652 10.054  -3.395  1.00 95.12 183 A 1 
ATOM   1450 N N   . ARG   A 1 184 ? -3.981  9.544   -6.046  1.00 94.98 184 A 1 
ATOM   1451 C CA  . ARG   A 1 184 ? -3.166  9.835   -7.227  1.00 94.78 184 A 1 
ATOM   1452 C C   . ARG   A 1 184 ? -4.065  9.798   -8.450  1.00 95.19 184 A 1 
ATOM   1453 O O   . ARG   A 1 184 ? -4.779  8.819   -8.664  1.00 94.31 184 A 1 
ATOM   1454 C CB  . ARG   A 1 184 ? -1.975  8.885   -7.363  1.00 93.55 184 A 1 
ATOM   1455 C CG  . ARG   A 1 184 ? -0.871  9.228   -6.353  1.00 86.50 184 A 1 
ATOM   1456 C CD  . ARG   A 1 184 ? 0.426   8.473   -6.641  1.00 83.32 184 A 1 
ATOM   1457 N NE  . ARG   A 1 184 ? 1.162   9.003   -7.806  1.00 80.18 184 A 1 
ATOM   1458 C CZ  . ARG   A 1 184 ? 2.089   9.957   -7.812  1.00 76.60 184 A 1 
ATOM   1459 N NH1 . ARG   A 1 184 ? 2.441   10.591  -6.733  1.00 68.25 184 A 1 
ATOM   1460 N NH2 . ARG   A 1 184 ? 2.693   10.289  -8.910  1.00 70.33 184 A 1 
ATOM   1461 N N   . VAL   A 1 185 ? -4.019  10.868  -9.223  1.00 94.96 185 A 1 
ATOM   1462 C CA  . VAL   A 1 185 ? -4.830  11.054  -10.428 1.00 95.13 185 A 1 
ATOM   1463 C C   . VAL   A 1 185 ? -3.938  11.135  -11.660 1.00 94.90 185 A 1 
ATOM   1464 O O   . VAL   A 1 185 ? -2.873  11.748  -11.626 1.00 93.50 185 A 1 
ATOM   1465 C CB  . VAL   A 1 185 ? -5.765  12.272  -10.318 1.00 94.48 185 A 1 
ATOM   1466 C CG1 . VAL   A 1 185 ? -6.862  12.011  -9.281  1.00 89.00 185 A 1 
ATOM   1467 C CG2 . VAL   A 1 185 ? -5.041  13.572  -9.939  1.00 88.68 185 A 1 
ATOM   1468 N N   . LYS   A 1 186 ? -4.355  10.497  -12.743 1.00 93.50 186 A 1 
ATOM   1469 C CA  . LYS   A 1 186 ? -3.591  10.372  -13.988 1.00 92.46 186 A 1 
ATOM   1470 C C   . LYS   A 1 186 ? -3.722  11.635  -14.843 1.00 92.25 186 A 1 
ATOM   1471 O O   . LYS   A 1 186 ? -4.305  11.596  -15.927 1.00 89.43 186 A 1 
ATOM   1472 C CB  . LYS   A 1 186 ? -4.014  9.085   -14.717 1.00 90.98 186 A 1 
ATOM   1473 C CG  . LYS   A 1 186 ? -3.049  8.719   -15.858 1.00 86.67 186 A 1 
ATOM   1474 C CD  . LYS   A 1 186 ? -3.606  7.544   -16.670 1.00 83.24 186 A 1 
ATOM   1475 C CE  . LYS   A 1 186 ? -2.686  7.232   -17.854 1.00 75.15 186 A 1 
ATOM   1476 N NZ  . LYS   A 1 186 ? -3.307  6.246   -18.777 1.00 66.62 186 A 1 
ATOM   1477 N N   . THR   A 1 187 ? -3.206  12.734  -14.353 1.00 92.82 187 A 1 
ATOM   1478 C CA  . THR   A 1 187 ? -3.171  14.001  -15.083 1.00 92.91 187 A 1 
ATOM   1479 C C   . THR   A 1 187 ? -1.971  14.833  -14.647 1.00 93.28 187 A 1 
ATOM   1480 O O   . THR   A 1 187 ? -1.533  14.761  -13.495 1.00 91.88 187 A 1 
ATOM   1481 C CB  . THR   A 1 187 ? -4.484  14.786  -14.919 1.00 91.39 187 A 1 
ATOM   1482 O OG1 . THR   A 1 187 ? -4.424  15.963  -15.685 1.00 86.21 187 A 1 
ATOM   1483 C CG2 . THR   A 1 187 ? -4.799  15.200  -13.478 1.00 85.59 187 A 1 
ATOM   1484 N N   . MET   A 1 188 ? -1.444  15.619  -15.577 1.00 93.11 188 A 1 
ATOM   1485 C CA  . MET   A 1 188 ? -0.447  16.651  -15.305 1.00 92.93 188 A 1 
ATOM   1486 C C   . MET   A 1 188 ? -1.108  17.975  -14.893 1.00 93.50 188 A 1 
ATOM   1487 O O   . MET   A 1 188 ? -0.484  18.803  -14.232 1.00 90.89 188 A 1 
ATOM   1488 C CB  . MET   A 1 188 ? 0.422   16.811  -16.558 1.00 92.26 188 A 1 
ATOM   1489 C CG  . MET   A 1 188 ? 1.595   17.760  -16.351 1.00 89.96 188 A 1 
ATOM   1490 S SD  . MET   A 1 188 ? 2.742   17.775  -17.750 1.00 86.21 188 A 1 
ATOM   1491 C CE  . MET   A 1 188 ? 3.828   19.126  -17.236 1.00 80.19 188 A 1 
ATOM   1492 N N   . ASN   A 1 189 ? -2.381  18.157  -15.249 1.00 92.78 189 A 1 
ATOM   1493 C CA  . ASN   A 1 189 ? -3.162  19.346  -14.923 1.00 92.44 189 A 1 
ATOM   1494 C C   . ASN   A 1 189 ? -4.301  19.028  -13.934 1.00 92.87 189 A 1 
ATOM   1495 O O   . ASN   A 1 189 ? -5.455  18.870  -14.348 1.00 91.45 189 A 1 
ATOM   1496 C CB  . ASN   A 1 189 ? -3.676  19.970  -16.228 1.00 90.89 189 A 1 
ATOM   1497 C CG  . ASN   A 1 189 ? -4.484  21.229  -15.964 1.00 89.82 189 A 1 
ATOM   1498 O OD1 . ASN   A 1 189 ? -4.388  21.870  -14.933 1.00 84.66 189 A 1 
ATOM   1499 N ND2 . ASN   A 1 189 ? -5.313  21.619  -16.900 1.00 83.54 189 A 1 
ATOM   1500 N N   . PRO   A 1 190 ? -4.028  18.969  -12.629 1.00 92.28 190 A 1 
ATOM   1501 C CA  . PRO   A 1 190 ? -5.071  18.713  -11.638 1.00 91.74 190 A 1 
ATOM   1502 C C   . PRO   A 1 190 ? -5.955  19.933  -11.342 1.00 92.50 190 A 1 
ATOM   1503 O O   . PRO   A 1 190 ? -6.885  19.826  -10.549 1.00 91.00 190 A 1 
ATOM   1504 C CB  . PRO   A 1 190 ? -4.312  18.227  -10.401 1.00 89.67 190 A 1 
ATOM   1505 C CG  . PRO   A 1 190 ? -3.005  19.018  -10.480 1.00 89.02 190 A 1 
ATOM   1506 C CD  . PRO   A 1 190 ? -2.732  19.081  -11.985 1.00 91.18 190 A 1 
ATOM   1507 N N   . LEU   A 1 191 ? -5.702  21.090  -11.951 1.00 92.03 191 A 1 
ATOM   1508 C CA  . LEU   A 1 191 ? -6.393  22.345  -11.625 1.00 91.48 191 A 1 
ATOM   1509 C C   . LEU   A 1 191 ? -7.924  22.285  -11.771 1.00 92.04 191 A 1 
ATOM   1510 O O   . LEU   A 1 191 ? -8.601  22.757  -10.856 1.00 91.38 191 A 1 
ATOM   1511 C CB  . LEU   A 1 191 ? -5.835  23.514  -12.450 1.00 90.35 191 A 1 
ATOM   1512 C CG  . LEU   A 1 191 ? -4.360  23.847  -12.210 1.00 87.33 191 A 1 
ATOM   1513 C CD1 . LEU   A 1 191 ? -3.962  24.948  -13.186 1.00 83.69 191 A 1 
ATOM   1514 C CD2 . LEU   A 1 191 ? -4.109  24.328  -10.778 1.00 83.56 191 A 1 
ATOM   1515 N N   . PRO   A 1 192 ? -8.504  21.702  -12.837 1.00 92.05 192 A 1 
ATOM   1516 C CA  . PRO   A 1 192 ? -9.961  21.583  -12.950 1.00 91.64 192 A 1 
ATOM   1517 C C   . PRO   A 1 192 ? -10.557 20.767  -11.804 1.00 92.71 192 A 1 
ATOM   1518 O O   . PRO   A 1 192 ? -11.578 21.146  -11.230 1.00 91.65 192 A 1 
ATOM   1519 C CB  . PRO   A 1 192 ? -10.222 20.923  -14.309 1.00 90.17 192 A 1 
ATOM   1520 C CG  . PRO   A 1 192 ? -8.954  21.218  -15.109 1.00 89.01 192 A 1 
ATOM   1521 C CD  . PRO   A 1 192 ? -7.870  21.186  -14.037 1.00 91.61 192 A 1 
ATOM   1522 N N   . PHE   A 1 193 ? -9.876  19.685  -11.423 1.00 93.52 193 A 1 
ATOM   1523 C CA  . PHE   A 1 193 ? -10.279 18.838  -10.304 1.00 94.00 193 A 1 
ATOM   1524 C C   . PHE   A 1 193 ? -10.162 19.573  -8.960  1.00 94.35 193 A 1 
ATOM   1525 O O   . PHE   A 1 193 ? -11.116 19.587  -8.187  1.00 93.87 193 A 1 
ATOM   1526 C CB  . PHE   A 1 193 ? -9.440  17.553  -10.333 1.00 94.03 193 A 1 
ATOM   1527 C CG  . PHE   A 1 193 ? -9.721  16.598  -9.191  1.00 94.47 193 A 1 
ATOM   1528 C CD1 . PHE   A 1 193 ? -8.660  16.084  -8.425  1.00 91.74 193 A 1 
ATOM   1529 C CD2 . PHE   A 1 193 ? -11.043 16.213  -8.897  1.00 91.98 193 A 1 
ATOM   1530 C CE1 . PHE   A 1 193 ? -8.917  15.179  -7.385  1.00 91.65 193 A 1 
ATOM   1531 C CE2 . PHE   A 1 193 ? -11.301 15.315  -7.848  1.00 91.42 193 A 1 
ATOM   1532 C CZ  . PHE   A 1 193 ? -10.236 14.796  -7.096  1.00 92.60 193 A 1 
ATOM   1533 N N   . LEU   A 1 194 ? -9.053  20.265  -8.711  1.00 93.44 194 A 1 
ATOM   1534 C CA  . LEU   A 1 194 ? -8.856  21.069  -7.500  1.00 92.99 194 A 1 
ATOM   1535 C C   . LEU   A 1 194 ? -9.902  22.185  -7.364  1.00 93.05 194 A 1 
ATOM   1536 O O   . LEU   A 1 194 ? -10.447 22.393  -6.281  1.00 92.61 194 A 1 
ATOM   1537 C CB  . LEU   A 1 194 ? -7.442  21.665  -7.515  1.00 92.33 194 A 1 
ATOM   1538 C CG  . LEU   A 1 194 ? -6.309  20.650  -7.290  1.00 90.23 194 A 1 
ATOM   1539 C CD1 . LEU   A 1 194 ? -4.967  21.335  -7.545  1.00 87.34 194 A 1 
ATOM   1540 C CD2 . LEU   A 1 194 ? -6.310  20.110  -5.860  1.00 87.09 194 A 1 
ATOM   1541 N N   . GLN   A 1 195 ? -10.228 22.871  -8.456  1.00 92.91 195 A 1 
ATOM   1542 C CA  . GLN   A 1 195 ? -11.282 23.888  -8.458  1.00 92.08 195 A 1 
ATOM   1543 C C   . GLN   A 1 195 ? -12.655 23.289  -8.155  1.00 92.73 195 A 1 
ATOM   1544 O O   . GLN   A 1 195 ? -13.435 23.888  -7.417  1.00 92.05 195 A 1 
ATOM   1545 C CB  . GLN   A 1 195 ? -11.363 24.561  -9.826  1.00 90.92 195 A 1 
ATOM   1546 C CG  . GLN   A 1 195 ? -10.242 25.569  -10.101 1.00 85.68 195 A 1 
ATOM   1547 C CD  . GLN   A 1 195 ? -10.455 26.247  -11.459 1.00 81.22 195 A 1 
ATOM   1548 O OE1 . GLN   A 1 195 ? -11.419 26.014  -12.174 1.00 74.57 195 A 1 
ATOM   1549 N NE2 . GLN   A 1 195 ? -9.590  27.133  -11.862 1.00 71.08 195 A 1 
ATOM   1550 N N   . ALA   A 1 196 ? -12.963 22.133  -8.726  1.00 93.69 196 A 1 
ATOM   1551 C CA  . ALA   A 1 196 ? -14.230 21.458  -8.481  1.00 94.14 196 A 1 
ATOM   1552 C C   . ALA   A 1 196 ? -14.349 21.004  -7.016  1.00 94.64 196 A 1 
ATOM   1553 O O   . ALA   A 1 196 ? -15.380 21.239  -6.384  1.00 94.18 196 A 1 
ATOM   1554 C CB  . ALA   A 1 196 ? -14.353 20.307  -9.474  1.00 94.28 196 A 1 
ATOM   1555 N N   . LEU   A 1 197 ? -13.270 20.463  -6.447  1.00 94.83 197 A 1 
ATOM   1556 C CA  . LEU   A 1 197 ? -13.192 20.111  -5.025  1.00 94.70 197 A 1 
ATOM   1557 C C   . LEU   A 1 197 ? -13.448 21.326  -4.123  1.00 94.50 197 A 1 
ATOM   1558 O O   . LEU   A 1 197 ? -14.272 21.250  -3.214  1.00 93.87 197 A 1 
ATOM   1559 C CB  . LEU   A 1 197 ? -11.809 19.515  -4.722  1.00 94.94 197 A 1 
ATOM   1560 C CG  . LEU   A 1 197 ? -11.574 18.098  -5.273  1.00 94.44 197 A 1 
ATOM   1561 C CD1 . LEU   A 1 197 ? -10.107 17.735  -5.068  1.00 92.57 197 A 1 
ATOM   1562 C CD2 . LEU   A 1 197 ? -12.435 17.057  -4.562  1.00 92.43 197 A 1 
ATOM   1563 N N   . GLN   A 1 198 ? -12.801 22.460  -4.398  1.00 93.27 198 A 1 
ATOM   1564 C CA  . GLN   A 1 198 ? -13.028 23.693  -3.636  1.00 91.84 198 A 1 
ATOM   1565 C C   . GLN   A 1 198 ? -14.464 24.205  -3.766  1.00 92.44 198 A 1 
ATOM   1566 O O   . GLN   A 1 198 ? -15.068 24.572  -2.762  1.00 91.20 198 A 1 
ATOM   1567 C CB  . GLN   A 1 198 ? -12.051 24.787  -4.083  1.00 89.67 198 A 1 
ATOM   1568 C CG  . GLN   A 1 198 ? -10.775 24.811  -3.237  1.00 80.21 198 A 1 
ATOM   1569 C CD  . GLN   A 1 198 ? -9.891  26.014  -3.568  1.00 75.22 198 A 1 
ATOM   1570 O OE1 . GLN   A 1 198 ? -10.054 26.689  -4.571  1.00 67.79 198 A 1 
ATOM   1571 N NE2 . GLN   A 1 198 ? -8.925  26.335  -2.737  1.00 64.80 198 A 1 
ATOM   1572 N N   . ARG   A 1 199 ? -15.033 24.215  -4.975  1.00 93.11 199 A 1 
ATOM   1573 C CA  . ARG   A 1 199 ? -16.424 24.656  -5.193  1.00 93.22 199 A 1 
ATOM   1574 C C   . ARG   A 1 199 ? -17.425 23.792  -4.439  1.00 93.66 199 A 1 
ATOM   1575 O O   . ARG   A 1 199 ? -18.412 24.319  -3.940  1.00 92.20 199 A 1 
ATOM   1576 C CB  . ARG   A 1 199 ? -16.770 24.638  -6.685  1.00 92.68 199 A 1 
ATOM   1577 C CG  . ARG   A 1 199 ? -16.132 25.790  -7.467  1.00 84.28 199 A 1 
ATOM   1578 C CD  . ARG   A 1 199 ? -16.551 25.679  -8.928  1.00 82.57 199 A 1 
ATOM   1579 N NE  . ARG   A 1 199 ? -15.486 26.098  -9.851  1.00 74.37 199 A 1 
ATOM   1580 C CZ  . ARG   A 1 199 ? -15.473 25.901  -11.160 1.00 67.85 199 A 1 
ATOM   1581 N NH1 . ARG   A 1 199 ? -16.497 25.397  -11.794 1.00 60.44 199 A 1 
ATOM   1582 N NH2 . ARG   A 1 199 ? -14.415 26.205  -11.859 1.00 59.24 199 A 1 
ATOM   1583 N N   . ASN   A 1 200 ? -17.151 22.502  -4.326  1.00 94.10 200 A 1 
ATOM   1584 C CA  . ASN   A 1 200 ? -17.997 21.565  -3.589  1.00 93.89 200 A 1 
ATOM   1585 C C   . ASN   A 1 200 ? -17.710 21.545  -2.075  1.00 94.03 200 A 1 
ATOM   1586 O O   . ASN   A 1 200 ? -18.323 20.781  -1.341  1.00 91.49 200 A 1 
ATOM   1587 C CB  . ASN   A 1 200 ? -17.901 20.185  -4.255  1.00 93.34 200 A 1 
ATOM   1588 C CG  . ASN   A 1 200 ? -18.637 20.123  -5.587  1.00 90.14 200 A 1 
ATOM   1589 O OD1 . ASN   A 1 200 ? -19.113 21.099  -6.139  1.00 77.74 200 A 1 
ATOM   1590 N ND2 . ASN   A 1 200 ? -18.774 18.944  -6.144  1.00 76.32 200 A 1 
ATOM   1591 N N   . GLY   A 1 201 ? -16.812 22.400  -1.589  1.00 93.52 201 A 1 
ATOM   1592 C CA  . GLY   A 1 201 ? -16.529 22.576  -0.162  1.00 93.33 201 A 1 
ATOM   1593 C C   . GLY   A 1 201 ? -15.616 21.514  0.453   1.00 94.25 201 A 1 
ATOM   1594 O O   . GLY   A 1 201 ? -15.549 21.418  1.679   1.00 91.86 201 A 1 
ATOM   1595 N N   . HIS   A 1 202 ? -14.901 20.739  -0.351  1.00 94.29 202 A 1 
ATOM   1596 C CA  . HIS   A 1 202 ? -13.912 19.791  0.157   1.00 94.44 202 A 1 
ATOM   1597 C C   . HIS   A 1 202 ? -12.674 20.512  0.700   1.00 94.31 202 A 1 
ATOM   1598 O O   . HIS   A 1 202 ? -12.189 21.487  0.123   1.00 93.05 202 A 1 
ATOM   1599 C CB  . HIS   A 1 202 ? -13.532 18.778  -0.921  1.00 94.45 202 A 1 
ATOM   1600 C CG  . HIS   A 1 202 ? -14.669 17.881  -1.309  1.00 95.18 202 A 1 
ATOM   1601 N ND1 . HIS   A 1 202 ? -15.268 16.928  -0.506  1.00 84.78 202 A 1 
ATOM   1602 C CD2 . HIS   A 1 202 ? -15.321 17.874  -2.516  1.00 84.61 202 A 1 
ATOM   1603 C CE1 . HIS   A 1 202 ? -16.255 16.366  -1.218  1.00 87.91 202 A 1 
ATOM   1604 N NE2 . HIS   A 1 202 ? -16.315 16.909  -2.439  1.00 89.26 202 A 1 
ATOM   1605 N N   . HIS   A 1 203 ? -12.129 20.007  1.804   1.00 93.91 203 A 1 
ATOM   1606 C CA  . HIS   A 1 203 ? -10.931 20.563  2.428   1.00 93.27 203 A 1 
ATOM   1607 C C   . HIS   A 1 203 ? -9.672  19.931  1.823   1.00 93.17 203 A 1 
ATOM   1608 O O   . HIS   A 1 203 ? -9.177  18.908  2.303   1.00 91.64 203 A 1 
ATOM   1609 C CB  . HIS   A 1 203 ? -11.027 20.402  3.951   1.00 91.95 203 A 1 
ATOM   1610 C CG  . HIS   A 1 203 ? -10.028 21.215  4.731   1.00 86.62 203 A 1 
ATOM   1611 N ND1 . HIS   A 1 203 ? -10.259 21.752  5.984   1.00 73.73 203 A 1 
ATOM   1612 C CD2 . HIS   A 1 203 ? -8.751  21.570  4.392   1.00 72.47 203 A 1 
ATOM   1613 C CE1 . HIS   A 1 203 ? -9.162  22.397  6.378   1.00 73.59 203 A 1 
ATOM   1614 N NE2 . HIS   A 1 203 ? -8.216  22.309  5.433   1.00 74.70 203 A 1 
ATOM   1615 N N   . VAL   A 1 204 ? -9.139  20.558  0.781   1.00 93.10 204 A 1 
ATOM   1616 C CA  . VAL   A 1 204 ? -7.871  20.151  0.165   1.00 92.62 204 A 1 
ATOM   1617 C C   . VAL   A 1 204 ? -6.717  20.520  1.101   1.00 91.80 204 A 1 
ATOM   1618 O O   . VAL   A 1 204 ? -6.559  21.681  1.471   1.00 90.15 204 A 1 
ATOM   1619 C CB  . VAL   A 1 204 ? -7.696  20.775  -1.230  1.00 92.21 204 A 1 
ATOM   1620 C CG1 . VAL   A 1 204 ? -6.423  20.265  -1.903  1.00 89.49 204 A 1 
ATOM   1621 C CG2 . VAL   A 1 204 ? -8.881  20.427  -2.147  1.00 89.60 204 A 1 
ATOM   1622 N N   . VAL   A 1 205 ? -5.929  19.524  1.486   1.00 91.66 205 A 1 
ATOM   1623 C CA  . VAL   A 1 205 ? -4.727  19.676  2.323   1.00 90.01 205 A 1 
ATOM   1624 C C   . VAL   A 1 205 ? -3.479  19.773  1.450   1.00 88.96 205 A 1 
ATOM   1625 O O   . VAL   A 1 205 ? -2.576  20.547  1.753   1.00 85.62 205 A 1 
ATOM   1626 C CB  . VAL   A 1 205 ? -4.597  18.498  3.312   1.00 88.50 205 A 1 
ATOM   1627 C CG1 . VAL   A 1 205 ? -3.403  18.669  4.251   1.00 78.82 205 A 1 
ATOM   1628 C CG2 . VAL   A 1 205 ? -5.849  18.344  4.189   1.00 79.40 205 A 1 
ATOM   1629 N N   . TRP   A 1 206 ? -3.440  19.013  0.353   1.00 90.47 206 A 1 
ATOM   1630 C CA  . TRP   A 1 206 ? -2.399  19.085  -0.673  1.00 89.96 206 A 1 
ATOM   1631 C C   . TRP   A 1 206 ? -3.004  19.049  -2.077  1.00 88.98 206 A 1 
ATOM   1632 O O   . TRP   A 1 206 ? -3.751  18.122  -2.385  1.00 86.22 206 A 1 
ATOM   1633 C CB  . TRP   A 1 206 ? -1.411  17.932  -0.505  1.00 89.03 206 A 1 
ATOM   1634 C CG  . TRP   A 1 206 ? -0.292  18.016  -1.475  1.00 87.75 206 A 1 
ATOM   1635 C CD1 . TRP   A 1 206 ? -0.278  17.484  -2.714  1.00 83.35 206 A 1 
ATOM   1636 C CD2 . TRP   A 1 206 ? 0.926   18.809  -1.352  1.00 86.47 206 A 1 
ATOM   1637 N NE1 . TRP   A 1 206 ? 0.870   17.893  -3.377  1.00 82.23 206 A 1 
ATOM   1638 C CE2 . TRP   A 1 206 ? 1.630   18.726  -2.581  1.00 85.00 206 A 1 
ATOM   1639 C CE3 . TRP   A 1 206 ? 1.481   19.609  -0.336  1.00 83.02 206 A 1 
ATOM   1640 C CZ2 . TRP   A 1 206 ? 2.819   19.443  -2.810  1.00 83.76 206 A 1 
ATOM   1641 C CZ3 . TRP   A 1 206 ? 2.678   20.313  -0.552  1.00 79.81 206 A 1 
ATOM   1642 C CH2 . TRP   A 1 206 ? 3.332   20.242  -1.791  1.00 80.50 206 A 1 
ATOM   1643 N N   . PRO   A 1 207 ? -2.646  20.017  -2.961  1.00 87.66 207 A 1 
ATOM   1644 C CA  . PRO   A 1 207 ? -1.893  21.244  -2.691  1.00 85.85 207 A 1 
ATOM   1645 C C   . PRO   A 1 207 ? -2.681  22.182  -1.765  1.00 84.06 207 A 1 
ATOM   1646 O O   . PRO   A 1 207 ? -3.867  22.407  -1.985  1.00 77.31 207 A 1 
ATOM   1647 C CB  . PRO   A 1 207 ? -1.621  21.884  -4.056  1.00 81.87 207 A 1 
ATOM   1648 C CG  . PRO   A 1 207 ? -2.002  20.822  -5.076  1.00 79.78 207 A 1 
ATOM   1649 C CD  . PRO   A 1 207 ? -3.001  19.954  -4.351  1.00 82.99 207 A 1 
ATOM   1650 N N   . SER   A 1 208 ? -2.033  22.708  -0.714  1.00 71.05 208 A 1 
ATOM   1651 C CA  . SER   A 1 208 ? -2.720  23.532  0.293   1.00 66.69 208 A 1 
ATOM   1652 C C   . SER   A 1 208 ? -3.074  24.932  -0.211  1.00 66.31 208 A 1 
ATOM   1653 O O   . SER   A 1 208 ? -4.093  25.498  0.171   1.00 58.71 208 A 1 
ATOM   1654 C CB  . SER   A 1 208 ? -1.861  23.648  1.556   1.00 58.10 208 A 1 
ATOM   1655 O OG  . SER   A 1 208 ? -0.538  24.048  1.240   1.00 52.19 208 A 1 
ATOM   1656 N N   . GLU   A 1 209 ? -2.232  25.468  -1.088  1.00 56.59 209 A 1 
ATOM   1657 C CA  . GLU   A 1 209 ? -2.457  26.747  -1.749  1.00 53.03 209 A 1 
ATOM   1658 C C   . GLU   A 1 209 ? -2.582  26.516  -3.253  1.00 53.14 209 A 1 
ATOM   1659 O O   . GLU   A 1 209 ? -1.683  25.967  -3.893  1.00 47.41 209 A 1 
ATOM   1660 C CB  . GLU   A 1 209 ? -1.339  27.745  -1.419  1.00 46.24 209 A 1 
ATOM   1661 C CG  . GLU   A 1 209 ? -1.412  28.225  0.044   1.00 41.09 209 A 1 
ATOM   1662 C CD  . GLU   A 1 209 ? -0.376  29.304  0.392   1.00 36.69 209 A 1 
ATOM   1663 O OE1 . GLU   A 1 209 ? -0.541  29.923  1.471   1.00 32.70 209 A 1 
ATOM   1664 O OE2 . GLU   A 1 209 ? 0.570   29.511  -0.394  1.00 34.69 209 A 1 
ATOM   1665 N N   . GLN   A 1 210 ? -3.704  26.939  -3.817  1.00 45.50 210 A 1 
ATOM   1666 C CA  . GLN   A 1 210 ? -3.825  27.081  -5.258  1.00 42.54 210 A 1 
ATOM   1667 C C   . GLN   A 1 210 ? -3.233  28.425  -5.665  1.00 43.26 210 A 1 
ATOM   1668 O O   . GLN   A 1 210 ? -3.532  29.458  -5.067  1.00 40.25 210 A 1 
ATOM   1669 C CB  . GLN   A 1 210 ? -5.278  26.953  -5.720  1.00 37.50 210 A 1 
ATOM   1670 C CG  . GLN   A 1 210 ? -5.742  25.494  -5.676  1.00 34.06 210 A 1 
ATOM   1671 C CD  . GLN   A 1 210 ? -7.129  25.304  -6.276  1.00 31.31 210 A 1 
ATOM   1672 O OE1 . GLN   A 1 210 ? -7.882  26.225  -6.535  1.00 29.28 210 A 1 
ATOM   1673 N NE2 . GLN   A 1 210 ? -7.525  24.080  -6.526  1.00 28.85 210 A 1 
ATOM   1674 N N   . ARG   A 1 211 ? -2.417  28.403  -6.701  1.00 49.14 211 A 1 
ATOM   1675 C CA  . ARG   A 1 211 ? -1.901  29.629  -7.305  1.00 47.59 211 A 1 
ATOM   1676 C C   . ARG   A 1 211 ? -2.998  30.297  -8.130  1.00 46.85 211 A 1 
ATOM   1677 O O   . ARG   A 1 211 ? -3.913  29.627  -8.607  1.00 43.29 211 A 1 
ATOM   1678 C CB  . ARG   A 1 211 ? -0.643  29.311  -8.119  1.00 43.99 211 A 1 
ATOM   1679 C CG  . ARG   A 1 211 ? 0.465   28.779  -7.201  1.00 41.45 211 A 1 
ATOM   1680 C CD  . ARG   A 1 211 ? 1.722   28.483  -8.013  1.00 38.86 211 A 1 
ATOM   1681 N NE  . ARG   A 1 211 ? 2.778   27.910  -7.160  1.00 35.18 211 A 1 
ATOM   1682 C CZ  . ARG   A 1 211 ? 3.991   27.597  -7.564  1.00 33.36 211 A 1 
ATOM   1683 N NH1 . ARG   A 1 211 ? 4.381   27.793  -8.784  1.00 34.13 211 A 1 
ATOM   1684 N NH2 . ARG   A 1 211 ? 4.835   27.068  -6.737  1.00 32.78 211 A 1 
ATOM   1685 N N   . ASP   A 1 212 ? -2.895  31.601  -8.268  1.00 42.42 212 A 1 
ATOM   1686 C CA  . ASP   A 1 212 ? -3.849  32.351  -9.078  1.00 40.25 212 A 1 
ATOM   1687 C C   . ASP   A 1 212 ? -3.821  31.843  -10.518 1.00 39.33 212 A 1 
ATOM   1688 O O   . ASP   A 1 212 ? -2.791  31.887  -11.197 1.00 36.28 212 A 1 
ATOM   1689 C CB  . ASP   A 1 212 ? -3.553  33.856  -9.025  1.00 36.73 212 A 1 
ATOM   1690 C CG  . ASP   A 1 212 ? -3.908  34.509  -7.689  1.00 34.40 212 A 1 
ATOM   1691 O OD1 . ASP   A 1 212 ? -4.890  34.063  -7.057  1.00 32.49 212 A 1 
ATOM   1692 O OD2 . ASP   A 1 212 ? -3.213  35.487  -7.334  1.00 31.13 212 A 1 
ATOM   1693 N N   . LEU   A 1 213 ? -4.965  31.334  -10.970 1.00 39.77 213 A 1 
ATOM   1694 C CA  . LEU   A 1 213 ? -5.137  30.863  -12.339 1.00 36.99 213 A 1 
ATOM   1695 C C   . LEU   A 1 213 ? -5.302  32.058  -13.276 1.00 35.69 213 A 1 
ATOM   1696 O O   . LEU   A 1 213 ? -6.036  32.996  -12.981 1.00 33.01 213 A 1 
ATOM   1697 C CB  . LEU   A 1 213 ? -6.330  29.903  -12.394 1.00 33.77 213 A 1 
ATOM   1698 C CG  . LEU   A 1 213 ? -5.931  28.525  -11.831 1.00 31.71 213 A 1 
ATOM   1699 C CD1 . LEU   A 1 213 ? -7.067  27.908  -11.040 1.00 29.17 213 A 1 
ATOM   1700 C CD2 . LEU   A 1 213 ? -5.529  27.586  -12.973 1.00 29.51 213 A 1 
ATOM   1701 N N   . LEU   A 1 214 ? -4.606  31.985  -14.395 1.00 35.02 214 A 1 
ATOM   1702 C CA  . LEU   A 1 214 ? -4.666  32.958  -15.484 1.00 30.24 214 A 1 
ATOM   1703 C C   . LEU   A 1 214 ? -5.851  32.722  -16.415 1.00 28.03 214 A 1 
ATOM   1704 O O   . LEU   A 1 214 ? -6.179  31.554  -16.680 1.00 25.13 214 A 1 
ATOM   1705 C CB  . LEU   A 1 214 ? -3.337  32.933  -16.252 1.00 27.13 214 A 1 
ATOM   1706 C CG  . LEU   A 1 214 ? -2.289  33.888  -15.657 1.00 25.92 214 A 1 
ATOM   1707 C CD1 . LEU   A 1 214 ? -0.929  33.555  -16.232 1.00 24.38 214 A 1 
ATOM   1708 C CD2 . LEU   A 1 214 ? -2.613  35.330  -16.026 1.00 25.28 214 A 1 
ATOM   1709 O OXT . LEU   A 1 214 ? -6.397  33.768  -16.878 1.00 23.99 214 A 1 
ATOM   1710 N N   . MET   B 2 1   ? 2.798   10.274  3.166   1.00 76.99 1   B 1 
ATOM   1711 C CA  . MET   B 2 1   ? 3.147   10.324  4.603   1.00 82.89 1   B 1 
ATOM   1712 C C   . MET   B 2 1   ? 4.651   10.525  4.723   1.00 86.00 1   B 1 
ATOM   1713 O O   . MET   B 2 1   ? 5.390   9.916   3.961   1.00 84.41 1   B 1 
ATOM   1714 C CB  . MET   B 2 1   ? 2.667   9.042   5.298   1.00 78.20 1   B 1 
ATOM   1715 C CG  . MET   B 2 1   ? 2.695   9.144   6.822   1.00 73.14 1   B 1 
ATOM   1716 S SD  . MET   B 2 1   ? 2.078   7.653   7.662   1.00 68.25 1   B 1 
ATOM   1717 C CE  . MET   B 2 1   ? 0.295   7.826   7.442   1.00 61.08 1   B 1 
ATOM   1718 N N   . ILE   B 2 2   ? 5.098   11.376  5.649   1.00 89.17 2   B 1 
ATOM   1719 C CA  . ILE   B 2 2   ? 6.513   11.694  5.872   1.00 90.34 2   B 1 
ATOM   1720 C C   . ILE   B 2 2   ? 7.049   10.999  7.130   1.00 91.95 2   B 1 
ATOM   1721 O O   . ILE   B 2 2   ? 6.287   10.601  8.012   1.00 91.68 2   B 1 
ATOM   1722 C CB  . ILE   B 2 2   ? 6.747   13.221  5.901   1.00 88.58 2   B 1 
ATOM   1723 C CG1 . ILE   B 2 2   ? 5.913   13.917  6.999   1.00 83.26 2   B 1 
ATOM   1724 C CG2 . ILE   B 2 2   ? 6.486   13.821  4.509   1.00 79.57 2   B 1 
ATOM   1725 C CD1 . ILE   B 2 2   ? 6.298   15.384  7.227   1.00 78.14 2   B 1 
ATOM   1726 N N   . VAL   B 2 3   ? 8.367   10.871  7.218   1.00 94.05 3   B 1 
ATOM   1727 C CA  . VAL   B 2 3   ? 9.080   10.206  8.327   1.00 95.00 3   B 1 
ATOM   1728 C C   . VAL   B 2 3   ? 8.688   10.760  9.696   1.00 94.72 3   B 1 
ATOM   1729 O O   . VAL   B 2 3   ? 8.451   9.992   10.624  1.00 93.77 3   B 1 
ATOM   1730 C CB  . VAL   B 2 3   ? 10.598  10.339  8.105   1.00 94.86 3   B 1 
ATOM   1731 C CG1 . VAL   B 2 3   ? 11.433  9.989   9.342   1.00 91.41 3   B 1 
ATOM   1732 C CG2 . VAL   B 2 3   ? 11.035  9.402   6.982   1.00 91.34 3   B 1 
ATOM   1733 N N   . GLU   B 2 4   ? 8.577   12.069  9.818   1.00 94.75 4   B 1 
ATOM   1734 C CA  . GLU   B 2 4   ? 8.254   12.758  11.075  1.00 93.97 4   B 1 
ATOM   1735 C C   . GLU   B 2 4   ? 6.922   12.309  11.700  1.00 94.20 4   B 1 
ATOM   1736 O O   . GLU   B 2 4   ? 6.782   12.292  12.924  1.00 92.81 4   B 1 
ATOM   1737 C CB  . GLU   B 2 4   ? 8.238   14.262  10.786  1.00 91.62 4   B 1 
ATOM   1738 C CG  . GLU   B 2 4   ? 8.125   15.119  12.053  1.00 85.68 4   B 1 
ATOM   1739 C CD  . GLU   B 2 4   ? 8.239   16.611  11.719  1.00 86.00 4   B 1 
ATOM   1740 O OE1 . GLU   B 2 4   ? 8.723   17.383  12.569  1.00 79.00 4   B 1 
ATOM   1741 O OE2 . GLU   B 2 4   ? 7.876   17.009  10.587  1.00 81.40 4   B 1 
ATOM   1742 N N   . GLN   B 2 5   ? 5.965   11.904  10.872  1.00 93.32 5   B 1 
ATOM   1743 C CA  . GLN   B 2 5   ? 4.640   11.459  11.313  1.00 91.99 5   B 1 
ATOM   1744 C C   . GLN   B 2 5   ? 4.644   10.040  11.898  1.00 92.35 5   B 1 
ATOM   1745 O O   . GLN   B 2 5   ? 3.742   9.686   12.652  1.00 91.13 5   B 1 
ATOM   1746 C CB  . GLN   B 2 5   ? 3.668   11.529  10.126  1.00 90.21 5   B 1 
ATOM   1747 C CG  . GLN   B 2 5   ? 3.407   12.964  9.644   1.00 86.77 5   B 1 
ATOM   1748 C CD  . GLN   B 2 5   ? 2.538   13.004  8.388   1.00 83.90 5   B 1 
ATOM   1749 O OE1 . GLN   B 2 5   ? 2.661   12.203  7.479   1.00 77.43 5   B 1 
ATOM   1750 N NE2 . GLN   B 2 5   ? 1.634   13.950  8.283   1.00 75.13 5   B 1 
ATOM   1751 N N   . ILE   B 2 6   ? 5.630   9.217   11.550  1.00 94.07 6   B 1 
ATOM   1752 C CA  . ILE   B 2 6   ? 5.661   7.786   11.902  1.00 94.19 6   B 1 
ATOM   1753 C C   . ILE   B 2 6   ? 6.902   7.354   12.691  1.00 95.04 6   B 1 
ATOM   1754 O O   . ILE   B 2 6   ? 6.966   6.218   13.166  1.00 94.30 6   B 1 
ATOM   1755 C CB  . ILE   B 2 6   ? 5.480   6.913   10.644  1.00 93.00 6   B 1 
ATOM   1756 C CG1 . ILE   B 2 6   ? 6.661   7.050   9.656   1.00 88.28 6   B 1 
ATOM   1757 C CG2 . ILE   B 2 6   ? 4.143   7.240   9.954   1.00 85.59 6   B 1 
ATOM   1758 C CD1 . ILE   B 2 6   ? 6.662   5.979   8.566   1.00 83.71 6   B 1 
ATOM   1759 N N   . MET   B 2 7   ? 7.887   8.230   12.829  1.00 95.80 7   B 1 
ATOM   1760 C CA  . MET   B 2 7   ? 9.124   7.935   13.539  1.00 96.26 7   B 1 
ATOM   1761 C C   . MET   B 2 7   ? 8.886   7.735   15.039  1.00 96.19 7   B 1 
ATOM   1762 O O   . MET   B 2 7   ? 8.027   8.364   15.663  1.00 95.19 7   B 1 
ATOM   1763 C CB  . MET   B 2 7   ? 10.180  9.016   13.273  1.00 95.57 7   B 1 
ATOM   1764 C CG  . MET   B 2 7   ? 9.891   10.354  13.967  1.00 94.77 7   B 1 
ATOM   1765 S SD  . MET   B 2 7   ? 11.138  11.627  13.631  1.00 94.52 7   B 1 
ATOM   1766 C CE  . MET   B 2 7   ? 10.490  12.966  14.643  1.00 89.92 7   B 1 
ATOM   1767 N N   . LYS   B 2 8   ? 9.730   6.908   15.635  1.00 96.57 8   B 1 
ATOM   1768 C CA  . LYS   B 2 8   ? 9.798   6.770   17.085  1.00 96.59 8   B 1 
ATOM   1769 C C   . LYS   B 2 8   ? 10.680  7.882   17.659  1.00 96.93 8   B 1 
ATOM   1770 O O   . LYS   B 2 8   ? 11.828  8.022   17.247  1.00 96.29 8   B 1 
ATOM   1771 C CB  . LYS   B 2 8   ? 10.288  5.359   17.419  1.00 95.74 8   B 1 
ATOM   1772 C CG  . LYS   B 2 8   ? 9.962   5.018   18.872  1.00 89.63 8   B 1 
ATOM   1773 C CD  . LYS   B 2 8   ? 10.358  3.582   19.215  1.00 84.97 8   B 1 
ATOM   1774 C CE  . LYS   B 2 8   ? 9.983   3.362   20.679  1.00 77.28 8   B 1 
ATOM   1775 N NZ  . LYS   B 2 8   ? 10.448  2.068   21.212  1.00 68.17 8   B 1 
ATOM   1776 N N   . ARG   B 2 9   ? 10.160  8.664   18.602  1.00 96.86 9   B 1 
ATOM   1777 C CA  . ARG   B 2 9   ? 10.868  9.817   19.203  1.00 96.82 9   B 1 
ATOM   1778 C C   . ARG   B 2 9   ? 11.697  9.457   20.439  1.00 96.91 9   B 1 
ATOM   1779 O O   . ARG   B 2 9   ? 12.702  10.101  20.713  1.00 94.33 9   B 1 
ATOM   1780 C CB  . ARG   B 2 9   ? 9.862   10.933  19.525  1.00 95.73 9   B 1 
ATOM   1781 C CG  . ARG   B 2 9   ? 9.253   11.560  18.261  1.00 92.43 9   B 1 
ATOM   1782 C CD  . ARG   B 2 9   ? 8.393   12.779  18.617  1.00 89.38 9   B 1 
ATOM   1783 N NE  . ARG   B 2 9   ? 7.906   13.476  17.414  1.00 84.54 9   B 1 
ATOM   1784 C CZ  . ARG   B 2 9   ? 6.705   13.398  16.865  1.00 79.30 9   B 1 
ATOM   1785 N NH1 . ARG   B 2 9   ? 5.753   12.682  17.384  1.00 68.57 9   B 1 
ATOM   1786 N NH2 . ARG   B 2 9   ? 6.442   14.052  15.777  1.00 73.74 9   B 1 
ATOM   1787 N N   . ASP   B 2 10  ? 11.306  8.422   21.163  1.00 96.57 10  B 1 
ATOM   1788 C CA  . ASP   B 2 10  ? 11.999  7.885   22.334  1.00 96.17 10  B 1 
ATOM   1789 C C   . ASP   B 2 10  ? 13.157  6.959   21.917  1.00 96.75 10  B 1 
ATOM   1790 O O   . ASP   B 2 10  ? 13.100  5.735   22.020  1.00 94.85 10  B 1 
ATOM   1791 C CB  . ASP   B 2 10  ? 10.978  7.220   23.281  1.00 94.36 10  B 1 
ATOM   1792 C CG  . ASP   B 2 10  ? 10.225  6.044   22.648  1.00 83.62 10  B 1 
ATOM   1793 O OD1 . ASP   B 2 10  ? 9.817   6.147   21.468  1.00 73.56 10  B 1 
ATOM   1794 O OD2 . ASP   B 2 10  ? 10.055  5.003   23.314  1.00 73.91 10  B 1 
ATOM   1795 N N   . VAL   B 2 11  ? 14.232  7.557   21.423  1.00 96.90 11  B 1 
ATOM   1796 C CA  . VAL   B 2 11  ? 15.391  6.821   20.909  1.00 97.38 11  B 1 
ATOM   1797 C C   . VAL   B 2 11  ? 16.318  6.413   22.047  1.00 97.40 11  B 1 
ATOM   1798 O O   . VAL   B 2 11  ? 16.842  7.255   22.775  1.00 96.40 11  B 1 
ATOM   1799 C CB  . VAL   B 2 11  ? 16.157  7.625   19.845  1.00 96.88 11  B 1 
ATOM   1800 C CG1 . VAL   B 2 11  ? 17.209  6.740   19.173  1.00 93.60 11  B 1 
ATOM   1801 C CG2 . VAL   B 2 11  ? 15.230  8.156   18.748  1.00 94.05 11  B 1 
ATOM   1802 N N   . ILE   B 2 12  ? 16.588  5.116   22.155  1.00 97.35 12  B 1 
ATOM   1803 C CA  . ILE   B 2 12  ? 17.635  4.579   23.029  1.00 97.37 12  B 1 
ATOM   1804 C C   . ILE   B 2 12  ? 18.981  4.766   22.331  1.00 97.44 12  B 1 
ATOM   1805 O O   . ILE   B 2 12  ? 19.164  4.328   21.193  1.00 96.70 12  B 1 
ATOM   1806 C CB  . ILE   B 2 12  ? 17.363  3.106   23.386  1.00 97.14 12  B 1 
ATOM   1807 C CG1 . ILE   B 2 12  ? 15.931  2.846   23.907  1.00 94.87 12  B 1 
ATOM   1808 C CG2 . ILE   B 2 12  ? 18.402  2.600   24.403  1.00 95.13 12  B 1 
ATOM   1809 C CD1 . ILE   B 2 12  ? 15.521  3.679   25.127  1.00 84.97 12  B 1 
ATOM   1810 N N   . THR   B 2 13  ? 19.922  5.403   23.019  1.00 97.03 13  B 1 
ATOM   1811 C CA  . THR   B 2 13  ? 21.240  5.765   22.482  1.00 97.04 13  B 1 
ATOM   1812 C C   . THR   B 2 13  ? 22.386  5.243   23.347  1.00 97.07 13  B 1 
ATOM   1813 O O   . THR   B 2 13  ? 22.187  4.752   24.465  1.00 95.99 13  B 1 
ATOM   1814 C CB  . THR   B 2 13  ? 21.357  7.288   22.283  1.00 96.13 13  B 1 
ATOM   1815 O OG1 . THR   B 2 13  ? 21.157  7.960   23.506  1.00 91.18 13  B 1 
ATOM   1816 C CG2 . THR   B 2 13  ? 20.343  7.831   21.279  1.00 91.27 13  B 1 
ATOM   1817 N N   . LEU   B 2 14  ? 23.592  5.343   22.809  1.00 97.01 14  B 1 
ATOM   1818 C CA  . LEU   B 2 14  ? 24.861  5.106   23.490  1.00 96.99 14  B 1 
ATOM   1819 C C   . LEU   B 2 14  ? 25.760  6.332   23.333  1.00 97.12 14  B 1 
ATOM   1820 O O   . LEU   B 2 14  ? 25.606  7.117   22.398  1.00 95.95 14  B 1 
ATOM   1821 C CB  . LEU   B 2 14  ? 25.549  3.872   22.887  1.00 96.21 14  B 1 
ATOM   1822 C CG  . LEU   B 2 14  ? 24.845  2.537   23.162  1.00 94.95 14  B 1 
ATOM   1823 C CD1 . LEU   B 2 14  ? 25.476  1.451   22.302  1.00 91.13 14  B 1 
ATOM   1824 C CD2 . LEU   B 2 14  ? 24.972  2.118   24.627  1.00 91.30 14  B 1 
ATOM   1825 N N   . THR   B 2 15  ? 26.748  6.442   24.211  1.00 96.41 15  B 1 
ATOM   1826 C CA  . THR   B 2 15  ? 27.903  7.326   24.018  1.00 95.94 15  B 1 
ATOM   1827 C C   . THR   B 2 15  ? 29.080  6.514   23.472  1.00 95.94 15  B 1 
ATOM   1828 O O   . THR   B 2 15  ? 29.141  5.294   23.630  1.00 94.37 15  B 1 
ATOM   1829 C CB  . THR   B 2 15  ? 28.298  8.036   25.316  1.00 94.80 15  B 1 
ATOM   1830 O OG1 . THR   B 2 15  ? 28.809  7.116   26.239  1.00 85.81 15  B 1 
ATOM   1831 C CG2 . THR   B 2 15  ? 27.129  8.777   25.964  1.00 83.37 15  B 1 
ATOM   1832 N N   . LYS   B 2 16  ? 30.056  7.173   22.844  1.00 95.24 16  B 1 
ATOM   1833 C CA  . LYS   B 2 16  ? 31.250  6.481   22.322  1.00 94.66 16  B 1 
ATOM   1834 C C   . LYS   B 2 16  ? 32.102  5.804   23.401  1.00 94.70 16  B 1 
ATOM   1835 O O   . LYS   B 2 16  ? 32.867  4.895   23.103  1.00 92.14 16  B 1 
ATOM   1836 C CB  . LYS   B 2 16  ? 32.093  7.454   21.487  1.00 92.31 16  B 1 
ATOM   1837 C CG  . LYS   B 2 16  ? 32.802  8.526   22.335  1.00 85.25 16  B 1 
ATOM   1838 C CD  . LYS   B 2 16  ? 33.628  9.444   21.435  1.00 83.39 16  B 1 
ATOM   1839 C CE  . LYS   B 2 16  ? 34.369  10.468  22.297  1.00 73.16 16  B 1 
ATOM   1840 N NZ  . LYS   B 2 16  ? 35.152  11.398  21.461  1.00 66.69 16  B 1 
ATOM   1841 N N   . THR   B 2 17  ? 31.979  6.272   24.644  1.00 94.85 17  B 1 
ATOM   1842 C CA  . THR   B 2 17  ? 32.712  5.771   25.816  1.00 94.40 17  B 1 
ATOM   1843 C C   . THR   B 2 17  ? 31.985  4.650   26.554  1.00 94.81 17  B 1 
ATOM   1844 O O   . THR   B 2 17  ? 32.598  4.012   27.408  1.00 92.37 17  B 1 
ATOM   1845 C CB  . THR   B 2 17  ? 33.008  6.913   26.796  1.00 92.88 17  B 1 
ATOM   1846 O OG1 . THR   B 2 17  ? 31.844  7.669   27.053  1.00 86.11 17  B 1 
ATOM   1847 C CG2 . THR   B 2 17  ? 34.047  7.879   26.233  1.00 83.04 17  B 1 
ATOM   1848 N N   . ASP   B 2 18  ? 30.717  4.395   26.245  1.00 95.25 18  B 1 
ATOM   1849 C CA  . ASP   B 2 18  ? 29.994  3.256   26.803  1.00 95.37 18  B 1 
ATOM   1850 C C   . ASP   B 2 18  ? 30.704  1.943   26.441  1.00 95.46 18  B 1 
ATOM   1851 O O   . ASP   B 2 18  ? 31.347  1.813   25.393  1.00 93.89 18  B 1 
ATOM   1852 C CB  . ASP   B 2 18  ? 28.535  3.227   26.317  1.00 94.98 18  B 1 
ATOM   1853 C CG  . ASP   B 2 18  ? 27.618  4.237   27.009  1.00 94.18 18  B 1 
ATOM   1854 O OD1 . ASP   B 2 18  ? 27.835  4.506   28.211  1.00 87.88 18  B 1 
ATOM   1855 O OD2 . ASP   B 2 18  ? 26.646  4.680   26.356  1.00 88.45 18  B 1 
ATOM   1856 N N   . THR   B 2 19  ? 30.583  0.955   27.313  1.00 94.66 19  B 1 
ATOM   1857 C CA  . THR   B 2 19  ? 31.156  -0.370  27.070  1.00 94.65 19  B 1 
ATOM   1858 C C   . THR   B 2 19  ? 30.260  -1.197  26.147  1.00 94.99 19  B 1 
ATOM   1859 O O   . THR   B 2 19  ? 29.050  -0.988  26.046  1.00 94.09 19  B 1 
ATOM   1860 C CB  . THR   B 2 19  ? 31.426  -1.131  28.377  1.00 93.38 19  B 1 
ATOM   1861 O OG1 . THR   B 2 19  ? 30.227  -1.412  29.046  1.00 86.50 19  B 1 
ATOM   1862 C CG2 . THR   B 2 19  ? 32.343  -0.362  29.328  1.00 85.66 19  B 1 
ATOM   1863 N N   . LEU   B 2 20  ? 30.839  -2.207  25.508  1.00 93.76 20  B 1 
ATOM   1864 C CA  . LEU   B 2 20  ? 30.069  -3.186  24.738  1.00 93.83 20  B 1 
ATOM   1865 C C   . LEU   B 2 20  ? 29.103  -3.988  25.620  1.00 94.09 20  B 1 
ATOM   1866 O O   . LEU   B 2 20  ? 28.050  -4.399  25.144  1.00 93.12 20  B 1 
ATOM   1867 C CB  . LEU   B 2 20  ? 31.029  -4.117  23.987  1.00 92.82 20  B 1 
ATOM   1868 C CG  . LEU   B 2 20  ? 31.876  -3.417  22.909  1.00 90.47 20  B 1 
ATOM   1869 C CD1 . LEU   B 2 20  ? 32.799  -4.433  22.251  1.00 85.55 20  B 1 
ATOM   1870 C CD2 . LEU   B 2 20  ? 31.021  -2.768  21.821  1.00 85.41 20  B 1 
ATOM   1871 N N   . GLU   B 2 21  ? 29.416  -4.150  26.904  1.00 93.65 21  B 1 
ATOM   1872 C CA  . GLU   B 2 21  ? 28.494  -4.738  27.880  1.00 93.54 21  B 1 
ATOM   1873 C C   . GLU   B 2 21  ? 27.234  -3.880  28.036  1.00 94.02 21  B 1 
ATOM   1874 O O   . GLU   B 2 21  ? 26.125  -4.389  27.893  1.00 93.47 21  B 1 
ATOM   1875 C CB  . GLU   B 2 21  ? 29.224  -4.925  29.215  1.00 92.60 21  B 1 
ATOM   1876 C CG  . GLU   B 2 21  ? 28.358  -5.673  30.241  1.00 87.76 21  B 1 
ATOM   1877 C CD  . GLU   B 2 21  ? 29.163  -6.084  31.481  1.00 83.79 21  B 1 
ATOM   1878 O OE1 . GLU   B 2 21  ? 28.806  -7.128  32.072  1.00 75.19 21  B 1 
ATOM   1879 O OE2 . GLU   B 2 21  ? 30.147  -5.384  31.812  1.00 76.98 21  B 1 
ATOM   1880 N N   . THR   B 2 22  ? 27.398  -2.567  28.208  1.00 95.13 22  B 1 
ATOM   1881 C CA  . THR   B 2 22  ? 26.274  -1.618  28.253  1.00 95.34 22  B 1 
ATOM   1882 C C   . THR   B 2 22  ? 25.437  -1.677  26.972  1.00 95.77 22  B 1 
ATOM   1883 O O   . THR   B 2 22  ? 24.207  -1.669  27.032  1.00 95.01 22  B 1 
ATOM   1884 C CB  . THR   B 2 22  ? 26.779  -0.183  28.458  1.00 95.05 22  B 1 
ATOM   1885 O OG1 . THR   B 2 22  ? 27.599  -0.112  29.599  1.00 88.85 22  B 1 
ATOM   1886 C CG2 . THR   B 2 22  ? 25.650  0.823   28.673  1.00 87.19 22  B 1 
ATOM   1887 N N   . ALA   B 2 23  ? 26.086  -1.796  25.813  1.00 95.77 23  B 1 
ATOM   1888 C CA  . ALA   B 2 23  ? 25.396  -1.946  24.536  1.00 95.86 23  B 1 
ATOM   1889 C C   . ALA   B 2 23  ? 24.561  -3.237  24.482  1.00 95.93 23  B 1 
ATOM   1890 O O   . ALA   B 2 23  ? 23.386  -3.191  24.129  1.00 95.20 23  B 1 
ATOM   1891 C CB  . ALA   B 2 23  ? 26.423  -1.885  23.401  1.00 95.64 23  B 1 
ATOM   1892 N N   . ILE   B 2 24  ? 25.134  -4.374  24.874  1.00 95.11 24  B 1 
ATOM   1893 C CA  . ILE   B 2 24  ? 24.424  -5.662  24.925  1.00 94.05 24  B 1 
ATOM   1894 C C   . ILE   B 2 24  ? 23.231  -5.587  25.878  1.00 94.45 24  B 1 
ATOM   1895 O O   . ILE   B 2 24  ? 22.142  -6.034  25.519  1.00 93.76 24  B 1 
ATOM   1896 C CB  . ILE   B 2 24  ? 25.382  -6.807  25.324  1.00 92.33 24  B 1 
ATOM   1897 C CG1 . ILE   B 2 24  ? 26.388  -7.080  24.189  1.00 87.90 24  B 1 
ATOM   1898 C CG2 . ILE   B 2 24  ? 24.614  -8.105  25.651  1.00 87.01 24  B 1 
ATOM   1899 C CD1 . ILE   B 2 24  ? 27.567  -7.966  24.607  1.00 79.32 24  B 1 
ATOM   1900 N N   . CYS   B 2 25  ? 23.420  -5.012  27.067  1.00 95.68 25  B 1 
ATOM   1901 C CA  . CYS   B 2 25  ? 22.352  -4.850  28.049  1.00 95.74 25  B 1 
ATOM   1902 C C   . CYS   B 2 25  ? 21.190  -4.032  27.480  1.00 95.83 25  B 1 
ATOM   1903 O O   . CYS   B 2 25  ? 20.066  -4.525  27.467  1.00 94.98 25  B 1 
ATOM   1904 C CB  . CYS   B 2 25  ? 22.913  -4.236  29.338  1.00 95.36 25  B 1 
ATOM   1905 S SG  . CYS   B 2 25  ? 23.910  -5.477  30.207  1.00 85.06 25  B 1 
ATOM   1906 N N   . LYS   B 2 26  ? 21.454  -2.856  26.913  1.00 96.47 26  B 1 
ATOM   1907 C CA  . LYS   B 2 26  ? 20.417  -2.011  26.297  1.00 96.63 26  B 1 
ATOM   1908 C C   . LYS   B 2 26  ? 19.697  -2.712  25.140  1.00 96.56 26  B 1 
ATOM   1909 O O   . LYS   B 2 26  ? 18.476  -2.655  25.063  1.00 95.45 26  B 1 
ATOM   1910 C CB  . LYS   B 2 26  ? 21.015  -0.675  25.833  1.00 96.44 26  B 1 
ATOM   1911 C CG  . LYS   B 2 26  ? 21.299  0.297   26.990  1.00 94.92 26  B 1 
ATOM   1912 C CD  . LYS   B 2 26  ? 21.806  1.641   26.449  1.00 93.98 26  B 1 
ATOM   1913 C CE  . LYS   B 2 26  ? 22.042  2.654   27.576  1.00 91.40 26  B 1 
ATOM   1914 N NZ  . LYS   B 2 26  ? 22.547  3.957   27.064  1.00 87.76 26  B 1 
ATOM   1915 N N   . LEU   B 2 27  ? 20.426  -3.398  24.262  1.00 96.30 27  B 1 
ATOM   1916 C CA  . LEU   B 2 27  ? 19.818  -4.148  23.156  1.00 95.76 27  B 1 
ATOM   1917 C C   . LEU   B 2 27  ? 18.829  -5.207  23.663  1.00 95.39 27  B 1 
ATOM   1918 O O   . LEU   B 2 27  ? 17.754  -5.376  23.093  1.00 94.17 27  B 1 
ATOM   1919 C CB  . LEU   B 2 27  ? 20.916  -4.820  22.310  1.00 95.36 27  B 1 
ATOM   1920 C CG  . LEU   B 2 27  ? 21.728  -3.871  21.410  1.00 94.23 27  B 1 
ATOM   1921 C CD1 . LEU   B 2 27  ? 22.875  -4.648  20.756  1.00 91.11 27  B 1 
ATOM   1922 C CD2 . LEU   B 2 27  ? 20.885  -3.260  20.297  1.00 90.95 27  B 1 
ATOM   1923 N N   . LYS   B 2 28  ? 19.194  -5.901  24.745  1.00 95.68 28  B 1 
ATOM   1924 C CA  . LYS   B 2 28  ? 18.398  -6.984  25.328  1.00 94.60 28  B 1 
ATOM   1925 C C   . LYS   B 2 28  ? 17.212  -6.463  26.139  1.00 94.64 28  B 1 
ATOM   1926 O O   . LYS   B 2 28  ? 16.113  -6.977  26.000  1.00 93.13 28  B 1 
ATOM   1927 C CB  . LYS   B 2 28  ? 19.326  -7.859  26.180  1.00 93.40 28  B 1 
ATOM   1928 C CG  . LYS   B 2 28  ? 19.018  -9.345  26.044  1.00 80.64 28  B 1 
ATOM   1929 C CD  . LYS   B 2 28  ? 19.993  -10.152 26.898  1.00 75.98 28  B 1 
ATOM   1930 C CE  . LYS   B 2 28  ? 19.786  -11.653 26.681  1.00 64.42 28  B 1 
ATOM   1931 N NZ  . LYS   B 2 28  ? 20.664  -12.449 27.572  1.00 56.11 28  B 1 
ATOM   1932 N N   . GLU   B 2 29  ? 17.443  -5.445  26.963  1.00 95.90 29  B 1 
ATOM   1933 C CA  . GLU   B 2 29  ? 16.439  -4.823  27.837  1.00 95.91 29  B 1 
ATOM   1934 C C   . GLU   B 2 29  ? 15.292  -4.210  27.030  1.00 95.67 29  B 1 
ATOM   1935 O O   . GLU   B 2 29  ? 14.125  -4.482  27.294  1.00 93.97 29  B 1 
ATOM   1936 C CB  . GLU   B 2 29  ? 17.149  -3.761  28.689  1.00 95.55 29  B 1 
ATOM   1937 C CG  . GLU   B 2 29  ? 16.232  -3.051  29.696  1.00 88.34 29  B 1 
ATOM   1938 C CD  . GLU   B 2 29  ? 16.970  -1.973  30.512  1.00 83.42 29  B 1 
ATOM   1939 O OE1 . GLU   B 2 29  ? 16.321  -1.383  31.403  1.00 75.74 29  B 1 
ATOM   1940 O OE2 . GLU   B 2 29  ? 18.168  -1.724  30.239  1.00 77.80 29  B 1 
ATOM   1941 N N   . PHE   B 2 30  ? 15.623  -3.449  25.997  1.00 96.22 30  B 1 
ATOM   1942 C CA  . PHE   B 2 30  ? 14.631  -2.757  25.173  1.00 95.69 30  B 1 
ATOM   1943 C C   . PHE   B 2 30  ? 14.142  -3.567  23.966  1.00 95.21 30  B 1 
ATOM   1944 O O   . PHE   B 2 30  ? 13.341  -3.061  23.181  1.00 93.26 30  B 1 
ATOM   1945 C CB  . PHE   B 2 30  ? 15.181  -1.388  24.777  1.00 95.65 30  B 1 
ATOM   1946 C CG  . PHE   B 2 30  ? 15.443  -0.476  25.958  1.00 95.53 30  B 1 
ATOM   1947 C CD1 . PHE   B 2 30  ? 14.365  0.104   26.651  1.00 91.10 30  B 1 
ATOM   1948 C CD2 . PHE   B 2 30  ? 16.757  -0.224  26.388  1.00 91.35 30  B 1 
ATOM   1949 C CE1 . PHE   B 2 30  ? 14.601  0.925   27.766  1.00 90.34 30  B 1 
ATOM   1950 C CE2 . PHE   B 2 30  ? 16.995  0.596   27.507  1.00 90.27 30  B 1 
ATOM   1951 C CZ  . PHE   B 2 30  ? 15.916  1.169   28.197  1.00 92.21 30  B 1 
ATOM   1952 N N   . HIS   B 2 31  ? 14.600  -4.815  23.784  1.00 94.18 31  B 1 
ATOM   1953 C CA  . HIS   B 2 31  ? 14.244  -5.661  22.637  1.00 92.94 31  B 1 
ATOM   1954 C C   . HIS   B 2 31  ? 14.493  -4.988  21.275  1.00 93.02 31  B 1 
ATOM   1955 O O   . HIS   B 2 31  ? 13.730  -5.137  20.318  1.00 91.06 31  B 1 
ATOM   1956 C CB  . HIS   B 2 31  ? 12.821  -6.221  22.794  1.00 91.54 31  B 1 
ATOM   1957 C CG  . HIS   B 2 31  ? 12.723  -7.324  23.809  1.00 86.45 31  B 1 
ATOM   1958 N ND1 . HIS   B 2 31  ? 12.834  -7.210  25.170  1.00 75.09 31  B 1 
ATOM   1959 C CD2 . HIS   B 2 31  ? 12.521  -8.660  23.538  1.00 74.01 31  B 1 
ATOM   1960 C CE1 . HIS   B 2 31  ? 12.699  -8.432  25.707  1.00 74.31 31  B 1 
ATOM   1961 N NE2 . HIS   B 2 31  ? 12.501  -9.342  24.742  1.00 74.77 31  B 1 
ATOM   1962 N N   . ILE   B 2 32  ? 15.589  -4.257  21.173  1.00 95.12 32  B 1 
ATOM   1963 C CA  . ILE   B 2 32  ? 16.015  -3.545  19.966  1.00 95.37 32  B 1 
ATOM   1964 C C   . ILE   B 2 32  ? 17.289  -4.163  19.383  1.00 95.63 32  B 1 
ATOM   1965 O O   . ILE   B 2 32  ? 18.004  -4.917  20.043  1.00 94.80 32  B 1 
ATOM   1966 C CB  . ILE   B 2 32  ? 16.158  -2.028  20.225  1.00 95.00 32  B 1 
ATOM   1967 C CG1 . ILE   B 2 32  ? 17.211  -1.724  21.313  1.00 92.37 32  B 1 
ATOM   1968 C CG2 . ILE   B 2 32  ? 14.784  -1.424  20.549  1.00 90.59 32  B 1 
ATOM   1969 C CD1 . ILE   B 2 32  ? 17.443  -0.236  21.588  1.00 90.44 32  B 1 
ATOM   1970 N N   . ARG   B 2 33  ? 17.590  -3.831  18.130  1.00 95.73 33  B 1 
ATOM   1971 C CA  . ARG   B 2 33  ? 18.782  -4.324  17.408  1.00 95.73 33  B 1 
ATOM   1972 C C   . ARG   B 2 33  ? 19.680  -3.214  16.868  1.00 96.19 33  B 1 
ATOM   1973 O O   . ARG   B 2 33  ? 20.674  -3.518  16.211  1.00 94.82 33  B 1 
ATOM   1974 C CB  . ARG   B 2 33  ? 18.342  -5.293  16.308  1.00 94.16 33  B 1 
ATOM   1975 C CG  . ARG   B 2 33  ? 17.810  -6.606  16.912  1.00 91.68 33  B 1 
ATOM   1976 C CD  . ARG   B 2 33  ? 17.382  -7.586  15.827  1.00 88.56 33  B 1 
ATOM   1977 N NE  . ARG   B 2 33  ? 16.060  -7.234  15.276  1.00 82.92 33  B 1 
ATOM   1978 C CZ  . ARG   B 2 33  ? 15.344  -7.973  14.443  1.00 78.98 33  B 1 
ATOM   1979 N NH1 . ARG   B 2 33  ? 15.800  -9.079  13.928  1.00 71.84 33  B 1 
ATOM   1980 N NH2 . ARG   B 2 33  ? 14.137  -7.624  14.126  1.00 71.74 33  B 1 
ATOM   1981 N N   . HIS   B 2 34  ? 19.341  -1.973  17.152  1.00 96.93 34  B 1 
ATOM   1982 C CA  . HIS   B 2 34  ? 20.075  -0.797  16.698  1.00 97.27 34  B 1 
ATOM   1983 C C   . HIS   B 2 34  ? 20.194  0.215   17.837  1.00 97.58 34  B 1 
ATOM   1984 O O   . HIS   B 2 34  ? 19.204  0.501   18.507  1.00 96.66 34  B 1 
ATOM   1985 C CB  . HIS   B 2 34  ? 19.360  -0.165  15.493  1.00 96.54 34  B 1 
ATOM   1986 C CG  . HIS   B 2 34  ? 19.168  -1.101  14.333  1.00 95.70 34  B 1 
ATOM   1987 N ND1 . HIS   B 2 34  ? 18.097  -1.953  14.151  1.00 86.21 34  B 1 
ATOM   1988 C CD2 . HIS   B 2 34  ? 20.026  -1.306  13.279  1.00 86.25 34  B 1 
ATOM   1989 C CE1 . HIS   B 2 34  ? 18.310  -2.646  13.019  1.00 87.37 34  B 1 
ATOM   1990 N NE2 . HIS   B 2 34  ? 19.470  -2.282  12.458  1.00 89.64 34  B 1 
ATOM   1991 N N   . LEU   B 2 35  ? 21.390  0.756   18.028  1.00 97.43 35  B 1 
ATOM   1992 C CA  . LEU   B 2 35  ? 21.675  1.818   18.992  1.00 97.57 35  B 1 
ATOM   1993 C C   . LEU   B 2 35  ? 22.497  2.907   18.302  1.00 97.59 35  B 1 
ATOM   1994 O O   . LEU   B 2 35  ? 23.684  2.680   18.037  1.00 96.72 35  B 1 
ATOM   1995 C CB  . LEU   B 2 35  ? 22.421  1.243   20.208  1.00 97.17 35  B 1 
ATOM   1996 C CG  . LEU   B 2 35  ? 21.553  0.386   21.144  1.00 96.18 35  B 1 
ATOM   1997 C CD1 . LEU   B 2 35  ? 22.437  -0.389  22.115  1.00 93.69 35  B 1 
ATOM   1998 C CD2 . LEU   B 2 35  ? 20.598  1.255   21.968  1.00 93.38 35  B 1 
ATOM   1999 N N   . PRO   B 2 36  ? 21.910  4.071   18.007  1.00 97.91 36  B 1 
ATOM   2000 C CA  . PRO   B 2 36  ? 22.689  5.229   17.588  1.00 97.89 36  B 1 
ATOM   2001 C C   . PRO   B 2 36  ? 23.686  5.617   18.684  1.00 97.94 36  B 1 
ATOM   2002 O O   . PRO   B 2 36  ? 23.332  5.678   19.864  1.00 97.31 36  B 1 
ATOM   2003 C CB  . PRO   B 2 36  ? 21.680  6.349   17.314  1.00 97.27 36  B 1 
ATOM   2004 C CG  . PRO   B 2 36  ? 20.360  5.612   17.110  1.00 95.37 36  B 1 
ATOM   2005 C CD  . PRO   B 2 36  ? 20.500  4.394   18.020  1.00 97.36 36  B 1 
ATOM   2006 N N   . VAL   B 2 37  ? 24.922  5.877   18.281  1.00 97.55 37  B 1 
ATOM   2007 C CA  . VAL   B 2 37  ? 25.940  6.461   19.156  1.00 97.57 37  B 1 
ATOM   2008 C C   . VAL   B 2 37  ? 25.906  7.965   18.940  1.00 97.47 37  B 1 
ATOM   2009 O O   . VAL   B 2 37  ? 26.012  8.423   17.801  1.00 96.53 37  B 1 
ATOM   2010 C CB  . VAL   B 2 37  ? 27.339  5.885   18.892  1.00 97.17 37  B 1 
ATOM   2011 C CG1 . VAL   B 2 37  ? 28.329  6.377   19.947  1.00 94.87 37  B 1 
ATOM   2012 C CG2 . VAL   B 2 37  ? 27.335  4.349   18.923  1.00 94.54 37  B 1 
ATOM   2013 N N   . VAL   B 2 38  ? 25.737  8.705   20.020  1.00 97.21 38  B 1 
ATOM   2014 C CA  . VAL   B 2 38  ? 25.611  10.162  19.988  1.00 97.18 38  B 1 
ATOM   2015 C C   . VAL   B 2 38  ? 26.691  10.827  20.836  1.00 97.04 38  B 1 
ATOM   2016 O O   . VAL   B 2 38  ? 27.220  10.229  21.780  1.00 95.66 38  B 1 
ATOM   2017 C CB  . VAL   B 2 38  ? 24.199  10.634  20.388  1.00 96.08 38  B 1 
ATOM   2018 C CG1 . VAL   B 2 38  ? 23.144  10.120  19.406  1.00 90.10 38  B 1 
ATOM   2019 C CG2 . VAL   B 2 38  ? 23.800  10.211  21.807  1.00 89.45 38  B 1 
ATOM   2020 N N   . ASP   B 2 39  ? 27.018  12.061  20.485  1.00 96.36 39  B 1 
ATOM   2021 C CA  . ASP   B 2 39  ? 27.836  12.942  21.311  1.00 95.75 39  B 1 
ATOM   2022 C C   . ASP   B 2 39  ? 26.980  13.731  22.322  1.00 95.68 39  B 1 
ATOM   2023 O O   . ASP   B 2 39  ? 25.770  13.511  22.468  1.00 92.78 39  B 1 
ATOM   2024 C CB  . ASP   B 2 39  ? 28.712  13.829  20.406  1.00 93.49 39  B 1 
ATOM   2025 C CG  . ASP   B 2 39  ? 27.948  14.863  19.575  1.00 91.69 39  B 1 
ATOM   2026 O OD1 . ASP   B 2 39  ? 26.744  15.077  19.834  1.00 84.23 39  B 1 
ATOM   2027 O OD2 . ASP   B 2 39  ? 28.589  15.445  18.680  1.00 85.62 39  B 1 
ATOM   2028 N N   . GLU   B 2 40  ? 27.621  14.657  23.047  1.00 94.64 40  B 1 
ATOM   2029 C CA  . GLU   B 2 40  ? 26.944  15.499  24.045  1.00 94.02 40  B 1 
ATOM   2030 C C   . GLU   B 2 40  ? 25.904  16.444  23.423  1.00 94.17 40  B 1 
ATOM   2031 O O   . GLU   B 2 40  ? 24.913  16.789  24.063  1.00 90.49 40  B 1 
ATOM   2032 C CB  . GLU   B 2 40  ? 27.985  16.314  24.823  1.00 92.42 40  B 1 
ATOM   2033 C CG  . GLU   B 2 40  ? 28.921  15.426  25.659  1.00 81.79 40  B 1 
ATOM   2034 C CD  . GLU   B 2 40  ? 29.895  16.220  26.544  1.00 71.28 40  B 1 
ATOM   2035 O OE1 . GLU   B 2 40  ? 30.579  15.562  27.367  1.00 62.90 40  B 1 
ATOM   2036 O OE2 . GLU   B 2 40  ? 29.975  17.460  26.399  1.00 63.76 40  B 1 
ATOM   2037 N N   . GLU   B 2 41  ? 26.087  16.825  22.160  1.00 94.81 41  B 1 
ATOM   2038 C CA  . GLU   B 2 41  ? 25.133  17.654  21.410  1.00 94.46 41  B 1 
ATOM   2039 C C   . GLU   B 2 41  ? 24.014  16.838  20.739  1.00 94.96 41  B 1 
ATOM   2040 O O   . GLU   B 2 41  ? 23.131  17.399  20.090  1.00 92.06 41  B 1 
ATOM   2041 C CB  . GLU   B 2 41  ? 25.865  18.526  20.388  1.00 93.06 41  B 1 
ATOM   2042 C CG  . GLU   B 2 41  ? 26.761  19.587  21.034  1.00 86.90 41  B 1 
ATOM   2043 C CD  . GLU   B 2 41  ? 26.628  20.982  20.407  1.00 78.18 41  B 1 
ATOM   2044 O OE1 . GLU   B 2 41  ? 27.335  21.892  20.896  1.00 69.20 41  B 1 
ATOM   2045 O OE2 . GLU   B 2 41  ? 25.754  21.173  19.520  1.00 69.88 41  B 1 
ATOM   2046 N N   . ARG   B 2 42  ? 24.041  15.521  20.944  1.00 95.03 42  B 1 
ATOM   2047 C CA  . ARG   B 2 42  ? 23.108  14.564  20.346  1.00 95.36 42  B 1 
ATOM   2048 C C   . ARG   B 2 42  ? 23.286  14.401  18.828  1.00 96.21 42  B 1 
ATOM   2049 O O   . ARG   B 2 42  ? 22.366  13.941  18.155  1.00 94.13 42  B 1 
ATOM   2050 C CB  . ARG   B 2 42  ? 21.683  14.889  20.817  1.00 93.16 42  B 1 
ATOM   2051 C CG  . ARG   B 2 42  ? 20.824  13.656  21.026  1.00 84.77 42  B 1 
ATOM   2052 C CD  . ARG   B 2 42  ? 19.456  14.085  21.562  1.00 80.43 42  B 1 
ATOM   2053 N NE  . ARG   B 2 42  ? 18.617  12.912  21.851  1.00 76.36 42  B 1 
ATOM   2054 C CZ  . ARG   B 2 42  ? 17.426  12.924  22.418  1.00 69.85 42  B 1 
ATOM   2055 N NH1 . ARG   B 2 42  ? 16.849  14.035  22.792  1.00 63.39 42  B 1 
ATOM   2056 N NH2 . ARG   B 2 42  ? 16.791  11.804  22.623  1.00 63.83 42  B 1 
ATOM   2057 N N   . HIS   B 2 43  ? 24.457  14.721  18.300  1.00 96.26 43  B 1 
ATOM   2058 C CA  . HIS   B 2 43  ? 24.837  14.374  16.933  1.00 96.11 43  B 1 
ATOM   2059 C C   . HIS   B 2 43  ? 25.069  12.869  16.810  1.00 96.38 43  B 1 
ATOM   2060 O O   . HIS   B 2 43  ? 25.676  12.247  17.680  1.00 95.04 43  B 1 
ATOM   2061 C CB  . HIS   B 2 43  ? 26.102  15.122  16.509  1.00 95.20 43  B 1 
ATOM   2062 C CG  . HIS   B 2 43  ? 26.038  16.618  16.610  1.00 93.26 43  B 1 
ATOM   2063 N ND1 . HIS   B 2 43  ? 27.105  17.447  16.894  1.00 81.04 43  B 1 
ATOM   2064 C CD2 . HIS   B 2 43  ? 24.951  17.429  16.415  1.00 81.72 43  B 1 
ATOM   2065 C CE1 . HIS   B 2 43  ? 26.674  18.714  16.871  1.00 83.79 43  B 1 
ATOM   2066 N NE2 . HIS   B 2 43  ? 25.365  18.748  16.585  1.00 85.40 43  B 1 
ATOM   2067 N N   . VAL   B 2 44  ? 24.617  12.276  15.712  1.00 96.29 44  B 1 
ATOM   2068 C CA  . VAL   B 2 44  ? 24.864  10.858  15.430  1.00 96.42 44  B 1 
ATOM   2069 C C   . VAL   B 2 44  ? 26.292  10.694  14.914  1.00 96.31 44  B 1 
ATOM   2070 O O   . VAL   B 2 44  ? 26.600  11.064  13.789  1.00 94.93 44  B 1 
ATOM   2071 C CB  . VAL   B 2 44  ? 23.834  10.286  14.444  1.00 95.68 44  B 1 
ATOM   2072 C CG1 . VAL   B 2 44  ? 24.086  8.800   14.178  1.00 92.58 44  B 1 
ATOM   2073 C CG2 . VAL   B 2 44  ? 22.409  10.411  15.004  1.00 92.14 44  B 1 
ATOM   2074 N N   . ILE   B 2 45  ? 27.156  10.102  15.726  1.00 96.57 45  B 1 
ATOM   2075 C CA  . ILE   B 2 45  ? 28.572  9.865   15.397  1.00 96.19 45  B 1 
ATOM   2076 C C   . ILE   B 2 45  ? 28.873  8.409   15.027  1.00 96.21 45  B 1 
ATOM   2077 O O   . ILE   B 2 45  ? 29.955  8.096   14.530  1.00 94.32 45  B 1 
ATOM   2078 C CB  . ILE   B 2 45  ? 29.484  10.352  16.540  1.00 95.33 45  B 1 
ATOM   2079 C CG1 . ILE   B 2 45  ? 29.179  9.640   17.883  1.00 90.54 45  B 1 
ATOM   2080 C CG2 . ILE   B 2 45  ? 29.383  11.882  16.677  1.00 87.71 45  B 1 
ATOM   2081 C CD1 . ILE   B 2 45  ? 30.242  9.867   18.957  1.00 85.30 45  B 1 
ATOM   2082 N N   . GLY   B 2 46  ? 27.922  7.511   15.269  1.00 96.69 46  B 1 
ATOM   2083 C CA  . GLY   B 2 46  ? 28.062  6.099   14.959  1.00 96.71 46  B 1 
ATOM   2084 C C   . GLY   B 2 46  ? 26.773  5.310   15.148  1.00 97.20 46  B 1 
ATOM   2085 O O   . GLY   B 2 46  ? 25.750  5.827   15.590  1.00 96.34 46  B 1 
ATOM   2086 N N   . MET   B 2 47  ? 26.844  4.024   14.807  1.00 97.06 47  B 1 
ATOM   2087 C CA  . MET   B 2 47  ? 25.747  3.078   14.994  1.00 97.11 47  B 1 
ATOM   2088 C C   . MET   B 2 47  ? 26.291  1.749   15.499  1.00 96.99 47  B 1 
ATOM   2089 O O   . MET   B 2 47  ? 27.214  1.186   14.909  1.00 95.53 47  B 1 
ATOM   2090 C CB  . MET   B 2 47  ? 25.004  2.904   13.660  1.00 96.04 47  B 1 
ATOM   2091 C CG  . MET   B 2 47  ? 23.810  1.943   13.744  1.00 91.94 47  B 1 
ATOM   2092 S SD  . MET   B 2 47  ? 22.411  2.511   14.753  1.00 91.51 47  B 1 
ATOM   2093 C CE  . MET   B 2 47  ? 21.764  3.804   13.677  1.00 84.19 47  B 1 
ATOM   2094 N N   . ILE   B 2 48  ? 25.699  1.226   16.562  1.00 96.36 48  B 1 
ATOM   2095 C CA  . ILE   B 2 48  ? 25.880  -0.154  17.014  1.00 96.17 48  B 1 
ATOM   2096 C C   . ILE   B 2 48  ? 24.651  -0.951  16.602  1.00 96.05 48  B 1 
ATOM   2097 O O   . ILE   B 2 48  ? 23.521  -0.549  16.869  1.00 94.94 48  B 1 
ATOM   2098 C CB  . ILE   B 2 48  ? 26.147  -0.213  18.528  1.00 95.20 48  B 1 
ATOM   2099 C CG1 . ILE   B 2 48  ? 27.535  0.356   18.876  1.00 90.92 48  B 1 
ATOM   2100 C CG2 . ILE   B 2 48  ? 25.990  -1.630  19.101  1.00 92.22 48  B 1 
ATOM   2101 C CD1 . ILE   B 2 48  ? 28.727  -0.504  18.440  1.00 85.38 48  B 1 
ATOM   2102 N N   . THR   B 2 49  ? 24.871  -2.109  15.990  1.00 95.93 49  B 1 
ATOM   2103 C CA  . THR   B 2 49  ? 23.793  -3.050  15.674  1.00 95.17 49  B 1 
ATOM   2104 C C   . THR   B 2 49  ? 24.068  -4.415  16.297  1.00 94.89 49  B 1 
ATOM   2105 O O   . THR   B 2 49  ? 25.215  -4.808  16.493  1.00 93.67 49  B 1 
ATOM   2106 C CB  . THR   B 2 49  ? 23.534  -3.178  14.165  1.00 93.70 49  B 1 
ATOM   2107 O OG1 . THR   B 2 49  ? 24.479  -3.993  13.535  1.00 86.54 49  B 1 
ATOM   2108 C CG2 . THR   B 2 49  ? 23.498  -1.831  13.443  1.00 87.20 49  B 1 
ATOM   2109 N N   . ASP   B 2 50  ? 23.011  -5.177  16.548  1.00 93.52 50  B 1 
ATOM   2110 C CA  . ASP   B 2 50  ? 23.111  -6.573  16.996  1.00 92.88 50  B 1 
ATOM   2111 C C   . ASP   B 2 50  ? 23.930  -7.435  16.019  1.00 92.67 50  B 1 
ATOM   2112 O O   . ASP   B 2 50  ? 24.640  -8.351  16.432  1.00 91.02 50  B 1 
ATOM   2113 C CB  . ASP   B 2 50  ? 21.687  -7.118  17.143  1.00 91.71 50  B 1 
ATOM   2114 C CG  . ASP   B 2 50  ? 21.629  -8.625  17.416  1.00 89.83 50  B 1 
ATOM   2115 O OD1 . ASP   B 2 50  ? 21.923  -9.055  18.545  1.00 82.89 50  B 1 
ATOM   2116 O OD2 . ASP   B 2 50  ? 21.258  -9.385  16.489  1.00 81.97 50  B 1 
ATOM   2117 N N   . ARG   B 2 51  ? 23.867  -7.131  14.726  1.00 92.22 51  B 1 
ATOM   2118 C CA  . ARG   B 2 51  ? 24.659  -7.832  13.706  1.00 91.67 51  B 1 
ATOM   2119 C C   . ARG   B 2 51  ? 26.154  -7.524  13.832  1.00 91.44 51  B 1 
ATOM   2120 O O   . ARG   B 2 51  ? 26.954  -8.452  13.805  1.00 89.03 51  B 1 
ATOM   2121 C CB  . ARG   B 2 51  ? 24.101  -7.498  12.313  1.00 89.94 51  B 1 
ATOM   2122 C CG  . ARG   B 2 51  ? 24.884  -8.204  11.202  1.00 83.37 51  B 1 
ATOM   2123 C CD  . ARG   B 2 51  ? 24.301  -7.904  9.826   1.00 82.47 51  B 1 
ATOM   2124 N NE  . ARG   B 2 51  ? 23.183  -8.805  9.479   1.00 79.19 51  B 1 
ATOM   2125 C CZ  . ARG   B 2 51  ? 22.066  -8.502  8.854   1.00 77.16 51  B 1 
ATOM   2126 N NH1 . ARG   B 2 51  ? 21.778  -7.283  8.492   1.00 67.49 51  B 1 
ATOM   2127 N NH2 . ARG   B 2 51  ? 21.221  -9.442  8.556   1.00 70.32 51  B 1 
ATOM   2128 N N   . ASP   B 2 52  ? 26.519  -6.260  14.011  1.00 90.89 52  B 1 
ATOM   2129 C CA  . ASP   B 2 52  ? 27.919  -5.836  14.135  1.00 90.07 52  B 1 
ATOM   2130 C C   . ASP   B 2 52  ? 28.515  -6.285  15.475  1.00 90.17 52  B 1 
ATOM   2131 O O   . ASP   B 2 52  ? 29.636  -6.787  15.517  1.00 88.93 52  B 1 
ATOM   2132 C CB  . ASP   B 2 52  ? 28.022  -4.313  13.959  1.00 89.27 52  B 1 
ATOM   2133 C CG  . ASP   B 2 52  ? 27.447  -3.819  12.631  1.00 86.96 52  B 1 
ATOM   2134 O OD1 . ASP   B 2 52  ? 27.537  -4.544  11.615  1.00 82.70 52  B 1 
ATOM   2135 O OD2 . ASP   B 2 52  ? 26.833  -2.729  12.643  1.00 82.12 52  B 1 
ATOM   2136 N N   . MET   B 2 53  ? 27.724  -6.234  16.559  1.00 90.24 53  B 1 
ATOM   2137 C CA  . MET   B 2 53  ? 28.086  -6.800  17.860  1.00 90.30 53  B 1 
ATOM   2138 C C   . MET   B 2 53  ? 28.404  -8.293  17.760  1.00 89.72 53  B 1 
ATOM   2139 O O   . MET   B 2 53  ? 29.439  -8.737  18.246  1.00 87.73 53  B 1 
ATOM   2140 C CB  . MET   B 2 53  ? 26.939  -6.590  18.859  1.00 89.98 53  B 1 
ATOM   2141 C CG  . MET   B 2 53  ? 26.928  -5.185  19.454  1.00 84.60 53  B 1 
ATOM   2142 S SD  . MET   B 2 53  ? 28.348  -4.801  20.524  1.00 82.82 53  B 1 
ATOM   2143 C CE  . MET   B 2 53  ? 28.139  -6.055  21.802  1.00 72.25 53  B 1 
ATOM   2144 N N   . LYS   B 2 54  ? 27.556  -9.064  17.087  1.00 88.81 54  B 1 
ATOM   2145 C CA  . LYS   B 2 54  ? 27.769  -10.502 16.874  1.00 87.27 54  B 1 
ATOM   2146 C C   . LYS   B 2 54  ? 29.004  -10.798 16.025  1.00 86.61 54  B 1 
ATOM   2147 O O   . LYS   B 2 54  ? 29.679  -11.789 16.273  1.00 84.76 54  B 1 
ATOM   2148 C CB  . LYS   B 2 54  ? 26.516  -11.112 16.242  1.00 86.54 54  B 1 
ATOM   2149 C CG  . LYS   B 2 54  ? 25.439  -11.343 17.304  1.00 84.37 54  B 1 
ATOM   2150 C CD  . LYS   B 2 54  ? 24.136  -11.833 16.682  1.00 81.24 54  B 1 
ATOM   2151 C CE  . LYS   B 2 54  ? 23.178  -12.208 17.813  1.00 77.82 54  B 1 
ATOM   2152 N NZ  . LYS   B 2 54  ? 21.819  -12.498 17.323  1.00 71.25 54  B 1 
ATOM   2153 N N   . GLN   B 2 55  ? 29.309  -9.945  15.056  1.00 86.66 55  B 1 
ATOM   2154 C CA  . GLN   B 2 55  ? 30.506  -10.087 14.223  1.00 85.25 55  B 1 
ATOM   2155 C C   . GLN   B 2 55  ? 31.793  -9.762  14.992  1.00 85.16 55  B 1 
ATOM   2156 O O   . GLN   B 2 55  ? 32.815  -10.416 14.790  1.00 82.33 55  B 1 
ATOM   2157 C CB  . GLN   B 2 55  ? 30.354  -9.189  12.989  1.00 83.48 55  B 1 
ATOM   2158 C CG  . GLN   B 2 55  ? 31.506  -9.405  11.995  1.00 78.63 55  B 1 
ATOM   2159 C CD  . GLN   B 2 55  ? 31.335  -8.638  10.685  1.00 74.82 55  B 1 
ATOM   2160 O OE1 . GLN   B 2 55  ? 30.390  -7.902  10.448  1.00 68.08 55  B 1 
ATOM   2161 N NE2 . GLN   B 2 55  ? 32.245  -8.806  9.756   1.00 65.85 55  B 1 
ATOM   2162 N N   . ALA   B 2 56  ? 31.750  -8.767  15.865  1.00 83.79 56  B 1 
ATOM   2163 C CA  . ALA   B 2 56  ? 32.900  -8.348  16.658  1.00 83.07 56  B 1 
ATOM   2164 C C   . ALA   B 2 56  ? 33.130  -9.224  17.898  1.00 82.80 56  B 1 
ATOM   2165 O O   . ALA   B 2 56  ? 34.256  -9.310  18.386  1.00 80.15 56  B 1 
ATOM   2166 C CB  . ALA   B 2 56  ? 32.697  -6.880  17.031  1.00 82.25 56  B 1 
ATOM   2167 N N   . SER   B 2 57  ? 32.084  -9.881  18.402  1.00 82.39 57  B 1 
ATOM   2168 C CA  . SER   B 2 57  ? 32.199  -10.761 19.561  1.00 81.54 57  B 1 
ATOM   2169 C C   . SER   B 2 57  ? 33.111  -11.952 19.259  1.00 81.54 57  B 1 
ATOM   2170 O O   . SER   B 2 57  ? 33.179  -12.403 18.112  1.00 78.98 57  B 1 
ATOM   2171 C CB  . SER   B 2 57  ? 30.826  -11.234 20.049  1.00 79.13 57  B 1 
ATOM   2172 O OG  . SER   B 2 57  ? 30.200  -12.123 19.154  1.00 70.66 57  B 1 
ATOM   2173 N N   . PRO   B 2 58  ? 33.791  -12.496 20.279  1.00 76.94 58  B 1 
ATOM   2174 C CA  . PRO   B 2 58  ? 34.469  -13.776 20.141  1.00 75.29 58  B 1 
ATOM   2175 C C   . PRO   B 2 58  ? 33.495  -14.828 19.617  1.00 75.20 58  B 1 
ATOM   2176 O O   . PRO   B 2 58  ? 32.311  -14.810 19.966  1.00 70.59 58  B 1 
ATOM   2177 C CB  . PRO   B 2 58  ? 34.989  -14.133 21.538  1.00 70.97 58  B 1 
ATOM   2178 C CG  . PRO   B 2 58  ? 35.042  -12.789 22.256  1.00 69.41 58  B 1 
ATOM   2179 C CD  . PRO   B 2 58  ? 33.888  -12.011 21.636  1.00 73.15 58  B 1 
ATOM   2180 N N   . SER   B 2 59  ? 34.000  -15.747 18.790  1.00 73.73 59  B 1 
ATOM   2181 C CA  . SER   B 2 59  ? 33.153  -16.805 18.251  1.00 70.78 59  B 1 
ATOM   2182 C C   . SER   B 2 59  ? 32.470  -17.575 19.382  1.00 70.86 59  B 1 
ATOM   2183 O O   . SER   B 2 59  ? 33.007  -17.702 20.487  1.00 67.03 59  B 1 
ATOM   2184 C CB  . SER   B 2 59  ? 33.953  -17.741 17.332  1.00 64.53 59  B 1 
ATOM   2185 O OG  . SER   B 2 59  ? 34.671  -18.721 18.052  1.00 60.09 59  B 1 
ATOM   2186 N N   . ILE   B 2 60  ? 31.316  -18.153 19.086  1.00 66.35 60  B 1 
ATOM   2187 C CA  . ILE   B 2 60  ? 30.598  -19.024 20.035  1.00 62.72 60  B 1 
ATOM   2188 C C   . ILE   B 2 60  ? 31.458  -20.187 20.564  1.00 63.05 60  B 1 
ATOM   2189 O O   . ILE   B 2 60  ? 31.121  -20.793 21.573  1.00 61.24 60  B 1 
ATOM   2190 C CB  . ILE   B 2 60  ? 29.302  -19.569 19.390  1.00 59.85 60  B 1 
ATOM   2191 C CG1 . ILE   B 2 60  ? 29.553  -20.213 18.008  1.00 57.09 60  B 1 
ATOM   2192 C CG2 . ILE   B 2 60  ? 28.257  -18.432 19.301  1.00 55.40 60  B 1 
ATOM   2193 C CD1 . ILE   B 2 60  ? 28.355  -20.957 17.417  1.00 51.68 60  B 1 
ATOM   2194 N N   . PHE   B 2 61  ? 32.579  -20.471 19.908  1.00 61.63 61  B 1 
ATOM   2195 C CA  . PHE   B 2 61  ? 33.538  -21.506 20.294  1.00 58.94 61  B 1 
ATOM   2196 C C   . PHE   B 2 61  ? 34.676  -20.984 21.195  1.00 58.90 61  B 1 
ATOM   2197 O O   . PHE   B 2 61  ? 35.486  -21.781 21.663  1.00 55.43 61  B 1 
ATOM   2198 C CB  . PHE   B 2 61  ? 34.087  -22.151 19.014  1.00 55.83 61  B 1 
ATOM   2199 C CG  . PHE   B 2 61  ? 33.023  -22.660 18.063  1.00 55.19 61  B 1 
ATOM   2200 C CD1 . PHE   B 2 61  ? 32.253  -23.791 18.406  1.00 48.89 61  B 1 
ATOM   2201 C CD2 . PHE   B 2 61  ? 32.781  -22.001 16.840  1.00 48.25 61  B 1 
ATOM   2202 C CE1 . PHE   B 2 61  ? 31.258  -24.260 17.531  1.00 44.49 61  B 1 
ATOM   2203 C CE2 . PHE   B 2 61  ? 31.784  -22.473 15.963  1.00 45.17 61  B 1 
ATOM   2204 C CZ  . PHE   B 2 61  ? 31.021  -23.604 16.307  1.00 49.35 61  B 1 
ATOM   2205 N N   . GLU   B 2 62  ? 34.757  -19.675 21.451  1.00 68.80 62  B 1 
ATOM   2206 C CA  . GLU   B 2 62  ? 35.817  -19.048 22.259  1.00 67.72 62  B 1 
ATOM   2207 C C   . GLU   B 2 62  ? 35.250  -18.289 23.469  1.00 68.33 62  B 1 
ATOM   2208 O O   . GLU   B 2 62  ? 35.419  -17.079 23.620  1.00 63.47 62  B 1 
ATOM   2209 C CB  . GLU   B 2 62  ? 36.710  -18.155 21.398  1.00 62.42 62  B 1 
ATOM   2210 C CG  . GLU   B 2 62  ? 37.560  -18.960 20.417  1.00 57.55 62  B 1 
ATOM   2211 C CD  . GLU   B 2 62  ? 38.855  -18.252 20.050  1.00 52.77 62  B 1 
ATOM   2212 O OE1 . GLU   B 2 62  ? 39.754  -18.963 19.549  1.00 48.04 62  B 1 
ATOM   2213 O OE2 . GLU   B 2 62  ? 39.007  -17.046 20.318  1.00 49.99 62  B 1 
ATOM   2214 N N   . GLU   B 2 63  ? 34.612  -18.998 24.383  1.00 69.46 63  B 1 
ATOM   2215 C CA  . GLU   B 2 63  ? 34.021  -18.411 25.597  1.00 68.69 63  B 1 
ATOM   2216 C C   . GLU   B 2 63  ? 35.033  -17.623 26.445  1.00 70.38 63  B 1 
ATOM   2217 O O   . GLU   B 2 63  ? 34.712  -16.569 26.991  1.00 65.36 63  B 1 
ATOM   2218 C CB  . GLU   B 2 63  ? 33.386  -19.514 26.457  1.00 62.92 63  B 1 
ATOM   2219 C CG  . GLU   B 2 63  ? 32.122  -20.106 25.813  1.00 56.50 63  B 1 
ATOM   2220 C CD  . GLU   B 2 63  ? 31.364  -21.041 26.765  1.00 51.00 63  B 1 
ATOM   2221 O OE1 . GLU   B 2 63  ? 30.138  -21.176 26.562  1.00 46.42 63  B 1 
ATOM   2222 O OE2 . GLU   B 2 63  ? 32.003  -21.586 27.692  1.00 47.02 63  B 1 
ATOM   2223 N N   . ASN   B 2 64  ? 36.272  -18.075 26.505  1.00 71.80 64  B 1 
ATOM   2224 C CA  . ASN   B 2 64  ? 37.308  -17.521 27.385  1.00 70.46 64  B 1 
ATOM   2225 C C   . ASN   B 2 64  ? 37.679  -16.057 27.097  1.00 72.69 64  B 1 
ATOM   2226 O O   . ASN   B 2 64  ? 38.194  -15.370 27.977  1.00 67.55 64  B 1 
ATOM   2227 C CB  . ASN   B 2 64  ? 38.558  -18.409 27.283  1.00 64.53 64  B 1 
ATOM   2228 C CG  . ASN   B 2 64  ? 38.356  -19.797 27.869  1.00 58.22 64  B 1 
ATOM   2229 O OD1 . ASN   B 2 64  ? 37.463  -20.051 28.647  1.00 51.72 64  B 1 
ATOM   2230 N ND2 . ASN   B 2 64  ? 39.195  -20.739 27.518  1.00 50.73 64  B 1 
ATOM   2231 N N   . LYS   B 2 65  ? 37.452  -15.560 25.878  1.00 73.58 65  B 1 
ATOM   2232 C CA  . LYS   B 2 65  ? 37.801  -14.178 25.492  1.00 73.61 65  B 1 
ATOM   2233 C C   . LYS   B 2 65  ? 36.647  -13.185 25.651  1.00 76.38 65  B 1 
ATOM   2234 O O   . LYS   B 2 65  ? 36.804  -12.003 25.363  1.00 72.32 65  B 1 
ATOM   2235 C CB  . LYS   B 2 65  ? 38.386  -14.154 24.079  1.00 67.67 65  B 1 
ATOM   2236 C CG  . LYS   B 2 65  ? 39.756  -14.837 24.040  1.00 64.12 65  B 1 
ATOM   2237 C CD  . LYS   B 2 65  ? 40.411  -14.595 22.687  1.00 59.15 65  B 1 
ATOM   2238 C CE  . LYS   B 2 65  ? 41.807  -15.215 22.659  1.00 53.56 65  B 1 
ATOM   2239 N NZ  . LYS   B 2 65  ? 42.495  -14.887 21.402  1.00 48.46 65  B 1 
ATOM   2240 N N   . ARG   B 2 66  ? 35.508  -13.650 26.112  1.00 76.74 66  B 1 
ATOM   2241 C CA  . ARG   B 2 66  ? 34.279  -12.855 26.178  1.00 77.49 66  B 1 
ATOM   2242 C C   . ARG   B 2 66  ? 34.381  -11.679 27.149  1.00 79.89 66  B 1 
ATOM   2243 O O   . ARG   B 2 66  ? 33.942  -10.589 26.819  1.00 77.53 66  B 1 
ATOM   2244 C CB  . ARG   B 2 66  ? 33.114  -13.797 26.516  1.00 73.48 66  B 1 
ATOM   2245 C CG  . ARG   B 2 66  ? 31.801  -13.326 25.898  1.00 66.62 66  B 1 
ATOM   2246 C CD  . ARG   B 2 66  ? 30.714  -14.369 26.163  1.00 62.38 66  B 1 
ATOM   2247 N NE  . ARG   B 2 66  ? 29.471  -14.063 25.441  1.00 55.68 66  B 1 
ATOM   2248 C CZ  . ARG   B 2 66  ? 28.394  -14.829 25.396  1.00 50.92 66  B 1 
ATOM   2249 N NH1 . ARG   B 2 66  ? 28.328  -15.955 26.051  1.00 46.87 66  B 1 
ATOM   2250 N NH2 . ARG   B 2 66  ? 27.365  -14.473 24.683  1.00 44.84 66  B 1 
ATOM   2251 N N   . SER   B 2 67  ? 35.007  -11.871 28.301  1.00 79.31 67  B 1 
ATOM   2252 C CA  . SER   B 2 67  ? 35.194  -10.822 29.316  1.00 79.67 67  B 1 
ATOM   2253 C C   . SER   B 2 67  ? 35.984  -9.616  28.792  1.00 81.82 67  B 1 
ATOM   2254 O O   . SER   B 2 67  ? 35.586  -8.475  28.998  1.00 78.43 67  B 1 
ATOM   2255 C CB  . SER   B 2 67  ? 35.909  -11.419 30.532  1.00 74.49 67  B 1 
ATOM   2256 O OG  . SER   B 2 67  ? 37.118  -12.045 30.139  1.00 65.28 67  B 1 
ATOM   2257 N N   . LEU   B 2 68  ? 37.061  -9.870  28.057  1.00 78.56 68  B 1 
ATOM   2258 C CA  . LEU   B 2 68  ? 37.901  -8.829  27.451  1.00 78.41 68  B 1 
ATOM   2259 C C   . LEU   B 2 68  ? 37.183  -8.057  26.337  1.00 80.80 68  B 1 
ATOM   2260 O O   . LEU   B 2 68  ? 37.490  -6.893  26.098  1.00 78.54 68  B 1 
ATOM   2261 C CB  . LEU   B 2 68  ? 39.185  -9.495  26.919  1.00 74.18 68  B 1 
ATOM   2262 C CG  . LEU   B 2 68  ? 40.426  -9.142  27.758  1.00 66.10 68  B 1 
ATOM   2263 C CD1 . LEU   B 2 68  ? 41.354  -10.345 27.870  1.00 59.40 68  B 1 
ATOM   2264 C CD2 . LEU   B 2 68  ? 41.197  -7.991  27.115  1.00 58.68 68  B 1 
ATOM   2265 N N   . PHE   B 2 69  ? 36.246  -8.700  25.658  1.00 82.37 69  B 1 
ATOM   2266 C CA  . PHE   B 2 69  ? 35.416  -8.055  24.644  1.00 83.39 69  B 1 
ATOM   2267 C C   . PHE   B 2 69  ? 34.413  -7.082  25.273  1.00 85.26 69  B 1 
ATOM   2268 O O   . PHE   B 2 69  ? 34.313  -5.950  24.823  1.00 84.18 69  B 1 
ATOM   2269 C CB  . PHE   B 2 69  ? 34.719  -9.136  23.813  1.00 80.91 69  B 1 
ATOM   2270 C CG  . PHE   B 2 69  ? 33.739  -8.583  22.808  1.00 80.77 69  B 1 
ATOM   2271 C CD1 . PHE   B 2 69  ? 32.356  -8.621  23.072  1.00 74.26 69  B 1 
ATOM   2272 C CD2 . PHE   B 2 69  ? 34.208  -8.004  21.613  1.00 73.44 69  B 1 
ATOM   2273 C CE1 . PHE   B 2 69  ? 31.452  -8.094  22.139  1.00 73.73 69  B 1 
ATOM   2274 C CE2 . PHE   B 2 69  ? 33.302  -7.477  20.682  1.00 72.53 69  B 1 
ATOM   2275 C CZ  . PHE   B 2 69  ? 31.922  -7.524  20.944  1.00 76.58 69  B 1 
ATOM   2276 N N   . LEU   B 2 70  ? 33.740  -7.496  26.342  1.00 85.40 70  B 1 
ATOM   2277 C CA  . LEU   B 2 70  ? 32.688  -6.715  27.009  1.00 85.77 70  B 1 
ATOM   2278 C C   . LEU   B 2 70  ? 33.187  -5.384  27.592  1.00 87.31 70  B 1 
ATOM   2279 O O   . LEU   B 2 70  ? 32.427  -4.420  27.646  1.00 85.79 70  B 1 
ATOM   2280 C CB  . LEU   B 2 70  ? 32.063  -7.578  28.117  1.00 83.64 70  B 1 
ATOM   2281 C CG  . LEU   B 2 70  ? 31.234  -8.774  27.614  1.00 80.86 70  B 1 
ATOM   2282 C CD1 . LEU   B 2 70  ? 30.838  -9.657  28.796  1.00 75.89 70  B 1 
ATOM   2283 C CD2 . LEU   B 2 70  ? 29.965  -8.337  26.896  1.00 75.58 70  B 1 
ATOM   2284 N N   . THR   B 2 71  ? 34.456  -5.313  27.984  1.00 87.96 71  B 1 
ATOM   2285 C CA  . THR   B 2 71  ? 35.074  -4.099  28.551  1.00 87.44 71  B 1 
ATOM   2286 C C   . THR   B 2 71  ? 35.533  -3.085  27.499  1.00 88.43 71  B 1 
ATOM   2287 O O   . THR   B 2 71  ? 35.928  -1.976  27.859  1.00 85.72 71  B 1 
ATOM   2288 C CB  . THR   B 2 71  ? 36.261  -4.463  29.453  1.00 84.75 71  B 1 
ATOM   2289 O OG1 . THR   B 2 71  ? 37.193  -5.253  28.752  1.00 75.94 71  B 1 
ATOM   2290 C CG2 . THR   B 2 71  ? 35.823  -5.253  30.682  1.00 73.43 71  B 1 
ATOM   2291 N N   . ARG   B 2 72  ? 35.509  -3.420  26.209  1.00 89.24 72  B 1 
ATOM   2292 C CA  . ARG   B 2 72  ? 35.873  -2.479  25.141  1.00 89.03 72  B 1 
ATOM   2293 C C   . ARG   B 2 72  ? 34.828  -1.375  25.013  1.00 90.77 72  B 1 
ATOM   2294 O O   . ARG   B 2 72  ? 33.653  -1.586  25.295  1.00 89.53 72  B 1 
ATOM   2295 C CB  . ARG   B 2 72  ? 36.069  -3.198  23.802  1.00 86.50 72  B 1 
ATOM   2296 C CG  . ARG   B 2 72  ? 37.298  -4.113  23.817  1.00 80.09 72  B 1 
ATOM   2297 C CD  . ARG   B 2 72  ? 37.540  -4.677  22.417  1.00 74.94 72  B 1 
ATOM   2298 N NE  . ARG   B 2 72  ? 38.749  -5.514  22.373  1.00 68.19 72  B 1 
ATOM   2299 C CZ  . ARG   B 2 72  ? 39.490  -5.763  21.305  1.00 61.81 72  B 1 
ATOM   2300 N NH1 . ARG   B 2 72  ? 39.204  -5.270  20.135  1.00 56.36 72  B 1 
ATOM   2301 N NH2 . ARG   B 2 72  ? 40.540  -6.524  21.395  1.00 54.48 72  B 1 
ATOM   2302 N N   . SER   B 2 73  ? 35.261  -0.210  24.536  1.00 92.36 73  B 1 
ATOM   2303 C CA  . SER   B 2 73  ? 34.354  0.896   24.242  1.00 93.00 73  B 1 
ATOM   2304 C C   . SER   B 2 73  ? 33.577  0.655   22.947  1.00 93.38 73  B 1 
ATOM   2305 O O   . SER   B 2 73  ? 34.062  0.017   22.011  1.00 91.40 73  B 1 
ATOM   2306 C CB  . SER   B 2 73  ? 35.105  2.229   24.182  1.00 91.07 73  B 1 
ATOM   2307 O OG  . SER   B 2 73  ? 36.027  2.235   23.114  1.00 82.53 73  B 1 
ATOM   2308 N N   . VAL   B 2 74  ? 32.390  1.230   22.878  1.00 93.70 74  B 1 
ATOM   2309 C CA  . VAL   B 2 74  ? 31.530  1.252   21.685  1.00 94.09 74  B 1 
ATOM   2310 C C   . VAL   B 2 74  ? 32.259  1.822   20.457  1.00 93.93 74  B 1 
ATOM   2311 O O   . VAL   B 2 74  ? 32.125  1.274   19.365  1.00 92.10 74  B 1 
ATOM   2312 C CB  . VAL   B 2 74  ? 30.269  2.071   22.030  1.00 92.88 74  B 1 
ATOM   2313 C CG1 . VAL   B 2 74  ? 29.486  2.543   20.811  1.00 87.23 74  B 1 
ATOM   2314 C CG2 . VAL   B 2 74  ? 29.321  1.240   22.905  1.00 86.62 74  B 1 
ATOM   2315 N N   . ASP   B 2 75  ? 33.091  2.849   20.631  1.00 94.10 75  B 1 
ATOM   2316 C CA  . ASP   B 2 75  ? 33.869  3.477   19.546  1.00 93.37 75  B 1 
ATOM   2317 C C   . ASP   B 2 75  ? 34.802  2.492   18.815  1.00 93.41 75  B 1 
ATOM   2318 O O   . ASP   B 2 75  ? 35.153  2.701   17.655  1.00 90.74 75  B 1 
ATOM   2319 C CB  . ASP   B 2 75  ? 34.676  4.648   20.135  1.00 90.82 75  B 1 
ATOM   2320 C CG  . ASP   B 2 75  ? 35.450  5.468   19.090  1.00 84.80 75  B 1 
ATOM   2321 O OD1 . ASP   B 2 75  ? 34.859  5.849   18.054  1.00 72.44 75  B 1 
ATOM   2322 O OD2 . ASP   B 2 75  ? 36.644  5.740   19.332  1.00 74.28 75  B 1 
ATOM   2323 N N   . SER   B 2 76  ? 35.173  1.384   19.462  1.00 91.85 76  B 1 
ATOM   2324 C CA  . SER   B 2 76  ? 36.058  0.376   18.865  1.00 90.32 76  B 1 
ATOM   2325 C C   . SER   B 2 76  ? 35.415  -0.455  17.749  1.00 90.61 76  B 1 
ATOM   2326 O O   . SER   B 2 76  ? 36.140  -1.067  16.968  1.00 87.97 76  B 1 
ATOM   2327 C CB  . SER   B 2 76  ? 36.624  -0.542  19.952  1.00 88.23 76  B 1 
ATOM   2328 O OG  . SER   B 2 76  ? 35.665  -1.409  20.511  1.00 82.45 76  B 1 
ATOM   2329 N N   . ILE   B 2 77  ? 34.084  -0.511  17.689  1.00 91.64 77  B 1 
ATOM   2330 C CA  . ILE   B 2 77  ? 33.358  -1.340  16.709  1.00 91.29 77  B 1 
ATOM   2331 C C   . ILE   B 2 77  ? 32.190  -0.628  16.018  1.00 92.09 77  B 1 
ATOM   2332 O O   . ILE   B 2 77  ? 31.590  -1.205  15.112  1.00 90.59 77  B 1 
ATOM   2333 C CB  . ILE   B 2 77  ? 32.868  -2.663  17.338  1.00 89.21 77  B 1 
ATOM   2334 C CG1 . ILE   B 2 77  ? 31.770  -2.446  18.402  1.00 81.20 77  B 1 
ATOM   2335 C CG2 . ILE   B 2 77  ? 34.047  -3.469  17.921  1.00 77.65 77  B 1 
ATOM   2336 C CD1 . ILE   B 2 77  ? 30.944  -3.716  18.625  1.00 76.25 77  B 1 
ATOM   2337 N N   . MET   B 2 78  ? 31.842  0.587   16.428  1.00 93.90 78  B 1 
ATOM   2338 C CA  . MET   B 2 78  ? 30.701  1.301   15.867  1.00 94.49 78  B 1 
ATOM   2339 C C   . MET   B 2 78  ? 30.899  1.594   14.378  1.00 94.57 78  B 1 
ATOM   2340 O O   . MET   B 2 78  ? 31.995  1.926   13.916  1.00 93.42 78  B 1 
ATOM   2341 C CB  . MET   B 2 78  ? 30.380  2.566   16.678  1.00 93.22 78  B 1 
ATOM   2342 C CG  . MET   B 2 78  ? 31.358  3.725   16.456  1.00 91.88 78  B 1 
ATOM   2343 S SD  . MET   B 2 78  ? 30.975  5.180   17.468  1.00 92.54 78  B 1 
ATOM   2344 C CE  . MET   B 2 78  ? 32.163  6.349   16.796  1.00 85.63 78  B 1 
ATOM   2345 N N   . LYS   B 2 79  ? 29.810  1.519   13.615  1.00 95.07 79  B 1 
ATOM   2346 C CA  . LYS   B 2 79  ? 29.784  2.006   12.237  1.00 94.71 79  B 1 
ATOM   2347 C C   . LYS   B 2 79  ? 29.782  3.531   12.242  1.00 95.01 79  B 1 
ATOM   2348 O O   . LYS   B 2 79  ? 28.957  4.131   12.921  1.00 93.68 79  B 1 
ATOM   2349 C CB  . LYS   B 2 79  ? 28.573  1.440   11.497  1.00 93.19 79  B 1 
ATOM   2350 C CG  . LYS   B 2 79  ? 29.006  0.555   10.318  1.00 83.72 79  B 1 
ATOM   2351 C CD  . LYS   B 2 79  ? 27.824  0.222   9.423   1.00 78.86 79  B 1 
ATOM   2352 C CE  . LYS   B 2 79  ? 28.306  -0.489  8.151   1.00 70.87 79  B 1 
ATOM   2353 N NZ  . LYS   B 2 79  ? 27.841  0.213   6.927   1.00 62.47 79  B 1 
ATOM   2354 N N   . LYS   B 2 80  ? 30.674  4.140   11.476  1.00 94.50 80  B 1 
ATOM   2355 C CA  . LYS   B 2 80  ? 30.801  5.610   11.376  1.00 93.90 80  B 1 
ATOM   2356 C C   . LYS   B 2 80  ? 30.064  6.194   10.169  1.00 92.74 80  B 1 
ATOM   2357 O O   . LYS   B 2 80  ? 29.640  7.337   10.204  1.00 87.82 80  B 1 
ATOM   2358 C CB  . LYS   B 2 80  ? 32.288  6.007   11.382  1.00 92.63 80  B 1 
ATOM   2359 C CG  . LYS   B 2 80  ? 32.970  5.594   12.698  1.00 88.79 80  B 1 
ATOM   2360 C CD  . LYS   B 2 80  ? 34.406  6.117   12.840  1.00 84.55 80  B 1 
ATOM   2361 C CE  . LYS   B 2 80  ? 34.918  5.625   14.202  1.00 75.55 80  B 1 
ATOM   2362 N NZ  . LYS   B 2 80  ? 36.205  6.216   14.630  1.00 65.47 80  B 1 
ATOM   2363 N N   . ASP   B 2 81  ? 29.890  5.394   9.126   1.00 93.48 81  B 1 
ATOM   2364 C CA  . ASP   B 2 81  ? 29.118  5.690   7.921   1.00 92.30 81  B 1 
ATOM   2365 C C   . ASP   B 2 81  ? 27.614  5.437   8.156   1.00 93.38 81  B 1 
ATOM   2366 O O   . ASP   B 2 81  ? 27.004  4.533   7.580   1.00 90.42 81  B 1 
ATOM   2367 C CB  . ASP   B 2 81  ? 29.698  4.881   6.737   1.00 89.04 81  B 1 
ATOM   2368 C CG  . ASP   B 2 81  ? 29.630  3.352   6.924   1.00 78.64 81  B 1 
ATOM   2369 O OD1 . ASP   B 2 81  ? 29.850  2.847   8.048   1.00 67.73 81  B 1 
ATOM   2370 O OD2 . ASP   B 2 81  ? 29.349  2.627   5.949   1.00 69.60 81  B 1 
ATOM   2371 N N   . VAL   B 2 82  ? 27.013  6.216   9.045   1.00 94.34 82  B 1 
ATOM   2372 C CA  . VAL   B 2 82  ? 25.603  6.057   9.418   1.00 95.20 82  B 1 
ATOM   2373 C C   . VAL   B 2 82  ? 24.714  6.711   8.369   1.00 95.11 82  B 1 
ATOM   2374 O O   . VAL   B 2 82  ? 24.793  7.912   8.141   1.00 93.75 82  B 1 
ATOM   2375 C CB  . VAL   B 2 82  ? 25.308  6.618   10.820  1.00 94.98 82  B 1 
ATOM   2376 C CG1 . VAL   B 2 82  ? 23.872  6.294   11.242  1.00 91.70 82  B 1 
ATOM   2377 C CG2 . VAL   B 2 82  ? 26.240  6.012   11.876  1.00 92.22 82  B 1 
ATOM   2378 N N   . VAL   B 2 83  ? 23.836  5.923   7.766   1.00 95.14 83  B 1 
ATOM   2379 C CA  . VAL   B 2 83  ? 22.775  6.449   6.901   1.00 95.08 83  B 1 
ATOM   2380 C C   . VAL   B 2 83  ? 21.634  6.927   7.794   1.00 95.58 83  B 1 
ATOM   2381 O O   . VAL   B 2 83  ? 21.109  6.156   8.599   1.00 94.99 83  B 1 
ATOM   2382 C CB  . VAL   B 2 83  ? 22.295  5.407   5.877   1.00 94.14 83  B 1 
ATOM   2383 C CG1 . VAL   B 2 83  ? 21.271  6.011   4.913   1.00 91.14 83  B 1 
ATOM   2384 C CG2 . VAL   B 2 83  ? 23.468  4.869   5.041   1.00 91.28 83  B 1 
ATOM   2385 N N   . CYS   B 2 84  ? 21.260  8.184   7.645   1.00 95.46 84  B 1 
ATOM   2386 C CA  . CYS   B 2 84  ? 20.178  8.829   8.379   1.00 95.51 84  B 1 
ATOM   2387 C C   . CYS   B 2 84  ? 19.026  9.193   7.440   1.00 95.49 84  B 1 
ATOM   2388 O O   . CYS   B 2 84  ? 19.199  9.241   6.221   1.00 94.39 84  B 1 
ATOM   2389 C CB  . CYS   B 2 84  ? 20.723  10.056  9.126   1.00 94.68 84  B 1 
ATOM   2390 S SG  . CYS   B 2 84  ? 21.979  9.553   10.348  1.00 92.40 84  B 1 
ATOM   2391 N N   . ALA   B 2 85  ? 17.864  9.448   8.015   1.00 95.77 85  B 1 
ATOM   2392 C CA  . ALA   B 2 85  ? 16.713  10.019  7.335   1.00 96.00 85  B 1 
ATOM   2393 C C   . ALA   B 2 85  ? 16.507  11.473  7.770   1.00 96.23 85  B 1 
ATOM   2394 O O   . ALA   B 2 85  ? 16.837  11.850  8.896   1.00 95.49 85  B 1 
ATOM   2395 C CB  . ALA   B 2 85  ? 15.481  9.162   7.633   1.00 95.34 85  B 1 
ATOM   2396 N N   . HIS   B 2 86  ? 15.919  12.260  6.883   1.00 95.50 86  B 1 
ATOM   2397 C CA  . HIS   B 2 86  ? 15.426  13.596  7.197   1.00 95.16 86  B 1 
ATOM   2398 C C   . HIS   B 2 86  ? 13.951  13.514  7.647   1.00 95.23 86  B 1 
ATOM   2399 O O   . HIS   B 2 86  ? 13.216  12.671  7.123   1.00 94.71 86  B 1 
ATOM   2400 C CB  . HIS   B 2 86  ? 15.618  14.479  5.959   1.00 94.60 86  B 1 
ATOM   2401 C CG  . HIS   B 2 86  ? 15.408  15.930  6.260   1.00 94.09 86  B 1 
ATOM   2402 N ND1 . HIS   B 2 86  ? 14.230  16.625  6.129   1.00 85.88 86  B 1 
ATOM   2403 C CD2 . HIS   B 2 86  ? 16.333  16.788  6.800   1.00 84.86 86  B 1 
ATOM   2404 C CE1 . HIS   B 2 86  ? 14.433  17.874  6.588   1.00 87.32 86  B 1 
ATOM   2405 N NE2 . HIS   B 2 86  ? 15.698  18.006  7.003   1.00 88.43 86  B 1 
ATOM   2406 N N   . PRO   B 2 87  ? 13.471  14.347  8.574   1.00 95.53 87  B 1 
ATOM   2407 C CA  . PRO   B 2 87  ? 12.067  14.310  9.009   1.00 94.98 87  B 1 
ATOM   2408 C C   . PRO   B 2 87  ? 11.053  14.528  7.878   1.00 94.63 87  B 1 
ATOM   2409 O O   . PRO   B 2 87  ? 9.936   14.015  7.962   1.00 92.91 87  B 1 
ATOM   2410 C CB  . PRO   B 2 87  ? 11.954  15.393  10.087  1.00 93.97 87  B 1 
ATOM   2411 C CG  . PRO   B 2 87  ? 13.159  16.306  9.856   1.00 92.42 87  B 1 
ATOM   2412 C CD  . PRO   B 2 87  ? 14.213  15.338  9.339   1.00 94.72 87  B 1 
ATOM   2413 N N   . LEU   B 2 88  ? 11.436  15.229  6.814   1.00 94.83 88  B 1 
ATOM   2414 C CA  . LEU   B 2 88  ? 10.611  15.467  5.623   1.00 93.83 88  B 1 
ATOM   2415 C C   . LEU   B 2 88  ? 10.731  14.380  4.541   1.00 93.60 88  B 1 
ATOM   2416 O O   . LEU   B 2 88  ? 10.066  14.493  3.513   1.00 91.95 88  B 1 
ATOM   2417 C CB  . LEU   B 2 88  ? 10.947  16.847  5.021   1.00 92.85 88  B 1 
ATOM   2418 C CG  . LEU   B 2 88  ? 10.698  18.055  5.935   1.00 90.32 88  B 1 
ATOM   2419 C CD1 . LEU   B 2 88  ? 11.090  19.335  5.202   1.00 86.97 88  B 1 
ATOM   2420 C CD2 . LEU   B 2 88  ? 9.231   18.157  6.339   1.00 86.34 88  B 1 
ATOM   2421 N N   . ASP   B 2 89  ? 11.568  13.355  4.722   1.00 95.14 89  B 1 
ATOM   2422 C CA  . ASP   B 2 89  ? 11.661  12.260  3.755   1.00 94.74 89  B 1 
ATOM   2423 C C   . ASP   B 2 89  ? 10.315  11.527  3.655   1.00 94.41 89  B 1 
ATOM   2424 O O   . ASP   B 2 89  ? 9.644   11.292  4.661   1.00 93.39 89  B 1 
ATOM   2425 C CB  . ASP   B 2 89  ? 12.779  11.263  4.115   1.00 94.34 89  B 1 
ATOM   2426 C CG  . ASP   B 2 89  ? 14.218  11.756  3.905   1.00 93.76 89  B 1 
ATOM   2427 O OD1 . ASP   B 2 89  ? 14.450  12.691  3.113   1.00 89.58 89  B 1 
ATOM   2428 O OD2 . ASP   B 2 89  ? 15.135  11.135  4.499   1.00 89.28 89  B 1 
ATOM   2429 N N   . PHE   B 2 90  ? 9.922   11.134  2.438   1.00 92.80 90  B 1 
ATOM   2430 C CA  . PHE   B 2 90  ? 8.699   10.373  2.222   1.00 91.86 90  B 1 
ATOM   2431 C C   . PHE   B 2 90  ? 8.889   8.895   2.553   1.00 92.01 90  B 1 
ATOM   2432 O O   . PHE   B 2 90  ? 9.959   8.307   2.401   1.00 90.99 90  B 1 
ATOM   2433 C CB  . PHE   B 2 90  ? 8.188   10.571  0.796   1.00 90.17 90  B 1 
ATOM   2434 C CG  . PHE   B 2 90  ? 7.795   11.999  0.500   1.00 87.04 90  B 1 
ATOM   2435 C CD1 . PHE   B 2 90  ? 6.602   12.519  1.030   1.00 81.40 90  B 1 
ATOM   2436 C CD2 . PHE   B 2 90  ? 8.646   12.824  -0.258  1.00 80.01 90  B 1 
ATOM   2437 C CE1 . PHE   B 2 90  ? 6.276   13.868  0.819   1.00 77.86 90  B 1 
ATOM   2438 C CE2 . PHE   B 2 90  ? 8.323   14.172  -0.469  1.00 76.53 90  B 1 
ATOM   2439 C CZ  . PHE   B 2 90  ? 7.140   14.696  0.078   1.00 78.24 90  B 1 
ATOM   2440 N N   . VAL   B 2 91  ? 7.795   8.260   2.953   1.00 90.69 91  B 1 
ATOM   2441 C CA  . VAL   B 2 91  ? 7.759   6.825   3.271   1.00 90.37 91  B 1 
ATOM   2442 C C   . VAL   B 2 91  ? 8.251   5.958   2.103   1.00 91.02 91  B 1 
ATOM   2443 O O   . VAL   B 2 91  ? 8.943   4.960   2.316   1.00 89.88 91  B 1 
ATOM   2444 C CB  . VAL   B 2 91  ? 6.316   6.464   3.673   1.00 88.26 91  B 1 
ATOM   2445 C CG1 . VAL   B 2 91  ? 6.057   4.967   3.726   1.00 81.23 91  B 1 
ATOM   2446 C CG2 . VAL   B 2 91  ? 6.001   7.038   5.056   1.00 81.03 91  B 1 
ATOM   2447 N N   . GLU   B 2 92  ? 7.938   6.347   0.884   1.00 88.90 92  B 1 
ATOM   2448 C CA  . GLU   B 2 92  ? 8.375   5.691   -0.347  1.00 87.57 92  B 1 
ATOM   2449 C C   . GLU   B 2 92  ? 9.896   5.815   -0.543  1.00 88.45 92  B 1 
ATOM   2450 O O   . GLU   B 2 92  ? 10.566  4.814   -0.808  1.00 87.20 92  B 1 
ATOM   2451 C CB  . GLU   B 2 92  ? 7.600   6.278   -1.543  1.00 85.56 92  B 1 
ATOM   2452 C CG  . GLU   B 2 92  ? 6.073   6.030   -1.507  1.00 79.63 92  B 1 
ATOM   2453 C CD  . GLU   B 2 92  ? 5.229   7.008   -0.660  1.00 75.53 92  B 1 
ATOM   2454 O OE1 . GLU   B 2 92  ? 3.981   6.932   -0.748  1.00 68.60 92  B 1 
ATOM   2455 O OE2 . GLU   B 2 92  ? 5.787   7.850   0.072   1.00 68.92 92  B 1 
ATOM   2456 N N   . GLU   B 2 93  ? 10.460  7.003   -0.323  1.00 88.77 93  B 1 
ATOM   2457 C CA  . GLU   B 2 93  ? 11.906  7.261   -0.383  1.00 88.91 93  B 1 
ATOM   2458 C C   . GLU   B 2 93  ? 12.664  6.415   0.647   1.00 90.52 93  B 1 
ATOM   2459 O O   . GLU   B 2 93  ? 13.643  5.740   0.322   1.00 89.68 93  B 1 
ATOM   2460 C CB  . GLU   B 2 93  ? 12.206  8.749   -0.113  1.00 86.79 93  B 1 
ATOM   2461 C CG  . GLU   B 2 93  ? 11.693  9.708   -1.196  1.00 79.39 93  B 1 
ATOM   2462 C CD  . GLU   B 2 93  ? 11.857  11.196  -0.818  1.00 77.27 93  B 1 
ATOM   2463 O OE1 . GLU   B 2 93  ? 11.800  12.042  -1.731  1.00 70.17 93  B 1 
ATOM   2464 O OE2 . GLU   B 2 93  ? 11.994  11.514  0.387   1.00 71.96 93  B 1 
ATOM   2465 N N   . ILE   B 2 94  ? 12.169  6.377   1.877   1.00 92.05 94  B 1 
ATOM   2466 C CA  . ILE   B 2 94  ? 12.765  5.582   2.956   1.00 92.76 94  B 1 
ATOM   2467 C C   . ILE   B 2 94  ? 12.765  4.084   2.632   1.00 93.51 94  B 1 
ATOM   2468 O O   . ILE   B 2 94  ? 13.731  3.377   2.930   1.00 92.73 94  B 1 
ATOM   2469 C CB  . ILE   B 2 94  ? 12.034  5.882   4.283   1.00 91.55 94  B 1 
ATOM   2470 C CG1 . ILE   B 2 94  ? 12.271  7.332   4.751   1.00 84.27 94  B 1 
ATOM   2471 C CG2 . ILE   B 2 94  ? 12.420  4.907   5.400   1.00 83.59 94  B 1 
ATOM   2472 C CD1 . ILE   B 2 94  ? 13.737  7.736   4.882   1.00 77.95 94  B 1 
ATOM   2473 N N   . SER   B 2 95  ? 11.706  3.599   1.990   1.00 92.99 95  B 1 
ATOM   2474 C CA  . SER   B 2 95  ? 11.633  2.202   1.555   1.00 92.51 95  B 1 
ATOM   2475 C C   . SER   B 2 95  ? 12.724  1.871   0.531   1.00 92.84 95  B 1 
ATOM   2476 O O   . SER   B 2 95  ? 13.351  0.813   0.630   1.00 91.92 95  B 1 
ATOM   2477 C CB  . SER   B 2 95  ? 10.253  1.894   0.976   1.00 91.36 95  B 1 
ATOM   2478 O OG  . SER   B 2 95  ? 9.271   2.106   1.964   1.00 79.82 95  B 1 
ATOM   2479 N N   . ALA   B 2 96  ? 12.998  2.791   -0.388  1.00 91.44 96  B 1 
ATOM   2480 C CA  . ALA   B 2 96  ? 14.085  2.662   -1.352  1.00 90.74 96  B 1 
ATOM   2481 C C   . ALA   B 2 96  ? 15.463  2.697   -0.666  1.00 91.42 96  B 1 
ATOM   2482 O O   . ALA   B 2 96  ? 16.289  1.818   -0.914  1.00 90.49 96  B 1 
ATOM   2483 C CB  . ALA   B 2 96  ? 13.931  3.753   -2.417  1.00 89.24 96  B 1 
ATOM   2484 N N   . VAL   B 2 97  ? 15.679  3.614   0.278   1.00 91.85 97  B 1 
ATOM   2485 C CA  . VAL   B 2 97  ? 16.927  3.713   1.061   1.00 92.41 97  B 1 
ATOM   2486 C C   . VAL   B 2 97  ? 17.201  2.427   1.841   1.00 92.90 97  B 1 
ATOM   2487 O O   . VAL   B 2 97  ? 18.322  1.915   1.834   1.00 92.23 97  B 1 
ATOM   2488 C CB  . VAL   B 2 97  ? 16.878  4.921   2.013   1.00 92.21 97  B 1 
ATOM   2489 C CG1 . VAL   B 2 97  ? 18.076  4.963   2.972   1.00 88.87 97  B 1 
ATOM   2490 C CG2 . VAL   B 2 97  ? 16.891  6.239   1.233   1.00 89.09 97  B 1 
ATOM   2491 N N   . PHE   B 2 98  ? 16.182  1.852   2.480   1.00 93.84 98  B 1 
ATOM   2492 C CA  . PHE   B 2 98  ? 16.323  0.571   3.173   1.00 94.19 98  B 1 
ATOM   2493 C C   . PHE   B 2 98  ? 16.763  -0.563  2.241   1.00 93.49 98  B 1 
ATOM   2494 O O   . PHE   B 2 98  ? 17.473  -1.474  2.677   1.00 92.01 98  B 1 
ATOM   2495 C CB  . PHE   B 2 98  ? 14.994  0.181   3.826   1.00 94.63 98  B 1 
ATOM   2496 C CG  . PHE   B 2 98  ? 14.650  0.850   5.136   1.00 95.06 98  B 1 
ATOM   2497 C CD1 . PHE   B 2 98  ? 15.614  0.974   6.153   1.00 92.77 98  B 1 
ATOM   2498 C CD2 . PHE   B 2 98  ? 13.329  1.267   5.383   1.00 92.59 98  B 1 
ATOM   2499 C CE1 . PHE   B 2 98  ? 15.266  1.538   7.393   1.00 92.21 98  B 1 
ATOM   2500 C CE2 . PHE   B 2 98  ? 12.980  1.825   6.624   1.00 92.11 98  B 1 
ATOM   2501 C CZ  . PHE   B 2 98  ? 13.947  1.967   7.630   1.00 94.01 98  B 1 
ATOM   2502 N N   . TYR   B 2 99  ? 16.311  -0.532  0.991   1.00 92.34 99  B 1 
ATOM   2503 C CA  . TYR   B 2 99  ? 16.659  -1.541  0.003   1.00 90.72 99  B 1 
ATOM   2504 C C   . TYR   B 2 99  ? 18.064  -1.327  -0.567  1.00 90.62 99  B 1 
ATOM   2505 O O   . TYR   B 2 99  ? 18.878  -2.248  -0.501  1.00 89.29 99  B 1 
ATOM   2506 C CB  . TYR   B 2 99  ? 15.595  -1.569  -1.094  1.00 88.98 99  B 1 
ATOM   2507 C CG  . TYR   B 2 99  ? 15.887  -2.620  -2.141  1.00 82.64 99  B 1 
ATOM   2508 C CD1 . TYR   B 2 99  ? 16.232  -2.246  -3.454  1.00 74.97 99  B 1 
ATOM   2509 C CD2 . TYR   B 2 99  ? 15.867  -3.979  -1.783  1.00 72.93 99  B 1 
ATOM   2510 C CE1 . TYR   B 2 99  ? 16.526  -3.231  -4.415  1.00 67.28 99  B 1 
ATOM   2511 C CE2 . TYR   B 2 99  ? 16.169  -4.967  -2.739  1.00 65.41 99  B 1 
ATOM   2512 C CZ  . TYR   B 2 99  ? 16.490  -4.592  -4.057  1.00 66.88 99  B 1 
ATOM   2513 O OH  . TYR   B 2 99  ? 16.758  -5.560  -4.984  1.00 62.82 99  B 1 
ATOM   2514 N N   . GLU   B 2 100 ? 18.372  -0.124  -1.057  1.00 89.08 100 B 1 
ATOM   2515 C CA  . GLU   B 2 100 ? 19.670  0.204   -1.659  1.00 87.86 100 B 1 
ATOM   2516 C C   . GLU   B 2 100 ? 20.837  -0.031  -0.691  1.00 88.49 100 B 1 
ATOM   2517 O O   . GLU   B 2 100 ? 21.824  -0.656  -1.052  1.00 87.13 100 B 1 
ATOM   2518 C CB  . GLU   B 2 100 ? 19.722  1.674   -2.116  1.00 86.12 100 B 1 
ATOM   2519 C CG  . GLU   B 2 100 ? 19.153  1.929   -3.517  1.00 76.44 100 B 1 
ATOM   2520 C CD  . GLU   B 2 100 ? 19.663  3.269   -4.092  1.00 72.38 100 B 1 
ATOM   2521 O OE1 . GLU   B 2 100 ? 19.943  3.338   -5.316  1.00 64.76 100 B 1 
ATOM   2522 O OE2 . GLU   B 2 100 ? 19.852  4.232   -3.324  1.00 65.68 100 B 1 
ATOM   2523 N N   . HIS   B 2 101 ? 20.723  0.424   0.543   1.00 90.98 101 B 1 
ATOM   2524 C CA  . HIS   B 2 101 ? 21.801  0.298   1.525   1.00 91.40 101 B 1 
ATOM   2525 C C   . HIS   B 2 101 ? 21.782  -1.038  2.271   1.00 92.04 101 B 1 
ATOM   2526 O O   . HIS   B 2 101 ? 22.687  -1.336  3.052   1.00 90.14 101 B 1 
ATOM   2527 C CB  . HIS   B 2 101 ? 21.742  1.481   2.492   1.00 91.20 101 B 1 
ATOM   2528 C CG  . HIS   B 2 101 ? 21.929  2.810   1.814   1.00 90.80 101 B 1 
ATOM   2529 N ND1 . HIS   B 2 101 ? 20.974  3.524   1.132   1.00 79.05 101 B 1 
ATOM   2530 C CD2 . HIS   B 2 101 ? 23.105  3.527   1.726   1.00 79.31 101 B 1 
ATOM   2531 C CE1 . HIS   B 2 101 ? 21.549  4.634   0.647   1.00 81.70 101 B 1 
ATOM   2532 N NE2 . HIS   B 2 101 ? 22.842  4.675   0.997   1.00 83.57 101 B 1 
ATOM   2533 N N   . GLY   B 2 102 ? 20.745  -1.855  2.075   1.00 91.21 102 B 1 
ATOM   2534 C CA  . GLY   B 2 102 ? 20.606  -3.119  2.789   1.00 91.00 102 B 1 
ATOM   2535 C C   . GLY   B 2 102 ? 20.563  -2.944  4.310   1.00 92.16 102 B 1 
ATOM   2536 O O   . GLY   B 2 102 ? 21.037  -3.814  5.043   1.00 90.30 102 B 1 
ATOM   2537 N N   . ILE   B 2 103 ? 19.993  -1.838  4.790   1.00 93.34 103 B 1 
ATOM   2538 C CA  . ILE   B 2 103 ? 19.842  -1.525  6.217   1.00 94.05 103 B 1 
ATOM   2539 C C   . ILE   B 2 103 ? 18.404  -1.764  6.696   1.00 94.39 103 B 1 
ATOM   2540 O O   . ILE   B 2 103 ? 17.492  -2.011  5.901   1.00 93.49 103 B 1 
ATOM   2541 C CB  . ILE   B 2 103 ? 20.369  -0.102  6.526   1.00 93.58 103 B 1 
ATOM   2542 C CG1 . ILE   B 2 103 ? 19.597  0.980   5.736   1.00 90.93 103 B 1 
ATOM   2543 C CG2 . ILE   B 2 103 ? 21.884  -0.040  6.255   1.00 89.19 103 B 1 
ATOM   2544 C CD1 . ILE   B 2 103 ? 20.023  2.416   6.065   1.00 89.16 103 B 1 
ATOM   2545 N N   . GLY   B 2 104 ? 18.191  -1.733  7.998   1.00 94.40 104 B 1 
ATOM   2546 C CA  . GLY   B 2 104 ? 16.876  -1.940  8.608   1.00 94.35 104 B 1 
ATOM   2547 C C   . GLY   B 2 104 ? 16.470  -0.865  9.616   1.00 95.23 104 B 1 
ATOM   2548 O O   . GLY   B 2 104 ? 15.429  -1.006  10.246  1.00 93.82 104 B 1 
ATOM   2549 N N   . CYS   B 2 105 ? 17.290  0.169   9.776   1.00 95.89 105 B 1 
ATOM   2550 C CA  . CYS   B 2 105 ? 17.078  1.259   10.718  1.00 96.64 105 B 1 
ATOM   2551 C C   . CYS   B 2 105 ? 17.691  2.549   10.181  1.00 96.92 105 B 1 
ATOM   2552 O O   . CYS   B 2 105 ? 18.806  2.523   9.661   1.00 96.03 105 B 1 
ATOM   2553 C CB  . CYS   B 2 105 ? 17.709  0.845   12.048  1.00 95.98 105 B 1 
ATOM   2554 S SG  . CYS   B 2 105 ? 17.636  2.177   13.265  1.00 94.14 105 B 1 
ATOM   2555 N N   . LEU   B 2 106 ? 16.976  3.651   10.345  1.00 97.25 106 B 1 
ATOM   2556 C CA  . LEU   B 2 106 ? 17.437  4.998   10.028  1.00 97.41 106 B 1 
ATOM   2557 C C   . LEU   B 2 106 ? 17.232  5.893   11.253  1.00 97.68 106 B 1 
ATOM   2558 O O   . LEU   B 2 106 ? 16.086  6.082   11.668  1.00 97.01 106 B 1 
ATOM   2559 C CB  . LEU   B 2 106 ? 16.668  5.543   8.814   1.00 96.70 106 B 1 
ATOM   2560 C CG  . LEU   B 2 106 ? 16.981  4.823   7.491   1.00 95.48 106 B 1 
ATOM   2561 C CD1 . LEU   B 2 106 ? 15.981  5.232   6.425   1.00 92.90 106 B 1 
ATOM   2562 C CD2 . LEU   B 2 106 ? 18.384  5.162   6.981   1.00 92.37 106 B 1 
ATOM   2563 N N   . PRO   B 2 107 ? 18.299  6.439   11.849  1.00 97.72 107 B 1 
ATOM   2564 C CA  . PRO   B 2 107 ? 18.160  7.586   12.736  1.00 97.72 107 B 1 
ATOM   2565 C C   . PRO   B 2 107 ? 17.569  8.756   11.948  1.00 97.69 107 B 1 
ATOM   2566 O O   . PRO   B 2 107 ? 17.975  8.999   10.810  1.00 96.91 107 B 1 
ATOM   2567 C CB  . PRO   B 2 107 ? 19.570  7.913   13.242  1.00 97.07 107 B 1 
ATOM   2568 C CG  . PRO   B 2 107 ? 20.403  6.686   12.881  1.00 94.80 107 B 1 
ATOM   2569 C CD  . PRO   B 2 107 ? 19.694  6.116   11.659  1.00 97.10 107 B 1 
ATOM   2570 N N   . VAL   B 2 108 ? 16.641  9.470   12.546  1.00 97.43 108 B 1 
ATOM   2571 C CA  . VAL   B 2 108 ? 16.081  10.693  11.965  1.00 97.45 108 B 1 
ATOM   2572 C C   . VAL   B 2 108 ? 16.824  11.878  12.563  1.00 97.38 108 B 1 
ATOM   2573 O O   . VAL   B 2 108 ? 16.865  12.036  13.782  1.00 96.61 108 B 1 
ATOM   2574 C CB  . VAL   B 2 108 ? 14.566  10.806  12.177  1.00 97.02 108 B 1 
ATOM   2575 C CG1 . VAL   B 2 108 ? 14.005  11.983  11.378  1.00 95.21 108 B 1 
ATOM   2576 C CG2 . VAL   B 2 108 ? 13.834  9.532   11.733  1.00 94.73 108 B 1 
ATOM   2577 N N   . VAL   B 2 109 ? 17.427  12.674  11.702  1.00 96.72 109 B 1 
ATOM   2578 C CA  . VAL   B 2 109 ? 18.326  13.763  12.088  1.00 96.34 109 B 1 
ATOM   2579 C C   . VAL   B 2 109 ? 17.849  15.059  11.450  1.00 95.85 109 B 1 
ATOM   2580 O O   . VAL   B 2 109 ? 17.582  15.107  10.252  1.00 94.29 109 B 1 
ATOM   2581 C CB  . VAL   B 2 109 ? 19.780  13.442  11.691  1.00 95.18 109 B 1 
ATOM   2582 C CG1 . VAL   B 2 109 ? 20.741  14.551  12.122  1.00 90.08 109 B 1 
ATOM   2583 C CG2 . VAL   B 2 109 ? 20.262  12.145  12.358  1.00 90.17 109 B 1 
ATOM   2584 N N   . HIS   B 2 110 ? 17.776  16.107  12.268  1.00 95.54 110 B 1 
ATOM   2585 C CA  . HIS   B 2 110 ? 17.468  17.467  11.838  1.00 94.45 110 B 1 
ATOM   2586 C C   . HIS   B 2 110 ? 18.481  18.427  12.463  1.00 93.77 110 B 1 
ATOM   2587 O O   . HIS   B 2 110 ? 18.729  18.354  13.664  1.00 91.08 110 B 1 
ATOM   2588 C CB  . HIS   B 2 110 ? 16.033  17.811  12.248  1.00 92.74 110 B 1 
ATOM   2589 C CG  . HIS   B 2 110 ? 15.662  19.218  11.877  1.00 90.11 110 B 1 
ATOM   2590 N ND1 . HIS   B 2 110 ? 15.762  19.775  10.623  1.00 77.38 110 B 1 
ATOM   2591 C CD2 . HIS   B 2 110 ? 15.237  20.202  12.735  1.00 77.81 110 B 1 
ATOM   2592 C CE1 . HIS   B 2 110 ? 15.408  21.066  10.725  1.00 78.35 110 B 1 
ATOM   2593 N NE2 . HIS   B 2 110 ? 15.078  21.359  11.990  1.00 79.89 110 B 1 
ATOM   2594 N N   . HIS   B 2 111 ? 19.092  19.286  11.656  1.00 91.85 111 B 1 
ATOM   2595 C CA  . HIS   B 2 111 ? 20.235  20.104  12.076  1.00 90.60 111 B 1 
ATOM   2596 C C   . HIS   B 2 111 ? 21.308  19.290  12.822  1.00 90.99 111 B 1 
ATOM   2597 O O   . HIS   B 2 111 ? 21.740  19.642  13.915  1.00 87.28 111 B 1 
ATOM   2598 C CB  . HIS   B 2 111 ? 19.749  21.332  12.862  1.00 87.81 111 B 1 
ATOM   2599 C CG  . HIS   B 2 111 ? 18.952  22.311  12.043  1.00 81.21 111 B 1 
ATOM   2600 N ND1 . HIS   B 2 111 ? 19.204  22.681  10.740  1.00 70.12 111 B 1 
ATOM   2601 C CD2 . HIS   B 2 111 ? 17.884  23.059  12.472  1.00 68.25 111 B 1 
ATOM   2602 C CE1 . HIS   B 2 111 ? 18.306  23.614  10.399  1.00 65.59 111 B 1 
ATOM   2603 N NE2 . HIS   B 2 111 ? 17.495  23.882  11.429  1.00 66.37 111 B 1 
ATOM   2604 N N   . GLN   B 2 112 ? 21.691  18.163  12.239  1.00 90.11 112 B 1 
ATOM   2605 C CA  . GLN   B 2 112 ? 22.632  17.176  12.789  1.00 89.17 112 B 1 
ATOM   2606 C C   . GLN   B 2 112 ? 22.192  16.490  14.099  1.00 91.07 112 B 1 
ATOM   2607 O O   . GLN   B 2 112 ? 22.822  15.515  14.508  1.00 88.61 112 B 1 
ATOM   2608 C CB  . GLN   B 2 112 ? 24.045  17.770  12.904  1.00 85.94 112 B 1 
ATOM   2609 C CG  . GLN   B 2 112 ? 24.556  18.363  11.583  1.00 79.19 112 B 1 
ATOM   2610 C CD  . GLN   B 2 112 ? 26.029  18.762  11.643  1.00 71.71 112 B 1 
ATOM   2611 O OE1 . GLN   B 2 112 ? 26.697  18.690  12.658  1.00 63.92 112 B 1 
ATOM   2612 N NE2 . GLN   B 2 112 ? 26.601  19.181  10.536  1.00 61.24 112 B 1 
ATOM   2613 N N   . LYS   B 2 113 ? 21.103  16.914  14.732  1.00 94.69 113 B 1 
ATOM   2614 C CA  . LYS   B 2 113 ? 20.607  16.362  15.996  1.00 95.52 113 B 1 
ATOM   2615 C C   . LYS   B 2 113 ? 19.653  15.199  15.768  1.00 96.33 113 B 1 
ATOM   2616 O O   . LYS   B 2 113 ? 18.724  15.286  14.969  1.00 95.20 113 B 1 
ATOM   2617 C CB  . LYS   B 2 113 ? 19.975  17.455  16.866  1.00 94.24 113 B 1 
ATOM   2618 C CG  . LYS   B 2 113 ? 21.044  18.461  17.317  1.00 86.20 113 B 1 
ATOM   2619 C CD  . LYS   B 2 113 ? 20.533  19.477  18.335  1.00 82.90 113 B 1 
ATOM   2620 C CE  . LYS   B 2 113 ? 21.743  20.341  18.708  1.00 73.84 113 B 1 
ATOM   2621 N NZ  . LYS   B 2 113 ? 21.503  21.261  19.844  1.00 64.68 113 B 1 
ATOM   2622 N N   . LEU   B 2 114 ? 19.851  14.132  16.532  1.00 96.71 114 B 1 
ATOM   2623 C CA  . LEU   B 2 114 ? 18.956  12.985  16.565  1.00 97.42 114 B 1 
ATOM   2624 C C   . LEU   B 2 114 ? 17.615  13.379  17.202  1.00 97.44 114 B 1 
ATOM   2625 O O   . LEU   B 2 114 ? 17.560  13.702  18.388  1.00 96.48 114 B 1 
ATOM   2626 C CB  . LEU   B 2 114 ? 19.647  11.854  17.336  1.00 97.30 114 B 1 
ATOM   2627 C CG  . LEU   B 2 114 ? 18.838  10.543  17.383  1.00 96.58 114 B 1 
ATOM   2628 C CD1 . LEU   B 2 114 ? 18.764  9.874   16.014  1.00 94.31 114 B 1 
ATOM   2629 C CD2 . LEU   B 2 114 ? 19.513  9.574   18.348  1.00 93.89 114 B 1 
ATOM   2630 N N   . ILE   B 2 115 ? 16.548  13.294  16.423  1.00 97.31 115 B 1 
ATOM   2631 C CA  . ILE   B 2 115 ? 15.177  13.604  16.864  1.00 96.91 115 B 1 
ATOM   2632 C C   . ILE   B 2 115 ? 14.243  12.389  16.867  1.00 97.13 115 B 1 
ATOM   2633 O O   . ILE   B 2 115 ? 13.189  12.420  17.502  1.00 95.72 115 B 1 
ATOM   2634 C CB  . ILE   B 2 115 ? 14.578  14.753  16.028  1.00 95.88 115 B 1 
ATOM   2635 C CG1 . ILE   B 2 115 ? 14.496  14.414  14.523  1.00 90.83 115 B 1 
ATOM   2636 C CG2 . ILE   B 2 115 ? 15.374  16.054  16.269  1.00 88.32 115 B 1 
ATOM   2637 C CD1 . ILE   B 2 115 ? 13.554  15.345  13.755  1.00 86.33 115 B 1 
ATOM   2638 N N   . GLY   B 2 116 ? 14.626  11.312  16.184  1.00 97.47 116 B 1 
ATOM   2639 C CA  . GLY   B 2 116 ? 13.828  10.099  16.100  1.00 97.58 116 B 1 
ATOM   2640 C C   . GLY   B 2 116 ? 14.586  8.921   15.503  1.00 97.88 116 B 1 
ATOM   2641 O O   . GLY   B 2 116 ? 15.766  9.010   15.172  1.00 97.14 116 B 1 
ATOM   2642 N N   . ILE   B 2 117 ? 13.885  7.795   15.379  1.00 97.91 117 B 1 
ATOM   2643 C CA  . ILE   B 2 117 ? 14.390  6.602   14.700  1.00 97.83 117 B 1 
ATOM   2644 C C   . ILE   B 2 117 ? 13.242  5.902   13.974  1.00 97.60 117 B 1 
ATOM   2645 O O   . ILE   B 2 117 ? 12.117  5.857   14.472  1.00 96.79 117 B 1 
ATOM   2646 C CB  . ILE   B 2 117 ? 15.129  5.688   15.705  1.00 97.23 117 B 1 
ATOM   2647 C CG1 . ILE   B 2 117 ? 16.031  4.674   14.973  1.00 94.04 117 B 1 
ATOM   2648 C CG2 . ILE   B 2 117 ? 14.168  4.967   16.672  1.00 94.13 117 B 1 
ATOM   2649 C CD1 . ILE   B 2 117 ? 17.025  3.978   15.916  1.00 89.97 117 B 1 
ATOM   2650 N N   . LEU   B 2 118 ? 13.530  5.336   12.800  1.00 97.48 118 B 1 
ATOM   2651 C CA  . LEU   B 2 118 ? 12.561  4.590   12.009  1.00 97.24 118 B 1 
ATOM   2652 C C   . LEU   B 2 118 ? 13.173  3.268   11.561  1.00 97.17 118 B 1 
ATOM   2653 O O   . LEU   B 2 118 ? 14.263  3.239   10.995  1.00 95.53 118 B 1 
ATOM   2654 C CB  . LEU   B 2 118 ? 12.108  5.458   10.827  1.00 95.86 118 B 1 
ATOM   2655 C CG  . LEU   B 2 118 ? 10.930  4.850   10.046  1.00 92.81 118 B 1 
ATOM   2656 C CD1 . LEU   B 2 118 ? 9.639   4.866   10.862  1.00 86.46 118 B 1 
ATOM   2657 C CD2 . LEU   B 2 118 ? 10.693  5.646   8.771   1.00 85.71 118 B 1 
ATOM   2658 N N   . THR   B 2 119 ? 12.461  2.166   11.780  1.00 96.74 119 B 1 
ATOM   2659 C CA  . THR   B 2 119 ? 12.894  0.839   11.333  1.00 96.19 119 B 1 
ATOM   2660 C C   . THR   B 2 119 ? 11.956  0.270   10.271  1.00 95.84 119 B 1 
ATOM   2661 O O   . THR   B 2 119 ? 10.794  0.664   10.162  1.00 94.96 119 B 1 
ATOM   2662 C CB  . THR   B 2 119 ? 13.041  -0.148  12.500  1.00 95.16 119 B 1 
ATOM   2663 O OG1 . THR   B 2 119 ? 11.794  -0.514  13.027  1.00 89.52 119 B 1 
ATOM   2664 C CG2 . THR   B 2 119 ? 13.911  0.382   13.639  1.00 90.22 119 B 1 
ATOM   2665 N N   . LYS   B 2 120 ? 12.426  -0.734  9.532   1.00 95.30 120 B 1 
ATOM   2666 C CA  . LYS   B 2 120 ? 11.572  -1.510  8.613   1.00 94.95 120 B 1 
ATOM   2667 C C   . LYS   B 2 120 ? 10.325  -2.069  9.297   1.00 94.68 120 B 1 
ATOM   2668 O O   . LYS   B 2 120 ? 9.300   -2.231  8.655   1.00 93.62 120 B 1 
ATOM   2669 C CB  . LYS   B 2 120 ? 12.363  -2.683  8.010   1.00 93.70 120 B 1 
ATOM   2670 C CG  . LYS   B 2 120 ? 13.283  -2.254  6.862   1.00 89.20 120 B 1 
ATOM   2671 C CD  . LYS   B 2 120 ? 13.948  -3.467  6.206   1.00 87.98 120 B 1 
ATOM   2672 C CE  . LYS   B 2 120 ? 14.759  -2.999  4.997   1.00 81.52 120 B 1 
ATOM   2673 N NZ  . LYS   B 2 120 ? 15.462  -4.103  4.305   1.00 77.37 120 B 1 
ATOM   2674 N N   . THR   B 2 121 ? 10.424  -2.397  10.577  1.00 94.18 121 B 1 
ATOM   2675 C CA  . THR   B 2 121 ? 9.303   -2.947  11.349  1.00 93.49 121 B 1 
ATOM   2676 C C   . THR   B 2 121 ? 8.249   -1.886  11.648  1.00 93.51 121 B 1 
ATOM   2677 O O   . THR   B 2 121 ? 7.065   -2.186  11.588  1.00 92.39 121 B 1 
ATOM   2678 C CB  . THR   B 2 121 ? 9.801   -3.573  12.660  1.00 92.34 121 B 1 
ATOM   2679 O OG1 . THR   B 2 121 ? 10.830  -4.508  12.392  1.00 86.61 121 B 1 
ATOM   2680 C CG2 . THR   B 2 121 ? 8.701   -4.333  13.401  1.00 85.99 121 B 1 
ATOM   2681 N N   . ASP   B 2 122 ? 8.668   -0.660  11.931  1.00 94.18 122 B 1 
ATOM   2682 C CA  . ASP   B 2 122 ? 7.760   0.467   12.171  1.00 94.07 122 B 1 
ATOM   2683 C C   . ASP   B 2 122 ? 7.050   0.856   10.874  1.00 94.15 122 B 1 
ATOM   2684 O O   . ASP   B 2 122 ? 5.830   1.008   10.851  1.00 93.26 122 B 1 
ATOM   2685 C CB  . ASP   B 2 122 ? 8.541   1.657   12.752  1.00 93.83 122 B 1 
ATOM   2686 C CG  . ASP   B 2 122 ? 9.385   1.255   13.959  1.00 92.81 122 B 1 
ATOM   2687 O OD1 . ASP   B 2 122 ? 8.861   0.554   14.854  1.00 89.38 122 B 1 
ATOM   2688 O OD2 . ASP   B 2 122 ? 10.604  1.550   13.930  1.00 89.01 122 B 1 
ATOM   2689 N N   . LEU   B 2 123 ? 7.796   0.895   9.769   1.00 94.55 123 B 1 
ATOM   2690 C CA  . LEU   B 2 123 ? 7.265   1.183   8.443   1.00 94.43 123 B 1 
ATOM   2691 C C   . LEU   B 2 123 ? 6.239   0.130   7.995   1.00 94.27 123 B 1 
ATOM   2692 O O   . LEU   B 2 123 ? 5.162   0.480   7.521   1.00 92.90 123 B 1 
ATOM   2693 C CB  . LEU   B 2 123 ? 8.454   1.287   7.477   1.00 93.59 123 B 1 
ATOM   2694 C CG  . LEU   B 2 123 ? 8.073   1.858   6.107   1.00 89.54 123 B 1 
ATOM   2695 C CD1 . LEU   B 2 123 ? 7.485   3.252   6.224   1.00 86.04 123 B 1 
ATOM   2696 C CD2 . LEU   B 2 123 ? 9.321   1.951   5.231   1.00 85.79 123 B 1 
ATOM   2697 N N   . LEU   B 2 124 ? 6.530   -1.156  8.212   1.00 94.29 124 B 1 
ATOM   2698 C CA  . LEU   B 2 124 ? 5.579   -2.237  7.948   1.00 93.83 124 B 1 
ATOM   2699 C C   . LEU   B 2 124 ? 4.293   -2.096  8.760   1.00 93.30 124 B 1 
ATOM   2700 O O   . LEU   B 2 124 ? 3.216   -2.235  8.200   1.00 92.04 124 B 1 
ATOM   2701 C CB  . LEU   B 2 124 ? 6.227   -3.599  8.241   1.00 93.07 124 B 1 
ATOM   2702 C CG  . LEU   B 2 124 ? 7.018   -4.167  7.056   1.00 88.07 124 B 1 
ATOM   2703 C CD1 . LEU   B 2 124 ? 7.783   -5.417  7.504   1.00 85.59 124 B 1 
ATOM   2704 C CD2 . LEU   B 2 124 ? 6.089   -4.560  5.912   1.00 85.08 124 B 1 
ATOM   2705 N N   . ARG   B 2 125 ? 4.391   -1.790  10.055  1.00 92.70 125 B 1 
ATOM   2706 C CA  . ARG   B 2 125 ? 3.206   -1.573  10.901  1.00 91.81 125 B 1 
ATOM   2707 C C   . ARG   B 2 125 ? 2.357   -0.406  10.405  1.00 91.79 125 B 1 
ATOM   2708 O O   . ARG   B 2 125 ? 1.137   -0.509  10.410  1.00 90.31 125 B 1 
ATOM   2709 C CB  . ARG   B 2 125 ? 3.623   -1.363  12.362  1.00 90.46 125 B 1 
ATOM   2710 C CG  . ARG   B 2 125 ? 3.412   -2.631  13.178  1.00 81.35 125 B 1 
ATOM   2711 C CD  . ARG   B 2 125 ? 3.725   -2.421  14.665  1.00 79.57 125 B 1 
ATOM   2712 N NE  . ARG   B 2 125 ? 5.163   -2.615  14.943  1.00 73.47 125 B 1 
ATOM   2713 C CZ  . ARG   B 2 125 ? 5.747   -2.495  16.124  1.00 68.86 125 B 1 
ATOM   2714 N NH1 . ARG   B 2 125 ? 5.097   -2.145  17.198  1.00 61.42 125 B 1 
ATOM   2715 N NH2 . ARG   B 2 125 ? 7.014   -2.737  16.260  1.00 59.61 125 B 1 
ATOM   2716 N N   . THR   B 2 126 ? 2.999   0.655   9.947   1.00 92.26 126 B 1 
ATOM   2717 C CA  . THR   B 2 126 ? 2.306   1.805   9.357   1.00 91.83 126 B 1 
ATOM   2718 C C   . THR   B 2 126 ? 1.517   1.392   8.117   1.00 91.83 126 B 1 
ATOM   2719 O O   . THR   B 2 126 ? 0.343   1.717   8.015   1.00 90.89 126 B 1 
ATOM   2720 C CB  . THR   B 2 126 ? 3.296   2.922   9.010   1.00 91.25 126 B 1 
ATOM   2721 O OG1 . THR   B 2 126 ? 4.006   3.300   10.165  1.00 86.10 126 B 1 
ATOM   2722 C CG2 . THR   B 2 126 ? 2.592   4.172   8.488   1.00 85.60 126 B 1 
ATOM   2723 N N   . PHE   B 2 127 ? 2.116   0.616   7.215   1.00 92.06 127 B 1 
ATOM   2724 C CA  . PHE   B 2 127 ? 1.420   0.139   6.021   1.00 91.71 127 B 1 
ATOM   2725 C C   . PHE   B 2 127 ? 0.284   -0.842  6.331   1.00 90.97 127 B 1 
ATOM   2726 O O   . PHE   B 2 127 ? -0.776  -0.747  5.724   1.00 89.52 127 B 1 
ATOM   2727 C CB  . PHE   B 2 127 ? 2.421   -0.483  5.058   1.00 91.53 127 B 1 
ATOM   2728 C CG  . PHE   B 2 127 ? 3.234   0.510   4.255   1.00 90.50 127 B 1 
ATOM   2729 C CD1 . PHE   B 2 127 ? 2.587   1.470   3.453   1.00 86.21 127 B 1 
ATOM   2730 C CD2 . PHE   B 2 127 ? 4.638   0.432   4.252   1.00 86.06 127 B 1 
ATOM   2731 C CE1 . PHE   B 2 127 ? 3.336   2.345   2.652   1.00 84.48 127 B 1 
ATOM   2732 C CE2 . PHE   B 2 127 ? 5.388   1.306   3.450   1.00 83.94 127 B 1 
ATOM   2733 C CZ  . PHE   B 2 127 ? 4.739   2.262   2.647   1.00 85.44 127 B 1 
ATOM   2734 N N   . VAL   B 2 128 ? 0.456   -1.738  7.292   1.00 91.04 128 B 1 
ATOM   2735 C CA  . VAL   B 2 128 ? -0.622  -2.649  7.719   1.00 90.04 128 B 1 
ATOM   2736 C C   . VAL   B 2 128 ? -1.832  -1.867  8.233   1.00 89.26 128 B 1 
ATOM   2737 O O   . VAL   B 2 128 ? -2.961  -2.214  7.901   1.00 88.09 128 B 1 
ATOM   2738 C CB  . VAL   B 2 128 ? -0.121  -3.657  8.766   1.00 89.20 128 B 1 
ATOM   2739 C CG1 . VAL   B 2 128 ? -1.259  -4.485  9.378   1.00 85.19 128 B 1 
ATOM   2740 C CG2 . VAL   B 2 128 ? 0.849   -4.648  8.118   1.00 85.99 128 B 1 
ATOM   2741 N N   . LYS   B 2 129 ? -1.612  -0.769  8.956   1.00 89.41 129 B 1 
ATOM   2742 C CA  . LYS   B 2 129 ? -2.701  0.114   9.393   1.00 88.22 129 B 1 
ATOM   2743 C C   . LYS   B 2 129 ? -3.512  0.697   8.234   1.00 88.47 129 B 1 
ATOM   2744 O O   . LYS   B 2 129 ? -4.709  0.901   8.383   1.00 86.52 129 B 1 
ATOM   2745 C CB  . LYS   B 2 129 ? -2.142  1.244   10.269  1.00 86.40 129 B 1 
ATOM   2746 C CG  . LYS   B 2 129 ? -2.509  1.020   11.734  1.00 80.11 129 B 1 
ATOM   2747 C CD  . LYS   B 2 129 ? -2.105  2.222   12.583  1.00 76.50 129 B 1 
ATOM   2748 C CE  . LYS   B 2 129 ? -2.663  2.031   13.996  1.00 68.28 129 B 1 
ATOM   2749 N NZ  . LYS   B 2 129 ? -2.478  3.243   14.828  1.00 60.65 129 B 1 
ATOM   2750 N N   . LEU   B 2 130 ? -2.897  0.938   7.082   1.00 89.35 130 B 1 
ATOM   2751 C CA  . LEU   B 2 130 ? -3.594  1.459   5.900   1.00 88.97 130 B 1 
ATOM   2752 C C   . LEU   B 2 130 ? -4.582  0.456   5.288   1.00 88.65 130 B 1 
ATOM   2753 O O   . LEU   B 2 130 ? -5.487  0.862   4.568   1.00 85.49 130 B 1 
ATOM   2754 C CB  . LEU   B 2 130 ? -2.584  1.909   4.831   1.00 87.94 130 B 1 
ATOM   2755 C CG  . LEU   B 2 130 ? -1.573  2.972   5.288   1.00 85.58 130 B 1 
ATOM   2756 C CD1 . LEU   B 2 130 ? -0.646  3.319   4.123   1.00 81.35 130 B 1 
ATOM   2757 C CD2 . LEU   B 2 130 ? -2.259  4.245   5.776   1.00 81.19 130 B 1 
ATOM   2758 N N   . THR   B 2 131 ? -4.442  -0.830  5.584   1.00 88.27 131 B 1 
ATOM   2759 C CA  . THR   B 2 131 ? -5.383  -1.856  5.106   1.00 86.16 131 B 1 
ATOM   2760 C C   . THR   B 2 131 ? -6.720  -1.832  5.850   1.00 84.89 131 B 1 
ATOM   2761 O O   . THR   B 2 131 ? -7.672  -2.478  5.420   1.00 80.28 131 B 1 
ATOM   2762 C CB  . THR   B 2 131 ? -4.788  -3.272  5.181   1.00 85.19 131 B 1 
ATOM   2763 O OG1 . THR   B 2 131 ? -4.700  -3.721  6.513   1.00 80.64 131 B 1 
ATOM   2764 C CG2 . THR   B 2 131 ? -3.406  -3.377  4.539   1.00 79.92 131 B 1 
ATOM   2765 N N   . GLY   B 2 132 ? -6.798  -1.115  6.967   1.00 83.82 132 B 1 
ATOM   2766 C CA  . GLY   B 2 132 ? -7.982  -1.098  7.828   1.00 82.40 132 B 1 
ATOM   2767 C C   . GLY   B 2 132 ? -8.236  -2.408  8.576   1.00 83.44 132 B 1 
ATOM   2768 O O   . GLY   B 2 132 ? -9.313  -2.578  9.140   1.00 79.88 132 B 1 
ATOM   2769 N N   . ALA   B 2 133 ? -7.267  -3.322  8.596   1.00 81.92 133 B 1 
ATOM   2770 C CA  . ALA   B 2 133 ? -7.393  -4.610  9.285   1.00 80.55 133 B 1 
ATOM   2771 C C   . ALA   B 2 133 ? -7.530  -4.481  10.815  1.00 81.99 133 B 1 
ATOM   2772 O O   . ALA   B 2 133 ? -7.991  -5.410  11.465  1.00 78.23 133 B 1 
ATOM   2773 C CB  . ALA   B 2 133 ? -6.182  -5.474  8.914   1.00 76.46 133 B 1 
ATOM   2774 N N   . ASP   B 2 134 ? -7.164  -3.334  11.367  1.00 82.21 134 B 1 
ATOM   2775 C CA  . ASP   B 2 134 ? -7.263  -2.996  12.787  1.00 81.27 134 B 1 
ATOM   2776 C C   . ASP   B 2 134 ? -8.649  -2.474  13.217  1.00 83.32 134 B 1 
ATOM   2777 O O   . ASP   B 2 134 ? -8.841  -2.103  14.374  1.00 80.66 134 B 1 
ATOM   2778 C CB  . ASP   B 2 134 ? -6.144  -1.999  13.143  1.00 77.31 134 B 1 
ATOM   2779 C CG  . ASP   B 2 134 ? -6.238  -0.628  12.440  1.00 71.96 134 B 1 
ATOM   2780 O OD1 . ASP   B 2 134 ? -6.693  -0.571  11.278  1.00 64.62 134 B 1 
ATOM   2781 O OD2 . ASP   B 2 134 ? -5.779  0.369   13.049  1.00 65.53 134 B 1 
ATOM   2782 N N   . GLN   B 2 135 ? -9.621  -2.439  12.307  1.00 84.25 135 B 1 
ATOM   2783 C CA  . GLN   B 2 135 ? -10.979 -1.981  12.590  1.00 84.41 135 B 1 
ATOM   2784 C C   . GLN   B 2 135 ? -12.008 -3.084  12.315  1.00 86.40 135 B 1 
ATOM   2785 O O   . GLN   B 2 135 ? -11.877 -3.820  11.333  1.00 84.46 135 B 1 
ATOM   2786 C CB  . GLN   B 2 135 ? -11.297 -0.710  11.791  1.00 82.24 135 B 1 
ATOM   2787 C CG  . GLN   B 2 135 ? -10.410 0.462   12.228  1.00 78.56 135 B 1 
ATOM   2788 C CD  . GLN   B 2 135 ? -10.757 1.770   11.521  1.00 73.96 135 B 1 
ATOM   2789 O OE1 . GLN   B 2 135 ? -11.901 2.151   11.333  1.00 65.98 135 B 1 
ATOM   2790 N NE2 . GLN   B 2 135 ? -9.761  2.521   11.112  1.00 63.12 135 B 1 
ATOM   2791 N N   . PRO   B 2 136 ? -13.064 -3.179  13.141  1.00 86.26 136 B 1 
ATOM   2792 C CA  . PRO   B 2 136 ? -14.109 -4.176  12.957  1.00 86.56 136 B 1 
ATOM   2793 C C   . PRO   B 2 136 ? -14.933 -3.877  11.701  1.00 88.30 136 B 1 
ATOM   2794 O O   . PRO   B 2 136 ? -15.546 -2.812  11.577  1.00 85.15 136 B 1 
ATOM   2795 C CB  . PRO   B 2 136 ? -14.947 -4.134  14.237  1.00 83.48 136 B 1 
ATOM   2796 C CG  . PRO   B 2 136 ? -14.765 -2.701  14.733  1.00 81.20 136 B 1 
ATOM   2797 C CD  . PRO   B 2 136 ? -13.337 -2.370  14.310  1.00 84.13 136 B 1 
ATOM   2798 N N   . GLY   B 2 137 ? -14.966 -4.829  10.794  1.00 91.05 137 B 1 
ATOM   2799 C CA  . GLY   B 2 137 ? -15.702 -4.724  9.545   1.00 91.94 137 B 1 
ATOM   2800 C C   . GLY   B 2 137 ? -15.559 -5.967  8.677   1.00 93.25 137 B 1 
ATOM   2801 O O   . GLY   B 2 137 ? -14.774 -6.865  8.981   1.00 91.33 137 B 1 
ATOM   2802 N N   . SER   B 2 138 ? -16.307 -5.990  7.585   1.00 93.46 138 B 1 
ATOM   2803 C CA  . SER   B 2 138 ? -16.274 -7.063  6.591   1.00 93.71 138 B 1 
ATOM   2804 C C   . SER   B 2 138 ? -15.455 -6.636  5.377   1.00 94.01 138 B 1 
ATOM   2805 O O   . SER   B 2 138 ? -15.471 -5.467  4.989   1.00 93.00 138 B 1 
ATOM   2806 C CB  . SER   B 2 138 ? -17.696 -7.444  6.175   1.00 93.10 138 B 1 
ATOM   2807 O OG  . SER   B 2 138 ? -18.442 -7.848  7.311   1.00 88.66 138 B 1 
ATOM   2808 N N   . GLN   B 2 139 ? -14.745 -7.576  4.763   1.00 93.51 139 B 1 
ATOM   2809 C CA  . GLN   B 2 139 ? -13.971 -7.328  3.546   1.00 93.19 139 B 1 
ATOM   2810 C C   . GLN   B 2 139 ? -14.788 -7.667  2.297   1.00 93.45 139 B 1 
ATOM   2811 O O   . GLN   B 2 139 ? -15.419 -8.713  2.224   1.00 92.07 139 B 1 
ATOM   2812 C CB  . GLN   B 2 139 ? -12.646 -8.087  3.604   1.00 91.60 139 B 1 
ATOM   2813 C CG  . GLN   B 2 139 ? -11.794 -7.846  2.351   1.00 88.25 139 B 1 
ATOM   2814 C CD  . GLN   B 2 139 ? -10.316 -8.113  2.560   1.00 87.11 139 B 1 
ATOM   2815 O OE1 . GLN   B 2 139 ? -9.749  -7.759  3.573   1.00 79.31 139 B 1 
ATOM   2816 N NE2 . GLN   B 2 139 ? -9.631  -8.684  1.596   1.00 77.17 139 B 1 
ATOM   2817 N N   . ILE   B 2 140 ? -14.733 -6.783  1.308   1.00 94.56 140 B 1 
ATOM   2818 C CA  . ILE   B 2 140 ? -15.341 -6.965  -0.014  1.00 94.79 140 B 1 
ATOM   2819 C C   . ILE   B 2 140 ? -14.282 -6.660  -1.075  1.00 94.80 140 B 1 
ATOM   2820 O O   . ILE   B 2 140 ? -13.652 -5.606  -1.041  1.00 93.80 140 B 1 
ATOM   2821 C CB  . ILE   B 2 140 ? -16.581 -6.062  -0.184  1.00 94.18 140 B 1 
ATOM   2822 C CG1 . ILE   B 2 140 ? -17.609 -6.175  0.968   1.00 90.70 140 B 1 
ATOM   2823 C CG2 . ILE   B 2 140 ? -17.264 -6.328  -1.536  1.00 89.65 140 B 1 
ATOM   2824 C CD1 . ILE   B 2 140 ? -18.290 -7.538  1.112   1.00 79.53 140 B 1 
ATOM   2825 N N   . GLU   B 2 141 ? -14.088 -7.573  -2.020  1.00 94.14 141 B 1 
ATOM   2826 C CA  . GLU   B 2 141 ? -13.140 -7.426  -3.124  1.00 93.91 141 B 1 
ATOM   2827 C C   . GLU   B 2 141 ? -13.876 -7.447  -4.459  1.00 94.40 141 B 1 
ATOM   2828 O O   . GLU   B 2 141 ? -14.638 -8.369  -4.748  1.00 93.72 141 B 1 
ATOM   2829 C CB  . GLU   B 2 141 ? -12.041 -8.502  -3.084  1.00 92.74 141 B 1 
ATOM   2830 C CG  . GLU   B 2 141 ? -11.290 -8.549  -1.749  1.00 90.49 141 B 1 
ATOM   2831 C CD  . GLU   B 2 141 ? -10.029 -9.423  -1.740  1.00 88.89 141 B 1 
ATOM   2832 O OE1 . GLU   B 2 141 ? -9.397  -9.503  -0.655  1.00 82.78 141 B 1 
ATOM   2833 O OE2 . GLU   B 2 141 ? -9.649  -9.976  -2.797  1.00 82.82 141 B 1 
ATOM   2834 N N   . ILE   B 2 142 ? -13.632 -6.439  -5.287  1.00 94.60 142 B 1 
ATOM   2835 C CA  . ILE   B 2 142 ? -14.347 -6.230  -6.544  1.00 95.31 142 B 1 
ATOM   2836 C C   . ILE   B 2 142 ? -13.338 -6.043  -7.673  1.00 95.25 142 B 1 
ATOM   2837 O O   . ILE   B 2 142 ? -12.491 -5.153  -7.626  1.00 94.65 142 B 1 
ATOM   2838 C CB  . ILE   B 2 142 ? -15.314 -5.031  -6.434  1.00 95.61 142 B 1 
ATOM   2839 C CG1 . ILE   B 2 142 ? -16.273 -5.181  -5.226  1.00 93.31 142 B 1 
ATOM   2840 C CG2 . ILE   B 2 142 ? -16.127 -4.890  -7.736  1.00 92.88 142 B 1 
ATOM   2841 C CD1 . ILE   B 2 142 ? -16.941 -3.874  -4.823  1.00 85.34 142 B 1 
ATOM   2842 N N   . LYS   B 2 143 ? -13.438 -6.880  -8.704  1.00 94.65 143 B 1 
ATOM   2843 C CA  . LYS   B 2 143 ? -12.621 -6.779  -9.915  1.00 94.51 143 B 1 
ATOM   2844 C C   . LYS   B 2 143 ? -13.169 -5.660  -10.801 1.00 94.92 143 B 1 
ATOM   2845 O O   . LYS   B 2 143 ? -14.360 -5.653  -11.102 1.00 93.96 143 B 1 
ATOM   2846 C CB  . LYS   B 2 143 ? -12.589 -8.149  -10.615 1.00 92.89 143 B 1 
ATOM   2847 C CG  . LYS   B 2 143 ? -11.302 -8.349  -11.431 1.00 85.24 143 B 1 
ATOM   2848 C CD  . LYS   B 2 143 ? -11.269 -9.730  -12.109 1.00 83.27 143 B 1 
ATOM   2849 C CE  . LYS   B 2 143 ? -9.924  -9.896  -12.829 1.00 73.66 143 B 1 
ATOM   2850 N NZ  . LYS   B 2 143 ? -9.760  -11.178 -13.568 1.00 67.99 143 B 1 
ATOM   2851 N N   . VAL   B 2 144 ? -12.317 -4.733  -11.219 1.00 95.42 144 B 1 
ATOM   2852 C CA  . VAL   B 2 144 ? -12.727 -3.544  -11.971 1.00 95.57 144 B 1 
ATOM   2853 C C   . VAL   B 2 144 ? -11.803 -3.277  -13.158 1.00 95.30 144 B 1 
ATOM   2854 O O   . VAL   B 2 144 ? -10.598 -3.521  -13.091 1.00 94.07 144 B 1 
ATOM   2855 C CB  . VAL   B 2 144 ? -12.829 -2.298  -11.067 1.00 94.87 144 B 1 
ATOM   2856 C CG1 . VAL   B 2 144 ? -13.796 -2.525  -9.901  1.00 90.58 144 B 1 
ATOM   2857 C CG2 . VAL   B 2 144 ? -11.484 -1.840  -10.493 1.00 90.27 144 B 1 
ATOM   2858 N N   . ASN   B 2 145 ? -12.375 -2.728  -14.227 1.00 94.66 145 B 1 
ATOM   2859 C CA  . ASN   B 2 145 ? -11.635 -2.291  -15.418 1.00 93.47 145 B 1 
ATOM   2860 C C   . ASN   B 2 145 ? -11.401 -0.774  -15.406 1.00 93.33 145 B 1 
ATOM   2861 O O   . ASN   B 2 145 ? -10.409 -0.289  -15.933 1.00 89.18 145 B 1 
ATOM   2862 C CB  . ASN   B 2 145 ? -12.429 -2.710  -16.663 1.00 91.08 145 B 1 
ATOM   2863 C CG  . ASN   B 2 145 ? -12.643 -4.210  -16.780 1.00 85.26 145 B 1 
ATOM   2864 O OD1 . ASN   B 2 145 ? -11.983 -5.031  -16.176 1.00 72.20 145 B 1 
ATOM   2865 N ND2 . ASN   B 2 145 ? -13.610 -4.614  -17.571 1.00 72.77 145 B 1 
ATOM   2866 N N   . ASP   B 2 146 ? -12.311 -0.037  -14.785 1.00 93.46 146 B 1 
ATOM   2867 C CA  . ASP   B 2 146 ? -12.242 1.410   -14.608 1.00 93.64 146 B 1 
ATOM   2868 C C   . ASP   B 2 146 ? -12.368 1.737   -13.115 1.00 94.53 146 B 1 
ATOM   2869 O O   . ASP   B 2 146 ? -13.439 1.616   -12.524 1.00 93.09 146 B 1 
ATOM   2870 C CB  . ASP   B 2 146 ? -13.336 2.085   -15.449 1.00 91.52 146 B 1 
ATOM   2871 C CG  . ASP   B 2 146 ? -13.209 3.612   -15.466 1.00 89.98 146 B 1 
ATOM   2872 O OD1 . ASP   B 2 146 ? -12.754 4.187   -14.445 1.00 83.97 146 B 1 
ATOM   2873 O OD2 . ASP   B 2 146 ? -13.557 4.196   -16.512 1.00 82.81 146 B 1 
ATOM   2874 N N   . ILE   B 2 147 ? -11.253 2.127   -12.504 1.00 95.14 147 B 1 
ATOM   2875 C CA  . ILE   B 2 147 ? -11.199 2.449   -11.075 1.00 95.26 147 B 1 
ATOM   2876 C C   . ILE   B 2 147 ? -12.128 3.616   -10.760 1.00 95.84 147 B 1 
ATOM   2877 O O   . ILE   B 2 147 ? -12.892 3.538   -9.809  1.00 95.13 147 B 1 
ATOM   2878 C CB  . ILE   B 2 147 ? -9.756  2.772   -10.631 1.00 94.32 147 B 1 
ATOM   2879 C CG1 . ILE   B 2 147 ? -8.826  1.556   -10.828 1.00 90.77 147 B 1 
ATOM   2880 C CG2 . ILE   B 2 147 ? -9.719  3.231   -9.159  1.00 90.40 147 B 1 
ATOM   2881 C CD1 . ILE   B 2 147 ? -7.341  1.924   -10.735 1.00 83.69 147 B 1 
ATOM   2882 N N   . THR   B 2 148 ? -12.070 4.682   -11.548 1.00 95.67 148 B 1 
ATOM   2883 C CA  . THR   B 2 148 ? -12.801 5.927   -11.281 1.00 95.37 148 B 1 
ATOM   2884 C C   . THR   B 2 148 ? -14.304 5.698   -11.296 1.00 95.66 148 B 1 
ATOM   2885 O O   . THR   B 2 148 ? -14.987 6.007   -10.326 1.00 94.70 148 B 1 
ATOM   2886 C CB  . THR   B 2 148 ? -12.435 7.000   -12.314 1.00 94.27 148 B 1 
ATOM   2887 O OG1 . THR   B 2 148 ? -11.035 7.096   -12.419 1.00 89.98 148 B 1 
ATOM   2888 C CG2 . THR   B 2 148 ? -12.964 8.374   -11.920 1.00 90.06 148 B 1 
ATOM   2889 N N   . LYS   B 2 149 ? -14.799 5.084   -12.366 1.00 96.15 149 B 1 
ATOM   2890 C CA  . LYS   B 2 149 ? -16.213 4.759   -12.522 1.00 95.79 149 B 1 
ATOM   2891 C C   . LYS   B 2 149 ? -16.698 3.810   -11.430 1.00 96.14 149 B 1 
ATOM   2892 O O   . LYS   B 2 149 ? -17.693 4.082   -10.767 1.00 95.52 149 B 1 
ATOM   2893 C CB  . LYS   B 2 149 ? -16.434 4.171   -13.921 1.00 95.16 149 B 1 
ATOM   2894 C CG  . LYS   B 2 149 ? -17.912 3.853   -14.148 1.00 91.16 149 B 1 
ATOM   2895 C CD  . LYS   B 2 149 ? -18.170 3.283   -15.542 1.00 87.28 149 B 1 
ATOM   2896 C CE  . LYS   B 2 149 ? -19.654 2.921   -15.584 1.00 79.15 149 B 1 
ATOM   2897 N NZ  . LYS   B 2 149 ? -20.034 2.233   -16.834 1.00 70.15 149 B 1 
ATOM   2898 N N   . SER   B 2 150 ? -15.977 2.715   -11.222 1.00 96.52 150 B 1 
ATOM   2899 C CA  . SER   B 2 150 ? -16.364 1.719   -10.222 1.00 96.71 150 B 1 
ATOM   2900 C C   . SER   B 2 150 ? -16.316 2.286   -8.807  1.00 97.00 150 B 1 
ATOM   2901 O O   . SER   B 2 150 ? -17.209 2.016   -8.017  1.00 96.39 150 B 1 
ATOM   2902 C CB  . SER   B 2 150 ? -15.478 0.481   -10.315 1.00 96.32 150 B 1 
ATOM   2903 O OG  . SER   B 2 150 ? -15.563 -0.086  -11.609 1.00 92.18 150 B 1 
ATOM   2904 N N   . LEU   B 2 151 ? -15.329 3.108   -8.482  1.00 96.99 151 B 1 
ATOM   2905 C CA  . LEU   B 2 151 ? -15.226 3.755   -7.179  1.00 96.87 151 B 1 
ATOM   2906 C C   . LEU   B 2 151 ? -16.414 4.691   -6.934  1.00 96.90 151 B 1 
ATOM   2907 O O   . LEU   B 2 151 ? -16.988 4.658   -5.852  1.00 96.38 151 B 1 
ATOM   2908 C CB  . LEU   B 2 151 ? -13.885 4.502   -7.085  1.00 96.24 151 B 1 
ATOM   2909 C CG  . LEU   B 2 151 ? -13.430 4.740   -5.635  1.00 91.08 151 B 1 
ATOM   2910 C CD1 . LEU   B 2 151 ? -12.797 3.482   -5.047  1.00 87.63 151 B 1 
ATOM   2911 C CD2 . LEU   B 2 151 ? -12.383 5.848   -5.588  1.00 87.28 151 B 1 
ATOM   2912 N N   . ALA   B 2 152 ? -16.811 5.465   -7.942  1.00 96.88 152 B 1 
ATOM   2913 C CA  . ALA   B 2 152 ? -17.975 6.345   -7.862  1.00 96.64 152 B 1 
ATOM   2914 C C   . ALA   B 2 152 ? -19.271 5.551   -7.634  1.00 96.71 152 B 1 
ATOM   2915 O O   . ALA   B 2 152 ? -19.997 5.813   -6.679  1.00 95.93 152 B 1 
ATOM   2916 C CB  . ALA   B 2 152 ? -18.044 7.203   -9.130  1.00 96.20 152 B 1 
ATOM   2917 N N   . GLU   B 2 153 ? -19.520 4.533   -8.455  1.00 96.86 153 B 1 
ATOM   2918 C CA  . GLU   B 2 153 ? -20.719 3.698   -8.350  1.00 96.59 153 B 1 
ATOM   2919 C C   . GLU   B 2 153 ? -20.789 2.954   -7.007  1.00 96.57 153 B 1 
ATOM   2920 O O   . GLU   B 2 153 ? -21.813 2.981   -6.328  1.00 95.71 153 B 1 
ATOM   2921 C CB  . GLU   B 2 153 ? -20.764 2.701   -9.522  1.00 96.05 153 B 1 
ATOM   2922 C CG  . GLU   B 2 153 ? -21.077 3.360   -10.882 1.00 88.73 153 B 1 
ATOM   2923 C CD  . GLU   B 2 153 ? -21.023 2.385   -12.076 1.00 85.67 153 B 1 
ATOM   2924 O OE1 . GLU   B 2 153 ? -21.264 2.830   -13.227 1.00 78.09 153 B 1 
ATOM   2925 O OE2 . GLU   B 2 153 ? -20.709 1.188   -11.884 1.00 80.27 153 B 1 
ATOM   2926 N N   . ILE   B 2 154 ? -19.689 2.333   -6.586  1.00 97.23 154 B 1 
ATOM   2927 C CA  . ILE   B 2 154 ? -19.648 1.522   -5.363  1.00 97.18 154 B 1 
ATOM   2928 C C   . ILE   B 2 154 ? -19.762 2.389   -4.107  1.00 97.12 154 B 1 
ATOM   2929 O O   . ILE   B 2 154 ? -20.485 2.032   -3.179  1.00 96.45 154 B 1 
ATOM   2930 C CB  . ILE   B 2 154 ? -18.372 0.657   -5.342  1.00 96.96 154 B 1 
ATOM   2931 C CG1 . ILE   B 2 154 ? -18.395 -0.380  -6.488  1.00 95.78 154 B 1 
ATOM   2932 C CG2 . ILE   B 2 154 ? -18.212 -0.073  -4.002  1.00 95.95 154 B 1 
ATOM   2933 C CD1 . ILE   B 2 154 ? -17.029 -1.006  -6.772  1.00 92.79 154 B 1 
ATOM   2934 N N   . SER   B 2 155 ? -19.071 3.526   -4.054  1.00 97.28 155 B 1 
ATOM   2935 C CA  . SER   B 2 155 ? -19.147 4.417   -2.894  1.00 96.88 155 B 1 
ATOM   2936 C C   . SER   B 2 155 ? -20.503 5.118   -2.782  1.00 96.72 155 B 1 
ATOM   2937 O O   . SER   B 2 155 ? -21.012 5.262   -1.674  1.00 95.73 155 B 1 
ATOM   2938 C CB  . SER   B 2 155 ? -17.988 5.413   -2.879  1.00 96.03 155 B 1 
ATOM   2939 O OG  . SER   B 2 155 ? -17.939 6.174   -4.052  1.00 87.71 155 B 1 
ATOM   2940 N N   . SER   B 2 156 ? -21.139 5.447   -3.906  1.00 96.88 156 B 1 
ATOM   2941 C CA  . SER   B 2 156 ? -22.528 5.925   -3.927  1.00 96.38 156 B 1 
ATOM   2942 C C   . SER   B 2 156 ? -23.494 4.855   -3.411  1.00 96.20 156 B 1 
ATOM   2943 O O   . SER   B 2 156 ? -24.315 5.139   -2.548  1.00 94.87 156 B 1 
ATOM   2944 C CB  . SER   B 2 156 ? -22.913 6.349   -5.343  1.00 95.87 156 B 1 
ATOM   2945 O OG  . SER   B 2 156 ? -24.155 7.021   -5.327  1.00 82.68 156 B 1 
ATOM   2946 N N   . LEU   B 2 157 ? -23.321 3.604   -3.835  1.00 96.83 157 B 1 
ATOM   2947 C CA  . LEU   B 2 157 ? -24.074 2.463   -3.300  1.00 96.39 157 B 1 
ATOM   2948 C C   . LEU   B 2 157 ? -23.919 2.312   -1.786  1.00 96.07 157 B 1 
ATOM   2949 O O   . LEU   B 2 157 ? -24.907 2.102   -1.087  1.00 94.54 157 B 1 
ATOM   2950 C CB  . LEU   B 2 157 ? -23.599 1.180   -4.004  1.00 95.69 157 B 1 
ATOM   2951 C CG  . LEU   B 2 157 ? -24.518 0.763   -5.159  1.00 90.09 157 B 1 
ATOM   2952 C CD1 . LEU   B 2 157 ? -23.790 -0.203  -6.088  1.00 83.75 157 B 1 
ATOM   2953 C CD2 . LEU   B 2 157 ? -25.756 0.069   -4.606  1.00 84.06 157 B 1 
ATOM   2954 N N   . CYS   B 2 158 ? -22.697 2.448   -1.269  1.00 96.60 158 B 1 
ATOM   2955 C CA  . CYS   B 2 158 ? -22.460 2.426   0.174   1.00 96.16 158 B 1 
ATOM   2956 C C   . CYS   B 2 158 ? -23.191 3.570   0.887   1.00 95.51 158 B 1 
ATOM   2957 O O   . CYS   B 2 158 ? -23.735 3.368   1.965   1.00 94.33 158 B 1 
ATOM   2958 C CB  . CYS   B 2 158 ? -20.958 2.517   0.457   1.00 95.91 158 B 1 
ATOM   2959 S SG  . CYS   B 2 158 ? -20.103 0.990   -0.017  1.00 93.70 158 B 1 
ATOM   2960 N N   . GLN   B 2 159 ? -23.209 4.753   0.290   1.00 95.58 159 B 1 
ATOM   2961 C CA  . GLN   B 2 159 ? -23.895 5.912   0.856   1.00 94.63 159 B 1 
ATOM   2962 C C   . GLN   B 2 159 ? -25.415 5.706   0.887   1.00 94.02 159 B 1 
ATOM   2963 O O   . GLN   B 2 159 ? -26.036 5.922   1.926   1.00 91.97 159 B 1 
ATOM   2964 C CB  . GLN   B 2 159 ? -23.497 7.161   0.060   1.00 93.77 159 B 1 
ATOM   2965 C CG  . GLN   B 2 159 ? -23.912 8.440   0.797   1.00 85.67 159 B 1 
ATOM   2966 C CD  . GLN   B 2 159 ? -23.551 9.719   0.043   1.00 83.18 159 B 1 
ATOM   2967 O OE1 . GLN   B 2 159 ? -22.994 9.736   -1.036  1.00 74.55 159 B 1 
ATOM   2968 N NE2 . GLN   B 2 159 ? -23.865 10.865  0.600   1.00 71.90 159 B 1 
ATOM   2969 N N   . ASP   B 2 160 ? -25.997 5.227   -0.210  1.00 95.28 160 B 1 
ATOM   2970 C CA  . ASP   B 2 160 ? -27.434 4.954   -0.324  1.00 94.60 160 B 1 
ATOM   2971 C C   . ASP   B 2 160 ? -27.900 3.874   0.663   1.00 93.87 160 B 1 
ATOM   2972 O O   . ASP   B 2 160 ? -28.978 3.977   1.251   1.00 91.55 160 B 1 
ATOM   2973 C CB  . ASP   B 2 160 ? -27.760 4.507   -1.758  1.00 94.23 160 B 1 
ATOM   2974 C CG  . ASP   B 2 160 ? -27.614 5.604   -2.819  1.00 90.64 160 B 1 
ATOM   2975 O OD1 . ASP   B 2 160 ? -27.682 6.800   -2.460  1.00 85.36 160 B 1 
ATOM   2976 O OD2 . ASP   B 2 160 ? -27.480 5.226   -4.004  1.00 85.45 160 B 1 
ATOM   2977 N N   . LEU   B 2 161 ? -27.063 2.862   0.884   1.00 93.96 161 B 1 
ATOM   2978 C CA  . LEU   B 2 161 ? -27.324 1.780   1.834   1.00 92.76 161 B 1 
ATOM   2979 C C   . LEU   B 2 161 ? -26.903 2.118   3.273   1.00 92.06 161 B 1 
ATOM   2980 O O   . LEU   B 2 161 ? -27.039 1.270   4.146   1.00 89.48 161 B 1 
ATOM   2981 C CB  . LEU   B 2 161 ? -26.631 0.500   1.339   1.00 92.39 161 B 1 
ATOM   2982 C CG  . LEU   B 2 161 ? -27.173 -0.051  0.007   1.00 91.03 161 B 1 
ATOM   2983 C CD1 . LEU   B 2 161 ? -26.277 -1.199  -0.451  1.00 86.35 161 B 1 
ATOM   2984 C CD2 . LEU   B 2 161 ? -28.600 -0.582  0.135   1.00 86.20 161 B 1 
ATOM   2985 N N   . GLN   B 2 162 ? -26.370 3.315   3.539   1.00 91.96 162 B 1 
ATOM   2986 C CA  . GLN   B 2 162 ? -25.812 3.727   4.839   1.00 90.32 162 B 1 
ATOM   2987 C C   . GLN   B 2 162 ? -24.677 2.823   5.362   1.00 90.78 162 B 1 
ATOM   2988 O O   . GLN   B 2 162 ? -24.389 2.782   6.560   1.00 88.20 162 B 1 
ATOM   2989 C CB  . GLN   B 2 162 ? -26.924 3.956   5.874   1.00 88.10 162 B 1 
ATOM   2990 C CG  . GLN   B 2 162 ? -27.976 4.963   5.393   1.00 81.98 162 B 1 
ATOM   2991 C CD  . GLN   B 2 162 ? -28.911 5.426   6.505   1.00 74.28 162 B 1 
ATOM   2992 O OE1 . GLN   B 2 162 ? -28.938 4.943   7.625   1.00 66.63 162 B 1 
ATOM   2993 N NE2 . GLN   B 2 162 ? -29.709 6.436   6.245   1.00 63.99 162 B 1 
ATOM   2994 N N   . VAL   B 2 163 ? -23.985 2.129   4.469   1.00 93.06 163 B 1 
ATOM   2995 C CA  . VAL   B 2 163 ? -22.828 1.288   4.789   1.00 93.23 163 B 1 
ATOM   2996 C C   . VAL   B 2 163 ? -21.578 2.162   4.854   1.00 93.74 163 B 1 
ATOM   2997 O O   . VAL   B 2 163 ? -21.147 2.746   3.856   1.00 92.66 163 B 1 
ATOM   2998 C CB  . VAL   B 2 163 ? -22.676 0.145   3.776   1.00 92.19 163 B 1 
ATOM   2999 C CG1 . VAL   B 2 163 ? -21.421 -0.688  4.062   1.00 87.67 163 B 1 
ATOM   3000 C CG2 . VAL   B 2 163 ? -23.878 -0.800  3.831   1.00 87.52 163 B 1 
ATOM   3001 N N   . LYS   B 2 164 ? -20.948 2.237   6.030   1.00 93.82 164 B 1 
ATOM   3002 C CA  . LYS   B 2 164 ? -19.736 3.042   6.217   1.00 93.44 164 B 1 
ATOM   3003 C C   . LYS   B 2 164 ? -18.499 2.326   5.676   1.00 94.07 164 B 1 
ATOM   3004 O O   . LYS   B 2 164 ? -18.170 1.229   6.120   1.00 92.99 164 B 1 
ATOM   3005 C CB  . LYS   B 2 164 ? -19.563 3.452   7.688   1.00 91.87 164 B 1 
ATOM   3006 C CG  . LYS   B 2 164 ? -20.612 4.496   8.113   1.00 84.73 164 B 1 
ATOM   3007 C CD  . LYS   B 2 164 ? -20.317 5.080   9.499   1.00 77.72 164 B 1 
ATOM   3008 C CE  . LYS   B 2 164 ? -21.353 6.173   9.803   1.00 68.50 164 B 1 
ATOM   3009 N NZ  . LYS   B 2 164 ? -21.072 6.931   11.052  1.00 59.68 164 B 1 
ATOM   3010 N N   . ILE   B 2 165 ? -17.759 2.996   4.802   1.00 94.70 165 B 1 
ATOM   3011 C CA  . ILE   B 2 165 ? -16.438 2.548   4.349   1.00 95.30 165 B 1 
ATOM   3012 C C   . ILE   B 2 165 ? -15.398 2.886   5.429   1.00 95.09 165 B 1 
ATOM   3013 O O   . ILE   B 2 165 ? -15.295 4.029   5.875   1.00 94.21 165 B 1 
ATOM   3014 C CB  . ILE   B 2 165 ? -16.088 3.151   2.973   1.00 95.61 165 B 1 
ATOM   3015 C CG1 . ILE   B 2 165 ? -17.121 2.709   1.907   1.00 94.77 165 B 1 
ATOM   3016 C CG2 . ILE   B 2 165 ? -14.666 2.739   2.548   1.00 94.53 165 B 1 
ATOM   3017 C CD1 . ILE   B 2 165 ? -17.005 3.450   0.569   1.00 93.11 165 B 1 
ATOM   3018 N N   . LEU   B 2 166 ? -14.614 1.893   5.836   1.00 94.58 166 B 1 
ATOM   3019 C CA  . LEU   B 2 166 ? -13.490 2.044   6.768   1.00 93.91 166 B 1 
ATOM   3020 C C   . LEU   B 2 166 ? -12.174 2.308   6.032   1.00 94.00 166 B 1 
ATOM   3021 O O   . LEU   B 2 166 ? -11.379 3.152   6.443   1.00 92.76 166 B 1 
ATOM   3022 C CB  . LEU   B 2 166 ? -13.361 0.768   7.614   1.00 92.91 166 B 1 
ATOM   3023 C CG  . LEU   B 2 166 ? -14.535 0.498   8.567   1.00 91.53 166 B 1 
ATOM   3024 C CD1 . LEU   B 2 166 ? -14.340 -0.871  9.212   1.00 88.62 166 B 1 
ATOM   3025 C CD2 . LEU   B 2 166 ? -14.611 1.556   9.674   1.00 88.18 166 B 1 
ATOM   3026 N N   . SER   B 2 167 ? -11.951 1.561   4.954   1.00 94.81 167 B 1 
ATOM   3027 C CA  . SER   B 2 167 ? -10.781 1.707   4.093   1.00 94.80 167 B 1 
ATOM   3028 C C   . SER   B 2 167 ? -11.085 1.217   2.683   1.00 95.41 167 B 1 
ATOM   3029 O O   . SER   B 2 167 ? -11.941 0.355   2.482   1.00 94.86 167 B 1 
ATOM   3030 C CB  . SER   B 2 167 ? -9.579  0.939   4.660   1.00 93.31 167 B 1 
ATOM   3031 O OG  . SER   B 2 167 ? -9.776  -0.460  4.584   1.00 87.65 167 B 1 
ATOM   3032 N N   . VAL   B 2 168 ? -10.333 1.733   1.725   1.00 95.81 168 B 1 
ATOM   3033 C CA  . VAL   B 2 168 ? -10.312 1.243   0.348   1.00 96.21 168 B 1 
ATOM   3034 C C   . VAL   B 2 168 ? -8.873  1.202   -0.150  1.00 96.12 168 B 1 
ATOM   3035 O O   . VAL   B 2 168 ? -8.073  2.088   0.156   1.00 94.92 168 B 1 
ATOM   3036 C CB  . VAL   B 2 168 ? -11.243 2.072   -0.556  1.00 95.52 168 B 1 
ATOM   3037 C CG1 . VAL   B 2 168 ? -10.857 3.547   -0.630  1.00 91.15 168 B 1 
ATOM   3038 C CG2 . VAL   B 2 168 ? -11.320 1.500   -1.975  1.00 89.59 168 B 1 
ATOM   3039 N N   . LEU   B 2 169 ? -8.544  0.155   -0.892  1.00 95.51 169 B 1 
ATOM   3040 C CA  . LEU   B 2 169 ? -7.241  -0.043  -1.517  1.00 95.09 169 B 1 
ATOM   3041 C C   . LEU   B 2 169 ? -7.427  -0.467  -2.972  1.00 95.41 169 B 1 
ATOM   3042 O O   . LEU   B 2 169 ? -8.336  -1.230  -3.293  1.00 94.43 169 B 1 
ATOM   3043 C CB  . LEU   B 2 169 ? -6.453  -1.113  -0.744  1.00 93.54 169 B 1 
ATOM   3044 C CG  . LEU   B 2 169 ? -6.022  -0.696  0.671   1.00 90.10 169 B 1 
ATOM   3045 C CD1 . LEU   B 2 169 ? -5.468  -1.907  1.410   1.00 84.77 169 B 1 
ATOM   3046 C CD2 . LEU   B 2 169 ? -4.930  0.374   0.637   1.00 84.06 169 B 1 
ATOM   3047 N N   . VAL   B 2 170 ? -6.525  -0.019  -3.830  1.00 94.65 170 B 1 
ATOM   3048 C CA  . VAL   B 2 170 ? -6.453  -0.447  -5.228  1.00 94.08 170 B 1 
ATOM   3049 C C   . VAL   B 2 170 ? -5.299  -1.431  -5.370  1.00 93.45 170 B 1 
ATOM   3050 O O   . VAL   B 2 170 ? -4.134  -1.033  -5.347  1.00 92.16 170 B 1 
ATOM   3051 C CB  . VAL   B 2 170 ? -6.289  0.749   -6.183  1.00 93.67 170 B 1 
ATOM   3052 C CG1 . VAL   B 2 170 ? -6.317  0.273   -7.638  1.00 90.83 170 B 1 
ATOM   3053 C CG2 . VAL   B 2 170 ? -7.404  1.788   -5.995  1.00 91.43 170 B 1 
ATOM   3054 N N   . TYR   B 2 171 ? -5.612  -2.716  -5.532  1.00 92.76 171 B 1 
ATOM   3055 C CA  . TYR   B 2 171 ? -4.614  -3.744  -5.802  1.00 91.86 171 B 1 
ATOM   3056 C C   . TYR   B 2 171 ? -4.415  -3.934  -7.306  1.00 91.95 171 B 1 
ATOM   3057 O O   . TYR   B 2 171 ? -5.381  -3.893  -8.080  1.00 90.65 171 B 1 
ATOM   3058 C CB  . TYR   B 2 171 ? -4.996  -5.055  -5.113  1.00 89.88 171 B 1 
ATOM   3059 C CG  . TYR   B 2 171 ? -4.723  -5.040  -3.620  1.00 85.69 171 B 1 
ATOM   3060 C CD1 . TYR   B 2 171 ? -3.436  -5.336  -3.136  1.00 79.30 171 B 1 
ATOM   3061 C CD2 . TYR   B 2 171 ? -5.746  -4.711  -2.711  1.00 78.35 171 B 1 
ATOM   3062 C CE1 . TYR   B 2 171 ? -3.167  -5.309  -1.755  1.00 74.30 171 B 1 
ATOM   3063 C CE2 . TYR   B 2 171 ? -5.484  -4.677  -1.325  1.00 73.88 171 B 1 
ATOM   3064 C CZ  . TYR   B 2 171 ? -4.190  -4.978  -0.850  1.00 74.35 171 B 1 
ATOM   3065 O OH  . TYR   B 2 171 ? -3.935  -4.945  0.493   1.00 69.98 171 B 1 
ATOM   3066 N N   . PRO   B 2 172 ? -3.163  -4.159  -7.750  1.00 87.98 172 B 1 
ATOM   3067 C CA  . PRO   B 2 172 ? -2.922  -4.629  -9.103  1.00 86.12 172 B 1 
ATOM   3068 C C   . PRO   B 2 172 ? -3.484  -6.048  -9.273  1.00 86.15 172 B 1 
ATOM   3069 O O   . PRO   B 2 172 ? -3.531  -6.834  -8.327  1.00 83.06 172 B 1 
ATOM   3070 C CB  . PRO   B 2 172 ? -1.406  -4.575  -9.287  1.00 83.05 172 B 1 
ATOM   3071 C CG  . PRO   B 2 172 ? -0.872  -4.812  -7.871  1.00 81.14 172 B 1 
ATOM   3072 C CD  . PRO   B 2 172 ? -1.931  -4.164  -6.981  1.00 84.37 172 B 1 
ATOM   3073 N N   . HIS   B 2 173 ? -3.873  -6.369  -10.496 1.00 85.80 173 B 1 
ATOM   3074 C CA  . HIS   B 2 173 ? -4.244  -7.716  -10.920 1.00 84.37 173 B 1 
ATOM   3075 C C   . HIS   B 2 173 ? -3.245  -8.221  -11.972 1.00 83.95 173 B 1 
ATOM   3076 O O   . HIS   B 2 173 ? -2.537  -7.423  -12.587 1.00 79.84 173 B 1 
ATOM   3077 C CB  . HIS   B 2 173 ? -5.691  -7.683  -11.428 1.00 81.94 173 B 1 
ATOM   3078 C CG  . HIS   B 2 173 ? -6.291  -9.044  -11.613 1.00 81.04 173 B 1 
ATOM   3079 N ND1 . HIS   B 2 173 ? -6.169  -9.838  -12.724 1.00 70.82 173 B 1 
ATOM   3080 C CD2 . HIS   B 2 173 ? -7.015  -9.769  -10.691 1.00 70.40 173 B 1 
ATOM   3081 C CE1 . HIS   B 2 173 ? -6.778  -11.016 -12.476 1.00 70.12 173 B 1 
ATOM   3082 N NE2 . HIS   B 2 173 ? -7.314  -11.007 -11.252 1.00 72.24 173 B 1 
ATOM   3083 N N   . ASP   B 2 174 ? -3.191  -9.538  -12.182 1.00 82.10 174 B 1 
ATOM   3084 C CA  . ASP   B 2 174 ? -2.307  -10.146 -13.184 1.00 81.06 174 B 1 
ATOM   3085 C C   . ASP   B 2 174 ? -2.705  -9.762  -14.618 1.00 82.74 174 B 1 
ATOM   3086 O O   . ASP   B 2 174 ? -1.845  -9.610  -15.484 1.00 78.19 174 B 1 
ATOM   3087 C CB  . ASP   B 2 174 ? -2.325  -11.670 -13.013 1.00 76.62 174 B 1 
ATOM   3088 C CG  . ASP   B 2 174 ? -1.738  -12.153 -11.680 1.00 70.24 174 B 1 
ATOM   3089 O OD1 . ASP   B 2 174 ? -0.866  -11.446 -11.121 1.00 62.70 174 B 1 
ATOM   3090 O OD2 . ASP   B 2 174 ? -2.157  -13.239 -11.228 1.00 63.37 174 B 1 
ATOM   3091 N N   . ASP   B 2 175 ? -4.008  -9.560  -14.857 1.00 85.17 175 B 1 
ATOM   3092 C CA  . ASP   B 2 175 ? -4.502  -9.085  -16.144 1.00 85.95 175 B 1 
ATOM   3093 C C   . ASP   B 2 175 ? -4.192  -7.587  -16.323 1.00 86.41 175 B 1 
ATOM   3094 O O   . ASP   B 2 175 ? -4.576  -6.764  -15.482 1.00 83.23 175 B 1 
ATOM   3095 C CB  . ASP   B 2 175 ? -6.012  -9.320  -16.280 1.00 83.59 175 B 1 
ATOM   3096 C CG  . ASP   B 2 175 ? -6.433  -10.786 -16.286 1.00 77.24 175 B 1 
ATOM   3097 O OD1 . ASP   B 2 175 ? -5.673  -11.617 -16.825 1.00 69.82 175 B 1 
ATOM   3098 O OD2 . ASP   B 2 175 ? -7.548  -11.054 -15.772 1.00 70.65 175 B 1 
ATOM   3099 N N   . PRO   B 2 176 ? -3.555  -7.191  -17.440 1.00 83.22 176 B 1 
ATOM   3100 C CA  . PRO   B 2 176 ? -3.311  -5.784  -17.728 1.00 80.26 176 B 1 
ATOM   3101 C C   . PRO   B 2 176 ? -4.630  -5.008  -17.844 1.00 79.33 176 B 1 
ATOM   3102 O O   . PRO   B 2 176 ? -5.590  -5.466  -18.456 1.00 72.71 176 B 1 
ATOM   3103 C CB  . PRO   B 2 176 ? -2.500  -5.736  -19.032 1.00 77.38 176 B 1 
ATOM   3104 C CG  . PRO   B 2 176 ? -2.346  -7.173  -19.503 1.00 75.21 176 B 1 
ATOM   3105 C CD  . PRO   B 2 176 ? -3.107  -8.052  -18.515 1.00 78.44 176 B 1 
ATOM   3106 N N   . GLY   B 2 177 ? -4.652  -3.812  -17.271 1.00 81.66 177 B 1 
ATOM   3107 C CA  . GLY   B 2 177 ? -5.842  -2.949  -17.269 1.00 82.80 177 B 1 
ATOM   3108 C C   . GLY   B 2 177 ? -6.914  -3.320  -16.237 1.00 86.44 177 B 1 
ATOM   3109 O O   . GLY   B 2 177 ? -7.804  -2.509  -15.983 1.00 83.48 177 B 1 
ATOM   3110 N N   . VAL   B 2 178 ? -6.803  -4.483  -15.603 1.00 90.66 178 B 1 
ATOM   3111 C CA  . VAL   B 2 178 ? -7.684  -4.895  -14.508 1.00 91.81 178 B 1 
ATOM   3112 C C   . VAL   B 2 178 ? -7.055  -4.527  -13.166 1.00 91.97 178 B 1 
ATOM   3113 O O   . VAL   B 2 178 ? -5.846  -4.634  -12.963 1.00 89.66 178 B 1 
ATOM   3114 C CB  . VAL   B 2 178 ? -8.027  -6.390  -14.598 1.00 90.16 178 B 1 
ATOM   3115 C CG1 . VAL   B 2 178 ? -9.020  -6.794  -13.510 1.00 83.79 178 B 1 
ATOM   3116 C CG2 . VAL   B 2 178 ? -8.655  -6.745  -15.955 1.00 84.38 178 B 1 
ATOM   3117 N N   . LYS   B 2 179 ? -7.897  -4.106  -12.234 1.00 92.98 179 B 1 
ATOM   3118 C CA  . LYS   B 2 179 ? -7.537  -3.860  -10.834 1.00 93.30 179 B 1 
ATOM   3119 C C   . LYS   B 2 179 ? -8.563  -4.528  -9.920  1.00 94.21 179 B 1 
ATOM   3120 O O   . LYS   B 2 179 ? -9.655  -4.885  -10.355 1.00 92.75 179 B 1 
ATOM   3121 C CB  . LYS   B 2 179 ? -7.462  -2.344  -10.567 1.00 91.79 179 B 1 
ATOM   3122 C CG  . LYS   B 2 179 ? -6.400  -1.589  -11.391 1.00 89.14 179 B 1 
ATOM   3123 C CD  . LYS   B 2 179 ? -5.000  -1.654  -10.786 1.00 82.75 179 B 1 
ATOM   3124 C CE  . LYS   B 2 179 ? -4.059  -0.771  -11.624 1.00 77.46 179 B 1 
ATOM   3125 N NZ  . LYS   B 2 179 ? -2.892  -0.253  -10.848 1.00 67.95 179 B 1 
ATOM   3126 N N   . VAL   B 2 180 ? -8.209  -4.670  -8.654  1.00 94.11 180 B 1 
ATOM   3127 C CA  . VAL   B 2 180 ? -9.131  -5.125  -7.609  1.00 94.07 180 B 1 
ATOM   3128 C C   . VAL   B 2 180 ? -9.280  -4.007  -6.584  1.00 94.52 180 B 1 
ATOM   3129 O O   . VAL   B 2 180 ? -8.295  -3.582  -5.980  1.00 93.83 180 B 1 
ATOM   3130 C CB  . VAL   B 2 180 ? -8.670  -6.442  -6.962  1.00 92.83 180 B 1 
ATOM   3131 C CG1 . VAL   B 2 180 ? -9.700  -6.949  -5.946  1.00 89.50 180 B 1 
ATOM   3132 C CG2 . VAL   B 2 180 ? -8.477  -7.545  -8.017  1.00 89.40 180 B 1 
ATOM   3133 N N   . LEU   B 2 181 ? -10.500 -3.530  -6.407  1.00 95.51 181 B 1 
ATOM   3134 C CA  . LEU   B 2 181 ? -10.851 -2.650  -5.298  1.00 95.81 181 B 1 
ATOM   3135 C C   . LEU   B 2 181 ? -11.142 -3.513  -4.073  1.00 95.57 181 B 1 
ATOM   3136 O O   . LEU   B 2 181 ? -12.022 -4.372  -4.117  1.00 94.75 181 B 1 
ATOM   3137 C CB  . LEU   B 2 181 ? -12.062 -1.774  -5.655  1.00 95.97 181 B 1 
ATOM   3138 C CG  . LEU   B 2 181 ? -11.823 -0.755  -6.781  1.00 94.40 181 B 1 
ATOM   3139 C CD1 . LEU   B 2 181 ? -13.109 0.024   -7.042  1.00 91.93 181 B 1 
ATOM   3140 C CD2 . LEU   B 2 181 ? -10.726 0.248   -6.427  1.00 91.78 181 B 1 
ATOM   3141 N N   . VAL   B 2 182 ? -10.423 -3.266  -2.988  1.00 95.02 182 B 1 
ATOM   3142 C CA  . VAL   B 2 182 ? -10.607 -3.958  -1.713  1.00 94.57 182 B 1 
ATOM   3143 C C   . VAL   B 2 182 ? -11.180 -2.971  -0.709  1.00 94.93 182 B 1 
ATOM   3144 O O   . VAL   B 2 182 ? -10.488 -2.047  -0.284  1.00 94.40 182 B 1 
ATOM   3145 C CB  . VAL   B 2 182 ? -9.291  -4.580  -1.216  1.00 93.27 182 B 1 
ATOM   3146 C CG1 . VAL   B 2 182 ? -9.519  -5.348  0.092   1.00 90.54 182 B 1 
ATOM   3147 C CG2 . VAL   B 2 182 ? -8.707  -5.542  -2.257  1.00 90.55 182 B 1 
ATOM   3148 N N   . PHE   B 2 183 ? -12.428 -3.180  -0.334  1.00 95.60 183 B 1 
ATOM   3149 C CA  . PHE   B 2 183 ? -13.114 -2.400  0.683   1.00 95.63 183 B 1 
ATOM   3150 C C   . PHE   B 2 183 ? -13.136 -3.157  2.009   1.00 95.16 183 B 1 
ATOM   3151 O O   . PHE   B 2 183 ? -13.367 -4.364  2.043   1.00 94.06 183 B 1 
ATOM   3152 C CB  . PHE   B 2 183 ? -14.537 -2.070  0.225   1.00 95.82 183 B 1 
ATOM   3153 C CG  . PHE   B 2 183 ? -14.605 -1.120  -0.956  1.00 96.13 183 B 1 
ATOM   3154 C CD1 . PHE   B 2 183 ? -14.736 0.263   -0.743  1.00 93.29 183 B 1 
ATOM   3155 C CD2 . PHE   B 2 183 ? -14.543 -1.615  -2.273  1.00 93.08 183 B 1 
ATOM   3156 C CE1 . PHE   B 2 183 ? -14.807 1.146   -1.829  1.00 93.21 183 B 1 
ATOM   3157 C CE2 . PHE   B 2 183 ? -14.607 -0.731  -3.366  1.00 93.11 183 B 1 
ATOM   3158 C CZ  . PHE   B 2 183 ? -14.742 0.650   -3.142  1.00 95.10 183 B 1 
ATOM   3159 N N   . ARG   B 2 184 ? -12.967 -2.431  3.115   1.00 94.99 184 B 1 
ATOM   3160 C CA  . ARG   B 2 184 ? -13.506 -2.844  4.414   1.00 94.81 184 B 1 
ATOM   3161 C C   . ARG   B 2 184 ? -14.678 -1.939  4.752   1.00 95.26 184 B 1 
ATOM   3162 O O   . ARG   B 2 184 ? -14.544 -0.716  4.729   1.00 94.46 184 B 1 
ATOM   3163 C CB  . ARG   B 2 184 ? -12.444 -2.853  5.513   1.00 93.60 184 B 1 
ATOM   3164 C CG  . ARG   B 2 184 ? -11.514 -4.065  5.378   1.00 86.57 184 B 1 
ATOM   3165 C CD  . ARG   B 2 184 ? -10.622 -4.243  6.601   1.00 83.31 184 B 1 
ATOM   3166 N NE  . ARG   B 2 184 ? -11.333 -4.785  7.773   1.00 80.16 184 B 1 
ATOM   3167 C CZ  . ARG   B 2 184 ? -11.504 -6.063  8.109   1.00 76.58 184 B 1 
ATOM   3168 N NH1 . ARG   B 2 184 ? -11.064 -7.040  7.366   1.00 68.30 184 B 1 
ATOM   3169 N NH2 . ARG   B 2 184 ? -12.114 -6.391  9.205   1.00 70.44 184 B 1 
ATOM   3170 N N   . VAL   B 2 185 ? -15.808 -2.560  5.060   1.00 95.13 185 B 1 
ATOM   3171 C CA  . VAL   B 2 185 ? -17.063 -1.876  5.384   1.00 95.30 185 B 1 
ATOM   3172 C C   . VAL   B 2 185 ? -17.469 -2.174  6.823   1.00 95.09 185 B 1 
ATOM   3173 O O   . VAL   B 2 185 ? -17.326 -3.299  7.299   1.00 93.74 185 B 1 
ATOM   3174 C CB  . VAL   B 2 185 ? -18.184 -2.222  4.387   1.00 94.66 185 B 1 
ATOM   3175 C CG1 . VAL   B 2 185 ? -17.885 -1.613  3.013   1.00 89.25 185 B 1 
ATOM   3176 C CG2 . VAL   B 2 185 ? -18.408 -3.731  4.207   1.00 88.57 185 B 1 
ATOM   3177 N N   . LYS   B 2 186 ? -17.961 -1.166  7.526   1.00 93.58 186 B 1 
ATOM   3178 C CA  . LYS   B 2 186 ? -18.308 -1.230  8.949   1.00 92.56 186 B 1 
ATOM   3179 C C   . LYS   B 2 186 ? -19.688 -1.862  9.152   1.00 92.40 186 B 1 
ATOM   3180 O O   . LYS   B 2 186 ? -20.624 -1.191  9.585   1.00 89.82 186 B 1 
ATOM   3181 C CB  . LYS   B 2 186 ? -18.174 0.170   9.566   1.00 91.15 186 B 1 
ATOM   3182 C CG  . LYS   B 2 186 ? -18.211 0.137   11.100  1.00 87.04 186 B 1 
ATOM   3183 C CD  . LYS   B 2 186 ? -18.256 1.559   11.667  1.00 83.57 186 B 1 
ATOM   3184 C CE  . LYS   B 2 186 ? -18.372 1.521   13.192  1.00 75.64 186 B 1 
ATOM   3185 N NZ  . LYS   B 2 186 ? -18.643 2.871   13.747  1.00 66.92 186 B 1 
ATOM   3186 N N   . THR   B 2 187 ? -19.819 -3.125  8.826   1.00 93.17 187 B 1 
ATOM   3187 C CA  . THR   B 2 187 ? -21.044 -3.897  9.045   1.00 93.34 187 B 1 
ATOM   3188 C C   . THR   B 2 187 ? -20.717 -5.370  9.252   1.00 93.70 187 B 1 
ATOM   3189 O O   . THR   B 2 187 ? -19.739 -5.885  8.705   1.00 92.44 187 B 1 
ATOM   3190 C CB  . THR   B 2 187 ? -22.046 -3.703  7.894   1.00 92.04 187 B 1 
ATOM   3191 O OG1 . THR   B 2 187 ? -23.227 -4.414  8.176   1.00 86.81 187 B 1 
ATOM   3192 C CG2 . THR   B 2 187 ? -21.544 -4.189  6.529   1.00 85.94 187 B 1 
ATOM   3193 N N   . MET   B 2 188 ? -21.543 -6.041  10.053  1.00 93.28 188 B 1 
ATOM   3194 C CA  . MET   B 2 188 ? -21.539 -7.496  10.194  1.00 93.25 188 B 1 
ATOM   3195 C C   . MET   B 2 188 ? -22.403 -8.167  9.117   1.00 93.79 188 B 1 
ATOM   3196 O O   . MET   B 2 188 ? -22.203 -9.338  8.798   1.00 91.59 188 B 1 
ATOM   3197 C CB  . MET   B 2 188 ? -22.020 -7.836  11.610  1.00 92.80 188 B 1 
ATOM   3198 C CG  . MET   B 2 188 ? -21.933 -9.326  11.927  1.00 90.46 188 B 1 
ATOM   3199 S SD  . MET   B 2 188 ? -22.279 -9.698  13.660  1.00 86.87 188 B 1 
ATOM   3200 C CE  . MET   B 2 188 ? -22.270 -11.506 13.594  1.00 80.87 188 B 1 
ATOM   3201 N N   . ASN   B 2 189 ? -23.337 -7.421  8.529   1.00 93.18 189 B 1 
ATOM   3202 C CA  . ASN   B 2 189 ? -24.233 -7.896  7.478   1.00 92.92 189 B 1 
ATOM   3203 C C   . ASN   B 2 189 ? -23.952 -7.204  6.130   1.00 93.32 189 B 1 
ATOM   3204 O O   . ASN   B 2 189 ? -24.659 -6.261  5.759   1.00 92.10 189 B 1 
ATOM   3205 C CB  . ASN   B 2 189 ? -25.682 -7.704  7.944   1.00 91.49 189 B 1 
ATOM   3206 C CG  . ASN   B 2 189 ? -26.675 -8.203  6.905   1.00 90.34 189 B 1 
ATOM   3207 O OD1 . ASN   B 2 189 ? -26.374 -8.994  6.029   1.00 85.04 189 B 1 
ATOM   3208 N ND2 . ASN   B 2 189 ? -27.898 -7.741  6.972   1.00 83.80 189 B 1 
ATOM   3209 N N   . PRO   B 2 190 ? -22.967 -7.665  5.359   1.00 92.44 190 B 1 
ATOM   3210 C CA  . PRO   B 2 190 ? -22.673 -7.078  4.053   1.00 91.99 190 B 1 
ATOM   3211 C C   . PRO   B 2 190 ? -23.657 -7.499  2.951   1.00 92.67 190 B 1 
ATOM   3212 O O   . PRO   B 2 190 ? -23.529 -7.045  1.820   1.00 91.28 190 B 1 
ATOM   3213 C CB  . PRO   B 2 190 ? -21.236 -7.512  3.754   1.00 90.09 190 B 1 
ATOM   3214 C CG  . PRO   B 2 190 ? -21.158 -8.894  4.409   1.00 89.35 190 B 1 
ATOM   3215 C CD  . PRO   B 2 190 ? -22.021 -8.725  5.664   1.00 91.46 190 B 1 
ATOM   3216 N N   . LEU   B 2 191 ? -24.638 -8.358  3.239   1.00 92.21 191 B 1 
ATOM   3217 C CA  . LEU   B 2 191 ? -25.530 -8.938  2.227   1.00 91.67 191 B 1 
ATOM   3218 C C   . LEU   B 2 191 ? -26.301 -7.904  1.390   1.00 92.23 191 B 1 
ATOM   3219 O O   . LEU   B 2 191 ? -26.334 -8.066  0.167   1.00 91.64 191 B 1 
ATOM   3220 C CB  . LEU   B 2 191 ? -26.508 -9.938  2.862   1.00 90.59 191 B 1 
ATOM   3221 C CG  . LEU   B 2 191 ? -25.866 -11.164 3.518   1.00 87.51 191 B 1 
ATOM   3222 C CD1 . LEU   B 2 191 ? -26.969 -11.975 4.191   1.00 83.53 191 B 1 
ATOM   3223 C CD2 . LEU   B 2 191 ? -25.149 -12.049 2.495   1.00 83.41 191 B 1 
ATOM   3224 N N   . PRO   B 2 192 ? -26.884 -6.839  1.964   1.00 92.21 192 B 1 
ATOM   3225 C CA  . PRO   B 2 192 ? -27.569 -5.814  1.168   1.00 91.84 192 B 1 
ATOM   3226 C C   . PRO   B 2 192 ? -26.626 -5.138  0.172   1.00 92.88 192 B 1 
ATOM   3227 O O   . PRO   B 2 192 ? -26.981 -4.934  -0.992  1.00 91.88 192 B 1 
ATOM   3228 C CB  . PRO   B 2 192 ? -28.140 -4.812  2.178   1.00 90.43 192 B 1 
ATOM   3229 C CG  . PRO   B 2 192 ? -28.232 -5.612  3.477   1.00 89.30 192 B 1 
ATOM   3230 C CD  . PRO   B 2 192 ? -27.028 -6.543  3.381   1.00 91.70 192 B 1 
ATOM   3231 N N   . PHE   B 2 193 ? -25.401 -4.859  0.611   1.00 93.53 193 B 1 
ATOM   3232 C CA  . PHE   B 2 193 ? -24.362 -4.270  -0.232  1.00 93.99 193 B 1 
ATOM   3233 C C   . PHE   B 2 193 ? -23.915 -5.234  -1.342  1.00 94.32 193 B 1 
ATOM   3234 O O   . PHE   B 2 193 ? -23.885 -4.853  -2.508  1.00 93.86 193 B 1 
ATOM   3235 C CB  . PHE   B 2 193 ? -23.194 -3.834  0.659   1.00 94.06 193 B 1 
ATOM   3236 C CG  . PHE   B 2 193 ? -22.013 -3.252  -0.094  1.00 94.46 193 B 1 
ATOM   3237 C CD1 . PHE   B 2 193 ? -20.712 -3.726  0.159   1.00 91.48 193 B 1 
ATOM   3238 C CD2 . PHE   B 2 193 ? -22.207 -2.231  -1.041  1.00 91.73 193 B 1 
ATOM   3239 C CE1 . PHE   B 2 193 ? -19.616 -3.174  -0.517  1.00 91.47 193 B 1 
ATOM   3240 C CE2 . PHE   B 2 193 ? -21.108 -1.685  -1.729  1.00 91.20 193 B 1 
ATOM   3241 C CZ  . PHE   B 2 193 ? -19.814 -2.156  -1.463  1.00 92.55 193 B 1 
ATOM   3242 N N   . LEU   B 2 194 ? -23.664 -6.500  -1.018  1.00 93.51 194 B 1 
ATOM   3243 C CA  . LEU   B 2 194 ? -23.304 -7.531  -1.996  1.00 93.05 194 B 1 
ATOM   3244 C C   . LEU   B 2 194 ? -24.396 -7.736  -3.055  1.00 93.11 194 B 1 
ATOM   3245 O O   . LEU   B 2 194 ? -24.096 -7.833  -4.245  1.00 92.70 194 B 1 
ATOM   3246 C CB  . LEU   B 2 194 ? -23.023 -8.849  -1.258  1.00 92.38 194 B 1 
ATOM   3247 C CG  . LEU   B 2 194 ? -21.719 -8.867  -0.443  1.00 90.24 194 B 1 
ATOM   3248 C CD1 . LEU   B 2 194 ? -21.674 -10.141 0.404   1.00 87.14 194 B 1 
ATOM   3249 C CD2 . LEU   B 2 194 ? -20.486 -8.847  -1.348  1.00 86.99 194 B 1 
ATOM   3250 N N   . GLN   B 2 195 ? -25.663 -7.756  -2.647  1.00 93.05 195 B 1 
ATOM   3251 C CA  . GLN   B 2 195 ? -26.787 -7.850  -3.581  1.00 92.20 195 B 1 
ATOM   3252 C C   . GLN   B 2 195 ? -26.871 -6.635  -4.501  1.00 92.82 195 B 1 
ATOM   3253 O O   . GLN   B 2 195 ? -27.143 -6.781  -5.692  1.00 92.24 195 B 1 
ATOM   3254 C CB  . GLN   B 2 195 ? -28.104 -7.942  -2.815  1.00 91.07 195 B 1 
ATOM   3255 C CG  . GLN   B 2 195 ? -28.374 -9.308  -2.177  1.00 85.82 195 B 1 
ATOM   3256 C CD  . GLN   B 2 195 ? -29.741 -9.306  -1.484  1.00 81.23 195 B 1 
ATOM   3257 O OE1 . GLN   B 2 195 ? -30.504 -8.353  -1.527  1.00 74.70 195 B 1 
ATOM   3258 N NE2 . GLN   B 2 195 ? -30.127 -10.370 -0.838  1.00 71.23 195 B 1 
ATOM   3259 N N   . ALA   B 2 196 ? -26.661 -5.443  -3.963  1.00 93.63 196 B 1 
ATOM   3260 C CA  . ALA   B 2 196 ? -26.683 -4.219  -4.755  1.00 94.12 196 B 1 
ATOM   3261 C C   . ALA   B 2 196 ? -25.535 -4.192  -5.780  1.00 94.62 196 B 1 
ATOM   3262 O O   . ALA   B 2 196 ? -25.769 -3.889  -6.951  1.00 94.14 196 B 1 
ATOM   3263 C CB  . ALA   B 2 196 ? -26.652 -3.032  -3.797  1.00 94.30 196 B 1 
ATOM   3264 N N   . LEU   B 2 197 ? -24.337 -4.613  -5.372  1.00 94.79 197 B 1 
ATOM   3265 C CA  . LEU   B 2 197 ? -23.187 -4.776  -6.268  1.00 94.67 197 B 1 
ATOM   3266 C C   . LEU   B 2 197 ? -23.490 -5.746  -7.417  1.00 94.43 197 B 1 
ATOM   3267 O O   . LEU   B 2 197 ? -23.255 -5.414  -8.577  1.00 93.81 197 B 1 
ATOM   3268 C CB  . LEU   B 2 197 ? -21.979 -5.274  -5.459  1.00 94.96 197 B 1 
ATOM   3269 C CG  . LEU   B 2 197 ? -21.340 -4.231  -4.530  1.00 94.48 197 B 1 
ATOM   3270 C CD1 . LEU   B 2 197 ? -20.297 -4.929  -3.660  1.00 92.50 197 B 1 
ATOM   3271 C CD2 . LEU   B 2 197 ? -20.649 -3.116  -5.311  1.00 92.32 197 B 1 
ATOM   3272 N N   . GLN   B 2 198 ? -24.064 -6.915  -7.116  1.00 93.31 198 B 1 
ATOM   3273 C CA  . GLN   B 2 198 ? -24.453 -7.885  -8.142  1.00 91.82 198 B 1 
ATOM   3274 C C   . GLN   B 2 198 ? -25.521 -7.337  -9.090  1.00 92.36 198 B 1 
ATOM   3275 O O   . GLN   B 2 198 ? -25.397 -7.497  -10.303 1.00 91.12 198 B 1 
ATOM   3276 C CB  . GLN   B 2 198 ? -24.953 -9.182  -7.494  1.00 89.65 198 B 1 
ATOM   3277 C CG  . GLN   B 2 198 ? -23.865 -10.253 -7.411  1.00 80.17 198 B 1 
ATOM   3278 C CD  . GLN   B 2 198 ? -24.412 -11.591 -6.921  1.00 74.88 198 B 1 
ATOM   3279 O OE1 . GLN   B 2 198 ? -25.528 -11.707 -6.442  1.00 67.54 198 B 1 
ATOM   3280 N NE2 . GLN   B 2 198 ? -23.659 -12.661 -7.026  1.00 64.53 198 B 1 
ATOM   3281 N N   . ARG   B 2 199 ? -26.561 -6.675  -8.572  1.00 93.13 199 B 1 
ATOM   3282 C CA  . ARG   B 2 199 ? -27.625 -6.082  -9.406  1.00 93.25 199 B 1 
ATOM   3283 C C   . ARG   B 2 199 ? -27.084 -5.016  -10.350 1.00 93.67 199 B 1 
ATOM   3284 O O   . ARG   B 2 199 ? -27.558 -4.922  -11.477 1.00 92.20 199 B 1 
ATOM   3285 C CB  . ARG   B 2 199 ? -28.719 -5.469  -8.526  1.00 92.75 199 B 1 
ATOM   3286 C CG  . ARG   B 2 199 ? -29.628 -6.519  -7.880  1.00 84.33 199 B 1 
ATOM   3287 C CD  . ARG   B 2 199 ? -30.700 -5.811  -7.055  1.00 82.72 199 B 1 
ATOM   3288 N NE  . ARG   B 2 199 ? -30.957 -6.490  -5.774  1.00 74.79 199 B 1 
ATOM   3289 C CZ  . ARG   B 2 199 ? -31.657 -6.005  -4.766  1.00 68.55 199 B 1 
ATOM   3290 N NH1 . ARG   B 2 199 ? -32.299 -4.870  -4.849  1.00 61.12 199 B 1 
ATOM   3291 N NH2 . ARG   B 2 199 ? -31.716 -6.653  -3.637  1.00 60.08 199 B 1 
ATOM   3292 N N   . ASN   B 2 200 ? -26.089 -4.265  -9.913  1.00 93.94 200 B 1 
ATOM   3293 C CA  . ASN   B 2 200 ? -25.439 -3.242  -10.731 1.00 93.75 200 B 1 
ATOM   3294 C C   . ASN   B 2 200 ? -24.338 -3.804  -11.650 1.00 93.84 200 B 1 
ATOM   3295 O O   . ASN   B 2 200 ? -23.688 -3.052  -12.366 1.00 91.20 200 B 1 
ATOM   3296 C CB  . ASN   B 2 200 ? -24.958 -2.111  -9.812  1.00 93.25 200 B 1 
ATOM   3297 C CG  . ASN   B 2 200 ? -26.100 -1.256  -9.281  1.00 90.14 200 B 1 
ATOM   3298 O OD1 . ASN   B 2 200 ? -27.276 -1.524  -9.446  1.00 77.82 200 B 1 
ATOM   3299 N ND2 . ASN   B 2 200 ? -25.783 -0.162  -8.632  1.00 76.35 200 B 1 
ATOM   3300 N N   . GLY   B 2 201 ? -24.139 -5.121  -11.668 1.00 93.39 201 B 1 
ATOM   3301 C CA  . GLY   B 2 201 ? -23.213 -5.798  -12.581 1.00 93.14 201 B 1 
ATOM   3302 C C   . GLY   B 2 201 ? -21.740 -5.744  -12.171 1.00 94.01 201 B 1 
ATOM   3303 O O   . GLY   B 2 201 ? -20.875 -6.039  -12.999 1.00 91.59 201 B 1 
ATOM   3304 N N   . HIS   B 2 202 ? -21.434 -5.408  -10.928 1.00 94.14 202 B 1 
ATOM   3305 C CA  . HIS   B 2 202 ? -20.061 -5.455  -10.424 1.00 94.28 202 B 1 
ATOM   3306 C C   . HIS   B 2 202 ? -19.585 -6.898  -10.235 1.00 94.16 202 B 1 
ATOM   3307 O O   . HIS   B 2 202 ? -20.325 -7.766  -9.769  1.00 92.87 202 B 1 
ATOM   3308 C CB  . HIS   B 2 202 ? -19.935 -4.660  -9.126  1.00 94.24 202 B 1 
ATOM   3309 C CG  . HIS   B 2 202 ? -20.160 -3.186  -9.315  1.00 95.06 202 B 1 
ATOM   3310 N ND1 . HIS   B 2 202 ? -19.349 -2.319  -10.028 1.00 84.94 202 B 1 
ATOM   3311 C CD2 . HIS   B 2 202 ? -21.220 -2.457  -8.833  1.00 84.79 202 B 1 
ATOM   3312 C CE1 . HIS   B 2 202 ? -19.916 -1.101  -9.974  1.00 88.00 202 B 1 
ATOM   3313 N NE2 . HIS   B 2 202 ? -21.044 -1.147  -9.254  1.00 89.36 202 B 1 
ATOM   3314 N N   . HIS   B 2 203 ? -18.322 -7.154  -10.561 1.00 93.72 203 B 1 
ATOM   3315 C CA  . HIS   B 2 203 ? -17.712 -8.470  -10.412 1.00 93.06 203 B 1 
ATOM   3316 C C   . HIS   B 2 203 ? -17.111 -8.626  -9.011  1.00 92.99 203 B 1 
ATOM   3317 O O   . HIS   B 2 203 ? -15.942 -8.300  -8.779  1.00 91.32 203 B 1 
ATOM   3318 C CB  . HIS   B 2 203 ? -16.693 -8.692  -11.540 1.00 91.57 203 B 1 
ATOM   3319 C CG  . HIS   B 2 203 ? -16.232 -10.117 -11.703 1.00 86.55 203 B 1 
ATOM   3320 N ND1 . HIS   B 2 203 ? -15.751 -10.652 -12.885 1.00 73.85 203 B 1 
ATOM   3321 C CD2 . HIS   B 2 203 ? -16.189 -11.128 -10.777 1.00 72.86 203 B 1 
ATOM   3322 C CE1 . HIS   B 2 203 ? -15.432 -11.932 -12.672 1.00 73.79 203 B 1 
ATOM   3323 N NE2 . HIS   B 2 203 ? -15.683 -12.259 -11.396 1.00 75.16 203 B 1 
ATOM   3324 N N   . VAL   B 2 204 ? -17.901 -9.146  -8.083  1.00 92.87 204 B 1 
ATOM   3325 C CA  . VAL   B 2 204 ? -17.443 -9.468  -6.727  1.00 92.42 204 B 1 
ATOM   3326 C C   . VAL   B 2 204 ? -16.542 -10.704 -6.780  1.00 91.60 204 B 1 
ATOM   3327 O O   . VAL   B 2 204 ? -16.951 -11.757 -7.261  1.00 89.87 204 B 1 
ATOM   3328 C CB  . VAL   B 2 204 ? -18.627 -9.665  -5.765  1.00 91.98 204 B 1 
ATOM   3329 C CG1 . VAL   B 2 204 ? -18.140 -9.899  -4.333  1.00 89.13 204 B 1 
ATOM   3330 C CG2 . VAL   B 2 204 ? -19.543 -8.430  -5.751  1.00 89.15 204 B 1 
ATOM   3331 N N   . VAL   B 2 205 ? -15.314 -10.558 -6.300  1.00 91.42 205 B 1 
ATOM   3332 C CA  . VAL   B 2 205 ? -14.316 -11.638 -6.194  1.00 89.75 205 B 1 
ATOM   3333 C C   . VAL   B 2 205 ? -14.343 -12.255 -4.799  1.00 88.79 205 B 1 
ATOM   3334 O O   . VAL   B 2 205 ? -14.208 -13.468 -4.659  1.00 85.21 205 B 1 
ATOM   3335 C CB  . VAL   B 2 205 ? -12.902 -11.112 -6.518  1.00 88.18 205 B 1 
ATOM   3336 C CG1 . VAL   B 2 205 ? -11.857 -12.233 -6.509  1.00 78.47 205 B 1 
ATOM   3337 C CG2 . VAL   B 2 205 ? -12.840 -10.444 -7.900  1.00 78.88 205 B 1 
ATOM   3338 N N   . TRP   B 2 206 ? -14.546 -11.432 -3.771  1.00 90.27 206 B 1 
ATOM   3339 C CA  . TRP   B 2 206 ? -14.750 -11.866 -2.392  1.00 89.93 206 B 1 
ATOM   3340 C C   . TRP   B 2 206 ? -15.895 -11.088 -1.734  1.00 89.17 206 B 1 
ATOM   3341 O O   . TRP   B 2 206 ? -15.866 -9.858  -1.740  1.00 86.75 206 B 1 
ATOM   3342 C CB  . TRP   B 2 206 ? -13.470 -11.683 -1.583  1.00 89.05 206 B 1 
ATOM   3343 C CG  . TRP   B 2 206 ? -13.622 -12.180 -0.191  1.00 87.83 206 B 1 
ATOM   3344 C CD1 . TRP   B 2 206 ? -14.065 -11.460 0.861   1.00 83.03 206 B 1 
ATOM   3345 C CD2 . TRP   B 2 206 ? -13.483 -13.556 0.275   1.00 86.23 206 B 1 
ATOM   3346 N NE1 . TRP   B 2 206 ? -14.215 -12.294 1.957   1.00 81.89 206 B 1 
ATOM   3347 C CE2 . TRP   B 2 206 ? -13.885 -13.596 1.635   1.00 84.76 206 B 1 
ATOM   3348 C CE3 . TRP   B 2 206 ? -13.089 -14.765 -0.325  1.00 82.60 206 B 1 
ATOM   3349 C CZ2 . TRP   B 2 206 ? -13.933 -14.801 2.360   1.00 83.22 206 B 1 
ATOM   3350 C CZ3 . TRP   B 2 206 ? -13.111 -15.966 0.401   1.00 78.83 206 B 1 
ATOM   3351 C CH2 . TRP   B 2 206 ? -13.547 -15.983 1.730   1.00 79.53 206 B 1 
ATOM   3352 N N   . PRO   B 2 207 ? -16.881 -11.798 -1.117  1.00 87.76 207 B 1 
ATOM   3353 C CA  . PRO   B 2 207 ? -17.137 -13.238 -1.179  1.00 86.03 207 B 1 
ATOM   3354 C C   . PRO   B 2 207 ? -17.500 -13.680 -2.601  1.00 84.11 207 B 1 
ATOM   3355 O O   . PRO   B 2 207 ? -18.326 -13.042 -3.252  1.00 77.30 207 B 1 
ATOM   3356 C CB  . PRO   B 2 207 ? -18.277 -13.507 -0.194  1.00 82.21 207 B 1 
ATOM   3357 C CG  . PRO   B 2 207 ? -18.368 -12.244 0.652   1.00 80.19 207 B 1 
ATOM   3358 C CD  . PRO   B 2 207 ? -17.868 -11.159 -0.281  1.00 83.04 207 B 1 
ATOM   3359 N N   . SER   B 2 208 ? -16.871 -14.751 -3.105  1.00 70.44 208 B 1 
ATOM   3360 C CA  . SER   B 2 208 ? -17.073 -15.200 -4.491  1.00 65.95 208 B 1 
ATOM   3361 C C   . SER   B 2 208 ? -18.434 -15.860 -4.721  1.00 65.63 208 B 1 
ATOM   3362 O O   . SER   B 2 208 ? -19.010 -15.750 -5.801  1.00 58.04 208 B 1 
ATOM   3363 C CB  . SER   B 2 208 ? -15.959 -16.167 -4.899  1.00 57.19 208 B 1 
ATOM   3364 O OG  . SER   B 2 208 ? -15.801 -17.202 -3.945  1.00 51.04 208 B 1 
ATOM   3365 N N   . GLU   B 2 209 ? -18.947 -16.523 -3.686  1.00 56.55 209 B 1 
ATOM   3366 C CA  . GLU   B 2 209 ? -20.271 -17.134 -3.687  1.00 53.15 209 B 1 
ATOM   3367 C C   . GLU   B 2 209 ? -21.136 -16.462 -2.626  1.00 53.07 209 B 1 
ATOM   3368 O O   . GLU   B 2 209 ? -20.781 -16.416 -1.448  1.00 47.43 209 B 1 
ATOM   3369 C CB  . GLU   B 2 209 ? -20.175 -18.652 -3.468  1.00 46.63 209 B 1 
ATOM   3370 C CG  . GLU   B 2 209 ? -19.582 -19.377 -4.688  1.00 41.69 209 B 1 
ATOM   3371 C CD  . GLU   B 2 209 ? -19.566 -20.908 -4.549  1.00 37.23 209 B 1 
ATOM   3372 O OE1 . GLU   B 2 209 ? -19.363 -21.574 -5.593  1.00 33.46 209 B 1 
ATOM   3373 O OE2 . GLU   B 2 209 ? -19.745 -21.417 -3.423  1.00 35.71 209 B 1 
ATOM   3374 N N   . GLN   B 2 210 ? -22.287 -15.951 -3.045  1.00 44.58 210 B 1 
ATOM   3375 C CA  . GLN   B 2 210 ? -23.343 -15.574 -2.119  1.00 41.81 210 B 1 
ATOM   3376 C C   . GLN   B 2 210 ? -24.165 -16.813 -1.788  1.00 42.45 210 B 1 
ATOM   3377 O O   . GLN   B 2 210 ? -24.573 -17.560 -2.680  1.00 39.48 210 B 1 
ATOM   3378 C CB  . GLN   B 2 210 ? -24.224 -14.458 -2.688  1.00 36.93 210 B 1 
ATOM   3379 C CG  . GLN   B 2 210 ? -23.499 -13.110 -2.647  1.00 33.46 210 B 1 
ATOM   3380 C CD  . GLN   B 2 210 ? -24.395 -11.950 -3.062  1.00 30.59 210 B 1 
ATOM   3381 O OE1 . GLN   B 2 210 ? -25.490 -12.093 -3.577  1.00 28.70 210 B 1 
ATOM   3382 N NE2 . GLN   B 2 210 ? -23.955 -10.733 -2.848  1.00 28.44 210 B 1 
ATOM   3383 N N   . ARG   B 2 211 ? -24.430 -17.005 -0.508  1.00 48.55 211 B 1 
ATOM   3384 C CA  . ARG   B 2 211 ? -25.323 -18.071 -0.053  1.00 47.14 211 B 1 
ATOM   3385 C C   . ARG   B 2 211 ? -26.776 -17.657 -0.288  1.00 46.41 211 B 1 
ATOM   3386 O O   . ARG   B 2 211 ? -27.088 -16.469 -0.329  1.00 42.90 211 B 1 
ATOM   3387 C CB  . ARG   B 2 211 ? -25.023 -18.405 1.411   1.00 43.60 211 B 1 
ATOM   3388 C CG  . ARG   B 2 211 ? -23.595 -18.944 1.552   1.00 41.20 211 B 1 
ATOM   3389 C CD  . ARG   B 2 211 ? -23.312 -19.308 3.005   1.00 38.29 211 B 1 
ATOM   3390 N NE  . ARG   B 2 211 ? -21.921 -19.762 3.175   1.00 34.79 211 B 1 
ATOM   3391 C CZ  . ARG   B 2 211 ? -21.393 -20.191 4.299   1.00 33.10 211 B 1 
ATOM   3392 N NH1 . ARG   B 2 211 ? -22.079 -20.262 5.394   1.00 33.99 211 B 1 
ATOM   3393 N NH2 . ARG   B 2 211 ? -20.151 -20.554 4.342   1.00 32.61 211 B 1 
ATOM   3394 N N   . ASP   B 2 212 ? -27.632 -18.649 -0.457  1.00 41.76 212 B 1 
ATOM   3395 C CA  . ASP   B 2 212 ? -29.059 -18.394 -0.628  1.00 39.82 212 B 1 
ATOM   3396 C C   . ASP   B 2 212 ? -29.613 -17.692 0.612   1.00 38.91 212 B 1 
ATOM   3397 O O   . ASP   B 2 212 ? -29.525 -18.203 1.733   1.00 35.76 212 B 1 
ATOM   3398 C CB  . ASP   B 2 212 ? -29.819 -19.698 -0.900  1.00 36.35 212 B 1 
ATOM   3399 C CG  . ASP   B 2 212 ? -29.576 -20.279 -2.294  1.00 34.03 212 B 1 
ATOM   3400 O OD1 . ASP   B 2 212 ? -29.390 -19.480 -3.241  1.00 32.04 212 B 1 
ATOM   3401 O OD2 . ASP   B 2 212 ? -29.630 -21.522 -2.403  1.00 30.79 212 B 1 
ATOM   3402 N N   . LEU   B 2 213 ? -30.165 -16.502 0.394   1.00 38.56 213 B 1 
ATOM   3403 C CA  . LEU   B 2 213 ? -30.802 -15.723 1.453   1.00 36.06 213 B 1 
ATOM   3404 C C   . LEU   B 2 213 ? -32.185 -16.293 1.755   1.00 34.75 213 B 1 
ATOM   3405 O O   . LEU   B 2 213 ? -32.949 -16.612 0.849   1.00 32.06 213 B 1 
ATOM   3406 C CB  . LEU   B 2 213 ? -30.857 -14.254 1.032   1.00 32.90 213 B 1 
ATOM   3407 C CG  . LEU   B 2 213 ? -29.467 -13.607 1.200   1.00 30.74 213 B 1 
ATOM   3408 C CD1 . LEU   B 2 213 ? -29.165 -12.686 0.042   1.00 28.27 213 B 1 
ATOM   3409 C CD2 . LEU   B 2 213 ? -29.400 -12.833 2.521   1.00 28.83 213 B 1 
ATOM   3410 N N   . LEU   B 2 214 ? -32.480 -16.405 3.041   1.00 33.89 214 B 1 
ATOM   3411 C CA  . LEU   B 2 214 ? -33.767 -16.844 3.576   1.00 29.45 214 B 1 
ATOM   3412 C C   . LEU   B 2 214 ? -34.771 -15.699 3.692   1.00 27.26 214 B 1 
ATOM   3413 O O   . LEU   B 2 214 ? -34.357 -14.572 4.029   1.00 24.41 214 B 1 
ATOM   3414 C CB  . LEU   B 2 214 ? -33.541 -17.524 4.930   1.00 26.39 214 B 1 
ATOM   3415 C CG  . LEU   B 2 214 ? -33.272 -19.028 4.787   1.00 25.37 214 B 1 
ATOM   3416 C CD1 . LEU   B 2 214 ? -32.712 -19.553 6.095   1.00 23.82 214 B 1 
ATOM   3417 C CD2 . LEU   B 2 214 ? -34.560 -19.784 4.491   1.00 24.73 214 B 1 
ATOM   3418 O OXT . LEU   B 2 214 ? -35.977 -16.011 3.478   1.00 23.68 214 B 1 
ATOM   3419 N N   . MET   C 3 1   ? 31.103  32.034  -39.057 1.00 76.37 1   C 1 
ATOM   3420 C CA  . MET   C 3 1   ? 30.392  31.414  -37.931 1.00 84.45 1   C 1 
ATOM   3421 C C   . MET   C 3 1   ? 29.548  32.498  -37.279 1.00 87.75 1   C 1 
ATOM   3422 O O   . MET   C 3 1   ? 30.084  33.564  -36.998 1.00 81.26 1   C 1 
ATOM   3423 C CB  . MET   C 3 1   ? 31.404  30.795  -36.958 1.00 76.02 1   C 1 
ATOM   3424 C CG  . MET   C 3 1   ? 30.756  29.933  -35.874 1.00 73.29 1   C 1 
ATOM   3425 S SD  . MET   C 3 1   ? 32.004  29.030  -34.911 1.00 67.78 1   C 1 
ATOM   3426 C CE  . MET   C 3 1   ? 30.930  28.069  -33.831 1.00 60.22 1   C 1 
ATOM   3427 N N   . ARG   C 3 2   ? 28.256  32.252  -37.125 1.00 84.82 2   C 1 
ATOM   3428 C CA  . ARG   C 3 2   ? 27.410  33.107  -36.293 1.00 87.68 2   C 1 
ATOM   3429 C C   . ARG   C 3 2   ? 27.671  32.788  -34.834 1.00 91.03 2   C 1 
ATOM   3430 O O   . ARG   C 3 2   ? 28.110  31.681  -34.514 1.00 86.71 2   C 1 
ATOM   3431 C CB  . ARG   C 3 2   ? 25.931  32.928  -36.650 1.00 81.51 2   C 1 
ATOM   3432 C CG  . ARG   C 3 2   ? 25.564  33.737  -37.901 1.00 75.47 2   C 1 
ATOM   3433 C CD  . ARG   C 3 2   ? 24.104  33.527  -38.270 1.00 72.43 2   C 1 
ATOM   3434 N NE  . ARG   C 3 2   ? 23.696  34.457  -39.341 1.00 70.37 2   C 1 
ATOM   3435 C CZ  . ARG   C 3 2   ? 22.983  35.559  -39.176 1.00 68.49 2   C 1 
ATOM   3436 N NH1 . ARG   C 3 2   ? 22.473  35.882  -38.028 1.00 61.75 2   C 1 
ATOM   3437 N NH2 . ARG   C 3 2   ? 22.767  36.356  -40.170 1.00 64.43 2   C 1 
ATOM   3438 N N   . ASP   C 3 3   ? 27.426  33.758  -33.980 1.00 91.24 3   C 1 
ATOM   3439 C CA  . ASP   C 3 3   ? 27.517  33.531  -32.546 1.00 92.19 3   C 1 
ATOM   3440 C C   . ASP   C 3 3   ? 26.309  32.708  -32.078 1.00 95.00 3   C 1 
ATOM   3441 O O   . ASP   C 3 3   ? 26.467  31.605  -31.558 1.00 91.90 3   C 1 
ATOM   3442 C CB  . ASP   C 3 3   ? 27.629  34.888  -31.858 1.00 85.77 3   C 1 
ATOM   3443 C CG  . ASP   C 3 3   ? 27.928  34.723  -30.376 1.00 75.96 3   C 1 
ATOM   3444 O OD1 . ASP   C 3 3   ? 29.003  34.148  -30.101 1.00 65.62 3   C 1 
ATOM   3445 O OD2 . ASP   C 3 3   ? 27.090  35.181  -29.578 1.00 65.59 3   C 1 
ATOM   3446 N N   . SER   C 3 4   ? 25.116  33.201  -32.414 1.00 97.17 4   C 1 
ATOM   3447 C CA  . SER   C 3 4   ? 23.872  32.562  -31.995 1.00 97.38 4   C 1 
ATOM   3448 C C   . SER   C 3 4   ? 22.797  32.642  -33.081 1.00 97.62 4   C 1 
ATOM   3449 O O   . SER   C 3 4   ? 22.771  33.573  -33.889 1.00 96.02 4   C 1 
ATOM   3450 C CB  . SER   C 3 4   ? 23.376  33.220  -30.705 1.00 95.98 4   C 1 
ATOM   3451 O OG  . SER   C 3 4   ? 24.392  33.225  -29.719 1.00 90.18 4   C 1 
ATOM   3452 N N   . VAL   C 3 5   ? 21.893  31.659  -33.095 1.00 98.14 5   C 1 
ATOM   3453 C CA  . VAL   C 3 5   ? 20.701  31.660  -33.953 1.00 98.25 5   C 1 
ATOM   3454 C C   . VAL   C 3 5   ? 19.436  31.381  -33.147 1.00 98.46 5   C 1 
ATOM   3455 O O   . VAL   C 3 5   ? 19.421  30.533  -32.255 1.00 97.92 5   C 1 
ATOM   3456 C CB  . VAL   C 3 5   ? 20.801  30.698  -35.147 1.00 97.27 5   C 1 
ATOM   3457 C CG1 . VAL   C 3 5   ? 21.847  31.190  -36.153 1.00 91.34 5   C 1 
ATOM   3458 C CG2 . VAL   C 3 5   ? 21.125  29.253  -34.767 1.00 89.88 5   C 1 
ATOM   3459 N N   . PHE   C 3 6   ? 18.359  32.078  -33.501 1.00 98.38 6   C 1 
ATOM   3460 C CA  . PHE   C 3 6   ? 17.043  31.938  -32.886 1.00 98.48 6   C 1 
ATOM   3461 C C   . PHE   C 3 6   ? 16.088  31.245  -33.860 1.00 98.50 6   C 1 
ATOM   3462 O O   . PHE   C 3 6   ? 15.674  31.827  -34.869 1.00 97.93 6   C 1 
ATOM   3463 C CB  . PHE   C 3 6   ? 16.545  33.322  -32.465 1.00 98.33 6   C 1 
ATOM   3464 C CG  . PHE   C 3 6   ? 15.319  33.281  -31.581 1.00 98.39 6   C 1 
ATOM   3465 C CD1 . PHE   C 3 6   ? 14.029  33.387  -32.134 1.00 96.82 6   C 1 
ATOM   3466 C CD2 . PHE   C 3 6   ? 15.468  33.159  -30.187 1.00 96.91 6   C 1 
ATOM   3467 C CE1 . PHE   C 3 6   ? 12.898  33.382  -31.298 1.00 96.61 6   C 1 
ATOM   3468 C CE2 . PHE   C 3 6   ? 14.339  33.159  -29.346 1.00 96.70 6   C 1 
ATOM   3469 C CZ  . PHE   C 3 6   ? 13.054  33.274  -29.900 1.00 97.51 6   C 1 
ATOM   3470 N N   . ILE   C 3 7   ? 15.754  29.990  -33.582 1.00 98.50 7   C 1 
ATOM   3471 C CA  . ILE   C 3 7   ? 14.846  29.212  -34.425 1.00 98.50 7   C 1 
ATOM   3472 C C   . ILE   C 3 7   ? 13.408  29.574  -34.057 1.00 98.48 7   C 1 
ATOM   3473 O O   . ILE   C 3 7   ? 12.959  29.310  -32.942 1.00 97.85 7   C 1 
ATOM   3474 C CB  . ILE   C 3 7   ? 15.104  27.698  -34.300 1.00 98.11 7   C 1 
ATOM   3475 C CG1 . ILE   C 3 7   ? 16.597  27.289  -34.307 1.00 95.45 7   C 1 
ATOM   3476 C CG2 . ILE   C 3 7   ? 14.354  26.959  -35.420 1.00 96.57 7   C 1 
ATOM   3477 C CD1 . ILE   C 3 7   ? 17.401  27.743  -35.526 1.00 85.67 7   C 1 
ATOM   3478 N N   . TYR   C 3 8   ? 12.685  30.169  -34.996 1.00 98.09 8   C 1 
ATOM   3479 C CA  . TYR   C 3 8   ? 11.333  30.652  -34.738 1.00 98.12 8   C 1 
ATOM   3480 C C   . TYR   C 3 8   ? 10.451  30.626  -35.988 1.00 98.14 8   C 1 
ATOM   3481 O O   . TYR   C 3 8   ? 10.874  30.961  -37.096 1.00 97.20 8   C 1 
ATOM   3482 C CB  . TYR   C 3 8   ? 11.400  32.066  -34.142 1.00 97.78 8   C 1 
ATOM   3483 C CG  . TYR   C 3 8   ? 10.041  32.695  -33.931 1.00 97.87 8   C 1 
ATOM   3484 C CD1 . TYR   C 3 8   ? 9.558   33.662  -34.835 1.00 95.79 8   C 1 
ATOM   3485 C CD2 . TYR   C 3 8   ? 9.217   32.265  -32.869 1.00 96.02 8   C 1 
ATOM   3486 C CE1 . TYR   C 3 8   ? 8.268   34.192  -34.680 1.00 95.43 8   C 1 
ATOM   3487 C CE2 . TYR   C 3 8   ? 7.924   32.788  -32.711 1.00 95.74 8   C 1 
ATOM   3488 C CZ  . TYR   C 3 8   ? 7.448   33.751  -33.620 1.00 96.28 8   C 1 
ATOM   3489 O OH  . TYR   C 3 8   ? 6.188   34.255  -33.477 1.00 95.03 8   C 1 
ATOM   3490 N N   . SER   C 3 9   ? 9.187   30.277  -35.769 1.00 97.69 9   C 1 
ATOM   3491 C CA  . SER   C 3 9   ? 8.121   30.440  -36.753 1.00 97.54 9   C 1 
ATOM   3492 C C   . SER   C 3 9   ? 6.814   30.822  -36.056 1.00 97.66 9   C 1 
ATOM   3493 O O   . SER   C 3 9   ? 6.485   30.224  -35.031 1.00 96.71 9   C 1 
ATOM   3494 C CB  . SER   C 3 9   ? 7.918   29.135  -37.521 1.00 96.65 9   C 1 
ATOM   3495 O OG  . SER   C 3 9   ? 6.847   29.251  -38.436 1.00 93.97 9   C 1 
ATOM   3496 N N   . PRO   C 3 10  ? 6.003   31.722  -36.634 1.00 97.12 10  C 1 
ATOM   3497 C CA  . PRO   C 3 10  ? 4.640   31.963  -36.147 1.00 96.53 10  C 1 
ATOM   3498 C C   . PRO   C 3 10  ? 3.779   30.696  -36.133 1.00 96.73 10  C 1 
ATOM   3499 O O   . PRO   C 3 10  ? 2.849   30.582  -35.341 1.00 95.20 10  C 1 
ATOM   3500 C CB  . PRO   C 3 10  ? 4.052   33.012  -37.094 1.00 95.25 10  C 1 
ATOM   3501 C CG  . PRO   C 3 10  ? 5.276   33.688  -37.713 1.00 92.98 10  C 1 
ATOM   3502 C CD  . PRO   C 3 10  ? 6.315   32.570  -37.752 1.00 96.12 10  C 1 
ATOM   3503 N N   . SER   C 3 11  ? 4.118   29.722  -36.974 1.00 96.78 11  C 1 
ATOM   3504 C CA  . SER   C 3 11  ? 3.423   28.433  -37.062 1.00 96.87 11  C 1 
ATOM   3505 C C   . SER   C 3 11  ? 3.619   27.535  -35.834 1.00 97.16 11  C 1 
ATOM   3506 O O   . SER   C 3 11  ? 2.935   26.523  -35.738 1.00 95.65 11  C 1 
ATOM   3507 C CB  . SER   C 3 11  ? 3.848   27.681  -38.321 1.00 95.89 11  C 1 
ATOM   3508 O OG  . SER   C 3 11  ? 3.645   28.487  -39.469 1.00 90.20 11  C 1 
ATOM   3509 N N   . TYR   C 3 12  ? 4.484   27.887  -34.886 1.00 97.34 12  C 1 
ATOM   3510 C CA  . TYR   C 3 12  ? 4.545   27.189  -33.593 1.00 97.49 12  C 1 
ATOM   3511 C C   . TYR   C 3 12  ? 3.212   27.228  -32.836 1.00 97.18 12  C 1 
ATOM   3512 O O   . TYR   C 3 12  ? 2.888   26.285  -32.123 1.00 95.36 12  C 1 
ATOM   3513 C CB  . TYR   C 3 12  ? 5.680   27.760  -32.740 1.00 97.31 12  C 1 
ATOM   3514 C CG  . TYR   C 3 12  ? 7.090   27.387  -33.155 1.00 97.70 12  C 1 
ATOM   3515 C CD1 . TYR   C 3 12  ? 7.350   26.316  -34.033 1.00 95.12 12  C 1 
ATOM   3516 C CD2 . TYR   C 3 12  ? 8.175   28.087  -32.593 1.00 95.27 12  C 1 
ATOM   3517 C CE1 . TYR   C 3 12  ? 8.670   25.948  -34.351 1.00 94.47 12  C 1 
ATOM   3518 C CE2 . TYR   C 3 12  ? 9.499   27.725  -32.901 1.00 94.81 12  C 1 
ATOM   3519 C CZ  . TYR   C 3 12  ? 9.743   26.653  -33.779 1.00 96.68 12  C 1 
ATOM   3520 O OH  . TYR   C 3 12  ? 11.024  26.289  -34.070 1.00 95.65 12  C 1 
ATOM   3521 N N   . GLN   C 3 13  ? 2.393   28.250  -33.062 1.00 97.01 13  C 1 
ATOM   3522 C CA  . GLN   C 3 13  ? 1.042   28.330  -32.492 1.00 96.33 13  C 1 
ATOM   3523 C C   . GLN   C 3 13  ? 0.065   27.290  -33.067 1.00 96.56 13  C 1 
ATOM   3524 O O   . GLN   C 3 13  ? -1.022  27.131  -32.528 1.00 94.44 13  C 1 
ATOM   3525 C CB  . GLN   C 3 13  ? 0.461   29.728  -32.694 1.00 94.55 13  C 1 
ATOM   3526 C CG  . GLN   C 3 13  ? 1.253   30.800  -31.945 1.00 87.19 13  C 1 
ATOM   3527 C CD  . GLN   C 3 13  ? 0.575   32.163  -31.992 1.00 83.22 13  C 1 
ATOM   3528 O OE1 . GLN   C 3 13  ? -0.526  32.370  -32.473 1.00 73.89 13  C 1 
ATOM   3529 N NE2 . GLN   C 3 13  ? 1.204   33.166  -31.454 1.00 71.03 13  C 1 
ATOM   3530 N N   . THR   C 3 14  ? 0.415   26.573  -34.123 1.00 96.41 14  C 1 
ATOM   3531 C CA  . THR   C 3 14  ? -0.410  25.452  -34.609 1.00 96.12 14  C 1 
ATOM   3532 C C   . THR   C 3 14  ? -0.374  24.247  -33.666 1.00 96.44 14  C 1 
ATOM   3533 O O   . THR   C 3 14  ? -1.283  23.424  -33.720 1.00 94.86 14  C 1 
ATOM   3534 C CB  . THR   C 3 14  ? -0.022  25.005  -36.022 1.00 95.28 14  C 1 
ATOM   3535 O OG1 . THR   C 3 14  ? 1.298   24.532  -36.083 1.00 89.37 14  C 1 
ATOM   3536 C CG2 . THR   C 3 14  ? -0.163  26.138  -37.042 1.00 88.38 14  C 1 
ATOM   3537 N N   . TYR   C 3 15  ? 0.626   24.144  -32.798 1.00 96.83 15  C 1 
ATOM   3538 C CA  . TYR   C 3 15  ? 0.627   23.204  -31.681 1.00 97.07 15  C 1 
ATOM   3539 C C   . TYR   C 3 15  ? -0.263  23.756  -30.564 1.00 96.80 15  C 1 
ATOM   3540 O O   . TYR   C 3 15  ? 0.197   24.428  -29.642 1.00 95.22 15  C 1 
ATOM   3541 C CB  . TYR   C 3 15  ? 2.059   22.913  -31.229 1.00 97.10 15  C 1 
ATOM   3542 C CG  . TYR   C 3 15  ? 2.165   21.674  -30.358 1.00 97.60 15  C 1 
ATOM   3543 C CD1 . TYR   C 3 15  ? 1.852   21.723  -28.983 1.00 95.76 15  C 1 
ATOM   3544 C CD2 . TYR   C 3 15  ? 2.572   20.452  -30.930 1.00 95.54 15  C 1 
ATOM   3545 C CE1 . TYR   C 3 15  ? 1.947   20.569  -28.191 1.00 95.39 15  C 1 
ATOM   3546 C CE2 . TYR   C 3 15  ? 2.675   19.295  -30.144 1.00 95.27 15  C 1 
ATOM   3547 C CZ  . TYR   C 3 15  ? 2.364   19.353  -28.772 1.00 96.78 15  C 1 
ATOM   3548 O OH  . TYR   C 3 15  ? 2.467   18.223  -28.007 1.00 96.13 15  C 1 
ATOM   3549 N N   . MET   C 3 16  ? -1.554  23.512  -30.704 1.00 96.60 16  C 1 
ATOM   3550 C CA  . MET   C 3 16  ? -2.573  24.003  -29.781 1.00 96.22 16  C 1 
ATOM   3551 C C   . MET   C 3 16  ? -3.670  22.952  -29.625 1.00 96.41 16  C 1 
ATOM   3552 O O   . MET   C 3 16  ? -4.343  22.609  -30.597 1.00 94.19 16  C 1 
ATOM   3553 C CB  . MET   C 3 16  ? -3.133  25.329  -30.312 1.00 93.96 16  C 1 
ATOM   3554 C CG  . MET   C 3 16  ? -4.043  26.019  -29.287 1.00 86.23 16  C 1 
ATOM   3555 S SD  . MET   C 3 16  ? -4.760  27.599  -29.836 1.00 80.13 16  C 1 
ATOM   3556 C CE  . MET   C 3 16  ? -3.258  28.592  -30.033 1.00 68.27 16  C 1 
ATOM   3557 N N   . PHE   C 3 17  ? -3.851  22.469  -28.398 1.00 95.77 17  C 1 
ATOM   3558 C CA  . PHE   C 3 17  ? -4.890  21.479  -28.087 1.00 95.39 17  C 1 
ATOM   3559 C C   . PHE   C 3 17  ? -6.286  22.112  -28.131 1.00 94.80 17  C 1 
ATOM   3560 O O   . PHE   C 3 17  ? -7.126  21.743  -28.949 1.00 91.39 17  C 1 
ATOM   3561 C CB  . PHE   C 3 17  ? -4.582  20.848  -26.727 1.00 94.82 17  C 1 
ATOM   3562 C CG  . PHE   C 3 17  ? -3.260  20.114  -26.666 1.00 95.63 17  C 1 
ATOM   3563 C CD1 . PHE   C 3 17  ? -3.118  18.873  -27.311 1.00 92.74 17  C 1 
ATOM   3564 C CD2 . PHE   C 3 17  ? -2.167  20.664  -25.971 1.00 92.85 17  C 1 
ATOM   3565 C CE1 . PHE   C 3 17  ? -1.897  18.180  -27.255 1.00 92.30 17  C 1 
ATOM   3566 C CE2 . PHE   C 3 17  ? -0.945  19.974  -25.912 1.00 92.32 17  C 1 
ATOM   3567 C CZ  . PHE   C 3 17  ? -0.810  18.729  -26.551 1.00 94.55 17  C 1 
ATOM   3568 N N   . HIS   C 3 18  ? -6.513  23.103  -27.276 1.00 94.78 18  C 1 
ATOM   3569 C CA  . HIS   C 3 18  ? -7.699  23.961  -27.242 1.00 93.88 18  C 1 
ATOM   3570 C C   . HIS   C 3 18  ? -7.379  25.263  -26.487 1.00 93.95 18  C 1 
ATOM   3571 O O   . HIS   C 3 18  ? -6.319  25.391  -25.881 1.00 91.72 18  C 1 
ATOM   3572 C CB  . HIS   C 3 18  ? -8.877  23.196  -26.616 1.00 92.05 18  C 1 
ATOM   3573 C CG  . HIS   C 3 18  ? -8.613  22.703  -25.219 1.00 90.99 18  C 1 
ATOM   3574 N ND1 . HIS   C 3 18  ? -8.728  23.423  -24.055 1.00 81.21 18  C 1 
ATOM   3575 C CD2 . HIS   C 3 18  ? -8.243  21.427  -24.871 1.00 80.42 18  C 1 
ATOM   3576 C CE1 . HIS   C 3 18  ? -8.439  22.603  -23.032 1.00 82.56 18  C 1 
ATOM   3577 N NE2 . HIS   C 3 18  ? -8.136  21.383  -23.491 1.00 84.35 18  C 1 
ATOM   3578 N N   . GLN   C 3 19  ? -8.279  26.250  -26.538 1.00 93.32 19  C 1 
ATOM   3579 C CA  . GLN   C 3 19  ? -8.009  27.581  -25.965 1.00 91.96 19  C 1 
ATOM   3580 C C   . GLN   C 3 19  ? -7.781  27.592  -24.446 1.00 92.11 19  C 1 
ATOM   3581 O O   . GLN   C 3 19  ? -7.061  28.453  -23.960 1.00 89.26 19  C 1 
ATOM   3582 C CB  . GLN   C 3 19  ? -9.161  28.537  -26.296 1.00 89.64 19  C 1 
ATOM   3583 C CG  . GLN   C 3 19  ? -9.028  29.128  -27.699 1.00 78.67 19  C 1 
ATOM   3584 C CD  . GLN   C 3 19  ? -10.050 30.232  -27.973 1.00 69.68 19  C 1 
ATOM   3585 O OE1 . GLN   C 3 19  ? -11.062 30.385  -27.316 1.00 61.15 19  C 1 
ATOM   3586 N NE2 . GLN   C 3 19  ? -9.819  31.051  -28.975 1.00 58.07 19  C 1 
ATOM   3587 N N   . GLU   C 3 20  ? -8.383  26.663  -23.723 1.00 91.30 20  C 1 
ATOM   3588 C CA  . GLU   C 3 20  ? -8.284  26.586  -22.254 1.00 90.55 20  C 1 
ATOM   3589 C C   . GLU   C 3 20  ? -7.136  25.670  -21.782 1.00 91.78 20  C 1 
ATOM   3590 O O   . GLU   C 3 20  ? -6.900  25.535  -20.586 1.00 89.28 20  C 1 
ATOM   3591 C CB  . GLU   C 3 20  ? -9.627  26.121  -21.662 1.00 88.11 20  C 1 
ATOM   3592 C CG  . GLU   C 3 20  ? -10.826 27.011  -22.035 1.00 81.07 20  C 1 
ATOM   3593 C CD  . GLU   C 3 20  ? -11.492 27.734  -20.855 1.00 73.10 20  C 1 
ATOM   3594 O OE1 . GLU   C 3 20  ? -12.129 28.785  -21.119 1.00 64.66 20  C 1 
ATOM   3595 O OE2 . GLU   C 3 20  ? -11.381 27.250  -19.704 1.00 64.14 20  C 1 
ATOM   3596 N N   . HIS   C 3 21  ? -6.415  25.035  -22.704 1.00 94.17 21  C 1 
ATOM   3597 C CA  . HIS   C 3 21  ? -5.317  24.142  -22.349 1.00 95.20 21  C 1 
ATOM   3598 C C   . HIS   C 3 21  ? -4.120  24.935  -21.788 1.00 95.44 21  C 1 
ATOM   3599 O O   . HIS   C 3 21  ? -3.714  25.930  -22.400 1.00 94.42 21  C 1 
ATOM   3600 C CB  . HIS   C 3 21  ? -4.927  23.301  -23.566 1.00 95.16 21  C 1 
ATOM   3601 C CG  . HIS   C 3 21  ? -4.038  22.148  -23.194 1.00 95.57 21  C 1 
ATOM   3602 N ND1 . HIS   C 3 21  ? -2.675  22.190  -23.025 1.00 89.11 21  C 1 
ATOM   3603 C CD2 . HIS   C 3 21  ? -4.446  20.867  -22.908 1.00 88.26 21  C 1 
ATOM   3604 C CE1 . HIS   C 3 21  ? -2.271  20.968  -22.642 1.00 90.53 21  C 1 
ATOM   3605 N NE2 . HIS   C 3 21  ? -3.319  20.141  -22.563 1.00 91.42 21  C 1 
ATOM   3606 N N   . PRO   C 3 22  ? -3.511  24.501  -20.680 1.00 95.49 22  C 1 
ATOM   3607 C CA  . PRO   C 3 22  ? -2.404  25.236  -20.059 1.00 95.34 22  C 1 
ATOM   3608 C C   . PRO   C 3 22  ? -1.162  25.330  -20.952 1.00 95.86 22  C 1 
ATOM   3609 O O   . PRO   C 3 22  ? -0.460  26.342  -20.919 1.00 94.62 22  C 1 
ATOM   3610 C CB  . PRO   C 3 22  ? -2.112  24.494  -18.744 1.00 93.85 22  C 1 
ATOM   3611 C CG  . PRO   C 3 22  ? -2.674  23.089  -18.967 1.00 91.42 22  C 1 
ATOM   3612 C CD  . PRO   C 3 22  ? -3.875  23.343  -19.873 1.00 94.44 22  C 1 
ATOM   3613 N N   . PHE   C 3 23  ? -0.903  24.327  -21.788 1.00 96.32 23  C 1 
ATOM   3614 C CA  . PHE   C 3 23  ? 0.185   24.371  -22.767 1.00 96.55 23  C 1 
ATOM   3615 C C   . PHE   C 3 23  ? -0.199  25.267  -23.950 1.00 96.37 23  C 1 
ATOM   3616 O O   . PHE   C 3 23  ? -0.863  24.839  -24.898 1.00 95.05 23  C 1 
ATOM   3617 C CB  . PHE   C 3 23  ? 0.569   22.952  -23.201 1.00 96.51 23  C 1 
ATOM   3618 C CG  . PHE   C 3 23  ? 1.896   22.899  -23.929 1.00 96.54 23  C 1 
ATOM   3619 C CD1 . PHE   C 3 23  ? 1.971   23.184  -25.305 1.00 93.49 23  C 1 
ATOM   3620 C CD2 . PHE   C 3 23  ? 3.069   22.583  -23.215 1.00 93.41 23  C 1 
ATOM   3621 C CE1 . PHE   C 3 23  ? 3.215   23.152  -25.966 1.00 92.45 23  C 1 
ATOM   3622 C CE2 . PHE   C 3 23  ? 4.311   22.545  -23.874 1.00 92.57 23  C 1 
ATOM   3623 C CZ  . PHE   C 3 23  ? 4.387   22.832  -25.250 1.00 94.02 23  C 1 
ATOM   3624 N N   . ASN   C 3 24  ? 0.242   26.515  -23.912 1.00 96.06 24  C 1 
ATOM   3625 C CA  . ASN   C 3 24  ? -0.095  27.516  -24.921 1.00 96.13 24  C 1 
ATOM   3626 C C   . ASN   C 3 24  ? 1.166   28.114  -25.569 1.00 96.44 24  C 1 
ATOM   3627 O O   . ASN   C 3 24  ? 1.875   28.928  -24.972 1.00 94.97 24  C 1 
ATOM   3628 C CB  . ASN   C 3 24  ? -1.011  28.565  -24.265 1.00 94.65 24  C 1 
ATOM   3629 C CG  . ASN   C 3 24  ? -1.576  29.555  -25.266 1.00 93.26 24  C 1 
ATOM   3630 O OD1 . ASN   C 3 24  ? -1.122  29.698  -26.387 1.00 88.63 24  C 1 
ATOM   3631 N ND2 . ASN   C 3 24  ? -2.596  30.284  -24.874 1.00 86.89 24  C 1 
ATOM   3632 N N   . GLN   C 3 25  ? 1.413   27.765  -26.825 1.00 95.94 25  C 1 
ATOM   3633 C CA  . GLN   C 3 25  ? 2.578   28.259  -27.583 1.00 96.55 25  C 1 
ATOM   3634 C C   . GLN   C 3 25  ? 2.531   29.763  -27.917 1.00 96.89 25  C 1 
ATOM   3635 O O   . GLN   C 3 25  ? 3.509   30.303  -28.438 1.00 94.74 25  C 1 
ATOM   3636 C CB  . GLN   C 3 25  ? 2.789   27.412  -28.845 1.00 95.14 25  C 1 
ATOM   3637 C CG  . GLN   C 3 25  ? 3.202   25.956  -28.566 1.00 93.22 25  C 1 
ATOM   3638 C CD  . GLN   C 3 25  ? 4.620   25.810  -28.008 1.00 93.12 25  C 1 
ATOM   3639 O OE1 . GLN   C 3 25  ? 4.991   26.396  -27.003 1.00 84.55 25  C 1 
ATOM   3640 N NE2 . GLN   C 3 25  ? 5.454   25.016  -28.632 1.00 83.11 25  C 1 
ATOM   3641 N N   . GLN   C 3 26  ? 1.468   30.465  -27.571 1.00 96.65 26  C 1 
ATOM   3642 C CA  . GLN   C 3 26  ? 1.458   31.933  -27.607 1.00 96.70 26  C 1 
ATOM   3643 C C   . GLN   C 3 26  ? 2.607   32.524  -26.774 1.00 97.31 26  C 1 
ATOM   3644 O O   . GLN   C 3 26  ? 3.151   33.566  -27.134 1.00 96.61 26  C 1 
ATOM   3645 C CB  . GLN   C 3 26  ? 0.096   32.456  -27.125 1.00 95.70 26  C 1 
ATOM   3646 C CG  . GLN   C 3 26  ? -0.060  33.968  -27.384 1.00 92.40 26  C 1 
ATOM   3647 C CD  . GLN   C 3 26  ? -1.446  34.505  -27.006 1.00 90.42 26  C 1 
ATOM   3648 O OE1 . GLN   C 3 26  ? -2.267  33.850  -26.398 1.00 82.89 26  C 1 
ATOM   3649 N NE2 . GLN   C 3 26  ? -1.754  35.732  -27.361 1.00 80.61 26  C 1 
ATOM   3650 N N   . ARG   C 3 27  ? 3.057   31.826  -25.737 1.00 96.87 27  C 1 
ATOM   3651 C CA  . ARG   C 3 27  ? 4.226   32.207  -24.927 1.00 97.28 27  C 1 
ATOM   3652 C C   . ARG   C 3 27  ? 5.504   32.392  -25.759 1.00 97.85 27  C 1 
ATOM   3653 O O   . ARG   C 3 27  ? 6.290   33.288  -25.466 1.00 97.26 27  C 1 
ATOM   3654 C CB  . ARG   C 3 27  ? 4.392   31.169  -23.808 1.00 95.78 27  C 1 
ATOM   3655 C CG  . ARG   C 3 27  ? 4.870   29.796  -24.305 1.00 93.79 27  C 1 
ATOM   3656 C CD  . ARG   C 3 27  ? 4.594   28.707  -23.284 1.00 93.20 27  C 1 
ATOM   3657 N NE  . ARG   C 3 27  ? 4.994   27.394  -23.806 1.00 92.21 27  C 1 
ATOM   3658 C CZ  . ARG   C 3 27  ? 5.255   26.309  -23.100 1.00 93.77 27  C 1 
ATOM   3659 N NH1 . ARG   C 3 27  ? 5.127   26.277  -21.806 1.00 86.33 27  C 1 
ATOM   3660 N NH2 . ARG   C 3 27  ? 5.657   25.229  -23.696 1.00 87.43 27  C 1 
ATOM   3661 N N   . VAL   C 3 28  ? 5.687   31.597  -26.816 1.00 97.91 28  C 1 
ATOM   3662 C CA  . VAL   C 3 28  ? 6.845   31.731  -27.722 1.00 98.13 28  C 1 
ATOM   3663 C C   . VAL   C 3 28  ? 6.739   33.025  -28.533 1.00 98.23 28  C 1 
ATOM   3664 O O   . VAL   C 3 28  ? 7.723   33.751  -28.657 1.00 97.80 28  C 1 
ATOM   3665 C CB  . VAL   C 3 28  ? 6.988   30.520  -28.663 1.00 97.82 28  C 1 
ATOM   3666 C CG1 . VAL   C 3 28  ? 8.302   30.594  -29.447 1.00 95.19 28  C 1 
ATOM   3667 C CG2 . VAL   C 3 28  ? 6.983   29.190  -27.896 1.00 94.53 28  C 1 
ATOM   3668 N N   . LEU   C 3 29  ? 5.542   33.358  -29.033 1.00 97.93 29  C 1 
ATOM   3669 C CA  . LEU   C 3 29  ? 5.281   34.638  -29.704 1.00 97.83 29  C 1 
ATOM   3670 C C   . LEU   C 3 29  ? 5.515   35.823  -28.758 1.00 98.02 29  C 1 
ATOM   3671 O O   . LEU   C 3 29  ? 6.163   36.786  -29.159 1.00 97.44 29  C 1 
ATOM   3672 C CB  . LEU   C 3 29  ? 3.845   34.648  -30.262 1.00 97.17 29  C 1 
ATOM   3673 C CG  . LEU   C 3 29  ? 3.377   36.024  -30.791 1.00 95.18 29  C 1 
ATOM   3674 C CD1 . LEU   C 3 29  ? 4.171   36.474  -32.019 1.00 89.94 29  C 1 
ATOM   3675 C CD2 . LEU   C 3 29  ? 1.903   35.974  -31.172 1.00 89.66 29  C 1 
ATOM   3676 N N   . LEU   C 3 30  ? 5.022   35.748  -27.525 1.00 97.92 30  C 1 
ATOM   3677 C CA  . LEU   C 3 30  ? 5.216   36.800  -26.519 1.00 97.89 30  C 1 
ATOM   3678 C C   . LEU   C 3 30  ? 6.703   37.046  -26.241 1.00 98.11 30  C 1 
ATOM   3679 O O   . LEU   C 3 30  ? 7.133   38.198  -26.170 1.00 97.60 30  C 1 
ATOM   3680 C CB  . LEU   C 3 30  ? 4.498   36.407  -25.215 1.00 97.54 30  C 1 
ATOM   3681 C CG  . LEU   C 3 30  ? 2.963   36.371  -25.304 1.00 95.94 30  C 1 
ATOM   3682 C CD1 . LEU   C 3 30  ? 2.395   35.769  -24.021 1.00 91.92 30  C 1 
ATOM   3683 C CD2 . LEU   C 3 30  ? 2.368   37.764  -25.484 1.00 91.66 30  C 1 
ATOM   3684 N N   . THR   C 3 31  ? 7.485   35.969  -26.147 1.00 98.06 31  C 1 
ATOM   3685 C CA  . THR   C 3 31  ? 8.941   36.044  -25.953 1.00 98.26 31  C 1 
ATOM   3686 C C   . THR   C 3 31  ? 9.636   36.646  -27.175 1.00 98.31 31  C 1 
ATOM   3687 O O   . THR   C 3 31  ? 10.456  37.547  -27.040 1.00 97.98 31  C 1 
ATOM   3688 C CB  . THR   C 3 31  ? 9.526   34.656  -25.678 1.00 98.07 31  C 1 
ATOM   3689 O OG1 . THR   C 3 31  ? 8.842   34.027  -24.624 1.00 94.99 31  C 1 
ATOM   3690 C CG2 . THR   C 3 31  ? 11.001  34.731  -25.288 1.00 94.47 31  C 1 
ATOM   3691 N N   . TYR   C 3 32  ? 9.291   36.172  -28.376 1.00 98.29 32  C 1 
ATOM   3692 C CA  . TYR   C 3 32  ? 9.814   36.720  -29.628 1.00 98.20 32  C 1 
ATOM   3693 C C   . TYR   C 3 32  ? 9.508   38.214  -29.762 1.00 98.20 32  C 1 
ATOM   3694 O O   . TYR   C 3 32  ? 10.388  38.996  -30.106 1.00 97.74 32  C 1 
ATOM   3695 C CB  . TYR   C 3 32  ? 9.222   35.929  -30.800 1.00 97.99 32  C 1 
ATOM   3696 C CG  . TYR   C 3 32  ? 9.464   36.569  -32.149 1.00 97.46 32  C 1 
ATOM   3697 C CD1 . TYR   C 3 32  ? 8.460   37.355  -32.754 1.00 94.11 32  C 1 
ATOM   3698 C CD2 . TYR   C 3 32  ? 10.713  36.420  -32.788 1.00 94.52 32  C 1 
ATOM   3699 C CE1 . TYR   C 3 32  ? 8.697   37.975  -33.997 1.00 93.59 32  C 1 
ATOM   3700 C CE2 . TYR   C 3 32  ? 10.957  37.037  -34.030 1.00 93.55 32  C 1 
ATOM   3701 C CZ  . TYR   C 3 32  ? 9.945   37.813  -34.634 1.00 94.69 32  C 1 
ATOM   3702 O OH  . TYR   C 3 32  ? 10.176  38.412  -35.841 1.00 93.45 32  C 1 
ATOM   3703 N N   . ASP   C 3 33  ? 8.281   38.615  -29.470 1.00 98.05 33  C 1 
ATOM   3704 C CA  . ASP   C 3 33  ? 7.859   40.009  -29.582 1.00 97.91 33  C 1 
ATOM   3705 C C   . ASP   C 3 33  ? 8.536   40.904  -28.527 1.00 98.03 33  C 1 
ATOM   3706 O O   . ASP   C 3 33  ? 8.920   42.029  -28.842 1.00 97.23 33  C 1 
ATOM   3707 C CB  . ASP   C 3 33  ? 6.331   40.061  -29.479 1.00 97.37 33  C 1 
ATOM   3708 C CG  . ASP   C 3 33  ? 5.741   41.368  -29.994 1.00 95.63 33  C 1 
ATOM   3709 O OD1 . ASP   C 3 33  ? 5.815   41.639  -31.215 1.00 89.17 33  C 1 
ATOM   3710 O OD2 . ASP   C 3 33  ? 5.050   42.075  -29.235 1.00 88.50 33  C 1 
ATOM   3711 N N   . LEU   C 3 34  ? 8.770   40.383  -27.320 1.00 97.94 34  C 1 
ATOM   3712 C CA  . LEU   C 3 34  ? 9.551   41.067  -26.286 1.00 97.99 34  C 1 
ATOM   3713 C C   . LEU   C 3 34  ? 10.993  41.306  -26.752 1.00 98.01 34  C 1 
ATOM   3714 O O   . LEU   C 3 34  ? 11.455  42.447  -26.753 1.00 97.42 34  C 1 
ATOM   3715 C CB  . LEU   C 3 34  ? 9.487   40.245  -24.986 1.00 97.79 34  C 1 
ATOM   3716 C CG  . LEU   C 3 34  ? 10.284  40.845  -23.812 1.00 97.02 34  C 1 
ATOM   3717 C CD1 . LEU   C 3 34  ? 9.830   42.262  -23.457 1.00 94.44 34  C 1 
ATOM   3718 C CD2 . LEU   C 3 34  ? 10.106  39.966  -22.576 1.00 94.64 34  C 1 
ATOM   3719 N N   . LEU   C 3 35  ? 11.668  40.254  -27.212 1.00 98.14 35  C 1 
ATOM   3720 C CA  . LEU   C 3 35  ? 13.041  40.347  -27.726 1.00 98.12 35  C 1 
ATOM   3721 C C   . LEU   C 3 35  ? 13.149  41.299  -28.923 1.00 97.89 35  C 1 
ATOM   3722 O O   . LEU   C 3 35  ? 14.097  42.077  -29.027 1.00 97.14 35  C 1 
ATOM   3723 C CB  . LEU   C 3 35  ? 13.519  38.945  -28.124 1.00 98.07 35  C 1 
ATOM   3724 C CG  . LEU   C 3 35  ? 13.808  38.013  -26.934 1.00 97.72 35  C 1 
ATOM   3725 C CD1 . LEU   C 3 35  ? 14.062  36.600  -27.449 1.00 95.88 35  C 1 
ATOM   3726 C CD2 . LEU   C 3 35  ? 15.043  38.465  -26.148 1.00 96.02 35  C 1 
ATOM   3727 N N   . LYS   C 3 36  ? 12.157  41.276  -29.810 1.00 97.96 36  C 1 
ATOM   3728 C CA  . LYS   C 3 36  ? 12.103  42.180  -30.961 1.00 97.59 36  C 1 
ATOM   3729 C C   . LYS   C 3 36  ? 11.892  43.635  -30.543 1.00 97.68 36  C 1 
ATOM   3730 O O   . LYS   C 3 36  ? 12.482  44.530  -31.136 1.00 96.56 36  C 1 
ATOM   3731 C CB  . LYS   C 3 36  ? 11.000  41.684  -31.897 1.00 96.57 36  C 1 
ATOM   3732 C CG  . LYS   C 3 36  ? 11.193  42.216  -33.314 1.00 86.99 36  C 1 
ATOM   3733 C CD  . LYS   C 3 36  ? 10.103  41.624  -34.203 1.00 82.49 36  C 1 
ATOM   3734 C CE  . LYS   C 3 36  ? 10.383  41.962  -35.667 1.00 73.55 36  C 1 
ATOM   3735 N NZ  . LYS   C 3 36  ? 9.367   41.330  -36.536 1.00 65.31 36  C 1 
ATOM   3736 N N   . THR   C 3 37  ? 11.087  43.855  -29.518 1.00 97.60 37  C 1 
ATOM   3737 C CA  . THR   C 3 37  ? 10.799  45.197  -28.987 1.00 97.37 37  C 1 
ATOM   3738 C C   . THR   C 3 37  ? 12.039  45.846  -28.366 1.00 97.27 37  C 1 
ATOM   3739 O O   . THR   C 3 37  ? 12.234  47.047  -28.518 1.00 95.95 37  C 1 
ATOM   3740 C CB  . THR   C 3 37  ? 9.654   45.140  -27.966 1.00 96.81 37  C 1 
ATOM   3741 O OG1 . THR   C 3 37  ? 8.512   44.561  -28.555 1.00 91.75 37  C 1 
ATOM   3742 C CG2 . THR   C 3 37  ? 9.221   46.524  -27.489 1.00 90.74 37  C 1 
ATOM   3743 N N   . ILE   C 3 38  ? 12.911  45.054  -27.745 1.00 97.34 38  C 1 
ATOM   3744 C CA  . ILE   C 3 38  ? 14.192  45.533  -27.193 1.00 96.95 38  C 1 
ATOM   3745 C C   . ILE   C 3 38  ? 15.351  45.485  -28.205 1.00 96.99 38  C 1 
ATOM   3746 O O   . ILE   C 3 38  ? 16.502  45.673  -27.821 1.00 95.19 38  C 1 
ATOM   3747 C CB  . ILE   C 3 38  ? 14.544  44.818  -25.873 1.00 95.91 38  C 1 
ATOM   3748 C CG1 . ILE   C 3 38  ? 14.796  43.315  -26.087 1.00 89.23 38  C 1 
ATOM   3749 C CG2 . ILE   C 3 38  ? 13.451  45.070  -24.823 1.00 87.72 38  C 1 
ATOM   3750 C CD1 . ILE   C 3 38  ? 15.320  42.595  -24.850 1.00 84.46 38  C 1 
ATOM   3751 N N   . ASN   C 3 39  ? 15.076  45.233  -29.492 1.00 96.88 39  C 1 
ATOM   3752 C CA  . ASN   C 3 39  ? 16.087  45.109  -30.552 1.00 96.50 39  C 1 
ATOM   3753 C C   . ASN   C 3 39  ? 17.172  44.049  -30.271 1.00 96.82 39  C 1 
ATOM   3754 O O   . ASN   C 3 39  ? 18.341  44.242  -30.598 1.00 94.35 39  C 1 
ATOM   3755 C CB  . ASN   C 3 39  ? 16.658  46.495  -30.915 1.00 95.04 39  C 1 
ATOM   3756 C CG  . ASN   C 3 39  ? 15.916  47.216  -32.019 1.00 87.60 39  C 1 
ATOM   3757 O OD1 . ASN   C 3 39  ? 15.146  46.672  -32.784 1.00 77.51 39  C 1 
ATOM   3758 N ND2 . ASN   C 3 39  ? 16.178  48.493  -32.183 1.00 73.48 39  C 1 
ATOM   3759 N N   . ALA   C 3 40  ? 16.796  42.914  -29.688 1.00 96.87 40  C 1 
ATOM   3760 C CA  . ALA   C 3 40  ? 17.719  41.823  -29.366 1.00 97.08 40  C 1 
ATOM   3761 C C   . ALA   C 3 40  ? 18.119  40.945  -30.568 1.00 97.19 40  C 1 
ATOM   3762 O O   . ALA   C 3 40  ? 18.960  40.061  -30.422 1.00 95.31 40  C 1 
ATOM   3763 C CB  . ALA   C 3 40  ? 17.101  40.994  -28.242 1.00 96.43 40  C 1 
ATOM   3764 N N   . PHE   C 3 41  ? 17.523  41.150  -31.740 1.00 97.26 41  C 1 
ATOM   3765 C CA  . PHE   C 3 41  ? 17.841  40.393  -32.951 1.00 97.23 41  C 1 
ATOM   3766 C C   . PHE   C 3 41  ? 18.649  41.229  -33.941 1.00 96.80 41  C 1 
ATOM   3767 O O   . PHE   C 3 41  ? 18.197  42.286  -34.390 1.00 94.49 41  C 1 
ATOM   3768 C CB  . PHE   C 3 41  ? 16.555  39.873  -33.603 1.00 96.86 41  C 1 
ATOM   3769 C CG  . PHE   C 3 41  ? 15.738  38.936  -32.740 1.00 97.58 41  C 1 
ATOM   3770 C CD1 . PHE   C 3 41  ? 16.281  37.714  -32.309 1.00 95.63 41  C 1 
ATOM   3771 C CD2 . PHE   C 3 41  ? 14.425  39.282  -32.364 1.00 95.50 41  C 1 
ATOM   3772 C CE1 . PHE   C 3 41  ? 15.520  36.845  -31.512 1.00 95.11 41  C 1 
ATOM   3773 C CE2 . PHE   C 3 41  ? 13.659  38.411  -31.567 1.00 95.21 41  C 1 
ATOM   3774 C CZ  . PHE   C 3 41  ? 14.210  37.194  -31.140 1.00 96.80 41  C 1 
ATOM   3775 N N   . ASP   C 3 42  ? 19.809  40.708  -34.341 1.00 96.57 42  C 1 
ATOM   3776 C CA  . ASP   C 3 42  ? 20.567  41.197  -35.484 1.00 95.85 42  C 1 
ATOM   3777 C C   . ASP   C 3 42  ? 20.067  40.557  -36.789 1.00 96.20 42  C 1 
ATOM   3778 O O   . ASP   C 3 42  ? 19.348  39.554  -36.807 1.00 93.65 42  C 1 
ATOM   3779 C CB  . ASP   C 3 42  ? 22.064  40.928  -35.283 1.00 93.70 42  C 1 
ATOM   3780 C CG  . ASP   C 3 42  ? 22.666  41.655  -34.083 1.00 89.20 42  C 1 
ATOM   3781 O OD1 . ASP   C 3 42  ? 22.381  42.860  -33.924 1.00 81.57 42  C 1 
ATOM   3782 O OD2 . ASP   C 3 42  ? 23.443  41.002  -33.351 1.00 80.45 42  C 1 
ATOM   3783 N N   . ASP   C 3 43  ? 20.489  41.121  -37.929 1.00 95.36 43  C 1 
ATOM   3784 C CA  . ASP   C 3 43  ? 20.101  40.601  -39.237 1.00 94.75 43  C 1 
ATOM   3785 C C   . ASP   C 3 43  ? 20.527  39.143  -39.431 1.00 94.60 43  C 1 
ATOM   3786 O O   . ASP   C 3 43  ? 21.706  38.776  -39.376 1.00 90.10 43  C 1 
ATOM   3787 C CB  . ASP   C 3 43  ? 20.632  41.493  -40.369 1.00 92.99 43  C 1 
ATOM   3788 C CG  . ASP   C 3 43  ? 19.570  42.400  -40.995 1.00 82.89 43  C 1 
ATOM   3789 O OD1 . ASP   C 3 43  ? 18.371  42.066  -40.885 1.00 73.97 43  C 1 
ATOM   3790 O OD2 . ASP   C 3 43  ? 19.975  43.382  -41.660 1.00 72.44 43  C 1 
ATOM   3791 N N   . GLY   C 3 44  ? 19.543  38.285  -39.702 1.00 94.41 44  C 1 
ATOM   3792 C CA  . GLY   C 3 44  ? 19.693  36.850  -39.925 1.00 94.70 44  C 1 
ATOM   3793 C C   . GLY   C 3 44  ? 19.906  36.011  -38.659 1.00 96.13 44  C 1 
ATOM   3794 O O   . GLY   C 3 44  ? 20.226  34.834  -38.794 1.00 93.38 44  C 1 
ATOM   3795 N N   . ASP   C 3 45  ? 19.726  36.568  -37.468 1.00 96.81 45  C 1 
ATOM   3796 C CA  . ASP   C 3 45  ? 19.688  35.770  -36.234 1.00 97.31 45  C 1 
ATOM   3797 C C   . ASP   C 3 45  ? 18.495  34.803  -36.208 1.00 97.75 45  C 1 
ATOM   3798 O O   . ASP   C 3 45  ? 18.611  33.689  -35.709 1.00 96.66 45  C 1 
ATOM   3799 C CB  . ASP   C 3 45  ? 19.616  36.690  -35.006 1.00 96.36 45  C 1 
ATOM   3800 C CG  . ASP   C 3 45  ? 20.945  37.319  -34.598 1.00 95.96 45  C 1 
ATOM   3801 O OD1 . ASP   C 3 45  ? 22.017  36.866  -35.051 1.00 91.45 45  C 1 
ATOM   3802 O OD2 . ASP   C 3 45  ? 20.900  38.232  -33.743 1.00 92.01 45  C 1 
ATOM   3803 N N   . ILE   C 3 46  ? 17.379  35.215  -36.785 1.00 97.81 46  C 1 
ATOM   3804 C CA  . ILE   C 3 46  ? 16.159  34.408  -36.830 1.00 97.86 46  C 1 
ATOM   3805 C C   . ILE   C 3 46  ? 16.249  33.408  -37.983 1.00 97.88 46  C 1 
ATOM   3806 O O   . ILE   C 3 46  ? 16.360  33.785  -39.150 1.00 96.67 46  C 1 
ATOM   3807 C CB  . ILE   C 3 46  ? 14.901  35.293  -36.918 1.00 97.10 46  C 1 
ATOM   3808 C CG1 . ILE   C 3 46  ? 14.817  36.256  -35.706 1.00 93.87 46  C 1 
ATOM   3809 C CG2 . ILE   C 3 46  ? 13.633  34.416  -36.977 1.00 93.68 46  C 1 
ATOM   3810 C CD1 . ILE   C 3 46  ? 13.822  37.402  -35.910 1.00 82.96 46  C 1 
ATOM   3811 N N   . VAL   C 3 47  ? 16.143  32.128  -37.662 1.00 98.00 47  C 1 
ATOM   3812 C CA  . VAL   C 3 47  ? 16.130  31.018  -38.618 1.00 98.00 47  C 1 
ATOM   3813 C C   . VAL   C 3 47  ? 14.756  30.362  -38.600 1.00 98.12 47  C 1 
ATOM   3814 O O   . VAL   C 3 47  ? 14.196  30.083  -37.546 1.00 97.29 47  C 1 
ATOM   3815 C CB  . VAL   C 3 47  ? 17.255  30.019  -38.307 1.00 97.25 47  C 1 
ATOM   3816 C CG1 . VAL   C 3 47  ? 17.241  28.819  -39.260 1.00 94.09 47  C 1 
ATOM   3817 C CG2 . VAL   C 3 47  ? 18.630  30.693  -38.432 1.00 93.98 47  C 1 
ATOM   3818 N N   . THR   C 3 48  ? 14.207  30.086  -39.784 1.00 97.91 48  C 1 
ATOM   3819 C CA  . THR   C 3 48  ? 12.920  29.392  -39.898 1.00 97.84 48  C 1 
ATOM   3820 C C   . THR   C 3 48  ? 13.118  27.891  -39.698 1.00 98.00 48  C 1 
ATOM   3821 O O   . THR   C 3 48  ? 13.955  27.302  -40.386 1.00 96.91 48  C 1 
ATOM   3822 C CB  . THR   C 3 48  ? 12.257  29.667  -41.252 1.00 96.62 48  C 1 
ATOM   3823 O OG1 . THR   C 3 48  ? 12.179  31.056  -41.469 1.00 88.18 48  C 1 
ATOM   3824 C CG2 . THR   C 3 48  ? 10.827  29.141  -41.328 1.00 85.99 48  C 1 
ATOM   3825 N N   . PRO   C 3 49  ? 12.366  27.239  -38.805 1.00 97.83 49  C 1 
ATOM   3826 C CA  . PRO   C 3 49  ? 12.419  25.792  -38.647 1.00 97.83 49  C 1 
ATOM   3827 C C   . PRO   C 3 49  ? 11.869  25.083  -39.884 1.00 97.71 49  C 1 
ATOM   3828 O O   . PRO   C 3 49  ? 10.978  25.587  -40.574 1.00 96.07 49  C 1 
ATOM   3829 C CB  . PRO   C 3 49  ? 11.574  25.483  -37.409 1.00 97.10 49  C 1 
ATOM   3830 C CG  . PRO   C 3 49  ? 10.541  26.606  -37.406 1.00 96.15 49  C 1 
ATOM   3831 C CD  . PRO   C 3 49  ? 11.337  27.799  -37.939 1.00 97.25 49  C 1 
ATOM   3832 N N   . ARG   C 3 50  ? 12.352  23.870  -40.118 1.00 97.35 50  C 1 
ATOM   3833 C CA  . ARG   C 3 50  ? 11.768  22.915  -41.064 1.00 96.89 50  C 1 
ATOM   3834 C C   . ARG   C 3 50  ? 10.874  21.927  -40.323 1.00 97.41 50  C 1 
ATOM   3835 O O   . ARG   C 3 50  ? 11.008  21.755  -39.118 1.00 96.06 50  C 1 
ATOM   3836 C CB  . ARG   C 3 50  ? 12.880  22.227  -41.858 1.00 93.96 50  C 1 
ATOM   3837 C CG  . ARG   C 3 50  ? 13.792  21.360  -40.978 1.00 89.32 50  C 1 
ATOM   3838 C CD  . ARG   C 3 50  ? 14.876  20.711  -41.826 1.00 89.08 50  C 1 
ATOM   3839 N NE  . ARG   C 3 50  ? 15.756  19.859  -41.026 1.00 88.14 50  C 1 
ATOM   3840 C CZ  . ARG   C 3 50  ? 15.555  18.593  -40.706 1.00 90.05 50  C 1 
ATOM   3841 N NH1 . ARG   C 3 50  ? 14.475  17.949  -41.033 1.00 80.97 50  C 1 
ATOM   3842 N NH2 . ARG   C 3 50  ? 16.462  17.945  -40.048 1.00 83.36 50  C 1 
ATOM   3843 N N   . LEU   C 3 51  ? 10.020  21.224  -41.065 1.00 97.48 51  C 1 
ATOM   3844 C CA  . LEU   C 3 51  ? 9.359   20.029  -40.536 1.00 97.38 51  C 1 
ATOM   3845 C C   . LEU   C 3 51  ? 10.382  18.899  -40.392 1.00 97.70 51  C 1 
ATOM   3846 O O   . LEU   C 3 51  ? 11.223  18.708  -41.278 1.00 96.10 51  C 1 
ATOM   3847 C CB  . LEU   C 3 51  ? 8.202   19.638  -41.468 1.00 95.77 51  C 1 
ATOM   3848 C CG  . LEU   C 3 51  ? 6.932   20.466  -41.198 1.00 91.11 51  C 1 
ATOM   3849 C CD1 . LEU   C 3 51  ? 6.144   20.711  -42.477 1.00 83.25 51  C 1 
ATOM   3850 C CD2 . LEU   C 3 51  ? 6.017   19.744  -40.212 1.00 83.14 51  C 1 
ATOM   3851 N N   . ALA   C 3 52  ? 10.311  18.146  -39.298 1.00 97.71 52  C 1 
ATOM   3852 C CA  . ALA   C 3 52  ? 11.006  16.869  -39.199 1.00 97.89 52  C 1 
ATOM   3853 C C   . ALA   C 3 52  ? 10.350  15.863  -40.154 1.00 97.86 52  C 1 
ATOM   3854 O O   . ALA   C 3 52  ? 9.124   15.816  -40.271 1.00 96.86 52  C 1 
ATOM   3855 C CB  . ALA   C 3 52  ? 10.988  16.381  -37.751 1.00 97.43 52  C 1 
ATOM   3856 N N   . SER   C 3 53  ? 11.158  15.051  -40.835 1.00 97.77 53  C 1 
ATOM   3857 C CA  . SER   C 3 53  ? 10.655  13.929  -41.629 1.00 97.68 53  C 1 
ATOM   3858 C C   . SER   C 3 53  ? 10.228  12.770  -40.726 1.00 97.91 53  C 1 
ATOM   3859 O O   . SER   C 3 53  ? 10.685  12.649  -39.591 1.00 97.10 53  C 1 
ATOM   3860 C CB  . SER   C 3 53  ? 11.711  13.481  -42.643 1.00 96.85 53  C 1 
ATOM   3861 O OG  . SER   C 3 53  ? 12.837  12.936  -41.998 1.00 93.06 53  C 1 
ATOM   3862 N N   . GLU   C 3 54  ? 9.388   11.861  -41.245 1.00 97.64 54  C 1 
ATOM   3863 C CA  . GLU   C 3 54  ? 9.030   10.639  -40.507 1.00 97.58 54  C 1 
ATOM   3864 C C   . GLU   C 3 54  ? 10.269  9.796   -40.179 1.00 97.73 54  C 1 
ATOM   3865 O O   . GLU   C 3 54  ? 10.358  9.210   -39.108 1.00 96.57 54  C 1 
ATOM   3866 C CB  . GLU   C 3 54  ? 8.017   9.804   -41.305 1.00 96.31 54  C 1 
ATOM   3867 C CG  . GLU   C 3 54  ? 6.636   10.479  -41.340 1.00 89.96 54  C 1 
ATOM   3868 C CD  . GLU   C 3 54  ? 5.569   9.694   -42.117 1.00 89.67 54  C 1 
ATOM   3869 O OE1 . GLU   C 3 54  ? 4.720   10.353  -42.767 1.00 82.65 54  C 1 
ATOM   3870 O OE2 . GLU   C 3 54  ? 5.518   8.454   -42.049 1.00 84.61 54  C 1 
ATOM   3871 N N   . GLU   C 3 55  ? 11.264  9.785   -41.067 1.00 97.69 55  C 1 
ATOM   3872 C CA  . GLU   C 3 55  ? 12.526  9.068   -40.871 1.00 97.46 55  C 1 
ATOM   3873 C C   . GLU   C 3 55  ? 13.349  9.651   -39.704 1.00 97.77 55  C 1 
ATOM   3874 O O   . GLU   C 3 55  ? 14.009  8.918   -38.977 1.00 96.58 55  C 1 
ATOM   3875 C CB  . GLU   C 3 55  ? 13.296  9.115   -42.198 1.00 96.39 55  C 1 
ATOM   3876 C CG  . GLU   C 3 55  ? 14.244  7.929   -42.399 1.00 82.37 55  C 1 
ATOM   3877 C CD  . GLU   C 3 55  ? 14.900  7.935   -43.793 1.00 75.25 55  C 1 
ATOM   3878 O OE1 . GLU   C 3 55  ? 15.379  6.854   -44.219 1.00 67.24 55  C 1 
ATOM   3879 O OE2 . GLU   C 3 55  ? 14.929  9.006   -44.445 1.00 67.35 55  C 1 
ATOM   3880 N N   . GLU   C 3 56  ? 13.273  10.963  -39.497 1.00 97.96 56  C 1 
ATOM   3881 C CA  . GLU   C 3 56  ? 13.895  11.631  -38.350 1.00 98.07 56  C 1 
ATOM   3882 C C   . GLU   C 3 56  ? 13.109  11.387  -37.055 1.00 98.26 56  C 1 
ATOM   3883 O O   . GLU   C 3 56  ? 13.718  11.097  -36.031 1.00 97.72 56  C 1 
ATOM   3884 C CB  . GLU   C 3 56  ? 14.010  13.131  -38.626 1.00 97.67 56  C 1 
ATOM   3885 C CG  . GLU   C 3 56  ? 15.084  13.418  -39.682 1.00 96.55 56  C 1 
ATOM   3886 C CD  . GLU   C 3 56  ? 15.053  14.863  -40.178 1.00 97.08 56  C 1 
ATOM   3887 O OE1 . GLU   C 3 56  ? 16.139  15.435  -40.403 1.00 91.42 56  C 1 
ATOM   3888 O OE2 . GLU   C 3 56  ? 13.964  15.447  -40.381 1.00 92.84 56  C 1 
ATOM   3889 N N   . LEU   C 3 57  ? 11.786  11.424  -37.108 1.00 98.28 57  C 1 
ATOM   3890 C CA  . LEU   C 3 57  ? 10.938  11.064  -35.964 1.00 98.36 57  C 1 
ATOM   3891 C C   . LEU   C 3 57  ? 11.178  9.610   -35.527 1.00 98.33 57  C 1 
ATOM   3892 O O   . LEU   C 3 57  ? 11.270  9.332   -34.332 1.00 97.79 57  C 1 
ATOM   3893 C CB  . LEU   C 3 57  ? 9.460   11.288  -36.321 1.00 98.24 57  C 1 
ATOM   3894 C CG  . LEU   C 3 57  ? 9.063   12.754  -36.585 1.00 97.53 57  C 1 
ATOM   3895 C CD1 . LEU   C 3 57  ? 7.616   12.816  -37.073 1.00 95.48 57  C 1 
ATOM   3896 C CD2 . LEU   C 3 57  ? 9.178   13.619  -35.332 1.00 95.26 57  C 1 
ATOM   3897 N N   . SER   C 3 58  ? 11.384  8.699   -36.489 1.00 98.30 58  C 1 
ATOM   3898 C CA  . SER   C 3 58  ? 11.685  7.279   -36.245 1.00 98.10 58  C 1 
ATOM   3899 C C   . SER   C 3 58  ? 13.056  7.023   -35.602 1.00 98.10 58  C 1 
ATOM   3900 O O   . SER   C 3 58  ? 13.348  5.894   -35.211 1.00 96.65 58  C 1 
ATOM   3901 C CB  . SER   C 3 58  ? 11.587  6.475   -37.547 1.00 97.01 58  C 1 
ATOM   3902 O OG  . SER   C 3 58  ? 10.274  6.509   -38.065 1.00 85.15 58  C 1 
ATOM   3903 N N   . LEU   C 3 59  ? 13.901  8.038   -35.437 1.00 98.11 59  C 1 
ATOM   3904 C CA  . LEU   C 3 59  ? 15.112  7.921   -34.615 1.00 97.92 59  C 1 
ATOM   3905 C C   . LEU   C 3 59  ? 14.782  7.602   -33.148 1.00 97.88 59  C 1 
ATOM   3906 O O   . LEU   C 3 59  ? 15.593  6.979   -32.464 1.00 96.57 59  C 1 
ATOM   3907 C CB  . LEU   C 3 59  ? 15.922  9.225   -34.693 1.00 97.63 59  C 1 
ATOM   3908 C CG  . LEU   C 3 59  ? 16.544  9.524   -36.069 1.00 96.45 59  C 1 
ATOM   3909 C CD1 . LEU   C 3 59  ? 17.123  10.938  -36.078 1.00 92.89 59  C 1 
ATOM   3910 C CD2 . LEU   C 3 59  ? 17.686  8.555   -36.391 1.00 92.74 59  C 1 
ATOM   3911 N N   . VAL   C 3 60  ? 13.609  8.009   -32.689 1.00 98.09 60  C 1 
ATOM   3912 C CA  . VAL   C 3 60  ? 13.119  7.770   -31.320 1.00 98.09 60  C 1 
ATOM   3913 C C   . VAL   C 3 60  ? 11.754  7.086   -31.332 1.00 98.09 60  C 1 
ATOM   3914 O O   . VAL   C 3 60  ? 11.583  6.048   -30.690 1.00 96.81 60  C 1 
ATOM   3915 C CB  . VAL   C 3 60  ? 13.070  9.088   -30.523 1.00 97.39 60  C 1 
ATOM   3916 C CG1 . VAL   C 3 60  ? 12.395  8.926   -29.155 1.00 92.93 60  C 1 
ATOM   3917 C CG2 . VAL   C 3 60  ? 14.491  9.612   -30.284 1.00 92.86 60  C 1 
ATOM   3918 N N   . HIS   C 3 61  ? 10.809  7.636   -32.061 1.00 98.12 61  C 1 
ATOM   3919 C CA  . HIS   C 3 61  ? 9.420   7.191   -32.058 1.00 98.24 61  C 1 
ATOM   3920 C C   . HIS   C 3 61  ? 9.212   5.937   -32.910 1.00 98.11 61  C 1 
ATOM   3921 O O   . HIS   C 3 61  ? 9.907   5.705   -33.893 1.00 97.32 61  C 1 
ATOM   3922 C CB  . HIS   C 3 61  ? 8.515   8.351   -32.476 1.00 98.10 61  C 1 
ATOM   3923 C CG  . HIS   C 3 61  ? 8.568   9.484   -31.491 1.00 98.33 61  C 1 
ATOM   3924 N ND1 . HIS   C 3 61  ? 8.081   9.446   -30.195 1.00 92.68 61  C 1 
ATOM   3925 C CD2 . HIS   C 3 61  ? 9.189   10.695  -31.659 1.00 91.51 61  C 1 
ATOM   3926 C CE1 . HIS   C 3 61  ? 8.401   10.607  -29.607 1.00 94.42 61  C 1 
ATOM   3927 N NE2 . HIS   C 3 61  ? 9.073   11.390  -30.462 1.00 95.37 61  C 1 
ATOM   3928 N N   . THR   C 3 62  ? 8.250   5.109   -32.515 1.00 97.97 62  C 1 
ATOM   3929 C CA  . THR   C 3 62  ? 7.866   3.925   -33.286 1.00 97.78 62  C 1 
ATOM   3930 C C   . THR   C 3 62  ? 6.974   4.316   -34.465 1.00 97.94 62  C 1 
ATOM   3931 O O   . THR   C 3 62  ? 6.187   5.258   -34.368 1.00 97.33 62  C 1 
ATOM   3932 C CB  . THR   C 3 62  ? 7.183   2.863   -32.411 1.00 97.01 62  C 1 
ATOM   3933 O OG1 . THR   C 3 62  ? 6.047   3.373   -31.765 1.00 91.05 62  C 1 
ATOM   3934 C CG2 . THR   C 3 62  ? 8.116   2.344   -31.314 1.00 89.79 62  C 1 
ATOM   3935 N N   . ASP   C 3 63  ? 7.074   3.578   -35.572 1.00 97.63 63  C 1 
ATOM   3936 C CA  . ASP   C 3 63  ? 6.308   3.891   -36.785 1.00 97.37 63  C 1 
ATOM   3937 C C   . ASP   C 3 63  ? 4.791   3.799   -36.562 1.00 97.52 63  C 1 
ATOM   3938 O O   . ASP   C 3 63  ? 4.034   4.614   -37.091 1.00 96.46 63  C 1 
ATOM   3939 C CB  . ASP   C 3 63  ? 6.725   2.950   -37.922 1.00 96.24 63  C 1 
ATOM   3940 C CG  . ASP   C 3 63  ? 8.139   3.205   -38.448 1.00 84.10 63  C 1 
ATOM   3941 O OD1 . ASP   C 3 63  ? 8.612   4.363   -38.358 1.00 73.72 63  C 1 
ATOM   3942 O OD2 . ASP   C 3 63  ? 8.736   2.232   -38.955 1.00 73.16 63  C 1 
ATOM   3943 N N   . ASP   C 3 64  ? 4.343   2.842   -35.748 1.00 97.36 64  C 1 
ATOM   3944 C CA  . ASP   C 3 64  ? 2.945   2.698   -35.349 1.00 97.05 64  C 1 
ATOM   3945 C C   . ASP   C 3 64  ? 2.446   3.919   -34.566 1.00 97.54 64  C 1 
ATOM   3946 O O   . ASP   C 3 64  ? 1.345   4.411   -34.835 1.00 96.45 64  C 1 
ATOM   3947 C CB  . ASP   C 3 64  ? 2.754   1.394   -34.555 1.00 95.42 64  C 1 
ATOM   3948 C CG  . ASP   C 3 64  ? 3.601   1.314   -33.277 1.00 89.44 64  C 1 
ATOM   3949 O OD1 . ASP   C 3 64  ? 4.842   1.441   -33.398 1.00 79.07 64  C 1 
ATOM   3950 O OD2 . ASP   C 3 64  ? 3.014   1.120   -32.192 1.00 80.46 64  C 1 
ATOM   3951 N N   . TYR   C 3 65  ? 3.259   4.471   -33.683 1.00 97.52 65  C 1 
ATOM   3952 C CA  . TYR   C 3 65  ? 2.932   5.700   -32.965 1.00 97.85 65  C 1 
ATOM   3953 C C   . TYR   C 3 65  ? 2.854   6.912   -33.902 1.00 98.04 65  C 1 
ATOM   3954 O O   . TYR   C 3 65  ? 1.889   7.670   -33.841 1.00 97.63 65  C 1 
ATOM   3955 C CB  . TYR   C 3 65  ? 3.946   5.931   -31.839 1.00 97.65 65  C 1 
ATOM   3956 C CG  . TYR   C 3 65  ? 3.700   7.217   -31.075 1.00 97.77 65  C 1 
ATOM   3957 C CD1 . TYR   C 3 65  ? 4.628   8.273   -31.134 1.00 95.83 65  C 1 
ATOM   3958 C CD2 . TYR   C 3 65  ? 2.510   7.374   -30.333 1.00 96.07 65  C 1 
ATOM   3959 C CE1 . TYR   C 3 65  ? 4.377   9.475   -30.453 1.00 95.86 65  C 1 
ATOM   3960 C CE2 . TYR   C 3 65  ? 2.249   8.579   -29.654 1.00 95.74 65  C 1 
ATOM   3961 C CZ  . TYR   C 3 65  ? 3.185   9.629   -29.717 1.00 97.25 65  C 1 
ATOM   3962 O OH  . TYR   C 3 65  ? 2.928   10.800  -29.067 1.00 96.59 65  C 1 
ATOM   3963 N N   . ILE   C 3 66  ? 3.810   7.068   -34.812 1.00 98.09 66  C 1 
ATOM   3964 C CA  . ILE   C 3 66  ? 3.792   8.151   -35.807 1.00 98.14 66  C 1 
ATOM   3965 C C   . ILE   C 3 66  ? 2.520   8.064   -36.663 1.00 98.01 66  C 1 
ATOM   3966 O O   . ILE   C 3 66  ? 1.852   9.075   -36.890 1.00 97.50 66  C 1 
ATOM   3967 C CB  . ILE   C 3 66  ? 5.070   8.125   -36.676 1.00 98.08 66  C 1 
ATOM   3968 C CG1 . ILE   C 3 66  ? 6.327   8.399   -35.817 1.00 96.85 66  C 1 
ATOM   3969 C CG2 . ILE   C 3 66  ? 4.986   9.173   -37.812 1.00 96.78 66  C 1 
ATOM   3970 C CD1 . ILE   C 3 66  ? 7.644   8.055   -36.521 1.00 94.21 66  C 1 
ATOM   3971 N N   . GLN   C 3 67  ? 2.144   6.859   -37.097 1.00 97.83 67  C 1 
ATOM   3972 C CA  . GLN   C 3 67  ? 0.905   6.666   -37.853 1.00 97.54 67  C 1 
ATOM   3973 C C   . GLN   C 3 67  ? -0.340  6.948   -37.002 1.00 97.57 67  C 1 
ATOM   3974 O O   . GLN   C 3 67  ? -1.274  7.573   -37.509 1.00 96.83 67  C 1 
ATOM   3975 C CB  . GLN   C 3 67  ? 0.850   5.254   -38.455 1.00 97.04 67  C 1 
ATOM   3976 C CG  . GLN   C 3 67  ? 1.904   5.015   -39.546 1.00 92.08 67  C 1 
ATOM   3977 C CD  . GLN   C 3 67  ? 1.877   6.020   -40.703 1.00 88.80 67  C 1 
ATOM   3978 O OE1 . GLN   C 3 67  ? 0.850   6.532   -41.118 1.00 79.21 67  C 1 
ATOM   3979 N NE2 . GLN   C 3 67  ? 3.028   6.349   -41.253 1.00 77.45 67  C 1 
ATOM   3980 N N   . ALA   C 3 68  ? -0.341  6.571   -35.733 1.00 97.54 68  C 1 
ATOM   3981 C CA  . ALA   C 3 68  ? -1.432  6.899   -34.818 1.00 97.52 68  C 1 
ATOM   3982 C C   . ALA   C 3 68  ? -1.609  8.418   -34.662 1.00 97.59 68  C 1 
ATOM   3983 O O   . ALA   C 3 68  ? -2.722  8.925   -34.791 1.00 96.96 68  C 1 
ATOM   3984 C CB  . ALA   C 3 68  ? -1.182  6.213   -33.472 1.00 97.16 68  C 1 
ATOM   3985 N N   . VAL   C 3 69  ? -0.519  9.164   -34.490 1.00 97.90 69  C 1 
ATOM   3986 C CA  . VAL   C 3 69  ? -0.552  10.637  -34.418 1.00 97.95 69  C 1 
ATOM   3987 C C   . VAL   C 3 69  ? -1.095  11.243  -35.718 1.00 97.81 69  C 1 
ATOM   3988 O O   . VAL   C 3 69  ? -1.945  12.134  -35.676 1.00 97.27 69  C 1 
ATOM   3989 C CB  . VAL   C 3 69  ? 0.841   11.206  -34.082 1.00 97.82 69  C 1 
ATOM   3990 C CG1 . VAL   C 3 69  ? 0.848   12.741  -34.083 1.00 95.73 69  C 1 
ATOM   3991 C CG2 . VAL   C 3 69  ? 1.305   10.769  -32.689 1.00 95.20 69  C 1 
ATOM   3992 N N   . LYS   C 3 70  ? -0.669  10.733  -36.880 1.00 97.73 70  C 1 
ATOM   3993 C CA  . LYS   C 3 70  ? -1.184  11.183  -38.187 1.00 97.60 70  C 1 
ATOM   3994 C C   . LYS   C 3 70  ? -2.684  10.915  -38.340 1.00 97.53 70  C 1 
ATOM   3995 O O   . LYS   C 3 70  ? -3.418  11.781  -38.813 1.00 96.54 70  C 1 
ATOM   3996 C CB  . LYS   C 3 70  ? -0.412  10.497  -39.323 1.00 97.15 70  C 1 
ATOM   3997 C CG  . LYS   C 3 70  ? 1.025   11.047  -39.454 1.00 94.01 70  C 1 
ATOM   3998 C CD  . LYS   C 3 70  ? 1.844   10.264  -40.481 1.00 91.86 70  C 1 
ATOM   3999 C CE  . LYS   C 3 70  ? 1.387   10.553  -41.917 1.00 85.14 70  C 1 
ATOM   4000 N NZ  . LYS   C 3 70  ? 2.221   9.796   -42.876 1.00 80.16 70  C 1 
ATOM   4001 N N   . LEU   C 3 71  ? -3.126  9.720   -37.949 1.00 97.35 71  C 1 
ATOM   4002 C CA  . LEU   C 3 71  ? -4.540  9.344   -37.995 1.00 97.15 71  C 1 
ATOM   4003 C C   . LEU   C 3 71  ? -5.380  10.188  -37.028 1.00 97.00 71  C 1 
ATOM   4004 O O   . LEU   C 3 71  ? -6.443  10.673  -37.419 1.00 95.58 71  C 1 
ATOM   4005 C CB  . LEU   C 3 71  ? -4.684  7.848   -37.678 1.00 96.75 71  C 1 
ATOM   4006 C CG  . LEU   C 3 71  ? -4.241  6.902   -38.810 1.00 93.85 71  C 1 
ATOM   4007 C CD1 . LEU   C 3 71  ? -4.237  5.463   -38.289 1.00 88.83 71  C 1 
ATOM   4008 C CD2 . LEU   C 3 71  ? -5.182  6.971   -40.015 1.00 88.49 71  C 1 
ATOM   4009 N N   . ALA   C 3 72  ? -4.881  10.415  -35.815 1.00 97.02 72  C 1 
ATOM   4010 C CA  . ALA   C 3 72  ? -5.533  11.262  -34.824 1.00 96.75 72  C 1 
ATOM   4011 C C   . ALA   C 3 72  ? -5.688  12.702  -35.337 1.00 96.66 72  C 1 
ATOM   4012 O O   . ALA   C 3 72  ? -6.795  13.238  -35.351 1.00 95.33 72  C 1 
ATOM   4013 C CB  . ALA   C 3 72  ? -4.724  11.191  -33.521 1.00 96.29 72  C 1 
ATOM   4014 N N   . GLY   C 3 73  ? -4.617  13.283  -35.860 1.00 96.39 73  C 1 
ATOM   4015 C CA  . GLY   C 3 73  ? -4.644  14.628  -36.450 1.00 96.01 73  C 1 
ATOM   4016 C C   . GLY   C 3 73  ? -5.581  14.762  -37.658 1.00 96.07 73  C 1 
ATOM   4017 O O   . GLY   C 3 73  ? -6.090  15.849  -37.936 1.00 93.83 73  C 1 
ATOM   4018 N N   . ALA   C 3 74  ? -5.851  13.653  -38.349 1.00 96.41 74  C 1 
ATOM   4019 C CA  . ALA   C 3 74  ? -6.832  13.578  -39.432 1.00 96.03 74  C 1 
ATOM   4020 C C   . ALA   C 3 74  ? -8.260  13.226  -38.960 1.00 95.74 74  C 1 
ATOM   4021 O O   . ALA   C 3 74  ? -9.152  13.073  -39.800 1.00 91.98 74  C 1 
ATOM   4022 C CB  . ALA   C 3 74  ? -6.304  12.595  -40.486 1.00 94.94 74  C 1 
ATOM   4023 N N   . GLY   C 3 75  ? -8.476  13.064  -37.654 1.00 95.04 75  C 1 
ATOM   4024 C CA  . GLY   C 3 75  ? -9.766  12.676  -37.073 1.00 94.21 75  C 1 
ATOM   4025 C C   . GLY   C 3 75  ? -10.191 11.240  -37.401 1.00 94.72 75  C 1 
ATOM   4026 O O   . GLY   C 3 75  ? -11.385 10.954  -37.484 1.00 91.47 75  C 1 
ATOM   4027 N N   . LYS   C 3 76  ? -9.232  10.348  -37.636 1.00 94.64 76  C 1 
ATOM   4028 C CA  . LYS   C 3 76  ? -9.470  8.957   -38.073 1.00 94.54 76  C 1 
ATOM   4029 C C   . LYS   C 3 76  ? -9.057  7.899   -37.053 1.00 94.85 76  C 1 
ATOM   4030 O O   . LYS   C 3 76  ? -9.339  6.725   -37.280 1.00 91.52 76  C 1 
ATOM   4031 C CB  . LYS   C 3 76  ? -8.746  8.702   -39.399 1.00 93.18 76  C 1 
ATOM   4032 C CG  . LYS   C 3 76  ? -9.300  9.548   -40.548 1.00 89.99 76  C 1 
ATOM   4033 C CD  . LYS   C 3 76  ? -8.532  9.221   -41.826 1.00 83.92 76  C 1 
ATOM   4034 C CE  . LYS   C 3 76  ? -9.030  10.102  -42.969 1.00 76.96 76  C 1 
ATOM   4035 N NZ  . LYS   C 3 76  ? -8.236  9.870   -44.196 1.00 66.52 76  C 1 
ATOM   4036 N N   . LEU   C 3 77  ? -8.376  8.273   -35.981 1.00 94.18 77  C 1 
ATOM   4037 C CA  . LEU   C 3 77  ? -7.971  7.336   -34.934 1.00 94.35 77  C 1 
ATOM   4038 C C   . LEU   C 3 77  ? -9.159  7.075   -33.991 1.00 94.36 77  C 1 
ATOM   4039 O O   . LEU   C 3 77  ? -9.703  8.034   -33.441 1.00 91.88 77  C 1 
ATOM   4040 C CB  . LEU   C 3 77  ? -6.748  7.890   -34.187 1.00 93.47 77  C 1 
ATOM   4041 C CG  . LEU   C 3 77  ? -6.090  6.857   -33.247 1.00 93.27 77  C 1 
ATOM   4042 C CD1 . LEU   C 3 77  ? -5.350  5.770   -34.032 1.00 88.09 77  C 1 
ATOM   4043 C CD2 . LEU   C 3 77  ? -5.070  7.547   -32.349 1.00 87.99 77  C 1 
ATOM   4044 N N   . PRO   C 3 78  ? -9.551  5.803   -33.772 1.00 94.63 78  C 1 
ATOM   4045 C CA  . PRO   C 3 78  ? -10.549 5.459   -32.764 1.00 93.66 78  C 1 
ATOM   4046 C C   . PRO   C 3 78  ? -10.095 5.887   -31.362 1.00 93.18 78  C 1 
ATOM   4047 O O   . PRO   C 3 78  ? -8.921  5.751   -31.016 1.00 90.59 78  C 1 
ATOM   4048 C CB  . PRO   C 3 78  ? -10.733 3.938   -32.852 1.00 92.09 78  C 1 
ATOM   4049 C CG  . PRO   C 3 78  ? -10.208 3.576   -34.242 1.00 90.85 78  C 1 
ATOM   4050 C CD  . PRO   C 3 78  ? -9.108  4.609   -34.467 1.00 93.49 78  C 1 
ATOM   4051 N N   . ALA   C 3 79  ? -11.029 6.349   -30.538 1.00 92.06 79  C 1 
ATOM   4052 C CA  . ALA   C 3 79  ? -10.714 6.837   -29.193 1.00 90.78 79  C 1 
ATOM   4053 C C   . ALA   C 3 79  ? -10.052 5.767   -28.301 1.00 90.91 79  C 1 
ATOM   4054 O O   . ALA   C 3 79  ? -9.112  6.073   -27.571 1.00 87.25 79  C 1 
ATOM   4055 C CB  . ALA   C 3 79  ? -12.003 7.374   -28.560 1.00 87.12 79  C 1 
ATOM   4056 N N   . GLU   C 3 80  ? -10.498 4.512   -28.409 1.00 89.52 80  C 1 
ATOM   4057 C CA  . GLU   C 3 80  ? -9.927  3.385   -27.653 1.00 88.15 80  C 1 
ATOM   4058 C C   . GLU   C 3 80  ? -8.454  3.134   -28.010 1.00 89.03 80  C 1 
ATOM   4059 O O   . GLU   C 3 80  ? -7.625  2.922   -27.126 1.00 86.22 80  C 1 
ATOM   4060 C CB  . GLU   C 3 80  ? -10.733 2.102   -27.927 1.00 85.57 80  C 1 
ATOM   4061 C CG  . GLU   C 3 80  ? -12.144 2.136   -27.323 1.00 75.05 80  C 1 
ATOM   4062 C CD  . GLU   C 3 80  ? -12.937 0.840   -27.570 1.00 66.89 80  C 1 
ATOM   4063 O OE1 . GLU   C 3 80  ? -13.976 0.667   -26.887 1.00 59.46 80  C 1 
ATOM   4064 O OE2 . GLU   C 3 80  ? -12.532 0.048   -28.450 1.00 58.85 80  C 1 
ATOM   4065 N N   . GLU   C 3 81  ? -8.100  3.208   -29.286 1.00 90.99 81  C 1 
ATOM   4066 C CA  . GLU   C 3 81  ? -6.706  3.097   -29.720 1.00 91.41 81  C 1 
ATOM   4067 C C   . GLU   C 3 81  ? -5.891  4.315   -29.269 1.00 92.37 81  C 1 
ATOM   4068 O O   . GLU   C 3 81  ? -4.748  4.172   -28.843 1.00 89.73 81  C 1 
ATOM   4069 C CB  . GLU   C 3 81  ? -6.615  2.944   -31.245 1.00 89.59 81  C 1 
ATOM   4070 C CG  . GLU   C 3 81  ? -7.117  1.580   -31.739 1.00 82.16 81  C 1 
ATOM   4071 C CD  . GLU   C 3 81  ? -6.932  1.385   -33.254 1.00 78.74 81  C 1 
ATOM   4072 O OE1 . GLU   C 3 81  ? -7.407  0.340   -33.764 1.00 71.18 81  C 1 
ATOM   4073 O OE2 . GLU   C 3 81  ? -6.336  2.268   -33.916 1.00 72.75 81  C 1 
ATOM   4074 N N   . GLY   C 3 82  ? -6.487  5.492   -29.299 1.00 92.65 82  C 1 
ATOM   4075 C CA  . GLY   C 3 82  ? -5.852  6.732   -28.863 1.00 92.97 82  C 1 
ATOM   4076 C C   . GLY   C 3 82  ? -5.312  6.659   -27.433 1.00 93.47 82  C 1 
ATOM   4077 O O   . GLY   C 3 82  ? -4.161  7.019   -27.193 1.00 91.54 82  C 1 
ATOM   4078 N N   . GLU   C 3 83  ? -6.093  6.118   -26.505 1.00 90.92 83  C 1 
ATOM   4079 C CA  . GLU   C 3 83  ? -5.656  5.983   -25.109 1.00 89.22 83  C 1 
ATOM   4080 C C   . GLU   C 3 83  ? -4.376  5.149   -24.945 1.00 90.01 83  C 1 
ATOM   4081 O O   . GLU   C 3 83  ? -3.525  5.494   -24.133 1.00 87.75 83  C 1 
ATOM   4082 C CB  . GLU   C 3 83  ? -6.760  5.353   -24.250 1.00 85.81 83  C 1 
ATOM   4083 C CG  . GLU   C 3 83  ? -7.679  6.396   -23.611 1.00 74.89 83  C 1 
ATOM   4084 C CD  . GLU   C 3 83  ? -8.375  5.892   -22.343 1.00 70.15 83  C 1 
ATOM   4085 O OE1 . GLU   C 3 83  ? -8.974  6.736   -21.633 1.00 63.54 83  C 1 
ATOM   4086 O OE2 . GLU   C 3 83  ? -8.217  4.720   -21.926 1.00 62.29 83  C 1 
ATOM   4087 N N   . SER   C 3 84  ? -4.218  4.080   -25.720 1.00 91.95 84  C 1 
ATOM   4088 C CA  . SER   C 3 84  ? -3.018  3.235   -25.655 1.00 91.83 84  C 1 
ATOM   4089 C C   . SER   C 3 84  ? -1.747  3.989   -26.071 1.00 93.22 84  C 1 
ATOM   4090 O O   . SER   C 3 84  ? -0.667  3.741   -25.535 1.00 91.76 84  C 1 
ATOM   4091 C CB  . SER   C 3 84  ? -3.217  1.971   -26.497 1.00 89.35 84  C 1 
ATOM   4092 O OG  . SER   C 3 84  ? -3.092  2.222   -27.879 1.00 76.73 84  C 1 
ATOM   4093 N N   . TYR   C 3 85  ? -1.900  4.969   -26.956 1.00 95.01 85  C 1 
ATOM   4094 C CA  . TYR   C 3 85  ? -0.834  5.867   -27.403 1.00 96.14 85  C 1 
ATOM   4095 C C   . TYR   C 3 85  ? -0.718  7.155   -26.566 1.00 96.37 85  C 1 
ATOM   4096 O O   . TYR   C 3 85  ? 0.098   8.018   -26.882 1.00 95.15 85  C 1 
ATOM   4097 C CB  . TYR   C 3 85  ? -1.039  6.173   -28.889 1.00 96.42 85  C 1 
ATOM   4098 C CG  . TYR   C 3 85  ? -0.860  4.973   -29.798 1.00 96.63 85  C 1 
ATOM   4099 C CD1 . TYR   C 3 85  ? 0.413   4.386   -29.942 1.00 93.98 85  C 1 
ATOM   4100 C CD2 . TYR   C 3 85  ? -1.951  4.438   -30.508 1.00 94.26 85  C 1 
ATOM   4101 C CE1 . TYR   C 3 85  ? 0.597   3.278   -30.785 1.00 93.85 85  C 1 
ATOM   4102 C CE2 . TYR   C 3 85  ? -1.777  3.328   -31.356 1.00 93.68 85  C 1 
ATOM   4103 C CZ  . TYR   C 3 85  ? -0.500  2.749   -31.494 1.00 95.27 85  C 1 
ATOM   4104 O OH  . TYR   C 3 85  ? -0.326  1.671   -32.320 1.00 93.93 85  C 1 
ATOM   4105 N N   . GLY   C 3 86  ? -1.527  7.311   -25.512 1.00 94.64 86  C 1 
ATOM   4106 C CA  . GLY   C 3 86  ? -1.571  8.540   -24.713 1.00 94.38 86  C 1 
ATOM   4107 C C   . GLY   C 3 86  ? -2.191  9.739   -25.444 1.00 94.98 86  C 1 
ATOM   4108 O O   . GLY   C 3 86  ? -2.007  10.876  -25.011 1.00 93.69 86  C 1 
ATOM   4109 N N   . LEU   C 3 87  ? -2.901  9.491   -26.541 1.00 95.42 87  C 1 
ATOM   4110 C CA  . LEU   C 3 87  ? -3.580  10.504  -27.349 1.00 95.65 87  C 1 
ATOM   4111 C C   . LEU   C 3 87  ? -5.066  10.571  -26.984 1.00 94.61 87  C 1 
ATOM   4112 O O   . LEU   C 3 87  ? -5.693  9.550   -26.721 1.00 92.13 87  C 1 
ATOM   4113 C CB  . LEU   C 3 87  ? -3.407  10.177  -28.840 1.00 95.80 87  C 1 
ATOM   4114 C CG  . LEU   C 3 87  ? -1.950  10.118  -29.339 1.00 95.75 87  C 1 
ATOM   4115 C CD1 . LEU   C 3 87  ? -1.914  9.582   -30.770 1.00 93.58 87  C 1 
ATOM   4116 C CD2 . LEU   C 3 87  ? -1.284  11.492  -29.318 1.00 93.40 87  C 1 
ATOM   4117 N N   . GLY   C 3 88  ? -5.636  11.771  -27.019 1.00 94.14 88  C 1 
ATOM   4118 C CA  . GLY   C 3 88  ? -7.048  11.988  -26.686 1.00 93.13 88  C 1 
ATOM   4119 C C   . GLY   C 3 88  ? -7.353  11.935  -25.185 1.00 92.80 88  C 1 
ATOM   4120 O O   . GLY   C 3 88  ? -8.513  11.813  -24.802 1.00 89.78 88  C 1 
ATOM   4121 N N   . THR   C 3 89  ? -6.322  12.028  -24.349 1.00 91.48 89  C 1 
ATOM   4122 C CA  . THR   C 3 89  ? -6.474  12.219  -22.901 1.00 90.75 89  C 1 
ATOM   4123 C C   . THR   C 3 89  ? -6.759  13.692  -22.586 1.00 91.02 89  C 1 
ATOM   4124 O O   . THR   C 3 89  ? -6.585  14.558  -23.446 1.00 89.72 89  C 1 
ATOM   4125 C CB  . THR   C 3 89  ? -5.224  11.742  -22.149 1.00 89.64 89  C 1 
ATOM   4126 O OG1 . THR   C 3 89  ? -4.098  12.511  -22.497 1.00 85.89 89  C 1 
ATOM   4127 C CG2 . THR   C 3 89  ? -4.884  10.281  -22.449 1.00 85.40 89  C 1 
ATOM   4128 N N   . GLU   C 3 90  ? -7.140  13.997  -21.342 1.00 90.28 90  C 1 
ATOM   4129 C CA  . GLU   C 3 90  ? -7.266  15.396  -20.903 1.00 89.30 90  C 1 
ATOM   4130 C C   . GLU   C 3 90  ? -5.949  16.170  -21.011 1.00 90.83 90  C 1 
ATOM   4131 O O   . GLU   C 3 90  ? -5.941  17.319  -21.433 1.00 88.88 90  C 1 
ATOM   4132 C CB  . GLU   C 3 90  ? -7.742  15.464  -19.448 1.00 86.60 90  C 1 
ATOM   4133 C CG  . GLU   C 3 90  ? -9.264  15.463  -19.312 1.00 75.17 90  C 1 
ATOM   4134 C CD  . GLU   C 3 90  ? -9.706  16.263  -18.082 1.00 67.29 90  C 1 
ATOM   4135 O OE1 . GLU   C 3 90  ? -10.747 16.952  -18.200 1.00 59.95 90  C 1 
ATOM   4136 O OE2 . GLU   C 3 90  ? -8.975  16.241  -17.064 1.00 58.03 90  C 1 
ATOM   4137 N N   . ASP   C 3 91  ? -4.830  15.529  -20.691 1.00 92.73 91  C 1 
ATOM   4138 C CA  . ASP   C 3 91  ? -3.506  16.140  -20.785 1.00 93.59 91  C 1 
ATOM   4139 C C   . ASP   C 3 91  ? -3.074  16.363  -22.236 1.00 94.48 91  C 1 
ATOM   4140 O O   . ASP   C 3 91  ? -2.474  17.385  -22.567 1.00 93.19 91  C 1 
ATOM   4141 C CB  . ASP   C 3 91  ? -2.472  15.240  -20.097 1.00 92.73 91  C 1 
ATOM   4142 C CG  . ASP   C 3 91  ? -2.506  15.236  -18.573 1.00 91.96 91  C 1 
ATOM   4143 O OD1 . ASP   C 3 91  ? -3.291  15.989  -17.960 1.00 88.35 91  C 1 
ATOM   4144 O OD2 . ASP   C 3 91  ? -1.684  14.480  -18.004 1.00 88.18 91  C 1 
ATOM   4145 N N   . THR   C 3 92  ? -3.371  15.407  -23.114 1.00 94.57 92  C 1 
ATOM   4146 C CA  . THR   C 3 92  ? -2.936  15.436  -24.516 1.00 95.16 92  C 1 
ATOM   4147 C C   . THR   C 3 92  ? -4.123  15.193  -25.453 1.00 95.23 92  C 1 
ATOM   4148 O O   . THR   C 3 92  ? -4.223  14.131  -26.080 1.00 94.03 92  C 1 
ATOM   4149 C CB  . THR   C 3 92  ? -1.777  14.454  -24.761 1.00 94.79 92  C 1 
ATOM   4150 O OG1 . THR   C 3 92  ? -0.828  14.511  -23.719 1.00 89.71 92  C 1 
ATOM   4151 C CG2 . THR   C 3 92  ? -1.029  14.787  -26.051 1.00 87.77 92  C 1 
ATOM   4152 N N   . PRO   C 3 93  ? -5.049  16.155  -25.560 1.00 94.98 93  C 1 
ATOM   4153 C CA  . PRO   C 3 93  ? -6.189  16.059  -26.463 1.00 94.78 93  C 1 
ATOM   4154 C C   . PRO   C 3 93  ? -5.751  15.923  -27.923 1.00 95.58 93  C 1 
ATOM   4155 O O   . PRO   C 3 93  ? -4.682  16.379  -28.328 1.00 94.78 93  C 1 
ATOM   4156 C CB  . PRO   C 3 93  ? -7.020  17.328  -26.244 1.00 93.10 93  C 1 
ATOM   4157 C CG  . PRO   C 3 93  ? -6.570  17.836  -24.875 1.00 90.69 93  C 1 
ATOM   4158 C CD  . PRO   C 3 93  ? -5.114  17.395  -24.810 1.00 93.38 93  C 1 
ATOM   4159 N N   . VAL   C 3 94  ? -6.613  15.331  -28.745 1.00 95.78 94  C 1 
ATOM   4160 C CA  . VAL   C 3 94  ? -6.408  15.292  -30.195 1.00 96.31 94  C 1 
ATOM   4161 C C   . VAL   C 3 94  ? -6.820  16.635  -30.806 1.00 96.52 94  C 1 
ATOM   4162 O O   . VAL   C 3 94  ? -7.877  17.173  -30.490 1.00 95.16 94  C 1 
ATOM   4163 C CB  . VAL   C 3 94  ? -7.170  14.116  -30.827 1.00 95.15 94  C 1 
ATOM   4164 C CG1 . VAL   C 3 94  ? -7.076  14.111  -32.353 1.00 89.32 94  C 1 
ATOM   4165 C CG2 . VAL   C 3 94  ? -6.601  12.780  -30.322 1.00 88.92 94  C 1 
ATOM   4166 N N   . PHE   C 3 95  ? -6.018  17.137  -31.736 1.00 96.35 95  C 1 
ATOM   4167 C CA  . PHE   C 3 95  ? -6.345  18.332  -32.513 1.00 96.76 95  C 1 
ATOM   4168 C C   . PHE   C 3 95  ? -5.976  18.163  -33.992 1.00 97.07 95  C 1 
ATOM   4169 O O   . PHE   C 3 95  ? -5.130  17.345  -34.359 1.00 96.25 95  C 1 
ATOM   4170 C CB  . PHE   C 3 95  ? -5.695  19.572  -31.885 1.00 96.47 95  C 1 
ATOM   4171 C CG  . PHE   C 3 95  ? -4.181  19.597  -31.944 1.00 97.09 95  C 1 
ATOM   4172 C CD1 . PHE   C 3 95  ? -3.420  19.008  -30.914 1.00 95.07 95  C 1 
ATOM   4173 C CD2 . PHE   C 3 95  ? -3.527  20.238  -33.014 1.00 94.99 95  C 1 
ATOM   4174 C CE1 . PHE   C 3 95  ? -2.019  19.066  -30.956 1.00 94.50 95  C 1 
ATOM   4175 C CE2 . PHE   C 3 95  ? -2.122  20.297  -33.058 1.00 94.70 95  C 1 
ATOM   4176 C CZ  . PHE   C 3 95  ? -1.367  19.713  -32.025 1.00 95.64 95  C 1 
ATOM   4177 N N   . ALA   C 3 96  ? -6.624  18.937  -34.859 1.00 96.49 96  C 1 
ATOM   4178 C CA  . ALA   C 3 96  ? -6.400  18.858  -36.297 1.00 96.33 96  C 1 
ATOM   4179 C C   . ALA   C 3 96  ? -4.968  19.286  -36.668 1.00 96.32 96  C 1 
ATOM   4180 O O   . ALA   C 3 96  ? -4.515  20.359  -36.276 1.00 94.01 96  C 1 
ATOM   4181 C CB  . ALA   C 3 96  ? -7.453  19.706  -37.007 1.00 95.22 96  C 1 
ATOM   4182 N N   . GLY   C 3 97  ? -4.271  18.452  -37.446 1.00 95.92 97  C 1 
ATOM   4183 C CA  . GLY   C 3 97  ? -2.893  18.722  -37.872 1.00 96.04 97  C 1 
ATOM   4184 C C   . GLY   C 3 97  ? -1.842  18.563  -36.766 1.00 96.86 97  C 1 
ATOM   4185 O O   . GLY   C 3 97  ? -0.763  19.144  -36.856 1.00 95.20 97  C 1 
ATOM   4186 N N   . MET   C 3 98  ? -2.137  17.776  -35.725 1.00 97.31 98  C 1 
ATOM   4187 C CA  . MET   C 3 98  ? -1.208  17.572  -34.603 1.00 97.40 98  C 1 
ATOM   4188 C C   . MET   C 3 98  ? 0.127   16.943  -35.013 1.00 97.77 98  C 1 
ATOM   4189 O O   . MET   C 3 98  ? 1.148   17.239  -34.412 1.00 96.94 98  C 1 
ATOM   4190 C CB  . MET   C 3 98  ? -1.890  16.750  -33.501 1.00 95.54 98  C 1 
ATOM   4191 C CG  . MET   C 3 98  ? -2.109  15.270  -33.862 1.00 90.95 98  C 1 
ATOM   4192 S SD  . MET   C 3 98  ? -3.189  14.361  -32.715 1.00 91.65 98  C 1 
ATOM   4193 C CE  . MET   C 3 98  ? -2.192  14.393  -31.205 1.00 84.30 98  C 1 
ATOM   4194 N N   . HIS   C 3 99  ? 0.148   16.108  -36.060 1.00 97.61 99  C 1 
ATOM   4195 C CA  . HIS   C 3 99  ? 1.384   15.521  -36.577 1.00 97.78 99  C 1 
ATOM   4196 C C   . HIS   C 3 99  ? 2.308   16.587  -37.169 1.00 97.91 99  C 1 
ATOM   4197 O O   . HIS   C 3 99  ? 3.485   16.645  -36.825 1.00 97.41 99  C 1 
ATOM   4198 C CB  . HIS   C 3 99  ? 1.055   14.449  -37.619 1.00 97.50 99  C 1 
ATOM   4199 C CG  . HIS   C 3 99  ? 2.281   13.925  -38.322 1.00 97.52 99  C 1 
ATOM   4200 N ND1 . HIS   C 3 99  ? 3.272   13.158  -37.763 1.00 90.44 99  C 1 
ATOM   4201 C CD2 . HIS   C 3 99  ? 2.661   14.181  -39.617 1.00 90.37 99  C 1 
ATOM   4202 C CE1 . HIS   C 3 99  ? 4.222   12.954  -38.694 1.00 92.73 99  C 1 
ATOM   4203 N NE2 . HIS   C 3 99  ? 3.883   13.559  -39.838 1.00 93.66 99  C 1 
ATOM   4204 N N   . GLU   C 3 100 ? 1.767   17.450  -38.021 1.00 97.58 100 C 1 
ATOM   4205 C CA  . GLU   C 3 100 ? 2.513   18.543  -38.648 1.00 97.43 100 C 1 
ATOM   4206 C C   . GLU   C 3 100 ? 2.987   19.566  -37.600 1.00 97.72 100 C 1 
ATOM   4207 O O   . GLU   C 3 100 ? 4.144   19.988  -37.633 1.00 97.02 100 C 1 
ATOM   4208 C CB  . GLU   C 3 100 ? 1.645   19.231  -39.719 1.00 96.68 100 C 1 
ATOM   4209 C CG  . GLU   C 3 100 ? 1.317   18.360  -40.949 1.00 90.63 100 C 1 
ATOM   4210 C CD  . GLU   C 3 100 ? 0.219   17.296  -40.755 1.00 84.81 100 C 1 
ATOM   4211 O OE1 . GLU   C 3 100 ? 0.004   16.507  -41.702 1.00 74.46 100 C 1 
ATOM   4212 O OE2 . GLU   C 3 100 ? -0.420  17.254  -39.672 1.00 76.28 100 C 1 
ATOM   4213 N N   . ALA   C 3 101 ? 2.119   19.909  -36.660 1.00 97.69 101 C 1 
ATOM   4214 C CA  . ALA   C 3 101 ? 2.450   20.837  -35.583 1.00 97.71 101 C 1 
ATOM   4215 C C   . ALA   C 3 101 ? 3.587   20.308  -34.690 1.00 97.89 101 C 1 
ATOM   4216 O O   . ALA   C 3 101 ? 4.564   21.021  -34.451 1.00 97.23 101 C 1 
ATOM   4217 C CB  . ALA   C 3 101 ? 1.175   21.111  -34.778 1.00 97.28 101 C 1 
ATOM   4218 N N   . ALA   C 3 102 ? 3.502   19.040  -34.257 1.00 97.94 102 C 1 
ATOM   4219 C CA  . ALA   C 3 102 ? 4.550   18.407  -33.457 1.00 98.05 102 C 1 
ATOM   4220 C C   . ALA   C 3 102 ? 5.853   18.213  -34.254 1.00 98.19 102 C 1 
ATOM   4221 O O   . ALA   C 3 102 ? 6.942   18.482  -33.751 1.00 97.77 102 C 1 
ATOM   4222 C CB  . ALA   C 3 102 ? 4.003   17.081  -32.910 1.00 97.70 102 C 1 
ATOM   4223 N N   . SER   C 3 103 ? 5.754   17.826  -35.536 1.00 98.25 103 C 1 
ATOM   4224 C CA  . SER   C 3 103 ? 6.916   17.673  -36.426 1.00 98.26 103 C 1 
ATOM   4225 C C   . SER   C 3 103 ? 7.651   18.993  -36.671 1.00 98.33 103 C 1 
ATOM   4226 O O   . SER   C 3 103 ? 8.862   18.991  -36.873 1.00 97.67 103 C 1 
ATOM   4227 C CB  . SER   C 3 103 ? 6.489   17.102  -37.780 1.00 97.59 103 C 1 
ATOM   4228 O OG  . SER   C 3 103 ? 5.887   15.839  -37.622 1.00 87.15 103 C 1 
ATOM   4229 N N   . LEU   C 3 104 ? 6.944   20.117  -36.645 1.00 98.17 104 C 1 
ATOM   4230 C CA  . LEU   C 3 104 ? 7.557   21.440  -36.769 1.00 98.26 104 C 1 
ATOM   4231 C C   . LEU   C 3 104 ? 8.408   21.792  -35.541 1.00 98.40 104 C 1 
ATOM   4232 O O   . LEU   C 3 104 ? 9.495   22.346  -35.703 1.00 97.92 104 C 1 
ATOM   4233 C CB  . LEU   C 3 104 ? 6.454   22.486  -37.015 1.00 97.91 104 C 1 
ATOM   4234 C CG  . LEU   C 3 104 ? 6.996   23.899  -37.307 1.00 96.86 104 C 1 
ATOM   4235 C CD1 . LEU   C 3 104 ? 7.740   23.962  -38.644 1.00 93.35 104 C 1 
ATOM   4236 C CD2 . LEU   C 3 104 ? 5.836   24.892  -37.364 1.00 93.41 104 C 1 
ATOM   4237 N N   . LEU   C 3 105 ? 7.950   21.446  -34.337 1.00 98.35 105 C 1 
ATOM   4238 C CA  . LEU   C 3 105 ? 8.718   21.669  -33.105 1.00 98.31 105 C 1 
ATOM   4239 C C   . LEU   C 3 105 ? 10.007  20.832  -33.104 1.00 98.42 105 C 1 
ATOM   4240 O O   . LEU   C 3 105 ? 11.090  21.375  -32.874 1.00 97.87 105 C 1 
ATOM   4241 C CB  . LEU   C 3 105 ? 7.856   21.364  -31.863 1.00 97.80 105 C 1 
ATOM   4242 C CG  . LEU   C 3 105 ? 6.532   22.150  -31.750 1.00 95.60 105 C 1 
ATOM   4243 C CD1 . LEU   C 3 105 ? 5.867   21.827  -30.413 1.00 90.66 105 C 1 
ATOM   4244 C CD2 . LEU   C 3 105 ? 6.709   23.662  -31.847 1.00 90.57 105 C 1 
ATOM   4245 N N   . VAL   C 3 106 ? 9.903   19.548  -33.471 1.00 98.51 106 C 1 
ATOM   4246 C CA  . VAL   C 3 106 ? 11.068  18.658  -33.636 1.00 98.59 106 C 1 
ATOM   4247 C C   . VAL   C 3 106 ? 12.014  19.194  -34.712 1.00 98.62 106 C 1 
ATOM   4248 O O   . VAL   C 3 106 ? 13.221  19.274  -34.499 1.00 98.38 106 C 1 
ATOM   4249 C CB  . VAL   C 3 106 ? 10.635  17.223  -33.990 1.00 98.41 106 C 1 
ATOM   4250 C CG1 . VAL   C 3 106 ? 11.849  16.298  -34.155 1.00 96.76 106 C 1 
ATOM   4251 C CG2 . VAL   C 3 106 ? 9.742   16.613  -32.905 1.00 96.14 106 C 1 
ATOM   4252 N N   . GLY   C 3 107 ? 11.474  19.617  -35.851 1.00 98.42 107 C 1 
ATOM   4253 C CA  . GLY   C 3 107 ? 12.259  20.209  -36.933 1.00 98.38 107 C 1 
ATOM   4254 C C   . GLY   C 3 107 ? 12.991  21.487  -36.519 1.00 98.47 107 C 1 
ATOM   4255 O O   . GLY   C 3 107 ? 14.094  21.746  -37.003 1.00 97.93 107 C 1 
ATOM   4256 N N   . GLY   C 3 108 ? 12.423  22.252  -35.602 1.00 98.45 108 C 1 
ATOM   4257 C CA  . GLY   C 3 108 ? 13.084  23.402  -34.986 1.00 98.44 108 C 1 
ATOM   4258 C C   . GLY   C 3 108 ? 14.316  23.005  -34.171 1.00 98.54 108 C 1 
ATOM   4259 O O   . GLY   C 3 108 ? 15.396  23.556  -34.383 1.00 98.11 108 C 1
[truncated: 427,923 more chars]
