# Supplementary material for: AcuB senses cellular energy charge to coordinate acetyl-CoA synthesis in bacteria
Source: Nat Commun. 2026 Apr 24;17:3815. doi: 10.1038/s41467-026-71006-w (PMC13121692; doi:10.1038/s41467-026-71006-w)
Supplement: Supplementary file 6 — Supplementary_Data_4 [file 41467_2026_71006_MOESM6_ESM.zip › AF3_only_first_models/2_g_stea_acub_4amp_2adp_summary_confidences.json]

{
 "chain_iptm": [
  0.69,
  0.7,
  0.46,
  0.44,
  0.47,
  0.47
 ],
 "chain_pair_iptm": [
  [
   0.8,
   0.84,
   0.68,
   0.61,
   0.66,
   0.66
  ],
  [
   0.84,
   0.79,
   0.65,
   0.65,
   0.7,
   0.65
  ],
  [
   0.68,
   0.65,
   0.39,
   0.25,
   0.29,
   0.44
  ],
  [
   0.61,
   0.65,
   0.25,
   0.38,
   0.4,
   0.29
  ],
  [
   0.66,
   0.7,
   0.29,
   0.4,
   0.51,
   0.31
  ],
  [
   0.66,
   0.65,
   0.44,
   0.29,
   0.31,
   0.5
  ]
 ],
 "chain_pair_pae_min": [
  [
   0.76,
   1.03,
   4.41,
   5.46,
   4.02,
   3.62
  ],
  [
   1.04,
   0.76,
   5.1,
   4.45,
   3.29,
   3.92
  ],
  [
   5.27,
   6.01,
   0.76,
   8.17,
   7.48,
   4.6
  ],
  [
   7.33,
   5.35,
   9.56,
   0.76,
   4.98,
   6.95
  ],
  [
   6.93,
   5.26,
   9.35,
   5.77,
   0.76,
   6.82
  ],
  [
   5.57,
   7.16,
   5.48,
   8.1,
   7.0,
   0.76
  ]
 ],
 "chain_ptm": [
  0.8,
  0.79,
  0.39,
  0.38,
  0.51,
  0.5
 ],
 "fraction_disordered": 0.0,
 "has_clash": 0.0,
 "iptm": 0.8,
 "ptm": 0.83,
 "ranking_score": 0.81
}
