# Supplementary material for: AcuB senses cellular energy charge to coordinate acetyl-CoA synthesis in bacteria
Source: Nat Commun. 2026 Apr 24;17:3815. doi: 10.1038/s41467-026-71006-w (PMC13121692; doi:10.1038/s41467-026-71006-w)
Supplement: Supplementary file 6 — Supplementary_Data_4 [file 41467_2026_71006_MOESM6_ESM.zip › AF3_only_first_models/Bs_acu__2acub-2ap4a_summary_confidences.json]

{
 "chain_iptm": [
  0.69,
  0.69,
  0.52,
  0.52
 ],
 "chain_pair_iptm": [
  [
   0.74,
   0.75,
   0.62,
   0.69
  ],
  [
   0.75,
   0.74,
   0.68,
   0.63
  ],
  [
   0.62,
   0.68,
   0.37,
   0.25
  ],
  [
   0.69,
   0.63,
   0.25,
   0.38
  ]
 ],
 "chain_pair_pae_min": [
  [
   0.76,
   1.57,
   5.92,
   4.56
  ],
  [
   1.58,
   0.76,
   4.93,
   5.63
  ],
  [
   7.45,
   6.17,
   0.76,
   6.87
  ],
  [
   5.81,
   6.97,
   6.67,
   0.76
  ]
 ],
 "chain_ptm": [
  0.74,
  0.74,
  0.37,
  0.38
 ],
 "fraction_disordered": 0.0,
 "has_clash": 0.0,
 "iptm": 0.75,
 "ptm": 0.77,
 "ranking_score": 0.75
}
