# Supplementary material for: AcuB senses cellular energy charge to coordinate acetyl-CoA synthesis in bacteria
Source: Nat Commun. 2026 Apr 24;17:3815. doi: 10.1038/s41467-026-71006-w (PMC13121692; doi:10.1038/s41467-026-71006-w)
Supplement: Supplementary file 6 — Supplementary_Data_4 [file 41467_2026_71006_MOESM6_ESM.zip › AF3_only_first_models/Bs_acu__2acub-2acuc-2amp-2adp_summary_confidences.json]

{
 "chain_iptm": [
  0.68,
  0.68,
  0.65,
  0.64,
  0.39,
  0.41,
  0.41,
  0.42
 ],
 "chain_pair_iptm": [
  [
   0.78,
   0.82,
   0.83,
   0.8,
   0.54,
   0.58,
   0.6,
   0.6
  ],
  [
   0.82,
   0.78,
   0.8,
   0.83,
   0.54,
   0.59,
   0.58,
   0.58
  ],
  [
   0.83,
   0.8,
   0.94,
   0.67,
   0.54,
   0.59,
   0.54,
   0.54
  ],
  [
   0.8,
   0.83,
   0.67,
   0.93,
   0.51,
   0.52,
   0.6,
   0.59
  ],
  [
   0.54,
   0.54,
   0.54,
   0.51,
   0.35,
   0.25,
   0.14,
   0.18
  ],
  [
   0.58,
   0.59,
   0.59,
   0.52,
   0.25,
   0.34,
   0.17,
   0.18
  ],
  [
   0.6,
   0.58,
   0.54,
   0.6,
   0.14,
   0.17,
   0.47,
   0.26
  ],
  [
   0.6,
   0.58,
   0.54,
   0.59,
   0.18,
   0.18,
   0.26,
   0.46
  ]
 ],
 "chain_pair_pae_min": [
  [
   0.76,
   1.27,
   1.92,
   2.24,
   6.09,
   6.08,
   4.94,
   4.27
  ],
  [
   1.27,
   0.76,
   2.17,
   1.93,
   5.82,
   5.52,
   4.97,
   4.52
  ],
  [
   1.93,
   1.88,
   0.76,
   4.99,
   7.78,
   7.73,
   6.43,
   6.37
  ],
  [
   1.92,
   2.01,
   5.03,
   0.76,
   7.98,
   7.9,
   6.82,
   6.28
  ],
  [
   9.26,
   7.14,
   14.51,
   16.48,
   0.76,
   7.84,
   10.58,
   8.35
  ],
  [
   8.32,
   6.71,
   14.47,
   16.5,
   7.95,
   0.77,
   11.54,
   8.24
  ],
  [
   6.83,
   7.95,
   16.34,
   13.36,
   10.57,
   10.23,
   0.76,
   7.53
  ],
  [
   7.07,
   8.26,
   15.78,
   14.83,
   9.48,
   9.27,
   7.87,
   0.76
  ]
 ],
 "chain_ptm": [
  0.78,
  0.78,
  0.94,
  0.93,
  0.35,
  0.34,
  0.47,
  0.46
 ],
 "fraction_disordered": 0.0,
 "has_clash": 0.0,
 "iptm": 0.85,
 "ptm": 0.85,
 "ranking_score": 0.85
}
