# Supplementary material for: AcuB senses cellular energy charge to coordinate acetyl-CoA synthesis in bacteria
Source: Nat Commun. 2026 Apr 24;17:3815. doi: 10.1038/s41467-026-71006-w (PMC13121692; doi:10.1038/s41467-026-71006-w)
Supplement: Supplementary file 6 — Supplementary_Data_4 [file 41467_2026_71006_MOESM6_ESM.zip › AF3_only_first_models/2_g_stea_acub_2adp_2atp_model.cif]

# By using this file you agree to the legally binding terms of use found at
# https://github.com/google-deepmind/alphafold3/blob/main/OUTPUT_TERMS_OF_USE.md.
# To request access to the AlphaFold 3 model parameters, follow the process set
# out at https://github.com/google-deepmind/alphafold3. You may only use these if
# received directly from Google. Use is subject to terms of use available at
# https://github.com/google-deepmind/alphafold3/blob/main/WEIGHTS_TERMS_OF_USE.md.
data_2_g_stea_acub_2adp_2atp
#
_entry.id 2_g_stea_acub_2adp_2atp
#
loop_
_atom_type.symbol
C 
N 
O 
P 
S 
#
loop_
_audit_author.name
_audit_author.pdbx_ordinal
"Google DeepMind" 1 
"Isomorphic Labs" 2 
#
_audit_conform.dict_location https://raw.githubusercontent.com/ihmwg/ModelCIF/master/dist/mmcif_ma.dic
_audit_conform.dict_name     mmcif_ma.dic
_audit_conform.dict_version  1.4.5
#
loop_
_chem_comp.formula
_chem_comp.formula_weight
_chem_comp.id
_chem_comp.mon_nstd_flag
_chem_comp.name
_chem_comp.pdbx_smiles
_chem_comp.pdbx_synonyms
_chem_comp.type
"C3 H7 N O2"    89.093  ALA   y ALANINE         C[C@H](N)C(O)=O                                                                           ? "L-PEPTIDE LINKING" 
"C6 H15 N4 O2"  175.209 ARG   y ARGININE        N[C@@H](CCCNC(N)=[NH2+])C(O)=O                                                            ? "L-PEPTIDE LINKING" 
"C4 H8 N2 O3"   132.118 ASN   y ASPARAGINE      N[C@@H](CC(N)=O)C(O)=O                                                                    ? "L-PEPTIDE LINKING" 
"C4 H7 N O4"    133.103 ASP   y "ASPARTIC ACID" N[C@@H](CC(O)=O)C(O)=O                                                                    ? "L-PEPTIDE LINKING" 
"C3 H7 N O2 S"  121.158 CYS   y CYSTEINE        N[C@@H](CS)C(O)=O                                                                         ? "L-PEPTIDE LINKING" 
"C5 H10 N2 O3"  146.144 GLN   y GLUTAMINE       N[C@@H](CCC(N)=O)C(O)=O                                                                   ? "L-PEPTIDE LINKING" 
"C5 H9 N O4"    147.129 GLU   y "GLUTAMIC ACID" N[C@@H](CCC(O)=O)C(O)=O                                                                   ? "L-PEPTIDE LINKING" 
"C2 H5 N O2"    75.067  GLY   y GLYCINE         NCC(O)=O                                                                                  ? "PEPTIDE LINKING"   
"C6 H10 N3 O2"  156.162 HIS   y HISTIDINE       N[C@@H](Cc1c[nH]c[nH+]1)C(O)=O                                                            ? "L-PEPTIDE LINKING" 
"C6 H13 N O2"   131.173 ILE   y ISOLEUCINE      CC[C@H](C)[C@H](N)C(O)=O                                                                  ? "L-PEPTIDE LINKING" 
"C6 H13 N O2"   131.173 LEU   y LEUCINE         CC(C)C[C@H](N)C(O)=O                                                                      ? "L-PEPTIDE LINKING" 
?               ?       LIG_C ? ?               c1nc(c2c(n1)n(cn2)[C@H]3[C@@H]([C@@H]([C@H](O3)CO[P@](=O)(O)OP(=O)(O)O)O)O)N              ? non-polymer         
?               ?       LIG_D ? ?               c1nc(c2c(n1)n(cn2)[C@H]3[C@@H]([C@@H]([C@H](O3)CO[P@](=O)(O)OP(=O)(O)O)O)O)N              ? non-polymer         
?               ?       LIG_E ? ?               c1nc(c2c(n1)n(cn2)[C@H]3[C@@H]([C@@H]([C@H](O3)CO[P@@](=O)(O)O[P@](=O)(O)OP(=O)(O)O)O)O)N ? non-polymer         
?               ?       LIG_F ? ?               c1nc(c2c(n1)n(cn2)[C@H]3[C@@H]([C@@H]([C@H](O3)CO[P@@](=O)(O)O[P@](=O)(O)OP(=O)(O)O)O)O)N ? non-polymer         
"C6 H15 N2 O2"  147.195 LYS   y LYSINE          N[C@@H](CCCC[NH3+])C(O)=O                                                                 ? "L-PEPTIDE LINKING" 
"C5 H11 N O2 S" 149.211 MET   y METHIONINE      CSCC[C@H](N)C(O)=O                                                                        ? "L-PEPTIDE LINKING" 
"C9 H11 N O2"   165.189 PHE   y PHENYLALANINE   N[C@@H](Cc1ccccc1)C(O)=O                                                                  ? "L-PEPTIDE LINKING" 
"C5 H9 N O2"    115.130 PRO   y PROLINE         OC(=O)[C@@H]1CCCN1                                                                        ? "L-PEPTIDE LINKING" 
"C3 H7 N O3"    105.093 SER   y SERINE          N[C@@H](CO)C(O)=O                                                                         ? "L-PEPTIDE LINKING" 
"C4 H9 N O3"    119.119 THR   y THREONINE       C[C@@H](O)[C@H](N)C(O)=O                                                                  ? "L-PEPTIDE LINKING" 
"C11 H12 N2 O2" 204.225 TRP   y TRYPTOPHAN      N[C@@H](Cc1c[nH]c2ccccc12)C(O)=O                                                          ? "L-PEPTIDE LINKING" 
"C9 H11 N O3"   181.189 TYR   y TYROSINE        N[C@@H](Cc1ccc(O)cc1)C(O)=O                                                               ? "L-PEPTIDE LINKING" 
"C5 H11 N O2"   117.146 VAL   y VALINE          CC(C)[C@H](N)C(O)=O                                                                       ? "L-PEPTIDE LINKING" 
#
_citation.book_publisher          ?
_citation.country                 UK
_citation.id                      primary
_citation.journal_full            Nature
_citation.journal_id_ASTM         NATUAS
_citation.journal_id_CSD          0006
_citation.journal_id_ISSN         0028-0836
_citation.journal_volume          630
_citation.page_first              493
_citation.page_last               500
_citation.pdbx_database_id_DOI    10.1038/s41586-024-07487-w
_citation.pdbx_database_id_PubMed 38718835
_citation.title                   "Accurate structure prediction of biomolecular interactions with AlphaFold 3"
_citation.year                    2024
#
loop_
_citation_author.citation_id
_citation_author.name
_citation_author.ordinal
primary "Google DeepMind" 1 
primary "Isomorphic Labs" 2 
#
loop_
_entity.id
_entity.pdbx_description
_entity.type
1 . polymer     
2 . polymer     
3 . non-polymer 
4 . non-polymer 
5 . non-polymer 
6 . non-polymer 
#
loop_
_entity_poly.entity_id
_entity_poly.pdbx_strand_id
_entity_poly.type
1 A polypeptide(L) 
2 B polypeptide(L) 
#
loop_
_entity_poly_seq.entity_id
_entity_poly_seq.hetero
_entity_poly_seq.mon_id
_entity_poly_seq.num
1 n MET 1   
1 n LEU 2   
1 n VAL 3   
1 n GLU 4   
1 n GLN 5   
1 n ALA 6   
1 n MET 7   
1 n LYS 8   
1 n ALA 9   
1 n PRO 10  
1 n VAL 11  
1 n ILE 12  
1 n THR 13  
1 n LEU 14  
1 n ARG 15  
1 n ALA 16  
1 n THR 17  
1 n ASN 18  
1 n THR 19  
1 n ILE 20  
1 n ALA 21  
1 n GLU 22  
1 n ALA 23  
1 n LEU 24  
1 n GLN 25  
1 n LEU 26  
1 n LEU 27  
1 n ARG 28  
1 n HIS 29  
1 n HIS 30  
1 n ARG 31  
1 n ILE 32  
1 n ARG 33  
1 n HIS 34  
1 n LEU 35  
1 n PRO 36  
1 n VAL 37  
1 n VAL 38  
1 n ASP 39  
1 n GLY 40  
1 n GLU 41  
1 n GLY 42  
1 n ARG 43  
1 n LEU 44  
1 n LEU 45  
1 n GLY 46  
1 n LEU 47  
1 n VAL 48  
1 n THR 49  
1 n SER 50  
1 n GLN 51  
1 n ASP 52  
1 n LEU 53  
1 n ARG 54  
1 n ASP 55  
1 n ALA 56  
1 n SER 57  
1 n PRO 58  
1 n SER 59  
1 n ILE 60  
1 n PHE 61  
1 n HIS 62  
1 n LEU 63  
1 n HIS 64  
1 n GLU 65  
1 n HIS 66  
1 n LEU 67  
1 n GLU 68  
1 n ASP 69  
1 n LEU 70  
1 n GLN 71  
1 n LYS 72  
1 n PRO 73  
1 n VAL 74  
1 n SER 75  
1 n THR 76  
1 n ILE 77  
1 n MET 78  
1 n LYS 79  
1 n THR 80  
1 n ASP 81  
1 n LEU 82  
1 n ILE 83  
1 n VAL 84  
1 n GLY 85  
1 n HIS 86  
1 n PRO 87  
1 n LEU 88  
1 n ASP 89  
1 n PHE 90  
1 n VAL 91  
1 n GLU 92  
1 n GLU 93  
1 n VAL 94  
1 n ALA 95  
1 n ALA 96  
1 n LEU 97  
1 n PHE 98  
1 n TYR 99  
1 n GLU 100 
1 n HIS 101 
1 n ARG 102 
1 n ILE 103 
1 n GLY 104 
1 n CYS 105 
1 n LEU 106 
1 n PRO 107 
1 n ILE 108 
1 n VAL 109 
1 n ASN 110 
1 n HIS 111 
1 n GLY 112 
1 n LYS 113 
1 n LEU 114 
1 n VAL 115 
1 n GLY 116 
1 n ILE 117 
1 n ILE 118 
1 n THR 119 
1 n GLN 120 
1 n THR 121 
1 n ASP 122 
1 n LEU 123 
1 n LEU 124 
1 n ARG 125 
1 n THR 126 
1 n PHE 127 
1 n ILE 128 
1 n GLU 129 
1 n LEU 130 
1 n THR 131 
1 n GLY 132 
1 n VAL 133 
1 n HIS 134 
1 n GLN 135 
1 n PRO 136 
1 n GLY 137 
1 n SER 138 
1 n GLN 139 
1 n ILE 140 
1 n GLU 141 
1 n ILE 142 
1 n LYS 143 
1 n VAL 144 
1 n PRO 145 
1 n ASN 146 
1 n GLU 147 
1 n ALA 148 
1 n GLY 149 
1 n MET 150 
1 n LEU 151 
1 n SER 152 
1 n LYS 153 
1 n ALA 154 
1 n ALA 155 
1 n ALA 156 
1 n ILE 157 
1 n ILE 158 
1 n SER 159 
1 n GLU 160 
1 n ARG 161 
1 n HIS 162 
1 n VAL 163 
1 n ASN 164 
1 n ILE 165 
1 n ALA 166 
1 n SER 167 
1 n VAL 168 
1 n LEU 169 
1 n VAL 170 
1 n TYR 171 
1 n PRO 172 
1 n ALA 173 
1 n PRO 174 
1 n ASP 175 
1 n PRO 176 
1 n ASN 177 
1 n GLU 178 
1 n LYS 179 
1 n ILE 180 
1 n LEU 181 
1 n VAL 182 
1 n PHE 183 
1 n ARG 184 
1 n VAL 185 
1 n GLN 186 
1 n THR 187 
1 n MET 188 
1 n ASN 189 
1 n PRO 190 
1 n LEU 191 
1 n PRO 192 
1 n LEU 193 
1 n ILE 194 
1 n ARG 195 
1 n ASP 196 
1 n LEU 197 
1 n GLN 198 
1 n ASN 199 
1 n ALA 200 
1 n GLY 201 
1 n TYR 202 
1 n HIS 203 
1 n VAL 204 
1 n LEU 205 
1 n TRP 206 
1 n PRO 207 
1 n ASN 208 
1 n LEU 209 
1 n PRO 210 
1 n GLY 211 
1 n VAL 212 
1 n THR 213 
1 n SER 214 
2 n MET 1   
2 n LEU 2   
2 n VAL 3   
2 n GLU 4   
2 n GLN 5   
2 n ALA 6   
2 n MET 7   
2 n LYS 8   
2 n ALA 9   
2 n PRO 10  
2 n VAL 11  
2 n ILE 12  
2 n THR 13  
2 n LEU 14  
2 n ARG 15  
2 n ALA 16  
2 n THR 17  
2 n ASN 18  
2 n THR 19  
2 n ILE 20  
2 n ALA 21  
2 n GLU 22  
2 n ALA 23  
2 n LEU 24  
2 n GLN 25  
2 n LEU 26  
2 n LEU 27  
2 n ARG 28  
2 n HIS 29  
2 n HIS 30  
2 n ARG 31  
2 n ILE 32  
2 n ARG 33  
2 n HIS 34  
2 n LEU 35  
2 n PRO 36  
2 n VAL 37  
2 n VAL 38  
2 n ASP 39  
2 n GLY 40  
2 n GLU 41  
2 n GLY 42  
2 n ARG 43  
2 n LEU 44  
2 n LEU 45  
2 n GLY 46  
2 n LEU 47  
2 n VAL 48  
2 n THR 49  
2 n SER 50  
2 n GLN 51  
2 n ASP 52  
2 n LEU 53  
2 n ARG 54  
2 n ASP 55  
2 n ALA 56  
2 n SER 57  
2 n PRO 58  
2 n SER 59  
2 n ILE 60  
2 n PHE 61  
2 n HIS 62  
2 n LEU 63  
2 n HIS 64  
2 n GLU 65  
2 n HIS 66  
2 n LEU 67  
2 n GLU 68  
2 n ASP 69  
2 n LEU 70  
2 n GLN 71  
2 n LYS 72  
2 n PRO 73  
2 n VAL 74  
2 n SER 75  
2 n THR 76  
2 n ILE 77  
2 n MET 78  
2 n LYS 79  
2 n THR 80  
2 n ASP 81  
2 n LEU 82  
2 n ILE 83  
2 n VAL 84  
2 n GLY 85  
2 n HIS 86  
2 n PRO 87  
2 n LEU 88  
2 n ASP 89  
2 n PHE 90  
2 n VAL 91  
2 n GLU 92  
2 n GLU 93  
2 n VAL 94  
2 n ALA 95  
2 n ALA 96  
2 n LEU 97  
2 n PHE 98  
2 n TYR 99  
2 n GLU 100 
2 n HIS 101 
2 n ARG 102 
2 n ILE 103 
2 n GLY 104 
2 n CYS 105 
2 n LEU 106 
2 n PRO 107 
2 n ILE 108 
2 n VAL 109 
2 n ASN 110 
2 n HIS 111 
2 n GLY 112 
2 n LYS 113 
2 n LEU 114 
2 n VAL 115 
2 n GLY 116 
2 n ILE 117 
2 n ILE 118 
2 n THR 119 
2 n GLN 120 
2 n THR 121 
2 n ASP 122 
2 n LEU 123 
2 n LEU 124 
2 n ARG 125 
2 n THR 126 
2 n PHE 127 
2 n ILE 128 
2 n GLU 129 
2 n LEU 130 
2 n THR 131 
2 n GLY 132 
2 n VAL 133 
2 n HIS 134 
2 n GLN 135 
2 n PRO 136 
2 n GLY 137 
2 n SER 138 
2 n GLN 139 
2 n ILE 140 
2 n GLU 141 
2 n ILE 142 
2 n LYS 143 
2 n VAL 144 
2 n PRO 145 
2 n ASN 146 
2 n GLU 147 
2 n ALA 148 
2 n GLY 149 
2 n MET 150 
2 n LEU 151 
2 n SER 152 
2 n LYS 153 
2 n ALA 154 
2 n ALA 155 
2 n ALA 156 
2 n ILE 157 
2 n ILE 158 
2 n SER 159 
2 n GLU 160 
2 n ARG 161 
2 n HIS 162 
2 n VAL 163 
2 n ASN 164 
2 n ILE 165 
2 n ALA 166 
2 n SER 167 
2 n VAL 168 
2 n LEU 169 
2 n VAL 170 
2 n TYR 171 
2 n PRO 172 
2 n ALA 173 
2 n PRO 174 
2 n ASP 175 
2 n PRO 176 
2 n ASN 177 
2 n GLU 178 
2 n LYS 179 
2 n ILE 180 
2 n LEU 181 
2 n VAL 182 
2 n PHE 183 
2 n ARG 184 
2 n VAL 185 
2 n GLN 186 
2 n THR 187 
2 n MET 188 
2 n ASN 189 
2 n PRO 190 
2 n LEU 191 
2 n PRO 192 
2 n LEU 193 
2 n ILE 194 
2 n ARG 195 
2 n ASP 196 
2 n LEU 197 
2 n GLN 198 
2 n ASN 199 
2 n ALA 200 
2 n GLY 201 
2 n TYR 202 
2 n HIS 203 
2 n VAL 204 
2 n LEU 205 
2 n TRP 206 
2 n PRO 207 
2 n ASN 208 
2 n LEU 209 
2 n PRO 210 
2 n GLY 211 
2 n VAL 212 
2 n THR 213 
2 n SER 214 
#
_ma_data.content_type "model coordinates"
_ma_data.id           1
_ma_data.name         Model
#
_ma_model_list.data_id          1
_ma_model_list.model_group_id   1
_ma_model_list.model_group_name "AlphaFold-beta-20231127 (3.0.0 @ 2025-09-11 20:20:27)"
_ma_model_list.model_id         1
_ma_model_list.model_name       "Top ranked model"
_ma_model_list.model_type       "Ab initio model"
_ma_model_list.ordinal_id       1
#
loop_
_ma_protocol_step.method_type
_ma_protocol_step.ordinal_id
_ma_protocol_step.protocol_id
_ma_protocol_step.step_id
"coevolution MSA" 1 1 1 
"template search" 2 1 2 
modeling          3 1 3 
#
loop_
_ma_qa_metric.id
_ma_qa_metric.mode
_ma_qa_metric.name
_ma_qa_metric.software_group_id
_ma_qa_metric.type
1 global pLDDT 1 pLDDT 
2 local  pLDDT 1 pLDDT 
#
_ma_qa_metric_global.metric_id    1
_ma_qa_metric_global.metric_value 86.94
_ma_qa_metric_global.model_id     1
_ma_qa_metric_global.ordinal_id   1
#
_ma_software_group.group_id    1
_ma_software_group.ordinal_id  1
_ma_software_group.software_id 1
#
loop_
_ma_target_entity.data_id
_ma_target_entity.entity_id
_ma_target_entity.origin
1 1 . 
1 2 . 
1 3 . 
1 4 . 
1 5 . 
1 6 . 
#
loop_
_ma_target_entity_instance.asym_id
_ma_target_entity_instance.details
_ma_target_entity_instance.entity_id
A . 1 
B . 2 
C . 3 
D . 4 
E . 5 
F . 6 
#
loop_
_pdbx_data_usage.details
_pdbx_data_usage.id
_pdbx_data_usage.type
_pdbx_data_usage.url
;Non-commercial use only, by using this file you agree to the terms of use found
at https://github.com/google-deepmind/alphafold3/blob/main/OUTPUT_TERMS_OF_USE.md.
To request access to the AlphaFold 3 model parameters, follow the process set
out at https://github.com/google-deepmind/alphafold3. You may only use these if
received directly from Google. Use is subject to terms of use available at
https://github.com/google-deepmind/alphafold3/blob/main/WEIGHTS_TERMS_OF_USE.md.

;
1 license    https://github.com/google-deepmind/alphafold3/blob/main/OUTPUT_TERMS_OF_USE.md 
;AlphaFold 3 and its output are not intended for, have not been validated for,
and are not approved for clinical use. They are provided "as-is" without any
warranty of any kind, whether expressed or implied. No warranty is given that
use shall not infringe the rights of any third party.

;
2 disclaimer ?                                                                              
#
loop_
_pdbx_nonpoly_scheme.asym_id
_pdbx_nonpoly_scheme.auth_seq_num
_pdbx_nonpoly_scheme.entity_id
_pdbx_nonpoly_scheme.mon_id
_pdbx_nonpoly_scheme.pdb_ins_code
_pdbx_nonpoly_scheme.pdb_seq_num
_pdbx_nonpoly_scheme.pdb_strand_id
C 1 3 LIG_C . 1 C 
D 1 4 LIG_D . 1 D 
E 1 5 LIG_E . 1 E 
F 1 6 LIG_F . 1 F 
#
loop_
_pdbx_poly_seq_scheme.asym_id
_pdbx_poly_seq_scheme.auth_seq_num
_pdbx_poly_seq_scheme.entity_id
_pdbx_poly_seq_scheme.hetero
_pdbx_poly_seq_scheme.mon_id
_pdbx_poly_seq_scheme.pdb_ins_code
_pdbx_poly_seq_scheme.pdb_seq_num
_pdbx_poly_seq_scheme.pdb_strand_id
_pdbx_poly_seq_scheme.seq_id
A 1   1 n MET . 1   A 1   
A 2   1 n LEU . 2   A 2   
A 3   1 n VAL . 3   A 3   
A 4   1 n GLU . 4   A 4   
A 5   1 n GLN . 5   A 5   
A 6   1 n ALA . 6   A 6   
A 7   1 n MET . 7   A 7   
A 8   1 n LYS . 8   A 8   
A 9   1 n ALA . 9   A 9   
A 10  1 n PRO . 10  A 10  
A 11  1 n VAL . 11  A 11  
A 12  1 n ILE . 12  A 12  
A 13  1 n THR . 13  A 13  
A 14  1 n LEU . 14  A 14  
A 15  1 n ARG . 15  A 15  
A 16  1 n ALA . 16  A 16  
A 17  1 n THR . 17  A 17  
A 18  1 n ASN . 18  A 18  
A 19  1 n THR . 19  A 19  
A 20  1 n ILE . 20  A 20  
A 21  1 n ALA . 21  A 21  
A 22  1 n GLU . 22  A 22  
A 23  1 n ALA . 23  A 23  
A 24  1 n LEU . 24  A 24  
A 25  1 n GLN . 25  A 25  
A 26  1 n LEU . 26  A 26  
A 27  1 n LEU . 27  A 27  
A 28  1 n ARG . 28  A 28  
A 29  1 n HIS . 29  A 29  
A 30  1 n HIS . 30  A 30  
A 31  1 n ARG . 31  A 31  
A 32  1 n ILE . 32  A 32  
A 33  1 n ARG . 33  A 33  
A 34  1 n HIS . 34  A 34  
A 35  1 n LEU . 35  A 35  
A 36  1 n PRO . 36  A 36  
A 37  1 n VAL . 37  A 37  
A 38  1 n VAL . 38  A 38  
A 39  1 n ASP . 39  A 39  
A 40  1 n GLY . 40  A 40  
A 41  1 n GLU . 41  A 41  
A 42  1 n GLY . 42  A 42  
A 43  1 n ARG . 43  A 43  
A 44  1 n LEU . 44  A 44  
A 45  1 n LEU . 45  A 45  
A 46  1 n GLY . 46  A 46  
A 47  1 n LEU . 47  A 47  
A 48  1 n VAL . 48  A 48  
A 49  1 n THR . 49  A 49  
A 50  1 n SER . 50  A 50  
A 51  1 n GLN . 51  A 51  
A 52  1 n ASP . 52  A 52  
A 53  1 n LEU . 53  A 53  
A 54  1 n ARG . 54  A 54  
A 55  1 n ASP . 55  A 55  
A 56  1 n ALA . 56  A 56  
A 57  1 n SER . 57  A 57  
A 58  1 n PRO . 58  A 58  
A 59  1 n SER . 59  A 59  
A 60  1 n ILE . 60  A 60  
A 61  1 n PHE . 61  A 61  
A 62  1 n HIS . 62  A 62  
A 63  1 n LEU . 63  A 63  
A 64  1 n HIS . 64  A 64  
A 65  1 n GLU . 65  A 65  
A 66  1 n HIS . 66  A 66  
A 67  1 n LEU . 67  A 67  
A 68  1 n GLU . 68  A 68  
A 69  1 n ASP . 69  A 69  
A 70  1 n LEU . 70  A 70  
A 71  1 n GLN . 71  A 71  
A 72  1 n LYS . 72  A 72  
A 73  1 n PRO . 73  A 73  
A 74  1 n VAL . 74  A 74  
A 75  1 n SER . 75  A 75  
A 76  1 n THR . 76  A 76  
A 77  1 n ILE . 77  A 77  
A 78  1 n MET . 78  A 78  
A 79  1 n LYS . 79  A 79  
A 80  1 n THR . 80  A 80  
A 81  1 n ASP . 81  A 81  
A 82  1 n LEU . 82  A 82  
A 83  1 n ILE . 83  A 83  
A 84  1 n VAL . 84  A 84  
A 85  1 n GLY . 85  A 85  
A 86  1 n HIS . 86  A 86  
A 87  1 n PRO . 87  A 87  
A 88  1 n LEU . 88  A 88  
A 89  1 n ASP . 89  A 89  
A 90  1 n PHE . 90  A 90  
A 91  1 n VAL . 91  A 91  
A 92  1 n GLU . 92  A 92  
A 93  1 n GLU . 93  A 93  
A 94  1 n VAL . 94  A 94  
A 95  1 n ALA . 95  A 95  
A 96  1 n ALA . 96  A 96  
A 97  1 n LEU . 97  A 97  
A 98  1 n PHE . 98  A 98  
A 99  1 n TYR . 99  A 99  
A 100 1 n GLU . 100 A 100 
A 101 1 n HIS . 101 A 101 
A 102 1 n ARG . 102 A 102 
A 103 1 n ILE . 103 A 103 
A 104 1 n GLY . 104 A 104 
A 105 1 n CYS . 105 A 105 
A 106 1 n LEU . 106 A 106 
A 107 1 n PRO . 107 A 107 
A 108 1 n ILE . 108 A 108 
A 109 1 n VAL . 109 A 109 
A 110 1 n ASN . 110 A 110 
A 111 1 n HIS . 111 A 111 
A 112 1 n GLY . 112 A 112 
A 113 1 n LYS . 113 A 113 
A 114 1 n LEU . 114 A 114 
A 115 1 n VAL . 115 A 115 
A 116 1 n GLY . 116 A 116 
A 117 1 n ILE . 117 A 117 
A 118 1 n ILE . 118 A 118 
A 119 1 n THR . 119 A 119 
A 120 1 n GLN . 120 A 120 
A 121 1 n THR . 121 A 121 
A 122 1 n ASP . 122 A 122 
A 123 1 n LEU . 123 A 123 
A 124 1 n LEU . 124 A 124 
A 125 1 n ARG . 125 A 125 
A 126 1 n THR . 126 A 126 
A 127 1 n PHE . 127 A 127 
A 128 1 n ILE . 128 A 128 
A 129 1 n GLU . 129 A 129 
A 130 1 n LEU . 130 A 130 
A 131 1 n THR . 131 A 131 
A 132 1 n GLY . 132 A 132 
A 133 1 n VAL . 133 A 133 
A 134 1 n HIS . 134 A 134 
A 135 1 n GLN . 135 A 135 
A 136 1 n PRO . 136 A 136 
A 137 1 n GLY . 137 A 137 
A 138 1 n SER . 138 A 138 
A 139 1 n GLN . 139 A 139 
A 140 1 n ILE . 140 A 140 
A 141 1 n GLU . 141 A 141 
A 142 1 n ILE . 142 A 142 
A 143 1 n LYS . 143 A 143 
A 144 1 n VAL . 144 A 144 
A 145 1 n PRO . 145 A 145 
A 146 1 n ASN . 146 A 146 
A 147 1 n GLU . 147 A 147 
A 148 1 n ALA . 148 A 148 
A 149 1 n GLY . 149 A 149 
A 150 1 n MET . 150 A 150 
A 151 1 n LEU . 151 A 151 
A 152 1 n SER . 152 A 152 
A 153 1 n LYS . 153 A 153 
A 154 1 n ALA . 154 A 154 
A 155 1 n ALA . 155 A 155 
A 156 1 n ALA . 156 A 156 
A 157 1 n ILE . 157 A 157 
A 158 1 n ILE . 158 A 158 
A 159 1 n SER . 159 A 159 
A 160 1 n GLU . 160 A 160 
A 161 1 n ARG . 161 A 161 
A 162 1 n HIS . 162 A 162 
A 163 1 n VAL . 163 A 163 
A 164 1 n ASN . 164 A 164 
A 165 1 n ILE . 165 A 165 
A 166 1 n ALA . 166 A 166 
A 167 1 n SER . 167 A 167 
A 168 1 n VAL . 168 A 168 
A 169 1 n LEU . 169 A 169 
A 170 1 n VAL . 170 A 170 
A 171 1 n TYR . 171 A 171 
A 172 1 n PRO . 172 A 172 
A 173 1 n ALA . 173 A 173 
A 174 1 n PRO . 174 A 174 
A 175 1 n ASP . 175 A 175 
A 176 1 n PRO . 176 A 176 
A 177 1 n ASN . 177 A 177 
A 178 1 n GLU . 178 A 178 
A 179 1 n LYS . 179 A 179 
A 180 1 n ILE . 180 A 180 
A 181 1 n LEU . 181 A 181 
A 182 1 n VAL . 182 A 182 
A 183 1 n PHE . 183 A 183 
A 184 1 n ARG . 184 A 184 
A 185 1 n VAL . 185 A 185 
A 186 1 n GLN . 186 A 186 
A 187 1 n THR . 187 A 187 
A 188 1 n MET . 188 A 188 
A 189 1 n ASN . 189 A 189 
A 190 1 n PRO . 190 A 190 
A 191 1 n LEU . 191 A 191 
A 192 1 n PRO . 192 A 192 
A 193 1 n LEU . 193 A 193 
A 194 1 n ILE . 194 A 194 
A 195 1 n ARG . 195 A 195 
A 196 1 n ASP . 196 A 196 
A 197 1 n LEU . 197 A 197 
A 198 1 n GLN . 198 A 198 
A 199 1 n ASN . 199 A 199 
A 200 1 n ALA . 200 A 200 
A 201 1 n GLY . 201 A 201 
A 202 1 n TYR . 202 A 202 
A 203 1 n HIS . 203 A 203 
A 204 1 n VAL . 204 A 204 
A 205 1 n LEU . 205 A 205 
A 206 1 n TRP . 206 A 206 
A 207 1 n PRO . 207 A 207 
A 208 1 n ASN . 208 A 208 
A 209 1 n LEU . 209 A 209 
A 210 1 n PRO . 210 A 210 
A 211 1 n GLY . 211 A 211 
A 212 1 n VAL . 212 A 212 
A 213 1 n THR . 213 A 213 
A 214 1 n SER . 214 A 214 
B 1   2 n MET . 1   B 1   
B 2   2 n LEU . 2   B 2   
B 3   2 n VAL . 3   B 3   
B 4   2 n GLU . 4   B 4   
B 5   2 n GLN . 5   B 5   
B 6   2 n ALA . 6   B 6   
B 7   2 n MET . 7   B 7   
B 8   2 n LYS . 8   B 8   
B 9   2 n ALA . 9   B 9   
B 10  2 n PRO . 10  B 10  
B 11  2 n VAL . 11  B 11  
B 12  2 n ILE . 12  B 12  
B 13  2 n THR . 13  B 13  
B 14  2 n LEU . 14  B 14  
B 15  2 n ARG . 15  B 15  
B 16  2 n ALA . 16  B 16  
B 17  2 n THR . 17  B 17  
B 18  2 n ASN . 18  B 18  
B 19  2 n THR . 19  B 19  
B 20  2 n ILE . 20  B 20  
B 21  2 n ALA . 21  B 21  
B 22  2 n GLU . 22  B 22  
B 23  2 n ALA . 23  B 23  
B 24  2 n LEU . 24  B 24  
B 25  2 n GLN . 25  B 25  
B 26  2 n LEU . 26  B 26  
B 27  2 n LEU . 27  B 27  
B 28  2 n ARG . 28  B 28  
B 29  2 n HIS . 29  B 29  
B 30  2 n HIS . 30  B 30  
B 31  2 n ARG . 31  B 31  
B 32  2 n ILE . 32  B 32  
B 33  2 n ARG . 33  B 33  
B 34  2 n HIS . 34  B 34  
B 35  2 n LEU . 35  B 35  
B 36  2 n PRO . 36  B 36  
B 37  2 n VAL . 37  B 37  
B 38  2 n VAL . 38  B 38  
B 39  2 n ASP . 39  B 39  
B 40  2 n GLY . 40  B 40  
B 41  2 n GLU . 41  B 41  
B 42  2 n GLY . 42  B 42  
B 43  2 n ARG . 43  B 43  
B 44  2 n LEU . 44  B 44  
B 45  2 n LEU . 45  B 45  
B 46  2 n GLY . 46  B 46  
B 47  2 n LEU . 47  B 47  
B 48  2 n VAL . 48  B 48  
B 49  2 n THR . 49  B 49  
B 50  2 n SER . 50  B 50  
B 51  2 n GLN . 51  B 51  
B 52  2 n ASP . 52  B 52  
B 53  2 n LEU . 53  B 53  
B 54  2 n ARG . 54  B 54  
B 55  2 n ASP . 55  B 55  
B 56  2 n ALA . 56  B 56  
B 57  2 n SER . 57  B 57  
B 58  2 n PRO . 58  B 58  
B 59  2 n SER . 59  B 59  
B 60  2 n ILE . 60  B 60  
B 61  2 n PHE . 61  B 61  
B 62  2 n HIS . 62  B 62  
B 63  2 n LEU . 63  B 63  
B 64  2 n HIS . 64  B 64  
B 65  2 n GLU . 65  B 65  
B 66  2 n HIS . 66  B 66  
B 67  2 n LEU . 67  B 67  
B 68  2 n GLU . 68  B 68  
B 69  2 n ASP . 69  B 69  
B 70  2 n LEU . 70  B 70  
B 71  2 n GLN . 71  B 71  
B 72  2 n LYS . 72  B 72  
B 73  2 n PRO . 73  B 73  
B 74  2 n VAL . 74  B 74  
B 75  2 n SER . 75  B 75  
B 76  2 n THR . 76  B 76  
B 77  2 n ILE . 77  B 77  
B 78  2 n MET . 78  B 78  
B 79  2 n LYS . 79  B 79  
B 80  2 n THR . 80  B 80  
B 81  2 n ASP . 81  B 81  
B 82  2 n LEU . 82  B 82  
B 83  2 n ILE . 83  B 83  
B 84  2 n VAL . 84  B 84  
B 85  2 n GLY . 85  B 85  
B 86  2 n HIS . 86  B 86  
B 87  2 n PRO . 87  B 87  
B 88  2 n LEU . 88  B 88  
B 89  2 n ASP . 89  B 89  
B 90  2 n PHE . 90  B 90  
B 91  2 n VAL . 91  B 91  
B 92  2 n GLU . 92  B 92  
B 93  2 n GLU . 93  B 93  
B 94  2 n VAL . 94  B 94  
B 95  2 n ALA . 95  B 95  
B 96  2 n ALA . 96  B 96  
B 97  2 n LEU . 97  B 97  
B 98  2 n PHE . 98  B 98  
B 99  2 n TYR . 99  B 99  
B 100 2 n GLU . 100 B 100 
B 101 2 n HIS . 101 B 101 
B 102 2 n ARG . 102 B 102 
B 103 2 n ILE . 103 B 103 
B 104 2 n GLY . 104 B 104 
B 105 2 n CYS . 105 B 105 
B 106 2 n LEU . 106 B 106 
B 107 2 n PRO . 107 B 107 
B 108 2 n ILE . 108 B 108 
B 109 2 n VAL . 109 B 109 
B 110 2 n ASN . 110 B 110 
B 111 2 n HIS . 111 B 111 
B 112 2 n GLY . 112 B 112 
B 113 2 n LYS . 113 B 113 
B 114 2 n LEU . 114 B 114 
B 115 2 n VAL . 115 B 115 
B 116 2 n GLY . 116 B 116 
B 117 2 n ILE . 117 B 117 
B 118 2 n ILE . 118 B 118 
B 119 2 n THR . 119 B 119 
B 120 2 n GLN . 120 B 120 
B 121 2 n THR . 121 B 121 
B 122 2 n ASP . 122 B 122 
B 123 2 n LEU . 123 B 123 
B 124 2 n LEU . 124 B 124 
B 125 2 n ARG . 125 B 125 
B 126 2 n THR . 126 B 126 
B 127 2 n PHE . 127 B 127 
B 128 2 n ILE . 128 B 128 
B 129 2 n GLU . 129 B 129 
B 130 2 n LEU . 130 B 130 
B 131 2 n THR . 131 B 131 
B 132 2 n GLY . 132 B 132 
B 133 2 n VAL . 133 B 133 
B 134 2 n HIS . 134 B 134 
B 135 2 n GLN . 135 B 135 
B 136 2 n PRO . 136 B 136 
B 137 2 n GLY . 137 B 137 
B 138 2 n SER . 138 B 138 
B 139 2 n GLN . 139 B 139 
B 140 2 n ILE . 140 B 140 
B 141 2 n GLU . 141 B 141 
B 142 2 n ILE . 142 B 142 
B 143 2 n LYS . 143 B 143 
B 144 2 n VAL . 144 B 144 
B 145 2 n PRO . 145 B 145 
B 146 2 n ASN . 146 B 146 
B 147 2 n GLU . 147 B 147 
B 148 2 n ALA . 148 B 148 
B 149 2 n GLY . 149 B 149 
B 150 2 n MET . 150 B 150 
B 151 2 n LEU . 151 B 151 
B 152 2 n SER . 152 B 152 
B 153 2 n LYS . 153 B 153 
B 154 2 n ALA . 154 B 154 
B 155 2 n ALA . 155 B 155 
B 156 2 n ALA . 156 B 156 
B 157 2 n ILE . 157 B 157 
B 158 2 n ILE . 158 B 158 
B 159 2 n SER . 159 B 159 
B 160 2 n GLU . 160 B 160 
B 161 2 n ARG . 161 B 161 
B 162 2 n HIS . 162 B 162 
B 163 2 n VAL . 163 B 163 
B 164 2 n ASN . 164 B 164 
B 165 2 n ILE . 165 B 165 
B 166 2 n ALA . 166 B 166 
B 167 2 n SER . 167 B 167 
B 168 2 n VAL . 168 B 168 
B 169 2 n LEU . 169 B 169 
B 170 2 n VAL . 170 B 170 
B 171 2 n TYR . 171 B 171 
B 172 2 n PRO . 172 B 172 
B 173 2 n ALA . 173 B 173 
B 174 2 n PRO . 174 B 174 
B 175 2 n ASP . 175 B 175 
B 176 2 n PRO . 176 B 176 
B 177 2 n ASN . 177 B 177 
B 178 2 n GLU . 178 B 178 
B 179 2 n LYS . 179 B 179 
B 180 2 n ILE . 180 B 180 
B 181 2 n LEU . 181 B 181 
B 182 2 n VAL . 182 B 182 
B 183 2 n PHE . 183 B 183 
B 184 2 n ARG . 184 B 184 
B 185 2 n VAL . 185 B 185 
B 186 2 n GLN . 186 B 186 
B 187 2 n THR . 187 B 187 
B 188 2 n MET . 188 B 188 
B 189 2 n ASN . 189 B 189 
B 190 2 n PRO . 190 B 190 
B 191 2 n LEU . 191 B 191 
B 192 2 n PRO . 192 B 192 
B 193 2 n LEU . 193 B 193 
B 194 2 n ILE . 194 B 194 
B 195 2 n ARG . 195 B 195 
B 196 2 n ASP . 196 B 196 
B 197 2 n LEU . 197 B 197 
B 198 2 n GLN . 198 B 198 
B 199 2 n ASN . 199 B 199 
B 200 2 n ALA . 200 B 200 
B 201 2 n GLY . 201 B 201 
B 202 2 n TYR . 202 B 202 
B 203 2 n HIS . 203 B 203 
B 204 2 n VAL . 204 B 204 
B 205 2 n LEU . 205 B 205 
B 206 2 n TRP . 206 B 206 
B 207 2 n PRO . 207 B 207 
B 208 2 n ASN . 208 B 208 
B 209 2 n LEU . 209 B 209 
B 210 2 n PRO . 210 B 210 
B 211 2 n GLY . 211 B 211 
B 212 2 n VAL . 212 B 212 
B 213 2 n THR . 213 B 213 
B 214 2 n SER . 214 B 214 
#
_software.classification other
_software.date           ?
_software.description    "Structure prediction"
_software.name           AlphaFold
_software.pdbx_ordinal   1
_software.type           package
_software.version        "AlphaFold-beta-20231127 (7d9495ae8dbd318b858637eeca6259fdd17ec68e37ad6f1462fd62aafc972dcf)"
#
loop_
_struct_asym.entity_id
_struct_asym.id
1 A 
2 B 
3 C 
4 D 
5 E 
6 F 
#
loop_
_atom_site.group_PDB
_atom_site.id
_atom_site.type_symbol
_atom_site.label_atom_id
_atom_site.label_alt_id
_atom_site.label_comp_id
_atom_site.label_asym_id
_atom_site.label_entity_id
_atom_site.label_seq_id
_atom_site.pdbx_PDB_ins_code
_atom_site.Cartn_x
_atom_site.Cartn_y
_atom_site.Cartn_z
_atom_site.occupancy
_atom_site.B_iso_or_equiv
_atom_site.auth_seq_id
_atom_site.auth_asym_id
_atom_site.pdbx_PDB_model_num
ATOM   1    N N   . MET   A 1 1   ? 5.300   2.867   -13.117 1.00 72.18 1   A 1 
ATOM   2    C CA  . MET   A 1 1   ? 6.646   2.639   -12.534 1.00 78.55 1   A 1 
ATOM   3    C C   . MET   A 1 1   ? 7.015   1.174   -12.717 1.00 82.14 1   A 1 
ATOM   4    O O   . MET   A 1 1   ? 6.163   0.315   -12.512 1.00 80.61 1   A 1 
ATOM   5    C CB  . MET   A 1 1   ? 6.646   3.047   -11.052 1.00 73.44 1   A 1 
ATOM   6    C CG  . MET   A 1 1   ? 7.989   2.820   -10.352 1.00 67.16 1   A 1 
ATOM   7    S SD  . MET   A 1 1   ? 7.969   3.231   -8.581  1.00 62.69 1   A 1 
ATOM   8    C CE  . MET   A 1 1   ? 8.162   5.021   -8.634  1.00 56.77 1   A 1 
ATOM   9    N N   . LEU   A 1 2   ? 8.276   0.885   -13.084 1.00 83.55 2   A 1 
ATOM   10   C CA  . LEU   A 1 2   ? 8.764   -0.486  -13.219 1.00 86.34 2   A 1 
ATOM   11   C C   . LEU   A 1 2   ? 9.170   -1.058  -11.854 1.00 89.61 2   A 1 
ATOM   12   O O   . LEU   A 1 2   ? 9.622   -0.331  -10.967 1.00 89.83 2   A 1 
ATOM   13   C CB  . LEU   A 1 2   ? 9.929   -0.544  -14.216 1.00 83.59 2   A 1 
ATOM   14   C CG  . LEU   A 1 2   ? 9.588   -0.111  -15.653 1.00 80.34 2   A 1 
ATOM   15   C CD1 . LEU   A 1 2   ? 10.851  -0.140  -16.506 1.00 76.72 2   A 1 
ATOM   16   C CD2 . LEU   A 1 2   ? 8.543   -1.022  -16.298 1.00 76.20 2   A 1 
ATOM   17   N N   . VAL   A 1 3   ? 9.060   -2.378  -11.709 1.00 92.48 3   A 1 
ATOM   18   C CA  . VAL   A 1 3   ? 9.485   -3.105  -10.501 1.00 94.61 3   A 1 
ATOM   19   C C   . VAL   A 1 3   ? 10.949  -2.822  -10.154 1.00 94.78 3   A 1 
ATOM   20   O O   . VAL   A 1 3   ? 11.257  -2.619  -8.982  1.00 94.59 3   A 1 
ATOM   21   C CB  . VAL   A 1 3   ? 9.238   -4.611  -10.688 1.00 95.58 3   A 1 
ATOM   22   C CG1 . VAL   A 1 3   ? 9.990   -5.473  -9.672  1.00 94.66 3   A 1 
ATOM   23   C CG2 . VAL   A 1 3   ? 7.747   -4.912  -10.527 1.00 94.34 3   A 1 
ATOM   24   N N   . GLU   A 1 4   ? 11.837  -2.728  -11.138 1.00 95.93 4   A 1 
ATOM   25   C CA  . GLU   A 1 4   ? 13.266  -2.450  -10.919 1.00 95.02 4   A 1 
ATOM   26   C C   . GLU   A 1 4   ? 13.531  -1.107  -10.221 1.00 95.34 4   A 1 
ATOM   27   O O   . GLU   A 1 4   ? 14.540  -0.958  -9.537  1.00 94.43 4   A 1 
ATOM   28   C CB  . GLU   A 1 4   ? 14.031  -2.541  -12.246 1.00 92.81 4   A 1 
ATOM   29   C CG  . GLU   A 1 4   ? 13.675  -1.446  -13.264 1.00 87.35 4   A 1 
ATOM   30   C CD  . GLU   A 1 4   ? 14.427  -1.579  -14.599 1.00 86.64 4   A 1 
ATOM   31   O OE1 . GLU   A 1 4   ? 14.197  -0.714  -15.474 1.00 80.01 4   A 1 
ATOM   32   O OE2 . GLU   A 1 4   ? 15.237  -2.529  -14.748 1.00 82.15 4   A 1 
ATOM   33   N N   . GLN   A 1 5   ? 12.600  -0.145  -10.325 1.00 92.19 5   A 1 
ATOM   34   C CA  . GLN   A 1 5   ? 12.693  1.170   -9.685  1.00 90.49 5   A 1 
ATOM   35   C C   . GLN   A 1 5   ? 12.206  1.152   -8.227  1.00 91.92 5   A 1 
ATOM   36   O O   . GLN   A 1 5   ? 12.603  2.003   -7.434  1.00 91.05 5   A 1 
ATOM   37   C CB  . GLN   A 1 5   ? 11.878  2.185   -10.502 1.00 87.51 5   A 1 
ATOM   38   C CG  . GLN   A 1 5   ? 12.402  2.375   -11.935 1.00 81.60 5   A 1 
ATOM   39   C CD  . GLN   A 1 5   ? 11.490  3.256   -12.792 1.00 76.26 5   A 1 
ATOM   40   O OE1 . GLN   A 1 5   ? 10.306  3.399   -12.559 1.00 68.76 5   A 1 
ATOM   41   N NE2 . GLN   A 1 5   ? 12.012  3.867   -13.829 1.00 65.91 5   A 1 
ATOM   42   N N   . ALA   A 1 6   ? 11.346  0.198   -7.857  1.00 92.84 6   A 1 
ATOM   43   C CA  . ALA   A 1 6   ? 10.737  0.096   -6.528  1.00 94.18 6   A 1 
ATOM   44   C C   . ALA   A 1 6   ? 11.306  -1.047  -5.671  1.00 95.97 6   A 1 
ATOM   45   O O   . ALA   A 1 6   ? 11.213  -1.002  -4.440  1.00 95.97 6   A 1 
ATOM   46   C CB  . ALA   A 1 6   ? 9.221   -0.047  -6.712  1.00 92.89 6   A 1 
ATOM   47   N N   . MET   A 1 7   ? 11.896  -2.062  -6.297  1.00 97.26 7   A 1 
ATOM   48   C CA  . MET   A 1 7   ? 12.445  -3.237  -5.627  1.00 97.83 7   A 1 
ATOM   49   C C   . MET   A 1 7   ? 13.658  -2.901  -4.753  1.00 97.80 7   A 1 
ATOM   50   O O   . MET   A 1 7   ? 14.321  -1.874  -4.908  1.00 97.34 7   A 1 
ATOM   51   C CB  . MET   A 1 7   ? 12.753  -4.352  -6.643  1.00 97.76 7   A 1 
ATOM   52   C CG  . MET   A 1 7   ? 14.002  -4.103  -7.497  1.00 97.45 7   A 1 
ATOM   53   S SD  . MET   A 1 7   ? 14.357  -5.454  -8.663  1.00 97.05 7   A 1 
ATOM   54   C CE  . MET   A 1 7   ? 15.884  -4.839  -9.394  1.00 94.84 7   A 1 
ATOM   55   N N   . LYS   A 1 8   ? 13.990  -3.805  -3.827  1.00 98.16 8   A 1 
ATOM   56   C CA  . LYS   A 1 8   ? 15.223  -3.735  -3.040  1.00 98.29 8   A 1 
ATOM   57   C C   . LYS   A 1 8   ? 16.290  -4.652  -3.621  1.00 98.56 8   A 1 
ATOM   58   O O   . LYS   A 1 8   ? 16.057  -5.836  -3.832  1.00 98.38 8   A 1 
ATOM   59   C CB  . LYS   A 1 8   ? 14.955  -4.034  -1.563  1.00 97.75 8   A 1 
ATOM   60   C CG  . LYS   A 1 8   ? 14.079  -2.980  -0.868  1.00 91.74 8   A 1 
ATOM   61   C CD  . LYS   A 1 8   ? 14.711  -1.587  -0.869  1.00 87.78 8   A 1 
ATOM   62   C CE  . LYS   A 1 8   ? 13.860  -0.627  -0.045  1.00 82.32 8   A 1 
ATOM   63   N NZ  . LYS   A 1 8   ? 14.356  0.764   -0.158  1.00 73.88 8   A 1 
ATOM   64   N N   . ALA   A 1 9   ? 17.468  -4.080  -3.823  1.00 98.14 9   A 1 
ATOM   65   C CA  . ALA   A 1 9   ? 18.689  -4.780  -4.190  1.00 97.99 9   A 1 
ATOM   66   C C   . ALA   A 1 9   ? 19.891  -4.087  -3.517  1.00 97.75 9   A 1 
ATOM   67   O O   . ALA   A 1 9   ? 19.871  -2.868  -3.358  1.00 94.27 9   A 1 
ATOM   68   C CB  . ALA   A 1 9   ? 18.814  -4.791  -5.717  1.00 96.87 9   A 1 
ATOM   69   N N   . PRO   A 1 10  ? 20.949  -4.809  -3.088  1.00 97.85 10  A 1 
ATOM   70   C CA  . PRO   A 1 10  ? 21.062  -6.267  -3.098  1.00 97.80 10  A 1 
ATOM   71   C C   . PRO   A 1 10  ? 20.084  -6.939  -2.127  1.00 98.28 10  A 1 
ATOM   72   O O   . PRO   A 1 10  ? 19.666  -6.343  -1.132  1.00 97.43 10  A 1 
ATOM   73   C CB  . PRO   A 1 10  ? 22.516  -6.554  -2.725  1.00 96.29 10  A 1 
ATOM   74   C CG  . PRO   A 1 10  ? 22.870  -5.383  -1.809  1.00 93.08 10  A 1 
ATOM   75   C CD  . PRO   A 1 10  ? 22.110  -4.223  -2.435  1.00 96.20 10  A 1 
ATOM   76   N N   . VAL   A 1 11  ? 19.739  -8.194  -2.407  1.00 98.57 11  A 1 
ATOM   77   C CA  . VAL   A 1 11  ? 18.825  -8.990  -1.581  1.00 98.75 11  A 1 
ATOM   78   C C   . VAL   A 1 11  ? 19.608  -9.698  -0.483  1.00 98.78 11  A 1 
ATOM   79   O O   . VAL   A 1 11  ? 20.634  -10.317 -0.742  1.00 98.56 11  A 1 
ATOM   80   C CB  . VAL   A 1 11  ? 18.021  -9.994  -2.430  1.00 98.63 11  A 1 
ATOM   81   C CG1 . VAL   A 1 11  ? 16.912  -10.650 -1.607  1.00 97.92 11  A 1 
ATOM   82   C CG2 . VAL   A 1 11  ? 17.351  -9.318  -3.634  1.00 97.77 11  A 1 
ATOM   83   N N   . ILE   A 1 12  ? 19.112  -9.632  0.760   1.00 98.78 12  A 1 
ATOM   84   C CA  . ILE   A 1 12  ? 19.611  -10.454 1.863   1.00 98.78 12  A 1 
ATOM   85   C C   . ILE   A 1 12  ? 19.034  -11.857 1.673   1.00 98.84 12  A 1 
ATOM   86   O O   . ILE   A 1 12  ? 17.815  -12.016 1.610   1.00 98.73 12  A 1 
ATOM   87   C CB  . ILE   A 1 12  ? 19.239  -9.844  3.224   1.00 98.61 12  A 1 
ATOM   88   C CG1 . ILE   A 1 12  ? 19.851  -8.429  3.372   1.00 97.56 12  A 1 
ATOM   89   C CG2 . ILE   A 1 12  ? 19.716  -10.751 4.373   1.00 97.94 12  A 1 
ATOM   90   C CD1 . ILE   A 1 12  ? 19.127  -7.580  4.408   1.00 89.39 12  A 1 
ATOM   91   N N   . THR   A 1 13  ? 19.902  -12.863 1.559   1.00 98.76 13  A 1 
ATOM   92   C CA  . THR   A 1 13  ? 19.526  -14.234 1.204   1.00 98.78 13  A 1 
ATOM   93   C C   . THR   A 1 13  ? 20.083  -15.260 2.181   1.00 98.76 13  A 1 
ATOM   94   O O   . THR   A 1 13  ? 21.017  -14.988 2.935   1.00 98.39 13  A 1 
ATOM   95   C CB  . THR   A 1 13  ? 19.976  -14.590 -0.222  1.00 98.50 13  A 1 
ATOM   96   O OG1 . THR   A 1 13  ? 21.377  -14.495 -0.357  1.00 96.56 13  A 1 
ATOM   97   C CG2 . THR   A 1 13  ? 19.346  -13.692 -1.285  1.00 96.13 13  A 1 
ATOM   98   N N   . LEU   A 1 14  ? 19.515  -16.460 2.132   1.00 98.77 14  A 1 
ATOM   99   C CA  . LEU   A 1 14  ? 19.998  -17.653 2.814   1.00 98.74 14  A 1 
ATOM   100  C C   . LEU   A 1 14  ? 20.493  -18.686 1.797   1.00 98.81 14  A 1 
ATOM   101  O O   . LEU   A 1 14  ? 20.100  -18.686 0.629   1.00 98.53 14  A 1 
ATOM   102  C CB  . LEU   A 1 14  ? 18.870  -18.245 3.668   1.00 98.26 14  A 1 
ATOM   103  C CG  . LEU   A 1 14  ? 18.439  -17.380 4.862   1.00 96.81 14  A 1 
ATOM   104  C CD1 . LEU   A 1 14  ? 17.155  -17.954 5.450   1.00 95.64 14  A 1 
ATOM   105  C CD2 . LEU   A 1 14  ? 19.504  -17.351 5.953   1.00 95.59 14  A 1 
ATOM   106  N N   . ARG   A 1 15  ? 21.318  -19.626 2.288   1.00 98.67 15  A 1 
ATOM   107  C CA  . ARG   A 1 15  ? 21.545  -20.921 1.637   1.00 98.62 15  A 1 
ATOM   108  C C   . ARG   A 1 15  ? 20.551  -21.940 2.196   1.00 98.66 15  A 1 
ATOM   109  O O   . ARG   A 1 15  ? 20.112  -21.803 3.334   1.00 98.04 15  A 1 
ATOM   110  C CB  . ARG   A 1 15  ? 22.988  -21.393 1.862   1.00 98.17 15  A 1 
ATOM   111  C CG  . ARG   A 1 15  ? 24.055  -20.439 1.302   1.00 95.50 15  A 1 
ATOM   112  C CD  . ARG   A 1 15  ? 23.877  -20.251 -0.197  1.00 91.72 15  A 1 
ATOM   113  N NE  . ARG   A 1 15  ? 25.004  -19.507 -0.783  1.00 87.25 15  A 1 
ATOM   114  C CZ  . ARG   A 1 15  ? 25.064  -19.126 -2.038  1.00 83.36 15  A 1 
ATOM   115  N NH1 . ARG   A 1 15  ? 24.075  -19.350 -2.856  1.00 75.85 15  A 1 
ATOM   116  N NH2 . ARG   A 1 15  ? 26.109  -18.509 -2.498  1.00 77.49 15  A 1 
ATOM   117  N N   . ALA   A 1 16  ? 20.256  -22.994 1.439   1.00 98.63 16  A 1 
ATOM   118  C CA  . ALA   A 1 16  ? 19.376  -24.077 1.892   1.00 98.57 16  A 1 
ATOM   119  C C   . ALA   A 1 16  ? 19.891  -24.792 3.160   1.00 98.59 16  A 1 
ATOM   120  O O   . ALA   A 1 16  ? 19.108  -25.384 3.897   1.00 97.92 16  A 1 
ATOM   121  C CB  . ALA   A 1 16  ? 19.214  -25.067 0.734   1.00 98.07 16  A 1 
ATOM   122  N N   . THR   A 1 17  ? 21.199  -24.711 3.423   1.00 98.52 17  A 1 
ATOM   123  C CA  . THR   A 1 17  ? 21.877  -25.299 4.588   1.00 98.43 17  A 1 
ATOM   124  C C   . THR   A 1 17  ? 21.949  -24.373 5.804   1.00 98.47 17  A 1 
ATOM   125  O O   . THR   A 1 17  ? 22.350  -24.841 6.867   1.00 97.65 17  A 1 
ATOM   126  C CB  . THR   A 1 17  ? 23.302  -25.727 4.216   1.00 97.80 17  A 1 
ATOM   127  O OG1 . THR   A 1 17  ? 24.011  -24.630 3.673   1.00 92.82 17  A 1 
ATOM   128  C CG2 . THR   A 1 17  ? 23.307  -26.836 3.165   1.00 91.89 17  A 1 
ATOM   129  N N   . ASN   A 1 18  ? 21.614  -23.072 5.681   1.00 98.61 18  A 1 
ATOM   130  C CA  . ASN   A 1 18  ? 21.540  -22.192 6.848   1.00 98.61 18  A 1 
ATOM   131  C C   . ASN   A 1 18  ? 20.466  -22.699 7.815   1.00 98.65 18  A 1 
ATOM   132  O O   . ASN   A 1 18  ? 19.484  -23.313 7.396   1.00 98.36 18  A 1 
ATOM   133  C CB  . ASN   A 1 18  ? 21.275  -20.741 6.435   1.00 98.43 18  A 1 
ATOM   134  C CG  . ASN   A 1 18  ? 22.498  -20.054 5.860   1.00 97.88 18  A 1 
ATOM   135  O OD1 . ASN   A 1 18  ? 22.519  -19.653 4.715   1.00 88.90 18  A 1 
ATOM   136  N ND2 . ASN   A 1 18  ? 23.541  -19.883 6.642   1.00 88.36 18  A 1 
ATOM   137  N N   . THR   A 1 19  ? 20.652  -22.426 9.103   1.00 98.52 19  A 1 
ATOM   138  C CA  . THR   A 1 19  ? 19.735  -22.887 10.145  1.00 98.54 19  A 1 
ATOM   139  C C   . THR   A 1 19  ? 18.561  -21.925 10.342  1.00 98.61 19  A 1 
ATOM   140  O O   . THR   A 1 19  ? 18.616  -20.747 9.983   1.00 98.34 19  A 1 
ATOM   141  C CB  . THR   A 1 19  ? 20.472  -23.126 11.469  1.00 98.11 19  A 1 
ATOM   142  O OG1 . THR   A 1 19  ? 20.976  -21.914 11.975  1.00 95.42 19  A 1 
ATOM   143  C CG2 . THR   A 1 19  ? 21.635  -24.107 11.329  1.00 94.57 19  A 1 
ATOM   144  N N   . ILE   A 1 20  ? 17.498  -22.413 10.982  1.00 98.40 20  A 1 
ATOM   145  C CA  . ILE   A 1 20  ? 16.377  -21.578 11.439  1.00 98.37 20  A 1 
ATOM   146  C C   . ILE   A 1 20  ? 16.877  -20.473 12.387  1.00 98.39 20  A 1 
ATOM   147  O O   . ILE   A 1 20  ? 16.435  -19.329 12.280  1.00 98.19 20  A 1 
ATOM   148  C CB  . ILE   A 1 20  ? 15.297  -22.469 12.096  1.00 98.12 20  A 1 
ATOM   149  C CG1 . ILE   A 1 20  ? 14.650  -23.378 11.022  1.00 97.40 20  A 1 
ATOM   150  C CG2 . ILE   A 1 20  ? 14.225  -21.630 12.813  1.00 97.58 20  A 1 
ATOM   151  C CD1 . ILE   A 1 20  ? 13.710  -24.457 11.575  1.00 95.78 20  A 1 
ATOM   152  N N   . ALA   A 1 21  ? 17.846  -20.773 13.264  1.00 98.22 21  A 1 
ATOM   153  C CA  . ALA   A 1 21  ? 18.448  -19.790 14.167  1.00 98.12 21  A 1 
ATOM   154  C C   . ALA   A 1 21  ? 19.155  -18.654 13.407  1.00 98.27 21  A 1 
ATOM   155  O O   . ALA   A 1 21  ? 18.946  -17.477 13.716  1.00 98.06 21  A 1 
ATOM   156  C CB  . ALA   A 1 21  ? 19.417  -20.510 15.113  1.00 97.57 21  A 1 
ATOM   157  N N   . GLU   A 1 22  ? 19.942  -18.978 12.379  1.00 98.46 22  A 1 
ATOM   158  C CA  . GLU   A 1 22  ? 20.604  -17.988 11.517  1.00 98.53 22  A 1 
ATOM   159  C C   . GLU   A 1 22  ? 19.579  -17.120 10.769  1.00 98.62 22  A 1 
ATOM   160  O O   . GLU   A 1 22  ? 19.729  -15.897 10.705  1.00 98.44 22  A 1 
ATOM   161  C CB  . GLU   A 1 22  ? 21.517  -18.698 10.506  1.00 98.43 22  A 1 
ATOM   162  C CG  . GLU   A 1 22  ? 22.784  -19.293 11.149  1.00 97.09 22  A 1 
ATOM   163  C CD  . GLU   A 1 22  ? 23.571  -20.176 10.168  1.00 97.05 22  A 1 
ATOM   164  O OE1 . GLU   A 1 22  ? 24.817  -20.196 10.255  1.00 92.35 22  A 1 
ATOM   165  O OE2 . GLU   A 1 22  ? 22.927  -20.839 9.325   1.00 93.66 22  A 1 
ATOM   166  N N   . ALA   A 1 23  ? 18.500  -17.720 10.271  1.00 98.74 23  A 1 
ATOM   167  C CA  . ALA   A 1 23  ? 17.418  -16.992 9.615   1.00 98.75 23  A 1 
ATOM   168  C C   . ALA   A 1 23  ? 16.728  -16.005 10.572  1.00 98.73 23  A 1 
ATOM   169  O O   . ALA   A 1 23  ? 16.568  -14.831 10.239  1.00 98.53 23  A 1 
ATOM   170  C CB  . ALA   A 1 23  ? 16.431  -18.007 9.030   1.00 98.67 23  A 1 
ATOM   171  N N   . LEU   A 1 24  ? 16.390  -16.441 11.792  1.00 98.42 24  A 1 
ATOM   172  C CA  . LEU   A 1 24  ? 15.809  -15.584 12.834  1.00 98.10 24  A 1 
ATOM   173  C C   . LEU   A 1 24  ? 16.730  -14.411 13.193  1.00 98.06 24  A 1 
ATOM   174  O O   . LEU   A 1 24  ? 16.264  -13.283 13.378  1.00 97.57 24  A 1 
ATOM   175  C CB  . LEU   A 1 24  ? 15.526  -16.430 14.087  1.00 97.65 24  A 1 
ATOM   176  C CG  . LEU   A 1 24  ? 14.294  -17.350 13.978  1.00 96.72 24  A 1 
ATOM   177  C CD1 . LEU   A 1 24  ? 14.289  -18.331 15.148  1.00 95.29 24  A 1 
ATOM   178  C CD2 . LEU   A 1 24  ? 12.993  -16.551 14.019  1.00 94.96 24  A 1 
ATOM   179  N N   . GLN   A 1 25  ? 18.048  -14.657 13.266  1.00 98.27 25  A 1 
ATOM   180  C CA  . GLN   A 1 25  ? 19.038  -13.618 13.547  1.00 98.21 25  A 1 
ATOM   181  C C   . GLN   A 1 25  ? 19.090  -12.574 12.425  1.00 98.38 25  A 1 
ATOM   182  O O   . GLN   A 1 25  ? 19.060  -11.375 12.711  1.00 97.95 25  A 1 
ATOM   183  C CB  . GLN   A 1 25  ? 20.399  -14.275 13.795  1.00 97.68 25  A 1 
ATOM   184  C CG  . GLN   A 1 25  ? 21.432  -13.256 14.312  1.00 87.72 25  A 1 
ATOM   185  C CD  . GLN   A 1 25  ? 22.794  -13.889 14.617  1.00 79.80 25  A 1 
ATOM   186  O OE1 . GLN   A 1 25  ? 23.040  -15.058 14.402  1.00 71.73 25  A 1 
ATOM   187  N NE2 . GLN   A 1 25  ? 23.732  -13.133 15.134  1.00 66.76 25  A 1 
ATOM   188  N N   . LEU   A 1 26  ? 19.098  -13.006 11.157  1.00 98.49 26  A 1 
ATOM   189  C CA  . LEU   A 1 26  ? 19.069  -12.104 9.998   1.00 98.49 26  A 1 
ATOM   190  C C   . LEU   A 1 26  ? 17.797  -11.251 9.963   1.00 98.50 26  A 1 
ATOM   191  O O   . LEU   A 1 26  ? 17.884  -10.040 9.759   1.00 97.92 26  A 1 
ATOM   192  C CB  . LEU   A 1 26  ? 19.199  -12.912 8.698   1.00 98.19 26  A 1 
ATOM   193  C CG  . LEU   A 1 26  ? 20.623  -13.393 8.381   1.00 95.79 26  A 1 
ATOM   194  C CD1 . LEU   A 1 26  ? 20.576  -14.306 7.160   1.00 93.80 26  A 1 
ATOM   195  C CD2 . LEU   A 1 26  ? 21.562  -12.229 8.058   1.00 93.68 26  A 1 
ATOM   196  N N   . LEU   A 1 27  ? 16.624  -11.848 10.215  1.00 98.56 27  A 1 
ATOM   197  C CA  . LEU   A 1 27  ? 15.363  -11.099 10.291  1.00 98.45 27  A 1 
ATOM   198  C C   . LEU   A 1 27  ? 15.424  -9.998  11.355  1.00 98.26 27  A 1 
ATOM   199  O O   . LEU   A 1 27  ? 15.060  -8.855  11.085  1.00 97.40 27  A 1 
ATOM   200  C CB  . LEU   A 1 27  ? 14.188  -12.038 10.598  1.00 98.15 27  A 1 
ATOM   201  C CG  . LEU   A 1 27  ? 13.739  -12.985 9.470   1.00 96.27 27  A 1 
ATOM   202  C CD1 . LEU   A 1 27  ? 12.375  -13.551 9.856   1.00 92.65 27  A 1 
ATOM   203  C CD2 . LEU   A 1 27  ? 13.592  -12.299 8.121   1.00 91.82 27  A 1 
ATOM   204  N N   . ARG   A 1 28  ? 15.916  -10.329 12.563  1.00 97.81 28  A 1 
ATOM   205  C CA  . ARG   A 1 28  ? 16.035  -9.377  13.675  1.00 97.56 28  A 1 
ATOM   206  C C   . ARG   A 1 28  ? 17.040  -8.265  13.370  1.00 97.94 28  A 1 
ATOM   207  O O   . ARG   A 1 28  ? 16.731  -7.095  13.590  1.00 97.35 28  A 1 
ATOM   208  C CB  . ARG   A 1 28  ? 16.407  -10.152 14.951  1.00 96.37 28  A 1 
ATOM   209  C CG  . ARG   A 1 28  ? 16.321  -9.261  16.201  1.00 84.95 28  A 1 
ATOM   210  C CD  . ARG   A 1 28  ? 16.835  -9.997  17.452  1.00 83.81 28  A 1 
ATOM   211  N NE  . ARG   A 1 28  ? 16.029  -11.195 17.761  1.00 73.32 28  A 1 
ATOM   212  C CZ  . ARG   A 1 28  ? 16.320  -12.126 18.662  1.00 65.94 28  A 1 
ATOM   213  N NH1 . ARG   A 1 28  ? 17.386  -12.049 19.412  1.00 59.35 28  A 1 
ATOM   214  N NH2 . ARG   A 1 28  ? 15.534  -13.156 18.821  1.00 57.56 28  A 1 
ATOM   215  N N   . HIS   A 1 29  ? 18.218  -8.633  12.855  1.00 98.17 29  A 1 
ATOM   216  C CA  . HIS   A 1 29  ? 19.302  -7.692  12.571  1.00 98.29 29  A 1 
ATOM   217  C C   . HIS   A 1 29  ? 18.918  -6.679  11.489  1.00 98.29 29  A 1 
ATOM   218  O O   . HIS   A 1 29  ? 19.101  -5.474  11.666  1.00 97.48 29  A 1 
ATOM   219  C CB  . HIS   A 1 29  ? 20.553  -8.483  12.175  1.00 98.01 29  A 1 
ATOM   220  C CG  . HIS   A 1 29  ? 21.738  -7.594  11.897  1.00 94.59 29  A 1 
ATOM   221  N ND1 . HIS   A 1 29  ? 22.082  -7.051  10.680  1.00 81.53 29  A 1 
ATOM   222  C CD2 . HIS   A 1 29  ? 22.657  -7.124  12.807  1.00 83.00 29  A 1 
ATOM   223  C CE1 . HIS   A 1 29  ? 23.175  -6.282  10.851  1.00 84.17 29  A 1 
ATOM   224  N NE2 . HIS   A 1 29  ? 23.552  -6.303  12.136  1.00 86.55 29  A 1 
ATOM   225  N N   . HIS   A 1 30  ? 18.337  -7.146  10.392  1.00 98.11 30  A 1 
ATOM   226  C CA  . HIS   A 1 30  ? 17.964  -6.296  9.258   1.00 98.01 30  A 1 
ATOM   227  C C   . HIS   A 1 30  ? 16.546  -5.723  9.349   1.00 97.82 30  A 1 
ATOM   228  O O   . HIS   A 1 30  ? 16.172  -4.897  8.518   1.00 96.78 30  A 1 
ATOM   229  C CB  . HIS   A 1 30  ? 18.195  -7.068  7.963   1.00 97.97 30  A 1 
ATOM   230  C CG  . HIS   A 1 30  ? 19.647  -7.356  7.713   1.00 97.81 30  A 1 
ATOM   231  N ND1 . HIS   A 1 30  ? 20.591  -6.437  7.291   1.00 86.64 30  A 1 
ATOM   232  C CD2 . HIS   A 1 30  ? 20.299  -8.552  7.869   1.00 87.12 30  A 1 
ATOM   233  C CE1 . HIS   A 1 30  ? 21.766  -7.073  7.182   1.00 89.18 30  A 1 
ATOM   234  N NE2 . HIS   A 1 30  ? 21.631  -8.357  7.529   1.00 91.32 30  A 1 
ATOM   235  N N   . ARG   A 1 31  ? 15.756  -6.116  10.356  1.00 97.17 31  A 1 
ATOM   236  C CA  . ARG   A 1 31  ? 14.345  -5.716  10.525  1.00 96.84 31  A 1 
ATOM   237  C C   . ARG   A 1 31  ? 13.506  -5.982  9.267   1.00 97.16 31  A 1 
ATOM   238  O O   . ARG   A 1 31  ? 12.717  -5.137  8.849   1.00 95.74 31  A 1 
ATOM   239  C CB  . ARG   A 1 31  ? 14.233  -4.260  10.998  1.00 95.49 31  A 1 
ATOM   240  C CG  . ARG   A 1 31  ? 14.958  -3.968  12.319  1.00 88.91 31  A 1 
ATOM   241  C CD  . ARG   A 1 31  ? 14.671  -2.519  12.720  1.00 84.42 31  A 1 
ATOM   242  N NE  . ARG   A 1 31  ? 15.273  -2.174  14.017  1.00 74.53 31  A 1 
ATOM   243  C CZ  . ARG   A 1 31  ? 15.022  -1.073  14.718  1.00 65.94 31  A 1 
ATOM   244  N NH1 . ARG   A 1 31  ? 14.206  -0.149  14.293  1.00 59.55 31  A 1 
ATOM   245  N NH2 . ARG   A 1 31  ? 15.600  -0.884  15.870  1.00 58.95 31  A 1 
ATOM   246  N N   . ILE   A 1 32  ? 13.694  -7.166  8.686   1.00 98.25 32  A 1 
ATOM   247  C CA  . ILE   A 1 32  ? 12.969  -7.674  7.514   1.00 98.39 32  A 1 
ATOM   248  C C   . ILE   A 1 32  ? 12.114  -8.882  7.904   1.00 98.42 32  A 1 
ATOM   249  O O   . ILE   A 1 32  ? 12.265  -9.430  8.995   1.00 98.15 32  A 1 
ATOM   250  C CB  . ILE   A 1 32  ? 13.942  -7.995  6.358   1.00 98.35 32  A 1 
ATOM   251  C CG1 . ILE   A 1 32  ? 14.970  -9.075  6.753   1.00 97.90 32  A 1 
ATOM   252  C CG2 . ILE   A 1 32  ? 14.607  -6.698  5.869   1.00 96.92 32  A 1 
ATOM   253  C CD1 . ILE   A 1 32  ? 15.907  -9.509  5.614   1.00 97.26 32  A 1 
ATOM   254  N N   . ARG   A 1 33  ? 11.197  -9.305  7.032   1.00 97.91 33  A 1 
ATOM   255  C CA  . ARG   A 1 33  ? 10.287  -10.441 7.263   1.00 97.83 33  A 1 
ATOM   256  C C   . ARG   A 1 33  ? 10.359  -11.525 6.193   1.00 98.34 33  A 1 
ATOM   257  O O   . ARG   A 1 33  ? 9.630   -12.508 6.297   1.00 97.82 33  A 1 
ATOM   258  C CB  . ARG   A 1 33  ? 8.850   -9.947  7.425   1.00 96.45 33  A 1 
ATOM   259  C CG  . ARG   A 1 33  ? 8.673   -9.010  8.638   1.00 92.98 33  A 1 
ATOM   260  C CD  . ARG   A 1 33  ? 7.200   -8.809  8.976   1.00 88.83 33  A 1 
ATOM   261  N NE  . ARG   A 1 33  ? 6.467   -8.176  7.871   1.00 81.74 33  A 1 
ATOM   262  C CZ  . ARG   A 1 33  ? 5.180   -7.870  7.844   1.00 76.81 33  A 1 
ATOM   263  N NH1 . ARG   A 1 33  ? 4.388   -8.071  8.861   1.00 67.90 33  A 1 
ATOM   264  N NH2 . ARG   A 1 33  ? 4.665   -7.345  6.778   1.00 70.06 33  A 1 
ATOM   265  N N   . HIS   A 1 34  ? 11.219  -11.380 5.187   1.00 98.71 34  A 1 
ATOM   266  C CA  . HIS   A 1 34  ? 11.314  -12.310 4.065   1.00 98.82 34  A 1 
ATOM   267  C C   . HIS   A 1 34  ? 12.775  -12.575 3.714   1.00 98.89 34  A 1 
ATOM   268  O O   . HIS   A 1 34  ? 13.559  -11.632 3.608   1.00 98.75 34  A 1 
ATOM   269  C CB  . HIS   A 1 34  ? 10.552  -11.745 2.856   1.00 98.64 34  A 1 
ATOM   270  C CG  . HIS   A 1 34  ? 9.137   -11.307 3.159   1.00 98.28 34  A 1 
ATOM   271  N ND1 . HIS   A 1 34  ? 8.752   -10.034 3.546   1.00 92.94 34  A 1 
ATOM   272  C CD2 . HIS   A 1 34  ? 8.006   -12.085 3.158   1.00 93.43 34  A 1 
ATOM   273  C CE1 . HIS   A 1 34  ? 7.426   -10.050 3.764   1.00 92.80 34  A 1 
ATOM   274  N NE2 . HIS   A 1 34  ? 6.934   -11.279 3.543   1.00 94.07 34  A 1 
ATOM   275  N N   . LEU   A 1 35  ? 13.137  -13.845 3.528   1.00 98.88 35  A 1 
ATOM   276  C CA  . LEU   A 1 35  ? 14.475  -14.283 3.145   1.00 98.91 35  A 1 
ATOM   277  C C   . LEU   A 1 35  ? 14.391  -15.276 1.981   1.00 98.92 35  A 1 
ATOM   278  O O   . LEU   A 1 35  ? 14.052  -16.444 2.197   1.00 98.80 35  A 1 
ATOM   279  C CB  . LEU   A 1 35  ? 15.202  -14.907 4.349   1.00 98.83 35  A 1 
ATOM   280  C CG  . LEU   A 1 35  ? 15.592  -13.912 5.456   1.00 98.44 35  A 1 
ATOM   281  C CD1 . LEU   A 1 35  ? 16.091  -14.678 6.678   1.00 97.96 35  A 1 
ATOM   282  C CD2 . LEU   A 1 35  ? 16.703  -12.963 5.008   1.00 97.80 35  A 1 
ATOM   283  N N   . PRO   A 1 36  ? 14.708  -14.853 0.749   1.00 98.92 36  A 1 
ATOM   284  C CA  . PRO   A 1 36  ? 14.893  -15.791 -0.351  1.00 98.92 36  A 1 
ATOM   285  C C   . PRO   A 1 36  ? 16.058  -16.743 -0.074  1.00 98.92 36  A 1 
ATOM   286  O O   . PRO   A 1 36  ? 17.105  -16.335 0.435   1.00 98.82 36  A 1 
ATOM   287  C CB  . PRO   A 1 36  ? 15.136  -14.940 -1.598  1.00 98.81 36  A 1 
ATOM   288  C CG  . PRO   A 1 36  ? 14.535  -13.588 -1.234  1.00 98.18 36  A 1 
ATOM   289  C CD  . PRO   A 1 36  ? 14.809  -13.490 0.264   1.00 98.78 36  A 1 
ATOM   290  N N   . VAL   A 1 37  ? 15.872  -18.010 -0.434  1.00 98.90 37  A 1 
ATOM   291  C CA  . VAL   A 1 37  ? 16.906  -19.046 -0.381  1.00 98.90 37  A 1 
ATOM   292  C C   . VAL   A 1 37  ? 17.461  -19.228 -1.786  1.00 98.90 37  A 1 
ATOM   293  O O   . VAL   A 1 37  ? 16.703  -19.459 -2.725  1.00 98.74 37  A 1 
ATOM   294  C CB  . VAL   A 1 37  ? 16.363  -20.364 0.189   1.00 98.79 37  A 1 
ATOM   295  C CG1 . VAL   A 1 37  ? 17.486  -21.385 0.369   1.00 98.34 37  A 1 
ATOM   296  C CG2 . VAL   A 1 37  ? 15.687  -20.163 1.556   1.00 98.37 37  A 1 
ATOM   297  N N   . VAL   A 1 38  ? 18.781  -19.115 -1.928  1.00 98.85 38  A 1 
ATOM   298  C CA  . VAL   A 1 38  ? 19.470  -19.199 -3.221  1.00 98.85 38  A 1 
ATOM   299  C C   . VAL   A 1 38  ? 20.598  -20.228 -3.205  1.00 98.85 38  A 1 
ATOM   300  O O   . VAL   A 1 38  ? 21.158  -20.548 -2.151  1.00 98.57 38  A 1 
ATOM   301  C CB  . VAL   A 1 38  ? 19.997  -17.830 -3.702  1.00 98.61 38  A 1 
ATOM   302  C CG1 . VAL   A 1 38  ? 18.862  -16.821 -3.885  1.00 97.05 38  A 1 
ATOM   303  C CG2 . VAL   A 1 38  ? 21.049  -17.230 -2.761  1.00 96.59 38  A 1 
ATOM   304  N N   . ASP   A 1 39  ? 20.959  -20.723 -4.389  1.00 98.63 39  A 1 
ATOM   305  C CA  . ASP   A 1 39  ? 22.127  -21.585 -4.582  1.00 98.49 39  A 1 
ATOM   306  C C   . ASP   A 1 39  ? 23.442  -20.783 -4.741  1.00 98.42 39  A 1 
ATOM   307  O O   . ASP   A 1 39  ? 23.501  -19.562 -4.541  1.00 96.98 39  A 1 
ATOM   308  C CB  . ASP   A 1 39  ? 21.858  -22.577 -5.732  1.00 97.72 39  A 1 
ATOM   309  C CG  . ASP   A 1 39  ? 21.949  -21.999 -7.148  1.00 97.31 39  A 1 
ATOM   310  O OD1 . ASP   A 1 39  ? 22.303  -20.812 -7.305  1.00 94.72 39  A 1 
ATOM   311  O OD2 . ASP   A 1 39  ? 21.722  -22.772 -8.099  1.00 93.90 39  A 1 
ATOM   312  N N   . GLY   A 1 40  ? 24.532  -21.486 -5.080  1.00 97.82 40  A 1 
ATOM   313  C CA  . GLY   A 1 40  ? 25.851  -20.882 -5.301  1.00 97.43 40  A 1 
ATOM   314  C C   . GLY   A 1 40  ? 25.910  -19.902 -6.474  1.00 97.47 40  A 1 
ATOM   315  O O   . GLY   A 1 40  ? 26.749  -19.000 -6.474  1.00 94.53 40  A 1 
ATOM   316  N N   . GLU   A 1 41  ? 25.010  -20.041 -7.444  1.00 97.62 41  A 1 
ATOM   317  C CA  . GLU   A 1 41  ? 24.962  -19.214 -8.655  1.00 97.28 41  A 1 
ATOM   318  C C   . GLU   A 1 41  ? 23.965  -18.045 -8.555  1.00 97.38 41  A 1 
ATOM   319  O O   . GLU   A 1 41  ? 23.912  -17.197 -9.448  1.00 94.58 41  A 1 
ATOM   320  C CB  . GLU   A 1 41  ? 24.654  -20.101 -9.865  1.00 96.03 41  A 1 
ATOM   321  C CG  . GLU   A 1 41  ? 25.784  -21.099 -10.177 1.00 90.44 41  A 1 
ATOM   322  C CD  . GLU   A 1 41  ? 25.473  -21.916 -11.438 1.00 82.71 41  A 1 
ATOM   323  O OE1 . GLU   A 1 41  ? 25.833  -23.109 -11.478 1.00 74.31 41  A 1 
ATOM   324  O OE2 . GLU   A 1 41  ? 24.806  -21.382 -12.361 1.00 75.63 41  A 1 
ATOM   325  N N   . GLY   A 1 42  ? 23.205  -17.974 -7.453  1.00 97.70 42  A 1 
ATOM   326  C CA  . GLY   A 1 42  ? 22.165  -16.969 -7.240  1.00 97.85 42  A 1 
ATOM   327  C C   . GLY   A 1 42  ? 20.797  -17.357 -7.809  1.00 98.28 42  A 1 
ATOM   328  O O   . GLY   A 1 42  ? 19.931  -16.491 -7.934  1.00 97.60 42  A 1 
ATOM   329  N N   . ARG   A 1 43  ? 20.584  -18.639 -8.153  1.00 98.40 43  A 1 
ATOM   330  C CA  . ARG   A 1 43  ? 19.260  -19.138 -8.542  1.00 98.36 43  A 1 
ATOM   331  C C   . ARG   A 1 43  ? 18.371  -19.240 -7.311  1.00 98.47 43  A 1 
ATOM   332  O O   . ARG   A 1 43  ? 18.808  -19.687 -6.258  1.00 98.01 43  A 1 
ATOM   333  C CB  . ARG   A 1 43  ? 19.337  -20.494 -9.248  1.00 97.89 43  A 1 
ATOM   334  C CG  . ARG   A 1 43  ? 20.241  -20.484 -10.492 1.00 93.24 43  A 1 
ATOM   335  C CD  . ARG   A 1 43  ? 20.284  -21.879 -11.103 1.00 89.47 43  A 1 
ATOM   336  N NE  . ARG   A 1 43  ? 21.373  -22.013 -12.083 1.00 78.95 43  A 1 
ATOM   337  C CZ  . ARG   A 1 43  ? 22.133  -23.072 -12.276 1.00 70.95 43  A 1 
ATOM   338  N NH1 . ARG   A 1 43  ? 21.955  -24.186 -11.644 1.00 63.52 43  A 1 
ATOM   339  N NH2 . ARG   A 1 43  ? 23.115  -23.021 -13.114 1.00 62.37 43  A 1 
ATOM   340  N N   . LEU   A 1 44  ? 17.113  -18.846 -7.452  1.00 98.43 44  A 1 
ATOM   341  C CA  . LEU   A 1 44  ? 16.122  -18.924 -6.385  1.00 98.57 44  A 1 
ATOM   342  C C   . LEU   A 1 44  ? 15.697  -20.380 -6.169  1.00 98.57 44  A 1 
ATOM   343  O O   . LEU   A 1 44  ? 15.212  -21.024 -7.093  1.00 98.12 44  A 1 
ATOM   344  C CB  . LEU   A 1 44  ? 14.948  -18.013 -6.763  1.00 98.39 44  A 1 
ATOM   345  C CG  . LEU   A 1 44  ? 13.859  -17.889 -5.685  1.00 97.86 44  A 1 
ATOM   346  C CD1 . LEU   A 1 44  ? 14.368  -17.164 -4.439  1.00 97.55 44  A 1 
ATOM   347  C CD2 . LEU   A 1 44  ? 12.688  -17.091 -6.257  1.00 97.43 44  A 1 
ATOM   348  N N   . LEU   A 1 45  ? 15.867  -20.874 -4.941  1.00 98.66 45  A 1 
ATOM   349  C CA  . LEU   A 1 45  ? 15.474  -22.226 -4.526  1.00 98.53 45  A 1 
ATOM   350  C C   . LEU   A 1 45  ? 14.195  -22.232 -3.688  1.00 98.50 45  A 1 
ATOM   351  O O   . LEU   A 1 45  ? 13.439  -23.199 -3.712  1.00 97.49 45  A 1 
ATOM   352  C CB  . LEU   A 1 45  ? 16.614  -22.866 -3.716  1.00 98.18 45  A 1 
ATOM   353  C CG  . LEU   A 1 45  ? 17.964  -23.009 -4.439  1.00 97.00 45  A 1 
ATOM   354  C CD1 . LEU   A 1 45  ? 18.965  -23.659 -3.481  1.00 95.17 45  A 1 
ATOM   355  C CD2 . LEU   A 1 45  ? 17.855  -23.870 -5.696  1.00 94.61 45  A 1 
ATOM   356  N N   . GLY   A 1 46  ? 13.962  -21.165 -2.918  1.00 98.67 46  A 1 
ATOM   357  C CA  . GLY   A 1 46  ? 12.844  -21.092 -1.995  1.00 98.69 46  A 1 
ATOM   358  C C   . GLY   A 1 46  ? 12.712  -19.723 -1.335  1.00 98.81 46  A 1 
ATOM   359  O O   . GLY   A 1 46  ? 13.464  -18.789 -1.616  1.00 98.63 46  A 1 
ATOM   360  N N   . LEU   A 1 47  ? 11.727  -19.609 -0.431  1.00 98.82 47  A 1 
ATOM   361  C CA  . LEU   A 1 47  ? 11.485  -18.412 0.370   1.00 98.83 47  A 1 
ATOM   362  C C   . LEU   A 1 47  ? 11.111  -18.825 1.789   1.00 98.82 47  A 1 
ATOM   363  O O   . LEU   A 1 47  ? 10.247  -19.680 1.986   1.00 98.49 47  A 1 
ATOM   364  C CB  . LEU   A 1 47  ? 10.368  -17.589 -0.297  1.00 98.68 47  A 1 
ATOM   365  C CG  . LEU   A 1 47  ? 9.958   -16.307 0.458   1.00 98.31 47  A 1 
ATOM   366  C CD1 . LEU   A 1 47  ? 11.035  -15.231 0.384   1.00 97.36 47  A 1 
ATOM   367  C CD2 . LEU   A 1 47  ? 8.683   -15.739 -0.160  1.00 97.10 47  A 1 
ATOM   368  N N   . VAL   A 1 48  ? 11.734  -18.177 2.773   1.00 98.78 48  A 1 
ATOM   369  C CA  . VAL   A 1 48  ? 11.380  -18.291 4.187   1.00 98.73 48  A 1 
ATOM   370  C C   . VAL   A 1 48  ? 10.872  -16.938 4.661   1.00 98.74 48  A 1 
ATOM   371  O O   . VAL   A 1 48  ? 11.539  -15.919 4.487   1.00 98.28 48  A 1 
ATOM   372  C CB  . VAL   A 1 48  ? 12.571  -18.782 5.026   1.00 98.03 48  A 1 
ATOM   373  C CG1 . VAL   A 1 48  ? 12.204  -18.889 6.501   1.00 91.15 48  A 1 
ATOM   374  C CG2 . VAL   A 1 48  ? 13.037  -20.169 4.577   1.00 90.66 48  A 1 
ATOM   375  N N   . THR   A 1 49  ? 9.687   -16.923 5.275   1.00 98.38 49  A 1 
ATOM   376  C CA  . THR   A 1 49  ? 9.108   -15.706 5.853   1.00 98.12 49  A 1 
ATOM   377  C C   . THR   A 1 49  ? 9.173   -15.725 7.379   1.00 98.14 49  A 1 
ATOM   378  O O   . THR   A 1 49  ? 9.402   -16.762 8.002   1.00 97.62 49  A 1 
ATOM   379  C CB  . THR   A 1 49  ? 7.667   -15.467 5.375   1.00 97.27 49  A 1 
ATOM   380  O OG1 . THR   A 1 49  ? 6.784   -16.389 5.954   1.00 94.64 49  A 1 
ATOM   381  C CG2 . THR   A 1 49  ? 7.524   -15.536 3.852   1.00 94.55 49  A 1 
ATOM   382  N N   . SER   A 1 50  ? 8.927   -14.570 8.008   1.00 98.05 50  A 1 
ATOM   383  C CA  . SER   A 1 50  ? 8.791   -14.498 9.465   1.00 97.90 50  A 1 
ATOM   384  C C   . SER   A 1 50  ? 7.684   -15.409 9.989   1.00 97.92 50  A 1 
ATOM   385  O O   . SER   A 1 50  ? 7.789   -15.905 11.102  1.00 97.30 50  A 1 
ATOM   386  C CB  . SER   A 1 50  ? 8.520   -13.061 9.915   1.00 97.16 50  A 1 
ATOM   387  O OG  . SER   A 1 50  ? 7.295   -12.569 9.416   1.00 92.46 50  A 1 
ATOM   388  N N   . GLN   A 1 51  ? 6.642   -15.641 9.194   1.00 97.32 51  A 1 
ATOM   389  C CA  . GLN   A 1 51  ? 5.551   -16.546 9.540   1.00 97.09 51  A 1 
ATOM   390  C C   . GLN   A 1 51  ? 6.034   -18.002 9.586   1.00 97.67 51  A 1 
ATOM   391  O O   . GLN   A 1 51  ? 5.816   -18.671 10.592  1.00 97.04 51  A 1 
ATOM   392  C CB  . GLN   A 1 51  ? 4.413   -16.332 8.535   1.00 95.83 51  A 1 
ATOM   393  C CG  . GLN   A 1 51  ? 3.159   -17.116 8.924   1.00 89.05 51  A 1 
ATOM   394  C CD  . GLN   A 1 51  ? 1.962   -16.777 8.023   1.00 84.86 51  A 1 
ATOM   395  O OE1 . GLN   A 1 51  ? 2.062   -16.380 6.884   1.00 76.69 51  A 1 
ATOM   396  N NE2 . GLN   A 1 51  ? 0.755   -16.924 8.509   1.00 72.74 51  A 1 
ATOM   397  N N   . ASP   A 1 52  ? 6.760   -18.459 8.566   1.00 97.41 52  A 1 
ATOM   398  C CA  . ASP   A 1 52  ? 7.308   -19.822 8.494   1.00 97.72 52  A 1 
ATOM   399  C C   . ASP   A 1 52  ? 8.279   -20.096 9.657   1.00 98.07 52  A 1 
ATOM   400  O O   . ASP   A 1 52  ? 8.246   -21.160 10.274  1.00 97.71 52  A 1 
ATOM   401  C CB  . ASP   A 1 52  ? 8.031   -20.026 7.155   1.00 97.53 52  A 1 
ATOM   402  C CG  . ASP   A 1 52  ? 7.192   -19.657 5.927   1.00 96.77 52  A 1 
ATOM   403  O OD1 . ASP   A 1 52  ? 6.070   -20.183 5.773   1.00 94.30 52  A 1 
ATOM   404  O OD2 . ASP   A 1 52  ? 7.670   -18.806 5.141   1.00 93.71 52  A 1 
ATOM   405  N N   . LEU   A 1 53  ? 9.117   -19.104 10.011  1.00 97.78 53  A 1 
ATOM   406  C CA  . LEU   A 1 53  ? 10.070  -19.210 11.120  1.00 98.04 53  A 1 
ATOM   407  C C   . LEU   A 1 53  ? 9.379   -19.234 12.488  1.00 98.08 53  A 1 
ATOM   408  O O   . LEU   A 1 53  ? 9.812   -19.970 13.368  1.00 97.54 53  A 1 
ATOM   409  C CB  . LEU   A 1 53  ? 11.072  -18.050 11.049  1.00 97.89 53  A 1 
ATOM   410  C CG  . LEU   A 1 53  ? 12.055  -18.149 9.871   1.00 97.04 53  A 1 
ATOM   411  C CD1 . LEU   A 1 53  ? 12.826  -16.842 9.744   1.00 95.93 53  A 1 
ATOM   412  C CD2 . LEU   A 1 53  ? 13.071  -19.270 10.065  1.00 95.41 53  A 1 
ATOM   413  N N   . ARG   A 1 54  ? 8.304   -18.453 12.691  1.00 97.49 54  A 1 
ATOM   414  C CA  . ARG   A 1 54  ? 7.507   -18.475 13.932  1.00 97.29 54  A 1 
ATOM   415  C C   . ARG   A 1 54  ? 6.803   -19.812 14.113  1.00 97.52 54  A 1 
ATOM   416  O O   . ARG   A 1 54  ? 6.833   -20.356 15.207  1.00 96.72 54  A 1 
ATOM   417  C CB  . ARG   A 1 54  ? 6.477   -17.340 13.929  1.00 96.39 54  A 1 
ATOM   418  C CG  . ARG   A 1 54  ? 7.128   -15.986 14.180  1.00 93.44 54  A 1 
ATOM   419  C CD  . ARG   A 1 54  ? 6.124   -14.875 13.884  1.00 90.79 54  A 1 
ATOM   420  N NE  . ARG   A 1 54  ? 6.772   -13.557 13.923  1.00 87.14 54  A 1 
ATOM   421  C CZ  . ARG   A 1 54  ? 6.908   -12.789 14.998  1.00 85.77 54  A 1 
ATOM   422  N NH1 . ARG   A 1 54  ? 6.367   -13.068 16.147  1.00 76.90 54  A 1 
ATOM   423  N NH2 . ARG   A 1 54  ? 7.606   -11.708 14.914  1.00 80.20 54  A 1 
ATOM   424  N N   . ASP   A 1 55  ? 6.244   -20.366 13.042  1.00 97.55 55  A 1 
ATOM   425  C CA  . ASP   A 1 55  ? 5.589   -21.677 13.058  1.00 97.59 55  A 1 
ATOM   426  C C   . ASP   A 1 55  ? 6.573   -22.817 13.395  1.00 97.87 55  A 1 
ATOM   427  O O   . ASP   A 1 55  ? 6.165   -23.839 13.942  1.00 97.05 55  A 1 
ATOM   428  C CB  . ASP   A 1 55  ? 4.940   -21.949 11.691  1.00 97.04 55  A 1 
ATOM   429  C CG  . ASP   A 1 55  ? 3.730   -21.069 11.350  1.00 96.02 55  A 1 
ATOM   430  O OD1 . ASP   A 1 55  ? 3.195   -20.353 12.217  1.00 93.40 55  A 1 
ATOM   431  O OD2 . ASP   A 1 55  ? 3.263   -21.115 10.183  1.00 92.92 55  A 1 
ATOM   432  N N   . ALA   A 1 56  ? 7.863   -22.646 13.102  1.00 97.75 56  A 1 
ATOM   433  C CA  . ALA   A 1 56  ? 8.927   -23.603 13.407  1.00 97.83 56  A 1 
ATOM   434  C C   . ALA   A 1 56  ? 9.651   -23.332 14.741  1.00 97.83 56  A 1 
ATOM   435  O O   . ALA   A 1 56  ? 10.576  -24.064 15.099  1.00 96.67 56  A 1 
ATOM   436  C CB  . ALA   A 1 56  ? 9.901   -23.611 12.227  1.00 97.48 56  A 1 
ATOM   437  N N   . SER   A 1 57  ? 9.277   -22.276 15.467  1.00 97.28 57  A 1 
ATOM   438  C CA  . SER   A 1 57  ? 9.886   -21.893 16.746  1.00 97.17 57  A 1 
ATOM   439  C C   . SER   A 1 57  ? 9.070   -22.423 17.932  1.00 97.23 57  A 1 
ATOM   440  O O   . SER   A 1 57  ? 7.866   -22.644 17.791  1.00 95.84 57  A 1 
ATOM   441  C CB  . SER   A 1 57  ? 10.028  -20.371 16.838  1.00 96.19 57  A 1 
ATOM   442  O OG  . SER   A 1 57  ? 10.912  -19.890 15.840  1.00 92.15 57  A 1 
ATOM   443  N N   . PRO   A 1 58  ? 9.696   -22.603 19.118  1.00 96.93 58  A 1 
ATOM   444  C CA  . PRO   A 1 58  ? 8.956   -22.942 20.333  1.00 96.61 58  A 1 
ATOM   445  C C   . PRO   A 1 58  ? 7.972   -21.826 20.707  1.00 96.97 58  A 1 
ATOM   446  O O   . PRO   A 1 58  ? 8.215   -20.641 20.459  1.00 95.86 58  A 1 
ATOM   447  C CB  . PRO   A 1 58  ? 10.016  -23.172 21.413  1.00 94.94 58  A 1 
ATOM   448  C CG  . PRO   A 1 58  ? 11.203  -22.331 20.945  1.00 91.89 58  A 1 
ATOM   449  C CD  . PRO   A 1 58  ? 11.112  -22.424 19.424  1.00 95.07 58  A 1 
ATOM   450  N N   . SER   A 1 59  ? 6.865   -22.217 21.343  1.00 96.37 59  A 1 
ATOM   451  C CA  . SER   A 1 59  ? 5.862   -21.281 21.859  1.00 96.58 59  A 1 
ATOM   452  C C   . SER   A 1 59  ? 6.482   -20.283 22.844  1.00 96.89 59  A 1 
ATOM   453  O O   . SER   A 1 59  ? 7.389   -20.623 23.605  1.00 95.60 59  A 1 
ATOM   454  C CB  . SER   A 1 59  ? 4.734   -22.070 22.540  1.00 95.44 59  A 1 
ATOM   455  O OG  . SER   A 1 59  ? 3.830   -21.221 23.225  1.00 92.47 59  A 1 
ATOM   456  N N   . ILE   A 1 60  ? 5.931   -19.069 22.899  1.00 97.05 60  A 1 
ATOM   457  C CA  . ILE   A 1 60  ? 6.316   -18.053 23.896  1.00 97.03 60  A 1 
ATOM   458  C C   . ILE   A 1 60  ? 6.133   -18.530 25.347  1.00 97.27 60  A 1 
ATOM   459  O O   . ILE   A 1 60  ? 6.748   -17.975 26.251  1.00 96.06 60  A 1 
ATOM   460  C CB  . ILE   A 1 60  ? 5.542   -16.733 23.684  1.00 96.55 60  A 1 
ATOM   461  C CG1 . ILE   A 1 60  ? 4.013   -16.924 23.787  1.00 93.29 60  A 1 
ATOM   462  C CG2 . ILE   A 1 60  ? 5.955   -16.098 22.341  1.00 91.86 60  A 1 
ATOM   463  C CD1 . ILE   A 1 60  ? 3.210   -15.621 23.829  1.00 89.71 60  A 1 
ATOM   464  N N   . PHE   A 1 61  ? 5.315   -19.560 25.565  1.00 97.04 61  A 1 
ATOM   465  C CA  . PHE   A 1 61  ? 5.111   -20.173 26.879  1.00 96.70 61  A 1 
ATOM   466  C C   . PHE   A 1 61  ? 6.171   -21.229 27.219  1.00 96.69 61  A 1 
ATOM   467  O O   . PHE   A 1 61  ? 6.301   -21.598 28.382  1.00 94.26 61  A 1 
ATOM   468  C CB  . PHE   A 1 61  ? 3.700   -20.767 26.934  1.00 96.25 61  A 1 
ATOM   469  C CG  . PHE   A 1 61  ? 2.585   -19.764 26.692  1.00 96.60 61  A 1 
ATOM   470  C CD1 . PHE   A 1 61  ? 2.446   -18.645 27.537  1.00 95.09 61  A 1 
ATOM   471  C CD2 . PHE   A 1 61  ? 1.680   -19.943 25.630  1.00 95.39 61  A 1 
ATOM   472  C CE1 . PHE   A 1 61  ? 1.412   -17.721 27.326  1.00 94.54 61  A 1 
ATOM   473  C CE2 . PHE   A 1 61  ? 0.641   -19.025 25.414  1.00 94.93 61  A 1 
ATOM   474  C CZ  . PHE   A 1 61  ? 0.507   -17.912 26.265  1.00 95.83 61  A 1 
ATOM   475  N N   . HIS   A 1 62  ? 6.947   -21.690 26.219  1.00 96.83 62  A 1 
ATOM   476  C CA  . HIS   A 1 62  ? 7.920   -22.783 26.333  1.00 96.55 62  A 1 
ATOM   477  C C   . HIS   A 1 62  ? 9.219   -22.472 25.571  1.00 96.48 62  A 1 
ATOM   478  O O   . HIS   A 1 62  ? 9.774   -23.316 24.874  1.00 93.63 62  A 1 
ATOM   479  C CB  . HIS   A 1 62  ? 7.262   -24.085 25.854  1.00 95.34 62  A 1 
ATOM   480  C CG  . HIS   A 1 62  ? 6.006   -24.422 26.601  1.00 94.80 62  A 1 
ATOM   481  N ND1 . HIS   A 1 62  ? 5.928   -24.801 27.933  1.00 85.71 62  A 1 
ATOM   482  C CD2 . HIS   A 1 62  ? 4.732   -24.323 26.112  1.00 86.51 62  A 1 
ATOM   483  C CE1 . HIS   A 1 62  ? 4.630   -24.921 28.231  1.00 87.54 62  A 1 
ATOM   484  N NE2 . HIS   A 1 62  ? 3.880   -24.641 27.155  1.00 88.82 62  A 1 
ATOM   485  N N   . LEU   A 1 63  ? 9.736   -21.240 25.719  1.00 95.76 63  A 1 
ATOM   486  C CA  . LEU   A 1 63  ? 10.878  -20.710 24.948  1.00 95.23 63  A 1 
ATOM   487  C C   . LEU   A 1 63  ? 12.184  -21.519 25.069  1.00 94.92 63  A 1 
ATOM   488  O O   . LEU   A 1 63  ? 13.092  -21.333 24.258  1.00 91.51 63  A 1 
ATOM   489  C CB  . LEU   A 1 63  ? 11.154  -19.263 25.393  1.00 93.95 63  A 1 
ATOM   490  C CG  . LEU   A 1 63  ? 10.087  -18.239 24.961  1.00 91.14 63  A 1 
ATOM   491  C CD1 . LEU   A 1 63  ? 10.395  -16.886 25.603  1.00 87.08 63  A 1 
ATOM   492  C CD2 . LEU   A 1 63  ? 10.061  -18.051 23.445  1.00 86.37 63  A 1 
ATOM   493  N N   . HIS   A 1 64  ? 12.302  -22.379 26.088  1.00 95.24 64  A 1 
ATOM   494  C CA  . HIS   A 1 64  ? 13.508  -23.168 26.363  1.00 94.73 64  A 1 
ATOM   495  C C   . HIS   A 1 64  ? 13.391  -24.629 25.928  1.00 95.17 64  A 1 
ATOM   496  O O   . HIS   A 1 64  ? 14.333  -25.398 26.123  1.00 91.09 64  A 1 
ATOM   497  C CB  . HIS   A 1 64  ? 13.863  -23.040 27.851  1.00 92.17 64  A 1 
ATOM   498  C CG  . HIS   A 1 64  ? 14.135  -21.618 28.257  1.00 86.27 64  A 1 
ATOM   499  N ND1 . HIS   A 1 64  ? 15.029  -20.764 27.649  1.00 71.59 64  A 1 
ATOM   500  C CD2 . HIS   A 1 64  ? 13.531  -20.904 29.261  1.00 71.37 64  A 1 
ATOM   501  C CE1 . HIS   A 1 64  ? 14.963  -19.578 28.273  1.00 67.33 64  A 1 
ATOM   502  N NE2 . HIS   A 1 64  ? 14.070  -19.625 29.263  1.00 69.58 64  A 1 
ATOM   503  N N   . GLU   A 1 65  ? 12.263  -25.017 25.337  1.00 95.35 65  A 1 
ATOM   504  C CA  . GLU   A 1 65  ? 12.030  -26.374 24.854  1.00 94.85 65  A 1 
ATOM   505  C C   . GLU   A 1 65  ? 12.421  -26.501 23.381  1.00 94.16 65  A 1 
ATOM   506  O O   . GLU   A 1 65  ? 12.370  -25.537 22.617  1.00 89.17 65  A 1 
ATOM   507  C CB  . GLU   A 1 65  ? 10.574  -26.784 25.096  1.00 92.78 65  A 1 
ATOM   508  C CG  . GLU   A 1 65  ? 10.246  -26.854 26.597  1.00 88.61 65  A 1 
ATOM   509  C CD  . GLU   A 1 65  ? 8.796   -27.252 26.879  1.00 89.34 65  A 1 
ATOM   510  O OE1 . GLU   A 1 65  ? 8.377   -27.137 28.053  1.00 81.83 65  A 1 
ATOM   511  O OE2 . GLU   A 1 65  ? 8.075   -27.656 25.940  1.00 85.02 65  A 1 
ATOM   512  N N   . HIS   A 1 66  ? 12.835  -27.700 22.977  1.00 94.78 66  A 1 
ATOM   513  C CA  . HIS   A 1 66  ? 13.132  -28.060 21.586  1.00 94.79 66  A 1 
ATOM   514  C C   . HIS   A 1 66  ? 14.054  -27.077 20.843  1.00 95.30 66  A 1 
ATOM   515  O O   . HIS   A 1 66  ? 13.894  -26.810 19.653  1.00 92.45 66  A 1 
ATOM   516  C CB  . HIS   A 1 66  ? 11.822  -28.333 20.843  1.00 92.57 66  A 1 
ATOM   517  C CG  . HIS   A 1 66  ? 11.023  -29.430 21.477  1.00 92.65 66  A 1 
ATOM   518  N ND1 . HIS   A 1 66  ? 11.424  -30.751 21.613  1.00 83.80 66  A 1 
ATOM   519  C CD2 . HIS   A 1 66  ? 9.791   -29.299 22.054  1.00 83.99 66  A 1 
ATOM   520  C CE1 . HIS   A 1 66  ? 10.434  -31.401 22.238  1.00 85.34 66  A 1 
ATOM   521  N NE2 . HIS   A 1 66  ? 9.438   -30.554 22.520  1.00 87.09 66  A 1 
ATOM   522  N N   . LEU   A 1 67  ? 15.071  -26.547 21.545  1.00 95.59 67  A 1 
ATOM   523  C CA  . LEU   A 1 67  ? 16.040  -25.623 20.941  1.00 95.49 67  A 1 
ATOM   524  C C   . LEU   A 1 67  ? 16.842  -26.263 19.798  1.00 95.90 67  A 1 
ATOM   525  O O   . LEU   A 1 67  ? 17.361  -25.546 18.942  1.00 93.48 67  A 1 
ATOM   526  C CB  . LEU   A 1 67  ? 16.985  -25.085 22.024  1.00 93.55 67  A 1 
ATOM   527  C CG  . LEU   A 1 67  ? 16.315  -24.194 23.087  1.00 89.60 67  A 1 
ATOM   528  C CD1 . LEU   A 1 67  ? 17.360  -23.770 24.117  1.00 84.74 67  A 1 
ATOM   529  C CD2 . LEU   A 1 67  ? 15.701  -22.928 22.489  1.00 83.79 67  A 1 
ATOM   530  N N   . GLU   A 1 68  ? 16.917  -27.598 19.753  1.00 96.60 68  A 1 
ATOM   531  C CA  . GLU   A 1 68  ? 17.514  -28.354 18.651  1.00 96.36 68  A 1 
ATOM   532  C C   . GLU   A 1 68  ? 16.793  -28.121 17.311  1.00 96.88 68  A 1 
ATOM   533  O O   . GLU   A 1 68  ? 17.431  -28.161 16.260  1.00 95.50 68  A 1 
ATOM   534  C CB  . GLU   A 1 68  ? 17.577  -29.855 18.996  1.00 94.95 68  A 1 
ATOM   535  C CG  . GLU   A 1 68  ? 16.239  -30.613 19.099  1.00 86.58 68  A 1 
ATOM   536  C CD  . GLU   A 1 68  ? 15.440  -30.393 20.397  1.00 83.71 68  A 1 
ATOM   537  O OE1 . GLU   A 1 68  ? 14.366  -31.012 20.519  1.00 75.86 68  A 1 
ATOM   538  O OE2 . GLU   A 1 68  ? 15.902  -29.621 21.268  1.00 80.54 68  A 1 
ATOM   539  N N   . ASP   A 1 69  ? 15.498  -27.800 17.326  1.00 96.79 69  A 1 
ATOM   540  C CA  . ASP   A 1 69  ? 14.734  -27.496 16.114  1.00 96.75 69  A 1 
ATOM   541  C C   . ASP   A 1 69  ? 15.280  -26.264 15.384  1.00 97.31 69  A 1 
ATOM   542  O O   . ASP   A 1 69  ? 15.278  -26.211 14.153  1.00 96.63 69  A 1 
ATOM   543  C CB  . ASP   A 1 69  ? 13.259  -27.267 16.466  1.00 95.66 69  A 1 
ATOM   544  C CG  . ASP   A 1 69  ? 12.483  -28.553 16.725  1.00 94.71 69  A 1 
ATOM   545  O OD1 . ASP   A 1 69  ? 13.017  -29.651 16.446  1.00 91.38 69  A 1 
ATOM   546  O OD2 . ASP   A 1 69  ? 11.286  -28.434 17.054  1.00 91.11 69  A 1 
ATOM   547  N N   . LEU   A 1 70  ? 15.813  -25.299 16.127  1.00 97.24 70  A 1 
ATOM   548  C CA  . LEU   A 1 70  ? 16.417  -24.086 15.571  1.00 97.43 70  A 1 
ATOM   549  C C   . LEU   A 1 70  ? 17.728  -24.365 14.822  1.00 97.78 70  A 1 
ATOM   550  O O   . LEU   A 1 70  ? 18.192  -23.505 14.070  1.00 97.05 70  A 1 
ATOM   551  C CB  . LEU   A 1 70  ? 16.635  -23.054 16.691  1.00 96.83 70  A 1 
ATOM   552  C CG  . LEU   A 1 70  ? 15.378  -22.661 17.491  1.00 95.39 70  A 1 
ATOM   553  C CD1 . LEU   A 1 70  ? 15.747  -21.593 18.517  1.00 91.95 70  A 1 
ATOM   554  C CD2 . LEU   A 1 70  ? 14.271  -22.105 16.599  1.00 91.05 70  A 1 
ATOM   555  N N   . GLN   A 1 71  ? 18.310  -25.559 14.991  1.00 97.81 71  A 1 
ATOM   556  C CA  . GLN   A 1 71  ? 19.493  -26.020 14.248  1.00 97.88 71  A 1 
ATOM   557  C C   . GLN   A 1 71  ? 19.131  -26.773 12.961  1.00 98.13 71  A 1 
ATOM   558  O O   . GLN   A 1 71  ? 20.026  -27.123 12.187  1.00 97.33 71  A 1 
ATOM   559  C CB  . GLN   A 1 71  ? 20.392  -26.881 15.152  1.00 97.26 71  A 1 
ATOM   560  C CG  . GLN   A 1 71  ? 20.785  -26.194 16.469  1.00 93.32 71  A 1 
ATOM   561  C CD  . GLN   A 1 71  ? 21.396  -24.812 16.252  1.00 86.59 71  A 1 
ATOM   562  O OE1 . GLN   A 1 71  ? 22.244  -24.603 15.402  1.00 75.34 71  A 1 
ATOM   563  N NE2 . GLN   A 1 71  ? 20.969  -23.823 17.004  1.00 72.78 71  A 1 
ATOM   564  N N   . LYS   A 1 72  ? 17.849  -27.021 12.694  1.00 97.94 72  A 1 
ATOM   565  C CA  . LYS   A 1 72  ? 17.400  -27.595 11.422  1.00 97.99 72  A 1 
ATOM   566  C C   . LYS   A 1 72  ? 17.683  -26.615 10.280  1.00 98.27 72  A 1 
ATOM   567  O O   . LYS   A 1 72  ? 17.549  -25.403 10.456  1.00 98.02 72  A 1 
ATOM   568  C CB  . LYS   A 1 72  ? 15.911  -27.969 11.482  1.00 97.61 72  A 1 
ATOM   569  C CG  . LYS   A 1 72  ? 15.664  -29.186 12.393  1.00 95.92 72  A 1 
ATOM   570  C CD  . LYS   A 1 72  ? 14.172  -29.440 12.608  1.00 93.42 72  A 1 
ATOM   571  C CE  . LYS   A 1 72  ? 13.993  -30.647 13.531  1.00 88.41 72  A 1 
ATOM   572  N NZ  . LYS   A 1 72  ? 12.652  -30.699 14.149  1.00 81.46 72  A 1 
ATOM   573  N N   . PRO   A 1 73  ? 18.056  -27.119 9.089   1.00 98.46 73  A 1 
ATOM   574  C CA  . PRO   A 1 73  ? 18.273  -26.266 7.927   1.00 98.52 73  A 1 
ATOM   575  C C   . PRO   A 1 73  ? 16.951  -25.664 7.433   1.00 98.62 73  A 1 
ATOM   576  O O   . PRO   A 1 73  ? 15.907  -26.317 7.465   1.00 98.24 73  A 1 
ATOM   577  C CB  . PRO   A 1 73  ? 18.935  -27.166 6.885   1.00 97.99 73  A 1 
ATOM   578  C CG  . PRO   A 1 73  ? 18.392  -28.554 7.219   1.00 95.09 73  A 1 
ATOM   579  C CD  . PRO   A 1 73  ? 18.264  -28.516 8.741   1.00 97.93 73  A 1 
ATOM   580  N N   . VAL   A 1 74  ? 16.997  -24.442 6.896   1.00 98.60 74  A 1 
ATOM   581  C CA  . VAL   A 1 74  ? 15.805  -23.757 6.363   1.00 98.62 74  A 1 
ATOM   582  C C   . VAL   A 1 74  ? 15.147  -24.499 5.197   1.00 98.62 74  A 1 
ATOM   583  O O   . VAL   A 1 74  ? 13.965  -24.300 4.941   1.00 98.19 74  A 1 
ATOM   584  C CB  . VAL   A 1 74  ? 16.094  -22.301 5.952   1.00 98.14 74  A 1 
ATOM   585  C CG1 . VAL   A 1 74  ? 16.497  -21.461 7.162   1.00 95.54 74  A 1 
ATOM   586  C CG2 . VAL   A 1 74  ? 17.175  -22.189 4.867   1.00 95.50 74  A 1 
ATOM   587  N N   . SER   A 1 75  ? 15.865  -25.407 4.542   1.00 98.54 75  A 1 
ATOM   588  C CA  . SER   A 1 75  ? 15.298  -26.303 3.524   1.00 98.42 75  A 1 
ATOM   589  C C   . SER   A 1 75  ? 14.146  -27.170 4.042   1.00 98.35 75  A 1 
ATOM   590  O O   . SER   A 1 75  ? 13.331  -27.622 3.247   1.00 97.58 75  A 1 
ATOM   591  C CB  . SER   A 1 75  ? 16.387  -27.214 2.955   1.00 97.95 75  A 1 
ATOM   592  O OG  . SER   A 1 75  ? 16.954  -28.031 3.961   1.00 94.40 75  A 1 
ATOM   593  N N   . THR   A 1 76  ? 14.049  -27.380 5.363   1.00 98.28 76  A 1 
ATOM   594  C CA  . THR   A 1 76  ? 12.961  -28.155 5.988   1.00 97.97 76  A 1 
ATOM   595  C C   . THR   A 1 76  ? 11.634  -27.398 6.065   1.00 97.95 76  A 1 
ATOM   596  O O   . THR   A 1 76  ? 10.598  -28.029 6.246   1.00 96.73 76  A 1 
ATOM   597  C CB  . THR   A 1 76  ? 13.338  -28.630 7.399   1.00 97.20 76  A 1 
ATOM   598  O OG1 . THR   A 1 76  ? 13.622  -27.555 8.263   1.00 92.12 76  A 1 
ATOM   599  C CG2 . THR   A 1 76  ? 14.563  -29.542 7.396   1.00 91.50 76  A 1 
ATOM   600  N N   . ILE   A 1 77  ? 11.656  -26.065 5.952   1.00 98.44 77  A 1 
ATOM   601  C CA  . ILE   A 1 77  ? 10.473  -25.204 6.135   1.00 98.32 77  A 1 
ATOM   602  C C   . ILE   A 1 77  ? 10.227  -24.221 4.983   1.00 98.32 77  A 1 
ATOM   603  O O   . ILE   A 1 77  ? 9.174   -23.592 4.936   1.00 97.60 77  A 1 
ATOM   604  C CB  . ILE   A 1 77  ? 10.554  -24.440 7.475   1.00 97.90 77  A 1 
ATOM   605  C CG1 . ILE   A 1 77  ? 11.754  -23.468 7.534   1.00 96.43 77  A 1 
ATOM   606  C CG2 . ILE   A 1 77  ? 10.585  -25.426 8.658   1.00 95.03 77  A 1 
ATOM   607  C CD1 . ILE   A 1 77  ? 11.652  -22.442 8.663   1.00 94.88 77  A 1 
ATOM   608  N N   . MET   A 1 78  ? 11.186  -24.064 4.068   1.00 98.48 78  A 1 
ATOM   609  C CA  . MET   A 1 78  ? 11.084  -23.095 2.979   1.00 98.50 78  A 1 
ATOM   610  C C   . MET   A 1 78  ? 9.954   -23.443 2.005   1.00 98.39 78  A 1 
ATOM   611  O O   . MET   A 1 78  ? 9.681   -24.606 1.712   1.00 97.59 78  A 1 
ATOM   612  C CB  . MET   A 1 78  ? 12.437  -22.911 2.273   1.00 98.11 78  A 1 
ATOM   613  C CG  . MET   A 1 78  ? 12.850  -24.092 1.385   1.00 97.33 78  A 1 
ATOM   614  S SD  . MET   A 1 78  ? 14.509  -23.914 0.663   1.00 96.95 78  A 1 
ATOM   615  C CE  . MET   A 1 78  ? 14.539  -25.363 -0.398  1.00 93.76 78  A 1 
ATOM   616  N N   . LYS   A 1 79  ? 9.311   -22.409 1.455   1.00 98.41 79  A 1 
ATOM   617  C CA  . LYS   A 1 79  ? 8.380   -22.540 0.328   1.00 98.19 79  A 1 
ATOM   618  C C   . LYS   A 1 79  ? 9.173   -22.648 -0.970  1.00 98.42 79  A 1 
ATOM   619  O O   . LYS   A 1 79  ? 10.078  -21.847 -1.192  1.00 97.99 79  A 1 
ATOM   620  C CB  . LYS   A 1 79  ? 7.442   -21.326 0.283   1.00 97.16 79  A 1 
ATOM   621  C CG  . LYS   A 1 79  ? 6.496   -21.242 1.492   1.00 87.47 79  A 1 
ATOM   622  C CD  . LYS   A 1 79  ? 5.129   -21.842 1.196   1.00 80.50 79  A 1 
ATOM   623  C CE  . LYS   A 1 79  ? 4.244   -21.690 2.432   1.00 72.99 79  A 1 
ATOM   624  N NZ  . LYS   A 1 79  ? 2.841   -22.075 2.157   1.00 64.63 79  A 1 
ATOM   625  N N   . THR   A 1 80  ? 8.806   -23.585 -1.825  1.00 97.94 80  A 1 
ATOM   626  C CA  . THR   A 1 80  ? 9.464   -23.839 -3.119  1.00 97.74 80  A 1 
ATOM   627  C C   . THR   A 1 80  ? 8.603   -23.448 -4.317  1.00 96.93 80  A 1 
ATOM   628  O O   . THR   A 1 80  ? 9.135   -22.983 -5.316  1.00 90.60 80  A 1 
ATOM   629  C CB  . THR   A 1 80  ? 9.878   -25.309 -3.234  1.00 96.86 80  A 1 
ATOM   630  O OG1 . THR   A 1 80  ? 8.780   -26.153 -2.944  1.00 91.12 80  A 1 
ATOM   631  C CG2 . THR   A 1 80  ? 10.987  -25.656 -2.242  1.00 89.86 80  A 1 
ATOM   632  N N   . ASP   A 1 81  ? 7.280   -23.556 -4.194  1.00 97.06 81  A 1 
ATOM   633  C CA  . ASP   A 1 81  ? 6.333   -23.112 -5.218  1.00 96.36 81  A 1 
ATOM   634  C C   . ASP   A 1 81  ? 6.123   -21.602 -5.088  1.00 96.90 81  A 1 
ATOM   635  O O   . ASP   A 1 81  ? 5.201   -21.124 -4.419  1.00 94.39 81  A 1 
ATOM   636  C CB  . ASP   A 1 81  ? 5.021   -23.904 -5.111  1.00 93.67 81  A 1 
ATOM   637  C CG  . ASP   A 1 81  ? 5.203   -25.398 -5.381  1.00 81.83 81  A 1 
ATOM   638  O OD1 . ASP   A 1 81  ? 6.157   -25.762 -6.105  1.00 72.51 81  A 1 
ATOM   639  O OD2 . ASP   A 1 81  ? 4.384   -26.169 -4.837  1.00 74.11 81  A 1 
ATOM   640  N N   . LEU   A 1 82  ? 7.035   -20.839 -5.694  1.00 97.55 82  A 1 
ATOM   641  C CA  . LEU   A 1 82  ? 7.095   -19.389 -5.548  1.00 98.03 82  A 1 
ATOM   642  C C   . LEU   A 1 82  ? 6.522   -18.676 -6.763  1.00 98.14 82  A 1 
ATOM   643  O O   . LEU   A 1 82  ? 6.893   -18.944 -7.903  1.00 97.38 82  A 1 
ATOM   644  C CB  . LEU   A 1 82  ? 8.537   -18.935 -5.286  1.00 97.73 82  A 1 
ATOM   645  C CG  . LEU   A 1 82  ? 9.174   -19.528 -4.015  1.00 96.94 82  A 1 
ATOM   646  C CD1 . LEU   A 1 82  ? 10.597  -18.998 -3.886  1.00 95.64 82  A 1 
ATOM   647  C CD2 . LEU   A 1 82  ? 8.414   -19.164 -2.737  1.00 95.11 82  A 1 
ATOM   648  N N   . ILE   A 1 83  ? 5.682   -17.676 -6.481  1.00 98.40 83  A 1 
ATOM   649  C CA  . ILE   A 1 83  ? 5.335   -16.649 -7.457  1.00 98.48 83  A 1 
ATOM   650  C C   . ILE   A 1 83  ? 6.506   -15.666 -7.503  1.00 98.66 83  A 1 
ATOM   651  O O   . ILE   A 1 83  ? 6.960   -15.184 -6.463  1.00 98.51 83  A 1 
ATOM   652  C CB  . ILE   A 1 83  ? 3.995   -15.978 -7.105  1.00 98.17 83  A 1 
ATOM   653  C CG1 . ILE   A 1 83  ? 2.869   -17.040 -6.997  1.00 96.83 83  A 1 
ATOM   654  C CG2 . ILE   A 1 83  ? 3.644   -14.923 -8.166  1.00 96.72 83  A 1 
ATOM   655  C CD1 . ILE   A 1 83  ? 1.573   -16.502 -6.395  1.00 91.56 83  A 1 
ATOM   656  N N   . VAL   A 1 84  ? 6.999   -15.386 -8.700  1.00 98.55 84  A 1 
ATOM   657  C CA  . VAL   A 1 84  ? 8.114   -14.466 -8.948  1.00 98.58 84  A 1 
ATOM   658  C C   . VAL   A 1 84  ? 7.700   -13.407 -9.961  1.00 98.59 84  A 1 
ATOM   659  O O   . VAL   A 1 84  ? 6.793   -13.630 -10.760 1.00 98.11 84  A 1 
ATOM   660  C CB  . VAL   A 1 84  ? 9.395   -15.200 -9.394  1.00 98.06 84  A 1 
ATOM   661  C CG1 . VAL   A 1 84  ? 9.869   -16.193 -8.329  1.00 95.80 84  A 1 
ATOM   662  C CG2 . VAL   A 1 84  ? 9.230   -15.954 -10.721 1.00 95.12 84  A 1 
ATOM   663  N N   . GLY   A 1 85  ? 8.362   -12.258 -9.913  1.00 98.44 85  A 1 
ATOM   664  C CA  . GLY   A 1 85  ? 8.191   -11.180 -10.877 1.00 98.43 85  A 1 
ATOM   665  C C   . GLY   A 1 85  ? 9.452   -10.943 -11.706 1.00 98.60 85  A 1 
ATOM   666  O O   . GLY   A 1 85  ? 10.522  -11.503 -11.438 1.00 98.33 85  A 1 
ATOM   667  N N   . HIS   A 1 86  ? 9.324   -10.078 -12.702 1.00 98.14 86  A 1 
ATOM   668  C CA  . HIS   A 1 86  ? 10.414  -9.627  -13.565 1.00 97.80 86  A 1 
ATOM   669  C C   . HIS   A 1 86  ? 10.721  -8.135  -13.310 1.00 97.46 86  A 1 
ATOM   670  O O   . HIS   A 1 86  ? 9.803   -7.375  -12.997 1.00 96.88 86  A 1 
ATOM   671  C CB  . HIS   A 1 86  ? 10.016  -9.910  -15.021 1.00 97.43 86  A 1 
ATOM   672  C CG  . HIS   A 1 86  ? 11.136  -9.697  -15.994 1.00 96.34 86  A 1 
ATOM   673  N ND1 . HIS   A 1 86  ? 11.368  -8.555  -16.730 1.00 88.83 86  A 1 
ATOM   674  C CD2 . HIS   A 1 86  ? 12.152  -10.574 -16.298 1.00 88.91 86  A 1 
ATOM   675  C CE1 . HIS   A 1 86  ? 12.490  -8.743  -17.452 1.00 90.38 86  A 1 
ATOM   676  N NE2 . HIS   A 1 86  ? 12.993  -9.959  -17.213 1.00 91.27 86  A 1 
ATOM   677  N N   . PRO   A 1 87  ? 11.970  -7.668  -13.464 1.00 97.74 87  A 1 
ATOM   678  C CA  . PRO   A 1 87  ? 12.315  -6.251  -13.276 1.00 97.11 87  A 1 
ATOM   679  C C   . PRO   A 1 87  ? 11.492  -5.269  -14.119 1.00 95.86 87  A 1 
ATOM   680  O O   . PRO   A 1 87  ? 11.303  -4.122  -13.715 1.00 94.34 87  A 1 
ATOM   681  C CB  . PRO   A 1 87  ? 13.794  -6.148  -13.655 1.00 96.68 87  A 1 
ATOM   682  C CG  . PRO   A 1 87  ? 14.343  -7.541  -13.390 1.00 95.30 87  A 1 
ATOM   683  C CD  . PRO   A 1 87  ? 13.173  -8.450  -13.726 1.00 97.48 87  A 1 
ATOM   684  N N   . LEU   A 1 88  ? 11.016  -5.713  -15.280 1.00 95.36 88  A 1 
ATOM   685  C CA  . LEU   A 1 88  ? 10.242  -4.905  -16.232 1.00 93.61 88  A 1 
ATOM   686  C C   . LEU   A 1 88  ? 8.722   -5.012  -16.037 1.00 92.21 88  A 1 
ATOM   687  O O   . LEU   A 1 88  ? 7.980   -4.423  -16.824 1.00 89.81 88  A 1 
ATOM   688  C CB  . LEU   A 1 88  ? 10.644  -5.261  -17.676 1.00 92.05 88  A 1 
ATOM   689  C CG  . LEU   A 1 88  ? 12.137  -5.094  -18.010 1.00 89.28 88  A 1 
ATOM   690  C CD1 . LEU   A 1 88  ? 12.373  -5.468  -19.474 1.00 84.19 88  A 1 
ATOM   691  C CD2 . LEU   A 1 88  ? 12.630  -3.665  -17.796 1.00 83.17 88  A 1 
ATOM   692  N N   . ASP   A 1 89  ? 8.248   -5.745  -15.020 1.00 93.48 89  A 1 
ATOM   693  C CA  . ASP   A 1 89  ? 6.832   -5.732  -14.658 1.00 93.01 89  A 1 
ATOM   694  C C   . ASP   A 1 89  ? 6.456   -4.348  -14.107 1.00 92.35 89  A 1 
ATOM   695  O O   . ASP   A 1 89  ? 7.297   -3.614  -13.576 1.00 91.57 89  A 1 
ATOM   696  C CB  . ASP   A 1 89  ? 6.499   -6.827  -13.629 1.00 93.65 89  A 1 
ATOM   697  C CG  . ASP   A 1 89  ? 6.781   -8.263  -14.094 1.00 94.23 89  A 1 
ATOM   698  O OD1 . ASP   A 1 89  ? 6.847   -8.512  -15.316 1.00 91.80 89  A 1 
ATOM   699  O OD2 . ASP   A 1 89  ? 6.958   -9.128  -13.203 1.00 91.83 89  A 1 
ATOM   700  N N   . PHE   A 1 90  ? 5.178   -3.980  -14.195 1.00 89.08 90  A 1 
ATOM   701  C CA  . PHE   A 1 90  ? 4.678   -2.758  -13.577 1.00 88.39 90  A 1 
ATOM   702  C C   . PHE   A 1 90  ? 4.363   -2.978  -12.096 1.00 90.31 90  A 1 
ATOM   703  O O   . PHE   A 1 90  ? 3.777   -3.982  -11.700 1.00 90.26 90  A 1 
ATOM   704  C CB  . PHE   A 1 90  ? 3.465   -2.231  -14.342 1.00 85.25 90  A 1 
ATOM   705  C CG  . PHE   A 1 90  ? 3.786   -1.757  -15.744 1.00 82.22 90  A 1 
ATOM   706  C CD1 . PHE   A 1 90  ? 4.498   -0.558  -15.934 1.00 76.83 90  A 1 
ATOM   707  C CD2 . PHE   A 1 90  ? 3.392   -2.514  -16.860 1.00 74.83 90  A 1 
ATOM   708  C CE1 . PHE   A 1 90  ? 4.816   -0.120  -17.227 1.00 72.57 90  A 1 
ATOM   709  C CE2 . PHE   A 1 90  ? 3.708   -2.081  -18.160 1.00 71.53 90  A 1 
ATOM   710  C CZ  . PHE   A 1 90  ? 4.423   -0.883  -18.340 1.00 73.07 90  A 1 
ATOM   711  N N   . VAL   A 1 91  ? 4.698   -1.986  -11.257 1.00 90.70 91  A 1 
ATOM   712  C CA  . VAL   A 1 91  ? 4.397   -2.019  -9.816  1.00 91.94 91  A 1 
ATOM   713  C C   . VAL   A 1 91  ? 2.893   -2.145  -9.561  1.00 92.93 91  A 1 
ATOM   714  O O   . VAL   A 1 91  ? 2.479   -2.815  -8.618  1.00 92.92 91  A 1 
ATOM   715  C CB  . VAL   A 1 91  ? 4.968   -0.768  -9.127  1.00 91.15 91  A 1 
ATOM   716  C CG1 . VAL   A 1 91  ? 4.559   -0.660  -7.657  1.00 87.03 91  A 1 
ATOM   717  C CG2 . VAL   A 1 91  ? 6.498   -0.791  -9.168  1.00 87.30 91  A 1 
ATOM   718  N N   . GLU   A 1 92  ? 2.082   -1.551  -10.413 1.00 89.26 92  A 1 
ATOM   719  C CA  . GLU   A 1 92  ? 0.623   -1.639  -10.394 1.00 88.44 92  A 1 
ATOM   720  C C   . GLU   A 1 92  ? 0.118   -3.080  -10.598 1.00 90.28 92  A 1 
ATOM   721  O O   . GLU   A 1 92  ? -0.798  -3.527  -9.909  1.00 89.90 92  A 1 
ATOM   722  C CB  . GLU   A 1 92  ? 0.061   -0.713  -11.491 1.00 85.30 92  A 1 
ATOM   723  C CG  . GLU   A 1 92  ? 0.400   0.785   -11.316 1.00 77.87 92  A 1 
ATOM   724  C CD  . GLU   A 1 92  ? 1.727   1.270   -11.927 1.00 73.47 92  A 1 
ATOM   725  O OE1 . GLU   A 1 92  ? 1.857   2.502   -12.116 1.00 66.27 92  A 1 
ATOM   726  O OE2 . GLU   A 1 92  ? 2.620   0.448   -12.193 1.00 66.82 92  A 1 
ATOM   727  N N   . GLU   A 1 93  ? 0.755   -3.840  -11.497 1.00 91.33 93  A 1 
ATOM   728  C CA  . GLU   A 1 93  ? 0.444   -5.257  -11.726 1.00 91.86 93  A 1 
ATOM   729  C C   . GLU   A 1 93  ? 0.892   -6.121  -10.541 1.00 94.03 93  A 1 
ATOM   730  O O   . GLU   A 1 93  ? 0.168   -7.019  -10.114 1.00 94.01 93  A 1 
ATOM   731  C CB  . GLU   A 1 93  ? 1.116   -5.749  -13.014 1.00 89.94 93  A 1 
ATOM   732  C CG  . GLU   A 1 93  ? 0.544   -5.072  -14.271 1.00 83.84 93  A 1 
ATOM   733  C CD  . GLU   A 1 93  ? 1.271   -5.481  -15.562 1.00 77.64 93  A 1 
ATOM   734  O OE1 . GLU   A 1 93  ? 0.625   -5.399  -16.632 1.00 69.12 93  A 1 
ATOM   735  O OE2 . GLU   A 1 93  ? 2.467   -5.844  -15.486 1.00 69.75 93  A 1 
ATOM   736  N N   . VAL   A 1 94  ? 2.044   -5.802  -9.940  1.00 94.97 94  A 1 
ATOM   737  C CA  . VAL   A 1 94  ? 2.514   -6.466  -8.717  1.00 96.18 94  A 1 
ATOM   738  C C   . VAL   A 1 94  ? 1.540   -6.241  -7.560  1.00 96.64 94  A 1 
ATOM   739  O O   . VAL   A 1 94  ? 1.263   -7.176  -6.813  1.00 96.71 94  A 1 
ATOM   740  C CB  . VAL   A 1 94  ? 3.929   -6.000  -8.344  1.00 96.40 94  A 1 
ATOM   741  C CG1 . VAL   A 1 94  ? 4.390   -6.563  -6.996  1.00 95.36 94  A 1 
ATOM   742  C CG2 . VAL   A 1 94  ? 4.934   -6.457  -9.404  1.00 95.70 94  A 1 
ATOM   743  N N   . ALA   A 1 95  ? 0.971   -5.041  -7.418  1.00 96.20 95  A 1 
ATOM   744  C CA  . ALA   A 1 95  ? -0.047  -4.769  -6.408  1.00 96.06 95  A 1 
ATOM   745  C C   . ALA   A 1 95  ? -1.287  -5.660  -6.599  1.00 96.45 95  A 1 
ATOM   746  O O   . ALA   A 1 95  ? -1.765  -6.264  -5.635  1.00 96.41 95  A 1 
ATOM   747  C CB  . ALA   A 1 95  ? -0.401  -3.278  -6.440  1.00 95.28 95  A 1 
ATOM   748  N N   . ALA   A 1 96  ? -1.758  -5.811  -7.840  1.00 95.62 96  A 1 
ATOM   749  C CA  . ALA   A 1 96  ? -2.868  -6.703  -8.165  1.00 95.24 96  A 1 
ATOM   750  C C   . ALA   A 1 96  ? -2.535  -8.170  -7.840  1.00 95.78 96  A 1 
ATOM   751  O O   . ALA   A 1 96  ? -3.320  -8.853  -7.183  1.00 95.40 96  A 1 
ATOM   752  C CB  . ALA   A 1 96  ? -3.236  -6.509  -9.642  1.00 93.89 96  A 1 
ATOM   753  N N   . LEU   A 1 97  ? -1.331  -8.624  -8.197  1.00 96.42 97  A 1 
ATOM   754  C CA  . LEU   A 1 97  ? -0.836  -9.970  -7.916  1.00 96.75 97  A 1 
ATOM   755  C C   . LEU   A 1 97  ? -0.762  -10.254 -6.405  1.00 97.07 97  A 1 
ATOM   756  O O   . LEU   A 1 97  ? -1.163  -11.320 -5.943  1.00 96.38 97  A 1 
ATOM   757  C CB  . LEU   A 1 97  ? 0.508   -10.111 -8.652  1.00 96.00 97  A 1 
ATOM   758  C CG  . LEU   A 1 97  ? 1.119   -11.525 -8.642  1.00 90.57 97  A 1 
ATOM   759  C CD1 . LEU   A 1 97  ? 2.007   -11.707 -9.873  1.00 86.87 97  A 1 
ATOM   760  C CD2 . LEU   A 1 97  ? 1.991   -11.763 -7.409  1.00 86.85 97  A 1 
ATOM   761  N N   . PHE   A 1 98  ? -0.300  -9.281  -5.600  1.00 97.44 98  A 1 
ATOM   762  C CA  . PHE   A 1 98  ? -0.283  -9.397  -4.139  1.00 97.62 98  A 1 
ATOM   763  C C   . PHE   A 1 98  ? -1.696  -9.551  -3.568  1.00 97.20 98  A 1 
ATOM   764  O O   . PHE   A 1 98  ? -1.912  -10.361 -2.672  1.00 96.36 98  A 1 
ATOM   765  C CB  . PHE   A 1 98  ? 0.383   -8.165  -3.514  1.00 97.79 98  A 1 
ATOM   766  C CG  . PHE   A 1 98  ? 1.894   -8.170  -3.437  1.00 97.81 98  A 1 
ATOM   767  C CD1 . PHE   A 1 98  ? 2.693   -8.839  -4.375  1.00 96.19 98  A 1 
ATOM   768  C CD2 . PHE   A 1 98  ? 2.520   -7.458  -2.393  1.00 95.99 98  A 1 
ATOM   769  C CE1 . PHE   A 1 98  ? 4.093   -8.802  -4.272  1.00 95.63 98  A 1 
ATOM   770  C CE2 . PHE   A 1 98  ? 3.916   -7.416  -2.293  1.00 95.51 98  A 1 
ATOM   771  C CZ  . PHE   A 1 98  ? 4.705   -8.087  -3.233  1.00 96.63 98  A 1 
ATOM   772  N N   . TYR   A 1 99  ? -2.649  -8.784  -4.091  1.00 96.71 99  A 1 
ATOM   773  C CA  . TYR   A 1 99  ? -4.041  -8.833  -3.655  1.00 96.06 99  A 1 
ATOM   774  C C   . TYR   A 1 99  ? -4.699  -10.170 -4.004  1.00 95.52 99  A 1 
ATOM   775  O O   . TYR   A 1 99  ? -5.317  -10.800 -3.145  1.00 94.34 99  A 1 
ATOM   776  C CB  . TYR   A 1 99  ? -4.794  -7.652  -4.277  1.00 95.50 99  A 1 
ATOM   777  C CG  . TYR   A 1 99  ? -6.236  -7.566  -3.832  1.00 95.04 99  A 1 
ATOM   778  C CD1 . TYR   A 1 99  ? -7.266  -8.087  -4.639  1.00 92.94 99  A 1 
ATOM   779  C CD2 . TYR   A 1 99  ? -6.553  -6.987  -2.590  1.00 93.11 99  A 1 
ATOM   780  C CE1 . TYR   A 1 99  ? -8.601  -8.030  -4.209  1.00 92.22 99  A 1 
ATOM   781  C CE2 . TYR   A 1 99  ? -7.885  -6.927  -2.150  1.00 91.92 99  A 1 
ATOM   782  C CZ  . TYR   A 1 99  ? -8.907  -7.452  -2.966  1.00 92.50 99  A 1 
ATOM   783  O OH  . TYR   A 1 99  ? -10.210 -7.401  -2.537  1.00 90.66 99  A 1 
ATOM   784  N N   . GLU   A 1 100 ? -4.530  -10.634 -5.243  1.00 95.97 100 A 1 
ATOM   785  C CA  . GLU   A 1 100 ? -5.144  -11.860 -5.757  1.00 95.36 100 A 1 
ATOM   786  C C   . GLU   A 1 100 ? -4.602  -13.115 -5.060  1.00 95.32 100 A 1 
ATOM   787  O O   . GLU   A 1 100 ? -5.366  -13.954 -4.579  1.00 93.94 100 A 1 
ATOM   788  C CB  . GLU   A 1 100 ? -4.923  -11.904 -7.277  1.00 94.02 100 A 1 
ATOM   789  C CG  . GLU   A 1 100 ? -5.709  -13.046 -7.938  1.00 81.56 100 A 1 
ATOM   790  C CD  . GLU   A 1 100 ? -5.570  -13.070 -9.472  1.00 74.26 100 A 1 
ATOM   791  O OE1 . GLU   A 1 100 ? -6.277  -13.903 -10.084 1.00 67.02 100 A 1 
ATOM   792  O OE2 . GLU   A 1 100 ? -4.775  -12.282 -10.024 1.00 66.97 100 A 1 
ATOM   793  N N   . HIS   A 1 101 ? -3.277  -13.212 -4.929  1.00 96.69 101 A 1 
ATOM   794  C CA  . HIS   A 1 101 ? -2.621  -14.381 -4.340  1.00 96.58 101 A 1 
ATOM   795  C C   . HIS   A 1 101 ? -2.421  -14.295 -2.824  1.00 96.28 101 A 1 
ATOM   796  O O   . HIS   A 1 101 ? -1.982  -15.268 -2.213  1.00 94.61 101 A 1 
ATOM   797  C CB  . HIS   A 1 101 ? -1.313  -14.651 -5.075  1.00 96.57 101 A 1 
ATOM   798  C CG  . HIS   A 1 101 ? -1.520  -15.013 -6.517  1.00 96.02 101 A 1 
ATOM   799  N ND1 . HIS   A 1 101 ? -2.030  -16.211 -6.989  1.00 82.92 101 A 1 
ATOM   800  C CD2 . HIS   A 1 101 ? -1.266  -14.224 -7.606  1.00 83.73 101 A 1 
ATOM   801  C CE1 . HIS   A 1 101 ? -2.072  -16.135 -8.329  1.00 86.65 101 A 1 
ATOM   802  N NE2 . HIS   A 1 101 ? -1.611  -14.947 -8.740  1.00 88.62 101 A 1 
ATOM   803  N N   . ARG   A 1 102 ? -2.758  -13.165 -2.184  1.00 95.60 102 A 1 
ATOM   804  C CA  . ARG   A 1 102 ? -2.610  -12.938 -0.731  1.00 95.08 102 A 1 
ATOM   805  C C   . ARG   A 1 102 ? -1.176  -13.163 -0.236  1.00 95.34 102 A 1 
ATOM   806  O O   . ARG   A 1 102 ? -0.958  -13.761 0.821   1.00 93.24 102 A 1 
ATOM   807  C CB  . ARG   A 1 102 ? -3.629  -13.764 0.061   1.00 93.61 102 A 1 
ATOM   808  C CG  . ARG   A 1 102 ? -5.072  -13.546 -0.396  1.00 87.93 102 A 1 
ATOM   809  C CD  . ARG   A 1 102 ? -5.989  -14.376 0.490   1.00 82.89 102 A 1 
ATOM   810  N NE  . ARG   A 1 102 ? -7.399  -14.192 0.115   1.00 75.14 102 A 1 
ATOM   811  C CZ  . ARG   A 1 102 ? -8.432  -14.340 0.925   1.00 66.91 102 A 1 
ATOM   812  N NH1 . ARG   A 1 102 ? -8.291  -14.756 2.155   1.00 61.36 102 A 1 
ATOM   813  N NH2 . ARG   A 1 102 ? -9.633  -14.058 0.505   1.00 61.26 102 A 1 
ATOM   814  N N   . ILE   A 1 103 ? -0.211  -12.673 -0.991  1.00 96.82 103 A 1 
ATOM   815  C CA  . ILE   A 1 103 ? 1.218   -12.716 -0.670  1.00 97.19 103 A 1 
ATOM   816  C C   . ILE   A 1 103 ? 1.721   -11.318 -0.295  1.00 97.49 103 A 1 
ATOM   817  O O   . ILE   A 1 103 ? 1.144   -10.304 -0.692  1.00 97.18 103 A 1 
ATOM   818  C CB  . ILE   A 1 103 ? 2.031   -13.362 -1.818  1.00 97.10 103 A 1 
ATOM   819  C CG1 . ILE   A 1 103 ? 1.901   -12.582 -3.142  1.00 96.26 103 A 1 
ATOM   820  C CG2 . ILE   A 1 103 ? 1.613   -14.839 -1.972  1.00 94.73 103 A 1 
ATOM   821  C CD1 . ILE   A 1 103 ? 2.794   -13.110 -4.277  1.00 95.38 103 A 1 
ATOM   822  N N   . GLY   A 1 104 ? 2.793   -11.251 0.481   1.00 97.10 104 A 1 
ATOM   823  C CA  . GLY   A 1 104 ? 3.410   -9.994  0.927   1.00 96.98 104 A 1 
ATOM   824  C C   . GLY   A 1 104 ? 4.841   -9.785  0.433   1.00 97.73 104 A 1 
ATOM   825  O O   . GLY   A 1 104 ? 5.494   -8.838  0.866   1.00 96.87 104 A 1 
ATOM   826  N N   . CYS   A 1 105 ? 5.337   -10.675 -0.423  1.00 97.77 105 A 1 
ATOM   827  C CA  . CYS   A 1 105 ? 6.693   -10.657 -0.956  1.00 98.15 105 A 1 
ATOM   828  C C   . CYS   A 1 105 ? 6.713   -11.263 -2.357  1.00 98.49 105 A 1 
ATOM   829  O O   . CYS   A 1 105 ? 6.138   -12.331 -2.573  1.00 98.16 105 A 1 
ATOM   830  C CB  . CYS   A 1 105 ? 7.584   -11.450 0.010   1.00 96.99 105 A 1 
ATOM   831  S SG  . CYS   A 1 105 ? 9.262   -11.641 -0.640  1.00 94.79 105 A 1 
ATOM   832  N N   . LEU   A 1 106 ? 7.408   -10.605 -3.279  1.00 98.73 106 A 1 
ATOM   833  C CA  . LEU   A 1 106 ? 7.652   -11.093 -4.633  1.00 98.80 106 A 1 
ATOM   834  C C   . LEU   A 1 106 ? 9.162   -11.053 -4.911  1.00 98.85 106 A 1 
ATOM   835  O O   . LEU   A 1 106 ? 9.722   -9.964  -5.069  1.00 98.73 106 A 1 
ATOM   836  C CB  . LEU   A 1 106 ? 6.840   -10.236 -5.614  1.00 98.65 106 A 1 
ATOM   837  C CG  . LEU   A 1 106 ? 6.788   -10.803 -7.045  1.00 97.95 106 A 1 
ATOM   838  C CD1 . LEU   A 1 106 ? 5.907   -12.053 -7.116  1.00 96.84 106 A 1 
ATOM   839  C CD2 . LEU   A 1 106 ? 6.186   -9.758  -7.982  1.00 96.87 106 A 1 
ATOM   840  N N   . PRO   A 1 107 ? 9.847   -12.213 -4.950  1.00 98.88 107 A 1 
ATOM   841  C CA  . PRO   A 1 107 ? 11.211  -12.273 -5.454  1.00 98.87 107 A 1 
ATOM   842  C C   . PRO   A 1 107 ? 11.235  -11.873 -6.930  1.00 98.87 107 A 1 
ATOM   843  O O   . PRO   A 1 107 ? 10.403  -12.337 -7.715  1.00 98.71 107 A 1 
ATOM   844  C CB  . PRO   A 1 107 ? 11.681  -13.716 -5.248  1.00 98.71 107 A 1 
ATOM   845  C CG  . PRO   A 1 107 ? 10.706  -14.287 -4.220  1.00 97.90 107 A 1 
ATOM   846  C CD  . PRO   A 1 107 ? 9.414   -13.533 -4.515  1.00 98.69 107 A 1 
ATOM   847  N N   . ILE   A 1 108 ? 12.188  -11.034 -7.310  1.00 98.86 108 A 1 
ATOM   848  C CA  . ILE   A 1 108 ? 12.352  -10.575 -8.690  1.00 98.87 108 A 1 
ATOM   849  C C   . ILE   A 1 108 ? 13.495  -11.345 -9.336  1.00 98.86 108 A 1 
ATOM   850  O O   . ILE   A 1 108 ? 14.627  -11.314 -8.858  1.00 98.74 108 A 1 
ATOM   851  C CB  . ILE   A 1 108 ? 12.529  -9.050  -8.760  1.00 98.82 108 A 1 
ATOM   852  C CG1 . ILE   A 1 108 ? 11.439  -8.278  -7.986  1.00 98.46 108 A 1 
ATOM   853  C CG2 . ILE   A 1 108 ? 12.565  -8.594  -10.230 1.00 98.62 108 A 1 
ATOM   854  C CD1 . ILE   A 1 108 ? 9.986   -8.646  -8.357  1.00 97.59 108 A 1 
ATOM   855  N N   . VAL   A 1 109 ? 13.177  -12.049 -10.414 1.00 98.76 109 A 1 
ATOM   856  C CA  . VAL   A 1 109 ? 14.101  -12.946 -11.114 1.00 98.68 109 A 1 
ATOM   857  C C   . VAL   A 1 109 ? 14.315  -12.448 -12.536 1.00 98.59 109 A 1 
ATOM   858  O O   . VAL   A 1 109 ? 13.365  -12.142 -13.250 1.00 98.01 109 A 1 
ATOM   859  C CB  . VAL   A 1 109 ? 13.588  -14.401 -11.082 1.00 98.32 109 A 1 
ATOM   860  C CG1 . VAL   A 1 109 ? 14.524  -15.356 -11.827 1.00 96.75 109 A 1 
ATOM   861  C CG2 . VAL   A 1 109 ? 13.476  -14.912 -9.634  1.00 96.98 109 A 1 
ATOM   862  N N   . ASN   A 1 110 ? 15.579  -12.406 -12.962 1.00 98.46 110 A 1 
ATOM   863  C CA  . ASN   A 1 110 ? 15.961  -12.097 -14.335 1.00 98.28 110 A 1 
ATOM   864  C C   . ASN   A 1 110 ? 17.032  -13.090 -14.805 1.00 98.13 110 A 1 
ATOM   865  O O   . ASN   A 1 110 ? 17.983  -13.374 -14.077 1.00 96.61 110 A 1 
ATOM   866  C CB  . ASN   A 1 110 ? 16.425  -10.634 -14.417 1.00 97.62 110 A 1 
ATOM   867  C CG  . ASN   A 1 110 ? 16.538  -10.147 -15.853 1.00 96.44 110 A 1 
ATOM   868  O OD1 . ASN   A 1 110 ? 16.274  -10.858 -16.807 1.00 90.47 110 A 1 
ATOM   869  N ND2 . ASN   A 1 110 ? 16.935  -8.909  -16.045 1.00 88.99 110 A 1 
ATOM   870  N N   . HIS   A 1 111 ? 16.865  -13.640 -16.000 1.00 97.08 111 A 1 
ATOM   871  C CA  . HIS   A 1 111 ? 17.755  -14.672 -16.550 1.00 97.00 111 A 1 
ATOM   872  C C   . HIS   A 1 111 ? 18.063  -15.824 -15.566 1.00 97.08 111 A 1 
ATOM   873  O O   . HIS   A 1 111 ? 19.198  -16.282 -15.450 1.00 94.18 111 A 1 
ATOM   874  C CB  . HIS   A 1 111 ? 19.016  -14.013 -17.136 1.00 96.04 111 A 1 
ATOM   875  C CG  . HIS   A 1 111 ? 18.718  -13.035 -18.236 1.00 93.66 111 A 1 
ATOM   876  N ND1 . HIS   A 1 111 ? 18.119  -13.336 -19.445 1.00 81.00 111 A 1 
ATOM   877  C CD2 . HIS   A 1 111 ? 18.965  -11.685 -18.241 1.00 80.80 111 A 1 
ATOM   878  C CE1 . HIS   A 1 111 ? 18.013  -12.195 -20.151 1.00 82.97 111 A 1 
ATOM   879  N NE2 . HIS   A 1 111 ? 18.522  -11.175 -19.455 1.00 84.63 111 A 1 
ATOM   880  N N   . GLY   A 1 112 ? 17.037  -16.273 -14.830 1.00 96.22 112 A 1 
ATOM   881  C CA  . GLY   A 1 112 ? 17.144  -17.384 -13.877 1.00 95.72 112 A 1 
ATOM   882  C C   . GLY   A 1 112 ? 17.835  -17.041 -12.550 1.00 96.71 112 A 1 
ATOM   883  O O   . GLY   A 1 112 ? 18.010  -17.934 -11.727 1.00 94.82 112 A 1 
ATOM   884  N N   . LYS   A 1 113 ? 18.210  -15.775 -12.315 1.00 98.07 113 A 1 
ATOM   885  C CA  . LYS   A 1 113 ? 18.855  -15.319 -11.078 1.00 98.26 113 A 1 
ATOM   886  C C   . LYS   A 1 113 ? 17.963  -14.351 -10.307 1.00 98.55 113 A 1 
ATOM   887  O O   . LYS   A 1 113 ? 17.276  -13.524 -10.902 1.00 98.10 113 A 1 
ATOM   888  C CB  . LYS   A 1 113 ? 20.222  -14.692 -11.374 1.00 97.48 113 A 1 
ATOM   889  C CG  . LYS   A 1 113 ? 21.197  -15.717 -11.976 1.00 93.20 113 A 1 
ATOM   890  C CD  . LYS   A 1 113 ? 22.607  -15.137 -12.103 1.00 87.33 113 A 1 
ATOM   891  C CE  . LYS   A 1 113 ? 23.526  -16.219 -12.682 1.00 79.97 113 A 1 
ATOM   892  N NZ  . LYS   A 1 113 ? 24.954  -15.824 -12.647 1.00 69.92 113 A 1 
ATOM   893  N N   . LEU   A 1 114 ? 18.025  -14.436 -8.976  1.00 98.63 114 A 1 
ATOM   894  C CA  . LEU   A 1 114 ? 17.415  -13.453 -8.091  1.00 98.78 114 A 1 
ATOM   895  C C   . LEU   A 1 114 ? 18.173  -12.125 -8.215  1.00 98.79 114 A 1 
ATOM   896  O O   . LEU   A 1 114 ? 19.372  -12.076 -7.967  1.00 98.53 114 A 1 
ATOM   897  C CB  . LEU   A 1 114 ? 17.445  -13.995 -6.657  1.00 98.73 114 A 1 
ATOM   898  C CG  . LEU   A 1 114 ? 16.733  -13.081 -5.641  1.00 98.35 114 A 1 
ATOM   899  C CD1 . LEU   A 1 114 ? 15.216  -13.134 -5.808  1.00 98.15 114 A 1 
ATOM   900  C CD2 . LEU   A 1 114 ? 17.083  -13.529 -4.226  1.00 98.04 114 A 1 
ATOM   901  N N   . VAL   A 1 115 ? 17.464  -11.056 -8.570  1.00 98.81 115 A 1 
ATOM   902  C CA  . VAL   A 1 115 ? 18.036  -9.712  -8.770  1.00 98.74 115 A 1 
ATOM   903  C C   . VAL   A 1 115 ? 17.453  -8.659  -7.829  1.00 98.74 115 A 1 
ATOM   904  O O   . VAL   A 1 115 ? 18.058  -7.606  -7.636  1.00 98.22 115 A 1 
ATOM   905  C CB  . VAL   A 1 115 ? 17.907  -9.251  -10.234 1.00 98.38 115 A 1 
ATOM   906  C CG1 . VAL   A 1 115 ? 18.694  -10.170 -11.178 1.00 96.37 115 A 1 
ATOM   907  C CG2 . VAL   A 1 115 ? 16.448  -9.182  -10.714 1.00 96.21 115 A 1 
ATOM   908  N N   . GLY   A 1 116 ? 16.304  -8.928  -7.217  1.00 98.81 116 A 1 
ATOM   909  C CA  . GLY   A 1 116 ? 15.657  -8.009  -6.295  1.00 98.82 116 A 1 
ATOM   910  C C   . GLY   A 1 116 ? 14.540  -8.669  -5.499  1.00 98.88 116 A 1 
ATOM   911  O O   . GLY   A 1 116 ? 14.238  -9.852  -5.660  1.00 98.75 116 A 1 
ATOM   912  N N   . ILE   A 1 117 ? 13.933  -7.879  -4.607  1.00 98.90 117 A 1 
ATOM   913  C CA  . ILE   A 1 117 ? 12.747  -8.278  -3.856  1.00 98.89 117 A 1 
ATOM   914  C C   . ILE   A 1 117 ? 11.839  -7.063  -3.685  1.00 98.87 117 A 1 
ATOM   915  O O   . ILE   A 1 117 ? 12.307  -5.969  -3.366  1.00 98.67 117 A 1 
ATOM   916  C CB  . ILE   A 1 117 ? 13.142  -8.936  -2.513  1.00 98.75 117 A 1 
ATOM   917  C CG1 . ILE   A 1 117 ? 11.912  -9.565  -1.819  1.00 97.84 117 A 1 
ATOM   918  C CG2 . ILE   A 1 117 ? 13.866  -7.960  -1.569  1.00 98.00 117 A 1 
ATOM   919  C CD1 . ILE   A 1 117 ? 12.291  -10.434 -0.607  1.00 96.19 117 A 1 
ATOM   920  N N   . ILE   A 1 118 ? 10.540  -7.257  -3.883  1.00 98.85 118 A 1 
ATOM   921  C CA  . ILE   A 1 118 ? 9.517   -6.251  -3.605  1.00 98.80 118 A 1 
ATOM   922  C C   . ILE   A 1 118 ? 8.547   -6.803  -2.563  1.00 98.83 118 A 1 
ATOM   923  O O   . ILE   A 1 118 ? 8.161   -7.969  -2.603  1.00 98.56 118 A 1 
ATOM   924  C CB  . ILE   A 1 118 ? 8.860   -5.752  -4.911  1.00 98.23 118 A 1 
ATOM   925  C CG1 . ILE   A 1 118 ? 8.020   -4.483  -4.640  1.00 90.09 118 A 1 
ATOM   926  C CG2 . ILE   A 1 118 ? 8.015   -6.835  -5.594  1.00 93.50 118 A 1 
ATOM   927  C CD1 . ILE   A 1 118 ? 7.613   -3.745  -5.915  1.00 88.86 118 A 1 
ATOM   928  N N   . THR   A 1 119 ? 8.186   -5.965  -1.582  1.00 98.44 119 A 1 
ATOM   929  C CA  . THR   A 1 119 ? 7.285   -6.341  -0.486  1.00 98.19 119 A 1 
ATOM   930  C C   . THR   A 1 119 ? 6.124   -5.355  -0.380  1.00 97.95 119 A 1 
ATOM   931  O O   . THR   A 1 119 ? 6.126   -4.291  -1.008  1.00 97.23 119 A 1 
ATOM   932  C CB  . THR   A 1 119 ? 8.028   -6.440  0.860   1.00 97.57 119 A 1 
ATOM   933  O OG1 . THR   A 1 119 ? 8.386   -5.158  1.324   1.00 94.93 119 A 1 
ATOM   934  C CG2 . THR   A 1 119 ? 9.288   -7.305  0.808   1.00 94.70 119 A 1 
ATOM   935  N N   . GLN   A 1 120 ? 5.139   -5.670  0.471   1.00 96.92 120 A 1 
ATOM   936  C CA  . GLN   A 1 120 ? 4.044   -4.740  0.767   1.00 96.37 120 A 1 
ATOM   937  C C   . GLN   A 1 120 ? 4.548   -3.386  1.287   1.00 96.49 120 A 1 
ATOM   938  O O   . GLN   A 1 120 ? 3.915   -2.378  1.015   1.00 95.50 120 A 1 
ATOM   939  C CB  . GLN   A 1 120 ? 3.091   -5.354  1.800   1.00 94.80 120 A 1 
ATOM   940  C CG  . GLN   A 1 120 ? 2.201   -6.451  1.197   1.00 87.40 120 A 1 
ATOM   941  C CD  . GLN   A 1 120 ? 1.225   -7.045  2.214   1.00 84.07 120 A 1 
ATOM   942  O OE1 . GLN   A 1 120 ? 1.366   -6.919  3.422   1.00 74.98 120 A 1 
ATOM   943  N NE2 . GLN   A 1 120 ? 0.195   -7.731  1.766   1.00 72.22 120 A 1 
ATOM   944  N N   . THR   A 1 121 ? 5.683   -3.343  1.987   1.00 96.56 121 A 1 
ATOM   945  C CA  . THR   A 1 121 ? 6.285   -2.076  2.444   1.00 96.43 121 A 1 
ATOM   946  C C   . THR   A 1 121 ? 6.785   -1.230  1.274   1.00 96.52 121 A 1 
ATOM   947  O O   . THR   A 1 121 ? 6.674   -0.009  1.316   1.00 95.80 121 A 1 
ATOM   948  C CB  . THR   A 1 121 ? 7.436   -2.343  3.424   1.00 95.82 121 A 1 
ATOM   949  O OG1 . THR   A 1 121 ? 6.946   -3.030  4.554   1.00 91.57 121 A 1 
ATOM   950  C CG2 . THR   A 1 121 ? 8.097   -1.074  3.961   1.00 91.25 121 A 1 
ATOM   951  N N   . ASP   A 1 122 ? 7.294   -1.853  0.216   1.00 96.92 122 A 1 
ATOM   952  C CA  . ASP   A 1 122 ? 7.743   -1.150  -0.988  1.00 97.05 122 A 1 
ATOM   953  C C   . ASP   A 1 122 ? 6.544   -0.601  -1.774  1.00 96.78 122 A 1 
ATOM   954  O O   . ASP   A 1 122 ? 6.560   0.562   -2.173  1.00 96.30 122 A 1 
ATOM   955  C CB  . ASP   A 1 122 ? 8.620   -2.073  -1.847  1.00 97.46 122 A 1 
ATOM   956  C CG  . ASP   A 1 122 ? 9.814   -2.618  -1.054  1.00 97.45 122 A 1 
ATOM   957  O OD1 . ASP   A 1 122 ? 10.625  -1.806  -0.549  1.00 96.17 122 A 1 
ATOM   958  O OD2 . ASP   A 1 122 ? 9.900   -3.856  -0.893  1.00 96.14 122 A 1 
ATOM   959  N N   . LEU   A 1 123 ? 5.464   -1.387  -1.901  1.00 96.54 123 A 1 
ATOM   960  C CA  . LEU   A 1 123 ? 4.204   -0.927  -2.501  1.00 96.20 123 A 1 
ATOM   961  C C   . LEU   A 1 123 ? 3.569   0.212   -1.696  1.00 95.66 123 A 1 
ATOM   962  O O   . LEU   A 1 123 ? 3.097   1.184   -2.276  1.00 94.58 123 A 1 
ATOM   963  C CB  . LEU   A 1 123 ? 3.204   -2.089  -2.603  1.00 95.90 123 A 1 
ATOM   964  C CG  . LEU   A 1 123 ? 3.610   -3.234  -3.542  1.00 94.81 123 A 1 
ATOM   965  C CD1 . LEU   A 1 123 ? 2.472   -4.249  -3.584  1.00 93.11 123 A 1 
ATOM   966  C CD2 . LEU   A 1 123 ? 3.887   -2.758  -4.965  1.00 92.69 123 A 1 
ATOM   967  N N   . LEU   A 1 124 ? 3.585   0.114   -0.370  1.00 95.62 124 A 1 
ATOM   968  C CA  . LEU   A 1 124 ? 3.047   1.141   0.517   1.00 95.16 124 A 1 
ATOM   969  C C   . LEU   A 1 124 ? 3.816   2.458   0.370   1.00 94.80 124 A 1 
ATOM   970  O O   . LEU   A 1 124 ? 3.201   3.511   0.279   1.00 93.94 124 A 1 
ATOM   971  C CB  . LEU   A 1 124 ? 3.088   0.606   1.955   1.00 94.41 124 A 1 
ATOM   972  C CG  . LEU   A 1 124 ? 2.334   1.475   2.970   1.00 89.13 124 A 1 
ATOM   973  C CD1 . LEU   A 1 124 ? 0.830   1.479   2.699   1.00 87.49 124 A 1 
ATOM   974  C CD2 . LEU   A 1 124 ? 2.575   0.909   4.370   1.00 87.02 124 A 1 
ATOM   975  N N   . ARG   A 1 125 ? 5.153   2.401   0.275   1.00 94.64 125 A 1 
ATOM   976  C CA  . ARG   A 1 125 ? 5.976   3.582   -0.014  1.00 94.15 125 A 1 
ATOM   977  C C   . ARG   A 1 125 ? 5.619   4.194   -1.369  1.00 93.84 125 A 1 
ATOM   978  O O   . ARG   A 1 125 ? 5.414   5.401   -1.438  1.00 92.91 125 A 1 
ATOM   979  C CB  . ARG   A 1 125 ? 7.463   3.209   0.073   1.00 93.59 125 A 1 
ATOM   980  C CG  . ARG   A 1 125 ? 8.361   4.432   -0.186  1.00 89.24 125 A 1 
ATOM   981  C CD  . ARG   A 1 125 ? 9.843   4.112   0.020   1.00 86.93 125 A 1 
ATOM   982  N NE  . ARG   A 1 125 ? 10.292  3.027   -0.868  1.00 80.16 125 A 1 
ATOM   983  C CZ  . ARG   A 1 125 ? 10.732  1.826   -0.532  1.00 75.61 125 A 1 
ATOM   984  N NH1 . ARG   A 1 125 ? 10.971  1.483   0.697   1.00 65.86 125 A 1 
ATOM   985  N NH2 . ARG   A 1 125 ? 10.937  0.927   -1.442  1.00 67.09 125 A 1 
ATOM   986  N N   . THR   A 1 126 ? 5.490   3.375   -2.405  1.00 92.87 126 A 1 
ATOM   987  C CA  . THR   A 1 126 ? 5.074   3.847   -3.737  1.00 92.01 126 A 1 
ATOM   988  C C   . THR   A 1 126 ? 3.686   4.488   -3.692  1.00 91.79 126 A 1 
ATOM   989  O O   . THR   A 1 126 ? 3.484   5.547   -4.274  1.00 90.66 126 A 1 
ATOM   990  C CB  . THR   A 1 126 ? 5.089   2.696   -4.752  1.00 91.18 126 A 1 
ATOM   991  O OG1 . THR   A 1 126 ? 6.378   2.127   -4.816  1.00 88.31 126 A 1 
ATOM   992  C CG2 . THR   A 1 126 ? 4.737   3.148   -6.167  1.00 88.00 126 A 1 
ATOM   993  N N   . PHE   A 1 127 ? 2.737   3.895   -2.960  1.00 92.14 127 A 1 
ATOM   994  C CA  . PHE   A 1 127 ? 1.406   4.476   -2.772  1.00 91.66 127 A 1 
ATOM   995  C C   . PHE   A 1 127 ? 1.473   5.847   -2.086  1.00 91.44 127 A 1 
ATOM   996  O O   . PHE   A 1 127 ? 0.886   6.804   -2.579  1.00 90.77 127 A 1 
ATOM   997  C CB  . PHE   A 1 127 ? 0.522   3.492   -1.995  1.00 91.09 127 A 1 
ATOM   998  C CG  . PHE   A 1 127 ? -0.879  4.007   -1.710  1.00 89.82 127 A 1 
ATOM   999  C CD1 . PHE   A 1 127 ? -1.408  3.941   -0.408  1.00 85.15 127 A 1 
ATOM   1000 C CD2 . PHE   A 1 127 ? -1.655  4.567   -2.738  1.00 84.76 127 A 1 
ATOM   1001 C CE1 . PHE   A 1 127 ? -2.701  4.422   -0.140  1.00 83.71 127 A 1 
ATOM   1002 C CE2 . PHE   A 1 127 ? -2.948  5.061   -2.471  1.00 82.54 127 A 1 
ATOM   1003 C CZ  . PHE   A 1 127 ? -3.469  4.986   -1.172  1.00 83.11 127 A 1 
ATOM   1004 N N   . ILE   A 1 128 ? 2.241   5.967   -0.996  1.00 92.20 128 A 1 
ATOM   1005 C CA  . ILE   A 1 128 ? 2.437   7.228   -0.266  1.00 91.95 128 A 1 
ATOM   1006 C C   . ILE   A 1 128 ? 3.032   8.308   -1.183  1.00 90.52 128 A 1 
ATOM   1007 O O   . ILE   A 1 128 ? 2.550   9.439   -1.192  1.00 89.06 128 A 1 
ATOM   1008 C CB  . ILE   A 1 128 ? 3.321   6.977   0.971   1.00 92.43 128 A 1 
ATOM   1009 C CG1 . ILE   A 1 128 ? 2.546   6.157   2.029   1.00 91.49 128 A 1 
ATOM   1010 C CG2 . ILE   A 1 128 ? 3.814   8.292   1.597   1.00 91.53 128 A 1 
ATOM   1011 C CD1 . ILE   A 1 128 ? 3.465   5.495   3.059   1.00 88.80 128 A 1 
ATOM   1012 N N   . GLU   A 1 129 ? 4.051   7.961   -1.971  1.00 89.02 129 A 1 
ATOM   1013 C CA  . GLU   A 1 129 ? 4.665   8.874   -2.941  1.00 87.12 129 A 1 
ATOM   1014 C C   . GLU   A 1 129 ? 3.643   9.351   -3.985  1.00 86.55 129 A 1 
ATOM   1015 O O   . GLU   A 1 129 ? 3.558   10.545  -4.267  1.00 84.58 129 A 1 
ATOM   1016 C CB  . GLU   A 1 129 ? 5.854   8.178   -3.625  1.00 85.34 129 A 1 
ATOM   1017 C CG  . GLU   A 1 129 ? 7.078   8.050   -2.702  1.00 78.52 129 A 1 
ATOM   1018 C CD  . GLU   A 1 129 ? 8.188   7.143   -3.261  1.00 74.71 129 A 1 
ATOM   1019 O OE1 . GLU   A 1 129 ? 9.144   6.864   -2.494  1.00 68.20 129 A 1 
ATOM   1020 O OE2 . GLU   A 1 129 ? 8.094   6.706   -4.430  1.00 68.54 129 A 1 
ATOM   1021 N N   . LEU   A 1 130 ? 2.814   8.440   -4.503  1.00 85.87 130 A 1 
ATOM   1022 C CA  . LEU   A 1 130 ? 1.776   8.751   -5.488  1.00 84.69 130 A 1 
ATOM   1023 C C   . LEU   A 1 130 ? 0.682   9.677   -4.959  1.00 83.92 130 A 1 
ATOM   1024 O O   . LEU   A 1 130 ? 0.216   10.557  -5.678  1.00 80.93 130 A 1 
ATOM   1025 C CB  . LEU   A 1 130 ? 1.129   7.447   -5.963  1.00 82.78 130 A 1 
ATOM   1026 C CG  . LEU   A 1 130 ? 1.993   6.666   -6.953  1.00 78.02 130 A 1 
ATOM   1027 C CD1 . LEU   A 1 130 ? 1.305   5.331   -7.258  1.00 72.74 130 A 1 
ATOM   1028 C CD2 . LEU   A 1 130 ? 2.160   7.473   -8.239  1.00 72.21 130 A 1 
ATOM   1029 N N   . THR   A 1 131 ? 0.270   9.488   -3.708  1.00 85.00 131 A 1 
ATOM   1030 C CA  . THR   A 1 131 ? -0.750  10.346  -3.090  1.00 82.68 131 A 1 
ATOM   1031 C C   . THR   A 1 131 ? -0.221  11.747  -2.808  1.00 81.18 131 A 1 
ATOM   1032 O O   . THR   A 1 131 ? -1.009  12.677  -2.633  1.00 76.76 131 A 1 
ATOM   1033 C CB  . THR   A 1 131 ? -1.291  9.749   -1.788  1.00 81.49 131 A 1 
ATOM   1034 O OG1 . THR   A 1 131 ? -0.279  9.654   -0.809  1.00 74.23 131 A 1 
ATOM   1035 C CG2 . THR   A 1 131 ? -1.927  8.379   -1.981  1.00 74.38 131 A 1 
ATOM   1036 N N   . GLY   A 1 132 ? 1.103   11.907  -2.741  1.00 80.66 132 A 1 
ATOM   1037 C CA  . GLY   A 1 132 ? 1.740   13.160  -2.347  1.00 79.06 132 A 1 
ATOM   1038 C C   . GLY   A 1 132 ? 1.410   13.579  -0.911  1.00 80.55 132 A 1 
ATOM   1039 O O   . GLY   A 1 132 ? 1.507   14.762  -0.601  1.00 77.28 132 A 1 
ATOM   1040 N N   . VAL   A 1 133 ? 1.013   12.654  -0.034  1.00 81.03 133 A 1 
ATOM   1041 C CA  . VAL   A 1 133 ? 0.559   12.982  1.337   1.00 79.89 133 A 1 
ATOM   1042 C C   . VAL   A 1 133 ? 1.621   13.714  2.165   1.00 79.72 133 A 1 
ATOM   1043 O O   . VAL   A 1 133 ? 1.281   14.574  2.975   1.00 76.78 133 A 1 
ATOM   1044 C CB  . VAL   A 1 133 ? 0.035   11.723  2.058   1.00 78.09 133 A 1 
ATOM   1045 C CG1 . VAL   A 1 133 ? 1.137   10.721  2.414   1.00 71.20 133 A 1 
ATOM   1046 C CG2 . VAL   A 1 133 ? -0.748  12.074  3.325   1.00 72.60 133 A 1 
ATOM   1047 N N   . HIS   A 1 134 ? 2.905   13.435  1.908   1.00 81.20 134 A 1 
ATOM   1048 C CA  . HIS   A 1 134 ? 4.029   14.097  2.573   1.00 79.13 134 A 1 
ATOM   1049 C C   . HIS   A 1 134 ? 4.474   15.402  1.899   1.00 80.06 134 A 1 
ATOM   1050 O O   . HIS   A 1 134 ? 5.359   16.089  2.413   1.00 76.31 134 A 1 
ATOM   1051 C CB  . HIS   A 1 134 ? 5.197   13.114  2.678   1.00 75.16 134 A 1 
ATOM   1052 C CG  . HIS   A 1 134 ? 4.884   11.938  3.560   1.00 68.86 134 A 1 
ATOM   1053 N ND1 . HIS   A 1 134 ? 4.403   12.003  4.855   1.00 59.94 134 A 1 
ATOM   1054 C CD2 . HIS   A 1 134 ? 5.044   10.614  3.247   1.00 60.41 134 A 1 
ATOM   1055 C CE1 . HIS   A 1 134 ? 4.293   10.744  5.303   1.00 56.41 134 A 1 
ATOM   1056 N NE2 . HIS   A 1 134 ? 4.670   9.877   4.361   1.00 58.18 134 A 1 
ATOM   1057 N N   . GLN   A 1 135 ? 3.889   15.761  0.757   1.00 79.10 135 A 1 
ATOM   1058 C CA  . GLN   A 1 135 ? 4.194   17.019  0.087   1.00 78.23 135 A 1 
ATOM   1059 C C   . GLN   A 1 135 ? 3.496   18.175  0.824   1.00 80.09 135 A 1 
ATOM   1060 O O   . GLN   A 1 135 ? 2.304   18.082  1.130   1.00 78.17 135 A 1 
ATOM   1061 C CB  . GLN   A 1 135 ? 3.763   16.962  -1.387  1.00 74.42 135 A 1 
ATOM   1062 C CG  . GLN   A 1 135 ? 4.576   15.954  -2.221  1.00 69.43 135 A 1 
ATOM   1063 C CD  . GLN   A 1 135 ? 5.953   16.459  -2.649  1.00 66.94 135 A 1 
ATOM   1064 O OE1 . GLN   A 1 135 ? 6.277   17.633  -2.576  1.00 60.53 135 A 1 
ATOM   1065 N NE2 . GLN   A 1 135 ? 6.798   15.586  -3.147  1.00 58.03 135 A 1 
ATOM   1066 N N   . PRO   A 1 136 ? 4.203   19.293  1.092   1.00 80.21 136 A 1 
ATOM   1067 C CA  . PRO   A 1 136 ? 3.566   20.469  1.658   1.00 80.54 136 A 1 
ATOM   1068 C C   . PRO   A 1 136 ? 2.556   21.042  0.660   1.00 81.40 136 A 1 
ATOM   1069 O O   . PRO   A 1 136 ? 2.840   21.181  -0.533  1.00 77.40 136 A 1 
ATOM   1070 C CB  . PRO   A 1 136 ? 4.706   21.440  1.979   1.00 77.76 136 A 1 
ATOM   1071 C CG  . PRO   A 1 136 ? 5.788   21.056  0.961   1.00 74.93 136 A 1 
ATOM   1072 C CD  . PRO   A 1 136 ? 5.601   19.552  0.798   1.00 77.90 136 A 1 
ATOM   1073 N N   . GLY   A 1 137 ? 1.385   21.406  1.150   1.00 84.43 137 A 1 
ATOM   1074 C CA  . GLY   A 1 137 ? 0.329   21.953  0.310   1.00 84.53 137 A 1 
ATOM   1075 C C   . GLY   A 1 137 ? -1.058  21.776  0.908   1.00 86.11 137 A 1 
ATOM   1076 O O   . GLY   A 1 137 ? -1.232  21.687  2.124   1.00 82.80 137 A 1 
ATOM   1077 N N   . SER   A 1 138 ? -2.047  21.758  0.030   1.00 86.34 138 A 1 
ATOM   1078 C CA  . SER   A 1 138 ? -3.455  21.583  0.388   1.00 86.74 138 A 1 
ATOM   1079 C C   . SER   A 1 138 ? -4.107  20.536  -0.507  1.00 87.34 138 A 1 
ATOM   1080 O O   . SER   A 1 138 ? -3.707  20.348  -1.653  1.00 85.61 138 A 1 
ATOM   1081 C CB  . SER   A 1 138 ? -4.207  22.909  0.272   1.00 85.26 138 A 1 
ATOM   1082 O OG  . SER   A 1 138 ? -3.599  23.910  1.074   1.00 79.21 138 A 1 
ATOM   1083 N N   . GLN   A 1 139 ? -5.143  19.881  0.012   1.00 86.91 139 A 1 
ATOM   1084 C CA  . GLN   A 1 139 ? -5.970  18.951  -0.750  1.00 86.45 139 A 1 
ATOM   1085 C C   . GLN   A 1 139 ? -7.268  19.642  -1.182  1.00 87.37 139 A 1 
ATOM   1086 O O   . GLN   A 1 139 ? -7.891  20.350  -0.394  1.00 86.10 139 A 1 
ATOM   1087 C CB  . GLN   A 1 139 ? -6.208  17.688  0.085   1.00 83.69 139 A 1 
ATOM   1088 C CG  . GLN   A 1 139 ? -6.925  16.587  -0.706  1.00 77.52 139 A 1 
ATOM   1089 C CD  . GLN   A 1 139 ? -6.931  15.267  0.061   1.00 76.12 139 A 1 
ATOM   1090 O OE1 . GLN   A 1 139 ? -5.887  14.722  0.377   1.00 68.93 139 A 1 
ATOM   1091 N NE2 . GLN   A 1 139 ? -8.079  14.726  0.381   1.00 66.71 139 A 1 
ATOM   1092 N N   . ILE   A 1 140 ? -7.659  19.429  -2.433  1.00 88.93 140 A 1 
ATOM   1093 C CA  . ILE   A 1 140 ? -8.954  19.855  -2.975  1.00 89.83 140 A 1 
ATOM   1094 C C   . ILE   A 1 140 ? -9.587  18.641  -3.641  1.00 89.89 140 A 1 
ATOM   1095 O O   . ILE   A 1 140 ? -8.999  18.051  -4.545  1.00 88.63 140 A 1 
ATOM   1096 C CB  . ILE   A 1 140 ? -8.812  21.027  -3.976  1.00 89.56 140 A 1 
ATOM   1097 C CG1 . ILE   A 1 140 ? -8.086  22.238  -3.344  1.00 84.98 140 A 1 
ATOM   1098 C CG2 . ILE   A 1 140 ? -10.204 21.442  -4.496  1.00 83.74 140 A 1 
ATOM   1099 C CD1 . ILE   A 1 140 ? -7.796  23.379  -4.337  1.00 81.57 140 A 1 
ATOM   1100 N N   . GLU   A 1 141 ? -10.788 18.278  -3.217  1.00 90.34 141 A 1 
ATOM   1101 C CA  . GLU   A 1 141 ? -11.545 17.163  -3.774  1.00 90.06 141 A 1 
ATOM   1102 C C   . GLU   A 1 141 ? -12.792 17.696  -4.477  1.00 90.87 141 A 1 
ATOM   1103 O O   . GLU   A 1 141 ? -13.568 18.453  -3.896  1.00 89.58 141 A 1 
ATOM   1104 C CB  . GLU   A 1 141 ? -11.848 16.157  -2.650  1.00 87.78 141 A 1 
ATOM   1105 C CG  . GLU   A 1 141 ? -12.589 14.907  -3.135  1.00 77.83 141 A 1 
ATOM   1106 C CD  . GLU   A 1 141 ? -12.699 13.810  -2.066  1.00 77.45 141 A 1 
ATOM   1107 O OE1 . GLU   A 1 141 ? -13.362 12.789  -2.356  1.00 71.34 141 A 1 
ATOM   1108 O OE2 . GLU   A 1 141 ? -12.103 13.953  -0.975  1.00 71.06 141 A 1 
ATOM   1109 N N   . ILE   A 1 142 ? -12.961 17.324  -5.742  1.00 90.83 142 A 1 
ATOM   1110 C CA  . ILE   A 1 142 ? -14.108 17.742  -6.554  1.00 91.25 142 A 1 
ATOM   1111 C C   . ILE   A 1 142 ? -14.813 16.534  -7.160  1.00 91.12 142 A 1 
ATOM   1112 O O   . ILE   A 1 142 ? -14.177 15.563  -7.571  1.00 89.97 142 A 1 
ATOM   1113 C CB  . ILE   A 1 142 ? -13.724 18.786  -7.630  1.00 90.59 142 A 1 
ATOM   1114 C CG1 . ILE   A 1 142 ? -12.759 18.225  -8.698  1.00 82.65 142 A 1 
ATOM   1115 C CG2 . ILE   A 1 142 ? -13.148 20.047  -6.968  1.00 79.53 142 A 1 
ATOM   1116 C CD1 . ILE   A 1 142 ? -12.473 19.195  -9.857  1.00 80.68 142 A 1 
ATOM   1117 N N   . LYS   A 1 143 ? -16.133 16.618  -7.271  1.00 90.88 143 A 1 
ATOM   1118 C CA  . LYS   A 1 143 ? -16.954 15.654  -8.003  1.00 90.51 143 A 1 
ATOM   1119 C C   . LYS   A 1 143 ? -17.261 16.200  -9.389  1.00 90.75 143 A 1 
ATOM   1120 O O   . LYS   A 1 143 ? -17.669 17.351  -9.519  1.00 89.58 143 A 1 
ATOM   1121 C CB  . LYS   A 1 143 ? -18.215 15.341  -7.190  1.00 88.76 143 A 1 
ATOM   1122 C CG  . LYS   A 1 143 ? -18.936 14.101  -7.745  1.00 82.52 143 A 1 
ATOM   1123 C CD  . LYS   A 1 143 ? -20.156 13.716  -6.897  1.00 79.65 143 A 1 
ATOM   1124 C CE  . LYS   A 1 143 ? -21.271 14.759  -7.057  1.00 70.14 143 A 1 
ATOM   1125 N NZ  . LYS   A 1 143 ? -22.603 14.142  -6.857  1.00 64.58 143 A 1 
ATOM   1126 N N   . VAL   A 1 144 ? -17.059 15.382  -10.420 1.00 89.69 144 A 1 
ATOM   1127 C CA  . VAL   A 1 144 ? -17.259 15.766  -11.825 1.00 89.85 144 A 1 
ATOM   1128 C C   . VAL   A 1 144 ? -17.974 14.653  -12.598 1.00 90.32 144 A 1 
ATOM   1129 O O   . VAL   A 1 144 ? -17.888 13.487  -12.200 1.00 89.61 144 A 1 
ATOM   1130 C CB  . VAL   A 1 144 ? -15.927 16.121  -12.516 1.00 88.85 144 A 1 
ATOM   1131 C CG1 . VAL   A 1 144 ? -15.221 17.290  -11.832 1.00 83.79 144 A 1 
ATOM   1132 C CG2 . VAL   A 1 144 ? -14.940 14.946  -12.604 1.00 83.71 144 A 1 
ATOM   1133 N N   . PRO   A 1 145 ? -18.643 14.969  -13.728 1.00 89.72 145 A 1 
ATOM   1134 C CA  . PRO   A 1 145 ? -19.120 13.941  -14.648 1.00 88.77 145 A 1 
ATOM   1135 C C   . PRO   A 1 145 ? -17.975 13.040  -15.130 1.00 88.20 145 A 1 
ATOM   1136 O O   . PRO   A 1 145 ? -16.846 13.498  -15.333 1.00 86.20 145 A 1 
ATOM   1137 C CB  . PRO   A 1 145 ? -19.773 14.697  -15.811 1.00 87.60 145 A 1 
ATOM   1138 C CG  . PRO   A 1 145 ? -20.132 16.053  -15.205 1.00 85.76 145 A 1 
ATOM   1139 C CD  . PRO   A 1 145 ? -19.005 16.286  -14.200 1.00 88.78 145 A 1 
ATOM   1140 N N   . ASN   A 1 146 ? -18.265 11.752  -15.346 1.00 86.05 146 A 1 
ATOM   1141 C CA  . ASN   A 1 146 ? -17.295 10.797  -15.884 1.00 84.14 146 A 1 
ATOM   1142 C C   . ASN   A 1 146 ? -17.160 10.937  -17.409 1.00 83.93 146 A 1 
ATOM   1143 O O   . ASN   A 1 146 ? -17.510 10.043  -18.178 1.00 81.05 146 A 1 
ATOM   1144 C CB  . ASN   A 1 146 ? -17.640 9.379   -15.412 1.00 80.79 146 A 1 
ATOM   1145 C CG  . ASN   A 1 146 ? -16.534 8.384   -15.727 1.00 76.75 146 A 1 
ATOM   1146 O OD1 . ASN   A 1 146 ? -15.412 8.728   -16.081 1.00 69.84 146 A 1 
ATOM   1147 N ND2 . ASN   A 1 146 ? -16.813 7.108   -15.573 1.00 69.95 146 A 1 
ATOM   1148 N N   . GLU   A 1 147 ? -16.656 12.077  -17.839 1.00 82.32 147 A 1 
ATOM   1149 C CA  . GLU   A 1 147 ? -16.524 12.463  -19.239 1.00 81.65 147 A 1 
ATOM   1150 C C   . GLU   A 1 147 ? -15.090 12.898  -19.569 1.00 81.30 147 A 1 
ATOM   1151 O O   . GLU   A 1 147 ? -14.305 13.295  -18.697 1.00 77.41 147 A 1 
ATOM   1152 C CB  . GLU   A 1 147 ? -17.513 13.594  -19.565 1.00 78.38 147 A 1 
ATOM   1153 C CG  . GLU   A 1 147 ? -18.986 13.152  -19.499 1.00 71.89 147 A 1 
ATOM   1154 C CD  . GLU   A 1 147 ? -19.965 14.305  -19.773 1.00 70.28 147 A 1 
ATOM   1155 O OE1 . GLU   A 1 147 ? -21.183 14.080  -19.595 1.00 63.69 147 A 1 
ATOM   1156 O OE2 . GLU   A 1 147 ? -19.501 15.417  -20.137 1.00 66.31 147 A 1 
ATOM   1157 N N   . ALA   A 1 148 ? -14.744 12.842  -20.853 1.00 79.25 148 A 1 
ATOM   1158 C CA  . ALA   A 1 148 ? -13.467 13.346  -21.341 1.00 78.51 148 A 1 
ATOM   1159 C C   . ALA   A 1 148 ? -13.343 14.862  -21.095 1.00 79.69 148 A 1 
ATOM   1160 O O   . ALA   A 1 148 ? -14.290 15.628  -21.268 1.00 74.56 148 A 1 
ATOM   1161 C CB  . ALA   A 1 148 ? -13.316 12.985  -22.823 1.00 73.60 148 A 1 
ATOM   1162 N N   . GLY   A 1 149 ? -12.158 15.301  -20.689 1.00 81.05 149 A 1 
ATOM   1163 C CA  . GLY   A 1 149 ? -11.828 16.719  -20.526 1.00 81.69 149 A 1 
ATOM   1164 C C   . GLY   A 1 149 ? -12.159 17.333  -19.172 1.00 84.31 149 A 1 
ATOM   1165 O O   . GLY   A 1 149 ? -11.750 18.472  -18.928 1.00 81.35 149 A 1 
ATOM   1166 N N   . MET   A 1 150 ? -12.832 16.627  -18.259 1.00 85.94 150 A 1 
ATOM   1167 C CA  . MET   A 1 150 ? -13.093 17.167  -16.918 1.00 85.99 150 A 1 
ATOM   1168 C C   . MET   A 1 150 ? -11.797 17.401  -16.137 1.00 87.21 150 A 1 
ATOM   1169 O O   . MET   A 1 150 ? -11.606 18.473  -15.563 1.00 85.66 150 A 1 
ATOM   1170 C CB  . MET   A 1 150 ? -14.041 16.248  -16.141 1.00 84.44 150 A 1 
ATOM   1171 C CG  . MET   A 1 150 ? -15.459 16.246  -16.724 1.00 80.42 150 A 1 
ATOM   1172 S SD  . MET   A 1 150 ? -16.218 17.899  -16.792 1.00 77.11 150 A 1 
ATOM   1173 C CE  . MET   A 1 150 ? -16.588 17.988  -18.553 1.00 66.29 150 A 1 
ATOM   1174 N N   . LEU   A 1 151 ? -10.865 16.445  -16.184 1.00 85.36 151 A 1 
ATOM   1175 C CA  . LEU   A 1 151 ? -9.569  16.569  -15.519 1.00 85.58 151 A 1 
ATOM   1176 C C   . LEU   A 1 151 ? -8.726  17.708  -16.117 1.00 86.72 151 A 1 
ATOM   1177 O O   . LEU   A 1 151 ? -8.159  18.499  -15.370 1.00 85.85 151 A 1 
ATOM   1178 C CB  . LEU   A 1 151 ? -8.846  15.215  -15.571 1.00 83.41 151 A 1 
ATOM   1179 C CG  . LEU   A 1 151 ? -7.516  15.210  -14.785 1.00 80.46 151 A 1 
ATOM   1180 C CD1 . LEU   A 1 151 ? -7.379  13.911  -14.009 1.00 73.60 151 A 1 
ATOM   1181 C CD2 . LEU   A 1 151 ? -6.298  15.340  -15.702 1.00 73.16 151 A 1 
ATOM   1182 N N   . SER   A 1 152 ? -8.664  17.828  -17.447 1.00 87.77 152 A 1 
ATOM   1183 C CA  . SER   A 1 152 ? -7.877  18.884  -18.097 1.00 87.90 152 A 1 
ATOM   1184 C C   . SER   A 1 152 ? -8.402  20.281  -17.768 1.00 88.76 152 A 1 
ATOM   1185 O O   . SER   A 1 152 ? -7.609  21.165  -17.450 1.00 87.76 152 A 1 
ATOM   1186 C CB  . SER   A 1 152 ? -7.801  18.677  -19.612 1.00 85.95 152 A 1 
ATOM   1187 O OG  . SER   A 1 152 ? -9.075  18.675  -20.219 1.00 74.78 152 A 1 
ATOM   1188 N N   . LYS   A 1 153 ? -9.728  20.474  -17.766 1.00 89.87 153 A 1 
ATOM   1189 C CA  . LYS   A 1 153 ? -10.365 21.756  -17.432 1.00 89.44 153 A 1 
ATOM   1190 C C   . LYS   A 1 153 ? -10.131 22.141  -15.970 1.00 89.80 153 A 1 
ATOM   1191 O O   . LYS   A 1 153 ? -9.710  23.265  -15.705 1.00 88.53 153 A 1 
ATOM   1192 C CB  . LYS   A 1 153 ? -11.867 21.691  -17.738 1.00 88.05 153 A 1 
ATOM   1193 C CG  . LYS   A 1 153 ? -12.191 21.654  -19.242 1.00 81.14 153 A 1 
ATOM   1194 C CD  . LYS   A 1 153 ? -13.696 21.427  -19.432 1.00 78.07 153 A 1 
ATOM   1195 C CE  . LYS   A 1 153 ? -14.063 21.279  -20.910 1.00 67.91 153 A 1 
ATOM   1196 N NZ  . LYS   A 1 153 ? -15.494 20.903  -21.069 1.00 60.68 153 A 1 
ATOM   1197 N N   . ALA   A 1 154 ? -10.343 21.215  -15.035 1.00 90.19 154 A 1 
ATOM   1198 C CA  . ALA   A 1 154 ? -10.106 21.480  -13.615 1.00 90.14 154 A 1 
ATOM   1199 C C   . ALA   A 1 154 ? -8.620  21.779  -13.329 1.00 90.51 154 A 1 
ATOM   1200 O O   . ALA   A 1 154 ? -8.296  22.738  -12.630 1.00 89.49 154 A 1 
ATOM   1201 C CB  . ALA   A 1 154 ? -10.613 20.280  -12.805 1.00 89.60 154 A 1 
ATOM   1202 N N   . ALA   A 1 155 ? -7.707  21.015  -13.935 1.00 90.44 155 A 1 
ATOM   1203 C CA  . ALA   A 1 155 ? -6.273  21.253  -13.807 1.00 90.01 155 A 1 
ATOM   1204 C C   . ALA   A 1 155 ? -5.838  22.587  -14.446 1.00 90.18 155 A 1 
ATOM   1205 O O   . ALA   A 1 155 ? -4.911  23.220  -13.948 1.00 89.08 155 A 1 
ATOM   1206 C CB  . ALA   A 1 155 ? -5.524  20.061  -14.415 1.00 88.84 155 A 1 
ATOM   1207 N N   . ALA   A 1 156 ? -6.509  23.039  -15.511 1.00 90.72 156 A 1 
ATOM   1208 C CA  . ALA   A 1 156 ? -6.245  24.339  -16.131 1.00 90.23 156 A 1 
ATOM   1209 C C   . ALA   A 1 156 ? -6.577  25.496  -15.176 1.00 90.14 156 A 1 
ATOM   1210 O O   . ALA   A 1 156 ? -5.742  26.378  -15.002 1.00 89.00 156 A 1 
ATOM   1211 C CB  . ALA   A 1 156 ? -7.003  24.447  -17.457 1.00 89.22 156 A 1 
ATOM   1212 N N   . ILE   A 1 157 ? -7.717  25.445  -14.480 1.00 90.98 157 A 1 
ATOM   1213 C CA  . ILE   A 1 157 ? -8.113  26.456  -13.480 1.00 90.58 157 A 1 
ATOM   1214 C C   . ILE   A 1 157 ? -7.049  26.590  -12.381 1.00 90.35 157 A 1 
ATOM   1215 O O   . ILE   A 1 157 ? -6.673  27.698  -11.997 1.00 88.53 157 A 1 
ATOM   1216 C CB  . ILE   A 1 157 ? -9.494  26.098  -12.880 1.00 90.26 157 A 1 
ATOM   1217 C CG1 . ILE   A 1 157 ? -10.591 26.201  -13.968 1.00 87.77 157 A 1 
ATOM   1218 C CG2 . ILE   A 1 157 ? -9.853  27.001  -11.687 1.00 87.65 157 A 1 
ATOM   1219 C CD1 . ILE   A 1 157 ? -11.917 25.542  -13.571 1.00 81.41 157 A 1 
ATOM   1220 N N   . ILE   A 1 158 ? -6.505  25.461  -11.904 1.00 90.28 158 A 1 
ATOM   1221 C CA  . ILE   A 1 158 ? -5.425  25.461  -10.904 1.00 89.77 158 A 1 
ATOM   1222 C C   . ILE   A 1 158 ? -4.148  26.082  -11.489 1.00 89.65 158 A 1 
ATOM   1223 O O   . ILE   A 1 158 ? -3.496  26.906  -10.846 1.00 88.29 158 A 1 
ATOM   1224 C CB  . ILE   A 1 158 ? -5.184  24.028  -10.379 1.00 89.15 158 A 1 
ATOM   1225 C CG1 . ILE   A 1 158 ? -6.448  23.489  -9.666  1.00 87.46 158 A 1 
ATOM   1226 C CG2 . ILE   A 1 158 ? -3.979  23.987  -9.425  1.00 87.47 158 A 1 
ATOM   1227 C CD1 . ILE   A 1 158 ? -6.408  21.986  -9.356  1.00 83.28 158 A 1 
ATOM   1228 N N   . SER   A 1 159 ? -3.808  25.726  -12.726 1.00 89.68 159 A 1 
ATOM   1229 C CA  . SER   A 1 159 ? -2.625  26.239  -13.422 1.00 88.22 159 A 1 
ATOM   1230 C C   . SER   A 1 159 ? -2.686  27.743  -13.696 1.00 88.39 159 A 1 
ATOM   1231 O O   . SER   A 1 159 ? -1.646  28.399  -13.671 1.00 86.33 159 A 1 
ATOM   1232 C CB  . SER   A 1 159 ? -2.452  25.493  -14.742 1.00 85.58 159 A 1 
ATOM   1233 O OG  . SER   A 1 159 ? -1.341  26.012  -15.450 1.00 72.23 159 A 1 
ATOM   1234 N N   . GLU   A 1 160 ? -3.873  28.306  -13.950 1.00 89.40 160 A 1 
ATOM   1235 C CA  . GLU   A 1 160 ? -4.060  29.743  -14.204 1.00 88.69 160 A 1 
ATOM   1236 C C   . GLU   A 1 160 ? -3.638  30.612  -13.013 1.00 88.17 160 A 1 
ATOM   1237 O O   . GLU   A 1 160 ? -3.168  31.732  -13.196 1.00 85.58 160 A 1 
ATOM   1238 C CB  . GLU   A 1 160 ? -5.526  30.018  -14.560 1.00 87.82 160 A 1 
ATOM   1239 C CG  . GLU   A 1 160 ? -5.852  29.613  -16.005 1.00 79.35 160 A 1 
ATOM   1240 C CD  . GLU   A 1 160 ? -7.343  29.744  -16.357 1.00 73.23 160 A 1 
ATOM   1241 O OE1 . GLU   A 1 160 ? -7.704  29.284  -17.466 1.00 65.12 160 A 1 
ATOM   1242 O OE2 . GLU   A 1 160 ? -8.112  30.294  -15.537 1.00 66.74 160 A 1 
ATOM   1243 N N   . ARG   A 1 161 ? -3.715  30.071  -11.784 1.00 89.26 161 A 1 
ATOM   1244 C CA  . ARG   A 1 161 ? -3.169  30.728  -10.583 1.00 88.70 161 A 1 
ATOM   1245 C C   . ARG   A 1 161 ? -1.688  30.450  -10.340 1.00 88.74 161 A 1 
ATOM   1246 O O   . ARG   A 1 161 ? -1.188  30.776  -9.262  1.00 86.32 161 A 1 
ATOM   1247 C CB  . ARG   A 1 161 ? -4.018  30.395  -9.361  1.00 88.31 161 A 1 
ATOM   1248 C CG  . ARG   A 1 161 ? -5.382  31.075  -9.440  1.00 84.54 161 A 1 
ATOM   1249 C CD  . ARG   A 1 161 ? -5.952  31.212  -8.032  1.00 82.10 161 A 1 
ATOM   1250 N NE  . ARG   A 1 161 ? -7.250  31.881  -8.069  1.00 80.98 161 A 1 
ATOM   1251 C CZ  . ARG   A 1 161 ? -7.605  33.057  -7.588  1.00 79.53 161 A 1 
ATOM   1252 N NH1 . ARG   A 1 161 ? -6.806  33.812  -6.894  1.00 72.66 161 A 1 
ATOM   1253 N NH2 . ARG   A 1 161 ? -8.818  33.475  -7.817  1.00 74.23 161 A 1 
ATOM   1254 N N   . HIS   A 1 162 ? -0.984  29.865  -11.295 1.00 88.25 162 A 1 
ATOM   1255 C CA  . HIS   A 1 162 ? 0.421   29.468  -11.175 1.00 87.80 162 A 1 
ATOM   1256 C C   . HIS   A 1 162 ? 0.707   28.518  -10.000 1.00 87.66 162 A 1 
ATOM   1257 O O   . HIS   A 1 162 ? 1.825   28.457  -9.497  1.00 83.96 162 A 1 
ATOM   1258 C CB  . HIS   A 1 162 ? 1.330   30.705  -11.193 1.00 86.36 162 A 1 
ATOM   1259 C CG  . HIS   A 1 162 ? 1.137   31.564  -12.410 1.00 83.21 162 A 1 
ATOM   1260 N ND1 . HIS   A 1 162 ? 1.441   31.203  -13.703 1.00 71.72 162 A 1 
ATOM   1261 C CD2 . HIS   A 1 162 ? 0.611   32.830  -12.464 1.00 71.34 162 A 1 
ATOM   1262 C CE1 . HIS   A 1 162 ? 1.113   32.230  -14.510 1.00 71.19 162 A 1 
ATOM   1263 N NE2 . HIS   A 1 162 ? 0.612   33.240  -13.791 1.00 72.06 162 A 1 
ATOM   1264 N N   . VAL   A 1 163 ? -0.290  27.747  -9.571  1.00 88.16 163 A 1 
ATOM   1265 C CA  . VAL   A 1 163 ? -0.144  26.727  -8.532  1.00 88.31 163 A 1 
ATOM   1266 C C   . VAL   A 1 163 ? 0.225   25.401  -9.187  1.00 88.09 163 A 1 
ATOM   1267 O O   . VAL   A 1 163 ? -0.433  24.952  -10.124 1.00 86.41 163 A 1 
ATOM   1268 C CB  . VAL   A 1 163 ? -1.409  26.625  -7.668  1.00 87.66 163 A 1 
ATOM   1269 C CG1 . VAL   A 1 163 ? -1.268  25.542  -6.601  1.00 82.85 163 A 1 
ATOM   1270 C CG2 . VAL   A 1 163 ? -1.685  27.954  -6.948  1.00 82.74 163 A 1 
ATOM   1271 N N   . ASN   A 1 164 ? 1.287   24.760  -8.685  1.00 86.82 164 A 1 
ATOM   1272 C CA  . ASN   A 1 164 ? 1.697   23.442  -9.156  1.00 85.76 164 A 1 
ATOM   1273 C C   . ASN   A 1 164 ? 0.821   22.346  -8.530  1.00 86.40 164 A 1 
ATOM   1274 O O   . ASN   A 1 164 ? 0.458   22.421  -7.357  1.00 84.92 164 A 1 
ATOM   1275 C CB  . ASN   A 1 164 ? 3.198   23.241  -8.884  1.00 82.42 164 A 1 
ATOM   1276 C CG  . ASN   A 1 164 ? 3.795   22.074  -9.660  1.00 75.14 164 A 1 
ATOM   1277 O OD1 . ASN   A 1 164 ? 3.199   21.517  -10.565 1.00 67.49 164 A 1 
ATOM   1278 N ND2 . ASN   A 1 164 ? 5.006   21.679  -9.331  1.00 65.89 164 A 1 
ATOM   1279 N N   . ILE   A 1 165 ? 0.508   21.327  -9.311  1.00 85.67 165 A 1 
ATOM   1280 C CA  . ILE   A 1 165 ? -0.209  20.132  -8.861  1.00 86.08 165 A 1 
ATOM   1281 C C   . ILE   A 1 165 ? 0.834   19.078  -8.490  1.00 85.87 165 A 1 
ATOM   1282 O O   . ILE   A 1 165 ? 1.545   18.577  -9.363  1.00 84.29 165 A 1 
ATOM   1283 C CB  . ILE   A 1 165 ? -1.203  19.641  -9.938  1.00 85.65 165 A 1 
ATOM   1284 C CG1 . ILE   A 1 165 ? -2.288  20.711  -10.216 1.00 83.61 165 A 1 
ATOM   1285 C CG2 . ILE   A 1 165 ? -1.857  18.318  -9.498  1.00 83.14 165 A 1 
ATOM   1286 C CD1 . ILE   A 1 165 ? -3.162  20.418  -11.446 1.00 80.26 165 A 1 
ATOM   1287 N N   . ALA   A 1 166 ? 0.925   18.747  -7.204  1.00 84.85 166 A 1 
ATOM   1288 C CA  . ALA   A 1 166 ? 1.829   17.711  -6.709  1.00 83.71 166 A 1 
ATOM   1289 C C   . ALA   A 1 166 ? 1.331   16.305  -7.068  1.00 84.09 166 A 1 
ATOM   1290 O O   . ALA   A 1 166 ? 2.117   15.454  -7.468  1.00 81.92 166 A 1 
ATOM   1291 C CB  . ALA   A 1 166 ? 1.983   17.873  -5.195  1.00 81.79 166 A 1 
ATOM   1292 N N   . SER   A 1 167 ? 0.027   16.078  -6.953  1.00 85.40 167 A 1 
ATOM   1293 C CA  . SER   A 1 167 ? -0.612  14.837  -7.383  1.00 85.41 167 A 1 
ATOM   1294 C C   . SER   A 1 167 ? -2.073  15.065  -7.740  1.00 86.48 167 A 1 
ATOM   1295 O O   . SER   A 1 167 ? -2.709  16.008  -7.275  1.00 85.65 167 A 1 
ATOM   1296 C CB  . SER   A 1 167 ? -0.486  13.742  -6.313  1.00 82.88 167 A 1 
ATOM   1297 O OG  . SER   A 1 167 ? -1.286  14.022  -5.177  1.00 76.96 167 A 1 
ATOM   1298 N N   . VAL   A 1 168 ? -2.605  14.160  -8.554  1.00 85.84 168 A 1 
ATOM   1299 C CA  . VAL   A 1 168 ? -4.042  14.031  -8.776  1.00 86.33 168 A 1 
ATOM   1300 C C   . VAL   A 1 168 ? -4.408  12.560  -8.752  1.00 86.65 168 A 1 
ATOM   1301 O O   . VAL   A 1 168 ? -3.778  11.744  -9.416  1.00 85.60 168 A 1 
ATOM   1302 C CB  . VAL   A 1 168 ? -4.495  14.759  -10.054 1.00 84.90 168 A 1 
ATOM   1303 C CG1 . VAL   A 1 168 ? -4.025  14.110  -11.352 1.00 76.31 168 A 1 
ATOM   1304 C CG2 . VAL   A 1 168 ? -6.013  14.903  -10.104 1.00 76.79 168 A 1 
ATOM   1305 N N   . LEU   A 1 169 ? -5.417  12.223  -7.953  1.00 85.03 169 A 1 
ATOM   1306 C CA  . LEU   A 1 169 ? -5.962  10.879  -7.857  1.00 84.61 169 A 1 
ATOM   1307 C C   . LEU   A 1 169 ? -7.386  10.890  -8.405  1.00 85.41 169 A 1 
ATOM   1308 O O   . LEU   A 1 169 ? -8.176  11.774  -8.083  1.00 84.42 169 A 1 
ATOM   1309 C CB  . LEU   A 1 169 ? -5.898  10.386  -6.408  1.00 82.56 169 A 1 
ATOM   1310 C CG  . LEU   A 1 169 ? -4.494  10.401  -5.779  1.00 78.44 169 A 1 
ATOM   1311 C CD1 . LEU   A 1 169 ? -4.585  9.973   -4.319  1.00 73.73 169 A 1 
ATOM   1312 C CD2 . LEU   A 1 169 ? -3.525  9.471   -6.512  1.00 73.23 169 A 1 
ATOM   1313 N N   . VAL   A 1 170 ? -7.704  9.908   -9.239  1.00 84.75 170 A 1 
ATOM   1314 C CA  . VAL   A 1 170 ? -9.044  9.718   -9.798  1.00 83.70 170 A 1 
ATOM   1315 C C   . VAL   A 1 170 ? -9.687  8.544   -9.075  1.00 82.95 170 A 1 
ATOM   1316 O O   . VAL   A 1 170 ? -9.217  7.414   -9.198  1.00 81.69 170 A 1 
ATOM   1317 C CB  . VAL   A 1 170 ? -9.011  9.492   -11.318 1.00 82.97 170 A 1 
ATOM   1318 C CG1 . VAL   A 1 170 ? -10.430 9.430   -11.894 1.00 79.27 170 A 1 
ATOM   1319 C CG2 . VAL   A 1 170 ? -8.244  10.606  -12.049 1.00 80.04 170 A 1 
ATOM   1320 N N   . TYR   A 1 171 ? -10.755 8.804   -8.319  1.00 84.04 171 A 1 
ATOM   1321 C CA  . TYR   A 1 171 ? -11.536 7.779   -7.638  1.00 82.37 171 A 1 
ATOM   1322 C C   . TYR   A 1 171 ? -12.863 7.556   -8.361  1.00 82.87 171 A 1 
ATOM   1323 O O   . TYR   A 1 171 ? -13.467 8.514   -8.853  1.00 81.24 171 A 1 
ATOM   1324 C CB  . TYR   A 1 171 ? -11.777 8.177   -6.183  1.00 80.05 171 A 1 
ATOM   1325 C CG  . TYR   A 1 171 ? -10.540 8.167   -5.314  1.00 77.27 171 A 1 
ATOM   1326 C CD1 . TYR   A 1 171 ? -10.148 6.984   -4.663  1.00 72.17 171 A 1 
ATOM   1327 C CD2 . TYR   A 1 171 ? -9.801  9.348   -5.111  1.00 71.22 171 A 1 
ATOM   1328 C CE1 . TYR   A 1 171 ? -9.042  6.981   -3.795  1.00 67.63 171 A 1 
ATOM   1329 C CE2 . TYR   A 1 171 ? -8.688  9.354   -4.248  1.00 67.17 171 A 1 
ATOM   1330 C CZ  . TYR   A 1 171 ? -8.318  8.167   -3.582  1.00 67.37 171 A 1 
ATOM   1331 O OH  . TYR   A 1 171 ? -7.260  8.175   -2.715  1.00 64.57 171 A 1 
ATOM   1332 N N   . PRO   A 1 172 ? -13.366 6.310   -8.402  1.00 79.55 172 A 1 
ATOM   1333 C CA  . PRO   A 1 172 ? -14.743 6.069   -8.797  1.00 78.00 172 A 1 
ATOM   1334 C C   . PRO   A 1 172 ? -15.696 6.700   -7.770  1.00 78.80 172 A 1 
ATOM   1335 O O   . PRO   A 1 172 ? -15.478 6.619   -6.558  1.00 76.93 172 A 1 
ATOM   1336 C CB  . PRO   A 1 172 ? -14.882 4.546   -8.885  1.00 75.41 172 A 1 
ATOM   1337 C CG  . PRO   A 1 172 ? -13.849 4.030   -7.878  1.00 73.08 172 A 1 
ATOM   1338 C CD  . PRO   A 1 172 ? -12.739 5.075   -7.942  1.00 74.89 172 A 1 
ATOM   1339 N N   . ALA   A 1 173 ? -16.763 7.325   -8.252  1.00 79.90 173 A 1 
ATOM   1340 C CA  . ALA   A 1 173 ? -17.861 7.787   -7.414  1.00 79.62 173 A 1 
ATOM   1341 C C   . ALA   A 1 173 ? -18.921 6.677   -7.259  1.00 80.25 173 A 1 
ATOM   1342 O O   . ALA   A 1 173 ? -18.955 5.746   -8.065  1.00 77.38 173 A 1 
ATOM   1343 C CB  . ALA   A 1 173 ? -18.432 9.074   -8.021  1.00 77.65 173 A 1 
ATOM   1344 N N   . PRO   A 1 174 ? -19.819 6.769   -6.258  1.00 79.76 174 A 1 
ATOM   1345 C CA  . PRO   A 1 174 ? -20.943 5.834   -6.134  1.00 79.19 174 A 1 
ATOM   1346 C C   . PRO   A 1 174 ? -21.848 5.803   -7.372  1.00 81.43 174 A 1 
ATOM   1347 O O   . PRO   A 1 174 ? -22.369 4.746   -7.723  1.00 79.25 174 A 1 
ATOM   1348 C CB  . PRO   A 1 174 ? -21.722 6.301   -4.898  1.00 76.32 174 A 1 
ATOM   1349 C CG  . PRO   A 1 174 ? -20.673 7.030   -4.064  1.00 75.00 174 A 1 
ATOM   1350 C CD  . PRO   A 1 174 ? -19.786 7.676   -5.123  1.00 76.80 174 A 1 
ATOM   1351 N N   . ASP   A 1 175 ? -22.024 6.947   -8.047  1.00 83.90 175 A 1 
ATOM   1352 C CA  . ASP   A 1 175 ? -22.672 7.017   -9.356  1.00 85.44 175 A 1 
ATOM   1353 C C   . ASP   A 1 175 ? -21.625 6.760   -10.457 1.00 85.52 175 A 1 
ATOM   1354 O O   . ASP   A 1 175 ? -20.667 7.524   -10.580 1.00 84.07 175 A 1 
ATOM   1355 C CB  . ASP   A 1 175 ? -23.375 8.375   -9.532  1.00 85.02 175 A 1 
ATOM   1356 C CG  . ASP   A 1 175 ? -24.173 8.503   -10.844 1.00 84.17 175 A 1 
ATOM   1357 O OD1 . ASP   A 1 175 ? -23.993 7.668   -11.762 1.00 79.26 175 A 1 
ATOM   1358 O OD2 . ASP   A 1 175 ? -24.983 9.448   -10.941 1.00 79.88 175 A 1 
ATOM   1359 N N   . PRO   A 1 176 ? -21.792 5.710   -11.292 1.00 83.27 176 A 1 
ATOM   1360 C CA  . PRO   A 1 176 ? -20.836 5.399   -12.356 1.00 82.86 176 A 1 
ATOM   1361 C C   . PRO   A 1 176 ? -20.717 6.491   -13.432 1.00 83.88 176 A 1 
ATOM   1362 O O   . PRO   A 1 176 ? -19.750 6.493   -14.194 1.00 81.59 176 A 1 
ATOM   1363 C CB  . PRO   A 1 176 ? -21.326 4.073   -12.944 1.00 80.67 176 A 1 
ATOM   1364 C CG  . PRO   A 1 176 ? -22.829 4.082   -12.663 1.00 77.82 176 A 1 
ATOM   1365 C CD  . PRO   A 1 176 ? -22.909 4.778   -11.309 1.00 80.96 176 A 1 
ATOM   1366 N N   . ASN   A 1 177 ? -21.672 7.422   -13.503 1.00 86.72 177 A 1 
ATOM   1367 C CA  . ASN   A 1 177 ? -21.608 8.582   -14.400 1.00 87.21 177 A 1 
ATOM   1368 C C   . ASN   A 1 177 ? -20.801 9.746   -13.811 1.00 87.65 177 A 1 
ATOM   1369 O O   . ASN   A 1 177 ? -20.612 10.768  -14.474 1.00 85.62 177 A 1 
ATOM   1370 C CB  . ASN   A 1 177 ? -23.026 9.042   -14.752 1.00 86.74 177 A 1 
ATOM   1371 C CG  . ASN   A 1 177 ? -23.861 7.924   -15.339 1.00 83.15 177 A 1 
ATOM   1372 O OD1 . ASN   A 1 177 ? -23.567 7.365   -16.378 1.00 74.92 177 A 1 
ATOM   1373 N ND2 . ASN   A 1 177 ? -24.930 7.556   -14.664 1.00 72.84 177 A 1 
ATOM   1374 N N   . GLU   A 1 178 ? -20.328 9.609   -12.580 1.00 89.41 178 A 1 
ATOM   1375 C CA  . GLU   A 1 178 ? -19.506 10.590  -11.885 1.00 88.94 178 A 1 
ATOM   1376 C C   . GLU   A 1 178 ? -18.134 10.002  -11.540 1.00 87.89 178 A 1 
ATOM   1377 O O   . GLU   A 1 178 ? -17.928 8.786   -11.483 1.00 85.45 178 A 1 
ATOM   1378 C CB  . GLU   A 1 178 ? -20.236 11.119  -10.639 1.00 87.72 178 A 1 
ATOM   1379 C CG  . GLU   A 1 178 ? -21.552 11.858  -10.967 1.00 84.16 178 A 1 
ATOM   1380 C CD  . GLU   A 1 178 ? -22.190 12.480  -9.712  1.00 83.64 178 A 1 
ATOM   1381 O OE1 . GLU   A 1 178 ? -22.727 13.609  -9.787  1.00 75.21 178 A 1 
ATOM   1382 O OE2 . GLU   A 1 178 ? -22.099 11.903  -8.602  1.00 76.78 178 A 1 
ATOM   1383 N N   . LYS   A 1 179 ? -17.168 10.881  -11.297 1.00 87.56 179 A 1 
ATOM   1384 C CA  . LYS   A 1 179 ? -15.865 10.538  -10.739 1.00 86.68 179 A 1 
ATOM   1385 C C   . LYS   A 1 179 ? -15.411 11.628  -9.783  1.00 87.65 179 A 1 
ATOM   1386 O O   . LYS   A 1 179 ? -15.820 12.784  -9.898  1.00 86.53 179 A 1 
ATOM   1387 C CB  . LYS   A 1 179 ? -14.840 10.236  -11.857 1.00 83.75 179 A 1 
ATOM   1388 C CG  . LYS   A 1 179 ? -14.555 11.438  -12.775 1.00 76.90 179 A 1 
ATOM   1389 C CD  . LYS   A 1 179 ? -13.688 11.025  -13.971 1.00 74.99 179 A 1 
ATOM   1390 C CE  . LYS   A 1 179 ? -13.478 12.216  -14.910 1.00 66.84 179 A 1 
ATOM   1391 N NZ  . LYS   A 1 179 ? -12.868 11.809  -16.201 1.00 62.35 179 A 1 
ATOM   1392 N N   . ILE   A 1 180 ? -14.553 11.255  -8.853  1.00 88.12 180 A 1 
ATOM   1393 C CA  . ILE   A 1 180 ? -13.967 12.168  -7.876  1.00 87.60 180 A 1 
ATOM   1394 C C   . ILE   A 1 180 ? -12.518 12.432  -8.283  1.00 88.25 180 A 1 
ATOM   1395 O O   . ILE   A 1 180 ? -11.756 11.504  -8.547  1.00 87.33 180 A 1 
ATOM   1396 C CB  . ILE   A 1 180 ? -14.113 11.605  -6.449  1.00 85.96 180 A 1 
ATOM   1397 C CG1 . ILE   A 1 180 ? -15.611 11.436  -6.080  1.00 83.12 180 A 1 
ATOM   1398 C CG2 . ILE   A 1 180 ? -13.408 12.523  -5.439  1.00 82.30 180 A 1 
ATOM   1399 C CD1 . ILE   A 1 180 ? -15.858 10.630  -4.804  1.00 74.53 180 A 1 
ATOM   1400 N N   . LEU   A 1 181 ? -12.142 13.702  -8.339  1.00 88.84 181 A 1 
ATOM   1401 C CA  . LEU   A 1 181 ? -10.771 14.145  -8.567  1.00 89.16 181 A 1 
ATOM   1402 C C   . LEU   A 1 181 ? -10.229 14.733  -7.266  1.00 89.34 181 A 1 
ATOM   1403 O O   . LEU   A 1 181 ? -10.758 15.728  -6.771  1.00 88.39 181 A 1 
ATOM   1404 C CB  . LEU   A 1 181 ? -10.709 15.174  -9.711  1.00 88.99 181 A 1 
ATOM   1405 C CG  . LEU   A 1 181 ? -11.326 14.733  -11.052 1.00 87.46 181 A 1 
ATOM   1406 C CD1 . LEU   A 1 181 ? -11.171 15.857  -12.080 1.00 84.00 181 A 1 
ATOM   1407 C CD2 . LEU   A 1 181 ? -10.657 13.480  -11.617 1.00 84.09 181 A 1 
ATOM   1408 N N   . VAL   A 1 182 ? -9.167  14.138  -6.736  1.00 87.47 182 A 1 
ATOM   1409 C CA  . VAL   A 1 182 ? -8.473  14.628  -5.544  1.00 86.76 182 A 1 
ATOM   1410 C C   . VAL   A 1 182 ? -7.158  15.256  -5.976  1.00 87.48 182 A 1 
ATOM   1411 O O   . VAL   A 1 182 ? -6.223  14.556  -6.364  1.00 86.74 182 A 1 
ATOM   1412 C CB  . VAL   A 1 182 ? -8.265  13.516  -4.503  1.00 84.92 182 A 1 
ATOM   1413 C CG1 . VAL   A 1 182 ? -7.646  14.086  -3.226  1.00 80.45 182 A 1 
ATOM   1414 C CG2 . VAL   A 1 182 ? -9.590  12.842  -4.134  1.00 80.74 182 A 1 
ATOM   1415 N N   . PHE   A 1 183 ? -7.086  16.579  -5.928  1.00 88.44 183 A 1 
ATOM   1416 C CA  . PHE   A 1 183 ? -5.877  17.336  -6.216  1.00 88.72 183 A 1 
ATOM   1417 C C   . PHE   A 1 183 ? -5.116  17.612  -4.928  1.00 88.58 183 A 1 
ATOM   1418 O O   . PHE   A 1 183 ? -5.685  18.114  -3.958  1.00 87.28 183 A 1 
ATOM   1419 C CB  . PHE   A 1 183 ? -6.227  18.648  -6.921  1.00 88.95 183 A 1 
ATOM   1420 C CG  . PHE   A 1 183 ? -6.835  18.467  -8.294  1.00 89.49 183 A 1 
ATOM   1421 C CD1 . PHE   A 1 183 ? -6.005  18.341  -9.420  1.00 85.99 183 A 1 
ATOM   1422 C CD2 . PHE   A 1 183 ? -8.233  18.429  -8.457  1.00 85.95 183 A 1 
ATOM   1423 C CE1 . PHE   A 1 183 ? -6.557  18.185  -10.700 1.00 85.07 183 A 1 
ATOM   1424 C CE2 . PHE   A 1 183 ? -8.794  18.269  -9.738  1.00 84.89 183 A 1 
ATOM   1425 C CZ  . PHE   A 1 183 ? -7.954  18.149  -10.861 1.00 87.53 183 A 1 
ATOM   1426 N N   . ARG   A 1 184 ? -3.807  17.370  -4.934  1.00 88.40 184 A 1 
ATOM   1427 C CA  . ARG   A 1 184 ? -2.891  17.941  -3.953  1.00 88.00 184 A 1 
ATOM   1428 C C   . ARG   A 1 184 ? -2.116  19.064  -4.624  1.00 88.45 184 A 1 
ATOM   1429 O O   . ARG   A 1 184 ? -1.407  18.836  -5.597  1.00 87.02 184 A 1 
ATOM   1430 C CB  . ARG   A 1 184 ? -2.015  16.847  -3.344  1.00 86.53 184 A 1 
ATOM   1431 C CG  . ARG   A 1 184 ? -1.401  17.313  -2.018  1.00 77.86 184 A 1 
ATOM   1432 C CD  . ARG   A 1 184 ? -0.669  16.164  -1.310  1.00 73.45 184 A 1 
ATOM   1433 N NE  . ARG   A 1 184 ? -1.583  15.066  -0.953  1.00 67.44 184 A 1 
ATOM   1434 C CZ  . ARG   A 1 184 ? -2.190  14.858  0.205   1.00 61.09 184 A 1 
ATOM   1435 N NH1 . ARG   A 1 184 ? -1.984  15.616  1.245   1.00 55.24 184 A 1 
ATOM   1436 N NH2 . ARG   A 1 184 ? -3.014  13.862  0.330   1.00 54.39 184 A 1 
ATOM   1437 N N   . VAL   A 1 185 ? -2.308  20.280  -4.139  1.00 87.90 185 A 1 
ATOM   1438 C CA  . VAL   A 1 185 ? -1.795  21.510  -4.753  1.00 88.37 185 A 1 
ATOM   1439 C C   . VAL   A 1 185 ? -0.742  22.159  -3.864  1.00 87.88 185 A 1 
ATOM   1440 O O   . VAL   A 1 185 ? -0.901  22.225  -2.647  1.00 86.17 185 A 1 
ATOM   1441 C CB  . VAL   A 1 185 ? -2.930  22.496  -5.092  1.00 88.28 185 A 1 
ATOM   1442 C CG1 . VAL   A 1 185 ? -3.847  21.920  -6.173  1.00 81.98 185 A 1 
ATOM   1443 C CG2 . VAL   A 1 185 ? -3.802  22.880  -3.886  1.00 82.07 185 A 1 
ATOM   1444 N N   . GLN   A 1 186 ? 0.331   22.656  -4.466  1.00 87.16 186 A 1 
ATOM   1445 C CA  . GLN   A 1 186 ? 1.456   23.275  -3.754  1.00 86.53 186 A 1 
ATOM   1446 C C   . GLN   A 1 186 ? 1.146   24.727  -3.348  1.00 86.69 186 A 1 
ATOM   1447 O O   . GLN   A 1 186 ? 1.798   25.677  -3.774  1.00 84.74 186 A 1 
ATOM   1448 C CB  . GLN   A 1 186 ? 2.743   23.130  -4.576  1.00 84.36 186 A 1 
ATOM   1449 C CG  . GLN   A 1 186 ? 3.212   21.671  -4.654  1.00 80.24 186 A 1 
ATOM   1450 C CD  . GLN   A 1 186 ? 4.523   21.507  -5.423  1.00 76.20 186 A 1 
ATOM   1451 O OE1 . GLN   A 1 186 ? 4.876   22.286  -6.292  1.00 68.69 186 A 1 
ATOM   1452 N NE2 . GLN   A 1 186 ? 5.281   20.470  -5.145  1.00 66.56 186 A 1 
ATOM   1453 N N   . THR   A 1 187 ? 0.122   24.900  -2.526  1.00 87.45 187 A 1 
ATOM   1454 C CA  . THR   A 1 187 ? -0.236  26.165  -1.880  1.00 88.09 187 A 1 
ATOM   1455 C C   . THR   A 1 187 ? -0.825  25.884  -0.502  1.00 87.44 187 A 1 
ATOM   1456 O O   . THR   A 1 187 ? -1.613  24.956  -0.329  1.00 85.52 187 A 1 
ATOM   1457 C CB  . THR   A 1 187 ? -1.204  26.999  -2.734  1.00 87.06 187 A 1 
ATOM   1458 O OG1 . THR   A 1 187 ? -1.493  28.209  -2.061  1.00 79.21 187 A 1 
ATOM   1459 C CG2 . THR   A 1 187 ? -2.543  26.325  -3.032  1.00 79.50 187 A 1 
ATOM   1460 N N   . MET   A 1 188 ? -0.464  26.711  0.486   1.00 87.93 188 A 1 
ATOM   1461 C CA  . MET   A 1 188 ? -1.034  26.617  1.836   1.00 87.20 188 A 1 
ATOM   1462 C C   . MET   A 1 188 ? -2.403  27.300  1.950   1.00 87.16 188 A 1 
ATOM   1463 O O   . MET   A 1 188 ? -3.102  27.108  2.940   1.00 83.71 188 A 1 
ATOM   1464 C CB  . MET   A 1 188 ? -0.047  27.194  2.860   1.00 85.28 188 A 1 
ATOM   1465 C CG  . MET   A 1 188 ? 1.273   26.415  2.922   1.00 79.13 188 A 1 
ATOM   1466 S SD  . MET   A 1 188 ? 1.114   24.631  3.258   1.00 70.97 188 A 1 
ATOM   1467 C CE  . MET   A 1 188 ? 0.414   24.658  4.927   1.00 61.31 188 A 1 
ATOM   1468 N N   . ASN   A 1 189 ? -2.797  28.089  0.950   1.00 88.57 189 A 1 
ATOM   1469 C CA  . ASN   A 1 189 ? -4.091  28.763  0.907   1.00 88.57 189 A 1 
ATOM   1470 C C   . ASN   A 1 189 ? -4.885  28.332  -0.338  1.00 89.04 189 A 1 
ATOM   1471 O O   . ASN   A 1 189 ? -4.774  28.974  -1.386  1.00 87.38 189 A 1 
ATOM   1472 C CB  . ASN   A 1 189 ? -3.879  30.281  0.985   1.00 86.22 189 A 1 
ATOM   1473 C CG  . ASN   A 1 189 ? -5.207  31.027  1.019   1.00 82.92 189 A 1 
ATOM   1474 O OD1 . ASN   A 1 189 ? -6.271  30.464  1.201   1.00 76.50 189 A 1 
ATOM   1475 N ND2 . ASN   A 1 189 ? -5.178  32.331  0.852   1.00 74.99 189 A 1 
ATOM   1476 N N   . PRO   A 1 190 ? -5.703  27.273  -0.246  1.00 88.53 190 A 1 
ATOM   1477 C CA  . PRO   A 1 190 ? -6.472  26.783  -1.389  1.00 88.72 190 A 1 
ATOM   1478 C C   . PRO   A 1 190 ? -7.747  27.592  -1.662  1.00 89.76 190 A 1 
ATOM   1479 O O   . PRO   A 1 190 ? -8.384  27.395  -2.691  1.00 88.36 190 A 1 
ATOM   1480 C CB  . PRO   A 1 190 ? -6.781  25.327  -1.033  1.00 86.45 190 A 1 
ATOM   1481 C CG  . PRO   A 1 190 ? -6.965  25.380  0.486   1.00 84.06 190 A 1 
ATOM   1482 C CD  . PRO   A 1 190 ? -5.922  26.418  0.914   1.00 85.91 190 A 1 
ATOM   1483 N N   . LEU   A 1 191 ? -8.140  28.511  -0.769  1.00 90.04 191 A 1 
ATOM   1484 C CA  . LEU   A 1 191 ? -9.421  29.232  -0.857  1.00 89.76 191 A 1 
ATOM   1485 C C   . LEU   A 1 191 ? -9.656  29.950  -2.200  1.00 90.64 191 A 1 
ATOM   1486 O O   . LEU   A 1 191 ? -10.774 29.873  -2.714  1.00 90.01 191 A 1 
ATOM   1487 C CB  . LEU   A 1 191 ? -9.561  30.234  0.302   1.00 87.95 191 A 1 
ATOM   1488 C CG  . LEU   A 1 191 ? -9.702  29.610  1.698   1.00 78.08 191 A 1 
ATOM   1489 C CD1 . LEU   A 1 191 ? -9.677  30.720  2.747   1.00 71.50 191 A 1 
ATOM   1490 C CD2 . LEU   A 1 191 ? -11.022 28.847  1.835   1.00 71.57 191 A 1 
ATOM   1491 N N   . PRO   A 1 192 ? -8.658  30.623  -2.804  1.00 90.87 192 A 1 
ATOM   1492 C CA  . PRO   A 1 192 ? -8.840  31.231  -4.122  1.00 90.81 192 A 1 
ATOM   1493 C C   . PRO   A 1 192 ? -9.144  30.194  -5.210  1.00 91.66 192 A 1 
ATOM   1494 O O   . PRO   A 1 192 ? -10.055 30.404  -6.007  1.00 90.78 192 A 1 
ATOM   1495 C CB  . PRO   A 1 192 ? -7.546  31.999  -4.404  1.00 89.58 192 A 1 
ATOM   1496 C CG  . PRO   A 1 192 ? -6.952  32.243  -3.022  1.00 88.10 192 A 1 
ATOM   1497 C CD  . PRO   A 1 192 ? -7.356  30.977  -2.276  1.00 90.52 192 A 1 
ATOM   1498 N N   . LEU   A 1 193 ? -8.433  29.052  -5.209  1.00 91.05 193 A 1 
ATOM   1499 C CA  . LEU   A 1 193 ? -8.657  27.955  -6.158  1.00 91.06 193 A 1 
ATOM   1500 C C   . LEU   A 1 193 ? -10.040 27.319  -5.987  1.00 91.55 193 A 1 
ATOM   1501 O O   . LEU   A 1 193 ? -10.714 27.043  -6.971  1.00 90.03 193 A 1 
ATOM   1502 C CB  . LEU   A 1 193 ? -7.582  26.874  -5.974  1.00 89.33 193 A 1 
ATOM   1503 C CG  . LEU   A 1 193 ? -6.170  27.286  -6.417  1.00 84.36 193 A 1 
ATOM   1504 C CD1 . LEU   A 1 193 ? -5.189  26.185  -6.024  1.00 79.57 193 A 1 
ATOM   1505 C CD2 . LEU   A 1 193 ? -6.106  27.483  -7.931  1.00 80.22 193 A 1 
ATOM   1506 N N   . ILE   A 1 194 ? -10.481 27.126  -4.741  1.00 91.68 194 A 1 
ATOM   1507 C CA  . ILE   A 1 194 ? -11.819 26.596  -4.437  1.00 90.90 194 A 1 
ATOM   1508 C C   . ILE   A 1 194 ? -12.895 27.519  -5.013  1.00 91.33 194 A 1 
ATOM   1509 O O   . ILE   A 1 194 ? -13.827 27.042  -5.657  1.00 90.74 194 A 1 
ATOM   1510 C CB  . ILE   A 1 194 ? -11.986 26.396  -2.917  1.00 89.69 194 A 1 
ATOM   1511 C CG1 . ILE   A 1 194 ? -11.040 25.280  -2.423  1.00 86.90 194 A 1 
ATOM   1512 C CG2 . ILE   A 1 194 ? -13.441 26.050  -2.548  1.00 86.91 194 A 1 
ATOM   1513 C CD1 . ILE   A 1 194 ? -10.827 25.307  -0.908  1.00 80.06 194 A 1 
ATOM   1514 N N   . ARG   A 1 195 ? -12.753 28.846  -4.841  1.00 91.99 195 A 1 
ATOM   1515 C CA  . ARG   A 1 195 ? -13.675 29.822  -5.442  1.00 91.53 195 A 1 
ATOM   1516 C C   . ARG   A 1 195 ? -13.693 29.743  -6.962  1.00 92.14 195 A 1 
ATOM   1517 O O   . ARG   A 1 195 ? -14.773 29.769  -7.535  1.00 91.36 195 A 1 
ATOM   1518 C CB  . ARG   A 1 195 ? -13.323 31.250  -5.010  1.00 90.78 195 A 1 
ATOM   1519 C CG  . ARG   A 1 195 ? -14.011 31.615  -3.693  1.00 80.33 195 A 1 
ATOM   1520 C CD  . ARG   A 1 195 ? -13.728 33.085  -3.381  1.00 76.25 195 A 1 
ATOM   1521 N NE  . ARG   A 1 195 ? -14.497 33.540  -2.214  1.00 67.01 195 A 1 
ATOM   1522 C CZ  . ARG   A 1 195 ? -14.388 34.721  -1.630  1.00 58.88 195 A 1 
ATOM   1523 N NH1 . ARG   A 1 195 ? -13.542 35.621  -2.057  1.00 53.44 195 A 1 
ATOM   1524 N NH2 . ARG   A 1 195 ? -15.131 35.012  -0.604  1.00 51.85 195 A 1 
ATOM   1525 N N   . ASP   A 1 196 ? -12.537 29.640  -7.609  1.00 92.13 196 A 1 
ATOM   1526 C CA  . ASP   A 1 196 ? -12.471 29.553  -9.071  1.00 91.87 196 A 1 
ATOM   1527 C C   . ASP   A 1 196 ? -13.139 28.269  -9.583  1.00 92.26 196 A 1 
ATOM   1528 O O   . ASP   A 1 196 ? -13.913 28.311  -10.540 1.00 90.85 196 A 1 
ATOM   1529 C CB  . ASP   A 1 196 ? -11.019 29.613  -9.543  1.00 91.06 196 A 1 
ATOM   1530 C CG  . ASP   A 1 196 ? -10.304 30.937  -9.281  1.00 88.74 196 A 1 
ATOM   1531 O OD1 . ASP   A 1 196 ? -10.916 31.946  -8.867  1.00 83.89 196 A 1 
ATOM   1532 O OD2 . ASP   A 1 196 ? -9.067  30.948  -9.457  1.00 84.18 196 A 1 
ATOM   1533 N N   . LEU   A 1 197 ? -12.904 27.138  -8.911  1.00 91.79 197 A 1 
ATOM   1534 C CA  . LEU   A 1 197 ? -13.548 25.861  -9.235  1.00 91.50 197 A 1 
ATOM   1535 C C   . LEU   A 1 197 ? -15.072 25.934  -9.054  1.00 91.57 197 A 1 
ATOM   1536 O O   . LEU   A 1 197 ? -15.817 25.514  -9.938  1.00 90.64 197 A 1 
ATOM   1537 C CB  . LEU   A 1 197 ? -12.942 24.744  -8.363  1.00 91.38 197 A 1 
ATOM   1538 C CG  . LEU   A 1 197 ? -11.500 24.353  -8.748  1.00 89.97 197 A 1 
ATOM   1539 C CD1 . LEU   A 1 197 ? -10.884 23.489  -7.649  1.00 86.85 197 A 1 
ATOM   1540 C CD2 . LEU   A 1 197 ? -11.455 23.562  -10.056 1.00 86.55 197 A 1 
ATOM   1541 N N   . GLN   A 1 198 ? -15.553 26.522  -7.954  1.00 91.51 198 A 1 
ATOM   1542 C CA  . GLN   A 1 198 ? -16.985 26.725  -7.713  1.00 90.85 198 A 1 
ATOM   1543 C C   . GLN   A 1 198 ? -17.610 27.663  -8.755  1.00 91.16 198 A 1 
ATOM   1544 O O   . GLN   A 1 198 ? -18.680 27.367  -9.285  1.00 90.10 198 A 1 
ATOM   1545 C CB  . GLN   A 1 198 ? -17.194 27.279  -6.301  1.00 89.58 198 A 1 
ATOM   1546 C CG  . GLN   A 1 198 ? -16.998 26.205  -5.223  1.00 85.50 198 A 1 
ATOM   1547 C CD  . GLN   A 1 198 ? -17.140 26.762  -3.809  1.00 84.32 198 A 1 
ATOM   1548 O OE1 . GLN   A 1 198 ? -16.831 27.907  -3.515  1.00 77.71 198 A 1 
ATOM   1549 N NE2 . GLN   A 1 198 ? -17.617 25.963  -2.883  1.00 75.67 198 A 1 
ATOM   1550 N N   . ASN   A 1 199 ? -16.934 28.755  -9.102  1.00 91.55 199 A 1 
ATOM   1551 C CA  . ASN   A 1 199 ? -17.395 29.689  -10.135 1.00 91.14 199 A 1 
ATOM   1552 C C   . ASN   A 1 199 ? -17.454 29.035  -11.524 1.00 90.80 199 A 1 
ATOM   1553 O O   . ASN   A 1 199 ? -18.310 29.389  -12.331 1.00 88.84 199 A 1 
ATOM   1554 C CB  . ASN   A 1 199 ? -16.460 30.906  -10.164 1.00 90.66 199 A 1 
ATOM   1555 C CG  . ASN   A 1 199 ? -16.610 31.836  -8.969  1.00 86.06 199 A 1 
ATOM   1556 O OD1 . ASN   A 1 199 ? -17.595 31.864  -8.263  1.00 79.76 199 A 1 
ATOM   1557 N ND2 . ASN   A 1 199 ? -15.621 32.676  -8.746  1.00 78.34 199 A 1 
ATOM   1558 N N   . ALA   A 1 200 ? -16.578 28.066  -11.793 1.00 90.52 200 A 1 
ATOM   1559 C CA  . ALA   A 1 200 ? -16.610 27.255  -13.011 1.00 89.28 200 A 1 
ATOM   1560 C C   . ALA   A 1 200 ? -17.673 26.133  -12.983 1.00 89.12 200 A 1 
ATOM   1561 O O   . ALA   A 1 200 ? -17.810 25.400  -13.961 1.00 86.44 200 A 1 
ATOM   1562 C CB  . ALA   A 1 200 ? -15.201 26.717  -13.270 1.00 88.40 200 A 1 
ATOM   1563 N N   . GLY   A 1 201 ? -18.424 25.995  -11.886 1.00 89.20 201 A 1 
ATOM   1564 C CA  . GLY   A 1 201 ? -19.521 25.033  -11.737 1.00 88.47 201 A 1 
ATOM   1565 C C   . GLY   A 1 201 ? -19.115 23.676  -11.161 1.00 89.00 201 A 1 
ATOM   1566 O O   . GLY   A 1 201 ? -19.936 22.758  -11.159 1.00 85.96 201 A 1 
ATOM   1567 N N   . TYR   A 1 202 ? -17.878 23.520  -10.671 1.00 89.75 202 A 1 
ATOM   1568 C CA  . TYR   A 1 202 ? -17.449 22.275  -10.032 1.00 89.56 202 A 1 
ATOM   1569 C C   . TYR   A 1 202 ? -18.010 22.149  -8.613  1.00 89.94 202 A 1 
ATOM   1570 O O   . TYR   A 1 202 ? -17.988 23.097  -7.825  1.00 88.14 202 A 1 
ATOM   1571 C CB  . TYR   A 1 202 ? -15.923 22.164  -10.015 1.00 88.70 202 A 1 
ATOM   1572 C CG  . TYR   A 1 202 ? -15.316 21.994  -11.388 1.00 88.57 202 A 1 
ATOM   1573 C CD1 . TYR   A 1 202 ? -15.355 20.742  -12.025 1.00 83.70 202 A 1 
ATOM   1574 C CD2 . TYR   A 1 202 ? -14.733 23.090  -12.055 1.00 84.13 202 A 1 
ATOM   1575 C CE1 . TYR   A 1 202 ? -14.820 20.579  -13.312 1.00 82.08 202 A 1 
ATOM   1576 C CE2 . TYR   A 1 202 ? -14.199 22.939  -13.345 1.00 81.75 202 A 1 
ATOM   1577 C CZ  . TYR   A 1 202 ? -14.247 21.679  -13.972 1.00 83.66 202 A 1 
ATOM   1578 O OH  . TYR   A 1 202 ? -13.734 21.531  -15.233 1.00 81.67 202 A 1 
ATOM   1579 N N   . HIS   A 1 203 ? -18.456 20.930  -8.270  1.00 90.93 203 A 1 
ATOM   1580 C CA  . HIS   A 1 203 ? -18.872 20.604  -6.910  1.00 90.46 203 A 1 
ATOM   1581 C C   . HIS   A 1 203 ? -17.647 20.243  -6.061  1.00 90.50 203 A 1 
ATOM   1582 O O   . HIS   A 1 203 ? -17.038 19.190  -6.257  1.00 88.57 203 A 1 
ATOM   1583 C CB  . HIS   A 1 203 ? -19.911 19.482  -6.951  1.00 88.78 203 A 1 
ATOM   1584 C CG  . HIS   A 1 203 ? -20.584 19.287  -5.624  1.00 81.57 203 A 1 
ATOM   1585 N ND1 . HIS   A 1 203 ? -21.485 20.156  -5.039  1.00 69.71 203 A 1 
ATOM   1586 C CD2 . HIS   A 1 203 ? -20.413 18.239  -4.758  1.00 68.53 203 A 1 
ATOM   1587 C CE1 . HIS   A 1 203 ? -21.845 19.641  -3.854  1.00 65.97 203 A 1 
ATOM   1588 N NE2 . HIS   A 1 203 ? -21.223 18.476  -3.648  1.00 67.30 203 A 1 
ATOM   1589 N N   . VAL   A 1 204 ? -17.284 21.104  -5.119  1.00 89.26 204 A 1 
ATOM   1590 C CA  . VAL   A 1 204 ? -16.159 20.884  -4.198  1.00 89.05 204 A 1 
ATOM   1591 C C   . VAL   A 1 204 ? -16.649 20.084  -2.991  1.00 88.15 204 A 1 
ATOM   1592 O O   . VAL   A 1 204 ? -17.523 20.538  -2.257  1.00 85.82 204 A 1 
ATOM   1593 C CB  . VAL   A 1 204 ? -15.494 22.213  -3.786  1.00 88.35 204 A 1 
ATOM   1594 C CG1 . VAL   A 1 204 ? -14.287 21.972  -2.873  1.00 83.75 204 A 1 
ATOM   1595 C CG2 . VAL   A 1 204 ? -14.999 22.992  -5.016  1.00 84.18 204 A 1 
ATOM   1596 N N   . LEU   A 1 205 ? -16.074 18.894  -2.790  1.00 86.82 205 A 1 
ATOM   1597 C CA  . LEU   A 1 205 ? -16.364 18.004  -1.659  1.00 84.43 205 A 1 
ATOM   1598 C C   . LEU   A 1 205 ? -15.459 18.295  -0.456  1.00 83.42 205 A 1 
ATOM   1599 O O   . LEU   A 1 205 ? -15.889 18.187  0.692   1.00 79.10 205 A 1 
ATOM   1600 C CB  . LEU   A 1 205 ? -16.175 16.541  -2.100  1.00 82.45 205 A 1 
ATOM   1601 C CG  . LEU   A 1 205 ? -17.080 16.062  -3.250  1.00 79.95 205 A 1 
ATOM   1602 C CD1 . LEU   A 1 205 ? -16.719 14.617  -3.600  1.00 75.38 205 A 1 
ATOM   1603 C CD2 . LEU   A 1 205 ? -18.561 16.110  -2.873  1.00 74.84 205 A 1 
ATOM   1604 N N   . TRP   A 1 206 ? -14.205 18.647  -0.719  1.00 80.08 206 A 1 
ATOM   1605 C CA  . TRP   A 1 206 ? -13.205 18.968  0.302   1.00 78.48 206 A 1 
ATOM   1606 C C   . TRP   A 1 206 ? -12.359 20.173  -0.133  1.00 76.85 206 A 1 
ATOM   1607 O O   . TRP   A 1 206 ? -11.963 20.252  -1.292  1.00 71.05 206 A 1 
ATOM   1608 C CB  . TRP   A 1 206 ? -12.311 17.745  0.550   1.00 74.74 206 A 1 
ATOM   1609 C CG  . TRP   A 1 206 ? -11.332 17.945  1.659   1.00 71.32 206 A 1 
ATOM   1610 C CD1 . TRP   A 1 206 ? -10.064 18.384  1.519   1.00 63.84 206 A 1 
ATOM   1611 C CD2 . TRP   A 1 206 ? -11.567 17.814  3.096   1.00 67.38 206 A 1 
ATOM   1612 N NE1 . TRP   A 1 206 ? -9.485  18.537  2.776   1.00 61.70 206 A 1 
ATOM   1613 C CE2 . TRP   A 1 206 ? -10.383 18.203  3.770   1.00 64.43 206 A 1 
ATOM   1614 C CE3 . TRP   A 1 206 ? -12.674 17.419  3.881   1.00 61.80 206 A 1 
ATOM   1615 C CZ2 . TRP   A 1 206 ? -10.291 18.222  5.179   1.00 62.57 206 A 1 
ATOM   1616 C CZ3 . TRP   A 1 206 ? -12.582 17.427  5.288   1.00 56.68 206 A 1 
ATOM   1617 C CH2 . TRP   A 1 206 ? -11.405 17.834  5.928   1.00 57.76 206 A 1 
ATOM   1618 N N   . PRO   A 1 207 ? -11.992 21.086  0.813   1.00 75.93 207 A 1 
ATOM   1619 C CA  . PRO   A 1 207 ? -12.402 21.078  2.219   1.00 74.14 207 A 1 
ATOM   1620 C C   . PRO   A 1 207 ? -13.886 21.428  2.385   1.00 74.12 207 A 1 
ATOM   1621 O O   . PRO   A 1 207 ? -14.405 22.309  1.699   1.00 67.94 207 A 1 
ATOM   1622 C CB  . PRO   A 1 207 ? -11.489 22.093  2.909   1.00 66.40 207 A 1 
ATOM   1623 C CG  . PRO   A 1 207 ? -11.172 23.088  1.797   1.00 63.39 207 A 1 
ATOM   1624 C CD  . PRO   A 1 207 ? -11.124 22.217  0.546   1.00 67.84 207 A 1 
ATOM   1625 N N   . ASN   A 1 208 ? -14.558 20.753  3.317   1.00 70.36 208 A 1 
ATOM   1626 C CA  . ASN   A 1 208 ? -15.950 21.039  3.653   1.00 67.61 208 A 1 
ATOM   1627 C C   . ASN   A 1 208 ? -16.017 22.298  4.534   1.00 65.83 208 A 1 
ATOM   1628 O O   . ASN   A 1 208 ? -16.103 22.232  5.758   1.00 60.52 208 A 1 
ATOM   1629 C CB  . ASN   A 1 208 ? -16.593 19.791  4.278   1.00 61.74 208 A 1 
ATOM   1630 C CG  . ASN   A 1 208 ? -18.110 19.901  4.337   1.00 55.05 208 A 1 
ATOM   1631 O OD1 . ASN   A 1 208 ? -18.721 20.868  3.921   1.00 49.47 208 A 1 
ATOM   1632 N ND2 . ASN   A 1 208 ? -18.762 18.883  4.853   1.00 48.48 208 A 1 
ATOM   1633 N N   . LEU   A 1 209 ? -15.901 23.459  3.889   1.00 63.68 209 A 1 
ATOM   1634 C CA  . LEU   A 1 209 ? -15.921 24.746  4.572   1.00 61.19 209 A 1 
ATOM   1635 C C   . LEU   A 1 209 ? -17.367 25.133  4.902   1.00 59.64 209 A 1 
ATOM   1636 O O   . LEU   A 1 209 ? -18.198 25.228  3.993   1.00 53.99 209 A 1 
ATOM   1637 C CB  . LEU   A 1 209 ? -15.228 25.813  3.713   1.00 56.09 209 A 1 
ATOM   1638 C CG  . LEU   A 1 209 ? -13.699 25.647  3.639   1.00 51.10 209 A 1 
ATOM   1639 C CD1 . LEU   A 1 209 ? -13.142 26.540  2.532   1.00 46.90 209 A 1 
ATOM   1640 C CD2 . LEU   A 1 209 ? -13.011 26.034  4.953   1.00 47.60 209 A 1 
ATOM   1641 N N   . PRO   A 1 210 ? -17.680 25.420  6.186   1.00 51.07 210 A 1 
ATOM   1642 C CA  . PRO   A 1 210 ? -19.013 25.858  6.577   1.00 48.83 210 A 1 
ATOM   1643 C C   . PRO   A 1 210 ? -19.413 27.123  5.807   1.00 49.38 210 A 1 
ATOM   1644 O O   . PRO   A 1 210 ? -18.669 28.101  5.761   1.00 46.23 210 A 1 
ATOM   1645 C CB  . PRO   A 1 210 ? -18.971 26.088  8.097   1.00 44.34 210 A 1 
ATOM   1646 C CG  . PRO   A 1 210 ? -17.554 25.764  8.545   1.00 43.77 210 A 1 
ATOM   1647 C CD  . PRO   A 1 210 ? -16.766 25.374  7.306   1.00 47.68 210 A 1 
ATOM   1648 N N   . GLY   A 1 211 ? -20.605 27.095  5.194   1.00 47.18 211 A 1 
ATOM   1649 C CA  . GLY   A 1 211 ? -21.174 28.224  4.451   1.00 45.10 211 A 1 
ATOM   1650 C C   . GLY   A 1 211 ? -20.620 28.457  3.038   1.00 45.53 211 A 1 
ATOM   1651 O O   . GLY   A 1 211 ? -21.108 29.356  2.352   1.00 42.41 211 A 1 
ATOM   1652 N N   . VAL   A 1 212 ? -19.631 27.676  2.586   1.00 50.61 212 A 1 
ATOM   1653 C CA  . VAL   A 1 212 ? -19.114 27.768  1.204   1.00 48.59 212 A 1 
ATOM   1654 C C   . VAL   A 1 212 ? -19.705 26.677  0.309   1.00 47.62 212 A 1 
ATOM   1655 O O   . VAL   A 1 212 ? -19.982 26.923  -0.862  1.00 44.92 212 A 1 
ATOM   1656 C CB  . VAL   A 1 212 ? -17.572 27.755  1.172   1.00 46.40 212 A 1 
ATOM   1657 C CG1 . VAL   A 1 212 ? -17.037 28.016  -0.234  1.00 43.58 212 A 1 
ATOM   1658 C CG2 . VAL   A 1 212 ? -16.980 28.839  2.079   1.00 44.19 212 A 1 
ATOM   1659 N N   . THR   A 1 213 ? -19.949 25.496  0.858   1.00 46.78 213 A 1 
ATOM   1660 C CA  . THR   A 1 213 ? -20.767 24.466  0.208   1.00 44.90 213 A 1 
ATOM   1661 C C   . THR   A 1 213 ? -22.241 24.847  0.345   1.00 43.57 213 A 1 
ATOM   1662 O O   . THR   A 1 213 ? -22.899 24.476  1.314   1.00 40.64 213 A 1 
ATOM   1663 C CB  . THR   A 1 213 ? -20.505 23.078  0.819   1.00 42.54 213 A 1 
ATOM   1664 O OG1 . THR   A 1 213 ? -20.569 23.133  2.225   1.00 39.94 213 A 1 
ATOM   1665 C CG2 . THR   A 1 213 ? -19.118 22.562  0.437   1.00 39.43 213 A 1 
ATOM   1666 N N   . SER   A 1 214 ? -22.735 25.646  -0.582  1.00 37.81 214 A 1 
ATOM   1667 C CA  . SER   A 1 214 ? -24.167 25.883  -0.793  1.00 36.16 214 A 1 
ATOM   1668 C C   . SER   A 1 214 ? -24.810 24.709  -1.513  1.00 34.95 214 A 1 
ATOM   1669 O O   . SER   A 1 214 ? -24.201 24.236  -2.496  1.00 31.63 214 A 1 
ATOM   1670 C CB  . SER   A 1 214 ? -24.382 27.143  -1.631  1.00 33.66 214 A 1 
ATOM   1671 O OG  . SER   A 1 214 ? -23.766 26.933  -2.876  1.00 31.82 214 A 1 
ATOM   1672 O OXT . SER   A 1 214 ? -25.945 24.328  -1.080  1.00 30.10 214 A 1 
ATOM   1673 N N   . MET   B 2 1   ? -9.790  9.954   -0.193  1.00 72.44 1   B 1 
ATOM   1674 C CA  . MET   B 2 1   ? -10.824 8.988   0.249   1.00 78.55 1   B 1 
ATOM   1675 C C   . MET   B 2 1   ? -10.794 8.904   1.768   1.00 81.95 1   B 1 
ATOM   1676 O O   . MET   B 2 1   ? -9.708  8.870   2.338   1.00 80.47 1   B 1 
ATOM   1677 C CB  . MET   B 2 1   ? -10.572 7.620   -0.399  1.00 73.66 1   B 1 
ATOM   1678 C CG  . MET   B 2 1   ? -11.589 6.550   0.004   1.00 67.43 1   B 1 
ATOM   1679 S SD  . MET   B 2 1   ? -11.242 4.910   -0.697  1.00 62.82 1   B 1 
ATOM   1680 C CE  . MET   B 2 1   ? -11.877 5.093   -2.370  1.00 56.92 1   B 1 
ATOM   1681 N N   . LEU   B 2 2   ? -11.966 8.858   2.421   1.00 83.27 2   B 1 
ATOM   1682 C CA  . LEU   B 2 2   ? -12.059 8.709   3.873   1.00 86.02 2   B 1 
ATOM   1683 C C   . LEU   B 2 2   ? -11.914 7.239   4.280   1.00 89.30 2   B 1 
ATOM   1684 O O   . LEU   B 2 2   ? -12.309 6.330   3.547   1.00 89.52 2   B 1 
ATOM   1685 C CB  . LEU   B 2 2   ? -13.377 9.303   4.388   1.00 83.28 2   B 1 
ATOM   1686 C CG  . LEU   B 2 2   ? -13.562 10.811  4.140   1.00 80.00 2   B 1 
ATOM   1687 C CD1 . LEU   B 2 2   ? -14.943 11.238  4.624   1.00 76.37 2   B 1 
ATOM   1688 C CD2 . LEU   B 2 2   ? -12.507 11.648  4.864   1.00 75.66 2   B 1 
ATOM   1689 N N   . VAL   B 2 3   ? -11.391 7.008   5.488   1.00 92.37 3   B 1 
ATOM   1690 C CA  . VAL   B 2 3   ? -11.258 5.667   6.076   1.00 94.42 3   B 1 
ATOM   1691 C C   . VAL   B 2 3   ? -12.597 4.925   6.110   1.00 94.40 3   B 1 
ATOM   1692 O O   . VAL   B 2 3   ? -12.637 3.740   5.792   1.00 94.11 3   B 1 
ATOM   1693 C CB  . VAL   B 2 3   ? -10.641 5.772   7.479   1.00 95.44 3   B 1 
ATOM   1694 C CG1 . VAL   B 2 3   ? -10.821 4.502   8.309   1.00 94.51 3   B 1 
ATOM   1695 C CG2 . VAL   B 2 3   ? -9.141  6.035   7.364   1.00 94.27 3   B 1 
ATOM   1696 N N   . GLU   B 2 4   ? -13.700 5.604   6.415   1.00 95.53 4   B 1 
ATOM   1697 C CA  . GLU   B 2 4   ? -15.038 4.994   6.469   1.00 94.58 4   B 1 
ATOM   1698 C C   . GLU   B 2 4   ? -15.490 4.373   5.138   1.00 94.89 4   B 1 
ATOM   1699 O O   . GLU   B 2 4   ? -16.281 3.433   5.131   1.00 93.92 4   B 1 
ATOM   1700 C CB  . GLU   B 2 4   ? -16.067 6.014   6.974   1.00 92.33 4   B 1 
ATOM   1701 C CG  . GLU   B 2 4   ? -16.318 7.191   6.017   1.00 87.12 4   B 1 
ATOM   1702 C CD  . GLU   B 2 4   ? -17.330 8.217   6.555   1.00 86.38 4   B 1 
ATOM   1703 O OE1 . GLU   B 2 4   ? -17.603 9.191   5.820   1.00 79.58 4   B 1 
ATOM   1704 O OE2 . GLU   B 2 4   ? -17.841 8.026   7.687   1.00 81.67 4   B 1 
ATOM   1705 N N   . GLN   B 2 5   ? -14.939 4.840   4.007   1.00 91.83 5   B 1 
ATOM   1706 C CA  . GLN   B 2 5   ? -15.239 4.326   2.668   1.00 90.11 5   B 1 
ATOM   1707 C C   . GLN   B 2 5   ? -14.401 3.088   2.312   1.00 91.53 5   B 1 
ATOM   1708 O O   . GLN   B 2 5   ? -14.804 2.295   1.464   1.00 90.65 5   B 1 
ATOM   1709 C CB  . GLN   B 2 5   ? -14.996 5.440   1.639   1.00 87.15 5   B 1 
ATOM   1710 C CG  . GLN   B 2 5   ? -15.908 6.661   1.837   1.00 81.21 5   B 1 
ATOM   1711 C CD  . GLN   B 2 5   ? -15.548 7.833   0.921   1.00 75.93 5   B 1 
ATOM   1712 O OE1 . GLN   B 2 5   ? -14.434 7.989   0.463   1.00 68.44 5   B 1 
ATOM   1713 N NE2 . GLN   B 2 5   ? -16.483 8.710   0.637   1.00 65.51 5   B 1 
ATOM   1714 N N   . ALA   B 2 6   ? -13.234 2.906   2.944   1.00 92.56 6   B 1 
ATOM   1715 C CA  . ALA   B 2 6   ? -12.295 1.819   2.659   1.00 94.02 6   B 1 
ATOM   1716 C C   . ALA   B 2 6   ? -12.259 0.728   3.741   1.00 95.88 6   B 1 
ATOM   1717 O O   . ALA   B 2 6   ? -11.858 -0.407  3.464   1.00 95.86 6   B 1 
ATOM   1718 C CB  . ALA   B 2 6   ? -10.907 2.436   2.446   1.00 92.76 6   B 1 
ATOM   1719 N N   . MET   B 2 7   ? -12.674 1.049   4.963   1.00 97.22 7   B 1 
ATOM   1720 C CA  . MET   B 2 7   ? -12.659 0.140   6.106   1.00 97.78 7   B 1 
ATOM   1721 C C   . MET   B 2 7   ? -13.644 -1.023  5.939   1.00 97.72 7   B 1 
ATOM   1722 O O   . MET   B 2 7   ? -14.593 -0.979  5.151   1.00 97.24 7   B 1 
ATOM   1723 C CB  . MET   B 2 7   ? -12.885 0.912   7.418   1.00 97.68 7   B 1 
ATOM   1724 C CG  . MET   B 2 7   ? -14.335 1.367   7.641   1.00 97.41 7   B 1 
ATOM   1725 S SD  . MET   B 2 7   ? -14.582 2.236   9.219   1.00 97.06 7   B 1 
ATOM   1726 C CE  . MET   B 2 7   ? -16.357 2.528   9.142   1.00 94.91 7   B 1 
ATOM   1727 N N   . LYS   B 2 8   ? -13.438 -2.085  6.723   1.00 98.08 8   B 1 
ATOM   1728 C CA  . LYS   B 2 8   ? -14.386 -3.200  6.833   1.00 98.27 8   B 1 
ATOM   1729 C C   . LYS   B 2 8   ? -15.255 -3.054  8.077   1.00 98.56 8   B 1 
ATOM   1730 O O   . LYS   B 2 8   ? -14.755 -2.899  9.183   1.00 98.39 8   B 1 
ATOM   1731 C CB  . LYS   B 2 8   ? -13.662 -4.549  6.796   1.00 97.73 8   B 1 
ATOM   1732 C CG  . LYS   B 2 8   ? -12.983 -4.845  5.449   1.00 91.58 8   B 1 
ATOM   1733 C CD  . LYS   B 2 8   ? -13.976 -4.915  4.288   1.00 87.18 8   B 1 
ATOM   1734 C CE  . LYS   B 2 8   ? -13.262 -5.358  3.015   1.00 81.24 8   B 1 
ATOM   1735 N NZ  . LYS   B 2 8   ? -14.163 -5.295  1.845   1.00 72.43 8   B 1 
ATOM   1736 N N   . ALA   B 2 9   ? -16.559 -3.165  7.860   1.00 98.05 9   B 1 
ATOM   1737 C CA  . ALA   B 2 9   ? -17.573 -3.247  8.897   1.00 97.87 9   B 1 
ATOM   1738 C C   . ALA   B 2 9   ? -18.704 -4.187  8.425   1.00 97.51 9   B 1 
ATOM   1739 O O   . ALA   B 2 9   ? -19.001 -4.221  7.234   1.00 93.03 9   B 1 
ATOM   1740 C CB  . ALA   B 2 9   ? -18.086 -1.835  9.199   1.00 96.66 9   B 1 
ATOM   1741 N N   . PRO   B 2 10  ? -19.361 -4.975  9.313   1.00 97.68 10  B 1 
ATOM   1742 C CA  . PRO   B 2 10  ? -19.038 -5.124  10.729  1.00 97.64 10  B 1 
ATOM   1743 C C   . PRO   B 2 10  ? -17.687 -5.818  10.957  1.00 98.20 10  B 1 
ATOM   1744 O O   . PRO   B 2 10  ? -17.217 -6.587  10.113  1.00 97.24 10  B 1 
ATOM   1745 C CB  . PRO   B 2 10  ? -20.197 -5.935  11.312  1.00 95.92 10  B 1 
ATOM   1746 C CG  . PRO   B 2 10  ? -20.625 -6.811  10.133  1.00 92.90 10  B 1 
ATOM   1747 C CD  . PRO   B 2 10  ? -20.426 -5.888  8.938   1.00 95.81 10  B 1 
ATOM   1748 N N   . VAL   B 2 11  ? -17.078 -5.562  12.111  1.00 98.49 11  B 1 
ATOM   1749 C CA  . VAL   B 2 11  ? -15.789 -6.147  12.499  1.00 98.72 11  B 1 
ATOM   1750 C C   . VAL   B 2 11  ? -16.017 -7.490  13.181  1.00 98.75 11  B 1 
ATOM   1751 O O   . VAL   B 2 11  ? -16.848 -7.609  14.075  1.00 98.51 11  B 1 
ATOM   1752 C CB  . VAL   B 2 11  ? -14.979 -5.195  13.399  1.00 98.59 11  B 1 
ATOM   1753 C CG1 . VAL   B 2 11  ? -13.553 -5.710  13.604  1.00 97.75 11  B 1 
ATOM   1754 C CG2 . VAL   B 2 11  ? -14.871 -3.790  12.791  1.00 97.66 11  B 1 
ATOM   1755 N N   . ILE   B 2 12  ? -15.256 -8.515  12.779  1.00 98.75 12  B 1 
ATOM   1756 C CA  . ILE   B 2 12  ? -15.183 -9.789  13.498  1.00 98.76 12  B 1 
ATOM   1757 C C   . ILE   B 2 12  ? -14.295 -9.563  14.718  1.00 98.83 12  B 1 
ATOM   1758 O O   . ILE   B 2 12  ? -13.140 -9.156  14.574  1.00 98.71 12  B 1 
ATOM   1759 C CB  . ILE   B 2 12  ? -14.660 -10.914 12.592  1.00 98.59 12  B 1 
ATOM   1760 C CG1 . ILE   B 2 12  ? -15.595 -11.112 11.372  1.00 97.50 12  B 1 
ATOM   1761 C CG2 . ILE   B 2 12  ? -14.533 -12.228 13.383  1.00 97.83 12  B 1 
ATOM   1762 C CD1 . ILE   B 2 12  ? -14.891 -11.791 10.200  1.00 89.03 12  B 1 
ATOM   1763 N N   . THR   B 2 13  ? -14.825 -9.806  15.914  1.00 98.77 13  B 1 
ATOM   1764 C CA  . THR   B 2 13  ? -14.173 -9.483  17.186  1.00 98.79 13  B 1 
ATOM   1765 C C   . THR   B 2 13  ? -14.127 -10.673 18.134  1.00 98.77 13  B 1 
ATOM   1766 O O   . THR   B 2 13  ? -14.869 -11.645 17.982  1.00 98.37 13  B 1 
ATOM   1767 C CB  . THR   B 2 13  ? -14.858 -8.296  17.885  1.00 98.50 13  B 1 
ATOM   1768 O OG1 . THR   B 2 13  ? -16.208 -8.584  18.175  1.00 96.44 13  B 1 
ATOM   1769 C CG2 . THR   B 2 13  ? -14.820 -7.014  17.060  1.00 96.01 13  B 1 
ATOM   1770 N N   . LEU   B 2 14  ? -13.268 -10.566 19.138  1.00 98.77 14  B 1 
ATOM   1771 C CA  . LEU   B 2 14  ? -13.188 -11.468 20.283  1.00 98.72 14  B 1 
ATOM   1772 C C   . LEU   B 2 14  ? -13.607 -10.745 21.566  1.00 98.80 14  B 1 
ATOM   1773 O O   . LEU   B 2 14  ? -13.549 -9.520  21.671  1.00 98.52 14  B 1 
ATOM   1774 C CB  . LEU   B 2 14  ? -11.755 -12.000 20.416  1.00 98.17 14  B 1 
ATOM   1775 C CG  . LEU   B 2 14  ? -11.297 -12.924 19.276  1.00 96.69 14  B 1 
ATOM   1776 C CD1 . LEU   B 2 14  ? -9.799  -13.162 19.404  1.00 95.36 14  B 1 
ATOM   1777 C CD2 . LEU   B 2 14  ? -12.013 -14.273 19.319  1.00 95.30 14  B 1 
ATOM   1778 N N   . ARG   B 2 15  ? -13.966 -11.542 22.585  1.00 98.70 15  B 1 
ATOM   1779 C CA  . ARG   B 2 15  ? -13.967 -11.113 23.989  1.00 98.64 15  B 1 
ATOM   1780 C C   . ARG   B 2 15  ? -12.610 -11.441 24.611  1.00 98.67 15  B 1 
ATOM   1781 O O   . ARG   B 2 15  ? -11.949 -12.380 24.177  1.00 98.06 15  B 1 
ATOM   1782 C CB  . ARG   B 2 15  ? -15.101 -11.799 24.763  1.00 98.22 15  B 1 
ATOM   1783 C CG  . ARG   B 2 15  ? -16.504 -11.496 24.222  1.00 95.70 15  B 1 
ATOM   1784 C CD  . ARG   B 2 15  ? -16.791 -9.996  24.255  1.00 91.89 15  B 1 
ATOM   1785 N NE  . ARG   B 2 15  ? -18.201 -9.722  23.933  1.00 86.90 15  B 1 
ATOM   1786 C CZ  . ARG   B 2 15  ? -18.704 -8.521  23.773  1.00 82.48 15  B 1 
ATOM   1787 N NH1 . ARG   B 2 15  ? -17.958 -7.456  23.852  1.00 75.15 15  B 1 
ATOM   1788 N NH2 . ARG   B 2 15  ? -19.971 -8.361  23.523  1.00 76.76 15  B 1 
ATOM   1789 N N   . ALA   B 2 16  ? -12.223 -10.735 25.668  1.00 98.61 16  B 1 
ATOM   1790 C CA  . ALA   B 2 16  ? -10.977 -11.001 26.398  1.00 98.55 16  B 1 
ATOM   1791 C C   . ALA   B 2 16  ? -10.911 -12.424 26.992  1.00 98.56 16  B 1 
ATOM   1792 O O   . ALA   B 2 16  ? -9.822  -12.946 27.225  1.00 97.86 16  B 1 
ATOM   1793 C CB  . ALA   B 2 16  ? -10.838 -9.942  27.495  1.00 97.99 16  B 1 
ATOM   1794 N N   . THR   B 2 17  ? -12.069 -13.055 27.200  1.00 98.53 17  B 1 
ATOM   1795 C CA  . THR   B 2 17  ? -12.216 -14.417 27.733  1.00 98.42 17  B 1 
ATOM   1796 C C   . THR   B 2 17  ? -12.237 -15.508 26.661  1.00 98.46 17  B 1 
ATOM   1797 O O   . THR   B 2 17  ? -12.192 -16.681 27.025  1.00 97.66 17  B 1 
ATOM   1798 C CB  . THR   B 2 17  ? -13.500 -14.528 28.564  1.00 97.77 17  B 1 
ATOM   1799 O OG1 . THR   B 2 17  ? -14.615 -14.124 27.791  1.00 92.85 17  B 1 
ATOM   1800 C CG2 . THR   B 2 17  ? -13.454 -13.632 29.801  1.00 91.69 17  B 1 
ATOM   1801 N N   . ASN   B 2 18  ? -12.345 -15.172 25.361  1.00 98.60 18  B 1 
ATOM   1802 C CA  . ASN   B 2 18  ? -12.228 -16.179 24.304  1.00 98.59 18  B 1 
ATOM   1803 C C   . ASN   B 2 18  ? -10.838 -16.820 24.345  1.00 98.63 18  B 1 
ATOM   1804 O O   . ASN   B 2 18  ? -9.866  -16.182 24.753  1.00 98.35 18  B 1 
ATOM   1805 C CB  . ASN   B 2 18  ? -12.519 -15.575 22.926  1.00 98.42 18  B 1 
ATOM   1806 C CG  . ASN   B 2 18  ? -13.996 -15.328 22.681  1.00 97.92 18  B 1 
ATOM   1807 O OD1 . ASN   B 2 18  ? -14.431 -14.211 22.500  1.00 89.01 18  B 1 
ATOM   1808 N ND2 . ASN   B 2 18  ? -14.801 -16.369 22.647  1.00 88.77 18  B 1 
ATOM   1809 N N   . THR   B 2 19  ? -10.751 -18.072 23.909  1.00 98.48 19  B 1 
ATOM   1810 C CA  . THR   B 2 19  ? -9.498  -18.831 23.935  1.00 98.51 19  B 1 
ATOM   1811 C C   . THR   B 2 19  ? -8.648  -18.580 22.689  1.00 98.59 19  B 1 
ATOM   1812 O O   . THR   B 2 19  ? -9.135  -18.144 21.642  1.00 98.32 19  B 1 
ATOM   1813 C CB  . THR   B 2 19  ? -9.761  -20.331 24.120  1.00 98.06 19  B 1 
ATOM   1814 O OG1 . THR   B 2 19  ? -10.453 -20.846 23.010  1.00 95.27 19  B 1 
ATOM   1815 C CG2 . THR   B 2 19  ? -10.578 -20.636 25.377  1.00 94.38 19  B 1 
ATOM   1816 N N   . ILE   B 2 20  ? -7.360  -18.912 22.774  1.00 98.36 20  B 1 
ATOM   1817 C CA  . ILE   B 2 20  ? -6.451  -18.933 21.617  1.00 98.32 20  B 1 
ATOM   1818 C C   . ILE   B 2 20  ? -6.988  -19.881 20.528  1.00 98.33 20  B 1 
ATOM   1819 O O   . ILE   B 2 20  ? -6.944  -19.537 19.346  1.00 98.12 20  B 1 
ATOM   1820 C CB  . ILE   B 2 20  ? -5.026  -19.318 22.083  1.00 98.05 20  B 1 
ATOM   1821 C CG1 . ILE   B 2 20  ? -4.447  -18.189 22.970  1.00 97.29 20  B 1 
ATOM   1822 C CG2 . ILE   B 2 20  ? -4.098  -19.598 20.887  1.00 97.50 20  B 1 
ATOM   1823 C CD1 . ILE   B 2 20  ? -3.126  -18.534 23.665  1.00 95.64 20  B 1 
ATOM   1824 N N   . ALA   B 2 21  ? -7.564  -21.031 20.908  1.00 98.18 21  B 1 
ATOM   1825 C CA  . ALA   B 2 21  ? -8.172  -21.978 19.967  1.00 98.05 21  B 1 
ATOM   1826 C C   . ALA   B 2 21  ? -9.353  -21.362 19.195  1.00 98.22 21  B 1 
ATOM   1827 O O   . ALA   B 2 21  ? -9.422  -21.485 17.971  1.00 97.99 21  B 1 
ATOM   1828 C CB  . ALA   B 2 21  ? -8.608  -23.233 20.735  1.00 97.44 21  B 1 
ATOM   1829 N N   . GLU   B 2 22  ? -10.249 -20.648 19.881  1.00 98.42 22  B 1 
ATOM   1830 C CA  . GLU   B 2 22  ? -11.376 -19.939 19.252  1.00 98.49 22  B 1 
ATOM   1831 C C   . GLU   B 2 22  ? -10.884 -18.840 18.295  1.00 98.60 22  B 1 
ATOM   1832 O O   . GLU   B 2 22  ? -11.398 -18.706 17.183  1.00 98.43 22  B 1 
ATOM   1833 C CB  . GLU   B 2 22  ? -12.272 -19.316 20.333  1.00 98.38 22  B 1 
ATOM   1834 C CG  . GLU   B 2 22  ? -13.096 -20.360 21.107  1.00 96.85 22  B 1 
ATOM   1835 C CD  . GLU   B 2 22  ? -13.817 -19.749 22.320  1.00 96.97 22  B 1 
ATOM   1836 O OE1 . GLU   B 2 22  ? -14.939 -20.203 22.635  1.00 91.99 22  B 1 
ATOM   1837 O OE2 . GLU   B 2 22  ? -13.249 -18.822 22.938  1.00 93.55 22  B 1 
ATOM   1838 N N   . ALA   B 2 23  ? -9.840  -18.102 18.681  1.00 98.69 23  B 1 
ATOM   1839 C CA  . ALA   B 2 23  ? -9.230  -17.088 17.828  1.00 98.71 23  B 1 
ATOM   1840 C C   . ALA   B 2 23  ? -8.633  -17.699 16.547  1.00 98.66 23  B 1 
ATOM   1841 O O   . ALA   B 2 23  ? -8.918  -17.223 15.447  1.00 98.43 23  B 1 
ATOM   1842 C CB  . ALA   B 2 23  ? -8.179  -16.329 18.643  1.00 98.61 23  B 1 
ATOM   1843 N N   . LEU   B 2 24  ? -7.876  -18.794 16.665  1.00 98.37 24  B 1 
ATOM   1844 C CA  . LEU   B 2 24  ? -7.322  -19.532 15.521  1.00 98.01 24  B 1 
ATOM   1845 C C   . LEU   B 2 24  ? -8.421  -20.036 14.577  1.00 97.96 24  B 1 
ATOM   1846 O O   . LEU   B 2 24  ? -8.283  -19.949 13.353  1.00 97.43 24  B 1 
ATOM   1847 C CB  . LEU   B 2 24  ? -6.487  -20.718 16.038  1.00 97.54 24  B 1 
ATOM   1848 C CG  . LEU   B 2 24  ? -5.114  -20.330 16.620  1.00 96.58 24  B 1 
ATOM   1849 C CD1 . LEU   B 2 24  ? -4.517  -21.529 17.357  1.00 95.06 24  B 1 
ATOM   1850 C CD2 . LEU   B 2 24  ? -4.139  -19.910 15.521  1.00 94.73 24  B 1 
ATOM   1851 N N   . GLN   B 2 25  ? -9.540  -20.527 15.135  1.00 98.26 25  B 1 
ATOM   1852 C CA  . GLN   B 2 25  ? -10.681 -20.995 14.350  1.00 98.21 25  B 1 
ATOM   1853 C C   . GLN   B 2 25  ? -11.329 -19.848 13.561  1.00 98.38 25  B 1 
ATOM   1854 O O   . GLN   B 2 25  ? -11.581 -20.001 12.363  1.00 97.94 25  B 1 
ATOM   1855 C CB  . GLN   B 2 25  ? -11.675 -21.697 15.281  1.00 97.60 25  B 1 
ATOM   1856 C CG  . GLN   B 2 25  ? -12.784 -22.415 14.483  1.00 87.39 25  B 1 
ATOM   1857 C CD  . GLN   B 2 25  ? -13.771 -23.173 15.377  1.00 79.54 25  B 1 
ATOM   1858 O OE1 . GLN   B 2 25  ? -13.734 -23.124 16.590  1.00 71.36 25  B 1 
ATOM   1859 N NE2 . GLN   B 2 25  ? -14.696 -23.909 14.805  1.00 66.48 25  B 1 
ATOM   1860 N N   . LEU   B 2 26  ? -11.537 -18.682 14.187  1.00 98.46 26  B 1 
ATOM   1861 C CA  . LEU   B 2 26  ? -12.076 -17.490 13.520  1.00 98.48 26  B 1 
ATOM   1862 C C   . LEU   B 2 26  ? -11.165 -16.995 12.392  1.00 98.50 26  B 1 
ATOM   1863 O O   . LEU   B 2 26  ? -11.649 -16.716 11.294  1.00 97.91 26  B 1 
ATOM   1864 C CB  . LEU   B 2 26  ? -12.304 -16.370 14.549  1.00 98.13 26  B 1 
ATOM   1865 C CG  . LEU   B 2 26  ? -13.555 -16.546 15.428  1.00 95.43 26  B 1 
ATOM   1866 C CD1 . LEU   B 2 26  ? -13.571 -15.452 16.492  1.00 93.42 26  B 1 
ATOM   1867 C CD2 . LEU   B 2 26  ? -14.848 -16.425 14.616  1.00 93.23 26  B 1 
ATOM   1868 N N   . LEU   B 2 27  ? -9.845  -16.936 12.623  1.00 98.55 27  B 1 
ATOM   1869 C CA  . LEU   B 2 27  ? -8.883  -16.560 11.580  1.00 98.43 27  B 1 
ATOM   1870 C C   . LEU   B 2 27  ? -8.977  -17.488 10.365  1.00 98.24 27  B 1 
ATOM   1871 O O   . LEU   B 2 27  ? -9.048  -17.021 9.229   1.00 97.33 27  B 1 
ATOM   1872 C CB  . LEU   B 2 27  ? -7.447  -16.586 12.129  1.00 98.08 27  B 1 
ATOM   1873 C CG  . LEU   B 2 27  ? -7.058  -15.469 13.115  1.00 96.10 27  B 1 
ATOM   1874 C CD1 . LEU   B 2 27  ? -5.534  -15.485 13.252  1.00 92.48 27  B 1 
ATOM   1875 C CD2 . LEU   B 2 27  ? -7.467  -14.082 12.652  1.00 91.82 27  B 1 
ATOM   1876 N N   . ARG   B 2 28  ? -9.019  -18.811 10.599  1.00 97.76 28  B 1 
ATOM   1877 C CA  . ARG   B 2 28  ? -9.113  -19.817 9.534   1.00 97.49 28  B 1 
ATOM   1878 C C   . ARG   B 2 28  ? -10.444 -19.740 8.789   1.00 97.90 28  B 1 
ATOM   1879 O O   . ARG   B 2 28  ? -10.452 -19.779 7.562   1.00 97.30 28  B 1 
ATOM   1880 C CB  . ARG   B 2 28  ? -8.876  -21.205 10.150  1.00 96.24 28  B 1 
ATOM   1881 C CG  . ARG   B 2 28  ? -8.862  -22.311 9.081   1.00 84.45 28  B 1 
ATOM   1882 C CD  . ARG   B 2 28  ? -8.611  -23.667 9.738   1.00 83.08 28  B 1 
ATOM   1883 N NE  . ARG   B 2 28  ? -8.673  -24.762 8.753   1.00 72.24 28  B 1 
ATOM   1884 C CZ  . ARG   B 2 28  ? -8.645  -26.057 9.025   1.00 64.64 28  B 1 
ATOM   1885 N NH1 . ARG   B 2 28  ? -8.527  -26.497 10.247  1.00 58.29 28  B 1 
ATOM   1886 N NH2 . ARG   B 2 28  ? -8.737  -26.931 8.068   1.00 56.38 28  B 1 
ATOM   1887 N N   . HIS   B 2 29  ? -11.557 -19.629 9.521   1.00 98.03 29  B 1 
ATOM   1888 C CA  . HIS   B 2 29  ? -12.902 -19.600 8.947   1.00 98.20 29  B 1 
ATOM   1889 C C   . HIS   B 2 29  ? -13.124 -18.365 8.065   1.00 98.24 29  B 1 
ATOM   1890 O O   . HIS   B 2 29  ? -13.589 -18.479 6.929   1.00 97.44 29  B 1 
ATOM   1891 C CB  . HIS   B 2 29  ? -13.929 -19.668 10.084  1.00 97.88 29  B 1 
ATOM   1892 C CG  . HIS   B 2 29  ? -15.351 -19.685 9.578   1.00 94.17 29  B 1 
ATOM   1893 N ND1 . HIS   B 2 29  ? -16.126 -18.588 9.293   1.00 80.84 29  B 1 
ATOM   1894 C CD2 . HIS   B 2 29  ? -16.108 -20.789 9.265   1.00 82.61 29  B 1 
ATOM   1895 C CE1 . HIS   B 2 29  ? -17.315 -19.014 8.826   1.00 83.16 29  B 1 
ATOM   1896 N NE2 . HIS   B 2 29  ? -17.340 -20.351 8.796   1.00 85.86 29  B 1 
ATOM   1897 N N   . HIS   B 2 30  ? -12.747 -17.190 8.550   1.00 98.06 30  B 1 
ATOM   1898 C CA  . HIS   B 2 30  ? -12.948 -15.925 7.838   1.00 98.01 30  B 1 
ATOM   1899 C C   . HIS   B 2 30  ? -11.784 -15.533 6.921   1.00 97.81 30  B 1 
ATOM   1900 O O   . HIS   B 2 30  ? -11.897 -14.556 6.185   1.00 96.81 30  B 1 
ATOM   1901 C CB  . HIS   B 2 30  ? -13.276 -14.830 8.850   1.00 98.00 30  B 1 
ATOM   1902 C CG  . HIS   B 2 30  ? -14.593 -15.058 9.538   1.00 97.80 30  B 1 
ATOM   1903 N ND1 . HIS   B 2 30  ? -15.842 -14.857 8.978   1.00 86.46 30  B 1 
ATOM   1904 C CD2 . HIS   B 2 30  ? -14.799 -15.513 10.817  1.00 86.90 30  B 1 
ATOM   1905 C CE1 . HIS   B 2 30  ? -16.766 -15.171 9.900   1.00 89.07 30  B 1 
ATOM   1906 N NE2 . HIS   B 2 30  ? -16.171 -15.576 11.029  1.00 91.14 30  B 1 
ATOM   1907 N N   . ARG   B 2 31  ? -10.678 -16.290 6.917   1.00 97.36 31  B 1 
ATOM   1908 C CA  . ARG   B 2 31  ? -9.452  -15.991 6.151   1.00 97.01 31  B 1 
ATOM   1909 C C   . ARG   B 2 31  ? -8.922  -14.572 6.416   1.00 97.33 31  B 1 
ATOM   1910 O O   . ARG   B 2 31  ? -8.536  -13.863 5.486   1.00 95.92 31  B 1 
ATOM   1911 C CB  . ARG   B 2 31  ? -9.653  -16.268 4.654   1.00 95.63 31  B 1 
ATOM   1912 C CG  . ARG   B 2 31  ? -10.066 -17.710 4.327   1.00 89.30 31  B 1 
ATOM   1913 C CD  . ARG   B 2 31  ? -10.131 -17.861 2.807   1.00 84.40 31  B 1 
ATOM   1914 N NE  . ARG   B 2 31  ? -10.442 -19.244 2.400   1.00 74.87 31  B 1 
ATOM   1915 C CZ  . ARG   B 2 31  ? -10.393 -19.714 1.160   1.00 66.35 31  B 1 
ATOM   1916 N NH1 . ARG   B 2 31  ? -10.081 -18.960 0.140   1.00 60.10 31  B 1 
ATOM   1917 N NH2 . ARG   B 2 31  ? -10.660 -20.966 0.918   1.00 59.49 31  B 1 
ATOM   1918 N N   . ILE   B 2 32  ? -8.909  -14.185 7.693   1.00 98.22 32  B 1 
ATOM   1919 C CA  . ILE   B 2 32  ? -8.400  -12.901 8.196   1.00 98.38 32  B 1 
ATOM   1920 C C   . ILE   B 2 32  ? -7.154  -13.125 9.060   1.00 98.39 32  B 1 
ATOM   1921 O O   . ILE   B 2 32  ? -6.840  -14.257 9.426   1.00 98.11 32  B 1 
ATOM   1922 C CB  . ILE   B 2 32  ? -9.501  -12.124 8.951   1.00 98.34 32  B 1 
ATOM   1923 C CG1 . ILE   B 2 32  ? -10.028 -12.907 10.174  1.00 97.80 32  B 1 
ATOM   1924 C CG2 . ILE   B 2 32  ? -10.621 -11.738 7.972   1.00 96.75 32  B 1 
ATOM   1925 C CD1 . ILE   B 2 32  ? -11.066 -12.151 11.019  1.00 97.10 32  B 1 
ATOM   1926 N N   . ARG   B 2 33  ? -6.418  -12.057 9.383   1.00 98.07 33  B 1 
ATOM   1927 C CA  . ARG   B 2 33  ? -5.182  -12.110 10.188  1.00 97.99 33  B 1 
ATOM   1928 C C   . ARG   B 2 33  ? -5.214  -11.221 11.429  1.00 98.43 33  B 1 
ATOM   1929 O O   . ARG   B 2 33  ? -4.225  -11.186 12.155  1.00 97.96 33  B 1 
ATOM   1930 C CB  . ARG   B 2 33  ? -3.964  -11.777 9.320   1.00 96.78 33  B 1 
ATOM   1931 C CG  . ARG   B 2 33  ? -3.780  -12.755 8.140   1.00 94.00 33  B 1 
ATOM   1932 C CD  . ARG   B 2 33  ? -2.417  -12.577 7.482   1.00 90.56 33  B 1 
ATOM   1933 N NE  . ARG   B 2 33  ? -2.246  -11.231 6.905   1.00 84.32 33  B 1 
ATOM   1934 C CZ  . ARG   B 2 33  ? -1.161  -10.771 6.303   1.00 80.28 33  B 1 
ATOM   1935 N NH1 . ARG   B 2 33  ? -0.090  -11.503 6.146   1.00 70.87 33  B 1 
ATOM   1936 N NH2 . ARG   B 2 33  ? -1.138  -9.559  5.837   1.00 73.44 33  B 1 
ATOM   1937 N N   . HIS   B 2 34  ? -6.315  -10.517 11.681  1.00 98.71 34  B 1 
ATOM   1938 C CA  . HIS   B 2 34  ? -6.422  -9.570  12.788  1.00 98.83 34  B 1 
ATOM   1939 C C   . HIS   B 2 34  ? -7.781  -9.699  13.468  1.00 98.90 34  B 1 
ATOM   1940 O O   . HIS   B 2 34  ? -8.805  -9.748  12.786  1.00 98.78 34  B 1 
ATOM   1941 C CB  . HIS   B 2 34  ? -6.203  -8.136  12.274  1.00 98.66 34  B 1 
ATOM   1942 C CG  . HIS   B 2 34  ? -4.954  -7.957  11.448  1.00 98.33 34  B 1 
ATOM   1943 N ND1 . HIS   B 2 34  ? -4.872  -8.092  10.072  1.00 93.37 34  B 1 
ATOM   1944 C CD2 . HIS   B 2 34  ? -3.685  -7.684  11.897  1.00 93.65 34  B 1 
ATOM   1945 C CE1 . HIS   B 2 34  ? -3.593  -7.899  9.711   1.00 93.03 34  B 1 
ATOM   1946 N NE2 . HIS   B 2 34  ? -2.835  -7.651  10.791  1.00 94.23 34  B 1 
ATOM   1947 N N   . LEU   B 2 35  ? -7.795  -9.743  14.797  1.00 98.86 35  B 1 
ATOM   1948 C CA  . LEU   B 2 35  ? -9.002  -9.820  15.619  1.00 98.90 35  B 1 
ATOM   1949 C C   . LEU   B 2 35  ? -8.940  -8.781  16.742  1.00 98.91 35  B 1 
ATOM   1950 O O   . LEU   B 2 35  ? -8.239  -9.000  17.736  1.00 98.78 35  B 1 
ATOM   1951 C CB  . LEU   B 2 35  ? -9.174  -11.238 16.189  1.00 98.81 35  B 1 
ATOM   1952 C CG  . LEU   B 2 35  ? -9.528  -12.314 15.147  1.00 98.35 35  B 1 
ATOM   1953 C CD1 . LEU   B 2 35  ? -9.448  -13.690 15.794  1.00 97.80 35  B 1 
ATOM   1954 C CD2 . LEU   B 2 35  ? -10.944 -12.130 14.595  1.00 97.57 35  B 1 
ATOM   1955 N N   . PRO   B 2 36  ? -9.673  -7.668  16.632  1.00 98.92 36  B 1 
ATOM   1956 C CA  . PRO   B 2 36  ? -9.860  -6.765  17.761  1.00 98.91 36  B 1 
ATOM   1957 C C   . PRO   B 2 36  ? -10.582 -7.466  18.914  1.00 98.92 36  B 1 
ATOM   1958 O O   . PRO   B 2 36  ? -11.531 -8.227  18.705  1.00 98.81 36  B 1 
ATOM   1959 C CB  . PRO   B 2 36  ? -10.656 -5.574  17.222  1.00 98.80 36  B 1 
ATOM   1960 C CG  . PRO   B 2 36  ? -10.399 -5.620  15.718  1.00 98.05 36  B 1 
ATOM   1961 C CD  . PRO   B 2 36  ? -10.284 -7.113  15.441  1.00 98.76 36  B 1 
ATOM   1962 N N   . VAL   B 2 37  ? -10.138 -7.182  20.133  1.00 98.90 37  B 1 
ATOM   1963 C CA  . VAL   B 2 37  ? -10.772 -7.639  21.374  1.00 98.89 37  B 1 
ATOM   1964 C C   . VAL   B 2 37  ? -11.597 -6.486  21.929  1.00 98.89 37  B 1 
ATOM   1965 O O   . VAL   B 2 37  ? -11.079 -5.389  22.117  1.00 98.71 37  B 1 
ATOM   1966 C CB  . VAL   B 2 37  ? -9.736  -8.139  22.393  1.00 98.77 37  B 1 
ATOM   1967 C CG1 . VAL   B 2 37  ? -10.427 -8.742  23.616  1.00 98.24 37  B 1 
ATOM   1968 C CG2 . VAL   B 2 37  ? -8.815  -9.213  21.793  1.00 98.26 37  B 1 
ATOM   1969 N N   . VAL   B 2 38  ? -12.882 -6.737  22.180  1.00 98.83 38  B 1 
ATOM   1970 C CA  . VAL   B 2 38  ? -13.830 -5.723  22.659  1.00 98.84 38  B 1 
ATOM   1971 C C   . VAL   B 2 38  ? -14.559 -6.171  23.923  1.00 98.82 38  B 1 
ATOM   1972 O O   . VAL   B 2 38  ? -14.707 -7.369  24.188  1.00 98.47 38  B 1 
ATOM   1973 C CB  . VAL   B 2 38  ? -14.840 -5.296  21.572  1.00 98.56 38  B 1 
ATOM   1974 C CG1 . VAL   B 2 38  ? -14.142 -4.689  20.356  1.00 96.79 38  B 1 
ATOM   1975 C CG2 . VAL   B 2 38  ? -15.739 -6.448  21.111  1.00 96.34 38  B 1 
ATOM   1976 N N   . ASP   B 2 39  ? -15.054 -5.200  24.691  1.00 98.63 39  B 1 
ATOM   1977 C CA  . ASP   B 2 39  ? -15.931 -5.448  25.838  1.00 98.45 39  B 1 
ATOM   1978 C C   . ASP   B 2 39  ? -17.415 -5.605  25.434  1.00 98.35 39  B 1 
ATOM   1979 O O   . ASP   B 2 39  ? -17.773 -5.692  24.252  1.00 96.72 39  B 1 
ATOM   1980 C CB  . ASP   B 2 39  ? -15.686 -4.377  26.919  1.00 97.62 39  B 1 
ATOM   1981 C CG  . ASP   B 2 39  ? -16.301 -3.003  26.649  1.00 97.13 39  B 1 
ATOM   1982 O OD1 . ASP   B 2 39  ? -17.017 -2.828  25.640  1.00 94.58 39  B 1 
ATOM   1983 O OD2 . ASP   B 2 39  ? -16.106 -2.111  27.504  1.00 93.80 39  B 1 
ATOM   1984 N N   . GLY   B 2 40  ? -18.303 -5.681  26.437  1.00 97.64 40  B 1 
ATOM   1985 C CA  . GLY   B 2 40  ? -19.749 -5.806  26.234  1.00 97.29 40  B 1 
ATOM   1986 C C   . GLY   B 2 40  ? -20.396 -4.618  25.523  1.00 97.36 40  B 1 
ATOM   1987 O O   . GLY   B 2 40  ? -21.434 -4.784  24.876  1.00 94.47 40  B 1 
ATOM   1988 N N   . GLU   B 2 41  ? -19.785 -3.440  25.601  1.00 97.51 41  B 1 
ATOM   1989 C CA  . GLU   B 2 41  ? -20.296 -2.198  25.011  1.00 97.23 41  B 1 
ATOM   1990 C C   . GLU   B 2 41  ? -19.693 -1.888  23.629  1.00 97.35 41  B 1 
ATOM   1991 O O   . GLU   B 2 41  ? -20.119 -0.946  22.961  1.00 94.61 41  B 1 
ATOM   1992 C CB  . GLU   B 2 41  ? -20.064 -1.040  25.985  1.00 95.98 41  B 1 
ATOM   1993 C CG  . GLU   B 2 41  ? -20.910 -1.162  27.269  1.00 90.48 41  B 1 
ATOM   1994 C CD  . GLU   B 2 41  ? -20.631 -0.008  28.246  1.00 82.37 41  B 1 
ATOM   1995 O OE1 . GLU   B 2 41  ? -20.721 -0.236  29.471  1.00 74.05 41  B 1 
ATOM   1996 O OE2 . GLU   B 2 41  ? -20.233 1.093   27.793  1.00 74.94 41  B 1 
ATOM   1997 N N   . GLY   B 2 42  ? -18.728 -2.704  23.175  1.00 97.63 42  B 1 
ATOM   1998 C CA  . GLY   B 2 42  ? -18.011 -2.499  21.916  1.00 97.81 42  B 1 
ATOM   1999 C C   . GLY   B 2 42  ? -16.789 -1.584  22.036  1.00 98.23 42  B 1 
ATOM   2000 O O   . GLY   B 2 42  ? -16.273 -1.131  21.011  1.00 97.41 42  B 1 
ATOM   2001 N N   . ARG   B 2 43  ? -16.315 -1.312  23.260  1.00 98.40 43  B 1 
ATOM   2002 C CA  . ARG   B 2 43  ? -15.049 -0.598  23.467  1.00 98.35 43  B 1 
ATOM   2003 C C   . ARG   B 2 43  ? -13.876 -1.508  23.128  1.00 98.47 43  B 1 
ATOM   2004 O O   . ARG   B 2 43  ? -13.870 -2.681  23.487  1.00 98.00 43  B 1 
ATOM   2005 C CB  . ARG   B 2 43  ? -14.935 -0.080  24.907  1.00 97.85 43  B 1 
ATOM   2006 C CG  . ARG   B 2 43  ? -16.022 0.960   25.255  1.00 93.14 43  B 1 
ATOM   2007 C CD  . ARG   B 2 43  ? -15.823 1.530   26.668  1.00 89.60 43  B 1 
ATOM   2008 N NE  . ARG   B 2 43  ? -16.234 0.574   27.717  1.00 78.94 43  B 1 
ATOM   2009 C CZ  . ARG   B 2 43  ? -17.170 0.733   28.645  1.00 70.70 43  B 1 
ATOM   2010 N NH1 . ARG   B 2 43  ? -17.817 1.842   28.806  1.00 63.51 43  B 1 
ATOM   2011 N NH2 . ARG   B 2 43  ? -17.482 -0.248  29.426  1.00 62.23 43  B 1 
ATOM   2012 N N   . LEU   B 2 44  ? -12.875 -0.968  22.450  1.00 98.42 44  B 1 
ATOM   2013 C CA  . LEU   B 2 44  ? -11.662 -1.688  22.089  1.00 98.56 44  B 1 
ATOM   2014 C C   . LEU   B 2 44  ? -10.787 -1.899  23.332  1.00 98.58 44  B 1 
ATOM   2015 O O   . LEU   B 2 44  ? -10.399 -0.936  23.982  1.00 98.10 44  B 1 
ATOM   2016 C CB  . LEU   B 2 44  ? -10.946 -0.894  20.988  1.00 98.35 44  B 1 
ATOM   2017 C CG  . LEU   B 2 44  ? -9.696  -1.580  20.413  1.00 97.71 44  B 1 
ATOM   2018 C CD1 . LEU   B 2 44  ? -10.044 -2.851  19.639  1.00 97.36 44  B 1 
ATOM   2019 C CD2 . LEU   B 2 44  ? -8.998  -0.614  19.458  1.00 97.22 44  B 1 
ATOM   2020 N N   . LEU   B 2 45  ? -10.469 -3.160  23.633  1.00 98.65 45  B 1 
ATOM   2021 C CA  . LEU   B 2 45  ? -9.605  -3.560  24.749  1.00 98.51 45  B 1 
ATOM   2022 C C   . LEU   B 2 45  ? -8.207  -3.976  24.288  1.00 98.48 45  B 1 
ATOM   2023 O O   . LEU   B 2 45  ? -7.239  -3.818  25.021  1.00 97.40 45  B 1 
ATOM   2024 C CB  . LEU   B 2 45  ? -10.253 -4.729  25.511  1.00 98.10 45  B 1 
ATOM   2025 C CG  . LEU   B 2 45  ? -11.642 -4.461  26.113  1.00 96.93 45  B 1 
ATOM   2026 C CD1 . LEU   B 2 45  ? -12.121 -5.730  26.818  1.00 94.84 45  B 1 
ATOM   2027 C CD2 . LEU   B 2 45  ? -11.619 -3.315  27.121  1.00 94.38 45  B 1 
ATOM   2028 N N   . GLY   B 2 46  ? -8.102  -4.534  23.079  1.00 98.67 46  B 1 
ATOM   2029 C CA  . GLY   B 2 46  ? -6.852  -5.067  22.567  1.00 98.69 46  B 1 
ATOM   2030 C C   . GLY   B 2 46  ? -6.958  -5.530  21.119  1.00 98.82 46  B 1 
ATOM   2031 O O   . GLY   B 2 46  ? -7.998  -5.406  20.470  1.00 98.64 46  B 1 
ATOM   2032 N N   . LEU   B 2 47  ? -5.852  -6.083  20.607  1.00 98.82 47  B 1 
ATOM   2033 C CA  . LEU   B 2 47  ? -5.770  -6.662  19.268  1.00 98.83 47  B 1 
ATOM   2034 C C   . LEU   B 2 47  ? -4.928  -7.935  19.320  1.00 98.81 47  B 1 
ATOM   2035 O O   . LEU   B 2 47  ? -3.832  -7.936  19.880  1.00 98.41 47  B 1 
ATOM   2036 C CB  . LEU   B 2 47  ? -5.164  -5.618  18.313  1.00 98.67 47  B 1 
ATOM   2037 C CG  . LEU   B 2 47  ? -4.964  -6.096  16.859  1.00 98.22 47  B 1 
ATOM   2038 C CD1 . LEU   B 2 47  ? -6.289  -6.251  16.122  1.00 97.00 47  B 1 
ATOM   2039 C CD2 . LEU   B 2 47  ? -4.121  -5.075  16.101  1.00 96.67 47  B 1 
ATOM   2040 N N   . VAL   B 2 48  ? -5.432  -8.995  18.693  1.00 98.80 48  B 1 
ATOM   2041 C CA  . VAL   B 2 48  ? -4.701  -10.243 18.474  1.00 98.74 48  B 1 
ATOM   2042 C C   . VAL   B 2 48  ? -4.502  -10.418 16.976  1.00 98.74 48  B 1 
ATOM   2043 O O   . VAL   B 2 48  ? -5.457  -10.358 16.202  1.00 98.22 48  B 1 
ATOM   2044 C CB  . VAL   B 2 48  ? -5.435  -11.442 19.097  1.00 98.00 48  B 1 
ATOM   2045 C CG1 . VAL   B 2 48  ? -4.681  -12.742 18.854  1.00 90.75 48  B 1 
ATOM   2046 C CG2 . VAL   B 2 48  ? -5.577  -11.281 20.611  1.00 90.61 48  B 1 
ATOM   2047 N N   . THR   B 2 49  ? -3.256  -10.648 16.558  1.00 98.47 49  B 1 
ATOM   2048 C CA  . THR   B 2 49  ? -2.924  -10.907 15.153  1.00 98.20 49  B 1 
ATOM   2049 C C   . THR   B 2 49  ? -2.580  -12.377 14.923  1.00 98.20 49  B 1 
ATOM   2050 O O   . THR   B 2 49  ? -2.324  -13.133 15.860  1.00 97.64 49  B 1 
ATOM   2051 C CB  . THR   B 2 49  ? -1.789  -10.003 14.647  1.00 97.34 49  B 1 
ATOM   2052 O OG1 . THR   B 2 49  ? -0.555  -10.378 15.203  1.00 94.49 49  B 1 
ATOM   2053 C CG2 . THR   B 2 49  ? -2.029  -8.520  14.945  1.00 94.44 49  B 1 
ATOM   2054 N N   . SER   B 2 50  ? -2.535  -12.794 13.650  1.00 98.05 50  B 1 
ATOM   2055 C CA  . SER   B 2 50  ? -2.053  -14.130 13.294  1.00 97.91 50  B 1 
ATOM   2056 C C   . SER   B 2 50  ? -0.631  -14.384 13.786  1.00 97.92 50  B 1 
ATOM   2057 O O   . SER   B 2 50  ? -0.290  -15.518 14.084  1.00 97.23 50  B 1 
ATOM   2058 C CB  . SER   B 2 50  ? -2.110  -14.340 11.780  1.00 97.17 50  B 1 
ATOM   2059 O OG  . SER   B 2 50  ? -1.251  -13.459 11.089  1.00 92.41 50  B 1 
ATOM   2060 N N   . GLN   B 2 51  ? 0.187   -13.340 13.877  1.00 97.37 51  B 1 
ATOM   2061 C CA  . GLN   B 2 51  ? 1.548   -13.425 14.399  1.00 97.10 51  B 1 
ATOM   2062 C C   . GLN   B 2 51  ? 1.550   -13.752 15.897  1.00 97.67 51  B 1 
ATOM   2063 O O   . GLN   B 2 51  ? 2.212   -14.701 16.299  1.00 96.96 51  B 1 
ATOM   2064 C CB  . GLN   B 2 51  ? 2.262   -12.105 14.073  1.00 95.76 51  B 1 
ATOM   2065 C CG  . GLN   B 2 51  ? 3.752   -12.169 14.406  1.00 88.53 51  B 1 
ATOM   2066 C CD  . GLN   B 2 51  ? 4.499   -10.932 13.890  1.00 84.74 51  B 1 
ATOM   2067 O OE1 . GLN   B 2 51  ? 4.033   -9.816  13.908  1.00 76.55 51  B 1 
ATOM   2068 N NE2 . GLN   B 2 51  ? 5.706   -11.082 13.396  1.00 72.84 51  B 1 
ATOM   2069 N N   . ASP   B 2 52  ? 0.744   -13.045 16.695  1.00 97.38 52  B 1 
ATOM   2070 C CA  . ASP   B 2 52  ? 0.625   -13.269 18.141  1.00 97.67 52  B 1 
ATOM   2071 C C   . ASP   B 2 52  ? 0.112   -14.688 18.450  1.00 98.03 52  B 1 
ATOM   2072 O O   . ASP   B 2 52  ? 0.615   -15.362 19.345  1.00 97.65 52  B 1 
ATOM   2073 C CB  . ASP   B 2 52  ? -0.324  -12.230 18.760  1.00 97.48 52  B 1 
ATOM   2074 C CG  . ASP   B 2 52  ? 0.022   -10.778 18.411  1.00 96.72 52  B 1 
ATOM   2075 O OD1 . ASP   B 2 52  ? 1.164   -10.341 18.666  1.00 94.33 52  B 1 
ATOM   2076 O OD2 . ASP   B 2 52  ? -0.870  -10.095 17.851  1.00 93.75 52  B 1 
ATOM   2077 N N   . LEU   B 2 53  ? -0.858  -15.179 17.661  1.00 97.70 53  B 1 
ATOM   2078 C CA  . LEU   B 2 53  ? -1.419  -16.524 17.814  1.00 97.97 53  B 1 
ATOM   2079 C C   . LEU   B 2 53  ? -0.424  -17.621 17.422  1.00 98.01 53  B 1 
ATOM   2080 O O   . LEU   B 2 53  ? -0.378  -18.654 18.080  1.00 97.41 53  B 1 
ATOM   2081 C CB  . LEU   B 2 53  ? -2.700  -16.642 16.977  1.00 97.81 53  B 1 
ATOM   2082 C CG  . LEU   B 2 53  ? -3.880  -15.825 17.529  1.00 96.95 53  B 1 
ATOM   2083 C CD1 . LEU   B 2 53  ? -5.002  -15.803 16.497  1.00 95.75 53  B 1 
ATOM   2084 C CD2 . LEU   B 2 53  ? -4.442  -16.429 18.812  1.00 95.22 53  B 1 
ATOM   2085 N N   . ARG   B 2 54  ? 0.385   -17.421 16.367  1.00 97.47 54  B 1 
ATOM   2086 C CA  . ARG   B 2 54  ? 1.448   -18.367 15.968  1.00 97.23 54  B 1 
ATOM   2087 C C   . ARG   B 2 54  ? 2.537   -18.456 17.027  1.00 97.46 54  B 1 
ATOM   2088 O O   . ARG   B 2 54  ? 2.950   -19.553 17.362  1.00 96.54 54  B 1 
ATOM   2089 C CB  . ARG   B 2 54  ? 2.057   -17.953 14.628  1.00 96.31 54  B 1 
ATOM   2090 C CG  . ARG   B 2 54  ? 1.117   -18.250 13.467  1.00 93.33 54  B 1 
ATOM   2091 C CD  . ARG   B 2 54  ? 1.635   -17.562 12.209  1.00 90.64 54  B 1 
ATOM   2092 N NE  . ARG   B 2 54  ? 0.662   -17.661 11.113  1.00 87.21 54  B 1 
ATOM   2093 C CZ  . ARG   B 2 54  ? 0.551   -18.675 10.258  1.00 86.00 54  B 1 
ATOM   2094 N NH1 . ARG   B 2 54  ? 1.369   -19.684 10.238  1.00 77.11 54  B 1 
ATOM   2095 N NH2 . ARG   B 2 54  ? -0.409  -18.661 9.393   1.00 80.49 54  B 1 
ATOM   2096 N N   . ASP   B 2 55  ? 2.941   -17.321 17.597  1.00 97.54 55  B 1 
ATOM   2097 C CA  . ASP   B 2 55  ? 3.934   -17.265 18.673  1.00 97.57 55  B 1 
ATOM   2098 C C   . ASP   B 2 55  ? 3.454   -17.980 19.952  1.00 97.85 55  B 1 
ATOM   2099 O O   . ASP   B 2 55  ? 4.271   -18.472 20.726  1.00 96.96 55  B 1 
ATOM   2100 C CB  . ASP   B 2 55  ? 4.262   -15.799 19.001  1.00 97.02 55  B 1 
ATOM   2101 C CG  . ASP   B 2 55  ? 5.028   -15.037 17.912  1.00 96.02 55  B 1 
ATOM   2102 O OD1 . ASP   B 2 55  ? 5.531   -15.639 16.945  1.00 93.37 55  B 1 
ATOM   2103 O OD2 . ASP   B 2 55  ? 5.166   -13.794 18.038  1.00 92.92 55  B 1 
ATOM   2104 N N   . ALA   B 2 56  ? 2.142   -18.071 20.168  1.00 97.65 56  B 1 
ATOM   2105 C CA  . ALA   B 2 56  ? 1.523   -18.768 21.297  1.00 97.75 56  B 1 
ATOM   2106 C C   . ALA   B 2 56  ? 1.120   -20.222 20.993  1.00 97.76 56  B 1 
ATOM   2107 O O   . ALA   B 2 56  ? 0.574   -20.906 21.861  1.00 96.49 56  B 1 
ATOM   2108 C CB  . ALA   B 2 56  ? 0.328   -17.934 21.762  1.00 97.34 56  B 1 
ATOM   2109 N N   . SER   B 2 57  ? 1.341   -20.702 19.766  1.00 97.22 57  B 1 
ATOM   2110 C CA  . SER   B 2 57  ? 0.999   -22.063 19.336  1.00 97.09 57  B 1 
ATOM   2111 C C   . SER   B 2 57  ? 2.212   -22.996 19.427  1.00 97.19 57  B 1 
ATOM   2112 O O   . SER   B 2 57  ? 3.349   -22.526 19.351  1.00 95.73 57  B 1 
ATOM   2113 C CB  . SER   B 2 57  ? 0.443   -22.047 17.910  1.00 96.02 57  B 1 
ATOM   2114 O OG  . SER   B 2 57  ? -0.769  -21.311 17.852  1.00 91.85 57  B 1 
ATOM   2115 N N   . PRO   B 2 58  ? 1.992   -24.329 19.550  1.00 96.82 58  B 1 
ATOM   2116 C CA  . PRO   B 2 58  ? 3.085   -25.295 19.468  1.00 96.50 58  B 1 
ATOM   2117 C C   . PRO   B 2 58  ? 3.761   -25.252 18.091  1.00 96.87 58  B 1 
ATOM   2118 O O   . PRO   B 2 58  ? 3.122   -24.973 17.069  1.00 95.74 58  B 1 
ATOM   2119 C CB  . PRO   B 2 58  ? 2.458   -26.657 19.768  1.00 94.79 58  B 1 
ATOM   2120 C CG  . PRO   B 2 58  ? 0.995   -26.484 19.357  1.00 91.65 58  B 1 
ATOM   2121 C CD  . PRO   B 2 58  ? 0.716   -25.020 19.691  1.00 94.90 58  B 1 
ATOM   2122 N N   . SER   B 2 59  ? 5.056   -25.564 18.065  1.00 96.30 59  B 1 
ATOM   2123 C CA  . SER   B 2 59  ? 5.833   -25.666 16.825  1.00 96.51 59  B 1 
ATOM   2124 C C   . SER   B 2 59  ? 5.219   -26.692 15.865  1.00 96.85 59  B 1 
ATOM   2125 O O   . SER   B 2 59  ? 4.683   -27.717 16.290  1.00 95.57 59  B 1 
ATOM   2126 C CB  . SER   B 2 59  ? 7.281   -26.053 17.161  1.00 95.36 59  B 1 
ATOM   2127 O OG  . SER   B 2 59  ? 8.033   -26.357 16.002  1.00 92.48 59  B 1 
ATOM   2128 N N   . ILE   B 2 60  ? 5.376   -26.464 14.561  1.00 96.97 60  B 1 
ATOM   2129 C CA  . ILE   B 2 60  ? 4.978   -27.430 13.518  1.00 96.97 60  B 1 
ATOM   2130 C C   . ILE   B 2 60  ? 5.664   -28.797 13.670  1.00 97.20 60  B 1 
ATOM   2131 O O   . ILE   B 2 60  ? 5.168   -29.786 13.142  1.00 95.99 60  B 1 
ATOM   2132 C CB  . ILE   B 2 60  ? 5.244   -26.873 12.101  1.00 96.54 60  B 1 
ATOM   2133 C CG1 . ILE   B 2 60  ? 6.733   -26.539 11.869  1.00 93.60 60  B 1 
ATOM   2134 C CG2 . ILE   B 2 60  ? 4.334   -25.657 11.840  1.00 92.30 60  B 1 
ATOM   2135 C CD1 . ILE   B 2 60  ? 7.095   -26.215 10.419  1.00 90.16 60  B 1 
ATOM   2136 N N   . PHE   B 2 61  ? 6.773   -28.864 14.401  1.00 97.03 61  B 1 
ATOM   2137 C CA  . PHE   B 2 61  ? 7.483   -30.108 14.701  1.00 96.68 61  B 1 
ATOM   2138 C C   . PHE   B 2 61  ? 6.911   -30.848 15.919  1.00 96.64 61  B 1 
ATOM   2139 O O   . PHE   B 2 61  ? 7.202   -32.026 16.100  1.00 94.14 61  B 1 
ATOM   2140 C CB  . PHE   B 2 61  ? 8.972   -29.796 14.890  1.00 96.30 61  B 1 
ATOM   2141 C CG  . PHE   B 2 61  ? 9.634   -29.144 13.693  1.00 96.69 61  B 1 
ATOM   2142 C CD1 . PHE   B 2 61  ? 9.647   -29.800 12.446  1.00 95.25 61  B 1 
ATOM   2143 C CD2 . PHE   B 2 61  ? 10.247  -27.885 13.813  1.00 95.52 61  B 1 
ATOM   2144 C CE1 . PHE   B 2 61  ? 10.268  -29.209 11.336  1.00 94.67 61  B 1 
ATOM   2145 C CE2 . PHE   B 2 61  ? 10.877  -27.288 12.707  1.00 95.06 61  B 1 
ATOM   2146 C CZ  . PHE   B 2 61  ? 10.885  -27.952 11.466  1.00 95.89 61  B 1 
ATOM   2147 N N   . HIS   B 2 62  ? 6.078   -30.166 16.735  1.00 96.77 62  B 1 
ATOM   2148 C CA  . HIS   B 2 62  ? 5.540   -30.665 18.006  1.00 96.46 62  B 1 
ATOM   2149 C C   . HIS   B 2 62  ? 4.055   -30.298 18.175  1.00 96.38 62  B 1 
ATOM   2150 O O   . HIS   B 2 62  ? 3.611   -29.885 19.241  1.00 93.60 62  B 1 
ATOM   2151 C CB  . HIS   B 2 62  ? 6.404   -30.129 19.155  1.00 95.30 62  B 1 
ATOM   2152 C CG  . HIS   B 2 62  ? 7.852   -30.502 19.024  1.00 94.71 62  B 1 
ATOM   2153 N ND1 . HIS   B 2 62  ? 8.371   -31.783 19.131  1.00 86.00 62  B 1 
ATOM   2154 C CD2 . HIS   B 2 62  ? 8.876   -29.658 18.697  1.00 86.65 62  B 1 
ATOM   2155 C CE1 . HIS   B 2 62  ? 9.680   -31.702 18.866  1.00 87.91 62  B 1 
ATOM   2156 N NE2 . HIS   B 2 62  ? 10.018  -30.433 18.602  1.00 89.01 62  B 1 
ATOM   2157 N N   . LEU   B 2 63  ? 3.252   -30.474 17.107  1.00 95.65 63  B 1 
ATOM   2158 C CA  . LEU   B 2 63  ? 1.846   -30.032 17.030  1.00 95.12 63  B 1 
ATOM   2159 C C   . LEU   B 2 63  ? 0.915   -30.612 18.110  1.00 94.81 63  B 1 
ATOM   2160 O O   . LEU   B 2 63  ? -0.187  -30.098 18.304  1.00 91.51 63  B 1 
ATOM   2161 C CB  . LEU   B 2 63  ? 1.283   -30.399 15.646  1.00 93.85 63  B 1 
ATOM   2162 C CG  . LEU   B 2 63  ? 1.848   -29.568 14.479  1.00 91.10 63  B 1 
ATOM   2163 C CD1 . LEU   B 2 63  ? 1.335   -30.142 13.156  1.00 87.13 63  B 1 
ATOM   2164 C CD2 . LEU   B 2 63  ? 1.424   -28.103 14.561  1.00 86.33 63  B 1 
ATOM   2165 N N   . HIS   B 2 64  ? 1.323   -31.697 18.782  1.00 95.28 64  B 1 
ATOM   2166 C CA  . HIS   B 2 64  ? 0.517   -32.390 19.793  1.00 94.70 64  B 1 
ATOM   2167 C C   . HIS   B 2 64  ? 0.943   -32.080 21.231  1.00 95.06 64  B 1 
ATOM   2168 O O   . HIS   B 2 64  ? 0.351   -32.620 22.167  1.00 90.90 64  B 1 
ATOM   2169 C CB  . HIS   B 2 64  ? 0.536   -33.896 19.503  1.00 92.08 64  B 1 
ATOM   2170 C CG  . HIS   B 2 64  ? -0.031  -34.232 18.153  1.00 85.92 64  B 1 
ATOM   2171 N ND1 . HIS   B 2 64  ? -1.263  -33.838 17.674  1.00 71.24 64  B 1 
ATOM   2172 C CD2 . HIS   B 2 64  ? 0.570   -34.946 17.143  1.00 70.91 64  B 1 
ATOM   2173 C CE1 . HIS   B 2 64  ? -1.391  -34.301 16.421  1.00 66.60 64  B 1 
ATOM   2174 N NE2 . HIS   B 2 64  ? -0.304  -34.987 16.065  1.00 68.85 64  B 1 
ATOM   2175 N N   . GLU   B 2 65  ? 1.945   -31.217 21.411  1.00 95.23 65  B 1 
ATOM   2176 C CA  . GLU   B 2 65  ? 2.432   -30.817 22.729  1.00 94.72 65  B 1 
ATOM   2177 C C   . GLU   B 2 65  ? 1.728   -29.547 23.207  1.00 94.03 65  B 1 
ATOM   2178 O O   . GLU   B 2 65  ? 1.296   -28.714 22.410  1.00 89.08 65  B 1 
ATOM   2179 C CB  . GLU   B 2 65  ? 3.954   -30.656 22.707  1.00 92.60 65  B 1 
ATOM   2180 C CG  . GLU   B 2 65  ? 4.661   -31.989 22.428  1.00 88.61 65  B 1 
ATOM   2181 C CD  . GLU   B 2 65  ? 6.186   -31.868 22.393  1.00 89.30 65  B 1 
ATOM   2182 O OE1 . GLU   B 2 65  ? 6.838   -32.851 21.975  1.00 81.91 65  B 1 
ATOM   2183 O OE2 . GLU   B 2 65  ? 6.726   -30.802 22.758  1.00 85.19 65  B 1 
ATOM   2184 N N   . HIS   B 2 66  ? 1.598   -29.400 24.523  1.00 94.80 66  B 1 
ATOM   2185 C CA  . HIS   B 2 66  ? 1.072   -28.202 25.185  1.00 94.85 66  B 1 
ATOM   2186 C C   . HIS   B 2 66  ? -0.260  -27.680 24.620  1.00 95.35 66  B 1 
ATOM   2187 O O   . HIS   B 2 66  ? -0.502  -26.476 24.532  1.00 92.57 66  B 1 
ATOM   2188 C CB  . HIS   B 2 66  ? 2.164   -27.130 25.234  1.00 92.75 66  B 1 
ATOM   2189 C CG  . HIS   B 2 66  ? 3.393   -27.595 25.958  1.00 92.77 66  B 1 
ATOM   2190 N ND1 . HIS   B 2 66  ? 3.453   -27.984 27.287  1.00 83.77 66  B 1 
ATOM   2191 C CD2 . HIS   B 2 66  ? 4.639   -27.735 25.414  1.00 84.16 66  B 1 
ATOM   2192 C CE1 . HIS   B 2 66  ? 4.722   -28.330 27.537  1.00 85.60 66  B 1 
ATOM   2193 N NE2 . HIS   B 2 66  ? 5.460   -28.197 26.432  1.00 87.31 66  B 1 
ATOM   2194 N N   . LEU   B 2 67  ? -1.169  -28.601 24.255  1.00 95.52 67  B 1 
ATOM   2195 C CA  . LEU   B 2 67  ? -2.492  -28.232 23.732  1.00 95.38 67  B 1 
ATOM   2196 C C   . LEU   B 2 67  ? -3.334  -27.444 24.747  1.00 95.73 67  B 1 
ATOM   2197 O O   . LEU   B 2 67  ? -4.246  -26.719 24.351  1.00 93.21 67  B 1 
ATOM   2198 C CB  . LEU   B 2 67  ? -3.238  -29.494 23.277  1.00 93.36 67  B 1 
ATOM   2199 C CG  . LEU   B 2 67  ? -2.607  -30.222 22.076  1.00 89.25 67  B 1 
ATOM   2200 C CD1 . LEU   B 2 67  ? -3.427  -31.472 21.760  1.00 84.29 67  B 1 
ATOM   2201 C CD2 . LEU   B 2 67  ? -2.567  -29.354 20.818  1.00 83.03 67  B 1 
ATOM   2202 N N   . GLU   B 2 68  ? -3.016  -27.550 26.041  1.00 96.64 68  B 1 
ATOM   2203 C CA  . GLU   B 2 68  ? -3.624  -26.751 27.106  1.00 96.38 68  B 1 
ATOM   2204 C C   . GLU   B 2 68  ? -3.378  -25.242 26.933  1.00 96.87 68  B 1 
ATOM   2205 O O   . GLU   B 2 68  ? -4.225  -24.438 27.320  1.00 95.47 68  B 1 
ATOM   2206 C CB  . GLU   B 2 68  ? -3.146  -27.241 28.487  1.00 94.97 68  B 1 
ATOM   2207 C CG  . GLU   B 2 68  ? -1.664  -27.010 28.845  1.00 86.62 68  B 1 
ATOM   2208 C CD  . GLU   B 2 68  ? -0.659  -27.986 28.204  1.00 83.84 68  B 1 
ATOM   2209 O OE1 . GLU   B 2 68  ? 0.541   -27.832 28.492  1.00 75.80 68  B 1 
ATOM   2210 O OE2 . GLU   B 2 68  ? -1.087  -28.880 27.436  1.00 80.71 68  B 1 
ATOM   2211 N N   . ASP   B 2 69  ? -2.278  -24.837 26.292  1.00 96.74 69  B 1 
ATOM   2212 C CA  . ASP   B 2 69  ? -1.980  -23.430 26.017  1.00 96.71 69  B 1 
ATOM   2213 C C   . ASP   B 2 69  ? -3.034  -22.782 25.113  1.00 97.28 69  B 1 
ATOM   2214 O O   . ASP   B 2 69  ? -3.366  -21.606 25.275  1.00 96.58 69  B 1 
ATOM   2215 C CB  . ASP   B 2 69  ? -0.598  -23.304 25.364  1.00 95.58 69  B 1 
ATOM   2216 C CG  . ASP   B 2 69  ? 0.561   -23.434 26.348  1.00 94.60 69  B 1 
ATOM   2217 O OD1 . ASP   B 2 69  ? 0.317   -23.444 27.578  1.00 91.32 69  B 1 
ATOM   2218 O OD2 . ASP   B 2 69  ? 1.714   -23.364 25.878  1.00 91.05 69  B 1 
ATOM   2219 N N   . LEU   B 2 70  ? -3.614  -23.563 24.202  1.00 97.16 70  B 1 
ATOM   2220 C CA  . LEU   B 2 70  ? -4.670  -23.101 23.297  1.00 97.34 70  B 1 
ATOM   2221 C C   . LEU   B 2 70  ? -5.992  -22.806 24.027  1.00 97.73 70  B 1 
ATOM   2222 O O   . LEU   B 2 70  ? -6.865  -22.147 23.460  1.00 96.93 70  B 1 
ATOM   2223 C CB  . LEU   B 2 70  ? -4.883  -24.136 22.179  1.00 96.65 70  B 1 
ATOM   2224 C CG  . LEU   B 2 70  ? -3.633  -24.485 21.348  1.00 95.09 70  B 1 
ATOM   2225 C CD1 . LEU   B 2 70  ? -4.018  -25.473 20.250  1.00 91.33 70  B 1 
ATOM   2226 C CD2 . LEU   B 2 70  ? -3.009  -23.256 20.690  1.00 90.35 70  B 1 
ATOM   2227 N N   . GLN   B 2 71  ? -6.133  -23.253 25.280  1.00 97.82 71  B 1 
ATOM   2228 C CA  . GLN   B 2 71  ? -7.280  -22.945 26.147  1.00 97.90 71  B 1 
ATOM   2229 C C   . GLN   B 2 71  ? -7.064  -21.681 26.990  1.00 98.17 71  B 1 
ATOM   2230 O O   . GLN   B 2 71  ? -7.987  -21.244 27.683  1.00 97.37 71  B 1 
ATOM   2231 C CB  . GLN   B 2 71  ? -7.616  -24.152 27.044  1.00 97.25 71  B 1 
ATOM   2232 C CG  . GLN   B 2 71  ? -7.835  -25.458 26.262  1.00 93.35 71  B 1 
ATOM   2233 C CD  . GLN   B 2 71  ? -8.867  -25.312 25.147  1.00 86.15 71  B 1 
ATOM   2234 O OE1 . GLN   B 2 71  ? -9.931  -24.740 25.320  1.00 74.93 71  B 1 
ATOM   2235 N NE2 . GLN   B 2 71  ? -8.579  -25.813 23.968  1.00 72.30 71  B 1 
ATOM   2236 N N   . LYS   B 2 72  ? -5.879  -21.067 26.948  1.00 97.89 72  B 1 
ATOM   2237 C CA  . LYS   B 2 72  ? -5.631  -19.777 27.598  1.00 97.97 72  B 1 
ATOM   2238 C C   . LYS   B 2 72  ? -6.479  -18.687 26.938  1.00 98.26 72  B 1 
ATOM   2239 O O   . LYS   B 2 72  ? -6.665  -18.703 25.718  1.00 98.01 72  B 1 
ATOM   2240 C CB  . LYS   B 2 72  ? -4.136  -19.422 27.566  1.00 97.59 72  B 1 
ATOM   2241 C CG  . LYS   B 2 72  ? -3.312  -20.324 28.504  1.00 95.98 72  B 1 
ATOM   2242 C CD  . LYS   B 2 72  ? -1.812  -20.109 28.326  1.00 93.58 72  B 1 
ATOM   2243 C CE  . LYS   B 2 72  ? -1.049  -21.037 29.276  1.00 88.58 72  B 1 
ATOM   2244 N NZ  . LYS   B 2 72  ? 0.363   -21.227 28.882  1.00 81.66 72  B 1 
ATOM   2245 N N   . PRO   B 2 73  ? -6.987  -17.712 27.717  1.00 98.42 73  B 1 
ATOM   2246 C CA  . PRO   B 2 73  ? -7.739  -16.597 27.160  1.00 98.48 73  B 1 
ATOM   2247 C C   . PRO   B 2 73  ? -6.830  -15.676 26.340  1.00 98.57 73  B 1 
ATOM   2248 O O   . PRO   B 2 73  ? -5.672  -15.453 26.693  1.00 98.15 73  B 1 
ATOM   2249 C CB  . PRO   B 2 73  ? -8.361  -15.892 28.365  1.00 97.91 73  B 1 
ATOM   2250 C CG  . PRO   B 2 73  ? -7.365  -16.173 29.490  1.00 94.91 73  B 1 
ATOM   2251 C CD  . PRO   B 2 73  ? -6.862  -17.578 29.158  1.00 97.85 73  B 1 
ATOM   2252 N N   . VAL   B 2 74  ? -7.373  -15.069 25.279  1.00 98.56 74  B 1 
ATOM   2253 C CA  . VAL   B 2 74  ? -6.616  -14.140 24.416  1.00 98.57 74  B 1 
ATOM   2254 C C   . VAL   B 2 74  ? -6.097  -12.907 25.156  1.00 98.56 74  B 1 
ATOM   2255 O O   . VAL   B 2 74  ? -5.135  -12.291 24.709  1.00 98.03 74  B 1 
ATOM   2256 C CB  . VAL   B 2 74  ? -7.417  -13.706 23.173  1.00 97.99 74  B 1 
ATOM   2257 C CG1 . VAL   B 2 74  ? -7.718  -14.896 22.269  1.00 95.28 74  B 1 
ATOM   2258 C CG2 . VAL   B 2 74  ? -8.726  -12.988 23.531  1.00 95.43 74  B 1 
ATOM   2259 N N   . SER   B 2 75  ? -6.661  -12.581 26.319  1.00 98.49 75  B 1 
ATOM   2260 C CA  . SER   B 2 75  ? -6.142  -11.527 27.201  1.00 98.35 75  B 1 
ATOM   2261 C C   . SER   B 2 75  ? -4.692  -11.753 27.641  1.00 98.28 75  B 1 
ATOM   2262 O O   . SER   B 2 75  ? -4.020  -10.793 28.003  1.00 97.46 75  B 1 
ATOM   2263 C CB  . SER   B 2 75  ? -7.026  -11.392 28.442  1.00 97.85 75  B 1 
ATOM   2264 O OG  . SER   B 2 75  ? -7.047  -12.594 29.192  1.00 94.42 75  B 1 
ATOM   2265 N N   . THR   B 2 76  ? -4.195  -12.997 27.589  1.00 98.25 76  B 1 
ATOM   2266 C CA  . THR   B 2 76  ? -2.803  -13.332 27.942  1.00 97.93 76  B 1 
ATOM   2267 C C   . THR   B 2 76  ? -1.784  -12.941 26.869  1.00 97.92 76  B 1 
ATOM   2268 O O   . THR   B 2 76  ? -0.598  -12.857 27.174  1.00 96.64 76  B 1 
ATOM   2269 C CB  . THR   B 2 76  ? -2.638  -14.829 28.247  1.00 97.14 76  B 1 
ATOM   2270 O OG1 . THR   B 2 76  ? -2.981  -15.632 27.145  1.00 92.44 76  B 1 
ATOM   2271 C CG2 . THR   B 2 76  ? -3.502  -15.279 29.424  1.00 91.83 76  B 1 
ATOM   2272 N N   . ILE   B 2 77  ? -2.224  -12.716 25.625  1.00 98.41 77  B 1 
ATOM   2273 C CA  . ILE   B 2 77  ? -1.342  -12.458 24.474  1.00 98.26 77  B 1 
ATOM   2274 C C   . ILE   B 2 77  ? -1.704  -11.203 23.672  1.00 98.24 77  B 1 
ATOM   2275 O O   . ILE   B 2 77  ? -0.928  -10.782 22.816  1.00 97.42 77  B 1 
ATOM   2276 C CB  . ILE   B 2 77  ? -1.285  -13.685 23.540  1.00 97.80 77  B 1 
ATOM   2277 C CG1 . ILE   B 2 77  ? -2.661  -14.018 22.916  1.00 96.22 77  B 1 
ATOM   2278 C CG2 . ILE   B 2 77  ? -0.713  -14.907 24.287  1.00 94.71 77  B 1 
ATOM   2279 C CD1 . ILE   B 2 77  ? -2.570  -14.960 21.712  1.00 94.59 77  B 1 
ATOM   2280 N N   . MET   B 2 78  ? -2.871  -10.603 23.914  1.00 98.48 78  B 1 
ATOM   2281 C CA  . MET   B 2 78  ? -3.347  -9.451  23.153  1.00 98.49 78  B 1 
ATOM   2282 C C   . MET   B 2 78  ? -2.459  -8.217  23.358  1.00 98.37 78  B 1 
ATOM   2283 O O   . MET   B 2 78  ? -1.925  -7.972  24.441  1.00 97.59 78  B 1 
ATOM   2284 C CB  . MET   B 2 78  ? -4.829  -9.166  23.447  1.00 98.05 78  B 1 
ATOM   2285 C CG  . MET   B 2 78  ? -5.091  -8.565  24.835  1.00 97.25 78  B 1 
ATOM   2286 S SD  . MET   B 2 78  ? -6.860  -8.351  25.212  1.00 96.97 78  B 1 
ATOM   2287 C CE  . MET   B 2 78  ? -6.733  -7.492  26.786  1.00 93.81 78  B 1 
ATOM   2288 N N   . LYS   B 2 79  ? -2.334  -7.401  22.306  1.00 98.38 79  B 1 
ATOM   2289 C CA  . LYS   B 2 79  ? -1.735  -6.064  22.394  1.00 98.16 79  B 1 
ATOM   2290 C C   . LYS   B 2 79  ? -2.774  -5.078  22.921  1.00 98.40 79  B 1 
ATOM   2291 O O   . LYS   B 2 79  ? -3.899  -5.061  22.432  1.00 97.98 79  B 1 
ATOM   2292 C CB  . LYS   B 2 79  ? -1.206  -5.616  21.028  1.00 97.17 79  B 1 
ATOM   2293 C CG  . LYS   B 2 79  ? -0.081  -6.501  20.465  1.00 87.83 79  B 1 
ATOM   2294 C CD  . LYS   B 2 79  ? 1.215   -6.396  21.274  1.00 80.72 79  B 1 
ATOM   2295 C CE  . LYS   B 2 79  ? 2.278   -7.256  20.591  1.00 73.27 79  B 1 
ATOM   2296 N NZ  . LYS   B 2 79  ? 3.565   -7.233  21.326  1.00 64.85 79  B 1 
ATOM   2297 N N   . THR   B 2 80  ? -2.381  -4.248  23.881  1.00 97.94 80  B 1 
ATOM   2298 C CA  . THR   B 2 80  ? -3.247  -3.240  24.519  1.00 97.72 80  B 1 
ATOM   2299 C C   . THR   B 2 80  ? -2.883  -1.811  24.138  1.00 96.89 80  B 1 
ATOM   2300 O O   . THR   B 2 80  ? -3.768  -0.977  24.000  1.00 91.17 80  B 1 
ATOM   2301 C CB  . THR   B 2 80  ? -3.223  -3.395  26.042  1.00 96.86 80  B 1 
ATOM   2302 O OG1 . THR   B 2 80  ? -1.891  -3.417  26.512  1.00 91.37 80  B 1 
ATOM   2303 C CG2 . THR   B 2 80  ? -3.880  -4.701  26.482  1.00 90.24 80  B 1 
ATOM   2304 N N   . ASP   B 2 81  ? -1.600  -1.540  23.887  1.00 97.26 81  B 1 
ATOM   2305 C CA  . ASP   B 2 81  ? -1.126  -0.243  23.404  1.00 96.50 81  B 1 
ATOM   2306 C C   . ASP   B 2 81  ? -1.342  -0.163  21.893  1.00 96.98 81  B 1 
ATOM   2307 O O   . ASP   B 2 81  ? -0.460  -0.475  21.089  1.00 94.27 81  B 1 
ATOM   2308 C CB  . ASP   B 2 81  ? 0.337   -0.026  23.807  1.00 93.84 81  B 1 
ATOM   2309 C CG  . ASP   B 2 81  ? 0.534   0.029   25.321  1.00 82.30 81  B 1 
ATOM   2310 O OD1 . ASP   B 2 81  ? -0.426  0.395   26.034  1.00 73.57 81  B 1 
ATOM   2311 O OD2 . ASP   B 2 81  ? 1.653   -0.321  25.754  1.00 74.92 81  B 1 
ATOM   2312 N N   . LEU   B 2 82  ? -2.565  0.200   21.500  1.00 97.62 82  B 1 
ATOM   2313 C CA  . LEU   B 2 82  ? -3.006  0.180   20.109  1.00 98.07 82  B 1 
ATOM   2314 C C   . LEU   B 2 82  ? -3.007  1.572   19.494  1.00 98.16 82  B 1 
ATOM   2315 O O   . LEU   B 2 82  ? -3.570  2.518   20.037  1.00 97.40 82  B 1 
ATOM   2316 C CB  . LEU   B 2 82  ? -4.394  -0.461  19.996  1.00 97.77 82  B 1 
ATOM   2317 C CG  . LEU   B 2 82  ? -4.472  -1.916  20.499  1.00 96.98 82  B 1 
ATOM   2318 C CD1 . LEU   B 2 82  ? -5.900  -2.417  20.332  1.00 95.72 82  B 1 
ATOM   2319 C CD2 . LEU   B 2 82  ? -3.545  -2.863  19.734  1.00 95.15 82  B 1 
ATOM   2320 N N   . ILE   B 2 83  ? -2.453  1.649   18.283  1.00 98.41 83  B 1 
ATOM   2321 C CA  . ILE   B 2 83  ? -2.689  2.774   17.385  1.00 98.49 83  B 1 
ATOM   2322 C C   . ILE   B 2 83  ? -4.062  2.555   16.750  1.00 98.67 83  B 1 
ATOM   2323 O O   . ILE   B 2 83  ? -4.343  1.474   16.223  1.00 98.50 83  B 1 
ATOM   2324 C CB  . ILE   B 2 83  ? -1.558  2.905   16.350  1.00 98.16 83  B 1 
ATOM   2325 C CG1 . ILE   B 2 83  ? -0.188  3.043   17.061  1.00 96.72 83  B 1 
ATOM   2326 C CG2 . ILE   B 2 83  ? -1.823  4.113   15.439  1.00 96.64 83  B 1 
ATOM   2327 C CD1 . ILE   B 2 83  ? 1.008   2.922   16.119  1.00 91.71 83  B 1 
ATOM   2328 N N   . VAL   B 2 84  ? -4.915  3.567   16.818  1.00 98.56 84  B 1 
ATOM   2329 C CA  . VAL   B 2 84  ? -6.274  3.549   16.266  1.00 98.60 84  B 1 
ATOM   2330 C C   . VAL   B 2 84  ? -6.471  4.733   15.330  1.00 98.60 84  B 1 
ATOM   2331 O O   . VAL   B 2 84  ? -5.782  5.742   15.450  1.00 98.13 84  B 1 
ATOM   2332 C CB  . VAL   B 2 84  ? -7.356  3.516   17.366  1.00 98.14 84  B 1 
ATOM   2333 C CG1 . VAL   B 2 84  ? -7.224  2.268   18.240  1.00 95.93 84  B 1 
ATOM   2334 C CG2 . VAL   B 2 84  ? -7.335  4.752   18.273  1.00 95.12 84  B 1 
ATOM   2335 N N   . GLY   B 2 85  ? -7.407  4.598   14.398  1.00 98.41 85  B 1 
ATOM   2336 C CA  . GLY   B 2 85  ? -7.817  5.665   13.494  1.00 98.42 85  B 1 
ATOM   2337 C C   . GLY   B 2 85  ? -9.262  6.095   13.731  1.00 98.60 85  B 1 
ATOM   2338 O O   . GLY   B 2 85  ? -10.012 5.465   14.486  1.00 98.33 85  B 1 
ATOM   2339 N N   . HIS   B 2 86  ? -9.657  7.159   13.044  1.00 98.10 86  B 1 
ATOM   2340 C CA  . HIS   B 2 86  ? -11.017 7.690   13.039  1.00 97.69 86  B 1 
ATOM   2341 C C   . HIS   B 2 86  ? -11.667 7.497   11.654  1.00 97.21 86  B 1 
ATOM   2342 O O   . HIS   B 2 86  ? -10.960 7.544   10.645  1.00 96.53 86  B 1 
ATOM   2343 C CB  . HIS   B 2 86  ? -10.953 9.165   13.458  1.00 97.32 86  B 1 
ATOM   2344 C CG  . HIS   B 2 86  ? -12.302 9.768   13.709  1.00 96.21 86  B 1 
ATOM   2345 N ND1 . HIS   B 2 86  ? -13.045 10.505  12.811  1.00 88.16 86  B 1 
ATOM   2346 C CD2 . HIS   B 2 86  ? -13.059 9.666   14.852  1.00 88.17 86  B 1 
ATOM   2347 C CE1 . HIS   B 2 86  ? -14.212 10.833  13.400  1.00 89.64 86  B 1 
ATOM   2348 N NE2 . HIS   B 2 86  ? -14.255 10.341  14.640  1.00 90.75 86  B 1 
ATOM   2349 N N   . PRO   B 2 87  ? -12.994 7.306   11.552  1.00 97.57 87  B 1 
ATOM   2350 C CA  . PRO   B 2 87  ? -13.672 7.157   10.255  1.00 96.80 87  B 1 
ATOM   2351 C C   . PRO   B 2 87  ? -13.424 8.297   9.262   1.00 95.24 87  B 1 
ATOM   2352 O O   . PRO   B 2 87  ? -13.482 8.079   8.051   1.00 93.57 87  B 1 
ATOM   2353 C CB  . PRO   B 2 87  ? -15.163 7.081   10.596  1.00 96.38 87  B 1 
ATOM   2354 C CG  . PRO   B 2 87  ? -15.194 6.531   12.013  1.00 95.10 87  B 1 
ATOM   2355 C CD  . PRO   B 2 87  ? -13.941 7.122   12.643  1.00 97.38 87  B 1 
ATOM   2356 N N   . LEU   B 2 88  ? -13.160 9.501   9.760   1.00 95.14 88  B 1 
ATOM   2357 C CA  . LEU   B 2 88  ? -12.929 10.712  8.965   1.00 93.24 88  B 1 
ATOM   2358 C C   . LEU   B 2 88  ? -11.447 10.974  8.654   1.00 91.72 88  B 1 
ATOM   2359 O O   . LEU   B 2 88  ? -11.140 12.002  8.051   1.00 89.26 88  B 1 
ATOM   2360 C CB  . LEU   B 2 88  ? -13.573 11.929  9.657   1.00 91.65 88  B 1 
ATOM   2361 C CG  . LEU   B 2 88  ? -15.083 11.814  9.928   1.00 88.88 88  B 1 
ATOM   2362 C CD1 . LEU   B 2 88  ? -15.574 13.099  10.595  1.00 83.84 88  B 1 
ATOM   2363 C CD2 . LEU   B 2 88  ? -15.893 11.595  8.654   1.00 82.45 88  B 1 
ATOM   2364 N N   . ASP   B 2 89  ? -10.533 10.081  9.056   1.00 93.23 89  B 1 
ATOM   2365 C CA  . ASP   B 2 89  ? -9.138  10.162  8.625   1.00 92.67 89  B 1 
ATOM   2366 C C   . ASP   B 2 89  ? -9.050  9.886   7.117   1.00 91.96 89  B 1 
ATOM   2367 O O   . ASP   B 2 89  ? -9.899  9.200   6.536   1.00 91.21 89  B 1 
ATOM   2368 C CB  . ASP   B 2 89  ? -8.244  9.180   9.403   1.00 93.32 89  B 1 
ATOM   2369 C CG  . ASP   B 2 89  ? -8.202  9.401   10.920  1.00 93.93 89  B 1 
ATOM   2370 O OD1 . ASP   B 2 89  ? -8.503  10.519  11.388  1.00 91.55 89  B 1 
ATOM   2371 O OD2 . ASP   B 2 89  ? -7.880  8.419   11.633  1.00 91.58 89  B 1 
ATOM   2372 N N   . PHE   B 2 90  ? -7.998  10.386  6.460   1.00 89.15 90  B 1 
ATOM   2373 C CA  . PHE   B 2 90  ? -7.729  10.067  5.064   1.00 88.50 90  B 1 
ATOM   2374 C C   . PHE   B 2 90  ? -6.988  8.736   4.937   1.00 90.46 90  B 1 
ATOM   2375 O O   . PHE   B 2 90  ? -6.052  8.443   5.674   1.00 90.40 90  B 1 
ATOM   2376 C CB  . PHE   B 2 90  ? -6.965  11.207  4.392   1.00 85.27 90  B 1 
ATOM   2377 C CG  . PHE   B 2 90  ? -7.765  12.484  4.268   1.00 82.15 90  B 1 
ATOM   2378 C CD1 . PHE   B 2 90  ? -8.815  12.566  3.335   1.00 76.52 90  B 1 
ATOM   2379 C CD2 . PHE   B 2 90  ? -7.480  13.590  5.088   1.00 74.46 90  B 1 
ATOM   2380 C CE1 . PHE   B 2 90  ? -9.578  13.739  3.227   1.00 71.99 90  B 1 
ATOM   2381 C CE2 . PHE   B 2 90  ? -8.240  14.770  4.986   1.00 71.11 90  B 1 
ATOM   2382 C CZ  . PHE   B 2 90  ? -9.293  14.840  4.055   1.00 72.52 90  B 1 
ATOM   2383 N N   . VAL   B 2 91  ? -7.366  7.930   3.931   1.00 90.73 91  B 1 
ATOM   2384 C CA  . VAL   B 2 91  ? -6.704  6.646   3.639   1.00 91.92 91  B 1 
ATOM   2385 C C   . VAL   B 2 91  ? -5.216  6.837   3.335   1.00 92.94 91  B 1 
ATOM   2386 O O   . VAL   B 2 91  ? -4.395  6.003   3.707   1.00 92.90 91  B 1 
ATOM   2387 C CB  . VAL   B 2 91  ? -7.416  5.939   2.475   1.00 91.06 91  B 1 
ATOM   2388 C CG1 . VAL   B 2 91  ? -6.693  4.675   2.016   1.00 86.97 91  B 1 
ATOM   2389 C CG2 . VAL   B 2 91  ? -8.829  5.522   2.890   1.00 87.22 91  B 1 
ATOM   2390 N N   . GLU   B 2 92  ? -4.865  7.947   2.714   1.00 89.42 92  B 1 
ATOM   2391 C CA  . GLU   B 2 92  ? -3.490  8.353   2.422   1.00 88.61 92  B 1 
ATOM   2392 C C   . GLU   B 2 92  ? -2.655  8.560   3.703   1.00 90.46 92  B 1 
ATOM   2393 O O   . GLU   B 2 92  ? -1.504  8.135   3.776   1.00 90.08 92  B 1 
ATOM   2394 C CB  . GLU   B 2 92  ? -3.521  9.645   1.590   1.00 85.46 92  B 1 
ATOM   2395 C CG  . GLU   B 2 92  ? -4.233  9.529   0.222   1.00 78.16 92  B 1 
ATOM   2396 C CD  . GLU   B 2 92  ? -5.756  9.762   0.212   1.00 73.74 92  B 1 
ATOM   2397 O OE1 . GLU   B 2 92  ? -6.291  10.018  -0.891  1.00 66.53 92  B 1 
ATOM   2398 O OE2 . GLU   B 2 92  ? -6.399  9.673   1.270   1.00 67.04 92  B 1 
ATOM   2399 N N   . GLU   B 2 93  ? -3.250  9.151   4.739   1.00 91.40 93  B 1 
ATOM   2400 C CA  . GLU   B 2 93  ? -2.612  9.329   6.048   1.00 91.91 93  B 1 
ATOM   2401 C C   . GLU   B 2 93  ? -2.468  7.990   6.780   1.00 94.14 93  B 1 
ATOM   2402 O O   . GLU   B 2 93  ? -1.428  7.715   7.377   1.00 94.15 93  B 1 
ATOM   2403 C CB  . GLU   B 2 93  ? -3.422  10.307  6.908   1.00 89.93 93  B 1 
ATOM   2404 C CG  . GLU   B 2 93  ? -3.411  11.734  6.338   1.00 83.91 93  B 1 
ATOM   2405 C CD  . GLU   B 2 93  ? -4.295  12.711  7.129   1.00 77.52 93  B 1 
ATOM   2406 O OE1 . GLU   B 2 93  ? -4.003  13.928  7.059   1.00 69.09 93  B 1 
ATOM   2407 O OE2 . GLU   B 2 93  ? -5.263  12.251  7.770   1.00 69.66 93  B 1 
ATOM   2408 N N   . VAL   B 2 94  ? -3.462  7.104   6.662   1.00 95.06 94  B 1 
ATOM   2409 C CA  . VAL   B 2 94  ? -3.383  5.740   7.200   1.00 96.22 94  B 1 
ATOM   2410 C C   . VAL   B 2 94  ? -2.253  4.952   6.538   1.00 96.63 94  B 1 
ATOM   2411 O O   . VAL   B 2 94  ? -1.530  4.239   7.229   1.00 96.67 94  B 1 
ATOM   2412 C CB  . VAL   B 2 94  ? -4.725  5.008   7.054   1.00 96.42 94  B 1 
ATOM   2413 C CG1 . VAL   B 2 94  ? -4.635  3.539   7.476   1.00 95.34 94  B 1 
ATOM   2414 C CG2 . VAL   B 2 94  ? -5.791  5.675   7.922   1.00 95.70 94  B 1 
ATOM   2415 N N   . ALA   B 2 95  ? -2.044  5.099   5.228   1.00 96.30 95  B 1 
ATOM   2416 C CA  . ALA   B 2 95  ? -0.926  4.466   4.535   1.00 96.13 95  B 1 
ATOM   2417 C C   . ALA   B 2 95  ? 0.427   4.930   5.099   1.00 96.50 95  B 1 
ATOM   2418 O O   . ALA   B 2 95  ? 1.293   4.100   5.383   1.00 96.47 95  B 1 
ATOM   2419 C CB  . ALA   B 2 95  ? -1.047  4.740   3.030   1.00 95.36 95  B 1 
ATOM   2420 N N   . ALA   B 2 96  ? 0.585   6.234   5.336   1.00 95.77 96  B 1 
ATOM   2421 C CA  . ALA   B 2 96  ? 1.784   6.790   5.960   1.00 95.36 96  B 1 
ATOM   2422 C C   . ALA   B 2 96  ? 1.988   6.243   7.382   1.00 95.85 96  B 1 
ATOM   2423 O O   . ALA   B 2 96  ? 3.079   5.782   7.716   1.00 95.42 96  B 1 
ATOM   2424 C CB  . ALA   B 2 96  ? 1.683   8.319   5.937   1.00 94.04 96  B 1 
ATOM   2425 N N   . LEU   B 2 97  ? 0.922   6.189   8.184   1.00 96.41 97  B 1 
ATOM   2426 C CA  . LEU   B 2 97  ? 0.933   5.649   9.541   1.00 96.73 97  B 1 
ATOM   2427 C C   . LEU   B 2 97  ? 1.340   4.166   9.570   1.00 96.99 97  B 1 
ATOM   2428 O O   . LEU   B 2 97  ? 2.140   3.750   10.406  1.00 96.30 97  B 1 
ATOM   2429 C CB  . LEU   B 2 97  ? -0.453  5.936   10.143  1.00 96.07 97  B 1 
ATOM   2430 C CG  . LEU   B 2 97  ? -0.594  5.614   11.642  1.00 90.29 97  B 1 
ATOM   2431 C CD1 . LEU   B 2 97  ? -1.646  6.527   12.267  1.00 86.64 97  B 1 
ATOM   2432 C CD2 . LEU   B 2 97  ? -1.044  4.173   11.869  1.00 86.50 97  B 1 
ATOM   2433 N N   . PHE   B 2 98  ? 0.842   3.346   8.627   1.00 97.49 98  B 1 
ATOM   2434 C CA  . PHE   B 2 98  ? 1.241   1.943   8.493   1.00 97.62 98  B 1 
ATOM   2435 C C   . PHE   B 2 98  ? 2.732   1.802   8.186   1.00 97.16 98  B 1 
ATOM   2436 O O   . PHE   B 2 98  ? 3.402   0.942   8.752   1.00 96.28 98  B 1 
ATOM   2437 C CB  . PHE   B 2 98  ? 0.435   1.266   7.380   1.00 97.78 98  B 1 
ATOM   2438 C CG  . PHE   B 2 98  ? -0.935  0.741   7.749   1.00 97.82 98  B 1 
ATOM   2439 C CD1 . PHE   B 2 98  ? -1.726  1.348   8.737   1.00 96.28 98  B 1 
ATOM   2440 C CD2 . PHE   B 2 98  ? -1.443  -0.381  7.063   1.00 96.11 98  B 1 
ATOM   2441 C CE1 . PHE   B 2 98  ? -2.997  0.840   9.038   1.00 95.76 98  B 1 
ATOM   2442 C CE2 . PHE   B 2 98  ? -2.714  -0.885  7.357   1.00 95.63 98  B 1 
ATOM   2443 C CZ  . PHE   B 2 98  ? -3.494  -0.276  8.346   1.00 96.69 98  B 1 
ATOM   2444 N N   . TYR   B 2 99  ? 3.256   2.660   7.299   1.00 96.73 99  B 1 
ATOM   2445 C CA  . TYR   B 2 99  ? 4.663   2.651   6.917   1.00 96.03 99  B 1 
ATOM   2446 C C   . TYR   B 2 99  ? 5.569   3.056   8.085   1.00 95.45 99  B 1 
ATOM   2447 O O   . TYR   B 2 99  ? 6.552   2.371   8.375   1.00 94.23 99  B 1 
ATOM   2448 C CB  . TYR   B 2 99  ? 4.849   3.570   5.710   1.00 95.49 99  B 1 
ATOM   2449 C CG  . TYR   B 2 99  ? 6.262   3.582   5.178   1.00 95.11 99  B 1 
ATOM   2450 C CD1 . TYR   B 2 99  ? 7.161   4.599   5.549   1.00 93.16 99  B 1 
ATOM   2451 C CD2 . TYR   B 2 99  ? 6.694   2.545   4.325   1.00 93.36 99  B 1 
ATOM   2452 C CE1 . TYR   B 2 99  ? 8.482   4.585   5.071   1.00 92.56 99  B 1 
ATOM   2453 C CE2 . TYR   B 2 99  ? 8.013   2.524   3.844   1.00 92.34 99  B 1 
ATOM   2454 C CZ  . TYR   B 2 99  ? 8.903   3.547   4.222   1.00 92.83 99  B 1 
ATOM   2455 O OH  . TYR   B 2 99  ? 10.194  3.521   3.759   1.00 91.20 99  B 1 
ATOM   2456 N N   . GLU   B 2 100 ? 5.222   4.129   8.786   1.00 96.03 100 B 1 
ATOM   2457 C CA  . GLU   B 2 100 ? 6.020   4.704   9.867   1.00 95.42 100 B 1 
ATOM   2458 C C   . GLU   B 2 100 ? 6.066   3.787   11.099  1.00 95.36 100 B 1 
ATOM   2459 O O   . GLU   B 2 100 ? 7.139   3.493   11.627  1.00 93.95 100 B 1 
ATOM   2460 C CB  . GLU   B 2 100 ? 5.444   6.093   10.180  1.00 94.12 100 B 1 
ATOM   2461 C CG  . GLU   B 2 100 ? 6.413   6.965   10.983  1.00 82.00 100 B 1 
ATOM   2462 C CD  . GLU   B 2 100 ? 5.951   8.428   11.082  1.00 75.05 100 B 1 
ATOM   2463 O OE1 . GLU   B 2 100 ? 6.841   9.292   11.246  1.00 67.73 100 B 1 
ATOM   2464 O OE2 . GLU   B 2 100 ? 4.734   8.682   11.003  1.00 67.86 100 B 1 
ATOM   2465 N N   . HIS   B 2 101 ? 4.913   3.249   11.507  1.00 96.65 101 B 1 
ATOM   2466 C CA  . HIS   B 2 101 ? 4.802   2.387   12.684  1.00 96.55 101 B 1 
ATOM   2467 C C   . HIS   B 2 101 ? 4.988   0.893   12.394  1.00 96.24 101 B 1 
ATOM   2468 O O   . HIS   B 2 101 ? 5.030   0.094   13.329  1.00 94.46 101 B 1 
ATOM   2469 C CB  . HIS   B 2 101 ? 3.483   2.667   13.394  1.00 96.59 101 B 1 
ATOM   2470 C CG  . HIS   B 2 101 ? 3.398   4.068   13.930  1.00 96.05 101 B 1 
ATOM   2471 N ND1 . HIS   B 2 101 ? 4.077   4.558   15.031  1.00 82.48 101 B 1 
ATOM   2472 C CD2 . HIS   B 2 101 ? 2.655   5.102   13.422  1.00 83.37 101 B 1 
ATOM   2473 C CE1 . HIS   B 2 101 ? 3.740   5.850   15.176  1.00 86.59 101 B 1 
ATOM   2474 N NE2 . HIS   B 2 101 ? 2.876   6.214   14.222  1.00 88.67 101 B 1 
ATOM   2475 N N   . ARG   B 2 102 ? 5.134   0.486   11.122  1.00 95.53 102 B 1 
ATOM   2476 C CA  . ARG   B 2 102 ? 5.303   -0.921  10.702  1.00 94.98 102 B 1 
ATOM   2477 C C   . ARG   B 2 102 ? 4.173   -1.833  11.196  1.00 95.20 102 B 1 
ATOM   2478 O O   . ARG   B 2 102 ? 4.418   -2.952  11.650  1.00 92.86 102 B 1 
ATOM   2479 C CB  . ARG   B 2 102 ? 6.683   -1.450  11.097  1.00 93.48 102 B 1 
ATOM   2480 C CG  . ARG   B 2 102 ? 7.829   -0.575  10.592  1.00 87.67 102 B 1 
ATOM   2481 C CD  . ARG   B 2 102 ? 9.145   -1.230  10.993  1.00 82.83 102 B 1 
ATOM   2482 N NE  . ARG   B 2 102 ? 10.295  -0.448  10.512  1.00 75.28 102 B 1 
ATOM   2483 C CZ  . ARG   B 2 102 ? 11.502  -0.930  10.275  1.00 67.44 102 B 1 
ATOM   2484 N NH1 . ARG   B 2 102 ? 11.816  -2.168  10.542  1.00 61.97 102 B 1 
ATOM   2485 N NH2 . ARG   B 2 102 ? 12.418  -0.165  9.757   1.00 61.85 102 B 1 
ATOM   2486 N N   . ILE   B 2 103 ? 2.948   -1.352  11.097  1.00 96.80 103 B 1 
ATOM   2487 C CA  . ILE   B 2 103 ? 1.728   -2.080  11.446  1.00 97.12 103 B 1 
ATOM   2488 C C   . ILE   B 2 103 ? 0.962   -2.470  10.176  1.00 97.42 103 B 1 
ATOM   2489 O O   . ILE   B 2 103 ? 1.096   -1.836  9.129   1.00 97.05 103 B 1 
ATOM   2490 C CB  . ILE   B 2 103 ? 0.866   -1.281  12.452  1.00 96.96 103 B 1 
ATOM   2491 C CG1 . ILE   B 2 103 ? 0.417   0.083   11.886  1.00 95.97 103 B 1 
ATOM   2492 C CG2 . ILE   B 2 103 ? 1.633   -1.134  13.780  1.00 94.41 103 B 1 
ATOM   2493 C CD1 . ILE   B 2 103 ? -0.552  0.855   12.794  1.00 95.09 103 B 1 
ATOM   2494 N N   . GLY   B 2 104 ? 0.160   -3.519  10.256  1.00 97.19 104 B 1 
ATOM   2495 C CA  . GLY   B 2 104 ? -0.653  -4.018  9.139   1.00 97.05 104 B 1 
ATOM   2496 C C   . GLY   B 2 104 ? -2.160  -3.948  9.377   1.00 97.73 104 B 1 
ATOM   2497 O O   . GLY   B 2 104 ? -2.924  -4.474  8.567   1.00 96.87 104 B 1 
ATOM   2498 N N   . CYS   B 2 105 ? -2.583  -3.356  10.494  1.00 97.70 105 B 1 
ATOM   2499 C CA  . CYS   B 2 105 ? -3.975  -3.253  10.905  1.00 98.14 105 B 1 
ATOM   2500 C C   . CYS   B 2 105 ? -4.186  -1.984  11.729  1.00 98.47 105 B 1 
ATOM   2501 O O   . CYS   B 2 105 ? -3.404  -1.706  12.638  1.00 98.11 105 B 1 
ATOM   2502 C CB  . CYS   B 2 105 ? -4.312  -4.509  11.716  1.00 97.02 105 B 1 
ATOM   2503 S SG  . CYS   B 2 105 ? -5.973  -4.410  12.428  1.00 94.98 105 B 1 
ATOM   2504 N N   . LEU   B 2 106 ? -5.262  -1.260  11.435  1.00 98.74 106 B 1 
ATOM   2505 C CA  . LEU   B 2 106 ? -5.698  -0.094  12.194  1.00 98.81 106 B 1 
ATOM   2506 C C   . LEU   B 2 106 ? -7.169  -0.278  12.586  1.00 98.87 106 B 1 
ATOM   2507 O O   . LEU   B 2 106 ? -8.042  -0.196  11.717  1.00 98.74 106 B 1 
ATOM   2508 C CB  . LEU   B 2 106 ? -5.456  1.162   11.344  1.00 98.64 106 B 1 
ATOM   2509 C CG  . LEU   B 2 106 ? -5.615  2.480   12.119  1.00 97.90 106 B 1 
ATOM   2510 C CD1 . LEU   B 2 106 ? -4.459  2.695   13.095  1.00 96.85 106 B 1 
ATOM   2511 C CD2 . LEU   B 2 106 ? -5.614  3.649   11.134  1.00 96.85 106 B 1 
ATOM   2512 N N   . PRO   B 2 107 ? -7.469  -0.555  13.872  1.00 98.89 107 B 1 
ATOM   2513 C CA  . PRO   B 2 107 ? -8.841  -0.492  14.361  1.00 98.88 107 B 1 
ATOM   2514 C C   . PRO   B 2 107 ? -9.370  0.938   14.244  1.00 98.88 107 B 1 
ATOM   2515 O O   . PRO   B 2 107 ? -8.679  1.891   14.614  1.00 98.72 107 B 1 
ATOM   2516 C CB  . PRO   B 2 107 ? -8.796  -0.963  15.818  1.00 98.73 107 B 1 
ATOM   2517 C CG  . PRO   B 2 107 ? -7.462  -1.700  15.933  1.00 97.91 107 B 1 
ATOM   2518 C CD  . PRO   B 2 107 ? -6.572  -0.964  14.939  1.00 98.71 107 B 1 
ATOM   2519 N N   . ILE   B 2 108 ? -10.591 1.088   13.751  1.00 98.87 108 B 1 
ATOM   2520 C CA  . ILE   B 2 108 ? -11.241 2.390   13.593  1.00 98.87 108 B 1 
ATOM   2521 C C   . ILE   B 2 108 ? -12.239 2.586   14.724  1.00 98.86 108 B 1 
ATOM   2522 O O   . ILE   B 2 108 ? -13.161 1.789   14.900  1.00 98.75 108 B 1 
ATOM   2523 C CB  . ILE   B 2 108 ? -11.866 2.539   12.195  1.00 98.82 108 B 1 
ATOM   2524 C CG1 . ILE   B 2 108 ? -10.884 2.203   11.055  1.00 98.44 108 B 1 
ATOM   2525 C CG2 . ILE   B 2 108 ? -12.424 3.961   12.022  1.00 98.61 108 B 1 
ATOM   2526 C CD1 . ILE   B 2 108 ? -9.539  2.957   11.101  1.00 97.48 108 B 1 
ATOM   2527 N N   . VAL   B 2 109 ? -12.026 3.639   15.497  1.00 98.74 109 B 1 
ATOM   2528 C CA  . VAL   B 2 109 ? -12.800 3.945   16.702  1.00 98.66 109 B 1 
ATOM   2529 C C   . VAL   B 2 109 ? -13.519 5.275   16.521  1.00 98.56 109 B 1 
ATOM   2530 O O   . VAL   B 2 109 ? -12.927 6.269   16.110  1.00 97.94 109 B 1 
ATOM   2531 C CB  . VAL   B 2 109 ? -11.899 3.939   17.953  1.00 98.30 109 B 1 
ATOM   2532 C CG1 . VAL   B 2 109 ? -12.684 4.274   19.226  1.00 96.52 109 B 1 
ATOM   2533 C CG2 . VAL   B 2 109 ? -11.262 2.557   18.162  1.00 96.80 109 B 1 
ATOM   2534 N N   . ASN   B 2 110 ? -14.809 5.298   16.872  1.00 98.46 110 B 1 
ATOM   2535 C CA  . ASN   B 2 110 ? -15.612 6.512   16.905  1.00 98.25 110 B 1 
ATOM   2536 C C   . ASN   B 2 110 ? -16.437 6.545   18.199  1.00 98.06 110 B 1 
ATOM   2537 O O   . ASN   B 2 110 ? -17.031 5.540   18.586  1.00 96.54 110 B 1 
ATOM   2538 C CB  . ASN   B 2 110 ? -16.481 6.589   15.639  1.00 97.58 110 B 1 
ATOM   2539 C CG  . ASN   B 2 110 ? -17.099 7.963   15.446  1.00 96.36 110 B 1 
ATOM   2540 O OD1 . ASN   B 2 110 ? -16.897 8.884   16.216  1.00 90.75 110 B 1 
ATOM   2541 N ND2 . ASN   B 2 110 ? -17.875 8.138   14.398  1.00 89.00 110 B 1 
ATOM   2542 N N   . HIS   B 2 111 ? -16.448 7.680   18.880  1.00 97.18 111 B 1 
ATOM   2543 C CA  . HIS   B 2 111 ? -17.118 7.840   20.176  1.00 97.12 111 B 1 
ATOM   2544 C C   . HIS   B 2 111 ? -16.805 6.716   21.188  1.00 97.27 111 B 1 
ATOM   2545 O O   . HIS   B 2 111 ? -17.683 6.217   21.885  1.00 94.67 111 B 1 
ATOM   2546 C CB  . HIS   B 2 111 ? -18.625 8.061   19.959  1.00 96.16 111 B 1 
ATOM   2547 C CG  . HIS   B 2 111 ? -18.933 9.267   19.113  1.00 93.60 111 B 1 
ATOM   2548 N ND1 . HIS   B 2 111 ? -18.613 10.576  19.420  1.00 80.83 111 B 1 
ATOM   2549 C CD2 . HIS   B 2 111 ? -19.563 9.290   17.896  1.00 80.46 111 B 1 
ATOM   2550 C CE1 . HIS   B 2 111 ? -19.042 11.355  18.413  1.00 82.45 111 B 1 
ATOM   2551 N NE2 . HIS   B 2 111 ? -19.628 10.614  17.474  1.00 84.03 111 B 1 
ATOM   2552 N N   . GLY   B 2 112 ? -15.534 6.291   21.239  1.00 96.19 112 B 1 
ATOM   2553 C CA  . GLY   B 2 112 ? -15.058 5.255   22.160  1.00 95.71 112 B 1 
ATOM   2554 C C   . GLY   B 2 112 ? -15.434 3.817   21.778  1.00 96.66 112 B 1 
ATOM   2555 O O   . GLY   B 2 112 ? -15.113 2.901   22.530  1.00 94.79 112 B 1 
ATOM   2556 N N   . LYS   B 2 113 ? -16.085 3.592   20.630  1.00 97.99 113 B 1 
ATOM   2557 C CA  . LYS   B 2 113 ? -16.479 2.266   20.146  1.00 98.20 113 B 1 
ATOM   2558 C C   . LYS   B 2 113 ? -15.737 1.891   18.869  1.00 98.55 113 B 1 
ATOM   2559 O O   . LYS   B 2 113 ? -15.507 2.735   18.006  1.00 98.15 113 B 1 
ATOM   2560 C CB  . LYS   B 2 113 ? -17.998 2.190   19.939  1.00 97.33 113 B 1 
ATOM   2561 C CG  . LYS   B 2 113 ? -18.760 2.374   21.261  1.00 93.04 113 B 1 
ATOM   2562 C CD  . LYS   B 2 113 ? -20.258 2.124   21.079  1.00 87.21 113 B 1 
ATOM   2563 C CE  . LYS   B 2 113 ? -20.948 2.303   22.435  1.00 79.29 113 B 1 
ATOM   2564 N NZ  . LYS   B 2 113 ? -22.375 1.900   22.396  1.00 69.03 113 B 1 
ATOM   2565 N N   . LEU   B 2 114 ? -15.415 0.602   18.740  1.00 98.59 114 B 1 
ATOM   2566 C CA  . LEU   B 2 114 ? -14.904 0.036   17.500  1.00 98.76 114 B 1 
ATOM   2567 C C   . LEU   B 2 114 ? -16.019 0.040   16.446  1.00 98.77 114 B 1 
ATOM   2568 O O   . LEU   B 2 114 ? -17.069 -0.558  16.658  1.00 98.51 114 B 1 
ATOM   2569 C CB  . LEU   B 2 114 ? -14.388 -1.381  17.781  1.00 98.71 114 B 1 
ATOM   2570 C CG  . LEU   B 2 114 ? -13.728 -2.044  16.556  1.00 98.28 114 B 1 
ATOM   2571 C CD1 . LEU   B 2 114 ? -12.363 -1.430  16.249  1.00 97.98 114 B 1 
ATOM   2572 C CD2 . LEU   B 2 114 ? -13.539 -3.531  16.829  1.00 97.83 114 B 1 
ATOM   2573 N N   . VAL   B 2 115 ? -15.775 0.694   15.314  1.00 98.77 115 B 1 
ATOM   2574 C CA  . VAL   B 2 115 ? -16.748 0.832   14.214  1.00 98.69 115 B 1 
ATOM   2575 C C   . VAL   B 2 115 ? -16.271 0.213   12.903  1.00 98.69 115 B 1 
ATOM   2576 O O   . VAL   B 2 115 ? -17.080 -0.062  12.024  1.00 98.14 115 B 1 
ATOM   2577 C CB  . VAL   B 2 115 ? -17.153 2.300   13.990  1.00 98.30 115 B 1 
ATOM   2578 C CG1 . VAL   B 2 115 ? -17.862 2.873   15.224  1.00 96.14 115 B 1 
ATOM   2579 C CG2 . VAL   B 2 115 ? -15.960 3.205   13.641  1.00 96.08 115 B 1 
ATOM   2580 N N   . GLY   B 2 116 ? -14.971 -0.043  12.764  1.00 98.79 116 B 1 
ATOM   2581 C CA  . GLY   B 2 116 ? -14.400 -0.637  11.565  1.00 98.80 116 B 1 
ATOM   2582 C C   . GLY   B 2 116 ? -12.973 -1.120  11.778  1.00 98.87 116 B 1 
ATOM   2583 O O   . GLY   B 2 116 ? -12.395 -0.988  12.856  1.00 98.73 116 B 1 
ATOM   2584 N N   . ILE   B 2 117 ? -12.409 -1.708  10.720  1.00 98.90 117 B 1 
ATOM   2585 C CA  . ILE   B 2 117 ? -11.007 -2.105  10.672  1.00 98.88 117 B 1 
ATOM   2586 C C   . ILE   B 2 117 ? -10.479 -1.881  9.257   1.00 98.86 117 B 1 
ATOM   2587 O O   . ILE   B 2 117 ? -11.144 -2.222  8.277   1.00 98.60 117 B 1 
ATOM   2588 C CB  . ILE   B 2 117 ? -10.828 -3.559  11.164  1.00 98.72 117 B 1 
ATOM   2589 C CG1 . ILE   B 2 117 ? -9.334  -3.913  11.325  1.00 97.61 117 B 1 
ATOM   2590 C CG2 . ILE   B 2 117 ? -11.542 -4.580  10.257  1.00 97.82 117 B 1 
ATOM   2591 C CD1 . ILE   B 2 117 ? -9.112  -5.256  12.038  1.00 95.46 117 B 1 
ATOM   2592 N N   . ILE   B 2 118 ? -9.276  -1.323  9.152   1.00 98.85 118 B 1 
ATOM   2593 C CA  . ILE   B 2 118 ? -8.556  -1.188  7.887   1.00 98.80 118 B 1 
ATOM   2594 C C   . ILE   B 2 118 ? -7.231  -1.943  7.988   1.00 98.82 118 B 1 
ATOM   2595 O O   . ILE   B 2 118 ? -6.548  -1.901  9.008   1.00 98.52 118 B 1 
ATOM   2596 C CB  . ILE   B 2 118 ? -8.436  0.295   7.471   1.00 98.19 118 B 1 
ATOM   2597 C CG1 . ILE   B 2 118 ? -7.967  0.409   6.005   1.00 90.08 118 B 1 
ATOM   2598 C CG2 . ILE   B 2 118 ? -7.517  1.095   8.409   1.00 93.54 118 B 1 
ATOM   2599 C CD1 . ILE   B 2 118 ? -8.130  1.811   5.423   1.00 88.14 118 B 1 
ATOM   2600 N N   . THR   B 2 119 ? -6.887  -2.686  6.930   1.00 98.47 119 B 1 
ATOM   2601 C CA  . THR   B 2 119 ? -5.661  -3.492  6.865   1.00 98.22 119 B 1 
ATOM   2602 C C   . THR   B 2 119 ? -4.861  -3.157  5.609   1.00 97.96 119 B 1 
ATOM   2603 O O   . THR   B 2 119 ? -5.346  -2.470  4.704   1.00 97.22 119 B 1 
ATOM   2604 C CB  . THR   B 2 119 ? -5.962  -5.004  6.916   1.00 97.66 119 B 1 
ATOM   2605 O OG1 . THR   B 2 119 ? -6.549  -5.440  5.709   1.00 95.16 119 B 1 
ATOM   2606 C CG2 . THR   B 2 119 ? -6.873  -5.414  8.074   1.00 94.99 119 B 1 
ATOM   2607 N N   . GLN   B 2 120 ? -3.642  -3.695  5.509   1.00 97.13 120 B 1 
ATOM   2608 C CA  . GLN   B 2 120 ? -2.834  -3.562  4.292   1.00 96.57 120 B 1 
ATOM   2609 C C   . GLN   B 2 120 ? -3.563  -4.077  3.041   1.00 96.66 120 B 1 
ATOM   2610 O O   . GLN   B 2 120 ? -3.349  -3.539  1.968   1.00 95.62 120 B 1 
ATOM   2611 C CB  . GLN   B 2 120 ? -1.509  -4.316  4.451   1.00 95.02 120 B 1 
ATOM   2612 C CG  . GLN   B 2 120 ? -0.532  -3.588  5.387   1.00 87.98 120 B 1 
ATOM   2613 C CD  . GLN   B 2 120 ? 0.804   -4.319  5.529   1.00 84.77 120 B 1 
ATOM   2614 O OE1 . GLN   B 2 120 ? 0.954   -5.493  5.235   1.00 75.74 120 B 1 
ATOM   2615 N NE2 . GLN   B 2 120 ? 1.832   -3.649  6.008   1.00 73.06 120 B 1 
ATOM   2616 N N   . THR   B 2 121 ? -4.440  -5.075  3.167   1.00 96.64 121 B 1 
ATOM   2617 C CA  . THR   B 2 121 ? -5.254  -5.567  2.039   1.00 96.56 121 B 1 
ATOM   2618 C C   . THR   B 2 121 ? -6.264  -4.520  1.571   1.00 96.58 121 B 1 
ATOM   2619 O O   . THR   B 2 121 ? -6.513  -4.411  0.373   1.00 95.87 121 B 1 
ATOM   2620 C CB  . THR   B 2 121 ? -5.989  -6.861  2.422   1.00 96.07 121 B 1 
ATOM   2621 O OG1 . THR   B 2 121 ? -5.052  -7.855  2.779   1.00 92.03 121 B 1 
ATOM   2622 C CG2 . THR   B 2 121 ? -6.824  -7.452  1.285   1.00 91.68 121 B 1 
ATOM   2623 N N   . ASP   B 2 122 ? -6.819  -3.726  2.482   1.00 96.97 122 B 1 
ATOM   2624 C CA  . ASP   B 2 122 ? -7.751  -2.650  2.135   1.00 97.02 122 B 1 
ATOM   2625 C C   . ASP   B 2 122 ? -7.017  -1.489  1.447   1.00 96.73 122 B 1 
ATOM   2626 O O   . ASP   B 2 122 ? -7.483  -1.004  0.416   1.00 96.21 122 B 1 
ATOM   2627 C CB  . ASP   B 2 122 ? -8.514  -2.185  3.387   1.00 97.44 122 B 1 
ATOM   2628 C CG  . ASP   B 2 122 ? -9.244  -3.349  4.071   1.00 97.42 122 B 1 
ATOM   2629 O OD1 . ASP   B 2 122 ? -10.102 -3.992  3.417   1.00 96.10 122 B 1 
ATOM   2630 O OD2 . ASP   B 2 122 ? -8.910  -3.654  5.237   1.00 96.10 122 B 1 
ATOM   2631 N N   . LEU   B 2 123 ? -5.824  -1.123  1.939   1.00 96.57 123 B 1 
ATOM   2632 C CA  . LEU   B 2 123 ? -4.959  -0.130  1.289   1.00 96.25 123 B 1 
ATOM   2633 C C   . LEU   B 2 123 ? -4.504  -0.592  -0.098  1.00 95.71 123 B 1 
ATOM   2634 O O   . LEU   B 2 123 ? -4.511  0.192   -1.041  1.00 94.66 123 B 1 
ATOM   2635 C CB  . LEU   B 2 123 ? -3.721  0.149   2.156   1.00 95.99 123 B 1 
ATOM   2636 C CG  . LEU   B 2 123 ? -3.999  0.807   3.514   1.00 95.03 123 B 1 
ATOM   2637 C CD1 . LEU   B 2 123 ? -2.661  1.080   4.199   1.00 93.46 123 B 1 
ATOM   2638 C CD2 . LEU   B 2 123 ? -4.753  2.127   3.381   1.00 93.08 123 B 1 
ATOM   2639 N N   . LEU   B 2 124 ? -4.150  -1.868  -0.238  1.00 95.65 124 B 1 
ATOM   2640 C CA  . LEU   B 2 124 ? -3.732  -2.446  -1.512  1.00 95.18 124 B 1 
ATOM   2641 C C   . LEU   B 2 124 ? -4.868  -2.402  -2.541  1.00 94.76 124 B 1 
ATOM   2642 O O   . LEU   B 2 124 ? -4.635  -2.029  -3.682  1.00 93.83 124 B 1 
ATOM   2643 C CB  . LEU   B 2 124 ? -3.244  -3.878  -1.251  1.00 94.44 124 B 1 
ATOM   2644 C CG  . LEU   B 2 124 ? -2.546  -4.529  -2.451  1.00 89.32 124 B 1 
ATOM   2645 C CD1 . LEU   B 2 124 ? -1.233  -3.825  -2.788  1.00 87.70 124 B 1 
ATOM   2646 C CD2 . LEU   B 2 124 ? -2.237  -5.985  -2.101  1.00 87.12 124 B 1 
ATOM   2647 N N   . ARG   B 2 125 ? -6.103  -2.717  -2.130  1.00 94.52 125 B 1 
ATOM   2648 C CA  . ARG   B 2 125 ? -7.287  -2.571  -2.990  1.00 93.94 125 B 1 
ATOM   2649 C C   . ARG   B 2 125 ? -7.488  -1.118  -3.424  1.00 93.56 125 B 1 
ATOM   2650 O O   . ARG   B 2 125 ? -7.674  -0.874  -4.610  1.00 92.54 125 B 1 
ATOM   2651 C CB  . ARG   B 2 125 ? -8.522  -3.132  -2.267  1.00 93.38 125 B 1 
ATOM   2652 C CG  . ARG   B 2 125 ? -9.775  -3.048  -3.155  1.00 89.05 125 B 1 
ATOM   2653 C CD  . ARG   B 2 125 ? -10.994 -3.696  -2.496  1.00 86.52 125 B 1 
ATOM   2654 N NE  . ARG   B 2 125 ? -11.326 -3.052  -1.214  1.00 79.60 125 B 1 
ATOM   2655 C CZ  . ARG   B 2 125 ? -11.288 -3.583  0.002   1.00 75.01 125 B 1 
ATOM   2656 N NH1 . ARG   B 2 125 ? -11.058 -4.844  0.214   1.00 65.60 125 B 1 
ATOM   2657 N NH2 . ARG   B 2 125 ? -11.472 -2.835  1.044   1.00 66.49 125 B 1 
ATOM   2658 N N   . THR   B 2 126 ? -7.390  -0.172  -2.493  1.00 92.80 126 B 1 
ATOM   2659 C CA  . THR   B 2 126 ? -7.489  1.264   -2.811  1.00 91.91 126 B 1 
ATOM   2660 C C   . THR   B 2 126 ? -6.387  1.697   -3.778  1.00 91.63 126 B 1 
ATOM   2661 O O   . THR   B 2 126 ? -6.663  2.418   -4.733  1.00 90.38 126 B 1 
ATOM   2662 C CB  . THR   B 2 126 ? -7.426  2.109   -1.531  1.00 91.08 126 B 1 
ATOM   2663 O OG1 . THR   B 2 126 ? -8.463  1.730   -0.652  1.00 87.83 126 B 1 
ATOM   2664 C CG2 . THR   B 2 126 ? -7.600  3.603   -1.798  1.00 87.48 126 B 1 
ATOM   2665 N N   . PHE   B 2 127 ? -5.152  1.225   -3.588  1.00 92.00 127 B 1 
ATOM   2666 C CA  . PHE   B 2 127 ? -4.050  1.498   -4.512  1.00 91.48 127 B 1 
ATOM   2667 C C   . PHE   B 2 127 ? -4.341  0.964   -5.921  1.00 91.19 127 B 1 
ATOM   2668 O O   . PHE   B 2 127 ? -4.213  1.704   -6.890  1.00 90.46 127 B 1 
ATOM   2669 C CB  . PHE   B 2 127 ? -2.747  0.923   -3.943  1.00 90.94 127 B 1 
ATOM   2670 C CG  . PHE   B 2 127 ? -1.536  1.118   -4.842  1.00 89.76 127 B 1 
ATOM   2671 C CD1 . PHE   B 2 127 ? -0.699  0.030   -5.152  1.00 85.15 127 B 1 
ATOM   2672 C CD2 . PHE   B 2 127 ? -1.247  2.381   -5.385  1.00 84.83 127 B 1 
ATOM   2673 C CE1 . PHE   B 2 127 ? 0.414   0.206   -5.989  1.00 83.87 127 B 1 
ATOM   2674 C CE2 . PHE   B 2 127 ? -0.137  2.559   -6.232  1.00 82.72 127 B 1 
ATOM   2675 C CZ  . PHE   B 2 127 ? 0.693   1.472   -6.531  1.00 83.38 127 B 1 
ATOM   2676 N N   . ILE   B 2 128 ? -4.804  -0.282  -6.036  1.00 92.03 128 B 1 
ATOM   2677 C CA  . ILE   B 2 128 ? -5.169  -0.905  -7.317  1.00 91.76 128 B 1 
ATOM   2678 C C   . ILE   B 2 128 ? -6.272  -0.101  -8.026  1.00 90.25 128 B 1 
ATOM   2679 O O   . ILE   B 2 128 ? -6.162  0.165   -9.221  1.00 88.69 128 B 1 
ATOM   2680 C CB  . ILE   B 2 128 ? -5.595  -2.368  -7.076  1.00 92.28 128 B 1 
ATOM   2681 C CG1 . ILE   B 2 128 ? -4.371  -3.229  -6.683  1.00 91.36 128 B 1 
ATOM   2682 C CG2 . ILE   B 2 128 ? -6.277  -2.974  -8.313  1.00 91.38 128 B 1 
ATOM   2683 C CD1 . ILE   B 2 128 ? -4.761  -4.545  -6.003  1.00 88.62 128 B 1 
ATOM   2684 N N   . GLU   B 2 129 ? -7.306  0.314   -7.292  1.00 88.94 129 B 1 
ATOM   2685 C CA  . GLU   B 2 129 ? -8.390  1.147   -7.828  1.00 87.03 129 B 1 
ATOM   2686 C C   . GLU   B 2 129 ? -7.857  2.490   -8.353  1.00 86.50 129 B 1 
ATOM   2687 O O   . GLU   B 2 129 ? -8.204  2.901   -9.459  1.00 84.48 129 B 1 
ATOM   2688 C CB  . GLU   B 2 129 ? -9.452  1.374   -6.738  1.00 85.14 129 B 1 
ATOM   2689 C CG  . GLU   B 2 129 ? -10.306 0.121   -6.477  1.00 77.86 129 B 1 
ATOM   2690 C CD  . GLU   B 2 129 ? -11.200 0.226   -5.230  1.00 73.96 129 B 1 
ATOM   2691 O OE1 . GLU   B 2 129 ? -11.806 -0.812  -4.864  1.00 67.29 129 B 1 
ATOM   2692 O OE2 . GLU   B 2 129 ? -11.273 1.318   -4.618  1.00 67.41 129 B 1 
ATOM   2693 N N   . LEU   B 2 130 ? -6.955  3.138   -7.610  1.00 85.64 130 B 1 
ATOM   2694 C CA  . LEU   B 2 130 ? -6.343  4.413   -7.993  1.00 84.53 130 B 1 
ATOM   2695 C C   . LEU   B 2 130 ? -5.470  4.327   -9.242  1.00 83.78 130 B 1 
ATOM   2696 O O   . LEU   B 2 130 ? -5.478  5.238   -10.068 1.00 80.69 130 B 1 
ATOM   2697 C CB  . LEU   B 2 130 ? -5.483  4.926   -6.829  1.00 82.59 130 B 1 
ATOM   2698 C CG  . LEU   B 2 130 ? -6.309  5.530   -5.690  1.00 77.67 130 B 1 
ATOM   2699 C CD1 . LEU   B 2 130 ? -5.364  5.885   -4.537  1.00 72.47 130 B 1 
ATOM   2700 C CD2 . LEU   B 2 130 ? -7.027  6.786   -6.178  1.00 71.94 130 B 1 
ATOM   2701 N N   . THR   B 2 131 ? -4.715  3.240   -9.389  1.00 84.68 131 B 1 
ATOM   2702 C CA  . THR   B 2 131 ? -3.869  3.039   -10.573 1.00 82.20 131 B 1 
ATOM   2703 C C   . THR   B 2 131 ? -4.696  2.761   -11.825 1.00 80.57 131 B 1 
ATOM   2704 O O   . THR   B 2 131 ? -4.197  2.921   -12.938 1.00 75.84 131 B 1 
ATOM   2705 C CB  . THR   B 2 131 ? -2.869  1.896   -10.379 1.00 81.11 131 B 1 
ATOM   2706 O OG1 . THR   B 2 131 ? -3.528  0.659   -10.213 1.00 73.71 131 B 1 
ATOM   2707 C CG2 . THR   B 2 131 ? -1.931  2.117   -9.201  1.00 73.94 131 B 1 
ATOM   2708 N N   . GLY   B 2 132 ? -5.944  2.331   -11.656 1.00 80.35 132 B 1 
ATOM   2709 C CA  . GLY   B 2 132 ? -6.798  1.895   -12.758 1.00 78.60 132 B 1 
ATOM   2710 C C   . GLY   B 2 132 ? -6.263  0.664   -13.491 1.00 80.17 132 B 1 
ATOM   2711 O O   . GLY   B 2 132 ? -6.624  0.455   -14.647 1.00 76.67 132 B 1 
ATOM   2712 N N   . VAL   B 2 133 ? -5.404  -0.145  -12.868 1.00 80.31 133 B 1 
ATOM   2713 C CA  . VAL   B 2 133 ? -4.741  -1.289  -13.534 1.00 79.13 133 B 1 
ATOM   2714 C C   . VAL   B 2 133 ? -5.732  -2.311  -14.106 1.00 79.12 133 B 1 
ATOM   2715 O O   . VAL   B 2 133 ? -5.468  -2.901  -15.148 1.00 76.12 133 B 1 
ATOM   2716 C CB  . VAL   B 2 133 ? -3.712  -1.951  -12.596 1.00 77.15 133 B 1 
ATOM   2717 C CG1 . VAL   B 2 133 ? -4.345  -2.707  -11.425 1.00 70.23 133 B 1 
ATOM   2718 C CG2 . VAL   B 2 133 ? -2.777  -2.897  -13.356 1.00 71.82 133 B 1 
ATOM   2719 N N   . HIS   B 2 134 ? -6.898  -2.461  -13.469 1.00 80.74 134 B 1 
ATOM   2720 C CA  . HIS   B 2 134 ? -7.967  -3.353  -13.930 1.00 78.74 134 B 1 
ATOM   2721 C C   . HIS   B 2 134 ? -8.925  -2.706  -14.942 1.00 79.84 134 B 1 
ATOM   2722 O O   . HIS   B 2 134 ? -9.817  -3.381  -15.463 1.00 76.04 134 B 1 
ATOM   2723 C CB  . HIS   B 2 134 ? -8.734  -3.884  -12.715 1.00 74.60 134 B 1 
ATOM   2724 C CG  . HIS   B 2 134 ? -7.883  -4.750  -11.826 1.00 68.07 134 B 1 
ATOM   2725 N ND1 . HIS   B 2 134 ? -7.126  -5.832  -12.237 1.00 59.10 134 B 1 
ATOM   2726 C CD2 . HIS   B 2 134 ? -7.735  -4.636  -10.472 1.00 59.68 134 B 1 
ATOM   2727 C CE1 . HIS   B 2 134 ? -6.549  -6.356  -11.147 1.00 55.36 134 B 1 
ATOM   2728 N NE2 . HIS   B 2 134 ? -6.895  -5.661  -10.060 1.00 57.20 134 B 1 
ATOM   2729 N N   . GLN   B 2 135 ? -8.771  -1.419  -15.236 1.00 79.30 135 B 1 
ATOM   2730 C CA  . GLN   B 2 135 ? -9.586  -0.737  -16.234 1.00 78.36 135 B 1 
ATOM   2731 C C   . GLN   B 2 135 ? -9.094  -1.107  -17.640 1.00 80.34 135 B 1 
ATOM   2732 O O   . GLN   B 2 135 ? -7.887  -1.065  -17.902 1.00 78.41 135 B 1 
ATOM   2733 C CB  . GLN   B 2 135 ? -9.541  0.781   -16.014 1.00 74.36 135 B 1 
ATOM   2734 C CG  . GLN   B 2 135 ? -10.192 1.226   -14.685 1.00 69.05 135 B 1 
ATOM   2735 C CD  . GLN   B 2 135 ? -11.672 1.585   -14.795 1.00 66.56 135 B 1 
ATOM   2736 O OE1 . GLN   B 2 135 ? -12.253 1.680   -15.862 1.00 60.22 135 B 1 
ATOM   2737 N NE2 . GLN   B 2 135 ? -12.328 1.822   -13.679 1.00 57.60 135 B 1 
ATOM   2738 N N   . PRO   B 2 136 ? -9.995  -1.441  -18.579 1.00 79.68 136 B 1 
ATOM   2739 C CA  . PRO   B 2 136 ? -9.603  -1.662  -19.960 1.00 79.96 136 B 1 
ATOM   2740 C C   . PRO   B 2 136 ? -9.077  -0.357  -20.570 1.00 80.65 136 B 1 
ATOM   2741 O O   . PRO   B 2 136 ? -9.672  0.711   -20.405 1.00 76.61 136 B 1 
ATOM   2742 C CB  . PRO   B 2 136 ? -10.858 -2.188  -20.663 1.00 77.19 136 B 1 
ATOM   2743 C CG  . PRO   B 2 136 ? -11.999 -1.574  -19.844 1.00 74.36 136 B 1 
ATOM   2744 C CD  . PRO   B 2 136 ? -11.434 -1.531  -18.427 1.00 77.37 136 B 1 
ATOM   2745 N N   . GLY   B 2 137 ? -7.980  -0.447  -21.298 1.00 84.50 137 B 1 
ATOM   2746 C CA  . GLY   B 2 137 ? -7.368  0.714   -21.929 1.00 84.39 137 B 1 
ATOM   2747 C C   . GLY   B 2 137 ? -5.885  0.532   -22.204 1.00 85.85 137 B 1 
ATOM   2748 O O   . GLY   B 2 137 ? -5.394  -0.585  -22.371 1.00 82.59 137 B 1 
ATOM   2749 N N   . SER   B 2 138 ? -5.184  1.652   -22.275 1.00 86.33 138 B 1 
ATOM   2750 C CA  . SER   B 2 138 ? -3.743  1.704   -22.523 1.00 86.68 138 B 1 
ATOM   2751 C C   . SER   B 2 138 ? -3.066  2.641   -21.530 1.00 87.32 138 B 1 
ATOM   2752 O O   . SER   B 2 138 ? -3.669  3.597   -21.046 1.00 85.60 138 B 1 
ATOM   2753 C CB  . SER   B 2 138 ? -3.462  2.165   -23.953 1.00 85.20 138 B 1 
ATOM   2754 O OG  . SER   B 2 138 ? -4.100  1.315   -24.896 1.00 79.21 138 B 1 
ATOM   2755 N N   . GLN   B 2 139 ? -1.789  2.383   -21.255 1.00 86.55 139 B 1 
ATOM   2756 C CA  . GLN   B 2 139 ? -0.950  3.251   -20.440 1.00 86.14 139 B 1 
ATOM   2757 C C   . GLN   B 2 139 ? -0.053  4.105   -21.340 1.00 87.19 139 B 1 
ATOM   2758 O O   . GLN   B 2 139 ? 0.517   3.608   -22.310 1.00 85.93 139 B 1 
ATOM   2759 C CB  . GLN   B 2 139 ? -0.164  2.397   -19.437 1.00 83.32 139 B 1 
ATOM   2760 C CG  . GLN   B 2 139 ? 0.616   3.246   -18.424 1.00 77.13 139 B 1 
ATOM   2761 C CD  . GLN   B 2 139 ? 1.180   2.384   -17.300 1.00 75.46 139 B 1 
ATOM   2762 O OE1 . GLN   B 2 139 ? 0.445   1.728   -16.584 1.00 68.38 139 B 1 
ATOM   2763 N NE2 . GLN   B 2 139 ? 2.475   2.355   -17.114 1.00 66.14 139 B 1 
ATOM   2764 N N   . ILE   B 2 140 ? 0.061   5.389   -21.012 1.00 88.92 140 B 1 
ATOM   2765 C CA  . ILE   B 2 140 ? 1.002   6.324   -21.641 1.00 89.87 140 B 1 
ATOM   2766 C C   . ILE   B 2 140 ? 1.770   7.016   -20.523 1.00 89.96 140 B 1 
ATOM   2767 O O   . ILE   B 2 140 ? 1.171   7.645   -19.656 1.00 88.79 140 B 1 
ATOM   2768 C CB  . ILE   B 2 140 ? 0.286   7.354   -22.546 1.00 89.68 140 B 1 
ATOM   2769 C CG1 . ILE   B 2 140 ? -0.580  6.667   -23.630 1.00 85.37 140 B 1 
ATOM   2770 C CG2 . ILE   B 2 140 ? 1.328   8.284   -23.200 1.00 84.22 140 B 1 
ATOM   2771 C CD1 . ILE   B 2 140 ? -1.418  7.644   -24.470 1.00 82.01 140 B 1 
ATOM   2772 N N   . GLU   B 2 141 ? 3.091   6.918   -20.550 1.00 90.23 141 B 1 
ATOM   2773 C CA  . GLU   B 2 141 ? 3.973   7.550   -19.578 1.00 90.01 141 B 1 
ATOM   2774 C C   . GLU   B 2 141 ? 4.798   8.632   -20.272 1.00 90.89 141 B 1 
ATOM   2775 O O   . GLU   B 2 141 ? 5.443   8.379   -21.289 1.00 89.62 141 B 1 
ATOM   2776 C CB  . GLU   B 2 141 ? 4.822   6.465   -18.896 1.00 87.70 141 B 1 
ATOM   2777 C CG  . GLU   B 2 141 ? 5.753   7.013   -17.809 1.00 77.71 141 B 1 
ATOM   2778 C CD  . GLU   B 2 141 ? 6.437   5.911   -16.982 1.00 77.29 141 B 1 
ATOM   2779 O OE1 . GLU   B 2 141 ? 7.292   6.270   -16.141 1.00 71.18 141 B 1 
ATOM   2780 O OE2 . GLU   B 2 141 ? 6.102   4.719   -17.151 1.00 71.23 141 B 1 
ATOM   2781 N N   . ILE   B 2 142 ? 4.751   9.846   -19.737 1.00 90.92 142 B 1 
ATOM   2782 C CA  . ILE   B 2 142 ? 5.490   10.991  -20.275 1.00 91.39 142 B 1 
ATOM   2783 C C   . ILE   B 2 142 ? 6.336   11.651  -19.193 1.00 91.19 142 B 1 
ATOM   2784 O O   . ILE   B 2 142 ? 5.920   11.765  -18.039 1.00 90.11 142 B 1 
ATOM   2785 C CB  . ILE   B 2 142 ? 4.568   12.011  -20.987 1.00 90.84 142 B 1 
ATOM   2786 C CG1 . ILE   B 2 142 ? 3.565   12.694  -20.025 1.00 83.38 142 B 1 
ATOM   2787 C CG2 . ILE   B 2 142 ? 3.842   11.342  -22.163 1.00 80.75 142 B 1 
ATOM   2788 C CD1 . ILE   B 2 142 ? 2.741   13.818  -20.677 1.00 81.47 142 B 1 
ATOM   2789 N N   . LYS   B 2 143 ? 7.507   12.146  -19.580 1.00 91.16 143 B 1 
ATOM   2790 C CA  . LYS   B 2 143 ? 8.360   12.981  -18.739 1.00 90.80 143 B 1 
ATOM   2791 C C   . LYS   B 2 143 ? 8.140   14.446  -19.091 1.00 91.07 143 B 1 
ATOM   2792 O O   . LYS   B 2 143 ? 8.153   14.803  -20.266 1.00 89.88 143 B 1 
ATOM   2793 C CB  . LYS   B 2 143 ? 9.816   12.540  -18.897 1.00 88.99 143 B 1 
ATOM   2794 C CG  . LYS   B 2 143 ? 10.707  13.157  -17.798 1.00 82.69 143 B 1 
ATOM   2795 C CD  . LYS   B 2 143 ? 12.153  12.658  -17.881 1.00 79.97 143 B 1 
ATOM   2796 C CE  . LYS   B 2 143 ? 12.846  13.225  -19.129 1.00 70.53 143 B 1 
ATOM   2797 N NZ  . LYS   B 2 143 ? 14.307  13.344  -18.912 1.00 65.34 143 B 1 
ATOM   2798 N N   . VAL   B 2 144 ? 7.932   15.285  -18.079 1.00 89.76 144 B 1 
ATOM   2799 C CA  . VAL   B 2 144 ? 7.657   16.720  -18.251 1.00 89.97 144 B 1 
ATOM   2800 C C   . VAL   B 2 144 ? 8.446   17.551  -17.235 1.00 90.46 144 B 1 
ATOM   2801 O O   . VAL   B 2 144 ? 8.800   17.031  -16.172 1.00 89.80 144 B 1 
ATOM   2802 C CB  . VAL   B 2 144 ? 6.150   17.026  -18.136 1.00 88.97 144 B 1 
ATOM   2803 C CG1 . VAL   B 2 144 ? 5.330   16.286  -19.192 1.00 83.91 144 B 1 
ATOM   2804 C CG2 . VAL   B 2 144 ? 5.554   16.710  -16.756 1.00 83.99 144 B 1 
ATOM   2805 N N   . PRO   B 2 145 ? 8.691   18.847  -17.503 1.00 89.88 145 B 1 
ATOM   2806 C CA  . PRO   B 2 145 ? 9.200   19.759  -16.484 1.00 88.99 145 B 1 
ATOM   2807 C C   . PRO   B 2 145 ? 8.280   19.799  -15.256 1.00 88.51 145 B 1 
ATOM   2808 O O   . PRO   B 2 145 ? 7.053   19.714  -15.373 1.00 86.35 145 B 1 
ATOM   2809 C CB  . PRO   B 2 145 ? 9.296   21.130  -17.162 1.00 87.74 145 B 1 
ATOM   2810 C CG  . PRO   B 2 145 ? 9.385   20.791  -18.651 1.00 86.07 145 B 1 
ATOM   2811 C CD  . PRO   B 2 145 ? 8.528   19.533  -18.765 1.00 88.94 145 B 1 
ATOM   2812 N N   . ASN   B 2 146 ? 8.865   19.955  -14.060 1.00 85.79 146 B 1 
ATOM   2813 C CA  . ASN   B 2 146 ? 8.110   20.090  -12.816 1.00 84.00 146 B 1 
ATOM   2814 C C   . ASN   B 2 146 ? 7.566   21.518  -12.649 1.00 83.87 146 B 1 
ATOM   2815 O O   . ASN   B 2 146 ? 7.954   22.264  -11.750 1.00 80.74 146 B 1 
ATOM   2816 C CB  . ASN   B 2 146 ? 8.955   19.597  -11.633 1.00 80.50 146 B 1 
ATOM   2817 C CG  . ASN   B 2 146 ? 8.142   19.474  -10.355 1.00 76.62 146 B 1 
ATOM   2818 O OD1 . ASN   B 2 146 ? 6.917   19.518  -10.342 1.00 69.76 146 B 1 
ATOM   2819 N ND2 . ASN   B 2 146 ? 8.806   19.283  -9.239  1.00 70.13 146 B 1 
ATOM   2820 N N   . GLU   B 2 147 ? 6.666   21.896  -13.533 1.00 82.22 147 B 1 
ATOM   2821 C CA  . GLU   B 2 147 ? 6.083   23.230  -13.626 1.00 81.74 147 B 1 
ATOM   2822 C C   . GLU   B 2 147 ? 4.550   23.177  -13.620 1.00 81.42 147 B 1 
ATOM   2823 O O   . GLU   B 2 147 ? 3.923   22.162  -13.958 1.00 77.20 147 B 1 
ATOM   2824 C CB  . GLU   B 2 147 ? 6.587   23.933  -14.895 1.00 78.47 147 B 1 
ATOM   2825 C CG  . GLU   B 2 147 ? 8.090   24.251  -14.860 1.00 72.13 147 B 1 
ATOM   2826 C CD  . GLU   B 2 147 ? 8.596   24.896  -16.161 1.00 70.74 147 B 1 
ATOM   2827 O OE1 . GLU   B 2 147 ? 9.829   25.056  -16.284 1.00 64.23 147 B 1 
ATOM   2828 O OE2 . GLU   B 2 147 ? 7.753   25.208  -17.044 1.00 66.95 147 B 1 
ATOM   2829 N N   . ALA   B 2 148 ? 3.931   24.293  -13.250 1.00 79.04 148 B 1 
ATOM   2830 C CA  . ALA   B 2 148 ? 2.485   24.442  -13.325 1.00 78.54 148 B 1 
ATOM   2831 C C   . ALA   B 2 148 ? 1.995   24.333  -14.782 1.00 79.91 148 B 1 
ATOM   2832 O O   . ALA   B 2 148 ? 2.603   24.853  -15.713 1.00 74.65 148 B 1 
ATOM   2833 C CB  . ALA   B 2 148 ? 2.081   25.772  -12.678 1.00 73.25 148 B 1 
ATOM   2834 N N   . GLY   B 2 149 ? 0.872   23.644  -14.979 1.00 80.73 149 B 1 
ATOM   2835 C CA  . GLY   B 2 149 ? 0.199   23.541  -16.276 1.00 81.56 149 B 1 
ATOM   2836 C C   . GLY   B 2 149 ? 0.662   22.412  -17.186 1.00 84.27 149 B 1 
ATOM   2837 O O   . GLY   B 2 149 ? 0.020   22.179  -18.213 1.00 81.19 149 B 1 
ATOM   2838 N N   . MET   B 2 150 ? 1.715   21.660  -16.838 1.00 85.99 150 B 1 
ATOM   2839 C CA  . MET   B 2 150 ? 2.132   20.511  -17.652 1.00 86.09 150 B 1 
ATOM   2840 C C   . MET   B 2 150 ? 1.060   19.419  -17.689 1.00 87.46 150 B 1 
ATOM   2841 O O   . MET   B 2 150 ? 0.712   18.931  -18.760 1.00 85.79 150 B 1 
ATOM   2842 C CB  . MET   B 2 150 ? 3.466   19.950  -17.151 1.00 84.14 150 B 1 
ATOM   2843 C CG  . MET   B 2 150 ? 4.626   20.919  -17.405 1.00 80.03 150 B 1 
ATOM   2844 S SD  . MET   B 2 150 ? 4.836   21.356  -19.159 1.00 76.73 150 B 1 
ATOM   2845 C CE  . MET   B 2 150 ? 4.796   23.153  -19.031 1.00 66.33 150 B 1 
ATOM   2846 N N   . LEU   B 2 151 ? 0.464   19.105  -16.538 1.00 85.42 151 B 1 
ATOM   2847 C CA  . LEU   B 2 151 ? -0.609  18.114  -16.451 1.00 85.80 151 B 1 
ATOM   2848 C C   . LEU   B 2 151 ? -1.863  18.554  -17.223 1.00 86.94 151 B 1 
ATOM   2849 O O   . LEU   B 2 151 ? -2.430  17.756  -17.961 1.00 86.08 151 B 1 
ATOM   2850 C CB  . LEU   B 2 151 ? -0.898  17.819  -14.972 1.00 83.78 151 B 1 
ATOM   2851 C CG  . LEU   B 2 151 ? -1.949  16.700  -14.781 1.00 81.18 151 B 1 
ATOM   2852 C CD1 . LEU   B 2 151 ? -1.472  15.714  -13.725 1.00 74.34 151 B 1 
ATOM   2853 C CD2 . LEU   B 2 151 ? -3.302  17.245  -14.336 1.00 73.94 151 B 1 
ATOM   2854 N N   . SER   B 2 152 ? -2.283  19.815  -17.091 1.00 87.89 152 B 1 
ATOM   2855 C CA  . SER   B 2 152 ? -3.478  20.311  -17.786 1.00 88.08 152 B 1 
ATOM   2856 C C   . SER   B 2 152 ? -3.312  20.292  -19.305 1.00 88.98 152 B 1 
ATOM   2857 O O   . SER   B 2 152 ? -4.220  19.852  -20.005 1.00 87.98 152 B 1 
ATOM   2858 C CB  . SER   B 2 152 ? -3.869  21.709  -17.301 1.00 86.12 152 B 1 
ATOM   2859 O OG  . SER   B 2 152 ? -2.853  22.661  -17.529 1.00 74.74 152 B 1 
ATOM   2860 N N   . LYS   B 2 153 ? -2.141  20.692  -19.819 1.00 89.80 153 B 1 
ATOM   2861 C CA  . LYS   B 2 153 ? -1.835  20.684  -21.257 1.00 89.53 153 B 1 
ATOM   2862 C C   . LYS   B 2 153 ? -1.799  19.264  -21.824 1.00 89.92 153 B 1 
ATOM   2863 O O   . LYS   B 2 153 ? -2.445  19.004  -22.834 1.00 88.65 153 B 1 
ATOM   2864 C CB  . LYS   B 2 153 ? -0.503  21.399  -21.514 1.00 88.15 153 B 1 
ATOM   2865 C CG  . LYS   B 2 153 ? -0.567  22.918  -21.296 1.00 81.01 153 B 1 
ATOM   2866 C CD  . LYS   B 2 153 ? 0.843   23.508  -21.418 1.00 77.96 153 B 1 
ATOM   2867 C CE  . LYS   B 2 153 ? 0.858   25.008  -21.111 1.00 67.53 153 B 1 
ATOM   2868 N NZ  . LYS   B 2 153 ? 2.248   25.533  -21.073 1.00 60.37 153 B 1 
ATOM   2869 N N   . ALA   B 2 154 ? -1.103  18.341  -21.157 1.00 90.41 154 B 1 
ATOM   2870 C CA  . ALA   B 2 154 ? -1.045  16.946  -21.599 1.00 90.31 154 B 1 
ATOM   2871 C C   . ALA   B 2 154 ? -2.435  16.278  -21.567 1.00 90.66 154 B 1 
ATOM   2872 O O   . ALA   B 2 154 ? -2.837  15.617  -22.523 1.00 89.66 154 B 1 
ATOM   2873 C CB  . ALA   B 2 154 ? -0.033  16.200  -20.723 1.00 89.74 154 B 1 
ATOM   2874 N N   . ALA   B 2 155 ? -3.212  16.517  -20.506 1.00 90.47 155 B 1 
ATOM   2875 C CA  . ALA   B 2 155 ? -4.574  16.007  -20.401 1.00 90.05 155 B 1 
ATOM   2876 C C   . ALA   B 2 155 ? -5.517  16.625  -21.451 1.00 90.24 155 B 1 
ATOM   2877 O O   . ALA   B 2 155 ? -6.433  15.947  -21.914 1.00 89.22 155 B 1 
ATOM   2878 C CB  . ALA   B 2 155 ? -5.077  16.248  -18.973 1.00 88.91 155 B 1 
ATOM   2879 N N   . ALA   B 2 156 ? -5.289  17.880  -21.860 1.00 90.66 156 B 1 
ATOM   2880 C CA  . ALA   B 2 156 ? -6.061  18.523  -22.926 1.00 90.19 156 B 1 
ATOM   2881 C C   . ALA   B 2 156 ? -5.846  17.828  -24.279 1.00 90.10 156 B 1 
ATOM   2882 O O   . ALA   B 2 156 ? -6.826  17.511  -24.943 1.00 89.05 156 B 1 
ATOM   2883 C CB  . ALA   B 2 156 ? -5.723  20.016  -22.983 1.00 89.16 156 B 1 
ATOM   2884 N N   . ILE   B 2 157 ? -4.603  17.485  -24.634 1.00 91.00 157 B 1 
ATOM   2885 C CA  . ILE   B 2 157 ? -4.275  16.748  -25.872 1.00 90.61 157 B 1 
ATOM   2886 C C   . ILE   B 2 157 ? -5.026  15.409  -25.932 1.00 90.39 157 B 1 
ATOM   2887 O O   . ILE   B 2 157 ? -5.595  15.050  -26.962 1.00 88.58 157 B 1 
ATOM   2888 C CB  . ILE   B 2 157 ? -2.747  16.538  -25.975 1.00 90.27 157 B 1 
ATOM   2889 C CG1 . ILE   B 2 157 ? -2.027  17.897  -26.150 1.00 87.68 157 B 1 
ATOM   2890 C CG2 . ILE   B 2 157 ? -2.375  15.597  -27.135 1.00 87.61 157 B 1 
ATOM   2891 C CD1 . ILE   B 2 157 ? -0.513  17.832  -25.927 1.00 81.11 157 B 1 
ATOM   2892 N N   . ILE   B 2 158 ? -5.087  14.686  -24.804 1.00 90.33 158 B 1 
ATOM   2893 C CA  . ILE   B 2 158 ? -5.840  13.424  -24.713 1.00 89.73 158 B 1 
ATOM   2894 C C   . ILE   B 2 158 ? -7.345  13.677  -24.889 1.00 89.66 158 B 1 
ATOM   2895 O O   . ILE   B 2 158 ? -8.023  12.963  -25.630 1.00 88.42 158 B 1 
ATOM   2896 C CB  . ILE   B 2 158 ? -5.524  12.709  -23.379 1.00 89.11 158 B 1 
ATOM   2897 C CG1 . ILE   B 2 158 ? -4.023  12.333  -23.304 1.00 87.37 158 B 1 
ATOM   2898 C CG2 . ILE   B 2 158 ? -6.391  11.450  -23.210 1.00 87.46 158 B 1 
ATOM   2899 C CD1 . ILE   B 2 158 ? -3.553  11.873  -21.919 1.00 83.23 158 B 1 
ATOM   2900 N N   . SER   B 2 159 ? -7.867  14.721  -24.247 1.00 89.57 159 B 1 
ATOM   2901 C CA  . SER   B 2 159 ? -9.281  15.093  -24.321 1.00 88.06 159 B 1 
ATOM   2902 C C   . SER   B 2 159 ? -9.719  15.525  -25.723 1.00 88.30 159 B 1 
ATOM   2903 O O   . SER   B 2 159 ? -10.864 15.272  -26.097 1.00 86.33 159 B 1 
ATOM   2904 C CB  . SER   B 2 159 ? -9.559  16.224  -23.332 1.00 85.41 159 B 1 
ATOM   2905 O OG  . SER   B 2 159 ? -10.908 16.639  -23.437 1.00 71.51 159 B 1 
ATOM   2906 N N   . GLU   B 2 160 ? -8.851  16.165  -26.507 1.00 89.32 160 B 1 
ATOM   2907 C CA  . GLU   B 2 160 ? -9.151  16.604  -27.879 1.00 88.54 160 B 1 
ATOM   2908 C C   . GLU   B 2 160 ? -9.490  15.436  -28.812 1.00 88.02 160 B 1 
ATOM   2909 O O   . GLU   B 2 160 ? -10.289 15.588  -29.734 1.00 85.54 160 B 1 
ATOM   2910 C CB  . GLU   B 2 160 ? -7.960  17.391  -28.439 1.00 87.74 160 B 1 
ATOM   2911 C CG  . GLU   B 2 160 ? -7.902  18.818  -27.882 1.00 79.12 160 B 1 
ATOM   2912 C CD  . GLU   B 2 160 ? -6.644  19.595  -28.306 1.00 72.90 160 B 1 
ATOM   2913 O OE1 . GLU   B 2 160 ? -6.452  20.706  -27.758 1.00 64.64 160 B 1 
ATOM   2914 O OE2 . GLU   B 2 160 ? -5.887  19.091  -29.169 1.00 66.12 160 B 1 
ATOM   2915 N N   . ARG   B 2 161 ? -8.961  14.232  -28.524 1.00 89.22 161 B 1 
ATOM   2916 C CA  . ARG   B 2 161 ? -9.350  12.997  -29.231 1.00 88.63 161 B 1 
ATOM   2917 C C   . ARG   B 2 161 ? -10.582 12.309  -28.646 1.00 88.64 161 B 1 
ATOM   2918 O O   . ARG   B 2 161 ? -10.871 11.173  -29.026 1.00 86.34 161 B 1 
ATOM   2919 C CB  . ARG   B 2 161 ? -8.167  12.044  -29.336 1.00 88.37 161 B 1 
ATOM   2920 C CG  . ARG   B 2 161 ? -7.111  12.585  -30.297 1.00 84.82 161 B 1 
ATOM   2921 C CD  . ARG   B 2 161 ? -6.297  11.422  -30.848 1.00 82.37 161 B 1 
ATOM   2922 N NE  . ARG   B 2 161 ? -5.283  11.902  -31.784 1.00 80.93 161 B 1 
ATOM   2923 C CZ  . ARG   B 2 161 ? -5.140  11.658  -33.071 1.00 79.40 161 B 1 
ATOM   2924 N NH1 . ARG   B 2 161 ? -5.901  10.831  -33.721 1.00 72.61 161 B 1 
ATOM   2925 N NH2 . ARG   B 2 161 ? -4.195  12.273  -33.709 1.00 74.16 161 B 1 
ATOM   2926 N N   . HIS   B 2 162 ? -11.304 12.955  -27.752 1.00 88.57 162 B 1 
ATOM   2927 C CA  . HIS   B 2 162 ? -12.464 12.391  -27.053 1.00 87.87 162 B 1 
ATOM   2928 C C   . HIS   B 2 162 ? -12.164 11.095  -26.284 1.00 87.72 162 B 1 
ATOM   2929 O O   . HIS   B 2 162 ? -13.055 10.283  -26.048 1.00 84.24 162 B 1 
ATOM   2930 C CB  . HIS   B 2 162 ? -13.657 12.269  -28.013 1.00 86.53 162 B 1 
ATOM   2931 C CG  . HIS   B 2 162 ? -14.025 13.572  -28.666 1.00 83.18 162 B 1 
ATOM   2932 N ND1 . HIS   B 2 162 ? -14.532 14.676  -28.020 1.00 71.62 162 B 1 
ATOM   2933 C CD2 . HIS   B 2 162 ? -13.902 13.906  -29.990 1.00 71.24 162 B 1 
ATOM   2934 C CE1 . HIS   B 2 162 ? -14.717 15.645  -28.936 1.00 70.76 162 B 1 
ATOM   2935 N NE2 . HIS   B 2 162 ? -14.352 15.211  -30.143 1.00 71.79 162 B 1 
ATOM   2936 N N   . VAL   B 2 163 ? -10.913 10.899  -25.865 1.00 88.35 163 B 1 
ATOM   2937 C CA  . VAL   B 2 163 ? -10.499 9.764   -25.038 1.00 88.38 163 B 1 
ATOM   2938 C C   . VAL   B 2 163 ? -10.627 10.149  -23.566 1.00 88.21 163 B 1 
ATOM   2939 O O   . VAL   B 2 163 ? -10.123 11.185  -23.135 1.00 86.69 163 B 1 
ATOM   2940 C CB  . VAL   B 2 163 ? -9.084  9.295   -25.401 1.00 87.71 163 B 1 
ATOM   2941 C CG1 . VAL   B 2 163 ? -8.642  8.125   -24.524 1.00 82.92 163 B 1 
ATOM   2942 C CG2 . VAL   B 2 163 ? -9.025  8.827   -26.864 1.00 82.75 163 B 1 
ATOM   2943 N N   . ASN   B 2 164 ? -11.298 9.302   -22.783 1.00 86.99 164 B 1 
ATOM   2944 C CA  . ASN   B 2 164 ? -11.420 9.500   -21.339 1.00 85.82 164 B 1 
ATOM   2945 C C   . ASN   B 2 164 ? -10.142 9.042   -20.623 1.00 86.40 164 B 1 
ATOM   2946 O O   . ASN   B 2 164 ? -9.535  8.037   -20.990 1.00 85.04 164 B 1 
ATOM   2947 C CB  . ASN   B 2 164 ? -12.685 8.790   -20.827 1.00 82.69 164 B 1 
ATOM   2948 C CG  . ASN   B 2 164 ? -13.098 9.237   -19.431 1.00 75.13 164 B 1 
ATOM   2949 O OD1 . ASN   B 2 164 ? -12.611 10.211  -18.885 1.00 67.53 164 B 1 
ATOM   2950 N ND2 . ASN   B 2 164 ? -14.029 8.536   -18.818 1.00 65.78 164 B 1 
ATOM   2951 N N   . ILE   B 2 165 ? -9.754  9.772   -19.590 1.00 85.80 165 B 1 
ATOM   2952 C CA  . ILE   B 2 165 ? -8.635  9.434   -18.708 1.00 86.23 165 B 1 
ATOM   2953 C C   . ILE   B 2 165 ? -9.202  8.674   -17.506 1.00 85.98 165 B 1 
ATOM   2954 O O   . ILE   B 2 165 ? -9.935  9.249   -16.702 1.00 84.52 165 B 1 
ATOM   2955 C CB  . ILE   B 2 165 ? -7.844  10.697  -18.302 1.00 85.86 165 B 1 
ATOM   2956 C CG1 . ILE   B 2 165 ? -7.219  11.380  -19.544 1.00 83.96 165 B 1 
ATOM   2957 C CG2 . ILE   B 2 165 ? -6.750  10.335  -17.282 1.00 83.58 165 B 1 
ATOM   2958 C CD1 . ILE   B 2 165 ? -6.642  12.778  -19.267 1.00 80.76 165 B 1 
ATOM   2959 N N   . ALA   B 2 166 ? -8.865  7.390   -17.392 1.00 85.19 166 B 1 
ATOM   2960 C CA  . ALA   B 2 166 ? -9.280  6.553   -16.269 1.00 83.82 166 B 1 
ATOM   2961 C C   . ALA   B 2 166 ? -8.505  6.897   -14.991 1.00 84.20 166 B 1 
ATOM   2962 O O   . ALA   B 2 166 ? -9.090  6.963   -13.914 1.00 81.94 166 B 1 
ATOM   2963 C CB  . ALA   B 2 166 ? -9.091  5.081   -16.653 1.00 81.76 166 B 1 
ATOM   2964 N N   . SER   B 2 167 ? -7.205  7.144   -15.116 1.00 85.34 167 B 1 
ATOM   2965 C CA  . SER   B 2 167 ? -6.370  7.606   -14.010 1.00 85.32 167 B 1 
ATOM   2966 C C   . SER   B 2 167 ? -5.177  8.405   -14.513 1.00 86.42 167 B 1 
ATOM   2967 O O   . SER   B 2 167 ? -4.729  8.247   -15.650 1.00 85.63 167 B 1 
ATOM   2968 C CB  . SER   B 2 167 ? -5.902  6.433   -13.134 1.00 82.72 167 B 1 
ATOM   2969 O OG  . SER   B 2 167 ? -4.953  5.623   -13.805 1.00 76.36 167 B 1 
ATOM   2970 N N   . VAL   B 2 168 ? -4.650  9.249   -13.629 1.00 85.73 168 B 1 
ATOM   2971 C CA  . VAL   B 2 168 ? -3.348  9.901   -13.795 1.00 86.21 168 B 1 
ATOM   2972 C C   . VAL   B 2 168 ? -2.574  9.746   -12.501 1.00 86.65 168 B 1 
ATOM   2973 O O   . VAL   B 2 168 ? -3.090  10.061  -11.432 1.00 85.60 168 B 1 
ATOM   2974 C CB  . VAL   B 2 168 ? -3.515  11.377  -14.203 1.00 84.68 168 B 1 
ATOM   2975 C CG1 . VAL   B 2 168 ? -2.543  12.347  -13.544 1.00 76.02 168 B 1 
ATOM   2976 C CG2 . VAL   B 2 168 ? -3.297  11.513  -15.709 1.00 76.65 168 B 1 
ATOM   2977 N N   . LEU   B 2 169 ? -1.337  9.269   -12.602 1.00 85.02 169 B 1 
ATOM   2978 C CA  . LEU   B 2 169 ? -0.409  9.187   -11.485 1.00 84.59 169 B 1 
ATOM   2979 C C   . LEU   B 2 169 ? 0.767   10.123  -11.755 1.00 85.42 169 B 1 
ATOM   2980 O O   . LEU   B 2 169 ? 1.318   10.134  -12.853 1.00 84.46 169 B 1 
ATOM   2981 C CB  . LEU   B 2 169 ? 0.035   7.735   -11.270 1.00 82.56 169 B 1 
ATOM   2982 C CG  . LEU   B 2 169 ? -1.111  6.732   -11.045 1.00 78.48 169 B 1 
ATOM   2983 C CD1 . LEU   B 2 169 ? -0.539  5.321   -10.948 1.00 73.76 169 B 1 
ATOM   2984 C CD2 . LEU   B 2 169 ? -1.901  7.037   -9.772  1.00 73.33 169 B 1 
ATOM   2985 N N   . VAL   B 2 170 ? 1.140   10.911  -10.757 1.00 84.96 170 B 1 
ATOM   2986 C CA  . VAL   B 2 170 ? 2.296   11.809  -10.816 1.00 83.98 170 B 1 
ATOM   2987 C C   . VAL   B 2 170 ? 3.410   11.187  -9.988  1.00 83.27 170 B 1 
ATOM   2988 O O   . VAL   B 2 170 ? 3.270   11.053  -8.775  1.00 81.86 170 B 1 
ATOM   2989 C CB  . VAL   B 2 170 ? 1.952   13.227  -10.324 1.00 83.18 170 B 1 
ATOM   2990 C CG1 . VAL   B 2 170 ? 3.141   14.174  -10.521 1.00 79.47 170 B 1 
ATOM   2991 C CG2 . VAL   B 2 170 ? 0.742   13.816  -11.062 1.00 80.29 170 B 1 
ATOM   2992 N N   . TYR   B 2 171 ? 4.510   10.807  -10.638 1.00 83.83 171 B 1 
ATOM   2993 C CA  . TYR   B 2 171 ? 5.699   10.280  -9.980  1.00 82.13 171 B 1 
ATOM   2994 C C   . TYR   B 2 171 ? 6.806   11.332  -9.968  1.00 82.53 171 B 1 
ATOM   2995 O O   . TYR   B 2 171 ? 6.967   12.073  -10.943 1.00 80.62 171 B 1 
ATOM   2996 C CB  . TYR   B 2 171 ? 6.172   9.007   -10.681 1.00 79.75 171 B 1 
ATOM   2997 C CG  . TYR   B 2 171 ? 5.255   7.817   -10.514 1.00 77.19 171 B 1 
ATOM   2998 C CD1 . TYR   B 2 171 ? 5.406   6.963   -9.406  1.00 72.10 171 B 1 
ATOM   2999 C CD2 . TYR   B 2 171 ? 4.277   7.527   -11.486 1.00 71.35 171 B 1 
ATOM   3000 C CE1 . TYR   B 2 171 ? 4.606   5.814   -9.277  1.00 67.80 171 B 1 
ATOM   3001 C CE2 . TYR   B 2 171 ? 3.468   6.379   -11.362 1.00 67.33 171 B 1 
ATOM   3002 C CZ  . TYR   B 2 171 ? 3.642   5.521   -10.258 1.00 67.49 171 B 1 
ATOM   3003 O OH  . TYR   B 2 171 ? 2.878   4.391   -10.143 1.00 64.70 171 B 1 
ATOM   3004 N N   . PRO   B 2 172 ? 7.621   11.392  -8.895  1.00 79.62 172 B 1 
ATOM   3005 C CA  . PRO   B 2 172 ? 8.863   12.138  -8.937  1.00 78.16 172 B 1 
ATOM   3006 C C   . PRO   B 2 172 ? 9.819   11.496  -9.953  1.00 79.07 172 B 1 
ATOM   3007 O O   . PRO   B 2 172 ? 9.939   10.272  -10.036 1.00 77.23 172 B 1 
ATOM   3008 C CB  . PRO   B 2 172 ? 9.407   12.110  -7.507  1.00 75.55 172 B 1 
ATOM   3009 C CG  . PRO   B 2 172 ? 8.850   10.803  -6.933  1.00 73.47 172 B 1 
ATOM   3010 C CD  . PRO   B 2 172 ? 7.507   10.650  -7.640  1.00 75.39 172 B 1 
ATOM   3011 N N   . ALA   B 2 173 ? 10.511  12.323  -10.725 1.00 80.00 173 B 1 
ATOM   3012 C CA  . ALA   B 2 173 ? 11.606  11.885  -11.582 1.00 79.83 173 B 1 
ATOM   3013 C C   . ALA   B 2 173 ? 12.942  11.932  -10.811 1.00 80.55 173 B 1 
ATOM   3014 O O   . ALA   B 2 173 ? 13.039  12.617  -9.794  1.00 77.61 173 B 1 
ATOM   3015 C CB  . ALA   B 2 173 ? 11.618  12.756  -12.846 1.00 77.72 173 B 1 
ATOM   3016 N N   . PRO   B 2 174 ? 13.992  11.240  -11.293 1.00 79.77 174 B 1 
ATOM   3017 C CA  . PRO   B 2 174 ? 15.334  11.352  -10.706 1.00 79.42 174 B 1 
ATOM   3018 C C   . PRO   B 2 174 ? 15.872  12.789  -10.684 1.00 82.09 174 B 1 
ATOM   3019 O O   . PRO   B 2 174 ? 16.569  13.166  -9.743  1.00 79.96 174 B 1 
ATOM   3020 C CB  . PRO   B 2 174 ? 16.229  10.447  -11.561 1.00 76.44 174 B 1 
ATOM   3021 C CG  . PRO   B 2 174 ? 15.257  9.425   -12.144 1.00 74.92 174 B 1 
ATOM   3022 C CD  . PRO   B 2 174 ? 13.986  10.240  -12.347 1.00 76.72 174 B 1 
ATOM   3023 N N   . ASP   B 2 175 ? 15.538  13.596  -11.697 1.00 84.23 175 B 1 
ATOM   3024 C CA  . ASP   B 2 175 ? 15.791  15.037  -11.696 1.00 85.78 175 B 1 
ATOM   3025 C C   . ASP   B 2 175 ? 14.619  15.759  -11.002 1.00 85.86 175 B 1 
ATOM   3026 O O   . ASP   B 2 175 ? 13.484  15.678  -11.476 1.00 84.30 175 B 1 
ATOM   3027 C CB  . ASP   B 2 175 ? 16.012  15.541  -13.133 1.00 85.44 175 B 1 
ATOM   3028 C CG  . ASP   B 2 175 ? 16.389  17.031  -13.223 1.00 84.67 175 B 1 
ATOM   3029 O OD1 . ASP   B 2 175 ? 16.234  17.769  -12.222 1.00 79.53 175 B 1 
ATOM   3030 O OD2 . ASP   B 2 175 ? 16.846  17.450  -14.307 1.00 80.41 175 B 1 
ATOM   3031 N N   . PRO   B 2 176 ? 14.863  16.495  -9.896  1.00 83.44 176 B 1 
ATOM   3032 C CA  . PRO   B 2 176 ? 13.801  17.202  -9.179  1.00 83.06 176 B 1 
ATOM   3033 C C   . PRO   B 2 176 ? 13.113  18.304  -10.001 1.00 84.30 176 B 1 
ATOM   3034 O O   . PRO   B 2 176 ? 12.028  18.752  -9.631  1.00 81.97 176 B 1 
ATOM   3035 C CB  . PRO   B 2 176 ? 14.482  17.764  -7.926  1.00 80.83 176 B 1 
ATOM   3036 C CG  . PRO   B 2 176 ? 15.942  17.933  -8.350  1.00 78.03 176 B 1 
ATOM   3037 C CD  . PRO   B 2 176 ? 16.157  16.738  -9.276  1.00 81.23 176 B 1 
ATOM   3038 N N   . ASN   B 2 177 ? 13.716  18.742  -11.110 1.00 86.62 177 B 1 
ATOM   3039 C CA  . ASN   B 2 177 ? 13.103  19.694  -12.044 1.00 87.22 177 B 1 
ATOM   3040 C C   . ASN   B 2 177 ? 12.173  19.017  -13.056 1.00 87.69 177 B 1 
ATOM   3041 O O   . ASN   B 2 177 ? 11.542  19.697  -13.869 1.00 85.50 177 B 1 
ATOM   3042 C CB  . ASN   B 2 177 ? 14.201  20.483  -12.771 1.00 86.74 177 B 1 
ATOM   3043 C CG  . ASN   B 2 177 ? 15.147  21.170  -11.810 1.00 83.15 177 B 1 
ATOM   3044 O OD1 . ASN   B 2 177 ? 14.773  22.016  -11.019 1.00 74.81 177 B 1 
ATOM   3045 N ND2 . ASN   B 2 177 ? 16.409  20.802  -11.844 1.00 73.03 177 B 1 
ATOM   3046 N N   . GLU   B 2 178 ? 12.081  17.697  -13.024 1.00 89.39 178 B 1 
ATOM   3047 C CA  . GLU   B 2 178 ? 11.208  16.898  -13.876 1.00 88.99 178 B 1 
ATOM   3048 C C   . GLU   B 2 178 ? 10.195  16.116  -13.034 1.00 88.06 178 B 1 
ATOM   3049 O O   . GLU   B 2 178 ? 10.367  15.880  -11.835 1.00 85.57 178 B 1 
ATOM   3050 C CB  . GLU   B 2 178 ? 12.042  15.974  -14.781 1.00 87.68 178 B 1 
ATOM   3051 C CG  . GLU   B 2 178 ? 12.966  16.740  -15.755 1.00 84.33 178 B 1 
ATOM   3052 C CD  . GLU   B 2 178 ? 13.695  15.792  -16.722 1.00 83.64 178 B 1 
ATOM   3053 O OE1 . GLU   B 2 178 ? 13.851  16.129  -17.916 1.00 75.36 178 B 1 
ATOM   3054 O OE2 . GLU   B 2 178 ? 14.047  14.650  -16.340 1.00 77.07 178 B 1 
ATOM   3055 N N   . LYS   B 2 179 ? 9.109   15.692  -13.674 1.00 87.52 179 B 1 
ATOM   3056 C CA  . LYS   B 2 179 ? 8.142   14.753  -13.121 1.00 86.73 179 B 1 
ATOM   3057 C C   . LYS   B 2 179 ? 7.644   13.822  -14.215 1.00 87.83 179 B 1 
ATOM   3058 O O   . LYS   B 2 179 ? 7.663   14.165  -15.398 1.00 86.68 179 B 1 
ATOM   3059 C CB  . LYS   B 2 179 ? 7.003   15.491  -12.380 1.00 83.73 179 B 1 
ATOM   3060 C CG  . LYS   B 2 179 ? 6.167   16.404  -13.295 1.00 77.23 179 B 1 
ATOM   3061 C CD  . LYS   B 2 179 ? 5.180   17.247  -12.477 1.00 75.49 179 B 1 
ATOM   3062 C CE  . LYS   B 2 179 ? 4.403   18.195  -13.398 1.00 67.61 179 B 1 
ATOM   3063 N NZ  . LYS   B 2 179 ? 3.624   19.203  -12.637 1.00 63.14 179 B 1 
ATOM   3064 N N   . ILE   B 2 180 ? 7.190   12.653  -13.811 1.00 88.10 180 B 1 
ATOM   3065 C CA  . ILE   B 2 180 ? 6.625   11.648  -14.707 1.00 87.61 180 B 1 
ATOM   3066 C C   . ILE   B 2 180 ? 5.107   11.646  -14.527 1.00 88.23 180 B 1 
ATOM   3067 O O   . ILE   B 2 180 ? 4.603   11.583  -13.408 1.00 87.22 180 B 1 
ATOM   3068 C CB  . ILE   B 2 180 ? 7.278   10.273  -14.458 1.00 85.95 180 B 1 
ATOM   3069 C CG1 . ILE   B 2 180 ? 8.803   10.336  -14.734 1.00 82.97 180 B 1 
ATOM   3070 C CG2 . ILE   B 2 180 ? 6.614   9.203   -15.335 1.00 82.20 180 B 1 
ATOM   3071 C CD1 . ILE   B 2 180 ? 9.583   9.109   -14.251 1.00 74.37 180 B 1 
ATOM   3072 N N   . LEU   B 2 181 ? 4.384   11.723  -15.633 1.00 88.93 181 B 1 
ATOM   3073 C CA  . LEU   B 2 181 ? 2.930   11.592  -15.675 1.00 89.25 181 B 1 
ATOM   3074 C C   . LEU   B 2 181 ? 2.581   10.258  -16.329 1.00 89.49 181 B 1 
ATOM   3075 O O   . LEU   B 2 181 ? 2.906   10.039  -17.497 1.00 88.57 181 B 1 
ATOM   3076 C CB  . LEU   B 2 181 ? 2.294   12.768  -16.438 1.00 89.01 181 B 1 
ATOM   3077 C CG  . LEU   B 2 181 ? 2.655   14.176  -15.932 1.00 87.45 181 B 1 
ATOM   3078 C CD1 . LEU   B 2 181 ? 1.938   15.225  -16.786 1.00 84.01 181 B 1 
ATOM   3079 C CD2 . LEU   B 2 181 ? 2.250   14.393  -14.476 1.00 84.17 181 B 1 
ATOM   3080 N N   . VAL   B 2 182 ? 1.903   9.388   -15.594 1.00 87.53 182 B 1 
ATOM   3081 C CA  . VAL   B 2 182 ? 1.412   8.104   -16.097 1.00 86.80 182 B 1 
ATOM   3082 C C   . VAL   B 2 182 ? -0.094  8.208   -16.293 1.00 87.47 182 B 1 
ATOM   3083 O O   . VAL   B 2 182 ? -0.855  8.244   -15.329 1.00 86.73 182 B 1 
ATOM   3084 C CB  . VAL   B 2 182 ? 1.797   6.938   -15.170 1.00 85.05 182 B 1 
ATOM   3085 C CG1 . VAL   B 2 182 ? 1.374   5.604   -15.786 1.00 80.49 182 B 1 
ATOM   3086 C CG2 . VAL   B 2 182 ? 3.311   6.897   -14.926 1.00 80.86 182 B 1 
ATOM   3087 N N   . PHE   B 2 183 ? -0.521  8.270   -17.541 1.00 88.28 183 B 1 
ATOM   3088 C CA  . PHE   B 2 183 ? -1.926  8.276   -17.919 1.00 88.55 183 B 1 
ATOM   3089 C C   . PHE   B 2 183 ? -2.390  6.857   -18.218 1.00 88.47 183 B 1 
ATOM   3090 O O   . PHE   B 2 183 ? -1.768  6.145   -19.005 1.00 87.19 183 B 1 
ATOM   3091 C CB  . PHE   B 2 183 ? -2.144  9.176   -19.137 1.00 88.75 183 B 1 
ATOM   3092 C CG  . PHE   B 2 183 ? -1.873  10.643  -18.883 1.00 89.37 183 B 1 
ATOM   3093 C CD1 . PHE   B 2 183 ? -2.896  11.472  -18.395 1.00 85.99 183 B 1 
ATOM   3094 C CD2 . PHE   B 2 183 ? -0.600  11.189  -19.136 1.00 85.93 183 B 1 
ATOM   3095 C CE1 . PHE   B 2 183 ? -2.660  12.836  -18.165 1.00 85.09 183 B 1 
ATOM   3096 C CE2 . PHE   B 2 183 ? -0.355  12.555  -18.903 1.00 84.90 183 B 1 
ATOM   3097 C CZ  . PHE   B 2 183 ? -1.387  13.380  -18.417 1.00 87.35 183 B 1 
ATOM   3098 N N   . ARG   B 2 184 ? -3.536  6.462   -17.659 1.00 88.34 184 B 1 
ATOM   3099 C CA  . ARG   B 2 184 ? -4.299  5.320   -18.148 1.00 87.97 184 B 1 
ATOM   3100 C C   . ARG   B 2 184 ? -5.505  5.851   -18.908 1.00 88.46 184 B 1 
ATOM   3101 O O   . ARG   B 2 184 ? -6.336  6.555   -18.342 1.00 87.12 184 B 1 
ATOM   3102 C CB  . ARG   B 2 184 ? -4.641  4.373   -16.997 1.00 86.48 184 B 1 
ATOM   3103 C CG  . ARG   B 2 184 ? -5.023  2.988   -17.522 1.00 77.81 184 B 1 
ATOM   3104 C CD  . ARG   B 2 184 ? -5.178  1.985   -16.373 1.00 73.30 184 B 1 
ATOM   3105 N NE  . ARG   B 2 184 ? -3.915  1.770   -15.653 1.00 67.14 184 B 1 
ATOM   3106 C CZ  . ARG   B 2 184 ? -3.037  0.794   -15.830 1.00 60.78 184 B 1 
ATOM   3107 N NH1 . ARG   B 2 184 ? -3.240  -0.175  -16.677 1.00 54.78 184 B 1 
ATOM   3108 N NH2 . ARG   B 2 184 ? -1.936  0.782   -15.148 1.00 53.89 184 B 1 
ATOM   3109 N N   . VAL   B 2 185 ? -5.557  5.561   -20.201 1.00 87.90 185 B 1 
ATOM   3110 C CA  . VAL   B 2 185 ? -6.536  6.122   -21.137 1.00 88.31 185 B 1 
ATOM   3111 C C   . VAL   B 2 185 ? -7.479  5.038   -21.646 1.00 87.87 185 B 1 
ATOM   3112 O O   . VAL   B 2 185 ? -7.051  3.930   -21.959 1.00 86.25 185 B 1 
ATOM   3113 C CB  . VAL   B 2 185 ? -5.851  6.869   -22.298 1.00 88.26 185 B 1 
ATOM   3114 C CG1 . VAL   B 2 185 ? -5.101  8.101   -21.788 1.00 82.22 185 B 1 
ATOM   3115 C CG2 . VAL   B 2 185 ? -4.857  6.004   -23.092 1.00 82.22 185 B 1 
ATOM   3116 N N   . GLN   B 2 186 ? -8.765  5.353   -21.750 1.00 87.17 186 B 1 
ATOM   3117 C CA  . GLN   B 2 186 ? -9.804  4.414   -22.188 1.00 86.43 186 B 1 
ATOM   3118 C C   . GLN   B 2 186 ? -9.831  4.258   -23.719 1.00 86.58 186 B 1 
ATOM   3119 O O   . GLN   B 2 186 ? -10.814 4.566   -24.389 1.00 84.79 186 B 1 
ATOM   3120 C CB  . GLN   B 2 186 ? -11.159 4.814   -21.592 1.00 84.33 186 B 1 
ATOM   3121 C CG  . GLN   B 2 186 ? -11.197 4.611   -20.070 1.00 80.02 186 B 1 
ATOM   3122 C CD  . GLN   B 2 186 ? -12.558 4.951   -19.462 1.00 75.81 186 B 1 
ATOM   3123 O OE1 . GLN   B 2 186 ? -13.320 5.758   -19.967 1.00 68.35 186 B 1 
ATOM   3124 N NE2 . GLN   B 2 186 ? -12.900 4.358   -18.342 1.00 66.03 186 B 1 
ATOM   3125 N N   . THR   B 2 187 ? -8.723  3.793   -24.282 1.00 87.44 187 B 1 
ATOM   3126 C CA  . THR   B 2 187 ? -8.593  3.405   -25.688 1.00 87.87 187 B 1 
ATOM   3127 C C   . THR   B 2 187 ? -7.625  2.233   -25.805 1.00 87.23 187 B 1 
ATOM   3128 O O   . THR   B 2 187 ? -6.590  2.201   -25.142 1.00 85.43 187 B 1 
ATOM   3129 C CB  . THR   B 2 187 ? -8.143  4.577   -26.575 1.00 86.94 187 B 1 
ATOM   3130 O OG1 . THR   B 2 187 ? -8.048  4.140   -27.917 1.00 79.10 187 B 1 
ATOM   3131 C CG2 . THR   B 2 187 ? -6.786  5.177   -26.211 1.00 79.22 187 B 1 
ATOM   3132 N N   . MET   B 2 188 ? -7.950  1.273   -26.682 1.00 87.80 188 B 1 
ATOM   3133 C CA  . MET   B 2 188 ? -7.059  0.141   -26.969 1.00 87.01 188 B 1 
ATOM   3134 C C   . MET   B 2 188 ? -5.961  0.494   -27.983 1.00 86.96 188 B 1 
ATOM   3135 O O   . MET   B 2 188 ? -5.010  -0.268  -28.148 1.00 83.66 188 B 1 
ATOM   3136 C CB  . MET   B 2 188 ? -7.886  -1.058  -27.457 1.00 85.11 188 B 1 
ATOM   3137 C CG  . MET   B 2 188 ? -8.869  -1.578  -26.400 1.00 79.14 188 B 1 
ATOM   3138 S SD  . MET   B 2 188 ? -8.130  -2.026  -24.795 1.00 71.13 188 B 1 
ATOM   3139 C CE  . MET   B 2 188 ? -7.063  -3.408  -25.287 1.00 61.29 188 B 1 
ATOM   3140 N N   . ASN   B 2 189 ? -6.069  1.642   -28.654 1.00 88.72 189 B 1 
ATOM   3141 C CA  . ASN   B 2 189 ? -5.073  2.119   -29.609 1.00 88.61 189 B 1 
ATOM   3142 C C   . ASN   B 2 189 ? -4.528  3.493   -29.179 1.00 89.09 189 B 1 
ATOM   3143 O O   . ASN   B 2 189 ? -5.073  4.522   -29.581 1.00 87.53 189 B 1 
ATOM   3144 C CB  . ASN   B 2 189 ? -5.685  2.135   -31.019 1.00 86.29 189 B 1 
ATOM   3145 C CG  . ASN   B 2 189 ? -4.661  2.558   -32.064 1.00 82.80 189 B 1 
ATOM   3146 O OD1 . ASN   B 2 189 ? -3.467  2.628   -31.824 1.00 76.20 189 B 1 
ATOM   3147 N ND2 . ASN   B 2 189 ? -5.102  2.846   -33.271 1.00 74.76 189 B 1 
ATOM   3148 N N   . PRO   B 2 190 ? -3.444  3.537   -28.386 1.00 88.64 190 B 1 
ATOM   3149 C CA  . PRO   B 2 190 ? -2.879  4.798   -27.910 1.00 88.70 190 B 1 
ATOM   3150 C C   . PRO   B 2 190 ? -1.997  5.508   -28.946 1.00 89.77 190 B 1 
ATOM   3151 O O   . PRO   B 2 190 ? -1.611  6.651   -28.735 1.00 88.40 190 B 1 
ATOM   3152 C CB  . PRO   B 2 190 ? -2.088  4.403   -26.659 1.00 86.34 190 B 1 
ATOM   3153 C CG  . PRO   B 2 190 ? -1.554  3.011   -27.023 1.00 83.92 190 B 1 
ATOM   3154 C CD  . PRO   B 2 190 ? -2.707  2.409   -27.831 1.00 85.90 190 B 1 
ATOM   3155 N N   . LEU   B 2 191 ? -1.671  4.862   -30.077 1.00 90.21 191 B 1 
ATOM   3156 C CA  . LEU   B 2 191 ? -0.714  5.386   -31.065 1.00 89.95 191 B 1 
ATOM   3157 C C   . LEU   B 2 191 ? -1.037  6.806   -31.572 1.00 90.85 191 B 1 
ATOM   3158 O O   . LEU   B 2 191 ? -0.106  7.609   -31.685 1.00 90.23 191 B 1 
ATOM   3159 C CB  . LEU   B 2 191 ? -0.584  4.424   -32.259 1.00 88.18 191 B 1 
ATOM   3160 C CG  . LEU   B 2 191 ? 0.073   3.073   -31.945 1.00 78.25 191 B 1 
ATOM   3161 C CD1 . LEU   B 2 191 ? -0.006  2.176   -33.183 1.00 71.57 191 B 1 
ATOM   3162 C CD2 . LEU   B 2 191 ? 1.546   3.243   -31.570 1.00 71.84 191 B 1 
ATOM   3163 N N   . PRO   B 2 192 ? -2.302  7.162   -31.858 1.00 90.94 192 B 1 
ATOM   3164 C CA  . PRO   B 2 192 ? -2.636  8.532   -32.253 1.00 90.77 192 B 1 
ATOM   3165 C C   . PRO   B 2 192 ? -2.329  9.552   -31.150 1.00 91.62 192 B 1 
ATOM   3166 O O   . PRO   B 2 192 ? -1.741  10.593  -31.435 1.00 90.80 192 B 1 
ATOM   3167 C CB  . PRO   B 2 192 ? -4.122  8.504   -32.620 1.00 89.56 192 B 1 
ATOM   3168 C CG  . PRO   B 2 192 ? -4.399  7.037   -32.940 1.00 88.14 192 B 1 
ATOM   3169 C CD  . PRO   B 2 192 ? -3.475  6.318   -31.963 1.00 90.62 192 B 1 
ATOM   3170 N N   . LEU   B 2 193 ? -2.660  9.232   -29.885 1.00 91.17 193 B 1 
ATOM   3171 C CA  . LEU   B 2 193 ? -2.377  10.090  -28.729 1.00 91.06 193 B 1 
ATOM   3172 C C   . LEU   B 2 193 ? -0.875  10.258  -28.493 1.00 91.59 193 B 1 
ATOM   3173 O O   . LEU   B 2 193 ? -0.416  11.363  -28.223 1.00 90.20 193 B 1 
ATOM   3174 C CB  . LEU   B 2 193 ? -3.019  9.495   -27.465 1.00 89.30 193 B 1 
ATOM   3175 C CG  . LEU   B 2 193 ? -4.552  9.557   -27.430 1.00 84.19 193 B 1 
ATOM   3176 C CD1 . LEU   B 2 193 ? -5.050  8.789   -26.209 1.00 79.55 193 B 1 
ATOM   3177 C CD2 . LEU   B 2 193 ? -5.044  11.000  -27.333 1.00 80.35 193 B 1 
ATOM   3178 N N   . ILE   B 2 194 ? -0.102  9.177   -28.637 1.00 91.99 194 B 1 
ATOM   3179 C CA  . ILE   B 2 194 ? 1.363   9.217   -28.512 1.00 91.19 194 B 1 
ATOM   3180 C C   . ILE   B 2 194 ? 1.955   10.167  -29.557 1.00 91.71 194 B 1 
ATOM   3181 O O   . ILE   B 2 194 ? 2.794   11.000  -29.218 1.00 91.26 194 B 1 
ATOM   3182 C CB  . ILE   B 2 194 ? 1.953   7.797   -28.629 1.00 89.87 194 B 1 
ATOM   3183 C CG1 . ILE   B 2 194 ? 1.514   6.941   -27.420 1.00 86.90 194 B 1 
ATOM   3184 C CG2 . ILE   B 2 194 ? 3.492   7.829   -28.718 1.00 86.86 194 B 1 
ATOM   3185 C CD1 . ILE   B 2 194 ? 1.692   5.439   -27.659 1.00 79.68 194 B 1 
ATOM   3186 N N   . ARG   B 2 195 ? 1.488   10.096  -30.817 1.00 92.06 195 B 1 
ATOM   3187 C CA  . ARG   B 2 195 ? 1.917   11.031  -31.869 1.00 91.69 195 B 1 
ATOM   3188 C C   . ARG   B 2 195 ? 1.578   12.476  -31.535 1.00 92.29 195 B 1 
ATOM   3189 O O   . ARG   B 2 195 ? 2.428   13.336  -31.722 1.00 91.57 195 B 1 
ATOM   3190 C CB  . ARG   B 2 195 ? 1.298   10.657  -33.221 1.00 91.02 195 B 1 
ATOM   3191 C CG  . ARG   B 2 195 ? 2.121   9.583   -33.936 1.00 80.31 195 B 1 
ATOM   3192 C CD  . ARG   B 2 195 ? 1.525   9.344   -35.320 1.00 76.36 195 B 1 
ATOM   3193 N NE  . ARG   B 2 195 ? 2.369   8.437   -36.118 1.00 67.13 195 B 1 
ATOM   3194 C CZ  . ARG   B 2 195 ? 2.066   7.942   -37.309 1.00 59.08 195 B 1 
ATOM   3195 N NH1 . ARG   B 2 195 ? 0.937   8.223   -37.901 1.00 53.35 195 B 1 
ATOM   3196 N NH2 . ARG   B 2 195 ? 2.900   7.151   -37.922 1.00 51.87 195 B 1 
ATOM   3197 N N   . ASP   B 2 196 ? 0.374   12.752  -31.039 1.00 92.15 196 B 1 
ATOM   3198 C CA  . ASP   B 2 196 ? -0.025  14.117  -30.682 1.00 91.85 196 B 1 
ATOM   3199 C C   . ASP   B 2 196 ? 0.833   14.666  -29.532 1.00 92.14 196 B 1 
ATOM   3200 O O   . ASP   B 2 196 ? 1.300   15.805  -29.597 1.00 90.69 196 B 1 
ATOM   3201 C CB  . ASP   B 2 196 ? -1.502  14.156  -30.293 1.00 91.10 196 B 1 
ATOM   3202 C CG  . ASP   B 2 196 ? -2.475  13.837  -31.427 1.00 88.83 196 B 1 
ATOM   3203 O OD1 . ASP   B 2 196 ? -2.094  13.714  -32.611 1.00 84.05 196 B 1 
ATOM   3204 O OD2 . ASP   B 2 196 ? -3.667  13.650  -31.101 1.00 84.26 196 B 1 
ATOM   3205 N N   . LEU   B 2 197 ? 1.107   13.844  -28.511 1.00 91.88 197 B 1 
ATOM   3206 C CA  . LEU   B 2 197 ? 1.988   14.209  -27.395 1.00 91.50 197 B 1 
ATOM   3207 C C   . LEU   B 2 197 ? 3.422   14.478  -27.875 1.00 91.56 197 B 1 
ATOM   3208 O O   . LEU   B 2 197 ? 4.014   15.491  -27.503 1.00 90.66 197 B 1 
ATOM   3209 C CB  . LEU   B 2 197 ? 1.960   13.090  -26.335 1.00 91.37 197 B 1 
ATOM   3210 C CG  . LEU   B 2 197 ? 0.641   13.006  -25.539 1.00 90.04 197 B 1 
ATOM   3211 C CD1 . LEU   B 2 197 ? 0.589   11.694  -24.758 1.00 87.03 197 B 1 
ATOM   3212 C CD2 . LEU   B 2 197 ? 0.503   14.157  -24.543 1.00 86.66 197 B 1 
ATOM   3213 N N   . GLN   B 2 198 ? 3.969   13.628  -28.747 1.00 91.69 198 B 1 
ATOM   3214 C CA  . GLN   B 2 198 ? 5.298   13.831  -29.338 1.00 91.11 198 B 1 
ATOM   3215 C C   . GLN   B 2 198 ? 5.348   15.095  -30.205 1.00 91.46 198 B 1 
ATOM   3216 O O   . GLN   B 2 198 ? 6.290   15.879  -30.095 1.00 90.40 198 B 1 
ATOM   3217 C CB  . GLN   B 2 198 ? 5.684   12.600  -30.166 1.00 89.83 198 B 1 
ATOM   3218 C CG  . GLN   B 2 198 ? 6.076   11.410  -29.280 1.00 85.87 198 B 1 
ATOM   3219 C CD  . GLN   B 2 198 ? 6.400   10.160  -30.093 1.00 84.71 198 B 1 
ATOM   3220 O OE1 . GLN   B 2 198 ? 5.857   9.904   -31.157 1.00 78.17 198 B 1 
ATOM   3221 N NE2 . GLN   B 2 198 ? 7.300   9.332   -29.611 1.00 76.24 198 B 1 
ATOM   3222 N N   . ASN   B 2 199 ? 4.325   15.344  -31.016 1.00 91.58 199 B 1 
ATOM   3223 C CA  . ASN   B 2 199 ? 4.227   16.553  -31.839 1.00 91.15 199 B 1 
ATOM   3224 C C   . ASN   B 2 199 ? 4.122   17.826  -30.988 1.00 90.78 199 B 1 
ATOM   3225 O O   . ASN   B 2 199 ? 4.616   18.876  -31.393 1.00 88.72 199 B 1 
ATOM   3226 C CB  . ASN   B 2 199 ? 3.006   16.433  -32.763 1.00 90.76 199 B 1 
ATOM   3227 C CG  . ASN   B 2 199 ? 3.178   15.429  -33.893 1.00 85.99 199 B 1 
ATOM   3228 O OD1 . ASN   B 2 199 ? 4.258   15.040  -34.286 1.00 79.51 199 B 1 
ATOM   3229 N ND2 . ASN   B 2 199 ? 2.078   15.017  -34.491 1.00 78.18 199 B 1 
ATOM   3230 N N   . ALA   B 2 200 ? 3.523   17.737  -29.800 1.00 90.60 200 B 1 
ATOM   3231 C CA  . ALA   B 2 200 ? 3.482   18.825  -28.821 1.00 89.41 200 B 1 
ATOM   3232 C C   . ALA   B 2 200 ? 4.793   18.988  -28.019 1.00 89.24 200 B 1 
ATOM   3233 O O   . ALA   B 2 200 ? 4.886   19.883  -27.178 1.00 86.52 200 B 1 
ATOM   3234 C CB  . ALA   B 2 200 ? 2.267   18.614  -27.914 1.00 88.49 200 B 1 
ATOM   3235 N N   . GLY   B 2 201 ? 5.804   18.145  -28.268 1.00 89.10 201 B 1 
ATOM   3236 C CA  . GLY   B 2 201 ? 7.132   18.218  -27.648 1.00 88.37 201 B 1 
ATOM   3237 C C   . GLY   B 2 201 ? 7.285   17.415  -26.354 1.00 89.01 201 B 1 
ATOM   3238 O O   . GLY   B 2 201 ? 8.305   17.556  -25.680 1.00 86.02 201 B 1 
ATOM   3239 N N   . TYR   B 2 202 ? 6.309   16.579  -25.990 1.00 89.90 202 B 1 
ATOM   3240 C CA  . TYR   B 2 202 ? 6.425   15.721  -24.810 1.00 89.76 202 B 1 
ATOM   3241 C C   . TYR   B 2 202 ? 7.334   14.520  -25.078 1.00 90.11 202 B 1 
ATOM   3242 O O   . TYR   B 2 202 ? 7.238   13.857  -26.111 1.00 88.32 202 B 1 
ATOM   3243 C CB  . TYR   B 2 202 ? 5.050   15.253  -24.333 1.00 88.80 202 B 1 
ATOM   3244 C CG  . TYR   B 2 202 ? 4.194   16.368  -23.778 1.00 88.66 202 B 1 
ATOM   3245 C CD1 . TYR   B 2 202 ? 4.426   16.851  -22.476 1.00 83.91 202 B 1 
ATOM   3246 C CD2 . TYR   B 2 202 ? 3.179   16.951  -24.563 1.00 84.38 202 B 1 
ATOM   3247 C CE1 . TYR   B 2 202 ? 3.657   17.903  -21.960 1.00 82.42 202 B 1 
ATOM   3248 C CE2 . TYR   B 2 202 ? 2.405   18.008  -24.054 1.00 82.07 202 B 1 
ATOM   3249 C CZ  . TYR   B 2 202 ? 2.649   18.482  -22.749 1.00 83.83 202 B 1 
ATOM   3250 O OH  . TYR   B 2 202 ? 1.903   19.515  -22.253 1.00 81.64 202 B 1 
ATOM   3251 N N   . HIS   B 2 203 ? 8.184   14.199  -24.086 1.00 90.84 203 B 1 
ATOM   3252 C CA  . HIS   B 2 203 ? 9.000   12.991  -24.114 1.00 90.46 203 B 1 
ATOM   3253 C C   . HIS   B 2 203 ? 8.179   11.791  -23.616 1.00 90.46 203 B 1 
ATOM   3254 O O   . HIS   B 2 203 ? 7.867   11.697  -22.429 1.00 88.24 203 B 1 
ATOM   3255 C CB  . HIS   B 2 203 ? 10.270  13.215  -23.291 1.00 88.63 203 B 1 
ATOM   3256 C CG  . HIS   B 2 203 ? 11.277  12.119  -23.493 1.00 81.89 203 B 1 
ATOM   3257 N ND1 . HIS   B 2 203 ? 12.002  11.891  -24.647 1.00 69.86 203 B 1 
ATOM   3258 C CD2 . HIS   B 2 203 ? 11.636  11.149  -22.594 1.00 69.30 203 B 1 
ATOM   3259 C CE1 . HIS   B 2 203 ? 12.782  10.818  -24.443 1.00 67.19 203 B 1 
ATOM   3260 N NE2 . HIS   B 2 203 ? 12.592  10.341  -23.204 1.00 68.50 203 B 1 
ATOM   3261 N N   . VAL   B 2 204 ? 7.831   10.881  -24.516 1.00 89.56 204 B 1 
ATOM   3262 C CA  . VAL   B 2 204 ? 7.079   9.661   -24.188 1.00 89.31 204 B 1 
ATOM   3263 C C   . VAL   B 2 204 ? 8.057   8.568   -23.758 1.00 88.42 204 B 1 
ATOM   3264 O O   . VAL   B 2 204 ? 8.917   8.164   -24.537 1.00 86.11 204 B 1 
ATOM   3265 C CB  . VAL   B 2 204 ? 6.188   9.210   -25.361 1.00 88.59 204 B 1 
ATOM   3266 C CG1 . VAL   B 2 204 ? 5.367   7.969   -24.996 1.00 84.11 204 B 1 
ATOM   3267 C CG2 . VAL   B 2 204 ? 5.198   10.317  -25.765 1.00 84.56 204 B 1 
ATOM   3268 N N   . LEU   B 2 205 ? 7.915   8.091   -22.515 1.00 87.08 205 B 1 
ATOM   3269 C CA  . LEU   B 2 205 ? 8.719   7.002   -21.940 1.00 84.78 205 B 1 
ATOM   3270 C C   . LEU   B 2 205 ? 8.095   5.628   -22.205 1.00 83.86 205 B 1 
ATOM   3271 O O   . LEU   B 2 205 ? 8.806   4.645   -22.404 1.00 79.65 205 B 1 
ATOM   3272 C CB  . LEU   B 2 205 ? 8.856   7.218   -20.421 1.00 82.76 205 B 1 
ATOM   3273 C CG  . LEU   B 2 205 ? 9.544   8.526   -19.985 1.00 80.30 205 B 1 
ATOM   3274 C CD1 . LEU   B 2 205 ? 9.540   8.612   -18.459 1.00 75.72 205 B 1 
ATOM   3275 C CD2 . LEU   B 2 205 ? 10.994  8.594   -20.466 1.00 75.35 205 B 1 
ATOM   3276 N N   . TRP   B 2 206 ? 6.768   5.558   -22.198 1.00 80.29 206 B 1 
ATOM   3277 C CA  . TRP   B 2 206 ? 6.004   4.331   -22.436 1.00 78.87 206 B 1 
ATOM   3278 C C   . TRP   B 2 206 ? 4.767   4.626   -23.294 1.00 77.43 206 B 1 
ATOM   3279 O O   . TRP   B 2 206 ? 4.100   5.632   -23.071 1.00 71.45 206 B 1 
ATOM   3280 C CB  . TRP   B 2 206 ? 5.591   3.716   -21.092 1.00 75.10 206 B 1 
ATOM   3281 C CG  . TRP   B 2 206 ? 4.907   2.391   -21.230 1.00 71.74 206 B 1 
ATOM   3282 C CD1 . TRP   B 2 206 ? 3.573   2.195   -21.293 1.00 64.06 206 B 1 
ATOM   3283 C CD2 . TRP   B 2 206 ? 5.529   1.083   -21.431 1.00 67.79 206 B 1 
ATOM   3284 N NE1 . TRP   B 2 206 ? 3.315   0.846   -21.520 1.00 62.28 206 B 1 
ATOM   3285 C CE2 . TRP   B 2 206 ? 4.490   0.134   -21.616 1.00 64.98 206 B 1 
ATOM   3286 C CE3 . TRP   B 2 206 ? 6.862   0.623   -21.491 1.00 62.11 206 B 1 
ATOM   3287 C CZ2 . TRP   B 2 206 ? 4.761   -1.233  -21.874 1.00 62.86 206 B 1 
ATOM   3288 C CZ3 . TRP   B 2 206 ? 7.136   -0.742  -21.736 1.00 56.74 206 B 1 
ATOM   3289 C CH2 . TRP   B 2 206 ? 6.088   -1.654  -21.933 1.00 57.66 206 B 1 
ATOM   3290 N N   . PRO   B 2 207 ? 4.401   3.706   -24.234 1.00 75.93 207 B 1 
ATOM   3291 C CA  . PRO   B 2 207 ? 5.124   2.478   -24.566 1.00 73.98 207 B 1 
ATOM   3292 C C   . PRO   B 2 207 ? 6.443   2.773   -25.293 1.00 74.27 207 B 1 
ATOM   3293 O O   . PRO   B 2 207 ? 6.505   3.663   -26.144 1.00 67.87 207 B 1 
ATOM   3294 C CB  . PRO   B 2 207 ? 4.158   1.663   -25.427 1.00 66.02 207 B 1 
ATOM   3295 C CG  . PRO   B 2 207 ? 3.309   2.732   -26.107 1.00 63.44 207 B 1 
ATOM   3296 C CD  . PRO   B 2 207 ? 3.209   3.828   -25.053 1.00 68.12 207 B 1 
ATOM   3297 N N   . ASN   B 2 208 ? 7.485   2.008   -24.971 1.00 70.44 208 B 1 
ATOM   3298 C CA  . ASN   B 2 208 ? 8.776   2.106   -25.649 1.00 67.76 208 B 1 
ATOM   3299 C C   . ASN   B 2 208 ? 8.689   1.414   -27.017 1.00 66.27 208 B 1 
ATOM   3300 O O   . ASN   B 2 208 ? 9.072   0.257   -27.186 1.00 60.86 208 B 1 
ATOM   3301 C CB  . ASN   B 2 208 ? 9.884   1.563   -24.732 1.00 61.90 208 B 1 
ATOM   3302 C CG  . ASN   B 2 208 ? 11.270  1.943   -25.227 1.00 55.04 208 B 1 
ATOM   3303 O OD1 . ASN   B 2 208 ? 11.457  2.615   -26.225 1.00 49.61 208 B 1 
ATOM   3304 N ND2 . ASN   B 2 208 ? 12.294  1.528   -24.515 1.00 48.84 208 B 1 
ATOM   3305 N N   . LEU   B 2 209 ? 8.107   2.121   -27.986 1.00 63.72 209 B 1 
ATOM   3306 C CA  . LEU   B 2 209 ? 7.923   1.605   -29.337 1.00 61.06 209 B 1 
ATOM   3307 C C   . LEU   B 2 209 ? 9.242   1.707   -30.110 1.00 59.71 209 B 1 
ATOM   3308 O O   . LEU   B 2 209 ? 9.795   2.805   -30.236 1.00 53.92 209 B 1 
ATOM   3309 C CB  . LEU   B 2 209 ? 6.789   2.359   -30.042 1.00 55.82 209 B 1 
ATOM   3310 C CG  . LEU   B 2 209 ? 5.393   2.018   -29.497 1.00 50.80 209 B 1 
ATOM   3311 C CD1 . LEU   B 2 209 ? 4.377   3.031   -30.022 1.00 46.86 209 B 1 
ATOM   3312 C CD2 . LEU   B 2 209 ? 4.932   0.619   -29.925 1.00 47.92 209 B 1 
ATOM   3313 N N   . PRO   B 2 210 ? 9.741   0.590   -30.691 1.00 51.43 210 B 1 
ATOM   3314 C CA  . PRO   B 2 210 ? 10.949  0.607   -31.506 1.00 49.15 210 B 1 
ATOM   3315 C C   . PRO   B 2 210 ? 10.820  1.618   -32.651 1.00 50.18 210 B 1 
ATOM   3316 O O   . PRO   B 2 210 ? 9.848   1.589   -33.408 1.00 46.81 210 B 1 
ATOM   3317 C CB  . PRO   B 2 210 ? 11.128  -0.823  -32.032 1.00 44.19 210 B 1 
ATOM   3318 C CG  . PRO   B 2 210 ? 10.226  -1.687  -31.151 1.00 43.71 210 B 1 
ATOM   3319 C CD  . PRO   B 2 210 ? 9.157   -0.732  -30.643 1.00 48.00 210 B 1 
ATOM   3320 N N   . GLY   B 2 211 ? 11.802  2.510   -32.779 1.00 48.18 211 B 1 
ATOM   3321 C CA  . GLY   B 2 211 ? 11.865  3.509   -33.853 1.00 45.95 211 B 1 
ATOM   3322 C C   . GLY   B 2 211 ? 10.966  4.742   -33.687 1.00 46.89 211 B 1 
ATOM   3323 O O   . GLY   B 2 211 ? 11.020  5.631   -34.538 1.00 43.61 211 B 1 
ATOM   3324 N N   . VAL   B 2 212 ? 10.154  4.825   -32.629 1.00 51.42 212 B 1 
ATOM   3325 C CA  . VAL   B 2 212 ? 9.327   6.020   -32.352 1.00 49.36 212 B 1 
ATOM   3326 C C   . VAL   B 2 212 ? 9.973   6.922   -31.295 1.00 48.44 212 B 1 
ATOM   3327 O O   . VAL   B 2 212 ? 9.884   8.144   -31.393 1.00 45.55 212 B 1 
ATOM   3328 C CB  . VAL   B 2 212 ? 7.887   5.633   -31.963 1.00 46.96 212 B 1 
ATOM   3329 C CG1 . VAL   B 2 212 ? 6.995   6.864   -31.832 1.00 43.85 212 B 1 
ATOM   3330 C CG2 . VAL   B 2 212 ? 7.242   4.726   -33.016 1.00 44.72 212 B 1 
ATOM   3331 N N   . THR   B 2 213 ? 10.669  6.345   -30.325 1.00 47.62 213 B 1 
ATOM   3332 C CA  . THR   B 2 213 ? 11.560  7.079   -29.419 1.00 45.57 213 B 1 
ATOM   3333 C C   . THR   B 2 213 ? 12.872  7.384   -30.145 1.00 44.24 213 B 1 
ATOM   3334 O O   . THR   B 2 213 ? 13.851  6.653   -30.010 1.00 41.19 213 B 1 
ATOM   3335 C CB  . THR   B 2 213 ? 11.824  6.284   -28.129 1.00 42.98 213 B 1 
ATOM   3336 O OG1 . THR   B 2 213 ? 12.215  4.967   -28.433 1.00 40.10 213 B 1 
ATOM   3337 C CG2 . THR   B 2 213 ? 10.568  6.209   -27.261 1.00 39.69 213 B 1 
ATOM   3338 N N   . SER   B 2 214 ? 12.871  8.414   -30.966 1.00 38.33 214 B 1 
ATOM   3339 C CA  . SER   B 2 214 ? 14.084  9.042   -31.496 1.00 36.77 214 B 1 
ATOM   3340 C C   . SER   B 2 214 ? 14.681  9.991   -30.473 1.00 35.45 214 B 1 
ATOM   3341 O O   . SER   B 2 214 ? 13.898  10.774  -29.889 1.00 32.13 214 B 1 
ATOM   3342 C CB  . SER   B 2 214 ? 13.775  9.827   -32.773 1.00 34.19 214 B 1 
ATOM   3343 O OG  . SER   B 2 214 ? 12.860  10.841  -32.436 1.00 32.41 214 B 1 
ATOM   3344 O OXT . SER   B 2 214 ? 15.945  9.936   -30.312 1.00 30.45 214 B 1 
HETATM 3345 C C1  . LIG_C C 3 .   ? -13.746 -7.866  9.808   1.00 67.46 1   C 1 
HETATM 3346 N N1  . LIG_C C 3 .   ? -13.259 -8.154  11.029  1.00 62.73 1   C 1 
HETATM 3347 C C2  . LIG_C C 3 .   ? -11.939 -8.372  11.209  1.00 64.31 1   C 1 
HETATM 3348 C C3  . LIG_C C 3 .   ? -11.080 -8.304  10.106  1.00 58.09 1   C 1 
HETATM 3349 C C4  . LIG_C C 3 .   ? -11.649 -8.006  8.872   1.00 52.79 1   C 1 
HETATM 3350 N N2  . LIG_C C 3 .   ? -12.974 -7.786  8.719   1.00 55.25 1   C 1 
HETATM 3351 N N3  . LIG_C C 3 .   ? -10.642 -7.990  7.986   1.00 49.98 1   C 1 
HETATM 3352 C C5  . LIG_C C 3 .   ? -9.491  -8.269  8.633   1.00 64.78 1   C 1 
HETATM 3353 N N4  . LIG_C C 3 .   ? -9.730  -8.461  9.935   1.00 60.40 1   C 1 
HETATM 3354 C C6  . LIG_C C 3 .   ? -10.776 -7.732  6.573   1.00 54.13 1   C 1 
HETATM 3355 C C7  . LIG_C C 3 .   ? -9.798  -6.722  6.075   1.00 52.87 1   C 1 
HETATM 3356 C C8  . LIG_C C 3 .   ? -9.568  -7.171  4.667   1.00 51.79 1   C 1 
HETATM 3357 C C9  . LIG_C C 3 .   ? -9.737  -8.679  4.729   1.00 54.42 1   C 1 
HETATM 3358 O O1  . LIG_C C 3 .   ? -10.526 -8.934  5.886   1.00 50.39 1   C 1 
HETATM 3359 C C10 . LIG_C C 3 .   ? -8.402  -9.407  4.805   1.00 57.38 1   C 1 
HETATM 3360 O O2  . LIG_C C 3 .   ? -7.821  -9.107  6.054   1.00 49.70 1   C 1 
HETATM 3361 P P1  . LIG_C C 3 .   ? -6.377  -9.575  6.519   1.00 70.21 1   C 1 
HETATM 3362 O O3  . LIG_C C 3 .   ? -5.953  -10.753 5.713   1.00 61.17 1   C 1 
HETATM 3363 O O4  . LIG_C C 3 .   ? -6.389  -9.726  7.993   1.00 58.21 1   C 1 
HETATM 3364 O O5  . LIG_C C 3 .   ? -5.529  -8.308  6.142   1.00 62.45 1   C 1 
HETATM 3365 P P2  . LIG_C C 3 .   ? -3.997  -8.176  5.822   1.00 71.66 1   C 1 
HETATM 3366 O O6  . LIG_C C 3 .   ? -3.892  -7.403  4.558   1.00 63.96 1   C 1 
HETATM 3367 O O7  . LIG_C C 3 .   ? -3.400  -7.464  6.985   1.00 60.59 1   C 1 
HETATM 3368 O O8  . LIG_C C 3 .   ? -3.467  -9.568  5.694   1.00 62.64 1   C 1 
HETATM 3369 O O9  . LIG_C C 3 .   ? -10.570 -6.647  3.812   1.00 50.03 1   C 1 
HETATM 3370 O O10 . LIG_C C 3 .   ? -10.311 -5.399  6.171   1.00 50.11 1   C 1 
HETATM 3371 N N5  . LIG_C C 3 .   ? -11.473 -8.642  12.444  1.00 68.85 1   C 1 
HETATM 3372 C C1  . LIG_D D 4 .   ? -0.543  -1.524  18.097  1.00 59.92 1   D 1 
HETATM 3373 N N1  . LIG_D D 4 .   ? -1.413  -0.889  17.316  1.00 62.47 1   D 1 
HETATM 3374 C C2  . LIG_D D 4 .   ? -1.828  -1.452  16.160  1.00 59.97 1   D 1 
HETATM 3375 C C3  . LIG_D D 4 .   ? -1.321  -2.709  15.787  1.00 55.16 1   D 1 
HETATM 3376 C C4  . LIG_D D 4 .   ? -0.411  -3.317  16.649  1.00 50.32 1   D 1 
HETATM 3377 N N2  . LIG_D D 4 .   ? -0.022  -2.720  17.798  1.00 54.05 1   D 1 
HETATM 3378 N N3  . LIG_D D 4 .   ? -0.078  -4.508  16.093  1.00 51.41 1   D 1 
HETATM 3379 C C5  . LIG_D D 4 .   ? -0.746  -4.633  14.924  1.00 61.29 1   D 1 
HETATM 3380 N N4  . LIG_D D 4 .   ? -1.518  -3.538  14.712  1.00 53.16 1   D 1 
HETATM 3381 C C6  . LIG_D D 4 .   ? 0.850   -5.454  16.667  1.00 54.43 1   D 1 
HETATM 3382 C C7  . LIG_D D 4 .   ? 0.380   -6.865  16.588  1.00 50.10 1   D 1 
HETATM 3383 C C8  . LIG_D D 4 .   ? 1.649   -7.638  16.409  1.00 51.51 1   D 1 
HETATM 3384 C C9  . LIG_D D 4 .   ? 2.574   -6.666  15.722  1.00 53.23 1   D 1 
HETATM 3385 O O1  . LIG_D D 4 .   ? 2.053   -5.370  15.959  1.00 48.27 1   D 1 
HETATM 3386 C C10 . LIG_D D 4 .   ? 2.676   -6.919  14.238  1.00 59.70 1   D 1 
HETATM 3387 O O2  . LIG_D D 4 .   ? 1.440   -6.592  13.659  1.00 53.46 1   D 1 
HETATM 3388 P P1  . LIG_D D 4 .   ? 1.085   -6.802  12.145  1.00 69.51 1   D 1 
HETATM 3389 O O3  . LIG_D D 4 .   ? -0.099  -5.954  11.818  1.00 62.56 1   D 1 
HETATM 3390 O O4  . LIG_D D 4 .   ? 2.306   -6.584  11.336  1.00 58.89 1   D 1 
HETATM 3391 O O5  . LIG_D D 4 .   ? 0.658   -8.316  12.175  1.00 61.69 1   D 1 
HETATM 3392 P P2  . LIG_D D 4 .   ? 0.724   -9.454  11.084  1.00 71.79 1   D 1 
HETATM 3393 O O6  . LIG_D D 4 .   ? -0.301  -9.094  10.058  1.00 63.16 1   D 1 
HETATM 3394 O O7  . LIG_D D 4 .   ? 0.405   -10.711 11.803  1.00 60.12 1   D 1 
HETATM 3395 O O8  . LIG_D D 4 .   ? 2.127   -9.428  10.549  1.00 62.13 1   D 1 
HETATM 3396 O O9  . LIG_D D 4 .   ? 2.219   -7.980  17.658  1.00 52.18 1   D 1 
HETATM 3397 O O10 . LIG_D D 4 .   ? -0.319  -7.265  17.754  1.00 53.92 1   D 1 
HETATM 3398 N N5  . LIG_D D 4 .   ? -2.718  -0.807  15.394  1.00 65.60 1   D 1 
HETATM 3399 C C1  . LIG_E E 5 .   ? 4.819   -18.249 -2.877  1.00 61.19 1   E 1 
HETATM 3400 N N1  . LIG_E E 5 .   ? 5.275   -17.203 -3.577  1.00 63.12 1   E 1 
HETATM 3401 C C2  . LIG_E E 5 .   ? 5.544   -16.033 -2.945  1.00 64.84 1   E 1 
HETATM 3402 C C3  . LIG_E E 5 .   ? 5.324   -15.932 -1.561  1.00 56.64 1   E 1 
HETATM 3403 C C4  . LIG_E E 5 .   ? 4.843   -17.058 -0.901  1.00 52.74 1   E 1 
HETATM 3404 N N2  . LIG_E E 5 .   ? 4.590   -18.209 -1.559  1.00 54.62 1   E 1 
HETATM 3405 N N3  . LIG_E E 5 .   ? 4.725   -16.725 0.405   1.00 52.87 1   E 1 
HETATM 3406 C C5  . LIG_E E 5 .   ? 5.107   -15.442 0.551   1.00 65.03 1   E 1 
HETATM 3407 N N4  . LIG_E E 5 .   ? 5.475   -14.926 -0.640  1.00 59.42 1   E 1 
HETATM 3408 C C6  . LIG_E E 5 .   ? 4.257   -17.615 1.434   1.00 54.22 1   E 1 
HETATM 3409 C C7  . LIG_E E 5 .   ? 5.070   -17.549 2.691   1.00 51.19 1   E 1 
HETATM 3410 C C8  . LIG_E E 5 .   ? 4.065   -17.835 3.760   1.00 50.51 1   E 1 
HETATM 3411 C C9  . LIG_E E 5 .   ? 2.765   -17.333 3.176   1.00 49.14 1   E 1 
HETATM 3412 O O1  . LIG_E E 5 .   ? 2.944   -17.274 1.764   1.00 47.90 1   E 1 
HETATM 3413 C C10 . LIG_E E 5 .   ? 2.382   -15.966 3.708   1.00 57.05 1   E 1 
HETATM 3414 O O2  . LIG_E E 5 .   ? 3.304   -15.041 3.176   1.00 52.24 1   E 1 
HETATM 3415 P P1  . LIG_E E 5 .   ? 3.334   -13.517 3.480   1.00 70.42 1   E 1 
HETATM 3416 O O3  . LIG_E E 5 .   ? 3.948   -12.807 2.310   1.00 59.88 1   E 1 
HETATM 3417 O O4  . LIG_E E 5 .   ? 1.993   -13.056 3.881   1.00 55.96 1   E 1 
HETATM 3418 O O5  . LIG_E E 5 .   ? 4.376   -13.478 4.669   1.00 60.55 1   E 1 
HETATM 3419 P P2  . LIG_E E 5 .   ? 4.246   -13.220 6.208   1.00 73.58 1   E 1 
HETATM 3420 O O6  . LIG_E E 5 .   ? 5.296   -13.984 6.900   1.00 59.19 1   E 1 
HETATM 3421 O O7  . LIG_E E 5 .   ? 2.864   -13.434 6.643   1.00 56.40 1   E 1 
HETATM 3422 O O8  . LIG_E E 5 .   ? 4.638   -11.689 6.295   1.00 64.48 1   E 1 
HETATM 3423 P P3  . LIG_E E 5 .   ? 3.714   -10.438 6.300   1.00 68.58 1   E 1 
HETATM 3424 O O9  . LIG_E E 5 .   ? 2.463   -10.824 7.013   1.00 58.69 1   E 1 
HETATM 3425 O O10 . LIG_E E 5 .   ? 3.514   -10.061 4.875   1.00 59.28 1   E 1 
HETATM 3426 O O11 . LIG_E E 5 .   ? 4.519   -9.420  7.044   1.00 59.44 1   E 1 
HETATM 3427 O O12 . LIG_E E 5 .   ? 3.940   -19.219 3.989   1.00 49.46 1   E 1 
HETATM 3428 O O13 . LIG_E E 5 .   ? 6.140   -18.489 2.688   1.00 47.69 1   E 1 
HETATM 3429 N N5  . LIG_E E 5 .   ? 6.022   -14.999 -3.656  1.00 67.62 1   E 1 
HETATM 3430 C C1  . LIG_F F 6 .   ? 16.785  -7.146  1.022   1.00 61.38 1   F 1 
HETATM 3431 N N1  . LIG_F F 6 .   ? 16.741  -8.472  1.216   1.00 56.73 1   F 1 
HETATM 3432 C C2  . LIG_F F 6 .   ? 15.631  -9.051  1.726   1.00 58.44 1   F 1 
HETATM 3433 C C3  . LIG_F F 6 .   ? 14.534  -8.247  2.065   1.00 51.75 1   F 1 
HETATM 3434 C C4  . LIG_F F 6 .   ? 14.651  -6.875  1.846   1.00 49.03 1   F 1 
HETATM 3435 N N2  . LIG_F F 6 .   ? 15.770  -6.323  1.325   1.00 51.70 1   F 1 
HETATM 3436 N N3  . LIG_F F 6 .   ? 13.495  -6.324  2.237   1.00 49.57 1   F 1 
HETATM 3437 C C5  . LIG_F F 6 .   ? 12.685  -7.310  2.685   1.00 63.37 1   F 1 
HETATM 3438 N N4  . LIG_F F 6 .   ? 13.300  -8.500  2.582   1.00 56.10 1   F 1 
HETATM 3439 C C6  . LIG_F F 6 .   ? 13.199  -4.919  2.191   1.00 52.89 1   F 1 
HETATM 3440 C C7  . LIG_F F 6 .   ? 11.864  -4.627  1.585   1.00 50.81 1   F 1 
HETATM 3441 C C8  . LIG_F F 6 .   ? 11.448  -3.397  2.320   1.00 49.29 1   F 1 
HETATM 3442 C C9  . LIG_F F 6 .   ? 12.086  -3.535  3.683   1.00 50.02 1   F 1 
HETATM 3443 O O1  . LIG_F F 6 .   ? 13.170  -4.429  3.508   1.00 47.99 1   F 1 
HETATM 3444 C C10 . LIG_F F 6 .   ? 11.120  -4.060  4.734   1.00 56.29 1   F 1 
HETATM 3445 O O2  . LIG_F F 6 .   ? 10.737  -5.366  4.324   1.00 49.39 1   F 1 
HETATM 3446 P P1  . LIG_F F 6 .   ? 9.850   -6.366  5.161   1.00 68.61 1   F 1 
HETATM 3447 O O3  . LIG_F F 6 .   ? 9.442   -5.728  6.427   1.00 61.84 1   F 1 
HETATM 3448 O O4  . LIG_F F 6 .   ? 10.535  -7.675  5.283   1.00 57.87 1   F 1 
HETATM 3449 O O5  . LIG_F F 6 .   ? 8.662   -6.558  4.160   1.00 60.66 1   F 1 
HETATM 3450 P P2  . LIG_F F 6 .   ? 7.140   -6.236  4.242   1.00 70.30 1   F 1 
HETATM 3451 O O6  . LIG_F F 6 .   ? 6.420   -7.166  3.320   1.00 61.64 1   F 1 
HETATM 3452 O O7  . LIG_F F 6 .   ? 6.950   -4.803  4.026   1.00 57.48 1   F 1 
HETATM 3453 O O8  . LIG_F F 6 .   ? 6.805   -6.670  5.710   1.00 65.93 1   F 1 
HETATM 3454 P P3  . LIG_F F 6 .   ? 6.142   -5.931  6.891   1.00 70.57 1   F 1 
HETATM 3455 O O9  . LIG_F F 6 .   ? 7.131   -6.085  8.020   1.00 58.57 1   F 1 
HETATM 3456 O O10 . LIG_F F 6 .   ? 5.902   -4.531  6.508   1.00 58.68 1   F 1 
HETATM 3457 O O11 . LIG_F F 6 .   ? 4.891   -6.695  7.148   1.00 59.63 1   F 1 
HETATM 3458 O O12 . LIG_F F 6 .   ? 11.981  -2.241  1.692   1.00 51.01 1   F 1 
HETATM 3459 O O13 . LIG_F F 6 .   ? 11.941  -4.454  0.168   1.00 49.19 1   F 1 
HETATM 3460 N N5  . LIG_F F 6 .   ? 15.607  -10.385 1.894   1.00 67.09 1   F 1 
#
