# Supplementary material for: AcuB senses cellular energy charge to coordinate acetyl-CoA synthesis in bacteria
Source: Nat Commun. 2026 Apr 24;17:3815. doi: 10.1038/s41467-026-71006-w (PMC13121692; doi:10.1038/s41467-026-71006-w)
Supplement: Supplementary file 6 — Supplementary_Data_4 [file 41467_2026_71006_MOESM6_ESM.zip › AF3_only_first_models/Bs_acu__2acub-4adp_summary_confidences.json]

{
 "chain_iptm": [
  0.63,
  0.63,
  0.37,
  0.37,
  0.36,
  0.38
 ],
 "chain_pair_iptm": [
  [
   0.77,
   0.81,
   0.59,
   0.6,
   0.57,
   0.59
  ],
  [
   0.81,
   0.77,
   0.57,
   0.58,
   0.59,
   0.61
  ],
  [
   0.59,
   0.57,
   0.49,
   0.26,
   0.2,
   0.22
  ],
  [
   0.6,
   0.58,
   0.26,
   0.49,
   0.19,
   0.22
  ],
  [
   0.57,
   0.59,
   0.2,
   0.19,
   0.47,
   0.26
  ],
  [
   0.59,
   0.61,
   0.22,
   0.22,
   0.26,
   0.47
  ]
 ],
 "chain_pair_pae_min": [
  [
   0.76,
   1.37,
   4.5,
   3.83,
   4.99,
   4.42
  ],
  [
   1.36,
   0.76,
   4.62,
   5.14,
   3.89,
   4.0
  ],
  [
   6.71,
   8.1,
   0.76,
   7.97,
   7.25,
   7.12
  ],
  [
   6.38,
   7.18,
   7.2,
   0.76,
   8.67,
   7.09
  ],
  [
   7.83,
   6.67,
   7.51,
   9.76,
   0.76,
   6.79
  ],
  [
   7.98,
   6.5,
   7.18,
   7.64,
   7.13,
   0.76
  ]
 ],
 "chain_ptm": [
  0.77,
  0.77,
  0.49,
  0.49,
  0.47,
  0.47
 ],
 "fraction_disordered": 0.03,
 "has_clash": 0.0,
 "iptm": 0.77,
 "ptm": 0.8,
 "ranking_score": 0.79
}
