# Supplementary material for: AcuB senses cellular energy charge to coordinate acetyl-CoA synthesis in bacteria
Source: Nat Commun. 2026 Apr 24;17:3815. doi: 10.1038/s41467-026-71006-w (PMC13121692; doi:10.1038/s41467-026-71006-w)
Supplement: Supplementary file 6 — Supplementary_Data_4 [file 41467_2026_71006_MOESM6_ESM.zip › AF3_only_first_models/Bs_2acub_2amp_2atp_model.cif]

# By using this file you agree to the legally binding terms of use found at
# https://github.com/google-deepmind/alphafold3/blob/main/OUTPUT_TERMS_OF_USE.md.
# To request access to the AlphaFold 3 model parameters, follow the process set
# out at https://github.com/google-deepmind/alphafold3. You may only use these if
# received directly from Google. Use is subject to terms of use available at
# https://github.com/google-deepmind/alphafold3/blob/main/WEIGHTS_TERMS_OF_USE.md.
data_2acub_2amp_2atp
#
_entry.id 2acub_2amp_2atp
#
loop_
_atom_type.symbol
C 
N 
O 
P 
S 
#
loop_
_audit_author.name
_audit_author.pdbx_ordinal
"Google DeepMind" 1 
"Isomorphic Labs" 2 
#
_audit_conform.dict_location https://raw.githubusercontent.com/ihmwg/ModelCIF/master/dist/mmcif_ma.dic
_audit_conform.dict_name     mmcif_ma.dic
_audit_conform.dict_version  1.4.5
#
loop_
_chem_comp.formula
_chem_comp.formula_weight
_chem_comp.id
_chem_comp.mon_nstd_flag
_chem_comp.name
_chem_comp.pdbx_smiles
_chem_comp.pdbx_synonyms
_chem_comp.type
"C3 H7 N O2"    89.093  ALA   y ALANINE         C[C@H](N)C(O)=O                                                                        ? "L-PEPTIDE LINKING" 
"C6 H15 N4 O2"  175.209 ARG   y ARGININE        N[C@@H](CCCNC(N)=[NH2+])C(O)=O                                                         ? "L-PEPTIDE LINKING" 
"C4 H8 N2 O3"   132.118 ASN   y ASPARAGINE      N[C@@H](CC(N)=O)C(O)=O                                                                 ? "L-PEPTIDE LINKING" 
"C4 H7 N O4"    133.103 ASP   y "ASPARTIC ACID" N[C@@H](CC(O)=O)C(O)=O                                                                 ? "L-PEPTIDE LINKING" 
"C3 H7 N O2 S"  121.158 CYS   y CYSTEINE        N[C@@H](CS)C(O)=O                                                                      ? "L-PEPTIDE LINKING" 
"C5 H10 N2 O3"  146.144 GLN   y GLUTAMINE       N[C@@H](CCC(N)=O)C(O)=O                                                                ? "L-PEPTIDE LINKING" 
"C5 H9 N O4"    147.129 GLU   y "GLUTAMIC ACID" N[C@@H](CCC(O)=O)C(O)=O                                                                ? "L-PEPTIDE LINKING" 
"C2 H5 N O2"    75.067  GLY   y GLYCINE         NCC(O)=O                                                                               ? "PEPTIDE LINKING"   
"C6 H10 N3 O2"  156.162 HIS   y HISTIDINE       N[C@@H](Cc1c[nH]c[nH+]1)C(O)=O                                                         ? "L-PEPTIDE LINKING" 
"C6 H13 N O2"   131.173 ILE   y ISOLEUCINE      CC[C@H](C)[C@H](N)C(O)=O                                                               ? "L-PEPTIDE LINKING" 
"C6 H13 N O2"   131.173 LEU   y LEUCINE         CC(C)C[C@H](N)C(O)=O                                                                   ? "L-PEPTIDE LINKING" 
?               ?       LIG_C ? ?               C1=NC(=C2C(=N1)N(C=N2)[C@H]3[C@@H]([C@@H]([C@H](O3)COP(=O)(O)O)O)O)N                   ? non-polymer         
?               ?       LIG_D ? ?               C1=NC(=C2C(=N1)N(C=N2)[C@H]3[C@@H]([C@@H]([C@H](O3)COP(=O)(O)O)O)O)N                   ? non-polymer         
?               ?       LIG_E ? ?               C1=NC(=C2C(=N1)N(C=N2)[C@H]3[C@@H]([C@@H]([C@H](O3)COP(=O)(O)OP(=O)(O)OP(=O)(O)O)O)O)N ? non-polymer         
?               ?       LIG_F ? ?               C1=NC(=C2C(=N1)N(C=N2)[C@H]3[C@@H]([C@@H]([C@H](O3)COP(=O)(O)OP(=O)(O)OP(=O)(O)O)O)O)N ? non-polymer         
"C6 H15 N2 O2"  147.195 LYS   y LYSINE          N[C@@H](CCCC[NH3+])C(O)=O                                                              ? "L-PEPTIDE LINKING" 
"C5 H11 N O2 S" 149.211 MET   y METHIONINE      CSCC[C@H](N)C(O)=O                                                                     ? "L-PEPTIDE LINKING" 
"C9 H11 N O2"   165.189 PHE   y PHENYLALANINE   N[C@@H](Cc1ccccc1)C(O)=O                                                               ? "L-PEPTIDE LINKING" 
"C5 H9 N O2"    115.130 PRO   y PROLINE         OC(=O)[C@@H]1CCCN1                                                                     ? "L-PEPTIDE LINKING" 
"C3 H7 N O3"    105.093 SER   y SERINE          N[C@@H](CO)C(O)=O                                                                      ? "L-PEPTIDE LINKING" 
"C4 H9 N O3"    119.119 THR   y THREONINE       C[C@@H](O)[C@H](N)C(O)=O                                                               ? "L-PEPTIDE LINKING" 
"C11 H12 N2 O2" 204.225 TRP   y TRYPTOPHAN      N[C@@H](Cc1c[nH]c2ccccc12)C(O)=O                                                       ? "L-PEPTIDE LINKING" 
"C9 H11 N O3"   181.189 TYR   y TYROSINE        N[C@@H](Cc1ccc(O)cc1)C(O)=O                                                            ? "L-PEPTIDE LINKING" 
"C5 H11 N O2"   117.146 VAL   y VALINE          CC(C)[C@H](N)C(O)=O                                                                    ? "L-PEPTIDE LINKING" 
#
_citation.book_publisher          ?
_citation.country                 UK
_citation.id                      primary
_citation.journal_full            Nature
_citation.journal_id_ASTM         NATUAS
_citation.journal_id_CSD          0006
_citation.journal_id_ISSN         0028-0836
_citation.journal_volume          630
_citation.page_first              493
_citation.page_last               500
_citation.pdbx_database_id_DOI    10.1038/s41586-024-07487-w
_citation.pdbx_database_id_PubMed 38718835
_citation.title                   "Accurate structure prediction of biomolecular interactions with AlphaFold 3"
_citation.year                    2024
#
loop_
_citation_author.citation_id
_citation_author.name
_citation_author.ordinal
primary "Google DeepMind" 1 
primary "Isomorphic Labs" 2 
#
loop_
_entity.id
_entity.pdbx_description
_entity.type
1 . polymer     
2 . polymer     
3 . non-polymer 
4 . non-polymer 
5 . non-polymer 
6 . non-polymer 
#
loop_
_entity_poly.entity_id
_entity_poly.pdbx_strand_id
_entity_poly.type
1 A polypeptide(L) 
2 B polypeptide(L) 
#
loop_
_entity_poly_seq.entity_id
_entity_poly_seq.hetero
_entity_poly_seq.mon_id
_entity_poly_seq.num
1 n MET 1   
1 n ILE 2   
1 n VAL 3   
1 n GLU 4   
1 n GLN 5   
1 n ILE 6   
1 n MET 7   
1 n LYS 8   
1 n ARG 9   
1 n ASP 10  
1 n VAL 11  
1 n ILE 12  
1 n THR 13  
1 n LEU 14  
1 n THR 15  
1 n LYS 16  
1 n THR 17  
1 n ASP 18  
1 n THR 19  
1 n LEU 20  
1 n GLU 21  
1 n THR 22  
1 n ALA 23  
1 n ILE 24  
1 n CYS 25  
1 n LYS 26  
1 n LEU 27  
1 n LYS 28  
1 n GLU 29  
1 n PHE 30  
1 n HIS 31  
1 n ILE 32  
1 n ARG 33  
1 n HIS 34  
1 n LEU 35  
1 n PRO 36  
1 n VAL 37  
1 n VAL 38  
1 n ASP 39  
1 n GLU 40  
1 n GLU 41  
1 n ARG 42  
1 n HIS 43  
1 n VAL 44  
1 n ILE 45  
1 n GLY 46  
1 n MET 47  
1 n ILE 48  
1 n THR 49  
1 n ASP 50  
1 n ARG 51  
1 n ASP 52  
1 n MET 53  
1 n LYS 54  
1 n GLN 55  
1 n ALA 56  
1 n SER 57  
1 n PRO 58  
1 n SER 59  
1 n ILE 60  
1 n PHE 61  
1 n GLU 62  
1 n GLU 63  
1 n ASN 64  
1 n LYS 65  
1 n ARG 66  
1 n SER 67  
1 n LEU 68  
1 n PHE 69  
1 n LEU 70  
1 n THR 71  
1 n ARG 72  
1 n SER 73  
1 n VAL 74  
1 n ASP 75  
1 n SER 76  
1 n ILE 77  
1 n MET 78  
1 n LYS 79  
1 n LYS 80  
1 n ASP 81  
1 n VAL 82  
1 n VAL 83  
1 n CYS 84  
1 n ALA 85  
1 n HIS 86  
1 n PRO 87  
1 n LEU 88  
1 n ASP 89  
1 n PHE 90  
1 n VAL 91  
1 n GLU 92  
1 n GLU 93  
1 n ILE 94  
1 n SER 95  
1 n ALA 96  
1 n VAL 97  
1 n PHE 98  
1 n TYR 99  
1 n GLU 100 
1 n HIS 101 
1 n GLY 102 
1 n ILE 103 
1 n GLY 104 
1 n CYS 105 
1 n LEU 106 
1 n PRO 107 
1 n VAL 108 
1 n VAL 109 
1 n HIS 110 
1 n HIS 111 
1 n GLN 112 
1 n LYS 113 
1 n LEU 114 
1 n ILE 115 
1 n GLY 116 
1 n ILE 117 
1 n LEU 118 
1 n THR 119 
1 n LYS 120 
1 n THR 121 
1 n ASP 122 
1 n LEU 123 
1 n LEU 124 
1 n ARG 125 
1 n THR 126 
1 n PHE 127 
1 n VAL 128 
1 n LYS 129 
1 n LEU 130 
1 n THR 131 
1 n GLY 132 
1 n ALA 133 
1 n ASP 134 
1 n GLN 135 
1 n PRO 136 
1 n GLY 137 
1 n SER 138 
1 n GLN 139 
1 n ILE 140 
1 n GLU 141 
1 n ILE 142 
1 n LYS 143 
1 n VAL 144 
1 n ASN 145 
1 n ASP 146 
1 n ILE 147 
1 n THR 148 
1 n LYS 149 
1 n SER 150 
1 n LEU 151 
1 n ALA 152 
1 n GLU 153 
1 n ILE 154 
1 n SER 155 
1 n SER 156 
1 n LEU 157 
1 n CYS 158 
1 n GLN 159 
1 n ASP 160 
1 n LEU 161 
1 n GLN 162 
1 n VAL 163 
1 n LYS 164 
1 n ILE 165 
1 n LEU 166 
1 n SER 167 
1 n VAL 168 
1 n LEU 169 
1 n VAL 170 
1 n TYR 171 
1 n PRO 172 
1 n HIS 173 
1 n ASP 174 
1 n ASP 175 
1 n PRO 176 
1 n GLY 177 
1 n VAL 178 
1 n LYS 179 
1 n VAL 180 
1 n LEU 181 
1 n VAL 182 
1 n PHE 183 
1 n ARG 184 
1 n VAL 185 
1 n LYS 186 
1 n THR 187 
1 n MET 188 
1 n ASN 189 
1 n PRO 190 
1 n LEU 191 
1 n PRO 192 
1 n PHE 193 
1 n LEU 194 
1 n GLN 195 
1 n ALA 196 
1 n LEU 197 
1 n GLN 198 
1 n ARG 199 
1 n ASN 200 
1 n GLY 201 
1 n HIS 202 
1 n HIS 203 
1 n VAL 204 
1 n VAL 205 
1 n TRP 206 
1 n PRO 207 
1 n SER 208 
1 n GLU 209 
1 n GLN 210 
1 n ARG 211 
1 n ASP 212 
1 n LEU 213 
1 n LEU 214 
2 n MET 1   
2 n ILE 2   
2 n VAL 3   
2 n GLU 4   
2 n GLN 5   
2 n ILE 6   
2 n MET 7   
2 n LYS 8   
2 n ARG 9   
2 n ASP 10  
2 n VAL 11  
2 n ILE 12  
2 n THR 13  
2 n LEU 14  
2 n THR 15  
2 n LYS 16  
2 n THR 17  
2 n ASP 18  
2 n THR 19  
2 n LEU 20  
2 n GLU 21  
2 n THR 22  
2 n ALA 23  
2 n ILE 24  
2 n CYS 25  
2 n LYS 26  
2 n LEU 27  
2 n LYS 28  
2 n GLU 29  
2 n PHE 30  
2 n HIS 31  
2 n ILE 32  
2 n ARG 33  
2 n HIS 34  
2 n LEU 35  
2 n PRO 36  
2 n VAL 37  
2 n VAL 38  
2 n ASP 39  
2 n GLU 40  
2 n GLU 41  
2 n ARG 42  
2 n HIS 43  
2 n VAL 44  
2 n ILE 45  
2 n GLY 46  
2 n MET 47  
2 n ILE 48  
2 n THR 49  
2 n ASP 50  
2 n ARG 51  
2 n ASP 52  
2 n MET 53  
2 n LYS 54  
2 n GLN 55  
2 n ALA 56  
2 n SER 57  
2 n PRO 58  
2 n SER 59  
2 n ILE 60  
2 n PHE 61  
2 n GLU 62  
2 n GLU 63  
2 n ASN 64  
2 n LYS 65  
2 n ARG 66  
2 n SER 67  
2 n LEU 68  
2 n PHE 69  
2 n LEU 70  
2 n THR 71  
2 n ARG 72  
2 n SER 73  
2 n VAL 74  
2 n ASP 75  
2 n SER 76  
2 n ILE 77  
2 n MET 78  
2 n LYS 79  
2 n LYS 80  
2 n ASP 81  
2 n VAL 82  
2 n VAL 83  
2 n CYS 84  
2 n ALA 85  
2 n HIS 86  
2 n PRO 87  
2 n LEU 88  
2 n ASP 89  
2 n PHE 90  
2 n VAL 91  
2 n GLU 92  
2 n GLU 93  
2 n ILE 94  
2 n SER 95  
2 n ALA 96  
2 n VAL 97  
2 n PHE 98  
2 n TYR 99  
2 n GLU 100 
2 n HIS 101 
2 n GLY 102 
2 n ILE 103 
2 n GLY 104 
2 n CYS 105 
2 n LEU 106 
2 n PRO 107 
2 n VAL 108 
2 n VAL 109 
2 n HIS 110 
2 n HIS 111 
2 n GLN 112 
2 n LYS 113 
2 n LEU 114 
2 n ILE 115 
2 n GLY 116 
2 n ILE 117 
2 n LEU 118 
2 n THR 119 
2 n LYS 120 
2 n THR 121 
2 n ASP 122 
2 n LEU 123 
2 n LEU 124 
2 n ARG 125 
2 n THR 126 
2 n PHE 127 
2 n VAL 128 
2 n LYS 129 
2 n LEU 130 
2 n THR 131 
2 n GLY 132 
2 n ALA 133 
2 n ASP 134 
2 n GLN 135 
2 n PRO 136 
2 n GLY 137 
2 n SER 138 
2 n GLN 139 
2 n ILE 140 
2 n GLU 141 
2 n ILE 142 
2 n LYS 143 
2 n VAL 144 
2 n ASN 145 
2 n ASP 146 
2 n ILE 147 
2 n THR 148 
2 n LYS 149 
2 n SER 150 
2 n LEU 151 
2 n ALA 152 
2 n GLU 153 
2 n ILE 154 
2 n SER 155 
2 n SER 156 
2 n LEU 157 
2 n CYS 158 
2 n GLN 159 
2 n ASP 160 
2 n LEU 161 
2 n GLN 162 
2 n VAL 163 
2 n LYS 164 
2 n ILE 165 
2 n LEU 166 
2 n SER 167 
2 n VAL 168 
2 n LEU 169 
2 n VAL 170 
2 n TYR 171 
2 n PRO 172 
2 n HIS 173 
2 n ASP 174 
2 n ASP 175 
2 n PRO 176 
2 n GLY 177 
2 n VAL 178 
2 n LYS 179 
2 n VAL 180 
2 n LEU 181 
2 n VAL 182 
2 n PHE 183 
2 n ARG 184 
2 n VAL 185 
2 n LYS 186 
2 n THR 187 
2 n MET 188 
2 n ASN 189 
2 n PRO 190 
2 n LEU 191 
2 n PRO 192 
2 n PHE 193 
2 n LEU 194 
2 n GLN 195 
2 n ALA 196 
2 n LEU 197 
2 n GLN 198 
2 n ARG 199 
2 n ASN 200 
2 n GLY 201 
2 n HIS 202 
2 n HIS 203 
2 n VAL 204 
2 n VAL 205 
2 n TRP 206 
2 n PRO 207 
2 n SER 208 
2 n GLU 209 
2 n GLN 210 
2 n ARG 211 
2 n ASP 212 
2 n LEU 213 
2 n LEU 214 
#
_ma_data.content_type "model coordinates"
_ma_data.id           1
_ma_data.name         Model
#
_ma_model_list.data_id          1
_ma_model_list.model_group_id   1
_ma_model_list.model_group_name "AlphaFold-beta-20231127 (3.0.0 @ 2025-12-16 09:54:36)"
_ma_model_list.model_id         1
_ma_model_list.model_name       "Top ranked model"
_ma_model_list.model_type       "Ab initio model"
_ma_model_list.ordinal_id       1
#
loop_
_ma_protocol_step.method_type
_ma_protocol_step.ordinal_id
_ma_protocol_step.protocol_id
_ma_protocol_step.step_id
"coevolution MSA" 1 1 1 
"template search" 2 1 2 
modeling          3 1 3 
#
loop_
_ma_qa_metric.id
_ma_qa_metric.mode
_ma_qa_metric.name
_ma_qa_metric.software_group_id
_ma_qa_metric.type
1 global pLDDT 1 pLDDT 
2 local  pLDDT 1 pLDDT 
#
_ma_qa_metric_global.metric_id    1
_ma_qa_metric_global.metric_value 85.29
_ma_qa_metric_global.model_id     1
_ma_qa_metric_global.ordinal_id   1
#
_ma_software_group.group_id    1
_ma_software_group.ordinal_id  1
_ma_software_group.software_id 1
#
loop_
_ma_target_entity.data_id
_ma_target_entity.entity_id
_ma_target_entity.origin
1 1 . 
1 2 . 
1 3 . 
1 4 . 
1 5 . 
1 6 . 
#
loop_
_ma_target_entity_instance.asym_id
_ma_target_entity_instance.details
_ma_target_entity_instance.entity_id
A . 1 
B . 2 
C . 3 
D . 4 
E . 5 
F . 6 
#
loop_
_pdbx_data_usage.details
_pdbx_data_usage.id
_pdbx_data_usage.type
_pdbx_data_usage.url
;Non-commercial use only, by using this file you agree to the terms of use found
at https://github.com/google-deepmind/alphafold3/blob/main/OUTPUT_TERMS_OF_USE.md.
To request access to the AlphaFold 3 model parameters, follow the process set
out at https://github.com/google-deepmind/alphafold3. You may only use these if
received directly from Google. Use is subject to terms of use available at
https://github.com/google-deepmind/alphafold3/blob/main/WEIGHTS_TERMS_OF_USE.md.

;
1 license    https://github.com/google-deepmind/alphafold3/blob/main/OUTPUT_TERMS_OF_USE.md 
;AlphaFold 3 and its output are not intended for, have not been validated for,
and are not approved for clinical use. They are provided "as-is" without any
warranty of any kind, whether expressed or implied. No warranty is given that
use shall not infringe the rights of any third party.

;
2 disclaimer ?                                                                              
#
loop_
_pdbx_nonpoly_scheme.asym_id
_pdbx_nonpoly_scheme.auth_seq_num
_pdbx_nonpoly_scheme.entity_id
_pdbx_nonpoly_scheme.mon_id
_pdbx_nonpoly_scheme.pdb_ins_code
_pdbx_nonpoly_scheme.pdb_seq_num
_pdbx_nonpoly_scheme.pdb_strand_id
C 1 3 LIG_C . 1 C 
D 1 4 LIG_D . 1 D 
E 1 5 LIG_E . 1 E 
F 1 6 LIG_F . 1 F 
#
loop_
_pdbx_poly_seq_scheme.asym_id
_pdbx_poly_seq_scheme.auth_seq_num
_pdbx_poly_seq_scheme.entity_id
_pdbx_poly_seq_scheme.hetero
_pdbx_poly_seq_scheme.mon_id
_pdbx_poly_seq_scheme.pdb_ins_code
_pdbx_poly_seq_scheme.pdb_seq_num
_pdbx_poly_seq_scheme.pdb_strand_id
_pdbx_poly_seq_scheme.seq_id
A 1   1 n MET . 1   A 1   
A 2   1 n ILE . 2   A 2   
A 3   1 n VAL . 3   A 3   
A 4   1 n GLU . 4   A 4   
A 5   1 n GLN . 5   A 5   
A 6   1 n ILE . 6   A 6   
A 7   1 n MET . 7   A 7   
A 8   1 n LYS . 8   A 8   
A 9   1 n ARG . 9   A 9   
A 10  1 n ASP . 10  A 10  
A 11  1 n VAL . 11  A 11  
A 12  1 n ILE . 12  A 12  
A 13  1 n THR . 13  A 13  
A 14  1 n LEU . 14  A 14  
A 15  1 n THR . 15  A 15  
A 16  1 n LYS . 16  A 16  
A 17  1 n THR . 17  A 17  
A 18  1 n ASP . 18  A 18  
A 19  1 n THR . 19  A 19  
A 20  1 n LEU . 20  A 20  
A 21  1 n GLU . 21  A 21  
A 22  1 n THR . 22  A 22  
A 23  1 n ALA . 23  A 23  
A 24  1 n ILE . 24  A 24  
A 25  1 n CYS . 25  A 25  
A 26  1 n LYS . 26  A 26  
A 27  1 n LEU . 27  A 27  
A 28  1 n LYS . 28  A 28  
A 29  1 n GLU . 29  A 29  
A 30  1 n PHE . 30  A 30  
A 31  1 n HIS . 31  A 31  
A 32  1 n ILE . 32  A 32  
A 33  1 n ARG . 33  A 33  
A 34  1 n HIS . 34  A 34  
A 35  1 n LEU . 35  A 35  
A 36  1 n PRO . 36  A 36  
A 37  1 n VAL . 37  A 37  
A 38  1 n VAL . 38  A 38  
A 39  1 n ASP . 39  A 39  
A 40  1 n GLU . 40  A 40  
A 41  1 n GLU . 41  A 41  
A 42  1 n ARG . 42  A 42  
A 43  1 n HIS . 43  A 43  
A 44  1 n VAL . 44  A 44  
A 45  1 n ILE . 45  A 45  
A 46  1 n GLY . 46  A 46  
A 47  1 n MET . 47  A 47  
A 48  1 n ILE . 48  A 48  
A 49  1 n THR . 49  A 49  
A 50  1 n ASP . 50  A 50  
A 51  1 n ARG . 51  A 51  
A 52  1 n ASP . 52  A 52  
A 53  1 n MET . 53  A 53  
A 54  1 n LYS . 54  A 54  
A 55  1 n GLN . 55  A 55  
A 56  1 n ALA . 56  A 56  
A 57  1 n SER . 57  A 57  
A 58  1 n PRO . 58  A 58  
A 59  1 n SER . 59  A 59  
A 60  1 n ILE . 60  A 60  
A 61  1 n PHE . 61  A 61  
A 62  1 n GLU . 62  A 62  
A 63  1 n GLU . 63  A 63  
A 64  1 n ASN . 64  A 64  
A 65  1 n LYS . 65  A 65  
A 66  1 n ARG . 66  A 66  
A 67  1 n SER . 67  A 67  
A 68  1 n LEU . 68  A 68  
A 69  1 n PHE . 69  A 69  
A 70  1 n LEU . 70  A 70  
A 71  1 n THR . 71  A 71  
A 72  1 n ARG . 72  A 72  
A 73  1 n SER . 73  A 73  
A 74  1 n VAL . 74  A 74  
A 75  1 n ASP . 75  A 75  
A 76  1 n SER . 76  A 76  
A 77  1 n ILE . 77  A 77  
A 78  1 n MET . 78  A 78  
A 79  1 n LYS . 79  A 79  
A 80  1 n LYS . 80  A 80  
A 81  1 n ASP . 81  A 81  
A 82  1 n VAL . 82  A 82  
A 83  1 n VAL . 83  A 83  
A 84  1 n CYS . 84  A 84  
A 85  1 n ALA . 85  A 85  
A 86  1 n HIS . 86  A 86  
A 87  1 n PRO . 87  A 87  
A 88  1 n LEU . 88  A 88  
A 89  1 n ASP . 89  A 89  
A 90  1 n PHE . 90  A 90  
A 91  1 n VAL . 91  A 91  
A 92  1 n GLU . 92  A 92  
A 93  1 n GLU . 93  A 93  
A 94  1 n ILE . 94  A 94  
A 95  1 n SER . 95  A 95  
A 96  1 n ALA . 96  A 96  
A 97  1 n VAL . 97  A 97  
A 98  1 n PHE . 98  A 98  
A 99  1 n TYR . 99  A 99  
A 100 1 n GLU . 100 A 100 
A 101 1 n HIS . 101 A 101 
A 102 1 n GLY . 102 A 102 
A 103 1 n ILE . 103 A 103 
A 104 1 n GLY . 104 A 104 
A 105 1 n CYS . 105 A 105 
A 106 1 n LEU . 106 A 106 
A 107 1 n PRO . 107 A 107 
A 108 1 n VAL . 108 A 108 
A 109 1 n VAL . 109 A 109 
A 110 1 n HIS . 110 A 110 
A 111 1 n HIS . 111 A 111 
A 112 1 n GLN . 112 A 112 
A 113 1 n LYS . 113 A 113 
A 114 1 n LEU . 114 A 114 
A 115 1 n ILE . 115 A 115 
A 116 1 n GLY . 116 A 116 
A 117 1 n ILE . 117 A 117 
A 118 1 n LEU . 118 A 118 
A 119 1 n THR . 119 A 119 
A 120 1 n LYS . 120 A 120 
A 121 1 n THR . 121 A 121 
A 122 1 n ASP . 122 A 122 
A 123 1 n LEU . 123 A 123 
A 124 1 n LEU . 124 A 124 
A 125 1 n ARG . 125 A 125 
A 126 1 n THR . 126 A 126 
A 127 1 n PHE . 127 A 127 
A 128 1 n VAL . 128 A 128 
A 129 1 n LYS . 129 A 129 
A 130 1 n LEU . 130 A 130 
A 131 1 n THR . 131 A 131 
A 132 1 n GLY . 132 A 132 
A 133 1 n ALA . 133 A 133 
A 134 1 n ASP . 134 A 134 
A 135 1 n GLN . 135 A 135 
A 136 1 n PRO . 136 A 136 
A 137 1 n GLY . 137 A 137 
A 138 1 n SER . 138 A 138 
A 139 1 n GLN . 139 A 139 
A 140 1 n ILE . 140 A 140 
A 141 1 n GLU . 141 A 141 
A 142 1 n ILE . 142 A 142 
A 143 1 n LYS . 143 A 143 
A 144 1 n VAL . 144 A 144 
A 145 1 n ASN . 145 A 145 
A 146 1 n ASP . 146 A 146 
A 147 1 n ILE . 147 A 147 
A 148 1 n THR . 148 A 148 
A 149 1 n LYS . 149 A 149 
A 150 1 n SER . 150 A 150 
A 151 1 n LEU . 151 A 151 
A 152 1 n ALA . 152 A 152 
A 153 1 n GLU . 153 A 153 
A 154 1 n ILE . 154 A 154 
A 155 1 n SER . 155 A 155 
A 156 1 n SER . 156 A 156 
A 157 1 n LEU . 157 A 157 
A 158 1 n CYS . 158 A 158 
A 159 1 n GLN . 159 A 159 
A 160 1 n ASP . 160 A 160 
A 161 1 n LEU . 161 A 161 
A 162 1 n GLN . 162 A 162 
A 163 1 n VAL . 163 A 163 
A 164 1 n LYS . 164 A 164 
A 165 1 n ILE . 165 A 165 
A 166 1 n LEU . 166 A 166 
A 167 1 n SER . 167 A 167 
A 168 1 n VAL . 168 A 168 
A 169 1 n LEU . 169 A 169 
A 170 1 n VAL . 170 A 170 
A 171 1 n TYR . 171 A 171 
A 172 1 n PRO . 172 A 172 
A 173 1 n HIS . 173 A 173 
A 174 1 n ASP . 174 A 174 
A 175 1 n ASP . 175 A 175 
A 176 1 n PRO . 176 A 176 
A 177 1 n GLY . 177 A 177 
A 178 1 n VAL . 178 A 178 
A 179 1 n LYS . 179 A 179 
A 180 1 n VAL . 180 A 180 
A 181 1 n LEU . 181 A 181 
A 182 1 n VAL . 182 A 182 
A 183 1 n PHE . 183 A 183 
A 184 1 n ARG . 184 A 184 
A 185 1 n VAL . 185 A 185 
A 186 1 n LYS . 186 A 186 
A 187 1 n THR . 187 A 187 
A 188 1 n MET . 188 A 188 
A 189 1 n ASN . 189 A 189 
A 190 1 n PRO . 190 A 190 
A 191 1 n LEU . 191 A 191 
A 192 1 n PRO . 192 A 192 
A 193 1 n PHE . 193 A 193 
A 194 1 n LEU . 194 A 194 
A 195 1 n GLN . 195 A 195 
A 196 1 n ALA . 196 A 196 
A 197 1 n LEU . 197 A 197 
A 198 1 n GLN . 198 A 198 
A 199 1 n ARG . 199 A 199 
A 200 1 n ASN . 200 A 200 
A 201 1 n GLY . 201 A 201 
A 202 1 n HIS . 202 A 202 
A 203 1 n HIS . 203 A 203 
A 204 1 n VAL . 204 A 204 
A 205 1 n VAL . 205 A 205 
A 206 1 n TRP . 206 A 206 
A 207 1 n PRO . 207 A 207 
A 208 1 n SER . 208 A 208 
A 209 1 n GLU . 209 A 209 
A 210 1 n GLN . 210 A 210 
A 211 1 n ARG . 211 A 211 
A 212 1 n ASP . 212 A 212 
A 213 1 n LEU . 213 A 213 
A 214 1 n LEU . 214 A 214 
B 1   2 n MET . 1   B 1   
B 2   2 n ILE . 2   B 2   
B 3   2 n VAL . 3   B 3   
B 4   2 n GLU . 4   B 4   
B 5   2 n GLN . 5   B 5   
B 6   2 n ILE . 6   B 6   
B 7   2 n MET . 7   B 7   
B 8   2 n LYS . 8   B 8   
B 9   2 n ARG . 9   B 9   
B 10  2 n ASP . 10  B 10  
B 11  2 n VAL . 11  B 11  
B 12  2 n ILE . 12  B 12  
B 13  2 n THR . 13  B 13  
B 14  2 n LEU . 14  B 14  
B 15  2 n THR . 15  B 15  
B 16  2 n LYS . 16  B 16  
B 17  2 n THR . 17  B 17  
B 18  2 n ASP . 18  B 18  
B 19  2 n THR . 19  B 19  
B 20  2 n LEU . 20  B 20  
B 21  2 n GLU . 21  B 21  
B 22  2 n THR . 22  B 22  
B 23  2 n ALA . 23  B 23  
B 24  2 n ILE . 24  B 24  
B 25  2 n CYS . 25  B 25  
B 26  2 n LYS . 26  B 26  
B 27  2 n LEU . 27  B 27  
B 28  2 n LYS . 28  B 28  
B 29  2 n GLU . 29  B 29  
B 30  2 n PHE . 30  B 30  
B 31  2 n HIS . 31  B 31  
B 32  2 n ILE . 32  B 32  
B 33  2 n ARG . 33  B 33  
B 34  2 n HIS . 34  B 34  
B 35  2 n LEU . 35  B 35  
B 36  2 n PRO . 36  B 36  
B 37  2 n VAL . 37  B 37  
B 38  2 n VAL . 38  B 38  
B 39  2 n ASP . 39  B 39  
B 40  2 n GLU . 40  B 40  
B 41  2 n GLU . 41  B 41  
B 42  2 n ARG . 42  B 42  
B 43  2 n HIS . 43  B 43  
B 44  2 n VAL . 44  B 44  
B 45  2 n ILE . 45  B 45  
B 46  2 n GLY . 46  B 46  
B 47  2 n MET . 47  B 47  
B 48  2 n ILE . 48  B 48  
B 49  2 n THR . 49  B 49  
B 50  2 n ASP . 50  B 50  
B 51  2 n ARG . 51  B 51  
B 52  2 n ASP . 52  B 52  
B 53  2 n MET . 53  B 53  
B 54  2 n LYS . 54  B 54  
B 55  2 n GLN . 55  B 55  
B 56  2 n ALA . 56  B 56  
B 57  2 n SER . 57  B 57  
B 58  2 n PRO . 58  B 58  
B 59  2 n SER . 59  B 59  
B 60  2 n ILE . 60  B 60  
B 61  2 n PHE . 61  B 61  
B 62  2 n GLU . 62  B 62  
B 63  2 n GLU . 63  B 63  
B 64  2 n ASN . 64  B 64  
B 65  2 n LYS . 65  B 65  
B 66  2 n ARG . 66  B 66  
B 67  2 n SER . 67  B 67  
B 68  2 n LEU . 68  B 68  
B 69  2 n PHE . 69  B 69  
B 70  2 n LEU . 70  B 70  
B 71  2 n THR . 71  B 71  
B 72  2 n ARG . 72  B 72  
B 73  2 n SER . 73  B 73  
B 74  2 n VAL . 74  B 74  
B 75  2 n ASP . 75  B 75  
B 76  2 n SER . 76  B 76  
B 77  2 n ILE . 77  B 77  
B 78  2 n MET . 78  B 78  
B 79  2 n LYS . 79  B 79  
B 80  2 n LYS . 80  B 80  
B 81  2 n ASP . 81  B 81  
B 82  2 n VAL . 82  B 82  
B 83  2 n VAL . 83  B 83  
B 84  2 n CYS . 84  B 84  
B 85  2 n ALA . 85  B 85  
B 86  2 n HIS . 86  B 86  
B 87  2 n PRO . 87  B 87  
B 88  2 n LEU . 88  B 88  
B 89  2 n ASP . 89  B 89  
B 90  2 n PHE . 90  B 90  
B 91  2 n VAL . 91  B 91  
B 92  2 n GLU . 92  B 92  
B 93  2 n GLU . 93  B 93  
B 94  2 n ILE . 94  B 94  
B 95  2 n SER . 95  B 95  
B 96  2 n ALA . 96  B 96  
B 97  2 n VAL . 97  B 97  
B 98  2 n PHE . 98  B 98  
B 99  2 n TYR . 99  B 99  
B 100 2 n GLU . 100 B 100 
B 101 2 n HIS . 101 B 101 
B 102 2 n GLY . 102 B 102 
B 103 2 n ILE . 103 B 103 
B 104 2 n GLY . 104 B 104 
B 105 2 n CYS . 105 B 105 
B 106 2 n LEU . 106 B 106 
B 107 2 n PRO . 107 B 107 
B 108 2 n VAL . 108 B 108 
B 109 2 n VAL . 109 B 109 
B 110 2 n HIS . 110 B 110 
B 111 2 n HIS . 111 B 111 
B 112 2 n GLN . 112 B 112 
B 113 2 n LYS . 113 B 113 
B 114 2 n LEU . 114 B 114 
B 115 2 n ILE . 115 B 115 
B 116 2 n GLY . 116 B 116 
B 117 2 n ILE . 117 B 117 
B 118 2 n LEU . 118 B 118 
B 119 2 n THR . 119 B 119 
B 120 2 n LYS . 120 B 120 
B 121 2 n THR . 121 B 121 
B 122 2 n ASP . 122 B 122 
B 123 2 n LEU . 123 B 123 
B 124 2 n LEU . 124 B 124 
B 125 2 n ARG . 125 B 125 
B 126 2 n THR . 126 B 126 
B 127 2 n PHE . 127 B 127 
B 128 2 n VAL . 128 B 128 
B 129 2 n LYS . 129 B 129 
B 130 2 n LEU . 130 B 130 
B 131 2 n THR . 131 B 131 
B 132 2 n GLY . 132 B 132 
B 133 2 n ALA . 133 B 133 
B 134 2 n ASP . 134 B 134 
B 135 2 n GLN . 135 B 135 
B 136 2 n PRO . 136 B 136 
B 137 2 n GLY . 137 B 137 
B 138 2 n SER . 138 B 138 
B 139 2 n GLN . 139 B 139 
B 140 2 n ILE . 140 B 140 
B 141 2 n GLU . 141 B 141 
B 142 2 n ILE . 142 B 142 
B 143 2 n LYS . 143 B 143 
B 144 2 n VAL . 144 B 144 
B 145 2 n ASN . 145 B 145 
B 146 2 n ASP . 146 B 146 
B 147 2 n ILE . 147 B 147 
B 148 2 n THR . 148 B 148 
B 149 2 n LYS . 149 B 149 
B 150 2 n SER . 150 B 150 
B 151 2 n LEU . 151 B 151 
B 152 2 n ALA . 152 B 152 
B 153 2 n GLU . 153 B 153 
B 154 2 n ILE . 154 B 154 
B 155 2 n SER . 155 B 155 
B 156 2 n SER . 156 B 156 
B 157 2 n LEU . 157 B 157 
B 158 2 n CYS . 158 B 158 
B 159 2 n GLN . 159 B 159 
B 160 2 n ASP . 160 B 160 
B 161 2 n LEU . 161 B 161 
B 162 2 n GLN . 162 B 162 
B 163 2 n VAL . 163 B 163 
B 164 2 n LYS . 164 B 164 
B 165 2 n ILE . 165 B 165 
B 166 2 n LEU . 166 B 166 
B 167 2 n SER . 167 B 167 
B 168 2 n VAL . 168 B 168 
B 169 2 n LEU . 169 B 169 
B 170 2 n VAL . 170 B 170 
B 171 2 n TYR . 171 B 171 
B 172 2 n PRO . 172 B 172 
B 173 2 n HIS . 173 B 173 
B 174 2 n ASP . 174 B 174 
B 175 2 n ASP . 175 B 175 
B 176 2 n PRO . 176 B 176 
B 177 2 n GLY . 177 B 177 
B 178 2 n VAL . 178 B 178 
B 179 2 n LYS . 179 B 179 
B 180 2 n VAL . 180 B 180 
B 181 2 n LEU . 181 B 181 
B 182 2 n VAL . 182 B 182 
B 183 2 n PHE . 183 B 183 
B 184 2 n ARG . 184 B 184 
B 185 2 n VAL . 185 B 185 
B 186 2 n LYS . 186 B 186 
B 187 2 n THR . 187 B 187 
B 188 2 n MET . 188 B 188 
B 189 2 n ASN . 189 B 189 
B 190 2 n PRO . 190 B 190 
B 191 2 n LEU . 191 B 191 
B 192 2 n PRO . 192 B 192 
B 193 2 n PHE . 193 B 193 
B 194 2 n LEU . 194 B 194 
B 195 2 n GLN . 195 B 195 
B 196 2 n ALA . 196 B 196 
B 197 2 n LEU . 197 B 197 
B 198 2 n GLN . 198 B 198 
B 199 2 n ARG . 199 B 199 
B 200 2 n ASN . 200 B 200 
B 201 2 n GLY . 201 B 201 
B 202 2 n HIS . 202 B 202 
B 203 2 n HIS . 203 B 203 
B 204 2 n VAL . 204 B 204 
B 205 2 n VAL . 205 B 205 
B 206 2 n TRP . 206 B 206 
B 207 2 n PRO . 207 B 207 
B 208 2 n SER . 208 B 208 
B 209 2 n GLU . 209 B 209 
B 210 2 n GLN . 210 B 210 
B 211 2 n ARG . 211 B 211 
B 212 2 n ASP . 212 B 212 
B 213 2 n LEU . 213 B 213 
B 214 2 n LEU . 214 B 214 
#
_software.classification other
_software.date           ?
_software.description    "Structure prediction"
_software.name           AlphaFold
_software.pdbx_ordinal   1
_software.type           package
_software.version        "AlphaFold-beta-20231127 (7d9495ae8dbd318b858637eeca6259fdd17ec68e37ad6f1462fd62aafc972dcf)"
#
loop_
_struct_asym.entity_id
_struct_asym.id
1 A 
2 B 
3 C 
4 D 
5 E 
6 F 
#
loop_
_atom_site.group_PDB
_atom_site.id
_atom_site.type_symbol
_atom_site.label_atom_id
_atom_site.label_alt_id
_atom_site.label_comp_id
_atom_site.label_asym_id
_atom_site.label_entity_id
_atom_site.label_seq_id
_atom_site.pdbx_PDB_ins_code
_atom_site.Cartn_x
_atom_site.Cartn_y
_atom_site.Cartn_z
_atom_site.occupancy
_atom_site.B_iso_or_equiv
_atom_site.auth_seq_id
_atom_site.auth_asym_id
_atom_site.pdbx_PDB_model_num
ATOM   1    N N   . MET   A 1 1   ? 13.819  4.269   1.078   1.00 73.61 1   A 1 
ATOM   2    C CA  . MET   A 1 1   ? 13.509  4.556   -0.341  1.00 80.84 1   A 1 
ATOM   3    C C   . MET   A 1 1   ? 12.938  5.964   -0.438  1.00 83.84 1   A 1 
ATOM   4    O O   . MET   A 1 1   ? 12.118  6.329   0.393   1.00 82.24 1   A 1 
ATOM   5    C CB  . MET   A 1 1   ? 12.524  3.511   -0.872  1.00 76.78 1   A 1 
ATOM   6    C CG  . MET   A 1 1   ? 12.400  3.506   -2.391  1.00 71.15 1   A 1 
ATOM   7    S SD  . MET   A 1 1   ? 11.328  2.164   -2.963  1.00 66.20 1   A 1 
ATOM   8    C CE  . MET   A 1 1   ? 12.078  1.779   -4.552  1.00 60.18 1   A 1 
ATOM   9    N N   . ILE   A 1 2   ? 13.369  6.741   -1.424  1.00 86.06 2   A 1 
ATOM   10   C CA  . ILE   A 1 2   ? 12.896  8.116   -1.628  1.00 88.78 2   A 1 
ATOM   11   C C   . ILE   A 1 2   ? 11.900  8.198   -2.791  1.00 91.44 2   A 1 
ATOM   12   O O   . ILE   A 1 2   ? 11.890  7.346   -3.684  1.00 91.65 2   A 1 
ATOM   13   C CB  . ILE   A 1 2   ? 14.068  9.112   -1.760  1.00 86.25 2   A 1 
ATOM   14   C CG1 . ILE   A 1 2   ? 15.027  8.723   -2.902  1.00 79.98 2   A 1 
ATOM   15   C CG2 . ILE   A 1 2   ? 14.794  9.246   -0.409  1.00 77.08 2   A 1 
ATOM   16   C CD1 . ILE   A 1 2   ? 16.093  9.787   -3.192  1.00 75.78 2   A 1 
ATOM   17   N N   . VAL   A 1 3   ? 11.056  9.226   -2.782  1.00 93.60 3   A 1 
ATOM   18   C CA  . VAL   A 1 3   ? 9.963   9.419   -3.749  1.00 95.15 3   A 1 
ATOM   19   C C   . VAL   A 1 3   ? 10.452  9.382   -5.202  1.00 95.06 3   A 1 
ATOM   20   O O   . VAL   A 1 3   ? 9.818   8.742   -6.040  1.00 94.87 3   A 1 
ATOM   21   C CB  . VAL   A 1 3   ? 9.227   10.734  -3.430  1.00 95.87 3   A 1 
ATOM   22   C CG1 . VAL   A 1 3   ? 8.318   11.214  -4.561  1.00 95.15 3   A 1 
ATOM   23   C CG2 . VAL   A 1 3   ? 8.349   10.557  -2.185  1.00 94.78 3   A 1 
ATOM   24   N N   . GLU   A 1 4   ? 11.592  9.998   -5.507  1.00 94.35 4   A 1 
ATOM   25   C CA  . GLU   A 1 4   ? 12.115  10.059  -6.883  1.00 93.36 4   A 1 
ATOM   26   C C   . GLU   A 1 4   ? 12.481  8.692   -7.485  1.00 93.91 4   A 1 
ATOM   27   O O   . GLU   A 1 4   ? 12.531  8.559   -8.708  1.00 92.86 4   A 1 
ATOM   28   C CB  . GLU   A 1 4   ? 13.313  11.014  -6.960  1.00 90.24 4   A 1 
ATOM   29   C CG  . GLU   A 1 4   ? 14.565  10.507  -6.236  1.00 82.90 4   A 1 
ATOM   30   C CD  . GLU   A 1 4   ? 15.794  11.406  -6.439  1.00 82.18 4   A 1 
ATOM   31   O OE1 . GLU   A 1 4   ? 16.862  11.022  -5.913  1.00 74.97 4   A 1 
ATOM   32   O OE2 . GLU   A 1 4   ? 15.677  12.437  -7.149  1.00 76.88 4   A 1 
ATOM   33   N N   . GLN   A 1 5   ? 12.692  7.666   -6.646  1.00 92.25 5   A 1 
ATOM   34   C CA  . GLN   A 1 5   ? 13.008  6.302   -7.087  1.00 90.58 5   A 1 
ATOM   35   C C   . GLN   A 1 5   ? 11.777  5.545   -7.606  1.00 91.82 5   A 1 
ATOM   36   O O   . GLN   A 1 5   ? 11.928  4.574   -8.340  1.00 90.86 5   A 1 
ATOM   37   C CB  . GLN   A 1 5   ? 13.649  5.519   -5.931  1.00 87.74 5   A 1 
ATOM   38   C CG  . GLN   A 1 5   ? 15.024  6.064   -5.517  1.00 82.34 5   A 1 
ATOM   39   C CD  . GLN   A 1 5   ? 15.606  5.313   -4.315  1.00 78.65 5   A 1 
ATOM   40   O OE1 . GLN   A 1 5   ? 14.929  4.989   -3.359  1.00 72.19 5   A 1 
ATOM   41   N NE2 . GLN   A 1 5   ? 16.882  5.015   -4.318  1.00 69.04 5   A 1 
ATOM   42   N N   . ILE   A 1 6   ? 10.562  5.958   -7.224  1.00 92.26 6   A 1 
ATOM   43   C CA  . ILE   A 1 6   ? 9.315   5.266   -7.599  1.00 94.15 6   A 1 
ATOM   44   C C   . ILE   A 1 6   ? 8.287   6.160   -8.294  1.00 95.98 6   A 1 
ATOM   45   O O   . ILE   A 1 6   ? 7.295   5.649   -8.821  1.00 96.08 6   A 1 
ATOM   46   C CB  . ILE   A 1 6   ? 8.683   4.546   -6.388  1.00 93.23 6   A 1 
ATOM   47   C CG1 . ILE   A 1 6   ? 8.145   5.531   -5.325  1.00 90.12 6   A 1 
ATOM   48   C CG2 . ILE   A 1 6   ? 9.681   3.551   -5.766  1.00 88.30 6   A 1 
ATOM   49   C CD1 . ILE   A 1 6   ? 7.173   4.856   -4.347  1.00 88.70 6   A 1 
ATOM   50   N N   . MET   A 1 7   ? 8.494   7.474   -8.306  1.00 97.11 7   A 1 
ATOM   51   C CA  . MET   A 1 7   ? 7.587   8.414   -8.951  1.00 97.66 7   A 1 
ATOM   52   C C   . MET   A 1 7   ? 7.557   8.211   -10.468 1.00 97.64 7   A 1 
ATOM   53   O O   . MET   A 1 7   ? 8.551   7.869   -11.109 1.00 97.24 7   A 1 
ATOM   54   C CB  . MET   A 1 7   ? 7.939   9.864   -8.578  1.00 97.61 7   A 1 
ATOM   55   C CG  . MET   A 1 7   ? 9.199   10.399  -9.273  1.00 97.49 7   A 1 
ATOM   56   S SD  . MET   A 1 7   ? 9.611   12.105  -8.812  1.00 97.15 7   A 1 
ATOM   57   C CE  . MET   A 1 7   ? 11.032  12.380  -9.876  1.00 95.13 7   A 1 
ATOM   58   N N   . LYS   A 1 8   ? 6.406   8.508   -11.068 1.00 97.93 8   A 1 
ATOM   59   C CA  . LYS   A 1 8   ? 6.297   8.599   -12.517 1.00 98.08 8   A 1 
ATOM   60   C C   . LYS   A 1 8   ? 6.732   9.995   -12.979 1.00 98.36 8   A 1 
ATOM   61   O O   . LYS   A 1 8   ? 6.222   10.989  -12.478 1.00 98.13 8   A 1 
ATOM   62   C CB  . LYS   A 1 8   ? 4.878   8.209   -12.944 1.00 97.60 8   A 1 
ATOM   63   C CG  . LYS   A 1 8   ? 4.799   8.123   -14.466 1.00 92.16 8   A 1 
ATOM   64   C CD  . LYS   A 1 8   ? 3.543   7.410   -14.958 1.00 86.69 8   A 1 
ATOM   65   C CE  . LYS   A 1 8   ? 3.654   7.411   -16.483 1.00 80.64 8   A 1 
ATOM   66   N NZ  . LYS   A 1 8   ? 2.588   6.668   -17.172 1.00 71.48 8   A 1 
ATOM   67   N N   . ARG   A 1 9   ? 7.664   10.060  -13.923 1.00 98.27 9   A 1 
ATOM   68   C CA  . ARG   A 1 9   ? 8.282   11.322  -14.395 1.00 97.87 9   A 1 
ATOM   69   C C   . ARG   A 1 9   ? 7.554   11.965  -15.578 1.00 97.43 9   A 1 
ATOM   70   O O   . ARG   A 1 9   ? 7.525   13.181  -15.692 1.00 92.13 9   A 1 
ATOM   71   C CB  . ARG   A 1 9   ? 9.760   11.077  -14.740 1.00 96.66 9   A 1 
ATOM   72   C CG  . ARG   A 1 9   ? 10.604  10.711  -13.506 1.00 93.28 9   A 1 
ATOM   73   C CD  . ARG   A 1 9   ? 12.078  10.500  -13.881 1.00 90.57 9   A 1 
ATOM   74   N NE  . ARG   A 1 9   ? 12.905  10.161  -12.708 1.00 85.91 9   A 1 
ATOM   75   C CZ  . ARG   A 1 9   ? 13.747  10.953  -12.047 1.00 80.89 9   A 1 
ATOM   76   N NH1 . ARG   A 1 9   ? 13.969  12.188  -12.393 1.00 70.32 9   A 1 
ATOM   77   N NH2 . ARG   A 1 9   ? 14.395  10.494  -11.016 1.00 75.04 9   A 1 
ATOM   78   N N   . ASP   A 1 10  ? 6.957   11.163  -16.451 1.00 97.84 10  A 1 
ATOM   79   C CA  . ASP   A 1 10  ? 6.185   11.597  -17.620 1.00 97.57 10  A 1 
ATOM   80   C C   . ASP   A 1 10  ? 4.746   11.971  -17.209 1.00 98.15 10  A 1 
ATOM   81   O O   . ASP   A 1 10  ? 3.780   11.247  -17.445 1.00 96.82 10  A 1 
ATOM   82   C CB  . ASP   A 1 10  ? 6.262   10.522  -18.726 1.00 95.52 10  A 1 
ATOM   83   C CG  . ASP   A 1 10  ? 5.694   9.162   -18.296 1.00 86.41 10  A 1 
ATOM   84   O OD1 . ASP   A 1 10  ? 5.952   8.734   -17.149 1.00 78.20 10  A 1 
ATOM   85   O OD2 . ASP   A 1 10  ? 4.971   8.526   -19.087 1.00 78.70 10  A 1 
ATOM   86   N N   . VAL   A 1 11  ? 4.607   13.117  -16.551 1.00 98.47 11  A 1 
ATOM   87   C CA  . VAL   A 1 11  ? 3.333   13.560  -15.980 1.00 98.75 11  A 1 
ATOM   88   C C   . VAL   A 1 11  ? 2.449   14.187  -17.050 1.00 98.80 11  A 1 
ATOM   89   O O   . VAL   A 1 11  ? 2.814   15.191  -17.662 1.00 98.64 11  A 1 
ATOM   90   C CB  . VAL   A 1 11  ? 3.535   14.528  -14.800 1.00 98.65 11  A 1 
ATOM   91   C CG1 . VAL   A 1 11  ? 2.205   14.797  -14.092 1.00 98.03 11  A 1 
ATOM   92   C CG2 . VAL   A 1 11  ? 4.506   13.963  -13.755 1.00 97.93 11  A 1 
ATOM   93   N N   . ILE   A 1 12  ? 1.245   13.634  -17.221 1.00 98.80 12  A 1 
ATOM   94   C CA  . ILE   A 1 12  ? 0.178   14.243  -18.018 1.00 98.85 12  A 1 
ATOM   95   C C   . ILE   A 1 12  ? -0.467  15.350  -17.180 1.00 98.90 12  A 1 
ATOM   96   O O   . ILE   A 1 12  ? -0.882  15.114  -16.044 1.00 98.83 12  A 1 
ATOM   97   C CB  . ILE   A 1 12  ? -0.850  13.191  -18.474 1.00 98.75 12  A 1 
ATOM   98   C CG1 . ILE   A 1 12  ? -0.212  11.949  -19.143 1.00 97.95 12  A 1 
ATOM   99   C CG2 . ILE   A 1 12  ? -1.893  13.827  -19.415 1.00 98.32 12  A 1 
ATOM   100  C CD1 . ILE   A 1 12  ? 0.718   12.252  -20.327 1.00 92.02 12  A 1 
ATOM   101  N N   . THR   A 1 13  ? -0.552  16.547  -17.741 1.00 98.87 13  A 1 
ATOM   102  C CA  . THR   A 1 13  ? -1.048  17.749  -17.062 1.00 98.88 13  A 1 
ATOM   103  C C   . THR   A 1 13  ? -2.189  18.416  -17.823 1.00 98.88 13  A 1 
ATOM   104  O O   . THR   A 1 13  ? -2.480  18.085  -18.981 1.00 98.71 13  A 1 
ATOM   105  C CB  . THR   A 1 13  ? 0.092   18.750  -16.803 1.00 98.72 13  A 1 
ATOM   106  O OG1 . THR   A 1 13  ? 0.693   19.134  -18.017 1.00 97.51 13  A 1 
ATOM   107  C CG2 . THR   A 1 13  ? 1.180   18.178  -15.896 1.00 96.88 13  A 1 
ATOM   108  N N   . LEU   A 1 14  ? -2.841  19.356  -17.153 1.00 98.87 14  A 1 
ATOM   109  C CA  . LEU   A 1 14  ? -3.806  20.289  -17.723 1.00 98.86 14  A 1 
ATOM   110  C C   . LEU   A 1 14  ? -3.332  21.722  -17.483 1.00 98.88 14  A 1 
ATOM   111  O O   . LEU   A 1 14  ? -2.592  21.995  -16.537 1.00 98.69 14  A 1 
ATOM   112  C CB  . LEU   A 1 14  ? -5.184  20.075  -17.083 1.00 98.69 14  A 1 
ATOM   113  C CG  . LEU   A 1 14  ? -5.840  18.721  -17.398 1.00 98.18 14  A 1 
ATOM   114  C CD1 . LEU   A 1 14  ? -7.068  18.543  -16.515 1.00 97.75 14  A 1 
ATOM   115  C CD2 . LEU   A 1 14  ? -6.278  18.626  -18.860 1.00 97.72 14  A 1 
ATOM   116  N N   . THR   A 1 15  ? -3.822  22.643  -18.303 1.00 98.79 15  A 1 
ATOM   117  C CA  . THR   A 1 15  ? -3.793  24.081  -18.011 1.00 98.72 15  A 1 
ATOM   118  C C   . THR   A 1 15  ? -5.118  24.499  -17.366 1.00 98.74 15  A 1 
ATOM   119  O O   . THR   A 1 15  ? -6.132  23.812  -17.494 1.00 98.36 15  A 1 
ATOM   120  C CB  . THR   A 1 15  ? -3.521  24.912  -19.272 1.00 98.28 15  A 1 
ATOM   121  O OG1 . THR   A 1 15  ? -4.619  24.858  -20.140 1.00 93.04 15  A 1 
ATOM   122  C CG2 . THR   A 1 15  ? -2.273  24.449  -20.028 1.00 91.50 15  A 1 
ATOM   123  N N   . LYS   A 1 16  ? -5.153  25.644  -16.683 1.00 98.68 16  A 1 
ATOM   124  C CA  . LYS   A 1 16  ? -6.394  26.176  -16.084 1.00 98.53 16  A 1 
ATOM   125  C C   . LYS   A 1 16  ? -7.486  26.483  -17.115 1.00 98.58 16  A 1 
ATOM   126  O O   . LYS   A 1 16  ? -8.662  26.501  -16.772 1.00 97.81 16  A 1 
ATOM   127  C CB  . LYS   A 1 16  ? -6.069  27.410  -15.227 1.00 97.48 16  A 1 
ATOM   128  C CG  . LYS   A 1 16  ? -5.644  28.630  -16.069 1.00 93.99 16  A 1 
ATOM   129  C CD  . LYS   A 1 16  ? -5.338  29.836  -15.177 1.00 92.47 16  A 1 
ATOM   130  C CE  . LYS   A 1 16  ? -4.973  31.024  -16.073 1.00 83.19 16  A 1 
ATOM   131  N NZ  . LYS   A 1 16  ? -4.607  32.219  -15.282 1.00 76.31 16  A 1 
ATOM   132  N N   . THR   A 1 17  ? -7.091  26.743  -18.361 1.00 98.62 17  A 1 
ATOM   133  C CA  . THR   A 1 17  ? -7.974  27.115  -19.479 1.00 98.50 17  A 1 
ATOM   134  C C   . THR   A 1 17  ? -8.387  25.930  -20.351 1.00 98.52 17  A 1 
ATOM   135  O O   . THR   A 1 17  ? -9.247  26.104  -21.213 1.00 97.57 17  A 1 
ATOM   136  C CB  . THR   A 1 17  ? -7.322  28.193  -20.358 1.00 97.88 17  A 1 
ATOM   137  O OG1 . THR   A 1 17  ? -6.010  27.817  -20.711 1.00 93.14 17  A 1 
ATOM   138  C CG2 . THR   A 1 17  ? -7.222  29.528  -19.625 1.00 92.32 17  A 1 
ATOM   139  N N   . ASP   A 1 18  ? -7.807  24.740  -20.145 1.00 98.58 18  A 1 
ATOM   140  C CA  . ASP   A 1 18  ? -8.278  23.529  -20.815 1.00 98.58 18  A 1 
ATOM   141  C C   . ASP   A 1 18  ? -9.755  23.274  -20.478 1.00 98.61 18  A 1 
ATOM   142  O O   . ASP   A 1 18  ? -10.253 23.639  -19.406 1.00 98.19 18  A 1 
ATOM   143  C CB  . ASP   A 1 18  ? -7.435  22.305  -20.417 1.00 98.47 18  A 1 
ATOM   144  C CG  . ASP   A 1 18  ? -6.079  22.205  -21.120 1.00 98.27 18  A 1 
ATOM   145  O OD1 . ASP   A 1 18  ? -6.000  22.573  -22.312 1.00 96.20 18  A 1 
ATOM   146  O OD2 . ASP   A 1 18  ? -5.139  21.664  -20.491 1.00 96.23 18  A 1 
ATOM   147  N N   . THR   A 1 19  ? -10.466 22.618  -21.387 1.00 98.44 19  A 1 
ATOM   148  C CA  . THR   A 1 19  ? -11.859 22.228  -21.160 1.00 98.48 19  A 1 
ATOM   149  C C   . THR   A 1 19  ? -11.948 20.946  -20.330 1.00 98.61 19  A 1 
ATOM   150  O O   . THR   A 1 19  ? -11.032 20.121  -20.294 1.00 98.39 19  A 1 
ATOM   151  C CB  . THR   A 1 19  ? -12.632 22.072  -22.479 1.00 97.95 19  A 1 
ATOM   152  O OG1 . THR   A 1 19  ? -12.107 21.012  -23.238 1.00 94.18 19  A 1 
ATOM   153  C CG2 . THR   A 1 19  ? -12.607 23.340  -23.333 1.00 93.66 19  A 1 
ATOM   154  N N   . LEU   A 1 20  ? -13.101 20.719  -19.700 1.00 98.04 20  A 1 
ATOM   155  C CA  . LEU   A 1 20  ? -13.388 19.444  -19.035 1.00 98.19 20  A 1 
ATOM   156  C C   . LEU   A 1 20  ? -13.460 18.277  -20.032 1.00 98.26 20  A 1 
ATOM   157  O O   . LEU   A 1 20  ? -13.170 17.144  -19.656 1.00 97.88 20  A 1 
ATOM   158  C CB  . LEU   A 1 20  ? -14.678 19.555  -18.212 1.00 97.93 20  A 1 
ATOM   159  C CG  . LEU   A 1 20  ? -14.637 20.607  -17.083 1.00 97.01 20  A 1 
ATOM   160  C CD1 . LEU   A 1 20  ? -15.904 20.489  -16.235 1.00 95.80 20  A 1 
ATOM   161  C CD2 . LEU   A 1 20  ? -13.427 20.452  -16.159 1.00 95.40 20  A 1 
ATOM   162  N N   . GLU   A 1 21  ? -13.773 18.543  -21.298 1.00 98.02 21  A 1 
ATOM   163  C CA  . GLU   A 1 21  ? -13.660 17.550  -22.372 1.00 97.89 21  A 1 
ATOM   164  C C   . GLU   A 1 21  ? -12.214 17.081  -22.535 1.00 98.10 21  A 1 
ATOM   165  O O   . GLU   A 1 21  ? -11.952 15.878  -22.478 1.00 97.80 21  A 1 
ATOM   166  C CB  . GLU   A 1 21  ? -14.219 18.134  -23.676 1.00 97.28 21  A 1 
ATOM   167  C CG  . GLU   A 1 21  ? -14.189 17.109  -24.821 1.00 94.28 21  A 1 
ATOM   168  C CD  . GLU   A 1 21  ? -14.998 17.588  -26.033 1.00 91.16 21  A 1 
ATOM   169  O OE1 . GLU   A 1 21  ? -15.686 16.730  -26.632 1.00 84.62 21  A 1 
ATOM   170  O OE2 . GLU   A 1 21  ? -14.966 18.804  -26.326 1.00 83.77 21  A 1 
ATOM   171  N N   . THR   A 1 22  ? -11.259 18.013  -22.621 1.00 98.35 22  A 1 
ATOM   172  C CA  . THR   A 1 22  ? -9.823  17.695  -22.668 1.00 98.46 22  A 1 
ATOM   173  C C   . THR   A 1 22  ? -9.390  16.884  -21.445 1.00 98.57 22  A 1 
ATOM   174  O O   . THR   A 1 22  ? -8.651  15.907  -21.579 1.00 98.34 22  A 1 
ATOM   175  C CB  . THR   A 1 22  ? -8.983  18.979  -22.758 1.00 98.31 22  A 1 
ATOM   176  O OG1 . THR   A 1 22  ? -9.362  19.723  -23.889 1.00 95.59 22  A 1 
ATOM   177  C CG2 . THR   A 1 22  ? -7.485  18.705  -22.901 1.00 94.94 22  A 1 
ATOM   178  N N   . ALA   A 1 23  ? -9.887  17.230  -20.250 1.00 98.57 23  A 1 
ATOM   179  C CA  . ALA   A 1 23  ? -9.607  16.478  -19.029 1.00 98.58 23  A 1 
ATOM   180  C C   . ALA   A 1 23  ? -10.128 15.032  -19.114 1.00 98.57 23  A 1 
ATOM   181  O O   . ALA   A 1 23  ? -9.379  14.092  -18.852 1.00 98.35 23  A 1 
ATOM   182  C CB  . ALA   A 1 23  ? -10.194 17.229  -17.829 1.00 98.49 23  A 1 
ATOM   183  N N   . ILE   A 1 24  ? -11.385 14.832  -19.529 1.00 98.35 24  A 1 
ATOM   184  C CA  . ILE   A 1 24  ? -11.979 13.497  -19.706 1.00 97.94 24  A 1 
ATOM   185  C C   . ILE   A 1 24  ? -11.195 12.677  -20.731 1.00 98.17 24  A 1 
ATOM   186  O O   . ILE   A 1 24  ? -10.920 11.500  -20.488 1.00 97.70 24  A 1 
ATOM   187  C CB  . ILE   A 1 24  ? -13.467 13.605  -20.111 1.00 96.55 24  A 1 
ATOM   188  C CG1 . ILE   A 1 24  ? -14.302 14.057  -18.896 1.00 89.59 24  A 1 
ATOM   189  C CG2 . ILE   A 1 24  ? -14.021 12.272  -20.657 1.00 89.28 24  A 1 
ATOM   190  C CD1 . ILE   A 1 24  ? -15.758 14.391  -19.228 1.00 81.33 24  A 1 
ATOM   191  N N   . CYS   A 1 25  ? -10.833 13.284  -21.866 1.00 98.25 25  A 1 
ATOM   192  C CA  . CYS   A 1 25  ? -10.058 12.625  -22.912 1.00 98.30 25  A 1 
ATOM   193  C C   . CYS   A 1 25  ? -8.710  12.140  -22.374 1.00 98.50 25  A 1 
ATOM   194  O O   . CYS   A 1 25  ? -8.433  10.947  -22.457 1.00 98.15 25  A 1 
ATOM   195  C CB  . CYS   A 1 25  ? -9.904  13.557  -24.118 1.00 97.82 25  A 1 
ATOM   196  S SG  . CYS   A 1 25  ? -11.509 13.704  -24.967 1.00 88.01 25  A 1 
ATOM   197  N N   . LYS   A 1 26  ? -7.930  13.004  -21.717 1.00 98.53 26  A 1 
ATOM   198  C CA  . LYS   A 1 26  ? -6.637  12.636  -21.115 1.00 98.62 26  A 1 
ATOM   199  C C   . LYS   A 1 26  ? -6.776  11.527  -20.064 1.00 98.58 26  A 1 
ATOM   200  O O   . LYS   A 1 26  ? -5.994  10.582  -20.065 1.00 98.18 26  A 1 
ATOM   201  C CB  . LYS   A 1 26  ? -5.952  13.877  -20.521 1.00 98.62 26  A 1 
ATOM   202  C CG  . LYS   A 1 26  ? -5.363  14.806  -21.598 1.00 98.23 26  A 1 
ATOM   203  C CD  . LYS   A 1 26  ? -4.678  16.030  -20.969 1.00 97.52 26  A 1 
ATOM   204  C CE  . LYS   A 1 26  ? -4.045  16.923  -22.046 1.00 96.15 26  A 1 
ATOM   205  N NZ  . LYS   A 1 26  ? -3.422  18.154  -21.487 1.00 93.70 26  A 1 
ATOM   206  N N   . LEU   A 1 27  ? -7.783  11.597  -19.182 1.00 98.53 27  A 1 
ATOM   207  C CA  . LEU   A 1 27  ? -8.025  10.556  -18.171 1.00 98.42 27  A 1 
ATOM   208  C C   . LEU   A 1 27  ? -8.275  9.181   -18.806 1.00 98.24 27  A 1 
ATOM   209  O O   . LEU   A 1 27  ? -7.746  8.180   -18.324 1.00 97.72 27  A 1 
ATOM   210  C CB  . LEU   A 1 27  ? -9.216  10.953  -17.282 1.00 98.29 27  A 1 
ATOM   211  C CG  . LEU   A 1 27  ? -8.948  12.101  -16.287 1.00 97.66 27  A 1 
ATOM   212  C CD1 . LEU   A 1 27  ? -10.248 12.463  -15.565 1.00 96.91 27  A 1 
ATOM   213  C CD2 . LEU   A 1 27  ? -7.911  11.730  -15.232 1.00 96.59 27  A 1 
ATOM   214  N N   . LYS   A 1 28  ? -9.066  9.127   -19.890 1.00 98.14 28  A 1 
ATOM   215  C CA  . LYS   A 1 28  ? -9.385  7.884   -20.605 1.00 97.72 28  A 1 
ATOM   216  C C   . LYS   A 1 28  ? -8.212  7.374   -21.438 1.00 97.81 28  A 1 
ATOM   217  O O   . LYS   A 1 28  ? -7.892  6.197   -21.364 1.00 96.92 28  A 1 
ATOM   218  C CB  . LYS   A 1 28  ? -10.607 8.096   -21.504 1.00 96.83 28  A 1 
ATOM   219  C CG  . LYS   A 1 28  ? -11.918 8.205   -20.709 1.00 84.13 28  A 1 
ATOM   220  C CD  . LYS   A 1 28  ? -13.076 8.436   -21.682 1.00 79.98 28  A 1 
ATOM   221  C CE  . LYS   A 1 28  ? -14.413 8.507   -20.943 1.00 65.98 28  A 1 
ATOM   222  N NZ  . LYS   A 1 28  ? -15.526 8.762   -21.890 1.00 58.87 28  A 1 
ATOM   223  N N   . GLU   A 1 29  ? -7.586  8.252   -22.225 1.00 98.30 29  A 1 
ATOM   224  C CA  . GLU   A 1 29  ? -6.500  7.917   -23.154 1.00 98.30 29  A 1 
ATOM   225  C C   . GLU   A 1 29  ? -5.296  7.314   -22.427 1.00 98.25 29  A 1 
ATOM   226  O O   . GLU   A 1 29  ? -4.779  6.275   -22.823 1.00 97.28 29  A 1 
ATOM   227  C CB  . GLU   A 1 29  ? -6.106  9.200   -23.901 1.00 97.93 29  A 1 
ATOM   228  C CG  . GLU   A 1 29  ? -4.995  9.001   -24.940 1.00 91.56 29  A 1 
ATOM   229  C CD  . GLU   A 1 29  ? -4.570  10.313  -25.621 1.00 86.86 29  A 1 
ATOM   230  O OE1 . GLU   A 1 29  ? -3.638  10.249  -26.456 1.00 80.02 29  A 1 
ATOM   231  O OE2 . GLU   A 1 29  ? -5.147  11.380  -25.302 1.00 80.82 29  A 1 
ATOM   232  N N   . PHE   A 1 30  ? -4.891  7.925   -21.319 1.00 98.42 30  A 1 
ATOM   233  C CA  . PHE   A 1 30  ? -3.717  7.497   -20.552 1.00 98.29 30  A 1 
ATOM   234  C C   . PHE   A 1 30  ? -4.039  6.524   -19.411 1.00 98.04 30  A 1 
ATOM   235  O O   . PHE   A 1 30  ? -3.137  6.134   -18.671 1.00 96.92 30  A 1 
ATOM   236  C CB  . PHE   A 1 30  ? -2.963  8.738   -20.073 1.00 98.30 30  A 1 
ATOM   237  C CG  . PHE   A 1 30  ? -2.439  9.603   -21.200 1.00 98.22 30  A 1 
ATOM   238  C CD1 . PHE   A 1 30  ? -1.311  9.196   -21.935 1.00 96.71 30  A 1 
ATOM   239  C CD2 . PHE   A 1 30  ? -3.090  10.800  -21.546 1.00 96.69 30  A 1 
ATOM   240  C CE1 . PHE   A 1 30  ? -0.843  9.977   -23.002 1.00 95.87 30  A 1 
ATOM   241  C CE2 . PHE   A 1 30  ? -2.625  11.585  -22.615 1.00 95.89 30  A 1 
ATOM   242  C CZ  . PHE   A 1 30  ? -1.500  11.171  -23.345 1.00 96.61 30  A 1 
ATOM   243  N N   . HIS   A 1 31  ? -5.299  6.112   -19.242 1.00 97.57 31  A 1 
ATOM   244  C CA  . HIS   A 1 31  ? -5.744  5.221   -18.161 1.00 97.06 31  A 1 
ATOM   245  C C   . HIS   A 1 31  ? -5.332  5.697   -16.756 1.00 97.17 31  A 1 
ATOM   246  O O   . HIS   A 1 31  ? -4.931  4.916   -15.890 1.00 95.85 31  A 1 
ATOM   247  C CB  . HIS   A 1 31  ? -5.336  3.775   -18.462 1.00 96.00 31  A 1 
ATOM   248  C CG  . HIS   A 1 31  ? -5.901  3.250   -19.758 1.00 92.60 31  A 1 
ATOM   249  N ND1 . HIS   A 1 31  ? -7.241  3.166   -20.087 1.00 82.06 31  A 1 
ATOM   250  C CD2 . HIS   A 1 31  ? -5.197  2.761   -20.833 1.00 80.82 31  A 1 
ATOM   251  C CE1 . HIS   A 1 31  ? -7.333  2.640   -21.318 1.00 82.73 31  A 1 
ATOM   252  N NE2 . HIS   A 1 31  ? -6.113  2.372   -21.799 1.00 83.39 31  A 1 
ATOM   253  N N   . ILE   A 1 32  ? -5.459  7.003   -16.518 1.00 98.18 32  A 1 
ATOM   254  C CA  . ILE   A 1 32  ? -5.141  7.668   -15.252 1.00 98.41 32  A 1 
ATOM   255  C C   . ILE   A 1 32  ? -6.402  8.248   -14.605 1.00 98.50 32  A 1 
ATOM   256  O O   . ILE   A 1 32  ? -7.445  8.393   -15.243 1.00 98.35 32  A 1 
ATOM   257  C CB  . ILE   A 1 32  ? -4.036  8.730   -15.440 1.00 98.37 32  A 1 
ATOM   258  C CG1 . ILE   A 1 32  ? -4.470  9.842   -16.417 1.00 97.77 32  A 1 
ATOM   259  C CG2 . ILE   A 1 32  ? -2.724  8.048   -15.854 1.00 96.44 32  A 1 
ATOM   260  C CD1 . ILE   A 1 32  ? -3.433  10.955  -16.638 1.00 97.02 32  A 1 
ATOM   261  N N   . ARG   A 1 33  ? -6.321  8.603   -13.315 1.00 98.22 33  A 1 
ATOM   262  C CA  . ARG   A 1 33  ? -7.425  9.207   -12.546 1.00 98.27 33  A 1 
ATOM   263  C C   . ARG   A 1 33  ? -7.055  10.531  -11.880 1.00 98.57 33  A 1 
ATOM   264  O O   . ARG   A 1 33  ? -7.868  11.068  -11.132 1.00 98.12 33  A 1 
ATOM   265  C CB  . ARG   A 1 33  ? -7.967  8.198   -11.534 1.00 97.30 33  A 1 
ATOM   266  C CG  . ARG   A 1 33  ? -8.630  6.997   -12.239 1.00 95.02 33  A 1 
ATOM   267  C CD  . ARG   A 1 33  ? -9.249  6.040   -11.220 1.00 91.56 33  A 1 
ATOM   268  N NE  . ARG   A 1 33  ? -8.196  5.346   -10.461 1.00 85.99 33  A 1 
ATOM   269  C CZ  . ARG   A 1 33  ? -8.373  4.333   -9.634  1.00 83.36 33  A 1 
ATOM   270  N NH1 . ARG   A 1 33  ? -9.557  3.860   -9.357  1.00 75.62 33  A 1 
ATOM   271  N NH2 . ARG   A 1 33  ? -7.347  3.770   -9.083  1.00 75.64 33  A 1 
ATOM   272  N N   . HIS   A 1 34  ? -5.859  11.044  -12.146 1.00 98.81 34  A 1 
ATOM   273  C CA  . HIS   A 1 34  ? -5.345  12.269  -11.539 1.00 98.87 34  A 1 
ATOM   274  C C   . HIS   A 1 34  ? -4.637  13.113  -12.595 1.00 98.91 34  A 1 
ATOM   275  O O   . HIS   A 1 34  ? -3.810  12.591  -13.340 1.00 98.77 34  A 1 
ATOM   276  C CB  . HIS   A 1 34  ? -4.389  11.919  -10.387 1.00 98.71 34  A 1 
ATOM   277  C CG  . HIS   A 1 34  ? -4.974  10.990  -9.353  1.00 98.44 34  A 1 
ATOM   278  N ND1 . HIS   A 1 34  ? -4.943  9.608   -9.407  1.00 93.11 34  A 1 
ATOM   279  C CD2 . HIS   A 1 34  ? -5.674  11.328  -8.223  1.00 93.24 34  A 1 
ATOM   280  C CE1 . HIS   A 1 34  ? -5.605  9.133   -8.336  1.00 93.08 34  A 1 
ATOM   281  N NE2 . HIS   A 1 34  ? -6.066  10.147  -7.591  1.00 94.30 34  A 1 
ATOM   282  N N   . LEU   A 1 35  ? -4.949  14.401  -12.655 1.00 98.91 35  A 1 
ATOM   283  C CA  . LEU   A 1 35  ? -4.329  15.373  -13.552 1.00 98.93 35  A 1 
ATOM   284  C C   . LEU   A 1 35  ? -3.932  16.617  -12.755 1.00 98.93 35  A 1 
ATOM   285  O O   . LEU   A 1 35  ? -4.814  17.391  -12.366 1.00 98.83 35  A 1 
ATOM   286  C CB  . LEU   A 1 35  ? -5.288  15.733  -14.700 1.00 98.86 35  A 1 
ATOM   287  C CG  . LEU   A 1 35  ? -5.530  14.607  -15.721 1.00 98.57 35  A 1 
ATOM   288  C CD1 . LEU   A 1 35  ? -6.699  14.972  -16.630 1.00 98.12 35  A 1 
ATOM   289  C CD2 . LEU   A 1 35  ? -4.302  14.375  -16.604 1.00 97.96 35  A 1 
ATOM   290  N N   . PRO   A 1 36  ? -2.634  16.846  -12.508 1.00 98.96 36  A 1 
ATOM   291  C CA  . PRO   A 1 36  ? -2.168  18.137  -12.016 1.00 98.96 36  A 1 
ATOM   292  C C   . PRO   A 1 36  ? -2.500  19.236  -13.029 1.00 98.96 36  A 1 
ATOM   293  O O   . PRO   A 1 36  ? -2.314  19.058  -14.236 1.00 98.88 36  A 1 
ATOM   294  C CB  . PRO   A 1 36  ? -0.657  18.001  -11.804 1.00 98.87 36  A 1 
ATOM   295  C CG  . PRO   A 1 36  ? -0.427  16.492  -11.739 1.00 97.88 36  A 1 
ATOM   296  C CD  . PRO   A 1 36  ? -1.513  15.933  -12.648 1.00 98.86 36  A 1 
ATOM   297  N N   . VAL   A 1 37  ? -2.980  20.370  -12.524 1.00 98.94 37  A 1 
ATOM   298  C CA  . VAL   A 1 37  ? -3.129  21.597  -13.307 1.00 98.93 37  A 1 
ATOM   299  C C   . VAL   A 1 37  ? -1.887  22.438  -13.066 1.00 98.93 37  A 1 
ATOM   300  O O   . VAL   A 1 37  ? -1.535  22.694  -11.916 1.00 98.79 37  A 1 
ATOM   301  C CB  . VAL   A 1 37  ? -4.411  22.365  -12.947 1.00 98.86 37  A 1 
ATOM   302  C CG1 . VAL   A 1 37  ? -4.632  23.526  -13.917 1.00 98.47 37  A 1 
ATOM   303  C CG2 . VAL   A 1 37  ? -5.649  21.458  -12.989 1.00 98.46 37  A 1 
ATOM   304  N N   . VAL   A 1 38  ? -1.225  22.833  -14.143 1.00 98.90 38  A 1 
ATOM   305  C CA  . VAL   A 1 38  ? 0.026   23.594  -14.092 1.00 98.88 38  A 1 
ATOM   306  C C   . VAL   A 1 38  ? -0.101  24.916  -14.842 1.00 98.86 38  A 1 
ATOM   307  O O   . VAL   A 1 38  ? -0.941  25.066  -15.736 1.00 98.54 38  A 1 
ATOM   308  C CB  . VAL   A 1 38  ? 1.234   22.775  -14.590 1.00 98.64 38  A 1 
ATOM   309  C CG1 . VAL   A 1 38  ? 1.454   21.532  -13.723 1.00 97.03 38  A 1 
ATOM   310  C CG2 . VAL   A 1 38  ? 1.104   22.343  -16.056 1.00 96.65 38  A 1 
ATOM   311  N N   . ASP   A 1 39  ? 0.737   25.872  -14.463 1.00 98.75 39  A 1 
ATOM   312  C CA  . ASP   A 1 39  ? 0.946   27.098  -15.225 1.00 98.59 39  A 1 
ATOM   313  C C   . ASP   A 1 39  ? 2.057   26.928  -16.280 1.00 98.51 39  A 1 
ATOM   314  O O   . ASP   A 1 39  ? 2.600   25.838  -16.494 1.00 97.18 39  A 1 
ATOM   315  C CB  . ASP   A 1 39  ? 1.178   28.279  -14.265 1.00 97.90 39  A 1 
ATOM   316  C CG  . ASP   A 1 39  ? 2.485   28.214  -13.467 1.00 97.53 39  A 1 
ATOM   317  O OD1 . ASP   A 1 39  ? 3.369   27.399  -13.809 1.00 95.04 39  A 1 
ATOM   318  O OD2 . ASP   A 1 39  ? 2.592   28.994  -12.500 1.00 94.30 39  A 1 
ATOM   319  N N   . GLU   A 1 40  ? 2.391   28.027  -16.955 1.00 98.28 40  A 1 
ATOM   320  C CA  . GLU   A 1 40  ? 3.418   28.061  -18.006 1.00 97.95 40  A 1 
ATOM   321  C C   . GLU   A 1 40  ? 4.825   27.735  -17.475 1.00 97.93 40  A 1 
ATOM   322  O O   . GLU   A 1 40  ? 5.654   27.180  -18.194 1.00 95.88 40  A 1 
ATOM   323  C CB  . GLU   A 1 40  ? 3.410   29.452  -18.662 1.00 97.00 40  A 1 
ATOM   324  C CG  . GLU   A 1 40  ? 2.080   29.753  -19.373 1.00 87.33 40  A 1 
ATOM   325  C CD  . GLU   A 1 40  ? 2.003   31.158  -19.983 1.00 79.27 40  A 1 
ATOM   326  O OE1 . GLU   A 1 40  ? 0.923   31.474  -20.544 1.00 71.02 40  A 1 
ATOM   327  O OE2 . GLU   A 1 40  ? 2.987   31.922  -19.877 1.00 70.52 40  A 1 
ATOM   328  N N   . GLU   A 1 41  ? 5.091   28.011  -16.193 1.00 98.18 41  A 1 
ATOM   329  C CA  . GLU   A 1 41  ? 6.361   27.695  -15.527 1.00 98.04 41  A 1 
ATOM   330  C C   . GLU   A 1 41  ? 6.390   26.285  -14.918 1.00 98.23 41  A 1 
ATOM   331  O O   . GLU   A 1 41  ? 7.391   25.870  -14.331 1.00 96.95 41  A 1 
ATOM   332  C CB  . GLU   A 1 41  ? 6.692   28.758  -14.475 1.00 97.30 41  A 1 
ATOM   333  C CG  . GLU   A 1 41  ? 6.901   30.148  -15.091 1.00 92.60 41  A 1 
ATOM   334  C CD  . GLU   A 1 41  ? 7.607   31.129  -14.144 1.00 85.97 41  A 1 
ATOM   335  O OE1 . GLU   A 1 41  ? 7.597   32.339  -14.463 1.00 77.37 41  A 1 
ATOM   336  O OE2 . GLU   A 1 41  ? 8.219   30.669  -13.148 1.00 77.37 41  A 1 
ATOM   337  N N   . ARG   A 1 42  ? 5.302   25.524  -15.114 1.00 97.91 42  A 1 
ATOM   338  C CA  . ARG   A 1 42  ? 5.115   24.174  -14.581 1.00 98.03 42  A 1 
ATOM   339  C C   . ARG   A 1 42  ? 4.946   24.133  -13.050 1.00 98.49 42  A 1 
ATOM   340  O O   . ARG   A 1 42  ? 5.175   23.089  -12.441 1.00 97.77 42  A 1 
ATOM   341  C CB  . ARG   A 1 42  ? 6.199   23.247  -15.151 1.00 96.58 42  A 1 
ATOM   342  C CG  . ARG   A 1 42  ? 5.711   21.830  -15.399 1.00 88.35 42  A 1 
ATOM   343  C CD  . ARG   A 1 42  ? 6.836   21.015  -16.043 1.00 84.45 42  A 1 
ATOM   344  N NE  . ARG   A 1 42  ? 6.381   19.643  -16.321 1.00 80.29 42  A 1 
ATOM   345  C CZ  . ARG   A 1 42  ? 7.087   18.678  -16.875 1.00 75.06 42  A 1 
ATOM   346  N NH1 . ARG   A 1 42  ? 8.319   18.861  -17.265 1.00 66.45 42  A 1 
ATOM   347  N NH2 . ARG   A 1 42  ? 6.551   17.501  -17.051 1.00 68.60 42  A 1 
ATOM   348  N N   . HIS   A 1 43  ? 4.502   25.231  -12.440 1.00 98.57 43  A 1 
ATOM   349  C CA  . HIS   A 1 43  ? 4.037   25.237  -11.055 1.00 98.59 43  A 1 
ATOM   350  C C   . HIS   A 1 43  ? 2.691   24.521  -10.949 1.00 98.71 43  A 1 
ATOM   351  O O   . HIS   A 1 43  ? 1.815   24.690  -11.796 1.00 98.41 43  A 1 
ATOM   352  C CB  . HIS   A 1 43  ? 3.909   26.664  -10.522 1.00 98.24 43  A 1 
ATOM   353  C CG  . HIS   A 1 43  ? 5.152   27.499  -10.649 1.00 96.70 43  A 1 
ATOM   354  N ND1 . HIS   A 1 43  ? 5.222   28.761  -11.203 1.00 85.67 43  A 1 
ATOM   355  C CD2 . HIS   A 1 43  ? 6.418   27.187  -10.232 1.00 86.94 43  A 1 
ATOM   356  C CE1 . HIS   A 1 43  ? 6.490   29.188  -11.116 1.00 89.01 43  A 1 
ATOM   357  N NE2 . HIS   A 1 43  ? 7.250   28.261  -10.525 1.00 90.59 43  A 1 
ATOM   358  N N   . VAL   A 1 44  ? 2.493   23.727  -9.888  1.00 98.74 44  A 1 
ATOM   359  C CA  . VAL   A 1 44  ? 1.210   23.067  -9.621  1.00 98.81 44  A 1 
ATOM   360  C C   . VAL   A 1 44  ? 0.246   24.082  -9.011  1.00 98.81 44  A 1 
ATOM   361  O O   . VAL   A 1 44  ? 0.413   24.490  -7.869  1.00 98.54 44  A 1 
ATOM   362  C CB  . VAL   A 1 44  ? 1.380   21.831  -8.723  1.00 98.66 44  A 1 
ATOM   363  C CG1 . VAL   A 1 44  ? 0.039   21.130  -8.488  1.00 97.98 44  A 1 
ATOM   364  C CG2 . VAL   A 1 44  ? 2.332   20.809  -9.359  1.00 97.86 44  A 1 
ATOM   365  N N   . ILE   A 1 45  ? -0.786  24.462  -9.765  1.00 98.86 45  A 1 
ATOM   366  C CA  . ILE   A 1 45  ? -1.800  25.449  -9.352  1.00 98.80 45  A 1 
ATOM   367  C C   . ILE   A 1 45  ? -3.154  24.822  -9.005  1.00 98.79 45  A 1 
ATOM   368  O O   . ILE   A 1 45  ? -4.037  25.488  -8.464  1.00 98.38 45  A 1 
ATOM   369  C CB  . ILE   A 1 45  ? -1.948  26.556  -10.417 1.00 98.62 45  A 1 
ATOM   370  C CG1 . ILE   A 1 45  ? -2.415  25.994  -11.780 1.00 97.32 45  A 1 
ATOM   371  C CG2 . ILE   A 1 45  ? -0.627  27.338  -10.546 1.00 96.25 45  A 1 
ATOM   372  C CD1 . ILE   A 1 45  ? -2.839  27.077  -12.781 1.00 95.38 45  A 1 
ATOM   373  N N   . GLY   A 1 46  ? -3.332  23.535  -9.314  1.00 98.87 46  A 1 
ATOM   374  C CA  . GLY   A 1 46  ? -4.552  22.804  -9.019  1.00 98.88 46  A 1 
ATOM   375  C C   . GLY   A 1 46  ? -4.431  21.305  -9.252  1.00 98.94 46  A 1 
ATOM   376  O O   . GLY   A 1 46  ? -3.438  20.805  -9.775  1.00 98.85 46  A 1 
ATOM   377  N N   . MET   A 1 47  ? -5.480  20.572  -8.853  1.00 98.89 47  A 1 
ATOM   378  C CA  . MET   A 1 47  ? -5.635  19.143  -9.117  1.00 98.89 47  A 1 
ATOM   379  C C   . MET   A 1 47  ? -7.044  18.850  -9.603  1.00 98.88 47  A 1 
ATOM   380  O O   . MET   A 1 47  ? -8.018  19.305  -9.004  1.00 98.62 47  A 1 
ATOM   381  C CB  . MET   A 1 47  ? -5.348  18.323  -7.849  1.00 98.69 47  A 1 
ATOM   382  C CG  . MET   A 1 47  ? -3.859  18.034  -7.635  1.00 96.43 47  A 1 
ATOM   383  S SD  . MET   A 1 47  ? -3.060  17.000  -8.902  1.00 97.15 47  A 1 
ATOM   384  C CE  . MET   A 1 47  ? -4.059  15.510  -8.821  1.00 93.32 47  A 1 
ATOM   385  N N   . ILE   A 1 48  ? -7.152  18.034  -10.648 1.00 98.83 48  A 1 
ATOM   386  C CA  . ILE   A 1 48  ? -8.397  17.408  -11.077 1.00 98.78 48  A 1 
ATOM   387  C C   . ILE   A 1 48  ? -8.237  15.901  -10.982 1.00 98.82 48  A 1 
ATOM   388  O O   . ILE   A 1 48  ? -7.259  15.329  -11.455 1.00 98.53 48  A 1 
ATOM   389  C CB  . ILE   A 1 48  ? -8.829  17.892  -12.477 1.00 98.08 48  A 1 
ATOM   390  C CG1 . ILE   A 1 48  ? -9.471  19.279  -12.300 1.00 92.25 48  A 1 
ATOM   391  C CG2 . ILE   A 1 48  ? -9.814  16.919  -13.151 1.00 94.03 48  A 1 
ATOM   392  C CD1 . ILE   A 1 48  ? -10.023 19.888  -13.577 1.00 85.17 48  A 1 
ATOM   393  N N   . THR   A 1 49  ? -9.242  15.244  -10.394 1.00 98.77 49  A 1 
ATOM   394  C CA  . THR   A 1 49  ? -9.311  13.786  -10.337 1.00 98.64 49  A 1 
ATOM   395  C C   . THR   A 1 49  ? -10.566 13.275  -11.038 1.00 98.60 49  A 1 
ATOM   396  O O   . THR   A 1 49  ? -11.550 14.000  -11.196 1.00 98.20 49  A 1 
ATOM   397  C CB  . THR   A 1 49  ? -9.234  13.268  -8.894  1.00 98.15 49  A 1 
ATOM   398  O OG1 . THR   A 1 49  ? -10.422 13.522  -8.189  1.00 95.56 49  A 1 
ATOM   399  C CG2 . THR   A 1 49  ? -8.071  13.872  -8.103  1.00 95.44 49  A 1 
ATOM   400  N N   . ASP   A 1 50  ? -10.580 11.989  -11.405 1.00 98.09 50  A 1 
ATOM   401  C CA  . ASP   A 1 50  ? -11.776 11.317  -11.927 1.00 97.86 50  A 1 
ATOM   402  C C   . ASP   A 1 50  ? -12.975 11.431  -10.964 1.00 97.82 50  A 1 
ATOM   403  O O   . ASP   A 1 50  ? -14.125 11.430  -11.390 1.00 96.90 50  A 1 
ATOM   404  C CB  . ASP   A 1 50  ? -11.408 9.850   -12.185 1.00 97.16 50  A 1 
ATOM   405  C CG  . ASP   A 1 50  ? -12.593 8.986   -12.620 1.00 95.36 50  A 1 
ATOM   406  O OD1 . ASP   A 1 50  ? -13.048 9.110   -13.765 1.00 90.34 50  A 1 
ATOM   407  O OD2 . ASP   A 1 50  ? -13.055 8.158   -11.798 1.00 89.66 50  A 1 
ATOM   408  N N   . ARG   A 1 51  ? -12.723 11.576  -9.659  1.00 97.83 51  A 1 
ATOM   409  C CA  . ARG   A 1 51  ? -13.763 11.820  -8.654  1.00 97.65 51  A 1 
ATOM   410  C C   . ARG   A 1 51  ? -14.362 13.220  -8.786  1.00 97.85 51  A 1 
ATOM   411  O O   . ARG   A 1 51  ? -15.582 13.344  -8.752  1.00 96.92 51  A 1 
ATOM   412  C CB  . ARG   A 1 51  ? -13.171 11.564  -7.260  1.00 96.64 51  A 1 
ATOM   413  C CG  . ARG   A 1 51  ? -14.247 11.494  -6.180  1.00 90.36 51  A 1 
ATOM   414  C CD  . ARG   A 1 51  ? -13.620 11.268  -4.801  1.00 89.59 51  A 1 
ATOM   415  N NE  . ARG   A 1 51  ? -13.007 9.935   -4.662  1.00 86.44 51  A 1 
ATOM   416  C CZ  . ARG   A 1 51  ? -13.625 8.813   -4.317  1.00 85.58 51  A 1 
ATOM   417  N NH1 . ARG   A 1 51  ? -14.888 8.778   -4.011  1.00 74.65 51  A 1 
ATOM   418  N NH2 . ARG   A 1 51  ? -12.975 7.697   -4.259  1.00 79.07 51  A 1 
ATOM   419  N N   . ASP   A 1 52  ? -13.533 14.244  -8.991  1.00 97.99 52  A 1 
ATOM   420  C CA  . ASP   A 1 52  ? -13.971 15.631  -9.204  1.00 97.99 52  A 1 
ATOM   421  C C   . ASP   A 1 52  ? -14.738 15.755  -10.525 1.00 97.97 52  A 1 
ATOM   422  O O   . ASP   A 1 52  ? -15.819 16.338  -10.567 1.00 97.49 52  A 1 
ATOM   423  C CB  . ASP   A 1 52  ? -12.765 16.581  -9.201  1.00 97.99 52  A 1 
ATOM   424  C CG  . ASP   A 1 52  ? -11.871 16.391  -7.979  1.00 97.72 52  A 1 
ATOM   425  O OD1 . ASP   A 1 52  ? -12.400 16.379  -6.847  1.00 96.07 52  A 1 
ATOM   426  O OD2 . ASP   A 1 52  ? -10.655 16.167  -8.192  1.00 95.73 52  A 1 
ATOM   427  N N   . MET   A 1 53  ? -14.242 15.105  -11.589 1.00 97.82 53  A 1 
ATOM   428  C CA  . MET   A 1 53  ? -14.912 15.051  -12.894 1.00 97.86 53  A 1 
ATOM   429  C C   . MET   A 1 53  ? -16.305 14.428  -12.783 1.00 97.69 53  A 1 
ATOM   430  O O   . MET   A 1 53  ? -17.273 15.008  -13.261 1.00 96.80 53  A 1 
ATOM   431  C CB  . MET   A 1 53  ? -14.064 14.255  -13.893 1.00 97.54 53  A 1 
ATOM   432  C CG  . MET   A 1 53  ? -12.767 14.967  -14.285 1.00 94.67 53  A 1 
ATOM   433  S SD  . MET   A 1 53  ? -12.968 16.636  -14.971 1.00 94.15 53  A 1 
ATOM   434  C CE  . MET   A 1 53  ? -13.925 16.266  -16.443 1.00 87.22 53  A 1 
ATOM   435  N N   . LYS   A 1 54  ? -16.438 13.284  -12.100 1.00 97.01 54  A 1 
ATOM   436  C CA  . LYS   A 1 54  ? -17.737 12.627  -11.883 1.00 96.57 54  A 1 
ATOM   437  C C   . LYS   A 1 54  ? -18.700 13.478  -11.060 1.00 96.24 54  A 1 
ATOM   438  O O   . LYS   A 1 54  ? -19.892 13.470  -11.330 1.00 95.30 54  A 1 
ATOM   439  C CB  . LYS   A 1 54  ? -17.526 11.254  -11.239 1.00 96.16 54  A 1 
ATOM   440  C CG  . LYS   A 1 54  ? -17.064 10.252  -12.301 1.00 94.15 54  A 1 
ATOM   441  C CD  . LYS   A 1 54  ? -16.684 8.900   -11.700 1.00 90.24 54  A 1 
ATOM   442  C CE  . LYS   A 1 54  ? -16.410 7.949   -12.868 1.00 87.09 54  A 1 
ATOM   443  N NZ  . LYS   A 1 54  ? -15.692 6.732   -12.464 1.00 79.53 54  A 1 
ATOM   444  N N   . GLN   A 1 55  ? -18.191 14.232  -10.082 1.00 96.68 55  A 1 
ATOM   445  C CA  . GLN   A 1 55  ? -19.006 15.140  -9.272  1.00 96.12 55  A 1 
ATOM   446  C C   . GLN   A 1 55  ? -19.495 16.358  -10.075 1.00 96.25 55  A 1 
ATOM   447  O O   . GLN   A 1 55  ? -20.609 16.834  -9.850  1.00 94.82 55  A 1 
ATOM   448  C CB  . GLN   A 1 55  ? -18.186 15.554  -8.042  1.00 94.84 55  A 1 
ATOM   449  C CG  . GLN   A 1 55  ? -18.989 16.450  -7.087  1.00 88.69 55  A 1 
ATOM   450  C CD  . GLN   A 1 55  ? -18.254 16.752  -5.780  1.00 86.06 55  A 1 
ATOM   451  O OE1 . GLN   A 1 55  ? -17.245 16.163  -5.428  1.00 78.11 55  A 1 
ATOM   452  N NE2 . GLN   A 1 55  ? -18.761 17.670  -4.993  1.00 74.72 55  A 1 
ATOM   453  N N   . ALA   A 1 56  ? -18.693 16.854  -11.010 1.00 96.07 56  A 1 
ATOM   454  C CA  . ALA   A 1 56  ? -19.054 17.991  -11.855 1.00 96.04 56  A 1 
ATOM   455  C C   . ALA   A 1 56  ? -19.873 17.592  -13.095 1.00 95.83 56  A 1 
ATOM   456  O O   . ALA   A 1 56  ? -20.634 18.406  -13.617 1.00 94.37 56  A 1 
ATOM   457  C CB  . ALA   A 1 56  ? -17.766 18.717  -12.238 1.00 95.84 56  A 1 
ATOM   458  N N   . SER   A 1 57  ? -19.741 16.349  -13.562 1.00 95.37 57  A 1 
ATOM   459  C CA  . SER   A 1 57  ? -20.502 15.819  -14.697 1.00 95.02 57  A 1 
ATOM   460  C C   . SER   A 1 57  ? -22.005 15.803  -14.404 1.00 95.13 57  A 1 
ATOM   461  O O   . SER   A 1 57  ? -22.400 15.614  -13.252 1.00 93.90 57  A 1 
ATOM   462  C CB  . SER   A 1 57  ? -20.065 14.393  -15.043 1.00 93.91 57  A 1 
ATOM   463  O OG  . SER   A 1 57  ? -18.732 14.341  -15.496 1.00 85.16 57  A 1 
ATOM   464  N N   . PRO   A 1 58  ? -22.858 15.930  -15.434 1.00 93.74 58  A 1 
ATOM   465  C CA  . PRO   A 1 58  ? -24.273 15.607  -15.298 1.00 93.27 58  A 1 
ATOM   466  C C   . PRO   A 1 58  ? -24.452 14.186  -14.760 1.00 93.48 58  A 1 
ATOM   467  O O   . PRO   A 1 58  ? -23.677 13.283  -15.089 1.00 91.06 58  A 1 
ATOM   468  C CB  . PRO   A 1 58  ? -24.879 15.758  -16.694 1.00 91.06 58  A 1 
ATOM   469  C CG  . PRO   A 1 58  ? -23.905 16.700  -17.399 1.00 89.28 58  A 1 
ATOM   470  C CD  . PRO   A 1 58  ? -22.560 16.333  -16.790 1.00 92.21 58  A 1 
ATOM   471  N N   . SER   A 1 59  ? -25.501 13.983  -13.964 1.00 92.59 59  A 1 
ATOM   472  C CA  . SER   A 1 59  ? -25.872 12.662  -13.460 1.00 92.69 59  A 1 
ATOM   473  C C   . SER   A 1 59  ? -26.010 11.659  -14.603 1.00 93.00 59  A 1 
ATOM   474  O O   . SER   A 1 59  ? -26.503 12.002  -15.679 1.00 91.58 59  A 1 
ATOM   475  C CB  . SER   A 1 59  ? -27.195 12.769  -12.695 1.00 90.96 59  A 1 
ATOM   476  O OG  . SER   A 1 59  ? -27.667 11.501  -12.283 1.00 88.79 59  A 1 
ATOM   477  N N   . ILE   A 1 60  ? -25.666 10.396  -14.348 1.00 93.16 60  A 1 
ATOM   478  C CA  . ILE   A 1 60  ? -25.922 9.298   -15.302 1.00 92.97 60  A 1 
ATOM   479  C C   . ILE   A 1 60  ? -27.410 9.159   -15.670 1.00 92.87 60  A 1 
ATOM   480  O O   . ILE   A 1 60  ? -27.737 8.529   -16.666 1.00 90.73 60  A 1 
ATOM   481  C CB  . ILE   A 1 60  ? -25.385 7.954   -14.761 1.00 92.39 60  A 1 
ATOM   482  C CG1 . ILE   A 1 60  ? -26.033 7.566   -13.413 1.00 87.41 60  A 1 
ATOM   483  C CG2 . ILE   A 1 60  ? -23.847 8.016   -14.655 1.00 85.87 60  A 1 
ATOM   484  C CD1 . ILE   A 1 60  ? -25.675 6.168   -12.905 1.00 83.34 60  A 1 
ATOM   485  N N   . PHE   A 1 61  ? -28.298 9.763   -14.891 1.00 92.07 61  A 1 
ATOM   486  C CA  . PHE   A 1 61  ? -29.737 9.819   -15.151 1.00 91.16 61  A 1 
ATOM   487  C C   . PHE   A 1 61  ? -30.170 11.080  -15.919 1.00 89.78 61  A 1 
ATOM   488  O O   . PHE   A 1 61  ? -31.361 11.262  -16.169 1.00 86.04 61  A 1 
ATOM   489  C CB  . PHE   A 1 61  ? -30.474 9.719   -13.810 1.00 90.80 61  A 1 
ATOM   490  C CG  . PHE   A 1 61  ? -30.134 8.496   -12.987 1.00 92.02 61  A 1 
ATOM   491  C CD1 . PHE   A 1 61  ? -30.538 7.219   -13.422 1.00 90.65 61  A 1 
ATOM   492  C CD2 . PHE   A 1 61  ? -29.435 8.625   -11.775 1.00 90.35 61  A 1 
ATOM   493  C CE1 . PHE   A 1 61  ? -30.262 6.088   -12.644 1.00 89.19 61  A 1 
ATOM   494  C CE2 . PHE   A 1 61  ? -29.157 7.494   -10.990 1.00 89.73 61  A 1 
ATOM   495  C CZ  . PHE   A 1 61  ? -29.576 6.224   -11.421 1.00 91.46 61  A 1 
ATOM   496  N N   . GLU   A 1 62  ? -29.225 11.972  -16.274 1.00 87.42 62  A 1 
ATOM   497  C CA  . GLU   A 1 62  ? -29.490 13.262  -16.919 1.00 83.75 62  A 1 
ATOM   498  C C   . GLU   A 1 62  ? -28.540 13.484  -18.096 1.00 81.09 62  A 1 
ATOM   499  O O   . GLU   A 1 62  ? -27.524 14.171  -17.997 1.00 72.31 62  A 1 
ATOM   500  C CB  . GLU   A 1 62  ? -29.391 14.406  -15.909 1.00 79.36 62  A 1 
ATOM   501  C CG  . GLU   A 1 62  ? -30.457 14.302  -14.826 1.00 72.22 62  A 1 
ATOM   502  C CD  . GLU   A 1 62  ? -30.616 15.577  -14.018 1.00 67.69 62  A 1 
ATOM   503  O OE1 . GLU   A 1 62  ? -31.123 15.476  -12.881 1.00 60.63 62  A 1 
ATOM   504  O OE2 . GLU   A 1 62  ? -30.410 16.678  -14.564 1.00 61.21 62  A 1 
ATOM   505  N N   . GLU   A 1 63  ? -28.870 12.929  -19.252 1.00 76.27 63  A 1 
ATOM   506  C CA  . GLU   A 1 63  ? -28.006 13.004  -20.440 1.00 73.35 63  A 1 
ATOM   507  C C   . GLU   A 1 63  ? -27.909 14.419  -21.037 1.00 73.35 63  A 1 
ATOM   508  O O   . GLU   A 1 63  ? -26.880 14.804  -21.589 1.00 65.42 63  A 1 
ATOM   509  C CB  . GLU   A 1 63  ? -28.504 12.007  -21.495 1.00 66.41 63  A 1 
ATOM   510  C CG  . GLU   A 1 63  ? -28.407 10.547  -21.009 1.00 58.24 63  A 1 
ATOM   511  C CD  . GLU   A 1 63  ? -28.758 9.526   -22.091 1.00 53.59 63  A 1 
ATOM   512  O OE1 . GLU   A 1 63  ? -28.380 8.349   -21.895 1.00 48.38 63  A 1 
ATOM   513  O OE2 . GLU   A 1 63  ? -29.371 9.917   -23.111 1.00 48.75 63  A 1 
ATOM   514  N N   . ASN   A 1 64  ? -28.959 15.224  -20.899 1.00 74.61 64  A 1 
ATOM   515  C CA  . ASN   A 1 64  ? -29.195 16.404  -21.738 1.00 72.36 64  A 1 
ATOM   516  C C   . ASN   A 1 64  ? -28.189 17.550  -21.587 1.00 73.81 64  A 1 
ATOM   517  O O   . ASN   A 1 64  ? -28.006 18.319  -22.530 1.00 67.05 64  A 1 
ATOM   518  C CB  . ASN   A 1 64  ? -30.622 16.914  -21.483 1.00 64.79 64  A 1 
ATOM   519  C CG  . ASN   A 1 64  ? -31.693 15.987  -22.036 1.00 57.72 64  A 1 
ATOM   520  O OD1 . ASN   A 1 64  ? -31.447 15.126  -22.848 1.00 51.67 64  A 1 
ATOM   521  N ND2 . ASN   A 1 64  ? -32.925 16.153  -21.615 1.00 51.36 64  A 1 
ATOM   522  N N   . LYS   A 1 65  ? -27.549 17.737  -20.423 1.00 76.41 65  A 1 
ATOM   523  C CA  . LYS   A 1 65  ? -26.653 18.892  -20.195 1.00 77.27 65  A 1 
ATOM   524  C C   . LYS   A 1 65  ? -25.167 18.568  -20.349 1.00 80.73 65  A 1 
ATOM   525  O O   . LYS   A 1 65  ? -24.313 19.351  -19.943 1.00 76.85 65  A 1 
ATOM   526  C CB  . LYS   A 1 65  ? -26.973 19.573  -18.869 1.00 70.37 65  A 1 
ATOM   527  C CG  . LYS   A 1 65  ? -28.399 20.150  -18.816 1.00 66.72 65  A 1 
ATOM   528  C CD  . LYS   A 1 65  ? -28.433 21.197  -17.722 1.00 62.79 65  A 1 
ATOM   529  C CE  . LYS   A 1 65  ? -29.801 21.513  -17.139 1.00 56.56 65  A 1 
ATOM   530  N NZ  . LYS   A 1 65  ? -29.629 21.923  -15.722 1.00 52.07 65  A 1 
ATOM   531  N N   . ARG   A 1 66  ? -24.845 17.439  -20.954 1.00 82.23 66  A 1 
ATOM   532  C CA  . ARG   A 1 66  ? -23.460 16.980  -21.111 1.00 84.09 66  A 1 
ATOM   533  C C   . ARG   A 1 66  ? -22.615 17.930  -21.957 1.00 86.79 66  A 1 
ATOM   534  O O   . ARG   A 1 66  ? -21.463 18.165  -21.615 1.00 84.39 66  A 1 
ATOM   535  C CB  . ARG   A 1 66  ? -23.480 15.554  -21.671 1.00 79.55 66  A 1 
ATOM   536  C CG  . ARG   A 1 66  ? -22.147 14.840  -21.442 1.00 71.68 66  A 1 
ATOM   537  C CD  . ARG   A 1 66  ? -22.267 13.377  -21.853 1.00 68.16 66  A 1 
ATOM   538  N NE  . ARG   A 1 66  ? -21.054 12.617  -21.505 1.00 61.07 66  A 1 
ATOM   539  C CZ  . ARG   A 1 66  ? -20.900 11.309  -21.601 1.00 56.74 66  A 1 
ATOM   540  N NH1 . ARG   A 1 66  ? -21.844 10.545  -22.071 1.00 51.90 66  A 1 
ATOM   541  N NH2 . ARG   A 1 66  ? -19.790 10.754  -21.224 1.00 50.37 66  A 1 
ATOM   542  N N   . SER   A 1 67  ? -23.185 18.517  -23.007 1.00 84.45 67  A 1 
ATOM   543  C CA  . SER   A 1 67  ? -22.483 19.472  -23.879 1.00 86.19 67  A 1 
ATOM   544  C C   . SER   A 1 67  ? -21.975 20.697  -23.117 1.00 88.92 67  A 1 
ATOM   545  O O   . SER   A 1 67  ? -20.804 21.049  -23.226 1.00 84.70 67  A 1 
ATOM   546  C CB  . SER   A 1 67  ? -23.409 19.912  -25.018 1.00 80.53 67  A 1 
ATOM   547  O OG  . SER   A 1 67  ? -24.621 20.436  -24.504 1.00 70.53 67  A 1 
ATOM   548  N N   . LEU   A 1 68  ? -22.821 21.306  -22.284 1.00 88.57 68  A 1 
ATOM   549  C CA  . LEU   A 1 68  ? -22.447 22.472  -21.479 1.00 89.43 68  A 1 
ATOM   550  C C   . LEU   A 1 68  ? -21.368 22.126  -20.444 1.00 91.32 68  A 1 
ATOM   551  O O   . LEU   A 1 68  ? -20.500 22.949  -20.165 1.00 88.68 68  A 1 
ATOM   552  C CB  . LEU   A 1 68  ? -23.705 23.038  -20.801 1.00 85.82 68  A 1 
ATOM   553  C CG  . LEU   A 1 68  ? -23.448 24.332  -19.999 1.00 77.63 68  A 1 
ATOM   554  C CD1 . LEU   A 1 68  ? -23.053 25.498  -20.902 1.00 72.42 68  A 1 
ATOM   555  C CD2 . LEU   A 1 68  ? -24.708 24.726  -19.234 1.00 71.99 68  A 1 
ATOM   556  N N   . PHE   A 1 69  ? -21.409 20.918  -19.879 1.00 91.94 69  A 1 
ATOM   557  C CA  . PHE   A 1 69  ? -20.381 20.445  -18.954 1.00 93.60 69  A 1 
ATOM   558  C C   . PHE   A 1 69  ? -19.011 20.357  -19.638 1.00 95.06 69  A 1 
ATOM   559  O O   . PHE   A 1 69  ? -18.039 20.883  -19.111 1.00 94.26 69  A 1 
ATOM   560  C CB  . PHE   A 1 69  ? -20.811 19.101  -18.357 1.00 92.03 69  A 1 
ATOM   561  C CG  . PHE   A 1 69  ? -19.686 18.368  -17.666 1.00 93.06 69  A 1 
ATOM   562  C CD1 . PHE   A 1 69  ? -19.048 17.289  -18.306 1.00 91.54 69  A 1 
ATOM   563  C CD2 . PHE   A 1 69  ? -19.222 18.809  -16.412 1.00 91.43 69  A 1 
ATOM   564  C CE1 . PHE   A 1 69  ? -17.961 16.649  -17.688 1.00 90.08 69  A 1 
ATOM   565  C CE2 . PHE   A 1 69  ? -18.135 18.170  -15.794 1.00 89.96 69  A 1 
ATOM   566  C CZ  . PHE   A 1 69  ? -17.505 17.090  -16.436 1.00 90.22 69  A 1 
ATOM   567  N N   . LEU   A 1 70  ? -18.954 19.756  -20.830 1.00 95.25 70  A 1 
ATOM   568  C CA  . LEU   A 1 70  ? -17.703 19.522  -21.561 1.00 95.71 70  A 1 
ATOM   569  C C   . LEU   A 1 70  ? -16.984 20.816  -21.966 1.00 96.43 70  A 1 
ATOM   570  O O   . LEU   A 1 70  ? -15.759 20.827  -22.057 1.00 95.71 70  A 1 
ATOM   571  C CB  . LEU   A 1 70  ? -18.004 18.662  -22.799 1.00 94.67 70  A 1 
ATOM   572  C CG  . LEU   A 1 70  ? -18.441 17.215  -22.499 1.00 92.57 70  A 1 
ATOM   573  C CD1 . LEU   A 1 70  ? -18.835 16.516  -23.799 1.00 90.02 70  A 1 
ATOM   574  C CD2 . LEU   A 1 70  ? -17.346 16.396  -21.823 1.00 89.30 70  A 1 
ATOM   575  N N   . THR   A 1 71  ? -17.725 21.911  -22.171 1.00 96.25 71  A 1 
ATOM   576  C CA  . THR   A 1 71  ? -17.166 23.222  -22.554 1.00 96.32 71  A 1 
ATOM   577  C C   . THR   A 1 71  ? -16.676 24.059  -21.370 1.00 96.69 71  A 1 
ATOM   578  O O   . THR   A 1 71  ? -16.045 25.094  -21.584 1.00 95.14 71  A 1 
ATOM   579  C CB  . THR   A 1 71  ? -18.180 24.042  -23.366 1.00 95.08 71  A 1 
ATOM   580  O OG1 . THR   A 1 71  ? -19.367 24.250  -22.629 1.00 87.84 71  A 1 
ATOM   581  C CG2 . THR   A 1 71  ? -18.560 23.353  -24.674 1.00 85.36 71  A 1 
ATOM   582  N N   . ARG   A 1 72  ? -16.949 23.650  -20.125 1.00 96.99 72  A 1 
ATOM   583  C CA  . ARG   A 1 72  ? -16.449 24.355  -18.936 1.00 96.91 72  A 1 
ATOM   584  C C   . ARG   A 1 72  ? -14.930 24.244  -18.851 1.00 97.65 72  A 1 
ATOM   585  O O   . ARG   A 1 72  ? -14.344 23.247  -19.270 1.00 97.19 72  A 1 
ATOM   586  C CB  . ARG   A 1 72  ? -17.104 23.821  -17.655 1.00 95.72 72  A 1 
ATOM   587  C CG  . ARG   A 1 72  ? -18.592 24.172  -17.568 1.00 90.61 72  A 1 
ATOM   588  C CD  . ARG   A 1 72  ? -19.196 23.556  -16.305 1.00 87.72 72  A 1 
ATOM   589  N NE  . ARG   A 1 72  ? -20.633 23.831  -16.183 1.00 83.75 72  A 1 
ATOM   590  C CZ  . ARG   A 1 72  ? -21.202 24.847  -15.557 1.00 80.20 72  A 1 
ATOM   591  N NH1 . ARG   A 1 72  ? -20.508 25.785  -14.982 1.00 72.18 72  A 1 
ATOM   592  N NH2 . ARG   A 1 72  ? -22.499 24.926  -15.496 1.00 75.18 72  A 1 
ATOM   593  N N   . SER   A 1 73  ? -14.302 25.254  -18.261 1.00 98.01 73  A 1 
ATOM   594  C CA  . SER   A 1 73  ? -12.860 25.276  -18.024 1.00 98.23 73  A 1 
ATOM   595  C C   . SER   A 1 73  ? -12.474 24.467  -16.782 1.00 98.44 73  A 1 
ATOM   596  O O   . SER   A 1 73  ? -13.240 24.332  -15.828 1.00 97.84 73  A 1 
ATOM   597  C CB  . SER   A 1 73  ? -12.363 26.720  -17.925 1.00 97.32 73  A 1 
ATOM   598  O OG  . SER   A 1 73  ? -13.108 27.420  -16.949 1.00 92.33 73  A 1 
ATOM   599  N N   . VAL   A 1 74  ? -11.253 23.956  -16.789 1.00 98.49 74  A 1 
ATOM   600  C CA  . VAL   A 1 74  ? -10.631 23.217  -15.682 1.00 98.54 74  A 1 
ATOM   601  C C   . VAL   A 1 74  ? -10.630 24.013  -14.370 1.00 98.53 74  A 1 
ATOM   602  O O   . VAL   A 1 74  ? -10.911 23.452  -13.311 1.00 98.12 74  A 1 
ATOM   603  C CB  . VAL   A 1 74  ? -9.205  22.832  -16.132 1.00 98.13 74  A 1 
ATOM   604  C CG1 . VAL   A 1 74  ? -8.216  22.586  -14.998 1.00 96.69 74  A 1 
ATOM   605  C CG2 . VAL   A 1 74  ? -9.267  21.572  -17.006 1.00 96.67 74  A 1 
ATOM   606  N N   . ASP   A 1 75  ? -10.378 25.317  -14.430 1.00 98.39 75  A 1 
ATOM   607  C CA  . ASP   A 1 75  ? -10.328 26.200  -13.255 1.00 98.20 75  A 1 
ATOM   608  C C   . ASP   A 1 75  ? -11.673 26.336  -12.530 1.00 98.28 75  A 1 
ATOM   609  O O   . ASP   A 1 75  ? -11.700 26.701  -11.353 1.00 97.11 75  A 1 
ATOM   610  C CB  . ASP   A 1 75  ? -9.781  27.573  -13.656 1.00 96.87 75  A 1 
ATOM   611  C CG  . ASP   A 1 75  ? -10.755 28.409  -14.491 1.00 92.80 75  A 1 
ATOM   612  O OD1 . ASP   A 1 75  ? -11.388 27.838  -15.404 1.00 84.50 75  A 1 
ATOM   613  O OD2 . ASP   A 1 75  ? -10.864 29.619  -14.210 1.00 84.48 75  A 1 
ATOM   614  N N   . SER   A 1 76  ? -12.788 25.977  -13.186 1.00 98.13 76  A 1 
ATOM   615  C CA  . SER   A 1 76  ? -14.129 25.986  -12.596 1.00 97.82 76  A 1 
ATOM   616  C C   . SER   A 1 76  ? -14.363 24.874  -11.565 1.00 97.88 76  A 1 
ATOM   617  O O   . SER   A 1 76  ? -15.299 24.981  -10.775 1.00 96.51 76  A 1 
ATOM   618  C CB  . SER   A 1 76  ? -15.196 25.934  -13.696 1.00 96.92 76  A 1 
ATOM   619  O OG  . SER   A 1 76  ? -15.311 24.664  -14.305 1.00 93.31 76  A 1 
ATOM   620  N N   . ILE   A 1 77  ? -13.547 23.807  -11.573 1.00 98.21 77  A 1 
ATOM   621  C CA  . ILE   A 1 77  ? -13.715 22.661  -10.659 1.00 98.07 77  A 1 
ATOM   622  C C   . ILE   A 1 77  ? -12.428 22.210  -9.963  1.00 98.18 77  A 1 
ATOM   623  O O   . ILE   A 1 77  ? -12.502 21.389  -9.044  1.00 97.45 77  A 1 
ATOM   624  C CB  . ILE   A 1 77  ? -14.378 21.457  -11.366 1.00 97.31 77  A 1 
ATOM   625  C CG1 . ILE   A 1 77  ? -13.441 20.773  -12.385 1.00 94.09 77  A 1 
ATOM   626  C CG2 . ILE   A 1 77  ? -15.705 21.870  -12.030 1.00 92.75 77  A 1 
ATOM   627  C CD1 . ILE   A 1 77  ? -13.928 19.370  -12.774 1.00 93.39 77  A 1 
ATOM   628  N N   . MET   A 1 78  ? -11.254 22.695  -10.383 1.00 98.53 78  A 1 
ATOM   629  C CA  . MET   A 1 78  ? -9.977  22.237  -9.848  1.00 98.59 78  A 1 
ATOM   630  C C   . MET   A 1 78  ? -9.845  22.532  -8.354  1.00 98.54 78  A 1 
ATOM   631  O O   . MET   A 1 78  ? -10.215 23.603  -7.861  1.00 97.99 78  A 1 
ATOM   632  C CB  . MET   A 1 78  ? -8.794  22.793  -10.657 1.00 98.15 78  A 1 
ATOM   633  C CG  . MET   A 1 78  ? -8.519  24.290  -10.426 1.00 97.44 78  A 1 
ATOM   634  S SD  . MET   A 1 78  ? -7.134  24.927  -11.416 1.00 97.28 78  A 1 
ATOM   635  C CE  . MET   A 1 78  ? -7.040  26.610  -10.787 1.00 94.27 78  A 1 
ATOM   636  N N   . LYS   A 1 79  ? -9.241  21.590  -7.613  1.00 98.52 79  A 1 
ATOM   637  C CA  . LYS   A 1 79  ? -8.839  21.820  -6.231  1.00 98.34 79  A 1 
ATOM   638  C C   . LYS   A 1 79  ? -7.533  22.616  -6.213  1.00 98.44 79  A 1 
ATOM   639  O O   . LYS   A 1 79  ? -6.578  22.229  -6.875  1.00 97.94 79  A 1 
ATOM   640  C CB  . LYS   A 1 79  ? -8.760  20.481  -5.485  1.00 97.56 79  A 1 
ATOM   641  C CG  . LYS   A 1 79  ? -8.525  20.730  -3.993  1.00 88.39 79  A 1 
ATOM   642  C CD  . LYS   A 1 79  ? -8.697  19.471  -3.145  1.00 82.39 79  A 1 
ATOM   643  C CE  . LYS   A 1 79  ? -8.424  19.901  -1.697  1.00 75.16 79  A 1 
ATOM   644  N NZ  . LYS   A 1 79  ? -8.540  18.820  -0.704  1.00 66.53 79  A 1 
ATOM   645  N N   . LYS   A 1 80  ? -7.497  23.718  -5.463  1.00 98.15 80  A 1 
ATOM   646  C CA  . LYS   A 1 80  ? -6.377  24.685  -5.463  1.00 97.65 80  A 1 
ATOM   647  C C   . LYS   A 1 80  ? -5.352  24.452  -4.352  1.00 96.32 80  A 1 
ATOM   648  O O   . LYS   A 1 80  ? -4.187  24.764  -4.524  1.00 88.58 80  A 1 
ATOM   649  C CB  . LYS   A 1 80  ? -6.937  26.116  -5.387  1.00 96.40 80  A 1 
ATOM   650  C CG  . LYS   A 1 80  ? -7.808  26.472  -6.602  1.00 92.51 80  A 1 
ATOM   651  C CD  . LYS   A 1 80  ? -8.329  27.912  -6.509  1.00 89.47 80  A 1 
ATOM   652  C CE  . LYS   A 1 80  ? -9.223  28.203  -7.722  1.00 80.45 80  A 1 
ATOM   653  N NZ  . LYS   A 1 80  ? -9.787  29.574  -7.702  1.00 71.05 80  A 1 
ATOM   654  N N   . ASP   A 1 81  ? -5.782  23.900  -3.221  1.00 97.33 81  A 1 
ATOM   655  C CA  . ASP   A 1 81  ? -4.948  23.540  -2.072  1.00 96.84 81  A 1 
ATOM   656  C C   . ASP   A 1 81  ? -4.305  22.157  -2.296  1.00 97.50 81  A 1 
ATOM   657  O O   . ASP   A 1 81  ? -4.691  21.150  -1.703  1.00 95.42 81  A 1 
ATOM   658  C CB  . ASP   A 1 81  ? -5.780  23.646  -0.774  1.00 94.24 81  A 1 
ATOM   659  C CG  . ASP   A 1 81  ? -7.010  22.728  -0.749  1.00 85.94 81  A 1 
ATOM   660  O OD1 . ASP   A 1 81  ? -7.688  22.581  -1.792  1.00 78.27 81  A 1 
ATOM   661  O OD2 . ASP   A 1 81  ? -7.306  22.136  0.305   1.00 78.39 81  A 1 
ATOM   662  N N   . VAL   A 1 82  ? -3.336  22.098  -3.199  1.00 98.11 82  A 1 
ATOM   663  C CA  . VAL   A 1 82  ? -2.701  20.845  -3.621  1.00 98.56 82  A 1 
ATOM   664  C C   . VAL   A 1 82  ? -1.606  20.450  -2.641  1.00 98.62 82  A 1 
ATOM   665  O O   . VAL   A 1 82  ? -0.642  21.182  -2.444  1.00 98.32 82  A 1 
ATOM   666  C CB  . VAL   A 1 82  ? -2.155  20.935  -5.058  1.00 98.51 82  A 1 
ATOM   667  C CG1 . VAL   A 1 82  ? -1.644  19.572  -5.532  1.00 97.90 82  A 1 
ATOM   668  C CG2 . VAL   A 1 82  ? -3.235  21.390  -6.044  1.00 97.83 82  A 1 
ATOM   669  N N   . VAL   A 1 83  ? -1.733  19.257  -2.060  1.00 98.63 83  A 1 
ATOM   670  C CA  . VAL   A 1 83  ? -0.660  18.637  -1.276  1.00 98.69 83  A 1 
ATOM   671  C C   . VAL   A 1 83  ? 0.324   17.995  -2.249  1.00 98.80 83  A 1 
ATOM   672  O O   . VAL   A 1 83  ? -0.069  17.184  -3.088  1.00 98.67 83  A 1 
ATOM   673  C CB  . VAL   A 1 83  ? -1.209  17.612  -0.265  1.00 98.45 83  A 1 
ATOM   674  C CG1 . VAL   A 1 83  ? -0.091  17.064  0.628   1.00 97.28 83  A 1 
ATOM   675  C CG2 . VAL   A 1 83  ? -2.270  18.242  0.655   1.00 97.28 83  A 1 
ATOM   676  N N   . CYS   A 1 84  ? 1.593   18.350  -2.135  1.00 98.66 84  A 1 
ATOM   677  C CA  . CYS   A 1 84  ? 2.685   17.852  -2.966  1.00 98.65 84  A 1 
ATOM   678  C C   . CYS   A 1 84  ? 3.716   17.100  -2.118  1.00 98.60 84  A 1 
ATOM   679  O O   . CYS   A 1 84  ? 3.766   17.267  -0.900  1.00 98.13 84  A 1 
ATOM   680  C CB  . CYS   A 1 84  ? 3.323   19.025  -3.724  1.00 98.48 84  A 1 
ATOM   681  S SG  . CYS   A 1 84  ? 2.123   19.782  -4.868  1.00 97.83 84  A 1 
ATOM   682  N N   . ALA   A 1 85  ? 4.543   16.291  -2.768  1.00 98.44 85  A 1 
ATOM   683  C CA  . ALA   A 1 85  ? 5.707   15.644  -2.178  1.00 98.39 85  A 1 
ATOM   684  C C   . ALA   A 1 85  ? 7.002   16.261  -2.719  1.00 98.48 85  A 1 
ATOM   685  O O   . ALA   A 1 85  ? 7.048   16.771  -3.839  1.00 98.19 85  A 1 
ATOM   686  C CB  . ALA   A 1 85  ? 5.635   14.138  -2.454  1.00 97.94 85  A 1 
ATOM   687  N N   . HIS   A 1 86  ? 8.069   16.175  -1.927  1.00 98.02 86  A 1 
ATOM   688  C CA  . HIS   A 1 86  ? 9.427   16.467  -2.382  1.00 97.47 86  A 1 
ATOM   689  C C   . HIS   A 1 86  ? 10.085  15.179  -2.921  1.00 97.14 86  A 1 
ATOM   690  O O   . HIS   A 1 86  ? 9.834   14.101  -2.375  1.00 96.73 86  A 1 
ATOM   691  C CB  . HIS   A 1 86  ? 10.214  17.082  -1.217  1.00 96.86 86  A 1 
ATOM   692  C CG  . HIS   A 1 86  ? 11.539  17.648  -1.639  1.00 94.90 86  A 1 
ATOM   693  N ND1 . HIS   A 1 86  ? 12.765  17.022  -1.555  1.00 87.43 86  A 1 
ATOM   694  C CD2 . HIS   A 1 86  ? 11.765  18.875  -2.218  1.00 87.23 86  A 1 
ATOM   695  C CE1 . HIS   A 1 86  ? 13.699  17.848  -2.066  1.00 88.73 86  A 1 
ATOM   696  N NE2 . HIS   A 1 86  ? 13.127  18.984  -2.479  1.00 89.34 86  A 1 
ATOM   697  N N   . PRO   A 1 87  ? 10.932  15.228  -3.961  1.00 96.99 87  A 1 
ATOM   698  C CA  . PRO   A 1 87  ? 11.566  14.023  -4.514  1.00 96.27 87  A 1 
ATOM   699  C C   . PRO   A 1 87  ? 12.433  13.254  -3.510  1.00 95.13 87  A 1 
ATOM   700  O O   . PRO   A 1 87  ? 12.600  12.046  -3.656  1.00 93.70 87  A 1 
ATOM   701  C CB  . PRO   A 1 87  ? 12.395  14.519  -5.703  1.00 95.80 87  A 1 
ATOM   702  C CG  . PRO   A 1 87  ? 12.625  16.002  -5.413  1.00 94.95 87  A 1 
ATOM   703  C CD  . PRO   A 1 87  ? 11.334  16.407  -4.719  1.00 96.82 87  A 1 
ATOM   704  N N   . LEU   A 1 88  ? 12.962  13.928  -2.493  1.00 95.07 88  A 1 
ATOM   705  C CA  . LEU   A 1 88  ? 13.806  13.345  -1.440  1.00 93.55 88  A 1 
ATOM   706  C C   . LEU   A 1 88  ? 13.027  12.910  -0.187  1.00 92.60 88  A 1 
ATOM   707  O O   . LEU   A 1 88  ? 13.649  12.454  0.774   1.00 90.87 88  A 1 
ATOM   708  C CB  . LEU   A 1 88  ? 14.935  14.327  -1.067  1.00 92.24 88  A 1 
ATOM   709  C CG  . LEU   A 1 88  ? 15.848  14.765  -2.226  1.00 89.30 88  A 1 
ATOM   710  C CD1 . LEU   A 1 88  ? 16.909  15.724  -1.693  1.00 84.40 88  A 1 
ATOM   711  C CD2 . LEU   A 1 88  ? 16.555  13.585  -2.889  1.00 83.42 88  A 1 
ATOM   712  N N   . ASP   A 1 89  ? 11.690  13.040  -0.166  1.00 93.91 89  A 1 
ATOM   713  C CA  . ASP   A 1 89  ? 10.879  12.495  0.923   1.00 93.74 89  A 1 
ATOM   714  C C   . ASP   A 1 89  ? 10.982  10.967  0.926   1.00 93.25 89  A 1 
ATOM   715  O O   . ASP   A 1 89  ? 10.996  10.327  -0.131  1.00 92.44 89  A 1 
ATOM   716  C CB  . ASP   A 1 89  ? 9.408   12.919  0.804   1.00 94.37 89  A 1 
ATOM   717  C CG  . ASP   A 1 89  ? 9.156   14.418  1.009   1.00 94.58 89  A 1 
ATOM   718  O OD1 . ASP   A 1 89  ? 9.934   15.066  1.740   1.00 91.91 89  A 1 
ATOM   719  O OD2 . ASP   A 1 89  ? 8.152   14.912  0.441   1.00 91.89 89  A 1 
ATOM   720  N N   . PHE   A 1 90  ? 11.016  10.352  2.115   1.00 89.90 90  A 1 
ATOM   721  C CA  . PHE   A 1 90  ? 10.936  8.901   2.216   1.00 89.17 90  A 1 
ATOM   722  C C   . PHE   A 1 90  ? 9.537   8.417   1.835   1.00 90.95 90  A 1 
ATOM   723  O O   . PHE   A 1 90  ? 8.526   8.904   2.334   1.00 90.69 90  A 1 
ATOM   724  C CB  . PHE   A 1 90  ? 11.325  8.427   3.612   1.00 86.04 90  A 1 
ATOM   725  C CG  . PHE   A 1 90  ? 12.806  8.524   3.905   1.00 82.77 90  A 1 
ATOM   726  C CD1 . PHE   A 1 90  ? 13.715  7.715   3.198   1.00 76.92 90  A 1 
ATOM   727  C CD2 . PHE   A 1 90  ? 13.278  9.390   4.908   1.00 74.59 90  A 1 
ATOM   728  C CE1 . PHE   A 1 90  ? 15.085  7.762   3.503   1.00 72.65 90  A 1 
ATOM   729  C CE2 . PHE   A 1 90  ? 14.645  9.440   5.217   1.00 71.51 90  A 1 
ATOM   730  C CZ  . PHE   A 1 90  ? 15.550  8.620   4.516   1.00 73.00 90  A 1 
ATOM   731  N N   . VAL   A 1 91  ? 9.484   7.389   0.984   1.00 90.63 91  A 1 
ATOM   732  C CA  . VAL   A 1 91  ? 8.230   6.738   0.570   1.00 91.89 91  A 1 
ATOM   733  C C   . VAL   A 1 91  ? 7.463   6.207   1.776   1.00 92.46 91  A 1 
ATOM   734  O O   . VAL   A 1 91  ? 6.241   6.310   1.835   1.00 92.03 91  A 1 
ATOM   735  C CB  . VAL   A 1 91  ? 8.540   5.587   -0.399  1.00 91.47 91  A 1 
ATOM   736  C CG1 . VAL   A 1 91  ? 7.295   4.767   -0.754  1.00 88.16 91  A 1 
ATOM   737  C CG2 . VAL   A 1 91  ? 9.143   6.133   -1.697  1.00 88.72 91  A 1 
ATOM   738  N N   . GLU   A 1 92  ? 8.190   5.673   2.734   1.00 86.89 92  A 1 
ATOM   739  C CA  . GLU   A 1 92  ? 7.686   5.142   3.994   1.00 85.27 92  A 1 
ATOM   740  C C   . GLU   A 1 92  ? 6.932   6.204   4.814   1.00 86.23 92  A 1 
ATOM   741  O O   . GLU   A 1 92  ? 5.883   5.921   5.387   1.00 85.24 92  A 1 
ATOM   742  C CB  . GLU   A 1 92  ? 8.880   4.582   4.783   1.00 81.93 92  A 1 
ATOM   743  C CG  . GLU   A 1 92  ? 9.622   3.413   4.098   1.00 76.66 92  A 1 
ATOM   744  C CD  . GLU   A 1 92  ? 10.810  3.782   3.193   1.00 72.78 92  A 1 
ATOM   745  O OE1 . GLU   A 1 92  ? 11.786  2.994   3.162   1.00 67.06 92  A 1 
ATOM   746  O OE2 . GLU   A 1 92  ? 10.758  4.814   2.504   1.00 68.20 92  A 1 
ATOM   747  N N   . GLU   A 1 93  ? 7.433   7.441   4.820   1.00 89.40 93  A 1 
ATOM   748  C CA  . GLU   A 1 93  ? 6.833   8.570   5.538   1.00 89.13 93  A 1 
ATOM   749  C C   . GLU   A 1 93  ? 5.709   9.223   4.720   1.00 91.24 93  A 1 
ATOM   750  O O   . GLU   A 1 93  ? 4.613   9.449   5.234   1.00 90.47 93  A 1 
ATOM   751  C CB  . GLU   A 1 93  ? 7.929   9.583   5.909   1.00 86.00 93  A 1 
ATOM   752  C CG  . GLU   A 1 93  ? 8.919   9.000   6.934   1.00 78.50 93  A 1 
ATOM   753  C CD  . GLU   A 1 93  ? 10.094  9.927   7.296   1.00 73.71 93  A 1 
ATOM   754  O OE1 . GLU   A 1 93  ? 10.894  9.511   8.170   1.00 65.86 93  A 1 
ATOM   755  O OE2 . GLU   A 1 93  ? 10.207  11.028  6.710   1.00 65.80 93  A 1 
ATOM   756  N N   . ILE   A 1 94  ? 5.919   9.446   3.422   1.00 94.16 94  A 1 
ATOM   757  C CA  . ILE   A 1 94  ? 4.930   10.102  2.557   1.00 95.11 94  A 1 
ATOM   758  C C   . ILE   A 1 94  ? 3.682   9.234   2.326   1.00 96.05 94  A 1 
ATOM   759  O O   . ILE   A 1 94  ? 2.609   9.751   2.019   1.00 95.74 94  A 1 
ATOM   760  C CB  . ILE   A 1 94  ? 5.594   10.554  1.239   1.00 93.84 94  A 1 
ATOM   761  C CG1 . ILE   A 1 94  ? 4.950   11.828  0.663   1.00 83.95 94  A 1 
ATOM   762  C CG2 . ILE   A 1 94  ? 5.575   9.452   0.164   1.00 85.34 94  A 1 
ATOM   763  C CD1 . ILE   A 1 94  ? 5.235   13.076  1.475   1.00 79.69 94  A 1 
ATOM   764  N N   . SER   A 1 95  ? 3.786   7.913   2.517   1.00 95.28 95  A 1 
ATOM   765  C CA  . SER   A 1 95  ? 2.651   6.994   2.399   1.00 95.28 95  A 1 
ATOM   766  C C   . SER   A 1 95  ? 1.516   7.312   3.379   1.00 95.83 95  A 1 
ATOM   767  O O   . SER   A 1 95  ? 0.349   7.128   3.033   1.00 95.38 95  A 1 
ATOM   768  C CB  . SER   A 1 95  ? 3.113   5.551   2.602   1.00 94.23 95  A 1 
ATOM   769  O OG  . SER   A 1 95  ? 3.899   5.150   1.501   1.00 87.55 95  A 1 
ATOM   770  N N   . ALA   A 1 96  ? 1.832   7.834   4.566   1.00 95.00 96  A 1 
ATOM   771  C CA  . ALA   A 1 96  ? 0.832   8.245   5.549   1.00 94.58 96  A 1 
ATOM   772  C C   . ALA   A 1 96  ? -0.018  9.422   5.043   1.00 95.45 96  A 1 
ATOM   773  O O   . ALA   A 1 96  ? -1.243  9.408   5.180   1.00 94.95 96  A 1 
ATOM   774  C CB  . ALA   A 1 96  ? 1.545   8.564   6.869   1.00 92.67 96  A 1 
ATOM   775  N N   . VAL   A 1 97  ? 0.593   10.370  4.338   1.00 96.29 97  A 1 
ATOM   776  C CA  . VAL   A 1 97  ? -0.071  11.570  3.798   1.00 96.87 97  A 1 
ATOM   777  C C   . VAL   A 1 97  ? -1.282  11.213  2.929   1.00 97.24 97  A 1 
ATOM   778  O O   . VAL   A 1 97  ? -2.310  11.886  2.973   1.00 96.86 97  A 1 
ATOM   779  C CB  . VAL   A 1 97  ? 0.935   12.420  2.997   1.00 96.80 97  A 1 
ATOM   780  C CG1 . VAL   A 1 97  ? 0.301   13.679  2.408   1.00 95.38 97  A 1 
ATOM   781  C CG2 . VAL   A 1 97  ? 2.115   12.862  3.872   1.00 95.53 97  A 1 
ATOM   782  N N   . PHE   A 1 98  ? -1.217  10.103  2.178   1.00 96.97 98  A 1 
ATOM   783  C CA  . PHE   A 1 98  ? -2.316  9.673   1.311   1.00 97.33 98  A 1 
ATOM   784  C C   . PHE   A 1 98  ? -3.600  9.352   2.088   1.00 97.09 98  A 1 
ATOM   785  O O   . PHE   A 1 98  ? -4.686  9.725   1.652   1.00 96.20 98  A 1 
ATOM   786  C CB  . PHE   A 1 98  ? -1.898  8.438   0.509   1.00 97.56 98  A 1 
ATOM   787  C CG  . PHE   A 1 98  ? -0.963  8.719   -0.644  1.00 97.88 98  A 1 
ATOM   788  C CD1 . PHE   A 1 98  ? -1.464  8.765   -1.960  1.00 96.97 98  A 1 
ATOM   789  C CD2 . PHE   A 1 98  ? 0.405   8.918   -0.421  1.00 96.73 98  A 1 
ATOM   790  C CE1 . PHE   A 1 98  ? -0.598  9.004   -3.033  1.00 96.46 98  A 1 
ATOM   791  C CE2 . PHE   A 1 98  ? 1.273   9.163   -1.493  1.00 96.45 98  A 1 
ATOM   792  C CZ  . PHE   A 1 98  ? 0.774   9.202   -2.803  1.00 97.36 98  A 1 
ATOM   793  N N   . TYR   A 1 99  ? -3.494  8.611   3.205   1.00 96.35 99  A 1 
ATOM   794  C CA  . TYR   A 1 99  ? -4.673  8.223   3.979   1.00 95.51 99  A 1 
ATOM   795  C C   . TYR   A 1 99  ? -5.082  9.283   5.005   1.00 95.22 99  A 1 
ATOM   796  O O   . TYR   A 1 99  ? -6.271  9.391   5.295   1.00 93.75 99  A 1 
ATOM   797  C CB  . TYR   A 1 99  ? -4.501  6.832   4.603   1.00 94.46 99  A 1 
ATOM   798  C CG  . TYR   A 1 99  ? -3.380  6.677   5.608   1.00 94.81 99  A 1 
ATOM   799  C CD1 . TYR   A 1 99  ? -2.230  5.945   5.271   1.00 91.87 99  A 1 
ATOM   800  C CD2 . TYR   A 1 99  ? -3.495  7.234   6.897   1.00 91.75 99  A 1 
ATOM   801  C CE1 . TYR   A 1 99  ? -1.192  5.785   6.198   1.00 90.30 99  A 1 
ATOM   802  C CE2 . TYR   A 1 99  ? -2.454  7.091   7.833   1.00 90.02 99  A 1 
ATOM   803  C CZ  . TYR   A 1 99  ? -1.302  6.367   7.476   1.00 91.62 99  A 1 
ATOM   804  O OH  . TYR   A 1 99  ? -0.281  6.238   8.379   1.00 89.51 99  A 1 
ATOM   805  N N   . GLU   A 1 100 ? -4.149  10.085  5.493   1.00 96.10 100 A 1 
ATOM   806  C CA  . GLU   A 1 100 ? -4.430  11.207  6.391   1.00 95.46 100 A 1 
ATOM   807  C C   . GLU   A 1 100 ? -5.227  12.308  5.683   1.00 95.56 100 A 1 
ATOM   808  O O   . GLU   A 1 100 ? -6.237  12.771  6.202   1.00 94.19 100 A 1 
ATOM   809  C CB  . GLU   A 1 100 ? -3.115  11.770  6.940   1.00 94.31 100 A 1 
ATOM   810  C CG  . GLU   A 1 100 ? -2.459  10.806  7.939   1.00 90.35 100 A 1 
ATOM   811  C CD  . GLU   A 1 100 ? -1.085  11.276  8.431   1.00 86.67 100 A 1 
ATOM   812  O OE1 . GLU   A 1 100 ? -0.557  10.601  9.344   1.00 79.65 100 A 1 
ATOM   813  O OE2 . GLU   A 1 100 ? -0.565  12.278  7.890   1.00 80.39 100 A 1 
ATOM   814  N N   . HIS   A 1 101 ? -4.838  12.671  4.466   1.00 96.85 101 A 1 
ATOM   815  C CA  . HIS   A 1 101 ? -5.538  13.683  3.671   1.00 97.02 101 A 1 
ATOM   816  C C   . HIS   A 1 101 ? -6.677  13.115  2.817   1.00 96.97 101 A 1 
ATOM   817  O O   . HIS   A 1 101 ? -7.417  13.864  2.173   1.00 95.69 101 A 1 
ATOM   818  C CB  . HIS   A 1 101 ? -4.522  14.453  2.819   1.00 97.08 101 A 1 
ATOM   819  C CG  . HIS   A 1 101 ? -3.533  15.237  3.634   1.00 96.72 101 A 1 
ATOM   820  N ND1 . HIS   A 1 101 ? -2.426  14.741  4.286   1.00 82.93 101 A 1 
ATOM   821  C CD2 . HIS   A 1 101 ? -3.578  16.585  3.904   1.00 83.39 101 A 1 
ATOM   822  C CE1 . HIS   A 1 101 ? -1.827  15.753  4.929   1.00 87.53 101 A 1 
ATOM   823  N NE2 . HIS   A 1 101 ? -2.496  16.893  4.711   1.00 89.55 101 A 1 
ATOM   824  N N   . GLY   A 1 102 ? -6.850  11.782  2.782   1.00 96.27 102 A 1 
ATOM   825  C CA  . GLY   A 1 102 ? -7.896  11.139  1.980   1.00 95.98 102 A 1 
ATOM   826  C C   . GLY   A 1 102 ? -7.718  11.312  0.466   1.00 96.64 102 A 1 
ATOM   827  O O   . GLY   A 1 102 ? -8.694  11.190  -0.283  1.00 95.28 102 A 1 
ATOM   828  N N   . ILE   A 1 103 ? -6.483  11.555  0.011   1.00 97.78 103 A 1 
ATOM   829  C CA  . ILE   A 1 103 ? -6.111  11.766  -1.395  1.00 98.10 103 A 1 
ATOM   830  C C   . ILE   A 1 103 ? -5.531  10.495  -2.031  1.00 98.26 103 A 1 
ATOM   831  O O   . ILE   A 1 103 ? -5.148  9.543   -1.346  1.00 98.04 103 A 1 
ATOM   832  C CB  . ILE   A 1 103 ? -5.179  12.997  -1.539  1.00 97.93 103 A 1 
ATOM   833  C CG1 . ILE   A 1 103 ? -3.856  12.814  -0.767  1.00 96.54 103 A 1 
ATOM   834  C CG2 . ILE   A 1 103 ? -5.936  14.267  -1.113  1.00 94.66 103 A 1 
ATOM   835  C CD1 . ILE   A 1 103 ? -2.872  13.993  -0.897  1.00 95.47 103 A 1 
ATOM   836  N N   . GLY   A 1 104 ? -5.486  10.459  -3.362  1.00 97.73 104 A 1 
ATOM   837  C CA  . GLY   A 1 104 ? -4.959  9.325   -4.131  1.00 97.85 104 A 1 
ATOM   838  C C   . GLY   A 1 104 ? -3.712  9.634   -4.955  1.00 98.34 104 A 1 
ATOM   839  O O   . GLY   A 1 104 ? -3.229  8.746   -5.655  1.00 97.83 104 A 1 
ATOM   840  N N   . CYS   A 1 105 ? -3.228  10.876  -4.894  1.00 98.44 105 A 1 
ATOM   841  C CA  . CYS   A 1 105 ? -2.127  11.379  -5.704  1.00 98.56 105 A 1 
ATOM   842  C C   . CYS   A 1 105 ? -1.362  12.474  -4.963  1.00 98.75 105 A 1 
ATOM   843  O O   . CYS   A 1 105 ? -1.978  13.332  -4.335  1.00 98.47 105 A 1 
ATOM   844  C CB  . CYS   A 1 105 ? -2.742  11.907  -7.005  1.00 97.26 105 A 1 
ATOM   845  S SG  . CYS   A 1 105 ? -1.519  12.759  -8.017  1.00 93.93 105 A 1 
ATOM   846  N N   . LEU   A 1 106 ? -0.041  12.458  -5.098  1.00 98.83 106 A 1 
ATOM   847  C CA  . LEU   A 1 106 ? 0.846   13.557  -4.732  1.00 98.86 106 A 1 
ATOM   848  C C   . LEU   A 1 106 ? 1.665   13.957  -5.965  1.00 98.89 106 A 1 
ATOM   849  O O   . LEU   A 1 106 ? 2.479   13.154  -6.432  1.00 98.76 106 A 1 
ATOM   850  C CB  . LEU   A 1 106 ? 1.768   13.142  -3.573  1.00 98.70 106 A 1 
ATOM   851  C CG  . LEU   A 1 106 ? 1.059   12.895  -2.230  1.00 98.03 106 A 1 
ATOM   852  C CD1 . LEU   A 1 106 ? 2.044   12.327  -1.217  1.00 97.08 106 A 1 
ATOM   853  C CD2 . LEU   A 1 106 ? 0.472   14.184  -1.646  1.00 96.91 106 A 1 
ATOM   854  N N   . PRO   A 1 107 ? 1.467   15.163  -6.521  1.00 98.94 107 A 1 
ATOM   855  C CA  . PRO   A 1 107 ? 2.443   15.734  -7.438  1.00 98.93 107 A 1 
ATOM   856  C C   . PRO   A 1 107 ? 3.795   15.869  -6.728  1.00 98.92 107 A 1 
ATOM   857  O O   . PRO   A 1 107 ? 3.844   16.276  -5.564  1.00 98.78 107 A 1 
ATOM   858  C CB  . PRO   A 1 107 ? 1.888   17.097  -7.857  1.00 98.83 107 A 1 
ATOM   859  C CG  . PRO   A 1 107 ? 0.406   17.021  -7.507  1.00 97.70 107 A 1 
ATOM   860  C CD  . PRO   A 1 107 ? 0.380   16.094  -6.300  1.00 98.81 107 A 1 
ATOM   861  N N   . VAL   A 1 108 ? 4.873   15.535  -7.417  1.00 98.84 108 A 1 
ATOM   862  C CA  . VAL   A 1 108 ? 6.236   15.695  -6.903  1.00 98.81 108 A 1 
ATOM   863  C C   . VAL   A 1 108 ? 6.815   16.982  -7.468  1.00 98.79 108 A 1 
ATOM   864  O O   . VAL   A 1 108 ? 6.875   17.158  -8.685  1.00 98.59 108 A 1 
ATOM   865  C CB  . VAL   A 1 108 ? 7.127   14.483  -7.213  1.00 98.66 108 A 1 
ATOM   866  C CG1 . VAL   A 1 108 ? 8.467   14.608  -6.487  1.00 98.18 108 A 1 
ATOM   867  C CG2 . VAL   A 1 108 ? 6.466   13.167  -6.779  1.00 98.18 108 A 1 
ATOM   868  N N   . VAL   A 1 109 ? 7.208   17.881  -6.584  1.00 98.76 109 A 1 
ATOM   869  C CA  . VAL   A 1 109 ? 7.704   19.214  -6.939  1.00 98.65 109 A 1 
ATOM   870  C C   . VAL   A 1 109 ? 9.118   19.421  -6.408  1.00 98.40 109 A 1 
ATOM   871  O O   . VAL   A 1 109 ? 9.434   19.083  -5.272  1.00 97.54 109 A 1 
ATOM   872  C CB  . VAL   A 1 109 ? 6.761   20.343  -6.481  1.00 98.36 109 A 1 
ATOM   873  C CG1 . VAL   A 1 109 ? 5.433   20.291  -7.251  1.00 96.81 109 A 1 
ATOM   874  C CG2 . VAL   A 1 109 ? 6.449   20.318  -4.980  1.00 97.09 109 A 1 
ATOM   875  N N   . HIS   A 1 110 ? 9.978   20.003  -7.257  1.00 98.44 110 A 1 
ATOM   876  C CA  . HIS   A 1 110 ? 11.335  20.401  -6.904  1.00 98.11 110 A 1 
ATOM   877  C C   . HIS   A 1 110 ? 11.622  21.777  -7.500  1.00 97.91 110 A 1 
ATOM   878  O O   . HIS   A 1 110 ? 11.292  22.024  -8.657  1.00 95.88 110 A 1 
ATOM   879  C CB  . HIS   A 1 110 ? 12.331  19.352  -7.394  1.00 97.15 110 A 1 
ATOM   880  C CG  . HIS   A 1 110 ? 13.718  19.575  -6.860  1.00 95.59 110 A 1 
ATOM   881  N ND1 . HIS   A 1 110 ? 14.091  19.553  -5.532  1.00 84.70 110 A 1 
ATOM   882  C CD2 . HIS   A 1 110 ? 14.853  19.825  -7.591  1.00 84.86 110 A 1 
ATOM   883  C CE1 . HIS   A 1 110 ? 15.415  19.775  -5.472  1.00 86.85 110 A 1 
ATOM   884  N NE2 . HIS   A 1 110 ? 15.910  19.942  -6.699  1.00 88.61 110 A 1 
ATOM   885  N N   . HIS   A 1 111 ? 12.190  22.682  -6.706  1.00 97.28 111 A 1 
ATOM   886  C CA  . HIS   A 1 111 ? 12.311  24.098  -7.077  1.00 97.35 111 A 1 
ATOM   887  C C   . HIS   A 1 111 ? 11.002  24.685  -7.644  1.00 97.53 111 A 1 
ATOM   888  O O   . HIS   A 1 111 ? 10.986  25.314  -8.697  1.00 95.02 111 A 1 
ATOM   889  C CB  . HIS   A 1 111 ? 13.516  24.297  -8.007  1.00 96.39 111 A 1 
ATOM   890  C CG  . HIS   A 1 111 ? 14.830  23.899  -7.399  1.00 93.88 111 A 1 
ATOM   891  N ND1 . HIS   A 1 111 ? 15.325  24.318  -6.178  1.00 81.12 111 A 1 
ATOM   892  C CD2 . HIS   A 1 111 ? 15.773  23.069  -7.948  1.00 81.08 111 A 1 
ATOM   893  C CE1 . HIS   A 1 111 ? 16.529  23.750  -6.005  1.00 83.17 111 A 1 
ATOM   894  N NE2 . HIS   A 1 111 ? 16.838  22.996  -7.062  1.00 84.57 111 A 1 
ATOM   895  N N   . GLN   A 1 112 ? 9.886   24.418  -6.941  1.00 97.15 112 A 1 
ATOM   896  C CA  . GLN   A 1 112 ? 8.514   24.816  -7.299  1.00 97.15 112 A 1 
ATOM   897  C C   . GLN   A 1 112 ? 7.957   24.193  -8.597  1.00 97.75 112 A 1 
ATOM   898  O O   . GLN   A 1 112 ? 6.770   24.346  -8.873  1.00 96.08 112 A 1 
ATOM   899  C CB  . GLN   A 1 112 ? 8.370   26.345  -7.289  1.00 95.54 112 A 1 
ATOM   900  C CG  . GLN   A 1 112 ? 8.779   26.982  -5.947  1.00 90.06 112 A 1 
ATOM   901  C CD  . GLN   A 1 112 ? 8.634   28.502  -5.939  1.00 82.55 112 A 1 
ATOM   902  O OE1 . GLN   A 1 112 ? 8.391   29.143  -6.945  1.00 72.81 112 A 1 
ATOM   903  N NE2 . GLN   A 1 112 ? 8.780   29.142  -4.802  1.00 70.18 112 A 1 
ATOM   904  N N   . LYS   A 1 113 ? 8.742   23.431  -9.362  1.00 98.27 113 A 1 
ATOM   905  C CA  . LYS   A 1 113 ? 8.328   22.826  -10.632 1.00 98.47 113 A 1 
ATOM   906  C C   . LYS   A 1 113 ? 7.868   21.386  -10.444 1.00 98.71 113 A 1 
ATOM   907  O O   . LYS   A 1 113 ? 8.496   20.610  -9.728  1.00 98.38 113 A 1 
ATOM   908  C CB  . LYS   A 1 113 ? 9.450   22.928  -11.672 1.00 97.78 113 A 1 
ATOM   909  C CG  . LYS   A 1 113 ? 9.757   24.396  -12.001 1.00 92.85 113 A 1 
ATOM   910  C CD  . LYS   A 1 113 ? 10.756  24.547  -13.147 1.00 88.95 113 A 1 
ATOM   911  C CE  . LYS   A 1 113 ? 10.969  26.049  -13.368 1.00 80.68 113 A 1 
ATOM   912  N NZ  . LYS   A 1 113 ? 11.729  26.358  -14.603 1.00 70.97 113 A 1 
ATOM   913  N N   . LEU   A 1 114 ? 6.799   21.004  -11.152 1.00 98.62 114 A 1 
ATOM   914  C CA  . LEU   A 1 114 ? 6.348   19.622  -11.250 1.00 98.78 114 A 1 
ATOM   915  C C   . LEU   A 1 114 ? 7.389   18.786  -12.004 1.00 98.78 114 A 1 
ATOM   916  O O   . LEU   A 1 114 ? 7.668   19.045  -13.173 1.00 98.53 114 A 1 
ATOM   917  C CB  . LEU   A 1 114 ? 4.985   19.604  -11.954 1.00 98.76 114 A 1 
ATOM   918  C CG  . LEU   A 1 114 ? 4.377   18.198  -12.099 1.00 98.42 114 A 1 
ATOM   919  C CD1 . LEU   A 1 114 ? 3.937   17.632  -10.753 1.00 98.14 114 A 1 
ATOM   920  C CD2 . LEU   A 1 114 ? 3.156   18.262  -13.010 1.00 97.98 114 A 1 
ATOM   921  N N   . ILE   A 1 115 ? 7.916   17.756  -11.343 1.00 98.74 115 A 1 
ATOM   922  C CA  . ILE   A 1 115 ? 8.895   16.823  -11.926 1.00 98.60 115 A 1 
ATOM   923  C C   . ILE   A 1 115 ? 8.418   15.369  -11.959 1.00 98.59 115 A 1 
ATOM   924  O O   . ILE   A 1 115 ? 9.001   14.545  -12.659 1.00 98.09 115 A 1 
ATOM   925  C CB  . ILE   A 1 115 ? 10.257  16.929  -11.211 1.00 98.24 115 A 1 
ATOM   926  C CG1 . ILE   A 1 115 ? 10.169  16.534  -9.717  1.00 95.94 115 A 1 
ATOM   927  C CG2 . ILE   A 1 115 ? 10.852  18.340  -11.389 1.00 94.82 115 A 1 
ATOM   928  C CD1 . ILE   A 1 115 ? 11.540  16.218  -9.113  1.00 94.03 115 A 1 
ATOM   929  N N   . GLY   A 1 116 ? 7.355   15.042  -11.220 1.00 98.76 116 A 1 
ATOM   930  C CA  . GLY   A 1 116 ? 6.817   13.693  -11.158 1.00 98.77 116 A 1 
ATOM   931  C C   . GLY   A 1 116 ? 5.435   13.637  -10.527 1.00 98.87 116 A 1 
ATOM   932  O O   . GLY   A 1 116 ? 4.863   14.646  -10.115 1.00 98.77 116 A 1 
ATOM   933  N N   . ILE   A 1 117 ? 4.885   12.418  -10.466 1.00 98.92 117 A 1 
ATOM   934  C CA  . ILE   A 1 117 ? 3.625   12.135  -9.781  1.00 98.91 117 A 1 
ATOM   935  C C   . ILE   A 1 117 ? 3.715   10.781  -9.091  1.00 98.88 117 A 1 
ATOM   936  O O   . ILE   A 1 117 ? 4.255   9.822   -9.644  1.00 98.69 117 A 1 
ATOM   937  C CB  . ILE   A 1 117 ? 2.440   12.247  -10.765 1.00 98.79 117 A 1 
ATOM   938  C CG1 . ILE   A 1 117 ? 1.099   12.313  -10.008 1.00 97.86 117 A 1 
ATOM   939  C CG2 . ILE   A 1 117 ? 2.430   11.114  -11.807 1.00 98.07 117 A 1 
ATOM   940  C CD1 . ILE   A 1 117 ? -0.072  12.723  -10.918 1.00 96.27 117 A 1 
ATOM   941  N N   . LEU   A 1 118 ? 3.169   10.701  -7.877  1.00 98.84 118 A 1 
ATOM   942  C CA  . LEU   A 1 118 ? 3.078   9.484   -7.085  1.00 98.79 118 A 1 
ATOM   943  C C   . LEU   A 1 118 ? 1.609   9.225   -6.756  1.00 98.81 118 A 1 
ATOM   944  O O   . LEU   A 1 118 ? 0.904   10.114  -6.287  1.00 98.39 118 A 1 
ATOM   945  C CB  . LEU   A 1 118 ? 3.951   9.652   -5.832  1.00 98.34 118 A 1 
ATOM   946  C CG  . LEU   A 1 118 ? 4.086   8.369   -4.995  1.00 95.58 118 A 1 
ATOM   947  C CD1 . LEU   A 1 118 ? 4.912   7.309   -5.723  1.00 91.25 118 A 1 
ATOM   948  C CD2 . LEU   A 1 118 ? 4.774   8.687   -3.673  1.00 91.64 118 A 1 
ATOM   949  N N   . THR   A 1 119 ? 1.135   8.001   -6.992  1.00 98.67 119 A 1 
ATOM   950  C CA  . THR   A 1 119 ? -0.254  7.615   -6.706  1.00 98.48 119 A 1 
ATOM   951  C C   . THR   A 1 119 ? -0.319  6.425   -5.753  1.00 98.29 119 A 1 
ATOM   952  O O   . THR   A 1 119 ? 0.658   5.693   -5.565  1.00 97.77 119 A 1 
ATOM   953  C CB  . THR   A 1 119 ? -1.046  7.309   -7.988  1.00 98.01 119 A 1 
ATOM   954  O OG1 . THR   A 1 119 ? -0.605  6.112   -8.577  1.00 94.91 119 A 1 
ATOM   955  C CG2 . THR   A 1 119 ? -0.978  8.425   -9.029  1.00 94.56 119 A 1 
ATOM   956  N N   . LYS   A 1 120 ? -1.505  6.161   -5.194  1.00 97.96 120 A 1 
ATOM   957  C CA  . LYS   A 1 120 ? -1.750  4.944   -4.404  1.00 97.64 120 A 1 
ATOM   958  C C   . LYS   A 1 120 ? -1.426  3.664   -5.176  1.00 97.39 120 A 1 
ATOM   959  O O   . LYS   A 1 120 ? -1.054  2.676   -4.561  1.00 96.64 120 A 1 
ATOM   960  C CB  . LYS   A 1 120 ? -3.210  4.894   -3.918  1.00 97.04 120 A 1 
ATOM   961  C CG  . LYS   A 1 120 ? -3.490  5.913   -2.806  1.00 95.13 120 A 1 
ATOM   962  C CD  . LYS   A 1 120 ? -4.912  5.790   -2.250  1.00 92.78 120 A 1 
ATOM   963  C CE  . LYS   A 1 120 ? -5.062  6.799   -1.100  1.00 87.69 120 A 1 
ATOM   964  N NZ  . LYS   A 1 120 ? -6.380  6.737   -0.426  1.00 83.43 120 A 1 
ATOM   965  N N   . THR   A 1 121 ? -1.558  3.667   -6.502  1.00 97.44 121 A 1 
ATOM   966  C CA  . THR   A 1 121 ? -1.197  2.514   -7.337  1.00 97.09 121 A 1 
ATOM   967  C C   . THR   A 1 121 ? 0.314   2.293   -7.363  1.00 96.93 121 A 1 
ATOM   968  O O   . THR   A 1 121 ? 0.741   1.148   -7.267  1.00 96.22 121 A 1 
ATOM   969  C CB  . THR   A 1 121 ? -1.760  2.654   -8.756  1.00 96.50 121 A 1 
ATOM   970  O OG1 . THR   A 1 121 ? -3.174  2.621   -8.679  1.00 92.32 121 A 1 
ATOM   971  C CG2 . THR   A 1 121 ? -1.357  1.511   -9.687  1.00 91.38 121 A 1 
ATOM   972  N N   . ASP   A 1 122 ? 1.116   3.355   -7.410  1.00 97.09 122 A 1 
ATOM   973  C CA  . ASP   A 1 122 ? 2.581   3.255   -7.368  1.00 97.03 122 A 1 
ATOM   974  C C   . ASP   A 1 122 ? 3.053   2.723   -6.009  1.00 96.82 122 A 1 
ATOM   975  O O   . ASP   A 1 122 ? 3.899   1.830   -5.955  1.00 96.35 122 A 1 
ATOM   976  C CB  . ASP   A 1 122 ? 3.211   4.619   -7.687  1.00 97.31 122 A 1 
ATOM   977  C CG  . ASP   A 1 122 ? 2.676   5.183   -9.003  1.00 97.22 122 A 1 
ATOM   978  O OD1 . ASP   A 1 122 ? 2.755   4.474   -10.032 1.00 95.74 122 A 1 
ATOM   979  O OD2 . ASP   A 1 122 ? 2.083   6.286   -8.958  1.00 95.53 122 A 1 
ATOM   980  N N   . LEU   A 1 123 ? 2.423   3.170   -4.910  1.00 96.70 123 A 1 
ATOM   981  C CA  . LEU   A 1 123 ? 2.692   2.646   -3.568  1.00 96.54 123 A 1 
ATOM   982  C C   . LEU   A 1 123 ? 2.316   1.163   -3.437  1.00 96.23 123 A 1 
ATOM   983  O O   . LEU   A 1 123 ? 3.092   0.388   -2.889  1.00 95.37 123 A 1 
ATOM   984  C CB  . LEU   A 1 123 ? 1.945   3.475   -2.511  1.00 96.32 123 A 1 
ATOM   985  C CG  . LEU   A 1 123 ? 2.402   4.940   -2.398  1.00 95.37 123 A 1 
ATOM   986  C CD1 . LEU   A 1 123 ? 1.575   5.621   -1.312  1.00 93.62 123 A 1 
ATOM   987  C CD2 . LEU   A 1 123 ? 3.878   5.071   -2.031  1.00 93.10 123 A 1 
ATOM   988  N N   . LEU   A 1 124 ? 1.166   0.743   -3.973  1.00 96.25 124 A 1 
ATOM   989  C CA  . LEU   A 1 124 ? 0.763   -0.669  -3.950  1.00 95.91 124 A 1 
ATOM   990  C C   . LEU   A 1 124 ? 1.692   -1.548  -4.797  1.00 95.36 124 A 1 
ATOM   991  O O   . LEU   A 1 124 ? 2.048   -2.639  -4.366  1.00 94.46 124 A 1 
ATOM   992  C CB  . LEU   A 1 124 ? -0.691  -0.827  -4.411  1.00 95.53 124 A 1 
ATOM   993  C CG  . LEU   A 1 124 ? -1.749  -0.299  -3.427  1.00 92.86 124 A 1 
ATOM   994  C CD1 . LEU   A 1 124 ? -3.135  -0.553  -4.020  1.00 89.74 124 A 1 
ATOM   995  C CD2 . LEU   A 1 124 ? -1.688  -0.973  -2.060  1.00 88.81 124 A 1 
ATOM   996  N N   . ARG   A 1 125 ? 2.127   -1.083  -5.970  1.00 94.79 125 A 1 
ATOM   997  C CA  . ARG   A 1 125 ? 3.132   -1.792  -6.780  1.00 94.02 125 A 1 
ATOM   998  C C   . ARG   A 1 125 ? 4.461   -1.910  -6.037  1.00 93.72 125 A 1 
ATOM   999  O O   . ARG   A 1 125 ? 5.092   -2.961  -6.085  1.00 92.64 125 A 1 
ATOM   1000 C CB  . ARG   A 1 125 ? 3.357   -1.061  -8.109  1.00 93.54 125 A 1 
ATOM   1001 C CG  . ARG   A 1 125 ? 2.198   -1.251  -9.096  1.00 88.22 125 A 1 
ATOM   1002 C CD  . ARG   A 1 125 ? 2.446   -0.383  -10.331 1.00 87.01 125 A 1 
ATOM   1003 N NE  . ARG   A 1 125 ? 1.364   -0.507  -11.328 1.00 82.73 125 A 1 
ATOM   1004 C CZ  . ARG   A 1 125 ? 0.955   0.443   -12.157 1.00 78.99 125 A 1 
ATOM   1005 N NH1 . ARG   A 1 125 ? 1.496   1.631   -12.189 1.00 71.11 125 A 1 
ATOM   1006 N NH2 . ARG   A 1 125 ? -0.021  0.208   -12.982 1.00 73.18 125 A 1 
ATOM   1007 N N   . THR   A 1 126 ? 4.862   -0.853  -5.335  1.00 93.13 126 A 1 
ATOM   1008 C CA  . THR   A 1 126 ? 6.057   -0.871  -4.487  1.00 92.50 126 A 1 
ATOM   1009 C C   . THR   A 1 126 ? 5.894   -1.883  -3.363  1.00 92.27 126 A 1 
ATOM   1010 O O   . THR   A 1 126 ? 6.757   -2.737  -3.213  1.00 91.16 126 A 1 
ATOM   1011 C CB  . THR   A 1 126 ? 6.375   0.525   -3.938  1.00 92.03 126 A 1 
ATOM   1012 O OG1 . THR   A 1 126 ? 6.543   1.410   -5.021  1.00 89.48 126 A 1 
ATOM   1013 C CG2 . THR   A 1 126 ? 7.668   0.551   -3.124  1.00 89.60 126 A 1 
ATOM   1014 N N   . PHE   A 1 127 ? 4.762   -1.874  -2.649  1.00 91.64 127 A 1 
ATOM   1015 C CA  . PHE   A 1 127 ? 4.452   -2.850  -1.602  1.00 90.89 127 A 1 
ATOM   1016 C C   . PHE   A 1 127 ? 4.590   -4.293  -2.103  1.00 90.67 127 A 1 
ATOM   1017 O O   . PHE   A 1 127 ? 5.331   -5.070  -1.507  1.00 90.16 127 A 1 
ATOM   1018 C CB  . PHE   A 1 127 ? 3.050   -2.569  -1.055  1.00 90.13 127 A 1 
ATOM   1019 C CG  . PHE   A 1 127 ? 2.597   -3.575  -0.017  1.00 88.77 127 A 1 
ATOM   1020 C CD1 . PHE   A 1 127 ? 1.682   -4.589  -0.354  1.00 83.24 127 A 1 
ATOM   1021 C CD2 . PHE   A 1 127 ? 3.116   -3.519  1.287   1.00 82.63 127 A 1 
ATOM   1022 C CE1 . PHE   A 1 127 ? 1.285   -5.535  0.609   1.00 80.76 127 A 1 
ATOM   1023 C CE2 . PHE   A 1 127 ? 2.724   -4.463  2.250   1.00 79.57 127 A 1 
ATOM   1024 C CZ  . PHE   A 1 127 ? 1.806   -5.470  1.913   1.00 80.48 127 A 1 
ATOM   1025 N N   . VAL   A 1 128 ? 3.971   -4.632  -3.242  1.00 91.46 128 A 1 
ATOM   1026 C CA  . VAL   A 1 128 ? 4.073   -5.974  -3.847  1.00 90.63 128 A 1 
ATOM   1027 C C   . VAL   A 1 128 ? 5.529   -6.339  -4.153  1.00 89.57 128 A 1 
ATOM   1028 O O   . VAL   A 1 128 ? 5.964   -7.444  -3.829  1.00 88.48 128 A 1 
ATOM   1029 C CB  . VAL   A 1 128 ? 3.200   -6.074  -5.113  1.00 90.23 128 A 1 
ATOM   1030 C CG1 . VAL   A 1 128 ? 3.389   -7.401  -5.854  1.00 86.74 128 A 1 
ATOM   1031 C CG2 . VAL   A 1 128 ? 1.712   -5.967  -4.756  1.00 87.67 128 A 1 
ATOM   1032 N N   . LYS   A 1 129 ? 6.319   -5.411  -4.707  1.00 89.25 129 A 1 
ATOM   1033 C CA  . LYS   A 1 129 ? 7.747   -5.645  -4.970  1.00 87.42 129 A 1 
ATOM   1034 C C   . LYS   A 1 129 ? 8.551   -5.903  -3.693  1.00 86.98 129 A 1 
ATOM   1035 O O   . LYS   A 1 129 ? 9.456   -6.729  -3.711  1.00 84.95 129 A 1 
ATOM   1036 C CB  . LYS   A 1 129 ? 8.356   -4.464  -5.730  1.00 85.69 129 A 1 
ATOM   1037 C CG  . LYS   A 1 129 ? 7.963   -4.450  -7.215  1.00 78.37 129 A 1 
ATOM   1038 C CD  . LYS   A 1 129 ? 8.672   -3.284  -7.911  1.00 74.46 129 A 1 
ATOM   1039 C CE  . LYS   A 1 129 ? 8.394   -3.301  -9.415  1.00 64.98 129 A 1 
ATOM   1040 N NZ  . LYS   A 1 129 ? 9.223   -2.286  -10.120 1.00 58.04 129 A 1 
ATOM   1041 N N   . LEU   A 1 130 ? 8.237   -5.211  -2.589  1.00 86.25 130 A 1 
ATOM   1042 C CA  . LEU   A 1 130 ? 8.942   -5.384  -1.313  1.00 85.11 130 A 1 
ATOM   1043 C C   . LEU   A 1 130 ? 8.692   -6.757  -0.686  1.00 84.59 130 A 1 
ATOM   1044 O O   . LEU   A 1 130 ? 9.575   -7.306  -0.034  1.00 81.70 130 A 1 
ATOM   1045 C CB  . LEU   A 1 130 ? 8.532   -4.286  -0.313  1.00 83.51 130 A 1 
ATOM   1046 C CG  . LEU   A 1 130 ? 8.873   -2.844  -0.727  1.00 79.80 130 A 1 
ATOM   1047 C CD1 . LEU   A 1 130 ? 8.653   -1.908  0.457   1.00 74.25 130 A 1 
ATOM   1048 C CD2 . LEU   A 1 130 ? 10.290  -2.702  -1.254  1.00 73.84 130 A 1 
ATOM   1049 N N   . THR   A 1 131 ? 7.510   -7.330  -0.906  1.00 85.09 131 A 1 
ATOM   1050 C CA  . THR   A 1 131 ? 7.162   -8.658  -0.383  1.00 82.03 131 A 1 
ATOM   1051 C C   . THR   A 1 131 ? 7.810   -9.794  -1.172  1.00 80.95 131 A 1 
ATOM   1052 O O   . THR   A 1 131 ? 7.851   -10.930 -0.702  1.00 77.54 131 A 1 
ATOM   1053 C CB  . THR   A 1 131 ? 5.648   -8.864  -0.369  1.00 81.25 131 A 1 
ATOM   1054 O OG1 . THR   A 1 131 ? 5.139   -8.922  -1.684  1.00 77.78 131 A 1 
ATOM   1055 C CG2 . THR   A 1 131 ? 4.911   -7.769  0.401   1.00 77.06 131 A 1 
ATOM   1056 N N   . GLY   A 1 132 ? 8.299   -9.506  -2.381  1.00 80.32 132 A 1 
ATOM   1057 C CA  . GLY   A 1 132 ? 8.792   -10.525 -3.306  1.00 78.02 132 A 1 
ATOM   1058 C C   . GLY   A 1 132 ? 7.693   -11.426 -3.878  1.00 79.56 132 A 1 
ATOM   1059 O O   . GLY   A 1 132 ? 8.017   -12.456 -4.466  1.00 75.88 132 A 1 
ATOM   1060 N N   . ALA   A 1 133 ? 6.410   -11.067 -3.723  1.00 77.95 133 A 1 
ATOM   1061 C CA  . ALA   A 1 133 ? 5.284   -11.873 -4.217  1.00 75.79 133 A 1 
ATOM   1062 C C   . ALA   A 1 133 ? 5.256   -12.003 -5.750  1.00 76.56 133 A 1 
ATOM   1063 O O   . ALA   A 1 133 ? 4.731   -12.980 -6.278  1.00 73.41 133 A 1 
ATOM   1064 C CB  . ALA   A 1 133 ? 3.978   -11.277 -3.684  1.00 72.47 133 A 1 
ATOM   1065 N N   . ASP   A 1 134 ? 5.889   -11.068 -6.446  1.00 77.87 134 A 1 
ATOM   1066 C CA  . ASP   A 1 134 ? 6.103   -11.069 -7.895  1.00 75.49 134 A 1 
ATOM   1067 C C   . ASP   A 1 134 ? 7.154   -12.088 -8.375  1.00 76.72 134 A 1 
ATOM   1068 O O   . ASP   A 1 134 ? 7.346   -12.269 -9.578  1.00 73.64 134 A 1 
ATOM   1069 C CB  . ASP   A 1 134 ? 6.477   -9.640  -8.325  1.00 71.74 134 A 1 
ATOM   1070 C CG  . ASP   A 1 134 ? 7.829   -9.142  -7.769  1.00 67.43 134 A 1 
ATOM   1071 O OD1 . ASP   A 1 134 ? 8.141   -9.415  -6.592  1.00 60.95 134 A 1 
ATOM   1072 O OD2 . ASP   A 1 134 ? 8.557   -8.465  -8.532  1.00 63.13 134 A 1 
ATOM   1073 N N   . GLN   A 1 135 ? 7.837   -12.781 -7.456  1.00 80.24 135 A 1 
ATOM   1074 C CA  . GLN   A 1 135 ? 8.868   -13.768 -7.761  1.00 79.29 135 A 1 
ATOM   1075 C C   . GLN   A 1 135 ? 8.443   -15.178 -7.333  1.00 80.44 135 A 1 
ATOM   1076 O O   . GLN   A 1 135 ? 7.832   -15.357 -6.275  1.00 78.04 135 A 1 
ATOM   1077 C CB  . GLN   A 1 135 ? 10.186  -13.372 -7.085  1.00 76.35 135 A 1 
ATOM   1078 C CG  . GLN   A 1 135 ? 10.769  -12.072 -7.664  1.00 72.13 135 A 1 
ATOM   1079 C CD  . GLN   A 1 135 ? 11.985  -11.625 -6.862  1.00 69.78 135 A 1 
ATOM   1080 O OE1 . GLN   A 1 135 ? 13.041  -12.247 -6.868  1.00 62.90 135 A 1 
ATOM   1081 N NE2 . GLN   A 1 135 ? 11.861  -10.546 -6.125  1.00 60.48 135 A 1 
ATOM   1082 N N   . PRO   A 1 136 ? 8.807   -16.231 -8.104  1.00 79.82 136 A 1 
ATOM   1083 C CA  . PRO   A 1 136 ? 8.566   -17.605 -7.690  1.00 78.63 136 A 1 
ATOM   1084 C C   . PRO   A 1 136 ? 9.421   -17.954 -6.466  1.00 78.69 136 A 1 
ATOM   1085 O O   . PRO   A 1 136 ? 10.639  -17.732 -6.443  1.00 74.14 136 A 1 
ATOM   1086 C CB  . PRO   A 1 136 ? 8.894   -18.466 -8.914  1.00 75.98 136 A 1 
ATOM   1087 C CG  . PRO   A 1 136 ? 9.936   -17.628 -9.661  1.00 74.15 136 A 1 
ATOM   1088 C CD  . PRO   A 1 136 ? 9.508   -16.191 -9.373  1.00 77.50 136 A 1 
ATOM   1089 N N   . GLY   A 1 137 ? 8.791   -18.548 -5.461  1.00 84.00 137 A 1 
ATOM   1090 C CA  . GLY   A 1 137 ? 9.435   -18.934 -4.215  1.00 83.69 137 A 1 
ATOM   1091 C C   . GLY   A 1 137 ? 8.439   -19.476 -3.198  1.00 85.16 137 A 1 
ATOM   1092 O O   . GLY   A 1 137 ? 7.259   -19.661 -3.496  1.00 81.62 137 A 1 
ATOM   1093 N N   . SER   A 1 138 ? 8.931   -19.728 -1.987  1.00 84.81 138 A 1 
ATOM   1094 C CA  . SER   A 1 138 ? 8.104   -20.149 -0.857  1.00 85.84 138 A 1 
ATOM   1095 C C   . SER   A 1 138 ? 8.112   -19.074 0.220   1.00 87.49 138 A 1 
ATOM   1096 O O   . SER   A 1 138 ? 9.167   -18.527 0.540   1.00 86.16 138 A 1 
ATOM   1097 C CB  . SER   A 1 138 ? 8.596   -21.479 -0.288  1.00 83.98 138 A 1 
ATOM   1098 O OG  . SER   A 1 138 ? 8.559   -22.486 -1.291  1.00 78.60 138 A 1 
ATOM   1099 N N   . GLN   A 1 139 ? 6.945   -18.789 0.792   1.00 81.71 139 A 1 
ATOM   1100 C CA  . GLN   A 1 139 ? 6.803   -17.886 1.929   1.00 82.10 139 A 1 
ATOM   1101 C C   . GLN   A 1 139 ? 6.882   -18.681 3.234   1.00 83.51 139 A 1 
ATOM   1102 O O   . GLN   A 1 139 ? 6.265   -19.737 3.362   1.00 82.88 139 A 1 
ATOM   1103 C CB  . GLN   A 1 139 ? 5.506   -17.086 1.786   1.00 79.62 139 A 1 
ATOM   1104 C CG  . GLN   A 1 139 ? 5.368   -15.995 2.860   1.00 75.49 139 A 1 
ATOM   1105 C CD  . GLN   A 1 139 ? 4.319   -14.951 2.499   1.00 74.09 139 A 1 
ATOM   1106 O OE1 . GLN   A 1 139 ? 4.126   -14.613 1.343   1.00 66.40 139 A 1 
ATOM   1107 N NE2 . GLN   A 1 139 ? 3.633   -14.387 3.463   1.00 65.13 139 A 1 
ATOM   1108 N N   . ILE   A 1 140 ? 7.663   -18.177 4.184   1.00 87.73 140 A 1 
ATOM   1109 C CA  . ILE   A 1 140 ? 7.854   -18.784 5.503   1.00 88.94 140 A 1 
ATOM   1110 C C   . ILE   A 1 140 ? 7.710   -17.684 6.547   1.00 89.59 140 A 1 
ATOM   1111 O O   . ILE   A 1 140 ? 8.416   -16.679 6.490   1.00 88.77 140 A 1 
ATOM   1112 C CB  . ILE   A 1 140 ? 9.229   -19.484 5.596   1.00 88.50 140 A 1 
ATOM   1113 C CG1 . ILE   A 1 140 ? 9.346   -20.590 4.517   1.00 84.05 140 A 1 
ATOM   1114 C CG2 . ILE   A 1 140 ? 9.445   -20.074 7.003   1.00 82.63 140 A 1 
ATOM   1115 C CD1 . ILE   A 1 140 ? 10.725  -21.234 4.423   1.00 74.63 140 A 1 
ATOM   1116 N N   . GLU   A 1 141 ? 6.812   -17.878 7.509   1.00 87.19 141 A 1 
ATOM   1117 C CA  . GLU   A 1 141 ? 6.568   -16.934 8.593   1.00 87.20 141 A 1 
ATOM   1118 C C   . GLU   A 1 141 ? 6.964   -17.561 9.928   1.00 87.88 141 A 1 
ATOM   1119 O O   . GLU   A 1 141 ? 6.566   -18.681 10.248  1.00 87.14 141 A 1 
ATOM   1120 C CB  . GLU   A 1 141 ? 5.116   -16.429 8.622   1.00 85.35 141 A 1 
ATOM   1121 C CG  . GLU   A 1 141 ? 4.571   -15.950 7.269   1.00 81.62 141 A 1 
ATOM   1122 C CD  . GLU   A 1 141 ? 3.282   -15.114 7.358   1.00 82.21 141 A 1 
ATOM   1123 O OE1 . GLU   A 1 141 ? 2.793   -14.668 6.292   1.00 74.30 141 A 1 
ATOM   1124 O OE2 . GLU   A 1 141 ? 2.786   -14.858 8.480   1.00 75.79 141 A 1 
ATOM   1125 N N   . ILE   A 1 142 ? 7.753   -16.827 10.710  1.00 90.91 142 A 1 
ATOM   1126 C CA  . ILE   A 1 142 ? 8.336   -17.304 11.963  1.00 91.56 142 A 1 
ATOM   1127 C C   . ILE   A 1 142 ? 8.011   -16.308 13.070  1.00 91.54 142 A 1 
ATOM   1128 O O   . ILE   A 1 142 ? 8.362   -15.130 12.989  1.00 90.63 142 A 1 
ATOM   1129 C CB  . ILE   A 1 142 ? 9.857   -17.521 11.815  1.00 91.80 142 A 1 
ATOM   1130 C CG1 . ILE   A 1 142 ? 10.181  -18.483 10.642  1.00 87.95 142 A 1 
ATOM   1131 C CG2 . ILE   A 1 142 ? 10.445  -18.075 13.125  1.00 87.20 142 A 1 
ATOM   1132 C CD1 . ILE   A 1 142 ? 11.625  -18.380 10.159  1.00 80.54 142 A 1 
ATOM   1133 N N   . LYS   A 1 143 ? 7.354   -16.783 14.127  1.00 89.83 143 A 1 
ATOM   1134 C CA  . LYS   A 1 143 ? 7.057   -15.983 15.312  1.00 88.93 143 A 1 
ATOM   1135 C C   . LYS   A 1 143 ? 8.325   -15.805 16.142  1.00 89.17 143 A 1 
ATOM   1136 O O   . LYS   A 1 143 ? 8.972   -16.790 16.487  1.00 87.47 143 A 1 
ATOM   1137 C CB  . LYS   A 1 143 ? 5.908   -16.647 16.090  1.00 86.29 143 A 1 
ATOM   1138 C CG  . LYS   A 1 143 ? 5.385   -15.752 17.217  1.00 75.94 143 A 1 
ATOM   1139 C CD  . LYS   A 1 143 ? 4.193   -16.416 17.925  1.00 74.37 143 A 1 
ATOM   1140 C CE  . LYS   A 1 143 ? 3.718   -15.500 19.053  1.00 63.99 143 A 1 
ATOM   1141 N NZ  . LYS   A 1 143 ? 2.517   -16.013 19.759  1.00 58.79 143 A 1 
ATOM   1142 N N   . VAL   A 1 144 ? 8.668   -14.558 16.478  1.00 90.65 144 A 1 
ATOM   1143 C CA  . VAL   A 1 144 ? 9.916   -14.222 17.175  1.00 90.60 144 A 1 
ATOM   1144 C C   . VAL   A 1 144 ? 9.677   -13.224 18.309  1.00 90.22 144 A 1 
ATOM   1145 O O   . VAL   A 1 144 ? 8.808   -12.355 18.221  1.00 88.21 144 A 1 
ATOM   1146 C CB  . VAL   A 1 144 ? 10.988  -13.695 16.199  1.00 89.23 144 A 1 
ATOM   1147 C CG1 . VAL   A 1 144 ? 11.265  -14.694 15.073  1.00 82.76 144 A 1 
ATOM   1148 C CG2 . VAL   A 1 144 ? 10.639  -12.341 15.565  1.00 83.47 144 A 1 
ATOM   1149 N N   . ASN   A 1 145 ? 10.497  -13.327 19.366  1.00 90.04 145 A 1 
ATOM   1150 C CA  . ASN   A 1 145 ? 10.497  -12.381 20.490  1.00 88.86 145 A 1 
ATOM   1151 C C   . ASN   A 1 145 ? 11.615  -11.337 20.350  1.00 89.19 145 A 1 
ATOM   1152 O O   . ASN   A 1 145 ? 11.470  -10.197 20.771  1.00 83.78 145 A 1 
ATOM   1153 C CB  . ASN   A 1 145 ? 10.651  -13.171 21.797  1.00 85.55 145 A 1 
ATOM   1154 C CG  . ASN   A 1 145 ? 9.502   -14.133 22.071  1.00 78.98 145 A 1 
ATOM   1155 O OD1 . ASN   A 1 145 ? 8.412   -14.033 21.556  1.00 67.67 145 A 1 
ATOM   1156 N ND2 . ASN   A 1 145 ? 9.733   -15.117 22.913  1.00 68.54 145 A 1 
ATOM   1157 N N   . ASP   A 1 146 ? 12.734  -11.730 19.737  1.00 87.55 146 A 1 
ATOM   1158 C CA  . ASP   A 1 146 ? 13.881  -10.870 19.449  1.00 88.21 146 A 1 
ATOM   1159 C C   . ASP   A 1 146 ? 14.184  -10.919 17.948  1.00 88.70 146 A 1 
ATOM   1160 O O   . ASP   A 1 146 ? 14.746  -11.887 17.435  1.00 86.10 146 A 1 
ATOM   1161 C CB  . ASP   A 1 146 ? 15.084  -11.300 20.302  1.00 85.27 146 A 1 
ATOM   1162 C CG  . ASP   A 1 146 ? 16.274  -10.333 20.185  1.00 84.09 146 A 1 
ATOM   1163 O OD1 . ASP   A 1 146 ? 16.383  -9.622  19.157  1.00 78.92 146 A 1 
ATOM   1164 O OD2 . ASP   A 1 146 ? 17.071  -10.298 21.145  1.00 78.11 146 A 1 
ATOM   1165 N N   . ILE   A 1 147 ? 13.804  -9.853  17.245  1.00 86.21 147 A 1 
ATOM   1166 C CA  . ILE   A 1 147 ? 14.006  -9.733  15.796  1.00 85.11 147 A 1 
ATOM   1167 C C   . ILE   A 1 147 ? 15.487  -9.862  15.450  1.00 86.92 147 A 1 
ATOM   1168 O O   . ILE   A 1 147 ? 15.832  -10.593 14.533  1.00 86.15 147 A 1 
ATOM   1169 C CB  . ILE   A 1 147 ? 13.448  -8.387  15.276  1.00 83.35 147 A 1 
ATOM   1170 C CG1 . ILE   A 1 147 ? 11.918  -8.312  15.467  1.00 78.35 147 A 1 
ATOM   1171 C CG2 . ILE   A 1 147 ? 13.806  -8.169  13.791  1.00 78.44 147 A 1 
ATOM   1172 C CD1 . ILE   A 1 147 ? 11.367  -6.888  15.322  1.00 72.58 147 A 1 
ATOM   1173 N N   . THR   A 1 148 ? 16.363  -9.166  16.181  1.00 87.44 148 A 1 
ATOM   1174 C CA  . THR   A 1 148 ? 17.793  -9.086  15.859  1.00 86.53 148 A 1 
ATOM   1175 C C   . THR   A 1 148 ? 18.452  -10.456 15.961  1.00 87.14 148 A 1 
ATOM   1176 O O   . THR   A 1 148 ? 19.094  -10.901 15.016  1.00 85.56 148 A 1 
ATOM   1177 C CB  . THR   A 1 148 ? 18.510  -8.097  16.788  1.00 84.82 148 A 1 
ATOM   1178 O OG1 . THR   A 1 148 ? 17.800  -6.879  16.835  1.00 80.21 148 A 1 
ATOM   1179 C CG2 . THR   A 1 148 ? 19.925  -7.783  16.313  1.00 79.63 148 A 1 
ATOM   1180 N N   . LYS   A 1 149 ? 18.226  -11.152 17.085  1.00 88.49 149 A 1 
ATOM   1181 C CA  . LYS   A 1 149 ? 18.746  -12.496 17.320  1.00 88.60 149 A 1 
ATOM   1182 C C   . LYS   A 1 149 ? 18.202  -13.495 16.300  1.00 89.05 149 A 1 
ATOM   1183 O O   . LYS   A 1 149 ? 18.973  -14.185 15.641  1.00 88.22 149 A 1 
ATOM   1184 C CB  . LYS   A 1 149 ? 18.415  -12.911 18.763  1.00 87.50 149 A 1 
ATOM   1185 C CG  . LYS   A 1 149 ? 18.948  -14.312 19.063  1.00 83.16 149 A 1 
ATOM   1186 C CD  . LYS   A 1 149 ? 18.662  -14.751 20.502  1.00 79.55 149 A 1 
ATOM   1187 C CE  . LYS   A 1 149 ? 19.131  -16.204 20.590  1.00 71.34 149 A 1 
ATOM   1188 N NZ  . LYS   A 1 149 ? 18.844  -16.830 21.898  1.00 63.40 149 A 1 
ATOM   1189 N N   . SER   A 1 150 ? 16.886  -13.546 16.136  1.00 90.76 150 A 1 
ATOM   1190 C CA  . SER   A 1 150 ? 16.253  -14.498 15.218  1.00 90.63 150 A 1 
ATOM   1191 C C   . SER   A 1 150 ? 16.639  -14.233 13.765  1.00 91.34 150 A 1 
ATOM   1192 O O   . SER   A 1 150 ? 16.850  -15.176 13.014  1.00 90.30 150 A 1 
ATOM   1193 C CB  . SER   A 1 150 ? 14.736  -14.463 15.368  1.00 89.84 150 A 1 
ATOM   1194 O OG  . SER   A 1 150 ? 14.369  -14.798 16.696  1.00 83.51 150 A 1 
ATOM   1195 N N   . LEU   A 1 151 ? 16.791  -12.972 13.357  1.00 89.71 151 A 1 
ATOM   1196 C CA  . LEU   A 1 151 ? 17.233  -12.619 12.012  1.00 89.40 151 A 1 
ATOM   1197 C C   . LEU   A 1 151 ? 18.662  -13.112 11.753  1.00 89.88 151 A 1 
ATOM   1198 O O   . LEU   A 1 151 ? 18.915  -13.675 10.693  1.00 88.60 151 A 1 
ATOM   1199 C CB  . LEU   A 1 151 ? 17.104  -11.098 11.824  1.00 88.11 151 A 1 
ATOM   1200 C CG  . LEU   A 1 151 ? 17.222  -10.645 10.360  1.00 82.72 151 A 1 
ATOM   1201 C CD1 . LEU   A 1 151 ? 15.999  -11.054 9.546   1.00 78.83 151 A 1 
ATOM   1202 C CD2 . LEU   A 1 151 ? 17.335  -9.123  10.299  1.00 78.44 151 A 1 
ATOM   1203 N N   . ALA   A 1 152 ? 19.568  -12.956 12.728  1.00 90.45 152 A 1 
ATOM   1204 C CA  . ALA   A 1 152 ? 20.937  -13.460 12.629  1.00 89.83 152 A 1 
ATOM   1205 C C   . ALA   A 1 152 ? 20.965  -14.993 12.508  1.00 90.37 152 A 1 
ATOM   1206 O O   . ALA   A 1 152 ? 21.550  -15.527 11.566  1.00 89.45 152 A 1 
ATOM   1207 C CB  . ALA   A 1 152 ? 21.746  -12.961 13.836  1.00 88.82 152 A 1 
ATOM   1208 N N   . GLU   A 1 153 ? 20.268  -15.696 13.400  1.00 90.43 153 A 1 
ATOM   1209 C CA  . GLU   A 1 153 ? 20.217  -17.163 13.412  1.00 89.97 153 A 1 
ATOM   1210 C C   . GLU   A 1 153 ? 19.594  -17.733 12.126  1.00 90.02 153 A 1 
ATOM   1211 O O   . GLU   A 1 153 ? 20.158  -18.628 11.497  1.00 88.38 153 A 1 
ATOM   1212 C CB  . GLU   A 1 153 ? 19.434  -17.642 14.648  1.00 88.71 153 A 1 
ATOM   1213 C CG  . GLU   A 1 153 ? 20.187  -17.420 15.975  1.00 80.61 153 A 1 
ATOM   1214 C CD  . GLU   A 1 153 ? 19.365  -17.778 17.228  1.00 78.51 153 A 1 
ATOM   1215 O OE1 . GLU   A 1 153 ? 19.923  -17.700 18.349  1.00 71.50 153 A 1 
ATOM   1216 O OE2 . GLU   A 1 153 ? 18.160  -18.096 17.110  1.00 74.32 153 A 1 
ATOM   1217 N N   . ILE   A 1 154 ? 18.458  -17.188 11.687  1.00 91.93 154 A 1 
ATOM   1218 C CA  . ILE   A 1 154 ? 17.735  -17.702 10.515  1.00 91.86 154 A 1 
ATOM   1219 C C   . ILE   A 1 154 ? 18.484  -17.397 9.214   1.00 91.92 154 A 1 
ATOM   1220 O O   . ILE   A 1 154 ? 18.560  -18.254 8.337   1.00 90.65 154 A 1 
ATOM   1221 C CB  . ILE   A 1 154 ? 16.294  -17.154 10.485  1.00 91.56 154 A 1 
ATOM   1222 C CG1 . ILE   A 1 154 ? 15.487  -17.662 11.701  1.00 89.53 154 A 1 
ATOM   1223 C CG2 . ILE   A 1 154 ? 15.572  -17.563 9.190   1.00 90.03 154 A 1 
ATOM   1224 C CD1 . ILE   A 1 154 ? 14.203  -16.869 11.953  1.00 85.01 154 A 1 
ATOM   1225 N N   . SER   A 1 155 ? 19.054  -16.198 9.071   1.00 92.41 155 A 1 
ATOM   1226 C CA  . SER   A 1 155 ? 19.815  -15.847 7.865   1.00 91.39 155 A 1 
ATOM   1227 C C   . SER   A 1 155 ? 21.124  -16.635 7.756   1.00 91.32 155 A 1 
ATOM   1228 O O   . SER   A 1 155 ? 21.465  -17.080 6.661   1.00 89.83 155 A 1 
ATOM   1229 C CB  . SER   A 1 155 ? 20.061  -14.341 7.782   1.00 90.10 155 A 1 
ATOM   1230 O OG  . SER   A 1 155 ? 20.750  -13.862 8.906   1.00 81.11 155 A 1 
ATOM   1231 N N   . SER   A 1 156 ? 21.793  -16.906 8.879   1.00 91.11 156 A 1 
ATOM   1232 C CA  . SER   A 1 156 ? 22.948  -17.811 8.923   1.00 90.32 156 A 1 
ATOM   1233 C C   . SER   A 1 156 ? 22.550  -19.236 8.522   1.00 90.28 156 A 1 
ATOM   1234 O O   . SER   A 1 156 ? 23.179  -19.827 7.651   1.00 88.79 156 A 1 
ATOM   1235 C CB  . SER   A 1 156 ? 23.567  -17.800 10.323  1.00 89.76 156 A 1 
ATOM   1236 O OG  . SER   A 1 156 ? 24.812  -18.465 10.301  1.00 76.29 156 A 1 
ATOM   1237 N N   . LEU   A 1 157 ? 21.432  -19.750 9.044   1.00 91.84 157 A 1 
ATOM   1238 C CA  . LEU   A 1 157 ? 20.894  -21.057 8.652   1.00 91.08 157 A 1 
ATOM   1239 C C   . LEU   A 1 157 ? 20.559  -21.120 7.153   1.00 91.02 157 A 1 
ATOM   1240 O O   . LEU   A 1 157 ? 20.828  -22.127 6.500   1.00 89.47 157 A 1 
ATOM   1241 C CB  . LEU   A 1 157 ? 19.661  -21.354 9.519   1.00 90.30 157 A 1 
ATOM   1242 C CG  . LEU   A 1 157 ? 19.061  -22.757 9.299   1.00 84.56 157 A 1 
ATOM   1243 C CD1 . LEU   A 1 157 ? 19.997  -23.855 9.795   1.00 78.75 157 A 1 
ATOM   1244 C CD2 . LEU   A 1 157 ? 17.740  -22.875 10.054  1.00 78.82 157 A 1 
ATOM   1245 N N   . CYS   A 1 158 ? 20.003  -20.040 6.582   1.00 92.44 158 A 1 
ATOM   1246 C CA  . CYS   A 1 158 ? 19.778  -19.945 5.138   1.00 91.51 158 A 1 
ATOM   1247 C C   . CYS   A 1 158 ? 21.091  -20.026 4.350   1.00 91.18 158 A 1 
ATOM   1248 O O   . CYS   A 1 158 ? 21.138  -20.679 3.312   1.00 89.85 158 A 1 
ATOM   1249 C CB  . CYS   A 1 158 ? 19.067  -18.628 4.803   1.00 90.74 158 A 1 
ATOM   1250 S SG  . CYS   A 1 158 ? 17.329  -18.673 5.303   1.00 88.26 158 A 1 
ATOM   1251 N N   . GLN   A 1 159 ? 22.144  -19.373 4.844   1.00 90.89 159 A 1 
ATOM   1252 C CA  . GLN   A 1 159 ? 23.460  -19.397 4.211   1.00 90.03 159 A 1 
ATOM   1253 C C   . GLN   A 1 159 ? 24.060  -20.812 4.238   1.00 89.92 159 A 1 
ATOM   1254 O O   . GLN   A 1 159 ? 24.467  -21.321 3.193   1.00 87.59 159 A 1 
ATOM   1255 C CB  . GLN   A 1 159 ? 24.353  -18.355 4.901   1.00 88.40 159 A 1 
ATOM   1256 C CG  . GLN   A 1 159 ? 25.589  -18.025 4.058   1.00 81.54 159 A 1 
ATOM   1257 C CD  . GLN   A 1 159 ? 26.479  -16.949 4.687   1.00 80.09 159 A 1 
ATOM   1258 O OE1 . GLN   A 1 159 ? 26.204  -16.360 5.712   1.00 70.45 159 A 1 
ATOM   1259 N NE2 . GLN   A 1 159 ? 27.602  -16.643 4.081   1.00 68.76 159 A 1 
ATOM   1260 N N   . ASP   A 1 160 ? 24.019  -21.483 5.394   1.00 90.91 160 A 1 
ATOM   1261 C CA  . ASP   A 1 160 ? 24.534  -22.848 5.577   1.00 90.11 160 A 1 
ATOM   1262 C C   . ASP   A 1 160 ? 23.803  -23.873 4.697   1.00 89.76 160 A 1 
ATOM   1263 O O   . ASP   A 1 160 ? 24.416  -24.767 4.110   1.00 87.30 160 A 1 
ATOM   1264 C CB  . ASP   A 1 160 ? 24.390  -23.254 7.052   1.00 89.02 160 A 1 
ATOM   1265 C CG  . ASP   A 1 160 ? 25.265  -22.446 8.016   1.00 84.37 160 A 1 
ATOM   1266 O OD1 . ASP   A 1 160 ? 26.289  -21.891 7.565   1.00 78.80 160 A 1 
ATOM   1267 O OD2 . ASP   A 1 160 ? 24.906  -22.425 9.215   1.00 78.45 160 A 1 
ATOM   1268 N N   . LEU   A 1 161 ? 22.483  -23.720 4.553   1.00 90.07 161 A 1 
ATOM   1269 C CA  . LEU   A 1 161 ? 21.640  -24.594 3.728   1.00 88.66 161 A 1 
ATOM   1270 C C   . LEU   A 1 161 ? 21.573  -24.171 2.251   1.00 88.57 161 A 1 
ATOM   1271 O O   . LEU   A 1 161 ? 20.844  -24.790 1.475   1.00 85.62 161 A 1 
ATOM   1272 C CB  . LEU   A 1 161 ? 20.240  -24.679 4.353   1.00 87.77 161 A 1 
ATOM   1273 C CG  . LEU   A 1 161 ? 20.197  -25.310 5.758   1.00 85.61 161 A 1 
ATOM   1274 C CD1 . LEU   A 1 161 ? 18.760  -25.254 6.269   1.00 79.84 161 A 1 
ATOM   1275 C CD2 . LEU   A 1 161 ? 20.641  -26.769 5.757   1.00 79.73 161 A 1 
ATOM   1276 N N   . GLN   A 1 162 ? 22.292  -23.114 1.851   1.00 88.86 162 A 1 
ATOM   1277 C CA  . GLN   A 1 162 ? 22.237  -22.509 0.512   1.00 88.96 162 A 1 
ATOM   1278 C C   . GLN   A 1 162 ? 20.811  -22.124 0.072   1.00 89.03 162 A 1 
ATOM   1279 O O   . GLN   A 1 162 ? 20.461  -22.171 -1.112  1.00 85.52 162 A 1 
ATOM   1280 C CB  . GLN   A 1 162 ? 22.991  -23.361 -0.521  1.00 87.26 162 A 1 
ATOM   1281 C CG  . GLN   A 1 162 ? 24.465  -23.585 -0.132  1.00 83.01 162 A 1 
ATOM   1282 C CD  . GLN   A 1 162 ? 25.317  -24.073 -1.301  1.00 76.77 162 A 1 
ATOM   1283 O OE1 . GLN   A 1 162 ? 24.855  -24.396 -2.385  1.00 68.28 162 A 1 
ATOM   1284 N NE2 . GLN   A 1 162 ? 26.621  -24.113 -1.131  1.00 66.30 162 A 1 
ATOM   1285 N N   . VAL   A 1 163 ? 19.973  -21.704 1.013   1.00 90.47 163 A 1 
ATOM   1286 C CA  . VAL   A 1 163 ? 18.625  -21.192 0.750   1.00 90.46 163 A 1 
ATOM   1287 C C   . VAL   A 1 163 ? 18.721  -19.697 0.483   1.00 90.99 163 A 1 
ATOM   1288 O O   . VAL   A 1 163 ? 18.974  -18.900 1.383   1.00 89.49 163 A 1 
ATOM   1289 C CB  . VAL   A 1 163 ? 17.671  -21.508 1.912   1.00 88.98 163 A 1 
ATOM   1290 C CG1 . VAL   A 1 163 ? 16.279  -20.925 1.648   1.00 83.78 163 A 1 
ATOM   1291 C CG2 . VAL   A 1 163 ? 17.511  -23.022 2.098   1.00 84.43 163 A 1 
ATOM   1292 N N   . LYS   A 1 164 ? 18.485  -19.289 -0.778  1.00 90.39 164 A 1 
ATOM   1293 C CA  . LYS   A 1 164 ? 18.560  -17.879 -1.164  1.00 90.18 164 A 1 
ATOM   1294 C C   . LYS   A 1 164 ? 17.330  -17.113 -0.677  1.00 90.67 164 A 1 
ATOM   1295 O O   . LYS   A 1 164 ? 16.214  -17.399 -1.111  1.00 88.82 164 A 1 
ATOM   1296 C CB  . LYS   A 1 164 ? 18.781  -17.772 -2.680  1.00 88.02 164 A 1 
ATOM   1297 C CG  . LYS   A 1 164 ? 19.065  -16.325 -3.105  1.00 77.97 164 A 1 
ATOM   1298 C CD  . LYS   A 1 164 ? 19.520  -16.233 -4.566  1.00 72.39 164 A 1 
ATOM   1299 C CE  . LYS   A 1 164 ? 19.884  -14.775 -4.871  1.00 61.76 164 A 1 
ATOM   1300 N NZ  . LYS   A 1 164 ? 20.602  -14.607 -6.160  1.00 53.92 164 A 1 
ATOM   1301 N N   . ILE   A 1 165 ? 17.538  -16.094 0.149   1.00 89.64 165 A 1 
ATOM   1302 C CA  . ILE   A 1 165 ? 16.492  -15.148 0.555   1.00 90.23 165 A 1 
ATOM   1303 C C   . ILE   A 1 165 ? 16.217  -14.174 -0.600  1.00 89.74 165 A 1 
ATOM   1304 O O   . ILE   A 1 165 ? 17.139  -13.586 -1.167  1.00 87.94 165 A 1 
ATOM   1305 C CB  . ILE   A 1 165 ? 16.877  -14.431 1.868   1.00 90.32 165 A 1 
ATOM   1306 C CG1 . ILE   A 1 165 ? 17.050  -15.455 3.017   1.00 88.63 165 A 1 
ATOM   1307 C CG2 . ILE   A 1 165 ? 15.816  -13.380 2.246   1.00 88.11 165 A 1 
ATOM   1308 C CD1 . ILE   A 1 165 ? 17.685  -14.879 4.289   1.00 86.43 165 A 1 
ATOM   1309 N N   . LEU   A 1 166 ? 14.941  -14.010 -0.956  1.00 89.22 166 A 1 
ATOM   1310 C CA  . LEU   A 1 166 ? 14.462  -13.049 -1.956  1.00 87.99 166 A 1 
ATOM   1311 C C   . LEU   A 1 166 ? 13.975  -11.757 -1.302  1.00 88.51 166 A 1 
ATOM   1312 O O   . LEU   A 1 166 ? 14.258  -10.667 -1.791  1.00 86.92 166 A 1 
ATOM   1313 C CB  . LEU   A 1 166 ? 13.323  -13.679 -2.770  1.00 86.21 166 A 1 
ATOM   1314 C CG  . LEU   A 1 166 ? 13.718  -14.897 -3.623  1.00 83.97 166 A 1 
ATOM   1315 C CD1 . LEU   A 1 166 ? 12.461  -15.479 -4.266  1.00 79.98 166 A 1 
ATOM   1316 C CD2 . LEU   A 1 166 ? 14.704  -14.517 -4.731  1.00 79.48 166 A 1 
ATOM   1317 N N   . SER   A 1 167 ? 13.233  -11.893 -0.203  1.00 88.52 167 A 1 
ATOM   1318 C CA  . SER   A 1 167 ? 12.741  -10.781 0.605   1.00 88.93 167 A 1 
ATOM   1319 C C   . SER   A 1 167 ? 12.613  -11.197 2.063   1.00 89.98 167 A 1 
ATOM   1320 O O   . SER   A 1 167 ? 12.497  -12.379 2.384   1.00 89.58 167 A 1 
ATOM   1321 C CB  . SER   A 1 167 ? 11.399  -10.262 0.074   1.00 86.56 167 A 1 
ATOM   1322 O OG  . SER   A 1 167 ? 10.378  -11.222 0.265   1.00 78.66 167 A 1 
ATOM   1323 N N   . VAL   A 1 168 ? 12.619  -10.198 2.936   1.00 87.86 168 A 1 
ATOM   1324 C CA  . VAL   A 1 168 ? 12.352  -10.355 4.363   1.00 88.81 168 A 1 
ATOM   1325 C C   . VAL   A 1 168 ? 11.547  -9.159  4.852   1.00 88.70 168 A 1 
ATOM   1326 O O   . VAL   A 1 168 ? 11.792  -8.025  4.440   1.00 88.15 168 A 1 
ATOM   1327 C CB  . VAL   A 1 168 ? 13.654  -10.569 5.157   1.00 87.89 168 A 1 
ATOM   1328 C CG1 . VAL   A 1 168 ? 14.648  -9.408  5.015   1.00 81.94 168 A 1 
ATOM   1329 C CG2 . VAL   A 1 168 ? 13.388  -10.825 6.642   1.00 82.11 168 A 1 
ATOM   1330 N N   . LEU   A 1 169 ? 10.566  -9.427  5.713   1.00 87.45 169 A 1 
ATOM   1331 C CA  . LEU   A 1 169 ? 9.682   -8.434  6.317   1.00 86.82 169 A 1 
ATOM   1332 C C   . LEU   A 1 169 ? 9.501   -8.744  7.802   1.00 87.93 169 A 1 
ATOM   1333 O O   . LEU   A 1 169 ? 9.595   -9.893  8.229   1.00 86.95 169 A 1 
ATOM   1334 C CB  . LEU   A 1 169 ? 8.319   -8.451  5.602   1.00 82.52 169 A 1 
ATOM   1335 C CG  . LEU   A 1 169 ? 8.343   -8.037  4.123   1.00 75.63 169 A 1 
ATOM   1336 C CD1 . LEU   A 1 169 ? 6.992   -8.327  3.490   1.00 70.03 169 A 1 
ATOM   1337 C CD2 . LEU   A 1 169 ? 8.639   -6.546  3.962   1.00 69.60 169 A 1 
ATOM   1338 N N   . VAL   A 1 170 ? 9.177   -7.720  8.573   1.00 87.40 170 A 1 
ATOM   1339 C CA  . VAL   A 1 170 ? 8.778   -7.850  9.980   1.00 85.94 170 A 1 
ATOM   1340 C C   . VAL   A 1 170 ? 7.334   -7.397  10.115  1.00 84.84 170 A 1 
ATOM   1341 O O   . VAL   A 1 170 ? 7.034   -6.214  9.947   1.00 83.86 170 A 1 
ATOM   1342 C CB  . VAL   A 1 170 ? 9.696   -7.051  10.921  1.00 85.19 170 A 1 
ATOM   1343 C CG1 . VAL   A 1 170 ? 9.301   -7.286  12.382  1.00 80.59 170 A 1 
ATOM   1344 C CG2 . VAL   A 1 170 ? 11.169  -7.436  10.749  1.00 81.67 170 A 1 
ATOM   1345 N N   . TYR   A 1 171 ? 6.430   -8.325  10.451  1.00 84.73 171 A 1 
ATOM   1346 C CA  . TYR   A 1 171 ? 5.043   -8.009  10.769  1.00 83.05 171 A 1 
ATOM   1347 C C   . TYR   A 1 171 ? 4.862   -7.797  12.272  1.00 84.63 171 A 1 
ATOM   1348 O O   . TYR   A 1 171 ? 5.429   -8.536  13.080  1.00 83.42 171 A 1 
ATOM   1349 C CB  . TYR   A 1 171 ? 4.102   -9.100  10.243  1.00 77.92 171 A 1 
ATOM   1350 C CG  . TYR   A 1 171 ? 3.999   -9.216  8.733   1.00 71.37 171 A 1 
ATOM   1351 C CD1 . TYR   A 1 171 ? 4.148   -8.093  7.901   1.00 63.17 171 A 1 
ATOM   1352 C CD2 . TYR   A 1 171 ? 3.707   -10.459 8.145   1.00 62.05 171 A 1 
ATOM   1353 C CE1 . TYR   A 1 171 ? 4.032   -8.206  6.504   1.00 55.55 171 A 1 
ATOM   1354 C CE2 . TYR   A 1 171 ? 3.586   -10.585 6.746   1.00 56.41 171 A 1 
ATOM   1355 C CZ  . TYR   A 1 171 ? 3.756   -9.452  5.927   1.00 54.35 171 A 1 
ATOM   1356 O OH  . TYR   A 1 171 ? 3.655   -9.560  4.569   1.00 50.46 171 A 1 
ATOM   1357 N N   . PRO   A 1 172 ? 4.035   -6.804  12.674  1.00 79.44 172 A 1 
ATOM   1358 C CA  . PRO   A 1 172 ? 3.579   -6.726  14.052  1.00 76.01 172 A 1 
ATOM   1359 C C   . PRO   A 1 172 ? 2.687   -7.932  14.373  1.00 75.78 172 A 1 
ATOM   1360 O O   . PRO   A 1 172 ? 1.962   -8.439  13.518  1.00 72.12 172 A 1 
ATOM   1361 C CB  . PRO   A 1 172 ? 2.828   -5.398  14.156  1.00 71.73 172 A 1 
ATOM   1362 C CG  . PRO   A 1 172 ? 2.278   -5.188  12.744  1.00 69.65 172 A 1 
ATOM   1363 C CD  . PRO   A 1 172 ? 3.354   -5.813  11.857  1.00 72.71 172 A 1 
ATOM   1364 N N   . HIS   A 1 173 ? 2.723   -8.362  15.628  1.00 76.05 173 A 1 
ATOM   1365 C CA  . HIS   A 1 173 ? 1.785   -9.325  16.204  1.00 73.21 173 A 1 
ATOM   1366 C C   . HIS   A 1 173 ? 0.906   -8.613  17.245  1.00 72.89 173 A 1 
ATOM   1367 O O   . HIS   A 1 173 ? 1.263   -7.539  17.725  1.00 67.26 173 A 1 
ATOM   1368 C CB  . HIS   A 1 173 ? 2.590   -10.493 16.790  1.00 68.29 173 A 1 
ATOM   1369 C CG  . HIS   A 1 173 ? 1.763   -11.694 17.140  1.00 64.61 173 A 1 
ATOM   1370 N ND1 . HIS   A 1 173 ? 1.149   -11.934 18.349  1.00 57.15 173 A 1 
ATOM   1371 C CD2 . HIS   A 1 173 ? 1.455   -12.757 16.324  1.00 56.75 173 A 1 
ATOM   1372 C CE1 . HIS   A 1 173 ? 0.479   -13.102 18.257  1.00 55.60 173 A 1 
ATOM   1373 N NE2 . HIS   A 1 173 ? 0.651   -13.634 17.048  1.00 57.17 173 A 1 
ATOM   1374 N N   . ASP   A 1 174 ? -0.231  -9.215  17.604  1.00 71.16 174 A 1 
ATOM   1375 C CA  . ASP   A 1 174 ? -1.142  -8.658  18.616  1.00 69.04 174 A 1 
ATOM   1376 C C   . ASP   A 1 174 ? -0.481  -8.546  19.996  1.00 69.56 174 A 1 
ATOM   1377 O O   . ASP   A 1 174 ? -0.713  -7.580  20.725  1.00 65.20 174 A 1 
ATOM   1378 C CB  . ASP   A 1 174 ? -2.398  -9.537  18.706  1.00 64.21 174 A 1 
ATOM   1379 C CG  . ASP   A 1 174 ? -3.232  -9.537  17.421  1.00 59.25 174 A 1 
ATOM   1380 O OD1 . ASP   A 1 174 ? -3.217  -8.509  16.707  1.00 53.80 174 A 1 
ATOM   1381 O OD2 . ASP   A 1 174 ? -3.881  -10.572 17.166  1.00 52.94 174 A 1 
ATOM   1382 N N   . ASP   A 1 175 ? 0.398   -9.494  20.335  1.00 74.90 175 A 1 
ATOM   1383 C CA  . ASP   A 1 175 ? 1.272   -9.375  21.497  1.00 75.33 175 A 1 
ATOM   1384 C C   . ASP   A 1 175 ? 2.404   -8.372  21.188  1.00 76.36 175 A 1 
ATOM   1385 O O   . ASP   A 1 175 ? 3.223   -8.613  20.296  1.00 73.28 175 A 1 
ATOM   1386 C CB  . ASP   A 1 175 ? 1.802   -10.759 21.891  1.00 71.00 175 A 1 
ATOM   1387 C CG  . ASP   A 1 175 ? 2.720   -10.769 23.121  1.00 64.98 175 A 1 
ATOM   1388 O OD1 . ASP   A 1 175 ? 3.151   -9.685  23.583  1.00 59.74 175 A 1 
ATOM   1389 O OD2 . ASP   A 1 175 ? 3.032   -11.890 23.576  1.00 58.77 175 A 1 
ATOM   1390 N N   . PRO   A 1 176 ? 2.502   -7.249  21.935  1.00 73.48 176 A 1 
ATOM   1391 C CA  . PRO   A 1 176 ? 3.494   -6.210  21.658  1.00 72.04 176 A 1 
ATOM   1392 C C   . PRO   A 1 176 ? 4.952   -6.670  21.815  1.00 72.45 176 A 1 
ATOM   1393 O O   . PRO   A 1 176 ? 5.856   -6.031  21.272  1.00 67.45 176 A 1 
ATOM   1394 C CB  . PRO   A 1 176 ? 3.147   -5.075  22.630  1.00 68.30 176 A 1 
ATOM   1395 C CG  . PRO   A 1 176 ? 2.453   -5.782  23.798  1.00 66.73 176 A 1 
ATOM   1396 C CD  . PRO   A 1 176 ? 1.692   -6.899  23.093  1.00 69.14 176 A 1 
ATOM   1397 N N   . GLY   A 1 177 ? 5.194   -7.753  22.555  1.00 76.21 177 A 1 
ATOM   1398 C CA  . GLY   A 1 177 ? 6.515   -8.366  22.703  1.00 77.76 177 A 1 
ATOM   1399 C C   . GLY   A 1 177 ? 6.895   -9.310  21.562  1.00 80.90 177 A 1 
ATOM   1400 O O   . GLY   A 1 177 ? 8.054   -9.720  21.468  1.00 77.31 177 A 1 
ATOM   1401 N N   . VAL   A 1 178 ? 5.942   -9.647  20.708  1.00 84.52 178 A 1 
ATOM   1402 C CA  . VAL   A 1 178 ? 6.097   -10.640 19.647  1.00 85.52 178 A 1 
ATOM   1403 C C   . VAL   A 1 178 ? 6.018   -9.972  18.277  1.00 86.81 178 A 1 
ATOM   1404 O O   . VAL   A 1 178 ? 5.245   -9.044  18.040  1.00 84.27 178 A 1 
ATOM   1405 C CB  . VAL   A 1 178 ? 5.073   -11.777 19.814  1.00 81.63 178 A 1 
ATOM   1406 C CG1 . VAL   A 1 178 ? 5.263   -12.860 18.754  1.00 74.35 178 A 1 
ATOM   1407 C CG2 . VAL   A 1 178 ? 5.207   -12.454 21.186  1.00 76.05 178 A 1 
ATOM   1408 N N   . LYS   A 1 179 ? 6.830   -10.473 17.350  1.00 84.42 179 A 1 
ATOM   1409 C CA  . LYS   A 1 179 ? 6.797   -10.112 15.932  1.00 85.47 179 A 1 
ATOM   1410 C C   . LYS   A 1 179 ? 6.788   -11.380 15.080  1.00 87.58 179 A 1 
ATOM   1411 O O   . LYS   A 1 179 ? 7.087   -12.470 15.572  1.00 86.02 179 A 1 
ATOM   1412 C CB  . LYS   A 1 179 ? 7.997   -9.210  15.587  1.00 82.51 179 A 1 
ATOM   1413 C CG  . LYS   A 1 179 ? 8.059   -7.887  16.370  1.00 79.19 179 A 1 
ATOM   1414 C CD  . LYS   A 1 179 ? 6.976   -6.889  15.958  1.00 72.85 179 A 1 
ATOM   1415 C CE  . LYS   A 1 179 ? 7.174   -5.582  16.738  1.00 65.98 179 A 1 
ATOM   1416 N NZ  . LYS   A 1 179 ? 6.368   -4.464  16.188  1.00 58.68 179 A 1 
ATOM   1417 N N   . VAL   A 1 180 ? 6.465   -11.228 13.810  1.00 86.76 180 A 1 
ATOM   1418 C CA  . VAL   A 1 180 ? 6.577   -12.303 12.820  1.00 86.99 180 A 1 
ATOM   1419 C C   . VAL   A 1 180 ? 7.605   -11.886 11.776  1.00 88.20 180 A 1 
ATOM   1420 O O   . VAL   A 1 180 ? 7.454   -10.849 11.135  1.00 87.94 180 A 1 
ATOM   1421 C CB  . VAL   A 1 180 ? 5.213   -12.648 12.197  1.00 84.74 180 A 1 
ATOM   1422 C CG1 . VAL   A 1 180 ? 5.328   -13.814 11.215  1.00 79.33 180 A 1 
ATOM   1423 C CG2 . VAL   A 1 180 ? 4.184   -13.034 13.270  1.00 80.40 180 A 1 
ATOM   1424 N N   . LEU   A 1 181 ? 8.662   -12.679 11.630  1.00 89.63 181 A 1 
ATOM   1425 C CA  . LEU   A 1 181 ? 9.583   -12.574 10.501  1.00 89.84 181 A 1 
ATOM   1426 C C   . LEU   A 1 181 ? 9.007   -13.354 9.324   1.00 90.29 181 A 1 
ATOM   1427 O O   . LEU   A 1 181 ? 8.683   -14.531 9.462   1.00 88.82 181 A 1 
ATOM   1428 C CB  . LEU   A 1 181 ? 10.973  -13.120 10.876  1.00 88.40 181 A 1 
ATOM   1429 C CG  . LEU   A 1 181 ? 11.812  -12.188 11.766  1.00 84.70 181 A 1 
ATOM   1430 C CD1 . LEU   A 1 181 ? 13.106  -12.898 12.164  1.00 81.25 181 A 1 
ATOM   1431 C CD2 . LEU   A 1 181 ? 12.191  -10.894 11.051  1.00 81.39 181 A 1 
ATOM   1432 N N   . VAL   A 1 182 ? 8.912   -12.708 8.175   1.00 85.91 182 A 1 
ATOM   1433 C CA  . VAL   A 1 182 ? 8.417   -13.316 6.941   1.00 84.93 182 A 1 
ATOM   1434 C C   . VAL   A 1 182 ? 9.539   -13.332 5.926   1.00 86.22 182 A 1 
ATOM   1435 O O   . VAL   A 1 182 ? 10.000  -12.282 5.488   1.00 86.83 182 A 1 
ATOM   1436 C CB  . VAL   A 1 182 ? 7.183   -12.582 6.407   1.00 82.32 182 A 1 
ATOM   1437 C CG1 . VAL   A 1 182 ? 6.636   -13.257 5.143   1.00 76.19 182 A 1 
ATOM   1438 C CG2 . VAL   A 1 182 ? 6.095   -12.558 7.486   1.00 78.05 182 A 1 
ATOM   1439 N N   . PHE   A 1 183 ? 9.966   -14.528 5.560   1.00 88.50 183 A 1 
ATOM   1440 C CA  . PHE   A 1 183 ? 10.948  -14.750 4.513   1.00 88.30 183 A 1 
ATOM   1441 C C   . PHE   A 1 183 ? 10.249  -15.248 3.257   1.00 88.07 183 A 1 
ATOM   1442 O O   . PHE   A 1 183 ? 9.431   -16.165 3.313   1.00 85.76 183 A 1 
ATOM   1443 C CB  . PHE   A 1 183 ? 12.007  -15.748 4.981   1.00 87.58 183 A 1 
ATOM   1444 C CG  . PHE   A 1 183 ? 12.865  -15.233 6.117   1.00 89.51 183 A 1 
ATOM   1445 C CD1 . PHE   A 1 183 ? 14.057  -14.540 5.843   1.00 84.25 183 A 1 
ATOM   1446 C CD2 . PHE   A 1 183 ? 12.471  -15.430 7.453   1.00 83.34 183 A 1 
ATOM   1447 C CE1 . PHE   A 1 183 ? 14.854  -14.052 6.888   1.00 81.78 183 A 1 
ATOM   1448 C CE2 . PHE   A 1 183 ? 13.264  -14.937 8.505   1.00 81.64 183 A 1 
ATOM   1449 C CZ  . PHE   A 1 183 ? 14.456  -14.251 8.222   1.00 85.89 183 A 1 
ATOM   1450 N N   . ARG   A 1 184 ? 10.629  -14.700 2.109   1.00 87.40 184 A 1 
ATOM   1451 C CA  . ARG   A 1 184 ? 10.402  -15.348 0.823   1.00 87.02 184 A 1 
ATOM   1452 C C   . ARG   A 1 184 ? 11.730  -15.900 0.333   1.00 87.86 184 A 1 
ATOM   1453 O O   . ARG   A 1 184 ? 12.701  -15.157 0.206   1.00 87.32 184 A 1 
ATOM   1454 C CB  . ARG   A 1 184 ? 9.716   -14.386 -0.151  1.00 85.18 184 A 1 
ATOM   1455 C CG  . ARG   A 1 184 ? 9.040   -15.157 -1.297  1.00 76.87 184 A 1 
ATOM   1456 C CD  . ARG   A 1 184 ? 8.231   -14.194 -2.157  1.00 73.02 184 A 1 
ATOM   1457 N NE  . ARG   A 1 184 ? 7.508   -14.875 -3.244  1.00 67.02 184 A 1 
ATOM   1458 C CZ  . ARG   A 1 184 ? 6.232   -15.240 -3.257  1.00 60.46 184 A 1 
ATOM   1459 N NH1 . ARG   A 1 184 ? 5.437   -15.058 -2.244  1.00 54.68 184 A 1 
ATOM   1460 N NH2 . ARG   A 1 184 ? 5.724   -15.787 -4.318  1.00 53.78 184 A 1 
ATOM   1461 N N   . VAL   A 1 185 ? 11.782  -17.208 0.116   1.00 90.64 185 A 1 
ATOM   1462 C CA  . VAL   A 1 185 ? 13.008  -17.934 -0.233  1.00 90.87 185 A 1 
ATOM   1463 C C   . VAL   A 1 185 ? 12.898  -18.556 -1.620  1.00 89.97 185 A 1 
ATOM   1464 O O   . VAL   A 1 185 ? 11.838  -19.048 -2.011  1.00 88.10 185 A 1 
ATOM   1465 C CB  . VAL   A 1 185 ? 13.386  -18.981 0.831   1.00 90.63 185 A 1 
ATOM   1466 C CG1 . VAL   A 1 185 ? 13.769  -18.308 2.151   1.00 83.79 185 A 1 
ATOM   1467 C CG2 . VAL   A 1 185 ? 12.273  -20.002 1.112   1.00 84.06 185 A 1 
ATOM   1468 N N   . LYS   A 1 186 ? 14.001  -18.544 -2.370  1.00 88.23 186 A 1 
ATOM   1469 C CA  . LYS   A 1 186 ? 14.067  -19.061 -3.741  1.00 86.99 186 A 1 
ATOM   1470 C C   . LYS   A 1 186 ? 14.156  -20.591 -3.759  1.00 85.57 186 A 1 
ATOM   1471 O O   . LYS   A 1 186 ? 15.153  -21.167 -4.201  1.00 80.74 186 A 1 
ATOM   1472 C CB  . LYS   A 1 186 ? 15.187  -18.354 -4.521  1.00 84.99 186 A 1 
ATOM   1473 C CG  . LYS   A 1 186 ? 15.041  -18.594 -6.032  1.00 79.54 186 A 1 
ATOM   1474 C CD  . LYS   A 1 186 ? 16.110  -17.841 -6.832  1.00 76.15 186 A 1 
ATOM   1475 C CE  . LYS   A 1 186 ? 15.864  -18.093 -8.322  1.00 67.71 186 A 1 
ATOM   1476 N NZ  . LYS   A 1 186 ? 16.793  -17.320 -9.183  1.00 59.93 186 A 1 
ATOM   1477 N N   . THR   A 1 187 ? 13.127  -21.256 -3.270  1.00 87.30 187 A 1 
ATOM   1478 C CA  . THR   A 1 187 ? 12.969  -22.709 -3.342  1.00 86.42 187 A 1 
ATOM   1479 C C   . THR   A 1 187 ? 11.500  -23.062 -3.533  1.00 85.98 187 A 1 
ATOM   1480 O O   . THR   A 1 187 ? 10.617  -22.427 -2.960  1.00 82.61 187 A 1 
ATOM   1481 C CB  . THR   A 1 187 ? 13.560  -23.412 -2.109  1.00 83.41 187 A 1 
ATOM   1482 O OG1 . THR   A 1 187 ? 13.373  -24.806 -2.245  1.00 71.75 187 A 1 
ATOM   1483 C CG2 . THR   A 1 187 ? 12.936  -22.999 -0.778  1.00 72.27 187 A 1 
ATOM   1484 N N   . MET   A 1 188 ? 11.243  -24.094 -4.342  1.00 82.99 188 A 1 
ATOM   1485 C CA  . MET   A 1 188 ? 9.899   -24.668 -4.503  1.00 81.20 188 A 1 
ATOM   1486 C C   . MET   A 1 188 ? 9.612   -25.759 -3.463  1.00 81.08 188 A 1 
ATOM   1487 O O   . MET   A 1 188 ? 8.458   -26.113 -3.251  1.00 76.96 188 A 1 
ATOM   1488 C CB  . MET   A 1 188 ? 9.739   -25.217 -5.924  1.00 78.38 188 A 1 
ATOM   1489 C CG  . MET   A 1 188 ? 9.806   -24.124 -6.999  1.00 72.99 188 A 1 
ATOM   1490 S SD  . MET   A 1 188 ? 8.546   -22.817 -6.864  1.00 64.03 188 A 1 
ATOM   1491 C CE  . MET   A 1 188 ? 7.037   -23.761 -7.202  1.00 56.09 188 A 1 
ATOM   1492 N N   . ASN   A 1 189 ? 10.649  -26.283 -2.801  1.00 83.75 189 A 1 
ATOM   1493 C CA  . ASN   A 1 189 ? 10.531  -27.254 -1.720  1.00 83.31 189 A 1 
ATOM   1494 C C   . ASN   A 1 189 ? 11.146  -26.686 -0.430  1.00 83.48 189 A 1 
ATOM   1495 O O   . ASN   A 1 189 ? 12.337  -26.894 -0.178  1.00 81.19 189 A 1 
ATOM   1496 C CB  . ASN   A 1 189 ? 11.170  -28.584 -2.146  1.00 80.53 189 A 1 
ATOM   1497 C CG  . ASN   A 1 189 ? 11.033  -29.635 -1.051  1.00 76.58 189 A 1 
ATOM   1498 O OD1 . ASN   A 1 189 ? 10.294  -29.489 -0.093  1.00 70.22 189 A 1 
ATOM   1499 N ND2 . ASN   A 1 189 ? 11.748  -30.733 -1.161  1.00 68.79 189 A 1 
ATOM   1500 N N   . PRO   A 1 190 ? 10.363  -25.984 0.403   1.00 85.45 190 A 1 
ATOM   1501 C CA  . PRO   A 1 190 ? 10.874  -25.407 1.645   1.00 85.64 190 A 1 
ATOM   1502 C C   . PRO   A 1 190 ? 11.043  -26.437 2.772   1.00 87.35 190 A 1 
ATOM   1503 O O   . PRO   A 1 190 ? 11.587  -26.101 3.816   1.00 85.74 190 A 1 
ATOM   1504 C CB  . PRO   A 1 190 ? 9.856   -24.320 2.004   1.00 82.75 190 A 1 
ATOM   1505 C CG  . PRO   A 1 190 ? 8.536   -24.912 1.503   1.00 80.09 190 A 1 
ATOM   1506 C CD  . PRO   A 1 190 ? 8.959   -25.644 0.227   1.00 82.16 190 A 1 
ATOM   1507 N N   . LEU   A 1 191 ? 10.597  -27.687 2.592   1.00 84.08 191 A 1 
ATOM   1508 C CA  . LEU   A 1 191 ? 10.508  -28.689 3.661   1.00 83.80 191 A 1 
ATOM   1509 C C   . LEU   A 1 191 ? 11.828  -28.915 4.429   1.00 84.78 191 A 1 
ATOM   1510 O O   . LEU   A 1 191 ? 11.793  -28.911 5.662   1.00 84.84 191 A 1 
ATOM   1511 C CB  . LEU   A 1 191 ? 9.946   -30.005 3.087   1.00 81.88 191 A 1 
ATOM   1512 C CG  . LEU   A 1 191 ? 9.311   -30.906 4.162   1.00 73.48 191 A 1 
ATOM   1513 C CD1 . LEU   A 1 191 ? 7.900   -30.427 4.495   1.00 67.14 191 A 1 
ATOM   1514 C CD2 . LEU   A 1 191 ? 9.229   -32.351 3.667   1.00 67.52 191 A 1 
ATOM   1515 N N   . PRO   A 1 192 ? 13.004  -29.050 3.768   1.00 87.35 192 A 1 
ATOM   1516 C CA  . PRO   A 1 192 ? 14.279  -29.192 4.481   1.00 86.79 192 A 1 
ATOM   1517 C C   . PRO   A 1 192 ? 14.605  -27.979 5.358   1.00 88.10 192 A 1 
ATOM   1518 O O   . PRO   A 1 192 ? 15.086  -28.135 6.479   1.00 86.93 192 A 1 
ATOM   1519 C CB  . PRO   A 1 192 ? 15.342  -29.396 3.393   1.00 85.14 192 A 1 
ATOM   1520 C CG  . PRO   A 1 192 ? 14.546  -29.906 2.194   1.00 83.39 192 A 1 
ATOM   1521 C CD  . PRO   A 1 192 ? 13.220  -29.171 2.336   1.00 85.88 192 A 1 
ATOM   1522 N N   . PHE   A 1 193 ? 14.304  -26.770 4.869   1.00 88.07 193 A 1 
ATOM   1523 C CA  . PHE   A 1 193 ? 14.521  -25.532 5.615   1.00 88.41 193 A 1 
ATOM   1524 C C   . PHE   A 1 193 ? 13.552  -25.409 6.800   1.00 89.49 193 A 1 
ATOM   1525 O O   . PHE   A 1 193 ? 13.981  -25.102 7.907   1.00 88.54 193 A 1 
ATOM   1526 C CB  . PHE   A 1 193 ? 14.412  -24.337 4.655   1.00 87.03 193 A 1 
ATOM   1527 C CG  . PHE   A 1 193 ? 14.618  -22.989 5.319   1.00 87.24 193 A 1 
ATOM   1528 C CD1 . PHE   A 1 193 ? 13.661  -21.970 5.161   1.00 82.19 193 A 1 
ATOM   1529 C CD2 . PHE   A 1 193 ? 15.765  -22.746 6.096   1.00 81.62 193 A 1 
ATOM   1530 C CE1 . PHE   A 1 193 ? 13.852  -20.719 5.768   1.00 80.27 193 A 1 
ATOM   1531 C CE2 . PHE   A 1 193 ? 15.955  -21.499 6.714   1.00 79.93 193 A 1 
ATOM   1532 C CZ  . PHE   A 1 193 ? 14.996  -20.484 6.549   1.00 81.61 193 A 1 
ATOM   1533 N N   . LEU   A 1 194 ? 12.271  -25.749 6.615   1.00 90.13 194 A 1 
ATOM   1534 C CA  . LEU   A 1 194 ? 11.273  -25.779 7.692   1.00 89.64 194 A 1 
ATOM   1535 C C   . LEU   A 1 194 ? 11.669  -26.754 8.811   1.00 90.17 194 A 1 
ATOM   1536 O O   . LEU   A 1 194 ? 11.584  -26.414 9.990   1.00 89.70 194 A 1 
ATOM   1537 C CB  . LEU   A 1 194 ? 9.905   -26.171 7.110   1.00 88.36 194 A 1 
ATOM   1538 C CG  . LEU   A 1 194 ? 9.281   -25.127 6.169   1.00 84.71 194 A 1 
ATOM   1539 C CD1 . LEU   A 1 194 ? 8.037   -25.722 5.512   1.00 80.54 194 A 1 
ATOM   1540 C CD2 . LEU   A 1 194 ? 8.880   -23.856 6.911   1.00 80.89 194 A 1 
ATOM   1541 N N   . GLN   A 1 195 ? 12.158  -27.945 8.456   1.00 90.13 195 A 1 
ATOM   1542 C CA  . GLN   A 1 195 ? 12.647  -28.923 9.430   1.00 89.10 195 A 1 
ATOM   1543 C C   . GLN   A 1 195 ? 13.879  -28.412 10.186  1.00 89.40 195 A 1 
ATOM   1544 O O   . GLN   A 1 195 ? 13.986  -28.623 11.395  1.00 88.62 195 A 1 
ATOM   1545 C CB  . GLN   A 1 195 ? 12.986  -30.236 8.716   1.00 88.23 195 A 1 
ATOM   1546 C CG  . GLN   A 1 195 ? 11.732  -31.006 8.270   1.00 84.60 195 A 1 
ATOM   1547 C CD  . GLN   A 1 195 ? 12.072  -32.276 7.486   1.00 82.01 195 A 1 
ATOM   1548 O OE1 . GLN   A 1 195 ? 13.209  -32.569 7.146   1.00 76.71 195 A 1 
ATOM   1549 N NE2 . GLN   A 1 195 ? 11.086  -33.088 7.175   1.00 74.67 195 A 1 
ATOM   1550 N N   . ALA   A 1 196 ? 14.801  -27.727 9.509   1.00 90.69 196 A 1 
ATOM   1551 C CA  . ALA   A 1 196 ? 15.973  -27.136 10.151  1.00 90.34 196 A 1 
ATOM   1552 C C   . ALA   A 1 196 ? 15.584  -26.002 11.119  1.00 91.00 196 A 1 
ATOM   1553 O O   . ALA   A 1 196 ? 16.093  -25.959 12.239  1.00 90.10 196 A 1 
ATOM   1554 C CB  . ALA   A 1 196 ? 16.943  -26.666 9.065   1.00 89.74 196 A 1 
ATOM   1555 N N   . LEU   A 1 197 ? 14.631  -25.145 10.734  1.00 91.04 197 A 1 
ATOM   1556 C CA  . LEU   A 1 197 ? 14.083  -24.099 11.604  1.00 90.60 197 A 1 
ATOM   1557 C C   . LEU   A 1 197 ? 13.463  -24.692 12.878  1.00 90.74 197 A 1 
ATOM   1558 O O   . LEU   A 1 197 ? 13.800  -24.264 13.980  1.00 89.72 197 A 1 
ATOM   1559 C CB  . LEU   A 1 197 ? 13.032  -23.285 10.828  1.00 90.57 197 A 1 
ATOM   1560 C CG  . LEU   A 1 197 ? 13.605  -22.339 9.760   1.00 89.31 197 A 1 
ATOM   1561 C CD1 . LEU   A 1 197 ? 12.456  -21.806 8.909   1.00 85.97 197 A 1 
ATOM   1562 C CD2 . LEU   A 1 197 ? 14.339  -21.154 10.380  1.00 86.22 197 A 1 
ATOM   1563 N N   . GLN   A 1 198 ? 12.620  -25.724 12.747  1.00 90.29 198 A 1 
ATOM   1564 C CA  . GLN   A 1 198 ? 12.006  -26.399 13.897  1.00 88.49 198 A 1 
ATOM   1565 C C   . GLN   A 1 198 ? 13.050  -27.054 14.813  1.00 88.69 198 A 1 
ATOM   1566 O O   . GLN   A 1 198 ? 12.957  -26.927 16.034  1.00 86.95 198 A 1 
ATOM   1567 C CB  . GLN   A 1 198 ? 11.007  -27.452 13.412  1.00 86.07 198 A 1 
ATOM   1568 C CG  . GLN   A 1 198 ? 9.701   -26.839 12.877  1.00 76.12 198 A 1 
ATOM   1569 C CD  . GLN   A 1 198 ? 8.706   -27.909 12.418  1.00 71.73 198 A 1 
ATOM   1570 O OE1 . GLN   A 1 198 ? 9.032   -29.073 12.246  1.00 65.34 198 A 1 
ATOM   1571 N NE2 . GLN   A 1 198 ? 7.457   -27.557 12.206  1.00 62.67 198 A 1 
ATOM   1572 N N   . ARG   A 1 199 ? 14.078  -27.714 14.254  1.00 89.90 199 A 1 
ATOM   1573 C CA  . ARG   A 1 199 ? 15.166  -28.322 15.049  1.00 89.65 199 A 1 
ATOM   1574 C C   . ARG   A 1 199 ? 15.965  -27.287 15.837  1.00 89.96 199 A 1 
ATOM   1575 O O   . ARG   A 1 199 ? 16.407  -27.589 16.936  1.00 87.42 199 A 1 
ATOM   1576 C CB  . ARG   A 1 199 ? 16.122  -29.104 14.142  1.00 88.52 199 A 1 
ATOM   1577 C CG  . ARG   A 1 199 ? 15.527  -30.429 13.661  1.00 79.86 199 A 1 
ATOM   1578 C CD  . ARG   A 1 199 ? 16.514  -31.073 12.692  1.00 77.86 199 A 1 
ATOM   1579 N NE  . ARG   A 1 199 ? 15.896  -32.169 11.930  1.00 68.79 199 A 1 
ATOM   1580 C CZ  . ARG   A 1 199 ? 16.492  -32.890 10.996  1.00 62.32 199 A 1 
ATOM   1581 N NH1 . ARG   A 1 199 ? 17.765  -32.763 10.734  1.00 56.72 199 A 1 
ATOM   1582 N NH2 . ARG   A 1 199 ? 15.805  -33.747 10.296  1.00 54.46 199 A 1 
ATOM   1583 N N   . ASN   A 1 200 ? 16.130  -26.084 15.296  1.00 90.23 200 A 1 
ATOM   1584 C CA  . ASN   A 1 200 ? 16.797  -24.971 15.975  1.00 89.05 200 A 1 
ATOM   1585 C C   . ASN   A 1 200 ? 15.864  -24.186 16.922  1.00 88.85 200 A 1 
ATOM   1586 O O   . ASN   A 1 200 ? 16.256  -23.158 17.462  1.00 84.94 200 A 1 
ATOM   1587 C CB  . ASN   A 1 200 ? 17.484  -24.088 14.923  1.00 87.99 200 A 1 
ATOM   1588 C CG  . ASN   A 1 200 ? 18.707  -24.767 14.326  1.00 84.69 200 A 1 
ATOM   1589 O OD1 . ASN   A 1 200 ? 19.638  -25.134 15.009  1.00 74.25 200 A 1 
ATOM   1590 N ND2 . ASN   A 1 200 ? 18.739  -24.959 13.029  1.00 72.75 200 A 1 
ATOM   1591 N N   . GLY   A 1 201 ? 14.640  -24.667 17.156  1.00 89.29 201 A 1 
ATOM   1592 C CA  . GLY   A 1 201 ? 13.697  -24.088 18.117  1.00 89.00 201 A 1 
ATOM   1593 C C   . GLY   A 1 201 ? 12.914  -22.875 17.604  1.00 89.76 201 A 1 
ATOM   1594 O O   . GLY   A 1 201 ? 12.255  -22.203 18.400  1.00 86.17 201 A 1 
ATOM   1595 N N   . HIS   A 1 202 ? 12.946  -22.591 16.304  1.00 89.07 202 A 1 
ATOM   1596 C CA  . HIS   A 1 202 ? 12.147  -21.516 15.717  1.00 88.47 202 A 1 
ATOM   1597 C C   . HIS   A 1 202 ? 10.677  -21.923 15.587  1.00 88.38 202 A 1 
ATOM   1598 O O   . HIS   A 1 202 ? 10.346  -23.025 15.149  1.00 85.86 202 A 1 
ATOM   1599 C CB  . HIS   A 1 202 ? 12.732  -21.085 14.371  1.00 88.22 202 A 1 
ATOM   1600 C CG  . HIS   A 1 202 ? 14.108  -20.500 14.488  1.00 89.49 202 A 1 
ATOM   1601 N ND1 . HIS   A 1 202 ? 14.449  -19.352 15.180  1.00 77.94 202 A 1 
ATOM   1602 C CD2 . HIS   A 1 202 ? 15.265  -21.023 13.966  1.00 78.91 202 A 1 
ATOM   1603 C CE1 . HIS   A 1 202 ? 15.776  -19.194 15.072  1.00 81.84 202 A 1 
ATOM   1604 N NE2 . HIS   A 1 202 ? 16.303  -20.182 14.337  1.00 83.35 202 A 1 
ATOM   1605 N N   . HIS   A 1 203 ? 9.769   -21.005 15.943  1.00 89.38 203 A 1 
ATOM   1606 C CA  . HIS   A 1 203 ? 8.329   -21.229 15.865  1.00 88.64 203 A 1 
ATOM   1607 C C   . HIS   A 1 203 ? 7.798   -20.819 14.484  1.00 88.59 203 A 1 
ATOM   1608 O O   . HIS   A 1 203 ? 7.419   -19.665 14.266  1.00 86.31 203 A 1 
ATOM   1609 C CB  . HIS   A 1 203 ? 7.644   -20.498 17.030  1.00 86.14 203 A 1 
ATOM   1610 C CG  . HIS   A 1 203 ? 6.185   -20.829 17.226  1.00 79.22 203 A 1 
ATOM   1611 N ND1 . HIS   A 1 203 ? 5.461   -20.513 18.367  1.00 68.77 203 A 1 
ATOM   1612 C CD2 . HIS   A 1 203 ? 5.316   -21.462 16.378  1.00 68.08 203 A 1 
ATOM   1613 C CE1 . HIS   A 1 203 ? 4.206   -20.941 18.199  1.00 66.47 203 A 1 
ATOM   1614 N NE2 . HIS   A 1 203 ? 4.078   -21.520 16.999  1.00 67.75 203 A 1 
ATOM   1615 N N   . VAL   A 1 204 ? 7.745   -21.771 13.558  1.00 89.92 204 A 1 
ATOM   1616 C CA  . VAL   A 1 204 ? 7.150   -21.572 12.231  1.00 89.19 204 A 1 
ATOM   1617 C C   . VAL   A 1 204 ? 5.628   -21.501 12.371  1.00 88.15 204 A 1 
ATOM   1618 O O   . VAL   A 1 204 ? 5.009   -22.428 12.879  1.00 85.72 204 A 1 
ATOM   1619 C CB  . VAL   A 1 204 ? 7.574   -22.683 11.253  1.00 88.52 204 A 1 
ATOM   1620 C CG1 . VAL   A 1 204 ? 7.009   -22.434 9.853   1.00 84.75 204 A 1 
ATOM   1621 C CG2 . VAL   A 1 204 ? 9.106   -22.761 11.127  1.00 85.28 204 A 1 
ATOM   1622 N N   . VAL   A 1 205 ? 5.036   -20.392 11.913  1.00 86.49 205 A 1 
ATOM   1623 C CA  . VAL   A 1 205 ? 3.574   -20.181 11.899  1.00 83.14 205 A 1 
ATOM   1624 C C   . VAL   A 1 205 ? 2.986   -20.289 10.492  1.00 80.92 205 A 1 
ATOM   1625 O O   . VAL   A 1 205 ? 1.781   -20.476 10.343  1.00 76.64 205 A 1 
ATOM   1626 C CB  . VAL   A 1 205 ? 3.176   -18.843 12.557  1.00 81.85 205 A 1 
ATOM   1627 C CG1 . VAL   A 1 205 ? 3.551   -18.828 14.042  1.00 74.25 205 A 1 
ATOM   1628 C CG2 . VAL   A 1 205 ? 3.807   -17.614 11.891  1.00 76.05 205 A 1 
ATOM   1629 N N   . TRP   A 1 206 ? 3.833   -20.218 9.459   1.00 79.69 206 A 1 
ATOM   1630 C CA  . TRP   A 1 206 ? 3.483   -20.475 8.063   1.00 78.86 206 A 1 
ATOM   1631 C C   . TRP   A 1 206 ? 4.623   -21.185 7.328   1.00 78.77 206 A 1 
ATOM   1632 O O   . TRP   A 1 206 ? 5.766   -20.758 7.427   1.00 74.88 206 A 1 
ATOM   1633 C CB  . TRP   A 1 206 ? 3.153   -19.159 7.361   1.00 75.16 206 A 1 
ATOM   1634 C CG  . TRP   A 1 206 ? 2.616   -19.374 5.991   1.00 72.24 206 A 1 
ATOM   1635 C CD1 . TRP   A 1 206 ? 3.331   -19.421 4.850   1.00 65.00 206 A 1 
ATOM   1636 C CD2 . TRP   A 1 206 ? 1.241   -19.700 5.637   1.00 69.27 206 A 1 
ATOM   1637 N NE1 . TRP   A 1 206 ? 2.487   -19.750 3.790   1.00 62.90 206 A 1 
ATOM   1638 C CE2 . TRP   A 1 206 ? 1.193   -19.936 4.246   1.00 66.25 206 A 1 
ATOM   1639 C CE3 . TRP   A 1 206 ? 0.050   -19.833 6.378   1.00 63.14 206 A 1 
ATOM   1640 C CZ2 . TRP   A 1 206 ? 0.004   -20.304 3.607   1.00 63.49 206 A 1 
ATOM   1641 C CZ3 . TRP   A 1 206 ? -1.142  -20.191 5.747   1.00 57.01 206 A 1 
ATOM   1642 C CH2 . TRP   A 1 206 ? -1.154  -20.432 4.371   1.00 58.03 206 A 1 
ATOM   1643 N N   . PRO   A 1 207 ? 4.334   -22.238 6.514   1.00 76.56 207 A 1 
ATOM   1644 C CA  . PRO   A 1 207 ? 3.029   -22.886 6.376   1.00 74.93 207 A 1 
ATOM   1645 C C   . PRO   A 1 207 ? 2.623   -23.606 7.668   1.00 74.54 207 A 1 
ATOM   1646 O O   . PRO   A 1 207 ? 3.461   -24.212 8.338   1.00 68.84 207 A 1 
ATOM   1647 C CB  . PRO   A 1 207 ? 3.185   -23.848 5.197   1.00 67.69 207 A 1 
ATOM   1648 C CG  . PRO   A 1 207 ? 4.667   -24.215 5.237   1.00 64.30 207 A 1 
ATOM   1649 C CD  . PRO   A 1 207 ? 5.332   -22.934 5.721   1.00 69.25 207 A 1 
ATOM   1650 N N   . SER   A 1 208 ? 1.338   -23.533 8.019   1.00 70.28 208 A 1 
ATOM   1651 C CA  . SER   A 1 208 ? 0.779   -24.291 9.139   1.00 66.74 208 A 1 
ATOM   1652 C C   . SER   A 1 208 ? 0.081   -25.545 8.624   1.00 64.04 208 A 1 
ATOM   1653 O O   . SER   A 1 208 ? -0.653  -25.486 7.637   1.00 57.67 208 A 1 
ATOM   1654 C CB  . SER   A 1 208 ? -0.166  -23.428 9.984   1.00 60.66 208 A 1 
ATOM   1655 O OG  . SER   A 1 208 ? -1.371  -23.136 9.314   1.00 55.52 208 A 1 
ATOM   1656 N N   . GLU   A 1 209 ? 0.234   -26.668 9.334   1.00 57.67 209 A 1 
ATOM   1657 C CA  . GLU   A 1 209 ? -0.526  -27.903 9.041   1.00 54.72 209 A 1 
ATOM   1658 C C   . GLU   A 1 209 ? -2.044  -27.704 9.198   1.00 53.54 209 A 1 
ATOM   1659 O O   . GLU   A 1 209 ? -2.839  -28.411 8.593   1.00 48.04 209 A 1 
ATOM   1660 C CB  . GLU   A 1 209 ? -0.064  -29.031 9.984   1.00 48.58 209 A 1 
ATOM   1661 C CG  . GLU   A 1 209 ? 1.392   -29.463 9.752   1.00 43.00 209 A 1 
ATOM   1662 C CD  . GLU   A 1 209 ? 1.832   -30.619 10.666  1.00 38.74 209 A 1 
ATOM   1663 O OE1 . GLU   A 1 209 ? 2.904   -31.200 10.378  1.00 34.63 209 A 1 
ATOM   1664 O OE2 . GLU   A 1 209 ? 1.131   -30.900 11.669  1.00 36.16 209 A 1 
ATOM   1665 N N   . GLN   A 1 210 ? -2.469  -26.707 9.978   1.00 46.05 210 A 1 
ATOM   1666 C CA  . GLN   A 1 210 ? -3.887  -26.412 10.221  1.00 44.01 210 A 1 
ATOM   1667 C C   . GLN   A 1 210 ? -4.615  -25.784 9.027   1.00 43.94 210 A 1 
ATOM   1668 O O   . GLN   A 1 210 ? -5.827  -25.601 9.109   1.00 40.33 210 A 1 
ATOM   1669 C CB  . GLN   A 1 210 ? -4.025  -25.512 11.458  1.00 39.72 210 A 1 
ATOM   1670 C CG  . GLN   A 1 210 ? -3.687  -26.252 12.758  1.00 35.78 210 A 1 
ATOM   1671 C CD  . GLN   A 1 210 ? -3.882  -25.377 13.997  1.00 32.93 210 A 1 
ATOM   1672 O OE1 . GLN   A 1 210 ? -4.026  -24.169 13.939  1.00 31.11 210 A 1 
ATOM   1673 N NE2 . GLN   A 1 210 ? -3.879  -25.965 15.171  1.00 30.34 210 A 1 
ATOM   1674 N N   . ARG   A 1 211 ? -3.939  -25.465 7.931   1.00 45.42 211 A 1 
ATOM   1675 C CA  . ARG   A 1 211 ? -4.615  -24.872 6.759   1.00 44.14 211 A 1 
ATOM   1676 C C   . ARG   A 1 211 ? -5.673  -25.808 6.167   1.00 44.32 211 A 1 
ATOM   1677 O O   . ARG   A 1 211 ? -6.666  -25.328 5.638   1.00 41.39 211 A 1 
ATOM   1678 C CB  . ARG   A 1 211 ? -3.588  -24.451 5.692   1.00 40.51 211 A 1 
ATOM   1679 C CG  . ARG   A 1 211 ? -4.067  -23.222 4.914   1.00 36.91 211 A 1 
ATOM   1680 C CD  . ARG   A 1 211 ? -3.129  -22.891 3.756   1.00 34.70 211 A 1 
ATOM   1681 N NE  . ARG   A 1 211 ? -3.449  -21.586 3.147   1.00 31.36 211 A 1 
ATOM   1682 C CZ  . ARG   A 1 211 ? -2.821  -21.009 2.124   1.00 29.38 211 A 1 
ATOM   1683 N NH1 . ARG   A 1 211 ? -1.863  -21.603 1.481   1.00 28.13 211 A 1 
ATOM   1684 N NH2 . ARG   A 1 211 ? -3.145  -19.808 1.744   1.00 26.56 211 A 1 
ATOM   1685 N N   . ASP   A 1 212 ? -5.469  -27.118 6.289   1.00 38.21 212 A 1 
ATOM   1686 C CA  . ASP   A 1 212 ? -6.400  -28.136 5.781   1.00 35.89 212 A 1 
ATOM   1687 C C   . ASP   A 1 212 ? -7.630  -28.346 6.685   1.00 35.23 212 A 1 
ATOM   1688 O O   . ASP   A 1 212 ? -8.560  -29.060 6.307   1.00 32.66 212 A 1 
ATOM   1689 C CB  . ASP   A 1 212 ? -5.642  -29.465 5.596   1.00 33.38 212 A 1 
ATOM   1690 C CG  . ASP   A 1 212 ? -4.550  -29.415 4.523   1.00 30.55 212 A 1 
ATOM   1691 O OD1 . ASP   A 1 212 ? -4.659  -28.574 3.597   1.00 28.91 212 A 1 
ATOM   1692 O OD2 . ASP   A 1 212 ? -3.606  -30.226 4.628   1.00 28.17 212 A 1 
ATOM   1693 N N   . LEU   A 1 213 ? -7.645  -27.743 7.884   1.00 35.08 213 A 1 
ATOM   1694 C CA  . LEU   A 1 213 ? -8.723  -27.936 8.869   1.00 32.08 213 A 1 
ATOM   1695 C C   . LEU   A 1 213 ? -9.789  -26.834 8.877   1.00 30.84 213 A 1 
ATOM   1696 O O   . LEU   A 1 213 ? -10.778 -26.975 9.606   1.00 29.03 213 A 1 
ATOM   1697 C CB  . LEU   A 1 213 ? -8.106  -28.110 10.271  1.00 30.13 213 A 1 
ATOM   1698 C CG  . LEU   A 1 213 ? -7.524  -29.513 10.528  1.00 28.70 213 A 1 
ATOM   1699 C CD1 . LEU   A 1 213 ? -6.668  -29.487 11.796  1.00 26.55 213 A 1 
ATOM   1700 C CD2 . LEU   A 1 213 ? -8.635  -30.552 10.738  1.00 28.83 213 A 1 
ATOM   1701 N N   . LEU   A 1 214 ? -9.606  -25.733 8.120   1.00 33.58 214 A 1 
ATOM   1702 C CA  . LEU   A 1 214 ? -10.534 -24.596 8.063   1.00 29.70 214 A 1 
ATOM   1703 C C   . LEU   A 1 214 ? -11.406 -24.626 6.811   1.00 28.23 214 A 1 
ATOM   1704 O O   . LEU   A 1 214 ? -10.866 -24.819 5.702   1.00 25.73 214 A 1 
ATOM   1705 C CB  . LEU   A 1 214 ? -9.783  -23.261 8.220   1.00 28.02 214 A 1 
ATOM   1706 C CG  . LEU   A 1 214 ? -9.356  -22.952 9.666   1.00 27.35 214 A 1 
ATOM   1707 C CD1 . LEU   A 1 214 ? -8.453  -21.713 9.666   1.00 25.38 214 A 1 
ATOM   1708 C CD2 . LEU   A 1 214 ? -10.558 -22.643 10.573  1.00 26.50 214 A 1 
ATOM   1709 O OXT . LEU   A 1 214 ? -12.639 -24.416 6.993   1.00 25.25 214 A 1 
ATOM   1710 N N   . MET   B 2 1   ? 1.499   -12.636 5.507   1.00 73.06 1   B 1 
ATOM   1711 C CA  . MET   B 2 1   ? 0.336   -12.071 6.226   1.00 80.25 1   B 1 
ATOM   1712 C C   . MET   B 2 1   ? -0.924  -12.385 5.433   1.00 83.22 1   B 1 
ATOM   1713 O O   . MET   B 2 1   ? -0.906  -12.253 4.214   1.00 81.69 1   B 1 
ATOM   1714 C CB  . MET   B 2 1   ? 0.520   -10.561 6.405   1.00 76.38 1   B 1 
ATOM   1715 C CG  . MET   B 2 1   ? -0.442  -9.946  7.416   1.00 70.75 1   B 1 
ATOM   1716 S SD  . MET   B 2 1   ? -0.074  -8.193  7.703   1.00 65.92 1   B 1 
ATOM   1717 C CE  . MET   B 2 1   ? -0.510  -8.030  9.439   1.00 60.04 1   B 1 
ATOM   1718 N N   . ILE   B 2 2   ? -1.995  -12.796 6.107   1.00 85.37 2   B 1 
ATOM   1719 C CA  . ILE   B 2 2   ? -3.269  -13.122 5.459   1.00 87.93 2   B 1 
ATOM   1720 C C   . ILE   B 2 2   ? -4.296  -12.001 5.650   1.00 90.71 2   B 1 
ATOM   1721 O O   . ILE   B 2 2   ? -4.204  -11.204 6.586   1.00 91.00 2   B 1 
ATOM   1722 C CB  . ILE   B 2 2   ? -3.794  -14.507 5.900   1.00 85.20 2   B 1 
ATOM   1723 C CG1 . ILE   B 2 2   ? -3.946  -14.609 7.430   1.00 78.88 2   B 1 
ATOM   1724 C CG2 . ILE   B 2 2   ? -2.885  -15.611 5.332   1.00 75.87 2   B 1 
ATOM   1725 C CD1 . ILE   B 2 2   ? -4.654  -15.891 7.890   1.00 74.34 2   B 1 
ATOM   1726 N N   . VAL   B 2 3   ? -5.274  -11.932 4.756   1.00 93.00 3   B 1 
ATOM   1727 C CA  . VAL   B 2 3   ? -6.293  -10.868 4.710   1.00 94.53 3   B 1 
ATOM   1728 C C   . VAL   B 2 3   ? -7.021  -10.695 6.048   1.00 94.38 3   B 1 
ATOM   1729 O O   . VAL   B 2 3   ? -7.215  -9.564  6.491   1.00 94.13 3   B 1 
ATOM   1730 C CB  . VAL   B 2 3   ? -7.279  -11.152 3.559   1.00 95.31 3   B 1 
ATOM   1731 C CG1 . VAL   B 2 3   ? -8.563  -10.322 3.635   1.00 94.50 3   B 1 
ATOM   1732 C CG2 . VAL   B 2 3   ? -6.616  -10.842 2.210   1.00 94.27 3   B 1 
ATOM   1733 N N   . GLU   B 2 4   ? -7.374  -11.783 6.732   1.00 93.71 4   B 1 
ATOM   1734 C CA  . GLU   B 2 4   ? -8.121  -11.720 7.999   1.00 92.79 4   B 1 
ATOM   1735 C C   . GLU   B 2 4   ? -7.364  -11.030 9.145   1.00 93.49 4   B 1 
ATOM   1736 O O   . GLU   B 2 4   ? -7.992  -10.555 10.089  1.00 92.56 4   B 1 
ATOM   1737 C CB  . GLU   B 2 4   ? -8.575  -13.122 8.427   1.00 89.69 4   B 1 
ATOM   1738 C CG  . GLU   B 2 4   ? -7.431  -14.044 8.862   1.00 82.55 4   B 1 
ATOM   1739 C CD  . GLU   B 2 4   ? -7.905  -15.399 9.408   1.00 81.55 4   B 1 
ATOM   1740 O OE1 . GLU   B 2 4   ? -7.022  -16.170 9.834   1.00 74.62 4   B 1 
ATOM   1741 O OE2 . GLU   B 2 4   ? -9.139  -15.637 9.444   1.00 76.26 4   B 1 
ATOM   1742 N N   . GLN   B 2 5   ? -6.030  -10.927 9.054   1.00 91.71 5   B 1 
ATOM   1743 C CA  . GLN   B 2 5   ? -5.193  -10.257 10.055  1.00 90.05 5   B 1 
ATOM   1744 C C   . GLN   B 2 5   ? -5.252  -8.729  9.953   1.00 91.37 5   B 1 
ATOM   1745 O O   . GLN   B 2 5   ? -4.931  -8.043  10.919  1.00 90.50 5   B 1 
ATOM   1746 C CB  . GLN   B 2 5   ? -3.736  -10.728 9.912   1.00 87.18 5   B 1 
ATOM   1747 C CG  . GLN   B 2 5   ? -3.537  -12.213 10.252  1.00 81.75 5   B 1 
ATOM   1748 C CD  . GLN   B 2 5   ? -2.093  -12.671 10.021  1.00 78.06 5   B 1 
ATOM   1749 O OE1 . GLN   B 2 5   ? -1.448  -12.324 9.048   1.00 71.95 5   B 1 
ATOM   1750 N NE2 . GLN   B 2 5   ? -1.535  -13.468 10.903  1.00 68.84 5   B 1 
ATOM   1751 N N   . ILE   B 2 6   ? -5.637  -8.176  8.795   1.00 91.97 6   B 1 
ATOM   1752 C CA  . ILE   B 2 6   ? -5.667  -6.720  8.562   1.00 93.91 6   B 1 
ATOM   1753 C C   . ILE   B 2 6   ? -7.028  -6.186  8.108   1.00 95.86 6   B 1 
ATOM   1754 O O   . ILE   B 2 6   ? -7.223  -4.968  8.066   1.00 95.98 6   B 1 
ATOM   1755 C CB  . ILE   B 2 6   ? -4.555  -6.279  7.587   1.00 92.81 6   B 1 
ATOM   1756 C CG1 . ILE   B 2 6   ? -4.792  -6.793  6.147   1.00 89.42 6   B 1 
ATOM   1757 C CG2 . ILE   B 2 6   ? -3.174  -6.709  8.111   1.00 87.34 6   B 1 
ATOM   1758 C CD1 . ILE   B 2 6   ? -3.947  -6.039  5.114   1.00 88.06 6   B 1 
ATOM   1759 N N   . MET   B 2 7   ? -7.969  -7.062  7.766   1.00 96.79 7   B 1 
ATOM   1760 C CA  . MET   B 2 7   ? -9.302  -6.664  7.332   1.00 97.41 7   B 1 
ATOM   1761 C C   . MET   B 2 7   ? -10.075 -5.984  8.464   1.00 97.37 7   B 1 
ATOM   1762 O O   . MET   B 2 7   ? -9.947  -6.321  9.647   1.00 96.97 7   B 1 
ATOM   1763 C CB  . MET   B 2 7   ? -10.074 -7.859  6.751   1.00 97.38 7   B 1 
ATOM   1764 C CG  . MET   B 2 7   ? -10.574 -8.855  7.811   1.00 97.27 7   B 1 
ATOM   1765 S SD  . MET   B 2 7   ? -11.469 -10.272 7.111   1.00 96.92 7   B 1 
ATOM   1766 C CE  . MET   B 2 7   ? -11.950 -11.121 8.618   1.00 94.70 7   B 1 
ATOM   1767 N N   . LYS   B 2 8   ? -10.960 -5.070  8.089   1.00 97.81 8   B 1 
ATOM   1768 C CA  . LYS   B 2 8   ? -11.935 -4.519  9.025   1.00 98.01 8   B 1 
ATOM   1769 C C   . LYS   B 2 8   ? -13.148 -5.453  9.108   1.00 98.31 8   B 1 
ATOM   1770 O O   . LYS   B 2 8   ? -13.728 -5.793  8.082   1.00 98.12 8   B 1 
ATOM   1771 C CB  . LYS   B 2 8   ? -12.272 -3.078  8.616   1.00 97.50 8   B 1 
ATOM   1772 C CG  . LYS   B 2 8   ? -13.139 -2.427  9.694   1.00 91.23 8   B 1 
ATOM   1773 C CD  . LYS   B 2 8   ? -13.242 -0.911  9.532   1.00 85.91 8   B 1 
ATOM   1774 C CE  . LYS   B 2 8   ? -14.132 -0.442  10.689  1.00 79.19 8   B 1 
ATOM   1775 N NZ  . LYS   B 2 8   ? -14.299 1.020   10.773  1.00 69.88 8   B 1 
ATOM   1776 N N   . ARG   B 2 9   ? -13.528 -5.859  10.319  1.00 98.22 9   B 1 
ATOM   1777 C CA  . ARG   B 2 9   ? -14.599 -6.851  10.567  1.00 97.79 9   B 1 
ATOM   1778 C C   . ARG   B 2 9   ? -15.988 -6.232  10.737  1.00 97.25 9   B 1 
ATOM   1779 O O   . ARG   B 2 9   ? -16.981 -6.837  10.356  1.00 91.13 9   B 1 
ATOM   1780 C CB  . ARG   B 2 9   ? -14.235 -7.708  11.792  1.00 96.51 9   B 1 
ATOM   1781 C CG  . ARG   B 2 9   ? -12.993 -8.585  11.554  1.00 92.93 9   B 1 
ATOM   1782 C CD  . ARG   B 2 9   ? -12.681 -9.453  12.782  1.00 90.29 9   B 1 
ATOM   1783 N NE  . ARG   B 2 9   ? -11.500 -10.310 12.564  1.00 85.82 9   B 1 
ATOM   1784 C CZ  . ARG   B 2 9   ? -11.477 -11.606 12.268  1.00 80.83 9   B 1 
ATOM   1785 N NH1 . ARG   B 2 9   ? -12.561 -12.316 12.147  1.00 70.44 9   B 1 
ATOM   1786 N NH2 . ARG   B 2 9   ? -10.336 -12.211 12.095  1.00 74.70 9   B 1 
ATOM   1787 N N   . ASP   B 2 10  ? -16.070 -5.032  11.293  1.00 97.74 10  B 1 
ATOM   1788 C CA  . ASP   B 2 10  ? -17.303 -4.268  11.498  1.00 97.44 10  B 1 
ATOM   1789 C C   . ASP   B 2 10  ? -17.712 -3.537  10.204  1.00 98.06 10  B 1 
ATOM   1790 O O   . ASP   B 2 10  ? -17.577 -2.324  10.060  1.00 96.66 10  B 1 
ATOM   1791 C CB  . ASP   B 2 10  ? -17.137 -3.334  12.718  1.00 95.26 10  B 1 
ATOM   1792 C CG  . ASP   B 2 10  ? -16.004 -2.312  12.565  1.00 86.39 10  B 1 
ATOM   1793 O OD1 . ASP   B 2 10  ? -14.918 -2.677  12.063  1.00 78.45 10  B 1 
ATOM   1794 O OD2 . ASP   B 2 10  ? -16.193 -1.130  12.930  1.00 78.59 10  B 1 
ATOM   1795 N N   . VAL   B 2 11  ? -18.195 -4.300  9.228   1.00 98.37 11  B 1 
ATOM   1796 C CA  . VAL   B 2 11  ? -18.509 -3.783  7.891   1.00 98.71 11  B 1 
ATOM   1797 C C   . VAL   B 2 11  ? -19.857 -3.078  7.889   1.00 98.78 11  B 1 
ATOM   1798 O O   . VAL   B 2 11  ? -20.890 -3.684  8.172   1.00 98.59 11  B 1 
ATOM   1799 C CB  . VAL   B 2 11  ? -18.469 -4.892  6.821   1.00 98.62 11  B 1 
ATOM   1800 C CG1 . VAL   B 2 11  ? -18.586 -4.285  5.417   1.00 97.90 11  B 1 
ATOM   1801 C CG2 . VAL   B 2 11  ? -17.163 -5.691  6.869   1.00 97.71 11  B 1 
ATOM   1802 N N   . ILE   B 2 12  ? -19.852 -1.805  7.490   1.00 98.75 12  B 1 
ATOM   1803 C CA  . ILE   B 2 12  ? -21.068 -1.048  7.190   1.00 98.82 12  B 1 
ATOM   1804 C C   . ILE   B 2 12  ? -21.559 -1.467  5.805   1.00 98.89 12  B 1 
ATOM   1805 O O   . ILE   B 2 12  ? -20.801 -1.426  4.833   1.00 98.81 12  B 1 
ATOM   1806 C CB  . ILE   B 2 12  ? -20.822 0.468   7.286   1.00 98.73 12  B 1 
ATOM   1807 C CG1 . ILE   B 2 12  ? -20.127 0.903   8.599   1.00 97.92 12  B 1 
ATOM   1808 C CG2 . ILE   B 2 12  ? -22.136 1.247   7.094   1.00 98.23 12  B 1 
ATOM   1809 C CD1 . ILE   B 2 12  ? -20.828 0.457   9.889   1.00 92.00 12  B 1 
ATOM   1810 N N   . THR   B 2 13  ? -22.821 -1.864  5.713   1.00 98.87 13  B 1 
ATOM   1811 C CA  . THR   B 2 13  ? -23.442 -2.389  4.491   1.00 98.88 13  B 1 
ATOM   1812 C C   . THR   B 2 13  ? -24.699 -1.619  4.101   1.00 98.88 13  B 1 
ATOM   1813 O O   . THR   B 2 13  ? -25.225 -0.802  4.867   1.00 98.70 13  B 1 
ATOM   1814 C CB  . THR   B 2 13  ? -23.748 -3.894  4.628   1.00 98.70 13  B 1 
ATOM   1815 O OG1 . THR   B 2 13  ? -24.620 -4.123  5.713   1.00 97.12 13  B 1 
ATOM   1816 C CG2 . THR   B 2 13  ? -22.487 -4.729  4.848   1.00 96.24 13  B 1 
ATOM   1817 N N   . LEU   B 2 14  ? -25.169 -1.881  2.891   1.00 98.86 14  B 1 
ATOM   1818 C CA  . LEU   B 2 14  ? -26.468 -1.458  2.375   1.00 98.85 14  B 1 
ATOM   1819 C C   . LEU   B 2 14  ? -27.277 -2.687  1.962   1.00 98.88 14  B 1 
ATOM   1820 O O   . LEU   B 2 14  ? -26.719 -3.735  1.633   1.00 98.69 14  B 1 
ATOM   1821 C CB  . LEU   B 2 14  ? -26.272 -0.523  1.173   1.00 98.67 14  B 1 
ATOM   1822 C CG  . LEU   B 2 14  ? -25.612 0.825   1.500   1.00 98.11 14  B 1 
ATOM   1823 C CD1 . LEU   B 2 14  ? -25.255 1.539   0.203   1.00 97.49 14  B 1 
ATOM   1824 C CD2 . LEU   B 2 14  ? -26.539 1.732   2.311   1.00 97.44 14  B 1 
ATOM   1825 N N   . THR   B 2 15  ? -28.595 -2.525  1.912   1.00 98.79 15  B 1 
ATOM   1826 C CA  . THR   B 2 15  ? -29.491 -3.438  1.193   1.00 98.71 15  B 1 
ATOM   1827 C C   . THR   B 2 15  ? -29.751 -2.895  -0.215  1.00 98.73 15  B 1 
ATOM   1828 O O   . THR   B 2 15  ? -29.574 -1.705  -0.484  1.00 98.34 15  B 1 
ATOM   1829 C CB  . THR   B 2 15  ? -30.810 -3.648  1.944   1.00 98.26 15  B 1 
ATOM   1830 O OG1 . THR   B 2 15  ? -31.583 -2.480  1.916   1.00 92.44 15  B 1 
ATOM   1831 C CG2 . THR   B 2 15  ? -30.603 -4.064  3.402   1.00 90.39 15  B 1 
ATOM   1832 N N   . LYS   B 2 16  ? -30.205 -3.741  -1.143  1.00 98.66 16  B 1 
ATOM   1833 C CA  . LYS   B 2 16  ? -30.560 -3.305  -2.507  1.00 98.50 16  B 1 
ATOM   1834 C C   . LYS   B 2 16  ? -31.699 -2.280  -2.545  1.00 98.53 16  B 1 
ATOM   1835 O O   . LYS   B 2 16  ? -31.806 -1.522  -3.500  1.00 97.73 16  B 1 
ATOM   1836 C CB  . LYS   B 2 16  ? -30.889 -4.531  -3.374  1.00 97.44 16  B 1 
ATOM   1837 C CG  . LYS   B 2 16  ? -32.206 -5.222  -2.971  1.00 93.59 16  B 1 
ATOM   1838 C CD  . LYS   B 2 16  ? -32.494 -6.431  -3.865  1.00 92.25 16  B 1 
ATOM   1839 C CE  . LYS   B 2 16  ? -33.838 -7.036  -3.442  1.00 82.50 16  B 1 
ATOM   1840 N NZ  . LYS   B 2 16  ? -34.161 -8.251  -4.222  1.00 75.68 16  B 1 
ATOM   1841 N N   . THR   B 2 17  ? -32.549 -2.277  -1.517  1.00 98.60 17  B 1 
ATOM   1842 C CA  . THR   B 2 17  ? -33.735 -1.414  -1.391  1.00 98.46 17  B 1 
ATOM   1843 C C   . THR   B 2 17  ? -33.481 -0.143  -0.584  1.00 98.48 17  B 1 
ATOM   1844 O O   . THR   B 2 17  ? -34.357 0.719   -0.551  1.00 97.51 17  B 1 
ATOM   1845 C CB  . THR   B 2 17  ? -34.911 -2.186  -0.771  1.00 97.82 17  B 1 
ATOM   1846 O OG1 . THR   B 2 17  ? -34.504 -2.854  0.404   1.00 92.89 17  B 1 
ATOM   1847 C CG2 . THR   B 2 17  ? -35.448 -3.250  -1.727  1.00 91.55 17  B 1 
ATOM   1848 N N   . ASP   B 2 18  ? -32.312 -0.004  0.057   1.00 98.58 18  B 1 
ATOM   1849 C CA  . ASP   B 2 18  ? -31.930 1.252   0.699   1.00 98.58 18  B 1 
ATOM   1850 C C   . ASP   B 2 18  ? -31.915 2.391   -0.330  1.00 98.60 18  B 1 
ATOM   1851 O O   . ASP   B 2 18  ? -31.665 2.189   -1.525  1.00 98.18 18  B 1 
ATOM   1852 C CB  . ASP   B 2 18  ? -30.552 1.139   1.374   1.00 98.45 18  B 1 
ATOM   1853 C CG  . ASP   B 2 18  ? -30.551 0.414   2.721   1.00 98.19 18  B 1 
ATOM   1854 O OD1 . ASP   B 2 18  ? -31.538 0.559   3.475   1.00 95.72 18  B 1 
ATOM   1855 O OD2 . ASP   B 2 18  ? -29.513 -0.213  3.041   1.00 95.81 18  B 1 
ATOM   1856 N N   . THR   B 2 19  ? -32.159 3.613   0.136   1.00 98.45 19  B 1 
ATOM   1857 C CA  . THR   B 2 19  ? -32.085 4.804   -0.717  1.00 98.47 19  B 1 
ATOM   1858 C C   . THR   B 2 19  ? -30.640 5.277   -0.891  1.00 98.58 19  B 1 
ATOM   1859 O O   . THR   B 2 19  ? -29.762 5.018   -0.063  1.00 98.33 19  B 1 
ATOM   1860 C CB  . THR   B 2 19  ? -32.965 5.943   -0.183  1.00 97.94 19  B 1 
ATOM   1861 O OG1 . THR   B 2 19  ? -32.490 6.396   1.061   1.00 93.88 19  B 1 
ATOM   1862 C CG2 . THR   B 2 19  ? -34.429 5.534   -0.023  1.00 93.14 19  B 1 
ATOM   1863 N N   . LEU   B 2 20  ? -30.387 6.049   -1.950  1.00 98.04 20  B 1 
ATOM   1864 C CA  . LEU   B 2 20  ? -29.099 6.724   -2.126  1.00 98.15 20  B 1 
ATOM   1865 C C   . LEU   B 2 20  ? -28.842 7.770   -1.034  1.00 98.21 20  B 1 
ATOM   1866 O O   . LEU   B 2 20  ? -27.686 8.035   -0.712  1.00 97.81 20  B 1 
ATOM   1867 C CB  . LEU   B 2 20  ? -29.018 7.346   -3.528  1.00 97.86 20  B 1 
ATOM   1868 C CG  . LEU   B 2 20  ? -29.113 6.338   -4.691  1.00 96.88 20  B 1 
ATOM   1869 C CD1 . LEU   B 2 20  ? -28.842 7.056   -6.009  1.00 95.54 20  B 1 
ATOM   1870 C CD2 . LEU   B 2 20  ? -28.123 5.180   -4.566  1.00 95.13 20  B 1 
ATOM   1871 N N   . GLU   B 2 21  ? -29.888 8.315   -0.415  1.00 98.01 21  B 1 
ATOM   1872 C CA  . GLU   B 2 21  ? -29.760 9.158   0.780   1.00 97.88 21  B 1 
ATOM   1873 C C   . GLU   B 2 21  ? -29.136 8.377   1.937   1.00 98.09 21  B 1 
ATOM   1874 O O   . GLU   B 2 21  ? -28.128 8.815   2.497   1.00 97.80 21  B 1 
ATOM   1875 C CB  . GLU   B 2 21  ? -31.132 9.727   1.158   1.00 97.26 21  B 1 
ATOM   1876 C CG  . GLU   B 2 21  ? -31.047 10.668  2.369   1.00 94.27 21  B 1 
ATOM   1877 C CD  . GLU   B 2 21  ? -32.347 11.456  2.569   1.00 91.30 21  B 1 
ATOM   1878 O OE1 . GLU   B 2 21  ? -32.240 12.660  2.894   1.00 84.76 21  B 1 
ATOM   1879 O OE2 . GLU   B 2 21  ? -33.433 10.871  2.354   1.00 84.19 21  B 1 
ATOM   1880 N N   . THR   B 2 22  ? -29.641 7.174   2.229   1.00 98.33 22  B 1 
ATOM   1881 C CA  . THR   B 2 22  ? -29.059 6.277   3.240   1.00 98.45 22  B 1 
ATOM   1882 C C   . THR   B 2 22  ? -27.595 5.956   2.927   1.00 98.56 22  B 1 
ATOM   1883 O O   . THR   B 2 22  ? -26.750 5.980   3.825   1.00 98.31 22  B 1 
ATOM   1884 C CB  . THR   B 2 22  ? -29.863 4.972   3.338   1.00 98.30 22  B 1 
ATOM   1885 O OG1 . THR   B 2 22  ? -31.204 5.259   3.650   1.00 95.35 22  B 1 
ATOM   1886 C CG2 . THR   B 2 22  ? -29.352 4.035   4.432   1.00 94.55 22  B 1 
ATOM   1887 N N   . ALA   B 2 23  ? -27.260 5.719   1.654   1.00 98.57 23  B 1 
ATOM   1888 C CA  . ALA   B 2 23  ? -25.881 5.486   1.231   1.00 98.57 23  B 1 
ATOM   1889 C C   . ALA   B 2 23  ? -24.979 6.702   1.508   1.00 98.56 23  B 1 
ATOM   1890 O O   . ALA   B 2 23  ? -23.921 6.556   2.117   1.00 98.31 23  B 1 
ATOM   1891 C CB  . ALA   B 2 23  ? -25.873 5.091   -0.250  1.00 98.45 23  B 1 
ATOM   1892 N N   . ILE   B 2 24  ? -25.407 7.914   1.125   1.00 98.31 24  B 1 
ATOM   1893 C CA  . ILE   B 2 24  ? -24.664 9.157   1.386   1.00 97.88 24  B 1 
ATOM   1894 C C   . ILE   B 2 24  ? -24.466 9.377   2.885   1.00 98.11 24  B 1 
ATOM   1895 O O   . ILE   B 2 24  ? -23.363 9.726   3.309   1.00 97.61 24  B 1 
ATOM   1896 C CB  . ILE   B 2 24  ? -25.377 10.369  0.741   1.00 96.43 24  B 1 
ATOM   1897 C CG1 . ILE   B 2 24  ? -25.195 10.318  -0.789  1.00 89.35 24  B 1 
ATOM   1898 C CG2 . ILE   B 2 24  ? -24.848 11.713  1.285   1.00 89.25 24  B 1 
ATOM   1899 C CD1 . ILE   B 2 24  ? -26.018 11.353  -1.552  1.00 81.38 24  B 1 
ATOM   1900 N N   . CYS   B 2 25  ? -25.516 9.175   3.688   1.00 98.21 25  B 1 
ATOM   1901 C CA  . CYS   B 2 25  ? -25.454 9.320   5.139   1.00 98.24 25  B 1 
ATOM   1902 C C   . CYS   B 2 25  ? -24.417 8.369   5.743   1.00 98.45 25  B 1 
ATOM   1903 O O   . CYS   B 2 25  ? -23.501 8.841   6.409   1.00 98.06 25  B 1 
ATOM   1904 C CB  . CYS   B 2 25  ? -26.848 9.125   5.744   1.00 97.69 25  B 1 
ATOM   1905 S SG  . CYS   B 2 25  ? -27.880 10.563  5.334   1.00 87.96 25  B 1 
ATOM   1906 N N   . LYS   B 2 26  ? -24.467 7.072   5.424   1.00 98.52 26  B 1 
ATOM   1907 C CA  . LYS   B 2 26  ? -23.491 6.080   5.906   1.00 98.60 26  B 1 
ATOM   1908 C C   . LYS   B 2 26  ? -22.056 6.415   5.483   1.00 98.55 26  B 1 
ATOM   1909 O O   . LYS   B 2 26  ? -21.145 6.338   6.302   1.00 98.11 26  B 1 
ATOM   1910 C CB  . LYS   B 2 26  ? -23.888 4.669   5.440   1.00 98.59 26  B 1 
ATOM   1911 C CG  . LYS   B 2 26  ? -25.090 4.100   6.216   1.00 98.17 26  B 1 
ATOM   1912 C CD  . LYS   B 2 26  ? -25.453 2.687   5.731   1.00 97.48 26  B 1 
ATOM   1913 C CE  . LYS   B 2 26  ? -26.620 2.106   6.543   1.00 96.18 26  B 1 
ATOM   1914 N NZ  . LYS   B 2 26  ? -27.052 0.767   6.064   1.00 93.74 26  B 1 
ATOM   1915 N N   . LEU   B 2 27  ? -21.835 6.832   4.228   1.00 98.57 27  B 1 
ATOM   1916 C CA  . LEU   B 2 27  ? -20.503 7.224   3.746   1.00 98.41 27  B 1 
ATOM   1917 C C   . LEU   B 2 27  ? -19.914 8.389   4.557   1.00 98.20 27  B 1 
ATOM   1918 O O   . LEU   B 2 27  ? -18.736 8.361   4.901   1.00 97.56 27  B 1 
ATOM   1919 C CB  . LEU   B 2 27  ? -20.566 7.594   2.255   1.00 98.24 27  B 1 
ATOM   1920 C CG  . LEU   B 2 27  ? -20.755 6.409   1.285   1.00 97.58 27  B 1 
ATOM   1921 C CD1 . LEU   B 2 27  ? -20.930 6.937   -0.140  1.00 96.77 27  B 1 
ATOM   1922 C CD2 . LEU   B 2 27  ? -19.568 5.454   1.287   1.00 96.50 27  B 1 
ATOM   1923 N N   . LYS   B 2 28  ? -20.733 9.405   4.876   1.00 98.08 28  B 1 
ATOM   1924 C CA  . LYS   B 2 28  ? -20.314 10.579  5.653   1.00 97.63 28  B 1 
ATOM   1925 C C   . LYS   B 2 28  ? -20.130 10.261  7.133   1.00 97.71 28  B 1 
ATOM   1926 O O   . LYS   B 2 28  ? -19.114 10.634  7.702   1.00 96.83 28  B 1 
ATOM   1927 C CB  . LYS   B 2 28  ? -21.335 11.710  5.488   1.00 96.71 28  B 1 
ATOM   1928 C CG  . LYS   B 2 28  ? -21.271 12.366  4.101   1.00 84.24 28  B 1 
ATOM   1929 C CD  . LYS   B 2 28  ? -22.332 13.465  4.020   1.00 80.08 28  B 1 
ATOM   1930 C CE  . LYS   B 2 28  ? -22.283 14.184  2.671   1.00 66.15 28  B 1 
ATOM   1931 N NZ  . LYS   B 2 28  ? -23.334 15.228  2.590   1.00 59.05 28  B 1 
ATOM   1932 N N   . GLU   B 2 29  ? -21.107 9.588   7.748   1.00 98.31 29  B 1 
ATOM   1933 C CA  . GLU   B 2 29  ? -21.139 9.274   9.183   1.00 98.32 29  B 1 
ATOM   1934 C C   . GLU   B 2 29  ? -19.932 8.434   9.606   1.00 98.24 29  B 1 
ATOM   1935 O O   . GLU   B 2 29  ? -19.256 8.748   10.582  1.00 97.26 29  B 1 
ATOM   1936 C CB  . GLU   B 2 29  ? -22.455 8.541   9.474   1.00 97.95 29  B 1 
ATOM   1937 C CG  . GLU   B 2 29  ? -22.646 8.180   10.956  1.00 91.86 29  B 1 
ATOM   1938 C CD  . GLU   B 2 29  ? -23.936 7.382   11.215  1.00 87.28 29  B 1 
ATOM   1939 O OE1 . GLU   B 2 29  ? -24.144 6.992   12.384  1.00 80.45 29  B 1 
ATOM   1940 O OE2 . GLU   B 2 29  ? -24.699 7.133   10.249  1.00 81.63 29  B 1 
ATOM   1941 N N   . PHE   B 2 30  ? -19.615 7.401   8.833   1.00 98.42 30  B 1 
ATOM   1942 C CA  . PHE   B 2 30  ? -18.528 6.470   9.148   1.00 98.27 30  B 1 
ATOM   1943 C C   . PHE   B 2 30  ? -17.184 6.837   8.504   1.00 97.98 30  B 1 
ATOM   1944 O O   . PHE   B 2 30  ? -16.213 6.097   8.659   1.00 96.84 30  B 1 
ATOM   1945 C CB  . PHE   B 2 30  ? -18.976 5.049   8.803   1.00 98.29 30  B 1 
ATOM   1946 C CG  . PHE   B 2 30  ? -20.174 4.581   9.603   1.00 98.20 30  B 1 
ATOM   1947 C CD1 . PHE   B 2 30  ? -20.021 4.213   10.950  1.00 96.61 30  B 1 
ATOM   1948 C CD2 . PHE   B 2 30  ? -21.451 4.541   9.019   1.00 96.63 30  B 1 
ATOM   1949 C CE1 . PHE   B 2 30  ? -21.136 3.811   11.705  1.00 95.89 30  B 1 
ATOM   1950 C CE2 . PHE   B 2 30  ? -22.571 4.142   9.771   1.00 95.83 30  B 1 
ATOM   1951 C CZ  . PHE   B 2 30  ? -22.413 3.779   11.117  1.00 96.61 30  B 1 
ATOM   1952 N N   . HIS   B 2 31  ? -17.087 7.966   7.783   1.00 97.50 31  B 1 
ATOM   1953 C CA  . HIS   B 2 31  ? -15.876 8.399   7.077   1.00 96.97 31  B 1 
ATOM   1954 C C   . HIS   B 2 31  ? -15.279 7.326   6.147   1.00 97.03 31  B 1 
ATOM   1955 O O   . HIS   B 2 31  ? -14.063 7.139   6.053   1.00 95.64 31  B 1 
ATOM   1956 C CB  . HIS   B 2 31  ? -14.865 8.975   8.075   1.00 95.94 31  B 1 
ATOM   1957 C CG  . HIS   B 2 31  ? -15.393 10.156  8.848   1.00 92.50 31  B 1 
ATOM   1958 N ND1 . HIS   B 2 31  ? -15.837 11.348  8.310   1.00 81.64 31  B 1 
ATOM   1959 C CD2 . HIS   B 2 31  ? -15.527 10.262  10.209  1.00 80.19 31  B 1 
ATOM   1960 C CE1 . HIS   B 2 31  ? -16.219 12.145  9.318   1.00 82.67 31  B 1 
ATOM   1961 N NE2 . HIS   B 2 31  ? -16.035 11.519  10.493  1.00 83.23 31  B 1 
ATOM   1962 N N   . ILE   B 2 32  ? -16.152 6.622   5.423   1.00 98.10 32  B 1 
ATOM   1963 C CA  . ILE   B 2 32  ? -15.803 5.564   4.470   1.00 98.32 32  B 1 
ATOM   1964 C C   . ILE   B 2 32  ? -16.167 5.974   3.041   1.00 98.41 32  B 1 
ATOM   1965 O O   . ILE   B 2 32  ? -16.915 6.921   2.811   1.00 98.24 32  B 1 
ATOM   1966 C CB  . ILE   B 2 32  ? -16.443 4.214   4.877   1.00 98.30 32  B 1 
ATOM   1967 C CG1 . ILE   B 2 32  ? -17.988 4.297   4.900   1.00 97.72 32  B 1 
ATOM   1968 C CG2 . ILE   B 2 32  ? -15.846 3.728   6.204   1.00 96.34 32  B 1 
ATOM   1969 C CD1 . ILE   B 2 32  ? -18.699 2.988   5.272   1.00 97.01 32  B 1 
ATOM   1970 N N   . ARG   B 2 33  ? -15.638 5.249   2.045   1.00 98.09 33  B 1 
ATOM   1971 C CA  . ARG   B 2 33  ? -15.904 5.487   0.612   1.00 98.15 33  B 1 
ATOM   1972 C C   . ARG   B 2 33  ? -16.406 4.252   -0.129  1.00 98.52 33  B 1 
ATOM   1973 O O   . ARG   B 2 33  ? -16.550 4.311   -1.346  1.00 98.06 33  B 1 
ATOM   1974 C CB  . ARG   B 2 33  ? -14.658 6.079   -0.051  1.00 97.02 33  B 1 
ATOM   1975 C CG  . ARG   B 2 33  ? -14.333 7.481   0.498   1.00 94.33 33  B 1 
ATOM   1976 C CD  . ARG   B 2 33  ? -13.129 8.088   -0.217  1.00 90.33 33  B 1 
ATOM   1977 N NE  . ARG   B 2 33  ? -11.885 7.384   0.154   1.00 84.15 33  B 1 
ATOM   1978 C CZ  . ARG   B 2 33  ? -10.660 7.758   -0.171  1.00 81.10 33  B 1 
ATOM   1979 N NH1 . ARG   B 2 33  ? -10.433 8.809   -0.912  1.00 73.50 33  B 1 
ATOM   1980 N NH2 . ARG   B 2 33  ? -9.639  7.081   0.264   1.00 73.42 33  B 1 
ATOM   1981 N N   . HIS   B 2 34  ? -16.655 3.164   0.583   1.00 98.78 34  B 1 
ATOM   1982 C CA  . HIS   B 2 34  ? -17.076 1.892   0.000   1.00 98.84 34  B 1 
ATOM   1983 C C   . HIS   B 2 34  ? -18.172 1.268   0.863   1.00 98.90 34  B 1 
ATOM   1984 O O   . HIS   B 2 34  ? -18.017 1.196   2.082   1.00 98.77 34  B 1 
ATOM   1985 C CB  . HIS   B 2 34  ? -15.868 0.949   -0.120  1.00 98.66 34  B 1 
ATOM   1986 C CG  . HIS   B 2 34  ? -14.692 1.533   -0.857  1.00 98.36 34  B 1 
ATOM   1987 N ND1 . HIS   B 2 34  ? -13.666 2.267   -0.285  1.00 93.08 34  B 1 
ATOM   1988 C CD2 . HIS   B 2 34  ? -14.444 1.494   -2.208  1.00 93.07 34  B 1 
ATOM   1989 C CE1 . HIS   B 2 34  ? -12.831 2.648   -1.266  1.00 93.16 34  B 1 
ATOM   1990 N NE2 . HIS   B 2 34  ? -13.269 2.198   -2.451  1.00 94.23 34  B 1 
ATOM   1991 N N   . LEU   B 2 35  ? -19.254 0.819   0.242   1.00 98.90 35  B 1 
ATOM   1992 C CA  . LEU   B 2 35  ? -20.375 0.139   0.895   1.00 98.92 35  B 1 
ATOM   1993 C C   . LEU   B 2 35  ? -20.728 -1.125  0.108   1.00 98.93 35  B 1 
ATOM   1994 O O   . LEU   B 2 35  ? -21.297 -1.015  -0.985  1.00 98.83 35  B 1 
ATOM   1995 C CB  . LEU   B 2 35  ? -21.587 1.082   1.002   1.00 98.84 35  B 1 
ATOM   1996 C CG  . LEU   B 2 35  ? -21.420 2.243   2.000   1.00 98.54 35  B 1 
ATOM   1997 C CD1 . LEU   B 2 35  ? -22.543 3.255   1.813   1.00 98.00 35  B 1 
ATOM   1998 C CD2 . LEU   B 2 35  ? -21.461 1.753   3.448   1.00 97.82 35  B 1 
ATOM   1999 N N   . PRO   B 2 36  ? -20.416 -2.322  0.628   1.00 98.96 36  B 1 
ATOM   2000 C CA  . PRO   B 2 36  ? -20.972 -3.553  0.083   1.00 98.95 36  B 1 
ATOM   2001 C C   . PRO   B 2 36  ? -22.498 -3.542  0.199   1.00 98.96 36  B 1 
ATOM   2002 O O   . PRO   B 2 36  ? -23.047 -3.154  1.234   1.00 98.87 36  B 1 
ATOM   2003 C CB  . PRO   B 2 36  ? -20.348 -4.700  0.889   1.00 98.86 36  B 1 
ATOM   2004 C CG  . PRO   B 2 36  ? -19.115 -4.072  1.536   1.00 97.81 36  B 1 
ATOM   2005 C CD  . PRO   B 2 36  ? -19.528 -2.620  1.738   1.00 98.85 36  B 1 
ATOM   2006 N N   . VAL   B 2 37  ? -23.164 -3.979  -0.858  1.00 98.93 37  B 1 
ATOM   2007 C CA  . VAL   B 2 37  ? -24.602 -4.260  -0.845  1.00 98.93 37  B 1 
ATOM   2008 C C   . VAL   B 2 37  ? -24.767 -5.746  -0.576  1.00 98.92 37  B 1 
ATOM   2009 O O   . VAL   B 2 37  ? -24.169 -6.565  -1.277  1.00 98.78 37  B 1 
ATOM   2010 C CB  . VAL   B 2 37  ? -25.291 -3.840  -2.152  1.00 98.86 37  B 1 
ATOM   2011 C CG1 . VAL   B 2 37  ? -26.809 -3.966  -2.025  1.00 98.44 37  B 1 
ATOM   2012 C CG2 . VAL   B 2 37  ? -24.955 -2.390  -2.536  1.00 98.39 37  B 1 
ATOM   2013 N N   . VAL   B 2 38  ? -25.545 -6.079  0.441   1.00 98.90 38  B 1 
ATOM   2014 C CA  . VAL   B 2 38  ? -25.766 -7.462  0.876   1.00 98.87 38  B 1 
ATOM   2015 C C   . VAL   B 2 38  ? -27.247 -7.822  0.845   1.00 98.85 38  B 1 
ATOM   2016 O O   . VAL   B 2 38  ? -28.118 -6.950  0.918   1.00 98.52 38  B 1 
ATOM   2017 C CB  . VAL   B 2 38  ? -25.142 -7.751  2.256   1.00 98.58 38  B 1 
ATOM   2018 C CG1 . VAL   B 2 38  ? -23.624 -7.550  2.232   1.00 96.66 38  B 1 
ATOM   2019 C CG2 . VAL   B 2 38  ? -25.738 -6.887  3.376   1.00 96.12 38  B 1 
ATOM   2020 N N   . ASP   B 2 39  ? -27.523 -9.114  0.724   1.00 98.72 39  B 1 
ATOM   2021 C CA  . ASP   B 2 39  ? -28.855 -9.670  0.941   1.00 98.52 39  B 1 
ATOM   2022 C C   . ASP   B 2 39  ? -29.079 -10.044 2.420   1.00 98.42 39  B 1 
ATOM   2023 O O   . ASP   B 2 39  ? -28.250 -9.780  3.300   1.00 96.85 39  B 1 
ATOM   2024 C CB  . ASP   B 2 39  ? -29.101 -10.834 -0.037  1.00 97.71 39  B 1 
ATOM   2025 C CG  . ASP   B 2 39  ? -28.229 -12.072 0.199   1.00 97.01 39  B 1 
ATOM   2026 O OD1 . ASP   B 2 39  ? -27.602 -12.184 1.276   1.00 94.21 39  B 1 
ATOM   2027 O OD2 . ASP   B 2 39  ? -28.194 -12.917 -0.717  1.00 93.37 39  B 1 
ATOM   2028 N N   . GLU   B 2 40  ? -30.229 -10.657 2.695   1.00 98.24 40  B 1 
ATOM   2029 C CA  . GLU   B 2 40  ? -30.631 -11.080 4.044   1.00 97.94 40  B 1 
ATOM   2030 C C   . GLU   B 2 40  ? -29.699 -12.151 4.634   1.00 97.91 40  B 1 
ATOM   2031 O O   . GLU   B 2 40  ? -29.505 -12.217 5.848   1.00 95.81 40  B 1 
ATOM   2032 C CB  . GLU   B 2 40  ? -32.073 -11.606 3.988   1.00 96.97 40  B 1 
ATOM   2033 C CG  . GLU   B 2 40  ? -33.078 -10.513 3.583   1.00 87.68 40  B 1 
ATOM   2034 C CD  . GLU   B 2 40  ? -34.521 -11.013 3.438   1.00 79.48 40  B 1 
ATOM   2035 O OE1 . GLU   B 2 40  ? -35.379 -10.169 3.075   1.00 71.25 40  B 1 
ATOM   2036 O OE2 . GLU   B 2 40  ? -34.771 -12.218 3.657   1.00 70.95 40  B 1 
ATOM   2037 N N   . GLU   B 2 41  ? -29.058 -12.959 3.787   1.00 98.11 41  B 1 
ATOM   2038 C CA  . GLU   B 2 41  ? -28.089 -13.984 4.197   1.00 98.00 41  B 1 
ATOM   2039 C C   . GLU   B 2 41  ? -26.652 -13.448 4.300   1.00 98.16 41  B 1 
ATOM   2040 O O   . GLU   B 2 41  ? -25.723 -14.188 4.635   1.00 96.79 41  B 1 
ATOM   2041 C CB  . GLU   B 2 41  ? -28.164 -15.195 3.262   1.00 97.30 41  B 1 
ATOM   2042 C CG  . GLU   B 2 41  ? -29.525 -15.898 3.321   1.00 92.65 41  B 1 
ATOM   2043 C CD  . GLU   B 2 41  ? -29.494 -17.324 2.752   1.00 85.64 41  B 1 
ATOM   2044 O OE1 . GLU   B 2 41  ? -30.594 -17.870 2.513   1.00 76.69 41  B 1 
ATOM   2045 O OE2 . GLU   B 2 41  ? -28.381 -17.897 2.631   1.00 77.30 41  B 1 
ATOM   2046 N N   . ARG   B 2 42  ? -26.479 -12.138 4.064   1.00 97.95 42  B 1 
ATOM   2047 C CA  . ARG   B 2 42  ? -25.187 -11.449 4.064   1.00 98.04 42  B 1 
ATOM   2048 C C   . ARG   B 2 42  ? -24.274 -11.845 2.888   1.00 98.47 42  B 1 
ATOM   2049 O O   . ARG   B 2 42  ? -23.060 -11.662 2.972   1.00 97.68 42  B 1 
ATOM   2050 C CB  . ARG   B 2 42  ? -24.555 -11.555 5.461   1.00 96.52 42  B 1 
ATOM   2051 C CG  . ARG   B 2 42  ? -23.744 -10.331 5.852   1.00 88.05 42  B 1 
ATOM   2052 C CD  . ARG   B 2 42  ? -23.224 -10.509 7.279   1.00 84.12 42  B 1 
ATOM   2053 N NE  . ARG   B 2 42  ? -22.447 -9.329  7.694   1.00 80.00 42  B 1 
ATOM   2054 C CZ  . ARG   B 2 42  ? -21.923 -9.116  8.888   1.00 75.07 42  B 1 
ATOM   2055 N NH1 . ARG   B 2 42  ? -22.053 -9.975  9.861   1.00 66.52 42  B 1 
ATOM   2056 N NH2 . ARG   B 2 42  ? -21.257 -8.018  9.112   1.00 68.60 42  B 1 
ATOM   2057 N N   . HIS   B 2 43  ? -24.848 -12.330 1.787   1.00 98.52 43  B 1 
ATOM   2058 C CA  . HIS   B 2 43  ? -24.132 -12.480 0.522   1.00 98.53 43  B 1 
ATOM   2059 C C   . HIS   B 2 43  ? -23.876 -11.107 -0.102  1.00 98.67 43  B 1 
ATOM   2060 O O   . HIS   B 2 43  ? -24.741 -10.234 -0.091  1.00 98.35 43  B 1 
ATOM   2061 C CB  . HIS   B 2 43  ? -24.920 -13.358 -0.454  1.00 98.15 43  B 1 
ATOM   2062 C CG  . HIS   B 2 43  ? -25.301 -14.709 0.077   1.00 96.30 43  B 1 
ATOM   2063 N ND1 . HIS   B 2 43  ? -26.570 -15.254 0.053   1.00 84.67 43  B 1 
ATOM   2064 C CD2 . HIS   B 2 43  ? -24.481 -15.643 0.649   1.00 86.52 43  B 1 
ATOM   2065 C CE1 . HIS   B 2 43  ? -26.508 -16.480 0.593   1.00 88.30 43  B 1 
ATOM   2066 N NE2 . HIS   B 2 43  ? -25.254 -16.757 0.969   1.00 90.12 43  B 1 
ATOM   2067 N N   . VAL   B 2 44  ? -22.693 -10.903 -0.684  1.00 98.70 44  B 1 
ATOM   2068 C CA  . VAL   B 2 44  ? -22.366 -9.667  -1.405  1.00 98.79 44  B 1 
ATOM   2069 C C   . VAL   B 2 44  ? -23.009 -9.712  -2.788  1.00 98.80 44  B 1 
ATOM   2070 O O   . VAL   B 2 44  ? -22.580 -10.467 -3.652  1.00 98.52 44  B 1 
ATOM   2071 C CB  . VAL   B 2 44  ? -20.847 -9.441  -1.487  1.00 98.64 44  B 1 
ATOM   2072 C CG1 . VAL   B 2 44  ? -20.523 -8.127  -2.198  1.00 97.90 44  B 1 
ATOM   2073 C CG2 . VAL   B 2 44  ? -20.218 -9.376  -0.088  1.00 97.72 44  B 1 
ATOM   2074 N N   . ILE   B 2 45  ? -24.019 -8.874  -3.008  1.00 98.84 45  B 1 
ATOM   2075 C CA  . ILE   B 2 45  ? -24.772 -8.794  -4.274  1.00 98.78 45  B 1 
ATOM   2076 C C   . ILE   B 2 45  ? -24.439 -7.551  -5.105  1.00 98.77 45  B 1 
ATOM   2077 O O   . ILE   B 2 45  ? -24.840 -7.443  -6.265  1.00 98.35 45  B 1 
ATOM   2078 C CB  . ILE   B 2 45  ? -26.286 -8.906  -4.012  1.00 98.59 45  B 1 
ATOM   2079 C CG1 . ILE   B 2 45  ? -26.814 -7.761  -3.114  1.00 97.35 45  B 1 
ATOM   2080 C CG2 . ILE   B 2 45  ? -26.614 -10.290 -3.418  1.00 96.19 45  B 1 
ATOM   2081 C CD1 . ILE   B 2 45  ? -28.344 -7.665  -3.069  1.00 95.32 45  B 1 
ATOM   2082 N N   . GLY   B 2 46  ? -23.703 -6.601  -4.521  1.00 98.85 46  B 1 
ATOM   2083 C CA  . GLY   B 2 46  ? -23.286 -5.383  -5.198  1.00 98.86 46  B 1 
ATOM   2084 C C   . GLY   B 2 46  ? -22.265 -4.576  -4.408  1.00 98.92 46  B 1 
ATOM   2085 O O   . GLY   B 2 46  ? -21.950 -4.869  -3.256  1.00 98.82 46  B 1 
ATOM   2086 N N   . MET   B 2 47  ? -21.745 -3.525  -5.050  1.00 98.88 47  B 1 
ATOM   2087 C CA  . MET   B 2 47  ? -20.867 -2.532  -4.433  1.00 98.88 47  B 1 
ATOM   2088 C C   . MET   B 2 47  ? -21.299 -1.130  -4.824  1.00 98.87 47  B 1 
ATOM   2089 O O   . MET   B 2 47  ? -21.531 -0.852  -6.001  1.00 98.56 47  B 1 
ATOM   2090 C CB  . MET   B 2 47  ? -19.407 -2.758  -4.860  1.00 98.64 47  B 1 
ATOM   2091 C CG  . MET   B 2 47  ? -18.675 -3.800  -4.009  1.00 95.89 47  B 1 
ATOM   2092 S SD  . MET   B 2 47  ? -18.464 -3.382  -2.251  1.00 97.11 47  B 1 
ATOM   2093 C CE  . MET   B 2 47  ? -17.557 -1.827  -2.361  1.00 92.81 47  B 1 
ATOM   2094 N N   . ILE   B 2 48  ? -21.350 -0.229  -3.848  1.00 98.83 48  B 1 
ATOM   2095 C CA  . ILE   B 2 48  ? -21.457 1.212   -4.060  1.00 98.77 48  B 1 
ATOM   2096 C C   . ILE   B 2 48  ? -20.222 1.879   -3.474  1.00 98.82 48  B 1 
ATOM   2097 O O   . ILE   B 2 48  ? -19.831 1.618   -2.340  1.00 98.50 48  B 1 
ATOM   2098 C CB  . ILE   B 2 48  ? -22.781 1.772   -3.502  1.00 97.99 48  B 1 
ATOM   2099 C CG1 . ILE   B 2 48  ? -23.882 1.443   -4.527  1.00 92.22 48  B 1 
ATOM   2100 C CG2 . ILE   B 2 48  ? -22.713 3.290   -3.247  1.00 93.95 48  B 1 
ATOM   2101 C CD1 . ILE   B 2 48  ? -25.257 1.993   -4.175  1.00 85.10 48  B 1 
ATOM   2102 N N   . THR   B 2 49  ? -19.629 2.784   -4.255  1.00 98.75 49  B 1 
ATOM   2103 C CA  . THR   B 2 49  ? -18.515 3.618   -3.797  1.00 98.61 49  B 1 
ATOM   2104 C C   . THR   B 2 49  ? -18.884 5.098   -3.861  1.00 98.57 49  B 1 
ATOM   2105 O O   . THR   B 2 49  ? -19.776 5.502   -4.608  1.00 98.16 49  B 1 
ATOM   2106 C CB  . THR   B 2 49  ? -17.227 3.335   -4.585  1.00 98.10 49  B 1 
ATOM   2107 O OG1 . THR   B 2 49  ? -17.287 3.846   -5.890  1.00 95.06 49  B 1 
ATOM   2108 C CG2 . THR   B 2 49  ? -16.898 1.843   -4.676  1.00 94.94 49  B 1 
ATOM   2109 N N   . ASP   B 2 50  ? -18.148 5.936   -3.127  1.00 98.06 50  B 1 
ATOM   2110 C CA  . ASP   B 2 50  ? -18.279 7.397   -3.221  1.00 97.80 50  B 1 
ATOM   2111 C C   . ASP   B 2 50  ? -18.080 7.906   -4.663  1.00 97.79 50  B 1 
ATOM   2112 O O   . ASP   B 2 50  ? -18.632 8.933   -5.051  1.00 96.91 50  B 1 
ATOM   2113 C CB  . ASP   B 2 50  ? -17.249 8.015   -2.267  1.00 97.04 50  B 1 
ATOM   2114 C CG  . ASP   B 2 50  ? -17.205 9.546   -2.324  1.00 94.88 50  B 1 
ATOM   2115 O OD1 . ASP   B 2 50  ? -18.123 10.198  -1.810  1.00 89.78 50  B 1 
ATOM   2116 O OD2 . ASP   B 2 50  ? -16.222 10.087  -2.878  1.00 88.92 50  B 1 
ATOM   2117 N N   . ARG   B 2 51  ? -17.334 7.174   -5.492  1.00 97.86 51  B 1 
ATOM   2118 C CA  . ARG   B 2 51  ? -17.170 7.471   -6.919  1.00 97.71 51  B 1 
ATOM   2119 C C   . ARG   B 2 51  ? -18.457 7.205   -7.709  1.00 97.91 51  B 1 
ATOM   2120 O O   . ARG   B 2 51  ? -18.835 8.051   -8.509  1.00 97.06 51  B 1 
ATOM   2121 C CB  . ARG   B 2 51  ? -15.972 6.672   -7.456  1.00 96.78 51  B 1 
ATOM   2122 C CG  . ARG   B 2 51  ? -15.513 7.162   -8.825  1.00 91.20 51  B 1 
ATOM   2123 C CD  . ARG   B 2 51  ? -14.324 6.337   -9.330  1.00 90.61 51  B 1 
ATOM   2124 N NE  . ARG   B 2 51  ? -13.102 6.521   -8.522  1.00 88.02 51  B 1 
ATOM   2125 C CZ  . ARG   B 2 51  ? -12.190 7.474   -8.661  1.00 87.81 51  B 1 
ATOM   2126 N NH1 . ARG   B 2 51  ? -12.262 8.379   -9.591  1.00 77.10 51  B 1 
ATOM   2127 N NH2 . ARG   B 2 51  ? -11.165 7.524   -7.867  1.00 81.64 51  B 1 
ATOM   2128 N N   . ASP   B 2 52  ? -19.134 6.090   -7.448  1.00 97.96 52  B 1 
ATOM   2129 C CA  . ASP   B 2 52  ? -20.419 5.741   -8.073  1.00 97.97 52  B 1 
ATOM   2130 C C   . ASP   B 2 52  ? -21.514 6.725   -7.641  1.00 97.98 52  B 1 
ATOM   2131 O O   . ASP   B 2 52  ? -22.255 7.238   -8.476  1.00 97.52 52  B 1 
ATOM   2132 C CB  . ASP   B 2 52  ? -20.825 4.306   -7.705  1.00 97.97 52  B 1 
ATOM   2133 C CG  . ASP   B 2 52  ? -19.712 3.295   -7.968  1.00 97.71 52  B 1 
ATOM   2134 O OD1 . ASP   B 2 52  ? -19.156 3.296   -9.086  1.00 96.05 52  B 1 
ATOM   2135 O OD2 . ASP   B 2 52  ? -19.360 2.572   -7.006  1.00 95.73 52  B 1 
ATOM   2136 N N   . MET   B 2 53  ? -21.547 7.080   -6.346  1.00 97.75 53  B 1 
ATOM   2137 C CA  . MET   B 2 53  ? -22.471 8.080   -5.800  1.00 97.80 53  B 1 
ATOM   2138 C C   . MET   B 2 53  ? -22.301 9.436   -6.489  1.00 97.65 53  B 1 
ATOM   2139 O O   . MET   B 2 53  ? -23.278 10.022  -6.935  1.00 96.77 53  B 1 
ATOM   2140 C CB  . MET   B 2 53  ? -22.256 8.236   -4.289  1.00 97.47 53  B 1 
ATOM   2141 C CG  . MET   B 2 53  ? -22.687 7.004   -3.490  1.00 94.69 53  B 1 
ATOM   2142 S SD  . MET   B 2 53  ? -24.409 6.478   -3.724  1.00 94.12 53  B 1 
ATOM   2143 C CE  . MET   B 2 53  ? -25.275 7.934   -3.119  1.00 86.87 53  B 1 
ATOM   2144 N N   . LYS   B 2 54  ? -21.059 9.919   -6.641  1.00 97.11 54  B 1 
ATOM   2145 C CA  . LYS   B 2 54  ? -20.774 11.184  -7.335  1.00 96.66 54  B 1 
ATOM   2146 C C   . LYS   B 2 54  ? -21.164 11.152  -8.811  1.00 96.34 54  B 1 
ATOM   2147 O O   . LYS   B 2 54  ? -21.629 12.154  -9.331  1.00 95.37 54  B 1 
ATOM   2148 C CB  . LYS   B 2 54  ? -19.298 11.550  -7.165  1.00 96.19 54  B 1 
ATOM   2149 C CG  . LYS   B 2 54  ? -19.068 12.130  -5.766  1.00 93.99 54  B 1 
ATOM   2150 C CD  . LYS   B 2 54  ? -17.587 12.381  -5.486  1.00 89.69 54  B 1 
ATOM   2151 C CE  . LYS   B 2 54  ? -17.490 13.097  -4.136  1.00 86.47 54  B 1 
ATOM   2152 N NZ  . LYS   B 2 54  ? -16.107 13.191  -3.640  1.00 78.50 54  B 1 
ATOM   2153 N N   . GLN   B 2 55  ? -21.011 10.005  -9.477  1.00 96.69 55  B 1 
ATOM   2154 C CA  . GLN   B 2 55  ? -21.417 9.837   -10.873 1.00 96.16 55  B 1 
ATOM   2155 C C   . GLN   B 2 55  ? -22.945 9.830   -11.041 1.00 96.32 55  B 1 
ATOM   2156 O O   . GLN   B 2 55  ? -23.458 10.335  -12.040 1.00 94.90 55  B 1 
ATOM   2157 C CB  . GLN   B 2 55  ? -20.773 8.549   -11.409 1.00 94.89 55  B 1 
ATOM   2158 C CG  . GLN   B 2 55  ? -21.075 8.325   -12.897 1.00 88.60 55  B 1 
ATOM   2159 C CD  . GLN   B 2 55  ? -20.332 7.132   -13.495 1.00 86.12 55  B 1 
ATOM   2160 O OE1 . GLN   B 2 55  ? -19.422 6.555   -12.922 1.00 77.91 55  B 1 
ATOM   2161 N NE2 . GLN   B 2 55  ? -20.677 6.730   -14.694 1.00 74.63 55  B 1 
ATOM   2162 N N   . ALA   B 2 56  ? -23.672 9.281   -10.072 1.00 96.12 56  B 1 
ATOM   2163 C CA  . ALA   B 2 56  ? -25.132 9.237   -10.101 1.00 96.11 56  B 1 
ATOM   2164 C C   . ALA   B 2 56  ? -25.793 10.517  -9.564  1.00 95.91 56  B 1 
ATOM   2165 O O   . ALA   B 2 56  ? -26.923 10.831  -9.944  1.00 94.37 56  B 1 
ATOM   2166 C CB  . ALA   B 2 56  ? -25.578 7.999   -9.320  1.00 95.86 56  B 1 
ATOM   2167 N N   . SER   B 2 57  ? -25.106 11.266  -8.701  1.00 95.31 57  B 1 
ATOM   2168 C CA  . SER   B 2 57  ? -25.590 12.536  -8.155  1.00 94.92 57  B 1 
ATOM   2169 C C   . SER   B 2 57  ? -25.793 13.578  -9.259  1.00 95.05 57  B 1 
ATOM   2170 O O   . SER   B 2 57  ? -25.061 13.569  -10.249 1.00 93.77 57  B 1 
ATOM   2171 C CB  . SER   B 2 57  ? -24.610 13.109  -7.128  1.00 93.76 57  B 1 
ATOM   2172 O OG  . SER   B 2 57  ? -24.492 12.287  -5.988  1.00 85.25 57  B 1 
ATOM   2173 N N   . PRO   B 2 58  ? -26.732 14.524  -9.077  1.00 93.71 58  B 1 
ATOM   2174 C CA  . PRO   B 2 58  ? -26.774 15.726  -9.902  1.00 93.20 58  B 1 
ATOM   2175 C C   . PRO   B 2 58  ? -25.423 16.441  -9.884  1.00 93.39 58  B 1 
ATOM   2176 O O   . PRO   B 2 58  ? -24.733 16.465  -8.860  1.00 90.99 58  B 1 
ATOM   2177 C CB  . PRO   B 2 58  ? -27.886 16.600  -9.322  1.00 90.98 58  B 1 
ATOM   2178 C CG  . PRO   B 2 58  ? -28.767 15.601  -8.578  1.00 89.33 58  B 1 
ATOM   2179 C CD  . PRO   B 2 58  ? -27.771 14.565  -8.075  1.00 92.26 58  B 1 
ATOM   2180 N N   . SER   B 2 59  ? -25.067 17.055  -11.016 1.00 92.60 59  B 1 
ATOM   2181 C CA  . SER   B 2 59  ? -23.861 17.875  -11.126 1.00 92.65 59  B 1 
ATOM   2182 C C   . SER   B 2 59  ? -23.823 18.940  -10.030 1.00 93.01 59  B 1 
ATOM   2183 O O   . SER   B 2 59  ? -24.856 19.512  -9.679  1.00 91.53 59  B 1 
ATOM   2184 C CB  . SER   B 2 59  ? -23.832 18.544  -12.504 1.00 90.83 59  B 1 
ATOM   2185 O OG  . SER   B 2 59  ? -22.747 19.443  -12.630 1.00 88.54 59  B 1 
ATOM   2186 N N   . ILE   B 2 60  ? -22.624 19.280  -9.557  1.00 93.03 60  B 1 
ATOM   2187 C CA  . ILE   B 2 60  ? -22.432 20.419  -8.638  1.00 92.95 60  B 1 
ATOM   2188 C C   . ILE   B 2 60  ? -22.938 21.750  -9.220  1.00 92.82 60  B 1 
ATOM   2189 O O   . ILE   B 2 60  ? -23.146 22.704  -8.482  1.00 90.70 60  B 1 
ATOM   2190 C CB  . ILE   B 2 60  ? -20.950 20.554  -8.224  1.00 92.38 60  B 1 
ATOM   2191 C CG1 . ILE   B 2 60  ? -20.023 20.772  -9.439  1.00 87.85 60  B 1 
ATOM   2192 C CG2 . ILE   B 2 60  ? -20.526 19.321  -7.398  1.00 86.65 60  B 1 
ATOM   2193 C CD1 . ILE   B 2 60  ? -18.567 21.088  -9.092  1.00 84.33 60  B 1 
ATOM   2194 N N   . PHE   B 2 61  ? -23.157 21.807  -10.530 1.00 92.02 61  B 1 
ATOM   2195 C CA  . PHE   B 2 61  ? -23.737 22.952  -11.231 1.00 91.16 61  B 1 
ATOM   2196 C C   . PHE   B 2 61  ? -25.264 22.861  -11.392 1.00 89.82 61  B 1 
ATOM   2197 O O   . PHE   B 2 61  ? -25.868 23.748  -11.997 1.00 85.99 61  B 1 
ATOM   2198 C CB  . PHE   B 2 61  ? -23.053 23.081  -12.594 1.00 90.70 61  B 1 
ATOM   2199 C CG  . PHE   B 2 61  ? -21.546 23.202  -12.539 1.00 92.04 61  B 1 
ATOM   2200 C CD1 . PHE   B 2 61  ? -20.949 24.362  -12.009 1.00 90.91 61  B 1 
ATOM   2201 C CD2 . PHE   B 2 61  ? -20.732 22.168  -13.033 1.00 90.69 61  B 1 
ATOM   2202 C CE1 . PHE   B 2 61  ? -19.554 24.497  -11.998 1.00 89.51 61  B 1 
ATOM   2203 C CE2 . PHE   B 2 61  ? -19.333 22.300  -13.026 1.00 90.15 61  B 1 
ATOM   2204 C CZ  . PHE   B 2 61  ? -18.743 23.468  -12.511 1.00 91.67 61  B 1 
ATOM   2205 N N   . GLU   B 2 62  ? -25.902 21.787  -10.893 1.00 87.39 62  B 1 
ATOM   2206 C CA  . GLU   B 2 62  ? -27.334 21.510  -11.049 1.00 83.67 62  B 1 
ATOM   2207 C C   . GLU   B 2 62  ? -27.952 21.088  -9.715  1.00 80.95 62  B 1 
ATOM   2208 O O   . GLU   B 2 62  ? -28.156 19.906  -9.437  1.00 72.09 62  B 1 
ATOM   2209 C CB  . GLU   B 2 62  ? -27.565 20.443  -12.122 1.00 79.20 62  B 1 
ATOM   2210 C CG  . GLU   B 2 62  ? -27.125 20.912  -13.503 1.00 72.09 62  B 1 
ATOM   2211 C CD  . GLU   B 2 62  ? -27.658 20.043  -14.627 1.00 67.47 62  B 1 
ATOM   2212 O OE1 . GLU   B 2 62  ? -27.025 20.036  -15.701 1.00 60.38 62  B 1 
ATOM   2213 O OE2 . GLU   B 2 62  ? -28.784 19.520  -14.516 1.00 60.94 62  B 1 
ATOM   2214 N N   . GLU   B 2 63  ? -28.302 22.052  -8.877  1.00 76.55 63  B 1 
ATOM   2215 C CA  . GLU   B 2 63  ? -28.843 21.773  -7.538  1.00 73.58 63  B 1 
ATOM   2216 C C   . GLU   B 2 63  ? -30.254 21.159  -7.561  1.00 73.42 63  B 1 
ATOM   2217 O O   . GLU   B 2 63  ? -30.615 20.371  -6.690  1.00 65.59 63  B 1 
ATOM   2218 C CB  . GLU   B 2 63  ? -28.827 23.060  -6.703  1.00 66.63 63  B 1 
ATOM   2219 C CG  . GLU   B 2 63  ? -27.396 23.587  -6.470  1.00 58.64 63  B 1 
ATOM   2220 C CD  . GLU   B 2 63  ? -27.339 24.772  -5.505  1.00 54.19 63  B 1 
ATOM   2221 O OE1 . GLU   B 2 63  ? -26.225 25.028  -4.993  1.00 49.11 63  B 1 
ATOM   2222 O OE2 . GLU   B 2 63  ? -28.397 25.400  -5.266  1.00 49.39 63  B 1 
ATOM   2223 N N   . ASN   B 2 64  ? -31.048 21.475  -8.578  1.00 74.77 64  B 1 
ATOM   2224 C CA  . ASN   B 2 64  ? -32.507 21.320  -8.543  1.00 72.61 64  B 1 
ATOM   2225 C C   . ASN   B 2 64  ? -33.030 19.881  -8.463  1.00 74.11 64  B 1 
ATOM   2226 O O   . ASN   B 2 64  ? -34.127 19.666  -7.952  1.00 67.37 64  B 1 
ATOM   2227 C CB  . ASN   B 2 64  ? -33.106 22.033  -9.767  1.00 64.89 64  B 1 
ATOM   2228 C CG  . ASN   B 2 64  ? -33.005 23.548  -9.676  1.00 57.78 64  B 1 
ATOM   2229 O OD1 . ASN   B 2 64  ? -32.772 24.121  -8.635  1.00 51.95 64  B 1 
ATOM   2230 N ND2 . ASN   B 2 64  ? -33.198 24.238  -10.774 1.00 51.57 64  B 1 
ATOM   2231 N N   . LYS   B 2 65  ? -32.316 18.873  -8.985  1.00 76.78 65  B 1 
ATOM   2232 C CA  . LYS   B 2 65  ? -32.818 17.487  -9.027  1.00 77.79 65  B 1 
ATOM   2233 C C   . LYS   B 2 65  ? -32.281 16.591  -7.911  1.00 81.25 65  B 1 
ATOM   2234 O O   . LYS   B 2 65  ? -32.415 15.373  -7.971  1.00 77.49 65  B 1 
ATOM   2235 C CB  . LYS   B 2 65  ? -32.619 16.885  -10.413 1.00 70.89 65  B 1 
ATOM   2236 C CG  . LYS   B 2 65  ? -33.438 17.601  -11.501 1.00 67.49 65  B 1 
ATOM   2237 C CD  . LYS   B 2 65  ? -33.412 16.709  -12.722 1.00 63.40 65  B 1 
ATOM   2238 C CE  . LYS   B 2 65  ? -33.833 17.328  -14.037 1.00 57.12 65  B 1 
ATOM   2239 N NZ  . LYS   B 2 65  ? -33.259 16.489  -15.126 1.00 52.52 65  B 1 
ATOM   2240 N N   . ARG   B 2 66  ? -31.702 17.177  -6.882  1.00 82.48 66  B 1 
ATOM   2241 C CA  . ARG   B 2 66  ? -31.092 16.433  -5.775  1.00 84.30 66  B 1 
ATOM   2242 C C   . ARG   B 2 66  ? -32.097 15.580  -5.008  1.00 87.09 66  B 1 
ATOM   2243 O O   . ARG   B 2 66  ? -31.770 14.457  -4.647  1.00 84.88 66  B 1 
ATOM   2244 C CB  . ARG   B 2 66  ? -30.358 17.428  -4.869  1.00 79.65 66  B 1 
ATOM   2245 C CG  . ARG   B 2 66  ? -29.330 16.722  -3.980  1.00 71.52 66  B 1 
ATOM   2246 C CD  . ARG   B 2 66  ? -28.506 17.759  -3.218  1.00 68.12 66  B 1 
ATOM   2247 N NE  . ARG   B 2 66  ? -27.403 17.126  -2.474  1.00 60.92 66  B 1 
ATOM   2248 C CZ  . ARG   B 2 66  ? -26.438 17.759  -1.824  1.00 56.42 66  B 1 
ATOM   2249 N NH1 . ARG   B 2 66  ? -26.402 19.063  -1.756  1.00 51.45 66  B 1 
ATOM   2250 N NH2 . ARG   B 2 66  ? -25.495 17.086  -1.242  1.00 50.06 66  B 1 
ATOM   2251 N N   . SER   B 2 67  ? -33.320 16.063  -4.813  1.00 84.45 67  B 1 
ATOM   2252 C CA  . SER   B 2 67  ? -34.384 15.324  -4.117  1.00 86.19 67  B 1 
ATOM   2253 C C   . SER   B 2 67  ? -34.722 13.999  -4.806  1.00 88.85 67  B 1 
ATOM   2254 O O   . SER   B 2 67  ? -34.753 12.960  -4.154  1.00 84.90 67  B 1 
ATOM   2255 C CB  . SER   B 2 67  ? -35.640 16.194  -4.013  1.00 80.55 67  B 1 
ATOM   2256 O OG  . SER   B 2 67  ? -36.045 16.645  -5.295  1.00 70.36 67  B 1 
ATOM   2257 N N   . LEU   B 2 68  ? -34.895 14.011  -6.130  1.00 88.59 68  B 1 
ATOM   2258 C CA  . LEU   B 2 68  ? -35.192 12.804  -6.903  1.00 89.41 68  B 1 
ATOM   2259 C C   . LEU   B 2 68  ? -34.030 11.804  -6.870  1.00 91.38 68  B 1 
ATOM   2260 O O   . LEU   B 2 68  ? -34.260 10.599  -6.840  1.00 89.18 68  B 1 
ATOM   2261 C CB  . LEU   B 2 68  ? -35.538 13.204  -8.348  1.00 85.99 68  B 1 
ATOM   2262 C CG  . LEU   B 2 68  ? -35.957 12.017  -9.241  1.00 77.47 68  B 1 
ATOM   2263 C CD1 . LEU   B 2 68  ? -37.279 11.401  -8.785  1.00 72.14 68  B 1 
ATOM   2264 C CD2 . LEU   B 2 68  ? -36.123 12.485  -10.685 1.00 71.82 68  B 1 
ATOM   2265 N N   . PHE   B 2 69  ? -32.787 12.292  -6.863  1.00 92.24 69  B 1 
ATOM   2266 C CA  . PHE   B 2 69  ? -31.607 11.442  -6.735  1.00 93.80 69  B 1 
ATOM   2267 C C   . PHE   B 2 69  ? -31.598 10.697  -5.395  1.00 95.21 69  B 1 
ATOM   2268 O O   . PHE   B 2 69  ? -31.422 9.486   -5.379  1.00 94.50 69  B 1 
ATOM   2269 C CB  . PHE   B 2 69  ? -30.344 12.286  -6.928  1.00 92.26 69  B 1 
ATOM   2270 C CG  . PHE   B 2 69  ? -29.081 11.589  -6.476  1.00 93.27 69  B 1 
ATOM   2271 C CD1 . PHE   B 2 69  ? -28.493 11.924  -5.239  1.00 91.60 69  B 1 
ATOM   2272 C CD2 . PHE   B 2 69  ? -28.529 10.552  -7.253  1.00 91.53 69  B 1 
ATOM   2273 C CE1 . PHE   B 2 69  ? -27.357 11.230  -4.792  1.00 90.17 69  B 1 
ATOM   2274 C CE2 . PHE   B 2 69  ? -27.393 9.861   -6.806  1.00 90.07 69  B 1 
ATOM   2275 C CZ  . PHE   B 2 69  ? -26.808 10.200  -5.574  1.00 90.34 69  B 1 
ATOM   2276 N N   . LEU   B 2 70  ? -31.851 11.403  -4.291  1.00 95.41 70  B 1 
ATOM   2277 C CA  . LEU   B 2 70  ? -31.791 10.845  -2.935  1.00 95.79 70  B 1 
ATOM   2278 C C   . LEU   B 2 70  ? -32.828 9.739   -2.689  1.00 96.46 70  B 1 
ATOM   2279 O O   . LEU   B 2 70  ? -32.577 8.840   -1.890  1.00 95.75 70  B 1 
ATOM   2280 C CB  . LEU   B 2 70  ? -31.968 11.984  -1.919  1.00 94.71 70  B 1 
ATOM   2281 C CG  . LEU   B 2 70  ? -30.809 13.000  -1.869  1.00 92.48 70  B 1 
ATOM   2282 C CD1 . LEU   B 2 70  ? -31.171 14.148  -0.923  1.00 89.87 70  B 1 
ATOM   2283 C CD2 . LEU   B 2 70  ? -29.501 12.379  -1.394  1.00 89.20 70  B 1 
ATOM   2284 N N   . THR   B 2 71  ? -33.965 9.774   -3.393  1.00 96.43 71  B 1 
ATOM   2285 C CA  . THR   B 2 71  ? -35.041 8.773   -3.263  1.00 96.44 71  B 1 
ATOM   2286 C C   . THR   B 2 71  ? -34.826 7.521   -4.118  1.00 96.79 71  B 1 
ATOM   2287 O O   . THR   B 2 71  ? -35.572 6.553   -3.965  1.00 95.46 71  B 1 
ATOM   2288 C CB  . THR   B 2 71  ? -36.410 9.384   -3.594  1.00 95.22 71  B 1 
ATOM   2289 O OG1 . THR   B 2 71  ? -36.428 9.913   -4.904  1.00 87.60 71  B 1 
ATOM   2290 C CG2 . THR   B 2 71  ? -36.783 10.510  -2.634  1.00 84.69 71  B 1 
ATOM   2291 N N   . ARG   B 2 72  ? -33.842 7.507   -5.022  1.00 97.04 72  B 1 
ATOM   2292 C CA  . ARG   B 2 72  ? -33.524 6.320   -5.830  1.00 96.96 72  B 1 
ATOM   2293 C C   . ARG   B 2 72  ? -32.995 5.201   -4.940  1.00 97.68 72  B 1 
ATOM   2294 O O   . ARG   B 2 72  ? -32.347 5.448   -3.930  1.00 97.21 72  B 1 
ATOM   2295 C CB  . ARG   B 2 72  ? -32.518 6.653   -6.939  1.00 95.83 72  B 1 
ATOM   2296 C CG  . ARG   B 2 72  ? -33.122 7.558   -8.018  1.00 90.88 72  B 1 
ATOM   2297 C CD  . ARG   B 2 72  ? -32.052 7.907   -9.057  1.00 87.80 72  B 1 
ATOM   2298 N NE  . ARG   B 2 72  ? -32.568 8.790   -10.112 1.00 83.53 72  B 1 
ATOM   2299 C CZ  . ARG   B 2 72  ? -33.123 8.423   -11.258 1.00 79.78 72  B 1 
ATOM   2300 N NH1 . ARG   B 2 72  ? -33.310 7.175   -11.573 1.00 71.70 72  B 1 
ATOM   2301 N NH2 . ARG   B 2 72  ? -33.494 9.328   -12.117 1.00 74.61 72  B 1 
ATOM   2302 N N   . SER   B 2 73  ? -33.238 3.961   -5.357  1.00 97.97 73  B 1 
ATOM   2303 C CA  . SER   B 2 73  ? -32.736 2.769   -4.672  1.00 98.18 73  B 1 
ATOM   2304 C C   . SER   B 2 73  ? -31.276 2.478   -5.029  1.00 98.38 73  B 1 
ATOM   2305 O O   . SER   B 2 73  ? -30.794 2.794   -6.117  1.00 97.77 73  B 1 
ATOM   2306 C CB  . SER   B 2 73  ? -33.636 1.568   -4.976  1.00 97.25 73  B 1 
ATOM   2307 O OG  . SER   B 2 73  ? -33.767 1.404   -6.371  1.00 91.92 73  B 1 
ATOM   2308 N N   . VAL   B 2 74  ? -30.579 1.836   -4.107  1.00 98.43 74  B 1 
ATOM   2309 C CA  . VAL   B 2 74  ? -29.190 1.375   -4.251  1.00 98.50 74  B 1 
ATOM   2310 C C   . VAL   B 2 74  ? -28.996 0.470   -5.475  1.00 98.49 74  B 1 
ATOM   2311 O O   . VAL   B 2 74  ? -28.004 0.613   -6.190  1.00 98.04 74  B 1 
ATOM   2312 C CB  . VAL   B 2 74  ? -28.805 0.666   -2.934  1.00 98.03 74  B 1 
ATOM   2313 C CG1 . VAL   B 2 74  ? -27.675 -0.350  -3.055  1.00 96.43 74  B 1 
ATOM   2314 C CG2 . VAL   B 2 74  ? -28.408 1.715   -1.885  1.00 96.42 74  B 1 
ATOM   2315 N N   . ASP   B 2 75  ? -29.947 -0.416  -5.757  1.00 98.31 75  B 1 
ATOM   2316 C CA  . ASP   B 2 75  ? -29.890 -1.354  -6.888  1.00 98.11 75  B 1 
ATOM   2317 C C   . ASP   B 2 75  ? -29.897 -0.669  -8.261  1.00 98.20 75  B 1 
ATOM   2318 O O   . ASP   B 2 75  ? -29.463 -1.265  -9.247  1.00 97.03 75  B 1 
ATOM   2319 C CB  . ASP   B 2 75  ? -31.031 -2.375  -6.776  1.00 96.75 75  B 1 
ATOM   2320 C CG  . ASP   B 2 75  ? -32.416 -1.791  -7.075  1.00 92.74 75  B 1 
ATOM   2321 O OD1 . ASP   B 2 75  ? -32.714 -0.694  -6.559  1.00 84.05 75  B 1 
ATOM   2322 O OD2 . ASP   B 2 75  ? -33.171 -2.441  -7.825  1.00 84.26 75  B 1 
ATOM   2323 N N   . SER   B 2 76  ? -30.318 0.604   -8.328  1.00 98.13 76  B 1 
ATOM   2324 C CA  . SER   B 2 76  ? -30.312 1.405   -9.556  1.00 97.79 76  B 1 
ATOM   2325 C C   . SER   B 2 76  ? -28.910 1.823   -10.021 1.00 97.85 76  B 1 
ATOM   2326 O O   . SER   B 2 76  ? -28.752 2.194   -11.182 1.00 96.40 76  B 1 
ATOM   2327 C CB  . SER   B 2 76  ? -31.214 2.634   -9.396  1.00 96.86 76  B 1 
ATOM   2328 O OG  . SER   B 2 76  ? -30.660 3.634   -8.566  1.00 93.17 76  B 1 
ATOM   2329 N N   . ILE   B 2 77  ? -27.902 1.790   -9.135  1.00 98.21 77  B 1 
ATOM   2330 C CA  . ILE   B 2 77  ? -26.528 2.215   -9.462  1.00 98.05 77  B 1 
ATOM   2331 C C   . ILE   B 2 77  ? -25.435 1.238   -9.019  1.00 98.15 77  B 1 
ATOM   2332 O O   . ILE   B 2 77  ? -24.280 1.413   -9.411  1.00 97.36 77  B 1 
ATOM   2333 C CB  . ILE   B 2 77  ? -26.219 3.627   -8.913  1.00 97.28 77  B 1 
ATOM   2334 C CG1 . ILE   B 2 77  ? -26.082 3.657   -7.373  1.00 94.15 77  B 1 
ATOM   2335 C CG2 . ILE   B 2 77  ? -27.274 4.646   -9.388  1.00 92.63 77  B 1 
ATOM   2336 C CD1 . ILE   B 2 77  ? -25.395 4.936   -6.871  1.00 93.25 77  B 1 
ATOM   2337 N N   . MET   B 2 78  ? -25.758 0.234   -8.198  1.00 98.52 78  B 1 
ATOM   2338 C CA  . MET   B 2 78  ? -24.759 -0.674  -7.645  1.00 98.59 78  B 1 
ATOM   2339 C C   . MET   B 2 78  ? -24.047 -1.474  -8.739  1.00 98.54 78  B 1 
ATOM   2340 O O   . MET   B 2 78  ? -24.655 -1.951  -9.702  1.00 97.99 78  B 1 
ATOM   2341 C CB  . MET   B 2 78  ? -25.363 -1.585  -6.560  1.00 98.18 78  B 1 
ATOM   2342 C CG  . MET   B 2 78  ? -26.280 -2.690  -7.105  1.00 97.61 78  B 1 
ATOM   2343 S SD  . MET   B 2 78  ? -26.998 -3.738  -5.805  1.00 97.44 78  B 1 
ATOM   2344 C CE  . MET   B 2 78  ? -27.872 -4.946  -6.809  1.00 94.47 78  B 1 
ATOM   2345 N N   . LYS   B 2 79  ? -22.738 -1.684  -8.558  1.00 98.53 79  B 1 
ATOM   2346 C CA  . LYS   B 2 79  ? -21.975 -2.607  -9.388  1.00 98.36 79  B 1 
ATOM   2347 C C   . LYS   B 2 79  ? -22.221 -4.038  -8.904  1.00 98.47 79  B 1 
ATOM   2348 O O   . LYS   B 2 79  ? -22.079 -4.309  -7.717  1.00 98.04 79  B 1 
ATOM   2349 C CB  . LYS   B 2 79  ? -20.499 -2.198  -9.391  1.00 97.64 79  B 1 
ATOM   2350 C CG  . LYS   B 2 79  ? -19.733 -3.037  -10.412 1.00 87.71 79  B 1 
ATOM   2351 C CD  . LYS   B 2 79  ? -18.323 -2.511  -10.675 1.00 82.19 79  B 1 
ATOM   2352 C CE  . LYS   B 2 79  ? -17.714 -3.463  -11.710 1.00 74.76 79  B 1 
ATOM   2353 N NZ  . LYS   B 2 79  ? -16.343 -3.116  -12.119 1.00 66.31 79  B 1 
ATOM   2354 N N   . LYS   B 2 80  ? -22.588 -4.934  -9.817  1.00 98.05 80  B 1 
ATOM   2355 C CA  . LYS   B 2 80  ? -23.025 -6.310  -9.495  1.00 97.56 80  B 1 
ATOM   2356 C C   . LYS   B 2 80  ? -21.910 -7.355  -9.588  1.00 96.23 80  B 1 
ATOM   2357 O O   . LYS   B 2 80  ? -21.942 -8.347  -8.880  1.00 88.88 80  B 1 
ATOM   2358 C CB  . LYS   B 2 80  ? -24.203 -6.699  -10.404 1.00 96.35 80  B 1 
ATOM   2359 C CG  . LYS   B 2 80  ? -25.435 -5.802  -10.190 1.00 92.66 80  B 1 
ATOM   2360 C CD  . LYS   B 2 80  ? -26.601 -6.228  -11.089 1.00 89.53 80  B 1 
ATOM   2361 C CE  . LYS   B 2 80  ? -27.784 -5.279  -10.866 1.00 80.45 80  B 1 
ATOM   2362 N NZ  . LYS   B 2 80  ? -28.954 -5.614  -11.712 1.00 70.79 80  B 1 
ATOM   2363 N N   . ASP   B 2 81  ? -20.923 -7.131  -10.451 1.00 97.32 81  B 1 
ATOM   2364 C CA  . ASP   B 2 81  ? -19.743 -7.976  -10.638 1.00 96.81 81  B 1 
ATOM   2365 C C   . ASP   B 2 81  ? -18.669 -7.629  -9.590  1.00 97.47 81  B 1 
ATOM   2366 O O   . ASP   B 2 81  ? -17.649 -7.005  -9.879  1.00 95.25 81  B 1 
ATOM   2367 C CB  . ASP   B 2 81  ? -19.251 -7.865  -12.099 1.00 94.26 81  B 1 
ATOM   2368 C CG  . ASP   B 2 81  ? -18.867 -6.435  -12.517 1.00 85.90 81  B 1 
ATOM   2369 O OD1 . ASP   B 2 81  ? -19.562 -5.471  -12.119 1.00 78.16 81  B 1 
ATOM   2370 O OD2 . ASP   B 2 81  ? -17.865 -6.259  -13.236 1.00 78.12 81  B 1 
ATOM   2371 N N   . VAL   B 2 82  ? -18.928 -8.005  -8.342  1.00 97.97 82  B 1 
ATOM   2372 C CA  . VAL   B 2 82  ? -18.077 -7.648  -7.203  1.00 98.49 82  B 1 
ATOM   2373 C C   . VAL   B 2 82  ? -16.904 -8.613  -7.096  1.00 98.56 82  B 1 
ATOM   2374 O O   . VAL   B 2 82  ? -17.088 -9.814  -6.924  1.00 98.25 82  B 1 
ATOM   2375 C CB  . VAL   B 2 82  ? -18.873 -7.595  -5.886  1.00 98.47 82  B 1 
ATOM   2376 C CG1 . VAL   B 2 82  ? -18.002 -7.067  -4.740  1.00 97.82 82  B 1 
ATOM   2377 C CG2 . VAL   B 2 82  ? -20.086 -6.666  -6.000  1.00 97.69 82  B 1 
ATOM   2378 N N   . VAL   B 2 83  ? -15.688 -8.074  -7.147  1.00 98.58 83  B 1 
ATOM   2379 C CA  . VAL   B 2 83  ? -14.470 -8.828  -6.831  1.00 98.66 83  B 1 
ATOM   2380 C C   . VAL   B 2 83  ? -14.317 -8.868  -5.314  1.00 98.78 83  B 1 
ATOM   2381 O O   . VAL   B 2 83  ? -14.311 -7.824  -4.661  1.00 98.64 83  B 1 
ATOM   2382 C CB  . VAL   B 2 83  ? -13.227 -8.223  -7.509  1.00 98.40 83  B 1 
ATOM   2383 C CG1 . VAL   B 2 83  ? -11.990 -9.089  -7.272  1.00 97.16 83  B 1 
ATOM   2384 C CG2 . VAL   B 2 83  ? -13.424 -8.097  -9.030  1.00 97.09 83  B 1 
ATOM   2385 N N   . CYS   B 2 84  ? -14.191 -10.063 -4.757  1.00 98.60 84  B 1 
ATOM   2386 C CA  . CYS   B 2 84  ? -14.034 -10.312 -3.327  1.00 98.58 84  B 1 
ATOM   2387 C C   . CYS   B 2 84  ? -12.688 -10.981 -3.031  1.00 98.50 84  B 1 
ATOM   2388 O O   . CYS   B 2 84  ? -12.063 -11.552 -3.925  1.00 98.02 84  B 1 
ATOM   2389 C CB  . CYS   B 2 84  ? -15.208 -11.166 -2.828  1.00 98.43 84  B 1 
ATOM   2390 S SG  . CYS   B 2 84  ? -16.781 -10.263 -3.017  1.00 97.78 84  B 1 
ATOM   2391 N N   . ALA   B 2 85  ? -12.263 -10.921 -1.773  1.00 98.32 85  B 1 
ATOM   2392 C CA  . ALA   B 2 85  ? -11.114 -11.654 -1.254  1.00 98.24 85  B 1 
ATOM   2393 C C   . ALA   B 2 85  ? -11.571 -12.778 -0.315  1.00 98.34 85  B 1 
ATOM   2394 O O   . ALA   B 2 85  ? -12.620 -12.689 0.324   1.00 98.06 85  B 1 
ATOM   2395 C CB  . ALA   B 2 85  ? -10.170 -10.674 -0.550  1.00 97.75 85  B 1 
ATOM   2396 N N   . HIS   B 2 86  ? -10.749 -13.817 -0.197  1.00 97.73 86  B 1 
ATOM   2397 C CA  . HIS   B 2 86  ? -10.892 -14.838 0.839   1.00 97.01 86  B 1 
ATOM   2398 C C   . HIS   B 2 86  ? -10.085 -14.429 2.089   1.00 96.51 86  B 1 
ATOM   2399 O O   . HIS   B 2 86  ? -9.007  -13.843 1.946   1.00 96.06 86  B 1 
ATOM   2400 C CB  . HIS   B 2 86  ? -10.440 -16.187 0.263   1.00 96.32 86  B 1 
ATOM   2401 C CG  . HIS   B 2 86  ? -10.778 -17.349 1.153   1.00 94.15 86  B 1 
ATOM   2402 N ND1 . HIS   B 2 86  ? -9.941  -17.951 2.067   1.00 86.84 86  B 1 
ATOM   2403 C CD2 . HIS   B 2 86  ? -11.989 -17.992 1.247   1.00 86.26 86  B 1 
ATOM   2404 C CE1 . HIS   B 2 86  ? -10.630 -18.928 2.693   1.00 87.81 86  B 1 
ATOM   2405 N NE2 . HIS   B 2 86  ? -11.880 -18.982 2.218   1.00 88.34 86  B 1 
ATOM   2406 N N   . PRO   B 2 87  ? -10.533 -14.722 3.320   1.00 96.58 87  B 1 
ATOM   2407 C CA  . PRO   B 2 87  ? -9.798  -14.338 4.534   1.00 95.73 87  B 1 
ATOM   2408 C C   . PRO   B 2 87  ? -8.387  -14.930 4.626   1.00 94.34 87  B 1 
ATOM   2409 O O   . PRO   B 2 87  ? -7.522  -14.335 5.267   1.00 92.68 87  B 1 
ATOM   2410 C CB  . PRO   B 2 87  ? -10.680 -14.811 5.696   1.00 95.25 87  B 1 
ATOM   2411 C CG  . PRO   B 2 87  ? -11.557 -15.906 5.087   1.00 94.61 87  B 1 
ATOM   2412 C CD  . PRO   B 2 87  ? -11.774 -15.400 3.670   1.00 96.54 87  B 1 
ATOM   2413 N N   . LEU   B 2 88  ? -8.140  -16.064 3.980   1.00 94.43 88  B 1 
ATOM   2414 C CA  . LEU   B 2 88  ? -6.845  -16.757 3.956   1.00 92.74 88  B 1 
ATOM   2415 C C   . LEU   B 2 88  ? -5.960  -16.376 2.754   1.00 91.88 88  B 1 
ATOM   2416 O O   . LEU   B 2 88  ? -4.874  -16.941 2.612   1.00 90.24 88  B 1 
ATOM   2417 C CB  . LEU   B 2 88  ? -7.062  -18.284 4.014   1.00 91.24 88  B 1 
ATOM   2418 C CG  . LEU   B 2 88  ? -7.856  -18.799 5.229   1.00 87.98 88  B 1 
ATOM   2419 C CD1 . LEU   B 2 88  ? -7.978  -20.320 5.138   1.00 82.96 88  B 1 
ATOM   2420 C CD2 . LEU   B 2 88  ? -7.181  -18.449 6.554   1.00 82.10 88  B 1 
ATOM   2421 N N   . ASP   B 2 89  ? -6.395  -15.451 1.888   1.00 93.24 89  B 1 
ATOM   2422 C CA  . ASP   B 2 89  ? -5.535  -14.927 0.825   1.00 93.02 89  B 1 
ATOM   2423 C C   . ASP   B 2 89  ? -4.359  -14.165 1.444   1.00 92.50 89  B 1 
ATOM   2424 O O   . ASP   B 2 89  ? -4.517  -13.446 2.435   1.00 91.70 89  B 1 
ATOM   2425 C CB  . ASP   B 2 89  ? -6.305  -14.005 -0.132  1.00 93.75 89  B 1 
ATOM   2426 C CG  . ASP   B 2 89  ? -7.369  -14.711 -0.978  1.00 93.98 89  B 1 
ATOM   2427 O OD1 . ASP   B 2 89  ? -7.209  -15.915 -1.267  1.00 91.25 89  B 1 
ATOM   2428 O OD2 . ASP   B 2 89  ? -8.344  -14.019 -1.361  1.00 91.27 89  B 1 
ATOM   2429 N N   . PHE   B 2 90  ? -3.168  -14.285 0.846   1.00 89.17 90  B 1 
ATOM   2430 C CA  . PHE   B 2 90  ? -2.040  -13.463 1.261   1.00 88.51 90  B 1 
ATOM   2431 C C   . PHE   B 2 90  ? -2.267  -12.004 0.864   1.00 90.39 90  B 1 
ATOM   2432 O O   . PHE   B 2 90  ? -2.589  -11.687 -0.277  1.00 90.19 90  B 1 
ATOM   2433 C CB  . PHE   B 2 90  ? -0.732  -14.000 0.683   1.00 85.43 90  B 1 
ATOM   2434 C CG  . PHE   B 2 90  ? -0.252  -15.279 1.329   1.00 82.16 90  B 1 
ATOM   2435 C CD1 . PHE   B 2 90  ? 0.161   -15.272 2.676   1.00 76.28 90  B 1 
ATOM   2436 C CD2 . PHE   B 2 90  ? -0.177  -16.469 0.586   1.00 73.84 90  B 1 
ATOM   2437 C CE1 . PHE   B 2 90  ? 0.665   -16.443 3.268   1.00 71.95 90  B 1 
ATOM   2438 C CE2 . PHE   B 2 90  ? 0.329   -17.642 1.171   1.00 70.85 90  B 1 
ATOM   2439 C CZ  . PHE   B 2 90  ? 0.755   -17.626 2.515   1.00 72.53 90  B 1 
ATOM   2440 N N   . VAL   B 2 91  ? -2.022  -11.095 1.811   1.00 90.43 91  B 1 
ATOM   2441 C CA  . VAL   B 2 91  ? -2.107  -9.642  1.585   1.00 91.61 91  B 1 
ATOM   2442 C C   . VAL   B 2 91  ? -1.175  -9.207  0.460   1.00 92.29 91  B 1 
ATOM   2443 O O   . VAL   B 2 91  ? -1.532  -8.361  -0.358  1.00 91.83 91  B 1 
ATOM   2444 C CB  . VAL   B 2 91  ? -1.745  -8.898  2.878   1.00 90.99 91  B 1 
ATOM   2445 C CG1 . VAL   B 2 91  ? -1.662  -7.381  2.680   1.00 87.59 91  B 1 
ATOM   2446 C CG2 . VAL   B 2 91  ? -2.789  -9.184  3.963   1.00 88.01 91  B 1 
ATOM   2447 N N   . GLU   B 2 92  ? -0.009  -9.812  0.411   1.00 86.79 92  B 1 
ATOM   2448 C CA  . GLU   B 2 92  ? 1.025   -9.593  -0.591  1.00 85.31 92  B 1 
ATOM   2449 C C   . GLU   B 2 92  ? 0.530   -9.903  -2.015  1.00 86.40 92  B 1 
ATOM   2450 O O   . GLU   B 2 92  ? 0.820   -9.163  -2.953  1.00 85.38 92  B 1 
ATOM   2451 C CB  . GLU   B 2 92  ? 2.232   -10.474 -0.224  1.00 81.92 92  B 1 
ATOM   2452 C CG  . GLU   B 2 92  ? 2.893   -10.140 1.132   1.00 76.36 92  B 1 
ATOM   2453 C CD  . GLU   B 2 92  ? 2.374   -10.899 2.364   1.00 72.20 92  B 1 
ATOM   2454 O OE1 . GLU   B 2 92  ? 3.198   -11.171 3.268   1.00 66.44 92  B 1 
ATOM   2455 O OE2 . GLU   B 2 92  ? 1.166   -11.186 2.446   1.00 67.55 92  B 1 
ATOM   2456 N N   . GLU   B 2 93  ? -0.267  -10.963 -2.168  1.00 89.45 93  B 1 
ATOM   2457 C CA  . GLU   B 2 93  ? -0.832  -11.389 -3.451  1.00 89.01 93  B 1 
ATOM   2458 C C   . GLU   B 2 93  ? -2.108  -10.606 -3.791  1.00 91.01 93  B 1 
ATOM   2459 O O   . GLU   B 2 93  ? -2.247  -10.087 -4.900  1.00 90.23 93  B 1 
ATOM   2460 C CB  . GLU   B 2 93  ? -1.083  -12.908 -3.423  1.00 86.02 93  B 1 
ATOM   2461 C CG  . GLU   B 2 93  ? 0.234   -13.698 -3.337  1.00 78.73 93  B 1 
ATOM   2462 C CD  . GLU   B 2 93  ? 0.070   -15.223 -3.211  1.00 73.69 93  B 1 
ATOM   2463 O OE1 . GLU   B 2 93  ? 1.126   -15.905 -3.189  1.00 65.75 93  B 1 
ATOM   2464 O OE2 . GLU   B 2 93  ? -1.082  -15.709 -3.128  1.00 65.58 93  B 1 
ATOM   2465 N N   . ILE   B 2 94  ? -3.010  -10.421 -2.827  1.00 94.07 94  B 1 
ATOM   2466 C CA  . ILE   B 2 94  ? -4.284  -9.719  -3.053  1.00 94.96 94  B 1 
ATOM   2467 C C   . ILE   B 2 94  ? -4.091  -8.219  -3.325  1.00 95.89 94  B 1 
ATOM   2468 O O   . ILE   B 2 94  ? -4.943  -7.583  -3.942  1.00 95.62 94  B 1 
ATOM   2469 C CB  . ILE   B 2 94  ? -5.255  -9.999  -1.881  1.00 93.79 94  B 1 
ATOM   2470 C CG1 . ILE   B 2 94  ? -6.726  -10.015 -2.335  1.00 84.16 94  B 1 
ATOM   2471 C CG2 . ILE   B 2 94  ? -5.090  -8.991  -0.729  1.00 85.67 94  B 1 
ATOM   2472 C CD1 . ILE   B 2 94  ? -7.089  -11.210 -3.192  1.00 79.44 94  B 1 
ATOM   2473 N N   . SER   B 2 95  ? -2.957  -7.644  -2.914  1.00 95.30 95  B 1 
ATOM   2474 C CA  . SER   B 2 95  ? -2.628  -6.239  -3.179  1.00 95.27 95  B 1 
ATOM   2475 C C   . SER   B 2 95  ? -2.564  -5.911  -4.673  1.00 95.84 95  B 1 
ATOM   2476 O O   . SER   B 2 95  ? -2.936  -4.803  -5.065  1.00 95.46 95  B 1 
ATOM   2477 C CB  . SER   B 2 95  ? -1.299  -5.872  -2.514  1.00 94.24 95  B 1 
ATOM   2478 O OG  . SER   B 2 95  ? -1.464  -5.852  -1.113  1.00 87.78 95  B 1 
ATOM   2479 N N   . ALA   B 2 96  ? -2.154  -6.863  -5.514  1.00 95.14 96  B 1 
ATOM   2480 C CA  . ALA   B 2 96  ? -2.126  -6.688  -6.965  1.00 94.67 96  B 1 
ATOM   2481 C C   . ALA   B 2 96  ? -3.538  -6.509  -7.547  1.00 95.48 96  B 1 
ATOM   2482 O O   . ALA   B 2 96  ? -3.757  -5.624  -8.377  1.00 95.05 96  B 1 
ATOM   2483 C CB  . ALA   B 2 96  ? -1.385  -7.879  -7.587  1.00 92.91 96  B 1 
ATOM   2484 N N   . VAL   B 2 97  ? -4.521  -7.241  -7.027  1.00 96.32 97  B 1 
ATOM   2485 C CA  . VAL   B 2 97  ? -5.922  -7.203  -7.484  1.00 96.82 97  B 1 
ATOM   2486 C C   . VAL   B 2 97  ? -6.492  -5.781  -7.469  1.00 97.18 97  B 1 
ATOM   2487 O O   . VAL   B 2 97  ? -7.240  -5.392  -8.366  1.00 96.82 97  B 1 
ATOM   2488 C CB  . VAL   B 2 97  ? -6.791  -8.140  -6.621  1.00 96.75 97  B 1 
ATOM   2489 C CG1 . VAL   B 2 97  ? -8.258  -8.141  -7.048  1.00 95.28 97  B 1 
ATOM   2490 C CG2 . VAL   B 2 97  ? -6.288  -9.589  -6.690  1.00 95.45 97  B 1 
ATOM   2491 N N   . PHE   B 2 98  ? -6.097  -4.958  -6.492  1.00 97.09 98  B 1 
ATOM   2492 C CA  . PHE   B 2 98  ? -6.583  -3.580  -6.383  1.00 97.38 98  B 1 
ATOM   2493 C C   . PHE   B 2 98  ? -6.197  -2.715  -7.590  1.00 97.23 98  B 1 
ATOM   2494 O O   . PHE   B 2 98  ? -7.018  -1.935  -8.070  1.00 96.46 98  B 1 
ATOM   2495 C CB  . PHE   B 2 98  ? -6.036  -2.929  -5.111  1.00 97.53 98  B 1 
ATOM   2496 C CG  . PHE   B 2 98  ? -6.702  -3.375  -3.832  1.00 97.83 98  B 1 
ATOM   2497 C CD1 . PHE   B 2 98  ? -7.667  -2.555  -3.219  1.00 96.83 98  B 1 
ATOM   2498 C CD2 . PHE   B 2 98  ? -6.358  -4.593  -3.238  1.00 96.61 98  B 1 
ATOM   2499 C CE1 . PHE   B 2 98  ? -8.269  -2.953  -2.018  1.00 96.25 98  B 1 
ATOM   2500 C CE2 . PHE   B 2 98  ? -6.963  -4.999  -2.042  1.00 96.20 98  B 1 
ATOM   2501 C CZ  . PHE   B 2 98  ? -7.918  -4.177  -1.425  1.00 97.18 98  B 1 
ATOM   2502 N N   . TYR   B 2 99  ? -4.940  -2.792  -8.049  1.00 96.46 99  B 1 
ATOM   2503 C CA  . TYR   B 2 99  ? -4.481  -1.970  -9.168  1.00 95.67 99  B 1 
ATOM   2504 C C   . TYR   B 2 99  ? -4.758  -2.614  -10.525 1.00 95.43 99  B 1 
ATOM   2505 O O   . TYR   B 2 99  ? -4.972  -1.883  -11.490 1.00 93.99 99  B 1 
ATOM   2506 C CB  . TYR   B 2 99  ? -3.014  -1.561  -8.995  1.00 94.61 99  B 1 
ATOM   2507 C CG  . TYR   B 2 99  ? -2.000  -2.683  -8.970  1.00 94.88 99  B 1 
ATOM   2508 C CD1 . TYR   B 2 99  ? -1.357  -3.022  -7.769  1.00 91.89 99  B 1 
ATOM   2509 C CD2 . TYR   B 2 99  ? -1.657  -3.364  -10.154 1.00 91.86 99  B 1 
ATOM   2510 C CE1 . TYR   B 2 99  ? -0.399  -4.043  -7.739  1.00 90.39 99  B 1 
ATOM   2511 C CE2 . TYR   B 2 99  ? -0.710  -4.401  -10.136 1.00 90.19 99  B 1 
ATOM   2512 C CZ  . TYR   B 2 99  ? -0.082  -4.736  -8.921  1.00 91.64 99  B 1 
ATOM   2513 O OH  . TYR   B 2 99  ? 0.836   -5.754  -8.896  1.00 89.51 99  B 1 
ATOM   2514 N N   . GLU   B 2 100 ? -4.824  -3.935  -10.602 1.00 96.26 100 B 1 
ATOM   2515 C CA  . GLU   B 2 100 ? -5.189  -4.660  -11.819 1.00 95.62 100 B 1 
ATOM   2516 C C   . GLU   B 2 100 ? -6.651  -4.412  -12.206 1.00 95.77 100 B 1 
ATOM   2517 O O   . GLU   B 2 100 ? -6.943  -4.089  -13.354 1.00 94.50 100 B 1 
ATOM   2518 C CB  . GLU   B 2 100 ? -4.939  -6.160  -11.621 1.00 94.52 100 B 1 
ATOM   2519 C CG  . GLU   B 2 100 ? -3.439  -6.482  -11.579 1.00 90.71 100 B 1 
ATOM   2520 C CD  . GLU   B 2 100 ? -3.133  -7.952  -11.268 1.00 86.68 100 B 1 
ATOM   2521 O OE1 . GLU   B 2 100 ? -1.933  -8.305  -11.357 1.00 79.66 100 B 1 
ATOM   2522 O OE2 . GLU   B 2 100 ? -4.077  -8.702  -10.933 1.00 80.23 100 B 1 
ATOM   2523 N N   . HIS   B 2 101 ? -7.566  -4.471  -11.241 1.00 96.93 101 B 1 
ATOM   2524 C CA  . HIS   B 2 101 ? -8.989  -4.214  -11.477 1.00 97.11 101 B 1 
ATOM   2525 C C   . HIS   B 2 101 ? -9.375  -2.734  -11.352 1.00 97.16 101 B 1 
ATOM   2526 O O   . HIS   B 2 101 ? -10.520 -2.358  -11.610 1.00 95.99 101 B 1 
ATOM   2527 C CB  . HIS   B 2 101 ? -9.823  -5.097  -10.545 1.00 97.14 101 B 1 
ATOM   2528 C CG  . HIS   B 2 101 ? -9.661  -6.567  -10.813 1.00 96.73 101 B 1 
ATOM   2529 N ND1 . HIS   B 2 101 ? -8.610  -7.363  -10.418 1.00 83.27 101 B 1 
ATOM   2530 C CD2 . HIS   B 2 101 ? -10.517 -7.372  -11.530 1.00 83.90 101 B 1 
ATOM   2531 C CE1 . HIS   B 2 101 ? -8.823  -8.601  -10.884 1.00 87.39 101 B 1 
ATOM   2532 N NE2 . HIS   B 2 101 ? -9.980  -8.649  -11.555 1.00 89.61 101 B 1 
ATOM   2533 N N   . GLY   B 2 102 ? -8.441  -1.860  -10.945 1.00 96.49 102 B 1 
ATOM   2534 C CA  . GLY   B 2 102 ? -8.715  -0.430  -10.767 1.00 96.23 102 B 1 
ATOM   2535 C C   . GLY   B 2 102 ? -9.715  -0.121  -9.646  1.00 96.84 102 B 1 
ATOM   2536 O O   . GLY   B 2 102 ? -10.333 0.950   -9.656  1.00 95.50 102 B 1 
ATOM   2537 N N   . ILE   B 2 103 ? -9.857  -1.027  -8.670  1.00 97.89 103 B 1 
ATOM   2538 C CA  . ILE   B 2 103 ? -10.777 -0.920  -7.529  1.00 98.16 103 B 1 
ATOM   2539 C C   . ILE   B 2 103 ? -10.062 -0.435  -6.258  1.00 98.29 103 B 1 
ATOM   2540 O O   . ILE   B 2 103 ? -8.834  -0.466  -6.153  1.00 98.04 103 B 1 
ATOM   2541 C CB  . ILE   B 2 103 ? -11.552 -2.248  -7.321  1.00 97.96 103 B 1 
ATOM   2542 C CG1 . ILE   B 2 103 ? -10.606 -3.431  -7.012  1.00 96.46 103 B 1 
ATOM   2543 C CG2 . ILE   B 2 103 ? -12.443 -2.520  -8.546  1.00 94.55 103 B 1 
ATOM   2544 C CD1 . ILE   B 2 103 ? -11.325 -4.764  -6.743  1.00 95.30 103 B 1 
ATOM   2545 N N   . GLY   B 2 104 ? -10.829 0.045   -5.284  1.00 97.80 104 B 1 
ATOM   2546 C CA  . GLY   B 2 104 ? -10.314 0.559   -4.010  1.00 97.86 104 B 1 
ATOM   2547 C C   . GLY   B 2 104 ? -10.714 -0.257  -2.784  1.00 98.33 104 B 1 
ATOM   2548 O O   . GLY   B 2 104 ? -10.342 0.125   -1.675  1.00 97.78 104 B 1 
ATOM   2549 N N   . CYS   B 2 105 ? -11.484 -1.330  -2.978  1.00 98.37 105 B 1 
ATOM   2550 C CA  . CYS   B 2 105 ? -12.065 -2.143  -1.920  1.00 98.52 105 B 1 
ATOM   2551 C C   . CYS   B 2 105 ? -12.237 -3.590  -2.380  1.00 98.76 105 B 1 
ATOM   2552 O O   . CYS   B 2 105 ? -12.654 -3.823  -3.513  1.00 98.50 105 B 1 
ATOM   2553 C CB  . CYS   B 2 105 ? -13.413 -1.508  -1.562  1.00 97.12 105 B 1 
ATOM   2554 S SG  . CYS   B 2 105 ? -14.344 -2.530  -0.409  1.00 93.74 105 B 1 
ATOM   2555 N N   . LEU   B 2 106 ? -11.969 -4.528  -1.482  1.00 98.81 106 B 1 
ATOM   2556 C CA  . LEU   B 2 106 ? -12.346 -5.931  -1.609  1.00 98.84 106 B 1 
ATOM   2557 C C   . LEU   B 2 106 ? -13.183 -6.327  -0.387  1.00 98.88 106 B 1 
ATOM   2558 O O   . LEU   B 2 106 ? -12.649 -6.336  0.725   1.00 98.76 106 B 1 
ATOM   2559 C CB  . LEU   B 2 106 ? -11.094 -6.815  -1.726  1.00 98.66 106 B 1 
ATOM   2560 C CG  . LEU   B 2 106 ? -10.279 -6.624  -3.019  1.00 98.01 106 B 1 
ATOM   2561 C CD1 . LEU   B 2 106 ? -8.981  -7.416  -2.937  1.00 97.05 106 B 1 
ATOM   2562 C CD2 . LEU   B 2 106 ? -11.044 -7.098  -4.256  1.00 96.91 106 B 1 
ATOM   2563 N N   . PRO   B 2 107 ? -14.477 -6.635  -0.550  1.00 98.94 107 B 1 
ATOM   2564 C CA  . PRO   B 2 107 ? -15.213 -7.357  0.478   1.00 98.92 107 B 1 
ATOM   2565 C C   . PRO   B 2 107 ? -14.535 -8.704  0.740   1.00 98.91 107 B 1 
ATOM   2566 O O   . PRO   B 2 107 ? -14.118 -9.383  -0.201  1.00 98.76 107 B 1 
ATOM   2567 C CB  . PRO   B 2 107 ? -16.635 -7.538  -0.061  1.00 98.81 107 B 1 
ATOM   2568 C CG  . PRO   B 2 107 ? -16.746 -6.501  -1.175  1.00 97.61 107 B 1 
ATOM   2569 C CD  . PRO   B 2 107 ? -15.319 -6.401  -1.704  1.00 98.79 107 B 1 
ATOM   2570 N N   . VAL   B 2 108 ? -14.426 -9.089  2.000   1.00 98.82 108 B 1 
ATOM   2571 C CA  . VAL   B 2 108 ? -13.880 -10.390 2.399   1.00 98.77 108 B 1 
ATOM   2572 C C   . VAL   B 2 108 ? -15.040 -11.331 2.677   1.00 98.75 108 B 1 
ATOM   2573 O O   . VAL   B 2 108 ? -15.894 -11.039 3.514   1.00 98.55 108 B 1 
ATOM   2574 C CB  . VAL   B 2 108 ? -12.926 -10.286 3.598   1.00 98.61 108 B 1 
ATOM   2575 C CG1 . VAL   B 2 108 ? -12.228 -11.625 3.840   1.00 98.05 108 B 1 
ATOM   2576 C CG2 . VAL   B 2 108 ? -11.846 -9.216  3.374   1.00 97.99 108 B 1 
ATOM   2577 N N   . VAL   B 2 109 ? -15.074 -12.438 1.959   1.00 98.70 109 B 1 
ATOM   2578 C CA  . VAL   B 2 109 ? -16.160 -13.419 2.023   1.00 98.58 109 B 1 
ATOM   2579 C C   . VAL   B 2 109 ? -15.628 -14.787 2.424   1.00 98.27 109 B 1 
ATOM   2580 O O   . VAL   B 2 109 ? -14.604 -15.249 1.927   1.00 97.38 109 B 1 
ATOM   2581 C CB  . VAL   B 2 109 ? -16.974 -13.492 0.716   1.00 98.26 109 B 1 
ATOM   2582 C CG1 . VAL   B 2 109 ? -17.750 -12.189 0.483   1.00 96.41 109 B 1 
ATOM   2583 C CG2 . VAL   B 2 109 ? -16.132 -13.783 -0.529  1.00 96.58 109 B 1 
ATOM   2584 N N   . HIS   B 2 110 ? -16.359 -15.453 3.330   1.00 98.40 110 B 1 
ATOM   2585 C CA  . HIS   B 2 110 ? -16.094 -16.824 3.752   1.00 98.04 110 B 1 
ATOM   2586 C C   . HIS   B 2 110 ? -17.417 -17.583 3.837   1.00 97.87 110 B 1 
ATOM   2587 O O   . HIS   B 2 110 ? -18.394 -17.055 4.362   1.00 96.13 110 B 1 
ATOM   2588 C CB  . HIS   B 2 110 ? -15.351 -16.821 5.085   1.00 97.04 110 B 1 
ATOM   2589 C CG  . HIS   B 2 110 ? -14.836 -18.182 5.461   1.00 95.33 110 B 1 
ATOM   2590 N ND1 . HIS   B 2 110 ? -13.912 -18.926 4.751   1.00 84.06 110 B 1 
ATOM   2591 C CD2 . HIS   B 2 110 ? -15.181 -18.919 6.565   1.00 84.37 110 B 1 
ATOM   2592 C CE1 . HIS   B 2 110 ? -13.702 -20.073 5.425   1.00 86.38 110 B 1 
ATOM   2593 N NE2 . HIS   B 2 110 ? -14.451 -20.102 6.527   1.00 88.10 110 B 1 
ATOM   2594 N N   . HIS   B 2 111 ? -17.464 -18.787 3.283   1.00 97.29 111 B 1 
ATOM   2595 C CA  . HIS   B 2 111 ? -18.723 -19.522 3.100   1.00 97.31 111 B 1 
ATOM   2596 C C   . HIS   B 2 111 ? -19.843 -18.651 2.495   1.00 97.53 111 B 1 
ATOM   2597 O O   . HIS   B 2 111 ? -20.962 -18.610 3.000   1.00 95.20 111 B 1 
ATOM   2598 C CB  . HIS   B 2 111 ? -19.126 -20.212 4.412   1.00 96.32 111 B 1 
ATOM   2599 C CG  . HIS   B 2 111 ? -18.115 -21.202 4.921   1.00 93.60 111 B 1 
ATOM   2600 N ND1 . HIS   B 2 111 ? -17.554 -22.237 4.196   1.00 80.96 111 B 1 
ATOM   2601 C CD2 . HIS   B 2 111 ? -17.592 -21.264 6.183   1.00 80.64 111 B 1 
ATOM   2602 C CE1 . HIS   B 2 111 ? -16.712 -22.896 5.012   1.00 82.59 111 B 1 
ATOM   2603 N NE2 . HIS   B 2 111 ? -16.719 -22.342 6.223   1.00 83.90 111 B 1 
ATOM   2604 N N   . GLN   B 2 112 ? -19.506 -17.917 1.431   1.00 97.17 112 B 1 
ATOM   2605 C CA  . GLN   B 2 112 ? -20.373 -16.969 0.707   1.00 97.17 112 B 1 
ATOM   2606 C C   . GLN   B 2 112 ? -20.840 -15.741 1.519   1.00 97.74 112 B 1 
ATOM   2607 O O   . GLN   B 2 112 ? -21.428 -14.830 0.946   1.00 96.14 112 B 1 
ATOM   2608 C CB  . GLN   B 2 112 ? -21.556 -17.704 0.053   1.00 95.64 112 B 1 
ATOM   2609 C CG  . GLN   B 2 112 ? -21.114 -18.846 -0.885  1.00 90.46 112 B 1 
ATOM   2610 C CD  . GLN   B 2 112 ? -22.292 -19.562 -1.542  1.00 82.66 112 B 1 
ATOM   2611 O OE1 . GLN   B 2 112 ? -23.445 -19.371 -1.209  1.00 72.78 112 B 1 
ATOM   2612 N NE2 . GLN   B 2 112 ? -22.043 -20.422 -2.504  1.00 70.22 112 B 1 
ATOM   2613 N N   . LYS   B 2 113 ? -20.533 -15.651 2.816   1.00 98.12 113 B 1 
ATOM   2614 C CA  . LYS   B 2 113 ? -20.955 -14.554 3.692   1.00 98.37 113 B 1 
ATOM   2615 C C   . LYS   B 2 113 ? -19.878 -13.483 3.813   1.00 98.65 113 B 1 
ATOM   2616 O O   . LYS   B 2 113 ? -18.697 -13.790 3.965   1.00 98.29 113 B 1 
ATOM   2617 C CB  . LYS   B 2 113 ? -21.374 -15.086 5.069   1.00 97.62 113 B 1 
ATOM   2618 C CG  . LYS   B 2 113 ? -22.601 -16.005 4.949   1.00 92.45 113 B 1 
ATOM   2619 C CD  . LYS   B 2 113 ? -23.151 -16.437 6.306   1.00 88.55 113 B 1 
ATOM   2620 C CE  . LYS   B 2 113 ? -24.361 -17.337 6.034   1.00 79.63 113 B 1 
ATOM   2621 N NZ  . LYS   B 2 113 ? -25.147 -17.646 7.250   1.00 69.77 113 B 1 
ATOM   2622 N N   . LEU   B 2 114 ? -20.296 -12.212 3.812   1.00 98.61 114 B 1 
ATOM   2623 C CA  . LEU   B 2 114 ? -19.434 -11.077 4.115   1.00 98.78 114 B 1 
ATOM   2624 C C   . LEU   B 2 114 ? -18.993 -11.135 5.584   1.00 98.77 114 B 1 
ATOM   2625 O O   . LEU   B 2 114 ? -19.826 -11.069 6.487   1.00 98.51 114 B 1 
ATOM   2626 C CB  . LEU   B 2 114 ? -20.202 -9.785  3.806   1.00 98.75 114 B 1 
ATOM   2627 C CG  . LEU   B 2 114 ? -19.387 -8.502  4.051   1.00 98.36 114 B 1 
ATOM   2628 C CD1 . LEU   B 2 114 ? -18.261 -8.340  3.037   1.00 97.93 114 B 1 
ATOM   2629 C CD2 . LEU   B 2 114 ? -20.305 -7.287  3.943   1.00 97.71 114 B 1 
ATOM   2630 N N   . ILE   B 2 115 ? -17.685 -11.202 5.814   1.00 98.73 115 B 1 
ATOM   2631 C CA  . ILE   B 2 115 ? -17.086 -11.222 7.160   1.00 98.58 115 B 1 
ATOM   2632 C C   . ILE   B 2 115 ? -16.135 -10.051 7.426   1.00 98.59 115 B 1 
ATOM   2633 O O   . ILE   B 2 115 ? -15.787 -9.788  8.577   1.00 98.13 115 B 1 
ATOM   2634 C CB  . ILE   B 2 115 ? -16.380 -12.566 7.434   1.00 98.19 115 B 1 
ATOM   2635 C CG1 . ILE   B 2 115 ? -15.198 -12.824 6.471   1.00 95.67 115 B 1 
ATOM   2636 C CG2 . ILE   B 2 115 ? -17.398 -13.724 7.403   1.00 94.34 115 B 1 
ATOM   2637 C CD1 . ILE   B 2 115 ? -14.242 -13.901 6.988   1.00 93.43 115 B 1 
ATOM   2638 N N   . GLY   B 2 116 ? -15.715 -9.334  6.381   1.00 98.70 116 B 1 
ATOM   2639 C CA  . GLY   B 2 116 ? -14.802 -8.212  6.507   1.00 98.72 116 B 1 
ATOM   2640 C C   . GLY   B 2 116 ? -14.733 -7.359  5.246   1.00 98.85 116 B 1 
ATOM   2641 O O   . GLY   B 2 116 ? -15.387 -7.629  4.240   1.00 98.75 116 B 1 
ATOM   2642 N N   . ILE   B 2 117 ? -13.925 -6.297  5.319   1.00 98.91 117 B 1 
ATOM   2643 C CA  . ILE   B 2 117 ? -13.623 -5.434  4.178   1.00 98.90 117 B 1 
ATOM   2644 C C   . ILE   B 2 117 ? -12.160 -5.004  4.233   1.00 98.86 117 B 1 
ATOM   2645 O O   . ILE   B 2 117 ? -11.633 -4.682  5.301   1.00 98.65 117 B 1 
ATOM   2646 C CB  . ILE   B 2 117 ? -14.607 -4.244  4.125   1.00 98.77 117 B 1 
ATOM   2647 C CG1 . ILE   B 2 117 ? -14.542 -3.530  2.759   1.00 97.73 117 B 1 
ATOM   2648 C CG2 . ILE   B 2 117 ? -14.390 -3.244  5.277   1.00 97.91 117 B 1 
ATOM   2649 C CD1 . ILE   B 2 117 ? -15.709 -2.548  2.553   1.00 95.87 117 B 1 
ATOM   2650 N N   . LEU   B 2 118 ? -11.511 -4.989  3.073   1.00 98.81 118 B 1 
ATOM   2651 C CA  . LEU   B 2 118 ? -10.140 -4.533  2.898   1.00 98.74 118 B 1 
ATOM   2652 C C   . LEU   B 2 118 ? -10.127 -3.401  1.872   1.00 98.75 118 B 1 
ATOM   2653 O O   . LEU   B 2 118 ? -10.690 -3.530  0.791   1.00 98.22 118 B 1 
ATOM   2654 C CB  . LEU   B 2 118 ? -9.276  -5.733  2.477   1.00 98.20 118 B 1 
ATOM   2655 C CG  . LEU   B 2 118 ? -7.769  -5.428  2.431   1.00 95.38 118 B 1 
ATOM   2656 C CD1 . LEU   B 2 118 ? -7.201  -5.199  3.828   1.00 91.17 118 B 1 
ATOM   2657 C CD2 . LEU   B 2 118 ? -7.024  -6.598  1.799   1.00 91.45 118 B 1 
ATOM   2658 N N   . THR   B 2 119 ? -9.471  -2.284  2.201   1.00 98.62 119 B 1 
ATOM   2659 C CA  . THR   B 2 119 ? -9.367  -1.129  1.296   1.00 98.40 119 B 1 
ATOM   2660 C C   . THR   B 2 119 ? -7.910  -0.771  1.014   1.00 98.18 119 B 1 
ATOM   2661 O O   . THR   B 2 119 ? -6.997  -1.153  1.751   1.00 97.65 119 B 1 
ATOM   2662 C CB  . THR   B 2 119 ? -10.120 0.099   1.833   1.00 97.91 119 B 1 
ATOM   2663 O OG1 . THR   B 2 119 ? -9.466  0.649   2.950   1.00 94.56 119 B 1 
ATOM   2664 C CG2 . THR   B 2 119 ? -11.572 -0.188  2.213   1.00 94.15 119 B 1 
ATOM   2665 N N   . LYS   B 2 120 ? -7.677  0.049   -0.013  1.00 97.88 120 B 1 
ATOM   2666 C CA  . LYS   B 2 120 ? -6.343  0.618   -0.277  1.00 97.58 120 B 1 
ATOM   2667 C C   . LYS   B 2 120 ? -5.772  1.363   0.932   1.00 97.35 120 B 1 
ATOM   2668 O O   . LYS   B 2 120 ? -4.561  1.422   1.079   1.00 96.56 120 B 1 
ATOM   2669 C CB  . LYS   B 2 120 ? -6.383  1.565   -1.494  1.00 96.96 120 B 1 
ATOM   2670 C CG  . LYS   B 2 120 ? -6.548  0.807   -2.819  1.00 94.57 120 B 1 
ATOM   2671 C CD  . LYS   B 2 120 ? -6.444  1.741   -4.033  1.00 92.50 120 B 1 
ATOM   2672 C CE  . LYS   B 2 120 ? -6.551  0.884   -5.307  1.00 87.30 120 B 1 
ATOM   2673 N NZ  . LYS   B 2 120 ? -6.306  1.647   -6.555  1.00 82.93 120 B 1 
ATOM   2674 N N   . THR   B 2 121 ? -6.618  1.938   1.784   1.00 97.19 121 B 1 
ATOM   2675 C CA  . THR   B 2 121 ? -6.171  2.616   3.010   1.00 96.82 121 B 1 
ATOM   2676 C C   . THR   B 2 121 ? -5.620  1.621   4.026   1.00 96.72 121 B 1 
ATOM   2677 O O   . THR   B 2 121 ? -4.597  1.910   4.636   1.00 96.05 121 B 1 
ATOM   2678 C CB  . THR   B 2 121 ? -7.299  3.455   3.624   1.00 96.27 121 B 1 
ATOM   2679 O OG1 . THR   B 2 121 ? -7.640  4.490   2.717   1.00 92.81 121 B 1 
ATOM   2680 C CG2 . THR   B 2 121 ? -6.904  4.141   4.933   1.00 92.24 121 B 1 
ATOM   2681 N N   . ASP   B 2 122 ? -6.226  0.444   4.168   1.00 96.83 122 B 1 
ATOM   2682 C CA  . ASP   B 2 122 ? -5.741  -0.610  5.067   1.00 96.86 122 B 1 
ATOM   2683 C C   . ASP   B 2 122 ? -4.393  -1.161  4.586   1.00 96.71 122 B 1 
ATOM   2684 O O   . ASP   B 2 122 ? -3.471  -1.321  5.384   1.00 96.28 122 B 1 
ATOM   2685 C CB  . ASP   B 2 122 ? -6.790  -1.727  5.188   1.00 97.22 122 B 1 
ATOM   2686 C CG  . ASP   B 2 122 ? -8.157  -1.162  5.580   1.00 97.20 122 B 1 
ATOM   2687 O OD1 . ASP   B 2 122 ? -8.234  -0.444  6.605   1.00 95.71 122 B 1 
ATOM   2688 O OD2 . ASP   B 2 122 ? -9.107  -1.349  4.785   1.00 95.61 122 B 1 
ATOM   2689 N N   . LEU   B 2 123 ? -4.226  -1.333  3.267   1.00 96.63 123 B 1 
ATOM   2690 C CA  . LEU   B 2 123 ? -2.950  -1.731  2.669   1.00 96.48 123 B 1 
ATOM   2691 C C   . LEU   B 2 123 ? -1.853  -0.679  2.886   1.00 96.17 123 B 1 
ATOM   2692 O O   . LEU   B 2 123 ? -0.739  -1.036  3.253   1.00 95.30 123 B 1 
ATOM   2693 C CB  . LEU   B 2 123 ? -3.127  -2.007  1.168   1.00 96.27 123 B 1 
ATOM   2694 C CG  . LEU   B 2 123 ? -4.041  -3.198  0.833   1.00 95.24 123 B 1 
ATOM   2695 C CD1 . LEU   B 2 123 ? -4.110  -3.344  -0.685  1.00 93.42 123 B 1 
ATOM   2696 C CD2 . LEU   B 2 123 ? -3.539  -4.512  1.421   1.00 92.89 123 B 1 
ATOM   2697 N N   . LEU   B 2 124 ? -2.158  0.614   2.722   1.00 96.28 124 B 1 
ATOM   2698 C CA  . LEU   B 2 124 ? -1.186  1.683   2.978   1.00 95.98 124 B 1 
ATOM   2699 C C   . LEU   B 2 124 ? -0.800  1.772   4.460   1.00 95.44 124 B 1 
ATOM   2700 O O   . LEU   B 2 124 ? 0.372   1.951   4.767   1.00 94.51 124 B 1 
ATOM   2701 C CB  . LEU   B 2 124 ? -1.725  3.032   2.485   1.00 95.62 124 B 1 
ATOM   2702 C CG  . LEU   B 2 124 ? -1.803  3.183   0.955   1.00 92.97 124 B 1 
ATOM   2703 C CD1 . LEU   B 2 124 ? -2.326  4.582   0.630   1.00 89.95 124 B 1 
ATOM   2704 C CD2 . LEU   B 2 124 ? -0.455  3.008   0.262   1.00 88.99 124 B 1 
ATOM   2705 N N   . ARG   B 2 125 ? -1.753  1.609   5.385   1.00 94.71 125 B 1 
ATOM   2706 C CA  . ARG   B 2 125 ? -1.450  1.537   6.826   1.00 93.98 125 B 1 
ATOM   2707 C C   . ARG   B 2 125 ? -0.567  0.333   7.148   1.00 93.72 125 B 1 
ATOM   2708 O O   . ARG   B 2 125 ? 0.355   0.451   7.949   1.00 92.68 125 B 1 
ATOM   2709 C CB  . ARG   B 2 125 ? -2.746  1.449   7.639   1.00 93.49 125 B 1 
ATOM   2710 C CG  . ARG   B 2 125 ? -3.503  2.784   7.702   1.00 88.03 125 B 1 
ATOM   2711 C CD  . ARG   B 2 125 ? -4.840  2.565   8.413   1.00 86.78 125 B 1 
ATOM   2712 N NE  . ARG   B 2 125 ? -5.633  3.806   8.514   1.00 82.67 125 B 1 
ATOM   2713 C CZ  . ARG   B 2 125 ? -6.953  3.885   8.514   1.00 79.05 125 B 1 
ATOM   2714 N NH1 . ARG   B 2 125 ? -7.722  2.834   8.426   1.00 71.04 125 B 1 
ATOM   2715 N NH2 . ARG   B 2 125 ? -7.534  5.046   8.604   1.00 73.37 125 B 1 
ATOM   2716 N N   . THR   B 2 126 ? -0.836  -0.803  6.511   1.00 93.09 126 B 1 
ATOM   2717 C CA  . THR   B 2 126 ? -0.003  -2.003  6.643   1.00 92.49 126 B 1 
ATOM   2718 C C   . THR   B 2 126 ? 1.398   -1.732  6.117   1.00 92.25 126 B 1 
ATOM   2719 O O   . THR   B 2 126 ? 2.354   -1.971  6.843   1.00 91.09 126 B 1 
ATOM   2720 C CB  . THR   B 2 126 ? -0.640  -3.208  5.939   1.00 92.04 126 B 1 
ATOM   2721 O OG1 . THR   B 2 126 ? -1.918  -3.427  6.487   1.00 89.37 126 B 1 
ATOM   2722 C CG2 . THR   B 2 126 ? 0.165   -4.490  6.137   1.00 89.45 126 B 1 
ATOM   2723 N N   . PHE   B 2 127 ? 1.535   -1.144  4.927   1.00 91.59 127 B 1 
ATOM   2724 C CA  . PHE   B 2 127 ? 2.825   -0.756  4.351   1.00 90.91 127 B 1 
ATOM   2725 C C   . PHE   B 2 127 ? 3.647   0.112   5.315   1.00 90.67 127 B 1 
ATOM   2726 O O   . PHE   B 2 127 ? 4.780   -0.243  5.627   1.00 90.11 127 B 1 
ATOM   2727 C CB  . PHE   B 2 127 ? 2.587   -0.054  3.012   1.00 90.31 127 B 1 
ATOM   2728 C CG  . PHE   B 2 127 ? 3.859   0.459   2.367   1.00 88.99 127 B 1 
ATOM   2729 C CD1 . PHE   B 2 127 ? 4.188   1.826   2.420   1.00 83.61 127 B 1 
ATOM   2730 C CD2 . PHE   B 2 127 ? 4.735   -0.440  1.735   1.00 82.95 127 B 1 
ATOM   2731 C CE1 . PHE   B 2 127 ? 5.384   2.288   1.843   1.00 81.03 127 B 1 
ATOM   2732 C CE2 . PHE   B 2 127 ? 5.930   0.021   1.160   1.00 79.95 127 B 1 
ATOM   2733 C CZ  . PHE   B 2 127 ? 6.254   1.384   1.213   1.00 80.76 127 B 1 
ATOM   2734 N N   . VAL   B 2 128 ? 3.059   1.177   5.871   1.00 91.63 128 B 1 
ATOM   2735 C CA  . VAL   B 2 128 ? 3.732   2.054   6.848   1.00 90.94 128 B 1 
ATOM   2736 C C   . VAL   B 2 128 ? 4.192   1.266   8.079   1.00 89.89 128 B 1 
ATOM   2737 O O   . VAL   B 2 128 ? 5.331   1.423   8.513   1.00 88.69 128 B 1 
ATOM   2738 C CB  . VAL   B 2 128 ? 2.822   3.230   7.252   1.00 90.50 128 B 1 
ATOM   2739 C CG1 . VAL   B 2 128 ? 3.426   4.084   8.373   1.00 86.81 128 B 1 
ATOM   2740 C CG2 . VAL   B 2 128 ? 2.578   4.162   6.058   1.00 87.82 128 B 1 
ATOM   2741 N N   . LYS   B 2 129 ? 3.356   0.365   8.615   1.00 88.94 129 B 1 
ATOM   2742 C CA  . LYS   B 2 129 ? 3.737   -0.486  9.751   1.00 87.19 129 B 1 
ATOM   2743 C C   . LYS   B 2 129 ? 4.909   -1.416  9.431   1.00 86.74 129 B 1 
ATOM   2744 O O   . LYS   B 2 129 ? 5.750   -1.637  10.294  1.00 84.71 129 B 1 
ATOM   2745 C CB  . LYS   B 2 129 ? 2.542   -1.318  10.230  1.00 85.41 129 B 1 
ATOM   2746 C CG  . LYS   B 2 129 ? 1.533   -0.495  11.042  1.00 77.84 129 B 1 
ATOM   2747 C CD  . LYS   B 2 129 ? 0.420   -1.417  11.546  1.00 73.89 129 B 1 
ATOM   2748 C CE  . LYS   B 2 129 ? -0.545  -0.656  12.461  1.00 64.38 129 B 1 
ATOM   2749 N NZ  . LYS   B 2 129 ? -1.509  -1.589  13.106  1.00 57.47 129 B 1 
ATOM   2750 N N   . LEU   B 2 130 ? 4.976   -1.963  8.210   1.00 86.12 130 B 1 
ATOM   2751 C CA  . LEU   B 2 130 ? 6.056   -2.869  7.801   1.00 84.96 130 B 1 
ATOM   2752 C C   . LEU   B 2 130 ? 7.410   -2.162  7.707   1.00 84.38 130 B 1 
ATOM   2753 O O   . LEU   B 2 130 ? 8.441   -2.767  7.983   1.00 81.26 130 B 1 
ATOM   2754 C CB  . LEU   B 2 130 ? 5.730   -3.523  6.446   1.00 83.32 130 B 1 
ATOM   2755 C CG  . LEU   B 2 130 ? 4.472   -4.408  6.420   1.00 79.41 130 B 1 
ATOM   2756 C CD1 . LEU   B 2 130 ? 4.429   -5.191  5.112   1.00 73.78 130 B 1 
ATOM   2757 C CD2 . LEU   B 2 130 ? 4.386   -5.355  7.604   1.00 73.52 130 B 1 
ATOM   2758 N N   . THR   B 2 131 ? 7.411   -0.877  7.355   1.00 84.93 131 B 1 
ATOM   2759 C CA  . THR   B 2 131 ? 8.643   -0.082  7.260   1.00 81.82 131 B 1 
ATOM   2760 C C   . THR   B 2 131 ? 9.195   0.322   8.624   1.00 80.40 131 B 1 
ATOM   2761 O O   . THR   B 2 131 ? 10.351  0.727   8.733   1.00 76.78 131 B 1 
ATOM   2762 C CB  . THR   B 2 131 ? 8.426   1.175   6.417   1.00 80.96 131 B 1 
ATOM   2763 O OG1 . THR   B 2 131 ? 7.556   2.075   7.073   1.00 77.45 131 B 1 
ATOM   2764 C CG2 . THR   B 2 131 ? 7.869   0.872   5.027   1.00 76.94 131 B 1 
ATOM   2765 N N   . GLY   B 2 132 ? 8.372   0.238   9.673   1.00 80.10 132 B 1 
ATOM   2766 C CA  . GLY   B 2 132 ? 8.709   0.750   11.000  1.00 77.50 132 B 1 
ATOM   2767 C C   . GLY   B 2 132 ? 8.784   2.278   11.074  1.00 78.97 132 B 1 
ATOM   2768 O O   . GLY   B 2 132 ? 9.285   2.801   12.068  1.00 75.14 132 B 1 
ATOM   2769 N N   . ALA   B 2 133 ? 8.293   3.004   10.057  1.00 76.93 133 B 1 
ATOM   2770 C CA  . ALA   B 2 133 ? 8.332   4.473   10.025  1.00 74.66 133 B 1 
ATOM   2771 C C   . ALA   B 2 133 ? 7.501   5.126   11.145  1.00 75.36 133 B 1 
ATOM   2772 O O   . ALA   B 2 133 ? 7.795   6.245   11.559  1.00 72.17 133 B 1 
ATOM   2773 C CB  . ALA   B 2 133 ? 7.874   4.950   8.644   1.00 71.08 133 B 1 
ATOM   2774 N N   . ASP   B 2 134 ? 6.530   4.394   11.684  1.00 76.54 134 B 1 
ATOM   2775 C CA  . ASP   B 2 134 ? 5.710   4.762   12.839  1.00 74.02 134 B 1 
ATOM   2776 C C   . ASP   B 2 134 ? 6.457   4.688   14.188  1.00 75.32 134 B 1 
ATOM   2777 O O   . ASP   B 2 134 ? 5.918   5.079   15.223  1.00 72.16 134 B 1 
ATOM   2778 C CB  . ASP   B 2 134 ? 4.459   3.864   12.848  1.00 69.89 134 B 1 
ATOM   2779 C CG  . ASP   B 2 134 ? 4.755   2.366   13.080  1.00 65.46 134 B 1 
ATOM   2780 O OD1 . ASP   B 2 134 ? 5.747   1.848   12.532  1.00 59.33 134 B 1 
ATOM   2781 O OD2 . ASP   B 2 134 ? 3.961   1.725   13.808  1.00 61.52 134 B 1 
ATOM   2782 N N   . GLN   B 2 135 ? 7.702   4.204   14.207  1.00 79.05 135 B 1 
ATOM   2783 C CA  . GLN   B 2 135 ? 8.519   4.057   15.407  1.00 78.20 135 B 1 
ATOM   2784 C C   . GLN   B 2 135 ? 9.744   4.977   15.374  1.00 79.36 135 B 1 
ATOM   2785 O O   . GLN   B 2 135 ? 10.368  5.157   14.324  1.00 76.72 135 B 1 
ATOM   2786 C CB  . GLN   B 2 135 ? 8.943   2.593   15.575  1.00 75.09 135 B 1 
ATOM   2787 C CG  . GLN   B 2 135 ? 7.748   1.672   15.863  1.00 70.86 135 B 1 
ATOM   2788 C CD  . GLN   B 2 135 ? 8.180   0.212   15.861  1.00 68.52 135 B 1 
ATOM   2789 O OE1 . GLN   B 2 135 ? 8.904   -0.262  16.730  1.00 62.14 135 B 1 
ATOM   2790 N NE2 . GLN   B 2 135 ? 7.768   -0.539  14.862  1.00 59.69 135 B 1 
ATOM   2791 N N   . PRO   B 2 136 ? 10.171  5.541   16.535  1.00 78.48 136 B 1 
ATOM   2792 C CA  . PRO   B 2 136 ? 11.410  6.299   16.613  1.00 77.21 136 B 1 
ATOM   2793 C C   . PRO   B 2 136 ? 12.617  5.379   16.391  1.00 77.29 136 B 1 
ATOM   2794 O O   . PRO   B 2 136 ? 12.748  4.323   17.018  1.00 72.76 136 B 1 
ATOM   2795 C CB  . PRO   B 2 136 ? 11.404  6.956   17.995  1.00 74.00 136 B 1 
ATOM   2796 C CG  . PRO   B 2 136 ? 10.565  5.987   18.838  1.00 72.26 136 B 1 
ATOM   2797 C CD  . PRO   B 2 136 ? 9.544   5.451   17.839  1.00 75.91 136 B 1 
ATOM   2798 N N   . GLY   B 2 137 ? 13.525  5.805   15.531  1.00 83.25 137 B 1 
ATOM   2799 C CA  . GLY   B 2 137 ? 14.725  5.063   15.176  1.00 83.04 137 B 1 
ATOM   2800 C C   . GLY   B 2 137 ? 15.506  5.737   14.053  1.00 84.39 137 B 1 
ATOM   2801 O O   . GLY   B 2 137 ? 15.177  6.841   13.623  1.00 80.67 137 B 1 
ATOM   2802 N N   . SER   B 2 138 ? 16.540  5.053   13.587  1.00 83.59 138 B 1 
ATOM   2803 C CA  . SER   B 2 138 ? 17.343  5.490   12.443  1.00 84.96 138 B 1 
ATOM   2804 C C   . SER   B 2 138 ? 17.171  4.515   11.286  1.00 86.86 138 B 1 
ATOM   2805 O O   . SER   B 2 138 ? 17.205  3.301   11.488  1.00 85.25 138 B 1 
ATOM   2806 C CB  . SER   B 2 138 ? 18.816  5.613   12.829  1.00 82.54 138 B 1 
ATOM   2807 O OG  . SER   B 2 138 ? 18.969  6.552   13.883  1.00 77.09 138 B 1 
ATOM   2808 N N   . GLN   B 2 139 ? 17.008  5.046   10.076  1.00 80.79 139 B 1 
ATOM   2809 C CA  . GLN   B 2 139 ? 16.972  4.255   8.850   1.00 81.50 139 B 1 
ATOM   2810 C C   . GLN   B 2 139 ? 18.383  4.141   8.268   1.00 82.99 139 B 1 
ATOM   2811 O O   . GLN   B 2 139 ? 19.113  5.127   8.199   1.00 82.16 139 B 1 
ATOM   2812 C CB  . GLN   B 2 139 ? 15.963  4.868   7.878   1.00 78.82 139 B 1 
ATOM   2813 C CG  . GLN   B 2 139 ? 15.743  4.003   6.627   1.00 74.67 139 B 1 
ATOM   2814 C CD  . GLN   B 2 139 ? 14.477  4.392   5.868   1.00 73.36 139 B 1 
ATOM   2815 O OE1 . GLN   B 2 139 ? 13.478  4.771   6.451   1.00 65.69 139 B 1 
ATOM   2816 N NE2 . GLN   B 2 139 ? 14.462  4.285   4.563   1.00 64.70 139 B 1 
ATOM   2817 N N   . ILE   B 2 140 ? 18.760  2.925   7.881   1.00 87.12 140 B 1 
ATOM   2818 C CA  . ILE   B 2 140 ? 20.062  2.616   7.284   1.00 88.51 140 B 1 
ATOM   2819 C C   . ILE   B 2 140 ? 19.816  1.758   6.050   1.00 89.34 140 B 1 
ATOM   2820 O O   . ILE   B 2 140 ? 19.187  0.708   6.144   1.00 88.43 140 B 1 
ATOM   2821 C CB  . ILE   B 2 140 ? 20.983  1.907   8.303   1.00 87.89 140 B 1 
ATOM   2822 C CG1 . ILE   B 2 140 ? 21.202  2.803   9.547   1.00 83.42 140 B 1 
ATOM   2823 C CG2 . ILE   B 2 140 ? 22.329  1.535   7.653   1.00 82.02 140 B 1 
ATOM   2824 C CD1 . ILE   B 2 140 ? 21.978  2.131   10.678  1.00 74.19 140 B 1 
ATOM   2825 N N   . GLU   B 2 141 ? 20.320  2.198   4.900   1.00 87.26 141 B 1 
ATOM   2826 C CA  . GLU   B 2 141 ? 20.196  1.483   3.636   1.00 87.28 141 B 1 
ATOM   2827 C C   . GLU   B 2 141 ? 21.571  1.028   3.157   1.00 87.97 141 B 1 
ATOM   2828 O O   . GLU   B 2 141 ? 22.518  1.813   3.103   1.00 87.17 141 B 1 
ATOM   2829 C CB  . GLU   B 2 141 ? 19.471  2.312   2.560   1.00 85.25 141 B 1 
ATOM   2830 C CG  . GLU   B 2 141 ? 18.164  2.969   3.022   1.00 81.62 141 B 1 
ATOM   2831 C CD  . GLU   B 2 141 ? 17.255  3.463   1.881   1.00 81.99 141 B 1 
ATOM   2832 O OE1 . GLU   B 2 141 ? 16.143  3.958   2.186   1.00 74.64 141 B 1 
ATOM   2833 O OE2 . GLU   B 2 141 ? 17.618  3.315   0.693   1.00 75.82 141 B 1 
ATOM   2834 N N   . ILE   B 2 142 ? 21.676  -0.255  2.808   1.00 90.88 142 B 1 
ATOM   2835 C CA  . ILE   B 2 142 ? 22.935  -0.902  2.446   1.00 91.69 142 B 1 
ATOM   2836 C C   . ILE   B 2 142 ? 22.761  -1.593  1.097   1.00 91.66 142 B 1 
ATOM   2837 O O   . ILE   B 2 142 ? 21.904  -2.459  0.934   1.00 90.75 142 B 1 
ATOM   2838 C CB  . ILE   B 2 142 ? 23.379  -1.889  3.546   1.00 91.89 142 B 1 
ATOM   2839 C CG1 . ILE   B 2 142 ? 23.482  -1.194  4.929   1.00 88.06 142 B 1 
ATOM   2840 C CG2 . ILE   B 2 142 ? 24.734  -2.522  3.173   1.00 87.35 142 B 1 
ATOM   2841 C CD1 . ILE   B 2 142 ? 23.472  -2.176  6.097   1.00 80.73 142 B 1 
ATOM   2842 N N   . LYS   B 2 143 ? 23.596  -1.225  0.125   1.00 89.86 143 B 1 
ATOM   2843 C CA  . LYS   B 2 143 ? 23.630  -1.860  -1.189  1.00 89.06 143 B 1 
ATOM   2844 C C   . LYS   B 2 143 ? 24.303  -3.227  -1.080  1.00 89.23 143 B 1 
ATOM   2845 O O   . LYS   B 2 143 ? 25.417  -3.320  -0.572  1.00 87.26 143 B 1 
ATOM   2846 C CB  . LYS   B 2 143 ? 24.324  -0.917  -2.182  1.00 86.39 143 B 1 
ATOM   2847 C CG  . LYS   B 2 143 ? 24.192  -1.408  -3.627  1.00 75.99 143 B 1 
ATOM   2848 C CD  . LYS   B 2 143 ? 24.843  -0.415  -4.600  1.00 74.52 143 B 1 
ATOM   2849 C CE  . LYS   B 2 143 ? 24.695  -0.950  -6.024  1.00 64.03 143 B 1 
ATOM   2850 N NZ  . LYS   B 2 143 ? 25.239  -0.036  -7.058  1.00 59.05 143 B 1 
ATOM   2851 N N   . VAL   B 2 144 ? 23.641  -4.279  -1.571  1.00 90.60 144 B 1 
ATOM   2852 C CA  . VAL   B 2 144 ? 24.107  -5.665  -1.441  1.00 90.51 144 B 1 
ATOM   2853 C C   . VAL   B 2 144 ? 23.975  -6.430  -2.757  1.00 90.11 144 B 1 
ATOM   2854 O O   . VAL   B 2 144 ? 23.051  -6.198  -3.540  1.00 88.14 144 B 1 
ATOM   2855 C CB  . VAL   B 2 144 ? 23.382  -6.406  -0.301  1.00 89.01 144 B 1 
ATOM   2856 C CG1 . VAL   B 2 144 ? 23.534  -5.676  1.034   1.00 82.99 144 B 1 
ATOM   2857 C CG2 . VAL   B 2 144 ? 21.884  -6.628  -0.558  1.00 83.59 144 B 1 
ATOM   2858 N N   . ASN   B 2 145 ? 24.884  -7.385  -2.978  1.00 89.63 145 B 1 
ATOM   2859 C CA  . ASN   B 2 145 ? 24.843  -8.305  -4.124  1.00 88.52 145 B 1 
ATOM   2860 C C   . ASN   B 2 145 ? 24.242  -9.663  -3.737  1.00 88.91 145 B 1 
ATOM   2861 O O   . ASN   B 2 145 ? 23.593  -10.317 -4.544  1.00 83.32 145 B 1 
ATOM   2862 C CB  . ASN   B 2 145 ? 26.266  -8.472  -4.670  1.00 85.16 145 B 1 
ATOM   2863 C CG  . ASN   B 2 145 ? 26.879  -7.183  -5.199  1.00 78.78 145 B 1 
ATOM   2864 O OD1 . ASN   B 2 145 ? 26.224  -6.216  -5.517  1.00 67.06 145 B 1 
ATOM   2865 N ND2 . ASN   B 2 145 ? 28.188  -7.137  -5.299  1.00 67.93 145 B 1 
ATOM   2866 N N   . ASP   B 2 146 ? 24.445  -10.085 -2.487  1.00 87.45 146 B 1 
ATOM   2867 C CA  . ASP   B 2 146 ? 23.899  -11.313 -1.912  1.00 88.06 146 B 1 
ATOM   2868 C C   . ASP   B 2 146 ? 23.109  -10.970 -0.644  1.00 88.69 146 B 1 
ATOM   2869 O O   . ASP   B 2 146 ? 23.679  -10.696 0.414   1.00 85.97 146 B 1 
ATOM   2870 C CB  . ASP   B 2 146 ? 25.033  -12.313 -1.642  1.00 84.99 146 B 1 
ATOM   2871 C CG  . ASP   B 2 146 ? 24.521  -13.691 -1.200  1.00 83.90 146 B 1 
ATOM   2872 O OD1 . ASP   B 2 146 ? 23.390  -13.779 -0.660  1.00 78.67 146 B 1 
ATOM   2873 O OD2 . ASP   B 2 146 ? 25.263  -14.671 -1.418  1.00 77.78 146 B 1 
ATOM   2874 N N   . ILE   B 2 147 ? 21.784  -10.990 -0.761  1.00 86.10 147 B 1 
ATOM   2875 C CA  . ILE   B 2 147 ? 20.874  -10.676 0.346   1.00 85.12 147 B 1 
ATOM   2876 C C   . ILE   B 2 147 ? 21.126  -11.610 1.527   1.00 86.99 147 B 1 
ATOM   2877 O O   . ILE   B 2 147 ? 21.212  -11.148 2.656   1.00 86.11 147 B 1 
ATOM   2878 C CB  . ILE   B 2 147 ? 19.402  -10.778 -0.112  1.00 83.27 147 B 1 
ATOM   2879 C CG1 . ILE   B 2 147 ? 19.083  -9.725  -1.195  1.00 78.29 147 B 1 
ATOM   2880 C CG2 . ILE   B 2 147 ? 18.430  -10.621 1.079   1.00 78.12 147 B 1 
ATOM   2881 C CD1 . ILE   B 2 147 ? 17.776  -10.017 -1.945  1.00 72.23 147 B 1 
ATOM   2882 N N   . THR   B 2 148 ? 21.247  -12.917 1.277   1.00 87.42 148 B 1 
ATOM   2883 C CA  . THR   B 2 148 ? 21.346  -13.931 2.333   1.00 86.51 148 B 1 
ATOM   2884 C C   . THR   B 2 148 ? 22.611  -13.741 3.159   1.00 87.15 148 B 1 
ATOM   2885 O O   . THR   B 2 148 ? 22.543  -13.647 4.381   1.00 85.72 148 B 1 
ATOM   2886 C CB  . THR   B 2 148 ? 21.323  -15.346 1.737   1.00 84.75 148 B 1 
ATOM   2887 O OG1 . THR   B 2 148 ? 20.242  -15.472 0.841   1.00 80.46 148 B 1 
ATOM   2888 C CG2 . THR   B 2 148 ? 21.154  -16.417 2.808   1.00 79.86 148 B 1 
ATOM   2889 N N   . LYS   B 2 149 ? 23.757  -13.607 2.480   1.00 88.51 149 B 1 
ATOM   2890 C CA  . LYS   B 2 149 ? 25.049  -13.371 3.118   1.00 88.75 149 B 1 
ATOM   2891 C C   . LYS   B 2 149 ? 25.064  -12.048 3.884   1.00 89.31 149 B 1 
ATOM   2892 O O   . LYS   B 2 149 ? 25.379  -12.027 5.071   1.00 88.34 149 B 1 
ATOM   2893 C CB  . LYS   B 2 149 ? 26.148  -13.427 2.048   1.00 87.36 149 B 1 
ATOM   2894 C CG  . LYS   B 2 149 ? 27.524  -13.196 2.673   1.00 82.61 149 B 1 
ATOM   2895 C CD  . LYS   B 2 149 ? 28.652  -13.265 1.639   1.00 79.08 149 B 1 
ATOM   2896 C CE  . LYS   B 2 149 ? 29.929  -12.879 2.392   1.00 70.70 149 B 1 
ATOM   2897 N NZ  . LYS   B 2 149 ? 31.119  -12.805 1.522   1.00 63.13 149 B 1 
ATOM   2898 N N   . SER   B 2 150 ? 24.684  -10.956 3.229   1.00 90.56 150 B 1 
ATOM   2899 C CA  . SER   B 2 150 ? 24.701  -9.630  3.855   1.00 90.46 150 B 1 
ATOM   2900 C C   . SER   B 2 150 ? 23.724  -9.533  5.023   1.00 91.19 150 B 1 
ATOM   2901 O O   . SER   B 2 150 ? 24.043  -8.916  6.029   1.00 90.05 150 B 1 
ATOM   2902 C CB  . SER   B 2 150 ? 24.391  -8.547  2.827   1.00 89.54 150 B 1 
ATOM   2903 O OG  . SER   B 2 150 ? 25.366  -8.564  1.795   1.00 83.38 150 B 1 
ATOM   2904 N N   . LEU   B 2 151 ? 22.556  -10.174 4.942   1.00 89.12 151 B 1 
ATOM   2905 C CA  . LEU   B 2 151 ? 21.588  -10.206 6.033   1.00 88.89 151 B 1 
ATOM   2906 C C   . LEU   B 2 151 ? 22.157  -10.937 7.255   1.00 89.35 151 B 1 
ATOM   2907 O O   . LEU   B 2 151 ? 22.012  -10.439 8.369   1.00 88.17 151 B 1 
ATOM   2908 C CB  . LEU   B 2 151 ? 20.286  -10.851 5.530   1.00 87.65 151 B 1 
ATOM   2909 C CG  . LEU   B 2 151 ? 19.091  -10.652 6.477   1.00 82.40 151 B 1 
ATOM   2910 C CD1 . LEU   B 2 151 ? 18.617  -9.201  6.485   1.00 78.09 151 B 1 
ATOM   2911 C CD2 . LEU   B 2 151 ? 17.923  -11.521 6.021   1.00 77.90 151 B 1 
ATOM   2912 N N   . ALA   B 2 152 ? 22.846  -12.067 7.048   1.00 90.26 152 B 1 
ATOM   2913 C CA  . ALA   B 2 152 ? 23.505  -12.806 8.125   1.00 89.64 152 B 1 
ATOM   2914 C C   . ALA   B 2 152 ? 24.604  -11.962 8.792   1.00 90.20 152 B 1 
ATOM   2915 O O   . ALA   B 2 152 ? 24.590  -11.774 10.007  1.00 89.34 152 B 1 
ATOM   2916 C CB  . ALA   B 2 152 ? 24.050  -14.130 7.569   1.00 88.53 152 B 1 
ATOM   2917 N N   . GLU   B 2 153 ? 25.503  -11.382 8.000   1.00 90.15 153 B 1 
ATOM   2918 C CA  . GLU   B 2 153 ? 26.616  -10.561 8.499   1.00 89.81 153 B 1 
ATOM   2919 C C   . GLU   B 2 153 ? 26.123  -9.313  9.249   1.00 89.89 153 B 1 
ATOM   2920 O O   . GLU   B 2 153 ? 26.563  -9.035  10.363  1.00 88.26 153 B 1 
ATOM   2921 C CB  . GLU   B 2 153 ? 27.530  -10.164 7.327   1.00 88.47 153 B 1 
ATOM   2922 C CG  . GLU   B 2 153 ? 28.341  -11.345 6.755   1.00 80.59 153 B 1 
ATOM   2923 C CD  . GLU   B 2 153 ? 29.163  -10.989 5.500   1.00 78.33 153 B 1 
ATOM   2924 O OE1 . GLU   B 2 153 ? 29.914  -11.869 5.010   1.00 71.34 153 B 1 
ATOM   2925 O OE2 . GLU   B 2 153 ? 29.038  -9.860  4.976   1.00 74.00 153 B 1 
ATOM   2926 N N   . ILE   B 2 154 ? 25.167  -8.577  8.677   1.00 91.82 154 B 1 
ATOM   2927 C CA  . ILE   B 2 154 ? 24.677  -7.322  9.264   1.00 91.75 154 B 1 
ATOM   2928 C C   . ILE   B 2 154 ? 23.849  -7.579  10.525  1.00 91.80 154 B 1 
ATOM   2929 O O   . ILE   B 2 154 ? 23.992  -6.857  11.509  1.00 90.54 154 B 1 
ATOM   2930 C CB  . ILE   B 2 154 ? 23.888  -6.505  8.221   1.00 91.41 154 B 1 
ATOM   2931 C CG1 . ILE   B 2 154 ? 24.812  -6.063  7.062   1.00 89.41 154 B 1 
ATOM   2932 C CG2 . ILE   B 2 154 ? 23.242  -5.263  8.858   1.00 89.82 154 B 1 
ATOM   2933 C CD1 . ILE   B 2 154 ? 24.048  -5.597  5.821   1.00 85.05 154 B 1 
ATOM   2934 N N   . SER   B 2 155 ? 22.989  -8.604  10.530  1.00 92.14 155 B 1 
ATOM   2935 C CA  . SER   B 2 155 ? 22.186  -8.929  11.714  1.00 91.08 155 B 1 
ATOM   2936 C C   . SER   B 2 155 ? 23.043  -9.465  12.863  1.00 90.98 155 B 1 
ATOM   2937 O O   . SER   B 2 155 ? 22.809  -9.087  14.011  1.00 89.56 155 B 1 
ATOM   2938 C CB  . SER   B 2 155 ? 21.050  -9.891  11.369  1.00 89.89 155 B 1 
ATOM   2939 O OG  . SER   B 2 155 ? 21.532  -11.083 10.804  1.00 80.94 155 B 1 
ATOM   2940 N N   . SER   B 2 156 ? 24.086  -10.243 12.569  1.00 90.78 156 B 1 
ATOM   2941 C CA  . SER   B 2 156 ? 25.087  -10.656 13.561  1.00 89.83 156 B 1 
ATOM   2942 C C   . SER   B 2 156 ? 25.832  -9.446  14.131  1.00 89.84 156 B 1 
ATOM   2943 O O   . SER   B 2 156 ? 25.910  -9.288  15.346  1.00 88.41 156 B 1 
ATOM   2944 C CB  . SER   B 2 156 ? 26.070  -11.645 12.931  1.00 89.23 156 B 1 
ATOM   2945 O OG  . SER   B 2 156 ? 26.867  -12.232 13.939  1.00 75.94 156 B 1 
ATOM   2946 N N   . LEU   B 2 157 ? 26.260  -8.512  13.279  1.00 91.50 157 B 1 
ATOM   2947 C CA  . LEU   B 2 157 ? 26.887  -7.260  13.715  1.00 90.68 157 B 1 
ATOM   2948 C C   . LEU   B 2 157 ? 25.953  -6.421  14.602  1.00 90.66 157 B 1 
ATOM   2949 O O   . LEU   B 2 157 ? 26.394  -5.848  15.598  1.00 89.16 157 B 1 
ATOM   2950 C CB  . LEU   B 2 157 ? 27.331  -6.479  12.467  1.00 89.95 157 B 1 
ATOM   2951 C CG  . LEU   B 2 157 ? 28.121  -5.192  12.780  1.00 84.34 157 B 1 
ATOM   2952 C CD1 . LEU   B 2 157 ? 29.486  -5.500  13.390  1.00 78.58 157 B 1 
ATOM   2953 C CD2 . LEU   B 2 157 ? 28.336  -4.400  11.493  1.00 78.65 157 B 1 
ATOM   2954 N N   . CYS   B 2 158 ? 24.655  -6.364  14.281  1.00 92.30 158 B 1 
ATOM   2955 C CA  . CYS   B 2 158 ? 23.658  -5.716  15.137  1.00 91.35 158 B 1 
ATOM   2956 C C   . CYS   B 2 158 ? 23.573  -6.384  16.514  1.00 91.02 158 B 1 
ATOM   2957 O O   . CYS   B 2 158 ? 23.459  -5.690  17.521  1.00 89.64 158 B 1 
ATOM   2958 C CB  . CYS   B 2 158 ? 22.281  -5.755  14.467  1.00 90.51 158 B 1 
ATOM   2959 S SG  . CYS   B 2 158 ? 22.188  -4.591  13.084  1.00 87.89 158 B 1 
ATOM   2960 N N   . GLN   B 2 159 ? 23.630  -7.717  16.556  1.00 90.67 159 B 1 
ATOM   2961 C CA  . GLN   B 2 159 ? 23.591  -8.475  17.803  1.00 89.65 159 B 1 
ATOM   2962 C C   . GLN   B 2 159 ? 24.830  -8.185  18.661  1.00 89.48 159 B 1 
ATOM   2963 O O   . GLN   B 2 159 ? 24.689  -7.839  19.837  1.00 86.94 159 B 1 
ATOM   2964 C CB  . GLN   B 2 159 ? 23.434  -9.966  17.466  1.00 88.02 159 B 1 
ATOM   2965 C CG  . GLN   B 2 159 ? 22.988  -10.776 18.685  1.00 81.00 159 B 1 
ATOM   2966 C CD  . GLN   B 2 159 ? 22.766  -12.262 18.378  1.00 79.50 159 B 1 
ATOM   2967 O OE1 . GLN   B 2 159 ? 22.878  -12.747 17.269  1.00 70.01 159 B 1 
ATOM   2968 N NE2 . GLN   B 2 159 ? 22.430  -13.053 19.370  1.00 68.28 159 B 1 
ATOM   2969 N N   . ASP   B 2 160 ? 26.025  -8.220  18.061  1.00 90.56 160 B 1 
ATOM   2970 C CA  . ASP   B 2 160 ? 27.301  -7.949  18.740  1.00 89.70 160 B 1 
ATOM   2971 C C   . ASP   B 2 160 ? 27.373  -6.522  19.304  1.00 89.32 160 B 1 
ATOM   2972 O O   . ASP   B 2 160 ? 27.851  -6.295  20.418  1.00 86.74 160 B 1 
ATOM   2973 C CB  . ASP   B 2 160 ? 28.461  -8.162  17.755  1.00 88.59 160 B 1 
ATOM   2974 C CG  . ASP   B 2 160 ? 28.641  -9.612  17.299  1.00 83.94 160 B 1 
ATOM   2975 O OD1 . ASP   B 2 160 ? 28.198  -10.524 18.026  1.00 78.47 160 B 1 
ATOM   2976 O OD2 . ASP   B 2 160 ? 29.256  -9.786  16.224  1.00 78.19 160 B 1 
ATOM   2977 N N   . LEU   B 2 161 ? 26.845  -5.545  18.559  1.00 89.47 161 B 1 
ATOM   2978 C CA  . LEU   B 2 161 ? 26.808  -4.134  18.961  1.00 87.92 161 B 1 
ATOM   2979 C C   . LEU   B 2 161 ? 25.583  -3.767  19.816  1.00 87.73 161 B 1 
ATOM   2980 O O   . LEU   B 2 161 ? 25.411  -2.597  20.162  1.00 84.64 161 B 1 
ATOM   2981 C CB  . LEU   B 2 161 ? 26.902  -3.251  17.708  1.00 87.07 161 B 1 
ATOM   2982 C CG  . LEU   B 2 161 ? 28.215  -3.395  16.913  1.00 84.93 161 B 1 
ATOM   2983 C CD1 . LEU   B 2 161 ? 28.123  -2.523  15.664  1.00 79.34 161 B 1 
ATOM   2984 C CD2 . LEU   B 2 161 ? 29.437  -2.950  17.713  1.00 79.53 161 B 1 
ATOM   2985 N N   . GLN   B 2 162 ? 24.716  -4.736  20.142  1.00 88.39 162 B 1 
ATOM   2986 C CA  . GLN   B 2 162 ? 23.437  -4.526  20.837  1.00 88.38 162 B 1 
ATOM   2987 C C   . GLN   B 2 162 ? 22.531  -3.481  20.155  1.00 88.40 162 B 1 
ATOM   2988 O O   . GLN   B 2 162 ? 21.774  -2.755  20.808  1.00 84.77 162 B 1 
ATOM   2989 C CB  . GLN   B 2 162 ? 23.651  -4.275  22.337  1.00 86.61 162 B 1 
ATOM   2990 C CG  . GLN   B 2 162 ? 24.417  -5.422  23.019  1.00 82.37 162 B 1 
ATOM   2991 C CD  . GLN   B 2 162 ? 24.247  -5.432  24.537  1.00 76.25 162 B 1 
ATOM   2992 O OE1 . GLN   B 2 162 ? 23.711  -4.529  25.159  1.00 68.02 162 B 1 
ATOM   2993 N NE2 . GLN   B 2 162 ? 24.672  -6.489  25.191  1.00 66.16 162 B 1 
ATOM   2994 N N   . VAL   B 2 163 ? 22.566  -3.412  18.829  1.00 90.11 163 B 1 
ATOM   2995 C CA  . VAL   B 2 163 ? 21.687  -2.564  18.020  1.00 90.20 163 B 1 
ATOM   2996 C C   . VAL   B 2 163 ? 20.410  -3.335  17.719  1.00 90.84 163 B 1 
ATOM   2997 O O   . VAL   B 2 163 ? 20.406  -4.290  16.944  1.00 89.27 163 B 1 
ATOM   2998 C CB  . VAL   B 2 163 ? 22.389  -2.093  16.737  1.00 88.65 163 B 1 
ATOM   2999 C CG1 . VAL   B 2 163 ? 21.447  -1.246  15.877  1.00 83.16 163 B 1 
ATOM   3000 C CG2 . VAL   B 2 163 ? 23.616  -1.231  17.064  1.00 83.82 163 B 1 
ATOM   3001 N N   . LYS   B 2 164 ? 19.288  -2.907  18.315  1.00 89.69 164 B 1 
ATOM   3002 C CA  . LYS   B 2 164 ? 18.001  -3.572  18.118  1.00 89.46 164 B 1 
ATOM   3003 C C   . LYS   B 2 164 ? 17.409  -3.224  16.752  1.00 89.85 164 B 1 
ATOM   3004 O O   . LYS   B 2 164 ? 17.095  -2.064  16.496  1.00 88.01 164 B 1 
ATOM   3005 C CB  . LYS   B 2 164 ? 17.062  -3.242  19.291  1.00 87.41 164 B 1 
ATOM   3006 C CG  . LYS   B 2 164 ? 15.774  -4.068  19.232  1.00 77.47 164 B 1 
ATOM   3007 C CD  . LYS   B 2 164 ? 14.935  -3.919  20.508  1.00 72.23 164 B 1 
ATOM   3008 C CE  . LYS   B 2 164 ? 13.723  -4.855  20.407  1.00 61.46 164 B 1 
ATOM   3009 N NZ  . LYS   B 2 164 ? 12.987  -5.006  21.690  1.00 53.79 164 B 1 
ATOM   3010 N N   . ILE   B 2 165 ? 17.176  -4.230  15.918  1.00 89.18 165 B 1 
ATOM   3011 C CA  . ILE   B 2 165 ? 16.444  -4.089  14.651  1.00 89.73 165 B 1 
ATOM   3012 C C   . ILE   B 2 165 ? 14.941  -3.975  14.950  1.00 89.28 165 B 1 
ATOM   3013 O O   . ILE   B 2 165 ? 14.378  -4.779  15.694  1.00 87.46 165 B 1 
ATOM   3014 C CB  . ILE   B 2 165 ? 16.781  -5.249  13.689  1.00 89.83 165 B 1 
ATOM   3015 C CG1 . ILE   B 2 165 ? 18.294  -5.256  13.353  1.00 88.06 165 B 1 
ATOM   3016 C CG2 . ILE   B 2 165 ? 15.949  -5.141  12.397  1.00 87.39 165 B 1 
ATOM   3017 C CD1 . ILE   B 2 165 ? 18.773  -6.514  12.619  1.00 85.66 165 B 1 
ATOM   3018 N N   . LEU   B 2 166 ? 14.290  -2.961  14.377  1.00 88.35 166 B 1 
ATOM   3019 C CA  . LEU   B 2 166 ? 12.841  -2.743  14.446  1.00 86.94 166 B 1 
ATOM   3020 C C   . LEU   B 2 166 ? 12.130  -3.301  13.212  1.00 87.52 166 B 1 
ATOM   3021 O O   . LEU   B 2 166 ? 11.079  -3.923  13.329  1.00 85.81 166 B 1 
ATOM   3022 C CB  . LEU   B 2 166 ? 12.555  -1.240  14.571  1.00 84.98 166 B 1 
ATOM   3023 C CG  . LEU   B 2 166 ? 13.065  -0.578  15.860  1.00 82.65 166 B 1 
ATOM   3024 C CD1 . LEU   B 2 166 ? 12.816  0.928   15.778  1.00 78.72 166 B 1 
ATOM   3025 C CD2 . LEU   B 2 166 ? 12.350  -1.123  17.102  1.00 78.37 166 B 1 
ATOM   3026 N N   . SER   B 2 167 ? 12.712  -3.065  12.036  1.00 88.32 167 B 1 
ATOM   3027 C CA  . SER   B 2 167 ? 12.233  -3.582  10.759  1.00 88.69 167 B 1 
ATOM   3028 C C   . SER   B 2 167 ? 13.393  -3.797  9.798   1.00 89.79 167 B 1 
ATOM   3029 O O   . SER   B 2 167 ? 14.461  -3.198  9.940   1.00 89.37 167 B 1 
ATOM   3030 C CB  . SER   B 2 167 ? 11.190  -2.642  10.139  1.00 86.20 167 B 1 
ATOM   3031 O OG  . SER   B 2 167 ? 11.783  -1.421  9.743   1.00 78.09 167 B 1 
ATOM   3032 N N   . VAL   B 2 168 ? 13.158  -4.654  8.815   1.00 87.18 168 B 1 
ATOM   3033 C CA  . VAL   B 2 168 ? 14.070  -4.891  7.698   1.00 88.35 168 B 1 
ATOM   3034 C C   . VAL   B 2 168 ? 13.257  -5.096  6.426   1.00 88.30 168 B 1 
ATOM   3035 O O   . VAL   B 2 168 ? 12.207  -5.739  6.451   1.00 88.00 168 B 1 
ATOM   3036 C CB  . VAL   B 2 168 ? 15.028  -6.059  7.998   1.00 87.41 168 B 1 
ATOM   3037 C CG1 . VAL   B 2 168 ? 14.304  -7.384  8.271   1.00 81.53 168 B 1 
ATOM   3038 C CG2 . VAL   B 2 168 ? 16.051  -6.267  6.875   1.00 81.82 168 B 1 
ATOM   3039 N N   . LEU   B 2 169 ? 13.737  -4.525  5.327   1.00 87.07 169 B 1 
ATOM   3040 C CA  . LEU   B 2 169 ? 13.129  -4.605  4.002   1.00 86.53 169 B 1 
ATOM   3041 C C   . LEU   B 2 169 ? 14.213  -4.846  2.952   1.00 87.71 169 B 1 
ATOM   3042 O O   . LEU   B 2 169 ? 15.367  -4.462  3.128   1.00 86.93 169 B 1 
ATOM   3043 C CB  . LEU   B 2 169 ? 12.376  -3.299  3.697   1.00 82.27 169 B 1 
ATOM   3044 C CG  . LEU   B 2 169 ? 11.179  -2.996  4.610   1.00 75.35 169 B 1 
ATOM   3045 C CD1 . LEU   B 2 169 ? 10.684  -1.580  4.347   1.00 69.88 169 B 1 
ATOM   3046 C CD2 . LEU   B 2 169 ? 10.023  -3.961  4.360   1.00 69.29 169 B 1 
ATOM   3047 N N   . VAL   B 2 170 ? 13.818  -5.429  1.831   1.00 87.46 170 B 1 
ATOM   3048 C CA  . VAL   B 2 170 ? 14.663  -5.571  0.640   1.00 86.09 170 B 1 
ATOM   3049 C C   . VAL   B 2 170 ? 14.046  -4.763  -0.492  1.00 84.87 170 B 1 
ATOM   3050 O O   . VAL   B 2 170 ? 12.971  -5.104  -0.984  1.00 83.97 170 B 1 
ATOM   3051 C CB  . VAL   B 2 170 ? 14.842  -7.042  0.231   1.00 85.41 170 B 1 
ATOM   3052 C CG1 . VAL   B 2 170 ? 15.801  -7.152  -0.960  1.00 80.77 170 B 1 
ATOM   3053 C CG2 . VAL   B 2 170 ? 15.398  -7.893  1.377   1.00 81.76 170 B 1 
ATOM   3054 N N   . TYR   B 2 171 ? 14.731  -3.701  -0.927  1.00 84.93 171 B 1 
ATOM   3055 C CA  . TYR   B 2 171 ? 14.339  -2.927  -2.101  1.00 82.94 171 B 1 
ATOM   3056 C C   . TYR   B 2 171 ? 15.038  -3.449  -3.356  1.00 84.41 171 B 1 
ATOM   3057 O O   . TYR   B 2 171 ? 16.224  -3.783  -3.318  1.00 82.87 171 B 1 
ATOM   3058 C CB  . TYR   B 2 171 ? 14.621  -1.435  -1.890  1.00 77.67 171 B 1 
ATOM   3059 C CG  . TYR   B 2 171 ? 13.770  -0.744  -0.840  1.00 71.33 171 B 1 
ATOM   3060 C CD1 . TYR   B 2 171 ? 12.454  -1.160  -0.577  1.00 63.27 171 B 1 
ATOM   3061 C CD2 . TYR   B 2 171 ? 14.282  0.366   -0.144  1.00 62.20 171 B 1 
ATOM   3062 C CE1 . TYR   B 2 171 ? 11.661  -0.497  0.377   1.00 55.67 171 B 1 
ATOM   3063 C CE2 . TYR   B 2 171 ? 13.492  1.043   0.811   1.00 56.77 171 B 1 
ATOM   3064 C CZ  . TYR   B 2 171 ? 12.182  0.601   1.071   1.00 54.52 171 B 1 
ATOM   3065 O OH  . TYR   B 2 171 ? 11.405  1.237   1.999   1.00 50.52 171 B 1 
ATOM   3066 N N   . PRO   B 2 172 ? 14.320  -3.494  -4.506  1.00 79.49 172 B 1 
ATOM   3067 C CA  . PRO   B 2 172 ? 14.980  -3.687  -5.786  1.00 75.72 172 B 1 
ATOM   3068 C C   . PRO   B 2 172 ? 15.872  -2.479  -6.104  1.00 75.40 172 B 1 
ATOM   3069 O O   . PRO   B 2 172 ? 15.570  -1.346  -5.739  1.00 71.38 172 B 1 
ATOM   3070 C CB  . PRO   B 2 172 ? 13.850  -3.864  -6.801  1.00 71.34 172 B 1 
ATOM   3071 C CG  . PRO   B 2 172 ? 12.709  -3.039  -6.206  1.00 69.47 172 B 1 
ATOM   3072 C CD  . PRO   B 2 172 ? 12.910  -3.203  -4.702  1.00 72.53 172 B 1 
ATOM   3073 N N   . HIS   B 2 173 ? 16.959  -2.738  -6.818  1.00 76.35 173 B 1 
ATOM   3074 C CA  . HIS   B 2 173 ? 17.810  -1.720  -7.432  1.00 72.97 173 B 1 
ATOM   3075 C C   . HIS   B 2 173 ? 17.680  -1.805  -8.961  1.00 72.35 173 B 1 
ATOM   3076 O O   . HIS   B 2 173 ? 17.236  -2.824  -9.487  1.00 66.58 173 B 1 
ATOM   3077 C CB  . HIS   B 2 173 ? 19.246  -1.927  -6.933  1.00 67.98 173 B 1 
ATOM   3078 C CG  . HIS   B 2 173 ? 20.172  -0.786  -7.233  1.00 64.50 173 B 1 
ATOM   3079 N ND1 . HIS   B 2 173 ? 20.934  -0.634  -8.370  1.00 57.41 173 B 1 
ATOM   3080 C CD2 . HIS   B 2 173 ? 20.424  0.313   -6.444  1.00 56.80 173 B 1 
ATOM   3081 C CE1 . HIS   B 2 173 ? 21.609  0.527   -8.272  1.00 55.82 173 B 1 
ATOM   3082 N NE2 . HIS   B 2 173 ? 21.334  1.122   -7.112  1.00 57.35 173 B 1 
ATOM   3083 N N   . ASP   B 2 174 ? 18.079  -0.745  -9.673  1.00 70.85 174 B 1 
ATOM   3084 C CA  . ASP   B 2 174 ? 18.040  -0.713  -11.144 1.00 68.68 174 B 1 
ATOM   3085 C C   . ASP   B 2 174 ? 18.946  -1.780  -11.772 1.00 69.26 174 B 1 
ATOM   3086 O O   . ASP   B 2 174 ? 18.593  -2.382  -12.787 1.00 64.92 174 B 1 
ATOM   3087 C CB  . ASP   B 2 174 ? 18.454  0.682   -11.634 1.00 63.86 174 B 1 
ATOM   3088 C CG  . ASP   B 2 174 ? 17.479  1.788   -11.218 1.00 59.10 174 B 1 
ATOM   3089 O OD1 . ASP   B 2 174 ? 16.271  1.487   -11.084 1.00 53.61 174 B 1 
ATOM   3090 O OD2 . ASP   B 2 174 ? 17.955  2.926   -11.038 1.00 52.78 174 B 1 
ATOM   3091 N N   . ASP   B 2 175 ? 20.088  -2.068  -11.139 1.00 74.49 175 B 1 
ATOM   3092 C CA  . ASP   B 2 175 ? 20.910  -3.223  -11.487 1.00 74.89 175 B 1 
ATOM   3093 C C   . ASP   B 2 175 ? 20.242  -4.510  -10.962 1.00 76.06 175 B 1 
ATOM   3094 O O   . ASP   B 2 175 ? 20.092  -4.681  -9.748  1.00 72.56 175 B 1 
ATOM   3095 C CB  . ASP   B 2 175 ? 22.329  -3.030  -10.937 1.00 70.39 175 B 1 
ATOM   3096 C CG  . ASP   B 2 175 ? 23.298  -4.173  -11.261 1.00 64.69 175 B 1 
ATOM   3097 O OD1 . ASP   B 2 175 ? 22.856  -5.251  -11.726 1.00 59.60 175 B 1 
ATOM   3098 O OD2 . ASP   B 2 175 ? 24.502  -3.980  -10.988 1.00 58.75 175 B 1 
ATOM   3099 N N   . PRO   B 2 176 ? 19.856  -5.455  -11.848 1.00 73.30 176 B 1 
ATOM   3100 C CA  . PRO   B 2 176 ? 19.142  -6.667  -11.441 1.00 71.67 176 B 1 
ATOM   3101 C C   . PRO   B 2 176 ? 19.943  -7.590  -10.514 1.00 72.08 176 B 1 
ATOM   3102 O O   . PRO   B 2 176 ? 19.354  -8.422  -9.819  1.00 66.82 176 B 1 
ATOM   3103 C CB  . PRO   B 2 176 ? 18.776  -7.364  -12.758 1.00 67.88 176 B 1 
ATOM   3104 C CG  . PRO   B 2 176 ? 19.846  -6.881  -13.742 1.00 66.34 176 B 1 
ATOM   3105 C CD  . PRO   B 2 176 ? 20.087  -5.445  -13.286 1.00 68.53 176 B 1 
ATOM   3106 N N   . GLY   B 2 177 ? 21.271  -7.469  -10.498 1.00 75.85 177 B 1 
ATOM   3107 C CA  . GLY   B 2 177 ? 22.149  -8.209  -9.588  1.00 77.25 177 B 1 
ATOM   3108 C C   . GLY   B 2 177 ? 22.274  -7.583  -8.199  1.00 80.44 177 B 1 
ATOM   3109 O O   . GLY   B 2 177 ? 22.806  -8.220  -7.287  1.00 76.48 177 B 1 
ATOM   3110 N N   . VAL   B 2 178 ? 21.783  -6.361  -8.032  1.00 84.08 178 B 1 
ATOM   3111 C CA  . VAL   B 2 178 ? 21.938  -5.568  -6.817  1.00 85.16 178 B 1 
ATOM   3112 C C   . VAL   B 2 178 ? 20.588  -5.360  -6.136  1.00 86.72 178 B 1 
ATOM   3113 O O   . VAL   B 2 178 ? 19.550  -5.180  -6.773  1.00 84.04 178 B 1 
ATOM   3114 C CB  . VAL   B 2 178 ? 22.654  -4.241  -7.124  1.00 81.05 178 B 1 
ATOM   3115 C CG1 . VAL   B 2 178 ? 22.886  -3.423  -5.856  1.00 74.25 178 B 1 
ATOM   3116 C CG2 . VAL   B 2 178 ? 24.027  -4.482  -7.769  1.00 75.98 178 B 1 
ATOM   3117 N N   . LYS   B 2 179 ? 20.611  -5.379  -4.805  1.00 84.36 179 B 1 
ATOM   3118 C CA  . LYS   B 2 179 ? 19.478  -5.028  -3.949  1.00 85.44 179 B 1 
ATOM   3119 C C   . LYS   B 2 179 ? 19.927  -4.033  -2.884  1.00 87.73 179 B 1 
ATOM   3120 O O   . LYS   B 2 179 ? 21.125  -3.853  -2.658  1.00 85.94 179 B 1 
ATOM   3121 C CB  . LYS   B 2 179 ? 18.876  -6.296  -3.316  1.00 82.28 179 B 1 
ATOM   3122 C CG  . LYS   B 2 179 ? 18.347  -7.338  -4.327  1.00 79.25 179 B 1 
ATOM   3123 C CD  . LYS   B 2 179 ? 17.081  -6.879  -5.056  1.00 72.86 179 B 1 
ATOM   3124 C CE  . LYS   B 2 179 ? 16.594  -8.001  -5.979  1.00 65.94 179 B 1 
ATOM   3125 N NZ  . LYS   B 2 179 ? 15.238  -7.741  -6.521  1.00 58.60 179 B 1 
ATOM   3126 N N   . VAL   B 2 180 ? 18.967  -3.400  -2.227  1.00 87.02 180 B 1 
ATOM   3127 C CA  . VAL   B 2 180 ? 19.213  -2.550  -1.061  1.00 87.41 180 B 1 
ATOM   3128 C C   . VAL   B 2 180 ? 18.522  -3.176  0.140   1.00 88.65 180 B 1 
ATOM   3129 O O   . VAL   B 2 180 ? 17.309  -3.385  0.122   1.00 88.38 180 B 1 
ATOM   3130 C CB  . VAL   B 2 180 ? 18.762  -1.100  -1.307  1.00 85.13 180 B 1 
ATOM   3131 C CG1 . VAL   B 2 180 ? 19.081  -0.205  -0.109  1.00 79.83 180 B 1 
ATOM   3132 C CG2 . VAL   B 2 180 ? 19.450  -0.498  -2.543  1.00 81.09 180 B 1 
ATOM   3133 N N   . LEU   B 2 181 ? 19.294  -3.505  1.174   1.00 89.54 181 B 1 
ATOM   3134 C CA  . LEU   B 2 181 ? 18.764  -3.849  2.490   1.00 89.70 181 B 1 
ATOM   3135 C C   . LEU   B 2 181 ? 18.509  -2.562  3.262   1.00 90.14 181 B 1 
ATOM   3136 O O   . LEU   B 2 181 ? 19.407  -1.736  3.405   1.00 88.77 181 B 1 
ATOM   3137 C CB  . LEU   B 2 181 ? 19.745  -4.749  3.258   1.00 88.26 181 B 1 
ATOM   3138 C CG  . LEU   B 2 181 ? 19.778  -6.213  2.788   1.00 84.62 181 B 1 
ATOM   3139 C CD1 . LEU   B 2 181 ? 20.875  -6.964  3.541   1.00 81.06 181 B 1 
ATOM   3140 C CD2 . LEU   B 2 181 ? 18.457  -6.933  3.049   1.00 81.22 181 B 1 
ATOM   3141 N N   . VAL   B 2 182 ? 17.302  -2.411  3.785   1.00 86.10 182 B 1 
ATOM   3142 C CA  . VAL   B 2 182 ? 16.902  -1.256  4.588   1.00 85.13 182 B 1 
ATOM   3143 C C   . VAL   B 2 182 ? 16.580  -1.729  5.988   1.00 86.32 182 B 1 
ATOM   3144 O O   . VAL   B 2 182 ? 15.627  -2.477  6.194   1.00 86.84 182 B 1 
ATOM   3145 C CB  . VAL   B 2 182 ? 15.720  -0.512  3.956   1.00 82.50 182 B 1 
ATOM   3146 C CG1 . VAL   B 2 182 ? 15.344  0.732   4.771   1.00 76.46 182 B 1 
ATOM   3147 C CG2 . VAL   B 2 182 ? 16.083  -0.095  2.527   1.00 78.25 182 B 1 
ATOM   3148 N N   . PHE   B 2 183 ? 17.378  -1.286  6.947   1.00 88.48 183 B 1 
ATOM   3149 C CA  . PHE   B 2 183 ? 17.160  -1.532  8.361   1.00 88.25 183 B 1 
ATOM   3150 C C   . PHE   B 2 183 ? 16.616  -0.274  9.016   1.00 88.10 183 B 1 
ATOM   3151 O O   . PHE   B 2 183 ? 17.148  0.818   8.823   1.00 85.83 183 B 1 
ATOM   3152 C CB  . PHE   B 2 183 ? 18.458  -1.980  9.029   1.00 87.49 183 B 1 
ATOM   3153 C CG  . PHE   B 2 183 ? 18.961  -3.321  8.543   1.00 89.37 183 B 1 
ATOM   3154 C CD1 . PHE   B 2 183 ? 18.562  -4.502  9.193   1.00 84.02 183 B 1 
ATOM   3155 C CD2 . PHE   B 2 183 ? 19.819  -3.399  7.431   1.00 83.02 183 B 1 
ATOM   3156 C CE1 . PHE   B 2 183 ? 19.018  -5.750  8.743   1.00 81.51 183 B 1 
ATOM   3157 C CE2 . PHE   B 2 183 ? 20.272  -4.648  6.972   1.00 81.49 183 B 1 
ATOM   3158 C CZ  . PHE   B 2 183 ? 19.873  -5.823  7.630   1.00 85.76 183 B 1 
ATOM   3159 N N   . ARG   B 2 184 ? 15.599  -0.432  9.861   1.00 86.51 184 B 1 
ATOM   3160 C CA  . ARG   B 2 184 ? 15.262  0.557   10.875  1.00 86.36 184 B 1 
ATOM   3161 C C   . ARG   B 2 184 ? 15.714  0.018   12.223  1.00 87.13 184 B 1 
ATOM   3162 O O   . ARG   B 2 184 ? 15.312  -1.074  12.621  1.00 86.56 184 B 1 
ATOM   3163 C CB  . ARG   B 2 184 ? 13.777  0.917   10.800  1.00 84.40 184 B 1 
ATOM   3164 C CG  . ARG   B 2 184 ? 13.512  2.269   11.480  1.00 76.26 184 B 1 
ATOM   3165 C CD  . ARG   B 2 184 ? 12.062  2.679   11.250  1.00 72.72 184 B 1 
ATOM   3166 N NE  . ARG   B 2 184 ? 11.741  3.986   11.843  1.00 66.69 184 B 1 
ATOM   3167 C CZ  . ARG   B 2 184 ? 11.724  5.165   11.236  1.00 60.40 184 B 1 
ATOM   3168 N NH1 . ARG   B 2 184 ? 12.051  5.318   9.988   1.00 54.79 184 B 1 
ATOM   3169 N NH2 . ARG   B 2 184 ? 11.361  6.226   11.891  1.00 53.87 184 B 1 
ATOM   3170 N N   . VAL   B 2 185 ? 16.591  0.759   12.890  1.00 90.20 185 B 1 
ATOM   3171 C CA  . VAL   B 2 185 ? 17.232  0.341   14.141  1.00 90.37 185 B 1 
ATOM   3172 C C   . VAL   B 2 185 ? 16.845  1.267   15.289  1.00 89.43 185 B 1 
ATOM   3173 O O   . VAL   B 2 185 ? 16.727  2.481   15.113  1.00 87.43 185 B 1 
ATOM   3174 C CB  . VAL   B 2 185 ? 18.762  0.224   13.999  1.00 90.12 185 B 1 
ATOM   3175 C CG1 . VAL   B 2 185 ? 19.137  -0.914  13.042  1.00 83.04 185 B 1 
ATOM   3176 C CG2 . VAL   B 2 185 ? 19.434  1.513   13.504  1.00 83.48 185 B 1 
ATOM   3177 N N   . LYS   B 2 186 ? 16.658  0.696   16.484  1.00 87.61 186 B 1 
ATOM   3178 C CA  . LYS   B 2 186 ? 16.247  1.426   17.685  1.00 86.22 186 B 1 
ATOM   3179 C C   . LYS   B 2 186 ? 17.425  2.177   18.315  1.00 84.40 186 B 1 
ATOM   3180 O O   . LYS   B 2 186 ? 17.845  1.884   19.433  1.00 79.56 186 B 1 
ATOM   3181 C CB  . LYS   B 2 186 ? 15.513  0.482   18.651  1.00 84.29 186 B 1 
ATOM   3182 C CG  . LYS   B 2 186 ? 14.756  1.274   19.728  1.00 79.21 186 B 1 
ATOM   3183 C CD  . LYS   B 2 186 ? 13.971  0.352   20.668  1.00 76.04 186 B 1 
ATOM   3184 C CE  . LYS   B 2 186 ? 13.216  1.223   21.674  1.00 67.60 186 B 1 
ATOM   3185 N NZ  . LYS   B 2 186 ? 12.350  0.419   22.575  1.00 59.94 186 B 1 
ATOM   3186 N N   . THR   B 2 187 ? 17.970  3.138   17.593  1.00 86.70 187 B 1 
ATOM   3187 C CA  . THR   B 2 187 ? 18.995  4.060   18.084  1.00 85.62 187 B 1 
ATOM   3188 C C   . THR   B 2 187 ? 18.790  5.437   17.465  1.00 85.06 187 B 1 
ATOM   3189 O O   . THR   B 2 187 ? 18.434  5.557   16.295  1.00 81.29 187 B 1 
ATOM   3190 C CB  . THR   B 2 187 ? 20.414  3.533   17.825  1.00 82.31 187 B 1 
ATOM   3191 O OG1 . THR   B 2 187 ? 21.349  4.475   18.309  1.00 71.06 187 B 1 
ATOM   3192 C CG2 . THR   B 2 187 ? 20.747  3.289   16.352  1.00 71.60 187 B 1 
ATOM   3193 N N   . MET   B 2 188 ? 19.026  6.482   18.268  1.00 82.48 188 B 1 
ATOM   3194 C CA  . MET   B 2 188 ? 19.037  7.868   17.781  1.00 80.51 188 B 1 
ATOM   3195 C C   . MET   B 2 188 ? 20.424  8.292   17.274  1.00 80.42 188 B 1 
ATOM   3196 O O   . MET   B 2 188 ? 20.541  9.283   16.561  1.00 76.28 188 B 1 
ATOM   3197 C CB  . MET   B 2 188 ? 18.552  8.808   18.893  1.00 77.26 188 B 1 
ATOM   3198 C CG  . MET   B 2 188 ? 17.091  8.565   19.285  1.00 71.86 188 B 1 
ATOM   3199 S SD  . MET   B 2 188 ? 15.873  8.764   17.946  1.00 62.93 188 B 1 
ATOM   3200 C CE  . MET   B 2 188 ? 16.025  10.542  17.614  1.00 55.38 188 B 1 
ATOM   3201 N N   . ASN   B 2 189 ? 21.471  7.539   17.624  1.00 82.79 189 B 1 
ATOM   3202 C CA  . ASN   B 2 189 ? 22.831  7.749   17.140  1.00 82.43 189 B 1 
ATOM   3203 C C   . ASN   B 2 189 ? 23.321  6.501   16.384  1.00 82.63 189 B 1 
ATOM   3204 O O   . ASN   B 2 189 ? 23.916  5.610   16.997  1.00 80.11 189 B 1 
ATOM   3205 C CB  . ASN   B 2 189 ? 23.744  8.123   18.316  1.00 79.29 189 B 1 
ATOM   3206 C CG  . ASN   B 2 189 ? 25.168  8.388   17.842  1.00 75.37 189 B 1 
ATOM   3207 O OD1 . ASN   B 2 189 ? 25.449  8.525   16.664  1.00 69.32 189 B 1 
ATOM   3208 N ND2 . ASN   B 2 189 ? 26.112  8.463   18.754  1.00 67.66 189 B 1 
ATOM   3209 N N   . PRO   B 2 190 ? 23.097  6.419   15.063  1.00 84.28 190 B 1 
ATOM   3210 C CA  . PRO   B 2 190 ? 23.526  5.267   14.275  1.00 84.60 190 B 1 
ATOM   3211 C C   . PRO   B 2 190 ? 25.026  5.272   13.954  1.00 86.45 190 B 1 
ATOM   3212 O O   . PRO   B 2 190 ? 25.533  4.299   13.417  1.00 84.72 190 B 1 
ATOM   3213 C CB  . PRO   B 2 190 ? 22.666  5.331   13.010  1.00 81.49 190 B 1 
ATOM   3214 C CG  . PRO   B 2 190 ? 22.493  6.836   12.793  1.00 79.37 190 B 1 
ATOM   3215 C CD  . PRO   B 2 190 ? 22.388  7.373   14.222  1.00 81.48 190 B 1 
ATOM   3216 N N   . LEU   B 2 191 ? 25.762  6.345   14.277  1.00 83.31 191 B 1 
ATOM   3217 C CA  . LEU   B 2 191 ? 27.144  6.554   13.832  1.00 83.27 191 B 1 
ATOM   3218 C C   . LEU   B 2 191 ? 28.099  5.385   14.161  1.00 84.38 191 B 1 
ATOM   3219 O O   . LEU   B 2 191 ? 28.825  4.957   13.261  1.00 84.02 191 B 1 
ATOM   3220 C CB  . LEU   B 2 191 ? 27.666  7.894   14.392  1.00 81.02 191 B 1 
ATOM   3221 C CG  . LEU   B 2 191 ? 28.822  8.477   13.559  1.00 72.98 191 B 1 
ATOM   3222 C CD1 . LEU   B 2 191 ? 28.283  9.201   12.329  1.00 66.71 191 B 1 
ATOM   3223 C CD2 . LEU   B 2 191 ? 29.628  9.472   14.395  1.00 67.10 191 B 1 
ATOM   3224 N N   . PRO   B 2 192 ? 28.090  4.804   15.387  1.00 86.50 192 B 1 
ATOM   3225 C CA  . PRO   B 2 192 ? 28.938  3.646   15.699  1.00 86.01 192 B 1 
ATOM   3226 C C   . PRO   B 2 192 ? 28.621  2.429   14.824  1.00 87.48 192 B 1 
ATOM   3227 O O   . PRO   B 2 192 ? 29.529  1.736   14.372  1.00 86.08 192 B 1 
ATOM   3228 C CB  . PRO   B 2 192 ? 28.700  3.344   17.184  1.00 84.17 192 B 1 
ATOM   3229 C CG  . PRO   B 2 192 ? 28.170  4.663   17.749  1.00 82.41 192 B 1 
ATOM   3230 C CD  . PRO   B 2 192 ? 27.377  5.232   16.580  1.00 84.64 192 B 1 
ATOM   3231 N N   . PHE   B 2 193 ? 27.332  2.192   14.547  1.00 87.16 193 B 1 
ATOM   3232 C CA  . PHE   B 2 193 ? 26.891  1.094   13.690  1.00 87.68 193 B 1 
ATOM   3233 C C   . PHE   B 2 193 ? 27.274  1.333   12.221  1.00 88.79 193 B 1 
ATOM   3234 O O   . PHE   B 2 193 ? 27.809  0.436   11.583  1.00 87.72 193 B 1 
ATOM   3235 C CB  . PHE   B 2 193 ? 25.379  0.890   13.869  1.00 86.31 193 B 1 
ATOM   3236 C CG  . PHE   B 2 193 ? 24.803  -0.230  13.023  1.00 86.64 193 B 1 
ATOM   3237 C CD1 . PHE   B 2 193 ? 23.705  0.013   12.181  1.00 81.80 193 B 1 
ATOM   3238 C CD2 . PHE   B 2 193 ? 25.364  -1.519  13.071  1.00 81.11 193 B 1 
ATOM   3239 C CE1 . PHE   B 2 193 ? 23.167  -1.022  11.401  1.00 79.84 193 B 1 
ATOM   3240 C CE2 . PHE   B 2 193 ? 24.836  -2.557  12.283  1.00 79.57 193 B 1 
ATOM   3241 C CZ  . PHE   B 2 193 ? 23.733  -2.306  11.448  1.00 81.08 193 B 1 
ATOM   3242 N N   . LEU   B 2 194 ? 27.104  2.558   11.712  1.00 89.73 194 B 1 
ATOM   3243 C CA  . LEU   B 2 194 ? 27.532  2.942   10.360  1.00 89.32 194 B 1 
ATOM   3244 C C   . LEU   B 2 194 ? 29.043  2.750   10.161  1.00 89.91 194 B 1 
ATOM   3245 O O   . LEU   B 2 194 ? 29.471  2.202   9.149   1.00 89.21 194 B 1 
ATOM   3246 C CB  . LEU   B 2 194 ? 27.147  4.407   10.100  1.00 87.93 194 B 1 
ATOM   3247 C CG  . LEU   B 2 194 ? 25.634  4.672   10.010  1.00 84.35 194 B 1 
ATOM   3248 C CD1 . LEU   B 2 194 ? 25.388  6.178   9.954   1.00 80.13 194 B 1 
ATOM   3249 C CD2 . LEU   B 2 194 ? 25.015  4.032   8.771   1.00 80.63 194 B 1 
ATOM   3250 N N   . GLN   B 2 195 ? 29.853  3.144   11.146  1.00 89.26 195 B 1 
ATOM   3251 C CA  . GLN   B 2 195 ? 31.304  2.938   11.106  1.00 88.41 195 B 1 
ATOM   3252 C C   . GLN   B 2 195 ? 31.672  1.448   11.119  1.00 88.91 195 B 1 
ATOM   3253 O O   . GLN   B 2 195 ? 32.586  1.041   10.405  1.00 87.78 195 B 1 
ATOM   3254 C CB  . GLN   B 2 195 ? 31.955  3.642   12.300  1.00 87.26 195 B 1 
ATOM   3255 C CG  . GLN   B 2 195 ? 31.965  5.172   12.147  1.00 83.63 195 B 1 
ATOM   3256 C CD  . GLN   B 2 195 ? 32.545  5.881   13.374  1.00 80.88 195 B 1 
ATOM   3257 O OE1 . GLN   B 2 195 ? 32.843  5.294   14.405  1.00 75.62 195 B 1 
ATOM   3258 N NE2 . GLN   B 2 195 ? 32.737  7.179   13.302  1.00 73.74 195 B 1 
ATOM   3259 N N   . ALA   B 2 196 ? 30.968  0.629   11.903  1.00 89.96 196 B 1 
ATOM   3260 C CA  . ALA   B 2 196 ? 31.193  -0.816  11.932  1.00 89.76 196 B 1 
ATOM   3261 C C   . ALA   B 2 196 ? 30.819  -1.478  10.594  1.00 90.49 196 B 1 
ATOM   3262 O O   . ALA   B 2 196 ? 31.584  -2.298  10.088  1.00 89.50 196 B 1 
ATOM   3263 C CB  . ALA   B 2 196 ? 30.421  -1.413  13.112  1.00 89.12 196 B 1 
ATOM   3264 N N   . LEU   B 2 197 ? 29.700  -1.070  9.985   1.00 90.74 197 B 1 
ATOM   3265 C CA  . LEU   B 2 197 ? 29.291  -1.528  8.649   1.00 90.33 197 B 1 
ATOM   3266 C C   . LEU   B 2 197 ? 30.356  -1.207  7.591   1.00 90.46 197 B 1 
ATOM   3267 O O   . LEU   B 2 197 ? 30.779  -2.096  6.856   1.00 89.30 197 B 1 
ATOM   3268 C CB  . LEU   B 2 197 ? 27.949  -0.879  8.274   1.00 90.25 197 B 1 
ATOM   3269 C CG  . LEU   B 2 197 ? 26.727  -1.430  9.027   1.00 89.12 197 B 1 
ATOM   3270 C CD1 . LEU   B 2 197 ? 25.528  -0.530  8.746   1.00 85.62 197 B 1 
ATOM   3271 C CD2 . LEU   B 2 197 ? 26.376  -2.851  8.589   1.00 85.86 197 B 1 
ATOM   3272 N N   . GLN   B 2 198 ? 30.853  0.036   7.555   1.00 89.51 198 B 1 
ATOM   3273 C CA  . GLN   B 2 198 ? 31.906  0.444   6.617   1.00 87.68 198 B 1 
ATOM   3274 C C   . GLN   B 2 198 ? 33.211  -0.334  6.833   1.00 87.82 198 B 1 
ATOM   3275 O O   . GLN   B 2 198 ? 33.825  -0.777  5.864   1.00 85.58 198 B 1 
ATOM   3276 C CB  . GLN   B 2 198 ? 32.166  1.945   6.753   1.00 85.06 198 B 1 
ATOM   3277 C CG  . GLN   B 2 198 ? 31.057  2.806   6.122   1.00 75.73 198 B 1 
ATOM   3278 C CD  . GLN   B 2 198 ? 31.352  4.305   6.249   1.00 71.49 198 B 1 
ATOM   3279 O OE1 . GLN   B 2 198 ? 32.216  4.739   6.991   1.00 65.01 198 B 1 
ATOM   3280 N NE2 . GLN   B 2 198 ? 30.646  5.148   5.524   1.00 62.55 198 B 1 
ATOM   3281 N N   . ARG   B 2 199 ? 33.635  -0.561  8.094   1.00 89.38 199 B 1 
ATOM   3282 C CA  . ARG   B 2 199 ? 34.845  -1.356  8.402   1.00 89.10 199 B 1 
ATOM   3283 C C   . ARG   B 2 199 ? 34.726  -2.805  7.944   1.00 89.42 199 B 1 
ATOM   3284 O O   . ARG   B 2 199 ? 35.727  -3.381  7.536   1.00 86.44 199 B 1 
ATOM   3285 C CB  . ARG   B 2 199 ? 35.133  -1.334  9.908   1.00 87.81 199 B 1 
ATOM   3286 C CG  . ARG   B 2 199 ? 35.701  0.003   10.384  1.00 79.17 199 B 1 
ATOM   3287 C CD  . ARG   B 2 199 ? 35.875  -0.065  11.902  1.00 76.89 199 B 1 
ATOM   3288 N NE  . ARG   B 2 199 ? 35.973  1.275   12.501  1.00 67.84 199 B 1 
ATOM   3289 C CZ  . ARG   B 2 199 ? 36.064  1.530   13.795  1.00 61.55 199 B 1 
ATOM   3290 N NH1 . ARG   B 2 199 ? 36.221  0.580   14.678  1.00 56.12 199 B 1 
ATOM   3291 N NH2 . ARG   B 2 199 ? 35.974  2.753   14.224  1.00 54.01 199 B 1 
ATOM   3292 N N   . ASN   B 2 200 ? 33.524  -3.377  7.983   1.00 89.72 200 B 1 
ATOM   3293 C CA  . ASN   B 2 200 ? 33.249  -4.730  7.491   1.00 88.57 200 B 1 
ATOM   3294 C C   . ASN   B 2 200 ? 32.992  -4.784  5.968   1.00 88.31 200 B 1 
ATOM   3295 O O   . ASN   B 2 200 ? 32.625  -5.828  5.442   1.00 84.27 200 B 1 
ATOM   3296 C CB  . ASN   B 2 200 ? 32.118  -5.343  8.326   1.00 87.58 200 B 1 
ATOM   3297 C CG  . ASN   B 2 200 ? 32.580  -5.694  9.733   1.00 84.27 200 B 1 
ATOM   3298 O OD1 . ASN   B 2 200 ? 33.494  -6.464  9.940   1.00 73.97 200 B 1 
ATOM   3299 N ND2 . ASN   B 2 200 ? 31.965  -5.134  10.747  1.00 72.39 200 B 1 
ATOM   3300 N N   . GLY   B 2 201 ? 33.198  -3.676  5.245   1.00 88.49 201 B 1 
ATOM   3301 C CA  . GLY   B 2 201 ? 33.101  -3.619  3.783   1.00 88.25 201 B 1 
ATOM   3302 C C   . GLY   B 2 201 ? 31.679  -3.480  3.232   1.00 89.25 201 B 1 
ATOM   3303 O O   . GLY   B 2 201 ? 31.484  -3.628  2.023   1.00 85.52 201 B 1 
ATOM   3304 N N   . HIS   B 2 202 ? 30.690  -3.179  4.071   1.00 89.08 202 B 1 
ATOM   3305 C CA  . HIS   B 2 202 ? 29.324  -2.930  3.614   1.00 88.55 202 B 1 
ATOM   3306 C C   . HIS   B 2 202 ? 29.197  -1.544  2.979   1.00 88.42 202 B 1 
ATOM   3307 O O   . HIS   B 2 202 ? 29.688  -0.544  3.501   1.00 85.84 202 B 1 
ATOM   3308 C CB  . HIS   B 2 202 ? 28.332  -3.117  4.762   1.00 88.26 202 B 1 
ATOM   3309 C CG  . HIS   B 2 202 ? 28.298  -4.524  5.291   1.00 89.48 202 B 1 
ATOM   3310 N ND1 . HIS   B 2 202 ? 27.938  -5.657  4.582   1.00 78.33 202 B 1 
ATOM   3311 C CD2 . HIS   B 2 202 ? 28.652  -4.927  6.554   1.00 79.06 202 B 1 
ATOM   3312 C CE1 . HIS   B 2 202 ? 28.079  -6.709  5.403   1.00 82.20 202 B 1 
ATOM   3313 N NE2 . HIS   B 2 202 ? 28.501  -6.305  6.609   1.00 83.67 202 B 1 
ATOM   3314 N N   . HIS   B 2 203 ? 28.488  -1.468  1.844   1.00 89.33 203 B 1 
ATOM   3315 C CA  . HIS   B 2 203 ? 28.260  -0.221  1.121   1.00 88.67 203 B 1 
ATOM   3316 C C   . HIS   B 2 203 ? 26.988  0.469   1.630   1.00 88.70 203 B 1 
ATOM   3317 O O   . HIS   B 2 203 ? 25.886  0.219   1.132   1.00 86.03 203 B 1 
ATOM   3318 C CB  . HIS   B 2 203 ? 28.240  -0.509  -0.389  1.00 85.97 203 B 1 
ATOM   3319 C CG  . HIS   B 2 203 ? 28.257  0.710   -1.275  1.00 79.35 203 B 1 
ATOM   3320 N ND1 . HIS   B 2 203 ? 28.531  0.684   -2.634  1.00 69.06 203 B 1 
ATOM   3321 C CD2 . HIS   B 2 203 ? 28.018  2.021   -0.956  1.00 68.32 203 B 1 
ATOM   3322 C CE1 . HIS   B 2 203 ? 28.450  1.933   -3.103  1.00 67.22 203 B 1 
ATOM   3323 N NE2 . HIS   B 2 203 ? 28.135  2.771   -2.112  1.00 68.53 203 B 1 
ATOM   3324 N N   . VAL   B 2 204 ? 27.143  1.356   2.608   1.00 89.61 204 B 1 
ATOM   3325 C CA  . VAL   B 2 204 ? 26.047  2.187   3.117   1.00 88.85 204 B 1 
ATOM   3326 C C   . VAL   B 2 204 ? 25.706  3.257   2.078   1.00 87.81 204 B 1 
ATOM   3327 O O   . VAL   B 2 204 ? 26.567  4.039   1.688   1.00 85.21 204 B 1 
ATOM   3328 C CB  . VAL   B 2 204 ? 26.403  2.816   4.477   1.00 88.07 204 B 1 
ATOM   3329 C CG1 . VAL   B 2 204 ? 25.232  3.629   5.035   1.00 84.09 204 B 1 
ATOM   3330 C CG2 . VAL   B 2 204 ? 26.758  1.739   5.514   1.00 84.66 204 B 1 
ATOM   3331 N N   . VAL   B 2 205 ? 24.441  3.287   1.641   1.00 86.32 205 B 1 
ATOM   3332 C CA  . VAL   B 2 205 ? 23.915  4.292   0.697   1.00 83.17 205 B 1 
ATOM   3333 C C   . VAL   B 2 205 ? 23.009  5.317   1.381   1.00 81.37 205 B 1 
ATOM   3334 O O   . VAL   B 2 205 ? 22.773  6.389   0.834   1.00 77.33 205 B 1 
ATOM   3335 C CB  . VAL   B 2 205 ? 23.198  3.638   -0.505  1.00 81.77 205 B 1 
ATOM   3336 C CG1 . VAL   B 2 205 ? 24.171  2.794   -1.333  1.00 74.14 205 B 1 
ATOM   3337 C CG2 . VAL   B 2 205 ? 22.010  2.753   -0.109  1.00 76.00 205 B 1 
ATOM   3338 N N   . TRP   B 2 206 ? 22.528  5.013   2.590   1.00 80.10 206 B 1 
ATOM   3339 C CA  . TRP   B 2 206 ? 21.800  5.934   3.460   1.00 79.12 206 B 1 
ATOM   3340 C C   . TRP   B 2 206 ? 22.178  5.709   4.929   1.00 78.52 206 B 1 
ATOM   3341 O O   . TRP   B 2 206 ? 22.190  4.569   5.386   1.00 74.04 206 B 1 
ATOM   3342 C CB  . TRP   B 2 206 ? 20.300  5.745   3.275   1.00 75.59 206 B 1 
ATOM   3343 C CG  . TRP   B 2 206 ? 19.501  6.765   4.009   1.00 72.43 206 B 1 
ATOM   3344 C CD1 . TRP   B 2 206 ? 19.008  6.641   5.256   1.00 65.50 206 B 1 
ATOM   3345 C CD2 . TRP   B 2 206 ? 19.199  8.123   3.575   1.00 69.90 206 B 1 
ATOM   3346 N NE1 . TRP   B 2 206 ? 18.406  7.837   5.637   1.00 63.59 206 B 1 
ATOM   3347 C CE2 . TRP   B 2 206 ? 18.516  8.774   4.628   1.00 67.34 206 B 1 
ATOM   3348 C CE3 . TRP   B 2 206 ? 19.464  8.855   2.397   1.00 64.19 206 B 1 
ATOM   3349 C CZ2 . TRP   B 2 206 ? 18.119  10.115  4.525   1.00 64.66 206 B 1 
ATOM   3350 C CZ3 . TRP   B 2 206 ? 19.060  10.189  2.288   1.00 57.25 206 B 1 
ATOM   3351 C CH2 . TRP   B 2 206 ? 18.401  10.811  3.350   1.00 58.32 206 B 1 
ATOM   3352 N N   . PRO   B 2 207 ? 22.420  6.785   5.731   1.00 76.52 207 B 1 
ATOM   3353 C CA  . PRO   B 2 207 ? 22.501  8.179   5.294   1.00 74.99 207 B 1 
ATOM   3354 C C   . PRO   B 2 207 ? 23.725  8.412   4.399   1.00 74.81 207 B 1 
ATOM   3355 O O   . PRO   B 2 207 ? 24.798  7.858   4.646   1.00 69.04 207 B 1 
ATOM   3356 C CB  . PRO   B 2 207 ? 22.553  9.000   6.584   1.00 67.37 207 B 1 
ATOM   3357 C CG  . PRO   B 2 207 ? 23.228  8.053   7.577   1.00 64.02 207 B 1 
ATOM   3358 C CD  . PRO   B 2 207 ? 22.716  6.683   7.153   1.00 69.33 207 B 1 
ATOM   3359 N N   . SER   B 2 208 ? 23.559  9.228   3.354   1.00 69.71 208 B 1 
ATOM   3360 C CA  . SER   B 2 208 ? 24.670  9.655   2.501   1.00 66.11 208 B 1 
ATOM   3361 C C   . SER   B 2 208 ? 25.133  11.051  2.914   1.00 63.58 208 B 1 
ATOM   3362 O O   . SER   B 2 208 ? 24.309  11.940  3.131   1.00 57.39 208 B 1 
ATOM   3363 C CB  . SER   B 2 208 ? 24.287  9.608   1.017   1.00 59.98 208 B 1 
ATOM   3364 O OG  . SER   B 2 208 ? 23.343  10.596  0.674   1.00 55.09 208 B 1 
ATOM   3365 N N   . GLU   B 2 209 ? 26.451  11.280  2.939   1.00 57.16 209 B 1 
ATOM   3366 C CA  . GLU   B 2 209 ? 27.021  12.626  3.151   1.00 53.95 209 B 1 
ATOM   3367 C C   . GLU   B 2 209 ? 26.618  13.615  2.042   1.00 52.89 209 B 1 
ATOM   3368 O O   . GLU   B 2 209 ? 26.605  14.822  2.246   1.00 47.29 209 B 1 
ATOM   3369 C CB  . GLU   B 2 209 ? 28.556  12.536  3.214   1.00 47.77 209 B 1 
ATOM   3370 C CG  . GLU   B 2 209 ? 29.076  11.755  4.432   1.00 42.04 209 B 1 
ATOM   3371 C CD  . GLU   B 2 209 ? 30.611  11.707  4.512   1.00 37.48 209 B 1 
ATOM   3372 O OE1 . GLU   B 2 209 ? 31.116  11.306  5.584   1.00 33.40 209 B 1 
ATOM   3373 O OE2 . GLU   B 2 209 ? 31.279  12.026  3.500   1.00 35.23 209 B 1 
ATOM   3374 N N   . GLN   B 2 210 ? 26.236  13.114  0.864   1.00 45.66 210 B 1 
ATOM   3375 C CA  . GLN   B 2 210 ? 25.838  13.941  -0.284  1.00 43.39 210 B 1 
ATOM   3376 C C   . GLN   B 2 210 ? 24.477  14.631  -0.126  1.00 43.28 210 B 1 
ATOM   3377 O O   . GLN   B 2 210 ? 24.117  15.424  -0.994  1.00 39.38 210 B 1 
ATOM   3378 C CB  . GLN   B 2 210 ? 25.854  13.095  -1.563  1.00 39.06 210 B 1 
ATOM   3379 C CG  . GLN   B 2 210 ? 27.273  12.725  -2.001  1.00 34.96 210 B 1 
ATOM   3380 C CD  . GLN   B 2 210 ? 27.297  11.938  -3.310  1.00 31.94 210 B 1 
ATOM   3381 O OE1 . GLN   B 2 210 ? 26.301  11.431  -3.794  1.00 30.14 210 B 1 
ATOM   3382 N NE2 . GLN   B 2 210 ? 28.447  11.795  -3.922  1.00 29.52 210 B 1 
ATOM   3383 N N   . ARG   B 2 211 ? 23.724  14.373  0.941   1.00 45.02 211 B 1 
ATOM   3384 C CA  . ARG   B 2 211 ? 22.414  15.032  1.124   1.00 43.49 211 B 1 
ATOM   3385 C C   . ARG   B 2 211 ? 22.541  16.557  1.242   1.00 43.85 211 B 1 
ATOM   3386 O O   . ARG   B 2 211 ? 21.626  17.261  0.841   1.00 40.69 211 B 1 
ATOM   3387 C CB  . ARG   B 2 211 ? 21.674  14.439  2.340   1.00 39.61 211 B 1 
ATOM   3388 C CG  . ARG   B 2 211 ? 20.157  14.436  2.113   1.00 35.76 211 B 1 
ATOM   3389 C CD  . ARG   B 2 211 ? 19.411  13.978  3.365   1.00 33.43 211 B 1 
ATOM   3390 N NE  . ARG   B 2 211 ? 17.978  13.764  3.095   1.00 30.09 211 B 1 
ATOM   3391 C CZ  . ARG   B 2 211 ? 17.055  13.378  3.968   1.00 28.06 211 B 1 
ATOM   3392 N NH1 . ARG   B 2 211 ? 17.331  13.199  5.224   1.00 26.93 211 B 1 
ATOM   3393 N NH2 . ARG   B 2 211 ? 15.834  13.150  3.581   1.00 25.47 211 B 1 
ATOM   3394 N N   . ASP   B 2 212 ? 23.665  17.042  1.754   1.00 37.97 212 B 1 
ATOM   3395 C CA  . ASP   B 2 212 ? 23.937  18.479  1.915   1.00 35.54 212 B 1 
ATOM   3396 C C   . ASP   B 2 212 ? 24.363  19.174  0.608   1.00 35.14 212 B 1 
ATOM   3397 O O   . ASP   B 2 212 ? 24.482  20.399  0.569   1.00 32.46 212 B 1 
ATOM   3398 C CB  . ASP   B 2 212 ? 25.015  18.671  2.998   1.00 33.04 212 B 1 
ATOM   3399 C CG  . ASP   B 2 212 ? 24.574  18.244  4.401   1.00 30.10 212 B 1 
ATOM   3400 O OD1 . ASP   B 2 212 ? 23.351  18.250  4.670   1.00 28.35 212 B 1 
ATOM   3401 O OD2 . ASP   B 2 212 ? 25.473  17.924  5.211   1.00 27.48 212 B 1 
ATOM   3402 N N   . LEU   B 2 213 ? 24.608  18.412  -0.466  1.00 34.15 213 B 1 
ATOM   3403 C CA  . LEU   B 2 213 ? 25.115  18.953  -1.742  1.00 30.75 213 B 1 
ATOM   3404 C C   . LEU   B 2 213 ? 24.036  19.189  -2.808  1.00 29.67 213 B 1 
ATOM   3405 O O   . LEU   B 2 213 ? 24.371  19.712  -3.879  1.00 27.90 213 B 1 
ATOM   3406 C CB  . LEU   B 2 213 ? 26.228  18.033  -2.279  1.00 29.04 213 B 1 
ATOM   3407 C CG  . LEU   B 2 213 ? 27.588  18.238  -1.586  1.00 27.61 213 B 1 
ATOM   3408 C CD1 . LEU   B 2 213 ? 28.523  17.084  -1.957  1.00 25.42 213 B 1 
ATOM   3409 C CD2 . LEU   B 2 213 ? 28.258  19.543  -2.038  1.00 27.76 213 B 1 
ATOM   3410 N N   . LEU   B 2 214 ? 22.778  18.788  -2.569  1.00 33.65 214 B 1 
ATOM   3411 C CA  . LEU   B 2 214 ? 21.663  18.956  -3.512  1.00 29.61 214 B 1 
ATOM   3412 C C   . LEU   B 2 214 ? 20.779  20.145  -3.149  1.00 28.26 214 B 1 
ATOM   3413 O O   . LEU   B 2 214 ? 20.395  20.278  -1.968  1.00 25.67 214 B 1 
ATOM   3414 C CB  . LEU   B 2 214 ? 20.855  17.654  -3.646  1.00 27.77 214 B 1 
ATOM   3415 C CG  . LEU   B 2 214 ? 21.534  16.593  -4.528  1.00 27.12 214 B 1 
ATOM   3416 C CD1 . LEU   B 2 214 ? 20.750  15.282  -4.422  1.00 24.91 214 B 1 
ATOM   3417 C CD2 . LEU   B 2 214 ? 21.565  16.995  -6.006  1.00 26.04 214 B 1 
ATOM   3418 O OXT . LEU   B 2 214 ? 20.479  20.928  -4.101  1.00 24.90 214 B 1 
HETATM 3419 C C1  . LIG_C C 3 .   ? -16.148 -4.821  -8.410  1.00 54.29 1   C 1 
HETATM 3420 N N1  . LIG_C C 3 .   ? -15.673 -5.340  -7.279  1.00 52.31 1   C 1 
HETATM 3421 C C2  . LIG_C C 3 .   ? -15.211 -4.545  -6.289  1.00 55.71 1   C 1 
HETATM 3422 C C3  . LIG_C C 3 .   ? -15.242 -3.157  -6.475  1.00 51.53 1   C 1 
HETATM 3423 C C4  . LIG_C C 3 .   ? -15.761 -2.683  -7.673  1.00 46.73 1   C 1 
HETATM 3424 N N2  . LIG_C C 3 .   ? -16.203 -3.512  -8.642  1.00 50.02 1   C 1 
HETATM 3425 N N3  . LIG_C C 3 .   ? -15.695 -1.342  -7.622  1.00 49.24 1   C 1 
HETATM 3426 C C5  . LIG_C C 3 .   ? -15.145 -0.993  -6.440  1.00 58.81 1   C 1 
HETATM 3427 N N4  . LIG_C C 3 .   ? -14.859 -2.082  -5.717  1.00 54.61 1   C 1 
HETATM 3428 C C6  . LIG_C C 3 .   ? -16.126 -0.478  -8.677  1.00 54.12 1   C 1 
HETATM 3429 C C7  . LIG_C C 3 .   ? -16.940 0.688   -8.207  1.00 52.87 1   C 1 
HETATM 3430 C C8  . LIG_C C 3 .   ? -16.585 1.752   -9.191  1.00 51.35 1   C 1 
HETATM 3431 C C9  . LIG_C C 3 .   ? -15.175 1.407   -9.613  1.00 55.85 1   C 1 
HETATM 3432 O O1  . LIG_C C 3 .   ? -14.987 0.039   -9.303  1.00 51.91 1   C 1 
HETATM 3433 C C10 . LIG_C C 3 .   ? -14.150 2.268   -8.899  1.00 56.25 1   C 1 
HETATM 3434 O O2  . LIG_C C 3 .   ? -14.296 2.066   -7.510  1.00 52.48 1   C 1 
HETATM 3435 P P1  . LIG_C C 3 .   ? -13.372 2.805   -6.422  1.00 57.29 1   C 1 
HETATM 3436 O O3  . LIG_C C 3 .   ? -12.068 3.146   -7.100  1.00 60.00 1   C 1 
HETATM 3437 O O4  . LIG_C C 3 .   ? -13.195 1.803   -5.312  1.00 57.58 1   C 1 
HETATM 3438 O O5  . LIG_C C 3 .   ? -14.123 4.023   -5.975  1.00 55.12 1   C 1 
HETATM 3439 O O6  . LIG_C C 3 .   ? -17.415 1.671   -10.338 1.00 49.64 1   C 1 
HETATM 3440 O O7  . LIG_C C 3 .   ? -18.333 0.399   -8.179  1.00 48.40 1   C 1 
HETATM 3441 N N5  . LIG_C C 3 .   ? -14.739 -5.089  -5.153  1.00 61.76 1   C 1 
HETATM 3442 C C1  . LIG_D D 4 .   ? -16.629 -0.636  7.570   1.00 55.82 1   D 1 
HETATM 3443 N N1  . LIG_D D 4 .   ? -17.528 -0.752  6.595   1.00 53.18 1   D 1 
HETATM 3444 C C2  . LIG_D D 4 .   ? -17.263 -0.310  5.343   1.00 51.53 1   D 1 
HETATM 3445 C C3  . LIG_D D 4 .   ? -16.018 0.282   5.086   1.00 50.07 1   D 1 
HETATM 3446 C C4  . LIG_D D 4 .   ? -15.114 0.368   6.148   1.00 47.03 1   D 1 
HETATM 3447 N N2  . LIG_D D 4 .   ? -15.423 -0.081  7.385   1.00 50.46 1   D 1 
HETATM 3448 N N3  . LIG_D D 4 .   ? -14.008 0.957   5.657   1.00 49.52 1   D 1 
HETATM 3449 C C5  . LIG_D D 4 .   ? -14.219 1.237   4.356   1.00 57.36 1   D 1 
HETATM 3450 N N4  . LIG_D D 4 .   ? -15.437 0.834   3.977   1.00 52.46 1   D 1 
HETATM 3451 C C6  . LIG_D D 4 .   ? -12.823 1.239   6.410   1.00 57.81 1   D 1 
HETATM 3452 C C7  . LIG_D D 4 .   ? -11.584 0.719   5.749   1.00 52.84 1   D 1 
HETATM 3453 C C8  . LIG_D D 4 .   ? -10.559 1.725   6.136   1.00 54.46 1   D 1 
HETATM 3454 C C9  . LIG_D D 4 .   ? -11.336 3.000   6.327   1.00 58.27 1   D 1 
HETATM 3455 O O1  . LIG_D D 4 .   ? -12.678 2.629   6.511   1.00 57.45 1   D 1 
HETATM 3456 C C10 . LIG_D D 4 .   ? -11.201 3.933   5.139   1.00 57.55 1   D 1 
HETATM 3457 O O2  . LIG_D D 4 .   ? -11.755 3.308   3.994   1.00 50.63 1   D 1 
HETATM 3458 P P1  . LIG_D D 4 .   ? -11.886 4.049   2.580   1.00 60.49 1   D 1 
HETATM 3459 O O3  . LIG_D D 4 .   ? -13.267 3.706   2.072   1.00 59.46 1   D 1 
HETATM 3460 O O4  . LIG_D D 4 .   ? -11.722 5.525   2.817   1.00 60.92 1   D 1 
HETATM 3461 O O5  . LIG_D D 4 .   ? -10.807 3.485   1.692   1.00 60.49 1   D 1 
HETATM 3462 O O6  . LIG_D D 4 .   ? -9.969  1.387   7.382   1.00 55.35 1   D 1 
HETATM 3463 O O7  . LIG_D D 4 .   ? -11.275 -0.606  6.158   1.00 51.41 1   D 1 
HETATM 3464 N N5  . LIG_D D 4 .   ? -18.189 -0.442  4.371   1.00 62.04 1   D 1 
HETATM 3465 C C1  . LIG_E E 5 .   ? -5.131  18.262  -2.549  1.00 54.75 1   E 1 
HETATM 3466 N N1  . LIG_E E 5 .   ? -3.939  17.780  -2.914  1.00 54.34 1   E 1 
HETATM 3467 C C2  . LIG_E E 5 .   ? -3.841  16.637  -3.638  1.00 56.14 1   E 1 
HETATM 3468 C C3  . LIG_E E 5 .   ? -5.023  15.973  -3.998  1.00 49.38 1   E 1 
HETATM 3469 C C4  . LIG_E E 5 .   ? -6.232  16.538  -3.600  1.00 46.92 1   E 1 
HETATM 3470 N N2  . LIG_E E 5 .   ? -6.287  17.670  -2.867  1.00 50.22 1   E 1 
HETATM 3471 N N3  . LIG_E E 5 .   ? -7.199  15.733  -4.067  1.00 50.33 1   E 1 
HETATM 3472 C C5  . LIG_E E 5 .   ? -6.624  14.711  -4.721  1.00 54.93 1   E 1 
HETATM 3473 N N4  . LIG_E E 5 .   ? -5.292  14.829  -4.698  1.00 55.44 1   E 1 
HETATM 3474 C C6  . LIG_E E 5 .   ? -8.586  15.959  -3.854  1.00 54.29 1   E 1 
HETATM 3475 C C7  . LIG_E E 5 .   ? -9.416  15.768  -5.089  1.00 51.53 1   E 1 
HETATM 3476 C C8  . LIG_E E 5 .   ? -10.728 15.307  -4.528  1.00 51.36 1   E 1 
HETATM 3477 C C9  . LIG_E E 5 .   ? -10.349 14.570  -3.263  1.00 55.21 1   E 1 
HETATM 3478 O O1  . LIG_E E 5 .   ? -9.050  15.032  -2.912  1.00 52.80 1   E 1 
HETATM 3479 C C10 . LIG_E E 5 .   ? -10.352 13.059  -3.456  1.00 55.91 1   E 1 
HETATM 3480 O O2  . LIG_E E 5 .   ? -9.490  12.814  -4.545  1.00 52.14 1   E 1 
HETATM 3481 P P1  . LIG_E E 5 .   ? -9.097  11.405  -5.142  1.00 63.92 1   E 1 
HETATM 3482 O O3  . LIG_E E 5 .   ? -9.951  11.126  -6.342  1.00 58.06 1   E 1 
HETATM 3483 O O4  . LIG_E E 5 .   ? -7.611  11.402  -5.354  1.00 56.63 1   E 1 
HETATM 3484 O O5  . LIG_E E 5 .   ? -9.454  10.336  -4.050  1.00 58.64 1   E 1 
HETATM 3485 P P2  . LIG_E E 5 .   ? -8.950  8.853   -4.072  1.00 71.67 1   E 1 
HETATM 3486 O O6  . LIG_E E 5 .   ? -7.983  8.643   -2.949  1.00 63.78 1   E 1 
HETATM 3487 O O7  . LIG_E E 5 .   ? -8.428  8.492   -5.438  1.00 64.00 1   E 1 
HETATM 3488 O O8  . LIG_E E 5 .   ? -10.256 8.009   -3.829  1.00 67.17 1   E 1 
HETATM 3489 P P3  . LIG_E E 5 .   ? -10.342 6.414   -3.782  1.00 73.56 1   E 1 
HETATM 3490 O O9  . LIG_E E 5 .   ? -9.910  5.882   -5.113  1.00 65.92 1   E 1 
HETATM 3491 O O10 . LIG_E E 5 .   ? -9.450  5.939   -2.657  1.00 66.45 1   E 1 
HETATM 3492 O O11 . LIG_E E 5 .   ? -11.793 6.091   -3.480  1.00 64.48 1   E 1 
HETATM 3493 O O12 . LIG_E E 5 .   ? -11.535 16.415  -4.186  1.00 48.73 1   E 1 
HETATM 3494 O O13 . LIG_E E 5 .   ? -9.528  16.962  -5.857  1.00 48.04 1   E 1 
HETATM 3495 N N5  . LIG_E E 5 .   ? -2.637  16.175  -3.991  1.00 64.53 1   E 1 
HETATM 3496 C C1  . LIG_F F 6 .   ? 1.213   10.575  -15.773 1.00 57.25 1   F 1 
HETATM 3497 N N1  . LIG_F F 6 .   ? 0.496   11.685  -15.578 1.00 56.96 1   F 1 
HETATM 3498 C C2  . LIG_F F 6 .   ? -0.507  11.712  -14.677 1.00 56.78 1   F 1 
HETATM 3499 C C3  . LIG_F F 6 .   ? -0.787  10.551  -13.944 1.00 51.50 1   F 1 
HETATM 3500 C C4  . LIG_F F 6 .   ? 0.007   9.423   -14.190 1.00 49.48 1   F 1 
HETATM 3501 N N2  . LIG_F F 6 .   ? 0.995   9.438   -15.109 1.00 51.49 1   F 1 
HETATM 3502 N N3  . LIG_F F 6 .   ? -0.449  8.457   -13.375 1.00 50.26 1   F 1 
HETATM 3503 C C5  . LIG_F F 6 .   ? -1.478  8.955   -12.660 1.00 55.30 1   F 1 
HETATM 3504 N N4  . LIG_F F 6 .   ? -1.704  10.239  -12.988 1.00 54.98 1   F 1 
HETATM 3505 C C6  . LIG_F F 6 .   ? 0.073   7.128   -13.293 1.00 55.09 1   F 1 
HETATM 3506 C C7  . LIG_F F 6 .   ? 0.402   6.737   -11.890 1.00 52.48 1   F 1 
HETATM 3507 C C8  . LIG_F F 6 .   ? 0.112   5.277   -11.887 1.00 53.11 1   F 1 
HETATM 3508 C C9  . LIG_F F 6 .   ? -0.956  5.095   -12.932 1.00 52.64 1   F 1 
HETATM 3509 O O1  . LIG_F F 6 .   ? -0.900  6.231   -13.747 1.00 52.46 1   F 1 
HETATM 3510 C C10 . LIG_F F 6 .   ? -2.347  4.923   -12.339 1.00 53.42 1   F 1 
HETATM 3511 O O2  . LIG_F F 6 .   ? -2.704  6.120   -11.647 1.00 50.41 1   F 1 
HETATM 3512 P P1  . LIG_F F 6 .   ? -4.191  6.509   -11.210 1.00 62.52 1   F 1 
HETATM 3513 O O3  . LIG_F F 6 .   ? -4.497  7.919   -11.640 1.00 58.13 1   F 1 
HETATM 3514 O O4  . LIG_F F 6 .   ? -5.155  5.483   -11.686 1.00 57.64 1   F 1 
HETATM 3515 O O5  . LIG_F F 6 .   ? -4.104  6.538   -9.630  1.00 60.26 1   F 1 
HETATM 3516 P P2  . LIG_F F 6 .   ? -4.449  5.455   -8.525  1.00 71.87 1   F 1 
HETATM 3517 O O6  . LIG_F F 6 .   ? -5.253  4.338   -9.078  1.00 64.36 1   F 1 
HETATM 3518 O O7  . LIG_F F 6 .   ? -3.206  5.048   -7.799  1.00 64.26 1   F 1 
HETATM 3519 O O8  . LIG_F F 6 .   ? -5.324  6.360   -7.537  1.00 66.74 1   F 1 
HETATM 3520 P P3  . LIG_F F 6 .   ? -6.733  6.116   -6.848  1.00 73.10 1   F 1 
HETATM 3521 O O9  . LIG_F F 6 .   ? -6.674  6.830   -5.519  1.00 67.47 1   F 1 
HETATM 3522 O O10 . LIG_F F 6 .   ? -6.934  4.641   -6.653  1.00 68.66 1   F 1 
HETATM 3523 O O11 . LIG_F F 6 .   ? -7.762  6.735   -7.751  1.00 68.22 1   F 1 
HETATM 3524 O O12 . LIG_F F 6 .   ? 1.256   4.554   -12.306 1.00 52.29 1   F 1 
HETATM 3525 O O13 . LIG_F F 6 .   ? 1.748   7.046   -11.541 1.00 53.64 1   F 1 
HETATM 3526 N N5  . LIG_F F 6 .   ? -1.213  12.839  -14.495 1.00 67.05 1   F 1 
#
