# Supplementary material for: AcuB senses cellular energy charge to coordinate acetyl-CoA synthesis in bacteria
Source: Nat Commun. 2026 Apr 24;17:3815. doi: 10.1038/s41467-026-71006-w (PMC13121692; doi:10.1038/s41467-026-71006-w)
Supplement: Supplementary file 6 — Supplementary_Data_4 [file 41467_2026_71006_MOESM6_ESM.zip › AF3_only_first_models/2_g_stea_acub_4atp_summary_confidences.json]

{
 "chain_iptm": [
  0.63,
  0.63,
  0.36,
  0.37,
  0.36,
  0.38
 ],
 "chain_pair_iptm": [
  [
   0.79,
   0.82,
   0.59,
   0.58,
   0.56,
   0.61
  ],
  [
   0.82,
   0.78,
   0.57,
   0.6,
   0.59,
   0.58
  ],
  [
   0.59,
   0.57,
   0.5,
   0.19,
   0.19,
   0.28
  ],
  [
   0.58,
   0.6,
   0.19,
   0.51,
   0.27,
   0.21
  ],
  [
   0.56,
   0.59,
   0.19,
   0.27,
   0.51,
   0.2
  ],
  [
   0.61,
   0.58,
   0.28,
   0.21,
   0.2,
   0.51
  ]
 ],
 "chain_pair_pae_min": [
  [
   0.76,
   1.08,
   4.7,
   5.23,
   5.25,
   4.35
  ],
  [
   1.09,
   0.76,
   5.24,
   4.42,
   4.5,
   5.03
  ],
  [
   7.01,
   8.82,
   0.76,
   8.17,
   7.59,
   7.53
  ],
  [
   8.65,
   7.34,
   7.73,
   0.76,
   6.75,
   10.28
  ],
  [
   8.84,
   6.95,
   7.22,
   6.89,
   0.76,
   8.62
  ],
  [
   6.99,
   8.46,
   7.62,
   10.57,
   8.5,
   0.76
  ]
 ],
 "chain_ptm": [
  0.79,
  0.78,
  0.5,
  0.51,
  0.51,
  0.51
 ],
 "fraction_disordered": 0.0,
 "has_clash": 0.0,
 "iptm": 0.77,
 "ptm": 0.81,
 "ranking_score": 0.78
}
