# Supplementary material for: AcuB senses cellular energy charge to coordinate acetyl-CoA synthesis in bacteria
Source: Nat Commun. 2026 Apr 24;17:3815. doi: 10.1038/s41467-026-71006-w (PMC13121692; doi:10.1038/s41467-026-71006-w)
Supplement: Supplementary file 6 — Supplementary_Data_4 [file 41467_2026_71006_MOESM6_ESM.zip › AF3_only_first_models/2_g_stea_acub_2amp_2atp_summary_confidences.json]

{
 "chain_iptm": [
  0.71,
  0.71,
  0.45,
  0.45,
  0.49,
  0.49
 ],
 "chain_pair_iptm": [
  [
   0.8,
   0.84,
   0.67,
   0.63,
   0.68,
   0.72
  ],
  [
   0.84,
   0.8,
   0.63,
   0.66,
   0.72,
   0.69
  ],
  [
   0.67,
   0.63,
   0.38,
   0.25,
   0.31,
   0.41
  ],
  [
   0.63,
   0.66,
   0.25,
   0.38,
   0.41,
   0.31
  ],
  [
   0.68,
   0.72,
   0.31,
   0.41,
   0.55,
   0.31
  ],
  [
   0.72,
   0.69,
   0.41,
   0.31,
   0.31,
   0.55
  ]
 ],
 "chain_pair_pae_min": [
  [
   0.76,
   1.04,
   4.57,
   5.32,
   3.64,
   2.9
  ],
  [
   1.03,
   0.76,
   5.08,
   4.48,
   2.93,
   3.52
  ],
  [
   4.97,
   7.04,
   0.76,
   8.41,
   6.62,
   5.38
  ],
  [
   7.06,
   5.2,
   8.34,
   0.76,
   5.38,
   6.88
  ],
  [
   6.83,
   5.38,
   7.75,
   6.54,
   0.76,
   7.35
  ],
  [
   5.3,
   6.83,
   6.27,
   7.84,
   7.55,
   0.76
  ]
 ],
 "chain_ptm": [
  0.8,
  0.8,
  0.38,
  0.38,
  0.55,
  0.55
 ],
 "fraction_disordered": 0.0,
 "has_clash": 0.0,
 "iptm": 0.81,
 "ptm": 0.83,
 "ranking_score": 0.82
}
