# Supplementary material for: AcuB senses cellular energy charge to coordinate acetyl-CoA synthesis in bacteria
Source: Nat Commun. 2026 Apr 24;17:3815. doi: 10.1038/s41467-026-71006-w (PMC13121692; doi:10.1038/s41467-026-71006-w)
Supplement: Supplementary file 6 — Supplementary_Data_4 [file 41467_2026_71006_MOESM6_ESM.zip › AF3_only_first_models/2_g_stea_acub_2_stea_acuc_2amp_2atp_model.cif]

# By using this file you agree to the legally binding terms of use found at
# https://github.com/google-deepmind/alphafold3/blob/main/OUTPUT_TERMS_OF_USE.md.
# To request access to the AlphaFold 3 model parameters, follow the process set
# out at https://github.com/google-deepmind/alphafold3. You may only use these if
# received directly from Google. Use is subject to terms of use available at
# https://github.com/google-deepmind/alphafold3/blob/main/WEIGHTS_TERMS_OF_USE.md.
data_2_g_stea_acub_2_stea_acuc_2amp_2atp
#
_entry.id 2_g_stea_acub_2_stea_acuc_2amp_2atp
#
loop_
_atom_type.symbol
C 
N 
O 
P 
S 
#
loop_
_audit_author.name
_audit_author.pdbx_ordinal
"Google DeepMind" 1 
"Isomorphic Labs" 2 
#
_audit_conform.dict_location https://raw.githubusercontent.com/ihmwg/ModelCIF/master/dist/mmcif_ma.dic
_audit_conform.dict_name     mmcif_ma.dic
_audit_conform.dict_version  1.4.5
#
loop_
_chem_comp.formula
_chem_comp.formula_weight
_chem_comp.id
_chem_comp.mon_nstd_flag
_chem_comp.name
_chem_comp.pdbx_smiles
_chem_comp.pdbx_synonyms
_chem_comp.type
"C3 H7 N O2"    89.093  ALA   y ALANINE         C[C@H](N)C(O)=O                                                                           ? "L-PEPTIDE LINKING" 
"C6 H15 N4 O2"  175.209 ARG   y ARGININE        N[C@@H](CCCNC(N)=[NH2+])C(O)=O                                                            ? "L-PEPTIDE LINKING" 
"C4 H8 N2 O3"   132.118 ASN   y ASPARAGINE      N[C@@H](CC(N)=O)C(O)=O                                                                    ? "L-PEPTIDE LINKING" 
"C4 H7 N O4"    133.103 ASP   y "ASPARTIC ACID" N[C@@H](CC(O)=O)C(O)=O                                                                    ? "L-PEPTIDE LINKING" 
"C3 H7 N O2 S"  121.158 CYS   y CYSTEINE        N[C@@H](CS)C(O)=O                                                                         ? "L-PEPTIDE LINKING" 
"C5 H10 N2 O3"  146.144 GLN   y GLUTAMINE       N[C@@H](CCC(N)=O)C(O)=O                                                                   ? "L-PEPTIDE LINKING" 
"C5 H9 N O4"    147.129 GLU   y "GLUTAMIC ACID" N[C@@H](CCC(O)=O)C(O)=O                                                                   ? "L-PEPTIDE LINKING" 
"C2 H5 N O2"    75.067  GLY   y GLYCINE         NCC(O)=O                                                                                  ? "PEPTIDE LINKING"   
"C6 H10 N3 O2"  156.162 HIS   y HISTIDINE       N[C@@H](Cc1c[nH]c[nH+]1)C(O)=O                                                            ? "L-PEPTIDE LINKING" 
"C6 H13 N O2"   131.173 ILE   y ISOLEUCINE      CC[C@H](C)[C@H](N)C(O)=O                                                                  ? "L-PEPTIDE LINKING" 
"C6 H13 N O2"   131.173 LEU   y LEUCINE         CC(C)C[C@H](N)C(O)=O                                                                      ? "L-PEPTIDE LINKING" 
?               ?       LIG_E ? ?               c1nc(c2c(n1)n(cn2)[C@H]3[C@@H]([C@@H]([C@H](O3)COP(=O)(O)O)O)O)N                          ? non-polymer         
?               ?       LIG_F ? ?               c1nc(c2c(n1)n(cn2)[C@H]3[C@@H]([C@@H]([C@H](O3)COP(=O)(O)O)O)O)N                          ? non-polymer         
?               ?       LIG_G ? ?               c1nc(c2c(n1)n(cn2)[C@H]3[C@@H]([C@@H]([C@H](O3)CO[P@@](=O)(O)O[P@](=O)(O)OP(=O)(O)O)O)O)N ? non-polymer         
?               ?       LIG_H ? ?               c1nc(c2c(n1)n(cn2)[C@H]3[C@@H]([C@@H]([C@H](O3)CO[P@@](=O)(O)O[P@](=O)(O)OP(=O)(O)O)O)O)N ? non-polymer         
"C6 H15 N2 O2"  147.195 LYS   y LYSINE          N[C@@H](CCCC[NH3+])C(O)=O                                                                 ? "L-PEPTIDE LINKING" 
"C5 H11 N O2 S" 149.211 MET   y METHIONINE      CSCC[C@H](N)C(O)=O                                                                        ? "L-PEPTIDE LINKING" 
"C9 H11 N O2"   165.189 PHE   y PHENYLALANINE   N[C@@H](Cc1ccccc1)C(O)=O                                                                  ? "L-PEPTIDE LINKING" 
"C5 H9 N O2"    115.130 PRO   y PROLINE         OC(=O)[C@@H]1CCCN1                                                                        ? "L-PEPTIDE LINKING" 
"C3 H7 N O3"    105.093 SER   y SERINE          N[C@@H](CO)C(O)=O                                                                         ? "L-PEPTIDE LINKING" 
"C4 H9 N O3"    119.119 THR   y THREONINE       C[C@@H](O)[C@H](N)C(O)=O                                                                  ? "L-PEPTIDE LINKING" 
"C11 H12 N2 O2" 204.225 TRP   y TRYPTOPHAN      N[C@@H](Cc1c[nH]c2ccccc12)C(O)=O                                                          ? "L-PEPTIDE LINKING" 
"C9 H11 N O3"   181.189 TYR   y TYROSINE        N[C@@H](Cc1ccc(O)cc1)C(O)=O                                                               ? "L-PEPTIDE LINKING" 
"C5 H11 N O2"   117.146 VAL   y VALINE          CC(C)[C@H](N)C(O)=O                                                                       ? "L-PEPTIDE LINKING" 
#
_citation.book_publisher          ?
_citation.country                 UK
_citation.id                      primary
_citation.journal_full            Nature
_citation.journal_id_ASTM         NATUAS
_citation.journal_id_CSD          0006
_citation.journal_id_ISSN         0028-0836
_citation.journal_volume          630
_citation.page_first              493
_citation.page_last               500
_citation.pdbx_database_id_DOI    10.1038/s41586-024-07487-w
_citation.pdbx_database_id_PubMed 38718835
_citation.title                   "Accurate structure prediction of biomolecular interactions with AlphaFold 3"
_citation.year                    2024
#
loop_
_citation_author.citation_id
_citation_author.name
_citation_author.ordinal
primary "Google DeepMind" 1 
primary "Isomorphic Labs" 2 
#
loop_
_entity.id
_entity.pdbx_description
_entity.type
1 . polymer     
2 . polymer     
3 . polymer     
4 . polymer     
5 . non-polymer 
6 . non-polymer 
7 . non-polymer 
8 . non-polymer 
#
loop_
_entity_poly.entity_id
_entity_poly.pdbx_strand_id
_entity_poly.type
1 A polypeptide(L) 
2 B polypeptide(L) 
3 C polypeptide(L) 
4 D polypeptide(L) 
#
loop_
_entity_poly_seq.entity_id
_entity_poly_seq.hetero
_entity_poly_seq.mon_id
_entity_poly_seq.num
1 n MET 1   
1 n LEU 2   
1 n VAL 3   
1 n GLU 4   
1 n GLN 5   
1 n ALA 6   
1 n MET 7   
1 n LYS 8   
1 n ALA 9   
1 n PRO 10  
1 n VAL 11  
1 n ILE 12  
1 n THR 13  
1 n LEU 14  
1 n ARG 15  
1 n ALA 16  
1 n THR 17  
1 n ASN 18  
1 n THR 19  
1 n ILE 20  
1 n ALA 21  
1 n GLU 22  
1 n ALA 23  
1 n LEU 24  
1 n GLN 25  
1 n LEU 26  
1 n LEU 27  
1 n ARG 28  
1 n HIS 29  
1 n HIS 30  
1 n ARG 31  
1 n ILE 32  
1 n ARG 33  
1 n HIS 34  
1 n LEU 35  
1 n PRO 36  
1 n VAL 37  
1 n VAL 38  
1 n ASP 39  
1 n GLY 40  
1 n GLU 41  
1 n GLY 42  
1 n ARG 43  
1 n LEU 44  
1 n LEU 45  
1 n GLY 46  
1 n LEU 47  
1 n VAL 48  
1 n THR 49  
1 n SER 50  
1 n GLN 51  
1 n ASP 52  
1 n LEU 53  
1 n ARG 54  
1 n ASP 55  
1 n ALA 56  
1 n SER 57  
1 n PRO 58  
1 n SER 59  
1 n ILE 60  
1 n PHE 61  
1 n HIS 62  
1 n LEU 63  
1 n HIS 64  
1 n GLU 65  
1 n HIS 66  
1 n LEU 67  
1 n GLU 68  
1 n ASP 69  
1 n LEU 70  
1 n GLN 71  
1 n LYS 72  
1 n PRO 73  
1 n VAL 74  
1 n SER 75  
1 n THR 76  
1 n ILE 77  
1 n MET 78  
1 n LYS 79  
1 n THR 80  
1 n ASP 81  
1 n LEU 82  
1 n ILE 83  
1 n VAL 84  
1 n GLY 85  
1 n HIS 86  
1 n PRO 87  
1 n LEU 88  
1 n ASP 89  
1 n PHE 90  
1 n VAL 91  
1 n GLU 92  
1 n GLU 93  
1 n VAL 94  
1 n ALA 95  
1 n ALA 96  
1 n LEU 97  
1 n PHE 98  
1 n TYR 99  
1 n GLU 100 
1 n HIS 101 
1 n ARG 102 
1 n ILE 103 
1 n GLY 104 
1 n CYS 105 
1 n LEU 106 
1 n PRO 107 
1 n ILE 108 
1 n VAL 109 
1 n ASN 110 
1 n HIS 111 
1 n GLY 112 
1 n LYS 113 
1 n LEU 114 
1 n VAL 115 
1 n GLY 116 
1 n ILE 117 
1 n ILE 118 
1 n THR 119 
1 n GLN 120 
1 n THR 121 
1 n ASP 122 
1 n LEU 123 
1 n LEU 124 
1 n ARG 125 
1 n THR 126 
1 n PHE 127 
1 n ILE 128 
1 n GLU 129 
1 n LEU 130 
1 n THR 131 
1 n GLY 132 
1 n VAL 133 
1 n HIS 134 
1 n GLN 135 
1 n PRO 136 
1 n GLY 137 
1 n SER 138 
1 n GLN 139 
1 n ILE 140 
1 n GLU 141 
1 n ILE 142 
1 n LYS 143 
1 n VAL 144 
1 n PRO 145 
1 n ASN 146 
1 n GLU 147 
1 n ALA 148 
1 n GLY 149 
1 n MET 150 
1 n LEU 151 
1 n SER 152 
1 n LYS 153 
1 n ALA 154 
1 n ALA 155 
1 n ALA 156 
1 n ILE 157 
1 n ILE 158 
1 n SER 159 
1 n GLU 160 
1 n ARG 161 
1 n HIS 162 
1 n VAL 163 
1 n ASN 164 
1 n ILE 165 
1 n ALA 166 
1 n SER 167 
1 n VAL 168 
1 n LEU 169 
1 n VAL 170 
1 n TYR 171 
1 n PRO 172 
1 n ALA 173 
1 n PRO 174 
1 n ASP 175 
1 n PRO 176 
1 n ASN 177 
1 n GLU 178 
1 n LYS 179 
1 n ILE 180 
1 n LEU 181 
1 n VAL 182 
1 n PHE 183 
1 n ARG 184 
1 n VAL 185 
1 n GLN 186 
1 n THR 187 
1 n MET 188 
1 n ASN 189 
1 n PRO 190 
1 n LEU 191 
1 n PRO 192 
1 n LEU 193 
1 n ILE 194 
1 n ARG 195 
1 n ASP 196 
1 n LEU 197 
1 n GLN 198 
1 n ASN 199 
1 n ALA 200 
1 n GLY 201 
1 n TYR 202 
1 n HIS 203 
1 n VAL 204 
1 n LEU 205 
1 n TRP 206 
1 n PRO 207 
1 n ASN 208 
1 n LEU 209 
1 n PRO 210 
1 n GLY 211 
1 n VAL 212 
1 n THR 213 
1 n SER 214 
2 n MET 1   
2 n LEU 2   
2 n VAL 3   
2 n GLU 4   
2 n GLN 5   
2 n ALA 6   
2 n MET 7   
2 n LYS 8   
2 n ALA 9   
2 n PRO 10  
2 n VAL 11  
2 n ILE 12  
2 n THR 13  
2 n LEU 14  
2 n ARG 15  
2 n ALA 16  
2 n THR 17  
2 n ASN 18  
2 n THR 19  
2 n ILE 20  
2 n ALA 21  
2 n GLU 22  
2 n ALA 23  
2 n LEU 24  
2 n GLN 25  
2 n LEU 26  
2 n LEU 27  
2 n ARG 28  
2 n HIS 29  
2 n HIS 30  
2 n ARG 31  
2 n ILE 32  
2 n ARG 33  
2 n HIS 34  
2 n LEU 35  
2 n PRO 36  
2 n VAL 37  
2 n VAL 38  
2 n ASP 39  
2 n GLY 40  
2 n GLU 41  
2 n GLY 42  
2 n ARG 43  
2 n LEU 44  
2 n LEU 45  
2 n GLY 46  
2 n LEU 47  
2 n VAL 48  
2 n THR 49  
2 n SER 50  
2 n GLN 51  
2 n ASP 52  
2 n LEU 53  
2 n ARG 54  
2 n ASP 55  
2 n ALA 56  
2 n SER 57  
2 n PRO 58  
2 n SER 59  
2 n ILE 60  
2 n PHE 61  
2 n HIS 62  
2 n LEU 63  
2 n HIS 64  
2 n GLU 65  
2 n HIS 66  
2 n LEU 67  
2 n GLU 68  
2 n ASP 69  
2 n LEU 70  
2 n GLN 71  
2 n LYS 72  
2 n PRO 73  
2 n VAL 74  
2 n SER 75  
2 n THR 76  
2 n ILE 77  
2 n MET 78  
2 n LYS 79  
2 n THR 80  
2 n ASP 81  
2 n LEU 82  
2 n ILE 83  
2 n VAL 84  
2 n GLY 85  
2 n HIS 86  
2 n PRO 87  
2 n LEU 88  
2 n ASP 89  
2 n PHE 90  
2 n VAL 91  
2 n GLU 92  
2 n GLU 93  
2 n VAL 94  
2 n ALA 95  
2 n ALA 96  
2 n LEU 97  
2 n PHE 98  
2 n TYR 99  
2 n GLU 100 
2 n HIS 101 
2 n ARG 102 
2 n ILE 103 
2 n GLY 104 
2 n CYS 105 
2 n LEU 106 
2 n PRO 107 
2 n ILE 108 
2 n VAL 109 
2 n ASN 110 
2 n HIS 111 
2 n GLY 112 
2 n LYS 113 
2 n LEU 114 
2 n VAL 115 
2 n GLY 116 
2 n ILE 117 
2 n ILE 118 
2 n THR 119 
2 n GLN 120 
2 n THR 121 
2 n ASP 122 
2 n LEU 123 
2 n LEU 124 
2 n ARG 125 
2 n THR 126 
2 n PHE 127 
2 n ILE 128 
2 n GLU 129 
2 n LEU 130 
2 n THR 131 
2 n GLY 132 
2 n VAL 133 
2 n HIS 134 
2 n GLN 135 
2 n PRO 136 
2 n GLY 137 
2 n SER 138 
2 n GLN 139 
2 n ILE 140 
2 n GLU 141 
2 n ILE 142 
2 n LYS 143 
2 n VAL 144 
2 n PRO 145 
2 n ASN 146 
2 n GLU 147 
2 n ALA 148 
2 n GLY 149 
2 n MET 150 
2 n LEU 151 
2 n SER 152 
2 n LYS 153 
2 n ALA 154 
2 n ALA 155 
2 n ALA 156 
2 n ILE 157 
2 n ILE 158 
2 n SER 159 
2 n GLU 160 
2 n ARG 161 
2 n HIS 162 
2 n VAL 163 
2 n ASN 164 
2 n ILE 165 
2 n ALA 166 
2 n SER 167 
2 n VAL 168 
2 n LEU 169 
2 n VAL 170 
2 n TYR 171 
2 n PRO 172 
2 n ALA 173 
2 n PRO 174 
2 n ASP 175 
2 n PRO 176 
2 n ASN 177 
2 n GLU 178 
2 n LYS 179 
2 n ILE 180 
2 n LEU 181 
2 n VAL 182 
2 n PHE 183 
2 n ARG 184 
2 n VAL 185 
2 n GLN 186 
2 n THR 187 
2 n MET 188 
2 n ASN 189 
2 n PRO 190 
2 n LEU 191 
2 n PRO 192 
2 n LEU 193 
2 n ILE 194 
2 n ARG 195 
2 n ASP 196 
2 n LEU 197 
2 n GLN 198 
2 n ASN 199 
2 n ALA 200 
2 n GLY 201 
2 n TYR 202 
2 n HIS 203 
2 n VAL 204 
2 n LEU 205 
2 n TRP 206 
2 n PRO 207 
2 n ASN 208 
2 n LEU 209 
2 n PRO 210 
2 n GLY 211 
2 n VAL 212 
2 n THR 213 
2 n SER 214 
3 n MET 1   
3 n SER 2   
3 n ARG 3   
3 n ASN 4   
3 n CYS 5   
3 n ALA 6   
3 n PHE 7   
3 n VAL 8   
3 n TYR 9   
3 n SER 10  
3 n GLU 11  
3 n GLN 12  
3 n PHE 13  
3 n LEU 14  
3 n GLN 15  
3 n TYR 16  
3 n LYS 17  
3 n PHE 18  
3 n HIS 19  
3 n ASP 20  
3 n ASP 21  
3 n HIS 22  
3 n PRO 23  
3 n PHE 24  
3 n ASN 25  
3 n GLN 26  
3 n LEU 27  
3 n ARG 28  
3 n VAL 29  
3 n LYS 30  
3 n MET 31  
3 n THR 32  
3 n TYR 33  
3 n ASP 34  
3 n LEU 35  
3 n LEU 36  
3 n CYS 37  
3 n THR 38  
3 n LEU 39  
3 n GLY 40  
3 n ALA 41  
3 n LEU 42  
3 n GLU 43  
3 n ASP 44  
3 n ARG 45  
3 n GLN 46  
3 n ILE 47  
3 n VAL 48  
3 n ALA 49  
3 n PRO 50  
3 n ARG 51  
3 n MET 52  
3 n ALA 53  
3 n THR 54  
3 n ASP 55  
3 n ASP 56  
3 n GLU 57  
3 n LEU 58  
3 n ALA 59  
3 n LEU 60  
3 n ILE 61  
3 n HIS 62  
3 n ASP 63  
3 n ARG 64  
3 n SER 65  
3 n TYR 66  
3 n ILE 67  
3 n GLU 68  
3 n ALA 69  
3 n VAL 70  
3 n LYS 71  
3 n ALA 72  
3 n ALA 73  
3 n GLY 74  
3 n ARG 75  
3 n GLY 76  
3 n GLU 77  
3 n LEU 78  
3 n SER 79  
3 n GLU 80  
3 n ALA 81  
3 n ALA 82  
3 n ALA 83  
3 n GLN 84  
3 n ASN 85  
3 n TYR 86  
3 n GLY 87  
3 n LEU 88  
3 n GLY 89  
3 n THR 90  
3 n GLU 91  
3 n ASP 92  
3 n THR 93  
3 n PRO 94  
3 n ILE 95  
3 n PHE 96  
3 n PRO 97  
3 n ASN 98  
3 n MET 99  
3 n HIS 100 
3 n GLU 101 
3 n ALA 102 
3 n SER 103 
3 n ALA 104 
3 n LEU 105 
3 n LEU 106 
3 n VAL 107 
3 n GLY 108 
3 n SER 109 
3 n THR 110 
3 n LEU 111 
3 n THR 112 
3 n ALA 113 
3 n VAL 114 
3 n ASP 115 
3 n ALA 116 
3 n VAL 117 
3 n LEU 118 
3 n SER 119 
3 n GLY 120 
3 n ALA 121 
3 n ALA 122 
3 n GLU 123 
3 n HIS 124 
3 n ALA 125 
3 n LEU 126 
3 n ASN 127 
3 n LEU 128 
3 n GLY 129 
3 n GLY 130 
3 n GLY 131 
3 n LEU 132 
3 n HIS 133 
3 n HIS 134 
3 n GLY 135 
3 n PHE 136 
3 n ARG 137 
3 n GLY 138 
3 n LYS 139 
3 n ALA 140 
3 n SER 141 
3 n GLY 142 
3 n PHE 143 
3 n CYS 144 
3 n VAL 145 
3 n TYR 146 
3 n ASN 147 
3 n ASP 148 
3 n SER 149 
3 n ALA 150 
3 n VAL 151 
3 n ALA 152 
3 n ILE 153 
3 n GLN 154 
3 n TYR 155 
3 n ILE 156 
3 n ARG 157 
3 n GLU 158 
3 n LYS 159 
3 n TYR 160 
3 n GLY 161 
3 n LEU 162 
3 n ARG 163 
3 n VAL 164 
3 n LEU 165 
3 n TYR 166 
3 n VAL 167 
3 n ASP 168 
3 n THR 169 
3 n ASP 170 
3 n ALA 171 
3 n HIS 172 
3 n HIS 173 
3 n GLY 174 
3 n ASP 175 
3 n GLY 176 
3 n VAL 177 
3 n GLN 178 
3 n TRP 179 
3 n ALA 180 
3 n PHE 181 
3 n TYR 182 
3 n ASP 183 
3 n ASP 184 
3 n PRO 185 
3 n ASN 186 
3 n VAL 187 
3 n CYS 188 
3 n THR 189 
3 n PHE 190 
3 n SER 191 
3 n ILE 192 
3 n HIS 193 
3 n GLU 194 
3 n THR 195 
3 n GLY 196 
3 n ARG 197 
3 n TYR 198 
3 n LEU 199 
3 n PHE 200 
3 n PRO 201 
3 n GLY 202 
3 n THR 203 
3 n GLY 204 
3 n ASN 205 
3 n VAL 206 
3 n ASN 207 
3 n GLU 208 
3 n ARG 209 
3 n GLY 210 
3 n LEU 211 
3 n GLY 212 
3 n ALA 213 
3 n GLY 214 
3 n TYR 215 
3 n GLY 216 
3 n TYR 217 
3 n SER 218 
3 n PHE 219 
3 n ASN 220 
3 n ILE 221 
3 n PRO 222 
3 n VAL 223 
3 n ASP 224 
3 n ALA 225 
3 n PHE 226 
3 n THR 227 
3 n GLU 228 
3 n ASP 229 
3 n GLU 230 
3 n SER 231 
3 n TRP 232 
3 n ILE 233 
3 n ALA 234 
3 n ALA 235 
3 n TYR 236 
3 n THR 237 
3 n THR 238 
3 n ALA 239 
3 n LEU 240 
3 n ARG 241 
3 n GLU 242 
3 n ILE 243 
3 n ALA 244 
3 n ASP 245 
3 n PHE 246 
3 n PHE 247 
3 n ARG 248 
3 n PRO 249 
3 n ASP 250 
3 n VAL 251 
3 n ILE 252 
3 n VAL 253 
3 n THR 254 
3 n GLN 255 
3 n ASN 256 
3 n GLY 257 
3 n VAL 258 
3 n ASP 259 
3 n ALA 260 
3 n HIS 261 
3 n TYR 262 
3 n TYR 263 
3 n ASP 264 
3 n PRO 265 
3 n LEU 266 
3 n THR 267 
3 n HIS 268 
3 n LEU 269 
3 n SER 270 
3 n VAL 271 
3 n THR 272 
3 n MET 273 
3 n LYS 274 
3 n THR 275 
3 n TYR 276 
3 n ARG 277 
3 n ALA 278 
3 n ILE 279 
3 n PRO 280 
3 n LYS 281 
3 n LEU 282 
3 n ALA 283 
3 n HIS 284 
3 n GLU 285 
3 n ILE 286 
3 n ALA 287 
3 n HIS 288 
3 n GLU 289 
3 n TYR 290 
3 n CYS 291 
3 n ASP 292 
3 n GLY 293 
3 n ARG 294 
3 n TRP 295 
3 n ILE 296 
3 n ALA 297 
3 n VAL 298 
3 n GLY 299 
3 n GLY 300 
3 n GLY 301 
3 n GLY 302 
3 n TYR 303 
3 n ASP 304 
3 n ILE 305 
3 n TRP 306 
3 n ARG 307 
3 n VAL 308 
3 n VAL 309 
3 n PRO 310 
3 n ARG 311 
3 n ALA 312 
3 n TRP 313 
3 n ALA 314 
3 n LEU 315 
3 n LEU 316 
3 n TRP 317 
3 n LEU 318 
3 n GLU 319 
3 n MET 320 
3 n THR 321 
3 n GLY 322 
3 n GLN 323 
3 n ALA 324 
3 n ASP 325 
3 n VAL 326 
3 n SER 327 
3 n GLY 328 
3 n PRO 329 
3 n LEU 330 
3 n PRO 331 
3 n ASP 332 
3 n GLU 333 
3 n TRP 334 
3 n ARG 335 
3 n GLU 336 
3 n ARG 337 
3 n TRP 338 
3 n GLN 339 
3 n PRO 340 
3 n LEU 341 
3 n SER 342 
3 n PRO 343 
3 n VAL 344 
3 n ALA 345 
3 n LEU 346 
3 n PRO 347 
3 n LEU 348 
3 n GLU 349 
3 n TRP 350 
3 n ASP 351 
3 n ASP 352 
3 n PRO 353 
3 n ASP 354 
3 n ASP 355 
3 n LEU 356 
3 n TYR 357 
3 n PRO 358 
3 n PRO 359 
3 n ILE 360 
3 n PRO 361 
3 n ARG 362 
3 n LYS 363 
3 n ALA 364 
3 n GLU 365 
3 n ILE 366 
3 n SER 367 
3 n GLU 368 
3 n LYS 369 
3 n ASN 370 
3 n ALA 371 
3 n GLN 372 
3 n THR 373 
3 n VAL 374 
3 n GLU 375 
3 n LYS 376 
3 n ALA 377 
3 n LEU 378 
3 n TYR 379 
3 n PHE 380 
3 n ILE 381 
3 n ARG 382 
3 n SER 383 
3 n GLN 384 
3 n ARG 385 
3 n PRO 386 
3 n ALA 387 
3 n ARG 388 
4 n MET 1   
4 n SER 2   
4 n ARG 3   
4 n ASN 4   
4 n CYS 5   
4 n ALA 6   
4 n PHE 7   
4 n VAL 8   
4 n TYR 9   
4 n SER 10  
4 n GLU 11  
4 n GLN 12  
4 n PHE 13  
4 n LEU 14  
4 n GLN 15  
4 n TYR 16  
4 n LYS 17  
4 n PHE 18  
4 n HIS 19  
4 n ASP 20  
4 n ASP 21  
4 n HIS 22  
4 n PRO 23  
4 n PHE 24  
4 n ASN 25  
4 n GLN 26  
4 n LEU 27  
4 n ARG 28  
4 n VAL 29  
4 n LYS 30  
4 n MET 31  
4 n THR 32  
4 n TYR 33  
4 n ASP 34  
4 n LEU 35  
4 n LEU 36  
4 n CYS 37  
4 n THR 38  
4 n LEU 39  
4 n GLY 40  
4 n ALA 41  
4 n LEU 42  
4 n GLU 43  
4 n ASP 44  
4 n ARG 45  
4 n GLN 46  
4 n ILE 47  
4 n VAL 48  
4 n ALA 49  
4 n PRO 50  
4 n ARG 51  
4 n MET 52  
4 n ALA 53  
4 n THR 54  
4 n ASP 55  
4 n ASP 56  
4 n GLU 57  
4 n LEU 58  
4 n ALA 59  
4 n LEU 60  
4 n ILE 61  
4 n HIS 62  
4 n ASP 63  
4 n ARG 64  
4 n SER 65  
4 n TYR 66  
4 n ILE 67  
4 n GLU 68  
4 n ALA 69  
4 n VAL 70  
4 n LYS 71  
4 n ALA 72  
4 n ALA 73  
4 n GLY 74  
4 n ARG 75  
4 n GLY 76  
4 n GLU 77  
4 n LEU 78  
4 n SER 79  
4 n GLU 80  
4 n ALA 81  
4 n ALA 82  
4 n ALA 83  
4 n GLN 84  
4 n ASN 85  
4 n TYR 86  
4 n GLY 87  
4 n LEU 88  
4 n GLY 89  
4 n THR 90  
4 n GLU 91  
4 n ASP 92  
4 n THR 93  
4 n PRO 94  
4 n ILE 95  
4 n PHE 96  
4 n PRO 97  
4 n ASN 98  
4 n MET 99  
4 n HIS 100 
4 n GLU 101 
4 n ALA 102 
4 n SER 103 
4 n ALA 104 
4 n LEU 105 
4 n LEU 106 
4 n VAL 107 
4 n GLY 108 
4 n SER 109 
4 n THR 110 
4 n LEU 111 
4 n THR 112 
4 n ALA 113 
4 n VAL 114 
4 n ASP 115 
4 n ALA 116 
4 n VAL 117 
4 n LEU 118 
4 n SER 119 
4 n GLY 120 
4 n ALA 121 
4 n ALA 122 
4 n GLU 123 
4 n HIS 124 
4 n ALA 125 
4 n LEU 126 
4 n ASN 127 
4 n LEU 128 
4 n GLY 129 
4 n GLY 130 
4 n GLY 131 
4 n LEU 132 
4 n HIS 133 
4 n HIS 134 
4 n GLY 135 
4 n PHE 136 
4 n ARG 137 
4 n GLY 138 
4 n LYS 139 
4 n ALA 140 
4 n SER 141 
4 n GLY 142 
4 n PHE 143 
4 n CYS 144 
4 n VAL 145 
4 n TYR 146 
4 n ASN 147 
4 n ASP 148 
4 n SER 149 
4 n ALA 150 
4 n VAL 151 
4 n ALA 152 
4 n ILE 153 
4 n GLN 154 
4 n TYR 155 
4 n ILE 156 
4 n ARG 157 
4 n GLU 158 
4 n LYS 159 
4 n TYR 160 
4 n GLY 161 
4 n LEU 162 
4 n ARG 163 
4 n VAL 164 
4 n LEU 165 
4 n TYR 166 
4 n VAL 167 
4 n ASP 168 
4 n THR 169 
4 n ASP 170 
4 n ALA 171 
4 n HIS 172 
4 n HIS 173 
4 n GLY 174 
4 n ASP 175 
4 n GLY 176 
4 n VAL 177 
4 n GLN 178 
4 n TRP 179 
4 n ALA 180 
4 n PHE 181 
4 n TYR 182 
4 n ASP 183 
4 n ASP 184 
4 n PRO 185 
4 n ASN 186 
4 n VAL 187 
4 n CYS 188 
4 n THR 189 
4 n PHE 190 
4 n SER 191 
4 n ILE 192 
4 n HIS 193 
4 n GLU 194 
4 n THR 195 
4 n GLY 196 
4 n ARG 197 
4 n TYR 198 
4 n LEU 199 
4 n PHE 200 
4 n PRO 201 
4 n GLY 202 
4 n THR 203 
4 n GLY 204 
4 n ASN 205 
4 n VAL 206 
4 n ASN 207 
4 n GLU 208 
4 n ARG 209 
4 n GLY 210 
4 n LEU 211 
4 n GLY 212 
4 n ALA 213 
4 n GLY 214 
4 n TYR 215 
4 n GLY 216 
4 n TYR 217 
4 n SER 218 
4 n PHE 219 
4 n ASN 220 
4 n ILE 221 
4 n PRO 222 
4 n VAL 223 
4 n ASP 224 
4 n ALA 225 
4 n PHE 226 
4 n THR 227 
4 n GLU 228 
4 n ASP 229 
4 n GLU 230 
4 n SER 231 
4 n TRP 232 
4 n ILE 233 
4 n ALA 234 
4 n ALA 235 
4 n TYR 236 
4 n THR 237 
4 n THR 238 
4 n ALA 239 
4 n LEU 240 
4 n ARG 241 
4 n GLU 242 
4 n ILE 243 
4 n ALA 244 
4 n ASP 245 
4 n PHE 246 
4 n PHE 247 
4 n ARG 248 
4 n PRO 249 
4 n ASP 250 
4 n VAL 251 
4 n ILE 252 
4 n VAL 253 
4 n THR 254 
4 n GLN 255 
4 n ASN 256 
4 n GLY 257 
4 n VAL 258 
4 n ASP 259 
4 n ALA 260 
4 n HIS 261 
4 n TYR 262 
4 n TYR 263 
4 n ASP 264 
4 n PRO 265 
4 n LEU 266 
4 n THR 267 
4 n HIS 268 
4 n LEU 269 
4 n SER 270 
4 n VAL 271 
4 n THR 272 
4 n MET 273 
4 n LYS 274 
4 n THR 275 
4 n TYR 276 
4 n ARG 277 
4 n ALA 278 
4 n ILE 279 
4 n PRO 280 
4 n LYS 281 
4 n LEU 282 
4 n ALA 283 
4 n HIS 284 
4 n GLU 285 
4 n ILE 286 
4 n ALA 287 
4 n HIS 288 
4 n GLU 289 
4 n TYR 290 
4 n CYS 291 
4 n ASP 292 
4 n GLY 293 
4 n ARG 294 
4 n TRP 295 
4 n ILE 296 
4 n ALA 297 
4 n VAL 298 
4 n GLY 299 
4 n GLY 300 
4 n GLY 301 
4 n GLY 302 
4 n TYR 303 
4 n ASP 304 
4 n ILE 305 
4 n TRP 306 
4 n ARG 307 
4 n VAL 308 
4 n VAL 309 
4 n PRO 310 
4 n ARG 311 
4 n ALA 312 
4 n TRP 313 
4 n ALA 314 
4 n LEU 315 
4 n LEU 316 
4 n TRP 317 
4 n LEU 318 
4 n GLU 319 
4 n MET 320 
4 n THR 321 
4 n GLY 322 
4 n GLN 323 
4 n ALA 324 
4 n ASP 325 
4 n VAL 326 
4 n SER 327 
4 n GLY 328 
4 n PRO 329 
4 n LEU 330 
4 n PRO 331 
4 n ASP 332 
4 n GLU 333 
4 n TRP 334 
4 n ARG 335 
4 n GLU 336 
4 n ARG 337 
4 n TRP 338 
4 n GLN 339 
4 n PRO 340 
4 n LEU 341 
4 n SER 342 
4 n PRO 343 
4 n VAL 344 
4 n ALA 345 
4 n LEU 346 
4 n PRO 347 
4 n LEU 348 
4 n GLU 349 
4 n TRP 350 
4 n ASP 351 
4 n ASP 352 
4 n PRO 353 
4 n ASP 354 
4 n ASP 355 
4 n LEU 356 
4 n TYR 357 
4 n PRO 358 
4 n PRO 359 
4 n ILE 360 
4 n PRO 361 
4 n ARG 362 
4 n LYS 363 
4 n ALA 364 
4 n GLU 365 
4 n ILE 366 
4 n SER 367 
4 n GLU 368 
4 n LYS 369 
4 n ASN 370 
4 n ALA 371 
4 n GLN 372 
4 n THR 373 
4 n VAL 374 
4 n GLU 375 
4 n LYS 376 
4 n ALA 377 
4 n LEU 378 
4 n TYR 379 
4 n PHE 380 
4 n ILE 381 
4 n ARG 382 
4 n SER 383 
4 n GLN 384 
4 n ARG 385 
4 n PRO 386 
4 n ALA 387 
4 n ARG 388 
#
_ma_data.content_type "model coordinates"
_ma_data.id           1
_ma_data.name         Model
#
_ma_model_list.data_id          1
_ma_model_list.model_group_id   1
_ma_model_list.model_group_name "AlphaFold-beta-20231127 (3.0.0 @ 2025-09-11 21:46:17)"
_ma_model_list.model_id         1
_ma_model_list.model_name       "Top ranked model"
_ma_model_list.model_type       "Ab initio model"
_ma_model_list.ordinal_id       1
#
loop_
_ma_protocol_step.method_type
_ma_protocol_step.ordinal_id
_ma_protocol_step.protocol_id
_ma_protocol_step.step_id
"coevolution MSA" 1 1 1 
"template search" 2 1 2 
modeling          3 1 3 
#
loop_
_ma_qa_metric.id
_ma_qa_metric.mode
_ma_qa_metric.name
_ma_qa_metric.software_group_id
_ma_qa_metric.type
1 global pLDDT 1 pLDDT 
2 local  pLDDT 1 pLDDT 
#
_ma_qa_metric_global.metric_id    1
_ma_qa_metric_global.metric_value 89.58
_ma_qa_metric_global.model_id     1
_ma_qa_metric_global.ordinal_id   1
#
_ma_software_group.group_id    1
_ma_software_group.ordinal_id  1
_ma_software_group.software_id 1
#
loop_
_ma_target_entity.data_id
_ma_target_entity.entity_id
_ma_target_entity.origin
1 1 . 
1 2 . 
1 3 . 
1 4 . 
1 5 . 
1 6 . 
1 7 . 
1 8 . 
#
loop_
_ma_target_entity_instance.asym_id
_ma_target_entity_instance.details
_ma_target_entity_instance.entity_id
A . 1 
B . 2 
C . 3 
D . 4 
E . 5 
F . 6 
G . 7 
H . 8 
#
loop_
_pdbx_data_usage.details
_pdbx_data_usage.id
_pdbx_data_usage.type
_pdbx_data_usage.url
;Non-commercial use only, by using this file you agree to the terms of use found
at https://github.com/google-deepmind/alphafold3/blob/main/OUTPUT_TERMS_OF_USE.md.
To request access to the AlphaFold 3 model parameters, follow the process set
out at https://github.com/google-deepmind/alphafold3. You may only use these if
received directly from Google. Use is subject to terms of use available at
https://github.com/google-deepmind/alphafold3/blob/main/WEIGHTS_TERMS_OF_USE.md.

;
1 license    https://github.com/google-deepmind/alphafold3/blob/main/OUTPUT_TERMS_OF_USE.md 
;AlphaFold 3 and its output are not intended for, have not been validated for,
and are not approved for clinical use. They are provided "as-is" without any
warranty of any kind, whether expressed or implied. No warranty is given that
use shall not infringe the rights of any third party.

;
2 disclaimer ?                                                                              
#
loop_
_pdbx_nonpoly_scheme.asym_id
_pdbx_nonpoly_scheme.auth_seq_num
_pdbx_nonpoly_scheme.entity_id
_pdbx_nonpoly_scheme.mon_id
_pdbx_nonpoly_scheme.pdb_ins_code
_pdbx_nonpoly_scheme.pdb_seq_num
_pdbx_nonpoly_scheme.pdb_strand_id
E 1 5 LIG_E . 1 E 
F 1 6 LIG_F . 1 F 
G 1 7 LIG_G . 1 G 
H 1 8 LIG_H . 1 H 
#
loop_
_pdbx_poly_seq_scheme.asym_id
_pdbx_poly_seq_scheme.auth_seq_num
_pdbx_poly_seq_scheme.entity_id
_pdbx_poly_seq_scheme.hetero
_pdbx_poly_seq_scheme.mon_id
_pdbx_poly_seq_scheme.pdb_ins_code
_pdbx_poly_seq_scheme.pdb_seq_num
_pdbx_poly_seq_scheme.pdb_strand_id
_pdbx_poly_seq_scheme.seq_id
A 1   1 n MET . 1   A 1   
A 2   1 n LEU . 2   A 2   
A 3   1 n VAL . 3   A 3   
A 4   1 n GLU . 4   A 4   
A 5   1 n GLN . 5   A 5   
A 6   1 n ALA . 6   A 6   
A 7   1 n MET . 7   A 7   
A 8   1 n LYS . 8   A 8   
A 9   1 n ALA . 9   A 9   
A 10  1 n PRO . 10  A 10  
A 11  1 n VAL . 11  A 11  
A 12  1 n ILE . 12  A 12  
A 13  1 n THR . 13  A 13  
A 14  1 n LEU . 14  A 14  
A 15  1 n ARG . 15  A 15  
A 16  1 n ALA . 16  A 16  
A 17  1 n THR . 17  A 17  
A 18  1 n ASN . 18  A 18  
A 19  1 n THR . 19  A 19  
A 20  1 n ILE . 20  A 20  
A 21  1 n ALA . 21  A 21  
A 22  1 n GLU . 22  A 22  
A 23  1 n ALA . 23  A 23  
A 24  1 n LEU . 24  A 24  
A 25  1 n GLN . 25  A 25  
A 26  1 n LEU . 26  A 26  
A 27  1 n LEU . 27  A 27  
A 28  1 n ARG . 28  A 28  
A 29  1 n HIS . 29  A 29  
A 30  1 n HIS . 30  A 30  
A 31  1 n ARG . 31  A 31  
A 32  1 n ILE . 32  A 32  
A 33  1 n ARG . 33  A 33  
A 34  1 n HIS . 34  A 34  
A 35  1 n LEU . 35  A 35  
A 36  1 n PRO . 36  A 36  
A 37  1 n VAL . 37  A 37  
A 38  1 n VAL . 38  A 38  
A 39  1 n ASP . 39  A 39  
A 40  1 n GLY . 40  A 40  
A 41  1 n GLU . 41  A 41  
A 42  1 n GLY . 42  A 42  
A 43  1 n ARG . 43  A 43  
A 44  1 n LEU . 44  A 44  
A 45  1 n LEU . 45  A 45  
A 46  1 n GLY . 46  A 46  
A 47  1 n LEU . 47  A 47  
A 48  1 n VAL . 48  A 48  
A 49  1 n THR . 49  A 49  
A 50  1 n SER . 50  A 50  
A 51  1 n GLN . 51  A 51  
A 52  1 n ASP . 52  A 52  
A 53  1 n LEU . 53  A 53  
A 54  1 n ARG . 54  A 54  
A 55  1 n ASP . 55  A 55  
A 56  1 n ALA . 56  A 56  
A 57  1 n SER . 57  A 57  
A 58  1 n PRO . 58  A 58  
A 59  1 n SER . 59  A 59  
A 60  1 n ILE . 60  A 60  
A 61  1 n PHE . 61  A 61  
A 62  1 n HIS . 62  A 62  
A 63  1 n LEU . 63  A 63  
A 64  1 n HIS . 64  A 64  
A 65  1 n GLU . 65  A 65  
A 66  1 n HIS . 66  A 66  
A 67  1 n LEU . 67  A 67  
A 68  1 n GLU . 68  A 68  
A 69  1 n ASP . 69  A 69  
A 70  1 n LEU . 70  A 70  
A 71  1 n GLN . 71  A 71  
A 72  1 n LYS . 72  A 72  
A 73  1 n PRO . 73  A 73  
A 74  1 n VAL . 74  A 74  
A 75  1 n SER . 75  A 75  
A 76  1 n THR . 76  A 76  
A 77  1 n ILE . 77  A 77  
A 78  1 n MET . 78  A 78  
A 79  1 n LYS . 79  A 79  
A 80  1 n THR . 80  A 80  
A 81  1 n ASP . 81  A 81  
A 82  1 n LEU . 82  A 82  
A 83  1 n ILE . 83  A 83  
A 84  1 n VAL . 84  A 84  
A 85  1 n GLY . 85  A 85  
A 86  1 n HIS . 86  A 86  
A 87  1 n PRO . 87  A 87  
A 88  1 n LEU . 88  A 88  
A 89  1 n ASP . 89  A 89  
A 90  1 n PHE . 90  A 90  
A 91  1 n VAL . 91  A 91  
A 92  1 n GLU . 92  A 92  
A 93  1 n GLU . 93  A 93  
A 94  1 n VAL . 94  A 94  
A 95  1 n ALA . 95  A 95  
A 96  1 n ALA . 96  A 96  
A 97  1 n LEU . 97  A 97  
A 98  1 n PHE . 98  A 98  
A 99  1 n TYR . 99  A 99  
A 100 1 n GLU . 100 A 100 
A 101 1 n HIS . 101 A 101 
A 102 1 n ARG . 102 A 102 
A 103 1 n ILE . 103 A 103 
A 104 1 n GLY . 104 A 104 
A 105 1 n CYS . 105 A 105 
A 106 1 n LEU . 106 A 106 
A 107 1 n PRO . 107 A 107 
A 108 1 n ILE . 108 A 108 
A 109 1 n VAL . 109 A 109 
A 110 1 n ASN . 110 A 110 
A 111 1 n HIS . 111 A 111 
A 112 1 n GLY . 112 A 112 
A 113 1 n LYS . 113 A 113 
A 114 1 n LEU . 114 A 114 
A 115 1 n VAL . 115 A 115 
A 116 1 n GLY . 116 A 116 
A 117 1 n ILE . 117 A 117 
A 118 1 n ILE . 118 A 118 
A 119 1 n THR . 119 A 119 
A 120 1 n GLN . 120 A 120 
A 121 1 n THR . 121 A 121 
A 122 1 n ASP . 122 A 122 
A 123 1 n LEU . 123 A 123 
A 124 1 n LEU . 124 A 124 
A 125 1 n ARG . 125 A 125 
A 126 1 n THR . 126 A 126 
A 127 1 n PHE . 127 A 127 
A 128 1 n ILE . 128 A 128 
A 129 1 n GLU . 129 A 129 
A 130 1 n LEU . 130 A 130 
A 131 1 n THR . 131 A 131 
A 132 1 n GLY . 132 A 132 
A 133 1 n VAL . 133 A 133 
A 134 1 n HIS . 134 A 134 
A 135 1 n GLN . 135 A 135 
A 136 1 n PRO . 136 A 136 
A 137 1 n GLY . 137 A 137 
A 138 1 n SER . 138 A 138 
A 139 1 n GLN . 139 A 139 
A 140 1 n ILE . 140 A 140 
A 141 1 n GLU . 141 A 141 
A 142 1 n ILE . 142 A 142 
A 143 1 n LYS . 143 A 143 
A 144 1 n VAL . 144 A 144 
A 145 1 n PRO . 145 A 145 
A 146 1 n ASN . 146 A 146 
A 147 1 n GLU . 147 A 147 
A 148 1 n ALA . 148 A 148 
A 149 1 n GLY . 149 A 149 
A 150 1 n MET . 150 A 150 
A 151 1 n LEU . 151 A 151 
A 152 1 n SER . 152 A 152 
A 153 1 n LYS . 153 A 153 
A 154 1 n ALA . 154 A 154 
A 155 1 n ALA . 155 A 155 
A 156 1 n ALA . 156 A 156 
A 157 1 n ILE . 157 A 157 
A 158 1 n ILE . 158 A 158 
A 159 1 n SER . 159 A 159 
A 160 1 n GLU . 160 A 160 
A 161 1 n ARG . 161 A 161 
A 162 1 n HIS . 162 A 162 
A 163 1 n VAL . 163 A 163 
A 164 1 n ASN . 164 A 164 
A 165 1 n ILE . 165 A 165 
A 166 1 n ALA . 166 A 166 
A 167 1 n SER . 167 A 167 
A 168 1 n VAL . 168 A 168 
A 169 1 n LEU . 169 A 169 
A 170 1 n VAL . 170 A 170 
A 171 1 n TYR . 171 A 171 
A 172 1 n PRO . 172 A 172 
A 173 1 n ALA . 173 A 173 
A 174 1 n PRO . 174 A 174 
A 175 1 n ASP . 175 A 175 
A 176 1 n PRO . 176 A 176 
A 177 1 n ASN . 177 A 177 
A 178 1 n GLU . 178 A 178 
A 179 1 n LYS . 179 A 179 
A 180 1 n ILE . 180 A 180 
A 181 1 n LEU . 181 A 181 
A 182 1 n VAL . 182 A 182 
A 183 1 n PHE . 183 A 183 
A 184 1 n ARG . 184 A 184 
A 185 1 n VAL . 185 A 185 
A 186 1 n GLN . 186 A 186 
A 187 1 n THR . 187 A 187 
A 188 1 n MET . 188 A 188 
A 189 1 n ASN . 189 A 189 
A 190 1 n PRO . 190 A 190 
A 191 1 n LEU . 191 A 191 
A 192 1 n PRO . 192 A 192 
A 193 1 n LEU . 193 A 193 
A 194 1 n ILE . 194 A 194 
A 195 1 n ARG . 195 A 195 
A 196 1 n ASP . 196 A 196 
A 197 1 n LEU . 197 A 197 
A 198 1 n GLN . 198 A 198 
A 199 1 n ASN . 199 A 199 
A 200 1 n ALA . 200 A 200 
A 201 1 n GLY . 201 A 201 
A 202 1 n TYR . 202 A 202 
A 203 1 n HIS . 203 A 203 
A 204 1 n VAL . 204 A 204 
A 205 1 n LEU . 205 A 205 
A 206 1 n TRP . 206 A 206 
A 207 1 n PRO . 207 A 207 
A 208 1 n ASN . 208 A 208 
A 209 1 n LEU . 209 A 209 
A 210 1 n PRO . 210 A 210 
A 211 1 n GLY . 211 A 211 
A 212 1 n VAL . 212 A 212 
A 213 1 n THR . 213 A 213 
A 214 1 n SER . 214 A 214 
B 1   2 n MET . 1   B 1   
B 2   2 n LEU . 2   B 2   
B 3   2 n VAL . 3   B 3   
B 4   2 n GLU . 4   B 4   
B 5   2 n GLN . 5   B 5   
B 6   2 n ALA . 6   B 6   
B 7   2 n MET . 7   B 7   
B 8   2 n LYS . 8   B 8   
B 9   2 n ALA . 9   B 9   
B 10  2 n PRO . 10  B 10  
B 11  2 n VAL . 11  B 11  
B 12  2 n ILE . 12  B 12  
B 13  2 n THR . 13  B 13  
B 14  2 n LEU . 14  B 14  
B 15  2 n ARG . 15  B 15  
B 16  2 n ALA . 16  B 16  
B 17  2 n THR . 17  B 17  
B 18  2 n ASN . 18  B 18  
B 19  2 n THR . 19  B 19  
B 20  2 n ILE . 20  B 20  
B 21  2 n ALA . 21  B 21  
B 22  2 n GLU . 22  B 22  
B 23  2 n ALA . 23  B 23  
B 24  2 n LEU . 24  B 24  
B 25  2 n GLN . 25  B 25  
B 26  2 n LEU . 26  B 26  
B 27  2 n LEU . 27  B 27  
B 28  2 n ARG . 28  B 28  
B 29  2 n HIS . 29  B 29  
B 30  2 n HIS . 30  B 30  
B 31  2 n ARG . 31  B 31  
B 32  2 n ILE . 32  B 32  
B 33  2 n ARG . 33  B 33  
B 34  2 n HIS . 34  B 34  
B 35  2 n LEU . 35  B 35  
B 36  2 n PRO . 36  B 36  
B 37  2 n VAL . 37  B 37  
B 38  2 n VAL . 38  B 38  
B 39  2 n ASP . 39  B 39  
B 40  2 n GLY . 40  B 40  
B 41  2 n GLU . 41  B 41  
B 42  2 n GLY . 42  B 42  
B 43  2 n ARG . 43  B 43  
B 44  2 n LEU . 44  B 44  
B 45  2 n LEU . 45  B 45  
B 46  2 n GLY . 46  B 46  
B 47  2 n LEU . 47  B 47  
B 48  2 n VAL . 48  B 48  
B 49  2 n THR . 49  B 49  
B 50  2 n SER . 50  B 50  
B 51  2 n GLN . 51  B 51  
B 52  2 n ASP . 52  B 52  
B 53  2 n LEU . 53  B 53  
B 54  2 n ARG . 54  B 54  
B 55  2 n ASP . 55  B 55  
B 56  2 n ALA . 56  B 56  
B 57  2 n SER . 57  B 57  
B 58  2 n PRO . 58  B 58  
B 59  2 n SER . 59  B 59  
B 60  2 n ILE . 60  B 60  
B 61  2 n PHE . 61  B 61  
B 62  2 n HIS . 62  B 62  
B 63  2 n LEU . 63  B 63  
B 64  2 n HIS . 64  B 64  
B 65  2 n GLU . 65  B 65  
B 66  2 n HIS . 66  B 66  
B 67  2 n LEU . 67  B 67  
B 68  2 n GLU . 68  B 68  
B 69  2 n ASP . 69  B 69  
B 70  2 n LEU . 70  B 70  
B 71  2 n GLN . 71  B 71  
B 72  2 n LYS . 72  B 72  
B 73  2 n PRO . 73  B 73  
B 74  2 n VAL . 74  B 74  
B 75  2 n SER . 75  B 75  
B 76  2 n THR . 76  B 76  
B 77  2 n ILE . 77  B 77  
B 78  2 n MET . 78  B 78  
B 79  2 n LYS . 79  B 79  
B 80  2 n THR . 80  B 80  
B 81  2 n ASP . 81  B 81  
B 82  2 n LEU . 82  B 82  
B 83  2 n ILE . 83  B 83  
B 84  2 n VAL . 84  B 84  
B 85  2 n GLY . 85  B 85  
B 86  2 n HIS . 86  B 86  
B 87  2 n PRO . 87  B 87  
B 88  2 n LEU . 88  B 88  
B 89  2 n ASP . 89  B 89  
B 90  2 n PHE . 90  B 90  
B 91  2 n VAL . 91  B 91  
B 92  2 n GLU . 92  B 92  
B 93  2 n GLU . 93  B 93  
B 94  2 n VAL . 94  B 94  
B 95  2 n ALA . 95  B 95  
B 96  2 n ALA . 96  B 96  
B 97  2 n LEU . 97  B 97  
B 98  2 n PHE . 98  B 98  
B 99  2 n TYR . 99  B 99  
B 100 2 n GLU . 100 B 100 
B 101 2 n HIS . 101 B 101 
B 102 2 n ARG . 102 B 102 
B 103 2 n ILE . 103 B 103 
B 104 2 n GLY . 104 B 104 
B 105 2 n CYS . 105 B 105 
B 106 2 n LEU . 106 B 106 
B 107 2 n PRO . 107 B 107 
B 108 2 n ILE . 108 B 108 
B 109 2 n VAL . 109 B 109 
B 110 2 n ASN . 110 B 110 
B 111 2 n HIS . 111 B 111 
B 112 2 n GLY . 112 B 112 
B 113 2 n LYS . 113 B 113 
B 114 2 n LEU . 114 B 114 
B 115 2 n VAL . 115 B 115 
B 116 2 n GLY . 116 B 116 
B 117 2 n ILE . 117 B 117 
B 118 2 n ILE . 118 B 118 
B 119 2 n THR . 119 B 119 
B 120 2 n GLN . 120 B 120 
B 121 2 n THR . 121 B 121 
B 122 2 n ASP . 122 B 122 
B 123 2 n LEU . 123 B 123 
B 124 2 n LEU . 124 B 124 
B 125 2 n ARG . 125 B 125 
B 126 2 n THR . 126 B 126 
B 127 2 n PHE . 127 B 127 
B 128 2 n ILE . 128 B 128 
B 129 2 n GLU . 129 B 129 
B 130 2 n LEU . 130 B 130 
B 131 2 n THR . 131 B 131 
B 132 2 n GLY . 132 B 132 
B 133 2 n VAL . 133 B 133 
B 134 2 n HIS . 134 B 134 
B 135 2 n GLN . 135 B 135 
B 136 2 n PRO . 136 B 136 
B 137 2 n GLY . 137 B 137 
B 138 2 n SER . 138 B 138 
B 139 2 n GLN . 139 B 139 
B 140 2 n ILE . 140 B 140 
B 141 2 n GLU . 141 B 141 
B 142 2 n ILE . 142 B 142 
B 143 2 n LYS . 143 B 143 
B 144 2 n VAL . 144 B 144 
B 145 2 n PRO . 145 B 145 
B 146 2 n ASN . 146 B 146 
B 147 2 n GLU . 147 B 147 
B 148 2 n ALA . 148 B 148 
B 149 2 n GLY . 149 B 149 
B 150 2 n MET . 150 B 150 
B 151 2 n LEU . 151 B 151 
B 152 2 n SER . 152 B 152 
B 153 2 n LYS . 153 B 153 
B 154 2 n ALA . 154 B 154 
B 155 2 n ALA . 155 B 155 
B 156 2 n ALA . 156 B 156 
B 157 2 n ILE . 157 B 157 
B 158 2 n ILE . 158 B 158 
B 159 2 n SER . 159 B 159 
B 160 2 n GLU . 160 B 160 
B 161 2 n ARG . 161 B 161 
B 162 2 n HIS . 162 B 162 
B 163 2 n VAL . 163 B 163 
B 164 2 n ASN . 164 B 164 
B 165 2 n ILE . 165 B 165 
B 166 2 n ALA . 166 B 166 
B 167 2 n SER . 167 B 167 
B 168 2 n VAL . 168 B 168 
B 169 2 n LEU . 169 B 169 
B 170 2 n VAL . 170 B 170 
B 171 2 n TYR . 171 B 171 
B 172 2 n PRO . 172 B 172 
B 173 2 n ALA . 173 B 173 
B 174 2 n PRO . 174 B 174 
B 175 2 n ASP . 175 B 175 
B 176 2 n PRO . 176 B 176 
B 177 2 n ASN . 177 B 177 
B 178 2 n GLU . 178 B 178 
B 179 2 n LYS . 179 B 179 
B 180 2 n ILE . 180 B 180 
B 181 2 n LEU . 181 B 181 
B 182 2 n VAL . 182 B 182 
B 183 2 n PHE . 183 B 183 
B 184 2 n ARG . 184 B 184 
B 185 2 n VAL . 185 B 185 
B 186 2 n GLN . 186 B 186 
B 187 2 n THR . 187 B 187 
B 188 2 n MET . 188 B 188 
B 189 2 n ASN . 189 B 189 
B 190 2 n PRO . 190 B 190 
B 191 2 n LEU . 191 B 191 
B 192 2 n PRO . 192 B 192 
B 193 2 n LEU . 193 B 193 
B 194 2 n ILE . 194 B 194 
B 195 2 n ARG . 195 B 195 
B 196 2 n ASP . 196 B 196 
B 197 2 n LEU . 197 B 197 
B 198 2 n GLN . 198 B 198 
B 199 2 n ASN . 199 B 199 
B 200 2 n ALA . 200 B 200 
B 201 2 n GLY . 201 B 201 
B 202 2 n TYR . 202 B 202 
B 203 2 n HIS . 203 B 203 
B 204 2 n VAL . 204 B 204 
B 205 2 n LEU . 205 B 205 
B 206 2 n TRP . 206 B 206 
B 207 2 n PRO . 207 B 207 
B 208 2 n ASN . 208 B 208 
B 209 2 n LEU . 209 B 209 
B 210 2 n PRO . 210 B 210 
B 211 2 n GLY . 211 B 211 
B 212 2 n VAL . 212 B 212 
B 213 2 n THR . 213 B 213 
B 214 2 n SER . 214 B 214 
C 1   3 n MET . 1   C 1   
C 2   3 n SER . 2   C 2   
C 3   3 n ARG . 3   C 3   
C 4   3 n ASN . 4   C 4   
C 5   3 n CYS . 5   C 5   
C 6   3 n ALA . 6   C 6   
C 7   3 n PHE . 7   C 7   
C 8   3 n VAL . 8   C 8   
C 9   3 n TYR . 9   C 9   
C 10  3 n SER . 10  C 10  
C 11  3 n GLU . 11  C 11  
C 12  3 n GLN . 12  C 12  
C 13  3 n PHE . 13  C 13  
C 14  3 n LEU . 14  C 14  
C 15  3 n GLN . 15  C 15  
C 16  3 n TYR . 16  C 16  
C 17  3 n LYS . 17  C 17  
C 18  3 n PHE . 18  C 18  
C 19  3 n HIS . 19  C 19  
C 20  3 n ASP . 20  C 20  
C 21  3 n ASP . 21  C 21  
C 22  3 n HIS . 22  C 22  
C 23  3 n PRO . 23  C 23  
C 24  3 n PHE . 24  C 24  
C 25  3 n ASN . 25  C 25  
C 26  3 n GLN . 26  C 26  
C 27  3 n LEU . 27  C 27  
C 28  3 n ARG . 28  C 28  
C 29  3 n VAL . 29  C 29  
C 30  3 n LYS . 30  C 30  
C 31  3 n MET . 31  C 31  
C 32  3 n THR . 32  C 32  
C 33  3 n TYR . 33  C 33  
C 34  3 n ASP . 34  C 34  
C 35  3 n LEU . 35  C 35  
C 36  3 n LEU . 36  C 36  
C 37  3 n CYS . 37  C 37  
C 38  3 n THR . 38  C 38  
C 39  3 n LEU . 39  C 39  
C 40  3 n GLY . 40  C 40  
C 41  3 n ALA . 41  C 41  
C 42  3 n LEU . 42  C 42  
C 43  3 n GLU . 43  C 43  
C 44  3 n ASP . 44  C 44  
C 45  3 n ARG . 45  C 45  
C 46  3 n GLN . 46  C 46  
C 47  3 n ILE . 47  C 47  
C 48  3 n VAL . 48  C 48  
C 49  3 n ALA . 49  C 49  
C 50  3 n PRO . 50  C 50  
C 51  3 n ARG . 51  C 51  
C 52  3 n MET . 52  C 52  
C 53  3 n ALA . 53  C 53  
C 54  3 n THR . 54  C 54  
C 55  3 n ASP . 55  C 55  
C 56  3 n ASP . 56  C 56  
C 57  3 n GLU . 57  C 57  
C 58  3 n LEU . 58  C 58  
C 59  3 n ALA . 59  C 59  
C 60  3 n LEU . 60  C 60  
C 61  3 n ILE . 61  C 61  
C 62  3 n HIS . 62  C 62  
C 63  3 n ASP . 63  C 63  
C 64  3 n ARG . 64  C 64  
C 65  3 n SER . 65  C 65  
C 66  3 n TYR . 66  C 66  
C 67  3 n ILE . 67  C 67  
C 68  3 n GLU . 68  C 68  
C 69  3 n ALA . 69  C 69  
C 70  3 n VAL . 70  C 70  
C 71  3 n LYS . 71  C 71  
C 72  3 n ALA . 72  C 72  
C 73  3 n ALA . 73  C 73  
C 74  3 n GLY . 74  C 74  
C 75  3 n ARG . 75  C 75  
C 76  3 n GLY . 76  C 76  
C 77  3 n GLU . 77  C 77  
C 78  3 n LEU . 78  C 78  
C 79  3 n SER . 79  C 79  
C 80  3 n GLU . 80  C 80  
C 81  3 n ALA . 81  C 81  
C 82  3 n ALA . 82  C 82  
C 83  3 n ALA . 83  C 83  
C 84  3 n GLN . 84  C 84  
C 85  3 n ASN . 85  C 85  
C 86  3 n TYR . 86  C 86  
C 87  3 n GLY . 87  C 87  
C 88  3 n LEU . 88  C 88  
C 89  3 n GLY . 89  C 89  
C 90  3 n THR . 90  C 90  
C 91  3 n GLU . 91  C 91  
C 92  3 n ASP . 92  C 92  
C 93  3 n THR . 93  C 93  
C 94  3 n PRO . 94  C 94  
C 95  3 n ILE . 95  C 95  
C 96  3 n PHE . 96  C 96  
C 97  3 n PRO . 97  C 97  
C 98  3 n ASN . 98  C 98  
C 99  3 n MET . 99  C 99  
C 100 3 n HIS . 100 C 100 
C 101 3 n GLU . 101 C 101 
C 102 3 n ALA . 102 C 102 
C 103 3 n SER . 103 C 103 
C 104 3 n ALA . 104 C 104 
C 105 3 n LEU . 105 C 105 
C 106 3 n LEU . 106 C 106 
C 107 3 n VAL . 107 C 107 
C 108 3 n GLY . 108 C 108 
C 109 3 n SER . 109 C 109 
C 110 3 n THR . 110 C 110 
C 111 3 n LEU . 111 C 111 
C 112 3 n THR . 112 C 112 
C 113 3 n ALA . 113 C 113 
C 114 3 n VAL . 114 C 114 
C 115 3 n ASP . 115 C 115 
C 116 3 n ALA . 116 C 116 
C 117 3 n VAL . 117 C 117 
C 118 3 n LEU . 118 C 118 
C 119 3 n SER . 119 C 119 
C 120 3 n GLY . 120 C 120 
C 121 3 n ALA . 121 C 121 
C 122 3 n ALA . 122 C 122 
C 123 3 n GLU . 123 C 123 
C 124 3 n HIS . 124 C 124 
C 125 3 n ALA . 125 C 125 
C 126 3 n LEU . 126 C 126 
C 127 3 n ASN . 127 C 127 
C 128 3 n LEU . 128 C 128 
C 129 3 n GLY . 129 C 129 
C 130 3 n GLY . 130 C 130 
C 131 3 n GLY . 131 C 131 
C 132 3 n LEU . 132 C 132 
C 133 3 n HIS . 133 C 133 
C 134 3 n HIS . 134 C 134 
C 135 3 n GLY . 135 C 135 
C 136 3 n PHE . 136 C 136 
C 137 3 n ARG . 137 C 137 
C 138 3 n GLY . 138 C 138 
C 139 3 n LYS . 139 C 139 
C 140 3 n ALA . 140 C 140 
C 141 3 n SER . 141 C 141 
C 142 3 n GLY . 142 C 142 
C 143 3 n PHE . 143 C 143 
C 144 3 n CYS . 144 C 144 
C 145 3 n VAL . 145 C 145 
C 146 3 n TYR . 146 C 146 
C 147 3 n ASN . 147 C 147 
C 148 3 n ASP . 148 C 148 
C 149 3 n SER . 149 C 149 
C 150 3 n ALA . 150 C 150 
C 151 3 n VAL . 151 C 151 
C 152 3 n ALA . 152 C 152 
C 153 3 n ILE . 153 C 153 
C 154 3 n GLN . 154 C 154 
C 155 3 n TYR . 155 C 155 
C 156 3 n ILE . 156 C 156 
C 157 3 n ARG . 157 C 157 
C 158 3 n GLU . 158 C 158 
C 159 3 n LYS . 159 C 159 
C 160 3 n TYR . 160 C 160 
C 161 3 n GLY . 161 C 161 
C 162 3 n LEU . 162 C 162 
C 163 3 n ARG . 163 C 163 
C 164 3 n VAL . 164 C 164 
C 165 3 n LEU . 165 C 165 
C 166 3 n TYR . 166 C 166 
C 167 3 n VAL . 167 C 167 
C 168 3 n ASP . 168 C 168 
C 169 3 n THR . 169 C 169 
C 170 3 n ASP . 170 C 170 
C 171 3 n ALA . 171 C 171 
C 172 3 n HIS . 172 C 172 
C 173 3 n HIS . 173 C 173 
C 174 3 n GLY . 174 C 174 
C 175 3 n ASP . 175 C 175 
C 176 3 n GLY . 176 C 176 
C 177 3 n VAL . 177 C 177 
C 178 3 n GLN . 178 C 178 
C 179 3 n TRP . 179 C 179 
C 180 3 n ALA . 180 C 180 
C 181 3 n PHE . 181 C 181 
C 182 3 n TYR . 182 C 182 
C 183 3 n ASP . 183 C 183 
C 184 3 n ASP . 184 C 184 
C 185 3 n PRO . 185 C 185 
C 186 3 n ASN . 186 C 186 
C 187 3 n VAL . 187 C 187 
C 188 3 n CYS . 188 C 188 
C 189 3 n THR . 189 C 189 
C 190 3 n PHE . 190 C 190 
C 191 3 n SER . 191 C 191 
C 192 3 n ILE . 192 C 192 
C 193 3 n HIS . 193 C 193 
C 194 3 n GLU . 194 C 194 
C 195 3 n THR . 195 C 195 
C 196 3 n GLY . 196 C 196 
C 197 3 n ARG . 197 C 197 
C 198 3 n TYR . 198 C 198 
C 199 3 n LEU . 199 C 199 
C 200 3 n PHE . 200 C 200 
C 201 3 n PRO . 201 C 201 
C 202 3 n GLY . 202 C 202 
C 203 3 n THR . 203 C 203 
C 204 3 n GLY . 204 C 204 
C 205 3 n ASN . 205 C 205 
C 206 3 n VAL . 206 C 206 
C 207 3 n ASN . 207 C 207 
C 208 3 n GLU . 208 C 208 
C 209 3 n ARG . 209 C 209 
C 210 3 n GLY . 210 C 210 
C 211 3 n LEU . 211 C 211 
C 212 3 n GLY . 212 C 212 
C 213 3 n ALA . 213 C 213 
C 214 3 n GLY . 214 C 214 
C 215 3 n TYR . 215 C 215 
C 216 3 n GLY . 216 C 216 
C 217 3 n TYR . 217 C 217 
C 218 3 n SER . 218 C 218 
C 219 3 n PHE . 219 C 219 
C 220 3 n ASN . 220 C 220 
C 221 3 n ILE . 221 C 221 
C 222 3 n PRO . 222 C 222 
C 223 3 n VAL . 223 C 223 
C 224 3 n ASP . 224 C 224 
C 225 3 n ALA . 225 C 225 
C 226 3 n PHE . 226 C 226 
C 227 3 n THR . 227 C 227 
C 228 3 n GLU . 228 C 228 
C 229 3 n ASP . 229 C 229 
C 230 3 n GLU . 230 C 230 
C 231 3 n SER . 231 C 231 
C 232 3 n TRP . 232 C 232 
C 233 3 n ILE . 233 C 233 
C 234 3 n ALA . 234 C 234 
C 235 3 n ALA . 235 C 235 
C 236 3 n TYR . 236 C 236 
C 237 3 n THR . 237 C 237 
C 238 3 n THR . 238 C 238 
C 239 3 n ALA . 239 C 239 
C 240 3 n LEU . 240 C 240 
C 241 3 n ARG . 241 C 241 
C 242 3 n GLU . 242 C 242 
C 243 3 n ILE . 243 C 243 
C 244 3 n ALA . 244 C 244 
C 245 3 n ASP . 245 C 245 
C 246 3 n PHE . 246 C 246 
C 247 3 n PHE . 247 C 247 
C 248 3 n ARG . 248 C 248 
C 249 3 n PRO . 249 C 249 
C 250 3 n ASP . 250 C 250 
C 251 3 n VAL . 251 C 251 
C 252 3 n ILE . 252 C 252 
C 253 3 n VAL . 253 C 253 
C 254 3 n THR . 254 C 254 
C 255 3 n GLN . 255 C 255 
C 256 3 n ASN . 256 C 256 
C 257 3 n GLY . 257 C 257 
C 258 3 n VAL . 258 C 258 
C 259 3 n ASP . 259 C 259 
C 260 3 n ALA . 260 C 260 
C 261 3 n HIS . 261 C 261 
C 262 3 n TYR . 262 C 262 
C 263 3 n TYR . 263 C 263 
C 264 3 n ASP . 264 C 264 
C 265 3 n PRO . 265 C 265 
C 266 3 n LEU . 266 C 266 
C 267 3 n THR . 267 C 267 
C 268 3 n HIS . 268 C 268 
C 269 3 n LEU . 269 C 269 
C 270 3 n SER . 270 C 270 
C 271 3 n VAL . 271 C 271 
C 272 3 n THR . 272 C 272 
C 273 3 n MET . 273 C 273 
C 274 3 n LYS . 274 C 274 
C 275 3 n THR . 275 C 275 
C 276 3 n TYR . 276 C 276 
C 277 3 n ARG . 277 C 277 
C 278 3 n ALA . 278 C 278 
C 279 3 n ILE . 279 C 279 
C 280 3 n PRO . 280 C 280 
C 281 3 n LYS . 281 C 281 
C 282 3 n LEU . 282 C 282 
C 283 3 n ALA . 283 C 283 
C 284 3 n HIS . 284 C 284 
C 285 3 n GLU . 285 C 285 
C 286 3 n ILE . 286 C 286 
C 287 3 n ALA . 287 C 287 
C 288 3 n HIS . 288 C 288 
C 289 3 n GLU . 289 C 289 
C 290 3 n TYR . 290 C 290 
C 291 3 n CYS . 291 C 291 
C 292 3 n ASP . 292 C 292 
C 293 3 n GLY . 293 C 293 
C 294 3 n ARG . 294 C 294 
C 295 3 n TRP . 295 C 295 
C 296 3 n ILE . 296 C 296 
C 297 3 n ALA . 297 C 297 
C 298 3 n VAL . 298 C 298 
C 299 3 n GLY . 299 C 299 
C 300 3 n GLY . 300 C 300 
C 301 3 n GLY . 301 C 301 
C 302 3 n GLY . 302 C 302 
C 303 3 n TYR . 303 C 303 
C 304 3 n ASP . 304 C 304 
C 305 3 n ILE . 305 C 305 
C 306 3 n TRP . 306 C 306 
C 307 3 n ARG . 307 C 307 
C 308 3 n VAL . 308 C 308 
C 309 3 n VAL . 309 C 309 
C 310 3 n PRO . 310 C 310 
C 311 3 n ARG . 311 C 311 
C 312 3 n ALA . 312 C 312 
C 313 3 n TRP . 313 C 313 
C 314 3 n ALA . 314 C 314 
C 315 3 n LEU . 315 C 315 
C 316 3 n LEU . 316 C 316 
C 317 3 n TRP . 317 C 317 
C 318 3 n LEU . 318 C 318 
C 319 3 n GLU . 319 C 319 
C 320 3 n MET . 320 C 320 
C 321 3 n THR . 321 C 321 
C 322 3 n GLY . 322 C 322 
C 323 3 n GLN . 323 C 323 
C 324 3 n ALA . 324 C 324 
C 325 3 n ASP . 325 C 325 
C 326 3 n VAL . 326 C 326 
C 327 3 n SER . 327 C 327 
C 328 3 n GLY . 328 C 328 
C 329 3 n PRO . 329 C 329 
C 330 3 n LEU . 330 C 330 
C 331 3 n PRO . 331 C 331 
C 332 3 n ASP . 332 C 332 
C 333 3 n GLU . 333 C 333 
C 334 3 n TRP . 334 C 334 
C 335 3 n ARG . 335 C 335 
C 336 3 n GLU . 336 C 336 
C 337 3 n ARG . 337 C 337 
C 338 3 n TRP . 338 C 338 
C 339 3 n GLN . 339 C 339 
C 340 3 n PRO . 340 C 340 
C 341 3 n LEU . 341 C 341 
C 342 3 n SER . 342 C 342 
C 343 3 n PRO . 343 C 343 
C 344 3 n VAL . 344 C 344 
C 345 3 n ALA . 345 C 345 
C 346 3 n LEU . 346 C 346 
C 347 3 n PRO . 347 C 347 
C 348 3 n LEU . 348 C 348 
C 349 3 n GLU . 349 C 349 
C 350 3 n TRP . 350 C 350 
C 351 3 n ASP . 351 C 351 
C 352 3 n ASP . 352 C 352 
C 353 3 n PRO . 353 C 353 
C 354 3 n ASP . 354 C 354 
C 355 3 n ASP . 355 C 355 
C 356 3 n LEU . 356 C 356 
C 357 3 n TYR . 357 C 357 
C 358 3 n PRO . 358 C 358 
C 359 3 n PRO . 359 C 359 
C 360 3 n ILE . 360 C 360 
C 361 3 n PRO . 361 C 361 
C 362 3 n ARG . 362 C 362 
C 363 3 n LYS . 363 C 363 
C 364 3 n ALA . 364 C 364 
C 365 3 n GLU . 365 C 365 
C 366 3 n ILE . 366 C 366 
C 367 3 n SER . 367 C 367 
C 368 3 n GLU . 368 C 368 
C 369 3 n LYS . 369 C 369 
C 370 3 n ASN . 370 C 370 
C 371 3 n ALA . 371 C 371 
C 372 3 n GLN . 372 C 372 
C 373 3 n THR . 373 C 373 
C 374 3 n VAL . 374 C 374 
C 375 3 n GLU . 375 C 375 
C 376 3 n LYS . 376 C 376 
C 377 3 n ALA . 377 C 377 
C 378 3 n LEU . 378 C 378 
C 379 3 n TYR . 379 C 379 
C 380 3 n PHE . 380 C 380 
C 381 3 n ILE . 381 C 381 
C 382 3 n ARG . 382 C 382 
C 383 3 n SER . 383 C 383 
C 384 3 n GLN . 384 C 384 
C 385 3 n ARG . 385 C 385 
C 386 3 n PRO . 386 C 386 
C 387 3 n ALA . 387 C 387 
C 388 3 n ARG . 388 C 388 
D 1   4 n MET . 1   D 1   
D 2   4 n SER . 2   D 2   
D 3   4 n ARG . 3   D 3   
D 4   4 n ASN . 4   D 4   
D 5   4 n CYS . 5   D 5   
D 6   4 n ALA . 6   D 6   
D 7   4 n PHE . 7   D 7   
D 8   4 n VAL . 8   D 8   
D 9   4 n TYR . 9   D 9   
D 10  4 n SER . 10  D 10  
D 11  4 n GLU . 11  D 11  
D 12  4 n GLN . 12  D 12  
D 13  4 n PHE . 13  D 13  
D 14  4 n LEU . 14  D 14  
D 15  4 n GLN . 15  D 15  
D 16  4 n TYR . 16  D 16  
D 17  4 n LYS . 17  D 17  
D 18  4 n PHE . 18  D 18  
D 19  4 n HIS . 19  D 19  
D 20  4 n ASP . 20  D 20  
D 21  4 n ASP . 21  D 21  
D 22  4 n HIS . 22  D 22  
D 23  4 n PRO . 23  D 23  
D 24  4 n PHE . 24  D 24  
D 25  4 n ASN . 25  D 25  
D 26  4 n GLN . 26  D 26  
D 27  4 n LEU . 27  D 27  
D 28  4 n ARG . 28  D 28  
D 29  4 n VAL . 29  D 29  
D 30  4 n LYS . 30  D 30  
D 31  4 n MET . 31  D 31  
D 32  4 n THR . 32  D 32  
D 33  4 n TYR . 33  D 33  
D 34  4 n ASP . 34  D 34  
D 35  4 n LEU . 35  D 35  
D 36  4 n LEU . 36  D 36  
D 37  4 n CYS . 37  D 37  
D 38  4 n THR . 38  D 38  
D 39  4 n LEU . 39  D 39  
D 40  4 n GLY . 40  D 40  
D 41  4 n ALA . 41  D 41  
D 42  4 n LEU . 42  D 42  
D 43  4 n GLU . 43  D 43  
D 44  4 n ASP . 44  D 44  
D 45  4 n ARG . 45  D 45  
D 46  4 n GLN . 46  D 46  
D 47  4 n ILE . 47  D 47  
D 48  4 n VAL . 48  D 48  
D 49  4 n ALA . 49  D 49  
D 50  4 n PRO . 50  D 50  
D 51  4 n ARG . 51  D 51  
D 52  4 n MET . 52  D 52  
D 53  4 n ALA . 53  D 53  
D 54  4 n THR . 54  D 54  
D 55  4 n ASP . 55  D 55  
D 56  4 n ASP . 56  D 56  
D 57  4 n GLU . 57  D 57  
D 58  4 n LEU . 58  D 58  
D 59  4 n ALA . 59  D 59  
D 60  4 n LEU . 60  D 60  
D 61  4 n ILE . 61  D 61  
D 62  4 n HIS . 62  D 62  
D 63  4 n ASP . 63  D 63  
D 64  4 n ARG . 64  D 64  
D 65  4 n SER . 65  D 65  
D 66  4 n TYR . 66  D 66  
D 67  4 n ILE . 67  D 67  
D 68  4 n GLU . 68  D 68  
D 69  4 n ALA . 69  D 69  
D 70  4 n VAL . 70  D 70  
D 71  4 n LYS . 71  D 71  
D 72  4 n ALA . 72  D 72  
D 73  4 n ALA . 73  D 73  
D 74  4 n GLY . 74  D 74  
D 75  4 n ARG . 75  D 75  
D 76  4 n GLY . 76  D 76  
D 77  4 n GLU . 77  D 77  
D 78  4 n LEU . 78  D 78  
D 79  4 n SER . 79  D 79  
D 80  4 n GLU . 80  D 80  
D 81  4 n ALA . 81  D 81  
D 82  4 n ALA . 82  D 82  
D 83  4 n ALA . 83  D 83  
D 84  4 n GLN . 84  D 84  
D 85  4 n ASN . 85  D 85  
D 86  4 n TYR . 86  D 86  
D 87  4 n GLY . 87  D 87  
D 88  4 n LEU . 88  D 88  
D 89  4 n GLY . 89  D 89  
D 90  4 n THR . 90  D 90  
D 91  4 n GLU . 91  D 91  
D 92  4 n ASP . 92  D 92  
D 93  4 n THR . 93  D 93  
D 94  4 n PRO . 94  D 94  
D 95  4 n ILE . 95  D 95  
D 96  4 n PHE . 96  D 96  
D 97  4 n PRO . 97  D 97  
D 98  4 n ASN . 98  D 98  
D 99  4 n MET . 99  D 99  
D 100 4 n HIS . 100 D 100 
D 101 4 n GLU . 101 D 101 
D 102 4 n ALA . 102 D 102 
D 103 4 n SER . 103 D 103 
D 104 4 n ALA . 104 D 104 
D 105 4 n LEU . 105 D 105 
D 106 4 n LEU . 106 D 106 
D 107 4 n VAL . 107 D 107 
D 108 4 n GLY . 108 D 108 
D 109 4 n SER . 109 D 109 
D 110 4 n THR . 110 D 110 
D 111 4 n LEU . 111 D 111 
D 112 4 n THR . 112 D 112 
D 113 4 n ALA . 113 D 113 
D 114 4 n VAL . 114 D 114 
D 115 4 n ASP . 115 D 115 
D 116 4 n ALA . 116 D 116 
D 117 4 n VAL . 117 D 117 
D 118 4 n LEU . 118 D 118 
D 119 4 n SER . 119 D 119 
D 120 4 n GLY . 120 D 120 
D 121 4 n ALA . 121 D 121 
D 122 4 n ALA . 122 D 122 
D 123 4 n GLU . 123 D 123 
D 124 4 n HIS . 124 D 124 
D 125 4 n ALA . 125 D 125 
D 126 4 n LEU . 126 D 126 
D 127 4 n ASN . 127 D 127 
D 128 4 n LEU . 128 D 128 
D 129 4 n GLY . 129 D 129 
D 130 4 n GLY . 130 D 130 
D 131 4 n GLY . 131 D 131 
D 132 4 n LEU . 132 D 132 
D 133 4 n HIS . 133 D 133 
D 134 4 n HIS . 134 D 134 
D 135 4 n GLY . 135 D 135 
D 136 4 n PHE . 136 D 136 
D 137 4 n ARG . 137 D 137 
D 138 4 n GLY . 138 D 138 
D 139 4 n LYS . 139 D 139 
D 140 4 n ALA . 140 D 140 
D 141 4 n SER . 141 D 141 
D 142 4 n GLY . 142 D 142 
D 143 4 n PHE . 143 D 143 
D 144 4 n CYS . 144 D 144 
D 145 4 n VAL . 145 D 145 
D 146 4 n TYR . 146 D 146 
D 147 4 n ASN . 147 D 147 
D 148 4 n ASP . 148 D 148 
D 149 4 n SER . 149 D 149 
D 150 4 n ALA . 150 D 150 
D 151 4 n VAL . 151 D 151 
D 152 4 n ALA . 152 D 152 
D 153 4 n ILE . 153 D 153 
D 154 4 n GLN . 154 D 154 
D 155 4 n TYR . 155 D 155 
D 156 4 n ILE . 156 D 156 
D 157 4 n ARG . 157 D 157 
D 158 4 n GLU . 158 D 158 
D 159 4 n LYS . 159 D 159 
D 160 4 n TYR . 160 D 160 
D 161 4 n GLY . 161 D 161 
D 162 4 n LEU . 162 D 162 
D 163 4 n ARG . 163 D 163 
D 164 4 n VAL . 164 D 164 
D 165 4 n LEU . 165 D 165 
D 166 4 n TYR . 166 D 166 
D 167 4 n VAL . 167 D 167 
D 168 4 n ASP . 168 D 168 
D 169 4 n THR . 169 D 169 
D 170 4 n ASP . 170 D 170 
D 171 4 n ALA . 171 D 171 
D 172 4 n HIS . 172 D 172 
D 173 4 n HIS . 173 D 173 
D 174 4 n GLY . 174 D 174 
D 175 4 n ASP . 175 D 175 
D 176 4 n GLY . 176 D 176 
D 177 4 n VAL . 177 D 177 
D 178 4 n GLN . 178 D 178 
D 179 4 n TRP . 179 D 179 
D 180 4 n ALA . 180 D 180 
D 181 4 n PHE . 181 D 181 
D 182 4 n TYR . 182 D 182 
D 183 4 n ASP . 183 D 183 
D 184 4 n ASP . 184 D 184 
D 185 4 n PRO . 185 D 185 
D 186 4 n ASN . 186 D 186 
D 187 4 n VAL . 187 D 187 
D 188 4 n CYS . 188 D 188 
D 189 4 n THR . 189 D 189 
D 190 4 n PHE . 190 D 190 
D 191 4 n SER . 191 D 191 
D 192 4 n ILE . 192 D 192 
D 193 4 n HIS . 193 D 193 
D 194 4 n GLU . 194 D 194 
D 195 4 n THR . 195 D 195 
D 196 4 n GLY . 196 D 196 
D 197 4 n ARG . 197 D 197 
D 198 4 n TYR . 198 D 198 
D 199 4 n LEU . 199 D 199 
D 200 4 n PHE . 200 D 200 
D 201 4 n PRO . 201 D 201 
D 202 4 n GLY . 202 D 202 
D 203 4 n THR . 203 D 203 
D 204 4 n GLY . 204 D 204 
D 205 4 n ASN . 205 D 205 
D 206 4 n VAL . 206 D 206 
D 207 4 n ASN . 207 D 207 
D 208 4 n GLU . 208 D 208 
D 209 4 n ARG . 209 D 209 
D 210 4 n GLY . 210 D 210 
D 211 4 n LEU . 211 D 211 
D 212 4 n GLY . 212 D 212 
D 213 4 n ALA . 213 D 213 
D 214 4 n GLY . 214 D 214 
D 215 4 n TYR . 215 D 215 
D 216 4 n GLY . 216 D 216 
D 217 4 n TYR . 217 D 217 
D 218 4 n SER . 218 D 218 
D 219 4 n PHE . 219 D 219 
D 220 4 n ASN . 220 D 220 
D 221 4 n ILE . 221 D 221 
D 222 4 n PRO . 222 D 222 
D 223 4 n VAL . 223 D 223 
D 224 4 n ASP . 224 D 224 
D 225 4 n ALA . 225 D 225 
D 226 4 n PHE . 226 D 226 
D 227 4 n THR . 227 D 227 
D 228 4 n GLU . 228 D 228 
D 229 4 n ASP . 229 D 229 
D 230 4 n GLU . 230 D 230 
D 231 4 n SER . 231 D 231 
D 232 4 n TRP . 232 D 232 
D 233 4 n ILE . 233 D 233 
D 234 4 n ALA . 234 D 234 
D 235 4 n ALA . 235 D 235 
D 236 4 n TYR . 236 D 236 
D 237 4 n THR . 237 D 237 
D 238 4 n THR . 238 D 238 
D 239 4 n ALA . 239 D 239 
D 240 4 n LEU . 240 D 240 
D 241 4 n ARG . 241 D 241 
D 242 4 n GLU . 242 D 242 
D 243 4 n ILE . 243 D 243 
D 244 4 n ALA . 244 D 244 
D 245 4 n ASP . 245 D 245 
D 246 4 n PHE . 246 D 246 
D 247 4 n PHE . 247 D 247 
D 248 4 n ARG . 248 D 248 
D 249 4 n PRO . 249 D 249 
D 250 4 n ASP . 250 D 250 
D 251 4 n VAL . 251 D 251 
D 252 4 n ILE . 252 D 252 
D 253 4 n VAL . 253 D 253 
D 254 4 n THR . 254 D 254 
D 255 4 n GLN . 255 D 255 
D 256 4 n ASN . 256 D 256 
D 257 4 n GLY . 257 D 257 
D 258 4 n VAL . 258 D 258 
D 259 4 n ASP . 259 D 259 
D 260 4 n ALA . 260 D 260 
D 261 4 n HIS . 261 D 261 
D 262 4 n TYR . 262 D 262 
D 263 4 n TYR . 263 D 263 
D 264 4 n ASP . 264 D 264 
D 265 4 n PRO . 265 D 265 
D 266 4 n LEU . 266 D 266 
D 267 4 n THR . 267 D 267 
D 268 4 n HIS . 268 D 268 
D 269 4 n LEU . 269 D 269 
D 270 4 n SER . 270 D 270 
D 271 4 n VAL . 271 D 271 
D 272 4 n THR . 272 D 272 
D 273 4 n MET . 273 D 273 
D 274 4 n LYS . 274 D 274 
D 275 4 n THR . 275 D 275 
D 276 4 n TYR . 276 D 276 
D 277 4 n ARG . 277 D 277 
D 278 4 n ALA . 278 D 278 
D 279 4 n ILE . 279 D 279 
D 280 4 n PRO . 280 D 280 
D 281 4 n LYS . 281 D 281 
D 282 4 n LEU . 282 D 282 
D 283 4 n ALA . 283 D 283 
D 284 4 n HIS . 284 D 284 
D 285 4 n GLU . 285 D 285 
D 286 4 n ILE . 286 D 286 
D 287 4 n ALA . 287 D 287 
D 288 4 n HIS . 288 D 288 
D 289 4 n GLU . 289 D 289 
D 290 4 n TYR . 290 D 290 
D 291 4 n CYS . 291 D 291 
D 292 4 n ASP . 292 D 292 
D 293 4 n GLY . 293 D 293 
D 294 4 n ARG . 294 D 294 
D 295 4 n TRP . 295 D 295 
D 296 4 n ILE . 296 D 296 
D 297 4 n ALA . 297 D 297 
D 298 4 n VAL . 298 D 298 
D 299 4 n GLY . 299 D 299 
D 300 4 n GLY . 300 D 300 
D 301 4 n GLY . 301 D 301 
D 302 4 n GLY . 302 D 302 
D 303 4 n TYR . 303 D 303 
D 304 4 n ASP . 304 D 304 
D 305 4 n ILE . 305 D 305 
D 306 4 n TRP . 306 D 306 
D 307 4 n ARG . 307 D 307 
D 308 4 n VAL . 308 D 308 
D 309 4 n VAL . 309 D 309 
D 310 4 n PRO . 310 D 310 
D 311 4 n ARG . 311 D 311 
D 312 4 n ALA . 312 D 312 
D 313 4 n TRP . 313 D 313 
D 314 4 n ALA . 314 D 314 
D 315 4 n LEU . 315 D 315 
D 316 4 n LEU . 316 D 316 
D 317 4 n TRP . 317 D 317 
D 318 4 n LEU . 318 D 318 
D 319 4 n GLU . 319 D 319 
D 320 4 n MET . 320 D 320 
D 321 4 n THR . 321 D 321 
D 322 4 n GLY . 322 D 322 
D 323 4 n GLN . 323 D 323 
D 324 4 n ALA . 324 D 324 
D 325 4 n ASP . 325 D 325 
D 326 4 n VAL . 326 D 326 
D 327 4 n SER . 327 D 327 
D 328 4 n GLY . 328 D 328 
D 329 4 n PRO . 329 D 329 
D 330 4 n LEU . 330 D 330 
D 331 4 n PRO . 331 D 331 
D 332 4 n ASP . 332 D 332 
D 333 4 n GLU . 333 D 333 
D 334 4 n TRP . 334 D 334 
D 335 4 n ARG . 335 D 335 
D 336 4 n GLU . 336 D 336 
D 337 4 n ARG . 337 D 337 
D 338 4 n TRP . 338 D 338 
D 339 4 n GLN . 339 D 339 
D 340 4 n PRO . 340 D 340 
D 341 4 n LEU . 341 D 341 
D 342 4 n SER . 342 D 342 
D 343 4 n PRO . 343 D 343 
D 344 4 n VAL . 344 D 344 
D 345 4 n ALA . 345 D 345 
D 346 4 n LEU . 346 D 346 
D 347 4 n PRO . 347 D 347 
D 348 4 n LEU . 348 D 348 
D 349 4 n GLU . 349 D 349 
D 350 4 n TRP . 350 D 350 
D 351 4 n ASP . 351 D 351 
D 352 4 n ASP . 352 D 352 
D 353 4 n PRO . 353 D 353 
D 354 4 n ASP . 354 D 354 
D 355 4 n ASP . 355 D 355 
D 356 4 n LEU . 356 D 356 
D 357 4 n TYR . 357 D 357 
D 358 4 n PRO . 358 D 358 
D 359 4 n PRO . 359 D 359 
D 360 4 n ILE . 360 D 360 
D 361 4 n PRO . 361 D 361 
D 362 4 n ARG . 362 D 362 
D 363 4 n LYS . 363 D 363 
D 364 4 n ALA . 364 D 364 
D 365 4 n GLU . 365 D 365 
D 366 4 n ILE . 366 D 366 
D 367 4 n SER . 367 D 367 
D 368 4 n GLU . 368 D 368 
D 369 4 n LYS . 369 D 369 
D 370 4 n ASN . 370 D 370 
D 371 4 n ALA . 371 D 371 
D 372 4 n GLN . 372 D 372 
D 373 4 n THR . 373 D 373 
D 374 4 n VAL . 374 D 374 
D 375 4 n GLU . 375 D 375 
D 376 4 n LYS . 376 D 376 
D 377 4 n ALA . 377 D 377 
D 378 4 n LEU . 378 D 378 
D 379 4 n TYR . 379 D 379 
D 380 4 n PHE . 380 D 380 
D 381 4 n ILE . 381 D 381 
D 382 4 n ARG . 382 D 382 
D 383 4 n SER . 383 D 383 
D 384 4 n GLN . 384 D 384 
D 385 4 n ARG . 385 D 385 
D 386 4 n PRO . 386 D 386 
D 387 4 n ALA . 387 D 387 
D 388 4 n ARG . 388 D 388 
#
_software.classification other
_software.date           ?
_software.description    "Structure prediction"
_software.name           AlphaFold
_software.pdbx_ordinal   1
_software.type           package
_software.version        "AlphaFold-beta-20231127 (7d9495ae8dbd318b858637eeca6259fdd17ec68e37ad6f1462fd62aafc972dcf)"
#
loop_
_struct_asym.entity_id
_struct_asym.id
1 A 
2 B 
3 C 
4 D 
5 E 
6 F 
7 G 
8 H 
#
loop_
_atom_site.group_PDB
_atom_site.id
_atom_site.type_symbol
_atom_site.label_atom_id
_atom_site.label_alt_id
_atom_site.label_comp_id
_atom_site.label_asym_id
_atom_site.label_entity_id
_atom_site.label_seq_id
_atom_site.pdbx_PDB_ins_code
_atom_site.Cartn_x
_atom_site.Cartn_y
_atom_site.Cartn_z
_atom_site.occupancy
_atom_site.B_iso_or_equiv
_atom_site.auth_seq_id
_atom_site.auth_asym_id
_atom_site.pdbx_PDB_model_num
ATOM   1    N N   . MET   A 1 1   ? 0.650   -9.631  -1.767  1.00 70.37 1   A 1 
ATOM   2    C CA  . MET   A 1 1   ? -0.606  -10.369 -1.498  1.00 76.00 1   A 1 
ATOM   3    C C   . MET   A 1 1   ? -0.972  -11.181 -2.736  1.00 79.47 1   A 1 
ATOM   4    O O   . MET   A 1 1   ? -0.876  -10.649 -3.838  1.00 78.37 1   A 1 
ATOM   5    C CB  . MET   A 1 1   ? -1.718  -9.383  -1.123  1.00 71.47 1   A 1 
ATOM   6    C CG  . MET   A 1 1   ? -3.018  -10.062 -0.688  1.00 66.11 1   A 1 
ATOM   7    S SD  . MET   A 1 1   ? -4.293  -8.844  -0.261  1.00 62.25 1   A 1 
ATOM   8    C CE  . MET   A 1 1   ? -5.559  -9.907  0.453   1.00 57.30 1   A 1 
ATOM   9    N N   . LEU   A 1 2   ? -1.385  -12.439 -2.561  1.00 83.46 2   A 1 
ATOM   10   C CA  . LEU   A 1 2   ? -1.787  -13.294 -3.677  1.00 84.84 2   A 1 
ATOM   11   C C   . LEU   A 1 2   ? -3.242  -13.022 -4.088  1.00 87.28 2   A 1 
ATOM   12   O O   . LEU   A 1 2   ? -4.090  -12.688 -3.256  1.00 87.16 2   A 1 
ATOM   13   C CB  . LEU   A 1 2   ? -1.586  -14.773 -3.313  1.00 82.37 2   A 1 
ATOM   14   C CG  . LEU   A 1 2   ? -0.124  -15.198 -3.089  1.00 79.31 2   A 1 
ATOM   15   C CD1 . LEU   A 1 2   ? -0.085  -16.647 -2.627  1.00 74.75 2   A 1 
ATOM   16   C CD2 . LEU   A 1 2   ? 0.713   -15.072 -4.363  1.00 74.53 2   A 1 
ATOM   17   N N   . VAL   A 1 3   ? -3.544  -13.214 -5.367  1.00 90.22 3   A 1 
ATOM   18   C CA  . VAL   A 1 3   ? -4.902  -13.065 -5.907  1.00 92.00 3   A 1 
ATOM   19   C C   . VAL   A 1 3   ? -5.895  -13.999 -5.212  1.00 91.95 3   A 1 
ATOM   20   O O   . VAL   A 1 3   ? -7.013  -13.571 -4.933  1.00 91.28 3   A 1 
ATOM   21   C CB  . VAL   A 1 3   ? -4.894  -13.278 -7.429  1.00 92.72 3   A 1 
ATOM   22   C CG1 . VAL   A 1 3   ? -6.290  -13.505 -8.012  1.00 89.37 3   A 1 
ATOM   23   C CG2 . VAL   A 1 3   ? -4.312  -12.042 -8.115  1.00 88.83 3   A 1 
ATOM   24   N N   . GLU   A 1 4   ? -5.500  -15.218 -4.865  1.00 92.32 4   A 1 
ATOM   25   C CA  . GLU   A 1 4   ? -6.372  -16.183 -4.173  1.00 91.07 4   A 1 
ATOM   26   C C   . GLU   A 1 4   ? -6.896  -15.676 -2.818  1.00 91.33 4   A 1 
ATOM   27   O O   . GLU   A 1 4   ? -7.976  -16.071 -2.388  1.00 90.25 4   A 1 
ATOM   28   C CB  . GLU   A 1 4   ? -5.676  -17.555 -4.046  1.00 88.66 4   A 1 
ATOM   29   C CG  . GLU   A 1 4   ? -4.458  -17.608 -3.110  1.00 83.16 4   A 1 
ATOM   30   C CD  . GLU   A 1 4   ? -3.714  -18.967 -3.124  1.00 83.12 4   A 1 
ATOM   31   O OE1 . GLU   A 1 4   ? -2.766  -19.143 -2.334  1.00 76.23 4   A 1 
ATOM   32   O OE2 . GLU   A 1 4   ? -4.039  -19.861 -3.948  1.00 78.54 4   A 1 
ATOM   33   N N   . GLN   A 1 5   ? -6.188  -14.737 -2.185  1.00 88.58 5   A 1 
ATOM   34   C CA  . GLN   A 1 5   ? -6.581  -14.118 -0.918  1.00 86.37 5   A 1 
ATOM   35   C C   . GLN   A 1 5   ? -7.529  -12.920 -1.104  1.00 87.59 5   A 1 
ATOM   36   O O   . GLN   A 1 5   ? -8.282  -12.576 -0.196  1.00 86.50 5   A 1 
ATOM   37   C CB  . GLN   A 1 5   ? -5.314  -13.666 -0.174  1.00 83.25 5   A 1 
ATOM   38   C CG  . GLN   A 1 5   ? -4.361  -14.817 0.188   1.00 77.80 5   A 1 
ATOM   39   C CD  . GLN   A 1 5   ? -3.027  -14.320 0.750   1.00 73.80 5   A 1 
ATOM   40   O OE1 . GLN   A 1 5   ? -2.599  -13.202 0.525   1.00 66.60 5   A 1 
ATOM   41   N NE2 . GLN   A 1 5   ? -2.318  -15.143 1.489   1.00 64.77 5   A 1 
ATOM   42   N N   . ALA   A 1 6   ? -7.493  -12.264 -2.261  1.00 89.11 6   A 1 
ATOM   43   C CA  . ALA   A 1 6   ? -8.248  -11.041 -2.545  1.00 90.37 6   A 1 
ATOM   44   C C   . ALA   A 1 6   ? -9.455  -11.249 -3.477  1.00 92.59 6   A 1 
ATOM   45   O O   . ALA   A 1 6   ? -10.386 -10.436 -3.486  1.00 92.32 6   A 1 
ATOM   46   C CB  . ALA   A 1 6   ? -7.275  -10.012 -3.128  1.00 88.65 6   A 1 
ATOM   47   N N   . MET   A 1 7   ? -9.455  -12.322 -4.261  1.00 94.82 7   A 1 
ATOM   48   C CA  . MET   A 1 7   ? -10.495 -12.622 -5.237  1.00 95.55 7   A 1 
ATOM   49   C C   . MET   A 1 7   ? -11.838 -12.952 -4.579  1.00 95.71 7   A 1 
ATOM   50   O O   . MET   A 1 7   ? -11.927 -13.382 -3.426  1.00 94.71 7   A 1 
ATOM   51   C CB  . MET   A 1 7   ? -10.033 -13.727 -6.202  1.00 94.65 7   A 1 
ATOM   52   C CG  . MET   A 1 7   ? -10.002 -15.130 -5.582  1.00 93.60 7   A 1 
ATOM   53   S SD  . MET   A 1 7   ? -9.475  -16.411 -6.762  1.00 93.19 7   A 1 
ATOM   54   C CE  . MET   A 1 7   ? -9.599  -17.872 -5.722  1.00 87.74 7   A 1 
ATOM   55   N N   . LYS   A 1 8   ? -12.923 -12.791 -5.336  1.00 96.10 8   A 1 
ATOM   56   C CA  . LYS   A 1 8   ? -14.262 -13.218 -4.923  1.00 96.53 8   A 1 
ATOM   57   C C   . LYS   A 1 8   ? -14.588 -14.592 -5.485  1.00 97.03 8   A 1 
ATOM   58   O O   . LYS   A 1 8   ? -14.555 -14.809 -6.692  1.00 96.30 8   A 1 
ATOM   59   C CB  . LYS   A 1 8   ? -15.311 -12.174 -5.317  1.00 95.50 8   A 1 
ATOM   60   C CG  . LYS   A 1 8   ? -15.322 -10.946 -4.390  1.00 86.37 8   A 1 
ATOM   61   C CD  . LYS   A 1 8   ? -15.899 -11.269 -3.008  1.00 82.30 8   A 1 
ATOM   62   C CE  . LYS   A 1 8   ? -16.017 -9.996  -2.166  1.00 75.15 8   A 1 
ATOM   63   N NZ  . LYS   A 1 8   ? -16.528 -10.293 -0.802  1.00 65.92 8   A 1 
ATOM   64   N N   . ALA   A 1 9   ? -14.976 -15.480 -4.582  1.00 95.84 9   A 1 
ATOM   65   C CA  . ALA   A 1 9   ? -15.536 -16.788 -4.886  1.00 95.46 9   A 1 
ATOM   66   C C   . ALA   A 1 9   ? -16.684 -17.086 -3.905  1.00 95.10 9   A 1 
ATOM   67   O O   . ALA   A 1 9   ? -16.633 -16.647 -2.758  1.00 90.05 9   A 1 
ATOM   68   C CB  . ALA   A 1 9   ? -14.418 -17.832 -4.809  1.00 93.48 9   A 1 
ATOM   69   N N   . PRO   A 1 10  ? -17.757 -17.806 -4.315  1.00 95.37 10  A 1 
ATOM   70   C CA  . PRO   A 1 10  ? -18.027 -18.290 -5.666  1.00 95.46 10  A 1 
ATOM   71   C C   . PRO   A 1 10  ? -18.355 -17.152 -6.643  1.00 96.58 10  A 1 
ATOM   72   O O   . PRO   A 1 10  ? -18.844 -16.093 -6.245  1.00 94.97 10  A 1 
ATOM   73   C CB  . PRO   A 1 10  ? -19.196 -19.262 -5.510  1.00 93.42 10  A 1 
ATOM   74   C CG  . PRO   A 1 10  ? -19.970 -18.672 -4.329  1.00 89.92 10  A 1 
ATOM   75   C CD  . PRO   A 1 10  ? -18.863 -18.132 -3.431  1.00 92.73 10  A 1 
ATOM   76   N N   . VAL   A 1 11  ? -18.112 -17.389 -7.927  1.00 97.01 11  A 1 
ATOM   77   C CA  . VAL   A 1 11  ? -18.368 -16.413 -8.994  1.00 97.58 11  A 1 
ATOM   78   C C   . VAL   A 1 11  ? -19.812 -16.524 -9.470  1.00 97.66 11  A 1 
ATOM   79   O O   . VAL   A 1 11  ? -20.308 -17.614 -9.732  1.00 96.77 11  A 1 
ATOM   80   C CB  . VAL   A 1 11  ? -17.385 -16.585 -10.168 1.00 97.19 11  A 1 
ATOM   81   C CG1 . VAL   A 1 11  ? -17.507 -15.421 -11.153 1.00 94.33 11  A 1 
ATOM   82   C CG2 . VAL   A 1 11  ? -15.929 -16.636 -9.697  1.00 94.36 11  A 1 
ATOM   83   N N   . ILE   A 1 12  ? -20.491 -15.386 -9.613  1.00 97.58 12  A 1 
ATOM   84   C CA  . ILE   A 1 12  ? -21.794 -15.311 -10.273 1.00 97.63 12  A 1 
ATOM   85   C C   . ILE   A 1 12  ? -21.535 -15.341 -11.779 1.00 97.81 12  A 1 
ATOM   86   O O   . ILE   A 1 12  ? -20.832 -14.475 -12.302 1.00 97.16 12  A 1 
ATOM   87   C CB  . ILE   A 1 12  ? -22.573 -14.059 -9.833  1.00 97.35 12  A 1 
ATOM   88   C CG1 . ILE   A 1 12  ? -22.822 -14.078 -8.303  1.00 95.23 12  A 1 
ATOM   89   C CG2 . ILE   A 1 12  ? -23.913 -13.967 -10.587 1.00 95.30 12  A 1 
ATOM   90   C CD1 . ILE   A 1 12  ? -23.099 -12.691 -7.734  1.00 86.09 12  A 1 
ATOM   91   N N   . THR   A 1 13  ? -22.092 -16.338 -12.464 1.00 97.40 13  A 1 
ATOM   92   C CA  . THR   A 1 13  ? -21.812 -16.618 -13.874 1.00 97.40 13  A 1 
ATOM   93   C C   . THR   A 1 13  ? -23.081 -16.692 -14.713 1.00 97.36 13  A 1 
ATOM   94   O O   . THR   A 1 13  ? -24.187 -16.858 -14.195 1.00 96.18 13  A 1 
ATOM   95   C CB  . THR   A 1 13  ? -21.006 -17.917 -14.042 1.00 96.53 13  A 1 
ATOM   96   O OG1 . THR   A 1 13  ? -21.697 -19.017 -13.503 1.00 91.60 13  A 1 
ATOM   97   C CG2 . THR   A 1 13  ? -19.637 -17.853 -13.370 1.00 91.48 13  A 1 
ATOM   98   N N   . LEU   A 1 14  ? -22.903 -16.589 -16.018 1.00 97.27 14  A 1 
ATOM   99   C CA  . LEU   A 1 14  ? -23.923 -16.829 -17.033 1.00 97.10 14  A 1 
ATOM   100  C C   . LEU   A 1 14  ? -23.569 -18.068 -17.858 1.00 97.45 14  A 1 
ATOM   101  O O   . LEU   A 1 14  ? -22.407 -18.457 -17.977 1.00 96.24 14  A 1 
ATOM   102  C CB  . LEU   A 1 14  ? -24.035 -15.600 -17.944 1.00 95.70 14  A 1 
ATOM   103  C CG  . LEU   A 1 14  ? -24.624 -14.353 -17.273 1.00 93.91 14  A 1 
ATOM   104  C CD1 . LEU   A 1 14  ? -24.415 -13.155 -18.190 1.00 89.91 14  A 1 
ATOM   105  C CD2 . LEU   A 1 14  ? -26.118 -14.507 -17.004 1.00 89.85 14  A 1 
ATOM   106  N N   . ARG   A 1 15  ? -24.596 -18.643 -18.497 1.00 97.20 15  A 1 
ATOM   107  C CA  . ARG   A 1 15  ? -24.423 -19.550 -19.633 1.00 97.26 15  A 1 
ATOM   108  C C   . ARG   A 1 15  ? -24.441 -18.738 -20.929 1.00 97.47 15  A 1 
ATOM   109  O O   . ARG   A 1 15  ? -25.091 -17.698 -20.992 1.00 96.00 15  A 1 
ATOM   110  C CB  . ARG   A 1 15  ? -25.530 -20.611 -19.646 1.00 96.31 15  A 1 
ATOM   111  C CG  . ARG   A 1 15  ? -25.523 -21.522 -18.410 1.00 92.11 15  A 1 
ATOM   112  C CD  . ARG   A 1 15  ? -24.209 -22.294 -18.329 1.00 87.80 15  A 1 
ATOM   113  N NE  . ARG   A 1 15  ? -24.262 -23.352 -17.304 1.00 81.67 15  A 1 
ATOM   114  C CZ  . ARG   A 1 15  ? -23.505 -24.425 -17.313 1.00 76.64 15  A 1 
ATOM   115  N NH1 . ARG   A 1 15  ? -22.616 -24.611 -18.246 1.00 67.67 15  A 1 
ATOM   116  N NH2 . ARG   A 1 15  ? -23.610 -25.338 -16.391 1.00 69.36 15  A 1 
ATOM   117  N N   . ALA   A 1 16  ? -23.811 -19.250 -21.977 1.00 96.39 16  A 1 
ATOM   118  C CA  . ALA   A 1 16  ? -23.824 -18.607 -23.298 1.00 96.24 16  A 1 
ATOM   119  C C   . ALA   A 1 16  ? -25.243 -18.418 -23.874 1.00 96.45 16  A 1 
ATOM   120  O O   . ALA   A 1 16  ? -25.466 -17.541 -24.705 1.00 94.52 16  A 1 
ATOM   121  C CB  . ALA   A 1 16  ? -22.958 -19.453 -24.234 1.00 95.13 16  A 1 
ATOM   122  N N   . THR   A 1 17  ? -26.201 -19.222 -23.408 1.00 96.56 17  A 1 
ATOM   123  C CA  . THR   A 1 17  ? -27.619 -19.186 -23.799 1.00 96.33 17  A 1 
ATOM   124  C C   . THR   A 1 17  ? -28.481 -18.239 -22.963 1.00 96.56 17  A 1 
ATOM   125  O O   . THR   A 1 17  ? -29.633 -18.025 -23.331 1.00 94.86 17  A 1 
ATOM   126  C CB  . THR   A 1 17  ? -28.224 -20.592 -23.711 1.00 95.42 17  A 1 
ATOM   127  O OG1 . THR   A 1 17  ? -28.028 -21.122 -22.414 1.00 89.28 17  A 1 
ATOM   128  C CG2 . THR   A 1 17  ? -27.577 -21.557 -24.705 1.00 87.09 17  A 1 
ATOM   129  N N   . ASN   A 1 18  ? -27.980 -17.712 -21.835 1.00 96.55 18  A 1 
ATOM   130  C CA  . ASN   A 1 18  ? -28.734 -16.722 -21.066 1.00 96.51 18  A 1 
ATOM   131  C C   . ASN   A 1 18  ? -28.944 -15.459 -21.906 1.00 96.80 18  A 1 
ATOM   132  O O   . ASN   A 1 18  ? -28.123 -15.134 -22.765 1.00 95.77 18  A 1 
ATOM   133  C CB  . ASN   A 1 18  ? -28.033 -16.397 -19.742 1.00 96.05 18  A 1 
ATOM   134  C CG  . ASN   A 1 18  ? -28.181 -17.500 -18.711 1.00 95.19 18  A 1 
ATOM   135  O OD1 . ASN   A 1 18  ? -27.225 -18.130 -18.315 1.00 83.41 18  A 1 
ATOM   136  N ND2 . ASN   A 1 18  ? -29.382 -17.756 -18.240 1.00 82.96 18  A 1 
ATOM   137  N N   . THR   A 1 19  ? -30.030 -14.748 -21.646 1.00 96.54 19  A 1 
ATOM   138  C CA  . THR   A 1 19  ? -30.385 -13.547 -22.405 1.00 96.64 19  A 1 
ATOM   139  C C   . THR   A 1 19  ? -29.698 -12.297 -21.856 1.00 96.97 19  A 1 
ATOM   140  O O   . THR   A 1 19  ? -29.275 -12.242 -20.698 1.00 96.16 19  A 1 
ATOM   141  C CB  . THR   A 1 19  ? -31.906 -13.353 -22.452 1.00 95.79 19  A 1 
ATOM   142  O OG1 . THR   A 1 19  ? -32.414 -13.120 -21.162 1.00 90.70 19  A 1 
ATOM   143  C CG2 . THR   A 1 19  ? -32.639 -14.556 -23.045 1.00 89.28 19  A 1 
ATOM   144  N N   . ILE   A 1 20  ? -29.641 -11.248 -22.668 1.00 96.18 20  A 1 
ATOM   145  C CA  . ILE   A 1 20  ? -29.199 -9.913  -22.232 1.00 96.26 20  A 1 
ATOM   146  C C   . ILE   A 1 20  ? -30.075 -9.407  -21.073 1.00 96.36 20  A 1 
ATOM   147  O O   . ILE   A 1 20  ? -29.558 -8.828  -20.118 1.00 95.78 20  A 1 
ATOM   148  C CB  . ILE   A 1 20  ? -29.206 -8.943  -23.439 1.00 95.90 20  A 1 
ATOM   149  C CG1 . ILE   A 1 20  ? -28.128 -9.373  -24.462 1.00 94.33 20  A 1 
ATOM   150  C CG2 . ILE   A 1 20  ? -28.985 -7.486  -22.998 1.00 94.11 20  A 1 
ATOM   151  C CD1 . ILE   A 1 20  ? -28.188 -8.635  -25.803 1.00 90.80 20  A 1 
ATOM   152  N N   . ALA   A 1 21  ? -31.383 -9.674  -21.103 1.00 96.20 21  A 1 
ATOM   153  C CA  . ALA   A 1 21  ? -32.305 -9.314  -20.024 1.00 95.99 21  A 1 
ATOM   154  C C   . ALA   A 1 21  ? -31.948 -10.008 -18.700 1.00 96.30 21  A 1 
ATOM   155  O O   . ALA   A 1 21  ? -31.879 -9.352  -17.660 1.00 95.82 21  A 1 
ATOM   156  C CB  . ALA   A 1 21  ? -33.737 -9.648  -20.457 1.00 95.18 21  A 1 
ATOM   157  N N   . GLU   A 1 22  ? -31.660 -11.311 -18.729 1.00 96.58 22  A 1 
ATOM   158  C CA  . GLU   A 1 22  ? -31.222 -12.069 -17.547 1.00 96.61 22  A 1 
ATOM   159  C C   . GLU   A 1 22  ? -29.890 -11.535 -16.998 1.00 96.94 22  A 1 
ATOM   160  O O   . GLU   A 1 22  ? -29.742 -11.367 -15.786 1.00 96.25 22  A 1 
ATOM   161  C CB  . GLU   A 1 22  ? -31.073 -13.557 -17.900 1.00 96.38 22  A 1 
ATOM   162  C CG  . GLU   A 1 22  ? -32.423 -14.273 -18.082 1.00 93.19 22  A 1 
ATOM   163  C CD  . GLU   A 1 22  ? -32.254 -15.698 -18.636 1.00 93.46 22  A 1 
ATOM   164  O OE1 . GLU   A 1 22  ? -33.074 -16.574 -18.284 1.00 84.19 22  A 1 
ATOM   165  O OE2 . GLU   A 1 22  ? -31.304 -15.919 -19.421 1.00 86.95 22  A 1 
ATOM   166  N N   . ALA   A 1 23  ? -28.954 -11.192 -17.876 1.00 97.12 23  A 1 
ATOM   167  C CA  . ALA   A 1 23  ? -27.679 -10.600 -17.483 1.00 97.26 23  A 1 
ATOM   168  C C   . ALA   A 1 23  ? -27.869 -9.240  -16.789 1.00 97.29 23  A 1 
ATOM   169  O O   . ALA   A 1 23  ? -27.332 -9.018  -15.705 1.00 96.73 23  A 1 
ATOM   170  C CB  . ALA   A 1 23  ? -26.788 -10.491 -18.723 1.00 97.02 23  A 1 
ATOM   171  N N   . LEU   A 1 24  ? -28.692 -8.356  -17.355 1.00 96.72 24  A 1 
ATOM   172  C CA  . LEU   A 1 24  ? -29.031 -7.060  -16.751 1.00 96.13 24  A 1 
ATOM   173  C C   . LEU   A 1 24  ? -29.684 -7.220  -15.374 1.00 96.26 24  A 1 
ATOM   174  O O   . LEU   A 1 24  ? -29.403 -6.452  -14.449 1.00 95.57 24  A 1 
ATOM   175  C CB  . LEU   A 1 24  ? -29.981 -6.296  -17.691 1.00 95.48 24  A 1 
ATOM   176  C CG  . LEU   A 1 24  ? -29.286 -5.645  -18.901 1.00 93.66 24  A 1 
ATOM   177  C CD1 . LEU   A 1 24  ? -30.338 -5.198  -19.913 1.00 90.20 24  A 1 
ATOM   178  C CD2 . LEU   A 1 24  ? -28.478 -4.415  -18.482 1.00 90.42 24  A 1 
ATOM   179  N N   . GLN   A 1 25  ? -30.544 -8.230  -15.225 1.00 96.92 25  A 1 
ATOM   180  C CA  . GLN   A 1 25  ? -31.228 -8.519  -13.969 1.00 96.72 25  A 1 
ATOM   181  C C   . GLN   A 1 25  ? -30.247 -9.005  -12.895 1.00 96.99 25  A 1 
ATOM   182  O O   . GLN   A 1 25  ? -30.273 -8.507  -11.770 1.00 96.25 25  A 1 
ATOM   183  C CB  . GLN   A 1 25  ? -32.362 -9.514  -14.250 1.00 96.01 25  A 1 
ATOM   184  C CG  . GLN   A 1 25  ? -33.518 -9.367  -13.248 1.00 85.11 25  A 1 
ATOM   185  C CD  . GLN   A 1 25  ? -34.719 -10.252 -13.608 1.00 77.09 25  A 1 
ATOM   186  O OE1 . GLN   A 1 25  ? -34.653 -11.147 -14.427 1.00 68.16 25  A 1 
ATOM   187  N NE2 . GLN   A 1 25  ? -35.866 -10.040 -13.005 1.00 63.93 25  A 1 
ATOM   188  N N   . LEU   A 1 26  ? -29.329 -9.903  -13.256 1.00 97.05 26  A 1 
ATOM   189  C CA  . LEU   A 1 26  ? -28.245 -10.365 -12.380 1.00 97.04 26  A 1 
ATOM   190  C C   . LEU   A 1 26  ? -27.337 -9.220  -11.921 1.00 97.18 26  A 1 
ATOM   191  O O   . LEU   A 1 26  ? -27.039 -9.116  -10.732 1.00 96.03 26  A 1 
ATOM   192  C CB  . LEU   A 1 26  ? -27.429 -11.448 -13.110 1.00 96.40 26  A 1 
ATOM   193  C CG  . LEU   A 1 26  ? -27.938 -12.873 -12.832 1.00 93.25 26  A 1 
ATOM   194  C CD1 . LEU   A 1 26  ? -27.438 -13.831 -13.902 1.00 88.03 26  A 1 
ATOM   195  C CD2 . LEU   A 1 26  ? -27.424 -13.379 -11.482 1.00 87.35 26  A 1 
ATOM   196  N N   . LEU   A 1 27  ? -26.949 -8.319  -12.828 1.00 97.29 27  A 1 
ATOM   197  C CA  . LEU   A 1 27  ? -26.155 -7.136  -12.473 1.00 96.97 27  A 1 
ATOM   198  C C   . LEU   A 1 27  ? -26.864 -6.261  -11.432 1.00 96.75 27  A 1 
ATOM   199  O O   . LEU   A 1 27  ? -26.245 -5.849  -10.451 1.00 95.55 27  A 1 
ATOM   200  C CB  . LEU   A 1 27  ? -25.849 -6.293  -13.719 1.00 96.42 27  A 1 
ATOM   201  C CG  . LEU   A 1 27  ? -24.838 -6.872  -14.723 1.00 94.09 27  A 1 
ATOM   202  C CD1 . LEU   A 1 27  ? -24.501 -5.764  -15.723 1.00 88.87 27  A 1 
ATOM   203  C CD2 . LEU   A 1 27  ? -23.534 -7.324  -14.083 1.00 88.19 27  A 1 
ATOM   204  N N   . ARG   A 1 28  ? -28.160 -5.988  -11.619 1.00 96.32 28  A 1 
ATOM   205  C CA  . ARG   A 1 28  ? -28.959 -5.196  -10.671 1.00 96.00 28  A 1 
ATOM   206  C C   . ARG   A 1 28  ? -29.129 -5.904  -9.334  1.00 96.41 28  A 1 
ATOM   207  O O   . ARG   A 1 28  ? -28.932 -5.281  -8.299  1.00 95.35 28  A 1 
ATOM   208  C CB  . ARG   A 1 28  ? -30.338 -4.858  -11.264 1.00 94.69 28  A 1 
ATOM   209  C CG  . ARG   A 1 28  ? -30.291 -3.618  -12.164 1.00 82.17 28  A 1 
ATOM   210  C CD  . ARG   A 1 28  ? -31.704 -3.280  -12.642 1.00 80.62 28  A 1 
ATOM   211  N NE  . ARG   A 1 28  ? -31.742 -2.000  -13.382 1.00 69.81 28  A 1 
ATOM   212  C CZ  . ARG   A 1 28  ? -32.787 -1.498  -14.023 1.00 61.94 28  A 1 
ATOM   213  N NH1 . ARG   A 1 28  ? -33.934 -2.121  -14.063 1.00 55.77 28  A 1 
ATOM   214  N NH2 . ARG   A 1 28  ? -32.693 -0.355  -14.641 1.00 53.50 28  A 1 
ATOM   215  N N   . HIS   A 1 29  ? -29.478 -7.184  -9.358  1.00 96.40 29  A 1 
ATOM   216  C CA  . HIS   A 1 29  ? -29.753 -7.960  -8.149  1.00 96.46 29  A 1 
ATOM   217  C C   . HIS   A 1 29  ? -28.516 -8.088  -7.259  1.00 96.36 29  A 1 
ATOM   218  O O   . HIS   A 1 29  ? -28.579 -7.824  -6.058  1.00 95.03 29  A 1 
ATOM   219  C CB  . HIS   A 1 29  ? -30.298 -9.336  -8.553  1.00 96.06 29  A 1 
ATOM   220  C CG  . HIS   A 1 29  ? -30.707 -10.167 -7.363  1.00 91.82 29  A 1 
ATOM   221  N ND1 . HIS   A 1 29  ? -29.870 -10.866 -6.525  1.00 78.82 29  A 1 
ATOM   222  C CD2 . HIS   A 1 29  ? -31.982 -10.337 -6.869  1.00 79.62 29  A 1 
ATOM   223  C CE1 . HIS   A 1 29  ? -30.609 -11.438 -5.558  1.00 79.67 29  A 1 
ATOM   224  N NE2 . HIS   A 1 29  ? -31.902 -11.138 -5.738  1.00 81.46 29  A 1 
ATOM   225  N N   . HIS   A 1 30  ? -27.383 -8.438  -7.841  1.00 96.69 30  A 1 
ATOM   226  C CA  . HIS   A 1 30  ? -26.133 -8.628  -7.100  1.00 96.25 30  A 1 
ATOM   227  C C   . HIS   A 1 30  ? -25.292 -7.356  -6.969  1.00 96.15 30  A 1 
ATOM   228  O O   . HIS   A 1 30  ? -24.266 -7.376  -6.292  1.00 94.65 30  A 1 
ATOM   229  C CB  . HIS   A 1 30  ? -25.349 -9.777  -7.732  1.00 96.06 30  A 1 
ATOM   230  C CG  . HIS   A 1 30  ? -26.050 -11.097 -7.575  1.00 96.03 30  A 1 
ATOM   231  N ND1 . HIS   A 1 30  ? -26.114 -11.845 -6.412  1.00 83.41 30  A 1 
ATOM   232  C CD2 . HIS   A 1 30  ? -26.757 -11.782 -8.530  1.00 83.65 30  A 1 
ATOM   233  C CE1 . HIS   A 1 30  ? -26.822 -12.953 -6.667  1.00 86.61 30  A 1 
ATOM   234  N NE2 . HIS   A 1 30  ? -27.236 -12.951 -7.942  1.00 88.69 30  A 1 
ATOM   235  N N   . ARG   A 1 31  ? -25.714 -6.254  -7.585  1.00 95.36 31  A 1 
ATOM   236  C CA  . ARG   A 1 31  ? -24.972 -4.983  -7.616  1.00 95.06 31  A 1 
ATOM   237  C C   . ARG   A 1 31  ? -23.518 -5.167  -8.086  1.00 95.61 31  A 1 
ATOM   238  O O   . ARG   A 1 31  ? -22.602 -4.597  -7.508  1.00 93.78 31  A 1 
ATOM   239  C CB  . ARG   A 1 31  ? -25.069 -4.261  -6.259  1.00 93.56 31  A 1 
ATOM   240  C CG  . ARG   A 1 31  ? -26.499 -3.892  -5.825  1.00 86.24 31  A 1 
ATOM   241  C CD  . ARG   A 1 31  ? -26.423 -3.127  -4.493  1.00 80.32 31  A 1 
ATOM   242  N NE  . ARG   A 1 31  ? -27.723 -2.576  -4.078  1.00 70.19 31  A 1 
ATOM   243  C CZ  . ARG   A 1 31  ? -27.921 -1.741  -3.067  1.00 60.91 31  A 1 
ATOM   244  N NH1 . ARG   A 1 31  ? -26.949 -1.345  -2.287  1.00 54.86 31  A 1 
ATOM   245  N NH2 . ARG   A 1 31  ? -29.114 -1.282  -2.816  1.00 53.05 31  A 1 
ATOM   246  N N   . ILE   A 1 32  ? -23.323 -5.955  -9.131  1.00 96.70 32  A 1 
ATOM   247  C CA  . ILE   A 1 32  ? -22.029 -6.204  -9.785  1.00 96.88 32  A 1 
ATOM   248  C C   . ILE   A 1 32  ? -22.022 -5.598  -11.194 1.00 97.05 32  A 1 
ATOM   249  O O   . ILE   A 1 32  ? -23.065 -5.180  -11.699 1.00 96.30 32  A 1 
ATOM   250  C CB  . ILE   A 1 32  ? -21.691 -7.713  -9.786  1.00 96.53 32  A 1 
ATOM   251  C CG1 . ILE   A 1 32  ? -22.765 -8.538  -10.531 1.00 94.55 32  A 1 
ATOM   252  C CG2 . ILE   A 1 32  ? -21.473 -8.194  -8.343  1.00 92.63 32  A 1 
ATOM   253  C CD1 . ILE   A 1 32  ? -22.456 -10.036 -10.642 1.00 92.58 32  A 1 
ATOM   254  N N   . ARG   A 1 33  ? -20.859 -5.528  -11.827 1.00 96.84 33  A 1 
ATOM   255  C CA  . ARG   A 1 33  ? -20.681 -4.948  -13.174 1.00 96.86 33  A 1 
ATOM   256  C C   . ARG   A 1 33  ? -20.043 -5.907  -14.179 1.00 97.44 33  A 1 
ATOM   257  O O   . ARG   A 1 33  ? -19.831 -5.516  -15.324 1.00 96.29 33  A 1 
ATOM   258  C CB  . ARG   A 1 33  ? -19.879 -3.645  -13.081 1.00 95.35 33  A 1 
ATOM   259  C CG  . ARG   A 1 33  ? -20.627 -2.554  -12.286 1.00 93.16 33  A 1 
ATOM   260  C CD  . ARG   A 1 33  ? -19.868 -1.226  -12.327 1.00 90.23 33  A 1 
ATOM   261  N NE  . ARG   A 1 33  ? -18.583 -1.307  -11.610 1.00 85.03 33  A 1 
ATOM   262  C CZ  . ARG   A 1 33  ? -17.642 -0.373  -11.583 1.00 81.85 33  A 1 
ATOM   263  N NH1 . ARG   A 1 33  ? -17.771 0.758   -12.227 1.00 72.38 33  A 1 
ATOM   264  N NH2 . ARG   A 1 33  ? -16.554 -0.560  -10.888 1.00 75.49 33  A 1 
ATOM   265  N N   . HIS   A 1 34  ? -19.745 -7.128  -13.764 1.00 97.75 34  A 1 
ATOM   266  C CA  . HIS   A 1 34  ? -19.038 -8.112  -14.584 1.00 98.02 34  A 1 
ATOM   267  C C   . HIS   A 1 34  ? -19.659 -9.496  -14.393 1.00 98.23 34  A 1 
ATOM   268  O O   . HIS   A 1 34  ? -19.926 -9.891  -13.255 1.00 97.65 34  A 1 
ATOM   269  C CB  . HIS   A 1 34  ? -17.548 -8.121  -14.207 1.00 97.60 34  A 1 
ATOM   270  C CG  . HIS   A 1 34  ? -16.908 -6.756  -14.182 1.00 97.31 34  A 1 
ATOM   271  N ND1 . HIS   A 1 34  ? -16.765 -5.950  -13.065 1.00 90.66 34  A 1 
ATOM   272  C CD2 . HIS   A 1 34  ? -16.414 -6.040  -15.249 1.00 90.18 34  A 1 
ATOM   273  C CE1 . HIS   A 1 34  ? -16.193 -4.796  -13.453 1.00 90.91 34  A 1 
ATOM   274  N NE2 . HIS   A 1 34  ? -15.973 -4.808  -14.775 1.00 92.50 34  A 1 
ATOM   275  N N   . LEU   A 1 35  ? -19.889 -10.216 -15.483 1.00 97.97 35  A 1 
ATOM   276  C CA  . LEU   A 1 35  ? -20.442 -11.569 -15.487 1.00 98.11 35  A 1 
ATOM   277  C C   . LEU   A 1 35  ? -19.629 -12.463 -16.426 1.00 98.20 35  A 1 
ATOM   278  O O   . LEU   A 1 35  ? -19.785 -12.367 -17.649 1.00 97.51 35  A 1 
ATOM   279  C CB  . LEU   A 1 35  ? -21.924 -11.543 -15.899 1.00 97.73 35  A 1 
ATOM   280  C CG  . LEU   A 1 35  ? -22.874 -10.977 -14.830 1.00 96.80 35  A 1 
ATOM   281  C CD1 . LEU   A 1 35  ? -24.251 -10.743 -15.440 1.00 94.38 35  A 1 
ATOM   282  C CD2 . LEU   A 1 35  ? -23.035 -11.938 -13.650 1.00 94.06 35  A 1 
ATOM   283  N N   . PRO   A 1 36  ? -18.782 -13.346 -15.887 1.00 98.30 36  A 1 
ATOM   284  C CA  . PRO   A 1 36  ? -18.161 -14.388 -16.694 1.00 98.30 36  A 1 
ATOM   285  C C   . PRO   A 1 36  ? -19.212 -15.340 -17.270 1.00 98.30 36  A 1 
ATOM   286  O O   . PRO   A 1 36  ? -20.173 -15.710 -16.589 1.00 97.78 36  A 1 
ATOM   287  C CB  . PRO   A 1 36  ? -17.179 -15.112 -15.770 1.00 97.89 36  A 1 
ATOM   288  C CG  . PRO   A 1 36  ? -16.917 -14.099 -14.659 1.00 96.56 36  A 1 
ATOM   289  C CD  . PRO   A 1 36  ? -18.255 -13.377 -14.539 1.00 97.94 36  A 1 
ATOM   290  N N   . VAL   A 1 37  ? -19.005 -15.750 -18.511 1.00 97.86 37  A 1 
ATOM   291  C CA  . VAL   A 1 37  ? -19.813 -16.761 -19.197 1.00 97.88 37  A 1 
ATOM   292  C C   . VAL   A 1 37  ? -19.048 -18.076 -19.166 1.00 97.83 37  A 1 
ATOM   293  O O   . VAL   A 1 37  ? -17.901 -18.132 -19.605 1.00 96.90 37  A 1 
ATOM   294  C CB  . VAL   A 1 37  ? -20.153 -16.342 -20.637 1.00 97.44 37  A 1 
ATOM   295  C CG1 . VAL   A 1 37  ? -21.114 -17.344 -21.278 1.00 94.99 37  A 1 
ATOM   296  C CG2 . VAL   A 1 37  ? -20.814 -14.956 -20.689 1.00 94.53 37  A 1 
ATOM   297  N N   . VAL   A 1 38  ? -19.680 -19.122 -18.650 1.00 97.68 38  A 1 
ATOM   298  C CA  . VAL   A 1 38  ? -19.067 -20.447 -18.486 1.00 97.72 38  A 1 
ATOM   299  C C   . VAL   A 1 38  ? -19.882 -21.545 -19.161 1.00 97.63 38  A 1 
ATOM   300  O O   . VAL   A 1 38  ? -21.096 -21.420 -19.362 1.00 96.34 38  A 1 
ATOM   301  C CB  . VAL   A 1 38  ? -18.796 -20.802 -17.008 1.00 96.80 38  A 1 
ATOM   302  C CG1 . VAL   A 1 38  ? -17.819 -19.818 -16.362 1.00 91.97 38  A 1 
ATOM   303  C CG2 . VAL   A 1 38  ? -20.077 -20.858 -16.165 1.00 91.04 38  A 1 
ATOM   304  N N   . ASP   A 1 39  ? -19.214 -22.648 -19.482 1.00 96.75 39  A 1 
ATOM   305  C CA  . ASP   A 1 39  ? -19.852 -23.855 -20.004 1.00 96.29 39  A 1 
ATOM   306  C C   . ASP   A 1 39  ? -20.361 -24.800 -18.892 1.00 96.18 39  A 1 
ATOM   307  O O   . ASP   A 1 39  ? -20.463 -24.438 -17.711 1.00 93.12 39  A 1 
ATOM   308  C CB  . ASP   A 1 39  ? -18.907 -24.538 -21.013 1.00 94.47 39  A 1 
ATOM   309  C CG  . ASP   A 1 39  ? -17.734 -25.313 -20.410 1.00 93.43 39  A 1 
ATOM   310  O OD1 . ASP   A 1 39  ? -17.639 -25.424 -19.166 1.00 86.60 39  A 1 
ATOM   311  O OD2 . ASP   A 1 39  ? -16.964 -25.875 -21.211 1.00 87.18 39  A 1 
ATOM   312  N N   . GLY   A 1 40  ? -20.731 -26.037 -19.281 1.00 95.15 40  A 1 
ATOM   313  C CA  . GLY   A 1 40  ? -21.204 -27.081 -18.368 1.00 94.70 40  A 1 
ATOM   314  C C   . GLY   A 1 40  ? -20.189 -27.525 -17.327 1.00 94.96 40  A 1 
ATOM   315  O O   . GLY   A 1 40  ? -20.575 -27.972 -16.241 1.00 90.97 40  A 1 
ATOM   316  N N   . GLU   A 1 41  ? -18.913 -27.390 -17.640 1.00 95.22 41  A 1 
ATOM   317  C CA  . GLU   A 1 41  ? -17.797 -27.879 -16.828 1.00 94.84 41  A 1 
ATOM   318  C C   . GLU   A 1 41  ? -17.148 -26.775 -15.979 1.00 95.09 41  A 1 
ATOM   319  O O   . GLU   A 1 41  ? -16.283 -27.059 -15.152 1.00 91.46 41  A 1 
ATOM   320  C CB  . GLU   A 1 41  ? -16.780 -28.560 -17.748 1.00 93.28 41  A 1 
ATOM   321  C CG  . GLU   A 1 41  ? -17.367 -29.813 -18.430 1.00 86.83 41  A 1 
ATOM   322  C CD  . GLU   A 1 41  ? -16.397 -30.483 -19.414 1.00 78.60 41  A 1 
ATOM   323  O OE1 . GLU   A 1 41  ? -16.815 -31.490 -20.035 1.00 68.94 41  A 1 
ATOM   324  O OE2 . GLU   A 1 41  ? -15.263 -29.979 -19.597 1.00 70.63 41  A 1 
ATOM   325  N N   . GLY   A 1 42  ? -17.606 -25.531 -16.145 1.00 95.50 42  A 1 
ATOM   326  C CA  . GLY   A 1 42  ? -17.047 -24.361 -15.471 1.00 95.69 42  A 1 
ATOM   327  C C   . GLY   A 1 42  ? -15.867 -23.722 -16.211 1.00 96.52 42  A 1 
ATOM   328  O O   . GLY   A 1 42  ? -15.179 -22.887 -15.626 1.00 94.80 42  A 1 
ATOM   329  N N   . ARG   A 1 43  ? -15.638 -24.089 -17.476 1.00 96.19 43  A 1 
ATOM   330  C CA  . ARG   A 1 43  ? -14.640 -23.419 -18.320 1.00 96.11 43  A 1 
ATOM   331  C C   . ARG   A 1 43  ? -15.134 -22.041 -18.730 1.00 96.40 43  A 1 
ATOM   332  O O   . ARG   A 1 43  ? -16.303 -21.863 -19.061 1.00 94.95 43  A 1 
ATOM   333  C CB  . ARG   A 1 43  ? -14.303 -24.264 -19.552 1.00 95.23 43  A 1 
ATOM   334  C CG  . ARG   A 1 43  ? -13.611 -25.589 -19.173 1.00 88.86 43  A 1 
ATOM   335  C CD  . ARG   A 1 43  ? -13.282 -26.420 -20.415 1.00 84.86 43  A 1 
ATOM   336  N NE  . ARG   A 1 43  ? -14.490 -27.027 -20.988 1.00 74.29 43  A 1 
ATOM   337  C CZ  . ARG   A 1 43  ? -14.552 -28.052 -21.821 1.00 66.20 43  A 1 
ATOM   338  N NH1 . ARG   A 1 43  ? -13.488 -28.603 -22.324 1.00 59.00 43  A 1 
ATOM   339  N NH2 . ARG   A 1 43  ? -15.703 -28.550 -22.140 1.00 57.39 43  A 1 
ATOM   340  N N   . LEU   A 1 44  ? -14.237 -21.074 -18.728 1.00 95.97 44  A 1 
ATOM   341  C CA  . LEU   A 1 44  ? -14.531 -19.708 -19.134 1.00 96.44 44  A 1 
ATOM   342  C C   . LEU   A 1 44  ? -14.679 -19.633 -20.660 1.00 96.42 44  A 1 
ATOM   343  O O   . LEU   A 1 44  ? -13.749 -19.950 -21.391 1.00 94.82 44  A 1 
ATOM   344  C CB  . LEU   A 1 44  ? -13.412 -18.804 -18.597 1.00 95.81 44  A 1 
ATOM   345  C CG  . LEU   A 1 44  ? -13.637 -17.302 -18.835 1.00 95.39 44  A 1 
ATOM   346  C CD1 . LEU   A 1 44  ? -14.811 -16.764 -18.014 1.00 92.25 44  A 1 
ATOM   347  C CD2 . LEU   A 1 44  ? -12.380 -16.542 -18.419 1.00 91.64 44  A 1 
ATOM   348  N N   . LEU   A 1 45  ? -15.843 -19.189 -21.124 1.00 96.70 45  A 1 
ATOM   349  C CA  . LEU   A 1 45  ? -16.142 -18.984 -22.546 1.00 96.14 45  A 1 
ATOM   350  C C   . LEU   A 1 45  ? -16.049 -17.516 -22.958 1.00 96.00 45  A 1 
ATOM   351  O O   . LEU   A 1 45  ? -15.730 -17.204 -24.101 1.00 93.54 45  A 1 
ATOM   352  C CB  . LEU   A 1 45  ? -17.558 -19.504 -22.849 1.00 95.36 45  A 1 
ATOM   353  C CG  . LEU   A 1 45  ? -17.793 -21.007 -22.611 1.00 93.48 45  A 1 
ATOM   354  C CD1 . LEU   A 1 45  ? -19.261 -21.320 -22.911 1.00 88.69 45  A 1 
ATOM   355  C CD2 . LEU   A 1 45  ? -16.915 -21.873 -23.513 1.00 87.40 45  A 1 
ATOM   356  N N   . GLY   A 1 46  ? -16.368 -16.612 -22.035 1.00 96.93 46  A 1 
ATOM   357  C CA  . GLY   A 1 46  ? -16.420 -15.190 -22.317 1.00 96.92 46  A 1 
ATOM   358  C C   . GLY   A 1 46  ? -16.685 -14.348 -21.073 1.00 97.60 46  A 1 
ATOM   359  O O   . GLY   A 1 46  ? -16.810 -14.857 -19.959 1.00 96.93 46  A 1 
ATOM   360  N N   . LEU   A 1 47  ? -16.783 -13.033 -21.280 1.00 97.60 47  A 1 
ATOM   361  C CA  . LEU   A 1 47  ? -17.110 -12.066 -20.236 1.00 97.79 47  A 1 
ATOM   362  C C   . LEU   A 1 47  ? -18.100 -11.047 -20.793 1.00 97.79 47  A 1 
ATOM   363  O O   . LEU   A 1 47  ? -17.879 -10.478 -21.862 1.00 96.82 47  A 1 
ATOM   364  C CB  . LEU   A 1 47  ? -15.808 -11.398 -19.761 1.00 97.31 47  A 1 
ATOM   365  C CG  . LEU   A 1 47  ? -15.989 -10.320 -18.673 1.00 96.69 47  A 1 
ATOM   366  C CD1 . LEU   A 1 47  ? -16.383 -10.926 -17.329 1.00 93.90 47  A 1 
ATOM   367  C CD2 . LEU   A 1 47  ? -14.676 -9.568  -18.480 1.00 92.83 47  A 1 
ATOM   368  N N   . VAL   A 1 48  ? -19.159 -10.793 -20.032 1.00 97.81 48  A 1 
ATOM   369  C CA  . VAL   A 1 48  ? -20.113 -9.718  -20.298 1.00 97.73 48  A 1 
ATOM   370  C C   . VAL   A 1 48  ? -19.983 -8.690  -19.188 1.00 97.78 48  A 1 
ATOM   371  O O   . VAL   A 1 48  ? -20.133 -9.009  -18.008 1.00 96.58 48  A 1 
ATOM   372  C CB  . VAL   A 1 48  ? -21.546 -10.255 -20.420 1.00 96.24 48  A 1 
ATOM   373  C CG1 . VAL   A 1 48  ? -22.533 -9.124  -20.685 1.00 87.62 48  A 1 
ATOM   374  C CG2 . VAL   A 1 48  ? -21.670 -11.244 -21.581 1.00 86.24 48  A 1 
ATOM   375  N N   . THR   A 1 49  ? -19.708 -7.449  -19.560 1.00 97.46 49  A 1 
ATOM   376  C CA  . THR   A 1 49  ? -19.606 -6.347  -18.601 1.00 97.04 49  A 1 
ATOM   377  C C   . THR   A 1 49  ? -20.848 -5.460  -18.638 1.00 97.05 49  A 1 
ATOM   378  O O   . THR   A 1 49  ? -21.645 -5.479  -19.578 1.00 96.20 49  A 1 
ATOM   379  C CB  . THR   A 1 49  ? -18.332 -5.513  -18.804 1.00 95.91 49  A 1 
ATOM   380  O OG1 . THR   A 1 49  ? -18.433 -4.709  -19.943 1.00 91.23 49  A 1 
ATOM   381  C CG2 . THR   A 1 49  ? -17.063 -6.363  -18.902 1.00 91.55 49  A 1 
ATOM   382  N N   . SER   A 1 50  ? -20.984 -4.615  -17.618 1.00 96.36 50  A 1 
ATOM   383  C CA  . SER   A 1 50  ? -22.008 -3.572  -17.612 1.00 96.10 50  A 1 
ATOM   384  C C   . SER   A 1 50  ? -21.889 -2.626  -18.807 1.00 96.16 50  A 1 
ATOM   385  O O   . SER   A 1 50  ? -22.890 -2.040  -19.198 1.00 95.08 50  A 1 
ATOM   386  C CB  . SER   A 1 50  ? -21.911 -2.783  -16.307 1.00 95.10 50  A 1 
ATOM   387  O OG  . SER   A 1 50  ? -22.830 -1.711  -16.279 1.00 87.76 50  A 1 
ATOM   388  N N   . GLN   A 1 51  ? -20.697 -2.451  -19.361 1.00 95.78 51  A 1 
ATOM   389  C CA  . GLN   A 1 51  ? -20.490 -1.679  -20.587 1.00 95.28 51  A 1 
ATOM   390  C C   . GLN   A 1 51  ? -21.084 -2.406  -21.795 1.00 95.88 51  A 1 
ATOM   391  O O   . GLN   A 1 51  ? -21.906 -1.823  -22.492 1.00 94.53 51  A 1 
ATOM   392  C CB  . GLN   A 1 51  ? -18.995 -1.367  -20.751 1.00 93.84 51  A 1 
ATOM   393  C CG  . GLN   A 1 51  ? -18.658 -0.845  -22.148 1.00 85.93 51  A 1 
ATOM   394  C CD  . GLN   A 1 51  ? -17.244 -0.272  -22.284 1.00 82.83 51  A 1 
ATOM   395  O OE1 . GLN   A 1 51  ? -16.486 -0.126  -21.337 1.00 74.10 51  A 1 
ATOM   396  N NE2 . GLN   A 1 51  ? -16.865 0.137   -23.471 1.00 70.93 51  A 1 
ATOM   397  N N   . ASP   A 1 52  ? -20.737 -3.671  -21.993 1.00 95.67 52  A 1 
ATOM   398  C CA  . ASP   A 1 52  ? -21.201 -4.469  -23.136 1.00 95.61 52  A 1 
ATOM   399  C C   . ASP   A 1 52  ? -22.738 -4.571  -23.163 1.00 96.12 52  A 1 
ATOM   400  O O   . ASP   A 1 52  ? -23.367 -4.442  -24.212 1.00 95.22 52  A 1 
ATOM   401  C CB  . ASP   A 1 52  ? -20.587 -5.877  -23.077 1.00 95.21 52  A 1 
ATOM   402  C CG  . ASP   A 1 52  ? -19.065 -5.870  -22.899 1.00 94.18 52  A 1 
ATOM   403  O OD1 . ASP   A 1 52  ? -18.366 -5.192  -23.679 1.00 89.83 52  A 1 
ATOM   404  O OD2 . ASP   A 1 52  ? -18.600 -6.511  -21.925 1.00 89.34 52  A 1 
ATOM   405  N N   . LEU   A 1 53  ? -23.358 -4.725  -21.985 1.00 95.32 53  A 1 
ATOM   406  C CA  . LEU   A 1 53  ? -24.814 -4.772  -21.846 1.00 95.45 53  A 1 
ATOM   407  C C   . LEU   A 1 53  ? -25.484 -3.428  -22.146 1.00 95.51 53  A 1 
ATOM   408  O O   . LEU   A 1 53  ? -26.570 -3.416  -22.714 1.00 94.20 53  A 1 
ATOM   409  C CB  . LEU   A 1 53  ? -25.174 -5.235  -20.429 1.00 95.19 53  A 1 
ATOM   410  C CG  . LEU   A 1 53  ? -24.885 -6.724  -20.180 1.00 93.93 53  A 1 
ATOM   411  C CD1 . LEU   A 1 53  ? -25.013 -7.021  -18.691 1.00 90.36 53  A 1 
ATOM   412  C CD2 . LEU   A 1 53  ? -25.869 -7.628  -20.916 1.00 90.44 53  A 1 
ATOM   413  N N   . ARG   A 1 54  ? -24.863 -2.299  -21.767 1.00 95.10 54  A 1 
ATOM   414  C CA  . ARG   A 1 54  ? -25.389 -0.967  -22.110 1.00 94.50 54  A 1 
ATOM   415  C C   . ARG   A 1 54  ? -25.263 -0.678  -23.601 1.00 94.83 54  A 1 
ATOM   416  O O   . ARG   A 1 54  ? -26.214 -0.185  -24.191 1.00 93.38 54  A 1 
ATOM   417  C CB  . ARG   A 1 54  ? -24.685 0.124   -21.307 1.00 93.52 54  A 1 
ATOM   418  C CG  . ARG   A 1 54  ? -25.211 0.179   -19.867 1.00 90.19 54  A 1 
ATOM   419  C CD  . ARG   A 1 54  ? -24.609 1.373   -19.139 1.00 87.80 54  A 1 
ATOM   420  N NE  . ARG   A 1 54  ? -23.158 1.226   -18.943 1.00 83.81 54  A 1 
ATOM   421  C CZ  . ARG   A 1 54  ? -22.538 0.968   -17.810 1.00 81.93 54  A 1 
ATOM   422  N NH1 . ARG   A 1 54  ? -23.185 0.791   -16.697 1.00 72.28 54  A 1 
ATOM   423  N NH2 . ARG   A 1 54  ? -21.240 0.906   -17.785 1.00 75.90 54  A 1 
ATOM   424  N N   . ASP   A 1 55  ? -24.145 -1.053  -24.199 1.00 94.45 55  A 1 
ATOM   425  C CA  . ASP   A 1 55  ? -23.914 -0.896  -25.637 1.00 94.28 55  A 1 
ATOM   426  C C   . ASP   A 1 55  ? -24.904 -1.743  -26.470 1.00 94.60 55  A 1 
ATOM   427  O O   . ASP   A 1 55  ? -25.245 -1.373  -27.592 1.00 92.74 55  A 1 
ATOM   428  C CB  . ASP   A 1 55  ? -22.453 -1.269  -25.966 1.00 93.73 55  A 1 
ATOM   429  C CG  . ASP   A 1 55  ? -21.378 -0.332  -25.370 1.00 92.39 55  A 1 
ATOM   430  O OD1 . ASP   A 1 55  ? -21.701 0.780   -24.904 1.00 87.80 55  A 1 
ATOM   431  O OD2 . ASP   A 1 55  ? -20.182 -0.710  -25.377 1.00 87.79 55  A 1 
ATOM   432  N N   . ALA   A 1 56  ? -25.412 -2.844  -25.907 1.00 93.68 56  A 1 
ATOM   433  C CA  . ALA   A 1 56  ? -26.439 -3.694  -26.515 1.00 93.52 56  A 1 
ATOM   434  C C   . ALA   A 1 56  ? -27.885 -3.315  -26.140 1.00 93.68 56  A 1 
ATOM   435  O O   . ALA   A 1 56  ? -28.831 -3.957  -26.606 1.00 91.22 56  A 1 
ATOM   436  C CB  . ALA   A 1 56  ? -26.128 -5.144  -26.134 1.00 93.02 56  A 1 
ATOM   437  N N   . SER   A 1 57  ? -28.076 -2.322  -25.276 1.00 93.09 57  A 1 
ATOM   438  C CA  . SER   A 1 57  ? -29.395 -1.850  -24.843 1.00 92.94 57  A 1 
ATOM   439  C C   . SER   A 1 57  ? -29.857 -0.661  -25.692 1.00 93.11 57  A 1 
ATOM   440  O O   . SER   A 1 57  ? -29.020 0.052   -26.247 1.00 90.94 57  A 1 
ATOM   441  C CB  . SER   A 1 57  ? -29.376 -1.476  -23.362 1.00 91.53 57  A 1 
ATOM   442  O OG  . SER   A 1 57  ? -29.101 -2.614  -22.564 1.00 85.66 57  A 1 
ATOM   443  N N   . PRO   A 1 58  ? -31.179 -0.414  -25.782 1.00 92.36 58  A 1 
ATOM   444  C CA  . PRO   A 1 58  ? -31.685 0.776   -26.460 1.00 91.64 58  A 1 
ATOM   445  C C   . PRO   A 1 58  ? -31.215 2.058   -25.761 1.00 92.36 58  A 1 
ATOM   446  O O   . PRO   A 1 58  ? -31.012 2.091   -24.542 1.00 90.72 58  A 1 
ATOM   447  C CB  . PRO   A 1 58  ? -33.209 0.632   -26.458 1.00 89.42 58  A 1 
ATOM   448  C CG  . PRO   A 1 58  ? -33.491 -0.258  -25.248 1.00 86.17 58  A 1 
ATOM   449  C CD  . PRO   A 1 58  ? -32.277 -1.182  -25.209 1.00 89.55 58  A 1 
ATOM   450  N N   . SER   A 1 59  ? -31.084 3.127   -26.546 1.00 91.66 59  A 1 
ATOM   451  C CA  . SER   A 1 59  ? -30.755 4.457   -26.026 1.00 91.78 59  A 1 
ATOM   452  C C   . SER   A 1 59  ? -31.772 4.910   -24.974 1.00 92.05 59  A 1 
ATOM   453  O O   . SER   A 1 59  ? -32.967 4.636   -25.091 1.00 90.15 59  A 1 
ATOM   454  C CB  . SER   A 1 59  ? -30.712 5.462   -27.186 1.00 90.19 59  A 1 
ATOM   455  O OG  . SER   A 1 59  ? -30.582 6.795   -26.723 1.00 86.08 59  A 1 
ATOM   456  N N   . ILE   A 1 60  ? -31.319 5.684   -23.995 1.00 91.88 60  A 1 
ATOM   457  C CA  . ILE   A 1 60  ? -32.200 6.317   -22.998 1.00 91.29 60  A 1 
ATOM   458  C C   . ILE   A 1 60  ? -33.276 7.213   -23.627 1.00 92.29 60  A 1 
ATOM   459  O O   . ILE   A 1 60  ? -34.298 7.475   -23.002 1.00 90.21 60  A 1 
ATOM   460  C CB  . ILE   A 1 60  ? -31.387 7.129   -21.966 1.00 90.36 60  A 1 
ATOM   461  C CG1 . ILE   A 1 60  ? -30.562 8.255   -22.624 1.00 84.29 60  A 1 
ATOM   462  C CG2 . ILE   A 1 60  ? -30.503 6.181   -21.131 1.00 82.31 60  A 1 
ATOM   463  C CD1 . ILE   A 1 60  ? -29.966 9.257   -21.635 1.00 78.65 60  A 1 
ATOM   464  N N   . PHE   A 1 61  ? -33.061 7.667   -24.858 1.00 91.66 61  A 1 
ATOM   465  C CA  . PHE   A 1 61  ? -34.040 8.450   -25.610 1.00 90.52 61  A 1 
ATOM   466  C C   . PHE   A 1 61  ? -35.112 7.586   -26.287 1.00 90.77 61  A 1 
ATOM   467  O O   . PHE   A 1 61  ? -36.159 8.108   -26.664 1.00 86.94 61  A 1 
ATOM   468  C CB  . PHE   A 1 61  ? -33.297 9.310   -26.636 1.00 89.64 61  A 1 
ATOM   469  C CG  . PHE   A 1 61  ? -32.300 10.282  -26.042 1.00 89.52 61  A 1 
ATOM   470  C CD1 . PHE   A 1 61  ? -32.724 11.252  -25.113 1.00 85.45 61  A 1 
ATOM   471  C CD2 . PHE   A 1 61  ? -30.948 10.232  -26.422 1.00 84.65 61  A 1 
ATOM   472  C CE1 . PHE   A 1 61  ? -31.808 12.171  -24.581 1.00 84.06 61  A 1 
ATOM   473  C CE2 . PHE   A 1 61  ? -30.028 11.152  -25.895 1.00 84.63 61  A 1 
ATOM   474  C CZ  . PHE   A 1 61  ? -30.459 12.123  -24.973 1.00 88.29 61  A 1 
ATOM   475  N N   . HIS   A 1 62  ? -34.862 6.274   -26.411 1.00 91.49 62  A 1 
ATOM   476  C CA  . HIS   A 1 62  ? -35.700 5.314   -27.134 1.00 90.35 62  A 1 
ATOM   477  C C   . HIS   A 1 62  ? -35.861 3.998   -26.355 1.00 90.42 62  A 1 
ATOM   478  O O   . HIS   A 1 62  ? -35.816 2.905   -26.913 1.00 86.06 62  A 1 
ATOM   479  C CB  . HIS   A 1 62  ? -35.106 5.095   -28.532 1.00 88.28 62  A 1 
ATOM   480  C CG  . HIS   A 1 62  ? -35.011 6.360   -29.332 1.00 87.66 62  A 1 
ATOM   481  N ND1 . HIS   A 1 62  ? -36.082 7.067   -29.855 1.00 77.89 62  A 1 
ATOM   482  C CD2 . HIS   A 1 62  ? -33.867 7.058   -29.607 1.00 77.63 62  A 1 
ATOM   483  C CE1 . HIS   A 1 62  ? -35.587 8.164   -30.431 1.00 80.58 62  A 1 
ATOM   484  N NE2 . HIS   A 1 62  ? -34.248 8.192   -30.301 1.00 81.06 62  A 1 
ATOM   485  N N   . LEU   A 1 63  ? -36.087 4.090   -25.032 1.00 90.35 63  A 1 
ATOM   486  C CA  . LEU   A 1 63  ? -36.139 2.948   -24.101 1.00 89.03 63  A 1 
ATOM   487  C C   . LEU   A 1 63  ? -37.181 1.865   -24.443 1.00 88.82 63  A 1 
ATOM   488  O O   . LEU   A 1 63  ? -37.129 0.771   -23.883 1.00 84.45 63  A 1 
ATOM   489  C CB  . LEU   A 1 63  ? -36.433 3.480   -22.688 1.00 86.53 63  A 1 
ATOM   490  C CG  . LEU   A 1 63  ? -35.232 4.156   -22.003 1.00 82.52 63  A 1 
ATOM   491  C CD1 . LEU   A 1 63  ? -35.706 4.863   -20.733 1.00 76.85 63  A 1 
ATOM   492  C CD2 . LEU   A 1 63  ? -34.162 3.142   -21.610 1.00 76.83 63  A 1 
ATOM   493  N N   . HIS   A 1 64  ? -38.139 2.173   -25.308 1.00 90.98 64  A 1 
ATOM   494  C CA  . HIS   A 1 64  ? -39.242 1.275   -25.669 1.00 89.91 64  A 1 
ATOM   495  C C   . HIS   A 1 64  ? -39.045 0.597   -27.025 1.00 90.54 64  A 1 
ATOM   496  O O   . HIS   A 1 64  ? -39.875 -0.221  -27.422 1.00 85.20 64  A 1 
ATOM   497  C CB  . HIS   A 1 64  ? -40.560 2.056   -25.618 1.00 86.49 64  A 1 
ATOM   498  C CG  . HIS   A 1 64  ? -40.783 2.750   -24.303 1.00 79.52 64  A 1 
ATOM   499  N ND1 . HIS   A 1 64  ? -40.603 2.199   -23.054 1.00 65.99 64  A 1 
ATOM   500  C CD2 . HIS   A 1 64  ? -41.141 4.061   -24.104 1.00 65.38 64  A 1 
ATOM   501  C CE1 . HIS   A 1 64  ? -40.847 3.148   -22.137 1.00 61.12 64  A 1 
ATOM   502  N NE2 . HIS   A 1 64  ? -41.184 4.292   -22.738 1.00 62.82 64  A 1 
ATOM   503  N N   . GLU   A 1 65  ? -37.970 0.927   -27.728 1.00 89.15 65  A 1 
ATOM   504  C CA  . GLU   A 1 65  ? -37.654 0.360   -29.034 1.00 87.99 65  A 1 
ATOM   505  C C   . GLU   A 1 65  ? -36.785 -0.890  -28.892 1.00 87.09 65  A 1 
ATOM   506  O O   . GLU   A 1 65  ? -36.033 -1.042  -27.931 1.00 81.20 65  A 1 
ATOM   507  C CB  . GLU   A 1 65  ? -36.997 1.416   -29.932 1.00 84.91 65  A 1 
ATOM   508  C CG  . GLU   A 1 65  ? -37.958 2.577   -30.244 1.00 79.35 65  A 1 
ATOM   509  C CD  . GLU   A 1 65  ? -37.348 3.650   -31.149 1.00 78.84 65  A 1 
ATOM   510  O OE1 . GLU   A 1 65  ? -37.991 4.714   -31.298 1.00 70.38 65  A 1 
ATOM   511  O OE2 . GLU   A 1 65  ? -36.241 3.441   -31.688 1.00 76.35 65  A 1 
ATOM   512  N N   . HIS   A 1 66  ? -36.902 -1.803  -29.845 1.00 88.69 66  A 1 
ATOM   513  C CA  . HIS   A 1 66  ? -36.061 -2.999  -29.968 1.00 88.41 66  A 1 
ATOM   514  C C   . HIS   A 1 66  ? -35.907 -3.831  -28.684 1.00 89.63 66  A 1 
ATOM   515  O O   . HIS   A 1 66  ? -34.861 -4.419  -28.416 1.00 85.21 66  A 1 
ATOM   516  C CB  . HIS   A 1 66  ? -34.724 -2.608  -30.603 1.00 84.67 66  A 1 
ATOM   517  C CG  . HIS   A 1 66  ? -34.888 -1.990  -31.959 1.00 84.64 66  A 1 
ATOM   518  N ND1 . HIS   A 1 66  ? -35.401 -2.618  -33.079 1.00 74.88 66  A 1 
ATOM   519  C CD2 . HIS   A 1 66  ? -34.580 -0.699  -32.297 1.00 74.07 66  A 1 
ATOM   520  C CE1 . HIS   A 1 66  ? -35.375 -1.728  -34.078 1.00 77.49 66  A 1 
ATOM   521  N NE2 . HIS   A 1 66  ? -34.891 -0.557  -33.637 1.00 78.58 66  A 1 
ATOM   522  N N   . LEU   A 1 67  ? -36.977 -3.931  -27.884 1.00 89.98 67  A 1 
ATOM   523  C CA  . LEU   A 1 67  ? -36.964 -4.737  -26.656 1.00 89.36 67  A 1 
ATOM   524  C C   . LEU   A 1 67  ? -36.694 -6.227  -26.921 1.00 90.29 67  A 1 
ATOM   525  O O   . LEU   A 1 67  ? -36.232 -6.935  -26.028 1.00 86.71 67  A 1 
ATOM   526  C CB  . LEU   A 1 67  ? -38.296 -4.563  -25.913 1.00 85.95 67  A 1 
ATOM   527  C CG  . LEU   A 1 67  ? -38.529 -3.158  -25.330 1.00 81.11 67  A 1 
ATOM   528  C CD1 . LEU   A 1 67  ? -39.924 -3.098  -24.710 1.00 74.94 67  A 1 
ATOM   529  C CD2 . LEU   A 1 67  ? -37.518 -2.801  -24.242 1.00 73.94 67  A 1 
ATOM   530  N N   . GLU   A 1 68  ? -36.943 -6.697  -28.142 1.00 91.69 68  A 1 
ATOM   531  C CA  . GLU   A 1 68  ? -36.591 -8.040  -28.597 1.00 90.92 68  A 1 
ATOM   532  C C   . GLU   A 1 68  ? -35.076 -8.311  -28.552 1.00 91.92 68  A 1 
ATOM   533  O O   . GLU   A 1 68  ? -34.664 -9.452  -28.347 1.00 89.14 68  A 1 
ATOM   534  C CB  . GLU   A 1 68  ? -37.153 -8.300  -30.010 1.00 89.10 68  A 1 
ATOM   535  C CG  . GLU   A 1 68  ? -36.687 -7.354  -31.134 1.00 79.76 68  A 1 
ATOM   536  C CD  . GLU   A 1 68  ? -37.472 -6.035  -31.246 1.00 74.40 68  A 1 
ATOM   537  O OE1 . GLU   A 1 68  ? -37.249 -5.317  -32.241 1.00 65.75 68  A 1 
ATOM   538  O OE2 . GLU   A 1 68  ? -38.306 -5.750  -30.351 1.00 71.27 68  A 1 
ATOM   539  N N   . ASP   A 1 69  ? -34.244 -7.285  -28.663 1.00 92.33 69  A 1 
ATOM   540  C CA  . ASP   A 1 69  ? -32.789 -7.427  -28.560 1.00 92.07 69  A 1 
ATOM   541  C C   . ASP   A 1 69  ? -32.351 -7.932  -27.181 1.00 93.12 69  A 1 
ATOM   542  O O   . ASP   A 1 69  ? -31.382 -8.686  -27.070 1.00 91.47 69  A 1 
ATOM   543  C CB  . ASP   A 1 69  ? -32.103 -6.092  -28.871 1.00 90.06 69  A 1 
ATOM   544  C CG  . ASP   A 1 69  ? -32.046 -5.769  -30.361 1.00 88.24 69  A 1 
ATOM   545  O OD1 . ASP   A 1 69  ? -32.338 -6.666  -31.186 1.00 82.49 69  A 1 
ATOM   546  O OD2 . ASP   A 1 69  ? -31.543 -4.676  -30.689 1.00 83.08 69  A 1 
ATOM   547  N N   . LEU   A 1 70  ? -33.097 -7.592  -26.140 1.00 93.14 70  A 1 
ATOM   548  C CA  . LEU   A 1 70  ? -32.834 -8.054  -24.775 1.00 93.47 70  A 1 
ATOM   549  C C   . LEU   A 1 70  ? -33.081 -9.562  -24.601 1.00 94.43 70  A 1 
ATOM   550  O O   . LEU   A 1 70  ? -32.625 -10.143 -23.616 1.00 92.63 70  A 1 
ATOM   551  C CB  . LEU   A 1 70  ? -33.687 -7.246  -23.781 1.00 92.53 70  A 1 
ATOM   552  C CG  . LEU   A 1 70  ? -33.485 -5.719  -23.825 1.00 90.46 70  A 1 
ATOM   553  C CD1 . LEU   A 1 70  ? -34.380 -5.065  -22.772 1.00 84.60 70  A 1 
ATOM   554  C CD2 . LEU   A 1 70  ? -32.039 -5.315  -23.534 1.00 83.62 70  A 1 
ATOM   555  N N   . GLN   A 1 71  ? -33.763 -10.207 -25.551 1.00 94.44 71  A 1 
ATOM   556  C CA  . GLN   A 1 71  ? -33.962 -11.663 -25.588 1.00 94.57 71  A 1 
ATOM   557  C C   . GLN   A 1 71  ? -32.857 -12.397 -26.356 1.00 95.37 71  A 1 
ATOM   558  O O   . GLN   A 1 71  ? -32.847 -13.630 -26.384 1.00 93.23 71  A 1 
ATOM   559  C CB  . GLN   A 1 71  ? -35.346 -11.992 -26.177 1.00 93.59 71  A 1 
ATOM   560  C CG  . GLN   A 1 71  ? -36.505 -11.336 -25.414 1.00 88.67 71  A 1 
ATOM   561  C CD  . GLN   A 1 71  ? -36.538 -11.738 -23.937 1.00 81.97 71  A 1 
ATOM   562  O OE1 . GLN   A 1 71  ? -36.330 -12.881 -23.568 1.00 70.80 71  A 1 
ATOM   563  N NE2 . GLN   A 1 71  ? -36.792 -10.808 -23.049 1.00 69.37 71  A 1 
ATOM   564  N N   . LYS   A 1 72  ? -31.922 -11.688 -26.971 1.00 94.67 72  A 1 
ATOM   565  C CA  . LYS   A 1 72  ? -30.751 -12.304 -27.606 1.00 94.85 72  A 1 
ATOM   566  C C   . LYS   A 1 72  ? -29.852 -12.939 -26.543 1.00 95.54 72  A 1 
ATOM   567  O O   . LYS   A 1 72  ? -29.713 -12.399 -25.444 1.00 94.68 72  A 1 
ATOM   568  C CB  . LYS   A 1 72  ? -29.979 -11.279 -28.450 1.00 94.23 72  A 1 
ATOM   569  C CG  . LYS   A 1 72  ? -30.757 -10.873 -29.712 1.00 91.80 72  A 1 
ATOM   570  C CD  . LYS   A 1 72  ? -30.044 -9.749  -30.462 1.00 88.74 72  A 1 
ATOM   571  C CE  . LYS   A 1 72  ? -30.840 -9.371  -31.713 1.00 82.90 72  A 1 
ATOM   572  N NZ  . LYS   A 1 72  ? -30.452 -8.045  -32.247 1.00 75.88 72  A 1 
ATOM   573  N N   . PRO   A 1 73  ? -29.215 -14.079 -26.858 1.00 96.11 73  A 1 
ATOM   574  C CA  . PRO   A 1 73  ? -28.284 -14.714 -25.936 1.00 96.22 73  A 1 
ATOM   575  C C   . PRO   A 1 73  ? -27.021 -13.863 -25.754 1.00 96.46 73  A 1 
ATOM   576  O O   . PRO   A 1 73  ? -26.529 -13.254 -26.705 1.00 95.20 73  A 1 
ATOM   577  C CB  . PRO   A 1 73  ? -27.987 -16.084 -26.545 1.00 95.03 73  A 1 
ATOM   578  C CG  . PRO   A 1 73  ? -28.167 -15.851 -28.046 1.00 92.17 73  A 1 
ATOM   579  C CD  . PRO   A 1 73  ? -29.295 -14.823 -28.104 1.00 95.16 73  A 1 
ATOM   580  N N   . VAL   A 1 74  ? -26.439 -13.892 -24.557 1.00 96.34 74  A 1 
ATOM   581  C CA  . VAL   A 1 74  ? -25.209 -13.139 -24.248 1.00 96.40 74  A 1 
ATOM   582  C C   . VAL   A 1 74  ? -24.008 -13.552 -25.104 1.00 96.45 74  A 1 
ATOM   583  O O   . VAL   A 1 74  ? -23.084 -12.768 -25.270 1.00 95.11 74  A 1 
ATOM   584  C CB  . VAL   A 1 74  ? -24.830 -13.212 -22.756 1.00 95.03 74  A 1 
ATOM   585  C CG1 . VAL   A 1 74  ? -25.889 -12.533 -21.891 1.00 87.60 74  A 1 
ATOM   586  C CG2 . VAL   A 1 74  ? -24.608 -14.648 -22.259 1.00 87.93 74  A 1 
ATOM   587  N N   . SER   A 1 75  ? -24.049 -14.735 -25.710 1.00 96.23 75  A 1 
ATOM   588  C CA  . SER   A 1 75  ? -23.045 -15.167 -26.693 1.00 95.78 75  A 1 
ATOM   589  C C   . SER   A 1 75  ? -22.913 -14.227 -27.899 1.00 95.75 75  A 1 
ATOM   590  O O   . SER   A 1 75  ? -21.883 -14.233 -28.558 1.00 94.23 75  A 1 
ATOM   591  C CB  . SER   A 1 75  ? -23.373 -16.573 -27.197 1.00 95.26 75  A 1 
ATOM   592  O OG  . SER   A 1 75  ? -24.636 -16.612 -27.831 1.00 90.02 75  A 1 
ATOM   593  N N   . THR   A 1 76  ? -23.935 -13.411 -28.183 1.00 95.46 76  A 1 
ATOM   594  C CA  . THR   A 1 76  ? -23.914 -12.431 -29.284 1.00 94.63 76  A 1 
ATOM   595  C C   . THR   A 1 76  ? -23.112 -11.167 -28.967 1.00 94.94 76  A 1 
ATOM   596  O O   . THR   A 1 76  ? -22.754 -10.439 -29.889 1.00 92.97 76  A 1 
ATOM   597  C CB  . THR   A 1 76  ? -25.331 -12.020 -29.703 1.00 93.75 76  A 1 
ATOM   598  O OG1 . THR   A 1 76  ? -26.053 -11.435 -28.645 1.00 88.00 76  A 1 
ATOM   599  C CG2 . THR   A 1 76  ? -26.152 -13.205 -30.210 1.00 86.93 76  A 1 
ATOM   600  N N   . ILE   A 1 77  ? -22.850 -10.901 -27.687 1.00 95.95 77  A 1 
ATOM   601  C CA  . ILE   A 1 77  ? -22.187 -9.669  -27.224 1.00 95.73 77  A 1 
ATOM   602  C C   . ILE   A 1 77  ? -20.975 -9.920  -26.321 1.00 95.89 77  A 1 
ATOM   603  O O   . ILE   A 1 77  ? -20.211 -8.996  -26.057 1.00 94.25 77  A 1 
ATOM   604  C CB  . ILE   A 1 77  ? -23.189 -8.742  -26.507 1.00 94.96 77  A 1 
ATOM   605  C CG1 . ILE   A 1 77  ? -23.761 -9.370  -25.212 1.00 91.11 77  A 1 
ATOM   606  C CG2 . ILE   A 1 77  ? -24.327 -8.336  -27.463 1.00 88.86 77  A 1 
ATOM   607  C CD1 . ILE   A 1 77  ? -24.409 -8.342  -24.285 1.00 88.58 77  A 1 
ATOM   608  N N   . MET   A 1 78  ? -20.802 -11.145 -25.824 1.00 96.44 78  A 1 
ATOM   609  C CA  . MET   A 1 78  ? -19.723 -11.472 -24.899 1.00 96.30 78  A 1 
ATOM   610  C C   . MET   A 1 78  ? -18.356 -11.301 -25.556 1.00 96.18 78  A 1 
ATOM   611  O O   . MET   A 1 78  ? -18.142 -11.663 -26.716 1.00 94.58 78  A 1 
ATOM   612  C CB  . MET   A 1 78  ? -19.914 -12.873 -24.290 1.00 94.77 78  A 1 
ATOM   613  C CG  . MET   A 1 78  ? -19.633 -14.025 -25.262 1.00 93.33 78  A 1 
ATOM   614  S SD  . MET   A 1 78  ? -19.962 -15.667 -24.561 1.00 93.74 78  A 1 
ATOM   615  C CE  . MET   A 1 78  ? -19.364 -16.701 -25.904 1.00 86.54 78  A 1 
ATOM   616  N N   . LYS   A 1 79  ? -17.402 -10.791 -24.780 1.00 96.18 79  A 1 
ATOM   617  C CA  . LYS   A 1 79  ? -16.007 -10.759 -25.201 1.00 95.66 79  A 1 
ATOM   618  C C   . LYS   A 1 79  ? -15.371 -12.124 -24.937 1.00 95.91 79  A 1 
ATOM   619  O O   . LYS   A 1 79  ? -15.502 -12.658 -23.838 1.00 94.77 79  A 1 
ATOM   620  C CB  . LYS   A 1 79  ? -15.281 -9.603  -24.500 1.00 94.08 79  A 1 
ATOM   621  C CG  . LYS   A 1 79  ? -13.972 -9.281  -25.232 1.00 83.10 79  A 1 
ATOM   622  C CD  . LYS   A 1 79  ? -13.218 -8.117  -24.596 1.00 77.53 79  A 1 
ATOM   623  C CE  . LYS   A 1 79  ? -11.945 -7.866  -25.415 1.00 69.28 79  A 1 
ATOM   624  N NZ  . LYS   A 1 79  ? -10.999 -6.946  -24.752 1.00 61.87 79  A 1 
ATOM   625  N N   . THR   A 1 80  ? -14.693 -12.670 -25.934 1.00 94.39 80  A 1 
ATOM   626  C CA  . THR   A 1 80  ? -14.047 -13.993 -25.871 1.00 93.31 80  A 1 
ATOM   627  C C   . THR   A 1 80  ? -12.529 -13.908 -25.750 1.00 92.85 80  A 1 
ATOM   628  O O   . THR   A 1 80  ? -11.924 -14.776 -25.137 1.00 89.77 80  A 1 
ATOM   629  C CB  . THR   A 1 80  ? -14.410 -14.831 -27.103 1.00 92.08 80  A 1 
ATOM   630  O OG1 . THR   A 1 80  ? -14.154 -14.099 -28.284 1.00 86.43 80  A 1 
ATOM   631  C CG2 . THR   A 1 80  ? -15.892 -15.202 -27.117 1.00 84.30 80  A 1 
ATOM   632  N N   . ASP   A 1 81  ? -11.929 -12.856 -26.285 1.00 92.94 81  A 1 
ATOM   633  C CA  . ASP   A 1 81  ? -10.506 -12.565 -26.130 1.00 91.68 81  A 1 
ATOM   634  C C   . ASP   A 1 81  ? -10.266 -11.884 -24.769 1.00 92.78 81  A 1 
ATOM   635  O O   . ASP   A 1 81  ? -10.324 -10.655 -24.633 1.00 90.32 81  A 1 
ATOM   636  C CB  . ASP   A 1 81  ? -10.036 -11.730 -27.325 1.00 88.29 81  A 1 
ATOM   637  C CG  . ASP   A 1 81  ? -8.540  -11.461 -27.263 1.00 78.36 81  A 1 
ATOM   638  O OD1 . ASP   A 1 81  ? -7.814  -12.341 -26.755 1.00 68.27 81  A 1 
ATOM   639  O OD2 . ASP   A 1 81  ? -8.148  -10.357 -27.698 1.00 68.50 81  A 1 
ATOM   640  N N   . LEU   A 1 82  ? -10.083 -12.718 -23.740 1.00 92.97 82  A 1 
ATOM   641  C CA  . LEU   A 1 82  ? -10.024 -12.302 -22.343 1.00 93.97 82  A 1 
ATOM   642  C C   . LEU   A 1 82  ? -8.608  -12.399 -21.792 1.00 94.03 82  A 1 
ATOM   643  O O   . LEU   A 1 82  ? -7.934  -13.413 -21.946 1.00 92.32 82  A 1 
ATOM   644  C CB  . LEU   A 1 82  ? -10.974 -13.161 -21.493 1.00 93.54 82  A 1 
ATOM   645  C CG  . LEU   A 1 82  ? -12.461 -13.054 -21.884 1.00 93.05 82  A 1 
ATOM   646  C CD1 . LEU   A 1 82  ? -13.275 -13.979 -20.989 1.00 89.81 82  A 1 
ATOM   647  C CD2 . LEU   A 1 82  ? -13.014 -11.636 -21.727 1.00 88.90 82  A 1 
ATOM   648  N N   . ILE   A 1 83  ? -8.222  -11.372 -21.054 1.00 93.93 83  A 1 
ATOM   649  C CA  . ILE   A 1 83  ? -7.087  -11.453 -20.141 1.00 94.07 83  A 1 
ATOM   650  C C   . ILE   A 1 83  ? -7.600  -12.105 -18.856 1.00 94.65 83  A 1 
ATOM   651  O O   . ILE   A 1 83  ? -8.587  -11.647 -18.269 1.00 93.91 83  A 1 
ATOM   652  C CB  . ILE   A 1 83  ? -6.457  -10.067 -19.907 1.00 93.38 83  A 1 
ATOM   653  C CG1 . ILE   A 1 83  ? -6.029  -9.437  -21.255 1.00 90.74 83  A 1 
ATOM   654  C CG2 . ILE   A 1 83  ? -5.251  -10.186 -18.959 1.00 90.32 83  A 1 
ATOM   655  C CD1 . ILE   A 1 83  ? -5.647  -7.961  -21.147 1.00 85.48 83  A 1 
ATOM   656  N N   . VAL   A 1 84  ? -6.942  -13.177 -18.435 1.00 94.58 84  A 1 
ATOM   657  C CA  . VAL   A 1 84  ? -7.266  -13.923 -17.214 1.00 94.66 84  A 1 
ATOM   658  C C   . VAL   A 1 84  ? -6.121  -13.832 -16.213 1.00 94.62 84  A 1 
ATOM   659  O O   . VAL   A 1 84  ? -4.980  -13.548 -16.582 1.00 93.57 84  A 1 
ATOM   660  C CB  . VAL   A 1 84  ? -7.659  -15.385 -17.506 1.00 93.62 84  A 1 
ATOM   661  C CG1 . VAL   A 1 84  ? -8.918  -15.449 -18.377 1.00 87.08 84  A 1 
ATOM   662  C CG2 . VAL   A 1 84  ? -6.545  -16.183 -18.188 1.00 85.86 84  A 1 
ATOM   663  N N   . GLY   A 1 85  ? -6.430  -14.050 -14.950 1.00 94.84 85  A 1 
ATOM   664  C CA  . GLY   A 1 85  ? -5.447  -14.168 -13.885 1.00 94.85 85  A 1 
ATOM   665  C C   . GLY   A 1 85  ? -5.366  -15.590 -13.343 1.00 95.55 85  A 1 
ATOM   666  O O   . GLY   A 1 85  ? -6.204  -16.440 -13.650 1.00 94.62 85  A 1 
ATOM   667  N N   . HIS   A 1 86  ? -4.364  -15.826 -12.508 1.00 94.23 86  A 1 
ATOM   668  C CA  . HIS   A 1 86  ? -4.142  -17.077 -11.794 1.00 93.40 86  A 1 
ATOM   669  C C   . HIS   A 1 86  ? -4.221  -16.849 -10.271 1.00 93.21 86  A 1 
ATOM   670  O O   . HIS   A 1 86  ? -3.862  -15.761 -9.816  1.00 92.98 86  A 1 
ATOM   671  C CB  . HIS   A 1 86  ? -2.784  -17.641 -12.235 1.00 92.60 86  A 1 
ATOM   672  C CG  . HIS   A 1 86  ? -2.581  -19.054 -11.785 1.00 91.69 86  A 1 
ATOM   673  N ND1 . HIS   A 1 86  ? -1.917  -19.458 -10.649 1.00 85.46 86  A 1 
ATOM   674  C CD2 . HIS   A 1 86  ? -3.106  -20.177 -12.372 1.00 83.49 86  A 1 
ATOM   675  C CE1 . HIS   A 1 86  ? -2.048  -20.794 -10.547 1.00 85.98 86  A 1 
ATOM   676  N NE2 . HIS   A 1 86  ? -2.762  -21.260 -11.579 1.00 86.85 86  A 1 
ATOM   677  N N   . PRO   A 1 87  ? -4.647  -17.829 -9.461  1.00 94.18 87  A 1 
ATOM   678  C CA  . PRO   A 1 87  ? -4.655  -17.700 -7.997  1.00 93.03 87  A 1 
ATOM   679  C C   . PRO   A 1 87  ? -3.314  -17.278 -7.387  1.00 92.47 87  A 1 
ATOM   680  O O   . PRO   A 1 87  ? -3.293  -16.577 -6.374  1.00 90.62 87  A 1 
ATOM   681  C CB  . PRO   A 1 87  ? -5.065  -19.083 -7.487  1.00 91.92 87  A 1 
ATOM   682  C CG  . PRO   A 1 87  ? -5.923  -19.645 -8.612  1.00 90.94 87  A 1 
ATOM   683  C CD  . PRO   A 1 87  ? -5.253  -19.093 -9.862  1.00 93.08 87  A 1 
ATOM   684  N N   . LEU   A 1 88  ? -2.205  -17.673 -8.011  1.00 90.75 88  A 1 
ATOM   685  C CA  . LEU   A 1 88  ? -0.842  -17.339 -7.583  1.00 88.63 88  A 1 
ATOM   686  C C   . LEU   A 1 88  ? -0.323  -15.998 -8.129  1.00 88.53 88  A 1 
ATOM   687  O O   . LEU   A 1 88  ? 0.819   -15.644 -7.836  1.00 86.95 88  A 1 
ATOM   688  C CB  . LEU   A 1 88  ? 0.125   -18.480 -7.964  1.00 87.08 88  A 1 
ATOM   689  C CG  . LEU   A 1 88  ? -0.202  -19.860 -7.374  1.00 83.85 88  A 1 
ATOM   690  C CD1 . LEU   A 1 88  ? 0.858   -20.867 -7.823  1.00 81.30 88  A 1 
ATOM   691  C CD2 . LEU   A 1 88  ? -0.232  -19.827 -5.852  1.00 80.25 88  A 1 
ATOM   692  N N   . ASP   A 1 89  ? -1.100  -15.262 -8.930  1.00 90.81 89  A 1 
ATOM   693  C CA  . ASP   A 1 89  ? -0.708  -13.909 -9.333  1.00 89.83 89  A 1 
ATOM   694  C C   . ASP   A 1 89  ? -0.672  -12.983 -8.105  1.00 89.62 89  A 1 
ATOM   695  O O   . ASP   A 1 89  ? -1.377  -13.203 -7.117  1.00 88.87 89  A 1 
ATOM   696  C CB  . ASP   A 1 89  ? -1.669  -13.331 -10.392 1.00 89.61 89  A 1 
ATOM   697  C CG  . ASP   A 1 89  ? -1.575  -13.944 -11.795 1.00 89.61 89  A 1 
ATOM   698  O OD1 . ASP   A 1 89  ? -0.568  -14.593 -12.133 1.00 85.92 89  A 1 
ATOM   699  O OD2 . ASP   A 1 89  ? -2.506  -13.688 -12.600 1.00 85.26 89  A 1 
ATOM   700  N N   . PHE   A 1 90  ? 0.108   -11.908 -8.178  1.00 87.13 90  A 1 
ATOM   701  C CA  . PHE   A 1 90  ? 0.105   -10.865 -7.158  1.00 86.42 90  A 1 
ATOM   702  C C   . PHE   A 1 90  ? -0.970  -9.820  -7.438  1.00 87.98 90  A 1 
ATOM   703  O O   . PHE   A 1 90  ? -1.222  -9.432  -8.576  1.00 87.80 90  A 1 
ATOM   704  C CB  . PHE   A 1 90  ? 1.488   -10.227 -7.036  1.00 83.71 90  A 1 
ATOM   705  C CG  . PHE   A 1 90  ? 2.539   -11.212 -6.594  1.00 80.48 90  A 1 
ATOM   706  C CD1 . PHE   A 1 90  ? 2.624   -11.591 -5.243  1.00 74.49 90  A 1 
ATOM   707  C CD2 . PHE   A 1 90  ? 3.359   -11.832 -7.554  1.00 73.00 90  A 1 
ATOM   708  C CE1 . PHE   A 1 90  ? 3.499   -12.613 -4.863  1.00 71.10 90  A 1 
ATOM   709  C CE2 . PHE   A 1 90  ? 4.234   -12.855 -7.182  1.00 69.85 90  A 1 
ATOM   710  C CZ  . PHE   A 1 90  ? 4.287   -13.256 -5.838  1.00 72.06 90  A 1 
ATOM   711  N N   . VAL   A 1 91  ? -1.582  -9.306  -6.374  1.00 87.71 91  A 1 
ATOM   712  C CA  . VAL   A 1 91  ? -2.593  -8.240  -6.481  1.00 88.64 91  A 1 
ATOM   713  C C   . VAL   A 1 91  ? -2.019  -6.989  -7.151  1.00 89.13 91  A 1 
ATOM   714  O O   . VAL   A 1 91  ? -2.716  -6.308  -7.900  1.00 88.67 91  A 1 
ATOM   715  C CB  . VAL   A 1 91  ? -3.166  -7.917  -5.090  1.00 88.09 91  A 1 
ATOM   716  C CG1 . VAL   A 1 91  ? -4.090  -6.700  -5.097  1.00 83.07 91  A 1 
ATOM   717  C CG2 . VAL   A 1 91  ? -3.983  -9.102  -4.569  1.00 83.11 91  A 1 
ATOM   718  N N   . GLU   A 1 92  ? -0.748  -6.713  -6.946  1.00 85.30 92  A 1 
ATOM   719  C CA  . GLU   A 1 92  ? -0.055  -5.584  -7.563  1.00 83.35 92  A 1 
ATOM   720  C C   . GLU   A 1 92  ? 0.171   -5.778  -9.073  1.00 84.90 92  A 1 
ATOM   721  O O   . GLU   A 1 92  ? 0.131   -4.806  -9.821  1.00 84.10 92  A 1 
ATOM   722  C CB  . GLU   A 1 92  ? 1.275   -5.338  -6.838  1.00 79.97 92  A 1 
ATOM   723  C CG  . GLU   A 1 92  ? 1.162   -5.182  -5.303  1.00 72.78 92  A 1 
ATOM   724  C CD  . GLU   A 1 92  ? 1.245   -6.487  -4.492  1.00 67.76 92  A 1 
ATOM   725  O OE1 . GLU   A 1 92  ? 1.576   -6.387  -3.292  1.00 61.12 92  A 1 
ATOM   726  O OE2 . GLU   A 1 92  ? 0.980   -7.572  -5.046  1.00 60.54 92  A 1 
ATOM   727  N N   . GLU   A 1 93  ? 0.337   -7.015  -9.539  1.00 85.44 93  A 1 
ATOM   728  C CA  . GLU   A 1 93  ? 0.362   -7.338  -10.973 1.00 85.83 93  A 1 
ATOM   729  C C   . GLU   A 1 93  ? -1.018  -7.119  -11.602 1.00 88.60 93  A 1 
ATOM   730  O O   . GLU   A 1 93  ? -1.134  -6.551  -12.685 1.00 88.52 93  A 1 
ATOM   731  C CB  . GLU   A 1 93  ? 0.799   -8.796  -11.198 1.00 83.34 93  A 1 
ATOM   732  C CG  . GLU   A 1 93  ? 2.266   -9.062  -10.827 1.00 75.31 93  A 1 
ATOM   733  C CD  . GLU   A 1 93  ? 2.644   -10.555 -10.820 1.00 70.57 93  A 1 
ATOM   734  O OE1 . GLU   A 1 93  ? 3.859   -10.843 -10.848 1.00 63.09 93  A 1 
ATOM   735  O OE2 . GLU   A 1 93  ? 1.736   -11.416 -10.729 1.00 63.86 93  A 1 
ATOM   736  N N   . VAL   A 1 94  ? -2.081  -7.492  -10.888 1.00 90.60 94  A 1 
ATOM   737  C CA  . VAL   A 1 94  ? -3.458  -7.233  -11.326 1.00 92.50 94  A 1 
ATOM   738  C C   . VAL   A 1 94  ? -3.726  -5.732  -11.443 1.00 93.05 94  A 1 
ATOM   739  O O   . VAL   A 1 94  ? -4.351  -5.300  -12.411 1.00 92.77 94  A 1 
ATOM   740  C CB  . VAL   A 1 94  ? -4.470  -7.902  -10.380 1.00 93.11 94  A 1 
ATOM   741  C CG1 . VAL   A 1 94  ? -5.915  -7.603  -10.786 1.00 90.93 94  A 1 
ATOM   742  C CG2 . VAL   A 1 94  ? -4.298  -9.422  -10.376 1.00 90.67 94  A 1 
ATOM   743  N N   . ALA   A 1 95  ? -3.223  -4.922  -10.509 1.00 92.87 95  A 1 
ATOM   744  C CA  . ALA   A 1 95  ? -3.332  -3.467  -10.589 1.00 92.47 95  A 1 
ATOM   745  C C   . ALA   A 1 95  ? -2.651  -2.909  -11.850 1.00 92.65 95  A 1 
ATOM   746  O O   . ALA   A 1 95  ? -3.239  -2.082  -12.552 1.00 92.14 95  A 1 
ATOM   747  C CB  . ALA   A 1 95  ? -2.747  -2.847  -9.313  1.00 91.58 95  A 1 
ATOM   748  N N   . ALA   A 1 96  ? -1.459  -3.408  -12.170 1.00 90.05 96  A 1 
ATOM   749  C CA  . ALA   A 1 96  ? -0.733  -3.029  -13.378 1.00 88.98 96  A 1 
ATOM   750  C C   . ALA   A 1 96  ? -1.483  -3.445  -14.655 1.00 89.89 96  A 1 
ATOM   751  O O   . ALA   A 1 96  ? -1.657  -2.624  -15.554 1.00 89.31 96  A 1 
ATOM   752  C CB  . ALA   A 1 96  ? 0.677   -3.626  -13.307 1.00 87.08 96  A 1 
ATOM   753  N N   . LEU   A 1 97  ? -2.033  -4.665  -14.699 1.00 89.92 97  A 1 
ATOM   754  C CA  . LEU   A 1 97  ? -2.862  -5.136  -15.815 1.00 90.91 97  A 1 
ATOM   755  C C   . LEU   A 1 97  ? -4.105  -4.263  -16.025 1.00 91.98 97  A 1 
ATOM   756  O O   . LEU   A 1 97  ? -4.444  -3.920  -17.155 1.00 91.02 97  A 1 
ATOM   757  C CB  . LEU   A 1 97  ? -3.296  -6.589  -15.559 1.00 89.79 97  A 1 
ATOM   758  C CG  . LEU   A 1 97  ? -2.197  -7.638  -15.802 1.00 84.43 97  A 1 
ATOM   759  C CD1 . LEU   A 1 97  ? -2.667  -8.984  -15.256 1.00 78.78 97  A 1 
ATOM   760  C CD2 . LEU   A 1 97  ? -1.905  -7.807  -17.293 1.00 79.53 97  A 1 
ATOM   761  N N   . PHE   A 1 98  ? -4.786  -3.877  -14.944 1.00 94.10 98  A 1 
ATOM   762  C CA  . PHE   A 1 98  ? -5.947  -2.992  -15.037 1.00 95.00 98  A 1 
ATOM   763  C C   . PHE   A 1 98  ? -5.566  -1.607  -15.561 1.00 94.47 98  A 1 
ATOM   764  O O   . PHE   A 1 98  ? -6.300  -1.036  -16.368 1.00 93.45 98  A 1 
ATOM   765  C CB  . PHE   A 1 98  ? -6.630  -2.868  -13.672 1.00 95.74 98  A 1 
ATOM   766  C CG  . PHE   A 1 98  ? -7.409  -4.070  -13.174 1.00 96.22 98  A 1 
ATOM   767  C CD1 . PHE   A 1 98  ? -7.679  -5.188  -13.980 1.00 93.83 98  A 1 
ATOM   768  C CD2 . PHE   A 1 98  ? -7.916  -4.037  -11.860 1.00 93.42 98  A 1 
ATOM   769  C CE1 . PHE   A 1 98  ? -8.427  -6.266  -13.478 1.00 93.54 98  A 1 
ATOM   770  C CE2 . PHE   A 1 98  ? -8.665  -5.111  -11.356 1.00 93.20 98  A 1 
ATOM   771  C CZ  . PHE   A 1 98  ? -8.918  -6.227  -12.162 1.00 95.68 98  A 1 
ATOM   772  N N   . TYR   A 1 99  ? -4.425  -1.087  -15.131 1.00 92.59 99  A 1 
ATOM   773  C CA  . TYR   A 1 99  ? -3.914  0.197   -15.591 1.00 91.57 99  A 1 
ATOM   774  C C   . TYR   A 1 99  ? -3.536  0.159   -17.077 1.00 91.18 99  A 1 
ATOM   775  O O   . TYR   A 1 99  ? -3.971  1.011   -17.852 1.00 90.01 99  A 1 
ATOM   776  C CB  . TYR   A 1 99  ? -2.727  0.597   -14.708 1.00 90.71 99  A 1 
ATOM   777  C CG  . TYR   A 1 99  ? -2.188  1.971   -15.031 1.00 89.64 99  A 1 
ATOM   778  C CD1 . TYR   A 1 99  ? -1.095  2.129   -15.905 1.00 84.67 99  A 1 
ATOM   779  C CD2 . TYR   A 1 99  ? -2.803  3.110   -14.477 1.00 84.47 99  A 1 
ATOM   780  C CE1 . TYR   A 1 99  ? -0.621  3.412   -16.227 1.00 83.07 99  A 1 
ATOM   781  C CE2 . TYR   A 1 99  ? -2.339  4.398   -14.796 1.00 82.27 99  A 1 
ATOM   782  C CZ  . TYR   A 1 99  ? -1.249  4.542   -15.674 1.00 85.09 99  A 1 
ATOM   783  O OH  . TYR   A 1 99  ? -0.803  5.798   -15.993 1.00 83.05 99  A 1 
ATOM   784  N N   . GLU   A 1 100 ? -2.779  -0.854  -17.481 1.00 89.08 100 A 1 
ATOM   785  C CA  . GLU   A 1 100 ? -2.264  -1.000  -18.843 1.00 87.97 100 A 1 
ATOM   786  C C   . GLU   A 1 100 ? -3.376  -1.266  -19.867 1.00 88.85 100 A 1 
ATOM   787  O O   . GLU   A 1 100 ? -3.509  -0.557  -20.863 1.00 87.70 100 A 1 
ATOM   788  C CB  . GLU   A 1 100 ? -1.230  -2.137  -18.853 1.00 85.99 100 A 1 
ATOM   789  C CG  . GLU   A 1 100 ? -0.525  -2.240  -20.208 1.00 75.22 100 A 1 
ATOM   790  C CD  . GLU   A 1 100 ? 0.369   -3.482  -20.354 1.00 70.74 100 A 1 
ATOM   791  O OE1 . GLU   A 1 100 ? 1.059   -3.560  -21.389 1.00 63.71 100 A 1 
ATOM   792  O OE2 . GLU   A 1 100 ? 0.348   -4.389  -19.503 1.00 64.77 100 A 1 
ATOM   793  N N   . HIS   A 1 101 ? -4.209  -2.270  -19.607 1.00 90.89 101 A 1 
ATOM   794  C CA  . HIS   A 1 101 ? -5.246  -2.696  -20.550 1.00 90.96 101 A 1 
ATOM   795  C C   . HIS   A 1 101 ? -6.559  -1.927  -20.411 1.00 91.82 101 A 1 
ATOM   796  O O   . HIS   A 1 101 ? -7.473  -2.125  -21.213 1.00 90.25 101 A 1 
ATOM   797  C CB  . HIS   A 1 101 ? -5.458  -4.204  -20.435 1.00 90.65 101 A 1 
ATOM   798  C CG  . HIS   A 1 101 ? -4.236  -4.994  -20.796 1.00 89.73 101 A 1 
ATOM   799  N ND1 . HIS   A 1 101 ? -3.759  -5.220  -22.077 1.00 79.56 101 A 1 
ATOM   800  C CD2 . HIS   A 1 101 ? -3.375  -5.600  -19.923 1.00 79.54 101 A 1 
ATOM   801  C CE1 . HIS   A 1 101 ? -2.641  -5.952  -21.965 1.00 81.66 101 A 1 
ATOM   802  N NE2 . HIS   A 1 101 ? -2.376  -6.203  -20.675 1.00 82.77 101 A 1 
ATOM   803  N N   . ARG   A 1 102 ? -6.668  -1.035  -19.416 1.00 91.91 102 A 1 
ATOM   804  C CA  . ARG   A 1 102 ? -7.882  -0.247  -19.133 1.00 92.20 102 A 1 
ATOM   805  C C   . ARG   A 1 102 ? -9.126  -1.119  -18.924 1.00 93.33 102 A 1 
ATOM   806  O O   . ARG   A 1 102 ? -10.231 -0.756  -19.327 1.00 91.32 102 A 1 
ATOM   807  C CB  . ARG   A 1 102 ? -8.096  0.823   -20.207 1.00 90.59 102 A 1 
ATOM   808  C CG  . ARG   A 1 102 ? -6.873  1.722   -20.388 1.00 84.50 102 A 1 
ATOM   809  C CD  . ARG   A 1 102 ? -7.189  2.739   -21.479 1.00 78.74 102 A 1 
ATOM   810  N NE  . ARG   A 1 102 ? -6.099  3.713   -21.615 1.00 70.63 102 A 1 
ATOM   811  C CZ  . ARG   A 1 102 ? -6.253  4.997   -21.872 1.00 61.90 102 A 1 
ATOM   812  N NH1 . ARG   A 1 102 ? -7.420  5.509   -22.153 1.00 56.26 102 A 1 
ATOM   813  N NH2 . ARG   A 1 102 ? -5.231  5.797   -21.837 1.00 54.80 102 A 1 
ATOM   814  N N   . ILE   A 1 103 ? -8.932  -2.255  -18.281 1.00 94.77 103 A 1 
ATOM   815  C CA  . ILE   A 1 103 ? -9.977  -3.192  -17.875 1.00 95.25 103 A 1 
ATOM   816  C C   . ILE   A 1 103 ? -10.238 -3.065  -16.371 1.00 95.79 103 A 1 
ATOM   817  O O   . ILE   A 1 103 ? -9.381  -2.615  -15.609 1.00 95.14 103 A 1 
ATOM   818  C CB  . ILE   A 1 103 ? -9.628  -4.637  -18.310 1.00 94.78 103 A 1 
ATOM   819  C CG1 . ILE   A 1 103 ? -8.307  -5.137  -17.681 1.00 92.35 103 A 1 
ATOM   820  C CG2 . ILE   A 1 103 ? -9.595  -4.710  -19.848 1.00 91.06 103 A 1 
ATOM   821  C CD1 . ILE   A 1 103 ? -7.977  -6.605  -17.977 1.00 90.22 103 A 1 
ATOM   822  N N   . GLY   A 1 104 ? -11.426 -3.441  -15.934 1.00 95.68 104 A 1 
ATOM   823  C CA  . GLY   A 1 104 ? -11.838 -3.372  -14.528 1.00 95.92 104 A 1 
ATOM   824  C C   . GLY   A 1 104 ? -12.166 -4.723  -13.896 1.00 96.79 104 A 1 
ATOM   825  O O   . GLY   A 1 104 ? -12.719 -4.748  -12.801 1.00 95.62 104 A 1 
ATOM   826  N N   . CYS   A 1 105 ? -11.882 -5.821  -14.594 1.00 96.64 105 A 1 
ATOM   827  C CA  . CYS   A 1 105 ? -12.206 -7.182  -14.182 1.00 97.06 105 A 1 
ATOM   828  C C   . CYS   A 1 105 ? -11.164 -8.160  -14.712 1.00 97.44 105 A 1 
ATOM   829  O O   . CYS   A 1 105 ? -10.791 -8.086  -15.884 1.00 96.46 105 A 1 
ATOM   830  C CB  . CYS   A 1 105 ? -13.599 -7.515  -14.729 1.00 95.38 105 A 1 
ATOM   831  S SG  . CYS   A 1 105 ? -14.054 -9.239  -14.397 1.00 92.53 105 A 1 
ATOM   832  N N   . LEU   A 1 106 ? -10.761 -9.104  -13.863 1.00 97.49 106 A 1 
ATOM   833  C CA  . LEU   A 1 106 ? -9.889  -10.211 -14.226 1.00 97.54 106 A 1 
ATOM   834  C C   . LEU   A 1 106 ? -10.523 -11.515 -13.721 1.00 97.99 106 A 1 
ATOM   835  O O   . LEU   A 1 106 ? -10.554 -11.743 -12.508 1.00 97.32 106 A 1 
ATOM   836  C CB  . LEU   A 1 106 ? -8.498  -9.937  -13.632 1.00 96.14 106 A 1 
ATOM   837  C CG  . LEU   A 1 106 ? -7.374  -10.770 -14.267 1.00 91.72 106 A 1 
ATOM   838  C CD1 . LEU   A 1 106 ? -7.047  -10.281 -15.679 1.00 87.77 106 A 1 
ATOM   839  C CD2 . LEU   A 1 106 ? -6.105  -10.624 -13.426 1.00 86.97 106 A 1 
ATOM   840  N N   . PRO   A 1 107 ? -11.084 -12.354 -14.614 1.00 97.75 107 A 1 
ATOM   841  C CA  . PRO   A 1 107 ? -11.477 -13.708 -14.245 1.00 97.69 107 A 1 
ATOM   842  C C   . PRO   A 1 107 ? -10.242 -14.509 -13.830 1.00 97.63 107 A 1 
ATOM   843  O O   . PRO   A 1 107 ? -9.215  -14.449 -14.510 1.00 96.82 107 A 1 
ATOM   844  C CB  . PRO   A 1 107 ? -12.146 -14.310 -15.483 1.00 97.15 107 A 1 
ATOM   845  C CG  . PRO   A 1 107 ? -12.481 -13.105 -16.361 1.00 95.49 107 A 1 
ATOM   846  C CD  . PRO   A 1 107 ? -11.380 -12.106 -16.013 1.00 97.27 107 A 1 
ATOM   847  N N   . ILE   A 1 108 ? -10.343 -15.257 -12.744 1.00 97.41 108 A 1 
ATOM   848  C CA  . ILE   A 1 108 ? -9.250  -16.093 -12.245 1.00 97.33 108 A 1 
ATOM   849  C C   . ILE   A 1 108 ? -9.508  -17.538 -12.653 1.00 97.29 108 A 1 
ATOM   850  O O   . ILE   A 1 108 ? -10.533 -18.114 -12.297 1.00 96.75 108 A 1 
ATOM   851  C CB  . ILE   A 1 108 ? -9.058  -15.923 -10.728 1.00 97.08 108 A 1 
ATOM   852  C CG1 . ILE   A 1 108 ? -8.938  -14.446 -10.292 1.00 95.72 108 A 1 
ATOM   853  C CG2 . ILE   A 1 108 ? -7.829  -16.718 -10.258 1.00 95.87 108 A 1 
ATOM   854  C CD1 . ILE   A 1 108 ? -7.865  -13.629 -11.041 1.00 92.78 108 A 1 
ATOM   855  N N   . VAL   A 1 109 ? -8.583  -18.094 -13.407 1.00 96.16 109 A 1 
ATOM   856  C CA  . VAL   A 1 109 ? -8.671  -19.443 -13.971 1.00 95.62 109 A 1 
ATOM   857  C C   . VAL   A 1 109 ? -7.561  -20.300 -13.381 1.00 95.07 109 A 1 
ATOM   858  O O   . VAL   A 1 109 ? -6.407  -19.877 -13.340 1.00 94.02 109 A 1 
ATOM   859  C CB  . VAL   A 1 109 ? -8.613  -19.408 -15.509 1.00 94.93 109 A 1 
ATOM   860  C CG1 . VAL   A 1 109 ? -8.721  -20.806 -16.118 1.00 90.42 109 A 1 
ATOM   861  C CG2 . VAL   A 1 109 ? -9.768  -18.570 -16.086 1.00 90.53 109 A 1 
ATOM   862  N N   . ASN   A 1 110 ? -7.924  -21.503 -12.936 1.00 94.61 110 A 1 
ATOM   863  C CA  . ASN   A 1 110 ? -6.997  -22.514 -12.442 1.00 93.64 110 A 1 
ATOM   864  C C   . ASN   A 1 110 ? -7.419  -23.883 -12.993 1.00 92.97 110 A 1 
ATOM   865  O O   . ASN   A 1 110 ? -8.599  -24.232 -12.942 1.00 90.57 110 A 1 
ATOM   866  C CB  . ASN   A 1 110 ? -6.980  -22.470 -10.902 1.00 91.94 110 A 1 
ATOM   867  C CG  . ASN   A 1 110 ? -5.925  -23.385 -10.302 1.00 89.51 110 A 1 
ATOM   868  O OD1 . ASN   A 1 110 ? -5.203  -24.078 -10.984 1.00 79.88 110 A 1 
ATOM   869  N ND2 . ASN   A 1 110 ? -5.809  -23.417 -8.994  1.00 79.26 110 A 1 
ATOM   870  N N   . HIS   A 1 111 ? -6.480  -24.625 -13.545 1.00 91.42 111 A 1 
ATOM   871  C CA  . HIS   A 1 111 ? -6.732  -25.901 -14.227 1.00 90.53 111 A 1 
ATOM   872  C C   . HIS   A 1 111 ? -7.855  -25.825 -15.281 1.00 91.14 111 A 1 
ATOM   873  O O   . HIS   A 1 111 ? -8.723  -26.697 -15.375 1.00 87.25 111 A 1 
ATOM   874  C CB  . HIS   A 1 111 ? -6.923  -27.022 -13.191 1.00 88.54 111 A 1 
ATOM   875  C CG  . HIS   A 1 111 ? -5.764  -27.171 -12.243 1.00 85.11 111 A 1 
ATOM   876  N ND1 . HIS   A 1 111 ? -4.426  -27.187 -12.586 1.00 74.37 111 A 1 
ATOM   877  C CD2 . HIS   A 1 111 ? -5.829  -27.315 -10.880 1.00 73.05 111 A 1 
ATOM   878  C CE1 . HIS   A 1 111 ? -3.713  -27.332 -11.458 1.00 73.45 111 A 1 
ATOM   879  N NE2 . HIS   A 1 111 ? -4.532  -27.425 -10.400 1.00 73.89 111 A 1 
ATOM   880  N N   . GLY   A 1 112 ? -7.862  -24.744 -16.057 1.00 91.05 112 A 1 
ATOM   881  C CA  . GLY   A 1 112 ? -8.844  -24.496 -17.115 1.00 90.38 112 A 1 
ATOM   882  C C   . GLY   A 1 112 ? -10.254 -24.133 -16.633 1.00 92.29 112 A 1 
ATOM   883  O O   . GLY   A 1 112 ? -11.156 -23.996 -17.459 1.00 90.09 112 A 1 
ATOM   884  N N   . LYS   A 1 113 ? -10.468 -23.966 -15.321 1.00 94.53 113 A 1 
ATOM   885  C CA  . LYS   A 1 113 ? -11.766 -23.622 -14.730 1.00 95.52 113 A 1 
ATOM   886  C C   . LYS   A 1 113 ? -11.746 -22.244 -14.084 1.00 96.39 113 A 1 
ATOM   887  O O   . LYS   A 1 113 ? -10.758 -21.844 -13.481 1.00 95.00 113 A 1 
ATOM   888  C CB  . LYS   A 1 113 ? -12.201 -24.688 -13.718 1.00 94.07 113 A 1 
ATOM   889  C CG  . LYS   A 1 113 ? -12.451 -26.041 -14.401 1.00 88.36 113 A 1 
ATOM   890  C CD  . LYS   A 1 113 ? -12.969 -27.069 -13.396 1.00 83.26 113 A 1 
ATOM   891  C CE  . LYS   A 1 113 ? -13.169 -28.398 -14.123 1.00 74.61 113 A 1 
ATOM   892  N NZ  . LYS   A 1 113 ? -13.736 -29.431 -13.231 1.00 65.61 113 A 1 
ATOM   893  N N   . LEU   A 1 114 ? -12.882 -21.552 -14.170 1.00 96.56 114 A 1 
ATOM   894  C CA  . LEU   A 1 114 ? -13.093 -20.311 -13.444 1.00 97.40 114 A 1 
ATOM   895  C C   . LEU   A 1 114 ? -13.235 -20.614 -11.946 1.00 97.43 114 A 1 
ATOM   896  O O   . LEU   A 1 114 ? -14.177 -21.288 -11.540 1.00 96.47 114 A 1 
ATOM   897  C CB  . LEU   A 1 114 ? -14.340 -19.623 -14.008 1.00 97.38 114 A 1 
ATOM   898  C CG  . LEU   A 1 114 ? -14.596 -18.233 -13.398 1.00 96.80 114 A 1 
ATOM   899  C CD1 . LEU   A 1 114 ? -13.611 -17.194 -13.926 1.00 94.46 114 A 1 
ATOM   900  C CD2 . LEU   A 1 114 ? -16.008 -17.780 -13.756 1.00 93.85 114 A 1 
ATOM   901  N N   . VAL   A 1 115 ? -12.320 -20.087 -11.140 1.00 97.26 115 A 1 
ATOM   902  C CA  . VAL   A 1 115 ? -12.281 -20.295 -9.681  1.00 96.95 115 A 1 
ATOM   903  C C   . VAL   A 1 115 ? -12.569 -19.026 -8.883  1.00 97.20 115 A 1 
ATOM   904  O O   . VAL   A 1 115 ? -12.986 -19.107 -7.729  1.00 95.97 115 A 1 
ATOM   905  C CB  . VAL   A 1 115 ? -10.947 -20.920 -9.233  1.00 95.83 115 A 1 
ATOM   906  C CG1 . VAL   A 1 115 ? -10.776 -22.325 -9.826  1.00 90.42 115 A 1 
ATOM   907  C CG2 . VAL   A 1 115 ? -9.724  -20.069 -9.616  1.00 89.88 115 A 1 
ATOM   908  N N   . GLY   A 1 116 ? -12.392 -17.854 -9.486  1.00 97.56 116 A 1 
ATOM   909  C CA  . GLY   A 1 116 ? -12.631 -16.581 -8.829  1.00 97.69 116 A 1 
ATOM   910  C C   . GLY   A 1 116 ? -12.748 -15.420 -9.808  1.00 98.05 116 A 1 
ATOM   911  O O   . GLY   A 1 116 ? -12.627 -15.575 -11.022 1.00 97.45 116 A 1 
ATOM   912  N N   . ILE   A 1 117 ? -13.006 -14.235 -9.257  1.00 98.08 117 A 1 
ATOM   913  C CA  . ILE   A 1 117 ? -12.994 -12.980 -10.007 1.00 98.17 117 A 1 
ATOM   914  C C   . ILE   A 1 117 ? -12.428 -11.875 -9.120  1.00 98.09 117 A 1 
ATOM   915  O O   . ILE   A 1 117 ? -12.797 -11.754 -7.953  1.00 97.46 117 A 1 
ATOM   916  C CB  . ILE   A 1 117 ? -14.399 -12.658 -10.560 1.00 97.79 117 A 1 
ATOM   917  C CG1 . ILE   A 1 117 ? -14.345 -11.486 -11.566 1.00 96.16 117 A 1 
ATOM   918  C CG2 . ILE   A 1 117 ? -15.429 -12.376 -9.447  1.00 96.11 117 A 1 
ATOM   919  C CD1 . ILE   A 1 117 ? -15.662 -11.300 -12.340 1.00 92.73 117 A 1 
ATOM   920  N N   . ILE   A 1 118 ? -11.551 -11.051 -9.682  1.00 98.16 118 A 1 
ATOM   921  C CA  . ILE   A 1 118 ? -11.032 -9.853  -9.028  1.00 98.07 118 A 1 
ATOM   922  C C   . ILE   A 1 118 ? -11.364 -8.632  -9.882  1.00 98.08 118 A 1 
ATOM   923  O O   . ILE   A 1 118 ? -11.316 -8.674  -11.111 1.00 97.32 118 A 1 
ATOM   924  C CB  . ILE   A 1 118 ? -9.539  -10.017 -8.674  1.00 97.19 118 A 1 
ATOM   925  C CG1 . ILE   A 1 118 ? -9.093  -8.905  -7.699  1.00 92.47 118 A 1 
ATOM   926  C CG2 . ILE   A 1 118 ? -8.646  -10.051 -9.924  1.00 91.85 118 A 1 
ATOM   927  C CD1 . ILE   A 1 118 ? -7.743  -9.183  -7.041  1.00 88.34 118 A 1 
ATOM   928  N N   . THR   A 1 119 ? -11.753 -7.539  -9.228  1.00 97.68 119 A 1 
ATOM   929  C CA  . THR   A 1 119 ? -12.170 -6.301  -9.899  1.00 97.34 119 A 1 
ATOM   930  C C   . THR   A 1 119 ? -11.454 -5.089  -9.307  1.00 96.89 119 A 1 
ATOM   931  O O   . THR   A 1 119 ? -10.863 -5.165  -8.227  1.00 95.96 119 A 1 
ATOM   932  C CB  . THR   A 1 119 ? -13.694 -6.102  -9.830  1.00 96.68 119 A 1 
ATOM   933  O OG1 . THR   A 1 119 ? -14.113 -5.819  -8.521  1.00 91.96 119 A 1 
ATOM   934  C CG2 . THR   A 1 119 ? -14.499 -7.299  -10.342 1.00 92.53 119 A 1 
ATOM   935  N N   . GLN   A 1 120 ? -11.562 -3.936  -9.968  1.00 96.20 120 A 1 
ATOM   936  C CA  . GLN   A 1 120 ? -11.062 -2.675  -9.403  1.00 95.61 120 A 1 
ATOM   937  C C   . GLN   A 1 120 ? -11.660 -2.373  -8.023  1.00 95.36 120 A 1 
ATOM   938  O O   . GLN   A 1 120 ? -11.001 -1.755  -7.205  1.00 94.05 120 A 1 
ATOM   939  C CB  . GLN   A 1 120 ? -11.369 -1.505  -10.345 1.00 94.20 120 A 1 
ATOM   940  C CG  . GLN   A 1 120 ? -10.453 -1.492  -11.577 1.00 86.59 120 A 1 
ATOM   941  C CD  . GLN   A 1 120 ? -10.653 -0.258  -12.459 1.00 84.37 120 A 1 
ATOM   942  O OE1 . GLN   A 1 120 ? -11.578 0.526   -12.307 1.00 74.87 120 A 1 
ATOM   943  N NE2 . GLN   A 1 120 ? -9.795  -0.038  -13.426 1.00 72.52 120 A 1 
ATOM   944  N N   . THR   A 1 121 ? -12.878 -2.826  -7.748  1.00 95.80 121 A 1 
ATOM   945  C CA  . THR   A 1 121 ? -13.510 -2.669  -6.427  1.00 95.33 121 A 1 
ATOM   946  C C   . THR   A 1 121 ? -12.772 -3.466  -5.349  1.00 94.76 121 A 1 
ATOM   947  O O   . THR   A 1 121 ? -12.643 -2.992  -4.227  1.00 93.39 121 A 1 
ATOM   948  C CB  . THR   A 1 121 ? -14.981 -3.104  -6.480  1.00 94.94 121 A 1 
ATOM   949  O OG1 . THR   A 1 121 ? -15.652 -2.440  -7.533  1.00 90.25 121 A 1 
ATOM   950  C CG2 . THR   A 1 121 ? -15.749 -2.774  -5.201  1.00 89.37 121 A 1 
ATOM   951  N N   . ASP   A 1 122 ? -12.256 -4.641  -5.678  1.00 95.20 122 A 1 
ATOM   952  C CA  . ASP   A 1 122 ? -11.455 -5.447  -4.753  1.00 94.66 122 A 1 
ATOM   953  C C   . ASP   A 1 122 ? -10.086 -4.803  -4.507  1.00 93.63 122 A 1 
ATOM   954  O O   . ASP   A 1 122 ? -9.655  -4.722  -3.359  1.00 92.40 122 A 1 
ATOM   955  C CB  . ASP   A 1 122 ? -11.319 -6.885  -5.275  1.00 95.31 122 A 1 
ATOM   956  C CG  . ASP   A 1 122 ? -12.690 -7.530  -5.481  1.00 95.50 122 A 1 
ATOM   957  O OD1 . ASP   A 1 122 ? -13.433 -7.688  -4.479  1.00 92.62 122 A 1 
ATOM   958  O OD2 . ASP   A 1 122 ? -13.037 -7.806  -6.654  1.00 92.67 122 A 1 
ATOM   959  N N   . LEU   A 1 123 ? -9.454  -4.247  -5.547  1.00 94.60 123 A 1 
ATOM   960  C CA  . LEU   A 1 123 ? -8.200  -3.498  -5.401  1.00 93.90 123 A 1 
ATOM   961  C C   . LEU   A 1 123 ? -8.368  -2.236  -4.548  1.00 92.58 123 A 1 
ATOM   962  O O   . LEU   A 1 123 ? -7.501  -1.948  -3.733  1.00 90.34 123 A 1 
ATOM   963  C CB  . LEU   A 1 123 ? -7.635  -3.113  -6.773  1.00 93.49 123 A 1 
ATOM   964  C CG  . LEU   A 1 123 ? -7.186  -4.287  -7.653  1.00 91.68 123 A 1 
ATOM   965  C CD1 . LEU   A 1 123 ? -6.502  -3.713  -8.887  1.00 85.72 123 A 1 
ATOM   966  C CD2 . LEU   A 1 123 ? -6.201  -5.216  -6.957  1.00 84.88 123 A 1 
ATOM   967  N N   . LEU   A 1 124 ? -9.478  -1.515  -4.699  1.00 93.10 124 A 1 
ATOM   968  C CA  . LEU   A 1 124 ? -9.781  -0.364  -3.843  1.00 92.14 124 A 1 
ATOM   969  C C   . LEU   A 1 124 ? -9.885  -0.781  -2.372  1.00 90.55 124 A 1 
ATOM   970  O O   . LEU   A 1 124 ? -9.339  -0.097  -1.516  1.00 88.65 124 A 1 
ATOM   971  C CB  . LEU   A 1 124 ? -11.087 0.312   -4.290  1.00 92.01 124 A 1 
ATOM   972  C CG  . LEU   A 1 124 ? -10.988 1.122   -5.594  1.00 89.06 124 A 1 
ATOM   973  C CD1 . LEU   A 1 124 ? -12.391 1.582   -6.001  1.00 85.84 124 A 1 
ATOM   974  C CD2 . LEU   A 1 124 ? -10.100 2.354   -5.450  1.00 85.47 124 A 1 
ATOM   975  N N   . ARG   A 1 125 ? -10.529 -1.916  -2.081  1.00 90.30 125 A 1 
ATOM   976  C CA  . ARG   A 1 125 ? -10.594 -2.453  -0.714  1.00 88.41 125 A 1 
ATOM   977  C C   . ARG   A 1 125 ? -9.200  -2.787  -0.181  1.00 86.78 125 A 1 
ATOM   978  O O   . ARG   A 1 125 ? -8.855  -2.335  0.904   1.00 84.71 125 A 1 
ATOM   979  C CB  . ARG   A 1 125 ? -11.537 -3.666  -0.678  1.00 88.25 125 A 1 
ATOM   980  C CG  . ARG   A 1 125 ? -11.739 -4.175  0.755   1.00 83.25 125 A 1 
ATOM   981  C CD  . ARG   A 1 125 ? -12.691 -5.379  0.816   1.00 80.45 125 A 1 
ATOM   982  N NE  . ARG   A 1 125 ? -12.148 -6.538  0.081   1.00 74.03 125 A 1 
ATOM   983  C CZ  . ARG   A 1 125 ? -12.709 -7.221  -0.906  1.00 70.13 125 A 1 
ATOM   984  N NH1 . ARG   A 1 125 ? -13.946 -7.054  -1.264  1.00 61.87 125 A 1 
ATOM   985  N NH2 . ARG   A 1 125 ? -12.015 -8.093  -1.577  1.00 61.46 125 A 1 
ATOM   986  N N   . THR   A 1 126 ? -8.391  -3.498  -0.952  1.00 88.43 126 A 1 
ATOM   987  C CA  . THR   A 1 126 ? -7.012  -3.839  -0.564  1.00 86.57 126 A 1 
ATOM   988  C C   . THR   A 1 126 ? -6.154  -2.587  -0.352  1.00 84.93 126 A 1 
ATOM   989  O O   . THR   A 1 126 ? -5.391  -2.521  0.605   1.00 82.98 126 A 1 
ATOM   990  C CB  . THR   A 1 126 ? -6.360  -4.739  -1.624  1.00 86.51 126 A 1 
ATOM   991  O OG1 . THR   A 1 126 ? -7.147  -5.886  -1.839  1.00 83.08 126 A 1 
ATOM   992  C CG2 . THR   A 1 126 ? -4.970  -5.228  -1.211  1.00 82.39 126 A 1 
ATOM   993  N N   . PHE   A 1 127 ? -6.305  -1.576  -1.195  1.00 85.80 127 A 1 
ATOM   994  C CA  . PHE   A 1 127 ? -5.610  -0.295  -1.034  1.00 84.66 127 A 1 
ATOM   995  C C   . PHE   A 1 127 ? -5.981  0.388   0.289   1.00 82.97 127 A 1 
ATOM   996  O O   . PHE   A 1 127 ? -5.099  0.834   1.016   1.00 81.22 127 A 1 
ATOM   997  C CB  . PHE   A 1 127 ? -5.919  0.604   -2.232  1.00 85.04 127 A 1 
ATOM   998  C CG  . PHE   A 1 127 ? -5.248  1.960   -2.158  1.00 85.18 127 A 1 
ATOM   999  C CD1 . PHE   A 1 127 ? -5.950  3.083   -1.679  1.00 79.79 127 A 1 
ATOM   1000 C CD2 . PHE   A 1 127 ? -3.904  2.099   -2.545  1.00 79.47 127 A 1 
ATOM   1001 C CE1 . PHE   A 1 127 ? -5.314  4.336   -1.601  1.00 78.57 127 A 1 
ATOM   1002 C CE2 . PHE   A 1 127 ? -3.267  3.348   -2.466  1.00 77.76 127 A 1 
ATOM   1003 C CZ  . PHE   A 1 127 ? -3.972  4.468   -1.997  1.00 80.17 127 A 1 
ATOM   1004 N N   . ILE   A 1 128 ? -7.265  0.430   0.623   1.00 83.61 128 A 1 
ATOM   1005 C CA  . ILE   A 1 128 ? -7.756  1.000   1.886   1.00 81.36 128 A 1 
ATOM   1006 C C   . ILE   A 1 128 ? -7.186  0.221   3.083   1.00 79.15 128 A 1 
ATOM   1007 O O   . ILE   A 1 128 ? -6.696  0.833   4.025   1.00 77.06 128 A 1 
ATOM   1008 C CB  . ILE   A 1 128 ? -9.300  1.042   1.888   1.00 81.41 128 A 1 
ATOM   1009 C CG1 . ILE   A 1 128 ? -9.827  2.042   0.830   1.00 79.88 128 A 1 
ATOM   1010 C CG2 . ILE   A 1 128 ? -9.855  1.438   3.271   1.00 79.98 128 A 1 
ATOM   1011 C CD1 . ILE   A 1 128 ? -11.297 1.808   0.452   1.00 75.35 128 A 1 
ATOM   1012 N N   . GLU   A 1 129 ? -7.201  -1.106  3.034   1.00 78.64 129 A 1 
ATOM   1013 C CA  . GLU   A 1 129 ? -6.650  -1.972  4.088   1.00 76.48 129 A 1 
ATOM   1014 C C   . GLU   A 1 129 ? -5.149  -1.727  4.314   1.00 75.42 129 A 1 
ATOM   1015 O O   . GLU   A 1 129 ? -4.711  -1.585  5.457   1.00 73.92 129 A 1 
ATOM   1016 C CB  . GLU   A 1 129 ? -6.913  -3.449  3.735   1.00 74.84 129 A 1 
ATOM   1017 C CG  . GLU   A 1 129 ? -8.382  -3.859  3.930   1.00 69.09 129 A 1 
ATOM   1018 C CD  . GLU   A 1 129 ? -8.743  -5.229  3.323   1.00 67.29 129 A 1 
ATOM   1019 O OE1 . GLU   A 1 129 ? -9.953  -5.568  3.329   1.00 61.43 129 A 1 
ATOM   1020 O OE2 . GLU   A 1 129 ? -7.846  -5.929  2.800   1.00 61.65 129 A 1 
ATOM   1021 N N   . LEU   A 1 130 ? -4.368  -1.582  3.248   1.00 76.27 130 A 1 
ATOM   1022 C CA  . LEU   A 1 130 ? -2.924  -1.321  3.325   1.00 74.62 130 A 1 
ATOM   1023 C C   . LEU   A 1 130 ? -2.565  0.004   4.009   1.00 73.24 130 A 1 
ATOM   1024 O O   . LEU   A 1 130 ? -1.480  0.128   4.568   1.00 70.03 130 A 1 
ATOM   1025 C CB  . LEU   A 1 130 ? -2.326  -1.352  1.908   1.00 73.32 130 A 1 
ATOM   1026 C CG  . LEU   A 1 130 ? -2.068  -2.770  1.382   1.00 70.40 130 A 1 
ATOM   1027 C CD1 . LEU   A 1 130 ? -1.715  -2.706  -0.102  1.00 66.64 130 A 1 
ATOM   1028 C CD2 . LEU   A 1 130 ? -0.897  -3.424  2.118   1.00 66.14 130 A 1 
ATOM   1029 N N   . THR   A 1 131 ? -3.460  0.982   3.998   1.00 74.46 131 A 1 
ATOM   1030 C CA  . THR   A 1 131 ? -3.223  2.269   4.678   1.00 71.76 131 A 1 
ATOM   1031 C C   . THR   A 1 131 ? -3.359  2.191   6.203   1.00 69.75 131 A 1 
ATOM   1032 O O   . THR   A 1 131 ? -3.122  3.185   6.885   1.00 66.02 131 A 1 
ATOM   1033 C CB  . THR   A 1 131 ? -4.098  3.401   4.121   1.00 70.38 131 A 1 
ATOM   1034 O OG1 . THR   A 1 131 ? -5.464  3.224   4.409   1.00 67.09 131 A 1 
ATOM   1035 C CG2 . THR   A 1 131 ? -3.932  3.574   2.614   1.00 66.40 131 A 1 
ATOM   1036 N N   . GLY   A 1 132 ? -3.734  1.040   6.752   1.00 67.10 132 A 1 
ATOM   1037 C CA  . GLY   A 1 132 ? -3.865  0.830   8.198   1.00 65.29 132 A 1 
ATOM   1038 C C   . GLY   A 1 132 ? -5.033  1.573   8.858   1.00 66.04 132 A 1 
ATOM   1039 O O   . GLY   A 1 132 ? -5.076  1.677   10.080  1.00 62.92 132 A 1 
ATOM   1040 N N   . VAL   A 1 133 ? -5.985  2.064   8.072   1.00 64.96 133 A 1 
ATOM   1041 C CA  . VAL   A 1 133 ? -7.147  2.846   8.557   1.00 63.73 133 A 1 
ATOM   1042 C C   . VAL   A 1 133 ? -8.027  2.063   9.540   1.00 65.56 133 A 1 
ATOM   1043 O O   . VAL   A 1 133 ? -8.704  2.656   10.369  1.00 62.64 133 A 1 
ATOM   1044 C CB  . VAL   A 1 133 ? -7.990  3.327   7.358   1.00 59.14 133 A 1 
ATOM   1045 C CG1 . VAL   A 1 133 ? -9.265  4.087   7.747   1.00 53.04 133 A 1 
ATOM   1046 C CG2 . VAL   A 1 133 ? -7.172  4.267   6.478   1.00 52.61 133 A 1 
ATOM   1047 N N   . HIS   A 1 134 ? -7.998  0.736   9.484   1.00 66.51 134 A 1 
ATOM   1048 C CA  . HIS   A 1 134 ? -8.834  -0.119  10.325  1.00 64.95 134 A 1 
ATOM   1049 C C   . HIS   A 1 134 ? -8.279  -0.360  11.734  1.00 66.57 134 A 1 
ATOM   1050 O O   . HIS   A 1 134 ? -8.922  -1.043  12.531  1.00 64.13 134 A 1 
ATOM   1051 C CB  . HIS   A 1 134 ? -9.079  -1.442  9.600   1.00 60.98 134 A 1 
ATOM   1052 C CG  . HIS   A 1 134 ? -9.679  -1.253  8.236   1.00 56.99 134 A 1 
ATOM   1053 N ND1 . HIS   A 1 134 ? -10.880 -0.632  7.952   1.00 51.26 134 A 1 
ATOM   1054 C CD2 . HIS   A 1 134 ? -9.121  -1.628  7.035   1.00 50.37 134 A 1 
ATOM   1055 C CE1 . HIS   A 1 134 ? -11.039 -0.646  6.619   1.00 46.73 134 A 1 
ATOM   1056 N NE2 . HIS   A 1 134 ? -9.990  -1.236  6.031   1.00 47.77 134 A 1 
ATOM   1057 N N   . GLN   A 1 135 ? -7.089  0.158   12.047  1.00 68.46 135 A 1 
ATOM   1058 C CA  . GLN   A 1 135 ? -6.485  0.003   13.366  1.00 69.24 135 A 1 
ATOM   1059 C C   . GLN   A 1 135 ? -6.361  1.358   14.064  1.00 71.95 135 A 1 
ATOM   1060 O O   . GLN   A 1 135 ? -5.849  2.305   13.463  1.00 69.78 135 A 1 
ATOM   1061 C CB  . GLN   A 1 135 ? -5.125  -0.699  13.275  1.00 65.86 135 A 1 
ATOM   1062 C CG  . GLN   A 1 135 ? -5.268  -2.165  12.835  1.00 60.96 135 A 1 
ATOM   1063 C CD  . GLN   A 1 135 ? -3.961  -2.951  12.960  1.00 57.48 135 A 1 
ATOM   1064 O OE1 . GLN   A 1 135 ? -2.967  -2.506  13.504  1.00 52.79 135 A 1 
ATOM   1065 N NE2 . GLN   A 1 135 ? -3.925  -4.169  12.462  1.00 50.66 135 A 1 
ATOM   1066 N N   . PRO   A 1 136 ? -6.773  1.445   15.334  1.00 75.45 136 A 1 
ATOM   1067 C CA  . PRO   A 1 136 ? -6.571  2.639   16.141  1.00 75.55 136 A 1 
ATOM   1068 C C   . PRO   A 1 136 ? -5.095  3.026   16.217  1.00 78.40 136 A 1 
ATOM   1069 O O   . PRO   A 1 136 ? -4.241  2.200   16.546  1.00 76.29 136 A 1 
ATOM   1070 C CB  . PRO   A 1 136 ? -7.141  2.308   17.524  1.00 71.30 136 A 1 
ATOM   1071 C CG  . PRO   A 1 136 ? -8.167  1.219   17.239  1.00 67.97 136 A 1 
ATOM   1072 C CD  . PRO   A 1 136 ? -7.531  0.460   16.084  1.00 70.56 136 A 1 
ATOM   1073 N N   . GLY   A 1 137 ? -4.796  4.281   15.931  1.00 81.51 137 A 1 
ATOM   1074 C CA  . GLY   A 1 137 ? -3.434  4.791   16.000  1.00 82.35 137 A 1 
ATOM   1075 C C   . GLY   A 1 137 ? -3.328  6.262   15.613  1.00 84.90 137 A 1 
ATOM   1076 O O   . GLY   A 1 137 ? -4.223  6.825   14.987  1.00 83.38 137 A 1 
ATOM   1077 N N   . SER   A 1 138 ? -2.197  6.856   15.969  1.00 86.69 138 A 1 
ATOM   1078 C CA  . SER   A 1 138 ? -1.830  8.223   15.599  1.00 87.61 138 A 1 
ATOM   1079 C C   . SER   A 1 138 ? -0.779  8.204   14.493  1.00 88.44 138 A 1 
ATOM   1080 O O   . SER   A 1 138 ? 0.028   7.277   14.409  1.00 87.71 138 A 1 
ATOM   1081 C CB  . SER   A 1 138 ? -1.304  8.987   16.816  1.00 86.66 138 A 1 
ATOM   1082 O OG  . SER   A 1 138 ? -2.254  8.977   17.866  1.00 82.55 138 A 1 
ATOM   1083 N N   . GLN   A 1 139 ? -0.760  9.229   13.653  1.00 87.05 139 A 1 
ATOM   1084 C CA  . GLN   A 1 139 ? 0.211   9.355   12.567  1.00 86.72 139 A 1 
ATOM   1085 C C   . GLN   A 1 139 ? 1.392   10.243  12.981  1.00 87.75 139 A 1 
ATOM   1086 O O   . GLN   A 1 139 ? 1.212   11.310  13.560  1.00 86.51 139 A 1 
ATOM   1087 C CB  . GLN   A 1 139 ? -0.500  9.844   11.300  1.00 83.40 139 A 1 
ATOM   1088 C CG  . GLN   A 1 139 ? 0.396   9.816   10.053  1.00 79.58 139 A 1 
ATOM   1089 C CD  . GLN   A 1 139 ? -0.408  9.824   8.754   1.00 76.22 139 A 1 
ATOM   1090 O OE1 . GLN   A 1 139 ? -1.336  9.056   8.585   1.00 68.86 139 A 1 
ATOM   1091 N NE2 . GLN   A 1 139 ? -0.080  10.644  7.792   1.00 66.90 139 A 1 
ATOM   1092 N N   . ILE   A 1 140 ? 2.599   9.793   12.661  1.00 89.08 140 A 1 
ATOM   1093 C CA  . ILE   A 1 140 ? 3.829   10.585  12.775  1.00 90.18 140 A 1 
ATOM   1094 C C   . ILE   A 1 140 ? 4.553   10.503  11.433  1.00 89.80 140 A 1 
ATOM   1095 O O   . ILE   A 1 140 ? 4.865   9.412   10.960  1.00 88.92 140 A 1 
ATOM   1096 C CB  . ILE   A 1 140 ? 4.734   10.091  13.930  1.00 90.43 140 A 1 
ATOM   1097 C CG1 . ILE   A 1 140 ? 3.991   10.096  15.289  1.00 87.66 140 A 1 
ATOM   1098 C CG2 . ILE   A 1 140 ? 6.003   10.964  14.012  1.00 86.23 140 A 1 
ATOM   1099 C CD1 . ILE   A 1 140 ? 4.801   9.496   16.452  1.00 84.22 140 A 1 
ATOM   1100 N N   . GLU   A 1 141 ? 4.847   11.646  10.830  1.00 89.74 141 A 1 
ATOM   1101 C CA  . GLU   A 1 141 ? 5.627   11.729  9.596   1.00 89.28 141 A 1 
ATOM   1102 C C   . GLU   A 1 141 ? 6.967   12.394  9.872   1.00 90.31 141 A 1 
ATOM   1103 O O   . GLU   A 1 141 ? 7.030   13.480  10.444  1.00 89.55 141 A 1 
ATOM   1104 C CB  . GLU   A 1 141 ? 4.885   12.485  8.483   1.00 86.65 141 A 1 
ATOM   1105 C CG  . GLU   A 1 141 ? 3.508   11.899  8.176   1.00 77.71 141 A 1 
ATOM   1106 C CD  . GLU   A 1 141 ? 2.829   12.509  6.947   1.00 76.85 141 A 1 
ATOM   1107 O OE1 . GLU   A 1 141 ? 1.658   12.135  6.704   1.00 68.92 141 A 1 
ATOM   1108 O OE2 . GLU   A 1 141 ? 3.461   13.316  6.231   1.00 69.35 141 A 1 
ATOM   1109 N N   . ILE   A 1 142 ? 8.037   11.752  9.433   1.00 91.29 142 A 1 
ATOM   1110 C CA  . ILE   A 1 142 ? 9.382   12.306  9.537   1.00 92.04 142 A 1 
ATOM   1111 C C   . ILE   A 1 142 ? 10.055  12.348  8.169   1.00 91.80 142 A 1 
ATOM   1112 O O   . ILE   A 1 142 ? 9.957   11.411  7.376   1.00 90.98 142 A 1 
ATOM   1113 C CB  . ILE   A 1 142 ? 10.238  11.580  10.599  1.00 92.06 142 A 1 
ATOM   1114 C CG1 . ILE   A 1 142 ? 10.473  10.092  10.258  1.00 86.19 142 A 1 
ATOM   1115 C CG2 . ILE   A 1 142 ? 9.598   11.742  11.987  1.00 83.12 142 A 1 
ATOM   1116 C CD1 . ILE   A 1 142 ? 11.440  9.384   11.214  1.00 83.19 142 A 1 
ATOM   1117 N N   . LYS   A 1 143 ? 10.774  13.431  7.914   1.00 91.59 143 A 1 
ATOM   1118 C CA  . LYS   A 1 143 ? 11.642  13.585  6.750   1.00 91.35 143 A 1 
ATOM   1119 C C   . LYS   A 1 143 ? 13.063  13.192  7.135   1.00 91.56 143 A 1 
ATOM   1120 O O   . LYS   A 1 143 ? 13.594  13.697  8.121   1.00 90.72 143 A 1 
ATOM   1121 C CB  . LYS   A 1 143 ? 11.546  15.027  6.253   1.00 89.76 143 A 1 
ATOM   1122 C CG  . LYS   A 1 143 ? 12.121  15.185  4.843   1.00 84.31 143 A 1 
ATOM   1123 C CD  . LYS   A 1 143 ? 12.034  16.656  4.422   1.00 81.33 143 A 1 
ATOM   1124 C CE  . LYS   A 1 143 ? 12.483  16.758  2.976   1.00 72.17 143 A 1 
ATOM   1125 N NZ  . LYS   A 1 143 ? 12.827  18.131  2.572   1.00 66.68 143 A 1 
ATOM   1126 N N   . VAL   A 1 144 ? 13.658  12.291  6.371   1.00 90.74 144 A 1 
ATOM   1127 C CA  . VAL   A 1 144 ? 14.997  11.757  6.644   1.00 90.57 144 A 1 
ATOM   1128 C C   . VAL   A 1 144 ? 15.820  11.683  5.355   1.00 90.41 144 A 1 
ATOM   1129 O O   . VAL   A 1 144 ? 15.237  11.587  4.270   1.00 89.69 144 A 1 
ATOM   1130 C CB  . VAL   A 1 144 ? 14.926  10.373  7.323   1.00 90.06 144 A 1 
ATOM   1131 C CG1 . VAL   A 1 144 ? 14.220  10.432  8.673   1.00 84.95 144 A 1 
ATOM   1132 C CG2 . VAL   A 1 144 ? 14.241  9.297   6.467   1.00 85.02 144 A 1 
ATOM   1133 N N   . PRO   A 1 145 ? 17.160  11.682  5.443   1.00 89.22 145 A 1 
ATOM   1134 C CA  . PRO   A 1 145 ? 18.003  11.339  4.303   1.00 87.50 145 A 1 
ATOM   1135 C C   . PRO   A 1 145 ? 17.650  9.956   3.741   1.00 86.83 145 A 1 
ATOM   1136 O O   . PRO   A 1 145 ? 17.280  9.041   4.487   1.00 84.30 145 A 1 
ATOM   1137 C CB  . PRO   A 1 145 ? 19.443  11.391  4.822   1.00 85.86 145 A 1 
ATOM   1138 C CG  . PRO   A 1 145 ? 19.355  12.298  6.047   1.00 83.99 145 A 1 
ATOM   1139 C CD  . PRO   A 1 145 ? 17.968  11.989  6.602   1.00 86.84 145 A 1 
ATOM   1140 N N   . ASN   A 1 146 ? 17.769  9.781   2.425   1.00 84.47 146 A 1 
ATOM   1141 C CA  . ASN   A 1 146 ? 17.536  8.495   1.769   1.00 81.40 146 A 1 
ATOM   1142 C C   . ASN   A 1 146 ? 18.752  7.566   1.904   1.00 80.21 146 A 1 
ATOM   1143 O O   . ASN   A 1 146 ? 19.383  7.174   0.922   1.00 76.98 146 A 1 
ATOM   1144 C CB  . ASN   A 1 146 ? 17.073  8.723   0.321   1.00 78.17 146 A 1 
ATOM   1145 C CG  . ASN   A 1 146 ? 16.551  7.450   -0.325  1.00 74.49 146 A 1 
ATOM   1146 O OD1 . ASN   A 1 146 ? 16.268  6.446   0.317   1.00 68.35 146 A 1 
ATOM   1147 N ND2 . ASN   A 1 146 ? 16.368  7.473   -1.628  1.00 68.31 146 A 1 
ATOM   1148 N N   . GLU   A 1 147 ? 19.075  7.228   3.134   1.00 80.26 147 A 1 
ATOM   1149 C CA  . GLU   A 1 147 ? 20.257  6.471   3.525   1.00 79.69 147 A 1 
ATOM   1150 C C   . GLU   A 1 147 ? 19.881  5.278   4.414   1.00 79.69 147 A 1 
ATOM   1151 O O   . GLU   A 1 147 ? 18.793  5.215   5.004   1.00 76.24 147 A 1 
ATOM   1152 C CB  . GLU   A 1 147 ? 21.245  7.395   4.256   1.00 76.36 147 A 1 
ATOM   1153 C CG  . GLU   A 1 147 ? 21.846  8.481   3.345   1.00 70.35 147 A 1 
ATOM   1154 C CD  . GLU   A 1 147 ? 22.747  9.467   4.104   1.00 68.50 147 A 1 
ATOM   1155 O OE1 . GLU   A 1 147 ? 23.088  10.509  3.500   1.00 61.17 147 A 1 
ATOM   1156 O OE2 . GLU   A 1 147 ? 23.058  9.206   5.295   1.00 63.40 147 A 1 
ATOM   1157 N N   . ALA   A 1 148 ? 20.799  4.331   4.523   1.00 78.53 148 A 1 
ATOM   1158 C CA  . ALA   A 1 148 ? 20.650  3.196   5.422   1.00 77.99 148 A 1 
ATOM   1159 C C   . ALA   A 1 148 ? 20.577  3.650   6.892   1.00 79.44 148 A 1 
ATOM   1160 O O   . ALA   A 1 148 ? 21.263  4.574   7.325   1.00 74.69 148 A 1 
ATOM   1161 C CB  . ALA   A 1 148 ? 21.801  2.217   5.182   1.00 72.97 148 A 1 
ATOM   1162 N N   . GLY   A 1 149 ? 19.745  2.980   7.674   1.00 79.09 149 A 1 
ATOM   1163 C CA  . GLY   A 1 149 ? 19.679  3.164   9.124   1.00 80.02 149 A 1 
ATOM   1164 C C   . GLY   A 1 149 ? 18.714  4.223   9.632   1.00 83.61 149 A 1 
ATOM   1165 O O   . GLY   A 1 149 ? 18.457  4.265   10.838  1.00 81.27 149 A 1 
ATOM   1166 N N   . MET   A 1 150 ? 18.132  5.048   8.761   1.00 83.47 150 A 1 
ATOM   1167 C CA  . MET   A 1 150 ? 17.169  6.065   9.196   1.00 84.79 150 A 1 
ATOM   1168 C C   . MET   A 1 150 ? 15.890  5.444   9.761   1.00 86.70 150 A 1 
ATOM   1169 O O   . MET   A 1 150 ? 15.466  5.798   10.859  1.00 85.11 150 A 1 
ATOM   1170 C CB  . MET   A 1 150 ? 16.867  7.029   8.044   1.00 83.38 150 A 1 
ATOM   1171 C CG  . MET   A 1 150 ? 18.108  7.838   7.649   1.00 80.24 150 A 1 
ATOM   1172 S SD  . MET   A 1 150 ? 18.784  8.848   9.003   1.00 76.87 150 A 1 
ATOM   1173 C CE  . MET   A 1 150 ? 20.527  8.812   8.562   1.00 65.79 150 A 1 
ATOM   1174 N N   . LEU   A 1 151 ? 15.337  4.454   9.073   1.00 85.35 151 A 1 
ATOM   1175 C CA  . LEU   A 1 151 ? 14.158  3.724   9.546   1.00 85.80 151 A 1 
ATOM   1176 C C   . LEU   A 1 151 ? 14.436  2.980   10.859  1.00 86.64 151 A 1 
ATOM   1177 O O   . LEU   A 1 151 ? 13.616  3.036   11.765  1.00 86.01 151 A 1 
ATOM   1178 C CB  . LEU   A 1 151 ? 13.688  2.759   8.446   1.00 84.44 151 A 1 
ATOM   1179 C CG  . LEU   A 1 151 ? 12.490  1.875   8.855   1.00 82.08 151 A 1 
ATOM   1180 C CD1 . LEU   A 1 151 ? 11.232  2.679   9.154   1.00 76.27 151 A 1 
ATOM   1181 C CD2 . LEU   A 1 151 ? 12.166  0.902   7.732   1.00 75.98 151 A 1 
ATOM   1182 N N   . SER   A 1 152 ? 15.573  2.299   10.973  1.00 85.47 152 A 1 
ATOM   1183 C CA  . SER   A 1 152 ? 15.879  1.494   12.160  1.00 85.08 152 A 1 
ATOM   1184 C C   . SER   A 1 152 ? 15.985  2.349   13.418  1.00 86.26 152 A 1 
ATOM   1185 O O   . SER   A 1 152 ? 15.400  2.007   14.439  1.00 85.45 152 A 1 
ATOM   1186 C CB  . SER   A 1 152 ? 17.145  0.658   11.967  1.00 82.51 152 A 1 
ATOM   1187 O OG  . SER   A 1 152 ? 18.326  1.421   12.067  1.00 72.24 152 A 1 
ATOM   1188 N N   . LYS   A 1 153 ? 16.665  3.492   13.327  1.00 86.85 153 A 1 
ATOM   1189 C CA  . LYS   A 1 153 ? 16.827  4.417   14.453  1.00 86.97 153 A 1 
ATOM   1190 C C   . LYS   A 1 153 ? 15.495  5.045   14.867  1.00 88.39 153 A 1 
ATOM   1191 O O   . LYS   A 1 153 ? 15.183  5.061   16.053  1.00 87.45 153 A 1 
ATOM   1192 C CB  . LYS   A 1 153 ? 17.848  5.500   14.094  1.00 84.94 153 A 1 
ATOM   1193 C CG  . LYS   A 1 153 ? 19.286  4.966   13.989  1.00 76.95 153 A 1 
ATOM   1194 C CD  . LYS   A 1 153 ? 20.213  6.089   13.514  1.00 72.70 153 A 1 
ATOM   1195 C CE  . LYS   A 1 153 ? 21.641  5.577   13.313  1.00 62.48 153 A 1 
ATOM   1196 N NZ  . LYS   A 1 153 ? 22.502  6.608   12.682  1.00 55.31 153 A 1 
ATOM   1197 N N   . ALA   A 1 154 ? 14.702  5.499   13.903  1.00 89.80 154 A 1 
ATOM   1198 C CA  . ALA   A 1 154 ? 13.384  6.063   14.197  1.00 90.46 154 A 1 
ATOM   1199 C C   . ALA   A 1 154 ? 12.444  5.020   14.833  1.00 90.61 154 A 1 
ATOM   1200 O O   . ALA   A 1 154 ? 11.808  5.286   15.852  1.00 89.78 154 A 1 
ATOM   1201 C CB  . ALA   A 1 154 ? 12.803  6.636   12.902  1.00 90.64 154 A 1 
ATOM   1202 N N   . ALA   A 1 155 ? 12.418  3.804   14.288  1.00 89.93 155 A 1 
ATOM   1203 C CA  . ALA   A 1 155 ? 11.623  2.715   14.845  1.00 88.75 155 A 1 
ATOM   1204 C C   . ALA   A 1 155 ? 12.123  2.274   16.235  1.00 88.34 155 A 1 
ATOM   1205 O O   . ALA   A 1 155 ? 11.312  1.872   17.066  1.00 86.77 155 A 1 
ATOM   1206 C CB  . ALA   A 1 155 ? 11.615  1.556   13.841  1.00 87.71 155 A 1 
ATOM   1207 N N   . ALA   A 1 156 ? 13.427  2.374   16.507  1.00 88.43 156 A 1 
ATOM   1208 C CA  . ALA   A 1 156 ? 13.991  2.079   17.826  1.00 87.34 156 A 1 
ATOM   1209 C C   . ALA   A 1 156 ? 13.486  3.060   18.892  1.00 87.45 156 A 1 
ATOM   1210 O O   . ALA   A 1 156 ? 13.046  2.617   19.949  1.00 86.01 156 A 1 
ATOM   1211 C CB  . ALA   A 1 156 ? 15.519  2.061   17.749  1.00 85.54 156 A 1 
ATOM   1212 N N   . ILE   A 1 157 ? 13.450  4.353   18.585  1.00 89.54 157 A 1 
ATOM   1213 C CA  . ILE   A 1 157 ? 12.920  5.393   19.487  1.00 89.66 157 A 1 
ATOM   1214 C C   . ILE   A 1 157 ? 11.455  5.107   19.851  1.00 89.41 157 A 1 
ATOM   1215 O O   . ILE   A 1 157 ? 11.074  5.181   21.017  1.00 87.63 157 A 1 
ATOM   1216 C CB  . ILE   A 1 157 ? 13.082  6.783   18.832  1.00 90.14 157 A 1 
ATOM   1217 C CG1 . ILE   A 1 157 ? 14.581  7.149   18.721  1.00 88.42 157 A 1 
ATOM   1218 C CG2 . ILE   A 1 157 ? 12.337  7.871   19.618  1.00 87.96 157 A 1 
ATOM   1219 C CD1 . ILE   A 1 157 ? 14.860  8.304   17.755  1.00 83.13 157 A 1 
ATOM   1220 N N   . ILE   A 1 158 ? 10.641  4.719   18.864  1.00 89.50 158 A 1 
ATOM   1221 C CA  . ILE   A 1 158 ? 9.233   4.349   19.089  1.00 88.79 158 A 1 
ATOM   1222 C C   . ILE   A 1 158 ? 9.133   3.084   19.955  1.00 87.82 158 A 1 
ATOM   1223 O O   . ILE   A 1 158 ? 8.341   3.015   20.894  1.00 85.85 158 A 1 
ATOM   1224 C CB  . ILE   A 1 158 ? 8.506   4.184   17.733  1.00 88.78 158 A 1 
ATOM   1225 C CG1 . ILE   A 1 158 ? 8.495   5.519   16.945  1.00 87.82 158 A 1 
ATOM   1226 C CG2 . ILE   A 1 158 ? 7.065   3.690   17.941  1.00 87.38 158 A 1 
ATOM   1227 C CD1 . ILE   A 1 158 ? 8.078   5.378   15.472  1.00 83.75 158 A 1 
ATOM   1228 N N   . SER   A 1 159 ? 9.965   2.095   19.669  1.00 87.08 159 A 1 
ATOM   1229 C CA  . SER   A 1 159 ? 10.008  0.826   20.397  1.00 84.27 159 A 1 
ATOM   1230 C C   . SER   A 1 159 ? 10.445  0.969   21.855  1.00 84.12 159 A 1 
ATOM   1231 O O   . SER   A 1 159 ? 9.965   0.213   22.696  1.00 81.72 159 A 1 
ATOM   1232 C CB  . SER   A 1 159 ? 10.972  -0.113  19.673  1.00 81.45 159 A 1 
ATOM   1233 O OG  . SER   A 1 159 ? 11.325  -1.218  20.478  1.00 68.84 159 A 1 
ATOM   1234 N N   . GLU   A 1 160 ? 11.359  1.887   22.164  1.00 85.76 160 A 1 
ATOM   1235 C CA  . GLU   A 1 160 ? 11.844  2.109   23.534  1.00 84.96 160 A 1 
ATOM   1236 C C   . GLU   A 1 160 ? 10.729  2.540   24.490  1.00 84.37 160 A 1 
ATOM   1237 O O   . GLU   A 1 160 ? 10.789  2.236   25.679  1.00 82.06 160 A 1 
ATOM   1238 C CB  . GLU   A 1 160 ? 12.965  3.156   23.544  1.00 84.54 160 A 1 
ATOM   1239 C CG  . GLU   A 1 160 ? 14.323  2.539   23.192  1.00 76.63 160 A 1 
ATOM   1240 C CD  . GLU   A 1 160 ? 15.492  3.536   23.283  1.00 70.91 160 A 1 
ATOM   1241 O OE1 . GLU   A 1 160 ? 16.650  3.055   23.218  1.00 61.76 160 A 1 
ATOM   1242 O OE2 . GLU   A 1 160 ? 15.246  4.753   23.418  1.00 63.76 160 A 1 
ATOM   1243 N N   . ARG   A 1 161 ? 9.678   3.167   23.966  1.00 86.16 161 A 1 
ATOM   1244 C CA  . ARG   A 1 161 ? 8.470   3.504   24.732  1.00 85.14 161 A 1 
ATOM   1245 C C   . ARG   A 1 161 ? 7.421   2.392   24.757  1.00 85.21 161 A 1 
ATOM   1246 O O   . ARG   A 1 161 ? 6.306   2.629   25.211  1.00 82.66 161 A 1 
ATOM   1247 C CB  . ARG   A 1 161 ? 7.891   4.821   24.236  1.00 85.38 161 A 1 
ATOM   1248 C CG  . ARG   A 1 161 ? 8.841   5.980   24.550  1.00 83.63 161 A 1 
ATOM   1249 C CD  . ARG   A 1 161 ? 8.071   7.289   24.444  1.00 80.88 161 A 1 
ATOM   1250 N NE  . ARG   A 1 161 ? 8.928   8.408   24.837  1.00 79.74 161 A 1 
ATOM   1251 C CZ  . ARG   A 1 161 ? 9.002   9.025   25.998  1.00 78.04 161 A 1 
ATOM   1252 N NH1 . ARG   A 1 161 ? 8.222   8.744   26.997  1.00 71.63 161 A 1 
ATOM   1253 N NH2 . ARG   A 1 161 ? 9.893   9.949   26.148  1.00 73.42 161 A 1 
ATOM   1254 N N   . HIS   A 1 162 ? 7.744   1.206   24.292  1.00 83.74 162 A 1 
ATOM   1255 C CA  . HIS   A 1 162 ? 6.806   0.083   24.210  1.00 81.66 162 A 1 
ATOM   1256 C C   . HIS   A 1 162 ? 5.559   0.349   23.351  1.00 82.39 162 A 1 
ATOM   1257 O O   . HIS   A 1 162 ? 4.556   -0.349  23.476  1.00 79.07 162 A 1 
ATOM   1258 C CB  . HIS   A 1 162 ? 6.483   -0.445  25.619  1.00 78.95 162 A 1 
ATOM   1259 C CG  . HIS   A 1 162 ? 7.709   -0.825  26.401  1.00 74.44 162 A 1 
ATOM   1260 N ND1 . HIS   A 1 162 ? 8.568   -1.856  26.091  1.00 65.71 162 A 1 
ATOM   1261 C CD2 . HIS   A 1 162 ? 8.205   -0.218  27.528  1.00 64.46 162 A 1 
ATOM   1262 C CE1 . HIS   A 1 162 ? 9.547   -1.874  27.014  1.00 63.39 162 A 1 
ATOM   1263 N NE2 . HIS   A 1 162 ? 9.360   -0.892  27.906  1.00 63.80 162 A 1 
ATOM   1264 N N   . VAL   A 1 163 ? 5.619   1.312   22.448  1.00 85.51 163 A 1 
ATOM   1265 C CA  . VAL   A 1 163 ? 4.547   1.607   21.494  1.00 86.47 163 A 1 
ATOM   1266 C C   . VAL   A 1 163 ? 4.689   0.704   20.271  1.00 86.25 163 A 1 
ATOM   1267 O O   . VAL   A 1 163 ? 5.759   0.599   19.668  1.00 84.68 163 A 1 
ATOM   1268 C CB  . VAL   A 1 163 ? 4.517   3.097   21.125  1.00 86.46 163 A 1 
ATOM   1269 C CG1 . VAL   A 1 163 ? 3.400   3.400   20.125  1.00 81.51 163 A 1 
ATOM   1270 C CG2 . VAL   A 1 163 ? 4.277   3.959   22.371  1.00 81.24 163 A 1 
ATOM   1271 N N   . ASN   A 1 164 ? 3.594   0.049   19.889  1.00 85.72 164 A 1 
ATOM   1272 C CA  . ASN   A 1 164 ? 3.564   -0.795  18.699  1.00 85.06 164 A 1 
ATOM   1273 C C   . ASN   A 1 164 ? 3.375   0.058   17.438  1.00 85.74 164 A 1 
ATOM   1274 O O   . ASN   A 1 164 ? 2.603   1.011   17.424  1.00 84.74 164 A 1 
ATOM   1275 C CB  . ASN   A 1 164 ? 2.480   -1.872  18.861  1.00 82.31 164 A 1 
ATOM   1276 C CG  . ASN   A 1 164 ? 2.565   -2.973  17.813  1.00 77.89 164 A 1 
ATOM   1277 O OD1 . ASN   A 1 164 ? 3.586   -3.222  17.189  1.00 70.99 164 A 1 
ATOM   1278 N ND2 . ASN   A 1 164 ? 1.483   -3.691  17.602  1.00 69.01 164 A 1 
ATOM   1279 N N   . ILE   A 1 165 ? 4.055   -0.321  16.367  1.00 85.56 165 A 1 
ATOM   1280 C CA  . ILE   A 1 165 ? 3.908   0.298   15.049  1.00 86.00 165 A 1 
ATOM   1281 C C   . ILE   A 1 165 ? 2.903   -0.534  14.247  1.00 84.88 165 A 1 
ATOM   1282 O O   . ILE   A 1 165 ? 3.189   -1.680  13.893  1.00 83.11 165 A 1 
ATOM   1283 C CB  . ILE   A 1 165 ? 5.274   0.441   14.346  1.00 86.20 165 A 1 
ATOM   1284 C CG1 . ILE   A 1 165 ? 6.225   1.356   15.159  1.00 85.26 165 A 1 
ATOM   1285 C CG2 . ILE   A 1 165 ? 5.072   1.007   12.929  1.00 84.68 165 A 1 
ATOM   1286 C CD1 . ILE   A 1 165 ? 7.678   1.355   14.664  1.00 81.79 165 A 1 
ATOM   1287 N N   . ALA   A 1 166 ? 1.741   0.050   13.963  1.00 84.71 166 A 1 
ATOM   1288 C CA  . ALA   A 1 166 ? 0.688   -0.599  13.184  1.00 82.80 166 A 1 
ATOM   1289 C C   . ALA   A 1 166 ? 1.019   -0.649  11.687  1.00 81.87 166 A 1 
ATOM   1290 O O   . ALA   A 1 166 ? 0.786   -1.661  11.030  1.00 78.95 166 A 1 
ATOM   1291 C CB  . ALA   A 1 166 ? -0.629  0.145   13.431  1.00 81.38 166 A 1 
ATOM   1292 N N   . SER   A 1 167 ? 1.580   0.428   11.154  1.00 83.78 167 A 1 
ATOM   1293 C CA  . SER   A 1 167 ? 2.047   0.475   9.770   1.00 83.65 167 A 1 
ATOM   1294 C C   . SER   A 1 167 ? 3.193   1.465   9.598   1.00 85.61 167 A 1 
ATOM   1295 O O   . SER   A 1 167 ? 3.302   2.445   10.333  1.00 84.84 167 A 1 
ATOM   1296 C CB  . SER   A 1 167 ? 0.896   0.800   8.806   1.00 80.19 167 A 1 
ATOM   1297 O OG  . SER   A 1 167 ? 0.463   2.141   8.933   1.00 72.12 167 A 1 
ATOM   1298 N N   . VAL   A 1 168 ? 4.020   1.208   8.598   1.00 83.38 168 A 1 
ATOM   1299 C CA  . VAL   A 1 168 ? 5.014   2.160   8.092   1.00 83.90 168 A 1 
ATOM   1300 C C   . VAL   A 1 168 ? 4.878   2.219   6.584   1.00 83.34 168 A 1 
ATOM   1301 O O   . VAL   A 1 168 ? 4.877   1.181   5.927   1.00 82.09 168 A 1 
ATOM   1302 C CB  . VAL   A 1 168 ? 6.453   1.772   8.474   1.00 84.11 168 A 1 
ATOM   1303 C CG1 . VAL   A 1 168 ? 7.468   2.802   7.957   1.00 77.66 168 A 1 
ATOM   1304 C CG2 . VAL   A 1 168 ? 6.620   1.683   9.990   1.00 77.95 168 A 1 
ATOM   1305 N N   . LEU   A 1 169 ? 4.797   3.428   6.045   1.00 83.92 169 A 1 
ATOM   1306 C CA  . LEU   A 1 169 ? 4.862   3.669   4.611   1.00 83.43 169 A 1 
ATOM   1307 C C   . LEU   A 1 169 ? 6.075   4.550   4.314   1.00 84.92 169 A 1 
ATOM   1308 O O   . LEU   A 1 169 ? 6.291   5.568   4.969   1.00 84.16 169 A 1 
ATOM   1309 C CB  . LEU   A 1 169 ? 3.545   4.287   4.114   1.00 80.71 169 A 1 
ATOM   1310 C CG  . LEU   A 1 169 ? 2.311   3.377   4.266   1.00 76.81 169 A 1 
ATOM   1311 C CD1 . LEU   A 1 169 ? 1.042   4.151   3.926   1.00 73.34 169 A 1 
ATOM   1312 C CD2 . LEU   A 1 169 ? 2.387   2.157   3.343   1.00 72.42 169 A 1 
ATOM   1313 N N   . VAL   A 1 170 ? 6.864   4.147   3.330   1.00 82.07 170 A 1 
ATOM   1314 C CA  . VAL   A 1 170 ? 8.011   4.920   2.847   1.00 80.84 170 A 1 
ATOM   1315 C C   . VAL   A 1 170 ? 7.590   5.627   1.567   1.00 79.36 170 A 1 
ATOM   1316 O O   . VAL   A 1 170 ? 7.332   4.976   0.558   1.00 77.53 170 A 1 
ATOM   1317 C CB  . VAL   A 1 170 ? 9.253   4.039   2.624   1.00 80.79 170 A 1 
ATOM   1318 C CG1 . VAL   A 1 170 ? 10.467  4.895   2.250   1.00 77.10 170 A 1 
ATOM   1319 C CG2 . VAL   A 1 170 ? 9.610   3.225   3.878   1.00 77.98 170 A 1 
ATOM   1320 N N   . TYR   A 1 171 ? 7.527   6.961   1.610   1.00 80.11 171 A 1 
ATOM   1321 C CA  . TYR   A 1 171 ? 7.213   7.784   0.448   1.00 79.33 171 A 1 
ATOM   1322 C C   . TYR   A 1 171 ? 8.480   8.443   -0.094  1.00 80.62 171 A 1 
ATOM   1323 O O   . TYR   A 1 171 ? 9.326   8.888   0.689   1.00 79.38 171 A 1 
ATOM   1324 C CB  . TYR   A 1 171 ? 6.162   8.832   0.810   1.00 76.40 171 A 1 
ATOM   1325 C CG  . TYR   A 1 171 ? 4.784   8.251   1.043   1.00 73.53 171 A 1 
ATOM   1326 C CD1 . TYR   A 1 171 ? 3.909   8.049   -0.040  1.00 69.41 171 A 1 
ATOM   1327 C CD2 . TYR   A 1 171 ? 4.366   7.910   2.345   1.00 67.93 171 A 1 
ATOM   1328 C CE1 . TYR   A 1 171 ? 2.622   7.528   0.167   1.00 65.98 171 A 1 
ATOM   1329 C CE2 . TYR   A 1 171 ? 3.079   7.382   2.564   1.00 65.55 171 A 1 
ATOM   1330 C CZ  . TYR   A 1 171 ? 2.206   7.199   1.470   1.00 65.65 171 A 1 
ATOM   1331 O OH  . TYR   A 1 171 ? 0.945   6.704   1.677   1.00 61.31 171 A 1 
ATOM   1332 N N   . PRO   A 1 172 ? 8.624   8.550   -1.423  1.00 75.15 172 A 1 
ATOM   1333 C CA  . PRO   A 1 172 ? 9.663   9.386   -1.998  1.00 74.05 172 A 1 
ATOM   1334 C C   . PRO   A 1 172 ? 9.387   10.859  -1.662  1.00 75.47 172 A 1 
ATOM   1335 O O   . PRO   A 1 172 ? 8.252   11.337  -1.754  1.00 74.19 172 A 1 
ATOM   1336 C CB  . PRO   A 1 172 ? 9.630   9.099   -3.501  1.00 71.08 172 A 1 
ATOM   1337 C CG  . PRO   A 1 172 ? 8.178   8.691   -3.760  1.00 69.39 172 A 1 
ATOM   1338 C CD  . PRO   A 1 172 ? 7.761   8.008   -2.460  1.00 70.74 172 A 1 
ATOM   1339 N N   . ALA   A 1 173 ? 10.433  11.583  -1.286  1.00 77.27 173 A 1 
ATOM   1340 C CA  . ALA   A 1 173 ? 10.389  13.031  -1.144  1.00 78.08 173 A 1 
ATOM   1341 C C   . ALA   A 1 173 ? 10.639  13.713  -2.508  1.00 78.57 173 A 1 
ATOM   1342 O O   . ALA   A 1 173 ? 11.167  13.081  -3.423  1.00 76.34 173 A 1 
ATOM   1343 C CB  . ALA   A 1 173 ? 11.407  13.446  -0.075  1.00 77.46 173 A 1 
ATOM   1344 N N   . PRO   A 1 174 ? 10.305  15.010  -2.655  1.00 77.93 174 A 1 
ATOM   1345 C CA  . PRO   A 1 174 ? 10.648  15.767  -3.862  1.00 77.23 174 A 1 
ATOM   1346 C C   . PRO   A 1 174 ? 12.152  15.795  -4.160  1.00 78.88 174 A 1 
ATOM   1347 O O   . PRO   A 1 174 ? 12.545  15.795  -5.323  1.00 76.55 174 A 1 
ATOM   1348 C CB  . PRO   A 1 174 ? 10.116  17.184  -3.615  1.00 74.92 174 A 1 
ATOM   1349 C CG  . PRO   A 1 174 ? 8.993   16.977  -2.603  1.00 73.67 174 A 1 
ATOM   1350 C CD  . PRO   A 1 174 ? 9.510   15.821  -1.752  1.00 75.43 174 A 1 
ATOM   1351 N N   . ASP   A 1 175 ? 12.985  15.805  -3.118  1.00 81.34 175 A 1 
ATOM   1352 C CA  . ASP   A 1 175 ? 14.427  15.603  -3.243  1.00 82.76 175 A 1 
ATOM   1353 C C   . ASP   A 1 175 ? 14.731  14.093  -3.211  1.00 82.76 175 A 1 
ATOM   1354 O O   . ASP   A 1 175 ? 14.443  13.432  -2.211  1.00 80.85 175 A 1 
ATOM   1355 C CB  . ASP   A 1 175 ? 15.168  16.363  -2.131  1.00 81.89 175 A 1 
ATOM   1356 C CG  . ASP   A 1 175 ? 16.700  16.316  -2.264  1.00 79.67 175 A 1 
ATOM   1357 O OD1 . ASP   A 1 175 ? 17.228  15.458  -3.011  1.00 73.62 175 A 1 
ATOM   1358 O OD2 . ASP   A 1 175 ? 17.364  17.152  -1.619  1.00 74.15 175 A 1 
ATOM   1359 N N   . PRO   A 1 176 ? 15.330  13.524  -4.273  1.00 76.72 176 A 1 
ATOM   1360 C CA  . PRO   A 1 176 ? 15.649  12.097  -4.314  1.00 75.24 176 A 1 
ATOM   1361 C C   . PRO   A 1 176 ? 16.654  11.645  -3.244  1.00 76.84 176 A 1 
ATOM   1362 O O   . PRO   A 1 176 ? 16.761  10.448  -2.978  1.00 74.60 176 A 1 
ATOM   1363 C CB  . PRO   A 1 176 ? 16.178  11.855  -5.732  1.00 72.21 176 A 1 
ATOM   1364 C CG  . PRO   A 1 176 ? 16.742  13.214  -6.144  1.00 70.05 176 A 1 
ATOM   1365 C CD  . PRO   A 1 176 ? 15.781  14.193  -5.478  1.00 71.61 176 A 1 
ATOM   1366 N N   . ASN   A 1 177 ? 17.378  12.576  -2.619  1.00 80.68 177 A 1 
ATOM   1367 C CA  . ASN   A 1 177 ? 18.278  12.280  -1.502  1.00 81.22 177 A 1 
ATOM   1368 C C   . ASN   A 1 177 ? 17.555  12.215  -0.150  1.00 83.39 177 A 1 
ATOM   1369 O O   . ASN   A 1 177 ? 18.179  11.933  0.875   1.00 81.81 177 A 1 
ATOM   1370 C CB  . ASN   A 1 177 ? 19.398  13.325  -1.455  1.00 78.90 177 A 1 
ATOM   1371 C CG  . ASN   A 1 177 ? 20.168  13.402  -2.755  1.00 74.13 177 A 1 
ATOM   1372 O OD1 . ASN   A 1 177 ? 20.688  12.432  -3.276  1.00 66.92 177 A 1 
ATOM   1373 N ND2 . ASN   A 1 177 ? 20.247  14.583  -3.329  1.00 64.86 177 A 1 
ATOM   1374 N N   . GLU   A 1 178 ? 16.256  12.476  -0.135  1.00 85.62 178 A 1 
ATOM   1375 C CA  . GLU   A 1 178 ? 15.414  12.424  1.051   1.00 86.40 178 A 1 
ATOM   1376 C C   . GLU   A 1 178 ? 14.265  11.430  0.853   1.00 85.66 178 A 1 
ATOM   1377 O O   . GLU   A 1 178 ? 13.870  11.097  -0.266  1.00 82.84 178 A 1 
ATOM   1378 C CB  . GLU   A 1 178 ? 14.901  13.831  1.395   1.00 85.86 178 A 1 
ATOM   1379 C CG  . GLU   A 1 178 ? 16.028  14.829  1.730   1.00 83.08 178 A 1 
ATOM   1380 C CD  . GLU   A 1 178 ? 15.460  16.229  2.007   1.00 82.60 178 A 1 
ATOM   1381 O OE1 . GLU   A 1 178 ? 15.765  16.830  3.058   1.00 73.66 178 A 1 
ATOM   1382 O OE2 . GLU   A 1 178 ? 14.611  16.717  1.226   1.00 75.69 178 A 1 
ATOM   1383 N N   . LYS   A 1 179 ? 13.712  10.958  1.961   1.00 85.57 179 A 1 
ATOM   1384 C CA  . LYS   A 1 179 ? 12.498  10.147  1.986   1.00 86.05 179 A 1 
ATOM   1385 C C   . LYS   A 1 179 ? 11.632  10.544  3.170   1.00 87.55 179 A 1 
ATOM   1386 O O   . LYS   A 1 179 ? 12.125  11.062  4.173   1.00 86.98 179 A 1 
ATOM   1387 C CB  . LYS   A 1 179 ? 12.834  8.635   1.948   1.00 83.49 179 A 1 
ATOM   1388 C CG  . LYS   A 1 179 ? 13.671  8.145   3.144   1.00 78.12 179 A 1 
ATOM   1389 C CD  . LYS   A 1 179 ? 14.106  6.686   2.954   1.00 76.35 179 A 1 
ATOM   1390 C CE  . LYS   A 1 179 ? 15.012  6.235   4.105   1.00 68.60 179 A 1 
ATOM   1391 N NZ  . LYS   A 1 179 ? 15.653  4.920   3.835   1.00 63.81 179 A 1 
ATOM   1392 N N   . ILE   A 1 180 ? 10.347  10.278  3.049   1.00 86.32 180 A 1 
ATOM   1393 C CA  . ILE   A 1 180 ? 9.368   10.520  4.105   1.00 85.79 180 A 1 
ATOM   1394 C C   . ILE   A 1 180 ? 8.960   9.167   4.686   1.00 86.05 180 A 1 
ATOM   1395 O O   . ILE   A 1 180 ? 8.541   8.268   3.957   1.00 85.05 180 A 1 
ATOM   1396 C CB  . ILE   A 1 180 ? 8.171   11.337  3.578   1.00 84.36 180 A 1 
ATOM   1397 C CG1 . ILE   A 1 180 ? 8.649   12.695  2.997   1.00 82.12 180 A 1 
ATOM   1398 C CG2 . ILE   A 1 180 ? 7.148   11.562  4.707   1.00 80.81 180 A 1 
ATOM   1399 C CD1 . ILE   A 1 180 ? 7.569   13.472  2.240   1.00 74.07 180 A 1 
ATOM   1400 N N   . LEU   A 1 181 ? 9.094   9.028   5.995   1.00 88.71 181 A 1 
ATOM   1401 C CA  . LEU   A 1 181 ? 8.615   7.870   6.739   1.00 89.44 181 A 1 
ATOM   1402 C C   . LEU   A 1 181 ? 7.319   8.255   7.443   1.00 89.67 181 A 1 
ATOM   1403 O O   . LEU   A 1 181 ? 7.321   9.142   8.295   1.00 89.24 181 A 1 
ATOM   1404 C CB  . LEU   A 1 181 ? 9.676   7.388   7.744   1.00 89.64 181 A 1 
ATOM   1405 C CG  . LEU   A 1 181 ? 11.064  7.083   7.154   1.00 88.36 181 A 1 
ATOM   1406 C CD1 . LEU   A 1 181 ? 11.996  6.601   8.266   1.00 83.48 181 A 1 
ATOM   1407 C CD2 . LEU   A 1 181 ? 11.011  5.997   6.078   1.00 83.76 181 A 1 
ATOM   1408 N N   . VAL   A 1 182 ? 6.235   7.573   7.100   1.00 87.13 182 A 1 
ATOM   1409 C CA  . VAL   A 1 182 ? 4.925   7.751   7.724   1.00 85.93 182 A 1 
ATOM   1410 C C   . VAL   A 1 182 ? 4.671   6.567   8.646   1.00 86.23 182 A 1 
ATOM   1411 O O   . VAL   A 1 182 ? 4.462   5.446   8.184   1.00 85.36 182 A 1 
ATOM   1412 C CB  . VAL   A 1 182 ? 3.814   7.897   6.671   1.00 83.95 182 A 1 
ATOM   1413 C CG1 . VAL   A 1 182 ? 2.474   8.191   7.348   1.00 79.84 182 A 1 
ATOM   1414 C CG2 . VAL   A 1 182 ? 4.128   9.021   5.679   1.00 79.87 182 A 1 
ATOM   1415 N N   . PHE   A 1 183 ? 4.706   6.812   9.945   1.00 88.22 183 A 1 
ATOM   1416 C CA  . PHE   A 1 183 ? 4.401   5.822   10.968  1.00 88.82 183 A 1 
ATOM   1417 C C   . PHE   A 1 183 ? 2.962   5.985   11.436  1.00 88.58 183 A 1 
ATOM   1418 O O   . PHE   A 1 183 ? 2.530   7.091   11.759  1.00 87.61 183 A 1 
ATOM   1419 C CB  . PHE   A 1 183 ? 5.357   5.968   12.155  1.00 89.40 183 A 1 
ATOM   1420 C CG  . PHE   A 1 183 ? 6.810   5.709   11.825  1.00 89.94 183 A 1 
ATOM   1421 C CD1 . PHE   A 1 183 ? 7.340   4.413   11.938  1.00 85.65 183 A 1 
ATOM   1422 C CD2 . PHE   A 1 183 ? 7.645   6.765   11.413  1.00 85.90 183 A 1 
ATOM   1423 C CE1 . PHE   A 1 183 ? 8.691   4.170   11.646  1.00 85.23 183 A 1 
ATOM   1424 C CE2 . PHE   A 1 183 ? 8.998   6.525   11.115  1.00 85.19 183 A 1 
ATOM   1425 C CZ  . PHE   A 1 183 ? 9.520   5.226   11.234  1.00 88.63 183 A 1 
ATOM   1426 N N   . ARG   A 1 184 ? 2.254   4.868   11.570  1.00 87.59 184 A 1 
ATOM   1427 C CA  . ARG   A 1 184 ? 1.022   4.797   12.353  1.00 86.95 184 A 1 
ATOM   1428 C C   . ARG   A 1 184 ? 1.325   4.046   13.643  1.00 87.55 184 A 1 
ATOM   1429 O O   . ARG   A 1 184 ? 1.632   2.856   13.605  1.00 86.43 184 A 1 
ATOM   1430 C CB  . ARG   A 1 184 ? -0.092  4.188   11.504  1.00 84.99 184 A 1 
ATOM   1431 C CG  . ARG   A 1 184 ? -1.461  4.686   11.991  1.00 77.39 184 A 1 
ATOM   1432 C CD  . ARG   A 1 184 ? -2.562  4.272   11.018  1.00 74.64 184 A 1 
ATOM   1433 N NE  . ARG   A 1 184 ? -3.848  4.897   11.375  1.00 70.32 184 A 1 
ATOM   1434 C CZ  . ARG   A 1 184 ? -4.367  6.010   10.875  1.00 65.44 184 A 1 
ATOM   1435 N NH1 . ARG   A 1 184 ? -3.817  6.662   9.892   1.00 59.25 184 A 1 
ATOM   1436 N NH2 . ARG   A 1 184 ? -5.465  6.486   11.363  1.00 59.02 184 A 1 
ATOM   1437 N N   . VAL   A 1 185 ? 1.295   4.758   14.755  1.00 87.96 185 A 1 
ATOM   1438 C CA  . VAL   A 1 185 ? 1.679   4.248   16.077  1.00 88.69 185 A 1 
ATOM   1439 C C   . VAL   A 1 185 ? 0.443   4.006   16.934  1.00 88.46 185 A 1 
ATOM   1440 O O   . VAL   A 1 185 ? -0.473  4.825   16.954  1.00 87.50 185 A 1 
ATOM   1441 C CB  . VAL   A 1 185 ? 2.683   5.180   16.781  1.00 88.90 185 A 1 
ATOM   1442 C CG1 . VAL   A 1 185 ? 4.020   5.188   16.037  1.00 83.23 185 A 1 
ATOM   1443 C CG2 . VAL   A 1 185 ? 2.203   6.633   16.909  1.00 83.76 185 A 1 
ATOM   1444 N N   . GLN   A 1 186 ? 0.404   2.884   17.640  1.00 86.43 186 A 1 
ATOM   1445 C CA  . GLN   A 1 186 ? -0.745  2.478   18.457  1.00 85.01 186 A 1 
ATOM   1446 C C   . GLN   A 1 186 ? -0.727  3.157   19.837  1.00 84.71 186 A 1 
ATOM   1447 O O   . GLN   A 1 186 ? -0.535  2.508   20.862  1.00 82.80 186 A 1 
ATOM   1448 C CB  . GLN   A 1 186 ? -0.815  0.947   18.549  1.00 82.97 186 A 1 
ATOM   1449 C CG  . GLN   A 1 186 ? -1.172  0.310   17.199  1.00 80.58 186 A 1 
ATOM   1450 C CD  . GLN   A 1 186 ? -1.294  -1.214  17.273  1.00 76.54 186 A 1 
ATOM   1451 O OE1 . GLN   A 1 186 ? -0.644  -1.894  18.043  1.00 68.33 186 A 1 
ATOM   1452 N NE2 . GLN   A 1 186 ? -2.113  -1.807  16.435  1.00 66.74 186 A 1 
ATOM   1453 N N   . THR   A 1 187 ? -0.904  4.465   19.843  1.00 88.23 187 A 1 
ATOM   1454 C CA  . THR   A 1 187 ? -1.042  5.283   21.049  1.00 88.85 187 A 1 
ATOM   1455 C C   . THR   A 1 187 ? -1.915  6.497   20.755  1.00 88.97 187 A 1 
ATOM   1456 O O   . THR   A 1 187 ? -1.895  7.034   19.645  1.00 87.95 187 A 1 
ATOM   1457 C CB  . THR   A 1 187 ? 0.327   5.706   21.609  1.00 87.55 187 A 1 
ATOM   1458 O OG1 . THR   A 1 187 ? 0.153   6.465   22.782  1.00 82.54 187 A 1 
ATOM   1459 C CG2 . THR   A 1 187 ? 1.171   6.551   20.647  1.00 82.60 187 A 1 
ATOM   1460 N N   . MET   A 1 188 ? -2.671  6.935   21.759  1.00 87.84 188 A 1 
ATOM   1461 C CA  . MET   A 1 188 ? -3.438  8.178   21.704  1.00 88.26 188 A 1 
ATOM   1462 C C   . MET   A 1 188 ? -2.569  9.405   22.023  1.00 89.91 188 A 1 
ATOM   1463 O O   . MET   A 1 188 ? -2.894  10.524  21.630  1.00 86.60 188 A 1 
ATOM   1464 C CB  . MET   A 1 188 ? -4.621  8.050   22.674  1.00 87.10 188 A 1 
ATOM   1465 C CG  . MET   A 1 188 ? -5.595  9.221   22.578  1.00 86.04 188 A 1 
ATOM   1466 S SD  . MET   A 1 188 ? -7.078  8.993   23.582  1.00 80.14 188 A 1 
ATOM   1467 C CE  . MET   A 1 188 ? -7.851  10.610  23.354  1.00 74.74 188 A 1 
ATOM   1468 N N   . ASN   A 1 189 ? -1.446  9.195   22.711  1.00 88.91 189 A 1 
ATOM   1469 C CA  . ASN   A 1 189 ? -0.523  10.256  23.102  1.00 88.37 189 A 1 
ATOM   1470 C C   . ASN   A 1 189 ? 0.841   10.117  22.396  1.00 88.95 189 A 1 
ATOM   1471 O O   . ASN   A 1 189 ? 1.794   9.595   22.990  1.00 87.58 189 A 1 
ATOM   1472 C CB  . ASN   A 1 189 ? -0.408  10.263  24.632  1.00 86.44 189 A 1 
ATOM   1473 C CG  . ASN   A 1 189 ? 0.492   11.385  25.125  1.00 85.20 189 A 1 
ATOM   1474 O OD1 . ASN   A 1 189 ? 0.819   12.334  24.434  1.00 80.07 189 A 1 
ATOM   1475 N ND2 . ASN   A 1 189 ? 0.922   11.299  26.362  1.00 77.59 189 A 1 
ATOM   1476 N N   . PRO   A 1 190 ? 0.980   10.609  21.163  1.00 87.36 190 A 1 
ATOM   1477 C CA  . PRO   A 1 190 ? 2.250   10.525  20.438  1.00 86.56 190 A 1 
ATOM   1478 C C   . PRO   A 1 190 ? 3.281   11.575  20.875  1.00 87.63 190 A 1 
ATOM   1479 O O   . PRO   A 1 190 ? 4.427   11.525  20.432  1.00 86.79 190 A 1 
ATOM   1480 C CB  . PRO   A 1 190 ? 1.856   10.672  18.968  1.00 84.41 190 A 1 
ATOM   1481 C CG  . PRO   A 1 190 ? 0.668   11.632  19.035  1.00 83.45 190 A 1 
ATOM   1482 C CD  . PRO   A 1 190 ? -0.042  11.205  20.324  1.00 85.51 190 A 1 
ATOM   1483 N N   . LEU   A 1 191 ? 2.922   12.525  21.742  1.00 87.86 191 A 1 
ATOM   1484 C CA  . LEU   A 1 191 ? 3.802   13.640  22.126  1.00 86.85 191 A 1 
ATOM   1485 C C   . LEU   A 1 191 ? 5.169   13.210  22.686  1.00 88.25 191 A 1 
ATOM   1486 O O   . LEU   A 1 191 ? 6.170   13.835  22.326  1.00 88.17 191 A 1 
ATOM   1487 C CB  . LEU   A 1 191 ? 3.114   14.560  23.144  1.00 85.19 191 A 1 
ATOM   1488 C CG  . LEU   A 1 191 ? 1.896   15.329  22.628  1.00 81.81 191 A 1 
ATOM   1489 C CD1 . LEU   A 1 191 ? 1.309   16.104  23.806  1.00 78.64 191 A 1 
ATOM   1490 C CD2 . LEU   A 1 191 ? 2.277   16.323  21.527  1.00 77.98 191 A 1 
ATOM   1491 N N   . PRO   A 1 192 ? 5.264   12.177  23.535  1.00 86.97 192 A 1 
ATOM   1492 C CA  . PRO   A 1 192 ? 6.559   11.702  24.015  1.00 86.06 192 A 1 
ATOM   1493 C C   . PRO   A 1 192 ? 7.441   11.192  22.870  1.00 88.03 192 A 1 
ATOM   1494 O O   . PRO   A 1 192 ? 8.616   11.555  22.797  1.00 87.32 192 A 1 
ATOM   1495 C CB  . PRO   A 1 192 ? 6.246   10.614  25.044  1.00 83.64 192 A 1 
ATOM   1496 C CG  . PRO   A 1 192 ? 4.815   10.897  25.477  1.00 82.35 192 A 1 
ATOM   1497 C CD  . PRO   A 1 192 ? 4.200   11.444  24.190  1.00 85.24 192 A 1 
ATOM   1498 N N   . LEU   A 1 193 ? 6.861   10.435  21.938  1.00 90.00 193 A 1 
ATOM   1499 C CA  . LEU   A 1 193 ? 7.558   9.923   20.754  1.00 90.51 193 A 1 
ATOM   1500 C C   . LEU   A 1 193 ? 8.041   11.054  19.841  1.00 91.23 193 A 1 
ATOM   1501 O O   . LEU   A 1 193 ? 9.180   11.037  19.386  1.00 90.34 193 A 1 
ATOM   1502 C CB  . LEU   A 1 193 ? 6.627   8.997   19.957  1.00 89.51 193 A 1 
ATOM   1503 C CG  . LEU   A 1 193 ? 6.179   7.729   20.694  1.00 85.91 193 A 1 
ATOM   1504 C CD1 . LEU   A 1 193 ? 5.169   6.984   19.826  1.00 80.76 193 A 1 
ATOM   1505 C CD2 . LEU   A 1 193 ? 7.367   6.812   20.972  1.00 81.81 193 A 1 
ATOM   1506 N N   . ILE   A 1 194 ? 7.194   12.056  19.603  1.00 90.61 194 A 1 
ATOM   1507 C CA  . ILE   A 1 194 ? 7.545   13.230  18.794  1.00 89.45 194 A 1 
ATOM   1508 C C   . ILE   A 1 194 ? 8.732   13.974  19.420  1.00 89.95 194 A 1 
ATOM   1509 O O   . ILE   A 1 194 ? 9.674   14.331  18.713  1.00 89.98 194 A 1 
ATOM   1510 C CB  . ILE   A 1 194 ? 6.314   14.147  18.610  1.00 88.52 194 A 1 
ATOM   1511 C CG1 . ILE   A 1 194 ? 5.244   13.438  17.747  1.00 86.82 194 A 1 
ATOM   1512 C CG2 . ILE   A 1 194 ? 6.707   15.490  17.964  1.00 86.54 194 A 1 
ATOM   1513 C CD1 . ILE   A 1 194 ? 3.867   14.118  17.789  1.00 80.77 194 A 1 
ATOM   1514 N N   . ARG   A 1 195 ? 8.727   14.165  20.742  1.00 89.86 195 A 1 
ATOM   1515 C CA  . ARG   A 1 195 ? 9.854   14.796  21.448  1.00 89.12 195 A 1 
ATOM   1516 C C   . ARG   A 1 195 ? 11.135  13.981  21.332  1.00 90.51 195 A 1 
ATOM   1517 O O   . ARG   A 1 195 ? 12.186  14.564  21.092  1.00 89.97 195 A 1 
ATOM   1518 C CB  . ARG   A 1 195 ? 9.517   15.004  22.928  1.00 87.48 195 A 1 
ATOM   1519 C CG  . ARG   A 1 195 ? 8.605   16.217  23.130  1.00 76.23 195 A 1 
ATOM   1520 C CD  . ARG   A 1 195 ? 8.346   16.387  24.627  1.00 72.28 195 A 1 
ATOM   1521 N NE  . ARG   A 1 195 ? 7.462   17.530  24.890  1.00 63.40 195 A 1 
ATOM   1522 C CZ  . ARG   A 1 195 ? 6.938   17.846  26.061  1.00 55.90 195 A 1 
ATOM   1523 N NH1 . ARG   A 1 195 ? 7.216   17.162  27.143  1.00 51.12 195 A 1 
ATOM   1524 N NH2 . ARG   A 1 195 ? 6.114   18.851  26.162  1.00 48.83 195 A 1 
ATOM   1525 N N   . ASP   A 1 196 ? 11.056  12.675  21.486  1.00 91.66 196 A 1 
ATOM   1526 C CA  . ASP   A 1 196 ? 12.235  11.814  21.385  1.00 91.94 196 A 1 
ATOM   1527 C C   . ASP   A 1 196 ? 12.816  11.821  19.963  1.00 92.50 196 A 1 
ATOM   1528 O O   . ASP   A 1 196 ? 14.030  11.946  19.792  1.00 91.56 196 A 1 
ATOM   1529 C CB  . ASP   A 1 196 ? 11.879  10.393  21.816  1.00 91.57 196 A 1 
ATOM   1530 C CG  . ASP   A 1 196 ? 11.538  10.235  23.298  1.00 90.32 196 A 1 
ATOM   1531 O OD1 . ASP   A 1 196 ? 11.667  11.183  24.103  1.00 85.44 196 A 1 
ATOM   1532 O OD2 . ASP   A 1 196 ? 11.107  9.119   23.652  1.00 85.59 196 A 1 
ATOM   1533 N N   . LEU   A 1 197 ? 11.961  11.787  18.943  1.00 92.30 197 A 1 
ATOM   1534 C CA  . LEU   A 1 197 ? 12.373  11.913  17.541  1.00 92.02 197 A 1 
ATOM   1535 C C   . LEU   A 1 197 ? 13.037  13.272  17.264  1.00 91.88 197 A 1 
ATOM   1536 O O   . LEU   A 1 197 ? 14.102  13.326  16.650  1.00 91.30 197 A 1 
ATOM   1537 C CB  . LEU   A 1 197 ? 11.151  11.704  16.625  1.00 92.21 197 A 1 
ATOM   1538 C CG  . LEU   A 1 197 ? 10.650  10.248  16.555  1.00 91.56 197 A 1 
ATOM   1539 C CD1 . LEU   A 1 197 ? 9.279   10.203  15.882  1.00 87.88 197 A 1 
ATOM   1540 C CD2 . LEU   A 1 197 ? 11.598  9.354   15.755  1.00 87.53 197 A 1 
ATOM   1541 N N   . GLN   A 1 198 ? 12.458  14.364  17.757  1.00 91.76 198 A 1 
ATOM   1542 C CA  . GLN   A 1 198 ? 13.045  15.704  17.633  1.00 90.75 198 A 1 
ATOM   1543 C C   . GLN   A 1 198 ? 14.391  15.805  18.367  1.00 91.06 198 A 1 
ATOM   1544 O O   . GLN   A 1 198 ? 15.352  16.343  17.816  1.00 90.13 198 A 1 
ATOM   1545 C CB  . GLN   A 1 198 ? 12.065  16.748  18.181  1.00 89.38 198 A 1 
ATOM   1546 C CG  . GLN   A 1 198 ? 10.883  16.994  17.230  1.00 85.98 198 A 1 
ATOM   1547 C CD  . GLN   A 1 198 ? 9.838   17.950  17.813  1.00 84.30 198 A 1 
ATOM   1548 O OE1 . GLN   A 1 198 ? 9.793   18.251  18.995  1.00 77.81 198 A 1 
ATOM   1549 N NE2 . GLN   A 1 198 ? 8.953   18.466  16.991  1.00 75.73 198 A 1 
ATOM   1550 N N   . ASN   A 1 199 ? 14.488  15.255  19.569  1.00 91.60 199 A 1 
ATOM   1551 C CA  . ASN   A 1 199 ? 15.730  15.237  20.347  1.00 91.26 199 A 1 
ATOM   1552 C C   . ASN   A 1 199 ? 16.828  14.400  19.673  1.00 90.87 199 A 1 
ATOM   1553 O O   . ASN   A 1 199 ? 18.008  14.730  19.784  1.00 89.07 199 A 1 
ATOM   1554 C CB  . ASN   A 1 199 ? 15.435  14.688  21.751  1.00 91.10 199 A 1 
ATOM   1555 C CG  . ASN   A 1 199 ? 14.666  15.654  22.639  1.00 87.77 199 A 1 
ATOM   1556 O OD1 . ASN   A 1 199 ? 14.671  16.859  22.479  1.00 81.03 199 A 1 
ATOM   1557 N ND2 . ASN   A 1 199 ? 14.017  15.132  23.659  1.00 79.83 199 A 1 
ATOM   1558 N N   . ALA   A 1 200 ? 16.447  13.355  18.952  1.00 90.91 200 A 1 
ATOM   1559 C CA  . ALA   A 1 200 ? 17.357  12.555  18.130  1.00 89.54 200 A 1 
ATOM   1560 C C   . ALA   A 1 200 ? 17.757  13.236  16.801  1.00 89.24 200 A 1 
ATOM   1561 O O   . ALA   A 1 200 ? 18.565  12.689  16.054  1.00 86.57 200 A 1 
ATOM   1562 C CB  . ALA   A 1 200 ? 16.725  11.181  17.910  1.00 88.98 200 A 1 
ATOM   1563 N N   . GLY   A 1 201 ? 17.216  14.419  16.512  1.00 89.17 201 A 1 
ATOM   1564 C CA  . GLY   A 1 201 ? 17.549  15.222  15.330  1.00 88.28 201 A 1 
ATOM   1565 C C   . GLY   A 1 201 ? 16.679  14.956  14.100  1.00 89.08 201 A 1 
ATOM   1566 O O   . GLY   A 1 201 ? 16.991  15.470  13.024  1.00 86.32 201 A 1 
ATOM   1567 N N   . TYR   A 1 202 ? 15.600  14.188  14.230  1.00 88.63 202 A 1 
ATOM   1568 C CA  . TYR   A 1 202 ? 14.662  13.983  13.124  1.00 88.92 202 A 1 
ATOM   1569 C C   . TYR   A 1 202 ? 13.792  15.218  12.890  1.00 89.09 202 A 1 
ATOM   1570 O O   . TYR   A 1 202 ? 13.299  15.853  13.827  1.00 87.25 202 A 1 
ATOM   1571 C CB  . TYR   A 1 202 ? 13.788  12.753  13.370  1.00 88.41 202 A 1 
ATOM   1572 C CG  . TYR   A 1 202 ? 14.554  11.456  13.286  1.00 88.69 202 A 1 
ATOM   1573 C CD1 . TYR   A 1 202 ? 14.898  10.925  12.029  1.00 83.44 202 A 1 
ATOM   1574 C CD2 . TYR   A 1 202 ? 14.955  10.787  14.461  1.00 84.30 202 A 1 
ATOM   1575 C CE1 . TYR   A 1 202 ? 15.634  9.738   11.938  1.00 82.50 202 A 1 
ATOM   1576 C CE2 . TYR   A 1 202 ? 15.697  9.596   14.378  1.00 82.18 202 A 1 
ATOM   1577 C CZ  . TYR   A 1 202 ? 16.037  9.075   13.110  1.00 85.07 202 A 1 
ATOM   1578 O OH  . TYR   A 1 202 ? 16.764  7.922   13.019  1.00 82.71 202 A 1 
ATOM   1579 N N   . HIS   A 1 203 ? 13.546  15.512  11.618  1.00 89.09 203 A 1 
ATOM   1580 C CA  . HIS   A 1 203 ? 12.614  16.558  11.224  1.00 88.71 203 A 1 
ATOM   1581 C C   . HIS   A 1 203 ? 11.195  15.979  11.145  1.00 88.99 203 A 1 
ATOM   1582 O O   . HIS   A 1 203 ? 10.854  15.266  10.202  1.00 87.66 203 A 1 
ATOM   1583 C CB  . HIS   A 1 203 ? 13.089  17.206  9.919   1.00 86.86 203 A 1 
ATOM   1584 C CG  . HIS   A 1 203 ? 12.501  18.577  9.735   1.00 80.71 203 A 1 
ATOM   1585 N ND1 . HIS   A 1 203 ? 11.169  18.898  9.635   1.00 69.51 203 A 1 
ATOM   1586 C CD2 . HIS   A 1 203 ? 13.196  19.767  9.699   1.00 68.35 203 A 1 
ATOM   1587 C CE1 . HIS   A 1 203 ? 11.054  20.232  9.536   1.00 67.03 203 A 1 
ATOM   1588 N NE2 . HIS   A 1 203 ? 12.271  20.797  9.570   1.00 67.87 203 A 1 
ATOM   1589 N N   . VAL   A 1 204 ? 10.370  16.283  12.136  1.00 88.54 204 A 1 
ATOM   1590 C CA  . VAL   A 1 204 ? 8.958   15.878  12.155  1.00 87.96 204 A 1 
ATOM   1591 C C   . VAL   A 1 204 ? 8.172   16.795  11.216  1.00 86.62 204 A 1 
ATOM   1592 O O   . VAL   A 1 204 ? 8.138   18.007  11.417  1.00 84.76 204 A 1 
ATOM   1593 C CB  . VAL   A 1 204 ? 8.387   15.877  13.587  1.00 87.58 204 A 1 
ATOM   1594 C CG1 . VAL   A 1 204 ? 6.939   15.391  13.612  1.00 83.04 204 A 1 
ATOM   1595 C CG2 . VAL   A 1 204 ? 9.207   14.948  14.503  1.00 83.04 204 A 1 
ATOM   1596 N N   . LEU   A 1 205 ? 7.564   16.212  10.192  1.00 86.51 205 A 1 
ATOM   1597 C CA  . LEU   A 1 205 ? 6.701   16.914  9.236   1.00 83.62 205 A 1 
ATOM   1598 C C   . LEU   A 1 205 ? 5.260   16.988  9.734   1.00 81.48 205 A 1 
ATOM   1599 O O   . LEU   A 1 205 ? 4.603   18.012  9.569   1.00 77.20 205 A 1 
ATOM   1600 C CB  . LEU   A 1 205 ? 6.720   16.180  7.884   1.00 81.81 205 A 1 
ATOM   1601 C CG  . LEU   A 1 205 ? 8.033   16.256  7.094   1.00 79.24 205 A 1 
ATOM   1602 C CD1 . LEU   A 1 205 ? 7.886   15.410  5.830   1.00 75.16 205 A 1 
ATOM   1603 C CD2 . LEU   A 1 205 ? 8.373   17.687  6.672   1.00 74.54 205 A 1 
ATOM   1604 N N   . TRP   A 1 206 ? 4.761   15.906  10.305  1.00 79.19 206 A 1 
ATOM   1605 C CA  . TRP   A 1 206 ? 3.441   15.841  10.927  1.00 76.22 206 A 1 
ATOM   1606 C C   . TRP   A 1 206 ? 3.579   15.787  12.451  1.00 73.35 206 A 1 
ATOM   1607 O O   . TRP   A 1 206 ? 4.350   14.972  12.952  1.00 68.58 206 A 1 
ATOM   1608 C CB  . TRP   A 1 206 ? 2.671   14.633  10.394  1.00 74.46 206 A 1 
ATOM   1609 C CG  . TRP   A 1 206 ? 1.288   14.556  10.940  1.00 71.87 206 A 1 
ATOM   1610 C CD1 . TRP   A 1 206 ? 0.888   13.764  11.949  1.00 66.26 206 A 1 
ATOM   1611 C CD2 . TRP   A 1 206 ? 0.166   15.443  10.633  1.00 68.06 206 A 1 
ATOM   1612 N NE1 . TRP   A 1 206 ? -0.404  14.105  12.318  1.00 63.48 206 A 1 
ATOM   1613 C CE2 . TRP   A 1 206 ? -0.868  15.164  11.566  1.00 66.49 206 A 1 
ATOM   1614 C CE3 . TRP   A 1 206 ? -0.041  16.496  9.720   1.00 64.86 206 A 1 
ATOM   1615 C CZ2 . TRP   A 1 206 ? -2.037  15.949  11.641  1.00 65.44 206 A 1 
ATOM   1616 C CZ3 . TRP   A 1 206 ? -1.223  17.261  9.769   1.00 60.72 206 A 1 
ATOM   1617 C CH2 . TRP   A 1 206 ? -2.197  17.005  10.747  1.00 61.54 206 A 1 
ATOM   1618 N N   . PRO   A 1 207 ? 2.813   16.604  13.201  1.00 65.85 207 A 1 
ATOM   1619 C CA  . PRO   A 1 207 ? 1.738   17.499  12.747  1.00 63.60 207 A 1 
ATOM   1620 C C   . PRO   A 1 207 ? 2.237   18.710  11.949  1.00 64.75 207 A 1 
ATOM   1621 O O   . PRO   A 1 207 ? 3.128   19.433  12.393  1.00 59.90 207 A 1 
ATOM   1622 C CB  . PRO   A 1 207 ? 0.994   17.922  14.016  1.00 56.67 207 A 1 
ATOM   1623 C CG  . PRO   A 1 207 ? 1.404   16.892  15.062  1.00 55.29 207 A 1 
ATOM   1624 C CD  . PRO   A 1 207 ? 2.815   16.524  14.642  1.00 59.19 207 A 1 
ATOM   1625 N N   . ASN   A 1 208 ? 1.663   18.929  10.770  1.00 63.01 208 A 1 
ATOM   1626 C CA  . ASN   A 1 208 ? 1.935   20.077  9.911   1.00 61.75 208 A 1 
ATOM   1627 C C   . ASN   A 1 208 ? 0.652   20.505  9.183   1.00 63.02 208 A 1 
ATOM   1628 O O   . ASN   A 1 208 ? -0.239  19.696  8.947   1.00 57.68 208 A 1 
ATOM   1629 C CB  . ASN   A 1 208 ? 3.064   19.721  8.926   1.00 55.18 208 A 1 
ATOM   1630 C CG  . ASN   A 1 208 ? 3.593   20.915  8.151   1.00 49.05 208 A 1 
ATOM   1631 O OD1 . ASN   A 1 208 ? 3.355   22.070  8.464   1.00 44.79 208 A 1 
ATOM   1632 N ND2 . ASN   A 1 208 ? 4.340   20.663  7.101   1.00 42.52 208 A 1 
ATOM   1633 N N   . LEU   A 1 209 ? 0.578   21.788  8.814   1.00 54.71 209 A 1 
ATOM   1634 C CA  . LEU   A 1 209 ? -0.571  22.327  8.089   1.00 53.91 209 A 1 
ATOM   1635 C C   . LEU   A 1 209 ? -0.754  21.611  6.744   1.00 54.21 209 A 1 
ATOM   1636 O O   . LEU   A 1 209 ? 0.176   21.589  5.931   1.00 49.86 209 A 1 
ATOM   1637 C CB  . LEU   A 1 209 ? -0.387  23.839  7.900   1.00 49.23 209 A 1 
ATOM   1638 C CG  . LEU   A 1 209 ? -0.862  24.627  9.129   1.00 44.41 209 A 1 
ATOM   1639 C CD1 . LEU   A 1 209 ? -0.103  25.940  9.270   1.00 40.57 209 A 1 
ATOM   1640 C CD2 . LEU   A 1 209 ? -2.357  24.934  9.025   1.00 41.18 209 A 1 
ATOM   1641 N N   . PRO   A 1 210 ? -1.942  21.049  6.463   1.00 51.43 210 A 1 
ATOM   1642 C CA  . PRO   A 1 210 ? -2.180  20.325  5.228   1.00 49.58 210 A 1 
ATOM   1643 C C   . PRO   A 1 210 ? -2.047  21.247  4.008   1.00 49.97 210 A 1 
ATOM   1644 O O   . PRO   A 1 210 ? -2.502  22.393  4.004   1.00 48.32 210 A 1 
ATOM   1645 C CB  . PRO   A 1 210 ? -3.575  19.701  5.370   1.00 47.47 210 A 1 
ATOM   1646 C CG  . PRO   A 1 210 ? -4.271  20.589  6.397   1.00 46.91 210 A 1 
ATOM   1647 C CD  . PRO   A 1 210 ? -3.131  21.057  7.289   1.00 49.81 210 A 1 
ATOM   1648 N N   . GLY   A 1 211 ? -1.396  20.738  2.960   1.00 46.87 211 A 1 
ATOM   1649 C CA  . GLY   A 1 211 ? -1.190  21.455  1.700   1.00 44.38 211 A 1 
ATOM   1650 C C   . GLY   A 1 211 ? -0.268  22.679  1.764   1.00 44.33 211 A 1 
ATOM   1651 O O   . GLY   A 1 211 ? -0.107  23.365  0.755   1.00 41.97 211 A 1 
ATOM   1652 N N   . VAL   A 1 212 ? 0.344   22.961  2.915   1.00 47.15 212 A 1 
ATOM   1653 C CA  . VAL   A 1 212 ? 1.453   23.917  2.983   1.00 44.23 212 A 1 
ATOM   1654 C C   . VAL   A 1 212 ? 2.695   23.191  2.488   1.00 43.68 212 A 1 
ATOM   1655 O O   . VAL   A 1 212 ? 3.301   22.396  3.199   1.00 41.11 212 A 1 
ATOM   1656 C CB  . VAL   A 1 212 ? 1.640   24.516  4.388   1.00 41.24 212 A 1 
ATOM   1657 C CG1 . VAL   A 1 212 ? 2.753   25.569  4.394   1.00 38.24 212 A 1 
ATOM   1658 C CG2 . VAL   A 1 212 ? 0.352   25.215  4.842   1.00 39.39 212 A 1 
ATOM   1659 N N   . THR   A 1 213 ? 3.052   23.454  1.236   1.00 39.46 213 A 1 
ATOM   1660 C CA  . THR   A 1 213 ? 4.339   23.028  0.690   1.00 37.72 213 A 1 
ATOM   1661 C C   . THR   A 1 213 ? 5.448   23.696  1.494   1.00 38.08 213 A 1 
ATOM   1662 O O   . THR   A 1 213 ? 5.557   24.922  1.491   1.00 35.80 213 A 1 
ATOM   1663 C CB  . THR   A 1 213 ? 4.477   23.421  -0.792  1.00 33.94 213 A 1 
ATOM   1664 O OG1 . THR   A 1 213 ? 4.051   24.751  -0.996  1.00 32.02 213 A 1 
ATOM   1665 C CG2 . THR   A 1 213 ? 3.623   22.522  -1.690  1.00 31.49 213 A 1 
ATOM   1666 N N   . SER   A 1 214 ? 6.237   22.896  2.199   1.00 33.63 214 A 1 
ATOM   1667 C CA  . SER   A 1 214 ? 7.525   23.327  2.751   1.00 32.00 214 A 1 
ATOM   1668 C C   . SER   A 1 214 ? 8.531   23.562  1.638   1.00 31.25 214 A 1 
ATOM   1669 O O   . SER   A 1 214 ? 8.602   22.703  0.733   1.00 28.48 214 A 1 
ATOM   1670 C CB  . SER   A 1 214 ? 8.075   22.258  3.690   1.00 29.64 214 A 1 
ATOM   1671 O OG  . SER   A 1 214 ? 8.215   21.070  2.940   1.00 28.54 214 A 1 
ATOM   1672 O OXT . SER   A 1 214 ? 9.257   24.614  1.732   1.00 26.87 214 A 1 
ATOM   1673 N N   . MET   B 2 1   ? -1.165  10.872  1.200   1.00 70.83 1   B 1 
ATOM   1674 C CA  . MET   B 2 1   ? -0.928  11.667  -0.031  1.00 76.26 1   B 1 
ATOM   1675 C C   . MET   B 2 1   ? -2.139  12.558  -0.285  1.00 79.62 1   B 1 
ATOM   1676 O O   . MET   B 2 1   ? -3.258  12.078  -0.159  1.00 78.62 1   B 1 
ATOM   1677 C CB  . MET   B 2 1   ? -0.662  10.727  -1.211  1.00 71.85 1   B 1 
ATOM   1678 C CG  . MET   B 2 1   ? -0.260  11.457  -2.495  1.00 66.58 1   B 1 
ATOM   1679 S SD  . MET   B 2 1   ? 0.042   10.300  -3.861  1.00 62.77 1   B 1 
ATOM   1680 C CE  . MET   B 2 1   ? 0.734   11.403  -5.100  1.00 57.90 1   B 1 
ATOM   1681 N N   . LEU   B 2 2   ? -1.922  13.827  -0.640  1.00 83.22 2   B 1 
ATOM   1682 C CA  . LEU   B 2 2   ? -3.010  14.758  -0.943  1.00 84.84 2   B 1 
ATOM   1683 C C   . LEU   B 2 2   ? -3.501  14.589  -2.386  1.00 87.46 2   B 1 
ATOM   1684 O O   . LEU   B 2 2   ? -2.731  14.261  -3.292  1.00 87.40 2   B 1 
ATOM   1685 C CB  . LEU   B 2 2   ? -2.561  16.202  -0.680  1.00 82.32 2   B 1 
ATOM   1686 C CG  . LEU   B 2 2   ? -2.242  16.535  0.787   1.00 79.24 2   B 1 
ATOM   1687 C CD1 . LEU   B 2 2   ? -1.712  17.960  0.880   1.00 74.92 2   B 1 
ATOM   1688 C CD2 . LEU   B 2 2   ? -3.477  16.421  1.684   1.00 74.58 2   B 1 
ATOM   1689 N N   . VAL   B 2 3   ? -4.781  14.862  -2.606  1.00 90.24 3   B 1 
ATOM   1690 C CA  . VAL   B 2 3   ? -5.396  14.819  -3.940  1.00 92.02 3   B 1 
ATOM   1691 C C   . VAL   B 2 3   ? -4.700  15.769  -4.916  1.00 92.07 3   B 1 
ATOM   1692 O O   . VAL   B 2 3   ? -4.494  15.393  -6.067  1.00 91.38 3   B 1 
ATOM   1693 C CB  . VAL   B 2 3   ? -6.900  15.114  -3.841  1.00 92.68 3   B 1 
ATOM   1694 C CG1 . VAL   B 2 3   ? -7.535  15.448  -5.192  1.00 89.33 3   B 1 
ATOM   1695 C CG2 . VAL   B 2 3   ? -7.623  13.884  -3.290  1.00 88.93 3   B 1 
ATOM   1696 N N   . GLU   B 2 4   ? -4.271  16.945  -4.472  1.00 92.31 4   B 1 
ATOM   1697 C CA  . GLU   B 2 4   ? -3.572  17.920  -5.328  1.00 91.13 4   B 1 
ATOM   1698 C C   . GLU   B 2 4   ? -2.268  17.382  -5.943  1.00 91.40 4   B 1 
ATOM   1699 O O   . GLU   B 2 4   ? -1.868  17.815  -7.020  1.00 90.35 4   B 1 
ATOM   1700 C CB  . GLU   B 2 4   ? -3.347  19.241  -4.571  1.00 88.85 4   B 1 
ATOM   1701 C CG  . GLU   B 2 4   ? -2.346  19.175  -3.401  1.00 83.77 4   B 1 
ATOM   1702 C CD  . GLU   B 2 4   ? -2.269  20.491  -2.587  1.00 83.78 4   B 1 
ATOM   1703 O OE1 . GLU   B 2 4   ? -1.431  20.588  -1.671  1.00 77.14 4   B 1 
ATOM   1704 O OE2 . GLU   B 2 4   ? -3.067  21.434  -2.830  1.00 79.19 4   B 1 
ATOM   1705 N N   . GLN   B 2 5   ? -1.650  16.382  -5.311  1.00 88.89 5   B 1 
ATOM   1706 C CA  . GLN   B 2 5   ? -0.433  15.728  -5.798  1.00 86.70 5   B 1 
ATOM   1707 C C   . GLN   B 2 5   ? -0.725  14.596  -6.799  1.00 87.86 5   B 1 
ATOM   1708 O O   . GLN   B 2 5   ? 0.127   14.257  -7.618  1.00 86.79 5   B 1 
ATOM   1709 C CB  . GLN   B 2 5   ? 0.342   15.167  -4.594  1.00 83.64 5   B 1 
ATOM   1710 C CG  . GLN   B 2 5   ? 0.803   16.243  -3.596  1.00 78.34 5   B 1 
ATOM   1711 C CD  . GLN   B 2 5   ? 1.398   15.642  -2.319  1.00 74.44 5   B 1 
ATOM   1712 O OE1 . GLN   B 2 5   ? 1.138   14.514  -1.944  1.00 67.19 5   B 1 
ATOM   1713 N NE2 . GLN   B 2 5   ? 2.207   16.387  -1.599  1.00 65.48 5   B 1 
ATOM   1714 N N   . ALA   B 2 6   ? -1.910  13.995  -6.736  1.00 89.24 6   B 1 
ATOM   1715 C CA  . ALA   B 2 6   ? -2.292  12.837  -7.548  1.00 90.46 6   B 1 
ATOM   1716 C C   . ALA   B 2 6   ? -3.267  13.167  -8.691  1.00 92.59 6   B 1 
ATOM   1717 O O   . ALA   B 2 6   ? -3.364  12.412  -9.665  1.00 92.26 6   B 1 
ATOM   1718 C CB  . ALA   B 2 6   ? -2.885  11.779  -6.605  1.00 88.79 6   B 1 
ATOM   1719 N N   . MET   B 2 7   ? -3.991  14.270  -8.587  1.00 94.72 7   B 1 
ATOM   1720 C CA  . MET   B 2 7   ? -4.998  14.685  -9.561  1.00 95.38 7   B 1 
ATOM   1721 C C   . MET   B 2 7   ? -4.382  15.067  -10.910 1.00 95.43 7   B 1 
ATOM   1722 O O   . MET   B 2 7   ? -3.216  15.444  -11.026 1.00 94.40 7   B 1 
ATOM   1723 C CB  . MET   B 2 7   ? -5.883  15.805  -8.985  1.00 94.54 7   B 1 
ATOM   1724 C CG  . MET   B 2 7   ? -5.193  17.173  -8.905  1.00 93.53 7   B 1 
ATOM   1725 S SD  . MET   B 2 7   ? -6.280  18.477  -8.255  1.00 93.28 7   B 1 
ATOM   1726 C CE  . MET   B 2 7   ? -5.173  19.895  -8.345  1.00 87.75 7   B 1 
ATOM   1727 N N   . LYS   B 2 8   ? -5.194  15.010  -11.955 1.00 96.20 8   B 1 
ATOM   1728 C CA  . LYS   B 2 8   ? -4.820  15.501  -13.287 1.00 96.64 8   B 1 
ATOM   1729 C C   . LYS   B 2 8   ? -5.334  16.917  -13.508 1.00 97.12 8   B 1 
ATOM   1730 O O   . LYS   B 2 8   ? -6.524  17.184  -13.409 1.00 96.43 8   B 1 
ATOM   1731 C CB  . LYS   B 2 8   ? -5.304  14.536  -14.378 1.00 95.62 8   B 1 
ATOM   1732 C CG  . LYS   B 2 8   ? -4.434  13.274  -14.496 1.00 86.50 8   B 1 
ATOM   1733 C CD  . LYS   B 2 8   ? -3.049  13.569  -15.090 1.00 82.52 8   B 1 
ATOM   1734 C CE  . LYS   B 2 8   ? -2.277  12.263  -15.312 1.00 75.40 8   B 1 
ATOM   1735 N NZ  . LYS   B 2 8   ? -0.911  12.523  -15.835 1.00 65.96 8   B 1 
ATOM   1736 N N   . ALA   B 2 9   ? -4.407  17.785  -13.886 1.00 95.88 9   B 1 
ATOM   1737 C CA  . ALA   B 2 9   ? -4.671  19.134  -14.352 1.00 95.50 9   B 1 
ATOM   1738 C C   . ALA   B 2 9   ? -3.727  19.458  -15.526 1.00 95.20 9   B 1 
ATOM   1739 O O   . ALA   B 2 9   ? -2.601  18.964  -15.551 1.00 90.37 9   B 1 
ATOM   1740 C CB  . ALA   B 2 9   ? -4.492  20.106  -13.183 1.00 93.56 9   B 1 
ATOM   1741 N N   . PRO   B 2 10  ? -4.148  20.264  -16.528 1.00 95.53 10  B 1 
ATOM   1742 C CA  . PRO   B 2 10  ? -5.483  20.830  -16.700 1.00 95.59 10  B 1 
ATOM   1743 C C   . PRO   B 2 10  ? -6.534  19.765  -17.046 1.00 96.66 10  B 1 
ATOM   1744 O O   . PRO   B 2 10  ? -6.216  18.721  -17.619 1.00 95.14 10  B 1 
ATOM   1745 C CB  . PRO   B 2 10  ? -5.330  21.859  -17.822 1.00 93.63 10  B 1 
ATOM   1746 C CG  . PRO   B 2 10  ? -4.218  21.258  -18.684 1.00 90.26 10  B 1 
ATOM   1747 C CD  . PRO   B 2 10  ? -3.297  20.612  -17.654 1.00 92.81 10  B 1 
ATOM   1748 N N   . VAL   B 2 11  ? -7.786  20.049  -16.721 1.00 96.92 11  B 1 
ATOM   1749 C CA  . VAL   B 2 11  ? -8.917  19.148  -16.981 1.00 97.51 11  B 1 
ATOM   1750 C C   . VAL   B 2 11  ? -9.449  19.371  -18.393 1.00 97.59 11  B 1 
ATOM   1751 O O   . VAL   B 2 11  ? -9.678  20.502  -18.809 1.00 96.63 11  B 1 
ATOM   1752 C CB  . VAL   B 2 11  ? -10.034 19.320  -15.936 1.00 97.11 11  B 1 
ATOM   1753 C CG1 . VAL   B 2 11  ? -11.080 18.212  -16.074 1.00 94.10 11  B 1 
ATOM   1754 C CG2 . VAL   B 2 11  ? -9.491  19.260  -14.503 1.00 94.27 11  B 1 
ATOM   1755 N N   . ILE   B 2 12  ? -9.679  18.288  -19.126 1.00 97.61 12  B 1 
ATOM   1756 C CA  . ILE   B 2 12  ? -10.399 18.323  -20.401 1.00 97.67 12  B 1 
ATOM   1757 C C   . ILE   B 2 12  ? -11.888 18.412  -20.067 1.00 97.83 12  B 1 
ATOM   1758 O O   . ILE   B 2 12  ? -12.424 17.531  -19.393 1.00 97.21 12  B 1 
ATOM   1759 C CB  . ILE   B 2 12  ? -10.058 17.099  -21.268 1.00 97.44 12  B 1 
ATOM   1760 C CG1 . ILE   B 2 12  ? -8.545  17.066  -21.592 1.00 95.37 12  B 1 
ATOM   1761 C CG2 . ILE   B 2 12  ? -10.880 17.124  -22.571 1.00 95.40 12  B 1 
ATOM   1762 C CD1 . ILE   B 2 12  ? -8.052  15.671  -21.963 1.00 86.51 12  B 1 
ATOM   1763 N N   . THR   B 2 13  ? -12.546 19.470  -20.531 1.00 97.37 13  B 1 
ATOM   1764 C CA  . THR   B 2 13  ? -13.926 19.804  -20.169 1.00 97.38 13  B 1 
ATOM   1765 C C   . THR   B 2 13  ? -14.814 19.993  -21.393 1.00 97.33 13  B 1 
ATOM   1766 O O   . THR   B 2 13  ? -14.338 20.196  -22.512 1.00 96.14 13  B 1 
ATOM   1767 C CB  . THR   B 2 13  ? -13.987 21.060  -19.284 1.00 96.48 13  B 1 
ATOM   1768 O OG1 . THR   B 2 13  ? -13.427 22.174  -19.940 1.00 91.25 13  B 1 
ATOM   1769 C CG2 . THR   B 2 13  ? -13.254 20.883  -17.956 1.00 91.55 13  B 1 
ATOM   1770 N N   . LEU   B 2 14  ? -16.112 19.948  -21.154 1.00 97.24 14  B 1 
ATOM   1771 C CA  . LEU   B 2 14  ? -17.159 20.296  -22.110 1.00 97.05 14  B 1 
ATOM   1772 C C   . LEU   B 2 14  ? -17.905 21.549  -21.646 1.00 97.42 14  B 1 
ATOM   1773 O O   . LEU   B 2 14  ? -17.959 21.868  -20.458 1.00 96.19 14  B 1 
ATOM   1774 C CB  . LEU   B 2 14  ? -18.134 19.119  -22.245 1.00 95.65 14  B 1 
ATOM   1775 C CG  . LEU   B 2 14  ? -17.548 17.874  -22.927 1.00 93.95 14  B 1 
ATOM   1776 C CD1 . LEU   B 2 14  ? -18.512 16.710  -22.737 1.00 90.03 14  B 1 
ATOM   1777 C CD2 . LEU   B 2 14  ? -17.339 18.097  -24.424 1.00 89.96 14  B 1 
ATOM   1778 N N   . ARG   B 2 15  ? -18.554 22.218  -22.607 1.00 97.18 15  B 1 
ATOM   1779 C CA  . ARG   B 2 15  ? -19.640 23.164  -22.329 1.00 97.25 15  B 1 
ATOM   1780 C C   . ARG   B 2 15  ? -20.972 22.417  -22.326 1.00 97.48 15  B 1 
ATOM   1781 O O   . ARG   B 2 15  ? -21.116 21.421  -23.027 1.00 96.03 15  B 1 
ATOM   1782 C CB  . ARG   B 2 15  ? -19.649 24.289  -23.371 1.00 96.30 15  B 1 
ATOM   1783 C CG  . ARG   B 2 15  ? -18.374 25.139  -23.376 1.00 92.32 15  B 1 
ATOM   1784 C CD  . ARG   B 2 15  ? -18.200 25.838  -22.024 1.00 88.09 15  B 1 
ATOM   1785 N NE  . ARG   B 2 15  ? -17.137 26.858  -22.083 1.00 81.82 15  B 1 
ATOM   1786 C CZ  . ARG   B 2 15  ? -17.010 27.829  -21.205 1.00 76.54 15  B 1 
ATOM   1787 N NH1 . ARG   B 2 15  ? -17.819 27.924  -20.188 1.00 67.92 15  B 1 
ATOM   1788 N NH2 . ARG   B 2 15  ? -16.073 28.725  -21.317 1.00 69.53 15  B 1 
ATOM   1789 N N   . ALA   B 2 16  ? -21.964 22.942  -21.618 1.00 96.29 16  B 1 
ATOM   1790 C CA  . ALA   B 2 16  ? -23.314 22.369  -21.606 1.00 96.18 16  B 1 
ATOM   1791 C C   . ALA   B 2 16  ? -23.965 22.293  -23.005 1.00 96.41 16  B 1 
ATOM   1792 O O   . ALA   B 2 16  ? -24.847 21.470  -23.237 1.00 94.44 16  B 1 
ATOM   1793 C CB  . ALA   B 2 16  ? -24.167 23.206  -20.648 1.00 95.03 16  B 1 
ATOM   1794 N N   . THR   B 2 17  ? -23.499 23.128  -23.933 1.00 96.48 17  B 1 
ATOM   1795 C CA  . THR   B 2 17  ? -23.956 23.195  -25.328 1.00 96.24 17  B 1 
ATOM   1796 C C   . THR   B 2 17  ? -23.210 22.261  -26.284 1.00 96.51 17  B 1 
ATOM   1797 O O   . THR   B 2 17  ? -23.641 22.133  -27.427 1.00 94.78 17  B 1 
ATOM   1798 C CB  . THR   B 2 17  ? -23.820 24.628  -25.859 1.00 95.30 17  B 1 
ATOM   1799 O OG1 . THR   B 2 17  ? -22.490 25.079  -25.693 1.00 89.13 17  B 1 
ATOM   1800 C CG2 . THR   B 2 17  ? -24.730 25.603  -25.108 1.00 86.87 17  B 1 
ATOM   1801 N N   . ASN   B 2 18  ? -22.087 21.653  -25.869 1.00 96.59 18  B 1 
ATOM   1802 C CA  . ASN   B 2 18  ? -21.405 20.669  -26.712 1.00 96.55 18  B 1 
ATOM   1803 C C   . ASN   B 2 18  ? -22.315 19.461  -26.950 1.00 96.83 18  B 1 
ATOM   1804 O O   . ASN   B 2 18  ? -23.150 19.133  -26.106 1.00 95.86 18  B 1 
ATOM   1805 C CB  . ASN   B 2 18  ? -20.068 20.241  -26.093 1.00 96.13 18  B 1 
ATOM   1806 C CG  . ASN   B 2 18  ? -18.991 21.301  -26.232 1.00 95.20 18  B 1 
ATOM   1807 O OD1 . ASN   B 2 18  ? -18.517 21.852  -25.266 1.00 83.99 18  B 1 
ATOM   1808 N ND2 . ASN   B 2 18  ? -18.568 21.603  -27.440 1.00 83.59 18  B 1 
ATOM   1809 N N   . THR   B 2 19  ? -22.142 18.806  -28.083 1.00 96.53 19  B 1 
ATOM   1810 C CA  . THR   B 2 19  ? -22.973 17.664  -28.471 1.00 96.63 19  B 1 
ATOM   1811 C C   . THR   B 2 19  ? -22.458 16.353  -27.881 1.00 96.98 19  B 1 
ATOM   1812 O O   . THR   B 2 19  ? -21.288 16.216  -27.516 1.00 96.17 19  B 1 
ATOM   1813 C CB  . THR   B 2 19  ? -23.094 17.562  -29.997 1.00 95.78 19  B 1 
ATOM   1814 O OG1 . THR   B 2 19  ? -21.839 17.300  -30.573 1.00 90.68 19  B 1 
ATOM   1815 C CG2 . THR   B 2 19  ? -23.655 18.835  -30.629 1.00 89.36 19  B 1 
ATOM   1816 N N   . ILE   B 2 20  ? -23.319 15.346  -27.846 1.00 96.18 20  B 1 
ATOM   1817 C CA  . ILE   B 2 20  ? -22.933 13.967  -27.500 1.00 96.24 20  B 1 
ATOM   1818 C C   . ILE   B 2 20  ? -21.839 13.456  -28.456 1.00 96.37 20  B 1 
ATOM   1819 O O   . ILE   B 2 20  ? -20.893 12.801  -28.016 1.00 95.80 20  B 1 
ATOM   1820 C CB  . ILE   B 2 20  ? -24.186 13.059  -27.504 1.00 95.88 20  B 1 
ATOM   1821 C CG1 . ILE   B 2 20  ? -25.137 13.473  -26.358 1.00 94.26 20  B 1 
ATOM   1822 C CG2 . ILE   B 2 20  ? -23.810 11.572  -27.384 1.00 94.04 20  B 1 
ATOM   1823 C CD1 . ILE   B 2 20  ? -26.515 12.804  -26.394 1.00 90.71 20  B 1 
ATOM   1824 N N   . ALA   B 2 21  ? -21.914 13.803  -29.742 1.00 96.22 21  B 1 
ATOM   1825 C CA  . ALA   B 2 21  ? -20.896 13.444  -30.731 1.00 96.00 21  B 1 
ATOM   1826 C C   . ALA   B 2 21  ? -19.522 14.051  -30.400 1.00 96.36 21  B 1 
ATOM   1827 O O   . ALA   B 2 21  ? -18.516 13.337  -30.415 1.00 95.80 21  B 1 
ATOM   1828 C CB  . ALA   B 2 21  ? -21.375 13.879  -32.121 1.00 95.14 21  B 1 
ATOM   1829 N N   . GLU   B 2 22  ? -19.470 15.334  -30.038 1.00 96.57 22  B 1 
ATOM   1830 C CA  . GLU   B 2 22  ? -18.231 16.005  -29.614 1.00 96.56 22  B 1 
ATOM   1831 C C   . GLU   B 2 22  ? -17.653 15.365  -28.344 1.00 96.92 22  B 1 
ATOM   1832 O O   . GLU   B 2 22  ? -16.447 15.128  -28.262 1.00 96.31 22  B 1 
ATOM   1833 C CB  . GLU   B 2 22  ? -18.498 17.495  -29.361 1.00 96.32 22  B 1 
ATOM   1834 C CG  . GLU   B 2 22  ? -18.704 18.301  -30.658 1.00 93.12 22  B 1 
ATOM   1835 C CD  . GLU   B 2 22  ? -19.180 19.736  -30.381 1.00 93.48 22  B 1 
ATOM   1836 O OE1 . GLU   B 2 22  ? -18.806 20.647  -31.150 1.00 84.60 22  B 1 
ATOM   1837 O OE2 . GLU   B 2 22  ? -19.928 19.929  -29.396 1.00 87.14 22  B 1 
ATOM   1838 N N   . ALA   B 2 23  ? -18.508 15.012  -27.389 1.00 97.10 23  B 1 
ATOM   1839 C CA  . ALA   B 2 23  ? -18.091 14.325  -26.171 1.00 97.27 23  B 1 
ATOM   1840 C C   . ALA   B 2 23  ? -17.476 12.949  -26.470 1.00 97.33 23  B 1 
ATOM   1841 O O   . ALA   B 2 23  ? -16.382 12.640  -25.993 1.00 96.77 23  B 1 
ATOM   1842 C CB  . ALA   B 2 23  ? -19.298 14.221  -25.233 1.00 97.01 23  B 1 
ATOM   1843 N N   . LEU   B 2 24  ? -18.120 12.144  -27.315 1.00 96.80 24  B 1 
ATOM   1844 C CA  . LEU   B 2 24  ? -17.597 10.843  -27.756 1.00 96.23 24  B 1 
ATOM   1845 C C   . LEU   B 2 24  ? -16.243 10.974  -28.462 1.00 96.39 24  B 1 
ATOM   1846 O O   . LEU   B 2 24  ? -15.349 10.146  -28.266 1.00 95.69 24  B 1 
ATOM   1847 C CB  . LEU   B 2 24  ? -18.618 10.186  -28.701 1.00 95.58 24  B 1 
ATOM   1848 C CG  . LEU   B 2 24  ? -19.830 9.558   -27.989 1.00 93.79 24  B 1 
ATOM   1849 C CD1 . LEU   B 2 24  ? -20.908 9.218   -29.015 1.00 90.32 24  B 1 
ATOM   1850 C CD2 . LEU   B 2 24  ? -19.442 8.266   -27.267 1.00 90.49 24  B 1 
ATOM   1851 N N   . GLN   B 2 25  ? -16.078 12.027  -29.265 1.00 97.00 25  B 1 
ATOM   1852 C CA  . GLN   B 2 25  ? -14.840 12.291  -29.991 1.00 96.81 25  B 1 
ATOM   1853 C C   . GLN   B 2 25  ? -13.700 12.666  -29.036 1.00 97.09 25  B 1 
ATOM   1854 O O   . GLN   B 2 25  ? -12.605 12.114  -29.143 1.00 96.35 25  B 1 
ATOM   1855 C CB  . GLN   B 2 25  ? -15.118 13.363  -31.050 1.00 96.06 25  B 1 
ATOM   1856 C CG  . GLN   B 2 25  ? -14.158 13.249  -32.246 1.00 85.12 25  B 1 
ATOM   1857 C CD  . GLN   B 2 25  ? -14.517 14.227  -33.375 1.00 77.33 25  B 1 
ATOM   1858 O OE1 . GLN   B 2 25  ? -15.291 15.147  -33.222 1.00 68.58 25  B 1 
ATOM   1859 N NE2 . GLN   B 2 25  ? -13.959 14.063  -34.552 1.00 64.16 25  B 1 
ATOM   1860 N N   . LEU   B 2 26  ? -13.970 13.519  -28.048 1.00 97.12 26  B 1 
ATOM   1861 C CA  . LEU   B 2 26  ? -13.024 13.875  -26.981 1.00 97.09 26  B 1 
ATOM   1862 C C   . LEU   B 2 26  ? -12.584 12.656  -26.164 1.00 97.21 26  B 1 
ATOM   1863 O O   . LEU   B 2 26  ? -11.390 12.476  -25.923 1.00 96.08 26  B 1 
ATOM   1864 C CB  . LEU   B 2 26  ? -13.663 14.944  -26.074 1.00 96.40 26  B 1 
ATOM   1865 C CG  . LEU   B 2 26  ? -13.352 16.382  -26.530 1.00 93.06 26  B 1 
ATOM   1866 C CD1 . LEU   B 2 26  ? -14.348 17.358  -25.918 1.00 87.92 26  B 1 
ATOM   1867 C CD2 . LEU   B 2 26  ? -11.953 16.803  -26.077 1.00 87.38 26  B 1 
ATOM   1868 N N   . LEU   B 2 27  ? -13.523 11.782  -25.791 1.00 97.33 27  B 1 
ATOM   1869 C CA  . LEU   B 2 27  ? -13.196 10.537  -25.081 1.00 96.99 27  B 1 
ATOM   1870 C C   . LEU   B 2 27  ? -12.229 9.658   -25.883 1.00 96.80 27  B 1 
ATOM   1871 O O   . LEU   B 2 27  ? -11.246 9.165   -25.334 1.00 95.52 27  B 1 
ATOM   1872 C CB  . LEU   B 2 27  ? -14.470 9.737   -24.773 1.00 96.34 27  B 1 
ATOM   1873 C CG  . LEU   B 2 27  ? -15.399 10.297  -23.683 1.00 93.99 27  B 1 
ATOM   1874 C CD1 . LEU   B 2 27  ? -16.437 9.218   -23.368 1.00 88.83 27  B 1 
ATOM   1875 C CD2 . LEU   B 2 27  ? -14.683 10.630  -22.385 1.00 88.22 27  B 1 
ATOM   1876 N N   . ARG   B 2 28  ? -12.486 9.471   -27.182 1.00 96.33 28  B 1 
ATOM   1877 C CA  . ARG   B 2 28  ? -11.611 8.686   -28.067 1.00 96.03 28  B 1 
ATOM   1878 C C   . ARG   B 2 28  ? -10.246 9.333   -28.252 1.00 96.43 28  B 1 
ATOM   1879 O O   . ARG   B 2 28  ? -9.238  8.648   -28.135 1.00 95.33 28  B 1 
ATOM   1880 C CB  . ARG   B 2 28  ? -12.275 8.462   -29.437 1.00 94.72 28  B 1 
ATOM   1881 C CG  . ARG   B 2 28  ? -13.175 7.219   -29.446 1.00 82.27 28  B 1 
ATOM   1882 C CD  . ARG   B 2 28  ? -13.724 6.993   -30.851 1.00 80.71 28  B 1 
ATOM   1883 N NE  . ARG   B 2 28  ? -14.456 5.713   -30.957 1.00 69.76 28  B 1 
ATOM   1884 C CZ  . ARG   B 2 28  ? -15.153 5.295   -32.002 1.00 61.92 28  B 1 
ATOM   1885 N NH1 . ARG   B 2 28  ? -15.258 6.013   -33.092 1.00 55.70 28  B 1 
ATOM   1886 N NH2 . ARG   B 2 28  ? -15.755 4.145   -31.975 1.00 53.38 28  B 1 
ATOM   1887 N N   . HIS   B 2 29  ? -10.220 10.632  -28.533 1.00 96.56 29  B 1 
ATOM   1888 C CA  . HIS   B 2 29  ? -8.985  11.359  -28.819 1.00 96.61 29  B 1 
ATOM   1889 C C   . HIS   B 2 29  ? -8.033  11.368  -27.620 1.00 96.50 29  B 1 
ATOM   1890 O O   . HIS   B 2 29  ? -6.851  11.054  -27.755 1.00 95.22 29  B 1 
ATOM   1891 C CB  . HIS   B 2 29  ? -9.337  12.783  -29.262 1.00 96.24 29  B 1 
ATOM   1892 C CG  . HIS   B 2 29  ? -8.126  13.569  -29.695 1.00 92.15 29  B 1 
ATOM   1893 N ND1 . HIS   B 2 29  ? -7.165  14.109  -28.872 1.00 79.18 29  B 1 
ATOM   1894 C CD2 . HIS   B 2 29  ? -7.732  13.848  -30.983 1.00 80.09 29  B 1 
ATOM   1895 C CE1 . HIS   B 2 29  ? -6.225  14.694  -29.633 1.00 80.11 29  B 1 
ATOM   1896 N NE2 . HIS   B 2 29  ? -6.539  14.557  -30.926 1.00 82.18 29  B 1 
ATOM   1897 N N   . HIS   B 2 30  ? -8.547  11.672  -26.443 1.00 96.87 30  B 1 
ATOM   1898 C CA  . HIS   B 2 30  ? -7.740  11.758  -25.223 1.00 96.41 30  B 1 
ATOM   1899 C C   . HIS   B 2 30  ? -7.640  10.437  -24.455 1.00 96.29 30  B 1 
ATOM   1900 O O   . HIS   B 2 30  ? -6.920  10.367  -23.463 1.00 94.85 30  B 1 
ATOM   1901 C CB  . HIS   B 2 30  ? -8.276  12.893  -24.352 1.00 96.24 30  B 1 
ATOM   1902 C CG  . HIS   B 2 30  ? -8.080  14.239  -24.990 1.00 96.09 30  B 1 
ATOM   1903 N ND1 . HIS   B 2 30  ? -6.883  14.928  -25.065 1.00 83.46 30  B 1 
ATOM   1904 C CD2 . HIS   B 2 30  ? -9.027  15.010  -25.613 1.00 83.68 30  B 1 
ATOM   1905 C CE1 . HIS   B 2 30  ? -7.111  16.087  -25.703 1.00 86.71 30  B 1 
ATOM   1906 N NE2 . HIS   B 2 30  ? -8.400  16.172  -26.054 1.00 88.72 30  B 1 
ATOM   1907 N N   . ARG   B 2 31  ? -8.327  9.383   -24.905 1.00 95.51 31  B 1 
ATOM   1908 C CA  . ARG   B 2 31  ? -8.387  8.078   -24.232 1.00 95.19 31  B 1 
ATOM   1909 C C   . ARG   B 2 31  ? -8.796  8.199   -22.751 1.00 95.69 31  B 1 
ATOM   1910 O O   . ARG   B 2 31  ? -8.223  7.542   -21.890 1.00 93.81 31  B 1 
ATOM   1911 C CB  . ARG   B 2 31  ? -7.071  7.306   -24.419 1.00 93.69 31  B 1 
ATOM   1912 C CG  . ARG   B 2 31  ? -6.701  6.992   -25.878 1.00 86.54 31  B 1 
ATOM   1913 C CD  . ARG   B 2 31  ? -5.414  6.158   -25.880 1.00 80.48 31  B 1 
ATOM   1914 N NE  . ARG   B 2 31  ? -5.058  5.668   -27.225 1.00 70.26 31  B 1 
ATOM   1915 C CZ  . ARG   B 2 31  ? -4.099  4.794   -27.503 1.00 61.05 31  B 1 
ATOM   1916 N NH1 . ARG   B 2 31  ? -3.321  4.295   -26.577 1.00 55.03 31  B 1 
ATOM   1917 N NH2 . ARG   B 2 31  ? -3.897  4.401   -28.727 1.00 53.11 31  B 1 
ATOM   1918 N N   . ILE   B 2 32  ? -9.783  9.034   -22.480 1.00 96.89 32  B 1 
ATOM   1919 C CA  . ILE   B 2 32  ? -10.375 9.243   -21.149 1.00 97.04 32  B 1 
ATOM   1920 C C   . ILE   B 2 32  ? -11.808 8.700   -21.112 1.00 97.18 32  B 1 
ATOM   1921 O O   . ILE   B 2 32  ? -12.377 8.357   -22.150 1.00 96.46 32  B 1 
ATOM   1922 C CB  . ILE   B 2 32  ? -10.292 10.730  -20.731 1.00 96.71 32  B 1 
ATOM   1923 C CG1 . ILE   B 2 32  ? -11.035 11.648  -21.727 1.00 94.64 32  B 1 
ATOM   1924 C CG2 . ILE   B 2 32  ? -8.818  11.128  -20.546 1.00 93.10 32  B 1 
ATOM   1925 C CD1 . ILE   B 2 32  ? -11.058 13.130  -21.332 1.00 92.79 32  B 1 
ATOM   1926 N N   . ARG   B 2 33  ? -12.398 8.594   -19.924 1.00 97.01 33  B 1 
ATOM   1927 C CA  . ARG   B 2 33  ? -13.764 8.069   -19.724 1.00 97.00 33  B 1 
ATOM   1928 C C   . ARG   B 2 33  ? -14.693 9.032   -18.985 1.00 97.55 33  B 1 
ATOM   1929 O O   . ARG   B 2 33  ? -15.842 8.684   -18.740 1.00 96.43 33  B 1 
ATOM   1930 C CB  . ARG   B 2 33  ? -13.699 6.715   -19.007 1.00 95.48 33  B 1 
ATOM   1931 C CG  . ARG   B 2 33  ? -12.983 5.640   -19.852 1.00 93.38 33  B 1 
ATOM   1932 C CD  . ARG   B 2 33  ? -13.044 4.275   -19.170 1.00 90.50 33  B 1 
ATOM   1933 N NE  . ARG   B 2 33  ? -12.247 4.250   -17.930 1.00 85.22 33  B 1 
ATOM   1934 C CZ  . ARG   B 2 33  ? -12.187 3.250   -17.060 1.00 82.23 33  B 1 
ATOM   1935 N NH1 . ARG   B 2 33  ? -12.866 2.146   -17.228 1.00 72.76 33  B 1 
ATOM   1936 N NH2 . ARG   B 2 33  ? -11.430 3.347   -16.004 1.00 76.07 33  B 1 
ATOM   1937 N N   . HIS   B 2 34  ? -14.205 10.214  -18.644 1.00 97.74 34  B 1 
ATOM   1938 C CA  . HIS   B 2 34  ? -14.945 11.190  -17.847 1.00 98.02 34  B 1 
ATOM   1939 C C   . HIS   B 2 34  ? -14.708 12.598  -18.395 1.00 98.23 34  B 1 
ATOM   1940 O O   . HIS   B 2 34  ? -13.566 12.956  -18.683 1.00 97.64 34  B 1 
ATOM   1941 C CB  . HIS   B 2 34  ? -14.504 11.092  -16.376 1.00 97.58 34  B 1 
ATOM   1942 C CG  . HIS   B 2 34  ? -14.510 9.692   -15.821 1.00 97.27 34  B 1 
ATOM   1943 N ND1 . HIS   B 2 34  ? -13.428 8.833   -15.789 1.00 90.82 34  B 1 
ATOM   1944 C CD2 . HIS   B 2 34  ? -15.582 8.993   -15.314 1.00 90.29 34  B 1 
ATOM   1945 C CE1 . HIS   B 2 34  ? -13.837 7.662   -15.268 1.00 90.94 34  B 1 
ATOM   1946 N NE2 . HIS   B 2 34  ? -15.143 7.717   -14.971 1.00 92.49 34  B 1 
ATOM   1947 N N   . LEU   B 2 35  ? -15.769 13.378  -18.533 1.00 97.94 35  B 1 
ATOM   1948 C CA  . LEU   B 2 35  ? -15.730 14.763  -19.008 1.00 98.09 35  B 1 
ATOM   1949 C C   . LEU   B 2 35  ? -16.583 15.651  -18.099 1.00 98.18 35  B 1 
ATOM   1950 O O   . LEU   B 2 35  ? -17.815 15.624  -18.202 1.00 97.52 35  B 1 
ATOM   1951 C CB  . LEU   B 2 35  ? -16.212 14.841  -20.466 1.00 97.72 35  B 1 
ATOM   1952 C CG  . LEU   B 2 35  ? -15.219 14.281  -21.496 1.00 96.80 35  B 1 
ATOM   1953 C CD1 . LEU   B 2 35  ? -15.906 14.162  -22.850 1.00 94.42 35  B 1 
ATOM   1954 C CD2 . LEU   B 2 35  ? -14.001 15.191  -21.659 1.00 94.12 35  B 1 
ATOM   1955 N N   . PRO   B 2 36  ? -15.966 16.453  -17.231 1.00 98.25 36  B 1 
ATOM   1956 C CA  . PRO   B 2 36  ? -16.690 17.496  -16.515 1.00 98.25 36  B 1 
ATOM   1957 C C   . PRO   B 2 36  ? -17.262 18.537  -17.480 1.00 98.24 36  B 1 
ATOM   1958 O O   . PRO   B 2 36  ? -16.609 18.931  -18.451 1.00 97.71 36  B 1 
ATOM   1959 C CB  . PRO   B 2 36  ? -15.685 18.109  -15.537 1.00 97.85 36  B 1 
ATOM   1960 C CG  . PRO   B 2 36  ? -14.615 17.033  -15.392 1.00 96.53 36  B 1 
ATOM   1961 C CD  . PRO   B 2 36  ? -14.595 16.389  -16.773 1.00 97.90 36  B 1 
ATOM   1962 N N   . VAL   B 2 37  ? -18.472 18.995  -17.190 1.00 97.83 37  B 1 
ATOM   1963 C CA  . VAL   B 2 37  ? -19.139 20.084  -17.909 1.00 97.82 37  B 1 
ATOM   1964 C C   . VAL   B 2 37  ? -19.006 21.348  -17.071 1.00 97.75 37  B 1 
ATOM   1965 O O   . VAL   B 2 37  ? -19.391 21.356  -15.906 1.00 96.77 37  B 1 
ATOM   1966 C CB  . VAL   B 2 37  ? -20.612 19.754  -18.203 1.00 97.38 37  B 1 
ATOM   1967 C CG1 . VAL   B 2 37  ? -21.244 20.841  -19.072 1.00 94.91 37  B 1 
ATOM   1968 C CG2 . VAL   B 2 37  ? -20.760 18.414  -18.940 1.00 94.60 37  B 1 
ATOM   1969 N N   . VAL   B 2 38  ? -18.465 22.401  -17.671 1.00 97.61 38  B 1 
ATOM   1970 C CA  . VAL   B 2 38  ? -18.209 23.678  -16.992 1.00 97.63 38  B 1 
ATOM   1971 C C   . VAL   B 2 38  ? -18.865 24.853  -17.708 1.00 97.54 38  B 1 
ATOM   1972 O O   . VAL   B 2 38  ? -19.127 24.813  -18.916 1.00 96.26 38  B 1 
ATOM   1973 C CB  . VAL   B 2 38  ? -16.704 23.943  -16.774 1.00 96.70 38  B 1 
ATOM   1974 C CG1 . VAL   B 2 38  ? -16.065 22.875  -15.888 1.00 91.60 38  B 1 
ATOM   1975 C CG2 . VAL   B 2 38  ? -15.924 24.038  -18.092 1.00 90.89 38  B 1 
ATOM   1976 N N   . ASP   B 2 39  ? -19.101 25.930  -16.961 1.00 96.65 39  B 1 
ATOM   1977 C CA  . ASP   B 2 39  ? -19.592 27.196  -17.503 1.00 96.15 39  B 1 
ATOM   1978 C C   . ASP   B 2 39  ? -18.462 28.119  -18.012 1.00 96.00 39  B 1 
ATOM   1979 O O   . ASP   B 2 39  ? -17.304 27.710  -18.191 1.00 93.00 39  B 1 
ATOM   1980 C CB  . ASP   B 2 39  ? -20.523 27.864  -16.472 1.00 94.32 39  B 1 
ATOM   1981 C CG  . ASP   B 2 39  ? -19.824 28.541  -15.293 1.00 93.13 39  B 1 
ATOM   1982 O OD1 . ASP   B 2 39  ? -18.578 28.580  -15.247 1.00 86.64 39  B 1 
ATOM   1983 O OD2 . ASP   B 2 39  ? -20.561 29.098  -14.455 1.00 87.09 39  B 1 
ATOM   1984 N N   . GLY   B 2 40  ? -18.807 29.388  -18.296 1.00 95.10 40  B 1 
ATOM   1985 C CA  . GLY   B 2 40  ? -17.866 30.416  -18.753 1.00 94.68 40  B 1 
ATOM   1986 C C   . GLY   B 2 40  ? -16.755 30.745  -17.766 1.00 94.91 40  B 1 
ATOM   1987 O O   . GLY   B 2 40  ? -15.665 31.154  -18.180 1.00 90.97 40  B 1 
ATOM   1988 N N   . GLU   B 2 41  ? -17.010 30.549  -16.486 1.00 95.19 41  B 1 
ATOM   1989 C CA  . GLU   B 2 41  ? -16.119 30.929  -15.387 1.00 94.82 41  B 1 
ATOM   1990 C C   . GLU   B 2 41  ? -15.295 29.745  -14.850 1.00 95.08 41  B 1 
ATOM   1991 O O   . GLU   B 2 41  ? -14.411 29.933  -14.017 1.00 91.61 41  B 1 
ATOM   1992 C CB  . GLU   B 2 41  ? -16.954 31.585  -14.285 1.00 93.18 41  B 1 
ATOM   1993 C CG  . GLU   B 2 41  ? -17.595 32.907  -14.756 1.00 86.66 41  B 1 
ATOM   1994 C CD  . GLU   B 2 41  ? -18.510 33.546  -13.703 1.00 78.54 41  B 1 
ATOM   1995 O OE1 . GLU   B 2 41  ? -19.189 34.536  -14.058 1.00 69.09 41  B 1 
ATOM   1996 O OE2 . GLU   B 2 41  ? -18.585 33.030  -12.562 1.00 70.40 41  B 1 
ATOM   1997 N N   . GLY   B 2 42  ? -15.552 28.541  -15.366 1.00 95.35 42  B 1 
ATOM   1998 C CA  . GLY   B 2 42  ? -14.914 27.308  -14.909 1.00 95.65 42  B 1 
ATOM   1999 C C   . GLY   B 2 42  ? -15.627 26.634  -13.734 1.00 96.50 42  B 1 
ATOM   2000 O O   . GLY   B 2 42  ? -15.055 25.729  -13.126 1.00 94.69 42  B 1 
ATOM   2001 N N   . ARG   B 2 43  ? -16.858 27.051  -13.415 1.00 96.13 43  B 1 
ATOM   2002 C CA  . ARG   B 2 43  ? -17.687 26.365  -12.418 1.00 96.06 43  B 1 
ATOM   2003 C C   . ARG   B 2 43  ? -18.186 25.039  -12.967 1.00 96.37 43  B 1 
ATOM   2004 O O   . ARG   B 2 43  ? -18.575 24.947  -14.130 1.00 94.93 43  B 1 
ATOM   2005 C CB  . ARG   B 2 43  ? -18.856 27.243  -11.973 1.00 95.18 43  B 1 
ATOM   2006 C CG  . ARG   B 2 43  ? -18.382 28.508  -11.230 1.00 88.86 43  B 1 
ATOM   2007 C CD  . ARG   B 2 43  ? -19.563 29.374  -10.792 1.00 84.69 43  B 1 
ATOM   2008 N NE  . ARG   B 2 43  ? -20.169 30.064  -11.939 1.00 74.32 43  B 1 
ATOM   2009 C CZ  . ARG   B 2 43  ? -20.956 31.127  -11.906 1.00 66.07 43  B 1 
ATOM   2010 N NH1 . ARG   B 2 43  ? -21.373 31.647  -10.790 1.00 59.12 43  B 1 
ATOM   2011 N NH2 . ARG   B 2 43  ? -21.314 31.691  -13.015 1.00 57.64 43  B 1 
ATOM   2012 N N   . LEU   B 2 44  ? -18.200 24.025  -12.129 1.00 95.93 44  B 1 
ATOM   2013 C CA  . LEU   B 2 44  ? -18.687 22.700  -12.481 1.00 96.37 44  B 1 
ATOM   2014 C C   . LEU   B 2 44  ? -20.222 22.708  -12.558 1.00 96.37 44  B 1 
ATOM   2015 O O   . LEU   B 2 44  ? -20.893 23.007  -11.578 1.00 94.73 44  B 1 
ATOM   2016 C CB  . LEU   B 2 44  ? -18.148 21.705  -11.441 1.00 95.72 44  B 1 
ATOM   2017 C CG  . LEU   B 2 44  ? -18.471 20.233  -11.745 1.00 95.27 44  B 1 
ATOM   2018 C CD1 . LEU   B 2 44  ? -17.739 19.726  -12.987 1.00 92.43 44  B 1 
ATOM   2019 C CD2 . LEU   B 2 44  ? -18.038 19.377  -10.556 1.00 91.95 44  B 1 
ATOM   2020 N N   . LEU   B 2 45  ? -20.764 22.359  -13.719 1.00 96.67 45  B 1 
ATOM   2021 C CA  . LEU   B 2 45  ? -22.206 22.245  -13.961 1.00 96.07 45  B 1 
ATOM   2022 C C   . LEU   B 2 45  ? -22.689 20.795  -13.932 1.00 95.98 45  B 1 
ATOM   2023 O O   . LEU   B 2 45  ? -23.832 20.524  -13.575 1.00 93.59 45  B 1 
ATOM   2024 C CB  . LEU   B 2 45  ? -22.546 22.861  -15.327 1.00 95.31 45  B 1 
ATOM   2025 C CG  . LEU   B 2 45  ? -22.237 24.356  -15.492 1.00 93.47 45  B 1 
ATOM   2026 C CD1 . LEU   B 2 45  ? -22.585 24.768  -16.924 1.00 88.67 45  B 1 
ATOM   2027 C CD2 . LEU   B 2 45  ? -23.049 25.218  -14.525 1.00 87.66 45  B 1 
ATOM   2028 N N   . GLY   B 2 46  ? -21.824 19.867  -14.343 1.00 96.92 46  B 1 
ATOM   2029 C CA  . GLY   B 2 46  ? -22.180 18.464  -14.459 1.00 96.93 46  B 1 
ATOM   2030 C C   . GLY   B 2 46  ? -20.995 17.580  -14.832 1.00 97.61 46  B 1 
ATOM   2031 O O   . GLY   B 2 46  ? -19.865 18.043  -14.990 1.00 96.91 46  B 1 
ATOM   2032 N N   . LEU   B 2 47  ? -21.272 16.289  -14.991 1.00 97.58 47  B 1 
ATOM   2033 C CA  . LEU   B 2 47  ? -20.294 15.292  -15.425 1.00 97.77 47  B 1 
ATOM   2034 C C   . LEU   B 2 47  ? -20.947 14.363  -16.445 1.00 97.77 47  B 1 
ATOM   2035 O O   . LEU   B 2 47  ? -22.034 13.835  -16.205 1.00 96.71 47  B 1 
ATOM   2036 C CB  . LEU   B 2 47  ? -19.795 14.525  -14.189 1.00 97.26 47  B 1 
ATOM   2037 C CG  . LEU   B 2 47  ? -18.772 13.409  -14.488 1.00 96.63 47  B 1 
ATOM   2038 C CD1 . LEU   B 2 47  ? -17.418 13.968  -14.908 1.00 93.98 47  B 1 
ATOM   2039 C CD2 . LEU   B 2 47  ? -18.561 12.568  -13.230 1.00 93.07 47  B 1 
ATOM   2040 N N   . VAL   B 2 48  ? -20.251 14.138  -17.545 1.00 97.77 48  B 1 
ATOM   2041 C CA  . VAL   B 2 48  ? -20.615 13.136  -18.545 1.00 97.68 48  B 1 
ATOM   2042 C C   . VAL   B 2 48  ? -19.555 12.048  -18.529 1.00 97.73 48  B 1 
ATOM   2043 O O   . VAL   B 2 48  ? -18.366 12.317  -18.719 1.00 96.52 48  B 1 
ATOM   2044 C CB  . VAL   B 2 48  ? -20.774 13.762  -19.940 1.00 96.16 48  B 1 
ATOM   2045 C CG1 . VAL   B 2 48  ? -21.142 12.705  -20.974 1.00 87.90 48  B 1 
ATOM   2046 C CG2 . VAL   B 2 48  ? -21.885 14.812  -19.951 1.00 86.74 48  B 1 
ATOM   2047 N N   . THR   B 2 49  ? -19.974 10.813  -18.304 1.00 97.43 49  B 1 
ATOM   2048 C CA  . THR   B 2 49  ? -19.065 9.665   -18.309 1.00 96.97 49  B 1 
ATOM   2049 C C   . THR   B 2 49  ? -19.208 8.850   -19.591 1.00 96.95 49  B 1 
ATOM   2050 O O   . THR   B 2 49  ? -20.184 8.961   -20.339 1.00 96.08 49  B 1 
ATOM   2051 C CB  . THR   B 2 49  ? -19.252 8.773   -17.072 1.00 95.82 49  B 1 
ATOM   2052 O OG1 . THR   B 2 49  ? -20.444 8.045   -17.151 1.00 90.90 49  B 1 
ATOM   2053 C CG2 . THR   B 2 49  ? -19.239 9.558   -15.755 1.00 91.33 49  B 1 
ATOM   2054 N N   . SER   B 2 50  ? -18.246 7.964   -19.821 1.00 96.37 50  B 1 
ATOM   2055 C CA  . SER   B 2 50  ? -18.343 6.980   -20.897 1.00 96.12 50  B 1 
ATOM   2056 C C   . SER   B 2 50  ? -19.578 6.088   -20.764 1.00 96.19 50  B 1 
ATOM   2057 O O   . SER   B 2 50  ? -20.040 5.565   -21.770 1.00 95.15 50  B 1 
ATOM   2058 C CB  . SER   B 2 50  ? -17.077 6.123   -20.907 1.00 95.10 50  B 1 
ATOM   2059 O OG  . SER   B 2 50  ? -17.144 5.110   -21.889 1.00 87.57 50  B 1 
ATOM   2060 N N   . GLN   B 2 51  ? -20.087 5.882   -19.558 1.00 95.64 51  B 1 
ATOM   2061 C CA  . GLN   B 2 51  ? -21.342 5.167   -19.335 1.00 95.10 51  B 1 
ATOM   2062 C C   . GLN   B 2 51  ? -22.535 5.988   -19.827 1.00 95.72 51  B 1 
ATOM   2063 O O   . GLN   B 2 51  ? -23.303 5.488   -20.640 1.00 94.29 51  B 1 
ATOM   2064 C CB  . GLN   B 2 51  ? -21.450 4.771   -17.852 1.00 93.62 51  B 1 
ATOM   2065 C CG  . GLN   B 2 51  ? -22.871 4.356   -17.454 1.00 85.61 51  B 1 
ATOM   2066 C CD  . GLN   B 2 51  ? -22.969 3.684   -16.082 1.00 82.30 51  B 1 
ATOM   2067 O OE1 . GLN   B 2 51  ? -21.996 3.424   -15.388 1.00 73.50 51  B 1 
ATOM   2068 N NE2 . GLN   B 2 51  ? -24.159 3.324   -15.668 1.00 70.43 51  B 1 
ATOM   2069 N N   . ASP   B 2 52  ? -22.647 7.243   -19.409 1.00 95.53 52  B 1 
ATOM   2070 C CA  . ASP   B 2 52  ? -23.764 8.123   -19.775 1.00 95.48 52  B 1 
ATOM   2071 C C   . ASP   B 2 52  ? -23.857 8.310   -21.299 1.00 96.03 52  B 1 
ATOM   2072 O O   . ASP   B 2 52  ? -24.940 8.270   -21.882 1.00 95.15 52  B 1 
ATOM   2073 C CB  . ASP   B 2 52  ? -23.599 9.490   -19.091 1.00 95.12 52  B 1 
ATOM   2074 C CG  . ASP   B 2 52  ? -23.355 9.391   -17.583 1.00 94.05 52  B 1 
ATOM   2075 O OD1 . ASP   B 2 52  ? -24.139 8.716   -16.885 1.00 89.97 52  B 1 
ATOM   2076 O OD2 . ASP   B 2 52  ? -22.324 9.950   -17.131 1.00 89.44 52  B 1 
ATOM   2077 N N   . LEU   B 2 53  ? -22.704 8.440   -21.968 1.00 95.24 53  B 1 
ATOM   2078 C CA  . LEU   B 2 53  ? -22.629 8.561   -23.425 1.00 95.44 53  B 1 
ATOM   2079 C C   . LEU   B 2 53  ? -23.035 7.272   -24.148 1.00 95.53 53  B 1 
ATOM   2080 O O   . LEU   B 2 53  ? -23.656 7.348   -25.202 1.00 94.25 53  B 1 
ATOM   2081 C CB  . LEU   B 2 53  ? -21.206 8.968   -23.830 1.00 95.22 53  B 1 
ATOM   2082 C CG  . LEU   B 2 53  ? -20.862 10.423  -23.477 1.00 94.01 53  B 1 
ATOM   2083 C CD1 . LEU   B 2 53  ? -19.367 10.647  -23.667 1.00 90.34 53  B 1 
ATOM   2084 C CD2 . LEU   B 2 53  ? -21.597 11.416  -24.373 1.00 90.42 53  B 1 
ATOM   2085 N N   . ARG   B 2 54  ? -22.689 6.092   -23.607 1.00 95.04 54  B 1 
ATOM   2086 C CA  . ARG   B 2 54  ? -23.129 4.808   -24.181 1.00 94.44 54  B 1 
ATOM   2087 C C   . ARG   B 2 54  ? -24.627 4.594   -23.996 1.00 94.78 54  B 1 
ATOM   2088 O O   . ARG   B 2 54  ? -25.285 4.184   -24.942 1.00 93.23 54  B 1 
ATOM   2089 C CB  . ARG   B 2 54  ? -22.357 3.641   -23.575 1.00 93.43 54  B 1 
ATOM   2090 C CG  . ARG   B 2 54  ? -20.947 3.539   -24.175 1.00 90.14 54  B 1 
ATOM   2091 C CD  . ARG   B 2 54  ? -20.257 2.280   -23.673 1.00 87.75 54  B 1 
ATOM   2092 N NE  . ARG   B 2 54  ? -19.945 2.370   -22.236 1.00 83.87 54  B 1 
ATOM   2093 C CZ  . ARG   B 2 54  ? -18.754 2.492   -21.695 1.00 82.04 54  B 1 
ATOM   2094 N NH1 . ARG   B 2 54  ? -17.676 2.551   -22.416 1.00 72.37 54  B 1 
ATOM   2095 N NH2 . ARG   B 2 54  ? -18.634 2.539   -20.402 1.00 76.17 54  B 1 
ATOM   2096 N N   . ASP   B 2 55  ? -25.152 4.937   -22.829 1.00 94.36 55  B 1 
ATOM   2097 C CA  . ASP   B 2 55  ? -26.584 4.843   -22.538 1.00 94.12 55  B 1 
ATOM   2098 C C   . ASP   B 2 55  ? -27.417 5.785   -23.440 1.00 94.39 55  B 1 
ATOM   2099 O O   . ASP   B 2 55  ? -28.569 5.490   -23.749 1.00 92.49 55  B 1 
ATOM   2100 C CB  . ASP   B 2 55  ? -26.827 5.150   -21.047 1.00 93.57 55  B 1 
ATOM   2101 C CG  . ASP   B 2 55  ? -26.233 4.127   -20.053 1.00 92.26 55  B 1 
ATOM   2102 O OD1 . ASP   B 2 55  ? -25.842 3.012   -20.455 1.00 87.80 55  B 1 
ATOM   2103 O OD2 . ASP   B 2 55  ? -26.162 4.440   -18.839 1.00 87.70 55  B 1 
ATOM   2104 N N   . ALA   B 2 56  ? -26.820 6.876   -23.919 1.00 93.76 56  B 1 
ATOM   2105 C CA  . ALA   B 2 56  ? -27.427 7.812   -24.869 1.00 93.63 56  B 1 
ATOM   2106 C C   . ALA   B 2 56  ? -27.140 7.498   -26.350 1.00 93.82 56  B 1 
ATOM   2107 O O   . ALA   B 2 56  ? -27.618 8.210   -27.237 1.00 91.33 56  B 1 
ATOM   2108 C CB  . ALA   B 2 56  ? -26.956 9.222   -24.501 1.00 93.08 56  B 1 
ATOM   2109 N N   . SER   B 2 57  ? -26.336 6.477   -26.635 1.00 93.21 57  B 1 
ATOM   2110 C CA  . SER   B 2 57  ? -25.990 6.058   -27.998 1.00 93.08 57  B 1 
ATOM   2111 C C   . SER   B 2 57  ? -26.922 4.940   -28.479 1.00 93.30 57  B 1 
ATOM   2112 O O   . SER   B 2 57  ? -27.474 4.211   -27.653 1.00 91.11 57  B 1 
ATOM   2113 C CB  . SER   B 2 57  ? -24.528 5.610   -28.069 1.00 91.66 57  B 1 
ATOM   2114 O OG  . SER   B 2 57  ? -23.661 6.689   -27.769 1.00 85.87 57  B 1 
ATOM   2115 N N   . PRO   B 2 58  ? -27.089 4.771   -29.806 1.00 92.43 58  B 1 
ATOM   2116 C CA  . PRO   B 2 58  ? -27.850 3.647   -30.340 1.00 91.75 58  B 1 
ATOM   2117 C C   . PRO   B 2 58  ? -27.201 2.306   -29.972 1.00 92.45 58  B 1 
ATOM   2118 O O   . PRO   B 2 58  ? -25.976 2.199   -29.833 1.00 90.79 58  B 1 
ATOM   2119 C CB  . PRO   B 2 58  ? -27.909 3.872   -31.853 1.00 89.57 58  B 1 
ATOM   2120 C CG  . PRO   B 2 58  ? -26.668 4.719   -32.144 1.00 86.31 58  B 1 
ATOM   2121 C CD  . PRO   B 2 58  ? -26.528 5.570   -30.885 1.00 89.80 58  B 1 
ATOM   2122 N N   . SER   B 2 59  ? -28.030 1.275   -29.857 1.00 91.78 59  B 1 
ATOM   2123 C CA  . SER   B 2 59  ? -27.565 -0.093  -29.620 1.00 91.84 59  B 1 
ATOM   2124 C C   . SER   B 2 59  ? -26.590 -0.547  -30.711 1.00 92.12 59  B 1 
ATOM   2125 O O   . SER   B 2 59  ? -26.749 -0.207  -31.885 1.00 90.20 59  B 1 
ATOM   2126 C CB  . SER   B 2 59  ? -28.776 -1.040  -29.565 1.00 90.27 59  B 1 
ATOM   2127 O OG  . SER   B 2 59  ? -28.378 -2.403  -29.521 1.00 86.14 59  B 1 
ATOM   2128 N N   . ILE   B 2 60  ? -25.635 -1.390  -30.343 1.00 91.94 60  B 1 
ATOM   2129 C CA  . ILE   B 2 60  ? -24.714 -2.029  -31.303 1.00 91.44 60  B 1 
ATOM   2130 C C   . ILE   B 2 60  ? -25.442 -2.835  -32.390 1.00 92.45 60  B 1 
ATOM   2131 O O   . ILE   B 2 60  ? -24.879 -3.073  -33.453 1.00 90.29 60  B 1 
ATOM   2132 C CB  . ILE   B 2 60  ? -23.696 -2.939  -30.583 1.00 90.56 60  B 1 
ATOM   2133 C CG1 . ILE   B 2 60  ? -24.378 -4.069  -29.780 1.00 84.62 60  B 1 
ATOM   2134 C CG2 . ILE   B 2 60  ? -22.764 -2.088  -29.696 1.00 82.79 60  B 1 
ATOM   2135 C CD1 . ILE   B 2 60  ? -23.423 -5.152  -29.278 1.00 78.87 60  B 1 
ATOM   2136 N N   . PHE   B 2 61  ? -26.685 -3.233  -32.141 1.00 91.65 61  B 1 
ATOM   2137 C CA  . PHE   B 2 61  ? -27.525 -3.924  -33.117 1.00 90.53 61  B 1 
ATOM   2138 C C   . PHE   B 2 61  ? -28.205 -2.970  -34.109 1.00 90.72 61  B 1 
ATOM   2139 O O   . PHE   B 2 61  ? -28.660 -3.415  -35.160 1.00 86.79 61  B 1 
ATOM   2140 C CB  . PHE   B 2 61  ? -28.563 -4.767  -32.366 1.00 89.60 61  B 1 
ATOM   2141 C CG  . PHE   B 2 61  ? -27.973 -5.821  -31.450 1.00 89.63 61  B 1 
ATOM   2142 C CD1 . PHE   B 2 61  ? -27.125 -6.818  -31.969 1.00 85.58 61  B 1 
ATOM   2143 C CD2 . PHE   B 2 61  ? -28.282 -5.825  -30.078 1.00 84.71 61  B 1 
ATOM   2144 C CE1 . PHE   B 2 61  ? -26.598 -7.811  -31.130 1.00 84.34 61  B 1 
ATOM   2145 C CE2 . PHE   B 2 61  ? -27.761 -6.820  -29.234 1.00 84.79 61  B 1 
ATOM   2146 C CZ  . PHE   B 2 61  ? -26.918 -7.814  -29.761 1.00 88.46 61  B 1 
ATOM   2147 N N   . HIS   B 2 62  ? -28.244 -1.666  -33.788 1.00 91.42 62  B 1 
ATOM   2148 C CA  . HIS   B 2 62  ? -28.952 -0.626  -34.544 1.00 90.26 62  B 1 
ATOM   2149 C C   . HIS   B 2 62  ? -28.110 0.653   -34.674 1.00 90.33 62  B 1 
ATOM   2150 O O   . HIS   B 2 62  ? -28.604 1.768   -34.551 1.00 86.02 62  B 1 
ATOM   2151 C CB  . HIS   B 2 62  ? -30.309 -0.369  -33.874 1.00 88.25 62  B 1 
ATOM   2152 C CG  . HIS   B 2 62  ? -31.169 -1.599  -33.797 1.00 87.51 62  B 1 
ATOM   2153 N ND1 . HIS   B 2 62  ? -31.768 -2.236  -34.871 1.00 77.81 62  B 1 
ATOM   2154 C CD2 . HIS   B 2 62  ? -31.431 -2.330  -32.671 1.00 77.35 62  B 1 
ATOM   2155 C CE1 . HIS   B 2 62  ? -32.377 -3.327  -34.394 1.00 80.53 62  B 1 
ATOM   2156 N NE2 . HIS   B 2 62  ? -32.193 -3.413  -33.064 1.00 80.89 62  B 1 
ATOM   2157 N N   . LEU   B 2 63  ? -26.809 0.504   -34.964 1.00 90.43 63  B 1 
ATOM   2158 C CA  . LEU   B 2 63  ? -25.817 1.596   -35.006 1.00 89.17 63  B 1 
ATOM   2159 C C   . LEU   B 2 63  ? -26.145 2.747   -35.974 1.00 89.01 63  B 1 
ATOM   2160 O O   . LEU   B 2 63  ? -25.522 3.808   -35.898 1.00 84.52 63  B 1 
ATOM   2161 C CB  . LEU   B 2 63  ? -24.451 1.002   -35.398 1.00 86.70 63  B 1 
ATOM   2162 C CG  . LEU   B 2 63  ? -23.746 0.231   -34.266 1.00 82.72 63  B 1 
ATOM   2163 C CD1 . LEU   B 2 63  ? -22.542 -0.520  -34.839 1.00 77.01 63  B 1 
ATOM   2164 C CD2 . LEU   B 2 63  ? -23.244 1.170   -33.171 1.00 76.98 63  B 1 
ATOM   2165 N N   . HIS   B 2 64  ? -27.071 2.535   -36.901 1.00 91.33 64  B 1 
ATOM   2166 C CA  . HIS   B 2 64  ? -27.430 3.509   -37.939 1.00 90.24 64  B 1 
ATOM   2167 C C   . HIS   B 2 64  ? -28.733 4.254   -37.639 1.00 90.89 64  B 1 
ATOM   2168 O O   . HIS   B 2 64  ? -29.117 5.136   -38.408 1.00 85.62 64  B 1 
ATOM   2169 C CB  . HIS   B 2 64  ? -27.497 2.790   -39.294 1.00 86.78 64  B 1 
ATOM   2170 C CG  . HIS   B 2 64  ? -26.250 2.011   -39.612 1.00 79.87 64  B 1 
ATOM   2171 N ND1 . HIS   B 2 64  ? -24.954 2.459   -39.480 1.00 66.29 64  B 1 
ATOM   2172 C CD2 . HIS   B 2 64  ? -26.169 0.702   -40.020 1.00 65.62 64  B 1 
ATOM   2173 C CE1 . HIS   B 2 64  ? -24.124 1.455   -39.801 1.00 61.26 64  B 1 
ATOM   2174 N NE2 . HIS   B 2 64  ? -24.828 0.370   -40.143 1.00 63.07 64  B 1 
ATOM   2175 N N   . GLU   B 2 65  ? -29.400 3.908   -36.542 1.00 89.24 65  B 1 
ATOM   2176 C CA  . GLU   B 2 65  ? -30.657 4.531   -36.138 1.00 88.12 65  B 1 
ATOM   2177 C C   . GLU   B 2 65  ? -30.404 5.721   -35.213 1.00 87.22 65  B 1 
ATOM   2178 O O   . GLU   B 2 65  ? -29.402 5.779   -34.500 1.00 81.16 65  B 1 
ATOM   2179 C CB  . GLU   B 2 65  ? -31.583 3.490   -35.498 1.00 84.93 65  B 1 
ATOM   2180 C CG  . GLU   B 2 65  ? -32.001 2.404   -36.504 1.00 79.44 65  B 1 
ATOM   2181 C CD  . GLU   B 2 65  ? -32.935 1.346   -35.908 1.00 78.78 65  B 1 
ATOM   2182 O OE1 . GLU   B 2 65  ? -33.141 0.309   -36.579 1.00 70.38 65  B 1 
ATOM   2183 O OE2 . GLU   B 2 65  ? -33.447 1.541   -34.785 1.00 76.38 65  B 1 
ATOM   2184 N N   . HIS   B 2 66  ? -31.309 6.686   -35.237 1.00 88.72 66  B 1 
ATOM   2185 C CA  . HIS   B 2 66  ? -31.329 7.839   -34.329 1.00 88.45 66  B 1 
ATOM   2186 C C   . HIS   B 2 66  ? -29.995 8.592   -34.194 1.00 89.70 66  B 1 
ATOM   2187 O O   . HIS   B 2 66  ? -29.650 9.107   -33.130 1.00 85.21 66  B 1 
ATOM   2188 C CB  . HIS   B 2 66  ? -31.921 7.408   -32.984 1.00 84.74 66  B 1 
ATOM   2189 C CG  . HIS   B 2 66  ? -33.316 6.866   -33.116 1.00 84.74 66  B 1 
ATOM   2190 N ND1 . HIS   B 2 66  ? -34.423 7.575   -33.543 1.00 75.00 66  B 1 
ATOM   2191 C CD2 . HIS   B 2 66  ? -33.705 5.578   -32.858 1.00 74.44 66  B 1 
ATOM   2192 C CE1 . HIS   B 2 66  ? -35.464 6.734   -33.520 1.00 77.92 66  B 1 
ATOM   2193 N NE2 . HIS   B 2 66  ? -35.064 5.517   -33.120 1.00 79.01 66  B 1 
ATOM   2194 N N   . LEU   B 2 67  ? -29.245 8.709   -35.290 1.00 90.37 67  B 1 
ATOM   2195 C CA  . LEU   B 2 67  ? -27.974 9.449   -35.295 1.00 89.71 67  B 1 
ATOM   2196 C C   . LEU   B 2 67  ? -28.145 10.933  -34.938 1.00 90.57 67  B 1 
ATOM   2197 O O   . LEU   B 2 67  ? -27.196 11.571  -34.484 1.00 86.91 67  B 1 
ATOM   2198 C CB  . LEU   B 2 67  ? -27.301 9.306   -36.668 1.00 86.39 67  B 1 
ATOM   2199 C CG  . LEU   B 2 67  ? -26.812 7.883   -37.000 1.00 81.52 67  B 1 
ATOM   2200 C CD1 . LEU   B 2 67  ? -26.254 7.864   -38.423 1.00 75.34 67  B 1 
ATOM   2201 C CD2 . LEU   B 2 67  ? -25.704 7.412   -36.056 1.00 74.34 67  B 1 
ATOM   2202 N N   . GLU   B 2 68  ? -29.349 11.479  -35.106 1.00 91.74 68  B 1 
ATOM   2203 C CA  . GLU   B 2 68  ? -29.715 12.824  -34.664 1.00 91.04 68  B 1 
ATOM   2204 C C   . GLU   B 2 68  ? -29.588 13.009  -33.141 1.00 92.11 68  B 1 
ATOM   2205 O O   . GLU   B 2 68  ? -29.306 14.115  -32.683 1.00 89.30 68  B 1 
ATOM   2206 C CB  . GLU   B 2 68  ? -31.134 13.182  -35.146 1.00 89.16 68  B 1 
ATOM   2207 C CG  . GLU   B 2 68  ? -32.287 12.267  -34.675 1.00 79.75 68  B 1 
ATOM   2208 C CD  . GLU   B 2 68  ? -32.511 11.010  -35.533 1.00 74.62 68  B 1 
ATOM   2209 O OE1 . GLU   B 2 68  ? -33.537 10.342  -35.313 1.00 65.95 68  B 1 
ATOM   2210 O OE2 . GLU   B 2 68  ? -31.666 10.721  -36.418 1.00 71.57 68  B 1 
ATOM   2211 N N   . ASP   B 2 69  ? -29.714 11.944  -32.357 1.00 92.39 69  B 1 
ATOM   2212 C CA  . ASP   B 2 69  ? -29.537 12.003  -30.904 1.00 92.11 69  B 1 
ATOM   2213 C C   . ASP   B 2 69  ? -28.116 12.415  -30.506 1.00 93.14 69  B 1 
ATOM   2214 O O   . ASP   B 2 69  ? -27.922 13.110  -29.506 1.00 91.45 69  B 1 
ATOM   2215 C CB  . ASP   B 2 69  ? -29.882 10.646  -30.276 1.00 90.12 69  B 1 
ATOM   2216 C CG  . ASP   B 2 69  ? -31.383 10.384  -30.173 1.00 88.26 69  B 1 
ATOM   2217 O OD1 . ASP   B 2 69  ? -32.181 11.329  -30.381 1.00 82.71 69  B 1 
ATOM   2218 O OD2 . ASP   B 2 69  ? -31.739 9.281   -29.713 1.00 83.33 69  B 1 
ATOM   2219 N N   . LEU   B 2 70  ? -27.131 12.065  -31.322 1.00 93.25 70  B 1 
ATOM   2220 C CA  . LEU   B 2 70  ? -25.732 12.444  -31.101 1.00 93.55 70  B 1 
ATOM   2221 C C   . LEU   B 2 70  ? -25.489 13.954  -31.270 1.00 94.53 70  B 1 
ATOM   2222 O O   . LEU   B 2 70  ? -24.454 14.458  -30.832 1.00 92.68 70  B 1 
ATOM   2223 C CB  . LEU   B 2 70  ? -24.822 11.638  -32.048 1.00 92.58 70  B 1 
ATOM   2224 C CG  . LEU   B 2 70  ? -24.935 10.106  -31.932 1.00 90.44 70  B 1 
ATOM   2225 C CD1 . LEU   B 2 70  ? -23.962 9.456   -32.913 1.00 84.43 70  B 1 
ATOM   2226 C CD2 . LEU   B 2 70  ? -24.598 9.602   -30.527 1.00 83.49 70  B 1 
ATOM   2227 N N   . GLN   B 2 71  ? -26.434 14.680  -31.868 1.00 94.72 71  B 1 
ATOM   2228 C CA  . GLN   B 2 71  ? -26.406 16.145  -31.986 1.00 94.88 71  B 1 
ATOM   2229 C C   . GLN   B 2 71  ? -27.082 16.850  -30.804 1.00 95.67 71  B 1 
ATOM   2230 O O   . GLN   B 2 71  ? -27.045 18.080  -30.723 1.00 93.66 71  B 1 
ATOM   2231 C CB  . GLN   B 2 71  ? -27.041 16.581  -33.319 1.00 93.92 71  B 1 
ATOM   2232 C CG  . GLN   B 2 71  ? -26.370 15.954  -34.550 1.00 89.30 71  B 1 
ATOM   2233 C CD  . GLN   B 2 71  ? -24.879 16.286  -34.637 1.00 82.74 71  B 1 
ATOM   2234 O OE1 . GLN   B 2 71  ? -24.445 17.400  -34.392 1.00 71.28 71  B 1 
ATOM   2235 N NE2 . GLN   B 2 71  ? -24.052 15.329  -34.984 1.00 69.66 71  B 1 
ATOM   2236 N N   . LYS   B 2 72  ? -27.689 16.117  -29.883 1.00 94.72 72  B 1 
ATOM   2237 C CA  . LYS   B 2 72  ? -28.238 16.695  -28.653 1.00 94.90 72  B 1 
ATOM   2238 C C   . LYS   B 2 72  ? -27.106 17.228  -27.771 1.00 95.57 72  B 1 
ATOM   2239 O O   . LYS   B 2 72  ? -26.031 16.627  -27.712 1.00 94.72 72  B 1 
ATOM   2240 C CB  . LYS   B 2 72  ? -29.101 15.672  -27.900 1.00 94.27 72  B 1 
ATOM   2241 C CG  . LYS   B 2 72  ? -30.417 15.379  -28.640 1.00 91.93 72  B 1 
ATOM   2242 C CD  . LYS   B 2 72  ? -31.197 14.253  -27.961 1.00 88.86 72  B 1 
ATOM   2243 C CE  . LYS   B 2 72  ? -32.498 13.991  -28.720 1.00 83.14 72  B 1 
ATOM   2244 N NZ  . LYS   B 2 72  ? -33.098 12.684  -28.375 1.00 76.08 72  B 1 
ATOM   2245 N N   . PRO   B 2 73  ? -27.336 18.339  -27.056 1.00 96.12 73  B 1 
ATOM   2246 C CA  . PRO   B 2 73  ? -26.342 18.875  -26.136 1.00 96.22 73  B 1 
ATOM   2247 C C   . PRO   B 2 73  ? -26.151 17.946  -24.931 1.00 96.43 73  B 1 
ATOM   2248 O O   . PRO   B 2 73  ? -27.108 17.358  -24.427 1.00 95.19 73  B 1 
ATOM   2249 C CB  . PRO   B 2 73  ? -26.870 20.256  -25.739 1.00 95.07 73  B 1 
ATOM   2250 C CG  . PRO   B 2 73  ? -28.388 20.101  -25.856 1.00 92.22 73  B 1 
ATOM   2251 C CD  . PRO   B 2 73  ? -28.545 19.145  -27.036 1.00 95.15 73  B 1 
ATOM   2252 N N   . VAL   B 2 74  ? -24.926 17.880  -24.411 1.00 96.24 74  B 1 
ATOM   2253 C CA  . VAL   B 2 74  ? -24.601 17.043  -23.240 1.00 96.28 74  B 1 
ATOM   2254 C C   . VAL   B 2 74  ? -25.379 17.428  -21.979 1.00 96.33 74  B 1 
ATOM   2255 O O   . VAL   B 2 74  ? -25.543 16.602  -21.091 1.00 94.91 74  B 1 
ATOM   2256 C CB  . VAL   B 2 74  ? -23.090 17.019  -22.932 1.00 94.84 74  B 1 
ATOM   2257 C CG1 . VAL   B 2 74  ? -22.311 16.362  -24.067 1.00 87.81 74  B 1 
ATOM   2258 C CG2 . VAL   B 2 74  ? -22.509 18.414  -22.654 1.00 88.20 74  B 1 
ATOM   2259 N N   . SER   B 2 75  ? -25.931 18.639  -21.927 1.00 96.16 75  B 1 
ATOM   2260 C CA  . SER   B 2 75  ? -26.842 19.056  -20.852 1.00 95.70 75  B 1 
ATOM   2261 C C   . SER   B 2 75  ? -28.086 18.170  -20.717 1.00 95.69 75  B 1 
ATOM   2262 O O   . SER   B 2 75  ? -28.695 18.150  -19.653 1.00 94.18 75  B 1 
ATOM   2263 C CB  . SER   B 2 75  ? -27.292 20.501  -21.074 1.00 95.15 75  B 1 
ATOM   2264 O OG  . SER   B 2 75  ? -27.980 20.638  -22.305 1.00 89.89 75  B 1 
ATOM   2265 N N   . THR   B 2 76  ? -28.455 17.430  -21.764 1.00 95.45 76  B 1 
ATOM   2266 C CA  . THR   B 2 76  ? -29.604 16.504  -21.742 1.00 94.54 76  B 1 
ATOM   2267 C C   . THR   B 2 76  ? -29.315 15.183  -21.029 1.00 94.81 76  B 1 
ATOM   2268 O O   . THR   B 2 76  ? -30.254 14.484  -20.665 1.00 92.82 76  B 1 
ATOM   2269 C CB  . THR   B 2 76  ? -30.109 16.196  -23.158 1.00 93.68 76  B 1 
ATOM   2270 O OG1 . THR   B 2 76  ? -29.117 15.599  -23.956 1.00 87.86 76  B 1 
ATOM   2271 C CG2 . THR   B 2 76  ? -30.584 17.452  -23.886 1.00 86.90 76  B 1 
ATOM   2272 N N   . ILE   B 2 77  ? -28.038 14.841  -20.850 1.00 95.89 77  B 1 
ATOM   2273 C CA  . ILE   B 2 77  ? -27.609 13.552  -20.280 1.00 95.59 77  B 1 
ATOM   2274 C C   . ILE   B 2 77  ? -26.640 13.686  -19.102 1.00 95.71 77  B 1 
ATOM   2275 O O   . ILE   B 2 77  ? -26.385 12.707  -18.406 1.00 94.04 77  B 1 
ATOM   2276 C CB  . ILE   B 2 77  ? -26.987 12.651  -21.365 1.00 94.84 77  B 1 
ATOM   2277 C CG1 . ILE   B 2 77  ? -25.689 13.243  -21.959 1.00 90.97 77  B 1 
ATOM   2278 C CG2 . ILE   B 2 77  ? -28.017 12.365  -22.476 1.00 88.68 77  B 1 
ATOM   2279 C CD1 . ILE   B 2 77  ? -24.853 12.210  -22.716 1.00 88.44 77  B 1 
ATOM   2280 N N   . MET   B 2 78  ? -26.074 14.871  -18.884 1.00 96.31 78  B 1 
ATOM   2281 C CA  . MET   B 2 78  ? -25.085 15.090  -17.839 1.00 96.21 78  B 1 
ATOM   2282 C C   . MET   B 2 78  ? -25.689 14.869  -16.452 1.00 96.06 78  B 1 
ATOM   2283 O O   . MET   B 2 78  ? -26.816 15.277  -16.158 1.00 94.49 78  B 1 
ATOM   2284 C CB  . MET   B 2 78  ? -24.417 16.468  -17.976 1.00 94.72 78  B 1 
ATOM   2285 C CG  . MET   B 2 78  ? -25.318 17.645  -17.583 1.00 93.35 78  B 1 
ATOM   2286 S SD  . MET   B 2 78  ? -24.553 19.270  -17.858 1.00 93.74 78  B 1 
ATOM   2287 C CE  . MET   B 2 78  ? -25.807 20.324  -17.124 1.00 86.79 78  B 1 
ATOM   2288 N N   . LYS   B 2 79  ? -24.902 14.261  -15.571 1.00 96.16 79  B 1 
ATOM   2289 C CA  . LYS   B 2 79  ? -25.261 14.164  -14.162 1.00 95.58 79  B 1 
ATOM   2290 C C   . LYS   B 2 79  ? -24.902 15.474  -13.461 1.00 95.79 79  B 1 
ATOM   2291 O O   . LYS   B 2 79  ? -23.781 15.959  -13.608 1.00 94.59 79  B 1 
ATOM   2292 C CB  . LYS   B 2 79  ? -24.590 12.934  -13.536 1.00 94.00 79  B 1 
ATOM   2293 C CG  . LYS   B 2 79  ? -25.286 12.568  -12.218 1.00 83.05 79  B 1 
ATOM   2294 C CD  . LYS   B 2 79  ? -24.676 11.337  -11.559 1.00 77.38 79  B 1 
ATOM   2295 C CE  . LYS   B 2 79  ? -25.455 11.055  -10.269 1.00 69.20 79  B 1 
ATOM   2296 N NZ  . LYS   B 2 79  ? -24.791 10.070  -9.391  1.00 61.82 79  B 1 
ATOM   2297 N N   . THR   B 2 80  ? -25.839 16.028  -12.710 1.00 94.22 80  B 1 
ATOM   2298 C CA  . THR   B 2 80  ? -25.683 17.306  -11.991 1.00 93.13 80  B 1 
ATOM   2299 C C   . THR   B 2 80  ? -25.499 17.124  -10.490 1.00 92.63 80  B 1 
ATOM   2300 O O   . THR   B 2 80  ? -24.812 17.921  -9.865  1.00 89.49 80  B 1 
ATOM   2301 C CB  . THR   B 2 80  ? -26.884 18.220  -12.248 1.00 91.96 80  B 1 
ATOM   2302 O OG1 . THR   B 2 80  ? -28.087 17.527  -11.985 1.00 86.68 80  B 1 
ATOM   2303 C CG2 . THR   B 2 80  ? -26.941 18.683  -13.702 1.00 84.76 80  B 1 
ATOM   2304 N N   . ASP   B 2 81  ? -26.059 16.062  -9.926  1.00 92.79 81  B 1 
ATOM   2305 C CA  . ASP   B 2 81  ? -25.851 15.674  -8.532  1.00 91.49 81  B 1 
ATOM   2306 C C   . ASP   B 2 81  ? -24.518 14.915  -8.404  1.00 92.60 81  B 1 
ATOM   2307 O O   . ASP   B 2 81  ? -24.446 13.688  -8.545  1.00 90.01 81  B 1 
ATOM   2308 C CB  . ASP   B 2 81  ? -27.062 14.866  -8.057  1.00 88.14 81  B 1 
ATOM   2309 C CG  . ASP   B 2 81  ? -26.940 14.489  -6.589  1.00 78.12 81  B 1 
ATOM   2310 O OD1 . ASP   B 2 81  ? -26.355 15.293  -5.836  1.00 68.17 81  B 1 
ATOM   2311 O OD2 . ASP   B 2 81  ? -27.408 13.380  -6.255  1.00 68.64 81  B 1 
ATOM   2312 N N   . LEU   B 2 82  ? -23.439 15.687  -8.225  1.00 92.90 82  B 1 
ATOM   2313 C CA  . LEU   B 2 82  ? -22.065 15.203  -8.259  1.00 93.86 82  B 1 
ATOM   2314 C C   . LEU   B 2 82  ? -21.447 15.182  -6.870  1.00 93.90 82  B 1 
ATOM   2315 O O   . LEU   B 2 82  ? -21.512 16.157  -6.128  1.00 92.21 82  B 1 
ATOM   2316 C CB  . LEU   B 2 82  ? -21.215 16.075  -9.197  1.00 93.48 82  B 1 
ATOM   2317 C CG  . LEU   B 2 82  ? -21.680 16.081  -10.666 1.00 92.93 82  B 1 
ATOM   2318 C CD1 . LEU   B 2 82  ? -20.779 17.010  -11.466 1.00 89.82 82  B 1 
ATOM   2319 C CD2 . LEU   B 2 82  ? -21.624 14.693  -11.310 1.00 88.92 82  B 1 
ATOM   2320 N N   . ILE   B 2 83  ? -20.750 14.093  -6.584  1.00 93.77 83  B 1 
ATOM   2321 C CA  . ILE   B 2 83  ? -19.782 14.059  -5.495  1.00 93.82 83  B 1 
ATOM   2322 C C   . ILE   B 2 83  ? -18.489 14.671  -6.033  1.00 94.44 83  B 1 
ATOM   2323 O O   . ILE   B 2 83  ? -17.972 14.236  -7.069  1.00 93.70 83  B 1 
ATOM   2324 C CB  . ILE   B 2 83  ? -19.596 12.628  -4.958  1.00 93.06 83  B 1 
ATOM   2325 C CG1 . ILE   B 2 83  ? -20.957 12.048  -4.495  1.00 90.31 83  B 1 
ATOM   2326 C CG2 . ILE   B 2 83  ? -18.587 12.626  -3.799  1.00 90.08 83  B 1 
ATOM   2327 C CD1 . ILE   B 2 83  ? -20.914 10.549  -4.209  1.00 85.12 83  B 1 
ATOM   2328 N N   . VAL   B 2 84  ? -17.984 15.682  -5.341  1.00 94.44 84  B 1 
ATOM   2329 C CA  . VAL   B 2 84  ? -16.743 16.382  -5.686  1.00 94.50 84  B 1 
ATOM   2330 C C   . VAL   B 2 84  ? -15.696 16.168  -4.602  1.00 94.46 84  B 1 
ATOM   2331 O O   . VAL   B 2 84  ? -16.022 15.831  -3.463  1.00 93.49 84  B 1 
ATOM   2332 C CB  . VAL   B 2 84  ? -16.976 17.879  -5.979  1.00 93.59 84  B 1 
ATOM   2333 C CG1 . VAL   B 2 84  ? -17.902 18.062  -7.184  1.00 87.16 84  B 1 
ATOM   2334 C CG2 . VAL   B 2 84  ? -17.556 18.641  -4.788  1.00 86.41 84  B 1 
ATOM   2335 N N   . GLY   B 2 85  ? -14.443 16.337  -4.962  1.00 94.63 85  B 1 
ATOM   2336 C CA  . GLY   B 2 85  ? -13.326 16.344  -4.030  1.00 94.65 85  B 1 
ATOM   2337 C C   . GLY   B 2 85  ? -12.702 17.726  -3.903  1.00 95.41 85  B 1 
ATOM   2338 O O   . GLY   B 2 85  ? -13.002 18.637  -4.679  1.00 94.53 85  B 1 
ATOM   2339 N N   . HIS   B 2 86  ? -11.811 17.859  -2.938  1.00 94.19 86  B 1 
ATOM   2340 C CA  . HIS   B 2 86  ? -11.026 19.061  -2.684  1.00 93.37 86  B 1 
ATOM   2341 C C   . HIS   B 2 86  ? -9.522  18.767  -2.847  1.00 93.19 86  B 1 
ATOM   2342 O O   . HIS   B 2 86  ? -9.106  17.638  -2.578  1.00 92.85 86  B 1 
ATOM   2343 C CB  . HIS   B 2 86  ? -11.374 19.561  -1.276  1.00 92.57 86  B 1 
ATOM   2344 C CG  . HIS   B 2 86  ? -10.844 20.935  -1.020  1.00 91.59 86  B 1 
ATOM   2345 N ND1 . HIS   B 2 86  ? -9.648  21.245  -0.411  1.00 85.11 86  B 1 
ATOM   2346 C CD2 . HIS   B 2 86  ? -11.410 22.114  -1.433  1.00 83.14 86  B 1 
ATOM   2347 C CE1 . HIS   B 2 86  ? -9.493  22.582  -0.461  1.00 85.56 86  B 1 
ATOM   2348 N NE2 . HIS   B 2 86  ? -10.544 23.136  -1.072  1.00 86.56 86  B 1 
ATOM   2349 N N   . PRO   B 2 87  ? -8.684  19.730  -3.256  1.00 94.10 87  B 1 
ATOM   2350 C CA  . PRO   B 2 87  ? -7.229  19.533  -3.346  1.00 92.97 87  B 1 
ATOM   2351 C C   . PRO   B 2 87  ? -6.579  18.998  -2.065  1.00 92.32 87  B 1 
ATOM   2352 O O   . PRO   B 2 87  ? -5.608  18.245  -2.135  1.00 90.51 87  B 1 
ATOM   2353 C CB  . PRO   B 2 87  ? -6.670  20.914  -3.694  1.00 91.92 87  B 1 
ATOM   2354 C CG  . PRO   B 2 87  ? -7.804  21.586  -4.455  1.00 90.97 87  B 1 
ATOM   2355 C CD  . PRO   B 2 87  ? -9.049  21.049  -3.758  1.00 92.96 87  B 1 
ATOM   2356 N N   . LEU   B 2 88  ? -7.128  19.359  -0.906  1.00 90.92 88  B 1 
ATOM   2357 C CA  . LEU   B 2 88  ? -6.656  18.926  0.412   1.00 88.64 88  B 1 
ATOM   2358 C C   . LEU   B 2 88  ? -7.247  17.586  0.883   1.00 88.51 88  B 1 
ATOM   2359 O O   . LEU   B 2 88  ? -6.914  17.148  1.982   1.00 86.96 88  B 1 
ATOM   2360 C CB  . LEU   B 2 88  ? -6.933  20.024  1.458   1.00 87.08 88  B 1 
ATOM   2361 C CG  . LEU   B 2 88  ? -6.286  21.390  1.178   1.00 83.97 88  B 1 
ATOM   2362 C CD1 . LEU   B 2 88  ? -6.628  22.357  2.312   1.00 81.73 88  B 1 
ATOM   2363 C CD2 . LEU   B 2 88  ? -4.770  21.273  1.071   1.00 80.35 88  B 1 
ATOM   2364 N N   . ASP   B 2 89  ? -8.124  16.940  0.111   1.00 90.59 89  B 1 
ATOM   2365 C CA  . ASP   B 2 89  ? -8.578  15.587  0.447   1.00 89.42 89  B 1 
ATOM   2366 C C   . ASP   B 2 89  ? -7.397  14.606  0.375   1.00 89.25 89  B 1 
ATOM   2367 O O   . ASP   B 2 89  ? -6.434  14.812  -0.368  1.00 88.54 89  B 1 
ATOM   2368 C CB  . ASP   B 2 89  ? -9.705  15.113  -0.492  1.00 89.16 89  B 1 
ATOM   2369 C CG  . ASP   B 2 89  ? -11.072 15.784  -0.301  1.00 89.17 89  B 1 
ATOM   2370 O OD1 . ASP   B 2 89  ? -11.331 16.384  0.761   1.00 85.63 89  B 1 
ATOM   2371 O OD2 . ASP   B 2 89  ? -11.927 15.626  -1.208  1.00 84.94 89  B 1 
ATOM   2372 N N   . PHE   B 2 90  ? -7.485  13.493  1.106   1.00 87.16 90  B 1 
ATOM   2373 C CA  . PHE   B 2 90  ? -6.521  12.406  0.998   1.00 86.50 90  B 1 
ATOM   2374 C C   . PHE   B 2 90  ? -6.906  11.438  -0.115  1.00 88.21 90  B 1 
ATOM   2375 O O   . PHE   B 2 90  ? -8.072  11.122  -0.329  1.00 87.97 90  B 1 
ATOM   2376 C CB  . PHE   B 2 90  ? -6.369  11.681  2.332   1.00 83.72 90  B 1 
ATOM   2377 C CG  . PHE   B 2 90  ? -5.817  12.579  3.407   1.00 80.54 90  B 1 
ATOM   2378 C CD1 . PHE   B 2 90  ? -4.446  12.883  3.423   1.00 74.64 90  B 1 
ATOM   2379 C CD2 . PHE   B 2 90  ? -6.693  13.215  4.307   1.00 72.99 90  B 1 
ATOM   2380 C CE1 . PHE   B 2 90  ? -3.962  13.859  4.294   1.00 70.97 90  B 1 
ATOM   2381 C CE2 . PHE   B 2 90  ? -6.216  14.195  5.180   1.00 69.68 90  B 1 
ATOM   2382 C CZ  . PHE   B 2 90  ? -4.854  14.532  5.152   1.00 71.55 90  B 1 
ATOM   2383 N N   . VAL   B 2 91  ? -5.898  10.911  -0.804  1.00 87.58 91  B 1 
ATOM   2384 C CA  . VAL   B 2 91  ? -6.106  9.906   -1.862  1.00 88.61 91  B 1 
ATOM   2385 C C   . VAL   B 2 91  ? -6.814  8.661   -1.318  1.00 89.20 91  B 1 
ATOM   2386 O O   . VAL   B 2 91  ? -7.631  8.058   -2.012  1.00 88.73 91  B 1 
ATOM   2387 C CB  . VAL   B 2 91  ? -4.761  9.548   -2.517  1.00 87.97 91  B 1 
ATOM   2388 C CG1 . VAL   B 2 91  ? -4.872  8.385   -3.502  1.00 82.90 91  B 1 
ATOM   2389 C CG2 . VAL   B 2 91  ? -4.217  10.752  -3.294  1.00 82.86 91  B 1 
ATOM   2390 N N   . GLU   B 2 92  ? -6.564  8.309   -0.075  1.00 85.42 92  B 1 
ATOM   2391 C CA  . GLU   B 2 92  ? -7.208  7.181   0.596   1.00 83.39 92  B 1 
ATOM   2392 C C   . GLU   B 2 92  ? -8.696  7.443   0.901   1.00 84.92 92  B 1 
ATOM   2393 O O   . GLU   B 2 92  ? -9.495  6.514   0.845   1.00 84.08 92  B 1 
ATOM   2394 C CB  . GLU   B 2 92  ? -6.444  6.835   1.882   1.00 80.06 92  B 1 
ATOM   2395 C CG  . GLU   B 2 92  ? -4.932  6.594   1.704   1.00 73.01 92  B 1 
ATOM   2396 C CD  . GLU   B 2 92  ? -4.034  7.844   1.763   1.00 68.09 92  B 1 
ATOM   2397 O OE1 . GLU   B 2 92  ? -2.816  7.657   1.976   1.00 61.57 92  B 1 
ATOM   2398 O OE2 . GLU   B 2 92  ? -4.539  8.967   1.589   1.00 60.97 92  B 1 
ATOM   2399 N N   . GLU   B 2 93  ? -9.087  8.692   1.154   1.00 85.36 93  B 1 
ATOM   2400 C CA  . GLU   B 2 93  ? -10.499 9.088   1.266   1.00 85.77 93  B 1 
ATOM   2401 C C   . GLU   B 2 93  ? -11.202 8.981   -0.091  1.00 88.63 93  B 1 
ATOM   2402 O O   . GLU   B 2 93  ? -12.319 8.474   -0.182  1.00 88.61 93  B 1 
ATOM   2403 C CB  . GLU   B 2 93  ? -10.623 10.528  1.791   1.00 83.29 93  B 1 
ATOM   2404 C CG  . GLU   B 2 93  ? -10.166 10.693  3.248   1.00 75.36 93  B 1 
ATOM   2405 C CD  . GLU   B 2 93  ? -10.063 12.159  3.703   1.00 70.84 93  B 1 
ATOM   2406 O OE1 . GLU   B 2 93  ? -10.031 12.383  4.930   1.00 63.38 93  B 1 
ATOM   2407 O OE2 . GLU   B 2 93  ? -9.956  13.064  2.839   1.00 63.97 93  B 1 
ATOM   2408 N N   . VAL   B 2 94  ? -10.519 9.374   -1.162  1.00 90.48 94  B 1 
ATOM   2409 C CA  . VAL   B 2 94  ? -11.034 9.215   -2.528  1.00 92.39 94  B 1 
ATOM   2410 C C   . VAL   B 2 94  ? -11.241 7.738   -2.869  1.00 92.97 94  B 1 
ATOM   2411 O O   . VAL   B 2 94  ? -12.258 7.389   -3.466  1.00 92.70 94  B 1 
ATOM   2412 C CB  . VAL   B 2 94  ? -10.103 9.892   -3.549  1.00 93.00 94  B 1 
ATOM   2413 C CG1 . VAL   B 2 94  ? -10.590 9.695   -4.985  1.00 90.85 94  B 1 
ATOM   2414 C CG2 . VAL   B 2 94  ? -10.009 11.398  -3.299  1.00 90.70 94  B 1 
ATOM   2415 N N   . ALA   B 2 95  ? -10.329 6.857   -2.453  1.00 92.68 95  B 1 
ATOM   2416 C CA  . ALA   B 2 95  ? -10.491 5.415   -2.632  1.00 92.30 95  B 1 
ATOM   2417 C C   . ALA   B 2 95  ? -11.748 4.886   -1.918  1.00 92.48 95  B 1 
ATOM   2418 O O   . ALA   B 2 95  ? -12.516 4.126   -2.512  1.00 91.96 95  B 1 
ATOM   2419 C CB  . ALA   B 2 95  ? -9.223  4.700   -2.146  1.00 91.48 95  B 1 
ATOM   2420 N N   . ALA   B 2 96  ? -11.987 5.338   -0.690  1.00 90.01 96  B 1 
ATOM   2421 C CA  . ALA   B 2 96  ? -13.180 4.983   0.072   1.00 88.73 96  B 1 
ATOM   2422 C C   . ALA   B 2 96  ? -14.466 5.503   -0.593  1.00 89.50 96  B 1 
ATOM   2423 O O   . ALA   B 2 96  ? -15.414 4.740   -0.764  1.00 88.86 96  B 1 
ATOM   2424 C CB  . ALA   B 2 96  ? -13.018 5.494   1.507   1.00 86.85 96  B 1 
ATOM   2425 N N   . LEU   B 2 97  ? -14.469 6.752   -1.074  1.00 89.63 97  B 1 
ATOM   2426 C CA  . LEU   B 2 97  ? -15.595 7.325   -1.826  1.00 90.51 97  B 1 
ATOM   2427 C C   . LEU   B 2 97  ? -15.904 6.537   -3.102  1.00 91.52 97  B 1 
ATOM   2428 O O   . LEU   B 2 97  ? -17.064 6.265   -3.399  1.00 90.63 97  B 1 
ATOM   2429 C CB  . LEU   B 2 97  ? -15.282 8.783   -2.194  1.00 89.48 97  B 1 
ATOM   2430 C CG  . LEU   B 2 97  ? -15.415 9.778   -1.033  1.00 83.93 97  B 1 
ATOM   2431 C CD1 . LEU   B 2 97  ? -14.819 11.116  -1.461  1.00 78.58 97  B 1 
ATOM   2432 C CD2 . LEU   B 2 97  ? -16.881 10.008  -0.660  1.00 79.36 97  B 1 
ATOM   2433 N N   . PHE   B 2 98  ? -14.882 6.138   -3.856  1.00 93.90 98  B 1 
ATOM   2434 C CA  . PHE   B 2 98  ? -15.073 5.324   -5.056  1.00 94.80 98  B 1 
ATOM   2435 C C   . PHE   B 2 98  ? -15.651 3.949   -4.725  1.00 94.20 98  B 1 
ATOM   2436 O O   . PHE   B 2 98  ? -16.518 3.459   -5.449  1.00 93.12 98  B 1 
ATOM   2437 C CB  . PHE   B 2 98  ? -13.750 5.168   -5.807  1.00 95.61 98  B 1 
ATOM   2438 C CG  . PHE   B 2 98  ? -13.221 6.383   -6.544  1.00 96.12 98  B 1 
ATOM   2439 C CD1 . PHE   B 2 98  ? -13.977 7.555   -6.715  1.00 93.75 98  B 1 
ATOM   2440 C CD2 . PHE   B 2 98  ? -11.936 6.310   -7.117  1.00 93.39 98  B 1 
ATOM   2441 C CE1 . PHE   B 2 98  ? -13.454 8.643   -7.429  1.00 93.54 98  B 1 
ATOM   2442 C CE2 . PHE   B 2 98  ? -11.410 7.394   -7.832  1.00 93.16 98  B 1 
ATOM   2443 C CZ  . PHE   B 2 98  ? -12.167 8.563   -7.987  1.00 95.64 98  B 1 
ATOM   2444 N N   . TYR   B 2 99  ? -15.199 3.345   -3.625  1.00 92.38 99  B 1 
ATOM   2445 C CA  . TYR   B 2 99  ? -15.698 2.061   -3.161  1.00 91.21 99  B 1 
ATOM   2446 C C   . TYR   B 2 99  ? -17.160 2.154   -2.709  1.00 90.77 99  B 1 
ATOM   2447 O O   . TYR   B 2 99  ? -17.998 1.367   -3.148  1.00 89.60 99  B 1 
ATOM   2448 C CB  . TYR   B 2 99  ? -14.785 1.556   -2.039  1.00 90.29 99  B 1 
ATOM   2449 C CG  . TYR   B 2 99  ? -15.151 0.173   -1.552  1.00 89.22 99  B 1 
ATOM   2450 C CD1 . TYR   B 2 99  ? -15.993 0.002   -0.436  1.00 84.51 99  B 1 
ATOM   2451 C CD2 . TYR   B 2 99  ? -14.676 -0.957  -2.243  1.00 84.20 99  B 1 
ATOM   2452 C CE1 . TYR   B 2 99  ? -16.359 -1.285  -0.015  1.00 82.94 99  B 1 
ATOM   2453 C CE2 . TYR   B 2 99  ? -15.038 -2.249  -1.830  1.00 82.00 99  B 1 
ATOM   2454 C CZ  . TYR   B 2 99  ? -15.883 -2.408  -0.716  1.00 84.72 99  B 1 
ATOM   2455 O OH  . TYR   B 2 99  ? -16.245 -3.669  -0.320  1.00 82.70 99  B 1 
ATOM   2456 N N   . GLU   B 2 100 ? -17.483 3.143   -1.883  1.00 88.69 100 B 1 
ATOM   2457 C CA  . GLU   B 2 100 ? -18.811 3.326   -1.297  1.00 87.33 100 B 1 
ATOM   2458 C C   . GLU   B 2 100 ? -19.867 3.707   -2.341  1.00 88.23 100 B 1 
ATOM   2459 O O   . GLU   B 2 100 ? -20.903 3.055   -2.466  1.00 87.08 100 B 1 
ATOM   2460 C CB  . GLU   B 2 100 ? -18.715 4.397   -0.201  1.00 85.20 100 B 1 
ATOM   2461 C CG  . GLU   B 2 100 ? -20.035 4.525   0.568   1.00 74.58 100 B 1 
ATOM   2462 C CD  . GLU   B 2 100 ? -20.076 5.705   1.546   1.00 70.21 100 B 1 
ATOM   2463 O OE1 . GLU   B 2 100 ? -21.072 5.783   2.295   1.00 63.14 100 B 1 
ATOM   2464 O OE2 . GLU   B 2 100 ? -19.185 6.574   1.539   1.00 64.14 100 B 1 
ATOM   2465 N N   . HIS   B 2 101 ? -19.593 4.743   -3.130  1.00 90.16 101 B 1 
ATOM   2466 C CA  . HIS   B 2 101 ? -20.558 5.274   -4.094  1.00 90.24 101 B 1 
ATOM   2467 C C   . HIS   B 2 101 ? -20.518 4.578   -5.453  1.00 91.25 101 B 1 
ATOM   2468 O O   . HIS   B 2 101 ? -21.352 4.866   -6.314  1.00 89.76 101 B 1 
ATOM   2469 C CB  . HIS   B 2 101 ? -20.377 6.783   -4.231  1.00 89.96 101 B 1 
ATOM   2470 C CG  . HIS   B 2 101 ? -20.639 7.517   -2.949  1.00 88.97 101 B 1 
ATOM   2471 N ND1 . HIS   B 2 101 ? -21.882 7.774   -2.389  1.00 78.98 101 B 1 
ATOM   2472 C CD2 . HIS   B 2 101 ? -19.693 8.037   -2.106  1.00 78.94 101 B 1 
ATOM   2473 C CE1 . HIS   B 2 101 ? -21.677 8.437   -1.244  1.00 80.92 101 B 1 
ATOM   2474 N NE2 . HIS   B 2 101 ? -20.366 8.617   -1.038  1.00 82.03 101 B 1 
ATOM   2475 N N   . ARG   B 2 102 ? -19.576 3.645   -5.655  1.00 91.68 102 B 1 
ATOM   2476 C CA  . ARG   B 2 102 ? -19.395 2.913   -6.921  1.00 92.03 102 B 1 
ATOM   2477 C C   . ARG   B 2 102 ? -19.199 3.836   -8.127  1.00 93.13 102 B 1 
ATOM   2478 O O   . ARG   B 2 102 ? -19.681 3.559   -9.223  1.00 91.01 102 B 1 
ATOM   2479 C CB  . ARG   B 2 102 ? -20.536 1.913   -7.132  1.00 90.45 102 B 1 
ATOM   2480 C CG  . ARG   B 2 102 ? -20.707 0.964   -5.947  1.00 84.45 102 B 1 
ATOM   2481 C CD  . ARG   B 2 102 ? -21.869 0.021   -6.250  1.00 78.81 102 B 1 
ATOM   2482 N NE  . ARG   B 2 102 ? -22.006 -0.995  -5.200  1.00 70.82 102 B 1 
ATOM   2483 C CZ  . ARG   B 2 102 ? -22.370 -2.248  -5.400  1.00 62.24 102 B 1 
ATOM   2484 N NH1 . ARG   B 2 102 ? -22.767 -2.670  -6.567  1.00 56.69 102 B 1 
ATOM   2485 N NH2 . ARG   B 2 102 ? -22.331 -3.100  -4.425  1.00 55.27 102 B 1 
ATOM   2486 N N   . ILE   B 2 103 ? -18.483 4.925   -7.908  1.00 94.50 103 B 1 
ATOM   2487 C CA  . ILE   B 2 103 ? -18.078 5.898   -8.921  1.00 94.97 103 B 1 
ATOM   2488 C C   . ILE   B 2 103 ? -16.598 5.710   -9.263  1.00 95.52 103 B 1 
ATOM   2489 O O   . ILE   B 2 103 ? -15.825 5.169   -8.471  1.00 94.86 103 B 1 
ATOM   2490 C CB  . ILE   B 2 103 ? -18.420 7.339   -8.476  1.00 94.50 103 B 1 
ATOM   2491 C CG1 . ILE   B 2 103 ? -17.703 7.736   -7.169  1.00 92.04 103 B 1 
ATOM   2492 C CG2 . ILE   B 2 103 ? -19.948 7.488   -8.362  1.00 90.87 103 B 1 
ATOM   2493 C CD1 . ILE   B 2 103 ? -17.907 9.197   -6.747  1.00 90.02 103 B 1 
ATOM   2494 N N   . GLY   B 2 104 ? -16.199 6.132   -10.446 1.00 95.64 104 B 1 
ATOM   2495 C CA  . GLY   B 2 104 ? -14.820 6.014   -10.934 1.00 95.89 104 B 1 
ATOM   2496 C C   . GLY   B 2 104 ? -14.136 7.349   -11.222 1.00 96.77 104 B 1 
ATOM   2497 O O   . GLY   B 2 104 ? -13.065 7.352   -11.825 1.00 95.62 104 B 1 
ATOM   2498 N N   . CYS   B 2 105 ? -14.762 8.461   -10.851 1.00 96.56 105 B 1 
ATOM   2499 C CA  . CYS   B 2 105 ? -14.292 9.815   -11.120 1.00 97.03 105 B 1 
ATOM   2500 C C   . CYS   B 2 105 ? -14.722 10.759  -10.002 1.00 97.44 105 B 1 
ATOM   2501 O O   . CYS   B 2 105 ? -15.875 10.718  -9.574  1.00 96.47 105 B 1 
ATOM   2502 C CB  . CYS   B 2 105 ? -14.882 10.255  -12.464 1.00 95.34 105 B 1 
ATOM   2503 S SG  . CYS   B 2 105 ? -14.471 11.980  -12.835 1.00 92.59 105 B 1 
ATOM   2504 N N   . LEU   B 2 106 ? -13.805 11.631  -9.593  1.00 97.44 106 B 1 
ATOM   2505 C CA  . LEU   B 2 106 ? -14.067 12.702  -8.646  1.00 97.53 106 B 1 
ATOM   2506 C C   . LEU   B 2 106 ? -13.524 14.013  -9.235  1.00 98.00 106 B 1 
ATOM   2507 O O   . LEU   B 2 106 ? -12.306 14.178  -9.312  1.00 97.31 106 B 1 
ATOM   2508 C CB  . LEU   B 2 106 ? -13.424 12.320  -7.303  1.00 96.13 106 B 1 
ATOM   2509 C CG  . LEU   B 2 106 ? -13.964 13.114  -6.105  1.00 91.95 106 B 1 
ATOM   2510 C CD1 . LEU   B 2 106 ? -15.385 12.679  -5.740  1.00 88.27 106 B 1 
ATOM   2511 C CD2 . LEU   B 2 106 ? -13.079 12.848  -4.887  1.00 87.50 106 B 1 
ATOM   2512 N N   . PRO   B 2 107 ? -14.399 14.925  -9.704  1.00 97.70 107 B 1 
ATOM   2513 C CA  . PRO   B 2 107 ? -13.978 16.279  -10.039 1.00 97.65 107 B 1 
ATOM   2514 C C   . PRO   B 2 107 ? -13.466 16.986  -8.784  1.00 97.59 107 B 1 
ATOM   2515 O O   . PRO   B 2 107 ? -14.103 16.902  -7.732  1.00 96.77 107 B 1 
ATOM   2516 C CB  . PRO   B 2 107 ? -15.213 16.981  -10.613 1.00 97.14 107 B 1 
ATOM   2517 C CG  . PRO   B 2 107 ? -16.169 15.842  -10.967 1.00 95.42 107 B 1 
ATOM   2518 C CD  . PRO   B 2 107 ? -15.821 14.765  -9.944  1.00 97.23 107 B 1 
ATOM   2519 N N   . ILE   B 2 108 ? -12.350 17.683  -8.895  1.00 97.41 108 B 1 
ATOM   2520 C CA  . ILE   B 2 108 ? -11.757 18.427  -7.784  1.00 97.34 108 B 1 
ATOM   2521 C C   . ILE   B 2 108 ? -12.102 19.901  -7.941  1.00 97.25 108 B 1 
ATOM   2522 O O   . ILE   B 2 108 ? -11.763 20.521  -8.947  1.00 96.66 108 B 1 
ATOM   2523 C CB  . ILE   B 2 108 ? -10.243 18.169  -7.678  1.00 97.14 108 B 1 
ATOM   2524 C CG1 . ILE   B 2 108 ? -9.882  16.671  -7.667  1.00 95.82 108 B 1 
ATOM   2525 C CG2 . ILE   B 2 108 ? -9.677  18.870  -6.434  1.00 96.00 108 B 1 
ATOM   2526 C CD1 . ILE   B 2 108 ? -10.625 15.827  -6.607  1.00 92.94 108 B 1 
ATOM   2527 N N   . VAL   B 2 109 ? -12.791 20.434  -6.949  1.00 96.16 109 B 1 
ATOM   2528 C CA  . VAL   B 2 109 ? -13.288 21.813  -6.933  1.00 95.57 109 B 1 
ATOM   2529 C C   . VAL   B 2 109 ? -12.602 22.573  -5.808  1.00 94.94 109 B 1 
ATOM   2530 O O   . VAL   B 2 109 ? -12.523 22.083  -4.685  1.00 93.83 109 B 1 
ATOM   2531 C CB  . VAL   B 2 109 ? -14.822 21.847  -6.797  1.00 94.93 109 B 1 
ATOM   2532 C CG1 . VAL   B 2 109 ? -15.363 23.280  -6.796  1.00 90.51 109 B 1 
ATOM   2533 C CG2 . VAL   B 2 109 ? -15.493 21.110  -7.968  1.00 90.79 109 B 1 
ATOM   2534 N N   . ASN   B 2 110 ? -12.117 23.775  -6.128  1.00 94.72 110 B 1 
ATOM   2535 C CA  . ASN   B 2 110 ? -11.525 24.706  -5.177  1.00 93.68 110 B 1 
ATOM   2536 C C   . ASN   B 2 110 ? -12.022 26.122  -5.495  1.00 93.03 110 B 1 
ATOM   2537 O O   . ASN   B 2 110 ? -12.005 26.538  -6.653  1.00 90.51 110 B 1 
ATOM   2538 C CB  . ASN   B 2 110 ? -9.992  24.582  -5.239  1.00 91.95 110 B 1 
ATOM   2539 C CG  . ASN   B 2 110 ? -9.287  25.411  -4.179  1.00 89.65 110 B 1 
ATOM   2540 O OD1 . ASN   B 2 110 ? -9.889  26.091  -3.379  1.00 80.19 110 B 1 
ATOM   2541 N ND2 . ASN   B 2 110 ? -7.974  25.382  -4.149  1.00 79.45 110 B 1 
ATOM   2542 N N   . HIS   B 2 111 ? -12.491 26.836  -4.488  1.00 91.35 111 B 1 
ATOM   2543 C CA  . HIS   B 2 111 ? -13.116 28.154  -4.633  1.00 90.33 111 B 1 
ATOM   2544 C C   . HIS   B 2 111 ? -14.231 28.196  -5.698  1.00 91.07 111 B 1 
ATOM   2545 O O   . HIS   B 2 111 ? -14.329 29.121  -6.505  1.00 87.40 111 B 1 
ATOM   2546 C CB  . HIS   B 2 111 ? -12.035 29.229  -4.828  1.00 88.23 111 B 1 
ATOM   2547 C CG  . HIS   B 2 111 ? -11.013 29.267  -3.725  1.00 84.60 111 B 1 
ATOM   2548 N ND1 . HIS   B 2 111 ? -11.273 29.261  -2.367  1.00 74.22 111 B 1 
ATOM   2549 C CD2 . HIS   B 2 111 ? -9.647  29.308  -3.872  1.00 72.62 111 B 1 
ATOM   2550 C CE1 . HIS   B 2 111 ? -10.098 29.290  -1.723  1.00 72.75 111 B 1 
ATOM   2551 N NE2 . HIS   B 2 111 ? -9.089  29.333  -2.600  1.00 73.21 111 B 1 
ATOM   2552 N N   . GLY   B 2 112 ? -15.056 27.151  -5.723  1.00 90.90 112 B 1 
ATOM   2553 C CA  . GLY   B 2 112 ? -16.170 27.010  -6.660  1.00 90.20 112 B 1 
ATOM   2554 C C   . GLY   B 2 112 ? -15.774 26.712  -8.112  1.00 92.04 112 B 1 
ATOM   2555 O O   . GLY   B 2 112 ? -16.648 26.664  -8.978  1.00 89.77 112 B 1 
ATOM   2556 N N   . LYS   B 2 113 ? -14.486 26.502  -8.398  1.00 94.45 113 B 1 
ATOM   2557 C CA  . LYS   B 2 113 ? -13.973 26.209  -9.741  1.00 95.36 113 B 1 
ATOM   2558 C C   . LYS   B 2 113 ? -13.394 24.803  -9.830  1.00 96.29 113 B 1 
ATOM   2559 O O   . LYS   B 2 113 ? -12.764 24.319  -8.899  1.00 94.88 113 B 1 
ATOM   2560 C CB  . LYS   B 2 113 ? -12.931 27.250  -10.160 1.00 93.88 113 B 1 
ATOM   2561 C CG  . LYS   B 2 113 ? -13.555 28.647  -10.291 1.00 88.43 113 B 1 
ATOM   2562 C CD  . LYS   B 2 113 ? -12.526 29.652  -10.803 1.00 83.40 113 B 1 
ATOM   2563 C CE  . LYS   B 2 113 ? -13.195 31.024  -10.887 1.00 75.10 113 B 1 
ATOM   2564 N NZ  . LYS   B 2 113 ? -12.279 32.041  -11.448 1.00 65.86 113 B 1 
ATOM   2565 N N   . LEU   B 2 114 ? -13.566 24.187  -10.994 1.00 96.48 114 B 1 
ATOM   2566 C CA  . LEU   B 2 114 ? -12.912 22.926  -11.309 1.00 97.36 114 B 1 
ATOM   2567 C C   . LEU   B 2 114 ? -11.410 23.164  -11.506 1.00 97.41 114 B 1 
ATOM   2568 O O   . LEU   B 2 114 ? -11.011 23.875  -12.424 1.00 96.47 114 B 1 
ATOM   2569 C CB  . LEU   B 2 114 ? -13.570 22.337  -12.563 1.00 97.37 114 B 1 
ATOM   2570 C CG  . LEU   B 2 114 ? -13.041 20.937  -12.925 1.00 96.80 114 B 1 
ATOM   2571 C CD1 . LEU   B 2 114 ? -13.578 19.871  -11.974 1.00 94.53 114 B 1 
ATOM   2572 C CD2 . LEU   B 2 114 ? -13.484 20.584  -14.340 1.00 93.97 114 B 1 
ATOM   2573 N N   . VAL   B 2 115 ? -10.592 22.540  -10.666 1.00 97.26 115 B 1 
ATOM   2574 C CA  . VAL   B 2 115 ? -9.124  22.672  -10.688 1.00 96.94 115 B 1 
ATOM   2575 C C   . VAL   B 2 115 ? -8.406  21.386  -11.081 1.00 97.20 115 B 1 
ATOM   2576 O O   . VAL   B 2 115 ? -7.273  21.430  -11.551 1.00 96.01 115 B 1 
ATOM   2577 C CB  . VAL   B 2 115 ? -8.579  23.196  -9.347  1.00 95.87 115 B 1 
ATOM   2578 C CG1 . VAL   B 2 115 ? -9.076  24.620  -9.074  1.00 90.35 115 B 1 
ATOM   2579 C CG2 . VAL   B 2 115 ? -8.958  22.303  -8.154  1.00 90.17 115 B 1 
ATOM   2580 N N   . GLY   B 2 116 ? -9.061  20.236  -10.937 1.00 97.50 116 B 1 
ATOM   2581 C CA  . GLY   B 2 116 ? -8.477  18.947  -11.272 1.00 97.65 116 B 1 
ATOM   2582 C C   . GLY   B 2 116 ? -9.518  17.845  -11.410 1.00 98.01 116 B 1 
ATOM   2583 O O   . GLY   B 2 116 ? -10.719 18.052  -11.226 1.00 97.42 116 B 1 
ATOM   2584 N N   . ILE   B 2 117 ? -9.040  16.653  -11.755 1.00 98.08 117 B 1 
ATOM   2585 C CA  . ILE   B 2 117 ? -9.852  15.437  -11.776 1.00 98.16 117 B 1 
ATOM   2586 C C   . ILE   B 2 117 ? -8.998  14.257  -11.321 1.00 98.07 117 B 1 
ATOM   2587 O O   . ILE   B 2 117 ? -7.857  14.099  -11.757 1.00 97.46 117 B 1 
ATOM   2588 C CB  . ILE   B 2 117 ? -10.486 15.226  -13.170 1.00 97.78 117 B 1 
ATOM   2589 C CG1 . ILE   B 2 117 ? -11.539 14.101  -13.136 1.00 96.09 117 B 1 
ATOM   2590 C CG2 . ILE   B 2 117 ? -9.436  14.964  -14.266 1.00 96.14 117 B 1 
ATOM   2591 C CD1 . ILE   B 2 117 ? -12.384 14.033  -14.421 1.00 92.69 117 B 1 
ATOM   2592 N N   . ILE   B 2 118 ? -9.564  13.411  -10.466 1.00 98.16 118 B 1 
ATOM   2593 C CA  . ILE   B 2 118 ? -8.947  12.154  -10.050 1.00 98.04 118 B 1 
ATOM   2594 C C   . ILE   B 2 118 ? -9.878  10.998  -10.409 1.00 98.02 118 B 1 
ATOM   2595 O O   . ILE   B 2 118 ? -11.101 11.099  -10.306 1.00 97.23 118 B 1 
ATOM   2596 C CB  . ILE   B 2 118 ? -8.518  12.212  -8.569  1.00 97.16 118 B 1 
ATOM   2597 C CG1 . ILE   B 2 118 ? -7.582  11.034  -8.234  1.00 92.37 118 B 1 
ATOM   2598 C CG2 . ILE   B 2 118 ? -9.722  12.257  -7.615  1.00 91.77 118 B 1 
ATOM   2599 C CD1 . ILE   B 2 118 ? -6.847  11.198  -6.904  1.00 88.22 118 B 1 
ATOM   2600 N N   . THR   B 2 119 ? -9.296  9.900   -10.883 1.00 97.73 119 B 1 
ATOM   2601 C CA  . THR   B 2 119 ? -10.048 8.722   -11.335 1.00 97.37 119 B 1 
ATOM   2602 C C   . THR   B 2 119 ? -9.489  7.443   -10.713 1.00 96.93 119 B 1 
ATOM   2603 O O   . THR   B 2 119 ? -8.381  7.432   -10.175 1.00 95.98 119 B 1 
ATOM   2604 C CB  . THR   B 2 119 ? -10.059 8.607   -12.871 1.00 96.67 119 B 1 
ATOM   2605 O OG1 . THR   B 2 119 ? -8.786  8.276   -13.370 1.00 91.86 119 B 1 
ATOM   2606 C CG2 . THR   B 2 119 ? -10.533 9.877   -13.581 1.00 92.44 119 B 1 
ATOM   2607 N N   . GLN   B 2 120 ? -10.217 6.333   -10.851 1.00 96.18 120 B 1 
ATOM   2608 C CA  . GLN   B 2 120 ? -9.697  5.022   -10.443 1.00 95.55 120 B 1 
ATOM   2609 C C   . GLN   B 2 120 ? -8.364  4.679   -11.123 1.00 95.29 120 B 1 
ATOM   2610 O O   . GLN   B 2 120 ? -7.552  3.983   -10.536 1.00 93.93 120 B 1 
ATOM   2611 C CB  . GLN   B 2 120 ? -10.715 3.921   -10.763 1.00 94.11 120 B 1 
ATOM   2612 C CG  . GLN   B 2 120 ? -11.896 3.916   -9.783  1.00 86.30 120 B 1 
ATOM   2613 C CD  . GLN   B 2 120 ? -12.852 2.743   -10.003 1.00 84.28 120 B 1 
ATOM   2614 O OE1 . GLN   B 2 120 ? -12.780 1.999   -10.968 1.00 74.99 120 B 1 
ATOM   2615 N NE2 . GLN   B 2 120 ? -13.792 2.532   -9.113  1.00 72.77 120 B 1 
ATOM   2616 N N   . THR   B 2 121 ? -8.119  5.184   -12.325 1.00 95.86 121 B 1 
ATOM   2617 C CA  . THR   B 2 121 ? -6.840  4.995   -13.029 1.00 95.44 121 B 1 
ATOM   2618 C C   . THR   B 2 121 ? -5.688  5.692   -12.300 1.00 94.89 121 B 1 
ATOM   2619 O O   . THR   B 2 121 ? -4.589  5.154   -12.250 1.00 93.56 121 B 1 
ATOM   2620 C CB  . THR   B 2 121 ? -6.931  5.516   -14.470 1.00 95.06 121 B 1 
ATOM   2621 O OG1 . THR   B 2 121 ? -8.051  4.958   -15.128 1.00 90.60 121 B 1 
ATOM   2622 C CG2 . THR   B 2 121 ? -5.708  5.160   -15.316 1.00 89.74 121 B 1 
ATOM   2623 N N   . ASP   B 2 122 ? -5.933  6.851   -11.709 1.00 95.20 122 B 1 
ATOM   2624 C CA  . ASP   B 2 122 ? -4.929  7.562   -10.911 1.00 94.74 122 B 1 
ATOM   2625 C C   . ASP   B 2 122 ? -4.654  6.827   -9.591  1.00 93.77 122 B 1 
ATOM   2626 O O   . ASP   B 2 122 ? -3.493  6.664   -9.225  1.00 92.56 122 B 1 
ATOM   2627 C CB  . ASP   B 2 122 ? -5.365  9.015   -10.673 1.00 95.40 122 B 1 
ATOM   2628 C CG  . ASP   B 2 122 ? -5.591  9.749   -11.997 1.00 95.60 122 B 1 
ATOM   2629 O OD1 . ASP   B 2 122 ? -4.615  9.898   -12.773 1.00 92.69 122 B 1 
ATOM   2630 O OD2 . ASP   B 2 122 ? -6.760  10.107  -12.272 1.00 92.74 122 B 1 
ATOM   2631 N N   . LEU   B 2 123 ? -5.688  6.285   -8.943  1.00 94.64 123 B 1 
ATOM   2632 C CA  . LEU   B 2 123 ? -5.526  5.462   -7.740  1.00 93.91 123 B 1 
ATOM   2633 C C   . LEU   B 2 123 ? -4.750  4.171   -8.014  1.00 92.56 123 B 1 
ATOM   2634 O O   . LEU   B 2 123 ? -3.910  3.795   -7.208  1.00 90.31 123 B 1 
ATOM   2635 C CB  . LEU   B 2 123 ? -6.890  5.116   -7.128  1.00 93.48 123 B 1 
ATOM   2636 C CG  . LEU   B 2 123 ? -7.686  6.307   -6.577  1.00 91.65 123 B 1 
ATOM   2637 C CD1 . LEU   B 2 123 ? -8.912  5.758   -5.855  1.00 85.74 123 B 1 
ATOM   2638 C CD2 . LEU   B 2 123 ? -6.893  7.146   -5.585  1.00 84.91 123 B 1 
ATOM   2639 N N   . LEU   B 2 124 ? -4.991  3.517   -9.149  1.00 93.19 124 B 1 
ATOM   2640 C CA  . LEU   B 2 124 ? -4.212  2.343   -9.554  1.00 92.26 124 B 1 
ATOM   2641 C C   . LEU   B 2 124 ? -2.728  2.689   -9.710  1.00 90.71 124 B 1 
ATOM   2642 O O   . LEU   B 2 124 ? -1.884  1.931   -9.246  1.00 88.75 124 B 1 
ATOM   2643 C CB  . LEU   B 2 124 ? -4.755  1.763   -10.869 1.00 92.08 124 B 1 
ATOM   2644 C CG  . LEU   B 2 124 ? -6.093  1.014   -10.749 1.00 89.17 124 B 1 
ATOM   2645 C CD1 . LEU   B 2 124 ? -6.582  0.653   -12.155 1.00 85.91 124 B 1 
ATOM   2646 C CD2 . LEU   B 2 124 ? -5.970  -0.272  -9.938  1.00 85.56 124 B 1 
ATOM   2647 N N   . ARG   B 2 125 ? -2.406  3.840   -10.307 1.00 90.45 125 B 1 
ATOM   2648 C CA  . ARG   B 2 125 ? -1.015  4.310   -10.414 1.00 88.63 125 B 1 
ATOM   2649 C C   . ARG   B 2 125 ? -0.397  4.534   -9.033  1.00 87.03 125 B 1 
ATOM   2650 O O   . ARG   B 2 125 ? 0.676   4.008   -8.768  1.00 85.00 125 B 1 
ATOM   2651 C CB  . ARG   B 2 125 ? -0.963  5.575   -11.286 1.00 88.48 125 B 1 
ATOM   2652 C CG  . ARG   B 2 125 ? 0.486   6.024   -11.538 1.00 83.36 125 B 1 
ATOM   2653 C CD  . ARG   B 2 125 ? 0.557   7.273   -12.426 1.00 80.69 125 B 1 
ATOM   2654 N NE  . ARG   B 2 125 ? -0.095  8.433   -11.783 1.00 74.20 125 B 1 
ATOM   2655 C CZ  . ARG   B 2 125 ? -1.090  9.180   -12.243 1.00 70.23 125 B 1 
ATOM   2656 N NH1 . ARG   B 2 125 ? -1.538  9.083   -13.458 1.00 62.09 125 B 1 
ATOM   2657 N NH2 . ARG   B 2 125 ? -1.673  10.043  -11.468 1.00 61.61 125 B 1 
ATOM   2658 N N   . THR   B 2 126 ? -1.090  5.234   -8.145  1.00 88.45 126 B 1 
ATOM   2659 C CA  . THR   B 2 126 ? -0.619  5.473   -6.770  1.00 86.61 126 B 1 
ATOM   2660 C C   . THR   B 2 126 ? -0.431  4.164   -5.997  1.00 85.07 126 B 1 
ATOM   2661 O O   . THR   B 2 126 ? 0.559   4.003   -5.293  1.00 83.15 126 B 1 
ATOM   2662 C CB  . THR   B 2 126 ? -1.597  6.383   -6.012  1.00 86.54 126 B 1 
ATOM   2663 O OG1 . THR   B 2 126 ? -1.797  7.585   -6.723  1.00 83.00 126 B 1 
ATOM   2664 C CG2 . THR   B 2 126 ? -1.087  6.773   -4.625  1.00 82.24 126 B 1 
ATOM   2665 N N   . PHE   B 2 127 ? -1.335  3.207   -6.156  1.00 85.79 127 B 1 
ATOM   2666 C CA  . PHE   B 2 127 ? -1.208  1.882   -5.544  1.00 84.61 127 B 1 
ATOM   2667 C C   . PHE   B 2 127 ? 0.053   1.154   -6.017  1.00 82.84 127 B 1 
ATOM   2668 O O   . PHE   B 2 127 ? 0.796   0.618   -5.200  1.00 81.03 127 B 1 
ATOM   2669 C CB  . PHE   B 2 127 ? -2.467  1.066   -5.844  1.00 84.98 127 B 1 
ATOM   2670 C CG  . PHE   B 2 127 ? -2.434  -0.330  -5.251  1.00 85.10 127 B 1 
ATOM   2671 C CD1 . PHE   B 2 127 ? -2.036  -1.433  -6.032  1.00 79.62 127 B 1 
ATOM   2672 C CD2 . PHE   B 2 127 ? -2.784  -0.526  -3.905  1.00 79.27 127 B 1 
ATOM   2673 C CE1 . PHE   B 2 127 ? -1.996  -2.722  -5.470  1.00 78.31 127 B 1 
ATOM   2674 C CE2 . PHE   B 2 127 ? -2.745  -1.816  -3.343  1.00 77.51 127 B 1 
ATOM   2675 C CZ  . PHE   B 2 127 ? -2.353  -2.913  -4.126  1.00 79.96 127 B 1 
ATOM   2676 N N   . ILE   B 2 128 ? 0.324   1.167   -7.316  1.00 84.04 128 B 1 
ATOM   2677 C CA  . ILE   B 2 128 ? 1.527   0.555   -7.899  1.00 81.81 128 B 1 
ATOM   2678 C C   . ILE   B 2 128 ? 2.794   1.236   -7.353  1.00 79.53 128 B 1 
ATOM   2679 O O   . ILE   B 2 128 ? 3.723   0.545   -6.946  1.00 77.36 128 B 1 
ATOM   2680 C CB  . ILE   B 2 128 ? 1.452   0.600   -9.442  1.00 81.94 128 B 1 
ATOM   2681 C CG1 . ILE   B 2 128 ? 0.313   -0.311  -9.965  1.00 80.53 128 B 1 
ATOM   2682 C CG2 . ILE   B 2 128 ? 2.782   0.162   -10.087 1.00 80.55 128 B 1 
ATOM   2683 C CD1 . ILE   B 2 128 ? -0.122  0.029   -11.397 1.00 75.90 128 B 1 
ATOM   2684 N N   . GLU   B 2 129 ? 2.819   2.563   -7.295  1.00 78.79 129 B 1 
ATOM   2685 C CA  . GLU   B 2 129 ? 3.946   3.336   -6.754  1.00 76.68 129 B 1 
ATOM   2686 C C   . GLU   B 2 129 ? 4.233   2.989   -5.283  1.00 75.65 129 B 1 
ATOM   2687 O O   . GLU   B 2 129 ? 5.386   2.763   -4.914  1.00 74.22 129 B 1 
ATOM   2688 C CB  . GLU   B 2 129 ? 3.660   4.842   -6.909  1.00 75.09 129 B 1 
ATOM   2689 C CG  . GLU   B 2 129 ? 3.806   5.328   -8.363  1.00 69.28 129 B 1 
ATOM   2690 C CD  . GLU   B 2 129 ? 3.257   6.743   -8.616  1.00 67.52 129 B 1 
ATOM   2691 O OE1 . GLU   B 2 129 ? 3.221   7.150   -9.805  1.00 61.78 129 B 1 
ATOM   2692 O OE2 . GLU   B 2 129 ? 2.820   7.417   -7.653  1.00 61.99 129 B 1 
ATOM   2693 N N   . LEU   B 2 130 ? 3.203   2.851   -4.456  1.00 76.19 130 B 1 
ATOM   2694 C CA  . LEU   B 2 130 ? 3.337   2.501   -3.037  1.00 74.54 130 B 1 
ATOM   2695 C C   . LEU   B 2 130 ? 3.967   1.123   -2.790  1.00 73.02 130 B 1 
ATOM   2696 O O   . LEU   B 2 130 ? 4.569   0.905   -1.741  1.00 69.66 130 B 1 
ATOM   2697 C CB  . LEU   B 2 130 ? 1.952   2.563   -2.368  1.00 73.36 130 B 1 
ATOM   2698 C CG  . LEU   B 2 130 ? 1.514   3.991   -2.007  1.00 70.71 130 B 1 
ATOM   2699 C CD1 . LEU   B 2 130 ? 0.047   3.984   -1.582  1.00 66.99 130 B 1 
ATOM   2700 C CD2 . LEU   B 2 130 ? 2.345   4.535   -0.846  1.00 66.59 130 B 1 
ATOM   2701 N N   . THR   B 2 131 ? 3.864   0.203   -3.737  1.00 74.54 131 B 1 
ATOM   2702 C CA  . THR   B 2 131 ? 4.480   -1.129  -3.606  1.00 71.65 131 B 1 
ATOM   2703 C C   . THR   B 2 131 ? 5.998   -1.132  -3.816  1.00 69.48 131 B 1 
ATOM   2704 O O   . THR   B 2 131 ? 6.632   -2.174  -3.660  1.00 65.67 131 B 1 
ATOM   2705 C CB  . THR   B 2 131 ? 3.815   -2.177  -4.513  1.00 70.27 131 B 1 
ATOM   2706 O OG1 . THR   B 2 131 ? 4.043   -1.933  -5.881  1.00 66.88 131 B 1 
ATOM   2707 C CG2 . THR   B 2 131 ? 2.314   -2.277  -4.275  1.00 66.17 131 B 1 
ATOM   2708 N N   . GLY   B 2 132 ? 6.591   0.005   -4.160  1.00 66.72 132 B 1 
ATOM   2709 C CA  . GLY   B 2 132 ? 8.041   0.139   -4.353  1.00 64.77 132 B 1 
ATOM   2710 C C   . GLY   B 2 132 ? 8.603   -0.576  -5.588  1.00 65.38 132 B 1 
ATOM   2711 O O   . GLY   B 2 132 ? 9.815   -0.737  -5.701  1.00 62.25 132 B 1 
ATOM   2712 N N   . VAL   B 2 133 ? 7.747   -0.979  -6.519  1.00 65.01 133 B 1 
ATOM   2713 C CA  . VAL   B 2 133 ? 8.130   -1.732  -7.737  1.00 63.83 133 B 1 
ATOM   2714 C C   . VAL   B 2 133 ? 9.115   -0.963  -8.628  1.00 65.61 133 B 1 
ATOM   2715 O O   . VAL   B 2 133 ? 9.871   -1.567  -9.378  1.00 62.58 133 B 1 
ATOM   2716 C CB  . VAL   B 2 133 ? 6.867   -2.105  -8.539  1.00 59.21 133 B 1 
ATOM   2717 C CG1 . VAL   B 2 133 ? 7.147   -2.830  -9.862  1.00 53.17 133 B 1 
ATOM   2718 C CG2 . VAL   B 2 133 ? 5.971   -3.031  -7.719  1.00 52.48 133 B 1 
ATOM   2719 N N   . HIS   B 2 134 ? 9.139   0.362   -8.529  1.00 66.31 134 B 1 
ATOM   2720 C CA  . HIS   B 2 134 ? 9.985   1.211   -9.367  1.00 64.76 134 B 1 
ATOM   2721 C C   . HIS   B 2 134 ? 11.431  1.344   -8.878  1.00 66.37 134 B 1 
ATOM   2722 O O   . HIS   B 2 134 ? 12.233  2.015   -9.529  1.00 63.97 134 B 1 
ATOM   2723 C CB  . HIS   B 2 134 ? 9.328   2.587   -9.501  1.00 60.71 134 B 1 
ATOM   2724 C CG  . HIS   B 2 134 ? 7.924   2.508   -10.026 1.00 56.56 134 B 1 
ATOM   2725 N ND1 . HIS   B 2 134 ? 7.534   1.966   -11.235 1.00 50.80 134 B 1 
ATOM   2726 C CD2 . HIS   B 2 134 ? 6.783   2.914   -9.379  1.00 49.96 134 B 1 
ATOM   2727 C CE1 . HIS   B 2 134 ? 6.198   2.053   -11.315 1.00 46.16 134 B 1 
ATOM   2728 N NE2 . HIS   B 2 134 ? 5.707   2.621   -10.203 1.00 47.21 134 B 1 
ATOM   2729 N N   . GLN   B 2 135 ? 11.784  0.751   -7.741  1.00 68.05 135 B 1 
ATOM   2730 C CA  . GLN   B 2 135 ? 13.136  0.813   -7.200  1.00 68.87 135 B 1 
ATOM   2731 C C   . GLN   B 2 135 ? 13.770  -0.580  -7.177  1.00 71.75 135 B 1 
ATOM   2732 O O   . GLN   B 2 135 ? 13.147  -1.523  -6.681  1.00 69.70 135 B 1 
ATOM   2733 C CB  . GLN   B 2 135 ? 13.148  1.450   -5.805  1.00 65.28 135 B 1 
ATOM   2734 C CG  . GLN   B 2 135 ? 12.780  2.941   -5.858  1.00 60.37 135 B 1 
ATOM   2735 C CD  . GLN   B 2 135 ? 13.009  3.658   -4.526  1.00 56.73 135 B 1 
ATOM   2736 O OE1 . GLN   B 2 135 ? 13.577  3.138   -3.580  1.00 52.45 135 B 1 
ATOM   2737 N NE2 . GLN   B 2 135 ? 12.577  4.895   -4.407  1.00 50.05 135 B 1 
ATOM   2738 N N   . PRO   B 2 136 ? 15.017  -0.707  -7.650  1.00 74.90 136 B 1 
ATOM   2739 C CA  . PRO   B 2 136 ? 15.775  -1.945  -7.547  1.00 75.48 136 B 1 
ATOM   2740 C C   . PRO   B 2 136 ? 15.899  -2.411  -6.094  1.00 78.41 136 B 1 
ATOM   2741 O O   . PRO   B 2 136 ? 16.303  -1.645  -5.215  1.00 76.29 136 B 1 
ATOM   2742 C CB  . PRO   B 2 136 ? 17.143  -1.646  -8.164  1.00 71.16 136 B 1 
ATOM   2743 C CG  . PRO   B 2 136 ? 16.862  -0.492  -9.121  1.00 67.48 136 B 1 
ATOM   2744 C CD  . PRO   B 2 136 ? 15.773  0.280   -8.393  1.00 69.72 136 B 1 
ATOM   2745 N N   . GLY   B 2 137 ? 15.572  -3.666  -5.844  1.00 81.42 137 B 1 
ATOM   2746 C CA  . GLY   B 2 137 ? 15.685  -4.252  -4.516  1.00 82.37 137 B 1 
ATOM   2747 C C   . GLY   B 2 137 ? 15.243  -5.710  -4.462  1.00 84.74 137 B 1 
ATOM   2748 O O   . GLY   B 2 137 ? 14.550  -6.203  -5.350  1.00 83.17 137 B 1 
ATOM   2749 N N   . SER   B 2 138 ? 15.631  -6.374  -3.383  1.00 86.55 138 B 1 
ATOM   2750 C CA  . SER   B 2 138 ? 15.218  -7.743  -3.061  1.00 87.46 138 B 1 
ATOM   2751 C C   . SER   B 2 138 ? 14.169  -7.724  -1.951  1.00 88.26 138 B 1 
ATOM   2752 O O   . SER   B 2 138 ? 14.170  -6.836  -1.100  1.00 87.47 138 B 1 
ATOM   2753 C CB  . SER   B 2 138 ? 16.424  -8.583  -2.632  1.00 86.34 138 B 1 
ATOM   2754 O OG  . SER   B 2 138 ? 17.426  -8.568  -3.634  1.00 82.11 138 B 1 
ATOM   2755 N N   . GLN   B 2 139 ? 13.278  -8.711  -1.936  1.00 86.30 139 B 1 
ATOM   2756 C CA  . GLN   B 2 139 ? 12.240  -8.836  -0.915  1.00 85.93 139 B 1 
ATOM   2757 C C   . GLN   B 2 139 ? 12.672  -9.798  0.198   1.00 86.98 139 B 1 
ATOM   2758 O O   . GLN   B 2 139 ? 13.192  -10.880 -0.063  1.00 85.65 139 B 1 
ATOM   2759 C CB  . GLN   B 2 139 ? 10.915  -9.234  -1.580  1.00 82.44 139 B 1 
ATOM   2760 C CG  . GLN   B 2 139 ? 9.720   -9.191  -0.619  1.00 78.55 139 B 1 
ATOM   2761 C CD  . GLN   B 2 139 ? 8.381   -9.102  -1.351  1.00 75.05 139 B 1 
ATOM   2762 O OE1 . GLN   B 2 139 ? 8.208   -8.294  -2.244  1.00 67.99 139 B 1 
ATOM   2763 N NE2 . GLN   B 2 139 ? 7.395   -9.883  -0.996  1.00 66.00 139 B 1 
ATOM   2764 N N   . ILE   B 2 140 ? 12.434  -9.395  1.438   1.00 88.73 140 B 1 
ATOM   2765 C CA  . ILE   B 2 140 ? 12.576  -10.249 2.623   1.00 89.91 140 B 1 
ATOM   2766 C C   . ILE   B 2 140 ? 11.279  -10.141 3.423   1.00 89.54 140 B 1 
ATOM   2767 O O   . ILE   B 2 140 ? 10.879  -9.045  3.809   1.00 88.72 140 B 1 
ATOM   2768 C CB  . ILE   B 2 140 ? 13.800  -9.854  3.484   1.00 90.17 140 B 1 
ATOM   2769 C CG1 . ILE   B 2 140 ? 15.116  -9.882  2.667   1.00 87.16 140 B 1 
ATOM   2770 C CG2 . ILE   B 2 140 ? 13.907  -10.791 4.703   1.00 85.81 140 B 1 
ATOM   2771 C CD1 . ILE   B 2 140 ? 16.345  -9.379  3.438   1.00 83.62 140 B 1 
ATOM   2772 N N   . GLU   B 2 141 ? 10.636  -11.266 3.698   1.00 89.28 141 B 1 
ATOM   2773 C CA  . GLU   B 2 141 ? 9.442   -11.331 4.539   1.00 88.77 141 B 1 
ATOM   2774 C C   . GLU   B 2 141 ? 9.754   -12.069 5.832   1.00 89.81 141 B 1 
ATOM   2775 O O   . GLU   B 2 141 ? 10.276  -13.183 5.815   1.00 89.09 141 B 1 
ATOM   2776 C CB  . GLU   B 2 141 ? 8.261   -11.996 3.825   1.00 86.07 141 B 1 
ATOM   2777 C CG  . GLU   B 2 141 ? 7.907   -11.333 2.497   1.00 77.22 141 B 1 
ATOM   2778 C CD  . GLU   B 2 141 ? 6.617   -11.848 1.858   1.00 76.21 141 B 1 
ATOM   2779 O OE1 . GLU   B 2 141 ? 6.332   -11.405 0.720   1.00 68.26 141 B 1 
ATOM   2780 O OE2 . GLU   B 2 141 ? 5.893   -12.646 2.493   1.00 68.70 141 B 1 
ATOM   2781 N N   . ILE   B 2 142 ? 9.403   -11.459 6.950   1.00 91.03 142 B 1 
ATOM   2782 C CA  . ILE   B 2 142 ? 9.551   -12.077 8.263   1.00 91.84 142 B 1 
ATOM   2783 C C   . ILE   B 2 142 ? 8.221   -12.087 9.006   1.00 91.61 142 B 1 
ATOM   2784 O O   . ILE   B 2 142 ? 7.469   -11.111 8.993   1.00 90.84 142 B 1 
ATOM   2785 C CB  . ILE   B 2 142 ? 10.688  -11.442 9.094   1.00 91.88 142 B 1 
ATOM   2786 C CG1 . ILE   B 2 142 ? 10.435  -9.947  9.403   1.00 86.00 142 B 1 
ATOM   2787 C CG2 . ILE   B 2 142 ? 12.032  -11.644 8.375   1.00 83.31 142 B 1 
ATOM   2788 C CD1 . ILE   B 2 142 ? 11.470  -9.330  10.349  1.00 82.87 142 B 1 
ATOM   2789 N N   . LYS   B 2 143 ? 7.947   -13.188 9.690   1.00 91.31 143 B 1 
ATOM   2790 C CA  . LYS   B 2 143 ? 6.824   -13.329 10.611  1.00 91.09 143 B 1 
ATOM   2791 C C   . LYS   B 2 143 ? 7.302   -13.020 12.026  1.00 91.33 143 B 1 
ATOM   2792 O O   . LYS   B 2 143 ? 8.288   -13.597 12.477  1.00 90.48 143 B 1 
ATOM   2793 C CB  . LYS   B 2 143 ? 6.253   -14.740 10.478  1.00 89.50 143 B 1 
ATOM   2794 C CG  . LYS   B 2 143 ? 4.875   -14.861 11.135  1.00 83.85 143 B 1 
ATOM   2795 C CD  . LYS   B 2 143 ? 4.371   -16.301 10.993  1.00 80.92 143 B 1 
ATOM   2796 C CE  . LYS   B 2 143 ? 2.965   -16.365 11.561  1.00 71.67 143 B 1 
ATOM   2797 N NZ  . LYS   B 2 143 ? 2.528   -17.731 11.892  1.00 66.26 143 B 1 
ATOM   2798 N N   . VAL   B 2 144 ? 6.618   -12.113 12.698  1.00 90.62 144 B 1 
ATOM   2799 C CA  . VAL   B 2 144 ? 6.987   -11.655 14.042  1.00 90.39 144 B 1 
ATOM   2800 C C   . VAL   B 2 144 ? 5.749   -11.560 14.939  1.00 90.18 144 B 1 
ATOM   2801 O O   . VAL   B 2 144 ? 4.640   -11.388 14.419  1.00 89.47 144 B 1 
ATOM   2802 C CB  . VAL   B 2 144 ? 7.728   -10.304 13.995  1.00 89.85 144 B 1 
ATOM   2803 C CG1 . VAL   B 2 144 ? 9.032   -10.396 13.210  1.00 84.60 144 B 1 
ATOM   2804 C CG2 . VAL   B 2 144 ? 6.893   -9.157  13.403  1.00 84.78 144 B 1 
ATOM   2805 N N   . PRO   B 2 145 ? 5.907   -11.619 16.269  1.00 88.87 145 B 1 
ATOM   2806 C CA  . PRO   B 2 145 ? 4.830   -11.266 17.187  1.00 86.91 145 B 1 
ATOM   2807 C C   . PRO   B 2 145 ? 4.317   -9.845  16.924  1.00 86.27 145 B 1 
ATOM   2808 O O   . PRO   B 2 145 ? 5.082   -8.947  16.556  1.00 83.43 145 B 1 
ATOM   2809 C CB  . PRO   B 2 145 ? 5.422   -11.403 18.595  1.00 85.15 145 B 1 
ATOM   2810 C CG  . PRO   B 2 145 ? 6.598   -12.357 18.402  1.00 83.23 145 B 1 
ATOM   2811 C CD  . PRO   B 2 145 ? 7.092   -12.011 17.001  1.00 86.22 145 B 1 
ATOM   2812 N N   . ASN   B 2 146 ? 3.015   -9.620  17.123  1.00 84.42 146 B 1 
ATOM   2813 C CA  . ASN   B 2 146 ? 2.404   -8.298  16.984  1.00 81.17 146 B 1 
ATOM   2814 C C   . ASN   B 2 146 ? 2.646   -7.430  18.230  1.00 80.08 146 B 1 
ATOM   2815 O O   . ASN   B 2 146 ? 1.718   -7.024  18.928  1.00 76.73 146 B 1 
ATOM   2816 C CB  . ASN   B 2 146 ? 0.924   -8.441  16.593  1.00 77.84 146 B 1 
ATOM   2817 C CG  . ASN   B 2 146 ? 0.311   -7.119  16.156  1.00 74.25 146 B 1 
ATOM   2818 O OD1 . ASN   B 2 146 ? 0.982   -6.135  15.881  1.00 68.16 146 B 1 
ATOM   2819 N ND2 . ASN   B 2 146 ? -0.997  -7.078  16.045  1.00 68.15 146 B 1 
ATOM   2820 N N   . GLU   B 2 147 ? 3.904   -7.162  18.496  1.00 79.98 147 B 1 
ATOM   2821 C CA  . GLU   B 2 147 ? 4.391   -6.473  19.684  1.00 79.37 147 B 1 
ATOM   2822 C C   . GLU   B 2 147 ? 5.317   -5.312  19.309  1.00 79.52 147 B 1 
ATOM   2823 O O   . GLU   B 2 147 ? 5.857   -5.233  18.194  1.00 75.89 147 B 1 
ATOM   2824 C CB  . GLU   B 2 147 ? 5.122   -7.470  20.599  1.00 75.86 147 B 1 
ATOM   2825 C CG  . GLU   B 2 147 ? 4.187   -8.534  21.202  1.00 69.93 147 B 1 
ATOM   2826 C CD  . GLU   B 2 147 ? 4.938   -9.593  22.030  1.00 68.09 147 B 1 
ATOM   2827 O OE1 . GLU   B 2 147 ? 4.301   -10.619 22.358  1.00 60.77 147 B 1 
ATOM   2828 O OE2 . GLU   B 2 147 ? 6.153   -9.399  22.290  1.00 63.15 147 B 1 
ATOM   2829 N N   . ALA   B 2 148 ? 5.518   -4.410  20.254  1.00 78.43 148 B 1 
ATOM   2830 C CA  . ALA   B 2 148 ? 6.465   -3.320  20.100  1.00 77.72 148 B 1 
ATOM   2831 C C   . ALA   B 2 148 ? 7.905   -3.843  19.938  1.00 79.32 148 B 1 
ATOM   2832 O O   . ALA   B 2 148 ? 8.319   -4.815  20.565  1.00 74.83 148 B 1 
ATOM   2833 C CB  . ALA   B 2 148 ? 6.335   -2.374  21.295  1.00 72.58 148 B 1 
ATOM   2834 N N   . GLY   B 2 149 ? 8.683   -3.177  19.100  1.00 79.16 149 B 1 
ATOM   2835 C CA  . GLY   B 2 149 ? 10.118  -3.429  18.955  1.00 79.96 149 B 1 
ATOM   2836 C C   . GLY   B 2 149 ? 10.524  -4.456  17.909  1.00 83.61 149 B 1 
ATOM   2837 O O   . GLY   B 2 149 ? 11.713  -4.536  17.582  1.00 81.45 149 B 1 
ATOM   2838 N N   . MET   B 2 150 ? 9.585   -5.213  17.338  1.00 83.57 150 B 1 
ATOM   2839 C CA  . MET   B 2 150 ? 9.921   -6.203  16.308  1.00 84.68 150 B 1 
ATOM   2840 C C   . MET   B 2 150 ? 10.443  -5.548  15.029  1.00 86.57 150 B 1 
ATOM   2841 O O   . MET   B 2 150 ? 11.499  -5.932  14.527  1.00 84.97 150 B 1 
ATOM   2842 C CB  . MET   B 2 150 ? 8.712   -7.101  16.029  1.00 83.05 150 B 1 
ATOM   2843 C CG  . MET   B 2 150 ? 8.345   -7.948  17.255  1.00 79.72 150 B 1 
ATOM   2844 S SD  . MET   B 2 150 ? 9.685   -9.040  17.812  1.00 76.33 150 B 1 
ATOM   2845 C CE  . MET   B 2 150 ? 9.426   -8.949  19.589  1.00 65.50 150 B 1 
ATOM   2846 N N   . LEU   B 2 151 ? 9.770   -4.504  14.560  1.00 85.30 151 B 1 
ATOM   2847 C CA  . LEU   B 2 151 ? 10.211  -3.742  13.389  1.00 85.84 151 B 1 
ATOM   2848 C C   . LEU   B 2 151 ? 11.572  -3.071  13.621  1.00 86.75 151 B 1 
ATOM   2849 O O   . LEU   B 2 151 ? 12.428  -3.133  12.749  1.00 86.21 151 B 1 
ATOM   2850 C CB  . LEU   B 2 151 ? 9.135   -2.707  13.022  1.00 84.51 151 B 1 
ATOM   2851 C CG  . LEU   B 2 151 ? 9.523   -1.791  11.840  1.00 82.28 151 B 1 
ATOM   2852 C CD1 . LEU   B 2 151 ? 9.705   -2.552  10.537  1.00 76.53 151 B 1 
ATOM   2853 C CD2 . LEU   B 2 151 ? 8.434   -0.749  11.627  1.00 76.23 151 B 1 
ATOM   2854 N N   . SER   B 2 152 ? 11.782  -2.447  14.777  1.00 85.63 152 B 1 
ATOM   2855 C CA  . SER   B 2 152 ? 13.023  -1.714  15.047  1.00 85.17 152 B 1 
ATOM   2856 C C   . SER   B 2 152 ? 14.243  -2.627  15.052  1.00 86.35 152 B 1 
ATOM   2857 O O   . SER   B 2 152 ? 15.249  -2.302  14.426  1.00 85.62 152 B 1 
ATOM   2858 C CB  . SER   B 2 152 ? 12.938  -0.917  16.350  1.00 82.73 152 B 1 
ATOM   2859 O OG  . SER   B 2 152 ? 13.096  -1.726  17.495  1.00 72.53 152 B 1 
ATOM   2860 N N   . LYS   B 2 153 ? 14.136  -3.792  15.688  1.00 86.80 153 B 1 
ATOM   2861 C CA  . LYS   B 2 153 ? 15.224  -4.773  15.749  1.00 86.91 153 B 1 
ATOM   2862 C C   . LYS   B 2 153 ? 15.537  -5.358  14.371  1.00 88.24 153 B 1 
ATOM   2863 O O   . LYS   B 2 153 ? 16.702  -5.411  13.993  1.00 87.38 153 B 1 
ATOM   2864 C CB  . LYS   B 2 153 ? 14.872  -5.882  16.744  1.00 84.95 153 B 1 
ATOM   2865 C CG  . LYS   B 2 153 ? 14.877  -5.409  18.206  1.00 77.33 153 B 1 
ATOM   2866 C CD  . LYS   B 2 153 ? 14.400  -6.549  19.112  1.00 72.98 153 B 1 
ATOM   2867 C CE  . LYS   B 2 153 ? 14.312  -6.095  20.568  1.00 62.65 153 B 1 
ATOM   2868 N NZ  . LYS   B 2 153 ? 13.688  -7.138  21.423  1.00 55.37 153 B 1 
ATOM   2869 N N   . ALA   B 2 154 ? 14.514  -5.732  13.616  1.00 89.82 154 B 1 
ATOM   2870 C CA  . ALA   B 2 154 ? 14.711  -6.248  12.261  1.00 90.39 154 B 1 
ATOM   2871 C C   . ALA   B 2 154 ? 15.343  -5.193  11.332  1.00 90.44 154 B 1 
ATOM   2872 O O   . ALA   B 2 154 ? 16.311  -5.473  10.630  1.00 89.65 154 B 1 
ATOM   2873 C CB  . ALA   B 2 154 ? 13.360  -6.736  11.728  1.00 90.59 154 B 1 
ATOM   2874 N N   . ALA   B 2 155 ? 14.853  -3.956  11.388  1.00 89.90 155 B 1 
ATOM   2875 C CA  . ALA   B 2 155 ? 15.417  -2.857  10.612  1.00 88.83 155 B 1 
ATOM   2876 C C   . ALA   B 2 155 ? 16.849  -2.499  11.051  1.00 88.46 155 B 1 
ATOM   2877 O O   . ALA   B 2 155 ? 17.653  -2.098  10.213  1.00 86.94 155 B 1 
ATOM   2878 C CB  . ALA   B 2 155 ? 14.469  -1.655  10.710  1.00 87.87 155 B 1 
ATOM   2879 N N   . ALA   B 2 156 ? 17.186  -2.670  12.336  1.00 88.36 156 B 1 
ATOM   2880 C CA  . ALA   B 2 156 ? 18.546  -2.459  12.835  1.00 87.22 156 B 1 
ATOM   2881 C C   . ALA   B 2 156 ? 19.538  -3.462  12.233  1.00 87.47 156 B 1 
ATOM   2882 O O   . ALA   B 2 156 ? 20.588  -3.045  11.754  1.00 86.14 156 B 1 
ATOM   2883 C CB  . ALA   B 2 156 ? 18.551  -2.505  14.368  1.00 85.35 156 B 1 
ATOM   2884 N N   . ILE   B 2 157 ? 19.172  -4.736  12.159  1.00 89.48 157 B 1 
ATOM   2885 C CA  . ILE   B 2 157 ? 19.996  -5.790  11.537  1.00 89.58 157 B 1 
ATOM   2886 C C   . ILE   B 2 157 ? 20.295  -5.453  10.067  1.00 89.31 157 B 1 
ATOM   2887 O O   . ILE   B 2 157 ? 21.434  -5.558  9.620   1.00 87.54 157 B 1 
ATOM   2888 C CB  . ILE   B 2 157 ? 19.288  -7.156  11.679  1.00 90.08 157 B 1 
ATOM   2889 C CG1 . ILE   B 2 157 ? 19.241  -7.585  13.165  1.00 88.25 157 B 1 
ATOM   2890 C CG2 . ILE   B 2 157 ? 19.984  -8.245  10.845  1.00 87.79 157 B 1 
ATOM   2891 C CD1 . ILE   B 2 157 ? 18.241  -8.712  13.448  1.00 82.77 157 B 1 
ATOM   2892 N N   . ILE   B 2 158 ? 19.284  -4.986  9.330   1.00 89.61 158 B 1 
ATOM   2893 C CA  . ILE   B 2 158 ? 19.451  -4.564  7.930   1.00 88.94 158 B 1 
ATOM   2894 C C   . ILE   B 2 158 ? 20.368  -3.333  7.837   1.00 87.98 158 B 1 
ATOM   2895 O O   . ILE   B 2 158 ? 21.266  -3.268  6.997   1.00 85.99 158 B 1 
ATOM   2896 C CB  . ILE   B 2 158 ? 18.066  -4.306  7.287   1.00 88.93 158 B 1 
ATOM   2897 C CG1 . ILE   B 2 158 ? 17.216  -5.599  7.266   1.00 87.86 158 B 1 
ATOM   2898 C CG2 . ILE   B 2 158 ? 18.219  -3.760  5.858   1.00 87.37 158 B 1 
ATOM   2899 C CD1 . ILE   B 2 158 ? 15.733  -5.375  6.934   1.00 83.79 158 B 1 
ATOM   2900 N N   . SER   B 2 159 ? 20.174  -2.373  8.726   1.00 86.99 159 B 1 
ATOM   2901 C CA  . SER   B 2 159 ? 20.959  -1.138  8.781   1.00 84.37 159 B 1 
ATOM   2902 C C   . SER   B 2 159 ? 22.431  -1.363  9.131   1.00 84.30 159 B 1 
ATOM   2903 O O   . SER   B 2 159 ? 23.276  -0.621  8.642   1.00 82.10 159 B 1 
ATOM   2904 C CB  . SER   B 2 159 ? 20.327  -0.214  9.820   1.00 81.67 159 B 1 
ATOM   2905 O OG  . SER   B 2 159 ? 21.194  0.838   10.181  1.00 68.84 159 B 1 
ATOM   2906 N N   . GLU   B 2 160 ? 22.749  -2.333  9.984   1.00 85.75 160 B 1 
ATOM   2907 C CA  . GLU   B 2 160 ? 24.134  -2.630  10.384  1.00 84.97 160 B 1 
ATOM   2908 C C   . GLU   B 2 160 ? 25.007  -3.049  9.201   1.00 84.47 160 B 1 
ATOM   2909 O O   . GLU   B 2 160 ? 26.210  -2.797  9.204   1.00 82.23 160 B 1 
ATOM   2910 C CB  . GLU   B 2 160 ? 24.158  -3.728  11.458  1.00 84.52 160 B 1 
ATOM   2911 C CG  . GLU   B 2 160 ? 23.915  -3.160  12.859  1.00 76.65 160 B 1 
ATOM   2912 C CD  . GLU   B 2 160 ? 24.031  -4.210  13.978  1.00 70.95 160 B 1 
ATOM   2913 O OE1 . GLU   B 2 160 ? 24.060  -3.781  15.156  1.00 61.67 160 B 1 
ATOM   2914 O OE2 . GLU   B 2 160 ? 24.099  -5.422  13.673  1.00 63.53 160 B 1 
ATOM   2915 N N   . ARG   B 2 161 ? 24.401  -3.603  8.158   1.00 86.35 161 B 1 
ATOM   2916 C CA  . ARG   B 2 161 ? 25.085  -3.918  6.893   1.00 85.42 161 B 1 
ATOM   2917 C C   . ARG   B 2 161 ? 25.093  -2.763  5.891   1.00 85.44 161 B 1 
ATOM   2918 O O   . ARG   B 2 161 ? 25.454  -2.967  4.739   1.00 82.90 161 B 1 
ATOM   2919 C CB  . ARG   B 2 161 ? 24.507  -5.190  6.288   1.00 85.68 161 B 1 
ATOM   2920 C CG  . ARG   B 2 161 ? 24.831  -6.399  7.167   1.00 83.96 161 B 1 
ATOM   2921 C CD  . ARG   B 2 161 ? 24.621  -7.666  6.349   1.00 81.10 161 B 1 
ATOM   2922 N NE  . ARG   B 2 161 ? 25.009  -8.839  7.134   1.00 80.00 161 B 1 
ATOM   2923 C CZ  . ARG   B 2 161 ? 26.144  -9.509  7.108   1.00 78.39 161 B 1 
ATOM   2924 N NH1 . ARG   B 2 161 ? 27.103  -9.236  6.277   1.00 71.91 161 B 1 
ATOM   2925 N NH2 . ARG   B 2 161 ? 26.305  -10.477 7.951   1.00 73.92 161 B 1 
ATOM   2926 N N   . HIS   B 2 162 ? 24.715  -1.574  6.297   1.00 84.11 162 B 1 
ATOM   2927 C CA  . HIS   B 2 162 ? 24.628  -0.404  5.419   1.00 82.03 162 B 1 
ATOM   2928 C C   . HIS   B 2 162 ? 23.688  -0.573  4.214   1.00 82.62 162 B 1 
ATOM   2929 O O   . HIS   B 2 162 ? 23.783  0.167   3.236   1.00 79.35 162 B 1 
ATOM   2930 C CB  . HIS   B 2 162 ? 26.037  0.079   5.033   1.00 79.41 162 B 1 
ATOM   2931 C CG  . HIS   B 2 162 ? 26.908  0.368   6.223   1.00 74.71 162 B 1 
ATOM   2932 N ND1 . HIS   B 2 162 ? 26.690  1.356   7.156   1.00 65.82 162 B 1 
ATOM   2933 C CD2 . HIS   B 2 162 ? 28.044  -0.299  6.612   1.00 64.59 162 B 1 
ATOM   2934 C CE1 . HIS   B 2 162 ? 27.671  1.292   8.076   1.00 63.43 162 B 1 
ATOM   2935 N NE2 . HIS   B 2 162 ? 28.516  0.297   7.779   1.00 63.91 162 B 1 
ATOM   2936 N N   . VAL   B 2 163 ? 22.745  -1.498  4.287   1.00 85.65 163 B 1 
ATOM   2937 C CA  . VAL   B 2 163 ? 21.723  -1.704  3.256   1.00 86.70 163 B 1 
ATOM   2938 C C   . VAL   B 2 163 ? 20.549  -0.757  3.505   1.00 86.55 163 B 1 
ATOM   2939 O O   . VAL   B 2 163 ? 20.008  -0.678  4.610   1.00 85.02 163 B 1 
ATOM   2940 C CB  . VAL   B 2 163 ? 21.287  -3.174  3.184   1.00 86.59 163 B 1 
ATOM   2941 C CG1 . VAL   B 2 163 ? 20.213  -3.385  2.112   1.00 81.27 163 B 1 
ATOM   2942 C CG2 . VAL   B 2 163 ? 22.478  -4.076  2.833   1.00 80.77 163 B 1 
ATOM   2943 N N   . ASN   B 2 164 ? 20.142  -0.033  2.465   1.00 85.86 164 B 1 
ATOM   2944 C CA  . ASN   B 2 164 ? 18.989  0.862   2.536   1.00 85.23 164 B 1 
ATOM   2945 C C   . ASN   B 2 164 ? 17.682  0.074   2.374   1.00 85.86 164 B 1 
ATOM   2946 O O   . ASN   B 2 164 ? 17.585  -0.840  1.562   1.00 84.89 164 B 1 
ATOM   2947 C CB  . ASN   B 2 164 ? 19.147  1.982   1.492   1.00 82.52 164 B 1 
ATOM   2948 C CG  . ASN   B 2 164 ? 18.160  3.125   1.680   1.00 78.06 164 B 1 
ATOM   2949 O OD1 . ASN   B 2 164 ? 17.600  3.354   2.743   1.00 70.97 164 B 1 
ATOM   2950 N ND2 . ASN   B 2 164 ? 17.926  3.897   0.642   1.00 69.04 164 B 1 
ATOM   2951 N N   . ILE   B 2 165 ? 16.668  0.466   3.128   1.00 85.40 165 B 1 
ATOM   2952 C CA  . ILE   B 2 165 ? 15.316  -0.085  3.025   1.00 85.88 165 B 1 
ATOM   2953 C C   . ILE   B 2 165 ? 14.502  0.832   2.104   1.00 84.77 165 B 1 
ATOM   2954 O O   . ILE   B 2 165 ? 14.218  1.976   2.459   1.00 83.03 165 B 1 
ATOM   2955 C CB  . ILE   B 2 165 ? 14.678  -0.266  4.419   1.00 86.10 165 B 1 
ATOM   2956 C CG1 . ILE   B 2 165 ? 15.502  -1.259  5.279   1.00 85.04 165 B 1 
ATOM   2957 C CG2 . ILE   B 2 165 ? 13.232  -0.763  4.267   1.00 84.47 165 B 1 
ATOM   2958 C CD1 . ILE   B 2 165 ? 15.082  -1.312  6.754   1.00 81.51 165 B 1 
ATOM   2959 N N   . ALA   B 2 166 ? 14.131  0.320   0.935   1.00 84.52 166 B 1 
ATOM   2960 C CA  . ALA   B 2 166 ? 13.330  1.052   -0.045  1.00 82.57 166 B 1 
ATOM   2961 C C   . ALA   B 2 166 ? 11.856  1.154   0.371   1.00 81.76 166 B 1 
ATOM   2962 O O   . ALA   B 2 166 ? 11.238  2.205   0.224   1.00 78.97 166 B 1 
ATOM   2963 C CB  . ALA   B 2 166 ? 13.474  0.362   -1.406  1.00 81.15 166 B 1 
ATOM   2964 N N   . SER   B 2 167 ? 11.303  0.072   0.912   1.00 83.49 167 B 1 
ATOM   2965 C CA  . SER   B 2 167 ? 9.944   0.064   1.450   1.00 83.40 167 B 1 
ATOM   2966 C C   . SER   B 2 167 ? 9.786   -0.970  2.557   1.00 85.43 167 B 1 
ATOM   2967 O O   . SER   B 2 167 ? 10.481  -1.986  2.584   1.00 84.72 167 B 1 
ATOM   2968 C CB  . SER   B 2 167 ? 8.907   -0.168  0.338   1.00 79.86 167 B 1 
ATOM   2969 O OG  . SER   B 2 167 ? 8.952   -1.495  -0.157  1.00 71.42 167 B 1 
ATOM   2970 N N   . VAL   B 2 168 ? 8.844   -0.706  3.448   1.00 83.15 168 B 1 
ATOM   2971 C CA  . VAL   B 2 168 ? 8.349   -1.681  4.425   1.00 83.71 168 B 1 
ATOM   2972 C C   . VAL   B 2 168 ? 6.834   -1.664  4.367   1.00 83.18 168 B 1 
ATOM   2973 O O   . VAL   B 2 168 ? 6.226   -0.599  4.449   1.00 81.94 168 B 1 
ATOM   2974 C CB  . VAL   B 2 168 ? 8.824   -1.381  5.859   1.00 83.95 168 B 1 
ATOM   2975 C CG1 . VAL   B 2 168 ? 8.314   -2.435  6.852   1.00 77.24 168 B 1 
ATOM   2976 C CG2 . VAL   B 2 168 ? 10.347  -1.373  5.942   1.00 77.70 168 B 1 
ATOM   2977 N N   . LEU   B 2 169 ? 6.233   -2.844  4.266   1.00 83.84 169 B 1 
ATOM   2978 C CA  . LEU   B 2 169 ? 4.792   -3.018  4.401   1.00 83.30 169 B 1 
ATOM   2979 C C   . LEU   B 2 169 ? 4.517   -3.942  5.586   1.00 84.78 169 B 1 
ATOM   2980 O O   . LEU   B 2 169 ? 5.131   -5.000  5.719   1.00 84.04 169 B 1 
ATOM   2981 C CB  . LEU   B 2 169 ? 4.194   -3.549  3.087   1.00 80.52 169 B 1 
ATOM   2982 C CG  . LEU   B 2 169 ? 4.323   -2.588  1.888   1.00 76.61 169 B 1 
ATOM   2983 C CD1 . LEU   B 2 169 ? 3.883   -3.286  0.607   1.00 73.16 169 B 1 
ATOM   2984 C CD2 . LEU   B 2 169 ? 3.463   -1.334  2.070   1.00 72.22 169 B 1 
ATOM   2985 N N   . VAL   B 2 170 ? 3.599   -3.528  6.445   1.00 81.99 170 B 1 
ATOM   2986 C CA  . VAL   B 2 170 ? 3.139   -4.330  7.583   1.00 80.76 170 B 1 
ATOM   2987 C C   . VAL   B 2 170 ? 1.806   -4.958  7.199   1.00 79.35 170 B 1 
ATOM   2988 O O   . VAL   B 2 170 ? 0.816   -4.250  7.030   1.00 77.51 170 B 1 
ATOM   2989 C CB  . VAL   B 2 170 ? 3.024   -3.496  8.872   1.00 80.65 170 B 1 
ATOM   2990 C CG1 . VAL   B 2 170 ? 2.675   -4.392  10.066  1.00 77.00 170 B 1 
ATOM   2991 C CG2 . VAL   B 2 170 ? 4.335   -2.762  9.194   1.00 78.04 170 B 1 
ATOM   2992 N N   . TYR   B 2 171 ? 1.779   -6.286  7.080   1.00 79.93 171 B 1 
ATOM   2993 C CA  . TYR   B 2 171 ? 0.564   -7.040  6.796   1.00 79.02 171 B 1 
ATOM   2994 C C   . TYR   B 2 171 ? 0.060   -7.732  8.064   1.00 80.25 171 B 1 
ATOM   2995 O O   . TYR   B 2 171 ? 0.866   -8.255  8.840   1.00 78.85 171 B 1 
ATOM   2996 C CB  . TYR   B 2 171 ? 0.817   -8.052  5.682   1.00 76.00 171 B 1 
ATOM   2997 C CG  . TYR   B 2 171 ? 1.000   -7.416  4.319   1.00 73.34 171 B 1 
ATOM   2998 C CD1 . TYR   B 2 171 ? -0.121  -7.117  3.521   1.00 69.29 171 B 1 
ATOM   2999 C CD2 . TYR   B 2 171 ? 2.291   -7.117  3.842   1.00 67.83 171 B 1 
ATOM   3000 C CE1 . TYR   B 2 171 ? 0.038   -6.543  2.251   1.00 66.00 171 B 1 
ATOM   3001 C CE2 . TYR   B 2 171 ? 2.463   -6.536  2.570   1.00 65.55 171 B 1 
ATOM   3002 C CZ  . TYR   B 2 171 ? 1.331   -6.256  1.775   1.00 65.52 171 B 1 
ATOM   3003 O OH  . TYR   B 2 171 ? 1.490   -5.709  0.528   1.00 61.19 171 B 1 
ATOM   3004 N N   . PRO   B 2 172 ? -1.266  -7.782  8.276   1.00 74.63 172 B 1 
ATOM   3005 C CA  . PRO   B 2 172 ? -1.825  -8.636  9.309   1.00 73.62 172 B 1 
ATOM   3006 C C   . PRO   B 2 172 ? -1.581  -10.109 8.952   1.00 75.11 172 B 1 
ATOM   3007 O O   . PRO   B 2 172 ? -1.762  -10.531 7.809   1.00 73.76 172 B 1 
ATOM   3008 C CB  . PRO   B 2 172 ? -3.312  -8.273  9.373   1.00 70.60 172 B 1 
ATOM   3009 C CG  . PRO   B 2 172 ? -3.629  -7.787  7.958   1.00 69.13 172 B 1 
ATOM   3010 C CD  . PRO   B 2 172 ? -2.319  -7.151  7.493   1.00 70.72 172 B 1 
ATOM   3011 N N   . ALA   B 2 173 ? -1.181  -10.892 9.945   1.00 77.11 173 B 1 
ATOM   3012 C CA  . ALA   B 2 173 ? -1.112  -12.343 9.831   1.00 77.87 173 B 1 
ATOM   3013 C C   . ALA   B 2 173 ? -2.490  -12.973 10.133  1.00 78.38 173 B 1 
ATOM   3014 O O   . ALA   B 2 173 ? -3.342  -12.324 10.740  1.00 76.05 173 B 1 
ATOM   3015 C CB  . ALA   B 2 173 ? -0.007  -12.850 10.768  1.00 77.05 173 B 1 
ATOM   3016 N N   . PRO   B 2 174 ? -2.722  -14.243 9.753   1.00 77.41 174 B 1 
ATOM   3017 C CA  . PRO   B 2 174 ? -3.945  -14.959 10.132  1.00 76.91 174 B 1 
ATOM   3018 C C   . PRO   B 2 174 ? -4.161  -15.043 11.648  1.00 78.89 174 B 1 
ATOM   3019 O O   . PRO   B 2 174 ? -5.299  -15.009 12.105  1.00 76.48 174 B 1 
ATOM   3020 C CB  . PRO   B 2 174 ? -3.800  -16.361 9.525   1.00 74.42 174 B 1 
ATOM   3021 C CG  . PRO   B 2 174 ? -2.839  -16.154 8.358   1.00 73.06 174 B 1 
ATOM   3022 C CD  . PRO   B 2 174 ? -1.909  -15.061 8.870   1.00 74.86 174 B 1 
ATOM   3023 N N   . ASP   B 2 175 ? -3.076  -15.138 12.415  1.00 81.00 175 B 1 
ATOM   3024 C CA  . ASP   B 2 175 ? -3.111  -14.997 13.870  1.00 82.27 175 B 1 
ATOM   3025 C C   . ASP   B 2 175 ? -2.984  -13.507 14.238  1.00 82.33 175 B 1 
ATOM   3026 O O   . ASP   B 2 175 ? -1.966  -12.888 13.924  1.00 80.36 175 B 1 
ATOM   3027 C CB  . ASP   B 2 175 ? -2.001  -15.847 14.513  1.00 81.45 175 B 1 
ATOM   3028 C CG  . ASP   B 2 175 ? -2.045  -15.862 16.051  1.00 79.33 175 B 1 
ATOM   3029 O OD1 . ASP   B 2 175 ? -2.721  -14.995 16.657  1.00 73.26 175 B 1 
ATOM   3030 O OD2 . ASP   B 2 175 ? -1.403  -16.757 16.641  1.00 73.74 175 B 1 
ATOM   3031 N N   . PRO   B 2 176 ? -3.983  -12.914 14.916  1.00 76.31 176 B 1 
ATOM   3032 C CA  . PRO   B 2 176 ? -3.930  -11.500 15.297  1.00 74.82 176 B 1 
ATOM   3033 C C   . PRO   B 2 176 ? -2.786  -11.150 16.259  1.00 76.58 176 B 1 
ATOM   3034 O O   . PRO   B 2 176 ? -2.452  -9.974  16.399  1.00 74.12 176 B 1 
ATOM   3035 C CB  . PRO   B 2 176 ? -5.304  -11.210 15.912  1.00 71.73 176 B 1 
ATOM   3036 C CG  . PRO   B 2 176 ? -5.759  -12.571 16.441  1.00 69.60 176 B 1 
ATOM   3037 C CD  . PRO   B 2 176 ? -5.198  -13.540 15.403  1.00 71.08 176 B 1 
ATOM   3038 N N   . ASN   B 2 177 ? -2.172  -12.141 16.903  1.00 80.42 177 B 1 
ATOM   3039 C CA  . ASN   B 2 177 ? -0.993  -11.943 17.751  1.00 80.70 177 B 1 
ATOM   3040 C C   . ASN   B 2 177 ? 0.316   -11.910 16.956  1.00 82.90 177 B 1 
ATOM   3041 O O   . ASN   B 2 177 ? 1.387   -11.711 17.531  1.00 81.06 177 B 1 
ATOM   3042 C CB  . ASN   B 2 177 ? -0.942  -13.041 18.820  1.00 78.33 177 B 1 
ATOM   3043 C CG  . ASN   B 2 177 ? -2.200  -13.091 19.657  1.00 73.52 177 B 1 
ATOM   3044 O OD1 . ASN   B 2 177 ? -2.639  -12.121 20.246  1.00 66.27 177 B 1 
ATOM   3045 N ND2 . ASN   B 2 177 ? -2.830  -14.244 19.722  1.00 64.37 177 B 1 
ATOM   3046 N N   . GLU   B 2 178 ? 0.249   -12.111 15.648  1.00 85.14 178 B 1 
ATOM   3047 C CA  . GLU   B 2 178 ? 1.390   -12.074 14.746  1.00 86.02 178 B 1 
ATOM   3048 C C   . GLU   B 2 178 ? 1.178   -11.021 13.652  1.00 85.40 178 B 1 
ATOM   3049 O O   . GLU   B 2 178 ? 0.056   -10.616 13.338  1.00 82.62 178 B 1 
ATOM   3050 C CB  . GLU   B 2 178 ? 1.634   -13.471 14.153  1.00 85.41 178 B 1 
ATOM   3051 C CG  . GLU   B 2 178 ? 1.984   -14.535 15.217  1.00 82.84 178 B 1 
ATOM   3052 C CD  . GLU   B 2 178 ? 2.155   -15.918 14.571  1.00 82.49 178 B 1 
ATOM   3053 O OE1 . GLU   B 2 178 ? 3.193   -16.580 14.779  1.00 73.31 178 B 1 
ATOM   3054 O OE2 . GLU   B 2 178 ? 1.300   -16.326 13.751  1.00 75.51 178 B 1 
ATOM   3055 N N   . LYS   B 2 179 ? 2.276   -10.573 13.060  1.00 85.69 179 B 1 
ATOM   3056 C CA  . LYS   B 2 179 ? 2.275   -9.712  11.881  1.00 86.01 179 B 1 
ATOM   3057 C C   . LYS   B 2 179 ? 3.391   -10.124 10.933  1.00 87.45 179 B 1 
ATOM   3058 O O   . LYS   B 2 179 ? 4.389   -10.715 11.351  1.00 86.85 179 B 1 
ATOM   3059 C CB  . LYS   B 2 179 ? 2.331   -8.219  12.282  1.00 83.41 179 B 1 
ATOM   3060 C CG  . LYS   B 2 179 ? 3.598   -7.825  13.065  1.00 78.29 179 B 1 
ATOM   3061 C CD  . LYS   B 2 179 ? 3.506   -6.379  13.576  1.00 76.74 179 B 1 
ATOM   3062 C CE  . LYS   B 2 179 ? 4.732   -6.019  14.423  1.00 69.33 179 B 1 
ATOM   3063 N NZ  . LYS   B 2 179 ? 4.571   -4.725  15.130  1.00 64.70 179 B 1 
ATOM   3064 N N   . ILE   B 2 180 ? 3.213   -9.795  9.671   1.00 86.28 180 B 1 
ATOM   3065 C CA  . ILE   B 2 180 ? 4.202   -10.042 8.626   1.00 85.62 180 B 1 
ATOM   3066 C C   . ILE   B 2 180 ? 4.827   -8.700  8.243   1.00 85.86 180 B 1 
ATOM   3067 O O   . ILE   B 2 180 ? 4.122   -7.751  7.902   1.00 84.83 180 B 1 
ATOM   3068 C CB  . ILE   B 2 180 ? 3.572   -10.781 7.426   1.00 84.04 180 B 1 
ATOM   3069 C CG1 . ILE   B 2 180 ? 2.954   -12.129 7.876   1.00 81.63 180 B 1 
ATOM   3070 C CG2 . ILE   B 2 180 ? 4.633   -11.012 6.335   1.00 80.31 180 B 1 
ATOM   3071 C CD1 . ILE   B 2 180 ? 2.102   -12.824 6.811   1.00 73.47 180 B 1 
ATOM   3072 N N   . LEU   B 2 181 ? 6.145   -8.629  8.311   1.00 88.55 181 B 1 
ATOM   3073 C CA  . LEU   B 2 181 ? 6.920   -7.485  7.842   1.00 89.28 181 B 1 
ATOM   3074 C C   . LEU   B 2 181 ? 7.537   -7.841  6.494   1.00 89.43 181 B 1 
ATOM   3075 O O   . LEU   B 2 181 ? 8.344   -8.765  6.410   1.00 89.02 181 B 1 
ATOM   3076 C CB  . LEU   B 2 181 ? 7.999   -7.101  8.866   1.00 89.59 181 B 1 
ATOM   3077 C CG  . LEU   B 2 181 ? 7.498   -6.829  10.297  1.00 88.36 181 B 1 
ATOM   3078 C CD1 . LEU   B 2 181 ? 8.679   -6.451  11.191  1.00 83.58 181 B 1 
ATOM   3079 C CD2 . LEU   B 2 181 ? 6.483   -5.690  10.347  1.00 83.92 181 B 1 
ATOM   3080 N N   . VAL   B 2 182 ? 7.171   -7.095  5.462   1.00 86.83 182 B 1 
ATOM   3081 C CA  . VAL   B 2 182 ? 7.714   -7.241  4.113   1.00 85.52 182 B 1 
ATOM   3082 C C   . VAL   B 2 182 ? 8.679   -6.090  3.863   1.00 85.80 182 B 1 
ATOM   3083 O O   . VAL   B 2 182 ? 8.258   -4.941  3.727   1.00 84.95 182 B 1 
ATOM   3084 C CB  . VAL   B 2 182 ? 6.596   -7.288  3.055   1.00 83.52 182 B 1 
ATOM   3085 C CG1 . VAL   B 2 182 ? 7.184   -7.548  1.669   1.00 79.19 182 B 1 
ATOM   3086 C CG2 . VAL   B 2 182 ? 5.569   -8.382  3.375   1.00 79.20 182 B 1 
ATOM   3087 N N   . PHE   B 2 183 ? 9.964   -6.394  3.816   1.00 87.84 183 B 1 
ATOM   3088 C CA  . PHE   B 2 183 ? 11.018  -5.437  3.502   1.00 88.46 183 B 1 
ATOM   3089 C C   . PHE   B 2 183 ? 11.405  -5.552  2.033   1.00 88.16 183 B 1 
ATOM   3090 O O   . PHE   B 2 183 ? 11.652  -6.648  1.533   1.00 87.18 183 B 1 
ATOM   3091 C CB  . PHE   B 2 183 ? 12.244  -5.680  4.386   1.00 89.14 183 B 1 
ATOM   3092 C CG  . PHE   B 2 183 ? 12.003  -5.474  5.865   1.00 89.72 183 B 1 
ATOM   3093 C CD1 . PHE   B 2 183 ? 12.205  -4.212  6.444   1.00 85.25 183 B 1 
ATOM   3094 C CD2 . PHE   B 2 183 ? 11.583  -6.548  6.673   1.00 85.49 183 B 1 
ATOM   3095 C CE1 . PHE   B 2 183 ? 11.998  -4.016  7.818   1.00 84.92 183 B 1 
ATOM   3096 C CE2 . PHE   B 2 183 ? 11.368  -6.358  8.048   1.00 84.86 183 B 1 
ATOM   3097 C CZ  . PHE   B 2 183 ? 11.576  -5.091  8.620   1.00 88.44 183 B 1 
ATOM   3098 N N   . ARG   B 2 184 ? 11.548  -4.409  1.374   1.00 87.25 184 B 1 
ATOM   3099 C CA  . ARG   B 2 184 ? 12.270  -4.312  0.108   1.00 86.65 184 B 1 
ATOM   3100 C C   . ARG   B 2 184 ? 13.607  -3.636  0.375   1.00 87.31 184 B 1 
ATOM   3101 O O   . ARG   B 2 184 ? 13.645  -2.462  0.737   1.00 86.21 184 B 1 
ATOM   3102 C CB  . ARG   B 2 184 ? 11.397  -3.611  -0.933  1.00 84.58 184 B 1 
ATOM   3103 C CG  . ARG   B 2 184 ? 11.815  -4.044  -2.348  1.00 76.85 184 B 1 
ATOM   3104 C CD  . ARG   B 2 184 ? 10.815  -3.532  -3.387  1.00 73.98 184 B 1 
ATOM   3105 N NE  . ARG   B 2 184 ? 11.092  -4.123  -4.711  1.00 69.75 184 B 1 
ATOM   3106 C CZ  . ARG   B 2 184 ? 10.584  -5.243  -5.210  1.00 64.74 184 B 1 
ATOM   3107 N NH1 . ARG   B 2 184 ? 9.670   -5.929  -4.593  1.00 58.69 184 B 1 
ATOM   3108 N NH2 . ARG   B 2 184 ? 11.006  -5.694  -6.340  1.00 58.58 184 B 1 
ATOM   3109 N N   . VAL   B 2 185 ? 14.688  -4.397  0.249   1.00 87.85 185 B 1 
ATOM   3110 C CA  . VAL   B 2 185 ? 16.051  -3.967  0.583   1.00 88.62 185 B 1 
ATOM   3111 C C   . VAL   B 2 185 ? 16.853  -3.702  -0.687  1.00 88.34 185 B 1 
ATOM   3112 O O   . VAL   B 2 185 ? 16.791  -4.476  -1.636  1.00 87.38 185 B 1 
ATOM   3113 C CB  . VAL   B 2 185 ? 16.761  -4.978  1.505   1.00 88.89 185 B 1 
ATOM   3114 C CG1 . VAL   B 2 185 ? 16.089  -5.022  2.879   1.00 82.90 185 B 1 
ATOM   3115 C CG2 . VAL   B 2 185 ? 16.796  -6.409  0.950   1.00 83.30 185 B 1 
ATOM   3116 N N   . GLN   B 2 186 ? 17.609  -2.610  -0.711  1.00 86.21 186 B 1 
ATOM   3117 C CA  . GLN   B 2 186 ? 18.386  -2.186  -1.881  1.00 84.79 186 B 1 
ATOM   3118 C C   . GLN   B 2 186 ? 19.732  -2.923  -1.966  1.00 84.56 186 B 1 
ATOM   3119 O O   . GLN   B 2 186 ? 20.796  -2.329  -1.807  1.00 82.67 186 B 1 
ATOM   3120 C CB  . GLN   B 2 186 ? 18.540  -0.658  -1.890  1.00 82.77 186 B 1 
ATOM   3121 C CG  . GLN   B 2 186 ? 17.204  0.049   -2.147  1.00 80.36 186 B 1 
ATOM   3122 C CD  . GLN   B 2 186 ? 17.340  1.575   -2.204  1.00 76.03 186 B 1 
ATOM   3123 O OE1 . GLN   B 2 186 ? 18.173  2.192   -1.565  1.00 68.10 186 B 1 
ATOM   3124 N NE2 . GLN   B 2 186 ? 16.496  2.241   -2.958  1.00 66.55 186 B 1 
ATOM   3125 N N   . THR   B 2 187 ? 19.671  -4.225  -2.190  1.00 88.16 187 B 1 
ATOM   3126 C CA  . THR   B 2 187 ? 20.832  -5.085  -2.429  1.00 88.94 187 B 1 
ATOM   3127 C C   . THR   B 2 187 ? 20.442  -6.242  -3.341  1.00 89.02 187 B 1 
ATOM   3128 O O   . THR   B 2 187 ? 19.313  -6.735  -3.288  1.00 88.09 187 B 1 
ATOM   3129 C CB  . THR   B 2 187 ? 21.440  -5.600  -1.112  1.00 87.72 187 B 1 
ATOM   3130 O OG1 . THR   B 2 187 ? 22.570  -6.398  -1.378  1.00 82.44 187 B 1 
ATOM   3131 C CG2 . THR   B 2 187 ? 20.485  -6.447  -0.264  1.00 82.18 187 B 1 
ATOM   3132 N N   . MET   B 2 188 ? 21.385  -6.676  -4.169  1.00 88.29 188 B 1 
ATOM   3133 C CA  . MET   B 2 188 ? 21.241  -7.879  -4.993  1.00 89.04 188 B 1 
ATOM   3134 C C   . MET   B 2 188 ? 21.547  -9.158  -4.198  1.00 90.33 188 B 1 
ATOM   3135 O O   . MET   B 2 188 ? 21.090  -10.244 -4.557  1.00 87.45 188 B 1 
ATOM   3136 C CB  . MET   B 2 188 ? 22.159  -7.735  -6.213  1.00 88.22 188 B 1 
ATOM   3137 C CG  . MET   B 2 188 ? 21.960  -8.850  -7.236  1.00 86.93 188 B 1 
ATOM   3138 S SD  . MET   B 2 188 ? 22.917  -8.603  -8.750  1.00 81.25 188 B 1 
ATOM   3139 C CE  . MET   B 2 188 ? 22.561  -10.162 -9.586  1.00 76.05 188 B 1 
ATOM   3140 N N   . ASN   B 2 189 ? 22.306  -9.036  -3.108  1.00 88.75 189 B 1 
ATOM   3141 C CA  . ASN   B 2 189 ? 22.696  -10.157 -2.258  1.00 88.36 189 B 1 
ATOM   3142 C C   . ASN   B 2 189 ? 22.070  -10.056 -0.855  1.00 88.86 189 B 1 
ATOM   3143 O O   . ASN   B 2 189 ? 22.731  -9.612  0.091   1.00 87.49 189 B 1 
ATOM   3144 C CB  . ASN   B 2 189 ? 24.230  -10.230 -2.226  1.00 86.41 189 B 1 
ATOM   3145 C CG  . ASN   B 2 189 ? 24.724  -11.412 -1.408  1.00 85.10 189 B 1 
ATOM   3146 O OD1 . ASN   B 2 189 ? 24.010  -12.348 -1.084  1.00 79.56 189 B 1 
ATOM   3147 N ND2 . ASN   B 2 189 ? 25.984  -11.398 -1.043  1.00 77.58 189 B 1 
ATOM   3148 N N   . PRO   B 2 190 ? 20.817  -10.498 -0.673  1.00 87.06 190 B 1 
ATOM   3149 C CA  . PRO   B 2 190 ? 20.163  -10.450 0.636   1.00 86.38 190 B 1 
ATOM   3150 C C   . PRO   B 2 190 ? 20.602  -11.570 1.589   1.00 87.35 190 B 1 
ATOM   3151 O O   . PRO   B 2 190 ? 20.217  -11.561 2.756   1.00 86.55 190 B 1 
ATOM   3152 C CB  . PRO   B 2 190 ? 18.668  -10.512 0.314   1.00 84.26 190 B 1 
ATOM   3153 C CG  . PRO   B 2 190 ? 18.630  -11.412 -0.924  1.00 83.30 190 B 1 
ATOM   3154 C CD  . PRO   B 2 190 ? 19.898  -11.006 -1.677  1.00 85.57 190 B 1 
ATOM   3155 N N   . LEU   B 2 191 ? 21.410  -12.536 1.138   1.00 87.40 191 B 1 
ATOM   3156 C CA  . LEU   B 2 191 ? 21.787  -13.710 1.942   1.00 86.31 191 B 1 
ATOM   3157 C C   . LEU   B 2 191 ? 22.435  -13.372 3.294   1.00 87.80 191 B 1 
ATOM   3158 O O   . LEU   B 2 191 ? 22.099  -14.031 4.283   1.00 87.64 191 B 1 
ATOM   3159 C CB  . LEU   B 2 191 ? 22.728  -14.638 1.157   1.00 84.46 191 B 1 
ATOM   3160 C CG  . LEU   B 2 191 ? 22.117  -15.329 -0.064  1.00 80.79 191 B 1 
ATOM   3161 C CD1 . LEU   B 2 191 ? 23.226  -16.129 -0.742  1.00 77.09 191 B 1 
ATOM   3162 C CD2 . LEU   B 2 191 ? 20.992  -16.289 0.330   1.00 76.67 191 B 1 
ATOM   3163 N N   . PRO   B 2 192 ? 23.334  -12.382 3.389   1.00 86.46 192 B 1 
ATOM   3164 C CA  . PRO   B 2 192 ? 23.902  -11.993 4.678   1.00 85.77 192 B 1 
ATOM   3165 C C   . PRO   B 2 192 ? 22.830  -11.477 5.642   1.00 87.87 192 B 1 
ATOM   3166 O O   . PRO   B 2 192 ? 22.801  -11.892 6.799   1.00 87.21 192 B 1 
ATOM   3167 C CB  . PRO   B 2 192 ? 24.963  -10.941 4.360   1.00 83.33 192 B 1 
ATOM   3168 C CG  . PRO   B 2 192 ? 25.307  -11.179 2.897   1.00 82.17 192 B 1 
ATOM   3169 C CD  . PRO   B 2 192 ? 23.967  -11.632 2.328   1.00 84.96 192 B 1 
ATOM   3170 N N   . LEU   B 2 193 ? 21.900  -10.653 5.146   1.00 89.58 193 B 1 
ATOM   3171 C CA  . LEU   B 2 193 ? 20.777  -10.123 5.927   1.00 90.24 193 B 1 
ATOM   3172 C C   . LEU   B 2 193 ? 19.839  -11.234 6.406   1.00 91.07 193 B 1 
ATOM   3173 O O   . LEU   B 2 193 ? 19.445  -11.251 7.569   1.00 90.21 193 B 1 
ATOM   3174 C CB  . LEU   B 2 193 ? 19.979  -9.122  5.080   1.00 89.27 193 B 1 
ATOM   3175 C CG  . LEU   B 2 193 ? 20.749  -7.865  4.652   1.00 85.53 193 B 1 
ATOM   3176 C CD1 . LEU   B 2 193 ? 19.870  -7.042  3.716   1.00 80.18 193 B 1 
ATOM   3177 C CD2 . LEU   B 2 193 ? 21.122  -7.013  5.861   1.00 81.31 193 B 1 
ATOM   3178 N N   . ILE   B 2 194 ? 19.512  -12.183 5.533   1.00 90.27 194 B 1 
ATOM   3179 C CA  . ILE   B 2 194 ? 18.666  -13.337 5.875   1.00 89.10 194 B 1 
ATOM   3180 C C   . ILE   B 2 194 ? 19.317  -14.161 6.991   1.00 89.66 194 B 1 
ATOM   3181 O O   . ILE   B 2 194 ? 18.644  -14.536 7.952   1.00 89.73 194 B 1 
ATOM   3182 C CB  . ILE   B 2 194 ? 18.374  -14.186 4.616   1.00 88.07 194 B 1 
ATOM   3183 C CG1 . ILE   B 2 194 ? 17.489  -13.393 3.626   1.00 86.22 194 B 1 
ATOM   3184 C CG2 . ILE   B 2 194 ? 17.691  -15.517 4.986   1.00 85.85 194 B 1 
ATOM   3185 C CD1 . ILE   B 2 194 ? 17.426  -14.005 2.219   1.00 79.83 194 B 1 
ATOM   3186 N N   . ARG   B 2 195 ? 20.628  -14.411 6.909   1.00 89.57 195 B 1 
ATOM   3187 C CA  . ARG   B 2 195 ? 21.362  -15.123 7.965   1.00 88.81 195 B 1 
ATOM   3188 C C   . ARG   B 2 195 ? 21.353  -14.365 9.284   1.00 90.32 195 B 1 
ATOM   3189 O O   . ARG   B 2 195 ? 21.141  -14.986 10.321  1.00 89.76 195 B 1 
ATOM   3190 C CB  . ARG   B 2 195 ? 22.811  -15.386 7.541   1.00 87.13 195 B 1 
ATOM   3191 C CG  . ARG   B 2 195 ? 22.911  -16.578 6.584   1.00 76.06 195 B 1 
ATOM   3192 C CD  . ARG   B 2 195 ? 24.381  -16.812 6.248   1.00 72.03 195 B 1 
ATOM   3193 N NE  . ARG   B 2 195 ? 24.549  -17.948 5.330   1.00 63.06 195 B 1 
ATOM   3194 C CZ  . ARG   B 2 195 ? 25.675  -18.308 4.740   1.00 55.58 195 B 1 
ATOM   3195 N NH1 . ARG   B 2 195 ? 26.799  -17.681 4.977   1.00 50.72 195 B 1 
ATOM   3196 N NH2 . ARG   B 2 195 ? 25.687  -19.298 3.894   1.00 48.44 195 B 1 
ATOM   3197 N N   . ASP   B 2 196 ? 21.564  -13.065 9.255   1.00 91.43 196 B 1 
ATOM   3198 C CA  . ASP   B 2 196 ? 21.566  -12.257 10.474  1.00 91.81 196 B 1 
ATOM   3199 C C   . ASP   B 2 196 ? 20.178  -12.227 11.130  1.00 92.41 196 B 1 
ATOM   3200 O O   . ASP   B 2 196 ? 20.066  -12.403 12.345  1.00 91.55 196 B 1 
ATOM   3201 C CB  . ASP   B 2 196 ? 22.040  -10.842 10.158  1.00 91.50 196 B 1 
ATOM   3202 C CG  . ASP   B 2 196 ? 23.507  -10.735 9.738   1.00 90.35 196 B 1 
ATOM   3203 O OD1 . ASP   B 2 196 ? 24.278  -11.717 9.793   1.00 85.27 196 B 1 
ATOM   3204 O OD2 . ASP   B 2 196 ? 23.882  -9.621  9.320   1.00 85.49 196 B 1 
ATOM   3205 N N   . LEU   B 2 197 ? 19.112  -12.111 10.335  1.00 92.16 197 B 1 
ATOM   3206 C CA  . LEU   B 2 197 ? 17.729  -12.195 10.818  1.00 91.92 197 B 1 
ATOM   3207 C C   . LEU   B 2 197 ? 17.428  -13.569 11.434  1.00 91.84 197 B 1 
ATOM   3208 O O   . LEU   B 2 197 ? 16.867  -13.648 12.529  1.00 91.29 197 B 1 
ATOM   3209 C CB  . LEU   B 2 197 ? 16.761  -11.889 9.658   1.00 92.15 197 B 1 
ATOM   3210 C CG  . LEU   B 2 197 ? 16.732  -10.409 9.225   1.00 91.48 197 B 1 
ATOM   3211 C CD1 . LEU   B 2 197 ? 15.992  -10.269 7.899   1.00 87.65 197 B 1 
ATOM   3212 C CD2 . LEU   B 2 197 ? 16.023  -9.530  10.256  1.00 87.31 197 B 1 
ATOM   3213 N N   . GLN   B 2 198 ? 17.839  -14.653 10.783  1.00 91.69 198 B 1 
ATOM   3214 C CA  . GLN   B 2 198 ? 17.687  -16.013 11.316  1.00 90.68 198 B 1 
ATOM   3215 C C   . GLN   B 2 198 ? 18.484  -16.209 12.613  1.00 91.04 198 B 1 
ATOM   3216 O O   . GLN   B 2 198 ? 17.964  -16.768 13.579  1.00 90.14 198 B 1 
ATOM   3217 C CB  . GLN   B 2 198 ? 18.131  -17.034 10.260  1.00 89.28 198 B 1 
ATOM   3218 C CG  . GLN   B 2 198 ? 17.108  -17.184 9.124   1.00 85.89 198 B 1 
ATOM   3219 C CD  . GLN   B 2 198 ? 17.588  -18.119 8.011   1.00 84.01 198 B 1 
ATOM   3220 O OE1 . GLN   B 2 198 ? 18.752  -18.464 7.881   1.00 77.36 198 B 1 
ATOM   3221 N NE2 . GLN   B 2 198 ? 16.695  -18.566 7.155   1.00 75.21 198 B 1 
ATOM   3222 N N   . ASN   B 2 199 ? 19.712  -15.714 12.670  1.00 91.51 199 B 1 
ATOM   3223 C CA  . ASN   B 2 199 ? 20.555  -15.787 13.866  1.00 91.18 199 B 1 
ATOM   3224 C C   . ASN   B 2 199 ? 19.980  -14.970 15.031  1.00 90.77 199 B 1 
ATOM   3225 O O   . ASN   B 2 199 ? 20.139  -15.360 16.187  1.00 88.91 199 B 1 
ATOM   3226 C CB  . ASN   B 2 199 ? 21.964  -15.289 13.515  1.00 91.09 199 B 1 
ATOM   3227 C CG  . ASN   B 2 199 ? 22.764  -16.255 12.657  1.00 87.85 199 B 1 
ATOM   3228 O OD1 . ASN   B 2 199 ? 22.546  -17.450 12.615  1.00 80.87 199 B 1 
ATOM   3229 N ND2 . ASN   B 2 199 ? 23.773  -15.748 11.978  1.00 79.77 199 B 1 
ATOM   3230 N N   . ALA   B 2 200 ? 19.285  -13.879 14.737  1.00 90.83 200 B 1 
ATOM   3231 C CA  . ALA   B 2 200 ? 18.552  -13.086 15.725  1.00 89.32 200 B 1 
ATOM   3232 C C   . ALA   B 2 200 ? 17.216  -13.725 16.166  1.00 89.00 200 B 1 
ATOM   3233 O O   . ALA   B 2 200 ? 16.539  -13.182 17.038  1.00 86.33 200 B 1 
ATOM   3234 C CB  . ALA   B 2 200 ? 18.365  -11.677 15.166  1.00 88.73 200 B 1 
ATOM   3235 N N   . GLY   B 2 201 ? 16.842  -14.871 15.596  1.00 89.10 201 B 1 
ATOM   3236 C CA  . GLY   B 2 201 ? 15.645  -15.636 15.956  1.00 88.02 201 B 1 
ATOM   3237 C C   . GLY   B 2 201 ? 14.383  -15.274 15.168  1.00 88.82 201 B 1 
ATOM   3238 O O   . GLY   B 2 201 ? 13.305  -15.753 15.513  1.00 86.03 201 B 1 
ATOM   3239 N N   . TYR   B 2 202 ? 14.486  -14.461 14.119  1.00 88.53 202 B 1 
ATOM   3240 C CA  . TYR   B 2 202 ? 13.345  -14.163 13.255  1.00 88.68 202 B 1 
ATOM   3241 C C   . TYR   B 2 202 ? 13.004  -15.343 12.347  1.00 88.78 202 B 1 
ATOM   3242 O O   . TYR   B 2 202 ? 13.881  -15.996 11.776  1.00 86.87 202 B 1 
ATOM   3243 C CB  . TYR   B 2 202 ? 13.597  -12.908 12.422  1.00 88.11 202 B 1 
ATOM   3244 C CG  . TYR   B 2 202 ? 13.618  -11.644 13.246  1.00 88.60 202 B 1 
ATOM   3245 C CD1 . TYR   B 2 202 ? 12.409  -11.069 13.681  1.00 83.33 202 B 1 
ATOM   3246 C CD2 . TYR   B 2 202 ? 14.843  -11.054 13.608  1.00 84.22 202 B 1 
ATOM   3247 C CE1 . TYR   B 2 202 ? 12.417  -9.910  14.469  1.00 82.31 202 B 1 
ATOM   3248 C CE2 . TYR   B 2 202 ? 14.863  -9.894  14.401  1.00 82.08 202 B 1 
ATOM   3249 C CZ  . TYR   B 2 202 ? 13.644  -9.328  14.831  1.00 84.90 202 B 1 
ATOM   3250 O OH  . TYR   B 2 202 ? 13.660  -8.205  15.606  1.00 82.61 202 B 1 
ATOM   3251 N N   . HIS   B 2 203 ? 11.703  -15.569 12.155  1.00 88.95 203 B 1 
ATOM   3252 C CA  . HIS   B 2 203 ? 11.208  -16.551 11.203  1.00 88.54 203 B 1 
ATOM   3253 C C   . HIS   B 2 203 ? 11.080  -15.907 9.817   1.00 88.80 203 B 1 
ATOM   3254 O O   . HIS   B 2 203 ? 10.152  -15.142 9.558   1.00 87.17 203 B 1 
ATOM   3255 C CB  . HIS   B 2 203 ? 9.901   -17.159 11.723  1.00 86.50 203 B 1 
ATOM   3256 C CG  . HIS   B 2 203 ? 9.643   -18.512 11.123  1.00 80.67 203 B 1 
ATOM   3257 N ND1 . HIS   B 2 203 ? 9.497   -18.806 9.787   1.00 69.47 203 B 1 
ATOM   3258 C CD2 . HIS   B 2 203 ? 9.571   -19.708 11.800  1.00 68.54 203 B 1 
ATOM   3259 C CE1 . HIS   B 2 203 ? 9.336   -20.130 9.657   1.00 67.23 203 B 1 
ATOM   3260 N NE2 . HIS   B 2 203 ? 9.374   -20.716 10.868  1.00 68.23 203 B 1 
ATOM   3261 N N   . VAL   B 2 204 ? 12.014  -16.216 8.925   1.00 88.29 204 B 1 
ATOM   3262 C CA  . VAL   B 2 204 ? 11.975  -15.747 7.535   1.00 87.63 204 B 1 
ATOM   3263 C C   . VAL   B 2 204 ? 10.953  -16.581 6.763   1.00 86.30 204 B 1 
ATOM   3264 O O   . VAL   B 2 204 ? 11.093  -17.798 6.671   1.00 84.45 204 B 1 
ATOM   3265 C CB  . VAL   B 2 204 ? 13.372  -15.783 6.885   1.00 87.07 204 B 1 
ATOM   3266 C CG1 . VAL   B 2 204 ? 13.337  -15.233 5.460   1.00 82.14 204 B 1 
ATOM   3267 C CG2 . VAL   B 2 204 ? 14.375  -14.938 7.687   1.00 82.28 204 B 1 
ATOM   3268 N N   . LEU   B 2 205 ? 9.921   -15.922 6.239   1.00 86.07 205 B 1 
ATOM   3269 C CA  . LEU   B 2 205 ? 8.886   -16.542 5.404   1.00 83.20 205 B 1 
ATOM   3270 C C   . LEU   B 2 205 ? 9.295   -16.574 3.932   1.00 81.24 205 B 1 
ATOM   3271 O O   . LEU   B 2 205 ? 9.038   -17.557 3.243   1.00 76.80 205 B 1 
ATOM   3272 C CB  . LEU   B 2 205 ? 7.572   -15.752 5.531   1.00 81.29 205 B 1 
ATOM   3273 C CG  . LEU   B 2 205 ? 6.857   -15.846 6.887   1.00 78.77 205 B 1 
ATOM   3274 C CD1 . LEU   B 2 205 ? 5.626   -14.939 6.849   1.00 74.61 205 B 1 
ATOM   3275 C CD2 . LEU   B 2 205 ? 6.388   -17.269 7.194   1.00 74.12 205 B 1 
ATOM   3276 N N   . TRP   B 2 206 ? 9.895   -15.503 3.453   1.00 78.42 206 B 1 
ATOM   3277 C CA  . TRP   B 2 206 ? 10.445  -15.410 2.100   1.00 75.62 206 B 1 
ATOM   3278 C C   . TRP   B 2 206 ? 11.974  -15.459 2.148   1.00 73.02 206 B 1 
ATOM   3279 O O   . TRP   B 2 206 ? 12.569  -14.724 2.927   1.00 68.20 206 B 1 
ATOM   3280 C CB  . TRP   B 2 206 ? 9.943   -14.134 1.420   1.00 73.71 206 B 1 
ATOM   3281 C CG  . TRP   B 2 206 ? 10.424  -14.016 0.015   1.00 70.94 206 B 1 
ATOM   3282 C CD1 . TRP   B 2 206 ? 11.469  -13.276 -0.392  1.00 64.94 206 B 1 
ATOM   3283 C CD2 . TRP   B 2 206 ? 10.007  -14.823 -1.136  1.00 66.91 206 B 1 
ATOM   3284 N NE1 . TRP   B 2 206 ? 11.759  -13.579 -1.712  1.00 62.09 206 B 1 
ATOM   3285 C CE2 . TRP   B 2 206 ? 10.921  -14.563 -2.189  1.00 65.15 206 B 1 
ATOM   3286 C CE3 . TRP   B 2 206 ? 9.013   -15.791 -1.352  1.00 63.35 206 B 1 
ATOM   3287 C CZ2 . TRP   B 2 206 ? 10.906  -15.308 -3.387  1.00 63.81 206 B 1 
ATOM   3288 C CZ3 . TRP   B 2 206 ? 8.963   -16.510 -2.566  1.00 58.69 206 B 1 
ATOM   3289 C CH2 . TRP   B 2 206 ? 9.935   -16.288 -3.557  1.00 59.41 206 B 1 
ATOM   3290 N N   . PRO   B 2 207 ? 12.625  -16.283 1.286   1.00 64.81 207 B 1 
ATOM   3291 C CA  . PRO   B 2 207 ? 12.054  -17.081 0.197   1.00 62.61 207 B 1 
ATOM   3292 C C   . PRO   B 2 207 ? 11.218  -18.270 0.682   1.00 63.73 207 B 1 
ATOM   3293 O O   . PRO   B 2 207 ? 11.673  -19.066 1.504   1.00 58.90 207 B 1 
ATOM   3294 C CB  . PRO   B 2 207 ? 13.246  -17.532 -0.651  1.00 55.81 207 B 1 
ATOM   3295 C CG  . PRO   B 2 207 ? 14.376  -16.591 -0.250  1.00 54.52 207 B 1 
ATOM   3296 C CD  . PRO   B 2 207 ? 14.069  -16.288 1.202   1.00 58.33 207 B 1 
ATOM   3297 N N   . ASN   B 2 208 ? 9.994   -18.399 0.168   1.00 62.40 208 B 1 
ATOM   3298 C CA  . ASN   B 2 208 ? 9.095   -19.517 0.430   1.00 61.09 208 B 1 
ATOM   3299 C C   . ASN   B 2 208 ? 8.275   -19.839 -0.825  1.00 62.38 208 B 1 
ATOM   3300 O O   . ASN   B 2 208 ? 8.024   -18.974 -1.656  1.00 57.14 208 B 1 
ATOM   3301 C CB  . ASN   B 2 208 ? 8.197   -19.178 1.634   1.00 54.59 208 B 1 
ATOM   3302 C CG  . ASN   B 2 208 ? 7.398   -20.365 2.149   1.00 48.45 208 B 1 
ATOM   3303 O OD1 . ASN   B 2 208 ? 7.639   -21.518 1.835   1.00 44.55 208 B 1 
ATOM   3304 N ND2 . ASN   B 2 208 ? 6.408   -20.108 2.972   1.00 42.33 208 B 1 
ATOM   3305 N N   . LEU   B 2 209 ? 7.838   -21.103 -0.943  1.00 54.28 209 B 1 
ATOM   3306 C CA  . LEU   B 2 209 ? 7.029   -21.544 -2.079  1.00 53.42 209 B 1 
ATOM   3307 C C   . LEU   B 2 209 ? 5.708   -20.766 -2.145  1.00 53.80 209 B 1 
ATOM   3308 O O   . LEU   B 2 209 ? 4.950   -20.766 -1.169  1.00 49.31 209 B 1 
ATOM   3309 C CB  . LEU   B 2 209 ? 6.789   -23.057 -1.967  1.00 48.50 209 B 1 
ATOM   3310 C CG  . LEU   B 2 209 ? 7.963   -23.862 -2.552  1.00 43.63 209 B 1 
ATOM   3311 C CD1 . LEU   B 2 209 ? 8.100   -25.215 -1.868  1.00 40.03 209 B 1 
ATOM   3312 C CD2 . LEU   B 2 209 ? 7.769   -24.086 -4.050  1.00 40.71 209 B 1 
ATOM   3313 N N   . PRO   B 2 210 ? 5.381   -20.133 -3.281  1.00 51.10 210 B 1 
ATOM   3314 C CA  . PRO   B 2 210 ? 4.169   -19.343 -3.412  1.00 49.41 210 B 1 
ATOM   3315 C C   . PRO   B 2 210 ? 2.917   -20.214 -3.250  1.00 49.86 210 B 1 
ATOM   3316 O O   . PRO   B 2 210 ? 2.828   -21.333 -3.764  1.00 47.78 210 B 1 
ATOM   3317 C CB  . PRO   B 2 210 ? 4.260   -18.657 -4.783  1.00 46.88 210 B 1 
ATOM   3318 C CG  . PRO   B 2 210 ? 5.205   -19.552 -5.579  1.00 46.19 210 B 1 
ATOM   3319 C CD  . PRO   B 2 210 ? 6.141   -20.118 -4.519  1.00 49.22 210 B 1 
ATOM   3320 N N   . GLY   B 2 211 ? 1.926   -19.694 -2.514  1.00 46.22 211 B 1 
ATOM   3321 C CA  . GLY   B 2 211 ? 0.644   -20.361 -2.273  1.00 43.76 211 B 1 
ATOM   3322 C C   . GLY   B 2 211 ? 0.699   -21.643 -1.432  1.00 43.74 211 B 1 
ATOM   3323 O O   . GLY   B 2 211 ? -0.327  -22.302 -1.269  1.00 41.29 211 B 1 
ATOM   3324 N N   . VAL   B 2 212 ? 1.862   -22.010 -0.892  1.00 46.18 212 B 1 
ATOM   3325 C CA  . VAL   B 2 212 ? 1.940   -23.048 0.142   1.00 43.42 212 B 1 
ATOM   3326 C C   . VAL   B 2 212 ? 1.533   -22.401 1.455   1.00 42.89 212 B 1 
ATOM   3327 O O   . VAL   B 2 212 ? 2.298   -21.663 2.066   1.00 40.28 212 B 1 
ATOM   3328 C CB  . VAL   B 2 212 ? 3.326   -23.718 0.217   1.00 40.44 212 B 1 
ATOM   3329 C CG1 . VAL   B 2 212 ? 3.342   -24.843 1.254   1.00 37.30 212 B 1 
ATOM   3330 C CG2 . VAL   B 2 212 ? 3.691   -24.341 -1.138  1.00 38.61 212 B 1 
ATOM   3331 N N   . THR   B 2 213 ? 0.293   -22.664 1.871   1.00 38.21 213 B 1 
ATOM   3332 C CA  . THR   B 2 213 ? -0.169  -22.311 3.214   1.00 36.47 213 B 1 
ATOM   3333 C C   . THR   B 2 213 ? 0.689   -23.055 4.231   1.00 36.79 213 B 1 
ATOM   3334 O O   . THR   B 2 213 ? 0.694   -24.286 4.251   1.00 34.66 213 B 1 
ATOM   3335 C CB  . THR   B 2 213 ? -1.647  -22.698 3.415   1.00 32.90 213 B 1 
ATOM   3336 O OG1 . THR   B 2 213 ? -1.892  -23.997 2.920   1.00 30.86 213 B 1 
ATOM   3337 C CG2 . THR   B 2 213 ? -2.582  -21.736 2.674   1.00 30.49 213 B 1 
ATOM   3338 N N   . SER   B 2 214 ? 1.426   -22.303 5.043   1.00 32.94 214 B 1 
ATOM   3339 C CA  . SER   B 2 214 ? 2.060   -22.824 6.258   1.00 31.44 214 B 1 
ATOM   3340 C C   . SER   B 2 214 ? 1.017   -23.213 7.291   1.00 30.71 214 B 1 
ATOM   3341 O O   . SER   B 2 214 ? 0.078   -22.403 7.491   1.00 28.06 214 B 1 
ATOM   3342 C CB  . SER   B 2 214 ? 2.975   -21.762 6.869   1.00 29.20 214 B 1 
ATOM   3343 O OG  . SER   B 2 214 ? 2.168   -20.635 7.151   1.00 28.14 214 B 1 
ATOM   3344 O OXT . SER   B 2 214 ? 1.196   -24.324 7.905   1.00 26.53 214 B 1 
ATOM   3345 N N   . MET   C 3 1   ? -32.934 31.232  35.441  1.00 46.10 1   C 1 
ATOM   3346 C CA  . MET   C 3 1   ? -32.203 29.976  35.714  1.00 48.84 1   C 1 
ATOM   3347 C C   . MET   C 3 1   ? -33.209 28.844  35.667  1.00 51.56 1   C 1 
ATOM   3348 O O   . MET   C 3 1   ? -34.085 28.812  36.529  1.00 47.99 1   C 1 
ATOM   3349 C CB  . MET   C 3 1   ? -31.531 30.008  37.098  1.00 45.45 1   C 1 
ATOM   3350 C CG  . MET   C 3 1   ? -30.310 30.918  37.150  1.00 42.31 1   C 1 
ATOM   3351 S SD  . MET   C 3 1   ? -29.603 31.018  38.817  1.00 39.60 1   C 1 
ATOM   3352 C CE  . MET   C 3 1   ? -28.224 32.144  38.520  1.00 34.97 1   C 1 
ATOM   3353 N N   . SER   C 3 2   ? -33.143 27.947  34.678  1.00 62.65 2   C 1 
ATOM   3354 C CA  . SER   C 3 2   ? -33.936 26.715  34.721  1.00 65.61 2   C 1 
ATOM   3355 C C   . SER   C 3 2   ? -33.351 25.840  35.827  1.00 72.03 2   C 1 
ATOM   3356 O O   . SER   C 3 2   ? -32.209 25.395  35.774  1.00 64.64 2   C 1 
ATOM   3357 C CB  . SER   C 3 2   ? -34.000 26.010  33.361  1.00 55.47 2   C 1 
ATOM   3358 O OG  . SER   C 3 2   ? -32.763 25.472  32.994  1.00 49.01 2   C 1 
ATOM   3359 N N   . ARG   C 3 3   ? -34.106 25.681  36.898  1.00 68.22 3   C 1 
ATOM   3360 C CA  . ARG   C 3 3   ? -33.643 24.998  38.117  1.00 72.56 3   C 1 
ATOM   3361 C C   . ARG   C 3 3   ? -33.729 23.476  38.021  1.00 82.03 3   C 1 
ATOM   3362 O O   . ARG   C 3 3   ? -33.312 22.799  38.948  1.00 74.23 3   C 1 
ATOM   3363 C CB  . ARG   C 3 3   ? -34.444 25.523  39.313  1.00 59.62 3   C 1 
ATOM   3364 C CG  . ARG   C 3 3   ? -33.978 26.912  39.756  1.00 50.09 3   C 1 
ATOM   3365 C CD  . ARG   C 3 3   ? -34.826 27.382  40.934  1.00 44.48 3   C 1 
ATOM   3366 N NE  . ARG   C 3 3   ? -34.207 28.527  41.610  1.00 38.15 3   C 1 
ATOM   3367 C CZ  . ARG   C 3 3   ? -34.666 29.145  42.683  1.00 32.54 3   C 1 
ATOM   3368 N NH1 . ARG   C 3 3   ? -35.813 28.838  43.219  1.00 31.05 3   C 1 
ATOM   3369 N NH2 . ARG   C 3 3   ? -33.959 30.078  43.242  1.00 28.30 3   C 1 
ATOM   3370 N N   . ASN   C 3 4   ? -34.280 22.949  36.939  1.00 86.78 4   C 1 
ATOM   3371 C CA  . ASN   C 3 4   ? -34.567 21.533  36.732  1.00 91.22 4   C 1 
ATOM   3372 C C   . ASN   C 3 4   ? -33.434 20.803  36.003  1.00 94.74 4   C 1 
ATOM   3373 O O   . ASN   C 3 4   ? -33.685 19.977  35.136  1.00 92.22 4   C 1 
ATOM   3374 C CB  . ASN   C 3 4   ? -35.930 21.382  36.034  1.00 83.83 4   C 1 
ATOM   3375 C CG  . ASN   C 3 4   ? -37.094 21.190  36.983  1.00 75.01 4   C 1 
ATOM   3376 O OD1 . ASN   C 3 4   ? -37.022 21.417  38.174  1.00 62.89 4   C 1 
ATOM   3377 N ND2 . ASN   C 3 4   ? -38.222 20.768  36.459  1.00 62.87 4   C 1 
ATOM   3378 N N   . CYS   C 3 5   ? -32.193 21.108  36.354  1.00 97.25 5   C 1 
ATOM   3379 C CA  . CYS   C 3 5   ? -31.038 20.397  35.818  1.00 97.83 5   C 1 
ATOM   3380 C C   . CYS   C 3 5   ? -30.309 19.659  36.944  1.00 98.14 5   C 1 
ATOM   3381 O O   . CYS   C 3 5   ? -30.189 20.177  38.055  1.00 97.18 5   C 1 
ATOM   3382 C CB  . CYS   C 3 5   ? -30.119 21.364  35.066  1.00 97.04 5   C 1 
ATOM   3383 S SG  . CYS   C 3 5   ? -31.043 22.230  33.758  1.00 95.84 5   C 1 
ATOM   3384 N N   . ALA   C 3 6   ? -29.822 18.458  36.656  1.00 98.39 6   C 1 
ATOM   3385 C CA  . ALA   C 3 6   ? -29.036 17.649  37.578  1.00 98.52 6   C 1 
ATOM   3386 C C   . ALA   C 3 6   ? -27.548 17.712  37.224  1.00 98.66 6   C 1 
ATOM   3387 O O   . ALA   C 3 6   ? -27.169 17.500  36.076  1.00 98.34 6   C 1 
ATOM   3388 C CB  . ALA   C 3 6   ? -29.570 16.215  37.563  1.00 98.04 6   C 1 
ATOM   3389 N N   . PHE   C 3 7   ? -26.701 17.960  38.220  1.00 98.61 7   C 1 
ATOM   3390 C CA  . PHE   C 3 7   ? -25.245 17.912  38.095  1.00 98.69 7   C 1 
ATOM   3391 C C   . PHE   C 3 7   ? -24.720 16.697  38.857  1.00 98.70 7   C 1 
ATOM   3392 O O   . PHE   C 3 7   ? -24.663 16.702  40.089  1.00 98.34 7   C 1 
ATOM   3393 C CB  . PHE   C 3 7   ? -24.644 19.226  38.601  1.00 98.58 7   C 1 
ATOM   3394 C CG  . PHE   C 3 7   ? -23.176 19.383  38.275  1.00 98.60 7   C 1 
ATOM   3395 C CD1 . PHE   C 3 7   ? -22.189 18.955  39.180  1.00 97.56 7   C 1 
ATOM   3396 C CD2 . PHE   C 3 7   ? -22.787 19.982  37.062  1.00 97.59 7   C 1 
ATOM   3397 C CE1 . PHE   C 3 7   ? -20.826 19.128  38.876  1.00 97.32 7   C 1 
ATOM   3398 C CE2 . PHE   C 3 7   ? -21.426 20.161  36.755  1.00 97.26 7   C 1 
ATOM   3399 C CZ  . PHE   C 3 7   ? -20.443 19.736  37.664  1.00 97.96 7   C 1 
ATOM   3400 N N   . VAL   C 3 8   ? -24.368 15.635  38.140  1.00 98.69 8   C 1 
ATOM   3401 C CA  . VAL   C 3 8   ? -23.839 14.417  38.764  1.00 98.73 8   C 1 
ATOM   3402 C C   . VAL   C 3 8   ? -22.369 14.631  39.086  1.00 98.71 8   C 1 
ATOM   3403 O O   . VAL   C 3 8   ? -21.561 14.846  38.186  1.00 98.30 8   C 1 
ATOM   3404 C CB  . VAL   C 3 8   ? -24.059 13.174  37.893  1.00 98.54 8   C 1 
ATOM   3405 C CG1 . VAL   C 3 8   ? -23.636 11.911  38.643  1.00 96.97 8   C 1 
ATOM   3406 C CG2 . VAL   C 3 8   ? -25.535 13.007  37.508  1.00 96.04 8   C 1 
ATOM   3407 N N   . TYR   C 3 9   ? -22.016 14.575  40.362  1.00 98.52 9   C 1 
ATOM   3408 C CA  . TYR   C 3 9   ? -20.648 14.846  40.803  1.00 98.52 9   C 1 
ATOM   3409 C C   . TYR   C 3 9   ? -20.299 14.142  42.116  1.00 98.50 9   C 1 
ATOM   3410 O O   . TYR   C 3 9   ? -21.106 14.053  43.039  1.00 97.77 9   C 1 
ATOM   3411 C CB  . TYR   C 3 9   ? -20.441 16.366  40.927  1.00 98.26 9   C 1 
ATOM   3412 C CG  . TYR   C 3 9   ? -19.060 16.753  41.412  1.00 98.30 9   C 1 
ATOM   3413 C CD1 . TYR   C 3 9   ? -18.854 17.115  42.758  1.00 97.02 9   C 1 
ATOM   3414 C CD2 . TYR   C 3 9   ? -17.959 16.697  40.535  1.00 97.14 9   C 1 
ATOM   3415 C CE1 . TYR   C 3 9   ? -17.566 17.422  43.222  1.00 96.53 9   C 1 
ATOM   3416 C CE2 . TYR   C 3 9   ? -16.664 17.000  40.991  1.00 96.70 9   C 1 
ATOM   3417 C CZ  . TYR   C 3 9   ? -16.471 17.361  42.338  1.00 97.22 9   C 1 
ATOM   3418 O OH  . TYR   C 3 9   ? -15.208 17.656  42.786  1.00 96.23 9   C 1 
ATOM   3419 N N   . SER   C 3 10  ? -19.043 13.704  42.198  1.00 98.21 10  C 1 
ATOM   3420 C CA  . SER   C 3 10  ? -18.398 13.268  43.438  1.00 98.06 10  C 1 
ATOM   3421 C C   . SER   C 3 10  ? -16.891 13.486  43.344  1.00 98.14 10  C 1 
ATOM   3422 O O   . SER   C 3 10  ? -16.303 13.308  42.280  1.00 97.16 10  C 1 
ATOM   3423 C CB  . SER   C 3 10  ? -18.678 11.782  43.667  1.00 97.10 10  C 1 
ATOM   3424 O OG  . SER   C 3 10  ? -18.063 11.323  44.853  1.00 94.04 10  C 1 
ATOM   3425 N N   . GLU   C 3 11  ? -16.226 13.802  44.475  1.00 97.65 11  C 1 
ATOM   3426 C CA  . GLU   C 3 11  ? -14.755 13.795  44.509  1.00 97.26 11  C 1 
ATOM   3427 C C   . GLU   C 3 11  ? -14.160 12.415  44.199  1.00 97.48 11  C 1 
ATOM   3428 O O   . GLU   C 3 11  ? -13.003 12.321  43.812  1.00 95.33 11  C 1 
ATOM   3429 C CB  . GLU   C 3 11  ? -14.220 14.272  45.862  1.00 95.29 11  C 1 
ATOM   3430 C CG  . GLU   C 3 11  ? -14.135 15.799  45.974  1.00 84.54 11  C 1 
ATOM   3431 C CD  . GLU   C 3 11  ? -13.130 16.250  47.042  1.00 81.66 11  C 1 
ATOM   3432 O OE1 . GLU   C 3 11  ? -12.449 17.279  46.799  1.00 74.96 11  C 1 
ATOM   3433 O OE2 . GLU   C 3 11  ? -12.977 15.556  48.067  1.00 74.88 11  C 1 
ATOM   3434 N N   . GLN   C 3 12  ? -14.941 11.346  44.309  1.00 97.71 12  C 1 
ATOM   3435 C CA  . GLN   C 3 12  ? -14.508 9.999   43.937  1.00 97.58 12  C 1 
ATOM   3436 C C   . GLN   C 3 12  ? -14.191 9.856   42.442  1.00 97.93 12  C 1 
ATOM   3437 O O   . GLN   C 3 12  ? -13.499 8.917   42.075  1.00 96.90 12  C 1 
ATOM   3438 C CB  . GLN   C 3 12  ? -15.565 8.971   44.348  1.00 96.54 12  C 1 
ATOM   3439 C CG  . GLN   C 3 12  ? -15.729 8.873   45.870  1.00 89.99 12  C 1 
ATOM   3440 C CD  . GLN   C 3 12  ? -16.732 7.791   46.278  1.00 82.53 12  C 1 
ATOM   3441 O OE1 . GLN   C 3 12  ? -17.464 7.227   45.481  1.00 71.42 12  C 1 
ATOM   3442 N NE2 . GLN   C 3 12  ? -16.801 7.462   47.548  1.00 67.72 12  C 1 
ATOM   3443 N N   . PHE   C 3 13  ? -14.626 10.783  41.582  1.00 97.87 13  C 1 
ATOM   3444 C CA  . PHE   C 3 13  ? -14.199 10.797  40.174  1.00 97.94 13  C 1 
ATOM   3445 C C   . PHE   C 3 13  ? -12.675 10.895  40.021  1.00 97.79 13  C 1 
ATOM   3446 O O   . PHE   C 3 13  ? -12.114 10.345  39.080  1.00 96.40 13  C 1 
ATOM   3447 C CB  . PHE   C 3 13  ? -14.881 11.953  39.432  1.00 97.68 13  C 1 
ATOM   3448 C CG  . PHE   C 3 13  ? -16.380 11.850  39.230  1.00 98.03 13  C 1 
ATOM   3449 C CD1 . PHE   C 3 13  ? -17.090 10.652  39.424  1.00 95.59 13  C 1 
ATOM   3450 C CD2 . PHE   C 3 13  ? -17.075 12.987  38.770  1.00 95.49 13  C 1 
ATOM   3451 C CE1 . PHE   C 3 13  ? -18.469 10.587  39.164  1.00 94.67 13  C 1 
ATOM   3452 C CE2 . PHE   C 3 13  ? -18.452 12.929  38.505  1.00 94.64 13  C 1 
ATOM   3453 C CZ  . PHE   C 3 13  ? -19.151 11.728  38.703  1.00 97.19 13  C 1 
ATOM   3454 N N   . LEU   C 3 14  ? -11.992 11.515  40.988  1.00 97.67 14  C 1 
ATOM   3455 C CA  . LEU   C 3 14  ? -10.531 11.610  41.024  1.00 97.32 14  C 1 
ATOM   3456 C C   . LEU   C 3 14  ? -9.833  10.256  41.254  1.00 97.30 14  C 1 
ATOM   3457 O O   . LEU   C 3 14  ? -8.618  10.170  41.083  1.00 95.34 14  C 1 
ATOM   3458 C CB  . LEU   C 3 14  ? -10.114 12.609  42.120  1.00 96.51 14  C 1 
ATOM   3459 C CG  . LEU   C 3 14  ? -10.612 14.051  41.904  1.00 93.79 14  C 1 
ATOM   3460 C CD1 . LEU   C 3 14  ? -10.331 14.874  43.160  1.00 85.53 14  C 1 
ATOM   3461 C CD2 . LEU   C 3 14  ? -9.898  14.722  40.735  1.00 84.84 14  C 1 
ATOM   3462 N N   . GLN   C 3 15  ? -10.558 9.210   41.636  1.00 96.94 15  C 1 
ATOM   3463 C CA  . GLN   C 3 15  ? -10.012 7.851   41.773  1.00 96.66 15  C 1 
ATOM   3464 C C   . GLN   C 3 15  ? -9.728  7.197   40.418  1.00 97.17 15  C 1 
ATOM   3465 O O   . GLN   C 3 15  ? -8.904  6.288   40.356  1.00 95.53 15  C 1 
ATOM   3466 C CB  . GLN   C 3 15  ? -10.966 6.972   42.588  1.00 95.51 15  C 1 
ATOM   3467 C CG  . GLN   C 3 15  ? -11.137 7.469   44.030  1.00 89.43 15  C 1 
ATOM   3468 C CD  . GLN   C 3 15  ? -12.108 6.611   44.850  1.00 82.20 15  C 1 
ATOM   3469 O OE1 . GLN   C 3 15  ? -12.771 5.711   44.373  1.00 71.66 15  C 1 
ATOM   3470 N NE2 . GLN   C 3 15  ? -12.223 6.875   46.132  1.00 68.93 15  C 1 
ATOM   3471 N N   . TYR   C 3 16  ? -10.364 7.651   39.339  1.00 97.04 16  C 1 
ATOM   3472 C CA  . TYR   C 3 16  ? -9.978  7.274   37.978  1.00 97.33 16  C 1 
ATOM   3473 C C   . TYR   C 3 16  ? -8.712  8.043   37.588  1.00 97.34 16  C 1 
ATOM   3474 O O   . TYR   C 3 16  ? -8.759  9.125   37.001  1.00 96.09 16  C 1 
ATOM   3475 C CB  . TYR   C 3 16  ? -11.141 7.492   37.010  1.00 97.22 16  C 1 
ATOM   3476 C CG  . TYR   C 3 16  ? -10.939 6.783   35.683  1.00 97.49 16  C 1 
ATOM   3477 C CD1 . TYR   C 3 16  ? -10.190 7.380   34.648  1.00 95.04 16  C 1 
ATOM   3478 C CD2 . TYR   C 3 16  ? -11.497 5.505   35.478  1.00 94.96 16  C 1 
ATOM   3479 C CE1 . TYR   C 3 16  ? -10.006 6.716   33.424  1.00 94.48 16  C 1 
ATOM   3480 C CE2 . TYR   C 3 16  ? -11.325 4.834   34.258  1.00 94.08 16  C 1 
ATOM   3481 C CZ  . TYR   C 3 16  ? -10.579 5.445   33.227  1.00 96.47 16  C 1 
ATOM   3482 O OH  . TYR   C 3 16  ? -10.419 4.796   32.030  1.00 95.63 16  C 1 
ATOM   3483 N N   . LYS   C 3 17  ? -7.576  7.487   37.985  1.00 96.61 17  C 1 
ATOM   3484 C CA  . LYS   C 3 17  ? -6.259  8.091   37.801  1.00 96.69 17  C 1 
ATOM   3485 C C   . LYS   C 3 17  ? -5.229  7.011   37.477  1.00 96.60 17  C 1 
ATOM   3486 O O   . LYS   C 3 17  ? -5.009  6.117   38.290  1.00 93.97 17  C 1 
ATOM   3487 C CB  . LYS   C 3 17  ? -5.887  8.871   39.072  1.00 95.58 17  C 1 
ATOM   3488 C CG  . LYS   C 3 17  ? -4.554  9.607   38.909  1.00 93.41 17  C 1 
ATOM   3489 C CD  . LYS   C 3 17  ? -4.205  10.432  40.148  1.00 89.94 17  C 1 
ATOM   3490 C CE  . LYS   C 3 17  ? -2.855  11.093  39.886  1.00 83.36 17  C 1 
ATOM   3491 N NZ  . LYS   C 3 17  ? -2.365  11.895  41.025  1.00 74.52 17  C 1 
ATOM   3492 N N   . PHE   C 3 18  ? -4.574  7.139   36.327  1.00 96.33 18  C 1 
ATOM   3493 C CA  . PHE   C 3 18  ? -3.522  6.207   35.900  1.00 95.86 18  C 1 
ATOM   3494 C C   . PHE   C 3 18  ? -2.220  6.439   36.679  1.00 95.59 18  C 1 
ATOM   3495 O O   . PHE   C 3 18  ? -1.795  5.588   37.461  1.00 92.21 18  C 1 
ATOM   3496 C CB  . PHE   C 3 18  ? -3.331  6.336   34.386  1.00 94.94 18  C 1 
ATOM   3497 C CG  . PHE   C 3 18  ? -4.566  5.992   33.581  1.00 95.69 18  C 1 
ATOM   3498 C CD1 . PHE   C 3 18  ? -5.002  4.659   33.500  1.00 92.03 18  C 1 
ATOM   3499 C CD2 . PHE   C 3 18  ? -5.288  6.995   32.911  1.00 92.36 18  C 1 
ATOM   3500 C CE1 . PHE   C 3 18  ? -6.139  4.326   32.752  1.00 91.35 18  C 1 
ATOM   3501 C CE2 . PHE   C 3 18  ? -6.427  6.668   32.159  1.00 91.38 18  C 1 
ATOM   3502 C CZ  . PHE   C 3 18  ? -6.853  5.332   32.077  1.00 94.52 18  C 1 
ATOM   3503 N N   . HIS   C 3 19  ? -1.617  7.614   36.510  1.00 95.53 19  C 1 
ATOM   3504 C CA  . HIS   C 3 19  ? -0.438  8.084   37.243  1.00 94.74 19  C 1 
ATOM   3505 C C   . HIS   C 3 19  ? -0.348  9.618   37.192  1.00 95.09 19  C 1 
ATOM   3506 O O   . HIS   C 3 19  ? -1.185  10.278  36.580  1.00 93.21 19  C 1 
ATOM   3507 C CB  . HIS   C 3 19  ? 0.825   7.403   36.684  1.00 92.69 19  C 1 
ATOM   3508 C CG  . HIS   C 3 19  ? 1.049   7.636   35.214  1.00 91.29 19  C 1 
ATOM   3509 N ND1 . HIS   C 3 19  ? 1.573   8.763   34.631  1.00 81.22 19  C 1 
ATOM   3510 C CD2 . HIS   C 3 19  ? 0.795   6.736   34.204  1.00 80.17 19  C 1 
ATOM   3511 C CE1 . HIS   C 3 19  ? 1.636   8.549   33.304  1.00 82.45 19  C 1 
ATOM   3512 N NE2 . HIS   C 3 19  ? 1.167   7.327   33.011  1.00 84.13 19  C 1 
ATOM   3513 N N   . ASP   C 3 20  ? 0.648   10.195  37.867  1.00 95.00 20  C 1 
ATOM   3514 C CA  . ASP   C 3 20  ? 0.738   11.655  38.027  1.00 94.24 20  C 1 
ATOM   3515 C C   . ASP   C 3 20  ? 1.052   12.415  36.726  1.00 93.77 20  C 1 
ATOM   3516 O O   . ASP   C 3 20  ? 0.604   13.549  36.568  1.00 90.07 20  C 1 
ATOM   3517 C CB  . ASP   C 3 20  ? 1.773   11.994  39.115  1.00 92.93 20  C 1 
ATOM   3518 C CG  . ASP   C 3 20  ? 1.306   11.608  40.524  1.00 89.77 20  C 1 
ATOM   3519 O OD1 . ASP   C 3 20  ? 0.081   11.667  40.781  1.00 83.91 20  C 1 
ATOM   3520 O OD2 . ASP   C 3 20  ? 2.153   11.275  41.374  1.00 83.86 20  C 1 
ATOM   3521 N N   . ASP   C 3 21  ? 1.759   11.783  35.799  1.00 92.70 21  C 1 
ATOM   3522 C CA  . ASP   C 3 21  ? 2.179   12.392  34.529  1.00 91.39 21  C 1 
ATOM   3523 C C   . ASP   C 3 21  ? 1.242   12.049  33.353  1.00 92.63 21  C 1 
ATOM   3524 O O   . ASP   C 3 21  ? 1.488   12.456  32.216  1.00 89.75 21  C 1 
ATOM   3525 C CB  . ASP   C 3 21  ? 3.626   11.976  34.216  1.00 88.01 21  C 1 
ATOM   3526 C CG  . ASP   C 3 21  ? 4.622   12.379  35.305  1.00 80.64 21  C 1 
ATOM   3527 O OD1 . ASP   C 3 21  ? 4.530   13.528  35.796  1.00 73.48 21  C 1 
ATOM   3528 O OD2 . ASP   C 3 21  ? 5.484   11.536  35.635  1.00 72.68 21  C 1 
ATOM   3529 N N   . HIS   C 3 22  ? 0.164   11.304  33.606  1.00 94.48 22  C 1 
ATOM   3530 C CA  . HIS   C 3 22  ? -0.770  10.909  32.550  1.00 95.61 22  C 1 
ATOM   3531 C C   . HIS   C 3 22  ? -1.614  12.109  32.077  1.00 96.02 22  C 1 
ATOM   3532 O O   . HIS   C 3 22  ? -2.143  12.849  32.915  1.00 95.08 22  C 1 
ATOM   3533 C CB  . HIS   C 3 22  ? -1.645  9.752   33.046  1.00 95.49 22  C 1 
ATOM   3534 C CG  . HIS   C 3 22  ? -2.380  9.073   31.919  1.00 95.73 22  C 1 
ATOM   3535 N ND1 . HIS   C 3 22  ? -3.587  9.459   31.378  1.00 88.86 22  C 1 
ATOM   3536 C CD2 . HIS   C 3 22  ? -1.944  7.985   31.202  1.00 88.05 22  C 1 
ATOM   3537 C CE1 . HIS   C 3 22  ? -3.872  8.629   30.360  1.00 90.49 22  C 1 
ATOM   3538 N NE2 . HIS   C 3 22  ? -2.895  7.723   30.226  1.00 91.50 22  C 1 
ATOM   3539 N N   . PRO   C 3 23  ? -1.801  12.299  30.764  1.00 95.69 23  C 1 
ATOM   3540 C CA  . PRO   C 3 23  ? -2.560  13.445  30.243  1.00 95.54 23  C 1 
ATOM   3541 C C   . PRO   C 3 23  ? -4.034  13.442  30.667  1.00 96.27 23  C 1 
ATOM   3542 O O   . PRO   C 3 23  ? -4.619  14.511  30.859  1.00 95.20 23  C 1 
ATOM   3543 C CB  . PRO   C 3 23  ? -2.397  13.384  28.717  1.00 93.97 23  C 1 
ATOM   3544 C CG  . PRO   C 3 23  ? -2.036  11.923  28.430  1.00 90.97 23  C 1 
ATOM   3545 C CD  . PRO   C 3 23  ? -1.241  11.517  29.667  1.00 94.10 23  C 1 
ATOM   3546 N N   . PHE   C 3 24  ? -4.633  12.270  30.870  1.00 96.76 24  C 1 
ATOM   3547 C CA  . PHE   C 3 24  ? -5.984  12.161  31.424  1.00 97.06 24  C 1 
ATOM   3548 C C   . PHE   C 3 24  ? -5.966  12.441  32.932  1.00 97.13 24  C 1 
ATOM   3549 O O   . PHE   C 3 24  ? -5.532  11.612  33.738  1.00 95.97 24  C 1 
ATOM   3550 C CB  . PHE   C 3 24  ? -6.587  10.790  31.095  1.00 96.88 24  C 1 
ATOM   3551 C CG  . PHE   C 3 24  ? -8.071  10.713  31.384  1.00 96.73 24  C 1 
ATOM   3552 C CD1 . PHE   C 3 24  ? -8.537  10.474  32.690  1.00 93.59 24  C 1 
ATOM   3553 C CD2 . PHE   C 3 24  ? -8.997  10.905  30.340  1.00 93.65 24  C 1 
ATOM   3554 C CE1 . PHE   C 3 24  ? -9.918  10.425  32.951  1.00 92.12 24  C 1 
ATOM   3555 C CE2 . PHE   C 3 24  ? -10.379 10.851  30.596  1.00 92.20 24  C 1 
ATOM   3556 C CZ  . PHE   C 3 24  ? -10.841 10.613  31.903  1.00 94.05 24  C 1 
ATOM   3557 N N   . ASN   C 3 25  ? -6.465  13.611  33.324  1.00 96.63 25  C 1 
ATOM   3558 C CA  . ASN   C 3 25  ? -6.468  14.043  34.720  1.00 96.86 25  C 1 
ATOM   3559 C C   . ASN   C 3 25  ? -7.847  14.584  35.144  1.00 97.25 25  C 1 
ATOM   3560 O O   . ASN   C 3 25  ? -8.224  15.712  34.820  1.00 96.14 25  C 1 
ATOM   3561 C CB  . ASN   C 3 25  ? -5.325  15.057  34.911  1.00 95.78 25  C 1 
ATOM   3562 C CG  . ASN   C 3 25  ? -5.108  15.436  36.366  1.00 94.78 25  C 1 
ATOM   3563 O OD1 . ASN   C 3 25  ? -5.917  15.189  37.248  1.00 90.41 25  C 1 
ATOM   3564 N ND2 . ASN   C 3 25  ? -3.992  16.066  36.658  1.00 88.52 25  C 1 
ATOM   3565 N N   . GLN   C 3 26  ? -8.571  13.802  35.930  1.00 97.18 26  C 1 
ATOM   3566 C CA  . GLN   C 3 26  ? -9.913  14.165  36.422  1.00 97.46 26  C 1 
ATOM   3567 C C   . GLN   C 3 26  ? -9.936  15.366  37.388  1.00 97.85 26  C 1 
ATOM   3568 O O   . GLN   C 3 26  ? -11.015 15.831  37.759  1.00 96.59 26  C 1 
ATOM   3569 C CB  . GLN   C 3 26  ? -10.594 12.940  37.055  1.00 96.07 26  C 1 
ATOM   3570 C CG  . GLN   C 3 26  ? -10.947 11.822  36.056  1.00 93.45 26  C 1 
ATOM   3571 C CD  . GLN   C 3 26  ? -12.112 12.170  35.126  1.00 92.73 26  C 1 
ATOM   3572 O OE1 . GLN   C 3 26  ? -12.101 13.160  34.407  1.00 84.01 26  C 1 
ATOM   3573 N NE2 . GLN   C 3 26  ? -13.146 11.367  35.094  1.00 82.54 26  C 1 
ATOM   3574 N N   . LEU   C 3 27  ? -8.791  15.934  37.746  1.00 97.72 27  C 1 
ATOM   3575 C CA  . LEU   C 3 27  ? -8.737  17.218  38.461  1.00 97.76 27  C 1 
ATOM   3576 C C   . LEU   C 3 27  ? -9.517  18.313  37.709  1.00 98.13 27  C 1 
ATOM   3577 O O   . LEU   C 3 27  ? -10.130 19.170  38.343  1.00 97.55 27  C 1 
ATOM   3578 C CB  . LEU   C 3 27  ? -7.267  17.627  38.662  1.00 97.11 27  C 1 
ATOM   3579 C CG  . LEU   C 3 27  ? -7.071  18.865  39.567  1.00 94.77 27  C 1 
ATOM   3580 C CD1 . LEU   C 3 27  ? -7.493  18.586  41.013  1.00 89.87 27  C 1 
ATOM   3581 C CD2 . LEU   C 3 27  ? -5.604  19.275  39.575  1.00 89.60 27  C 1 
ATOM   3582 N N   . ARG   C 3 28  ? -9.575  18.230  36.382  1.00 98.03 28  C 1 
ATOM   3583 C CA  . ARG   C 3 28  ? -10.374 19.111  35.514  1.00 98.16 28  C 1 
ATOM   3584 C C   . ARG   C 3 28  ? -11.858 19.153  35.910  1.00 98.50 28  C 1 
ATOM   3585 O O   . ARG   C 3 28  ? -12.459 20.224  35.889  1.00 98.09 28  C 1 
ATOM   3586 C CB  . ARG   C 3 28  ? -10.161 18.670  34.059  1.00 96.70 28  C 1 
ATOM   3587 C CG  . ARG   C 3 28  ? -10.826 17.330  33.711  1.00 94.48 28  C 1 
ATOM   3588 C CD  . ARG   C 3 28  ? -10.209 16.674  32.489  1.00 94.50 28  C 1 
ATOM   3589 N NE  . ARG   C 3 28  ? -10.844 15.378  32.235  1.00 93.97 28  C 1 
ATOM   3590 C CZ  . ARG   C 3 28  ? -10.837 14.696  31.104  1.00 95.53 28  C 1 
ATOM   3591 N NH1 . ARG   C 3 28  ? -10.146 15.079  30.066  1.00 88.26 28  C 1 
ATOM   3592 N NH2 . ARG   C 3 28  ? -11.537 13.613  30.997  1.00 90.04 28  C 1 
ATOM   3593 N N   . VAL   C 3 29  ? -12.433 18.019  36.322  1.00 98.47 29  C 1 
ATOM   3594 C CA  . VAL   C 3 29  ? -13.837 17.946  36.772  1.00 98.56 29  C 1 
ATOM   3595 C C   . VAL   C 3 29  ? -14.010 18.712  38.084  1.00 98.61 29  C 1 
ATOM   3596 O O   . VAL   C 3 29  ? -14.915 19.536  38.204  1.00 98.27 29  C 1 
ATOM   3597 C CB  . VAL   C 3 29  ? -14.317 16.488  36.940  1.00 98.18 29  C 1 
ATOM   3598 C CG1 . VAL   C 3 29  ? -15.815 16.444  37.259  1.00 94.81 29  C 1 
ATOM   3599 C CG2 . VAL   C 3 29  ? -14.091 15.663  35.667  1.00 93.92 29  C 1 
ATOM   3600 N N   . LYS   C 3 30  ? -13.094 18.512  39.034  1.00 98.40 30  C 1 
ATOM   3601 C CA  . LYS   C 3 30  ? -13.088 19.233  40.314  1.00 98.37 30  C 1 
ATOM   3602 C C   . LYS   C 3 30  ? -12.906 20.741  40.119  1.00 98.49 30  C 1 
ATOM   3603 O O   . LYS   C 3 30  ? -13.605 21.523  40.754  1.00 98.12 30  C 1 
ATOM   3604 C CB  . LYS   C 3 30  ? -12.015 18.633  41.236  1.00 97.97 30  C 1 
ATOM   3605 C CG  . LYS   C 3 30  ? -11.981 19.335  42.605  1.00 96.60 30  C 1 
ATOM   3606 C CD  . LYS   C 3 30  ? -11.072 18.598  43.594  1.00 94.45 30  C 1 
ATOM   3607 C CE  . LYS   C 3 30  ? -11.032 19.378  44.913  1.00 90.39 30  C 1 
ATOM   3608 N NZ  . LYS   C 3 30  ? -10.436 18.578  46.013  1.00 85.22 30  C 1 
ATOM   3609 N N   . MET   C 3 31  ? -12.013 21.151  39.231  1.00 98.53 31  C 1 
ATOM   3610 C CA  . MET   C 3 31  ? -11.803 22.566  38.899  1.00 98.54 31  C 1 
ATOM   3611 C C   . MET   C 3 31  ? -13.050 23.203  38.273  1.00 98.65 31  C 1 
ATOM   3612 O O   . MET   C 3 31  ? -13.361 24.354  38.576  1.00 98.31 31  C 1 
ATOM   3613 C CB  . MET   C 3 31  ? -10.624 22.711  37.934  1.00 98.18 31  C 1 
ATOM   3614 C CG  . MET   C 3 31  ? -9.271  22.452  38.611  1.00 95.90 31  C 1 
ATOM   3615 S SD  . MET   C 3 31  ? -7.867  22.471  37.458  1.00 94.48 31  C 1 
ATOM   3616 C CE  . MET   C 3 31  ? -7.868  24.200  36.937  1.00 84.93 31  C 1 
ATOM   3617 N N   . THR   C 3 32  ? -13.768 22.456  37.428  1.00 98.56 32  C 1 
ATOM   3618 C CA  . THR   C 3 32  ? -15.028 22.920  36.826  1.00 98.64 32  C 1 
ATOM   3619 C C   . THR   C 3 32  ? -16.120 23.068  37.882  1.00 98.63 32  C 1 
ATOM   3620 O O   . THR   C 3 32  ? -16.787 24.097  37.938  1.00 98.35 32  C 1 
ATOM   3621 C CB  . THR   C 3 32  ? -15.519 21.955  35.740  1.00 98.48 32  C 1 
ATOM   3622 O OG1 . THR   C 3 32  ? -14.507 21.728  34.790  1.00 95.90 32  C 1 
ATOM   3623 C CG2 . THR   C 3 32  ? -16.734 22.512  34.996  1.00 94.76 32  C 1 
ATOM   3624 N N   . TYR   C 3 33  ? -16.283 22.057  38.736  1.00 98.61 33  C 1 
ATOM   3625 C CA  . TYR   C 3 33  ? -17.205 22.114  39.872  1.00 98.55 33  C 1 
ATOM   3626 C C   . TYR   C 3 33  ? -16.915 23.324  40.766  1.00 98.52 33  C 1 
ATOM   3627 O O   . TYR   C 3 33  ? -17.821 24.097  41.075  1.00 98.08 33  C 1 
ATOM   3628 C CB  . TYR   C 3 33  ? -17.096 20.799  40.657  1.00 98.35 33  C 1 
ATOM   3629 C CG  . TYR   C 3 33  ? -17.772 20.840  42.010  1.00 97.97 33  C 1 
ATOM   3630 C CD1 . TYR   C 3 33  ? -17.015 21.041  43.184  1.00 95.77 33  C 1 
ATOM   3631 C CD2 . TYR   C 3 33  ? -19.172 20.720  42.100  1.00 95.98 33  C 1 
ATOM   3632 C CE1 . TYR   C 3 33  ? -17.650 21.114  44.438  1.00 94.96 33  C 1 
ATOM   3633 C CE2 . TYR   C 3 33  ? -19.817 20.794  43.348  1.00 94.86 33  C 1 
ATOM   3634 C CZ  . TYR   C 3 33  ? -19.050 20.989  44.516  1.00 95.73 33  C 1 
ATOM   3635 O OH  . TYR   C 3 33  ? -19.675 21.065  45.735  1.00 94.50 33  C 1 
ATOM   3636 N N   . ASP   C 3 34  ? -15.657 23.537  41.118  1.00 98.48 34  C 1 
ATOM   3637 C CA  . ASP   C 3 34  ? -15.238 24.652  41.963  1.00 98.41 34  C 1 
ATOM   3638 C C   . ASP   C 3 34  ? -15.473 26.015  41.288  1.00 98.45 34  C 1 
ATOM   3639 O O   . ASP   C 3 34  ? -15.903 26.964  41.946  1.00 97.78 34  C 1 
ATOM   3640 C CB  . ASP   C 3 34  ? -13.765 24.449  42.329  1.00 98.01 34  C 1 
ATOM   3641 C CG  . ASP   C 3 34  ? -13.296 25.476  43.348  1.00 97.00 34  C 1 
ATOM   3642 O OD1 . ASP   C 3 34  ? -13.794 25.458  44.495  1.00 92.16 34  C 1 
ATOM   3643 O OD2 . ASP   C 3 34  ? -12.403 26.287  43.029  1.00 91.69 34  C 1 
ATOM   3644 N N   . LEU   C 3 35  ? -15.278 26.114  39.970  1.00 98.44 35  C 1 
ATOM   3645 C CA  . LEU   C 3 35  ? -15.601 27.317  39.198  1.00 98.46 35  C 1 
ATOM   3646 C C   . LEU   C 3 35  ? -17.101 27.626  39.249  1.00 98.41 35  C 1 
ATOM   3647 O O   . LEU   C 3 35  ? -17.487 28.758  39.548  1.00 97.87 35  C 1 
ATOM   3648 C CB  . LEU   C 3 35  ? -15.093 27.136  37.753  1.00 98.29 35  C 1 
ATOM   3649 C CG  . LEU   C 3 35  ? -15.393 28.324  36.814  1.00 97.65 35  C 1 
ATOM   3650 C CD1 . LEU   C 3 35  ? -14.824 29.648  37.326  1.00 95.27 35  C 1 
ATOM   3651 C CD2 . LEU   C 3 35  ? -14.784 28.049  35.442  1.00 95.41 35  C 1 
ATOM   3652 N N   . LEU   C 3 36  ? -17.944 26.621  39.003  1.00 98.49 36  C 1 
ATOM   3653 C CA  . LEU   C 3 36  ? -19.402 26.779  39.044  1.00 98.37 36  C 1 
ATOM   3654 C C   . LEU   C 3 36  ? -19.914 27.139  40.446  1.00 98.20 36  C 1 
ATOM   3655 O O   . LEU   C 3 36  ? -20.783 28.006  40.577  1.00 97.39 36  C 1 
ATOM   3656 C CB  . LEU   C 3 36  ? -20.062 25.486  38.543  1.00 98.14 36  C 1 
ATOM   3657 C CG  . LEU   C 3 36  ? -19.865 25.211  37.040  1.00 97.69 36  C 1 
ATOM   3658 C CD1 . LEU   C 3 36  ? -20.408 23.823  36.712  1.00 96.22 36  C 1 
ATOM   3659 C CD2 . LEU   C 3 36  ? -20.597 26.237  36.170  1.00 96.11 36  C 1 
ATOM   3660 N N   . CYS   C 3 37  ? -19.350 26.537  41.494  1.00 98.16 37  C 1 
ATOM   3661 C CA  . CYS   C 3 37  ? -19.659 26.898  42.881  1.00 97.93 37  C 1 
ATOM   3662 C C   . CYS   C 3 37  ? -19.230 28.338  43.200  1.00 97.86 37  C 1 
ATOM   3663 O O   . CYS   C 3 37  ? -19.993 29.087  43.808  1.00 96.81 37  C 1 
ATOM   3664 C CB  . CYS   C 3 37  ? -18.969 25.910  43.827  1.00 97.56 37  C 1 
ATOM   3665 S SG  . CYS   C 3 37  ? -19.795 24.291  43.754  1.00 94.75 37  C 1 
ATOM   3666 N N   . THR   C 3 38  ? -18.041 28.734  42.749  1.00 98.06 38  C 1 
ATOM   3667 C CA  . THR   C 3 38  ? -17.514 30.093  42.969  1.00 97.94 38  C 1 
ATOM   3668 C C   . THR   C 3 38  ? -18.368 31.157  42.274  1.00 97.81 38  C 1 
ATOM   3669 O O   . THR   C 3 38  ? -18.576 32.237  42.821  1.00 96.68 38  C 1 
ATOM   3670 C CB  . THR   C 3 38  ? -16.059 30.191  42.485  1.00 97.53 38  C 1 
ATOM   3671 O OG1 . THR   C 3 38  ? -15.264 29.212  43.118  1.00 93.49 38  C 1 
ATOM   3672 C CG2 . THR   C 3 38  ? -15.419 31.537  42.816  1.00 92.50 38  C 1 
ATOM   3673 N N   . LEU   C 3 39  ? -18.916 30.832  41.108  1.00 97.74 39  C 1 
ATOM   3674 C CA  . LEU   C 3 39  ? -19.861 31.690  40.380  1.00 97.35 39  C 1 
ATOM   3675 C C   . LEU   C 3 39  ? -21.251 31.756  41.031  1.00 97.15 39  C 1 
ATOM   3676 O O   . LEU   C 3 39  ? -22.049 32.625  40.676  1.00 95.54 39  C 1 
ATOM   3677 C CB  . LEU   C 3 39  ? -19.986 31.164  38.945  1.00 96.76 39  C 1 
ATOM   3678 C CG  . LEU   C 3 39  ? -18.767 31.479  38.064  1.00 94.10 39  C 1 
ATOM   3679 C CD1 . LEU   C 3 39  ? -18.797 30.564  36.846  1.00 89.00 39  C 1 
ATOM   3680 C CD2 . LEU   C 3 39  ? -18.796 32.934  37.590  1.00 88.29 39  C 1 
ATOM   3681 N N   . GLY   C 3 40  ? -21.581 30.842  41.938  1.00 96.82 40  C 1 
ATOM   3682 C CA  . GLY   C 3 40  ? -22.945 30.655  42.442  1.00 96.39 40  C 1 
ATOM   3683 C C   . GLY   C 3 40  ? -23.917 30.136  41.374  1.00 96.59 40  C 1 
ATOM   3684 O O   . GLY   C 3 40  ? -25.126 30.329  41.486  1.00 94.51 40  C 1 
ATOM   3685 N N   . ALA   C 3 41  ? -23.404 29.501  40.330  1.00 97.18 41  C 1 
ATOM   3686 C CA  . ALA   C 3 41  ? -24.174 28.982  39.201  1.00 97.16 41  C 1 
ATOM   3687 C C   . ALA   C 3 41  ? -24.658 27.538  39.401  1.00 97.25 41  C 1 
ATOM   3688 O O   . ALA   C 3 41  ? -25.485 27.050  38.627  1.00 95.75 41  C 1 
ATOM   3689 C CB  . ALA   C 3 41  ? -23.316 29.121  37.944  1.00 96.49 41  C 1 
ATOM   3690 N N   . LEU   C 3 42  ? -24.158 26.850  40.418  1.00 97.36 42  C 1 
ATOM   3691 C CA  . LEU   C 3 42  ? -24.534 25.491  40.798  1.00 97.40 42  C 1 
ATOM   3692 C C   . LEU   C 3 42  ? -25.105 25.497  42.223  1.00 97.06 42  C 1 
ATOM   3693 O O   . LEU   C 3 42  ? -24.409 25.840  43.179  1.00 94.87 42  C 1 
ATOM   3694 C CB  . LEU   C 3 42  ? -23.287 24.599  40.654  1.00 96.75 42  C 1 
ATOM   3695 C CG  . LEU   C 3 42  ? -23.505 23.130  41.044  1.00 95.89 42  C 1 
ATOM   3696 C CD1 . LEU   C 3 42  ? -24.512 22.430  40.140  1.00 93.06 42  C 1 
ATOM   3697 C CD2 . LEU   C 3 42  ? -22.183 22.375  40.940  1.00 92.65 42  C 1 
ATOM   3698 N N   . GLU   C 3 43  ? -26.374 25.117  42.367  1.00 96.56 43  C 1 
ATOM   3699 C CA  . GLU   C 3 43  ? -27.017 24.981  43.678  1.00 95.90 43  C 1 
ATOM   3700 C C   . GLU   C 3 43  ? -26.841 23.551  44.222  1.00 96.47 43  C 1 
ATOM   3701 O O   . GLU   C 3 43  ? -26.996 22.585  43.478  1.00 95.00 43  C 1 
ATOM   3702 C CB  . GLU   C 3 43  ? -28.517 25.342  43.595  1.00 93.41 43  C 1 
ATOM   3703 C CG  . GLU   C 3 43  ? -28.834 26.805  43.197  1.00 85.12 43  C 1 
ATOM   3704 C CD  . GLU   C 3 43  ? -30.352 27.123  43.224  1.00 80.69 43  C 1 
ATOM   3705 O OE1 . GLU   C 3 43  ? -30.856 27.975  42.457  1.00 72.65 43  C 1 
ATOM   3706 O OE2 . GLU   C 3 43  ? -31.106 26.532  44.032  1.00 72.95 43  C 1 
ATOM   3707 N N   . ASP   C 3 44  ? -26.654 23.391  45.541  1.00 96.07 44  C 1 
ATOM   3708 C CA  . ASP   C 3 44  ? -26.483 22.069  46.181  1.00 95.87 44  C 1 
ATOM   3709 C C   . ASP   C 3 44  ? -27.587 21.058  45.824  1.00 96.25 44  C 1 
ATOM   3710 O O   . ASP   C 3 44  ? -27.333 19.872  45.656  1.00 94.55 44  C 1 
ATOM   3711 C CB  . ASP   C 3 44  ? -26.471 22.226  47.712  1.00 94.27 44  C 1 
ATOM   3712 C CG  . ASP   C 3 44  ? -25.194 22.842  48.278  1.00 85.44 44  C 1 
ATOM   3713 O OD1 . ASP   C 3 44  ? -24.161 22.783  47.588  1.00 76.64 44  C 1 
ATOM   3714 O OD2 . ASP   C 3 44  ? -25.280 23.352  49.417  1.00 74.21 44  C 1 
ATOM   3715 N N   . ARG   C 3 45  ? -28.834 21.520  45.682  1.00 95.93 45  C 1 
ATOM   3716 C CA  . ARG   C 3 45  ? -29.979 20.672  45.311  1.00 95.70 45  C 1 
ATOM   3717 C C   . ARG   C 3 45  ? -29.899 20.114  43.887  1.00 96.57 45  C 1 
ATOM   3718 O O   . ARG   C 3 45  ? -30.653 19.204  43.566  1.00 95.25 45  C 1 
ATOM   3719 C CB  . ARG   C 3 45  ? -31.283 21.437  45.514  1.00 93.48 45  C 1 
ATOM   3720 C CG  . ARG   C 3 45  ? -31.398 22.613  44.535  1.00 82.75 45  C 1 
ATOM   3721 C CD  . ARG   C 3 45  ? -32.724 23.343  44.719  1.00 79.34 45  C 1 
ATOM   3722 N NE  . ARG   C 3 45  ? -32.725 24.541  43.887  1.00 67.51 45  C 1 
ATOM   3723 C CZ  . ARG   C 3 45  ? -33.752 25.279  43.553  1.00 60.67 45  C 1 
ATOM   3724 N NH1 . ARG   C 3 45  ? -34.959 25.035  43.986  1.00 55.30 45  C 1 
ATOM   3725 N NH2 . ARG   C 3 45  ? -33.545 26.284  42.768  1.00 53.43 45  C 1 
ATOM   3726 N N   . GLN   C 3 46  ? -29.069 20.695  43.035  1.00 97.23 46  C 1 
ATOM   3727 C CA  . GLN   C 3 46  ? -28.834 20.224  41.665  1.00 97.63 46  C 1 
ATOM   3728 C C   . GLN   C 3 46  ? -27.765 19.129  41.627  1.00 98.02 46  C 1 
ATOM   3729 O O   . GLN   C 3 46  ? -27.704 18.385  40.658  1.00 97.51 46  C 1 
ATOM   3730 C CB  . GLN   C 3 46  ? -28.430 21.405  40.769  1.00 97.08 46  C 1 
ATOM   3731 C CG  . GLN   C 3 46  ? -29.533 22.469  40.659  1.00 95.99 46  C 1 
ATOM   3732 C CD  . GLN   C 3 46  ? -29.082 23.680  39.838  1.00 95.81 46  C 1 
ATOM   3733 O OE1 . GLN   C 3 46  ? -28.247 24.464  40.255  1.00 88.71 46  C 1 
ATOM   3734 N NE2 . GLN   C 3 46  ? -29.626 23.877  38.659  1.00 88.12 46  C 1 
ATOM   3735 N N   . ILE   C 3 47  ? -26.951 19.019  42.670  1.00 98.07 47  C 1 
ATOM   3736 C CA  . ILE   C 3 47  ? -25.885 18.023  42.763  1.00 98.11 47  C 1 
ATOM   3737 C C   . ILE   C 3 47  ? -26.498 16.667  43.114  1.00 98.11 47  C 1 
ATOM   3738 O O   . ILE   C 3 47  ? -27.173 16.508  44.133  1.00 97.33 47  C 1 
ATOM   3739 C CB  . ILE   C 3 47  ? -24.789 18.450  43.762  1.00 97.70 47  C 1 
ATOM   3740 C CG1 . ILE   C 3 47  ? -24.226 19.848  43.400  1.00 95.72 47  C 1 
ATOM   3741 C CG2 . ILE   C 3 47  ? -23.659 17.405  43.779  1.00 95.36 47  C 1 
ATOM   3742 C CD1 . ILE   C 3 47  ? -23.266 20.423  44.450  1.00 87.55 47  C 1 
ATOM   3743 N N   . VAL   C 3 48  ? -26.237 15.677  42.276  1.00 98.23 48  C 1 
ATOM   3744 C CA  . VAL   C 3 48  ? -26.666 14.288  42.478  1.00 98.26 48  C 1 
ATOM   3745 C C   . VAL   C 3 48  ? -25.428 13.419  42.650  1.00 98.44 48  C 1 
ATOM   3746 O O   . VAL   C 3 48  ? -24.510 13.458  41.833  1.00 97.93 48  C 1 
ATOM   3747 C CB  . VAL   C 3 48  ? -27.562 13.800  41.327  1.00 97.51 48  C 1 
ATOM   3748 C CG1 . VAL   C 3 48  ? -28.110 12.398  41.615  1.00 93.42 48  C 1 
ATOM   3749 C CG2 . VAL   C 3 48  ? -28.769 14.727  41.117  1.00 92.59 48  C 1 
ATOM   3750 N N   . ALA   C 3 49  ? -25.393 12.634  43.713  1.00 98.14 49  C 1 
ATOM   3751 C CA  . ALA   C 3 49  ? -24.290 11.707  43.939  1.00 98.16 49  C 1 
ATOM   3752 C C   . ALA   C 3 49  ? -24.364 10.534  42.944  1.00 98.34 49  C 1 
ATOM   3753 O O   . ALA   C 3 49  ? -25.426 9.924   42.800  1.00 97.44 49  C 1 
ATOM   3754 C CB  . ALA   C 3 49  ? -24.320 11.230  45.394  1.00 97.17 49  C 1 
ATOM   3755 N N   . PRO   C 3 50  ? -23.255 10.180  42.289  1.00 98.37 50  C 1 
ATOM   3756 C CA  . PRO   C 3 50  ? -23.207 9.011   41.425  1.00 98.39 50  C 1 
ATOM   3757 C C   . PRO   C 3 50  ? -23.304 7.726   42.246  1.00 98.39 50  C 1 
ATOM   3758 O O   . PRO   C 3 50  ? -22.867 7.656   43.396  1.00 97.45 50  C 1 
ATOM   3759 C CB  . PRO   C 3 50  ? -21.870 9.105   40.685  1.00 97.78 50  C 1 
ATOM   3760 C CG  . PRO   C 3 50  ? -20.970 9.827   41.688  1.00 96.73 50  C 1 
ATOM   3761 C CD  . PRO   C 3 50  ? -21.935 10.800  42.370  1.00 97.79 50  C 1 
ATOM   3762 N N   . ARG   C 3 51  ? -23.811 6.678   41.614  1.00 98.11 51  C 1 
ATOM   3763 C CA  . ARG   C 3 51  ? -23.719 5.300   42.098  1.00 97.95 51  C 1 
ATOM   3764 C C   . ARG   C 3 51  ? -22.713 4.528   41.257  1.00 98.26 51  C 1 
ATOM   3765 O O   . ARG   C 3 51  ? -22.453 4.883   40.116  1.00 97.40 51  C 1 
ATOM   3766 C CB  . ARG   C 3 51  ? -25.106 4.646   42.106  1.00 95.84 51  C 1 
ATOM   3767 C CG  . ARG   C 3 51  ? -25.681 4.458   40.693  1.00 91.81 51  C 1 
ATOM   3768 C CD  . ARG   C 3 51  ? -27.044 3.777   40.755  1.00 91.29 51  C 1 
ATOM   3769 N NE  . ARG   C 3 51  ? -27.596 3.548   39.420  1.00 91.09 51  C 1 
ATOM   3770 C CZ  . ARG   C 3 51  ? -27.369 2.504   38.637  1.00 93.18 51  C 1 
ATOM   3771 N NH1 . ARG   C 3 51  ? -26.552 1.545   38.959  1.00 84.23 51  C 1 
ATOM   3772 N NH2 . ARG   C 3 51  ? -27.981 2.411   37.507  1.00 87.80 51  C 1 
ATOM   3773 N N   . MET   C 3 52  ? -22.204 3.434   41.798  1.00 98.22 52  C 1 
ATOM   3774 C CA  . MET   C 3 52  ? -21.407 2.493   41.016  1.00 98.17 52  C 1 
ATOM   3775 C C   . MET   C 3 52  ? -22.336 1.655   40.125  1.00 98.42 52  C 1 
ATOM   3776 O O   . MET   C 3 52  ? -23.400 1.222   40.580  1.00 97.60 52  C 1 
ATOM   3777 C CB  . MET   C 3 52  ? -20.574 1.648   41.983  1.00 96.60 52  C 1 
ATOM   3778 C CG  . MET   C 3 52  ? -19.467 0.861   41.288  1.00 85.46 52  C 1 
ATOM   3779 S SD  . MET   C 3 52  ? -18.383 0.003   42.463  1.00 83.69 52  C 1 
ATOM   3780 C CE  . MET   C 3 52  ? -18.038 -1.502  41.533  1.00 72.50 52  C 1 
ATOM   3781 N N   . ALA   C 3 53  ? -21.963 1.442   38.866  1.00 98.35 53  C 1 
ATOM   3782 C CA  . ALA   C 3 53  ? -22.675 0.520   37.988  1.00 98.48 53  C 1 
ATOM   3783 C C   . ALA   C 3 53  ? -22.504 -0.919  38.486  1.00 98.53 53  C 1 
ATOM   3784 O O   . ALA   C 3 53  ? -21.443 -1.302  38.985  1.00 97.91 53  C 1 
ATOM   3785 C CB  . ALA   C 3 53  ? -22.188 0.682   36.548  1.00 98.08 53  C 1 
ATOM   3786 N N   . THR   C 3 54  ? -23.551 -1.724  38.338  1.00 98.40 54  C 1 
ATOM   3787 C CA  . THR   C 3 54  ? -23.502 -3.158  38.631  1.00 98.37 54  C 1 
ATOM   3788 C C   . THR   C 3 54  ? -22.844 -3.917  37.481  1.00 98.49 54  C 1 
ATOM   3789 O O   . THR   C 3 54  ? -22.831 -3.455  36.340  1.00 98.04 54  C 1 
ATOM   3790 C CB  . THR   C 3 54  ? -24.902 -3.722  38.900  1.00 97.92 54  C 1 
ATOM   3791 O OG1 . THR   C 3 54  ? -25.722 -3.584  37.769  1.00 94.19 54  C 1 
ATOM   3792 C CG2 . THR   C 3 54  ? -25.604 -3.031  40.070  1.00 92.91 54  C 1 
ATOM   3793 N N   . ASP   C 3 55  ? -22.360 -5.132  37.750  1.00 98.42 55  C 1 
ATOM   3794 C CA  . ASP   C 3 55  ? -21.818 -5.997  36.697  1.00 98.44 55  C 1 
ATOM   3795 C C   . ASP   C 3 55  ? -22.848 -6.287  35.588  1.00 98.52 55  C 1 
ATOM   3796 O O   . ASP   C 3 55  ? -22.479 -6.431  34.430  1.00 97.77 55  C 1 
ATOM   3797 C CB  . ASP   C 3 55  ? -21.367 -7.336  37.294  1.00 97.86 55  C 1 
ATOM   3798 C CG  . ASP   C 3 55  ? -20.117 -7.289  38.166  1.00 96.81 55  C 1 
ATOM   3799 O OD1 . ASP   C 3 55  ? -19.579 -6.210  38.473  1.00 92.23 55  C 1 
ATOM   3800 O OD2 . ASP   C 3 55  ? -19.658 -8.387  38.553  1.00 91.93 55  C 1 
ATOM   3801 N N   . ASP   C 3 56  ? -24.133 -6.367  35.934  1.00 98.37 56  C 1 
ATOM   3802 C CA  . ASP   C 3 56  ? -25.203 -6.583  34.958  1.00 98.30 56  C 1 
ATOM   3803 C C   . ASP   C 3 56  ? -25.402 -5.357  34.057  1.00 98.42 56  C 1 
ATOM   3804 O O   . ASP   C 3 56  ? -25.651 -5.508  32.866  1.00 97.59 56  C 1 
ATOM   3805 C CB  . ASP   C 3 56  ? -26.517 -6.947  35.667  1.00 97.87 56  C 1 
ATOM   3806 C CG  . ASP   C 3 56  ? -26.491 -8.299  36.392  1.00 96.18 56  C 1 
ATOM   3807 O OD1 . ASP   C 3 56  ? -25.646 -9.161  36.064  1.00 90.67 56  C 1 
ATOM   3808 O OD2 . ASP   C 3 56  ? -27.346 -8.493  37.286  1.00 90.06 56  C 1 
ATOM   3809 N N   . GLU   C 3 57  ? -25.241 -4.150  34.595  1.00 98.54 57  C 1 
ATOM   3810 C CA  . GLU   C 3 57  ? -25.290 -2.908  33.818  1.00 98.56 57  C 1 
ATOM   3811 C C   . GLU   C 3 57  ? -24.055 -2.757  32.920  1.00 98.64 57  C 1 
ATOM   3812 O O   . GLU   C 3 57  ? -24.197 -2.438  31.745  1.00 98.31 57  C 1 
ATOM   3813 C CB  . GLU   C 3 57  ? -25.417 -1.711  34.766  1.00 98.31 57  C 1 
ATOM   3814 C CG  . GLU   C 3 57  ? -26.809 -1.654  35.414  1.00 97.58 57  C 1 
ATOM   3815 C CD  . GLU   C 3 57  ? -26.889 -0.666  36.583  1.00 97.93 57  C 1 
ATOM   3816 O OE1 . GLU   C 3 57  ? -27.967 -0.068  36.786  1.00 93.96 57  C 1 
ATOM   3817 O OE2 . GLU   C 3 57  ? -25.909 -0.483  37.339  1.00 94.64 57  C 1 
ATOM   3818 N N   . LEU   C 3 58  ? -22.873 -3.063  33.431  1.00 98.62 58  C 1 
ATOM   3819 C CA  . LEU   C 3 58  ? -21.655 -3.097  32.612  1.00 98.65 58  C 1 
ATOM   3820 C C   . LEU   C 3 58  ? -21.778 -4.119  31.469  1.00 98.63 58  C 1 
ATOM   3821 O O   . LEU   C 3 58  ? -21.347 -3.852  30.349  1.00 98.26 58  C 1 
ATOM   3822 C CB  . LEU   C 3 58  ? -20.443 -3.427  33.501  1.00 98.54 58  C 1 
ATOM   3823 C CG  . LEU   C 3 58  ? -20.091 -2.360  34.558  1.00 97.88 58  C 1 
ATOM   3824 C CD1 . LEU   C 3 58  ? -18.979 -2.881  35.464  1.00 95.78 58  C 1 
ATOM   3825 C CD2 . LEU   C 3 58  ? -19.613 -1.058  33.922  1.00 95.56 58  C 1 
ATOM   3826 N N   . ALA   C 3 59  ? -22.423 -5.265  31.737  1.00 98.57 59  C 1 
ATOM   3827 C CA  . ALA   C 3 59  ? -22.630 -6.327  30.755  1.00 98.51 59  C 1 
ATOM   3828 C C   . ALA   C 3 59  ? -23.672 -5.997  29.668  1.00 98.46 59  C 1 
ATOM   3829 O O   . ALA   C 3 59  ? -23.814 -6.779  28.730  1.00 97.64 59  C 1 
ATOM   3830 C CB  . ALA   C 3 59  ? -22.964 -7.628  31.496  1.00 98.09 59  C 1 
ATOM   3831 N N   . LEU   C 3 60  ? -24.358 -4.855  29.742  1.00 98.49 60  C 1 
ATOM   3832 C CA  . LEU   C 3 60  ? -25.161 -4.335  28.624  1.00 98.38 60  C 1 
ATOM   3833 C C   . LEU   C 3 60  ? -24.306 -4.083  27.370  1.00 98.26 60  C 1 
ATOM   3834 O O   . LEU   C 3 60  ? -24.815 -4.176  26.254  1.00 97.19 60  C 1 
ATOM   3835 C CB  . LEU   C 3 60  ? -25.848 -3.025  29.048  1.00 98.19 60  C 1 
ATOM   3836 C CG  . LEU   C 3 60  ? -26.924 -3.165  30.140  1.00 97.21 60  C 1 
ATOM   3837 C CD1 . LEU   C 3 60  ? -27.367 -1.775  30.603  1.00 93.66 60  C 1 
ATOM   3838 C CD2 . LEU   C 3 60  ? -28.159 -3.906  29.629  1.00 93.55 60  C 1 
ATOM   3839 N N   . ILE   C 3 61  ? -23.022 -3.797  27.563  1.00 98.33 61  C 1 
ATOM   3840 C CA  . ILE   C 3 61  ? -22.053 -3.597  26.475  1.00 98.29 61  C 1 
ATOM   3841 C C   . ILE   C 3 61  ? -20.847 -4.525  26.627  1.00 98.21 61  C 1 
ATOM   3842 O O   . ILE   C 3 61  ? -20.471 -5.207  25.671  1.00 97.34 61  C 1 
ATOM   3843 C CB  . ILE   C 3 61  ? -21.629 -2.114  26.401  1.00 97.92 61  C 1 
ATOM   3844 C CG1 . ILE   C 3 61  ? -22.807 -1.194  25.997  1.00 95.38 61  C 1 
ATOM   3845 C CG2 . ILE   C 3 61  ? -20.432 -1.883  25.462  1.00 96.03 61  C 1 
ATOM   3846 C CD1 . ILE   C 3 61  ? -23.363 -1.415  24.569  1.00 93.50 61  C 1 
ATOM   3847 N N   . HIS   C 3 62  ? -20.247 -4.561  27.797  1.00 98.26 62  C 1 
ATOM   3848 C CA  . HIS   C 3 62  ? -18.971 -5.227  28.028  1.00 98.39 62  C 1 
ATOM   3849 C C   . HIS   C 3 62  ? -19.114 -6.735  28.237  1.00 98.31 62  C 1 
ATOM   3850 O O   . HIS   C 3 62  ? -20.026 -7.219  28.906  1.00 97.74 62  C 1 
ATOM   3851 C CB  . HIS   C 3 62  ? -18.242 -4.558  29.192  1.00 98.26 62  C 1 
ATOM   3852 C CG  . HIS   C 3 62  ? -17.835 -3.149  28.878  1.00 98.47 62  C 1 
ATOM   3853 N ND1 . HIS   C 3 62  ? -16.887 -2.776  27.943  1.00 92.22 62  C 1 
ATOM   3854 C CD2 . HIS   C 3 62  ? -18.376 -1.996  29.389  1.00 90.86 62  C 1 
ATOM   3855 C CE1 . HIS   C 3 62  ? -16.860 -1.440  27.899  1.00 94.70 62  C 1 
ATOM   3856 N NE2 . HIS   C 3 62  ? -17.751 -0.932  28.762  1.00 95.60 62  C 1 
ATOM   3857 N N   . ASP   C 3 63  ? -18.166 -7.495  27.708  1.00 97.62 63  C 1 
ATOM   3858 C CA  . ASP   C 3 63  ? -18.083 -8.927  27.957  1.00 97.45 63  C 1 
ATOM   3859 C C   . ASP   C 3 63  ? -17.757 -9.202  29.433  1.00 97.75 63  C 1 
ATOM   3860 O O   . ASP   C 3 63  ? -16.869 -8.584  30.024  1.00 97.29 63  C 1 
ATOM   3861 C CB  . ASP   C 3 63  ? -17.035 -9.576  27.041  1.00 96.58 63  C 1 
ATOM   3862 C CG  . ASP   C 3 63  ? -17.448 -9.618  25.564  1.00 93.34 63  C 1 
ATOM   3863 O OD1 . ASP   C 3 63  ? -18.667 -9.724  25.286  1.00 87.72 63  C 1 
ATOM   3864 O OD2 . ASP   C 3 63  ? -16.534 -9.588  24.716  1.00 86.92 63  C 1 
ATOM   3865 N N   . ARG   C 3 64  ? -18.431 -10.199 30.025  1.00 97.64 64  C 1 
ATOM   3866 C CA  . ARG   C 3 64  ? -18.180 -10.608 31.423  1.00 97.67 64  C 1 
ATOM   3867 C C   . ARG   C 3 64  ? -16.706 -10.953 31.681  1.00 97.75 64  C 1 
ATOM   3868 O O   . ARG   C 3 64  ? -16.185 -10.640 32.743  1.00 96.57 64  C 1 
ATOM   3869 C CB  . ARG   C 3 64  ? -19.058 -11.819 31.774  1.00 96.77 64  C 1 
ATOM   3870 C CG  . ARG   C 3 64  ? -20.551 -11.473 31.950  1.00 91.85 64  C 1 
ATOM   3871 C CD  . ARG   C 3 64  ? -20.864 -10.955 33.354  1.00 88.53 64  C 1 
ATOM   3872 N NE  . ARG   C 3 64  ? -22.317 -10.770 33.501  1.00 87.08 64  C 1 
ATOM   3873 C CZ  . ARG   C 3 64  ? -23.012 -10.556 34.604  1.00 86.51 64  C 1 
ATOM   3874 N NH1 . ARG   C 3 64  ? -22.479 -10.490 35.796  1.00 73.68 64  C 1 
ATOM   3875 N NH2 . ARG   C 3 64  ? -24.291 -10.395 34.515  1.00 80.47 64  C 1 
ATOM   3876 N N   . SER   C 3 65  ? -16.034 -11.570 30.720  1.00 97.06 65  C 1 
ATOM   3877 C CA  . SER   C 3 65  ? -14.602 -11.877 30.801  1.00 96.63 65  C 1 
ATOM   3878 C C   . SER   C 3 65  ? -13.739 -10.618 30.898  1.00 97.21 65  C 1 
ATOM   3879 O O   . SER   C 3 65  ? -12.765 -10.609 31.648  1.00 96.19 65  C 1 
ATOM   3880 C CB  . SER   C 3 65  ? -14.172 -12.695 29.579  1.00 95.14 65  C 1 
ATOM   3881 O OG  . SER   C 3 65  ? -14.603 -12.079 28.379  1.00 85.19 65  C 1 
ATOM   3882 N N   . TYR   C 3 66  ? -14.109 -9.557  30.197  1.00 97.51 66  C 1 
ATOM   3883 C CA  . TYR   C 3 66  ? -13.421 -8.272  30.275  1.00 97.89 66  C 1 
ATOM   3884 C C   . TYR   C 3 66  ? -13.646 -7.593  31.633  1.00 98.15 66  C 1 
ATOM   3885 O O   . TYR   C 3 66  ? -12.686 -7.147  32.252  1.00 97.80 66  C 1 
ATOM   3886 C CB  . TYR   C 3 66  ? -13.863 -7.378  29.113  1.00 97.63 66  C 1 
ATOM   3887 C CG  . TYR   C 3 66  ? -13.241 -5.996  29.151  1.00 97.74 66  C 1 
ATOM   3888 C CD1 . TYR   C 3 66  ? -14.043 -4.855  29.342  1.00 94.48 66  C 1 
ATOM   3889 C CD2 . TYR   C 3 66  ? -11.846 -5.853  29.028  1.00 95.03 66  C 1 
ATOM   3890 C CE1 . TYR   C 3 66  ? -13.462 -3.580  29.405  1.00 94.76 66  C 1 
ATOM   3891 C CE2 . TYR   C 3 66  ? -11.250 -4.580  29.100  1.00 94.48 66  C 1 
ATOM   3892 C CZ  . TYR   C 3 66  ? -12.065 -3.446  29.288  1.00 97.40 66  C 1 
ATOM   3893 O OH  . TYR   C 3 66  ? -11.486 -2.209  29.364  1.00 96.79 66  C 1 
ATOM   3894 N N   . ILE   C 3 67  ? -14.875 -7.603  32.142  1.00 98.30 67  C 1 
ATOM   3895 C CA  . ILE   C 3 67  ? -15.197 -7.066  33.475  1.00 98.41 67  C 1 
ATOM   3896 C C   . ILE   C 3 67  ? -14.360 -7.771  34.556  1.00 98.35 67  C 1 
ATOM   3897 O O   . ILE   C 3 67  ? -13.766 -7.108  35.407  1.00 98.00 67  C 1 
ATOM   3898 C CB  . ILE   C 3 67  ? -16.714 -7.181  33.760  1.00 98.35 67  C 1 
ATOM   3899 C CG1 . ILE   C 3 67  ? -17.545 -6.375  32.734  1.00 97.32 67  C 1 
ATOM   3900 C CG2 . ILE   C 3 67  ? -17.040 -6.700  35.190  1.00 97.05 67  C 1 
ATOM   3901 C CD1 . ILE   C 3 67  ? -19.047 -6.692  32.760  1.00 95.30 67  C 1 
ATOM   3902 N N   . GLU   C 3 68  ? -14.260 -9.096  34.498  1.00 98.13 68  C 1 
ATOM   3903 C CA  . GLU   C 3 68  ? -13.426 -9.855  35.438  1.00 97.95 68  C 1 
ATOM   3904 C C   . GLU   C 3 68  ? -11.925 -9.563  35.260  1.00 98.01 68  C 1 
ATOM   3905 O O   . GLU   C 3 68  ? -11.197 -9.481  36.252  1.00 97.35 68  C 1 
ATOM   3906 C CB  . GLU   C 3 68  ? -13.709 -11.361 35.316  1.00 97.52 68  C 1 
ATOM   3907 C CG  . GLU   C 3 68  ? -15.094 -11.769 35.856  1.00 93.41 68  C 1 
ATOM   3908 C CD  . GLU   C 3 68  ? -15.314 -11.359 37.326  1.00 92.97 68  C 1 
ATOM   3909 O OE1 . GLU   C 3 68  ? -16.363 -10.747 37.637  1.00 84.83 68  C 1 
ATOM   3910 O OE2 . GLU   C 3 68  ? -14.413 -11.617 38.152  1.00 86.12 68  C 1 
ATOM   3911 N N   . ALA   C 3 69  ? -11.464 -9.340  34.033  1.00 97.61 69  C 1 
ATOM   3912 C CA  . ALA   C 3 69  ? -10.080 -8.937  33.783  1.00 97.61 69  C 1 
ATOM   3913 C C   . ALA   C 3 69  ? -9.763  -7.561  34.393  1.00 97.83 69  C 1 
ATOM   3914 O O   . ALA   C 3 69  ? -8.731  -7.408  35.043  1.00 97.34 69  C 1 
ATOM   3915 C CB  . ALA   C 3 69  ? -9.811  -8.965  32.278  1.00 97.18 69  C 1 
ATOM   3916 N N   . VAL   C 3 70  ? -10.663 -6.584  34.261  1.00 98.17 70  C 1 
ATOM   3917 C CA  . VAL   C 3 70  ? -10.500 -5.254  34.880  1.00 98.26 70  C 1 
ATOM   3918 C C   . VAL   C 3 70  ? -10.476 -5.356  36.409  1.00 98.24 70  C 1 
ATOM   3919 O O   . VAL   C 3 70  ? -9.634  -4.727  37.053  1.00 97.86 70  C 1 
ATOM   3920 C CB  . VAL   C 3 70  ? -11.594 -4.277  34.405  1.00 98.14 70  C 1 
ATOM   3921 C CG1 . VAL   C 3 70  ? -11.459 -2.903  35.071  1.00 96.32 70  C 1 
ATOM   3922 C CG2 . VAL   C 3 70  ? -11.521 -4.041  32.893  1.00 95.28 70  C 1 
ATOM   3923 N N   . LYS   C 3 71  ? -11.328 -6.195  36.998  1.00 98.20 71  C 1 
ATOM   3924 C CA  . LYS   C 3 71  ? -11.306 -6.462  38.448  1.00 98.19 71  C 1 
ATOM   3925 C C   . LYS   C 3 71  ? -9.970  -7.065  38.892  1.00 98.11 71  C 1 
ATOM   3926 O O   . LYS   C 3 71  ? -9.402  -6.624  39.893  1.00 97.52 71  C 1 
ATOM   3927 C CB  . LYS   C 3 71  ? -12.442 -7.420  38.837  1.00 98.08 71  C 1 
ATOM   3928 C CG  . LYS   C 3 71  ? -13.829 -6.767  38.783  1.00 97.29 71  C 1 
ATOM   3929 C CD  . LYS   C 3 71  ? -14.903 -7.821  39.057  1.00 96.18 71  C 1 
ATOM   3930 C CE  . LYS   C 3 71  ? -16.294 -7.192  38.975  1.00 93.97 71  C 1 
ATOM   3931 N NZ  . LYS   C 3 71  ? -17.348 -8.225  39.072  1.00 91.31 71  C 1 
ATOM   3932 N N   . ALA   C 3 72  ? -9.482  -8.055  38.158  1.00 97.84 72  C 1 
ATOM   3933 C CA  . ALA   C 3 72  ? -8.204  -8.697  38.445  1.00 97.74 72  C 1 
ATOM   3934 C C   . ALA   C 3 72  ? -7.025  -7.719  38.276  1.00 97.76 72  C 1 
ATOM   3935 O O   . ALA   C 3 72  ? -6.150  -7.666  39.140  1.00 96.76 72  C 1 
ATOM   3936 C CB  . ALA   C 3 72  ? -8.068  -9.929  37.546  1.00 97.23 72  C 1 
ATOM   3937 N N   . ALA   C 3 73  ? -7.044  -6.895  37.229  1.00 97.67 73  C 1 
ATOM   3938 C CA  . ALA   C 3 73  ? -6.036  -5.863  36.995  1.00 97.50 73  C 1 
ATOM   3939 C C   . ALA   C 3 73  ? -5.967  -4.861  38.158  1.00 97.48 73  C 1 
ATOM   3940 O O   . ALA   C 3 73  ? -4.894  -4.625  38.707  1.00 96.41 73  C 1 
ATOM   3941 C CB  . ALA   C 3 73  ? -6.350  -5.171  35.663  1.00 97.04 73  C 1 
ATOM   3942 N N   . GLY   C 3 74  ? -7.113  -4.346  38.592  1.00 97.32 74  C 1 
ATOM   3943 C CA  . GLY   C 3 74  ? -7.190  -3.414  39.724  1.00 97.11 74  C 1 
ATOM   3944 C C   . GLY   C 3 74  ? -6.704  -3.997  41.058  1.00 97.22 74  C 1 
ATOM   3945 O O   . GLY   C 3 74  ? -6.276  -3.248  41.941  1.00 95.58 74  C 1 
ATOM   3946 N N   . ARG   C 3 75  ? -6.719  -5.319  41.196  1.00 97.21 75  C 1 
ATOM   3947 C CA  . ARG   C 3 75  ? -6.146  -6.042  42.348  1.00 96.95 75  C 1 
ATOM   3948 C C   . ARG   C 3 75  ? -4.676  -6.449  42.156  1.00 96.91 75  C 1 
ATOM   3949 O O   . ARG   C 3 75  ? -4.086  -6.987  43.084  1.00 94.77 75  C 1 
ATOM   3950 C CB  . ARG   C 3 75  ? -7.011  -7.263  42.673  1.00 95.84 75  C 1 
ATOM   3951 C CG  . ARG   C 3 75  ? -8.404  -6.875  43.210  1.00 92.06 75  C 1 
ATOM   3952 C CD  . ARG   C 3 75  ? -9.146  -8.092  43.752  1.00 90.15 75  C 1 
ATOM   3953 N NE  . ARG   C 3 75  ? -9.431  -9.081  42.704  1.00 84.52 75  C 1 
ATOM   3954 C CZ  . ARG   C 3 75  ? -10.597 -9.387  42.174  1.00 81.78 75  C 1 
ATOM   3955 N NH1 . ARG   C 3 75  ? -11.718 -8.830  42.567  1.00 71.54 75  C 1 
ATOM   3956 N NH2 . ARG   C 3 75  ? -10.651 -10.279 41.231  1.00 74.77 75  C 1 
ATOM   3957 N N   . GLY   C 3 76  ? -4.092  -6.208  40.986  1.00 96.25 76  C 1 
ATOM   3958 C CA  . GLY   C 3 76  ? -2.740  -6.664  40.642  1.00 95.81 76  C 1 
ATOM   3959 C C   . GLY   C 3 76  ? -2.641  -8.174  40.389  1.00 96.24 76  C 1 
ATOM   3960 O O   . GLY   C 3 76  ? -1.563  -8.748  40.521  1.00 93.16 76  C 1 
ATOM   3961 N N   . GLU   C 3 77  ? -3.755  -8.820  40.051  1.00 96.06 77  C 1 
ATOM   3962 C CA  . GLU   C 3 77  ? -3.855  -10.276 39.849  1.00 95.91 77  C 1 
ATOM   3963 C C   . GLU   C 3 77  ? -3.844  -10.681 38.363  1.00 95.87 77  C 1 
ATOM   3964 O O   . GLU   C 3 77  ? -3.777  -11.869 38.047  1.00 92.33 77  C 1 
ATOM   3965 C CB  . GLU   C 3 77  ? -5.131  -10.800 40.534  1.00 94.51 77  C 1 
ATOM   3966 C CG  . GLU   C 3 77  ? -5.129  -10.643 42.065  1.00 91.22 77  C 1 
ATOM   3967 C CD  . GLU   C 3 77  ? -6.472  -11.009 42.731  1.00 89.90 77  C 1 
ATOM   3968 O OE1 . GLU   C 3 77  ? -6.512  -11.068 43.982  1.00 81.33 77  C 1 
ATOM   3969 O OE2 . GLU   C 3 77  ? -7.502  -11.180 42.026  1.00 83.15 77  C 1 
ATOM   3970 N N   . LEU   C 3 78  ? -3.926  -9.725  37.443  1.00 95.47 78  C 1 
ATOM   3971 C CA  . LEU   C 3 78  ? -3.930  -9.990  36.005  1.00 95.56 78  C 1 
ATOM   3972 C C   . LEU   C 3 78  ? -2.492  -10.104 35.481  1.00 95.23 78  C 1 
ATOM   3973 O O   . LEU   C 3 78  ? -1.667  -9.228  35.722  1.00 92.80 78  C 1 
ATOM   3974 C CB  . LEU   C 3 78  ? -4.736  -8.895  35.287  1.00 94.80 78  C 1 
ATOM   3975 C CG  . LEU   C 3 78  ? -5.100  -9.252  33.829  1.00 94.38 78  C 1 
ATOM   3976 C CD1 . LEU   C 3 78  ? -6.143  -10.368 33.761  1.00 89.42 78  C 1 
ATOM   3977 C CD2 . LEU   C 3 78  ? -5.685  -8.033  33.123  1.00 89.07 78  C 1 
ATOM   3978 N N   . SER   C 3 79  ? -2.205  -11.174 34.735  1.00 94.60 79  C 1 
ATOM   3979 C CA  . SER   C 3 79  ? -0.899  -11.334 34.093  1.00 93.63 79  C 1 
ATOM   3980 C C   . SER   C 3 79  ? -0.694  -10.309 32.974  1.00 93.17 79  C 1 
ATOM   3981 O O   . SER   C 3 79  ? -1.647  -9.920  32.298  1.00 91.02 79  C 1 
ATOM   3982 C CB  . SER   C 3 79  ? -0.715  -12.754 33.553  1.00 91.93 79  C 1 
ATOM   3983 O OG  . SER   C 3 79  ? -1.547  -12.994 32.433  1.00 85.84 79  C 1 
ATOM   3984 N N   . GLU   C 3 80  ? 0.551   -9.943  32.720  1.00 91.68 80  C 1 
ATOM   3985 C CA  . GLU   C 3 80  ? 0.913   -8.957  31.694  1.00 89.37 80  C 1 
ATOM   3986 C C   . GLU   C 3 80  ? 0.429   -9.363  30.286  1.00 89.27 80  C 1 
ATOM   3987 O O   . GLU   C 3 80  ? -0.175  -8.564  29.577  1.00 86.51 80  C 1 
ATOM   3988 C CB  . GLU   C 3 80  ? 2.438   -8.781  31.758  1.00 85.90 80  C 1 
ATOM   3989 C CG  . GLU   C 3 80  ? 2.942   -7.499  31.089  1.00 74.32 80  C 1 
ATOM   3990 C CD  . GLU   C 3 80  ? 4.447   -7.279  31.334  1.00 68.73 80  C 1 
ATOM   3991 O OE1 . GLU   C 3 80  ? 4.891   -6.119  31.196  1.00 60.11 80  C 1 
ATOM   3992 O OE2 . GLU   C 3 80  ? 5.141   -8.264  31.682  1.00 60.69 80  C 1 
ATOM   3993 N N   . ALA   C 3 81  ? 0.575   -10.640 29.938  1.00 87.01 81  C 1 
ATOM   3994 C CA  . ALA   C 3 81  ? 0.088   -11.170 28.663  1.00 85.58 81  C 1 
ATOM   3995 C C   . ALA   C 3 81  ? -1.447  -11.085 28.526  1.00 86.60 81  C 1 
ATOM   3996 O O   . ALA   C 3 81  ? -1.971  -10.729 27.470  1.00 84.37 81  C 1 
ATOM   3997 C CB  . ALA   C 3 81  ? 0.575   -12.619 28.536  1.00 82.79 81  C 1 
ATOM   3998 N N   . ALA   C 3 82  ? -2.182  -11.388 29.597  1.00 89.93 82  C 1 
ATOM   3999 C CA  . ALA   C 3 82  ? -3.635  -11.252 29.594  1.00 91.43 82  C 1 
ATOM   4000 C C   . ALA   C 3 82  ? -4.062  -9.775  29.557  1.00 92.63 82  C 1 
ATOM   4001 O O   . ALA   C 3 82  ? -5.016  -9.435  28.861  1.00 91.22 82  C 1 
ATOM   4002 C CB  . ALA   C 3 82  ? -4.213  -11.983 30.811  1.00 90.65 82  C 1 
ATOM   4003 N N   . ALA   C 3 83  ? -3.335  -8.902  30.255  1.00 92.59 83  C 1 
ATOM   4004 C CA  . ALA   C 3 83  ? -3.595  -7.469  30.258  1.00 92.79 83  C 1 
ATOM   4005 C C   . ALA   C 3 83  ? -3.521  -6.878  28.840  1.00 92.13 83  C 1 
ATOM   4006 O O   . ALA   C 3 83  ? -4.464  -6.221  28.403  1.00 90.55 83  C 1 
ATOM   4007 C CB  . ALA   C 3 83  ? -2.617  -6.789  31.225  1.00 92.75 83  C 1 
ATOM   4008 N N   . GLN   C 3 84  ? -2.470  -7.202  28.090  1.00 88.40 84  C 1 
ATOM   4009 C CA  . GLN   C 3 84  ? -2.314  -6.745  26.704  1.00 84.74 84  C 1 
ATOM   4010 C C   . GLN   C 3 84  ? -3.486  -7.167  25.805  1.00 85.42 84  C 1 
ATOM   4011 O O   . GLN   C 3 84  ? -3.977  -6.355  25.024  1.00 82.66 84  C 1 
ATOM   4012 C CB  . GLN   C 3 84  ? -1.002  -7.276  26.118  1.00 80.46 84  C 1 
ATOM   4013 C CG  . GLN   C 3 84  ? 0.227   -6.480  26.584  1.00 70.51 84  C 1 
ATOM   4014 C CD  . GLN   C 3 84  ? 1.506   -6.921  25.859  1.00 64.59 84  C 1 
ATOM   4015 O OE1 . GLN   C 3 84  ? 1.531   -7.870  25.095  1.00 56.85 84  C 1 
ATOM   4016 N NE2 . GLN   C 3 84  ? 2.612   -6.235  26.061  1.00 54.58 84  C 1 
ATOM   4017 N N   . ASN   C 3 85  ? -3.993  -8.387  25.943  1.00 88.91 85  C 1 
ATOM   4018 C CA  . ASN   C 3 85  ? -5.147  -8.852  25.167  1.00 87.98 85  C 1 
ATOM   4019 C C   . ASN   C 3 85  ? -6.405  -8.004  25.411  1.00 89.80 85  C 1 
ATOM   4020 O O   . ASN   C 3 85  ? -7.197  -7.791  24.492  1.00 88.19 85  C 1 
ATOM   4021 C CB  . ASN   C 3 85  ? -5.418  -10.334 25.478  1.00 85.11 85  C 1 
ATOM   4022 C CG  . ASN   C 3 85  ? -4.571  -11.277 24.644  1.00 76.69 85  C 1 
ATOM   4023 O OD1 . ASN   C 3 85  ? -3.998  -10.925 23.634  1.00 68.61 85  C 1 
ATOM   4024 N ND2 . ASN   C 3 85  ? -4.514  -12.538 25.020  1.00 65.94 85  C 1 
ATOM   4025 N N   . TYR   C 3 86  ? -6.563  -7.486  26.626  1.00 92.60 86  C 1 
ATOM   4026 C CA  . TYR   C 3 86  ? -7.680  -6.620  27.008  1.00 94.33 86  C 1 
ATOM   4027 C C   . TYR   C 3 86  ? -7.394  -5.116  26.828  1.00 94.91 86  C 1 
ATOM   4028 O O   . TYR   C 3 86  ? -8.226  -4.293  27.195  1.00 93.75 86  C 1 
ATOM   4029 C CB  . TYR   C 3 86  ? -8.111  -6.964  28.434  1.00 94.73 86  C 1 
ATOM   4030 C CG  . TYR   C 3 86  ? -8.703  -8.353  28.583  1.00 95.07 86  C 1 
ATOM   4031 C CD1 . TYR   C 3 86  ? -9.916  -8.680  27.944  1.00 91.07 86  C 1 
ATOM   4032 C CD2 . TYR   C 3 86  ? -8.051  -9.331  29.359  1.00 91.77 86  C 1 
ATOM   4033 C CE1 . TYR   C 3 86  ? -10.475 -9.962  28.077  1.00 90.87 86  C 1 
ATOM   4034 C CE2 . TYR   C 3 86  ? -8.598  -10.619 29.503  1.00 90.55 86  C 1 
ATOM   4035 C CZ  . TYR   C 3 86  ? -9.813  -10.931 28.860  1.00 93.55 86  C 1 
ATOM   4036 O OH  . TYR   C 3 86  ? -10.355 -12.185 29.001  1.00 92.14 86  C 1 
ATOM   4037 N N   . GLY   C 3 87  ? -6.236  -4.737  26.275  1.00 92.48 87  C 1 
ATOM   4038 C CA  . GLY   C 3 87  ? -5.837  -3.329  26.128  1.00 92.02 87  C 1 
ATOM   4039 C C   . GLY   C 3 87  ? -5.509  -2.637  27.456  1.00 93.07 87  C 1 
ATOM   4040 O O   . GLY   C 3 87  ? -5.502  -1.411  27.522  1.00 91.86 87  C 1 
ATOM   4041 N N   . LEU   C 3 88  ? -5.261  -3.417  28.505  1.00 94.40 88  C 1 
ATOM   4042 C CA  . LEU   C 3 88  ? -4.890  -2.941  29.836  1.00 94.72 88  C 1 
ATOM   4043 C C   . LEU   C 3 88  ? -3.373  -3.023  30.018  1.00 93.38 88  C 1 
ATOM   4044 O O   . LEU   C 3 88  ? -2.727  -3.920  29.485  1.00 90.70 88  C 1 
ATOM   4045 C CB  . LEU   C 3 88  ? -5.612  -3.784  30.901  1.00 95.19 88  C 1 
ATOM   4046 C CG  . LEU   C 3 88  ? -7.149  -3.752  30.835  1.00 95.44 88  C 1 
ATOM   4047 C CD1 . LEU   C 3 88  ? -7.731  -4.810  31.769  1.00 92.62 88  C 1 
ATOM   4048 C CD2 . LEU   C 3 88  ? -7.707  -2.389  31.245  1.00 92.47 88  C 1 
ATOM   4049 N N   . GLY   C 3 89  ? -2.811  -2.105  30.803  1.00 92.77 89  C 1 
ATOM   4050 C CA  . GLY   C 3 89  ? -1.368  -2.058  31.056  1.00 91.49 89  C 1 
ATOM   4051 C C   . GLY   C 3 89  ? -0.542  -1.504  29.892  1.00 90.95 89  C 1 
ATOM   4052 O O   . GLY   C 3 89  ? 0.676   -1.661  29.878  1.00 87.72 89  C 1 
ATOM   4053 N N   . THR   C 3 90  ? -1.201  -0.859  28.924  1.00 89.01 90  C 1 
ATOM   4054 C CA  . THR   C 3 90  ? -0.529  -0.112  27.851  1.00 88.07 90  C 1 
ATOM   4055 C C   . THR   C 3 90  ? -0.083  1.267   28.348  1.00 88.65 90  C 1 
ATOM   4056 O O   . THR   C 3 90  ? -0.468  1.699   29.435  1.00 87.68 90  C 1 
ATOM   4057 C CB  . THR   C 3 90  ? -1.441  0.033   26.625  1.00 86.71 90  C 1 
ATOM   4058 O OG1 . THR   C 3 90  ? -2.582  0.792   26.949  1.00 83.34 90  C 1 
ATOM   4059 C CG2 . THR   C 3 90  ? -1.922  -1.316  26.087  1.00 82.77 90  C 1 
ATOM   4060 N N   . GLU   C 3 91  ? 0.694   1.982   27.537  1.00 87.75 91  C 1 
ATOM   4061 C CA  . GLU   C 3 91  ? 1.079   3.368   27.845  1.00 86.87 91  C 1 
ATOM   4062 C C   . GLU   C 3 91  ? -0.145  4.302   27.918  1.00 88.94 91  C 1 
ATOM   4063 O O   . GLU   C 3 91  ? -0.207  5.181   28.771  1.00 87.15 91  C 1 
ATOM   4064 C CB  . GLU   C 3 91  ? 2.094   3.876   26.803  1.00 84.06 91  C 1 
ATOM   4065 C CG  . GLU   C 3 91  ? 3.361   4.447   27.458  1.00 74.25 91  C 1 
ATOM   4066 C CD  . GLU   C 3 91  ? 4.300   5.189   26.499  1.00 67.47 91  C 1 
ATOM   4067 O OE1 . GLU   C 3 91  ? 5.328   5.722   26.997  1.00 59.33 91  C 1 
ATOM   4068 O OE2 . GLU   C 3 91  ? 4.008   5.266   25.290  1.00 58.86 91  C 1 
ATOM   4069 N N   . ASP   C 3 92  ? -1.151  4.062   27.077  1.00 91.61 92  C 1 
ATOM   4070 C CA  . ASP   C 3 92  ? -2.396  4.833   27.061  1.00 92.67 92  C 1 
ATOM   4071 C C   . ASP   C 3 92  ? -3.315  4.493   28.243  1.00 93.89 92  C 1 
ATOM   4072 O O   . ASP   C 3 92  ? -3.938  5.377   28.831  1.00 92.93 92  C 1 
ATOM   4073 C CB  . ASP   C 3 92  ? -3.155  4.566   25.753  1.00 91.72 92  C 1 
ATOM   4074 C CG  . ASP   C 3 92  ? -2.575  5.236   24.511  1.00 90.68 92  C 1 
ATOM   4075 O OD1 . ASP   C 3 92  ? -1.641  6.057   24.617  1.00 86.49 92  C 1 
ATOM   4076 O OD2 . ASP   C 3 92  ? -3.125  4.954   23.421  1.00 85.91 92  C 1 
ATOM   4077 N N   . THR   C 3 93  ? -3.413  3.217   28.591  1.00 94.22 93  C 1 
ATOM   4078 C CA  . THR   C 3 93  ? -4.327  2.726   29.633  1.00 95.01 93  C 1 
ATOM   4079 C C   . THR   C 3 93  ? -3.579  1.866   30.661  1.00 95.25 93  C 1 
ATOM   4080 O O   . THR   C 3 93  ? -3.790  0.650   30.739  1.00 94.13 93  C 1 
ATOM   4081 C CB  . THR   C 3 93  ? -5.538  2.000   29.019  1.00 94.76 93  C 1 
ATOM   4082 O OG1 . THR   C 3 93  ? -6.035  2.693   27.899  1.00 90.02 93  C 1 
ATOM   4083 C CG2 . THR   C 3 93  ? -6.689  1.897   30.014  1.00 88.03 93  C 1 
ATOM   4084 N N   . PRO   C 3 94  ? -2.691  2.469   31.468  1.00 95.14 94  C 1 
ATOM   4085 C CA  . PRO   C 3 94  ? -1.974  1.764   32.524  1.00 95.00 94  C 1 
ATOM   4086 C C   . PRO   C 3 94  ? -2.930  1.166   33.559  1.00 95.93 94  C 1 
ATOM   4087 O O   . PRO   C 3 94  ? -4.025  1.676   33.796  1.00 95.29 94  C 1 
ATOM   4088 C CB  . PRO   C 3 94  ? -1.030  2.791   33.164  1.00 93.34 94  C 1 
ATOM   4089 C CG  . PRO   C 3 94  ? -0.942  3.918   32.139  1.00 90.84 94  C 1 
ATOM   4090 C CD  . PRO   C 3 94  ? -2.293  3.870   31.448  1.00 93.38 94  C 1 
ATOM   4091 N N   . ILE   C 3 95  ? -2.501  0.093   34.218  1.00 96.09 95  C 1 
ATOM   4092 C CA  . ILE   C 3 95  ? -3.249  -0.487  35.336  1.00 96.71 95  C 1 
ATOM   4093 C C   . ILE   C 3 95  ? -3.037  0.375   36.585  1.00 96.91 95  C 1 
ATOM   4094 O O   . ILE   C 3 95  ? -1.916  0.770   36.897  1.00 95.87 95  C 1 
ATOM   4095 C CB  . ILE   C 3 95  ? -2.857  -1.965  35.549  1.00 96.12 95  C 1 
ATOM   4096 C CG1 . ILE   C 3 95  ? -3.281  -2.800  34.316  1.00 93.48 95  C 1 
ATOM   4097 C CG2 . ILE   C 3 95  ? -3.503  -2.531  36.831  1.00 92.77 95  C 1 
ATOM   4098 C CD1 . ILE   C 3 95  ? -2.748  -4.237  34.309  1.00 89.05 95  C 1 
ATOM   4099 N N   . PHE   C 3 96  ? -4.108  0.614   37.328  1.00 96.95 96  C 1 
ATOM   4100 C CA  . PHE   C 3 96  ? -4.055  1.320   38.608  1.00 97.35 96  C 1 
ATOM   4101 C C   . PHE   C 3 96  ? -4.903  0.617   39.679  1.00 97.64 96  C 1 
ATOM   4102 O O   . PHE   C 3 96  ? -5.815  -0.150  39.346  1.00 97.03 96  C 1 
ATOM   4103 C CB  . PHE   C 3 96  ? -4.448  2.791   38.408  1.00 97.06 96  C 1 
ATOM   4104 C CG  . PHE   C 3 96  ? -5.878  3.024   37.969  1.00 97.51 96  C 1 
ATOM   4105 C CD1 . PHE   C 3 96  ? -6.198  3.073   36.596  1.00 94.99 96  C 1 
ATOM   4106 C CD2 . PHE   C 3 96  ? -6.888  3.231   38.923  1.00 94.92 96  C 1 
ATOM   4107 C CE1 . PHE   C 3 96  ? -7.514  3.330   36.188  1.00 94.00 96  C 1 
ATOM   4108 C CE2 . PHE   C 3 96  ? -8.210  3.487   38.521  1.00 94.31 96  C 1 
ATOM   4109 C CZ  . PHE   C 3 96  ? -8.521  3.540   37.149  1.00 95.92 96  C 1 
ATOM   4110 N N   . PRO   C 3 97  ? -4.625  0.840   40.979  1.00 97.01 97  C 1 
ATOM   4111 C CA  . PRO   C 3 97  ? -5.374  0.213   42.059  1.00 96.62 97  C 1 
ATOM   4112 C C   . PRO   C 3 97  ? -6.868  0.559   42.020  1.00 96.59 97  C 1 
ATOM   4113 O O   . PRO   C 3 97  ? -7.231  1.717   41.847  1.00 94.67 97  C 1 
ATOM   4114 C CB  . PRO   C 3 97  ? -4.724  0.704   43.354  1.00 95.41 97  C 1 
ATOM   4115 C CG  . PRO   C 3 97  ? -3.311  1.095   42.922  1.00 92.86 97  C 1 
ATOM   4116 C CD  . PRO   C 3 97  ? -3.522  1.625   41.512  1.00 96.02 97  C 1 
ATOM   4117 N N   . ASN   C 3 98  ? -7.734  -0.445  42.237  1.00 96.32 98  C 1 
ATOM   4118 C CA  . ASN   C 3 98  ? -9.197  -0.310  42.200  1.00 96.48 98  C 1 
ATOM   4119 C C   . ASN   C 3 98  ? -9.727  0.235   40.860  1.00 97.11 98  C 1 
ATOM   4120 O O   . ASN   C 3 98  ? -10.710 0.967   40.807  1.00 95.69 98  C 1 
ATOM   4121 C CB  . ASN   C 3 98  ? -9.702  0.478   43.419  1.00 94.89 98  C 1 
ATOM   4122 C CG  . ASN   C 3 98  ? -9.176  -0.041  44.745  1.00 89.20 98  C 1 
ATOM   4123 O OD1 . ASN   C 3 98  ? -9.086  -1.227  45.007  1.00 78.90 98  C 1 
ATOM   4124 N ND2 . ASN   C 3 98  ? -8.796  0.849   45.634  1.00 75.41 98  C 1 
ATOM   4125 N N   . MET   C 3 99  ? -9.066  -0.136  39.769  1.00 97.50 99  C 1 
ATOM   4126 C CA  . MET   C 3 99  ? -9.424  0.272   38.408  1.00 97.52 99  C 1 
ATOM   4127 C C   . MET   C 3 99  ? -10.881 -0.047  38.057  1.00 98.04 99  C 1 
ATOM   4128 O O   . MET   C 3 99  ? -11.558 0.762   37.433  1.00 97.23 99  C 1 
ATOM   4129 C CB  . MET   C 3 99  ? -8.463  -0.438  37.450  1.00 94.94 99  C 1 
ATOM   4130 C CG  . MET   C 3 99  ? -8.645  -0.054  35.986  1.00 90.63 99  C 1 
ATOM   4131 S SD  . MET   C 3 99  ? -7.479  -0.940  34.921  1.00 91.46 99  C 1 
ATOM   4132 C CE  . MET   C 3 99  ? -6.944  0.396   33.846  1.00 85.23 99  C 1 
ATOM   4133 N N   . HIS   C 3 100 ? -11.389 -1.212  38.463  1.00 97.99 100 C 1 
ATOM   4134 C CA  . HIS   C 3 100 ? -12.775 -1.600  38.223  1.00 98.26 100 C 1 
ATOM   4135 C C   . HIS   C 3 100 ? -13.754 -0.676  38.941  1.00 98.38 100 C 1 
ATOM   4136 O O   . HIS   C 3 100 ? -14.674 -0.154  38.320  1.00 98.05 100 C 1 
ATOM   4137 C CB  . HIS   C 3 100 ? -12.992 -3.048  38.654  1.00 98.11 100 C 1 
ATOM   4138 C CG  . HIS   C 3 100 ? -14.444 -3.443  38.635  1.00 98.18 100 C 1 
ATOM   4139 N ND1 . HIS   C 3 100 ? -15.231 -3.605  37.519  1.00 91.80 100 C 1 
ATOM   4140 C CD2 . HIS   C 3 100 ? -15.260 -3.618  39.726  1.00 91.83 100 C 1 
ATOM   4141 C CE1 . HIS   C 3 100 ? -16.484 -3.876  37.924  1.00 94.44 100 C 1 
ATOM   4142 N NE2 . HIS   C 3 100 ? -16.538 -3.894  39.260  1.00 95.35 100 C 1 
ATOM   4143 N N   . GLU   C 3 101 ? -13.546 -0.460  40.235  1.00 98.18 101 C 1 
ATOM   4144 C CA  . GLU   C 3 101 ? -14.426 0.350   41.077  1.00 98.10 101 C 1 
ATOM   4145 C C   . GLU   C 3 101 ? -14.472 1.809   40.596  1.00 98.24 101 C 1 
ATOM   4146 O O   . GLU   C 3 101 ? -15.551 2.391   40.497  1.00 97.59 101 C 1 
ATOM   4147 C CB  . GLU   C 3 101 ? -13.960 0.279   42.544  1.00 97.54 101 C 1 
ATOM   4148 C CG  . GLU   C 3 101 ? -14.121 -1.106  43.213  1.00 93.65 101 C 1 
ATOM   4149 C CD  . GLU   C 3 101 ? -13.069 -2.173  42.852  1.00 90.68 101 C 1 
ATOM   4150 O OE1 . GLU   C 3 101 ? -13.217 -3.311  43.343  1.00 80.48 101 C 1 
ATOM   4151 O OE2 . GLU   C 3 101 ? -12.115 -1.878  42.091  1.00 83.35 101 C 1 
ATOM   4152 N N   . ALA   C 3 102 ? -13.319 2.369   40.247  1.00 98.21 102 C 1 
ATOM   4153 C CA  . ALA   C 3 102 ? -13.230 3.720   39.703  1.00 98.18 102 C 1 
ATOM   4154 C C   . ALA   C 3 102 ? -13.937 3.844   38.340  1.00 98.33 102 C 1 
ATOM   4155 O O   . ALA   C 3 102 ? -14.697 4.784   38.120  1.00 97.83 102 C 1 
ATOM   4156 C CB  . ALA   C 3 102 ? -11.750 4.102   39.606  1.00 97.75 102 C 1 
ATOM   4157 N N   . SER   C 3 103 ? -13.746 2.871   37.452  1.00 98.40 103 C 1 
ATOM   4158 C CA  . SER   C 3 103 ? -14.372 2.863   36.122  1.00 98.45 103 C 1 
ATOM   4159 C C   . SER   C 3 103 ? -15.883 2.610   36.195  1.00 98.58 103 C 1 
ATOM   4160 O O   . SER   C 3 103 ? -16.663 3.281   35.528  1.00 98.28 103 C 1 
ATOM   4161 C CB  . SER   C 3 103 ? -13.719 1.807   35.225  1.00 98.13 103 C 1 
ATOM   4162 O OG  . SER   C 3 103 ? -12.317 1.952   35.200  1.00 95.13 103 C 1 
ATOM   4163 N N   . ALA   C 3 104 ? -16.319 1.673   37.045  1.00 98.56 104 C 1 
ATOM   4164 C CA  . ALA   C 3 104 ? -17.735 1.375   37.252  1.00 98.62 104 C 1 
ATOM   4165 C C   . ALA   C 3 104 ? -18.488 2.535   37.925  1.00 98.68 104 C 1 
ATOM   4166 O O   . ALA   C 3 104 ? -19.681 2.711   37.688  1.00 98.34 104 C 1 
ATOM   4167 C CB  . ALA   C 3 104 ? -17.844 0.084   38.067  1.00 98.32 104 C 1 
ATOM   4168 N N   . LEU   C 3 105 ? -17.803 3.356   38.721  1.00 98.58 105 C 1 
ATOM   4169 C CA  . LEU   C 3 105 ? -18.373 4.594   39.254  1.00 98.60 105 C 1 
ATOM   4170 C C   . LEU   C 3 105 ? -18.648 5.608   38.133  1.00 98.69 105 C 1 
ATOM   4171 O O   . LEU   C 3 105 ? -19.700 6.244   38.152  1.00 98.40 105 C 1 
ATOM   4172 C CB  . LEU   C 3 105 ? -17.433 5.180   40.321  1.00 98.32 105 C 1 
ATOM   4173 C CG  . LEU   C 3 105 ? -17.992 6.444   41.007  1.00 97.27 105 C 1 
ATOM   4174 C CD1 . LEU   C 3 105 ? -19.189 6.120   41.901  1.00 93.75 105 C 1 
ATOM   4175 C CD2 . LEU   C 3 105 ? -16.911 7.081   41.879  1.00 93.52 105 C 1 
ATOM   4176 N N   . LEU   C 3 106 ? -17.751 5.744   37.156  1.00 98.56 106 C 1 
ATOM   4177 C CA  . LEU   C 3 106 ? -17.964 6.639   36.012  1.00 98.53 106 C 1 
ATOM   4178 C C   . LEU   C 3 106 ? -19.148 6.175   35.155  1.00 98.64 106 C 1 
ATOM   4179 O O   . LEU   C 3 106 ? -20.010 6.987   34.822  1.00 98.29 106 C 1 
ATOM   4180 C CB  . LEU   C 3 106 ? -16.680 6.776   35.173  1.00 98.08 106 C 1 
ATOM   4181 C CG  . LEU   C 3 106 ? -15.461 7.365   35.911  1.00 96.21 106 C 1 
ATOM   4182 C CD1 . LEU   C 3 106 ? -14.325 7.576   34.916  1.00 92.03 106 C 1 
ATOM   4183 C CD2 . LEU   C 3 106 ? -15.745 8.695   36.602  1.00 92.13 106 C 1 
ATOM   4184 N N   . VAL   C 3 107 ? -19.273 4.877   34.889  1.00 98.70 107 C 1 
ATOM   4185 C CA  . VAL   C 3 107 ? -20.457 4.329   34.200  1.00 98.77 107 C 1 
ATOM   4186 C C   . VAL   C 3 107 ? -21.729 4.595   35.011  1.00 98.81 107 C 1 
ATOM   4187 O O   . VAL   C 3 107 ? -22.706 5.127   34.487  1.00 98.66 107 C 1 
ATOM   4188 C CB  . VAL   C 3 107 ? -20.303 2.823   33.916  1.00 98.63 107 C 1 
ATOM   4189 C CG1 . VAL   C 3 107 ? -21.550 2.264   33.216  1.00 97.46 107 C 1 
ATOM   4190 C CG2 . VAL   C 3 107 ? -19.098 2.545   33.013  1.00 96.31 107 C 1 
ATOM   4191 N N   . GLY   C 3 108 ? -21.711 4.291   36.297  1.00 98.72 108 C 1 
ATOM   4192 C CA  . GLY   C 3 108 ? -22.851 4.527   37.183  1.00 98.72 108 C 1 
ATOM   4193 C C   . GLY   C 3 108 ? -23.234 6.002   37.311  1.00 98.77 108 C 1 
ATOM   4194 O O   . GLY   C 3 108 ? -24.406 6.314   37.524  1.00 98.48 108 C 1 
ATOM   4195 N N   . SER   C 3 109 ? -22.278 6.914   37.149  1.00 98.79 109 C 1 
ATOM   4196 C CA  . SER   C 3 109 ? -22.547 8.352   37.145  1.00 98.77 109 C 1 
ATOM   4197 C C   . SER   C 3 109 ? -23.326 8.792   35.904  1.00 98.82 109 C 1 
ATOM   4198 O O   . SER   C 3 109 ? -24.287 9.555   36.029  1.00 98.55 109 C 1 
ATOM   4199 C CB  . SER   C 3 109 ? -21.253 9.149   37.344  1.00 98.38 109 C 1 
ATOM   4200 O OG  . SER   C 3 109 ? -20.376 9.126   36.249  1.00 94.34 109 C 1 
ATOM   4201 N N   . THR   C 3 110 ? -23.017 8.234   34.733  1.00 98.78 110 C 1 
ATOM   4202 C CA  . THR   C 3 110 ? -23.799 8.480   33.512  1.00 98.82 110 C 1 
ATOM   4203 C C   . THR   C 3 110 ? -25.184 7.831   33.593  1.00 98.82 110 C 1 
ATOM   4204 O O   . THR   C 3 110 ? -26.180 8.474   33.267  1.00 98.63 110 C 1 
ATOM   4205 C CB  . THR   C 3 110 ? -23.029 8.042   32.260  1.00 98.70 110 C 1 
ATOM   4206 O OG1 . THR   C 3 110 ? -21.800 8.737   32.237  1.00 96.40 110 C 1 
ATOM   4207 C CG2 . THR   C 3 110 ? -23.759 8.416   30.973  1.00 93.30 110 C 1 
ATOM   4208 N N   . LEU   C 3 111 ? -25.296 6.615   34.136  1.00 98.82 111 C 1 
ATOM   4209 C CA  . LEU   C 3 111 ? -26.598 5.988   34.408  1.00 98.80 111 C 1 
ATOM   4210 C C   . LEU   C 3 111 ? -27.447 6.808   35.393  1.00 98.76 111 C 1 
ATOM   4211 O O   . LEU   C 3 111 ? -28.666 6.889   35.243  1.00 98.33 111 C 1 
ATOM   4212 C CB  . LEU   C 3 111 ? -26.395 4.565   34.954  1.00 98.68 111 C 1 
ATOM   4213 C CG  . LEU   C 3 111 ? -25.724 3.575   33.979  1.00 97.79 111 C 1 
ATOM   4214 C CD1 . LEU   C 3 111 ? -25.589 2.215   34.659  1.00 95.78 111 C 1 
ATOM   4215 C CD2 . LEU   C 3 111 ? -26.522 3.390   32.695  1.00 95.65 111 C 1 
ATOM   4216 N N   . THR   C 3 112 ? -26.814 7.451   36.366  1.00 98.77 112 C 1 
ATOM   4217 C CA  . THR   C 3 112 ? -27.488 8.361   37.306  1.00 98.71 112 C 1 
ATOM   4218 C C   . THR   C 3 112 ? -28.026 9.603   36.587  1.00 98.69 112 C 1 
ATOM   4219 O O   . THR   C 3 112 ? -29.152 10.019  36.857  1.00 98.26 112 C 1 
ATOM   4220 C CB  . THR   C 3 112 ? -26.549 8.764   38.452  1.00 98.46 112 C 1 
ATOM   4221 O OG1 . THR   C 3 112 ? -26.094 7.615   39.133  1.00 95.63 112 C 1 
ATOM   4222 C CG2 . THR   C 3 112 ? -27.224 9.643   39.502  1.00 94.22 112 C 1 
ATOM   4223 N N   . ALA   C 3 113 ? -27.270 10.160  35.644  1.00 98.72 113 C 1 
ATOM   4224 C CA  . ALA   C 3 113 ? -27.734 11.263  34.803  1.00 98.74 113 C 1 
ATOM   4225 C C   . ALA   C 3 113 ? -28.920 10.844  33.914  1.00 98.74 113 C 1 
ATOM   4226 O O   . ALA   C 3 113 ? -29.918 11.562  33.832  1.00 98.47 113 C 1 
ATOM   4227 C CB  . ALA   C 3 113 ? -26.554 11.784  33.975  1.00 98.60 113 C 1 
ATOM   4228 N N   . VAL   C 3 114 ? -28.858 9.649   33.309  1.00 98.77 114 C 1 
ATOM   4229 C CA  . VAL   C 3 114 ? -29.964 9.074   32.523  1.00 98.77 114 C 1 
ATOM   4230 C C   . VAL   C 3 114 ? -31.237 8.964   33.363  1.00 98.72 114 C 1 
ATOM   4231 O O   . VAL   C 3 114 ? -32.287 9.460   32.954  1.00 98.40 114 C 1 
ATOM   4232 C CB  . VAL   C 3 114 ? -29.575 7.698   31.948  1.00 98.57 114 C 1 
ATOM   4233 C CG1 . VAL   C 3 114 ? -30.772 6.948   31.343  1.00 97.08 114 C 1 
ATOM   4234 C CG2 . VAL   C 3 114 ? -28.521 7.838   30.850  1.00 96.19 114 C 1 
ATOM   4235 N N   . ASP   C 3 115 ? -31.161 8.350   34.537  1.00 98.62 115 C 1 
ATOM   4236 C CA  . ASP   C 3 115 ? -32.332 8.174   35.397  1.00 98.45 115 C 1 
ATOM   4237 C C   . ASP   C 3 115 ? -32.884 9.511   35.918  1.00 98.40 115 C 1 
ATOM   4238 O O   . ASP   C 3 115 ? -34.099 9.653   36.045  1.00 97.58 115 C 1 
ATOM   4239 C CB  . ASP   C 3 115 ? -32.001 7.220   36.557  1.00 98.00 115 C 1 
ATOM   4240 C CG  . ASP   C 3 115 ? -32.035 5.733   36.172  1.00 97.00 115 C 1 
ATOM   4241 O OD1 . ASP   C 3 115 ? -32.811 5.343   35.268  1.00 92.19 115 C 1 
ATOM   4242 O OD2 . ASP   C 3 115 ? -31.398 4.912   36.864  1.00 91.94 115 C 1 
ATOM   4243 N N   . ALA   C 3 116 ? -32.032 10.502  36.171  1.00 98.47 116 C 1 
ATOM   4244 C CA  . ALA   C 3 116 ? -32.477 11.834  36.579  1.00 98.32 116 C 1 
ATOM   4245 C C   . ALA   C 3 116 ? -33.363 12.499  35.509  1.00 98.29 116 C 1 
ATOM   4246 O O   . ALA   C 3 116 ? -34.395 13.084  35.841  1.00 97.49 116 C 1 
ATOM   4247 C CB  . ALA   C 3 116 ? -31.250 12.691  36.908  1.00 97.86 116 C 1 
ATOM   4248 N N   . VAL   C 3 117 ? -32.998 12.368  34.236  1.00 98.48 117 C 1 
ATOM   4249 C CA  . VAL   C 3 117 ? -33.765 12.943  33.117  1.00 98.49 117 C 1 
ATOM   4250 C C   . VAL   C 3 117 ? -34.981 12.084  32.770  1.00 98.45 117 C 1 
ATOM   4251 O O   . VAL   C 3 117 ? -36.105 12.584  32.722  1.00 97.82 117 C 1 
ATOM   4252 C CB  . VAL   C 3 117 ? -32.862 13.167  31.888  1.00 98.18 117 C 1 
ATOM   4253 C CG1 . VAL   C 3 117 ? -33.647 13.701  30.687  1.00 96.25 117 C 1 
ATOM   4254 C CG2 . VAL   C 3 117 ? -31.764 14.183  32.211  1.00 95.48 117 C 1 
ATOM   4255 N N   . LEU   C 3 118 ? -34.794 10.790  32.547  1.00 98.38 118 C 1 
ATOM   4256 C CA  . LEU   C 3 118 ? -35.853 9.928   32.012  1.00 98.33 118 C 1 
ATOM   4257 C C   . LEU   C 3 118 ? -36.913 9.519   33.046  1.00 98.09 118 C 1 
ATOM   4258 O O   . LEU   C 3 118 ? -38.005 9.101   32.662  1.00 96.61 118 C 1 
ATOM   4259 C CB  . LEU   C 3 118 ? -35.238 8.709   31.311  1.00 98.18 118 C 1 
ATOM   4260 C CG  . LEU   C 3 118 ? -34.307 9.045   30.128  1.00 97.41 118 C 1 
ATOM   4261 C CD1 . LEU   C 3 118 ? -33.905 7.746   29.436  1.00 95.11 118 C 1 
ATOM   4262 C CD2 . LEU   C 3 118 ? -34.956 9.948   29.076  1.00 94.90 118 C 1 
ATOM   4263 N N   . SER   C 3 119 ? -36.633 9.688   34.338  1.00 97.82 119 C 1 
ATOM   4264 C CA  . SER   C 3 119 ? -37.659 9.611   35.387  1.00 97.33 119 C 1 
ATOM   4265 C C   . SER   C 3 119 ? -38.515 10.879  35.490  1.00 97.10 119 C 1 
ATOM   4266 O O   . SER   C 3 119 ? -39.528 10.879  36.186  1.00 94.38 119 C 1 
ATOM   4267 C CB  . SER   C 3 119 ? -37.024 9.300   36.741  1.00 96.27 119 C 1 
ATOM   4268 O OG  . SER   C 3 119 ? -36.264 10.399  37.209  1.00 91.65 119 C 1 
ATOM   4269 N N   . GLY   C 3 120 ? -38.094 11.964  34.821  1.00 96.37 120 C 1 
ATOM   4270 C CA  . GLY   C 3 120 ? -38.714 13.285  34.930  1.00 95.87 120 C 1 
ATOM   4271 C C   . GLY   C 3 120 ? -38.288 14.084  36.167  1.00 96.40 120 C 1 
ATOM   4272 O O   . GLY   C 3 120 ? -38.891 15.112  36.459  1.00 93.99 120 C 1
[truncated: 425,763 more chars]
