# Supplementary material for: AcuB senses cellular energy charge to coordinate acetyl-CoA synthesis in bacteria
Source: Nat Commun. 2026 Apr 24;17:3815. doi: 10.1038/s41467-026-71006-w (PMC13121692; doi:10.1038/s41467-026-71006-w)
Supplement: Supplementary file 6 — Supplementary_Data_4 [file 41467_2026_71006_MOESM6_ESM.zip › AF3_only_first_models/Bs_acu__2acub-2acuc-4atp_model.cif]

# By using this file you agree to the legally binding terms of use found at
# https://github.com/google-deepmind/alphafold3/blob/main/OUTPUT_TERMS_OF_USE.md.
# To request access to the AlphaFold 3 model parameters, follow the process set
# out at https://github.com/google-deepmind/alphafold3. You may only use these if
# received directly from Google. Use is subject to terms of use available at
# https://github.com/google-deepmind/alphafold3/blob/main/WEIGHTS_TERMS_OF_USE.md.
data_acu__2acub-2acuc-4atp
#
_entry.id acu__2acub-2acuc-4atp
#
loop_
_atom_type.symbol
C 
N 
O 
P 
S 
#
loop_
_audit_author.name
_audit_author.pdbx_ordinal
"Google DeepMind" 1 
"Isomorphic Labs" 2 
#
_audit_conform.dict_location https://raw.githubusercontent.com/ihmwg/ModelCIF/master/dist/mmcif_ma.dic
_audit_conform.dict_name     mmcif_ma.dic
_audit_conform.dict_version  1.4.5
#
loop_
_chem_comp.formula
_chem_comp.formula_weight
_chem_comp.id
_chem_comp.mon_nstd_flag
_chem_comp.name
_chem_comp.pdbx_smiles
_chem_comp.pdbx_synonyms
_chem_comp.type
"C3 H7 N O2"    89.093  ALA   y ALANINE         C[C@H](N)C(O)=O                                                                        ? "L-PEPTIDE LINKING" 
"C6 H15 N4 O2"  175.209 ARG   y ARGININE        N[C@@H](CCCNC(N)=[NH2+])C(O)=O                                                         ? "L-PEPTIDE LINKING" 
"C4 H8 N2 O3"   132.118 ASN   y ASPARAGINE      N[C@@H](CC(N)=O)C(O)=O                                                                 ? "L-PEPTIDE LINKING" 
"C4 H7 N O4"    133.103 ASP   y "ASPARTIC ACID" N[C@@H](CC(O)=O)C(O)=O                                                                 ? "L-PEPTIDE LINKING" 
"C3 H7 N O2 S"  121.158 CYS   y CYSTEINE        N[C@@H](CS)C(O)=O                                                                      ? "L-PEPTIDE LINKING" 
"C5 H10 N2 O3"  146.144 GLN   y GLUTAMINE       N[C@@H](CCC(N)=O)C(O)=O                                                                ? "L-PEPTIDE LINKING" 
"C5 H9 N O4"    147.129 GLU   y "GLUTAMIC ACID" N[C@@H](CCC(O)=O)C(O)=O                                                                ? "L-PEPTIDE LINKING" 
"C2 H5 N O2"    75.067  GLY   y GLYCINE         NCC(O)=O                                                                               ? "PEPTIDE LINKING"   
"C6 H10 N3 O2"  156.162 HIS   y HISTIDINE       N[C@@H](Cc1c[nH]c[nH+]1)C(O)=O                                                         ? "L-PEPTIDE LINKING" 
"C6 H13 N O2"   131.173 ILE   y ISOLEUCINE      CC[C@H](C)[C@H](N)C(O)=O                                                               ? "L-PEPTIDE LINKING" 
"C6 H13 N O2"   131.173 LEU   y LEUCINE         CC(C)C[C@H](N)C(O)=O                                                                   ? "L-PEPTIDE LINKING" 
?               ?       LIG_E ? ?               C1=NC(=C2C(=N1)N(C=N2)[C@H]3[C@@H]([C@@H]([C@H](O3)COP(=O)(O)OP(=O)(O)OP(=O)(O)O)O)O)N ? non-polymer         
?               ?       LIG_F ? ?               C1=NC(=C2C(=N1)N(C=N2)[C@H]3[C@@H]([C@@H]([C@H](O3)COP(=O)(O)OP(=O)(O)OP(=O)(O)O)O)O)N ? non-polymer         
?               ?       LIG_G ? ?               C1=NC(=C2C(=N1)N(C=N2)[C@H]3[C@@H]([C@@H]([C@H](O3)COP(=O)(O)OP(=O)(O)OP(=O)(O)O)O)O)N ? non-polymer         
?               ?       LIG_H ? ?               C1=NC(=C2C(=N1)N(C=N2)[C@H]3[C@@H]([C@@H]([C@H](O3)COP(=O)(O)OP(=O)(O)OP(=O)(O)O)O)O)N ? non-polymer         
"C6 H15 N2 O2"  147.195 LYS   y LYSINE          N[C@@H](CCCC[NH3+])C(O)=O                                                              ? "L-PEPTIDE LINKING" 
"C5 H11 N O2 S" 149.211 MET   y METHIONINE      CSCC[C@H](N)C(O)=O                                                                     ? "L-PEPTIDE LINKING" 
"C9 H11 N O2"   165.189 PHE   y PHENYLALANINE   N[C@@H](Cc1ccccc1)C(O)=O                                                               ? "L-PEPTIDE LINKING" 
"C5 H9 N O2"    115.130 PRO   y PROLINE         OC(=O)[C@@H]1CCCN1                                                                     ? "L-PEPTIDE LINKING" 
"C3 H7 N O3"    105.093 SER   y SERINE          N[C@@H](CO)C(O)=O                                                                      ? "L-PEPTIDE LINKING" 
"C4 H9 N O3"    119.119 THR   y THREONINE       C[C@@H](O)[C@H](N)C(O)=O                                                               ? "L-PEPTIDE LINKING" 
"C11 H12 N2 O2" 204.225 TRP   y TRYPTOPHAN      N[C@@H](Cc1c[nH]c2ccccc12)C(O)=O                                                       ? "L-PEPTIDE LINKING" 
"C9 H11 N O3"   181.189 TYR   y TYROSINE        N[C@@H](Cc1ccc(O)cc1)C(O)=O                                                            ? "L-PEPTIDE LINKING" 
"C5 H11 N O2"   117.146 VAL   y VALINE          CC(C)[C@H](N)C(O)=O                                                                    ? "L-PEPTIDE LINKING" 
#
_citation.book_publisher          ?
_citation.country                 UK
_citation.id                      primary
_citation.journal_full            Nature
_citation.journal_id_ASTM         NATUAS
_citation.journal_id_CSD          0006
_citation.journal_id_ISSN         0028-0836
_citation.journal_volume          630
_citation.page_first              493
_citation.page_last               500
_citation.pdbx_database_id_DOI    10.1038/s41586-024-07487-w
_citation.pdbx_database_id_PubMed 38718835
_citation.title                   "Accurate structure prediction of biomolecular interactions with AlphaFold 3"
_citation.year                    2024
#
loop_
_citation_author.citation_id
_citation_author.name
_citation_author.ordinal
primary "Google DeepMind" 1 
primary "Isomorphic Labs" 2 
#
loop_
_entity.id
_entity.pdbx_description
_entity.type
1 . polymer     
2 . polymer     
3 . polymer     
4 . polymer     
5 . non-polymer 
6 . non-polymer 
7 . non-polymer 
8 . non-polymer 
#
loop_
_entity_poly.entity_id
_entity_poly.pdbx_strand_id
_entity_poly.type
1 A polypeptide(L) 
2 B polypeptide(L) 
3 C polypeptide(L) 
4 D polypeptide(L) 
#
loop_
_entity_poly_seq.entity_id
_entity_poly_seq.hetero
_entity_poly_seq.mon_id
_entity_poly_seq.num
1 n MET 1   
1 n ILE 2   
1 n VAL 3   
1 n GLU 4   
1 n GLN 5   
1 n ILE 6   
1 n MET 7   
1 n LYS 8   
1 n ARG 9   
1 n ASP 10  
1 n VAL 11  
1 n ILE 12  
1 n THR 13  
1 n LEU 14  
1 n THR 15  
1 n LYS 16  
1 n THR 17  
1 n ASP 18  
1 n THR 19  
1 n LEU 20  
1 n GLU 21  
1 n THR 22  
1 n ALA 23  
1 n ILE 24  
1 n CYS 25  
1 n LYS 26  
1 n LEU 27  
1 n LYS 28  
1 n GLU 29  
1 n PHE 30  
1 n HIS 31  
1 n ILE 32  
1 n ARG 33  
1 n HIS 34  
1 n LEU 35  
1 n PRO 36  
1 n VAL 37  
1 n VAL 38  
1 n ASP 39  
1 n GLU 40  
1 n GLU 41  
1 n ARG 42  
1 n HIS 43  
1 n VAL 44  
1 n ILE 45  
1 n GLY 46  
1 n MET 47  
1 n ILE 48  
1 n THR 49  
1 n ASP 50  
1 n ARG 51  
1 n ASP 52  
1 n MET 53  
1 n LYS 54  
1 n GLN 55  
1 n ALA 56  
1 n SER 57  
1 n PRO 58  
1 n SER 59  
1 n ILE 60  
1 n PHE 61  
1 n GLU 62  
1 n GLU 63  
1 n ASN 64  
1 n LYS 65  
1 n ARG 66  
1 n SER 67  
1 n LEU 68  
1 n PHE 69  
1 n LEU 70  
1 n THR 71  
1 n ARG 72  
1 n SER 73  
1 n VAL 74  
1 n ASP 75  
1 n SER 76  
1 n ILE 77  
1 n MET 78  
1 n LYS 79  
1 n LYS 80  
1 n ASP 81  
1 n VAL 82  
1 n VAL 83  
1 n CYS 84  
1 n ALA 85  
1 n HIS 86  
1 n PRO 87  
1 n LEU 88  
1 n ASP 89  
1 n PHE 90  
1 n VAL 91  
1 n GLU 92  
1 n GLU 93  
1 n ILE 94  
1 n SER 95  
1 n ALA 96  
1 n VAL 97  
1 n PHE 98  
1 n TYR 99  
1 n GLU 100 
1 n HIS 101 
1 n GLY 102 
1 n ILE 103 
1 n GLY 104 
1 n CYS 105 
1 n LEU 106 
1 n PRO 107 
1 n VAL 108 
1 n VAL 109 
1 n HIS 110 
1 n HIS 111 
1 n GLN 112 
1 n LYS 113 
1 n LEU 114 
1 n ILE 115 
1 n GLY 116 
1 n ILE 117 
1 n LEU 118 
1 n THR 119 
1 n LYS 120 
1 n THR 121 
1 n ASP 122 
1 n LEU 123 
1 n LEU 124 
1 n ARG 125 
1 n THR 126 
1 n PHE 127 
1 n VAL 128 
1 n LYS 129 
1 n LEU 130 
1 n THR 131 
1 n GLY 132 
1 n ALA 133 
1 n ASP 134 
1 n GLN 135 
1 n PRO 136 
1 n GLY 137 
1 n SER 138 
1 n GLN 139 
1 n ILE 140 
1 n GLU 141 
1 n ILE 142 
1 n LYS 143 
1 n VAL 144 
1 n ASN 145 
1 n ASP 146 
1 n ILE 147 
1 n THR 148 
1 n LYS 149 
1 n SER 150 
1 n LEU 151 
1 n ALA 152 
1 n GLU 153 
1 n ILE 154 
1 n SER 155 
1 n SER 156 
1 n LEU 157 
1 n CYS 158 
1 n GLN 159 
1 n ASP 160 
1 n LEU 161 
1 n GLN 162 
1 n VAL 163 
1 n LYS 164 
1 n ILE 165 
1 n LEU 166 
1 n SER 167 
1 n VAL 168 
1 n LEU 169 
1 n VAL 170 
1 n TYR 171 
1 n PRO 172 
1 n HIS 173 
1 n ASP 174 
1 n ASP 175 
1 n PRO 176 
1 n GLY 177 
1 n VAL 178 
1 n LYS 179 
1 n VAL 180 
1 n LEU 181 
1 n VAL 182 
1 n PHE 183 
1 n ARG 184 
1 n VAL 185 
1 n LYS 186 
1 n THR 187 
1 n MET 188 
1 n ASN 189 
1 n PRO 190 
1 n LEU 191 
1 n PRO 192 
1 n PHE 193 
1 n LEU 194 
1 n GLN 195 
1 n ALA 196 
1 n LEU 197 
1 n GLN 198 
1 n ARG 199 
1 n ASN 200 
1 n GLY 201 
1 n HIS 202 
1 n HIS 203 
1 n VAL 204 
1 n VAL 205 
1 n TRP 206 
1 n PRO 207 
1 n SER 208 
1 n GLU 209 
1 n GLN 210 
1 n ARG 211 
1 n ASP 212 
1 n LEU 213 
1 n LEU 214 
2 n MET 1   
2 n ILE 2   
2 n VAL 3   
2 n GLU 4   
2 n GLN 5   
2 n ILE 6   
2 n MET 7   
2 n LYS 8   
2 n ARG 9   
2 n ASP 10  
2 n VAL 11  
2 n ILE 12  
2 n THR 13  
2 n LEU 14  
2 n THR 15  
2 n LYS 16  
2 n THR 17  
2 n ASP 18  
2 n THR 19  
2 n LEU 20  
2 n GLU 21  
2 n THR 22  
2 n ALA 23  
2 n ILE 24  
2 n CYS 25  
2 n LYS 26  
2 n LEU 27  
2 n LYS 28  
2 n GLU 29  
2 n PHE 30  
2 n HIS 31  
2 n ILE 32  
2 n ARG 33  
2 n HIS 34  
2 n LEU 35  
2 n PRO 36  
2 n VAL 37  
2 n VAL 38  
2 n ASP 39  
2 n GLU 40  
2 n GLU 41  
2 n ARG 42  
2 n HIS 43  
2 n VAL 44  
2 n ILE 45  
2 n GLY 46  
2 n MET 47  
2 n ILE 48  
2 n THR 49  
2 n ASP 50  
2 n ARG 51  
2 n ASP 52  
2 n MET 53  
2 n LYS 54  
2 n GLN 55  
2 n ALA 56  
2 n SER 57  
2 n PRO 58  
2 n SER 59  
2 n ILE 60  
2 n PHE 61  
2 n GLU 62  
2 n GLU 63  
2 n ASN 64  
2 n LYS 65  
2 n ARG 66  
2 n SER 67  
2 n LEU 68  
2 n PHE 69  
2 n LEU 70  
2 n THR 71  
2 n ARG 72  
2 n SER 73  
2 n VAL 74  
2 n ASP 75  
2 n SER 76  
2 n ILE 77  
2 n MET 78  
2 n LYS 79  
2 n LYS 80  
2 n ASP 81  
2 n VAL 82  
2 n VAL 83  
2 n CYS 84  
2 n ALA 85  
2 n HIS 86  
2 n PRO 87  
2 n LEU 88  
2 n ASP 89  
2 n PHE 90  
2 n VAL 91  
2 n GLU 92  
2 n GLU 93  
2 n ILE 94  
2 n SER 95  
2 n ALA 96  
2 n VAL 97  
2 n PHE 98  
2 n TYR 99  
2 n GLU 100 
2 n HIS 101 
2 n GLY 102 
2 n ILE 103 
2 n GLY 104 
2 n CYS 105 
2 n LEU 106 
2 n PRO 107 
2 n VAL 108 
2 n VAL 109 
2 n HIS 110 
2 n HIS 111 
2 n GLN 112 
2 n LYS 113 
2 n LEU 114 
2 n ILE 115 
2 n GLY 116 
2 n ILE 117 
2 n LEU 118 
2 n THR 119 
2 n LYS 120 
2 n THR 121 
2 n ASP 122 
2 n LEU 123 
2 n LEU 124 
2 n ARG 125 
2 n THR 126 
2 n PHE 127 
2 n VAL 128 
2 n LYS 129 
2 n LEU 130 
2 n THR 131 
2 n GLY 132 
2 n ALA 133 
2 n ASP 134 
2 n GLN 135 
2 n PRO 136 
2 n GLY 137 
2 n SER 138 
2 n GLN 139 
2 n ILE 140 
2 n GLU 141 
2 n ILE 142 
2 n LYS 143 
2 n VAL 144 
2 n ASN 145 
2 n ASP 146 
2 n ILE 147 
2 n THR 148 
2 n LYS 149 
2 n SER 150 
2 n LEU 151 
2 n ALA 152 
2 n GLU 153 
2 n ILE 154 
2 n SER 155 
2 n SER 156 
2 n LEU 157 
2 n CYS 158 
2 n GLN 159 
2 n ASP 160 
2 n LEU 161 
2 n GLN 162 
2 n VAL 163 
2 n LYS 164 
2 n ILE 165 
2 n LEU 166 
2 n SER 167 
2 n VAL 168 
2 n LEU 169 
2 n VAL 170 
2 n TYR 171 
2 n PRO 172 
2 n HIS 173 
2 n ASP 174 
2 n ASP 175 
2 n PRO 176 
2 n GLY 177 
2 n VAL 178 
2 n LYS 179 
2 n VAL 180 
2 n LEU 181 
2 n VAL 182 
2 n PHE 183 
2 n ARG 184 
2 n VAL 185 
2 n LYS 186 
2 n THR 187 
2 n MET 188 
2 n ASN 189 
2 n PRO 190 
2 n LEU 191 
2 n PRO 192 
2 n PHE 193 
2 n LEU 194 
2 n GLN 195 
2 n ALA 196 
2 n LEU 197 
2 n GLN 198 
2 n ARG 199 
2 n ASN 200 
2 n GLY 201 
2 n HIS 202 
2 n HIS 203 
2 n VAL 204 
2 n VAL 205 
2 n TRP 206 
2 n PRO 207 
2 n SER 208 
2 n GLU 209 
2 n GLN 210 
2 n ARG 211 
2 n ASP 212 
2 n LEU 213 
2 n LEU 214 
3 n MET 1   
3 n ARG 2   
3 n ASP 3   
3 n SER 4   
3 n VAL 5   
3 n PHE 6   
3 n ILE 7   
3 n TYR 8   
3 n SER 9   
3 n PRO 10  
3 n SER 11  
3 n TYR 12  
3 n GLN 13  
3 n THR 14  
3 n TYR 15  
3 n MET 16  
3 n PHE 17  
3 n HIS 18  
3 n GLN 19  
3 n GLU 20  
3 n HIS 21  
3 n PRO 22  
3 n PHE 23  
3 n ASN 24  
3 n GLN 25  
3 n GLN 26  
3 n ARG 27  
3 n VAL 28  
3 n LEU 29  
3 n LEU 30  
3 n THR 31  
3 n TYR 32  
3 n ASP 33  
3 n LEU 34  
3 n LEU 35  
3 n LYS 36  
3 n THR 37  
3 n ILE 38  
3 n ASN 39  
3 n ALA 40  
3 n PHE 41  
3 n ASP 42  
3 n ASP 43  
3 n GLY 44  
3 n ASP 45  
3 n ILE 46  
3 n VAL 47  
3 n THR 48  
3 n PRO 49  
3 n ARG 50  
3 n LEU 51  
3 n ALA 52  
3 n SER 53  
3 n GLU 54  
3 n GLU 55  
3 n GLU 56  
3 n LEU 57  
3 n SER 58  
3 n LEU 59  
3 n VAL 60  
3 n HIS 61  
3 n THR 62  
3 n ASP 63  
3 n ASP 64  
3 n TYR 65  
3 n ILE 66  
3 n GLN 67  
3 n ALA 68  
3 n VAL 69  
3 n LYS 70  
3 n LEU 71  
3 n ALA 72  
3 n GLY 73  
3 n ALA 74  
3 n GLY 75  
3 n LYS 76  
3 n LEU 77  
3 n PRO 78  
3 n ALA 79  
3 n GLU 80  
3 n GLU 81  
3 n GLY 82  
3 n GLU 83  
3 n SER 84  
3 n TYR 85  
3 n GLY 86  
3 n LEU 87  
3 n GLY 88  
3 n THR 89  
3 n GLU 90  
3 n ASP 91  
3 n THR 92  
3 n PRO 93  
3 n VAL 94  
3 n PHE 95  
3 n ALA 96  
3 n GLY 97  
3 n MET 98  
3 n HIS 99  
3 n GLU 100 
3 n ALA 101 
3 n ALA 102 
3 n SER 103 
3 n LEU 104 
3 n LEU 105 
3 n VAL 106 
3 n GLY 107 
3 n GLY 108 
3 n THR 109 
3 n LEU 110 
3 n THR 111 
3 n ALA 112 
3 n ALA 113 
3 n ASP 114 
3 n TRP 115 
3 n VAL 116 
3 n MET 117 
3 n SER 118 
3 n GLY 119 
3 n GLN 120 
3 n ALA 121 
3 n LEU 122 
3 n HIS 123 
3 n ALA 124 
3 n ALA 125 
3 n ASN 126 
3 n LEU 127 
3 n GLY 128 
3 n GLY 129 
3 n GLY 130 
3 n LEU 131 
3 n HIS 132 
3 n HIS 133 
3 n GLY 134 
3 n PHE 135 
3 n ARG 136 
3 n GLY 137 
3 n ARG 138 
3 n ALA 139 
3 n SER 140 
3 n GLY 141 
3 n PHE 142 
3 n CYS 143 
3 n ILE 144 
3 n TYR 145 
3 n ASN 146 
3 n ASP 147 
3 n SER 148 
3 n ALA 149 
3 n VAL 150 
3 n ALA 151 
3 n ILE 152 
3 n GLN 153 
3 n TYR 154 
3 n ILE 155 
3 n GLN 156 
3 n LYS 157 
3 n LYS 158 
3 n TYR 159 
3 n SER 160 
3 n ALA 161 
3 n ARG 162 
3 n VAL 163 
3 n LEU 164 
3 n TYR 165 
3 n ILE 166 
3 n ASP 167 
3 n THR 168 
3 n ASP 169 
3 n ALA 170 
3 n HIS 171 
3 n HIS 172 
3 n GLY 173 
3 n ASP 174 
3 n GLY 175 
3 n VAL 176 
3 n GLN 177 
3 n PHE 178 
3 n THR 179 
3 n PHE 180 
3 n TYR 181 
3 n ASP 182 
3 n ASN 183 
3 n PRO 184 
3 n ASP 185 
3 n VAL 186 
3 n CYS 187 
3 n THR 188 
3 n LEU 189 
3 n SER 190 
3 n ILE 191 
3 n HIS 192 
3 n GLU 193 
3 n THR 194 
3 n GLY 195 
3 n ARG 196 
3 n TYR 197 
3 n LEU 198 
3 n PHE 199 
3 n PRO 200 
3 n GLY 201 
3 n THR 202 
3 n GLY 203 
3 n GLN 204 
3 n ILE 205 
3 n GLN 206 
3 n GLU 207 
3 n LYS 208 
3 n GLY 209 
3 n SER 210 
3 n GLY 211 
3 n LYS 212 
3 n GLY 213 
3 n TYR 214 
3 n GLY 215 
3 n TYR 216 
3 n SER 217 
3 n PHE 218 
3 n ASN 219 
3 n ILE 220 
3 n PRO 221 
3 n LEU 222 
3 n ASP 223 
3 n ALA 224 
3 n PHE 225 
3 n THR 226 
3 n GLU 227 
3 n ASP 228 
3 n ASP 229 
3 n SER 230 
3 n PHE 231 
3 n LEU 232 
3 n GLU 233 
3 n ALA 234 
3 n TYR 235 
3 n ARG 236 
3 n THR 237 
3 n ALA 238 
3 n ALA 239 
3 n SER 240 
3 n GLU 241 
3 n VAL 242 
3 n ALA 243 
3 n ALA 244 
3 n TYR 245 
3 n PHE 246 
3 n GLU 247 
3 n PRO 248 
3 n ASP 249 
3 n VAL 250 
3 n ILE 251 
3 n ILE 252 
3 n SER 253 
3 n GLN 254 
3 n ASN 255 
3 n GLY 256 
3 n ALA 257 
3 n ASP 258 
3 n ALA 259 
3 n HIS 260 
3 n TYR 261 
3 n TYR 262 
3 n ASP 263 
3 n PRO 264 
3 n LEU 265 
3 n THR 266 
3 n HIS 267 
3 n LEU 268 
3 n SER 269 
3 n ALA 270 
3 n THR 271 
3 n ILE 272 
3 n ASN 273 
3 n ILE 274 
3 n TYR 275 
3 n GLU 276 
3 n GLU 277 
3 n ILE 278 
3 n PRO 279 
3 n ARG 280 
3 n LEU 281 
3 n ALA 282 
3 n HIS 283 
3 n THR 284 
3 n LEU 285 
3 n ALA 286 
3 n HIS 287 
3 n GLN 288 
3 n TYR 289 
3 n CYS 290 
3 n GLY 291 
3 n GLY 292 
3 n LYS 293 
3 n TRP 294 
3 n ILE 295 
3 n ALA 296 
3 n VAL 297 
3 n GLY 298 
3 n GLY 299 
3 n GLY 300 
3 n GLY 301 
3 n TYR 302 
3 n ASP 303 
3 n ILE 304 
3 n TRP 305 
3 n ARG 306 
3 n VAL 307 
3 n VAL 308 
3 n PRO 309 
3 n ARG 310 
3 n ALA 311 
3 n TRP 312 
3 n ALA 313 
3 n ARG 314 
3 n ILE 315 
3 n TRP 316 
3 n LEU 317 
3 n GLU 318 
3 n MET 319 
3 n LYS 320 
3 n GLY 321 
3 n ILE 322 
3 n ASP 323 
3 n PRO 324 
3 n GLY 325 
3 n HIS 326 
3 n GLU 327 
3 n ILE 328 
3 n PRO 329 
3 n PRO 330 
3 n GLU 331 
3 n TRP 332 
3 n ILE 333 
3 n VAL 334 
3 n LYS 335 
3 n TRP 336 
3 n GLN 337 
3 n LYS 338 
3 n GLN 339 
3 n CYS 340 
3 n PRO 341 
3 n VAL 342 
3 n ALA 343 
3 n LEU 344 
3 n PRO 345 
3 n SER 346 
3 n SER 347 
3 n TRP 348 
3 n SER 349 
3 n ASP 350 
3 n PRO 351 
3 n ALA 352 
3 n ASP 353 
3 n LEU 354 
3 n TYR 355 
3 n PRO 356 
3 n PRO 357 
3 n ILE 358 
3 n PRO 359 
3 n ARG 360 
3 n LYS 361 
3 n PRO 362 
3 n GLU 363 
3 n ILE 364 
3 n THR 365 
3 n GLU 366 
3 n LYS 367 
3 n ASN 368 
3 n ALA 369 
3 n GLN 370 
3 n THR 371 
3 n VAL 372 
3 n SER 373 
3 n LYS 374 
3 n ALA 375 
3 n LEU 376 
3 n TYR 377 
3 n ALA 378 
3 n ILE 379 
3 n ARG 380 
3 n SER 381 
3 n GLU 382 
3 n GLN 383 
3 n GLN 384 
3 n ARG 385 
3 n THR 386 
3 n LYS 387 
4 n MET 1   
4 n ARG 2   
4 n ASP 3   
4 n SER 4   
4 n VAL 5   
4 n PHE 6   
4 n ILE 7   
4 n TYR 8   
4 n SER 9   
4 n PRO 10  
4 n SER 11  
4 n TYR 12  
4 n GLN 13  
4 n THR 14  
4 n TYR 15  
4 n MET 16  
4 n PHE 17  
4 n HIS 18  
4 n GLN 19  
4 n GLU 20  
4 n HIS 21  
4 n PRO 22  
4 n PHE 23  
4 n ASN 24  
4 n GLN 25  
4 n GLN 26  
4 n ARG 27  
4 n VAL 28  
4 n LEU 29  
4 n LEU 30  
4 n THR 31  
4 n TYR 32  
4 n ASP 33  
4 n LEU 34  
4 n LEU 35  
4 n LYS 36  
4 n THR 37  
4 n ILE 38  
4 n ASN 39  
4 n ALA 40  
4 n PHE 41  
4 n ASP 42  
4 n ASP 43  
4 n GLY 44  
4 n ASP 45  
4 n ILE 46  
4 n VAL 47  
4 n THR 48  
4 n PRO 49  
4 n ARG 50  
4 n LEU 51  
4 n ALA 52  
4 n SER 53  
4 n GLU 54  
4 n GLU 55  
4 n GLU 56  
4 n LEU 57  
4 n SER 58  
4 n LEU 59  
4 n VAL 60  
4 n HIS 61  
4 n THR 62  
4 n ASP 63  
4 n ASP 64  
4 n TYR 65  
4 n ILE 66  
4 n GLN 67  
4 n ALA 68  
4 n VAL 69  
4 n LYS 70  
4 n LEU 71  
4 n ALA 72  
4 n GLY 73  
4 n ALA 74  
4 n GLY 75  
4 n LYS 76  
4 n LEU 77  
4 n PRO 78  
4 n ALA 79  
4 n GLU 80  
4 n GLU 81  
4 n GLY 82  
4 n GLU 83  
4 n SER 84  
4 n TYR 85  
4 n GLY 86  
4 n LEU 87  
4 n GLY 88  
4 n THR 89  
4 n GLU 90  
4 n ASP 91  
4 n THR 92  
4 n PRO 93  
4 n VAL 94  
4 n PHE 95  
4 n ALA 96  
4 n GLY 97  
4 n MET 98  
4 n HIS 99  
4 n GLU 100 
4 n ALA 101 
4 n ALA 102 
4 n SER 103 
4 n LEU 104 
4 n LEU 105 
4 n VAL 106 
4 n GLY 107 
4 n GLY 108 
4 n THR 109 
4 n LEU 110 
4 n THR 111 
4 n ALA 112 
4 n ALA 113 
4 n ASP 114 
4 n TRP 115 
4 n VAL 116 
4 n MET 117 
4 n SER 118 
4 n GLY 119 
4 n GLN 120 
4 n ALA 121 
4 n LEU 122 
4 n HIS 123 
4 n ALA 124 
4 n ALA 125 
4 n ASN 126 
4 n LEU 127 
4 n GLY 128 
4 n GLY 129 
4 n GLY 130 
4 n LEU 131 
4 n HIS 132 
4 n HIS 133 
4 n GLY 134 
4 n PHE 135 
4 n ARG 136 
4 n GLY 137 
4 n ARG 138 
4 n ALA 139 
4 n SER 140 
4 n GLY 141 
4 n PHE 142 
4 n CYS 143 
4 n ILE 144 
4 n TYR 145 
4 n ASN 146 
4 n ASP 147 
4 n SER 148 
4 n ALA 149 
4 n VAL 150 
4 n ALA 151 
4 n ILE 152 
4 n GLN 153 
4 n TYR 154 
4 n ILE 155 
4 n GLN 156 
4 n LYS 157 
4 n LYS 158 
4 n TYR 159 
4 n SER 160 
4 n ALA 161 
4 n ARG 162 
4 n VAL 163 
4 n LEU 164 
4 n TYR 165 
4 n ILE 166 
4 n ASP 167 
4 n THR 168 
4 n ASP 169 
4 n ALA 170 
4 n HIS 171 
4 n HIS 172 
4 n GLY 173 
4 n ASP 174 
4 n GLY 175 
4 n VAL 176 
4 n GLN 177 
4 n PHE 178 
4 n THR 179 
4 n PHE 180 
4 n TYR 181 
4 n ASP 182 
4 n ASN 183 
4 n PRO 184 
4 n ASP 185 
4 n VAL 186 
4 n CYS 187 
4 n THR 188 
4 n LEU 189 
4 n SER 190 
4 n ILE 191 
4 n HIS 192 
4 n GLU 193 
4 n THR 194 
4 n GLY 195 
4 n ARG 196 
4 n TYR 197 
4 n LEU 198 
4 n PHE 199 
4 n PRO 200 
4 n GLY 201 
4 n THR 202 
4 n GLY 203 
4 n GLN 204 
4 n ILE 205 
4 n GLN 206 
4 n GLU 207 
4 n LYS 208 
4 n GLY 209 
4 n SER 210 
4 n GLY 211 
4 n LYS 212 
4 n GLY 213 
4 n TYR 214 
4 n GLY 215 
4 n TYR 216 
4 n SER 217 
4 n PHE 218 
4 n ASN 219 
4 n ILE 220 
4 n PRO 221 
4 n LEU 222 
4 n ASP 223 
4 n ALA 224 
4 n PHE 225 
4 n THR 226 
4 n GLU 227 
4 n ASP 228 
4 n ASP 229 
4 n SER 230 
4 n PHE 231 
4 n LEU 232 
4 n GLU 233 
4 n ALA 234 
4 n TYR 235 
4 n ARG 236 
4 n THR 237 
4 n ALA 238 
4 n ALA 239 
4 n SER 240 
4 n GLU 241 
4 n VAL 242 
4 n ALA 243 
4 n ALA 244 
4 n TYR 245 
4 n PHE 246 
4 n GLU 247 
4 n PRO 248 
4 n ASP 249 
4 n VAL 250 
4 n ILE 251 
4 n ILE 252 
4 n SER 253 
4 n GLN 254 
4 n ASN 255 
4 n GLY 256 
4 n ALA 257 
4 n ASP 258 
4 n ALA 259 
4 n HIS 260 
4 n TYR 261 
4 n TYR 262 
4 n ASP 263 
4 n PRO 264 
4 n LEU 265 
4 n THR 266 
4 n HIS 267 
4 n LEU 268 
4 n SER 269 
4 n ALA 270 
4 n THR 271 
4 n ILE 272 
4 n ASN 273 
4 n ILE 274 
4 n TYR 275 
4 n GLU 276 
4 n GLU 277 
4 n ILE 278 
4 n PRO 279 
4 n ARG 280 
4 n LEU 281 
4 n ALA 282 
4 n HIS 283 
4 n THR 284 
4 n LEU 285 
4 n ALA 286 
4 n HIS 287 
4 n GLN 288 
4 n TYR 289 
4 n CYS 290 
4 n GLY 291 
4 n GLY 292 
4 n LYS 293 
4 n TRP 294 
4 n ILE 295 
4 n ALA 296 
4 n VAL 297 
4 n GLY 298 
4 n GLY 299 
4 n GLY 300 
4 n GLY 301 
4 n TYR 302 
4 n ASP 303 
4 n ILE 304 
4 n TRP 305 
4 n ARG 306 
4 n VAL 307 
4 n VAL 308 
4 n PRO 309 
4 n ARG 310 
4 n ALA 311 
4 n TRP 312 
4 n ALA 313 
4 n ARG 314 
4 n ILE 315 
4 n TRP 316 
4 n LEU 317 
4 n GLU 318 
4 n MET 319 
4 n LYS 320 
4 n GLY 321 
4 n ILE 322 
4 n ASP 323 
4 n PRO 324 
4 n GLY 325 
4 n HIS 326 
4 n GLU 327 
4 n ILE 328 
4 n PRO 329 
4 n PRO 330 
4 n GLU 331 
4 n TRP 332 
4 n ILE 333 
4 n VAL 334 
4 n LYS 335 
4 n TRP 336 
4 n GLN 337 
4 n LYS 338 
4 n GLN 339 
4 n CYS 340 
4 n PRO 341 
4 n VAL 342 
4 n ALA 343 
4 n LEU 344 
4 n PRO 345 
4 n SER 346 
4 n SER 347 
4 n TRP 348 
4 n SER 349 
4 n ASP 350 
4 n PRO 351 
4 n ALA 352 
4 n ASP 353 
4 n LEU 354 
4 n TYR 355 
4 n PRO 356 
4 n PRO 357 
4 n ILE 358 
4 n PRO 359 
4 n ARG 360 
4 n LYS 361 
4 n PRO 362 
4 n GLU 363 
4 n ILE 364 
4 n THR 365 
4 n GLU 366 
4 n LYS 367 
4 n ASN 368 
4 n ALA 369 
4 n GLN 370 
4 n THR 371 
4 n VAL 372 
4 n SER 373 
4 n LYS 374 
4 n ALA 375 
4 n LEU 376 
4 n TYR 377 
4 n ALA 378 
4 n ILE 379 
4 n ARG 380 
4 n SER 381 
4 n GLU 382 
4 n GLN 383 
4 n GLN 384 
4 n ARG 385 
4 n THR 386 
4 n LYS 387 
#
_ma_data.content_type "model coordinates"
_ma_data.id           1
_ma_data.name         Model
#
_ma_model_list.data_id          1
_ma_model_list.model_group_id   1
_ma_model_list.model_group_name "AlphaFold-beta-20231127 (3.0.0 @ 2025-02-20 12:02:48)"
_ma_model_list.model_id         1
_ma_model_list.model_name       "Top ranked model"
_ma_model_list.model_type       "Ab initio model"
_ma_model_list.ordinal_id       1
#
loop_
_ma_protocol_step.method_type
_ma_protocol_step.ordinal_id
_ma_protocol_step.protocol_id
_ma_protocol_step.step_id
"coevolution MSA" 1 1 1 
"template search" 2 1 2 
modeling          3 1 3 
#
loop_
_ma_qa_metric.id
_ma_qa_metric.mode
_ma_qa_metric.name
_ma_qa_metric.software_group_id
_ma_qa_metric.type
1 global pLDDT 1 pLDDT 
2 local  pLDDT 1 pLDDT 
#
_ma_qa_metric_global.metric_id    1
_ma_qa_metric_global.metric_value 89.85
_ma_qa_metric_global.model_id     1
_ma_qa_metric_global.ordinal_id   1
#
_ma_software_group.group_id    1
_ma_software_group.ordinal_id  1
_ma_software_group.software_id 1
#
loop_
_ma_target_entity.data_id
_ma_target_entity.entity_id
_ma_target_entity.origin
1 1 . 
1 2 . 
1 3 . 
1 4 . 
1 5 . 
1 6 . 
1 7 . 
1 8 . 
#
loop_
_ma_target_entity_instance.asym_id
_ma_target_entity_instance.details
_ma_target_entity_instance.entity_id
A . 1 
B . 2 
C . 3 
D . 4 
E . 5 
F . 6 
G . 7 
H . 8 
#
loop_
_pdbx_data_usage.details
_pdbx_data_usage.id
_pdbx_data_usage.type
_pdbx_data_usage.url
;Non-commercial use only, by using this file you agree to the terms of use found
at https://github.com/google-deepmind/alphafold3/blob/main/OUTPUT_TERMS_OF_USE.md.
To request access to the AlphaFold 3 model parameters, follow the process set
out at https://github.com/google-deepmind/alphafold3. You may only use these if
received directly from Google. Use is subject to terms of use available at
https://github.com/google-deepmind/alphafold3/blob/main/WEIGHTS_TERMS_OF_USE.md.

;
1 license    https://github.com/google-deepmind/alphafold3/blob/main/OUTPUT_TERMS_OF_USE.md 
;AlphaFold 3 and its output are not intended for, have not been validated for,
and are not approved for clinical use. They are provided "as-is" without any
warranty of any kind, whether expressed or implied. No warranty is given that
use shall not infringe the rights of any third party.

;
2 disclaimer ?                                                                              
#
loop_
_pdbx_nonpoly_scheme.asym_id
_pdbx_nonpoly_scheme.auth_seq_num
_pdbx_nonpoly_scheme.entity_id
_pdbx_nonpoly_scheme.mon_id
_pdbx_nonpoly_scheme.pdb_ins_code
_pdbx_nonpoly_scheme.pdb_seq_num
_pdbx_nonpoly_scheme.pdb_strand_id
E 1 5 LIG_E . 1 E 
F 1 6 LIG_F . 1 F 
G 1 7 LIG_G . 1 G 
H 1 8 LIG_H . 1 H 
#
loop_
_pdbx_poly_seq_scheme.asym_id
_pdbx_poly_seq_scheme.auth_seq_num
_pdbx_poly_seq_scheme.entity_id
_pdbx_poly_seq_scheme.hetero
_pdbx_poly_seq_scheme.mon_id
_pdbx_poly_seq_scheme.pdb_ins_code
_pdbx_poly_seq_scheme.pdb_seq_num
_pdbx_poly_seq_scheme.pdb_strand_id
_pdbx_poly_seq_scheme.seq_id
A 1   1 n MET . 1   A 1   
A 2   1 n ILE . 2   A 2   
A 3   1 n VAL . 3   A 3   
A 4   1 n GLU . 4   A 4   
A 5   1 n GLN . 5   A 5   
A 6   1 n ILE . 6   A 6   
A 7   1 n MET . 7   A 7   
A 8   1 n LYS . 8   A 8   
A 9   1 n ARG . 9   A 9   
A 10  1 n ASP . 10  A 10  
A 11  1 n VAL . 11  A 11  
A 12  1 n ILE . 12  A 12  
A 13  1 n THR . 13  A 13  
A 14  1 n LEU . 14  A 14  
A 15  1 n THR . 15  A 15  
A 16  1 n LYS . 16  A 16  
A 17  1 n THR . 17  A 17  
A 18  1 n ASP . 18  A 18  
A 19  1 n THR . 19  A 19  
A 20  1 n LEU . 20  A 20  
A 21  1 n GLU . 21  A 21  
A 22  1 n THR . 22  A 22  
A 23  1 n ALA . 23  A 23  
A 24  1 n ILE . 24  A 24  
A 25  1 n CYS . 25  A 25  
A 26  1 n LYS . 26  A 26  
A 27  1 n LEU . 27  A 27  
A 28  1 n LYS . 28  A 28  
A 29  1 n GLU . 29  A 29  
A 30  1 n PHE . 30  A 30  
A 31  1 n HIS . 31  A 31  
A 32  1 n ILE . 32  A 32  
A 33  1 n ARG . 33  A 33  
A 34  1 n HIS . 34  A 34  
A 35  1 n LEU . 35  A 35  
A 36  1 n PRO . 36  A 36  
A 37  1 n VAL . 37  A 37  
A 38  1 n VAL . 38  A 38  
A 39  1 n ASP . 39  A 39  
A 40  1 n GLU . 40  A 40  
A 41  1 n GLU . 41  A 41  
A 42  1 n ARG . 42  A 42  
A 43  1 n HIS . 43  A 43  
A 44  1 n VAL . 44  A 44  
A 45  1 n ILE . 45  A 45  
A 46  1 n GLY . 46  A 46  
A 47  1 n MET . 47  A 47  
A 48  1 n ILE . 48  A 48  
A 49  1 n THR . 49  A 49  
A 50  1 n ASP . 50  A 50  
A 51  1 n ARG . 51  A 51  
A 52  1 n ASP . 52  A 52  
A 53  1 n MET . 53  A 53  
A 54  1 n LYS . 54  A 54  
A 55  1 n GLN . 55  A 55  
A 56  1 n ALA . 56  A 56  
A 57  1 n SER . 57  A 57  
A 58  1 n PRO . 58  A 58  
A 59  1 n SER . 59  A 59  
A 60  1 n ILE . 60  A 60  
A 61  1 n PHE . 61  A 61  
A 62  1 n GLU . 62  A 62  
A 63  1 n GLU . 63  A 63  
A 64  1 n ASN . 64  A 64  
A 65  1 n LYS . 65  A 65  
A 66  1 n ARG . 66  A 66  
A 67  1 n SER . 67  A 67  
A 68  1 n LEU . 68  A 68  
A 69  1 n PHE . 69  A 69  
A 70  1 n LEU . 70  A 70  
A 71  1 n THR . 71  A 71  
A 72  1 n ARG . 72  A 72  
A 73  1 n SER . 73  A 73  
A 74  1 n VAL . 74  A 74  
A 75  1 n ASP . 75  A 75  
A 76  1 n SER . 76  A 76  
A 77  1 n ILE . 77  A 77  
A 78  1 n MET . 78  A 78  
A 79  1 n LYS . 79  A 79  
A 80  1 n LYS . 80  A 80  
A 81  1 n ASP . 81  A 81  
A 82  1 n VAL . 82  A 82  
A 83  1 n VAL . 83  A 83  
A 84  1 n CYS . 84  A 84  
A 85  1 n ALA . 85  A 85  
A 86  1 n HIS . 86  A 86  
A 87  1 n PRO . 87  A 87  
A 88  1 n LEU . 88  A 88  
A 89  1 n ASP . 89  A 89  
A 90  1 n PHE . 90  A 90  
A 91  1 n VAL . 91  A 91  
A 92  1 n GLU . 92  A 92  
A 93  1 n GLU . 93  A 93  
A 94  1 n ILE . 94  A 94  
A 95  1 n SER . 95  A 95  
A 96  1 n ALA . 96  A 96  
A 97  1 n VAL . 97  A 97  
A 98  1 n PHE . 98  A 98  
A 99  1 n TYR . 99  A 99  
A 100 1 n GLU . 100 A 100 
A 101 1 n HIS . 101 A 101 
A 102 1 n GLY . 102 A 102 
A 103 1 n ILE . 103 A 103 
A 104 1 n GLY . 104 A 104 
A 105 1 n CYS . 105 A 105 
A 106 1 n LEU . 106 A 106 
A 107 1 n PRO . 107 A 107 
A 108 1 n VAL . 108 A 108 
A 109 1 n VAL . 109 A 109 
A 110 1 n HIS . 110 A 110 
A 111 1 n HIS . 111 A 111 
A 112 1 n GLN . 112 A 112 
A 113 1 n LYS . 113 A 113 
A 114 1 n LEU . 114 A 114 
A 115 1 n ILE . 115 A 115 
A 116 1 n GLY . 116 A 116 
A 117 1 n ILE . 117 A 117 
A 118 1 n LEU . 118 A 118 
A 119 1 n THR . 119 A 119 
A 120 1 n LYS . 120 A 120 
A 121 1 n THR . 121 A 121 
A 122 1 n ASP . 122 A 122 
A 123 1 n LEU . 123 A 123 
A 124 1 n LEU . 124 A 124 
A 125 1 n ARG . 125 A 125 
A 126 1 n THR . 126 A 126 
A 127 1 n PHE . 127 A 127 
A 128 1 n VAL . 128 A 128 
A 129 1 n LYS . 129 A 129 
A 130 1 n LEU . 130 A 130 
A 131 1 n THR . 131 A 131 
A 132 1 n GLY . 132 A 132 
A 133 1 n ALA . 133 A 133 
A 134 1 n ASP . 134 A 134 
A 135 1 n GLN . 135 A 135 
A 136 1 n PRO . 136 A 136 
A 137 1 n GLY . 137 A 137 
A 138 1 n SER . 138 A 138 
A 139 1 n GLN . 139 A 139 
A 140 1 n ILE . 140 A 140 
A 141 1 n GLU . 141 A 141 
A 142 1 n ILE . 142 A 142 
A 143 1 n LYS . 143 A 143 
A 144 1 n VAL . 144 A 144 
A 145 1 n ASN . 145 A 145 
A 146 1 n ASP . 146 A 146 
A 147 1 n ILE . 147 A 147 
A 148 1 n THR . 148 A 148 
A 149 1 n LYS . 149 A 149 
A 150 1 n SER . 150 A 150 
A 151 1 n LEU . 151 A 151 
A 152 1 n ALA . 152 A 152 
A 153 1 n GLU . 153 A 153 
A 154 1 n ILE . 154 A 154 
A 155 1 n SER . 155 A 155 
A 156 1 n SER . 156 A 156 
A 157 1 n LEU . 157 A 157 
A 158 1 n CYS . 158 A 158 
A 159 1 n GLN . 159 A 159 
A 160 1 n ASP . 160 A 160 
A 161 1 n LEU . 161 A 161 
A 162 1 n GLN . 162 A 162 
A 163 1 n VAL . 163 A 163 
A 164 1 n LYS . 164 A 164 
A 165 1 n ILE . 165 A 165 
A 166 1 n LEU . 166 A 166 
A 167 1 n SER . 167 A 167 
A 168 1 n VAL . 168 A 168 
A 169 1 n LEU . 169 A 169 
A 170 1 n VAL . 170 A 170 
A 171 1 n TYR . 171 A 171 
A 172 1 n PRO . 172 A 172 
A 173 1 n HIS . 173 A 173 
A 174 1 n ASP . 174 A 174 
A 175 1 n ASP . 175 A 175 
A 176 1 n PRO . 176 A 176 
A 177 1 n GLY . 177 A 177 
A 178 1 n VAL . 178 A 178 
A 179 1 n LYS . 179 A 179 
A 180 1 n VAL . 180 A 180 
A 181 1 n LEU . 181 A 181 
A 182 1 n VAL . 182 A 182 
A 183 1 n PHE . 183 A 183 
A 184 1 n ARG . 184 A 184 
A 185 1 n VAL . 185 A 185 
A 186 1 n LYS . 186 A 186 
A 187 1 n THR . 187 A 187 
A 188 1 n MET . 188 A 188 
A 189 1 n ASN . 189 A 189 
A 190 1 n PRO . 190 A 190 
A 191 1 n LEU . 191 A 191 
A 192 1 n PRO . 192 A 192 
A 193 1 n PHE . 193 A 193 
A 194 1 n LEU . 194 A 194 
A 195 1 n GLN . 195 A 195 
A 196 1 n ALA . 196 A 196 
A 197 1 n LEU . 197 A 197 
A 198 1 n GLN . 198 A 198 
A 199 1 n ARG . 199 A 199 
A 200 1 n ASN . 200 A 200 
A 201 1 n GLY . 201 A 201 
A 202 1 n HIS . 202 A 202 
A 203 1 n HIS . 203 A 203 
A 204 1 n VAL . 204 A 204 
A 205 1 n VAL . 205 A 205 
A 206 1 n TRP . 206 A 206 
A 207 1 n PRO . 207 A 207 
A 208 1 n SER . 208 A 208 
A 209 1 n GLU . 209 A 209 
A 210 1 n GLN . 210 A 210 
A 211 1 n ARG . 211 A 211 
A 212 1 n ASP . 212 A 212 
A 213 1 n LEU . 213 A 213 
A 214 1 n LEU . 214 A 214 
B 1   2 n MET . 1   B 1   
B 2   2 n ILE . 2   B 2   
B 3   2 n VAL . 3   B 3   
B 4   2 n GLU . 4   B 4   
B 5   2 n GLN . 5   B 5   
B 6   2 n ILE . 6   B 6   
B 7   2 n MET . 7   B 7   
B 8   2 n LYS . 8   B 8   
B 9   2 n ARG . 9   B 9   
B 10  2 n ASP . 10  B 10  
B 11  2 n VAL . 11  B 11  
B 12  2 n ILE . 12  B 12  
B 13  2 n THR . 13  B 13  
B 14  2 n LEU . 14  B 14  
B 15  2 n THR . 15  B 15  
B 16  2 n LYS . 16  B 16  
B 17  2 n THR . 17  B 17  
B 18  2 n ASP . 18  B 18  
B 19  2 n THR . 19  B 19  
B 20  2 n LEU . 20  B 20  
B 21  2 n GLU . 21  B 21  
B 22  2 n THR . 22  B 22  
B 23  2 n ALA . 23  B 23  
B 24  2 n ILE . 24  B 24  
B 25  2 n CYS . 25  B 25  
B 26  2 n LYS . 26  B 26  
B 27  2 n LEU . 27  B 27  
B 28  2 n LYS . 28  B 28  
B 29  2 n GLU . 29  B 29  
B 30  2 n PHE . 30  B 30  
B 31  2 n HIS . 31  B 31  
B 32  2 n ILE . 32  B 32  
B 33  2 n ARG . 33  B 33  
B 34  2 n HIS . 34  B 34  
B 35  2 n LEU . 35  B 35  
B 36  2 n PRO . 36  B 36  
B 37  2 n VAL . 37  B 37  
B 38  2 n VAL . 38  B 38  
B 39  2 n ASP . 39  B 39  
B 40  2 n GLU . 40  B 40  
B 41  2 n GLU . 41  B 41  
B 42  2 n ARG . 42  B 42  
B 43  2 n HIS . 43  B 43  
B 44  2 n VAL . 44  B 44  
B 45  2 n ILE . 45  B 45  
B 46  2 n GLY . 46  B 46  
B 47  2 n MET . 47  B 47  
B 48  2 n ILE . 48  B 48  
B 49  2 n THR . 49  B 49  
B 50  2 n ASP . 50  B 50  
B 51  2 n ARG . 51  B 51  
B 52  2 n ASP . 52  B 52  
B 53  2 n MET . 53  B 53  
B 54  2 n LYS . 54  B 54  
B 55  2 n GLN . 55  B 55  
B 56  2 n ALA . 56  B 56  
B 57  2 n SER . 57  B 57  
B 58  2 n PRO . 58  B 58  
B 59  2 n SER . 59  B 59  
B 60  2 n ILE . 60  B 60  
B 61  2 n PHE . 61  B 61  
B 62  2 n GLU . 62  B 62  
B 63  2 n GLU . 63  B 63  
B 64  2 n ASN . 64  B 64  
B 65  2 n LYS . 65  B 65  
B 66  2 n ARG . 66  B 66  
B 67  2 n SER . 67  B 67  
B 68  2 n LEU . 68  B 68  
B 69  2 n PHE . 69  B 69  
B 70  2 n LEU . 70  B 70  
B 71  2 n THR . 71  B 71  
B 72  2 n ARG . 72  B 72  
B 73  2 n SER . 73  B 73  
B 74  2 n VAL . 74  B 74  
B 75  2 n ASP . 75  B 75  
B 76  2 n SER . 76  B 76  
B 77  2 n ILE . 77  B 77  
B 78  2 n MET . 78  B 78  
B 79  2 n LYS . 79  B 79  
B 80  2 n LYS . 80  B 80  
B 81  2 n ASP . 81  B 81  
B 82  2 n VAL . 82  B 82  
B 83  2 n VAL . 83  B 83  
B 84  2 n CYS . 84  B 84  
B 85  2 n ALA . 85  B 85  
B 86  2 n HIS . 86  B 86  
B 87  2 n PRO . 87  B 87  
B 88  2 n LEU . 88  B 88  
B 89  2 n ASP . 89  B 89  
B 90  2 n PHE . 90  B 90  
B 91  2 n VAL . 91  B 91  
B 92  2 n GLU . 92  B 92  
B 93  2 n GLU . 93  B 93  
B 94  2 n ILE . 94  B 94  
B 95  2 n SER . 95  B 95  
B 96  2 n ALA . 96  B 96  
B 97  2 n VAL . 97  B 97  
B 98  2 n PHE . 98  B 98  
B 99  2 n TYR . 99  B 99  
B 100 2 n GLU . 100 B 100 
B 101 2 n HIS . 101 B 101 
B 102 2 n GLY . 102 B 102 
B 103 2 n ILE . 103 B 103 
B 104 2 n GLY . 104 B 104 
B 105 2 n CYS . 105 B 105 
B 106 2 n LEU . 106 B 106 
B 107 2 n PRO . 107 B 107 
B 108 2 n VAL . 108 B 108 
B 109 2 n VAL . 109 B 109 
B 110 2 n HIS . 110 B 110 
B 111 2 n HIS . 111 B 111 
B 112 2 n GLN . 112 B 112 
B 113 2 n LYS . 113 B 113 
B 114 2 n LEU . 114 B 114 
B 115 2 n ILE . 115 B 115 
B 116 2 n GLY . 116 B 116 
B 117 2 n ILE . 117 B 117 
B 118 2 n LEU . 118 B 118 
B 119 2 n THR . 119 B 119 
B 120 2 n LYS . 120 B 120 
B 121 2 n THR . 121 B 121 
B 122 2 n ASP . 122 B 122 
B 123 2 n LEU . 123 B 123 
B 124 2 n LEU . 124 B 124 
B 125 2 n ARG . 125 B 125 
B 126 2 n THR . 126 B 126 
B 127 2 n PHE . 127 B 127 
B 128 2 n VAL . 128 B 128 
B 129 2 n LYS . 129 B 129 
B 130 2 n LEU . 130 B 130 
B 131 2 n THR . 131 B 131 
B 132 2 n GLY . 132 B 132 
B 133 2 n ALA . 133 B 133 
B 134 2 n ASP . 134 B 134 
B 135 2 n GLN . 135 B 135 
B 136 2 n PRO . 136 B 136 
B 137 2 n GLY . 137 B 137 
B 138 2 n SER . 138 B 138 
B 139 2 n GLN . 139 B 139 
B 140 2 n ILE . 140 B 140 
B 141 2 n GLU . 141 B 141 
B 142 2 n ILE . 142 B 142 
B 143 2 n LYS . 143 B 143 
B 144 2 n VAL . 144 B 144 
B 145 2 n ASN . 145 B 145 
B 146 2 n ASP . 146 B 146 
B 147 2 n ILE . 147 B 147 
B 148 2 n THR . 148 B 148 
B 149 2 n LYS . 149 B 149 
B 150 2 n SER . 150 B 150 
B 151 2 n LEU . 151 B 151 
B 152 2 n ALA . 152 B 152 
B 153 2 n GLU . 153 B 153 
B 154 2 n ILE . 154 B 154 
B 155 2 n SER . 155 B 155 
B 156 2 n SER . 156 B 156 
B 157 2 n LEU . 157 B 157 
B 158 2 n CYS . 158 B 158 
B 159 2 n GLN . 159 B 159 
B 160 2 n ASP . 160 B 160 
B 161 2 n LEU . 161 B 161 
B 162 2 n GLN . 162 B 162 
B 163 2 n VAL . 163 B 163 
B 164 2 n LYS . 164 B 164 
B 165 2 n ILE . 165 B 165 
B 166 2 n LEU . 166 B 166 
B 167 2 n SER . 167 B 167 
B 168 2 n VAL . 168 B 168 
B 169 2 n LEU . 169 B 169 
B 170 2 n VAL . 170 B 170 
B 171 2 n TYR . 171 B 171 
B 172 2 n PRO . 172 B 172 
B 173 2 n HIS . 173 B 173 
B 174 2 n ASP . 174 B 174 
B 175 2 n ASP . 175 B 175 
B 176 2 n PRO . 176 B 176 
B 177 2 n GLY . 177 B 177 
B 178 2 n VAL . 178 B 178 
B 179 2 n LYS . 179 B 179 
B 180 2 n VAL . 180 B 180 
B 181 2 n LEU . 181 B 181 
B 182 2 n VAL . 182 B 182 
B 183 2 n PHE . 183 B 183 
B 184 2 n ARG . 184 B 184 
B 185 2 n VAL . 185 B 185 
B 186 2 n LYS . 186 B 186 
B 187 2 n THR . 187 B 187 
B 188 2 n MET . 188 B 188 
B 189 2 n ASN . 189 B 189 
B 190 2 n PRO . 190 B 190 
B 191 2 n LEU . 191 B 191 
B 192 2 n PRO . 192 B 192 
B 193 2 n PHE . 193 B 193 
B 194 2 n LEU . 194 B 194 
B 195 2 n GLN . 195 B 195 
B 196 2 n ALA . 196 B 196 
B 197 2 n LEU . 197 B 197 
B 198 2 n GLN . 198 B 198 
B 199 2 n ARG . 199 B 199 
B 200 2 n ASN . 200 B 200 
B 201 2 n GLY . 201 B 201 
B 202 2 n HIS . 202 B 202 
B 203 2 n HIS . 203 B 203 
B 204 2 n VAL . 204 B 204 
B 205 2 n VAL . 205 B 205 
B 206 2 n TRP . 206 B 206 
B 207 2 n PRO . 207 B 207 
B 208 2 n SER . 208 B 208 
B 209 2 n GLU . 209 B 209 
B 210 2 n GLN . 210 B 210 
B 211 2 n ARG . 211 B 211 
B 212 2 n ASP . 212 B 212 
B 213 2 n LEU . 213 B 213 
B 214 2 n LEU . 214 B 214 
C 1   3 n MET . 1   C 1   
C 2   3 n ARG . 2   C 2   
C 3   3 n ASP . 3   C 3   
C 4   3 n SER . 4   C 4   
C 5   3 n VAL . 5   C 5   
C 6   3 n PHE . 6   C 6   
C 7   3 n ILE . 7   C 7   
C 8   3 n TYR . 8   C 8   
C 9   3 n SER . 9   C 9   
C 10  3 n PRO . 10  C 10  
C 11  3 n SER . 11  C 11  
C 12  3 n TYR . 12  C 12  
C 13  3 n GLN . 13  C 13  
C 14  3 n THR . 14  C 14  
C 15  3 n TYR . 15  C 15  
C 16  3 n MET . 16  C 16  
C 17  3 n PHE . 17  C 17  
C 18  3 n HIS . 18  C 18  
C 19  3 n GLN . 19  C 19  
C 20  3 n GLU . 20  C 20  
C 21  3 n HIS . 21  C 21  
C 22  3 n PRO . 22  C 22  
C 23  3 n PHE . 23  C 23  
C 24  3 n ASN . 24  C 24  
C 25  3 n GLN . 25  C 25  
C 26  3 n GLN . 26  C 26  
C 27  3 n ARG . 27  C 27  
C 28  3 n VAL . 28  C 28  
C 29  3 n LEU . 29  C 29  
C 30  3 n LEU . 30  C 30  
C 31  3 n THR . 31  C 31  
C 32  3 n TYR . 32  C 32  
C 33  3 n ASP . 33  C 33  
C 34  3 n LEU . 34  C 34  
C 35  3 n LEU . 35  C 35  
C 36  3 n LYS . 36  C 36  
C 37  3 n THR . 37  C 37  
C 38  3 n ILE . 38  C 38  
C 39  3 n ASN . 39  C 39  
C 40  3 n ALA . 40  C 40  
C 41  3 n PHE . 41  C 41  
C 42  3 n ASP . 42  C 42  
C 43  3 n ASP . 43  C 43  
C 44  3 n GLY . 44  C 44  
C 45  3 n ASP . 45  C 45  
C 46  3 n ILE . 46  C 46  
C 47  3 n VAL . 47  C 47  
C 48  3 n THR . 48  C 48  
C 49  3 n PRO . 49  C 49  
C 50  3 n ARG . 50  C 50  
C 51  3 n LEU . 51  C 51  
C 52  3 n ALA . 52  C 52  
C 53  3 n SER . 53  C 53  
C 54  3 n GLU . 54  C 54  
C 55  3 n GLU . 55  C 55  
C 56  3 n GLU . 56  C 56  
C 57  3 n LEU . 57  C 57  
C 58  3 n SER . 58  C 58  
C 59  3 n LEU . 59  C 59  
C 60  3 n VAL . 60  C 60  
C 61  3 n HIS . 61  C 61  
C 62  3 n THR . 62  C 62  
C 63  3 n ASP . 63  C 63  
C 64  3 n ASP . 64  C 64  
C 65  3 n TYR . 65  C 65  
C 66  3 n ILE . 66  C 66  
C 67  3 n GLN . 67  C 67  
C 68  3 n ALA . 68  C 68  
C 69  3 n VAL . 69  C 69  
C 70  3 n LYS . 70  C 70  
C 71  3 n LEU . 71  C 71  
C 72  3 n ALA . 72  C 72  
C 73  3 n GLY . 73  C 73  
C 74  3 n ALA . 74  C 74  
C 75  3 n GLY . 75  C 75  
C 76  3 n LYS . 76  C 76  
C 77  3 n LEU . 77  C 77  
C 78  3 n PRO . 78  C 78  
C 79  3 n ALA . 79  C 79  
C 80  3 n GLU . 80  C 80  
C 81  3 n GLU . 81  C 81  
C 82  3 n GLY . 82  C 82  
C 83  3 n GLU . 83  C 83  
C 84  3 n SER . 84  C 84  
C 85  3 n TYR . 85  C 85  
C 86  3 n GLY . 86  C 86  
C 87  3 n LEU . 87  C 87  
C 88  3 n GLY . 88  C 88  
C 89  3 n THR . 89  C 89  
C 90  3 n GLU . 90  C 90  
C 91  3 n ASP . 91  C 91  
C 92  3 n THR . 92  C 92  
C 93  3 n PRO . 93  C 93  
C 94  3 n VAL . 94  C 94  
C 95  3 n PHE . 95  C 95  
C 96  3 n ALA . 96  C 96  
C 97  3 n GLY . 97  C 97  
C 98  3 n MET . 98  C 98  
C 99  3 n HIS . 99  C 99  
C 100 3 n GLU . 100 C 100 
C 101 3 n ALA . 101 C 101 
C 102 3 n ALA . 102 C 102 
C 103 3 n SER . 103 C 103 
C 104 3 n LEU . 104 C 104 
C 105 3 n LEU . 105 C 105 
C 106 3 n VAL . 106 C 106 
C 107 3 n GLY . 107 C 107 
C 108 3 n GLY . 108 C 108 
C 109 3 n THR . 109 C 109 
C 110 3 n LEU . 110 C 110 
C 111 3 n THR . 111 C 111 
C 112 3 n ALA . 112 C 112 
C 113 3 n ALA . 113 C 113 
C 114 3 n ASP . 114 C 114 
C 115 3 n TRP . 115 C 115 
C 116 3 n VAL . 116 C 116 
C 117 3 n MET . 117 C 117 
C 118 3 n SER . 118 C 118 
C 119 3 n GLY . 119 C 119 
C 120 3 n GLN . 120 C 120 
C 121 3 n ALA . 121 C 121 
C 122 3 n LEU . 122 C 122 
C 123 3 n HIS . 123 C 123 
C 124 3 n ALA . 124 C 124 
C 125 3 n ALA . 125 C 125 
C 126 3 n ASN . 126 C 126 
C 127 3 n LEU . 127 C 127 
C 128 3 n GLY . 128 C 128 
C 129 3 n GLY . 129 C 129 
C 130 3 n GLY . 130 C 130 
C 131 3 n LEU . 131 C 131 
C 132 3 n HIS . 132 C 132 
C 133 3 n HIS . 133 C 133 
C 134 3 n GLY . 134 C 134 
C 135 3 n PHE . 135 C 135 
C 136 3 n ARG . 136 C 136 
C 137 3 n GLY . 137 C 137 
C 138 3 n ARG . 138 C 138 
C 139 3 n ALA . 139 C 139 
C 140 3 n SER . 140 C 140 
C 141 3 n GLY . 141 C 141 
C 142 3 n PHE . 142 C 142 
C 143 3 n CYS . 143 C 143 
C 144 3 n ILE . 144 C 144 
C 145 3 n TYR . 145 C 145 
C 146 3 n ASN . 146 C 146 
C 147 3 n ASP . 147 C 147 
C 148 3 n SER . 148 C 148 
C 149 3 n ALA . 149 C 149 
C 150 3 n VAL . 150 C 150 
C 151 3 n ALA . 151 C 151 
C 152 3 n ILE . 152 C 152 
C 153 3 n GLN . 153 C 153 
C 154 3 n TYR . 154 C 154 
C 155 3 n ILE . 155 C 155 
C 156 3 n GLN . 156 C 156 
C 157 3 n LYS . 157 C 157 
C 158 3 n LYS . 158 C 158 
C 159 3 n TYR . 159 C 159 
C 160 3 n SER . 160 C 160 
C 161 3 n ALA . 161 C 161 
C 162 3 n ARG . 162 C 162 
C 163 3 n VAL . 163 C 163 
C 164 3 n LEU . 164 C 164 
C 165 3 n TYR . 165 C 165 
C 166 3 n ILE . 166 C 166 
C 167 3 n ASP . 167 C 167 
C 168 3 n THR . 168 C 168 
C 169 3 n ASP . 169 C 169 
C 170 3 n ALA . 170 C 170 
C 171 3 n HIS . 171 C 171 
C 172 3 n HIS . 172 C 172 
C 173 3 n GLY . 173 C 173 
C 174 3 n ASP . 174 C 174 
C 175 3 n GLY . 175 C 175 
C 176 3 n VAL . 176 C 176 
C 177 3 n GLN . 177 C 177 
C 178 3 n PHE . 178 C 178 
C 179 3 n THR . 179 C 179 
C 180 3 n PHE . 180 C 180 
C 181 3 n TYR . 181 C 181 
C 182 3 n ASP . 182 C 182 
C 183 3 n ASN . 183 C 183 
C 184 3 n PRO . 184 C 184 
C 185 3 n ASP . 185 C 185 
C 186 3 n VAL . 186 C 186 
C 187 3 n CYS . 187 C 187 
C 188 3 n THR . 188 C 188 
C 189 3 n LEU . 189 C 189 
C 190 3 n SER . 190 C 190 
C 191 3 n ILE . 191 C 191 
C 192 3 n HIS . 192 C 192 
C 193 3 n GLU . 193 C 193 
C 194 3 n THR . 194 C 194 
C 195 3 n GLY . 195 C 195 
C 196 3 n ARG . 196 C 196 
C 197 3 n TYR . 197 C 197 
C 198 3 n LEU . 198 C 198 
C 199 3 n PHE . 199 C 199 
C 200 3 n PRO . 200 C 200 
C 201 3 n GLY . 201 C 201 
C 202 3 n THR . 202 C 202 
C 203 3 n GLY . 203 C 203 
C 204 3 n GLN . 204 C 204 
C 205 3 n ILE . 205 C 205 
C 206 3 n GLN . 206 C 206 
C 207 3 n GLU . 207 C 207 
C 208 3 n LYS . 208 C 208 
C 209 3 n GLY . 209 C 209 
C 210 3 n SER . 210 C 210 
C 211 3 n GLY . 211 C 211 
C 212 3 n LYS . 212 C 212 
C 213 3 n GLY . 213 C 213 
C 214 3 n TYR . 214 C 214 
C 215 3 n GLY . 215 C 215 
C 216 3 n TYR . 216 C 216 
C 217 3 n SER . 217 C 217 
C 218 3 n PHE . 218 C 218 
C 219 3 n ASN . 219 C 219 
C 220 3 n ILE . 220 C 220 
C 221 3 n PRO . 221 C 221 
C 222 3 n LEU . 222 C 222 
C 223 3 n ASP . 223 C 223 
C 224 3 n ALA . 224 C 224 
C 225 3 n PHE . 225 C 225 
C 226 3 n THR . 226 C 226 
C 227 3 n GLU . 227 C 227 
C 228 3 n ASP . 228 C 228 
C 229 3 n ASP . 229 C 229 
C 230 3 n SER . 230 C 230 
C 231 3 n PHE . 231 C 231 
C 232 3 n LEU . 232 C 232 
C 233 3 n GLU . 233 C 233 
C 234 3 n ALA . 234 C 234 
C 235 3 n TYR . 235 C 235 
C 236 3 n ARG . 236 C 236 
C 237 3 n THR . 237 C 237 
C 238 3 n ALA . 238 C 238 
C 239 3 n ALA . 239 C 239 
C 240 3 n SER . 240 C 240 
C 241 3 n GLU . 241 C 241 
C 242 3 n VAL . 242 C 242 
C 243 3 n ALA . 243 C 243 
C 244 3 n ALA . 244 C 244 
C 245 3 n TYR . 245 C 245 
C 246 3 n PHE . 246 C 246 
C 247 3 n GLU . 247 C 247 
C 248 3 n PRO . 248 C 248 
C 249 3 n ASP . 249 C 249 
C 250 3 n VAL . 250 C 250 
C 251 3 n ILE . 251 C 251 
C 252 3 n ILE . 252 C 252 
C 253 3 n SER . 253 C 253 
C 254 3 n GLN . 254 C 254 
C 255 3 n ASN . 255 C 255 
C 256 3 n GLY . 256 C 256 
C 257 3 n ALA . 257 C 257 
C 258 3 n ASP . 258 C 258 
C 259 3 n ALA . 259 C 259 
C 260 3 n HIS . 260 C 260 
C 261 3 n TYR . 261 C 261 
C 262 3 n TYR . 262 C 262 
C 263 3 n ASP . 263 C 263 
C 264 3 n PRO . 264 C 264 
C 265 3 n LEU . 265 C 265 
C 266 3 n THR . 266 C 266 
C 267 3 n HIS . 267 C 267 
C 268 3 n LEU . 268 C 268 
C 269 3 n SER . 269 C 269 
C 270 3 n ALA . 270 C 270 
C 271 3 n THR . 271 C 271 
C 272 3 n ILE . 272 C 272 
C 273 3 n ASN . 273 C 273 
C 274 3 n ILE . 274 C 274 
C 275 3 n TYR . 275 C 275 
C 276 3 n GLU . 276 C 276 
C 277 3 n GLU . 277 C 277 
C 278 3 n ILE . 278 C 278 
C 279 3 n PRO . 279 C 279 
C 280 3 n ARG . 280 C 280 
C 281 3 n LEU . 281 C 281 
C 282 3 n ALA . 282 C 282 
C 283 3 n HIS . 283 C 283 
C 284 3 n THR . 284 C 284 
C 285 3 n LEU . 285 C 285 
C 286 3 n ALA . 286 C 286 
C 287 3 n HIS . 287 C 287 
C 288 3 n GLN . 288 C 288 
C 289 3 n TYR . 289 C 289 
C 290 3 n CYS . 290 C 290 
C 291 3 n GLY . 291 C 291 
C 292 3 n GLY . 292 C 292 
C 293 3 n LYS . 293 C 293 
C 294 3 n TRP . 294 C 294 
C 295 3 n ILE . 295 C 295 
C 296 3 n ALA . 296 C 296 
C 297 3 n VAL . 297 C 297 
C 298 3 n GLY . 298 C 298 
C 299 3 n GLY . 299 C 299 
C 300 3 n GLY . 300 C 300 
C 301 3 n GLY . 301 C 301 
C 302 3 n TYR . 302 C 302 
C 303 3 n ASP . 303 C 303 
C 304 3 n ILE . 304 C 304 
C 305 3 n TRP . 305 C 305 
C 306 3 n ARG . 306 C 306 
C 307 3 n VAL . 307 C 307 
C 308 3 n VAL . 308 C 308 
C 309 3 n PRO . 309 C 309 
C 310 3 n ARG . 310 C 310 
C 311 3 n ALA . 311 C 311 
C 312 3 n TRP . 312 C 312 
C 313 3 n ALA . 313 C 313 
C 314 3 n ARG . 314 C 314 
C 315 3 n ILE . 315 C 315 
C 316 3 n TRP . 316 C 316 
C 317 3 n LEU . 317 C 317 
C 318 3 n GLU . 318 C 318 
C 319 3 n MET . 319 C 319 
C 320 3 n LYS . 320 C 320 
C 321 3 n GLY . 321 C 321 
C 322 3 n ILE . 322 C 322 
C 323 3 n ASP . 323 C 323 
C 324 3 n PRO . 324 C 324 
C 325 3 n GLY . 325 C 325 
C 326 3 n HIS . 326 C 326 
C 327 3 n GLU . 327 C 327 
C 328 3 n ILE . 328 C 328 
C 329 3 n PRO . 329 C 329 
C 330 3 n PRO . 330 C 330 
C 331 3 n GLU . 331 C 331 
C 332 3 n TRP . 332 C 332 
C 333 3 n ILE . 333 C 333 
C 334 3 n VAL . 334 C 334 
C 335 3 n LYS . 335 C 335 
C 336 3 n TRP . 336 C 336 
C 337 3 n GLN . 337 C 337 
C 338 3 n LYS . 338 C 338 
C 339 3 n GLN . 339 C 339 
C 340 3 n CYS . 340 C 340 
C 341 3 n PRO . 341 C 341 
C 342 3 n VAL . 342 C 342 
C 343 3 n ALA . 343 C 343 
C 344 3 n LEU . 344 C 344 
C 345 3 n PRO . 345 C 345 
C 346 3 n SER . 346 C 346 
C 347 3 n SER . 347 C 347 
C 348 3 n TRP . 348 C 348 
C 349 3 n SER . 349 C 349 
C 350 3 n ASP . 350 C 350 
C 351 3 n PRO . 351 C 351 
C 352 3 n ALA . 352 C 352 
C 353 3 n ASP . 353 C 353 
C 354 3 n LEU . 354 C 354 
C 355 3 n TYR . 355 C 355 
C 356 3 n PRO . 356 C 356 
C 357 3 n PRO . 357 C 357 
C 358 3 n ILE . 358 C 358 
C 359 3 n PRO . 359 C 359 
C 360 3 n ARG . 360 C 360 
C 361 3 n LYS . 361 C 361 
C 362 3 n PRO . 362 C 362 
C 363 3 n GLU . 363 C 363 
C 364 3 n ILE . 364 C 364 
C 365 3 n THR . 365 C 365 
C 366 3 n GLU . 366 C 366 
C 367 3 n LYS . 367 C 367 
C 368 3 n ASN . 368 C 368 
C 369 3 n ALA . 369 C 369 
C 370 3 n GLN . 370 C 370 
C 371 3 n THR . 371 C 371 
C 372 3 n VAL . 372 C 372 
C 373 3 n SER . 373 C 373 
C 374 3 n LYS . 374 C 374 
C 375 3 n ALA . 375 C 375 
C 376 3 n LEU . 376 C 376 
C 377 3 n TYR . 377 C 377 
C 378 3 n ALA . 378 C 378 
C 379 3 n ILE . 379 C 379 
C 380 3 n ARG . 380 C 380 
C 381 3 n SER . 381 C 381 
C 382 3 n GLU . 382 C 382 
C 383 3 n GLN . 383 C 383 
C 384 3 n GLN . 384 C 384 
C 385 3 n ARG . 385 C 385 
C 386 3 n THR . 386 C 386 
C 387 3 n LYS . 387 C 387 
D 1   4 n MET . 1   D 1   
D 2   4 n ARG . 2   D 2   
D 3   4 n ASP . 3   D 3   
D 4   4 n SER . 4   D 4   
D 5   4 n VAL . 5   D 5   
D 6   4 n PHE . 6   D 6   
D 7   4 n ILE . 7   D 7   
D 8   4 n TYR . 8   D 8   
D 9   4 n SER . 9   D 9   
D 10  4 n PRO . 10  D 10  
D 11  4 n SER . 11  D 11  
D 12  4 n TYR . 12  D 12  
D 13  4 n GLN . 13  D 13  
D 14  4 n THR . 14  D 14  
D 15  4 n TYR . 15  D 15  
D 16  4 n MET . 16  D 16  
D 17  4 n PHE . 17  D 17  
D 18  4 n HIS . 18  D 18  
D 19  4 n GLN . 19  D 19  
D 20  4 n GLU . 20  D 20  
D 21  4 n HIS . 21  D 21  
D 22  4 n PRO . 22  D 22  
D 23  4 n PHE . 23  D 23  
D 24  4 n ASN . 24  D 24  
D 25  4 n GLN . 25  D 25  
D 26  4 n GLN . 26  D 26  
D 27  4 n ARG . 27  D 27  
D 28  4 n VAL . 28  D 28  
D 29  4 n LEU . 29  D 29  
D 30  4 n LEU . 30  D 30  
D 31  4 n THR . 31  D 31  
D 32  4 n TYR . 32  D 32  
D 33  4 n ASP . 33  D 33  
D 34  4 n LEU . 34  D 34  
D 35  4 n LEU . 35  D 35  
D 36  4 n LYS . 36  D 36  
D 37  4 n THR . 37  D 37  
D 38  4 n ILE . 38  D 38  
D 39  4 n ASN . 39  D 39  
D 40  4 n ALA . 40  D 40  
D 41  4 n PHE . 41  D 41  
D 42  4 n ASP . 42  D 42  
D 43  4 n ASP . 43  D 43  
D 44  4 n GLY . 44  D 44  
D 45  4 n ASP . 45  D 45  
D 46  4 n ILE . 46  D 46  
D 47  4 n VAL . 47  D 47  
D 48  4 n THR . 48  D 48  
D 49  4 n PRO . 49  D 49  
D 50  4 n ARG . 50  D 50  
D 51  4 n LEU . 51  D 51  
D 52  4 n ALA . 52  D 52  
D 53  4 n SER . 53  D 53  
D 54  4 n GLU . 54  D 54  
D 55  4 n GLU . 55  D 55  
D 56  4 n GLU . 56  D 56  
D 57  4 n LEU . 57  D 57  
D 58  4 n SER . 58  D 58  
D 59  4 n LEU . 59  D 59  
D 60  4 n VAL . 60  D 60  
D 61  4 n HIS . 61  D 61  
D 62  4 n THR . 62  D 62  
D 63  4 n ASP . 63  D 63  
D 64  4 n ASP . 64  D 64  
D 65  4 n TYR . 65  D 65  
D 66  4 n ILE . 66  D 66  
D 67  4 n GLN . 67  D 67  
D 68  4 n ALA . 68  D 68  
D 69  4 n VAL . 69  D 69  
D 70  4 n LYS . 70  D 70  
D 71  4 n LEU . 71  D 71  
D 72  4 n ALA . 72  D 72  
D 73  4 n GLY . 73  D 73  
D 74  4 n ALA . 74  D 74  
D 75  4 n GLY . 75  D 75  
D 76  4 n LYS . 76  D 76  
D 77  4 n LEU . 77  D 77  
D 78  4 n PRO . 78  D 78  
D 79  4 n ALA . 79  D 79  
D 80  4 n GLU . 80  D 80  
D 81  4 n GLU . 81  D 81  
D 82  4 n GLY . 82  D 82  
D 83  4 n GLU . 83  D 83  
D 84  4 n SER . 84  D 84  
D 85  4 n TYR . 85  D 85  
D 86  4 n GLY . 86  D 86  
D 87  4 n LEU . 87  D 87  
D 88  4 n GLY . 88  D 88  
D 89  4 n THR . 89  D 89  
D 90  4 n GLU . 90  D 90  
D 91  4 n ASP . 91  D 91  
D 92  4 n THR . 92  D 92  
D 93  4 n PRO . 93  D 93  
D 94  4 n VAL . 94  D 94  
D 95  4 n PHE . 95  D 95  
D 96  4 n ALA . 96  D 96  
D 97  4 n GLY . 97  D 97  
D 98  4 n MET . 98  D 98  
D 99  4 n HIS . 99  D 99  
D 100 4 n GLU . 100 D 100 
D 101 4 n ALA . 101 D 101 
D 102 4 n ALA . 102 D 102 
D 103 4 n SER . 103 D 103 
D 104 4 n LEU . 104 D 104 
D 105 4 n LEU . 105 D 105 
D 106 4 n VAL . 106 D 106 
D 107 4 n GLY . 107 D 107 
D 108 4 n GLY . 108 D 108 
D 109 4 n THR . 109 D 109 
D 110 4 n LEU . 110 D 110 
D 111 4 n THR . 111 D 111 
D 112 4 n ALA . 112 D 112 
D 113 4 n ALA . 113 D 113 
D 114 4 n ASP . 114 D 114 
D 115 4 n TRP . 115 D 115 
D 116 4 n VAL . 116 D 116 
D 117 4 n MET . 117 D 117 
D 118 4 n SER . 118 D 118 
D 119 4 n GLY . 119 D 119 
D 120 4 n GLN . 120 D 120 
D 121 4 n ALA . 121 D 121 
D 122 4 n LEU . 122 D 122 
D 123 4 n HIS . 123 D 123 
D 124 4 n ALA . 124 D 124 
D 125 4 n ALA . 125 D 125 
D 126 4 n ASN . 126 D 126 
D 127 4 n LEU . 127 D 127 
D 128 4 n GLY . 128 D 128 
D 129 4 n GLY . 129 D 129 
D 130 4 n GLY . 130 D 130 
D 131 4 n LEU . 131 D 131 
D 132 4 n HIS . 132 D 132 
D 133 4 n HIS . 133 D 133 
D 134 4 n GLY . 134 D 134 
D 135 4 n PHE . 135 D 135 
D 136 4 n ARG . 136 D 136 
D 137 4 n GLY . 137 D 137 
D 138 4 n ARG . 138 D 138 
D 139 4 n ALA . 139 D 139 
D 140 4 n SER . 140 D 140 
D 141 4 n GLY . 141 D 141 
D 142 4 n PHE . 142 D 142 
D 143 4 n CYS . 143 D 143 
D 144 4 n ILE . 144 D 144 
D 145 4 n TYR . 145 D 145 
D 146 4 n ASN . 146 D 146 
D 147 4 n ASP . 147 D 147 
D 148 4 n SER . 148 D 148 
D 149 4 n ALA . 149 D 149 
D 150 4 n VAL . 150 D 150 
D 151 4 n ALA . 151 D 151 
D 152 4 n ILE . 152 D 152 
D 153 4 n GLN . 153 D 153 
D 154 4 n TYR . 154 D 154 
D 155 4 n ILE . 155 D 155 
D 156 4 n GLN . 156 D 156 
D 157 4 n LYS . 157 D 157 
D 158 4 n LYS . 158 D 158 
D 159 4 n TYR . 159 D 159 
D 160 4 n SER . 160 D 160 
D 161 4 n ALA . 161 D 161 
D 162 4 n ARG . 162 D 162 
D 163 4 n VAL . 163 D 163 
D 164 4 n LEU . 164 D 164 
D 165 4 n TYR . 165 D 165 
D 166 4 n ILE . 166 D 166 
D 167 4 n ASP . 167 D 167 
D 168 4 n THR . 168 D 168 
D 169 4 n ASP . 169 D 169 
D 170 4 n ALA . 170 D 170 
D 171 4 n HIS . 171 D 171 
D 172 4 n HIS . 172 D 172 
D 173 4 n GLY . 173 D 173 
D 174 4 n ASP . 174 D 174 
D 175 4 n GLY . 175 D 175 
D 176 4 n VAL . 176 D 176 
D 177 4 n GLN . 177 D 177 
D 178 4 n PHE . 178 D 178 
D 179 4 n THR . 179 D 179 
D 180 4 n PHE . 180 D 180 
D 181 4 n TYR . 181 D 181 
D 182 4 n ASP . 182 D 182 
D 183 4 n ASN . 183 D 183 
D 184 4 n PRO . 184 D 184 
D 185 4 n ASP . 185 D 185 
D 186 4 n VAL . 186 D 186 
D 187 4 n CYS . 187 D 187 
D 188 4 n THR . 188 D 188 
D 189 4 n LEU . 189 D 189 
D 190 4 n SER . 190 D 190 
D 191 4 n ILE . 191 D 191 
D 192 4 n HIS . 192 D 192 
D 193 4 n GLU . 193 D 193 
D 194 4 n THR . 194 D 194 
D 195 4 n GLY . 195 D 195 
D 196 4 n ARG . 196 D 196 
D 197 4 n TYR . 197 D 197 
D 198 4 n LEU . 198 D 198 
D 199 4 n PHE . 199 D 199 
D 200 4 n PRO . 200 D 200 
D 201 4 n GLY . 201 D 201 
D 202 4 n THR . 202 D 202 
D 203 4 n GLY . 203 D 203 
D 204 4 n GLN . 204 D 204 
D 205 4 n ILE . 205 D 205 
D 206 4 n GLN . 206 D 206 
D 207 4 n GLU . 207 D 207 
D 208 4 n LYS . 208 D 208 
D 209 4 n GLY . 209 D 209 
D 210 4 n SER . 210 D 210 
D 211 4 n GLY . 211 D 211 
D 212 4 n LYS . 212 D 212 
D 213 4 n GLY . 213 D 213 
D 214 4 n TYR . 214 D 214 
D 215 4 n GLY . 215 D 215 
D 216 4 n TYR . 216 D 216 
D 217 4 n SER . 217 D 217 
D 218 4 n PHE . 218 D 218 
D 219 4 n ASN . 219 D 219 
D 220 4 n ILE . 220 D 220 
D 221 4 n PRO . 221 D 221 
D 222 4 n LEU . 222 D 222 
D 223 4 n ASP . 223 D 223 
D 224 4 n ALA . 224 D 224 
D 225 4 n PHE . 225 D 225 
D 226 4 n THR . 226 D 226 
D 227 4 n GLU . 227 D 227 
D 228 4 n ASP . 228 D 228 
D 229 4 n ASP . 229 D 229 
D 230 4 n SER . 230 D 230 
D 231 4 n PHE . 231 D 231 
D 232 4 n LEU . 232 D 232 
D 233 4 n GLU . 233 D 233 
D 234 4 n ALA . 234 D 234 
D 235 4 n TYR . 235 D 235 
D 236 4 n ARG . 236 D 236 
D 237 4 n THR . 237 D 237 
D 238 4 n ALA . 238 D 238 
D 239 4 n ALA . 239 D 239 
D 240 4 n SER . 240 D 240 
D 241 4 n GLU . 241 D 241 
D 242 4 n VAL . 242 D 242 
D 243 4 n ALA . 243 D 243 
D 244 4 n ALA . 244 D 244 
D 245 4 n TYR . 245 D 245 
D 246 4 n PHE . 246 D 246 
D 247 4 n GLU . 247 D 247 
D 248 4 n PRO . 248 D 248 
D 249 4 n ASP . 249 D 249 
D 250 4 n VAL . 250 D 250 
D 251 4 n ILE . 251 D 251 
D 252 4 n ILE . 252 D 252 
D 253 4 n SER . 253 D 253 
D 254 4 n GLN . 254 D 254 
D 255 4 n ASN . 255 D 255 
D 256 4 n GLY . 256 D 256 
D 257 4 n ALA . 257 D 257 
D 258 4 n ASP . 258 D 258 
D 259 4 n ALA . 259 D 259 
D 260 4 n HIS . 260 D 260 
D 261 4 n TYR . 261 D 261 
D 262 4 n TYR . 262 D 262 
D 263 4 n ASP . 263 D 263 
D 264 4 n PRO . 264 D 264 
D 265 4 n LEU . 265 D 265 
D 266 4 n THR . 266 D 266 
D 267 4 n HIS . 267 D 267 
D 268 4 n LEU . 268 D 268 
D 269 4 n SER . 269 D 269 
D 270 4 n ALA . 270 D 270 
D 271 4 n THR . 271 D 271 
D 272 4 n ILE . 272 D 272 
D 273 4 n ASN . 273 D 273 
D 274 4 n ILE . 274 D 274 
D 275 4 n TYR . 275 D 275 
D 276 4 n GLU . 276 D 276 
D 277 4 n GLU . 277 D 277 
D 278 4 n ILE . 278 D 278 
D 279 4 n PRO . 279 D 279 
D 280 4 n ARG . 280 D 280 
D 281 4 n LEU . 281 D 281 
D 282 4 n ALA . 282 D 282 
D 283 4 n HIS . 283 D 283 
D 284 4 n THR . 284 D 284 
D 285 4 n LEU . 285 D 285 
D 286 4 n ALA . 286 D 286 
D 287 4 n HIS . 287 D 287 
D 288 4 n GLN . 288 D 288 
D 289 4 n TYR . 289 D 289 
D 290 4 n CYS . 290 D 290 
D 291 4 n GLY . 291 D 291 
D 292 4 n GLY . 292 D 292 
D 293 4 n LYS . 293 D 293 
D 294 4 n TRP . 294 D 294 
D 295 4 n ILE . 295 D 295 
D 296 4 n ALA . 296 D 296 
D 297 4 n VAL . 297 D 297 
D 298 4 n GLY . 298 D 298 
D 299 4 n GLY . 299 D 299 
D 300 4 n GLY . 300 D 300 
D 301 4 n GLY . 301 D 301 
D 302 4 n TYR . 302 D 302 
D 303 4 n ASP . 303 D 303 
D 304 4 n ILE . 304 D 304 
D 305 4 n TRP . 305 D 305 
D 306 4 n ARG . 306 D 306 
D 307 4 n VAL . 307 D 307 
D 308 4 n VAL . 308 D 308 
D 309 4 n PRO . 309 D 309 
D 310 4 n ARG . 310 D 310 
D 311 4 n ALA . 311 D 311 
D 312 4 n TRP . 312 D 312 
D 313 4 n ALA . 313 D 313 
D 314 4 n ARG . 314 D 314 
D 315 4 n ILE . 315 D 315 
D 316 4 n TRP . 316 D 316 
D 317 4 n LEU . 317 D 317 
D 318 4 n GLU . 318 D 318 
D 319 4 n MET . 319 D 319 
D 320 4 n LYS . 320 D 320 
D 321 4 n GLY . 321 D 321 
D 322 4 n ILE . 322 D 322 
D 323 4 n ASP . 323 D 323 
D 324 4 n PRO . 324 D 324 
D 325 4 n GLY . 325 D 325 
D 326 4 n HIS . 326 D 326 
D 327 4 n GLU . 327 D 327 
D 328 4 n ILE . 328 D 328 
D 329 4 n PRO . 329 D 329 
D 330 4 n PRO . 330 D 330 
D 331 4 n GLU . 331 D 331 
D 332 4 n TRP . 332 D 332 
D 333 4 n ILE . 333 D 333 
D 334 4 n VAL . 334 D 334 
D 335 4 n LYS . 335 D 335 
D 336 4 n TRP . 336 D 336 
D 337 4 n GLN . 337 D 337 
D 338 4 n LYS . 338 D 338 
D 339 4 n GLN . 339 D 339 
D 340 4 n CYS . 340 D 340 
D 341 4 n PRO . 341 D 341 
D 342 4 n VAL . 342 D 342 
D 343 4 n ALA . 343 D 343 
D 344 4 n LEU . 344 D 344 
D 345 4 n PRO . 345 D 345 
D 346 4 n SER . 346 D 346 
D 347 4 n SER . 347 D 347 
D 348 4 n TRP . 348 D 348 
D 349 4 n SER . 349 D 349 
D 350 4 n ASP . 350 D 350 
D 351 4 n PRO . 351 D 351 
D 352 4 n ALA . 352 D 352 
D 353 4 n ASP . 353 D 353 
D 354 4 n LEU . 354 D 354 
D 355 4 n TYR . 355 D 355 
D 356 4 n PRO . 356 D 356 
D 357 4 n PRO . 357 D 357 
D 358 4 n ILE . 358 D 358 
D 359 4 n PRO . 359 D 359 
D 360 4 n ARG . 360 D 360 
D 361 4 n LYS . 361 D 361 
D 362 4 n PRO . 362 D 362 
D 363 4 n GLU . 363 D 363 
D 364 4 n ILE . 364 D 364 
D 365 4 n THR . 365 D 365 
D 366 4 n GLU . 366 D 366 
D 367 4 n LYS . 367 D 367 
D 368 4 n ASN . 368 D 368 
D 369 4 n ALA . 369 D 369 
D 370 4 n GLN . 370 D 370 
D 371 4 n THR . 371 D 371 
D 372 4 n VAL . 372 D 372 
D 373 4 n SER . 373 D 373 
D 374 4 n LYS . 374 D 374 
D 375 4 n ALA . 375 D 375 
D 376 4 n LEU . 376 D 376 
D 377 4 n TYR . 377 D 377 
D 378 4 n ALA . 378 D 378 
D 379 4 n ILE . 379 D 379 
D 380 4 n ARG . 380 D 380 
D 381 4 n SER . 381 D 381 
D 382 4 n GLU . 382 D 382 
D 383 4 n GLN . 383 D 383 
D 384 4 n GLN . 384 D 384 
D 385 4 n ARG . 385 D 385 
D 386 4 n THR . 386 D 386 
D 387 4 n LYS . 387 D 387 
#
_software.classification other
_software.date           ?
_software.description    "Structure prediction"
_software.name           AlphaFold
_software.pdbx_ordinal   1
_software.type           package
_software.version        "AlphaFold-beta-20231127 (7d9495ae8dbd318b858637eeca6259fdd17ec68e37ad6f1462fd62aafc972dcf)"
#
loop_
_struct_asym.entity_id
_struct_asym.id
1 A 
2 B 
3 C 
4 D 
5 E 
6 F 
7 G 
8 H 
#
loop_
_atom_site.group_PDB
_atom_site.id
_atom_site.type_symbol
_atom_site.label_atom_id
_atom_site.label_alt_id
_atom_site.label_comp_id
_atom_site.label_asym_id
_atom_site.label_entity_id
_atom_site.label_seq_id
_atom_site.pdbx_PDB_ins_code
_atom_site.Cartn_x
_atom_site.Cartn_y
_atom_site.Cartn_z
_atom_site.occupancy
_atom_site.B_iso_or_equiv
_atom_site.auth_seq_id
_atom_site.auth_asym_id
_atom_site.pdbx_PDB_model_num
ATOM   1    N N   . MET   A 1 1   ? -8.356  -5.431  -6.276  1.00 77.71 1   A 1 
ATOM   2    C CA  . MET   A 1 1   ? -8.169  -4.763  -7.583  1.00 83.47 1   A 1 
ATOM   3    C C   . MET   A 1 1   ? -7.667  -5.788  -8.591  1.00 86.25 1   A 1 
ATOM   4    O O   . MET   A 1 1   ? -6.833  -6.615  -8.237  1.00 84.48 1   A 1 
ATOM   5    C CB  . MET   A 1 1   ? -7.205  -3.575  -7.432  1.00 79.16 1   A 1 
ATOM   6    C CG  . MET   A 1 1   ? -7.239  -2.634  -8.637  1.00 73.87 1   A 1 
ATOM   7    S SD  . MET   A 1 1   ? -6.060  -1.256  -8.518  1.00 68.71 1   A 1 
ATOM   8    C CE  . MET   A 1 1   ? -6.755  -0.288  -7.166  1.00 61.21 1   A 1 
ATOM   9    N N   . ILE   A 1 2   ? -8.161  -5.736  -9.828  1.00 88.90 2   A 1 
ATOM   10   C CA  . ILE   A 1 2   ? -7.818  -6.665  -10.910 1.00 90.14 2   A 1 
ATOM   11   C C   . ILE   A 1 2   ? -6.993  -5.976  -12.007 1.00 91.97 2   A 1 
ATOM   12   O O   . ILE   A 1 2   ? -6.975  -4.750  -12.123 1.00 91.60 2   A 1 
ATOM   13   C CB  . ILE   A 1 2   ? -9.077  -7.363  -11.468 1.00 88.13 2   A 1 
ATOM   14   C CG1 . ILE   A 1 2   ? -10.122 -6.346  -11.973 1.00 82.10 2   A 1 
ATOM   15   C CG2 . ILE   A 1 2   ? -9.661  -8.323  -10.414 1.00 78.50 2   A 1 
ATOM   16   C CD1 . ILE   A 1 2   ? -11.303 -6.992  -12.701 1.00 76.48 2   A 1 
ATOM   17   N N   . VAL   A 1 3   ? -6.307  -6.774  -12.820 1.00 93.78 3   A 1 
ATOM   18   C CA  . VAL   A 1 3   ? -5.375  -6.307  -13.861 1.00 94.91 3   A 1 
ATOM   19   C C   . VAL   A 1 3   ? -6.015  -5.319  -14.839 1.00 94.75 3   A 1 
ATOM   20   O O   . VAL   A 1 3   ? -5.397  -4.307  -15.169 1.00 93.80 3   A 1 
ATOM   21   C CB  . VAL   A 1 3   ? -4.792  -7.521  -14.604 1.00 94.85 3   A 1 
ATOM   22   C CG1 . VAL   A 1 3   ? -4.084  -7.161  -15.914 1.00 91.41 3   A 1 
ATOM   23   C CG2 . VAL   A 1 3   ? -3.766  -8.221  -13.713 1.00 90.98 3   A 1 
ATOM   24   N N   . GLU   A 1 4   ? -7.241  -5.564  -15.286 1.00 94.42 4   A 1 
ATOM   25   C CA  . GLU   A 1 4   ? -7.895  -4.717  -16.296 1.00 93.44 4   A 1 
ATOM   26   C C   . GLU   A 1 4   ? -8.153  -3.273  -15.835 1.00 93.77 4   A 1 
ATOM   27   O O   . GLU   A 1 4   ? -8.266  -2.376  -16.671 1.00 92.30 4   A 1 
ATOM   28   C CB  . GLU   A 1 4   ? -9.191  -5.370  -16.784 1.00 90.93 4   A 1 
ATOM   29   C CG  . GLU   A 1 4   ? -10.316 -5.368  -15.746 1.00 84.53 4   A 1 
ATOM   30   C CD  . GLU   A 1 4   ? -11.600 -6.037  -16.255 1.00 84.87 4   A 1 
ATOM   31   O OE1 . GLU   A 1 4   ? -12.593 -6.051  -15.500 1.00 77.64 4   A 1 
ATOM   32   O OE2 . GLU   A 1 4   ? -11.642 -6.570  -17.392 1.00 80.55 4   A 1 
ATOM   33   N N   . GLN   A 1 5   ? -8.197  -3.036  -14.520 1.00 93.05 5   A 1 
ATOM   34   C CA  . GLN   A 1 5   ? -8.400  -1.708  -13.932 1.00 91.80 5   A 1 
ATOM   35   C C   . GLN   A 1 5   ? -7.130  -0.845  -13.961 1.00 92.28 5   A 1 
ATOM   36   O O   . GLN   A 1 5   ? -7.216  0.376   -13.872 1.00 91.01 5   A 1 
ATOM   37   C CB  . GLN   A 1 5   ? -8.891  -1.862  -12.483 1.00 90.02 5   A 1 
ATOM   38   C CG  . GLN   A 1 5   ? -10.274 -2.519  -12.379 1.00 86.34 5   A 1 
ATOM   39   C CD  . GLN   A 1 5   ? -10.706 -2.736  -10.926 1.00 83.40 5   A 1 
ATOM   40   O OE1 . GLN   A 1 5   ? -9.930  -3.118  -10.067 1.00 76.27 5   A 1 
ATOM   41   N NE2 . GLN   A 1 5   ? -11.958 -2.511  -10.604 1.00 74.33 5   A 1 
ATOM   42   N N   . ILE   A 1 6   ? -5.952  -1.462  -14.070 1.00 94.08 6   A 1 
ATOM   43   C CA  . ILE   A 1 6   ? -4.659  -0.764  -13.967 1.00 94.39 6   A 1 
ATOM   44   C C   . ILE   A 1 6   ? -3.744  -0.950  -15.183 1.00 95.30 6   A 1 
ATOM   45   O O   . ILE   A 1 6   ? -2.714  -0.282  -15.286 1.00 94.47 6   A 1 
ATOM   46   C CB  . ILE   A 1 6   ? -3.932  -1.155  -12.662 1.00 93.31 6   A 1 
ATOM   47   C CG1 . ILE   A 1 6   ? -3.531  -2.647  -12.635 1.00 88.70 6   A 1 
ATOM   48   C CG2 . ILE   A 1 6   ? -4.795  -0.797  -11.437 1.00 85.99 6   A 1 
ATOM   49   C CD1 . ILE   A 1 6   ? -2.499  -2.967  -11.548 1.00 84.09 6   A 1 
ATOM   50   N N   . MET   A 1 7   ? -4.098  -1.843  -16.103 1.00 96.09 7   A 1 
ATOM   51   C CA  . MET   A 1 7   ? -3.300  -2.127  -17.288 1.00 96.51 7   A 1 
ATOM   52   C C   . MET   A 1 7   ? -3.280  -0.944  -18.260 1.00 96.56 7   A 1 
ATOM   53   O O   . MET   A 1 7   ? -4.253  -0.207  -18.427 1.00 95.43 7   A 1 
ATOM   54   C CB  . MET   A 1 7   ? -3.778  -3.416  -17.971 1.00 95.60 7   A 1 
ATOM   55   C CG  . MET   A 1 7   ? -5.133  -3.285  -18.685 1.00 94.54 7   A 1 
ATOM   56   S SD  . MET   A 1 7   ? -5.681  -4.825  -19.468 1.00 94.34 7   A 1 
ATOM   57   C CE  . MET   A 1 7   ? -7.225  -4.273  -20.212 1.00 88.87 7   A 1 
ATOM   58   N N   . LYS   A 1 8   ? -2.176  -0.813  -18.990 1.00 96.93 8   A 1 
ATOM   59   C CA  . LYS   A 1 8   ? -2.103  0.103   -20.125 1.00 96.93 8   A 1 
ATOM   60   C C   . LYS   A 1 8   ? -2.709  -0.571  -21.356 1.00 97.19 8   A 1 
ATOM   61   O O   . LYS   A 1 8   ? -2.251  -1.634  -21.757 1.00 96.40 8   A 1 
ATOM   62   C CB  . LYS   A 1 8   ? -0.649  0.543   -20.332 1.00 96.13 8   A 1 
ATOM   63   C CG  . LYS   A 1 8   ? -0.567  1.690   -21.345 1.00 89.77 8   A 1 
ATOM   64   C CD  . LYS   A 1 8   ? 0.865   2.211   -21.469 1.00 83.22 8   A 1 
ATOM   65   C CE  . LYS   A 1 8   ? 0.887   3.384   -22.453 1.00 76.07 8   A 1 
ATOM   66   N NZ  . LYS   A 1 8   ? 2.252   3.904   -22.657 1.00 66.73 8   A 1 
ATOM   67   N N   . ARG   A 1 9   ? -3.717  0.055   -21.960 1.00 96.86 9   A 1 
ATOM   68   C CA  . ARG   A 1 9   ? -4.462  -0.507  -23.106 1.00 96.66 9   A 1 
ATOM   69   C C   . ARG   A 1 9   ? -3.783  -0.252  -24.453 1.00 96.49 9   A 1 
ATOM   70   O O   . ARG   A 1 9   ? -3.776  -1.127  -25.307 1.00 91.79 9   A 1 
ATOM   71   C CB  . ARG   A 1 9   ? -5.904  0.019   -23.099 1.00 95.30 9   A 1 
ATOM   72   C CG  . ARG   A 1 9   ? -6.683  -0.462  -21.861 1.00 92.07 9   A 1 
ATOM   73   C CD  . ARG   A 1 9   ? -8.140  0.025   -21.886 1.00 89.20 9   A 1 
ATOM   74   N NE  . ARG   A 1 9   ? -8.878  -0.402  -20.682 1.00 84.57 9   A 1 
ATOM   75   C CZ  . ARG   A 1 9   ? -9.648  -1.476  -20.537 1.00 80.22 9   A 1 
ATOM   76   N NH1 . ARG   A 1 9   ? -9.881  -2.301  -21.513 1.00 69.20 9   A 1 
ATOM   77   N NH2 . ARG   A 1 9   ? -10.197 -1.731  -19.386 1.00 74.88 9   A 1 
ATOM   78   N N   . ASP   A 1 10  ? -3.159  0.904   -24.624 1.00 96.60 10  A 1 
ATOM   79   C CA  . ASP   A 1 10  ? -2.435  1.253   -25.850 1.00 96.32 10  A 1 
ATOM   80   C C   . ASP   A 1 10  ? -1.044  0.609   -25.850 1.00 96.88 10  A 1 
ATOM   81   O O   . ASP   A 1 10  ? -0.062  1.174   -25.358 1.00 94.60 10  A 1 
ATOM   82   C CB  . ASP   A 1 10  ? -2.362  2.777   -26.015 1.00 94.56 10  A 1 
ATOM   83   C CG  . ASP   A 1 10  ? -3.739  3.409   -26.189 1.00 84.35 10  A 1 
ATOM   84   O OD1 . ASP   A 1 10  ? -4.579  2.782   -26.871 1.00 73.46 10  A 1 
ATOM   85   O OD2 . ASP   A 1 10  ? -3.928  4.509   -25.622 1.00 74.13 10  A 1 
ATOM   86   N N   . VAL   A 1 11  ? -0.973  -0.606  -26.398 1.00 97.00 11  A 1 
ATOM   87   C CA  . VAL   A 1 11  ? 0.252   -1.410  -26.430 1.00 97.48 11  A 1 
ATOM   88   C C   . VAL   A 1 11  ? 0.996   -1.201  -27.741 1.00 97.55 11  A 1 
ATOM   89   O O   . VAL   A 1 11  ? 0.471   -1.475  -28.821 1.00 96.41 11  A 1 
ATOM   90   C CB  . VAL   A 1 11  ? -0.035  -2.904  -26.190 1.00 96.97 11  A 1 
ATOM   91   C CG1 . VAL   A 1 11  ? 1.277   -3.666  -25.989 1.00 93.93 11  A 1 
ATOM   92   C CG2 . VAL   A 1 11  ? -0.898  -3.132  -24.942 1.00 94.16 11  A 1 
ATOM   93   N N   . ILE   A 1 12  ? 2.254   -0.789  -27.645 1.00 97.46 12  A 1 
ATOM   94   C CA  . ILE   A 1 12  ? 3.188   -0.774  -28.771 1.00 97.51 12  A 1 
ATOM   95   C C   . ILE   A 1 12  ? 3.695   -2.202  -28.987 1.00 97.68 12  A 1 
ATOM   96   O O   . ILE   A 1 12  ? 4.199   -2.834  -28.056 1.00 96.86 12  A 1 
ATOM   97   C CB  . ILE   A 1 12  ? 4.343   0.213   -28.526 1.00 97.22 12  A 1 
ATOM   98   C CG1 . ILE   A 1 12  ? 3.868   1.635   -28.128 1.00 95.02 12  A 1 
ATOM   99   C CG2 . ILE   A 1 12  ? 5.269   0.283   -29.754 1.00 95.18 12  A 1 
ATOM   100  C CD1 . ILE   A 1 12  ? 2.917   2.306   -29.128 1.00 85.32 12  A 1 
ATOM   101  N N   . THR   A 1 13  ? 3.567   -2.699  -30.209 1.00 97.12 13  A 1 
ATOM   102  C CA  . THR   A 1 13  ? 3.910   -4.076  -30.586 1.00 97.08 13  A 1 
ATOM   103  C C   . THR   A 1 13  ? 4.902   -4.129  -31.747 1.00 97.11 13  A 1 
ATOM   104  O O   . THR   A 1 13  ? 5.190   -3.120  -32.406 1.00 95.82 13  A 1 
ATOM   105  C CB  . THR   A 1 13  ? 2.647   -4.894  -30.913 1.00 96.12 13  A 1 
ATOM   106  O OG1 . THR   A 1 13  ? 1.932   -4.300  -31.971 1.00 91.16 13  A 1 
ATOM   107  C CG2 . THR   A 1 13  ? 1.699   -5.010  -29.718 1.00 90.54 13  A 1 
ATOM   108  N N   . LEU   A 1 14  ? 5.431   -5.322  -31.983 1.00 96.97 14  A 1 
ATOM   109  C CA  . LEU   A 1 14  ? 6.233   -5.686  -33.147 1.00 96.88 14  A 1 
ATOM   110  C C   . LEU   A 1 14  ? 5.574   -6.859  -33.871 1.00 97.06 14  A 1 
ATOM   111  O O   . LEU   A 1 14  ? 4.811   -7.624  -33.280 1.00 95.66 14  A 1 
ATOM   112  C CB  . LEU   A 1 14  ? 7.650   -6.071  -32.697 1.00 95.90 14  A 1 
ATOM   113  C CG  . LEU   A 1 14  ? 8.483   -4.914  -32.125 1.00 94.55 14  A 1 
ATOM   114  C CD1 . LEU   A 1 14  ? 9.741   -5.475  -31.478 1.00 90.82 14  A 1 
ATOM   115  C CD2 . LEU   A 1 14  ? 8.900   -3.926  -33.210 1.00 90.74 14  A 1 
ATOM   116  N N   . THR   A 1 15  ? 5.931   -7.038  -35.134 1.00 96.55 15  A 1 
ATOM   117  C CA  . THR   A 1 15  ? 5.678   -8.275  -35.882 1.00 96.10 15  A 1 
ATOM   118  C C   . THR   A 1 15  ? 6.947   -9.130  -35.906 1.00 96.24 15  A 1 
ATOM   119  O O   . THR   A 1 15  ? 8.054   -8.634  -35.699 1.00 94.60 15  A 1 
ATOM   120  C CB  . THR   A 1 15  ? 5.198   -7.989  -37.311 1.00 94.93 15  A 1 
ATOM   121  O OG1 . THR   A 1 15  ? 6.223   -7.414  -38.068 1.00 85.24 15  A 1 
ATOM   122  C CG2 . THR   A 1 15  ? 3.982   -7.060  -37.350 1.00 82.81 15  A 1 
ATOM   123  N N   . LYS   A 1 16  ? 6.814   -10.430 -36.185 1.00 95.74 16  A 1 
ATOM   124  C CA  . LYS   A 1 16  ? 7.974   -11.336 -36.297 1.00 95.39 16  A 1 
ATOM   125  C C   . LYS   A 1 16  ? 8.956   -10.951 -37.412 1.00 95.41 16  A 1 
ATOM   126  O O   . LYS   A 1 16  ? 10.121  -11.321 -37.357 1.00 92.55 16  A 1 
ATOM   127  C CB  . LYS   A 1 16  ? 7.480   -12.781 -36.469 1.00 93.27 16  A 1 
ATOM   128  C CG  . LYS   A 1 16  ? 6.785   -13.024 -37.824 1.00 86.93 16  A 1 
ATOM   129  C CD  . LYS   A 1 16  ? 6.275   -14.462 -37.924 1.00 85.57 16  A 1 
ATOM   130  C CE  . LYS   A 1 16  ? 5.607   -14.663 -39.286 1.00 74.64 16  A 1 
ATOM   131  N NZ  . LYS   A 1 16  ? 4.986   -16.000 -39.399 1.00 69.24 16  A 1 
ATOM   132  N N   . THR   A 1 17  ? 8.471   -10.228 -38.419 1.00 95.44 17  A 1 
ATOM   133  C CA  . THR   A 1 17  ? 9.235   -9.788  -39.597 1.00 94.93 17  A 1 
ATOM   134  C C   . THR   A 1 17  ? 9.852   -8.398  -39.445 1.00 95.21 17  A 1 
ATOM   135  O O   . THR   A 1 17  ? 10.664  -8.016  -40.285 1.00 92.71 17  A 1 
ATOM   136  C CB  . THR   A 1 17  ? 8.356   -9.818  -40.856 1.00 93.67 17  A 1 
ATOM   137  O OG1 . THR   A 1 17  ? 7.129   -9.159  -40.627 1.00 86.63 17  A 1 
ATOM   138  C CG2 . THR   A 1 17  ? 8.022   -11.249 -41.272 1.00 83.71 17  A 1 
ATOM   139  N N   . ASP   A 1 18  ? 9.491   -7.647  -38.406 1.00 95.37 18  A 1 
ATOM   140  C CA  . ASP   A 1 18  ? 10.134  -6.366  -38.118 1.00 95.31 18  A 1 
ATOM   141  C C   . ASP   A 1 18  ? 11.638  -6.568  -37.872 1.00 95.45 18  A 1 
ATOM   142  O O   . ASP   A 1 18  ? 12.087  -7.610  -37.384 1.00 93.58 18  A 1 
ATOM   143  C CB  . ASP   A 1 18  ? 9.487   -5.673  -36.906 1.00 94.75 18  A 1 
ATOM   144  C CG  . ASP   A 1 18  ? 8.141   -5.003  -37.196 1.00 94.28 18  A 1 
ATOM   145  O OD1 . ASP   A 1 18  ? 7.952   -4.503  -38.329 1.00 87.88 18  A 1 
ATOM   146  O OD2 . ASP   A 1 18  ? 7.324   -4.910  -36.249 1.00 88.48 18  A 1 
ATOM   147  N N   . THR   A 1 19  ? 12.430  -5.560  -38.206 1.00 95.01 19  A 1 
ATOM   148  C CA  . THR   A 1 19  ? 13.874  -5.586  -37.959 1.00 94.97 19  A 1 
ATOM   149  C C   . THR   A 1 19  ? 14.196  -5.231  -36.505 1.00 95.31 19  A 1 
ATOM   150  O O   . THR   A 1 19  ? 13.437  -4.544  -35.819 1.00 94.23 19  A 1 
ATOM   151  C CB  . THR   A 1 19  ? 14.638  -4.660  -38.918 1.00 93.65 19  A 1 
ATOM   152  O OG1 . THR   A 1 19  ? 14.275  -3.317  -38.710 1.00 86.37 19  A 1 
ATOM   153  C CG2 . THR   A 1 19  ? 14.393  -5.000  -40.386 1.00 85.36 19  A 1 
ATOM   154  N N   . LEU   A 1 20  ? 15.373  -5.640  -36.037 1.00 94.13 20  A 1 
ATOM   155  C CA  . LEU   A 1 20  ? 15.876  -5.212  -34.730 1.00 94.26 20  A 1 
ATOM   156  C C   . LEU   A 1 20  ? 16.102  -3.694  -34.666 1.00 94.45 20  A 1 
ATOM   157  O O   . LEU   A 1 20  ? 15.964  -3.106  -33.597 1.00 93.27 20  A 1 
ATOM   158  C CB  . LEU   A 1 20  ? 17.165  -5.976  -34.390 1.00 93.43 20  A 1 
ATOM   159  C CG  . LEU   A 1 20  ? 16.986  -7.502  -34.247 1.00 91.50 20  A 1 
ATOM   160  C CD1 . LEU   A 1 20  ? 18.311  -8.134  -33.834 1.00 86.80 20  A 1 
ATOM   161  C CD2 . LEU   A 1 20  ? 15.932  -7.881  -33.205 1.00 86.38 20  A 1 
ATOM   162  N N   . GLU   A 1 21  ? 16.374  -3.051  -35.796 1.00 94.04 21  A 1 
ATOM   163  C CA  . GLU   A 1 21  ? 16.419  -1.589  -35.888 1.00 93.86 21  A 1 
ATOM   164  C C   . GLU   A 1 21  ? 15.060  -0.970  -35.549 1.00 94.31 21  A 1 
ATOM   165  O O   . GLU   A 1 21  ? 14.983  -0.094  -34.690 1.00 93.62 21  A 1 
ATOM   166  C CB  . GLU   A 1 21  ? 16.895  -1.178  -37.286 1.00 92.93 21  A 1 
ATOM   167  C CG  . GLU   A 1 21  ? 17.073  0.346   -37.414 1.00 87.82 21  A 1 
ATOM   168  C CD  . GLU   A 1 21  ? 17.797  0.736   -38.710 1.00 83.73 21  A 1 
ATOM   169  O OE1 . GLU   A 1 21  ? 18.508  1.765   -38.678 1.00 75.12 21  A 1 
ATOM   170  O OE2 . GLU   A 1 21  ? 17.674  -0.006  -39.710 1.00 76.97 21  A 1 
ATOM   171  N N   . THR   A 1 22  ? 13.978  -1.490  -36.129 1.00 95.28 22  A 1 
ATOM   172  C CA  . THR   A 1 22  ? 12.608  -1.066  -35.805 1.00 95.52 22  A 1 
ATOM   173  C C   . THR   A 1 22  ? 12.300  -1.261  -34.317 1.00 96.02 22  A 1 
ATOM   174  O O   . THR   A 1 22  ? 11.705  -0.383  -33.689 1.00 95.19 22  A 1 
ATOM   175  C CB  . THR   A 1 22  ? 11.581  -1.843  -36.641 1.00 95.21 22  A 1 
ATOM   176  O OG1 . THR   A 1 22  ? 11.859  -1.696  -38.010 1.00 88.91 22  A 1 
ATOM   177  C CG2 . THR   A 1 22  ? 10.145  -1.354  -36.435 1.00 87.05 22  A 1 
ATOM   178  N N   . ALA   A 1 23  ? 12.741  -2.372  -33.730 1.00 96.09 23  A 1 
ATOM   179  C CA  . ALA   A 1 23  ? 12.578  -2.626  -32.301 1.00 96.11 23  A 1 
ATOM   180  C C   . ALA   A 1 23  ? 13.313  -1.582  -31.443 1.00 96.25 23  A 1 
ATOM   181  O O   . ALA   A 1 23  ? 12.716  -1.010  -30.534 1.00 95.46 23  A 1 
ATOM   182  C CB  . ALA   A 1 23  ? 13.043  -4.051  -31.989 1.00 95.82 23  A 1 
ATOM   183  N N   . ILE   A 1 24  ? 14.573  -1.285  -31.748 1.00 95.42 24  A 1 
ATOM   184  C CA  . ILE   A 1 24  ? 15.366  -0.263  -31.045 1.00 94.49 24  A 1 
ATOM   185  C C   . ILE   A 1 24  ? 14.713  1.116   -31.169 1.00 94.95 24  A 1 
ATOM   186  O O   . ILE   A 1 24  ? 14.596  1.826   -30.171 1.00 94.16 24  A 1 
ATOM   187  C CB  . ILE   A 1 24  ? 16.820  -0.239  -31.564 1.00 92.78 24  A 1 
ATOM   188  C CG1 . ILE   A 1 24  ? 17.559  -1.523  -31.141 1.00 87.97 24  A 1 
ATOM   189  C CG2 . ILE   A 1 24  ? 17.590  0.993   -31.041 1.00 86.97 24  A 1 
ATOM   190  C CD1 . ILE   A 1 24  ? 18.897  -1.736  -31.857 1.00 79.52 24  A 1 
ATOM   191  N N   . CYS   A 1 25  ? 14.270  1.485   -32.374 1.00 95.54 25  A 1 
ATOM   192  C CA  . CYS   A 1 25  ? 13.593  2.755   -32.614 1.00 95.72 25  A 1 
ATOM   193  C C   . CYS   A 1 25  ? 12.332  2.883   -31.755 1.00 96.04 25  A 1 
ATOM   194  O O   . CYS   A 1 25  ? 12.221  3.853   -31.008 1.00 95.14 25  A 1 
ATOM   195  C CB  . CYS   A 1 25  ? 13.287  2.915   -34.108 1.00 95.23 25  A 1 
ATOM   196  S SG  . CYS   A 1 25  ? 14.831  3.272   -35.001 1.00 83.88 25  A 1 
ATOM   197  N N   . LYS   A 1 26  ? 11.446  1.887   -31.761 1.00 96.41 26  A 1 
ATOM   198  C CA  . LYS   A 1 26  ? 10.225  1.885   -30.937 1.00 96.65 26  A 1 
ATOM   199  C C   . LYS   A 1 26  ? 10.531  1.964   -29.436 1.00 96.64 26  A 1 
ATOM   200  O O   . LYS   A 1 26  ? 9.900   2.740   -28.729 1.00 95.34 26  A 1 
ATOM   201  C CB  . LYS   A 1 26  ? 9.361   0.653   -31.251 1.00 96.44 26  A 1 
ATOM   202  C CG  . LYS   A 1 26  ? 8.613   0.768   -32.591 1.00 95.02 26  A 1 
ATOM   203  C CD  . LYS   A 1 26  ? 7.707   -0.452  -32.811 1.00 93.94 26  A 1 
ATOM   204  C CE  . LYS   A 1 26  ? 6.926   -0.343  -34.126 1.00 91.35 26  A 1 
ATOM   205  N NZ  . LYS   A 1 26  ? 6.048   -1.520  -34.367 1.00 87.95 26  A 1 
ATOM   206  N N   . LEU   A 1 27  ? 11.510  1.205   -28.947 1.00 96.49 27  A 1 
ATOM   207  C CA  . LEU   A 1 27  ? 11.915  1.255   -27.536 1.00 95.94 27  A 1 
ATOM   208  C C   . LEU   A 1 27  ? 12.348  2.666   -27.117 1.00 95.69 27  A 1 
ATOM   209  O O   . LEU   A 1 27  ? 11.985  3.131   -26.040 1.00 94.45 27  A 1 
ATOM   210  C CB  . LEU   A 1 27  ? 13.063  0.260   -27.284 1.00 95.44 27  A 1 
ATOM   211  C CG  . LEU   A 1 27  ? 12.657  -1.226  -27.266 1.00 94.30 27  A 1 
ATOM   212  C CD1 . LEU   A 1 27  ? 13.911  -2.096  -27.165 1.00 91.08 27  A 1 
ATOM   213  C CD2 . LEU   A 1 27  ? 11.755  -1.566  -26.086 1.00 90.70 27  A 1 
ATOM   214  N N   . LYS   A 1 28  ? 13.109  3.348   -27.977 1.00 95.84 28  A 1 
ATOM   215  C CA  . LYS   A 1 28  ? 13.649  4.681   -27.706 1.00 95.18 28  A 1 
ATOM   216  C C   . LYS   A 1 28  ? 12.606  5.785   -27.874 1.00 95.38 28  A 1 
ATOM   217  O O   . LYS   A 1 28  ? 12.546  6.684   -27.047 1.00 93.80 28  A 1 
ATOM   218  C CB  . LYS   A 1 28  ? 14.866  4.895   -28.614 1.00 94.10 28  A 1 
ATOM   219  C CG  . LYS   A 1 28  ? 15.714  6.091   -28.167 1.00 81.68 28  A 1 
ATOM   220  C CD  . LYS   A 1 28  ? 16.924  6.244   -29.090 1.00 76.92 28  A 1 
ATOM   221  C CE  . LYS   A 1 28  ? 17.806  7.399   -28.616 1.00 64.94 28  A 1 
ATOM   222  N NZ  . LYS   A 1 28  ? 18.931  7.639   -29.548 1.00 56.93 28  A 1 
ATOM   223  N N   . GLU   A 1 29  ? 11.796  5.718   -28.929 1.00 96.12 29  A 1 
ATOM   224  C CA  . GLU   A 1 29  ? 10.757  6.703   -29.253 1.00 96.27 29  A 1 
ATOM   225  C C   . GLU   A 1 29  ? 9.672   6.765   -28.173 1.00 96.12 29  A 1 
ATOM   226  O O   . GLU   A 1 29  ? 9.312   7.841   -27.711 1.00 94.19 29  A 1 
ATOM   227  C CB  . GLU   A 1 29  ? 10.155  6.331   -30.616 1.00 95.85 29  A 1 
ATOM   228  C CG  . GLU   A 1 29  ? 9.080   7.314   -31.108 1.00 87.88 29  A 1 
ATOM   229  C CD  . GLU   A 1 29  ? 8.484   6.912   -32.472 1.00 82.91 29  A 1 
ATOM   230  O OE1 . GLU   A 1 29  ? 7.633   7.678   -32.973 1.00 75.18 29  A 1 
ATOM   231  O OE2 . GLU   A 1 29  ? 8.861   5.843   -33.009 1.00 77.55 29  A 1 
ATOM   232  N N   . PHE   A 1 30  ? 9.199   5.608   -27.722 1.00 96.53 30  A 1 
ATOM   233  C CA  . PHE   A 1 30  ? 8.123   5.518   -26.732 1.00 96.00 30  A 1 
ATOM   234  C C   . PHE   A 1 30  ? 8.614   5.437   -25.280 1.00 95.53 30  A 1 
ATOM   235  O O   . PHE   A 1 30  ? 7.797   5.301   -24.369 1.00 93.13 30  A 1 
ATOM   236  C CB  . PHE   A 1 30  ? 7.205   4.353   -27.104 1.00 95.85 30  A 1 
ATOM   237  C CG  . PHE   A 1 30  ? 6.500   4.538   -28.431 1.00 95.91 30  A 1 
ATOM   238  C CD1 . PHE   A 1 30  ? 5.435   5.450   -28.542 1.00 91.63 30  A 1 
ATOM   239  C CD2 . PHE   A 1 30  ? 6.915   3.825   -29.568 1.00 91.91 30  A 1 
ATOM   240  C CE1 . PHE   A 1 30  ? 4.795   5.645   -29.777 1.00 91.00 30  A 1 
ATOM   241  C CE2 . PHE   A 1 30  ? 6.279   4.019   -30.806 1.00 90.97 30  A 1 
ATOM   242  C CZ  . PHE   A 1 30  ? 5.219   4.930   -30.910 1.00 92.81 30  A 1 
ATOM   243  N N   . HIS   A 1 31  ? 9.920   5.509   -25.033 1.00 94.69 31  A 1 
ATOM   244  C CA  . HIS   A 1 31  ? 10.524  5.374   -23.701 1.00 93.71 31  A 1 
ATOM   245  C C   . HIS   A 1 31  ? 10.072  4.112   -22.942 1.00 93.83 31  A 1 
ATOM   246  O O   . HIS   A 1 31  ? 9.819   4.130   -21.736 1.00 91.52 31  A 1 
ATOM   247  C CB  . HIS   A 1 31  ? 10.343  6.668   -22.898 1.00 92.36 31  A 1 
ATOM   248  C CG  . HIS   A 1 31  ? 11.042  7.852   -23.512 1.00 87.68 31  A 1 
ATOM   249  N ND1 . HIS   A 1 31  ? 12.404  7.983   -23.692 1.00 75.84 31  A 1 
ATOM   250  C CD2 . HIS   A 1 31  ? 10.469  9.008   -23.976 1.00 75.07 31  A 1 
ATOM   251  C CE1 . HIS   A 1 31  ? 12.638  9.183   -24.244 1.00 75.67 31  A 1 
ATOM   252  N NE2 . HIS   A 1 31  ? 11.487  9.838   -24.424 1.00 76.06 31  A 1 
ATOM   253  N N   . ILE   A 1 32  ? 9.998   2.994   -23.655 1.00 95.58 32  A 1 
ATOM   254  C CA  . ILE   A 1 32  ? 9.607   1.685   -23.126 1.00 95.86 32  A 1 
ATOM   255  C C   . ILE   A 1 32  ? 10.778  0.699   -23.176 1.00 95.99 32  A 1 
ATOM   256  O O   . ILE   A 1 32  ? 11.761  0.900   -23.889 1.00 94.93 32  A 1 
ATOM   257  C CB  . ILE   A 1 32  ? 8.349   1.139   -23.839 1.00 95.46 32  A 1 
ATOM   258  C CG1 . ILE   A 1 32  ? 8.574   0.967   -25.357 1.00 92.91 32  A 1 
ATOM   259  C CG2 . ILE   A 1 32  ? 7.145   2.031   -23.516 1.00 90.61 32  A 1 
ATOM   260  C CD1 . ILE   A 1 32  ? 7.388   0.362   -26.118 1.00 90.58 32  A 1 
ATOM   261  N N   . ARG   A 1 33  ? 10.671  -0.396  -22.411 1.00 95.55 33  A 1 
ATOM   262  C CA  . ARG   A 1 33  ? 11.692  -1.461  -22.350 1.00 95.49 33  A 1 
ATOM   263  C C   . ARG   A 1 33  ? 11.157  -2.846  -22.706 1.00 96.33 33  A 1 
ATOM   264  O O   . ARG   A 1 33  ? 11.918  -3.809  -22.648 1.00 94.97 33  A 1 
ATOM   265  C CB  . ARG   A 1 33  ? 12.360  -1.456  -20.972 1.00 93.50 33  A 1 
ATOM   266  C CG  . ARG   A 1 33  ? 13.109  -0.131  -20.706 1.00 90.45 33  A 1 
ATOM   267  C CD  . ARG   A 1 33  ? 13.928  -0.200  -19.417 1.00 86.41 33  A 1 
ATOM   268  N NE  . ARG   A 1 33  ? 13.065  -0.257  -18.223 1.00 80.01 33  A 1 
ATOM   269  C CZ  . ARG   A 1 33  ? 13.481  -0.214  -16.965 1.00 76.18 33  A 1 
ATOM   270  N NH1 . ARG   A 1 33  ? 14.748  -0.160  -16.657 1.00 67.67 33  A 1 
ATOM   271  N NH2 . ARG   A 1 33  ? 12.626  -0.209  -15.985 1.00 68.48 33  A 1 
ATOM   272  N N   . HIS   A 1 34  ? 9.888   -2.944  -23.065 1.00 96.71 34  A 1 
ATOM   273  C CA  . HIS   A 1 34  ? 9.220   -4.204  -23.378 1.00 97.35 34  A 1 
ATOM   274  C C   . HIS   A 1 34  ? 8.363   -4.042  -24.634 1.00 97.85 34  A 1 
ATOM   275  O O   . HIS   A 1 34  ? 7.602   -3.080  -24.734 1.00 97.11 34  A 1 
ATOM   276  C CB  . HIS   A 1 34  ? 8.358   -4.646  -22.184 1.00 96.74 34  A 1 
ATOM   277  C CG  . HIS   A 1 34  ? 9.098   -4.720  -20.873 1.00 96.24 34  A 1 
ATOM   278  N ND1 . HIS   A 1 34  ? 9.192   -3.704  -19.942 1.00 88.14 34  A 1 
ATOM   279  C CD2 . HIS   A 1 34  ? 9.837   -5.770  -20.386 1.00 88.12 34  A 1 
ATOM   280  C CE1 . HIS   A 1 34  ? 9.957   -4.139  -18.924 1.00 89.10 34  A 1 
ATOM   281  N NE2 . HIS   A 1 34  ? 10.370  -5.388  -19.158 1.00 91.06 34  A 1 
ATOM   282  N N   . LEU   A 1 35  ? 8.477   -4.976  -25.572 1.00 97.57 35  A 1 
ATOM   283  C CA  . LEU   A 1 35  ? 7.689   -5.018  -26.803 1.00 97.76 35  A 1 
ATOM   284  C C   . LEU   A 1 35  ? 7.146   -6.433  -27.016 1.00 97.88 35  A 1 
ATOM   285  O O   . LEU   A 1 35  ? 7.925   -7.334  -27.347 1.00 97.00 35  A 1 
ATOM   286  C CB  . LEU   A 1 35  ? 8.548   -4.573  -27.997 1.00 97.26 35  A 1 
ATOM   287  C CG  . LEU   A 1 35  ? 8.847   -3.065  -28.049 1.00 96.16 35  A 1 
ATOM   288  C CD1 . LEU   A 1 35  ? 9.917   -2.784  -29.097 1.00 93.45 35  A 1 
ATOM   289  C CD2 . LEU   A 1 35  ? 7.600   -2.256  -28.421 1.00 93.01 35  A 1 
ATOM   290  N N   . PRO   A 1 36  ? 5.836   -6.650  -26.853 1.00 98.16 36  A 1 
ATOM   291  C CA  . PRO   A 1 36  ? 5.207   -7.884  -27.305 1.00 98.09 36  A 1 
ATOM   292  C C   . PRO   A 1 36  ? 5.330   -8.019  -28.825 1.00 98.12 36  A 1 
ATOM   293  O O   . PRO   A 1 36  ? 5.144   -7.046  -29.563 1.00 97.38 36  A 1 
ATOM   294  C CB  . PRO   A 1 36  ? 3.741   -7.807  -26.864 1.00 97.41 36  A 1 
ATOM   295  C CG  . PRO   A 1 36  ? 3.731   -6.724  -25.787 1.00 95.17 36  A 1 
ATOM   296  C CD  . PRO   A 1 36  ? 4.856   -5.789  -26.222 1.00 97.47 36  A 1 
ATOM   297  N N   . VAL   A 1 37  ? 5.629   -9.230  -29.281 1.00 97.78 37  A 1 
ATOM   298  C CA  . VAL   A 1 37  ? 5.568   -9.596  -30.698 1.00 97.77 37  A 1 
ATOM   299  C C   . VAL   A 1 37  ? 4.232   -10.278 -30.934 1.00 97.75 37  A 1 
ATOM   300  O O   . VAL   A 1 37  ? 3.894   -11.228 -30.226 1.00 96.72 37  A 1 
ATOM   301  C CB  . VAL   A 1 37  ? 6.740   -10.497 -31.117 1.00 97.29 37  A 1 
ATOM   302  C CG1 . VAL   A 1 37  ? 6.754   -10.694 -32.632 1.00 94.99 37  A 1 
ATOM   303  C CG2 . VAL   A 1 37  ? 8.093   -9.898  -30.701 1.00 94.61 37  A 1 
ATOM   304  N N   . VAL   A 1 38  ? 3.480   -9.782  -31.902 1.00 97.38 38  A 1 
ATOM   305  C CA  . VAL   A 1 38  ? 2.138   -10.275 -32.222 1.00 97.28 38  A 1 
ATOM   306  C C   . VAL   A 1 38  ? 2.050   -10.735 -33.673 1.00 97.15 38  A 1 
ATOM   307  O O   . VAL   A 1 38  ? 2.815   -10.286 -34.535 1.00 95.40 38  A 1 
ATOM   308  C CB  . VAL   A 1 38  ? 1.037   -9.247  -31.884 1.00 96.00 38  A 1 
ATOM   309  C CG1 . VAL   A 1 38  ? 1.020   -8.923  -30.387 1.00 90.04 38  A 1 
ATOM   310  C CG2 . VAL   A 1 38  ? 1.176   -7.935  -32.669 1.00 89.19 38  A 1 
ATOM   311  N N   . ASP   A 1 39  ? 1.115   -11.637 -33.933 1.00 96.37 39  A 1 
ATOM   312  C CA  . ASP   A 1 39  ? 0.706   -11.996 -35.288 1.00 95.71 39  A 1 
ATOM   313  C C   . ASP   A 1 39  ? -0.410  -11.071 -35.812 1.00 95.68 39  A 1 
ATOM   314  O O   . ASP   A 1 39  ? -0.780  -10.066 -35.189 1.00 92.31 39  A 1 
ATOM   315  C CB  . ASP   A 1 39  ? 0.354   -13.494 -35.342 1.00 93.41 39  A 1 
ATOM   316  C CG  . ASP   A 1 39  ? -0.902  -13.892 -34.560 1.00 92.09 39  A 1 
ATOM   317  O OD1 . ASP   A 1 39  ? -1.676  -12.995 -34.154 1.00 83.94 39  A 1 
ATOM   318  O OD2 . ASP   A 1 39  ? -1.082  -15.111 -34.379 1.00 85.48 39  A 1 
ATOM   319  N N   . GLU   A 1 40  ? -0.948  -11.410 -36.987 1.00 94.96 40  A 1 
ATOM   320  C CA  . GLU   A 1 40  ? -2.018  -10.640 -37.635 1.00 94.44 40  A 1 
ATOM   321  C C   . GLU   A 1 40  ? -3.335  -10.663 -36.842 1.00 94.54 40  A 1 
ATOM   322  O O   . GLU   A 1 40  ? -4.127  -9.723  -36.917 1.00 90.95 40  A 1 
ATOM   323  C CB  . GLU   A 1 40  ? -2.247  -11.188 -39.055 1.00 93.08 40  A 1 
ATOM   324  C CG  . GLU   A 1 40  ? -1.012  -11.003 -39.955 1.00 82.31 40  A 1 
ATOM   325  C CD  . GLU   A 1 40  ? -1.205  -11.511 -41.394 1.00 72.20 40  A 1 
ATOM   326  O OE1 . GLU   A 1 40  ? -0.240  -11.355 -42.187 1.00 63.30 40  A 1 
ATOM   327  O OE2 . GLU   A 1 40  ? -2.280  -12.061 -41.707 1.00 65.04 40  A 1 
ATOM   328  N N   . GLU   A 1 41  ? -3.556  -11.695 -36.028 1.00 95.15 41  A 1 
ATOM   329  C CA  . GLU   A 1 41  ? -4.739  -11.824 -35.169 1.00 94.77 41  A 1 
ATOM   330  C C   . GLU   A 1 41  ? -4.556  -11.184 -33.779 1.00 95.16 41  A 1 
ATOM   331  O O   . GLU   A 1 41  ? -5.469  -11.214 -32.956 1.00 92.09 41  A 1 
ATOM   332  C CB  . GLU   A 1 41  ? -5.157  -13.296 -35.059 1.00 93.53 41  A 1 
ATOM   333  C CG  . GLU   A 1 41  ? -5.553  -13.898 -36.413 1.00 87.42 41  A 1 
ATOM   334  C CD  . GLU   A 1 41  ? -6.362  -15.198 -36.296 1.00 79.30 41  A 1 
ATOM   335  O OE1 . GLU   A 1 41  ? -6.760  -15.717 -37.367 1.00 69.74 41  A 1 
ATOM   336  O OE2 . GLU   A 1 41  ? -6.651  -15.634 -35.158 1.00 71.38 41  A 1 
ATOM   337  N N   . ARG   A 1 42  ? -3.405  -10.550 -33.540 1.00 94.99 42  A 1 
ATOM   338  C CA  . ARG   A 1 42  ? -2.962  -10.009 -32.246 1.00 95.43 42  A 1 
ATOM   339  C C   . ARG   A 1 42  ? -2.703  -11.076 -31.174 1.00 96.38 42  A 1 
ATOM   340  O O   . ARG   A 1 42  ? -2.714  -10.745 -29.986 1.00 94.28 42  A 1 
ATOM   341  C CB  . ARG   A 1 42  ? -3.869  -8.875  -31.737 1.00 93.15 42  A 1 
ATOM   342  C CG  . ARG   A 1 42  ? -3.966  -7.677  -32.684 1.00 84.59 42  A 1 
ATOM   343  C CD  . ARG   A 1 42  ? -4.746  -6.524  -32.034 1.00 80.38 42  A 1 
ATOM   344  N NE  . ARG   A 1 42  ? -4.057  -6.019  -30.826 1.00 76.03 42  A 1 
ATOM   345  C CZ  . ARG   A 1 42  ? -3.891  -4.751  -30.452 1.00 70.09 42  A 1 
ATOM   346  N NH1 . ARG   A 1 42  ? -4.404  -3.764  -31.139 1.00 62.47 42  A 1 
ATOM   347  N NH2 . ARG   A 1 42  ? -3.195  -4.456  -29.391 1.00 63.37 42  A 1 
ATOM   348  N N   . HIS   A 1 43  ? -2.409  -12.310 -31.555 1.00 96.31 43  A 1 
ATOM   349  C CA  . HIS   A 1 43  ? -1.877  -13.302 -30.626 1.00 96.18 43  A 1 
ATOM   350  C C   . HIS   A 1 43  ? -0.447  -12.932 -30.227 1.00 96.51 43  A 1 
ATOM   351  O O   . HIS   A 1 43  ? 0.366   -12.545 -31.064 1.00 95.01 43  A 1 
ATOM   352  C CB  . HIS   A 1 43  ? -1.898  -14.700 -31.244 1.00 95.21 43  A 1 
ATOM   353  C CG  . HIS   A 1 43  ? -3.248  -15.167 -31.717 1.00 93.30 43  A 1 
ATOM   354  N ND1 . HIS   A 1 43  ? -3.487  -15.899 -32.861 1.00 80.60 43  A 1 
ATOM   355  C CD2 . HIS   A 1 43  ? -4.458  -14.992 -31.103 1.00 81.38 43  A 1 
ATOM   356  C CE1 . HIS   A 1 43  ? -4.801  -16.157 -32.933 1.00 83.50 43  A 1 
ATOM   357  N NE2 . HIS   A 1 43  ? -5.427  -15.621 -31.880 1.00 85.39 43  A 1 
ATOM   358  N N   . VAL   A 1 44  ? -0.120  -13.069 -28.942 1.00 96.56 44  A 1 
ATOM   359  C CA  . VAL   A 1 44  ? 1.245   -12.847 -28.455 1.00 96.73 44  A 1 
ATOM   360  C C   . VAL   A 1 44  ? 2.090   -14.076 -28.781 1.00 96.69 44  A 1 
ATOM   361  O O   . VAL   A 1 44  ? 1.965   -15.111 -28.139 1.00 95.15 44  A 1 
ATOM   362  C CB  . VAL   A 1 44  ? 1.270   -12.511 -26.954 1.00 96.00 44  A 1 
ATOM   363  C CG1 . VAL   A 1 44  ? 2.700   -12.238 -26.475 1.00 92.54 44  A 1 
ATOM   364  C CG2 . VAL   A 1 44  ? 0.445   -11.250 -26.654 1.00 92.06 44  A 1 
ATOM   365  N N   . ILE   A 1 45  ? 2.971   -13.950 -29.761 1.00 96.95 45  A 1 
ATOM   366  C CA  . ILE   A 1 45  ? 3.851   -15.031 -30.232 1.00 96.54 45  A 1 
ATOM   367  C C   . ILE   A 1 45  ? 5.288   -14.917 -29.714 1.00 96.58 45  A 1 
ATOM   368  O O   . ILE   A 1 45  ? 6.089   -15.841 -29.865 1.00 94.43 45  A 1 
ATOM   369  C CB  . ILE   A 1 45  ? 3.816   -15.129 -31.769 1.00 95.64 45  A 1 
ATOM   370  C CG1 . ILE   A 1 45  ? 4.276   -13.818 -32.454 1.00 90.86 45  A 1 
ATOM   371  C CG2 . ILE   A 1 45  ? 2.404   -15.543 -32.234 1.00 88.66 45  A 1 
ATOM   372  C CD1 . ILE   A 1 45  ? 4.546   -13.967 -33.954 1.00 85.95 45  A 1 
ATOM   373  N N   . GLY   A 1 46  ? 5.623   -13.778 -29.108 1.00 96.94 46  A 1 
ATOM   374  C CA  . GLY   A 1 46  ? 6.941   -13.538 -28.552 1.00 96.95 46  A 1 
ATOM   375  C C   . GLY   A 1 46  ? 7.022   -12.275 -27.704 1.00 97.57 46  A 1 
ATOM   376  O O   . GLY   A 1 46  ? 6.088   -11.477 -27.625 1.00 96.74 46  A 1 
ATOM   377  N N   . MET   A 1 47  ? 8.183   -12.094 -27.071 1.00 97.57 47  A 1 
ATOM   378  C CA  . MET   A 1 47  ? 8.504   -10.897 -26.295 1.00 97.63 47  A 1 
ATOM   379  C C   . MET   A 1 47  ? 9.944   -10.489 -26.576 1.00 97.51 47  A 1 
ATOM   380  O O   . MET   A 1 47  ? 10.853  -11.319 -26.517 1.00 96.15 47  A 1 
ATOM   381  C CB  . MET   A 1 47  ? 8.292   -11.194 -24.800 1.00 96.72 47  A 1 
ATOM   382  C CG  . MET   A 1 47  ? 8.623   -10.003 -23.884 1.00 92.44 47  A 1 
ATOM   383  S SD  . MET   A 1 47  ? 7.584   -8.527  -24.090 1.00 93.18 47  A 1 
ATOM   384  C CE  . MET   A 1 47  ? 6.020   -9.153  -23.463 1.00 86.43 47  A 1 
ATOM   385  N N   . ILE   A 1 48  ? 10.156  -9.200  -26.829 1.00 97.17 48  A 1 
ATOM   386  C CA  . ILE   A 1 48  ? 11.478  -8.578  -26.877 1.00 96.85 48  A 1 
ATOM   387  C C   . ILE   A 1 48  ? 11.558  -7.507  -25.799 1.00 96.88 48  A 1 
ATOM   388  O O   . ILE   A 1 48  ? 10.665  -6.675  -25.653 1.00 95.49 48  A 1 
ATOM   389  C CB  . ILE   A 1 48  ? 11.811  -8.054  -28.291 1.00 95.07 48  A 1 
ATOM   390  C CG1 . ILE   A 1 48  ? 12.291  -9.259  -29.119 1.00 83.35 48  A 1 
ATOM   391  C CG2 . ILE   A 1 48  ? 12.877  -6.948  -28.274 1.00 83.16 48  A 1 
ATOM   392  C CD1 . ILE   A 1 48  ? 12.761  -8.916  -30.524 1.00 77.93 48  A 1 
ATOM   393  N N   . THR   A 1 49  ? 12.676  -7.507  -25.069 1.00 96.30 49  A 1 
ATOM   394  C CA  . THR   A 1 49  ? 12.979  -6.478  -24.072 1.00 95.49 49  A 1 
ATOM   395  C C   . THR   A 1 49  ? 14.284  -5.758  -24.410 1.00 95.15 49  A 1 
ATOM   396  O O   . THR   A 1 49  ? 15.124  -6.267  -25.153 1.00 93.96 49  A 1 
ATOM   397  C CB  . THR   A 1 49  ? 13.036  -7.068  -22.653 1.00 94.19 49  A 1 
ATOM   398  O OG1 . THR   A 1 49  ? 14.163  -7.883  -22.481 1.00 88.90 49  A 1 
ATOM   399  C CG2 . THR   A 1 49  ? 11.793  -7.884  -22.293 1.00 89.69 49  A 1 
ATOM   400  N N   . ASP   A 1 50  ? 14.500  -4.600  -23.797 1.00 93.42 50  A 1 
ATOM   401  C CA  . ASP   A 1 50  ? 15.785  -3.888  -23.838 1.00 92.48 50  A 1 
ATOM   402  C C   . ASP   A 1 50  ? 16.959  -4.786  -23.395 1.00 92.19 50  A 1 
ATOM   403  O O   . ASP   A 1 50  ? 18.073  -4.660  -23.897 1.00 90.04 50  A 1 
ATOM   404  C CB  . ASP   A 1 50  ? 15.654  -2.654  -22.932 1.00 90.97 50  A 1 
ATOM   405  C CG  . ASP   A 1 50  ? 16.958  -1.878  -22.739 1.00 88.49 50  A 1 
ATOM   406  O OD1 . ASP   A 1 50  ? 17.452  -1.256  -23.696 1.00 80.95 50  A 1 
ATOM   407  O OD2 . ASP   A 1 50  ? 17.479  -1.871  -21.599 1.00 80.39 50  A 1 
ATOM   408  N N   . ARG   A 1 51  ? 16.706  -5.736  -22.498 1.00 92.45 51  A 1 
ATOM   409  C CA  . ARG   A 1 51  ? 17.699  -6.735  -22.092 1.00 91.89 51  A 1 
ATOM   410  C C   . ARG   A 1 51  ? 18.013  -7.727  -23.211 1.00 91.78 51  A 1 
ATOM   411  O O   . ARG   A 1 51  ? 19.186  -8.018  -23.423 1.00 89.45 51  A 1 
ATOM   412  C CB  . ARG   A 1 51  ? 17.211  -7.453  -20.829 1.00 90.33 51  A 1 
ATOM   413  C CG  . ARG   A 1 51  ? 18.193  -8.529  -20.361 1.00 85.18 51  A 1 
ATOM   414  C CD  . ARG   A 1 51  ? 17.646  -9.273  -19.146 1.00 83.96 51  A 1 
ATOM   415  N NE  . ARG   A 1 51  ? 17.574  -8.384  -17.976 1.00 80.32 51  A 1 
ATOM   416  C CZ  . ARG   A 1 51  ? 17.130  -8.700  -16.776 1.00 78.99 51  A 1 
ATOM   417  N NH1 . ARG   A 1 51  ? 16.677  -9.884  -16.490 1.00 69.75 51  A 1 
ATOM   418  N NH2 . ARG   A 1 51  ? 17.140  -7.807  -15.838 1.00 72.28 51  A 1 
ATOM   419  N N   . ASP   A 1 52  ? 17.011  -8.223  -23.923 1.00 92.06 52  A 1 
ATOM   420  C CA  . ASP   A 1 52  ? 17.190  -9.152  -25.047 1.00 92.26 52  A 1 
ATOM   421  C C   . ASP   A 1 52  ? 17.949  -8.468  -26.189 1.00 92.16 52  A 1 
ATOM   422  O O   . ASP   A 1 52  ? 18.904  -9.026  -26.724 1.00 90.87 52  A 1 
ATOM   423  C CB  . ASP   A 1 52  ? 15.832  -9.673  -25.541 1.00 92.69 52  A 1 
ATOM   424  C CG  . ASP   A 1 52  ? 14.997  -10.290 -24.426 1.00 92.58 52  A 1 
ATOM   425  O OD1 . ASP   A 1 52  ? 15.530  -11.125 -23.661 1.00 89.23 52  A 1 
ATOM   426  O OD2 . ASP   A 1 52  ? 13.827  -9.868  -24.289 1.00 88.95 52  A 1 
ATOM   427  N N   . MET   A 1 53  ? 17.602  -7.207  -26.479 1.00 91.40 53  A 1 
ATOM   428  C CA  . MET   A 1 53  ? 18.299  -6.380  -27.463 1.00 91.21 53  A 1 
ATOM   429  C C   . MET   A 1 53  ? 19.777  -6.200  -27.106 1.00 90.36 53  A 1 
ATOM   430  O O   . MET   A 1 53  ? 20.648  -6.422  -27.945 1.00 87.65 53  A 1 
ATOM   431  C CB  . MET   A 1 53  ? 17.621  -5.007  -27.579 1.00 90.83 53  A 1 
ATOM   432  C CG  . MET   A 1 53  ? 16.220  -5.075  -28.193 1.00 86.04 53  A 1 
ATOM   433  S SD  . MET   A 1 53  ? 16.121  -5.834  -29.835 1.00 84.33 53  A 1 
ATOM   434  C CE  . MET   A 1 53  ? 17.158  -4.707  -30.773 1.00 74.28 53  A 1 
ATOM   435  N N   . LYS   A 1 54  ? 20.082  -5.860  -25.851 1.00 88.66 54  A 1 
ATOM   436  C CA  . LYS   A 1 54  ? 21.461  -5.700  -25.372 1.00 86.63 54  A 1 
ATOM   437  C C   . LYS   A 1 54  ? 22.255  -7.004  -25.405 1.00 86.11 54  A 1 
ATOM   438  O O   . LYS   A 1 54  ? 23.440  -6.978  -25.706 1.00 84.01 54  A 1 
ATOM   439  C CB  . LYS   A 1 54  ? 21.448  -5.120  -23.955 1.00 85.79 54  A 1 
ATOM   440  C CG  . LYS   A 1 54  ? 21.135  -3.623  -23.983 1.00 82.88 54  A 1 
ATOM   441  C CD  . LYS   A 1 54  ? 21.031  -3.075  -22.564 1.00 78.72 54  A 1 
ATOM   442  C CE  . LYS   A 1 54  ? 20.823  -1.564  -22.642 1.00 73.86 54  A 1 
ATOM   443  N NZ  . LYS   A 1 54  ? 20.663  -0.968  -21.303 1.00 67.10 54  A 1 
ATOM   444  N N   . GLN   A 1 55  ? 21.609  -8.130  -25.111 1.00 87.09 55  A 1 
ATOM   445  C CA  . GLN   A 1 55  ? 22.244  -9.448  -25.161 1.00 85.81 55  A 1 
ATOM   446  C C   . GLN   A 1 55  ? 22.534  -9.895  -26.602 1.00 86.43 55  A 1 
ATOM   447  O O   . GLN   A 1 55  ? 23.564  -10.517 -26.861 1.00 84.11 55  A 1 
ATOM   448  C CB  . GLN   A 1 55  ? 21.344  -10.451 -24.426 1.00 83.81 55  A 1 
ATOM   449  C CG  . GLN   A 1 55  ? 21.992  -11.844 -24.349 1.00 76.16 55  A 1 
ATOM   450  C CD  . GLN   A 1 55  ? 21.200  -12.843 -23.499 1.00 72.33 55  A 1 
ATOM   451  O OE1 . GLN   A 1 55  ? 20.172  -12.564 -22.901 1.00 65.69 55  A 1 
ATOM   452  N NE2 . GLN   A 1 55  ? 21.679  -14.060 -23.393 1.00 63.46 55  A 1 
ATOM   453  N N   . ALA   A 1 56  ? 21.648  -9.578  -27.535 1.00 85.30 56  A 1 
ATOM   454  C CA  . ALA   A 1 56  ? 21.813  -9.911  -28.946 1.00 85.42 56  A 1 
ATOM   455  C C   . ALA   A 1 56  ? 22.746  -8.943  -29.691 1.00 85.30 56  A 1 
ATOM   456  O O   . ALA   A 1 56  ? 23.364  -9.329  -30.684 1.00 82.48 56  A 1 
ATOM   457  C CB  . ALA   A 1 56  ? 20.424  -9.957  -29.582 1.00 85.19 56  A 1 
ATOM   458  N N   . SER   A 1 57  ? 22.858  -7.702  -29.214 1.00 84.09 57  A 1 
ATOM   459  C CA  . SER   A 1 57  ? 23.767  -6.700  -29.773 1.00 83.63 57  A 1 
ATOM   460  C C   . SER   A 1 57  ? 25.219  -7.180  -29.715 1.00 83.69 57  A 1 
ATOM   461  O O   . SER   A 1 57  ? 25.592  -7.912  -28.795 1.00 80.85 57  A 1 
ATOM   462  C CB  . SER   A 1 57  ? 23.663  -5.369  -29.024 1.00 81.76 57  A 1 
ATOM   463  O OG  . SER   A 1 57  ? 22.415  -4.751  -29.234 1.00 72.77 57  A 1 
ATOM   464  N N   . PRO   A 1 58  ? 26.063  -6.745  -30.656 1.00 79.08 58  A 1 
ATOM   465  C CA  . PRO   A 1 58  ? 27.504  -6.891  -30.511 1.00 77.75 58  A 1 
ATOM   466  C C   . PRO   A 1 58  ? 27.966  -6.295  -29.181 1.00 77.77 58  A 1 
ATOM   467  O O   . PRO   A 1 58  ? 27.422  -5.290  -28.716 1.00 73.30 58  A 1 
ATOM   468  C CB  . PRO   A 1 58  ? 28.122  -6.161  -31.708 1.00 73.81 58  A 1 
ATOM   469  C CG  . PRO   A 1 58  ? 26.987  -6.110  -32.728 1.00 71.72 58  A 1 
ATOM   470  C CD  . PRO   A 1 58  ? 25.740  -6.012  -31.863 1.00 75.05 58  A 1 
ATOM   471  N N   . SER   A 1 59  ? 28.990  -6.911  -28.587 1.00 72.34 59  A 1 
ATOM   472  C CA  . SER   A 1 59  ? 29.592  -6.419  -27.348 1.00 70.09 59  A 1 
ATOM   473  C C   . SER   A 1 59  ? 29.960  -4.938  -27.467 1.00 70.71 59  A 1 
ATOM   474  O O   . SER   A 1 59  ? 30.382  -4.476  -28.530 1.00 67.82 59  A 1 
ATOM   475  C CB  . SER   A 1 59  ? 30.845  -7.246  -27.034 1.00 64.50 59  A 1 
ATOM   476  O OG  . SER   A 1 59  ? 31.533  -6.749  -25.902 1.00 59.90 59  A 1 
ATOM   477  N N   . ILE   A 1 60  ? 29.903  -4.211  -26.355 1.00 68.10 60  A 1 
ATOM   478  C CA  . ILE   A 1 60  ? 30.407  -2.826  -26.276 1.00 65.18 60  A 1 
ATOM   479  C C   . ILE   A 1 60  ? 31.875  -2.693  -26.720 1.00 65.21 60  A 1 
ATOM   480  O O   . ILE   A 1 60  ? 32.325  -1.606  -27.055 1.00 63.03 60  A 1 
ATOM   481  C CB  . ILE   A 1 60  ? 30.232  -2.259  -24.847 1.00 62.91 60  A 1 
ATOM   482  C CG1 . ILE   A 1 60  ? 30.940  -3.124  -23.782 1.00 59.56 60  A 1 
ATOM   483  C CG2 . ILE   A 1 60  ? 28.729  -2.097  -24.535 1.00 58.43 60  A 1 
ATOM   484  C CD1 . ILE   A 1 60  ? 30.955  -2.526  -22.373 1.00 54.42 60  A 1 
ATOM   485  N N   . PHE   A 1 61  ? 32.599  -3.805  -26.760 1.00 65.71 61  A 1 
ATOM   486  C CA  . PHE   A 1 61  ? 33.976  -3.883  -27.246 1.00 62.61 61  A 1 
ATOM   487  C C   . PHE   A 1 61  ? 34.078  -4.245  -28.745 1.00 62.27 61  A 1 
ATOM   488  O O   . PHE   A 1 61  ? 35.185  -4.342  -29.270 1.00 58.55 61  A 1 
ATOM   489  C CB  . PHE   A 1 61  ? 34.737  -4.886  -26.370 1.00 60.17 61  A 1 
ATOM   490  C CG  . PHE   A 1 61  ? 34.647  -4.616  -24.881 1.00 59.66 61  A 1 
ATOM   491  C CD1 . PHE   A 1 61  ? 35.214  -3.451  -24.334 1.00 53.81 61  A 1 
ATOM   492  C CD2 . PHE   A 1 61  ? 33.991  -5.528  -24.031 1.00 53.38 61  A 1 
ATOM   493  C CE1 . PHE   A 1 61  ? 35.140  -3.206  -22.953 1.00 49.56 61  A 1 
ATOM   494  C CE2 . PHE   A 1 61  ? 33.918  -5.289  -22.648 1.00 49.47 61  A 1 
ATOM   495  C CZ  . PHE   A 1 61  ? 34.494  -4.127  -22.107 1.00 54.82 61  A 1 
ATOM   496  N N   . GLU   A 1 62  ? 32.940  -4.448  -29.435 1.00 67.19 62  A 1 
ATOM   497  C CA  . GLU   A 1 62  ? 32.872  -4.870  -30.846 1.00 66.04 62  A 1 
ATOM   498  C C   . GLU   A 1 62  ? 31.828  -4.069  -31.639 1.00 66.75 62  A 1 
ATOM   499  O O   . GLU   A 1 62  ? 30.859  -4.613  -32.175 1.00 61.84 62  A 1 
ATOM   500  C CB  . GLU   A 1 62  ? 32.594  -6.372  -30.954 1.00 60.66 62  A 1 
ATOM   501  C CG  . GLU   A 1 62  ? 33.728  -7.229  -30.404 1.00 55.92 62  A 1 
ATOM   502  C CD  . GLU   A 1 62  ? 33.627  -8.639  -30.959 1.00 51.12 62  A 1 
ATOM   503  O OE1 . GLU   A 1 62  ? 34.610  -9.065  -31.596 1.00 46.66 62  A 1 
ATOM   504  O OE2 . GLU   A 1 62  ? 32.601  -9.305  -30.762 1.00 49.10 62  A 1 
ATOM   505  N N   . GLU   A 1 63  ? 32.028  -2.765  -31.782 1.00 67.08 63  A 1 
ATOM   506  C CA  . GLU   A 1 63  ? 31.081  -1.892  -32.497 1.00 66.31 63  A 1 
ATOM   507  C C   . GLU   A 1 63  ? 30.906  -2.250  -33.985 1.00 67.82 63  A 1 
ATOM   508  O O   . GLU   A 1 63  ? 29.852  -2.017  -34.572 1.00 62.83 63  A 1 
ATOM   509  C CB  . GLU   A 1 63  ? 31.510  -0.427  -32.362 1.00 60.88 63  A 1 
ATOM   510  C CG  . GLU   A 1 63  ? 31.402  0.085   -30.915 1.00 54.96 63  A 1 
ATOM   511  C CD  . GLU   A 1 63  ? 31.541  1.605   -30.817 1.00 49.79 63  A 1 
ATOM   512  O OE1 . GLU   A 1 63  ? 31.003  2.157   -29.833 1.00 45.38 63  A 1 
ATOM   513  O OE2 . GLU   A 1 63  ? 32.144  2.211   -31.736 1.00 46.16 63  A 1 
ATOM   514  N N   . ASN   A 1 64  ? 31.905  -2.872  -34.589 1.00 68.27 64  A 1 
ATOM   515  C CA  . ASN   A 1 64  ? 32.000  -3.070  -36.041 1.00 67.27 64  A 1 
ATOM   516  C C   . ASN   A 1 64  ? 30.866  -3.898  -36.665 1.00 69.63 64  A 1 
ATOM   517  O O   . ASN   A 1 64  ? 30.606  -3.773  -37.861 1.00 64.68 64  A 1 
ATOM   518  C CB  . ASN   A 1 64  ? 33.354  -3.728  -36.353 1.00 61.44 64  A 1 
ATOM   519  C CG  . ASN   A 1 64  ? 34.545  -2.844  -36.025 1.00 55.44 64  A 1 
ATOM   520  O OD1 . ASN   A 1 64  ? 34.441  -1.650  -35.850 1.00 49.46 64  A 1 
ATOM   521  N ND2 . ASN   A 1 64  ? 35.725  -3.414  -35.935 1.00 48.65 64  A 1 
ATOM   522  N N   . LYS   A 1 65  ? 30.190  -4.768  -35.899 1.00 71.45 65  A 1 
ATOM   523  C CA  . LYS   A 1 65  ? 29.139  -5.661  -36.434 1.00 71.84 65  A 1 
ATOM   524  C C   . LYS   A 1 65  ? 27.713  -5.152  -36.213 1.00 74.76 65  A 1 
ATOM   525  O O   . LYS   A 1 65  ? 26.748  -5.870  -36.451 1.00 71.23 65  A 1 
ATOM   526  C CB  . LYS   A 1 65  ? 29.347  -7.088  -35.929 1.00 66.34 65  A 1 
ATOM   527  C CG  . LYS   A 1 65  ? 30.633  -7.688  -36.506 1.00 62.39 65  A 1 
ATOM   528  C CD  . LYS   A 1 65  ? 30.629  -9.186  -36.261 1.00 58.25 65  A 1 
ATOM   529  C CE  . LYS   A 1 65  ? 31.898  -9.852  -36.777 1.00 52.47 65  A 1 
ATOM   530  N NZ  . LYS   A 1 65  ? 31.871  -11.287 -36.451 1.00 48.25 65  A 1 
ATOM   531  N N   . ARG   A 1 66  ? 27.567  -3.908  -35.804 1.00 75.12 66  A 1 
ATOM   532  C CA  . ARG   A 1 66  ? 26.270  -3.316  -35.460 1.00 76.11 66  A 1 
ATOM   533  C C   . ARG   A 1 66  ? 25.302  -3.258  -36.643 1.00 78.60 66  A 1 
ATOM   534  O O   . ARG   A 1 66  ? 24.122  -3.528  -36.463 1.00 76.11 66  A 1 
ATOM   535  C CB  . ARG   A 1 66  ? 26.521  -1.936  -34.838 1.00 72.31 66  A 1 
ATOM   536  C CG  . ARG   A 1 66  ? 25.320  -1.447  -34.029 1.00 65.41 66  A 1 
ATOM   537  C CD  . ARG   A 1 66  ? 25.678  -0.138  -33.325 1.00 61.61 66  A 1 
ATOM   538  N NE  . ARG   A 1 66  ? 24.593  0.328   -32.450 1.00 55.15 66  A 1 
ATOM   539  C CZ  . ARG   A 1 66  ? 24.645  1.373   -31.642 1.00 50.92 66  A 1 
ATOM   540  N NH1 . ARG   A 1 66  ? 25.706  2.130   -31.569 1.00 46.90 66  A 1 
ATOM   541  N NH2 . ARG   A 1 66  ? 23.628  1.669   -30.891 1.00 44.60 66  A 1 
ATOM   542  N N   . SER   A 1 67  ? 25.783  -2.979  -37.842 1.00 78.17 67  A 1 
ATOM   543  C CA  . SER   A 1 67  ? 24.946  -2.913  -39.051 1.00 78.79 67  A 1 
ATOM   544  C C   . SER   A 1 67  ? 24.261  -4.243  -39.373 1.00 81.26 67  A 1 
ATOM   545  O O   . SER   A 1 67  ? 23.067  -4.273  -39.656 1.00 78.17 67  A 1 
ATOM   546  C CB  . SER   A 1 67  ? 25.796  -2.471  -40.245 1.00 74.02 67  A 1 
ATOM   547  O OG  . SER   A 1 67  ? 26.906  -3.333  -40.418 1.00 65.11 67  A 1 
ATOM   548  N N   . LEU   A 1 68  ? 24.991  -5.350  -39.272 1.00 78.39 68  A 1 
ATOM   549  C CA  . LEU   A 1 68  ? 24.451  -6.684  -39.539 1.00 78.87 68  A 1 
ATOM   550  C C   . LEU   A 1 68  ? 23.426  -7.119  -38.478 1.00 81.45 68  A 1 
ATOM   551  O O   . LEU   A 1 68  ? 22.502  -7.866  -38.781 1.00 79.47 68  A 1 
ATOM   552  C CB  . LEU   A 1 68  ? 25.614  -7.689  -39.610 1.00 74.80 68  A 1 
ATOM   553  C CG  . LEU   A 1 68  ? 25.267  -8.916  -40.479 1.00 66.42 68  A 1 
ATOM   554  C CD1 . LEU   A 1 68  ? 25.681  -8.668  -41.927 1.00 60.06 68  A 1 
ATOM   555  C CD2 . LEU   A 1 68  ? 25.993  -10.166 -39.985 1.00 59.08 68  A 1 
ATOM   556  N N   . PHE   A 1 69  ? 23.600  -6.658  -37.245 1.00 82.92 69  A 1 
ATOM   557  C CA  . PHE   A 1 69  ? 22.652  -6.893  -36.159 1.00 84.18 69  A 1 
ATOM   558  C C   . PHE   A 1 69  ? 21.312  -6.193  -36.420 1.00 86.09 69  A 1 
ATOM   559  O O   . PHE   A 1 69  ? 20.269  -6.826  -36.323 1.00 84.86 69  A 1 
ATOM   560  C CB  . PHE   A 1 69  ? 23.294  -6.447  -34.839 1.00 81.79 69  A 1 
ATOM   561  C CG  . PHE   A 1 69  ? 22.325  -6.360  -33.685 1.00 81.46 69  A 1 
ATOM   562  C CD1 . PHE   A 1 69  ? 21.829  -5.106  -33.272 1.00 75.75 69  A 1 
ATOM   563  C CD2 . PHE   A 1 69  ? 21.885  -7.530  -33.046 1.00 75.47 69  A 1 
ATOM   564  C CE1 . PHE   A 1 69  ? 20.907  -5.030  -32.217 1.00 75.05 69  A 1 
ATOM   565  C CE2 . PHE   A 1 69  ? 20.963  -7.455  -31.989 1.00 73.80 69  A 1 
ATOM   566  C CZ  . PHE   A 1 69  ? 20.475  -6.202  -31.576 1.00 76.46 69  A 1 
ATOM   567  N N   . LEU   A 1 70  ? 21.343  -4.925  -36.821 1.00 86.69 70  A 1 
ATOM   568  C CA  . LEU   A 1 70  ? 20.146  -4.101  -37.032 1.00 87.13 70  A 1 
ATOM   569  C C   . LEU   A 1 70  ? 19.218  -4.629  -38.135 1.00 88.60 70  A 1 
ATOM   570  O O   . LEU   A 1 70  ? 18.010  -4.418  -38.066 1.00 86.89 70  A 1 
ATOM   571  C CB  . LEU   A 1 70  ? 20.591  -2.664  -37.352 1.00 85.14 70  A 1 
ATOM   572  C CG  . LEU   A 1 70  ? 21.243  -1.910  -36.178 1.00 82.20 70  A 1 
ATOM   573  C CD1 . LEU   A 1 70  ? 21.797  -0.572  -36.670 1.00 77.42 70  A 1 
ATOM   574  C CD2 . LEU   A 1 70  ? 20.265  -1.639  -35.044 1.00 76.76 70  A 1 
ATOM   575  N N   . THR   A 1 71  ? 19.763  -5.342  -39.127 1.00 89.14 71  A 1 
ATOM   576  C CA  . THR   A 1 71  ? 18.989  -5.907  -40.247 1.00 88.80 71  A 1 
ATOM   577  C C   . THR   A 1 71  ? 18.347  -7.262  -39.940 1.00 89.66 71  A 1 
ATOM   578  O O   . THR   A 1 71  ? 17.564  -7.757  -40.752 1.00 86.59 71  A 1 
ATOM   579  C CB  . THR   A 1 71  ? 19.856  -6.035  -41.507 1.00 86.43 71  A 1 
ATOM   580  O OG1 . THR   A 1 71  ? 21.003  -6.812  -41.251 1.00 77.02 71  A 1 
ATOM   581  C CG2 . THR   A 1 71  ? 20.327  -4.678  -42.021 1.00 74.33 71  A 1 
ATOM   582  N N   . ARG   A 1 72  ? 18.659  -7.888  -38.802 1.00 90.39 72  A 1 
ATOM   583  C CA  . ARG   A 1 72  ? 18.036  -9.161  -38.416 1.00 90.27 72  A 1 
ATOM   584  C C   . ARG   A 1 72  ? 16.567  -8.958  -38.061 1.00 91.90 72  A 1 
ATOM   585  O O   . ARG   A 1 72  ? 16.167  -7.891  -37.607 1.00 90.50 72  A 1 
ATOM   586  C CB  . ARG   A 1 72  ? 18.792  -9.830  -37.260 1.00 88.15 72  A 1 
ATOM   587  C CG  . ARG   A 1 72  ? 20.171  -10.341 -37.698 1.00 81.61 72  A 1 
ATOM   588  C CD  . ARG   A 1 72  ? 20.811  -11.133 -36.555 1.00 76.48 72  A 1 
ATOM   589  N NE  . ARG   A 1 72  ? 22.130  -11.663 -36.930 1.00 69.29 72  A 1 
ATOM   590  C CZ  . ARG   A 1 72  ? 22.531  -12.927 -36.893 1.00 63.45 72  A 1 
ATOM   591  N NH1 . ARG   A 1 72  ? 21.748  -13.896 -36.532 1.00 57.59 72  A 1 
ATOM   592  N NH2 . ARG   A 1 72  ? 23.750  -13.237 -37.211 1.00 55.97 72  A 1 
ATOM   593  N N   . SER   A 1 73  ? 15.780  -10.015 -38.238 1.00 92.83 73  A 1 
ATOM   594  C CA  . SER   A 1 73  ? 14.370  -10.030 -37.853 1.00 93.51 73  A 1 
ATOM   595  C C   . SER   A 1 73  ? 14.197  -10.245 -36.349 1.00 93.95 73  A 1 
ATOM   596  O O   . SER   A 1 73  ? 15.009  -10.889 -35.683 1.00 91.72 73  A 1 
ATOM   597  C CB  . SER   A 1 73  ? 13.611  -11.091 -38.655 1.00 91.66 73  A 1 
ATOM   598  O OG  . SER   A 1 73  ? 14.252  -12.341 -38.531 1.00 83.21 73  A 1 
ATOM   599  N N   . VAL   A 1 74  ? 13.100  -9.730  -35.823 1.00 94.31 74  A 1 
ATOM   600  C CA  . VAL   A 1 74  ? 12.675  -9.867  -34.422 1.00 94.57 74  A 1 
ATOM   601  C C   . VAL   A 1 74  ? 12.554  -11.334 -33.982 1.00 94.61 74  A 1 
ATOM   602  O O   . VAL   A 1 74  ? 12.965  -11.677 -32.873 1.00 92.88 74  A 1 
ATOM   603  C CB  . VAL   A 1 74  ? 11.337  -9.108  -34.280 1.00 93.40 74  A 1 
ATOM   604  C CG1 . VAL   A 1 74  ? 10.462  -9.559  -33.117 1.00 87.98 74  A 1 
ATOM   605  C CG2 . VAL   A 1 74  ? 11.610  -7.605  -34.120 1.00 87.72 74  A 1 
ATOM   606  N N   . ASP   A 1 75  ? 12.056  -12.213 -34.852 1.00 94.65 75  A 1 
ATOM   607  C CA  . ASP   A 1 75  ? 11.871  -13.641 -34.558 1.00 94.10 75  A 1 
ATOM   608  C C   . ASP   A 1 75  ? 13.182  -14.398 -34.299 1.00 94.28 75  A 1 
ATOM   609  O O   . ASP   A 1 75  ? 13.169  -15.465 -33.684 1.00 91.67 75  A 1 
ATOM   610  C CB  . ASP   A 1 75  ? 11.071  -14.307 -35.688 1.00 91.74 75  A 1 
ATOM   611  C CG  . ASP   A 1 75  ? 11.827  -14.456 -37.012 1.00 86.51 75  A 1 
ATOM   612  O OD1 . ASP   A 1 75  ? 12.711  -13.618 -37.292 1.00 74.01 75  A 1 
ATOM   613  O OD2 . ASP   A 1 75  ? 11.507  -15.404 -37.757 1.00 75.78 75  A 1 
ATOM   614  N N   . SER   A 1 76  ? 14.323  -13.837 -34.704 1.00 92.79 76  A 1 
ATOM   615  C CA  . SER   A 1 76  ? 15.648  -14.411 -34.471 1.00 91.50 76  A 1 
ATOM   616  C C   . SER   A 1 76  ? 16.117  -14.333 -33.013 1.00 91.86 76  A 1 
ATOM   617  O O   . SER   A 1 76  ? 17.017  -15.080 -32.635 1.00 89.25 76  A 1 
ATOM   618  C CB  . SER   A 1 76  ? 16.679  -13.767 -35.404 1.00 89.73 76  A 1 
ATOM   619  O OG  . SER   A 1 76  ? 17.011  -12.442 -35.050 1.00 83.46 76  A 1 
ATOM   620  N N   . ILE   A 1 77  ? 15.532  -13.441 -32.205 1.00 93.10 77  A 1 
ATOM   621  C CA  . ILE   A 1 77  ? 15.938  -13.235 -30.803 1.00 92.73 77  A 1 
ATOM   622  C C   . ILE   A 1 77  ? 14.777  -13.228 -29.803 1.00 93.65 77  A 1 
ATOM   623  O O   . ILE   A 1 77  ? 15.022  -13.267 -28.597 1.00 92.18 77  A 1 
ATOM   624  C CB  . ILE   A 1 77  ? 16.785  -11.953 -30.635 1.00 90.82 77  A 1 
ATOM   625  C CG1 . ILE   A 1 77  ? 15.959  -10.663 -30.823 1.00 83.41 77  A 1 
ATOM   626  C CG2 . ILE   A 1 77  ? 18.003  -11.966 -31.582 1.00 80.25 77  A 1 
ATOM   627  C CD1 . ILE   A 1 77  ? 16.658  -9.437  -30.221 1.00 80.18 77  A 1 
ATOM   628  N N   . MET   A 1 78  ? 13.528  -13.165 -30.265 1.00 94.66 78  A 1 
ATOM   629  C CA  . MET   A 1 78  ? 12.366  -13.064 -29.392 1.00 95.18 78  A 1 
ATOM   630  C C   . MET   A 1 78  ? 12.231  -14.290 -28.483 1.00 95.38 78  A 1 
ATOM   631  O O   . MET   A 1 78  ? 12.462  -15.434 -28.883 1.00 94.05 78  A 1 
ATOM   632  C CB  . MET   A 1 78  ? 11.082  -12.791 -30.193 1.00 93.72 78  A 1 
ATOM   633  C CG  . MET   A 1 78  ? 10.563  -14.004 -30.981 1.00 92.12 78  A 1 
ATOM   634  S SD  . MET   A 1 78  ? 9.082   -13.639 -31.966 1.00 92.77 78  A 1 
ATOM   635  C CE  . MET   A 1 78  ? 8.695   -15.280 -32.583 1.00 85.07 78  A 1 
ATOM   636  N N   . LYS   A 1 79  ? 11.785  -14.059 -27.250 1.00 95.66 79  A 1 
ATOM   637  C CA  . LYS   A 1 79  ? 11.408  -15.141 -26.347 1.00 95.32 79  A 1 
ATOM   638  C C   . LYS   A 1 79  ? 10.001  -15.618 -26.707 1.00 95.57 79  A 1 
ATOM   639  O O   . LYS   A 1 79  ? 9.084   -14.807 -26.772 1.00 94.07 79  A 1 
ATOM   640  C CB  . LYS   A 1 79  ? 11.545  -14.667 -24.895 1.00 93.74 79  A 1 
ATOM   641  C CG  . LYS   A 1 79  ? 11.581  -15.868 -23.943 1.00 82.28 79  A 1 
ATOM   642  C CD  . LYS   A 1 79  ? 11.899  -15.430 -22.518 1.00 77.39 79  A 1 
ATOM   643  C CE  . LYS   A 1 79  ? 12.019  -16.667 -21.621 1.00 69.25 79  A 1 
ATOM   644  N NZ  . LYS   A 1 79  ? 12.296  -16.313 -20.217 1.00 60.84 79  A 1 
ATOM   645  N N   . LYS   A 1 80  ? 9.842   -16.919 -26.939 1.00 94.56 80  A 1 
ATOM   646  C CA  . LYS   A 1 80  ? 8.586   -17.510 -27.439 1.00 93.27 80  A 1 
ATOM   647  C C   . LYS   A 1 80  ? 7.619   -17.910 -26.327 1.00 90.96 80  A 1 
ATOM   648  O O   . LYS   A 1 80  ? 6.426   -17.694 -26.458 1.00 82.81 80  A 1 
ATOM   649  C CB  . LYS   A 1 80  ? 8.899   -18.707 -28.351 1.00 91.55 80  A 1 
ATOM   650  C CG  . LYS   A 1 80  ? 9.666   -18.281 -29.611 1.00 87.51 80  A 1 
ATOM   651  C CD  . LYS   A 1 80  ? 9.904   -19.477 -30.536 1.00 84.13 80  A 1 
ATOM   652  C CE  . LYS   A 1 80  ? 10.685  -19.012 -31.769 1.00 74.05 80  A 1 
ATOM   653  N NZ  . LYS   A 1 80  ? 10.943  -20.117 -32.719 1.00 65.11 80  A 1 
ATOM   654  N N   . ASP   A 1 81  ? 8.138   -18.432 -25.224 1.00 93.20 81  A 1 
ATOM   655  C CA  . ASP   A 1 81  ? 7.334   -18.805 -24.056 1.00 91.89 81  A 1 
ATOM   656  C C   . ASP   A 1 81  ? 7.021   -17.555 -23.223 1.00 93.15 81  A 1 
ATOM   657  O O   . ASP   A 1 81  ? 7.691   -17.242 -22.234 1.00 89.83 81  A 1 
ATOM   658  C CB  . ASP   A 1 81  ? 8.052   -19.894 -23.244 1.00 88.29 81  A 1 
ATOM   659  C CG  . ASP   A 1 81  ? 8.304   -21.158 -24.059 1.00 78.16 81  A 1 
ATOM   660  O OD1 . ASP   A 1 81  ? 7.426   -21.515 -24.873 1.00 67.80 81  A 1 
ATOM   661  O OD2 . ASP   A 1 81  ? 9.406   -21.724 -23.892 1.00 68.40 81  A 1 
ATOM   662  N N   . VAL   A 1 82  ? 6.024   -16.799 -23.681 1.00 94.20 82  A 1 
ATOM   663  C CA  . VAL   A 1 82  ? 5.621   -15.535 -23.058 1.00 95.26 82  A 1 
ATOM   664  C C   . VAL   A 1 82  ? 4.654   -15.808 -21.915 1.00 95.29 82  A 1 
ATOM   665  O O   . VAL   A 1 82  ? 3.581   -16.366 -22.117 1.00 93.81 82  A 1 
ATOM   666  C CB  . VAL   A 1 82  ? 5.013   -14.555 -24.080 1.00 95.10 82  A 1 
ATOM   667  C CG1 . VAL   A 1 82  ? 4.762   -13.189 -23.436 1.00 91.57 82  A 1 
ATOM   668  C CG2 . VAL   A 1 82  ? 5.952   -14.330 -25.270 1.00 92.01 82  A 1 
ATOM   669  N N   . VAL   A 1 83  ? 5.020   -15.371 -20.723 1.00 95.29 83  A 1 
ATOM   670  C CA  . VAL   A 1 83  ? 4.103   -15.353 -19.579 1.00 95.13 83  A 1 
ATOM   671  C C   . VAL   A 1 83  ? 3.186   -14.144 -19.730 1.00 95.71 83  A 1 
ATOM   672  O O   . VAL   A 1 83  ? 3.658   -13.010 -19.804 1.00 95.04 83  A 1 
ATOM   673  C CB  . VAL   A 1 83  ? 4.860   -15.334 -18.241 1.00 94.14 83  A 1 
ATOM   674  C CG1 . VAL   A 1 83  ? 3.891   -15.423 -17.057 1.00 90.94 83  A 1 
ATOM   675  C CG2 . VAL   A 1 83  ? 5.839   -16.514 -18.137 1.00 91.04 83  A 1 
ATOM   676  N N   . CYS   A 1 84  ? 1.889   -14.394 -19.772 1.00 95.50 84  A 1 
ATOM   677  C CA  . CYS   A 1 84  ? 0.846   -13.381 -19.884 1.00 95.51 84  A 1 
ATOM   678  C C   . CYS   A 1 84  ? 0.010   -13.313 -18.604 1.00 95.47 84  A 1 
ATOM   679  O O   . CYS   A 1 84  ? 0.008   -14.252 -17.803 1.00 94.12 84  A 1 
ATOM   680  C CB  . CYS   A 1 84  ? -0.016  -13.672 -21.122 1.00 94.62 84  A 1 
ATOM   681  S SG  . CYS   A 1 84  ? 0.998   -13.564 -22.637 1.00 92.22 84  A 1 
ATOM   682  N N   . ALA   A 1 85  ? -0.698  -12.210 -18.426 1.00 95.83 85  A 1 
ATOM   683  C CA  . ALA   A 1 85  ? -1.734  -12.052 -17.419 1.00 96.02 85  A 1 
ATOM   684  C C   . ALA   A 1 85  ? -3.119  -12.130 -18.066 1.00 96.30 85  A 1 
ATOM   685  O O   . ALA   A 1 85  ? -3.299  -11.764 -19.231 1.00 95.39 85  A 1 
ATOM   686  C CB  . ALA   A 1 85  ? -1.523  -10.724 -16.690 1.00 95.27 85  A 1 
ATOM   687  N N   . HIS   A 1 86  ? -4.102  -12.562 -17.287 1.00 95.49 86  A 1 
ATOM   688  C CA  . HIS   A 1 86  ? -5.516  -12.468 -17.639 1.00 95.12 86  A 1 
ATOM   689  C C   . HIS   A 1 86  ? -6.102  -11.151 -17.088 1.00 95.14 86  A 1 
ATOM   690  O O   . HIS   A 1 86  ? -5.682  -10.717 -16.012 1.00 94.59 86  A 1 
ATOM   691  C CB  . HIS   A 1 86  ? -6.227  -13.711 -17.087 1.00 94.63 86  A 1 
ATOM   692  C CG  . HIS   A 1 86  ? -7.623  -13.846 -17.615 1.00 94.17 86  A 1 
ATOM   693  N ND1 . HIS   A 1 86  ? -8.769  -13.371 -17.020 1.00 86.10 86  A 1 
ATOM   694  C CD2 . HIS   A 1 86  ? -7.986  -14.392 -18.824 1.00 85.26 86  A 1 
ATOM   695  C CE1 . HIS   A 1 86  ? -9.799  -13.622 -17.850 1.00 87.78 86  A 1 
ATOM   696  N NE2 . HIS   A 1 86  ? -9.359  -14.237 -18.950 1.00 88.87 86  A 1 
ATOM   697  N N   . PRO   A 1 87  ? -7.062  -10.501 -17.754 1.00 95.55 87  A 1 
ATOM   698  C CA  . PRO   A 1 87  ? -7.662  -9.260  -17.242 1.00 94.79 87  A 1 
ATOM   699  C C   . PRO   A 1 87  ? -8.310  -9.396  -15.859 1.00 94.34 87  A 1 
ATOM   700  O O   . PRO   A 1 87  ? -8.342  -8.419  -15.112 1.00 92.22 87  A 1 
ATOM   701  C CB  . PRO   A 1 87  ? -8.683  -8.840  -18.306 1.00 93.76 87  A 1 
ATOM   702  C CG  . PRO   A 1 87  ? -8.955  -10.112 -19.112 1.00 92.25 87  A 1 
ATOM   703  C CD  . PRO   A 1 87  ? -7.615  -10.830 -19.061 1.00 94.58 87  A 1 
ATOM   704  N N   . LEU   A 1 88  ? -8.771  -10.588 -15.490 1.00 94.50 88  A 1 
ATOM   705  C CA  . LEU   A 1 88  ? -9.355  -10.896 -14.177 1.00 93.47 88  A 1 
ATOM   706  C C   . LEU   A 1 88  ? -8.332  -11.336 -13.117 1.00 93.25 88  A 1 
ATOM   707  O O   . LEU   A 1 88  ? -8.733  -11.639 -11.993 1.00 91.46 88  A 1 
ATOM   708  C CB  . LEU   A 1 88  ? -10.453 -11.968 -14.322 1.00 92.42 88  A 1 
ATOM   709  C CG  . LEU   A 1 88  ? -11.640 -11.600 -15.223 1.00 89.62 88  A 1 
ATOM   710  C CD1 . LEU   A 1 88  ? -12.636 -12.756 -15.244 1.00 86.25 88  A 1 
ATOM   711  C CD2 . LEU   A 1 88  ? -12.359 -10.350 -14.725 1.00 85.36 88  A 1 
ATOM   712  N N   . ASP   A 1 89  ? -7.032  -11.414 -13.435 1.00 94.53 89  A 1 
ATOM   713  C CA  . ASP   A 1 89  ? -6.020  -11.735 -12.428 1.00 94.18 89  A 1 
ATOM   714  C C   . ASP   A 1 89  ? -5.960  -10.629 -11.365 1.00 93.87 89  A 1 
ATOM   715  O O   . ASP   A 1 89  ? -6.044  -9.441  -11.680 1.00 92.76 89  A 1 
ATOM   716  C CB  . ASP   A 1 89  ? -4.629  -11.939 -13.053 1.00 93.91 89  A 1 
ATOM   717  C CG  . ASP   A 1 89  ? -4.446  -13.220 -13.882 1.00 93.60 89  A 1 
ATOM   718  O OD1 . ASP   A 1 89  ? -5.169  -14.213 -13.663 1.00 89.12 89  A 1 
ATOM   719  O OD2 . ASP   A 1 89  ? -3.509  -13.238 -14.715 1.00 88.78 89  A 1 
ATOM   720  N N   . PHE   A 1 90  ? -5.773  -11.009 -10.094 1.00 92.57 90  A 1 
ATOM   721  C CA  . PHE   A 1 90  ? -5.611  -10.051 -9.010  1.00 91.77 90  A 1 
ATOM   722  C C   . PHE   A 1 90  ? -4.228  -9.409  -9.033  1.00 92.19 90  A 1 
ATOM   723  O O   . PHE   A 1 90  ? -3.212  -10.019 -9.371  1.00 91.17 90  A 1 
ATOM   724  C CB  . PHE   A 1 90  ? -5.888  -10.715 -7.663  1.00 89.98 90  A 1 
ATOM   725  C CG  . PHE   A 1 90  ? -7.321  -11.156 -7.505  1.00 86.90 90  A 1 
ATOM   726  C CD1 . PHE   A 1 90  ? -8.315  -10.217 -7.179  1.00 80.94 90  A 1 
ATOM   727  C CD2 . PHE   A 1 90  ? -7.672  -12.502 -7.719  1.00 79.56 90  A 1 
ATOM   728  C CE1 . PHE   A 1 90  ? -9.653  -10.626 -7.077  1.00 77.66 90  A 1 
ATOM   729  C CE2 . PHE   A 1 90  ? -9.006  -12.913 -7.619  1.00 76.06 90  A 1 
ATOM   730  C CZ  . PHE   A 1 90  ? -9.995  -11.972 -7.303  1.00 78.38 90  A 1 
ATOM   731  N N   . VAL   A 1 91  ? -4.175  -8.162  -8.585  1.00 91.33 91  A 1 
ATOM   732  C CA  . VAL   A 1 91  ? -2.932  -7.389  -8.480  1.00 91.29 91  A 1 
ATOM   733  C C   . VAL   A 1 91  ? -1.876  -8.103  -7.621  1.00 91.86 91  A 1 
ATOM   734  O O   . VAL   A 1 91  ? -0.685  -8.071  -7.938  1.00 90.57 91  A 1 
ATOM   735  C CB  . VAL   A 1 91  ? -3.287  -5.994  -7.926  1.00 89.49 91  A 1 
ATOM   736  C CG1 . VAL   A 1 91  ? -2.079  -5.187  -7.489  1.00 82.04 91  A 1 
ATOM   737  C CG2 . VAL   A 1 91  ? -4.020  -5.179  -8.995  1.00 82.08 91  A 1 
ATOM   738  N N   . GLU   A 1 92  ? -2.296  -8.794  -6.575  1.00 89.84 92  A 1 
ATOM   739  C CA  . GLU   A 1 92  ? -1.413  -9.564  -5.699  1.00 88.38 92  A 1 
ATOM   740  C C   . GLU   A 1 92  ? -0.888  -10.841 -6.374  1.00 89.01 92  A 1 
ATOM   741  O O   . GLU   A 1 92  ? 0.290   -11.168 -6.227  1.00 87.34 92  A 1 
ATOM   742  C CB  . GLU   A 1 92  ? -2.134  -9.891  -4.386  1.00 86.39 92  A 1 
ATOM   743  C CG  . GLU   A 1 92  ? -2.563  -8.635  -3.584  1.00 80.44 92  A 1 
ATOM   744  C CD  . GLU   A 1 92  ? -3.935  -8.041  -3.960  1.00 76.72 92  A 1 
ATOM   745  O OE1 . GLU   A 1 92  ? -4.489  -7.301  -3.119  1.00 69.45 92  A 1 
ATOM   746  O OE2 . GLU   A 1 92  ? -4.495  -8.369  -5.024  1.00 70.53 92  A 1 
ATOM   747  N N   . GLU   A 1 93  ? -1.706  -11.521 -7.177  1.00 89.24 93  A 1 
ATOM   748  C CA  . GLU   A 1 93  ? -1.286  -12.677 -7.984  1.00 89.29 93  A 1 
ATOM   749  C C   . GLU   A 1 93  ? -0.195  -12.278 -8.985  1.00 90.93 93  A 1 
ATOM   750  O O   . GLU   A 1 93  ? 0.846   -12.928 -9.087  1.00 89.69 93  A 1 
ATOM   751  C CB  . GLU   A 1 93  ? -2.481  -13.271 -8.755  1.00 87.16 93  A 1 
ATOM   752  C CG  . GLU   A 1 93  ? -3.542  -13.929 -7.862  1.00 79.38 93  A 1 
ATOM   753  C CD  . GLU   A 1 93  ? -4.821  -14.339 -8.621  1.00 76.74 93  A 1 
ATOM   754  O OE1 . GLU   A 1 93  ? -5.640  -15.067 -8.026  1.00 69.33 93  A 1 
ATOM   755  O OE2 . GLU   A 1 93  ? -5.025  -13.898 -9.777  1.00 71.37 93  A 1 
ATOM   756  N N   . ILE   A 1 94  ? -0.378  -11.150 -9.660  1.00 92.31 94  A 1 
ATOM   757  C CA  . ILE   A 1 94  ? 0.601   -10.607 -10.606 1.00 93.10 94  A 1 
ATOM   758  C C   . ILE   A 1 94  ? 1.945   -10.304 -9.929  1.00 93.94 94  A 1 
ATOM   759  O O   . ILE   A 1 94  ? 3.007   -10.530 -10.515 1.00 93.04 94  A 1 
ATOM   760  C CB  . ILE   A 1 94  ? 0.010   -9.358  -11.298 1.00 91.72 94  A 1 
ATOM   761  C CG1 . ILE   A 1 94  ? -1.221  -9.701  -12.161 1.00 83.68 94  A 1 
ATOM   762  C CG2 . ILE   A 1 94  ? 1.043   -8.619  -12.148 1.00 83.11 94  A 1 
ATOM   763  C CD1 . ILE   A 1 94  ? -1.004  -10.816 -13.182 1.00 77.86 94  A 1 
ATOM   764  N N   . SER   A 1 95  ? 1.920   -9.842  -8.679  1.00 93.44 95  A 1 
ATOM   765  C CA  . SER   A 1 95  ? 3.141   -9.614  -7.902  1.00 93.10 95  A 1 
ATOM   766  C C   . SER   A 1 95  ? 3.939   -10.905 -7.698  1.00 93.54 95  A 1 
ATOM   767  O O   . SER   A 1 95  ? 5.163   -10.899 -7.850  1.00 92.46 95  A 1 
ATOM   768  C CB  . SER   A 1 95  ? 2.809   -8.992  -6.542  1.00 91.86 95  A 1 
ATOM   769  O OG  . SER   A 1 95  ? 2.112   -7.781  -6.722  1.00 79.20 95  A 1 
ATOM   770  N N   . ALA   A 1 96  ? 3.254   -12.013 -7.423  1.00 92.21 96  A 1 
ATOM   771  C CA  . ALA   A 1 96  ? 3.869   -13.330 -7.293  1.00 91.53 96  A 1 
ATOM   772  C C   . ALA   A 1 96  ? 4.441   -13.824 -8.634  1.00 92.34 96  A 1 
ATOM   773  O O   . ALA   A 1 96  ? 5.599   -14.238 -8.688  1.00 91.35 96  A 1 
ATOM   774  C CB  . ALA   A 1 96  ? 2.842   -14.303 -6.700  1.00 89.97 96  A 1 
ATOM   775  N N   . VAL   A 1 97  ? 3.698   -13.678 -9.730  1.00 92.59 97  A 1 
ATOM   776  C CA  . VAL   A 1 97  ? 4.140   -14.057 -11.086 1.00 93.04 97  A 1 
ATOM   777  C C   . VAL   A 1 97  ? 5.408   -13.306 -11.497 1.00 93.72 97  A 1 
ATOM   778  O O   . VAL   A 1 97  ? 6.352   -13.905 -12.011 1.00 92.89 97  A 1 
ATOM   779  C CB  . VAL   A 1 97  ? 3.016   -13.822 -12.113 1.00 92.59 97  A 1 
ATOM   780  C CG1 . VAL   A 1 97  ? 3.479   -14.077 -13.552 1.00 88.99 97  A 1 
ATOM   781  C CG2 . VAL   A 1 97  ? 1.828   -14.755 -11.859 1.00 89.21 97  A 1 
ATOM   782  N N   . PHE   A 1 98  ? 5.482   -11.994 -11.238 1.00 94.26 98  A 1 
ATOM   783  C CA  . PHE   A 1 98  ? 6.685   -11.213 -11.524 1.00 94.64 98  A 1 
ATOM   784  C C   . PHE   A 1 98  ? 7.916   -11.721 -10.771 1.00 94.06 98  A 1 
ATOM   785  O O   . PHE   A 1 98  ? 9.031   -11.652 -11.295 1.00 92.57 98  A 1 
ATOM   786  C CB  . PHE   A 1 98  ? 6.461   -9.746  -11.141 1.00 95.05 98  A 1 
ATOM   787  C CG  . PHE   A 1 98  ? 5.687   -8.904  -12.124 1.00 95.69 98  A 1 
ATOM   788  C CD1 . PHE   A 1 98  ? 6.016   -8.914  -13.490 1.00 93.41 98  A 1 
ATOM   789  C CD2 . PHE   A 1 98  ? 4.691   -8.025  -11.660 1.00 93.08 98  A 1 
ATOM   790  C CE1 . PHE   A 1 98  ? 5.332   -8.075  -14.386 1.00 92.85 98  A 1 
ATOM   791  C CE2 . PHE   A 1 98  ? 4.011   -7.184  -12.552 1.00 92.64 98  A 1 
ATOM   792  C CZ  . PHE   A 1 98  ? 4.328   -7.211  -13.917 1.00 94.89 98  A 1 
ATOM   793  N N   . TYR   A 1 99  ? 7.720   -12.185 -9.530  1.00 92.84 99  A 1 
ATOM   794  C CA  . TYR   A 1 99  ? 8.801   -12.706 -8.711  1.00 91.41 99  A 1 
ATOM   795  C C   . TYR   A 1 99  ? 9.242   -14.099 -9.165  1.00 91.50 99  A 1 
ATOM   796  O O   . TYR   A 1 99  ? 10.429  -14.316 -9.396  1.00 90.00 99  A 1 
ATOM   797  C CB  . TYR   A 1 99  ? 8.376   -12.703 -7.241  1.00 89.54 99  A 1 
ATOM   798  C CG  . TYR   A 1 99  ? 9.462   -13.278 -6.365  1.00 82.10 99  A 1 
ATOM   799  C CD1 . TYR   A 1 99  ? 9.361   -14.592 -5.874  1.00 74.37 99  A 1 
ATOM   800  C CD2 . TYR   A 1 99  ? 10.622  -12.527 -6.108  1.00 71.83 99  A 1 
ATOM   801  C CE1 . TYR   A 1 99  ? 10.400  -15.142 -5.100  1.00 65.38 99  A 1 
ATOM   802  C CE2 . TYR   A 1 99  ? 11.664  -13.069 -5.334  1.00 63.48 99  A 1 
ATOM   803  C CZ  . TYR   A 1 99  ? 11.541  -14.375 -4.825  1.00 64.69 99  A 1 
ATOM   804  O OH  . TYR   A 1 99  ? 12.538  -14.887 -4.039  1.00 59.33 99  A 1 
ATOM   805  N N   . GLU   A 1 100 ? 8.292   -15.019 -9.335  1.00 90.31 100 A 1 
ATOM   806  C CA  . GLU   A 1 100 ? 8.552   -16.420 -9.678  1.00 89.19 100 A 1 
ATOM   807  C C   . GLU   A 1 100 ? 9.276   -16.553 -11.024 1.00 89.82 100 A 1 
ATOM   808  O O   . GLU   A 1 100 ? 10.269  -17.266 -11.135 1.00 88.37 100 A 1 
ATOM   809  C CB  . GLU   A 1 100 ? 7.217   -17.191 -9.674  1.00 87.62 100 A 1 
ATOM   810  C CG  . GLU   A 1 100 ? 7.405   -18.709 -9.840  1.00 77.58 100 A 1 
ATOM   811  C CD  . GLU   A 1 100 ? 6.092   -19.514 -9.819  1.00 73.34 100 A 1 
ATOM   812  O OE1 . GLU   A 1 100 ? 6.167   -20.762 -9.696  1.00 65.53 100 A 1 
ATOM   813  O OE2 . GLU   A 1 100 ? 5.008   -18.913 -9.938  1.00 66.89 100 A 1 
ATOM   814  N N   . HIS   A 1 101 ? 8.844   -15.808 -12.035 1.00 91.77 101 A 1 
ATOM   815  C CA  . HIS   A 1 101 ? 9.431   -15.874 -13.376 1.00 92.05 101 A 1 
ATOM   816  C C   . HIS   A 1 101 ? 10.614  -14.925 -13.582 1.00 92.58 101 A 1 
ATOM   817  O O   . HIS   A 1 101 ? 11.280  -14.963 -14.620 1.00 90.67 101 A 1 
ATOM   818  C CB  . HIS   A 1 101 ? 8.331   -15.635 -14.412 1.00 91.92 101 A 1 
ATOM   819  C CG  . HIS   A 1 101 ? 7.242   -16.669 -14.363 1.00 91.61 101 A 1 
ATOM   820  N ND1 . HIS   A 1 101 ? 6.170   -16.699 -13.496 1.00 79.53 101 A 1 
ATOM   821  C CD2 . HIS   A 1 101 ? 7.151   -17.795 -15.148 1.00 80.00 101 A 1 
ATOM   822  C CE1 . HIS   A 1 101 ? 5.461   -17.808 -13.748 1.00 82.56 101 A 1 
ATOM   823  N NE2 . HIS   A 1 101 ? 6.019   -18.493 -14.754 1.00 84.40 101 A 1 
ATOM   824  N N   . GLY   A 1 102 ? 10.896  -14.038 -12.612 1.00 91.80 102 A 1 
ATOM   825  C CA  . GLY   A 1 102 ? 11.978  -13.060 -12.729 1.00 91.49 102 A 1 
ATOM   826  C C   . GLY   A 1 102 ? 11.796  -12.073 -13.890 1.00 92.59 102 A 1 
ATOM   827  O O   . GLY   A 1 102 ? 12.787  -11.556 -14.412 1.00 90.81 102 A 1 
ATOM   828  N N   . ILE   A 1 103 ? 10.548  -11.798 -14.280 1.00 94.31 103 A 1 
ATOM   829  C CA  . ILE   A 1 103 ? 10.177  -10.882 -15.369 1.00 94.94 103 A 1 
ATOM   830  C C   . ILE   A 1 103 ? 9.692   -9.529  -14.830 1.00 95.33 103 A 1 
ATOM   831  O O   . ILE   A 1 103 ? 9.391   -9.378  -13.644 1.00 94.48 103 A 1 
ATOM   832  C CB  . ILE   A 1 103 ? 9.164   -11.550 -16.335 1.00 94.51 103 A 1 
ATOM   833  C CG1 . ILE   A 1 103 ? 7.867   -11.966 -15.605 1.00 91.79 103 A 1 
ATOM   834  C CG2 . ILE   A 1 103 ? 9.835   -12.733 -17.050 1.00 90.40 103 A 1 
ATOM   835  C CD1 . ILE   A 1 103 ? 6.781   -12.537 -16.531 1.00 89.91 103 A 1 
ATOM   836  N N   . GLY   A 1 104 ? 9.640   -8.525  -15.698 1.00 95.07 104 A 1 
ATOM   837  C CA  . GLY   A 1 104 ? 9.229   -7.162  -15.350 1.00 95.22 104 A 1 
ATOM   838  C C   . GLY   A 1 104 ? 8.015   -6.642  -16.119 1.00 96.24 104 A 1 
ATOM   839  O O   . GLY   A 1 104 ? 7.640   -5.490  -15.926 1.00 95.17 104 A 1 
ATOM   840  N N   . CYS   A 1 105 ? 7.431   -7.467  -16.991 1.00 96.50 105 A 1 
ATOM   841  C CA  . CYS   A 1 105 ? 6.300   -7.100  -17.832 1.00 97.18 105 A 1 
ATOM   842  C C   . CYS   A 1 105 ? 5.426   -8.318  -18.114 1.00 97.52 105 A 1 
ATOM   843  O O   . CYS   A 1 105 ? 5.952   -9.402  -18.372 1.00 96.58 105 A 1 
ATOM   844  C CB  . CYS   A 1 105 ? 6.858   -6.504  -19.126 1.00 96.18 105 A 1 
ATOM   845  S SG  . CYS   A 1 105 ? 5.525   -6.023  -20.246 1.00 93.98 105 A 1 
ATOM   846  N N   . LEU   A 1 106 ? 4.118   -8.111  -18.107 1.00 97.55 106 A 1 
ATOM   847  C CA  . LEU   A 1 106 ? 3.119   -9.092  -18.511 1.00 97.68 106 A 1 
ATOM   848  C C   . LEU   A 1 106 ? 2.214   -8.472  -19.581 1.00 97.97 106 A 1 
ATOM   849  O O   . LEU   A 1 106 ? 1.533   -7.483  -19.292 1.00 97.32 106 A 1 
ATOM   850  C CB  . LEU   A 1 106 ? 2.305   -9.551  -17.290 1.00 96.94 106 A 1 
ATOM   851  C CG  . LEU   A 1 106 ? 3.110   -10.371 -16.265 1.00 95.62 106 A 1 
ATOM   852  C CD1 . LEU   A 1 106 ? 2.309   -10.543 -14.985 1.00 93.08 106 A 1 
ATOM   853  C CD2 . LEU   A 1 106 ? 3.452   -11.765 -16.796 1.00 92.38 106 A 1 
ATOM   854  N N   . PRO   A 1 107 ? 2.190   -9.016  -20.807 1.00 97.99 107 A 1 
ATOM   855  C CA  . PRO   A 1 107 ? 1.089   -8.755  -21.722 1.00 97.94 107 A 1 
ATOM   856  C C   . PRO   A 1 107 ? -0.211  -9.261  -21.098 1.00 97.88 107 A 1 
ATOM   857  O O   . PRO   A 1 107 ? -0.227  -10.341 -20.501 1.00 97.02 107 A 1 
ATOM   858  C CB  . PRO   A 1 107 ? 1.415   -9.510  -23.015 1.00 97.35 107 A 1 
ATOM   859  C CG  . PRO   A 1 107 ? 2.893   -9.866  -22.886 1.00 95.25 107 A 1 
ATOM   860  C CD  . PRO   A 1 107 ? 3.110   -9.971  -21.381 1.00 97.41 107 A 1 
ATOM   861  N N   . VAL   A 1 108 ? -1.282  -8.507  -21.248 1.00 97.62 108 A 1 
ATOM   862  C CA  . VAL   A 1 108 ? -2.621  -8.925  -20.821 1.00 97.56 108 A 1 
ATOM   863  C C   . VAL   A 1 108 ? -3.356  -9.469  -22.036 1.00 97.46 108 A 1 
ATOM   864  O O   . VAL   A 1 108 ? -3.480  -8.780  -23.048 1.00 96.58 108 A 1 
ATOM   865  C CB  . VAL   A 1 108 ? -3.400  -7.787  -20.146 1.00 97.15 108 A 1 
ATOM   866  C CG1 . VAL   A 1 108 ? -4.699  -8.322  -19.540 1.00 95.34 108 A 1 
ATOM   867  C CG2 . VAL   A 1 108 ? -2.584  -7.124  -19.027 1.00 94.76 108 A 1 
ATOM   868  N N   . VAL   A 1 109 ? -3.803  -10.711 -21.938 1.00 96.74 109 A 1 
ATOM   869  C CA  . VAL   A 1 109 ? -4.390  -11.467 -23.048 1.00 96.26 109 A 1 
ATOM   870  C C   . VAL   A 1 109 ? -5.760  -11.992 -22.642 1.00 95.79 109 A 1 
ATOM   871  O O   . VAL   A 1 109 ? -5.914  -12.581 -21.578 1.00 94.14 109 A 1 
ATOM   872  C CB  . VAL   A 1 109 ? -3.457  -12.611 -23.483 1.00 95.16 109 A 1 
ATOM   873  C CG1 . VAL   A 1 109 ? -4.035  -13.404 -24.656 1.00 90.26 109 A 1 
ATOM   874  C CG2 . VAL   A 1 109 ? -2.090  -12.069 -23.934 1.00 90.38 109 A 1 
ATOM   875  N N   . HIS   A 1 110 ? -6.743  -11.796 -23.515 1.00 95.57 110 A 1 
ATOM   876  C CA  . HIS   A 1 110 ? -8.103  -12.312 -23.381 1.00 94.53 110 A 1 
ATOM   877  C C   . HIS   A 1 110 ? -8.530  -12.940 -24.711 1.00 93.95 110 A 1 
ATOM   878  O O   . HIS   A 1 110 ? -8.364  -12.315 -25.760 1.00 91.18 110 A 1 
ATOM   879  C CB  . HIS   A 1 110 ? -9.031  -11.166 -22.974 1.00 92.83 110 A 1 
ATOM   880  C CG  . HIS   A 1 110 ? -10.474 -11.575 -22.917 1.00 90.03 110 A 1 
ATOM   881  N ND1 . HIS   A 1 110 ? -11.489 -11.084 -23.712 1.00 77.18 110 A 1 
ATOM   882  C CD2 . HIS   A 1 110 ? -11.011 -12.540 -22.106 1.00 77.91 110 A 1 
ATOM   883  C CE1 . HIS   A 1 110 ? -12.610 -11.733 -23.383 1.00 78.84 110 A 1 
ATOM   884  N NE2 . HIS   A 1 110 ? -12.357 -12.624 -22.420 1.00 80.37 110 A 1 
ATOM   885  N N   . HIS   A 1 111 ? -9.040  -14.168 -24.677 1.00 92.83 111 A 1 
ATOM   886  C CA  . HIS   A 1 111 ? -9.280  -14.975 -25.882 1.00 91.86 111 A 1 
ATOM   887  C C   . HIS   A 1 111 ? -8.082  -14.971 -26.850 1.00 92.16 111 A 1 
ATOM   888  O O   . HIS   A 1 111 ? -8.208  -14.698 -28.039 1.00 87.89 111 A 1 
ATOM   889  C CB  . HIS   A 1 111 ? -10.603 -14.563 -26.551 1.00 89.18 111 A 1 
ATOM   890  C CG  . HIS   A 1 111 ? -11.829 -14.933 -25.764 1.00 82.39 111 A 1 
ATOM   891  N ND1 . HIS   A 1 111 ? -11.990 -16.052 -24.972 1.00 70.99 111 A 1 
ATOM   892  C CD2 . HIS   A 1 111 ? -13.023 -14.254 -25.745 1.00 69.37 111 A 1 
ATOM   893  C CE1 . HIS   A 1 111 ? -13.240 -16.036 -24.490 1.00 67.10 111 A 1 
ATOM   894  N NE2 . HIS   A 1 111 ? -13.906 -14.968 -24.950 1.00 67.88 111 A 1 
ATOM   895  N N   . GLN   A 1 112 ? -6.902  -15.233 -26.298 1.00 91.32 112 A 1 
ATOM   896  C CA  . GLN   A 1 112 ? -5.601  -15.223 -26.983 1.00 90.80 112 A 1 
ATOM   897  C C   . GLN   A 1 112 ? -5.171  -13.867 -27.581 1.00 92.41 112 A 1 
ATOM   898  O O   . GLN   A 1 112 ? -4.037  -13.744 -28.038 1.00 89.32 112 A 1 
ATOM   899  C CB  . GLN   A 1 112 ? -5.516  -16.355 -28.015 1.00 87.99 112 A 1 
ATOM   900  C CG  . GLN   A 1 112 ? -5.853  -17.736 -27.422 1.00 81.92 112 A 1 
ATOM   901  C CD  . GLN   A 1 112 ? -5.546  -18.884 -28.377 1.00 73.94 112 A 1 
ATOM   902  O OE1 . GLN   A 1 112 ? -5.064  -18.714 -29.484 1.00 64.88 112 A 1 
ATOM   903  N NE2 . GLN   A 1 112 ? -5.790  -20.111 -27.971 1.00 62.59 112 A 1 
ATOM   904  N N   . LYS   A 1 113 ? -6.006  -12.826 -27.530 1.00 95.21 113 A 1 
ATOM   905  C CA  . LYS   A 1 113 ? -5.710  -11.502 -28.088 1.00 95.87 113 A 1 
ATOM   906  C C   . LYS   A 1 113 ? -5.094  -10.575 -27.052 1.00 96.57 113 A 1 
ATOM   907  O O   . LYS   A 1 113 ? -5.588  -10.451 -25.937 1.00 95.09 113 A 1 
ATOM   908  C CB  . LYS   A 1 113 ? -6.958  -10.882 -28.725 1.00 94.47 113 A 1 
ATOM   909  C CG  . LYS   A 1 113 ? -7.394  -11.692 -29.955 1.00 87.65 113 A 1 
ATOM   910  C CD  . LYS   A 1 113 ? -8.527  -11.019 -30.724 1.00 83.31 113 A 1 
ATOM   911  C CE  . LYS   A 1 113 ? -8.826  -11.898 -31.941 1.00 74.34 113 A 1 
ATOM   912  N NZ  . LYS   A 1 113 ? -9.754  -11.267 -32.901 1.00 65.57 113 A 1 
ATOM   913  N N   . LEU   A 1 114 ? -4.044  -9.865  -27.460 1.00 96.69 114 A 1 
ATOM   914  C CA  . LEU   A 1 114 ? -3.430  -8.816  -26.659 1.00 97.41 114 A 1 
ATOM   915  C C   . LEU   A 1 114 ? -4.392  -7.629  -26.503 1.00 97.44 114 A 1 
ATOM   916  O O   . LEU   A 1 114 ? -4.748  -6.982  -27.487 1.00 96.35 114 A 1 
ATOM   917  C CB  . LEU   A 1 114 ? -2.117  -8.399  -27.334 1.00 97.25 114 A 1 
ATOM   918  C CG  . LEU   A 1 114 ? -1.319  -7.341  -26.549 1.00 96.54 114 A 1 
ATOM   919  C CD1 . LEU   A 1 114 ? -0.751  -7.907  -25.251 1.00 94.24 114 A 1 
ATOM   920  C CD2 . LEU   A 1 114 ? -0.150  -6.856  -27.404 1.00 93.69 114 A 1 
ATOM   921  N N   . ILE   A 1 115 ? -4.753  -7.324  -25.262 1.00 97.42 115 A 1 
ATOM   922  C CA  . ILE   A 1 115 ? -5.644  -6.205  -24.910 1.00 97.00 115 A 1 
ATOM   923  C C   . ILE   A 1 115 ? -4.985  -5.146  -24.019 1.00 97.20 115 A 1 
ATOM   924  O O   . ILE   A 1 115 ? -5.505  -4.040  -23.891 1.00 95.60 115 A 1 
ATOM   925  C CB  . ILE   A 1 115 ? -6.948  -6.723  -24.265 1.00 95.89 115 A 1 
ATOM   926  C CG1 . ILE   A 1 115 ? -6.693  -7.506  -22.956 1.00 90.76 115 A 1 
ATOM   927  C CG2 . ILE   A 1 115 ? -7.746  -7.567  -25.277 1.00 88.46 115 A 1 
ATOM   928  C CD1 . ILE   A 1 115 ? -7.951  -7.664  -22.098 1.00 86.46 115 A 1 
ATOM   929  N N   . GLY   A 1 116 ? -3.839  -5.464  -23.410 1.00 97.58 116 A 1 
ATOM   930  C CA  . GLY   A 1 116 ? -3.134  -4.548  -22.532 1.00 97.68 116 A 1 
ATOM   931  C C   . GLY   A 1 116 ? -1.721  -4.998  -22.190 1.00 98.07 116 A 1 
ATOM   932  O O   . GLY   A 1 116 ? -1.248  -6.041  -22.635 1.00 97.38 116 A 1 
ATOM   933  N N   . ILE   A 1 117 ? -1.033  -4.180  -21.382 1.00 98.06 117 A 1 
ATOM   934  C CA  . ILE   A 1 117 ? 0.284   -4.503  -20.835 1.00 98.06 117 A 1 
ATOM   935  C C   . ILE   A 1 117 ? 0.417   -3.919  -19.431 1.00 97.93 117 A 1 
ATOM   936  O O   . ILE   A 1 117 ? -0.057  -2.814  -19.163 1.00 97.16 117 A 1 
ATOM   937  C CB  . ILE   A 1 117 ? 1.396   -4.034  -21.798 1.00 97.48 117 A 1 
ATOM   938  C CG1 . ILE   A 1 117 ? 2.739   -4.714  -21.473 1.00 94.81 117 A 1 
ATOM   939  C CG2 . ILE   A 1 117 ? 1.542   -2.500  -21.825 1.00 94.87 117 A 1 
ATOM   940  C CD1 . ILE   A 1 117 ? 3.779   -4.541  -22.595 1.00 90.50 117 A 1 
ATOM   941  N N   . LEU   A 1 118 ? 1.086   -4.657  -18.539 1.00 97.80 118 A 1 
ATOM   942  C CA  . LEU   A 1 118 ? 1.333   -4.243  -17.165 1.00 97.62 118 A 1 
ATOM   943  C C   . LEU   A 1 118 ? 2.799   -4.479  -16.813 1.00 97.62 118 A 1 
ATOM   944  O O   . LEU   A 1 118 ? 3.331   -5.564  -17.031 1.00 96.13 118 A 1 
ATOM   945  C CB  . LEU   A 1 118 ? 0.374   -5.014  -16.243 1.00 96.29 118 A 1 
ATOM   946  C CG  . LEU   A 1 118 ? 0.385   -4.506  -14.789 1.00 93.23 118 A 1 
ATOM   947  C CD1 . LEU   A 1 118 ? -0.248  -3.119  -14.671 1.00 86.27 118 A 1 
ATOM   948  C CD2 . LEU   A 1 118 ? -0.401  -5.462  -13.905 1.00 85.78 118 A 1 
ATOM   949  N N   . THR   A 1 119 ? 3.460   -3.471  -16.240 1.00 97.24 119 A 1 
ATOM   950  C CA  . THR   A 1 119 ? 4.852   -3.583  -15.784 1.00 96.72 119 A 1 
ATOM   951  C C   . THR   A 1 119 ? 4.944   -3.575  -14.260 1.00 96.43 119 A 1 
ATOM   952  O O   . THR   A 1 119 ? 4.053   -3.081  -13.566 1.00 95.52 119 A 1 
ATOM   953  C CB  . THR   A 1 119 ? 5.750   -2.487  -16.381 1.00 95.73 119 A 1 
ATOM   954  O OG1 . THR   A 1 119 ? 5.445   -1.224  -15.845 1.00 91.17 119 A 1 
ATOM   955  C CG2 . THR   A 1 119 ? 5.669   -2.396  -17.906 1.00 91.52 119 A 1 
ATOM   956  N N   . LYS   A 1 120 ? 6.070   -4.042  -13.718 1.00 95.94 120 A 1 
ATOM   957  C CA  . LYS   A 1 120 ? 6.368   -3.911  -12.279 1.00 95.44 120 A 1 
ATOM   958  C C   . LYS   A 1 120 ? 6.265   -2.470  -11.786 1.00 95.30 120 A 1 
ATOM   959  O O   . LYS   A 1 120 ? 5.899   -2.247  -10.644 1.00 94.24 120 A 1 
ATOM   960  C CB  . LYS   A 1 120 ? 7.783   -4.431  -11.964 1.00 93.97 120 A 1 
ATOM   961  C CG  . LYS   A 1 120 ? 7.825   -5.949  -11.774 1.00 88.71 120 A 1 
ATOM   962  C CD  . LYS   A 1 120 ? 9.206   -6.406  -11.293 1.00 87.48 120 A 1 
ATOM   963  C CE  . LYS   A 1 120 ? 9.167   -7.909  -11.006 1.00 79.92 120 A 1 
ATOM   964  N NZ  . LYS   A 1 120 ? 10.449  -8.446  -10.503 1.00 75.75 120 A 1 
ATOM   965  N N   . THR   A 1 121 ? 6.619   -1.499  -12.620 1.00 95.10 121 A 1 
ATOM   966  C CA  . THR   A 1 121 ? 6.556   -0.081  -12.249 1.00 94.47 121 A 1 
ATOM   967  C C   . THR   A 1 121 ? 5.122   0.432   -12.204 1.00 94.59 121 A 1 
ATOM   968  O O   . THR   A 1 121 ? 4.808   1.228   -11.329 1.00 93.39 121 A 1 
ATOM   969  C CB  . THR   A 1 121 ? 7.395   0.780   -13.199 1.00 93.10 121 A 1 
ATOM   970  O OG1 . THR   A 1 121 ? 8.734   0.324   -13.197 1.00 86.82 121 A 1 
ATOM   971  C CG2 . THR   A 1 121 ? 7.445   2.250   -12.782 1.00 85.49 121 A 1 
ATOM   972  N N   . ASP   A 1 122 ? 4.247   -0.032  -13.096 1.00 95.23 122 A 1 
ATOM   973  C CA  . ASP   A 1 122 ? 2.823   0.316   -13.080 1.00 95.20 122 A 1 
ATOM   974  C C   . ASP   A 1 122 ? 2.162   -0.240  -11.817 1.00 95.11 122 A 1 
ATOM   975  O O   . ASP   A 1 122 ? 1.482   0.488   -11.097 1.00 94.21 122 A 1 
ATOM   976  C CB  . ASP   A 1 122 ? 2.126   -0.222  -14.338 1.00 95.22 122 A 1 
ATOM   977  C CG  . ASP   A 1 122 ? 2.814   0.224   -15.627 1.00 94.63 122 A 1 
ATOM   978  O OD1 . ASP   A 1 122 ? 3.151   1.422   -15.748 1.00 91.58 122 A 1 
ATOM   979  O OD2 . ASP   A 1 122 ? 3.082   -0.666  -16.470 1.00 91.30 122 A 1 
ATOM   980  N N   . LEU   A 1 123 ? 2.470   -1.491  -11.482 1.00 95.33 123 A 1 
ATOM   981  C CA  . LEU   A 1 123 ? 1.991   -2.148  -10.270 1.00 95.20 123 A 1 
ATOM   982  C C   . LEU   A 1 123 ? 2.470   -1.429  -9.001  1.00 95.05 123 A 1 
ATOM   983  O O   . LEU   A 1 123 ? 1.686   -1.175  -8.093  1.00 93.71 123 A 1 
ATOM   984  C CB  . LEU   A 1 123 ? 2.471   -3.605  -10.315 1.00 94.34 123 A 1 
ATOM   985  C CG  . LEU   A 1 123 ? 1.799   -4.494  -9.261  1.00 90.23 123 A 1 
ATOM   986  C CD1 . LEU   A 1 123 ? 0.301   -4.580  -9.484  1.00 86.64 123 A 1 
ATOM   987  C CD2 . LEU   A 1 123 ? 2.362   -5.909  -9.365  1.00 86.40 123 A 1 
ATOM   988  N N   . LEU   A 1 124 ? 3.743   -1.041  -8.961  1.00 94.96 124 A 1 
ATOM   989  C CA  . LEU   A 1 124 ? 4.313   -0.294  -7.841  1.00 94.53 124 A 1 
ATOM   990  C C   . LEU   A 1 124 ? 3.626   1.067   -7.659  1.00 94.01 124 A 1 
ATOM   991  O O   . LEU   A 1 124 ? 3.292   1.429   -6.540  1.00 92.86 124 A 1 
ATOM   992  C CB  . LEU   A 1 124 ? 5.823   -0.146  -8.064  1.00 93.90 124 A 1 
ATOM   993  C CG  . LEU   A 1 124 ? 6.577   0.348   -6.818  1.00 89.99 124 A 1 
ATOM   994  C CD1 . LEU   A 1 124 ? 6.586   -0.715  -5.723  1.00 87.07 124 A 1 
ATOM   995  C CD2 . LEU   A 1 124 ? 8.024   0.664   -7.192  1.00 86.33 124 A 1 
ATOM   996  N N   . ARG   A 1 125 ? 3.362   1.797   -8.746  1.00 93.49 125 A 1 
ATOM   997  C CA  . ARG   A 1 125 ? 2.615   3.066   -8.695  1.00 92.60 125 A 1 
ATOM   998  C C   . ARG   A 1 125 ? 1.193   2.882   -8.179  1.00 92.55 125 A 1 
ATOM   999  O O   . ARG   A 1 125 ? 0.726   3.725   -7.420  1.00 90.94 125 A 1 
ATOM   1000 C CB  . ARG   A 1 125 ? 2.587   3.729   -10.078 1.00 91.33 125 A 1 
ATOM   1001 C CG  . ARG   A 1 125 ? 3.848   4.557   -10.335 1.00 82.78 125 A 1 
ATOM   1002 C CD  . ARG   A 1 125 ? 3.734   5.335   -11.653 1.00 81.44 125 A 1 
ATOM   1003 N NE  . ARG   A 1 125 ? 4.517   4.717   -12.737 1.00 74.94 125 A 1 
ATOM   1004 C CZ  . ARG   A 1 125 ? 4.452   5.024   -14.019 1.00 70.78 125 A 1 
ATOM   1005 N NH1 . ARG   A 1 125 ? 3.642   5.925   -14.487 1.00 62.39 125 A 1 
ATOM   1006 N NH2 . ARG   A 1 125 ? 5.210   4.416   -14.879 1.00 62.00 125 A 1 
ATOM   1007 N N   . THR   A 1 126 ? 0.540   1.797   -8.553  1.00 93.07 126 A 1 
ATOM   1008 C CA  . THR   A 1 126 ? -0.794  1.467   -8.037  1.00 92.58 126 A 1 
ATOM   1009 C C   . THR   A 1 126 ? -0.768  1.317   -6.519  1.00 92.53 126 A 1 
ATOM   1010 O O   . THR   A 1 126 ? -1.586  1.927   -5.845  1.00 91.44 126 A 1 
ATOM   1011 C CB  . THR   A 1 126 ? -1.341  0.194   -8.691  1.00 91.99 126 A 1 
ATOM   1012 O OG1 . THR   A 1 126 ? -1.416  0.376   -10.086 1.00 86.87 126 A 1 
ATOM   1013 C CG2 . THR   A 1 126 ? -2.749  -0.146  -8.211  1.00 86.34 126 A 1 
ATOM   1014 N N   . PHE   A 1 127 ? 0.206   0.594   -5.965  1.00 92.81 127 A 1 
ATOM   1015 C CA  . PHE   A 1 127 ? 0.335   0.449   -4.516  1.00 92.50 127 A 1 
ATOM   1016 C C   . PHE   A 1 127 ? 0.708   1.756   -3.807  1.00 91.86 127 A 1 
ATOM   1017 O O   . PHE   A 1 127 ? 0.160   2.044   -2.748  1.00 90.18 127 A 1 
ATOM   1018 C CB  . PHE   A 1 127 ? 1.337   -0.653  -4.195  1.00 92.34 127 A 1 
ATOM   1019 C CG  . PHE   A 1 127 ? 0.811   -2.054  -4.404  1.00 91.98 127 A 1 
ATOM   1020 C CD1 . PHE   A 1 127 ? -0.313  -2.502  -3.686  1.00 88.00 127 A 1 
ATOM   1021 C CD2 . PHE   A 1 127 ? 1.467   -2.934  -5.284  1.00 87.83 127 A 1 
ATOM   1022 C CE1 . PHE   A 1 127 ? -0.782  -3.812  -3.844  1.00 86.53 127 A 1 
ATOM   1023 C CE2 . PHE   A 1 127 ? 1.000   -4.248  -5.445  1.00 86.00 127 A 1 
ATOM   1024 C CZ  . PHE   A 1 127 ? -0.124  -4.690  -4.726  1.00 87.83 127 A 1 
ATOM   1025 N N   . VAL   A 1 128 ? 1.573   2.579   -4.378  1.00 91.65 128 A 1 
ATOM   1026 C CA  . VAL   A 1 128 ? 1.912   3.893   -3.799  1.00 90.54 128 A 1 
ATOM   1027 C C   . VAL   A 1 128 ? 0.671   4.778   -3.664  1.00 89.75 128 A 1 
ATOM   1028 O O   . VAL   A 1 128 ? 0.513   5.437   -2.642  1.00 88.26 128 A 1 
ATOM   1029 C CB  . VAL   A 1 128 ? 3.014   4.599   -4.609  1.00 89.73 128 A 1 
ATOM   1030 C CG1 . VAL   A 1 128 ? 3.248   6.046   -4.159  1.00 85.62 128 A 1 
ATOM   1031 C CG2 . VAL   A 1 128 ? 4.346   3.865   -4.440  1.00 86.62 128 A 1 
ATOM   1032 N N   . LYS   A 1 129 ? -0.249  4.748   -4.630  1.00 89.68 129 A 1 
ATOM   1033 C CA  . LYS   A 1 129 ? -1.511  5.497   -4.537  1.00 88.49 129 A 1 
ATOM   1034 C C   . LYS   A 1 129 ? -2.380  5.068   -3.352  1.00 88.67 129 A 1 
ATOM   1035 O O   . LYS   A 1 129 ? -3.081  5.901   -2.791  1.00 86.33 129 A 1 
ATOM   1036 C CB  . LYS   A 1 129 ? -2.310  5.366   -5.834  1.00 86.60 129 A 1 
ATOM   1037 C CG  . LYS   A 1 129 ? -1.718  6.222   -6.958  1.00 79.99 129 A 1 
ATOM   1038 C CD  . LYS   A 1 129 ? -2.631  6.144   -8.180  1.00 76.20 129 A 1 
ATOM   1039 C CE  . LYS   A 1 129 ? -2.152  7.104   -9.266  1.00 67.12 129 A 1 
ATOM   1040 N NZ  . LYS   A 1 129 ? -3.183  7.261   -10.321 1.00 60.20 129 A 1 
ATOM   1041 N N   . LEU   A 1 130 ? -2.315  3.802   -2.938  1.00 89.64 130 A 1 
ATOM   1042 C CA  . LEU   A 1 130 ? -3.075  3.308   -1.783  1.00 89.31 130 A 1 
ATOM   1043 C C   . LEU   A 1 130 ? -2.612  3.918   -0.451  1.00 89.13 130 A 1 
ATOM   1044 O O   . LEU   A 1 130 ? -3.374  3.924   0.508   1.00 85.87 130 A 1 
ATOM   1045 C CB  . LEU   A 1 130 ? -3.003  1.770   -1.704  1.00 88.09 130 A 1 
ATOM   1046 C CG  . LEU   A 1 130 ? -3.503  1.020   -2.950  1.00 85.63 130 A 1 
ATOM   1047 C CD1 . LEU   A 1 130 ? -3.393  -0.485  -2.712  1.00 80.83 130 A 1 
ATOM   1048 C CD2 . LEU   A 1 130 ? -4.950  1.364   -3.294  1.00 80.43 130 A 1 
ATOM   1049 N N   . THR   A 1 131 ? -1.398  4.465   -0.392  1.00 88.51 131 A 1 
ATOM   1050 C CA  . THR   A 1 131 ? -0.898  5.155   0.808   1.00 86.48 131 A 1 
ATOM   1051 C C   . THR   A 1 131 ? -1.501  6.550   0.991   1.00 85.35 131 A 1 
ATOM   1052 O O   . THR   A 1 131 ? -1.282  7.185   2.020   1.00 80.62 131 A 1 
ATOM   1053 C CB  . THR   A 1 131 ? 0.635   5.265   0.817   1.00 85.68 131 A 1 
ATOM   1054 O OG1 . THR   A 1 131 ? 1.089   6.219   -0.115  1.00 80.74 131 A 1 
ATOM   1055 C CG2 . THR   A 1 131 ? 1.335   3.941   0.532   1.00 80.13 131 A 1 
ATOM   1056 N N   . GLY   A 1 132 ? -2.222  7.055   -0.005  1.00 83.68 132 A 1 
ATOM   1057 C CA  . GLY   A 1 132 ? -2.737  8.424   -0.016  1.00 82.06 132 A 1 
ATOM   1058 C C   . GLY   A 1 132 ? -1.656  9.496   -0.182  1.00 83.09 132 A 1 
ATOM   1059 O O   . GLY   A 1 132 ? -1.951  10.675  -0.008  1.00 79.37 132 A 1 
ATOM   1060 N N   . ALA   A 1 133 ? -0.417  9.115   -0.525  1.00 80.88 133 A 1 
ATOM   1061 C CA  . ALA   A 1 133 ? 0.714   10.043  -0.656  1.00 79.35 133 A 1 
ATOM   1062 C C   . ALA   A 1 133 ? 0.520   11.130  -1.730  1.00 80.83 133 A 1 
ATOM   1063 O O   . ALA   A 1 133 ? 1.186   12.156  -1.683  1.00 77.12 133 A 1 
ATOM   1064 C CB  . ALA   A 1 133 ? 1.981   9.227   -0.939  1.00 75.63 133 A 1 
ATOM   1065 N N   . ASP   A 1 134 ? -0.394  10.911  -2.663  1.00 81.34 134 A 1 
ATOM   1066 C CA  . ASP   A 1 134 ? -0.764  11.819  -3.748  1.00 80.43 134 A 1 
ATOM   1067 C C   . ASP   A 1 134 ? -1.844  12.851  -3.369  1.00 82.40 134 A 1 
ATOM   1068 O O   . ASP   A 1 134 ? -2.276  13.633  -4.216  1.00 79.68 134 A 1 
ATOM   1069 C CB  . ASP   A 1 134 ? -1.184  10.976  -4.966  1.00 76.93 134 A 1 
ATOM   1070 C CG  . ASP   A 1 134 ? -2.429  10.088  -4.748  1.00 72.06 134 A 1 
ATOM   1071 O OD1 . ASP   A 1 134 ? -2.679  9.660   -3.603  1.00 65.18 134 A 1 
ATOM   1072 O OD2 . ASP   A 1 134 ? -3.100  9.785   -5.763  1.00 65.74 134 A 1 
ATOM   1073 N N   . GLN   A 1 135 ? -2.284  12.875  -2.112  1.00 82.79 135 A 1 
ATOM   1074 C CA  . GLN   A 1 135 ? -3.280  13.818  -1.615  1.00 82.77 135 A 1 
ATOM   1075 C C   . GLN   A 1 135 ? -2.713  14.680  -0.482  1.00 84.60 135 A 1 
ATOM   1076 O O   . GLN   A 1 135 ? -1.986  14.170  0.376   1.00 82.14 135 A 1 
ATOM   1077 C CB  . GLN   A 1 135 ? -4.542  13.071  -1.167  1.00 80.74 135 A 1 
ATOM   1078 C CG  . GLN   A 1 135 ? -5.268  12.419  -2.351  1.00 77.00 135 A 1 
ATOM   1079 C CD  . GLN   A 1 135 ? -6.521  11.680  -1.891  1.00 73.04 135 A 1 
ATOM   1080 O OE1 . GLN   A 1 135 ? -7.488  12.259  -1.419  1.00 65.25 135 A 1 
ATOM   1081 N NE2 . GLN   A 1 135 ? -6.536  10.374  -2.005  1.00 62.86 135 A 1 
ATOM   1082 N N   . PRO   A 1 136 ? -3.072  15.978  -0.426  1.00 84.47 136 A 1 
ATOM   1083 C CA  . PRO   A 1 136 ? -2.623  16.871  0.634   1.00 84.61 136 A 1 
ATOM   1084 C C   . PRO   A 1 136 ? -3.280  16.504  1.964   1.00 86.75 136 A 1 
ATOM   1085 O O   . PRO   A 1 136 ? -4.509  16.490  2.085   1.00 83.47 136 A 1 
ATOM   1086 C CB  . PRO   A 1 136 ? -2.991  18.280  0.161   1.00 81.28 136 A 1 
ATOM   1087 C CG  . PRO   A 1 136 ? -4.205  18.049  -0.739  1.00 78.75 136 A 1 
ATOM   1088 C CD  . PRO   A 1 136 ? -3.915  16.690  -1.368  1.00 81.60 136 A 1 
ATOM   1089 N N   . GLY   A 1 137 ? -2.463  16.240  2.966   1.00 89.74 137 A 1 
ATOM   1090 C CA  . GLY   A 1 137 ? -2.915  15.901  4.307   1.00 90.83 137 A 1 
ATOM   1091 C C   . GLY   A 1 137 ? -1.757  15.688  5.274   1.00 92.53 137 A 1 
ATOM   1092 O O   . GLY   A 1 137 ? -0.599  15.613  4.866   1.00 90.32 137 A 1 
ATOM   1093 N N   . SER   A 1 138 ? -2.090  15.568  6.552   1.00 92.42 138 A 1 
ATOM   1094 C CA  . SER   A 1 138 ? -1.136  15.277  7.621   1.00 92.79 138 A 1 
ATOM   1095 C C   . SER   A 1 138 ? -1.144  13.786  7.946   1.00 93.38 138 A 1 
ATOM   1096 O O   . SER   A 1 138 ? -2.191  13.137  7.888   1.00 92.37 138 A 1 
ATOM   1097 C CB  . SER   A 1 138 ? -1.464  16.098  8.871   1.00 92.19 138 A 1 
ATOM   1098 O OG  . SER   A 1 138 ? -1.482  17.480  8.558   1.00 87.99 138 A 1 
ATOM   1099 N N   . GLN   A 1 139 ? 0.016   13.231  8.292   1.00 92.88 139 A 1 
ATOM   1100 C CA  . GLN   A 1 139 ? 0.155   11.829  8.687   1.00 92.50 139 A 1 
ATOM   1101 C C   . GLN   A 1 139 ? 0.073   11.687  10.210  1.00 92.78 139 A 1 
ATOM   1102 O O   . GLN   A 1 139 ? 0.705   12.437  10.943  1.00 91.24 139 A 1 
ATOM   1103 C CB  . GLN   A 1 139 ? 1.445   11.249  8.096   1.00 90.92 139 A 1 
ATOM   1104 C CG  . GLN   A 1 139 ? 1.609   9.753   8.387   1.00 87.45 139 A 1 
ATOM   1105 C CD  . GLN   A 1 139 ? 2.538   9.038   7.413   1.00 86.89 139 A 1 
ATOM   1106 O OE1 . GLN   A 1 139 ? 2.525   9.292   6.219   1.00 78.80 139 A 1 
ATOM   1107 N NE2 . GLN   A 1 139 ? 3.327   8.094   7.860   1.00 77.14 139 A 1 
ATOM   1108 N N   . ILE   A 1 140 ? -0.698  10.708  10.664  1.00 94.28 140 A 1 
ATOM   1109 C CA  . ILE   A 1 140 ? -0.840  10.340  12.079  1.00 94.51 140 A 1 
ATOM   1110 C C   . ILE   A 1 140 ? -0.631  8.831   12.198  1.00 94.61 140 A 1 
ATOM   1111 O O   . ILE   A 1 140 ? -1.275  8.056   11.492  1.00 93.45 140 A 1 
ATOM   1112 C CB  . ILE   A 1 140 ? -2.223  10.755  12.630  1.00 93.81 140 A 1 
ATOM   1113 C CG1 . ILE   A 1 140 ? -2.587  12.239  12.382  1.00 90.06 140 A 1 
ATOM   1114 C CG2 . ILE   A 1 140 ? -2.333  10.426  14.130  1.00 88.98 140 A 1 
ATOM   1115 C CD1 . ILE   A 1 140 ? -1.698  13.261  13.092  1.00 79.13 140 A 1 
ATOM   1116 N N   . GLU   A 1 141 ? 0.260   8.407   13.089  1.00 94.04 141 A 1 
ATOM   1117 C CA  . GLU   A 1 141 ? 0.563   7.000   13.336  1.00 93.84 141 A 1 
ATOM   1118 C C   . GLU   A 1 141 ? 0.234   6.630   14.780  1.00 94.28 141 A 1 
ATOM   1119 O O   . GLU   A 1 141 ? 0.697   7.276   15.718  1.00 93.38 141 A 1 
ATOM   1120 C CB  . GLU   A 1 141 ? 2.027   6.663   13.009  1.00 92.67 141 A 1 
ATOM   1121 C CG  . GLU   A 1 141 ? 2.424   7.035   11.576  1.00 90.55 141 A 1 
ATOM   1122 C CD  . GLU   A 1 141 ? 3.795   6.508   11.135  1.00 89.28 141 A 1 
ATOM   1123 O OE1 . GLU   A 1 141 ? 4.159   6.779   9.964   1.00 82.99 141 A 1 
ATOM   1124 O OE2 . GLU   A 1 141 ? 4.474   5.807   11.918  1.00 83.35 141 A 1 
ATOM   1125 N N   . ILE   A 1 142 ? -0.547  5.573   14.954  1.00 94.68 142 A 1 
ATOM   1126 C CA  . ILE   A 1 142 ? -1.061  5.161   16.257  1.00 95.30 142 A 1 
ATOM   1127 C C   . ILE   A 1 142 ? -0.758  3.680   16.474  1.00 95.27 142 A 1 
ATOM   1128 O O   . ILE   A 1 142 ? -1.169  2.828   15.686  1.00 94.47 142 A 1 
ATOM   1129 C CB  . ILE   A 1 142 ? -2.572  5.465   16.374  1.00 95.47 142 A 1 
ATOM   1130 C CG1 . ILE   A 1 142 ? -2.876  6.957   16.077  1.00 93.00 142 A 1 
ATOM   1131 C CG2 . ILE   A 1 142 ? -3.079  5.097   17.779  1.00 92.33 142 A 1 
ATOM   1132 C CD1 . ILE   A 1 142 ? -4.340  7.219   15.750  1.00 84.80 142 A 1 
ATOM   1133 N N   . LYS   A 1 143 ? -0.047  3.368   17.559  1.00 94.30 143 A 1 
ATOM   1134 C CA  . LYS   A 1 143 ? 0.232   1.990   17.968  1.00 94.13 143 A 1 
ATOM   1135 C C   . LYS   A 1 143 ? -1.018  1.387   18.613  1.00 94.54 143 A 1 
ATOM   1136 O O   . LYS   A 1 143 ? -1.572  1.970   19.539  1.00 93.38 143 A 1 
ATOM   1137 C CB  . LYS   A 1 143 ? 1.464   1.972   18.892  1.00 92.35 143 A 1 
ATOM   1138 C CG  . LYS   A 1 143 ? 1.942   0.543   19.208  1.00 84.65 143 A 1 
ATOM   1139 C CD  . LYS   A 1 143 ? 3.234   0.545   20.043  1.00 82.63 143 A 1 
ATOM   1140 C CE  . LYS   A 1 143 ? 3.653   -0.908  20.320  1.00 72.54 143 A 1 
ATOM   1141 N NZ  . LYS   A 1 143 ? 4.986   -1.057  20.965  1.00 67.25 143 A 1 
ATOM   1142 N N   . VAL   A 1 144 ? -1.437  0.219   18.139  1.00 95.13 144 A 1 
ATOM   1143 C CA  . VAL   A 1 144 ? -2.675  -0.430  18.583  1.00 95.28 144 A 1 
ATOM   1144 C C   . VAL   A 1 144 ? -2.470  -1.920  18.860  1.00 95.10 144 A 1 
ATOM   1145 O O   . VAL   A 1 144 ? -1.679  -2.588  18.196  1.00 93.70 144 A 1 
ATOM   1146 C CB  . VAL   A 1 144 ? -3.826  -0.210  17.579  1.00 94.43 144 A 1 
ATOM   1147 C CG1 . VAL   A 1 144 ? -4.076  1.279   17.329  1.00 89.84 144 A 1 
ATOM   1148 C CG2 . VAL   A 1 144 ? -3.607  -0.893  16.225  1.00 89.38 144 A 1 
ATOM   1149 N N   . ASN   A 1 145 ? -3.226  -2.441  19.822  1.00 93.95 145 A 1 
ATOM   1150 C CA  . ASN   A 1 145 ? -3.277  -3.873  20.138  1.00 92.85 145 A 1 
ATOM   1151 C C   . ASN   A 1 145 ? -4.503  -4.549  19.506  1.00 92.83 145 A 1 
ATOM   1152 O O   . ASN   A 1 145 ? -4.463  -5.722  19.161  1.00 88.64 145 A 1 
ATOM   1153 C CB  . ASN   A 1 145 ? -3.295  -4.037  21.664  1.00 90.36 145 A 1 
ATOM   1154 C CG  . ASN   A 1 145 ? -2.048  -3.493  22.348  1.00 84.28 145 A 1 
ATOM   1155 O OD1 . ASN   A 1 145 ? -0.986  -3.344  21.782  1.00 71.10 145 A 1 
ATOM   1156 N ND2 . ASN   A 1 145 ? -2.156  -3.174  23.619  1.00 71.44 145 A 1 
ATOM   1157 N N   . ASP   A 1 146 ? -5.581  -3.792  19.338  1.00 92.87 146 A 1 
ATOM   1158 C CA  . ASP   A 1 146 ? -6.828  -4.225  18.713  1.00 93.22 146 A 1 
ATOM   1159 C C   . ASP   A 1 146 ? -7.181  -3.261  17.572  1.00 94.17 146 A 1 
ATOM   1160 O O   . ASP   A 1 146 ? -7.585  -2.122  17.791  1.00 92.67 146 A 1 
ATOM   1161 C CB  . ASP   A 1 146 ? -7.933  -4.304  19.777  1.00 91.12 146 A 1 
ATOM   1162 C CG  . ASP   A 1 146 ? -9.218  -4.945  19.238  1.00 89.64 146 A 1 
ATOM   1163 O OD1 . ASP   A 1 146 ? -9.529  -4.745  18.039  1.00 83.72 146 A 1 
ATOM   1164 O OD2 . ASP   A 1 146 ? -9.876  -5.644  20.037  1.00 82.41 146 A 1 
ATOM   1165 N N   . ILE   A 1 147 ? -7.000  -3.728  16.338  1.00 94.67 147 A 1 
ATOM   1166 C CA  . ILE   A 1 147 ? -7.251  -2.931  15.131  1.00 94.83 147 A 1 
ATOM   1167 C C   . ILE   A 1 147 ? -8.719  -2.513  15.064  1.00 95.52 147 A 1 
ATOM   1168 O O   . ILE   A 1 147 ? -9.013  -1.357  14.794  1.00 94.68 147 A 1 
ATOM   1169 C CB  . ILE   A 1 147 ? -6.854  -3.723  13.863  1.00 93.91 147 A 1 
ATOM   1170 C CG1 . ILE   A 1 147 ? -5.345  -4.046  13.853  1.00 90.41 147 A 1 
ATOM   1171 C CG2 . ILE   A 1 147 ? -7.238  -2.951  12.584  1.00 90.01 147 A 1 
ATOM   1172 C CD1 . ILE   A 1 147 ? -4.965  -5.107  12.808  1.00 83.74 147 A 1 
ATOM   1173 N N   . THR   A 1 148 ? -9.633  -3.444  15.311  1.00 95.22 148 A 1 
ATOM   1174 C CA  . THR   A 1 148 ? -11.078 -3.230  15.167  1.00 94.95 148 A 1 
ATOM   1175 C C   . THR   A 1 148 ? -11.575 -2.161  16.130  1.00 95.34 148 A 1 
ATOM   1176 O O   . THR   A 1 148 ? -12.169 -1.175  15.707  1.00 94.28 148 A 1 
ATOM   1177 C CB  . THR   A 1 148 ? -11.841 -4.537  15.411  1.00 93.87 148 A 1 
ATOM   1178 O OG1 . THR   A 1 148 ? -11.283 -5.564  14.626  1.00 89.70 148 A 1 
ATOM   1179 C CG2 . THR   A 1 148 ? -13.317 -4.422  15.044  1.00 89.55 148 A 1 
ATOM   1180 N N   . LYS   A 1 149 ? -11.258 -2.322  17.410  1.00 95.73 149 A 1 
ATOM   1181 C CA  . LYS   A 1 149 ? -11.621 -1.366  18.451  1.00 95.35 149 A 1 
ATOM   1182 C C   . LYS   A 1 149 ? -11.015 0.011   18.190  1.00 95.79 149 A 1 
ATOM   1183 O O   . LYS   A 1 149 ? -11.718 1.016   18.223  1.00 95.09 149 A 1 
ATOM   1184 C CB  . LYS   A 1 149 ? -11.182 -1.929  19.810  1.00 94.70 149 A 1 
ATOM   1185 C CG  . LYS   A 1 149 ? -11.560 -0.975  20.945  1.00 90.51 149 A 1 
ATOM   1186 C CD  . LYS   A 1 149 ? -11.157 -1.522  22.312  1.00 86.33 149 A 1 
ATOM   1187 C CE  . LYS   A 1 149 ? -11.485 -0.423  23.320  1.00 78.12 149 A 1 
ATOM   1188 N NZ  . LYS   A 1 149 ? -11.049 -0.757  24.689  1.00 69.57 149 A 1 
ATOM   1189 N N   . SER   A 1 150 ? -9.719  0.053   17.903  1.00 96.21 150 A 1 
ATOM   1190 C CA  . SER   A 1 150 ? -9.020  1.319   17.679  1.00 96.40 150 A 1 
ATOM   1191 C C   . SER   A 1 150 ? -9.516  2.033   16.424  1.00 96.80 150 A 1 
ATOM   1192 O O   . SER   A 1 150 ? -9.702  3.240   16.457  1.00 96.04 150 A 1 
ATOM   1193 C CB  . SER   A 1 150 ? -7.512  1.103   17.608  1.00 95.93 150 A 1 
ATOM   1194 O OG  . SER   A 1 150 ? -7.053  0.496   18.802  1.00 91.65 150 A 1 
ATOM   1195 N N   . LEU   A 1 151 ? -9.800  1.315   15.335  1.00 96.80 151 A 1 
ATOM   1196 C CA  . LEU   A 1 151 ? -10.421 1.897   14.142  1.00 96.64 151 A 1 
ATOM   1197 C C   . LEU   A 1 151 ? -11.774 2.529   14.466  1.00 96.79 151 A 1 
ATOM   1198 O O   . LEU   A 1 151 ? -12.015 3.653   14.043  1.00 96.17 151 A 1 
ATOM   1199 C CB  . LEU   A 1 151 ? -10.583 0.835   13.043  1.00 95.82 151 A 1 
ATOM   1200 C CG  . LEU   A 1 151 ? -9.363  0.697   12.117  1.00 90.05 151 A 1 
ATOM   1201 C CD1 . LEU   A 1 151 ? -9.501  -0.564  11.268  1.00 86.58 151 A 1 
ATOM   1202 C CD2 . LEU   A 1 151 ? -9.241  1.886   11.165  1.00 86.15 151 A 1 
ATOM   1203 N N   . ALA   A 1 152 ? -12.621 1.846   15.225  1.00 96.76 152 A 1 
ATOM   1204 C CA  . ALA   A 1 152 ? -13.929 2.369   15.612  1.00 96.54 152 A 1 
ATOM   1205 C C   . ALA   A 1 152 ? -13.799 3.662   16.435  1.00 96.69 152 A 1 
ATOM   1206 O O   . ALA   A 1 152 ? -14.382 4.684   16.081  1.00 95.89 152 A 1 
ATOM   1207 C CB  . ALA   A 1 152 ? -14.700 1.280   16.368  1.00 96.09 152 A 1 
ATOM   1208 N N   . GLU   A 1 153 ? -12.972 3.645   17.474  1.00 96.74 153 A 1 
ATOM   1209 C CA  . GLU   A 1 153 ? -12.760 4.802   18.347  1.00 96.43 153 A 1 
ATOM   1210 C C   . GLU   A 1 153 ? -12.132 5.989   17.597  1.00 96.45 153 A 1 
ATOM   1211 O O   . GLU   A 1 153 ? -12.619 7.116   17.685  1.00 95.33 153 A 1 
ATOM   1212 C CB  . GLU   A 1 153 ? -11.886 4.391   19.546  1.00 95.87 153 A 1 
ATOM   1213 C CG  . GLU   A 1 153 ? -12.605 3.456   20.538  1.00 88.33 153 A 1 
ATOM   1214 C CD  . GLU   A 1 153 ? -11.713 2.946   21.687  1.00 84.87 153 A 1 
ATOM   1215 O OE1 . GLU   A 1 153 ? -12.225 2.192   22.552  1.00 76.77 153 A 1 
ATOM   1216 O OE2 . GLU   A 1 153 ? -10.504 3.258   21.723  1.00 79.61 153 A 1 
ATOM   1217 N N   . ILE   A 1 154 ? -11.087 5.744   16.812  1.00 96.91 154 A 1 
ATOM   1218 C CA  . ILE   A 1 154 ? -10.349 6.804   16.115  1.00 96.80 154 A 1 
ATOM   1219 C C   . ILE   A 1 154 ? -11.180 7.420   14.985  1.00 96.81 154 A 1 
ATOM   1220 O O   . ILE   A 1 154 ? -11.203 8.637   14.836  1.00 96.01 154 A 1 
ATOM   1221 C CB  . ILE   A 1 154 ? -9.000  6.263   15.597  1.00 96.59 154 A 1 
ATOM   1222 C CG1 . ILE   A 1 154 ? -8.081  5.870   16.777  1.00 95.40 154 A 1 
ATOM   1223 C CG2 . ILE   A 1 154 ? -8.287  7.299   14.719  1.00 95.51 154 A 1 
ATOM   1224 C CD1 . ILE   A 1 154 ? -6.909  4.977   16.360  1.00 92.37 154 A 1 
ATOM   1225 N N   . SER   A 1 155 ? -11.874 6.606   14.189  1.00 96.93 155 A 1 
ATOM   1226 C CA  . SER   A 1 155 ? -12.709 7.131   13.105  1.00 96.54 155 A 1 
ATOM   1227 C C   . SER   A 1 155 ? -13.947 7.871   13.623  1.00 96.40 155 A 1 
ATOM   1228 O O   . SER   A 1 155 ? -14.322 8.887   13.041  1.00 95.31 155 A 1 
ATOM   1229 C CB  . SER   A 1 155 ? -13.078 6.033   12.107  1.00 95.69 155 A 1 
ATOM   1230 O OG  . SER   A 1 155 ? -13.737 4.962   12.725  1.00 87.55 155 A 1 
ATOM   1231 N N   . SER   A 1 156 ? -14.503 7.457   14.753  1.00 96.66 156 A 1 
ATOM   1232 C CA  . SER   A 1 156 ? -15.553 8.211   15.449  1.00 96.09 156 A 1 
ATOM   1233 C C   . SER   A 1 156 ? -15.040 9.571   15.937  1.00 95.88 156 A 1 
ATOM   1234 O O   . SER   A 1 156 ? -15.676 10.587  15.677  1.00 94.37 156 A 1 
ATOM   1235 C CB  . SER   A 1 156 ? -16.099 7.393   16.620  1.00 95.55 156 A 1 
ATOM   1236 O OG  . SER   A 1 156 ? -17.251 8.013   17.150  1.00 82.07 156 A 1 
ATOM   1237 N N   . LEU   A 1 157 ? -13.842 9.621   16.529  1.00 96.49 157 A 1 
ATOM   1238 C CA  . LEU   A 1 157 ? -13.195 10.886  16.899  1.00 95.87 157 A 1 
ATOM   1239 C C   . LEU   A 1 157 ? -12.987 11.808  15.696  1.00 95.54 157 A 1 
ATOM   1240 O O   . LEU   A 1 157 ? -13.255 13.003  15.786  1.00 93.82 157 A 1 
ATOM   1241 C CB  . LEU   A 1 157 ? -11.838 10.608  17.565  1.00 95.11 157 A 1 
ATOM   1242 C CG  . LEU   A 1 157 ? -11.920 10.179  19.035  1.00 89.27 157 A 1 
ATOM   1243 C CD1 . LEU   A 1 157 ? -10.537 9.713   19.494  1.00 83.07 157 A 1 
ATOM   1244 C CD2 . LEU   A 1 157 ? -12.362 11.336  19.923  1.00 83.28 157 A 1 
ATOM   1245 N N   . CYS   A 1 158 ? -12.544 11.265  14.558  1.00 96.10 158 A 1 
ATOM   1246 C CA  . CYS   A 1 158 ? -12.412 12.045  13.328  1.00 95.51 158 A 1 
ATOM   1247 C C   . CYS   A 1 158 ? -13.757 12.622  12.876  1.00 94.91 158 A 1 
ATOM   1248 O O   . CYS   A 1 158 ? -13.822 13.775  12.464  1.00 93.63 158 A 1 
ATOM   1249 C CB  . CYS   A 1 158 ? -11.827 11.169  12.218  1.00 95.27 158 A 1 
ATOM   1250 S SG  . CYS   A 1 158 ? -10.081 10.786  12.522  1.00 93.11 158 A 1 
ATOM   1251 N N   . GLN   A 1 159 ? -14.828 11.842  12.964  1.00 95.37 159 A 1 
ATOM   1252 C CA  . GLN   A 1 159 ? -16.166 12.292  12.594  1.00 94.36 159 A 1 
ATOM   1253 C C   . GLN   A 1 159 ? -16.660 13.415  13.517  1.00 93.74 159 A 1 
ATOM   1254 O O   . GLN   A 1 159 ? -17.133 14.442  13.030  1.00 91.40 159 A 1 
ATOM   1255 C CB  . GLN   A 1 159 ? -17.108 11.079  12.588  1.00 93.40 159 A 1 
ATOM   1256 C CG  . GLN   A 1 159 ? -18.468 11.435  11.974  1.00 85.15 159 A 1 
ATOM   1257 C CD  . GLN   A 1 159 ? -19.436 10.250  11.921  1.00 83.36 159 A 1 
ATOM   1258 O OE1 . GLN   A 1 159 ? -19.130 9.114   12.208  1.00 74.39 159 A 1 
ATOM   1259 N NE2 . GLN   A 1 159 ? -20.668 10.486  11.531  1.00 72.17 159 A 1 
ATOM   1260 N N   . ASP   A 1 160 ? -16.494 13.256  14.827  1.00 94.71 160 A 1 
ATOM   1261 C CA  . ASP   A 1 160 ? -16.911 14.247  15.828  1.00 93.99 160 A 1 
ATOM   1262 C C   . ASP   A 1 160 ? -16.153 15.577  15.686  1.00 93.19 160 A 1 
ATOM   1263 O O   . ASP   A 1 160 ? -16.726 16.654  15.866  1.00 90.68 160 A 1 
ATOM   1264 C CB  . ASP   A 1 160 ? -16.686 13.674  17.237  1.00 93.69 160 A 1 
ATOM   1265 C CG  . ASP   A 1 160 ? -17.622 12.520  17.611  1.00 89.99 160 A 1 
ATOM   1266 O OD1 . ASP   A 1 160 ? -18.712 12.413  17.008  1.00 84.22 160 A 1 
ATOM   1267 O OD2 . ASP   A 1 160 ? -17.256 11.774  18.548  1.00 84.20 160 A 1 
ATOM   1268 N N   . LEU   A 1 161 ? -14.873 15.508  15.314  1.00 92.70 161 A 1 
ATOM   1269 C CA  . LEU   A 1 161 ? -14.012 16.676  15.102  1.00 91.30 161 A 1 
ATOM   1270 C C   . LEU   A 1 161 ? -14.069 17.229  13.667  1.00 90.68 161 A 1 
ATOM   1271 O O   . LEU   A 1 161 ? -13.374 18.194  13.361  1.00 87.81 161 A 1 
ATOM   1272 C CB  . LEU   A 1 161 ? -12.575 16.311  15.503  1.00 90.90 161 A 1 
ATOM   1273 C CG  . LEU   A 1 161 ? -12.391 15.974  16.995  1.00 89.64 161 A 1 
ATOM   1274 C CD1 . LEU   A 1 161 ? -10.973 15.457  17.210  1.00 84.96 161 A 1 
ATOM   1275 C CD2 . LEU   A 1 161 ? -12.603 17.186  17.899  1.00 84.78 161 A 1 
ATOM   1276 N N   . GLN   A 1 162 ? -14.868 16.628  12.775  1.00 90.51 162 A 1 
ATOM   1277 C CA  . GLN   A 1 162 ? -14.954 16.967  11.345  1.00 88.85 162 A 1 
ATOM   1278 C C   . GLN   A 1 162 ? -13.622 16.806  10.582  1.00 89.38 162 A 1 
ATOM   1279 O O   . GLN   A 1 162 ? -13.405 17.430  9.540   1.00 86.49 162 A 1 
ATOM   1280 C CB  . GLN   A 1 162 ? -15.604 18.346  11.138  1.00 86.46 162 A 1 
ATOM   1281 C CG  . GLN   A 1 162 ? -16.966 18.470  11.833  1.00 80.54 162 A 1 
ATOM   1282 C CD  . GLN   A 1 162 ? -17.678 19.785  11.521  1.00 73.48 162 A 1 
ATOM   1283 O OE1 . GLN   A 1 162 ? -17.207 20.665  10.819  1.00 65.60 162 A 1 
ATOM   1284 N NE2 . GLN   A 1 162 ? -18.880 19.962  12.022  1.00 63.54 162 A 1 
ATOM   1285 N N   . VAL   A 1 163 ? -12.736 15.937  11.060  1.00 92.22 163 A 1 
ATOM   1286 C CA  . VAL   A 1 163 ? -11.468 15.598  10.408  1.00 92.49 163 A 1 
ATOM   1287 C C   . VAL   A 1 163 ? -11.721 14.533  9.346   1.00 93.15 163 A 1 
ATOM   1288 O O   . VAL   A 1 163 ? -12.070 13.392  9.650   1.00 92.00 163 A 1 
ATOM   1289 C CB  . VAL   A 1 163 ? -10.423 15.136  11.434  1.00 91.63 163 A 1 
ATOM   1290 C CG1 . VAL   A 1 163 ? -9.114  14.734  10.752  1.00 87.37 163 A 1 
ATOM   1291 C CG2 . VAL   A 1 163 ? -10.104 16.244  12.439  1.00 87.42 163 A 1 
ATOM   1292 N N   . LYS   A 1 164 ? -11.513 14.875  8.060   1.00 93.12 164 A 1 
ATOM   1293 C CA  . LYS   A 1 164 ? -11.710 13.931  6.955   1.00 92.87 164 A 1 
ATOM   1294 C C   . LYS   A 1 164 ? -10.516 12.987  6.812   1.00 93.62 164 A 1 
ATOM   1295 O O   . LYS   A 1 164 ? -9.396  13.431  6.567   1.00 92.24 164 A 1 
ATOM   1296 C CB  . LYS   A 1 164 ? -12.021 14.662  5.642   1.00 91.21 164 A 1 
ATOM   1297 C CG  . LYS   A 1 164 ? -13.429 15.289  5.657   1.00 84.06 164 A 1 
ATOM   1298 C CD  . LYS   A 1 164 ? -13.848 15.821  4.281   1.00 76.87 164 A 1 
ATOM   1299 C CE  . LYS   A 1 164 ? -15.287 16.360  4.373   1.00 67.44 164 A 1 
ATOM   1300 N NZ  . LYS   A 1 164 ? -15.874 16.739  3.058   1.00 59.08 164 A 1 
ATOM   1301 N N   . ILE   A 1 165 ? -10.768 11.684  6.859   1.00 94.31 165 A 1 
ATOM   1302 C CA  . ILE   A 1 165 ? -9.773  10.652  6.555   1.00 95.01 165 A 1 
ATOM   1303 C C   . ILE   A 1 165 ? -9.615  10.538  5.032   1.00 94.85 165 A 1 
ATOM   1304 O O   . ILE   A 1 165 ? -10.592 10.373  4.303   1.00 93.84 165 A 1 
ATOM   1305 C CB  . ILE   A 1 165 ? -10.142 9.310   7.224   1.00 95.29 165 A 1 
ATOM   1306 C CG1 . ILE   A 1 165 ? -10.191 9.461   8.765   1.00 94.52 165 A 1 
ATOM   1307 C CG2 . ILE   A 1 165 ? -9.135  8.214   6.826   1.00 94.15 165 A 1 
ATOM   1308 C CD1 . ILE   A 1 165 ? -10.787 8.253   9.500   1.00 92.97 165 A 1 
ATOM   1309 N N   . LEU   A 1 166 ? -8.374  10.609  4.552   1.00 94.25 166 A 1 
ATOM   1310 C CA  . LEU   A 1 166 ? -8.006  10.399  3.148   1.00 93.53 166 A 1 
ATOM   1311 C C   . LEU   A 1 166 ? -7.641  8.940   2.870   1.00 93.63 166 A 1 
ATOM   1312 O O   . LEU   A 1 166 ? -8.038  8.377   1.852   1.00 92.14 166 A 1 
ATOM   1313 C CB  . LEU   A 1 166 ? -6.812  11.301  2.799   1.00 92.47 166 A 1 
ATOM   1314 C CG  . LEU   A 1 166 ? -7.098  12.810  2.839   1.00 91.17 166 A 1 
ATOM   1315 C CD1 . LEU   A 1 166 ? -5.791  13.566  2.624   1.00 88.22 166 A 1 
ATOM   1316 C CD2 . LEU   A 1 166 ? -8.091  13.217  1.744   1.00 87.77 166 A 1 
ATOM   1317 N N   . SER   A 1 167 ? -6.861  8.349   3.774   1.00 94.61 167 A 1 
ATOM   1318 C CA  . SER   A 1 167 ? -6.469  6.946   3.714   1.00 94.68 167 A 1 
ATOM   1319 C C   . SER   A 1 167 ? -6.167  6.412   5.108   1.00 95.39 167 A 1 
ATOM   1320 O O   . SER   A 1 167 ? -5.790  7.163   6.005   1.00 94.68 167 A 1 
ATOM   1321 C CB  . SER   A 1 167 ? -5.247  6.752   2.806   1.00 93.09 167 A 1 
ATOM   1322 O OG  . SER   A 1 167 ? -4.086  7.336   3.367   1.00 86.79 167 A 1 
ATOM   1323 N N   . VAL   A 1 168 ? -6.279  5.101   5.251   1.00 95.71 168 A 1 
ATOM   1324 C CA  . VAL   A 1 168 ? -5.832  4.367   6.432   1.00 96.11 168 A 1 
ATOM   1325 C C   . VAL   A 1 168 ? -5.138  3.087   5.986   1.00 96.07 168 A 1 
ATOM   1326 O O   . VAL   A 1 168 ? -5.576  2.432   5.039   1.00 94.86 168 A 1 
ATOM   1327 C CB  . VAL   A 1 168 ? -6.992  4.122   7.415   1.00 95.36 168 A 1 
ATOM   1328 C CG1 . VAL   A 1 168 ? -8.147  3.329   6.802   1.00 90.84 168 A 1 
ATOM   1329 C CG2 . VAL   A 1 168 ? -6.519  3.416   8.690   1.00 89.60 168 A 1 
ATOM   1330 N N   . LEU   A 1 169 ? -4.035  2.755   6.653   1.00 95.15 169 A 1 
ATOM   1331 C CA  . LEU   A 1 169 ? -3.260  1.544   6.418   1.00 94.79 169 A 1 
ATOM   1332 C C   . LEU   A 1 169 ? -2.950  0.864   7.750   1.00 95.17 169 A 1 
ATOM   1333 O O   . LEU   A 1 169 ? -2.696  1.529   8.752   1.00 94.05 169 A 1 
ATOM   1334 C CB  . LEU   A 1 169 ? -1.957  1.893   5.679   1.00 93.17 169 A 1 
ATOM   1335 C CG  . LEU   A 1 169 ? -2.147  2.429   4.250   1.00 89.75 169 A 1 
ATOM   1336 C CD1 . LEU   A 1 169 ? -0.814  2.936   3.723   1.00 84.01 169 A 1 
ATOM   1337 C CD2 . LEU   A 1 169 ? -2.650  1.340   3.298   1.00 83.11 169 A 1 
ATOM   1338 N N   . VAL   A 1 170 ? -2.907  -0.457  7.734   1.00 94.56 170 A 1 
ATOM   1339 C CA  . VAL   A 1 170 ? -2.475  -1.267  8.875   1.00 94.06 170 A 1 
ATOM   1340 C C   . VAL   A 1 170 ? -1.059  -1.761  8.604   1.00 93.47 170 A 1 
ATOM   1341 O O   . VAL   A 1 170 ? -0.857  -2.651  7.777   1.00 92.06 170 A 1 
ATOM   1342 C CB  . VAL   A 1 170 ? -3.437  -2.436  9.146   1.00 93.65 170 A 1 
ATOM   1343 C CG1 . VAL   A 1 170 ? -3.005  -3.202  10.400  1.00 90.70 170 A 1 
ATOM   1344 C CG2 . VAL   A 1 170 ? -4.882  -1.955  9.347   1.00 91.18 170 A 1 
ATOM   1345 N N   . TYR   A 1 171 ? -0.070  -1.201  9.307   1.00 92.36 171 A 1 
ATOM   1346 C CA  . TYR   A 1 171 ? 1.313   -1.657  9.241   1.00 91.45 171 A 1 
ATOM   1347 C C   . TYR   A 1 171 ? 1.595   -2.707  10.321  1.00 91.62 171 A 1 
ATOM   1348 O O   . TYR   A 1 171 ? 1.098   -2.602  11.447  1.00 90.15 171 A 1 
ATOM   1349 C CB  . TYR   A 1 171 ? 2.274   -0.470  9.343   1.00 89.39 171 A 1 
ATOM   1350 C CG  . TYR   A 1 171 ? 2.388   0.315   8.050   1.00 85.31 171 A 1 
ATOM   1351 C CD1 . TYR   A 1 171 ? 3.335   -0.055  7.079   1.00 79.28 171 A 1 
ATOM   1352 C CD2 . TYR   A 1 171 ? 1.545   1.415   7.804   1.00 78.02 171 A 1 
ATOM   1353 C CE1 . TYR   A 1 171 ? 3.447   0.660   5.875   1.00 74.51 171 A 1 
ATOM   1354 C CE2 . TYR   A 1 171 ? 1.644   2.134   6.598   1.00 73.59 171 A 1 
ATOM   1355 C CZ  . TYR   A 1 171 ? 2.600   1.753   5.634   1.00 74.25 171 A 1 
ATOM   1356 O OH  . TYR   A 1 171 ? 2.705   2.453   4.459   1.00 69.65 171 A 1 
ATOM   1357 N N   . PRO   A 1 172 ? 2.414   -3.732  10.002  1.00 87.65 172 A 1 
ATOM   1358 C CA  . PRO   A 1 172 ? 2.943   -4.617  11.025  1.00 85.94 172 A 1 
ATOM   1359 C C   . PRO   A 1 172 ? 3.919   -3.853  11.933  1.00 86.06 172 A 1 
ATOM   1360 O O   . PRO   A 1 172 ? 4.600   -2.925  11.502  1.00 83.00 172 A 1 
ATOM   1361 C CB  . PRO   A 1 172 ? 3.627   -5.755  10.263  1.00 83.01 172 A 1 
ATOM   1362 C CG  . PRO   A 1 172 ? 4.091   -5.080  8.969   1.00 80.69 172 A 1 
ATOM   1363 C CD  . PRO   A 1 172 ? 3.007   -4.036  8.708   1.00 83.77 172 A 1 
ATOM   1364 N N   . HIS   A 1 173 ? 4.003   -4.286  13.182  1.00 85.04 173 A 1 
ATOM   1365 C CA  . HIS   A 1 173 ? 5.015   -3.862  14.150  1.00 83.57 173 A 1 
ATOM   1366 C C   . HIS   A 1 173 ? 5.918   -5.055  14.499  1.00 83.17 173 A 1 
ATOM   1367 O O   . HIS   A 1 173 ? 5.536   -6.206  14.284  1.00 78.45 173 A 1 
ATOM   1368 C CB  . HIS   A 1 173 ? 4.299   -3.277  15.375  1.00 81.25 173 A 1 
ATOM   1369 C CG  . HIS   A 1 173 ? 5.208   -2.543  16.315  1.00 79.78 173 A 1 
ATOM   1370 N ND1 . HIS   A 1 173 ? 5.880   -3.080  17.390  1.00 69.66 173 A 1 
ATOM   1371 C CD2 . HIS   A 1 173 ? 5.552   -1.207  16.268  1.00 69.34 173 A 1 
ATOM   1372 C CE1 . HIS   A 1 173 ? 6.616   -2.106  17.962  1.00 69.26 173 A 1 
ATOM   1373 N NE2 . HIS   A 1 173 ? 6.435   -0.952  17.313  1.00 71.05 173 A 1 
ATOM   1374 N N   . ASP   A 1 174 ? 7.112   -4.785  15.039  1.00 80.72 174 A 1 
ATOM   1375 C CA  . ASP   A 1 174 ? 8.062   -5.833  15.437  1.00 79.57 174 A 1 
ATOM   1376 C C   . ASP   A 1 174 ? 7.537   -6.675  16.612  1.00 81.27 174 A 1 
ATOM   1377 O O   . ASP   A 1 174 ? 7.786   -7.879  16.682  1.00 76.42 174 A 1 
ATOM   1378 C CB  . ASP   A 1 174 ? 9.410   -5.188  15.792  1.00 74.94 174 A 1 
ATOM   1379 C CG  . ASP   A 1 174 ? 10.099  -4.507  14.602  1.00 68.74 174 A 1 
ATOM   1380 O OD1 . ASP   A 1 174 ? 9.899   -4.971  13.454  1.00 61.61 174 A 1 
ATOM   1381 O OD2 . ASP   A 1 174 ? 10.835  -3.530  14.848  1.00 61.27 174 A 1 
ATOM   1382 N N   . ASP   A 1 175 ? 6.762   -6.052  17.510  1.00 83.64 175 A 1 
ATOM   1383 C CA  . ASP   A 1 175 ? 6.113   -6.761  18.607  1.00 84.55 175 A 1 
ATOM   1384 C C   . ASP   A 1 175 ? 4.922   -7.590  18.089  1.00 85.27 175 A 1 
ATOM   1385 O O   . ASP   A 1 175 ? 4.015   -7.055  17.438  1.00 81.99 175 A 1 
ATOM   1386 C CB  . ASP   A 1 175 ? 5.630   -5.788  19.689  1.00 81.64 175 A 1 
ATOM   1387 C CG  . ASP   A 1 175 ? 6.742   -5.069  20.452  1.00 74.72 175 A 1 
ATOM   1388 O OD1 . ASP   A 1 175 ? 7.816   -5.679  20.645  1.00 67.60 175 A 1 
ATOM   1389 O OD2 . ASP   A 1 175 ? 6.469   -3.920  20.880  1.00 67.59 175 A 1 
ATOM   1390 N N   . PRO   A 1 176 ? 4.855   -8.895  18.419  1.00 81.25 176 A 1 
ATOM   1391 C CA  . PRO   A 1 176 ? 3.725   -9.725  18.035  1.00 78.23 176 A 1 
ATOM   1392 C C   . PRO   A 1 176 ? 2.417   -9.214  18.666  1.00 77.38 176 A 1 
ATOM   1393 O O   . PRO   A 1 176 ? 2.369   -8.847  19.837  1.00 71.29 176 A 1 
ATOM   1394 C CB  . PRO   A 1 176 ? 4.090   -11.147 18.482  1.00 75.43 176 A 1 
ATOM   1395 C CG  . PRO   A 1 176 ? 5.084   -10.930 19.626  1.00 72.91 176 A 1 
ATOM   1396 C CD  . PRO   A 1 176 ? 5.798   -9.642  19.227  1.00 75.56 176 A 1 
ATOM   1397 N N   . GLY   A 1 177 ? 1.357   -9.215  17.871  1.00 79.93 177 A 1 
ATOM   1398 C CA  . GLY   A 1 177 ? 0.032   -8.725  18.278  1.00 81.24 177 A 1 
ATOM   1399 C C   . GLY   A 1 177 ? -0.148  -7.205  18.214  1.00 85.08 177 A 1 
ATOM   1400 O O   . GLY   A 1 177 ? -1.286  -6.740  18.171  1.00 82.10 177 A 1 
ATOM   1401 N N   . VAL   A 1 178 ? 0.946   -6.444  18.136  1.00 89.73 178 A 1 
ATOM   1402 C CA  . VAL   A 1 178 ? 0.902   -4.991  17.964  1.00 90.97 178 A 1 
ATOM   1403 C C   . VAL   A 1 178 ? 0.869   -4.638  16.476  1.00 91.41 178 A 1 
ATOM   1404 O O   . VAL   A 1 178 ? 1.519   -5.269  15.644  1.00 88.88 178 A 1 
ATOM   1405 C CB  . VAL   A 1 178 ? 2.074   -4.310  18.693  1.00 89.05 178 A 1 
ATOM   1406 C CG1 . VAL   A 1 178 ? 1.982   -2.790  18.585  1.00 82.30 178 A 1 
ATOM   1407 C CG2 . VAL   A 1 178 ? 2.092   -4.668  20.188  1.00 82.82 178 A 1 
ATOM   1408 N N   . LYS   A 1 179 ? 0.108   -3.601  16.148  1.00 91.97 179 A 1 
ATOM   1409 C CA  . LYS   A 1 179 ? 0.058   -2.994  14.814  1.00 92.58 179 A 1 
ATOM   1410 C C   . LYS   A 1 179 ? 0.179   -1.475  14.927  1.00 93.69 179 A 1 
ATOM   1411 O O   . LYS   A 1 179 ? -0.005  -0.910  16.006  1.00 92.08 179 A 1 
ATOM   1412 C CB  . LYS   A 1 179 ? -1.247  -3.394  14.098  1.00 91.07 179 A 1 
ATOM   1413 C CG  . LYS   A 1 179 ? -1.442  -4.909  13.901  1.00 88.61 179 A 1 
ATOM   1414 C CD  . LYS   A 1 179 ? -0.440  -5.514  12.917  1.00 82.32 179 A 1 
ATOM   1415 C CE  . LYS   A 1 179 ? -0.759  -7.002  12.726  1.00 76.82 179 A 1 
ATOM   1416 N NZ  . LYS   A 1 179 ? 0.052   -7.609  11.649  1.00 67.78 179 A 1 
ATOM   1417 N N   . VAL   A 1 180 ? 0.464   -0.832  13.808  1.00 93.46 180 A 1 
ATOM   1418 C CA  . VAL   A 1 180 ? 0.429   0.627   13.691  1.00 93.53 180 A 1 
ATOM   1419 C C   . VAL   A 1 180 ? -0.632  0.996   12.660  1.00 94.16 180 A 1 
ATOM   1420 O O   . VAL   A 1 180 ? -0.552  0.573   11.507  1.00 93.45 180 A 1 
ATOM   1421 C CB  . VAL   A 1 180 ? 1.808   1.213   13.339  1.00 92.21 180 A 1 
ATOM   1422 C CG1 . VAL   A 1 180 ? 1.770   2.743   13.307  1.00 88.55 180 A 1 
ATOM   1423 C CG2 . VAL   A 1 180 ? 2.873   0.793   14.366  1.00 88.68 180 A 1 
ATOM   1424 N N   . LEU   A 1 181 ? -1.630  1.758   13.082  1.00 95.14 181 A 1 
ATOM   1425 C CA  . LEU   A 1 181 ? -2.576  2.398   12.177  1.00 95.47 181 A 1 
ATOM   1426 C C   . LEU   A 1 181 ? -1.953  3.696   11.671  1.00 95.32 181 A 1 
ATOM   1427 O O   . LEU   A 1 181 ? -1.611  4.565   12.468  1.00 94.39 181 A 1 
ATOM   1428 C CB  . LEU   A 1 181 ? -3.914  2.669   12.883  1.00 95.53 181 A 1 
ATOM   1429 C CG  . LEU   A 1 181 ? -4.694  1.414   13.307  1.00 93.91 181 A 1 
ATOM   1430 C CD1 . LEU   A 1 181 ? -5.990  1.834   13.997  1.00 91.16 181 A 1 
ATOM   1431 C CD2 . LEU   A 1 181 ? -5.056  0.527   12.116  1.00 90.93 181 A 1 
ATOM   1432 N N   . VAL   A 1 182 ? -1.827  3.826   10.357  1.00 94.85 182 A 1 
ATOM   1433 C CA  . VAL   A 1 182 ? -1.300  5.023   9.705   1.00 94.42 182 A 1 
ATOM   1434 C C   . VAL   A 1 182 ? -2.444  5.718   8.985   1.00 94.86 182 A 1 
ATOM   1435 O O   . VAL   A 1 182 ? -2.942  5.221   7.976   1.00 94.32 182 A 1 
ATOM   1436 C CB  . VAL   A 1 182 ? -0.142  4.686   8.752   1.00 93.13 182 A 1 
ATOM   1437 C CG1 . VAL   A 1 182 ? 0.433   5.961   8.125   1.00 90.40 182 A 1 
ATOM   1438 C CG2 . VAL   A 1 182 ? 0.985   3.955   9.492   1.00 90.57 182 A 1 
ATOM   1439 N N   . PHE   A 1 183 ? -2.855  6.861   9.510   1.00 95.30 183 A 1 
ATOM   1440 C CA  . PHE   A 1 183 ? -3.870  7.713   8.911   1.00 95.36 183 A 1 
ATOM   1441 C C   . PHE   A 1 183 ? -3.218  8.849   8.133   1.00 94.93 183 A 1 
ATOM   1442 O O   . PHE   A 1 183 ? -2.241  9.448   8.576   1.00 93.74 183 A 1 
ATOM   1443 C CB  . PHE   A 1 183 ? -4.809  8.262   9.988   1.00 95.51 183 A 1 
ATOM   1444 C CG  . PHE   A 1 183 ? -5.670  7.204   10.647  1.00 95.98 183 A 1 
ATOM   1445 C CD1 . PHE   A 1 183 ? -6.957  6.930   10.151  1.00 93.13 183 A 1 
ATOM   1446 C CD2 . PHE   A 1 183 ? -5.191  6.487   11.758  1.00 92.89 183 A 1 
ATOM   1447 C CE1 . PHE   A 1 183 ? -7.761  5.954   10.756  1.00 92.88 183 A 1 
ATOM   1448 C CE2 . PHE   A 1 183 ? -5.991  5.502   12.365  1.00 92.71 183 A 1 
ATOM   1449 C CZ  . PHE   A 1 183 ? -7.276  5.238   11.864  1.00 95.00 183 A 1 
ATOM   1450 N N   . ARG   A 1 184 ? -3.815  9.201   6.998   1.00 94.81 184 A 1 
ATOM   1451 C CA  . ARG   A 1 184 ? -3.661  10.531  6.410   1.00 94.65 184 A 1 
ATOM   1452 C C   . ARG   A 1 184 ? -4.990  11.263  6.532   1.00 95.08 184 A 1 
ATOM   1453 O O   . ARG   A 1 184 ? -6.016  10.753  6.091   1.00 94.13 184 A 1 
ATOM   1454 C CB  . ARG   A 1 184 ? -3.164  10.464  4.969   1.00 93.43 184 A 1 
ATOM   1455 C CG  . ARG   A 1 184 ? -1.701  10.000  4.910   1.00 86.28 184 A 1 
ATOM   1456 C CD  . ARG   A 1 184 ? -1.053  10.328  3.566   1.00 83.33 184 A 1 
ATOM   1457 N NE  . ARG   A 1 184 ? -0.947  11.790  3.379   1.00 80.29 184 A 1 
ATOM   1458 C CZ  . ARG   A 1 184 ? -0.155  12.443  2.544   1.00 77.12 184 A 1 
ATOM   1459 N NH1 . ARG   A 1 184 ? 0.634   11.824  1.730   1.00 68.18 184 A 1 
ATOM   1460 N NH2 . ARG   A 1 184 ? -0.148  13.741  2.519   1.00 70.98 184 A 1 
ATOM   1461 N N   . VAL   A 1 185 ? -4.938  12.434  7.137   1.00 94.62 185 A 1 
ATOM   1462 C CA  . VAL   A 1 185 ? -6.113  13.261  7.418   1.00 94.79 185 A 1 
ATOM   1463 C C   . VAL   A 1 185 ? -6.034  14.574  6.647   1.00 94.56 185 A 1 
ATOM   1464 O O   . VAL   A 1 185 ? -4.968  15.178  6.536   1.00 93.24 185 A 1 
ATOM   1465 C CB  . VAL   A 1 185 ? -6.309  13.489  8.930   1.00 94.22 185 A 1 
ATOM   1466 C CG1 . VAL   A 1 185 ? -6.681  12.175  9.624   1.00 88.70 185 A 1 
ATOM   1467 C CG2 . VAL   A 1 185 ? -5.073  14.071  9.632   1.00 88.70 185 A 1 
ATOM   1468 N N   . LYS   A 1 186 ? -7.158  15.012  6.094   1.00 92.86 186 A 1 
ATOM   1469 C CA  . LYS   A 1 186 ? -7.260  16.212  5.256   1.00 91.60 186 A 1 
ATOM   1470 C C   . LYS   A 1 186 ? -7.361  17.476  6.115   1.00 91.28 186 A 1 
ATOM   1471 O O   . LYS   A 1 186 ? -8.391  18.151  6.113   1.00 88.18 186 A 1 
ATOM   1472 C CB  . LYS   A 1 186 ? -8.420  16.043  4.262   1.00 90.04 186 A 1 
ATOM   1473 C CG  . LYS   A 1 186 ? -8.390  17.106  3.154   1.00 85.22 186 A 1 
ATOM   1474 C CD  . LYS   A 1 186 ? -9.630  16.996  2.264   1.00 82.00 186 A 1 
ATOM   1475 C CE  . LYS   A 1 186 ? -9.616  18.102  1.207   1.00 73.56 186 A 1 
ATOM   1476 N NZ  . LYS   A 1 186 ? -10.885 18.134  0.437   1.00 65.90 186 A 1 
ATOM   1477 N N   . THR   A 1 187 ? -6.311  17.775  6.848   1.00 92.37 187 A 1 
ATOM   1478 C CA  . THR   A 1 187 ? -6.200  18.991  7.658   1.00 92.58 187 A 1 
ATOM   1479 C C   . THR   A 1 187 ? -4.742  19.423  7.760   1.00 93.06 187 A 1 
ATOM   1480 O O   . THR   A 1 187 ? -3.830  18.593  7.717   1.00 91.78 187 A 1 
ATOM   1481 C CB  . THR   A 1 187 ? -6.831  18.797  9.051   1.00 91.23 187 A 1 
ATOM   1482 O OG1 . THR   A 1 187 ? -6.756  19.998  9.781   1.00 86.14 187 A 1 
ATOM   1483 C CG2 . THR   A 1 187 ? -6.152  17.711  9.896   1.00 85.97 187 A 1 
ATOM   1484 N N   . MET   A 1 188 ? -4.527  20.728  7.889   1.00 92.58 188 A 1 
ATOM   1485 C CA  . MET   A 1 188 ? -3.234  21.317  8.240   1.00 92.34 188 A 1 
ATOM   1486 C C   . MET   A 1 188 ? -3.062  21.424  9.763   1.00 92.98 188 A 1 
ATOM   1487 O O   . MET   A 1 188 ? -1.943  21.539  10.257  1.00 90.07 188 A 1 
ATOM   1488 C CB  . MET   A 1 188 ? -3.125  22.682  7.551   1.00 91.63 188 A 1 
ATOM   1489 C CG  . MET   A 1 188 ? -1.754  23.329  7.725   1.00 89.30 188 A 1 
ATOM   1490 S SD  . MET   A 1 188 ? -1.551  24.828  6.737   1.00 85.37 188 A 1 
ATOM   1491 C CE  . MET   A 1 188 ? 0.003   25.439  7.426   1.00 79.36 188 A 1 
ATOM   1492 N N   . ASN   A 1 189 ? -4.165  21.361  10.507  1.00 92.16 189 A 1 
ATOM   1493 C CA  . ASN   A 1 189 ? -4.186  21.452  11.964  1.00 91.80 189 A 1 
ATOM   1494 C C   . ASN   A 1 189 ? -4.656  20.139  12.615  1.00 92.41 189 A 1 
ATOM   1495 O O   . ASN   A 1 189 ? -5.815  20.030  13.030  1.00 90.88 189 A 1 
ATOM   1496 C CB  . ASN   A 1 189 ? -5.062  22.647  12.364  1.00 90.25 189 A 1 
ATOM   1497 C CG  . ASN   A 1 189 ? -5.146  22.791  13.872  1.00 88.86 189 A 1 
ATOM   1498 O OD1 . ASN   A 1 189 ? -4.224  22.496  14.614  1.00 83.01 189 A 1 
ATOM   1499 N ND2 . ASN   A 1 189 ? -6.275  23.241  14.364  1.00 82.46 189 A 1 
ATOM   1500 N N   . PRO   A 1 190 ? -3.778  19.138  12.760  1.00 91.48 190 A 1 
ATOM   1501 C CA  . PRO   A 1 190 ? -4.151  17.887  13.414  1.00 91.07 190 A 1 
ATOM   1502 C C   . PRO   A 1 190 ? -4.233  17.990  14.945  1.00 91.93 190 A 1 
ATOM   1503 O O   . PRO   A 1 190 ? -4.628  17.022  15.590  1.00 90.42 190 A 1 
ATOM   1504 C CB  . PRO   A 1 190 ? -3.096  16.882  12.949  1.00 89.16 190 A 1 
ATOM   1505 C CG  . PRO   A 1 190 ? -1.843  17.749  12.805  1.00 88.43 190 A 1 
ATOM   1506 C CD  . PRO   A 1 190 ? -2.405  19.075  12.285  1.00 90.64 190 A 1 
ATOM   1507 N N   . LEU   A 1 191 ? -3.888  19.131  15.555  1.00 91.94 191 A 1 
ATOM   1508 C CA  . LEU   A 1 191 ? -3.795  19.275  17.015  1.00 91.38 191 A 1 
ATOM   1509 C C   . LEU   A 1 191 ? -5.074  18.892  17.781  1.00 91.98 191 A 1 
ATOM   1510 O O   . LEU   A 1 191 ? -4.954  18.163  18.767  1.00 91.14 191 A 1 
ATOM   1511 C CB  . LEU   A 1 191 ? -3.368  20.697  17.413  1.00 90.31 191 A 1 
ATOM   1512 C CG  . LEU   A 1 191 ? -1.957  21.116  16.993  1.00 87.27 191 A 1 
ATOM   1513 C CD1 . LEU   A 1 191 ? -1.752  22.565  17.431  1.00 83.58 191 A 1 
ATOM   1514 C CD2 . LEU   A 1 191 ? -0.878  20.250  17.651  1.00 83.40 191 A 1 
ATOM   1515 N N   . PRO   A 1 192 ? -6.287  19.313  17.376  1.00 91.51 192 A 1 
ATOM   1516 C CA  . PRO   A 1 192 ? -7.511  18.909  18.077  1.00 90.99 192 A 1 
ATOM   1517 C C   . PRO   A 1 192 ? -7.698  17.391  18.076  1.00 92.22 192 A 1 
ATOM   1518 O O   . PRO   A 1 192 ? -8.095  16.808  19.088  1.00 91.08 192 A 1 
ATOM   1519 C CB  . PRO   A 1 192 ? -8.661  19.617  17.352  1.00 89.44 192 A 1 
ATOM   1520 C CG  . PRO   A 1 192 ? -7.986  20.795  16.654  1.00 88.02 192 A 1 
ATOM   1521 C CD  . PRO   A 1 192 ? -6.614  20.231  16.298  1.00 90.69 192 A 1 
ATOM   1522 N N   . PHE   A 1 193 ? -7.358  16.756  16.956  1.00 93.14 193 A 1 
ATOM   1523 C CA  . PHE   A 1 193 ? -7.415  15.304  16.807  1.00 93.56 193 A 1 
ATOM   1524 C C   . PHE   A 1 193 ? -6.355  14.603  17.668  1.00 93.94 193 A 1 
ATOM   1525 O O   . PHE   A 1 193 ? -6.695  13.700  18.425  1.00 93.30 193 A 1 
ATOM   1526 C CB  . PHE   A 1 193 ? -7.283  14.959  15.318  1.00 93.55 193 A 1 
ATOM   1527 C CG  . PHE   A 1 193 ? -7.246  13.474  15.019  1.00 94.06 193 A 1 
ATOM   1528 C CD1 . PHE   A 1 193 ? -6.222  12.949  14.209  1.00 91.38 193 A 1 
ATOM   1529 C CD2 . PHE   A 1 193 ? -8.239  12.621  15.528  1.00 91.58 193 A 1 
ATOM   1530 C CE1 . PHE   A 1 193 ? -6.201  11.585  13.896  1.00 91.01 193 A 1 
ATOM   1531 C CE2 . PHE   A 1 193 ? -8.213  11.249  15.223  1.00 90.76 193 A 1 
ATOM   1532 C CZ  . PHE   A 1 193 ? -7.196  10.737  14.402  1.00 92.20 193 A 1 
ATOM   1533 N N   . LEU   A 1 194 ? -5.102  15.068  17.651  1.00 93.17 194 A 1 
ATOM   1534 C CA  . LEU   A 1 194 ? -4.020  14.532  18.486  1.00 92.60 194 A 1 
ATOM   1535 C C   . LEU   A 1 194 ? -4.341  14.643  19.984  1.00 92.79 194 A 1 
ATOM   1536 O O   . LEU   A 1 194 ? -4.205  13.670  20.725  1.00 92.21 194 A 1 
ATOM   1537 C CB  . LEU   A 1 194 ? -2.714  15.272  18.158  1.00 91.78 194 A 1 
ATOM   1538 C CG  . LEU   A 1 194 ? -2.139  14.957  16.765  1.00 89.21 194 A 1 
ATOM   1539 C CD1 . LEU   A 1 194 ? -0.981  15.909  16.469  1.00 86.13 194 A 1 
ATOM   1540 C CD2 . LEU   A 1 194 ? -1.622  13.522  16.677  1.00 85.77 194 A 1 
ATOM   1541 N N   . GLN   A 1 195 ? -4.847  15.787  20.425  1.00 92.51 195 A 1 
ATOM   1542 C CA  . GLN   A 1 195 ? -5.257  15.991  21.820  1.00 91.79 195 A 1 
ATOM   1543 C C   . GLN   A 1 195 ? -6.446  15.107  22.222  1.00 92.56 195 A 1 
ATOM   1544 O O   . GLN   A 1 195 ? -6.560  14.704  23.384  1.00 91.73 195 A 1 
ATOM   1545 C CB  . GLN   A 1 195 ? -5.648  17.455  22.024  1.00 90.64 195 A 1 
ATOM   1546 C CG  . GLN   A 1 195 ? -4.457  18.425  21.980  1.00 85.46 195 A 1 
ATOM   1547 C CD  . GLN   A 1 195 ? -4.906  19.882  22.104  1.00 80.86 195 A 1 
ATOM   1548 O OE1 . GLN   A 1 195 ? -6.070  20.201  22.305  1.00 73.65 195 A 1 
ATOM   1549 N NE2 . GLN   A 1 195 ? -3.993  20.819  21.997  1.00 70.79 195 A 1 
ATOM   1550 N N   . ALA   A 1 196 ? -7.355  14.824  21.302  1.00 93.41 196 A 1 
ATOM   1551 C CA  . ALA   A 1 196 ? -8.463  13.907  21.552  1.00 93.84 196 A 1 
ATOM   1552 C C   . ALA   A 1 196 ? -7.971  12.454  21.654  1.00 94.46 196 A 1 
ATOM   1553 O O   . ALA   A 1 196 ? -8.360  11.745  22.582  1.00 93.83 196 A 1 
ATOM   1554 C CB  . ALA   A 1 196 ? -9.521  14.093  20.465  1.00 93.89 196 A 1 
ATOM   1555 N N   . LEU   A 1 197 ? -7.055  12.046  20.768  1.00 94.68 197 A 1 
ATOM   1556 C CA  . LEU   A 1 197 ? -6.413  10.729  20.809  1.00 94.50 197 A 1 
ATOM   1557 C C   . LEU   A 1 197 ? -5.691  10.492  22.140  1.00 94.34 197 A 1 
ATOM   1558 O O   . LEU   A 1 197 ? -5.934  9.480   22.795  1.00 93.55 197 A 1 
ATOM   1559 C CB  . LEU   A 1 197 ? -5.428  10.598  19.637  1.00 94.67 197 A 1 
ATOM   1560 C CG  . LEU   A 1 197 ? -6.074  10.452  18.249  1.00 94.13 197 A 1 
ATOM   1561 C CD1 . LEU   A 1 197 ? -4.981  10.540  17.190  1.00 91.90 197 A 1 
ATOM   1562 C CD2 . LEU   A 1 197 ? -6.796  9.116   18.092  1.00 91.67 197 A 1 
ATOM   1563 N N   . GLN   A 1 198 ? -4.865  11.445  22.587  1.00 92.93 198 A 1 
ATOM   1564 C CA  . GLN   A 1 198 ? -4.156  11.336  23.866  1.00 91.51 198 A 1 
ATOM   1565 C C   . GLN   A 1 198 ? -5.113  11.298  25.060  1.00 92.18 198 A 1 
ATOM   1566 O O   . GLN   A 1 198 ? -4.948  10.468  25.953  1.00 90.80 198 A 1 
ATOM   1567 C CB  . GLN   A 1 198 ? -3.189  12.507  24.032  1.00 89.36 198 A 1 
ATOM   1568 C CG  . GLN   A 1 198 ? -1.923  12.367  23.174  1.00 80.84 198 A 1 
ATOM   1569 C CD  . GLN   A 1 198 ? -0.901  13.443  23.529  1.00 75.88 198 A 1 
ATOM   1570 O OE1 . GLN   A 1 198 ? -1.168  14.369  24.284  1.00 68.01 198 A 1 
ATOM   1571 N NE2 . GLN   A 1 198 ? 0.299   13.347  23.019  1.00 65.76 198 A 1 
ATOM   1572 N N   . ARG   A 1 199 ? -6.144  12.150  25.084  1.00 92.89 199 A 1 
ATOM   1573 C CA  . ARG   A 1 199 ? -7.158  12.135  26.160  1.00 93.12 199 A 1 
ATOM   1574 C C   . ARG   A 1 199 ? -7.900  10.808  26.252  1.00 93.67 199 A 1 
ATOM   1575 O O   . ARG   A 1 199 ? -8.236  10.387  27.356  1.00 91.95 199 A 1 
ATOM   1576 C CB  . ARG   A 1 199 ? -8.153  13.288  25.970  1.00 92.43 199 A 1 
ATOM   1577 C CG  . ARG   A 1 199 ? -7.637  14.567  26.629  1.00 83.56 199 A 1 
ATOM   1578 C CD  . ARG   A 1 199 ? -8.650  15.707  26.486  1.00 81.96 199 A 1 
ATOM   1579 N NE  . ARG   A 1 199 ? -8.588  16.295  25.137  1.00 73.47 199 A 1 
ATOM   1580 C CZ  . ARG   A 1 199 ? -9.368  17.255  24.669  1.00 67.53 199 A 1 
ATOM   1581 N NH1 . ARG   A 1 199 ? -10.355 17.748  25.370  1.00 60.09 199 A 1 
ATOM   1582 N NH2 . ARG   A 1 199 ? -9.158  17.753  23.484  1.00 59.35 199 A 1 
ATOM   1583 N N   . ASN   A 1 200 ? -8.121  10.152  25.126  1.00 93.84 200 A 1 
ATOM   1584 C CA  . ASN   A 1 200 ? -8.764  8.838   25.075  1.00 93.60 200 A 1 
ATOM   1585 C C   . ASN   A 1 200 ? -7.783  7.671   25.289  1.00 93.74 200 A 1 
ATOM   1586 O O   . ASN   A 1 200 ? -8.188  6.515   25.238  1.00 90.88 200 A 1 
ATOM   1587 C CB  . ASN   A 1 200 ? -9.567  8.734   23.771  1.00 93.02 200 A 1 
ATOM   1588 C CG  . ASN   A 1 200 ? -10.839 9.574   23.787  1.00 89.68 200 A 1 
ATOM   1589 O OD1 . ASN   A 1 200 ? -11.139 10.332  24.690  1.00 77.23 200 A 1 
ATOM   1590 N ND2 . ASN   A 1 200 ? -11.656 9.436   22.770  1.00 75.70 200 A 1 
ATOM   1591 N N   . GLY   A 1 201 ? -6.506  7.951   25.566  1.00 93.04 201 A 1 
ATOM   1592 C CA  . GLY   A 1 201 ? -5.496  6.945   25.903  1.00 92.86 201 A 1 
ATOM   1593 C C   . GLY   A 1 201 ? -4.907  6.195   24.706  1.00 93.71 201 A 1 
ATOM   1594 O O   . GLY   A 1 201 ? -4.313  5.133   24.899  1.00 90.89 201 A 1 
ATOM   1595 N N   . HIS   A 1 202 ? -5.038  6.716   23.492  1.00 94.07 202 A 1 
ATOM   1596 C CA  . HIS   A 1 202 ? -4.371  6.153   22.319  1.00 94.21 202 A 1 
ATOM   1597 C C   . HIS   A 1 202 ? -2.871  6.471   22.334  1.00 94.13 202 A 1 
ATOM   1598 O O   . HIS   A 1 202 ? -2.456  7.571   22.688  1.00 92.61 202 A 1 
ATOM   1599 C CB  . HIS   A 1 202 ? -5.022  6.656   21.031  1.00 94.18 202 A 1 
ATOM   1600 C CG  . HIS   A 1 202 ? -6.439  6.188   20.864  1.00 95.06 202 A 1 
ATOM   1601 N ND1 . HIS   A 1 202 ? -6.846  4.889   20.620  1.00 84.44 202 A 1 
ATOM   1602 C CD2 . HIS   A 1 202 ? -7.569  6.965   20.949  1.00 84.56 202 A 1 
ATOM   1603 C CE1 . HIS   A 1 202 ? -8.188  4.892   20.557  1.00 87.54 202 A 1 
ATOM   1604 N NE2 . HIS   A 1 202 ? -8.657  6.133   20.747  1.00 88.94 202 A 1 
ATOM   1605 N N   . HIS   A 1 203 ? -2.047  5.511   21.911  1.00 93.23 203 A 1 
ATOM   1606 C CA  . HIS   A 1 203 ? -0.594  5.670   21.854  1.00 92.57 203 A 1 
ATOM   1607 C C   . HIS   A 1 203 ? -0.169  6.229   20.488  1.00 92.64 203 A 1 
ATOM   1608 O O   . HIS   A 1 203 ? 0.053   5.479   19.534  1.00 90.81 203 A 1 
ATOM   1609 C CB  . HIS   A 1 203 ? 0.072   4.334   22.196  1.00 90.98 203 A 1 
ATOM   1610 C CG  . HIS   A 1 203 ? 1.573   4.385   22.327  1.00 85.59 203 A 1 
ATOM   1611 N ND1 . HIS   A 1 203 ? 2.403   3.284   22.198  1.00 73.30 203 A 1 
ATOM   1612 C CD2 . HIS   A 1 203 ? 2.376   5.453   22.611  1.00 72.02 203 A 1 
ATOM   1613 C CE1 . HIS   A 1 203 ? 3.663   3.685   22.401  1.00 72.77 203 A 1 
ATOM   1614 N NE2 . HIS   A 1 203 ? 3.690   4.997   22.652  1.00 73.65 203 A 1 
ATOM   1615 N N   . VAL   A 1 204 ? -0.034  7.544   20.405  1.00 92.71 204 A 1 
ATOM   1616 C CA  . VAL   A 1 204 ? 0.426   8.241   19.199  1.00 92.06 204 A 1 
ATOM   1617 C C   . VAL   A 1 204 ? 1.937   8.048   19.050  1.00 91.29 204 A 1 
ATOM   1618 O O   . VAL   A 1 204 ? 2.717   8.454   19.907  1.00 89.37 204 A 1 
ATOM   1619 C CB  . VAL   A 1 204 ? 0.037   9.730   19.228  1.00 91.43 204 A 1 
ATOM   1620 C CG1 . VAL   A 1 204 ? 0.440   10.422  17.926  1.00 88.04 204 A 1 
ATOM   1621 C CG2 . VAL   A 1 204 ? -1.482  9.906   19.403  1.00 88.32 204 A 1 
ATOM   1622 N N   . VAL   A 1 205 ? 2.348   7.418   17.949  1.00 90.81 205 A 1 
ATOM   1623 C CA  . VAL   A 1 205 ? 3.758   7.190   17.592  1.00 88.74 205 A 1 
ATOM   1624 C C   . VAL   A 1 205 ? 4.293   8.355   16.758  1.00 87.61 205 A 1 
ATOM   1625 O O   . VAL   A 1 205 ? 5.423   8.795   16.956  1.00 83.81 205 A 1 
ATOM   1626 C CB  . VAL   A 1 205 ? 3.915   5.865   16.819  1.00 87.25 205 A 1 
ATOM   1627 C CG1 . VAL   A 1 205 ? 5.374   5.573   16.472  1.00 77.73 205 A 1 
ATOM   1628 C CG2 . VAL   A 1 205 ? 3.387   4.668   17.626  1.00 78.60 205 A 1 
ATOM   1629 N N   . TRP   A 1 206 ? 3.476   8.861   15.837  1.00 88.91 206 A 1 
ATOM   1630 C CA  . TRP   A 1 206 ? 3.755   10.061  15.047  1.00 88.30 206 A 1 
ATOM   1631 C C   . TRP   A 1 206 ? 2.517   10.960  14.972  1.00 87.16 206 A 1 
ATOM   1632 O O   . TRP   A 1 206 ? 1.450   10.489  14.593  1.00 83.98 206 A 1 
ATOM   1633 C CB  . TRP   A 1 206 ? 4.200   9.672   13.640  1.00 87.69 206 A 1 
ATOM   1634 C CG  . TRP   A 1 206 ? 4.553   10.859  12.818  1.00 86.25 206 A 1 
ATOM   1635 C CD1 . TRP   A 1 206 ? 3.697   11.568  12.049  1.00 82.45 206 A 1 
ATOM   1636 C CD2 . TRP   A 1 206 ? 5.823   11.582  12.809  1.00 85.60 206 A 1 
ATOM   1637 N NE1 . TRP   A 1 206 ? 4.351   12.690  11.556  1.00 81.71 206 A 1 
ATOM   1638 C CE2 . TRP   A 1 206 ? 5.651   12.745  12.019  1.00 84.28 206 A 1 
ATOM   1639 C CE3 . TRP   A 1 206 ? 7.075   11.375  13.418  1.00 82.61 206 A 1 
ATOM   1640 C CZ2 . TRP   A 1 206 ? 6.680   13.695  11.866  1.00 83.24 206 A 1 
ATOM   1641 C CZ3 . TRP   A 1 206 ? 8.111   12.307  13.249  1.00 79.40 206 A 1 
ATOM   1642 C CH2 . TRP   A 1 206 ? 7.902   13.468  12.490  1.00 80.23 206 A 1 
ATOM   1643 N N   . PRO   A 1 207 ? 2.658   12.281  15.272  1.00 85.90 207 A 1 
ATOM   1644 C CA  . PRO   A 1 207 ? 3.838   12.954  15.828  1.00 83.36 207 A 1 
ATOM   1645 C C   . PRO   A 1 207 ? 4.231   12.378  17.191  1.00 81.27 207 A 1 
ATOM   1646 O O   . PRO   A 1 207 ? 3.373   11.946  17.954  1.00 73.90 207 A 1 
ATOM   1647 C CB  . PRO   A 1 207 ? 3.467   14.435  15.914  1.00 78.57 207 A 1 
ATOM   1648 C CG  . PRO   A 1 207 ? 2.321   14.584  14.923  1.00 75.60 207 A 1 
ATOM   1649 C CD  . PRO   A 1 207 ? 1.614   13.243  15.028  1.00 79.42 207 A 1 
ATOM   1650 N N   . SER   A 1 208 ? 5.537   12.322  17.486  1.00 70.23 208 A 1 
ATOM   1651 C CA  . SER   A 1 208 ? 6.003   11.694  18.724  1.00 65.79 208 A 1 
ATOM   1652 C C   . SER   A 1 208 ? 5.527   12.458  19.960  1.00 65.24 208 A 1 
ATOM   1653 O O   . SER   A 1 208 ? 5.591   13.689  19.990  1.00 57.78 208 A 1 
ATOM   1654 C CB  . SER   A 1 208 ? 7.527   11.557  18.737  1.00 57.75 208 A 1 
ATOM   1655 O OG  . SER   A 1 208 ? 8.154   12.818  18.804  1.00 51.50 208 A 1 
ATOM   1656 N N   . GLU   A 1 209 ? 5.171   11.730  21.022  1.00 57.40 209 A 1 
ATOM   1657 C CA  . GLU   A 1 209 ? 4.654   12.274  22.294  1.00 54.52 209 A 1 
ATOM   1658 C C   . GLU   A 1 209 ? 5.488   13.423  22.892  1.00 54.34 209 A 1 
ATOM   1659 O O   . GLU   A 1 209 ? 4.952   14.262  23.608  1.00 48.79 209 A 1 
ATOM   1660 C CB  . GLU   A 1 209 ? 4.619   11.160  23.355  1.00 48.40 209 A 1 
ATOM   1661 C CG  . GLU   A 1 209 ? 3.556   10.081  23.128  1.00 43.16 209 A 1 
ATOM   1662 C CD  . GLU   A 1 209 ? 3.552   9.024   24.246  1.00 38.96 209 A 1 
ATOM   1663 O OE1 . GLU   A 1 209 ? 2.521   8.336   24.393  1.00 35.34 209 A 1 
ATOM   1664 O OE2 . GLU   A 1 209 ? 4.592   8.868   24.932  1.00 36.67 209 A 1 
ATOM   1665 N N   . GLN   A 1 210 ? 6.785   13.498  22.603  1.00 44.35 210 A 1 
ATOM   1666 C CA  . GLN   A 1 210 ? 7.662   14.554  23.121  1.00 41.84 210 A 1 
ATOM   1667 C C   . GLN   A 1 210 ? 7.209   15.968  22.735  1.00 42.22 210 A 1 
ATOM   1668 O O   . GLN   A 1 210 ? 7.519   16.913  23.456  1.00 39.44 210 A 1 
ATOM   1669 C CB  . GLN   A 1 210 ? 9.093   14.331  22.623  1.00 37.24 210 A 1 
ATOM   1670 C CG  . GLN   A 1 210 ? 9.767   13.135  23.298  1.00 33.22 210 A 1 
ATOM   1671 C CD  . GLN   A 1 210 ? 11.236  12.983  22.895  1.00 30.63 210 A 1 
ATOM   1672 O OE1 . GLN   A 1 210 ? 11.723  13.544  21.931  1.00 28.81 210 A 1 
ATOM   1673 N NE2 . GLN   A 1 210 ? 11.998  12.204  23.626  1.00 28.29 210 A 1 
ATOM   1674 N N   . ARG   A 1 211 ? 6.490   16.122  21.623  1.00 49.96 211 A 1 
ATOM   1675 C CA  . ARG   A 1 211 ? 5.938   17.422  21.206  1.00 48.18 211 A 1 
ATOM   1676 C C   . ARG   A 1 211 ? 4.495   17.639  21.647  1.00 47.38 211 A 1 
ATOM   1677 O O   . ARG   A 1 211 ? 4.062   18.783  21.740  1.00 44.25 211 A 1 
ATOM   1678 C CB  . ARG   A 1 211 ? 6.072   17.597  19.694  1.00 44.97 211 A 1 
ATOM   1679 C CG  . ARG   A 1 211 ? 7.534   17.826  19.296  1.00 42.01 211 A 1 
ATOM   1680 C CD  . ARG   A 1 211 ? 7.596   18.333  17.865  1.00 40.06 211 A 1 
ATOM   1681 N NE  . ARG   A 1 211 ? 8.971   18.692  17.471  1.00 36.81 211 A 1 
ATOM   1682 C CZ  . ARG   A 1 211 ? 9.340   19.780  16.815  1.00 34.60 211 A 1 
ATOM   1683 N NH1 . ARG   A 1 211 ? 8.493   20.691  16.440  1.00 34.23 211 A 1 
ATOM   1684 N NH2 . ARG   A 1 211 ? 10.580  19.971  16.515  1.00 33.04 211 A 1 
ATOM   1685 N N   . ASP   A 1 212 ? 3.776   16.573  21.930  1.00 39.84 212 A 1 
ATOM   1686 C CA  . ASP   A 1 212 ? 2.362   16.628  22.318  1.00 38.27 212 A 1 
ATOM   1687 C C   . ASP   A 1 212 ? 2.150   16.741  23.835  1.00 37.40 212 A 1 
ATOM   1688 O O   . ASP   A 1 212 ? 1.009   16.806  24.298  1.00 34.82 212 A 1 
ATOM   1689 C CB  . ASP   A 1 212 ? 1.627   15.412  21.749  1.00 35.72 212 A 1 
ATOM   1690 C CG  . ASP   A 1 212 ? 1.446   15.463  20.237  1.00 33.65 212 A 1 
ATOM   1691 O OD1 . ASP   A 1 212 ? 1.373   16.578  19.677  1.00 31.77 212 A 1 
ATOM   1692 O OD2 . ASP   A 1 212 ? 1.345   14.361  19.657  1.00 30.95 212 A 1 
ATOM   1693 N N   . LEU   A 1 213 ? 3.232   16.795  24.616  1.00 36.73 213 A 1 
ATOM   1694 C CA  . LEU   A 1 213 ? 3.181   17.205  26.018  1.00 34.43 213 A 1 
ATOM   1695 C C   . LEU   A 1 213 ? 2.863   18.708  26.092  1.00 33.44 213 A 1 
ATOM   1696 O O   . LEU   A 1 213 ? 3.728   19.541  26.352  1.00 31.05 213 A 1 
ATOM   1697 C CB  . LEU   A 1 213 ? 4.494   16.832  26.736  1.00 31.75 213 A 1 
ATOM   1698 C CG  . LEU   A 1 213 ? 4.632   15.337  27.058  1.00 29.65 213 A 1 
ATOM   1699 C CD1 . LEU   A 1 213 ? 6.077   15.037  27.468  1.00 27.32 213 A 1 
ATOM   1700 C CD2 . LEU   A 1 213 ? 3.725   14.911  28.215  1.00 28.00 213 A 1 
ATOM   1701 N N   . LEU   A 1 214 ? 1.613   19.047  25.815  1.00 31.66 214 A 1 
ATOM   1702 C CA  . LEU   A 1 214 ? 0.957   20.285  26.214  1.00 28.40 214 A 1 
ATOM   1703 C C   . LEU   A 1 214 ? 0.475   20.170  27.660  1.00 27.22 214 A 1 
ATOM   1704 O O   . LEU   A 1 214 ? -0.112  19.131  28.020  1.00 24.73 214 A 1 
ATOM   1705 C CB  . LEU   A 1 214 ? -0.205  20.619  25.263  1.00 26.35 214 A 1 
ATOM   1706 C CG  . LEU   A 1 214 ? 0.229   21.385  23.999  1.00 25.14 214 A 1 
ATOM   1707 C CD1 . LEU   A 1 214 ? -0.902  21.363  22.984  1.00 23.41 214 A 1 
ATOM   1708 C CD2 . LEU   A 1 214 ? 0.545   22.849  24.329  1.00 24.29 214 A 1 
ATOM   1709 O OXT . LEU   A 1 214 ? 0.706   21.170  28.393  1.00 22.61 214 A 1 
ATOM   1710 N N   . MET   B 2 1   ? 6.650   4.042   6.462   1.00 77.79 1   B 1 
ATOM   1711 C CA  . MET   B 2 1   ? 7.702   3.003   6.531   1.00 83.39 1   B 1 
ATOM   1712 C C   . MET   B 2 1   ? 8.951   3.527   5.840   1.00 86.10 1   B 1 
ATOM   1713 O O   . MET   B 2 1   ? 8.837   4.165   4.798   1.00 84.39 1   B 1 
ATOM   1714 C CB  . MET   B 2 1   ? 7.189   1.702   5.902   1.00 79.24 1   B 1 
ATOM   1715 C CG  . MET   B 2 1   ? 8.070   0.499   6.234   1.00 73.85 1   B 1 
ATOM   1716 S SD  . MET   B 2 1   ? 7.522   -1.053  5.461   1.00 69.06 1   B 1 
ATOM   1717 C CE  . MET   B 2 1   ? 5.969   -1.372  6.316   1.00 61.56 1   B 1 
ATOM   1718 N N   . ILE   B 2 2   ? 10.128  3.268   6.413   1.00 88.72 2   B 1 
ATOM   1719 C CA  . ILE   B 2 2   ? 11.427  3.726   5.910   1.00 90.02 2   B 1 
ATOM   1720 C C   . ILE   B 2 2   ? 12.267  2.559   5.372   1.00 91.96 2   B 1 
ATOM   1721 O O   . ILE   B 2 2   ? 12.019  1.394   5.688   1.00 91.60 2   B 1 
ATOM   1722 C CB  . ILE   B 2 2   ? 12.178  4.553   6.978   1.00 87.97 2   B 1 
ATOM   1723 C CG1 . ILE   B 2 2   ? 12.379  3.758   8.285   1.00 82.15 2   B 1 
ATOM   1724 C CG2 . ILE   B 2 2   ? 11.452  5.886   7.222   1.00 78.74 2   B 1 
ATOM   1725 C CD1 . ILE   B 2 2   ? 13.287  4.461   9.298   1.00 76.64 2   B 1 
ATOM   1726 N N   . VAL   B 2 3   ? 13.269  2.880   4.558   1.00 93.54 3   B 1 
ATOM   1727 C CA  . VAL   B 2 3   ? 14.121  1.904   3.856   1.00 94.69 3   B 1 
ATOM   1728 C C   . VAL   B 2 3   ? 14.778  0.889   4.795   1.00 94.48 3   B 1 
ATOM   1729 O O   . VAL   B 2 3   ? 14.790  -0.303  4.491   1.00 93.47 3   B 1 
ATOM   1730 C CB  . VAL   B 2 3   ? 15.179  2.651   3.026   1.00 94.63 3   B 1 
ATOM   1731 C CG1 . VAL   B 2 3   ? 16.320  1.761   2.528   1.00 91.10 3   B 1 
ATOM   1732 C CG2 . VAL   B 2 3   ? 14.519  3.273   1.796   1.00 90.91 3   B 1 
ATOM   1733 N N   . GLU   B 2 4   ? 15.296  1.316   5.942   1.00 94.27 4   B 1 
ATOM   1734 C CA  . GLU   B 2 4   ? 16.025  0.428   6.862   1.00 93.34 4   B 1 
ATOM   1735 C C   . GLU   B 2 4   ? 15.167  -0.700  7.459   1.00 93.70 4   B 1 
ATOM   1736 O O   . GLU   B 2 4   ? 15.704  -1.730  7.858   1.00 92.18 4   B 1 
ATOM   1737 C CB  . GLU   B 2 4   ? 16.697  1.241   7.974   1.00 90.81 4   B 1 
ATOM   1738 C CG  . GLU   B 2 4   ? 15.709  1.832   8.989   1.00 84.57 4   B 1 
ATOM   1739 C CD  . GLU   B 2 4   ? 16.391  2.662   10.073  1.00 84.89 4   B 1 
ATOM   1740 O OE1 . GLU   B 2 4   ? 15.675  3.179   10.951  1.00 77.52 4   B 1 
ATOM   1741 O OE2 . GLU   B 2 4   ? 17.636  2.838   10.059  1.00 80.26 4   B 1 
ATOM   1742 N N   . GLN   B 2 5   ? 13.844  -0.530  7.474   1.00 92.97 5   B 1 
ATOM   1743 C CA  . GLN   B 2 5   ? 12.897  -1.530  7.980   1.00 91.73 5   B 1 
ATOM   1744 C C   . GLN   B 2 5   ? 12.660  -2.676  6.986   1.00 92.30 5   B 1 
ATOM   1745 O O   . GLN   B 2 5   ? 12.219  -3.750  7.380   1.00 91.00 5   B 1 
ATOM   1746 C CB  . GLN   B 2 5   ? 11.560  -0.843  8.311   1.00 89.86 5   B 1 
ATOM   1747 C CG  . GLN   B 2 5   ? 11.667  0.166   9.461   1.00 86.12 5   B 1 
ATOM   1748 C CD  . GLN   B 2 5   ? 10.347  0.896   9.719   1.00 83.14 5   B 1 
ATOM   1749 O OE1 . GLN   B 2 5   ? 9.629   1.281   8.814   1.00 76.01 5   B 1 
ATOM   1750 N NE2 . GLN   B 2 5   ? 9.986   1.115   10.961  1.00 74.00 5   B 1 
ATOM   1751 N N   . ILE   B 2 6   ? 12.933  -2.461  5.700   1.00 93.87 6   B 1 
ATOM   1752 C CA  . ILE   B 2 6   ? 12.619  -3.419  4.627   1.00 94.28 6   B 1 
ATOM   1753 C C   . ILE   B 2 6   ? 13.827  -3.833  3.779   1.00 95.27 6   B 1 
ATOM   1754 O O   . ILE   B 2 6   ? 13.720  -4.752  2.966   1.00 94.46 6   B 1 
ATOM   1755 C CB  . ILE   B 2 6   ? 11.478  -2.882  3.736   1.00 93.16 6   B 1 
ATOM   1756 C CG1 . ILE   B 2 6   ? 11.883  -1.607  2.959   1.00 88.54 6   B 1 
ATOM   1757 C CG2 . ILE   B 2 6   ? 10.212  -2.636  4.573   1.00 85.79 6   B 1 
ATOM   1758 C CD1 . ILE   B 2 6   ? 10.920  -1.269  1.820   1.00 84.21 6   B 1 
ATOM   1759 N N   . MET   B 2 7   ? 14.972  -3.178  3.950   1.00 95.86 7   B 1 
ATOM   1760 C CA  . MET   B 2 7   ? 16.178  -3.465  3.183   1.00 96.32 7   B 1 
ATOM   1761 C C   . MET   B 2 7   ? 16.767  -4.838  3.531   1.00 96.35 7   B 1 
ATOM   1762 O O   . MET   B 2 7   ? 16.721  -5.307  4.671   1.00 95.20 7   B 1 
ATOM   1763 C CB  . MET   B 2 7   ? 17.217  -2.345  3.360   1.00 95.38 7   B 1 
ATOM   1764 C CG  . MET   B 2 7   ? 17.872  -2.314  4.749   1.00 94.36 7   B 1 
ATOM   1765 S SD  . MET   B 2 7   ? 19.086  -0.976  4.941   1.00 94.19 7   B 1 
ATOM   1766 C CE  . MET   B 2 7   ? 19.642  -1.293  6.619   1.00 88.73 7   B 1 
ATOM   1767 N N   . LYS   B 2 8   ? 17.419  -5.453  2.549   1.00 96.76 8   B 1 
ATOM   1768 C CA  . LYS   B 2 8   ? 18.243  -6.636  2.786   1.00 96.79 8   B 1 
ATOM   1769 C C   . LYS   B 2 8   ? 19.622  -6.199  3.281   1.00 97.08 8   B 1 
ATOM   1770 O O   . LYS   B 2 8   ? 20.309  -5.450  2.593   1.00 96.33 8   B 1 
ATOM   1771 C CB  . LYS   B 2 8   ? 18.299  -7.485  1.512   1.00 95.98 8   B 1 
ATOM   1772 C CG  . LYS   B 2 8   ? 18.929  -8.853  1.795   1.00 89.75 8   B 1 
ATOM   1773 C CD  . LYS   B 2 8   ? 18.871  -9.742  0.555   1.00 83.40 8   B 1 
ATOM   1774 C CE  . LYS   B 2 8   ? 19.458  -11.122 0.885   1.00 76.21 8   B 1 
ATOM   1775 N NZ  . LYS   B 2 8   ? 19.431  -12.024 -0.283  1.00 66.91 8   B 1 
ATOM   1776 N N   . ARG   B 2 9   ? 20.039  -6.686  4.448   1.00 96.83 9   B 1 
ATOM   1777 C CA  . ARG   B 2 9   ? 21.307  -6.290  5.094   1.00 96.57 9   B 1 
ATOM   1778 C C   . ARG   B 2 9   ? 22.516  -7.083  4.594   1.00 96.37 9   B 1 
ATOM   1779 O O   . ARG   B 2 9   ? 23.588  -6.516  4.419   1.00 91.69 9   B 1 
ATOM   1780 C CB  . ARG   B 2 9   ? 21.167  -6.392  6.619   1.00 95.24 9   B 1 
ATOM   1781 C CG  . ARG   B 2 9   ? 20.130  -5.397  7.169   1.00 91.93 9   B 1 
ATOM   1782 C CD  . ARG   B 2 9   ? 20.029  -5.473  8.699   1.00 89.12 9   B 1 
ATOM   1783 N NE  . ARG   B 2 9   ? 19.011  -4.547  9.224   1.00 84.48 9   B 1 
ATOM   1784 C CZ  . ARG   B 2 9   ? 19.195  -3.319  9.700   1.00 79.77 9   B 1 
ATOM   1785 N NH1 . ARG   B 2 9   ? 20.376  -2.778  9.794   1.00 68.68 9   B 1 
ATOM   1786 N NH2 . ARG   B 2 9   ? 18.176  -2.613  10.095  1.00 74.35 9   B 1 
ATOM   1787 N N   . ASP   B 2 10  ? 22.339  -8.363  4.305   1.00 96.51 10  B 1 
ATOM   1788 C CA  . ASP   B 2 10  ? 23.402  -9.224  3.777   1.00 96.22 10  B 1 
ATOM   1789 C C   . ASP   B 2 10  ? 23.566  -9.006  2.270   1.00 96.84 10  B 1 
ATOM   1790 O O   . ASP   B 2 10  ? 22.922  -9.658  1.440   1.00 94.60 10  B 1 
ATOM   1791 C CB  . ASP   B 2 10  ? 23.122  -10.694 4.118   1.00 94.39 10  B 1 
ATOM   1792 C CG  . ASP   B 2 10  ? 23.135  -10.955 5.621   1.00 84.26 10  B 1 
ATOM   1793 O OD1 . ASP   B 2 10  ? 23.984  -10.343 6.305   1.00 74.12 10  B 1 
ATOM   1794 O OD2 . ASP   B 2 10  ? 22.281  -11.756 6.061   1.00 73.96 10  B 1 
ATOM   1795 N N   . VAL   B 2 11  ? 24.432  -8.055  1.918   1.00 96.87 11  B 1 
ATOM   1796 C CA  . VAL   B 2 11  ? 24.674  -7.651  0.531   1.00 97.40 11  B 1 
ATOM   1797 C C   . VAL   B 2 11  ? 25.857  -8.412  -0.052  1.00 97.47 11  B 1 
ATOM   1798 O O   . VAL   B 2 11  ? 26.978  -8.327  0.449   1.00 96.26 11  B 1 
ATOM   1799 C CB  . VAL   B 2 11  ? 24.882  -6.132  0.400   1.00 96.87 11  B 1 
ATOM   1800 C CG1 . VAL   B 2 11  ? 24.885  -5.722  -1.077  1.00 93.58 11  B 1 
ATOM   1801 C CG2 . VAL   B 2 11  ? 23.769  -5.338  1.093   1.00 94.10 11  B 1 
ATOM   1802 N N   . ILE   B 2 12  ? 25.623  -9.106  -1.162  1.00 97.42 12  B 1 
ATOM   1803 C CA  . ILE   B 2 12  ? 26.681  -9.684  -1.994  1.00 97.43 12  B 1 
ATOM   1804 C C   . ILE   B 2 12  ? 27.292  -8.561  -2.835  1.00 97.60 12  B 1 
ATOM   1805 O O   . ILE   B 2 12  ? 26.578  -7.844  -3.540  1.00 96.80 12  B 1 
ATOM   1806 C CB  . ILE   B 2 12  ? 26.137  -10.830 -2.869  1.00 97.21 12  B 1 
ATOM   1807 C CG1 . ILE   B 2 12  ? 25.352  -11.899 -2.071  1.00 95.09 12  B 1 
ATOM   1808 C CG2 . ILE   B 2 12  ? 27.273  -11.487 -3.669  1.00 95.27 12  B 1 
ATOM   1809 C CD1 . ILE   B 2 12  ? 26.125  -12.555 -0.918  1.00 85.57 12  B 1 
ATOM   1810 N N   . THR   B 2 13  ? 28.614  -8.422  -2.766  1.00 96.96 13  B 1 
ATOM   1811 C CA  . THR   B 2 13  ? 29.369  -7.353  -3.427  1.00 96.92 13  B 1 
ATOM   1812 C C   . THR   B 2 13  ? 30.480  -7.899  -4.319  1.00 96.94 13  B 1 
ATOM   1813 O O   . THR   B 2 13  ? 30.812  -9.092  -4.290  1.00 95.60 13  B 1 
ATOM   1814 C CB  . THR   B 2 13  ? 29.936  -6.355  -2.401  1.00 95.93 13  B 1 
ATOM   1815 O OG1 . THR   B 2 13  ? 30.784  -7.013  -1.489  1.00 90.82 13  B 1 
ATOM   1816 C CG2 . THR   B 2 13  ? 28.841  -5.652  -1.599  1.00 90.43 13  B 1 
ATOM   1817 N N   . LEU   B 2 14  ? 31.037  -7.010  -5.127  1.00 96.87 14  B 1 
ATOM   1818 C CA  . LEU   B 2 14  ? 32.245  -7.219  -5.919  1.00 96.74 14  B 1 
ATOM   1819 C C   . LEU   B 2 14  ? 33.290  -6.169  -5.543  1.00 96.89 14  B 1 
ATOM   1820 O O   . LEU   B 2 14  ? 32.957  -5.093  -5.047  1.00 95.46 14  B 1 
ATOM   1821 C CB  . LEU   B 2 14  ? 31.907  -7.123  -7.413  1.00 95.83 14  B 1 
ATOM   1822 C CG  . LEU   B 2 14  ? 31.014  -8.249  -7.951  1.00 94.56 14  B 1 
ATOM   1823 C CD1 . LEU   B 2 14  ? 30.547  -7.897  -9.355  1.00 90.78 14  B 1 
ATOM   1824 C CD2 . LEU   B 2 14  ? 31.757  -9.583  -8.016  1.00 90.70 14  B 1 
ATOM   1825 N N   . THR   B 2 15  ? 34.547  -6.460  -5.850  1.00 96.25 15  B 1 
ATOM   1826 C CA  . THR   B 2 15  ? 35.628  -5.470  -5.877  1.00 95.69 15  B 1 
ATOM   1827 C C   . THR   B 2 15  ? 35.883  -5.027  -7.319  1.00 95.76 15  B 1 
ATOM   1828 O O   . THR   B 2 15  ? 35.528  -5.723  -8.272  1.00 94.02 15  B 1 
ATOM   1829 C CB  . THR   B 2 15  ? 36.915  -6.016  -5.246  1.00 94.56 15  B 1 
ATOM   1830 O OG1 . THR   B 2 15  ? 37.456  -7.034  -6.041  1.00 85.40 15  B 1 
ATOM   1831 C CG2 . THR   B 2 15  ? 36.697  -6.562  -3.834  1.00 83.16 15  B 1 
ATOM   1832 N N   . LYS   B 2 16  ? 36.528  -3.873  -7.512  1.00 95.48 16  B 1 
ATOM   1833 C CA  . LYS   B 2 16  ? 36.886  -3.382  -8.857  1.00 95.07 16  B 1 
ATOM   1834 C C   . LYS   B 2 16  ? 37.825  -4.317  -9.627  1.00 95.11 16  B 1 
ATOM   1835 O O   . LYS   B 2 16  ? 37.870  -4.269  -10.849 1.00 92.31 16  B 1 
ATOM   1836 C CB  . LYS   B 2 16  ? 37.479  -1.970  -8.743  1.00 92.89 16  B 1 
ATOM   1837 C CG  . LYS   B 2 16  ? 38.853  -1.943  -8.048  1.00 86.16 16  B 1 
ATOM   1838 C CD  . LYS   B 2 16  ? 39.376  -0.511  -7.915  1.00 84.44 16  B 1 
ATOM   1839 C CE  . LYS   B 2 16  ? 40.749  -0.542  -7.234  1.00 73.81 16  B 1 
ATOM   1840 N NZ  . LYS   B 2 16  ? 41.256  0.820   -6.967  1.00 68.15 16  B 1 
ATOM   1841 N N   . THR   B 2 17  ? 38.583  -5.141  -8.905  1.00 94.93 17  B 1 
ATOM   1842 C CA  . THR   B 2 17  ? 39.569  -6.085  -9.451  1.00 94.44 17  B 1 
ATOM   1843 C C   . THR   B 2 17  ? 39.008  -7.486  -9.690  1.00 94.78 17  B 1 
ATOM   1844 O O   . THR   B 2 17  ? 39.691  -8.297  -10.314 1.00 92.22 17  B 1 
ATOM   1845 C CB  . THR   B 2 17  ? 40.796  -6.182  -8.533  1.00 93.13 17  B 1 
ATOM   1846 O OG1 . THR   B 2 17  ? 40.407  -6.404  -7.194  1.00 86.24 17  B 1 
ATOM   1847 C CG2 . THR   B 2 17  ? 41.613  -4.892  -8.548  1.00 83.29 17  B 1 
ATOM   1848 N N   . ASP   B 2 18  ? 37.804  -7.786  -9.218  1.00 94.95 18  B 1 
ATOM   1849 C CA  . ASP   B 2 18  ? 37.145  -9.053  -9.526  1.00 94.85 18  B 1 
ATOM   1850 C C   . ASP   B 2 18  ? 36.949  -9.200  -11.041 1.00 94.97 18  B 1 
ATOM   1851 O O   . ASP   B 2 18  ? 36.774  -8.222  -11.778 1.00 93.19 18  B 1 
ATOM   1852 C CB  . ASP   B 2 18  ? 35.792  -9.170  -8.803  1.00 94.33 18  B 1 
ATOM   1853 C CG  . ASP   B 2 18  ? 35.889  -9.509  -7.311  1.00 93.67 18  B 1 
ATOM   1854 O OD1 . ASP   B 2 18  ? 36.828  -10.235 -6.922  1.00 87.50 18  B 1 
ATOM   1855 O OD2 . ASP   B 2 18  ? 34.963  -9.111  -6.566  1.00 88.10 18  B 1 
ATOM   1856 N N   . THR   B 2 19  ? 36.963  -10.438 -11.519 1.00 94.67 19  B 1 
ATOM   1857 C CA  . THR   B 2 19  ? 36.715  -10.730 -12.934 1.00 94.60 19  B 1 
ATOM   1858 C C   . THR   B 2 19  ? 35.217  -10.731 -13.246 1.00 94.97 19  B 1 
ATOM   1859 O O   . THR   B 2 19  ? 34.368  -10.968 -12.384 1.00 93.90 19  B 1 
ATOM   1860 C CB  . THR   B 2 19  ? 37.354  -12.059 -13.362 1.00 93.28 19  B 1 
ATOM   1861 O OG1 . THR   B 2 19  ? 36.769  -13.139 -12.680 1.00 86.24 19  B 1 
ATOM   1862 C CG2 . THR   B 2 19  ? 38.863  -12.094 -13.120 1.00 85.41 19  B 1 
ATOM   1863 N N   . LEU   B 2 20  ? 34.874  -10.538 -14.515 1.00 93.84 20  B 1 
ATOM   1864 C CA  . LEU   B 2 20  ? 33.491  -10.696 -14.978 1.00 93.97 20  B 1 
ATOM   1865 C C   . LEU   B 2 20  ? 32.987  -12.134 -14.806 1.00 94.23 20  B 1 
ATOM   1866 O O   . LEU   B 2 20  ? 31.795  -12.337 -14.590 1.00 93.01 20  B 1 
ATOM   1867 C CB  . LEU   B 2 20  ? 33.374  -10.240 -16.439 1.00 93.08 20  B 1 
ATOM   1868 C CG  . LEU   B 2 20  ? 33.671  -8.747  -16.674 1.00 91.07 20  B 1 
ATOM   1869 C CD1 . LEU   B 2 20  ? 33.437  -8.405  -18.141 1.00 86.21 20  B 1 
ATOM   1870 C CD2 . LEU   B 2 20  ? 32.796  -7.825  -15.827 1.00 85.75 20  B 1 
ATOM   1871 N N   . GLU   B 2 21  ? 33.878  -13.121 -14.825 1.00 93.65 21  B 1 
ATOM   1872 C CA  . GLU   B 2 21  ? 33.543  -14.509 -14.484 1.00 93.51 21  B 1 
ATOM   1873 C C   . GLU   B 2 21  ? 33.057  -14.618 -13.036 1.00 94.02 21  B 1 
ATOM   1874 O O   . GLU   B 2 21  ? 31.980  -15.160 -12.791 1.00 93.33 21  B 1 
ATOM   1875 C CB  . GLU   B 2 21  ? 34.758  -15.404 -14.742 1.00 92.51 21  B 1 
ATOM   1876 C CG  . GLU   B 2 21  ? 34.436  -16.892 -14.520 1.00 87.56 21  B 1 
ATOM   1877 C CD  . GLU   B 2 21  ? 35.556  -17.809 -15.024 1.00 83.72 21  B 1 
ATOM   1878 O OE1 . GLU   B 2 21  ? 35.222  -18.940 -15.443 1.00 75.24 21  B 1 
ATOM   1879 O OE2 . GLU   B 2 21  ? 36.730  -17.375 -15.032 1.00 76.85 21  B 1 
ATOM   1880 N N   . THR   B 2 22  ? 33.777  -14.011 -12.091 1.00 94.90 22  B 1 
ATOM   1881 C CA  . THR   B 2 22  ? 33.363  -13.946 -10.681 1.00 95.15 22  B 1 
ATOM   1882 C C   . THR   B 2 22  ? 31.999  -13.265 -10.532 1.00 95.70 22  B 1 
ATOM   1883 O O   . THR   B 2 22  ? 31.151  -13.739 -9.773  1.00 94.88 22  B 1 
ATOM   1884 C CB  . THR   B 2 22  ? 34.404  -13.195 -9.838  1.00 94.87 22  B 1 
ATOM   1885 O OG1 . THR   B 2 22  ? 35.666  -13.797 -9.978  1.00 88.54 22  B 1 
ATOM   1886 C CG2 . THR   B 2 22  ? 34.083  -13.200 -8.345  1.00 86.69 22  B 1 
ATOM   1887 N N   . ALA   B 2 23  ? 31.751  -12.193 -11.282 1.00 95.83 23  B 1 
ATOM   1888 C CA  . ALA   B 2 23  ? 30.459  -11.512 -11.279 1.00 95.85 23  B 1 
ATOM   1889 C C   . ALA   B 2 23  ? 29.323  -12.427 -11.772 1.00 96.04 23  B 1 
ATOM   1890 O O   . ALA   B 2 23  ? 28.295  -12.540 -11.109 1.00 95.24 23  B 1 
ATOM   1891 C CB  . ALA   B 2 23  ? 30.566  -10.234 -12.116 1.00 95.53 23  B 1 
ATOM   1892 N N   . ILE   B 2 24  ? 29.519  -13.126 -12.892 1.00 95.22 24  B 1 
ATOM   1893 C CA  . ILE   B 2 24  ? 28.537  -14.078 -13.436 1.00 94.30 24  B 1 
ATOM   1894 C C   . ILE   B 2 24  ? 28.266  -15.210 -12.441 1.00 94.81 24  B 1 
ATOM   1895 O O   . ILE   B 2 24  ? 27.106  -15.553 -12.211 1.00 94.05 24  B 1 
ATOM   1896 C CB  . ILE   B 2 24  ? 29.011  -14.638 -14.797 1.00 92.59 24  B 1 
ATOM   1897 C CG1 . ILE   B 2 24  ? 28.970  -13.532 -15.871 1.00 87.79 24  B 1 
ATOM   1898 C CG2 . ILE   B 2 24  ? 28.148  -15.832 -15.254 1.00 86.75 24  B 1 
ATOM   1899 C CD1 . ILE   B 2 24  ? 29.703  -13.896 -17.167 1.00 79.16 24  B 1 
ATOM   1900 N N   . CYS   B 2 25  ? 29.319  -15.772 -11.836 1.00 95.44 25  B 1 
ATOM   1901 C CA  . CYS   B 2 25  ? 29.190  -16.827 -10.835 1.00 95.61 25  B 1 
ATOM   1902 C C   . CYS   B 2 25  ? 28.350  -16.364 -9.642  1.00 95.94 25  B 1 
ATOM   1903 O O   . CYS   B 2 25  ? 27.355  -17.014 -9.332  1.00 95.07 25  B 1 
ATOM   1904 C CB  . CYS   B 2 25  ? 30.578  -17.315 -10.404 1.00 95.12 25  B 1 
ATOM   1905 S SG  . CYS   B 2 25  ? 31.307  -18.307 -11.739 1.00 84.22 25  B 1 
ATOM   1906 N N   . LYS   B 2 26  ? 28.656  -15.212 -9.047  1.00 96.19 26  B 1 
ATOM   1907 C CA  . LYS   B 2 26  ? 27.885  -14.650 -7.925  1.00 96.42 26  B 1 
ATOM   1908 C C   . LYS   B 2 26  ? 26.422  -14.381 -8.296  1.00 96.45 26  B 1 
ATOM   1909 O O   . LYS   B 2 26  ? 25.527  -14.724 -7.531  1.00 95.18 26  B 1 
ATOM   1910 C CB  . LYS   B 2 26  ? 28.553  -13.370 -7.396  1.00 96.23 26  B 1 
ATOM   1911 C CG  . LYS   B 2 26  ? 29.818  -13.650 -6.562  1.00 94.79 26  B 1 
ATOM   1912 C CD  . LYS   B 2 26  ? 30.395  -12.342 -6.001  1.00 93.69 26  B 1 
ATOM   1913 C CE  . LYS   B 2 26  ? 31.634  -12.601 -5.129  1.00 91.15 26  B 1 
ATOM   1914 N NZ  . LYS   B 2 26  ? 32.222  -11.344 -4.595  1.00 87.56 26  B 1 
ATOM   1915 N N   . LEU   B 2 27  ? 26.159  -13.805 -9.468  1.00 96.35 27  B 1 
ATOM   1916 C CA  . LEU   B 2 27  ? 24.788  -13.560 -9.938  1.00 95.82 27  B 1 
ATOM   1917 C C   . LEU   B 2 27  ? 23.975  -14.858 -10.013 1.00 95.59 27  B 1 
ATOM   1918 O O   . LEU   B 2 27  ? 22.813  -14.886 -9.612  1.00 94.29 27  B 1 
ATOM   1919 C CB  . LEU   B 2 27  ? 24.819  -12.879 -11.318 1.00 95.29 27  B 1 
ATOM   1920 C CG  . LEU   B 2 27  ? 25.232  -11.396 -11.314 1.00 94.10 27  B 1 
ATOM   1921 C CD1 . LEU   B 2 27  ? 25.368  -10.899 -12.756 1.00 90.72 27  B 1 
ATOM   1922 C CD2 . LEU   B 2 27  ? 24.212  -10.511 -10.608 1.00 90.41 27  B 1 
ATOM   1923 N N   . LYS   B 2 28  ? 24.591  -15.935 -10.509 1.00 95.68 28  B 1 
ATOM   1924 C CA  . LYS   B 2 28  ? 23.938  -17.232 -10.698 1.00 94.86 28  B 1 
ATOM   1925 C C   . LYS   B 2 28  ? 23.793  -18.013 -9.392  1.00 94.99 28  B 1 
ATOM   1926 O O   . LYS   B 2 28  ? 22.740  -18.588 -9.151  1.00 93.39 28  B 1 
ATOM   1927 C CB  . LYS   B 2 28  ? 24.726  -18.014 -11.756 1.00 93.75 28  B 1 
ATOM   1928 C CG  . LYS   B 2 28  ? 23.945  -19.228 -12.273 1.00 81.52 28  B 1 
ATOM   1929 C CD  . LYS   B 2 28  ? 24.765  -19.959 -13.337 1.00 76.39 28  B 1 
ATOM   1930 C CE  . LYS   B 2 28  ? 23.966  -21.141 -13.896 1.00 64.69 28  B 1 
ATOM   1931 N NZ  . LYS   B 2 28  ? 24.769  -21.932 -14.854 1.00 56.49 28  B 1 
ATOM   1932 N N   . GLU   B 2 29  ? 24.840  -18.031 -8.565  1.00 95.90 29  B 1 
ATOM   1933 C CA  . GLU   B 2 29  ? 24.881  -18.753 -7.286  1.00 95.98 29  B 1 
ATOM   1934 C C   . GLU   B 2 29  ? 23.845  -18.211 -6.294  1.00 95.82 29  B 1 
ATOM   1935 O O   . GLU   B 2 29  ? 23.093  -18.971 -5.698  1.00 93.97 29  B 1 
ATOM   1936 C CB  . GLU   B 2 29  ? 26.304  -18.634 -6.721  1.00 95.58 29  B 1 
ATOM   1937 C CG  . GLU   B 2 29  ? 26.509  -19.383 -5.392  1.00 87.88 29  B 1 
ATOM   1938 C CD  . GLU   B 2 29  ? 27.940  -19.234 -4.841  1.00 82.92 29  B 1 
ATOM   1939 O OE1 . GLU   B 2 29  ? 28.212  -19.838 -3.782  1.00 75.36 29  B 1 
ATOM   1940 O OE2 . GLU   B 2 29  ? 28.759  -18.513 -5.461  1.00 77.39 29  B 1 
ATOM   1941 N N   . PHE   B 2 30  ? 23.761  -16.891 -6.171  1.00 96.34 30  B 1 
ATOM   1942 C CA  . PHE   B 2 30  ? 22.859  -16.232 -5.225  1.00 95.80 30  B 1 
ATOM   1943 C C   . PHE   B 2 30  ? 21.486  -15.874 -5.813  1.00 95.34 30  B 1 
ATOM   1944 O O   . PHE   B 2 30  ? 20.669  -15.270 -5.117  1.00 92.97 30  B 1 
ATOM   1945 C CB  . PHE   B 2 30  ? 23.568  -15.019 -4.623  1.00 95.71 30  B 1 
ATOM   1946 C CG  . PHE   B 2 30  ? 24.792  -15.376 -3.810  1.00 95.67 30  B 1 
ATOM   1947 C CD1 . PHE   B 2 30  ? 24.650  -15.959 -2.537  1.00 91.22 30  B 1 
ATOM   1948 C CD2 . PHE   B 2 30  ? 26.082  -15.152 -4.325  1.00 91.57 30  B 1 
ATOM   1949 C CE1 . PHE   B 2 30  ? 25.784  -16.315 -1.791  1.00 90.51 30  B 1 
ATOM   1950 C CE2 . PHE   B 2 30  ? 27.220  -15.512 -3.582  1.00 90.36 30  B 1 
ATOM   1951 C CZ  . PHE   B 2 30  ? 27.071  -16.096 -2.315  1.00 92.38 30  B 1 
ATOM   1952 N N   . HIS   B 2 31  ? 21.213  -16.223 -7.071  1.00 94.44 31  B 1 
ATOM   1953 C CA  . HIS   B 2 31  ? 19.969  -15.884 -7.772  1.00 93.36 31  B 1 
ATOM   1954 C C   . HIS   B 2 31  ? 19.614  -14.386 -7.716  1.00 93.56 31  B 1 
ATOM   1955 O O   . HIS   B 2 31  ? 18.458  -13.994 -7.541  1.00 91.32 31  B 1 
ATOM   1956 C CB  . HIS   B 2 31  ? 18.830  -16.803 -7.312  1.00 91.94 31  B 1 
ATOM   1957 C CG  . HIS   B 2 31  ? 19.063  -18.250 -7.643  1.00 87.22 31  B 1 
ATOM   1958 N ND1 . HIS   B 2 31  ? 19.160  -18.788 -8.914  1.00 75.82 31  B 1 
ATOM   1959 C CD2 . HIS   B 2 31  ? 19.207  -19.291 -6.762  1.00 74.74 31  B 1 
ATOM   1960 C CE1 . HIS   B 2 31  ? 19.345  -20.110 -8.796  1.00 75.28 31  B 1 
ATOM   1961 N NE2 . HIS   B 2 31  ? 19.374  -20.455 -7.501  1.00 75.62 31  B 1 
ATOM   1962 N N   . ILE   B 2 32  ? 20.622  -13.536 -7.896  1.00 95.48 32  B 1 
ATOM   1963 C CA  . ILE   B 2 32  ? 20.496  -12.075 -7.899  1.00 95.81 32  B 1 
ATOM   1964 C C   . ILE   B 2 32  ? 20.802  -11.497 -9.286  1.00 96.00 32  B 1 
ATOM   1965 O O   . ILE   B 2 32  ? 21.400  -12.151 -10.140 1.00 95.05 32  B 1 
ATOM   1966 C CB  . ILE   B 2 32  ? 21.364  -11.434 -6.793  1.00 95.48 32  B 1 
ATOM   1967 C CG1 . ILE   B 2 32  ? 22.862  -11.765 -6.969  1.00 92.83 32  B 1 
ATOM   1968 C CG2 . ILE   B 2 32  ? 20.826  -11.831 -5.413  1.00 90.98 32  B 1 
ATOM   1969 C CD1 . ILE   B 2 32  ? 23.792  -11.097 -5.947  1.00 90.62 32  B 1 
ATOM   1970 N N   . ARG   B 2 33  ? 20.396  -10.244 -9.516  1.00 95.43 33  B 1 
ATOM   1971 C CA  . ARG   B 2 33  ? 20.626  -9.520  -10.781 1.00 95.37 33  B 1 
ATOM   1972 C C   . ARG   B 2 33  ? 21.377  -8.202  -10.606 1.00 96.24 33  B 1 
ATOM   1973 O O   . ARG   B 2 33  ? 21.599  -7.510  -11.595 1.00 94.93 33  B 1 
ATOM   1974 C CB  . ARG   B 2 33  ? 19.297  -9.318  -11.514 1.00 93.35 33  B 1 
ATOM   1975 C CG  . ARG   B 2 33  ? 18.654  -10.659 -11.918 1.00 90.36 33  B 1 
ATOM   1976 C CD  . ARG   B 2 33  ? 17.423  -10.446 -12.790 1.00 86.46 33  B 1 
ATOM   1977 N NE  . ARG   B 2 33  ? 16.308  -9.848  -12.033 1.00 79.96 33  B 1 
ATOM   1978 C CZ  . ARG   B 2 33  ? 15.069  -9.689  -12.472 1.00 76.28 33  B 1 
ATOM   1979 N NH1 . ARG   B 2 33  ? 14.718  -10.019 -13.684 1.00 67.72 33  B 1 
ATOM   1980 N NH2 . ARG   B 2 33  ? 14.150  -9.208  -11.687 1.00 68.49 33  B 1 
ATOM   1981 N N   . HIS   B 2 34  ? 21.758  -7.876  -9.383  1.00 96.55 34  B 1 
ATOM   1982 C CA  . HIS   B 2 34  ? 22.433  -6.624  -9.049  1.00 97.27 34  B 1 
ATOM   1983 C C   . HIS   B 2 34  ? 23.595  -6.901  -8.094  1.00 97.79 34  B 1 
ATOM   1984 O O   . HIS   B 2 34  ? 23.415  -7.610  -7.104  1.00 97.06 34  B 1 
ATOM   1985 C CB  . HIS   B 2 34  ? 21.430  -5.644  -8.418  1.00 96.69 34  B 1 
ATOM   1986 C CG  . HIS   B 2 34  ? 20.187  -5.409  -9.237  1.00 96.19 34  B 1 
ATOM   1987 N ND1 . HIS   B 2 34  ? 18.997  -6.106  -9.119  1.00 88.11 34  B 1 
ATOM   1988 C CD2 . HIS   B 2 34  ? 20.014  -4.503  -10.258 1.00 88.05 34  B 1 
ATOM   1989 C CE1 . HIS   B 2 34  ? 18.140  -5.624  -10.037 1.00 89.18 34  B 1 
ATOM   1990 N NE2 . HIS   B 2 34  ? 18.720  -4.649  -10.750 1.00 91.07 34  B 1 
ATOM   1991 N N   . LEU   B 2 35  ? 24.761  -6.337  -8.383  1.00 97.38 35  B 1 
ATOM   1992 C CA  . LEU   B 2 35  ? 25.960  -6.435  -7.552  1.00 97.60 35  B 1 
ATOM   1993 C C   . LEU   B 2 35  ? 26.583  -5.047  -7.380  1.00 97.71 35  B 1 
ATOM   1994 O O   . LEU   B 2 35  ? 27.155  -4.520  -8.342  1.00 96.81 35  B 1 
ATOM   1995 C CB  . LEU   B 2 35  ? 26.965  -7.415  -8.185  1.00 97.12 35  B 1 
ATOM   1996 C CG  . LEU   B 2 35  ? 26.573  -8.901  -8.076  1.00 95.98 35  B 1 
ATOM   1997 C CD1 . LEU   B 2 35  ? 27.478  -9.744  -8.967  1.00 93.36 35  B 1 
ATOM   1998 C CD2 . LEU   B 2 35  ? 26.711  -9.420  -6.641  1.00 92.88 35  B 1 
ATOM   1999 N N   . PRO   B 2 36  ? 26.510  -4.450  -6.186  1.00 98.07 36  B 1 
ATOM   2000 C CA  . PRO   B 2 36  ? 27.309  -3.273  -5.869  1.00 98.00 36  B 1 
ATOM   2001 C C   . PRO   B 2 36  ? 28.802  -3.612  -5.928  1.00 98.04 36  B 1 
ATOM   2002 O O   . PRO   B 2 36  ? 29.229  -4.665  -5.444  1.00 97.29 36  B 1 
ATOM   2003 C CB  . PRO   B 2 36  ? 26.880  -2.824  -4.469  1.00 97.32 36  B 1 
ATOM   2004 C CG  . PRO   B 2 36  ? 25.540  -3.522  -4.244  1.00 95.13 36  B 1 
ATOM   2005 C CD  . PRO   B 2 36  ? 25.669  -4.803  -5.058  1.00 97.38 36  B 1 
ATOM   2006 N N   . VAL   B 2 37  ? 29.581  -2.710  -6.502  1.00 97.55 37  B 1 
ATOM   2007 C CA  . VAL   B 2 37  ? 31.045  -2.756  -6.450  1.00 97.51 37  B 1 
ATOM   2008 C C   . VAL   B 2 37  ? 31.487  -1.841  -5.322  1.00 97.46 37  B 1 
ATOM   2009 O O   . VAL   B 2 37  ? 31.093  -0.675  -5.291  1.00 96.34 37  B 1 
ATOM   2010 C CB  . VAL   B 2 37  ? 31.687  -2.356  -7.787  1.00 96.99 37  B 1 
ATOM   2011 C CG1 . VAL   B 2 37  ? 33.195  -2.607  -7.753  1.00 94.47 37  B 1 
ATOM   2012 C CG2 . VAL   B 2 37  ? 31.095  -3.147  -8.963  1.00 94.13 37  B 1 
ATOM   2013 N N   . VAL   B 2 38  ? 32.283  -2.370  -4.408  1.00 97.10 38  B 1 
ATOM   2014 C CA  . VAL   B 2 38  ? 32.753  -1.648  -3.222  1.00 97.00 38  B 1 
ATOM   2015 C C   . VAL   B 2 38  ? 34.275  -1.614  -3.165  1.00 96.81 38  B 1 
ATOM   2016 O O   . VAL   B 2 38  ? 34.955  -2.477  -3.731  1.00 95.05 38  B 1 
ATOM   2017 C CB  . VAL   B 2 38  ? 32.148  -2.207  -1.917  1.00 95.74 38  B 1 
ATOM   2018 C CG1 . VAL   B 2 38  ? 30.624  -2.070  -1.910  1.00 89.53 38  B 1 
ATOM   2019 C CG2 . VAL   B 2 38  ? 32.515  -3.672  -1.661  1.00 88.96 38  B 1 
ATOM   2020 N N   . ASP   B 2 39  ? 34.798  -0.604  -2.480  1.00 96.03 39  B 1 
ATOM   2021 C CA  . ASP   B 2 39  ? 36.203  -0.549  -2.090  1.00 95.29 39  B 1 
ATOM   2022 C C   . ASP   B 2 39  ? 36.449  -1.248  -0.740  1.00 95.19 39  B 1 
ATOM   2023 O O   . ASP   B 2 39  ? 35.565  -1.899  -0.166  1.00 91.65 39  B 1 
ATOM   2024 C CB  . ASP   B 2 39  ? 36.695  0.909   -2.137  1.00 92.83 39  B 1 
ATOM   2025 C CG  . ASP   B 2 39  ? 36.078  1.833   -1.084  1.00 91.37 39  B 1 
ATOM   2026 O OD1 . ASP   B 2 39  ? 35.440  1.327   -0.135  1.00 83.49 39  B 1 
ATOM   2027 O OD2 . ASP   B 2 39  ? 36.256  3.056   -1.243  1.00 85.21 39  B 1 
ATOM   2028 N N   . GLU   B 2 40  ? 37.677  -1.130  -0.236  1.00 94.52 40  B 1 
ATOM   2029 C CA  . GLU   B 2 40  ? 38.088  -1.737  1.040   1.00 94.00 40  B 1 
ATOM   2030 C C   . GLU   B 2 40  ? 37.349  -1.142  2.248   1.00 94.18 40  B 1 
ATOM   2031 O O   . GLU   B 2 40  ? 37.154  -1.819  3.258   1.00 90.30 40  B 1 
ATOM   2032 C CB  . GLU   B 2 40  ? 39.606  -1.576  1.212   1.00 92.51 40  B 1 
ATOM   2033 C CG  . GLU   B 2 40  ? 40.399  -2.334  0.129   1.00 81.95 40  B 1 
ATOM   2034 C CD  . GLU   B 2 40  ? 41.922  -2.229  0.287   1.00 71.58 40  B 1 
ATOM   2035 O OE1 . GLU   B 2 40  ? 42.624  -2.856  -0.549  1.00 62.69 40  B 1 
ATOM   2036 O OE2 . GLU   B 2 40  ? 42.396  -1.533  1.213   1.00 64.24 40  B 1 
ATOM   2037 N N   . GLU   B 2 41  ? 36.873  0.099   2.143   1.00 94.79 41  B 1 
ATOM   2038 C CA  . GLU   B 2 41  ? 36.103  0.778   3.193   1.00 94.48 41  B 1 
ATOM   2039 C C   . GLU   B 2 41  ? 34.585  0.536   3.093   1.00 94.96 41  B 1 
ATOM   2040 O O   . GLU   B 2 41  ? 33.818  1.043   3.905   1.00 91.81 41  B 1 
ATOM   2041 C CB  . GLU   B 2 41  ? 36.429  2.274   3.209   1.00 93.19 41  B 1 
ATOM   2042 C CG  . GLU   B 2 41  ? 37.903  2.553   3.538   1.00 87.10 41  B 1 
ATOM   2043 C CD  . GLU   B 2 41  ? 38.172  3.989   4.013   1.00 78.58 41  B 1 
ATOM   2044 O OE1 . GLU   B 2 41  ? 39.361  4.286   4.277   1.00 69.13 41  B 1 
ATOM   2045 O OE2 . GLU   B 2 41  ? 37.200  4.761   4.190   1.00 70.59 41  B 1 
ATOM   2046 N N   . ARG   B 2 42  ? 34.156  -0.282  2.134   1.00 94.79 42  B 1 
ATOM   2047 C CA  . ARG   B 2 42  ? 32.753  -0.534  1.764   1.00 95.27 42  B 1 
ATOM   2048 C C   . ARG   B 2 42  ? 32.036  0.681   1.166   1.00 96.28 42  B 1 
ATOM   2049 O O   . ARG   B 2 42  ? 30.803  0.721   1.193   1.00 94.08 42  B 1 
ATOM   2050 C CB  . ARG   B 2 42  ? 31.955  -1.184  2.901   1.00 92.95 42  B 1 
ATOM   2051 C CG  . ARG   B 2 42  ? 32.509  -2.533  3.366   1.00 84.63 42  B 1 
ATOM   2052 C CD  . ARG   B 2 42  ? 31.567  -3.188  4.384   1.00 80.54 42  B 1 
ATOM   2053 N NE  . ARG   B 2 42  ? 30.251  -3.498  3.789   1.00 76.39 42  B 1 
ATOM   2054 C CZ  . ARG   B 2 42  ? 29.578  -4.646  3.844   1.00 70.25 42  B 1 
ATOM   2055 N NH1 . ARG   B 2 42  ? 30.021  -5.669  4.527   1.00 63.37 42  B 1 
ATOM   2056 N NH2 . ARG   B 2 42  ? 28.452  -4.787  3.205   1.00 63.95 42  B 1 
ATOM   2057 N N   . HIS   B 2 43  ? 32.759  1.631   0.582   1.00 95.97 43  B 1 
ATOM   2058 C CA  . HIS   B 2 43  ? 32.149  2.664   -0.247  1.00 95.90 43  B 1 
ATOM   2059 C C   . HIS   B 2 43  ? 31.636  2.053   -1.550  1.00 96.27 43  B 1 
ATOM   2060 O O   . HIS   B 2 43  ? 32.313  1.238   -2.175  1.00 94.69 43  B 1 
ATOM   2061 C CB  . HIS   B 2 43  ? 33.148  3.781   -0.549  1.00 94.95 43  B 1 
ATOM   2062 C CG  . HIS   B 2 43  ? 33.754  4.436   0.657   1.00 93.22 43  B 1 
ATOM   2063 N ND1 . HIS   B 2 43  ? 35.073  4.830   0.778   1.00 80.74 43  B 1 
ATOM   2064 C CD2 . HIS   B 2 43  ? 33.130  4.783   1.825   1.00 81.47 43  B 1 
ATOM   2065 C CE1 . HIS   B 2 43  ? 35.235  5.401   1.979   1.00 83.78 43  B 1 
ATOM   2066 N NE2 . HIS   B 2 43  ? 34.075  5.391   2.650   1.00 85.44 43  B 1 
ATOM   2067 N N   . VAL   B 2 44  ? 30.449  2.457   -1.988  1.00 96.33 44  B 1 
ATOM   2068 C CA  . VAL   B 2 44  ? 29.897  2.026   -3.277  1.00 96.50 44  B 1 
ATOM   2069 C C   . VAL   B 2 44  ? 30.553  2.840   -4.388  1.00 96.45 44  B 1 
ATOM   2070 O O   . VAL   B 2 44  ? 30.243  4.008   -4.579  1.00 94.86 44  B 1 
ATOM   2071 C CB  . VAL   B 2 44  ? 28.364  2.131   -3.310  1.00 95.74 44  B 1 
ATOM   2072 C CG1 . VAL   B 2 44  ? 27.808  1.632   -4.647  1.00 92.35 44  B 1 
ATOM   2073 C CG2 . VAL   B 2 44  ? 27.725  1.278   -2.208  1.00 91.94 44  B 1 
ATOM   2074 N N   . ILE   B 2 45  ? 31.439  2.207   -5.145  1.00 96.70 45  B 1 
ATOM   2075 C CA  . ILE   B 2 45  ? 32.191  2.834   -6.244  1.00 96.26 45  B 1 
ATOM   2076 C C   . ILE   B 2 45  ? 31.641  2.489   -7.632  1.00 96.33 45  B 1 
ATOM   2077 O O   . ILE   B 2 45  ? 32.045  3.081   -8.635  1.00 94.15 45  B 1 
ATOM   2078 C CB  . ILE   B 2 45  ? 33.692  2.493   -6.136  1.00 95.35 45  B 1 
ATOM   2079 C CG1 . ILE   B 2 45  ? 33.957  0.969   -6.190  1.00 90.60 45  B 1 
ATOM   2080 C CG2 . ILE   B 2 45  ? 34.277  3.121   -4.857  1.00 88.07 45  B 1 
ATOM   2081 C CD1 . ILE   B 2 45  ? 35.431  0.603   -6.383  1.00 85.64 45  B 1 
ATOM   2082 N N   . GLY   B 2 46  ? 30.724  1.524   -7.698  1.00 96.73 46  B 1 
ATOM   2083 C CA  . GLY   B 2 46  ? 30.101  1.106   -8.941  1.00 96.76 46  B 1 
ATOM   2084 C C   . GLY   B 2 46  ? 28.926  0.160   -8.739  1.00 97.37 46  B 1 
ATOM   2085 O O   . GLY   B 2 46  ? 28.634  -0.299  -7.635  1.00 96.46 46  B 1 
ATOM   2086 N N   . MET   B 2 47  ? 28.254  -0.145  -9.850  1.00 97.44 47  B 1 
ATOM   2087 C CA  . MET   B 2 47  ? 27.160  -1.114  -9.896  1.00 97.50 47  B 1 
ATOM   2088 C C   . MET   B 2 47  ? 27.287  -1.957  -11.160 1.00 97.42 47  B 1 
ATOM   2089 O O   . MET   B 2 47  ? 27.456  -1.417  -12.256 1.00 95.97 47  B 1 
ATOM   2090 C CB  . MET   B 2 47  ? 25.818  -0.364  -9.862  1.00 96.52 47  B 1 
ATOM   2091 C CG  . MET   B 2 47  ? 24.591  -1.287  -9.927  1.00 92.28 47  B 1 
ATOM   2092 S SD  . MET   B 2 47  ? 24.375  -2.428  -8.534  1.00 93.11 47  B 1 
ATOM   2093 C CE  . MET   B 2 47  ? 23.984  -1.258  -7.225  1.00 86.84 47  B 1 
ATOM   2094 N N   . ILE   B 2 48  ? 27.154  -3.270  -11.011 1.00 97.02 48  B 1 
ATOM   2095 C CA  . ILE   B 2 48  ? 26.998  -4.207  -12.120 1.00 96.72 48  B 1 
ATOM   2096 C C   . ILE   B 2 48  ? 25.664  -4.922  -11.977 1.00 96.78 48  B 1 
ATOM   2097 O O   . ILE   B 2 48  ? 25.306  -5.408  -10.908 1.00 95.43 48  B 1 
ATOM   2098 C CB  . ILE   B 2 48  ? 28.200  -5.171  -12.223 1.00 94.97 48  B 1 
ATOM   2099 C CG1 . ILE   B 2 48  ? 29.331  -4.417  -12.947 1.00 84.12 48  B 1 
ATOM   2100 C CG2 . ILE   B 2 48  ? 27.851  -6.469  -12.973 1.00 83.67 48  B 1 
ATOM   2101 C CD1 . ILE   B 2 48  ? 30.568  -5.254  -13.225 1.00 78.57 48  B 1 
ATOM   2102 N N   . THR   B 2 49  ? 24.946  -5.016  -13.095 1.00 96.27 49  B 1 
ATOM   2103 C CA  . THR   B 2 49  ? 23.693  -5.768  -13.176 1.00 95.47 49  B 1 
ATOM   2104 C C   . THR   B 2 49  ? 23.784  -6.870  -14.231 1.00 95.11 49  B 1 
ATOM   2105 O O   . THR   B 2 49  ? 24.632  -6.837  -15.124 1.00 93.90 49  B 1 
ATOM   2106 C CB  . THR   B 2 49  ? 22.496  -4.848  -13.459 1.00 94.15 49  B 1 
ATOM   2107 O OG1 . THR   B 2 49  ? 22.535  -4.340  -14.766 1.00 88.64 49  B 1 
ATOM   2108 C CG2 . THR   B 2 49  ? 22.404  -3.664  -12.494 1.00 89.54 49  B 1 
ATOM   2109 N N   . ASP   B 2 50  ? 22.856  -7.823  -14.175 1.00 93.28 50  B 1 
ATOM   2110 C CA  . ASP   B 2 50  ? 22.671  -8.835  -15.226 1.00 92.32 50  B 1 
ATOM   2111 C C   . ASP   B 2 50  ? 22.482  -8.198  -16.619 1.00 92.01 50  B 1 
ATOM   2112 O O   . ASP   B 2 50  ? 22.903  -8.760  -17.629 1.00 89.93 50  B 1 
ATOM   2113 C CB  . ASP   B 2 50  ? 21.454  -9.683  -14.828 1.00 90.83 50  B 1 
ATOM   2114 C CG  . ASP   B 2 50  ? 21.027  -10.702 -15.888 1.00 88.49 50  B 1 
ATOM   2115 O OD1 . ASP   B 2 50  ? 21.769  -11.663 -16.151 1.00 80.99 50  B 1 
ATOM   2116 O OD2 . ASP   B 2 50  ? 19.907  -10.547 -16.438 1.00 80.30 50  B 1 
ATOM   2117 N N   . ARG   B 2 51  ? 21.908  -6.996  -16.683 1.00 92.48 51  B 1 
ATOM   2118 C CA  . ARG   B 2 51  ? 21.789  -6.232  -17.933 1.00 91.94 51  B 1 
ATOM   2119 C C   . ARG   B 2 51  ? 23.144  -5.715  -18.423 1.00 91.79 51  B 1 
ATOM   2120 O O   . ARG   B 2 51  ? 23.415  -5.822  -19.612 1.00 89.38 51  B 1 
ATOM   2121 C CB  . ARG   B 2 51  ? 20.788  -5.089  -17.739 1.00 90.39 51  B 1 
ATOM   2122 C CG  . ARG   B 2 51  ? 20.626  -4.252  -19.012 1.00 85.34 51  B 1 
ATOM   2123 C CD  . ARG   B 2 51  ? 19.680  -3.079  -18.787 1.00 84.09 51  B 1 
ATOM   2124 N NE  . ARG   B 2 51  ? 18.294  -3.537  -18.568 1.00 80.44 51  B 1 
ATOM   2125 C CZ  . ARG   B 2 51  ? 17.282  -2.808  -18.145 1.00 79.15 51  B 1 
ATOM   2126 N NH1 . ARG   B 2 51  ? 17.398  -1.542  -17.881 1.00 69.96 51  B 1 
ATOM   2127 N NH2 . ARG   B 2 51  ? 16.122  -3.361  -17.985 1.00 72.39 51  B 1 
ATOM   2128 N N   . ASP   B 2 52  ? 23.982  -5.194  -17.537 1.00 91.99 52  B 1 
ATOM   2129 C CA  . ASP   B 2 52  ? 25.322  -4.698  -17.879 1.00 92.10 52  B 1 
ATOM   2130 C C   . ASP   B 2 52  ? 26.212  -5.846  -18.364 1.00 91.92 52  B 1 
ATOM   2131 O O   . ASP   B 2 52  ? 26.866  -5.729  -19.399 1.00 90.61 52  B 1 
ATOM   2132 C CB  . ASP   B 2 52  ? 25.965  -3.997  -16.673 1.00 92.51 52  B 1 
ATOM   2133 C CG  . ASP   B 2 52  ? 25.085  -2.892  -16.098 1.00 92.39 52  B 1 
ATOM   2134 O OD1 . ASP   B 2 52  ? 24.581  -2.056  -16.877 1.00 89.28 52  B 1 
ATOM   2135 O OD2 . ASP   B 2 52  ? 24.857  -2.926  -14.866 1.00 88.98 52  B 1 
ATOM   2136 N N   . MET   B 2 53  ? 26.139  -6.998  -17.686 1.00 91.17 53  B 1 
ATOM   2137 C CA  . MET   B 2 53  ? 26.839  -8.221  -18.082 1.00 90.95 53  B 1 
ATOM   2138 C C   . MET   B 2 53  ? 26.422  -8.683  -19.481 1.00 90.23 53  B 1 
ATOM   2139 O O   . MET   B 2 53  ? 27.276  -8.950  -20.322 1.00 87.70 53  B 1 
ATOM   2140 C CB  . MET   B 2 53  ? 26.569  -9.339  -17.063 1.00 90.59 53  B 1 
ATOM   2141 C CG  . MET   B 2 53  ? 27.201  -9.066  -15.696 1.00 86.00 53  B 1 
ATOM   2142 S SD  . MET   B 2 53  ? 28.992  -8.800  -15.698 1.00 84.15 53  B 1 
ATOM   2143 C CE  . MET   B 2 53  ? 29.556  -10.386 -16.329 1.00 73.94 53  B 1 
ATOM   2144 N N   . LYS   B 2 54  ? 25.118  -8.725  -19.762 1.00 88.31 54  B 1 
ATOM   2145 C CA  . LYS   B 2 54  ? 24.595  -9.114  -21.079 1.00 86.38 54  B 1 
ATOM   2146 C C   . LYS   B 2 54  ? 24.987  -8.137  -22.188 1.00 85.88 54  B 1 
ATOM   2147 O O   . LYS   B 2 54  ? 25.250  -8.569  -23.300 1.00 83.81 54  B 1 
ATOM   2148 C CB  . LYS   B 2 54  ? 23.074  -9.253  -21.004 1.00 85.58 54  B 1 
ATOM   2149 C CG  . LYS   B 2 54  ? 22.682  -10.555 -20.300 1.00 82.82 54  B 1 
ATOM   2150 C CD  . LYS   B 2 54  ? 21.166  -10.651 -20.155 1.00 78.75 54  B 1 
ATOM   2151 C CE  . LYS   B 2 54  ? 20.819  -12.015 -19.562 1.00 74.12 54  B 1 
ATOM   2152 N NZ  . LYS   B 2 54  ? 19.360  -12.198 -19.429 1.00 67.43 54  B 1 
ATOM   2153 N N   . GLN   B 2 55  ? 25.037  -6.841  -21.883 1.00 87.02 55  B 1 
ATOM   2154 C CA  . GLN   B 2 55  ? 25.447  -5.813  -22.842 1.00 85.68 55  B 1 
ATOM   2155 C C   . GLN   B 2 55  ? 26.950  -5.877  -23.148 1.00 86.18 55  B 1 
ATOM   2156 O O   . GLN   B 2 55  ? 27.359  -5.649  -24.286 1.00 83.67 55  B 1 
ATOM   2157 C CB  . GLN   B 2 55  ? 25.038  -4.442  -22.289 1.00 83.67 55  B 1 
ATOM   2158 C CG  . GLN   B 2 55  ? 25.345  -3.312  -23.284 1.00 75.90 55  B 1 
ATOM   2159 C CD  . GLN   B 2 55  ? 24.821  -1.943  -22.843 1.00 72.19 55  B 1 
ATOM   2160 O OE1 . GLN   B 2 55  ? 24.175  -1.758  -21.821 1.00 65.55 55  B 1 
ATOM   2161 N NE2 . GLN   B 2 55  ? 25.059  -0.919  -23.624 1.00 63.49 55  B 1 
ATOM   2162 N N   . ALA   B 2 56  ? 27.769  -6.191  -22.152 1.00 85.36 56  B 1 
ATOM   2163 C CA  . ALA   B 2 56  ? 29.214  -6.318  -22.314 1.00 85.38 56  B 1 
ATOM   2164 C C   . ALA   B 2 56  ? 29.640  -7.672  -22.905 1.00 85.21 56  B 1 
ATOM   2165 O O   . ALA   B 2 56  ? 30.693  -7.760  -23.540 1.00 82.36 56  B 1 
ATOM   2166 C CB  . ALA   B 2 56  ? 29.860  -6.071  -20.951 1.00 85.00 56  B 1 
ATOM   2167 N N   . SER   B 2 57  ? 28.831  -8.716  -22.718 1.00 84.04 57  B 1 
ATOM   2168 C CA  . SER   B 2 57  ? 29.077  -10.039 -23.292 1.00 83.66 57  B 1 
ATOM   2169 C C   . SER   B 2 57  ? 29.138  -9.972  -24.820 1.00 83.84 57  B 1 
ATOM   2170 O O   . SER   B 2 57  ? 28.451  -9.150  -25.431 1.00 81.02 57  B 1 
ATOM   2171 C CB  . SER   B 2 57  ? 27.986  -11.036 -22.888 1.00 81.68 57  B 1 
ATOM   2172 O OG  . SER   B 2 57  ? 28.023  -11.324 -21.510 1.00 72.83 57  B 1 
ATOM   2173 N N   . PRO   B 2 58  ? 29.908  -10.862 -25.454 1.00 79.04 58  B 1 
ATOM   2174 C CA  . PRO   B 2 58  ? 29.789  -11.079 -26.890 1.00 78.00 58  B 1 
ATOM   2175 C C   . PRO   B 2 58  ? 28.340  -11.397 -27.261 1.00 77.95 58  B 1 
ATOM   2176 O O   . PRO   B 2 58  ? 27.623  -12.054 -26.499 1.00 73.43 58  B 1 
ATOM   2177 C CB  . PRO   B 2 58  ? 30.734  -12.240 -27.218 1.00 74.21 58  B 1 
ATOM   2178 C CG  . PRO   B 2 58  ? 31.715  -12.254 -26.048 1.00 71.98 58  B 1 
ATOM   2179 C CD  . PRO   B 2 58  ? 30.872  -11.776 -24.875 1.00 75.35 58  B 1 
ATOM   2180 N N   . SER   B 2 59  ? 27.929  -10.951 -28.447 1.00 73.35 59  B 1 
ATOM   2181 C CA  . SER   B 2 59  ? 26.597  -11.244 -28.976 1.00 71.16 59  B 1 
ATOM   2182 C C   . SER   B 2 59  ? 26.309  -12.746 -28.935 1.00 71.47 59  B 1 
ATOM   2183 O O   . SER   B 2 59  ? 27.204  -13.567 -29.148 1.00 68.44 59  B 1 
ATOM   2184 C CB  . SER   B 2 59  ? 26.506  -10.734 -30.421 1.00 65.81 59  B 1 
ATOM   2185 O OG  . SER   B 2 59  ? 25.271  -11.079 -31.025 1.00 61.17 59  B 1 
ATOM   2186 N N   . ILE   B 2 60  ? 25.044  -13.110 -28.759 1.00 69.67 60  B 1 
ATOM   2187 C CA  . ILE   B 2 60  ? 24.591  -14.508 -28.877 1.00 66.80 60  B 1 
ATOM   2188 C C   . ILE   B 2 60  ? 24.972  -15.151 -30.225 1.00 66.94 60  B 1 
ATOM   2189 O O   . ILE   B 2 60  ? 24.998  -16.367 -30.345 1.00 64.42 60  B 1 
ATOM   2190 C CB  . ILE   B 2 60  ? 23.063  -14.610 -28.652 1.00 64.52 60  B 1 
ATOM   2191 C CG1 . ILE   B 2 60  ? 22.259  -13.738 -29.640 1.00 61.02 60  B 1 
ATOM   2192 C CG2 . ILE   B 2 60  ? 22.733  -14.258 -27.185 1.00 59.64 60  B 1 
ATOM   2193 C CD1 . ILE   B 2 60  ? 20.743  -13.930 -29.580 1.00 55.59 60  B 1 
ATOM   2194 N N   . PHE   B 2 61  ? 25.302  -14.334 -31.216 1.00 66.62 61  B 1 
ATOM   2195 C CA  . PHE   B 2 61  ? 25.782  -14.770 -32.527 1.00 63.58 61  B 1 
ATOM   2196 C C   . PHE   B 2 61  ? 27.318  -14.851 -32.626 1.00 63.19 61  B 1 
ATOM   2197 O O   . PHE   B 2 61  ? 27.841  -15.203 -33.681 1.00 59.31 61  B 1 
ATOM   2198 C CB  . PHE   B 2 61  ? 25.195  -13.829 -33.590 1.00 61.23 61  B 1 
ATOM   2199 C CG  . PHE   B 2 61  ? 23.690  -13.671 -33.525 1.00 60.76 61  B 1 
ATOM   2200 C CD1 . PHE   B 2 61  ? 22.850  -14.770 -33.788 1.00 54.97 61  B 1 
ATOM   2201 C CD2 . PHE   B 2 61  ? 23.118  -12.426 -33.192 1.00 54.23 61  B 1 
ATOM   2202 C CE1 . PHE   B 2 61  ? 21.453  -14.622 -33.735 1.00 50.35 61  B 1 
ATOM   2203 C CE2 . PHE   B 2 61  ? 21.720  -12.273 -33.140 1.00 50.15 61  B 1 
ATOM   2204 C CZ  . PHE   B 2 61  ? 20.887  -13.372 -33.413 1.00 55.42 61  B 1 
ATOM   2205 N N   . GLU   B 2 62  ? 28.048  -14.527 -31.544 1.00 67.49 62  B 1 
ATOM   2206 C CA  . GLU   B 2 62  ? 29.521  -14.482 -31.499 1.00 66.22 62  B 1 
ATOM   2207 C C   . GLU   B 2 62  ? 30.077  -15.159 -30.239 1.00 66.90 62  B 1 
ATOM   2208 O O   . GLU   B 2 62  ? 30.746  -14.540 -29.410 1.00 62.06 62  B 1 
ATOM   2209 C CB  . GLU   B 2 62  ? 30.023  -13.042 -31.606 1.00 60.91 62  B 1 
ATOM   2210 C CG  . GLU   B 2 62  ? 29.737  -12.413 -32.963 1.00 56.38 62  B 1 
ATOM   2211 C CD  . GLU   B 2 62  ? 30.632  -11.202 -33.163 1.00 51.60 62  B 1 
ATOM   2212 O OE1 . GLU   B 2 62  ? 31.404  -11.237 -34.139 1.00 47.06 62  B 1 
ATOM   2213 O OE2 . GLU   B 2 62  ? 30.562  -10.248 -32.380 1.00 49.55 62  B 1 
ATOM   2214 N N   . GLU   B 2 63  ? 29.862  -16.458 -30.090 1.00 67.54 63  B 1 
ATOM   2215 C CA  . GLU   B 2 63  ? 30.324  -17.215 -28.914 1.00 66.79 63  B 1 
ATOM   2216 C C   . GLU   B 2 63  ? 31.858  -17.232 -28.752 1.00 68.14 63  B 1 
ATOM   2217 O O   . GLU   B 2 63  ? 32.373  -17.331 -27.641 1.00 63.16 63  B 1 
ATOM   2218 C CB  . GLU   B 2 63  ? 29.792  -18.651 -28.969 1.00 61.44 63  B 1 
ATOM   2219 C CG  . GLU   B 2 63  ? 28.261  -18.713 -28.823 1.00 55.55 63  B 1 
ATOM   2220 C CD  . GLU   B 2 63  ? 27.749  -20.135 -28.582 1.00 50.19 63  B 1 
ATOM   2221 O OE1 . GLU   B 2 63  ? 26.660  -20.250 -27.982 1.00 45.69 63  B 1 
ATOM   2222 O OE2 . GLU   B 2 63  ? 28.460  -21.093 -28.960 1.00 46.59 63  B 1 
ATOM   2223 N N   . ASN   B 2 64  ? 32.588  -17.072 -29.835 1.00 68.73 64  B 1 
ATOM   2224 C CA  . ASN   B 2 64  ? 34.040  -17.291 -29.895 1.00 67.79 64  B 1 
ATOM   2225 C C   . ASN   B 2 64  ? 34.875  -16.397 -28.964 1.00 69.94 64  B 1 
ATOM   2226 O O   . ASN   B 2 64  ? 35.994  -16.761 -28.612 1.00 64.91 64  B 1 
ATOM   2227 C CB  . ASN   B 2 64  ? 34.498  -17.097 -31.350 1.00 62.05 64  B 1 
ATOM   2228 C CG  . ASN   B 2 64  ? 33.920  -18.129 -32.306 1.00 55.94 64  B 1 
ATOM   2229 O OD1 . ASN   B 2 64  ? 33.421  -19.164 -31.922 1.00 50.00 64  B 1 
ATOM   2230 N ND2 . ASN   B 2 64  ? 33.977  -17.870 -33.590 1.00 49.12 64  B 1 
ATOM   2231 N N   . LYS   B 2 65  ? 34.376  -15.216 -28.571 1.00 71.47 65  B 1 
ATOM   2232 C CA  . LYS   B 2 65  ? 35.136  -14.259 -27.744 1.00 71.74 65  B 1 
ATOM   2233 C C   . LYS   B 2 65  ? 34.783  -14.296 -26.257 1.00 74.58 65  B 1 
ATOM   2234 O O   . LYS   B 2 65  ? 35.217  -13.440 -25.494 1.00 70.86 65  B 1 
ATOM   2235 C CB  . LYS   B 2 65  ? 35.048  -12.854 -28.338 1.00 66.23 65  B 1 
ATOM   2236 C CG  . LYS   B 2 65  ? 35.765  -12.788 -29.691 1.00 62.46 65  B 1 
ATOM   2237 C CD  . LYS   B 2 65  ? 35.939  -11.333 -30.092 1.00 58.28 65  B 1 
ATOM   2238 C CE  . LYS   B 2 65  ? 36.613  -11.206 -31.451 1.00 52.66 65  B 1 
ATOM   2239 N NZ  . LYS   B 2 65  ? 36.736  -9.788  -31.824 1.00 48.38 65  B 1 
ATOM   2240 N N   . ARG   B 2 66  ? 34.036  -15.295 -25.836 1.00 75.03 66  B 1 
ATOM   2241 C CA  . ARG   B 2 66  ? 33.544  -15.410 -24.459 1.00 75.98 66  B 1 
ATOM   2242 C C   . ARG   B 2 66  ? 34.668  -15.535 -23.429 1.00 78.42 66  B 1 
ATOM   2243 O O   . ARG   B 2 66  ? 34.585  -14.918 -22.374 1.00 75.98 66  B 1 
ATOM   2244 C CB  . ARG   B 2 66  ? 32.558  -16.582 -24.395 1.00 72.22 66  B 1 
ATOM   2245 C CG  . ARG   B 2 66  ? 31.662  -16.506 -23.155 1.00 65.42 66  B 1 
ATOM   2246 C CD  . ARG   B 2 66  ? 30.612  -17.615 -23.215 1.00 61.69 66  B 1 
ATOM   2247 N NE  . ARG   B 2 66  ? 29.668  -17.532 -22.093 1.00 55.16 66  B 1 
ATOM   2248 C CZ  . ARG   B 2 66  ? 28.605  -18.298 -21.911 1.00 50.89 66  B 1 
ATOM   2249 N NH1 . ARG   B 2 66  ? 28.304  -19.258 -22.744 1.00 46.76 66  B 1 
ATOM   2250 N NH2 . ARG   B 2 66  ? 27.825  -18.104 -20.891 1.00 44.56 66  B 1 
ATOM   2251 N N   . SER   B 2 67  ? 35.730  -16.263 -23.738 1.00 77.95 67  B 1 
ATOM   2252 C CA  . SER   B 2 67  ? 36.879  -16.434 -22.837 1.00 78.72 67  B 1 
ATOM   2253 C C   . SER   B 2 67  ? 37.573  -15.110 -22.503 1.00 81.11 67  B 1 
ATOM   2254 O O   . SER   B 2 67  ? 37.864  -14.839 -21.342 1.00 77.98 67  B 1 
ATOM   2255 C CB  . SER   B 2 67  ? 37.889  -17.402 -23.462 1.00 73.88 67  B 1 
ATOM   2256 O OG  . SER   B 2 67  ? 38.280  -16.954 -24.748 1.00 64.86 67  B 1 
ATOM   2257 N N   . LEU   B 2 68  ? 37.780  -14.256 -23.501 1.00 78.18 68  B 1 
ATOM   2258 C CA  . LEU   B 2 68  ? 38.420  -12.956 -23.315 1.00 78.67 68  B 1 
ATOM   2259 C C   . LEU   B 2 68  ? 37.539  -11.984 -22.511 1.00 81.22 68  B 1 
ATOM   2260 O O   . LEU   B 2 68  ? 38.053  -11.130 -21.798 1.00 79.17 68  B 1 
ATOM   2261 C CB  . LEU   B 2 68  ? 38.757  -12.359 -24.696 1.00 74.52 68  B 1 
ATOM   2262 C CG  . LEU   B 2 68  ? 39.947  -11.384 -24.628 1.00 66.06 68  B 1 
ATOM   2263 C CD1 . LEU   B 2 68  ? 41.253  -12.133 -24.883 1.00 59.52 68  B 1 
ATOM   2264 C CD2 . LEU   B 2 68  ? 39.822  -10.280 -25.674 1.00 58.73 68  B 1 
ATOM   2265 N N   . PHE   B 2 69  ? 36.227  -12.117 -22.635 1.00 82.63 69  B 1 
ATOM   2266 C CA  . PHE   B 2 69  ? 35.262  -11.347 -21.855 1.00 83.64 69  B 1 
ATOM   2267 C C   . PHE   B 2 69  ? 35.326  -11.713 -20.365 1.00 85.61 69  B 1 
ATOM   2268 O O   . PHE   B 2 69  ? 35.432  -10.822 -19.531 1.00 84.39 69  B 1 
ATOM   2269 C CB  . PHE   B 2 69  ? 33.862  -11.564 -22.441 1.00 81.10 69  B 1 
ATOM   2270 C CG  . PHE   B 2 69  ? 32.744  -11.063 -21.560 1.00 80.55 69  B 1 
ATOM   2271 C CD1 . PHE   B 2 69  ? 31.996  -11.969 -20.782 1.00 74.72 69  B 1 
ATOM   2272 C CD2 . PHE   B 2 69  ? 32.469  -9.687  -21.484 1.00 74.32 69  B 1 
ATOM   2273 C CE1 . PHE   B 2 69  ? 30.974  -11.497 -19.946 1.00 73.85 69  B 1 
ATOM   2274 C CE2 . PHE   B 2 69  ? 31.446  -9.213  -20.647 1.00 72.54 69  B 1 
ATOM   2275 C CZ  . PHE   B 2 69  ? 30.698  -10.121 -19.877 1.00 75.14 69  B 1 
ATOM   2276 N N   . LEU   B 2 70  ? 35.346  -13.001 -20.041 1.00 86.27 70  B 1 
ATOM   2277 C CA  . LEU   B 2 70  ? 35.324  -13.506 -18.662 1.00 86.80 70  B 1 
ATOM   2278 C C   . LEU   B 2 70  ? 36.547  -13.080 -17.833 1.00 88.33 70  B 1 
ATOM   2279 O O   . LEU   B 2 70  ? 36.438  -12.934 -16.618 1.00 86.59 70  B 1 
ATOM   2280 C CB  . LEU   B 2 70  ? 35.216  -15.041 -18.701 1.00 84.84 70  B 1 
ATOM   2281 C CG  . LEU   B 2 70  ? 33.865  -15.581 -19.212 1.00 81.74 70  B 1 
ATOM   2282 C CD1 . LEU   B 2 70  ? 33.945  -17.099 -19.365 1.00 76.82 70  B 1 
ATOM   2283 C CD2 . LEU   B 2 70  ? 32.712  -15.257 -18.268 1.00 76.17 70  B 1 
ATOM   2284 N N   . THR   B 2 71  ? 37.691  -12.849 -18.478 1.00 88.71 71  B 1 
ATOM   2285 C CA  . THR   B 2 71  ? 38.938  -12.434 -17.808 1.00 88.44 71  B 1 
ATOM   2286 C C   . THR   B 2 71  ? 39.042  -10.925 -17.566 1.00 89.41 71  B 1 
ATOM   2287 O O   . THR   B 2 71  ? 39.971  -10.487 -16.888 1.00 86.54 71  B 1 
ATOM   2288 C CB  . THR   B 2 71  ? 40.169  -12.904 -18.592 1.00 86.03 71  B 1 
ATOM   2289 O OG1 . THR   B 2 71  ? 40.134  -12.425 -19.919 1.00 76.64 71  B 1 
ATOM   2290 C CG2 . THR   B 2 71  ? 40.262  -14.427 -18.657 1.00 74.02 71  B 1 
ATOM   2291 N N   . ARG   B 2 72  ? 38.130  -10.112 -18.108 1.00 90.09 72  B 1 
ATOM   2292 C CA  . ARG   B 2 72  ? 38.129  -8.664  -17.864 1.00 89.96 72  B 1 
ATOM   2293 C C   . ARG   B 2 72  ? 37.750  -8.360  -16.417 1.00 91.54 72  B 1 
ATOM   2294 O O   . ARG   B 2 72  ? 37.009  -9.105  -15.788 1.00 90.05 72  B 1 
ATOM   2295 C CB  . ARG   B 2 72  ? 37.204  -7.928  -18.840 1.00 87.80 72  B 1 
ATOM   2296 C CG  . ARG   B 2 72  ? 37.744  -7.948  -20.274 1.00 81.58 72  B 1 
ATOM   2297 C CD  . ARG   B 2 72  ? 36.876  -7.068  -21.171 1.00 76.38 72  B 1 
ATOM   2298 N NE  . ARG   B 2 72  ? 37.360  -7.046  -22.560 1.00 69.44 72  B 1 
ATOM   2299 C CZ  . ARG   B 2 72  ? 37.667  -5.977  -23.281 1.00 63.54 72  B 1 
ATOM   2300 N NH1 . ARG   B 2 72  ? 37.610  -4.771  -22.805 1.00 57.54 72  B 1 
ATOM   2301 N NH2 . ARG   B 2 72  ? 38.030  -6.109  -24.523 1.00 56.14 72  B 1 
ATOM   2302 N N   . SER   B 2 73  ? 38.234  -7.230  -15.916 1.00 92.52 73  B 1 
ATOM   2303 C CA  . SER   B 2 73  ? 37.892  -6.732  -14.587 1.00 93.16 73  B 1 
ATOM   2304 C C   . SER   B 2 73  ? 36.518  -6.061  -14.575 1.00 93.57 73  B 1 
ATOM   2305 O O   . SER   B 2 73  ? 36.055  -5.496  -15.565 1.00 91.37 73  B 1 
ATOM   2306 C CB  . SER   B 2 73  ? 38.980  -5.781  -14.082 1.00 91.21 73  B 1 
ATOM   2307 O OG  . SER   B 2 73  ? 39.207  -4.758  -15.031 1.00 82.88 73  B 1 
ATOM   2308 N N   . VAL   B 2 74  ? 35.881  -6.095  -13.416 1.00 93.92 74  B 1 
ATOM   2309 C CA  . VAL   B 2 74  ? 34.587  -5.462  -13.135 1.00 94.20 74  B 1 
ATOM   2310 C C   . VAL   B 2 74  ? 34.591  -3.955  -13.431 1.00 94.30 74  B 1 
ATOM   2311 O O   . VAL   B 2 74  ? 33.624  -3.436  -13.985 1.00 92.47 74  B 1 
ATOM   2312 C CB  . VAL   B 2 74  ? 34.247  -5.764  -11.659 1.00 92.88 74  B 1 
ATOM   2313 C CG1 . VAL   B 2 74  ? 33.276  -4.789  -11.012 1.00 87.53 74  B 1 
ATOM   2314 C CG2 . VAL   B 2 74  ? 33.663  -7.178  -11.540 1.00 87.19 74  B 1 
ATOM   2315 N N   . ASP   B 2 75  ? 35.683  -3.257  -13.125 1.00 94.35 75  B 1 
ATOM   2316 C CA  . ASP   B 2 75  ? 35.816  -1.809  -13.333 1.00 93.85 75  B 1 
ATOM   2317 C C   . ASP   B 2 75  ? 35.768  -1.382  -14.807 1.00 94.03 75  B 1 
ATOM   2318 O O   . ASP   B 2 75  ? 35.493  -0.221  -15.106 1.00 91.44 75  B 1 
ATOM   2319 C CB  . ASP   B 2 75  ? 37.099  -1.301  -12.654 1.00 91.43 75  B 1 
ATOM   2320 C CG  . ASP   B 2 75  ? 38.405  -1.732  -13.341 1.00 86.22 75  B 1 
ATOM   2321 O OD1 . ASP   B 2 75  ? 38.425  -2.816  -13.958 1.00 73.91 75  B 1 
ATOM   2322 O OD2 . ASP   B 2 75  ? 39.389  -0.973  -13.234 1.00 75.58 75  B 1 
ATOM   2323 N N   . SER   B 2 76  ? 35.974  -2.321  -15.737 1.00 92.51 76  B 1 
ATOM   2324 C CA  . SER   B 2 76  ? 35.898  -2.071  -17.178 1.00 91.13 76  B 1 
ATOM   2325 C C   . SER   B 2 76  ? 34.473  -1.856  -17.701 1.00 91.44 76  B 1 
ATOM   2326 O O   . SER   B 2 76  ? 34.310  -1.294  -18.784 1.00 88.74 76  B 1 
ATOM   2327 C CB  . SER   B 2 76  ? 36.590  -3.204  -17.948 1.00 89.32 76  B 1 
ATOM   2328 O OG  . SER   B 2 76  ? 35.859  -4.410  -17.952 1.00 83.25 76  B 1 
ATOM   2329 N N   . ILE   B 2 77  ? 33.451  -2.301  -16.960 1.00 92.87 77  B 1 
ATOM   2330 C CA  . ILE   B 2 77  ? 32.044  -2.203  -17.386 1.00 92.45 77  B 1 
ATOM   2331 C C   . ILE   B 2 77  ? 31.101  -1.620  -16.327 1.00 93.37 77  B 1 
ATOM   2332 O O   . ILE   B 2 77  ? 29.950  -1.320  -16.647 1.00 91.83 77  B 1 
ATOM   2333 C CB  . ILE   B 2 77  ? 31.503  -3.562  -17.888 1.00 90.45 77  B 1 
ATOM   2334 C CG1 . ILE   B 2 77  ? 31.323  -4.592  -16.750 1.00 83.08 77  B 1 
ATOM   2335 C CG2 . ILE   B 2 77  ? 32.397  -4.134  -19.006 1.00 79.55 77  B 1 
ATOM   2336 C CD1 . ILE   B 2 77  ? 30.369  -5.728  -17.145 1.00 79.58 77  B 1 
ATOM   2337 N N   . MET   B 2 78  ? 31.544  -1.475  -15.080 1.00 94.25 78  B 1 
ATOM   2338 C CA  . MET   B 2 78  ? 30.695  -1.017  -13.986 1.00 94.89 78  B 1 
ATOM   2339 C C   . MET   B 2 78  ? 30.169  0.398   -14.233 1.00 95.13 78  B 1 
ATOM   2340 O O   . MET   B 2 78  ? 30.869  1.284   -14.732 1.00 93.82 78  B 1 
ATOM   2341 C CB  . MET   B 2 78  ? 31.413  -1.145  -12.633 1.00 93.43 78  B 1 
ATOM   2342 C CG  . MET   B 2 78  ? 32.511  -0.099  -12.398 1.00 91.92 78  B 1 
ATOM   2343 S SD  . MET   B 2 78  ? 33.377  -0.309  -10.817 1.00 92.39 78  B 1 
ATOM   2344 C CE  . MET   B 2 78  ? 34.445  1.135   -10.839 1.00 85.11 78  B 1 
ATOM   2345 N N   . LYS   B 2 79  ? 28.925  0.642   -13.820 1.00 95.45 79  B 1 
ATOM   2346 C CA  . LYS   B 2 79  ? 28.365  1.988   -13.793 1.00 95.12 79  B 1 
ATOM   2347 C C   . LYS   B 2 79  ? 28.877  2.710   -12.548 1.00 95.30 79  B 1 
ATOM   2348 O O   . LYS   B 2 79  ? 28.727  2.193   -11.446 1.00 93.73 79  B 1 
ATOM   2349 C CB  . LYS   B 2 79  ? 26.838  1.913   -13.878 1.00 93.62 79  B 1 
ATOM   2350 C CG  . LYS   B 2 79  ? 26.257  3.272   -14.289 1.00 82.33 79  B 1 
ATOM   2351 C CD  . LYS   B 2 79  ? 24.759  3.172   -14.561 1.00 77.50 79  B 1 
ATOM   2352 C CE  . LYS   B 2 79  ? 24.245  4.516   -15.073 1.00 69.43 79  B 1 
ATOM   2353 N NZ  . LYS   B 2 79  ? 22.800  4.486   -15.351 1.00 61.09 79  B 1 
ATOM   2354 N N   . LYS   B 2 80  ? 29.479  3.883   -12.727 1.00 94.20 80  B 1 
ATOM   2355 C CA  . LYS   B 2 80  ? 30.153  4.626   -11.643 1.00 92.86 80  B 1 
ATOM   2356 C C   . LYS   B 2 80  ? 29.217  5.565   -10.888 1.00 90.62 80  B 1 
ATOM   2357 O O   . LYS   B 2 80  ? 29.300  5.655   -9.675  1.00 83.09 80  B 1 
ATOM   2358 C CB  . LYS   B 2 80  ? 31.363  5.387   -12.206 1.00 91.15 80  B 1 
ATOM   2359 C CG  . LYS   B 2 80  ? 32.436  4.435   -12.755 1.00 87.42 80  B 1 
ATOM   2360 C CD  . LYS   B 2 80  ? 33.661  5.214   -13.244 1.00 83.62 80  B 1 
ATOM   2361 C CE  . LYS   B 2 80  ? 34.695  4.232   -13.795 1.00 74.03 80  B 1 
ATOM   2362 N NZ  . LYS   B 2 80  ? 35.913  4.916   -14.284 1.00 64.85 80  B 1 
ATOM   2363 N N   . ASP   B 2 81  ? 28.294  6.210   -11.593 1.00 93.07 81  B 1 
ATOM   2364 C CA  . ASP   B 2 81  ? 27.295  7.098   -10.994 1.00 91.89 81  B 1 
ATOM   2365 C C   . ASP   B 2 81  ? 26.145  6.268   -10.414 1.00 93.23 81  B 1 
ATOM   2366 O O   . ASP   B 2 81  ? 25.095  6.080   -11.037 1.00 89.79 81  B 1 
ATOM   2367 C CB  . ASP   B 2 81  ? 26.816  8.131   -12.023 1.00 88.35 81  B 1 
ATOM   2368 C CG  . ASP   B 2 81  ? 27.953  8.998   -12.552 1.00 78.40 81  B 1 
ATOM   2369 O OD1 . ASP   B 2 81  ? 28.847  9.340   -11.749 1.00 67.89 81  B 1 
ATOM   2370 O OD2 . ASP   B 2 81  ? 27.932  9.264   -13.773 1.00 68.88 81  B 1 
ATOM   2371 N N   . VAL   B 2 82  ? 26.387  5.709   -9.231  1.00 94.30 82  B 1 
ATOM   2372 C CA  . VAL   B 2 82  ? 25.436  4.829   -8.548  1.00 95.27 82  B 1 
ATOM   2373 C C   . VAL   B 2 82  ? 24.435  5.665   -7.766  1.00 95.30 82  B 1 
ATOM   2374 O O   . VAL   B 2 82  ? 24.803  6.415   -6.868  1.00 93.85 82  B 1 
ATOM   2375 C CB  . VAL   B 2 82  ? 26.143  3.808   -7.639  1.00 95.05 82  B 1 
ATOM   2376 C CG1 . VAL   B 2 82  ? 25.136  2.799   -7.076  1.00 91.69 82  B 1 
ATOM   2377 C CG2 . VAL   B 2 82  ? 27.201  3.008   -8.406  1.00 92.22 82  B 1 
ATOM   2378 N N   . VAL   B 2 83  ? 23.158  5.494   -8.075  1.00 95.33 83  B 1 
ATOM   2379 C CA  . VAL   B 2 83  ? 22.073  6.051   -7.263  1.00 95.18 83  B 1 
ATOM   2380 C C   . VAL   B 2 83  ? 21.882  5.145   -6.054  1.00 95.71 83  B 1 
ATOM   2381 O O   . VAL   B 2 83  ? 21.617  3.952   -6.208  1.00 95.01 83  B 1 
ATOM   2382 C CB  . VAL   B 2 83  ? 20.774  6.206   -8.071  1.00 94.23 83  B 1 
ATOM   2383 C CG1 . VAL   B 2 83  ? 19.685  6.881   -7.238  1.00 91.16 83  B 1 
ATOM   2384 C CG2 . VAL   B 2 83  ? 21.001  7.056   -9.331  1.00 91.35 83  B 1 
ATOM   2385 N N   . CYS   B 2 84  ? 22.019  5.709   -4.865  1.00 95.49 84  B 1 
ATOM   2386 C CA  . CYS   B 2 84  ? 21.850  5.025   -3.589  1.00 95.50 84  B 1 
ATOM   2387 C C   . CYS   B 2 84  ? 20.618  5.553   -2.849  1.00 95.48 84  B 1 
ATOM   2388 O O   . CYS   B 2 84  ? 20.123  6.639   -3.147  1.00 94.25 84  B 1 
ATOM   2389 C CB  . CYS   B 2 84  ? 23.130  5.175   -2.756  1.00 94.63 84  B 1 
ATOM   2390 S SG  . CYS   B 2 84  ? 24.533  4.365   -3.600  1.00 92.50 84  B 1 
ATOM   2391 N N   . ALA   B 2 85  ? 20.139  4.778   -1.889  1.00 95.71 85  B 1 
ATOM   2392 C CA  . ALA   B 2 85  ? 19.144  5.199   -0.917  1.00 95.86 85  B 1 
ATOM   2393 C C   . ALA   B 2 85  ? 19.804  5.457   0.443   1.00 96.10 85  B 1 
ATOM   2394 O O   . ALA   B 2 85  ? 20.811  4.837   0.788   1.00 95.23 85  B 1 
ATOM   2395 C CB  . ALA   B 2 85  ? 18.056  4.128   -0.821  1.00 95.15 85  B 1 
ATOM   2396 N N   . HIS   B 2 86  ? 19.199  6.341   1.227   1.00 95.36 86  B 1 
ATOM   2397 C CA  . HIS   B 2 86  ? 19.526  6.534   2.637   1.00 94.94 86  B 1 
ATOM   2398 C C   . HIS   B 2 86  ? 18.622  5.636   3.509   1.00 94.99 86  B 1 
ATOM   2399 O O   . HIS   B 2 86  ? 17.464  5.423   3.140   1.00 94.39 86  B 1 
ATOM   2400 C CB  . HIS   B 2 86  ? 19.372  8.024   2.966   1.00 94.40 86  B 1 
ATOM   2401 C CG  . HIS   B 2 86  ? 19.932  8.372   4.311   1.00 93.94 86  B 1 
ATOM   2402 N ND1 . HIS   B 2 86  ? 19.232  8.418   5.497   1.00 85.89 86  B 1 
ATOM   2403 C CD2 . HIS   B 2 86  ? 21.249  8.620   4.605   1.00 85.11 86  B 1 
ATOM   2404 C CE1 . HIS   B 2 86  ? 20.103  8.684   6.481   1.00 87.54 86  B 1 
ATOM   2405 N NE2 . HIS   B 2 86  ? 21.335  8.814   5.975   1.00 88.63 86  B 1 
ATOM   2406 N N   . PRO   B 2 87  ? 19.082  5.109   4.648   1.00 95.33 87  B 1 
ATOM   2407 C CA  . PRO   B 2 87  ? 18.238  4.270   5.513   1.00 94.66 87  B 1 
ATOM   2408 C C   . PRO   B 2 87  ? 16.958  4.958   6.005   1.00 94.24 87  B 1 
ATOM   2409 O O   . PRO   B 2 87  ? 15.961  4.276   6.239   1.00 92.15 87  B 1 
ATOM   2410 C CB  . PRO   B 2 87  ? 19.146  3.859   6.681   1.00 93.66 87  B 1 
ATOM   2411 C CG  . PRO   B 2 87  ? 20.292  4.873   6.663   1.00 92.01 87  B 1 
ATOM   2412 C CD  . PRO   B 2 87  ? 20.439  5.185   5.182   1.00 94.41 87  B 1 
ATOM   2413 N N   . LEU   B 2 88  ? 16.957  6.284   6.114   1.00 94.33 88  B 1 
ATOM   2414 C CA  . LEU   B 2 88  ? 15.793  7.093   6.507   1.00 93.22 88  B 1 
ATOM   2415 C C   . LEU   B 2 88  ? 14.894  7.522   5.332   1.00 93.15 88  B 1 
ATOM   2416 O O   . LEU   B 2 88  ? 13.913  8.225   5.563   1.00 91.34 88  B 1 
ATOM   2417 C CB  . LEU   B 2 88  ? 16.256  8.333   7.299   1.00 92.11 88  B 1 
ATOM   2418 C CG  . LEU   B 2 88  ? 17.017  8.058   8.605   1.00 89.23 88  B 1 
ATOM   2419 C CD1 . LEU   B 2 88  ? 17.384  9.385   9.264   1.00 85.96 88  B 1 
ATOM   2420 C CD2 . LEU   B 2 88  ? 16.180  7.245   9.585   1.00 85.00 88  B 1 
ATOM   2421 N N   . ASP   B 2 89  ? 15.208  7.156   4.084   1.00 94.36 89  B 1 
ATOM   2422 C CA  . ASP   B 2 89  ? 14.329  7.465   2.954   1.00 94.02 89  B 1 
ATOM   2423 C C   . ASP   B 2 89  ? 12.989  6.734   3.111   1.00 93.72 89  B 1 
ATOM   2424 O O   . ASP   B 2 89  ? 12.942  5.572   3.525   1.00 92.62 89  B 1 
ATOM   2425 C CB  . ASP   B 2 89  ? 14.973  7.096   1.607   1.00 93.73 89  B 1 
ATOM   2426 C CG  . ASP   B 2 89  ? 16.138  7.989   1.148   1.00 93.52 89  B 1 
ATOM   2427 O OD1 . ASP   B 2 89  ? 16.222  9.163   1.559   1.00 89.25 89  B 1 
ATOM   2428 O OD2 . ASP   B 2 89  ? 16.934  7.511   0.304   1.00 88.77 89  B 1 
ATOM   2429 N N   . PHE   B 2 90  ? 11.887  7.398   2.746   1.00 92.53 90  B 1 
ATOM   2430 C CA  . PHE   B 2 90  ? 10.569  6.783   2.768   1.00 91.65 90  B 1 
ATOM   2431 C C   . PHE   B 2 90  ? 10.382  5.814   1.606   1.00 92.10 90  B 1 
ATOM   2432 O O   . PHE   B 2 90  ? 10.870  6.001   0.493   1.00 90.99 90  B 1 
ATOM   2433 C CB  . PHE   B 2 90  ? 9.476   7.851   2.773   1.00 89.80 90  B 1 
ATOM   2434 C CG  . PHE   B 2 90  ? 9.470   8.688   4.025   1.00 86.62 90  B 1 
ATOM   2435 C CD1 . PHE   B 2 90  ? 8.896   8.180   5.204   1.00 81.00 90  B 1 
ATOM   2436 C CD2 . PHE   B 2 90  ? 10.067  9.964   4.028   1.00 79.44 90  B 1 
ATOM   2437 C CE1 . PHE   B 2 90  ? 8.932   8.941   6.380   1.00 77.61 90  B 1 
ATOM   2438 C CE2 . PHE   B 2 90  ? 10.104  10.727  5.202   1.00 75.92 90  B 1 
ATOM   2439 C CZ  . PHE   B 2 90  ? 9.542   10.211  6.381   1.00 78.01 90  B 1 
ATOM   2440 N N   . VAL   B 2 91  ? 9.589   4.778   1.850   1.00 91.14 91  B 1 
ATOM   2441 C CA  . VAL   B 2 91  ? 9.249   3.760   0.849   1.00 91.14 91  B 1 
ATOM   2442 C C   . VAL   B 2 91  ? 8.622   4.371   -0.415  1.00 91.70 91  B 1 
ATOM   2443 O O   . VAL   B 2 91  ? 8.900   3.925   -1.530  1.00 90.37 91  B 1 
ATOM   2444 C CB  . VAL   B 2 91  ? 8.318   2.733   1.524   1.00 89.33 91  B 1 
ATOM   2445 C CG1 . VAL   B 2 91  ? 7.652   1.784   0.548   1.00 82.09 91  B 1 
ATOM   2446 C CG2 . VAL   B 2 91  ? 9.111   1.881   2.518   1.00 82.07 91  B 1 
ATOM   2447 N N   . GLU   B 2 92  ? 7.829   5.415   -0.264  1.00 89.78 92  B 1 
ATOM   2448 C CA  . GLU   B 2 92  ? 7.204   6.132   -1.380  1.00 88.20 92  B 1 
ATOM   2449 C C   . GLU   B 2 92  ? 8.215   6.974   -2.176  1.00 88.86 92  B 1 
ATOM   2450 O O   . GLU   B 2 92  ? 8.153   6.990   -3.405  1.00 87.20 92  B 1 
ATOM   2451 C CB  . GLU   B 2 92  ? 6.052   7.001   -0.859  1.00 86.14 92  B 1 
ATOM   2452 C CG  . GLU   B 2 92  ? 4.920   6.195   -0.187  1.00 80.20 92  B 1 
ATOM   2453 C CD  . GLU   B 2 92  ? 5.112   5.891   1.314   1.00 76.52 92  B 1 
ATOM   2454 O OE1 . GLU   B 2 92  ? 4.095   5.577   1.967   1.00 69.28 92  B 1 
ATOM   2455 O OE2 . GLU   B 2 92  ? 6.222   6.049   1.854   1.00 70.15 92  B 1 
ATOM   2456 N N   . GLU   B 2 93  ? 9.190   7.595   -1.513  1.00 89.11 93  B 1 
ATOM   2457 C CA  . GLU   B 2 93  ? 10.295  8.316   -2.166  1.00 89.16 93  B 1 
ATOM   2458 C C   . GLU   B 2 93  ? 11.121  7.370   -3.044  1.00 90.91 93  B 1 
ATOM   2459 O O   . GLU   B 2 93  ? 11.391  7.656   -4.211  1.00 89.67 93  B 1 
ATOM   2460 C CB  . GLU   B 2 93  ? 11.222  8.966   -1.121  1.00 86.98 93  B 1 
ATOM   2461 C CG  . GLU   B 2 93  ? 10.581  10.113  -0.326  1.00 79.20 93  B 1 
ATOM   2462 C CD  . GLU   B 2 93  ? 11.446  10.612  0.848   1.00 76.62 93  B 1 
ATOM   2463 O OE1 . GLU   B 2 93  ? 11.102  11.665  1.416   1.00 69.22 93  B 1 
ATOM   2464 O OE2 . GLU   B 2 93  ? 12.426  9.926   1.233   1.00 71.06 93  B 1 
ATOM   2465 N N   . ILE   B 2 94  ? 11.441  6.193   -2.524  1.00 92.20 94  B 1 
ATOM   2466 C CA  . ILE   B 2 94  ? 12.173  5.159   -3.259  1.00 93.01 94  B 1 
ATOM   2467 C C   . ILE   B 2 94  ? 11.419  4.704   -4.517  1.00 93.91 94  B 1 
ATOM   2468 O O   . ILE   B 2 94  ? 12.033  4.458   -5.559  1.00 93.13 94  B 1 
ATOM   2469 C CB  . ILE   B 2 94  ? 12.480  3.974   -2.314  1.00 91.60 94  B 1 
ATOM   2470 C CG1 . ILE   B 2 94  ? 13.420  4.381   -1.160  1.00 83.67 94  B 1 
ATOM   2471 C CG2 . ILE   B 2 94  ? 13.067  2.771   -3.054  1.00 83.01 94  B 1 
ATOM   2472 C CD1 . ILE   B 2 94  ? 14.721  5.056   -1.598  1.00 77.77 94  B 1 
ATOM   2473 N N   . SER   B 2 95  ? 10.090  4.643   -4.454  1.00 93.26 95  B 1 
ATOM   2474 C CA  . SER   B 2 95  ? 9.265   4.320   -5.622  1.00 92.97 95  B 1 
ATOM   2475 C C   . SER   B 2 95  ? 9.432   5.349   -6.744  1.00 93.48 95  B 1 
ATOM   2476 O O   . SER   B 2 95  ? 9.560   4.967   -7.909  1.00 92.51 95  B 1 
ATOM   2477 C CB  . SER   B 2 95  ? 7.787   4.223   -5.228  1.00 91.78 95  B 1 
ATOM   2478 O OG  . SER   B 2 95  ? 7.622   3.246   -4.225  1.00 79.29 95  B 1 
ATOM   2479 N N   . ALA   B 2 96  ? 9.495   6.633   -6.392  1.00 92.04 96  B 1 
ATOM   2480 C CA  . ALA   B 2 96  ? 9.744   7.715   -7.340  1.00 91.32 96  B 1 
ATOM   2481 C C   . ALA   B 2 96  ? 11.164  7.636   -7.929  1.00 92.15 96  B 1 
ATOM   2482 O O   . ALA   B 2 96  ? 11.319  7.688   -9.148  1.00 91.19 96  B 1 
ATOM   2483 C CB  . ALA   B 2 96  ? 9.470   9.055   -6.645  1.00 89.73 96  B 1 
ATOM   2484 N N   . VAL   B 2 97  ? 12.180  7.392   -7.098  1.00 92.56 97  B 1 
ATOM   2485 C CA  . VAL   B 2 97  ? 13.581  7.240   -7.534  1.00 93.07 97  B 1 
ATOM   2486 C C   . VAL   B 2 97  ? 13.740  6.089   -8.531  1.00 93.73 97  B 1 
ATOM   2487 O O   . VAL   B 2 97  ? 14.395  6.241   -9.563  1.00 92.99 97  B 1 
ATOM   2488 C CB  . VAL   B 2 97  ? 14.508  7.035   -6.323  1.00 92.72 97  B 1 
ATOM   2489 C CG1 . VAL   B 2 97  ? 15.953  6.734   -6.736  1.00 89.33 97  B 1 
ATOM   2490 C CG2 . VAL   B 2 97  ? 14.551  8.283   -5.439  1.00 89.61 97  B 1 
ATOM   2491 N N   . PHE   B 2 98  ? 13.110  4.941   -8.274  1.00 94.26 98  B 1 
ATOM   2492 C CA  . PHE   B 2 98  ? 13.141  3.814   -9.210  1.00 94.64 98  B 1 
ATOM   2493 C C   . PHE   B 2 98  ? 12.542  4.160   -10.576 1.00 94.14 98  B 1 
ATOM   2494 O O   . PHE   B 2 98  ? 13.002  3.647   -11.597 1.00 92.72 98  B 1 
ATOM   2495 C CB  . PHE   B 2 98  ? 12.361  2.632   -8.630  1.00 95.02 98  B 1 
ATOM   2496 C CG  . PHE   B 2 98  ? 13.075  1.789   -7.603  1.00 95.60 98  B 1 
ATOM   2497 C CD1 . PHE   B 2 98  ? 14.381  1.327   -7.838  1.00 93.25 98  B 1 
ATOM   2498 C CD2 . PHE   B 2 98  ? 12.397  1.383   -6.443  1.00 92.99 98  B 1 
ATOM   2499 C CE1 . PHE   B 2 98  ? 15.010  0.485   -6.907  1.00 92.70 98  B 1 
ATOM   2500 C CE2 . PHE   B 2 98  ? 13.022  0.541   -5.512  1.00 92.49 98  B 1 
ATOM   2501 C CZ  . PHE   B 2 98  ? 14.332  0.093   -5.740  1.00 94.72 98  B 1 
ATOM   2502 N N   . TYR   B 2 99  ? 11.494  4.986   -10.586 1.00 92.97 99  B 1 
ATOM   2503 C CA  . TYR   B 2 99  ? 10.832  5.400   -11.814 1.00 91.45 99  B 1 
ATOM   2504 C C   . TYR   B 2 99  ? 11.651  6.438   -12.583 1.00 91.50 99  B 1 
ATOM   2505 O O   . TYR   B 2 99  ? 11.912  6.247   -13.768 1.00 89.96 99  B 1 
ATOM   2506 C CB  . TYR   B 2 99  ? 9.430   5.914   -11.483 1.00 89.47 99  B 1 
ATOM   2507 C CG  . TYR   B 2 99  ? 8.697   6.382   -12.715 1.00 81.96 99  B 1 
ATOM   2508 C CD1 . TYR   B 2 99  ? 8.419   7.747   -12.916 1.00 74.08 99  B 1 
ATOM   2509 C CD2 . TYR   B 2 99  ? 8.350   5.448   -13.707 1.00 71.66 99  B 1 
ATOM   2510 C CE1 . TYR   B 2 99  ? 7.767   8.169   -14.087 1.00 65.25 99  B 1 
ATOM   2511 C CE2 . TYR   B 2 99  ? 7.707   5.863   -14.883 1.00 63.32 99  B 1 
ATOM   2512 C CZ  . TYR   B 2 99  ? 7.410   7.223   -15.063 1.00 64.56 99  B 1 
ATOM   2513 O OH  . TYR   B 2 99  ? 6.764   7.612   -16.205 1.00 59.17 99  B 1 
ATOM   2514 N N   . GLU   B 2 100 ? 12.100  7.494   -11.903 1.00 90.63 100 B 1 
ATOM   2515 C CA  . GLU   B 2 100 ? 12.835  8.613   -12.496 1.00 89.61 100 B 1 
ATOM   2516 C C   . GLU   B 2 100 ? 14.150  8.154   -13.143 1.00 90.26 100 B 1 
ATOM   2517 O O   . GLU   B 2 100 ? 14.446  8.506   -14.280 1.00 88.71 100 B 1 
ATOM   2518 C CB  . GLU   B 2 100 ? 13.085  9.677   -11.412 1.00 88.07 100 B 1 
ATOM   2519 C CG  . GLU   B 2 100 ? 13.679  10.979  -11.978 1.00 78.02 100 B 1 
ATOM   2520 C CD  . GLU   B 2 100 ? 13.925  12.074  -10.921 1.00 73.83 100 B 1 
ATOM   2521 O OE1 . GLU   B 2 100 ? 14.205  13.232  -11.322 1.00 65.86 100 B 1 
ATOM   2522 O OE2 . GLU   B 2 100 ? 13.858  11.783  -9.714  1.00 67.60 100 B 1 
ATOM   2523 N N   . HIS   B 2 101 ? 14.908  7.299   -12.466 1.00 91.98 101 B 1 
ATOM   2524 C CA  . HIS   B 2 101 ? 16.200  6.821   -12.964 1.00 92.30 101 B 1 
ATOM   2525 C C   . HIS   B 2 101 ? 16.103  5.567   -13.836 1.00 92.70 101 B 1 
ATOM   2526 O O   . HIS   B 2 101 ? 17.098  5.123   -14.417 1.00 90.64 101 B 1 
ATOM   2527 C CB  . HIS   B 2 101 ? 17.144  6.610   -11.777 1.00 92.24 101 B 1 
ATOM   2528 C CG  . HIS   B 2 101 ? 17.411  7.872   -11.005 1.00 92.00 101 B 1 
ATOM   2529 N ND1 . HIS   B 2 101 ? 16.612  8.425   -10.029 1.00 79.80 101 B 1 
ATOM   2530 C CD2 . HIS   B 2 101 ? 18.486  8.719   -11.164 1.00 80.38 101 B 1 
ATOM   2531 C CE1 . HIS   B 2 101 ? 17.180  9.567   -9.620  1.00 82.98 101 B 1 
ATOM   2532 N NE2 . HIS   B 2 101 ? 18.327  9.773   -10.279 1.00 84.91 101 B 1 
ATOM   2533 N N   . GLY   B 2 102 ? 14.917  4.951   -13.932 1.00 91.96 102 B 1 
ATOM   2534 C CA  . GLY   B 2 102 ? 14.732  3.719   -14.701 1.00 91.50 102 B 1 
ATOM   2535 C C   . GLY   B 2 102 ? 15.557  2.534   -14.189 1.00 92.53 102 B 1 
ATOM   2536 O O   . GLY   B 2 102 ? 15.887  1.637   -14.968 1.00 90.48 102 B 1 
ATOM   2537 N N   . ILE   B 2 103 ? 15.874  2.516   -12.891 1.00 94.38 103 B 1 
ATOM   2538 C CA  . ILE   B 2 103 ? 16.661  1.471   -12.220 1.00 94.95 103 B 1 
ATOM   2539 C C   . ILE   B 2 103 ? 15.762  0.498   -11.442 1.00 95.29 103 B 1 
ATOM   2540 O O   . ILE   B 2 103 ? 14.579  0.757   -11.211 1.00 94.41 103 B 1 
ATOM   2541 C CB  . ILE   B 2 103 ? 17.779  2.094   -11.347 1.00 94.47 103 B 1 
ATOM   2542 C CG1 . ILE   B 2 103 ? 17.202  3.023   -10.251 1.00 91.75 103 B 1 
ATOM   2543 C CG2 . ILE   B 2 103 ? 18.798  2.816   -12.245 1.00 90.32 103 B 1 
ATOM   2544 C CD1 . ILE   B 2 103 ? 18.253  3.601   -9.296  1.00 89.76 103 B 1 
ATOM   2545 N N   . GLY   B 2 104 ? 16.314  -0.643  -11.058 1.00 95.12 104 B 1 
ATOM   2546 C CA  . GLY   B 2 104 ? 15.597  -1.690  -10.323 1.00 95.19 104 B 1 
ATOM   2547 C C   . GLY   B 2 104 ? 16.201  -2.053  -8.966  1.00 96.15 104 B 1 
ATOM   2548 O O   . GLY   B 2 104 ? 15.693  -2.955  -8.313  1.00 95.00 104 B 1 
ATOM   2549 N N   . CYS   B 2 105 ? 17.281  -1.381  -8.564  1.00 96.37 105 B 1 
ATOM   2550 C CA  . CYS   B 2 105 ? 17.998  -1.647  -7.324  1.00 97.08 105 B 1 
ATOM   2551 C C   . CYS   B 2 105 ? 18.634  -0.367  -6.785  1.00 97.46 105 B 1 
ATOM   2552 O O   . CYS   B 2 105 ? 19.183  0.417   -7.560  1.00 96.54 105 B 1 
ATOM   2553 C CB  . CYS   B 2 105 ? 19.057  -2.710  -7.621  1.00 96.02 105 B 1 
ATOM   2554 S SG  . CYS   B 2 105 ? 20.020  -3.096  -6.141  1.00 93.82 105 B 1 
ATOM   2555 N N   . LEU   B 2 106 ? 18.589  -0.202  -5.471  1.00 97.51 106 B 1 
ATOM   2556 C CA  . LEU   B 2 106 ? 19.273  0.860   -4.741  1.00 97.63 106 B 1 
ATOM   2557 C C   . LEU   B 2 106 ? 20.126  0.233   -3.635  1.00 97.89 106 B 1 
ATOM   2558 O O   . LEU   B 2 106 ? 19.569  -0.412  -2.741  1.00 97.20 106 B 1 
ATOM   2559 C CB  . LEU   B 2 106 ? 18.247  1.843   -4.159  1.00 96.89 106 B 1 
ATOM   2560 C CG  . LEU   B 2 106 ? 17.493  2.670   -5.216  1.00 95.61 106 B 1 
ATOM   2561 C CD1 . LEU   B 2 106 ? 16.332  3.406   -4.576  1.00 93.11 106 B 1 
ATOM   2562 C CD2 . LEU   B 2 106 ? 18.400  3.707   -5.885  1.00 92.45 106 B 1 
ATOM   2563 N N   . PRO   B 2 107 ? 21.459  0.393   -3.674  1.00 97.94 107 B 1 
ATOM   2564 C CA  . PRO   B 2 107 ? 22.275  0.190   -2.485  1.00 97.89 107 B 1 
ATOM   2565 C C   . PRO   B 2 107 ? 21.846  1.184   -1.405  1.00 97.82 107 B 1 
ATOM   2566 O O   . PRO   B 2 107 ? 21.590  2.350   -1.709  1.00 96.98 107 B 1 
ATOM   2567 C CB  . PRO   B 2 107 ? 23.726  0.433   -2.912  1.00 97.30 107 B 1 
ATOM   2568 C CG  . PRO   B 2 107 ? 23.689  0.393   -4.437  1.00 95.21 107 B 1 
ATOM   2569 C CD  . PRO   B 2 107 ? 22.274  0.855   -4.773  1.00 97.34 107 B 1 
ATOM   2570 N N   . VAL   B 2 108 ? 21.785  0.733   -0.165  1.00 97.47 108 B 1 
ATOM   2571 C CA  . VAL   B 2 108 ? 21.514  1.600   0.987   1.00 97.40 108 B 1 
ATOM   2572 C C   . VAL   B 2 108 ? 22.845  1.954   1.633   1.00 97.30 108 B 1 
ATOM   2573 O O   . VAL   B 2 108 ? 23.615  1.067   2.000   1.00 96.40 108 B 1 
ATOM   2574 C CB  . VAL   B 2 108 ? 20.546  0.954   1.989   1.00 96.96 108 B 1 
ATOM   2575 C CG1 . VAL   B 2 108 ? 20.136  1.966   3.058   1.00 95.07 108 B 1 
ATOM   2576 C CG2 . VAL   B 2 108 ? 19.274  0.441   1.297   1.00 94.57 108 B 1 
ATOM   2577 N N   . VAL   B 2 109 ? 23.115  3.242   1.735   1.00 96.54 109 B 1 
ATOM   2578 C CA  . VAL   B 2 109 ? 24.407  3.782   2.175   1.00 96.05 109 B 1 
ATOM   2579 C C   . VAL   B 2 109 ? 24.188  4.746   3.333   1.00 95.57 109 B 1 
ATOM   2580 O O   . VAL   B 2 109 ? 23.343  5.634   3.257   1.00 93.96 109 B 1 
ATOM   2581 C CB  . VAL   B 2 109 ? 25.143  4.462   1.005   1.00 94.96 109 B 1 
ATOM   2582 C CG1 . VAL   B 2 109 ? 26.506  5.011   1.436   1.00 90.14 109 B 1 
ATOM   2583 C CG2 . VAL   B 2 109 ? 25.401  3.472   -0.140  1.00 90.29 109 B 1 
ATOM   2584 N N   . HIS   B 2 110 ? 24.980  4.579   4.390   1.00 95.43 110 B 1 
ATOM   2585 C CA  . HIS   B 2 110 ? 25.017  5.456   5.560   1.00 94.39 110 B 1 
ATOM   2586 C C   . HIS   B 2 110 ? 26.477  5.774   5.893   1.00 93.82 110 B 1 
ATOM   2587 O O   . HIS   B 2 110 ? 27.298  4.859   5.965   1.00 90.93 110 B 1 
ATOM   2588 C CB  . HIS   B 2 110 ? 24.305  4.762   6.726   1.00 92.77 110 B 1 
ATOM   2589 C CG  . HIS   B 2 110 ? 24.380  5.543   8.004   1.00 90.09 110 B 1 
ATOM   2590 N ND1 . HIS   B 2 110 ? 25.007  5.137   9.167   1.00 77.61 110 B 1 
ATOM   2591 C CD2 . HIS   B 2 110 ? 23.887  6.805   8.213   1.00 78.05 110 B 1 
ATOM   2592 C CE1 . HIS   B 2 110 ? 24.889  6.132   10.055  1.00 79.14 110 B 1 
ATOM   2593 N NE2 . HIS   B 2 110 ? 24.218  7.157   9.513   1.00 80.57 110 B 1 
ATOM   2594 N N   . HIS   B 2 111 ? 26.810  7.053   6.064   1.00 92.67 111 B 1 
ATOM   2595 C CA  . HIS   B 2 111 ? 28.199  7.516   6.173   1.00 91.75 111 B 1 
ATOM   2596 C C   . HIS   B 2 111 ? 29.109  6.926   5.082   1.00 92.11 111 B 1 
ATOM   2597 O O   . HIS   B 2 111 ? 30.171  6.370   5.350   1.00 87.76 111 B 1 
ATOM   2598 C CB  . HIS   B 2 111 ? 28.732  7.295   7.600   1.00 89.03 111 B 1 
ATOM   2599 C CG  . HIS   B 2 111 ? 28.097  8.177   8.640   1.00 82.38 111 B 1 
ATOM   2600 N ND1 . HIS   B 2 111 ? 27.634  9.465   8.454   1.00 70.98 111 B 1 
ATOM   2601 C CD2 . HIS   B 2 111 ? 27.926  7.880   9.972   1.00 69.31 111 B 1 
ATOM   2602 C CE1 . HIS   B 2 111 ? 27.195  9.918   9.633   1.00 67.24 111 B 1 
ATOM   2603 N NE2 . HIS   B 2 111 ? 27.367  8.989   10.583  1.00 67.88 111 B 1 
ATOM   2604 N N   . GLN   B 2 112 ? 28.643  7.004   3.842   1.00 91.28 112 B 1 
ATOM   2605 C CA  . GLN   B 2 112 ? 29.278  6.459   2.635   1.00 90.83 112 B 1 
ATOM   2606 C C   . GLN   B 2 112 ? 29.446  4.924   2.606   1.00 92.41 112 B 1 
ATOM   2607 O O   . GLN   B 2 112 ? 29.824  4.382   1.568   1.00 89.20 112 B 1 
ATOM   2608 C CB  . GLN   B 2 112 ? 30.595  7.184   2.331   1.00 88.07 112 B 1 
ATOM   2609 C CG  . GLN   B 2 112 ? 30.437  8.715   2.270   1.00 82.33 112 B 1 
ATOM   2610 C CD  . GLN   B 2 112 ? 31.688  9.423   1.754   1.00 74.20 112 B 1 
ATOM   2611 O OE1 . GLN   B 2 112 ? 32.690  8.825   1.406   1.00 65.28 112 B 1 
ATOM   2612 N NE2 . GLN   B 2 112 ? 31.665  10.734  1.659   1.00 62.88 112 B 1 
ATOM   2613 N N   . LYS   B 2 113 ? 29.112  4.205   3.676   1.00 95.04 113 B 1 
ATOM   2614 C CA  . LYS   B 2 113 ? 29.258  2.749   3.766   1.00 95.66 113 B 1 
ATOM   2615 C C   . LYS   B 2 113 ? 27.988  2.024   3.344   1.00 96.40 113 B 1 
ATOM   2616 O O   . LYS   B 2 113 ? 26.890  2.353   3.783   1.00 94.86 113 B 1 
ATOM   2617 C CB  . LYS   B 2 113 ? 29.703  2.329   5.172   1.00 94.24 113 B 1 
ATOM   2618 C CG  . LYS   B 2 113 ? 31.123  2.839   5.462   1.00 87.71 113 B 1 
ATOM   2619 C CD  . LYS   B 2 113 ? 31.680  2.298   6.774   1.00 83.41 113 B 1 
ATOM   2620 C CE  . LYS   B 2 113 ? 33.102  2.843   6.913   1.00 74.65 113 B 1 
ATOM   2621 N NZ  . LYS   B 2 113 ? 33.858  2.223   8.023   1.00 65.58 113 B 1 
ATOM   2622 N N   . LEU   B 2 114 ? 28.156  0.983   2.541   1.00 96.51 114 B 1 
ATOM   2623 C CA  . LEU   B 2 114 ? 27.080  0.077   2.167   1.00 97.26 114 B 1 
ATOM   2624 C C   . LEU   B 2 114 ? 26.603  -0.718  3.390   1.00 97.28 114 B 1 
ATOM   2625 O O   . LEU   B 2 114 ? 27.364  -1.497  3.966   1.00 96.18 114 B 1 
ATOM   2626 C CB  . LEU   B 2 114 ? 27.586  -0.845  1.050   1.00 97.12 114 B 1 
ATOM   2627 C CG  . LEU   B 2 114 ? 26.519  -1.812  0.505   1.00 96.39 114 B 1 
ATOM   2628 C CD1 . LEU   B 2 114 ? 25.428  -1.077  -0.264  1.00 93.94 114 B 1 
ATOM   2629 C CD2 . LEU   B 2 114 ? 27.178  -2.809  -0.442  1.00 93.48 114 B 1 
ATOM   2630 N N   . ILE   B 2 115 ? 25.336  -0.553  3.741   1.00 97.22 115 B 1 
ATOM   2631 C CA  . ILE   B 2 115 ? 24.688  -1.245  4.869   1.00 96.78 115 B 1 
ATOM   2632 C C   . ILE   B 2 115 ? 23.520  -2.144  4.450   1.00 97.03 115 B 1 
ATOM   2633 O O   . ILE   B 2 115 ? 23.085  -2.989  5.229   1.00 95.41 115 B 1 
ATOM   2634 C CB  . ILE   B 2 115 ? 24.239  -0.239  5.947   1.00 95.68 115 B 1 
ATOM   2635 C CG1 . ILE   B 2 115 ? 23.201  0.777   5.416   1.00 90.50 115 B 1 
ATOM   2636 C CG2 . ILE   B 2 115 ? 25.460  0.473   6.561   1.00 88.30 115 B 1 
ATOM   2637 C CD1 . ILE   B 2 115 ? 22.445  1.494   6.537   1.00 86.27 115 B 1 
ATOM   2638 N N   . GLY   B 2 116 ? 23.015  -1.984  3.226   1.00 97.45 116 B 1 
ATOM   2639 C CA  . GLY   B 2 116 ? 21.894  -2.767  2.729   1.00 97.58 116 B 1 
ATOM   2640 C C   . GLY   B 2 116 ? 21.679  -2.628  1.227   1.00 97.98 116 B 1 
ATOM   2641 O O   . GLY   B 2 116 ? 22.400  -1.915  0.530   1.00 97.25 116 B 1 
ATOM   2642 N N   . ILE   B 2 117 ? 20.666  -3.337  0.727   1.00 97.97 117 B 1 
ATOM   2643 C CA  . ILE   B 2 117 ? 20.218  -3.237  -0.664  1.00 97.95 117 B 1 
ATOM   2644 C C   . ILE   B 2 117 ? 18.701  -3.414  -0.731  1.00 97.82 117 B 1 
ATOM   2645 O O   . ILE   B 2 117 ? 18.131  -4.232  -0.004  1.00 97.09 117 B 1 
ATOM   2646 C CB  . ILE   B 2 117 ? 20.987  -4.241  -1.548  1.00 97.38 117 B 1 
ATOM   2647 C CG1 . ILE   B 2 117 ? 20.848  -3.888  -3.043  1.00 94.70 117 B 1 
ATOM   2648 C CG2 . ILE   B 2 117 ? 20.569  -5.703  -1.284  1.00 94.84 117 B 1 
ATOM   2649 C CD1 . ILE   B 2 117 ? 21.860  -4.638  -3.924  1.00 90.66 117 B 1 
ATOM   2650 N N   . LEU   B 2 118 ? 18.055  -2.658  -1.622  1.00 97.76 118 B 1 
ATOM   2651 C CA  . LEU   B 2 118 ? 16.615  -2.721  -1.841  1.00 97.59 118 B 1 
ATOM   2652 C C   . LEU   B 2 118 ? 16.331  -2.799  -3.338  1.00 97.56 118 B 1 
ATOM   2653 O O   . LEU   B 2 118 ? 16.839  -2.001  -4.120  1.00 96.06 118 B 1 
ATOM   2654 C CB  . LEU   B 2 118 ? 15.967  -1.491  -1.185  1.00 96.32 118 B 1 
ATOM   2655 C CG  . LEU   B 2 118 ? 14.428  -1.553  -1.163  1.00 93.16 118 B 1 
ATOM   2656 C CD1 . LEU   B 2 118 ? 13.923  -2.623  -0.199  1.00 86.37 118 B 1 
ATOM   2657 C CD2 . LEU   B 2 118 ? 13.867  -0.208  -0.720  1.00 85.96 118 B 1 
ATOM   2658 N N   . THR   B 2 119 ? 15.488  -3.752  -3.749  1.00 97.17 119 B 1 
ATOM   2659 C CA  . THR   B 2 119 ? 15.068  -3.892  -5.149  1.00 96.63 119 B 1 
ATOM   2660 C C   . THR   B 2 119 ? 13.604  -3.494  -5.337  1.00 96.35 119 B 1 
ATOM   2661 O O   . THR   B 2 119 ? 12.809  -3.505  -4.396  1.00 95.51 119 B 1 
ATOM   2662 C CB  . THR   B 2 119 ? 15.312  -5.308  -5.687  1.00 95.67 119 B 1 
ATOM   2663 O OG1 . THR   B 2 119 ? 14.434  -6.236  -5.103  1.00 91.15 119 B 1 
ATOM   2664 C CG2 . THR   B 2 119 ? 16.746  -5.803  -5.480  1.00 91.57 119 B 1 
ATOM   2665 N N   . LYS   B 2 120 ? 13.201  -3.225  -6.582  1.00 95.88 120 B 1 
ATOM   2666 C CA  . LYS   B 2 120 ? 11.782  -3.027  -6.927  1.00 95.39 120 B 1 
ATOM   2667 C C   . LYS   B 2 120 ? 10.900  -4.187  -6.473  1.00 95.26 120 B 1 
ATOM   2668 O O   . LYS   B 2 120 ? 9.744   -3.969  -6.147  1.00 94.15 120 B 1 
ATOM   2669 C CB  . LYS   B 2 120 ? 11.609  -2.855  -8.445  1.00 93.88 120 B 1 
ATOM   2670 C CG  . LYS   B 2 120 ? 11.851  -1.415  -8.904  1.00 88.71 120 B 1 
ATOM   2671 C CD  . LYS   B 2 120 ? 11.499  -1.243  -10.384 1.00 87.54 120 B 1 
ATOM   2672 C CE  . LYS   B 2 120 ? 11.652  0.231   -10.763 1.00 80.25 120 B 1 
ATOM   2673 N NZ  . LYS   B 2 120 ? 11.306  0.509   -12.170 1.00 76.20 120 B 1 
ATOM   2674 N N   . THR   B 2 121 ? 11.420  -5.410  -6.496  1.00 95.02 121 B 1 
ATOM   2675 C CA  . THR   B 2 121 ? 10.661  -6.595  -6.074  1.00 94.46 121 B 1 
ATOM   2676 C C   . THR   B 2 121 ? 10.489  -6.648  -4.563  1.00 94.61 121 B 1 
ATOM   2677 O O   . THR   B 2 121 ? 9.419   -7.027  -4.106  1.00 93.49 121 B 1 
ATOM   2678 C CB  . THR   B 2 121 ? 11.315  -7.886  -6.579  1.00 93.12 121 B 1 
ATOM   2679 O OG1 . THR   B 2 121 ? 11.428  -7.843  -7.989  1.00 87.03 121 B 1 
ATOM   2680 C CG2 . THR   B 2 121 ? 10.494  -9.135  -6.255  1.00 85.79 121 B 1 
ATOM   2681 N N   . ASP   B 2 122 ? 11.488  -6.235  -3.791  1.00 95.20 122 B 1 
ATOM   2682 C CA  . ASP   B 2 122 ? 11.394  -6.155  -2.329  1.00 95.18 122 B 1 
ATOM   2683 C C   . ASP   B 2 122 ? 10.351  -5.107  -1.926  1.00 95.15 122 B 1 
ATOM   2684 O O   . ASP   B 2 122 ? 9.469   -5.380  -1.116  1.00 94.31 122 B 1 
ATOM   2685 C CB  . ASP   B 2 122 ? 12.767  -5.815  -1.720  1.00 95.19 122 B 1 
ATOM   2686 C CG  . ASP   B 2 122 ? 13.872  -6.764  -2.180  1.00 94.60 122 B 1 
ATOM   2687 O OD1 . ASP   B 2 122 ? 13.647  -7.994  -2.175  1.00 91.61 122 B 1 
ATOM   2688 O OD2 . ASP   B 2 122 ? 14.928  -6.250  -2.620  1.00 91.30 122 B 1 
ATOM   2689 N N   . LEU   B 2 123 ? 10.383  -3.946  -2.589  1.00 95.29 123 B 1 
ATOM   2690 C CA  . LEU   B 2 123 ? 9.415   -2.876  -2.386  1.00 95.19 123 B 1 
ATOM   2691 C C   . LEU   B 2 123 ? 7.987   -3.317  -2.738  1.00 95.05 123 B 1 
ATOM   2692 O O   . LEU   B 2 123 ? 7.053   -3.084  -1.975  1.00 93.73 123 B 1 
ATOM   2693 C CB  . LEU   B 2 123 ? 9.867   -1.678  -3.234  1.00 94.33 123 B 1 
ATOM   2694 C CG  . LEU   B 2 123 ? 9.117   -0.384  -2.898  1.00 90.10 123 B 1 
ATOM   2695 C CD1 . LEU   B 2 123 ? 9.371   0.046   -1.465  1.00 86.59 123 B 1 
ATOM   2696 C CD2 . LEU   B 2 123 ? 9.612   0.733   -3.813  1.00 86.36 123 B 1 
ATOM   2697 N N   . LEU   B 2 124 ? 7.820   -4.012  -3.859  1.00 95.01 124 B 1 
ATOM   2698 C CA  . LEU   B 2 124 ? 6.525   -4.544  -4.279  1.00 94.61 124 B 1 
ATOM   2699 C C   . LEU   B 2 124 ? 5.963   -5.547  -3.261  1.00 94.14 124 B 1 
ATOM   2700 O O   . LEU   B 2 124 ? 4.790   -5.472  -2.919  1.00 93.00 124 B 1 
ATOM   2701 C CB  . LEU   B 2 124 ? 6.685   -5.171  -5.670  1.00 93.97 124 B 1 
ATOM   2702 C CG  . LEU   B 2 124 ? 5.344   -5.495  -6.349  1.00 90.18 124 B 1 
ATOM   2703 C CD1 . LEU   B 2 124 ? 4.600   -4.217  -6.730  1.00 87.24 124 B 1 
ATOM   2704 C CD2 . LEU   B 2 124 ? 5.602   -6.294  -7.626  1.00 86.46 124 B 1 
ATOM   2705 N N   . ARG   B 2 125 ? 6.799   -6.440  -2.729  1.00 93.57 125 B 1 
ATOM   2706 C CA  . ARG   B 2 125 ? 6.399   -7.384  -1.665  1.00 92.74 125 B 1 
ATOM   2707 C C   . ARG   B 2 125 ? 5.964   -6.677  -0.390  1.00 92.69 125 B 1 
ATOM   2708 O O   . ARG   B 2 125 ? 5.008   -7.112  0.232   1.00 91.12 125 B 1 
ATOM   2709 C CB  . ARG   B 2 125 ? 7.568   -8.303  -1.322  1.00 91.50 125 B 1 
ATOM   2710 C CG  . ARG   B 2 125 ? 7.724   -9.434  -2.336  1.00 82.95 125 B 1 
ATOM   2711 C CD  . ARG   B 2 125 ? 9.062   -10.102 -2.046  1.00 81.65 125 B 1 
ATOM   2712 N NE  . ARG   B 2 125 ? 9.165   -11.384 -2.737  1.00 75.20 125 B 1 
ATOM   2713 C CZ  . ARG   B 2 125 ? 10.154  -12.227 -2.607  1.00 71.05 125 B 1 
ATOM   2714 N NH1 . ARG   B 2 125 ? 11.321  -11.885 -2.146  1.00 62.72 125 B 1 
ATOM   2715 N NH2 . ARG   B 2 125 ? 9.957   -13.468 -2.901  1.00 62.35 125 B 1 
ATOM   2716 N N   . THR   B 2 126 ? 6.645   -5.597  -0.034  1.00 93.01 126 B 1 
ATOM   2717 C CA  . THR   B 2 126 ? 6.262   -4.779  1.121   1.00 92.51 126 B 1 
ATOM   2718 C C   . THR   B 2 126 ? 4.849   -4.230  0.953   1.00 92.47 126 B 1 
ATOM   2719 O O   . THR   B 2 126 ? 4.037   -4.377  1.856   1.00 91.38 126 B 1 
ATOM   2720 C CB  . THR   B 2 126 ? 7.260   -3.639  1.338   1.00 91.94 126 B 1 
ATOM   2721 O OG1 . THR   B 2 126 ? 8.544   -4.176  1.554   1.00 86.69 126 B 1 
ATOM   2722 C CG2 . THR   B 2 126 ? 6.917   -2.792  2.557   1.00 86.21 126 B 1 
ATOM   2723 N N   . PHE   B 2 127 ? 4.513   -3.690  -0.217  1.00 92.89 127 B 1 
ATOM   2724 C CA  . PHE   B 2 127 ? 3.164   -3.197  -0.486  1.00 92.60 127 B 1 
ATOM   2725 C C   . PHE   B 2 127 ? 2.112   -4.311  -0.534  1.00 91.96 127 B 1 
ATOM   2726 O O   . PHE   B 2 127 ? 1.021   -4.130  -0.007  1.00 90.27 127 B 1 
ATOM   2727 C CB  . PHE   B 2 127 ? 3.160   -2.383  -1.774  1.00 92.41 127 B 1 
ATOM   2728 C CG  . PHE   B 2 127 ? 3.765   -1.004  -1.641  1.00 91.97 127 B 1 
ATOM   2729 C CD1 . PHE   B 2 127 ? 3.212   -0.075  -0.738  1.00 88.01 127 B 1 
ATOM   2730 C CD2 . PHE   B 2 127 ? 4.851   -0.625  -2.448  1.00 87.83 127 B 1 
ATOM   2731 C CE1 . PHE   B 2 127 ? 3.739   1.222   -0.643  1.00 86.50 127 B 1 
ATOM   2732 C CE2 . PHE   B 2 127 ? 5.381   0.672   -2.356  1.00 86.01 127 B 1 
ATOM   2733 C CZ  . PHE   B 2 127 ? 4.826   1.597   -1.453  1.00 87.80 127 B 1 
ATOM   2734 N N   . VAL   B 2 128 ? 2.427   -5.473  -1.095  1.00 91.73 128 B 1 
ATOM   2735 C CA  . VAL   B 2 128 ? 1.499   -6.618  -1.099  1.00 90.76 128 B 1 
ATOM   2736 C C   . VAL   B 2 128 ? 1.128   -7.040  0.326   1.00 90.02 128 B 1 
ATOM   2737 O O   . VAL   B 2 128 ? -0.036  -7.321  0.585   1.00 88.64 128 B 1 
ATOM   2738 C CB  . VAL   B 2 128 ? 2.070   -7.802  -1.900  1.00 89.97 128 B 1 
ATOM   2739 C CG1 . VAL   B 2 128 ? 1.230   -9.078  -1.754  1.00 85.73 128 B 1 
ATOM   2740 C CG2 . VAL   B 2 128 ? 2.104   -7.469  -3.393  1.00 86.64 128 B 1 
ATOM   2741 N N   . LYS   B 2 129 ? 2.076   -7.012  1.267   1.00 90.07 129 B 1 
ATOM   2742 C CA  . LYS   B 2 129 ? 1.784   -7.312  2.677   1.00 88.82 129 B 1 
ATOM   2743 C C   . LYS   B 2 129 ? 0.777   -6.345  3.308   1.00 88.95 129 B 1 
ATOM   2744 O O   . LYS   B 2 129 ? 0.007   -6.758  4.164   1.00 86.67 129 B 1 
ATOM   2745 C CB  . LYS   B 2 129 ? 3.072   -7.321  3.501   1.00 86.95 129 B 1 
ATOM   2746 C CG  . LYS   B 2 129 ? 3.905   -8.583  3.250   1.00 80.38 129 B 1 
ATOM   2747 C CD  . LYS   B 2 129 ? 5.106   -8.584  4.194   1.00 76.60 129 B 1 
ATOM   2748 C CE  . LYS   B 2 129 ? 5.875   -9.900  4.082   1.00 67.57 129 B 1 
ATOM   2749 N NZ  . LYS   B 2 129 ? 6.856   -10.027 5.186   1.00 60.50 129 B 1 
ATOM   2750 N N   . LEU   B 2 130 ? 0.743   -5.088  2.873   1.00 89.67 130 B 1 
ATOM   2751 C CA  . LEU   B 2 130 ? -0.218  -4.100  3.382   1.00 89.28 130 B 1 
ATOM   2752 C C   . LEU   B 2 130 ? -1.671  -4.424  3.007   1.00 89.10 130 B 1 
ATOM   2753 O O   . LEU   B 2 130 ? -2.589  -3.947  3.663   1.00 85.71 130 B 1 
ATOM   2754 C CB  . LEU   B 2 130 ? 0.142   -2.688  2.885   1.00 87.98 130 B 1 
ATOM   2755 C CG  . LEU   B 2 130 ? 1.553   -2.196  3.250   1.00 85.44 130 B 1 
ATOM   2756 C CD1 . LEU   B 2 130 ? 1.750   -0.779  2.714   1.00 80.83 130 B 1 
ATOM   2757 C CD2 . LEU   B 2 130 ? 1.793   -2.194  4.758   1.00 80.40 130 B 1 
ATOM   2758 N N   . THR   B 2 131 ? -1.889  -5.258  1.992   1.00 88.63 131 B 1 
ATOM   2759 C CA  . THR   B 2 131 ? -3.240  -5.703  1.612   1.00 86.57 131 B 1 
ATOM   2760 C C   . THR   B 2 131 ? -3.811  -6.762  2.562   1.00 85.32 131 B 1 
ATOM   2761 O O   . THR   B 2 131 ? -4.977  -7.128  2.443   1.00 80.63 131 B 1 
ATOM   2762 C CB  . THR   B 2 131 ? -3.289  -6.242  0.173   1.00 85.89 131 B 1 
ATOM   2763 O OG1 . THR   B 2 131 ? -2.672  -7.502  0.066   1.00 80.99 131 B 1 
ATOM   2764 C CG2 . THR   B 2 131 ? -2.644  -5.300  -0.844  1.00 80.43 131 B 1 
ATOM   2765 N N   . GLY   B 2 132 ? -2.995  -7.284  3.473   1.00 83.69 132 B 1 
ATOM   2766 C CA  . GLY   B 2 132 ? -3.371  -8.395  4.349   1.00 82.02 132 B 1 
ATOM   2767 C C   . GLY   B 2 132 ? -3.518  -9.736  3.630   1.00 83.07 132 B 1 
ATOM   2768 O O   . GLY   B 2 132 ? -4.024  -10.685 4.224   1.00 79.26 132 B 1 
ATOM   2769 N N   . ALA   B 2 133 ? -3.075  -9.844  2.369   1.00 81.02 133 B 1 
ATOM   2770 C CA  . ALA   B 2 133 ? -3.213  -11.061 1.562   1.00 79.55 133 B 1 
ATOM   2771 C C   . ALA   B 2 133 ? -2.493  -12.293 2.140   1.00 81.00 133 B 1 
ATOM   2772 O O   . ALA   B 2 133 ? -2.834  -13.416 1.793   1.00 77.11 133 B 1 
ATOM   2773 C CB  . ALA   B 2 133 ? -2.706  -10.763 0.146   1.00 75.66 133 B 1 
ATOM   2774 N N   . ASP   B 2 134 ? -1.531  -12.075 3.025   1.00 81.18 134 B 1 
ATOM   2775 C CA  . ASP   B 2 134 ? -0.741  -13.091 3.719   1.00 80.24 134 B 1 
ATOM   2776 C C   . ASP   B 2 134 ? -1.387  -13.612 5.019   1.00 82.33 134 B 1 
ATOM   2777 O O   . ASP   B 2 134 ? -0.795  -14.430 5.720   1.00 79.68 134 B 1 
ATOM   2778 C CB  . ASP   B 2 134 ? 0.667   -12.523 3.973   1.00 76.50 134 B 1 
ATOM   2779 C CG  . ASP   B 2 134 ? 0.717   -11.284 4.892   1.00 71.62 134 B 1 
ATOM   2780 O OD1 . ASP   B 2 134 ? -0.258  -10.508 4.919   1.00 64.69 134 B 1 
ATOM   2781 O OD2 . ASP   B 2 134 ? 1.784   -11.083 5.518   1.00 65.40 134 B 1 
ATOM   2782 N N   . GLN   B 2 135 ? -2.594  -13.164 5.350   1.00 82.67 135 B 1 
ATOM   2783 C CA  . GLN   B 2 135 ? -3.332  -13.596 6.532   1.00 82.82 135 B 1 
ATOM   2784 C C   . GLN   B 2 135 ? -4.660  -14.260 6.147   1.00 84.81 135 B 1 
ATOM   2785 O O   . GLN   B 2 135 ? -5.340  -13.793 5.230   1.00 82.56 135 B 1 
ATOM   2786 C CB  . GLN   B 2 135 ? -3.557  -12.413 7.480   1.00 80.74 135 B 1 
ATOM   2787 C CG  . GLN   B 2 135 ? -2.237  -11.912 8.090   1.00 77.04 135 B 1 
ATOM   2788 C CD  . GLN   B 2 135 ? -2.477  -10.736 9.031   1.00 73.02 135 B 1 
ATOM   2789 O OE1 . GLN   B 2 135 ? -3.087  -10.848 10.085  1.00 65.19 135 B 1 
ATOM   2790 N NE2 . GLN   B 2 135 ? -2.012  -9.560  8.672   1.00 62.87 135 B 1 
ATOM   2791 N N   . PRO   B 2 136 ? -5.068  -15.323 6.863   1.00 84.48 136 B 1 
ATOM   2792 C CA  . PRO   B 2 136 ? -6.333  -15.999 6.612   1.00 84.76 136 B 1 
ATOM   2793 C C   . PRO   B 2 136 ? -7.513  -15.112 7.017   1.00 86.98 136 B 1 
ATOM   2794 O O   . PRO   B 2 136 ? -7.629  -14.699 8.174   1.00 83.79 136 B 1 
ATOM   2795 C CB  . PRO   B 2 136 ? -6.266  -17.301 7.416   1.00 81.25 136 B 1 
ATOM   2796 C CG  . PRO   B 2 136 ? -5.333  -16.956 8.575   1.00 78.95 136 B 1 
ATOM   2797 C CD  . PRO   B 2 136 ? -4.356  -15.966 7.950   1.00 81.78 136 B 1 
ATOM   2798 N N   . GLY   B 2 137 ? -8.395  -14.845 6.073   1.00 89.86 137 B 1 
ATOM   2799 C CA  . GLY   B 2 137 ? -9.584  -14.034 6.294   1.00 91.06 137 B 1 
ATOM   2800 C C   . GLY   B 2 137 ? -10.455 -13.930 5.047   1.00 92.69 137 B 1 
ATOM   2801 O O   . GLY   B 2 137 ? -10.046 -14.331 3.957   1.00 90.58 137 B 1 
ATOM   2802 N N   . SER   B 2 138 ? -11.643 -13.372 5.218   1.00 92.82 138 B 1 
ATOM   2803 C CA  . SER   B 2 138 ? -12.593 -13.102 4.136   1.00 93.16 138 B 1 
ATOM   2804 C C   . SER   B 2 138 ? -12.488 -11.644 3.694   1.00 93.64 138 B 1 
ATOM   2805 O O   . SER   B 2 138 ? -12.252 -10.756 4.514   1.00 92.59 138 B 1 
ATOM   2806 C CB  . SER   B 2 138 ? -14.019 -13.428 4.584   1.00 92.59 138 B 1 
ATOM   2807 O OG  . SER   B 2 138 ? -14.101 -14.777 5.015   1.00 88.31 138 B 1 
ATOM   2808 N N   . GLN   B 2 139 ? -12.671 -11.381 2.400   1.00 93.19 139 B 1 
ATOM   2809 C CA  . GLN   B 2 139 ? -12.656 -10.029 1.842   1.00 92.76 139 B 1 
ATOM   2810 C C   . GLN   B 2 139 ? -14.078 -9.466  1.750   1.00 93.01 139 B 1 
ATOM   2811 O O   . GLN   B 2 139 ? -14.994 -10.145 1.298   1.00 91.42 139 B 1 
ATOM   2812 C CB  . GLN   B 2 139 ? -11.925 -10.034 0.495   1.00 91.16 139 B 1 
ATOM   2813 C CG  . GLN   B 2 139 ? -11.786 -8.629  -0.109  1.00 87.74 139 B 1 
ATOM   2814 C CD  . GLN   B 2 139 ? -10.644 -8.510  -1.112  1.00 87.08 139 B 1 
ATOM   2815 O OE1 . GLN   B 2 139 ? -9.578  -9.061  -0.928  1.00 79.04 139 B 1 
ATOM   2816 N NE2 . GLN   B 2 139 ? -10.800 -7.752  -2.171  1.00 77.32 139 B 1 
ATOM   2817 N N   . ILE   B 2 140 ? -14.241 -8.212  2.168   1.00 94.36 140 B 1 
ATOM   2818 C CA  . ILE   B 2 140 ? -15.493 -7.450  2.077   1.00 94.60 140 B 1 
ATOM   2819 C C   . ILE   B 2 140 ? -15.176 -6.094  1.446   1.00 94.70 140 B 1 
ATOM   2820 O O   . ILE   B 2 140 ? -14.279 -5.388  1.904   1.00 93.59 140 B 1 
ATOM   2821 C CB  . ILE   B 2 140 ? -16.143 -7.275  3.467   1.00 93.91 140 B 1 
ATOM   2822 C CG1 . ILE   B 2 140 ? -16.325 -8.596  4.255   1.00 90.15 140 B 1 
ATOM   2823 C CG2 . ILE   B 2 140 ? -17.487 -6.538  3.350   1.00 88.97 140 B 1 
ATOM   2824 C CD1 . ILE   B 2 140 ? -17.294 -9.609  3.632   1.00 79.19 140 B 1 
ATOM   2825 N N   . GLU   B 2 141 ? -15.910 -5.719  0.403   1.00 94.13 141 B 1 
ATOM   2826 C CA  . GLU   B 2 141 ? -15.746 -4.449  -0.303  1.00 93.92 141 B 1 
ATOM   2827 C C   . GLU   B 2 141 ? -17.027 -3.622  -0.218  1.00 94.35 141 B 1 
ATOM   2828 O O   . GLU   B 2 141 ? -18.110 -4.098  -0.559  1.00 93.51 141 B 1 
ATOM   2829 C CB  . GLU   B 2 141 ? -15.332 -4.655  -1.768  1.00 92.79 141 B 1 
ATOM   2830 C CG  . GLU   B 2 141 ? -14.075 -5.514  -1.929  1.00 90.66 141 B 1 
ATOM   2831 C CD  . GLU   B 2 141 ? -13.497 -5.543  -3.348  1.00 89.35 141 B 1 
ATOM   2832 O OE1 . GLU   B 2 141 ? -12.449 -6.212  -3.522  1.00 82.88 141 B 1 
ATOM   2833 O OE2 . GLU   B 2 141 ? -14.051 -4.890  -4.260  1.00 83.37 141 B 1 
ATOM   2834 N N   . ILE   B 2 142 ? -16.899 -2.373  0.216   1.00 94.62 142 B 1 
ATOM   2835 C CA  . ILE   B 2 142 ? -18.035 -1.491  0.480   1.00 95.27 142 B 1 
ATOM   2836 C C   . ILE   B 2 142 ? -17.816 -0.161  -0.239  1.00 95.23 142 B 1 
ATOM   2837 O O   . ILE   B 2 142 ? -16.816 0.521   -0.017  1.00 94.46 142 B 1 
ATOM   2838 C CB  . ILE   B 2 142 ? -18.237 -1.301  1.999   1.00 95.47 142 B 1 
ATOM   2839 C CG1 . ILE   B 2 142 ? -18.378 -2.664  2.727   1.00 93.02 142 B 1 
ATOM   2840 C CG2 . ILE   B 2 142 ? -19.484 -0.437  2.262   1.00 92.41 142 B 1 
ATOM   2841 C CD1 . ILE   B 2 142 ? -18.152 -2.572  4.231   1.00 84.69 142 B 1 
ATOM   2842 N N   . LYS   B 2 143 ? -18.767 0.225   -1.092  1.00 94.28 143 B 1 
ATOM   2843 C CA  . LYS   B 2 143 ? -18.763 1.520   -1.776  1.00 94.07 143 B 1 
ATOM   2844 C C   . LYS   B 2 143 ? -19.213 2.612   -0.806  1.00 94.45 143 B 1 
ATOM   2845 O O   . LYS   B 2 143 ? -20.267 2.488   -0.191  1.00 93.21 143 B 1 
ATOM   2846 C CB  . LYS   B 2 143 ? -19.639 1.429   -3.039  1.00 92.24 143 B 1 
ATOM   2847 C CG  . LYS   B 2 143 ? -19.531 2.682   -3.923  1.00 84.48 143 B 1 
ATOM   2848 C CD  . LYS   B 2 143 ? -20.333 2.532   -5.228  1.00 82.41 143 B 1 
ATOM   2849 C CE  . LYS   B 2 143 ? -20.177 3.812   -6.058  1.00 72.42 143 B 1 
ATOM   2850 N NZ  . LYS   B 2 143 ? -20.766 3.739   -7.424  1.00 67.25 143 B 1 
ATOM   2851 N N   . VAL   B 2 144 ? -18.428 3.683   -0.688  1.00 95.05 144 B 1 
ATOM   2852 C CA  . VAL   B 2 144 ? -18.673 4.757   0.280   1.00 95.19 144 B 1 
ATOM   2853 C C   . VAL   B 2 144 ? -18.510 6.139   -0.351  1.00 94.98 144 B 1 
ATOM   2854 O O   . VAL   B 2 144 ? -17.683 6.342   -1.240  1.00 93.55 144 B 1 
ATOM   2855 C CB  . VAL   B 2 144 ? -17.777 4.615   1.529   1.00 94.32 144 B 1 
ATOM   2856 C CG1 . VAL   B 2 144 ? -17.961 3.251   2.201   1.00 89.73 144 B 1 
ATOM   2857 C CG2 . VAL   B 2 144 ? -16.284 4.817   1.246   1.00 89.25 144 B 1 
ATOM   2858 N N   . ASN   B 2 145 ? -19.279 7.108   0.152   1.00 93.95 145 B 1 
ATOM   2859 C CA  . ASN   B 2 145 ? -19.172 8.523   -0.226  1.00 92.89 145 B 1 
ATOM   2860 C C   . ASN   B 2 145 ? -18.372 9.326   0.811   1.00 92.90 145 B 1 
ATOM   2861 O O   . ASN   B 2 145 ? -17.705 10.294  0.471   1.00 88.46 145 B 1 
ATOM   2862 C CB  . ASN   B 2 145 ? -20.586 9.097   -0.382  1.00 90.38 145 B 1 
ATOM   2863 C CG  . ASN   B 2 145 ? -21.401 8.428   -1.477  1.00 84.53 145 B 1 
ATOM   2864 O OD1 . ASN   B 2 145 ? -20.902 7.830   -2.408  1.00 71.30 145 B 1 
ATOM   2865 N ND2 . ASN   B 2 145 ? -22.710 8.512   -1.383  1.00 71.61 145 B 1 
ATOM   2866 N N   . ASP   B 2 146 ? -18.432 8.905   2.069   1.00 92.88 146 B 1 
ATOM   2867 C CA  . ASP   B 2 146 ? -17.709 9.501   3.192   1.00 93.16 146 B 1 
ATOM   2868 C C   . ASP   B 2 146 ? -16.891 8.410   3.895   1.00 94.07 146 B 1 
ATOM   2869 O O   . ASP   B 2 146 ? -17.435 7.544   4.582   1.00 92.41 146 B 1 
ATOM   2870 C CB  . ASP   B 2 146 ? -18.705 10.190  4.137   1.00 91.02 146 B 1 
ATOM   2871 C CG  . ASP   B 2 146 ? -18.011 11.002  5.234   1.00 89.55 146 B 1 
ATOM   2872 O OD1 . ASP   B 2 146 ? -16.926 10.570  5.701   1.00 83.61 146 B 1 
ATOM   2873 O OD2 . ASP   B 2 146 ? -18.569 12.058  5.600   1.00 82.36 146 B 1 
ATOM   2874 N N   . ILE   B 2 147 ? -15.576 8.451   3.698   1.00 94.66 147 B 1 
ATOM   2875 C CA  . ILE   B 2 147 ? -14.646 7.466   4.263   1.00 94.80 147 B 1 
ATOM   2876 C C   . ILE   B 2 147 ? -14.708 7.486   5.789   1.00 95.52 147 B 1 
ATOM   2877 O O   . ILE   B 2 147 ? -14.782 6.434   6.410   1.00 94.60 147 B 1 
ATOM   2878 C CB  . ILE   B 2 147 ? -13.203 7.736   3.774   1.00 93.80 147 B 1 
ATOM   2879 C CG1 . ILE   B 2 147 ? -13.094 7.600   2.239   1.00 90.16 147 B 1 
ATOM   2880 C CG2 . ILE   B 2 147 ? -12.201 6.789   4.463   1.00 89.77 147 B 1 
ATOM   2881 C CD1 . ILE   B 2 147 ? -11.787 8.181   1.679   1.00 83.46 147 B 1 
ATOM   2882 N N   . THR   B 2 148 ? -14.685 8.672   6.387   1.00 95.17 148 B 1 
ATOM   2883 C CA  . THR   B 2 148 ? -14.611 8.852   7.841   1.00 94.83 148 B 1 
ATOM   2884 C C   . THR   B 2 148 ? -15.841 8.278   8.529   1.00 95.23 148 B 1 
ATOM   2885 O O   . THR   B 2 148 ? -15.723 7.430   9.410   1.00 94.17 148 B 1 
ATOM   2886 C CB  . THR   B 2 148 ? -14.469 10.339  8.189   1.00 93.70 148 B 1 
ATOM   2887 O OG1 . THR   B 2 148 ? -13.416 10.901  7.440   1.00 89.60 148 B 1 
ATOM   2888 C CG2 . THR   B 2 148 ? -14.153 10.558  9.664   1.00 89.62 148 B 1 
ATOM   2889 N N   . LYS   B 2 149 ? -17.021 8.683   8.067   1.00 95.69 149 B 1 
ATOM   2890 C CA  . LYS   B 2 149 ? -18.296 8.196   8.587   1.00 95.33 149 B 1 
ATOM   2891 C C   . LYS   B 2 149 ? -18.443 6.686   8.404   1.00 95.73 149 B 1 
ATOM   2892 O O   . LYS   B 2 149 ? -18.765 5.975   9.351   1.00 94.98 149 B 1 
ATOM   2893 C CB  . LYS   B 2 149 ? -19.432 8.961   7.898   1.00 94.64 149 B 1 
ATOM   2894 C CG  . LYS   B 2 149 ? -20.794 8.503   8.420   1.00 90.33 149 B 1 
ATOM   2895 C CD  . LYS   B 2 149 ? -21.946 9.268   7.773   1.00 86.32 149 B 1 
ATOM   2896 C CE  . LYS   B 2 149 ? -23.230 8.625   8.298   1.00 78.02 149 B 1 
ATOM   2897 N NZ  . LYS   B 2 149 ? -24.441 9.183   7.672   1.00 69.78 149 B 1 
ATOM   2898 N N   . SER   B 2 150 ? -18.173 6.193   7.198   1.00 96.21 150 B 1 
ATOM   2899 C CA  . SER   B 2 150 ? -18.324 4.769   6.898   1.00 96.36 150 B 1 
ATOM   2900 C C   . SER   B 2 150 ? -17.328 3.912   7.678   1.00 96.77 150 B 1 
ATOM   2901 O O   . SER   B 2 150 ? -17.709 2.866   8.183   1.00 96.04 150 B 1 
ATOM   2902 C CB  . SER   B 2 150 ? -18.191 4.511   5.403   1.00 95.86 150 B 1 
ATOM   2903 O OG  . SER   B 2 150 ? -19.157 5.265   4.694   1.00 91.47 150 B 1 
ATOM   2904 N N   . LEU   B 2 151 ? -16.081 4.355   7.847   1.00 96.70 151 B 1 
ATOM   2905 C CA  . LEU   B 2 151 ? -15.107 3.677   8.705   1.00 96.55 151 B 1 
ATOM   2906 C C   . LEU   B 2 151 ? -15.604 3.573   10.146  1.00 96.74 151 B 1 
ATOM   2907 O O   . LEU   B 2 151 ? -15.521 2.496   10.724  1.00 96.12 151 B 1 
ATOM   2908 C CB  . LEU   B 2 151 ? -13.750 4.398   8.663   1.00 95.75 151 B 1 
ATOM   2909 C CG  . LEU   B 2 151 ? -12.818 3.916   7.540   1.00 90.13 151 B 1 
ATOM   2910 C CD1 . LEU   B 2 151 ? -11.644 4.880   7.390   1.00 86.81 151 B 1 
ATOM   2911 C CD2 . LEU   B 2 151 ? -12.244 2.535   7.841   1.00 86.33 151 B 1 
ATOM   2912 N N   . ALA   B 2 152 ? -16.139 4.656   10.704  1.00 96.64 152 B 1 
ATOM   2913 C CA  . ALA   B 2 152 ? -16.666 4.658   12.066  1.00 96.43 152 B 1 
ATOM   2914 C C   . ALA   B 2 152 ? -17.822 3.659   12.225  1.00 96.62 152 B 1 
ATOM   2915 O O   . ALA   B 2 152 ? -17.779 2.793   13.097  1.00 95.81 152 B 1 
ATOM   2916 C CB  . ALA   B 2 152 ? -17.081 6.088   12.438  1.00 95.98 152 B 1 
ATOM   2917 N N   . GLU   B 2 153 ? -18.810 3.716   11.337  1.00 96.63 153 B 1 
ATOM   2918 C CA  . GLU   B 2 153 ? -19.978 2.832   11.380  1.00 96.35 153 B 1 
ATOM   2919 C C   . GLU   B 2 153 ? -19.599 1.356   11.174  1.00 96.34 153 B 1 
ATOM   2920 O O   . GLU   B 2 153 ? -20.009 0.488   11.944  1.00 95.23 153 B 1 
ATOM   2921 C CB  . GLU   B 2 153 ? -21.006 3.282   10.325  1.00 95.80 153 B 1 
ATOM   2922 C CG  . GLU   B 2 153 ? -21.690 4.621   10.669  1.00 88.27 153 B 1 
ATOM   2923 C CD  . GLU   B 2 153 ? -22.637 5.144   9.571   1.00 84.82 153 B 1 
ATOM   2924 O OE1 . GLU   B 2 153 ? -23.257 6.218   9.774   1.00 76.52 153 B 1 
ATOM   2925 O OE2 . GLU   B 2 153 ? -22.747 4.515   8.493   1.00 79.38 153 B 1 
ATOM   2926 N N   . ILE   B 2 154 ? -18.771 1.061   10.172  1.00 96.91 154 B 1 
ATOM   2927 C CA  . ILE   B 2 154 ? -18.405 -0.316  9.818   1.00 96.81 154 B 1 
ATOM   2928 C C   . ILE   B 2 154 ? -17.504 -0.950  10.879  1.00 96.82 154 B 1 
ATOM   2929 O O   . ILE   B 2 154 ? -17.708 -2.103  11.252  1.00 96.03 154 B 1 
ATOM   2930 C CB  . ILE   B 2 154 ? -17.751 -0.353  8.424   1.00 96.57 154 B 1 
ATOM   2931 C CG1 . ILE   B 2 154 ? -18.765 0.061   7.332   1.00 95.31 154 B 1 
ATOM   2932 C CG2 . ILE   B 2 154 ? -17.203 -1.751  8.106   1.00 95.42 154 B 1 
ATOM   2933 C CD1 . ILE   B 2 154 ? -18.105 0.422   5.998   1.00 92.15 154 B 1 
ATOM   2934 N N   . SER   B 2 155 ? -16.507 -0.219  11.387  1.00 96.91 155 B 1 
ATOM   2935 C CA  . SER   B 2 155 ? -15.617 -0.753  12.422  1.00 96.52 155 B 1 
ATOM   2936 C C   . SER   B 2 155 ? -16.327 -0.933  13.767  1.00 96.39 155 B 1 
ATOM   2937 O O   . SER   B 2 155 ? -16.062 -1.915  14.457  1.00 95.35 155 B 1 
ATOM   2938 C CB  . SER   B 2 155 ? -14.348 0.090   12.554  1.00 95.73 155 B 1 
ATOM   2939 O OG  . SER   B 2 155 ? -14.637 1.431   12.831  1.00 87.86 155 B 1 
ATOM   2940 N N   . SER   B 2 156 ? -17.296 -0.082  14.089  1.00 96.58 156 B 1 
ATOM   2941 C CA  . SER   B 2 156 ? -18.182 -0.281  15.243  1.00 95.99 156 B 1 
ATOM   2942 C C   . SER   B 2 156 ? -19.034 -1.544  15.087  1.00 95.83 156 B 1 
ATOM   2943 O O   . SER   B 2 156 ? -19.076 -2.364  15.999  1.00 94.34 156 B 1 
ATOM   2944 C CB  . SER   B 2 156 ? -19.075 0.943   15.441  1.00 95.45 156 B 1 
ATOM   2945 O OG  . SER   B 2 156 ? -19.757 0.848   16.675  1.00 81.99 156 B 1 
ATOM   2946 N N   . LEU   B 2 157 ? -19.611 -1.781  13.902  1.00 96.40 157 B 1 
ATOM   2947 C CA  . LEU   B 2 157 ? -20.324 -3.029  13.606  1.00 95.79 157 B 1 
ATOM   2948 C C   . LEU   B 2 157 ? -19.431 -4.263  13.766  1.00 95.46 157 B 1 
ATOM   2949 O O   . LEU   B 2 157 ? -19.863 -5.259  14.341  1.00 93.74 157 B 1 
ATOM   2950 C CB  . LEU   B 2 157 ? -20.877 -2.991  12.175  1.00 94.98 157 B 1 
ATOM   2951 C CG  . LEU   B 2 157 ? -22.163 -2.168  12.009  1.00 89.12 157 B 1 
ATOM   2952 C CD1 . LEU   B 2 157 ? -22.469 -2.020  10.519  1.00 82.46 157 B 1 
ATOM   2953 C CD2 . LEU   B 2 157 ? -23.344 -2.861  12.681  1.00 82.66 157 B 1 
ATOM   2954 N N   . CYS   B 2 158 ? -18.183 -4.202  13.288  1.00 96.18 158 B 1 
ATOM   2955 C CA  . CYS   B 2 158 ? -17.223 -5.288  13.485  1.00 95.63 158 B 1 
ATOM   2956 C C   . CYS   B 2 158 ? -16.961 -5.551  14.973  1.00 95.04 158 B 1 
ATOM   2957 O O   . CYS   B 2 158 ? -16.894 -6.704  15.387  1.00 93.74 158 B 1 
ATOM   2958 C CB  . CYS   B 2 158 ? -15.906 -4.953  12.779  1.00 95.35 158 B 1 
ATOM   2959 S SG  . CYS   B 2 158 ? -16.084 -5.029  10.978  1.00 93.15 158 B 1 
ATOM   2960 N N   . GLN   B 2 159 ? -16.825 -4.495  15.772  1.00 95.32 159 B 1 
ATOM   2961 C CA  . GLN   B 2 159 ? -16.599 -4.618  17.209  1.00 94.33 159 B 1 
ATOM   2962 C C   . GLN   B 2 159 ? -17.805 -5.253  17.916  1.00 93.76 159 B 1 
ATOM   2963 O O   . GLN   B 2 159 ? -17.633 -6.190  18.696  1.00 91.55 159 B 1 
ATOM   2964 C CB  . GLN   B 2 159 ? -16.254 -3.235  17.775  1.00 93.43 159 B 1 
ATOM   2965 C CG  . GLN   B 2 159 ? -15.762 -3.336  19.222  1.00 85.12 159 B 1 
ATOM   2966 C CD  . GLN   B 2 159 ? -15.369 -1.988  19.830  1.00 82.97 159 B 1 
ATOM   2967 O OE1 . GLN   B 2 159 ? -15.307 -0.951  19.201  1.00 73.94 159 B 1 
ATOM   2968 N NE2 . GLN   B 2 159 ? -15.069 -1.963  21.108  1.00 71.73 159 B 1 
ATOM   2969 N N   . ASP   B 2 160 ? -19.016 -4.804  17.602  1.00 94.89 160 B 1 
ATOM   2970 C CA  . ASP   B 2 160 ? -20.259 -5.318  18.189  1.00 94.19 160 B 1 
ATOM   2971 C C   . ASP   B 2 160 ? -20.499 -6.798  17.852  1.00 93.42 160 B 1 
ATOM   2972 O O   . ASP   B 2 160 ? -20.981 -7.568  18.683  1.00 90.98 160 B 1 
ATOM   2973 C CB  . ASP   B 2 160 ? -21.444 -4.476  17.690  1.00 93.89 160 B 1 
ATOM   2974 C CG  . ASP   B 2 160 ? -21.479 -3.042  18.231  1.00 90.21 160 B 1 
ATOM   2975 O OD1 . ASP   B 2 160 ? -20.879 -2.789  19.298  1.00 84.28 160 B 1 
ATOM   2976 O OD2 . ASP   B 2 160 ? -22.159 -2.211  17.588  1.00 84.34 160 B 1 
ATOM   2977 N N   . LEU   B 2 161 ? -20.111 -7.213  16.642  1.00 93.08 161 B 1 
ATOM   2978 C CA  . LEU   B 2 161 ? -20.234 -8.595  16.166  1.00 91.68 161 B 1 
ATOM   2979 C C   . LEU   B 2 161 ? -19.017 -9.472  16.501  1.00 91.03 161 B 1 
ATOM   2980 O O   . LEU   B 2 161 ? -18.996 -10.645 16.133  1.00 88.26 161 B 1 
ATOM   2981 C CB  . LEU   B 2 161 ? -20.508 -8.573  14.656  1.00 91.29 161 B 1 
ATOM   2982 C CG  . LEU   B 2 161 ? -21.844 -7.916  14.258  1.00 89.91 161 B 1 
ATOM   2983 C CD1 . LEU   B 2 161 ? -21.900 -7.795  12.738  1.00 84.92 161 B 1 
ATOM   2984 C CD2 . LEU   B 2 161 ? -23.051 -8.729  14.719  1.00 84.77 161 B 1 
ATOM   2985 N N   . GLN   B 2 162 ? -17.990 -8.925  17.173  1.00 90.74 162 B 1 
ATOM   2986 C CA  . GLN   B 2 162 ? -16.715 -9.595  17.473  1.00 89.11 162 B 1 
ATOM   2987 C C   . GLN   B 2 162 ? -15.932 -10.042 16.222  1.00 89.71 162 B 1 
ATOM   2988 O O   . GLN   B 2 162 ? -15.109 -10.958 16.277  1.00 86.92 162 B 1 
ATOM   2989 C CB  . GLN   B 2 162 ? -16.904 -10.723 18.500  1.00 86.77 162 B 1 
ATOM   2990 C CG  . GLN   B 2 162 ? -17.608 -10.247 19.778  1.00 80.82 162 B 1 
ATOM   2991 C CD  . GLN   B 2 162 ? -17.679 -11.327 20.858  1.00 73.57 162 B 1 
ATOM   2992 O OE1 . GLN   B 2 162 ? -17.256 -12.461 20.716  1.00 65.79 162 B 1 
ATOM   2993 N NE2 . GLN   B 2 162 ? -18.210 -10.998 22.015  1.00 63.58 162 B 1 
ATOM   2994 N N   . VAL   B 2 163 ? -16.140 -9.376  15.093  1.00 92.24 163 B 1 
ATOM   2995 C CA  . VAL   B 2 163 ? -15.413 -9.613  13.841  1.00 92.56 163 B 1 
ATOM   2996 C C   . VAL   B 2 163 ? -14.093 -8.846  13.876  1.00 93.28 163 B 1 
ATOM   2997 O O   . VAL   B 2 163 ? -14.066 -7.617  13.859  1.00 92.16 163 B 1 
ATOM   2998 C CB  . VAL   B 2 163 ? -16.265 -9.222  12.623  1.00 91.59 163 B 1 
ATOM   2999 C CG1 . VAL   B 2 163 ? -15.489 -9.420  11.319  1.00 87.21 163 B 1 
ATOM   3000 C CG2 . VAL   B 2 163 ? -17.538 -10.067 12.544  1.00 87.12 163 B 1 
ATOM   3001 N N   . LYS   B 2 164 ? -12.961 -9.566  13.888  1.00 93.29 164 B 1 
ATOM   3002 C CA  . LYS   B 2 164 ? -11.634 -8.938  13.904  1.00 93.04 164 B 1 
ATOM   3003 C C   . LYS   B 2 164 ? -11.228 -8.461  12.508  1.00 93.76 164 B 1 
ATOM   3004 O O   . LYS   B 2 164 ? -11.118 -9.263  11.583  1.00 92.54 164 B 1 
ATOM   3005 C CB  . LYS   B 2 164 ? -10.581 -9.875  14.518  1.00 91.50 164 B 1 
ATOM   3006 C CG  . LYS   B 2 164 ? -10.777 -10.042 16.039  1.00 84.45 164 B 1 
ATOM   3007 C CD  . LYS   B 2 164 ? -9.607  -10.783 16.700  1.00 77.21 164 B 1 
ATOM   3008 C CE  . LYS   B 2 164 ? -9.839  -10.838 18.223  1.00 67.76 164 B 1 
ATOM   3009 N NZ  . LYS   B 2 164 ? -8.677  -11.358 18.990  1.00 59.53 164 B 1 
ATOM   3010 N N   . ILE   B 2 165 ? -10.905 -7.178  12.383  1.00 94.32 165 B 1 
ATOM   3011 C CA  . ILE   B 2 165 ? -10.321 -6.602  11.167  1.00 94.98 165 B 1 
ATOM   3012 C C   . ILE   B 2 165 ? -8.825  -6.952  11.113  1.00 94.85 165 B 1 
ATOM   3013 O O   . ILE   B 2 165 ? -8.082  -6.715  12.064  1.00 93.92 165 B 1 
ATOM   3014 C CB  . ILE   B 2 165 ? -10.582 -5.082  11.088  1.00 95.29 165 B 1 
ATOM   3015 C CG1 . ILE   B 2 165 ? -12.102 -4.792  11.047  1.00 94.50 165 B 1 
ATOM   3016 C CG2 . ILE   B 2 165 ? -9.890  -4.477  9.853   1.00 94.17 165 B 1 
ATOM   3017 C CD1 . ILE   B 2 165 ? -12.469 -3.312  11.219  1.00 92.84 165 B 1 
ATOM   3018 N N   . LEU   B 2 166 ? -8.380  -7.511  9.987   1.00 94.10 166 B 1 
ATOM   3019 C CA  . LEU   B 2 166 ? -6.971  -7.801  9.698   1.00 93.42 166 B 1 
ATOM   3020 C C   . LEU   B 2 166 ? -6.293  -6.643  8.963   1.00 93.63 166 B 1 
ATOM   3021 O O   . LEU   B 2 166 ? -5.159  -6.282  9.268   1.00 92.29 166 B 1 
ATOM   3022 C CB  . LEU   B 2 166 ? -6.887  -9.072  8.839   1.00 92.38 166 B 1 
ATOM   3023 C CG  . LEU   B 2 166 ? -7.344  -10.362 9.537   1.00 91.03 166 B 1 
ATOM   3024 C CD1 . LEU   B 2 166 ? -7.349  -11.497 8.514   1.00 87.88 166 B 1 
ATOM   3025 C CD2 . LEU   B 2 166 ? -6.402  -10.740 10.686  1.00 87.44 166 B 1 
ATOM   3026 N N   . SER   B 2 167 ? -6.989  -6.085  7.976   1.00 94.58 167 B 1 
ATOM   3027 C CA  . SER   B 2 167 ? -6.535  -4.928  7.210   1.00 94.67 167 B 1 
ATOM   3028 C C   . SER   B 2 167 ? -7.722  -4.148  6.660   1.00 95.36 167 B 1 
ATOM   3029 O O   . SER   B 2 167 ? -8.798  -4.703  6.437   1.00 94.69 167 B 1 
ATOM   3030 C CB  . SER   B 2 167 ? -5.612  -5.358  6.060   1.00 93.11 167 B 1 
ATOM   3031 O OG  . SER   B 2 167 ? -6.318  -6.077  5.067   1.00 86.88 167 B 1 
ATOM   3032 N N   . VAL   B 2 168 ? -7.488  -2.874  6.394   1.00 95.73 168 B 1 
ATOM   3033 C CA  . VAL   B 2 168 ? -8.409  -2.008  5.662   1.00 96.11 168 B 1 
ATOM   3034 C C   . VAL   B 2 168 ? -7.614  -1.161  4.678   1.00 96.08 168 B 1 
ATOM   3035 O O   . VAL   B 2 168 ? -6.520  -0.688  4.992   1.00 94.87 168 B 1 
ATOM   3036 C CB  . VAL   B 2 168 ? -9.281  -1.176  6.621   1.00 95.34 168 B 1 
ATOM   3037 C CG1 . VAL   B 2 168 ? -8.468  -0.283  7.556   1.00 90.85 168 B 1 
ATOM   3038 C CG2 . VAL   B 2 168 ? -10.305 -0.321  5.864   1.00 89.60 168 B 1 
ATOM   3039 N N   . LEU   B 2 169 ? -8.157  -0.996  3.477   1.00 95.16 169 B 1 
ATOM   3040 C CA  . LEU   B 2 169 ? -7.585  -0.172  2.417   1.00 94.80 169 B 1 
ATOM   3041 C C   . LEU   B 2 169 ? -8.668  0.726   1.821   1.00 95.18 169 B 1 
ATOM   3042 O O   . LEU   B 2 169 ? -9.817  0.316   1.680   1.00 94.09 169 B 1 
ATOM   3043 C CB  . LEU   B 2 169 ? -6.978  -1.069  1.328   1.00 93.21 169 B 1 
ATOM   3044 C CG  . LEU   B 2 169 ? -5.759  -1.896  1.775   1.00 89.81 169 B 1 
ATOM   3045 C CD1 . LEU   B 2 169 ? -5.399  -2.888  0.678   1.00 84.14 169 B 1 
ATOM   3046 C CD2 . LEU   B 2 169 ? -4.537  -1.018  2.038   1.00 83.33 169 B 1 
ATOM   3047 N N   . VAL   B 2 170 ? -8.271  1.925   1.419   1.00 94.47 170 B 1 
ATOM   3048 C CA  . VAL   B 2 170 ? -9.131  2.856   0.686   1.00 93.95 170 B 1 
ATOM   3049 C C   . VAL   B 2 170 ? -8.726  2.823   -0.783  1.00 93.41 170 B 1 
ATOM   3050 O O   . VAL   B 2 170 ? -7.679  3.353   -1.154  1.00 92.05 170 B 1 
ATOM   3051 C CB  . VAL   B 2 170 ? -9.050  4.279   1.263   1.00 93.55 170 B 1 
ATOM   3052 C CG1 . VAL   B 2 170 ? -10.029 5.203   0.532   1.00 90.73 170 B 1 
ATOM   3053 C CG2 . VAL   B 2 170 ? -9.382  4.309   2.762   1.00 91.33 170 B 1 
ATOM   3054 N N   . TYR   B 2 171 ? -9.560  2.214   -1.633  1.00 92.31 171 B 1 
ATOM   3055 C CA  . TYR   B 2 171 ? -9.363  2.213   -3.077  1.00 91.38 171 B 1 
ATOM   3056 C C   . TYR   B 2 171 ? -10.096 3.388   -3.730  1.00 91.48 171 B 1 
ATOM   3057 O O   . TYR   B 2 171 ? -11.208 3.741   -3.323  1.00 89.92 171 B 1 
ATOM   3058 C CB  . TYR   B 2 171 ? -9.798  0.874   -3.676  1.00 89.33 171 B 1 
ATOM   3059 C CG  . TYR   B 2 171 ? -8.786  -0.234  -3.456  1.00 85.40 171 B 1 
ATOM   3060 C CD1 . TYR   B 2 171 ? -7.738  -0.430  -4.376  1.00 79.20 171 B 1 
ATOM   3061 C CD2 . TYR   B 2 171 ? -8.874  -1.067  -2.326  1.00 78.02 171 B 1 
ATOM   3062 C CE1 . TYR   B 2 171 ? -6.791  -1.450  -4.178  1.00 74.45 171 B 1 
ATOM   3063 C CE2 . TYR   B 2 171 ? -7.925  -2.089  -2.116  1.00 73.72 171 B 1 
ATOM   3064 C CZ  . TYR   B 2 171 ? -6.886  -2.278  -3.047  1.00 74.40 171 B 1 
ATOM   3065 O OH  . TYR   B 2 171 ? -5.965  -3.275  -2.847  1.00 69.91 171 B 1 
ATOM   3066 N N   . PRO   B 2 172 ? -9.496  4.006   -4.767  1.00 87.30 172 B 1 
ATOM   3067 C CA  . PRO   B 2 172 ? -10.223 4.944   -5.606  1.00 85.43 172 B 1 
ATOM   3068 C C   . PRO   B 2 172 ? -11.307 4.207   -6.406  1.00 85.71 172 B 1 
ATOM   3069 O O   . PRO   B 2 172 ? -11.154 3.039   -6.761  1.00 82.51 172 B 1 
ATOM   3070 C CB  . PRO   B 2 172 ? -9.166  5.583   -6.508  1.00 82.34 172 B 1 
ATOM   3071 C CG  . PRO   B 2 172 ? -8.118  4.477   -6.657  1.00 80.16 172 B 1 
ATOM   3072 C CD  . PRO   B 2 172 ? -8.165  3.762   -5.306  1.00 83.29 172 B 1 
ATOM   3073 N N   . HIS   B 2 173 ? -12.377 4.919   -6.708  1.00 84.75 173 B 1 
ATOM   3074 C CA  . HIS   B 2 173 ? -13.420 4.501   -7.643  1.00 83.18 173 B 1 
ATOM   3075 C C   . HIS   B 2 173 ? -13.412 5.428   -8.869  1.00 82.76 173 B 1 
ATOM   3076 O O   . HIS   B 2 173 ? -12.881 6.536   -8.802  1.00 77.87 173 B 1 
ATOM   3077 C CB  . HIS   B 2 173 ? -14.764 4.504   -6.900  1.00 80.62 173 B 1 
ATOM   3078 C CG  . HIS   B 2 173 ? -15.869 3.812   -7.642  1.00 79.07 173 B 1 
ATOM   3079 N ND1 . HIS   B 2 173 ? -16.741 4.392   -8.531  1.00 69.07 173 B 1 
ATOM   3080 C CD2 . HIS   B 2 173 ? -16.198 2.475   -7.587  1.00 69.10 173 B 1 
ATOM   3081 C CE1 . HIS   B 2 173 ? -17.563 3.434   -9.008  1.00 68.89 173 B 1 
ATOM   3082 N NE2 . HIS   B 2 173 ? -17.267 2.256   -8.448  1.00 70.70 173 B 1 
ATOM   3083 N N   . ASP   B 2 174 ? -14.005 4.982   -9.979  1.00 80.58 174 B 1 
ATOM   3084 C CA  . ASP   B 2 174 ? -14.082 5.777   -11.212 1.00 79.42 174 B 1 
ATOM   3085 C C   . ASP   B 2 174 ? -14.961 7.026   -11.042 1.00 81.09 174 B 1 
ATOM   3086 O O   . ASP   B 2 174 ? -14.680 8.075   -11.621 1.00 76.16 174 B 1 
ATOM   3087 C CB  . ASP   B 2 174 ? -14.613 4.894   -12.350 1.00 74.85 174 B 1 
ATOM   3088 C CG  . ASP   B 2 174 ? -13.674 3.742   -12.721 1.00 68.63 174 B 1 
ATOM   3089 O OD1 . ASP   B 2 174 ? -12.441 3.904   -12.563 1.00 61.38 174 B 1 
ATOM   3090 O OD2 . ASP   B 2 174 ? -14.194 2.700   -13.171 1.00 61.47 174 B 1 
ATOM   3091 N N   . ASP   B 2 175 ? -16.003 6.928   -10.202 1.00 83.43 175 B 1 
ATOM   3092 C CA  . ASP   B 2 175 ? -16.847 8.069   -9.868  1.00 84.20 175 B 1 
ATOM   3093 C C   . ASP   B 2 175 ? -16.116 9.028   -8.914  1.00 84.87 175 B 1 
ATOM   3094 O O   . ASP   B 2 175 ? -15.650 8.617   -7.843  1.00 81.34 175 B 1 
ATOM   3095 C CB  . ASP   B 2 175 ? -18.165 7.613   -9.230  1.00 81.30 175 B 1 
ATOM   3096 C CG  . ASP   B 2 175 ? -19.102 6.855   -10.161 1.00 74.55 175 B 1 
ATOM   3097 O OD1 . ASP   B 2 175 ? -19.108 7.159   -11.372 1.00 67.22 175 B 1 
ATOM   3098 O OD2 . ASP   B 2 175 ? -19.851 6.002   -9.622  1.00 67.43 175 B 1 
ATOM   3099 N N   . PRO   B 2 176 ? -16.053 10.337  -9.230  1.00 81.17 176 B 1 
ATOM   3100 C CA  . PRO   B 2 176 ? -15.449 11.315  -8.340  1.00 78.32 176 B 1 
ATOM   3101 C C   . PRO   B 2 176 ? -16.206 11.392  -7.007  1.00 77.76 176 B 1 
ATOM   3102 O O   . PRO   B 2 176 ? -17.433 11.394  -6.962  1.00 71.48 176 B 1 
ATOM   3103 C CB  . PRO   B 2 176 ? -15.464 12.642  -9.112  1.00 75.41 176 B 1 
ATOM   3104 C CG  . PRO   B 2 176 ? -16.622 12.477  -10.101 1.00 72.84 176 B 1 
ATOM   3105 C CD  . PRO   B 2 176 ? -16.609 10.976  -10.406 1.00 75.41 176 B 1 
ATOM   3106 N N   . GLY   B 2 177 ? -15.452 11.484  -5.919  1.00 80.09 177 B 1 
ATOM   3107 C CA  . GLY   B 2 177 ? -15.990 11.526  -4.552  1.00 81.31 177 B 1 
ATOM   3108 C C   . GLY   B 2 177 ? -16.371 10.163  -3.963  1.00 85.08 177 B 1 
ATOM   3109 O O   . GLY   B 2 177 ? -16.469 10.045  -2.743  1.00 81.92 177 B 1 
ATOM   3110 N N   . VAL   B 2 178 ? -16.512 9.131   -4.794  1.00 89.80 178 B 1 
ATOM   3111 C CA  . VAL   B 2 178 ? -16.765 7.762   -4.344  1.00 90.93 178 B 1 
ATOM   3112 C C   . VAL   B 2 178 ? -15.444 7.037   -4.090  1.00 91.32 178 B 1 
ATOM   3113 O O   . VAL   B 2 178 ? -14.464 7.201   -4.818  1.00 88.65 178 B 1 
ATOM   3114 C CB  . VAL   B 2 178 ? -17.659 6.999   -5.336  1.00 88.90 178 B 1 
ATOM   3115 C CG1 . VAL   B 2 178 ? -17.992 5.602   -4.817  1.00 82.02 178 B 1 
ATOM   3116 C CG2 . VAL   B 2 178 ? -18.986 7.733   -5.577  1.00 82.57 178 B 1 
ATOM   3117 N N   . LYS   B 2 179 ? -15.427 6.210   -3.050  1.00 92.00 179 B 1 
ATOM   3118 C CA  . LYS   B 2 179 ? -14.323 5.306   -2.721  1.00 92.55 179 B 1 
ATOM   3119 C C   . LYS   B 2 179 ? -14.866 3.906   -2.431  1.00 93.64 179 B 1 
ATOM   3120 O O   . LYS   B 2 179 ? -16.062 3.730   -2.199  1.00 91.85 179 B 1 
ATOM   3121 C CB  . LYS   B 2 179 ? -13.528 5.848   -1.519  1.00 90.93 179 B 1 
ATOM   3122 C CG  . LYS   B 2 179 ? -12.907 7.243   -1.732  1.00 88.61 179 B 1 
ATOM   3123 C CD  . LYS   B 2 179 ? -11.775 7.246   -2.757  1.00 82.35 179 B 1 
ATOM   3124 C CE  . LYS   B 2 179 ? -11.171 8.652   -2.837  1.00 76.85 179 B 1 
ATOM   3125 N NZ  . LYS   B 2 179 ? -9.933  8.681   -3.648  1.00 68.02 179 B 1 
ATOM   3126 N N   . VAL   B 2 180 ? -13.973 2.926   -2.427  1.00 93.46 180 B 1 
ATOM   3127 C CA  . VAL   B 2 180 ? -14.280 1.565   -1.981  1.00 93.53 180 B 1 
ATOM   3128 C C   . VAL   B 2 180 ? -13.403 1.252   -0.779  1.00 94.17 180 B 1 
ATOM   3129 O O   . VAL   B 2 180 ? -12.176 1.299   -0.872  1.00 93.46 180 B 1 
ATOM   3130 C CB  . VAL   B 2 180 ? -14.102 0.533   -3.110  1.00 92.17 180 B 1 
ATOM   3131 C CG1 . VAL   B 2 180 ? -14.507 -0.870  -2.646  1.00 88.50 180 B 1 
ATOM   3132 C CG2 . VAL   B 2 180 ? -14.965 0.887   -4.330  1.00 88.55 180 B 1 
ATOM   3133 N N   . LEU   B 2 181 ? -14.028 0.954   0.352   1.00 95.11 181 B 1 
ATOM   3134 C CA  . LEU   B 2 181 ? -13.345 0.398   1.511   1.00 95.47 181 B 1 
ATOM   3135 C C   . LEU   B 2 181 ? -13.228 -1.111  1.321   1.00 95.34 181 B 1 
ATOM   3136 O O   . LEU   B 2 181 ? -14.240 -1.794  1.168   1.00 94.47 181 B 1 
ATOM   3137 C CB  . LEU   B 2 181 ? -14.100 0.734   2.806   1.00 95.57 181 B 1 
ATOM   3138 C CG  . LEU   B 2 181 ? -14.150 2.227   3.166   1.00 93.98 181 B 1 
ATOM   3139 C CD1 . LEU   B 2 181 ? -14.929 2.408   4.466   1.00 91.34 181 B 1 
ATOM   3140 C CD2 . LEU   B 2 181 ? -12.755 2.822   3.363   1.00 91.07 181 B 1 
ATOM   3141 N N   . VAL   B 2 182 ? -12.006 -1.626  1.350   1.00 94.91 182 B 1 
ATOM   3142 C CA  . VAL   B 2 182 ? -11.719 -3.056  1.237   1.00 94.45 182 B 1 
ATOM   3143 C C   . VAL   B 2 182 ? -11.229 -3.556  2.583   1.00 94.89 182 B 1 
ATOM   3144 O O   . VAL   B 2 182 ? -10.121 -3.230  3.004   1.00 94.37 182 B 1 
ATOM   3145 C CB  . VAL   B 2 182 ? -10.707 -3.341  0.116   1.00 93.16 182 B 1 
ATOM   3146 C CG1 . VAL   B 2 182 ? -10.466 -4.848  -0.024  1.00 90.35 182 B 1 
ATOM   3147 C CG2 . VAL   B 2 182 ? -11.205 -2.801  -1.229  1.00 90.45 182 B 1 
ATOM   3148 N N   . PHE   B 2 183 ? -12.053 -4.344  3.252   1.00 95.40 183 B 1 
ATOM   3149 C CA  . PHE   B 2 183 ? -11.722 -4.987  4.512   1.00 95.45 183 B 1 
ATOM   3150 C C   . PHE   B 2 183 ? -11.295 -6.431  4.274   1.00 95.03 183 B 1 
ATOM   3151 O O   . PHE   B 2 183 ? -11.883 -7.146  3.465   1.00 93.85 183 B 1 
ATOM   3152 C CB  . PHE   B 2 183 ? -12.912 -4.924  5.473   1.00 95.61 183 B 1 
ATOM   3153 C CG  . PHE   B 2 183 ? -13.250 -3.524  5.943   1.00 96.08 183 B 1 
ATOM   3154 C CD1 . PHE   B 2 183 ? -12.701 -3.028  7.138   1.00 93.24 183 B 1 
ATOM   3155 C CD2 . PHE   B 2 183 ? -14.112 -2.709  5.187   1.00 92.98 183 B 1 
ATOM   3156 C CE1 . PHE   B 2 183 ? -13.011 -1.734  7.581   1.00 93.02 183 B 1 
ATOM   3157 C CE2 . PHE   B 2 183 ? -14.421 -1.409  5.623   1.00 92.83 183 B 1 
ATOM   3158 C CZ  . PHE   B 2 183 ? -13.872 -0.923  6.821   1.00 95.08 183 B 1 
ATOM   3159 N N   . ARG   B 2 184 ? -10.303 -6.883  5.045   1.00 94.82 184 B 1 
ATOM   3160 C CA  . ARG   B 2 184 ? -10.113 -8.306  5.319   1.00 94.70 184 B 1 
ATOM   3161 C C   . ARG   B 2 184 ? -10.441 -8.559  6.781   1.00 95.12 184 B 1 
ATOM   3162 O O   . ARG   B 2 184 ? -9.880  -7.905  7.659   1.00 94.20 184 B 1 
ATOM   3163 C CB  . ARG   B 2 184 ? -8.711  -8.775  4.949   1.00 93.53 184 B 1 
ATOM   3164 C CG  . ARG   B 2 184 ? -8.528  -8.809  3.422   1.00 86.55 184 B 1 
ATOM   3165 C CD  . ARG   B 2 184 ? -7.325  -9.659  3.012   1.00 83.40 184 B 1 
ATOM   3166 N NE  . ARG   B 2 184 ? -7.548  -11.072 3.373   1.00 80.40 184 B 1 
ATOM   3167 C CZ  . ARG   B 2 184 ? -6.991  -12.146 2.832   1.00 77.30 184 B 1 
ATOM   3168 N NH1 . ARG   B 2 184 ? -6.135  -12.057 1.868   1.00 68.52 184 B 1 
ATOM   3169 N NH2 . ARG   B 2 184 ? -7.293  -13.333 3.264   1.00 71.44 184 B 1 
ATOM   3170 N N   . VAL   B 2 185 ? -11.345 -9.492  7.013   1.00 94.90 185 B 1 
ATOM   3171 C CA  . VAL   B 2 185 ? -11.851 -9.834  8.343   1.00 95.06 185 B 1 
ATOM   3172 C C   . VAL   B 2 185 ? -11.475 -11.267 8.704   1.00 94.84 185 B 1 
ATOM   3173 O O   . VAL   B 2 185 ? -11.530 -12.162 7.863   1.00 93.54 185 B 1 
ATOM   3174 C CB  . VAL   B 2 185 ? -13.369 -9.586  8.463   1.00 94.49 185 B 1 
ATOM   3175 C CG1 . VAL   B 2 185 ? -13.674 -8.085  8.393   1.00 89.00 185 B 1 
ATOM   3176 C CG2 . VAL   B 2 185 ? -14.199 -10.297 7.385   1.00 88.59 185 B 1 
ATOM   3177 N N   . LYS   B 2 186 ? -11.062 -11.483 9.949   1.00 92.95 186 B 1 
ATOM   3178 C CA  . LYS   B 2 186 ? -10.584 -12.773 10.454  1.00 91.65 186 B 1 
ATOM   3179 C C   . LYS   B 2 186 ? -11.758 -13.679 10.841  1.00 91.36 186 B 1 
ATOM   3180 O O   . LYS   B 2 186 ? -11.947 -13.992 12.012  1.00 88.46 186 B 1 
ATOM   3181 C CB  . LYS   B 2 186 ? -9.582  -12.538 11.594  1.00 90.12 186 B 1 
ATOM   3182 C CG  . LYS   B 2 186 ? -8.808  -13.816 11.954  1.00 85.49 186 B 1 
ATOM   3183 C CD  . LYS   B 2 186 ? -7.924  -13.589 13.184  1.00 82.17 186 B 1 
ATOM   3184 C CE  . LYS   B 2 186 ? -7.212  -14.888 13.568  1.00 73.99 186 B 1 
ATOM   3185 N NZ  . LYS   B 2 186 ? -6.490  -14.755 14.856  1.00 66.05 186 B 1 
ATOM   3186 N N   . THR   B 2 187 ? -12.540 -14.076 9.866   1.00 92.57 187 B 1 
ATOM   3187 C CA  . THR   B 2 187 ? -13.647 -15.015 10.042  1.00 92.84 187 B 1 
ATOM   3188 C C   . THR   B 2 187 ? -13.863 -15.821 8.766   1.00 93.32 187 B 1 
ATOM   3189 O O   . THR   B 2 187 ? -13.598 -15.340 7.659   1.00 92.07 187 B 1 
ATOM   3190 C CB  . THR   B 2 187 ? -14.936 -14.290 10.479  1.00 91.60 187 B 1 
ATOM   3191 O OG1 . THR   B 2 187 ? -15.961 -15.225 10.702  1.00 86.45 187 B 1 
ATOM   3192 C CG2 . THR   B 2 187 ? -15.459 -13.279 9.451   1.00 86.03 187 B 1 
ATOM   3193 N N   . MET   B 2 188 ? -14.333 -17.056 8.928   1.00 92.80 188 B 1 
ATOM   3194 C CA  . MET   B 2 188 ? -14.825 -17.892 7.834   1.00 92.77 188 B 1 
ATOM   3195 C C   . MET   B 2 188 ? -16.319 -17.646 7.566   1.00 93.37 188 B 1 
ATOM   3196 O O   . MET   B 2 188 ? -16.820 -17.963 6.489   1.00 90.89 188 B 1 
ATOM   3197 C CB  . MET   B 2 188 ? -14.536 -19.356 8.189   1.00 92.30 188 B 1 
ATOM   3198 C CG  . MET   B 2 188 ? -14.859 -20.325 7.056   1.00 89.93 188 B 1 
ATOM   3199 S SD  . MET   B 2 188 ? -14.310 -22.012 7.393   1.00 86.20 188 B 1 
ATOM   3200 C CE  . MET   B 2 188 ? -15.118 -22.875 6.032   1.00 80.25 188 B 1 
ATOM   3201 N N   . ASN   B 2 189 ? -17.027 -17.049 8.531   1.00 92.90 189 B 1 
ATOM   3202 C CA  . ASN   B 2 189 ? -18.451 -16.748 8.452   1.00 92.70 189 B 1 
ATOM   3203 C C   . ASN   B 2 189 ? -18.719 -15.230 8.468   1.00 93.14 189 B 1 
ATOM   3204 O O   . ASN   B 2 189 ? -19.095 -14.675 9.507   1.00 91.83 189 B 1 
ATOM   3205 C CB  . ASN   B 2 189 ? -19.165 -17.479 9.597   1.00 91.40 189 B 1 
ATOM   3206 C CG  . ASN   B 2 189 ? -20.656 -17.199 9.592   1.00 90.05 189 B 1 
ATOM   3207 O OD1 . ASN   B 2 189 ? -21.286 -17.004 8.567   1.00 84.40 189 B 1 
ATOM   3208 N ND2 . ASN   B 2 189 ? -21.260 -17.162 10.756  1.00 83.62 189 B 1 
ATOM   3209 N N   . PRO   B 2 190 ? -18.582 -14.531 7.333   1.00 92.01 190 B 1 
ATOM   3210 C CA  . PRO   B 2 190 ? -18.866 -13.097 7.278   1.00 91.52 190 B 1 
ATOM   3211 C C   . PRO   B 2 190 ? -20.364 -12.761 7.249   1.00 92.24 190 B 1 
ATOM   3212 O O   . PRO   B 2 190 ? -20.720 -11.589 7.292   1.00 90.82 190 B 1 
ATOM   3213 C CB  . PRO   B 2 190 ? -18.132 -12.609 6.025   1.00 89.75 190 B 1 
ATOM   3214 C CG  . PRO   B 2 190 ? -18.225 -13.818 5.090   1.00 88.99 190 B 1 
ATOM   3215 C CD  . PRO   B 2 190 ? -18.097 -15.006 6.050   1.00 91.10 190 B 1 
ATOM   3216 N N   . LEU   B 2 191 ? -21.263 -13.754 7.189   1.00 92.22 191 B 1 
ATOM   3217 C CA  . LEU   B 2 191 ? -22.708 -13.530 7.012   1.00 91.68 191 B 1 
ATOM   3218 C C   . LEU   B 2 191 ? -23.344 -12.593 8.053   1.00 92.26 191 B 1 
ATOM   3219 O O   . LEU   B 2 191 ? -24.092 -11.702 7.645   1.00 91.48 191 B 1 
ATOM   3220 C CB  . LEU   B 2 191 ? -23.478 -14.860 6.980   1.00 90.63 191 B 1 
ATOM   3221 C CG  . LEU   B 2 191 ? -23.178 -15.779 5.792   1.00 87.56 191 B 1 
ATOM   3222 C CD1 . LEU   B 2 191 ? -23.987 -17.064 5.978   1.00 83.57 191 B 1 
ATOM   3223 C CD2 . LEU   B 2 191 ? -23.570 -15.141 4.457   1.00 83.43 191 B 1 
ATOM   3224 N N   . PRO   B 2 192 ? -23.073 -12.721 9.365   1.00 92.02 192 B 1 
ATOM   3225 C CA  . PRO   B 2 192 ? -23.644 -11.798 10.355  1.00 91.52 192 B 1 
ATOM   3226 C C   . PRO   B 2 192 ? -23.229 -10.349 10.100  1.00 92.62 192 B 1 
ATOM   3227 O O   . PRO   B 2 192 ? -24.042 -9.432  10.222  1.00 91.49 192 B 1 
ATOM   3228 C CB  . PRO   B 2 192 ? -23.151 -12.296 11.720  1.00 90.15 192 B 1 
ATOM   3229 C CG  . PRO   B 2 192 ? -22.801 -13.761 11.471  1.00 88.90 192 B 1 
ATOM   3230 C CD  . PRO   B 2 192 ? -22.294 -13.745 10.033  1.00 91.31 192 B 1 
ATOM   3231 N N   . PHE   B 2 193 ? -21.976 -10.154 9.689   1.00 93.30 193 B 1 
ATOM   3232 C CA  . PHE   B 2 193 ? -21.438 -8.842  9.344   1.00 93.68 193 B 1 
ATOM   3233 C C   . PHE   B 2 193 ? -22.067 -8.286  8.059   1.00 94.05 193 B 1 
ATOM   3234 O O   . PHE   B 2 193 ? -22.545 -7.156  8.060   1.00 93.43 193 B 1 
ATOM   3235 C CB  . PHE   B 2 193 ? -19.911 -8.950  9.249   1.00 93.67 193 B 1 
ATOM   3236 C CG  . PHE   B 2 193 ? -19.213 -7.674  8.820   1.00 94.15 193 B 1 
ATOM   3237 C CD1 . PHE   B 2 193 ? -18.280 -7.702  7.768   1.00 91.28 193 B 1 
ATOM   3238 C CD2 . PHE   B 2 193 ? -19.479 -6.460  9.477   1.00 91.48 193 B 1 
ATOM   3239 C CE1 . PHE   B 2 193 ? -17.611 -6.534  7.385   1.00 91.04 193 B 1 
ATOM   3240 C CE2 . PHE   B 2 193 ? -18.814 -5.285  9.087   1.00 90.72 193 B 1 
ATOM   3241 C CZ  . PHE   B 2 193 ? -17.879 -5.325  8.043   1.00 92.22 193 B 1 
ATOM   3242 N N   . LEU   B 2 194 ? -22.167 -9.086  6.996   1.00 93.34 194 B 1 
ATOM   3243 C CA  . LEU   B 2 194 ? -22.813 -8.693  5.737   1.00 92.77 194 B 1 
ATOM   3244 C C   . LEU   B 2 194 ? -24.283 -8.299  5.942   1.00 92.94 194 B 1 
ATOM   3245 O O   . LEU   B 2 194 ? -24.721 -7.251  5.471   1.00 92.36 194 B 1 
ATOM   3246 C CB  . LEU   B 2 194 ? -22.697 -9.845  4.728   1.00 91.95 194 B 1 
ATOM   3247 C CG  . LEU   B 2 194 ? -21.267 -10.095 4.213   1.00 89.39 194 B 1 
ATOM   3248 C CD1 . LEU   B 2 194 ? -21.239 -11.388 3.399   1.00 86.08 194 B 1 
ATOM   3249 C CD2 . LEU   B 2 194 ? -20.775 -8.952  3.327   1.00 85.87 194 B 1 
ATOM   3250 N N   . GLN   B 2 195 ? -25.031 -9.084  6.711   1.00 92.69 195 B 1 
ATOM   3251 C CA  . GLN   B 2 195 ? -26.429 -8.779  7.034   1.00 91.93 195 B 1 
ATOM   3252 C C   . GLN   B 2 195 ? -26.576 -7.508  7.884   1.00 92.65 195 B 1 
ATOM   3253 O O   . GLN   B 2 195 ? -27.579 -6.798  7.775   1.00 91.91 195 B 1 
ATOM   3254 C CB  . GLN   B 2 195 ? -27.036 -9.952  7.804   1.00 90.85 195 B 1 
ATOM   3255 C CG  . GLN   B 2 195 ? -27.250 -11.208 6.946   1.00 85.56 195 B 1 
ATOM   3256 C CD  . GLN   B 2 195 ? -27.779 -12.380 7.779   1.00 80.93 195 B 1 
ATOM   3257 O OE1 . GLN   B 2 195 ? -28.051 -12.275 8.967   1.00 73.77 195 B 1 
ATOM   3258 N NE2 . GLN   B 2 195 ? -27.947 -13.534 7.176   1.00 71.02 195 B 1 
ATOM   3259 N N   . ALA   B 2 196 ? -25.618 -7.220  8.753   1.00 93.36 196 B 1 
ATOM   3260 C CA  . ALA   B 2 196 ? -25.608 -5.982  9.529   1.00 93.80 196 B 1 
ATOM   3261 C C   . ALA   B 2 196 ? -25.299 -4.767  8.639   1.00 94.39 196 B 1 
ATOM   3262 O O   . ALA   B 2 196 ? -25.994 -3.755  8.732   1.00 93.77 196 B 1 
ATOM   3263 C CB  . ALA   B 2 196 ? -24.623 -6.128  10.688  1.00 93.91 196 B 1 
ATOM   3264 N N   . LEU   B 2 197 ? -24.330 -4.896  7.729   1.00 94.61 197 B 1 
ATOM   3265 C CA  . LEU   B 2 197 ? -23.999 -3.861  6.745   1.00 94.42 197 B 1 
ATOM   3266 C C   . LEU   B 2 197 ? -25.206 -3.502  5.871   1.00 94.24 197 B 1 
ATOM   3267 O O   . LEU   B 2 197 ? -25.553 -2.328  5.760   1.00 93.45 197 B 1 
ATOM   3268 C CB  . LEU   B 2 197 ? -22.831 -4.338  5.870   1.00 94.61 197 B 1 
ATOM   3269 C CG  . LEU   B 2 197 ? -21.462 -4.378  6.568   1.00 94.05 197 B 1 
ATOM   3270 C CD1 . LEU   B 2 197 ? -20.460 -5.061  5.640   1.00 91.66 197 B 1 
ATOM   3271 C CD2 . LEU   B 2 197 ? -20.944 -2.979  6.894   1.00 91.40 197 B 1 
ATOM   3272 N N   . GLN   B 2 198 ? -25.897 -4.501  5.310   1.00 92.97 198 B 1 
ATOM   3273 C CA  . GLN   B 2 198 ? -27.092 -4.269  4.492   1.00 91.51 198 B 1 
ATOM   3274 C C   . GLN   B 2 198 ? -28.230 -3.633  5.294   1.00 92.14 198 B 1 
ATOM   3275 O O   . GLN   B 2 198 ? -28.856 -2.681  4.828   1.00 90.73 198 B 1 
ATOM   3276 C CB  . GLN   B 2 198 ? -27.575 -5.583  3.880   1.00 89.35 198 B 1 
ATOM   3277 C CG  . GLN   B 2 198 ? -26.706 -6.053  2.705   1.00 80.61 198 B 1 
ATOM   3278 C CD  . GLN   B 2 198 ? -27.349 -7.238  1.989   1.00 75.47 198 B 1 
ATOM   3279 O OE1 . GLN   B 2 198 ? -28.343 -7.797  2.429   1.00 67.64 198 B 1 
ATOM   3280 N NE2 . GLN   B 2 198 ? -26.822 -7.646  0.858   1.00 65.38 198 B 1 
ATOM   3281 N N   . ARG   B 2 199 ? -28.494 -4.101  6.516   1.00 92.87 199 B 1 
ATOM   3282 C CA  . ARG   B 2 199 ? -29.528 -3.506  7.386   1.00 93.09 199 B 1 
ATOM   3283 C C   . ARG   B 2 199 ? -29.252 -2.044  7.716   1.00 93.59 199 B 1 
ATOM   3284 O O   . ARG   B 2 199 ? -30.195 -1.265  7.819   1.00 91.85 199 B 1 
ATOM   3285 C CB  . ARG   B 2 199 ? -29.672 -4.323  8.677   1.00 92.46 199 B 1 
ATOM   3286 C CG  . ARG   B 2 199 ? -30.644 -5.485  8.483   1.00 83.66 199 B 1 
ATOM   3287 C CD  . ARG   B 2 199 ? -30.828 -6.280  9.782   1.00 82.07 199 B 1 
ATOM   3288 N NE  . ARG   B 2 199 ? -29.689 -7.181  10.010  1.00 73.78 199 B 1 
ATOM   3289 C CZ  . ARG   B 2 199 ? -29.502 -7.948  11.073  1.00 68.07 199 B 1 
ATOM   3290 N NH1 . ARG   B 2 199 ? -30.320 -7.932  12.091  1.00 60.61 199 B 1 
ATOM   3291 N NH2 . ARG   B 2 199 ? -28.485 -8.763  11.119  1.00 59.95 199 B 1 
ATOM   3292 N N   . ASN   B 2 200 ? -27.984 -1.675  7.842   1.00 93.57 200 B 1 
ATOM   3293 C CA  . ASN   B 2 200 ? -27.573 -0.294  8.099   1.00 93.34 200 B 1 
ATOM   3294 C C   . ASN   B 2 200 ? -27.446 0.557   6.819   1.00 93.43 200 B 1 
ATOM   3295 O O   . ASN   B 2 200 ? -27.073 1.721   6.891   1.00 90.38 200 B 1 
ATOM   3296 C CB  . ASN   B 2 200 ? -26.298 -0.311  8.952   1.00 92.74 200 B 1 
ATOM   3297 C CG  . ASN   B 2 200 ? -26.557 -0.707  10.401  1.00 89.32 200 B 1 
ATOM   3298 O OD1 . ASN   B 2 200 ? -27.643 -1.060  10.820  1.00 77.00 200 B 1 
ATOM   3299 N ND2 . ASN   B 2 200 ? -25.544 -0.631  11.232  1.00 75.40 200 B 1 
ATOM   3300 N N   . GLY   B 2 201 ? -27.786 0.002   5.649   1.00 92.82 201 B 1 
ATOM   3301 C CA  . GLY   B 2 201 ? -27.821 0.728   4.377   1.00 92.56 201 B 1 
ATOM   3302 C C   . GLY   B 2 201 ? -26.459 0.928   3.707   1.00 93.39 201 B 1 
ATOM   3303 O O   . GLY   B 2 201 ? -26.339 1.783   2.828   1.00 90.45 201 B 1 
ATOM   3304 N N   . HIS   B 2 202 ? -25.440 0.161   4.083   1.00 93.91 202 B 1 
ATOM   3305 C CA  . HIS   B 2 202 ? -24.152 0.172   3.389   1.00 94.03 202 B 1 
ATOM   3306 C C   . HIS   B 2 202 ? -24.249 -0.548  2.043   1.00 93.99 202 B 1 
ATOM   3307 O O   . HIS   B 2 202 ? -24.895 -1.586  1.916   1.00 92.46 202 B 1 
ATOM   3308 C CB  . HIS   B 2 202 ? -23.063 -0.444  4.267   1.00 93.93 202 B 1 
ATOM   3309 C CG  . HIS   B 2 202 ? -22.776 0.355   5.505   1.00 94.90 202 B 1 
ATOM   3310 N ND1 . HIS   B 2 202 ? -22.170 1.598   5.556   1.00 84.36 202 B 1 
ATOM   3311 C CD2 . HIS   B 2 202 ? -23.084 -0.006  6.793   1.00 84.48 202 B 1 
ATOM   3312 C CE1 . HIS   B 2 202 ? -22.123 1.972   6.846   1.00 87.53 202 B 1 
ATOM   3313 N NE2 . HIS   B 2 202 ? -22.661 1.022   7.623   1.00 88.93 202 B 1 
ATOM   3314 N N   . HIS   B 2 203 ? -23.563 -0.020  1.026   1.00 93.09 203 B 1 
ATOM   3315 C CA  . HIS   B 2 203 ? -23.544 -0.604  -0.313  1.00 92.45 203 B 1 
ATOM   3316 C C   . HIS   B 2 203 ? -22.394 -1.614  -0.447  1.00 92.58 203 B 1 
ATOM   3317 O O   . HIS   B 2 203 ? -21.263 -1.250  -0.786  1.00 90.59 203 B 1 
ATOM   3318 C CB  . HIS   B 2 203 ? -23.485 0.522   -1.350  1.00 90.68 203 B 1 
ATOM   3319 C CG  . HIS   B 2 203 ? -23.626 0.070   -2.780  1.00 85.60 203 B 1 
ATOM   3320 N ND1 . HIS   B 2 203 ? -23.188 0.793   -3.874  1.00 73.33 203 B 1 
ATOM   3321 C CD2 . HIS   B 2 203 ? -24.213 -1.066  -3.271  1.00 72.34 203 B 1 
ATOM   3322 C CE1 . HIS   B 2 203 ? -23.506 0.116   -4.981  1.00 73.02 203 B 1 
ATOM   3323 N NE2 . HIS   B 2 203 ? -24.129 -1.023  -4.658  1.00 74.11 203 B 1 
ATOM   3324 N N   . VAL   B 2 204 ? -22.685 -2.882  -0.195  1.00 92.52 204 B 1 
ATOM   3325 C CA  . VAL   B 2 204 ? -21.723 -3.980  -0.337  1.00 91.92 204 B 1 
ATOM   3326 C C   . VAL   B 2 204 ? -21.515 -4.283  -1.823  1.00 91.20 204 B 1 
ATOM   3327 O O   . VAL   B 2 204 ? -22.451 -4.649  -2.531  1.00 89.32 204 B 1 
ATOM   3328 C CB  . VAL   B 2 204 ? -22.170 -5.227  0.447   1.00 91.22 204 B 1 
ATOM   3329 C CG1 . VAL   B 2 204 ? -21.118 -6.332  0.367   1.00 87.66 204 B 1 
ATOM   3330 C CG2 . VAL   B 2 204 ? -22.396 -4.902  1.933   1.00 87.81 204 B 1 
ATOM   3331 N N   . VAL   B 2 205 ? -20.282 -4.128  -2.292  1.00 90.67 205 B 1 
ATOM   3332 C CA  . VAL   B 2 205 ? -19.867 -4.430  -3.673  1.00 88.62 205 B 1 
ATOM   3333 C C   . VAL   B 2 205 ? -19.393 -5.879  -3.785  1.00 87.63 205 B 1 
ATOM   3334 O O   . VAL   B 2 205 ? -19.701 -6.560  -4.763  1.00 83.85 205 B 1 
ATOM   3335 C CB  . VAL   B 2 205 ? -18.752 -3.465  -4.130  1.00 87.07 205 B 1 
ATOM   3336 C CG1 . VAL   B 2 205 ? -18.331 -3.724  -5.578  1.00 77.71 205 B 1 
ATOM   3337 C CG2 . VAL   B 2 205 ? -19.193 -1.998  -4.035  1.00 78.49 205 B 1 
ATOM   3338 N N   . TRP   B 2 206 ? -18.660 -6.361  -2.784  1.00 88.89 206 B 1 
ATOM   3339 C CA  . TRP   B 2 206 ? -18.245 -7.761  -2.651  1.00 88.39 206 B 1 
ATOM   3340 C C   . TRP   B 2 206 ? -18.434 -8.249  -1.212  1.00 87.38 206 B 1 
ATOM   3341 O O   . TRP   B 2 206 ? -17.940 -7.600  -0.290  1.00 84.49 206 B 1 
ATOM   3342 C CB  . TRP   B 2 206 ? -16.784 -7.918  -3.063  1.00 87.71 206 B 1 
ATOM   3343 C CG  . TRP   B 2 206 ? -16.330 -9.332  -2.994  1.00 86.25 206 B 1 
ATOM   3344 C CD1 . TRP   B 2 206 ? -15.802 -9.938  -1.910  1.00 81.92 206 B 1 
ATOM   3345 C CD2 . TRP   B 2 206 ? -16.511 -10.373 -4.006  1.00 85.24 206 B 1 
ATOM   3346 N NE1 . TRP   B 2 206 ? -15.644 -11.291 -2.171  1.00 81.29 206 B 1 
ATOM   3347 C CE2 . TRP   B 2 206 ? -16.091 -11.599 -3.439  1.00 83.97 206 B 1 
ATOM   3348 C CE3 . TRP   B 2 206 ? -17.017 -10.390 -5.318  1.00 82.01 206 B 1 
ATOM   3349 C CZ2 . TRP   B 2 206 ? -16.224 -12.820 -4.135  1.00 82.51 206 B 1 
ATOM   3350 C CZ3 . TRP   B 2 206 ? -17.121 -11.598 -6.024  1.00 78.10 206 B 1 
ATOM   3351 C CH2 . TRP   B 2 206 ? -16.746 -12.806 -5.423  1.00 79.01 206 B 1 
ATOM   3352 N N   . PRO   B 2 207 ? -19.082 -9.433  -1.006  1.00 86.34 207 B 1 
ATOM   3353 C CA  . PRO   B 2 207 ? -19.785 -10.260 -1.992  1.00 83.96 207 B 1 
ATOM   3354 C C   . PRO   B 2 207 ? -20.941 -9.498  -2.644  1.00 81.78 207 B 1 
ATOM   3355 O O   . PRO   B 2 207 ? -21.564 -8.654  -2.011  1.00 74.40 207 B 1 
ATOM   3356 C CB  . PRO   B 2 207 ? -20.261 -11.499 -1.231  1.00 79.33 207 B 1 
ATOM   3357 C CG  . PRO   B 2 207 ? -19.372 -11.537 0.003   1.00 76.45 207 B 1 
ATOM   3358 C CD  . PRO   B 2 207 ? -19.130 -10.066 0.285   1.00 79.83 207 B 1 
ATOM   3359 N N   . SER   B 2 208 ? -21.206 -9.757  -3.934  1.00 70.34 208 B 1 
ATOM   3360 C CA  . SER   B 2 208 ? -22.234 -9.002  -4.654  1.00 65.95 208 B 1 
ATOM   3361 C C   . SER   B 2 208 ? -23.626 -9.252  -4.069  1.00 65.51 208 B 1 
ATOM   3362 O O   . SER   B 2 208 ? -23.982 -10.402 -3.806  1.00 58.05 208 B 1 
ATOM   3363 C CB  . SER   B 2 208 ? -22.221 -9.332  -6.147  1.00 57.80 208 B 1 
ATOM   3364 O OG  . SER   B 2 208 ? -22.613 -10.668 -6.375  1.00 51.46 208 B 1 
ATOM   3365 N N   . GLU   B 2 209 ? -24.455 -8.208  -3.995  1.00 56.84 209 B 1 
ATOM   3366 C CA  . GLU   B 2 209 ? -25.817 -8.237  -3.429  1.00 54.00 209 B 1 
ATOM   3367 C C   . GLU   B 2 209 ? -26.709 -9.380  -3.945  1.00 53.70 209 B 1 
ATOM   3368 O O   . GLU   B 2 209 ? -27.620 -9.816  -3.248  1.00 48.27 209 B 1 
ATOM   3369 C CB  . GLU   B 2 209 ? -26.545 -6.923  -3.768  1.00 47.99 209 B 1 
ATOM   3370 C CG  . GLU   B 2 209 ? -26.017 -5.683  -3.036  1.00 43.02 209 B 1 
ATOM   3371 C CD  . GLU   B 2 209 ? -26.801 -4.408  -3.397  1.00 38.77 209 B 1 
ATOM   3372 O OE1 . GLU   B 2 209 ? -26.720 -3.432  -2.619  1.00 35.39 209 B 1 
ATOM   3373 O OE2 . GLU   B 2 209 ? -27.453 -4.388  -4.471  1.00 37.07 209 B 1 
ATOM   3374 N N   . GLN   B 2 210 ? -26.461 -9.897  -5.150  1.00 43.77 210 B 1 
ATOM   3375 C CA  . GLN   B 2 210 ? -27.252 -10.986 -5.732  1.00 41.38 210 B 1 
ATOM   3376 C C   . GLN   B 2 210 ? -27.258 -12.260 -4.879  1.00 41.79 210 B 1 
ATOM   3377 O O   . GLN   B 2 210 ? -28.207 -13.036 -4.968  1.00 38.94 210 B 1 
ATOM   3378 C CB  . GLN   B 2 210 ? -26.729 -11.323 -7.131  1.00 36.78 210 B 1 
ATOM   3379 C CG  . GLN   B 2 210 ? -27.056 -10.235 -8.157  1.00 32.63 210 B 1 
ATOM   3380 C CD  . GLN   B 2 210 ? -26.642 -10.624 -9.578  1.00 29.91 210 B 1 
ATOM   3381 O OE1 . GLN   B 2 210 ? -25.871 -11.533 -9.822  1.00 28.15 210 B 1 
ATOM   3382 N NE2 . GLN   B 2 210 ? -27.142 -9.932  -10.577 1.00 27.78 210 B 1 
ATOM   3383 N N   . ARG   B 2 211 ? -26.221 -12.488 -4.063  1.00 49.68 211 B 1 
ATOM   3384 C CA  . ARG   B 2 211 ? -26.161 -13.645 -3.155  1.00 48.09 211 B 1 
ATOM   3385 C C   . ARG   B 2 211 ? -26.637 -13.335 -1.740  1.00 47.32 211 B 1 
ATOM   3386 O O   . ARG   B 2 211 ? -27.026 -14.253 -1.028  1.00 44.14 211 B 1 
ATOM   3387 C CB  . ARG   B 2 211 ? -24.751 -14.228 -3.133  1.00 44.82 211 B 1 
ATOM   3388 C CG  . ARG   B 2 211 ? -24.440 -14.948 -4.448  1.00 41.80 211 B 1 
ATOM   3389 C CD  . ARG   B 2 211 ? -23.206 -15.816 -4.269  1.00 39.67 211 B 1 
ATOM   3390 N NE  . ARG   B 2 211 ? -22.935 -16.622 -5.471  1.00 36.44 211 B 1 
ATOM   3391 C CZ  . ARG   B 2 211 ? -22.577 -17.892 -5.492  1.00 34.27 211 B 1 
ATOM   3392 N NH1 . ARG   B 2 211 ? -22.438 -18.593 -4.407  1.00 33.98 211 B 1 
ATOM   3393 N NH2 . ARG   B 2 211 ? -22.338 -18.482 -6.612  1.00 32.68 211 B 1 
ATOM   3394 N N   . ASP   B 2 212 ? -26.626 -12.074 -1.355  1.00 39.64 212 B 1 
ATOM   3395 C CA  . ASP   B 2 212 ? -27.019 -11.639 -0.007  1.00 38.21 212 B 1 
ATOM   3396 C C   . ASP   B 2 212 ? -28.518 -11.322 0.119   1.00 37.40 212 B 1 
ATOM   3397 O O   . ASP   B 2 212 ? -28.990 -10.956 1.200   1.00 34.73 212 B 1 
ATOM   3398 C CB  . ASP   B 2 212 ? -26.165 -10.443 0.419   1.00 35.63 212 B 1 
ATOM   3399 C CG  . ASP   B 2 212 ? -24.712 -10.802 0.705   1.00 33.48 212 B 1 
ATOM   3400 O OD1 . ASP   B 2 212 ? -24.450 -11.957 1.107   1.00 31.53 212 B 1 
ATOM   3401 O OD2 . ASP   B 2 212 ? -23.877 -9.888  0.541   1.00 30.77 212 B 1 
ATOM   3402 N N   . LEU   B 2 213 ? -29.286 -11.491 -0.968  1.00 36.30 213 B 1 
ATOM   3403 C CA  . LEU   B 2 213 ? -30.749 -11.532 -0.926  1.00 34.15 213 B 1 
ATOM   3404 C C   . LEU   B 2 213 ? -31.221 -12.852 -0.283  1.00 33.13 213 B 1 
ATOM   3405 O O   . LEU   B 2 213 ? -31.849 -13.694 -0.926  1.00 30.63 213 B 1 
ATOM   3406 C CB  . LEU   B 2 213 ? -31.333 -11.314 -2.339  1.00 31.49 213 B 1 
ATOM   3407 C CG  . LEU   B 2 213 ? -31.259 -9.868  -2.844  1.00 29.27 213 B 1 
ATOM   3408 C CD1 . LEU   B 2 213 ? -31.574 -9.844  -4.343  1.00 26.91 213 B 1 
ATOM   3409 C CD2 . LEU   B 2 213 ? -32.278 -8.964  -2.143  1.00 27.73 213 B 1 
ATOM   3410 N N   . LEU   B 2 214 ? -30.880 -13.050 0.980   1.00 32.03 214 B 1 
ATOM   3411 C CA  . LEU   B 2 214 ? -31.519 -13.984 1.905   1.00 28.98 214 B 1 
ATOM   3412 C C   . LEU   B 2 214 ? -32.569 -13.243 2.733   1.00 27.63 214 B 1 
ATOM   3413 O O   . LEU   B 2 214 ? -32.280 -12.139 3.230   1.00 25.05 214 B 1 
ATOM   3414 C CB  . LEU   B 2 214 ? -30.477 -14.688 2.790   1.00 26.95 214 B 1 
ATOM   3415 C CG  . LEU   B 2 214 ? -29.852 -15.936 2.145   1.00 25.79 214 B 1 
ATOM   3416 C CD1 . LEU   B 2 214 ? -28.628 -16.362 2.954   1.00 23.96 214 B 1 
ATOM   3417 C CD2 . LEU   B 2 214 ? -30.831 -17.110 2.125   1.00 24.74 214 B 1 
ATOM   3418 O OXT . LEU   B 2 214 ? -33.689 -13.833 2.865   1.00 23.26 214 B 1 
ATOM   3419 N N   . MET   C 3 1   ? 15.417  57.779  -3.031  1.00 75.18 1   C 1 
ATOM   3420 C CA  . MET   C 3 1   ? 14.915  56.414  -2.824  1.00 83.55 1   C 1 
ATOM   3421 C C   . MET   C 3 1   ? 14.918  56.147  -1.327  1.00 87.00 1   C 1 
ATOM   3422 O O   . MET   C 3 1   ? 15.897  56.485  -0.673  1.00 80.43 1   C 1 
ATOM   3423 C CB  . MET   C 3 1   ? 15.790  55.421  -3.593  1.00 75.17 1   C 1 
ATOM   3424 C CG  . MET   C 3 1   ? 15.206  54.015  -3.645  1.00 71.64 1   C 1 
ATOM   3425 S SD  . MET   C 3 1   ? 16.165  52.955  -4.762  1.00 66.27 1   C 1 
ATOM   3426 C CE  . MET   C 3 1   ? 15.122  51.497  -4.807  1.00 59.06 1   C 1 
ATOM   3427 N N   . ARG   C 3 2   ? 13.830  55.607  -0.804  1.00 84.72 2   C 1 
ATOM   3428 C CA  . ARG   C 3 2   ? 13.768  55.142  0.582   1.00 87.58 2   C 1 
ATOM   3429 C C   . ARG   C 3 2   ? 14.492  53.808  0.684   1.00 90.90 2   C 1 
ATOM   3430 O O   . ARG   C 3 2   ? 14.561  53.081  -0.305  1.00 86.23 2   C 1 
ATOM   3431 C CB  . ARG   C 3 2   ? 12.307  55.078  1.036   1.00 81.19 2   C 1 
ATOM   3432 C CG  . ARG   C 3 2   ? 12.189  55.359  2.540   1.00 74.36 2   C 1 
ATOM   3433 C CD  . ARG   C 3 2   ? 10.744  55.310  3.001   1.00 71.61 2   C 1 
ATOM   3434 N NE  . ARG   C 3 2   ? 10.669  55.676  4.417   1.00 69.63 2   C 1 
ATOM   3435 C CZ  . ARG   C 3 2   ? 10.178  56.782  4.940   1.00 68.44 2   C 1 
ATOM   3436 N NH1 . ARG   C 3 2   ? 9.539   57.663  4.225   1.00 61.13 2   C 1 
ATOM   3437 N NH2 . ARG   C 3 2   ? 10.341  57.020  6.203   1.00 64.41 2   C 1 
ATOM   3438 N N   . ASP   C 3 3   ? 15.056  53.515  1.831   1.00 90.95 3   C 1 
ATOM   3439 C CA  . ASP   C 3 3   ? 15.704  52.227  2.046   1.00 92.00 3   C 1 
ATOM   3440 C C   . ASP   C 3 3   ? 14.653  51.111  2.141   1.00 94.75 3   C 1 
ATOM   3441 O O   . ASP   C 3 3   ? 14.601  50.224  1.286   1.00 91.36 3   C 1 
ATOM   3442 C CB  . ASP   C 3 3   ? 16.582  52.340  3.290   1.00 85.57 3   C 1 
ATOM   3443 C CG  . ASP   C 3 3   ? 17.263  51.019  3.596   1.00 76.03 3   C 1 
ATOM   3444 O OD1 . ASP   C 3 3   ? 18.087  50.623  2.750   1.00 65.86 3   C 1 
ATOM   3445 O OD2 . ASP   C 3 3   ? 16.917  50.448  4.650   1.00 65.55 3   C 1 
ATOM   3446 N N   . SER   C 3 4   ? 13.754  51.237  3.119   1.00 97.07 4   C 1 
ATOM   3447 C CA  . SER   C 3 4   ? 12.768  50.197  3.402   1.00 97.33 4   C 1 
ATOM   3448 C C   . SER   C 3 4   ? 11.410  50.782  3.787   1.00 97.63 4   C 1 
ATOM   3449 O O   . SER   C 3 4   ? 11.318  51.876  4.345   1.00 95.95 4   C 1 
ATOM   3450 C CB  . SER   C 3 4   ? 13.292  49.290  4.519   1.00 95.86 4   C 1 
ATOM   3451 O OG  . SER   C 3 4   ? 14.595  48.819  4.233   1.00 90.09 4   C 1 
ATOM   3452 N N   . VAL   C 3 5   ? 10.342  50.037  3.500   1.00 98.13 5   C 1 
ATOM   3453 C CA  . VAL   C 3 5   ? 8.980   50.356  3.945   1.00 98.22 5   C 1 
ATOM   3454 C C   . VAL   C 3 5   ? 8.320   49.155  4.614   1.00 98.46 5   C 1 
ATOM   3455 O O   . VAL   C 3 5   ? 8.463   48.018  4.171   1.00 97.91 5   C 1 
ATOM   3456 C CB  . VAL   C 3 5   ? 8.079   50.908  2.825   1.00 97.21 5   C 1 
ATOM   3457 C CG1 . VAL   C 3 5   ? 8.546   52.301  2.393   1.00 91.46 5   C 1 
ATOM   3458 C CG2 . VAL   C 3 5   ? 7.993   50.011  1.590   1.00 90.03 5   C 1 
ATOM   3459 N N   . PHE   C 3 6   ? 7.557   49.421  5.676   1.00 98.36 6   C 1 
ATOM   3460 C CA  . PHE   C 3 6   ? 6.814   48.425  6.440   1.00 98.46 6   C 1 
ATOM   3461 C C   . PHE   C 3 6   ? 5.317   48.573  6.169   1.00 98.49 6   C 1 
ATOM   3462 O O   . PHE   C 3 6   ? 4.682   49.531  6.622   1.00 97.90 6   C 1 
ATOM   3463 C CB  . PHE   C 3 6   ? 7.163   48.578  7.922   1.00 98.30 6   C 1 
ATOM   3464 C CG  . PHE   C 3 6   ? 6.684   47.429  8.781   1.00 98.35 6   C 1 
ATOM   3465 C CD1 . PHE   C 3 6   ? 5.440   47.489  9.434   1.00 96.94 6   C 1 
ATOM   3466 C CD2 . PHE   C 3 6   ? 7.502   46.298  8.950   1.00 97.06 6   C 1 
ATOM   3467 C CE1 . PHE   C 3 6   ? 5.023   46.430  10.261  1.00 96.63 6   C 1 
ATOM   3468 C CE2 . PHE   C 3 6   ? 7.092   45.236  9.775   1.00 96.70 6   C 1 
ATOM   3469 C CZ  . PHE   C 3 6   ? 5.852   45.303  10.435  1.00 97.51 6   C 1 
ATOM   3470 N N   . ILE   C 3 7   ? 4.746   47.646  5.410   1.00 98.49 7   C 1 
ATOM   3471 C CA  . ILE   C 3 7   ? 3.322   47.664  5.071   1.00 98.49 7   C 1 
ATOM   3472 C C   . ILE   C 3 7   ? 2.535   47.073  6.240   1.00 98.48 7   C 1 
ATOM   3473 O O   . ILE   C 3 7   ? 2.678   45.894  6.560   1.00 97.83 7   C 1 
ATOM   3474 C CB  . ILE   C 3 7   ? 3.036   46.921  3.755   1.00 98.05 7   C 1 
ATOM   3475 C CG1 . ILE   C 3 7   ? 4.031   47.229  2.611   1.00 95.25 7   C 1 
ATOM   3476 C CG2 . ILE   C 3 7   ? 1.602   47.227  3.296   1.00 96.32 7   C 1 
ATOM   3477 C CD1 . ILE   C 3 7   ? 4.187   48.708  2.252   1.00 85.22 7   C 1 
ATOM   3478 N N   . TYR   C 3 8   ? 1.707   47.892  6.874   1.00 98.13 8   C 1 
ATOM   3479 C CA  . TYR   C 3 8   ? 0.983   47.480  8.076   1.00 98.14 8   C 1 
ATOM   3480 C C   . TYR   C 3 8   ? -0.362  48.194  8.225   1.00 98.16 8   C 1 
ATOM   3481 O O   . TYR   C 3 8   ? -0.496  49.391  7.964   1.00 97.23 8   C 1 
ATOM   3482 C CB  . TYR   C 3 8   ? 1.870   47.711  9.310   1.00 97.78 8   C 1 
ATOM   3483 C CG  . TYR   C 3 8   ? 1.174   47.404  10.617  1.00 97.87 8   C 1 
ATOM   3484 C CD1 . TYR   C 3 8   ? 0.674   48.446  11.421  1.00 96.19 8   C 1 
ATOM   3485 C CD2 . TYR   C 3 8   ? 0.951   46.067  11.001  1.00 96.45 8   C 1 
ATOM   3486 C CE1 . TYR   C 3 8   ? -0.035  48.159  12.598  1.00 95.79 8   C 1 
ATOM   3487 C CE2 . TYR   C 3 8   ? 0.242   45.768  12.176  1.00 96.00 8   C 1 
ATOM   3488 C CZ  . TYR   C 3 8   ? -0.252  46.819  12.971  1.00 96.52 8   C 1 
ATOM   3489 O OH  . TYR   C 3 8   ? -0.951  46.530  14.114  1.00 95.32 8   C 1 
ATOM   3490 N N   . SER   C 3 9   ? -1.343  47.440  8.716   1.00 97.77 9   C 1 
ATOM   3491 C CA  . SER   C 3 9   ? -2.613  47.977  9.201   1.00 97.59 9   C 1 
ATOM   3492 C C   . SER   C 3 9   ? -3.090  47.181  10.414  1.00 97.71 9   C 1 
ATOM   3493 O O   . SER   C 3 9   ? -3.021  45.951  10.394  1.00 96.74 9   C 1 
ATOM   3494 C CB  . SER   C 3 9   ? -3.667  47.892  8.099   1.00 96.72 9   C 1 
ATOM   3495 O OG  . SER   C 3 9   ? -4.909  48.388  8.560   1.00 94.09 9   C 1 
ATOM   3496 N N   . PRO   C 3 10  ? -3.675  47.833  11.439  1.00 97.22 10  C 1 
ATOM   3497 C CA  . PRO   C 3 10  ? -4.368  47.119  12.517  1.00 96.61 10  C 1 
ATOM   3498 C C   . PRO   C 3 10  ? -5.491  46.210  12.001  1.00 96.78 10  C 1 
ATOM   3499 O O   . PRO   C 3 10  ? -5.824  45.211  12.632  1.00 95.17 10  C 1 
ATOM   3500 C CB  . PRO   C 3 10  ? -4.926  48.211  13.430  1.00 95.36 10  C 1 
ATOM   3501 C CG  . PRO   C 3 10  ? -4.062  49.433  13.128  1.00 92.81 10  C 1 
ATOM   3502 C CD  . PRO   C 3 10  ? -3.710  49.256  11.654  1.00 96.06 10  C 1 
ATOM   3503 N N   . SER   C 3 11  ? -6.044  46.525  10.834  1.00 96.97 11  C 1 
ATOM   3504 C CA  . SER   C 3 11  ? -7.107  45.752  10.184  1.00 97.00 11  C 1 
ATOM   3505 C C   . SER   C 3 11  ? -6.654  44.381  9.674   1.00 97.27 11  C 1 
ATOM   3506 O O   . SER   C 3 11  ? -7.509  43.587  9.299   1.00 95.65 11  C 1 
ATOM   3507 C CB  . SER   C 3 11  ? -7.724  46.548  9.035   1.00 96.02 11  C 1 
ATOM   3508 O OG  . SER   C 3 11  ? -8.175  47.813  9.498   1.00 90.39 11  C 1 
ATOM   3509 N N   . TYR   C 3 12  ? -5.358  44.056  9.688   1.00 97.40 12  C 1 
ATOM   3510 C CA  . TYR   C 3 12  ? -4.898  42.686  9.419   1.00 97.50 12  C 1 
ATOM   3511 C C   . TYR   C 3 12  ? -5.493  41.656  10.391  1.00 97.22 12  C 1 
ATOM   3512 O O   . TYR   C 3 12  ? -5.730  40.518  10.008  1.00 95.37 12  C 1 
ATOM   3513 C CB  . TYR   C 3 12  ? -3.367  42.626  9.433   1.00 97.28 12  C 1 
ATOM   3514 C CG  . TYR   C 3 12  ? -2.660  43.231  8.236   1.00 97.68 12  C 1 
ATOM   3515 C CD1 . TYR   C 3 12  ? -3.327  43.481  7.021   1.00 95.07 12  C 1 
ATOM   3516 C CD2 . TYR   C 3 12  ? -1.276  43.486  8.316   1.00 95.21 12  C 1 
ATOM   3517 C CE1 . TYR   C 3 12  ? -2.633  43.975  5.904   1.00 94.34 12  C 1 
ATOM   3518 C CE2 . TYR   C 3 12  ? -0.569  43.976  7.204   1.00 94.57 12  C 1 
ATOM   3519 C CZ  . TYR   C 3 12  ? -1.252  44.217  5.999   1.00 96.71 12  C 1 
ATOM   3520 O OH  . TYR   C 3 12  ? -0.566  44.679  4.909   1.00 95.70 12  C 1 
ATOM   3521 N N   . GLN   C 3 13  ? -5.831  42.069  11.605  1.00 97.06 13  C 1 
ATOM   3522 C CA  . GLN   C 3 13  ? -6.519  41.215  12.582  1.00 96.39 13  C 1 
ATOM   3523 C C   . GLN   C 3 13  ? -7.971  40.884  12.196  1.00 96.64 13  C 1 
ATOM   3524 O O   . GLN   C 3 13  ? -8.577  40.031  12.833  1.00 94.41 13  C 1 
ATOM   3525 C CB  . GLN   C 3 13  ? -6.485  41.881  13.960  1.00 94.62 13  C 1 
ATOM   3526 C CG  . GLN   C 3 13  ? -5.069  41.966  14.542  1.00 87.46 13  C 1 
ATOM   3527 C CD  . GLN   C 3 13  ? -5.081  42.733  15.858  1.00 83.46 13  C 1 
ATOM   3528 O OE1 . GLN   C 3 13  ? -5.341  42.205  16.925  1.00 73.64 13  C 1 
ATOM   3529 N NE2 . GLN   C 3 13  ? -4.825  44.018  15.814  1.00 71.20 13  C 1 
ATOM   3530 N N   . THR   C 3 14  ? -8.545  41.512  11.173  1.00 96.60 14  C 1 
ATOM   3531 C CA  . THR   C 3 14  ? -9.868  41.118  10.654  1.00 96.38 14  C 1 
ATOM   3532 C C   . THR   C 3 14  ? -9.830  39.786  9.904   1.00 96.70 14  C 1 
ATOM   3533 O O   . THR   C 3 14  ? -10.875 39.160  9.749   1.00 94.97 14  C 1 
ATOM   3534 C CB  . THR   C 3 14  ? -10.494 42.190  9.754   1.00 95.52 14  C 1 
ATOM   3535 O OG1 . THR   C 3 14  ? -9.727  42.427  8.603   1.00 89.29 14  C 1 
ATOM   3536 C CG2 . THR   C 3 14  ? -10.672 43.527  10.480  1.00 88.19 14  C 1 
ATOM   3537 N N   . TYR   C 3 15  ? -8.660  39.330  9.462   1.00 97.02 15  C 1 
ATOM   3538 C CA  . TYR   C 3 15  ? -8.459  37.967  8.976   1.00 97.27 15  C 1 
ATOM   3539 C C   . TYR   C 3 15  ? -8.376  37.017  10.175  1.00 97.06 15  C 1 
ATOM   3540 O O   . TYR   C 3 15  ? -7.298  36.702  10.678  1.00 95.55 15  C 1 
ATOM   3541 C CB  . TYR   C 3 15  ? -7.231  37.900  8.062   1.00 97.28 15  C 1 
ATOM   3542 C CG  . TYR   C 3 15  ? -7.183  36.642  7.217   1.00 97.72 15  C 1 
ATOM   3543 C CD1 . TYR   C 3 15  ? -6.718  35.424  7.753   1.00 95.94 15  C 1 
ATOM   3544 C CD2 . TYR   C 3 15  ? -7.609  36.687  5.874   1.00 95.77 15  C 1 
ATOM   3545 C CE1 . TYR   C 3 15  ? -6.672  34.266  6.959   1.00 95.57 15  C 1 
ATOM   3546 C CE2 . TYR   C 3 15  ? -7.563  35.537  5.071   1.00 95.39 15  C 1 
ATOM   3547 C CZ  . TYR   C 3 15  ? -7.090  34.324  5.614   1.00 97.05 15  C 1 
ATOM   3548 O OH  . TYR   C 3 15  ? -7.036  33.204  4.825   1.00 96.38 15  C 1 
ATOM   3549 N N   . MET   C 3 16  ? -9.538  36.612  10.652  1.00 96.69 16  C 1 
ATOM   3550 C CA  . MET   C 3 16  ? -9.684  35.775  11.840  1.00 96.38 16  C 1 
ATOM   3551 C C   . MET   C 3 16  ? -10.825 34.782  11.627  1.00 96.54 16  C 1 
ATOM   3552 O O   . MET   C 3 16  ? -11.978 35.183  11.487  1.00 94.14 16  C 1 
ATOM   3553 C CB  . MET   C 3 16  ? -9.934  36.677  13.055  1.00 94.26 16  C 1 
ATOM   3554 C CG  . MET   C 3 16  ? -10.022 35.883  14.363  1.00 86.91 16  C 1 
ATOM   3555 S SD  . MET   C 3 16  ? -10.232 36.894  15.862  1.00 81.20 16  C 1 
ATOM   3556 C CE  . MET   C 3 16  ? -11.829 37.666  15.539  1.00 69.01 16  C 1 
ATOM   3557 N N   . PHE   C 3 17  ? -10.490 33.490  11.637  1.00 95.86 17  C 1 
ATOM   3558 C CA  . PHE   C 3 17  ? -11.485 32.421  11.490  1.00 95.42 17  C 1 
ATOM   3559 C C   . PHE   C 3 17  ? -12.348 32.299  12.754  1.00 94.94 17  C 1 
ATOM   3560 O O   . PHE   C 3 17  ? -13.556 32.515  12.714  1.00 91.44 17  C 1 
ATOM   3561 C CB  . PHE   C 3 17  ? -10.765 31.113  11.154  1.00 94.81 17  C 1 
ATOM   3562 C CG  . PHE   C 3 17  ? -10.001 31.146  9.846   1.00 95.58 17  C 1 
ATOM   3563 C CD1 . PHE   C 3 17  ? -10.704 31.134  8.627   1.00 92.56 17  C 1 
ATOM   3564 C CD2 . PHE   C 3 17  ? -8.598  31.195  9.835   1.00 92.63 17  C 1 
ATOM   3565 C CE1 . PHE   C 3 17  ? -10.012 31.158  7.410   1.00 91.98 17  C 1 
ATOM   3566 C CE2 . PHE   C 3 17  ? -7.898  31.220  8.617   1.00 91.91 17  C 1 
ATOM   3567 C CZ  . PHE   C 3 17  ? -8.606  31.201  7.404   1.00 94.54 17  C 1 
ATOM   3568 N N   . HIS   C 3 18  ? -11.710 32.005  13.887  1.00 94.81 18  C 1 
ATOM   3569 C CA  . HIS   C 3 18  ? -12.288 32.001  15.231  1.00 93.91 18  C 1 
ATOM   3570 C C   . HIS   C 3 18  ? -11.171 32.112  16.282  1.00 93.98 18  C 1 
ATOM   3571 O O   . HIS   C 3 18  ? -9.991  32.037  15.954  1.00 91.44 18  C 1 
ATOM   3572 C CB  . HIS   C 3 18  ? -13.148 30.742  15.424  1.00 92.10 18  C 1 
ATOM   3573 C CG  . HIS   C 3 18  ? -12.400 29.454  15.222  1.00 91.06 18  C 1 
ATOM   3574 N ND1 . HIS   C 3 18  ? -11.597 28.813  16.135  1.00 81.24 18  C 1 
ATOM   3575 C CD2 . HIS   C 3 18  ? -12.413 28.679  14.085  1.00 80.33 18  C 1 
ATOM   3576 C CE1 . HIS   C 3 18  ? -11.144 27.683  15.569  1.00 82.76 18  C 1 
ATOM   3577 N NE2 . HIS   C 3 18  ? -11.618 27.572  14.320  1.00 84.35 18  C 1 
ATOM   3578 N N   . GLN   C 3 19  ? -11.529 32.309  17.558  1.00 93.63 19  C 1 
ATOM   3579 C CA  . GLN   C 3 19  ? -10.532 32.567  18.615  1.00 92.37 19  C 1 
ATOM   3580 C C   . GLN   C 3 19  ? -9.558  31.408  18.874  1.00 92.50 19  C 1 
ATOM   3581 O O   . GLN   C 3 19  ? -8.453  31.649  19.339  1.00 89.29 19  C 1 
ATOM   3582 C CB  . GLN   C 3 19  ? -11.239 32.911  19.930  1.00 90.18 19  C 1 
ATOM   3583 C CG  . GLN   C 3 19  ? -11.776 34.346  19.939  1.00 79.36 19  C 1 
ATOM   3584 C CD  . GLN   C 3 19  ? -12.270 34.785  21.319  1.00 70.26 19  C 1 
ATOM   3585 O OE1 . GLN   C 3 19  ? -12.499 34.009  22.226  1.00 61.27 19  C 1 
ATOM   3586 N NE2 . GLN   C 3 19  ? -12.454 36.068  21.526  1.00 58.82 19  C 1 
ATOM   3587 N N   . GLU   C 3 20  ? -9.961  30.177  18.596  1.00 91.81 20  C 1 
ATOM   3588 C CA  . GLU   C 3 20  ? -9.163  28.969  18.851  1.00 91.06 20  C 1 
ATOM   3589 C C   . GLU   C 3 20  ? -8.384  28.502  17.611  1.00 92.27 20  C 1 
ATOM   3590 O O   . GLU   C 3 20  ? -7.625  27.546  17.680  1.00 89.48 20  C 1 
ATOM   3591 C CB  . GLU   C 3 20  ? -10.074 27.853  19.389  1.00 88.79 20  C 1 
ATOM   3592 C CG  . GLU   C 3 20  ? -10.766 28.263  20.703  1.00 81.63 20  C 1 
ATOM   3593 C CD  . GLU   C 3 20  ? -11.715 27.198  21.263  1.00 73.61 20  C 1 
ATOM   3594 O OE1 . GLU   C 3 20  ? -12.242 27.447  22.377  1.00 64.62 20  C 1 
ATOM   3595 O OE2 . GLU   C 3 20  ? -11.936 26.169  20.587  1.00 65.06 20  C 1 
ATOM   3596 N N   . HIS   C 3 21  ? -8.544  29.185  16.473  1.00 94.25 21  C 1 
ATOM   3597 C CA  . HIS   C 3 21  ? -7.844  28.826  15.243  1.00 95.33 21  C 1 
ATOM   3598 C C   . HIS   C 3 21  ? -6.336  29.131  15.359  1.00 95.63 21  C 1 
ATOM   3599 O O   . HIS   C 3 21  ? -5.973  30.227  15.795  1.00 94.54 21  C 1 
ATOM   3600 C CB  . HIS   C 3 21  ? -8.487  29.553  14.063  1.00 95.23 21  C 1 
ATOM   3601 C CG  . HIS   C 3 21  ? -8.038  28.997  12.743  1.00 95.67 21  C 1 
ATOM   3602 N ND1 . HIS   C 3 21  ? -6.886  29.334  12.068  1.00 89.03 21  C 1 
ATOM   3603 C CD2 . HIS   C 3 21  ? -8.667  28.020  12.014  1.00 88.38 21  C 1 
ATOM   3604 C CE1 . HIS   C 3 21  ? -6.821  28.579  10.963  1.00 90.64 21  C 1 
ATOM   3605 N NE2 . HIS   C 3 21  ? -7.887  27.770  10.898  1.00 91.55 21  C 1 
ATOM   3606 N N   . PRO   C 3 22  ? -5.445  28.216  14.940  1.00 95.79 22  C 1 
ATOM   3607 C CA  . PRO   C 3 22  ? -3.996  28.416  15.076  1.00 95.64 22  C 1 
ATOM   3608 C C   . PRO   C 3 22  ? -3.468  29.595  14.251  1.00 96.14 22  C 1 
ATOM   3609 O O   . PRO   C 3 22  ? -2.532  30.271  14.678  1.00 94.83 22  C 1 
ATOM   3610 C CB  . PRO   C 3 22  ? -3.363  27.086  14.649  1.00 94.20 22  C 1 
ATOM   3611 C CG  . PRO   C 3 22  ? -4.419  26.446  13.746  1.00 91.56 22  C 1 
ATOM   3612 C CD  . PRO   C 3 22  ? -5.725  26.899  14.384  1.00 94.61 22  C 1 
ATOM   3613 N N   . PHE   C 3 23  ? -4.077  29.884  13.108  1.00 96.60 23  C 1 
ATOM   3614 C CA  . PHE   C 3 23  ? -3.737  31.066  12.314  1.00 96.80 23  C 1 
ATOM   3615 C C   . PHE   C 3 23  ? -4.308  32.325  12.972  1.00 96.66 23  C 1 
ATOM   3616 O O   . PHE   C 3 23  ? -5.493  32.645  12.836  1.00 95.23 23  C 1 
ATOM   3617 C CB  . PHE   C 3 23  ? -4.208  30.895  10.867  1.00 96.68 23  C 1 
ATOM   3618 C CG  . PHE   C 3 23  ? -3.620  31.932  9.931   1.00 96.68 23  C 1 
ATOM   3619 C CD1 . PHE   C 3 23  ? -4.186  33.215  9.829   1.00 93.91 23  C 1 
ATOM   3620 C CD2 . PHE   C 3 23  ? -2.474  31.617  9.175   1.00 93.83 23  C 1 
ATOM   3621 C CE1 . PHE   C 3 23  ? -3.611  34.177  8.977   1.00 92.68 23  C 1 
ATOM   3622 C CE2 . PHE   C 3 23  ? -1.901  32.571  8.318   1.00 92.76 23  C 1 
ATOM   3623 C CZ  . PHE   C 3 23  ? -2.467  33.854  8.220   1.00 94.35 23  C 1 
ATOM   3624 N N   . ASN   C 3 24  ? -3.450  33.064  13.669  1.00 96.13 24  C 1 
ATOM   3625 C CA  . ASN   C 3 24  ? -3.846  34.259  14.406  1.00 96.15 24  C 1 
ATOM   3626 C C   . ASN   C 3 24  ? -3.009  35.480  13.986  1.00 96.48 24  C 1 
ATOM   3627 O O   . ASN   C 3 24  ? -1.840  35.613  14.355  1.00 94.97 24  C 1 
ATOM   3628 C CB  . ASN   C 3 24  ? -3.767  33.936  15.910  1.00 94.72 24  C 1 
ATOM   3629 C CG  . ASN   C 3 24  ? -4.314  35.051  16.782  1.00 93.28 24  C 1 
ATOM   3630 O OD1 . ASN   C 3 24  ? -4.505  36.182  16.369  1.00 88.09 24  C 1 
ATOM   3631 N ND2 . ASN   C 3 24  ? -4.578  34.756  18.033  1.00 86.38 24  C 1 
ATOM   3632 N N   . GLN   C 3 25  ? -3.624  36.409  13.260  1.00 96.27 25  C 1 
ATOM   3633 C CA  . GLN   C 3 25  ? -2.957  37.639  12.790  1.00 96.77 25  C 1 
ATOM   3634 C C   . GLN   C 3 25  ? -2.582  38.627  13.909  1.00 97.07 25  C 1 
ATOM   3635 O O   . GLN   C 3 25  ? -1.911  39.627  13.642  1.00 95.09 25  C 1 
ATOM   3636 C CB  . GLN   C 3 25  ? -3.790  38.316  11.694  1.00 95.47 25  C 1 
ATOM   3637 C CG  . GLN   C 3 25  ? -3.813  37.545  10.365  1.00 93.46 25  C 1 
ATOM   3638 C CD  . GLN   C 3 25  ? -2.478  37.570  9.614   1.00 93.68 25  C 1 
ATOM   3639 O OE1 . GLN   C 3 25  ? -1.421  37.255  10.140  1.00 84.82 25  C 1 
ATOM   3640 N NE2 . GLN   C 3 25  ? -2.480  37.944  8.357   1.00 83.65 25  C 1 
ATOM   3641 N N   . GLN   C 3 26  ? -2.909  38.329  15.155  1.00 96.64 26  C 1 
ATOM   3642 C CA  . GLN   C 3 26  ? -2.328  39.038  16.303  1.00 96.63 26  C 1 
ATOM   3643 C C   . GLN   C 3 26  ? -0.790  38.976  16.284  1.00 97.22 26  C 1 
ATOM   3644 O O   . GLN   C 3 26  ? -0.142  39.914  16.740  1.00 96.35 26  C 1 
ATOM   3645 C CB  . GLN   C 3 26  ? -2.903  38.471  17.608  1.00 95.55 26  C 1 
ATOM   3646 C CG  . GLN   C 3 26  ? -2.583  39.372  18.817  1.00 91.91 26  C 1 
ATOM   3647 C CD  . GLN   C 3 26  ? -3.268  38.913  20.110  1.00 90.14 26  C 1 
ATOM   3648 O OE1 . GLN   C 3 26  ? -3.826  37.837  20.221  1.00 82.10 26  C 1 
ATOM   3649 N NE2 . GLN   C 3 26  ? -3.256  39.726  21.143  1.00 80.11 26  C 1 
ATOM   3650 N N   . ARG   C 3 27  ? -0.201  37.957  15.670  1.00 96.65 27  C 1 
ATOM   3651 C CA  . ARG   C 3 27  ? 1.239   37.841  15.379  1.00 96.94 27  C 1 
ATOM   3652 C C   . ARG   C 3 27  ? 1.819   39.119  14.756  1.00 97.66 27  C 1 
ATOM   3653 O O   . ARG   C 3 27  ? 2.870   39.586  15.175  1.00 96.91 27  C 1 
ATOM   3654 C CB  . ARG   C 3 27  ? 1.463   36.682  14.394  1.00 94.83 27  C 1 
ATOM   3655 C CG  . ARG   C 3 27  ? 1.033   35.319  14.948  1.00 92.14 27  C 1 
ATOM   3656 C CD  . ARG   C 3 27  ? 1.155   34.211  13.904  1.00 92.17 27  C 1 
ATOM   3657 N NE  . ARG   C 3 27  ? 0.348   34.457  12.694  1.00 91.35 27  C 1 
ATOM   3658 C CZ  . ARG   C 3 27  ? 0.477   33.799  11.540  1.00 93.23 27  C 1 
ATOM   3659 N NH1 . ARG   C 3 27  ? 1.292   32.792  11.407  1.00 84.62 27  C 1 
ATOM   3660 N NH2 . ARG   C 3 27  ? -0.205  34.156  10.496  1.00 86.53 27  C 1 
ATOM   3661 N N   . VAL   C 3 28  ? 1.123   39.684  13.770  1.00 97.80 28  C 1 
ATOM   3662 C CA  . VAL   C 3 28  ? 1.575   40.898  13.065  1.00 98.01 28  C 1 
ATOM   3663 C C   . VAL   C 3 28  ? 1.540   42.105  14.001  1.00 98.15 28  C 1 
ATOM   3664 O O   . VAL   C 3 28  ? 2.488   42.886  14.026  1.00 97.63 28  C 1 
ATOM   3665 C CB  . VAL   C 3 28  ? 0.739   41.167  11.802  1.00 97.62 28  C 1 
ATOM   3666 C CG1 . VAL   C 3 28  ? 1.368   42.291  10.971  1.00 94.83 28  C 1 
ATOM   3667 C CG2 . VAL   C 3 28  ? 0.633   39.928  10.902  1.00 94.21 28  C 1 
ATOM   3668 N N   . LEU   C 3 29  ? 0.490   42.237  14.816  1.00 97.82 29  C 1 
ATOM   3669 C CA  . LEU   C 3 29  ? 0.395   43.285  15.839  1.00 97.72 29  C 1 
ATOM   3670 C C   . LEU   C 3 29  ? 1.515   43.159  16.880  1.00 97.94 29  C 1 
ATOM   3671 O O   . LEU   C 3 29  ? 2.142   44.160  17.209  1.00 97.27 29  C 1 
ATOM   3672 C CB  . LEU   C 3 29  ? -0.993  43.232  16.502  1.00 96.97 29  C 1 
ATOM   3673 C CG  . LEU   C 3 29  ? -1.148  44.166  17.725  1.00 94.79 29  C 1 
ATOM   3674 C CD1 . LEU   C 3 29  ? -1.019  45.646  17.350  1.00 89.29 29  C 1 
ATOM   3675 C CD2 . LEU   C 3 29  ? -2.509  43.958  18.376  1.00 88.96 29  C 1 
ATOM   3676 N N   . LEU   C 3 30  ? 1.776   41.952  17.378  1.00 97.88 30  C 1 
ATOM   3677 C CA  . LEU   C 3 30  ? 2.843   41.693  18.351  1.00 97.82 30  C 1 
ATOM   3678 C C   . LEU   C 3 30  ? 4.217   42.087  17.796  1.00 98.05 30  C 1 
ATOM   3679 O O   . LEU   C 3 30  ? 5.011   42.713  18.499  1.00 97.46 30  C 1 
ATOM   3680 C CB  . LEU   C 3 30  ? 2.838   40.203  18.737  1.00 97.43 30  C 1 
ATOM   3681 C CG  . LEU   C 3 30  ? 1.613   39.747  19.549  1.00 95.78 30  C 1 
ATOM   3682 C CD1 . LEU   C 3 30  ? 1.622   38.225  19.670  1.00 91.70 30  C 1 
ATOM   3683 C CD2 . LEU   C 3 30  ? 1.610   40.335  20.957  1.00 91.37 30  C 1 
ATOM   3684 N N   . THR   C 3 31  ? 4.466   41.768  16.524  1.00 98.05 31  C 1 
ATOM   3685 C CA  . THR   C 3 31  ? 5.709   42.133  15.827  1.00 98.23 31  C 1 
ATOM   3686 C C   . THR   C 3 31  ? 5.818   43.644  15.637  1.00 98.31 31  C 1 
ATOM   3687 O O   . THR   C 3 31  ? 6.845   44.237  15.951  1.00 97.92 31  C 1 
ATOM   3688 C CB  . THR   C 3 31  ? 5.784   41.450  14.459  1.00 98.00 31  C 1 
ATOM   3689 O OG1 . THR   C 3 31  ? 5.589   40.062  14.584  1.00 94.86 31  C 1 
ATOM   3690 C CG2 . THR   C 3 31  ? 7.145   41.665  13.793  1.00 94.05 31  C 1 
ATOM   3691 N N   . TYR   C 3 32  ? 4.750   44.280  15.153  1.00 98.29 32  C 1 
ATOM   3692 C CA  . TYR   C 3 32  ? 4.690   45.734  15.005  1.00 98.21 32  C 1 
ATOM   3693 C C   . TYR   C 3 32  ? 4.929   46.449  16.339  1.00 98.19 32  C 1 
ATOM   3694 O O   . TYR   C 3 32  ? 5.711   47.391  16.403  1.00 97.66 32  C 1 
ATOM   3695 C CB  . TYR   C 3 32  ? 3.329   46.121  14.418  1.00 97.99 32  C 1 
ATOM   3696 C CG  . TYR   C 3 32  ? 3.043   47.606  14.471  1.00 97.52 32  C 1 
ATOM   3697 C CD1 . TYR   C 3 32  ? 2.240   48.139  15.503  1.00 94.99 32  C 1 
ATOM   3698 C CD2 . TYR   C 3 32  ? 3.616   48.472  13.519  1.00 95.29 32  C 1 
ATOM   3699 C CE1 . TYR   C 3 32  ? 2.001   49.525  15.576  1.00 94.24 32  C 1 
ATOM   3700 C CE2 . TYR   C 3 32  ? 3.383   49.860  13.584  1.00 94.20 32  C 1 
ATOM   3701 C CZ  . TYR   C 3 32  ? 2.575   50.382  14.615  1.00 95.11 32  C 1 
ATOM   3702 O OH  . TYR   C 3 32  ? 2.345   51.731  14.685  1.00 93.88 32  C 1 
ATOM   3703 N N   . ASP   C 3 33  ? 4.287   45.991  17.402  1.00 98.00 33  C 1 
ATOM   3704 C CA  . ASP   C 3 33  ? 4.414   46.600  18.725  1.00 97.82 33  C 1 
ATOM   3705 C C   . ASP   C 3 33  ? 5.818   46.403  19.318  1.00 97.95 33  C 1 
ATOM   3706 O O   . ASP   C 3 33  ? 6.358   47.323  19.930  1.00 97.06 33  C 1 
ATOM   3707 C CB  . ASP   C 3 33  ? 3.326   46.023  19.635  1.00 97.24 33  C 1 
ATOM   3708 C CG  . ASP   C 3 33  ? 3.106   46.844  20.899  1.00 95.41 33  C 1 
ATOM   3709 O OD1 . ASP   C 3 33  ? 2.649   48.007  20.808  1.00 88.99 33  C 1 
ATOM   3710 O OD2 . ASP   C 3 33  ? 3.220   46.303  22.016  1.00 88.29 33  C 1 
ATOM   3711 N N   . LEU   C 3 34  ? 6.450   45.248  19.070  1.00 97.92 34  C 1 
ATOM   3712 C CA  . LEU   C 3 34  ? 7.843   45.000  19.443  1.00 97.94 34  C 1 
ATOM   3713 C C   . LEU   C 3 34  ? 8.789   45.975  18.727  1.00 97.96 34  C 1 
ATOM   3714 O O   . LEU   C 3 34  ? 9.557   46.678  19.384  1.00 97.28 34  C 1 
ATOM   3715 C CB  . LEU   C 3 34  ? 8.183   43.529  19.140  1.00 97.67 34  C 1 
ATOM   3716 C CG  . LEU   C 3 34  ? 9.631   43.125  19.481  1.00 96.73 34  C 1 
ATOM   3717 C CD1 . LEU   C 3 34  ? 9.979   43.374  20.949  1.00 93.98 34  C 1 
ATOM   3718 C CD2 . LEU   C 3 34  ? 9.822   41.638  19.192  1.00 94.11 34  C 1 
ATOM   3719 N N   . LEU   C 3 35  ? 8.678   46.071  17.401  1.00 98.11 35  C 1 
ATOM   3720 C CA  . LEU   C 3 35  ? 9.491   46.994  16.596  1.00 98.05 35  C 1 
ATOM   3721 C C   . LEU   C 3 35  ? 9.279   48.459  16.997  1.00 97.83 35  C 1 
ATOM   3722 O O   . LEU   C 3 35  ? 10.234  49.233  17.076  1.00 96.93 35  C 1 
ATOM   3723 C CB  . LEU   C 3 35  ? 9.145   46.797  15.116  1.00 97.93 35  C 1 
ATOM   3724 C CG  . LEU   C 3 35  ? 9.663   45.478  14.514  1.00 97.56 35  C 1 
ATOM   3725 C CD1 . LEU   C 3 35  ? 9.073   45.293  13.121  1.00 95.65 35  C 1 
ATOM   3726 C CD2 . LEU   C 3 35  ? 11.190  45.472  14.396  1.00 95.74 35  C 1 
ATOM   3727 N N   . LYS   C 3 36  ? 8.037   48.837  17.294  1.00 97.88 36  C 1 
ATOM   3728 C CA  . LYS   C 3 36  ? 7.715   50.189  17.761  1.00 97.51 36  C 1 
ATOM   3729 C C   . LYS   C 3 36  ? 8.305   50.476  19.143  1.00 97.62 36  C 1 
ATOM   3730 O O   . LYS   C 3 36  ? 8.775   51.583  19.384  1.00 96.39 36  C 1 
ATOM   3731 C CB  . LYS   C 3 36  ? 6.196   50.352  17.737  1.00 96.44 36  C 1 
ATOM   3732 C CG  . LYS   C 3 36  ? 5.791   51.825  17.856  1.00 86.62 36  C 1 
ATOM   3733 C CD  . LYS   C 3 36  ? 4.274   51.923  17.743  1.00 82.18 36  C 1 
ATOM   3734 C CE  . LYS   C 3 36  ? 3.846   53.392  17.717  1.00 73.24 36  C 1 
ATOM   3735 N NZ  . LYS   C 3 36  ? 2.380   53.487  17.551  1.00 65.45 36  C 1 
ATOM   3736 N N   . THR   C 3 37  ? 8.306   49.488  20.020  1.00 97.57 37  C 1 
ATOM   3737 C CA  . THR   C 3 37  ? 8.850   49.613  21.382  1.00 97.35 37  C 1 
ATOM   3738 C C   . THR   C 3 37  ? 10.364  49.838  21.375  1.00 97.29 37  C 1 
ATOM   3739 O O   . THR   C 3 37  ? 10.865  50.608  22.189  1.00 95.91 37  C 1 
ATOM   3740 C CB  . THR   C 3 37  ? 8.492   48.377  22.223  1.00 96.75 37  C 1 
ATOM   3741 O OG1 . THR   C 3 37  ? 7.089   48.216  22.261  1.00 91.75 37  C 1 
ATOM   3742 C CG2 . THR   C 3 37  ? 8.933   48.505  23.678  1.00 90.43 37  C 1 
ATOM   3743 N N   . ILE   C 3 38  ? 11.080  49.242  20.426  1.00 97.37 38  C 1 
ATOM   3744 C CA  . ILE   C 3 38  ? 12.529  49.450  20.245  1.00 96.98 38  C 1 
ATOM   3745 C C   . ILE   C 3 38  ? 12.870  50.637  19.325  1.00 97.02 38  C 1 
ATOM   3746 O O   . ILE   C 3 38  ? 14.028  50.800  18.946  1.00 95.02 38  C 1 
ATOM   3747 C CB  . ILE   C 3 38  ? 13.239  48.153  19.811  1.00 95.90 38  C 1 
ATOM   3748 C CG1 . ILE   C 3 38  ? 12.769  47.680  18.420  1.00 88.95 38  C 1 
ATOM   3749 C CG2 . ILE   C 3 38  ? 13.056  47.060  20.876  1.00 87.41 38  C 1 
ATOM   3750 C CD1 . ILE   C 3 38  ? 13.562  46.504  17.867  1.00 83.80 38  C 1 
ATOM   3751 N N   . ASN   C 3 39  ? 11.889  51.472  18.951  1.00 96.74 39  C 1 
ATOM   3752 C CA  . ASN   C 3 39  ? 12.056  52.600  18.020  1.00 96.40 39  C 1 
ATOM   3753 C C   . ASN   C 3 39  ? 12.678  52.212  16.664  1.00 96.72 39  C 1 
ATOM   3754 O O   . ASN   C 3 39  ? 13.494  52.948  16.113  1.00 93.95 39  C 1 
ATOM   3755 C CB  . ASN   C 3 39  ? 12.783  53.769  18.715  1.00 94.91 39  C 1 
ATOM   3756 C CG  . ASN   C 3 39  ? 11.897  54.626  19.597  1.00 87.52 39  C 1 
ATOM   3757 O OD1 . ASN   C 3 39  ? 10.698  54.731  19.437  1.00 76.96 39  C 1 
ATOM   3758 N ND2 . ASN   C 3 39  ? 12.483  55.340  20.529  1.00 72.82 39  C 1 
ATOM   3759 N N   . ALA   C 3 40  ? 12.279  51.072  16.102  1.00 96.89 40  C 1 
ATOM   3760 C CA  . ALA   C 3 40  ? 12.777  50.589  14.813  1.00 97.02 40  C 1 
ATOM   3761 C C   . ALA   C 3 40  ? 12.139  51.271  13.588  1.00 97.10 40  C 1 
ATOM   3762 O O   . ALA   C 3 40  ? 12.555  51.011  12.461  1.00 94.93 40  C 1 
ATOM   3763 C CB  . ALA   C 3 40  ? 12.607  49.071  14.772  1.00 96.26 40  C 1 
ATOM   3764 N N   . PHE   C 3 41  ? 11.129  52.116  13.783  1.00 97.07 41  C 1 
ATOM   3765 C CA  . PHE   C 3 41  ? 10.459  52.834  12.699  1.00 97.00 41  C 1 
ATOM   3766 C C   . PHE   C 3 41  ? 10.856  54.310  12.667  1.00 96.58 41  C 1 
ATOM   3767 O O   . PHE   C 3 41  ? 10.629  55.044  13.632  1.00 93.93 41  C 1 
ATOM   3768 C CB  . PHE   C 3 41  ? 8.938   52.682  12.826  1.00 96.56 41  C 1 
ATOM   3769 C CG  . PHE   C 3 41  ? 8.436   51.259  12.744  1.00 97.38 41  C 1 
ATOM   3770 C CD1 . PHE   C 3 41  ? 8.637   50.500  11.580  1.00 95.22 41  C 1 
ATOM   3771 C CD2 . PHE   C 3 41  ? 7.755   50.684  13.836  1.00 95.08 41  C 1 
ATOM   3772 C CE1 . PHE   C 3 41  ? 8.163   49.182  11.504  1.00 94.61 41  C 1 
ATOM   3773 C CE2 . PHE   C 3 41  ? 7.276   49.365  13.764  1.00 94.68 41  C 1 
ATOM   3774 C CZ  . PHE   C 3 41  ? 7.483   48.615  12.595  1.00 96.62 41  C 1 
ATOM   3775 N N   . ASP   C 3 42  ? 11.377  54.755  11.523  1.00 96.30 42  C 1 
ATOM   3776 C CA  . ASP   C 3 42  ? 11.541  56.168  11.204  1.00 95.57 42  C 1 
ATOM   3777 C C   . ASP   C 3 42  ? 10.242  56.759  10.630  1.00 95.92 42  C 1 
ATOM   3778 O O   . ASP   C 3 42  ? 9.314   56.054  10.219  1.00 93.02 42  C 1 
ATOM   3779 C CB  . ASP   C 3 42  ? 12.703  56.359  10.220  1.00 93.34 42  C 1 
ATOM   3780 C CG  . ASP   C 3 42  ? 14.058  55.917  10.773  1.00 88.86 42  C 1 
ATOM   3781 O OD1 . ASP   C 3 42  ? 14.361  56.265  11.933  1.00 81.11 42  C 1 
ATOM   3782 O OD2 . ASP   C 3 42  ? 14.797  55.261  10.005  1.00 79.61 42  C 1 
ATOM   3783 N N   . ASP   C 3 43  ? 10.180  58.096  10.552  1.00 95.05 43  C 1 
ATOM   3784 C CA  . ASP   C 3 43  ? 9.020   58.782  9.989   1.00 94.53 43  C 1 
ATOM   3785 C C   . ASP   C 3 43  ? 8.767   58.382  8.530   1.00 94.49 43  C 1 
ATOM   3786 O O   . ASP   C 3 43  ? 9.638   58.491  7.660   1.00 89.88 43  C 1 
ATOM   3787 C CB  . ASP   C 3 43  ? 9.156   60.305  10.147  1.00 92.65 43  C 1 
ATOM   3788 C CG  . ASP   C 3 43  ? 8.100   60.930  11.062  1.00 82.50 43  C 1 
ATOM   3789 O OD1 . ASP   C 3 43  ? 7.076   60.267  11.330  1.00 73.32 43  C 1 
ATOM   3790 O OD2 . ASP   C 3 43  ? 8.307   62.107  11.449  1.00 71.46 43  C 1 
ATOM   3791 N N   . GLY   C 3 44  ? 7.551   57.906  8.244   1.00 94.53 44  C 1 
ATOM   3792 C CA  . GLY   C 3 44  ? 7.111   57.430  6.931   1.00 94.83 44  C 1 
ATOM   3793 C C   . GLY   C 3 44  ? 7.593   56.027  6.545   1.00 96.09 44  C 1 
ATOM   3794 O O   . GLY   C 3 44  ? 7.371   55.636  5.402   1.00 93.18 44  C 1 
ATOM   3795 N N   . ASP   C 3 45  ? 8.217   55.268  7.442   1.00 96.77 45  C 1 
ATOM   3796 C CA  . ASP   C 3 45  ? 8.532   53.853  7.184   1.00 97.18 45  C 1 
ATOM   3797 C C   . ASP   C 3 45  ? 7.272   52.986  7.083   1.00 97.63 45  C 1 
ATOM   3798 O O   . ASP   C 3 45  ? 7.216   52.063  6.276   1.00 96.45 45  C 1 
ATOM   3799 C CB  . ASP   C 3 45  ? 9.446   53.294  8.287   1.00 96.15 45  C 1 
ATOM   3800 C CG  . ASP   C 3 45  ? 10.920  53.678  8.144   1.00 95.82 45  C 1 
ATOM   3801 O OD1 . ASP   C 3 45  ? 11.336  54.175  7.078   1.00 91.29 45  C 1 
ATOM   3802 O OD2 . ASP   C 3 45  ? 11.677  53.405  9.099   1.00 91.79 45  C 1 
ATOM   3803 N N   . ILE   C 3 46  ? 6.254   53.305  7.870   1.00 97.76 46  C 1 
ATOM   3804 C CA  . ILE   C 3 46  ? 4.998   52.555  7.892   1.00 97.80 46  C 1 
ATOM   3805 C C   . ILE   C 3 46  ? 4.094   53.039  6.758   1.00 97.85 46  C 1 
ATOM   3806 O O   . ILE   C 3 46  ? 3.712   54.207  6.702   1.00 96.56 46  C 1 
ATOM   3807 C CB  . ILE   C 3 46  ? 4.311   52.641  9.270   1.00 96.98 46  C 1 
ATOM   3808 C CG1 . ILE   C 3 46  ? 5.245   52.097  10.382  1.00 93.55 46  C 1 
ATOM   3809 C CG2 . ILE   C 3 46  ? 2.987   51.849  9.254   1.00 93.13 46  C 1 
ATOM   3810 C CD1 . ILE   C 3 46  ? 4.757   52.411  11.797  1.00 82.36 46  C 1 
ATOM   3811 N N   . VAL   C 3 47  ? 3.702   52.124  5.885   1.00 97.94 47  C 1 
ATOM   3812 C CA  . VAL   C 3 47  ? 2.779   52.363  4.772   1.00 97.93 47  C 1 
ATOM   3813 C C   . VAL   C 3 47  ? 1.492   51.586  5.014   1.00 98.09 47  C 1 
ATOM   3814 O O   . VAL   C 3 47  ? 1.512   50.406  5.353   1.00 97.24 47  C 1 
ATOM   3815 C CB  . VAL   C 3 47  ? 3.433   51.995  3.430   1.00 97.11 47  C 1 
ATOM   3816 C CG1 . VAL   C 3 47  ? 2.483   52.205  2.249   1.00 93.82 47  C 1 
ATOM   3817 C CG2 . VAL   C 3 47  ? 4.682   52.853  3.177   1.00 93.56 47  C 1 
ATOM   3818 N N   . THR   C 3 48  ? 0.348   52.250  4.826   1.00 97.88 48  C 1 
ATOM   3819 C CA  . THR   C 3 48  ? -0.956  51.588  4.953   1.00 97.83 48  C 1 
ATOM   3820 C C   . THR   C 3 48  ? -1.252  50.770  3.695   1.00 97.99 48  C 1 
ATOM   3821 O O   . THR   C 3 48  ? -1.179  51.322  2.595   1.00 96.89 48  C 1 
ATOM   3822 C CB  . THR   C 3 48  ? -2.073  52.608  5.203   1.00 96.63 48  C 1 
ATOM   3823 O OG1 . THR   C 3 48  ? -1.746  53.402  6.320   1.00 88.42 48  C 1 
ATOM   3824 C CG2 . THR   C 3 48  ? -3.415  51.951  5.521   1.00 85.83 48  C 1 
ATOM   3825 N N   . PRO   C 3 49  ? -1.611  49.482  3.816   1.00 97.84 49  C 1 
ATOM   3826 C CA  . PRO   C 3 49  ? -2.017  48.676  2.674   1.00 97.87 49  C 1 
ATOM   3827 C C   . PRO   C 3 49  ? -3.346  49.168  2.102   1.00 97.78 49  C 1 
ATOM   3828 O O   . PRO   C 3 49  ? -4.211  49.675  2.816   1.00 96.14 49  C 1 
ATOM   3829 C CB  . PRO   C 3 49  ? -2.135  47.245  3.203   1.00 97.10 49  C 1 
ATOM   3830 C CG  . PRO   C 3 49  ? -2.515  47.445  4.667   1.00 96.08 49  C 1 
ATOM   3831 C CD  . PRO   C 3 49  ? -1.738  48.706  5.047   1.00 97.19 49  C 1 
ATOM   3832 N N   . ARG   C 3 50  ? -3.542  48.945  0.813   1.00 97.34 50  C 1 
ATOM   3833 C CA  . ARG   C 3 50  ? -4.832  49.074  0.132   1.00 96.87 50  C 1 
ATOM   3834 C C   . ARG   C 3 50  ? -5.517  47.715  0.040   1.00 97.39 50  C 1 
ATOM   3835 O O   . ARG   C 3 50  ? -4.867  46.684  0.159   1.00 95.93 50  C 1 
ATOM   3836 C CB  . ARG   C 3 50  ? -4.637  49.732  -1.236  1.00 93.72 50  C 1 
ATOM   3837 C CG  . ARG   C 3 50  ? -3.809  48.860  -2.201  1.00 88.67 50  C 1 
ATOM   3838 C CD  . ARG   C 3 50  ? -3.629  49.574  -3.533  1.00 88.81 50  C 1 
ATOM   3839 N NE  . ARG   C 3 50  ? -2.861  48.769  -4.481  1.00 87.98 50  C 1 
ATOM   3840 C CZ  . ARG   C 3 50  ? -3.344  47.855  -5.308  1.00 90.05 50  C 1 
ATOM   3841 N NH1 . ARG   C 3 50  ? -4.596  47.521  -5.329  1.00 80.24 50  C 1 
ATOM   3842 N NH2 . ARG   C 3 50  ? -2.555  47.269  -6.146  1.00 83.60 50  C 1 
ATOM   3843 N N   . LEU   C 3 51  ? -6.817  47.715  -0.250  1.00 97.47 51  C 1 
ATOM   3844 C CA  . LEU   C 3 51  ? -7.505  46.498  -0.688  1.00 97.36 51  C 1 
ATOM   3845 C C   . LEU   C 3 51  ? -7.065  46.146  -2.112  1.00 97.70 51  C 1 
ATOM   3846 O O   . LEU   C 3 51  ? -6.949  47.041  -2.960  1.00 96.03 51  C 1 
ATOM   3847 C CB  . LEU   C 3 51  ? -9.025  46.711  -0.595  1.00 95.67 51  C 1 
ATOM   3848 C CG  . LEU   C 3 51  ? -9.557  46.509  0.836   1.00 91.13 51  C 1 
ATOM   3849 C CD1 . LEU   C 3 51  ? -10.750 47.407  1.119   1.00 83.11 51  C 1 
ATOM   3850 C CD2 . LEU   C 3 51  ? -9.997  45.061  1.045   1.00 82.68 51  C 1 
ATOM   3851 N N   . ALA   C 3 52  ? -6.837  44.867  -2.387  1.00 97.63 52  C 1 
ATOM   3852 C CA  . ALA   C 3 52  ? -6.736  44.381  -3.759  1.00 97.83 52  C 1 
ATOM   3853 C C   . ALA   C 3 52  ? -8.116  44.464  -4.424  1.00 97.85 52  C 1 
ATOM   3854 O O   . ALA   C 3 52  ? -9.134  44.143  -3.807  1.00 96.81 52  C 1 
ATOM   3855 C CB  . ALA   C 3 52  ? -6.179  42.959  -3.765  1.00 97.28 52  C 1 
ATOM   3856 N N   . SER   C 3 53  ? -8.158  44.886  -5.686  1.00 97.73 53  C 1 
ATOM   3857 C CA  . SER   C 3 53  ? -9.378  44.835  -6.491  1.00 97.65 53  C 1 
ATOM   3858 C C   . SER   C 3 53  ? -9.673  43.405  -6.949  1.00 97.87 53  C 1 
ATOM   3859 O O   . SER   C 3 53  ? -8.776  42.565  -7.018  1.00 96.96 53  C 1 
ATOM   3860 C CB  . SER   C 3 53  ? -9.267  45.787  -7.687  1.00 96.79 53  C 1 
ATOM   3861 O OG  . SER   C 3 53  ? -8.281  45.354  -8.595  1.00 92.87 53  C 1 
ATOM   3862 N N   . GLU   C 3 54  ? -10.930 43.124  -7.332  1.00 97.70 54  C 1 
ATOM   3863 C CA  . GLU   C 3 54  ? -11.283 41.825  -7.920  1.00 97.60 54  C 1 
ATOM   3864 C C   . GLU   C 3 54  ? -10.487 41.549  -9.205  1.00 97.74 54  C 1 
ATOM   3865 O O   . GLU   C 3 54  ? -10.083 40.422  -9.454  1.00 96.43 54  C 1 
ATOM   3866 C CB  . GLU   C 3 54  ? -12.796 41.755  -8.198  1.00 96.30 54  C 1 
ATOM   3867 C CG  . GLU   C 3 54  ? -13.595 41.667  -6.890  1.00 90.03 54  C 1 
ATOM   3868 C CD  . GLU   C 3 54  ? -15.119 41.610  -7.075  1.00 89.57 54  C 1 
ATOM   3869 O OE1 . GLU   C 3 54  ? -15.830 42.273  -6.281  1.00 82.54 54  C 1 
ATOM   3870 O OE2 . GLU   C 3 54  ? -15.630 40.866  -7.933  1.00 84.34 54  C 1 
ATOM   3871 N N   . GLU   C 3 55  ? -10.187 42.588  -9.989  1.00 97.67 55  C 1 
ATOM   3872 C CA  . GLU   C 3 55  ? -9.380  42.482  -11.207 1.00 97.47 55  C 1 
ATOM   3873 C C   . GLU   C 3 55  ? -7.924  42.071  -10.905 1.00 97.77 55  C 1 
ATOM   3874 O O   . GLU   C 3 55  ? -7.314  41.333  -11.671 1.00 96.50 55  C 1 
ATOM   3875 C CB  . GLU   C 3 55  ? -9.453  43.830  -11.941 1.00 96.40 55  C 1 
ATOM   3876 C CG  . GLU   C 3 55  ? -9.070  43.737  -13.423 1.00 82.31 55  C 1 
ATOM   3877 C CD  . GLU   C 3 55  ? -9.225  45.079  -14.162 1.00 74.98 55  C 1 
ATOM   3878 O OE1 . GLU   C 3 55  ? -9.273  45.050  -15.416 1.00 66.67 55  C 1 
ATOM   3879 O OE2 . GLU   C 3 55  ? -9.290  46.136  -13.495 1.00 67.12 55  C 1 
ATOM   3880 N N   . GLU   C 3 56  ? -7.382  42.502  -9.768  1.00 97.92 56  C 1 
ATOM   3881 C CA  . GLU   C 3 56  ? -6.057  42.082  -9.300  1.00 98.00 56  C 1 
ATOM   3882 C C   . GLU   C 3 56  ? -6.079  40.654  -8.737  1.00 98.18 56  C 1 
ATOM   3883 O O   . GLU   C 3 56  ? -5.194  39.869  -9.055  1.00 97.51 56  C 1 
ATOM   3884 C CB  . GLU   C 3 56  ? -5.543  43.065  -8.248  1.00 97.57 56  C 1 
ATOM   3885 C CG  . GLU   C 3 56  ? -5.174  44.411  -8.883  1.00 96.42 56  C 1 
ATOM   3886 C CD  . GLU   C 3 56  ? -4.899  45.496  -7.842  1.00 97.07 56  C 1 
ATOM   3887 O OE1 . GLU   C 3 56  ? -3.965  46.298  -8.053  1.00 91.54 56  C 1 
ATOM   3888 O OE2 . GLU   C 3 56  ? -5.613  45.594  -6.819  1.00 92.85 56  C 1 
ATOM   3889 N N   . LEU   C 3 57  ? -7.112  40.293  -7.985  1.00 98.26 57  C 1 
ATOM   3890 C CA  . LEU   C 3 57  ? -7.307  38.914  -7.519  1.00 98.32 57  C 1 
ATOM   3891 C C   . LEU   C 3 57  ? -7.448  37.937  -8.700  1.00 98.30 57  C 1 
ATOM   3892 O O   . LEU   C 3 57  ? -6.870  36.852  -8.673  1.00 97.71 57  C 1 
ATOM   3893 C CB  . LEU   C 3 57  ? -8.540  38.842  -6.602  1.00 98.15 57  C 1 
ATOM   3894 C CG  . LEU   C 3 57  ? -8.425  39.639  -5.286  1.00 97.36 57  C 1 
ATOM   3895 C CD1 . LEU   C 3 57  ? -9.763  39.608  -4.548  1.00 95.21 57  C 1 
ATOM   3896 C CD2 . LEU   C 3 57  ? -7.355  39.072  -4.358  1.00 94.91 57  C 1 
ATOM   3897 N N   . SER   C 3 58  ? -8.127  38.361  -9.778  1.00 98.28 58  C 1 
ATOM   3898 C CA  . SER   C 3 58  ? -8.301  37.580  -11.014 1.00 98.10 58  C 1 
ATOM   3899 C C   . SER   C 3 58  ? -7.008  37.364  -11.813 1.00 98.11 58  C 1 
ATOM   3900 O O   . SER   C 3 58  ? -7.007  36.597  -12.775 1.00 96.62 58  C 1 
ATOM   3901 C CB  . SER   C 3 58  ? -9.352  38.233  -11.922 1.00 97.01 58  C 1 
ATOM   3902 O OG  . SER   C 3 58  ? -10.619 38.243  -11.302 1.00 86.06 58  C 1 
ATOM   3903 N N   . LEU   C 3 59  ? -5.886  37.973  -11.430 1.00 98.07 59  C 1 
ATOM   3904 C CA  . LEU   C 3 59  ? -4.572  37.625  -11.985 1.00 97.87 59  C 1 
ATOM   3905 C C   . LEU   C 3 59  ? -4.183  36.167  -11.684 1.00 97.80 59  C 1 
ATOM   3906 O O   . LEU   C 3 59  ? -3.404  35.580  -12.433 1.00 96.40 59  C 1 
ATOM   3907 C CB  . LEU   C 3 59  ? -3.497  38.571  -11.422 1.00 97.57 59  C 1 
ATOM   3908 C CG  . LEU   C 3 59  ? -3.621  40.041  -11.866 1.00 96.32 59  C 1 
ATOM   3909 C CD1 . LEU   C 3 59  ? -2.646  40.905  -11.067 1.00 92.66 59  C 1 
ATOM   3910 C CD2 . LEU   C 3 59  ? -3.280  40.207  -13.349 1.00 92.40 59  C 1 
ATOM   3911 N N   . VAL   C 3 60  ? -4.727  35.602  -10.612 1.00 98.08 60  C 1 
ATOM   3912 C CA  . VAL   C 3 60  ? -4.477  34.214  -10.183 1.00 98.05 60  C 1 
ATOM   3913 C C   . VAL   C 3 60  ? -5.785  33.452  -9.981  1.00 98.06 60  C 1 
ATOM   3914 O O   . VAL   C 3 60  ? -5.958  32.364  -10.534 1.00 96.71 60  C 1 
ATOM   3915 C CB  . VAL   C 3 60  ? -3.619  34.189  -8.902  1.00 97.28 60  C 1 
ATOM   3916 C CG1 . VAL   C 3 60  ? -3.465  32.779  -8.320  1.00 93.02 60  C 1 
ATOM   3917 C CG2 . VAL   C 3 60  ? -2.212  34.733  -9.188  1.00 92.81 60  C 1 
ATOM   3918 N N   . HIS   C 3 61  ? -6.698  34.012  -9.212  1.00 98.07 61  C 1 
ATOM   3919 C CA  . HIS   C 3 61  ? -7.930  33.356  -8.796  1.00 98.23 61  C 1 
ATOM   3920 C C   . HIS   C 3 61  ? -9.003  33.391  -9.888  1.00 98.15 61  C 1 
ATOM   3921 O O   . HIS   C 3 61  ? -9.070  34.314  -10.697 1.00 97.42 61  C 1 
ATOM   3922 C CB  . HIS   C 3 61  ? -8.410  33.966  -7.476  1.00 98.09 61  C 1 
ATOM   3923 C CG  . HIS   C 3 61  ? -7.434  33.727  -6.358  1.00 98.30 61  C 1 
ATOM   3924 N ND1 . HIS   C 3 61  ? -7.141  32.496  -5.798  1.00 92.19 61  C 1 
ATOM   3925 C CD2 . HIS   C 3 61  ? -6.598  34.647  -5.775  1.00 90.94 61  C 1 
ATOM   3926 C CE1 . HIS   C 3 61  ? -6.158  32.677  -4.905  1.00 94.23 61  C 1 
ATOM   3927 N NE2 . HIS   C 3 61  ? -5.804  33.966  -4.864  1.00 95.18 61  C 1 
ATOM   3928 N N   . THR   C 3 62  ? -9.852  32.362  -9.916  1.00 97.94 62  C 1 
ATOM   3929 C CA  . THR   C 3 62  ? -10.997 32.313  -10.831 1.00 97.76 62  C 1 
ATOM   3930 C C   . THR   C 3 62  ? -12.142 33.187  -10.314 1.00 97.93 62  C 1 
ATOM   3931 O O   . THR   C 3 62  ? -12.340 33.310  -9.106  1.00 97.24 62  C 1 
ATOM   3932 C CB  . THR   C 3 62  ? -11.474 30.873  -11.080 1.00 96.91 62  C 1 
ATOM   3933 O OG1 . THR   C 3 62  ? -11.836 30.229  -9.886  1.00 90.61 62  C 1 
ATOM   3934 C CG2 . THR   C 3 62  ? -10.388 30.015  -11.729 1.00 89.22 62  C 1 
ATOM   3935 N N   . ASP   C 3 63  ? -12.919 33.769  -11.227 1.00 97.54 63  C 1 
ATOM   3936 C CA  . ASP   C 3 63  ? -14.019 34.672  -10.853 1.00 97.29 63  C 1 
ATOM   3937 C C   . ASP   C 3 63  ? -15.108 33.965  -10.030 1.00 97.46 63  C 1 
ATOM   3938 O O   . ASP   C 3 63  ? -15.671 34.555  -9.105  1.00 96.29 63  C 1 
ATOM   3939 C CB  . ASP   C 3 63  ? -14.632 35.294  -12.115 1.00 96.11 63  C 1 
ATOM   3940 C CG  . ASP   C 3 63  ? -13.698 36.271  -12.834 1.00 84.78 63  C 1 
ATOM   3941 O OD1 . ASP   C 3 63  ? -12.858 36.910  -12.157 1.00 74.16 63  C 1 
ATOM   3942 O OD2 . ASP   C 3 63  ? -13.845 36.389  -14.070 1.00 73.14 63  C 1 
ATOM   3943 N N   . ASP   C 3 64  ? -15.380 32.694  -10.326 1.00 97.32 64  C 1 
ATOM   3944 C CA  . ASP   C 3 64  ? -16.301 31.856  -9.559  1.00 97.04 64  C 1 
ATOM   3945 C C   . ASP   C 3 64  ? -15.816 31.645  -8.119  1.00 97.53 64  C 1 
ATOM   3946 O O   . ASP   C 3 64  ? -16.615 31.744  -7.185  1.00 96.44 64  C 1 
ATOM   3947 C CB  . ASP   C 3 64  ? -16.529 30.517  -10.286 1.00 95.40 64  C 1 
ATOM   3948 C CG  . ASP   C 3 64  ? -15.245 29.691  -10.469 1.00 89.27 64  C 1 
ATOM   3949 O OD1 . ASP   C 3 64  ? -14.293 30.230  -11.084 1.00 78.90 64  C 1 
ATOM   3950 O OD2 . ASP   C 3 64  ? -15.214 28.534  -10.001 1.00 80.04 64  C 1 
ATOM   3951 N N   . TYR   C 3 65  ? -14.523 31.448  -7.911  1.00 97.62 65  C 1 
ATOM   3952 C CA  . TYR   C 3 65  ? -13.939 31.348  -6.576  1.00 97.91 65  C 1 
ATOM   3953 C C   . TYR   C 3 65  ? -14.032 32.671  -5.806  1.00 98.10 65  C 1 
ATOM   3954 O O   . TYR   C 3 65  ? -14.463 32.681  -4.655  1.00 97.69 65  C 1 
ATOM   3955 C CB  . TYR   C 3 65  ? -12.490 30.859  -6.674  1.00 97.68 65  C 1 
ATOM   3956 C CG  . TYR   C 3 65  ? -11.794 30.785  -5.327  1.00 97.81 65  C 1 
ATOM   3957 C CD1 . TYR   C 3 65  ? -10.705 31.625  -5.034  1.00 96.06 65  C 1 
ATOM   3958 C CD2 . TYR   C 3 65  ? -12.274 29.898  -4.342  1.00 96.22 65  C 1 
ATOM   3959 C CE1 . TYR   C 3 65  ? -10.092 31.582  -3.772  1.00 95.99 65  C 1 
ATOM   3960 C CE2 . TYR   C 3 65  ? -11.674 29.854  -3.071  1.00 95.82 65  C 1 
ATOM   3961 C CZ  . TYR   C 3 65  ? -10.583 30.700  -2.791  1.00 97.42 65  C 1 
ATOM   3962 O OH  . TYR   C 3 65  ? -10.007 30.665  -1.553  1.00 96.80 65  C 1 
ATOM   3963 N N   . ILE   C 3 66  ? -13.702 33.796  -6.444  1.00 98.11 66  C 1 
ATOM   3964 C CA  . ILE   C 3 66  ? -13.827 35.125  -5.824  1.00 98.12 66  C 1 
ATOM   3965 C C   . ILE   C 3 66  ? -15.283 35.380  -5.404  1.00 97.99 66  C 1 
ATOM   3966 O O   . ILE   C 3 66  ? -15.538 35.845  -4.290  1.00 97.42 66  C 1 
ATOM   3967 C CB  . ILE   C 3 66  ? -13.300 36.228  -6.771  1.00 98.01 66  C 1 
ATOM   3968 C CG1 . ILE   C 3 66  ? -11.788 36.050  -7.041  1.00 96.72 66  C 1 
ATOM   3969 C CG2 . ILE   C 3 66  ? -13.555 37.631  -6.175  1.00 96.55 66  C 1 
ATOM   3970 C CD1 . ILE   C 3 66  ? -11.267 36.886  -8.211  1.00 93.91 66  C 1 
ATOM   3971 N N   . GLN   C 3 67  ? -16.249 35.031  -6.257  1.00 97.83 67  C 1 
ATOM   3972 C CA  . GLN   C 3 67  ? -17.666 35.154  -5.913  1.00 97.58 67  C 1 
ATOM   3973 C C   . GLN   C 3 67  ? -18.075 34.213  -4.776  1.00 97.62 67  C 1 
ATOM   3974 O O   . GLN   C 3 67  ? -18.820 34.640  -3.889  1.00 96.81 67  C 1 
ATOM   3975 C CB  . GLN   C 3 67  ? -18.548 34.922  -7.149  1.00 97.03 67  C 1 
ATOM   3976 C CG  . GLN   C 3 67  ? -18.483 36.089  -8.149  1.00 91.82 67  C 1 
ATOM   3977 C CD  . GLN   C 3 67  ? -18.942 37.437  -7.578  1.00 88.47 67  C 1 
ATOM   3978 O OE1 . GLN   C 3 67  ? -19.712 37.543  -6.638  1.00 78.73 67  C 1 
ATOM   3979 N NE2 . GLN   C 3 67  ? -18.464 38.529  -8.138  1.00 77.10 67  C 1 
ATOM   3980 N N   . ALA   C 3 68  ? -17.564 32.991  -4.749  1.00 97.53 68  C 1 
ATOM   3981 C CA  . ALA   C 3 68  ? -17.810 32.062  -3.647  1.00 97.50 68  C 1 
ATOM   3982 C C   . ALA   C 3 68  ? -17.293 32.622  -2.311  1.00 97.61 68  C 1 
ATOM   3983 O O   . ALA   C 3 68  ? -18.027 32.631  -1.324  1.00 96.90 68  C 1 
ATOM   3984 C CB  . ALA   C 3 68  ? -17.185 30.707  -3.981  1.00 97.09 68  C 1 
ATOM   3985 N N   . VAL   C 3 69  ? -16.083 33.182  -2.285  1.00 97.94 69  C 1 
ATOM   3986 C CA  . VAL   C 3 69  ? -15.515 33.827  -1.083  1.00 97.97 69  C 1 
ATOM   3987 C C   . VAL   C 3 69  ? -16.374 35.014  -0.631  1.00 97.87 69  C 1 
ATOM   3988 O O   . VAL   C 3 69  ? -16.674 35.143  0.559   1.00 97.28 69  C 1 
ATOM   3989 C CB  . VAL   C 3 69  ? -14.056 34.262  -1.325  1.00 97.81 69  C 1 
ATOM   3990 C CG1 . VAL   C 3 69  ? -13.469 34.998  -0.114  1.00 95.85 69  C 1 
ATOM   3991 C CG2 . VAL   C 3 69  ? -13.143 33.060  -1.589  1.00 95.24 69  C 1 
ATOM   3992 N N   . LYS   C 3 70  ? -16.835 35.854  -1.570  1.00 97.74 70  C 1 
ATOM   3993 C CA  . LYS   C 3 70  ? -17.730 36.984  -1.260  1.00 97.61 70  C 1 
ATOM   3994 C C   . LYS   C 3 70  ? -19.067 36.518  -0.676  1.00 97.56 70  C 1 
ATOM   3995 O O   . LYS   C 3 70  ? -19.545 37.093  0.303   1.00 96.48 70  C 1 
ATOM   3996 C CB  . LYS   C 3 70  ? -17.978 37.820  -2.526  1.00 97.08 70  C 1 
ATOM   3997 C CG  . LYS   C 3 70  ? -16.738 38.647  -2.922  1.00 93.77 70  C 1 
ATOM   3998 C CD  . LYS   C 3 70  ? -16.894 39.290  -4.300  1.00 91.44 70  C 1 
ATOM   3999 C CE  . LYS   C 3 70  ? -17.960 40.391  -4.319  1.00 84.75 70  C 1 
ATOM   4000 N NZ  . LYS   C 3 70  ? -18.049 40.978  -5.678  1.00 80.15 70  C 1 
ATOM   4001 N N   . LEU   C 3 71  ? -19.667 35.494  -1.278  1.00 97.34 71  C 1 
ATOM   4002 C CA  . LEU   C 3 71  ? -20.927 34.921  -0.804  1.00 97.15 71  C 1 
ATOM   4003 C C   . LEU   C 3 71  ? -20.765 34.268  0.575   1.00 97.06 71  C 1 
ATOM   4004 O O   . LEU   C 3 71  ? -21.595 34.501  1.455   1.00 95.58 71  C 1 
ATOM   4005 C CB  . LEU   C 3 71  ? -21.448 33.903  -1.832  1.00 96.64 71  C 1 
ATOM   4006 C CG  . LEU   C 3 71  ? -22.034 34.527  -3.114  1.00 93.63 71  C 1 
ATOM   4007 C CD1 . LEU   C 3 71  ? -22.318 33.420  -4.126  1.00 88.38 71  C 1 
ATOM   4008 C CD2 . LEU   C 3 71  ? -23.343 35.276  -2.845  1.00 87.92 71  C 1 
ATOM   4009 N N   . ALA   C 3 72  ? -19.683 33.519  0.782   1.00 97.04 72  C 1 
ATOM   4010 C CA  . ALA   C 3 72  ? -19.363 32.901  2.064   1.00 96.78 72  C 1 
ATOM   4011 C C   . ALA   C 3 72  ? -19.192 33.957  3.164   1.00 96.77 72  C 1 
ATOM   4012 O O   . ALA   C 3 72  ? -19.853 33.886  4.201   1.00 95.40 72  C 1 
ATOM   4013 C CB  . ALA   C 3 72  ? -18.111 32.034  1.890   1.00 96.25 72  C 1 
ATOM   4014 N N   . GLY   C 3 73  ? -18.400 34.990  2.908   1.00 96.40 73  C 1 
ATOM   4015 C CA  . GLY   C 3 73  ? -18.203 36.101  3.845   1.00 96.11 73  C 1 
ATOM   4016 C C   . GLY   C 3 73  ? -19.478 36.887  4.170   1.00 96.25 73  C 1 
ATOM   4017 O O   . GLY   C 3 73  ? -19.594 37.478  5.244   1.00 93.91 73  C 1 
ATOM   4018 N N   . ALA   C 3 74  ? -20.465 36.851  3.271   1.00 96.31 74  C 1 
ATOM   4019 C CA  . ALA   C 3 74  ? -21.793 37.424  3.485   1.00 95.97 74  C 1 
ATOM   4020 C C   . ALA   C 3 74  ? -22.808 36.442  4.108   1.00 95.76 74  C 1 
ATOM   4021 O O   . ALA   C 3 74  ? -23.977 36.801  4.267   1.00 91.79 74  C 1 
ATOM   4022 C CB  . ALA   C 3 74  ? -22.286 38.007  2.156   1.00 94.76 74  C 1 
ATOM   4023 N N   . GLY   C 3 75  ? -22.390 35.211  4.427   1.00 94.85 75  C 1 
ATOM   4024 C CA  . GLY   C 3 75  ? -23.261 34.161  4.967   1.00 94.09 75  C 1 
ATOM   4025 C C   . GLY   C 3 75  ? -24.305 33.643  3.970   1.00 94.63 75  C 1 
ATOM   4026 O O   . GLY   C 3 75  ? -25.386 33.218  4.374   1.00 91.08 75  C 1 
ATOM   4027 N N   . LYS   C 3 76  ? -24.011 33.717  2.666   1.00 94.38 76  C 1 
ATOM   4028 C CA  . LYS   C 3 76  ? -24.940 33.366  1.576   1.00 94.32 76  C 1 
ATOM   4029 C C   . LYS   C 3 76  ? -24.515 32.145  0.763   1.00 94.70 76  C 1 
ATOM   4030 O O   . LYS   C 3 76  ? -25.290 31.704  -0.081  1.00 91.02 76  C 1 
ATOM   4031 C CB  . LYS   C 3 76  ? -25.118 34.567  0.644   1.00 92.80 76  C 1 
ATOM   4032 C CG  . LYS   C 3 76  ? -25.788 35.758  1.337   1.00 89.23 76  C 1 
ATOM   4033 C CD  . LYS   C 3 76  ? -25.934 36.902  0.337   1.00 82.81 76  C 1 
ATOM   4034 C CE  . LYS   C 3 76  ? -26.547 38.123  1.026   1.00 75.49 76  C 1 
ATOM   4035 N NZ  . LYS   C 3 76  ? -26.604 39.273  0.101   1.00 65.77 76  C 1 
ATOM   4036 N N   . LEU   C 3 77  ? -23.309 31.628  0.965   1.00 93.81 77  C 1 
ATOM   4037 C CA  . LEU   C 3 77  ? -22.834 30.432  0.274   1.00 94.10 77  C 1 
ATOM   4038 C C   . LEU   C 3 77  ? -23.383 29.183  0.981   1.00 94.22 77  C 1 
ATOM   4039 O O   . LEU   C 3 77  ? -23.144 29.020  2.181   1.00 91.45 77  C 1 
ATOM   4040 C CB  . LEU   C 3 77  ? -21.298 30.443  0.222   1.00 93.06 77  C 1 
ATOM   4041 C CG  . LEU   C 3 77  ? -20.714 29.360  -0.713  1.00 92.52 77  C 1 
ATOM   4042 C CD1 . LEU   C 3 77  ? -20.956 29.687  -2.187  1.00 87.00 77  C 1 
ATOM   4043 C CD2 . LEU   C 3 77  ? -19.206 29.254  -0.505  1.00 86.92 77  C 1 
ATOM   4044 N N   . PRO   C 3 78  ? -24.082 28.283  0.262   1.00 94.42 78  C 1 
ATOM   4045 C CA  . PRO   C 3 78  ? -24.476 26.988  0.813   1.00 93.45 78  C 1 
ATOM   4046 C C   . PRO   C 3 78  ? -23.246 26.174  1.240   1.00 93.08 78  C 1 
ATOM   4047 O O   . PRO   C 3 78  ? -22.235 26.157  0.537   1.00 90.36 78  C 1 
ATOM   4048 C CB  . PRO   C 3 78  ? -25.264 26.276  -0.294  1.00 91.87 78  C 1 
ATOM   4049 C CG  . PRO   C 3 78  ? -25.701 27.404  -1.228  1.00 90.21 78  C 1 
ATOM   4050 C CD  . PRO   C 3 78  ? -24.563 28.414  -1.101  1.00 92.82 78  C 1 
ATOM   4051 N N   . ALA   C 3 79  ? -23.350 25.460  2.359   1.00 91.63 79  C 1 
ATOM   4052 C CA  . ALA   C 3 79  ? -22.231 24.677  2.892   1.00 90.34 79  C 1 
ATOM   4053 C C   . ALA   C 3 79  ? -21.718 23.611  1.903   1.00 90.57 79  C 1 
ATOM   4054 O O   . ALA   C 3 79  ? -20.512 23.419  1.773   1.00 86.74 79  C 1 
ATOM   4055 C CB  . ALA   C 3 79  ? -22.670 24.044  4.218   1.00 86.53 79  C 1 
ATOM   4056 N N   . GLU   C 3 80  ? -22.627 22.974  1.158   1.00 89.30 80  C 1 
ATOM   4057 C CA  . GLU   C 3 80  ? -22.293 21.963  0.145   1.00 87.87 80  C 1 
ATOM   4058 C C   . GLU   C 3 80  ? -21.439 22.542  -0.998  1.00 88.75 80  C 1 
ATOM   4059 O O   . GLU   C 3 80  ? -20.488 21.907  -1.448  1.00 85.66 80  C 1 
ATOM   4060 C CB  . GLU   C 3 80  ? -23.586 21.370  -0.441  1.00 85.38 80  C 1 
ATOM   4061 C CG  . GLU   C 3 80  ? -24.394 20.553  0.584   1.00 74.83 80  C 1 
ATOM   4062 C CD  . GLU   C 3 80  ? -25.697 19.970  0.013   1.00 65.92 80  C 1 
ATOM   4063 O OE1 . GLU   C 3 80  ? -26.315 19.143  0.729   1.00 58.04 80  C 1 
ATOM   4064 O OE2 . GLU   C 3 80  ? -26.095 20.369  -1.104  1.00 58.33 80  C 1 
ATOM   4065 N N   . GLU   C 3 81  ? -21.727 23.763  -1.442  1.00 90.81 81  C 1 
ATOM   4066 C CA  . GLU   C 3 81  ? -20.915 24.447  -2.452  1.00 91.28 81  C 1 
ATOM   4067 C C   . GLU   C 3 81  ? -19.561 24.885  -1.880  1.00 92.31 81  C 1 
ATOM   4068 O O   . GLU   C 3 81  ? -18.546 24.829  -2.571  1.00 89.36 81  C 1 
ATOM   4069 C CB  . GLU   C 3 81  ? -21.663 25.665  -3.015  1.00 89.31 81  C 1 
ATOM   4070 C CG  . GLU   C 3 81  ? -22.874 25.283  -3.878  1.00 81.78 81  C 1 
ATOM   4071 C CD  . GLU   C 3 81  ? -23.593 26.499  -4.487  1.00 78.16 81  C 1 
ATOM   4072 O OE1 . GLU   C 3 81  ? -24.684 26.295  -5.070  1.00 70.30 81  C 1 
ATOM   4073 O OE2 . GLU   C 3 81  ? -23.077 27.636  -4.365  1.00 72.35 81  C 1 
ATOM   4074 N N   . GLY   C 3 82  ? -19.521 25.272  -0.616  1.00 92.63 82  C 1 
ATOM   4075 C CA  . GLY   C 3 82  ? -18.305 25.723  0.057   1.00 92.98 82  C 1 
ATOM   4076 C C   . GLY   C 3 82  ? -17.175 24.694  0.030   1.00 93.49 82  C 1 
ATOM   4077 O O   . GLY   C 3 82  ? -16.030 25.048  -0.252  1.00 91.36 82  C 1 
ATOM   4078 N N   . GLU   C 3 83  ? -17.490 23.418  0.245   1.00 90.67 83  C 1 
ATOM   4079 C CA  . GLU   C 3 83  ? -16.474 22.355  0.256   1.00 88.91 83  C 1 
ATOM   4080 C C   . GLU   C 3 83  ? -15.686 22.249  -1.061  1.00 89.76 83  C 1 
ATOM   4081 O O   . GLU   C 3 83  ? -14.481 22.018  -1.034  1.00 87.33 83  C 1 
ATOM   4082 C CB  . GLU   C 3 83  ? -17.107 20.987  0.546   1.00 85.54 83  C 1 
ATOM   4083 C CG  . GLU   C 3 83  ? -17.492 20.768  2.016   1.00 74.60 83  C 1 
ATOM   4084 C CD  . GLU   C 3 83  ? -17.489 19.273  2.393   1.00 69.51 83  C 1 
ATOM   4085 O OE1 . GLU   C 3 83  ? -17.283 18.969  3.589   1.00 62.44 83  C 1 
ATOM   4086 O OE2 . GLU   C 3 83  ? -17.504 18.378  1.514   1.00 61.75 83  C 1 
ATOM   4087 N N   . SER   C 3 84  ? -16.340 22.447  -2.209  1.00 91.61 84  C 1 
ATOM   4088 C CA  . SER   C 3 84  ? -15.679 22.388  -3.518  1.00 91.62 84  C 1 
ATOM   4089 C C   . SER   C 3 84  ? -14.630 23.492  -3.705  1.00 93.11 84  C 1 
ATOM   4090 O O   . SER   C 3 84  ? -13.627 23.299  -4.392  1.00 91.62 84  C 1 
ATOM   4091 C CB  . SER   C 3 84  ? -16.724 22.422  -4.637  1.00 89.12 84  C 1 
ATOM   4092 O OG  . SER   C 3 84  ? -17.291 23.701  -4.799  1.00 76.57 84  C 1 
ATOM   4093 N N   . TYR   C 3 85  ? -14.822 24.618  -3.024  1.00 95.02 85  C 1 
ATOM   4094 C CA  . TYR   C 3 85  ? -13.902 25.755  -2.998  1.00 96.08 85  C 1 
ATOM   4095 C C   . TYR   C 3 85  ? -12.916 25.721  -1.816  1.00 96.31 85  C 1 
ATOM   4096 O O   . TYR   C 3 85  ? -12.135 26.657  -1.644  1.00 95.05 85  C 1 
ATOM   4097 C CB  . TYR   C 3 85  ? -14.719 27.049  -3.014  1.00 96.30 85  C 1 
ATOM   4098 C CG  . TYR   C 3 85  ? -15.532 27.251  -4.275  1.00 96.53 85  C 1 
ATOM   4099 C CD1 . TYR   C 3 85  ? -14.880 27.502  -5.497  1.00 93.72 85  C 1 
ATOM   4100 C CD2 . TYR   C 3 85  ? -16.938 27.199  -4.241  1.00 94.07 85  C 1 
ATOM   4101 C CE1 . TYR   C 3 85  ? -15.618 27.702  -6.673  1.00 93.58 85  C 1 
ATOM   4102 C CE2 . TYR   C 3 85  ? -17.692 27.397  -5.413  1.00 93.33 85  C 1 
ATOM   4103 C CZ  . TYR   C 3 85  ? -17.028 27.650  -6.631  1.00 95.23 85  C 1 
ATOM   4104 O OH  . TYR   C 3 85  ? -17.755 27.850  -7.777  1.00 93.88 85  C 1 
ATOM   4105 N N   . GLY   C 3 86  ? -12.943 24.675  -0.979  1.00 94.55 86  C 1 
ATOM   4106 C CA  . GLY   C 3 86  ? -12.125 24.602  0.235   1.00 94.31 86  C 1 
ATOM   4107 C C   . GLY   C 3 86  ? -12.557 25.579  1.338   1.00 94.90 86  C 1 
ATOM   4108 O O   . GLY   C 3 86  ? -11.780 25.844  2.253   1.00 93.55 86  C 1 
ATOM   4109 N N   . LEU   C 3 87  ? -13.775 26.121  1.247   1.00 95.33 87  C 1 
ATOM   4110 C CA  . LEU   C 3 87  ? -14.348 27.059  2.211   1.00 95.52 87  C 1 
ATOM   4111 C C   . LEU   C 3 87  ? -15.282 26.330  3.182   1.00 94.54 87  C 1 
ATOM   4112 O O   . LEU   C 3 87  ? -16.035 25.447  2.780   1.00 91.95 87  C 1 
ATOM   4113 C CB  . LEU   C 3 87  ? -15.104 28.171  1.468   1.00 95.64 87  C 1 
ATOM   4114 C CG  . LEU   C 3 87  ? -14.258 29.003  0.487   1.00 95.59 87  C 1 
ATOM   4115 C CD1 . LEU   C 3 87  ? -15.167 29.936  -0.312  1.00 93.32 87  C 1 
ATOM   4116 C CD2 . LEU   C 3 87  ? -13.208 29.848  1.207   1.00 93.03 87  C 1 
ATOM   4117 N N   . GLY   C 3 88  ? -15.261 26.736  4.450   1.00 93.91 88  C 1 
ATOM   4118 C CA  . GLY   C 3 88  ? -16.072 26.105  5.498   1.00 92.91 88  C 1 
ATOM   4119 C C   . GLY   C 3 88  ? -15.524 24.761  5.989   1.00 92.54 88  C 1 
ATOM   4120 O O   . GLY   C 3 88  ? -16.238 24.013  6.650   1.00 89.32 88  C 1 
ATOM   4121 N N   . THR   C 3 89  ? -14.264 24.463  5.664   1.00 90.95 89  C 1 
ATOM   4122 C CA  . THR   C 3 89  ? -13.538 23.324  6.234   1.00 90.23 89  C 1 
ATOM   4123 C C   . THR   C 3 89  ? -13.019 23.663  7.635   1.00 90.53 89  C 1 
ATOM   4124 O O   . THR   C 3 89  ? -13.042 24.821  8.052   1.00 89.09 89  C 1 
ATOM   4125 C CB  . THR   C 3 89  ? -12.376 22.894  5.324   1.00 89.19 89  C 1 
ATOM   4126 O OG1 . THR   C 3 89  ? -11.418 23.919  5.214   1.00 85.23 89  C 1 
ATOM   4127 C CG2 . THR   C 3 89  ? -12.844 22.551  3.908   1.00 84.87 89  C 1 
ATOM   4128 N N   . GLU   C 3 90  ? -12.495 22.662  8.344   1.00 90.09 90  C 1 
ATOM   4129 C CA  . GLU   C 3 90  ? -11.839 22.879  9.639   1.00 89.17 90  C 1 
ATOM   4130 C C   . GLU   C 3 90  ? -10.621 23.813  9.512   1.00 90.73 90  C 1 
ATOM   4131 O O   . GLU   C 3 90  ? -10.442 24.720  10.321  1.00 88.78 90  C 1 
ATOM   4132 C CB  . GLU   C 3 90  ? -11.421 21.515  10.208  1.00 86.66 90  C 1 
ATOM   4133 C CG  . GLU   C 3 90  ? -10.970 21.619  11.672  1.00 75.51 90  C 1 
ATOM   4134 C CD  . GLU   C 3 90  ? -10.350 20.333  12.219  1.00 67.61 90  C 1 
ATOM   4135 O OE1 . GLU   C 3 90  ? -10.136 20.288  13.453  1.00 59.57 90  C 1 
ATOM   4136 O OE2 . GLU   C 3 90  ? -10.043 19.425  11.415  1.00 58.34 90  C 1 
ATOM   4137 N N   . ASP   C 3 91  ? -9.829  23.652  8.446   1.00 92.32 91  C 1 
ATOM   4138 C CA  . ASP   C 3 91  ? -8.656  24.487  8.178   1.00 93.28 91  C 1 
ATOM   4139 C C   . ASP   C 3 91  ? -9.031  25.922  7.785   1.00 94.23 91  C 1 
ATOM   4140 O O   . ASP   C 3 91  ? -8.358  26.881  8.162   1.00 92.92 91  C 1 
ATOM   4141 C CB  . ASP   C 3 91  ? -7.835  23.875  7.035   1.00 92.52 91  C 1 
ATOM   4142 C CG  . ASP   C 3 91  ? -7.048  22.617  7.390   1.00 91.94 91  C 1 
ATOM   4143 O OD1 . ASP   C 3 91  ? -6.993  22.225  8.572   1.00 88.30 91  C 1 
ATOM   4144 O OD2 . ASP   C 3 91  ? -6.442  22.056  6.446   1.00 88.18 91  C 1 
ATOM   4145 N N   . THR   C 3 92  ? -10.097 26.077  7.005   1.00 94.39 92  C 1 
ATOM   4146 C CA  . THR   C 3 92  ? -10.515 27.376  6.458   1.00 95.03 92  C 1 
ATOM   4147 C C   . THR   C 3 92  ? -12.008 27.616  6.709   1.00 95.23 92  C 1 
ATOM   4148 O O   . THR   C 3 92  ? -12.815 27.608  5.774   1.00 93.97 92  C 1 
ATOM   4149 C CB  . THR   C 3 92  ? -10.137 27.501  4.970   1.00 94.63 92  C 1 
ATOM   4150 O OG1 . THR   C 3 92  ? -8.838  27.015  4.729   1.00 89.25 92  C 1 
ATOM   4151 C CG2 . THR   C 3 92  ? -10.154 28.958  4.512   1.00 87.11 92  C 1 
ATOM   4152 N N   . PRO   C 3 93  ? -12.405 27.830  7.973   1.00 95.03 93  C 1 
ATOM   4153 C CA  . PRO   C 3 93  ? -13.782 28.153  8.320   1.00 94.84 93  C 1 
ATOM   4154 C C   . PRO   C 3 93  ? -14.249 29.440  7.639   1.00 95.56 93  C 1 
ATOM   4155 O O   . PRO   C 3 93  ? -13.466 30.348  7.352   1.00 94.57 93  C 1 
ATOM   4156 C CB  . PRO   C 3 93  ? -13.824 28.277  9.848   1.00 93.24 93  C 1 
ATOM   4157 C CG  . PRO   C 3 93  ? -12.571 27.540  10.317  1.00 90.87 93  C 1 
ATOM   4158 C CD  . PRO   C 3 93  ? -11.590 27.764  9.177   1.00 93.45 93  C 1 
ATOM   4159 N N   . VAL   C 3 94  ? -15.557 29.550  7.416   1.00 95.78 94  C 1 
ATOM   4160 C CA  . VAL   C 3 94  ? -16.163 30.789  6.918   1.00 96.26 94  C 1 
ATOM   4161 C C   . VAL   C 3 94  ? -16.278 31.800  8.062   1.00 96.56 94  C 1 
ATOM   4162 O O   . VAL   C 3 94  ? -16.724 31.465  9.157   1.00 95.01 94  C 1 
ATOM   4163 C CB  . VAL   C 3 94  ? -17.524 30.506  6.261   1.00 94.92 94  C 1 
ATOM   4164 C CG1 . VAL   C 3 94  ? -18.239 31.790  5.834   1.00 88.78 94  C 1 
ATOM   4165 C CG2 . VAL   C 3 94  ? -17.342 29.637  5.007   1.00 88.21 94  C 1 
ATOM   4166 N N   . PHE   C 3 95  ? -15.938 33.053  7.781   1.00 96.42 95  C 1 
ATOM   4167 C CA  . PHE   C 3 95  ? -16.138 34.160  8.717   1.00 96.86 95  C 1 
ATOM   4168 C C   . PHE   C 3 95  ? -16.670 35.411  8.010   1.00 97.21 95  C 1 
ATOM   4169 O O   . PHE   C 3 95  ? -16.510 35.593  6.803   1.00 96.36 95  C 1 
ATOM   4170 C CB  . PHE   C 3 95  ? -14.849 34.436  9.501   1.00 96.53 95  C 1 
ATOM   4171 C CG  . PHE   C 3 95  ? -13.693 34.963  8.673   1.00 97.19 95  C 1 
ATOM   4172 C CD1 . PHE   C 3 95  ? -12.790 34.069  8.066   1.00 95.20 95  C 1 
ATOM   4173 C CD2 . PHE   C 3 95  ? -13.492 36.349  8.538   1.00 95.12 95  C 1 
ATOM   4174 C CE1 . PHE   C 3 95  ? -11.697 34.559  7.339   1.00 94.53 95  C 1 
ATOM   4175 C CE2 . PHE   C 3 95  ? -12.398 36.845  7.811   1.00 94.73 95  C 1 
ATOM   4176 C CZ  . PHE   C 3 95  ? -11.497 35.947  7.211   1.00 95.90 95  C 1 
ATOM   4177 N N   . ALA   C 3 96  ? -17.325 36.285  8.763   1.00 96.49 96  C 1 
ATOM   4178 C CA  . ALA   C 3 96  ? -17.909 37.504  8.222   1.00 96.39 96  C 1 
ATOM   4179 C C   . ALA   C 3 96  ? -16.827 38.455  7.680   1.00 96.46 96  C 1 
ATOM   4180 O O   . ALA   C 3 96  ? -15.875 38.785  8.382   1.00 94.14 96  C 1 
ATOM   4181 C CB  . ALA   C 3 96  ? -18.761 38.165  9.308   1.00 95.20 96  C 1 
ATOM   4182 N N   . GLY   C 3 97  ? -16.993 38.911  6.436   1.00 96.06 97  C 1 
ATOM   4183 C CA  . GLY   C 3 97  ? -16.039 39.814  5.781   1.00 96.21 97  C 1 
ATOM   4184 C C   . GLY   C 3 97  ? -14.725 39.151  5.356   1.00 97.04 97  C 1 
ATOM   4185 O O   . GLY   C 3 97  ? -13.715 39.833  5.195   1.00 95.39 97  C 1 
ATOM   4186 N N   . MET   C 3 98  ? -14.719 37.827  5.164   1.00 97.45 98  C 1 
ATOM   4187 C CA  . MET   C 3 98  ? -13.508 37.093  4.767   1.00 97.51 98  C 1 
ATOM   4188 C C   . MET   C 3 98  ? -12.927 37.543  3.422   1.00 97.89 98  C 1 
ATOM   4189 O O   . MET   C 3 98  ? -11.719 37.515  3.241   1.00 97.06 98  C 1 
ATOM   4190 C CB  . MET   C 3 98  ? -13.781 35.583  4.776   1.00 95.63 98  C 1 
ATOM   4191 C CG  . MET   C 3 98  ? -14.685 35.099  3.635   1.00 90.93 98  C 1 
ATOM   4192 S SD  . MET   C 3 98  ? -15.261 33.381  3.800   1.00 91.65 98  C 1 
ATOM   4193 C CE  . MET   C 3 98  ? -13.704 32.481  3.649   1.00 84.09 98  C 1 
ATOM   4194 N N   . HIS   C 3 99  ? -13.762 38.001  2.487   1.00 97.68 99  C 1 
ATOM   4195 C CA  . HIS   C 3 99  ? -13.298 38.526  1.202   1.00 97.83 99  C 1 
ATOM   4196 C C   . HIS   C 3 99  ? -12.493 39.816  1.381   1.00 97.98 99  C 1 
ATOM   4197 O O   . HIS   C 3 99  ? -11.389 39.936  0.857   1.00 97.46 99  C 1 
ATOM   4198 C CB  . HIS   C 3 99  ? -14.493 38.751  0.271   1.00 97.51 99  C 1 
ATOM   4199 C CG  . HIS   C 3 99  ? -14.113 39.467  -1.000  1.00 97.50 99  C 1 
ATOM   4200 N ND1 . HIS   C 3 99  ? -13.348 38.960  -2.021  1.00 89.71 99  C 1 
ATOM   4201 C CD2 . HIS   C 3 99  ? -14.399 40.770  -1.327  1.00 89.98 99  C 1 
ATOM   4202 C CE1 . HIS   C 3 99  ? -13.180 39.927  -2.939  1.00 92.52 99  C 1 
ATOM   4203 N NE2 . HIS   C 3 99  ? -13.808 41.041  -2.553  1.00 93.53 99  C 1 
ATOM   4204 N N   . GLU   C 3 100 ? -13.024 40.760  2.153   1.00 97.61 100 C 1 
ATOM   4205 C CA  . GLU   C 3 100 ? -12.365 42.036  2.441   1.00 97.47 100 C 1 
ATOM   4206 C C   . GLU   C 3 100 ? -11.073 41.823  3.247   1.00 97.74 100 C 1 
ATOM   4207 O O   . GLU   C 3 100 ? -10.043 42.419  2.929   1.00 96.93 100 C 1 
ATOM   4208 C CB  . GLU   C 3 100 ? -13.329 42.966  3.204   1.00 96.67 100 C 1 
ATOM   4209 C CG  . GLU   C 3 100 ? -14.561 43.429  2.398   1.00 90.67 100 C 1 
ATOM   4210 C CD  . GLU   C 3 100 ? -15.703 42.405  2.253   1.00 85.11 100 C 1 
ATOM   4211 O OE1 . GLU   C 3 100 ? -16.679 42.726  1.541   1.00 74.47 100 C 1 
ATOM   4212 O OE2 . GLU   C 3 100 ? -15.624 41.297  2.846   1.00 76.82 100 C 1 
ATOM   4213 N N   . ALA   C 3 101 ? -11.119 40.943  4.241   1.00 97.77 101 C 1 
ATOM   4214 C CA  . ALA   C 3 101 ? -9.956  40.618  5.059   1.00 97.79 101 C 1 
ATOM   4215 C C   . ALA   C 3 101 ? -8.819  39.993  4.229   1.00 98.00 101 C 1 
ATOM   4216 O O   . ALA   C 3 101 ? -7.677  40.448  4.310   1.00 97.32 101 C 1 
ATOM   4217 C CB  . ALA   C 3 101 ? -10.410 39.689  6.193   1.00 97.28 101 C 1 
ATOM   4218 N N   . ALA   C 3 102 ? -9.135  38.999  3.383   1.00 98.01 102 C 1 
ATOM   4219 C CA  . ALA   C 3 102 ? -8.154  38.373  2.497   1.00 98.11 102 C 1 
ATOM   4220 C C   . ALA   C 3 102 ? -7.638  39.345  1.420   1.00 98.26 102 C 1 
ATOM   4221 O O   . ALA   C 3 102 ? -6.440  39.408  1.153   1.00 97.84 102 C 1 
ATOM   4222 C CB  . ALA   C 3 102 ? -8.788  37.114  1.888   1.00 97.73 102 C 1 
ATOM   4223 N N   . SER   C 3 103 ? -8.525  40.177  0.850   1.00 98.30 103 C 1 
ATOM   4224 C CA  . SER   C 3 103 ? -8.154  41.200  -0.140  1.00 98.29 103 C 1 
ATOM   4225 C C   . SER   C 3 103 ? -7.221  42.269  0.436   1.00 98.37 103 C 1 
ATOM   4226 O O   . SER   C 3 103 ? -6.394  42.816  -0.289  1.00 97.70 103 C 1 
ATOM   4227 C CB  . SER   C 3 103 ? -9.399  41.895  -0.696  1.00 97.62 103 C 1 
ATOM   4228 O OG  . SER   C 3 103 ? -10.255 40.962  -1.318  1.00 87.67 103 C 1 
ATOM   4229 N N   . LEU   C 3 104 ? -7.325  42.567  1.728   1.00 98.22 104 C 1 
ATOM   4230 C CA  . LEU   C 3 104 ? -6.423  43.501  2.403   1.00 98.28 104 C 1 
ATOM   4231 C C   . LEU   C 3 104 ? -4.998  42.937  2.513   1.00 98.43 104 C 1 
ATOM   4232 O O   . LEU   C 3 104 ? -4.040  43.683  2.307   1.00 97.90 104 C 1 
ATOM   4233 C CB  . LEU   C 3 104 ? -7.003  43.852  3.783   1.00 97.86 104 C 1 
ATOM   4234 C CG  . LEU   C 3 104 ? -6.212  44.948  4.528   1.00 96.67 104 C 1 
ATOM   4235 C CD1 . LEU   C 3 104 ? -6.317  46.306  3.831   1.00 93.10 104 C 1 
ATOM   4236 C CD2 . LEU   C 3 104 ? -6.755  45.101  5.946   1.00 93.07 104 C 1 
ATOM   4237 N N   . LEU   C 3 105 ? -4.854  41.640  2.790   1.00 98.35 105 C 1 
ATOM   4238 C CA  . LEU   C 3 105 ? -3.540  40.985  2.843   1.00 98.29 105 C 1 
ATOM   4239 C C   . LEU   C 3 105 ? -2.865  40.998  1.462   1.00 98.40 105 C 1 
ATOM   4240 O O   . LEU   C 3 105 ? -1.710  41.411  1.347   1.00 97.77 105 C 1 
ATOM   4241 C CB  . LEU   C 3 105 ? -3.674  39.547  3.385   1.00 97.76 105 C 1 
ATOM   4242 C CG  . LEU   C 3 105 ? -4.342  39.404  4.770   1.00 95.59 105 C 1 
ATOM   4243 C CD1 . LEU   C 3 105 ? -4.290  37.943  5.208   1.00 90.66 105 C 1 
ATOM   4244 C CD2 . LEU   C 3 105 ? -3.683  40.253  5.853   1.00 90.48 105 C 1 
ATOM   4245 N N   . VAL   C 3 106 ? -3.616  40.654  0.410   1.00 98.50 106 C 1 
ATOM   4246 C CA  . VAL   C 3 106 ? -3.140  40.738  -0.985  1.00 98.57 106 C 1 
ATOM   4247 C C   . VAL   C 3 106 ? -2.771  42.177  -1.350  1.00 98.61 106 C 1 
ATOM   4248 O O   . VAL   C 3 106 ? -1.702  42.426  -1.900  1.00 98.33 106 C 1 
ATOM   4249 C CB  . VAL   C 3 106 ? -4.193  40.195  -1.972  1.00 98.34 106 C 1 
ATOM   4250 C CG1 . VAL   C 3 106 ? -3.696  40.279  -3.421  1.00 96.77 106 C 1 
ATOM   4251 C CG2 . VAL   C 3 106 ? -4.536  38.729  -1.691  1.00 96.07 106 C 1 
ATOM   4252 N N   . GLY   C 3 107 ? -3.616  43.134  -1.000  1.00 98.43 107 C 1 
ATOM   4253 C CA  . GLY   C 3 107 ? -3.354  44.553  -1.236  1.00 98.40 107 C 1 
ATOM   4254 C C   . GLY   C 3 107 ? -2.103  45.066  -0.521  1.00 98.51 107 C 1 
ATOM   4255 O O   . GLY   C 3 107 ? -1.413  45.942  -1.041  1.00 97.97 107 C 1 
ATOM   4256 N N   . GLY   C 3 108 ? -1.774  44.501  0.634   1.00 98.47 108 C 1 
ATOM   4257 C CA  . GLY   C 3 108 ? -0.516  44.758  1.331   1.00 98.45 108 C 1 
ATOM   4258 C C   . GLY   C 3 108 ? 0.704   44.305  0.529   1.00 98.56 108 C 1 
ATOM   4259 O O   . GLY   C 3 108 ? 1.627   45.092  0.318   1.00 98.09 108 C 1 
ATOM   4260 N N   . THR   C 3 109 ? 0.681   43.081  0.003   1.00 98.52 109 C 1 
ATOM   4261 C CA  . THR   C 3 109 ? 1.789   42.554  -0.815  1.00 98.57 109 C 1 
ATOM   4262 C C   . THR   C 3 109 ? 1.891   43.267  -2.169  1.00 98.55 109 C 1 
ATOM   4263 O O   . THR   C 3 109 ? 2.991   43.581  -2.620  1.00 98.16 109 C 1 
ATOM   4264 C CB  . THR   C 3 109 ? 1.676   41.030  -0.974  1.00 98.34 109 C 1 
ATOM   4265 O OG1 . THR   C 3 109 ? 1.557   40.453  0.313   1.00 95.46 109 C 1 
ATOM   4266 C CG2 . THR   C 3 109 ? 2.925   40.421  -1.598  1.00 93.13 109 C 1 
ATOM   4267 N N   . LEU   C 3 110 ? 0.760   43.638  -2.781  1.00 98.60 110 C 1 
ATOM   4268 C CA  . LEU   C 3 110 ? 0.745   44.488  -3.979  1.00 98.56 110 C 1 
ATOM   4269 C C   . LEU   C 3 110 ? 1.329   45.882  -3.707  1.00 98.48 110 C 1 
ATOM   4270 O O   . LEU   C 3 110 ? 2.048   46.426  -4.544  1.00 97.85 110 C 1 
ATOM   4271 C CB  . LEU   C 3 110 ? -0.695  44.626  -4.499  1.00 98.33 110 C 1 
ATOM   4272 C CG  . LEU   C 3 110 ? -1.281  43.346  -5.127  1.00 97.36 110 C 1 
ATOM   4273 C CD1 . LEU   C 3 110 ? -2.748  43.589  -5.474  1.00 95.06 110 C 1 
ATOM   4274 C CD2 . LEU   C 3 110 ? -0.551  42.951  -6.406  1.00 94.87 110 C 1 
ATOM   4275 N N   . THR   C 3 111 ? 1.052   46.458  -2.536  1.00 98.50 111 C 1
[truncated: 428,083 more chars]
