# Supplementary material for: AcuB senses cellular energy charge to coordinate acetyl-CoA synthesis in bacteria
Source: Nat Commun. 2026 Apr 24;17:3815. doi: 10.1038/s41467-026-71006-w (PMC13121692; doi:10.1038/s41467-026-71006-w)
Supplement: Supplementary file 6 — Supplementary_Data_4 [file 41467_2026_71006_MOESM6_ESM.zip › AF3_only_first_models/2_g_stea_acub_2_4atp_2g_stea_acuc_model.cif]

# By using this file you agree to the legally binding terms of use found at
# https://github.com/google-deepmind/alphafold3/blob/main/OUTPUT_TERMS_OF_USE.md.
# To request access to the AlphaFold 3 model parameters, follow the process set
# out at https://github.com/google-deepmind/alphafold3. You may only use these if
# received directly from Google. Use is subject to terms of use available at
# https://github.com/google-deepmind/alphafold3/blob/main/WEIGHTS_TERMS_OF_USE.md.
data_2_g_stea_acub_2_4atp_2g_stea_acuc
#
_entry.id 2_g_stea_acub_2_4atp_2g_stea_acuc
#
loop_
_atom_type.symbol
C 
N 
O 
P 
S 
#
loop_
_audit_author.name
_audit_author.pdbx_ordinal
"Google DeepMind" 1 
"Isomorphic Labs" 2 
#
_audit_conform.dict_location https://raw.githubusercontent.com/ihmwg/ModelCIF/master/dist/mmcif_ma.dic
_audit_conform.dict_name     mmcif_ma.dic
_audit_conform.dict_version  1.4.5
#
loop_
_chem_comp.formula
_chem_comp.formula_weight
_chem_comp.id
_chem_comp.mon_nstd_flag
_chem_comp.name
_chem_comp.pdbx_smiles
_chem_comp.pdbx_synonyms
_chem_comp.type
"C3 H7 N O2"    89.093  ALA   y ALANINE         C[C@H](N)C(O)=O                                                                           ? "L-PEPTIDE LINKING" 
"C6 H15 N4 O2"  175.209 ARG   y ARGININE        N[C@@H](CCCNC(N)=[NH2+])C(O)=O                                                            ? "L-PEPTIDE LINKING" 
"C4 H8 N2 O3"   132.118 ASN   y ASPARAGINE      N[C@@H](CC(N)=O)C(O)=O                                                                    ? "L-PEPTIDE LINKING" 
"C4 H7 N O4"    133.103 ASP   y "ASPARTIC ACID" N[C@@H](CC(O)=O)C(O)=O                                                                    ? "L-PEPTIDE LINKING" 
"C3 H7 N O2 S"  121.158 CYS   y CYSTEINE        N[C@@H](CS)C(O)=O                                                                         ? "L-PEPTIDE LINKING" 
"C5 H10 N2 O3"  146.144 GLN   y GLUTAMINE       N[C@@H](CCC(N)=O)C(O)=O                                                                   ? "L-PEPTIDE LINKING" 
"C5 H9 N O4"    147.129 GLU   y "GLUTAMIC ACID" N[C@@H](CCC(O)=O)C(O)=O                                                                   ? "L-PEPTIDE LINKING" 
"C2 H5 N O2"    75.067  GLY   y GLYCINE         NCC(O)=O                                                                                  ? "PEPTIDE LINKING"   
"C6 H10 N3 O2"  156.162 HIS   y HISTIDINE       N[C@@H](Cc1c[nH]c[nH+]1)C(O)=O                                                            ? "L-PEPTIDE LINKING" 
"C6 H13 N O2"   131.173 ILE   y ISOLEUCINE      CC[C@H](C)[C@H](N)C(O)=O                                                                  ? "L-PEPTIDE LINKING" 
"C6 H13 N O2"   131.173 LEU   y LEUCINE         CC(C)C[C@H](N)C(O)=O                                                                      ? "L-PEPTIDE LINKING" 
?               ?       LIG_E ? ?               c1nc(c2c(n1)n(cn2)[C@H]3[C@@H]([C@@H]([C@H](O3)CO[P@@](=O)(O)O[P@](=O)(O)OP(=O)(O)O)O)O)N ? non-polymer         
?               ?       LIG_F ? ?               c1nc(c2c(n1)n(cn2)[C@H]3[C@@H]([C@@H]([C@H](O3)CO[P@@](=O)(O)O[P@](=O)(O)OP(=O)(O)O)O)O)N ? non-polymer         
?               ?       LIG_G ? ?               c1nc(c2c(n1)n(cn2)[C@H]3[C@@H]([C@@H]([C@H](O3)CO[P@@](=O)(O)O[P@](=O)(O)OP(=O)(O)O)O)O)N ? non-polymer         
?               ?       LIG_H ? ?               c1nc(c2c(n1)n(cn2)[C@H]3[C@@H]([C@@H]([C@H](O3)CO[P@@](=O)(O)O[P@](=O)(O)OP(=O)(O)O)O)O)N ? non-polymer         
"C6 H15 N2 O2"  147.195 LYS   y LYSINE          N[C@@H](CCCC[NH3+])C(O)=O                                                                 ? "L-PEPTIDE LINKING" 
"C5 H11 N O2 S" 149.211 MET   y METHIONINE      CSCC[C@H](N)C(O)=O                                                                        ? "L-PEPTIDE LINKING" 
"C9 H11 N O2"   165.189 PHE   y PHENYLALANINE   N[C@@H](Cc1ccccc1)C(O)=O                                                                  ? "L-PEPTIDE LINKING" 
"C5 H9 N O2"    115.130 PRO   y PROLINE         OC(=O)[C@@H]1CCCN1                                                                        ? "L-PEPTIDE LINKING" 
"C3 H7 N O3"    105.093 SER   y SERINE          N[C@@H](CO)C(O)=O                                                                         ? "L-PEPTIDE LINKING" 
"C4 H9 N O3"    119.119 THR   y THREONINE       C[C@@H](O)[C@H](N)C(O)=O                                                                  ? "L-PEPTIDE LINKING" 
"C11 H12 N2 O2" 204.225 TRP   y TRYPTOPHAN      N[C@@H](Cc1c[nH]c2ccccc12)C(O)=O                                                          ? "L-PEPTIDE LINKING" 
"C9 H11 N O3"   181.189 TYR   y TYROSINE        N[C@@H](Cc1ccc(O)cc1)C(O)=O                                                               ? "L-PEPTIDE LINKING" 
"C5 H11 N O2"   117.146 VAL   y VALINE          CC(C)[C@H](N)C(O)=O                                                                       ? "L-PEPTIDE LINKING" 
#
_citation.book_publisher          ?
_citation.country                 UK
_citation.id                      primary
_citation.journal_full            Nature
_citation.journal_id_ASTM         NATUAS
_citation.journal_id_CSD          0006
_citation.journal_id_ISSN         0028-0836
_citation.journal_volume          630
_citation.page_first              493
_citation.page_last               500
_citation.pdbx_database_id_DOI    10.1038/s41586-024-07487-w
_citation.pdbx_database_id_PubMed 38718835
_citation.title                   "Accurate structure prediction of biomolecular interactions with AlphaFold 3"
_citation.year                    2024
#
loop_
_citation_author.citation_id
_citation_author.name
_citation_author.ordinal
primary "Google DeepMind" 1 
primary "Isomorphic Labs" 2 
#
loop_
_entity.id
_entity.pdbx_description
_entity.type
1 . polymer     
2 . polymer     
3 . polymer     
4 . polymer     
5 . non-polymer 
6 . non-polymer 
7 . non-polymer 
8 . non-polymer 
#
loop_
_entity_poly.entity_id
_entity_poly.pdbx_strand_id
_entity_poly.type
1 A polypeptide(L) 
2 B polypeptide(L) 
3 C polypeptide(L) 
4 D polypeptide(L) 
#
loop_
_entity_poly_seq.entity_id
_entity_poly_seq.hetero
_entity_poly_seq.mon_id
_entity_poly_seq.num
1 n MET 1   
1 n LEU 2   
1 n VAL 3   
1 n GLU 4   
1 n GLN 5   
1 n ALA 6   
1 n MET 7   
1 n LYS 8   
1 n ALA 9   
1 n PRO 10  
1 n VAL 11  
1 n ILE 12  
1 n THR 13  
1 n LEU 14  
1 n ARG 15  
1 n ALA 16  
1 n THR 17  
1 n ASN 18  
1 n THR 19  
1 n ILE 20  
1 n ALA 21  
1 n GLU 22  
1 n ALA 23  
1 n LEU 24  
1 n GLN 25  
1 n LEU 26  
1 n LEU 27  
1 n ARG 28  
1 n HIS 29  
1 n HIS 30  
1 n ARG 31  
1 n ILE 32  
1 n ARG 33  
1 n HIS 34  
1 n LEU 35  
1 n PRO 36  
1 n VAL 37  
1 n VAL 38  
1 n ASP 39  
1 n GLY 40  
1 n GLU 41  
1 n GLY 42  
1 n ARG 43  
1 n LEU 44  
1 n LEU 45  
1 n GLY 46  
1 n LEU 47  
1 n VAL 48  
1 n THR 49  
1 n SER 50  
1 n GLN 51  
1 n ASP 52  
1 n LEU 53  
1 n ARG 54  
1 n ASP 55  
1 n ALA 56  
1 n SER 57  
1 n PRO 58  
1 n SER 59  
1 n ILE 60  
1 n PHE 61  
1 n HIS 62  
1 n LEU 63  
1 n HIS 64  
1 n GLU 65  
1 n HIS 66  
1 n LEU 67  
1 n GLU 68  
1 n ASP 69  
1 n LEU 70  
1 n GLN 71  
1 n LYS 72  
1 n PRO 73  
1 n VAL 74  
1 n SER 75  
1 n THR 76  
1 n ILE 77  
1 n MET 78  
1 n LYS 79  
1 n THR 80  
1 n ASP 81  
1 n LEU 82  
1 n ILE 83  
1 n VAL 84  
1 n GLY 85  
1 n HIS 86  
1 n PRO 87  
1 n LEU 88  
1 n ASP 89  
1 n PHE 90  
1 n VAL 91  
1 n GLU 92  
1 n GLU 93  
1 n VAL 94  
1 n ALA 95  
1 n ALA 96  
1 n LEU 97  
1 n PHE 98  
1 n TYR 99  
1 n GLU 100 
1 n HIS 101 
1 n ARG 102 
1 n ILE 103 
1 n GLY 104 
1 n CYS 105 
1 n LEU 106 
1 n PRO 107 
1 n ILE 108 
1 n VAL 109 
1 n ASN 110 
1 n HIS 111 
1 n GLY 112 
1 n LYS 113 
1 n LEU 114 
1 n VAL 115 
1 n GLY 116 
1 n ILE 117 
1 n ILE 118 
1 n THR 119 
1 n GLN 120 
1 n THR 121 
1 n ASP 122 
1 n LEU 123 
1 n LEU 124 
1 n ARG 125 
1 n THR 126 
1 n PHE 127 
1 n ILE 128 
1 n GLU 129 
1 n LEU 130 
1 n THR 131 
1 n GLY 132 
1 n VAL 133 
1 n HIS 134 
1 n GLN 135 
1 n PRO 136 
1 n GLY 137 
1 n SER 138 
1 n GLN 139 
1 n ILE 140 
1 n GLU 141 
1 n ILE 142 
1 n LYS 143 
1 n VAL 144 
1 n PRO 145 
1 n ASN 146 
1 n GLU 147 
1 n ALA 148 
1 n GLY 149 
1 n MET 150 
1 n LEU 151 
1 n SER 152 
1 n LYS 153 
1 n ALA 154 
1 n ALA 155 
1 n ALA 156 
1 n ILE 157 
1 n ILE 158 
1 n SER 159 
1 n GLU 160 
1 n ARG 161 
1 n HIS 162 
1 n VAL 163 
1 n ASN 164 
1 n ILE 165 
1 n ALA 166 
1 n SER 167 
1 n VAL 168 
1 n LEU 169 
1 n VAL 170 
1 n TYR 171 
1 n PRO 172 
1 n ALA 173 
1 n PRO 174 
1 n ASP 175 
1 n PRO 176 
1 n ASN 177 
1 n GLU 178 
1 n LYS 179 
1 n ILE 180 
1 n LEU 181 
1 n VAL 182 
1 n PHE 183 
1 n ARG 184 
1 n VAL 185 
1 n GLN 186 
1 n THR 187 
1 n MET 188 
1 n ASN 189 
1 n PRO 190 
1 n LEU 191 
1 n PRO 192 
1 n LEU 193 
1 n ILE 194 
1 n ARG 195 
1 n ASP 196 
1 n LEU 197 
1 n GLN 198 
1 n ASN 199 
1 n ALA 200 
1 n GLY 201 
1 n TYR 202 
1 n HIS 203 
1 n VAL 204 
1 n LEU 205 
1 n TRP 206 
1 n PRO 207 
1 n ASN 208 
1 n LEU 209 
1 n PRO 210 
1 n GLY 211 
1 n VAL 212 
1 n THR 213 
1 n SER 214 
2 n MET 1   
2 n LEU 2   
2 n VAL 3   
2 n GLU 4   
2 n GLN 5   
2 n ALA 6   
2 n MET 7   
2 n LYS 8   
2 n ALA 9   
2 n PRO 10  
2 n VAL 11  
2 n ILE 12  
2 n THR 13  
2 n LEU 14  
2 n ARG 15  
2 n ALA 16  
2 n THR 17  
2 n ASN 18  
2 n THR 19  
2 n ILE 20  
2 n ALA 21  
2 n GLU 22  
2 n ALA 23  
2 n LEU 24  
2 n GLN 25  
2 n LEU 26  
2 n LEU 27  
2 n ARG 28  
2 n HIS 29  
2 n HIS 30  
2 n ARG 31  
2 n ILE 32  
2 n ARG 33  
2 n HIS 34  
2 n LEU 35  
2 n PRO 36  
2 n VAL 37  
2 n VAL 38  
2 n ASP 39  
2 n GLY 40  
2 n GLU 41  
2 n GLY 42  
2 n ARG 43  
2 n LEU 44  
2 n LEU 45  
2 n GLY 46  
2 n LEU 47  
2 n VAL 48  
2 n THR 49  
2 n SER 50  
2 n GLN 51  
2 n ASP 52  
2 n LEU 53  
2 n ARG 54  
2 n ASP 55  
2 n ALA 56  
2 n SER 57  
2 n PRO 58  
2 n SER 59  
2 n ILE 60  
2 n PHE 61  
2 n HIS 62  
2 n LEU 63  
2 n HIS 64  
2 n GLU 65  
2 n HIS 66  
2 n LEU 67  
2 n GLU 68  
2 n ASP 69  
2 n LEU 70  
2 n GLN 71  
2 n LYS 72  
2 n PRO 73  
2 n VAL 74  
2 n SER 75  
2 n THR 76  
2 n ILE 77  
2 n MET 78  
2 n LYS 79  
2 n THR 80  
2 n ASP 81  
2 n LEU 82  
2 n ILE 83  
2 n VAL 84  
2 n GLY 85  
2 n HIS 86  
2 n PRO 87  
2 n LEU 88  
2 n ASP 89  
2 n PHE 90  
2 n VAL 91  
2 n GLU 92  
2 n GLU 93  
2 n VAL 94  
2 n ALA 95  
2 n ALA 96  
2 n LEU 97  
2 n PHE 98  
2 n TYR 99  
2 n GLU 100 
2 n HIS 101 
2 n ARG 102 
2 n ILE 103 
2 n GLY 104 
2 n CYS 105 
2 n LEU 106 
2 n PRO 107 
2 n ILE 108 
2 n VAL 109 
2 n ASN 110 
2 n HIS 111 
2 n GLY 112 
2 n LYS 113 
2 n LEU 114 
2 n VAL 115 
2 n GLY 116 
2 n ILE 117 
2 n ILE 118 
2 n THR 119 
2 n GLN 120 
2 n THR 121 
2 n ASP 122 
2 n LEU 123 
2 n LEU 124 
2 n ARG 125 
2 n THR 126 
2 n PHE 127 
2 n ILE 128 
2 n GLU 129 
2 n LEU 130 
2 n THR 131 
2 n GLY 132 
2 n VAL 133 
2 n HIS 134 
2 n GLN 135 
2 n PRO 136 
2 n GLY 137 
2 n SER 138 
2 n GLN 139 
2 n ILE 140 
2 n GLU 141 
2 n ILE 142 
2 n LYS 143 
2 n VAL 144 
2 n PRO 145 
2 n ASN 146 
2 n GLU 147 
2 n ALA 148 
2 n GLY 149 
2 n MET 150 
2 n LEU 151 
2 n SER 152 
2 n LYS 153 
2 n ALA 154 
2 n ALA 155 
2 n ALA 156 
2 n ILE 157 
2 n ILE 158 
2 n SER 159 
2 n GLU 160 
2 n ARG 161 
2 n HIS 162 
2 n VAL 163 
2 n ASN 164 
2 n ILE 165 
2 n ALA 166 
2 n SER 167 
2 n VAL 168 
2 n LEU 169 
2 n VAL 170 
2 n TYR 171 
2 n PRO 172 
2 n ALA 173 
2 n PRO 174 
2 n ASP 175 
2 n PRO 176 
2 n ASN 177 
2 n GLU 178 
2 n LYS 179 
2 n ILE 180 
2 n LEU 181 
2 n VAL 182 
2 n PHE 183 
2 n ARG 184 
2 n VAL 185 
2 n GLN 186 
2 n THR 187 
2 n MET 188 
2 n ASN 189 
2 n PRO 190 
2 n LEU 191 
2 n PRO 192 
2 n LEU 193 
2 n ILE 194 
2 n ARG 195 
2 n ASP 196 
2 n LEU 197 
2 n GLN 198 
2 n ASN 199 
2 n ALA 200 
2 n GLY 201 
2 n TYR 202 
2 n HIS 203 
2 n VAL 204 
2 n LEU 205 
2 n TRP 206 
2 n PRO 207 
2 n ASN 208 
2 n LEU 209 
2 n PRO 210 
2 n GLY 211 
2 n VAL 212 
2 n THR 213 
2 n SER 214 
3 n MET 1   
3 n SER 2   
3 n ARG 3   
3 n ASN 4   
3 n CYS 5   
3 n ALA 6   
3 n PHE 7   
3 n VAL 8   
3 n TYR 9   
3 n SER 10  
3 n GLU 11  
3 n GLN 12  
3 n PHE 13  
3 n LEU 14  
3 n GLN 15  
3 n TYR 16  
3 n LYS 17  
3 n PHE 18  
3 n HIS 19  
3 n ASP 20  
3 n ASP 21  
3 n HIS 22  
3 n PRO 23  
3 n PHE 24  
3 n ASN 25  
3 n GLN 26  
3 n LEU 27  
3 n ARG 28  
3 n VAL 29  
3 n LYS 30  
3 n MET 31  
3 n THR 32  
3 n TYR 33  
3 n ASP 34  
3 n LEU 35  
3 n LEU 36  
3 n CYS 37  
3 n THR 38  
3 n LEU 39  
3 n GLY 40  
3 n ALA 41  
3 n LEU 42  
3 n GLU 43  
3 n ASP 44  
3 n ARG 45  
3 n GLN 46  
3 n ILE 47  
3 n VAL 48  
3 n ALA 49  
3 n PRO 50  
3 n ARG 51  
3 n MET 52  
3 n ALA 53  
3 n THR 54  
3 n ASP 55  
3 n ASP 56  
3 n GLU 57  
3 n LEU 58  
3 n ALA 59  
3 n LEU 60  
3 n ILE 61  
3 n HIS 62  
3 n ASP 63  
3 n ARG 64  
3 n SER 65  
3 n TYR 66  
3 n ILE 67  
3 n GLU 68  
3 n ALA 69  
3 n VAL 70  
3 n LYS 71  
3 n ALA 72  
3 n ALA 73  
3 n GLY 74  
3 n ARG 75  
3 n GLY 76  
3 n GLU 77  
3 n LEU 78  
3 n SER 79  
3 n GLU 80  
3 n ALA 81  
3 n ALA 82  
3 n ALA 83  
3 n GLN 84  
3 n ASN 85  
3 n TYR 86  
3 n GLY 87  
3 n LEU 88  
3 n GLY 89  
3 n THR 90  
3 n GLU 91  
3 n ASP 92  
3 n THR 93  
3 n PRO 94  
3 n ILE 95  
3 n PHE 96  
3 n PRO 97  
3 n ASN 98  
3 n MET 99  
3 n HIS 100 
3 n GLU 101 
3 n ALA 102 
3 n SER 103 
3 n ALA 104 
3 n LEU 105 
3 n LEU 106 
3 n VAL 107 
3 n GLY 108 
3 n SER 109 
3 n THR 110 
3 n LEU 111 
3 n THR 112 
3 n ALA 113 
3 n VAL 114 
3 n ASP 115 
3 n ALA 116 
3 n VAL 117 
3 n LEU 118 
3 n SER 119 
3 n GLY 120 
3 n ALA 121 
3 n ALA 122 
3 n GLU 123 
3 n HIS 124 
3 n ALA 125 
3 n LEU 126 
3 n ASN 127 
3 n LEU 128 
3 n GLY 129 
3 n GLY 130 
3 n GLY 131 
3 n LEU 132 
3 n HIS 133 
3 n HIS 134 
3 n GLY 135 
3 n PHE 136 
3 n ARG 137 
3 n GLY 138 
3 n LYS 139 
3 n ALA 140 
3 n SER 141 
3 n GLY 142 
3 n PHE 143 
3 n CYS 144 
3 n VAL 145 
3 n TYR 146 
3 n ASN 147 
3 n ASP 148 
3 n SER 149 
3 n ALA 150 
3 n VAL 151 
3 n ALA 152 
3 n ILE 153 
3 n GLN 154 
3 n TYR 155 
3 n ILE 156 
3 n ARG 157 
3 n GLU 158 
3 n LYS 159 
3 n TYR 160 
3 n GLY 161 
3 n LEU 162 
3 n ARG 163 
3 n VAL 164 
3 n LEU 165 
3 n TYR 166 
3 n VAL 167 
3 n ASP 168 
3 n THR 169 
3 n ASP 170 
3 n ALA 171 
3 n HIS 172 
3 n HIS 173 
3 n GLY 174 
3 n ASP 175 
3 n GLY 176 
3 n VAL 177 
3 n GLN 178 
3 n TRP 179 
3 n ALA 180 
3 n PHE 181 
3 n TYR 182 
3 n ASP 183 
3 n ASP 184 
3 n PRO 185 
3 n ASN 186 
3 n VAL 187 
3 n CYS 188 
3 n THR 189 
3 n PHE 190 
3 n SER 191 
3 n ILE 192 
3 n HIS 193 
3 n GLU 194 
3 n THR 195 
3 n GLY 196 
3 n ARG 197 
3 n TYR 198 
3 n LEU 199 
3 n PHE 200 
3 n PRO 201 
3 n GLY 202 
3 n THR 203 
3 n GLY 204 
3 n ASN 205 
3 n VAL 206 
3 n ASN 207 
3 n GLU 208 
3 n ARG 209 
3 n GLY 210 
3 n LEU 211 
3 n GLY 212 
3 n ALA 213 
3 n GLY 214 
3 n TYR 215 
3 n GLY 216 
3 n TYR 217 
3 n SER 218 
3 n PHE 219 
3 n ASN 220 
3 n ILE 221 
3 n PRO 222 
3 n VAL 223 
3 n ASP 224 
3 n ALA 225 
3 n PHE 226 
3 n THR 227 
3 n GLU 228 
3 n ASP 229 
3 n GLU 230 
3 n SER 231 
3 n TRP 232 
3 n ILE 233 
3 n ALA 234 
3 n ALA 235 
3 n TYR 236 
3 n THR 237 
3 n THR 238 
3 n ALA 239 
3 n LEU 240 
3 n ARG 241 
3 n GLU 242 
3 n ILE 243 
3 n ALA 244 
3 n ASP 245 
3 n PHE 246 
3 n PHE 247 
3 n ARG 248 
3 n PRO 249 
3 n ASP 250 
3 n VAL 251 
3 n ILE 252 
3 n VAL 253 
3 n THR 254 
3 n GLN 255 
3 n ASN 256 
3 n GLY 257 
3 n VAL 258 
3 n ASP 259 
3 n ALA 260 
3 n HIS 261 
3 n TYR 262 
3 n TYR 263 
3 n ASP 264 
3 n PRO 265 
3 n LEU 266 
3 n THR 267 
3 n HIS 268 
3 n LEU 269 
3 n SER 270 
3 n VAL 271 
3 n THR 272 
3 n MET 273 
3 n LYS 274 
3 n THR 275 
3 n TYR 276 
3 n ARG 277 
3 n ALA 278 
3 n ILE 279 
3 n PRO 280 
3 n LYS 281 
3 n LEU 282 
3 n ALA 283 
3 n HIS 284 
3 n GLU 285 
3 n ILE 286 
3 n ALA 287 
3 n HIS 288 
3 n GLU 289 
3 n TYR 290 
3 n CYS 291 
3 n ASP 292 
3 n GLY 293 
3 n ARG 294 
3 n TRP 295 
3 n ILE 296 
3 n ALA 297 
3 n VAL 298 
3 n GLY 299 
3 n GLY 300 
3 n GLY 301 
3 n GLY 302 
3 n TYR 303 
3 n ASP 304 
3 n ILE 305 
3 n TRP 306 
3 n ARG 307 
3 n VAL 308 
3 n VAL 309 
3 n PRO 310 
3 n ARG 311 
3 n ALA 312 
3 n TRP 313 
3 n ALA 314 
3 n LEU 315 
3 n LEU 316 
3 n TRP 317 
3 n LEU 318 
3 n GLU 319 
3 n MET 320 
3 n THR 321 
3 n GLY 322 
3 n GLN 323 
3 n ALA 324 
3 n ASP 325 
3 n VAL 326 
3 n SER 327 
3 n GLY 328 
3 n PRO 329 
3 n LEU 330 
3 n PRO 331 
3 n ASP 332 
3 n GLU 333 
3 n TRP 334 
3 n ARG 335 
3 n GLU 336 
3 n ARG 337 
3 n TRP 338 
3 n GLN 339 
3 n PRO 340 
3 n LEU 341 
3 n SER 342 
3 n PRO 343 
3 n VAL 344 
3 n ALA 345 
3 n LEU 346 
3 n PRO 347 
3 n LEU 348 
3 n GLU 349 
3 n TRP 350 
3 n ASP 351 
3 n ASP 352 
3 n PRO 353 
3 n ASP 354 
3 n ASP 355 
3 n LEU 356 
3 n TYR 357 
3 n PRO 358 
3 n PRO 359 
3 n ILE 360 
3 n PRO 361 
3 n ARG 362 
3 n LYS 363 
3 n ALA 364 
3 n GLU 365 
3 n ILE 366 
3 n SER 367 
3 n GLU 368 
3 n LYS 369 
3 n ASN 370 
3 n ALA 371 
3 n GLN 372 
3 n THR 373 
3 n VAL 374 
3 n GLU 375 
3 n LYS 376 
3 n ALA 377 
3 n LEU 378 
3 n TYR 379 
3 n PHE 380 
3 n ILE 381 
3 n ARG 382 
3 n SER 383 
3 n GLN 384 
3 n ARG 385 
3 n PRO 386 
3 n ALA 387 
3 n ARG 388 
4 n MET 1   
4 n SER 2   
4 n ARG 3   
4 n ASN 4   
4 n CYS 5   
4 n ALA 6   
4 n PHE 7   
4 n VAL 8   
4 n TYR 9   
4 n SER 10  
4 n GLU 11  
4 n GLN 12  
4 n PHE 13  
4 n LEU 14  
4 n GLN 15  
4 n TYR 16  
4 n LYS 17  
4 n PHE 18  
4 n HIS 19  
4 n ASP 20  
4 n ASP 21  
4 n HIS 22  
4 n PRO 23  
4 n PHE 24  
4 n ASN 25  
4 n GLN 26  
4 n LEU 27  
4 n ARG 28  
4 n VAL 29  
4 n LYS 30  
4 n MET 31  
4 n THR 32  
4 n TYR 33  
4 n ASP 34  
4 n LEU 35  
4 n LEU 36  
4 n CYS 37  
4 n THR 38  
4 n LEU 39  
4 n GLY 40  
4 n ALA 41  
4 n LEU 42  
4 n GLU 43  
4 n ASP 44  
4 n ARG 45  
4 n GLN 46  
4 n ILE 47  
4 n VAL 48  
4 n ALA 49  
4 n PRO 50  
4 n ARG 51  
4 n MET 52  
4 n ALA 53  
4 n THR 54  
4 n ASP 55  
4 n ASP 56  
4 n GLU 57  
4 n LEU 58  
4 n ALA 59  
4 n LEU 60  
4 n ILE 61  
4 n HIS 62  
4 n ASP 63  
4 n ARG 64  
4 n SER 65  
4 n TYR 66  
4 n ILE 67  
4 n GLU 68  
4 n ALA 69  
4 n VAL 70  
4 n LYS 71  
4 n ALA 72  
4 n ALA 73  
4 n GLY 74  
4 n ARG 75  
4 n GLY 76  
4 n GLU 77  
4 n LEU 78  
4 n SER 79  
4 n GLU 80  
4 n ALA 81  
4 n ALA 82  
4 n ALA 83  
4 n GLN 84  
4 n ASN 85  
4 n TYR 86  
4 n GLY 87  
4 n LEU 88  
4 n GLY 89  
4 n THR 90  
4 n GLU 91  
4 n ASP 92  
4 n THR 93  
4 n PRO 94  
4 n ILE 95  
4 n PHE 96  
4 n PRO 97  
4 n ASN 98  
4 n MET 99  
4 n HIS 100 
4 n GLU 101 
4 n ALA 102 
4 n SER 103 
4 n ALA 104 
4 n LEU 105 
4 n LEU 106 
4 n VAL 107 
4 n GLY 108 
4 n SER 109 
4 n THR 110 
4 n LEU 111 
4 n THR 112 
4 n ALA 113 
4 n VAL 114 
4 n ASP 115 
4 n ALA 116 
4 n VAL 117 
4 n LEU 118 
4 n SER 119 
4 n GLY 120 
4 n ALA 121 
4 n ALA 122 
4 n GLU 123 
4 n HIS 124 
4 n ALA 125 
4 n LEU 126 
4 n ASN 127 
4 n LEU 128 
4 n GLY 129 
4 n GLY 130 
4 n GLY 131 
4 n LEU 132 
4 n HIS 133 
4 n HIS 134 
4 n GLY 135 
4 n PHE 136 
4 n ARG 137 
4 n GLY 138 
4 n LYS 139 
4 n ALA 140 
4 n SER 141 
4 n GLY 142 
4 n PHE 143 
4 n CYS 144 
4 n VAL 145 
4 n TYR 146 
4 n ASN 147 
4 n ASP 148 
4 n SER 149 
4 n ALA 150 
4 n VAL 151 
4 n ALA 152 
4 n ILE 153 
4 n GLN 154 
4 n TYR 155 
4 n ILE 156 
4 n ARG 157 
4 n GLU 158 
4 n LYS 159 
4 n TYR 160 
4 n GLY 161 
4 n LEU 162 
4 n ARG 163 
4 n VAL 164 
4 n LEU 165 
4 n TYR 166 
4 n VAL 167 
4 n ASP 168 
4 n THR 169 
4 n ASP 170 
4 n ALA 171 
4 n HIS 172 
4 n HIS 173 
4 n GLY 174 
4 n ASP 175 
4 n GLY 176 
4 n VAL 177 
4 n GLN 178 
4 n TRP 179 
4 n ALA 180 
4 n PHE 181 
4 n TYR 182 
4 n ASP 183 
4 n ASP 184 
4 n PRO 185 
4 n ASN 186 
4 n VAL 187 
4 n CYS 188 
4 n THR 189 
4 n PHE 190 
4 n SER 191 
4 n ILE 192 
4 n HIS 193 
4 n GLU 194 
4 n THR 195 
4 n GLY 196 
4 n ARG 197 
4 n TYR 198 
4 n LEU 199 
4 n PHE 200 
4 n PRO 201 
4 n GLY 202 
4 n THR 203 
4 n GLY 204 
4 n ASN 205 
4 n VAL 206 
4 n ASN 207 
4 n GLU 208 
4 n ARG 209 
4 n GLY 210 
4 n LEU 211 
4 n GLY 212 
4 n ALA 213 
4 n GLY 214 
4 n TYR 215 
4 n GLY 216 
4 n TYR 217 
4 n SER 218 
4 n PHE 219 
4 n ASN 220 
4 n ILE 221 
4 n PRO 222 
4 n VAL 223 
4 n ASP 224 
4 n ALA 225 
4 n PHE 226 
4 n THR 227 
4 n GLU 228 
4 n ASP 229 
4 n GLU 230 
4 n SER 231 
4 n TRP 232 
4 n ILE 233 
4 n ALA 234 
4 n ALA 235 
4 n TYR 236 
4 n THR 237 
4 n THR 238 
4 n ALA 239 
4 n LEU 240 
4 n ARG 241 
4 n GLU 242 
4 n ILE 243 
4 n ALA 244 
4 n ASP 245 
4 n PHE 246 
4 n PHE 247 
4 n ARG 248 
4 n PRO 249 
4 n ASP 250 
4 n VAL 251 
4 n ILE 252 
4 n VAL 253 
4 n THR 254 
4 n GLN 255 
4 n ASN 256 
4 n GLY 257 
4 n VAL 258 
4 n ASP 259 
4 n ALA 260 
4 n HIS 261 
4 n TYR 262 
4 n TYR 263 
4 n ASP 264 
4 n PRO 265 
4 n LEU 266 
4 n THR 267 
4 n HIS 268 
4 n LEU 269 
4 n SER 270 
4 n VAL 271 
4 n THR 272 
4 n MET 273 
4 n LYS 274 
4 n THR 275 
4 n TYR 276 
4 n ARG 277 
4 n ALA 278 
4 n ILE 279 
4 n PRO 280 
4 n LYS 281 
4 n LEU 282 
4 n ALA 283 
4 n HIS 284 
4 n GLU 285 
4 n ILE 286 
4 n ALA 287 
4 n HIS 288 
4 n GLU 289 
4 n TYR 290 
4 n CYS 291 
4 n ASP 292 
4 n GLY 293 
4 n ARG 294 
4 n TRP 295 
4 n ILE 296 
4 n ALA 297 
4 n VAL 298 
4 n GLY 299 
4 n GLY 300 
4 n GLY 301 
4 n GLY 302 
4 n TYR 303 
4 n ASP 304 
4 n ILE 305 
4 n TRP 306 
4 n ARG 307 
4 n VAL 308 
4 n VAL 309 
4 n PRO 310 
4 n ARG 311 
4 n ALA 312 
4 n TRP 313 
4 n ALA 314 
4 n LEU 315 
4 n LEU 316 
4 n TRP 317 
4 n LEU 318 
4 n GLU 319 
4 n MET 320 
4 n THR 321 
4 n GLY 322 
4 n GLN 323 
4 n ALA 324 
4 n ASP 325 
4 n VAL 326 
4 n SER 327 
4 n GLY 328 
4 n PRO 329 
4 n LEU 330 
4 n PRO 331 
4 n ASP 332 
4 n GLU 333 
4 n TRP 334 
4 n ARG 335 
4 n GLU 336 
4 n ARG 337 
4 n TRP 338 
4 n GLN 339 
4 n PRO 340 
4 n LEU 341 
4 n SER 342 
4 n PRO 343 
4 n VAL 344 
4 n ALA 345 
4 n LEU 346 
4 n PRO 347 
4 n LEU 348 
4 n GLU 349 
4 n TRP 350 
4 n ASP 351 
4 n ASP 352 
4 n PRO 353 
4 n ASP 354 
4 n ASP 355 
4 n LEU 356 
4 n TYR 357 
4 n PRO 358 
4 n PRO 359 
4 n ILE 360 
4 n PRO 361 
4 n ARG 362 
4 n LYS 363 
4 n ALA 364 
4 n GLU 365 
4 n ILE 366 
4 n SER 367 
4 n GLU 368 
4 n LYS 369 
4 n ASN 370 
4 n ALA 371 
4 n GLN 372 
4 n THR 373 
4 n VAL 374 
4 n GLU 375 
4 n LYS 376 
4 n ALA 377 
4 n LEU 378 
4 n TYR 379 
4 n PHE 380 
4 n ILE 381 
4 n ARG 382 
4 n SER 383 
4 n GLN 384 
4 n ARG 385 
4 n PRO 386 
4 n ALA 387 
4 n ARG 388 
#
_ma_data.content_type "model coordinates"
_ma_data.id           1
_ma_data.name         Model
#
_ma_model_list.data_id          1
_ma_model_list.model_group_id   1
_ma_model_list.model_group_name "AlphaFold-beta-20231127 (3.0.0 @ 2025-09-11 21:50:09)"
_ma_model_list.model_id         1
_ma_model_list.model_name       "Top ranked model"
_ma_model_list.model_type       "Ab initio model"
_ma_model_list.ordinal_id       1
#
loop_
_ma_protocol_step.method_type
_ma_protocol_step.ordinal_id
_ma_protocol_step.protocol_id
_ma_protocol_step.step_id
"coevolution MSA" 1 1 1 
"template search" 2 1 2 
modeling          3 1 3 
#
loop_
_ma_qa_metric.id
_ma_qa_metric.mode
_ma_qa_metric.name
_ma_qa_metric.software_group_id
_ma_qa_metric.type
1 global pLDDT 1 pLDDT 
2 local  pLDDT 1 pLDDT 
#
_ma_qa_metric_global.metric_id    1
_ma_qa_metric_global.metric_value 89.08
_ma_qa_metric_global.model_id     1
_ma_qa_metric_global.ordinal_id   1
#
_ma_software_group.group_id    1
_ma_software_group.ordinal_id  1
_ma_software_group.software_id 1
#
loop_
_ma_target_entity.data_id
_ma_target_entity.entity_id
_ma_target_entity.origin
1 1 . 
1 2 . 
1 3 . 
1 4 . 
1 5 . 
1 6 . 
1 7 . 
1 8 . 
#
loop_
_ma_target_entity_instance.asym_id
_ma_target_entity_instance.details
_ma_target_entity_instance.entity_id
A . 1 
B . 2 
C . 3 
D . 4 
E . 5 
F . 6 
G . 7 
H . 8 
#
loop_
_pdbx_data_usage.details
_pdbx_data_usage.id
_pdbx_data_usage.type
_pdbx_data_usage.url
;Non-commercial use only, by using this file you agree to the terms of use found
at https://github.com/google-deepmind/alphafold3/blob/main/OUTPUT_TERMS_OF_USE.md.
To request access to the AlphaFold 3 model parameters, follow the process set
out at https://github.com/google-deepmind/alphafold3. You may only use these if
received directly from Google. Use is subject to terms of use available at
https://github.com/google-deepmind/alphafold3/blob/main/WEIGHTS_TERMS_OF_USE.md.

;
1 license    https://github.com/google-deepmind/alphafold3/blob/main/OUTPUT_TERMS_OF_USE.md 
;AlphaFold 3 and its output are not intended for, have not been validated for,
and are not approved for clinical use. They are provided "as-is" without any
warranty of any kind, whether expressed or implied. No warranty is given that
use shall not infringe the rights of any third party.

;
2 disclaimer ?                                                                              
#
loop_
_pdbx_nonpoly_scheme.asym_id
_pdbx_nonpoly_scheme.auth_seq_num
_pdbx_nonpoly_scheme.entity_id
_pdbx_nonpoly_scheme.mon_id
_pdbx_nonpoly_scheme.pdb_ins_code
_pdbx_nonpoly_scheme.pdb_seq_num
_pdbx_nonpoly_scheme.pdb_strand_id
E 1 5 LIG_E . 1 E 
F 1 6 LIG_F . 1 F 
G 1 7 LIG_G . 1 G 
H 1 8 LIG_H . 1 H 
#
loop_
_pdbx_poly_seq_scheme.asym_id
_pdbx_poly_seq_scheme.auth_seq_num
_pdbx_poly_seq_scheme.entity_id
_pdbx_poly_seq_scheme.hetero
_pdbx_poly_seq_scheme.mon_id
_pdbx_poly_seq_scheme.pdb_ins_code
_pdbx_poly_seq_scheme.pdb_seq_num
_pdbx_poly_seq_scheme.pdb_strand_id
_pdbx_poly_seq_scheme.seq_id
A 1   1 n MET . 1   A 1   
A 2   1 n LEU . 2   A 2   
A 3   1 n VAL . 3   A 3   
A 4   1 n GLU . 4   A 4   
A 5   1 n GLN . 5   A 5   
A 6   1 n ALA . 6   A 6   
A 7   1 n MET . 7   A 7   
A 8   1 n LYS . 8   A 8   
A 9   1 n ALA . 9   A 9   
A 10  1 n PRO . 10  A 10  
A 11  1 n VAL . 11  A 11  
A 12  1 n ILE . 12  A 12  
A 13  1 n THR . 13  A 13  
A 14  1 n LEU . 14  A 14  
A 15  1 n ARG . 15  A 15  
A 16  1 n ALA . 16  A 16  
A 17  1 n THR . 17  A 17  
A 18  1 n ASN . 18  A 18  
A 19  1 n THR . 19  A 19  
A 20  1 n ILE . 20  A 20  
A 21  1 n ALA . 21  A 21  
A 22  1 n GLU . 22  A 22  
A 23  1 n ALA . 23  A 23  
A 24  1 n LEU . 24  A 24  
A 25  1 n GLN . 25  A 25  
A 26  1 n LEU . 26  A 26  
A 27  1 n LEU . 27  A 27  
A 28  1 n ARG . 28  A 28  
A 29  1 n HIS . 29  A 29  
A 30  1 n HIS . 30  A 30  
A 31  1 n ARG . 31  A 31  
A 32  1 n ILE . 32  A 32  
A 33  1 n ARG . 33  A 33  
A 34  1 n HIS . 34  A 34  
A 35  1 n LEU . 35  A 35  
A 36  1 n PRO . 36  A 36  
A 37  1 n VAL . 37  A 37  
A 38  1 n VAL . 38  A 38  
A 39  1 n ASP . 39  A 39  
A 40  1 n GLY . 40  A 40  
A 41  1 n GLU . 41  A 41  
A 42  1 n GLY . 42  A 42  
A 43  1 n ARG . 43  A 43  
A 44  1 n LEU . 44  A 44  
A 45  1 n LEU . 45  A 45  
A 46  1 n GLY . 46  A 46  
A 47  1 n LEU . 47  A 47  
A 48  1 n VAL . 48  A 48  
A 49  1 n THR . 49  A 49  
A 50  1 n SER . 50  A 50  
A 51  1 n GLN . 51  A 51  
A 52  1 n ASP . 52  A 52  
A 53  1 n LEU . 53  A 53  
A 54  1 n ARG . 54  A 54  
A 55  1 n ASP . 55  A 55  
A 56  1 n ALA . 56  A 56  
A 57  1 n SER . 57  A 57  
A 58  1 n PRO . 58  A 58  
A 59  1 n SER . 59  A 59  
A 60  1 n ILE . 60  A 60  
A 61  1 n PHE . 61  A 61  
A 62  1 n HIS . 62  A 62  
A 63  1 n LEU . 63  A 63  
A 64  1 n HIS . 64  A 64  
A 65  1 n GLU . 65  A 65  
A 66  1 n HIS . 66  A 66  
A 67  1 n LEU . 67  A 67  
A 68  1 n GLU . 68  A 68  
A 69  1 n ASP . 69  A 69  
A 70  1 n LEU . 70  A 70  
A 71  1 n GLN . 71  A 71  
A 72  1 n LYS . 72  A 72  
A 73  1 n PRO . 73  A 73  
A 74  1 n VAL . 74  A 74  
A 75  1 n SER . 75  A 75  
A 76  1 n THR . 76  A 76  
A 77  1 n ILE . 77  A 77  
A 78  1 n MET . 78  A 78  
A 79  1 n LYS . 79  A 79  
A 80  1 n THR . 80  A 80  
A 81  1 n ASP . 81  A 81  
A 82  1 n LEU . 82  A 82  
A 83  1 n ILE . 83  A 83  
A 84  1 n VAL . 84  A 84  
A 85  1 n GLY . 85  A 85  
A 86  1 n HIS . 86  A 86  
A 87  1 n PRO . 87  A 87  
A 88  1 n LEU . 88  A 88  
A 89  1 n ASP . 89  A 89  
A 90  1 n PHE . 90  A 90  
A 91  1 n VAL . 91  A 91  
A 92  1 n GLU . 92  A 92  
A 93  1 n GLU . 93  A 93  
A 94  1 n VAL . 94  A 94  
A 95  1 n ALA . 95  A 95  
A 96  1 n ALA . 96  A 96  
A 97  1 n LEU . 97  A 97  
A 98  1 n PHE . 98  A 98  
A 99  1 n TYR . 99  A 99  
A 100 1 n GLU . 100 A 100 
A 101 1 n HIS . 101 A 101 
A 102 1 n ARG . 102 A 102 
A 103 1 n ILE . 103 A 103 
A 104 1 n GLY . 104 A 104 
A 105 1 n CYS . 105 A 105 
A 106 1 n LEU . 106 A 106 
A 107 1 n PRO . 107 A 107 
A 108 1 n ILE . 108 A 108 
A 109 1 n VAL . 109 A 109 
A 110 1 n ASN . 110 A 110 
A 111 1 n HIS . 111 A 111 
A 112 1 n GLY . 112 A 112 
A 113 1 n LYS . 113 A 113 
A 114 1 n LEU . 114 A 114 
A 115 1 n VAL . 115 A 115 
A 116 1 n GLY . 116 A 116 
A 117 1 n ILE . 117 A 117 
A 118 1 n ILE . 118 A 118 
A 119 1 n THR . 119 A 119 
A 120 1 n GLN . 120 A 120 
A 121 1 n THR . 121 A 121 
A 122 1 n ASP . 122 A 122 
A 123 1 n LEU . 123 A 123 
A 124 1 n LEU . 124 A 124 
A 125 1 n ARG . 125 A 125 
A 126 1 n THR . 126 A 126 
A 127 1 n PHE . 127 A 127 
A 128 1 n ILE . 128 A 128 
A 129 1 n GLU . 129 A 129 
A 130 1 n LEU . 130 A 130 
A 131 1 n THR . 131 A 131 
A 132 1 n GLY . 132 A 132 
A 133 1 n VAL . 133 A 133 
A 134 1 n HIS . 134 A 134 
A 135 1 n GLN . 135 A 135 
A 136 1 n PRO . 136 A 136 
A 137 1 n GLY . 137 A 137 
A 138 1 n SER . 138 A 138 
A 139 1 n GLN . 139 A 139 
A 140 1 n ILE . 140 A 140 
A 141 1 n GLU . 141 A 141 
A 142 1 n ILE . 142 A 142 
A 143 1 n LYS . 143 A 143 
A 144 1 n VAL . 144 A 144 
A 145 1 n PRO . 145 A 145 
A 146 1 n ASN . 146 A 146 
A 147 1 n GLU . 147 A 147 
A 148 1 n ALA . 148 A 148 
A 149 1 n GLY . 149 A 149 
A 150 1 n MET . 150 A 150 
A 151 1 n LEU . 151 A 151 
A 152 1 n SER . 152 A 152 
A 153 1 n LYS . 153 A 153 
A 154 1 n ALA . 154 A 154 
A 155 1 n ALA . 155 A 155 
A 156 1 n ALA . 156 A 156 
A 157 1 n ILE . 157 A 157 
A 158 1 n ILE . 158 A 158 
A 159 1 n SER . 159 A 159 
A 160 1 n GLU . 160 A 160 
A 161 1 n ARG . 161 A 161 
A 162 1 n HIS . 162 A 162 
A 163 1 n VAL . 163 A 163 
A 164 1 n ASN . 164 A 164 
A 165 1 n ILE . 165 A 165 
A 166 1 n ALA . 166 A 166 
A 167 1 n SER . 167 A 167 
A 168 1 n VAL . 168 A 168 
A 169 1 n LEU . 169 A 169 
A 170 1 n VAL . 170 A 170 
A 171 1 n TYR . 171 A 171 
A 172 1 n PRO . 172 A 172 
A 173 1 n ALA . 173 A 173 
A 174 1 n PRO . 174 A 174 
A 175 1 n ASP . 175 A 175 
A 176 1 n PRO . 176 A 176 
A 177 1 n ASN . 177 A 177 
A 178 1 n GLU . 178 A 178 
A 179 1 n LYS . 179 A 179 
A 180 1 n ILE . 180 A 180 
A 181 1 n LEU . 181 A 181 
A 182 1 n VAL . 182 A 182 
A 183 1 n PHE . 183 A 183 
A 184 1 n ARG . 184 A 184 
A 185 1 n VAL . 185 A 185 
A 186 1 n GLN . 186 A 186 
A 187 1 n THR . 187 A 187 
A 188 1 n MET . 188 A 188 
A 189 1 n ASN . 189 A 189 
A 190 1 n PRO . 190 A 190 
A 191 1 n LEU . 191 A 191 
A 192 1 n PRO . 192 A 192 
A 193 1 n LEU . 193 A 193 
A 194 1 n ILE . 194 A 194 
A 195 1 n ARG . 195 A 195 
A 196 1 n ASP . 196 A 196 
A 197 1 n LEU . 197 A 197 
A 198 1 n GLN . 198 A 198 
A 199 1 n ASN . 199 A 199 
A 200 1 n ALA . 200 A 200 
A 201 1 n GLY . 201 A 201 
A 202 1 n TYR . 202 A 202 
A 203 1 n HIS . 203 A 203 
A 204 1 n VAL . 204 A 204 
A 205 1 n LEU . 205 A 205 
A 206 1 n TRP . 206 A 206 
A 207 1 n PRO . 207 A 207 
A 208 1 n ASN . 208 A 208 
A 209 1 n LEU . 209 A 209 
A 210 1 n PRO . 210 A 210 
A 211 1 n GLY . 211 A 211 
A 212 1 n VAL . 212 A 212 
A 213 1 n THR . 213 A 213 
A 214 1 n SER . 214 A 214 
B 1   2 n MET . 1   B 1   
B 2   2 n LEU . 2   B 2   
B 3   2 n VAL . 3   B 3   
B 4   2 n GLU . 4   B 4   
B 5   2 n GLN . 5   B 5   
B 6   2 n ALA . 6   B 6   
B 7   2 n MET . 7   B 7   
B 8   2 n LYS . 8   B 8   
B 9   2 n ALA . 9   B 9   
B 10  2 n PRO . 10  B 10  
B 11  2 n VAL . 11  B 11  
B 12  2 n ILE . 12  B 12  
B 13  2 n THR . 13  B 13  
B 14  2 n LEU . 14  B 14  
B 15  2 n ARG . 15  B 15  
B 16  2 n ALA . 16  B 16  
B 17  2 n THR . 17  B 17  
B 18  2 n ASN . 18  B 18  
B 19  2 n THR . 19  B 19  
B 20  2 n ILE . 20  B 20  
B 21  2 n ALA . 21  B 21  
B 22  2 n GLU . 22  B 22  
B 23  2 n ALA . 23  B 23  
B 24  2 n LEU . 24  B 24  
B 25  2 n GLN . 25  B 25  
B 26  2 n LEU . 26  B 26  
B 27  2 n LEU . 27  B 27  
B 28  2 n ARG . 28  B 28  
B 29  2 n HIS . 29  B 29  
B 30  2 n HIS . 30  B 30  
B 31  2 n ARG . 31  B 31  
B 32  2 n ILE . 32  B 32  
B 33  2 n ARG . 33  B 33  
B 34  2 n HIS . 34  B 34  
B 35  2 n LEU . 35  B 35  
B 36  2 n PRO . 36  B 36  
B 37  2 n VAL . 37  B 37  
B 38  2 n VAL . 38  B 38  
B 39  2 n ASP . 39  B 39  
B 40  2 n GLY . 40  B 40  
B 41  2 n GLU . 41  B 41  
B 42  2 n GLY . 42  B 42  
B 43  2 n ARG . 43  B 43  
B 44  2 n LEU . 44  B 44  
B 45  2 n LEU . 45  B 45  
B 46  2 n GLY . 46  B 46  
B 47  2 n LEU . 47  B 47  
B 48  2 n VAL . 48  B 48  
B 49  2 n THR . 49  B 49  
B 50  2 n SER . 50  B 50  
B 51  2 n GLN . 51  B 51  
B 52  2 n ASP . 52  B 52  
B 53  2 n LEU . 53  B 53  
B 54  2 n ARG . 54  B 54  
B 55  2 n ASP . 55  B 55  
B 56  2 n ALA . 56  B 56  
B 57  2 n SER . 57  B 57  
B 58  2 n PRO . 58  B 58  
B 59  2 n SER . 59  B 59  
B 60  2 n ILE . 60  B 60  
B 61  2 n PHE . 61  B 61  
B 62  2 n HIS . 62  B 62  
B 63  2 n LEU . 63  B 63  
B 64  2 n HIS . 64  B 64  
B 65  2 n GLU . 65  B 65  
B 66  2 n HIS . 66  B 66  
B 67  2 n LEU . 67  B 67  
B 68  2 n GLU . 68  B 68  
B 69  2 n ASP . 69  B 69  
B 70  2 n LEU . 70  B 70  
B 71  2 n GLN . 71  B 71  
B 72  2 n LYS . 72  B 72  
B 73  2 n PRO . 73  B 73  
B 74  2 n VAL . 74  B 74  
B 75  2 n SER . 75  B 75  
B 76  2 n THR . 76  B 76  
B 77  2 n ILE . 77  B 77  
B 78  2 n MET . 78  B 78  
B 79  2 n LYS . 79  B 79  
B 80  2 n THR . 80  B 80  
B 81  2 n ASP . 81  B 81  
B 82  2 n LEU . 82  B 82  
B 83  2 n ILE . 83  B 83  
B 84  2 n VAL . 84  B 84  
B 85  2 n GLY . 85  B 85  
B 86  2 n HIS . 86  B 86  
B 87  2 n PRO . 87  B 87  
B 88  2 n LEU . 88  B 88  
B 89  2 n ASP . 89  B 89  
B 90  2 n PHE . 90  B 90  
B 91  2 n VAL . 91  B 91  
B 92  2 n GLU . 92  B 92  
B 93  2 n GLU . 93  B 93  
B 94  2 n VAL . 94  B 94  
B 95  2 n ALA . 95  B 95  
B 96  2 n ALA . 96  B 96  
B 97  2 n LEU . 97  B 97  
B 98  2 n PHE . 98  B 98  
B 99  2 n TYR . 99  B 99  
B 100 2 n GLU . 100 B 100 
B 101 2 n HIS . 101 B 101 
B 102 2 n ARG . 102 B 102 
B 103 2 n ILE . 103 B 103 
B 104 2 n GLY . 104 B 104 
B 105 2 n CYS . 105 B 105 
B 106 2 n LEU . 106 B 106 
B 107 2 n PRO . 107 B 107 
B 108 2 n ILE . 108 B 108 
B 109 2 n VAL . 109 B 109 
B 110 2 n ASN . 110 B 110 
B 111 2 n HIS . 111 B 111 
B 112 2 n GLY . 112 B 112 
B 113 2 n LYS . 113 B 113 
B 114 2 n LEU . 114 B 114 
B 115 2 n VAL . 115 B 115 
B 116 2 n GLY . 116 B 116 
B 117 2 n ILE . 117 B 117 
B 118 2 n ILE . 118 B 118 
B 119 2 n THR . 119 B 119 
B 120 2 n GLN . 120 B 120 
B 121 2 n THR . 121 B 121 
B 122 2 n ASP . 122 B 122 
B 123 2 n LEU . 123 B 123 
B 124 2 n LEU . 124 B 124 
B 125 2 n ARG . 125 B 125 
B 126 2 n THR . 126 B 126 
B 127 2 n PHE . 127 B 127 
B 128 2 n ILE . 128 B 128 
B 129 2 n GLU . 129 B 129 
B 130 2 n LEU . 130 B 130 
B 131 2 n THR . 131 B 131 
B 132 2 n GLY . 132 B 132 
B 133 2 n VAL . 133 B 133 
B 134 2 n HIS . 134 B 134 
B 135 2 n GLN . 135 B 135 
B 136 2 n PRO . 136 B 136 
B 137 2 n GLY . 137 B 137 
B 138 2 n SER . 138 B 138 
B 139 2 n GLN . 139 B 139 
B 140 2 n ILE . 140 B 140 
B 141 2 n GLU . 141 B 141 
B 142 2 n ILE . 142 B 142 
B 143 2 n LYS . 143 B 143 
B 144 2 n VAL . 144 B 144 
B 145 2 n PRO . 145 B 145 
B 146 2 n ASN . 146 B 146 
B 147 2 n GLU . 147 B 147 
B 148 2 n ALA . 148 B 148 
B 149 2 n GLY . 149 B 149 
B 150 2 n MET . 150 B 150 
B 151 2 n LEU . 151 B 151 
B 152 2 n SER . 152 B 152 
B 153 2 n LYS . 153 B 153 
B 154 2 n ALA . 154 B 154 
B 155 2 n ALA . 155 B 155 
B 156 2 n ALA . 156 B 156 
B 157 2 n ILE . 157 B 157 
B 158 2 n ILE . 158 B 158 
B 159 2 n SER . 159 B 159 
B 160 2 n GLU . 160 B 160 
B 161 2 n ARG . 161 B 161 
B 162 2 n HIS . 162 B 162 
B 163 2 n VAL . 163 B 163 
B 164 2 n ASN . 164 B 164 
B 165 2 n ILE . 165 B 165 
B 166 2 n ALA . 166 B 166 
B 167 2 n SER . 167 B 167 
B 168 2 n VAL . 168 B 168 
B 169 2 n LEU . 169 B 169 
B 170 2 n VAL . 170 B 170 
B 171 2 n TYR . 171 B 171 
B 172 2 n PRO . 172 B 172 
B 173 2 n ALA . 173 B 173 
B 174 2 n PRO . 174 B 174 
B 175 2 n ASP . 175 B 175 
B 176 2 n PRO . 176 B 176 
B 177 2 n ASN . 177 B 177 
B 178 2 n GLU . 178 B 178 
B 179 2 n LYS . 179 B 179 
B 180 2 n ILE . 180 B 180 
B 181 2 n LEU . 181 B 181 
B 182 2 n VAL . 182 B 182 
B 183 2 n PHE . 183 B 183 
B 184 2 n ARG . 184 B 184 
B 185 2 n VAL . 185 B 185 
B 186 2 n GLN . 186 B 186 
B 187 2 n THR . 187 B 187 
B 188 2 n MET . 188 B 188 
B 189 2 n ASN . 189 B 189 
B 190 2 n PRO . 190 B 190 
B 191 2 n LEU . 191 B 191 
B 192 2 n PRO . 192 B 192 
B 193 2 n LEU . 193 B 193 
B 194 2 n ILE . 194 B 194 
B 195 2 n ARG . 195 B 195 
B 196 2 n ASP . 196 B 196 
B 197 2 n LEU . 197 B 197 
B 198 2 n GLN . 198 B 198 
B 199 2 n ASN . 199 B 199 
B 200 2 n ALA . 200 B 200 
B 201 2 n GLY . 201 B 201 
B 202 2 n TYR . 202 B 202 
B 203 2 n HIS . 203 B 203 
B 204 2 n VAL . 204 B 204 
B 205 2 n LEU . 205 B 205 
B 206 2 n TRP . 206 B 206 
B 207 2 n PRO . 207 B 207 
B 208 2 n ASN . 208 B 208 
B 209 2 n LEU . 209 B 209 
B 210 2 n PRO . 210 B 210 
B 211 2 n GLY . 211 B 211 
B 212 2 n VAL . 212 B 212 
B 213 2 n THR . 213 B 213 
B 214 2 n SER . 214 B 214 
C 1   3 n MET . 1   C 1   
C 2   3 n SER . 2   C 2   
C 3   3 n ARG . 3   C 3   
C 4   3 n ASN . 4   C 4   
C 5   3 n CYS . 5   C 5   
C 6   3 n ALA . 6   C 6   
C 7   3 n PHE . 7   C 7   
C 8   3 n VAL . 8   C 8   
C 9   3 n TYR . 9   C 9   
C 10  3 n SER . 10  C 10  
C 11  3 n GLU . 11  C 11  
C 12  3 n GLN . 12  C 12  
C 13  3 n PHE . 13  C 13  
C 14  3 n LEU . 14  C 14  
C 15  3 n GLN . 15  C 15  
C 16  3 n TYR . 16  C 16  
C 17  3 n LYS . 17  C 17  
C 18  3 n PHE . 18  C 18  
C 19  3 n HIS . 19  C 19  
C 20  3 n ASP . 20  C 20  
C 21  3 n ASP . 21  C 21  
C 22  3 n HIS . 22  C 22  
C 23  3 n PRO . 23  C 23  
C 24  3 n PHE . 24  C 24  
C 25  3 n ASN . 25  C 25  
C 26  3 n GLN . 26  C 26  
C 27  3 n LEU . 27  C 27  
C 28  3 n ARG . 28  C 28  
C 29  3 n VAL . 29  C 29  
C 30  3 n LYS . 30  C 30  
C 31  3 n MET . 31  C 31  
C 32  3 n THR . 32  C 32  
C 33  3 n TYR . 33  C 33  
C 34  3 n ASP . 34  C 34  
C 35  3 n LEU . 35  C 35  
C 36  3 n LEU . 36  C 36  
C 37  3 n CYS . 37  C 37  
C 38  3 n THR . 38  C 38  
C 39  3 n LEU . 39  C 39  
C 40  3 n GLY . 40  C 40  
C 41  3 n ALA . 41  C 41  
C 42  3 n LEU . 42  C 42  
C 43  3 n GLU . 43  C 43  
C 44  3 n ASP . 44  C 44  
C 45  3 n ARG . 45  C 45  
C 46  3 n GLN . 46  C 46  
C 47  3 n ILE . 47  C 47  
C 48  3 n VAL . 48  C 48  
C 49  3 n ALA . 49  C 49  
C 50  3 n PRO . 50  C 50  
C 51  3 n ARG . 51  C 51  
C 52  3 n MET . 52  C 52  
C 53  3 n ALA . 53  C 53  
C 54  3 n THR . 54  C 54  
C 55  3 n ASP . 55  C 55  
C 56  3 n ASP . 56  C 56  
C 57  3 n GLU . 57  C 57  
C 58  3 n LEU . 58  C 58  
C 59  3 n ALA . 59  C 59  
C 60  3 n LEU . 60  C 60  
C 61  3 n ILE . 61  C 61  
C 62  3 n HIS . 62  C 62  
C 63  3 n ASP . 63  C 63  
C 64  3 n ARG . 64  C 64  
C 65  3 n SER . 65  C 65  
C 66  3 n TYR . 66  C 66  
C 67  3 n ILE . 67  C 67  
C 68  3 n GLU . 68  C 68  
C 69  3 n ALA . 69  C 69  
C 70  3 n VAL . 70  C 70  
C 71  3 n LYS . 71  C 71  
C 72  3 n ALA . 72  C 72  
C 73  3 n ALA . 73  C 73  
C 74  3 n GLY . 74  C 74  
C 75  3 n ARG . 75  C 75  
C 76  3 n GLY . 76  C 76  
C 77  3 n GLU . 77  C 77  
C 78  3 n LEU . 78  C 78  
C 79  3 n SER . 79  C 79  
C 80  3 n GLU . 80  C 80  
C 81  3 n ALA . 81  C 81  
C 82  3 n ALA . 82  C 82  
C 83  3 n ALA . 83  C 83  
C 84  3 n GLN . 84  C 84  
C 85  3 n ASN . 85  C 85  
C 86  3 n TYR . 86  C 86  
C 87  3 n GLY . 87  C 87  
C 88  3 n LEU . 88  C 88  
C 89  3 n GLY . 89  C 89  
C 90  3 n THR . 90  C 90  
C 91  3 n GLU . 91  C 91  
C 92  3 n ASP . 92  C 92  
C 93  3 n THR . 93  C 93  
C 94  3 n PRO . 94  C 94  
C 95  3 n ILE . 95  C 95  
C 96  3 n PHE . 96  C 96  
C 97  3 n PRO . 97  C 97  
C 98  3 n ASN . 98  C 98  
C 99  3 n MET . 99  C 99  
C 100 3 n HIS . 100 C 100 
C 101 3 n GLU . 101 C 101 
C 102 3 n ALA . 102 C 102 
C 103 3 n SER . 103 C 103 
C 104 3 n ALA . 104 C 104 
C 105 3 n LEU . 105 C 105 
C 106 3 n LEU . 106 C 106 
C 107 3 n VAL . 107 C 107 
C 108 3 n GLY . 108 C 108 
C 109 3 n SER . 109 C 109 
C 110 3 n THR . 110 C 110 
C 111 3 n LEU . 111 C 111 
C 112 3 n THR . 112 C 112 
C 113 3 n ALA . 113 C 113 
C 114 3 n VAL . 114 C 114 
C 115 3 n ASP . 115 C 115 
C 116 3 n ALA . 116 C 116 
C 117 3 n VAL . 117 C 117 
C 118 3 n LEU . 118 C 118 
C 119 3 n SER . 119 C 119 
C 120 3 n GLY . 120 C 120 
C 121 3 n ALA . 121 C 121 
C 122 3 n ALA . 122 C 122 
C 123 3 n GLU . 123 C 123 
C 124 3 n HIS . 124 C 124 
C 125 3 n ALA . 125 C 125 
C 126 3 n LEU . 126 C 126 
C 127 3 n ASN . 127 C 127 
C 128 3 n LEU . 128 C 128 
C 129 3 n GLY . 129 C 129 
C 130 3 n GLY . 130 C 130 
C 131 3 n GLY . 131 C 131 
C 132 3 n LEU . 132 C 132 
C 133 3 n HIS . 133 C 133 
C 134 3 n HIS . 134 C 134 
C 135 3 n GLY . 135 C 135 
C 136 3 n PHE . 136 C 136 
C 137 3 n ARG . 137 C 137 
C 138 3 n GLY . 138 C 138 
C 139 3 n LYS . 139 C 139 
C 140 3 n ALA . 140 C 140 
C 141 3 n SER . 141 C 141 
C 142 3 n GLY . 142 C 142 
C 143 3 n PHE . 143 C 143 
C 144 3 n CYS . 144 C 144 
C 145 3 n VAL . 145 C 145 
C 146 3 n TYR . 146 C 146 
C 147 3 n ASN . 147 C 147 
C 148 3 n ASP . 148 C 148 
C 149 3 n SER . 149 C 149 
C 150 3 n ALA . 150 C 150 
C 151 3 n VAL . 151 C 151 
C 152 3 n ALA . 152 C 152 
C 153 3 n ILE . 153 C 153 
C 154 3 n GLN . 154 C 154 
C 155 3 n TYR . 155 C 155 
C 156 3 n ILE . 156 C 156 
C 157 3 n ARG . 157 C 157 
C 158 3 n GLU . 158 C 158 
C 159 3 n LYS . 159 C 159 
C 160 3 n TYR . 160 C 160 
C 161 3 n GLY . 161 C 161 
C 162 3 n LEU . 162 C 162 
C 163 3 n ARG . 163 C 163 
C 164 3 n VAL . 164 C 164 
C 165 3 n LEU . 165 C 165 
C 166 3 n TYR . 166 C 166 
C 167 3 n VAL . 167 C 167 
C 168 3 n ASP . 168 C 168 
C 169 3 n THR . 169 C 169 
C 170 3 n ASP . 170 C 170 
C 171 3 n ALA . 171 C 171 
C 172 3 n HIS . 172 C 172 
C 173 3 n HIS . 173 C 173 
C 174 3 n GLY . 174 C 174 
C 175 3 n ASP . 175 C 175 
C 176 3 n GLY . 176 C 176 
C 177 3 n VAL . 177 C 177 
C 178 3 n GLN . 178 C 178 
C 179 3 n TRP . 179 C 179 
C 180 3 n ALA . 180 C 180 
C 181 3 n PHE . 181 C 181 
C 182 3 n TYR . 182 C 182 
C 183 3 n ASP . 183 C 183 
C 184 3 n ASP . 184 C 184 
C 185 3 n PRO . 185 C 185 
C 186 3 n ASN . 186 C 186 
C 187 3 n VAL . 187 C 187 
C 188 3 n CYS . 188 C 188 
C 189 3 n THR . 189 C 189 
C 190 3 n PHE . 190 C 190 
C 191 3 n SER . 191 C 191 
C 192 3 n ILE . 192 C 192 
C 193 3 n HIS . 193 C 193 
C 194 3 n GLU . 194 C 194 
C 195 3 n THR . 195 C 195 
C 196 3 n GLY . 196 C 196 
C 197 3 n ARG . 197 C 197 
C 198 3 n TYR . 198 C 198 
C 199 3 n LEU . 199 C 199 
C 200 3 n PHE . 200 C 200 
C 201 3 n PRO . 201 C 201 
C 202 3 n GLY . 202 C 202 
C 203 3 n THR . 203 C 203 
C 204 3 n GLY . 204 C 204 
C 205 3 n ASN . 205 C 205 
C 206 3 n VAL . 206 C 206 
C 207 3 n ASN . 207 C 207 
C 208 3 n GLU . 208 C 208 
C 209 3 n ARG . 209 C 209 
C 210 3 n GLY . 210 C 210 
C 211 3 n LEU . 211 C 211 
C 212 3 n GLY . 212 C 212 
C 213 3 n ALA . 213 C 213 
C 214 3 n GLY . 214 C 214 
C 215 3 n TYR . 215 C 215 
C 216 3 n GLY . 216 C 216 
C 217 3 n TYR . 217 C 217 
C 218 3 n SER . 218 C 218 
C 219 3 n PHE . 219 C 219 
C 220 3 n ASN . 220 C 220 
C 221 3 n ILE . 221 C 221 
C 222 3 n PRO . 222 C 222 
C 223 3 n VAL . 223 C 223 
C 224 3 n ASP . 224 C 224 
C 225 3 n ALA . 225 C 225 
C 226 3 n PHE . 226 C 226 
C 227 3 n THR . 227 C 227 
C 228 3 n GLU . 228 C 228 
C 229 3 n ASP . 229 C 229 
C 230 3 n GLU . 230 C 230 
C 231 3 n SER . 231 C 231 
C 232 3 n TRP . 232 C 232 
C 233 3 n ILE . 233 C 233 
C 234 3 n ALA . 234 C 234 
C 235 3 n ALA . 235 C 235 
C 236 3 n TYR . 236 C 236 
C 237 3 n THR . 237 C 237 
C 238 3 n THR . 238 C 238 
C 239 3 n ALA . 239 C 239 
C 240 3 n LEU . 240 C 240 
C 241 3 n ARG . 241 C 241 
C 242 3 n GLU . 242 C 242 
C 243 3 n ILE . 243 C 243 
C 244 3 n ALA . 244 C 244 
C 245 3 n ASP . 245 C 245 
C 246 3 n PHE . 246 C 246 
C 247 3 n PHE . 247 C 247 
C 248 3 n ARG . 248 C 248 
C 249 3 n PRO . 249 C 249 
C 250 3 n ASP . 250 C 250 
C 251 3 n VAL . 251 C 251 
C 252 3 n ILE . 252 C 252 
C 253 3 n VAL . 253 C 253 
C 254 3 n THR . 254 C 254 
C 255 3 n GLN . 255 C 255 
C 256 3 n ASN . 256 C 256 
C 257 3 n GLY . 257 C 257 
C 258 3 n VAL . 258 C 258 
C 259 3 n ASP . 259 C 259 
C 260 3 n ALA . 260 C 260 
C 261 3 n HIS . 261 C 261 
C 262 3 n TYR . 262 C 262 
C 263 3 n TYR . 263 C 263 
C 264 3 n ASP . 264 C 264 
C 265 3 n PRO . 265 C 265 
C 266 3 n LEU . 266 C 266 
C 267 3 n THR . 267 C 267 
C 268 3 n HIS . 268 C 268 
C 269 3 n LEU . 269 C 269 
C 270 3 n SER . 270 C 270 
C 271 3 n VAL . 271 C 271 
C 272 3 n THR . 272 C 272 
C 273 3 n MET . 273 C 273 
C 274 3 n LYS . 274 C 274 
C 275 3 n THR . 275 C 275 
C 276 3 n TYR . 276 C 276 
C 277 3 n ARG . 277 C 277 
C 278 3 n ALA . 278 C 278 
C 279 3 n ILE . 279 C 279 
C 280 3 n PRO . 280 C 280 
C 281 3 n LYS . 281 C 281 
C 282 3 n LEU . 282 C 282 
C 283 3 n ALA . 283 C 283 
C 284 3 n HIS . 284 C 284 
C 285 3 n GLU . 285 C 285 
C 286 3 n ILE . 286 C 286 
C 287 3 n ALA . 287 C 287 
C 288 3 n HIS . 288 C 288 
C 289 3 n GLU . 289 C 289 
C 290 3 n TYR . 290 C 290 
C 291 3 n CYS . 291 C 291 
C 292 3 n ASP . 292 C 292 
C 293 3 n GLY . 293 C 293 
C 294 3 n ARG . 294 C 294 
C 295 3 n TRP . 295 C 295 
C 296 3 n ILE . 296 C 296 
C 297 3 n ALA . 297 C 297 
C 298 3 n VAL . 298 C 298 
C 299 3 n GLY . 299 C 299 
C 300 3 n GLY . 300 C 300 
C 301 3 n GLY . 301 C 301 
C 302 3 n GLY . 302 C 302 
C 303 3 n TYR . 303 C 303 
C 304 3 n ASP . 304 C 304 
C 305 3 n ILE . 305 C 305 
C 306 3 n TRP . 306 C 306 
C 307 3 n ARG . 307 C 307 
C 308 3 n VAL . 308 C 308 
C 309 3 n VAL . 309 C 309 
C 310 3 n PRO . 310 C 310 
C 311 3 n ARG . 311 C 311 
C 312 3 n ALA . 312 C 312 
C 313 3 n TRP . 313 C 313 
C 314 3 n ALA . 314 C 314 
C 315 3 n LEU . 315 C 315 
C 316 3 n LEU . 316 C 316 
C 317 3 n TRP . 317 C 317 
C 318 3 n LEU . 318 C 318 
C 319 3 n GLU . 319 C 319 
C 320 3 n MET . 320 C 320 
C 321 3 n THR . 321 C 321 
C 322 3 n GLY . 322 C 322 
C 323 3 n GLN . 323 C 323 
C 324 3 n ALA . 324 C 324 
C 325 3 n ASP . 325 C 325 
C 326 3 n VAL . 326 C 326 
C 327 3 n SER . 327 C 327 
C 328 3 n GLY . 328 C 328 
C 329 3 n PRO . 329 C 329 
C 330 3 n LEU . 330 C 330 
C 331 3 n PRO . 331 C 331 
C 332 3 n ASP . 332 C 332 
C 333 3 n GLU . 333 C 333 
C 334 3 n TRP . 334 C 334 
C 335 3 n ARG . 335 C 335 
C 336 3 n GLU . 336 C 336 
C 337 3 n ARG . 337 C 337 
C 338 3 n TRP . 338 C 338 
C 339 3 n GLN . 339 C 339 
C 340 3 n PRO . 340 C 340 
C 341 3 n LEU . 341 C 341 
C 342 3 n SER . 342 C 342 
C 343 3 n PRO . 343 C 343 
C 344 3 n VAL . 344 C 344 
C 345 3 n ALA . 345 C 345 
C 346 3 n LEU . 346 C 346 
C 347 3 n PRO . 347 C 347 
C 348 3 n LEU . 348 C 348 
C 349 3 n GLU . 349 C 349 
C 350 3 n TRP . 350 C 350 
C 351 3 n ASP . 351 C 351 
C 352 3 n ASP . 352 C 352 
C 353 3 n PRO . 353 C 353 
C 354 3 n ASP . 354 C 354 
C 355 3 n ASP . 355 C 355 
C 356 3 n LEU . 356 C 356 
C 357 3 n TYR . 357 C 357 
C 358 3 n PRO . 358 C 358 
C 359 3 n PRO . 359 C 359 
C 360 3 n ILE . 360 C 360 
C 361 3 n PRO . 361 C 361 
C 362 3 n ARG . 362 C 362 
C 363 3 n LYS . 363 C 363 
C 364 3 n ALA . 364 C 364 
C 365 3 n GLU . 365 C 365 
C 366 3 n ILE . 366 C 366 
C 367 3 n SER . 367 C 367 
C 368 3 n GLU . 368 C 368 
C 369 3 n LYS . 369 C 369 
C 370 3 n ASN . 370 C 370 
C 371 3 n ALA . 371 C 371 
C 372 3 n GLN . 372 C 372 
C 373 3 n THR . 373 C 373 
C 374 3 n VAL . 374 C 374 
C 375 3 n GLU . 375 C 375 
C 376 3 n LYS . 376 C 376 
C 377 3 n ALA . 377 C 377 
C 378 3 n LEU . 378 C 378 
C 379 3 n TYR . 379 C 379 
C 380 3 n PHE . 380 C 380 
C 381 3 n ILE . 381 C 381 
C 382 3 n ARG . 382 C 382 
C 383 3 n SER . 383 C 383 
C 384 3 n GLN . 384 C 384 
C 385 3 n ARG . 385 C 385 
C 386 3 n PRO . 386 C 386 
C 387 3 n ALA . 387 C 387 
C 388 3 n ARG . 388 C 388 
D 1   4 n MET . 1   D 1   
D 2   4 n SER . 2   D 2   
D 3   4 n ARG . 3   D 3   
D 4   4 n ASN . 4   D 4   
D 5   4 n CYS . 5   D 5   
D 6   4 n ALA . 6   D 6   
D 7   4 n PHE . 7   D 7   
D 8   4 n VAL . 8   D 8   
D 9   4 n TYR . 9   D 9   
D 10  4 n SER . 10  D 10  
D 11  4 n GLU . 11  D 11  
D 12  4 n GLN . 12  D 12  
D 13  4 n PHE . 13  D 13  
D 14  4 n LEU . 14  D 14  
D 15  4 n GLN . 15  D 15  
D 16  4 n TYR . 16  D 16  
D 17  4 n LYS . 17  D 17  
D 18  4 n PHE . 18  D 18  
D 19  4 n HIS . 19  D 19  
D 20  4 n ASP . 20  D 20  
D 21  4 n ASP . 21  D 21  
D 22  4 n HIS . 22  D 22  
D 23  4 n PRO . 23  D 23  
D 24  4 n PHE . 24  D 24  
D 25  4 n ASN . 25  D 25  
D 26  4 n GLN . 26  D 26  
D 27  4 n LEU . 27  D 27  
D 28  4 n ARG . 28  D 28  
D 29  4 n VAL . 29  D 29  
D 30  4 n LYS . 30  D 30  
D 31  4 n MET . 31  D 31  
D 32  4 n THR . 32  D 32  
D 33  4 n TYR . 33  D 33  
D 34  4 n ASP . 34  D 34  
D 35  4 n LEU . 35  D 35  
D 36  4 n LEU . 36  D 36  
D 37  4 n CYS . 37  D 37  
D 38  4 n THR . 38  D 38  
D 39  4 n LEU . 39  D 39  
D 40  4 n GLY . 40  D 40  
D 41  4 n ALA . 41  D 41  
D 42  4 n LEU . 42  D 42  
D 43  4 n GLU . 43  D 43  
D 44  4 n ASP . 44  D 44  
D 45  4 n ARG . 45  D 45  
D 46  4 n GLN . 46  D 46  
D 47  4 n ILE . 47  D 47  
D 48  4 n VAL . 48  D 48  
D 49  4 n ALA . 49  D 49  
D 50  4 n PRO . 50  D 50  
D 51  4 n ARG . 51  D 51  
D 52  4 n MET . 52  D 52  
D 53  4 n ALA . 53  D 53  
D 54  4 n THR . 54  D 54  
D 55  4 n ASP . 55  D 55  
D 56  4 n ASP . 56  D 56  
D 57  4 n GLU . 57  D 57  
D 58  4 n LEU . 58  D 58  
D 59  4 n ALA . 59  D 59  
D 60  4 n LEU . 60  D 60  
D 61  4 n ILE . 61  D 61  
D 62  4 n HIS . 62  D 62  
D 63  4 n ASP . 63  D 63  
D 64  4 n ARG . 64  D 64  
D 65  4 n SER . 65  D 65  
D 66  4 n TYR . 66  D 66  
D 67  4 n ILE . 67  D 67  
D 68  4 n GLU . 68  D 68  
D 69  4 n ALA . 69  D 69  
D 70  4 n VAL . 70  D 70  
D 71  4 n LYS . 71  D 71  
D 72  4 n ALA . 72  D 72  
D 73  4 n ALA . 73  D 73  
D 74  4 n GLY . 74  D 74  
D 75  4 n ARG . 75  D 75  
D 76  4 n GLY . 76  D 76  
D 77  4 n GLU . 77  D 77  
D 78  4 n LEU . 78  D 78  
D 79  4 n SER . 79  D 79  
D 80  4 n GLU . 80  D 80  
D 81  4 n ALA . 81  D 81  
D 82  4 n ALA . 82  D 82  
D 83  4 n ALA . 83  D 83  
D 84  4 n GLN . 84  D 84  
D 85  4 n ASN . 85  D 85  
D 86  4 n TYR . 86  D 86  
D 87  4 n GLY . 87  D 87  
D 88  4 n LEU . 88  D 88  
D 89  4 n GLY . 89  D 89  
D 90  4 n THR . 90  D 90  
D 91  4 n GLU . 91  D 91  
D 92  4 n ASP . 92  D 92  
D 93  4 n THR . 93  D 93  
D 94  4 n PRO . 94  D 94  
D 95  4 n ILE . 95  D 95  
D 96  4 n PHE . 96  D 96  
D 97  4 n PRO . 97  D 97  
D 98  4 n ASN . 98  D 98  
D 99  4 n MET . 99  D 99  
D 100 4 n HIS . 100 D 100 
D 101 4 n GLU . 101 D 101 
D 102 4 n ALA . 102 D 102 
D 103 4 n SER . 103 D 103 
D 104 4 n ALA . 104 D 104 
D 105 4 n LEU . 105 D 105 
D 106 4 n LEU . 106 D 106 
D 107 4 n VAL . 107 D 107 
D 108 4 n GLY . 108 D 108 
D 109 4 n SER . 109 D 109 
D 110 4 n THR . 110 D 110 
D 111 4 n LEU . 111 D 111 
D 112 4 n THR . 112 D 112 
D 113 4 n ALA . 113 D 113 
D 114 4 n VAL . 114 D 114 
D 115 4 n ASP . 115 D 115 
D 116 4 n ALA . 116 D 116 
D 117 4 n VAL . 117 D 117 
D 118 4 n LEU . 118 D 118 
D 119 4 n SER . 119 D 119 
D 120 4 n GLY . 120 D 120 
D 121 4 n ALA . 121 D 121 
D 122 4 n ALA . 122 D 122 
D 123 4 n GLU . 123 D 123 
D 124 4 n HIS . 124 D 124 
D 125 4 n ALA . 125 D 125 
D 126 4 n LEU . 126 D 126 
D 127 4 n ASN . 127 D 127 
D 128 4 n LEU . 128 D 128 
D 129 4 n GLY . 129 D 129 
D 130 4 n GLY . 130 D 130 
D 131 4 n GLY . 131 D 131 
D 132 4 n LEU . 132 D 132 
D 133 4 n HIS . 133 D 133 
D 134 4 n HIS . 134 D 134 
D 135 4 n GLY . 135 D 135 
D 136 4 n PHE . 136 D 136 
D 137 4 n ARG . 137 D 137 
D 138 4 n GLY . 138 D 138 
D 139 4 n LYS . 139 D 139 
D 140 4 n ALA . 140 D 140 
D 141 4 n SER . 141 D 141 
D 142 4 n GLY . 142 D 142 
D 143 4 n PHE . 143 D 143 
D 144 4 n CYS . 144 D 144 
D 145 4 n VAL . 145 D 145 
D 146 4 n TYR . 146 D 146 
D 147 4 n ASN . 147 D 147 
D 148 4 n ASP . 148 D 148 
D 149 4 n SER . 149 D 149 
D 150 4 n ALA . 150 D 150 
D 151 4 n VAL . 151 D 151 
D 152 4 n ALA . 152 D 152 
D 153 4 n ILE . 153 D 153 
D 154 4 n GLN . 154 D 154 
D 155 4 n TYR . 155 D 155 
D 156 4 n ILE . 156 D 156 
D 157 4 n ARG . 157 D 157 
D 158 4 n GLU . 158 D 158 
D 159 4 n LYS . 159 D 159 
D 160 4 n TYR . 160 D 160 
D 161 4 n GLY . 161 D 161 
D 162 4 n LEU . 162 D 162 
D 163 4 n ARG . 163 D 163 
D 164 4 n VAL . 164 D 164 
D 165 4 n LEU . 165 D 165 
D 166 4 n TYR . 166 D 166 
D 167 4 n VAL . 167 D 167 
D 168 4 n ASP . 168 D 168 
D 169 4 n THR . 169 D 169 
D 170 4 n ASP . 170 D 170 
D 171 4 n ALA . 171 D 171 
D 172 4 n HIS . 172 D 172 
D 173 4 n HIS . 173 D 173 
D 174 4 n GLY . 174 D 174 
D 175 4 n ASP . 175 D 175 
D 176 4 n GLY . 176 D 176 
D 177 4 n VAL . 177 D 177 
D 178 4 n GLN . 178 D 178 
D 179 4 n TRP . 179 D 179 
D 180 4 n ALA . 180 D 180 
D 181 4 n PHE . 181 D 181 
D 182 4 n TYR . 182 D 182 
D 183 4 n ASP . 183 D 183 
D 184 4 n ASP . 184 D 184 
D 185 4 n PRO . 185 D 185 
D 186 4 n ASN . 186 D 186 
D 187 4 n VAL . 187 D 187 
D 188 4 n CYS . 188 D 188 
D 189 4 n THR . 189 D 189 
D 190 4 n PHE . 190 D 190 
D 191 4 n SER . 191 D 191 
D 192 4 n ILE . 192 D 192 
D 193 4 n HIS . 193 D 193 
D 194 4 n GLU . 194 D 194 
D 195 4 n THR . 195 D 195 
D 196 4 n GLY . 196 D 196 
D 197 4 n ARG . 197 D 197 
D 198 4 n TYR . 198 D 198 
D 199 4 n LEU . 199 D 199 
D 200 4 n PHE . 200 D 200 
D 201 4 n PRO . 201 D 201 
D 202 4 n GLY . 202 D 202 
D 203 4 n THR . 203 D 203 
D 204 4 n GLY . 204 D 204 
D 205 4 n ASN . 205 D 205 
D 206 4 n VAL . 206 D 206 
D 207 4 n ASN . 207 D 207 
D 208 4 n GLU . 208 D 208 
D 209 4 n ARG . 209 D 209 
D 210 4 n GLY . 210 D 210 
D 211 4 n LEU . 211 D 211 
D 212 4 n GLY . 212 D 212 
D 213 4 n ALA . 213 D 213 
D 214 4 n GLY . 214 D 214 
D 215 4 n TYR . 215 D 215 
D 216 4 n GLY . 216 D 216 
D 217 4 n TYR . 217 D 217 
D 218 4 n SER . 218 D 218 
D 219 4 n PHE . 219 D 219 
D 220 4 n ASN . 220 D 220 
D 221 4 n ILE . 221 D 221 
D 222 4 n PRO . 222 D 222 
D 223 4 n VAL . 223 D 223 
D 224 4 n ASP . 224 D 224 
D 225 4 n ALA . 225 D 225 
D 226 4 n PHE . 226 D 226 
D 227 4 n THR . 227 D 227 
D 228 4 n GLU . 228 D 228 
D 229 4 n ASP . 229 D 229 
D 230 4 n GLU . 230 D 230 
D 231 4 n SER . 231 D 231 
D 232 4 n TRP . 232 D 232 
D 233 4 n ILE . 233 D 233 
D 234 4 n ALA . 234 D 234 
D 235 4 n ALA . 235 D 235 
D 236 4 n TYR . 236 D 236 
D 237 4 n THR . 237 D 237 
D 238 4 n THR . 238 D 238 
D 239 4 n ALA . 239 D 239 
D 240 4 n LEU . 240 D 240 
D 241 4 n ARG . 241 D 241 
D 242 4 n GLU . 242 D 242 
D 243 4 n ILE . 243 D 243 
D 244 4 n ALA . 244 D 244 
D 245 4 n ASP . 245 D 245 
D 246 4 n PHE . 246 D 246 
D 247 4 n PHE . 247 D 247 
D 248 4 n ARG . 248 D 248 
D 249 4 n PRO . 249 D 249 
D 250 4 n ASP . 250 D 250 
D 251 4 n VAL . 251 D 251 
D 252 4 n ILE . 252 D 252 
D 253 4 n VAL . 253 D 253 
D 254 4 n THR . 254 D 254 
D 255 4 n GLN . 255 D 255 
D 256 4 n ASN . 256 D 256 
D 257 4 n GLY . 257 D 257 
D 258 4 n VAL . 258 D 258 
D 259 4 n ASP . 259 D 259 
D 260 4 n ALA . 260 D 260 
D 261 4 n HIS . 261 D 261 
D 262 4 n TYR . 262 D 262 
D 263 4 n TYR . 263 D 263 
D 264 4 n ASP . 264 D 264 
D 265 4 n PRO . 265 D 265 
D 266 4 n LEU . 266 D 266 
D 267 4 n THR . 267 D 267 
D 268 4 n HIS . 268 D 268 
D 269 4 n LEU . 269 D 269 
D 270 4 n SER . 270 D 270 
D 271 4 n VAL . 271 D 271 
D 272 4 n THR . 272 D 272 
D 273 4 n MET . 273 D 273 
D 274 4 n LYS . 274 D 274 
D 275 4 n THR . 275 D 275 
D 276 4 n TYR . 276 D 276 
D 277 4 n ARG . 277 D 277 
D 278 4 n ALA . 278 D 278 
D 279 4 n ILE . 279 D 279 
D 280 4 n PRO . 280 D 280 
D 281 4 n LYS . 281 D 281 
D 282 4 n LEU . 282 D 282 
D 283 4 n ALA . 283 D 283 
D 284 4 n HIS . 284 D 284 
D 285 4 n GLU . 285 D 285 
D 286 4 n ILE . 286 D 286 
D 287 4 n ALA . 287 D 287 
D 288 4 n HIS . 288 D 288 
D 289 4 n GLU . 289 D 289 
D 290 4 n TYR . 290 D 290 
D 291 4 n CYS . 291 D 291 
D 292 4 n ASP . 292 D 292 
D 293 4 n GLY . 293 D 293 
D 294 4 n ARG . 294 D 294 
D 295 4 n TRP . 295 D 295 
D 296 4 n ILE . 296 D 296 
D 297 4 n ALA . 297 D 297 
D 298 4 n VAL . 298 D 298 
D 299 4 n GLY . 299 D 299 
D 300 4 n GLY . 300 D 300 
D 301 4 n GLY . 301 D 301 
D 302 4 n GLY . 302 D 302 
D 303 4 n TYR . 303 D 303 
D 304 4 n ASP . 304 D 304 
D 305 4 n ILE . 305 D 305 
D 306 4 n TRP . 306 D 306 
D 307 4 n ARG . 307 D 307 
D 308 4 n VAL . 308 D 308 
D 309 4 n VAL . 309 D 309 
D 310 4 n PRO . 310 D 310 
D 311 4 n ARG . 311 D 311 
D 312 4 n ALA . 312 D 312 
D 313 4 n TRP . 313 D 313 
D 314 4 n ALA . 314 D 314 
D 315 4 n LEU . 315 D 315 
D 316 4 n LEU . 316 D 316 
D 317 4 n TRP . 317 D 317 
D 318 4 n LEU . 318 D 318 
D 319 4 n GLU . 319 D 319 
D 320 4 n MET . 320 D 320 
D 321 4 n THR . 321 D 321 
D 322 4 n GLY . 322 D 322 
D 323 4 n GLN . 323 D 323 
D 324 4 n ALA . 324 D 324 
D 325 4 n ASP . 325 D 325 
D 326 4 n VAL . 326 D 326 
D 327 4 n SER . 327 D 327 
D 328 4 n GLY . 328 D 328 
D 329 4 n PRO . 329 D 329 
D 330 4 n LEU . 330 D 330 
D 331 4 n PRO . 331 D 331 
D 332 4 n ASP . 332 D 332 
D 333 4 n GLU . 333 D 333 
D 334 4 n TRP . 334 D 334 
D 335 4 n ARG . 335 D 335 
D 336 4 n GLU . 336 D 336 
D 337 4 n ARG . 337 D 337 
D 338 4 n TRP . 338 D 338 
D 339 4 n GLN . 339 D 339 
D 340 4 n PRO . 340 D 340 
D 341 4 n LEU . 341 D 341 
D 342 4 n SER . 342 D 342 
D 343 4 n PRO . 343 D 343 
D 344 4 n VAL . 344 D 344 
D 345 4 n ALA . 345 D 345 
D 346 4 n LEU . 346 D 346 
D 347 4 n PRO . 347 D 347 
D 348 4 n LEU . 348 D 348 
D 349 4 n GLU . 349 D 349 
D 350 4 n TRP . 350 D 350 
D 351 4 n ASP . 351 D 351 
D 352 4 n ASP . 352 D 352 
D 353 4 n PRO . 353 D 353 
D 354 4 n ASP . 354 D 354 
D 355 4 n ASP . 355 D 355 
D 356 4 n LEU . 356 D 356 
D 357 4 n TYR . 357 D 357 
D 358 4 n PRO . 358 D 358 
D 359 4 n PRO . 359 D 359 
D 360 4 n ILE . 360 D 360 
D 361 4 n PRO . 361 D 361 
D 362 4 n ARG . 362 D 362 
D 363 4 n LYS . 363 D 363 
D 364 4 n ALA . 364 D 364 
D 365 4 n GLU . 365 D 365 
D 366 4 n ILE . 366 D 366 
D 367 4 n SER . 367 D 367 
D 368 4 n GLU . 368 D 368 
D 369 4 n LYS . 369 D 369 
D 370 4 n ASN . 370 D 370 
D 371 4 n ALA . 371 D 371 
D 372 4 n GLN . 372 D 372 
D 373 4 n THR . 373 D 373 
D 374 4 n VAL . 374 D 374 
D 375 4 n GLU . 375 D 375 
D 376 4 n LYS . 376 D 376 
D 377 4 n ALA . 377 D 377 
D 378 4 n LEU . 378 D 378 
D 379 4 n TYR . 379 D 379 
D 380 4 n PHE . 380 D 380 
D 381 4 n ILE . 381 D 381 
D 382 4 n ARG . 382 D 382 
D 383 4 n SER . 383 D 383 
D 384 4 n GLN . 384 D 384 
D 385 4 n ARG . 385 D 385 
D 386 4 n PRO . 386 D 386 
D 387 4 n ALA . 387 D 387 
D 388 4 n ARG . 388 D 388 
#
_software.classification other
_software.date           ?
_software.description    "Structure prediction"
_software.name           AlphaFold
_software.pdbx_ordinal   1
_software.type           package
_software.version        "AlphaFold-beta-20231127 (7d9495ae8dbd318b858637eeca6259fdd17ec68e37ad6f1462fd62aafc972dcf)"
#
loop_
_struct_asym.entity_id
_struct_asym.id
1 A 
2 B 
3 C 
4 D 
5 E 
6 F 
7 G 
8 H 
#
loop_
_atom_site.group_PDB
_atom_site.id
_atom_site.type_symbol
_atom_site.label_atom_id
_atom_site.label_alt_id
_atom_site.label_comp_id
_atom_site.label_asym_id
_atom_site.label_entity_id
_atom_site.label_seq_id
_atom_site.pdbx_PDB_ins_code
_atom_site.Cartn_x
_atom_site.Cartn_y
_atom_site.Cartn_z
_atom_site.occupancy
_atom_site.B_iso_or_equiv
_atom_site.auth_seq_id
_atom_site.auth_asym_id
_atom_site.pdbx_PDB_model_num
ATOM   1    N N   . MET   A 1 1   ? -3.716  -6.620  8.772   1.00 70.62 1   A 1 
ATOM   2    C CA  . MET   A 1 1   ? -2.690  -7.092  9.736   1.00 76.88 1   A 1 
ATOM   3    C C   . MET   A 1 1   ? -3.193  -6.818  11.147  1.00 80.56 1   A 1 
ATOM   4    O O   . MET   A 1 1   ? -3.775  -5.763  11.369  1.00 79.53 1   A 1 
ATOM   5    C CB  . MET   A 1 1   ? -1.346  -6.399  9.456   1.00 72.17 1   A 1 
ATOM   6    C CG  . MET   A 1 1   ? -0.239  -6.804  10.437  1.00 66.76 1   A 1 
ATOM   7    S SD  . MET   A 1 1   ? 1.319   -5.906  10.160  1.00 62.82 1   A 1 
ATOM   8    C CE  . MET   A 1 1   ? 2.111   -6.942  8.917   1.00 57.25 1   A 1 
ATOM   9    N N   . LEU   A 1 2   ? -2.970  -7.745  12.085  1.00 83.87 2   A 1 
ATOM   10   C CA  . LEU   A 1 2   ? -3.359  -7.572  13.484  1.00 85.36 2   A 1 
ATOM   11   C C   . LEU   A 1 2   ? -2.310  -6.757  14.253  1.00 87.43 2   A 1 
ATOM   12   O O   . LEU   A 1 2   ? -1.114  -6.825  13.970  1.00 87.16 2   A 1 
ATOM   13   C CB  . LEU   A 1 2   ? -3.584  -8.939  14.147  1.00 83.45 2   A 1 
ATOM   14   C CG  . LEU   A 1 2   ? -4.745  -9.770  13.566  1.00 80.84 2   A 1 
ATOM   15   C CD1 . LEU   A 1 2   ? -4.782  -11.132 14.247  1.00 75.98 2   A 1 
ATOM   16   C CD2 . LEU   A 1 2   ? -6.097  -9.087  13.771  1.00 75.89 2   A 1 
ATOM   17   N N   . VAL   A 1 3   ? -2.763  -6.024  15.269  1.00 90.73 3   A 1 
ATOM   18   C CA  . VAL   A 1 3   ? -1.886  -5.246  16.155  1.00 92.48 3   A 1 
ATOM   19   C C   . VAL   A 1 3   ? -0.823  -6.123  16.820  1.00 92.32 3   A 1 
ATOM   20   O O   . VAL   A 1 3   ? 0.327   -5.703  16.907  1.00 91.42 3   A 1 
ATOM   21   C CB  . VAL   A 1 3   ? -2.724  -4.500  17.202  1.00 92.99 3   A 1 
ATOM   22   C CG1 . VAL   A 1 3   ? -1.901  -3.986  18.385  1.00 88.73 3   A 1 
ATOM   23   C CG2 . VAL   A 1 3   ? -3.389  -3.287  16.549  1.00 88.15 3   A 1 
ATOM   24   N N   . GLU   A 1 4   ? -1.159  -7.342  17.226  1.00 92.90 4   A 1 
ATOM   25   C CA  . GLU   A 1 4   ? -0.206  -8.262  17.865  1.00 91.47 4   A 1 
ATOM   26   C C   . GLU   A 1 4   ? 1.003   -8.621  16.985  1.00 91.39 4   A 1 
ATOM   27   O O   . GLU   A 1 4   ? 2.070   -8.935  17.503  1.00 90.27 4   A 1 
ATOM   28   C CB  . GLU   A 1 4   ? -0.931  -9.524  18.362  1.00 89.48 4   A 1 
ATOM   29   C CG  . GLU   A 1 4   ? -1.499  -10.426 17.255  1.00 84.53 4   A 1 
ATOM   30   C CD  . GLU   A 1 4   ? -2.316  -11.610 17.814  1.00 84.80 4   A 1 
ATOM   31   O OE1 . GLU   A 1 4   ? -2.836  -12.426 17.024  1.00 77.06 4   A 1 
ATOM   32   O OE2 . GLU   A 1 4   ? -2.472  -11.734 19.054  1.00 79.87 4   A 1 
ATOM   33   N N   . GLN   A 1 5   ? 0.864   -8.503  15.663  1.00 89.09 5   A 1 
ATOM   34   C CA  . GLN   A 1 5   ? 1.938   -8.749  14.698  1.00 86.48 5   A 1 
ATOM   35   C C   . GLN   A 1 5   ? 2.841   -7.521  14.493  1.00 87.22 5   A 1 
ATOM   36   O O   . GLN   A 1 5   ? 3.991   -7.663  14.080  1.00 86.03 5   A 1 
ATOM   37   C CB  . GLN   A 1 5   ? 1.319   -9.174  13.357  1.00 83.84 5   A 1 
ATOM   38   C CG  . GLN   A 1 5   ? 0.516   -10.482 13.439  1.00 78.81 5   A 1 
ATOM   39   C CD  . GLN   A 1 5   ? -0.240  -10.789 12.143  1.00 74.53 5   A 1 
ATOM   40   O OE1 . GLN   A 1 5   ? -0.712  -9.914  11.440  1.00 67.21 5   A 1 
ATOM   41   N NE2 . GLN   A 1 5   ? -0.391  -12.045 11.793  1.00 65.09 5   A 1 
ATOM   42   N N   . ALA   A 1 6   ? 2.335   -6.320  14.764  1.00 89.27 6   A 1 
ATOM   43   C CA  . ALA   A 1 6   ? 3.037   -5.056  14.534  1.00 90.03 6   A 1 
ATOM   44   C C   . ALA   A 1 6   ? 3.505   -4.354  15.822  1.00 91.97 6   A 1 
ATOM   45   O O   . ALA   A 1 6   ? 4.401   -3.505  15.781  1.00 91.44 6   A 1 
ATOM   46   C CB  . ALA   A 1 6   ? 2.109   -4.153  13.710  1.00 88.13 6   A 1 
ATOM   47   N N   . MET   A 1 7   ? 2.910   -4.690  16.966  1.00 94.25 7   A 1 
ATOM   48   C CA  . MET   A 1 7   ? 3.192   -4.065  18.253  1.00 95.04 7   A 1 
ATOM   49   C C   . MET   A 1 7   ? 4.601   -4.379  18.763  1.00 95.03 7   A 1 
ATOM   50   O O   . MET   A 1 7   ? 5.224   -5.387  18.428  1.00 93.97 7   A 1 
ATOM   51   C CB  . MET   A 1 7   ? 2.111   -4.427  19.289  1.00 94.39 7   A 1 
ATOM   52   C CG  . MET   A 1 7   ? 2.206   -5.866  19.812  1.00 93.42 7   A 1 
ATOM   53   S SD  . MET   A 1 7   ? 0.938   -6.255  21.058  1.00 93.21 7   A 1 
ATOM   54   C CE  . MET   A 1 7   ? 1.379   -7.957  21.440  1.00 87.07 7   A 1 
ATOM   55   N N   . LYS   A 1 8   ? 5.100   -3.514  19.644  1.00 95.41 8   A 1 
ATOM   56   C CA  . LYS   A 1 8   ? 6.381   -3.717  20.316  1.00 95.72 8   A 1 
ATOM   57   C C   . LYS   A 1 8   ? 6.168   -4.365  21.680  1.00 96.35 8   A 1 
ATOM   58   O O   . LYS   A 1 8   ? 5.477   -3.818  22.533  1.00 95.56 8   A 1 
ATOM   59   C CB  . LYS   A 1 8   ? 7.126   -2.379  20.398  1.00 94.37 8   A 1 
ATOM   60   C CG  . LYS   A 1 8   ? 8.648   -2.538  20.515  1.00 84.49 8   A 1 
ATOM   61   C CD  . LYS   A 1 8   ? 9.270   -2.951  19.182  1.00 80.02 8   A 1 
ATOM   62   C CE  . LYS   A 1 8   ? 10.795  -2.966  19.255  1.00 72.37 8   A 1 
ATOM   63   N NZ  . LYS   A 1 8   ? 11.381  -3.300  17.932  1.00 63.55 8   A 1 
ATOM   64   N N   . ALA   A 1 9   ? 6.820   -5.495  21.892  1.00 95.02 9   A 1 
ATOM   65   C CA  . ALA   A 1 9   ? 6.897   -6.178  23.178  1.00 94.59 9   A 1 
ATOM   66   C C   . ALA   A 1 9   ? 8.322   -6.722  23.392  1.00 93.97 9   A 1 
ATOM   67   O O   . ALA   A 1 9   ? 8.980   -7.097  22.424  1.00 88.12 9   A 1 
ATOM   68   C CB  . ALA   A 1 9   ? 5.843   -7.291  23.217  1.00 92.64 9   A 1 
ATOM   69   N N   . PRO   A 1 10  ? 8.851   -6.759  24.639  1.00 94.53 10  A 1 
ATOM   70   C CA  . PRO   A 1 10  ? 8.261   -6.226  25.865  1.00 94.50 10  A 1 
ATOM   71   C C   . PRO   A 1 10  ? 8.225   -4.693  25.881  1.00 95.75 10  A 1 
ATOM   72   O O   . PRO   A 1 10  ? 9.028   -4.031  25.221  1.00 93.93 10  A 1 
ATOM   73   C CB  . PRO   A 1 10  ? 9.131   -6.782  26.993  1.00 92.20 10  A 1 
ATOM   74   C CG  . PRO   A 1 10  ? 10.508  -6.885  26.336  1.00 88.66 10  A 1 
ATOM   75   C CD  . PRO   A 1 10  ? 10.177  -7.288  24.904  1.00 91.41 10  A 1 
ATOM   76   N N   . VAL   A 1 11  ? 7.303   -4.134  26.667  1.00 96.34 11  A 1 
ATOM   77   C CA  . VAL   A 1 11  ? 7.127   -2.683  26.812  1.00 97.06 11  A 1 
ATOM   78   C C   . VAL   A 1 11  ? 8.064   -2.145  27.888  1.00 97.14 11  A 1 
ATOM   79   O O   . VAL   A 1 11  ? 8.169   -2.704  28.974  1.00 96.06 11  A 1 
ATOM   80   C CB  . VAL   A 1 11  ? 5.664   -2.318  27.126  1.00 96.62 11  A 1 
ATOM   81   C CG1 . VAL   A 1 11  ? 5.445   -0.808  27.017  1.00 93.25 11  A 1 
ATOM   82   C CG2 . VAL   A 1 11  ? 4.682   -2.989  26.159  1.00 93.50 11  A 1 
ATOM   83   N N   . ILE   A 1 12  ? 8.732   -1.027  27.606  1.00 97.08 12  A 1 
ATOM   84   C CA  . ILE   A 1 12  ? 9.493   -0.272  28.602  1.00 97.07 12  A 1 
ATOM   85   C C   . ILE   A 1 12  ? 8.495   0.568   29.393  1.00 97.29 12  A 1 
ATOM   86   O O   . ILE   A 1 12  ? 7.779   1.386   28.816  1.00 96.49 12  A 1 
ATOM   87   C CB  . ILE   A 1 12  ? 10.586  0.585   27.937  1.00 96.70 12  A 1 
ATOM   88   C CG1 . ILE   A 1 12  ? 11.586  -0.314  27.167  1.00 94.22 12  A 1 
ATOM   89   C CG2 . ILE   A 1 12  ? 11.328  1.428   28.991  1.00 94.20 12  A 1 
ATOM   90   C CD1 . ILE   A 1 12  ? 12.349  0.445   26.090  1.00 84.29 12  A 1 
ATOM   91   N N   . THR   A 1 13  ? 8.437   0.365   30.709  1.00 96.72 13  A 1 
ATOM   92   C CA  . THR   A 1 13  ? 7.423   0.952   31.590  1.00 96.71 13  A 1 
ATOM   93   C C   . THR   A 1 13  ? 8.036   1.683   32.778  1.00 96.66 13  A 1 
ATOM   94   O O   . THR   A 1 13  ? 9.201   1.481   33.131  1.00 95.35 13  A 1 
ATOM   95   C CB  . THR   A 1 13  ? 6.434   -0.111  32.093  1.00 95.77 13  A 1 
ATOM   96   O OG1 . THR   A 1 13  ? 7.095   -1.119  32.819  1.00 90.02 13  A 1 
ATOM   97   C CG2 . THR   A 1 13  ? 5.663   -0.785  30.961  1.00 90.07 13  A 1 
ATOM   98   N N   . LEU   A 1 14  ? 7.225   2.520   33.409  1.00 96.58 14  A 1 
ATOM   99   C CA  . LEU   A 1 14  ? 7.507   3.179   34.680  1.00 96.37 14  A 1 
ATOM   100  C C   . LEU   A 1 14  ? 6.569   2.662   35.769  1.00 96.81 14  A 1 
ATOM   101  O O   . LEU   A 1 14  ? 5.473   2.169   35.503  1.00 95.37 14  A 1 
ATOM   102  C CB  . LEU   A 1 14  ? 7.340   4.695   34.516  1.00 94.69 14  A 1 
ATOM   103  C CG  . LEU   A 1 14  ? 8.422   5.370   33.661  1.00 92.82 14  A 1 
ATOM   104  C CD1 . LEU   A 1 14  ? 7.986   6.794   33.348  1.00 88.23 14  A 1 
ATOM   105  C CD2 . LEU   A 1 14  ? 9.763   5.421   34.387  1.00 88.31 14  A 1 
ATOM   106  N N   . ARG   A 1 15  ? 6.988   2.859   37.026  1.00 96.52 15  A 1 
ATOM   107  C CA  . ARG   A 1 15  ? 6.097   2.822   38.191  1.00 96.61 15  A 1 
ATOM   108  C C   . ARG   A 1 15  ? 5.573   4.234   38.466  1.00 96.85 15  A 1 
ATOM   109  O O   . ARG   A 1 15  ? 6.261   5.208   38.181  1.00 95.08 15  A 1 
ATOM   110  C CB  . ARG   A 1 15  ? 6.838   2.273   39.414  1.00 95.53 15  A 1 
ATOM   111  C CG  . ARG   A 1 15  ? 7.344   0.832   39.234  1.00 91.07 15  A 1 
ATOM   112  C CD  . ARG   A 1 15  ? 6.166   -0.111  39.038  1.00 86.70 15  A 1 
ATOM   113  N NE  . ARG   A 1 15  ? 6.603   -1.521  39.051  1.00 80.58 15  A 1 
ATOM   114  C CZ  . ARG   A 1 15  ? 5.819   -2.525  39.362  1.00 75.53 15  A 1 
ATOM   115  N NH1 . ARG   A 1 15  ? 4.577   -2.322  39.691  1.00 66.54 15  A 1 
ATOM   116  N NH2 . ARG   A 1 15  ? 6.250   -3.754  39.343  1.00 68.42 15  A 1 
ATOM   117  N N   . ALA   A 1 16  ? 4.407   4.339   39.103  1.00 95.51 16  A 1 
ATOM   118  C CA  . ALA   A 1 16  ? 3.842   5.636   39.495  1.00 95.26 16  A 1 
ATOM   119  C C   . ALA   A 1 16  ? 4.754   6.442   40.442  1.00 95.48 16  A 1 
ATOM   120  O O   . ALA   A 1 16  ? 4.659   7.666   40.507  1.00 93.14 16  A 1 
ATOM   121  C CB  . ALA   A 1 16  ? 2.476   5.375   40.136  1.00 94.04 16  A 1 
ATOM   122  N N   . THR   A 1 17  ? 5.652   5.755   41.147  1.00 95.45 17  A 1 
ATOM   123  C CA  . THR   A 1 17  ? 6.630   6.336   42.079  1.00 95.09 17  A 1 
ATOM   124  C C   . THR   A 1 17  ? 7.952   6.747   41.429  1.00 95.40 17  A 1 
ATOM   125  O O   . THR   A 1 17  ? 8.753   7.394   42.100  1.00 93.40 17  A 1 
ATOM   126  C CB  . THR   A 1 17  ? 6.937   5.342   43.207  1.00 94.12 17  A 1 
ATOM   127  O OG1 . THR   A 1 17  ? 7.356   4.106   42.661  1.00 87.39 17  A 1 
ATOM   128  C CG2 . THR   A 1 17  ? 5.707   5.067   44.074  1.00 85.17 17  A 1 
ATOM   129  N N   . ASN   A 1 18  ? 8.223   6.357   40.172  1.00 95.37 18  A 1 
ATOM   130  C CA  . ASN   A 1 18  ? 9.428   6.817   39.481  1.00 95.19 18  A 1 
ATOM   131  C C   . ASN   A 1 18  ? 9.387   8.337   39.312  1.00 95.48 18  A 1 
ATOM   132  O O   . ASN   A 1 18  ? 8.312   8.926   39.206  1.00 94.25 18  A 1 
ATOM   133  C CB  . ASN   A 1 18  ? 9.593   6.117   38.128  1.00 94.71 18  A 1 
ATOM   134  C CG  . ASN   A 1 18  ? 10.073  4.683   38.257  1.00 93.84 18  A 1 
ATOM   135  O OD1 . ASN   A 1 18  ? 9.372   3.749   37.938  1.00 82.45 18  A 1 
ATOM   136  N ND2 . ASN   A 1 18  ? 11.288  4.477   38.714  1.00 81.95 18  A 1 
ATOM   137  N N   . THR   A 1 19  ? 10.553  8.958   39.274  1.00 95.36 19  A 1 
ATOM   138  C CA  . THR   A 1 19  ? 10.669  10.413  39.156  1.00 95.40 19  A 1 
ATOM   139  C C   . THR   A 1 19  ? 10.625  10.874  37.698  1.00 95.77 19  A 1 
ATOM   140  O O   . THR   A 1 19  ? 10.890  10.114  36.766  1.00 94.79 19  A 1 
ATOM   141  C CB  . THR   A 1 19  ? 11.942  10.925  39.845  1.00 94.45 19  A 1 
ATOM   142  O OG1 . THR   A 1 19  ? 13.084  10.410  39.210  1.00 88.56 19  A 1 
ATOM   143  C CG2 . THR   A 1 19  ? 12.002  10.546  41.324  1.00 87.39 19  A 1 
ATOM   144  N N   . ILE   A 1 20  ? 10.349  12.156  37.494  1.00 94.98 20  A 1 
ATOM   145  C CA  . ILE   A 1 20  ? 10.458  12.804  36.176  1.00 95.03 20  A 1 
ATOM   146  C C   . ILE   A 1 20  ? 11.887  12.664  35.620  1.00 95.18 20  A 1 
ATOM   147  O O   . ILE   A 1 20  ? 12.062  12.400  34.431  1.00 94.47 20  A 1 
ATOM   148  C CB  . ILE   A 1 20  ? 10.016  14.284  36.288  1.00 94.60 20  A 1 
ATOM   149  C CG1 . ILE   A 1 20  ? 8.507   14.357  36.615  1.00 92.82 20  A 1 
ATOM   150  C CG2 . ILE   A 1 20  ? 10.330  15.069  35.001  1.00 92.56 20  A 1 
ATOM   151  C CD1 . ILE   A 1 20  ? 7.995   15.758  36.973  1.00 89.01 20  A 1 
ATOM   152  N N   . ALA   A 1 21  ? 12.908  12.764  36.470  1.00 94.91 21  A 1 
ATOM   153  C CA  . ALA   A 1 21  ? 14.306  12.574  36.076  1.00 94.64 21  A 1 
ATOM   154  C C   . ALA   A 1 21  ? 14.574  11.157  35.545  1.00 95.00 21  A 1 
ATOM   155  O O   . ALA   A 1 21  ? 15.189  11.001  34.487  1.00 94.50 21  A 1 
ATOM   156  C CB  . ALA   A 1 21  ? 15.208  12.899  37.270  1.00 93.78 21  A 1 
ATOM   157  N N   . GLU   A 1 22  ? 14.069  10.126  36.225  1.00 95.38 22  A 1 
ATOM   158  C CA  . GLU   A 1 22  ? 14.182  8.729   35.783  1.00 95.42 22  A 1 
ATOM   159  C C   . GLU   A 1 22  ? 13.456  8.502   34.446  1.00 95.85 22  A 1 
ATOM   160  O O   . GLU   A 1 22  ? 14.000  7.857   33.550  1.00 95.08 22  A 1 
ATOM   161  C CB  . GLU   A 1 22  ? 13.603  7.792   36.852  1.00 95.28 22  A 1 
ATOM   162  C CG  . GLU   A 1 22  ? 14.496  7.671   38.101  1.00 91.97 22  A 1 
ATOM   163  C CD  . GLU   A 1 22  ? 13.801  6.917   39.246  1.00 92.27 22  A 1 
ATOM   164  O OE1 . GLU   A 1 22  ? 14.515  6.297   40.068  1.00 82.61 22  A 1 
ATOM   165  O OE2 . GLU   A 1 22  ? 12.551  6.964   39.316  1.00 85.46 22  A 1 
ATOM   166  N N   . ALA   A 1 23  ? 12.275  9.095   34.277  1.00 96.41 23  A 1 
ATOM   167  C CA  . ALA   A 1 23  ? 11.528  9.023   33.025  1.00 96.54 23  A 1 
ATOM   168  C C   . ALA   A 1 23  ? 12.298  9.659   31.856  1.00 96.54 23  A 1 
ATOM   169  O O   . ALA   A 1 23  ? 12.452  9.042   30.802  1.00 95.82 23  A 1 
ATOM   170  C CB  . ALA   A 1 23  ? 10.164  9.686   33.234  1.00 96.30 23  A 1 
ATOM   171  N N   . LEU   A 1 24  ? 12.854  10.854  32.051  1.00 95.77 24  A 1 
ATOM   172  C CA  . LEU   A 1 24  ? 13.691  11.533  31.052  1.00 95.00 24  A 1 
ATOM   173  C C   . LEU   A 1 24  ? 14.926  10.708  30.675  1.00 95.09 24  A 1 
ATOM   174  O O   . LEU   A 1 24  ? 15.325  10.676  29.507  1.00 94.28 24  A 1 
ATOM   175  C CB  . LEU   A 1 24  ? 14.129  12.900  31.606  1.00 94.26 24  A 1 
ATOM   176  C CG  . LEU   A 1 24  ? 13.033  13.983  31.568  1.00 92.18 24  A 1 
ATOM   177  C CD1 . LEU   A 1 24  ? 13.472  15.181  32.403  1.00 88.25 24  A 1 
ATOM   178  C CD2 . LEU   A 1 24  ? 12.779  14.466  30.141  1.00 88.45 24  A 1 
ATOM   179  N N   . GLN   A 1 25  ? 15.533  10.031  31.651  1.00 95.96 25  A 1 
ATOM   180  C CA  . GLN   A 1 25  ? 16.701  9.186   31.427  1.00 95.68 25  A 1 
ATOM   181  C C   . GLN   A 1 25  ? 16.343  7.945   30.597  1.00 95.97 25  A 1 
ATOM   182  O O   . GLN   A 1 25  ? 17.042  7.639   29.630  1.00 95.17 25  A 1 
ATOM   183  C CB  . GLN   A 1 25  ? 17.322  8.839   32.784  1.00 94.98 25  A 1 
ATOM   184  C CG  . GLN   A 1 25  ? 18.772  8.338   32.632  1.00 83.58 25  A 1 
ATOM   185  C CD  . GLN   A 1 25  ? 19.443  8.065   33.985  1.00 75.90 25  A 1 
ATOM   186  O OE1 . GLN   A 1 25  ? 18.832  8.065   35.034  1.00 67.05 25  A 1 
ATOM   187  N NE2 . GLN   A 1 25  ? 20.729  7.818   34.011  1.00 62.91 25  A 1 
ATOM   188  N N   . LEU   A 1 26  ? 15.221  7.290   30.907  1.00 96.29 26  A 1 
ATOM   189  C CA  . LEU   A 1 26  ? 14.692  6.161   30.131  1.00 96.26 26  A 1 
ATOM   190  C C   . LEU   A 1 26  ? 14.388  6.548   28.681  1.00 96.34 26  A 1 
ATOM   191  O O   . LEU   A 1 26  ? 14.784  5.830   27.766  1.00 94.95 26  A 1 
ATOM   192  C CB  . LEU   A 1 26  ? 13.433  5.610   30.824  1.00 95.50 26  A 1 
ATOM   193  C CG  . LEU   A 1 26  ? 13.745  4.509   31.854  1.00 91.77 26  A 1 
ATOM   194  C CD1 . LEU   A 1 26  ? 12.557  4.308   32.779  1.00 85.92 26  A 1 
ATOM   195  C CD2 . LEU   A 1 26  ? 14.023  3.176   31.157  1.00 85.17 26  A 1 
ATOM   196  N N   . LEU   A 1 27  ? 13.752  7.703   28.455  1.00 96.47 27  A 1 
ATOM   197  C CA  . LEU   A 1 27  ? 13.487  8.198   27.097  1.00 95.96 27  A 1 
ATOM   198  C C   . LEU   A 1 27  ? 14.776  8.363   26.283  1.00 95.64 27  A 1 
ATOM   199  O O   . LEU   A 1 27  ? 14.836  7.933   25.135  1.00 94.29 27  A 1 
ATOM   200  C CB  . LEU   A 1 27  ? 12.744  9.540   27.141  1.00 95.35 27  A 1 
ATOM   201  C CG  . LEU   A 1 27  ? 11.269  9.509   27.579  1.00 93.26 27  A 1 
ATOM   202  C CD1 . LEU   A 1 27  ? 10.673  10.881  27.273  1.00 87.33 27  A 1 
ATOM   203  C CD2 . LEU   A 1 27  ? 10.437  8.471   26.837  1.00 86.62 27  A 1 
ATOM   204  N N   . ARG   A 1 28  ? 15.817  8.961   26.866  1.00 95.10 28  A 1 
ATOM   205  C CA  . ARG   A 1 28  ? 17.111  9.149   26.186  1.00 94.75 28  A 1 
ATOM   206  C C   . ARG   A 1 28  ? 17.822  7.825   25.939  1.00 95.34 28  A 1 
ATOM   207  O O   . ARG   A 1 28  ? 18.328  7.614   24.842  1.00 94.25 28  A 1 
ATOM   208  C CB  . ARG   A 1 28  ? 18.028  10.080  26.995  1.00 93.43 28  A 1 
ATOM   209  C CG  . ARG   A 1 28  ? 17.588  11.545  26.940  1.00 80.78 28  A 1 
ATOM   210  C CD  . ARG   A 1 28  ? 18.595  12.407  27.694  1.00 78.65 28  A 1 
ATOM   211  N NE  . ARG   A 1 28  ? 17.979  13.634  28.215  1.00 68.04 28  A 1 
ATOM   212  C CZ  . ARG   A 1 28  ? 18.556  14.544  28.982  1.00 60.28 28  A 1 
ATOM   213  N NH1 . ARG   A 1 28  ? 19.829  14.487  29.280  1.00 54.40 28  A 1 
ATOM   214  N NH2 . ARG   A 1 28  ? 17.854  15.527  29.474  1.00 52.13 28  A 1 
ATOM   215  N N   . HIS   A 1 29  ? 17.853  6.949   26.942  1.00 95.34 29  A 1 
ATOM   216  C CA  . HIS   A 1 29  ? 18.568  5.678   26.856  1.00 95.50 29  A 1 
ATOM   217  C C   . HIS   A 1 29  ? 17.975  4.760   25.786  1.00 95.34 29  A 1 
ATOM   218  O O   . HIS   A 1 29  ? 18.701  4.248   24.935  1.00 93.84 29  A 1 
ATOM   219  C CB  . HIS   A 1 29  ? 18.568  5.007   28.234  1.00 95.20 29  A 1 
ATOM   220  C CG  . HIS   A 1 29  ? 19.401  3.751   28.259  1.00 90.83 29  A 1 
ATOM   221  N ND1 . HIS   A 1 29  ? 20.776  3.689   28.168  1.00 77.81 29  A 1 
ATOM   222  C CD2 . HIS   A 1 29  ? 18.948  2.453   28.327  1.00 78.65 29  A 1 
ATOM   223  C CE1 . HIS   A 1 29  ? 21.140  2.394   28.185  1.00 78.35 29  A 1 
ATOM   224  N NE2 . HIS   A 1 29  ? 20.056  1.616   28.282  1.00 80.00 29  A 1 
ATOM   225  N N   . HIS   A 1 30  ? 16.659  4.607   25.780  1.00 95.75 30  A 1 
ATOM   226  C CA  . HIS   A 1 30  ? 15.964  3.740   24.823  1.00 94.93 30  A 1 
ATOM   227  C C   . HIS   A 1 30  ? 15.559  4.445   23.527  1.00 94.56 30  A 1 
ATOM   228  O O   . HIS   A 1 30  ? 15.066  3.794   22.609  1.00 92.79 30  A 1 
ATOM   229  C CB  . HIS   A 1 30  ? 14.772  3.092   25.520  1.00 94.76 30  A 1 
ATOM   230  C CG  . HIS   A 1 30  ? 15.196  2.138   26.602  1.00 95.19 30  A 1 
ATOM   231  N ND1 . HIS   A 1 30  ? 15.719  0.875   26.401  1.00 81.91 30  A 1 
ATOM   232  C CD2 . HIS   A 1 30  ? 15.153  2.344   27.957  1.00 82.37 30  A 1 
ATOM   233  C CE1 . HIS   A 1 30  ? 15.965  0.333   27.600  1.00 85.63 30  A 1 
ATOM   234  N NE2 . HIS   A 1 30  ? 15.638  1.193   28.571  1.00 87.56 30  A 1 
ATOM   235  N N   . ARG   A 1 31  ? 15.772  5.757   23.428  1.00 93.58 31  A 1 
ATOM   236  C CA  . ARG   A 1 31  ? 15.381  6.581   22.274  1.00 92.83 31  A 1 
ATOM   237  C C   . ARG   A 1 31  ? 13.896  6.408   21.899  1.00 93.31 31  A 1 
ATOM   238  O O   . ARG   A 1 31  ? 13.564  6.265   20.728  1.00 91.22 31  A 1 
ATOM   239  C CB  . ARG   A 1 31  ? 16.326  6.334   21.090  1.00 91.15 31  A 1 
ATOM   240  C CG  . ARG   A 1 31  ? 17.802  6.681   21.343  1.00 82.47 31  A 1 
ATOM   241  C CD  . ARG   A 1 31  ? 18.585  6.424   20.050  1.00 76.17 31  A 1 
ATOM   242  N NE  . ARG   A 1 31  ? 19.949  6.973   20.077  1.00 66.70 31  A 1 
ATOM   243  C CZ  . ARG   A 1 31  ? 20.774  7.043   19.038  1.00 57.58 31  A 1 
ATOM   244  N NH1 . ARG   A 1 31  ? 20.457  6.569   17.860  1.00 51.65 31  A 1 
ATOM   245  N NH2 . ARG   A 1 31  ? 21.943  7.595   19.161  1.00 49.94 31  A 1 
ATOM   246  N N   . ILE   A 1 32  ? 13.030  6.429   22.908  1.00 95.31 32  A 1 
ATOM   247  C CA  . ILE   A 1 32  ? 11.564  6.349   22.796  1.00 95.54 32  A 1 
ATOM   248  C C   . ILE   A 1 32  ? 10.924  7.675   23.232  1.00 95.77 32  A 1 
ATOM   249  O O   . ILE   A 1 32  ? 11.597  8.531   23.806  1.00 94.83 32  A 1 
ATOM   250  C CB  . ILE   A 1 32  ? 11.020  5.144   23.596  1.00 95.22 32  A 1 
ATOM   251  C CG1 . ILE   A 1 32  ? 11.381  5.233   25.097  1.00 93.01 32  A 1 
ATOM   252  C CG2 . ILE   A 1 32  ? 11.511  3.834   22.956  1.00 90.62 32  A 1 
ATOM   253  C CD1 . ILE   A 1 32  ? 10.787  4.116   25.962  1.00 90.64 32  A 1 
ATOM   254  N N   . ARG   A 1 33  ? 9.633   7.855   22.955  1.00 95.43 33  A 1 
ATOM   255  C CA  . ARG   A 1 33  ? 8.870   9.074   23.301  1.00 95.28 33  A 1 
ATOM   256  C C   . ARG   A 1 33  ? 7.648   8.820   24.182  1.00 96.29 33  A 1 
ATOM   257  O O   . ARG   A 1 33  ? 6.974   9.774   24.558  1.00 95.15 33  A 1 
ATOM   258  C CB  . ARG   A 1 33  ? 8.483   9.836   22.027  1.00 93.08 33  A 1 
ATOM   259  C CG  . ARG   A 1 33  ? 9.726   10.374  21.280  1.00 88.91 33  A 1 
ATOM   260  C CD  . ARG   A 1 33  ? 9.357   11.406  20.217  1.00 84.56 33  A 1 
ATOM   261  N NE  . ARG   A 1 33  ? 8.727   10.809  19.021  1.00 77.32 33  A 1 
ATOM   262  C CZ  . ARG   A 1 33  ? 8.234   11.483  17.988  1.00 72.08 33  A 1 
ATOM   263  N NH1 . ARG   A 1 33  ? 8.224   12.790  17.949  1.00 63.83 33  A 1 
ATOM   264  N NH2 . ARG   A 1 33  ? 7.742   10.857  16.961  1.00 64.89 33  A 1 
ATOM   265  N N   . HIS   A 1 34  ? 7.370   7.569   24.524  1.00 96.91 34  A 1 
ATOM   266  C CA  . HIS   A 1 34  ? 6.183   7.177   25.279  1.00 97.37 34  A 1 
ATOM   267  C C   . HIS   A 1 34  ? 6.556   6.158   26.356  1.00 97.80 34  A 1 
ATOM   268  O O   . HIS   A 1 34  ? 7.273   5.198   26.069  1.00 97.09 34  A 1 
ATOM   269  C CB  . HIS   A 1 34  ? 5.131   6.600   24.318  1.00 96.77 34  A 1 
ATOM   270  C CG  . HIS   A 1 34  ? 4.806   7.492   23.146  1.00 96.18 34  A 1 
ATOM   271  N ND1 . HIS   A 1 34  ? 5.395   7.432   21.898  1.00 87.52 34  A 1 
ATOM   272  C CD2 . HIS   A 1 34  ? 3.912   8.535   23.110  1.00 87.53 34  A 1 
ATOM   273  C CE1 . HIS   A 1 34  ? 4.862   8.405   21.137  1.00 88.51 34  A 1 
ATOM   274  N NE2 . HIS   A 1 34  ? 3.958   9.100   21.838  1.00 90.66 34  A 1 
ATOM   275  N N   . LEU   A 1 35  ? 6.067   6.360   27.581  1.00 97.45 35  A 1 
ATOM   276  C CA  . LEU   A 1 35  ? 6.286   5.470   28.719  1.00 97.69 35  A 1 
ATOM   277  C C   . LEU   A 1 35  ? 4.958   5.180   29.422  1.00 97.85 35  A 1 
ATOM   278  O O   . LEU   A 1 35  ? 4.464   6.029   30.172  1.00 97.06 35  A 1 
ATOM   279  C CB  . LEU   A 1 35  ? 7.304   6.082   29.694  1.00 97.21 35  A 1 
ATOM   280  C CG  . LEU   A 1 35  ? 8.757   6.074   29.192  1.00 96.12 35  A 1 
ATOM   281  C CD1 . LEU   A 1 35  ? 9.619   6.927   30.116  1.00 93.25 35  A 1 
ATOM   282  C CD2 . LEU   A 1 35  ? 9.343   4.660   29.170  1.00 92.90 35  A 1 
ATOM   283  N N   . PRO   A 1 36  ? 4.375   3.994   29.226  1.00 97.96 36  A 1 
ATOM   284  C CA  . PRO   A 1 36  ? 3.261   3.544   30.052  1.00 97.99 36  A 1 
ATOM   285  C C   . PRO   A 1 36  ? 3.685   3.411   31.518  1.00 98.01 36  A 1 
ATOM   286  O O   . PRO   A 1 36  ? 4.785   2.941   31.822  1.00 97.39 36  A 1 
ATOM   287  C CB  . PRO   A 1 36  ? 2.815   2.203   29.464  1.00 97.52 36  A 1 
ATOM   288  C CG  . PRO   A 1 36  ? 3.339   2.239   28.032  1.00 96.09 36  A 1 
ATOM   289  C CD  . PRO   A 1 36  ? 4.634   3.035   28.171  1.00 97.56 36  A 1 
ATOM   290  N N   . VAL   A 1 37  ? 2.790   3.807   32.420  1.00 97.43 37  A 1 
ATOM   291  C CA  . VAL   A 1 37  ? 2.945   3.639   33.868  1.00 97.46 37  A 1 
ATOM   292  C C   . VAL   A 1 37  ? 2.108   2.442   34.296  1.00 97.42 37  A 1 
ATOM   293  O O   . VAL   A 1 37  ? 0.911   2.398   34.024  1.00 96.37 37  A 1 
ATOM   294  C CB  . VAL   A 1 37  ? 2.548   4.910   34.637  1.00 96.94 37  A 1 
ATOM   295  C CG1 . VAL   A 1 37  ? 2.848   4.755   36.128  1.00 94.08 37  A 1 
ATOM   296  C CG2 . VAL   A 1 37  ? 3.310   6.143   34.131  1.00 93.58 37  A 1 
ATOM   297  N N   . VAL   A 1 38  ? 2.736   1.483   34.959  1.00 97.22 38  A 1 
ATOM   298  C CA  . VAL   A 1 38  ? 2.094   0.235   35.391  1.00 97.30 38  A 1 
ATOM   299  C C   . VAL   A 1 38  ? 2.271   -0.012  36.886  1.00 97.21 38  A 1 
ATOM   300  O O   . VAL   A 1 38  ? 3.201   0.493   37.524  1.00 95.75 38  A 1 
ATOM   301  C CB  . VAL   A 1 38  ? 2.573   -0.990  34.581  1.00 96.25 38  A 1 
ATOM   302  C CG1 . VAL   A 1 38  ? 2.241   -0.850  33.094  1.00 90.64 38  A 1 
ATOM   303  C CG2 . VAL   A 1 38  ? 4.075   -1.256  34.734  1.00 89.77 38  A 1 
ATOM   304  N N   . ASP   A 1 39  ? 1.377   -0.829  37.449  1.00 96.18 39  A 1 
ATOM   305  C CA  . ASP   A 1 39  ? 1.469   -1.296  38.830  1.00 95.65 39  A 1 
ATOM   306  C C   . ASP   A 1 39  ? 2.336   -2.566  38.990  1.00 95.52 39  A 1 
ATOM   307  O O   . ASP   A 1 39  ? 3.086   -2.972  38.087  1.00 92.28 39  A 1 
ATOM   308  C CB  . ASP   A 1 39  ? 0.052   -1.438  39.415  1.00 93.64 39  A 1 
ATOM   309  C CG  . ASP   A 1 39  ? -0.732  -2.671  38.964  1.00 92.49 39  A 1 
ATOM   310  O OD1 . ASP   A 1 39  ? -0.189  -3.520  38.225  1.00 85.21 39  A 1 
ATOM   311  O OD2 . ASP   A 1 39  ? -1.877  -2.803  39.438  1.00 86.05 39  A 1 
ATOM   312  N N   . GLY   A 1 40  ? 2.259   -3.196  40.184  1.00 94.41 40  A 1 
ATOM   313  C CA  . GLY   A 1 40  ? 2.982   -4.432  40.512  1.00 93.82 40  A 1 
ATOM   314  C C   . GLY   A 1 40  ? 2.640   -5.620  39.628  1.00 94.09 40  A 1 
ATOM   315  O O   . GLY   A 1 40  ? 3.497   -6.480  39.389  1.00 89.76 40  A 1 
ATOM   316  N N   . GLU   A 1 41  ? 1.413   -5.651  39.130  1.00 94.21 41  A 1 
ATOM   317  C CA  . GLU   A 1 41  ? 0.851   -6.778  38.383  1.00 93.72 41  A 1 
ATOM   318  C C   . GLU   A 1 41  ? 0.922   -6.578  36.861  1.00 94.03 41  A 1 
ATOM   319  O O   . GLU   A 1 41  ? 0.625   -7.500  36.105  1.00 90.00 41  A 1 
ATOM   320  C CB  . GLU   A 1 41  ? -0.585  -7.016  38.852  1.00 91.89 41  A 1 
ATOM   321  C CG  . GLU   A 1 41  ? -0.646  -7.410  40.340  1.00 85.41 41  A 1 
ATOM   322  C CD  . GLU   A 1 41  ? -2.072  -7.687  40.836  1.00 77.30 41  A 1 
ATOM   323  O OE1 . GLU   A 1 41  ? -2.188  -8.136  42.001  1.00 67.67 41  A 1 
ATOM   324  O OE2 . GLU   A 1 41  ? -3.037  -7.414  40.084  1.00 69.62 41  A 1 
ATOM   325  N N   . GLY   A 1 42  ? 1.360   -5.397  36.419  1.00 94.71 42  A 1 
ATOM   326  C CA  . GLY   A 1 42  ? 1.410   -5.017  35.009  1.00 94.91 42  A 1 
ATOM   327  C C   . GLY   A 1 42  ? 0.131   -4.356  34.493  1.00 95.90 42  A 1 
ATOM   328  O O   . GLY   A 1 42  ? -0.016  -4.210  33.280  1.00 94.00 42  A 1 
ATOM   329  N N   . ARG   A 1 43  ? -0.787  -3.945  35.382  1.00 95.51 43  A 1 
ATOM   330  C CA  . ARG   A 1 43  ? -1.967  -3.164  34.992  1.00 95.43 43  A 1 
ATOM   331  C C   . ARG   A 1 43  ? -1.559  -1.752  34.609  1.00 95.72 43  A 1 
ATOM   332  O O   . ARG   A 1 43  ? -0.737  -1.130  35.282  1.00 94.17 43  A 1 
ATOM   333  C CB  . ARG   A 1 43  ? -3.011  -3.143  36.110  1.00 94.51 43  A 1 
ATOM   334  C CG  . ARG   A 1 43  ? -3.579  -4.546  36.394  1.00 88.17 43  A 1 
ATOM   335  C CD  . ARG   A 1 43  ? -4.625  -4.515  37.509  1.00 84.22 43  A 1 
ATOM   336  N NE  . ARG   A 1 43  ? -3.998  -4.272  38.814  1.00 73.88 43  A 1 
ATOM   337  C CZ  . ARG   A 1 43  ? -4.591  -4.257  39.998  1.00 65.99 43  A 1 
ATOM   338  N NH1 . ARG   A 1 43  ? -5.873  -4.437  40.134  1.00 58.82 43  A 1 
ATOM   339  N NH2 . ARG   A 1 43  ? -3.875  -4.071  41.057  1.00 57.29 43  A 1 
ATOM   340  N N   . LEU   A 1 44  ? -2.147  -1.236  33.547  1.00 95.53 44  A 1 
ATOM   341  C CA  . LEU   A 1 44  ? -1.900  0.114   33.066  1.00 95.94 44  A 1 
ATOM   342  C C   . LEU   A 1 44  ? -2.576  1.133   33.991  1.00 95.89 44  A 1 
ATOM   343  O O   . LEU   A 1 44  ? -3.786  1.097   34.179  1.00 94.20 44  A 1 
ATOM   344  C CB  . LEU   A 1 44  ? -2.398  0.199   31.616  1.00 95.26 44  A 1 
ATOM   345  C CG  . LEU   A 1 44  ? -2.081  1.530   30.910  1.00 94.82 44  A 1 
ATOM   346  C CD1 . LEU   A 1 44  ? -0.583  1.721   30.684  1.00 91.34 44  A 1 
ATOM   347  C CD2 . LEU   A 1 44  ? -2.774  1.542   29.549  1.00 90.72 44  A 1 
ATOM   348  N N   . LEU   A 1 45  ? -1.788  2.051   34.549  1.00 96.13 45  A 1 
ATOM   349  C CA  . LEU   A 1 45  ? -2.255  3.128   35.427  1.00 95.42 45  A 1 
ATOM   350  C C   . LEU   A 1 45  ? -2.294  4.484   34.722  1.00 95.26 45  A 1 
ATOM   351  O O   . LEU   A 1 45  ? -3.116  5.334   35.049  1.00 92.40 45  A 1 
ATOM   352  C CB  . LEU   A 1 45  ? -1.331  3.224   36.652  1.00 94.41 45  A 1 
ATOM   353  C CG  . LEU   A 1 45  ? -1.254  1.972   37.543  1.00 92.48 45  A 1 
ATOM   354  C CD1 . LEU   A 1 45  ? -0.259  2.242   38.673  1.00 87.31 45  A 1 
ATOM   355  C CD2 . LEU   A 1 45  ? -2.609  1.622   38.158  1.00 85.94 45  A 1 
ATOM   356  N N   . GLY   A 1 46  ? -1.382  4.697   33.778  1.00 96.37 46  A 1 
ATOM   357  C CA  . GLY   A 1 46  ? -1.227  5.975   33.104  1.00 96.34 46  A 1 
ATOM   358  C C   . GLY   A 1 46  ? -0.231  5.918   31.950  1.00 97.11 46  A 1 
ATOM   359  O O   . GLY   A 1 46  ? 0.350   4.876   31.645  1.00 96.31 46  A 1 
ATOM   360  N N   . LEU   A 1 47  ? -0.024  7.074   31.314  1.00 97.22 47  A 1 
ATOM   361  C CA  . LEU   A 1 47  ? 0.955   7.248   30.243  1.00 97.42 47  A 1 
ATOM   362  C C   . LEU   A 1 47  ? 1.673   8.581   30.435  1.00 97.43 47  A 1 
ATOM   363  O O   . LEU   A 1 47  ? 1.036   9.611   30.651  1.00 96.27 47  A 1 
ATOM   364  C CB  . LEU   A 1 47  ? 0.224   7.183   28.892  1.00 96.81 47  A 1 
ATOM   365  C CG  . LEU   A 1 47  ? 1.126   7.373   27.652  1.00 96.15 47  A 1 
ATOM   366  C CD1 . LEU   A 1 47  ? 2.040   6.174   27.420  1.00 92.90 47  A 1 
ATOM   367  C CD2 . LEU   A 1 47  ? 0.257   7.537   26.411  1.00 91.63 47  A 1 
ATOM   368  N N   . VAL   A 1 48  ? 2.990   8.552   30.308  1.00 97.36 48  A 1 
ATOM   369  C CA  . VAL   A 1 48  ? 3.829   9.749   30.268  1.00 97.27 48  A 1 
ATOM   370  C C   . VAL   A 1 48  ? 4.491   9.812   28.902  1.00 97.24 48  A 1 
ATOM   371  O O   . VAL   A 1 48  ? 5.163   8.868   28.482  1.00 95.85 48  A 1 
ATOM   372  C CB  . VAL   A 1 48  ? 4.861   9.753   31.406  1.00 95.71 48  A 1 
ATOM   373  C CG1 . VAL   A 1 48  ? 5.732   11.002  31.352  1.00 86.61 48  A 1 
ATOM   374  C CG2 . VAL   A 1 48  ? 4.180   9.736   32.775  1.00 85.21 48  A 1 
ATOM   375  N N   . THR   A 1 49  ? 4.310   10.923  28.202  1.00 96.79 49  A 1 
ATOM   376  C CA  . THR   A 1 49  ? 4.942   11.149  26.899  1.00 96.22 49  A 1 
ATOM   377  C C   . THR   A 1 49  ? 6.109   12.129  27.007  1.00 96.22 49  A 1 
ATOM   378  O O   . THR   A 1 49  ? 6.273   12.843  27.998  1.00 95.36 49  A 1 
ATOM   379  C CB  . THR   A 1 49  ? 3.931   11.621  25.842  1.00 94.99 49  A 1 
ATOM   380  O OG1 . THR   A 1 49  ? 3.542   12.944  26.076  1.00 90.17 49  A 1 
ATOM   381  C CG2 . THR   A 1 49  ? 2.684   10.735  25.766  1.00 90.62 49  A 1 
ATOM   382  N N   . SER   A 1 50  ? 6.912   12.204  25.948  1.00 95.19 50  A 1 
ATOM   383  C CA  . SER   A 1 50  ? 7.937   13.243  25.843  1.00 94.85 50  A 1 
ATOM   384  C C   . SER   A 1 50  ? 7.347   14.649  25.941  1.00 94.87 50  A 1 
ATOM   385  O O   . SER   A 1 50  ? 8.051   15.555  26.372  1.00 93.72 50  A 1 
ATOM   386  C CB  . SER   A 1 50  ? 8.693   13.102  24.526  1.00 93.76 50  A 1 
ATOM   387  O OG  . SER   A 1 50  ? 9.697   14.093  24.413  1.00 86.22 50  A 1 
ATOM   388  N N   . GLN   A 1 51  ? 6.095   14.842  25.534  1.00 94.50 51  A 1 
ATOM   389  C CA  . GLN   A 1 51  ? 5.397   16.123  25.661  1.00 93.73 51  A 1 
ATOM   390  C C   . GLN   A 1 51  ? 5.128   16.468  27.127  1.00 94.40 51  A 1 
ATOM   391  O O   . GLN   A 1 51  ? 5.518   17.542  27.568  1.00 92.87 51  A 1 
ATOM   392  C CB  . GLN   A 1 51  ? 4.092   16.095  24.847  1.00 92.18 51  A 1 
ATOM   393  C CG  . GLN   A 1 51  ? 4.184   17.037  23.645  1.00 84.26 51  A 1 
ATOM   394  C CD  . GLN   A 1 51  ? 2.935   17.067  22.768  1.00 80.30 51  A 1 
ATOM   395  O OE1 . GLN   A 1 51  ? 1.955   16.380  22.968  1.00 71.87 51  A 1 
ATOM   396  N NE2 . GLN   A 1 51  ? 2.917   17.897  21.749  1.00 68.98 51  A 1 
ATOM   397  N N   . ASP   A 1 52  ? 4.563   15.544  27.887  1.00 94.33 52  A 1 
ATOM   398  C CA  . ASP   A 1 52  ? 4.230   15.736  29.305  1.00 94.36 52  A 1 
ATOM   399  C C   . ASP   A 1 52  ? 5.489   16.015  30.146  1.00 94.97 52  A 1 
ATOM   400  O O   . ASP   A 1 52  ? 5.501   16.889  31.012  1.00 93.98 52  A 1 
ATOM   401  C CB  . ASP   A 1 52  ? 3.510   14.487  29.842  1.00 94.11 52  A 1 
ATOM   402  C CG  . ASP   A 1 52  ? 2.339   14.037  28.965  1.00 93.28 52  A 1 
ATOM   403  O OD1 . ASP   A 1 52  ? 1.458   14.869  28.665  1.00 88.90 52  A 1 
ATOM   404  O OD2 . ASP   A 1 52  ? 2.372   12.859  28.529  1.00 88.43 52  A 1 
ATOM   405  N N   . LEU   A 1 53  ? 6.593   15.311  29.843  1.00 93.93 53  A 1 
ATOM   406  C CA  . LEU   A 1 53  ? 7.876   15.507  30.520  1.00 94.09 53  A 1 
ATOM   407  C C   . LEU   A 1 53  ? 8.513   16.862  30.199  1.00 94.17 53  A 1 
ATOM   408  O O   . LEU   A 1 53  ? 9.136   17.453  31.075  1.00 92.56 53  A 1 
ATOM   409  C CB  . LEU   A 1 53  ? 8.835   14.371  30.135  1.00 93.82 53  A 1 
ATOM   410  C CG  . LEU   A 1 53  ? 8.468   13.016  30.761  1.00 92.65 53  A 1 
ATOM   411  C CD1 . LEU   A 1 53  ? 9.293   11.917  30.105  1.00 88.44 53  A 1 
ATOM   412  C CD2 . LEU   A 1 53  ? 8.759   12.985  32.258  1.00 88.66 53  A 1 
ATOM   413  N N   . ARG   A 1 54  ? 8.373   17.362  28.963  1.00 93.54 54  A 1 
ATOM   414  C CA  . ARG   A 1 54  ? 8.872   18.696  28.581  1.00 92.65 54  A 1 
ATOM   415  C C   . ARG   A 1 54  ? 8.068   19.803  29.252  1.00 93.02 54  A 1 
ATOM   416  O O   . ARG   A 1 54  ? 8.663   20.740  29.762  1.00 91.40 54  A 1 
ATOM   417  C CB  . ARG   A 1 54  ? 8.831   18.866  27.059  1.00 91.62 54  A 1 
ATOM   418  C CG  . ARG   A 1 54  ? 9.928   18.064  26.370  1.00 88.16 54  A 1 
ATOM   419  C CD  . ARG   A 1 54  ? 9.655   18.028  24.878  1.00 85.87 54  A 1 
ATOM   420  N NE  . ARG   A 1 54  ? 10.506  17.042  24.203  1.00 81.72 54  A 1 
ATOM   421  C CZ  . ARG   A 1 54  ? 11.654  17.288  23.589  1.00 79.21 54  A 1 
ATOM   422  N NH1 . ARG   A 1 54  ? 12.159  18.474  23.485  1.00 70.37 54  A 1 
ATOM   423  N NH2 . ARG   A 1 54  ? 12.308  16.312  23.060  1.00 73.38 54  A 1 
ATOM   424  N N   . ASP   A 1 55  ? 6.753   19.653  29.322  1.00 92.48 55  A 1 
ATOM   425  C CA  . ASP   A 1 55  ? 5.875   20.602  30.015  1.00 92.15 55  A 1 
ATOM   426  C C   . ASP   A 1 55  ? 6.179   20.684  31.525  1.00 92.48 55  A 1 
ATOM   427  O O   . ASP   A 1 55  ? 5.997   21.732  32.139  1.00 90.15 55  A 1 
ATOM   428  C CB  . ASP   A 1 55  ? 4.407   20.194  29.809  1.00 91.69 55  A 1 
ATOM   429  C CG  . ASP   A 1 55  ? 3.886   20.349  28.377  1.00 90.23 55  A 1 
ATOM   430  O OD1 . ASP   A 1 55  ? 4.471   21.093  27.564  1.00 84.94 55  A 1 
ATOM   431  O OD2 . ASP   A 1 55  ? 2.837   19.742  28.050  1.00 85.00 55  A 1 
ATOM   432  N N   . ALA   A 1 56  ? 6.673   19.598  32.116  1.00 91.04 56  A 1 
ATOM   433  C CA  . ALA   A 1 56  ? 7.072   19.528  33.523  1.00 90.74 56  A 1 
ATOM   434  C C   . ALA   A 1 56  ? 8.550   19.874  33.783  1.00 91.11 56  A 1 
ATOM   435  O O   . ALA   A 1 56  ? 8.993   19.858  34.932  1.00 88.21 56  A 1 
ATOM   436  C CB  . ALA   A 1 56  ? 6.729   18.129  34.034  1.00 90.21 56  A 1 
ATOM   437  N N   . SER   A 1 57  ? 9.333   20.144  32.734  1.00 90.55 57  A 1 
ATOM   438  C CA  . SER   A 1 57  ? 10.757  20.476  32.844  1.00 90.36 57  A 1 
ATOM   439  C C   . SER   A 1 57  ? 10.976  21.993  32.876  1.00 90.52 57  A 1 
ATOM   440  O O   . SER   A 1 57  ? 10.144  22.739  32.360  1.00 88.05 57  A 1 
ATOM   441  C CB  . SER   A 1 57  ? 11.549  19.847  31.696  1.00 88.82 57  A 1 
ATOM   442  O OG  . SER   A 1 57  ? 11.490  18.437  31.769  1.00 82.87 57  A 1 
ATOM   443  N N   . PRO   A 1 58  ? 12.110  22.460  33.438  1.00 89.64 58  A 1 
ATOM   444  C CA  . PRO   A 1 58  ? 12.492  23.867  33.353  1.00 88.71 58  A 1 
ATOM   445  C C   . PRO   A 1 58  ? 12.615  24.324  31.896  1.00 89.61 58  A 1 
ATOM   446  O O   . PRO   A 1 58  ? 13.064  23.565  31.030  1.00 87.65 58  A 1 
ATOM   447  C CB  . PRO   A 1 58  ? 13.834  23.992  34.086  1.00 86.26 58  A 1 
ATOM   448  C CG  . PRO   A 1 58  ? 13.922  22.731  34.938  1.00 83.05 58  A 1 
ATOM   449  C CD  . PRO   A 1 58  ? 13.116  21.705  34.157  1.00 86.50 58  A 1 
ATOM   450  N N   . SER   A 1 59  ? 12.278  25.587  31.645  1.00 88.84 59  A 1 
ATOM   451  C CA  . SER   A 1 59  ? 12.514  26.210  30.341  1.00 88.67 59  A 1 
ATOM   452  C C   . SER   A 1 59  ? 13.997  26.140  29.960  1.00 88.90 59  A 1 
ATOM   453  O O   . SER   A 1 59  ? 14.875  26.282  30.813  1.00 86.78 59  A 1 
ATOM   454  C CB  . SER   A 1 59  ? 12.043  27.673  30.374  1.00 86.59 59  A 1 
ATOM   455  O OG  . SER   A 1 59  ? 12.444  28.374  29.211  1.00 82.12 59  A 1 
ATOM   456  N N   . ILE   A 1 60  ? 14.280  26.007  28.667  1.00 88.40 60  A 1 
ATOM   457  C CA  . ILE   A 1 60  ? 15.656  26.064  28.137  1.00 87.43 60  A 1 
ATOM   458  C C   . ILE   A 1 60  ? 16.383  27.373  28.482  1.00 88.75 60  A 1 
ATOM   459  O O   . ILE   A 1 60  ? 17.607  27.414  28.470  1.00 86.71 60  A 1 
ATOM   460  C CB  . ILE   A 1 60  ? 15.675  25.846  26.608  1.00 86.58 60  A 1 
ATOM   461  C CG1 . ILE   A 1 60  ? 14.832  26.898  25.856  1.00 81.19 60  A 1 
ATOM   462  C CG2 . ILE   A 1 60  ? 15.226  24.409  26.279  1.00 78.92 60  A 1 
ATOM   463  C CD1 . ILE   A 1 60  ? 15.020  26.892  24.340  1.00 75.47 60  A 1 
ATOM   464  N N   . PHE   A 1 61  ? 15.641  28.425  28.805  1.00 88.48 61  A 1 
ATOM   465  C CA  . PHE   A 1 61  ? 16.196  29.706  29.243  1.00 86.72 61  A 1 
ATOM   466  C C   . PHE   A 1 61  ? 16.560  29.730  30.734  1.00 87.13 61  A 1 
ATOM   467  O O   . PHE   A 1 61  ? 17.315  30.602  31.158  1.00 83.14 61  A 1 
ATOM   468  C CB  . PHE   A 1 61  ? 15.198  30.814  28.906  1.00 85.63 61  A 1 
ATOM   469  C CG  . PHE   A 1 61  ? 14.859  30.926  27.435  1.00 84.65 61  A 1 
ATOM   470  C CD1 . PHE   A 1 61  ? 15.874  31.170  26.490  1.00 79.77 61  A 1 
ATOM   471  C CD2 . PHE   A 1 61  ? 13.527  30.804  27.002  1.00 78.21 61  A 1 
ATOM   472  C CE1 . PHE   A 1 61  ? 15.561  31.297  25.131  1.00 77.47 61  A 1 
ATOM   473  C CE2 . PHE   A 1 61  ? 13.209  30.935  25.640  1.00 78.23 61  A 1 
ATOM   474  C CZ  . PHE   A 1 61  ? 14.227  31.181  24.703  1.00 83.20 61  A 1 
ATOM   475  N N   . HIS   A 1 62  ? 16.046  28.764  31.512  1.00 87.99 62  A 1 
ATOM   476  C CA  . HIS   A 1 62  ? 16.177  28.686  32.971  1.00 86.45 62  A 1 
ATOM   477  C C   . HIS   A 1 62  ? 16.505  27.260  33.437  1.00 86.60 62  A 1 
ATOM   478  O O   . HIS   A 1 62  ? 15.997  26.774  34.441  1.00 82.17 62  A 1 
ATOM   479  C CB  . HIS   A 1 62  ? 14.897  29.232  33.613  1.00 84.19 62  A 1 
ATOM   480  C CG  . HIS   A 1 62  ? 14.613  30.656  33.231  1.00 83.63 62  A 1 
ATOM   481  N ND1 . HIS   A 1 62  ? 15.325  31.767  33.655  1.00 74.07 62  A 1 
ATOM   482  C CD2 . HIS   A 1 62  ? 13.665  31.076  32.338  1.00 73.36 62  A 1 
ATOM   483  C CE1 . HIS   A 1 62  ? 14.815  32.828  33.026  1.00 76.93 62  A 1 
ATOM   484  N NE2 . HIS   A 1 62  ? 13.807  32.447  32.219  1.00 77.09 62  A 1 
ATOM   485  N N   . LEU   A 1 63  ? 17.404  26.565  32.715  1.00 87.03 63  A 1 
ATOM   486  C CA  . LEU   A 1 63  ? 17.753  25.147  32.927  1.00 85.33 63  A 1 
ATOM   487  C C   . LEU   A 1 63  ? 18.253  24.798  34.340  1.00 85.47 63  A 1 
ATOM   488  O O   . LEU   A 1 63  ? 18.303  23.621  34.698  1.00 81.20 63  A 1 
ATOM   489  C CB  . LEU   A 1 63  ? 18.845  24.755  31.913  1.00 82.30 63  A 1 
ATOM   490  C CG  . LEU   A 1 63  ? 18.338  24.570  30.472  1.00 77.83 63  A 1 
ATOM   491  C CD1 . LEU   A 1 63  ? 19.534  24.431  29.531  1.00 72.01 63  A 1 
ATOM   492  C CD2 . LEU   A 1 63  ? 17.474  23.319  30.331  1.00 72.43 63  A 1 
ATOM   493  N N   . HIS   A 1 64  ? 18.665  25.794  35.119  1.00 88.34 64  A 1 
ATOM   494  C CA  . HIS   A 1 64  ? 19.234  25.608  36.459  1.00 87.04 64  A 1 
ATOM   495  C C   . HIS   A 1 64  ? 18.237  25.889  37.583  1.00 87.72 64  A 1 
ATOM   496  O O   . HIS   A 1 64  ? 18.575  25.716  38.753  1.00 81.83 64  A 1 
ATOM   497  C CB  . HIS   A 1 64  ? 20.488  26.481  36.590  1.00 83.29 64  A 1 
ATOM   498  C CG  . HIS   A 1 64  ? 21.502  26.219  35.512  1.00 76.54 64  A 1 
ATOM   499  N ND1 . HIS   A 1 64  ? 21.924  24.983  35.078  1.00 63.64 64  A 1 
ATOM   500  C CD2 . HIS   A 1 64  ? 22.142  27.147  34.731  1.00 63.17 64  A 1 
ATOM   501  C CE1 . HIS   A 1 64  ? 22.789  25.164  34.070  1.00 58.78 64  A 1 
ATOM   502  N NE2 . HIS   A 1 64  ? 22.953  26.470  33.834  1.00 60.57 64  A 1 
ATOM   503  N N   . GLU   A 1 65  ? 17.023  26.313  37.237  1.00 85.64 65  A 1 
ATOM   504  C CA  . GLU   A 1 65  ? 15.972  26.628  38.198  1.00 84.13 65  A 1 
ATOM   505  C C   . GLU   A 1 65  ? 15.075  25.412  38.440  1.00 83.17 65  A 1 
ATOM   506  O O   . GLU   A 1 65  ? 14.909  24.556  37.573  1.00 77.00 65  A 1 
ATOM   507  C CB  . GLU   A 1 65  ? 15.175  27.850  37.729  1.00 80.63 65  A 1 
ATOM   508  C CG  . GLU   A 1 65  ? 16.047  29.117  37.686  1.00 75.10 65  A 1 
ATOM   509  C CD  . GLU   A 1 65  ? 15.299  30.362  37.194  1.00 73.68 65  A 1 
ATOM   510  O OE1 . GLU   A 1 65  ? 15.982  31.367  36.899  1.00 65.36 65  A 1 
ATOM   511  O OE2 . GLU   A 1 65  ? 14.055  30.327  37.090  1.00 72.38 65  A 1 
ATOM   512  N N   . HIS   A 1 66  ? 14.507  25.320  39.635  1.00 85.17 66  A 1 
ATOM   513  C CA  . HIS   A 1 66  ? 13.511  24.313  40.020  1.00 84.54 66  A 1 
ATOM   514  C C   . HIS   A 1 66  ? 13.885  22.858  39.687  1.00 86.18 66  A 1 
ATOM   515  O O   . HIS   A 1 66  ? 13.040  22.034  39.349  1.00 81.46 66  A 1 
ATOM   516  C CB  . HIS   A 1 66  ? 12.143  24.730  39.475  1.00 80.19 66  A 1 
ATOM   517  C CG  . HIS   A 1 66  ? 11.710  26.079  39.974  1.00 80.29 66  A 1 
ATOM   518  N ND1 . HIS   A 1 66  ? 11.456  26.411  41.291  1.00 70.28 66  A 1 
ATOM   519  C CD2 . HIS   A 1 66  ? 11.523  27.197  39.209  1.00 69.61 66  A 1 
ATOM   520  C CE1 . HIS   A 1 66  ? 11.099  27.700  41.315  1.00 73.23 66  A 1 
ATOM   521  N NE2 . HIS   A 1 66  ? 11.134  28.206  40.075  1.00 74.49 66  A 1 
ATOM   522  N N   . LEU   A 1 67  ? 15.169  22.506  39.821  1.00 86.64 67  A 1 
ATOM   523  C CA  . LEU   A 1 67  ? 15.640  21.135  39.582  1.00 85.76 67  A 1 
ATOM   524  C C   . LEU   A 1 67  ? 14.984  20.106  40.516  1.00 86.97 67  A 1 
ATOM   525  O O   . LEU   A 1 67  ? 14.922  18.924  40.184  1.00 83.22 67  A 1 
ATOM   526  C CB  . LEU   A 1 67  ? 17.169  21.084  39.726  1.00 81.80 67  A 1 
ATOM   527  C CG  . LEU   A 1 67  ? 17.946  21.848  38.641  1.00 76.97 67  A 1 
ATOM   528  C CD1 . LEU   A 1 67  ? 19.436  21.810  38.972  1.00 70.98 67  A 1 
ATOM   529  C CD2 . LEU   A 1 67  ? 17.757  21.239  37.253  1.00 70.18 67  A 1 
ATOM   530  N N   . GLU   A 1 68  ? 14.468  20.551  41.665  1.00 88.63 68  A 1 
ATOM   531  C CA  . GLU   A 1 68  ? 13.685  19.730  42.589  1.00 87.57 68  A 1 
ATOM   532  C C   . GLU   A 1 68  ? 12.388  19.186  41.959  1.00 88.73 68  A 1 
ATOM   533  O O   . GLU   A 1 68  ? 11.936  18.107  42.333  1.00 85.49 68  A 1 
ATOM   534  C CB  . GLU   A 1 68  ? 13.381  20.512  43.883  1.00 85.61 68  A 1 
ATOM   535  C CG  . GLU   A 1 68  ? 12.636  21.858  43.733  1.00 76.42 68  A 1 
ATOM   536  C CD  . GLU   A 1 68  ? 13.538  23.065  43.428  1.00 70.11 68  A 1 
ATOM   537  O OE1 . GLU   A 1 68  ? 13.017  24.196  43.460  1.00 61.98 68  A 1 
ATOM   538  O OE2 . GLU   A 1 68  ? 14.751  22.863  43.175  1.00 67.79 68  A 1 
ATOM   539  N N   . ASP   A 1 69  ? 11.823  19.865  40.964  1.00 89.67 69  A 1 
ATOM   540  C CA  . ASP   A 1 69  ? 10.632  19.389  40.256  1.00 89.09 69  A 1 
ATOM   541  C C   . ASP   A 1 69  ? 10.877  18.068  39.522  1.00 90.44 69  A 1 
ATOM   542  O O   . ASP   A 1 69  ? 9.986   17.218  39.443  1.00 88.60 69  A 1 
ATOM   543  C CB  . ASP   A 1 69  ? 10.147  20.454  39.264  1.00 86.62 69  A 1 
ATOM   544  C CG  . ASP   A 1 69  ? 9.400   21.609  39.926  1.00 84.26 69  A 1 
ATOM   545  O OD1 . ASP   A 1 69  ? 9.024   21.482  41.114  1.00 78.09 69  A 1 
ATOM   546  O OD2 . ASP   A 1 69  ? 9.046   22.556  39.196  1.00 78.62 69  A 1 
ATOM   547  N N   . LEU   A 1 70  ? 12.098  17.844  39.053  1.00 90.28 70  A 1 
ATOM   548  C CA  . LEU   A 1 70  ? 12.492  16.599  38.389  1.00 90.52 70  A 1 
ATOM   549  C C   . LEU   A 1 70  ? 12.506  15.392  39.341  1.00 92.03 70  A 1 
ATOM   550  O O   . LEU   A 1 70  ? 12.516  14.250  38.879  1.00 89.96 70  A 1 
ATOM   551  C CB  . LEU   A 1 70  ? 13.870  16.779  37.726  1.00 89.21 70  A 1 
ATOM   552  C CG  . LEU   A 1 70  ? 13.968  17.918  36.695  1.00 87.07 70  A 1 
ATOM   553  C CD1 . LEU   A 1 70  ? 15.386  17.967  36.134  1.00 80.91 70  A 1 
ATOM   554  C CD2 . LEU   A 1 70  ? 13.003  17.721  35.527  1.00 80.07 70  A 1 
ATOM   555  N N   . GLN   A 1 71  ? 12.476  15.625  40.657  1.00 92.05 71  A 1 
ATOM   556  C CA  . GLN   A 1 71  ? 12.362  14.581  41.682  1.00 92.28 71  A 1 
ATOM   557  C C   . GLN   A 1 71  ? 10.909  14.254  42.041  1.00 93.42 71  A 1 
ATOM   558  O O   . GLN   A 1 71  ? 10.662  13.329  42.819  1.00 90.86 71  A 1 
ATOM   559  C CB  . GLN   A 1 71  ? 13.160  14.982  42.937  1.00 91.14 71  A 1 
ATOM   560  C CG  . GLN   A 1 71  ? 14.638  15.280  42.653  1.00 86.08 71  A 1 
ATOM   561  C CD  . GLN   A 1 71  ? 15.360  14.100  41.995  1.00 79.30 71  A 1 
ATOM   562  O OE1 . GLN   A 1 71  ? 15.176  12.949  42.348  1.00 68.63 71  A 1 
ATOM   563  N NE2 . GLN   A 1 71  ? 16.193  14.355  41.014  1.00 67.45 71  A 1 
ATOM   564  N N   . LYS   A 1 72  ? 9.928   14.969  41.495  1.00 92.63 72  A 1 
ATOM   565  C CA  . LYS   A 1 72  ? 8.513   14.635  41.671  1.00 92.78 72  A 1 
ATOM   566  C C   . LYS   A 1 72  ? 8.198   13.303  40.983  1.00 93.66 72  A 1 
ATOM   567  O O   . LYS   A 1 72  ? 8.750   13.012  39.918  1.00 92.79 72  A 1 
ATOM   568  C CB  . LYS   A 1 72  ? 7.614   15.763  41.145  1.00 92.04 72  A 1 
ATOM   569  C CG  . LYS   A 1 72  ? 7.683   17.013  42.037  1.00 89.55 72  A 1 
ATOM   570  C CD  . LYS   A 1 72  ? 6.911   18.180  41.431  1.00 86.36 72  A 1 
ATOM   571  C CE  . LYS   A 1 72  ? 7.000   19.393  42.357  1.00 80.47 72  A 1 
ATOM   572  N NZ  . LYS   A 1 72  ? 6.672   20.657  41.665  1.00 73.47 72  A 1 
ATOM   573  N N   . PRO   A 1 73  ? 7.296   12.494  41.557  1.00 94.95 73  A 1 
ATOM   574  C CA  . PRO   A 1 73  ? 6.890   11.241  40.936  1.00 95.00 73  A 1 
ATOM   575  C C   . PRO   A 1 73  ? 6.082   11.497  39.659  1.00 95.24 73  A 1 
ATOM   576  O O   . PRO   A 1 73  ? 5.288   12.436  39.595  1.00 93.69 73  A 1 
ATOM   577  C CB  . PRO   A 1 73  ? 6.081   10.505  42.005  1.00 93.69 73  A 1 
ATOM   578  C CG  . PRO   A 1 73  ? 5.485   11.641  42.840  1.00 90.86 73  A 1 
ATOM   579  C CD  . PRO   A 1 73  ? 6.577   12.706  42.803  1.00 93.83 73  A 1 
ATOM   580  N N   . VAL   A 1 74  ? 6.212   10.613  38.667  1.00 95.12 74  A 1 
ATOM   581  C CA  . VAL   A 1 74  ? 5.473   10.719  37.393  1.00 95.22 74  A 1 
ATOM   582  C C   . VAL   A 1 74  ? 3.952   10.660  37.566  1.00 95.39 74  A 1 
ATOM   583  O O   . VAL   A 1 74  ? 3.228   11.151  36.710  1.00 93.78 74  A 1 
ATOM   584  C CB  . VAL   A 1 74  ? 5.917   9.664   36.362  1.00 93.66 74  A 1 
ATOM   585  C CG1 . VAL   A 1 74  ? 7.375   9.874   35.958  1.00 85.13 74  A 1 
ATOM   586  C CG2 . VAL   A 1 74  ? 5.725   8.223   36.852  1.00 85.45 74  A 1 
ATOM   587  N N   . SER   A 1 75  ? 3.465   10.147  38.692  1.00 95.04 75  A 1 
ATOM   588  C CA  . SER   A 1 75  ? 2.039   10.193  39.043  1.00 94.56 75  A 1 
ATOM   589  C C   . SER   A 1 75  ? 1.463   11.612  39.109  1.00 94.61 75  A 1 
ATOM   590  O O   . SER   A 1 75  ? 0.256   11.775  38.991  1.00 92.97 75  A 1 
ATOM   591  C CB  . SER   A 1 75  ? 1.806   9.506   40.389  1.00 94.13 75  A 1 
ATOM   592  O OG  . SER   A 1 75  ? 2.521   10.150  41.425  1.00 88.32 75  A 1 
ATOM   593  N N   . THR   A 1 76  ? 2.306   12.636  39.273  1.00 93.96 76  A 1 
ATOM   594  C CA  . THR   A 1 76  ? 1.882   14.048  39.303  1.00 92.82 76  A 1 
ATOM   595  C C   . THR   A 1 76  ? 1.598   14.634  37.920  1.00 93.29 76  A 1 
ATOM   596  O O   . THR   A 1 76  ? 0.954   15.675  37.834  1.00 91.03 76  A 1 
ATOM   597  C CB  . THR   A 1 76  ? 2.915   14.935  40.009  1.00 91.78 76  A 1 
ATOM   598  O OG1 . THR   A 1 76  ? 4.169   14.902  39.373  1.00 85.37 76  A 1 
ATOM   599  C CG2 . THR   A 1 76  ? 3.132   14.524  41.462  1.00 84.08 76  A 1 
ATOM   600  N N   . ILE   A 1 77  ? 2.084   13.989  36.857  1.00 94.74 77  A 1 
ATOM   601  C CA  . ILE   A 1 77  ? 1.989   14.489  35.474  1.00 94.44 77  A 1 
ATOM   602  C C   . ILE   A 1 77  ? 1.411   13.469  34.488  1.00 94.71 77  A 1 
ATOM   603  O O   . ILE   A 1 77  ? 1.095   13.825  33.355  1.00 92.75 77  A 1 
ATOM   604  C CB  . ILE   A 1 77  ? 3.361   14.982  34.971  1.00 93.48 77  A 1 
ATOM   605  C CG1 . ILE   A 1 77  ? 4.414   13.849  34.903  1.00 88.98 77  A 1 
ATOM   606  C CG2 . ILE   A 1 77  ? 3.870   16.141  35.851  1.00 86.34 77  A 1 
ATOM   607  C CD1 . ILE   A 1 77  ? 5.620   14.201  34.032  1.00 86.38 77  A 1 
ATOM   608  N N   . MET   A 1 78  ? 1.289   12.203  34.885  1.00 95.57 78  A 1 
ATOM   609  C CA  . MET   A 1 78  ? 0.829   11.139  34.000  1.00 95.44 78  A 1 
ATOM   610  C C   . MET   A 1 78  ? -0.622  11.356  33.578  1.00 95.31 78  A 1 
ATOM   611  O O   . MET   A 1 78  ? -1.478  11.763  34.364  1.00 93.66 78  A 1 
ATOM   612  C CB  . MET   A 1 78  ? 1.055   9.750   34.621  1.00 93.81 78  A 1 
ATOM   613  C CG  . MET   A 1 78  ? 0.098   9.412   35.770  1.00 92.29 78  A 1 
ATOM   614  S SD  . MET   A 1 78  ? 0.435   7.808   36.553  1.00 92.80 78  A 1 
ATOM   615  C CE  . MET   A 1 78  ? -0.964  7.719   37.679  1.00 84.94 78  A 1 
ATOM   616  N N   . LYS   A 1 79  ? -0.916  11.006  32.325  1.00 95.63 79  A 1 
ATOM   617  C CA  . LYS   A 1 79  ? -2.278  10.976  31.813  1.00 94.97 79  A 1 
ATOM   618  C C   . LYS   A 1 79  ? -2.935  9.647   32.187  1.00 95.22 79  A 1 
ATOM   619  O O   . LYS   A 1 79  ? -2.320  8.596   32.020  1.00 93.95 79  A 1 
ATOM   620  C CB  . LYS   A 1 79  ? -2.251  11.251  30.304  1.00 93.21 79  A 1 
ATOM   621  C CG  . LYS   A 1 79  ? -3.648  11.636  29.823  1.00 82.19 79  A 1 
ATOM   622  C CD  . LYS   A 1 79  ? -3.668  12.030  28.352  1.00 76.55 79  A 1 
ATOM   623  C CE  . LYS   A 1 79  ? -5.120  12.381  28.033  1.00 68.12 79  A 1 
ATOM   624  N NZ  . LYS   A 1 79  ? -5.384  12.609  26.602  1.00 60.87 79  A 1 
ATOM   625  N N   . THR   A 1 80  ? -4.172  9.696   32.678  1.00 93.71 80  A 1 
ATOM   626  C CA  . THR   A 1 80  ? -4.925  8.523   33.163  1.00 92.54 80  A 1 
ATOM   627  C C   . THR   A 1 80  ? -6.138  8.176   32.304  1.00 92.08 80  A 1 
ATOM   628  O O   . THR   A 1 80  ? -6.560  7.028   32.289  1.00 88.67 80  A 1 
ATOM   629  C CB  . THR   A 1 80  ? -5.371  8.730   34.617  1.00 91.15 80  A 1 
ATOM   630  O OG1 . THR   A 1 80  ? -6.068  9.950   34.749  1.00 84.96 80  A 1 
ATOM   631  C CG2 . THR   A 1 80  ? -4.185  8.785   35.577  1.00 82.60 80  A 1 
ATOM   632  N N   . ASP   A 1 81  ? -6.678  9.134   31.562  1.00 92.26 81  A 1 
ATOM   633  C CA  . ASP   A 1 81  ? -7.749  8.965   30.577  1.00 90.94 81  A 1 
ATOM   634  C C   . ASP   A 1 81  ? -7.170  8.443   29.245  1.00 92.04 81  A 1 
ATOM   635  O O   . ASP   A 1 81  ? -7.079  9.148   28.241  1.00 89.39 81  A 1 
ATOM   636  C CB  . ASP   A 1 81  ? -8.538  10.285  30.431  1.00 87.30 81  A 1 
ATOM   637  C CG  . ASP   A 1 81  ? -7.686  11.440  29.887  1.00 77.09 81  A 1 
ATOM   638  O OD1 . ASP   A 1 81  ? -6.543  11.618  30.362  1.00 66.30 81  A 1 
ATOM   639  O OD2 . ASP   A 1 81  ? -8.128  12.152  28.963  1.00 67.05 81  A 1 
ATOM   640  N N   . LEU   A 1 82  ? -6.730  7.186   29.248  1.00 92.74 82  A 1 
ATOM   641  C CA  . LEU   A 1 82  ? -6.007  6.582   28.135  1.00 93.68 82  A 1 
ATOM   642  C C   . LEU   A 1 82  ? -6.943  5.894   27.149  1.00 93.67 82  A 1 
ATOM   643  O O   . LEU   A 1 82  ? -7.837  5.149   27.531  1.00 91.86 82  A 1 
ATOM   644  C CB  . LEU   A 1 82  ? -4.956  5.597   28.660  1.00 93.22 82  A 1 
ATOM   645  C CG  . LEU   A 1 82  ? -3.904  6.233   29.590  1.00 92.61 82  A 1 
ATOM   646  C CD1 . LEU   A 1 82  ? -2.942  5.152   30.060  1.00 89.17 82  A 1 
ATOM   647  C CD2 . LEU   A 1 82  ? -3.085  7.328   28.902  1.00 88.17 82  A 1 
ATOM   648  N N   . ILE   A 1 83  ? -6.653  6.082   25.868  1.00 94.00 83  A 1 
ATOM   649  C CA  . ILE   A 1 83  ? -7.176  5.234   24.801  1.00 93.92 83  A 1 
ATOM   650  C C   . ILE   A 1 83  ? -6.203  4.068   24.651  1.00 94.63 83  A 1 
ATOM   651  O O   . ILE   A 1 83  ? -4.997  4.277   24.488  1.00 93.91 83  A 1 
ATOM   652  C CB  . ILE   A 1 83  ? -7.369  6.036   23.500  1.00 92.69 83  A 1 
ATOM   653  C CG1 . ILE   A 1 83  ? -8.327  7.229   23.749  1.00 89.45 83  A 1 
ATOM   654  C CG2 . ILE   A 1 83  ? -7.918  5.124   22.390  1.00 88.99 83  A 1 
ATOM   655  C CD1 . ILE   A 1 83  ? -8.342  8.243   22.610  1.00 82.62 83  A 1 
ATOM   656  N N   . VAL   A 1 84  ? -6.727  2.851   24.725  1.00 94.62 84  A 1 
ATOM   657  C CA  . VAL   A 1 84  ? -5.952  1.611   24.615  1.00 94.71 84  A 1 
ATOM   658  C C   . VAL   A 1 84  ? -6.397  0.808   23.398  1.00 94.73 84  A 1 
ATOM   659  O O   . VAL   A 1 84  ? -7.501  1.004   22.883  1.00 93.67 84  A 1 
ATOM   660  C CB  . VAL   A 1 84  ? -6.006  0.770   25.908  1.00 93.71 84  A 1 
ATOM   661  C CG1 . VAL   A 1 84  ? -5.401  1.545   27.086  1.00 87.52 84  A 1 
ATOM   662  C CG2 . VAL   A 1 84  ? -7.423  0.331   26.285  1.00 86.35 84  A 1 
ATOM   663  N N   . GLY   A 1 85  ? -5.537  -0.070  22.928  1.00 95.04 85  A 1 
ATOM   664  C CA  . GLY   A 1 85  ? -5.842  -1.045  21.894  1.00 95.07 85  A 1 
ATOM   665  C C   . GLY   A 1 85  ? -5.833  -2.468  22.439  1.00 95.74 85  A 1 
ATOM   666  O O   . GLY   A 1 85  ? -5.414  -2.718  23.572  1.00 94.75 85  A 1 
ATOM   667  N N   . HIS   A 1 86  ? -6.275  -3.399  21.605  1.00 94.15 86  A 1 
ATOM   668  C CA  . HIS   A 1 86  ? -6.283  -4.832  21.882  1.00 93.51 86  A 1 
ATOM   669  C C   . HIS   A 1 86  ? -5.377  -5.579  20.882  1.00 93.41 86  A 1 
ATOM   670  O O   . HIS   A 1 86  ? -5.252  -5.130  19.742  1.00 93.08 86  A 1 
ATOM   671  C CB  . HIS   A 1 86  ? -7.738  -5.313  21.828  1.00 92.77 86  A 1 
ATOM   672  C CG  . HIS   A 1 86  ? -7.898  -6.698  22.374  1.00 91.80 86  A 1 
ATOM   673  N ND1 . HIS   A 1 86  ? -7.882  -7.866  21.644  1.00 85.22 86  A 1 
ATOM   674  C CD2 . HIS   A 1 86  ? -8.001  -7.047  23.700  1.00 83.26 86  A 1 
ATOM   675  C CE1 . HIS   A 1 86  ? -7.971  -8.895  22.509  1.00 85.80 86  A 1 
ATOM   676  N NE2 . HIS   A 1 86  ? -8.045  -8.431  23.761  1.00 86.80 86  A 1 
ATOM   677  N N   . PRO   A 1 87  ? -4.760  -6.713  21.249  1.00 94.29 87  A 1 
ATOM   678  C CA  . PRO   A 1 87  ? -3.950  -7.511  20.318  1.00 93.16 87  A 1 
ATOM   679  C C   . PRO   A 1 87  ? -4.661  -7.889  19.013  1.00 92.66 87  A 1 
ATOM   680  O O   . PRO   A 1 87  ? -4.019  -7.986  17.967  1.00 90.88 87  A 1 
ATOM   681  C CB  . PRO   A 1 87  ? -3.580  -8.770  21.106  1.00 92.32 87  A 1 
ATOM   682  C CG  . PRO   A 1 87  ? -3.569  -8.304  22.555  1.00 91.16 87  A 1 
ATOM   683  C CD  . PRO   A 1 87  ? -4.691  -7.274  22.592  1.00 93.28 87  A 1 
ATOM   684  N N   . LEU   A 1 88  ? -5.978  -8.078  19.065  1.00 91.67 88  A 1 
ATOM   685  C CA  . LEU   A 1 88  ? -6.823  -8.428  17.920  1.00 89.89 88  A 1 
ATOM   686  C C   . LEU   A 1 88  ? -7.326  -7.215  17.116  1.00 89.93 88  A 1 
ATOM   687  O O   . LEU   A 1 88  ? -8.049  -7.413  16.141  1.00 88.32 88  A 1 
ATOM   688  C CB  . LEU   A 1 88  ? -8.011  -9.289  18.389  1.00 88.52 88  A 1 
ATOM   689  C CG  . LEU   A 1 88  ? -7.644  -10.635 19.037  1.00 85.13 88  A 1 
ATOM   690  C CD1 . LEU   A 1 88  ? -8.916  -11.335 19.507  1.00 82.16 88  A 1 
ATOM   691  C CD2 . LEU   A 1 88  ? -6.922  -11.549 18.052  1.00 81.39 88  A 1 
ATOM   692  N N   . ASP   A 1 89  ? -6.997  -5.979  17.503  1.00 91.54 89  A 1 
ATOM   693  C CA  . ASP   A 1 89  ? -7.318  -4.808  16.679  1.00 90.52 89  A 1 
ATOM   694  C C   . ASP   A 1 89  ? -6.559  -4.884  15.345  1.00 90.25 89  A 1 
ATOM   695  O O   . ASP   A 1 89  ? -5.479  -5.473  15.255  1.00 89.53 89  A 1 
ATOM   696  C CB  . ASP   A 1 89  ? -6.980  -3.488  17.406  1.00 90.22 89  A 1 
ATOM   697  C CG  . ASP   A 1 89  ? -7.873  -3.116  18.600  1.00 90.20 89  A 1 
ATOM   698  O OD1 . ASP   A 1 89  ? -8.975  -3.677  18.761  1.00 86.10 89  A 1 
ATOM   699  O OD2 . ASP   A 1 89  ? -7.483  -2.187  19.353  1.00 85.50 89  A 1 
ATOM   700  N N   . PHE   A 1 90  ? -7.095  -4.247  14.303  1.00 87.68 90  A 1 
ATOM   701  C CA  . PHE   A 1 90  ? -6.398  -4.118  13.029  1.00 86.60 90  A 1 
ATOM   702  C C   . PHE   A 1 90  ? -5.485  -2.893  13.019  1.00 87.60 90  A 1 
ATOM   703  O O   . PHE   A 1 90  ? -5.796  -1.842  13.570  1.00 87.17 90  A 1 
ATOM   704  C CB  . PHE   A 1 90  ? -7.394  -4.079  11.871  1.00 84.10 90  A 1 
ATOM   705  C CG  . PHE   A 1 90  ? -8.206  -5.346  11.761  1.00 80.60 90  A 1 
ATOM   706  C CD1 . PHE   A 1 90  ? -7.623  -6.509  11.228  1.00 74.60 90  A 1 
ATOM   707  C CD2 . PHE   A 1 90  ? -9.520  -5.382  12.264  1.00 72.94 90  A 1 
ATOM   708  C CE1 . PHE   A 1 90  ? -8.345  -7.708  11.218  1.00 70.96 90  A 1 
ATOM   709  C CE2 . PHE   A 1 90  ? -10.248 -6.578  12.256  1.00 69.57 90  A 1 
ATOM   710  C CZ  . PHE   A 1 90  ? -9.653  -7.742  11.744  1.00 71.95 90  A 1 
ATOM   711  N N   . VAL   A 1 91  ? -4.353  -3.014  12.330  1.00 87.04 91  A 1 
ATOM   712  C CA  . VAL   A 1 91  ? -3.404  -1.901  12.171  1.00 87.29 91  A 1 
ATOM   713  C C   . VAL   A 1 91  ? -4.062  -0.695  11.488  1.00 87.50 91  A 1 
ATOM   714  O O   . VAL   A 1 91  ? -3.765  0.446   11.833  1.00 86.66 91  A 1 
ATOM   715  C CB  . VAL   A 1 91  ? -2.162  -2.385  11.398  1.00 86.35 91  A 1 
ATOM   716  C CG1 . VAL   A 1 91  ? -1.215  -1.250  11.018  1.00 79.79 91  A 1 
ATOM   717  C CG2 . VAL   A 1 91  ? -1.362  -3.377  12.252  1.00 80.05 91  A 1 
ATOM   718  N N   . GLU   A 1 92  ? -4.989  -0.935  10.574  1.00 84.51 92  A 1 
ATOM   719  C CA  . GLU   A 1 92  ? -5.766  0.097   9.891   1.00 82.36 92  A 1 
ATOM   720  C C   . GLU   A 1 92  ? -6.706  0.853   10.852  1.00 83.61 92  A 1 
ATOM   721  O O   . GLU   A 1 92  ? -6.814  2.076   10.769  1.00 82.68 92  A 1 
ATOM   722  C CB  . GLU   A 1 92  ? -6.556  -0.542  8.737   1.00 79.33 92  A 1 
ATOM   723  C CG  . GLU   A 1 92  ? -5.674  -1.198  7.647   1.00 72.38 92  A 1 
ATOM   724  C CD  . GLU   A 1 92  ? -5.228  -2.652  7.898   1.00 67.37 92  A 1 
ATOM   725  O OE1 . GLU   A 1 92  ? -4.773  -3.295  6.919   1.00 61.00 92  A 1 
ATOM   726  O OE2 . GLU   A 1 92  ? -5.372  -3.182  9.013   1.00 60.39 92  A 1 
ATOM   727  N N   . GLU   A 1 93  ? -7.316  0.157   11.809  1.00 84.86 93  A 1 
ATOM   728  C CA  . GLU   A 1 93  ? -8.134  0.774   12.863  1.00 85.42 93  A 1 
ATOM   729  C C   . GLU   A 1 93  ? -7.277  1.656   13.780  1.00 87.92 93  A 1 
ATOM   730  O O   . GLU   A 1 93  ? -7.674  2.762   14.148  1.00 87.62 93  A 1 
ATOM   731  C CB  . GLU   A 1 93  ? -8.834  -0.310  13.705  1.00 83.27 93  A 1 
ATOM   732  C CG  . GLU   A 1 93  ? -9.893  -1.114  12.931  1.00 75.40 93  A 1 
ATOM   733  C CD  . GLU   A 1 93  ? -10.426 -2.336  13.705  1.00 71.35 93  A 1 
ATOM   734  O OE1 . GLU   A 1 93  ? -11.506 -2.837  13.330  1.00 63.88 93  A 1 
ATOM   735  O OE2 . GLU   A 1 93  ? -9.738  -2.825  14.637  1.00 65.29 93  A 1 
ATOM   736  N N   . VAL   A 1 94  ? -6.064  1.209   14.096  1.00 89.77 94  A 1 
ATOM   737  C CA  . VAL   A 1 94  ? -5.111  1.993   14.893  1.00 91.45 94  A 1 
ATOM   738  C C   . VAL   A 1 94  ? -4.693  3.268   14.158  1.00 91.64 94  A 1 
ATOM   739  O O   . VAL   A 1 94  ? -4.597  4.324   14.782  1.00 91.08 94  A 1 
ATOM   740  C CB  . VAL   A 1 94  ? -3.881  1.146   15.269  1.00 92.15 94  A 1 
ATOM   741  C CG1 . VAL   A 1 94  ? -2.829  1.960   16.026  1.00 89.45 94  A 1 
ATOM   742  C CG2 . VAL   A 1 94  ? -4.283  -0.024  16.169  1.00 89.28 94  A 1 
ATOM   743  N N   . ALA   A 1 95  ? -4.485  3.206   12.843  1.00 91.15 95  A 1 
ATOM   744  C CA  . ALA   A 1 95  ? -4.182  4.387   12.037  1.00 90.22 95  A 1 
ATOM   745  C C   . ALA   A 1 95  ? -5.322  5.420   12.093  1.00 90.17 95  A 1 
ATOM   746  O O   . ALA   A 1 95  ? -5.065  6.608   12.304  1.00 89.29 95  A 1 
ATOM   747  C CB  . ALA   A 1 95  ? -3.874  3.947   10.597  1.00 89.00 95  A 1 
ATOM   748  N N   . ALA   A 1 96  ? -6.569  4.961   11.992  1.00 88.28 96  A 1 
ATOM   749  C CA  . ALA   A 1 96  ? -7.749  5.811   12.126  1.00 86.92 96  A 1 
ATOM   750  C C   . ALA   A 1 96  ? -7.861  6.426   13.534  1.00 87.78 96  A 1 
ATOM   751  O O   . ALA   A 1 96  ? -8.073  7.631   13.664  1.00 86.97 96  A 1 
ATOM   752  C CB  . ALA   A 1 96  ? -8.987  4.991   11.749  1.00 84.89 96  A 1 
ATOM   753  N N   . LEU   A 1 97  ? -7.617  5.639   14.583  1.00 88.65 97  A 1 
ATOM   754  C CA  . LEU   A 1 97  ? -7.578  6.107   15.976  1.00 89.58 97  A 1 
ATOM   755  C C   . LEU   A 1 97  ? -6.532  7.201   16.201  1.00 90.11 97  A 1 
ATOM   756  O O   . LEU   A 1 97  ? -6.808  8.207   16.854  1.00 88.81 97  A 1 
ATOM   757  C CB  . LEU   A 1 97  ? -7.288  4.908   16.898  1.00 88.91 97  A 1 
ATOM   758  C CG  . LEU   A 1 97  ? -8.561  4.278   17.486  1.00 84.11 97  A 1 
ATOM   759  C CD1 . LEU   A 1 97  ? -8.278  2.847   17.932  1.00 78.59 97  A 1 
ATOM   760  C CD2 . LEU   A 1 97  ? -9.030  5.066   18.706  1.00 78.99 97  A 1 
ATOM   761  N N   . PHE   A 1 98  ? -5.331  7.036   15.645  1.00 91.75 98  A 1 
ATOM   762  C CA  . PHE   A 1 98  ? -4.285  8.054   15.739  1.00 92.54 98  A 1 
ATOM   763  C C   . PHE   A 1 98  ? -4.690  9.350   15.037  1.00 91.56 98  A 1 
ATOM   764  O O   . PHE   A 1 98  ? -4.417  10.437  15.550  1.00 90.03 98  A 1 
ATOM   765  C CB  . PHE   A 1 98  ? -2.974  7.526   15.149  1.00 93.63 98  A 1 
ATOM   766  C CG  . PHE   A 1 98  ? -2.221  6.489   15.962  1.00 94.28 98  A 1 
ATOM   767  C CD1 . PHE   A 1 98  ? -2.505  6.236   17.316  1.00 91.15 98  A 1 
ATOM   768  C CD2 . PHE   A 1 98  ? -1.157  5.796   15.349  1.00 90.99 98  A 1 
ATOM   769  C CE1 . PHE   A 1 98  ? -1.755  5.297   18.040  1.00 90.83 98  A 1 
ATOM   770  C CE2 . PHE   A 1 98  ? -0.406  4.857   16.070  1.00 90.76 98  A 1 
ATOM   771  C CZ  . PHE   A 1 98  ? -0.705  4.603   17.414  1.00 93.71 98  A 1 
ATOM   772  N N   . TYR   A 1 99  ? -5.365  9.237   13.901  1.00 88.52 99  A 1 
ATOM   773  C CA  . TYR   A 1 99  ? -5.850  10.388  13.152  1.00 86.46 99  A 1 
ATOM   774  C C   . TYR   A 1 99  ? -6.974  11.122  13.899  1.00 86.15 99  A 1 
ATOM   775  O O   . TYR   A 1 99  ? -6.907  12.342  14.079  1.00 84.58 99  A 1 
ATOM   776  C CB  . TYR   A 1 99  ? -6.287  9.912   11.761  1.00 84.61 99  A 1 
ATOM   777  C CG  . TYR   A 1 99  ? -6.561  11.058  10.815  1.00 82.07 99  A 1 
ATOM   778  C CD1 . TYR   A 1 99  ? -7.855  11.601  10.697  1.00 75.41 99  A 1 
ATOM   779  C CD2 . TYR   A 1 99  ? -5.504  11.610  10.067  1.00 74.44 99  A 1 
ATOM   780  C CE1 . TYR   A 1 99  ? -8.091  12.688  9.844   1.00 71.37 99  A 1 
ATOM   781  C CE2 . TYR   A 1 99  ? -5.730  12.699  9.212   1.00 70.19 99  A 1 
ATOM   782  C CZ  . TYR   A 1 99  ? -7.026  13.238  9.105   1.00 72.22 99  A 1 
ATOM   783  O OH  . TYR   A 1 99  ? -7.245  14.308  8.281   1.00 69.82 99  A 1 
ATOM   784  N N   . GLU   A 1 100 ? -7.977  10.390  14.390  1.00 85.79 100 A 1 
ATOM   785  C CA  . GLU   A 1 100 ? -9.150  10.941  15.084  1.00 84.69 100 A 1 
ATOM   786  C C   . GLU   A 1 100 ? -8.776  11.633  16.403  1.00 85.48 100 A 1 
ATOM   787  O O   . GLU   A 1 100 ? -9.126  12.790  16.640  1.00 84.15 100 A 1 
ATOM   788  C CB  . GLU   A 1 100 ? -10.168 9.809   15.332  1.00 82.76 100 A 1 
ATOM   789  C CG  . GLU   A 1 100 ? -11.497 10.329  15.911  1.00 73.58 100 A 1 
ATOM   790  C CD  . GLU   A 1 100 ? -12.483 9.226   16.351  1.00 69.80 100 A 1 
ATOM   791  O OE1 . GLU   A 1 100 ? -13.619 9.576   16.746  1.00 63.07 100 A 1 
ATOM   792  O OE2 . GLU   A 1 100 ? -12.125 8.034   16.361  1.00 63.98 100 A 1 
ATOM   793  N N   . HIS   A 1 101 ? -8.025  10.941  17.255  1.00 88.19 101 A 1 
ATOM   794  C CA  . HIS   A 1 101 ? -7.697  11.428  18.597  1.00 88.21 101 A 1 
ATOM   795  C C   . HIS   A 1 101 ? -6.402  12.240  18.668  1.00 89.06 101 A 1 
ATOM   796  O O   . HIS   A 1 101 ? -6.093  12.812  19.717  1.00 87.46 101 A 1 
ATOM   797  C CB  . HIS   A 1 101 ? -7.683  10.259  19.578  1.00 88.05 101 A 1 
ATOM   798  C CG  . HIS   A 1 101 ? -9.033  9.624   19.742  1.00 87.44 101 A 1 
ATOM   799  N ND1 . HIS   A 1 101 ? -10.083 10.120  20.503  1.00 76.92 101 A 1 
ATOM   800  C CD2 . HIS   A 1 101 ? -9.464  8.469   19.152  1.00 77.17 101 A 1 
ATOM   801  C CE1 . HIS   A 1 101 ? -11.111 9.270   20.371  1.00 79.19 101 A 1 
ATOM   802  N NE2 . HIS   A 1 101 ? -10.774 8.258   19.560  1.00 80.39 101 A 1 
ATOM   803  N N   . ARG   A 1 102 ? -5.649  12.334  17.561  1.00 88.65 102 A 1 
ATOM   804  C CA  . ARG   A 1 102 ? -4.372  13.068  17.480  1.00 88.71 102 A 1 
ATOM   805  C C   . ARG   A 1 102 ? -3.344  12.606  18.515  1.00 90.22 102 A 1 
ATOM   806  O O   . ARG   A 1 102 ? -2.642  13.413  19.128  1.00 88.28 102 A 1 
ATOM   807  C CB  . ARG   A 1 102 ? -4.607  14.575  17.556  1.00 86.68 102 A 1 
ATOM   808  C CG  . ARG   A 1 102 ? -5.646  15.049  16.548  1.00 79.84 102 A 1 
ATOM   809  C CD  . ARG   A 1 102 ? -5.786  16.553  16.717  1.00 73.50 102 A 1 
ATOM   810  N NE  . ARG   A 1 102 ? -6.802  17.062  15.807  1.00 66.41 102 A 1 
ATOM   811  C CZ  . ARG   A 1 102 ? -6.989  18.330  15.538  1.00 58.03 102 A 1 
ATOM   812  N NH1 . ARG   A 1 102 ? -6.314  19.257  16.158  1.00 53.05 102 A 1 
ATOM   813  N NH2 . ARG   A 1 102 ? -7.859  18.674  14.637  1.00 51.37 102 A 1 
ATOM   814  N N   . ILE   A 1 103 ? -3.274  11.302  18.694  1.00 92.10 103 A 1 
ATOM   815  C CA  . ILE   A 1 103 ? -2.309  10.610  19.547  1.00 92.88 103 A 1 
ATOM   816  C C   . ILE   A 1 103 ? -1.276  9.889   18.675  1.00 93.30 103 A 1 
ATOM   817  O O   . ILE   A 1 103 ? -1.537  9.572   17.514  1.00 92.37 103 A 1 
ATOM   818  C CB  . ILE   A 1 103 ? -3.031  9.674   20.544  1.00 92.70 103 A 1 
ATOM   819  C CG1 . ILE   A 1 103 ? -3.876  8.594   19.832  1.00 90.42 103 A 1 
ATOM   820  C CG2 . ILE   A 1 103 ? -3.880  10.518  21.514  1.00 89.28 103 A 1 
ATOM   821  C CD1 . ILE   A 1 103 ? -4.527  7.569   20.774  1.00 88.29 103 A 1 
ATOM   822  N N   . GLY   A 1 104 ? -0.098  9.648   19.215  1.00 93.50 104 A 1 
ATOM   823  C CA  . GLY   A 1 104 ? 0.996   8.962   18.514  1.00 93.76 104 A 1 
ATOM   824  C C   . GLY   A 1 104 ? 1.384   7.615   19.120  1.00 94.94 104 A 1 
ATOM   825  O O   . GLY   A 1 104 ? 2.389   7.040   18.712  1.00 93.71 104 A 1 
ATOM   826  N N   . CYS   A 1 105 ? 0.631   7.148   20.116  1.00 95.46 105 A 1 
ATOM   827  C CA  . CYS   A 1 105 ? 0.911   5.944   20.883  1.00 96.15 105 A 1 
ATOM   828  C C   . CYS   A 1 105 ? -0.393  5.306   21.353  1.00 96.73 105 A 1 
ATOM   829  O O   . CYS   A 1 105 ? -1.272  6.007   21.858  1.00 95.78 105 A 1 
ATOM   830  C CB  . CYS   A 1 105 ? 1.795   6.353   22.068  1.00 94.42 105 A 1 
ATOM   831  S SG  . CYS   A 1 105 ? 1.928   5.041   23.308  1.00 91.77 105 A 1 
ATOM   832  N N   . LEU   A 1 106 ? -0.474  3.979   21.236  1.00 97.09 106 A 1 
ATOM   833  C CA  . LEU   A 1 106 ? -1.578  3.178   21.743  1.00 97.26 106 A 1 
ATOM   834  C C   . LEU   A 1 106 ? -1.006  2.034   22.594  1.00 97.72 106 A 1 
ATOM   835  O O   . LEU   A 1 106 ? -0.392  1.119   22.041  1.00 97.05 106 A 1 
ATOM   836  C CB  . LEU   A 1 106 ? -2.403  2.693   20.541  1.00 95.99 106 A 1 
ATOM   837  C CG  . LEU   A 1 106 ? -3.798  2.168   20.912  1.00 92.07 106 A 1 
ATOM   838  C CD1 . LEU   A 1 106 ? -4.737  3.314   21.300  1.00 88.20 106 A 1 
ATOM   839  C CD2 . LEU   A 1 106 ? -4.408  1.465   19.701  1.00 87.24 106 A 1 
ATOM   840  N N   . PRO   A 1 107 ? -1.150  2.088   23.935  1.00 97.55 107 A 1 
ATOM   841  C CA  . PRO   A 1 107 ? -0.857  0.933   24.776  1.00 97.54 107 A 1 
ATOM   842  C C   . PRO   A 1 107 ? -1.809  -0.212  24.431  1.00 97.55 107 A 1 
ATOM   843  O O   . PRO   A 1 107 ? -3.015  0.011   24.297  1.00 96.75 107 A 1 
ATOM   844  C CB  . PRO   A 1 107 ? -1.042  1.403   26.223  1.00 96.98 107 A 1 
ATOM   845  C CG  . PRO   A 1 107 ? -1.014  2.929   26.137  1.00 95.28 107 A 1 
ATOM   846  C CD  . PRO   A 1 107 ? -1.583  3.208   24.748  1.00 97.05 107 A 1 
ATOM   847  N N   . ILE   A 1 108 ? -1.286  -1.423  24.312  1.00 97.16 108 A 1 
ATOM   848  C CA  . ILE   A 1 108 ? -2.079  -2.618  24.020  1.00 97.17 108 A 1 
ATOM   849  C C   . ILE   A 1 108 ? -2.307  -3.383  25.318  1.00 97.11 108 A 1 
ATOM   850  O O   . ILE   A 1 108 ? -1.355  -3.791  25.980  1.00 96.50 108 A 1 
ATOM   851  C CB  . ILE   A 1 108 ? -1.421  -3.474  22.925  1.00 96.94 108 A 1 
ATOM   852  C CG1 . ILE   A 1 108 ? -1.046  -2.663  21.664  1.00 95.51 108 A 1 
ATOM   853  C CG2 . ILE   A 1 108 ? -2.340  -4.647  22.554  1.00 95.71 108 A 1 
ATOM   854  C CD1 . ILE   A 1 108 ? -2.191  -1.839  21.047  1.00 92.36 108 A 1 
ATOM   855  N N   . VAL   A 1 109 ? -3.573  -3.546  25.678  1.00 96.02 109 A 1 
ATOM   856  C CA  . VAL   A 1 109 ? -4.001  -4.174  26.930  1.00 95.47 109 A 1 
ATOM   857  C C   . VAL   A 1 109 ? -4.777  -5.442  26.612  1.00 94.92 109 A 1 
ATOM   858  O O   . VAL   A 1 109 ? -5.665  -5.432  25.764  1.00 93.70 109 A 1 
ATOM   859  C CB  . VAL   A 1 109 ? -4.828  -3.197  27.787  1.00 94.77 109 A 1 
ATOM   860  C CG1 . VAL   A 1 109 ? -5.286  -3.832  29.103  1.00 90.05 109 A 1 
ATOM   861  C CG2 . VAL   A 1 109 ? -4.003  -1.950  28.148  1.00 90.16 109 A 1 
ATOM   862  N N   . ASN   A 1 110 ? -4.434  -6.526  27.310  1.00 94.40 110 A 1 
ATOM   863  C CA  . ASN   A 1 110 ? -5.116  -7.809  27.240  1.00 93.19 110 A 1 
ATOM   864  C C   . ASN   A 1 110 ? -5.256  -8.374  28.660  1.00 92.43 110 A 1 
ATOM   865  O O   . ASN   A 1 110 ? -4.288  -8.375  29.422  1.00 89.82 110 A 1 
ATOM   866  C CB  . ASN   A 1 110 ? -4.330  -8.740  26.299  1.00 91.39 110 A 1 
ATOM   867  C CG  . ASN   A 1 110 ? -5.045  -10.053 26.041  1.00 88.49 110 A 1 
ATOM   868  O OD1 . ASN   A 1 110 ? -6.119  -10.316 26.533  1.00 78.18 110 A 1 
ATOM   869  N ND2 . ASN   A 1 110 ? -4.455  -10.929 25.262  1.00 77.83 110 A 1 
ATOM   870  N N   . HIS   A 1 111 ? -6.448  -8.811  29.027  1.00 90.78 111 A 1 
ATOM   871  C CA  . HIS   A 1 111 ? -6.786  -9.266  30.381  1.00 89.61 111 A 1 
ATOM   872  C C   . HIS   A 1 111 ? -6.382  -8.274  31.488  1.00 90.24 111 A 1 
ATOM   873  O O   . HIS   A 1 111 ? -5.841  -8.640  32.532  1.00 86.27 111 A 1 
ATOM   874  C CB  . HIS   A 1 111 ? -6.254  -10.693 30.603  1.00 87.44 111 A 1 
ATOM   875  C CG  . HIS   A 1 111 ? -6.770  -11.688 29.599  1.00 83.58 111 A 1 
ATOM   876  N ND1 . HIS   A 1 111 ? -8.075  -11.798 29.161  1.00 72.82 111 A 1 
ATOM   877  C CD2 . HIS   A 1 111 ? -6.046  -12.652 28.942  1.00 71.60 111 A 1 
ATOM   878  C CE1 . HIS   A 1 111 ? -8.124  -12.792 28.261  1.00 71.27 111 A 1 
ATOM   879  N NE2 . HIS   A 1 111 ? -6.915  -13.347 28.113  1.00 71.67 111 A 1 
ATOM   880  N N   . GLY   A 1 112 ? -6.619  -6.987  31.232  1.00 90.03 112 A 1 
ATOM   881  C CA  . GLY   A 1 112 ? -6.284  -5.899  32.152  1.00 89.20 112 A 1 
ATOM   882  C C   . GLY   A 1 112 ? -4.785  -5.609  32.301  1.00 91.35 112 A 1 
ATOM   883  O O   . GLY   A 1 112 ? -4.414  -4.760  33.111  1.00 89.14 112 A 1 
ATOM   884  N N   . LYS   A 1 113 ? -3.922  -6.280  31.538  1.00 93.67 113 A 1 
ATOM   885  C CA  . LYS   A 1 113 ? -2.467  -6.107  31.585  1.00 94.93 113 A 1 
ATOM   886  C C   . LYS   A 1 113 ? -1.932  -5.489  30.299  1.00 95.93 113 A 1 
ATOM   887  O O   . LYS   A 1 113 ? -2.385  -5.808  29.207  1.00 94.46 113 A 1 
ATOM   888  C CB  . LYS   A 1 113 ? -1.765  -7.436  31.883  1.00 93.47 113 A 1 
ATOM   889  C CG  . LYS   A 1 113 ? -2.135  -7.963  33.278  1.00 87.75 113 A 1 
ATOM   890  C CD  . LYS   A 1 113 ? -1.326  -9.210  33.629  1.00 82.69 113 A 1 
ATOM   891  C CE  . LYS   A 1 113 ? -1.761  -9.685  35.017  1.00 74.03 113 A 1 
ATOM   892  N NZ  . LYS   A 1 113 ? -0.917  -10.794 35.508  1.00 65.25 113 A 1 
ATOM   893  N N   . LEU   A 1 114 ? -0.916  -4.647  30.452  1.00 96.29 114 A 1 
ATOM   894  C CA  . LEU   A 1 114 ? -0.167  -4.117  29.323  1.00 97.18 114 A 1 
ATOM   895  C C   . LEU   A 1 114 ? 0.688   -5.230  28.704  1.00 97.21 114 A 1 
ATOM   896  O O   . LEU   A 1 114 ? 1.581   -5.759  29.360  1.00 96.18 114 A 1 
ATOM   897  C CB  . LEU   A 1 114 ? 0.687   -2.947  29.820  1.00 97.17 114 A 1 
ATOM   898  C CG  . LEU   A 1 114 ? 1.436   -2.218  28.690  1.00 96.63 114 A 1 
ATOM   899  C CD1 . LEU   A 1 114 ? 0.493   -1.356  27.855  1.00 94.16 114 A 1 
ATOM   900  C CD2 . LEU   A 1 114 ? 2.497   -1.308  29.300  1.00 93.53 114 A 1 
ATOM   901  N N   . VAL   A 1 115 ? 0.426   -5.551  27.442  1.00 97.10 115 A 1 
ATOM   902  C CA  . VAL   A 1 115 ? 1.124   -6.618  26.699  1.00 96.76 115 A 1 
ATOM   903  C C   . VAL   A 1 115 ? 1.977   -6.094  25.547  1.00 96.96 115 A 1 
ATOM   904  O O   . VAL   A 1 115 ? 2.913   -6.765  25.119  1.00 95.57 115 A 1 
ATOM   905  C CB  . VAL   A 1 115 ? 0.140   -7.688  26.189  1.00 95.63 115 A 1 
ATOM   906  C CG1 . VAL   A 1 115 ? -0.525  -8.421  27.360  1.00 89.86 115 A 1 
ATOM   907  C CG2 . VAL   A 1 115 ? -0.959  -7.112  25.281  1.00 89.33 115 A 1 
ATOM   908  N N   . GLY   A 1 116 ? 1.697   -4.884  25.062  1.00 97.37 116 A 1 
ATOM   909  C CA  . GLY   A 1 116 ? 2.437   -4.278  23.970  1.00 97.48 116 A 1 
ATOM   910  C C   . GLY   A 1 116 ? 2.216   -2.775  23.874  1.00 97.85 116 A 1 
ATOM   911  O O   . GLY   A 1 116 ? 1.461   -2.176  24.639  1.00 97.15 116 A 1 
ATOM   912  N N   . ILE   A 1 117 ? 2.903   -2.156  22.916  1.00 97.82 117 A 1 
ATOM   913  C CA  . ILE   A 1 117 ? 2.697   -0.759  22.546  1.00 97.85 117 A 1 
ATOM   914  C C   . ILE   A 1 117 ? 2.881   -0.618  21.040  1.00 97.65 117 A 1 
ATOM   915  O O   . ILE   A 1 117 ? 3.804   -1.197  20.467  1.00 96.77 117 A 1 
ATOM   916  C CB  . ILE   A 1 117 ? 3.625   0.167   23.363  1.00 97.36 117 A 1 
ATOM   917  C CG1 . ILE   A 1 117 ? 3.245   1.651   23.162  1.00 95.20 117 A 1 
ATOM   918  C CG2 . ILE   A 1 117 ? 5.115   -0.061  23.050  1.00 95.10 117 A 1 
ATOM   919  C CD1 . ILE   A 1 117 ? 3.962   2.592   24.143  1.00 90.91 117 A 1 
ATOM   920  N N   . ILE   A 1 118 ? 2.017   0.165   20.401  1.00 97.84 118 A 1 
ATOM   921  C CA  . ILE   A 1 118 ? 2.135   0.514   18.987  1.00 97.61 118 A 1 
ATOM   922  C C   . ILE   A 1 118 ? 2.160   2.034   18.845  1.00 97.49 118 A 1 
ATOM   923  O O   . ILE   A 1 118 ? 1.461   2.756   19.556  1.00 96.41 118 A 1 
ATOM   924  C CB  . ILE   A 1 118 ? 1.051   -0.203  18.153  1.00 96.54 118 A 1 
ATOM   925  C CG1 . ILE   A 1 118 ? 1.372   -0.089  16.647  1.00 89.99 118 A 1 
ATOM   926  C CG2 . ILE   A 1 118 ? -0.360  0.320   18.459  1.00 89.34 118 A 1 
ATOM   927  C CD1 . ILE   A 1 118 ? 0.557   -1.049  15.780  1.00 85.39 118 A 1 
ATOM   928  N N   . THR   A 1 119 ? 3.013   2.529   17.947  1.00 96.51 119 A 1 
ATOM   929  C CA  . THR   A 1 119 ? 3.200   3.966   17.711  1.00 95.83 119 A 1 
ATOM   930  C C   . THR   A 1 119 ? 3.055   4.293   16.226  1.00 95.12 119 A 1 
ATOM   931  O O   . THR   A 1 119 ? 3.072   3.404   15.374  1.00 93.97 119 A 1 
ATOM   932  C CB  . THR   A 1 119 ? 4.563   4.453   18.232  1.00 94.97 119 A 1 
ATOM   933  O OG1 . THR   A 1 119 ? 5.616   3.931   17.459  1.00 89.96 119 A 1 
ATOM   934  C CG2 . THR   A 1 119 ? 4.822   4.102   19.699  1.00 90.55 119 A 1 
ATOM   935  N N   . GLN   A 1 120 ? 2.979   5.579   15.897  1.00 93.79 120 A 1 
ATOM   936  C CA  . GLN   A 1 120 ? 2.999   6.019   14.496  1.00 92.80 120 A 1 
ATOM   937  C C   . GLN   A 1 120 ? 4.238   5.512   13.746  1.00 92.39 120 A 1 
ATOM   938  O O   . GLN   A 1 120 ? 4.153   5.211   12.566  1.00 90.84 120 A 1 
ATOM   939  C CB  . GLN   A 1 120 ? 2.959   7.552   14.424  1.00 91.20 120 A 1 
ATOM   940  C CG  . GLN   A 1 120 ? 1.594   8.129   14.822  1.00 84.55 120 A 1 
ATOM   941  C CD  . GLN   A 1 120 ? 1.534   9.655   14.718  1.00 82.45 120 A 1 
ATOM   942  O OE1 . GLN   A 1 120 ? 2.526   10.349  14.580  1.00 73.52 120 A 1 
ATOM   943  N NE2 . GLN   A 1 120 ? 0.361   10.237  14.796  1.00 71.79 120 A 1 
ATOM   944  N N   . THR   A 1 121 ? 5.370   5.377   14.427  1.00 92.52 121 A 1 
ATOM   945  C CA  . THR   A 1 121 ? 6.605   4.839   13.843  1.00 91.76 121 A 1 
ATOM   946  C C   . THR   A 1 121 ? 6.454   3.370   13.440  1.00 91.46 121 A 1 
ATOM   947  O O   . THR   A 1 121 ? 6.975   2.969   12.405  1.00 90.05 121 A 1 
ATOM   948  C CB  . THR   A 1 121 ? 7.772   4.993   14.826  1.00 90.90 121 A 1 
ATOM   949  O OG1 . THR   A 1 121 ? 7.893   6.346   15.218  1.00 84.68 121 A 1 
ATOM   950  C CG2 . THR   A 1 121 ? 9.121   4.597   14.235  1.00 83.73 121 A 1 
ATOM   951  N N   . ASP   A 1 122 ? 5.717   2.579   14.210  1.00 92.88 122 A 1 
ATOM   952  C CA  . ASP   A 1 122 ? 5.442   1.179   13.880  1.00 92.62 122 A 1 
ATOM   953  C C   . ASP   A 1 122 ? 4.511   1.073   12.662  1.00 91.75 122 A 1 
ATOM   954  O O   . ASP   A 1 122 ? 4.769   0.270   11.769  1.00 90.43 122 A 1 
ATOM   955  C CB  . ASP   A 1 122 ? 4.864   0.447   15.100  1.00 93.41 122 A 1 
ATOM   956  C CG  . ASP   A 1 122 ? 5.799   0.520   16.312  1.00 93.63 122 A 1 
ATOM   957  O OD1 . ASP   A 1 122 ? 6.950   0.031   16.220  1.00 90.78 122 A 1 
ATOM   958  O OD2 . ASP   A 1 122 ? 5.380   1.108   17.337  1.00 90.81 122 A 1 
ATOM   959  N N   . LEU   A 1 123 ? 3.500   1.950   12.563  1.00 92.05 123 A 1 
ATOM   960  C CA  . LEU   A 1 123 ? 2.623   2.024   11.390  1.00 91.30 123 A 1 
ATOM   961  C C   . LEU   A 1 123 ? 3.378   2.440   10.123  1.00 89.68 123 A 1 
ATOM   962  O O   . LEU   A 1 123 ? 3.142   1.870   9.064   1.00 87.04 123 A 1 
ATOM   963  C CB  . LEU   A 1 123 ? 1.465   3.002   11.637  1.00 91.06 123 A 1 
ATOM   964  C CG  . LEU   A 1 123 ? 0.501   2.623   12.771  1.00 90.12 123 A 1 
ATOM   965  C CD1 . LEU   A 1 123 ? -0.669  3.600   12.751  1.00 84.42 123 A 1 
ATOM   966  C CD2 . LEU   A 1 123 ? -0.055  1.215   12.631  1.00 83.99 123 A 1 
ATOM   967  N N   . LEU   A 1 124 ? 4.305   3.391   10.229  1.00 89.86 124 A 1 
ATOM   968  C CA  . LEU   A 1 124 ? 5.150   3.793   9.100   1.00 88.18 124 A 1 
ATOM   969  C C   . LEU   A 1 124 ? 6.003   2.628   8.592   1.00 86.57 124 A 1 
ATOM   970  O O   . LEU   A 1 124 ? 6.114   2.451   7.383   1.00 84.27 124 A 1 
ATOM   971  C CB  . LEU   A 1 124 ? 6.049   4.971   9.497   1.00 87.51 124 A 1 
ATOM   972  C CG  . LEU   A 1 124 ? 5.322   6.315   9.670   1.00 83.67 124 A 1 
ATOM   973  C CD1 . LEU   A 1 124 ? 6.326   7.359   10.160  1.00 79.03 124 A 1 
ATOM   974  C CD2 . LEU   A 1 124 ? 4.696   6.816   8.376   1.00 78.91 124 A 1 
ATOM   975  N N   . ARG   A 1 125 ? 6.555   1.808   9.486   1.00 87.19 125 A 1 
ATOM   976  C CA  . ARG   A 1 125 ? 7.299   0.600   9.088   1.00 85.37 125 A 1 
ATOM   977  C C   . ARG   A 1 125 ? 6.398   -0.378  8.329   1.00 84.23 125 A 1 
ATOM   978  O O   . ARG   A 1 125 ? 6.776   -0.827  7.252   1.00 82.55 125 A 1 
ATOM   979  C CB  . ARG   A 1 125 ? 7.937   -0.044  10.329  1.00 85.16 125 A 1 
ATOM   980  C CG  . ARG   A 1 125 ? 8.835   -1.227  9.948   1.00 78.04 125 A 1 
ATOM   981  C CD  . ARG   A 1 125 ? 9.494   -1.863  11.182  1.00 75.91 125 A 1 
ATOM   982  N NE  . ARG   A 1 125 ? 8.483   -2.396  12.117  1.00 69.72 125 A 1 
ATOM   983  C CZ  . ARG   A 1 125 ? 8.419   -2.235  13.432  1.00 64.98 125 A 1 
ATOM   984  N NH1 . ARG   A 1 125 ? 9.386   -1.698  14.115  1.00 58.11 125 A 1 
ATOM   985  N NH2 . ARG   A 1 125 ? 7.358   -2.602  14.088  1.00 56.19 125 A 1 
ATOM   986  N N   . THR   A 1 126 ? 5.200   -0.639  8.838   1.00 85.64 126 A 1 
ATOM   987  C CA  . THR   A 1 126 ? 4.217   -1.502  8.162   1.00 84.07 126 A 1 
ATOM   988  C C   . THR   A 1 126 ? 3.815   -0.947  6.791   1.00 82.56 126 A 1 
ATOM   989  O O   . THR   A 1 126 ? 3.697   -1.699  5.829   1.00 80.75 126 A 1 
ATOM   990  C CB  . THR   A 1 126 ? 2.962   -1.675  9.032   1.00 84.35 126 A 1 
ATOM   991  O OG1 . THR   A 1 126 ? 3.314   -2.154  10.312  1.00 80.40 126 A 1 
ATOM   992  C CG2 . THR   A 1 126 ? 1.970   -2.675  8.446   1.00 79.50 126 A 1 
ATOM   993  N N   . PHE   A 1 127 ? 3.654   0.365   6.673   1.00 82.93 127 A 1 
ATOM   994  C CA  . PHE   A 1 127 ? 3.362   1.019   5.395   1.00 81.19 127 A 1 
ATOM   995  C C   . PHE   A 1 127 ? 4.479   0.796   4.368   1.00 80.45 127 A 1 
ATOM   996  O O   . PHE   A 1 127 ? 4.195   0.437   3.229   1.00 79.29 127 A 1 
ATOM   997  C CB  . PHE   A 1 127 ? 3.122   2.511   5.639   1.00 80.33 127 A 1 
ATOM   998  C CG  . PHE   A 1 127 ? 2.787   3.281   4.379   1.00 76.92 127 A 1 
ATOM   999  C CD1 . PHE   A 1 127 ? 3.798   3.934   3.651   1.00 70.67 127 A 1 
ATOM   1000 C CD2 . PHE   A 1 127 ? 1.462   3.333   3.922   1.00 69.82 127 A 1 
ATOM   1001 C CE1 . PHE   A 1 127 ? 3.479   4.641   2.477   1.00 66.73 127 A 1 
ATOM   1002 C CE2 . PHE   A 1 127 ? 1.140   4.040   2.752   1.00 65.45 127 A 1 
ATOM   1003 C CZ  . PHE   A 1 127 ? 2.149   4.696   2.029   1.00 65.96 127 A 1 
ATOM   1004 N N   . ILE   A 1 128 ? 5.736   0.955   4.772   1.00 80.57 128 A 1 
ATOM   1005 C CA  . ILE   A 1 128 ? 6.901   0.723   3.905   1.00 78.94 128 A 1 
ATOM   1006 C C   . ILE   A 1 128 ? 6.929   -0.738  3.426   1.00 77.72 128 A 1 
ATOM   1007 O O   . ILE   A 1 128 ? 7.095   -0.983  2.236   1.00 76.44 128 A 1 
ATOM   1008 C CB  . ILE   A 1 128 ? 8.205   1.128   4.630   1.00 78.74 128 A 1 
ATOM   1009 C CG1 . ILE   A 1 128 ? 8.245   2.656   4.872   1.00 76.34 128 A 1 
ATOM   1010 C CG2 . ILE   A 1 128 ? 9.449   0.707   3.824   1.00 76.13 128 A 1 
ATOM   1011 C CD1 . ILE   A 1 128 ? 9.257   3.075   5.944   1.00 71.25 128 A 1 
ATOM   1012 N N   . GLU   A 1 129 ? 6.713   -1.694  4.324   1.00 77.42 129 A 1 
ATOM   1013 C CA  . GLU   A 1 129 ? 6.675   -3.126  3.989   1.00 75.95 129 A 1 
ATOM   1014 C C   . GLU   A 1 129 ? 5.593   -3.452  2.942   1.00 75.23 129 A 1 
ATOM   1015 O O   . GLU   A 1 129 ? 5.843   -4.215  2.008   1.00 74.06 129 A 1 
ATOM   1016 C CB  . GLU   A 1 129 ? 6.451   -3.949  5.270   1.00 74.68 129 A 1 
ATOM   1017 C CG  . GLU   A 1 129 ? 7.694   -3.999  6.175   1.00 69.23 129 A 1 
ATOM   1018 C CD  . GLU   A 1 129 ? 7.429   -4.596  7.572   1.00 67.33 129 A 1 
ATOM   1019 O OE1 . GLU   A 1 129 ? 8.355   -4.522  8.420   1.00 61.69 129 A 1 
ATOM   1020 O OE2 . GLU   A 1 129 ? 6.310   -5.095  7.828   1.00 61.95 129 A 1 
ATOM   1021 N N   . LEU   A 1 130 ? 4.416   -2.828  3.033   1.00 75.60 130 A 1 
ATOM   1022 C CA  . LEU   A 1 130 ? 3.313   -3.045  2.088   1.00 74.36 130 A 1 
ATOM   1023 C C   . LEU   A 1 130 ? 3.594   -2.546  0.663   1.00 73.56 130 A 1 
ATOM   1024 O O   . LEU   A 1 130 ? 2.969   -3.024  -0.284  1.00 70.73 130 A 1 
ATOM   1025 C CB  . LEU   A 1 130 ? 2.042   -2.370  2.626   1.00 72.94 130 A 1 
ATOM   1026 C CG  . LEU   A 1 130 ? 1.365   -3.156  3.757   1.00 69.52 130 A 1 
ATOM   1027 C CD1 . LEU   A 1 130 ? 0.225   -2.325  4.335   1.00 65.73 130 A 1 
ATOM   1028 C CD2 . LEU   A 1 130 ? 0.789   -4.469  3.238   1.00 65.06 130 A 1 
ATOM   1029 N N   . THR   A 1 131 ? 4.512   -1.609  0.488   1.00 73.32 131 A 1 
ATOM   1030 C CA  . THR   A 1 131 ? 4.860   -1.103  -0.852  1.00 70.76 131 A 1 
ATOM   1031 C C   . THR   A 1 131 ? 5.669   -2.103  -1.689  1.00 69.29 131 A 1 
ATOM   1032 O O   . THR   A 1 131 ? 5.818   -1.907  -2.893  1.00 65.63 131 A 1 
ATOM   1033 C CB  . THR   A 1 131 ? 5.592   0.243   -0.803  1.00 68.88 131 A 1 
ATOM   1034 O OG1 . THR   A 1 131 ? 6.875   0.125   -0.239  1.00 64.88 131 A 1 
ATOM   1035 C CG2 . THR   A 1 131 ? 4.809   1.309   -0.042  1.00 64.04 131 A 1 
ATOM   1036 N N   . GLY   A 1 132 ? 6.178   -3.163  -1.080  1.00 66.67 132 A 1 
ATOM   1037 C CA  . GLY   A 1 132 ? 6.915   -4.227  -1.772  1.00 64.94 132 A 1 
ATOM   1038 C C   . GLY   A 1 132 ? 8.303   -3.837  -2.295  1.00 66.16 132 A 1 
ATOM   1039 O O   . GLY   A 1 132 ? 8.920   -4.620  -3.013  1.00 63.00 132 A 1 
ATOM   1040 N N   . VAL   A 1 133 ? 8.815   -2.664  -1.924  1.00 66.37 133 A 1 
ATOM   1041 C CA  . VAL   A 1 133 ? 10.118  -2.146  -2.401  1.00 65.25 133 A 1 
ATOM   1042 C C   . VAL   A 1 133 ? 11.314  -2.952  -1.854  1.00 67.27 133 A 1 
ATOM   1043 O O   . VAL   A 1 133 ? 12.430  -2.809  -2.330  1.00 64.44 133 A 1 
ATOM   1044 C CB  . VAL   A 1 133 ? 10.269  -0.642  -2.078  1.00 60.63 133 A 1 
ATOM   1045 C CG1 . VAL   A 1 133 ? 11.443  0.009   -2.807  1.00 54.89 133 A 1 
ATOM   1046 C CG2 . VAL   A 1 133 ? 9.026   0.163   -2.480  1.00 54.99 133 A 1 
ATOM   1047 N N   . HIS   A 1 134 ? 11.086  -3.832  -0.889  1.00 67.71 134 A 1 
ATOM   1048 C CA  . HIS   A 1 134 ? 12.107  -4.695  -0.293  1.00 65.81 134 A 1 
ATOM   1049 C C   . HIS   A 1 134 ? 12.502  -5.908  -1.152  1.00 67.39 134 A 1 
ATOM   1050 O O   . HIS   A 1 134 ? 13.409  -6.650  -0.776  1.00 64.99 134 A 1 
ATOM   1051 C CB  . HIS   A 1 134 ? 11.618  -5.132  1.093   1.00 61.83 134 A 1 
ATOM   1052 C CG  . HIS   A 1 134 ? 10.316  -5.897  1.056   1.00 58.11 134 A 1 
ATOM   1053 N ND1 . HIS   A 1 134 ? 9.048   -5.358  1.040   1.00 52.33 134 A 1 
ATOM   1054 C CD2 . HIS   A 1 134 ? 10.162  -7.269  1.023   1.00 51.47 134 A 1 
ATOM   1055 C CE1 . HIS   A 1 134 ? 8.159   -6.368  1.010   1.00 47.71 134 A 1 
ATOM   1056 N NE2 . HIS   A 1 134 ? 8.798   -7.542  0.992   1.00 48.50 134 A 1 
ATOM   1057 N N   . GLN   A 1 135 ? 11.836  -6.146  -2.287  1.00 68.74 135 A 1 
ATOM   1058 C CA  . GLN   A 1 135 ? 12.199  -7.203  -3.228  1.00 69.34 135 A 1 
ATOM   1059 C C   . GLN   A 1 135 ? 12.595  -6.619  -4.585  1.00 72.09 135 A 1 
ATOM   1060 O O   . GLN   A 1 135 ? 11.964  -5.668  -5.043  1.00 69.97 135 A 1 
ATOM   1061 C CB  . GLN   A 1 135 ? 11.065  -8.225  -3.394  1.00 65.82 135 A 1 
ATOM   1062 C CG  . GLN   A 1 135 ? 10.842  -9.043  -2.112  1.00 60.79 135 A 1 
ATOM   1063 C CD  . GLN   A 1 135 ? 10.125  -10.372 -2.357  1.00 57.22 135 A 1 
ATOM   1064 O OE1 . GLN   A 1 135 ? 9.798   -10.760 -3.466  1.00 52.50 135 A 1 
ATOM   1065 N NE2 . GLN   A 1 135 ? 9.873   -11.133 -1.315  1.00 50.25 135 A 1 
ATOM   1066 N N   . PRO   A 1 136 ? 13.592  -7.216  -5.253  1.00 75.36 136 A 1 
ATOM   1067 C CA  . PRO   A 1 136 ? 13.991  -6.810  -6.594  1.00 75.33 136 A 1 
ATOM   1068 C C   . PRO   A 1 136 ? 12.820  -6.846  -7.576  1.00 78.37 136 A 1 
ATOM   1069 O O   . PRO   A 1 136 ? 12.120  -7.854  -7.689  1.00 75.75 136 A 1 
ATOM   1070 C CB  . PRO   A 1 136 ? 15.105  -7.776  -7.004  1.00 70.20 136 A 1 
ATOM   1071 C CG  . PRO   A 1 136 ? 15.699  -8.219  -5.672  1.00 67.12 136 A 1 
ATOM   1072 C CD  . PRO   A 1 136 ? 14.479  -8.254  -4.763  1.00 70.18 136 A 1 
ATOM   1073 N N   . GLY   A 1 137 ? 12.615  -5.760  -8.299  1.00 81.45 137 A 1 
ATOM   1074 C CA  . GLY   A 1 137 ? 11.559  -5.672  -9.297  1.00 82.38 137 A 1 
ATOM   1075 C C   . GLY   A 1 137 ? 11.492  -4.316  -9.992  1.00 85.10 137 A 1 
ATOM   1076 O O   . GLY   A 1 137 ? 12.023  -3.319  -9.506  1.00 83.57 137 A 1 
ATOM   1077 N N   . SER   A 1 138 ? 10.795  -4.298  -11.121 1.00 87.34 138 A 1 
ATOM   1078 C CA  . SER   A 1 138 ? 10.515  -3.090  -11.902 1.00 88.58 138 A 1 
ATOM   1079 C C   . SER   A 1 138 ? 9.066   -2.650  -11.697 1.00 89.50 138 A 1 
ATOM   1080 O O   . SER   A 1 138 ? 8.189   -3.472  -11.431 1.00 88.65 138 A 1 
ATOM   1081 C CB  . SER   A 1 138 ? 10.781  -3.341  -13.390 1.00 87.62 138 A 1 
ATOM   1082 O OG  . SER   A 1 138 ? 12.101  -3.815  -13.586 1.00 83.39 138 A 1 
ATOM   1083 N N   . GLN   A 1 139 ? 8.794   -1.356  -11.837 1.00 87.68 139 A 1 
ATOM   1084 C CA  . GLN   A 1 139 ? 7.444   -0.802  -11.727 1.00 87.27 139 A 1 
ATOM   1085 C C   . GLN   A 1 139 ? 6.775   -0.693  -13.103 1.00 87.84 139 A 1 
ATOM   1086 O O   . GLN   A 1 139 ? 7.382   -0.236  -14.067 1.00 86.50 139 A 1 
ATOM   1087 C CB  . GLN   A 1 139 ? 7.496   0.537   -10.979 1.00 84.42 139 A 1 
ATOM   1088 C CG  . GLN   A 1 139 ? 6.107   1.151   -10.744 1.00 81.36 139 A 1 
ATOM   1089 C CD  . GLN   A 1 139 ? 6.097   2.175   -9.618  1.00 77.98 139 A 1 
ATOM   1090 O OE1 . GLN   A 1 139 ? 6.619   1.930   -8.547  1.00 70.36 139 A 1 
ATOM   1091 N NE2 . GLN   A 1 139 ? 5.488   3.322   -9.788  1.00 68.23 139 A 1 
ATOM   1092 N N   . ILE   A 1 140 ? 5.507   -1.077  -13.165 1.00 89.67 140 A 1 
ATOM   1093 C CA  . ILE   A 1 140 ? 4.626   -0.825  -14.313 1.00 90.79 140 A 1 
ATOM   1094 C C   . ILE   A 1 140 ? 3.329   -0.221  -13.776 1.00 90.49 140 A 1 
ATOM   1095 O O   . ILE   A 1 140 ? 2.692   -0.797  -12.897 1.00 89.47 140 A 1 
ATOM   1096 C CB  . ILE   A 1 140 ? 4.348   -2.113  -15.128 1.00 90.83 140 A 1 
ATOM   1097 C CG1 . ILE   A 1 140 ? 5.657   -2.786  -15.614 1.00 87.44 140 A 1 
ATOM   1098 C CG2 . ILE   A 1 140 ? 3.437   -1.788  -16.329 1.00 85.76 140 A 1 
ATOM   1099 C CD1 . ILE   A 1 140 ? 5.444   -4.132  -16.324 1.00 84.01 140 A 1 
ATOM   1100 N N   . GLU   A 1 141 ? 2.917   0.924   -14.307 1.00 90.78 141 A 1 
ATOM   1101 C CA  . GLU   A 1 141 ? 1.639   1.557   -13.986 1.00 90.20 141 A 1 
ATOM   1102 C C   . GLU   A 1 141 ? 0.730   1.542   -15.207 1.00 90.77 141 A 1 
ATOM   1103 O O   . GLU   A 1 141 ? 1.111   2.002   -16.282 1.00 90.04 141 A 1 
ATOM   1104 C CB  . GLU   A 1 141 ? 1.801   2.996   -13.476 1.00 87.78 141 A 1 
ATOM   1105 C CG  . GLU   A 1 141 ? 2.759   3.125   -12.293 1.00 79.03 141 A 1 
ATOM   1106 C CD  . GLU   A 1 141 ? 2.755   4.504   -11.624 1.00 78.03 141 A 1 
ATOM   1107 O OE1 . GLU   A 1 141 ? 3.599   4.694   -10.712 1.00 69.81 141 A 1 
ATOM   1108 O OE2 . GLU   A 1 141 ? 1.908   5.356   -11.973 1.00 70.39 141 A 1 
ATOM   1109 N N   . ILE   A 1 142 ? -0.485  1.046   -15.031 1.00 92.15 142 A 1 
ATOM   1110 C CA  . ILE   A 1 142 ? -1.498  1.055   -16.085 1.00 92.64 142 A 1 
ATOM   1111 C C   . ILE   A 1 142 ? -2.774  1.738   -15.601 1.00 92.33 142 A 1 
ATOM   1112 O O   . ILE   A 1 142 ? -3.217  1.533   -14.469 1.00 91.38 142 A 1 
ATOM   1113 C CB  . ILE   A 1 142 ? -1.763  -0.354  -16.664 1.00 92.41 142 A 1 
ATOM   1114 C CG1 . ILE   A 1 142 ? -2.352  -1.329  -15.621 1.00 85.93 142 A 1 
ATOM   1115 C CG2 . ILE   A 1 142 ? -0.473  -0.915  -17.285 1.00 82.82 142 A 1 
ATOM   1116 C CD1 . ILE   A 1 142 ? -2.755  -2.690  -16.202 1.00 82.69 142 A 1 
ATOM   1117 N N   . LYS   A 1 143 ? -3.388  2.526   -16.470 1.00 91.76 143 A 1 
ATOM   1118 C CA  . LYS   A 1 143 ? -4.721  3.087   -16.269 1.00 91.42 143 A 1 
ATOM   1119 C C   . LYS   A 1 143 ? -5.750  2.180   -16.924 1.00 91.41 143 A 1 
ATOM   1120 O O   . LYS   A 1 143 ? -5.613  1.847   -18.098 1.00 90.45 143 A 1 
ATOM   1121 C CB  . LYS   A 1 143 ? -4.774  4.516   -16.808 1.00 90.00 143 A 1 
ATOM   1122 C CG  . LYS   A 1 143 ? -6.046  5.246   -16.320 1.00 84.64 143 A 1 
ATOM   1123 C CD  . LYS   A 1 143 ? -6.129  6.689   -16.829 1.00 81.60 143 A 1 
ATOM   1124 C CE  . LYS   A 1 143 ? -6.494  6.698   -18.325 1.00 72.40 143 A 1 
ATOM   1125 N NZ  . LYS   A 1 143 ? -7.247  7.926   -18.675 1.00 66.87 143 A 1 
ATOM   1126 N N   . VAL   A 1 144 ? -6.764  1.788   -16.173 1.00 90.58 144 A 1 
ATOM   1127 C CA  . VAL   A 1 144 ? -7.820  0.882   -16.643 1.00 90.28 144 A 1 
ATOM   1128 C C   . VAL   A 1 144 ? -9.200  1.403   -16.230 1.00 90.11 144 A 1 
ATOM   1129 O O   . VAL   A 1 144 ? -9.302  2.121   -15.228 1.00 89.23 144 A 1 
ATOM   1130 C CB  . VAL   A 1 144 ? -7.605  -0.556  -16.127 1.00 89.68 144 A 1 
ATOM   1131 C CG1 . VAL   A 1 144 ? -6.290  -1.148  -16.623 1.00 84.13 144 A 1 
ATOM   1132 C CG2 . VAL   A 1 144 ? -7.641  -0.681  -14.596 1.00 84.13 144 A 1 
ATOM   1133 N N   . PRO   A 1 145 ? -10.275 1.027   -16.941 1.00 88.62 145 A 1 
ATOM   1134 C CA  . PRO   A 1 145 ? -11.632 1.239   -16.453 1.00 86.87 145 A 1 
ATOM   1135 C C   . PRO   A 1 145 ? -11.838 0.591   -15.077 1.00 86.21 145 A 1 
ATOM   1136 O O   . PRO   A 1 145 ? -11.261 -0.459  -14.770 1.00 83.59 145 A 1 
ATOM   1137 C CB  . PRO   A 1 145 ? -12.554 0.628   -17.514 1.00 85.25 145 A 1 
ATOM   1138 C CG  . PRO   A 1 145 ? -11.698 0.627   -18.781 1.00 83.24 145 A 1 
ATOM   1139 C CD  . PRO   A 1 145 ? -10.289 0.395   -18.239 1.00 86.04 145 A 1 
ATOM   1140 N N   . ASN   A 1 146 ? -12.672 1.208   -14.234 1.00 83.79 146 A 1 
ATOM   1141 C CA  . ASN   A 1 146 ? -13.027 0.659   -12.924 1.00 80.63 146 A 1 
ATOM   1142 C C   . ASN   A 1 146 ? -14.096 -0.440  -13.049 1.00 79.63 146 A 1 
ATOM   1143 O O   . ASN   A 1 146 ? -15.209 -0.326  -12.536 1.00 76.26 146 A 1 
ATOM   1144 C CB  . ASN   A 1 146 ? -13.395 1.801   -11.965 1.00 77.26 146 A 1 
ATOM   1145 C CG  . ASN   A 1 146 ? -13.485 1.340   -10.517 1.00 73.65 146 A 1 
ATOM   1146 O OD1 . ASN   A 1 146 ? -13.040 0.265   -10.133 1.00 67.38 146 A 1 
ATOM   1147 N ND2 . ASN   A 1 146 ? -14.035 2.169   -9.657  1.00 67.46 146 A 1 
ATOM   1148 N N   . GLU   A 1 147 ? -13.747 -1.503  -13.742 1.00 79.46 147 A 1 
ATOM   1149 C CA  . GLU   A 1 147 ? -14.616 -2.616  -14.103 1.00 78.72 147 A 1 
ATOM   1150 C C   . GLU   A 1 147 ? -14.033 -3.956  -13.636 1.00 78.48 147 A 1 
ATOM   1151 O O   . GLU   A 1 147 ? -12.836 -4.083  -13.337 1.00 74.73 147 A 1 
ATOM   1152 C CB  . GLU   A 1 147 ? -14.838 -2.627  -15.625 1.00 75.54 147 A 1 
ATOM   1153 C CG  . GLU   A 1 147 ? -15.666 -1.431  -16.130 1.00 69.83 147 A 1 
ATOM   1154 C CD  . GLU   A 1 147 ? -15.775 -1.383  -17.661 1.00 67.86 147 A 1 
ATOM   1155 O OE1 . GLU   A 1 147 ? -16.235 -0.335  -18.173 1.00 60.70 147 A 1 
ATOM   1156 O OE2 . GLU   A 1 147 ? -15.357 -2.367  -18.323 1.00 62.83 147 A 1 
ATOM   1157 N N   . ALA   A 1 148 ? -14.887 -4.965  -13.585 1.00 77.21 148 A 1 
ATOM   1158 C CA  . ALA   A 1 148 ? -14.475 -6.325  -13.274 1.00 76.06 148 A 1 
ATOM   1159 C C   . ALA   A 1 148 ? -13.518 -6.885  -14.343 1.00 77.76 148 A 1 
ATOM   1160 O O   . ALA   A 1 148 ? -13.649 -6.630  -15.538 1.00 72.72 148 A 1 
ATOM   1161 C CB  . ALA   A 1 148 ? -15.721 -7.201  -13.112 1.00 70.60 148 A 1 
ATOM   1162 N N   . GLY   A 1 149 ? -12.546 -7.672  -13.905 1.00 77.89 149 A 1 
ATOM   1163 C CA  . GLY   A 1 149 ? -11.641 -8.414  -14.788 1.00 78.90 149 A 1 
ATOM   1164 C C   . GLY   A 1 149 ? -10.417 -7.657  -15.295 1.00 82.93 149 A 1 
ATOM   1165 O O   . GLY   A 1 149 ? -9.515  -8.294  -15.844 1.00 80.56 149 A 1 
ATOM   1166 N N   . MET   A 1 150 ? -10.319 -6.337  -15.091 1.00 82.61 150 A 1 
ATOM   1167 C CA  . MET   A 1 150 ? -9.159  -5.563  -15.561 1.00 83.88 150 A 1 
ATOM   1168 C C   . MET   A 1 150 ? -7.853  -5.994  -14.890 1.00 86.03 150 A 1 
ATOM   1169 O O   . MET   A 1 150 ? -6.863  -6.246  -15.576 1.00 84.39 150 A 1 
ATOM   1170 C CB  . MET   A 1 150 ? -9.410  -4.065  -15.361 1.00 82.26 150 A 1 
ATOM   1171 C CG  . MET   A 1 150 ? -10.530 -3.543  -16.269 1.00 79.19 150 A 1 
ATOM   1172 S SD  . MET   A 1 150 ? -10.191 -3.739  -18.047 1.00 75.38 150 A 1 
ATOM   1173 C CE  . MET   A 1 150 ? -11.777 -3.211  -18.719 1.00 64.81 150 A 1 
ATOM   1174 N N   . LEU   A 1 151 ? -7.865  -6.177  -13.570 1.00 85.50 151 A 1 
ATOM   1175 C CA  . LEU   A 1 151 ? -6.707  -6.695  -12.833 1.00 85.92 151 A 1 
ATOM   1176 C C   . LEU   A 1 151 ? -6.345  -8.117  -13.279 1.00 86.82 151 A 1 
ATOM   1177 O O   . LEU   A 1 151 ? -5.176  -8.413  -13.492 1.00 85.99 151 A 1 
ATOM   1178 C CB  . LEU   A 1 151 ? -7.006  -6.646  -11.324 1.00 84.47 151 A 1 
ATOM   1179 C CG  . LEU   A 1 151 ? -5.888  -7.257  -10.446 1.00 82.24 151 A 1 
ATOM   1180 C CD1 . LEU   A 1 151 ? -4.578  -6.494  -10.547 1.00 76.34 151 A 1 
ATOM   1181 C CD2 . LEU   A 1 151 ? -6.324  -7.252  -8.987  1.00 76.03 151 A 1 
ATOM   1182 N N   . SER   A 1 152 ? -7.343  -8.978  -13.439 1.00 85.60 152 A 1 
ATOM   1183 C CA  . SER   A 1 152 ? -7.154  -10.366 -13.875 1.00 85.11 152 A 1 
ATOM   1184 C C   . SER   A 1 152 ? -6.434  -10.443 -15.219 1.00 86.43 152 A 1 
ATOM   1185 O O   . SER   A 1 152 ? -5.413  -11.115 -15.333 1.00 85.48 152 A 1 
ATOM   1186 C CB  . SER   A 1 152 ? -8.511  -11.066 -13.966 1.00 82.27 152 A 1 
ATOM   1187 O OG  . SER   A 1 152 ? -8.431  -12.239 -14.746 1.00 71.70 152 A 1 
ATOM   1188 N N   . LYS   A 1 153 ? -6.930  -9.717  -16.219 1.00 86.73 153 A 1 
ATOM   1189 C CA  . LYS   A 1 153 ? -6.367  -9.732  -17.573 1.00 86.79 153 A 1 
ATOM   1190 C C   . LYS   A 1 153 ? -4.943  -9.173  -17.605 1.00 88.37 153 A 1 
ATOM   1191 O O   . LYS   A 1 153 ? -4.071  -9.786  -18.210 1.00 87.34 153 A 1 
ATOM   1192 C CB  . LYS   A 1 153 ? -7.277  -8.948  -18.525 1.00 84.55 153 A 1 
ATOM   1193 C CG  . LYS   A 1 153 ? -8.617  -9.653  -18.801 1.00 76.37 153 A 1 
ATOM   1194 C CD  . LYS   A 1 153 ? -9.495  -8.755  -19.678 1.00 72.06 153 A 1 
ATOM   1195 C CE  . LYS   A 1 153 ? -10.866 -9.389  -19.919 1.00 61.82 153 A 1 
ATOM   1196 N NZ  . LYS   A 1 153 ? -11.770 -8.465  -20.643 1.00 54.81 153 A 1 
ATOM   1197 N N   . ALA   A 1 154 ? -4.703  -8.060  -16.919 1.00 89.49 154 A 1 
ATOM   1198 C CA  . ALA   A 1 154 ? -3.360  -7.485  -16.840 1.00 90.35 154 A 1 
ATOM   1199 C C   . ALA   A 1 154 ? -2.372  -8.435  -16.134 1.00 90.56 154 A 1 
ATOM   1200 O O   . ALA   A 1 154 ? -1.277  -8.686  -16.630 1.00 89.71 154 A 1 
ATOM   1201 C CB  . ALA   A 1 154 ? -3.455  -6.132  -16.128 1.00 90.63 154 A 1 
ATOM   1202 N N   . ALA   A 1 155 ? -2.786  -9.029  -15.013 1.00 89.70 155 A 1 
ATOM   1203 C CA  . ALA   A 1 155 ? -1.971  -10.007 -14.303 1.00 88.60 155 A 1 
ATOM   1204 C C   . ALA   A 1 155 ? -1.761  -11.298 -15.118 1.00 88.13 155 A 1 
ATOM   1205 O O   . ALA   A 1 155 ? -0.706  -11.917 -14.999 1.00 86.63 155 A 1 
ATOM   1206 C CB  . ALA   A 1 155 ? -2.616  -10.281 -12.938 1.00 87.56 155 A 1 
ATOM   1207 N N   . ALA   A 1 156 ? -2.724  -11.685 -15.965 1.00 88.86 156 A 1 
ATOM   1208 C CA  . ALA   A 1 156 ? -2.582  -12.831 -16.866 1.00 87.60 156 A 1 
ATOM   1209 C C   . ALA   A 1 156 ? -1.453  -12.605 -17.877 1.00 87.77 156 A 1 
ATOM   1210 O O   . ALA   A 1 156 ? -0.556  -13.439 -17.960 1.00 86.33 156 A 1 
ATOM   1211 C CB  . ALA   A 1 156 ? -3.916  -13.142 -17.554 1.00 85.63 156 A 1 
ATOM   1212 N N   . ILE   A 1 157 ? -1.430  -11.450 -18.531 1.00 89.36 157 A 1 
ATOM   1213 C CA  . ILE   A 1 157 ? -0.375  -11.063 -19.485 1.00 89.58 157 A 1 
ATOM   1214 C C   . ILE   A 1 157 ? 1.012   -11.142 -18.833 1.00 89.35 157 A 1 
ATOM   1215 O O   . ILE   A 1 157 ? 1.945   -11.700 -19.405 1.00 87.66 157 A 1 
ATOM   1216 C CB  . ILE   A 1 157 ? -0.671  -9.648  -20.035 1.00 90.16 157 A 1 
ATOM   1217 C CG1 . ILE   A 1 157 ? -1.945  -9.672  -20.910 1.00 88.43 157 A 1 
ATOM   1218 C CG2 . ILE   A 1 157 ? 0.512   -9.100  -20.846 1.00 87.99 157 A 1 
ATOM   1219 C CD1 . ILE   A 1 157 ? -2.526  -8.283  -21.189 1.00 83.41 157 A 1 
ATOM   1220 N N   . ILE   A 1 158 ? 1.139   -10.643 -17.594 1.00 89.40 158 A 1 
ATOM   1221 C CA  . ILE   A 1 158 ? 2.397   -10.724 -16.836 1.00 88.84 158 A 1 
ATOM   1222 C C   . ILE   A 1 158 ? 2.767   -12.188 -16.540 1.00 87.81 158 A 1 
ATOM   1223 O O   . ILE   A 1 158 ? 3.917   -12.593 -16.693 1.00 85.96 158 A 1 
ATOM   1224 C CB  . ILE   A 1 158 ? 2.293   -9.875  -15.547 1.00 89.16 158 A 1 
ATOM   1225 C CG1 . ILE   A 1 158 ? 2.092   -8.378  -15.888 1.00 88.35 158 A 1 
ATOM   1226 C CG2 . ILE   A 1 158 ? 3.547   -10.044 -14.673 1.00 87.91 158 A 1 
ATOM   1227 C CD1 . ILE   A 1 158 ? 1.659   -7.511  -14.698 1.00 84.79 158 A 1 
ATOM   1228 N N   . SER   A 1 159 ? 1.790   -13.001 -16.146 1.00 87.59 159 A 1 
ATOM   1229 C CA  . SER   A 1 159 ? 2.020   -14.402 -15.788 1.00 84.85 159 A 1 
ATOM   1230 C C   . SER   A 1 159 ? 2.349   -15.311 -16.973 1.00 84.61 159 A 1 
ATOM   1231 O O   . SER   A 1 159 ? 3.057   -16.294 -16.787 1.00 82.32 159 A 1 
ATOM   1232 C CB  . SER   A 1 159 ? 0.824   -14.959 -15.023 1.00 82.17 159 A 1 
ATOM   1233 O OG  . SER   A 1 159 ? -0.271  -15.268 -15.858 1.00 69.31 159 A 1 
ATOM   1234 N N   . GLU   A 1 160 ? 1.863   -14.991 -18.172 1.00 86.28 160 A 1 
ATOM   1235 C CA  . GLU   A 1 160 ? 2.163   -15.752 -19.393 1.00 85.54 160 A 1 
ATOM   1236 C C   . GLU   A 1 160 ? 3.659   -15.758 -19.722 1.00 85.09 160 A 1 
ATOM   1237 O O   . GLU   A 1 160 ? 4.165   -16.729 -20.279 1.00 82.86 160 A 1 
ATOM   1238 C CB  . GLU   A 1 160 ? 1.374   -15.179 -20.579 1.00 85.05 160 A 1 
ATOM   1239 C CG  . GLU   A 1 160 ? -0.085  -15.650 -20.578 1.00 77.22 160 A 1 
ATOM   1240 C CD  . GLU   A 1 160 ? -0.915  -15.097 -21.747 1.00 71.53 160 A 1 
ATOM   1241 O OE1 . GLU   A 1 160 ? -2.113  -15.467 -21.813 1.00 62.34 160 A 1 
ATOM   1242 O OE2 . GLU   A 1 160 ? -0.372  -14.331 -22.574 1.00 64.09 160 A 1 
ATOM   1243 N N   . ARG   A 1 161 ? 4.379   -14.720 -19.295 1.00 86.68 161 A 1 
ATOM   1244 C CA  . ARG   A 1 161 ? 5.846   -14.655 -19.393 1.00 85.78 161 A 1 
ATOM   1245 C C   . ARG   A 1 161 ? 6.573   -15.238 -18.181 1.00 85.87 161 A 1 
ATOM   1246 O O   . ARG   A 1 161 ? 7.777   -15.042 -18.046 1.00 83.53 161 A 1 
ATOM   1247 C CB  . ARG   A 1 161 ? 6.287   -13.230 -19.689 1.00 86.11 161 A 1 
ATOM   1248 C CG  . ARG   A 1 161 ? 5.784   -12.784 -21.062 1.00 84.51 161 A 1 
ATOM   1249 C CD  . ARG   A 1 161 ? 6.654   -11.636 -21.545 1.00 81.98 161 A 1 
ATOM   1250 N NE  . ARG   A 1 161 ? 6.241   -11.203 -22.875 1.00 81.06 161 A 1 
ATOM   1251 C CZ  . ARG   A 1 161 ? 6.871   -11.345 -24.024 1.00 79.82 161 A 1 
ATOM   1252 N NH1 . ARG   A 1 161 ? 8.046   -11.898 -24.125 1.00 73.21 161 A 1 
ATOM   1253 N NH2 . ARG   A 1 161 ? 6.291   -10.910 -25.094 1.00 75.29 161 A 1 
ATOM   1254 N N   . HIS   A 1 162 ? 5.883   -15.942 -17.308 1.00 83.74 162 A 1 
ATOM   1255 C CA  . HIS   A 1 162 ? 6.452   -16.511 -16.082 1.00 81.66 162 A 1 
ATOM   1256 C C   . HIS   A 1 162 ? 7.081   -15.480 -15.129 1.00 82.41 162 A 1 
ATOM   1257 O O   . HIS   A 1 162 ? 7.881   -15.836 -14.263 1.00 78.98 162 A 1 
ATOM   1258 C CB  . HIS   A 1 162 ? 7.391   -17.680 -16.423 1.00 78.95 162 A 1 
ATOM   1259 C CG  . HIS   A 1 162 ? 6.722   -18.758 -17.225 1.00 74.74 162 A 1 
ATOM   1260 N ND1 . HIS   A 1 162 ? 5.766   -19.632 -16.753 1.00 65.97 162 A 1 
ATOM   1261 C CD2 . HIS   A 1 162 ? 6.915   -19.058 -18.550 1.00 64.75 162 A 1 
ATOM   1262 C CE1 . HIS   A 1 162 ? 5.407   -20.443 -17.763 1.00 63.63 162 A 1 
ATOM   1263 N NE2 . HIS   A 1 162 ? 6.083   -20.125 -18.873 1.00 64.07 162 A 1 
ATOM   1264 N N   . VAL   A 1 163 ? 6.693   -14.215 -15.231 1.00 85.47 163 A 1 
ATOM   1265 C CA  . VAL   A 1 163 ? 7.140   -13.146 -14.337 1.00 86.47 163 A 1 
ATOM   1266 C C   . VAL   A 1 163 ? 6.256   -13.115 -13.091 1.00 86.20 163 A 1 
ATOM   1267 O O   . VAL   A 1 163 ? 5.027   -13.103 -13.172 1.00 84.57 163 A 1 
ATOM   1268 C CB  . VAL   A 1 163 ? 7.184   -11.797 -15.065 1.00 86.67 163 A 1 
ATOM   1269 C CG1 . VAL   A 1 163 ? 7.625   -10.670 -14.128 1.00 81.78 163 A 1 
ATOM   1270 C CG2 . VAL   A 1 163 ? 8.174   -11.848 -16.235 1.00 81.40 163 A 1 
ATOM   1271 N N   . ASN   A 1 164 ? 6.891   -13.093 -11.913 1.00 85.09 164 A 1 
ATOM   1272 C CA  . ASN   A 1 164 ? 6.186   -12.998 -10.636 1.00 84.23 164 A 1 
ATOM   1273 C C   . ASN   A 1 164 ? 5.826   -11.540 -10.319 1.00 85.21 164 A 1 
ATOM   1274 O O   . ASN   A 1 164 ? 6.589   -10.621 -10.592 1.00 84.06 164 A 1 
ATOM   1275 C CB  . ASN   A 1 164 ? 7.034   -13.655 -9.535  1.00 81.02 164 A 1 
ATOM   1276 C CG  . ASN   A 1 164 ? 6.275   -13.881 -8.238  1.00 76.10 164 A 1 
ATOM   1277 O OD1 . ASN   A 1 164 ? 5.056   -13.901 -8.179  1.00 69.06 164 A 1 
ATOM   1278 N ND2 . ASN   A 1 164 ? 6.985   -14.073 -7.148  1.00 67.10 164 A 1 
ATOM   1279 N N   . ILE   A 1 165 ? 4.669   -11.345 -9.695  1.00 84.92 165 A 1 
ATOM   1280 C CA  . ILE   A 1 165 ? 4.216   -10.040 -9.206  1.00 85.40 165 A 1 
ATOM   1281 C C   . ILE   A 1 165 ? 4.543   -9.954  -7.712  1.00 84.46 165 A 1 
ATOM   1282 O O   . ILE   A 1 165 ? 3.977   -10.698 -6.908  1.00 82.70 165 A 1 
ATOM   1283 C CB  . ILE   A 1 165 ? 2.719   -9.821  -9.512  1.00 85.57 165 A 1 
ATOM   1284 C CG1 . ILE   A 1 165 ? 2.464   -9.824  -11.041 1.00 84.56 165 A 1 
ATOM   1285 C CG2 . ILE   A 1 165 ? 2.249   -8.492  -8.896  1.00 83.88 165 A 1 
ATOM   1286 C CD1 . ILE   A 1 165 ? 0.978   -9.868  -11.430 1.00 80.89 165 A 1 
ATOM   1287 N N   . ALA   A 1 166 ? 5.443   -9.045  -7.347  1.00 84.21 166 A 1 
ATOM   1288 C CA  . ALA   A 1 166 ? 5.848   -8.817  -5.962  1.00 82.48 166 A 1 
ATOM   1289 C C   . ALA   A 1 166 ? 4.790   -8.036  -5.170  1.00 81.89 166 A 1 
ATOM   1290 O O   . ALA   A 1 166 ? 4.500   -8.367  -4.023  1.00 79.17 166 A 1 
ATOM   1291 C CB  . ALA   A 1 166 ? 7.192   -8.082  -5.957  1.00 81.06 166 A 1 
ATOM   1292 N N   . SER   A 1 167 ? 4.198   -7.016  -5.785  1.00 83.59 167 A 1 
ATOM   1293 C CA  . SER   A 1 167 ? 3.098   -6.264  -5.185  1.00 83.65 167 A 1 
ATOM   1294 C C   . SER   A 1 167 ? 2.196   -5.642  -6.243  1.00 85.48 167 A 1 
ATOM   1295 O O   . SER   A 1 167 ? 2.624   -5.370  -7.366  1.00 84.66 167 A 1 
ATOM   1296 C CB  . SER   A 1 167 ? 3.619   -5.189  -4.216  1.00 80.27 167 A 1 
ATOM   1297 O OG  . SER   A 1 167 ? 4.207   -4.101  -4.902  1.00 72.58 167 A 1 
ATOM   1298 N N   . VAL   A 1 168 ? 0.954   -5.395  -5.852  1.00 84.23 168 A 1 
ATOM   1299 C CA  . VAL   A 1 168 ? 0.001   -4.586  -6.620  1.00 84.82 168 A 1 
ATOM   1300 C C   . VAL   A 1 168 ? -0.642  -3.595  -5.669  1.00 84.55 168 A 1 
ATOM   1301 O O   . VAL   A 1 168 ? -1.134  -3.986  -4.613  1.00 83.20 168 A 1 
ATOM   1302 C CB  . VAL   A 1 168 ? -1.084  -5.438  -7.302  1.00 84.47 168 A 1 
ATOM   1303 C CG1 . VAL   A 1 168 ? -2.024  -4.569  -8.151  1.00 76.89 168 A 1 
ATOM   1304 C CG2 . VAL   A 1 168 ? -0.469  -6.487  -8.225  1.00 77.48 168 A 1 
ATOM   1305 N N   . LEU   A 1 169 ? -0.671  -2.327  -6.063  1.00 84.31 169 A 1 
ATOM   1306 C CA  . LEU   A 1 169 ? -1.440  -1.296  -5.379  1.00 83.90 169 A 1 
ATOM   1307 C C   . LEU   A 1 169 ? -2.493  -0.745  -6.342  1.00 85.25 169 A 1 
ATOM   1308 O O   . LEU   A 1 169 ? -2.187  -0.411  -7.486  1.00 84.55 169 A 1 
ATOM   1309 C CB  . LEU   A 1 169 ? -0.508  -0.203  -4.836  1.00 81.14 169 A 1 
ATOM   1310 C CG  . LEU   A 1 169 ? 0.485   -0.685  -3.759  1.00 77.41 169 A 1 
ATOM   1311 C CD1 . LEU   A 1 169 ? 1.455   0.437   -3.406  1.00 73.76 169 A 1 
ATOM   1312 C CD2 . LEU   A 1 169 ? -0.228  -1.124  -2.477  1.00 72.92 169 A 1 
ATOM   1313 N N   . VAL   A 1 170 ? -3.728  -0.664  -5.871  1.00 83.32 170 A 1 
ATOM   1314 C CA  . VAL   A 1 170 ? -4.841  -0.076  -6.619  1.00 81.99 170 A 1 
ATOM   1315 C C   . VAL   A 1 170 ? -5.043  1.345   -6.111  1.00 80.61 170 A 1 
ATOM   1316 O O   . VAL   A 1 170 ? -5.404  1.541   -4.953  1.00 78.73 170 A 1 
ATOM   1317 C CB  . VAL   A 1 170 ? -6.130  -0.911  -6.497  1.00 81.56 170 A 1 
ATOM   1318 C CG1 . VAL   A 1 170 ? -7.231  -0.346  -7.400  1.00 77.32 170 A 1 
ATOM   1319 C CG2 . VAL   A 1 170 ? -5.898  -2.379  -6.887  1.00 78.36 170 A 1 
ATOM   1320 N N   . TYR   A 1 171 ? -4.825  2.336   -6.980  1.00 81.08 171 A 1 
ATOM   1321 C CA  . TYR   A 1 171 ? -5.060  3.743   -6.678  1.00 80.09 171 A 1 
ATOM   1322 C C   . TYR   A 1 171 ? -6.323  4.228   -7.391  1.00 80.98 171 A 1 
ATOM   1323 O O   . TYR   A 1 171 ? -6.553  3.860   -8.549  1.00 79.62 171 A 1 
ATOM   1324 C CB  . TYR   A 1 171 ? -3.849  4.587   -7.082  1.00 77.34 171 A 1 
ATOM   1325 C CG  . TYR   A 1 171 ? -2.622  4.352   -6.224  1.00 74.41 171 A 1 
ATOM   1326 C CD1 . TYR   A 1 171 ? -2.393  5.136   -5.078  1.00 70.15 171 A 1 
ATOM   1327 C CD2 . TYR   A 1 171 ? -1.694  3.348   -6.571  1.00 68.78 171 A 1 
ATOM   1328 C CE1 . TYR   A 1 171 ? -1.246  4.938   -4.292  1.00 66.41 171 A 1 
ATOM   1329 C CE2 . TYR   A 1 171 ? -0.545  3.135   -5.786  1.00 65.94 171 A 1 
ATOM   1330 C CZ  . TYR   A 1 171 ? -0.322  3.938   -4.650  1.00 66.24 171 A 1 
ATOM   1331 O OH  . TYR   A 1 171 ? 0.806   3.747   -3.893  1.00 61.87 171 A 1 
ATOM   1332 N N   . PRO   A 1 172 ? -7.132  5.083   -6.746  1.00 75.93 172 A 1 
ATOM   1333 C CA  . PRO   A 1 172 ? -8.187  5.787   -7.451  1.00 74.61 172 A 1 
ATOM   1334 C C   . PRO   A 1 172 ? -7.573  6.744   -8.483  1.00 75.95 172 A 1 
ATOM   1335 O O   . PRO   A 1 172 ? -6.585  7.431   -8.215  1.00 74.46 172 A 1 
ATOM   1336 C CB  . PRO   A 1 172 ? -8.986  6.511   -6.364  1.00 71.46 172 A 1 
ATOM   1337 C CG  . PRO   A 1 172 ? -7.962  6.742   -5.251  1.00 69.81 172 A 1 
ATOM   1338 C CD  . PRO   A 1 172 ? -7.029  5.541   -5.369  1.00 71.25 172 A 1 
ATOM   1339 N N   . ALA   A 1 173 ? -8.169  6.790   -9.670  1.00 77.72 173 A 1 
ATOM   1340 C CA  . ALA   A 1 173 ? -7.845  7.787   -10.683 1.00 78.45 173 A 1 
ATOM   1341 C C   . ALA   A 1 173 ? -8.663  9.076   -10.446 1.00 79.20 173 A 1 
ATOM   1342 O O   . ALA   A 1 173 ? -9.670  9.046   -9.738  1.00 76.70 173 A 1 
ATOM   1343 C CB  . ALA   A 1 173 ? -8.093  7.171   -12.065 1.00 77.16 173 A 1 
ATOM   1344 N N   . PRO   A 1 174 ? -8.269  10.213  -11.053 1.00 78.44 174 A 1 
ATOM   1345 C CA  . PRO   A 1 174 ? -9.075  11.433  -11.007 1.00 77.72 174 A 1 
ATOM   1346 C C   . PRO   A 1 174 ? -10.491 11.253  -11.569 1.00 79.40 174 A 1 
ATOM   1347 O O   . PRO   A 1 174 ? -11.426 11.888  -11.085 1.00 76.93 174 A 1 
ATOM   1348 C CB  . PRO   A 1 174 ? -8.294  12.467  -11.829 1.00 75.47 174 A 1 
ATOM   1349 C CG  . PRO   A 1 174 ? -6.852  11.974  -11.754 1.00 74.14 174 A 1 
ATOM   1350 C CD  . PRO   A 1 174 ? -7.011  10.456  -11.733 1.00 76.05 174 A 1 
ATOM   1351 N N   . ASP   A 1 175 ? -10.652 10.387  -12.572 1.00 81.83 175 A 1 
ATOM   1352 C CA  . ASP   A 1 175 ? -11.961 9.941   -13.049 1.00 83.20 175 A 1 
ATOM   1353 C C   . ASP   A 1 175 ? -12.411 8.723   -12.219 1.00 83.07 175 A 1 
ATOM   1354 O O   . ASP   A 1 175 ? -11.741 7.690   -12.237 1.00 81.17 175 A 1 
ATOM   1355 C CB  . ASP   A 1 175 ? -11.904 9.627   -14.553 1.00 82.32 175 A 1 
ATOM   1356 C CG  . ASP   A 1 175 ? -13.273 9.288   -15.170 1.00 79.99 175 A 1 
ATOM   1357 O OD1 . ASP   A 1 175 ? -14.223 8.964   -14.418 1.00 73.95 175 A 1 
ATOM   1358 O OD2 . ASP   A 1 175 ? -13.390 9.368   -16.409 1.00 74.38 175 A 1 
ATOM   1359 N N   . PRO   A 1 176 ? -13.550 8.807   -11.501 1.00 77.18 176 A 1 
ATOM   1360 C CA  . PRO   A 1 176 ? -14.038 7.694   -10.684 1.00 75.51 176 A 1 
ATOM   1361 C C   . PRO   A 1 176 ? -14.401 6.434   -11.486 1.00 77.00 176 A 1 
ATOM   1362 O O   . PRO   A 1 176 ? -14.523 5.358   -10.902 1.00 74.65 176 A 1 
ATOM   1363 C CB  . PRO   A 1 176 ? -15.247 8.263   -9.934  1.00 72.56 176 A 1 
ATOM   1364 C CG  . PRO   A 1 176 ? -15.749 9.380   -10.851 1.00 70.50 176 A 1 
ATOM   1365 C CD  . PRO   A 1 176 ? -14.457 9.935   -11.442 1.00 72.12 176 A 1 
ATOM   1366 N N   . ASN   A 1 177 ? -14.560 6.544   -12.807 1.00 81.17 177 A 1 
ATOM   1367 C CA  . ASN   A 1 177 ? -14.776 5.391   -13.687 1.00 81.37 177 A 1 
ATOM   1368 C C   . ASN   A 1 177 ? -13.470 4.701   -14.099 1.00 83.18 177 A 1 
ATOM   1369 O O   . ASN   A 1 177 ? -13.499 3.690   -14.801 1.00 81.34 177 A 1 
ATOM   1370 C CB  . ASN   A 1 177 ? -15.560 5.833   -14.929 1.00 79.24 177 A 1 
ATOM   1371 C CG  . ASN   A 1 177 ? -16.873 6.494   -14.574 1.00 74.39 177 A 1 
ATOM   1372 O OD1 . ASN   A 1 177 ? -17.726 5.945   -13.901 1.00 66.88 177 A 1 
ATOM   1373 N ND2 . ASN   A 1 177 ? -17.062 7.719   -15.015 1.00 65.00 177 A 1 
ATOM   1374 N N   . GLU   A 1 178 ? -12.329 5.235   -13.681 1.00 85.57 178 A 1 
ATOM   1375 C CA  . GLU   A 1 178 ? -11.009 4.678   -13.940 1.00 86.31 178 A 1 
ATOM   1376 C C   . GLU   A 1 178 ? -10.296 4.332   -12.625 1.00 85.67 178 A 1 
ATOM   1377 O O   . GLU   A 1 178 ? -10.608 4.851   -11.548 1.00 82.87 178 A 1 
ATOM   1378 C CB  . GLU   A 1 178 ? -10.178 5.646   -14.799 1.00 85.72 178 A 1 
ATOM   1379 C CG  . GLU   A 1 178 ? -10.789 5.913   -16.192 1.00 82.86 178 A 1 
ATOM   1380 C CD  . GLU   A 1 178 ? -9.886  6.813   -17.054 1.00 82.33 178 A 1 
ATOM   1381 O OE1 . GLU   A 1 178 ? -9.826  6.632   -18.289 1.00 73.29 178 A 1 
ATOM   1382 O OE2 . GLU   A 1 178 ? -9.139  7.665   -16.518 1.00 75.48 178 A 1 
ATOM   1383 N N   . LYS   A 1 179 ? -9.313  3.449   -12.715 1.00 85.78 179 A 1 
ATOM   1384 C CA  . LYS   A 1 179 ? -8.388  3.137   -11.632 1.00 86.22 179 A 1 
ATOM   1385 C C   . LYS   A 1 179 ? -6.982  2.943   -12.183 1.00 87.91 179 A 1 
ATOM   1386 O O   . LYS   A 1 179 ? -6.806  2.585   -13.347 1.00 87.23 179 A 1 
ATOM   1387 C CB  . LYS   A 1 179 ? -8.892  1.933   -10.796 1.00 83.35 179 A 1 
ATOM   1388 C CG  . LYS   A 1 179 ? -9.040  0.629   -11.603 1.00 77.81 179 A 1 
ATOM   1389 C CD  . LYS   A 1 179 ? -9.740  -0.467  -10.782 1.00 76.10 179 A 1 
ATOM   1390 C CE  . LYS   A 1 179 ? -9.948  -1.724  -11.636 1.00 68.13 179 A 1 
ATOM   1391 N NZ  . LYS   A 1 179 ? -10.871 -2.702  -10.998 1.00 63.56 179 A 1 
ATOM   1392 N N   . ILE   A 1 180 ? -5.997  3.171   -11.337 1.00 86.67 180 A 1 
ATOM   1393 C CA  . ILE   A 1 180 ? -4.587  2.975   -11.665 1.00 86.54 180 A 1 
ATOM   1394 C C   . ILE   A 1 180 ? -4.105  1.718   -10.943 1.00 86.78 180 A 1 
ATOM   1395 O O   . ILE   A 1 180 ? -4.243  1.599   -9.725  1.00 85.92 180 A 1 
ATOM   1396 C CB  . ILE   A 1 180 ? -3.751  4.225   -11.320 1.00 85.56 180 A 1 
ATOM   1397 C CG1 . ILE   A 1 180 ? -4.287  5.470   -12.071 1.00 83.41 180 A 1 
ATOM   1398 C CG2 . ILE   A 1 180 ? -2.270  3.983   -11.666 1.00 82.34 180 A 1 
ATOM   1399 C CD1 . ILE   A 1 180 ? -3.678  6.798   -11.613 1.00 75.48 180 A 1 
ATOM   1400 N N   . LEU   A 1 181 ? -3.552  0.785   -11.697 1.00 89.27 181 A 1 
ATOM   1401 C CA  . LEU   A 1 181 ? -2.906  -0.411  -11.169 1.00 89.93 181 A 1 
ATOM   1402 C C   . LEU   A 1 181 ? -1.394  -0.212  -11.230 1.00 90.24 181 A 1 
ATOM   1403 O O   . LEU   A 1 181 ? -0.836  -0.060  -12.316 1.00 89.82 181 A 1 
ATOM   1404 C CB  . LEU   A 1 181 ? -3.342  -1.655  -11.958 1.00 89.96 181 A 1 
ATOM   1405 C CG  . LEU   A 1 181 ? -4.861  -1.889  -12.058 1.00 88.53 181 A 1 
ATOM   1406 C CD1 . LEU   A 1 181 ? -5.130  -3.159  -12.864 1.00 83.14 181 A 1 
ATOM   1407 C CD2 . LEU   A 1 181 ? -5.514  -2.051  -10.686 1.00 83.51 181 A 1 
ATOM   1408 N N   . VAL   A 1 182 ? -0.748  -0.232  -10.068 1.00 88.15 182 A 1 
ATOM   1409 C CA  . VAL   A 1 182 ? 0.705   -0.130  -9.940  1.00 87.11 182 A 1 
ATOM   1410 C C   . VAL   A 1 182 ? 1.251   -1.507  -9.592  1.00 87.20 182 A 1 
ATOM   1411 O O   . VAL   A 1 182 ? 1.041   -2.001  -8.484  1.00 86.39 182 A 1 
ATOM   1412 C CB  . VAL   A 1 182 ? 1.108   0.923   -8.893  1.00 85.45 182 A 1 
ATOM   1413 C CG1 . VAL   A 1 182 ? 2.630   1.088   -8.856  1.00 81.17 182 A 1 
ATOM   1414 C CG2 . VAL   A 1 182 ? 0.472   2.284   -9.195  1.00 81.43 182 A 1 
ATOM   1415 N N   . PHE   A 1 183 ? 1.936   -2.124  -10.538 1.00 89.23 183 A 1 
ATOM   1416 C CA  . PHE   A 1 183 ? 2.587   -3.416  -10.364 1.00 89.73 183 A 1 
ATOM   1417 C C   . PHE   A 1 183 ? 4.070   -3.228  -10.063 1.00 89.47 183 A 1 
ATOM   1418 O O   . PHE   A 1 183 ? 4.750   -2.444  -10.724 1.00 88.37 183 A 1 
ATOM   1419 C CB  . PHE   A 1 183 ? 2.408   -4.271  -11.622 1.00 90.14 183 A 1 
ATOM   1420 C CG  . PHE   A 1 183 ? 0.971   -4.609  -11.961 1.00 90.59 183 A 1 
ATOM   1421 C CD1 . PHE   A 1 183 ? 0.386   -5.788  -11.466 1.00 85.73 183 A 1 
ATOM   1422 C CD2 . PHE   A 1 183 ? 0.214   -3.756  -12.786 1.00 85.97 183 A 1 
ATOM   1423 C CE1 . PHE   A 1 183 ? -0.937  -6.118  -11.792 1.00 85.46 183 A 1 
ATOM   1424 C CE2 . PHE   A 1 183 ? -1.116  -4.080  -13.110 1.00 85.31 183 A 1 
ATOM   1425 C CZ  . PHE   A 1 183 ? -1.691  -5.262  -12.613 1.00 89.23 183 A 1 
ATOM   1426 N N   . ARG   A 1 184 ? 4.596   -4.021  -9.123  1.00 88.38 184 A 1 
ATOM   1427 C CA  . ARG   A 1 184 ? 6.024   -4.344  -9.076  1.00 87.60 184 A 1 
ATOM   1428 C C   . ARG   A 1 184 ? 6.204   -5.772  -9.569  1.00 87.88 184 A 1 
ATOM   1429 O O   . ARG   A 1 184 ? 5.685   -6.707  -8.959  1.00 86.81 184 A 1 
ATOM   1430 C CB  . ARG   A 1 184 ? 6.617   -4.130  -7.686  1.00 85.88 184 A 1 
ATOM   1431 C CG  . ARG   A 1 184 ? 6.699   -2.639  -7.330  1.00 78.12 184 A 1 
ATOM   1432 C CD  . ARG   A 1 184 ? 7.638   -2.386  -6.156  1.00 75.68 184 A 1 
ATOM   1433 N NE  . ARG   A 1 184 ? 9.054   -2.610  -6.516  1.00 71.68 184 A 1 
ATOM   1434 C CZ  . ARG   A 1 184 ? 9.910   -1.734  -7.031  1.00 67.05 184 A 1 
ATOM   1435 N NH1 . ARG   A 1 184 ? 9.591   -0.491  -7.241  1.00 60.49 184 A 1 
ATOM   1436 N NH2 . ARG   A 1 184 ? 11.110  -2.097  -7.353  1.00 60.81 184 A 1 
ATOM   1437 N N   . VAL   A 1 185 ? 6.906   -5.912  -10.676 1.00 88.38 185 A 1 
ATOM   1438 C CA  . VAL   A 1 185 ? 7.143   -7.191  -11.352 1.00 88.94 185 A 1 
ATOM   1439 C C   . VAL   A 1 185 ? 8.588   -7.626  -11.149 1.00 88.69 185 A 1 
ATOM   1440 O O   . VAL   A 1 185 ? 9.506   -6.817  -11.271 1.00 87.66 185 A 1 
ATOM   1441 C CB  . VAL   A 1 185 ? 6.770   -7.124  -12.846 1.00 89.21 185 A 1 
ATOM   1442 C CG1 . VAL   A 1 185 ? 5.260   -6.946  -13.011 1.00 83.28 185 A 1 
ATOM   1443 C CG2 . VAL   A 1 185 ? 7.470   -5.994  -13.613 1.00 84.00 185 A 1 
ATOM   1444 N N   . GLN   A 1 186 ? 8.801   -8.897  -10.826 1.00 86.85 186 A 1 
ATOM   1445 C CA  . GLN   A 1 186 ? 10.129  -9.449  -10.535 1.00 85.10 186 A 1 
ATOM   1446 C C   . GLN   A 1 186 ? 10.894  -9.783  -11.824 1.00 84.73 186 A 1 
ATOM   1447 O O   . GLN   A 1 186 ? 11.155  -10.943 -12.131 1.00 82.89 186 A 1 
ATOM   1448 C CB  . GLN   A 1 186 ? 10.010  -10.647 -9.583  1.00 83.02 186 A 1 
ATOM   1449 C CG  . GLN   A 1 186 ? 9.538   -10.229 -8.183  1.00 80.89 186 A 1 
ATOM   1450 C CD  . GLN   A 1 186 ? 9.479   -11.406 -7.207  1.00 76.70 186 A 1 
ATOM   1451 O OE1 . GLN   A 1 186 ? 9.142   -12.528 -7.540  1.00 68.56 186 A 1 
ATOM   1452 N NE2 . GLN   A 1 186 ? 9.780   -11.181 -5.949  1.00 67.04 186 A 1 
ATOM   1453 N N   . THR   A 1 187 ? 11.225  -8.756  -12.584 1.00 88.63 187 A 1 
ATOM   1454 C CA  . THR   A 1 187 ? 12.056  -8.839  -13.783 1.00 89.49 187 A 1 
ATOM   1455 C C   . THR   A 1 187 ? 12.843  -7.544  -13.952 1.00 89.76 187 A 1 
ATOM   1456 O O   . THR   A 1 187 ? 12.363  -6.462  -13.608 1.00 88.67 187 A 1 
ATOM   1457 C CB  . THR   A 1 187 ? 11.223  -9.145  -15.039 1.00 88.26 187 A 1 
ATOM   1458 O OG1 . THR   A 1 187 ? 12.066  -9.252  -16.161 1.00 83.55 187 A 1 
ATOM   1459 C CG2 . THR   A 1 187 ? 10.165  -8.086  -15.374 1.00 83.51 187 A 1 
ATOM   1460 N N   . MET   A 1 188 ? 14.053  -7.666  -14.487 1.00 88.42 188 A 1 
ATOM   1461 C CA  . MET   A 1 188 ? 14.874  -6.521  -14.885 1.00 88.76 188 A 1 
ATOM   1462 C C   . MET   A 1 188 ? 14.477  -5.989  -16.269 1.00 90.55 188 A 1 
ATOM   1463 O O   . MET   A 1 188 ? 14.712  -4.823  -16.581 1.00 87.20 188 A 1 
ATOM   1464 C CB  . MET   A 1 188 ? 16.342  -6.953  -14.843 1.00 87.54 188 A 1 
ATOM   1465 C CG  . MET   A 1 188 ? 17.301  -5.796  -15.091 1.00 86.29 188 A 1 
ATOM   1466 S SD  . MET   A 1 188 ? 19.034  -6.257  -14.861 1.00 80.01 188 A 1 
ATOM   1467 C CE  . MET   A 1 188 ? 19.821  -4.710  -15.352 1.00 74.81 188 A 1 
ATOM   1468 N N   . ASN   A 1 189 ? 13.857  -6.834  -17.095 1.00 89.66 189 A 1 
ATOM   1469 C CA  . ASN   A 1 189 ? 13.429  -6.483  -18.446 1.00 89.30 189 A 1 
ATOM   1470 C C   . ASN   A 1 189 ? 11.894  -6.448  -18.564 1.00 89.78 189 A 1 
ATOM   1471 O O   . ASN   A 1 189 ? 11.289  -7.417  -19.037 1.00 88.43 189 A 1 
ATOM   1472 C CB  . ASN   A 1 189 ? 14.082  -7.460  -19.432 1.00 87.57 189 A 1 
ATOM   1473 C CG  . ASN   A 1 189 ? 13.726  -7.138  -20.871 1.00 86.28 189 A 1 
ATOM   1474 O OD1 . ASN   A 1 189 ? 13.290  -6.056  -21.228 1.00 81.89 189 A 1 
ATOM   1475 N ND2 . ASN   A 1 189 ? 13.906  -8.094  -21.753 1.00 78.98 189 A 1 
ATOM   1476 N N   . PRO   A 1 190 ? 11.240  -5.345  -18.187 1.00 88.47 190 A 1 
ATOM   1477 C CA  . PRO   A 1 190 ? 9.786   -5.237  -18.297 1.00 87.66 190 A 1 
ATOM   1478 C C   . PRO   A 1 190 ? 9.298   -4.955  -19.726 1.00 88.78 190 A 1 
ATOM   1479 O O   . PRO   A 1 190 ? 8.095   -4.992  -19.973 1.00 87.93 190 A 1 
ATOM   1480 C CB  . PRO   A 1 190 ? 9.413   -4.118  -17.321 1.00 85.68 190 A 1 
ATOM   1481 C CG  . PRO   A 1 190 ? 10.618  -3.181  -17.407 1.00 84.92 190 A 1 
ATOM   1482 C CD  . PRO   A 1 190 ? 11.792  -4.149  -17.573 1.00 86.89 190 A 1 
ATOM   1483 N N   . LEU   A 1 191 ? 10.191  -4.691  -20.687 1.00 89.15 191 A 1 
ATOM   1484 C CA  . LEU   A 1 191 ? 9.810   -4.301  -22.054 1.00 88.21 191 A 1 
ATOM   1485 C C   . LEU   A 1 191 ? 8.873   -5.293  -22.761 1.00 89.39 191 A 1 
ATOM   1486 O O   . LEU   A 1 191 ? 7.931   -4.837  -23.415 1.00 89.38 191 A 1 
ATOM   1487 C CB  . LEU   A 1 191 ? 11.049  -4.079  -22.934 1.00 86.77 191 A 1 
ATOM   1488 C CG  . LEU   A 1 191 ? 11.933  -2.888  -22.556 1.00 83.73 191 A 1 
ATOM   1489 C CD1 . LEU   A 1 191 ? 13.125  -2.887  -23.508 1.00 80.70 191 A 1 
ATOM   1490 C CD2 . LEU   A 1 191 ? 11.191  -1.558  -22.704 1.00 80.13 191 A 1 
ATOM   1491 N N   . PRO   A 1 192 ? 9.077   -6.615  -22.662 1.00 88.43 192 A 1 
ATOM   1492 C CA  . PRO   A 1 192 ? 8.154   -7.575  -23.262 1.00 87.17 192 A 1 
ATOM   1493 C C   . PRO   A 1 192 ? 6.752   -7.466  -22.659 1.00 88.91 192 A 1 
ATOM   1494 O O   . PRO   A 1 192 ? 5.775   -7.391  -23.404 1.00 88.05 192 A 1 
ATOM   1495 C CB  . PRO   A 1 192 ? 8.788   -8.950  -23.041 1.00 84.93 192 A 1 
ATOM   1496 C CG  . PRO   A 1 192 ? 10.260  -8.657  -22.804 1.00 83.91 192 A 1 
ATOM   1497 C CD  . PRO   A 1 192 ? 10.206  -7.316  -22.086 1.00 86.80 192 A 1 
ATOM   1498 N N   . LEU   A 1 193 ? 6.658   -7.351  -21.328 1.00 91.14 193 A 1 
ATOM   1499 C CA  . LEU   A 1 193 ? 5.391   -7.177  -20.610 1.00 91.42 193 A 1 
ATOM   1500 C C   . LEU   A 1 193 ? 4.678   -5.884  -21.007 1.00 92.07 193 A 1 
ATOM   1501 O O   . LEU   A 1 193 ? 3.474   -5.886  -21.241 1.00 91.07 193 A 1 
ATOM   1502 C CB  . LEU   A 1 193 ? 5.652   -7.155  -19.096 1.00 90.38 193 A 1 
ATOM   1503 C CG  . LEU   A 1 193 ? 6.243   -8.446  -18.514 1.00 86.74 193 A 1 
ATOM   1504 C CD1 . LEU   A 1 193 ? 6.530   -8.229  -17.030 1.00 81.22 193 A 1 
ATOM   1505 C CD2 . LEU   A 1 193 ? 5.269   -9.610  -18.670 1.00 82.37 193 A 1 
ATOM   1506 N N   . ILE   A 1 194 ? 5.422   -4.784  -21.117 1.00 91.33 194 A 1 
ATOM   1507 C CA  . ILE   A 1 194 ? 4.878   -3.485  -21.532 1.00 90.16 194 A 1 
ATOM   1508 C C   . ILE   A 1 194 ? 4.308   -3.572  -22.949 1.00 90.52 194 A 1 
ATOM   1509 O O   . ILE   A 1 194 ? 3.205   -3.087  -23.196 1.00 90.59 194 A 1 
ATOM   1510 C CB  . ILE   A 1 194 ? 5.957   -2.391  -21.413 1.00 89.53 194 A 1 
ATOM   1511 C CG1 . ILE   A 1 194 ? 6.345   -2.172  -19.931 1.00 88.18 194 A 1 
ATOM   1512 C CG2 . ILE   A 1 194 ? 5.477   -1.061  -22.023 1.00 87.95 194 A 1 
ATOM   1513 C CD1 . ILE   A 1 194 ? 7.726   -1.529  -19.778 1.00 82.61 194 A 1 
ATOM   1514 N N   . ARG   A 1 195 ? 5.015   -4.230  -23.876 1.00 91.08 195 A 1 
ATOM   1515 C CA  . ARG   A 1 195 ? 4.517   -4.449  -25.241 1.00 90.24 195 A 1 
ATOM   1516 C C   . ARG   A 1 195 ? 3.259   -5.304  -25.257 1.00 91.38 195 A 1 
ATOM   1517 O O   . ARG   A 1 195 ? 2.327   -4.968  -25.976 1.00 90.79 195 A 1 
ATOM   1518 C CB  . ARG   A 1 195 ? 5.589   -5.108  -26.112 1.00 88.81 195 A 1 
ATOM   1519 C CG  . ARG   A 1 195 ? 6.673   -4.109  -26.529 1.00 77.46 195 A 1 
ATOM   1520 C CD  . ARG   A 1 195 ? 7.701   -4.839  -27.387 1.00 73.59 195 A 1 
ATOM   1521 N NE  . ARG   A 1 195 ? 8.830   -3.963  -27.733 1.00 64.52 195 A 1 
ATOM   1522 C CZ  . ARG   A 1 195 ? 9.950   -4.339  -28.327 1.00 57.08 195 A 1 
ATOM   1523 N NH1 . ARG   A 1 195 ? 10.126  -5.569  -28.739 1.00 52.02 195 A 1 
ATOM   1524 N NH2 . ARG   A 1 195 ? 10.917  -3.486  -28.509 1.00 49.93 195 A 1 
ATOM   1525 N N   . ASP   A 1 196 ? 3.217   -6.367  -24.476 1.00 92.54 196 A 1 
ATOM   1526 C CA  . ASP   A 1 196 ? 2.043   -7.238  -24.411 1.00 92.72 196 A 1 
ATOM   1527 C C   . ASP   A 1 196 ? 0.832   -6.491  -23.828 1.00 93.15 196 A 1 
ATOM   1528 O O   . ASP   A 1 196 ? -0.267  -6.573  -24.378 1.00 92.05 196 A 1 
ATOM   1529 C CB  . ASP   A 1 196 ? 2.366   -8.488  -23.589 1.00 92.35 196 A 1 
ATOM   1530 C CG  . ASP   A 1 196 ? 3.452   -9.388  -24.179 1.00 91.04 196 A 1 
ATOM   1531 O OD1 . ASP   A 1 196 ? 3.816   -9.281  -25.369 1.00 85.94 196 A 1 
ATOM   1532 O OD2 . ASP   A 1 196 ? 3.971   -10.217 -23.400 1.00 86.12 196 A 1 
ATOM   1533 N N   . LEU   A 1 197 ? 1.035   -5.683  -22.785 1.00 92.89 197 A 1 
ATOM   1534 C CA  . LEU   A 1 197 ? -0.004  -4.821  -22.211 1.00 92.54 197 A 1 
ATOM   1535 C C   . LEU   A 1 197 ? -0.507  -3.783  -23.226 1.00 92.41 197 A 1 
ATOM   1536 O O   . LEU   A 1 197 ? -1.716  -3.615  -23.388 1.00 91.76 197 A 1 
ATOM   1537 C CB  . LEU   A 1 197 ? 0.539   -4.129  -20.943 1.00 92.77 197 A 1 
ATOM   1538 C CG  . LEU   A 1 197 ? 0.712   -5.061  -19.728 1.00 92.26 197 A 1 
ATOM   1539 C CD1 . LEU   A 1 197 ? 1.524   -4.358  -18.642 1.00 88.26 197 A 1 
ATOM   1540 C CD2 . LEU   A 1 197 ? -0.632  -5.465  -19.122 1.00 87.99 197 A 1 
ATOM   1541 N N   . GLN   A 1 198 ? 0.395   -3.122  -23.949 1.00 92.13 198 A 1 
ATOM   1542 C CA  . GLN   A 1 198 ? 0.030   -2.169  -25.006 1.00 90.98 198 A 1 
ATOM   1543 C C   . GLN   A 1 198 ? -0.717  -2.853  -26.159 1.00 91.22 198 A 1 
ATOM   1544 O O   . GLN   A 1 198 ? -1.735  -2.343  -26.623 1.00 90.16 198 A 1 
ATOM   1545 C CB  . GLN   A 1 198 ? 1.292   -1.472  -25.531 1.00 89.75 198 A 1 
ATOM   1546 C CG  . GLN   A 1 198 ? 1.835   -0.430  -24.544 1.00 86.68 198 A 1 
ATOM   1547 C CD  . GLN   A 1 198 ? 3.144   0.211   -25.011 1.00 85.14 198 A 1 
ATOM   1548 O OE1 . GLN   A 1 198 ? 3.849   -0.267  -25.888 1.00 78.21 198 A 1 
ATOM   1549 N NE2 . GLN   A 1 198 ? 3.515   1.332   -24.430 1.00 76.37 198 A 1 
ATOM   1550 N N   . ASN   A 1 199 ? -0.262  -4.023  -26.587 1.00 91.86 199 A 1 
ATOM   1551 C CA  . ASN   A 1 199 ? -0.920  -4.805  -27.637 1.00 91.53 199 A 1 
ATOM   1552 C C   . ASN   A 1 199 ? -2.312  -5.290  -27.212 1.00 91.07 199 A 1 
ATOM   1553 O O   . ASN   A 1 199 ? -3.209  -5.385  -28.048 1.00 89.19 199 A 1 
ATOM   1554 C CB  . ASN   A 1 199 ? -0.031  -6.003  -28.002 1.00 91.45 199 A 1 
ATOM   1555 C CG  . ASN   A 1 199 ? 1.211   -5.628  -28.797 1.00 88.17 199 A 1 
ATOM   1556 O OD1 . ASN   A 1 199 ? 1.291   -4.627  -29.480 1.00 81.13 199 A 1 
ATOM   1557 N ND2 . ASN   A 1 199 ? 2.214   -6.479  -28.765 1.00 79.95 199 A 1 
ATOM   1558 N N   . ALA   A 1 200 ? -2.507  -5.550  -25.924 1.00 91.18 200 A 1 
ATOM   1559 C CA  . ALA   A 1 200 ? -3.812  -5.867  -25.344 1.00 89.73 200 A 1 
ATOM   1560 C C   . ALA   A 1 200 ? -4.724  -4.633  -25.154 1.00 89.35 200 A 1 
ATOM   1561 O O   . ALA   A 1 200 ? -5.870  -4.780  -24.733 1.00 86.59 200 A 1 
ATOM   1562 C CB  . ALA   A 1 200 ? -3.587  -6.629  -24.038 1.00 89.17 200 A 1 
ATOM   1563 N N   . GLY   A 1 201 ? -4.241  -3.433  -25.477 1.00 89.24 201 A 1 
ATOM   1564 C CA  . GLY   A 1 201 ? -5.004  -2.181  -25.433 1.00 88.26 201 A 1 
ATOM   1565 C C   . GLY   A 1 201 ? -4.950  -1.433  -24.097 1.00 89.04 201 A 1 
ATOM   1566 O O   . GLY   A 1 201 ? -5.714  -0.488  -23.910 1.00 86.08 201 A 1 
ATOM   1567 N N   . TYR   A 1 202 ? -4.070  -1.818  -23.174 1.00 89.62 202 A 1 
ATOM   1568 C CA  . TYR   A 1 202 ? -3.898  -1.094  -21.914 1.00 89.81 202 A 1 
ATOM   1569 C C   . TYR   A 1 202 ? -3.137  0.218   -22.115 1.00 89.88 202 A 1 
ATOM   1570 O O   . TYR   A 1 202 ? -2.131  0.283   -22.823 1.00 87.79 202 A 1 
ATOM   1571 C CB  . TYR   A 1 202 ? -3.191  -1.962  -20.875 1.00 89.23 202 A 1 
ATOM   1572 C CG  . TYR   A 1 202 ? -4.042  -3.102  -20.370 1.00 89.55 202 A 1 
ATOM   1573 C CD1 . TYR   A 1 202 ? -5.024  -2.865  -19.390 1.00 84.10 202 A 1 
ATOM   1574 C CD2 . TYR   A 1 202 ? -3.879  -4.397  -20.898 1.00 84.96 202 A 1 
ATOM   1575 C CE1 . TYR   A 1 202 ? -5.838  -3.912  -18.935 1.00 83.19 202 A 1 
ATOM   1576 C CE2 . TYR   A 1 202 ? -4.693  -5.451  -20.451 1.00 82.88 202 A 1 
ATOM   1577 C CZ  . TYR   A 1 202 ? -5.672  -5.203  -19.467 1.00 85.92 202 A 1 
ATOM   1578 O OH  . TYR   A 1 202 ? -6.468  -6.225  -19.036 1.00 83.66 202 A 1 
ATOM   1579 N N   . HIS   A 1 203 ? -3.587  1.261   -21.408 1.00 89.29 203 A 1 
ATOM   1580 C CA  . HIS   A 1 203 ? -2.863  2.521   -21.302 1.00 89.07 203 A 1 
ATOM   1581 C C   . HIS   A 1 203 ? -1.755  2.398   -20.247 1.00 89.48 203 A 1 
ATOM   1582 O O   . HIS   A 1 203 ? -2.026  2.394   -19.049 1.00 88.03 203 A 1 
ATOM   1583 C CB  . HIS   A 1 203 ? -3.844  3.663   -21.004 1.00 87.22 203 A 1 
ATOM   1584 C CG  . HIS   A 1 203 ? -3.843  4.700   -22.088 1.00 81.28 203 A 1 
ATOM   1585 N ND1 . HIS   A 1 203 ? -2.906  5.697   -22.259 1.00 69.94 203 A 1 
ATOM   1586 C CD2 . HIS   A 1 203 ? -4.760  4.831   -23.102 1.00 68.68 203 A 1 
ATOM   1587 C CE1 . HIS   A 1 203 ? -3.253  6.417   -23.345 1.00 67.62 203 A 1 
ATOM   1588 N NE2 . HIS   A 1 203 ? -4.377  5.920   -23.884 1.00 68.56 203 A 1 
ATOM   1589 N N   . VAL   A 1 204 ? -0.506  2.303   -20.686 1.00 89.02 204 A 1 
ATOM   1590 C CA  . VAL   A 1 204 ? 0.663   2.291   -19.801 1.00 88.56 204 A 1 
ATOM   1591 C C   . VAL   A 1 204 ? 1.019   3.736   -19.447 1.00 87.54 204 A 1 
ATOM   1592 O O   . VAL   A 1 204 ? 1.357   4.525   -20.326 1.00 85.68 204 A 1 
ATOM   1593 C CB  . VAL   A 1 204 ? 1.846   1.532   -20.434 1.00 88.01 204 A 1 
ATOM   1594 C CG1 . VAL   A 1 204 ? 3.037   1.467   -19.477 1.00 83.00 204 A 1 
ATOM   1595 C CG2 . VAL   A 1 204 ? 1.450   0.089   -20.786 1.00 82.93 204 A 1 
ATOM   1596 N N   . LEU   A 1 205 ? 0.918   4.075   -18.159 1.00 87.17 205 A 1 
ATOM   1597 C CA  . LEU   A 1 205 ? 1.291   5.387   -17.620 1.00 84.87 205 A 1 
ATOM   1598 C C   . LEU   A 1 205 ? 2.780   5.451   -17.272 1.00 83.43 205 A 1 
ATOM   1599 O O   . LEU   A 1 205 ? 3.413   6.490   -17.441 1.00 79.99 205 A 1 
ATOM   1600 C CB  . LEU   A 1 205 ? 0.470   5.678   -16.352 1.00 83.22 205 A 1 
ATOM   1601 C CG  . LEU   A 1 205 ? -1.048  5.821   -16.545 1.00 80.28 205 A 1 
ATOM   1602 C CD1 . LEU   A 1 205 ? -1.695  6.055   -15.179 1.00 75.45 205 A 1 
ATOM   1603 C CD2 . LEU   A 1 205 ? -1.409  6.998   -17.453 1.00 75.01 205 A 1 
ATOM   1604 N N   . TRP   A 1 206 ? 3.320   4.346   -16.772 1.00 83.25 206 A 1 
ATOM   1605 C CA  . TRP   A 1 206 ? 4.743   4.180   -16.478 1.00 82.16 206 A 1 
ATOM   1606 C C   . TRP   A 1 206 ? 5.202   2.771   -16.858 1.00 80.03 206 A 1 
ATOM   1607 O O   . TRP   A 1 206 ? 4.524   1.803   -16.519 1.00 76.26 206 A 1 
ATOM   1608 C CB  . TRP   A 1 206 ? 5.010   4.442   -14.994 1.00 80.94 206 A 1 
ATOM   1609 C CG  . TRP   A 1 206 ? 6.462   4.394   -14.658 1.00 78.76 206 A 1 
ATOM   1610 C CD1 . TRP   A 1 206 ? 7.149   3.292   -14.286 1.00 73.35 206 A 1 
ATOM   1611 C CD2 . TRP   A 1 206 ? 7.446   5.465   -14.816 1.00 76.83 206 A 1 
ATOM   1612 N NE1 . TRP   A 1 206 ? 8.504   3.602   -14.205 1.00 71.51 206 A 1 
ATOM   1613 C CE2 . TRP   A 1 206 ? 8.729   4.921   -14.548 1.00 75.58 206 A 1 
ATOM   1614 C CE3 . TRP   A 1 206 ? 7.374   6.819   -15.190 1.00 73.99 206 A 1 
ATOM   1615 C CZ2 . TRP   A 1 206 ? 9.909   5.683   -14.688 1.00 75.42 206 A 1 
ATOM   1616 C CZ3 . TRP   A 1 206 ? 8.547   7.593   -15.313 1.00 69.62 206 A 1 
ATOM   1617 C CH2 . TRP   A 1 206 ? 9.806   7.016   -15.079 1.00 70.85 206 A 1 
ATOM   1618 N N   . PRO   A 1 207 ? 6.392   2.639   -17.502 1.00 78.53 207 A 1 
ATOM   1619 C CA  . PRO   A 1 207 ? 7.224   3.733   -18.007 1.00 76.81 207 A 1 
ATOM   1620 C C   . PRO   A 1 207 ? 6.589   4.429   -19.219 1.00 76.61 207 A 1 
ATOM   1621 O O   . PRO   A 1 207 ? 6.070   3.778   -20.126 1.00 71.10 207 A 1 
ATOM   1622 C CB  . PRO   A 1 207 ? 8.563   3.089   -18.358 1.00 70.31 207 A 1 
ATOM   1623 C CG  . PRO   A 1 207 ? 8.182   1.660   -18.719 1.00 67.83 207 A 1 
ATOM   1624 C CD  . PRO   A 1 207 ? 7.010   1.361   -17.794 1.00 71.34 207 A 1 
ATOM   1625 N N   . ASN   A 1 208 ? 6.678   5.757   -19.253 1.00 68.69 208 A 1 
ATOM   1626 C CA  . ASN   A 1 208 ? 6.439   6.516   -20.476 1.00 65.56 208 A 1 
ATOM   1627 C C   . ASN   A 1 208 ? 7.622   6.285   -21.418 1.00 64.81 208 A 1 
ATOM   1628 O O   . ASN   A 1 208 ? 8.609   7.016   -21.398 1.00 58.66 208 A 1 
ATOM   1629 C CB  . ASN   A 1 208 ? 6.222   8.006   -20.148 1.00 58.84 208 A 1 
ATOM   1630 C CG  . ASN   A 1 208 ? 4.766   8.361   -19.899 1.00 52.22 208 A 1 
ATOM   1631 O OD1 . ASN   A 1 208 ? 3.846   7.744   -20.391 1.00 47.60 208 A 1 
ATOM   1632 N ND2 . ASN   A 1 208 ? 4.521   9.424   -19.162 1.00 45.33 208 A 1 
ATOM   1633 N N   . LEU   A 1 209 ? 7.530   5.229   -22.224 1.00 50.89 209 A 1 
ATOM   1634 C CA  . LEU   A 1 209 ? 8.563   4.914   -23.201 1.00 49.94 209 A 1 
ATOM   1635 C C   . LEU   A 1 209 ? 8.727   6.093   -24.171 1.00 49.72 209 A 1 
ATOM   1636 O O   . LEU   A 1 209 ? 7.734   6.540   -24.757 1.00 45.78 209 A 1 
ATOM   1637 C CB  . LEU   A 1 209 ? 8.209   3.621   -23.953 1.00 45.72 209 A 1 
ATOM   1638 C CG  . LEU   A 1 209 ? 8.513   2.342   -23.156 1.00 41.80 209 A 1 
ATOM   1639 C CD1 . LEU   A 1 209 ? 7.793   1.155   -23.793 1.00 38.54 209 A 1 
ATOM   1640 C CD2 . LEU   A 1 209 ? 10.013  2.029   -23.128 1.00 39.22 209 A 1 
ATOM   1641 N N   . PRO   A 1 210 ? 9.951   6.585   -24.384 1.00 45.81 210 A 1 
ATOM   1642 C CA  . PRO   A 1 210 ? 10.203  7.638   -25.356 1.00 43.28 210 A 1 
ATOM   1643 C C   . PRO   A 1 210 ? 9.673   7.243   -26.739 1.00 43.37 210 A 1 
ATOM   1644 O O   . PRO   A 1 210 ? 9.968   6.163   -27.252 1.00 41.46 210 A 1 
ATOM   1645 C CB  . PRO   A 1 210 ? 11.722  7.852   -25.359 1.00 40.27 210 A 1 
ATOM   1646 C CG  . PRO   A 1 210 ? 12.170  7.318   -24.000 1.00 39.83 210 A 1 
ATOM   1647 C CD  . PRO   A 1 210 ? 11.181  6.191   -23.728 1.00 42.28 210 A 1 
ATOM   1648 N N   . GLY   A 1 211 ? 8.884   8.122   -27.354 1.00 37.21 211 A 1 
ATOM   1649 C CA  . GLY   A 1 211 ? 8.320   7.916   -28.692 1.00 34.27 211 A 1 
ATOM   1650 C C   . GLY   A 1 211 ? 6.971   7.189   -28.749 1.00 34.60 211 A 1 
ATOM   1651 O O   . GLY   A 1 211 ? 6.361   7.174   -29.821 1.00 32.38 211 A 1 
ATOM   1652 N N   . VAL   A 1 212 ? 6.476   6.631   -27.651 1.00 34.53 212 A 1 
ATOM   1653 C CA  . VAL   A 1 212 ? 5.063   6.234   -27.581 1.00 32.38 212 A 1 
ATOM   1654 C C   . VAL   A 1 212 ? 4.254   7.504   -27.352 1.00 32.53 212 A 1 
ATOM   1655 O O   . VAL   A 1 212 ? 4.225   8.057   -26.259 1.00 30.65 212 A 1 
ATOM   1656 C CB  . VAL   A 1 212 ? 4.783   5.146   -26.527 1.00 29.82 212 A 1 
ATOM   1657 C CG1 . VAL   A 1 212 ? 3.321   4.689   -26.600 1.00 27.68 212 A 1 
ATOM   1658 C CG2 . VAL   A 1 212 ? 5.664   3.911   -26.771 1.00 28.30 212 A 1 
ATOM   1659 N N   . THR   A 1 213 ? 3.642   8.000   -28.423 1.00 29.67 213 A 1 
ATOM   1660 C CA  . THR   A 1 213 ? 2.705   9.124   -28.364 1.00 27.91 213 A 1 
ATOM   1661 C C   . THR   A 1 213 ? 1.559   8.771   -27.420 1.00 28.64 213 A 1 
ATOM   1662 O O   . THR   A 1 213 ? 0.881   7.764   -27.633 1.00 26.89 213 A 1 
ATOM   1663 C CB  . THR   A 1 213 ? 2.121   9.433   -29.755 1.00 24.96 213 A 1 
ATOM   1664 O OG1 . THR   A 1 213 ? 1.720   8.243   -30.401 1.00 23.17 213 A 1 
ATOM   1665 C CG2 . THR   A 1 213 ? 3.154   10.117  -30.658 1.00 22.84 213 A 1 
ATOM   1666 N N   . SER   A 1 214 ? 1.353   9.606   -26.397 1.00 26.91 214 A 1 
ATOM   1667 C CA  . SER   A 1 214 ? 0.120   9.634   -25.603 1.00 25.76 214 A 1 
ATOM   1668 C C   . SER   A 1 214 ? -1.096  9.873   -26.486 1.00 25.40 214 A 1 
ATOM   1669 O O   . SER   A 1 214 ? -1.008  10.748  -27.378 1.00 23.13 214 A 1 
ATOM   1670 C CB  . SER   A 1 214 ? 0.198   10.767  -24.579 1.00 23.77 214 A 1 
ATOM   1671 O OG  . SER   A 1 214 ? 0.402   11.965  -25.304 1.00 22.66 214 A 1 
ATOM   1672 O OXT . SER   A 1 214 ? -2.149  9.181   -26.212 1.00 21.26 214 A 1 
ATOM   1673 N N   . MET   B 2 1   ? 3.008   7.262   -5.043  1.00 70.83 1   B 1 
ATOM   1674 C CA  . MET   B 2 1   ? 2.345   8.588   -5.004  1.00 77.01 1   B 1 
ATOM   1675 C C   . MET   B 2 1   ? 3.406   9.658   -4.781  1.00 80.64 1   B 1 
ATOM   1676 O O   . MET   B 2 1   ? 4.310   9.433   -3.984  1.00 79.70 1   B 1 
ATOM   1677 C CB  . MET   B 2 1   ? 1.270   8.600   -3.903  1.00 72.42 1   B 1 
ATOM   1678 C CG  . MET   B 2 1   ? 0.550   9.948   -3.778  1.00 67.21 1   B 1 
ATOM   1679 S SD  . MET   B 2 1   ? -0.671  9.984   -2.432  1.00 63.34 1   B 1 
ATOM   1680 C CE  . MET   B 2 1   ? -2.146  9.372   -3.271  1.00 57.99 1   B 1 
ATOM   1681 N N   . LEU   B 2 2   ? 3.303   10.805  -5.466  1.00 83.87 2   B 1 
ATOM   1682 C CA  . LEU   B 2 2   ? 4.233   11.921  -5.292  1.00 85.35 2   B 1 
ATOM   1683 C C   . LEU   B 2 2   ? 3.851   12.774  -4.074  1.00 87.45 2   B 1 
ATOM   1684 O O   . LEU   B 2 2   ? 2.675   12.913  -3.736  1.00 87.15 2   B 1 
ATOM   1685 C CB  . LEU   B 2 2   ? 4.278   12.777  -6.567  1.00 83.36 2   B 1 
ATOM   1686 C CG  . LEU   B 2 2   ? 4.829   12.069  -7.817  1.00 80.73 2   B 1 
ATOM   1687 C CD1 . LEU   B 2 2   ? 4.719   13.001  -9.017  1.00 75.91 2   B 1 
ATOM   1688 C CD2 . LEU   B 2 2   ? 6.297   11.669  -7.648  1.00 75.76 2   B 1 
ATOM   1689 N N   . VAL   B 2 3   ? 4.850   13.391  -3.445  1.00 90.44 3   B 1 
ATOM   1690 C CA  . VAL   B 2 3   ? 4.653   14.305  -2.311  1.00 92.20 3   B 1 
ATOM   1691 C C   . VAL   B 2 3   ? 3.719   15.462  -2.669  1.00 91.97 3   B 1 
ATOM   1692 O O   . VAL   B 2 3   ? 2.868   15.817  -1.858  1.00 90.97 3   B 1 
ATOM   1693 C CB  . VAL   B 2 3   ? 6.011   14.821  -1.807  1.00 92.77 3   B 1 
ATOM   1694 C CG1 . VAL   B 2 3   ? 5.890   16.047  -0.899  1.00 88.43 3   B 1 
ATOM   1695 C CG2 . VAL   B 2 3   ? 6.702   13.723  -1.000  1.00 87.99 3   B 1 
ATOM   1696 N N   . GLU   B 2 4   ? 3.808   16.007  -3.875  1.00 92.76 4   B 1 
ATOM   1697 C CA  . GLU   B 2 4   ? 2.951   17.117  -4.322  1.00 91.28 4   B 1 
ATOM   1698 C C   . GLU   B 2 4   ? 1.450   16.785  -4.311  1.00 91.22 4   B 1 
ATOM   1699 O O   . GLU   B 2 4   ? 0.622   17.679  -4.161  1.00 90.01 4   B 1 
ATOM   1700 C CB  . GLU   B 2 4   ? 3.408   17.627  -5.701  1.00 89.24 4   B 1 
ATOM   1701 C CG  . GLU   B 2 4   ? 3.223   16.640  -6.867  1.00 84.37 4   B 1 
ATOM   1702 C CD  . GLU   B 2 4   ? 3.822   17.152  -8.195  1.00 84.52 4   B 1 
ATOM   1703 O OE1 . GLU   B 2 4   ? 3.724   16.448  -9.220  1.00 77.10 4   B 1 
ATOM   1704 O OE2 . GLU   B 2 4   ? 4.423   18.255  -8.232  1.00 79.64 4   B 1 
ATOM   1705 N N   . GLN   B 2 5   ? 1.097   15.498  -4.384  1.00 89.20 5   B 1 
ATOM   1706 C CA  . GLN   B 2 5   ? -0.287  15.017  -4.327  1.00 86.53 5   B 1 
ATOM   1707 C C   . GLN   B 2 5   ? -0.794  14.829  -2.887  1.00 87.29 5   B 1 
ATOM   1708 O O   . GLN   B 2 5   ? -1.998  14.860  -2.648  1.00 86.03 5   B 1 
ATOM   1709 C CB  . GLN   B 2 5   ? -0.383  13.686  -5.091  1.00 83.76 5   B 1 
ATOM   1710 C CG  . GLN   B 2 5   ? -0.035  13.809  -6.584  1.00 78.65 5   B 1 
ATOM   1711 C CD  . GLN   B 2 5   ? 0.035   12.448  -7.284  1.00 74.42 5   B 1 
ATOM   1712 O OE1 . GLN   B 2 5   ? 0.427   11.441  -6.724  1.00 67.13 5   B 1 
ATOM   1713 N NE2 . GLN   B 2 5   ? -0.329  12.378  -8.544  1.00 65.15 5   B 1 
ATOM   1714 N N   . ALA   B 2 6   ? 0.104   14.627  -1.925  1.00 89.29 6   B 1 
ATOM   1715 C CA  . ALA   B 2 6   ? -0.224  14.336  -0.529  1.00 90.06 6   B 1 
ATOM   1716 C C   . ALA   B 2 6   ? 0.064   15.499  0.438   1.00 91.96 6   B 1 
ATOM   1717 O O   . ALA   B 2 6   ? -0.493  15.549  1.538   1.00 91.37 6   B 1 
ATOM   1718 C CB  . ALA   B 2 6   ? 0.538   13.068  -0.119  1.00 88.21 6   B 1 
ATOM   1719 N N   . MET   B 2 7   ? 0.922   16.432  0.045   1.00 93.98 7   B 1 
ATOM   1720 C CA  . MET   B 2 7   ? 1.347   17.554  0.873   1.00 94.74 7   B 1 
ATOM   1721 C C   . MET   B 2 7   ? 0.214   18.545  1.145   1.00 94.63 7   B 1 
ATOM   1722 O O   . MET   B 2 7   ? -0.751  18.682  0.392   1.00 93.53 7   B 1 
ATOM   1723 C CB  . MET   B 2 7   ? 2.582   18.249  0.272   1.00 94.15 7   B 1 
ATOM   1724 C CG  . MET   B 2 7   ? 2.282   19.097  -0.970  1.00 93.26 7   B 1 
ATOM   1725 S SD  . MET   B 2 7   ? 3.752   19.935  -1.632  1.00 93.12 7   B 1 
ATOM   1726 C CE  . MET   B 2 7   ? 3.015   20.825  -3.009  1.00 86.83 7   B 1 
ATOM   1727 N N   . LYS   B 2 8   ? 0.356   19.305  2.227   1.00 95.37 8   B 1 
ATOM   1728 C CA  . LYS   B 2 8   ? -0.575  20.376  2.576   1.00 95.69 8   B 1 
ATOM   1729 C C   . LYS   B 2 8   ? -0.064  21.717  2.064   1.00 96.33 8   B 1 
ATOM   1730 O O   . LYS   B 2 8   ? 1.027   22.150  2.428   1.00 95.53 8   B 1 
ATOM   1731 C CB  . LYS   B 2 8   ? -0.810  20.368  4.093   1.00 94.33 8   B 1 
ATOM   1732 C CG  . LYS   B 2 8   ? -2.185  20.927  4.489   1.00 84.39 8   B 1 
ATOM   1733 C CD  . LYS   B 2 8   ? -3.298  19.919  4.210   1.00 79.84 8   B 1 
ATOM   1734 C CE  . LYS   B 2 8   ? -4.642  20.411  4.741   1.00 72.25 8   B 1 
ATOM   1735 N NZ  . LYS   B 2 8   ? -5.689  19.375  4.543   1.00 63.23 8   B 1 
ATOM   1736 N N   . ALA   B 2 9   ? -0.890  22.389  1.277   1.00 94.82 9   B 1 
ATOM   1737 C CA  . ALA   B 2 9   ? -0.669  23.757  0.828   1.00 94.35 9   B 1 
ATOM   1738 C C   . ALA   B 2 9   ? -1.995  24.537  0.869   1.00 93.94 9   B 1 
ATOM   1739 O O   . ALA   B 2 9   ? -3.052  23.949  0.643   1.00 88.45 9   B 1 
ATOM   1740 C CB  . ALA   B 2 9   ? -0.060  23.724  -0.577  1.00 92.37 9   B 1 
ATOM   1741 N N   . PRO   B 2 10  ? -1.996  25.858  1.175   1.00 94.50 10  B 1 
ATOM   1742 C CA  . PRO   B 2 10  ? -0.851  26.668  1.588   1.00 94.47 10  B 1 
ATOM   1743 C C   . PRO   B 2 10  ? -0.349  26.308  2.994   1.00 95.71 10  B 1 
ATOM   1744 O O   . PRO   B 2 10  ? -1.102  25.794  3.823   1.00 93.94 10  B 1 
ATOM   1745 C CB  . PRO   B 2 10  ? -1.350  28.113  1.520   1.00 92.21 10  B 1 
ATOM   1746 C CG  . PRO   B 2 10  ? -2.835  27.972  1.859   1.00 88.65 10  B 1 
ATOM   1747 C CD  . PRO   B 2 10  ? -3.209  26.647  1.200   1.00 91.10 10  B 1 
ATOM   1748 N N   . VAL   B 2 11  ? 0.917   26.611  3.261   1.00 96.13 11  B 1 
ATOM   1749 C CA  . VAL   B 2 11  ? 1.564   26.348  4.554   1.00 96.89 11  B 1 
ATOM   1750 C C   . VAL   B 2 11  ? 1.314   27.508  5.512   1.00 96.99 11  B 1 
ATOM   1751 O O   . VAL   B 2 11  ? 1.461   28.670  5.150   1.00 95.86 11  B 1 
ATOM   1752 C CB  . VAL   B 2 11  ? 3.072   26.082  4.391   1.00 96.44 11  B 1 
ATOM   1753 C CG1 . VAL   B 2 11  ? 3.675   25.555  5.695   1.00 92.85 11  B 1 
ATOM   1754 C CG2 . VAL   B 2 11  ? 3.359   25.043  3.303   1.00 93.29 11  B 1 
ATOM   1755 N N   . ILE   B 2 12  ? 0.956   27.194  6.760   1.00 97.01 12  B 1 
ATOM   1756 C CA  . ILE   B 2 12  ? 0.894   28.173  7.848   1.00 97.00 12  B 1 
ATOM   1757 C C   . ILE   B 2 12  ? 2.321   28.387  8.346   1.00 97.21 12  B 1 
ATOM   1758 O O   . ILE   B 2 12  ? 2.974   27.433  8.773   1.00 96.40 12  B 1 
ATOM   1759 C CB  . ILE   B 2 12  ? -0.056  27.703  8.965   1.00 96.69 12  B 1 
ATOM   1760 C CG1 . ILE   B 2 12  ? -1.494  27.529  8.418   1.00 94.23 12  B 1 
ATOM   1761 C CG2 . ILE   B 2 12  ? -0.048  28.705  10.135  1.00 94.13 12  B 1 
ATOM   1762 C CD1 . ILE   B 2 12  ? -2.346  26.605  9.281   1.00 84.32 12  B 1 
ATOM   1763 N N   . THR   B 2 13  ? 2.807   29.629  8.289   1.00 96.54 13  B 1 
ATOM   1764 C CA  . THR   B 2 13  ? 4.206   29.977  8.558   1.00 96.54 13  B 1 
ATOM   1765 C C   . THR   B 2 13  ? 4.341   31.089  9.591   1.00 96.49 13  B 1 
ATOM   1766 O O   . THR   B 2 13  ? 3.394   31.827  9.871   1.00 95.13 13  B 1 
ATOM   1767 C CB  . THR   B 2 13  ? 4.941   30.378  7.267   1.00 95.59 13  B 1 
ATOM   1768 O OG1 . THR   B 2 13  ? 4.328   31.493  6.661   1.00 89.52 13  B 1 
ATOM   1769 C CG2 . THR   B 2 13  ? 4.983   29.254  6.235   1.00 89.98 13  B 1 
ATOM   1770 N N   . LEU   B 2 14  ? 5.541   31.211  10.139  1.00 96.44 14  B 1 
ATOM   1771 C CA  . LEU   B 2 14  ? 5.976   32.314  10.992  1.00 96.19 14  B 1 
ATOM   1772 C C   . LEU   B 2 14  ? 7.053   33.140  10.287  1.00 96.69 14  B 1 
ATOM   1773 O O   . LEU   B 2 14  ? 7.759   32.665  9.399   1.00 95.20 14  B 1 
ATOM   1774 C CB  . LEU   B 2 14  ? 6.519   31.749  12.311  1.00 94.47 14  B 1 
ATOM   1775 C CG  . LEU   B 2 14  ? 5.454   31.148  13.239  1.00 92.72 14  B 1 
ATOM   1776 C CD1 . LEU   B 2 14  ? 6.152   30.387  14.359  1.00 88.15 14  B 1 
ATOM   1777 C CD2 . LEU   B 2 14  ? 4.571   32.224  13.863  1.00 88.18 14  B 1 
ATOM   1778 N N   . ARG   B 2 15  ? 7.227   34.381  10.763  1.00 96.40 15  B 1 
ATOM   1779 C CA  . ARG   B 2 15  ? 8.435   35.176  10.529  1.00 96.52 15  B 1 
ATOM   1780 C C   . ARG   B 2 15  ? 9.426   34.934  11.669  1.00 96.78 15  B 1 
ATOM   1781 O O   . ARG   B 2 15  ? 9.009   34.659  12.791  1.00 94.97 15  B 1 
ATOM   1782 C CB  . ARG   B 2 15  ? 8.089   36.665  10.426  1.00 95.45 15  B 1 
ATOM   1783 C CG  . ARG   B 2 15  ? 7.139   36.999  9.269   1.00 91.19 15  B 1 
ATOM   1784 C CD  . ARG   B 2 15  ? 7.800   36.666  7.930   1.00 86.97 15  B 1 
ATOM   1785 N NE  . ARG   B 2 15  ? 6.999   37.160  6.801   1.00 80.63 15  B 1 
ATOM   1786 C CZ  . ARG   B 2 15  ? 7.491   37.432  5.611   1.00 75.39 15  B 1 
ATOM   1787 N NH1 . ARG   B 2 15  ? 8.755   37.262  5.358   1.00 66.79 15  B 1 
ATOM   1788 N NH2 . ARG   B 2 15  ? 6.734   37.876  4.651   1.00 68.49 15  B 1 
ATOM   1789 N N   . ALA   B 2 16  ? 10.717  35.123  11.413  1.00 95.23 16  B 1 
ATOM   1790 C CA  . ALA   B 2 16  ? 11.753  35.002  12.446  1.00 95.00 16  B 1 
ATOM   1791 C C   . ALA   B 2 16  ? 11.558  35.972  13.631  1.00 95.27 16  B 1 
ATOM   1792 O O   . ALA   B 2 16  ? 12.039  35.713  14.731  1.00 92.88 16  B 1 
ATOM   1793 C CB  . ALA   B 2 16  ? 13.110  35.225  11.771  1.00 93.75 16  B 1 
ATOM   1794 N N   . THR   B 2 17  ? 10.829  37.065  13.409  1.00 95.31 17  B 1 
ATOM   1795 C CA  . THR   B 2 17  ? 10.503  38.094  14.410  1.00 94.99 17  B 1 
ATOM   1796 C C   . THR   B 2 17  ? 9.228   37.817  15.207  1.00 95.34 17  B 1 
ATOM   1797 O O   . THR   B 2 17  ? 8.979   38.536  16.173  1.00 93.37 17  B 1 
ATOM   1798 C CB  . THR   B 2 17  ? 10.357  39.461  13.731  1.00 94.02 17  B 1 
ATOM   1799 O OG1 . THR   B 2 17  ? 9.405   39.382  12.685  1.00 87.47 17  B 1 
ATOM   1800 C CG2 . THR   B 2 17  ? 11.674  39.934  13.117  1.00 85.24 17  B 1 
ATOM   1801 N N   . ASN   B 2 18  ? 8.396   36.838  14.809  1.00 95.46 18  B 1 
ATOM   1802 C CA  . ASN   B 2 18  ? 7.221   36.474  15.606  1.00 95.32 18  B 1 
ATOM   1803 C C   . ASN   B 2 18  ? 7.659   35.946  16.974  1.00 95.61 18  B 1 
ATOM   1804 O O   . ASN   B 2 18  ? 8.738   35.371  17.107  1.00 94.47 18  B 1 
ATOM   1805 C CB  . ASN   B 2 18  ? 6.354   35.445  14.871  1.00 94.90 18  B 1 
ATOM   1806 C CG  . ASN   B 2 18  ? 5.549   36.057  13.738  1.00 93.94 18  B 1 
ATOM   1807 O OD1 . ASN   B 2 18  ? 5.757   35.767  12.581  1.00 83.00 18  B 1 
ATOM   1808 N ND2 . ASN   B 2 18  ? 4.594   36.910  14.045  1.00 82.61 18  B 1 
ATOM   1809 N N   . THR   B 2 19  ? 6.815   36.129  17.977  1.00 95.33 19  B 1 
ATOM   1810 C CA  . THR   B 2 19  ? 7.112   35.714  19.350  1.00 95.42 19  B 1 
ATOM   1811 C C   . THR   B 2 19  ? 6.743   34.252  19.597  1.00 95.80 19  B 1 
ATOM   1812 O O   . THR   B 2 19  ? 5.925   33.656  18.893  1.00 94.84 19  B 1 
ATOM   1813 C CB  . THR   B 2 19  ? 6.412   36.628  20.365  1.00 94.54 19  B 1 
ATOM   1814 O OG1 . THR   B 2 19  ? 5.016   36.528  20.235  1.00 88.74 19  B 1 
ATOM   1815 C CG2 . THR   B 2 19  ? 6.807   38.096  20.205  1.00 87.57 19  B 1 
ATOM   1816 N N   . ILE   B 2 20  ? 7.300   33.670  20.654  1.00 94.85 20  B 1 
ATOM   1817 C CA  . ILE   B 2 20  ? 6.904   32.341  21.151  1.00 94.88 20  B 1 
ATOM   1818 C C   . ILE   B 2 20  ? 5.402   32.314  21.487  1.00 95.07 20  B 1 
ATOM   1819 O O   . ILE   B 2 20  ? 4.716   31.337  21.179  1.00 94.36 20  B 1 
ATOM   1820 C CB  . ILE   B 2 20  ? 7.785   31.958  22.365  1.00 94.46 20  B 1 
ATOM   1821 C CG1 . ILE   B 2 20  ? 9.250   31.765  21.908  1.00 92.57 20  B 1 
ATOM   1822 C CG2 . ILE   B 2 20  ? 7.263   30.692  23.067  1.00 92.27 20  B 1 
ATOM   1823 C CD1 . ILE   B 2 20  ? 10.260  31.606  23.048  1.00 88.59 20  B 1 
ATOM   1824 N N   . ALA   B 2 21  ? 4.860   33.394  22.054  1.00 94.95 21  B 1 
ATOM   1825 C CA  . ALA   B 2 21  ? 3.432   33.515  22.355  1.00 94.68 21  B 1 
ATOM   1826 C C   . ALA   B 2 21  ? 2.561   33.450  21.087  1.00 95.11 21  B 1 
ATOM   1827 O O   . ALA   B 2 21  ? 1.575   32.709  21.055  1.00 94.51 21  B 1 
ATOM   1828 C CB  . ALA   B 2 21  ? 3.196   34.821  23.126  1.00 93.82 21  B 1 
ATOM   1829 N N   . GLU   B 2 22  ? 2.942   34.160  20.024  1.00 95.50 22  B 1 
ATOM   1830 C CA  . GLU   B 2 22  ? 2.248   34.120  18.727  1.00 95.47 22  B 1 
ATOM   1831 C C   . GLU   B 2 22  ? 2.304   32.719  18.099  1.00 95.94 22  B 1 
ATOM   1832 O O   . GLU   B 2 22  ? 1.290   32.219  17.609  1.00 95.18 22  B 1 
ATOM   1833 C CB  . GLU   B 2 22  ? 2.872   35.143  17.767  1.00 95.30 22  B 1 
ATOM   1834 C CG  . GLU   B 2 22  ? 2.526   36.599  18.128  1.00 91.94 22  B 1 
ATOM   1835 C CD  . GLU   B 2 22  ? 3.340   37.614  17.307  1.00 92.36 22  B 1 
ATOM   1836 O OE1 . GLU   B 2 22  ? 2.822   38.722  17.049  1.00 83.19 22  B 1 
ATOM   1837 O OE2 . GLU   B 2 22  ? 4.493   37.288  16.940  1.00 85.69 22  B 1 
ATOM   1838 N N   . ALA   B 2 23  ? 3.453   32.048  18.186  1.00 96.37 23  B 1 
ATOM   1839 C CA  . ALA   B 2 23  ? 3.610   30.680  17.703  1.00 96.54 23  B 1 
ATOM   1840 C C   . ALA   B 2 23  ? 2.691   29.697  18.449  1.00 96.56 23  B 1 
ATOM   1841 O O   . ALA   B 2 23  ? 1.963   28.925  17.823  1.00 95.85 23  B 1 
ATOM   1842 C CB  . ALA   B 2 23  ? 5.086   30.286  17.827  1.00 96.30 23  B 1 
ATOM   1843 N N   . LEU   B 2 24  ? 2.645   29.769  19.781  1.00 95.83 24  B 1 
ATOM   1844 C CA  . LEU   B 2 24  ? 1.745   28.955  20.610  1.00 95.05 24  B 1 
ATOM   1845 C C   . LEU   B 2 24  ? 0.267   29.195  20.272  1.00 95.17 24  B 1 
ATOM   1846 O O   . LEU   B 2 24  ? -0.539  28.258  20.284  1.00 94.33 24  B 1 
ATOM   1847 C CB  . LEU   B 2 24  ? 1.991   29.280  22.095  1.00 94.34 24  B 1 
ATOM   1848 C CG  . LEU   B 2 24  ? 3.266   28.644  22.684  1.00 92.33 24  B 1 
ATOM   1849 C CD1 . LEU   B 2 24  ? 3.563   29.270  24.045  1.00 88.36 24  B 1 
ATOM   1850 C CD2 . LEU   B 2 24  ? 3.093   27.138  22.882  1.00 88.51 24  B 1 
ATOM   1851 N N   . GLN   B 2 25  ? -0.099  30.439  19.966  1.00 96.02 25  B 1 
ATOM   1852 C CA  . GLN   B 2 25  ? -1.463  30.804  19.594  1.00 95.75 25  B 1 
ATOM   1853 C C   . GLN   B 2 25  ? -1.846  30.224  18.226  1.00 96.04 25  B 1 
ATOM   1854 O O   . GLN   B 2 25  ? -2.916  29.626  18.095  1.00 95.20 25  B 1 
ATOM   1855 C CB  . GLN   B 2 25  ? -1.601  32.328  19.656  1.00 94.99 25  B 1 
ATOM   1856 C CG  . GLN   B 2 25  ? -3.075  32.763  19.702  1.00 83.66 25  B 1 
ATOM   1857 C CD  . GLN   B 2 25  ? -3.233  34.280  19.860  1.00 76.16 25  B 1 
ATOM   1858 O OE1 . GLN   B 2 25  ? -2.300  35.050  19.774  1.00 67.29 25  B 1 
ATOM   1859 N NE2 . GLN   B 2 25  ? -4.430  34.767  20.094  1.00 63.04 25  B 1 
ATOM   1860 N N   . LEU   B 2 26  ? -0.949  30.307  17.239  1.00 96.27 26  B 1 
ATOM   1861 C CA  . LEU   B 2 26  ? -1.126  29.698  15.916  1.00 96.22 26  B 1 
ATOM   1862 C C   . LEU   B 2 26  ? -1.293  28.177  15.997  1.00 96.28 26  B 1 
ATOM   1863 O O   . LEU   B 2 26  ? -2.209  27.632  15.383  1.00 94.86 26  B 1 
ATOM   1864 C CB  . LEU   B 2 26  ? 0.069   30.071  15.019  1.00 95.42 26  B 1 
ATOM   1865 C CG  . LEU   B 2 26  ? -0.137  31.387  14.249  1.00 91.49 26  B 1 
ATOM   1866 C CD1 . LEU   B 2 26  ? 1.194   31.897  13.719  1.00 85.60 26  B 1 
ATOM   1867 C CD2 . LEU   B 2 26  ? -1.066  31.176  13.047  1.00 85.06 26  B 1 
ATOM   1868 N N   . LEU   B 2 27  ? -0.466  27.496  16.799  1.00 96.41 27  B 1 
ATOM   1869 C CA  . LEU   B 2 27  ? -0.596  26.049  17.005  1.00 95.81 27  B 1 
ATOM   1870 C C   . LEU   B 2 27  ? -1.980  25.664  17.543  1.00 95.46 27  B 1 
ATOM   1871 O O   . LEU   B 2 27  ? -2.598  24.729  17.041  1.00 93.97 27  B 1 
ATOM   1872 C CB  . LEU   B 2 27  ? 0.479   25.537  17.977  1.00 95.10 27  B 1 
ATOM   1873 C CG  . LEU   B 2 27  ? 1.923   25.478  17.449  1.00 92.93 27  B 1 
ATOM   1874 C CD1 . LEU   B 2 27  ? 2.749   24.692  18.468  1.00 86.90 27  B 1 
ATOM   1875 C CD2 . LEU   B 2 27  ? 2.052   24.771  16.108  1.00 86.29 27  B 1 
ATOM   1876 N N   . ARG   B 2 28  ? -2.486  26.387  18.549  1.00 95.11 28  B 1 
ATOM   1877 C CA  . ARG   B 2 28  ? -3.816  26.128  19.126  1.00 94.75 28  B 1 
ATOM   1878 C C   . ARG   B 2 28  ? -4.937  26.442  18.143  1.00 95.24 28  B 1 
ATOM   1879 O O   . ARG   B 2 28  ? -5.860  25.642  18.013  1.00 94.03 28  B 1 
ATOM   1880 C CB  . ARG   B 2 28  ? -4.003  26.933  20.425  1.00 93.39 28  B 1 
ATOM   1881 C CG  . ARG   B 2 28  ? -3.287  26.281  21.613  1.00 80.78 28  B 1 
ATOM   1882 C CD  . ARG   B 2 28  ? -3.591  27.035  22.912  1.00 78.79 28  B 1 
ATOM   1883 N NE  . ARG   B 2 28  ? -2.367  27.523  23.571  1.00 68.14 28  B 1 
ATOM   1884 C CZ  . ARG   B 2 28  ? -2.305  28.217  24.697  1.00 60.46 28  B 1 
ATOM   1885 N NH1 . ARG   B 2 28  ? -3.382  28.575  25.357  1.00 54.51 28  B 1 
ATOM   1886 N NH2 . ARG   B 2 28  ? -1.144  28.580  25.185  1.00 52.21 28  B 1 
ATOM   1887 N N   . HIS   B 2 29  ? -4.857  27.577  17.454  1.00 95.48 29  B 1 
ATOM   1888 C CA  . HIS   B 2 29  ? -5.896  28.028  16.532  1.00 95.58 29  B 1 
ATOM   1889 C C   . HIS   B 2 29  ? -6.061  27.076  15.345  1.00 95.37 29  B 1 
ATOM   1890 O O   . HIS   B 2 29  ? -7.173  26.643  15.046  1.00 93.81 29  B 1 
ATOM   1891 C CB  . HIS   B 2 29  ? -5.573  29.452  16.070  1.00 95.25 29  B 1 
ATOM   1892 C CG  . HIS   B 2 29  ? -6.675  30.036  15.222  1.00 90.91 29  B 1 
ATOM   1893 N ND1 . HIS   B 2 29  ? -7.929  30.402  15.665  1.00 77.72 29  B 1 
ATOM   1894 C CD2 . HIS   B 2 29  ? -6.649  30.266  13.868  1.00 78.72 29  B 1 
ATOM   1895 C CE1 . HIS   B 2 29  ? -8.634  30.841  14.608  1.00 78.31 29  B 1 
ATOM   1896 N NE2 . HIS   B 2 29  ? -7.891  30.774  13.500  1.00 80.37 29  B 1 
ATOM   1897 N N   . HIS   B 2 30  ? -4.961  26.693  14.714  1.00 95.67 30  B 1 
ATOM   1898 C CA  . HIS   B 2 30  ? -4.973  25.804  13.551  1.00 94.76 30  B 1 
ATOM   1899 C C   . HIS   B 2 30  ? -4.899  24.315  13.906  1.00 94.41 30  B 1 
ATOM   1900 O O   . HIS   B 2 30  ? -5.019  23.475  13.015  1.00 92.66 30  B 1 
ATOM   1901 C CB  . HIS   B 2 30  ? -3.862  26.222  12.594  1.00 94.62 30  B 1 
ATOM   1902 C CG  . HIS   B 2 30  ? -4.109  27.576  11.991  1.00 94.91 30  B 1 
ATOM   1903 N ND1 . HIS   B 2 30  ? -5.026  27.859  10.995  1.00 81.89 30  B 1 
ATOM   1904 C CD2 . HIS   B 2 30  ? -3.490  28.756  12.314  1.00 82.34 30  B 1 
ATOM   1905 C CE1 . HIS   B 2 30  ? -4.944  29.168  10.722  1.00 85.52 30  B 1 
ATOM   1906 N NE2 . HIS   B 2 30  ? -4.028  29.749  11.505  1.00 87.39 30  B 1 
ATOM   1907 N N   . ARG   B 2 31  ? -4.729  23.976  15.184  1.00 93.62 31  B 1 
ATOM   1908 C CA  . ARG   B 2 31  ? -4.591  22.590  15.669  1.00 92.90 31  B 1 
ATOM   1909 C C   . ARG   B 2 31  ? -3.481  21.810  14.935  1.00 93.36 31  B 1 
ATOM   1910 O O   . ARG   B 2 31  ? -3.659  20.641  14.607  1.00 91.21 31  B 1 
ATOM   1911 C CB  . ARG   B 2 31  ? -5.951  21.873  15.631  1.00 91.20 31  B 1 
ATOM   1912 C CG  . ARG   B 2 31  ? -7.047  22.502  16.507  1.00 82.62 31  B 1 
ATOM   1913 C CD  . ARG   B 2 31  ? -8.328  21.670  16.344  1.00 76.29 31  B 1 
ATOM   1914 N NE  . ARG   B 2 31  ? -9.330  21.951  17.383  1.00 66.90 31  B 1 
ATOM   1915 C CZ  . ARG   B 2 31  ? -10.445 21.257  17.591  1.00 57.97 31  B 1 
ATOM   1916 N NH1 . ARG   B 2 31  ? -10.800 20.264  16.820  1.00 52.10 31  B 1 
ATOM   1917 N NH2 . ARG   B 2 31  ? -11.227 21.551  18.587  1.00 50.31 31  B 1 
ATOM   1918 N N   . ILE   B 2 32  ? -2.347  22.470  14.719  1.00 95.27 32  B 1 
ATOM   1919 C CA  . ILE   B 2 32  ? -1.128  21.924  14.098  1.00 95.47 32  B 1 
ATOM   1920 C C   . ILE   B 2 32  ? -0.002  21.815  15.136  1.00 95.63 32  B 1 
ATOM   1921 O O   . ILE   B 2 32  ? -0.115  22.345  16.242  1.00 94.63 32  B 1 
ATOM   1922 C CB  . ILE   B 2 32  ? -0.712  22.765  12.868  1.00 95.16 32  B 1 
ATOM   1923 C CG1 . ILE   B 2 32  ? -0.438  24.239  13.242  1.00 92.76 32  B 1 
ATOM   1924 C CG2 . ILE   B 2 32  ? -1.775  22.624  11.764  1.00 90.86 32  B 1 
ATOM   1925 C CD1 . ILE   B 2 32  ? 0.059   25.115  12.082  1.00 90.40 32  B 1 
ATOM   1926 N N   . ARG   B 2 33  ? 1.085   21.116  14.798  1.00 95.45 33  B 1 
ATOM   1927 C CA  . ARG   B 2 33  ? 2.255   20.918  15.681  1.00 95.34 33  B 1 
ATOM   1928 C C   . ARG   B 2 33  ? 3.578   21.407  15.093  1.00 96.34 33  B 1 
ATOM   1929 O O   . ARG   B 2 33  ? 4.600   21.324  15.772  1.00 95.21 33  B 1 
ATOM   1930 C CB  . ARG   B 2 33  ? 2.380   19.447  16.090  1.00 93.16 33  B 1 
ATOM   1931 C CG  . ARG   B 2 33  ? 1.152   18.903  16.836  1.00 89.14 33  B 1 
ATOM   1932 C CD  . ARG   B 2 33  ? 1.481   17.525  17.395  1.00 85.06 33  B 1 
ATOM   1933 N NE  . ARG   B 2 33  ? 0.279   16.788  17.804  1.00 77.78 33  B 1 
ATOM   1934 C CZ  . ARG   B 2 33  ? 0.257   15.560  18.286  1.00 72.93 33  B 1 
ATOM   1935 N NH1 . ARG   B 2 33  ? 1.351   14.886  18.540  1.00 64.71 33  B 1 
ATOM   1936 N NH2 . ARG   B 2 33  ? -0.884  14.969  18.517  1.00 65.75 33  B 1 
ATOM   1937 N N   . HIS   B 2 34  ? 3.569   21.908  13.873  1.00 96.80 34  B 1 
ATOM   1938 C CA  . HIS   B 2 34  ? 4.773   22.317  13.156  1.00 97.27 34  B 1 
ATOM   1939 C C   . HIS   B 2 34  ? 4.548   23.669  12.475  1.00 97.70 34  B 1 
ATOM   1940 O O   . HIS   B 2 34  ? 3.520   23.862  11.823  1.00 96.94 34  B 1 
ATOM   1941 C CB  . HIS   B 2 34  ? 5.151   21.239  12.129  1.00 96.66 34  B 1 
ATOM   1942 C CG  . HIS   B 2 34  ? 5.261   19.850  12.704  1.00 96.09 34  B 1 
ATOM   1943 N ND1 . HIS   B 2 34  ? 4.251   18.906  12.738  1.00 87.53 34  B 1 
ATOM   1944 C CD2 . HIS   B 2 34  ? 6.352   19.285  13.321  1.00 87.44 34  B 1 
ATOM   1945 C CE1 . HIS   B 2 34  ? 4.727   17.807  13.349  1.00 88.49 34  B 1 
ATOM   1946 N NE2 . HIS   B 2 34  ? 6.000   17.999  13.722  1.00 90.58 34  B 1 
ATOM   1947 N N   . LEU   B 2 35  ? 5.497   24.585  12.616  1.00 97.31 35  B 1 
ATOM   1948 C CA  . LEU   B 2 35  ? 5.471   25.913  12.001  1.00 97.58 35  B 1 
ATOM   1949 C C   . LEU   B 2 35  ? 6.811   26.208  11.321  1.00 97.75 35  B 1 
ATOM   1950 O O   . LEU   B 2 35  ? 7.787   26.539  12.006  1.00 96.94 35  B 1 
ATOM   1951 C CB  . LEU   B 2 35  ? 5.141   26.984  13.055  1.00 97.11 35  B 1 
ATOM   1952 C CG  . LEU   B 2 35  ? 3.680   26.988  13.524  1.00 95.98 35  B 1 
ATOM   1953 C CD1 . LEU   B 2 35  ? 3.538   27.906  14.733  1.00 93.15 35  B 1 
ATOM   1954 C CD2 . LEU   B 2 35  ? 2.732   27.491  12.434  1.00 92.80 35  B 1 
ATOM   1955 N N   . PRO   B 2 36  ? 6.891   26.122  9.987   1.00 97.88 36  B 1 
ATOM   1956 C CA  . PRO   B 2 36  ? 8.043   26.636  9.257   1.00 97.90 36  B 1 
ATOM   1957 C C   . PRO   B 2 36  ? 8.192   28.148  9.448   1.00 97.91 36  B 1 
ATOM   1958 O O   . PRO   B 2 36  ? 7.205   28.890  9.447   1.00 97.27 36  B 1 
ATOM   1959 C CB  . PRO   B 2 36  ? 7.812   26.264  7.790   1.00 97.45 36  B 1 
ATOM   1960 C CG  . PRO   B 2 36  ? 6.823   25.105  7.861   1.00 96.06 36  B 1 
ATOM   1961 C CD  . PRO   B 2 36  ? 5.978   25.455  9.080   1.00 97.49 36  B 1 
ATOM   1962 N N   . VAL   B 2 37  ? 9.433   28.597  9.584   1.00 97.36 37  B 1 
ATOM   1963 C CA  . VAL   B 2 37  ? 9.796   30.016  9.646   1.00 97.36 37  B 1 
ATOM   1964 C C   . VAL   B 2 37  ? 10.334  30.424  8.281   1.00 97.30 37  B 1 
ATOM   1965 O O   . VAL   B 2 37  ? 11.264  29.805  7.775   1.00 96.21 37  B 1 
ATOM   1966 C CB  . VAL   B 2 37  ? 10.818  30.298  10.763  1.00 96.83 37  B 1 
ATOM   1967 C CG1 . VAL   B 2 37  ? 11.076  31.798  10.891  1.00 93.89 37  B 1 
ATOM   1968 C CG2 . VAL   B 2 37  ? 10.330  29.784  12.124  1.00 93.54 37  B 1 
ATOM   1969 N N   . VAL   B 2 38  ? 9.750   31.461  7.694   1.00 97.10 38  B 1 
ATOM   1970 C CA  . VAL   B 2 38  ? 10.101  31.948  6.354   1.00 97.16 38  B 1 
ATOM   1971 C C   . VAL   B 2 38  ? 10.440  33.435  6.354   1.00 97.06 38  B 1 
ATOM   1972 O O   . VAL   B 2 38  ? 10.021  34.198  7.232   1.00 95.60 38  B 1 
ATOM   1973 C CB  . VAL   B 2 38  ? 9.008   31.640  5.308   1.00 96.09 38  B 1 
ATOM   1974 C CG1 . VAL   B 2 38  ? 8.779   30.136  5.152   1.00 90.04 38  B 1 
ATOM   1975 C CG2 . VAL   B 2 38  ? 7.673   32.319  5.633   1.00 89.48 38  B 1 
ATOM   1976 N N   . ASP   B 2 39  ? 11.187  33.857  5.333   1.00 95.93 39  B 1 
ATOM   1977 C CA  . ASP   B 2 39  ? 11.490  35.267  5.090   1.00 95.35 39  B 1 
ATOM   1978 C C   . ASP   B 2 39  ? 10.406  35.984  4.252   1.00 95.19 39  B 1 
ATOM   1979 O O   . ASP   B 2 39  ? 9.286   35.491  4.059   1.00 91.99 39  B 1 
ATOM   1980 C CB  . ASP   B 2 39  ? 12.910  35.388  4.504   1.00 93.29 39  B 1 
ATOM   1981 C CG  . ASP   B 2 39  ? 13.054  35.012  3.030   1.00 91.97 39  B 1 
ATOM   1982 O OD1 . ASP   B 2 39  ? 12.040  34.708  2.364   1.00 85.02 39  B 1 
ATOM   1983 O OD2 . ASP   B 2 39  ? 14.195  35.106  2.544   1.00 85.96 39  B 1 
ATOM   1984 N N   . GLY   B 2 40  ? 10.729  37.201  3.773   1.00 94.26 40  B 1 
ATOM   1985 C CA  . GLY   B 2 40  ? 9.848   38.020  2.931   1.00 93.70 40  B 1 
ATOM   1986 C C   . GLY   B 2 40  ? 9.470   37.383  1.606   1.00 93.90 40  B 1 
ATOM   1987 O O   . GLY   B 2 40  ? 8.378   37.638  1.087   1.00 89.74 40  B 1 
ATOM   1988 N N   . GLU   B 2 41  ? 10.342  36.542  1.075   1.00 94.10 41  B 1 
ATOM   1989 C CA  . GLU   B 2 41  ? 10.221  35.943  -0.256  1.00 93.62 41  B 1 
ATOM   1990 C C   . GLU   B 2 41  ? 9.646   34.520  -0.219  1.00 93.91 41  B 1 
ATOM   1991 O O   . GLU   B 2 41  ? 9.352   33.948  -1.267  1.00 90.02 41  B 1 
ATOM   1992 C CB  . GLU   B 2 41  ? 11.587  35.980  -0.945  1.00 91.72 41  B 1 
ATOM   1993 C CG  . GLU   B 2 41  ? 12.080  37.422  -1.172  1.00 85.02 41  B 1 
ATOM   1994 C CD  . GLU   B 2 41  ? 13.430  37.497  -1.895  1.00 77.15 41  B 1 
ATOM   1995 O OE1 . GLU   B 2 41  ? 13.837  38.638  -2.216  1.00 67.65 41  B 1 
ATOM   1996 O OE2 . GLU   B 2 41  ? 14.070  36.435  -2.090  1.00 69.22 41  B 1 
ATOM   1997 N N   . GLY   B 2 42  ? 9.444   33.975  0.987   1.00 94.47 42  B 1 
ATOM   1998 C CA  . GLY   B 2 42  ? 8.980   32.607  1.197   1.00 94.80 42  B 1 
ATOM   1999 C C   . GLY   B 2 42  ? 10.107  31.573  1.287   1.00 95.77 42  B 1 
ATOM   2000 O O   . GLY   B 2 42  ? 9.822   30.377  1.237   1.00 93.73 42  B 1 
ATOM   2001 N N   . ARG   B 2 43  ? 11.369  32.003  1.429   1.00 95.47 43  B 1 
ATOM   2002 C CA  . ARG   B 2 43  ? 12.490  31.090  1.681   1.00 95.37 43  B 1 
ATOM   2003 C C   . ARG   B 2 43  ? 12.412  30.536  3.094   1.00 95.66 43  B 1 
ATOM   2004 O O   . ARG   B 2 43  ? 12.131  31.268  4.042   1.00 94.12 43  B 1 
ATOM   2005 C CB  . ARG   B 2 43  ? 13.835  31.781  1.443   1.00 94.48 43  B 1 
ATOM   2006 C CG  . ARG   B 2 43  ? 14.031  32.166  -0.036  1.00 88.33 43  B 1 
ATOM   2007 C CD  . ARG   B 2 43  ? 15.382  32.851  -0.260  1.00 84.27 43  B 1 
ATOM   2008 N NE  . ARG   B 2 43  ? 15.380  34.214  0.281   1.00 74.05 43  B 1 
ATOM   2009 C CZ  . ARG   B 2 43  ? 16.329  35.125  0.157   1.00 65.99 43  B 1 
ATOM   2010 N NH1 . ARG   B 2 43  ? 17.460  34.874  -0.441  1.00 59.07 43  B 1 
ATOM   2011 N NH2 . ARG   B 2 43  ? 16.132  36.315  0.630   1.00 57.63 43  B 1 
ATOM   2012 N N   . LEU   B 2 44  ? 12.683  29.249  3.239   1.00 95.37 44  B 1 
ATOM   2013 C CA  . LEU   B 2 44  ? 12.688  28.570  4.526   1.00 95.78 44  B 1 
ATOM   2014 C C   . LEU   B 2 44  ? 13.937  28.971  5.324   1.00 95.78 44  B 1 
ATOM   2015 O O   . LEU   B 2 44  ? 15.056  28.765  4.874   1.00 94.03 44  B 1 
ATOM   2016 C CB  . LEU   B 2 44  ? 12.604  27.058  4.264   1.00 95.06 44  B 1 
ATOM   2017 C CG  . LEU   B 2 44  ? 12.456  26.200  5.532   1.00 94.60 44  B 1 
ATOM   2018 C CD1 . LEU   B 2 44  ? 11.114  26.426  6.226   1.00 91.39 44  B 1 
ATOM   2019 C CD2 . LEU   B 2 44  ? 12.547  24.726  5.144   1.00 90.86 44  B 1 
ATOM   2020 N N   . LEU   B 2 45  ? 13.731  29.523  6.518   1.00 95.94 45  B 1 
ATOM   2021 C CA  . LEU   B 2 45  ? 14.795  29.931  7.439   1.00 95.20 45  B 1 
ATOM   2022 C C   . LEU   B 2 45  ? 14.973  28.953  8.601   1.00 95.10 45  B 1 
ATOM   2023 O O   . LEU   B 2 45  ? 16.071  28.795  9.123   1.00 92.31 45  B 1 
ATOM   2024 C CB  . LEU   B 2 45  ? 14.479  31.327  8.000   1.00 94.23 45  B 1 
ATOM   2025 C CG  . LEU   B 2 45  ? 14.371  32.464  6.971   1.00 92.27 45  B 1 
ATOM   2026 C CD1 . LEU   B 2 45  ? 14.008  33.753  7.710   1.00 86.99 45  B 1 
ATOM   2027 C CD2 . LEU   B 2 45  ? 15.684  32.683  6.220   1.00 85.94 45  B 1 
ATOM   2028 N N   . GLY   B 2 46  ? 13.876  28.322  9.025   1.00 96.33 46  B 1 
ATOM   2029 C CA  . GLY   B 2 46  ? 13.875  27.448  10.185  1.00 96.32 46  B 1 
ATOM   2030 C C   . GLY   B 2 46  ? 12.548  26.722  10.372  1.00 97.07 46  B 1 
ATOM   2031 O O   . GLY   B 2 46  ? 11.609  26.876  9.590   1.00 96.18 46  B 1 
ATOM   2032 N N   . LEU   B 2 47  ? 12.475  25.926  11.443  1.00 97.14 47  B 1 
ATOM   2033 C CA  . LEU   B 2 47  ? 11.265  25.214  11.848  1.00 97.34 47  B 1 
ATOM   2034 C C   . LEU   B 2 47  ? 11.115  25.300  13.363  1.00 97.34 47  B 1 
ATOM   2035 O O   . LEU   B 2 47  ? 12.068  25.053  14.102  1.00 96.08 47  B 1 
ATOM   2036 C CB  . LEU   B 2 47  ? 11.368  23.755  11.368  1.00 96.66 47  B 1 
ATOM   2037 C CG  . LEU   B 2 47  ? 10.162  22.865  11.738  1.00 95.95 47  B 1 
ATOM   2038 C CD1 . LEU   B 2 47  ? 8.914   23.231  10.944  1.00 92.79 47  B 1 
ATOM   2039 C CD2 . LEU   B 2 47  ? 10.498  21.410  11.429  1.00 91.65 47  B 1 
ATOM   2040 N N   . VAL   B 2 48  ? 9.902   25.611  13.810  1.00 97.26 48  B 1 
ATOM   2041 C CA  . VAL   B 2 48  ? 9.517   25.556  15.222  1.00 97.14 48  B 1 
ATOM   2042 C C   . VAL   B 2 48  ? 8.441   24.495  15.373  1.00 97.10 48  B 1 
ATOM   2043 O O   . VAL   B 2 48  ? 7.406   24.543  14.704  1.00 95.68 48  B 1 
ATOM   2044 C CB  . VAL   B 2 48  ? 9.045   26.927  15.730  1.00 95.56 48  B 1 
ATOM   2045 C CG1 . VAL   B 2 48  ? 8.643   26.860  17.201  1.00 86.93 48  B 1 
ATOM   2046 C CG2 . VAL   B 2 48  ? 10.151  27.977  15.613  1.00 85.77 48  B 1 
ATOM   2047 N N   . THR   B 2 49  ? 8.673   23.534  16.255  1.00 96.73 49  B 1 
ATOM   2048 C CA  . THR   B 2 49  ? 7.697   22.480  16.555  1.00 96.13 49  B 1 
ATOM   2049 C C   . THR   B 2 49  ? 7.021   22.718  17.904  1.00 96.09 49  B 1 
ATOM   2050 O O   . THR   B 2 49  ? 7.471   23.510  18.731  1.00 95.20 49  B 1 
ATOM   2051 C CB  . THR   B 2 49  ? 8.327   21.082  16.500  1.00 94.93 49  B 1 
ATOM   2052 O OG1 . THR   B 2 49  ? 9.168   20.867  17.597  1.00 90.11 49  B 1 
ATOM   2053 C CG2 . THR   B 2 49  ? 9.114   20.825  15.211  1.00 90.61 49  B 1 
ATOM   2054 N N   . SER   B 2 50  ? 5.939   21.980  18.162  1.00 95.14 50  B 1 
ATOM   2055 C CA  . SER   B 2 50  ? 5.325   21.958  19.492  1.00 94.74 50  B 1 
ATOM   2056 C C   . SER   B 2 50  ? 6.310   21.534  20.578  1.00 94.75 50  B 1 
ATOM   2057 O O   . SER   B 2 50  ? 6.134   21.922  21.724  1.00 93.53 50  B 1 
ATOM   2058 C CB  . SER   B 2 50  ? 4.123   21.016  19.498  1.00 93.62 50  B 1 
ATOM   2059 O OG  . SER   B 2 50  ? 3.504   20.992  20.772  1.00 85.92 50  B 1 
ATOM   2060 N N   . GLN   B 2 51  ? 7.313   20.727  20.235  1.00 94.27 51  B 1 
ATOM   2061 C CA  . GLN   B 2 51  ? 8.360   20.304  21.162  1.00 93.50 51  B 1 
ATOM   2062 C C   . GLN   B 2 51  ? 9.264   21.479  21.552  1.00 94.18 51  B 1 
ATOM   2063 O O   . GLN   B 2 51  ? 9.426   21.745  22.736  1.00 92.55 51  B 1 
ATOM   2064 C CB  . GLN   B 2 51  ? 9.154   19.150  20.528  1.00 91.93 51  B 1 
ATOM   2065 C CG  . GLN   B 2 51  ? 9.171   17.922  21.437  1.00 84.00 51  B 1 
ATOM   2066 C CD  . GLN   B 2 51  ? 9.850   16.697  20.821  1.00 79.86 51  B 1 
ATOM   2067 O OE1 . GLN   B 2 51  ? 10.453  16.721  19.770  1.00 71.33 51  B 1 
ATOM   2068 N NE2 . GLN   B 2 51  ? 9.804   15.565  21.487  1.00 68.55 51  B 1 
ATOM   2069 N N   . ASP   B 2 52  ? 9.758   22.226  20.578  1.00 94.19 52  B 1 
ATOM   2070 C CA  . ASP   B 2 52  ? 10.639  23.383  20.789  1.00 94.24 52  B 1 
ATOM   2071 C C   . ASP   B 2 52  ? 9.942   24.484  21.608  1.00 94.87 52  B 1 
ATOM   2072 O O   . ASP   B 2 52  ? 10.529  25.076  22.512  1.00 93.91 52  B 1 
ATOM   2073 C CB  . ASP   B 2 52  ? 11.087  23.951  19.433  1.00 94.04 52  B 1 
ATOM   2074 C CG  . ASP   B 2 52  ? 11.644  22.888  18.484  1.00 93.17 52  B 1 
ATOM   2075 O OD1 . ASP   B 2 52  ? 12.559  22.142  18.887  1.00 89.00 52  B 1 
ATOM   2076 O OD2 . ASP   B 2 52  ? 11.091  22.778  17.360  1.00 88.49 52  B 1 
ATOM   2077 N N   . LEU   B 2 53  ? 8.647   24.715  21.340  1.00 93.85 53  B 1 
ATOM   2078 C CA  . LEU   B 2 53  ? 7.843   25.694  22.071  1.00 94.09 53  B 1 
ATOM   2079 C C   . LEU   B 2 53  ? 7.585   25.282  23.524  1.00 94.21 53  B 1 
ATOM   2080 O O   . LEU   B 2 53  ? 7.551   26.144  24.394  1.00 92.63 53  B 1 
ATOM   2081 C CB  . LEU   B 2 53  ? 6.510   25.910  21.338  1.00 93.83 53  B 1 
ATOM   2082 C CG  . LEU   B 2 53  ? 6.652   26.690  20.022  1.00 92.67 53  B 1 
ATOM   2083 C CD1 . LEU   B 2 53  ? 5.348   26.603  19.240  1.00 88.31 53  B 1 
ATOM   2084 C CD2 . LEU   B 2 53  ? 6.947   28.167  20.265  1.00 88.46 53  B 1 
ATOM   2085 N N   . ARG   B 2 54  ? 7.396   23.982  23.797  1.00 93.46 54  B 1 
ATOM   2086 C CA  . ARG   B 2 54  ? 7.232   23.473  25.172  1.00 92.55 54  B 1 
ATOM   2087 C C   . ARG   B 2 54  ? 8.533   23.579  25.962  1.00 92.95 54  B 1 
ATOM   2088 O O   . ARG   B 2 54  ? 8.499   24.009  27.104  1.00 91.23 54  B 1 
ATOM   2089 C CB  . ARG   B 2 54  ? 6.750   22.016  25.150  1.00 91.42 54  B 1 
ATOM   2090 C CG  . ARG   B 2 54  ? 5.283   21.906  24.749  1.00 88.00 54  B 1 
ATOM   2091 C CD  . ARG   B 2 54  ? 4.947   20.446  24.476  1.00 85.67 54  B 1 
ATOM   2092 N NE  . ARG   B 2 54  ? 3.645   20.305  23.815  1.00 81.59 54  B 1 
ATOM   2093 C CZ  . ARG   B 2 54  ? 2.482   20.083  24.408  1.00 79.15 54  B 1 
ATOM   2094 N NH1 . ARG   B 2 54  ? 2.357   19.894  25.680  1.00 70.18 54  B 1 
ATOM   2095 N NH2 . ARG   B 2 54  ? 1.409   20.047  23.694  1.00 73.36 54  B 1 
ATOM   2096 N N   . ASP   B 2 55  ? 9.664   23.267  25.337  1.00 92.52 55  B 1 
ATOM   2097 C CA  . ASP   B 2 55  ? 10.988  23.406  25.955  1.00 92.19 55  B 1 
ATOM   2098 C C   . ASP   B 2 55  ? 11.317  24.871  26.307  1.00 92.55 55  B 1 
ATOM   2099 O O   . ASP   B 2 55  ? 12.035  25.131  27.271  1.00 90.27 55  B 1 
ATOM   2100 C CB  . ASP   B 2 55  ? 12.065  22.849  25.006  1.00 91.68 55  B 1 
ATOM   2101 C CG  . ASP   B 2 55  ? 12.032  21.329  24.799  1.00 90.17 55  B 1 
ATOM   2102 O OD1 . ASP   B 2 55  ? 11.437  20.594  25.612  1.00 85.05 55  B 1 
ATOM   2103 O OD2 . ASP   B 2 55  ? 12.651  20.838  23.823  1.00 85.03 55  B 1 
ATOM   2104 N N   . ALA   B 2 56  ? 10.765  25.826  25.560  1.00 91.25 56  B 1 
ATOM   2105 C CA  . ALA   B 2 56  ? 10.930  27.260  25.800  1.00 91.06 56  B 1 
ATOM   2106 C C   . ALA   B 2 56  ? 9.845   27.880  26.702  1.00 91.42 56  B 1 
ATOM   2107 O O   . ALA   B 2 56  ? 9.885   29.082  26.977  1.00 88.57 56  B 1 
ATOM   2108 C CB  . ALA   B 2 56  ? 10.987  27.953  24.440  1.00 90.51 56  B 1 
ATOM   2109 N N   . SER   B 2 57  ? 8.854   27.098  27.133  1.00 90.81 57  B 1 
ATOM   2110 C CA  . SER   B 2 57  ? 7.757   27.563  27.989  1.00 90.64 57  B 1 
ATOM   2111 C C   . SER   B 2 57  ? 8.056   27.301  29.469  1.00 90.85 57  B 1 
ATOM   2112 O O   . SER   B 2 57  ? 8.820   26.385  29.782  1.00 88.34 57  B 1 
ATOM   2113 C CB  . SER   B 2 57  ? 6.438   26.900  27.586  1.00 89.12 57  B 1 
ATOM   2114 O OG  . SER   B 2 57  ? 6.069   27.281  26.271  1.00 83.23 57  B 1 
ATOM   2115 N N   . PRO   B 2 58  ? 7.423   28.057  30.393  1.00 89.75 58  B 1 
ATOM   2116 C CA  . PRO   B 2 58  ? 7.499   27.760  31.820  1.00 88.89 58  B 1 
ATOM   2117 C C   . PRO   B 2 58  ? 6.984   26.351  32.127  1.00 89.70 58  B 1 
ATOM   2118 O O   . PRO   B 2 58  ? 6.029   25.875  31.505  1.00 87.76 58  B 1 
ATOM   2119 C CB  . PRO   B 2 58  ? 6.650   28.824  32.524  1.00 86.52 58  B 1 
ATOM   2120 C CG  . PRO   B 2 58  ? 6.514   29.942  31.495  1.00 83.29 58  B 1 
ATOM   2121 C CD  . PRO   B 2 58  ? 6.585   29.215  30.159  1.00 86.80 58  B 1 
ATOM   2122 N N   . SER   B 2 59  ? 7.579   25.711  33.130  1.00 89.10 59  B 1 
ATOM   2123 C CA  . SER   B 2 59  ? 7.081   24.437  33.651  1.00 88.95 59  B 1 
ATOM   2124 C C   . SER   B 2 59  ? 5.624   24.566  34.109  1.00 89.33 59  B 1 
ATOM   2125 O O   . SER   B 2 59  ? 5.223   25.591  34.663  1.00 87.22 59  B 1 
ATOM   2126 C CB  . SER   B 2 59  ? 7.966   23.977  34.819  1.00 86.84 59  B 1 
ATOM   2127 O OG  . SER   B 2 59  ? 7.406   22.864  35.496  1.00 82.46 59  B 1 
ATOM   2128 N N   . ILE   B 2 60  ? 4.849   23.494  33.956  1.00 88.55 60  B 1 
ATOM   2129 C CA  . ILE   B 2 60  ? 3.470   23.419  34.473  1.00 87.81 60  B 1 
ATOM   2130 C C   . ILE   B 2 60  ? 3.379   23.649  35.989  1.00 89.13 60  B 1 
ATOM   2131 O O   . ILE   B 2 60  ? 2.320   24.008  36.489  1.00 87.04 60  B 1 
ATOM   2132 C CB  . ILE   B 2 60  ? 2.810   22.072  34.111  1.00 87.06 60  B 1 
ATOM   2133 C CG1 . ILE   B 2 60  ? 3.593   20.866  34.674  1.00 81.87 60  B 1 
ATOM   2134 C CG2 . ILE   B 2 60  ? 2.623   21.975  32.582  1.00 79.65 60  B 1 
ATOM   2135 C CD1 . ILE   B 2 60  ? 2.859   19.529  34.571  1.00 76.04 60  B 1 
ATOM   2136 N N   . PHE   B 2 61  ? 4.479   23.468  36.710  1.00 88.40 61  B 1 
ATOM   2137 C CA  . PHE   B 2 61  ? 4.559   23.738  38.146  1.00 86.78 61  B 1 
ATOM   2138 C C   . PHE   B 2 61  ? 4.814   25.217  38.468  1.00 87.20 61  B 1 
ATOM   2139 O O   . PHE   B 2 61  ? 4.587   25.636  39.599  1.00 83.07 61  B 1 
ATOM   2140 C CB  . PHE   B 2 61  ? 5.648   22.848  38.752  1.00 85.67 61  B 1 
ATOM   2141 C CG  . PHE   B 2 61  ? 5.423   21.362  38.567  1.00 84.97 61  B 1 
ATOM   2142 C CD1 . PHE   B 2 61  ? 4.259   20.753  39.071  1.00 79.87 61  B 1 
ATOM   2143 C CD2 . PHE   B 2 61  ? 6.381   20.577  37.899  1.00 78.20 61  B 1 
ATOM   2144 C CE1 . PHE   B 2 61  ? 4.057   19.373  38.918  1.00 77.80 61  B 1 
ATOM   2145 C CE2 . PHE   B 2 61  ? 6.184   19.194  37.748  1.00 78.32 61  B 1 
ATOM   2146 C CZ  . PHE   B 2 61  ? 5.022   18.591  38.258  1.00 83.29 61  B 1 
ATOM   2147 N N   . HIS   B 2 62  ? 5.249   26.000  37.464  1.00 87.80 62  B 1 
ATOM   2148 C CA  . HIS   B 2 62  ? 5.664   27.398  37.600  1.00 86.34 62  B 1 
ATOM   2149 C C   . HIS   B 2 62  ? 5.108   28.270  36.461  1.00 86.53 62  B 1 
ATOM   2150 O O   . HIS   B 2 62  ? 5.778   29.152  35.937  1.00 82.12 62  B 1 
ATOM   2151 C CB  . HIS   B 2 62  ? 7.195   27.446  37.686  1.00 84.15 62  B 1 
ATOM   2152 C CG  . HIS   B 2 62  ? 7.737   26.682  38.860  1.00 83.57 62  B 1 
ATOM   2153 N ND1 . HIS   B 2 62  ? 7.614   27.056  40.188  1.00 74.02 62  B 1 
ATOM   2154 C CD2 . HIS   B 2 62  ? 8.354   25.464  38.817  1.00 73.20 62  B 1 
ATOM   2155 C CE1 . HIS   B 2 62  ? 8.149   26.083  40.928  1.00 76.78 62  B 1 
ATOM   2156 N NE2 . HIS   B 2 62  ? 8.610   25.102  40.129  1.00 76.93 62  B 1 
ATOM   2157 N N   . LEU   B 2 63  ? 3.836   28.050  36.081  1.00 87.29 63  B 1 
ATOM   2158 C CA  . LEU   B 2 63  ? 3.171   28.690  34.933  1.00 85.68 63  B 1 
ATOM   2159 C C   . LEU   B 2 63  ? 3.162   30.229  34.949  1.00 85.91 63  B 1 
ATOM   2160 O O   . LEU   B 2 63  ? 2.885   30.851  33.924  1.00 81.59 63  B 1 
ATOM   2161 C CB  . LEU   B 2 63  ? 1.714   28.197  34.874  1.00 82.71 63  B 1 
ATOM   2162 C CG  . LEU   B 2 63  ? 1.549   26.755  34.359  1.00 78.32 63  B 1 
ATOM   2163 C CD1 . LEU   B 2 63  ? 0.107   26.298  34.587  1.00 72.54 63  B 1 
ATOM   2164 C CD2 . LEU   B 2 63  ? 1.850   26.651  32.866  1.00 72.75 63  B 1 
ATOM   2165 N N   . HIS   B 2 64  ? 3.409   30.843  36.107  1.00 88.83 64  B 1 
ATOM   2166 C CA  . HIS   B 2 64  ? 3.359   32.297  36.293  1.00 87.53 64  B 1 
ATOM   2167 C C   . HIS   B 2 64  ? 4.741   32.951  36.293  1.00 88.21 64  B 1 
ATOM   2168 O O   . HIS   B 2 64  ? 4.835   34.175  36.386  1.00 82.52 64  B 1 
ATOM   2169 C CB  . HIS   B 2 64  ? 2.588   32.605  37.581  1.00 83.66 64  B 1 
ATOM   2170 C CG  . HIS   B 2 64  ? 1.217   31.986  37.610  1.00 76.71 64  B 1 
ATOM   2171 N ND1 . HIS   B 2 64  ? 0.299   32.001  36.583  1.00 63.79 64  B 1 
ATOM   2172 C CD2 . HIS   B 2 64  ? 0.653   31.254  38.625  1.00 63.14 64  B 1 
ATOM   2173 C CE1 . HIS   B 2 64  ? -0.779  31.301  36.971  1.00 58.71 64  B 1 
ATOM   2174 N NE2 . HIS   B 2 64  ? -0.603  30.837  38.211  1.00 60.52 64  B 1 
ATOM   2175 N N   . GLU   B 2 65  ? 5.802   32.154  36.186  1.00 85.90 65  B 1 
ATOM   2176 C CA  . GLU   B 2 65  ? 7.179   32.636  36.182  1.00 84.43 65  B 1 
ATOM   2177 C C   . GLU   B 2 65  ? 7.669   32.869  34.755  1.00 83.37 65  B 1 
ATOM   2178 O O   . GLU   B 2 65  ? 7.216   32.228  33.808  1.00 77.13 65  B 1 
ATOM   2179 C CB  . GLU   B 2 65  ? 8.083   31.668  36.957  1.00 80.81 65  B 1 
ATOM   2180 C CG  . GLU   B 2 65  ? 7.701   31.600  38.448  1.00 75.22 65  B 1 
ATOM   2181 C CD  . GLU   B 2 65  ? 8.557   30.617  39.255  1.00 73.59 65  B 1 
ATOM   2182 O OE1 . GLU   B 2 65  ? 8.143   30.286  40.388  1.00 65.45 65  B 1 
ATOM   2183 O OE2 . GLU   B 2 65  ? 9.619   30.179  38.761  1.00 72.45 65  B 1 
ATOM   2184 N N   . HIS   B 2 66  ? 8.585   33.806  34.586  1.00 85.28 66  B 1 
ATOM   2185 C CA  . HIS   B 2 66  ? 9.288   34.083  33.328  1.00 84.65 66  B 1 
ATOM   2186 C C   . HIS   B 2 66  ? 8.385   34.239  32.091  1.00 86.39 66  B 1 
ATOM   2187 O O   . HIS   B 2 66  ? 8.744   33.861  30.975  1.00 81.72 66  B 1 
ATOM   2188 C CB  . HIS   B 2 66  ? 10.405  33.053  33.140  1.00 80.33 66  B 1 
ATOM   2189 C CG  . HIS   B 2 66  ? 11.385  33.055  34.277  1.00 80.35 66  B 1 
ATOM   2190 N ND1 . HIS   B 2 66  ? 12.190  34.116  34.652  1.00 70.48 66  B 1 
ATOM   2191 C CD2 . HIS   B 2 66  ? 11.624  32.022  35.140  1.00 70.06 66  B 1 
ATOM   2192 C CE1 . HIS   B 2 66  ? 12.909  33.719  35.706  1.00 73.79 66  B 1 
ATOM   2193 N NE2 . HIS   B 2 66  ? 12.590  32.461  36.031  1.00 74.95 66  B 1 
ATOM   2194 N N   . LEU   B 2 67  ? 7.206   34.849  32.263  1.00 87.30 67  B 1 
ATOM   2195 C CA  . LEU   B 2 67  ? 6.276   35.100  31.154  1.00 86.46 67  B 1 
ATOM   2196 C C   . LEU   B 2 67  ? 6.876   36.002  30.063  1.00 87.50 67  B 1 
ATOM   2197 O O   . LEU   B 2 67  ? 6.429   35.961  28.917  1.00 83.58 67  B 1 
ATOM   2198 C CB  . LEU   B 2 67  ? 4.982   35.718  31.700  1.00 82.76 67  B 1 
ATOM   2199 C CG  . LEU   B 2 67  ? 4.137   34.774  32.575  1.00 77.89 67  B 1 
ATOM   2200 C CD1 . LEU   B 2 67  ? 2.944   35.546  33.139  1.00 71.80 67  B 1 
ATOM   2201 C CD2 . LEU   B 2 67  ? 3.592   33.583  31.789  1.00 70.97 67  B 1 
ATOM   2202 N N   . GLU   B 2 68  ? 7.892   36.789  30.399  1.00 88.82 68  B 1 
ATOM   2203 C CA  . GLU   B 2 68  ? 8.667   37.592  29.454  1.00 87.90 68  B 1 
ATOM   2204 C C   . GLU   B 2 68  ? 9.385   36.741  28.392  1.00 89.10 68  B 1 
ATOM   2205 O O   . GLU   B 2 68  ? 9.583   37.202  27.269  1.00 85.85 68  B 1 
ATOM   2206 C CB  . GLU   B 2 68  ? 9.666   38.498  30.205  1.00 85.90 68  B 1 
ATOM   2207 C CG  . GLU   B 2 68  ? 10.709  37.799  31.100  1.00 76.60 68  B 1 
ATOM   2208 C CD  . GLU   B 2 68  ? 10.224  37.447  32.517  1.00 70.47 68  B 1 
ATOM   2209 O OE1 . GLU   B 2 68  ? 11.069  37.014  33.324  1.00 62.29 68  B 1 
ATOM   2210 O OE2 . GLU   B 2 68  ? 9.011   37.620  32.798  1.00 68.13 68  B 1 
ATOM   2211 N N   . ASP   B 2 69  ? 9.712   35.491  28.690  1.00 89.99 69  B 1 
ATOM   2212 C CA  . ASP   B 2 69  ? 10.338  34.582  27.728  1.00 89.39 69  B 1 
ATOM   2213 C C   . ASP   B 2 69  ? 9.437   34.298  26.521  1.00 90.67 69  B 1 
ATOM   2214 O O   . ASP   B 2 69  ? 9.923   34.143  25.398  1.00 88.78 69  B 1 
ATOM   2215 C CB  . ASP   B 2 69  ? 10.721  33.265  28.417  1.00 86.96 69  B 1 
ATOM   2216 C CG  . ASP   B 2 69  ? 11.978  33.369  29.277  1.00 84.60 69  B 1 
ATOM   2217 O OD1 . ASP   B 2 69  ? 12.705  34.384  29.167  1.00 78.61 69  B 1 
ATOM   2218 O OD2 . ASP   B 2 69  ? 12.309  32.355  29.924  1.00 79.17 69  B 1 
ATOM   2219 N N   . LEU   B 2 70  ? 8.125   34.303  26.720  1.00 90.50 70  B 1 
ATOM   2220 C CA  . LEU   B 2 70  ? 7.144   34.110  25.650  1.00 90.74 70  B 1 
ATOM   2221 C C   . LEU   B 2 70  ? 7.122   35.275  24.647  1.00 92.19 70  B 1 
ATOM   2222 O O   . LEU   B 2 70  ? 6.585   35.124  23.546  1.00 90.14 70  B 1 
ATOM   2223 C CB  . LEU   B 2 70  ? 5.747   33.895  26.260  1.00 89.58 70  B 1 
ATOM   2224 C CG  . LEU   B 2 70  ? 5.622   32.707  27.234  1.00 87.35 70  B 1 
ATOM   2225 C CD1 . LEU   B 2 70  ? 4.186   32.624  27.746  1.00 81.08 70  B 1 
ATOM   2226 C CD2 . LEU   B 2 70  ? 5.962   31.376  26.563  1.00 80.31 70  B 1 
ATOM   2227 N N   . GLN   B 2 71  ? 7.717   36.420  24.996  1.00 92.54 71  B 1 
ATOM   2228 C CA  . GLN   B 2 71  ? 7.884   37.574  24.104  1.00 92.74 71  B 1 
ATOM   2229 C C   . GLN   B 2 71  ? 9.189   37.525  23.298  1.00 93.83 71  B 1 
ATOM   2230 O O   . GLN   B 2 71  ? 9.415   38.385  22.442  1.00 91.42 71  B 1 
ATOM   2231 C CB  . GLN   B 2 71  ? 7.783   38.883  24.907  1.00 91.66 71  B 1 
ATOM   2232 C CG  . GLN   B 2 71  ? 6.476   39.017  25.702  1.00 86.82 71  B 1 
ATOM   2233 C CD  . GLN   B 2 71  ? 5.232   38.912  24.813  1.00 80.23 71  B 1 
ATOM   2234 O OE1 . GLN   B 2 71  ? 5.163   39.456  23.724  1.00 69.30 71  B 1 
ATOM   2235 N NE2 . GLN   B 2 71  ? 4.221   38.197  25.245  1.00 67.96 71  B 1 
ATOM   2236 N N   . LYS   B 2 72  ? 10.055  36.548  23.533  1.00 92.82 72  B 1 
ATOM   2237 C CA  . LYS   B 2 72  ? 11.254  36.340  22.715  1.00 92.93 72  B 1 
ATOM   2238 C C   . LYS   B 2 72  ? 10.855  35.925  21.296  1.00 93.81 72  B 1 
ATOM   2239 O O   . LYS   B 2 72  ? 9.879   35.189  21.116  1.00 92.86 72  B 1 
ATOM   2240 C CB  . LYS   B 2 72  ? 12.186  35.307  23.362  1.00 92.13 72  B 1 
ATOM   2241 C CG  . LYS   B 2 72  ? 12.845  35.856  24.640  1.00 89.68 72  B 1 
ATOM   2242 C CD  . LYS   B 2 72  ? 13.653  34.778  25.360  1.00 86.45 72  B 1 
ATOM   2243 C CE  . LYS   B 2 72  ? 14.289  35.368  26.622  1.00 80.73 72  B 1 
ATOM   2244 N NZ  . LYS   B 2 72  ? 14.715  34.326  27.581  1.00 73.71 72  B 1 
ATOM   2245 N N   . PRO   B 2 73  ? 11.607  36.363  20.278  1.00 94.95 73  B 1 
ATOM   2246 C CA  . PRO   B 2 73  ? 11.341  35.965  18.902  1.00 94.98 73  B 1 
ATOM   2247 C C   . PRO   B 2 73  ? 11.644  34.477  18.694  1.00 95.16 73  B 1 
ATOM   2248 O O   . PRO   B 2 73  ? 12.605  33.945  19.252  1.00 93.64 73  B 1 
ATOM   2249 C CB  . PRO   B 2 73  ? 12.225  36.873  18.045  1.00 93.75 73  B 1 
ATOM   2250 C CG  . PRO   B 2 73  ? 13.409  37.179  18.964  1.00 90.86 73  B 1 
ATOM   2251 C CD  . PRO   B 2 73  ? 12.767  37.232  20.348  1.00 93.82 73  B 1 
ATOM   2252 N N   . VAL   B 2 74  ? 10.883  33.818  17.820  1.00 95.02 74  B 1 
ATOM   2253 C CA  . VAL   B 2 74  ? 11.077  32.391  17.503  1.00 95.06 74  B 1 
ATOM   2254 C C   . VAL   B 2 74  ? 12.453  32.081  16.907  1.00 95.22 74  B 1 
ATOM   2255 O O   . VAL   B 2 74  ? 12.913  30.950  16.999  1.00 93.56 74  B 1 
ATOM   2256 C CB  . VAL   B 2 74  ? 9.974   31.833  16.580  1.00 93.49 74  B 1 
ATOM   2257 C CG1 . VAL   B 2 74  ? 8.613   31.869  17.268  1.00 85.48 74  B 1 
ATOM   2258 C CG2 . VAL   B 2 74  ? 9.888   32.569  15.235  1.00 85.88 74  B 1 
ATOM   2259 N N   . SER   B 2 75  ? 13.147  33.080  16.378  1.00 94.85 75  B 1 
ATOM   2260 C CA  . SER   B 2 75  ? 14.543  32.944  15.934  1.00 94.36 75  B 1 
ATOM   2261 C C   . SER   B 2 75  ? 15.505  32.488  17.037  1.00 94.44 75  B 1 
ATOM   2262 O O   . SER   B 2 75  ? 16.566  31.962  16.728  1.00 92.82 75  B 1 
ATOM   2263 C CB  . SER   B 2 75  ? 15.045  34.270  15.359  1.00 93.93 75  B 1 
ATOM   2264 O OG  . SER   B 2 75  ? 15.006  35.296  16.334  1.00 88.21 75  B 1 
ATOM   2265 N N   . THR   B 2 76  ? 15.144  32.664  18.311  1.00 93.83 76  B 1 
ATOM   2266 C CA  . THR   B 2 76  ? 15.958  32.223  19.459  1.00 92.64 76  B 1 
ATOM   2267 C C   . THR   B 2 76  ? 15.859  30.724  19.740  1.00 93.10 76  B 1 
ATOM   2268 O O   . THR   B 2 76  ? 16.709  30.194  20.451  1.00 90.82 76  B 1 
ATOM   2269 C CB  . THR   B 2 76  ? 15.592  32.987  20.738  1.00 91.63 76  B 1 
ATOM   2270 O OG1 . THR   B 2 76  ? 14.243  32.808  21.102  1.00 85.20 76  B 1 
ATOM   2271 C CG2 . THR   B 2 76  ? 15.831  34.490  20.600  1.00 84.04 76  B 1 
ATOM   2272 N N   . ILE   B 2 77  ? 14.834  30.052  19.211  1.00 94.61 77  B 1 
ATOM   2273 C CA  . ILE   B 2 77  ? 14.545  28.635  19.482  1.00 94.25 77  B 1 
ATOM   2274 C C   . ILE   B 2 77  ? 14.365  27.787  18.218  1.00 94.51 77  B 1 
ATOM   2275 O O   . ILE   B 2 77  ? 14.318  26.565  18.306  1.00 92.52 77  B 1 
ATOM   2276 C CB  . ILE   B 2 77  ? 13.308  28.488  20.392  1.00 93.28 77  B 1 
ATOM   2277 C CG1 . ILE   B 2 77  ? 12.017  29.026  19.733  1.00 88.72 77  B 1 
ATOM   2278 C CG2 . ILE   B 2 77  ? 13.553  29.176  21.748  1.00 85.92 77  B 1 
ATOM   2279 C CD1 . ILE   B 2 77  ? 10.743  28.514  20.403  1.00 86.13 77  B 1 
ATOM   2280 N N   . MET   B 2 78  ? 14.234  28.412  17.050  1.00 95.34 78  B 1 
ATOM   2281 C CA  . MET   B 2 78  ? 13.980  27.705  15.800  1.00 95.26 78  B 1 
ATOM   2282 C C   . MET   B 2 78  ? 15.157  26.809  15.418  1.00 95.15 78  B 1 
ATOM   2283 O O   . MET   B 2 78  ? 16.326  27.171  15.561  1.00 93.54 78  B 1 
ATOM   2284 C CB  . MET   B 2 78  ? 13.595  28.678  14.674  1.00 93.62 78  B 1 
ATOM   2285 C CG  . MET   B 2 78  ? 14.762  29.510  14.135  1.00 92.01 78  B 1 
ATOM   2286 S SD  . MET   B 2 78  ? 14.272  30.715  12.865  1.00 92.56 78  B 1 
ATOM   2287 C CE  . MET   B 2 78  ? 15.890  31.326  12.384  1.00 84.74 78  B 1 
ATOM   2288 N N   . LYS   B 2 79  ? 14.836  25.642  14.858  1.00 95.52 79  B 1 
ATOM   2289 C CA  . LYS   B 2 79  ? 15.829  24.749  14.275  1.00 94.82 79  B 1 
ATOM   2290 C C   . LYS   B 2 79  ? 16.141  25.197  12.844  1.00 95.03 79  B 1 
ATOM   2291 O O   . LYS   B 2 79  ? 15.220  25.485  12.082  1.00 93.73 79  B 1 
ATOM   2292 C CB  . LYS   B 2 79  ? 15.322  23.305  14.373  1.00 93.09 79  B 1 
ATOM   2293 C CG  . LYS   B 2 79  ? 16.486  22.334  14.175  1.00 81.87 79  B 1 
ATOM   2294 C CD  . LYS   B 2 79  ? 16.072  20.879  14.354  1.00 76.16 79  B 1 
ATOM   2295 C CE  . LYS   B 2 79  ? 17.340  20.054  14.131  1.00 67.73 79  B 1 
ATOM   2296 N NZ  . LYS   B 2 79  ? 17.109  18.608  14.027  1.00 60.44 79  B 1 
ATOM   2297 N N   . THR   B 2 80  ? 17.418  25.250  12.489  1.00 93.46 80  B 1 
ATOM   2298 C CA  . THR   B 2 80  ? 17.903  25.735  11.180  1.00 92.17 80  B 1 
ATOM   2299 C C   . THR   B 2 80  ? 18.537  24.643  10.320  1.00 91.61 80  B 1 
ATOM   2300 O O   . THR   B 2 80  ? 18.549  24.763  9.103   1.00 88.20 80  B 1 
ATOM   2301 C CB  . THR   B 2 80  ? 18.904  26.881  11.365  1.00 90.87 80  B 1 
ATOM   2302 O OG1 . THR   B 2 80  ? 19.934  26.500  12.251  1.00 85.05 80  B 1 
ATOM   2303 C CG2 . THR   B 2 80  ? 18.243  28.126  11.956  1.00 82.92 80  B 1 
ATOM   2304 N N   . ASP   B 2 81  ? 19.022  23.564  10.928  1.00 92.24 81  B 1 
ATOM   2305 C CA  . ASP   B 2 81  ? 19.528  22.359  10.268  1.00 90.85 81  B 1 
ATOM   2306 C C   . ASP   B 2 81  ? 18.356  21.445  9.863   1.00 91.95 81  B 1 
ATOM   2307 O O   . ASP   B 2 81  ? 18.106  20.387  10.444  1.00 89.17 81  B 1 
ATOM   2308 C CB  . ASP   B 2 81  ? 20.568  21.664  11.176  1.00 87.22 81  B 1 
ATOM   2309 C CG  . ASP   B 2 81  ? 19.978  21.166  12.500  1.00 77.01 81  B 1 
ATOM   2310 O OD1 . ASP   B 2 81  ? 19.202  21.914  13.137  1.00 66.34 81  B 1 
ATOM   2311 O OD2 . ASP   B 2 81  ? 20.242  20.016  12.898  1.00 67.34 81  B 1 
ATOM   2312 N N   . LEU   B 2 82  ? 17.590  21.879  8.865   1.00 92.61 82  B 1 
ATOM   2313 C CA  . LEU   B 2 82  ? 16.354  21.224  8.455   1.00 93.51 82  B 1 
ATOM   2314 C C   . LEU   B 2 82  ? 16.588  20.181  7.370   1.00 93.55 82  B 1 
ATOM   2315 O O   . LEU   B 2 82  ? 17.289  20.422  6.395   1.00 91.75 82  B 1 
ATOM   2316 C CB  . LEU   B 2 82  ? 15.332  22.268  7.988   1.00 93.09 82  B 1 
ATOM   2317 C CG  . LEU   B 2 82  ? 14.964  23.316  9.056   1.00 92.47 82  B 1 
ATOM   2318 C CD1 . LEU   B 2 82  ? 13.975  24.305  8.459   1.00 89.22 82  B 1 
ATOM   2319 C CD2 . LEU   B 2 82  ? 14.321  22.695  10.300  1.00 88.14 82  B 1 
ATOM   2320 N N   . ILE   B 2 83  ? 15.904  19.052  7.516   1.00 93.93 83  B 1 
ATOM   2321 C CA  . ILE   B 2 83  ? 15.704  18.101  6.425   1.00 93.82 83  B 1 
ATOM   2322 C C   . ILE   B 2 83  ? 14.446  18.543  5.680   1.00 94.55 83  B 1 
ATOM   2323 O O   . ILE   B 2 83  ? 13.389  18.727  6.292   1.00 93.80 83  B 1 
ATOM   2324 C CB  . ILE   B 2 83  ? 15.619  16.658  6.955   1.00 92.60 83  B 1 
ATOM   2325 C CG1 . ILE   B 2 83  ? 16.908  16.299  7.736   1.00 89.27 83  B 1 
ATOM   2326 C CG2 . ILE   B 2 83  ? 15.399  15.676  5.792   1.00 89.01 83  B 1 
ATOM   2327 C CD1 . ILE   B 2 83  ? 16.788  15.013  8.551   1.00 82.63 83  B 1 
ATOM   2328 N N   . VAL   B 2 84  ? 14.569  18.730  4.373   1.00 94.40 84  B 1 
ATOM   2329 C CA  . VAL   B 2 84  ? 13.481  19.165  3.492   1.00 94.53 84  B 1 
ATOM   2330 C C   . VAL   B 2 84  ? 13.172  18.091  2.455   1.00 94.55 84  B 1 
ATOM   2331 O O   . VAL   B 2 84  ? 13.997  17.219  2.182   1.00 93.62 84  B 1 
ATOM   2332 C CB  . VAL   B 2 84  ? 13.768  20.531  2.840   1.00 93.69 84  B 1 
ATOM   2333 C CG1 . VAL   B 2 84  ? 13.914  21.624  3.902   1.00 87.70 84  B 1 
ATOM   2334 C CG2 . VAL   B 2 84  ? 15.021  20.527  1.961   1.00 86.91 84  B 1 
ATOM   2335 N N   . GLY   B 2 85  ? 11.979  18.143  1.903   1.00 94.75 85  B 1 
ATOM   2336 C CA  . GLY   B 2 85  ? 11.564  17.321  0.774   1.00 94.81 85  B 1 
ATOM   2337 C C   . GLY   B 2 85  ? 11.341  18.155  -0.483  1.00 95.48 85  B 1 
ATOM   2338 O O   . GLY   B 2 85  ? 11.325  19.386  -0.440  1.00 94.55 85  B 1 
ATOM   2339 N N   . HIS   B 2 86  ? 11.145  17.461  -1.599  1.00 93.99 86  B 1 
ATOM   2340 C CA  . HIS   B 2 86  ? 10.838  18.044  -2.902  1.00 93.34 86  B 1 
ATOM   2341 C C   . HIS   B 2 86  ? 9.440   17.594  -3.377  1.00 93.29 86  B 1 
ATOM   2342 O O   . HIS   B 2 86  ? 9.031   16.480  -3.043  1.00 92.96 86  B 1 
ATOM   2343 C CB  . HIS   B 2 86  ? 11.951  17.634  -3.875  1.00 92.63 86  B 1 
ATOM   2344 C CG  . HIS   B 2 86  ? 11.899  18.406  -5.156  1.00 91.69 86  B 1 
ATOM   2345 N ND1 . HIS   B 2 86  ? 11.268  18.016  -6.314  1.00 84.83 86  B 1 
ATOM   2346 C CD2 . HIS   B 2 86  ? 12.399  19.666  -5.369  1.00 82.57 86  B 1 
ATOM   2347 C CE1 . HIS   B 2 86  ? 11.379  19.018  -7.202  1.00 85.28 86  B 1 
ATOM   2348 N NE2 . HIS   B 2 86  ? 12.059  20.032  -6.662  1.00 86.44 86  B 1 
ATOM   2349 N N   . PRO   B 2 87  ? 8.701   18.391  -4.161  1.00 94.16 87  B 1 
ATOM   2350 C CA  . PRO   B 2 87  ? 7.400   17.982  -4.709  1.00 93.07 87  B 1 
ATOM   2351 C C   . PRO   B 2 87  ? 7.414   16.648  -5.464  1.00 92.52 87  B 1 
ATOM   2352 O O   . PRO   B 2 87  ? 6.424   15.916  -5.440  1.00 90.76 87  B 1 
ATOM   2353 C CB  . PRO   B 2 87  ? 6.999   19.121  -5.648  1.00 92.28 87  B 1 
ATOM   2354 C CG  . PRO   B 2 87  ? 7.676   20.344  -5.043  1.00 91.00 87  B 1 
ATOM   2355 C CD  . PRO   B 2 87  ? 8.981   19.779  -4.500  1.00 92.91 87  B 1 
ATOM   2356 N N   . LEU   B 2 88  ? 8.538   16.319  -6.111  1.00 91.45 88  B 1 
ATOM   2357 C CA  . LEU   B 2 88  ? 8.738   15.077  -6.864  1.00 89.64 88  B 1 
ATOM   2358 C C   . LEU   B 2 88  ? 9.226   13.893  -6.011  1.00 89.65 88  B 1 
ATOM   2359 O O   . LEU   B 2 88  ? 9.419   12.810  -6.560  1.00 88.10 88  B 1 
ATOM   2360 C CB  . LEU   B 2 88  ? 9.711   15.326  -8.034  1.00 88.28 88  B 1 
ATOM   2361 C CG  . LEU   B 2 88  ? 9.244   16.352  -9.078  1.00 84.88 88  B 1 
ATOM   2362 C CD1 . LEU   B 2 88  ? 10.333  16.538  -10.131 1.00 82.09 88  B 1 
ATOM   2363 C CD2 . LEU   B 2 88  ? 7.967   15.890  -9.779  1.00 80.85 88  B 1 
ATOM   2364 N N   . ASP   B 2 89  ? 9.448   14.068  -4.703  1.00 91.31 89  B 1 
ATOM   2365 C CA  . ASP   B 2 89  ? 9.754   12.935  -3.823  1.00 90.13 89  B 1 
ATOM   2366 C C   . ASP   B 2 89  ? 8.550   11.980  -3.765  1.00 89.81 89  B 1 
ATOM   2367 O O   . ASP   B 2 89  ? 7.398   12.393  -3.927  1.00 89.18 89  B 1 
ATOM   2368 C CB  . ASP   B 2 89  ? 10.125  13.398  -2.399  1.00 89.87 89  B 1 
ATOM   2369 C CG  . ASP   B 2 89  ? 11.478  14.112  -2.244  1.00 89.92 89  B 1 
ATOM   2370 O OD1 . ASP   B 2 89  ? 12.344  14.020  -3.135  1.00 86.15 89  B 1 
ATOM   2371 O OD2 . ASP   B 2 89  ? 11.694  14.716  -1.165  1.00 85.36 89  B 1 
ATOM   2372 N N   . PHE   B 2 90  ? 8.797   10.699  -3.487  1.00 87.65 90  B 1 
ATOM   2373 C CA  . PHE   B 2 90  ? 7.733   9.731   -3.253  1.00 86.49 90  B 1 
ATOM   2374 C C   . PHE   B 2 90  ? 7.295   9.731   -1.791  1.00 87.58 90  B 1 
ATOM   2375 O O   . PHE   B 2 90  ? 8.092   9.885   -0.870  1.00 87.11 90  B 1 
ATOM   2376 C CB  . PHE   B 2 90  ? 8.165   8.337   -3.707  1.00 83.92 90  B 1 
ATOM   2377 C CG  . PHE   B 2 90  ? 8.464   8.272   -5.184  1.00 80.53 90  B 1 
ATOM   2378 C CD1 . PHE   B 2 90  ? 7.411   8.261   -6.114  1.00 74.63 90  B 1 
ATOM   2379 C CD2 . PHE   B 2 90  ? 9.798   8.304   -5.629  1.00 72.92 90  B 1 
ATOM   2380 C CE1 . PHE   B 2 90  ? 7.693   8.308   -7.485  1.00 70.80 90  B 1 
ATOM   2381 C CE2 . PHE   B 2 90  ? 10.085  8.351   -6.997  1.00 69.48 90  B 1 
ATOM   2382 C CZ  . PHE   B 2 90  ? 9.030   8.364   -7.925  1.00 71.57 90  B 1 
ATOM   2383 N N   . VAL   B 2 91  ? 6.000   9.495   -1.564  1.00 87.19 91  B 1 
ATOM   2384 C CA  . VAL   B 2 91  ? 5.441   9.391   -0.205  1.00 87.40 91  B 1 
ATOM   2385 C C   . VAL   B 2 91  ? 6.117   8.274   0.597   1.00 87.69 91  B 1 
ATOM   2386 O O   . VAL   B 2 91  ? 6.329   8.417   1.799   1.00 86.78 91  B 1 
ATOM   2387 C CB  . VAL   B 2 91  ? 3.917   9.191   -0.286  1.00 86.30 91  B 1 
ATOM   2388 C CG1 . VAL   B 2 91  ? 3.284   8.877   1.066   1.00 79.66 91  B 1 
ATOM   2389 C CG2 . VAL   B 2 91  ? 3.244   10.461  -0.820  1.00 79.90 91  B 1 
ATOM   2390 N N   . GLU   B 2 92  ? 6.509   7.195   -0.065  1.00 84.71 92  B 1 
ATOM   2391 C CA  . GLU   B 2 92  ? 7.238   6.076   0.534   1.00 82.49 92  B 1 
ATOM   2392 C C   . GLU   B 2 92  ? 8.651   6.478   0.998   1.00 83.73 92  B 1 
ATOM   2393 O O   . GLU   B 2 92  ? 9.078   6.080   2.080   1.00 82.79 92  B 1 
ATOM   2394 C CB  . GLU   B 2 92  ? 7.296   4.916   -0.472  1.00 79.48 92  B 1 
ATOM   2395 C CG  . GLU   B 2 92  ? 5.908   4.357   -0.869  1.00 72.55 92  B 1 
ATOM   2396 C CD  . GLU   B 2 92  ? 5.174   5.076   -2.025  1.00 67.51 92  B 1 
ATOM   2397 O OE1 . GLU   B 2 92  ? 4.201   4.486   -2.550  1.00 61.11 92  B 1 
ATOM   2398 O OE2 . GLU   B 2 92  ? 5.585   6.161   -2.463  1.00 60.47 92  B 1 
ATOM   2399 N N   . GLU   B 2 93  ? 9.345   7.325   0.238   1.00 84.83 93  B 1 
ATOM   2400 C CA  . GLU   B 2 93  ? 10.648  7.885   0.626   1.00 85.41 93  B 1 
ATOM   2401 C C   . GLU   B 2 93  ? 10.512  8.800   1.851   1.00 87.96 93  B 1 
ATOM   2402 O O   . GLU   B 2 93  ? 11.329  8.750   2.771   1.00 87.72 93  B 1 
ATOM   2403 C CB  . GLU   B 2 93  ? 11.261  8.686   -0.538  1.00 83.35 93  B 1 
ATOM   2404 C CG  . GLU   B 2 93  ? 11.652  7.823   -1.748  1.00 75.65 93  B 1 
ATOM   2405 C CD  . GLU   B 2 93  ? 12.055  8.645   -2.987  1.00 71.93 93  B 1 
ATOM   2406 O OE1 . GLU   B 2 93  ? 12.718  8.072   -3.874  1.00 64.36 93  B 1 
ATOM   2407 O OE2 . GLU   B 2 93  ? 11.662  9.832   -3.092  1.00 65.70 93  B 1 
ATOM   2408 N N   . VAL   B 2 94  ? 9.434   9.585   1.917   1.00 89.75 94  B 1 
ATOM   2409 C CA  . VAL   B 2 94  ? 9.139   10.435  3.078   1.00 91.37 94  B 1 
ATOM   2410 C C   . VAL   B 2 94  ? 8.879   9.595   4.329   1.00 91.59 94  B 1 
ATOM   2411 O O   . VAL   B 2 94  ? 9.350   9.952   5.408   1.00 91.06 94  B 1 
ATOM   2412 C CB  . VAL   B 2 94  ? 7.954   11.371  2.785   1.00 92.04 94  B 1 
ATOM   2413 C CG1 . VAL   B 2 94  ? 7.565   12.209  4.006   1.00 89.26 94  B 1 
ATOM   2414 C CG2 . VAL   B 2 94  ? 8.295   12.343  1.656   1.00 89.26 94  B 1 
ATOM   2415 N N   . ALA   B 2 95  ? 8.173   8.468   4.203   1.00 91.13 95  B 1 
ATOM   2416 C CA  . ALA   B 2 95  ? 7.957   7.548   5.319   1.00 90.21 95  B 1 
ATOM   2417 C C   . ALA   B 2 95  ? 9.286   6.995   5.866   1.00 90.22 95  B 1 
ATOM   2418 O O   . ALA   B 2 95  ? 9.497   6.990   7.081   1.00 89.45 95  B 1 
ATOM   2419 C CB  . ALA   B 2 95  ? 7.012   6.427   4.868   1.00 89.03 95  B 1 
ATOM   2420 N N   . ALA   B 2 96  ? 10.202  6.613   4.975   1.00 88.10 96  B 1 
ATOM   2421 C CA  . ALA   B 2 96  ? 11.541  6.161   5.347   1.00 86.69 96  B 1 
ATOM   2422 C C   . ALA   B 2 96  ? 12.359  7.275   6.027   1.00 87.54 96  B 1 
ATOM   2423 O O   . ALA   B 2 96  ? 12.954  7.044   7.078   1.00 86.80 96  B 1 
ATOM   2424 C CB  . ALA   B 2 96  ? 12.234  5.611   4.095   1.00 84.74 96  B 1 
ATOM   2425 N N   . LEU   B 2 97  ? 12.311  8.500   5.503   1.00 88.52 97  B 1 
ATOM   2426 C CA  . LEU   B 2 97  ? 12.950  9.680   6.105   1.00 89.38 97  B 1 
ATOM   2427 C C   . LEU   B 2 97  ? 12.449  9.962   7.523   1.00 89.87 97  B 1 
ATOM   2428 O O   . LEU   B 2 97  ? 13.240  10.236  8.424   1.00 88.66 97  B 1 
ATOM   2429 C CB  . LEU   B 2 97  ? 12.690  10.903  5.206   1.00 88.87 97  B 1 
ATOM   2430 C CG  . LEU   B 2 97  ? 13.828  11.170  4.207   1.00 83.88 97  B 1 
ATOM   2431 C CD1 . LEU   B 2 97  ? 13.323  12.025  3.052   1.00 78.63 97  B 1 
ATOM   2432 C CD2 . LEU   B 2 97  ? 14.964  11.929  4.890   1.00 78.95 97  B 1 
ATOM   2433 N N   . PHE   B 2 98  ? 11.135  9.878   7.752   1.00 91.73 98  B 1 
ATOM   2434 C CA  . PHE   B 2 98  ? 10.562  10.055  9.084   1.00 92.50 98  B 1 
ATOM   2435 C C   . PHE   B 2 98  ? 11.041  8.981   10.059  1.00 91.58 98  B 1 
ATOM   2436 O O   . PHE   B 2 98  ? 11.318  9.283   11.220  1.00 90.10 98  B 1 
ATOM   2437 C CB  . PHE   B 2 98  ? 9.034   10.052  9.009   1.00 93.57 98  B 1 
ATOM   2438 C CG  . PHE   B 2 98  ? 8.367   11.275  8.414   1.00 94.21 98  B 1 
ATOM   2439 C CD1 . PHE   B 2 98  ? 9.053   12.485  8.211   1.00 90.95 98  B 1 
ATOM   2440 C CD2 . PHE   B 2 98  ? 6.993   11.209  8.106   1.00 90.82 98  B 1 
ATOM   2441 C CE1 . PHE   B 2 98  ? 8.383   13.607  7.696   1.00 90.67 98  B 1 
ATOM   2442 C CE2 . PHE   B 2 98  ? 6.324   12.327  7.591   1.00 90.57 98  B 1 
ATOM   2443 C CZ  . PHE   B 2 98  ? 7.016   13.528  7.381   1.00 93.58 98  B 1 
ATOM   2444 N N   . TYR   B 2 99  ? 11.169  7.745   9.582   1.00 88.74 99  B 1 
ATOM   2445 C CA  . TYR   B 2 99  ? 11.656  6.634   10.387  1.00 86.58 99  B 1 
ATOM   2446 C C   . TYR   B 2 99  ? 13.144  6.787   10.733  1.00 86.24 99  B 1 
ATOM   2447 O O   . TYR   B 2 99  ? 13.523  6.684   11.902  1.00 84.68 99  B 1 
ATOM   2448 C CB  . TYR   B 2 99  ? 11.367  5.326   9.639   1.00 84.78 99  B 1 
ATOM   2449 C CG  . TYR   B 2 99  ? 11.600  4.101   10.493  1.00 82.26 99  B 1 
ATOM   2450 C CD1 . TYR   B 2 99  ? 12.846  3.448   10.490  1.00 75.81 99  B 1 
ATOM   2451 C CD2 . TYR   B 2 99  ? 10.568  3.628   11.325  1.00 74.78 99  B 1 
ATOM   2452 C CE1 . TYR   B 2 99  ? 13.065  2.335   11.317  1.00 71.99 99  B 1 
ATOM   2453 C CE2 . TYR   B 2 99  ? 10.778  2.516   12.156  1.00 70.57 99  B 1 
ATOM   2454 C CZ  . TYR   B 2 99  ? 12.030  1.875   12.150  1.00 72.73 99  B 1 
ATOM   2455 O OH  . TYR   B 2 99  ? 12.238  0.798   12.975  1.00 70.28 99  B 1 
ATOM   2456 N N   . GLU   B 2 100 ? 13.983  7.090   9.747   1.00 85.55 100 B 1 
ATOM   2457 C CA  . GLU   B 2 100 ? 15.439  7.215   9.901   1.00 84.41 100 B 1 
ATOM   2458 C C   . GLU   B 2 100 ? 15.827  8.384   10.819  1.00 85.15 100 B 1 
ATOM   2459 O O   . GLU   B 2 100 ? 16.575  8.219   11.782  1.00 83.98 100 B 1 
ATOM   2460 C CB  . GLU   B 2 100 ? 16.078  7.381   8.510   1.00 82.63 100 B 1 
ATOM   2461 C CG  . GLU   B 2 100 ? 17.615  7.354   8.565   1.00 73.77 100 B 1 
ATOM   2462 C CD  . GLU   B 2 100 ? 18.309  7.693   7.232   1.00 70.30 100 B 1 
ATOM   2463 O OE1 . GLU   B 2 100 ? 19.552  7.562   7.170   1.00 63.37 100 B 1 
ATOM   2464 O OE2 . GLU   B 2 100 ? 17.651  8.129   6.272   1.00 64.49 100 B 1 
ATOM   2465 N N   . HIS   B 2 101 ? 15.288  9.571   10.552  1.00 88.22 101 B 1 
ATOM   2466 C CA  . HIS   B 2 101 ? 15.669  10.793  11.265  1.00 88.17 101 B 1 
ATOM   2467 C C   . HIS   B 2 101 ? 14.813  11.086  12.498  1.00 88.90 101 B 1 
ATOM   2468 O O   . HIS   B 2 101 ? 15.120  12.018  13.245  1.00 87.25 101 B 1 
ATOM   2469 C CB  . HIS   B 2 101 ? 15.680  11.967  10.294  1.00 88.16 101 B 1 
ATOM   2470 C CG  . HIS   B 2 101 ? 16.731  11.828  9.234   1.00 87.56 101 B 1 
ATOM   2471 N ND1 . HIS   B 2 101 ? 18.090  12.061  9.395   1.00 77.25 101 B 1 
ATOM   2472 C CD2 . HIS   B 2 101 ? 16.533  11.426  7.941   1.00 77.49 101 B 1 
ATOM   2473 C CE1 . HIS   B 2 101 ? 18.682  11.811  8.221   1.00 79.46 101 B 1 
ATOM   2474 N NE2 . HIS   B 2 101 ? 17.773  11.425  7.317   1.00 80.66 101 B 1 
ATOM   2475 N N   . ARG   B 2 102 ? 13.759  10.290  12.747  1.00 88.50 102 B 1 
ATOM   2476 C CA  . ARG   B 2 102 ? 12.842  10.458  13.894  1.00 88.41 102 B 1 
ATOM   2477 C C   . ARG   B 2 102 ? 12.194  11.841  13.948  1.00 89.80 102 B 1 
ATOM   2478 O O   . ARG   B 2 102 ? 12.045  12.440  15.015  1.00 87.70 102 B 1 
ATOM   2479 C CB  . ARG   B 2 102 ? 13.544  10.106  15.204  1.00 86.35 102 B 1 
ATOM   2480 C CG  . ARG   B 2 102 ? 14.196  8.728   15.156  1.00 79.48 102 B 1 
ATOM   2481 C CD  . ARG   B 2 102 ? 14.859  8.485   16.499  1.00 73.31 102 B 1 
ATOM   2482 N NE  . ARG   B 2 102 ? 15.515  7.178   16.518  1.00 66.40 102 B 1 
ATOM   2483 C CZ  . ARG   B 2 102 ? 15.779  6.491   17.607  1.00 58.16 102 B 1 
ATOM   2484 N NH1 . ARG   B 2 102 ? 15.550  6.980   18.794  1.00 53.24 102 B 1 
ATOM   2485 N NH2 . ARG   B 2 102 ? 16.268  5.290   17.516  1.00 51.68 102 B 1 
ATOM   2486 N N   . ILE   B 2 103 ? 11.805  12.329  12.785  1.00 92.04 103 B 1 
ATOM   2487 C CA  . ILE   B 2 103 ? 11.074  13.579  12.591  1.00 92.70 103 B 1 
ATOM   2488 C C   . ILE   B 2 103 ? 9.621   13.276  12.213  1.00 93.11 103 B 1 
ATOM   2489 O O   . ILE   B 2 103 ? 9.308   12.200  11.703  1.00 92.13 103 B 1 
ATOM   2490 C CB  . ILE   B 2 103 ? 11.799  14.484  11.565  1.00 92.52 103 B 1 
ATOM   2491 C CG1 . ILE   B 2 103 ? 11.944  13.810  10.183  1.00 90.17 103 B 1 
ATOM   2492 C CG2 . ILE   B 2 103 ? 13.160  14.915  12.144  1.00 89.10 103 B 1 
ATOM   2493 C CD1 . ILE   B 2 103 ? 12.561  14.705  9.098   1.00 87.99 103 B 1 
ATOM   2494 N N   . GLY   B 2 104 ? 8.721   14.204  12.474  1.00 93.49 104 B 1 
ATOM   2495 C CA  . GLY   B 2 104 ? 7.290   14.067  12.168  1.00 93.74 104 B 1 
ATOM   2496 C C   . GLY   B 2 104 ? 6.773   15.058  11.126  1.00 94.93 104 B 1 
ATOM   2497 O O   . GLY   B 2 104 ? 5.564   15.137  10.920  1.00 93.71 104 B 1 
ATOM   2498 N N   . CYS   B 2 105 ? 7.658   15.838  10.524  1.00 95.28 105 B 1 
ATOM   2499 C CA  . CYS   B 2 105 ? 7.339   16.915  9.593   1.00 96.02 105 B 1 
ATOM   2500 C C   . CYS   B 2 105 ? 8.467   17.083  8.579   1.00 96.67 105 B 1 
ATOM   2501 O O   . CYS   B 2 105 ? 9.639   17.107  8.959   1.00 95.72 105 B 1 
ATOM   2502 C CB  . CYS   B 2 105 ? 7.135   18.188  10.425  1.00 94.25 105 B 1 
ATOM   2503 S SG  . CYS   B 2 105 ? 7.117   19.675  9.395   1.00 91.69 105 B 1 
ATOM   2504 N N   . LEU   B 2 106 ? 8.095   17.254  7.310   1.00 96.98 106 B 1 
ATOM   2505 C CA  . LEU   B 2 106 ? 9.013   17.554  6.222   1.00 97.17 106 B 1 
ATOM   2506 C C   . LEU   B 2 106 ? 8.496   18.789  5.466   1.00 97.68 106 B 1 
ATOM   2507 O O   . LEU   B 2 106 ? 7.476   18.694  4.779   1.00 96.95 106 B 1 
ATOM   2508 C CB  . LEU   B 2 106 ? 9.131   16.304  5.336   1.00 95.86 106 B 1 
ATOM   2509 C CG  . LEU   B 2 106 ? 10.341  16.320  4.391   1.00 92.04 106 B 1 
ATOM   2510 C CD1 . LEU   B 2 106 ? 11.650  16.105  5.156   1.00 88.33 106 B 1 
ATOM   2511 C CD2 . LEU   B 2 106 ? 10.206  15.179  3.385   1.00 87.40 106 B 1 
ATOM   2512 N N   . PRO   B 2 107 ? 9.148   19.960  5.612   1.00 97.45 107 B 1 
ATOM   2513 C CA  . PRO   B 2 107 ? 8.873   21.098  4.742   1.00 97.47 107 B 1 
ATOM   2514 C C   . PRO   B 2 107 ? 9.233   20.746  3.297   1.00 97.47 107 B 1 
ATOM   2515 O O   . PRO   B 2 107 ? 10.302  20.183  3.051   1.00 96.67 107 B 1 
ATOM   2516 C CB  . PRO   B 2 107 ? 9.731   22.254  5.268   1.00 96.93 107 B 1 
ATOM   2517 C CG  . PRO   B 2 107 ? 10.128  21.825  6.680   1.00 95.23 107 B 1 
ATOM   2518 C CD  . PRO   B 2 107 ? 10.175  20.303  6.580   1.00 96.97 107 B 1 
ATOM   2519 N N   . ILE   B 2 108 ? 8.373   21.088  2.354   1.00 97.11 108 B 1 
ATOM   2520 C CA  . ILE   B 2 108 ? 8.602   20.842  0.929   1.00 97.10 108 B 1 
ATOM   2521 C C   . ILE   B 2 108 ? 9.068   22.139  0.277   1.00 97.03 108 B 1 
ATOM   2522 O O   . ILE   B 2 108 ? 8.364   23.147  0.312   1.00 96.37 108 B 1 
ATOM   2523 C CB  . ILE   B 2 108 ? 7.356   20.241  0.254   1.00 96.91 108 B 1 
ATOM   2524 C CG1 . ILE   B 2 108 ? 6.789   19.018  1.003   1.00 95.47 108 B 1 
ATOM   2525 C CG2 . ILE   B 2 108 ? 7.675   19.880  -1.207  1.00 95.68 108 B 1 
ATOM   2526 C CD1 . ILE   B 2 108 ? 7.809   17.893  1.291   1.00 92.33 108 B 1 
ATOM   2527 N N   . VAL   B 2 109 ? 10.260  22.101  -0.288  1.00 95.93 109 B 1 
ATOM   2528 C CA  . VAL   B 2 109 ? 10.929  23.260  -0.890  1.00 95.39 109 B 1 
ATOM   2529 C C   . VAL   B 2 109 ? 11.116  23.014  -2.380  1.00 94.83 109 B 1 
ATOM   2530 O O   . VAL   B 2 109 ? 11.577  21.949  -2.782  1.00 93.65 109 B 1 
ATOM   2531 C CB  . VAL   B 2 109 ? 12.268  23.556  -0.187  1.00 94.73 109 B 1 
ATOM   2532 C CG1 . VAL   B 2 109 ? 12.978  24.766  -0.798  1.00 90.00 109 B 1 
ATOM   2533 C CG2 . VAL   B 2 109 ? 12.048  23.863  1.303   1.00 90.19 109 B 1 
ATOM   2534 N N   . ASN   B 2 110 ? 10.766  24.016  -3.184  1.00 94.61 110 B 1 
ATOM   2535 C CA  . ASN   B 2 110 ? 10.967  24.029  -4.629  1.00 93.49 110 B 1 
ATOM   2536 C C   . ASN   B 2 110 ? 11.464  25.420  -5.050  1.00 92.74 110 B 1 
ATOM   2537 O O   . ASN   B 2 110 ? 10.906  26.435  -4.625  1.00 90.28 110 B 1 
ATOM   2538 C CB  . ASN   B 2 110 ? 9.647   23.629  -5.315  1.00 91.86 110 B 1 
ATOM   2539 C CG  . ASN   B 2 110 ? 9.795   23.471  -6.819  1.00 89.24 110 B 1 
ATOM   2540 O OD1 . ASN   B 2 110 ? 10.844  23.647  -7.393  1.00 79.28 110 B 1 
ATOM   2541 N ND2 . ASN   B 2 110 ? 8.728   23.140  -7.506  1.00 78.80 110 B 1 
ATOM   2542 N N   . HIS   B 2 111 ? 12.520  25.465  -5.838  1.00 91.00 111 B 1 
ATOM   2543 C CA  . HIS   B 2 111 ? 13.200  26.707  -6.234  1.00 89.80 111 B 1 
ATOM   2544 C C   . HIS   B 2 111 ? 13.548  27.627  -5.049  1.00 90.57 111 B 1 
ATOM   2545 O O   . HIS   B 2 111 ? 13.357  28.844  -5.087  1.00 86.80 111 B 1 
ATOM   2546 C CB  . HIS   B 2 111 ? 12.405  27.404  -7.349  1.00 87.62 111 B 1 
ATOM   2547 C CG  . HIS   B 2 111 ? 12.189  26.543  -8.563  1.00 83.73 111 B 1 
ATOM   2548 N ND1 . HIS   B 2 111 ? 13.136  25.742  -9.173  1.00 73.22 111 B 1 
ATOM   2549 C CD2 . HIS   B 2 111 ? 11.024  26.400  -9.273  1.00 71.64 111 B 1 
ATOM   2550 C CE1 . HIS   B 2 111 ? 12.546  25.131  -10.214 1.00 71.36 111 B 1 
ATOM   2551 N NE2 . HIS   B 2 111 ? 11.268  25.515  -10.315 1.00 71.82 111 B 1 
ATOM   2552 N N   . GLY   B 2 112 ? 14.027  27.025  -3.958  1.00 90.11 112 B 1 
ATOM   2553 C CA  . GLY   B 2 112 ? 14.402  27.731  -2.732  1.00 89.29 112 B 1 
ATOM   2554 C C   . GLY   B 2 112 ? 13.230  28.281  -1.910  1.00 91.26 112 B 1 
ATOM   2555 O O   . GLY   B 2 112 ? 13.465  28.947  -0.902  1.00 88.97 112 B 1 
ATOM   2556 N N   . LYS   B 2 113 ? 11.982  28.007  -2.300  1.00 93.88 113 B 1 
ATOM   2557 C CA  . LYS   B 2 113 ? 10.775  28.471  -1.606  1.00 94.88 113 B 1 
ATOM   2558 C C   . LYS   B 2 113 ? 10.000  27.320  -0.980  1.00 95.89 113 B 1 
ATOM   2559 O O   . LYS   B 2 113 ? 9.886   26.246  -1.557  1.00 94.42 113 B 1 
ATOM   2560 C CB  . LYS   B 2 113 ? 9.880   29.279  -2.552  1.00 93.36 113 B 1 
ATOM   2561 C CG  . LYS   B 2 113 ? 10.578  30.566  -3.017  1.00 87.82 113 B 1 
ATOM   2562 C CD  . LYS   B 2 113 ? 9.625   31.439  -3.830  1.00 82.81 113 B 1 
ATOM   2563 C CE  . LYS   B 2 113 ? 10.385  32.690  -4.270  1.00 74.56 113 B 1 
ATOM   2564 N NZ  . LYS   B 2 113 ? 9.493   33.676  -4.917  1.00 65.48 113 B 1 
ATOM   2565 N N   . LEU   B 2 114 ? 9.416   27.588  0.185   1.00 96.19 114 B 1 
ATOM   2566 C CA  . LEU   B 2 114 ? 8.489   26.669  0.825   1.00 97.07 114 B 1 
ATOM   2567 C C   . LEU   B 2 114 ? 7.174   26.635  0.032   1.00 97.09 114 B 1 
ATOM   2568 O O   . LEU   B 2 114 ? 6.482   27.645  -0.062  1.00 96.04 114 B 1 
ATOM   2569 C CB  . LEU   B 2 114 ? 8.277   27.123  2.273   1.00 97.08 114 B 1 
ATOM   2570 C CG  . LEU   B 2 114 ? 7.407   26.154  3.096   1.00 96.53 114 B 1 
ATOM   2571 C CD1 . LEU   B 2 114 ? 8.168   24.882  3.457   1.00 94.01 114 B 1 
ATOM   2572 C CD2 . LEU   B 2 114 ? 6.982   26.843  4.390   1.00 93.45 114 B 1 
ATOM   2573 N N   . VAL   B 2 115 ? 6.826   25.464  -0.496  1.00 97.02 115 B 1 
ATOM   2574 C CA  . VAL   B 2 115 ? 5.617   25.250  -1.311  1.00 96.64 115 B 1 
ATOM   2575 C C   . VAL   B 2 115 ? 4.585   24.345  -0.643  1.00 96.83 115 B 1 
ATOM   2576 O O   . VAL   B 2 115 ? 3.404   24.404  -0.976  1.00 95.42 115 B 1 
ATOM   2577 C CB  . VAL   B 2 115 ? 5.967   24.718  -2.713  1.00 95.52 115 B 1 
ATOM   2578 C CG1 . VAL   B 2 115 ? 6.774   25.750  -3.505  1.00 89.50 115 B 1 
ATOM   2579 C CG2 . VAL   B 2 115 ? 6.753   23.396  -2.678  1.00 89.20 115 B 1 
ATOM   2580 N N   . GLY   B 2 116 ? 5.002   23.532  0.325   1.00 97.22 116 B 1 
ATOM   2581 C CA  . GLY   B 2 116 ? 4.120   22.620  1.035   1.00 97.36 116 B 1 
ATOM   2582 C C   . GLY   B 2 116 ? 4.727   22.108  2.335   1.00 97.76 116 B 1 
ATOM   2583 O O   . GLY   B 2 116 ? 5.859   22.425  2.697   1.00 97.08 116 B 1 
ATOM   2584 N N   . ILE   B 2 117 ? 3.938   21.307  3.050   1.00 97.76 117 B 1 
ATOM   2585 C CA  . ILE   B 2 117 ? 4.388   20.572  4.232   1.00 97.78 117 B 1 
ATOM   2586 C C   . ILE   B 2 117 ? 3.693   19.213  4.259   1.00 97.55 117 B 1 
ATOM   2587 O O   . ILE   B 2 117 ? 2.495   19.118  3.993   1.00 96.66 117 B 1 
ATOM   2588 C CB  . ILE   B 2 117 ? 4.157   21.399  5.516   1.00 97.30 117 B 1 
ATOM   2589 C CG1 . ILE   B 2 117 ? 4.846   20.748  6.734   1.00 95.07 117 B 1 
ATOM   2590 C CG2 . ILE   B 2 117 ? 2.661   21.646  5.801   1.00 95.04 117 B 1 
ATOM   2591 C CD1 . ILE   B 2 117 ? 4.868   21.661  7.971   1.00 90.93 117 B 1 
ATOM   2592 N N   . ILE   B 2 118 ? 4.443   18.167  4.597   1.00 97.78 118 B 1 
ATOM   2593 C CA  . ILE   B 2 118 ? 3.905   16.823  4.804   1.00 97.54 118 B 1 
ATOM   2594 C C   . ILE   B 2 118 ? 4.279   16.346  6.203   1.00 97.38 118 B 1 
ATOM   2595 O O   . ILE   B 2 118 ? 5.378   16.603  6.695   1.00 96.27 118 B 1 
ATOM   2596 C CB  . ILE   B 2 118 ? 4.328   15.881  3.659   1.00 96.46 118 B 1 
ATOM   2597 C CG1 . ILE   B 2 118 ? 3.506   14.574  3.706   1.00 89.87 118 B 1 
ATOM   2598 C CG2 . ILE   B 2 118 ? 5.837   15.591  3.663   1.00 89.26 118 B 1 
ATOM   2599 C CD1 . ILE   B 2 118 ? 3.608   13.749  2.426   1.00 85.14 118 B 1 
ATOM   2600 N N   . THR   B 2 119 ? 3.337   15.677  6.871   1.00 96.53 119 B 1 
ATOM   2601 C CA  . THR   B 2 119 ? 3.507   15.187  8.244   1.00 95.82 119 B 1 
ATOM   2602 C C   . THR   B 2 119 ? 3.174   13.699  8.334   1.00 95.08 119 B 1 
ATOM   2603 O O   . THR   B 2 119 ? 2.575   13.124  7.424   1.00 93.90 119 B 1 
ATOM   2604 C CB  . THR   B 2 119 ? 2.649   15.987  9.241   1.00 94.93 119 B 1 
ATOM   2605 O OG1 . THR   B 2 119 ? 1.281   15.722  9.050   1.00 89.71 119 B 1 
ATOM   2606 C CG2 . THR   B 2 119 ? 2.861   17.500  9.164   1.00 90.31 119 B 1 
ATOM   2607 N N   . GLN   B 2 120 ? 3.504   13.075  9.465   1.00 93.80 120 B 1 
ATOM   2608 C CA  . GLN   B 2 120 ? 3.095   11.689  9.730   1.00 92.75 120 B 1 
ATOM   2609 C C   . GLN   B 2 120 ? 1.574   11.505  9.628   1.00 92.30 120 B 1 
ATOM   2610 O O   . GLN   B 2 120 ? 1.120   10.461  9.187   1.00 90.67 120 B 1 
ATOM   2611 C CB  . GLN   B 2 120 ? 3.564   11.258  11.125  1.00 91.13 120 B 1 
ATOM   2612 C CG  . GLN   B 2 120 ? 5.084   11.065  11.196  1.00 84.51 120 B 1 
ATOM   2613 C CD  . GLN   B 2 120 ? 5.567   10.584  12.566  1.00 82.59 120 B 1 
ATOM   2614 O OE1 . GLN   B 2 120 ? 4.866   10.614  13.566  1.00 73.83 120 B 1 
ATOM   2615 N NE2 . GLN   B 2 120 ? 6.794   10.134  12.671  1.00 72.15 120 B 1 
ATOM   2616 N N   . THR   B 2 121 ? 0.794   12.517  9.992   1.00 92.55 121 B 1 
ATOM   2617 C CA  . THR   B 2 121 ? -0.674  12.488  9.879   1.00 91.75 121 B 1 
ATOM   2618 C C   . THR   B 2 121 ? -1.134  12.411  8.423   1.00 91.44 121 B 1 
ATOM   2619 O O   . THR   B 2 121 ? -2.096  11.711  8.127   1.00 90.01 121 B 1 
ATOM   2620 C CB  . THR   B 2 121 ? -1.290  13.726  10.550  1.00 90.82 121 B 1 
ATOM   2621 O OG1 . THR   B 2 121 ? -0.832  13.833  11.884  1.00 84.68 121 B 1 
ATOM   2622 C CG2 . THR   B 2 121 ? -2.811  13.680  10.618  1.00 83.69 121 B 1 
ATOM   2623 N N   . ASP   B 2 122 ? -0.442  13.075  7.510   1.00 92.67 122 B 1 
ATOM   2624 C CA  . ASP   B 2 122 ? -0.747  13.008  6.076   1.00 92.47 122 B 1 
ATOM   2625 C C   . ASP   B 2 122 ? -0.424  11.616  5.510   1.00 91.61 122 B 1 
ATOM   2626 O O   . ASP   B 2 122 ? -1.229  11.063  4.765   1.00 90.30 122 B 1 
ATOM   2627 C CB  . ASP   B 2 122 ? 0.002   14.114  5.317   1.00 93.33 122 B 1 
ATOM   2628 C CG  . ASP   B 2 122 ? -0.341  15.511  5.845   1.00 93.60 122 B 1 
ATOM   2629 O OD1 . ASP   B 2 122 ? -1.535  15.901  5.789   1.00 90.70 122 B 1 
ATOM   2630 O OD2 . ASP   B 2 122 ? 0.586   16.188  6.349   1.00 90.78 122 B 1 
ATOM   2631 N N   . LEU   B 2 123 ? 0.689   11.004  5.937   1.00 91.92 123 B 1 
ATOM   2632 C CA  . LEU   B 2 123 ? 1.038   9.631   5.559   1.00 91.18 123 B 1 
ATOM   2633 C C   . LEU   B 2 123 ? 0.027   8.605   6.087   1.00 89.53 123 B 1 
ATOM   2634 O O   . LEU   B 2 123 ? -0.338  7.689   5.360   1.00 86.97 123 B 1 
ATOM   2635 C CB  . LEU   B 2 123 ? 2.442   9.268   6.063   1.00 91.02 123 B 1 
ATOM   2636 C CG  . LEU   B 2 123 ? 3.596   10.095  5.480   1.00 90.12 123 B 1 
ATOM   2637 C CD1 . LEU   B 2 123 ? 4.911   9.485   5.950   1.00 84.47 123 B 1 
ATOM   2638 C CD2 . LEU   B 2 123 ? 3.603   10.110  3.956   1.00 84.13 123 B 1 
ATOM   2639 N N   . LEU   B 2 124 ? -0.454  8.773   7.320   1.00 89.88 124 B 1 
ATOM   2640 C CA  . LEU   B 2 124 ? -1.492  7.904   7.883   1.00 88.18 124 B 1 
ATOM   2641 C C   . LEU   B 2 124 ? -2.788  7.973   7.070   1.00 86.55 124 B 1 
ATOM   2642 O O   . LEU   B 2 124 ? -3.394  6.942   6.818   1.00 84.09 124 B 1 
ATOM   2643 C CB  . LEU   B 2 124 ? -1.770  8.274   9.346   1.00 87.40 124 B 1 
ATOM   2644 C CG  . LEU   B 2 124 ? -0.658  7.885   10.336  1.00 83.45 124 B 1 
ATOM   2645 C CD1 . LEU   B 2 124 ? -1.029  8.408   11.725  1.00 78.61 124 B 1 
ATOM   2646 C CD2 . LEU   B 2 124 ? -0.448  6.381   10.428  1.00 78.44 124 B 1 
ATOM   2647 N N   . ARG   B 2 125 ? -3.187  9.164   6.609   1.00 87.11 125 B 1 
ATOM   2648 C CA  . ARG   B 2 125 ? -4.358  9.312   5.730   1.00 85.33 125 B 1 
ATOM   2649 C C   . ARG   B 2 125 ? -4.158  8.557   4.413   1.00 84.18 125 B 1 
ATOM   2650 O O   . ARG   B 2 125 ? -5.031  7.789   4.024   1.00 82.49 125 B 1 
ATOM   2651 C CB  . ARG   B 2 125 ? -4.648  10.804  5.505   1.00 85.10 125 B 1 
ATOM   2652 C CG  . ARG   B 2 125 ? -5.955  11.006  4.724   1.00 77.65 125 B 1 
ATOM   2653 C CD  . ARG   B 2 125 ? -6.267  12.494  4.501   1.00 75.58 125 B 1 
ATOM   2654 N NE  . ARG   B 2 125 ? -5.230  13.143  3.680   1.00 69.35 125 B 1 
ATOM   2655 C CZ  . ARG   B 2 125 ? -4.591  14.278  3.915   1.00 64.48 125 B 1 
ATOM   2656 N NH1 . ARG   B 2 125 ? -4.947  15.094  4.861   1.00 57.77 125 B 1 
ATOM   2657 N NH2 . ARG   B 2 125 ? -3.548  14.602  3.204   1.00 55.66 125 B 1 
ATOM   2658 N N   . THR   B 2 126 ? -3.003  8.711   3.780   1.00 85.49 126 B 1 
ATOM   2659 C CA  . THR   B 2 126 ? -2.664  7.981   2.547   1.00 83.93 126 B 1 
ATOM   2660 C C   . THR   B 2 126 ? -2.658  6.464   2.767   1.00 82.49 126 B 1 
ATOM   2661 O O   . THR   B 2 126 ? -3.148  5.717   1.927   1.00 80.73 126 B 1 
ATOM   2662 C CB  . THR   B 2 126 ? -1.294  8.432   2.015   1.00 84.23 126 B 1 
ATOM   2663 O OG1 . THR   B 2 126 ? -1.270  9.828   1.835   1.00 80.17 126 B 1 
ATOM   2664 C CG2 . THR   B 2 126 ? -0.950  7.808   0.665   1.00 79.28 126 B 1 
ATOM   2665 N N   . PHE   B 2 127 ? -2.158  6.003   3.908   1.00 82.69 127 B 1 
ATOM   2666 C CA  . PHE   B 2 127 ? -2.183  4.583   4.271   1.00 80.93 127 B 1 
ATOM   2667 C C   . PHE   B 2 127 ? -3.613  4.040   4.367   1.00 80.16 127 B 1 
ATOM   2668 O O   . PHE   B 2 127 ? -3.902  2.986   3.809   1.00 78.95 127 B 1 
ATOM   2669 C CB  . PHE   B 2 127 ? -1.423  4.388   5.584   1.00 80.05 127 B 1 
ATOM   2670 C CG  . PHE   B 2 127 ? -1.379  2.949   6.051   1.00 76.57 127 B 1 
ATOM   2671 C CD1 . PHE   B 2 127 ? -2.324  2.466   6.973   1.00 70.23 127 B 1 
ATOM   2672 C CD2 . PHE   B 2 127 ? -0.394  2.081   5.548   1.00 69.42 127 B 1 
ATOM   2673 C CE1 . PHE   B 2 127 ? -2.278  1.127   7.399   1.00 66.27 127 B 1 
ATOM   2674 C CE2 . PHE   B 2 127 ? -0.347  0.744   5.973   1.00 64.93 127 B 1 
ATOM   2675 C CZ  . PHE   B 2 127 ? -1.286  0.266   6.902   1.00 65.43 127 B 1 
ATOM   2676 N N   . ILE   B 2 128 ? -4.514  4.766   5.027   1.00 80.45 128 B 1 
ATOM   2677 C CA  . ILE   B 2 128 ? -5.928  4.385   5.153   1.00 78.79 128 B 1 
ATOM   2678 C C   . ILE   B 2 128 ? -6.586  4.300   3.768   1.00 77.68 128 B 1 
ATOM   2679 O O   . ILE   B 2 128 ? -7.253  3.314   3.472   1.00 76.37 128 B 1 
ATOM   2680 C CB  . ILE   B 2 128 ? -6.671  5.357   6.099   1.00 78.47 128 B 1 
ATOM   2681 C CG1 . ILE   B 2 128 ? -6.140  5.228   7.546   1.00 75.88 128 B 1 
ATOM   2682 C CG2 . ILE   B 2 128 ? -8.190  5.101   6.089   1.00 75.54 128 B 1 
ATOM   2683 C CD1 . ILE   B 2 128 ? -6.495  6.427   8.435   1.00 70.62 128 B 1 
ATOM   2684 N N   . GLU   B 2 129 ? -6.364  5.283   2.904   1.00 77.24 129 B 1 
ATOM   2685 C CA  . GLU   B 2 129 ? -6.898  5.300   1.534   1.00 75.86 129 B 1 
ATOM   2686 C C   . GLU   B 2 129 ? -6.446  4.079   0.711   1.00 75.26 129 B 1 
ATOM   2687 O O   . GLU   B 2 129 ? -7.251  3.473   0.003   1.00 74.19 129 B 1 
ATOM   2688 C CB  . GLU   B 2 129 ? -6.476  6.604   0.831   1.00 74.54 129 B 1 
ATOM   2689 C CG  . GLU   B 2 129 ? -7.246  7.836   1.346   1.00 68.95 129 B 1 
ATOM   2690 C CD  . GLU   B 2 129 ? -6.674  9.181   0.855   1.00 67.00 129 B 1 
ATOM   2691 O OE1 . GLU   B 2 129 ? -7.134  10.229  1.368   1.00 61.42 129 B 1 
ATOM   2692 O OE2 . GLU   B 2 129 ? -5.757  9.186   0.001   1.00 61.61 129 B 1 
ATOM   2693 N N   . LEU   B 2 130 ? -5.195  3.652   0.849   1.00 75.28 130 B 1 
ATOM   2694 C CA  . LEU   B 2 130 ? -4.651  2.488   0.138   1.00 74.17 130 B 1 
ATOM   2695 C C   . LEU   B 2 130 ? -5.271  1.145   0.556   1.00 73.46 130 B 1 
ATOM   2696 O O   . LEU   B 2 130 ? -5.229  0.189   -0.213  1.00 70.68 130 B 1 
ATOM   2697 C CB  . LEU   B 2 130 ? -3.126  2.434   0.334   1.00 72.75 130 B 1 
ATOM   2698 C CG  . LEU   B 2 130 ? -2.362  3.459   -0.516  1.00 69.51 130 B 1 
ATOM   2699 C CD1 . LEU   B 2 130 ? -0.888  3.437   -0.122  1.00 65.64 130 B 1 
ATOM   2700 C CD2 . LEU   B 2 130 ? -2.465  3.120   -2.004  1.00 65.02 130 B 1 
ATOM   2701 N N   . THR   B 2 131 ? -5.852  1.059   1.748   1.00 73.34 131 B 1 
ATOM   2702 C CA  . THR   B 2 131 ? -6.498  -0.185  2.208   1.00 70.70 131 B 1 
ATOM   2703 C C   . THR   B 2 131 ? -7.828  -0.476  1.505   1.00 69.11 131 B 1 
ATOM   2704 O O   . THR   B 2 131 ? -8.344  -1.586  1.615   1.00 65.41 131 B 1 
ATOM   2705 C CB  . THR   B 2 131 ? -6.698  -0.219  3.730   1.00 68.89 131 B 1 
ATOM   2706 O OG1 . THR   B 2 131 ? -7.642  0.730   4.158   1.00 64.89 131 B 1 
ATOM   2707 C CG2 . THR   B 2 131 ? -5.396  -0.013  4.498   1.00 64.04 131 B 1 
ATOM   2708 N N   . GLY   B 2 132 ? -8.384  0.492   0.783   1.00 66.32 132 B 1 
ATOM   2709 C CA  . GLY   B 2 132 ? -9.621  0.327   0.012   1.00 64.48 132 B 1 
ATOM   2710 C C   . GLY   B 2 132 ? -10.904 0.174   0.839   1.00 65.58 132 B 1 
ATOM   2711 O O   . GLY   B 2 132 ? -11.953 -0.124  0.275   1.00 62.37 132 B 1 
ATOM   2712 N N   . VAL   B 2 133 ? -10.852 0.407   2.150   1.00 66.51 133 B 1 
ATOM   2713 C CA  . VAL   B 2 133 ? -12.008 0.243   3.066   1.00 65.43 133 B 1 
ATOM   2714 C C   . VAL   B 2 133 ? -13.107 1.297   2.827   1.00 67.33 133 B 1 
ATOM   2715 O O   . VAL   B 2 133 ? -14.210 1.174   3.336   1.00 64.38 133 B 1 
ATOM   2716 C CB  . VAL   B 2 133 ? -11.544 0.244   4.541   1.00 60.84 133 B 1 
ATOM   2717 C CG1 . VAL   B 2 133 ? -12.637 -0.200  5.512   1.00 54.95 133 B 1 
ATOM   2718 C CG2 . VAL   B 2 133 ? -10.360 -0.702  4.775   1.00 54.82 133 B 1 
ATOM   2719 N N   . HIS   B 2 134 ? -12.836 2.315   2.017   1.00 67.82 134 B 1 
ATOM   2720 C CA  . HIS   B 2 134 ? -13.781 3.376   1.666   1.00 65.98 134 B 1 
ATOM   2721 C C   . HIS   B 2 134 ? -14.837 2.974   0.622   1.00 67.77 134 B 1 
ATOM   2722 O O   . HIS   B 2 134 ? -15.728 3.766   0.319   1.00 65.43 134 B 1 
ATOM   2723 C CB  . HIS   B 2 134 ? -12.978 4.597   1.202   1.00 61.82 134 B 1 
ATOM   2724 C CG  . HIS   B 2 134 ? -12.102 4.317   0.008   1.00 57.86 134 B 1 
ATOM   2725 N ND1 . HIS   B 2 134 ? -10.827 3.793   0.031   1.00 51.94 134 B 1 
ATOM   2726 C CD2 . HIS   B 2 134 ? -12.413 4.530   -1.319  1.00 51.17 134 B 1 
ATOM   2727 C CE1 . HIS   B 2 134 ? -10.382 3.699   -1.236  1.00 47.23 134 B 1 
ATOM   2728 N NE2 . HIS   B 2 134 ? -11.318 4.134   -2.083  1.00 48.12 134 B 1 
ATOM   2729 N N   . GLN   B 2 135 ? -14.764 1.769   0.050   1.00 69.31 135 B 1 
ATOM   2730 C CA  . GLN   B 2 135 ? -15.774 1.245   -0.868  1.00 70.03 135 B 1 
ATOM   2731 C C   . GLN   B 2 135 ? -16.425 -0.020  -0.299  1.00 73.05 135 B 1 
ATOM   2732 O O   . GLN   B 2 135 ? -15.729 -0.849  0.288   1.00 70.93 135 B 1 
ATOM   2733 C CB  . GLN   B 2 135 ? -15.180 0.969   -2.256  1.00 66.25 135 B 1 
ATOM   2734 C CG  . GLN   B 2 135 ? -14.787 2.268   -2.977  1.00 61.16 135 B 1 
ATOM   2735 C CD  . GLN   B 2 135 ? -14.601 2.090   -4.483  1.00 57.46 135 B 1 
ATOM   2736 O OE1 . GLN   B 2 135 ? -14.812 1.038   -5.064  1.00 52.95 135 B 1 
ATOM   2737 N NE2 . GLN   B 2 135 ? -14.212 3.136   -5.181  1.00 50.52 135 B 1 
ATOM   2738 N N   . PRO   B 2 136 ? -17.736 -0.203  -0.511  1.00 75.59 136 B 1 
ATOM   2739 C CA  . PRO   B 2 136 ? -18.436 -1.413  -0.107  1.00 76.09 136 B 1 
ATOM   2740 C C   . PRO   B 2 136 ? -17.799 -2.669  -0.701  1.00 79.14 136 B 1 
ATOM   2741 O O   . PRO   B 2 136 ? -17.582 -2.755  -1.912  1.00 76.40 136 B 1 
ATOM   2742 C CB  . PRO   B 2 136 ? -19.883 -1.234  -0.576  1.00 70.98 136 B 1 
ATOM   2743 C CG  . PRO   B 2 136 ? -20.057 0.278   -0.629  1.00 67.65 136 B 1 
ATOM   2744 C CD  . PRO   B 2 136 ? -18.676 0.754   -1.065  1.00 70.37 136 B 1 
ATOM   2745 N N   . GLY   B 2 137 ? -17.524 -3.648  0.143   1.00 82.20 137 B 1 
ATOM   2746 C CA  . GLY   B 2 137 ? -16.937 -4.907  -0.295  1.00 83.21 137 B 1 
ATOM   2747 C C   . GLY   B 2 137 ? -16.682 -5.883  0.849   1.00 85.70 137 B 1 
ATOM   2748 O O   . GLY   B 2 137 ? -16.648 -5.504  2.020   1.00 84.20 137 B 1 
ATOM   2749 N N   . SER   B 2 138 ? -16.469 -7.137  0.478   1.00 87.88 138 B 1 
ATOM   2750 C CA  . SER   B 2 138 ? -16.110 -8.224  1.393   1.00 89.07 138 B 1 
ATOM   2751 C C   . SER   B 2 138 ? -14.626 -8.560  1.265   1.00 89.82 138 B 1 
ATOM   2752 O O   . SER   B 2 138 ? -14.031 -8.381  0.202   1.00 88.95 138 B 1 
ATOM   2753 C CB  . SER   B 2 138 ? -16.959 -9.466  1.106   1.00 88.13 138 B 1 
ATOM   2754 O OG  . SER   B 2 138 ? -18.340 -9.154  1.155   1.00 83.77 138 B 1 
ATOM   2755 N N   . GLN   B 2 139 ? -14.023 -9.072  2.333   1.00 87.89 139 B 1 
ATOM   2756 C CA  . GLN   B 2 139 ? -12.625 -9.499  2.335   1.00 87.31 139 B 1 
ATOM   2757 C C   . GLN   B 2 139 ? -12.498 -10.996 2.035   1.00 87.73 139 B 1 
ATOM   2758 O O   . GLN   B 2 139 ? -13.234 -11.816 2.574   1.00 86.22 139 B 1 
ATOM   2759 C CB  . GLN   B 2 139 ? -11.968 -9.102  3.662   1.00 84.50 139 B 1 
ATOM   2760 C CG  . GLN   B 2 139 ? -10.470 -9.437  3.717   1.00 81.45 139 B 1 
ATOM   2761 C CD  . GLN   B 2 139 ? -9.723  -8.640  4.778   1.00 77.85 139 B 1 
ATOM   2762 O OE1 . GLN   B 2 139 ? -9.870  -7.438  4.873   1.00 70.51 139 B 1 
ATOM   2763 N NE2 . GLN   B 2 139 ? -8.879  -9.250  5.570   1.00 68.19 139 B 1 
ATOM   2764 N N   . ILE   B 2 140 ? -11.534 -11.339 1.195   1.00 89.60 140 B 1 
ATOM   2765 C CA  . ILE   B 2 140 ? -11.093 -12.722 0.971   1.00 90.73 140 B 1 
ATOM   2766 C C   . ILE   B 2 140 ? -9.571  -12.748 1.099   1.00 90.42 140 B 1 
ATOM   2767 O O   . ILE   B 2 140 ? -8.877  -11.995 0.416   1.00 89.46 140 B 1 
ATOM   2768 C CB  . ILE   B 2 140 ? -11.551 -13.265 -0.406  1.00 90.75 140 B 1 
ATOM   2769 C CG1 . ILE   B 2 140 ? -13.087 -13.166 -0.587  1.00 87.22 140 B 1 
ATOM   2770 C CG2 . ILE   B 2 140 ? -11.085 -14.726 -0.577  1.00 85.53 140 B 1 
ATOM   2771 C CD1 . ILE   B 2 140 ? -13.585 -13.580 -1.983  1.00 83.57 140 B 1 
ATOM   2772 N N   . GLU   B 2 141 ? -9.041  -13.622 1.946   1.00 90.49 141 B 1 
ATOM   2773 C CA  . GLU   B 2 141 ? -7.604  -13.853 2.081   1.00 89.87 141 B 1 
ATOM   2774 C C   . GLU   B 2 141 ? -7.257  -15.255 1.600   1.00 90.37 141 B 1 
ATOM   2775 O O   . GLU   B 2 141 ? -7.835  -16.238 2.056   1.00 89.66 141 B 1 
ATOM   2776 C CB  . GLU   B 2 141 ? -7.103  -13.661 3.520   1.00 87.45 141 B 1 
ATOM   2777 C CG  . GLU   B 2 141 ? -7.465  -12.300 4.118   1.00 78.91 141 B 1 
ATOM   2778 C CD  . GLU   B 2 141 ? -6.798  -12.005 5.463   1.00 77.69 141 B 1 
ATOM   2779 O OE1 . GLU   B 2 141 ? -7.161  -10.964 6.065   1.00 69.47 141 B 1 
ATOM   2780 O OE2 . GLU   B 2 141 ? -5.900  -12.765 5.890   1.00 70.14 141 B 1 
ATOM   2781 N N   . ILE   B 2 142 ? -6.286  -15.345 0.706   1.00 91.98 142 B 1 
ATOM   2782 C CA  . ILE   B 2 142 ? -5.776  -16.629 0.231   1.00 92.49 142 B 1 
ATOM   2783 C C   . ILE   B 2 142 ? -4.269  -16.720 0.442   1.00 92.20 142 B 1 
ATOM   2784 O O   . ILE   B 2 142 ? -3.533  -15.759 0.199   1.00 91.30 142 B 1 
ATOM   2785 C CB  . ILE   B 2 142 ? -6.192  -16.926 -1.228  1.00 92.27 142 B 1 
ATOM   2786 C CG1 . ILE   B 2 142 ? -5.608  -15.913 -2.237  1.00 85.77 142 B 1 
ATOM   2787 C CG2 . ILE   B 2 142 ? -7.726  -16.992 -1.331  1.00 83.04 142 B 1 
ATOM   2788 C CD1 . ILE   B 2 142 ? -5.888  -16.267 -3.705  1.00 82.45 142 B 1 
ATOM   2789 N N   . LYS   B 2 143 ? -3.803  -17.888 0.863   1.00 91.54 143 B 1 
ATOM   2790 C CA  . LYS   B 2 143 ? -2.382  -18.230 0.907   1.00 91.18 143 B 1 
ATOM   2791 C C   . LYS   B 2 143 ? -2.007  -18.951 -0.377  1.00 91.15 143 B 1 
ATOM   2792 O O   . LYS   B 2 143 ? -2.661  -19.924 -0.747  1.00 90.16 143 B 1 
ATOM   2793 C CB  . LYS   B 2 143 ? -2.082  -19.062 2.154   1.00 89.76 143 B 1 
ATOM   2794 C CG  . LYS   B 2 143 ? -0.561  -19.149 2.403   1.00 84.24 143 B 1 
ATOM   2795 C CD  . LYS   B 2 143 ? -0.214  -19.974 3.650   1.00 81.42 143 B 1 
ATOM   2796 C CE  . LYS   B 2 143 ? -0.420  -21.470 3.373   1.00 72.10 143 B 1 
ATOM   2797 N NZ  . LYS   B 2 143 ? 0.490   -22.298 4.199   1.00 66.65 143 B 1 
ATOM   2798 N N   . VAL   B 2 144 ? -0.977  -18.478 -1.045  1.00 90.25 144 B 1 
ATOM   2799 C CA  . VAL   B 2 144 ? -0.510  -19.034 -2.319  1.00 89.84 144 B 1 
ATOM   2800 C C   . VAL   B 2 144 ? 1.013   -19.192 -2.307  1.00 89.59 144 B 1 
ATOM   2801 O O   . VAL   B 2 144 ? 1.690   -18.454 -1.582  1.00 88.77 144 B 1 
ATOM   2802 C CB  . VAL   B 2 144 ? -0.958  -18.168 -3.516  1.00 89.27 144 B 1 
ATOM   2803 C CG1 . VAL   B 2 144 ? -2.479  -18.089 -3.621  1.00 83.69 144 B 1 
ATOM   2804 C CG2 . VAL   B 2 144 ? -0.403  -16.736 -3.491  1.00 83.92 144 B 1 
ATOM   2805 N N   . PRO   B 2 145 ? 1.570   -20.098 -3.118  1.00 88.05 145 B 1 
ATOM   2806 C CA  . PRO   B 2 145 ? 3.007   -20.110 -3.375  1.00 86.01 145 B 1 
ATOM   2807 C C   . PRO   B 2 145 ? 3.488   -18.756 -3.909  1.00 85.34 145 B 1 
ATOM   2808 O O   . PRO   B 2 145 ? 2.767   -18.063 -4.640  1.00 82.46 145 B 1 
ATOM   2809 C CB  . PRO   B 2 145 ? 3.238   -21.236 -4.387  1.00 84.25 145 B 1 
ATOM   2810 C CG  . PRO   B 2 145 ? 2.026   -22.146 -4.201  1.00 82.29 145 B 1 
ATOM   2811 C CD  . PRO   B 2 145 ? 0.916   -21.162 -3.843  1.00 85.29 145 B 1 
ATOM   2812 N N   . ASN   B 2 146 ? 4.714   -18.368 -3.560  1.00 83.08 146 B 1 
ATOM   2813 C CA  . ASN   B 2 146 ? 5.331   -17.143 -4.066  1.00 79.73 146 B 1 
ATOM   2814 C C   . ASN   B 2 146 ? 5.878   -17.338 -5.489  1.00 78.76 146 B 1 
ATOM   2815 O O   . ASN   B 2 146 ? 7.078   -17.238 -5.743  1.00 75.30 146 B 1 
ATOM   2816 C CB  . ASN   B 2 146 ? 6.365   -16.623 -3.050  1.00 76.29 146 B 1 
ATOM   2817 C CG  . ASN   B 2 146 ? 6.824   -15.207 -3.359  1.00 72.64 146 B 1 
ATOM   2818 O OD1 . ASN   B 2 146 ? 6.237   -14.474 -4.143  1.00 66.81 146 B 1 
ATOM   2819 N ND2 . ASN   B 2 146 ? 7.879   -14.765 -2.708  1.00 66.57 146 B 1 
ATOM   2820 N N   . GLU   B 2 147 ? 4.980   -17.638 -6.408  1.00 78.90 147 B 1 
ATOM   2821 C CA  . GLU   B 2 147 ? 5.259   -18.001 -7.791  1.00 78.19 147 B 1 
ATOM   2822 C C   . GLU   B 2 147 ? 4.495   -17.098 -8.770  1.00 78.06 147 B 1 
ATOM   2823 O O   . GLU   B 2 147 ? 3.520   -16.421 -8.416  1.00 74.26 147 B 1 
ATOM   2824 C CB  . GLU   B 2 147 ? 4.893   -19.477 -8.026  1.00 74.85 147 B 1 
ATOM   2825 C CG  . GLU   B 2 147 ? 5.816   -20.456 -7.278  1.00 69.20 147 B 1 
ATOM   2826 C CD  . GLU   B 2 147 ? 5.373   -21.919 -7.424  1.00 67.39 147 B 1 
ATOM   2827 O OE1 . GLU   B 2 147 ? 5.921   -22.763 -6.674  1.00 60.29 147 B 1 
ATOM   2828 O OE2 . GLU   B 2 147 ? 4.459   -22.191 -8.245  1.00 62.49 147 B 1 
ATOM   2829 N N   . ALA   B 2 148 ? 4.937   -17.104 -10.019 1.00 76.71 148 B 1 
ATOM   2830 C CA  . ALA   B 2 148 ? 4.261   -16.398 -11.096 1.00 75.26 148 B 1 
ATOM   2831 C C   . ALA   B 2 148 ? 2.851   -16.963 -11.350 1.00 76.93 148 B 1 
ATOM   2832 O O   . ALA   B 2 148 ? 2.602   -18.163 -11.261 1.00 72.07 148 B 1 
ATOM   2833 C CB  . ALA   B 2 148 ? 5.133   -16.455 -12.354 1.00 69.73 148 B 1 
ATOM   2834 N N   . GLY   B 2 149 ? 1.921   -16.086 -11.688 1.00 77.24 149 B 1 
ATOM   2835 C CA  . GLY   B 2 149 ? 0.571   -16.453 -12.123 1.00 78.17 149 B 1 
ATOM   2836 C C   . GLY   B 2 149 ? -0.451  -16.698 -11.016 1.00 82.57 149 B 1 
ATOM   2837 O O   . GLY   B 2 149 ? -1.642  -16.777 -11.321 1.00 80.48 149 B 1 
ATOM   2838 N N   . MET   B 2 150 ? -0.051  -16.770 -9.740  1.00 81.99 150 B 1 
ATOM   2839 C CA  . MET   B 2 150 ? -0.993  -17.014 -8.638  1.00 83.36 150 B 1 
ATOM   2840 C C   . MET   B 2 150 ? -2.024  -15.891 -8.492  1.00 85.54 150 B 1 
ATOM   2841 O O   . MET   B 2 150 ? -3.223  -16.163 -8.428  1.00 83.97 150 B 1 
ATOM   2842 C CB  . MET   B 2 150 ? -0.230  -17.237 -7.328  1.00 81.67 150 B 1 
ATOM   2843 C CG  . MET   B 2 150 ? 0.586   -18.535 -7.353  1.00 78.60 150 B 1 
ATOM   2844 S SD  . MET   B 2 150 ? -0.410  -20.038 -7.590  1.00 75.05 150 B 1 
ATOM   2845 C CE  . MET   B 2 150 ? 0.911   -21.237 -7.832  1.00 64.70 150 B 1 
ATOM   2846 N N   . LEU   B 2 151 ? -1.585  -14.636 -8.537  1.00 84.97 151 B 1 
ATOM   2847 C CA  . LEU   B 2 151 ? -2.490  -13.480 -8.516  1.00 85.56 151 B 1 
ATOM   2848 C C   . LEU   B 2 151 ? -3.409  -13.460 -9.744  1.00 86.55 151 B 1 
ATOM   2849 O O   . LEU   B 2 151 ? -4.605  -13.227 -9.611  1.00 85.84 151 B 1 
ATOM   2850 C CB  . LEU   B 2 151 ? -1.659  -12.188 -8.427  1.00 84.26 151 B 1 
ATOM   2851 C CG  . LEU   B 2 151 ? -2.504  -10.897 -8.490  1.00 82.09 151 B 1 
ATOM   2852 C CD1 . LEU   B 2 151 ? -3.458  -10.757 -7.312  1.00 76.23 151 B 1 
ATOM   2853 C CD2 . LEU   B 2 151 ? -1.584  -9.683  -8.493  1.00 76.00 151 B 1 
ATOM   2854 N N   . SER   B 2 152 ? -2.861  -13.727 -10.924 1.00 85.41 152 B 1 
ATOM   2855 C CA  . SER   B 2 152 ? -3.619  -13.757 -12.178 1.00 84.98 152 B 1 
ATOM   2856 C C   . SER   B 2 152 ? -4.768  -14.759 -12.121 1.00 86.41 152 B 1 
ATOM   2857 O O   . SER   B 2 152 ? -5.914  -14.397 -12.370 1.00 85.53 152 B 1 
ATOM   2858 C CB  . SER   B 2 152 ? -2.686  -14.105 -13.338 1.00 82.16 152 B 1 
ATOM   2859 O OG  . SER   B 2 152 ? -3.421  -14.509 -14.475 1.00 71.78 152 B 1 
ATOM   2860 N N   . LYS   B 2 153 ? -4.475  -16.002 -11.734 1.00 86.29 153 B 1 
ATOM   2861 C CA  . LYS   B 2 153 ? -5.471  -17.076 -11.672 1.00 86.43 153 B 1 
ATOM   2862 C C   . LYS   B 2 153 ? -6.552  -16.787 -10.628 1.00 88.05 153 B 1 
ATOM   2863 O O   . LYS   B 2 153 ? -7.732  -16.938 -10.929 1.00 87.11 153 B 1 
ATOM   2864 C CB  . LYS   B 2 153 ? -4.778  -18.413 -11.385 1.00 84.16 153 B 1 
ATOM   2865 C CG  . LYS   B 2 153 ? -3.927  -18.922 -12.561 1.00 76.21 153 B 1 
ATOM   2866 C CD  . LYS   B 2 153 ? -3.198  -20.204 -12.146 1.00 71.87 153 B 1 
ATOM   2867 C CE  . LYS   B 2 153 ? -2.288  -20.706 -13.266 1.00 61.52 153 B 1 
ATOM   2868 N NZ  . LYS   B 2 153 ? -1.466  -21.863 -12.823 1.00 54.54 153 B 1 
ATOM   2869 N N   . ALA   B 2 154 ? -6.163  -16.324 -9.445  1.00 89.46 154 B 1 
ATOM   2870 C CA  . ALA   B 2 154 ? -7.128  -15.961 -8.406  1.00 90.30 154 B 1 
ATOM   2871 C C   . ALA   B 2 154 ? -8.029  -14.793 -8.847  1.00 90.48 154 B 1 
ATOM   2872 O O   . ALA   B 2 154 ? -9.250  -14.857 -8.718  1.00 89.71 154 B 1 
ATOM   2873 C CB  . ALA   B 2 154 ? -6.357  -15.632 -7.122  1.00 90.62 154 B 1 
ATOM   2874 N N   . ALA   B 2 155 ? -7.446  -13.752 -9.439  1.00 89.74 155 B 1 
ATOM   2875 C CA  . ALA   B 2 155 ? -8.205  -12.626 -9.967  1.00 88.82 155 B 1 
ATOM   2876 C C   . ALA   B 2 155 ? -9.092  -13.026 -11.162 1.00 88.41 155 B 1 
ATOM   2877 O O   . ALA   B 2 155 ? -10.168 -12.454 -11.331 1.00 86.99 155 B 1 
ATOM   2878 C CB  . ALA   B 2 155 ? -7.225  -11.502 -10.328 1.00 87.89 155 B 1 
ATOM   2879 N N   . ALA   B 2 156 ? -8.682  -14.017 -11.963 1.00 88.74 156 B 1 
ATOM   2880 C CA  . ALA   B 2 156 ? -9.496  -14.552 -13.055 1.00 87.48 156 B 1 
ATOM   2881 C C   . ALA   B 2 156 ? -10.781 -15.193 -12.523 1.00 87.67 156 B 1 
ATOM   2882 O O   . ALA   B 2 156 ? -11.861 -14.808 -12.963 1.00 86.30 156 B 1 
ATOM   2883 C CB  . ALA   B 2 156 ? -8.677  -15.529 -13.908 1.00 85.51 156 B 1 
ATOM   2884 N N   . ILE   B 2 157 ? -10.677 -16.051 -11.515 1.00 89.59 157 B 1 
ATOM   2885 C CA  . ILE   B 2 157 ? -11.825 -16.701 -10.858 1.00 89.68 157 B 1 
ATOM   2886 C C   . ILE   B 2 157 ? -12.827 -15.654 -10.345 1.00 89.49 157 B 1 
ATOM   2887 O O   . ILE   B 2 157 ? -14.029 -15.777 -10.568 1.00 87.75 157 B 1 
ATOM   2888 C CB  . ILE   B 2 157 ? -11.318 -17.616 -9.720  1.00 90.15 157 B 1 
ATOM   2889 C CG1 . ILE   B 2 157 ? -10.532 -18.811 -10.310 1.00 88.24 157 B 1 
ATOM   2890 C CG2 . ILE   B 2 157 ? -12.473 -18.130 -8.850  1.00 87.82 157 B 1 
ATOM   2891 C CD1 . ILE   B 2 157 ? -9.680  -19.555 -9.280  1.00 82.84 157 B 1 
ATOM   2892 N N   . ILE   B 2 158 ? -12.335 -14.585 -9.716  1.00 89.60 158 B 1 
ATOM   2893 C CA  . ILE   B 2 158 ? -13.187 -13.482 -9.244  1.00 89.08 158 B 1 
ATOM   2894 C C   . ILE   B 2 158 ? -13.864 -12.768 -10.425 1.00 88.12 158 B 1 
ATOM   2895 O O   . ILE   B 2 158 ? -15.057 -12.473 -10.385 1.00 86.28 158 B 1 
ATOM   2896 C CB  . ILE   B 2 158 ? -12.360 -12.509 -8.369  1.00 89.36 158 B 1 
ATOM   2897 C CG1 . ILE   B 2 158 ? -11.834 -13.221 -7.096  1.00 88.37 158 B 1 
ATOM   2898 C CG2 . ILE   B 2 158 ? -13.194 -11.281 -7.969  1.00 87.86 158 B 1 
ATOM   2899 C CD1 . ILE   B 2 158 ? -10.748 -12.442 -6.339  1.00 84.62 158 B 1 
ATOM   2900 N N   . SER   B 2 159 ? -13.124 -12.516 -11.498 1.00 87.57 159 B 1 
ATOM   2901 C CA  . SER   B 2 159 ? -13.638 -11.798 -12.669 1.00 85.07 159 B 1 
ATOM   2902 C C   . SER   B 2 159 ? -14.644 -12.590 -13.502 1.00 85.01 159 B 1 
ATOM   2903 O O   . SER   B 2 159 ? -15.510 -11.985 -14.123 1.00 83.01 159 B 1 
ATOM   2904 C CB  . SER   B 2 159 ? -12.487 -11.327 -13.553 1.00 82.50 159 B 1 
ATOM   2905 O OG  . SER   B 2 159 ? -11.924 -12.361 -14.330 1.00 69.35 159 B 1 
ATOM   2906 N N   . GLU   B 2 160 ? -14.556 -13.919 -13.507 1.00 86.41 160 B 1 
ATOM   2907 C CA  . GLU   B 2 160 ? -15.506 -14.788 -14.215 1.00 85.66 160 B 1 
ATOM   2908 C C   . GLU   B 2 160 ? -16.935 -14.641 -13.687 1.00 85.30 160 B 1 
ATOM   2909 O O   . GLU   B 2 160 ? -17.891 -14.789 -14.444 1.00 83.20 160 B 1 
ATOM   2910 C CB  . GLU   B 2 160 ? -15.063 -16.255 -14.109 1.00 85.21 160 B 1 
ATOM   2911 C CG  . GLU   B 2 160 ? -13.938 -16.590 -15.095 1.00 77.40 160 B 1 
ATOM   2912 C CD  . GLU   B 2 160 ? -13.458 -18.050 -15.017 1.00 71.74 160 B 1 
ATOM   2913 O OE1 . GLU   B 2 160 ? -12.549 -18.388 -15.811 1.00 62.41 160 B 1 
ATOM   2914 O OE2 . GLU   B 2 160 ? -13.991 -18.825 -14.190 1.00 64.11 160 B 1 
ATOM   2915 N N   . ARG   B 2 161 ? -17.082 -14.256 -12.414 1.00 86.76 161 B 1 
ATOM   2916 C CA  . ARG   B 2 161 ? -18.384 -13.923 -11.812 1.00 85.97 161 B 1 
ATOM   2917 C C   . ARG   B 2 161 ? -18.771 -12.449 -11.952 1.00 86.06 161 B 1 
ATOM   2918 O O   . ARG   B 2 161 ? -19.716 -12.006 -11.303 1.00 83.72 161 B 1 
ATOM   2919 C CB  . ARG   B 2 161 ? -18.417 -14.387 -10.361 1.00 86.35 161 B 1 
ATOM   2920 C CG  . ARG   B 2 161 ? -18.308 -15.910 -10.264 1.00 84.76 161 B 1 
ATOM   2921 C CD  . ARG   B 2 161 ? -18.989 -16.364 -8.988  1.00 82.09 161 B 1 
ATOM   2922 N NE  . ARG   B 2 161 ? -18.935 -17.821 -8.873  1.00 81.11 161 B 1 
ATOM   2923 C CZ  . ARG   B 2 161 ? -19.927 -18.682 -8.846  1.00 79.88 161 B 1 
ATOM   2924 N NH1 . ARG   B 2 161 ? -21.178 -18.325 -8.890  1.00 73.10 161 B 1 
ATOM   2925 N NH2 . ARG   B 2 161 ? -19.642 -19.943 -8.765  1.00 75.43 161 B 1 
ATOM   2926 N N   . HIS   B 2 162 ? -18.079 -11.690 -12.772 1.00 84.44 162 B 1 
ATOM   2927 C CA  . HIS   B 2 162 ? -18.319 -10.255 -12.959 1.00 82.46 162 B 1 
ATOM   2928 C C   . HIS   B 2 162 ? -18.199 -9.410  -11.680 1.00 82.96 162 B 1 
ATOM   2929 O O   . HIS   B 2 162 ? -18.696 -8.286  -11.624 1.00 79.64 162 B 1 
ATOM   2930 C CB  . HIS   B 2 162 ? -19.636 -10.032 -13.721 1.00 79.98 162 B 1 
ATOM   2931 C CG  . HIS   B 2 162 ? -19.681 -10.734 -15.048 1.00 75.53 162 B 1 
ATOM   2932 N ND1 . HIS   B 2 162 ? -18.928 -10.406 -16.154 1.00 66.59 162 B 1 
ATOM   2933 C CD2 . HIS   B 2 162 ? -20.445 -11.822 -15.396 1.00 65.40 162 B 1 
ATOM   2934 C CE1 . HIS   B 2 162 ? -19.240 -11.261 -17.143 1.00 64.51 162 B 1 
ATOM   2935 N NE2 . HIS   B 2 162 ? -20.160 -12.140 -16.721 1.00 64.97 162 B 1 
ATOM   2936 N N   . VAL   B 2 163 ? -17.503 -9.904  -10.667 1.00 86.07 163 B 1 
ATOM   2937 C CA  . VAL   B 2 163 ? -17.231 -9.176  -9.425  1.00 87.08 163 B 1 
ATOM   2938 C C   . VAL   B 2 163 ? -15.992 -8.300  -9.604  1.00 86.76 163 B 1 
ATOM   2939 O O   . VAL   B 2 163 ? -14.939 -8.754  -10.055 1.00 85.12 163 B 1 
ATOM   2940 C CB  . VAL   B 2 163 ? -17.110 -10.136 -8.232  1.00 87.18 163 B 1 
ATOM   2941 C CG1 . VAL   B 2 163 ? -16.805 -9.382  -6.937  1.00 81.88 163 B 1 
ATOM   2942 C CG2 . VAL   B 2 163 ? -18.420 -10.912 -8.024  1.00 81.22 163 B 1 
ATOM   2943 N N   . ASN   B 2 164 ? -16.112 -7.022  -9.235  1.00 85.77 164 B 1 
ATOM   2944 C CA  . ASN   B 2 164 ? -14.997 -6.079  -9.290  1.00 84.94 164 B 1 
ATOM   2945 C C   . ASN   B 2 164 ? -14.103 -6.217  -8.049  1.00 85.88 164 B 1 
ATOM   2946 O O   . ASN   B 2 164 ? -14.581 -6.437  -6.939  1.00 84.73 164 B 1 
ATOM   2947 C CB  . ASN   B 2 164 ? -15.542 -4.653  -9.474  1.00 81.78 164 B 1 
ATOM   2948 C CG  . ASN   B 2 164 ? -14.471 -3.640  -9.852  1.00 76.72 164 B 1 
ATOM   2949 O OD1 . ASN   B 2 164 ? -13.392 -3.959  -10.331 1.00 69.28 164 B 1 
ATOM   2950 N ND2 . ASN   B 2 164 ? -14.748 -2.367  -9.660  1.00 67.47 164 B 1 
ATOM   2951 N N   . ILE   B 2 165 ? -12.803 -6.039  -8.237  1.00 85.18 165 B 1 
ATOM   2952 C CA  . ILE   B 2 165 ? -11.815 -6.015  -7.155  1.00 85.72 165 B 1 
ATOM   2953 C C   . ILE   B 2 165 ? -11.536 -4.550  -6.799  1.00 84.73 165 B 1 
ATOM   2954 O O   . ILE   B 2 165 ? -10.989 -3.806  -7.615  1.00 82.99 165 B 1 
ATOM   2955 C CB  . ILE   B 2 165 ? -10.542 -6.796  -7.546  1.00 85.91 165 B 1 
ATOM   2956 C CG1 . ILE   B 2 165 ? -10.868 -8.290  -7.801  1.00 84.80 165 B 1 
ATOM   2957 C CG2 . ILE   B 2 165 ? -9.484  -6.663  -6.436  1.00 84.14 165 B 1 
ATOM   2958 C CD1 . ILE   B 2 165 ? -9.720  -9.085  -8.443  1.00 81.07 165 B 1 
ATOM   2959 N N   . ALA   B 2 166 ? -11.903 -4.149  -5.581  1.00 84.52 166 B 1 
ATOM   2960 C CA  . ALA   B 2 166 ? -11.681 -2.796  -5.077  1.00 82.68 166 B 1 
ATOM   2961 C C   . ALA   B 2 166 ? -10.218 -2.557  -4.676  1.00 82.16 166 B 1 
ATOM   2962 O O   . ALA   B 2 166 ? -9.654  -1.505  -4.967  1.00 79.41 166 B 1 
ATOM   2963 C CB  . ALA   B 2 166 ? -12.624 -2.553  -3.892  1.00 81.20 166 B 1 
ATOM   2964 N N   . SER   B 2 167 ? -9.600  -3.537  -4.025  1.00 83.87 167 B 1 
ATOM   2965 C CA  . SER   B 2 167 ? -8.178  -3.488  -3.685  1.00 83.91 167 B 1 
ATOM   2966 C C   . SER   B 2 167 ? -7.576  -4.884  -3.561  1.00 85.75 167 B 1 
ATOM   2967 O O   . SER   B 2 167 ? -8.274  -5.856  -3.266  1.00 84.90 167 B 1 
ATOM   2968 C CB  . SER   B 2 167 ? -7.938  -2.677  -2.400  1.00 80.41 167 B 1 
ATOM   2969 O OG  . SER   B 2 167 ? -8.361  -3.378  -1.245  1.00 72.27 167 B 1 
ATOM   2970 N N   . VAL   B 2 168 ? -6.268  -4.955  -3.759  1.00 84.15 168 B 1 
ATOM   2971 C CA  . VAL   B 2 168 ? -5.454  -6.136  -3.450  1.00 84.77 168 B 1 
ATOM   2972 C C   . VAL   B 2 168 ? -4.233  -5.676  -2.677  1.00 84.52 168 B 1 
ATOM   2973 O O   . VAL   B 2 168 ? -3.547  -4.752  -3.105  1.00 83.20 168 B 1 
ATOM   2974 C CB  . VAL   B 2 168 ? -5.014  -6.896  -4.713  1.00 84.44 168 B 1 
ATOM   2975 C CG1 . VAL   B 2 168 ? -4.222  -8.164  -4.357  1.00 76.63 168 B 1 
ATOM   2976 C CG2 . VAL   B 2 168 ? -6.217  -7.326  -5.553  1.00 77.36 168 B 1 
ATOM   2977 N N   . LEU   B 2 169 ? -3.953  -6.340  -1.561  1.00 84.18 169 B 1 
ATOM   2978 C CA  . LEU   B 2 169 ? -2.705  -6.172  -0.826  1.00 83.72 169 B 1 
ATOM   2979 C C   . LEU   B 2 169 ? -1.960  -7.509  -0.807  1.00 85.09 169 B 1 
ATOM   2980 O O   . LEU   B 2 169 ? -2.543  -8.551  -0.503  1.00 84.41 169 B 1 
ATOM   2981 C CB  . LEU   B 2 169 ? -2.979  -5.632  0.586   1.00 80.92 169 B 1 
ATOM   2982 C CG  . LEU   B 2 169 ? -3.607  -4.225  0.623   1.00 77.23 169 B 1 
ATOM   2983 C CD1 . LEU   B 2 169 ? -3.976  -3.857  2.059   1.00 73.48 169 B 1 
ATOM   2984 C CD2 . LEU   B 2 169 ? -2.652  -3.154  0.086   1.00 72.68 169 B 1 
ATOM   2985 N N   . VAL   B 2 170 ? -0.679  -7.468  -1.136  1.00 83.30 170 B 1 
ATOM   2986 C CA  . VAL   B 2 170 ? 0.208   -8.632  -1.076  1.00 81.98 170 B 1 
ATOM   2987 C C   . VAL   B 2 170 ? 1.016   -8.540  0.211   1.00 80.78 170 B 1 
ATOM   2988 O O   . VAL   B 2 170 ? 1.807   -7.615  0.375   1.00 78.91 170 B 1 
ATOM   2989 C CB  . VAL   B 2 170 ? 1.123   -8.727  -2.312  1.00 81.37 170 B 1 
ATOM   2990 C CG1 . VAL   B 2 170 ? 1.934   -10.025 -2.290  1.00 77.03 170 B 1 
ATOM   2991 C CG2 . VAL   B 2 170 ? 0.317   -8.691  -3.621  1.00 78.24 170 B 1 
ATOM   2992 N N   . TYR   B 2 171 ? 0.818   -9.500  1.118   1.00 81.05 171 B 1 
ATOM   2993 C CA  . TYR   B 2 171 ? 1.576   -9.602  2.360   1.00 80.06 171 B 1 
ATOM   2994 C C   . TYR   B 2 171 ? 2.579   -10.752 2.270   1.00 80.82 171 B 1 
ATOM   2995 O O   . TYR   B 2 171 ? 2.255   -11.810 1.719   1.00 79.31 171 B 1 
ATOM   2996 C CB  . TYR   B 2 171 ? 0.632   -9.802  3.546   1.00 77.39 171 B 1 
ATOM   2997 C CG  . TYR   B 2 171 ? -0.207  -8.585  3.879   1.00 74.72 171 B 1 
ATOM   2998 C CD1 . TYR   B 2 171 ? 0.253   -7.638  4.814   1.00 70.53 171 B 1 
ATOM   2999 C CD2 . TYR   B 2 171 ? -1.459  -8.398  3.264   1.00 69.23 171 B 1 
ATOM   3000 C CE1 . TYR   B 2 171 ? -0.532  -6.521  5.146   1.00 67.00 171 B 1 
ATOM   3001 C CE2 . TYR   B 2 171 ? -2.252  -7.278  3.586   1.00 66.47 171 B 1 
ATOM   3002 C CZ  . TYR   B 2 171 ? -1.785  -6.345  4.534   1.00 66.81 171 B 1 
ATOM   3003 O OH  . TYR   B 2 171 ? -2.563  -5.265  4.865   1.00 62.52 171 B 1 
ATOM   3004 N N   . PRO   B 2 172 ? 3.786   -10.586 2.834   1.00 75.73 172 B 1 
ATOM   3005 C CA  . PRO   B 2 172 ? 4.681   -11.715 3.025   1.00 74.49 172 B 1 
ATOM   3006 C C   . PRO   B 2 172 ? 4.063   -12.704 4.026   1.00 75.92 172 B 1 
ATOM   3007 O O   . PRO   B 2 172 ? 3.501   -12.313 5.051   1.00 74.44 172 B 1 
ATOM   3008 C CB  . PRO   B 2 172 ? 5.998   -11.111 3.519   1.00 71.30 172 B 1 
ATOM   3009 C CG  . PRO   B 2 172 ? 5.566   -9.825  4.225   1.00 69.84 172 B 1 
ATOM   3010 C CD  . PRO   B 2 172 ? 4.331   -9.384  3.443   1.00 71.41 172 B 1 
ATOM   3011 N N   . ALA   B 2 173 ? 4.173   -13.992 3.723   1.00 77.82 173 B 1 
ATOM   3012 C CA  . ALA   B 2 173 ? 3.836   -15.060 4.655   1.00 78.46 173 B 1 
ATOM   3013 C C   . ALA   B 2 173 ? 5.040   -15.377 5.569   1.00 79.10 173 B 1 
ATOM   3014 O O   . ALA   B 2 173 ? 6.170   -15.018 5.242   1.00 76.53 173 B 1 
ATOM   3015 C CB  . ALA   B 2 173 ? 3.368   -16.276 3.848   1.00 77.04 173 B 1 
ATOM   3016 N N   . PRO   B 2 174 ? 4.823   -16.076 6.699   1.00 78.38 174 B 1 
ATOM   3017 C CA  . PRO   B 2 174 ? 5.931   -16.554 7.535   1.00 77.67 174 B 1 
ATOM   3018 C C   . PRO   B 2 174 ? 6.914   -17.461 6.785   1.00 79.34 174 B 1 
ATOM   3019 O O   . PRO   B 2 174 ? 8.108   -17.438 7.077   1.00 76.56 174 B 1 
ATOM   3020 C CB  . PRO   B 2 174 ? 5.269   -17.312 8.692   1.00 75.35 174 B 1 
ATOM   3021 C CG  . PRO   B 2 174 ? 3.873   -16.703 8.775   1.00 73.96 174 B 1 
ATOM   3022 C CD  . PRO   B 2 174 ? 3.549   -16.391 7.317   1.00 75.97 174 B 1 
ATOM   3023 N N   . ASP   B 2 175 ? 6.423   -18.246 5.823   1.00 81.96 175 B 1 
ATOM   3024 C CA  . ASP   B 2 175 ? 7.259   -18.984 4.880   1.00 82.91 175 B 1 
ATOM   3025 C C   . ASP   B 2 175 ? 7.575   -18.080 3.672   1.00 82.77 175 B 1 
ATOM   3026 O O   . ASP   B 2 175 ? 6.656   -17.666 2.966   1.00 80.77 175 B 1 
ATOM   3027 C CB  . ASP   B 2 175 ? 6.561   -20.291 4.458   1.00 82.05 175 B 1 
ATOM   3028 C CG  . ASP   B 2 175 ? 7.433   -21.198 3.572   1.00 79.91 175 B 1 
ATOM   3029 O OD1 . ASP   B 2 175 ? 8.434   -20.714 2.995   1.00 73.85 175 B 1 
ATOM   3030 O OD2 . ASP   B 2 175 ? 7.104   -22.398 3.469   1.00 74.29 175 B 1 
ATOM   3031 N N   . PRO   B 2 176 ? 8.857   -17.780 3.405   1.00 76.83 176 B 1 
ATOM   3032 C CA  . PRO   B 2 176 ? 9.235   -16.924 2.279   1.00 74.93 176 B 1 
ATOM   3033 C C   . PRO   B 2 176 ? 8.869   -17.496 0.902   1.00 76.35 176 B 1 
ATOM   3034 O O   . PRO   B 2 176 ? 8.852   -16.754 -0.079  1.00 73.81 176 B 1 
ATOM   3035 C CB  . PRO   B 2 176 ? 10.746  -16.719 2.432   1.00 71.92 176 B 1 
ATOM   3036 C CG  . PRO   B 2 176 ? 11.205  -17.970 3.183   1.00 69.91 176 B 1 
ATOM   3037 C CD  . PRO   B 2 176 ? 10.030  -18.249 4.117   1.00 71.37 176 B 1 
ATOM   3038 N N   . ASN   B 2 177 ? 8.566   -18.796 0.809   1.00 80.38 177 B 1 
ATOM   3039 C CA  . ASN   B 2 177 ? 8.077   -19.422 -0.422  1.00 80.33 177 B 1 
ATOM   3040 C C   . ASN   B 2 177 ? 6.567   -19.250 -0.623  1.00 82.35 177 B 1 
ATOM   3041 O O   . ASN   B 2 177 ? 6.022   -19.686 -1.638  1.00 80.36 177 B 1 
ATOM   3042 C CB  . ASN   B 2 177 ? 8.450   -20.909 -0.424  1.00 77.91 177 B 1 
ATOM   3043 C CG  . ASN   B 2 177 ? 9.939   -21.130 -0.268  1.00 73.02 177 B 1 
ATOM   3044 O OD1 . ASN   B 2 177 ? 10.760  -20.643 -1.023  1.00 65.71 177 B 1 
ATOM   3045 N ND2 . ASN   B 2 177 ? 10.326  -21.875 0.745   1.00 63.91 177 B 1 
ATOM   3046 N N   . GLU   B 2 178 ? 5.884   -18.630 0.331   1.00 84.58 178 B 1 
ATOM   3047 C CA  . GLU   B 2 178 ? 4.458   -18.344 0.279   1.00 85.54 178 B 1 
ATOM   3048 C C   . GLU   B 2 178 ? 4.204   -16.833 0.354   1.00 85.08 178 B 1 
ATOM   3049 O O   . GLU   B 2 178 ? 5.033   -16.047 0.822   1.00 82.32 178 B 1 
ATOM   3050 C CB  . GLU   B 2 178 ? 3.721   -19.103 1.398   1.00 84.88 178 B 1 
ATOM   3051 C CG  . GLU   B 2 178 ? 3.841   -20.637 1.279   1.00 82.44 178 B 1 
ATOM   3052 C CD  . GLU   B 2 178 ? 3.026   -21.361 2.364   1.00 82.08 178 B 1 
ATOM   3053 O OE1 . GLU   B 2 178 ? 2.463   -22.446 2.097   1.00 72.87 178 B 1 
ATOM   3054 O OE2 . GLU   B 2 178 ? 2.844   -20.830 3.485   1.00 75.16 178 B 1 
ATOM   3055 N N   . LYS   B 2 179 ? 3.027   -16.418 -0.109  1.00 85.13 179 B 1 
ATOM   3056 C CA  . LYS   B 2 179 ? 2.516   -15.061 0.055   1.00 85.58 179 B 1 
ATOM   3057 C C   . LYS   B 2 179 ? 1.024   -15.104 0.343   1.00 87.33 179 B 1 
ATOM   3058 O O   . LYS   B 2 179 ? 0.334   -16.050 -0.038  1.00 86.71 179 B 1 
ATOM   3059 C CB  . LYS   B 2 179 ? 2.882   -14.176 -1.159  1.00 82.64 179 B 1 
ATOM   3060 C CG  . LYS   B 2 179 ? 2.313   -14.680 -2.497  1.00 77.26 179 B 1 
ATOM   3061 C CD  . LYS   B 2 179 ? 2.871   -13.880 -3.685  1.00 75.78 179 B 1 
ATOM   3062 C CE  . LYS   B 2 179 ? 2.363   -14.467 -5.009  1.00 68.04 179 B 1 
ATOM   3063 N NZ  . LYS   B 2 179 ? 3.081   -13.916 -6.188  1.00 63.60 179 B 1 
ATOM   3064 N N   . ILE   B 2 180 ? 0.537   -14.070 1.002   1.00 86.49 180 B 1 
ATOM   3065 C CA  . ILE   B 2 180 ? -0.880  -13.901 1.315   1.00 86.39 180 B 1 
ATOM   3066 C C   . ILE   B 2 180 ? -1.435  -12.805 0.407   1.00 86.63 180 B 1 
ATOM   3067 O O   . ILE   B 2 180 ? -0.915  -11.690 0.374   1.00 85.78 180 B 1 
ATOM   3068 C CB  . ILE   B 2 180 ? -1.095  -13.609 2.816   1.00 85.34 180 B 1 
ATOM   3069 C CG1 . ILE   B 2 180 ? -0.504  -14.747 3.689   1.00 83.12 180 B 1 
ATOM   3070 C CG2 . ILE   B 2 180 ? -2.597  -13.435 3.106   1.00 82.05 180 B 1 
ATOM   3071 C CD1 . ILE   B 2 180 ? -0.460  -14.438 5.188   1.00 75.03 180 B 1 
ATOM   3072 N N   . LEU   B 2 181 ? -2.485  -13.129 -0.329  1.00 89.08 181 B 1 
ATOM   3073 C CA  . LEU   B 2 181 ? -3.232  -12.174 -1.139  1.00 89.74 181 B 1 
ATOM   3074 C C   . LEU   B 2 181 ? -4.518  -11.815 -0.400  1.00 90.02 181 B 1 
ATOM   3075 O O   . LEU   B 2 181 ? -5.354  -12.686 -0.163  1.00 89.66 181 B 1 
ATOM   3076 C CB  . LEU   B 2 181 ? -3.529  -12.757 -2.531  1.00 89.79 181 B 1 
ATOM   3077 C CG  . LEU   B 2 181 ? -2.305  -13.257 -3.322  1.00 88.36 181 B 1 
ATOM   3078 C CD1 . LEU   B 2 181 ? -2.758  -13.799 -4.677  1.00 82.99 181 B 1 
ATOM   3079 C CD2 . LEU   B 2 181 ? -1.285  -12.147 -3.571  1.00 83.36 181 B 1 
ATOM   3080 N N   . VAL   B 2 182 ? -4.674  -10.540 -0.062  1.00 88.00 182 B 1 
ATOM   3081 C CA  . VAL   B 2 182 ? -5.868  -10.002 0.590   1.00 86.87 182 B 1 
ATOM   3082 C C   . VAL   B 2 182 ? -6.656  -9.203  -0.438  1.00 86.92 182 B 1 
ATOM   3083 O O   . VAL   B 2 182 ? -6.229  -8.128  -0.854  1.00 86.14 182 B 1 
ATOM   3084 C CB  . VAL   B 2 182 ? -5.505  -9.150  1.820   1.00 85.17 182 B 1 
ATOM   3085 C CG1 . VAL   B 2 182 ? -6.772  -8.685  2.544   1.00 80.75 182 B 1 
ATOM   3086 C CG2 . VAL   B 2 182 ? -4.631  -9.932  2.807   1.00 81.10 182 B 1 
ATOM   3087 N N   . PHE   B 2 183 ? -7.797  -9.730  -0.848  1.00 89.18 183 B 1 
ATOM   3088 C CA  . PHE   B 2 183 ? -8.712  -9.080  -1.775  1.00 89.68 183 B 1 
ATOM   3089 C C   . PHE   B 2 183 ? -9.844  -8.401  -1.010  1.00 89.35 183 B 1 
ATOM   3090 O O   . PHE   B 2 183 ? -10.428 -8.989  -0.102  1.00 88.23 183 B 1 
ATOM   3091 C CB  . PHE   B 2 183 ? -9.282  -10.106 -2.761  1.00 90.15 183 B 1 
ATOM   3092 C CG  . PHE   B 2 183 ? -8.251  -10.778 -3.648  1.00 90.61 183 B 1 
ATOM   3093 C CD1 . PHE   B 2 183 ? -7.926  -10.226 -4.900  1.00 85.49 183 B 1 
ATOM   3094 C CD2 . PHE   B 2 183 ? -7.619  -11.965 -3.232  1.00 85.75 183 B 1 
ATOM   3095 C CE1 . PHE   B 2 183 ? -6.985  -10.851 -5.731  1.00 85.34 183 B 1 
ATOM   3096 C CE2 . PHE   B 2 183 ? -6.669  -12.591 -4.060  1.00 85.19 183 B 1 
ATOM   3097 C CZ  . PHE   B 2 183 ? -6.354  -12.032 -5.311  1.00 89.29 183 B 1 
ATOM   3098 N N   . ARG   B 2 184 ? -10.220 -7.192  -1.439  1.00 88.56 184 B 1 
ATOM   3099 C CA  . ARG   B 2 184 ? -11.560 -6.650  -1.192  1.00 87.84 184 B 1 
ATOM   3100 C C   . ARG   B 2 184 ? -12.352 -6.722  -2.488  1.00 88.15 184 B 1 
ATOM   3101 O O   . ARG   B 2 184 ? -11.979 -6.096  -3.481  1.00 87.12 184 B 1 
ATOM   3102 C CB  . ARG   B 2 184 ? -11.508 -5.235  -0.623  1.00 86.11 184 B 1 
ATOM   3103 C CG  . ARG   B 2 184 ? -10.983 -5.225  0.820   1.00 78.04 184 B 1 
ATOM   3104 C CD  . ARG   B 2 184 ? -11.311 -3.919  1.541   1.00 75.45 184 B 1 
ATOM   3105 N NE  . ARG   B 2 184 ? -12.754 -3.774  1.814   1.00 71.47 184 B 1 
ATOM   3106 C CZ  . ARG   B 2 184 ? -13.433 -4.209  2.873   1.00 66.61 184 B 1 
ATOM   3107 N NH1 . ARG   B 2 184 ? -12.852 -4.817  3.865   1.00 60.08 184 B 1 
ATOM   3108 N NH2 . ARG   B 2 184 ? -14.717 -4.047  2.949   1.00 60.45 184 B 1 
ATOM   3109 N N   . VAL   B 2 185 ? -13.416 -7.505  -2.464  1.00 88.70 185 B 1 
ATOM   3110 C CA  . VAL   B 2 185 ? -14.279 -7.769  -3.621  1.00 89.28 185 B 1 
ATOM   3111 C C   . VAL   B 2 185 ? -15.615 -7.054  -3.447  1.00 89.06 185 B 1 
ATOM   3112 O O   . VAL   B 2 185 ? -16.197 -7.075  -2.367  1.00 88.08 185 B 1 
ATOM   3113 C CB  . VAL   B 2 185 ? -14.463 -9.281  -3.861  1.00 89.52 185 B 1 
ATOM   3114 C CG1 . VAL   B 2 185 ? -13.139 -9.917  -4.291  1.00 83.16 185 B 1 
ATOM   3115 C CG2 . VAL   B 2 185 ? -14.984 -10.047 -2.637  1.00 83.69 185 B 1 
ATOM   3116 N N   . GLN   B 2 186 ? -16.102 -6.411  -4.499  1.00 87.23 186 B 1 
ATOM   3117 C CA  . GLN   B 2 186 ? -17.334 -5.617  -4.466  1.00 85.66 186 B 1 
ATOM   3118 C C   . GLN   B 2 186 ? -18.581 -6.506  -4.597  1.00 85.39 186 B 1 
ATOM   3119 O O   . GLN   B 2 186 ? -19.300 -6.450  -5.592  1.00 83.61 186 B 1 
ATOM   3120 C CB  . GLN   B 2 186 ? -17.274 -4.507  -5.525  1.00 83.70 186 B 1 
ATOM   3121 C CG  . GLN   B 2 186 ? -16.216 -3.446  -5.194  1.00 81.54 186 B 1 
ATOM   3122 C CD  . GLN   B 2 186 ? -16.192 -2.299  -6.210  1.00 77.11 186 B 1 
ATOM   3123 O OE1 . GLN   B 2 186 ? -16.385 -2.464  -7.402  1.00 69.05 186 B 1 
ATOM   3124 N NE2 . GLN   B 2 186 ? -15.924 -1.092  -5.773  1.00 67.38 186 B 1 
ATOM   3125 N N   . THR   B 2 187 ? -18.814 -7.340  -3.596  1.00 89.16 187 B 1 
ATOM   3126 C CA  . THR   B 2 187 ? -20.004 -8.186  -3.470  1.00 90.16 187 B 1 
ATOM   3127 C C   . THR   B 2 187 ? -20.324 -8.413  -1.998  1.00 90.38 187 B 1 
ATOM   3128 O O   . THR   B 2 187 ? -19.422 -8.487  -1.159  1.00 89.45 187 B 1 
ATOM   3129 C CB  . THR   B 2 187 ? -19.830 -9.522  -4.213  1.00 89.11 187 B 1 
ATOM   3130 O OG1 . THR   B 2 187 ? -21.007 -10.291 -4.103  1.00 84.06 187 B 1 
ATOM   3131 C CG2 . THR   B 2 187 ? -18.682 -10.395 -3.694  1.00 83.69 187 B 1 
ATOM   3132 N N   . MET   B 2 188 ? -21.615 -8.529  -1.687  1.00 89.40 188 B 1 
ATOM   3133 C CA  . MET   B 2 188 ? -22.091 -8.927  -0.359  1.00 89.95 188 B 1 
ATOM   3134 C C   . MET   B 2 188 ? -22.059 -10.451 -0.172  1.00 91.29 188 B 1 
ATOM   3135 O O   . MET   B 2 188 ? -21.979 -10.941 0.953   1.00 88.49 188 B 1 
ATOM   3136 C CB  . MET   B 2 188 ? -23.505 -8.365  -0.165  1.00 89.16 188 B 1 
ATOM   3137 C CG  . MET   B 2 188 ? -24.047 -8.595  1.245   1.00 87.59 188 B 1 
ATOM   3138 S SD  . MET   B 2 188 ? -25.639 -7.792  1.533   1.00 81.70 188 B 1 
ATOM   3139 C CE  . MET   B 2 188 ? -25.971 -8.379  3.209   1.00 76.59 188 B 1 
ATOM   3140 N N   . ASN   B 2 189 ? -22.105 -11.203 -1.272  1.00 90.13 189 B 1 
ATOM   3141 C CA  . ASN   B 2 189 ? -22.100 -12.662 -1.260  1.00 90.00 189 B 1 
ATOM   3142 C C   . ASN   B 2 189 ? -20.790 -13.228 -1.842  1.00 90.43 189 B 1 
ATOM   3143 O O   . ASN   B 2 189 ? -20.753 -13.625 -3.012  1.00 89.15 189 B 1 
ATOM   3144 C CB  . ASN   B 2 189 ? -23.349 -13.163 -1.999  1.00 88.35 189 B 1 
ATOM   3145 C CG  . ASN   B 2 189 ? -23.447 -14.679 -1.988  1.00 87.07 189 B 1 
ATOM   3146 O OD1 . ASN   B 2 189 ? -22.831 -15.384 -1.205  1.00 82.40 189 B 1 
ATOM   3147 N ND2 . ASN   B 2 189 ? -24.240 -15.230 -2.878  1.00 79.87 189 B 1 
ATOM   3148 N N   . PRO   B 2 190 ? -19.720 -13.322 -1.049  1.00 88.95 190 B 1 
ATOM   3149 C CA  . PRO   B 2 190 ? -18.452 -13.873 -1.531  1.00 88.28 190 B 1 
ATOM   3150 C C   . PRO   B 2 190 ? -18.444 -15.406 -1.614  1.00 89.28 190 B 1 
ATOM   3151 O O   . PRO   B 2 190 ? -17.493 -15.979 -2.139  1.00 88.52 190 B 1 
ATOM   3152 C CB  . PRO   B 2 190 ? -17.406 -13.334 -0.554  1.00 86.40 190 B 1 
ATOM   3153 C CG  . PRO   B 2 190 ? -18.177 -13.280 0.766   1.00 85.53 190 B 1 
ATOM   3154 C CD  . PRO   B 2 190 ? -19.585 -12.869 0.322   1.00 87.73 190 B 1 
ATOM   3155 N N   . LEU   B 2 191 ? -19.486 -16.097 -1.127  1.00 89.44 191 B 1 
ATOM   3156 C CA  . LEU   B 2 191 ? -19.511 -17.567 -1.055  1.00 88.61 191 B 1 
ATOM   3157 C C   . LEU   B 2 191 ? -19.265 -18.272 -2.400  1.00 89.74 191 B 1 
ATOM   3158 O O   . LEU   B 2 191 ? -18.529 -19.262 -2.410  1.00 89.66 191 B 1 
ATOM   3159 C CB  . LEU   B 2 191 ? -20.835 -18.076 -0.465  1.00 87.21 191 B 1 
ATOM   3160 C CG  . LEU   B 2 191 ? -21.089 -17.731 1.004   1.00 84.24 191 B 1 
ATOM   3161 C CD1 . LEU   B 2 191 ? -22.474 -18.258 1.363   1.00 80.89 191 B 1 
ATOM   3162 C CD2 . LEU   B 2 191 ? -20.062 -18.387 1.927   1.00 80.66 191 B 1 
ATOM   3163 N N   . PRO   B 2 192 ? -19.836 -17.816 -3.522  1.00 88.87 192 B 1 
ATOM   3164 C CA  . PRO   B 2 192 ? -19.557 -18.427 -4.820  1.00 87.79 192 B 1 
ATOM   3165 C C   . PRO   B 2 192 ? -18.076 -18.311 -5.194  1.00 89.41 192 B 1 
ATOM   3166 O O   . PRO   B 2 192 ? -17.466 -19.310 -5.574  1.00 88.56 192 B 1 
ATOM   3167 C CB  . PRO   B 2 192 ? -20.477 -17.722 -5.820  1.00 85.70 192 B 1 
ATOM   3168 C CG  . PRO   B 2 192 ? -21.581 -17.129 -4.963  1.00 84.88 192 B 1 
ATOM   3169 C CD  . PRO   B 2 192 ? -20.838 -16.787 -3.674  1.00 87.61 192 B 1 
ATOM   3170 N N   . LEU   B 2 193 ? -17.481 -17.133 -4.990  1.00 91.28 193 B 1 
ATOM   3171 C CA  . LEU   B 2 193 ? -16.059 -16.883 -5.239  1.00 91.59 193 B 1 
ATOM   3172 C C   . LEU   B 2 193 ? -15.159 -17.758 -4.364  1.00 92.23 193 B 1 
ATOM   3173 O O   . LEU   B 2 193 ? -14.190 -18.334 -4.846  1.00 91.27 193 B 1 
ATOM   3174 C CB  . LEU   B 2 193 ? -15.734 -15.407 -4.970  1.00 90.66 193 B 1 
ATOM   3175 C CG  . LEU   B 2 193 ? -16.459 -14.398 -5.870  1.00 86.96 193 B 1 
ATOM   3176 C CD1 . LEU   B 2 193 ? -16.102 -12.986 -5.414  1.00 81.20 193 B 1 
ATOM   3177 C CD2 . LEU   B 2 193 ? -16.043 -14.569 -7.329  1.00 82.47 193 B 1 
ATOM   3178 N N   . ILE   B 2 194 ? -15.499 -17.885 -3.079  1.00 91.25 194 B 1 
ATOM   3179 C CA  . ILE   B 2 194 ? -14.750 -18.724 -2.134  1.00 90.01 194 B 1 
ATOM   3180 C C   . ILE   B 2 194 ? -14.786 -20.190 -2.575  1.00 90.37 194 B 1 
ATOM   3181 O O   . ILE   B 2 194 ? -13.751 -20.855 -2.572  1.00 90.48 194 B 1 
ATOM   3182 C CB  . ILE   B 2 194 ? -15.300 -18.540 -0.704  1.00 89.38 194 B 1 
ATOM   3183 C CG1 . ILE   B 2 194 ? -15.036 -17.100 -0.208  1.00 88.01 194 B 1 
ATOM   3184 C CG2 . ILE   B 2 194 ? -14.666 -19.547 0.273   1.00 87.79 194 B 1 
ATOM   3185 C CD1 . ILE   B 2 194 ? -15.985 -16.688 0.916   1.00 82.24 194 B 1 
ATOM   3186 N N   . ARG   B 2 195 ? -15.952 -20.688 -3.004  1.00 91.19 195 B 1 
ATOM   3187 C CA  . ARG   B 2 195 ? -16.074 -22.058 -3.531  1.00 90.29 195 B 1 
ATOM   3188 C C   . ARG   B 2 195 ? -15.251 -22.254 -4.797  1.00 91.42 195 B 1 
ATOM   3189 O O   . ARG   B 2 195 ? -14.587 -23.275 -4.916  1.00 90.82 195 B 1 
ATOM   3190 C CB  . ARG   B 2 195 ? -17.540 -22.401 -3.820  1.00 88.94 195 B 1 
ATOM   3191 C CG  . ARG   B 2 195 ? -18.319 -22.679 -2.534  1.00 77.69 195 B 1 
ATOM   3192 C CD  . ARG   B 2 195 ? -19.767 -23.001 -2.900  1.00 73.80 195 B 1 
ATOM   3193 N NE  . ARG   B 2 195 ? -20.597 -23.173 -1.700  1.00 64.64 195 B 1 
ATOM   3194 C CZ  . ARG   B 2 195 ? -21.914 -23.296 -1.683  1.00 57.16 195 B 1 
ATOM   3195 N NH1 . ARG   B 2 195 ? -22.609 -23.354 -2.789  1.00 51.85 195 B 1 
ATOM   3196 N NH2 . ARG   B 2 195 ? -22.553 -23.353 -0.548  1.00 49.88 195 B 1 
ATOM   3197 N N   . ASP   B 2 196 ? -15.278 -21.302 -5.705  1.00 92.52 196 B 1 
ATOM   3198 C CA  . ASP   B 2 196 ? -14.504 -21.395 -6.944  1.00 92.69 196 B 1 
ATOM   3199 C C   . ASP   B 2 196 ? -12.992 -21.388 -6.653  1.00 93.11 196 B 1 
ATOM   3200 O O   . ASP   B 2 196 ? -12.254 -22.207 -7.200  1.00 92.02 196 B 1 
ATOM   3201 C CB  . ASP   B 2 196 ? -14.886 -20.254 -7.888  1.00 92.37 196 B 1 
ATOM   3202 C CG  . ASP   B 2 196 ? -16.337 -20.270 -8.370  1.00 91.19 196 B 1 
ATOM   3203 O OD1 . ASP   B 2 196 ? -17.049 -21.293 -8.256  1.00 85.93 196 B 1 
ATOM   3204 O OD2 . ASP   B 2 196 ? -16.776 -19.206 -8.859  1.00 86.23 196 B 1 
ATOM   3205 N N   . LEU   B 2 197 ? -12.539 -20.542 -5.723  1.00 92.80 197 B 1 
ATOM   3206 C CA  . LEU   B 2 197 ? -11.146 -20.517 -5.263  1.00 92.47 197 B 1 
ATOM   3207 C C   . LEU   B 2 197 ? -10.738 -21.843 -4.601  1.00 92.31 197 B 1 
ATOM   3208 O O   . LEU   B 2 197 ? -9.683  -22.392 -4.918  1.00 91.68 197 B 1 
ATOM   3209 C CB  . LEU   B 2 197 ? -10.942 -19.338 -4.291  1.00 92.79 197 B 1 
ATOM   3210 C CG  . LEU   B 2 197 ? -10.956 -17.948 -4.961  1.00 92.33 197 B 1 
ATOM   3211 C CD1 . LEU   B 2 197 ? -11.054 -16.860 -3.896  1.00 88.23 197 B 1 
ATOM   3212 C CD2 . LEU   B 2 197 ? -9.688  -17.697 -5.775  1.00 87.92 197 B 1 
ATOM   3213 N N   . GLN   B 2 198 ? -11.582 -22.396 -3.726  1.00 92.06 198 B 1 
ATOM   3214 C CA  . GLN   B 2 198 ? -11.338 -23.698 -3.093  1.00 90.85 198 B 1 
ATOM   3215 C C   . GLN   B 2 198 ? -11.315 -24.835 -4.124  1.00 91.13 198 B 1 
ATOM   3216 O O   . GLN   B 2 198 ? -10.427 -25.685 -4.083  1.00 90.06 198 B 1 
ATOM   3217 C CB  . GLN   B 2 198 ? -12.411 -23.967 -2.031  1.00 89.59 198 B 1 
ATOM   3218 C CG  . GLN   B 2 198 ? -12.201 -23.128 -0.762  1.00 86.48 198 B 1 
ATOM   3219 C CD  . GLN   B 2 198 ? -13.315 -23.316 0.270   1.00 84.80 198 B 1 
ATOM   3220 O OE1 . GLN   B 2 198 ? -14.401 -23.802 -0.001  1.00 77.71 198 B 1 
ATOM   3221 N NE2 . GLN   B 2 198 ? -13.076 -22.931 1.504   1.00 75.75 198 B 1 
ATOM   3222 N N   . ASN   B 2 199 ? -12.241 -24.833 -5.072  1.00 91.73 199 B 1 
ATOM   3223 C CA  . ASN   B 2 199 ? -12.291 -25.828 -6.147  1.00 91.29 199 B 1 
ATOM   3224 C C   . ASN   B 2 199 ? -11.068 -25.742 -7.072  1.00 90.78 199 B 1 
ATOM   3225 O O   . ASN   B 2 199 ? -10.615 -26.763 -7.585  1.00 88.86 199 B 1 
ATOM   3226 C CB  . ASN   B 2 199 ? -13.579 -25.629 -6.958  1.00 91.32 199 B 1 
ATOM   3227 C CG  . ASN   B 2 199 ? -14.836 -26.074 -6.229  1.00 88.18 199 B 1 
ATOM   3228 O OD1 . ASN   B 2 199 ? -14.837 -26.906 -5.345  1.00 81.03 199 B 1 
ATOM   3229 N ND2 . ASN   B 2 199 ? -15.976 -25.553 -6.640  1.00 80.02 199 B 1 
ATOM   3230 N N   . ALA   B 2 200 ? -10.518 -24.550 -7.251  1.00 90.87 200 B 1 
ATOM   3231 C CA  . ALA   B 2 200 ? -9.264  -24.333 -7.972  1.00 89.33 200 B 1 
ATOM   3232 C C   . ALA   B 2 200 ? -8.006  -24.711 -7.157  1.00 88.89 200 B 1 
ATOM   3233 O O   . ALA   B 2 200 ? -6.896  -24.632 -7.679  1.00 86.08 200 B 1 
ATOM   3234 C CB  . ALA   B 2 200 ? -9.229  -22.883 -8.456  1.00 88.75 200 B 1 
ATOM   3235 N N   . GLY   B 2 201 ? -8.169  -25.137 -5.902  1.00 89.10 201 B 1 
ATOM   3236 C CA  . GLY   B 2 201 ? -7.089  -25.612 -5.032  1.00 87.86 201 B 1 
ATOM   3237 C C   . GLY   B 2 201 ? -6.416  -24.529 -4.183  1.00 88.66 201 B 1 
ATOM   3238 O O   . GLY   B 2 201 ? -5.381  -24.803 -3.576  1.00 85.70 201 B 1 
ATOM   3239 N N   . TYR   B 2 202 ? -6.975  -23.324 -4.114  1.00 89.38 202 B 1 
ATOM   3240 C CA  . TYR   B 2 202 ? -6.436  -22.272 -3.250  1.00 89.52 202 B 1 
ATOM   3241 C C   . TYR   B 2 202 ? -6.762  -22.528 -1.777  1.00 89.60 202 B 1 
ATOM   3242 O O   . TYR   B 2 202 ? -7.883  -22.891 -1.416  1.00 87.48 202 B 1 
ATOM   3243 C CB  . TYR   B 2 202 ? -6.950  -20.897 -3.672  1.00 88.87 202 B 1 
ATOM   3244 C CG  . TYR   B 2 202 ? -6.387  -20.430 -4.992  1.00 89.33 202 B 1 
ATOM   3245 C CD1 . TYR   B 2 202 ? -5.088  -19.893 -5.052  1.00 83.88 202 B 1 
ATOM   3246 C CD2 . TYR   B 2 202 ? -7.146  -20.554 -6.171  1.00 84.79 202 B 1 
ATOM   3247 C CE1 . TYR   B 2 202 ? -4.545  -19.481 -6.277  1.00 82.89 202 B 1 
ATOM   3248 C CE2 . TYR   B 2 202 ? -6.609  -20.149 -7.404  1.00 82.66 202 B 1 
ATOM   3249 C CZ  . TYR   B 2 202 ? -5.305  -19.614 -7.451  1.00 85.60 202 B 1 
ATOM   3250 O OH  . TYR   B 2 202 ? -4.777  -19.226 -8.648  1.00 83.33 202 B 1 
ATOM   3251 N N   . HIS   B 2 203 ? -5.784  -22.247 -0.909  1.00 88.93 203 B 1 
ATOM   3252 C CA  . HIS   B 2 203 ? -5.984  -22.211 0.534   1.00 88.71 203 B 1 
ATOM   3253 C C   . HIS   B 2 203 ? -6.612  -20.873 0.940   1.00 89.11 203 B 1 
ATOM   3254 O O   . HIS   B 2 203 ? -5.940  -19.844 0.964   1.00 87.48 203 B 1 
ATOM   3255 C CB  . HIS   B 2 203 ? -4.653  -22.487 1.252   1.00 86.71 203 B 1 
ATOM   3256 C CG  . HIS   B 2 203 ? -4.702  -23.753 2.055   1.00 81.23 203 B 1 
ATOM   3257 N ND1 . HIS   B 2 203 ? -5.286  -23.907 3.290   1.00 70.08 203 B 1 
ATOM   3258 C CD2 . HIS   B 2 203 ? -4.197  -24.978 1.696   1.00 69.06 203 B 1 
ATOM   3259 C CE1 . HIS   B 2 203 ? -5.128  -25.188 3.674   1.00 68.12 203 B 1 
ATOM   3260 N NE2 . HIS   B 2 203 ? -4.470  -25.873 2.727   1.00 69.14 203 B 1 
ATOM   3261 N N   . VAL   B 2 204 ? -7.900  -20.886 1.267   1.00 88.83 204 B 1 
ATOM   3262 C CA  . VAL   B 2 204 ? -8.606  -19.709 1.785   1.00 88.27 204 B 1 
ATOM   3263 C C   . VAL   B 2 204 ? -8.331  -19.600 3.285   1.00 87.28 204 B 1 
ATOM   3264 O O   . VAL   B 2 204 ? -8.703  -20.486 4.051   1.00 85.45 204 B 1 
ATOM   3265 C CB  . VAL   B 2 204 ? -10.112 -19.765 1.463   1.00 87.58 204 B 1 
ATOM   3266 C CG1 . VAL   B 2 204 ? -10.825 -18.501 1.946   1.00 82.39 204 B 1 
ATOM   3267 C CG2 . VAL   B 2 204 ? -10.348 -19.887 -0.051  1.00 82.45 204 B 1 
ATOM   3268 N N   . LEU   B 2 205 ? -7.668  -18.521 3.691   1.00 87.01 205 B 1 
ATOM   3269 C CA  . LEU   B 2 205 ? -7.386  -18.204 5.096   1.00 84.75 205 B 1 
ATOM   3270 C C   . LEU   B 2 205 ? -8.546  -17.449 5.745   1.00 83.54 205 B 1 
ATOM   3271 O O   . LEU   B 2 205 ? -8.838  -17.653 6.920   1.00 80.05 205 B 1 
ATOM   3272 C CB  . LEU   B 2 205 ? -6.116  -17.341 5.190   1.00 83.04 205 B 1 
ATOM   3273 C CG  . LEU   B 2 205 ? -4.808  -18.009 4.740   1.00 80.26 205 B 1 
ATOM   3274 C CD1 . LEU   B 2 205 ? -3.676  -16.988 4.859   1.00 75.66 205 B 1 
ATOM   3275 C CD2 . LEU   B 2 205 ? -4.452  -19.221 5.603   1.00 75.24 205 B 1 
ATOM   3276 N N   . TRP   B 2 206 ? -9.186  -16.578 4.980   1.00 83.46 206 B 1 
ATOM   3277 C CA  . TRP   B 2 206 ? -10.376 -15.837 5.389   1.00 82.56 206 B 1 
ATOM   3278 C C   . TRP   B 2 206 ? -11.364 -15.732 4.225   1.00 80.50 206 B 1 
ATOM   3279 O O   . TRP   B 2 206 ? -10.957 -15.398 3.115   1.00 76.66 206 B 1 
ATOM   3280 C CB  . TRP   B 2 206 ? -9.989  -14.441 5.876   1.00 81.38 206 B 1 
ATOM   3281 C CG  . TRP   B 2 206 ? -11.156 -13.693 6.420   1.00 79.25 206 B 1 
ATOM   3282 C CD1 . TRP   B 2 206 ? -11.973 -12.889 5.709   1.00 73.64 206 B 1 
ATOM   3283 C CD2 . TRP   B 2 206 ? -11.735 -13.803 7.759   1.00 77.46 206 B 1 
ATOM   3284 N NE1 . TRP   B 2 206 ? -13.036 -12.491 6.516   1.00 71.86 206 B 1 
ATOM   3285 C CE2 . TRP   B 2 206 ? -12.938 -13.055 7.774   1.00 76.12 206 B 1 
ATOM   3286 C CE3 . TRP   B 2 206 ? -11.374 -14.493 8.934   1.00 74.23 206 B 1 
ATOM   3287 C CZ2 . TRP   B 2 206 ? -13.783 -13.028 8.904   1.00 75.68 206 B 1 
ATOM   3288 C CZ3 . TRP   B 2 206 ? -12.201 -14.447 10.073  1.00 69.33 206 B 1 
ATOM   3289 C CH2 . TRP   B 2 206 ? -13.406 -13.734 10.045  1.00 70.53 206 B 1 
ATOM   3290 N N   . PRO   B 2 207 ? -12.681 -15.946 4.494   1.00 78.56 207 B 1 
ATOM   3291 C CA  . PRO   B 2 207 ? -13.238 -16.434 5.754   1.00 76.88 207 B 1 
ATOM   3292 C C   . PRO   B 2 207 ? -12.891 -17.907 6.003   1.00 76.67 207 B 1 
ATOM   3293 O O   . PRO   B 2 207 ? -12.965 -18.737 5.096   1.00 71.18 207 B 1 
ATOM   3294 C CB  . PRO   B 2 207 ? -14.745 -16.214 5.639   1.00 70.39 207 B 1 
ATOM   3295 C CG  . PRO   B 2 207 ? -14.999 -16.317 4.143   1.00 68.04 207 B 1 
ATOM   3296 C CD  . PRO   B 2 207 ? -13.737 -15.729 3.529   1.00 71.56 207 B 1 
ATOM   3297 N N   . ASN   B 2 208 ? -12.561 -18.236 7.252   1.00 69.02 208 B 1 
ATOM   3298 C CA  . ASN   B 2 208 ? -12.536 -19.625 7.701   1.00 65.84 208 B 1 
ATOM   3299 C C   . ASN   B 2 208 ? -13.981 -20.112 7.805   1.00 65.32 208 B 1 
ATOM   3300 O O   . ASN   B 2 208 ? -14.631 -19.969 8.835   1.00 59.24 208 B 1 
ATOM   3301 C CB  . ASN   B 2 208 ? -11.771 -19.743 9.033   1.00 59.09 208 B 1 
ATOM   3302 C CG  . ASN   B 2 208 ? -10.288 -20.009 8.854   1.00 52.40 208 B 1 
ATOM   3303 O OD1 . ASN   B 2 208 ? -9.837  -20.580 7.884   1.00 48.15 208 B 1 
ATOM   3304 N ND2 . ASN   B 2 208 ? -9.488  -19.648 9.834   1.00 45.98 208 B 1 
ATOM   3305 N N   . LEU   B 2 209 ? -14.492 -20.655 6.702   1.00 51.42 209 B 1 
ATOM   3306 C CA  . LEU   B 2 209 ? -15.848 -21.191 6.664   1.00 50.35 209 B 1 
ATOM   3307 C C   . LEU   B 2 209 ? -15.992 -22.297 7.718   1.00 50.21 209 B 1 
ATOM   3308 O O   . LEU   B 2 209 ? -15.191 -23.237 7.732   1.00 46.05 209 B 1 
ATOM   3309 C CB  . LEU   B 2 209 ? -16.174 -21.719 5.258   1.00 45.81 209 B 1 
ATOM   3310 C CG  . LEU   B 2 209 ? -16.551 -20.614 4.256   1.00 41.65 209 B 1 
ATOM   3311 C CD1 . LEU   B 2 209 ? -16.488 -21.168 2.833   1.00 38.51 209 B 1 
ATOM   3312 C CD2 . LEU   B 2 209 ? -17.967 -20.082 4.496   1.00 39.30 209 B 1 
ATOM   3313 N N   . PRO   B 2 210 ? -17.018 -22.235 8.582   1.00 46.05 210 B 1 
ATOM   3314 C CA  . PRO   B 2 210 ? -17.281 -23.288 9.549   1.00 43.71 210 B 1 
ATOM   3315 C C   . PRO   B 2 210 ? -17.426 -24.644 8.855   1.00 43.80 210 B 1 
ATOM   3316 O O   . PRO   B 2 210 ? -18.173 -24.793 7.890   1.00 41.63 210 B 1 
ATOM   3317 C CB  . PRO   B 2 210 ? -18.564 -22.875 10.279  1.00 40.42 210 B 1 
ATOM   3318 C CG  . PRO   B 2 210 ? -18.637 -21.363 10.068  1.00 39.88 210 B 1 
ATOM   3319 C CD  . PRO   B 2 210 ? -17.993 -21.171 8.703   1.00 42.43 210 B 1 
ATOM   3320 N N   . GLY   B 2 211 ? -16.713 -25.653 9.348   1.00 37.48 211 B 1 
ATOM   3321 C CA  . GLY   B 2 211 ? -16.761 -27.020 8.821   1.00 34.50 211 B 1 
ATOM   3322 C C   . GLY   B 2 211 ? -15.785 -27.333 7.682   1.00 34.71 211 B 1 
ATOM   3323 O O   . GLY   B 2 211 ? -15.624 -28.515 7.358   1.00 32.41 211 B 1 
ATOM   3324 N N   . VAL   B 2 212 ? -15.110 -26.347 7.105   1.00 34.81 212 B 1 
ATOM   3325 C CA  . VAL   B 2 212 ? -13.928 -26.630 6.280   1.00 32.54 212 B 1 
ATOM   3326 C C   . VAL   B 2 212 ? -12.779 -26.920 7.240   1.00 32.60 212 B 1 
ATOM   3327 O O   . VAL   B 2 212 ? -12.193 -26.020 7.826   1.00 30.63 212 B 1 
ATOM   3328 C CB  . VAL   B 2 212 ? -13.600 -25.513 5.269   1.00 29.90 212 B 1 
ATOM   3329 C CG1 . VAL   B 2 212 ? -12.448 -25.938 4.356   1.00 27.59 212 B 1 
ATOM   3330 C CG2 . VAL   B 2 212 ? -14.812 -25.217 4.374   1.00 28.38 212 B 1 
ATOM   3331 N N   . THR   B 2 213 ? -12.508 -28.210 7.438   1.00 29.88 213 B 1 
ATOM   3332 C CA  . THR   B 2 213 ? -11.342 -28.665 8.195   1.00 27.96 213 B 1 
ATOM   3333 C C   . THR   B 2 213 ? -10.081 -28.122 7.533   1.00 28.58 213 B 1 
ATOM   3334 O O   . THR   B 2 213 ? -9.824  -28.421 6.369   1.00 26.89 213 B 1 
ATOM   3335 C CB  . THR   B 2 213 ? -11.262 -30.204 8.221   1.00 25.06 213 B 1 
ATOM   3336 O OG1 . THR   B 2 213 ? -11.489 -30.732 6.932   1.00 23.14 213 B 1 
ATOM   3337 C CG2 . THR   B 2 213 ? -12.314 -30.809 9.157   1.00 22.93 213 B 1 
ATOM   3338 N N   . SER   B 2 214 ? -9.317  -27.330 8.276   1.00 27.06 214 B 1 
ATOM   3339 C CA  . SER   B 2 214 ? -7.918  -27.031 7.966   1.00 25.95 214 B 1 
ATOM   3340 C C   . SER   B 2 214 ? -7.091  -28.312 7.935   1.00 25.53 214 B 1 
ATOM   3341 O O   . SER   B 2 214 ? -7.301  -29.158 8.833   1.00 23.32 214 B 1 
ATOM   3342 C CB  . SER   B 2 214 ? -7.334  -26.103 9.033   1.00 24.02 214 B 1 
ATOM   3343 O OG  . SER   B 2 214 ? -7.495  -26.746 10.282  1.00 22.94 214 B 1 
ATOM   3344 O OXT . SER   B 2 214 ? -6.214  -28.401 7.008   1.00 21.58 214 B 1 
ATOM   3345 N N   . MET   C 3 1   ? 50.504  8.183   -23.828 1.00 45.67 1   C 1 
ATOM   3346 C CA  . MET   C 3 1   ? 49.893  6.840   -23.721 1.00 48.68 1   C 1 
ATOM   3347 C C   . MET   C 3 1   ? 50.483  6.170   -22.498 1.00 51.37 1   C 1 
ATOM   3348 O O   . MET   C 3 1   ? 51.673  5.860   -22.524 1.00 47.77 1   C 1 
ATOM   3349 C CB  . MET   C 3 1   ? 50.177  5.990   -24.967 1.00 45.46 1   C 1 
ATOM   3350 C CG  . MET   C 3 1   ? 49.383  6.443   -26.187 1.00 42.25 1   C 1 
ATOM   3351 S SD  . MET   C 3 1   ? 49.806  5.506   -27.682 1.00 39.54 1   C 1 
ATOM   3352 C CE  . MET   C 3 1   ? 48.663  6.254   -28.866 1.00 34.90 1   C 1 
ATOM   3353 N N   . SER   C 3 2   ? 49.702  5.979   -21.434 1.00 62.35 2   C 1 
ATOM   3354 C CA  . SER   C 3 2   ? 50.141  5.135   -20.326 1.00 65.02 2   C 1 
ATOM   3355 C C   . SER   C 3 2   ? 50.209  3.704   -20.845 1.00 70.83 2   C 1 
ATOM   3356 O O   . SER   C 3 2   ? 49.200  3.102   -21.203 1.00 63.42 2   C 1 
ATOM   3357 C CB  . SER   C 3 2   ? 49.227  5.245   -19.108 1.00 55.50 2   C 1 
ATOM   3358 O OG  . SER   C 3 2   ? 49.694  4.317   -18.145 1.00 49.28 2   C 1 
ATOM   3359 N N   . ARG   C 3 3   ? 51.428  3.179   -20.959 1.00 66.82 3   C 1 
ATOM   3360 C CA  . ARG   C 3 3   ? 51.673  1.816   -21.443 1.00 70.97 3   C 1 
ATOM   3361 C C   . ARG   C 3 3   ? 51.420  0.770   -20.368 1.00 80.77 3   C 1 
ATOM   3362 O O   . ARG   C 3 3   ? 51.497  -0.416  -20.657 1.00 72.81 3   C 1 
ATOM   3363 C CB  . ARG   C 3 3   ? 53.108  1.721   -21.974 1.00 58.29 3   C 1 
ATOM   3364 C CG  . ARG   C 3 3   ? 53.232  2.371   -23.355 1.00 49.17 3   C 1 
ATOM   3365 C CD  . ARG   C 3 3   ? 54.646  2.183   -23.896 1.00 43.55 3   C 1 
ATOM   3366 N NE  . ARG   C 3 3   ? 54.665  2.375   -25.350 1.00 37.15 3   C 1 
ATOM   3367 C CZ  . ARG   C 3 3   ? 55.675  2.138   -26.171 1.00 31.57 3   C 1 
ATOM   3368 N NH1 . ARG   C 3 3   ? 56.857  1.801   -25.730 1.00 30.20 3   C 1 
ATOM   3369 N NH2 . ARG   C 3 3   ? 55.487  2.231   -27.456 1.00 27.50 3   C 1 
ATOM   3370 N N   . ASN   C 3 4   ? 51.178  1.203   -19.138 1.00 86.52 4   C 1 
ATOM   3371 C CA  . ASN   C 3 4   ? 51.133  0.380   -17.944 1.00 91.02 4   C 1 
ATOM   3372 C C   . ASN   C 3 4   ? 49.691  0.052   -17.526 1.00 94.52 4   C 1 
ATOM   3373 O O   . ASN   C 3 4   ? 49.382  -0.001  -16.349 1.00 91.80 4   C 1 
ATOM   3374 C CB  . ASN   C 3 4   ? 51.974  1.067   -16.854 1.00 83.62 4   C 1 
ATOM   3375 C CG  . ASN   C 3 4   ? 52.817  0.085   -16.063 1.00 74.60 4   C 1 
ATOM   3376 O OD1 . ASN   C 3 4   ? 53.258  -0.929  -16.567 1.00 62.50 4   C 1 
ATOM   3377 N ND2 . ASN   C 3 4   ? 53.125  0.402   -14.829 1.00 62.60 4   C 1 
ATOM   3378 N N   . CYS   C 3 5   ? 48.822  -0.141  -18.508 1.00 97.15 5   C 1 
ATOM   3379 C CA  . CYS   C 3 5   ? 47.438  -0.551  -18.289 1.00 97.71 5   C 1 
ATOM   3380 C C   . CYS   C 3 5   ? 47.201  -1.943  -18.887 1.00 98.02 5   C 1 
ATOM   3381 O O   . CYS   C 3 5   ? 47.723  -2.259  -19.957 1.00 96.92 5   C 1 
ATOM   3382 C CB  . CYS   C 3 5   ? 46.476  0.488   -18.877 1.00 96.85 5   C 1 
ATOM   3383 S SG  . CYS   C 3 5   ? 46.784  2.129   -18.153 1.00 95.57 5   C 1 
ATOM   3384 N N   . ALA   C 3 6   ? 46.408  -2.763  -18.202 1.00 98.29 6   C 1 
ATOM   3385 C CA  . ALA   C 3 6   ? 46.026  -4.096  -18.652 1.00 98.44 6   C 1 
ATOM   3386 C C   . ALA   C 3 6   ? 44.588  -4.105  -19.185 1.00 98.60 6   C 1 
ATOM   3387 O O   . ALA   C 3 6   ? 43.673  -3.618  -18.525 1.00 98.21 6   C 1 
ATOM   3388 C CB  . ALA   C 3 6   ? 46.221  -5.085  -17.497 1.00 97.91 6   C 1 
ATOM   3389 N N   . PHE   C 3 7   ? 44.384  -4.708  -20.359 1.00 98.52 7   C 1 
ATOM   3390 C CA  . PHE   C 3 7   ? 43.066  -4.943  -20.949 1.00 98.61 7   C 1 
ATOM   3391 C C   . PHE   C 3 7   ? 42.769  -6.443  -20.914 1.00 98.62 7   C 1 
ATOM   3392 O O   . PHE   C 3 7   ? 43.308  -7.214  -21.711 1.00 98.16 7   C 1 
ATOM   3393 C CB  . PHE   C 3 7   ? 43.030  -4.370  -22.369 1.00 98.47 7   C 1 
ATOM   3394 C CG  . PHE   C 3 7   ? 41.640  -4.333  -22.972 1.00 98.51 7   C 1 
ATOM   3395 C CD1 . PHE   C 3 7   ? 41.166  -5.402  -23.751 1.00 97.38 7   C 1 
ATOM   3396 C CD2 . PHE   C 3 7   ? 40.816  -3.211  -22.768 1.00 97.41 7   C 1 
ATOM   3397 C CE1 . PHE   C 3 7   ? 39.884  -5.346  -24.324 1.00 97.09 7   C 1 
ATOM   3398 C CE2 . PHE   C 3 7   ? 39.536  -3.146  -23.342 1.00 97.02 7   C 1 
ATOM   3399 C CZ  . PHE   C 3 7   ? 39.068  -4.215  -24.123 1.00 97.81 7   C 1 
ATOM   3400 N N   . VAL   C 3 8   ? 41.940  -6.879  -19.968 1.00 98.59 8   C 1 
ATOM   3401 C CA  . VAL   C 3 8   ? 41.578  -8.295  -19.844 1.00 98.65 8   C 1 
ATOM   3402 C C   . VAL   C 3 8   ? 40.501  -8.620  -20.870 1.00 98.63 8   C 1 
ATOM   3403 O O   . VAL   C 3 8   ? 39.408  -8.060  -20.825 1.00 98.12 8   C 1 
ATOM   3404 C CB  . VAL   C 3 8   ? 41.135  -8.660  -18.418 1.00 98.42 8   C 1 
ATOM   3405 C CG1 . VAL   C 3 8   ? 40.920  -10.169 -18.294 1.00 96.59 8   C 1 
ATOM   3406 C CG2 . VAL   C 3 8   ? 42.191  -8.255  -17.380 1.00 95.63 8   C 1 
ATOM   3407 N N   . TYR   C 3 9   ? 40.802  -9.527  -21.794 1.00 98.44 9   C 1 
ATOM   3408 C CA  . TYR   C 3 9   ? 39.885  -9.863  -22.883 1.00 98.46 9   C 1 
ATOM   3409 C C   . TYR   C 3 9   ? 40.102  -11.278 -23.425 1.00 98.44 9   C 1 
ATOM   3410 O O   . TYR   C 3 9   ? 41.228  -11.758 -23.557 1.00 97.63 9   C 1 
ATOM   3411 C CB  . TYR   C 3 9   ? 40.018  -8.820  -24.006 1.00 98.17 9   C 1 
ATOM   3412 C CG  . TYR   C 3 9   ? 39.136  -9.101  -25.205 1.00 98.24 9   C 1 
ATOM   3413 C CD1 . TYR   C 3 9   ? 39.684  -9.667  -26.375 1.00 96.83 9   C 1 
ATOM   3414 C CD2 . TYR   C 3 9   ? 37.751  -8.859  -25.140 1.00 96.99 9   C 1 
ATOM   3415 C CE1 . TYR   C 3 9   ? 38.860  -9.982  -27.466 1.00 96.37 9   C 1 
ATOM   3416 C CE2 . TYR   C 3 9   ? 36.915  -9.176  -26.226 1.00 96.56 9   C 1 
ATOM   3417 C CZ  . TYR   C 3 9   ? 37.476  -9.740  -27.390 1.00 97.12 9   C 1 
ATOM   3418 O OH  . TYR   C 3 9   ? 36.664  -10.057 -28.451 1.00 96.09 9   C 1 
ATOM   3419 N N   . SER   C 3 10  ? 38.990  -11.918 -23.800 1.00 98.10 10  C 1 
ATOM   3420 C CA  . SER   C 3 10  ? 38.972  -13.143 -24.602 1.00 97.96 10  C 1 
ATOM   3421 C C   . SER   C 3 10  ? 37.671  -13.219 -25.400 1.00 98.05 10  C 1 
ATOM   3422 O O   . SER   C 3 10  ? 36.619  -12.818 -24.911 1.00 97.01 10  C 1 
ATOM   3423 C CB  . SER   C 3 10  ? 39.073  -14.362 -23.681 1.00 96.95 10  C 1 
ATOM   3424 O OG  . SER   C 3 10  ? 39.039  -15.564 -24.421 1.00 93.71 10  C 1 
ATOM   3425 N N   . GLU   C 3 11  ? 37.707  -13.819 -26.609 1.00 97.57 11  C 1 
ATOM   3426 C CA  . GLU   C 3 11  ? 36.460  -14.136 -27.328 1.00 97.16 11  C 1 
ATOM   3427 C C   . GLU   C 3 11  ? 35.566  -15.122 -26.556 1.00 97.39 11  C 1 
ATOM   3428 O O   . GLU   C 3 11  ? 34.370  -15.190 -26.810 1.00 95.10 11  C 1 
ATOM   3429 C CB  . GLU   C 3 11  ? 36.736  -14.702 -28.722 1.00 95.14 11  C 1 
ATOM   3430 C CG  . GLU   C 3 11  ? 37.193  -13.645 -29.738 1.00 84.38 11  C 1 
ATOM   3431 C CD  . GLU   C 3 11  ? 36.862  -14.046 -31.183 1.00 81.49 11  C 1 
ATOM   3432 O OE1 . GLU   C 3 11  ? 36.523  -13.138 -31.979 1.00 74.81 11  C 1 
ATOM   3433 O OE2 . GLU   C 3 11  ? 36.853  -15.254 -31.501 1.00 74.67 11  C 1 
ATOM   3434 N N   . GLN   C 3 12  ? 36.115  -15.850 -25.585 1.00 97.71 12  C 1 
ATOM   3435 C CA  . GLN   C 3 12  ? 35.337  -16.740 -24.717 1.00 97.57 12  C 1 
ATOM   3436 C C   . GLN   C 3 12  ? 34.313  -15.993 -23.849 1.00 97.91 12  C 1 
ATOM   3437 O O   . GLN   C 3 12  ? 33.384  -16.626 -23.362 1.00 96.81 12  C 1 
ATOM   3438 C CB  . GLN   C 3 12  ? 36.275  -17.564 -23.831 1.00 96.56 12  C 1 
ATOM   3439 C CG  . GLN   C 3 12  ? 37.135  -18.545 -24.640 1.00 90.07 12  C 1 
ATOM   3440 C CD  . GLN   C 3 12  ? 38.023  -19.414 -23.746 1.00 82.80 12  C 1 
ATOM   3441 O OE1 . GLN   C 3 12  ? 38.210  -19.176 -22.565 1.00 71.68 12  C 1 
ATOM   3442 N NE2 . GLN   C 3 12  ? 38.607  -20.457 -24.287 1.00 68.07 12  C 1 
ATOM   3443 N N   . PHE   C 3 13  ? 34.423  -14.672 -23.684 1.00 97.85 13  C 1 
ATOM   3444 C CA  . PHE   C 3 13  ? 33.372  -13.877 -23.031 1.00 97.90 13  C 1 
ATOM   3445 C C   . PHE   C 3 13  ? 32.007  -14.020 -23.725 1.00 97.75 13  C 1 
ATOM   3446 O O   . PHE   C 3 13  ? 30.974  -13.960 -23.066 1.00 96.25 13  C 1 
ATOM   3447 C CB  . PHE   C 3 13  ? 33.786  -12.402 -22.975 1.00 97.60 13  C 1 
ATOM   3448 C CG  . PHE   C 3 13  ? 34.948  -12.043 -22.069 1.00 97.95 13  C 1 
ATOM   3449 C CD1 . PHE   C 3 13  ? 35.437  -12.919 -21.083 1.00 95.39 13  C 1 
ATOM   3450 C CD2 . PHE   C 3 13  ? 35.512  -10.754 -22.178 1.00 95.30 13  C 1 
ATOM   3451 C CE1 . PHE   C 3 13  ? 36.469  -12.517 -20.220 1.00 94.46 13  C 1 
ATOM   3452 C CE2 . PHE   C 3 13  ? 36.540  -10.345 -21.316 1.00 94.43 13  C 1 
ATOM   3453 C CZ  . PHE   C 3 13  ? 37.019  -11.226 -20.336 1.00 97.07 13  C 1 
ATOM   3454 N N   . LEU   C 3 14  ? 32.001  -14.293 -25.033 1.00 97.61 14  C 1 
ATOM   3455 C CA  . LEU   C 3 14  ? 30.778  -14.534 -25.806 1.00 97.25 14  C 1 
ATOM   3456 C C   . LEU   C 3 14  ? 30.063  -15.844 -25.426 1.00 97.23 14  C 1 
ATOM   3457 O O   . LEU   C 3 14  ? 28.924  -16.047 -25.842 1.00 95.16 14  C 1 
ATOM   3458 C CB  . LEU   C 3 14  ? 31.115  -14.531 -27.309 1.00 96.42 14  C 1 
ATOM   3459 C CG  . LEU   C 3 14  ? 31.730  -13.224 -27.842 1.00 93.73 14  C 1 
ATOM   3460 C CD1 . LEU   C 3 14  ? 32.119  -13.415 -29.307 1.00 85.57 14  C 1 
ATOM   3461 C CD2 . LEU   C 3 14  ? 30.752  -12.055 -27.766 1.00 84.83 14  C 1 
ATOM   3462 N N   . GLN   C 3 15  ? 30.697  -16.738 -24.663 1.00 96.90 15  C 1 
ATOM   3463 C CA  . GLN   C 3 15  ? 30.061  -17.957 -24.147 1.00 96.63 15  C 1 
ATOM   3464 C C   . GLN   C 3 15  ? 29.054  -17.663 -23.030 1.00 97.16 15  C 1 
ATOM   3465 O O   . GLN   C 3 15  ? 28.152  -18.471 -22.810 1.00 95.51 15  C 1 
ATOM   3466 C CB  . GLN   C 3 15  ? 31.121  -18.944 -23.642 1.00 95.47 15  C 1 
ATOM   3467 C CG  . GLN   C 3 15  ? 32.051  -19.432 -24.762 1.00 89.42 15  C 1 
ATOM   3468 C CD  . GLN   C 3 15  ? 33.121  -20.412 -24.267 1.00 82.34 15  C 1 
ATOM   3469 O OE1 . GLN   C 3 15  ? 33.300  -20.665 -23.090 1.00 71.81 15  C 1 
ATOM   3470 N NE2 . GLN   C 3 15  ? 33.877  -20.996 -25.165 1.00 69.17 15  C 1 
ATOM   3471 N N   . TYR   C 3 16  ? 29.165  -16.528 -22.342 1.00 97.00 16  C 1 
ATOM   3472 C CA  . TYR   C 3 16  ? 28.121  -16.034 -21.444 1.00 97.28 16  C 1 
ATOM   3473 C C   . TYR   C 3 16  ? 26.981  -15.447 -22.282 1.00 97.29 16  C 1 
ATOM   3474 O O   . TYR   C 3 16  ? 26.924  -14.248 -22.562 1.00 95.96 16  C 1 
ATOM   3475 C CB  . TYR   C 3 16  ? 28.703  -15.050 -20.428 1.00 97.14 16  C 1 
ATOM   3476 C CG  . TYR   C 3 16  ? 27.773  -14.797 -19.258 1.00 97.44 16  C 1 
ATOM   3477 C CD1 . TYR   C 3 16  ? 26.757  -13.823 -19.339 1.00 94.94 16  C 1 
ATOM   3478 C CD2 . TYR   C 3 16  ? 27.911  -15.549 -18.074 1.00 94.81 16  C 1 
ATOM   3479 C CE1 . TYR   C 3 16  ? 25.898  -13.595 -18.252 1.00 94.39 16  C 1 
ATOM   3480 C CE2 . TYR   C 3 16  ? 27.059  -15.326 -16.979 1.00 93.93 16  C 1 
ATOM   3481 C CZ  . TYR   C 3 16  ? 26.054  -14.343 -17.070 1.00 96.44 16  C 1 
ATOM   3482 O OH  . TYR   C 3 16  ? 25.228  -14.119 -15.998 1.00 95.60 16  C 1 
ATOM   3483 N N   . LYS   C 3 17  ? 26.105  -16.338 -22.729 1.00 96.61 17  C 1 
ATOM   3484 C CA  . LYS   C 3 17  ? 24.993  -16.015 -23.619 1.00 96.69 17  C 1 
ATOM   3485 C C   . LYS   C 3 17  ? 23.758  -16.826 -23.224 1.00 96.64 17  C 1 
ATOM   3486 O O   . LYS   C 3 17  ? 23.790  -18.050 -23.280 1.00 93.99 17  C 1 
ATOM   3487 C CB  . LYS   C 3 17  ? 25.420  -16.290 -25.071 1.00 95.50 17  C 1 
ATOM   3488 C CG  . LYS   C 3 17  ? 24.334  -15.862 -26.061 1.00 93.24 17  C 1 
ATOM   3489 C CD  . LYS   C 3 17  ? 24.773  -16.075 -27.513 1.00 89.72 17  C 1 
ATOM   3490 C CE  . LYS   C 3 17  ? 23.614  -15.623 -28.399 1.00 83.17 17  C 1 
ATOM   3491 N NZ  . LYS   C 3 17  ? 23.871  -15.814 -29.841 1.00 74.30 17  C 1 
ATOM   3492 N N   . PHE   C 3 18  ? 22.673  -16.133 -22.882 1.00 96.40 18  C 1 
ATOM   3493 C CA  . PHE   C 3 18  ? 21.399  -16.769 -22.531 1.00 95.94 18  C 1 
ATOM   3494 C C   . PHE   C 3 18  ? 20.685  -17.313 -23.775 1.00 95.68 18  C 1 
ATOM   3495 O O   . PHE   C 3 18  ? 20.526  -18.522 -23.925 1.00 92.34 18  C 1 
ATOM   3496 C CB  . PHE   C 3 18  ? 20.540  -15.763 -21.759 1.00 95.01 18  C 1 
ATOM   3497 C CG  . PHE   C 3 18  ? 21.163  -15.293 -20.463 1.00 95.79 18  C 1 
ATOM   3498 C CD1 . PHE   C 3 18  ? 21.265  -16.174 -19.371 1.00 92.04 18  C 1 
ATOM   3499 C CD2 . PHE   C 3 18  ? 21.648  -13.979 -20.337 1.00 92.29 18  C 1 
ATOM   3500 C CE1 . PHE   C 3 18  ? 21.830  -15.744 -18.162 1.00 91.33 18  C 1 
ATOM   3501 C CE2 . PHE   C 3 18  ? 22.215  -13.543 -19.128 1.00 91.32 18  C 1 
ATOM   3502 C CZ  . PHE   C 3 18  ? 22.302  -14.426 -18.039 1.00 94.62 18  C 1 
ATOM   3503 N N   . HIS   C 3 19  ? 20.306  -16.429 -24.692 1.00 95.70 19  C 1 
ATOM   3504 C CA  . HIS   C 3 19  ? 19.728  -16.746 -26.001 1.00 94.97 19  C 1 
ATOM   3505 C C   . HIS   C 3 19  ? 19.919  -15.572 -26.979 1.00 95.33 19  C 1 
ATOM   3506 O O   . HIS   C 3 19  ? 20.500  -14.547 -26.623 1.00 93.47 19  C 1 
ATOM   3507 C CB  . HIS   C 3 19  ? 18.248  -17.137 -25.832 1.00 92.98 19  C 1 
ATOM   3508 C CG  . HIS   C 3 19  ? 17.399  -16.061 -25.212 1.00 91.68 19  C 1 
ATOM   3509 N ND1 . HIS   C 3 19  ? 16.844  -14.979 -25.855 1.00 81.61 19  C 1 
ATOM   3510 C CD2 . HIS   C 3 19  ? 17.000  -15.998 -23.896 1.00 80.50 19  C 1 
ATOM   3511 C CE1 . HIS   C 3 19  ? 16.126  -14.285 -24.953 1.00 82.89 19  C 1 
ATOM   3512 N NE2 . HIS   C 3 19  ? 16.204  -14.874 -23.750 1.00 84.59 19  C 1 
ATOM   3513 N N   . ASP   C 3 20  ? 19.481  -15.735 -28.226 1.00 95.12 20  C 1 
ATOM   3514 C CA  . ASP   C 3 20  ? 19.758  -14.752 -29.287 1.00 94.43 20  C 1 
ATOM   3515 C C   . ASP   C 3 20  ? 19.025  -13.409 -29.105 1.00 94.08 20  C 1 
ATOM   3516 O O   . ASP   C 3 20  ? 19.568  -12.374 -29.487 1.00 90.45 20  C 1 
ATOM   3517 C CB  . ASP   C 3 20  ? 19.440  -15.366 -30.660 1.00 93.10 20  C 1 
ATOM   3518 C CG  . ASP   C 3 20  ? 20.430  -16.468 -31.060 1.00 89.82 20  C 1 
ATOM   3519 O OD1 . ASP   C 3 20  ? 21.628  -16.343 -30.719 1.00 83.97 20  C 1 
ATOM   3520 O OD2 . ASP   C 3 20  ? 20.017  -17.433 -31.727 1.00 83.93 20  C 1 
ATOM   3521 N N   . ASP   C 3 21  ? 17.849  -13.422 -28.480 1.00 93.40 21  C 1 
ATOM   3522 C CA  . ASP   C 3 21  ? 17.011  -12.233 -28.276 1.00 92.33 21  C 1 
ATOM   3523 C C   . ASP   C 3 21  ? 17.189  -11.596 -26.883 1.00 93.38 21  C 1 
ATOM   3524 O O   . ASP   C 3 21  ? 16.515  -10.617 -26.553 1.00 90.56 21  C 1 
ATOM   3525 C CB  . ASP   C 3 21  ? 15.539  -12.600 -28.527 1.00 89.34 21  C 1 
ATOM   3526 C CG  . ASP   C 3 21  ? 15.281  -13.150 -29.931 1.00 82.14 21  C 1 
ATOM   3527 O OD1 . ASP   C 3 21  ? 15.807  -12.559 -30.904 1.00 75.02 21  C 1 
ATOM   3528 O OD2 . ASP   C 3 21  ? 14.541  -14.154 -30.027 1.00 74.28 21  C 1 
ATOM   3529 N N   . HIS   C 3 22  ? 18.089  -12.134 -26.050 1.00 95.00 22  C 1 
ATOM   3530 C CA  . HIS   C 3 22  ? 18.301  -11.614 -24.699 1.00 95.95 22  C 1 
ATOM   3531 C C   . HIS   C 3 22  ? 19.001  -10.240 -24.738 1.00 96.28 22  C 1 
ATOM   3532 O O   . HIS   C 3 22  ? 19.991  -10.082 -25.464 1.00 95.30 22  C 1 
ATOM   3533 C CB  . HIS   C 3 22  ? 19.088  -12.636 -23.870 1.00 95.71 22  C 1 
ATOM   3534 C CG  . HIS   C 3 22  ? 19.045  -12.330 -22.396 1.00 95.97 22  C 1 
ATOM   3535 N ND1 . HIS   C 3 22  ? 19.864  -11.453 -21.724 1.00 88.85 22  C 1 
ATOM   3536 C CD2 . HIS   C 3 22  ? 18.151  -12.833 -21.482 1.00 87.84 22  C 1 
ATOM   3537 C CE1 . HIS   C 3 22  ? 19.473  -11.426 -20.437 1.00 90.46 22  C 1 
ATOM   3538 N NE2 . HIS   C 3 22  ? 18.438  -12.252 -20.256 1.00 91.51 22  C 1 
ATOM   3539 N N   . PRO   C 3 23  ? 18.553  -9.251  -23.944 1.00 96.07 23  C 1 
ATOM   3540 C CA  . PRO   C 3 23  ? 19.145  -7.908  -23.968 1.00 95.86 23  C 1 
ATOM   3541 C C   . PRO   C 3 23  ? 20.612  -7.884  -23.523 1.00 96.49 23  C 1 
ATOM   3542 O O   . PRO   C 3 23  ? 21.393  -7.077  -24.030 1.00 95.33 23  C 1 
ATOM   3543 C CB  . PRO   C 3 23  ? 18.250  -7.052  -23.059 1.00 94.32 23  C 1 
ATOM   3544 C CG  . PRO   C 3 23  ? 17.555  -8.065  -22.147 1.00 91.47 23  C 1 
ATOM   3545 C CD  . PRO   C 3 23  ? 17.402  -9.288  -23.047 1.00 94.55 23  C 1 
ATOM   3546 N N   . PHE   C 3 24  ? 21.018  -8.788  -22.628 1.00 96.88 24  C 1 
ATOM   3547 C CA  . PHE   C 3 24  ? 22.424  -8.952  -22.253 1.00 97.16 24  C 1 
ATOM   3548 C C   . PHE   C 3 24  ? 23.185  -9.693  -23.356 1.00 97.23 24  C 1 
ATOM   3549 O O   . PHE   C 3 24  ? 23.064  -10.912 -23.516 1.00 96.06 24  C 1 
ATOM   3550 C CB  . PHE   C 3 24  ? 22.535  -9.650  -20.895 1.00 96.94 24  C 1 
ATOM   3551 C CG  . PHE   C 3 24  ? 23.929  -9.566  -20.306 1.00 96.77 24  C 1 
ATOM   3552 C CD1 . PHE   C 3 24  ? 24.928  -10.482 -20.688 1.00 93.57 24  C 1 
ATOM   3553 C CD2 . PHE   C 3 24  ? 24.237  -8.546  -19.387 1.00 93.63 24  C 1 
ATOM   3554 C CE1 . PHE   C 3 24  ? 26.226  -10.379 -20.153 1.00 92.07 24  C 1 
ATOM   3555 C CE2 . PHE   C 3 24  ? 25.531  -8.443  -18.845 1.00 92.12 24  C 1 
ATOM   3556 C CZ  . PHE   C 3 24  ? 26.526  -9.359  -19.230 1.00 94.01 24  C 1 
ATOM   3557 N N   . ASN   C 3 25  ? 24.000  -8.962  -24.114 1.00 96.70 25  C 1 
ATOM   3558 C CA  . ASN   C 3 25  ? 24.742  -9.513  -25.247 1.00 96.93 25  C 1 
ATOM   3559 C C   . ASN   C 3 25  ? 26.222  -9.090  -25.213 1.00 97.30 25  C 1 
ATOM   3560 O O   . ASN   C 3 25  ? 26.572  -7.952  -25.537 1.00 96.11 25  C 1 
ATOM   3561 C CB  . ASN   C 3 25  ? 24.013  -9.109  -26.542 1.00 95.82 25  C 1 
ATOM   3562 C CG  . ASN   C 3 25  ? 24.573  -9.800  -27.774 1.00 94.85 25  C 1 
ATOM   3563 O OD1 . ASN   C 3 25  ? 25.671  -10.333 -27.800 1.00 90.49 25  C 1 
ATOM   3564 N ND2 . ASN   C 3 25  ? 23.818  -9.798  -28.851 1.00 88.57 25  C 1 
ATOM   3565 N N   . GLN   C 3 26  ? 27.102  -10.031 -24.883 1.00 97.18 26  C 1 
ATOM   3566 C CA  . GLN   C 3 26  ? 28.554  -9.787  -24.801 1.00 97.44 26  C 1 
ATOM   3567 C C   . GLN   C 3 26  ? 29.222  -9.463  -26.152 1.00 97.82 26  C 1 
ATOM   3568 O O   . GLN   C 3 26  ? 30.405  -9.117  -26.178 1.00 96.48 26  C 1 
ATOM   3569 C CB  . GLN   C 3 26  ? 29.249  -10.969 -24.110 1.00 96.04 26  C 1 
ATOM   3570 C CG  . GLN   C 3 26  ? 28.888  -11.145 -22.626 1.00 93.42 26  C 1 
ATOM   3571 C CD  . GLN   C 3 26  ? 29.491  -10.084 -21.699 1.00 92.71 26  C 1 
ATOM   3572 O OE1 . GLN   C 3 26  ? 29.517  -8.898  -21.986 1.00 83.91 26  C 1 
ATOM   3573 N NE2 . GLN   C 3 26  ? 29.983  -10.479 -20.546 1.00 82.42 26  C 1 
ATOM   3574 N N   . LEU   C 3 27  ? 28.495  -9.494  -27.259 1.00 97.66 27  C 1 
ATOM   3575 C CA  . LEU   C 3 27  ? 28.987  -8.970  -28.542 1.00 97.65 27  C 1 
ATOM   3576 C C   . LEU   C 3 27  ? 29.471  -7.516  -28.405 1.00 98.02 27  C 1 
ATOM   3577 O O   . LEU   C 3 27  ? 30.442  -7.128  -29.053 1.00 97.33 27  C 1 
ATOM   3578 C CB  . LEU   C 3 27  ? 27.875  -9.088  -29.599 1.00 96.94 27  C 1 
ATOM   3579 C CG  . LEU   C 3 27  ? 28.333  -8.755  -31.038 1.00 94.53 27  C 1 
ATOM   3580 C CD1 . LEU   C 3 27  ? 29.347  -9.774  -31.564 1.00 89.57 27  C 1 
ATOM   3581 C CD2 . LEU   C 3 27  ? 27.132  -8.755  -31.976 1.00 89.23 27  C 1 
ATOM   3582 N N   . ARG   C 3 28  ? 28.864  -6.743  -27.497 1.00 97.91 28  C 1 
ATOM   3583 C CA  . ARG   C 3 28  ? 29.273  -5.371  -27.149 1.00 98.04 28  C 1 
ATOM   3584 C C   . ARG   C 3 28  ? 30.743  -5.277  -26.713 1.00 98.42 28  C 1 
ATOM   3585 O O   . ARG   C 3 28  ? 31.421  -4.319  -27.078 1.00 97.97 28  C 1 
ATOM   3586 C CB  . ARG   C 3 28  ? 28.300  -4.842  -26.082 1.00 96.44 28  C 1 
ATOM   3587 C CG  . ARG   C 3 28  ? 28.487  -5.482  -24.698 1.00 94.17 28  C 1 
ATOM   3588 C CD  . ARG   C 3 28  ? 27.264  -5.316  -23.811 1.00 94.29 28  C 1 
ATOM   3589 N NE  . ARG   C 3 28  ? 27.472  -5.983  -22.519 1.00 93.77 28  C 1 
ATOM   3590 C CZ  . ARG   C 3 28  ? 26.902  -5.679  -21.366 1.00 95.44 28  C 1 
ATOM   3591 N NH1 . ARG   C 3 28  ? 25.983  -4.764  -21.265 1.00 88.02 28  C 1 
ATOM   3592 N NH2 . ARG   C 3 28  ? 27.258  -6.300  -20.284 1.00 89.83 28  C 1 
ATOM   3593 N N   . VAL   C 3 29  ? 31.256  -6.278  -25.989 1.00 98.42 29  C 1 
ATOM   3594 C CA  . VAL   C 3 29  ? 32.668  -6.324  -25.558 1.00 98.51 29  C 1 
ATOM   3595 C C   . VAL   C 3 29  ? 33.578  -6.512  -26.772 1.00 98.57 29  C 1 
ATOM   3596 O O   . VAL   C 3 29  ? 34.545  -5.770  -26.941 1.00 98.17 29  C 1 
ATOM   3597 C CB  . VAL   C 3 29  ? 32.924  -7.440  -24.522 1.00 98.12 29  C 1 
ATOM   3598 C CG1 . VAL   C 3 29  ? 34.357  -7.367  -23.986 1.00 94.69 29  C 1 
ATOM   3599 C CG2 . VAL   C 3 29  ? 31.976  -7.338  -23.320 1.00 93.77 29  C 1 
ATOM   3600 N N   . LYS   C 3 30  ? 33.230  -7.443  -27.669 1.00 98.34 30  C 1 
ATOM   3601 C CA  . LYS   C 3 30  ? 33.962  -7.681  -28.922 1.00 98.30 30  C 1 
ATOM   3602 C C   . LYS   C 3 30  ? 33.949  -6.449  -29.834 1.00 98.42 30  C 1 
ATOM   3603 O O   . LYS   C 3 30  ? 34.981  -6.102  -30.396 1.00 97.99 30  C 1 
ATOM   3604 C CB  . LYS   C 3 30  ? 33.390  -8.928  -29.617 1.00 97.86 30  C 1 
ATOM   3605 C CG  . LYS   C 3 30  ? 34.146  -9.255  -30.918 1.00 96.44 30  C 1 
ATOM   3606 C CD  . LYS   C 3 30  ? 33.739  -10.623 -31.473 1.00 94.25 30  C 1 
ATOM   3607 C CE  . LYS   C 3 30  ? 34.484  -10.874 -32.791 1.00 90.21 30  C 1 
ATOM   3608 N NZ  . LYS   C 3 30  ? 34.443  -12.305 -33.187 1.00 84.93 30  C 1 
ATOM   3609 N N   . MET   C 3 31  ? 32.816  -5.769  -29.948 1.00 98.46 31  C 1 
ATOM   3610 C CA  . MET   C 3 31  ? 32.700  -4.527  -30.724 1.00 98.47 31  C 1 
ATOM   3611 C C   . MET   C 3 31  ? 33.576  -3.403  -30.153 1.00 98.59 31  C 1 
ATOM   3612 O O   . MET   C 3 31  ? 34.180  -2.653  -30.915 1.00 98.17 31  C 1 
ATOM   3613 C CB  . MET   C 3 31  ? 31.242  -4.061  -30.757 1.00 98.07 31  C 1 
ATOM   3614 C CG  . MET   C 3 31  ? 30.358  -4.945  -31.643 1.00 95.68 31  C 1 
ATOM   3615 S SD  . MET   C 3 31  ? 28.595  -4.519  -31.564 1.00 94.27 31  C 1 
ATOM   3616 C CE  . MET   C 3 31  ? 28.603  -2.882  -32.323 1.00 84.74 31  C 1 
ATOM   3617 N N   . THR   C 3 32  ? 33.661  -3.308  -28.817 1.00 98.50 32  C 1 
ATOM   3618 C CA  . THR   C 3 32  ? 34.529  -2.330  -28.141 1.00 98.59 32  C 1 
ATOM   3619 C C   . THR   C 3 32  ? 36.003  -2.646  -28.378 1.00 98.57 32  C 1 
ATOM   3620 O O   . THR   C 3 32  ? 36.772  -1.759  -28.740 1.00 98.25 32  C 1 
ATOM   3621 C CB  . THR   C 3 32  ? 34.262  -2.299  -26.631 1.00 98.42 32  C 1 
ATOM   3622 O OG1 . THR   C 3 32  ? 32.896  -2.092  -26.375 1.00 95.64 32  C 1 
ATOM   3623 C CG2 . THR   C 3 32  ? 35.036  -1.173  -25.940 1.00 94.44 32  C 1 
ATOM   3624 N N   . TYR   C 3 33  ? 36.393  -3.914  -28.207 1.00 98.55 33  C 1 
ATOM   3625 C CA  . TYR   C 3 33  ? 37.745  -4.388  -28.517 1.00 98.47 33  C 1 
ATOM   3626 C C   . TYR   C 3 33  ? 38.130  -4.067  -29.967 1.00 98.43 33  C 1 
ATOM   3627 O O   . TYR   C 3 33  ? 39.183  -3.485  -30.212 1.00 97.92 33  C 1 
ATOM   3628 C CB  . TYR   C 3 33  ? 37.810  -5.896  -28.238 1.00 98.26 33  C 1 
ATOM   3629 C CG  . TYR   C 3 33  ? 39.060  -6.558  -28.773 1.00 97.88 33  C 1 
ATOM   3630 C CD1 . TYR   C 3 33  ? 39.031  -7.263  -29.996 1.00 95.59 33  C 1 
ATOM   3631 C CD2 . TYR   C 3 33  ? 40.277  -6.436  -28.071 1.00 95.82 33  C 1 
ATOM   3632 C CE1 . TYR   C 3 33  ? 40.205  -7.844  -30.511 1.00 94.81 33  C 1 
ATOM   3633 C CE2 . TYR   C 3 33  ? 41.457  -7.011  -28.579 1.00 94.71 33  C 1 
ATOM   3634 C CZ  . TYR   C 3 33  ? 41.415  -7.716  -29.800 1.00 95.63 33  C 1 
ATOM   3635 O OH  . TYR   C 3 33  ? 42.563  -8.274  -30.301 1.00 94.41 33  C 1 
ATOM   3636 N N   . ASP   C 3 34  ? 37.250  -4.377  -30.915 1.00 98.39 34  C 1 
ATOM   3637 C CA  . ASP   C 3 34  ? 37.486  -4.120  -32.336 1.00 98.30 34  C 1 
ATOM   3638 C C   . ASP   C 3 34  ? 37.582  -2.615  -32.650 1.00 98.35 34  C 1 
ATOM   3639 O O   . ASP   C 3 34  ? 38.427  -2.203  -33.449 1.00 97.56 34  C 1 
ATOM   3640 C CB  . ASP   C 3 34  ? 36.367  -4.795  -33.139 1.00 97.87 34  C 1 
ATOM   3641 C CG  . ASP   C 3 34  ? 36.600  -4.683  -34.642 1.00 96.82 34  C 1 
ATOM   3642 O OD1 . ASP   C 3 34  ? 37.638  -5.164  -35.137 1.00 91.80 34  C 1 
ATOM   3643 O OD2 . ASP   C 3 34  ? 35.729  -4.142  -35.357 1.00 91.31 34  C 1 
ATOM   3644 N N   . LEU   C 3 35  ? 36.797  -1.774  -31.972 1.00 98.32 35  C 1 
ATOM   3645 C CA  . LEU   C 3 35  ? 36.893  -0.316  -32.085 1.00 98.34 35  C 1 
ATOM   3646 C C   . LEU   C 3 35  ? 38.257  0.192   -31.601 1.00 98.29 35  C 1 
ATOM   3647 O O   . LEU   C 3 35  ? 38.918  0.952   -32.313 1.00 97.66 35  C 1 
ATOM   3648 C CB  . LEU   C 3 35  ? 35.724  0.326   -31.309 1.00 98.15 35  C 1 
ATOM   3649 C CG  . LEU   C 3 35  ? 35.714  1.869   -31.328 1.00 97.47 35  C 1 
ATOM   3650 C CD1 . LEU   C 3 35  ? 35.688  2.452   -32.739 1.00 94.93 35  C 1 
ATOM   3651 C CD2 . LEU   C 3 35  ? 34.477  2.374   -30.588 1.00 95.05 35  C 1 
ATOM   3652 N N   . LEU   C 3 36  ? 38.702  -0.260  -30.423 1.00 98.37 36  C 1 
ATOM   3653 C CA  . LEU   C 3 36  ? 40.001  0.123   -29.857 1.00 98.24 36  C 1 
ATOM   3654 C C   . LEU   C 3 36  ? 41.180  -0.355  -30.717 1.00 98.06 36  C 1 
ATOM   3655 O O   . LEU   C 3 36  ? 42.134  0.398   -30.924 1.00 97.13 36  C 1 
ATOM   3656 C CB  . LEU   C 3 36  ? 40.113  -0.432  -28.429 1.00 98.00 36  C 1 
ATOM   3657 C CG  . LEU   C 3 36  ? 39.176  0.240   -27.407 1.00 97.54 36  C 1 
ATOM   3658 C CD1 . LEU   C 3 36  ? 39.250  -0.517  -26.085 1.00 95.93 36  C 1 
ATOM   3659 C CD2 . LEU   C 3 36  ? 39.560  1.700   -27.152 1.00 95.85 36  C 1 
ATOM   3660 N N   . CYS   C 3 37  ? 41.104  -1.579  -31.262 1.00 98.05 37  C 1 
ATOM   3661 C CA  . CYS   C 3 37  ? 42.104  -2.092  -32.203 1.00 97.81 37  C 1 
ATOM   3662 C C   . CYS   C 3 37  ? 42.132  -1.272  -33.503 1.00 97.73 37  C 1 
ATOM   3663 O O   . CYS   C 3 37  ? 43.207  -0.919  -33.984 1.00 96.58 37  C 1 
ATOM   3664 C CB  . CYS   C 3 37  ? 41.806  -3.566  -32.500 1.00 97.41 37  C 1 
ATOM   3665 S SG  . CYS   C 3 37  ? 42.217  -4.590  -31.053 1.00 94.50 37  C 1 
ATOM   3666 N N   . THR   C 3 38  ? 40.960  -0.933  -34.036 1.00 97.95 38  C 1 
ATOM   3667 C CA  . THR   C 3 38  ? 40.843  -0.130  -35.269 1.00 97.82 38  C 1 
ATOM   3668 C C   . THR   C 3 38  ? 41.405  1.282   -35.085 1.00 97.69 38  C 1 
ATOM   3669 O O   . THR   C 3 38  ? 42.038  1.821   -35.992 1.00 96.47 38  C 1 
ATOM   3670 C CB  . THR   C 3 38  ? 39.375  -0.060  -35.727 1.00 97.38 38  C 1 
ATOM   3671 O OG1 . THR   C 3 38  ? 38.843  -1.356  -35.882 1.00 93.12 38  C 1 
ATOM   3672 C CG2 . THR   C 3 38  ? 39.213  0.632   -37.078 1.00 92.06 38  C 1 
ATOM   3673 N N   . LEU   C 3 39  ? 41.243  1.852   -33.893 1.00 97.59 39  C 1 
ATOM   3674 C CA  . LEU   C 3 39  ? 41.844  3.137   -33.512 1.00 97.18 39  C 1 
ATOM   3675 C C   . LEU   C 3 39  ? 43.363  3.073   -33.312 1.00 96.99 39  C 1 
ATOM   3676 O O   . LEU   C 3 39  ? 44.014  4.117   -33.266 1.00 95.30 39  C 1 
ATOM   3677 C CB  . LEU   C 3 39  ? 41.165  3.621   -32.220 1.00 96.59 39  C 1 
ATOM   3678 C CG  . LEU   C 3 39  ? 39.891  4.437   -32.494 1.00 93.96 39  C 1 
ATOM   3679 C CD1 . LEU   C 3 39  ? 38.955  4.308   -31.301 1.00 88.86 39  C 1 
ATOM   3680 C CD2 . LEU   C 3 39  ? 40.230  5.914   -32.694 1.00 88.15 39  C 1 
ATOM   3681 N N   . GLY   C 3 40  ? 43.942  1.880   -33.146 1.00 96.71 40  C 1 
ATOM   3682 C CA  . GLY   C 3 40  ? 45.334  1.711   -32.711 1.00 96.30 40  C 1 
ATOM   3683 C C   . GLY   C 3 40  ? 45.569  2.162   -31.264 1.00 96.49 40  C 1 
ATOM   3684 O O   . GLY   C 3 40  ? 46.694  2.494   -30.890 1.00 94.33 40  C 1 
ATOM   3685 N N   . ALA   C 3 41  ? 44.521  2.192   -30.449 1.00 97.07 41  C 1 
ATOM   3686 C CA  . ALA   C 3 41  ? 44.552  2.635   -29.055 1.00 97.03 41  C 1 
ATOM   3687 C C   . ALA   C 3 41  ? 44.825  1.502   -28.052 1.00 97.11 41  C 1 
ATOM   3688 O O   . ALA   C 3 41  ? 45.059  1.767   -26.872 1.00 95.44 41  C 1 
ATOM   3689 C CB  . ALA   C 3 41  ? 43.227  3.343   -28.761 1.00 96.28 41  C 1 
ATOM   3690 N N   . LEU   C 3 42  ? 44.800  0.251   -28.503 1.00 97.20 42  C 1 
ATOM   3691 C CA  . LEU   C 3 42  ? 45.075  -0.947  -27.713 1.00 97.22 42  C 1 
ATOM   3692 C C   . LEU   C 3 42  ? 46.272  -1.696  -28.315 1.00 96.84 42  C 1 
ATOM   3693 O O   . LEU   C 3 42  ? 46.220  -2.146  -29.460 1.00 94.40 42  C 1 
ATOM   3694 C CB  . LEU   C 3 42  ? 43.788  -1.793  -27.678 1.00 96.48 42  C 1 
ATOM   3695 C CG  . LEU   C 3 42  ? 43.911  -3.118  -26.911 1.00 95.69 42  C 1 
ATOM   3696 C CD1 . LEU   C 3 42  ? 44.226  -2.913  -25.432 1.00 92.75 42  C 1 
ATOM   3697 C CD2 . LEU   C 3 42  ? 42.593  -3.881  -27.003 1.00 92.37 42  C 1 
ATOM   3698 N N   . GLU   C 3 43  ? 47.355  -1.840  -27.543 1.00 96.25 43  C 1 
ATOM   3699 C CA  . GLU   C 3 43  ? 48.532  -2.617  -27.950 1.00 95.55 43  C 1 
ATOM   3700 C C   . GLU   C 3 43  ? 48.386  -4.087  -27.505 1.00 96.17 43  C 1 
ATOM   3701 O O   . GLU   C 3 43  ? 47.982  -4.352  -26.375 1.00 94.58 43  C 1 
ATOM   3702 C CB  . GLU   C 3 43  ? 49.826  -2.007  -27.359 1.00 92.94 43  C 1 
ATOM   3703 C CG  . GLU   C 3 43  ? 50.175  -0.573  -27.836 1.00 84.52 43  C 1 
ATOM   3704 C CD  . GLU   C 3 43  ? 51.509  -0.035  -27.250 1.00 80.15 43  C 1 
ATOM   3705 O OE1 . GLU   C 3 43  ? 51.744  1.192   -27.203 1.00 72.14 43  C 1 
ATOM   3706 O OE2 . GLU   C 3 43  ? 52.386  -0.824  -26.825 1.00 72.45 43  C 1 
ATOM   3707 N N   . ASP   C 3 44  ? 48.845  -5.056  -28.328 1.00 95.78 44  C 1 
ATOM   3708 C CA  . ASP   C 3 44  ? 48.764  -6.495  -28.006 1.00 95.60 44  C 1 
ATOM   3709 C C   . ASP   C 3 44  ? 49.345  -6.858  -26.628 1.00 96.01 44  C 1 
ATOM   3710 O O   . ASP   C 3 44  ? 48.817  -7.705  -25.913 1.00 94.14 44  C 1 
ATOM   3711 C CB  . ASP   C 3 44  ? 49.531  -7.315  -29.060 1.00 93.96 44  C 1 
ATOM   3712 C CG  . ASP   C 3 44  ? 48.846  -7.400  -30.421 1.00 85.29 44  C 1 
ATOM   3713 O OD1 . ASP   C 3 44  ? 47.621  -7.199  -30.472 1.00 76.45 44  C 1 
ATOM   3714 O OD2 . ASP   C 3 44  ? 49.578  -7.684  -31.396 1.00 74.19 44  C 1 
ATOM   3715 N N   . ARG   C 3 45  ? 50.434  -6.207  -26.215 1.00 95.65 45  C 1 
ATOM   3716 C CA  . ARG   C 3 45  ? 51.087  -6.423  -24.913 1.00 95.44 45  C 1 
ATOM   3717 C C   . ARG   C 3 45  ? 50.240  -5.968  -23.719 1.00 96.34 45  C 1 
ATOM   3718 O O   . ARG   C 3 45  ? 50.573  -6.324  -22.596 1.00 94.96 45  C 1 
ATOM   3719 C CB  . ARG   C 3 45  ? 52.452  -5.737  -24.900 1.00 93.16 45  C 1 
ATOM   3720 C CG  . ARG   C 3 45  ? 52.293  -4.210  -24.954 1.00 82.22 45  C 1 
ATOM   3721 C CD  . ARG   C 3 45  ? 53.642  -3.506  -24.908 1.00 78.60 45  C 1 
ATOM   3722 N NE  . ARG   C 3 45  ? 53.378  -2.078  -25.009 1.00 66.68 45  C 1 
ATOM   3723 C CZ  . ARG   C 3 45  ? 54.145  -1.087  -24.660 1.00 59.74 45  C 1 
ATOM   3724 N NH1 . ARG   C 3 45  ? 55.374  -1.249  -24.254 1.00 54.59 45  C 1 
ATOM   3725 N NH2 . ARG   C 3 45  ? 53.632  0.100   -24.725 1.00 52.53 45  C 1 
ATOM   3726 N N   . GLN   C 3 46  ? 49.220  -5.155  -23.942 1.00 97.02 46  C 1 
ATOM   3727 C CA  . GLN   C 3 46  ? 48.274  -4.712  -22.909 1.00 97.44 46  C 1 
ATOM   3728 C C   . GLN   C 3 46  ? 47.137  -5.722  -22.718 1.00 97.86 46  C 1 
ATOM   3729 O O   . GLN   C 3 46  ? 46.481  -5.698  -21.687 1.00 97.26 46  C 1 
ATOM   3730 C CB  . GLN   C 3 46  ? 47.714  -3.329  -23.274 1.00 96.81 46  C 1 
ATOM   3731 C CG  . GLN   C 3 46  ? 48.801  -2.245  -23.326 1.00 95.60 46  C 1 
ATOM   3732 C CD  . GLN   C 3 46  ? 48.251  -0.891  -23.775 1.00 95.45 46  C 1 
ATOM   3733 O OE1 . GLN   C 3 46  ? 47.835  -0.708  -24.905 1.00 88.11 46  C 1 
ATOM   3734 N NE2 . GLN   C 3 46  ? 48.248  0.102   -22.918 1.00 87.52 46  C 1 
ATOM   3735 N N   . ILE   C 3 47  ? 46.931  -6.612  -23.687 1.00 97.93 47  C 1 
ATOM   3736 C CA  . ILE   C 3 47  ? 45.886  -7.633  -23.632 1.00 97.98 47  C 1 
ATOM   3737 C C   . ILE   C 3 47  ? 46.344  -8.762  -22.707 1.00 97.99 47  C 1 
ATOM   3738 O O   . ILE   C 3 47  ? 47.389  -9.380  -22.913 1.00 97.13 47  C 1 
ATOM   3739 C CB  . ILE   C 3 47  ? 45.508  -8.140  -25.039 1.00 97.53 47  C 1 
ATOM   3740 C CG1 . ILE   C 3 47  ? 45.100  -6.966  -25.964 1.00 95.34 47  C 1 
ATOM   3741 C CG2 . ILE   C 3 47  ? 44.361  -9.162  -24.935 1.00 94.90 47  C 1 
ATOM   3742 C CD1 . ILE   C 3 47  ? 44.912  -7.365  -27.435 1.00 86.84 47  C 1 
ATOM   3743 N N   . VAL   C 3 48  ? 45.545  -9.051  -21.689 1.00 98.11 48  C 1 
ATOM   3744 C CA  . VAL   C 3 48  ? 45.776  -10.143 -20.739 1.00 98.15 48  C 1 
ATOM   3745 C C   . VAL   C 3 48  ? 44.649  -11.159 -20.885 1.00 98.36 48  C 1 
ATOM   3746 O O   . VAL   C 3 48  ? 43.470  -10.806 -20.847 1.00 97.79 48  C 1 
ATOM   3747 C CB  . VAL   C 3 48  ? 45.897  -9.622  -19.295 1.00 97.34 48  C 1 
ATOM   3748 C CG1 . VAL   C 3 48  ? 46.266  -10.754 -18.332 1.00 92.93 48  C 1 
ATOM   3749 C CG2 . VAL   C 3 48  ? 46.988  -8.548  -19.175 1.00 92.04 48  C 1 
ATOM   3750 N N   . ALA   C 3 49  ? 45.004  -12.427 -21.061 1.00 98.03 49  C 1 
ATOM   3751 C CA  . ALA   C 3 49  ? 44.015  -13.494 -21.141 1.00 98.07 49  C 1 
ATOM   3752 C C   . ALA   C 3 49  ? 43.393  -13.753 -19.756 1.00 98.25 49  C 1 
ATOM   3753 O O   . ALA   C 3 49  ? 44.129  -13.904 -18.778 1.00 97.24 49  C 1 
ATOM   3754 C CB  . ALA   C 3 49  ? 44.671  -14.750 -21.720 1.00 97.05 49  C 1 
ATOM   3755 N N   . PRO   C 3 50  ? 42.061  -13.848 -19.655 1.00 98.31 50  C 1 
ATOM   3756 C CA  . PRO   C 3 50  ? 41.397  -14.213 -18.412 1.00 98.32 50  C 1 
ATOM   3757 C C   . PRO   C 3 50  ? 41.658  -15.680 -18.061 1.00 98.33 50  C 1 
ATOM   3758 O O   . PRO   C 3 50  ? 41.862  -16.528 -18.930 1.00 97.29 50  C 1 
ATOM   3759 C CB  . PRO   C 3 50  ? 39.909  -13.950 -18.655 1.00 97.67 50  C 1 
ATOM   3760 C CG  . PRO   C 3 50  ? 39.753  -14.200 -20.154 1.00 96.59 50  C 1 
ATOM   3761 C CD  . PRO   C 3 50  ? 41.077  -13.688 -20.721 1.00 97.72 50  C 1 
ATOM   3762 N N   . ARG   C 3 51  ? 41.563  -15.991 -16.772 1.00 98.00 51  C 1 
ATOM   3763 C CA  . ARG   C 3 51  ? 41.488  -17.358 -16.243 1.00 97.83 51  C 1 
ATOM   3764 C C   . ARG   C 3 51  ? 40.087  -17.623 -15.703 1.00 98.18 51  C 1 
ATOM   3765 O O   . ARG   C 3 51  ? 39.381  -16.681 -15.362 1.00 97.26 51  C 1 
ATOM   3766 C CB  . ARG   C 3 51  ? 42.580  -17.569 -15.187 1.00 95.56 51  C 1 
ATOM   3767 C CG  . ARG   C 3 51  ? 42.370  -16.705 -13.925 1.00 91.12 51  C 1 
ATOM   3768 C CD  . ARG   C 3 51  ? 43.473  -16.961 -12.902 1.00 90.78 51  C 1 
ATOM   3769 N NE  . ARG   C 3 51  ? 43.273  -16.189 -11.676 1.00 90.52 51  C 1 
ATOM   3770 C CZ  . ARG   C 3 51  ? 42.552  -16.545 -10.619 1.00 92.68 51  C 1 
ATOM   3771 N NH1 . ARG   C 3 51  ? 41.859  -17.641 -10.575 1.00 83.32 51  C 1 
ATOM   3772 N NH2 . ARG   C 3 51  ? 42.529  -15.791 -9.571  1.00 86.96 51  C 1 
ATOM   3773 N N   . MET   C 3 52  ? 39.704  -18.898 -15.558 1.00 98.08 52  C 1 
ATOM   3774 C CA  . MET   C 3 52  ? 38.526  -19.229 -14.757 1.00 98.02 52  C 1 
ATOM   3775 C C   . MET   C 3 52  ? 38.811  -19.034 -13.273 1.00 98.31 52  C 1 
ATOM   3776 O O   . MET   C 3 52  ? 39.901  -19.363 -12.795 1.00 97.38 52  C 1 
ATOM   3777 C CB  . MET   C 3 52  ? 38.037  -20.658 -15.011 1.00 96.34 52  C 1 
ATOM   3778 C CG  . MET   C 3 52  ? 36.996  -20.714 -16.130 1.00 85.56 52  C 1 
ATOM   3779 S SD  . MET   C 3 52  ? 36.084  -22.283 -16.231 1.00 83.81 52  C 1 
ATOM   3780 C CE  . MET   C 3 52  ? 37.409  -23.440 -16.618 1.00 72.85 52  C 1 
ATOM   3781 N N   . ALA   C 3 53  ? 37.818  -18.532 -12.539 1.00 98.24 53  C 1 
ATOM   3782 C CA  . ALA   C 3 53  ? 37.821  -18.596 -11.088 1.00 98.40 53  C 1 
ATOM   3783 C C   . ALA   C 3 53  ? 37.674  -20.053 -10.631 1.00 98.45 53  C 1 
ATOM   3784 O O   . ALA   C 3 53  ? 36.968  -20.852 -11.250 1.00 97.76 53  C 1 
ATOM   3785 C CB  . ALA   C 3 53  ? 36.707  -17.710 -10.529 1.00 97.95 53  C 1 
ATOM   3786 N N   . THR   C 3 54  ? 38.338  -20.393 -9.536  1.00 98.32 54  C 1 
ATOM   3787 C CA  . THR   C 3 54  ? 38.175  -21.683 -8.862  1.00 98.29 54  C 1 
ATOM   3788 C C   . THR   C 3 54  ? 36.921  -21.678 -7.990  1.00 98.42 54  C 1 
ATOM   3789 O O   . THR   C 3 54  ? 36.437  -20.620 -7.587  1.00 97.90 54  C 1 
ATOM   3790 C CB  . THR   C 3 54  ? 39.408  -22.021 -8.013  1.00 97.77 54  C 1 
ATOM   3791 O OG1 . THR   C 3 54  ? 39.603  -21.057 -7.012  1.00 93.71 54  C 1 
ATOM   3792 C CG2 . THR   C 3 54  ? 40.693  -22.097 -8.842  1.00 92.52 54  C 1 
ATOM   3793 N N   . ASP   C 3 55  ? 36.423  -22.867 -7.624  1.00 98.35 55  C 1 
ATOM   3794 C CA  . ASP   C 3 55  ? 35.292  -22.979 -6.694  1.00 98.39 55  C 1 
ATOM   3795 C C   . ASP   C 3 55  ? 35.574  -22.293 -5.346  1.00 98.47 55  C 1 
ATOM   3796 O O   . ASP   C 3 55  ? 34.675  -21.708 -4.753  1.00 97.68 55  C 1 
ATOM   3797 C CB  . ASP   C 3 55  ? 34.974  -24.457 -6.429  1.00 97.80 55  C 1 
ATOM   3798 C CG  . ASP   C 3 55  ? 34.335  -25.214 -7.588  1.00 96.79 55  C 1 
ATOM   3799 O OD1 . ASP   C 3 55  ? 34.168  -24.679 -8.702  1.00 92.16 55  C 1 
ATOM   3800 O OD2 . ASP   C 3 55  ? 33.968  -26.390 -7.369  1.00 91.87 55  C 1 
ATOM   3801 N N   . ASP   C 3 56  ? 36.822  -22.343 -4.867  1.00 98.32 56  C 1 
ATOM   3802 C CA  . ASP   C 3 56  ? 37.207  -21.686 -3.615  1.00 98.26 56  C 1 
ATOM   3803 C C   . ASP   C 3 56  ? 37.206  -20.153 -3.746  1.00 98.38 56  C 1 
ATOM   3804 O O   . ASP   C 3 56  ? 36.850  -19.462 -2.798  1.00 97.50 56  C 1 
ATOM   3805 C CB  . ASP   C 3 56  ? 38.575  -22.197 -3.141  1.00 97.80 56  C 1 
ATOM   3806 C CG  . ASP   C 3 56  ? 38.568  -23.665 -2.688  1.00 96.11 56  C 1 
ATOM   3807 O OD1 . ASP   C 3 56  ? 37.512  -24.165 -2.220  1.00 90.56 56  C 1 
ATOM   3808 O OD2 . ASP   C 3 56  ? 39.643  -24.300 -2.771  1.00 90.02 56  C 1 
ATOM   3809 N N   . GLU   C 3 57  ? 37.545  -19.617 -4.916  1.00 98.49 57  C 1 
ATOM   3810 C CA  . GLU   C 3 57  ? 37.443  -18.179 -5.196  1.00 98.51 57  C 1 
ATOM   3811 C C   . GLU   C 3 57  ? 35.977  -17.736 -5.326  1.00 98.60 57  C 1 
ATOM   3812 O O   . GLU   C 3 57  ? 35.598  -16.725 -4.748  1.00 98.21 57  C 1 
ATOM   3813 C CB  . GLU   C 3 57  ? 38.219  -17.834 -6.473  1.00 98.24 57  C 1 
ATOM   3814 C CG  . GLU   C 3 57  ? 39.741  -17.916 -6.256  1.00 97.45 57  C 1 
ATOM   3815 C CD  . GLU   C 3 57  ? 40.530  -17.855 -7.570  1.00 97.86 57  C 1 
ATOM   3816 O OE1 . GLU   C 3 57  ? 41.624  -17.250 -7.587  1.00 93.86 57  C 1 
ATOM   3817 O OE2 . GLU   C 3 57  ? 40.104  -18.424 -8.599  1.00 94.47 57  C 1 
ATOM   3818 N N   . LEU   C 3 58  ? 35.143  -18.514 -6.003  1.00 98.57 58  C 1 
ATOM   3819 C CA  . LEU   C 3 58  ? 33.698  -18.256 -6.056  1.00 98.60 58  C 1 
ATOM   3820 C C   . LEU   C 3 58  ? 33.071  -18.293 -4.651  1.00 98.59 58  C 1 
ATOM   3821 O O   . LEU   C 3 58  ? 32.210  -17.475 -4.333  1.00 98.17 58  C 1 
ATOM   3822 C CB  . LEU   C 3 58  ? 33.023  -19.289 -6.975  1.00 98.49 58  C 1 
ATOM   3823 C CG  . LEU   C 3 58  ? 33.426  -19.208 -8.463  1.00 97.79 58  C 1 
ATOM   3824 C CD1 . LEU   C 3 58  ? 32.813  -20.377 -9.226  1.00 95.60 58  C 1 
ATOM   3825 C CD2 . LEU   C 3 58  ? 32.951  -17.913 -9.117  1.00 95.36 58  C 1 
ATOM   3826 N N   . ALA   C 3 59  ? 33.548  -19.203 -3.787  1.00 98.54 59  C 1 
ATOM   3827 C CA  . ALA   C 3 59  ? 33.069  -19.356 -2.416  1.00 98.48 59  C 1 
ATOM   3828 C C   . ALA   C 3 59  ? 33.500  -18.226 -1.460  1.00 98.43 59  C 1 
ATOM   3829 O O   . ALA   C 3 59  ? 33.044  -18.214 -0.317  1.00 97.58 59  C 1 
ATOM   3830 C CB  . ALA   C 3 59  ? 33.485  -20.740 -1.899  1.00 98.04 59  C 1 
ATOM   3831 N N   . LEU   C 3 60  ? 34.319  -17.272 -1.904  1.00 98.44 60  C 1 
ATOM   3832 C CA  . LEU   C 3 60  ? 34.566  -16.026 -1.160  1.00 98.31 60  C 1 
ATOM   3833 C C   . LEU   C 3 60  ? 33.274  -15.214 -0.953  1.00 98.20 60  C 1 
ATOM   3834 O O   . LEU   C 3 60  ? 33.180  -14.458 0.012   1.00 97.06 60  C 1 
ATOM   3835 C CB  . LEU   C 3 60  ? 35.595  -15.167 -1.916  1.00 98.11 60  C 1 
ATOM   3836 C CG  . LEU   C 3 60  ? 37.016  -15.755 -1.997  1.00 97.11 60  C 1 
ATOM   3837 C CD1 . LEU   C 3 60  ? 37.870  -14.901 -2.938  1.00 93.53 60  C 1 
ATOM   3838 C CD2 . LEU   C 3 60  ? 37.701  -15.781 -0.633  1.00 93.46 60  C 1 
ATOM   3839 N N   . ILE   C 3 61  ? 32.295  -15.384 -1.839  1.00 98.31 61  C 1 
ATOM   3840 C CA  . ILE   C 3 61  ? 30.977  -14.730 -1.759  1.00 98.27 61  C 1 
ATOM   3841 C C   . ILE   C 3 61  ? 29.837  -15.747 -1.845  1.00 98.21 61  C 1 
ATOM   3842 O O   . ILE   C 3 61  ? 28.907  -15.708 -1.037  1.00 97.32 61  C 1 
ATOM   3843 C CB  . ILE   C 3 61  ? 30.856  -13.652 -2.859  1.00 97.87 61  C 1 
ATOM   3844 C CG1 . ILE   C 3 61  ? 31.834  -12.476 -2.627  1.00 95.11 61  C 1 
ATOM   3845 C CG2 . ILE   C 3 61  ? 29.416  -13.124 -3.022  1.00 95.82 61  C 1 
ATOM   3846 C CD1 . ILE   C 3 61  ? 31.570  -11.625 -1.361  1.00 93.02 61  C 1 
ATOM   3847 N N   . HIS   C 3 62  ? 29.892  -16.647 -2.809  1.00 98.22 62  C 1 
ATOM   3848 C CA  . HIS   C 3 62  ? 28.787  -17.537 -3.137  1.00 98.37 62  C 1 
ATOM   3849 C C   . HIS   C 3 62  ? 28.735  -18.774 -2.237  1.00 98.30 62  C 1 
ATOM   3850 O O   . HIS   C 3 62  ? 29.748  -19.398 -1.920  1.00 97.73 62  C 1 
ATOM   3851 C CB  . HIS   C 3 62  ? 28.844  -17.908 -4.617  1.00 98.24 62  C 1 
ATOM   3852 C CG  . HIS   C 3 62  ? 28.607  -16.728 -5.517  1.00 98.47 62  C 1 
ATOM   3853 N ND1 . HIS   C 3 62  ? 27.417  -16.033 -5.637  1.00 91.94 62  C 1 
ATOM   3854 C CD2 . HIS   C 3 62  ? 29.532  -16.092 -6.309  1.00 90.40 62  C 1 
ATOM   3855 C CE1 . HIS   C 3 62  ? 27.624  -15.011 -6.474  1.00 94.49 62  C 1 
ATOM   3856 N NE2 . HIS   C 3 62  ? 28.895  -15.013 -6.904  1.00 95.44 62  C 1 
ATOM   3857 N N   . ASP   C 3 63  ? 27.522  -19.181 -1.865  1.00 97.67 63  C 1 
ATOM   3858 C CA  . ASP   C 3 63  ? 27.301  -20.449 -1.179  1.00 97.52 63  C 1 
ATOM   3859 C C   . ASP   C 3 63  ? 27.711  -21.623 -2.080  1.00 97.81 63  C 1 
ATOM   3860 O O   . ASP   C 3 63  ? 27.329  -21.693 -3.251  1.00 97.31 63  C 1 
ATOM   3861 C CB  . ASP   C 3 63  ? 25.824  -20.592 -0.769  1.00 96.65 63  C 1 
ATOM   3862 C CG  . ASP   C 3 63  ? 25.421  -19.700 0.407   1.00 93.58 63  C 1 
ATOM   3863 O OD1 . ASP   C 3 63  ? 26.256  -19.464 1.303   1.00 88.00 63  C 1 
ATOM   3864 O OD2 . ASP   C 3 63  ? 24.247  -19.276 0.486   1.00 87.26 63  C 1 
ATOM   3865 N N   . ARG   C 3 64  ? 28.434  -22.611 -1.527  1.00 97.65 64  C 1 
ATOM   3866 C CA  . ARG   C 3 64  ? 28.836  -23.806 -2.304  1.00 97.66 64  C 1 
ATOM   3867 C C   . ARG   C 3 64  ? 27.637  -24.555 -2.897  1.00 97.73 64  C 1 
ATOM   3868 O O   . ARG   C 3 64  ? 27.743  -25.086 -3.993  1.00 96.54 64  C 1 
ATOM   3869 C CB  . ARG   C 3 64  ? 29.695  -24.753 -1.462  1.00 96.76 64  C 1 
ATOM   3870 C CG  . ARG   C 3 64  ? 31.106  -24.190 -1.200  1.00 91.92 64  C 1 
ATOM   3871 C CD  . ARG   C 3 64  ? 32.009  -25.257 -0.581  1.00 88.55 64  C 1 
ATOM   3872 N NE  . ARG   C 3 64  ? 33.350  -24.743 -0.274  1.00 87.01 64  C 1 
ATOM   3873 C CZ  . ARG   C 3 64  ? 34.481  -24.886 -0.973  1.00 86.37 64  C 1 
ATOM   3874 N NH1 . ARG   C 3 64  ? 34.568  -25.593 -2.062  1.00 73.57 64  C 1 
ATOM   3875 N NH2 . ARG   C 3 64  ? 35.569  -24.308 -0.574  1.00 80.37 64  C 1 
ATOM   3876 N N   . SER   C 3 65  ? 26.498  -24.569 -2.216  1.00 97.15 65  C 1 
ATOM   3877 C CA  . SER   C 3 65  ? 25.250  -25.140 -2.736  1.00 96.70 65  C 1 
ATOM   3878 C C   . SER   C 3 65  ? 24.759  -24.420 -3.995  1.00 97.28 65  C 1 
ATOM   3879 O O   . SER   C 3 65  ? 24.278  -25.074 -4.918  1.00 96.26 65  C 1 
ATOM   3880 C CB  . SER   C 3 65  ? 24.159  -25.086 -1.663  1.00 95.20 65  C 1 
ATOM   3881 O OG  . SER   C 3 65  ? 24.056  -23.787 -1.111  1.00 85.27 65  C 1 
ATOM   3882 N N   . TYR   C 3 66  ? 24.921  -23.109 -4.065  1.00 97.50 66  C 1 
ATOM   3883 C CA  . TYR   C 3 66  ? 24.587  -22.324 -5.248  1.00 97.87 66  C 1 
ATOM   3884 C C   . TYR   C 3 66  ? 25.552  -22.608 -6.405  1.00 98.13 66  C 1 
ATOM   3885 O O   . TYR   C 3 66  ? 25.106  -22.846 -7.521  1.00 97.76 66  C 1 
ATOM   3886 C CB  . TYR   C 3 66  ? 24.557  -20.836 -4.887  1.00 97.62 66  C 1 
ATOM   3887 C CG  . TYR   C 3 66  ? 24.302  -19.936 -6.076  1.00 97.75 66  C 1 
ATOM   3888 C CD1 . TYR   C 3 66  ? 25.304  -19.061 -6.539  1.00 94.75 66  C 1 
ATOM   3889 C CD2 . TYR   C 3 66  ? 23.066  -19.997 -6.751  1.00 95.19 66  C 1 
ATOM   3890 C CE1 . TYR   C 3 66  ? 25.074  -18.248 -7.657  1.00 94.97 66  C 1 
ATOM   3891 C CE2 . TYR   C 3 66  ? 22.827  -19.192 -7.879  1.00 94.69 66  C 1 
ATOM   3892 C CZ  . TYR   C 3 66  ? 23.838  -18.317 -8.326  1.00 97.42 66  C 1 
ATOM   3893 O OH  . TYR   C 3 66  ? 23.611  -17.535 -9.425  1.00 96.85 66  C 1 
ATOM   3894 N N   . ILE   C 3 67  ? 26.855  -22.690 -6.132  1.00 98.27 67  C 1 
ATOM   3895 C CA  . ILE   C 3 67  ? 27.865  -23.057 -7.141  1.00 98.36 67  C 1 
ATOM   3896 C C   . ILE   C 3 67  ? 27.542  -24.431 -7.754  1.00 98.30 67  C 1 
ATOM   3897 O O   . ILE   C 3 67  ? 27.555  -24.583 -8.976  1.00 97.90 67  C 1 
ATOM   3898 C CB  . ILE   C 3 67  ? 29.288  -23.023 -6.529  1.00 98.30 67  C 1 
ATOM   3899 C CG1 . ILE   C 3 67  ? 29.643  -21.612 -6.002  1.00 97.23 67  C 1 
ATOM   3900 C CG2 . ILE   C 3 67  ? 30.338  -23.478 -7.564  1.00 97.02 67  C 1 
ATOM   3901 C CD1 . ILE   C 3 67  ? 30.905  -21.568 -5.128  1.00 95.20 67  C 1 
ATOM   3902 N N   . GLU   C 3 68  ? 27.196  -25.416 -6.926  1.00 98.09 68  C 1 
ATOM   3903 C CA  . GLU   C 3 68  ? 26.787  -26.740 -7.412  1.00 97.90 68  C 1 
ATOM   3904 C C   . GLU   C 3 68  ? 25.467  -26.694 -8.203  1.00 97.96 68  C 1 
ATOM   3905 O O   . GLU   C 3 68  ? 25.332  -27.396 -9.207  1.00 97.26 68  C 1 
ATOM   3906 C CB  . GLU   C 3 68  ? 26.686  -27.738 -6.247  1.00 97.44 68  C 1 
ATOM   3907 C CG  . GLU   C 3 68  ? 28.052  -28.122 -5.643  1.00 93.29 68  C 1 
ATOM   3908 C CD  . GLU   C 3 68  ? 29.040  -28.688 -6.680  1.00 92.70 68  C 1 
ATOM   3909 O OE1 . GLU   C 3 68  ? 30.214  -28.253 -6.699  1.00 84.47 68  C 1 
ATOM   3910 O OE2 . GLU   C 3 68  ? 28.621  -29.540 -7.494  1.00 85.62 68  C 1 
ATOM   3911 N N   . ALA   C 3 69  ? 24.521  -25.844 -7.814  1.00 97.65 69  C 1 
ATOM   3912 C CA  . ALA   C 3 69  ? 23.288  -25.646 -8.573  1.00 97.66 69  C 1 
ATOM   3913 C C   . ALA   C 3 69  ? 23.559  -25.048 -9.964  1.00 97.86 69  C 1 
ATOM   3914 O O   . ALA   C 3 69  ? 23.011  -25.534 -10.953 1.00 97.35 69  C 1 
ATOM   3915 C CB  . ALA   C 3 69  ? 22.330  -24.774 -7.759  1.00 97.22 69  C 1 
ATOM   3916 N N   . VAL   C 3 70  ? 24.452  -24.065 -10.069 1.00 98.12 70  C 1 
ATOM   3917 C CA  . VAL   C 3 70  ? 24.857  -23.479 -11.363 1.00 98.22 70  C 1 
ATOM   3918 C C   . VAL   C 3 70  ? 25.546  -24.525 -12.250 1.00 98.19 70  C 1 
ATOM   3919 O O   . VAL   C 3 70  ? 25.241  -24.613 -13.442 1.00 97.77 70  C 1 
ATOM   3920 C CB  . VAL   C 3 70  ? 25.755  -22.244 -11.158 1.00 98.09 70  C 1 
ATOM   3921 C CG1 . VAL   C 3 70  ? 26.226  -21.653 -12.493 1.00 96.14 70  C 1 
ATOM   3922 C CG2 . VAL   C 3 70  ? 25.009  -21.124 -10.422 1.00 95.14 70  C 1 
ATOM   3923 N N   . LYS   C 3 71  ? 26.408  -25.369 -11.680 1.00 98.14 71  C 1 
ATOM   3924 C CA  . LYS   C 3 71  ? 27.027  -26.491 -12.414 1.00 98.12 71  C 1 
ATOM   3925 C C   . LYS   C 3 71  ? 25.973  -27.472 -12.934 1.00 98.03 71  C 1 
ATOM   3926 O O   . LYS   C 3 71  ? 26.033  -27.874 -14.095 1.00 97.40 71  C 1 
ATOM   3927 C CB  . LYS   C 3 71  ? 28.019  -27.241 -11.513 1.00 98.00 71  C 1 
ATOM   3928 C CG  . LYS   C 3 71  ? 29.300  -26.448 -11.226 1.00 97.20 71  C 1 
ATOM   3929 C CD  . LYS   C 3 71  ? 30.164  -27.214 -10.221 1.00 96.09 71  C 1 
ATOM   3930 C CE  . LYS   C 3 71  ? 31.412  -26.403 -9.872  1.00 93.91 71  C 1 
ATOM   3931 N NZ  . LYS   C 3 71  ? 32.163  -27.044 -8.769  1.00 91.22 71  C 1 
ATOM   3932 N N   . ALA   C 3 72  ? 25.020  -27.845 -12.086 1.00 97.80 72  C 1 
ATOM   3933 C CA  . ALA   C 3 72  ? 23.933  -28.745 -12.460 1.00 97.71 72  C 1 
ATOM   3934 C C   . ALA   C 3 72  ? 23.026  -28.125 -13.541 1.00 97.74 72  C 1 
ATOM   3935 O O   . ALA   C 3 72  ? 22.695  -28.798 -14.518 1.00 96.72 72  C 1 
ATOM   3936 C CB  . ALA   C 3 72  ? 23.154  -29.121 -11.197 1.00 97.16 72  C 1 
ATOM   3937 N N   . ALA   C 3 73  ? 22.700  -26.837 -13.416 1.00 97.63 73  C 1 
ATOM   3938 C CA  . ALA   C 3 73  ? 21.919  -26.102 -14.409 1.00 97.47 73  C 1 
ATOM   3939 C C   . ALA   C 3 73  ? 22.606  -26.103 -15.784 1.00 97.48 73  C 1 
ATOM   3940 O O   . ALA   C 3 73  ? 21.992  -26.473 -16.783 1.00 96.39 73  C 1 
ATOM   3941 C CB  . ALA   C 3 73  ? 21.683  -24.679 -13.887 1.00 96.98 73  C 1 
ATOM   3942 N N   . GLY   C 3 74  ? 23.895  -25.787 -15.827 1.00 97.31 74  C 1 
ATOM   3943 C CA  . GLY   C 3 74  ? 24.682  -25.799 -17.067 1.00 97.11 74  C 1 
ATOM   3944 C C   . GLY   C 3 74  ? 24.787  -27.173 -17.738 1.00 97.24 74  C 1 
ATOM   3945 O O   . GLY   C 3 74  ? 24.984  -27.255 -18.954 1.00 95.57 74  C 1 
ATOM   3946 N N   . ARG   C 3 75  ? 24.610  -28.255 -16.974 1.00 97.20 75  C 1 
ATOM   3947 C CA  . ARG   C 3 75  ? 24.526  -29.634 -17.490 1.00 96.94 75  C 1 
ATOM   3948 C C   . ARG   C 3 75  ? 23.094  -30.074 -17.833 1.00 96.91 75  C 1 
ATOM   3949 O O   . ARG   C 3 75  ? 22.922  -31.175 -18.342 1.00 94.75 75  C 1 
ATOM   3950 C CB  . ARG   C 3 75  ? 25.166  -30.606 -16.492 1.00 95.82 75  C 1 
ATOM   3951 C CG  . ARG   C 3 75  ? 26.682  -30.384 -16.315 1.00 91.98 75  C 1 
ATOM   3952 C CD  . ARG   C 3 75  ? 27.331  -31.509 -15.517 1.00 90.06 75  C 1 
ATOM   3953 N NE  . ARG   C 3 75  ? 26.722  -31.679 -14.189 1.00 84.24 75  C 1 
ATOM   3954 C CZ  . ARG   C 3 75  ? 27.183  -31.311 -13.013 1.00 81.38 75  C 1 
ATOM   3955 N NH1 . ARG   C 3 75  ? 28.359  -30.754 -12.865 1.00 71.16 75  C 1 
ATOM   3956 N NH2 . ARG   C 3 75  ? 26.461  -31.514 -11.955 1.00 74.16 75  C 1 
ATOM   3957 N N   . GLY   C 3 76  ? 22.083  -29.248 -17.561 1.00 96.20 76  C 1 
ATOM   3958 C CA  . GLY   C 3 76  ? 20.671  -29.611 -17.727 1.00 95.79 76  C 1 
ATOM   3959 C C   . GLY   C 3 76  ? 20.156  -30.593 -16.666 1.00 96.24 76  C 1 
ATOM   3960 O O   . GLY   C 3 76  ? 19.184  -31.304 -16.909 1.00 93.07 76  C 1 
ATOM   3961 N N   . GLU   C 3 77  ? 20.805  -30.655 -15.508 1.00 95.97 77  C 1 
ATOM   3962 C CA  . GLU   C 3 77  ? 20.502  -31.599 -14.419 1.00 95.83 77  C 1 
ATOM   3963 C C   . GLU   C 3 77  ? 19.722  -30.952 -13.259 1.00 95.79 77  C 1 
ATOM   3964 O O   . GLU   C 3 77  ? 19.282  -31.653 -12.347 1.00 92.13 77  C 1 
ATOM   3965 C CB  . GLU   C 3 77  ? 21.813  -32.216 -13.897 1.00 94.39 77  C 1 
ATOM   3966 C CG  . GLU   C 3 77  ? 22.558  -33.077 -14.930 1.00 91.12 77  C 1 
ATOM   3967 C CD  . GLU   C 3 77  ? 23.949  -33.539 -14.450 1.00 89.89 77  C 1 
ATOM   3968 O OE1 . GLU   C 3 77  ? 24.598  -34.327 -15.177 1.00 81.31 77  C 1 
ATOM   3969 O OE2 . GLU   C 3 77  ? 24.431  -33.076 -13.381 1.00 83.12 77  C 1 
ATOM   3970 N N   . LEU   C 3 78  ? 19.555  -29.631 -13.255 1.00 95.51 78  C 1 
ATOM   3971 C CA  . LEU   C 3 78  ? 18.838  -28.914 -12.204 1.00 95.55 78  C 1 
ATOM   3972 C C   . LEU   C 3 78  ? 17.330  -28.951 -12.476 1.00 95.21 78  C 1 
ATOM   3973 O O   . LEU   C 3 78  ? 16.882  -28.610 -13.568 1.00 92.78 78  C 1 
ATOM   3974 C CB  . LEU   C 3 78  ? 19.387  -27.482 -12.093 1.00 94.77 78  C 1 
ATOM   3975 C CG  . LEU   C 3 78  ? 18.938  -26.751 -10.812 1.00 94.33 78  C 1 
ATOM   3976 C CD1 . LEU   C 3 78  ? 19.591  -27.339 -9.557  1.00 89.44 78  C 1 
ATOM   3977 C CD2 . LEU   C 3 78  ? 19.337  -25.280 -10.889 1.00 89.15 78  C 1 
ATOM   3978 N N   . SER   C 3 79  ? 16.545  -29.335 -11.469 1.00 94.57 79  C 1 
ATOM   3979 C CA  . SER   C 3 79  ? 15.084  -29.311 -11.580 1.00 93.57 79  C 1 
ATOM   3980 C C   . SER   C 3 79  ? 14.553  -27.878 -11.654 1.00 93.20 79  C 1 
ATOM   3981 O O   . SER   C 3 79  ? 15.112  -26.967 -11.043 1.00 90.99 79  C 1 
ATOM   3982 C CB  . SER   C 3 79  ? 14.424  -30.069 -10.422 1.00 91.78 79  C 1 
ATOM   3983 O OG  . SER   C 3 79  ? 14.561  -29.368 -9.200  1.00 85.54 79  C 1 
ATOM   3984 N N   . GLU   C 3 80  ? 13.425  -27.698 -12.319 1.00 91.63 80  C 1 
ATOM   3985 C CA  . GLU   C 3 80  ? 12.796  -26.385 -12.513 1.00 89.41 80  C 1 
ATOM   3986 C C   . GLU   C 3 80  ? 12.457  -25.692 -11.174 1.00 89.33 80  C 1 
ATOM   3987 O O   . GLU   C 3 80  ? 12.759  -24.521 -10.980 1.00 86.61 80  C 1 
ATOM   3988 C CB  . GLU   C 3 80  ? 11.550  -26.614 -13.387 1.00 86.03 80  C 1 
ATOM   3989 C CG  . GLU   C 3 80  ? 11.154  -25.400 -14.231 1.00 74.64 80  C 1 
ATOM   3990 C CD  . GLU   C 3 80  ? 10.050  -25.744 -15.245 1.00 69.03 80  C 1 
ATOM   3991 O OE1 . GLU   C 3 80  ? 9.909   -24.980 -16.226 1.00 60.51 80  C 1 
ATOM   3992 O OE2 . GLU   C 3 80  ? 9.373   -26.782 -15.057 1.00 60.93 80  C 1 
ATOM   3993 N N   . ALA   C 3 81  ? 11.945  -26.455 -10.205 1.00 86.94 81  C 1 
ATOM   3994 C CA  . ALA   C 3 81  ? 11.652  -25.944 -8.864  1.00 85.49 81  C 1 
ATOM   3995 C C   . ALA   C 3 81  ? 12.919  -25.488 -8.110  1.00 86.40 81  C 1 
ATOM   3996 O O   . ALA   C 3 81  ? 12.933  -24.437 -7.468  1.00 84.28 81  C 1 
ATOM   3997 C CB  . ALA   C 3 81  ? 10.913  -27.041 -8.087  1.00 82.74 81  C 1 
ATOM   3998 N N   . ALA   C 3 82  ? 14.004  -26.258 -8.202  1.00 89.76 82  C 1 
ATOM   3999 C CA  . ALA   C 3 82  ? 15.276  -25.866 -7.603  1.00 91.30 82  C 1 
ATOM   4000 C C   . ALA   C 3 82  ? 15.887  -24.656 -8.328  1.00 92.50 82  C 1 
ATOM   4001 O O   . ALA   C 3 82  ? 16.429  -23.767 -7.675  1.00 91.03 82  C 1 
ATOM   4002 C CB  . ALA   C 3 82  ? 16.224  -27.068 -7.599  1.00 90.58 82  C 1 
ATOM   4003 N N   . ALA   C 3 83  ? 15.755  -24.597 -9.653  1.00 92.61 83  C 1 
ATOM   4004 C CA  . ALA   C 3 83  ? 16.233  -23.479 -10.455 1.00 92.82 83  C 1 
ATOM   4005 C C   . ALA   C 3 83  ? 15.602  -22.151 -10.006 1.00 92.28 83  C 1 
ATOM   4006 O O   . ALA   C 3 83  ? 16.331  -21.203 -9.719  1.00 90.71 83  C 1 
ATOM   4007 C CB  . ALA   C 3 83  ? 15.968  -23.778 -11.936 1.00 92.68 83  C 1 
ATOM   4008 N N   . GLN   C 3 84  ? 14.278  -22.111 -9.832  1.00 88.26 84  C 1 
ATOM   4009 C CA  . GLN   C 3 84  ? 13.591  -20.909 -9.353  1.00 84.61 84  C 1 
ATOM   4010 C C   . GLN   C 3 84  ? 14.084  -20.449 -7.973  1.00 85.29 84  C 1 
ATOM   4011 O O   . GLN   C 3 84  ? 14.304  -19.258 -7.775  1.00 82.62 84  C 1 
ATOM   4012 C CB  . GLN   C 3 84  ? 12.075  -21.129 -9.305  1.00 80.31 84  C 1 
ATOM   4013 C CG  . GLN   C 3 84  ? 11.409  -20.923 -10.673 1.00 70.49 84  C 1 
ATOM   4014 C CD  . GLN   C 3 84  ? 9.911   -20.621 -10.557 1.00 64.73 84  C 1 
ATOM   4015 O OE1 . GLN   C 3 84  ? 9.331   -20.574 -9.487  1.00 56.99 84  C 1 
ATOM   4016 N NE2 . GLN   C 3 84  ? 9.238   -20.361 -11.661 1.00 54.74 84  C 1 
ATOM   4017 N N   . ASN   C 3 85  ? 14.328  -21.359 -7.040  1.00 88.97 85  C 1 
ATOM   4018 C CA  . ASN   C 3 85  ? 14.863  -21.007 -5.721  1.00 87.91 85  C 1 
ATOM   4019 C C   . ASN   C 3 85  ? 16.233  -20.318 -5.809  1.00 89.74 85  C 1 
ATOM   4020 O O   . ASN   C 3 85  ? 16.527  -19.421 -5.018  1.00 88.09 85  C 1 
ATOM   4021 C CB  . ASN   C 3 85  ? 14.931  -22.264 -4.843  1.00 84.88 85  C 1 
ATOM   4022 C CG  . ASN   C 3 85  ? 13.590  -22.624 -4.229  1.00 76.47 85  C 1 
ATOM   4023 O OD1 . ASN   C 3 85  ? 12.672  -21.835 -4.147  1.00 68.56 85  C 1 
ATOM   4024 N ND2 . ASN   C 3 85  ? 13.458  -23.834 -3.726  1.00 65.93 85  C 1 
ATOM   4025 N N   . TYR   C 3 86  ? 17.044  -20.697 -6.795  1.00 92.55 86  C 1 
ATOM   4026 C CA  . TYR   C 3 86  ? 18.356  -20.097 -7.051  1.00 94.35 86  C 1 
ATOM   4027 C C   . TYR   C 3 86  ? 18.313  -18.895 -8.017  1.00 95.00 86  C 1 
ATOM   4028 O O   . TYR   C 3 86  ? 19.364  -18.354 -8.352  1.00 93.86 86  C 1 
ATOM   4029 C CB  . TYR   C 3 86  ? 19.318  -21.188 -7.525  1.00 94.78 86  C 1 
ATOM   4030 C CG  . TYR   C 3 86  ? 19.646  -22.229 -6.470  1.00 95.18 86  C 1 
ATOM   4031 C CD1 . TYR   C 3 86  ? 20.321  -21.857 -5.289  1.00 91.36 86  C 1 
ATOM   4032 C CD2 . TYR   C 3 86  ? 19.283  -23.578 -6.657  1.00 92.09 86  C 1 
ATOM   4033 C CE1 . TYR   C 3 86  ? 20.632  -22.813 -4.310  1.00 91.28 86  C 1 
ATOM   4034 C CE2 . TYR   C 3 86  ? 19.590  -24.546 -5.685  1.00 90.94 86  C 1 
ATOM   4035 C CZ  . TYR   C 3 86  ? 20.264  -24.161 -4.511  1.00 93.84 86  C 1 
ATOM   4036 O OH  . TYR   C 3 86  ? 20.568  -25.104 -3.560  1.00 92.51 86  C 1 
ATOM   4037 N N   . GLY   C 3 87  ? 17.128  -18.468 -8.473  1.00 92.59 87  C 1 
ATOM   4038 C CA  . GLY   C 3 87  ? 16.989  -17.381 -9.452  1.00 92.18 87  C 1 
ATOM   4039 C C   . GLY   C 3 87  ? 17.466  -17.751 -10.861 1.00 93.23 87  C 1 
ATOM   4040 O O   . GLY   C 3 87  ? 17.720  -16.865 -11.673 1.00 92.03 87  C 1 
ATOM   4041 N N   . LEU   C 3 88  ? 17.598  -19.049 -11.140 1.00 94.53 88  C 1 
ATOM   4042 C CA  . LEU   C 3 88  ? 18.007  -19.595 -12.433 1.00 94.84 88  C 1 
ATOM   4043 C C   . LEU   C 3 88  ? 16.780  -20.085 -13.207 1.00 93.65 88  C 1 
ATOM   4044 O O   . LEU   C 3 88  ? 15.810  -20.549 -12.616 1.00 91.00 88  C 1 
ATOM   4045 C CB  . LEU   C 3 88  ? 19.005  -20.744 -12.210 1.00 95.25 88  C 1 
ATOM   4046 C CG  . LEU   C 3 88  ? 20.306  -20.357 -11.485 1.00 95.51 88  C 1 
ATOM   4047 C CD1 . LEU   C 3 88  ? 21.081  -21.617 -11.104 1.00 92.75 88  C 1 
ATOM   4048 C CD2 . LEU   C 3 88  ? 21.204  -19.483 -12.360 1.00 92.55 88  C 1 
ATOM   4049 N N   . GLY   C 3 89  ? 16.845  -20.024 -14.537 1.00 93.08 89  C 1 
ATOM   4050 C CA  . GLY   C 3 89  ? 15.740  -20.448 -15.404 1.00 91.93 89  C 1 
ATOM   4051 C C   . GLY   C 3 89  ? 14.559  -19.471 -15.439 1.00 91.61 89  C 1 
ATOM   4052 O O   . GLY   C 3 89  ? 13.490  -19.825 -15.927 1.00 88.47 89  C 1 
ATOM   4053 N N   . THR   C 3 90  ? 14.754  -18.254 -14.930 1.00 89.65 90  C 1 
ATOM   4054 C CA  . THR   C 3 90  ? 13.798  -17.152 -15.075 1.00 88.78 90  C 1 
ATOM   4055 C C   . THR   C 3 90  ? 13.926  -16.506 -16.458 1.00 89.34 90  C 1 
ATOM   4056 O O   . THR   C 3 90  ? 14.871  -16.784 -17.200 1.00 88.32 90  C 1 
ATOM   4057 C CB  . THR   C 3 90  ? 13.998  -16.099 -13.975 1.00 87.40 90  C 1 
ATOM   4058 O OG1 . THR   C 3 90  ? 15.274  -15.515 -14.084 1.00 83.79 90  C 1 
ATOM   4059 C CG2 . THR   C 3 90  ? 13.876  -16.689 -12.569 1.00 83.09 90  C 1 
ATOM   4060 N N   . GLU   C 3 91  ? 13.002  -15.609 -16.800 1.00 88.99 91  C 1 
ATOM   4061 C CA  . GLU   C 3 91  ? 13.092  -14.844 -18.051 1.00 88.07 91  C 1 
ATOM   4062 C C   . GLU   C 3 91  ? 14.323  -13.913 -18.062 1.00 89.87 91  C 1 
ATOM   4063 O O   . GLU   C 3 91  ? 14.964  -13.745 -19.095 1.00 88.05 91  C 1 
ATOM   4064 C CB  . GLU   C 3 91  ? 11.778  -14.066 -18.277 1.00 85.65 91  C 1 
ATOM   4065 C CG  . GLU   C 3 91  ? 11.568  -13.713 -19.762 1.00 75.75 91  C 1 
ATOM   4066 C CD  . GLU   C 3 91  ? 10.259  -12.955 -20.059 1.00 69.03 91  C 1 
ATOM   4067 O OE1 . GLU   C 3 91  ? 9.938   -12.791 -21.267 1.00 60.69 91  C 1 
ATOM   4068 O OE2 . GLU   C 3 91  ? 9.573   -12.528 -19.111 1.00 60.54 91  C 1 
ATOM   4069 N N   . ASP   C 3 92  ? 14.714  -13.387 -16.897 1.00 92.24 92  C 1 
ATOM   4070 C CA  . ASP   C 3 92  ? 15.908  -12.549 -16.746 1.00 93.08 92  C 1 
ATOM   4071 C C   . ASP   C 3 92  ? 17.211  -13.351 -16.836 1.00 94.18 92  C 1 
ATOM   4072 O O   . ASP   C 3 92  ? 18.181  -12.913 -17.457 1.00 93.05 92  C 1 
ATOM   4073 C CB  . ASP   C 3 92  ? 15.879  -11.840 -15.383 1.00 92.11 92  C 1 
ATOM   4074 C CG  . ASP   C 3 92  ? 14.924  -10.654 -15.282 1.00 91.16 92  C 1 
ATOM   4075 O OD1 . ASP   C 3 92  ? 14.313  -10.247 -16.294 1.00 86.96 92  C 1 
ATOM   4076 O OD2 . ASP   C 3 92  ? 14.836  -10.105 -14.159 1.00 86.36 92  C 1 
ATOM   4077 N N   . THR   C 3 93  ? 17.253  -14.524 -16.204 1.00 94.62 93  C 1 
ATOM   4078 C CA  . THR   C 3 93  ? 18.463  -15.353 -16.106 1.00 95.35 93  C 1 
ATOM   4079 C C   . THR   C 3 93  ? 18.175  -16.793 -16.554 1.00 95.59 93  C 1 
ATOM   4080 O O   . THR   C 3 93  ? 18.178  -17.720 -15.737 1.00 94.39 93  C 1 
ATOM   4081 C CB  . THR   C 3 93  ? 19.082  -15.284 -14.698 1.00 95.01 93  C 1 
ATOM   4082 O OG1 . THR   C 3 93  ? 19.086  -13.964 -14.205 1.00 90.16 93  C 1 
ATOM   4083 C CG2 . THR   C 3 93  ? 20.535  -15.748 -14.704 1.00 88.04 93  C 1 
ATOM   4084 N N   . PRO   C 3 94  ? 17.912  -17.011 -17.851 1.00 95.47 94  C 1 
ATOM   4085 C CA  . PRO   C 3 94  ? 17.683  -18.343 -18.396 1.00 95.35 94  C 1 
ATOM   4086 C C   . PRO   C 3 94  ? 18.888  -19.262 -18.187 1.00 96.21 94  C 1 
ATOM   4087 O O   . PRO   C 3 94  ? 20.037  -18.822 -18.141 1.00 95.48 94  C 1 
ATOM   4088 C CB  . PRO   C 3 94  ? 17.381  -18.149 -19.889 1.00 93.73 94  C 1 
ATOM   4089 C CG  . PRO   C 3 94  ? 16.982  -16.680 -20.002 1.00 91.26 94  C 1 
ATOM   4090 C CD  . PRO   C 3 94  ? 17.791  -16.012 -18.903 1.00 93.83 94  C 1 
ATOM   4091 N N   . ILE   C 3 95  ? 18.631  -20.566 -18.109 1.00 96.23 95  C 1 
ATOM   4092 C CA  . ILE   C 3 95  ? 19.695  -21.573 -18.078 1.00 96.80 95  C 1 
ATOM   4093 C C   . ILE   C 3 95  ? 20.261  -21.743 -19.491 1.00 97.00 95  C 1 
ATOM   4094 O O   . ILE   C 3 95  ? 19.515  -21.851 -20.464 1.00 95.87 95  C 1 
ATOM   4095 C CB  . ILE   C 3 95  ? 19.179  -22.895 -17.469 1.00 96.15 95  C 1 
ATOM   4096 C CG1 . ILE   C 3 95  ? 18.801  -22.672 -15.986 1.00 93.38 95  C 1 
ATOM   4097 C CG2 . ILE   C 3 95  ? 20.237  -24.013 -17.598 1.00 92.58 95  C 1 
ATOM   4098 C CD1 . ILE   C 3 95  ? 18.070  -23.852 -15.333 1.00 88.73 95  C 1 
ATOM   4099 N N   . PHE   C 3 96  ? 21.581  -21.828 -19.592 1.00 97.04 96  C 1 
ATOM   4100 C CA  . PHE   C 3 96  ? 22.269  -22.103 -20.853 1.00 97.42 96  C 1 
ATOM   4101 C C   . PHE   C 3 96  ? 23.394  -23.135 -20.668 1.00 97.69 96  C 1 
ATOM   4102 O O   . PHE   C 3 96  ? 23.901  -23.309 -19.554 1.00 97.02 96  C 1 
ATOM   4103 C CB  . PHE   C 3 96  ? 22.761  -20.790 -21.478 1.00 97.11 96  C 1 
ATOM   4104 C CG  . PHE   C 3 96  ? 23.830  -20.065 -20.688 1.00 97.57 96  C 1 
ATOM   4105 C CD1 . PHE   C 3 96  ? 23.468  -19.119 -19.707 1.00 95.07 96  C 1 
ATOM   4106 C CD2 . PHE   C 3 96  ? 25.191  -20.302 -20.955 1.00 94.99 96  C 1 
ATOM   4107 C CE1 . PHE   C 3 96  ? 24.460  -18.420 -19.007 1.00 94.05 96  C 1 
ATOM   4108 C CE2 . PHE   C 3 96  ? 26.188  -19.604 -20.252 1.00 94.36 96  C 1 
ATOM   4109 C CZ  . PHE   C 3 96  ? 25.822  -18.659 -19.280 1.00 96.03 96  C 1 
ATOM   4110 N N   . PRO   C 3 97  ? 23.804  -23.848 -21.735 1.00 97.07 97  C 1 
ATOM   4111 C CA  . PRO   C 3 97  ? 24.850  -24.861 -21.644 1.00 96.73 97  C 1 
ATOM   4112 C C   . PRO   C 3 97  ? 26.179  -24.292 -21.134 1.00 96.76 97  C 1 
ATOM   4113 O O   . PRO   C 3 97  ? 26.634  -23.255 -21.609 1.00 95.00 97  C 1 
ATOM   4114 C CB  . PRO   C 3 97  ? 24.994  -25.432 -23.055 1.00 95.56 97  C 1 
ATOM   4115 C CG  . PRO   C 3 97  ? 23.635  -25.150 -23.697 1.00 93.07 97  C 1 
ATOM   4116 C CD  . PRO   C 3 97  ? 23.238  -23.820 -23.074 1.00 96.10 97  C 1 
ATOM   4117 N N   . ASN   C 3 98  ? 26.824  -25.009 -20.202 1.00 96.52 98  C 1 
ATOM   4118 C CA  . ASN   C 3 98  ? 28.101  -24.623 -19.589 1.00 96.71 98  C 1 
ATOM   4119 C C   . ASN   C 3 98  ? 28.067  -23.241 -18.908 1.00 97.28 98  C 1 
ATOM   4120 O O   . ASN   C 3 98  ? 29.059  -22.512 -18.903 1.00 95.88 98  C 1 
ATOM   4121 C CB  . ASN   C 3 98  ? 29.251  -24.761 -20.600 1.00 95.30 98  C 1 
ATOM   4122 C CG  . ASN   C 3 98  ? 29.303  -26.106 -21.300 1.00 90.27 98  C 1 
ATOM   4123 O OD1 . ASN   C 3 98  ? 29.041  -27.158 -20.749 1.00 80.10 98  C 1 
ATOM   4124 N ND2 . ASN   C 3 98  ? 29.639  -26.110 -22.569 1.00 76.70 98  C 1 
ATOM   4125 N N   . MET   C 3 99  ? 26.922  -22.867 -18.328 1.00 97.75 99  C 1 
ATOM   4126 C CA  . MET   C 3 99  ? 26.785  -21.558 -17.684 1.00 97.79 99  C 1 
ATOM   4127 C C   . MET   C 3 99  ? 27.713  -21.368 -16.483 1.00 98.18 99  C 1 
ATOM   4128 O O   . MET   C 3 99  ? 28.109  -20.248 -16.198 1.00 97.46 99  C 1 
ATOM   4129 C CB  . MET   C 3 99  ? 25.324  -21.295 -17.310 1.00 95.71 99  C 1 
ATOM   4130 C CG  . MET   C 3 99  ? 24.846  -22.019 -16.043 1.00 92.01 99  C 1 
ATOM   4131 S SD  . MET   C 3 99  ? 23.079  -21.777 -15.669 1.00 92.65 99  C 1 
ATOM   4132 C CE  . MET   C 3 99  ? 23.010  -19.984 -15.448 1.00 86.75 99  C 1 
ATOM   4133 N N   . HIS   C 3 100 ? 28.112  -22.444 -15.793 1.00 97.97 100 C 1 
ATOM   4134 C CA  . HIS   C 3 100 ? 29.094  -22.367 -14.713 1.00 98.20 100 C 1 
ATOM   4135 C C   . HIS   C 3 100 ? 30.458  -21.928 -15.243 1.00 98.31 100 C 1 
ATOM   4136 O O   . HIS   C 3 100 ? 31.032  -20.969 -14.741 1.00 97.93 100 C 1 
ATOM   4137 C CB  . HIS   C 3 100 ? 29.200  -23.709 -13.990 1.00 98.00 100 C 1 
ATOM   4138 C CG  . HIS   C 3 100 ? 30.346  -23.744 -13.012 1.00 98.07 100 C 1 
ATOM   4139 N ND1 . HIS   C 3 100 ? 30.436  -23.038 -11.835 1.00 91.57 100 C 1 
ATOM   4140 C CD2 . HIS   C 3 100 ? 31.543  -24.404 -13.169 1.00 91.58 100 C 1 
ATOM   4141 C CE1 . HIS   C 3 100 ? 31.647  -23.265 -11.300 1.00 94.08 100 C 1 
ATOM   4142 N NE2 . HIS   C 3 100 ? 32.346  -24.096 -12.081 1.00 95.02 100 C 1 
ATOM   4143 N N   . GLU   C 3 101 ? 30.953  -22.603 -16.279 1.00 98.12 101 C 1 
ATOM   4144 C CA  . GLU   C 3 101 ? 32.255  -22.325 -16.885 1.00 98.02 101 C 1 
ATOM   4145 C C   . GLU   C 3 101 ? 32.300  -20.909 -17.482 1.00 98.18 101 C 1 
ATOM   4146 O O   . GLU   C 3 101 ? 33.276  -20.186 -17.276 1.00 97.47 101 C 1 
ATOM   4147 C CB  . GLU   C 3 101 ? 32.563  -23.380 -17.965 1.00 97.39 101 C 1 
ATOM   4148 C CG  . GLU   C 3 101 ? 32.792  -24.813 -17.438 1.00 93.09 101 C 1 
ATOM   4149 C CD  . GLU   C 3 101 ? 31.531  -25.617 -17.069 1.00 89.60 101 C 1 
ATOM   4150 O OE1 . GLU   C 3 101 ? 31.697  -26.767 -16.606 1.00 79.38 101 C 1 
ATOM   4151 O OE2 . GLU   C 3 101 ? 30.393  -25.114 -17.243 1.00 81.99 101 C 1 
ATOM   4152 N N   . ALA   C 3 102 ? 31.236  -20.503 -18.163 1.00 98.16 102 C 1 
ATOM   4153 C CA  . ALA   C 3 102 ? 31.125  -19.159 -18.720 1.00 98.15 102 C 1 
ATOM   4154 C C   . ALA   C 3 102 ? 31.095  -18.076 -17.623 1.00 98.30 102 C 1 
ATOM   4155 O O   . ALA   C 3 102 ? 31.794  -17.069 -17.729 1.00 97.76 102 C 1 
ATOM   4156 C CB  . ALA   C 3 102 ? 29.873  -19.106 -19.601 1.00 97.72 102 C 1 
ATOM   4157 N N   . SER   C 3 103 ? 30.338  -18.303 -16.542 1.00 98.37 103 C 1 
ATOM   4158 C CA  . SER   C 3 103 ? 30.238  -17.360 -15.419 1.00 98.42 103 C 1 
ATOM   4159 C C   . SER   C 3 103 ? 31.527  -17.306 -14.592 1.00 98.54 103 C 1 
ATOM   4160 O O   . SER   C 3 103 ? 31.991  -16.231 -14.226 1.00 98.21 103 C 1 
ATOM   4161 C CB  . SER   C 3 103 ? 29.061  -17.724 -14.509 1.00 98.08 103 C 1 
ATOM   4162 O OG  . SER   C 3 103 ? 27.867  -17.873 -15.246 1.00 94.96 103 C 1 
ATOM   4163 N N   . ALA   C 3 104 ? 32.157  -18.462 -14.335 1.00 98.53 104 C 1 
ATOM   4164 C CA  . ALA   C 3 104 ? 33.432  -18.548 -13.625 1.00 98.58 104 C 1 
ATOM   4165 C C   . ALA   C 3 104 ? 34.583  -17.897 -14.412 1.00 98.63 104 C 1 
ATOM   4166 O O   . ALA   C 3 104 ? 35.512  -17.364 -13.811 1.00 98.25 104 C 1 
ATOM   4167 C CB  . ALA   C 3 104 ? 33.722  -20.019 -13.315 1.00 98.25 104 C 1 
ATOM   4168 N N   . LEU   C 3 105 ? 34.515  -17.898 -15.747 1.00 98.53 105 C 1 
ATOM   4169 C CA  . LEU   C 3 105 ? 35.461  -17.158 -16.585 1.00 98.55 105 C 1 
ATOM   4170 C C   . LEU   C 3 105 ? 35.324  -15.641 -16.384 1.00 98.65 105 C 1 
ATOM   4171 O O   . LEU   C 3 105 ? 36.342  -14.958 -16.299 1.00 98.30 105 C 1 
ATOM   4172 C CB  . LEU   C 3 105 ? 35.256  -17.549 -18.058 1.00 98.23 105 C 1 
ATOM   4173 C CG  . LEU   C 3 105 ? 36.276  -16.896 -19.018 1.00 97.16 105 C 1 
ATOM   4174 C CD1 . LEU   C 3 105 ? 37.679  -17.465 -18.823 1.00 93.56 105 C 1 
ATOM   4175 C CD2 . LEU   C 3 105 ? 35.858  -17.147 -20.465 1.00 93.27 105 C 1 
ATOM   4176 N N   . LEU   C 3 106 ? 34.099  -15.118 -16.273 1.00 98.53 106 C 1 
ATOM   4177 C CA  . LEU   C 3 106 ? 33.877  -13.689 -16.024 1.00 98.50 106 C 1 
ATOM   4178 C C   . LEU   C 3 106 ? 34.400  -13.275 -14.641 1.00 98.62 106 C 1 
ATOM   4179 O O   . LEU   C 3 106 ? 35.119  -12.281 -14.542 1.00 98.22 106 C 1 
ATOM   4180 C CB  . LEU   C 3 106 ? 32.390  -13.323 -16.199 1.00 98.06 106 C 1 
ATOM   4181 C CG  . LEU   C 3 106 ? 31.807  -13.571 -17.606 1.00 96.16 106 C 1 
ATOM   4182 C CD1 . LEU   C 3 106 ? 30.384  -13.025 -17.661 1.00 91.87 106 C 1 
ATOM   4183 C CD2 . LEU   C 3 106 ? 32.611  -12.922 -18.729 1.00 92.01 106 C 1 
ATOM   4184 N N   . VAL   C 3 107 ? 34.155  -14.072 -13.600 1.00 98.65 107 C 1 
ATOM   4185 C CA  . VAL   C 3 107 ? 34.743  -13.825 -12.267 1.00 98.73 107 C 1 
ATOM   4186 C C   . VAL   C 3 107 ? 36.272  -13.865 -12.335 1.00 98.77 107 C 1 
ATOM   4187 O O   . VAL   C 3 107 ? 36.944  -12.936 -11.893 1.00 98.59 107 C 1 
ATOM   4188 C CB  . VAL   C 3 107 ? 34.222  -14.824 -11.220 1.00 98.56 107 C 1 
ATOM   4189 C CG1 . VAL   C 3 107 ? 34.859  -14.564 -9.846  1.00 97.19 107 C 1 
ATOM   4190 C CG2 . VAL   C 3 107 ? 32.703  -14.720 -11.056 1.00 95.97 107 C 1 
ATOM   4191 N N   . GLY   C 3 108 ? 36.834  -14.905 -12.943 1.00 98.68 108 C 1 
ATOM   4192 C CA  . GLY   C 3 108 ? 38.283  -15.042 -13.097 1.00 98.66 108 C 1 
ATOM   4193 C C   . GLY   C 3 108 ? 38.920  -13.926 -13.924 1.00 98.73 108 C 1 
ATOM   4194 O O   . GLY   C 3 108 ? 40.083  -13.591 -13.700 1.00 98.39 108 C 1 
ATOM   4195 N N   . SER   C 3 109 ? 38.180  -13.328 -14.845 1.00 98.75 109 C 1 
ATOM   4196 C CA  . SER   C 3 109 ? 38.652  -12.180 -15.622 1.00 98.72 109 C 1 
ATOM   4197 C C   . SER   C 3 109 ? 38.794  -10.917 -14.769 1.00 98.78 109 C 1 
ATOM   4198 O O   . SER   C 3 109 ? 39.806  -10.221 -14.878 1.00 98.47 109 C 1 
ATOM   4199 C CB  . SER   C 3 109 ? 37.773  -11.963 -16.859 1.00 98.28 109 C 1 
ATOM   4200 O OG  . SER   C 3 109 ? 36.493  -11.457 -16.591 1.00 94.03 109 C 1 
ATOM   4201 N N   . THR   C 3 110 ? 37.867  -10.681 -13.832 1.00 98.74 110 C 1 
ATOM   4202 C CA  . THR   C 3 110 ? 37.991  -9.581  -12.864 1.00 98.79 110 C 1 
ATOM   4203 C C   . THR   C 3 110 ? 39.108  -9.849  -11.849 1.00 98.79 110 C 1 
ATOM   4204 O O   . THR   C 3 110 ? 39.916  -8.961  -11.581 1.00 98.57 110 C 1 
ATOM   4205 C CB  . THR   C 3 110 ? 36.649  -9.289  -12.182 1.00 98.66 110 C 1 
ATOM   4206 O OG1 . THR   C 3 110 ? 35.706  -8.983  -13.189 1.00 96.00 110 C 1 
ATOM   4207 C CG2 . THR   C 3 110 ? 36.717  -8.067  -11.270 1.00 92.61 110 C 1 
ATOM   4208 N N   . LEU   C 3 111 ? 39.259  -11.086 -11.372 1.00 98.78 111 C 1 
ATOM   4209 C CA  . LEU   C 3 111 ? 40.404  -11.474 -10.532 1.00 98.76 111 C 1 
ATOM   4210 C C   . LEU   C 3 111 ? 41.747  -11.294 -11.259 1.00 98.71 111 C 1 
ATOM   4211 O O   . LEU   C 3 111 ? 42.735  -10.895 -10.645 1.00 98.23 111 C 1 
ATOM   4212 C CB  . LEU   C 3 111 ? 40.253  -12.934 -10.071 1.00 98.61 111 C 1 
ATOM   4213 C CG  . LEU   C 3 111 ? 39.036  -13.222 -9.171  1.00 97.68 111 C 1 
ATOM   4214 C CD1 . LEU   C 3 111 ? 39.030  -14.700 -8.790  1.00 95.55 111 C 1 
ATOM   4215 C CD2 . LEU   C 3 111 ? 39.047  -12.397 -7.892  1.00 95.44 111 C 1 
ATOM   4216 N N   . THR   C 3 112 ? 41.784  -11.545 -12.566 1.00 98.71 112 C 1 
ATOM   4217 C CA  . THR   C 3 112 ? 42.973  -11.303 -13.401 1.00 98.64 112 C 1 
ATOM   4218 C C   . THR   C 3 112 ? 43.304  -9.811  -13.484 1.00 98.61 112 C 1 
ATOM   4219 O O   . THR   C 3 112 ? 44.474  -9.443  -13.391 1.00 98.10 112 C 1 
ATOM   4220 C CB  . THR   C 3 112 ? 42.783  -11.891 -14.810 1.00 98.35 112 C 1 
ATOM   4221 O OG1 . THR   C 3 112 ? 42.528  -13.278 -14.725 1.00 95.23 112 C 1 
ATOM   4222 C CG2 . THR   C 3 112 ? 44.015  -11.739 -15.697 1.00 93.74 112 C 1 
ATOM   4223 N N   . ALA   C 3 113 ? 42.296  -8.949  -13.598 1.00 98.67 113 C 1 
ATOM   4224 C CA  . ALA   C 3 113 ? 42.481  -7.498  -13.550 1.00 98.69 113 C 1 
ATOM   4225 C C   . ALA   C 3 113 ? 43.003  -7.031  -12.176 1.00 98.68 113 C 1 
ATOM   4226 O O   . ALA   C 3 113 ? 43.946  -6.244  -12.106 1.00 98.37 113 C 1 
ATOM   4227 C CB  . ALA   C 3 113 ? 41.159  -6.815  -13.922 1.00 98.53 113 C 1 
ATOM   4228 N N   . VAL   C 3 114 ? 42.447  -7.572  -11.081 1.00 98.72 114 C 1 
ATOM   4229 C CA  . VAL   C 3 114 ? 42.919  -7.304  -9.710  1.00 98.72 114 C 1 
ATOM   4230 C C   . VAL   C 3 114 ? 44.396  -7.666  -9.556  1.00 98.66 114 C 1 
ATOM   4231 O O   . VAL   C 3 114 ? 45.192  -6.832  -9.126  1.00 98.28 114 C 1 
ATOM   4232 C CB  . VAL   C 3 114 ? 42.068  -8.063  -8.674  1.00 98.50 114 C 1 
ATOM   4233 C CG1 . VAL   C 3 114 ? 42.672  -8.014  -7.261  1.00 96.84 114 C 1 
ATOM   4234 C CG2 . VAL   C 3 114 ? 40.657  -7.478  -8.585  1.00 95.89 114 C 1 
ATOM   4235 N N   . ASP   C 3 115 ? 44.789  -8.886  -9.929  1.00 98.55 115 C 1 
ATOM   4236 C CA  . ASP   C 3 115 ? 46.179  -9.330  -9.800  1.00 98.35 115 C 1 
ATOM   4237 C C   . ASP   C 3 115 ? 47.134  -8.531  -10.704 1.00 98.28 115 C 1 
ATOM   4238 O O   . ASP   C 3 115 ? 48.267  -8.271  -10.299 1.00 97.35 115 C 1 
ATOM   4239 C CB  . ASP   C 3 115 ? 46.280  -10.838 -10.082 1.00 97.86 115 C 1 
ATOM   4240 C CG  . ASP   C 3 115 ? 45.862  -11.732 -8.906  1.00 96.82 115 C 1 
ATOM   4241 O OD1 . ASP   C 3 115 ? 46.014  -11.324 -7.729  1.00 91.82 115 C 1 
ATOM   4242 O OD2 . ASP   C 3 115 ? 45.517  -12.911 -9.135  1.00 91.62 115 C 1 
ATOM   4243 N N   . ALA   C 3 116 ? 46.693  -8.104  -11.885 1.00 98.38 116 C 1 
ATOM   4244 C CA  . ALA   C 3 116 ? 47.507  -7.263  -12.766 1.00 98.18 116 C 1 
ATOM   4245 C C   . ALA   C 3 116 ? 47.875  -5.921  -12.105 1.00 98.16 116 C 1 
ATOM   4246 O O   . ALA   C 3 116 ? 49.022  -5.483  -12.202 1.00 97.21 116 C 1 
ATOM   4247 C CB  . ALA   C 3 116 ? 46.761  -7.053  -14.088 1.00 97.62 116 C 1 
ATOM   4248 N N   . VAL   C 3 117 ? 46.930  -5.303  -11.394 1.00 98.37 117 C 1 
ATOM   4249 C CA  . VAL   C 3 117 ? 47.159  -4.023  -10.697 1.00 98.39 117 C 1 
ATOM   4250 C C   . VAL   C 3 117 ? 47.886  -4.230  -9.368  1.00 98.33 117 C 1 
ATOM   4251 O O   . VAL   C 3 117 ? 48.923  -3.612  -9.121  1.00 97.60 117 C 1 
ATOM   4252 C CB  . VAL   C 3 117 ? 45.834  -3.257  -10.502 1.00 98.02 117 C 1 
ATOM   4253 C CG1 . VAL   C 3 117 ? 46.035  -1.952  -9.723  1.00 95.86 117 C 1 
ATOM   4254 C CG2 . VAL   C 3 117 ? 45.221  -2.893  -11.858 1.00 95.09 117 C 1 
ATOM   4255 N N   . LEU   C 3 118 ? 47.385  -5.114  -8.509  1.00 98.24 118 C 1 
ATOM   4256 C CA  . LEU   C 3 118 ? 47.890  -5.235  -7.136  1.00 98.19 118 C 1 
ATOM   4257 C C   . LEU   C 3 118 ? 49.222  -5.989  -7.019  1.00 97.93 118 C 1 
ATOM   4258 O O   . LEU   C 3 118 ? 49.905  -5.864  -6.001  1.00 96.28 118 C 1 
ATOM   4259 C CB  . LEU   C 3 118 ? 46.809  -5.844  -6.232  1.00 98.02 118 C 1 
ATOM   4260 C CG  . LEU   C 3 118 ? 45.504  -5.025  -6.144  1.00 97.21 118 C 1 
ATOM   4261 C CD1 . LEU   C 3 118 ? 44.601  -5.650  -5.086  1.00 94.67 118 C 1 
ATOM   4262 C CD2 . LEU   C 3 118 ? 45.728  -3.561  -5.755  1.00 94.50 118 C 1 
ATOM   4263 N N   . SER   C 3 119 ? 49.635  -6.721  -8.059  1.00 97.63 119 C 1 
ATOM   4264 C CA  . SER   C 3 119 ? 51.009  -7.230  -8.175  1.00 97.09 119 C 1 
ATOM   4265 C C   . SER   C 3 119 ? 52.016  -6.165  -8.624  1.00 96.84 119 C 1 
ATOM   4266 O O   . SER   C 3 119 ? 53.221  -6.406  -8.580  1.00 93.93 119 C 1 
ATOM   4267 C CB  . SER   C 3 119 ? 51.058  -8.425  -9.129  1.00 95.95 119 C 1 
ATOM   4268 O OG  . SER   C 3 119 ? 50.821  -8.022  -10.467 1.00 91.03 119 C 1 
ATOM   4269 N N   . GLY   C 3 120 ? 51.524  -5.008  -9.082  1.00 96.12 120 C 1 
ATOM   4270 C CA  . GLY   C 3 120 ? 52.340  -3.949  -9.678  1.00 95.59 120 C 1 
ATOM   4271 C C   . GLY   C 3 120 ? 52.706  -4.186  -11.149 1.00 96.13 120 C 1 
ATOM   4272 O O   . GLY   C 3 120 ? 53.538  -3.462  -11.687 1.00 93.60 120 C 1
[truncated: 427,043 more chars]
