# Supplementary material for: AcuB senses cellular energy charge to coordinate acetyl-CoA synthesis in bacteria
Source: Nat Commun. 2026 Apr 24;17:3815. doi: 10.1038/s41467-026-71006-w (PMC13121692; doi:10.1038/s41467-026-71006-w)
Supplement: Supplementary file 6 — Supplementary_Data_4 [file 41467_2026_71006_MOESM6_ESM.zip › AF3_only_first_models/2_g_stea_acub_2_stea_acuc_2ap4a_summary_confidences.json]

{
 "chain_iptm": [
  0.66,
  0.66,
  0.63,
  0.63,
  0.42,
  0.42
 ],
 "chain_pair_iptm": [
  [
   0.74,
   0.76,
   0.8,
   0.77,
   0.51,
   0.48
  ],
  [
   0.76,
   0.74,
   0.77,
   0.8,
   0.48,
   0.5
  ],
  [
   0.8,
   0.77,
   0.93,
   0.64,
   0.47,
   0.47
  ],
  [
   0.77,
   0.8,
   0.64,
   0.93,
   0.47,
   0.47
  ],
  [
   0.51,
   0.48,
   0.47,
   0.47,
   0.41,
   0.15
  ],
  [
   0.48,
   0.5,
   0.47,
   0.47,
   0.15,
   0.41
  ]
 ],
 "chain_pair_pae_min": [
  [
   0.76,
   1.89,
   2.2,
   2.35,
   5.07,
   6.17
  ],
  [
   1.87,
   0.76,
   2.38,
   2.23,
   6.14,
   5.08
  ],
  [
   2.44,
   2.19,
   0.76,
   6.13,
   7.82,
   7.84
  ],
  [
   2.2,
   2.38,
   6.08,
   0.76,
   7.86,
   7.82
  ],
  [
   8.11,
   8.43,
   19.42,
   19.48,
   0.77,
   8.83
  ],
  [
   8.39,
   8.02,
   19.29,
   19.81,
   8.9,
   0.77
  ]
 ],
 "chain_ptm": [
  0.74,
  0.74,
  0.93,
  0.93,
  0.41,
  0.41
 ],
 "fraction_disordered": 0.01,
 "has_clash": 0.0,
 "iptm": 0.77,
 "ptm": 0.81,
 "ranking_score": 0.79
}
