# Supplementary material for: AcuB senses cellular energy charge to coordinate acetyl-CoA synthesis in bacteria
Source: Nat Commun. 2026 Apr 24;17:3815. doi: 10.1038/s41467-026-71006-w (PMC13121692; doi:10.1038/s41467-026-71006-w)
Supplement: Supplementary file 6 — Supplementary_Data_4 [file 41467_2026_71006_MOESM6_ESM.zip › AF3_only_first_models/fold_b_subtilis_acsa_peptide_ack549_acuc_zn_model_0.cif]

# By using this file you agree to the legally binding terms of use found at alphafoldserver.com/output-terms
data_370873bbd4dc58b3
#
_entry.id 370873bbd4dc58b3
#
loop_
_atom_type.symbol
C  
N  
O  
S  
ZN 
#
loop_
_audit_author.name
_audit_author.pdbx_ordinal
"Google DeepMind" 1 
"Isomorphic Labs" 2 
#
_audit_conform.dict_location https://raw.githubusercontent.com/ihmwg/ModelCIF/master/dist/mmcif_ma.dic
_audit_conform.dict_name     mmcif_ma.dic
_audit_conform.dict_version  1.4.5
#
loop_
_chem_comp.formula
_chem_comp.formula_weight
_chem_comp.id
_chem_comp.mon_nstd_flag
_chem_comp.name
_chem_comp.pdbx_smiles
_chem_comp.pdbx_synonyms
_chem_comp.type
"C3 H7 N O2"    89.093  ALA y ALANINE           C[C@H](N)C(O)=O                  ? "L-PEPTIDE LINKING" 
"C8 H16 N2 O3"  188.224 ALY n N(6)-ACETYLLYSINE CC(=O)NCCCC[C@H](N)C(O)=O        ? "L-PEPTIDE LINKING" 
"C6 H15 N4 O2"  175.209 ARG y ARGININE          N[C@@H](CCCNC(N)=[NH2+])C(O)=O   ? "L-PEPTIDE LINKING" 
"C4 H8 N2 O3"   132.118 ASN y ASPARAGINE        N[C@@H](CC(N)=O)C(O)=O           ? "L-PEPTIDE LINKING" 
"C4 H7 N O4"    133.103 ASP y "ASPARTIC ACID"   N[C@@H](CC(O)=O)C(O)=O           ? "L-PEPTIDE LINKING" 
"C3 H7 N O2 S"  121.158 CYS y CYSTEINE          N[C@@H](CS)C(O)=O                ? "L-PEPTIDE LINKING" 
"C5 H10 N2 O3"  146.144 GLN y GLUTAMINE         N[C@@H](CCC(N)=O)C(O)=O          ? "L-PEPTIDE LINKING" 
"C5 H9 N O4"    147.129 GLU y "GLUTAMIC ACID"   N[C@@H](CCC(O)=O)C(O)=O          ? "L-PEPTIDE LINKING" 
"C2 H5 N O2"    75.067  GLY y GLYCINE           NCC(O)=O                         ? "PEPTIDE LINKING"   
"C6 H10 N3 O2"  156.162 HIS y HISTIDINE         N[C@@H](Cc1c[nH]c[nH+]1)C(O)=O   ? "L-PEPTIDE LINKING" 
"C6 H13 N O2"   131.173 ILE y ISOLEUCINE        CC[C@H](C)[C@H](N)C(O)=O         ? "L-PEPTIDE LINKING" 
"C6 H13 N O2"   131.173 LEU y LEUCINE           CC(C)C[C@H](N)C(O)=O             ? "L-PEPTIDE LINKING" 
"C6 H15 N2 O2"  147.195 LYS y LYSINE            N[C@@H](CCCC[NH3+])C(O)=O        ? "L-PEPTIDE LINKING" 
"C5 H11 N O2 S" 149.211 MET y METHIONINE        CSCC[C@H](N)C(O)=O               ? "L-PEPTIDE LINKING" 
"C9 H11 N O2"   165.189 PHE y PHENYLALANINE     N[C@@H](Cc1ccccc1)C(O)=O         ? "L-PEPTIDE LINKING" 
"C5 H9 N O2"    115.130 PRO y PROLINE           OC(=O)[C@@H]1CCCN1               ? "L-PEPTIDE LINKING" 
"C3 H7 N O3"    105.093 SER y SERINE            N[C@@H](CO)C(O)=O                ? "L-PEPTIDE LINKING" 
"C4 H9 N O3"    119.119 THR y THREONINE         C[C@@H](O)[C@H](N)C(O)=O         ? "L-PEPTIDE LINKING" 
"C11 H12 N2 O2" 204.225 TRP y TRYPTOPHAN        N[C@@H](Cc1c[nH]c2ccccc12)C(O)=O ? "L-PEPTIDE LINKING" 
"C9 H11 N O3"   181.189 TYR y TYROSINE          N[C@@H](Cc1ccc(O)cc1)C(O)=O      ? "L-PEPTIDE LINKING" 
"C5 H11 N O2"   117.146 VAL y VALINE            CC(C)[C@H](N)C(O)=O              ? "L-PEPTIDE LINKING" 
Zn              65.409  ZN  . "ZINC ION"        "[Zn++]"                         ? NON-POLYMER         
#
_citation.book_publisher          ?
_citation.country                 UK
_citation.id                      primary
_citation.journal_full            Nature
_citation.journal_id_ASTM         NATUAS
_citation.journal_id_CSD          0006
_citation.journal_id_ISSN         0028-0836
_citation.journal_volume          630
_citation.page_first              493
_citation.page_last               500
_citation.pdbx_database_id_DOI    10.1038/s41586-024-07487-w
_citation.pdbx_database_id_PubMed 38718835
_citation.title                   "Accurate structure prediction of biomolecular interactions with AlphaFold 3"
_citation.year                    2024
#
loop_
_citation_author.citation_id
_citation_author.name
_citation_author.ordinal
primary "Google DeepMind" 1 
primary "Isomorphic Labs" 2 
#
loop_
_entity.id
_entity.pdbx_description
_entity.type
1 . polymer     
2 . polymer     
3 . non-polymer 
#
loop_
_entity_poly.entity_id
_entity_poly.pdbx_strand_id
_entity_poly.type
1 A polypeptide(L) 
2 B polypeptide(L) 
#
loop_
_entity_poly_seq.entity_id
_entity_poly_seq.hetero
_entity_poly_seq.mon_id
_entity_poly_seq.num
1 n MET 1   
1 n ARG 2   
1 n ASP 3   
1 n SER 4   
1 n VAL 5   
1 n PHE 6   
1 n ILE 7   
1 n TYR 8   
1 n SER 9   
1 n PRO 10  
1 n SER 11  
1 n TYR 12  
1 n GLN 13  
1 n THR 14  
1 n TYR 15  
1 n MET 16  
1 n PHE 17  
1 n HIS 18  
1 n GLN 19  
1 n GLU 20  
1 n HIS 21  
1 n PRO 22  
1 n PHE 23  
1 n ASN 24  
1 n GLN 25  
1 n GLN 26  
1 n ARG 27  
1 n VAL 28  
1 n LEU 29  
1 n LEU 30  
1 n THR 31  
1 n TYR 32  
1 n ASP 33  
1 n LEU 34  
1 n LEU 35  
1 n LYS 36  
1 n THR 37  
1 n ILE 38  
1 n ASN 39  
1 n ALA 40  
1 n PHE 41  
1 n ASP 42  
1 n ASP 43  
1 n GLY 44  
1 n ASP 45  
1 n ILE 46  
1 n VAL 47  
1 n THR 48  
1 n PRO 49  
1 n ARG 50  
1 n LEU 51  
1 n ALA 52  
1 n SER 53  
1 n GLU 54  
1 n GLU 55  
1 n GLU 56  
1 n LEU 57  
1 n SER 58  
1 n LEU 59  
1 n VAL 60  
1 n HIS 61  
1 n THR 62  
1 n ASP 63  
1 n ASP 64  
1 n TYR 65  
1 n ILE 66  
1 n GLN 67  
1 n ALA 68  
1 n VAL 69  
1 n LYS 70  
1 n LEU 71  
1 n ALA 72  
1 n GLY 73  
1 n ALA 74  
1 n GLY 75  
1 n LYS 76  
1 n LEU 77  
1 n PRO 78  
1 n ALA 79  
1 n GLU 80  
1 n GLU 81  
1 n GLY 82  
1 n GLU 83  
1 n SER 84  
1 n TYR 85  
1 n GLY 86  
1 n LEU 87  
1 n GLY 88  
1 n THR 89  
1 n GLU 90  
1 n ASP 91  
1 n THR 92  
1 n PRO 93  
1 n VAL 94  
1 n PHE 95  
1 n ALA 96  
1 n GLY 97  
1 n MET 98  
1 n HIS 99  
1 n GLU 100 
1 n ALA 101 
1 n ALA 102 
1 n SER 103 
1 n LEU 104 
1 n LEU 105 
1 n VAL 106 
1 n GLY 107 
1 n GLY 108 
1 n THR 109 
1 n LEU 110 
1 n THR 111 
1 n ALA 112 
1 n ALA 113 
1 n ASP 114 
1 n TRP 115 
1 n VAL 116 
1 n MET 117 
1 n SER 118 
1 n GLY 119 
1 n GLN 120 
1 n ALA 121 
1 n LEU 122 
1 n HIS 123 
1 n ALA 124 
1 n ALA 125 
1 n ASN 126 
1 n LEU 127 
1 n GLY 128 
1 n GLY 129 
1 n GLY 130 
1 n LEU 131 
1 n HIS 132 
1 n HIS 133 
1 n GLY 134 
1 n PHE 135 
1 n ARG 136 
1 n GLY 137 
1 n ARG 138 
1 n ALA 139 
1 n SER 140 
1 n GLY 141 
1 n PHE 142 
1 n CYS 143 
1 n ILE 144 
1 n TYR 145 
1 n ASN 146 
1 n ASP 147 
1 n SER 148 
1 n ALA 149 
1 n VAL 150 
1 n ALA 151 
1 n ILE 152 
1 n GLN 153 
1 n TYR 154 
1 n ILE 155 
1 n GLN 156 
1 n LYS 157 
1 n LYS 158 
1 n TYR 159 
1 n SER 160 
1 n ALA 161 
1 n ARG 162 
1 n VAL 163 
1 n LEU 164 
1 n TYR 165 
1 n ILE 166 
1 n ASP 167 
1 n THR 168 
1 n ASP 169 
1 n ALA 170 
1 n HIS 171 
1 n HIS 172 
1 n GLY 173 
1 n ASP 174 
1 n GLY 175 
1 n VAL 176 
1 n GLN 177 
1 n PHE 178 
1 n THR 179 
1 n PHE 180 
1 n TYR 181 
1 n ASP 182 
1 n ASN 183 
1 n PRO 184 
1 n ASP 185 
1 n VAL 186 
1 n CYS 187 
1 n THR 188 
1 n LEU 189 
1 n SER 190 
1 n ILE 191 
1 n HIS 192 
1 n GLU 193 
1 n THR 194 
1 n GLY 195 
1 n ARG 196 
1 n TYR 197 
1 n LEU 198 
1 n PHE 199 
1 n PRO 200 
1 n GLY 201 
1 n THR 202 
1 n GLY 203 
1 n GLN 204 
1 n ILE 205 
1 n GLN 206 
1 n GLU 207 
1 n LYS 208 
1 n GLY 209 
1 n SER 210 
1 n GLY 211 
1 n LYS 212 
1 n GLY 213 
1 n TYR 214 
1 n GLY 215 
1 n TYR 216 
1 n SER 217 
1 n PHE 218 
1 n ASN 219 
1 n ILE 220 
1 n PRO 221 
1 n LEU 222 
1 n ASP 223 
1 n ALA 224 
1 n PHE 225 
1 n THR 226 
1 n GLU 227 
1 n ASP 228 
1 n ASP 229 
1 n SER 230 
1 n PHE 231 
1 n LEU 232 
1 n GLU 233 
1 n ALA 234 
1 n TYR 235 
1 n ARG 236 
1 n THR 237 
1 n ALA 238 
1 n ALA 239 
1 n SER 240 
1 n GLU 241 
1 n VAL 242 
1 n ALA 243 
1 n ALA 244 
1 n TYR 245 
1 n PHE 246 
1 n GLU 247 
1 n PRO 248 
1 n ASP 249 
1 n VAL 250 
1 n ILE 251 
1 n ILE 252 
1 n SER 253 
1 n GLN 254 
1 n ASN 255 
1 n GLY 256 
1 n ALA 257 
1 n ASP 258 
1 n ALA 259 
1 n HIS 260 
1 n TYR 261 
1 n TYR 262 
1 n ASP 263 
1 n PRO 264 
1 n LEU 265 
1 n THR 266 
1 n HIS 267 
1 n LEU 268 
1 n SER 269 
1 n ALA 270 
1 n THR 271 
1 n ILE 272 
1 n ASN 273 
1 n ILE 274 
1 n TYR 275 
1 n GLU 276 
1 n GLU 277 
1 n ILE 278 
1 n PRO 279 
1 n ARG 280 
1 n LEU 281 
1 n ALA 282 
1 n HIS 283 
1 n THR 284 
1 n LEU 285 
1 n ALA 286 
1 n HIS 287 
1 n GLN 288 
1 n TYR 289 
1 n CYS 290 
1 n GLY 291 
1 n GLY 292 
1 n LYS 293 
1 n TRP 294 
1 n ILE 295 
1 n ALA 296 
1 n VAL 297 
1 n GLY 298 
1 n GLY 299 
1 n GLY 300 
1 n GLY 301 
1 n TYR 302 
1 n ASP 303 
1 n ILE 304 
1 n TRP 305 
1 n ARG 306 
1 n VAL 307 
1 n VAL 308 
1 n PRO 309 
1 n ARG 310 
1 n ALA 311 
1 n TRP 312 
1 n ALA 313 
1 n ARG 314 
1 n ILE 315 
1 n TRP 316 
1 n LEU 317 
1 n GLU 318 
1 n MET 319 
1 n LYS 320 
1 n GLY 321 
1 n ILE 322 
1 n ASP 323 
1 n PRO 324 
1 n GLY 325 
1 n HIS 326 
1 n GLU 327 
1 n ILE 328 
1 n PRO 329 
1 n PRO 330 
1 n GLU 331 
1 n TRP 332 
1 n ILE 333 
1 n VAL 334 
1 n LYS 335 
1 n TRP 336 
1 n GLN 337 
1 n LYS 338 
1 n GLN 339 
1 n CYS 340 
1 n PRO 341 
1 n VAL 342 
1 n ALA 343 
1 n LEU 344 
1 n PRO 345 
1 n SER 346 
1 n SER 347 
1 n TRP 348 
1 n SER 349 
1 n ASP 350 
1 n PRO 351 
1 n ALA 352 
1 n ASP 353 
1 n LEU 354 
1 n TYR 355 
1 n PRO 356 
1 n PRO 357 
1 n ILE 358 
1 n PRO 359 
1 n ARG 360 
1 n LYS 361 
1 n PRO 362 
1 n GLU 363 
1 n ILE 364 
1 n THR 365 
1 n GLU 366 
1 n LYS 367 
1 n ASN 368 
1 n ALA 369 
1 n GLN 370 
1 n THR 371 
1 n VAL 372 
1 n SER 373 
1 n LYS 374 
1 n ALA 375 
1 n LEU 376 
1 n TYR 377 
1 n ALA 378 
1 n ILE 379 
1 n ARG 380 
1 n SER 381 
1 n GLU 382 
1 n GLN 383 
1 n GLN 384 
1 n ARG 385 
1 n THR 386 
1 n LYS 387 
2 n LYS 1   
2 n THR 2   
2 n ARG 3   
2 n SER 4   
2 n GLY 5   
2 n ALY 6   
2 n ILE 7   
2 n MET 8   
2 n ARG 9   
2 n ARG 10  
2 n VAL 11  
#
_ma_data.content_type "model coordinates"
_ma_data.id           1
_ma_data.name         Model
#
_ma_model_list.data_id          1
_ma_model_list.model_group_id   1
_ma_model_list.model_group_name "AlphaFold-beta-20231127 (52ceabbc-a146-4d20-8f14-848cbf63912f @ 2025-12-10 06:49:57)"
_ma_model_list.model_id         1
_ma_model_list.model_name       "Top ranked model"
_ma_model_list.model_type       "Ab initio model"
_ma_model_list.ordinal_id       1
#
loop_
_ma_protocol_step.method_type
_ma_protocol_step.ordinal_id
_ma_protocol_step.protocol_id
_ma_protocol_step.step_id
"coevolution MSA" 1 1 1 
"template search" 2 1 2 
modeling          3 1 3 
#
loop_
_ma_qa_metric.id
_ma_qa_metric.mode
_ma_qa_metric.name
_ma_qa_metric.software_group_id
_ma_qa_metric.type
1 global pLDDT 1 pLDDT 
2 local  pLDDT 1 pLDDT 
#
_ma_qa_metric_global.metric_id    1
_ma_qa_metric_global.metric_value 94.87
_ma_qa_metric_global.model_id     1
_ma_qa_metric_global.ordinal_id   1
#
_ma_software_group.group_id    1
_ma_software_group.ordinal_id  1
_ma_software_group.software_id 1
#
loop_
_ma_target_entity.data_id
_ma_target_entity.entity_id
_ma_target_entity.origin
1 1 . 
1 2 . 
1 3 . 
#
loop_
_ma_target_entity_instance.asym_id
_ma_target_entity_instance.details
_ma_target_entity_instance.entity_id
A . 1 
B . 2 
C . 3 
#
loop_
_pdbx_data_usage.details
_pdbx_data_usage.id
_pdbx_data_usage.type
_pdbx_data_usage.url
;NON-COMMERCIAL USE ONLY, BY USING THIS FILE YOU AGREE TO THE TERMS OF USE FOUND
AT alphafoldserver.com/output-terms.
;
1 license    ? 
;THE INFORMATION IS NOT INTENDED FOR, HAS NOT BEEN VALIDATED FOR, AND IS NOT
APPROVED FOR CLINICAL USE. IT SHOULD NOT BE USED FOR CLINICAL PURPOSE OR RELIED
ON FOR MEDICAL OR OTHER PROFESSIONAL ADVICE. IT IS THEORETICAL MODELLING ONLY
AND CAUTION SHOULD BE EXERCISED IN ITS USE. IT IS PROVIDED "AS-IS" WITHOUT ANY
WARRANTY OF ANY KIND, WHETHER EXPRESSED OR IMPLIED. NO WARRANTY IS GIVEN THAT
USE OF THE INFORMATION SHALL NOT INFRINGE THE RIGHTS OF ANY THIRD PARTY.
;
2 disclaimer ? 
#
_pdbx_nonpoly_scheme.asym_id       C
_pdbx_nonpoly_scheme.auth_seq_num  1
_pdbx_nonpoly_scheme.entity_id     3
_pdbx_nonpoly_scheme.mon_id        ZN
_pdbx_nonpoly_scheme.pdb_ins_code  .
_pdbx_nonpoly_scheme.pdb_seq_num   1
_pdbx_nonpoly_scheme.pdb_strand_id C
#
loop_
_pdbx_poly_seq_scheme.asym_id
_pdbx_poly_seq_scheme.auth_seq_num
_pdbx_poly_seq_scheme.entity_id
_pdbx_poly_seq_scheme.hetero
_pdbx_poly_seq_scheme.mon_id
_pdbx_poly_seq_scheme.pdb_ins_code
_pdbx_poly_seq_scheme.pdb_seq_num
_pdbx_poly_seq_scheme.pdb_strand_id
_pdbx_poly_seq_scheme.seq_id
A 1   1 n MET . 1   A 1   
A 2   1 n ARG . 2   A 2   
A 3   1 n ASP . 3   A 3   
A 4   1 n SER . 4   A 4   
A 5   1 n VAL . 5   A 5   
A 6   1 n PHE . 6   A 6   
A 7   1 n ILE . 7   A 7   
A 8   1 n TYR . 8   A 8   
A 9   1 n SER . 9   A 9   
A 10  1 n PRO . 10  A 10  
A 11  1 n SER . 11  A 11  
A 12  1 n TYR . 12  A 12  
A 13  1 n GLN . 13  A 13  
A 14  1 n THR . 14  A 14  
A 15  1 n TYR . 15  A 15  
A 16  1 n MET . 16  A 16  
A 17  1 n PHE . 17  A 17  
A 18  1 n HIS . 18  A 18  
A 19  1 n GLN . 19  A 19  
A 20  1 n GLU . 20  A 20  
A 21  1 n HIS . 21  A 21  
A 22  1 n PRO . 22  A 22  
A 23  1 n PHE . 23  A 23  
A 24  1 n ASN . 24  A 24  
A 25  1 n GLN . 25  A 25  
A 26  1 n GLN . 26  A 26  
A 27  1 n ARG . 27  A 27  
A 28  1 n VAL . 28  A 28  
A 29  1 n LEU . 29  A 29  
A 30  1 n LEU . 30  A 30  
A 31  1 n THR . 31  A 31  
A 32  1 n TYR . 32  A 32  
A 33  1 n ASP . 33  A 33  
A 34  1 n LEU . 34  A 34  
A 35  1 n LEU . 35  A 35  
A 36  1 n LYS . 36  A 36  
A 37  1 n THR . 37  A 37  
A 38  1 n ILE . 38  A 38  
A 39  1 n ASN . 39  A 39  
A 40  1 n ALA . 40  A 40  
A 41  1 n PHE . 41  A 41  
A 42  1 n ASP . 42  A 42  
A 43  1 n ASP . 43  A 43  
A 44  1 n GLY . 44  A 44  
A 45  1 n ASP . 45  A 45  
A 46  1 n ILE . 46  A 46  
A 47  1 n VAL . 47  A 47  
A 48  1 n THR . 48  A 48  
A 49  1 n PRO . 49  A 49  
A 50  1 n ARG . 50  A 50  
A 51  1 n LEU . 51  A 51  
A 52  1 n ALA . 52  A 52  
A 53  1 n SER . 53  A 53  
A 54  1 n GLU . 54  A 54  
A 55  1 n GLU . 55  A 55  
A 56  1 n GLU . 56  A 56  
A 57  1 n LEU . 57  A 57  
A 58  1 n SER . 58  A 58  
A 59  1 n LEU . 59  A 59  
A 60  1 n VAL . 60  A 60  
A 61  1 n HIS . 61  A 61  
A 62  1 n THR . 62  A 62  
A 63  1 n ASP . 63  A 63  
A 64  1 n ASP . 64  A 64  
A 65  1 n TYR . 65  A 65  
A 66  1 n ILE . 66  A 66  
A 67  1 n GLN . 67  A 67  
A 68  1 n ALA . 68  A 68  
A 69  1 n VAL . 69  A 69  
A 70  1 n LYS . 70  A 70  
A 71  1 n LEU . 71  A 71  
A 72  1 n ALA . 72  A 72  
A 73  1 n GLY . 73  A 73  
A 74  1 n ALA . 74  A 74  
A 75  1 n GLY . 75  A 75  
A 76  1 n LYS . 76  A 76  
A 77  1 n LEU . 77  A 77  
A 78  1 n PRO . 78  A 78  
A 79  1 n ALA . 79  A 79  
A 80  1 n GLU . 80  A 80  
A 81  1 n GLU . 81  A 81  
A 82  1 n GLY . 82  A 82  
A 83  1 n GLU . 83  A 83  
A 84  1 n SER . 84  A 84  
A 85  1 n TYR . 85  A 85  
A 86  1 n GLY . 86  A 86  
A 87  1 n LEU . 87  A 87  
A 88  1 n GLY . 88  A 88  
A 89  1 n THR . 89  A 89  
A 90  1 n GLU . 90  A 90  
A 91  1 n ASP . 91  A 91  
A 92  1 n THR . 92  A 92  
A 93  1 n PRO . 93  A 93  
A 94  1 n VAL . 94  A 94  
A 95  1 n PHE . 95  A 95  
A 96  1 n ALA . 96  A 96  
A 97  1 n GLY . 97  A 97  
A 98  1 n MET . 98  A 98  
A 99  1 n HIS . 99  A 99  
A 100 1 n GLU . 100 A 100 
A 101 1 n ALA . 101 A 101 
A 102 1 n ALA . 102 A 102 
A 103 1 n SER . 103 A 103 
A 104 1 n LEU . 104 A 104 
A 105 1 n LEU . 105 A 105 
A 106 1 n VAL . 106 A 106 
A 107 1 n GLY . 107 A 107 
A 108 1 n GLY . 108 A 108 
A 109 1 n THR . 109 A 109 
A 110 1 n LEU . 110 A 110 
A 111 1 n THR . 111 A 111 
A 112 1 n ALA . 112 A 112 
A 113 1 n ALA . 113 A 113 
A 114 1 n ASP . 114 A 114 
A 115 1 n TRP . 115 A 115 
A 116 1 n VAL . 116 A 116 
A 117 1 n MET . 117 A 117 
A 118 1 n SER . 118 A 118 
A 119 1 n GLY . 119 A 119 
A 120 1 n GLN . 120 A 120 
A 121 1 n ALA . 121 A 121 
A 122 1 n LEU . 122 A 122 
A 123 1 n HIS . 123 A 123 
A 124 1 n ALA . 124 A 124 
A 125 1 n ALA . 125 A 125 
A 126 1 n ASN . 126 A 126 
A 127 1 n LEU . 127 A 127 
A 128 1 n GLY . 128 A 128 
A 129 1 n GLY . 129 A 129 
A 130 1 n GLY . 130 A 130 
A 131 1 n LEU . 131 A 131 
A 132 1 n HIS . 132 A 132 
A 133 1 n HIS . 133 A 133 
A 134 1 n GLY . 134 A 134 
A 135 1 n PHE . 135 A 135 
A 136 1 n ARG . 136 A 136 
A 137 1 n GLY . 137 A 137 
A 138 1 n ARG . 138 A 138 
A 139 1 n ALA . 139 A 139 
A 140 1 n SER . 140 A 140 
A 141 1 n GLY . 141 A 141 
A 142 1 n PHE . 142 A 142 
A 143 1 n CYS . 143 A 143 
A 144 1 n ILE . 144 A 144 
A 145 1 n TYR . 145 A 145 
A 146 1 n ASN . 146 A 146 
A 147 1 n ASP . 147 A 147 
A 148 1 n SER . 148 A 148 
A 149 1 n ALA . 149 A 149 
A 150 1 n VAL . 150 A 150 
A 151 1 n ALA . 151 A 151 
A 152 1 n ILE . 152 A 152 
A 153 1 n GLN . 153 A 153 
A 154 1 n TYR . 154 A 154 
A 155 1 n ILE . 155 A 155 
A 156 1 n GLN . 156 A 156 
A 157 1 n LYS . 157 A 157 
A 158 1 n LYS . 158 A 158 
A 159 1 n TYR . 159 A 159 
A 160 1 n SER . 160 A 160 
A 161 1 n ALA . 161 A 161 
A 162 1 n ARG . 162 A 162 
A 163 1 n VAL . 163 A 163 
A 164 1 n LEU . 164 A 164 
A 165 1 n TYR . 165 A 165 
A 166 1 n ILE . 166 A 166 
A 167 1 n ASP . 167 A 167 
A 168 1 n THR . 168 A 168 
A 169 1 n ASP . 169 A 169 
A 170 1 n ALA . 170 A 170 
A 171 1 n HIS . 171 A 171 
A 172 1 n HIS . 172 A 172 
A 173 1 n GLY . 173 A 173 
A 174 1 n ASP . 174 A 174 
A 175 1 n GLY . 175 A 175 
A 176 1 n VAL . 176 A 176 
A 177 1 n GLN . 177 A 177 
A 178 1 n PHE . 178 A 178 
A 179 1 n THR . 179 A 179 
A 180 1 n PHE . 180 A 180 
A 181 1 n TYR . 181 A 181 
A 182 1 n ASP . 182 A 182 
A 183 1 n ASN . 183 A 183 
A 184 1 n PRO . 184 A 184 
A 185 1 n ASP . 185 A 185 
A 186 1 n VAL . 186 A 186 
A 187 1 n CYS . 187 A 187 
A 188 1 n THR . 188 A 188 
A 189 1 n LEU . 189 A 189 
A 190 1 n SER . 190 A 190 
A 191 1 n ILE . 191 A 191 
A 192 1 n HIS . 192 A 192 
A 193 1 n GLU . 193 A 193 
A 194 1 n THR . 194 A 194 
A 195 1 n GLY . 195 A 195 
A 196 1 n ARG . 196 A 196 
A 197 1 n TYR . 197 A 197 
A 198 1 n LEU . 198 A 198 
A 199 1 n PHE . 199 A 199 
A 200 1 n PRO . 200 A 200 
A 201 1 n GLY . 201 A 201 
A 202 1 n THR . 202 A 202 
A 203 1 n GLY . 203 A 203 
A 204 1 n GLN . 204 A 204 
A 205 1 n ILE . 205 A 205 
A 206 1 n GLN . 206 A 206 
A 207 1 n GLU . 207 A 207 
A 208 1 n LYS . 208 A 208 
A 209 1 n GLY . 209 A 209 
A 210 1 n SER . 210 A 210 
A 211 1 n GLY . 211 A 211 
A 212 1 n LYS . 212 A 212 
A 213 1 n GLY . 213 A 213 
A 214 1 n TYR . 214 A 214 
A 215 1 n GLY . 215 A 215 
A 216 1 n TYR . 216 A 216 
A 217 1 n SER . 217 A 217 
A 218 1 n PHE . 218 A 218 
A 219 1 n ASN . 219 A 219 
A 220 1 n ILE . 220 A 220 
A 221 1 n PRO . 221 A 221 
A 222 1 n LEU . 222 A 222 
A 223 1 n ASP . 223 A 223 
A 224 1 n ALA . 224 A 224 
A 225 1 n PHE . 225 A 225 
A 226 1 n THR . 226 A 226 
A 227 1 n GLU . 227 A 227 
A 228 1 n ASP . 228 A 228 
A 229 1 n ASP . 229 A 229 
A 230 1 n SER . 230 A 230 
A 231 1 n PHE . 231 A 231 
A 232 1 n LEU . 232 A 232 
A 233 1 n GLU . 233 A 233 
A 234 1 n ALA . 234 A 234 
A 235 1 n TYR . 235 A 235 
A 236 1 n ARG . 236 A 236 
A 237 1 n THR . 237 A 237 
A 238 1 n ALA . 238 A 238 
A 239 1 n ALA . 239 A 239 
A 240 1 n SER . 240 A 240 
A 241 1 n GLU . 241 A 241 
A 242 1 n VAL . 242 A 242 
A 243 1 n ALA . 243 A 243 
A 244 1 n ALA . 244 A 244 
A 245 1 n TYR . 245 A 245 
A 246 1 n PHE . 246 A 246 
A 247 1 n GLU . 247 A 247 
A 248 1 n PRO . 248 A 248 
A 249 1 n ASP . 249 A 249 
A 250 1 n VAL . 250 A 250 
A 251 1 n ILE . 251 A 251 
A 252 1 n ILE . 252 A 252 
A 253 1 n SER . 253 A 253 
A 254 1 n GLN . 254 A 254 
A 255 1 n ASN . 255 A 255 
A 256 1 n GLY . 256 A 256 
A 257 1 n ALA . 257 A 257 
A 258 1 n ASP . 258 A 258 
A 259 1 n ALA . 259 A 259 
A 260 1 n HIS . 260 A 260 
A 261 1 n TYR . 261 A 261 
A 262 1 n TYR . 262 A 262 
A 263 1 n ASP . 263 A 263 
A 264 1 n PRO . 264 A 264 
A 265 1 n LEU . 265 A 265 
A 266 1 n THR . 266 A 266 
A 267 1 n HIS . 267 A 267 
A 268 1 n LEU . 268 A 268 
A 269 1 n SER . 269 A 269 
A 270 1 n ALA . 270 A 270 
A 271 1 n THR . 271 A 271 
A 272 1 n ILE . 272 A 272 
A 273 1 n ASN . 273 A 273 
A 274 1 n ILE . 274 A 274 
A 275 1 n TYR . 275 A 275 
A 276 1 n GLU . 276 A 276 
A 277 1 n GLU . 277 A 277 
A 278 1 n ILE . 278 A 278 
A 279 1 n PRO . 279 A 279 
A 280 1 n ARG . 280 A 280 
A 281 1 n LEU . 281 A 281 
A 282 1 n ALA . 282 A 282 
A 283 1 n HIS . 283 A 283 
A 284 1 n THR . 284 A 284 
A 285 1 n LEU . 285 A 285 
A 286 1 n ALA . 286 A 286 
A 287 1 n HIS . 287 A 287 
A 288 1 n GLN . 288 A 288 
A 289 1 n TYR . 289 A 289 
A 290 1 n CYS . 290 A 290 
A 291 1 n GLY . 291 A 291 
A 292 1 n GLY . 292 A 292 
A 293 1 n LYS . 293 A 293 
A 294 1 n TRP . 294 A 294 
A 295 1 n ILE . 295 A 295 
A 296 1 n ALA . 296 A 296 
A 297 1 n VAL . 297 A 297 
A 298 1 n GLY . 298 A 298 
A 299 1 n GLY . 299 A 299 
A 300 1 n GLY . 300 A 300 
A 301 1 n GLY . 301 A 301 
A 302 1 n TYR . 302 A 302 
A 303 1 n ASP . 303 A 303 
A 304 1 n ILE . 304 A 304 
A 305 1 n TRP . 305 A 305 
A 306 1 n ARG . 306 A 306 
A 307 1 n VAL . 307 A 307 
A 308 1 n VAL . 308 A 308 
A 309 1 n PRO . 309 A 309 
A 310 1 n ARG . 310 A 310 
A 311 1 n ALA . 311 A 311 
A 312 1 n TRP . 312 A 312 
A 313 1 n ALA . 313 A 313 
A 314 1 n ARG . 314 A 314 
A 315 1 n ILE . 315 A 315 
A 316 1 n TRP . 316 A 316 
A 317 1 n LEU . 317 A 317 
A 318 1 n GLU . 318 A 318 
A 319 1 n MET . 319 A 319 
A 320 1 n LYS . 320 A 320 
A 321 1 n GLY . 321 A 321 
A 322 1 n ILE . 322 A 322 
A 323 1 n ASP . 323 A 323 
A 324 1 n PRO . 324 A 324 
A 325 1 n GLY . 325 A 325 
A 326 1 n HIS . 326 A 326 
A 327 1 n GLU . 327 A 327 
A 328 1 n ILE . 328 A 328 
A 329 1 n PRO . 329 A 329 
A 330 1 n PRO . 330 A 330 
A 331 1 n GLU . 331 A 331 
A 332 1 n TRP . 332 A 332 
A 333 1 n ILE . 333 A 333 
A 334 1 n VAL . 334 A 334 
A 335 1 n LYS . 335 A 335 
A 336 1 n TRP . 336 A 336 
A 337 1 n GLN . 337 A 337 
A 338 1 n LYS . 338 A 338 
A 339 1 n GLN . 339 A 339 
A 340 1 n CYS . 340 A 340 
A 341 1 n PRO . 341 A 341 
A 342 1 n VAL . 342 A 342 
A 343 1 n ALA . 343 A 343 
A 344 1 n LEU . 344 A 344 
A 345 1 n PRO . 345 A 345 
A 346 1 n SER . 346 A 346 
A 347 1 n SER . 347 A 347 
A 348 1 n TRP . 348 A 348 
A 349 1 n SER . 349 A 349 
A 350 1 n ASP . 350 A 350 
A 351 1 n PRO . 351 A 351 
A 352 1 n ALA . 352 A 352 
A 353 1 n ASP . 353 A 353 
A 354 1 n LEU . 354 A 354 
A 355 1 n TYR . 355 A 355 
A 356 1 n PRO . 356 A 356 
A 357 1 n PRO . 357 A 357 
A 358 1 n ILE . 358 A 358 
A 359 1 n PRO . 359 A 359 
A 360 1 n ARG . 360 A 360 
A 361 1 n LYS . 361 A 361 
A 362 1 n PRO . 362 A 362 
A 363 1 n GLU . 363 A 363 
A 364 1 n ILE . 364 A 364 
A 365 1 n THR . 365 A 365 
A 366 1 n GLU . 366 A 366 
A 367 1 n LYS . 367 A 367 
A 368 1 n ASN . 368 A 368 
A 369 1 n ALA . 369 A 369 
A 370 1 n GLN . 370 A 370 
A 371 1 n THR . 371 A 371 
A 372 1 n VAL . 372 A 372 
A 373 1 n SER . 373 A 373 
A 374 1 n LYS . 374 A 374 
A 375 1 n ALA . 375 A 375 
A 376 1 n LEU . 376 A 376 
A 377 1 n TYR . 377 A 377 
A 378 1 n ALA . 378 A 378 
A 379 1 n ILE . 379 A 379 
A 380 1 n ARG . 380 A 380 
A 381 1 n SER . 381 A 381 
A 382 1 n GLU . 382 A 382 
A 383 1 n GLN . 383 A 383 
A 384 1 n GLN . 384 A 384 
A 385 1 n ARG . 385 A 385 
A 386 1 n THR . 386 A 386 
A 387 1 n LYS . 387 A 387 
B 1   2 n LYS . 1   B 1   
B 2   2 n THR . 2   B 2   
B 3   2 n ARG . 3   B 3   
B 4   2 n SER . 4   B 4   
B 5   2 n GLY . 5   B 5   
B 6   2 n ALY . 6   B 6   
B 7   2 n ILE . 7   B 7   
B 8   2 n MET . 8   B 8   
B 9   2 n ARG . 9   B 9   
B 10  2 n ARG . 10  B 10  
B 11  2 n VAL . 11  B 11  
#
_software.classification other
_software.date           ?
_software.description    "Structure prediction"
_software.name           AlphaFold
_software.pdbx_ordinal   1
_software.type           package
_software.version        "AlphaFold-beta-20231127 (52ceabbc-a146-4d20-8f14-848cbf63912f @ 2025-12-10 06:49:57)"
#
loop_
_struct_asym.entity_id
_struct_asym.id
1 A 
2 B 
3 C 
#
loop_
_atom_site.group_PDB
_atom_site.id
_atom_site.type_symbol
_atom_site.label_atom_id
_atom_site.label_alt_id
_atom_site.label_comp_id
_atom_site.label_asym_id
_atom_site.label_entity_id
_atom_site.label_seq_id
_atom_site.pdbx_PDB_ins_code
_atom_site.Cartn_x
_atom_site.Cartn_y
_atom_site.Cartn_z
_atom_site.occupancy
_atom_site.B_iso_or_equiv
_atom_site.auth_seq_id
_atom_site.auth_asym_id
_atom_site.pdbx_PDB_model_num
ATOM   1    N  N   . MET A 1 1   ? -12.239 -3.393  24.782  1.00 84.56 1   A 1 
ATOM   2    C  CA  . MET A 1 1   ? -11.649 -2.929  23.514  1.00 90.24 1   A 1 
ATOM   3    C  C   . MET A 1 1   ? -10.192 -3.357  23.406  1.00 91.14 1   A 1 
ATOM   4    O  O   . MET A 1 1   ? -9.393  -3.043  24.284  1.00 85.78 1   A 1 
ATOM   5    C  CB  . MET A 1 1   ? -11.742 -1.414  23.403  1.00 83.75 1   A 1 
ATOM   6    C  CG  . MET A 1 1   ? -11.252 -0.847  22.085  1.00 82.66 1   A 1 
ATOM   7    S  SD  . MET A 1 1   ? -11.285 0.953   22.034  1.00 79.73 1   A 1 
ATOM   8    C  CE  . MET A 1 1   ? -11.640 1.251   20.299  1.00 73.72 1   A 1 
ATOM   9    N  N   . ARG A 1 2   ? -9.860  -4.077  22.334  1.00 87.31 2   A 1 
ATOM   10   C  CA  . ARG A 1 2   ? -8.474  -4.465  22.102  1.00 89.70 2   A 1 
ATOM   11   C  C   . ARG A 1 2   ? -7.658  -3.241  21.706  1.00 92.18 2   A 1 
ATOM   12   O  O   . ARG A 1 2   ? -8.183  -2.268  21.163  1.00 89.20 2   A 1 
ATOM   13   C  CB  . ARG A 1 2   ? -8.374  -5.525  21.011  1.00 83.05 2   A 1 
ATOM   14   C  CG  . ARG A 1 2   ? -9.064  -6.837  21.303  1.00 76.02 2   A 1 
ATOM   15   C  CD  . ARG A 1 2   ? -8.590  -7.915  20.351  1.00 75.14 2   A 1 
ATOM   16   N  NE  . ARG A 1 2   ? -7.190  -8.280  20.578  1.00 76.57 2   A 1 
ATOM   17   C  CZ  . ARG A 1 2   ? -6.786  -9.193  21.452  1.00 79.15 2   A 1 
ATOM   18   N  NH1 . ARG A 1 2   ? -7.665  -9.852  22.189  1.00 70.21 2   A 1 
ATOM   19   N  NH2 . ARG A 1 2   ? -5.491  -9.450  21.604  1.00 73.65 2   A 1 
ATOM   20   N  N   . ASP A 1 3   ? -6.361  -3.293  21.992  1.00 91.59 3   A 1 
ATOM   21   C  CA  . ASP A 1 3   ? -5.479  -2.204  21.600  1.00 94.02 3   A 1 
ATOM   22   C  C   . ASP A 1 3   ? -5.282  -2.203  20.089  1.00 96.63 3   A 1 
ATOM   23   O  O   . ASP A 1 3   ? -5.494  -1.187  19.424  1.00 95.76 3   A 1 
ATOM   24   C  CB  . ASP A 1 3   ? -4.135  -2.333  22.306  1.00 88.42 3   A 1 
ATOM   25   C  CG  . ASP A 1 3   ? -3.198  -1.187  21.957  1.00 82.27 3   A 1 
ATOM   26   O  OD1 . ASP A 1 3   ? -3.394  -0.073  22.475  1.00 75.66 3   A 1 
ATOM   27   O  OD2 . ASP A 1 3   ? -2.258  -1.410  21.162  1.00 74.84 3   A 1 
ATOM   28   N  N   . SER A 1 4   ? -4.892  -3.360  19.532  1.00 97.90 4   A 1 
ATOM   29   C  CA  . SER A 1 4   ? -4.586  -3.459  18.111  1.00 98.22 4   A 1 
ATOM   30   C  C   . SER A 1 4   ? -4.828  -4.865  17.576  1.00 98.30 4   A 1 
ATOM   31   O  O   . SER A 1 4   ? -4.780  -5.841  18.329  1.00 97.60 4   A 1 
ATOM   32   C  CB  . SER A 1 4   ? -3.129  -3.076  17.859  1.00 97.64 4   A 1 
ATOM   33   O  OG  . SER A 1 4   ? -2.811  -1.809  18.412  1.00 94.80 4   A 1 
ATOM   34   N  N   . VAL A 1 5   ? -5.094  -4.961  16.263  1.00 98.69 5   A 1 
ATOM   35   C  CA  . VAL A 1 5   ? -5.197  -6.253  15.598  1.00 98.69 5   A 1 
ATOM   36   C  C   . VAL A 1 5   ? -4.310  -6.277  14.355  1.00 98.80 5   A 1 
ATOM   37   O  O   . VAL A 1 5   ? -4.115  -5.261  13.691  1.00 98.68 5   A 1 
ATOM   38   C  CB  . VAL A 1 5   ? -6.653  -6.612  15.209  1.00 98.24 5   A 1 
ATOM   39   C  CG1 . VAL A 1 5   ? -7.460  -6.953  16.454  1.00 96.76 5   A 1 
ATOM   40   C  CG2 . VAL A 1 5   ? -7.300  -5.490  14.416  1.00 96.75 5   A 1 
ATOM   41   N  N   . PHE A 1 6   ? -3.782  -7.461  14.046  1.00 98.70 6   A 1 
ATOM   42   C  CA  . PHE A 1 6   ? -2.874  -7.680  12.928  1.00 98.84 6   A 1 
ATOM   43   C  C   . PHE A 1 6   ? -3.579  -8.596  11.934  1.00 98.84 6   A 1 
ATOM   44   O  O   . PHE A 1 6   ? -3.766  -9.785  12.207  1.00 98.73 6   A 1 
ATOM   45   C  CB  . PHE A 1 6   ? -1.589  -8.325  13.451  1.00 98.81 6   A 1 
ATOM   46   C  CG  . PHE A 1 6   ? -0.470  -8.419  12.440  1.00 98.81 6   A 1 
ATOM   47   C  CD1 . PHE A 1 6   ? 0.418   -7.372  12.262  1.00 98.58 6   A 1 
ATOM   48   C  CD2 . PHE A 1 6   ? -0.284  -9.573  11.703  1.00 98.61 6   A 1 
ATOM   49   C  CE1 . PHE A 1 6   ? 1.466   -7.464  11.354  1.00 98.35 6   A 1 
ATOM   50   C  CE2 . PHE A 1 6   ? 0.761   -9.682  10.792  1.00 98.39 6   A 1 
ATOM   51   C  CZ  . PHE A 1 6   ? 1.641   -8.621  10.617  1.00 98.52 6   A 1 
ATOM   52   N  N   . ILE A 1 7   ? -4.001  -8.039  10.803  1.00 98.86 7   A 1 
ATOM   53   C  CA  . ILE A 1 7   ? -4.727  -8.817  9.802   1.00 98.85 7   A 1 
ATOM   54   C  C   . ILE A 1 7   ? -3.726  -9.563  8.926   1.00 98.83 7   A 1 
ATOM   55   O  O   . ILE A 1 7   ? -2.903  -8.944  8.256   1.00 98.72 7   A 1 
ATOM   56   C  CB  . ILE A 1 7   ? -5.616  -7.921  8.913   1.00 98.70 7   A 1 
ATOM   57   C  CG1 . ILE A 1 7   ? -6.365  -6.877  9.755   1.00 96.98 7   A 1 
ATOM   58   C  CG2 . ILE A 1 7   ? -6.591  -8.773  8.117   1.00 98.14 7   A 1 
ATOM   59   C  CD1 . ILE A 1 7   ? -7.251  -7.448  10.837  1.00 90.11 7   A 1 
ATOM   60   N  N   . TYR A 1 8   ? -3.809  -10.894 8.912   1.00 98.89 8   A 1 
ATOM   61   C  CA  . TYR A 1 8   ? -2.827  -11.682 8.188   1.00 98.89 8   A 1 
ATOM   62   C  C   . TYR A 1 8   ? -3.340  -13.057 7.785   1.00 98.81 8   A 1 
ATOM   63   O  O   . TYR A 1 8   ? -4.109  -13.690 8.509   1.00 98.65 8   A 1 
ATOM   64   C  CB  . TYR A 1 8   ? -1.549  -11.848 9.021   1.00 98.71 8   A 1 
ATOM   65   C  CG  . TYR A 1 8   ? -0.540  -12.779 8.390   1.00 98.67 8   A 1 
ATOM   66   C  CD1 . TYR A 1 8   ? 0.255   -12.350 7.335   1.00 98.26 8   A 1 
ATOM   67   C  CD2 . TYR A 1 8   ? -0.401  -14.087 8.836   1.00 98.28 8   A 1 
ATOM   68   C  CE1 . TYR A 1 8   ? 1.170   -13.201 6.736   1.00 97.78 8   A 1 
ATOM   69   C  CE2 . TYR A 1 8   ? 0.513   -14.949 8.244   1.00 97.90 8   A 1 
ATOM   70   C  CZ  . TYR A 1 8   ? 1.294   -14.508 7.190   1.00 97.88 8   A 1 
ATOM   71   O  OH  . TYR A 1 8   ? 2.203   -15.347 6.595   1.00 96.91 8   A 1 
ATOM   72   N  N   . SER A 1 9   ? -2.890  -13.508 6.615   1.00 98.61 9   A 1 
ATOM   73   C  CA  . SER A 1 9   ? -3.135  -14.865 6.157   1.00 98.68 9   A 1 
ATOM   74   C  C   . SER A 1 9   ? -1.965  -15.313 5.286   1.00 98.70 9   A 1 
ATOM   75   O  O   . SER A 1 9   ? -1.442  -14.521 4.499   1.00 98.50 9   A 1 
ATOM   76   C  CB  . SER A 1 9   ? -4.423  -14.958 5.343   1.00 98.19 9   A 1 
ATOM   77   O  OG  . SER A 1 9   ? -4.543  -16.231 4.726   1.00 96.89 9   A 1 
ATOM   78   N  N   . PRO A 1 10  ? -1.541  -16.590 5.416   1.00 98.40 10  A 1 
ATOM   79   C  CA  . PRO A 1 10  ? -0.497  -17.117 4.531   1.00 98.34 10  A 1 
ATOM   80   C  C   . PRO A 1 10  ? -0.918  -17.029 3.064   1.00 98.48 10  A 1 
ATOM   81   O  O   . PRO A 1 10  ? -0.064  -17.006 2.176   1.00 97.92 10  A 1 
ATOM   82   C  CB  . PRO A 1 10  ? -0.349  -18.574 4.983   1.00 97.52 10  A 1 
ATOM   83   C  CG  . PRO A 1 10  ? -0.804  -18.566 6.405   1.00 95.29 10  A 1 
ATOM   84   C  CD  . PRO A 1 10  ? -1.934  -17.572 6.442   1.00 97.86 10  A 1 
ATOM   85   N  N   . SER A 1 11  ? -2.222  -16.952 2.817   1.00 98.50 11  A 1 
ATOM   86   C  CA  . SER A 1 11  ? -2.757  -16.877 1.459   1.00 98.66 11  A 1 
ATOM   87   C  C   . SER A 1 11  ? -2.483  -15.547 0.772   1.00 98.65 11  A 1 
ATOM   88   O  O   . SER A 1 11  ? -2.760  -15.399 -0.423  1.00 98.31 11  A 1 
ATOM   89   C  CB  . SER A 1 11  ? -4.258  -17.165 1.454   1.00 98.26 11  A 1 
ATOM   90   O  OG  . SER A 1 11  ? -4.517  -18.505 1.823   1.00 95.26 11  A 1 
ATOM   91   N  N   . TYR A 1 12  ? -1.934  -14.571 1.498   1.00 98.75 12  A 1 
ATOM   92   C  CA  . TYR A 1 12  ? -1.518  -13.319 0.876   1.00 98.72 12  A 1 
ATOM   93   C  C   . TYR A 1 12  ? -0.478  -13.592 -0.208  1.00 98.62 12  A 1 
ATOM   94   O  O   . TYR A 1 12  ? -0.341  -12.829 -1.160  1.00 98.18 12  A 1 
ATOM   95   C  CB  . TYR A 1 12  ? -0.935  -12.351 1.911   1.00 98.69 12  A 1 
ATOM   96   C  CG  . TYR A 1 12  ? -1.963  -11.600 2.741   1.00 98.76 12  A 1 
ATOM   97   C  CD1 . TYR A 1 12  ? -3.320  -11.632 2.429   1.00 98.46 12  A 1 
ATOM   98   C  CD2 . TYR A 1 12  ? -1.566  -10.839 3.838   1.00 98.45 12  A 1 
ATOM   99   C  CE1 . TYR A 1 12  ? -4.251  -10.931 3.182   1.00 98.27 12  A 1 
ATOM   100  C  CE2 . TYR A 1 12  ? -2.484  -10.133 4.590   1.00 98.29 12  A 1 
ATOM   101  C  CZ  . TYR A 1 12  ? -3.826  -10.181 4.262   1.00 98.53 12  A 1 
ATOM   102  O  OH  . TYR A 1 12  ? -4.734  -9.480  5.013   1.00 98.12 12  A 1 
ATOM   103  N  N   . GLN A 1 13  ? 0.254   -14.691 -0.060  1.00 98.54 13  A 1 
ATOM   104  C  CA  . GLN A 1 13  ? 1.302   -15.054 -1.008  1.00 98.30 13  A 1 
ATOM   105  C  C   . GLN A 1 13  ? 0.749   -15.551 -2.347  1.00 98.41 13  A 1 
ATOM   106  O  O   . GLN A 1 13  ? 1.510   -15.722 -3.300  1.00 97.72 13  A 1 
ATOM   107  C  CB  . GLN A 1 13  ? 2.232   -16.111 -0.400  1.00 97.15 13  A 1 
ATOM   108  C  CG  . GLN A 1 13  ? 3.003   -15.615 0.812   1.00 91.84 13  A 1 
ATOM   109  C  CD  . GLN A 1 13  ? 3.845   -16.690 1.455   1.00 89.78 13  A 1 
ATOM   110  O  OE1 . GLN A 1 13  ? 4.965   -16.966 1.014   1.00 80.95 13  A 1 
ATOM   111  N  NE2 . GLN A 1 13  ? 3.316   -17.309 2.497   1.00 78.09 13  A 1 
ATOM   112  N  N   . THR A 1 14  ? -0.564  -15.775 -2.437  1.00 98.53 14  A 1 
ATOM   113  C  CA  . THR A 1 14  ? -1.168  -16.154 -3.712  1.00 98.51 14  A 1 
ATOM   114  C  C   . THR A 1 14  ? -1.238  -14.964 -4.661  1.00 98.55 14  A 1 
ATOM   115  O  O   . THR A 1 14  ? -1.455  -15.133 -5.856  1.00 98.09 14  A 1 
ATOM   116  C  CB  . THR A 1 14  ? -2.587  -16.742 -3.535  1.00 98.18 14  A 1 
ATOM   117  O  OG1 . THR A 1 14  ? -3.446  -15.769 -2.927  1.00 95.11 14  A 1 
ATOM   118  C  CG2 . THR A 1 14  ? -2.546  -17.996 -2.675  1.00 94.82 14  A 1 
ATOM   119  N  N   . TYR A 1 15  ? -1.048  -13.759 -4.138  1.00 98.65 15  A 1 
ATOM   120  C  CA  . TYR A 1 15  ? -0.957  -12.563 -4.975  1.00 98.67 15  A 1 
ATOM   121  C  C   . TYR A 1 15  ? 0.470   -12.526 -5.510  1.00 98.45 15  A 1 
ATOM   122  O  O   . TYR A 1 15  ? 1.357   -11.907 -4.924  1.00 97.91 15  A 1 
ATOM   123  C  CB  . TYR A 1 15  ? -1.281  -11.308 -4.165  1.00 98.50 15  A 1 
ATOM   124  C  CG  . TYR A 1 15  ? -1.524  -10.069 -5.010  1.00 98.65 15  A 1 
ATOM   125  C  CD1 . TYR A 1 15  ? -2.815  -9.702  -5.372  1.00 98.44 15  A 1 
ATOM   126  C  CD2 . TYR A 1 15  ? -0.475  -9.263  -5.428  1.00 98.44 15  A 1 
ATOM   127  C  CE1 . TYR A 1 15  ? -3.052  -8.567  -6.130  1.00 98.32 15  A 1 
ATOM   128  C  CE2 . TYR A 1 15  ? -0.704  -8.126  -6.191  1.00 98.33 15  A 1 
ATOM   129  C  CZ  . TYR A 1 15  ? -1.994  -7.783  -6.538  1.00 98.53 15  A 1 
ATOM   130  O  OH  . TYR A 1 15  ? -2.226  -6.656  -7.290  1.00 98.31 15  A 1 
ATOM   131  N  N   . MET A 1 16  ? 0.675   -13.220 -6.613  1.00 98.55 16  A 1 
ATOM   132  C  CA  . MET A 1 16  ? 2.005   -13.370 -7.186  1.00 98.43 16  A 1 
ATOM   133  C  C   . MET A 1 16  ? 1.927   -13.360 -8.706  1.00 98.43 16  A 1 
ATOM   134  O  O   . MET A 1 16  ? 1.261   -14.202 -9.297  1.00 97.72 16  A 1 
ATOM   135  C  CB  . MET A 1 16  ? 2.655   -14.669 -6.703  1.00 97.60 16  A 1 
ATOM   136  C  CG  . MET A 1 16  ? 4.079   -14.872 -7.190  1.00 94.41 16  A 1 
ATOM   137  S  SD  . MET A 1 16  ? 4.773   -16.474 -6.737  1.00 91.26 16  A 1 
ATOM   138  C  CE  . MET A 1 16  ? 3.871   -17.555 -7.840  1.00 81.54 16  A 1 
ATOM   139  N  N   . PHE A 1 17  ? 2.625   -12.405 -9.330  1.00 98.25 17  A 1 
ATOM   140  C  CA  . PHE A 1 17  ? 2.617   -12.289 -10.788 1.00 97.93 17  A 1 
ATOM   141  C  C   . PHE A 1 17  ? 3.456   -13.380 -11.447 1.00 97.69 17  A 1 
ATOM   142  O  O   . PHE A 1 17  ? 2.995   -14.068 -12.352 1.00 95.49 17  A 1 
ATOM   143  C  CB  . PHE A 1 17  ? 3.105   -10.903 -11.193 1.00 97.70 17  A 1 
ATOM   144  C  CG  . PHE A 1 17  ? 2.235   -9.792  -10.680 1.00 98.17 17  A 1 
ATOM   145  C  CD1 . PHE A 1 17  ? 1.010   -9.526  -11.266 1.00 97.65 17  A 1 
ATOM   146  C  CD2 . PHE A 1 17  ? 2.641   -9.019  -9.600  1.00 97.75 17  A 1 
ATOM   147  C  CE1 . PHE A 1 17  ? 0.191   -8.514  -10.790 1.00 97.46 17  A 1 
ATOM   148  C  CE2 . PHE A 1 17  ? 1.829   -8.000  -9.113  1.00 97.44 17  A 1 
ATOM   149  C  CZ  . PHE A 1 17  ? 0.604   -7.745  -9.708  1.00 97.76 17  A 1 
ATOM   150  N  N   . HIS A 1 18  ? 4.696   -13.513 -10.996 1.00 98.03 18  A 1 
ATOM   151  C  CA  . HIS A 1 18  ? 5.585   -14.600 -11.396 1.00 97.86 18  A 1 
ATOM   152  C  C   . HIS A 1 18  ? 6.798   -14.599 -10.470 1.00 97.90 18  A 1 
ATOM   153  O  O   . HIS A 1 18  ? 6.970   -13.669 -9.671  1.00 97.30 18  A 1 
ATOM   154  C  CB  . HIS A 1 18  ? 6.000   -14.493 -12.876 1.00 96.89 18  A 1 
ATOM   155  C  CG  . HIS A 1 18  ? 6.589   -13.171 -13.261 1.00 96.68 18  A 1 
ATOM   156  N  ND1 . HIS A 1 18  ? 7.883   -12.832 -12.985 1.00 89.51 18  A 1 
ATOM   157  C  CD2 . HIS A 1 18  ? 6.057   -12.131 -13.943 1.00 89.72 18  A 1 
ATOM   158  C  CE1 . HIS A 1 18  ? 8.133   -11.618 -13.463 1.00 91.10 18  A 1 
ATOM   159  N  NE2 . HIS A 1 18  ? 7.036   -11.178 -14.053 1.00 92.49 18  A 1 
ATOM   160  N  N   . GLN A 1 19  ? 7.632   -15.637 -10.564 1.00 97.07 19  A 1 
ATOM   161  C  CA  . GLN A 1 19  ? 8.730   -15.838 -9.619  1.00 96.44 19  A 1 
ATOM   162  C  C   . GLN A 1 19  ? 9.726   -14.680 -9.541  1.00 96.53 19  A 1 
ATOM   163  O  O   . GLN A 1 19  ? 10.267  -14.406 -8.472  1.00 94.68 19  A 1 
ATOM   164  C  CB  . GLN A 1 19  ? 9.473   -17.127 -9.937  1.00 95.18 19  A 1 
ATOM   165  C  CG  . GLN A 1 19  ? 8.658   -18.391 -9.694  1.00 85.15 19  A 1 
ATOM   166  C  CD  . GLN A 1 19  ? 9.462   -19.664 -9.912  1.00 77.85 19  A 1 
ATOM   167  O  OE1 . GLN A 1 19  ? 8.926   -20.764 -9.779  1.00 70.56 19  A 1 
ATOM   168  N  NE2 . GLN A 1 19  ? 10.737  -19.523 -10.242 1.00 68.38 19  A 1 
ATOM   169  N  N   . GLU A 1 20  ? 9.964   -14.001 -10.669 1.00 96.68 20  A 1 
ATOM   170  C  CA  . GLU A 1 20  ? 10.972  -12.946 -10.702 1.00 95.90 20  A 1 
ATOM   171  C  C   . GLU A 1 20  ? 10.394  -11.533 -10.595 1.00 96.37 20  A 1 
ATOM   172  O  O   . GLU A 1 20  ? 11.126  -10.548 -10.706 1.00 94.91 20  A 1 
ATOM   173  C  CB  . GLU A 1 20  ? 11.824  -13.059 -11.965 1.00 94.64 20  A 1 
ATOM   174  C  CG  . GLU A 1 20  ? 12.884  -14.158 -11.920 1.00 88.40 20  A 1 
ATOM   175  C  CD  . GLU A 1 20  ? 12.285  -15.551 -11.872 1.00 81.53 20  A 1 
ATOM   176  O  OE1 . GLU A 1 20  ? 11.402  -15.845 -12.699 1.00 75.67 20  A 1 
ATOM   177  O  OE2 . GLU A 1 20  ? 12.706  -16.345 -11.012 1.00 74.79 20  A 1 
ATOM   178  N  N   . HIS A 1 21  ? 9.084   -11.409 -10.364 1.00 97.40 21  A 1 
ATOM   179  C  CA  . HIS A 1 21  ? 8.463   -10.094 -10.241 1.00 97.63 21  A 1 
ATOM   180  C  C   . HIS A 1 21  ? 8.903   -9.422  -8.939  1.00 97.70 21  A 1 
ATOM   181  O  O   . HIS A 1 21  ? 8.965   -10.075 -7.897  1.00 97.50 21  A 1 
ATOM   182  C  CB  . HIS A 1 21  ? 6.939   -10.215 -10.288 1.00 97.51 21  A 1 
ATOM   183  C  CG  . HIS A 1 21  ? 6.237   -8.920  -10.554 1.00 97.75 21  A 1 
ATOM   184  N  ND1 . HIS A 1 21  ? 6.031   -7.968  -9.574  1.00 95.95 21  A 1 
ATOM   185  C  CD2 . HIS A 1 21  ? 5.707   -8.416  -11.686 1.00 95.80 21  A 1 
ATOM   186  C  CE1 . HIS A 1 21  ? 5.408   -6.931  -10.093 1.00 96.27 21  A 1 
ATOM   187  N  NE2 . HIS A 1 21  ? 5.197   -7.178  -11.371 1.00 96.55 21  A 1 
ATOM   188  N  N   . PRO A 1 22  ? 9.226   -8.121  -8.977  1.00 97.57 22  A 1 
ATOM   189  C  CA  . PRO A 1 22  ? 9.689   -7.424  -7.770  1.00 97.52 22  A 1 
ATOM   190  C  C   . PRO A 1 22  ? 8.660   -7.362  -6.644  1.00 97.91 22  A 1 
ATOM   191  O  O   . PRO A 1 22  ? 9.042   -7.307  -5.470  1.00 97.59 22  A 1 
ATOM   192  C  CB  . PRO A 1 22  ? 10.040  -6.016  -8.272  1.00 96.81 22  A 1 
ATOM   193  C  CG  . PRO A 1 22  ? 9.255   -5.856  -9.533  1.00 95.48 22  A 1 
ATOM   194  C  CD  . PRO A 1 22  ? 9.241   -7.224  -10.151 1.00 97.21 22  A 1 
ATOM   195  N  N   . PHE A 1 23  ? 7.372   -7.363  -6.983  1.00 98.02 23  A 1 
ATOM   196  C  CA  . PHE A 1 23  ? 6.329   -7.363  -5.961  1.00 98.35 23  A 1 
ATOM   197  C  C   . PHE A 1 23  ? 6.173   -8.791  -5.433  1.00 98.21 23  A 1 
ATOM   198  O  O   . PHE A 1 23  ? 5.559   -9.640  -6.093  1.00 97.71 23  A 1 
ATOM   199  C  CB  . PHE A 1 23  ? 5.007   -6.843  -6.533  1.00 98.24 23  A 1 
ATOM   200  C  CG  . PHE A 1 23  ? 3.979   -6.502  -5.477  1.00 98.30 23  A 1 
ATOM   201  C  CD1 . PHE A 1 23  ? 3.903   -5.211  -4.969  1.00 97.80 23  A 1 
ATOM   202  C  CD2 . PHE A 1 23  ? 3.095   -7.453  -5.003  1.00 97.76 23  A 1 
ATOM   203  C  CE1 . PHE A 1 23  ? 2.965   -4.884  -3.997  1.00 97.21 23  A 1 
ATOM   204  C  CE2 . PHE A 1 23  ? 2.156   -7.131  -4.029  1.00 97.26 23  A 1 
ATOM   205  C  CZ  . PHE A 1 23  ? 2.095   -5.844  -3.530  1.00 97.46 23  A 1 
ATOM   206  N  N   . ASN A 1 24  ? 6.733   -9.036  -4.265  1.00 97.73 24  A 1 
ATOM   207  C  CA  . ASN A 1 24  ? 6.771   -10.372 -3.687  1.00 97.85 24  A 1 
ATOM   208  C  C   . ASN A 1 24  ? 6.160   -10.352 -2.286  1.00 98.15 24  A 1 
ATOM   209  O  O   . ASN A 1 24  ? 6.754   -9.804  -1.354  1.00 97.47 24  A 1 
ATOM   210  C  CB  . ASN A 1 24  ? 8.220   -10.865 -3.637  1.00 96.83 24  A 1 
ATOM   211  C  CG  . ASN A 1 24  ? 8.353   -12.315 -3.212  1.00 96.23 24  A 1 
ATOM   212  O  OD1 . ASN A 1 24  ? 7.459   -12.890 -2.594  1.00 93.31 24  A 1 
ATOM   213  N  ND2 . ASN A 1 24  ? 9.488   -12.921 -3.526  1.00 91.67 24  A 1 
ATOM   214  N  N   . GLN A 1 25  ? 4.982   -10.959 -2.135  1.00 97.66 25  A 1 
ATOM   215  C  CA  . GLN A 1 25  ? 4.285   -10.921 -0.849  1.00 97.92 25  A 1 
ATOM   216  C  C   . GLN A 1 25  ? 4.897   -11.829 0.225   1.00 98.04 25  A 1 
ATOM   217  O  O   . GLN A 1 25  ? 4.366   -11.895 1.340   1.00 97.04 25  A 1 
ATOM   218  C  CB  . GLN A 1 25  ? 2.799   -11.243 -1.036  1.00 97.21 25  A 1 
ATOM   219  C  CG  . GLN A 1 25  ? 1.996   -10.154 -1.743  1.00 96.61 25  A 1 
ATOM   220  C  CD  . GLN A 1 25  ? 1.829   -8.891  -0.906  1.00 96.78 25  A 1 
ATOM   221  O  OE1 . GLN A 1 25  ? 2.799   -8.322  -0.398  1.00 91.10 25  A 1 
ATOM   222  N  NE2 . GLN A 1 25  ? 0.587   -8.453  -0.753  1.00 90.49 25  A 1 
ATOM   223  N  N   . GLN A 1 26  ? 6.003   -12.484 -0.083  1.00 98.28 26  A 1 
ATOM   224  C  CA  . GLN A 1 26  ? 6.742   -13.172 0.969   1.00 98.13 26  A 1 
ATOM   225  C  C   . GLN A 1 26  ? 7.214   -12.128 1.990   1.00 98.45 26  A 1 
ATOM   226  O  O   . GLN A 1 26  ? 7.514   -12.461 3.135   1.00 98.33 26  A 1 
ATOM   227  C  CB  . GLN A 1 26  ? 7.939   -13.946 0.411   1.00 97.47 26  A 1 
ATOM   228  C  CG  . GLN A 1 26  ? 8.643   -14.817 1.463   1.00 94.68 26  A 1 
ATOM   229  C  CD  . GLN A 1 26  ? 9.745   -15.703 0.903   1.00 93.55 26  A 1 
ATOM   230  O  OE1 . GLN A 1 26  ? 9.993   -16.788 1.431   1.00 86.87 26  A 1 
ATOM   231  N  NE2 . GLN A 1 26  ? 10.402  -15.239 -0.145  1.00 83.96 26  A 1 
ATOM   232  N  N   . ARG A 1 27  ? 7.249   -10.857 1.568   1.00 98.27 27  A 1 
ATOM   233  C  CA  . ARG A 1 27  ? 7.578   -9.733  2.453   1.00 98.26 27  A 1 
ATOM   234  C  C   . ARG A 1 27  ? 6.719   -9.742  3.712   1.00 98.63 27  A 1 
ATOM   235  O  O   . ARG A 1 27  ? 7.204   -9.461  4.805   1.00 98.49 27  A 1 
ATOM   236  C  CB  . ARG A 1 27  ? 7.352   -8.399  1.734   1.00 96.67 27  A 1 
ATOM   237  C  CG  . ARG A 1 27  ? 8.136   -8.177  0.467   1.00 95.06 27  A 1 
ATOM   238  C  CD  . ARG A 1 27  ? 7.671   -6.902  -0.238  1.00 95.56 27  A 1 
ATOM   239  N  NE  . ARG A 1 27  ? 6.230   -6.917  -0.488  1.00 96.13 27  A 1 
ATOM   240  C  CZ  . ARG A 1 27  ? 5.519   -5.838  -0.845  1.00 97.28 27  A 1 
ATOM   241  N  NH1 . ARG A 1 27  ? 6.125   -4.669  -0.999  1.00 94.14 27  A 1 
ATOM   242  N  NH2 . ARG A 1 27  ? 4.210   -5.942  -1.032  1.00 94.10 27  A 1 
ATOM   243  N  N   . VAL A 1 28  ? 5.428   -10.037 3.541   1.00 98.60 28  A 1 
ATOM   244  C  CA  . VAL A 1 28  ? 4.505   -10.031 4.669   1.00 98.76 28  A 1 
ATOM   245  C  C   . VAL A 1 28  ? 4.792   -11.196 5.611   1.00 98.71 28  A 1 
ATOM   246  O  O   . VAL A 1 28  ? 4.745   -11.041 6.834   1.00 98.67 28  A 1 
ATOM   247  C  CB  . VAL A 1 28  ? 3.034   -10.074 4.199   1.00 98.45 28  A 1 
ATOM   248  C  CG1 . VAL A 1 28  ? 2.094   -9.842  5.378   1.00 97.01 28  A 1 
ATOM   249  C  CG2 . VAL A 1 28  ? 2.790   -9.026  3.119   1.00 96.91 28  A 1 
ATOM   250  N  N   . LEU A 1 29  ? 5.096   -12.365 5.042   1.00 98.72 29  A 1 
ATOM   251  C  CA  . LEU A 1 29  ? 5.472   -13.524 5.845   1.00 98.70 29  A 1 
ATOM   252  C  C   . LEU A 1 29  ? 6.742   -13.253 6.646   1.00 98.86 29  A 1 
ATOM   253  O  O   . LEU A 1 29  ? 6.825   -13.575 7.830   1.00 98.71 29  A 1 
ATOM   254  C  CB  . LEU A 1 29  ? 5.672   -14.762 4.960   1.00 98.40 29  A 1 
ATOM   255  C  CG  . LEU A 1 29  ? 6.356   -15.973 5.618   1.00 96.95 29  A 1 
ATOM   256  C  CD1 . LEU A 1 29  ? 5.529   -16.492 6.787   1.00 94.77 29  A 1 
ATOM   257  C  CD2 . LEU A 1 29  ? 6.584   -17.071 4.590   1.00 94.21 29  A 1 
ATOM   258  N  N   . LEU A 1 30  ? 7.739   -12.643 6.003   1.00 98.79 30  A 1 
ATOM   259  C  CA  . LEU A 1 30  ? 9.000   -12.324 6.670   1.00 98.71 30  A 1 
ATOM   260  C  C   . LEU A 1 30  ? 8.771   -11.388 7.850   1.00 98.73 30  A 1 
ATOM   261  O  O   . LEU A 1 30  ? 9.387   -11.539 8.904   1.00 98.67 30  A 1 
ATOM   262  C  CB  . LEU A 1 30  ? 9.983   -11.693 5.685   1.00 98.56 30  A 1 
ATOM   263  C  CG  . LEU A 1 30  ? 10.482  -12.599 4.555   1.00 97.78 30  A 1 
ATOM   264  C  CD1 . LEU A 1 30  ? 11.282  -11.795 3.530   1.00 96.98 30  A 1 
ATOM   265  C  CD2 . LEU A 1 30  ? 11.328  -13.739 5.106   1.00 96.74 30  A 1 
ATOM   266  N  N   . THR A 1 31  ? 7.872   -10.419 7.666   1.00 98.79 31  A 1 
ATOM   267  C  CA  . THR A 1 31  ? 7.540   -9.471  8.719   1.00 98.80 31  A 1 
ATOM   268  C  C   . THR A 1 31  ? 6.800   -10.167 9.860   1.00 98.88 31  A 1 
ATOM   269  O  O   . THR A 1 31  ? 7.125   -9.991  11.030  1.00 98.73 31  A 1 
ATOM   270  C  CB  . THR A 1 31  ? 6.670   -8.324  8.174   1.00 98.75 31  A 1 
ATOM   271  O  OG1 . THR A 1 31  ? 7.361   -7.663  7.115   1.00 98.06 31  A 1 
ATOM   272  C  CG2 . THR A 1 31  ? 6.356   -7.318  9.278   1.00 98.20 31  A 1 
ATOM   273  N  N   . TYR A 1 32  ? 5.794   -10.960 9.501   1.00 98.92 32  A 1 
ATOM   274  C  CA  . TYR A 1 32  ? 5.025   -11.729 10.472  1.00 98.83 32  A 1 
ATOM   275  C  C   . TYR A 1 32  ? 5.943   -12.624 11.296  1.00 98.81 32  A 1 
ATOM   276  O  O   . TYR A 1 32  ? 5.831   -12.684 12.527  1.00 98.76 32  A 1 
ATOM   277  C  CB  . TYR A 1 32  ? 3.964   -12.566 9.750   1.00 98.82 32  A 1 
ATOM   278  C  CG  . TYR A 1 32  ? 3.363   -13.670 10.592  1.00 98.64 32  A 1 
ATOM   279  C  CD1 . TYR A 1 32  ? 2.340   -13.407 11.499  1.00 98.15 32  A 1 
ATOM   280  C  CD2 . TYR A 1 32  ? 3.815   -14.981 10.477  1.00 98.16 32  A 1 
ATOM   281  C  CE1 . TYR A 1 32  ? 1.784   -14.413 12.272  1.00 97.47 32  A 1 
ATOM   282  C  CE2 . TYR A 1 32  ? 3.271   -15.995 11.247  1.00 97.62 32  A 1 
ATOM   283  C  CZ  . TYR A 1 32  ? 2.257   -15.708 12.144  1.00 97.60 32  A 1 
ATOM   284  O  OH  . TYR A 1 32  ? 1.718   -16.713 12.912  1.00 96.48 32  A 1 
ATOM   285  N  N   . ASP A 1 33  ? 6.857   -13.317 10.620  1.00 98.87 33  A 1 
ATOM   286  C  CA  . ASP A 1 33  ? 7.762   -14.241 11.296  1.00 98.72 33  A 1 
ATOM   287  C  C   . ASP A 1 33  ? 8.737   -13.509 12.215  1.00 98.71 33  A 1 
ATOM   288  O  O   . ASP A 1 33  ? 9.082   -14.004 13.291  1.00 98.47 33  A 1 
ATOM   289  C  CB  . ASP A 1 33  ? 8.530   -15.077 10.272  1.00 98.46 33  A 1 
ATOM   290  C  CG  . ASP A 1 33  ? 9.207   -16.277 10.888  1.00 97.38 33  A 1 
ATOM   291  O  OD1 . ASP A 1 33  ? 8.529   -17.069 11.570  1.00 93.84 33  A 1 
ATOM   292  O  OD2 . ASP A 1 33  ? 10.431  -16.436 10.696  1.00 93.34 33  A 1 
ATOM   293  N  N   . LEU A 1 34  ? 9.187   -12.318 11.797  1.00 98.77 34  A 1 
ATOM   294  C  CA  . LEU A 1 34  ? 10.071  -11.513 12.627  1.00 98.74 34  A 1 
ATOM   295  C  C   . LEU A 1 34  ? 9.372   -11.096 13.915  1.00 98.62 34  A 1 
ATOM   296  O  O   . LEU A 1 34  ? 9.934   -11.204 15.002  1.00 98.47 34  A 1 
ATOM   297  C  CB  . LEU A 1 34  ? 10.548  -10.276 11.852  1.00 98.57 34  A 1 
ATOM   298  C  CG  . LEU A 1 34  ? 11.438  -9.277  12.602  1.00 98.11 34  A 1 
ATOM   299  C  CD1 . LEU A 1 34  ? 12.660  -9.971  13.178  1.00 97.97 34  A 1 
ATOM   300  C  CD2 . LEU A 1 34  ? 11.852  -8.155  11.663  1.00 97.92 34  A 1 
ATOM   301  N  N   . LEU A 1 35  ? 8.130   -10.641 13.784  1.00 98.79 35  A 1 
ATOM   302  C  CA  . LEU A 1 35  ? 7.351   -10.217 14.938  1.00 98.68 35  A 1 
ATOM   303  C  C   . LEU A 1 35  ? 7.041   -11.392 15.867  1.00 98.51 35  A 1 
ATOM   304  O  O   . LEU A 1 35  ? 7.080   -11.251 17.088  1.00 98.12 35  A 1 
ATOM   305  C  CB  . LEU A 1 35  ? 6.048   -9.551  14.484  1.00 98.65 35  A 1 
ATOM   306  C  CG  . LEU A 1 35  ? 6.222   -8.178  13.816  1.00 98.53 35  A 1 
ATOM   307  C  CD1 . LEU A 1 35  ? 4.925   -7.734  13.159  1.00 98.37 35  A 1 
ATOM   308  C  CD2 . LEU A 1 35  ? 6.673   -7.153  14.852  1.00 98.25 35  A 1 
ATOM   309  N  N   . LYS A 1 36  ? 6.744   -12.555 15.283  1.00 98.67 36  A 1 
ATOM   310  C  CA  . LYS A 1 36  ? 6.465   -13.746 16.082  1.00 98.58 36  A 1 
ATOM   311  C  C   . LYS A 1 36  ? 7.707   -14.180 16.854  1.00 98.49 36  A 1 
ATOM   312  O  O   . LYS A 1 36  ? 7.622   -14.606 18.008  1.00 97.93 36  A 1 
ATOM   313  C  CB  . LYS A 1 36  ? 5.961   -14.886 15.191  1.00 98.00 36  A 1 
ATOM   314  C  CG  . LYS A 1 36  ? 5.487   -16.108 15.959  1.00 90.95 36  A 1 
ATOM   315  C  CD  . LYS A 1 36  ? 4.882   -17.169 15.040  1.00 87.22 36  A 1 
ATOM   316  C  CE  . LYS A 1 36  ? 5.935   -17.805 14.159  1.00 80.37 36  A 1 
ATOM   317  N  NZ  . LYS A 1 36  ? 5.369   -18.911 13.336  1.00 71.53 36  A 1 
ATOM   318  N  N   . THR A 1 37  ? 8.873   -14.046 16.214  1.00 98.58 37  A 1 
ATOM   319  C  CA  . THR A 1 37  ? 10.129  -14.454 16.832  1.00 98.44 37  A 1 
ATOM   320  C  C   . THR A 1 37  ? 10.462  -13.628 18.072  1.00 98.33 37  A 1 
ATOM   321  O  O   . THR A 1 37  ? 11.046  -14.147 19.030  1.00 97.81 37  A 1 
ATOM   322  C  CB  . THR A 1 37  ? 11.281  -14.366 15.813  1.00 98.23 37  A 1 
ATOM   323  O  OG1 . THR A 1 37  ? 11.010  -15.230 14.709  1.00 96.35 37  A 1 
ATOM   324  C  CG2 . THR A 1 37  ? 12.608  -14.787 16.446  1.00 96.17 37  A 1 
ATOM   325  N  N   . ILE A 1 38  ? 10.072  -12.347 18.070  1.00 98.44 38  A 1 
ATOM   326  C  CA  . ILE A 1 38  ? 10.324  -11.496 19.230  1.00 98.26 38  A 1 
ATOM   327  C  C   . ILE A 1 38  ? 9.114   -11.411 20.158  1.00 98.20 38  A 1 
ATOM   328  O  O   . ILE A 1 38  ? 9.029   -10.533 21.012  1.00 97.57 38  A 1 
ATOM   329  C  CB  . ILE A 1 38  ? 10.768  -10.074 18.818  1.00 97.81 38  A 1 
ATOM   330  C  CG1 . ILE A 1 38  ? 9.672   -9.368  18.025  1.00 94.96 38  A 1 
ATOM   331  C  CG2 . ILE A 1 38  ? 12.061  -10.135 18.018  1.00 93.72 38  A 1 
ATOM   332  C  CD1 . ILE A 1 38  ? 9.999   -7.921  17.679  1.00 93.45 38  A 1 
ATOM   333  N  N   . ASN A 1 39  ? 8.174   -12.348 19.989  1.00 98.13 39  A 1 
ATOM   334  C  CA  . ASN A 1 39  ? 6.988   -12.441 20.842  1.00 98.05 39  A 1 
ATOM   335  C  C   . ASN A 1 39  ? 6.164   -11.158 20.894  1.00 98.24 39  A 1 
ATOM   336  O  O   . ASN A 1 39  ? 5.720   -10.733 21.963  1.00 97.20 39  A 1 
ATOM   337  C  CB  . ASN A 1 39  ? 7.397   -12.860 22.260  1.00 97.19 39  A 1 
ATOM   338  C  CG  . ASN A 1 39  ? 8.153   -14.169 22.290  1.00 91.07 39  A 1 
ATOM   339  O  OD1 . ASN A 1 39  ? 9.266   -14.252 22.816  1.00 81.32 39  A 1 
ATOM   340  N  ND2 . ASN A 1 39  ? 7.565   -15.208 21.719  1.00 78.34 39  A 1 
ATOM   341  N  N   . ALA A 1 40  ? 5.940   -10.545 19.718  1.00 98.36 40  A 1 
ATOM   342  C  CA  . ALA A 1 40  ? 5.211   -9.290  19.631  1.00 98.36 40  A 1 
ATOM   343  C  C   . ALA A 1 40  ? 3.699   -9.487  19.521  1.00 98.38 40  A 1 
ATOM   344  O  O   . ALA A 1 40  ? 2.943   -8.508  19.502  1.00 97.63 40  A 1 
ATOM   345  C  CB  . ALA A 1 40  ? 5.716   -8.469  18.448  1.00 98.23 40  A 1 
ATOM   346  N  N   . PHE A 1 41  ? 3.241   -10.735 19.442  1.00 98.22 41  A 1 
ATOM   347  C  CA  . PHE A 1 41  ? 1.818   -11.027 19.340  1.00 98.16 41  A 1 
ATOM   348  C  C   . PHE A 1 41  ? 1.252   -11.602 20.633  1.00 97.76 41  A 1 
ATOM   349  O  O   . PHE A 1 41  ? 1.817   -12.537 21.195  1.00 96.60 41  A 1 
ATOM   350  C  CB  . PHE A 1 41  ? 1.534   -12.018 18.205  1.00 98.12 41  A 1 
ATOM   351  C  CG  . PHE A 1 41  ? 1.883   -11.489 16.831  1.00 98.50 41  A 1 
ATOM   352  C  CD1 . PHE A 1 41  ? 1.284   -10.350 16.341  1.00 98.26 41  A 1 
ATOM   353  C  CD2 . PHE A 1 41  ? 2.793   -12.164 16.038  1.00 98.23 41  A 1 
ATOM   354  C  CE1 . PHE A 1 41  ? 1.593   -9.869  15.079  1.00 98.12 41  A 1 
ATOM   355  C  CE2 . PHE A 1 41  ? 3.101   -11.698 14.770  1.00 98.20 41  A 1 
ATOM   356  C  CZ  . PHE A 1 41  ? 2.505   -10.545 14.291  1.00 98.41 41  A 1 
ATOM   357  N  N   . ASP A 1 42  ? 0.135   -11.031 21.106  1.00 97.77 42  A 1 
ATOM   358  C  CA  . ASP A 1 42  ? -0.614  -11.587 22.213  1.00 97.34 42  A 1 
ATOM   359  C  C   . ASP A 1 42  ? -1.752  -12.427 21.653  1.00 97.42 42  A 1 
ATOM   360  O  O   . ASP A 1 42  ? -2.082  -12.331 20.468  1.00 96.03 42  A 1 
ATOM   361  C  CB  . ASP A 1 42  ? -1.180  -10.478 23.102  1.00 96.10 42  A 1 
ATOM   362  C  CG  . ASP A 1 42  ? -0.094  -9.657  23.772  1.00 92.79 42  A 1 
ATOM   363  O  OD1 . ASP A 1 42  ? 0.895   -10.244 24.238  1.00 88.20 42  A 1 
ATOM   364  O  OD2 . ASP A 1 42  ? -0.241  -8.418  23.836  1.00 86.75 42  A 1 
ATOM   365  N  N   . ASP A 1 43  ? -2.357  -13.259 22.487  1.00 96.25 43  A 1 
ATOM   366  C  CA  . ASP A 1 43  ? -3.463  -14.103 22.063  1.00 96.13 43  A 1 
ATOM   367  C  C   . ASP A 1 43  ? -4.613  -13.243 21.543  1.00 96.34 43  A 1 
ATOM   368  O  O   . ASP A 1 43  ? -5.063  -12.317 22.218  1.00 94.11 43  A 1 
ATOM   369  C  CB  . ASP A 1 43  ? -3.936  -14.979 23.230  1.00 94.68 43  A 1 
ATOM   370  C  CG  . ASP A 1 43  ? -4.889  -16.078 22.795  1.00 85.78 43  A 1 
ATOM   371  O  OD1 . ASP A 1 43  ? -4.893  -16.437 21.604  1.00 79.20 43  A 1 
ATOM   372  O  OD2 . ASP A 1 43  ? -5.627  -16.594 23.651  1.00 77.78 43  A 1 
ATOM   373  N  N   . GLY A 1 44  ? -5.073  -13.537 20.325  1.00 97.08 44  A 1 
ATOM   374  C  CA  . GLY A 1 44  ? -6.177  -12.803 19.727  1.00 97.25 44  A 1 
ATOM   375  C  C   . GLY A 1 44  ? -5.764  -11.628 18.854  1.00 97.83 44  A 1 
ATOM   376  O  O   . GLY A 1 44  ? -6.612  -11.024 18.196  1.00 96.89 44  A 1 
ATOM   377  N  N   . ASP A 1 45  ? -4.481  -11.307 18.834  1.00 97.91 45  A 1 
ATOM   378  C  CA  . ASP A 1 45  ? -3.991  -10.182 18.034  1.00 98.17 45  A 1 
ATOM   379  C  C   . ASP A 1 45  ? -4.131  -10.429 16.537  1.00 98.31 45  A 1 
ATOM   380  O  O   . ASP A 1 45  ? -4.464  -9.514  15.781  1.00 98.13 45  A 1 
ATOM   381  C  CB  . ASP A 1 45  ? -2.512  -9.903  18.342  1.00 97.99 45  A 1 
ATOM   382  C  CG  . ASP A 1 45  ? -2.308  -9.081  19.603  1.00 97.87 45  A 1 
ATOM   383  O  OD1 . ASP A 1 45  ? -3.304  -8.624  20.195  1.00 96.70 45  A 1 
ATOM   384  O  OD2 . ASP A 1 45  ? -1.141  -8.886  19.992  1.00 96.63 45  A 1 
ATOM   385  N  N   . ILE A 1 46  ? -3.868  -11.654 16.107  1.00 98.58 46  A 1 
ATOM   386  C  CA  . ILE A 1 46  ? -3.887  -11.983 14.692  1.00 98.52 46  A 1 
ATOM   387  C  C   . ILE A 1 46  ? -5.303  -12.320 14.230  1.00 98.50 46  A 1 
ATOM   388  O  O   . ILE A 1 46  ? -5.958  -13.198 14.790  1.00 98.23 46  A 1 
ATOM   389  C  CB  . ILE A 1 46  ? -2.932  -13.143 14.369  1.00 98.31 46  A 1 
ATOM   390  C  CG1 . ILE A 1 46  ? -1.499  -12.758 14.772  1.00 96.37 46  A 1 
ATOM   391  C  CG2 . ILE A 1 46  ? -2.990  -13.506 12.895  1.00 97.13 46  A 1 
ATOM   392  C  CD1 . ILE A 1 46  ? -0.512  -13.901 14.718  1.00 87.32 46  A 1 
ATOM   393  N  N   . VAL A 1 47  ? -5.763  -11.608 13.199  1.00 98.69 47  A 1 
ATOM   394  C  CA  . VAL A 1 47  ? -7.100  -11.799 12.651  1.00 98.65 47  A 1 
ATOM   395  C  C   . VAL A 1 47  ? -7.007  -12.233 11.192  1.00 98.76 47  A 1 
ATOM   396  O  O   . VAL A 1 47  ? -6.268  -11.646 10.405  1.00 98.61 47  A 1 
ATOM   397  C  CB  . VAL A 1 47  ? -7.930  -10.501 12.751  1.00 98.48 47  A 1 
ATOM   398  C  CG1 . VAL A 1 47  ? -9.282  -10.662 12.062  1.00 97.71 47  A 1 
ATOM   399  C  CG2 . VAL A 1 47  ? -8.120  -10.107 14.211  1.00 97.72 47  A 1 
ATOM   400  N  N   . THR A 1 48  ? -7.764  -13.275 10.837  1.00 98.79 48  A 1 
ATOM   401  C  CA  . THR A 1 48  ? -7.774  -13.776 9.471   1.00 98.75 48  A 1 
ATOM   402  C  C   . THR A 1 48  ? -8.648  -12.889 8.585   1.00 98.89 48  A 1 
ATOM   403  O  O   . THR A 1 48  ? -9.783  -12.579 8.943   1.00 98.66 48  A 1 
ATOM   404  C  CB  . THR A 1 48  ? -8.303  -15.217 9.421   1.00 98.44 48  A 1 
ATOM   405  O  OG1 . THR A 1 48  ? -7.488  -16.059 10.241  1.00 94.70 48  A 1 
ATOM   406  C  CG2 . THR A 1 48  ? -8.295  -15.752 7.991   1.00 93.51 48  A 1 
ATOM   407  N  N   . PRO A 1 49  ? -8.133  -12.453 7.428   1.00 98.75 49  A 1 
ATOM   408  C  CA  . PRO A 1 49  ? -8.915  -11.614 6.521   1.00 98.79 49  A 1 
ATOM   409  C  C   . PRO A 1 49  ? -9.992  -12.413 5.798   1.00 98.72 49  A 1 
ATOM   410  O  O   . PRO A 1 49  ? -9.892  -13.632 5.674   1.00 98.18 49  A 1 
ATOM   411  C  CB  . PRO A 1 49  ? -7.871  -11.107 5.528   1.00 98.47 49  A 1 
ATOM   412  C  CG  . PRO A 1 49  ? -6.880  -12.219 5.474   1.00 97.91 49  A 1 
ATOM   413  C  CD  . PRO A 1 49  ? -6.777  -12.708 6.899   1.00 98.55 49  A 1 
ATOM   414  N  N   . ARG A 1 50  ? -11.026 -11.720 5.337   1.00 98.59 50  A 1 
ATOM   415  C  CA  . ARG A 1 50  ? -12.076 -12.312 4.529   1.00 98.24 50  A 1 
ATOM   416  C  C   . ARG A 1 50  ? -11.926 -11.830 3.095   1.00 98.60 50  A 1 
ATOM   417  O  O   . ARG A 1 50  ? -11.216 -10.857 2.840   1.00 98.32 50  A 1 
ATOM   418  C  CB  . ARG A 1 50  ? -13.456 -11.917 5.062   1.00 95.80 50  A 1 
ATOM   419  C  CG  . ARG A 1 50  ? -13.729 -10.414 5.011   1.00 91.43 50  A 1 
ATOM   420  C  CD  . ARG A 1 50  ? -15.113 -10.074 5.529   1.00 91.59 50  A 1 
ATOM   421  N  NE  . ARG A 1 50  ? -15.403 -8.646  5.528   1.00 93.23 50  A 1 
ATOM   422  C  CZ  . ARG A 1 50  ? -15.815 -7.958  4.462   1.00 95.39 50  A 1 
ATOM   423  N  NH1 . ARG A 1 50  ? -15.968 -8.579  3.292   1.00 89.30 50  A 1 
ATOM   424  N  NH2 . ARG A 1 50  ? -16.060 -6.667  4.560   1.00 91.05 50  A 1 
ATOM   425  N  N   . LEU A 1 51  ? -12.595 -12.508 2.170   1.00 98.63 51  A 1 
ATOM   426  C  CA  . LEU A 1 51  ? -12.613 -12.041 0.791   1.00 98.53 51  A 1 
ATOM   427  C  C   . LEU A 1 51  ? -13.565 -10.861 0.685   1.00 98.69 51  A 1 
ATOM   428  O  O   . LEU A 1 51  ? -14.622 -10.850 1.310   1.00 98.19 51  A 1 
ATOM   429  C  CB  . LEU A 1 51  ? -13.075 -13.143 -0.158  1.00 97.66 51  A 1 
ATOM   430  C  CG  . LEU A 1 51  ? -12.143 -14.310 -0.445  1.00 94.56 51  A 1 
ATOM   431  C  CD1 . LEU A 1 51  ? -12.873 -15.358 -1.273  1.00 92.14 51  A 1 
ATOM   432  C  CD2 . LEU A 1 51  ? -10.896 -13.837 -1.173  1.00 91.41 51  A 1 
ATOM   433  N  N   . ALA A 1 52  ? -13.192 -9.858  -0.102  1.00 98.79 52  A 1 
ATOM   434  C  CA  . ALA A 1 52  ? -14.121 -8.781  -0.416  1.00 98.74 52  A 1 
ATOM   435  C  C   . ALA A 1 52  ? -15.122 -9.322  -1.425  1.00 98.75 52  A 1 
ATOM   436  O  O   . ALA A 1 52  ? -14.750 -10.039 -2.346  1.00 98.52 52  A 1 
ATOM   437  C  CB  . ALA A 1 52  ? -13.386 -7.578  -0.993  1.00 98.46 52  A 1 
ATOM   438  N  N   . SER A 1 53  ? -16.409 -9.000  -1.240  1.00 98.73 53  A 1 
ATOM   439  C  CA  . SER A 1 53  ? -17.427 -9.414  -2.195  1.00 98.75 53  A 1 
ATOM   440  C  C   . SER A 1 53  ? -17.343 -8.523  -3.430  1.00 98.82 53  A 1 
ATOM   441  O  O   . SER A 1 53  ? -16.741 -7.451  -3.397  1.00 98.75 53  A 1 
ATOM   442  C  CB  . SER A 1 53  ? -18.818 -9.305  -1.575  1.00 98.46 53  A 1 
ATOM   443  O  OG  . SER A 1 53  ? -19.171 -7.953  -1.355  1.00 97.54 53  A 1 
ATOM   444  N  N   . GLU A 1 54  ? -17.961 -8.972  -4.524  1.00 98.75 54  A 1 
ATOM   445  C  CA  . GLU A 1 54  ? -17.977 -8.162  -5.739  1.00 98.77 54  A 1 
ATOM   446  C  C   . GLU A 1 54  ? -18.740 -6.863  -5.508  1.00 98.84 54  A 1 
ATOM   447  O  O   . GLU A 1 54  ? -18.419 -5.829  -6.094  1.00 98.63 54  A 1 
ATOM   448  C  CB  . GLU A 1 54  ? -18.570 -8.950  -6.901  1.00 98.26 54  A 1 
ATOM   449  C  CG  . GLU A 1 54  ? -17.695 -10.124 -7.341  1.00 94.41 54  A 1 
ATOM   450  C  CD  . GLU A 1 54  ? -18.216 -10.828 -8.578  1.00 94.32 54  A 1 
ATOM   451  O  OE1 . GLU A 1 54  ? -18.922 -10.199 -9.383  1.00 90.18 54  A 1 
ATOM   452  O  OE2 . GLU A 1 54  ? -17.904 -12.028 -8.748  1.00 90.12 54  A 1 
ATOM   453  N  N   . GLU A 1 55  ? -19.755 -6.907  -4.638  1.00 98.71 55  A 1 
ATOM   454  C  CA  . GLU A 1 55  ? -20.511 -5.704  -4.291  1.00 98.69 55  A 1 
ATOM   455  C  C   . GLU A 1 55  ? -19.603 -4.691  -3.596  1.00 98.72 55  A 1 
ATOM   456  O  O   . GLU A 1 55  ? -19.698 -3.484  -3.852  1.00 98.51 55  A 1 
ATOM   457  C  CB  . GLU A 1 55  ? -21.706 -6.047  -3.395  1.00 98.17 55  A 1 
ATOM   458  C  CG  . GLU A 1 55  ? -22.559 -4.843  -3.015  1.00 86.44 55  A 1 
ATOM   459  C  CD  . GLU A 1 55  ? -23.786 -5.220  -2.198  1.00 81.05 55  A 1 
ATOM   460  O  OE1 . GLU A 1 55  ? -23.781 -6.306  -1.588  1.00 76.25 55  A 1 
ATOM   461  O  OE2 . GLU A 1 55  ? -24.750 -4.426  -2.160  1.00 75.41 55  A 1 
ATOM   462  N  N   . GLU A 1 56  ? -18.729 -5.186  -2.714  1.00 98.73 56  A 1 
ATOM   463  C  CA  . GLU A 1 56  ? -17.793 -4.310  -2.024  1.00 98.78 56  A 1 
ATOM   464  C  C   . GLU A 1 56  ? -16.742 -3.757  -2.982  1.00 98.83 56  A 1 
ATOM   465  O  O   . GLU A 1 56  ? -16.392 -2.578  -2.918  1.00 98.73 56  A 1 
ATOM   466  C  CB  . GLU A 1 56  ? -17.136 -5.055  -0.856  1.00 98.63 56  A 1 
ATOM   467  C  CG  . GLU A 1 56  ? -18.096 -5.292  0.302   1.00 98.28 56  A 1 
ATOM   468  C  CD  . GLU A 1 56  ? -17.561 -6.240  1.356   1.00 98.42 56  A 1 
ATOM   469  O  OE1 . GLU A 1 56  ? -16.701 -7.085  1.027   1.00 97.25 56  A 1 
ATOM   470  O  OE2 . GLU A 1 56  ? -18.009 -6.160  2.515   1.00 97.10 56  A 1 
ATOM   471  N  N   . LEU A 1 57  ? -16.244 -4.602  -3.879  1.00 98.86 57  A 1 
ATOM   472  C  CA  . LEU A 1 57  ? -15.286 -4.140  -4.884  1.00 98.84 57  A 1 
ATOM   473  C  C   . LEU A 1 57  ? -15.913 -3.049  -5.757  1.00 98.87 57  A 1 
ATOM   474  O  O   . LEU A 1 57  ? -15.231 -2.116  -6.183  1.00 98.73 57  A 1 
ATOM   475  C  CB  . LEU A 1 57  ? -14.824 -5.309  -5.759  1.00 98.83 57  A 1 
ATOM   476  C  CG  . LEU A 1 57  ? -14.012 -6.404  -5.063  1.00 98.56 57  A 1 
ATOM   477  C  CD1 . LEU A 1 57  ? -13.763 -7.572  -6.012  1.00 98.43 57  A 1 
ATOM   478  C  CD2 . LEU A 1 57  ? -12.690 -5.851  -4.549  1.00 98.30 57  A 1 
ATOM   479  N  N   . SER A 1 58  ? -17.223 -3.177  -5.995  1.00 98.89 58  A 1 
ATOM   480  C  CA  . SER A 1 58  ? -17.948 -2.219  -6.828  1.00 98.88 58  A 1 
ATOM   481  C  C   . SER A 1 58  ? -18.152 -0.863  -6.161  1.00 98.89 58  A 1 
ATOM   482  O  O   . SER A 1 58  ? -18.664 0.068   -6.795  1.00 98.37 58  A 1 
ATOM   483  C  CB  . SER A 1 58  ? -19.307 -2.804  -7.241  1.00 98.45 58  A 1 
ATOM   484  O  OG  . SER A 1 58  ? -19.142 -3.905  -8.116  1.00 89.70 58  A 1 
ATOM   485  N  N   . LEU A 1 59  ? -17.755 -0.741  -4.894  1.00 98.86 59  A 1 
ATOM   486  C  CA  . LEU A 1 59  ? -17.774 0.566   -4.242  1.00 98.78 59  A 1 
ATOM   487  C  C   . LEU A 1 59  ? -16.831 1.519   -4.974  1.00 98.70 59  A 1 
ATOM   488  O  O   . LEU A 1 59  ? -17.025 2.736   -4.947  1.00 98.21 59  A 1 
ATOM   489  C  CB  . LEU A 1 59  ? -17.346 0.445   -2.770  1.00 98.64 59  A 1 
ATOM   490  C  CG  . LEU A 1 59  ? -18.328 -0.247  -1.821  1.00 98.21 59  A 1 
ATOM   491  C  CD1 . LEU A 1 59  ? -17.667 -0.504  -0.475  1.00 97.54 59  A 1 
ATOM   492  C  CD2 . LEU A 1 59  ? -19.582 0.608   -1.638  1.00 97.41 59  A 1 
ATOM   493  N  N   . VAL A 1 60  ? -15.835 0.951   -5.624  1.00 98.86 60  A 1 
ATOM   494  C  CA  . VAL A 1 60  ? -14.854 1.731   -6.375  1.00 98.70 60  A 1 
ATOM   495  C  C   . VAL A 1 60  ? -14.732 1.264   -7.822  1.00 98.81 60  A 1 
ATOM   496  O  O   . VAL A 1 60  ? -14.762 2.069   -8.754  1.00 98.39 60  A 1 
ATOM   497  C  CB  . VAL A 1 60  ? -13.467 1.687   -5.702  1.00 98.38 60  A 1 
ATOM   498  C  CG1 . VAL A 1 60  ? -12.390 2.249   -6.628  1.00 96.83 60  A 1 
ATOM   499  C  CG2 . VAL A 1 60  ? -13.494 2.462   -4.394  1.00 97.00 60  A 1 
ATOM   500  N  N   . HIS A 1 61  ? -14.588 -0.035  -8.020  1.00 98.81 61  A 1 
ATOM   501  C  CA  . HIS A 1 61  ? -14.299 -0.581  -9.343  1.00 98.83 61  A 1 
ATOM   502  C  C   . HIS A 1 61  ? -15.540 -0.848  -10.192 1.00 98.72 61  A 1 
ATOM   503  O  O   . HIS A 1 61  ? -16.594 -1.217  -9.684  1.00 98.46 61  A 1 
ATOM   504  C  CB  . HIS A 1 61  ? -13.472 -1.853  -9.189  1.00 98.74 61  A 1 
ATOM   505  C  CG  . HIS A 1 61  ? -12.126 -1.604  -8.577  1.00 98.80 61  A 1 
ATOM   506  N  ND1 . HIS A 1 61  ? -11.835 -1.911  -7.264  1.00 97.17 61  A 1 
ATOM   507  C  CD2 . HIS A 1 61  ? -11.006 -1.035  -9.074  1.00 96.92 61  A 1 
ATOM   508  C  CE1 . HIS A 1 61  ? -10.591 -1.554  -6.986  1.00 97.24 61  A 1 
ATOM   509  N  NE2 . HIS A 1 61  ? -10.074 -1.019  -8.068  1.00 97.62 61  A 1 
ATOM   510  N  N   . THR A 1 62  ? -15.403 -0.651  -11.505 1.00 98.86 62  A 1 
ATOM   511  C  CA  . THR A 1 62  ? -16.499 -0.887  -12.431 1.00 98.86 62  A 1 
ATOM   512  C  C   . THR A 1 62  ? -16.773 -2.375  -12.584 1.00 98.89 62  A 1 
ATOM   513  O  O   . THR A 1 62  ? -15.866 -3.199  -12.426 1.00 98.70 62  A 1 
ATOM   514  C  CB  . THR A 1 62  ? -16.203 -0.300  -13.827 1.00 98.51 62  A 1 
ATOM   515  O  OG1 . THR A 1 62  ? -15.116 -1.010  -14.429 1.00 96.16 62  A 1 
ATOM   516  C  CG2 . THR A 1 62  ? -15.842 1.174   -13.733 1.00 96.03 62  A 1 
ATOM   517  N  N   . ASP A 1 63  ? -18.019 -2.715  -12.886 1.00 98.64 63  A 1 
ATOM   518  C  CA  . ASP A 1 63  ? -18.387 -4.108  -13.092 1.00 98.55 63  A 1 
ATOM   519  C  C   . ASP A 1 63  ? -17.626 -4.715  -14.267 1.00 98.61 63  A 1 
ATOM   520  O  O   . ASP A 1 63  ? -17.241 -5.884  -14.222 1.00 98.39 63  A 1 
ATOM   521  C  CB  . ASP A 1 63  ? -19.894 -4.243  -13.318 1.00 97.96 63  A 1 
ATOM   522  C  CG  . ASP A 1 63  ? -20.708 -3.892  -12.079 1.00 88.04 63  A 1 
ATOM   523  O  OD1 . ASP A 1 63  ? -20.170 -4.016  -10.957 1.00 81.00 63  A 1 
ATOM   524  O  OD2 . ASP A 1 63  ? -21.881 -3.508  -12.222 1.00 81.65 63  A 1 
ATOM   525  N  N   . ASP A 1 64  ? -17.415 -3.923  -15.314 1.00 98.49 64  A 1 
ATOM   526  C  CA  . ASP A 1 64  ? -16.656 -4.382  -16.477 1.00 98.33 64  A 1 
ATOM   527  C  C   . ASP A 1 64  ? -15.240 -4.775  -16.092 1.00 98.54 64  A 1 
ATOM   528  O  O   . ASP A 1 64  ? -14.721 -5.801  -16.536 1.00 98.30 64  A 1 
ATOM   529  C  CB  . ASP A 1 64  ? -16.602 -3.300  -17.561 1.00 97.07 64  A 1 
ATOM   530  C  CG  . ASP A 1 64  ? -17.888 -3.206  -18.362 1.00 91.39 64  A 1 
ATOM   531  O  OD1 . ASP A 1 64  ? -18.758 -4.087  -18.228 1.00 84.32 64  A 1 
ATOM   532  O  OD2 . ASP A 1 64  ? -18.029 -2.235  -19.139 1.00 85.59 64  A 1 
ATOM   533  N  N   . TYR A 1 65  ? -14.607 -3.967  -15.260 1.00 98.67 65  A 1 
ATOM   534  C  CA  . TYR A 1 65  ? -13.239 -4.233  -14.833 1.00 98.75 65  A 1 
ATOM   535  C  C   . TYR A 1 65  ? -13.156 -5.483  -13.961 1.00 98.83 65  A 1 
ATOM   536  O  O   . TYR A 1 65  ? -12.282 -6.327  -14.151 1.00 98.77 65  A 1 
ATOM   537  C  CB  . TYR A 1 65  ? -12.656 -3.026  -14.094 1.00 98.68 65  A 1 
ATOM   538  C  CG  . TYR A 1 65  ? -11.273 -3.278  -13.539 1.00 98.75 65  A 1 
ATOM   539  C  CD1 . TYR A 1 65  ? -10.208 -3.554  -14.392 1.00 98.64 65  A 1 
ATOM   540  C  CD2 . TYR A 1 65  ? -11.028 -3.250  -12.174 1.00 98.65 65  A 1 
ATOM   541  C  CE1 . TYR A 1 65  ? -8.933  -3.797  -13.894 1.00 98.58 65  A 1 
ATOM   542  C  CE2 . TYR A 1 65  ? -9.761  -3.488  -11.672 1.00 98.61 65  A 1 
ATOM   543  C  CZ  . TYR A 1 65  ? -8.717  -3.760  -12.532 1.00 98.69 65  A 1 
ATOM   544  O  OH  . TYR A 1 65  ? -7.462  -4.005  -12.038 1.00 98.52 65  A 1 
ATOM   545  N  N   . ILE A 1 66  ? -14.066 -5.599  -12.998 1.00 98.83 66  A 1 
ATOM   546  C  CA  . ILE A 1 66  ? -14.102 -6.774  -12.136 1.00 98.86 66  A 1 
ATOM   547  C  C   . ILE A 1 66  ? -14.265 -8.044  -12.969 1.00 98.85 66  A 1 
ATOM   548  O  O   . ILE A 1 66  ? -13.586 -9.044  -12.742 1.00 98.74 66  A 1 
ATOM   549  C  CB  . ILE A 1 66  ? -15.236 -6.667  -11.089 1.00 98.85 66  A 1 
ATOM   550  C  CG1 . ILE A 1 66  ? -14.981 -5.488  -10.150 1.00 98.57 66  A 1 
ATOM   551  C  CG2 . ILE A 1 66  ? -15.357 -7.968  -10.292 1.00 98.57 66  A 1 
ATOM   552  C  CD1 . ILE A 1 66  ? -16.144 -5.152  -9.237  1.00 98.17 66  A 1 
ATOM   553  N  N   . GLN A 1 67  ? -15.166 -8.001  -13.961 1.00 98.77 67  A 1 
ATOM   554  C  CA  . GLN A 1 67  ? -15.389 -9.143  -14.842 1.00 98.67 67  A 1 
ATOM   555  C  C   . GLN A 1 67  ? -14.135 -9.465  -15.647 1.00 98.69 67  A 1 
ATOM   556  O  O   . GLN A 1 67  ? -13.809 -10.640 -15.849 1.00 98.38 67  A 1 
ATOM   557  C  CB  . GLN A 1 67  ? -16.569 -8.871  -15.786 1.00 98.39 67  A 1 
ATOM   558  C  CG  . GLN A 1 67  ? -16.976 -10.058 -16.647 1.00 93.96 67  A 1 
ATOM   559  C  CD  . GLN A 1 67  ? -17.519 -11.219 -15.827 1.00 90.14 67  A 1 
ATOM   560  O  OE1 . GLN A 1 67  ? -17.908 -11.059 -14.670 1.00 83.82 67  A 1 
ATOM   561  N  NE2 . GLN A 1 67  ? -17.543 -12.404 -16.430 1.00 82.66 67  A 1 
ATOM   562  N  N   . ALA A 1 68  ? -13.429 -8.429  -16.094 1.00 98.61 68  A 1 
ATOM   563  C  CA  . ALA A 1 68  ? -12.195 -8.621  -16.847 1.00 98.61 68  A 1 
ATOM   564  C  C   . ALA A 1 68  ? -11.124 -9.301  -15.991 1.00 98.74 68  A 1 
ATOM   565  O  O   . ALA A 1 68  ? -10.414 -10.186 -16.463 1.00 98.54 68  A 1 
ATOM   566  C  CB  . ALA A 1 68  ? -11.682 -7.290  -17.375 1.00 98.49 68  A 1 
ATOM   567  N  N   . VAL A 1 69  ? -11.016 -8.887  -14.735 1.00 98.73 69  A 1 
ATOM   568  C  CA  . VAL A 1 69  ? -10.052 -9.490  -13.816 1.00 98.75 69  A 1 
ATOM   569  C  C   . VAL A 1 69  ? -10.386 -10.967 -13.583 1.00 98.78 69  A 1 
ATOM   570  O  O   . VAL A 1 69  ? -9.496  -11.823 -13.568 1.00 98.57 69  A 1 
ATOM   571  C  CB  . VAL A 1 69  ? -10.004 -8.739  -12.468 1.00 98.73 69  A 1 
ATOM   572  C  CG1 . VAL A 1 69  ? -9.094  -9.460  -11.475 1.00 98.52 69  A 1 
ATOM   573  C  CG2 . VAL A 1 69  ? -9.518  -7.310  -12.682 1.00 98.50 69  A 1 
ATOM   574  N  N   . LYS A 1 70  ? -11.677 -11.263 -13.414 1.00 98.74 70  A 1 
ATOM   575  C  CA  . LYS A 1 70  ? -12.115 -12.643 -13.214 1.00 98.64 70  A 1 
ATOM   576  C  C   . LYS A 1 70  ? -11.784 -13.508 -14.423 1.00 98.59 70  A 1 
ATOM   577  O  O   . LYS A 1 70  ? -11.267 -14.614 -14.285 1.00 98.25 70  A 1 
ATOM   578  C  CB  . LYS A 1 70  ? -13.623 -12.680 -12.928 1.00 98.42 70  A 1 
ATOM   579  C  CG  . LYS A 1 70  ? -14.007 -12.079 -11.580 1.00 96.64 70  A 1 
ATOM   580  C  CD  . LYS A 1 70  ? -15.515 -11.967 -11.414 1.00 95.06 70  A 1 
ATOM   581  C  CE  . LYS A 1 70  ? -16.182 -13.326 -11.330 1.00 90.64 70  A 1 
ATOM   582  N  NZ  . LYS A 1 70  ? -17.651 -13.196 -11.110 1.00 88.01 70  A 1 
ATOM   583  N  N   . LEU A 1 71  ? -12.080 -13.002 -15.618 1.00 98.65 71  A 1 
ATOM   584  C  CA  . LEU A 1 71  ? -11.795 -13.736 -16.847 1.00 98.51 71  A 1 
ATOM   585  C  C   . LEU A 1 71  ? -10.290 -13.922 -17.045 1.00 98.55 71  A 1 
ATOM   586  O  O   . LEU A 1 71  ? -9.840  -14.999 -17.431 1.00 98.11 71  A 1 
ATOM   587  C  CB  . LEU A 1 71  ? -12.407 -13.019 -18.051 1.00 98.26 71  A 1 
ATOM   588  C  CG  . LEU A 1 71  ? -13.931 -13.058 -18.161 1.00 96.35 71  A 1 
ATOM   589  C  CD1 . LEU A 1 71  ? -14.404 -12.166 -19.303 1.00 94.27 71  A 1 
ATOM   590  C  CD2 . LEU A 1 71  ? -14.411 -14.484 -18.359 1.00 93.91 71  A 1 
ATOM   591  N  N   . ALA A 1 72  ? -9.517  -12.875 -16.775 1.00 98.41 72  A 1 
ATOM   592  C  CA  . ALA A 1 72  ? -8.068  -12.939 -16.918 1.00 98.45 72  A 1 
ATOM   593  C  C   . ALA A 1 72  ? -7.477  -13.987 -15.980 1.00 98.48 72  A 1 
ATOM   594  O  O   . ALA A 1 72  ? -6.612  -14.773 -16.366 1.00 98.15 72  A 1 
ATOM   595  C  CB  . ALA A 1 72  ? -7.444  -11.575 -16.655 1.00 98.12 72  A 1 
ATOM   596  N  N   . GLY A 1 73  ? -7.947  -14.000 -14.744 1.00 98.47 73  A 1 
ATOM   597  C  CA  . GLY A 1 73  ? -7.470  -14.958 -13.758 1.00 98.44 73  A 1 
ATOM   598  C  C   . GLY A 1 73  ? -7.807  -16.393 -14.109 1.00 98.47 73  A 1 
ATOM   599  O  O   . GLY A 1 73  ? -7.146  -17.323 -13.635 1.00 97.81 73  A 1 
ATOM   600  N  N   . ALA A 1 74  ? -8.832  -16.572 -14.935 1.00 98.54 74  A 1 
ATOM   601  C  CA  . ALA A 1 74  ? -9.245  -17.897 -15.381 1.00 98.45 74  A 1 
ATOM   602  C  C   . ALA A 1 74  ? -8.648  -18.251 -16.740 1.00 98.30 74  A 1 
ATOM   603  O  O   . ALA A 1 74  ? -8.941  -19.308 -17.303 1.00 96.99 74  A 1 
ATOM   604  C  CB  . ALA A 1 74  ? -10.767 -17.989 -15.444 1.00 97.95 74  A 1 
ATOM   605  N  N   . GLY A 1 75  ? -7.799  -17.362 -17.260 1.00 98.07 75  A 1 
ATOM   606  C  CA  . GLY A 1 75  ? -7.170  -17.583 -18.546 1.00 97.66 75  A 1 
ATOM   607  C  C   . GLY A 1 75  ? -8.134  -17.467 -19.720 1.00 97.81 75  A 1 
ATOM   608  O  O   . GLY A 1 75  ? -7.901  -18.064 -20.769 1.00 96.22 75  A 1 
ATOM   609  N  N   . LYS A 1 76  ? -9.202  -16.697 -19.523 1.00 97.98 76  A 1 
ATOM   610  C  CA  . LYS A 1 76  ? -10.250 -16.590 -20.540 1.00 97.77 76  A 1 
ATOM   611  C  C   . LYS A 1 76  ? -10.387 -15.193 -21.136 1.00 97.88 76  A 1 
ATOM   612  O  O   . LYS A 1 76  ? -11.257 -14.952 -21.970 1.00 96.25 76  A 1 
ATOM   613  C  CB  . LYS A 1 76  ? -11.590 -17.035 -19.953 1.00 97.01 76  A 1 
ATOM   614  C  CG  . LYS A 1 76  ? -11.629 -18.491 -19.539 1.00 94.40 76  A 1 
ATOM   615  C  CD  . LYS A 1 76  ? -12.968 -18.881 -18.936 1.00 89.24 76  A 1 
ATOM   616  C  CE  . LYS A 1 76  ? -12.985 -20.349 -18.542 1.00 83.84 76  A 1 
ATOM   617  N  NZ  . LYS A 1 76  ? -14.278 -20.748 -17.917 1.00 73.94 76  A 1 
ATOM   618  N  N   . LEU A 1 77  ? -9.529  -14.258 -20.726 1.00 97.26 77  A 1 
ATOM   619  C  CA  . LEU A 1 77  ? -9.544  -12.919 -21.289 1.00 97.36 77  A 1 
ATOM   620  C  C   . LEU A 1 77  ? -8.492  -12.808 -22.388 1.00 97.26 77  A 1 
ATOM   621  O  O   . LEU A 1 77  ? -7.301  -12.956 -22.108 1.00 96.21 77  A 1 
ATOM   622  C  CB  . LEU A 1 77  ? -9.273  -11.864 -20.213 1.00 96.84 77  A 1 
ATOM   623  C  CG  . LEU A 1 77  ? -9.371  -10.407 -20.674 1.00 96.80 77  A 1 
ATOM   624  C  CD1 . LEU A 1 77  ? -10.822 -10.037 -20.928 1.00 95.30 77  A 1 
ATOM   625  C  CD2 . LEU A 1 77  ? -8.754  -9.466  -19.640 1.00 95.21 77  A 1 
ATOM   626  N  N   . PRO A 1 78  ? -8.913  -12.560 -23.636 1.00 96.95 78  A 1 
ATOM   627  C  CA  . PRO A 1 78  ? -7.953  -12.396 -24.724 1.00 96.36 78  A 1 
ATOM   628  C  C   . PRO A 1 78  ? -6.964  -11.280 -24.406 1.00 96.50 78  A 1 
ATOM   629  O  O   . PRO A 1 78  ? -7.358  -10.238 -23.881 1.00 95.36 78  A 1 
ATOM   630  C  CB  . PRO A 1 78  ? -8.831  -12.027 -25.921 1.00 95.05 78  A 1 
ATOM   631  C  CG  . PRO A 1 78  ? -10.157 -12.635 -25.595 1.00 93.45 78  A 1 
ATOM   632  C  CD  . PRO A 1 78  ? -10.305 -12.458 -24.110 1.00 96.10 78  A 1 
ATOM   633  N  N   . ALA A 1 79  ? -5.693  -11.501 -24.720 1.00 95.36 79  A 1 
ATOM   634  C  CA  . ALA A 1 79  ? -4.644  -10.537 -24.415 1.00 94.94 79  A 1 
ATOM   635  C  C   . ALA A 1 79  ? -4.956  -9.159  -24.990 1.00 95.28 79  A 1 
ATOM   636  O  O   . ALA A 1 79  ? -4.664  -8.138  -24.369 1.00 93.32 79  A 1 
ATOM   637  C  CB  . ALA A 1 79  ? -3.302  -11.038 -24.940 1.00 92.61 79  A 1 
ATOM   638  N  N   . GLU A 1 80  ? -5.559  -9.143  -26.182 1.00 95.23 80  A 1 
ATOM   639  C  CA  . GLU A 1 80  ? -5.902  -7.894  -26.852 1.00 94.61 80  A 1 
ATOM   640  C  C   . GLU A 1 80  ? -6.916  -7.067  -26.063 1.00 95.48 80  A 1 
ATOM   641  O  O   . GLU A 1 80  ? -6.939  -5.847  -26.162 1.00 93.69 80  A 1 
ATOM   642  C  CB  . GLU A 1 80  ? -6.450  -8.171  -28.256 1.00 92.75 80  A 1 
ATOM   643  C  CG  . GLU A 1 80  ? -5.485  -8.902  -29.193 1.00 80.85 80  A 1 
ATOM   644  C  CD  . GLU A 1 80  ? -5.552  -10.416 -29.038 1.00 73.61 80  A 1 
ATOM   645  O  OE1 . GLU A 1 80  ? -4.967  -11.107 -29.889 1.00 68.55 80  A 1 
ATOM   646  O  OE2 . GLU A 1 80  ? -6.183  -10.907 -28.073 1.00 67.51 80  A 1 
ATOM   647  N  N   . GLU A 1 81  ? -7.760  -7.736  -25.288 1.00 95.96 81  A 1 
ATOM   648  C  CA  . GLU A 1 81  ? -8.802  -7.063  -24.529 1.00 95.94 81  A 1 
ATOM   649  C  C   . GLU A 1 81  ? -8.321  -6.610  -23.150 1.00 96.69 81  A 1 
ATOM   650  O  O   . GLU A 1 81  ? -9.039  -5.898  -22.444 1.00 95.65 81  A 1 
ATOM   651  C  CB  . GLU A 1 81  ? -10.022 -7.975  -24.383 1.00 94.37 81  A 1 
ATOM   652  C  CG  . GLU A 1 81  ? -10.679 -8.350  -25.708 1.00 87.84 81  A 1 
ATOM   653  C  CD  . GLU A 1 81  ? -11.901 -9.238  -25.531 1.00 85.16 81  A 1 
ATOM   654  O  OE1 . GLU A 1 81  ? -12.455 -9.273  -24.414 1.00 79.68 81  A 1 
ATOM   655  O  OE2 . GLU A 1 81  ? -12.298 -9.901  -26.503 1.00 78.75 81  A 1 
ATOM   656  N  N   . GLY A 1 82  ? -7.126  -7.013  -22.767 1.00 96.85 82  A 1 
ATOM   657  C  CA  . GLY A 1 82  ? -6.603  -6.676  -21.446 1.00 96.90 82  A 1 
ATOM   658  C  C   . GLY A 1 82  ? -5.957  -5.307  -21.354 1.00 97.43 82  A 1 
ATOM   659  O  O   . GLY A 1 82  ? -5.898  -4.719  -20.276 1.00 96.66 82  A 1 
ATOM   660  N  N   . GLU A 1 83  ? -5.492  -4.794  -22.499 1.00 96.49 83  A 1 
ATOM   661  C  CA  . GLU A 1 83  ? -4.745  -3.536  -22.518 1.00 95.30 83  A 1 
ATOM   662  C  C   . GLU A 1 83  ? -5.504  -2.356  -21.909 1.00 95.79 83  A 1 
ATOM   663  O  O   . GLU A 1 83  ? -4.951  -1.615  -21.099 1.00 94.61 83  A 1 
ATOM   664  C  CB  . GLU A 1 83  ? -4.325  -3.188  -23.948 1.00 92.51 83  A 1 
ATOM   665  C  CG  . GLU A 1 83  ? -3.239  -4.080  -24.512 1.00 79.99 83  A 1 
ATOM   666  C  CD  . GLU A 1 83  ? -2.717  -3.589  -25.858 1.00 74.15 83  A 1 
ATOM   667  O  OE1 . GLU A 1 83  ? -3.393  -2.747  -26.490 1.00 69.59 83  A 1 
ATOM   668  O  OE2 . GLU A 1 83  ? -1.627  -4.033  -26.274 1.00 68.65 83  A 1 
ATOM   669  N  N   . SER A 1 84  ? -6.776  -2.196  -22.285 1.00 96.03 84  A 1 
ATOM   670  C  CA  . SER A 1 84  ? -7.566  -1.071  -21.789 1.00 96.31 84  A 1 
ATOM   671  C  C   . SER A 1 84  ? -7.831  -1.174  -20.285 1.00 97.24 84  A 1 
ATOM   672  O  O   . SER A 1 84  ? -8.175  -0.190  -19.644 1.00 96.33 84  A 1 
ATOM   673  C  CB  . SER A 1 84  ? -8.896  -0.969  -22.541 1.00 94.48 84  A 1 
ATOM   674  O  OG  . SER A 1 84  ? -9.700  -2.104  -22.313 1.00 83.06 84  A 1 
ATOM   675  N  N   . TYR A 1 85  ? -7.654  -2.374  -19.721 1.00 98.10 85  A 1 
ATOM   676  C  CA  . TYR A 1 85  ? -7.846  -2.592  -18.293 1.00 98.30 85  A 1 
ATOM   677  C  C   . TYR A 1 85  ? -6.524  -2.589  -17.519 1.00 98.36 85  A 1 
ATOM   678  O  O   . TYR A 1 85  ? -6.506  -2.797  -16.306 1.00 98.00 85  A 1 
ATOM   679  C  CB  . TYR A 1 85  ? -8.561  -3.919  -18.051 1.00 98.39 85  A 1 
ATOM   680  C  CG  . TYR A 1 85  ? -9.975  -3.979  -18.598 1.00 98.49 85  A 1 
ATOM   681  C  CD1 . TYR A 1 85  ? -10.988 -3.215  -18.035 1.00 98.09 85  A 1 
ATOM   682  C  CD2 . TYR A 1 85  ? -10.291 -4.800  -19.671 1.00 98.16 85  A 1 
ATOM   683  C  CE1 . TYR A 1 85  ? -12.285 -3.266  -18.525 1.00 97.87 85  A 1 
ATOM   684  C  CE2 . TYR A 1 85  ? -11.580 -4.859  -20.171 1.00 97.89 85  A 1 
ATOM   685  C  CZ  . TYR A 1 85  ? -12.574 -4.088  -19.596 1.00 98.04 85  A 1 
ATOM   686  O  OH  . TYR A 1 85  ? -13.862 -4.139  -20.087 1.00 97.31 85  A 1 
ATOM   687  N  N   . GLY A 1 86  ? -5.418  -2.359  -18.232 1.00 98.24 86  A 1 
ATOM   688  C  CA  . GLY A 1 86  ? -4.113  -2.354  -17.593 1.00 98.06 86  A 1 
ATOM   689  C  C   . GLY A 1 86  ? -3.664  -3.737  -17.156 1.00 98.14 86  A 1 
ATOM   690  O  O   . GLY A 1 86  ? -2.780  -3.875  -16.303 1.00 97.58 86  A 1 
ATOM   691  N  N   . LEU A 1 87  ? -4.266  -4.774  -17.735 1.00 98.19 87  A 1 
ATOM   692  C  CA  . LEU A 1 87  ? -3.956  -6.150  -17.390 1.00 98.18 87  A 1 
ATOM   693  C  C   . LEU A 1 87  ? -3.056  -6.789  -18.441 1.00 97.89 87  A 1 
ATOM   694  O  O   . LEU A 1 87  ? -3.248  -6.583  -19.636 1.00 97.03 87  A 1 
ATOM   695  C  CB  . LEU A 1 87  ? -5.235  -6.970  -17.258 1.00 98.00 87  A 1 
ATOM   696  C  CG  . LEU A 1 87  ? -6.245  -6.512  -16.194 1.00 97.78 87  A 1 
ATOM   697  C  CD1 . LEU A 1 87  ? -7.563  -7.260  -16.344 1.00 97.32 87  A 1 
ATOM   698  C  CD2 . LEU A 1 87  ? -5.668  -6.714  -14.800 1.00 97.13 87  A 1 
ATOM   699  N  N   . GLY A 1 88  ? -2.074  -7.558  -17.982 1.00 98.02 88  A 1 
ATOM   700  C  CA  . GLY A 1 88  ? -1.179  -8.256  -18.889 1.00 97.68 88  A 1 
ATOM   701  C  C   . GLY A 1 88  ? 0.034   -7.442  -19.321 1.00 97.56 88  A 1 
ATOM   702  O  O   . GLY A 1 88  ? 0.723   -7.815  -20.270 1.00 96.19 88  A 1 
ATOM   703  N  N   . THR A 1 89  ? 0.286   -6.328  -18.634 1.00 97.26 89  A 1 
ATOM   704  C  CA  . THR A 1 89  ? 1.462   -5.510  -18.913 1.00 97.08 89  A 1 
ATOM   705  C  C   . THR A 1 89  ? 2.676   -6.073  -18.180 1.00 97.23 89  A 1 
ATOM   706  O  O   . THR A 1 89  ? 2.552   -7.031  -17.408 1.00 96.87 89  A 1 
ATOM   707  C  CB  . THR A 1 89  ? 1.243   -4.054  -18.465 1.00 96.45 89  A 1 
ATOM   708  O  OG1 . THR A 1 89  ? 1.082   -4.015  -17.046 1.00 94.73 89  A 1 
ATOM   709  C  CG2 . THR A 1 89  ? -0.009  -3.470  -19.126 1.00 93.99 89  A 1 
ATOM   710  N  N   . GLU A 1 90  ? 3.844   -5.482  -18.407 1.00 96.96 90  A 1 
ATOM   711  C  CA  . GLU A 1 90  ? 5.044   -5.907  -17.691 1.00 96.63 90  A 1 
ATOM   712  C  C   . GLU A 1 90  ? 4.906   -5.623  -16.192 1.00 97.26 90  A 1 
ATOM   713  O  O   . GLU A 1 90  ? 5.330   -6.423  -15.356 1.00 96.63 90  A 1 
ATOM   714  C  CB  . GLU A 1 90  ? 6.287   -5.200  -18.244 1.00 95.23 90  A 1 
ATOM   715  C  CG  . GLU A 1 90  ? 6.656   -5.616  -19.655 1.00 87.02 90  A 1 
ATOM   716  C  CD  . GLU A 1 90  ? 7.964   -4.993  -20.130 1.00 82.90 90  A 1 
ATOM   717  O  OE1 . GLU A 1 90  ? 8.832   -4.714  -19.273 1.00 79.15 90  A 1 
ATOM   718  O  OE2 . GLU A 1 90  ? 8.117   -4.793  -21.346 1.00 77.38 90  A 1 
ATOM   719  N  N   . ASP A 1 91  ? 4.310   -4.473  -15.849 1.00 97.41 91  A 1 
ATOM   720  C  CA  . ASP A 1 91  ? 4.088   -4.108  -14.456 1.00 97.77 91  A 1 
ATOM   721  C  C   . ASP A 1 91  ? 3.059   -5.009  -13.791 1.00 97.95 91  A 1 
ATOM   722  O  O   . ASP A 1 91  ? 3.251   -5.457  -12.654 1.00 97.61 91  A 1 
ATOM   723  C  CB  . ASP A 1 91  ? 3.599   -2.663  -14.344 1.00 97.42 91  A 1 
ATOM   724  C  CG  . ASP A 1 91  ? 4.720   -1.644  -14.419 1.00 97.44 91  A 1 
ATOM   725  O  OD1 . ASP A 1 91  ? 5.906   -2.044  -14.475 1.00 96.62 91  A 1 
ATOM   726  O  OD2 . ASP A 1 91  ? 4.418   -0.437  -14.409 1.00 96.45 91  A 1 
ATOM   727  N  N   . THR A 1 92  ? 1.953   -5.257  -14.483 1.00 97.99 92  A 1 
ATOM   728  C  CA  . THR A 1 92  ? 0.845   -6.003  -13.908 1.00 98.13 92  A 1 
ATOM   729  C  C   . THR A 1 92  ? 0.428   -7.166  -14.812 1.00 98.26 92  A 1 
ATOM   730  O  O   . THR A 1 92  ? -0.595  -7.107  -15.498 1.00 97.97 92  A 1 
ATOM   731  C  CB  . THR A 1 92  ? -0.362  -5.074  -13.658 1.00 98.00 92  A 1 
ATOM   732  O  OG1 . THR A 1 92  ? 0.090   -3.873  -13.015 1.00 96.35 92  A 1 
ATOM   733  C  CG2 . THR A 1 92  ? -1.402  -5.755  -12.765 1.00 96.01 92  A 1 
ATOM   734  N  N   . PRO A 1 93  ? 1.232   -8.240  -14.819 1.00 98.15 93  A 1 
ATOM   735  C  CA  . PRO A 1 93  ? 0.918   -9.419  -15.627 1.00 98.08 93  A 1 
ATOM   736  C  C   . PRO A 1 93  ? -0.319  -10.139 -15.109 1.00 98.39 93  A 1 
ATOM   737  O  O   . PRO A 1 93  ? -0.728  -9.941  -13.963 1.00 98.13 93  A 1 
ATOM   738  C  CB  . PRO A 1 93  ? 2.160   -10.309 -15.465 1.00 97.44 93  A 1 
ATOM   739  C  CG  . PRO A 1 93  ? 3.232   -9.398  -14.958 1.00 95.99 93  A 1 
ATOM   740  C  CD  . PRO A 1 93  ? 2.513   -8.394  -14.104 1.00 97.72 93  A 1 
ATOM   741  N  N   . VAL A 1 94  ? -0.916  -10.956 -15.966 1.00 98.28 94  A 1 
ATOM   742  C  CA  . VAL A 1 94  ? -2.040  -11.789 -15.562 1.00 98.37 94  A 1 
ATOM   743  C  C   . VAL A 1 94  ? -1.499  -13.032 -14.858 1.00 98.49 94  A 1 
ATOM   744  O  O   . VAL A 1 94  ? -0.484  -13.588 -15.274 1.00 98.10 94  A 1 
ATOM   745  C  CB  . VAL A 1 94  ? -2.883  -12.202 -16.789 1.00 97.95 94  A 1 
ATOM   746  C  CG1 . VAL A 1 94  ? -3.885  -13.294 -16.421 1.00 96.18 94  A 1 
ATOM   747  C  CG2 . VAL A 1 94  ? -3.595  -10.982 -17.366 1.00 95.98 94  A 1 
ATOM   748  N  N   . PHE A 1 95  ? -2.162  -13.454 -13.790 1.00 98.42 95  A 1 
ATOM   749  C  CA  . PHE A 1 95  ? -1.799  -14.703 -13.135 1.00 98.55 95  A 1 
ATOM   750  C  C   . PHE A 1 95  ? -3.046  -15.459 -12.686 1.00 98.65 95  A 1 
ATOM   751  O  O   . PHE A 1 95  ? -4.103  -14.858 -12.463 1.00 98.54 95  A 1 
ATOM   752  C  CB  . PHE A 1 95  ? -0.826  -14.478 -11.963 1.00 98.38 95  A 1 
ATOM   753  C  CG  . PHE A 1 95  ? -1.401  -13.698 -10.801 1.00 98.59 95  A 1 
ATOM   754  C  CD1 . PHE A 1 95  ? -1.302  -12.311 -10.765 1.00 98.36 95  A 1 
ATOM   755  C  CD2 . PHE A 1 95  ? -1.997  -14.350 -9.726  1.00 98.32 95  A 1 
ATOM   756  C  CE1 . PHE A 1 95  ? -1.809  -11.593 -9.688  1.00 98.14 95  A 1 
ATOM   757  C  CE2 . PHE A 1 95  ? -2.502  -13.634 -8.649  1.00 98.24 95  A 1 
ATOM   758  C  CZ  . PHE A 1 95  ? -2.407  -12.245 -8.630  1.00 98.36 95  A 1 
ATOM   759  N  N   . ALA A 1 96  ? -2.915  -16.777 -12.585 1.00 98.43 96  A 1 
ATOM   760  C  CA  . ALA A 1 96  ? -4.037  -17.624 -12.216 1.00 98.49 96  A 1 
ATOM   761  C  C   . ALA A 1 96  ? -4.597  -17.249 -10.847 1.00 98.63 96  A 1 
ATOM   762  O  O   . ALA A 1 96  ? -3.851  -17.095 -9.878  1.00 98.23 96  A 1 
ATOM   763  C  CB  . ALA A 1 96  ? -3.612  -19.090 -12.219 1.00 97.96 96  A 1 
ATOM   764  N  N   . GLY A 1 97  ? -5.921  -17.093 -10.778 1.00 98.54 97  A 1 
ATOM   765  C  CA  . GLY A 1 97  ? -6.577  -16.768 -9.527  1.00 98.66 97  A 1 
ATOM   766  C  C   . GLY A 1 97  ? -6.367  -15.337 -9.052  1.00 98.72 97  A 1 
ATOM   767  O  O   . GLY A 1 97  ? -6.500  -15.056 -7.863  1.00 98.52 97  A 1 
ATOM   768  N  N   . MET A 1 98  ? -6.028  -14.447 -9.973  1.00 98.72 98  A 1 
ATOM   769  C  CA  . MET A 1 98  ? -5.726  -13.069 -9.594  1.00 98.76 98  A 1 
ATOM   770  C  C   . MET A 1 98  ? -6.911  -12.327 -8.982  1.00 98.87 98  A 1 
ATOM   771  O  O   . MET A 1 98  ? -6.726  -11.455 -8.133  1.00 98.67 98  A 1 
ATOM   772  C  CB  . MET A 1 98  ? -5.181  -12.284 -10.804 1.00 97.88 98  A 1 
ATOM   773  C  CG  . MET A 1 98  ? -6.165  -12.090 -11.945 1.00 94.97 98  A 1 
ATOM   774  S  SD  . MET A 1 98  ? -5.364  -11.488 -13.466 1.00 95.37 98  A 1 
ATOM   775  C  CE  . MET A 1 98  ? -4.749  -9.899  -12.954 1.00 90.31 98  A 1 
ATOM   776  N  N   . HIS A 1 99  ? -8.134  -12.672 -9.379  1.00 98.74 99  A 1 
ATOM   777  C  CA  . HIS A 1 99  ? -9.321  -12.037 -8.801  1.00 98.81 99  A 1 
ATOM   778  C  C   . HIS A 1 99  ? -9.441  -12.357 -7.319  1.00 98.80 99  A 1 
ATOM   779  O  O   . HIS A 1 99  ? -9.622  -11.466 -6.487  1.00 98.82 99  A 1 
ATOM   780  C  CB  . HIS A 1 99  ? -10.588 -12.477 -9.534  1.00 98.77 99  A 1 
ATOM   781  C  CG  . HIS A 1 99  ? -11.856 -12.068 -8.842  1.00 98.75 99  A 1 
ATOM   782  N  ND1 . HIS A 1 99  ? -12.313 -10.765 -8.826  1.00 95.52 99  A 1 
ATOM   783  C  CD2 . HIS A 1 99  ? -12.758 -12.780 -8.128  1.00 96.02 99  A 1 
ATOM   784  C  CE1 . HIS A 1 99  ? -13.440 -10.699 -8.133  1.00 96.57 99  A 1 
ATOM   785  N  NE2 . HIS A 1 99  ? -13.723 -11.911 -7.701  1.00 97.25 99  A 1 
ATOM   786  N  N   . GLU A 1 100 ? -9.338  -13.648 -6.992  1.00 98.82 100 A 1 
ATOM   787  C  CA  . GLU A 1 100 ? -9.446  -14.091 -5.604  1.00 98.83 100 A 1 
ATOM   788  C  C   . GLU A 1 100 ? -8.297  -13.551 -4.755  1.00 98.84 100 A 1 
ATOM   789  O  O   . GLU A 1 100 ? -8.499  -13.105 -3.624  1.00 98.76 100 A 1 
ATOM   790  C  CB  . GLU A 1 100 ? -9.487  -15.625 -5.530  1.00 98.58 100 A 1 
ATOM   791  C  CG  . GLU A 1 100 ? -10.763 -16.259 -6.096  1.00 94.19 100 A 1 
ATOM   792  C  CD  . GLU A 1 100 ? -10.786 -16.324 -7.621  1.00 90.14 100 A 1 
ATOM   793  O  OE1 . GLU A 1 100 ? -9.753  -16.035 -8.262  1.00 86.76 100 A 1 
ATOM   794  O  OE2 . GLU A 1 100 ? -11.844 -16.683 -8.185  1.00 87.38 100 A 1 
ATOM   795  N  N   . ALA A 1 101 ? -7.082  -13.581 -5.307  1.00 98.88 101 A 1 
ATOM   796  C  CA  . ALA A 1 101 ? -5.907  -13.093 -4.593  1.00 98.84 101 A 1 
ATOM   797  C  C   . ALA A 1 101 ? -6.030  -11.605 -4.268  1.00 98.84 101 A 1 
ATOM   798  O  O   . ALA A 1 101 ? -5.741  -11.167 -3.150  1.00 98.69 101 A 1 
ATOM   799  C  CB  . ALA A 1 101 ? -4.647  -13.359 -5.403  1.00 98.65 101 A 1 
ATOM   800  N  N   . ALA A 1 102 ? -6.465  -10.825 -5.254  1.00 98.87 102 A 1 
ATOM   801  C  CA  . ALA A 1 102 ? -6.631  -9.390  -5.059  1.00 98.88 102 A 1 
ATOM   802  C  C   . ALA A 1 102 ? -7.788  -9.086  -4.116  1.00 98.84 102 A 1 
ATOM   803  O  O   . ALA A 1 102 ? -7.719  -8.151  -3.305  1.00 98.73 102 A 1 
ATOM   804  C  CB  . ALA A 1 102 ? -6.840  -8.697  -6.405  1.00 98.63 102 A 1 
ATOM   805  N  N   . SER A 1 103 ? -8.859  -9.874  -4.207  1.00 98.98 103 A 1 
ATOM   806  C  CA  . SER A 1 103 ? -10.026 -9.689  -3.344  1.00 98.93 103 A 1 
ATOM   807  C  C   . SER A 1 103 ? -9.690  -9.946  -1.879  1.00 98.92 103 A 1 
ATOM   808  O  O   . SER A 1 103 ? -10.276 -9.335  -0.980  1.00 98.80 103 A 1 
ATOM   809  C  CB  . SER A 1 103 ? -11.169 -10.606 -3.777  1.00 98.68 103 A 1 
ATOM   810  O  OG  . SER A 1 103 ? -11.639 -10.263 -5.074  1.00 91.54 103 A 1 
ATOM   811  N  N   . LEU A 1 104 ? -8.752  -10.858 -1.635  1.00 98.89 104 A 1 
ATOM   812  C  CA  . LEU A 1 104 ? -8.342  -11.160 -0.272  1.00 98.81 104 A 1 
ATOM   813  C  C   . LEU A 1 104 ? -7.623  -9.978  0.366   1.00 98.88 104 A 1 
ATOM   814  O  O   . LEU A 1 104 ? -7.830  -9.675  1.545   1.00 98.75 104 A 1 
ATOM   815  C  CB  . LEU A 1 104 ? -7.442  -12.406 -0.242  1.00 98.73 104 A 1 
ATOM   816  C  CG  . LEU A 1 104 ? -7.025  -12.897 1.146   1.00 98.27 104 A 1 
ATOM   817  C  CD1 . LEU A 1 104 ? -8.242  -13.352 1.944   1.00 97.56 104 A 1 
ATOM   818  C  CD2 . LEU A 1 104 ? -6.017  -14.041 1.024   1.00 97.63 104 A 1 
ATOM   819  N  N   . LEU A 1 105 ? -6.785  -9.299  -0.408  1.00 98.83 105 A 1 
ATOM   820  C  CA  . LEU A 1 105 ? -6.077  -8.129  0.103   1.00 98.81 105 A 1 
ATOM   821  C  C   . LEU A 1 105 ? -7.062  -7.013  0.447   1.00 98.85 105 A 1 
ATOM   822  O  O   . LEU A 1 105 ? -6.926  -6.347  1.480   1.00 98.67 105 A 1 
ATOM   823  C  CB  . LEU A 1 105 ? -5.040  -7.625  -0.905  1.00 98.30 105 A 1 
ATOM   824  C  CG  . LEU A 1 105 ? -3.971  -8.645  -1.348  1.00 96.01 105 A 1 
ATOM   825  C  CD1 . LEU A 1 105 ? -2.919  -7.960  -2.218  1.00 94.36 105 A 1 
ATOM   826  C  CD2 . LEU A 1 105 ? -3.313  -9.309  -0.150  1.00 94.03 105 A 1 
ATOM   827  N  N   . VAL A 1 106 ? -8.064  -6.816  -0.412  1.00 98.80 106 A 1 
ATOM   828  C  CA  . VAL A 1 106 ? -9.103  -5.831  -0.138  1.00 98.99 106 A 1 
ATOM   829  C  C   . VAL A 1 106 ? -9.888  -6.219  1.106   1.00 98.95 106 A 1 
ATOM   830  O  O   . VAL A 1 106 ? -10.168 -5.385  1.969   1.00 98.91 106 A 1 
ATOM   831  C  CB  . VAL A 1 106 ? -10.072 -5.679  -1.334  1.00 98.88 106 A 1 
ATOM   832  C  CG1 . VAL A 1 106 ? -11.192 -4.693  -0.996  1.00 98.71 106 A 1 
ATOM   833  C  CG2 . VAL A 1 106 ? -9.320  -5.211  -2.573  1.00 98.69 106 A 1 
ATOM   834  N  N   . GLY A 1 107 ? -10.244 -7.500  1.202   1.00 98.82 107 A 1 
ATOM   835  C  CA  . GLY A 1 107 ? -10.970 -7.995  2.356   1.00 98.83 107 A 1 
ATOM   836  C  C   . GLY A 1 107 ? -10.202 -7.787  3.649   1.00 98.97 107 A 1 
ATOM   837  O  O   . GLY A 1 107 ? -10.792 -7.560  4.707   1.00 98.81 107 A 1 
ATOM   838  N  N   . GLY A 1 108 ? -8.876  -7.857  3.558   1.00 98.92 108 A 1 
ATOM   839  C  CA  . GLY A 1 108 ? -8.034  -7.605  4.717   1.00 98.98 108 A 1 
ATOM   840  C  C   . GLY A 1 108 ? -8.150  -6.174  5.218   1.00 98.92 108 A 1 
ATOM   841  O  O   . GLY A 1 108 ? -8.264  -5.926  6.419   1.00 98.88 108 A 1 
ATOM   842  N  N   . THR A 1 109 ? -8.136  -5.225  4.292   1.00 98.85 109 A 1 
ATOM   843  C  CA  . THR A 1 109 ? -8.249  -3.818  4.680   1.00 98.99 109 A 1 
ATOM   844  C  C   . THR A 1 109 ? -9.676  -3.489  5.131   1.00 98.93 109 A 1 
ATOM   845  O  O   . THR A 1 109 ? -9.873  -2.664  6.031   1.00 98.84 109 A 1 
ATOM   846  C  CB  . THR A 1 109 ? -7.801  -2.889  3.539   1.00 98.85 109 A 1 
ATOM   847  O  OG1 . THR A 1 109 ? -6.464  -3.245  3.146   1.00 98.29 109 A 1 
ATOM   848  C  CG2 . THR A 1 109 ? -7.795  -1.434  3.985   1.00 98.25 109 A 1 
ATOM   849  N  N   . LEU A 1 110 ? -10.675 -4.147  4.545   1.00 98.93 110 A 1 
ATOM   850  C  CA  . LEU A 1 110 ? -12.052 -3.982  5.003   1.00 98.90 110 A 1 
ATOM   851  C  C   . LEU A 1 110 ? -12.221 -4.542  6.417   1.00 98.88 110 A 1 
ATOM   852  O  O   . LEU A 1 110 ? -12.932 -3.969  7.243   1.00 98.71 110 A 1 
ATOM   853  C  CB  . LEU A 1 110 ? -13.025 -4.684  4.054   1.00 98.86 110 A 1 
ATOM   854  C  CG  . LEU A 1 110 ? -13.207 -4.032  2.674   1.00 98.42 110 A 1 
ATOM   855  C  CD1 . LEU A 1 110 ? -14.103 -4.892  1.784   1.00 98.18 110 A 1 
ATOM   856  C  CD2 . LEU A 1 110 ? -13.800 -2.629  2.818   1.00 97.99 110 A 1 
ATOM   857  N  N   . THR A 1 111 ? -11.550 -5.662  6.696   1.00 98.80 111 A 1 
ATOM   858  C  CA  . THR A 1 111 ? -11.570 -6.255  8.027   1.00 98.80 111 A 1 
ATOM   859  C  C   . THR A 1 111 ? -10.940 -5.297  9.035   1.00 98.89 111 A 1 
ATOM   860  O  O   . THR A 1 111 ? -11.471 -5.089  10.130  1.00 98.67 111 A 1 
ATOM   861  C  CB  . THR A 1 111 ? -10.834 -7.604  8.043   1.00 98.74 111 A 1 
ATOM   862  O  OG1 . THR A 1 111 ? -11.511 -8.531  7.181   1.00 97.75 111 A 1 
ATOM   863  C  CG2 . THR A 1 111 ? -10.790 -8.190  9.453   1.00 97.66 111 A 1 
ATOM   864  N  N   . ALA A 1 112 ? -9.809  -4.710  8.656   1.00 98.86 112 A 1 
ATOM   865  C  CA  . ALA A 1 112 ? -9.150  -3.720  9.496   1.00 98.89 112 A 1 
ATOM   866  C  C   . ALA A 1 112 ? -10.078 -2.539  9.771   1.00 98.82 112 A 1 
ATOM   867  O  O   . ALA A 1 112 ? -10.170 -2.054  10.898  1.00 98.73 112 A 1 
ATOM   868  C  CB  . ALA A 1 112 ? -7.859  -3.236  8.830   1.00 98.82 112 A 1 
ATOM   869  N  N   . ALA A 1 113 ? -10.777 -2.097  8.737   1.00 98.88 113 A 1 
ATOM   870  C  CA  . ALA A 1 113 ? -11.703 -0.973  8.857   1.00 98.87 113 A 1 
ATOM   871  C  C   . ALA A 1 113 ? -12.822 -1.256  9.858   1.00 98.84 113 A 1 
ATOM   872  O  O   . ALA A 1 113 ? -13.144 -0.412  10.688  1.00 98.56 113 A 1 
ATOM   873  C  CB  . ALA A 1 113 ? -12.286 -0.622  7.495   1.00 98.76 113 A 1 
ATOM   874  N  N   . ASP A 1 114 ? -13.410 -2.443  9.786   1.00 98.72 114 A 1 
ATOM   875  C  CA  . ASP A 1 114 ? -14.500 -2.784  10.693  1.00 98.53 114 A 1 
ATOM   876  C  C   . ASP A 1 114 ? -14.042 -2.925  12.143  1.00 98.52 114 A 1 
ATOM   877  O  O   . ASP A 1 114 ? -14.741 -2.501  13.063  1.00 98.16 114 A 1 
ATOM   878  C  CB  . ASP A 1 114 ? -15.207 -4.064  10.246  1.00 98.11 114 A 1 
ATOM   879  C  CG  . ASP A 1 114 ? -16.331 -3.801  9.256   1.00 96.77 114 A 1 
ATOM   880  O  OD1 . ASP A 1 114 ? -16.939 -2.710  9.308   1.00 93.66 114 A 1 
ATOM   881  O  OD2 . ASP A 1 114 ? -16.607 -4.678  8.420   1.00 93.57 114 A 1 
ATOM   882  N  N   . TRP A 1 115 ? -12.863 -3.514  12.363  1.00 98.70 115 A 1 
ATOM   883  C  CA  . TRP A 1 115 ? -12.340 -3.641  13.723  1.00 98.67 115 A 1 
ATOM   884  C  C   . TRP A 1 115 ? -12.148 -2.271  14.367  1.00 98.61 115 A 1 
ATOM   885  O  O   . TRP A 1 115 ? -12.490 -2.071  15.538  1.00 98.23 115 A 1 
ATOM   886  C  CB  . TRP A 1 115 ? -11.017 -4.413  13.724  1.00 98.61 115 A 1 
ATOM   887  C  CG  . TRP A 1 115 ? -11.186 -5.897  13.871  1.00 98.50 115 A 1 
ATOM   888  C  CD1 . TRP A 1 115 ? -11.366 -6.806  12.868  1.00 97.85 115 A 1 
ATOM   889  C  CD2 . TRP A 1 115 ? -11.214 -6.635  15.102  1.00 98.24 115 A 1 
ATOM   890  N  NE1 . TRP A 1 115 ? -11.497 -8.067  13.399  1.00 97.46 115 A 1 
ATOM   891  C  CE2 . TRP A 1 115 ? -11.409 -7.992  14.763  1.00 97.93 115 A 1 
ATOM   892  C  CE3 . TRP A 1 115 ? -11.087 -6.285  16.449  1.00 97.65 115 A 1 
ATOM   893  C  CZ2 . TRP A 1 115 ? -11.480 -8.998  15.729  1.00 97.32 115 A 1 
ATOM   894  C  CZ3 . TRP A 1 115 ? -11.160 -7.292  17.404  1.00 96.81 115 A 1 
ATOM   895  C  CH2 . TRP A 1 115 ? -11.353 -8.632  17.033  1.00 96.85 115 A 1 
ATOM   896  N  N   . VAL A 1 116 ? -11.627 -1.331  13.602  1.00 98.71 116 A 1 
ATOM   897  C  CA  . VAL A 1 116 ? -11.360 0.006   14.130  1.00 98.71 116 A 1 
ATOM   898  C  C   . VAL A 1 116 ? -12.622 0.861   14.224  1.00 98.65 116 A 1 
ATOM   899  O  O   . VAL A 1 116 ? -12.902 1.460   15.267  1.00 98.36 116 A 1 
ATOM   900  C  CB  . VAL A 1 116 ? -10.294 0.729   13.277  1.00 98.59 116 A 1 
ATOM   901  C  CG1 . VAL A 1 116 ? -10.169 2.195   13.690  1.00 98.11 116 A 1 
ATOM   902  C  CG2 . VAL A 1 116 ? -8.955  0.023   13.413  1.00 98.20 116 A 1 
ATOM   903  N  N   . MET A 1 117 ? -13.397 0.914   13.152  1.00 98.63 117 A 1 
ATOM   904  C  CA  . MET A 1 117 ? -14.562 1.806   13.114  1.00 98.61 117 A 1 
ATOM   905  C  C   . MET A 1 117 ? -15.718 1.342   14.001  1.00 98.57 117 A 1 
ATOM   906  O  O   . MET A 1 117 ? -16.545 2.158   14.409  1.00 98.01 117 A 1 
ATOM   907  C  CB  . MET A 1 117 ? -15.044 1.990   11.670  1.00 98.65 117 A 1 
ATOM   908  C  CG  . MET A 1 117 ? -13.994 2.559   10.724  1.00 98.37 117 A 1 
ATOM   909  S  SD  . MET A 1 117 ? -13.206 4.079   11.327  1.00 98.22 117 A 1 
ATOM   910  C  CE  . MET A 1 117 ? -14.593 5.203   11.337  1.00 96.30 117 A 1 
ATOM   911  N  N   . SER A 1 118 ? -15.767 0.055   14.310  1.00 98.58 118 A 1 
ATOM   912  C  CA  . SER A 1 118 ? -16.807 -0.470  15.188  1.00 98.23 118 A 1 
ATOM   913  C  C   . SER A 1 118 ? -16.421 -0.340  16.667  1.00 98.24 118 A 1 
ATOM   914  O  O   . SER A 1 118 ? -17.222 -0.632  17.552  1.00 97.23 118 A 1 
ATOM   915  C  CB  . SER A 1 118 ? -17.109 -1.933  14.870  1.00 97.72 118 A 1 
ATOM   916  O  OG  . SER A 1 118 ? -16.030 -2.765  15.259  1.00 94.82 118 A 1 
ATOM   917  N  N   . GLY A 1 119 ? -15.188 0.070   16.919  1.00 98.17 119 A 1 
ATOM   918  C  CA  . GLY A 1 119 ? -14.724 0.249   18.287  1.00 97.91 119 A 1 
ATOM   919  C  C   . GLY A 1 119 ? -14.176 -1.009  18.944  1.00 98.15 119 A 1 
ATOM   920  O  O   . GLY A 1 119 ? -13.941 -1.027  20.150  1.00 97.22 119 A 1 
ATOM   921  N  N   . GLN A 1 120 ? -13.976 -2.067  18.168  1.00 98.12 120 A 1 
ATOM   922  C  CA  . GLN A 1 120 ? -13.429 -3.306  18.705  1.00 98.02 120 A 1 
ATOM   923  C  C   . GLN A 1 120 ? -11.925 -3.195  18.978  1.00 98.05 120 A 1 
ATOM   924  O  O   . GLN A 1 120 ? -11.390 -3.894  19.836  1.00 97.40 120 A 1 
ATOM   925  C  CB  . GLN A 1 120 ? -13.678 -4.471  17.744  1.00 97.38 120 A 1 
ATOM   926  C  CG  . GLN A 1 120 ? -15.147 -4.795  17.507  1.00 92.98 120 A 1 
ATOM   927  C  CD  . GLN A 1 120 ? -15.327 -5.876  16.467  1.00 90.42 120 A 1 
ATOM   928  O  OE1 . GLN A 1 120 ? -15.291 -7.066  16.782  1.00 82.15 120 A 1 
ATOM   929  N  NE2 . GLN A 1 120 ? -15.515 -5.473  15.224  1.00 79.15 120 A 1 
ATOM   930  N  N   . ALA A 1 121 ? -11.266 -2.318  18.250  1.00 98.35 121 A 1 
ATOM   931  C  CA  . ALA A 1 121 ? -9.839  -2.073  18.432  1.00 98.34 121 A 1 
ATOM   932  C  C   . ALA A 1 121 ? -9.507  -0.631  18.078  1.00 98.53 121 A 1 
ATOM   933  O  O   . ALA A 1 121 ? -10.207 -0.009  17.278  1.00 98.17 121 A 1 
ATOM   934  C  CB  . ALA A 1 121 ? -9.016  -3.026  17.573  1.00 97.95 121 A 1 
ATOM   935  N  N   . LEU A 1 122 ? -8.454  -0.096  18.682  1.00 98.59 122 A 1 
ATOM   936  C  CA  . LEU A 1 122 ? -8.011  1.255   18.360  1.00 98.59 122 A 1 
ATOM   937  C  C   . LEU A 1 122 ? -7.270  1.281   17.034  1.00 98.68 122 A 1 
ATOM   938  O  O   . LEU A 1 122 ? -7.445  2.196   16.224  1.00 98.27 122 A 1 
ATOM   939  C  CB  . LEU A 1 122 ? -7.107  1.807   19.460  1.00 98.00 122 A 1 
ATOM   940  C  CG  . LEU A 1 122 ? -7.762  2.189   20.786  1.00 96.35 122 A 1 
ATOM   941  C  CD1 . LEU A 1 122 ? -6.697  2.543   21.815  1.00 93.93 122 A 1 
ATOM   942  C  CD2 . LEU A 1 122 ? -8.717  3.356   20.584  1.00 93.13 122 A 1 
ATOM   943  N  N   . HIS A 1 123 ? -6.439  0.258   16.807  1.00 98.76 123 A 1 
ATOM   944  C  CA  . HIS A 1 123 ? -5.592  0.219   15.618  1.00 98.74 123 A 1 
ATOM   945  C  C   . HIS A 1 123 ? -5.672  -1.126  14.910  1.00 98.76 123 A 1 
ATOM   946  O  O   . HIS A 1 123 ? -5.936  -2.149  15.531  1.00 98.60 123 A 1 
ATOM   947  C  CB  . HIS A 1 123 ? -4.130  0.491   15.993  1.00 98.53 123 A 1 
ATOM   948  C  CG  . HIS A 1 123 ? -3.955  1.588   16.999  1.00 98.40 123 A 1 
ATOM   949  N  ND1 . HIS A 1 123 ? -3.234  1.411   18.161  1.00 94.89 123 A 1 
ATOM   950  C  CD2 . HIS A 1 123 ? -4.407  2.855   17.028  1.00 95.22 123 A 1 
ATOM   951  C  CE1 . HIS A 1 123 ? -3.242  2.530   18.861  1.00 95.64 123 A 1 
ATOM   952  N  NE2 . HIS A 1 123 ? -3.952  3.420   18.193  1.00 96.43 123 A 1 
ATOM   953  N  N   . ALA A 1 124 ? -5.431  -1.116  13.603  1.00 98.87 124 A 1 
ATOM   954  C  CA  . ALA A 1 124 ? -5.404  -2.342  12.827  1.00 98.80 124 A 1 
ATOM   955  C  C   . ALA A 1 124 ? -4.367  -2.229  11.722  1.00 98.99 124 A 1 
ATOM   956  O  O   . ALA A 1 124 ? -4.233  -1.183  11.097  1.00 98.86 124 A 1 
ATOM   957  C  CB  . ALA A 1 124 ? -6.775  -2.645  12.238  1.00 98.79 124 A 1 
ATOM   958  N  N   . ALA A 1 125 ? -3.635  -3.316  11.494  1.00 98.91 125 A 1 
ATOM   959  C  CA  . ALA A 1 125 ? -2.625  -3.345  10.445  1.00 98.99 125 A 1 
ATOM   960  C  C   . ALA A 1 125 ? -2.946  -4.438  9.434   1.00 98.98 125 A 1 
ATOM   961  O  O   . ALA A 1 125 ? -3.236  -5.569  9.813   1.00 98.77 125 A 1 
ATOM   962  C  CB  . ALA A 1 125 ? -1.240  -3.574  11.048  1.00 98.72 125 A 1 
ATOM   963  N  N   . ASN A 1 126 ? -2.918  -4.092  8.146   1.00 98.95 126 A 1 
ATOM   964  C  CA  . ASN A 1 126 ? -3.055  -5.066  7.070   1.00 98.99 126 A 1 
ATOM   965  C  C   . ASN A 1 126 ? -1.912  -4.853  6.091   1.00 98.97 126 A 1 
ATOM   966  O  O   . ASN A 1 126 ? -2.052  -4.157  5.086   1.00 98.73 126 A 1 
ATOM   967  C  CB  . ASN A 1 126 ? -4.392  -4.938  6.345   1.00 98.84 126 A 1 
ATOM   968  C  CG  . ASN A 1 126 ? -4.537  -5.952  5.222   1.00 98.79 126 A 1 
ATOM   969  O  OD1 . ASN A 1 126 ? -4.057  -7.080  5.340   1.00 95.61 126 A 1 
ATOM   970  N  ND2 . ASN A 1 126 ? -5.186  -5.567  4.132   1.00 95.28 126 A 1 
ATOM   971  N  N   . LEU A 1 127 ? -0.772  -5.445  6.396   1.00 98.82 127 A 1 
ATOM   972  C  CA  . LEU A 1 127 ? 0.441   -5.234  5.614   1.00 98.82 127 A 1 
ATOM   973  C  C   . LEU A 1 127 ? 0.357   -5.821  4.206   1.00 98.75 127 A 1 
ATOM   974  O  O   . LEU A 1 127 ? 1.177   -5.488  3.347   1.00 98.25 127 A 1 
ATOM   975  C  CB  . LEU A 1 127 ? 1.655   -5.798  6.357   1.00 98.75 127 A 1 
ATOM   976  C  CG  . LEU A 1 127 ? 1.893   -5.178  7.736   1.00 98.46 127 A 1 
ATOM   977  C  CD1 . LEU A 1 127 ? 3.091   -5.821  8.425   1.00 98.00 127 A 1 
ATOM   978  C  CD2 . LEU A 1 127 ? 2.090   -3.671  7.624   1.00 97.71 127 A 1 
ATOM   979  N  N   . GLY A 1 128 ? -0.626  -6.681  3.960   1.00 98.79 128 A 1 
ATOM   980  C  CA  . GLY A 1 128 ? -0.819  -7.235  2.631   1.00 98.69 128 A 1 
ATOM   981  C  C   . GLY A 1 128 ? -1.473  -6.247  1.674   1.00 98.64 128 A 1 
ATOM   982  O  O   . GLY A 1 128 ? -1.437  -6.438  0.461   1.00 98.05 128 A 1 
ATOM   983  N  N   . GLY A 1 129 ? -2.064  -5.179  2.219   1.00 98.69 129 A 1 
ATOM   984  C  CA  . GLY A 1 129 ? -2.736  -4.172  1.415   1.00 98.68 129 A 1 
ATOM   985  C  C   . GLY A 1 129 ? -1.840  -3.001  1.048   1.00 98.67 129 A 1 
ATOM   986  O  O   . GLY A 1 129 ? -0.612  -3.105  1.087   1.00 97.96 129 A 1 
ATOM   987  N  N   . GLY A 1 130 ? -2.472  -1.875  0.690   1.00 98.77 130 A 1 
ATOM   988  C  CA  . GLY A 1 130 ? -1.738  -0.683  0.316   1.00 98.77 130 A 1 
ATOM   989  C  C   . GLY A 1 130 ? -1.492  -0.566  -1.182  1.00 98.60 130 A 1 
ATOM   990  O  O   . GLY A 1 130 ? -0.547  0.100   -1.605  1.00 97.91 130 A 1 
ATOM   991  N  N   . LEU A 1 131 ? -2.356  -1.181  -1.987  1.00 98.78 131 A 1 
ATOM   992  C  CA  . LEU A 1 131 ? -2.179  -1.218  -3.435  1.00 98.68 131 A 1 
ATOM   993  C  C   . LEU A 1 131 ? -2.756  0.049   -4.062  1.00 98.62 131 A 1 
ATOM   994  O  O   . LEU A 1 131 ? -3.832  0.044   -4.670  1.00 97.45 131 A 1 
ATOM   995  C  CB  . LEU A 1 131 ? -2.816  -2.479  -4.018  1.00 98.32 131 A 1 
ATOM   996  C  CG  . LEU A 1 131 ? -2.041  -3.785  -3.755  1.00 96.77 131 A 1 
ATOM   997  C  CD1 . LEU A 1 131 ? -2.049  -4.164  -2.281  1.00 91.27 131 A 1 
ATOM   998  C  CD2 . LEU A 1 131 ? -2.612  -4.922  -4.584  1.00 91.72 131 A 1 
ATOM   999  N  N   . HIS A 1 132 ? -2.022  1.136   -3.916  1.00 98.67 132 A 1 
ATOM   1000 C  CA  . HIS A 1 132 ? -2.515  2.482   -4.178  1.00 98.65 132 A 1 
ATOM   1001 C  C   . HIS A 1 132 ? -2.540  2.957   -5.632  1.00 98.64 132 A 1 
ATOM   1002 O  O   . HIS A 1 132 ? -2.993  4.068   -5.898  1.00 98.23 132 A 1 
ATOM   1003 C  CB  . HIS A 1 132 ? -1.724  3.492   -3.331  1.00 98.34 132 A 1 
ATOM   1004 C  CG  . HIS A 1 132 ? -0.262  3.564   -3.654  1.00 98.35 132 A 1 
ATOM   1005 N  ND1 . HIS A 1 132 ? 0.531   4.608   -3.223  1.00 97.11 132 A 1 
ATOM   1006 C  CD2 . HIS A 1 132 ? 0.547   2.732   -4.348  1.00 96.76 132 A 1 
ATOM   1007 C  CE1 . HIS A 1 132 ? 1.771   4.409   -3.637  1.00 96.61 132 A 1 
ATOM   1008 N  NE2 . HIS A 1 132 ? 1.806   3.283   -4.319  1.00 96.54 132 A 1 
ATOM   1009 N  N   . HIS A 1 133 ? -2.081  2.138   -6.578  1.00 98.77 133 A 1 
ATOM   1010 C  CA  . HIS A 1 133 ? -2.103  2.537   -7.982  1.00 98.65 133 A 1 
ATOM   1011 C  C   . HIS A 1 133 ? -3.345  2.046   -8.726  1.00 98.65 133 A 1 
ATOM   1012 O  O   . HIS A 1 133 ? -3.559  2.401   -9.883  1.00 98.29 133 A 1 
ATOM   1013 C  CB  . HIS A 1 133 ? -0.859  2.024   -8.715  1.00 98.43 133 A 1 
ATOM   1014 C  CG  . HIS A 1 133 ? 0.422   2.600   -8.218  1.00 98.43 133 A 1 
ATOM   1015 N  ND1 . HIS A 1 133 ? 0.655   3.951   -8.116  1.00 97.21 133 A 1 
ATOM   1016 C  CD2 . HIS A 1 133 ? 1.567   2.002   -7.807  1.00 97.19 133 A 1 
ATOM   1017 C  CE1 . HIS A 1 133 ? 1.871   4.163   -7.655  1.00 97.22 133 A 1 
ATOM   1018 N  NE2 . HIS A 1 133 ? 2.449   3.000   -7.470  1.00 97.39 133 A 1 
ATOM   1019 N  N   . GLY A 1 134 ? -4.164  1.226   -8.080  1.00 98.55 134 A 1 
ATOM   1020 C  CA  . GLY A 1 134 ? -5.361  0.712   -8.719  1.00 98.54 134 A 1 
ATOM   1021 C  C   . GLY A 1 134 ? -6.393  1.809   -8.964  1.00 98.75 134 A 1 
ATOM   1022 O  O   . GLY A 1 134 ? -6.635  2.649   -8.102  1.00 98.49 134 A 1 
ATOM   1023 N  N   . PHE A 1 135 ? -7.006  1.795   -10.167 1.00 98.77 135 A 1 
ATOM   1024 C  CA  . PHE A 1 135 ? -8.044  2.760   -10.510 1.00 98.78 135 A 1 
ATOM   1025 C  C   . PHE A 1 135 ? -9.406  2.078   -10.619 1.00 98.78 135 A 1 
ATOM   1026 O  O   . PHE A 1 135 ? -9.497  0.854   -10.633 1.00 98.26 135 A 1 
ATOM   1027 C  CB  . PHE A 1 135 ? -7.714  3.464   -11.827 1.00 98.43 135 A 1 
ATOM   1028 C  CG  . PHE A 1 135 ? -6.592  4.465   -11.710 1.00 98.21 135 A 1 
ATOM   1029 C  CD1 . PHE A 1 135 ? -6.854  5.770   -11.339 1.00 97.11 135 A 1 
ATOM   1030 C  CD2 . PHE A 1 135 ? -5.284  4.092   -11.974 1.00 97.03 135 A 1 
ATOM   1031 C  CE1 . PHE A 1 135 ? -5.831  6.696   -11.229 1.00 95.93 135 A 1 
ATOM   1032 C  CE2 . PHE A 1 135 ? -4.255  5.013   -11.861 1.00 96.19 135 A 1 
ATOM   1033 C  CZ  . PHE A 1 135 ? -4.527  6.313   -11.488 1.00 96.35 135 A 1 
ATOM   1034 N  N   . ARG A 1 136 ? -10.447 2.896   -10.701 1.00 98.78 136 A 1 
ATOM   1035 C  CA  . ARG A 1 136 ? -11.818 2.431   -10.840 1.00 98.68 136 A 1 
ATOM   1036 C  C   . ARG A 1 136 ? -11.970 1.319   -11.885 1.00 98.78 136 A 1 
ATOM   1037 O  O   . ARG A 1 136 ? -12.574 0.276   -11.605 1.00 98.56 136 A 1 
ATOM   1038 C  CB  . ARG A 1 136 ? -12.711 3.630   -11.185 1.00 98.03 136 A 1 
ATOM   1039 C  CG  . ARG A 1 136 ? -14.116 3.302   -11.638 1.00 91.56 136 A 1 
ATOM   1040 C  CD  . ARG A 1 136 ? -14.932 4.578   -11.816 1.00 90.81 136 A 1 
ATOM   1041 N  NE  . ARG A 1 136 ? -16.249 4.332   -12.406 1.00 84.21 136 A 1 
ATOM   1042 C  CZ  . ARG A 1 136 ? -16.495 4.376   -13.716 1.00 78.44 136 A 1 
ATOM   1043 N  NH1 . ARG A 1 136 ? -15.516 4.647   -14.568 1.00 72.43 136 A 1 
ATOM   1044 N  NH2 . ARG A 1 136 ? -17.714 4.132   -14.161 1.00 70.28 136 A 1 
ATOM   1045 N  N   . GLY A 1 137 ? -11.409 1.521   -13.068 1.00 98.73 137 A 1 
ATOM   1046 C  CA  . GLY A 1 137 ? -11.562 0.557   -14.138 1.00 98.67 137 A 1 
ATOM   1047 C  C   . GLY A 1 137 ? -10.261 0.112   -14.778 1.00 98.64 137 A 1 
ATOM   1048 O  O   . GLY A 1 137 ? -10.248 -0.289  -15.939 1.00 98.01 137 A 1 
ATOM   1049 N  N   . ARG A 1 138 ? -9.178  0.179   -14.025 1.00 98.61 138 A 1 
ATOM   1050 C  CA  . ARG A 1 138 ? -7.880  -0.111  -14.611 1.00 98.47 138 A 1 
ATOM   1051 C  C   . ARG A 1 138 ? -6.823  -0.504  -13.578 1.00 98.64 138 A 1 
ATOM   1052 O  O   . ARG A 1 138 ? -6.700  0.137   -12.530 1.00 98.42 138 A 1 
ATOM   1053 C  CB  . ARG A 1 138 ? -7.398  1.106   -15.409 1.00 97.04 138 A 1 
ATOM   1054 C  CG  . ARG A 1 138 ? -6.092  0.910   -16.154 1.00 90.52 138 A 1 
ATOM   1055 C  CD  . ARG A 1 138 ? -5.779  2.112   -17.034 1.00 89.90 138 A 1 
ATOM   1056 N  NE  . ARG A 1 138 ? -4.484  1.997   -17.693 1.00 84.50 138 A 1 
ATOM   1057 C  CZ  . ARG A 1 138 ? -3.320  2.376   -17.152 1.00 79.70 138 A 1 
ATOM   1058 N  NH1 . ARG A 1 138 ? -3.309  2.910   -15.944 1.00 72.35 138 A 1 
ATOM   1059 N  NH2 . ARG A 1 138 ? -2.202  2.225   -17.815 1.00 71.99 138 A 1 
ATOM   1060 N  N   . ALA A 1 139 ? -6.069  -1.561  -13.872 1.00 98.52 139 A 1 
ATOM   1061 C  CA  . ALA A 1 139 ? -4.954  -1.975  -13.033 1.00 98.49 139 A 1 
ATOM   1062 C  C   . ALA A 1 139 ? -3.730  -1.131  -13.379 1.00 98.37 139 A 1 
ATOM   1063 O  O   . ALA A 1 139 ? -3.584  -0.674  -14.515 1.00 97.96 139 A 1 
ATOM   1064 C  CB  . ALA A 1 139 ? -4.648  -3.456  -13.244 1.00 98.20 139 A 1 
ATOM   1065 N  N   . SER A 1 140 ? -2.856  -0.922  -12.412 1.00 98.54 140 A 1 
ATOM   1066 C  CA  . SER A 1 140 ? -1.657  -0.135  -12.642 1.00 98.47 140 A 1 
ATOM   1067 C  C   . SER A 1 140 ? -0.622  -0.383  -11.549 1.00 98.59 140 A 1 
ATOM   1068 O  O   . SER A 1 140 ? -0.970  -0.573  -10.388 1.00 98.19 140 A 1 
ATOM   1069 C  CB  . SER A 1 140 ? -1.994  1.359   -12.695 1.00 98.01 140 A 1 
ATOM   1070 O  OG  . SER A 1 140 ? -0.847  2.138   -12.977 1.00 96.55 140 A 1 
ATOM   1071 N  N   . GLY A 1 141 ? 0.648   -0.381  -11.932 1.00 98.33 141 A 1 
ATOM   1072 C  CA  . GLY A 1 141 ? 1.731   -0.455  -10.962 1.00 98.37 141 A 1 
ATOM   1073 C  C   . GLY A 1 141 ? 1.629   -1.570  -9.927  1.00 98.44 141 A 1 
ATOM   1074 O  O   . GLY A 1 141 ? 1.755   -1.313  -8.738  1.00 98.00 141 A 1 
ATOM   1075 N  N   . PHE A 1 142 ? 1.400   -2.799  -10.399 1.00 98.59 142 A 1 
ATOM   1076 C  CA  . PHE A 1 142 ? 1.312   -4.003  -9.558  1.00 98.63 142 A 1 
ATOM   1077 C  C   . PHE A 1 142 ? -0.004  -4.099  -8.786  1.00 98.69 142 A 1 
ATOM   1078 O  O   . PHE A 1 142 ? -0.206  -5.033  -8.017  1.00 98.23 142 A 1 
ATOM   1079 C  CB  . PHE A 1 142 ? 2.473   -4.107  -8.549  1.00 98.40 142 A 1 
ATOM   1080 C  CG  . PHE A 1 142 ? 3.837   -3.748  -9.095  1.00 98.40 142 A 1 
ATOM   1081 C  CD1 . PHE A 1 142 ? 4.129   -3.837  -10.441 1.00 98.04 142 A 1 
ATOM   1082 C  CD2 . PHE A 1 142 ? 4.854   -3.337  -8.226  1.00 98.04 142 A 1 
ATOM   1083 C  CE1 . PHE A 1 142 ? 5.397   -3.514  -10.932 1.00 97.87 142 A 1 
ATOM   1084 C  CE2 . PHE A 1 142 ? 6.112   -3.026  -8.699  1.00 97.77 142 A 1 
ATOM   1085 C  CZ  . PHE A 1 142 ? 6.391   -3.105  -10.051 1.00 97.94 142 A 1 
ATOM   1086 N  N   . CYS A 1 143 ? -0.902  -3.137  -8.983  1.00 98.61 143 A 1 
ATOM   1087 C  CA  . CYS A 1 143 ? -2.138  -3.070  -8.213  1.00 98.76 143 A 1 
ATOM   1088 C  C   . CYS A 1 143 ? -3.351  -3.407  -9.072  1.00 98.72 143 A 1 
ATOM   1089 O  O   . CYS A 1 143 ? -3.623  -2.741  -10.071 1.00 98.58 143 A 1 
ATOM   1090 C  CB  . CYS A 1 143 ? -2.300  -1.678  -7.605  1.00 98.65 143 A 1 
ATOM   1091 S  SG  . CYS A 1 143 ? -0.880  -1.144  -6.613  1.00 98.40 143 A 1 
ATOM   1092 N  N   . ILE A 1 144 ? -4.089  -4.447  -8.660  1.00 98.78 144 A 1 
ATOM   1093 C  CA  . ILE A 1 144 ? -5.285  -4.878  -9.371  1.00 98.79 144 A 1 
ATOM   1094 C  C   . ILE A 1 144 ? -6.513  -4.184  -8.791  1.00 98.83 144 A 1 
ATOM   1095 O  O   . ILE A 1 144 ? -7.163  -3.393  -9.470  1.00 98.67 144 A 1 
ATOM   1096 C  CB  . ILE A 1 144 ? -5.431  -6.409  -9.319  1.00 98.58 144 A 1 
ATOM   1097 C  CG1 . ILE A 1 144 ? -4.237  -7.059  -10.024 1.00 97.07 144 A 1 
ATOM   1098 C  CG2 . ILE A 1 144 ? -6.746  -6.849  -9.967  1.00 97.19 144 A 1 
ATOM   1099 C  CD1 . ILE A 1 144 ? -4.061  -8.536  -9.725  1.00 92.42 144 A 1 
ATOM   1100 N  N   . TYR A 1 145 ? -6.838  -4.473  -7.535  1.00 98.85 145 A 1 
ATOM   1101 C  CA  . TYR A 1 145 ? -7.899  -3.766  -6.829  1.00 98.87 145 A 1 
ATOM   1102 C  C   . TYR A 1 145 ? -7.272  -2.838  -5.788  1.00 98.75 145 A 1 
ATOM   1103 O  O   . TYR A 1 145 ? -6.297  -3.203  -5.138  1.00 98.61 145 A 1 
ATOM   1104 C  CB  . TYR A 1 145 ? -8.857  -4.735  -6.142  1.00 98.80 145 A 1 
ATOM   1105 C  CG  . TYR A 1 145 ? -9.597  -5.673  -7.082  1.00 98.86 145 A 1 
ATOM   1106 C  CD1 . TYR A 1 145 ? -10.149 -5.216  -8.273  1.00 98.74 145 A 1 
ATOM   1107 C  CD2 . TYR A 1 145 ? -9.758  -7.016  -6.763  1.00 98.71 145 A 1 
ATOM   1108 C  CE1 . TYR A 1 145 ? -10.830 -6.070  -9.135  1.00 98.70 145 A 1 
ATOM   1109 C  CE2 . TYR A 1 145 ? -10.435 -7.885  -7.606  1.00 98.71 145 A 1 
ATOM   1110 C  CZ  . TYR A 1 145 ? -10.968 -7.405  -8.795  1.00 98.81 145 A 1 
ATOM   1111 O  OH  . TYR A 1 145 ? -11.641 -8.261  -9.630  1.00 98.68 145 A 1 
ATOM   1112 N  N   . ASN A 1 146 ? -7.845  -1.646  -5.628  1.00 98.85 146 A 1 
ATOM   1113 C  CA  . ASN A 1 146 ? -7.328  -0.661  -4.689  1.00 98.93 146 A 1 
ATOM   1114 C  C   . ASN A 1 146 ? -7.985  -0.827  -3.327  1.00 98.97 146 A 1 
ATOM   1115 O  O   . ASN A 1 146 ? -9.072  -0.302  -3.079  1.00 98.86 146 A 1 
ATOM   1116 C  CB  . ASN A 1 146 ? -7.564  0.750   -5.237  1.00 98.84 146 A 1 
ATOM   1117 C  CG  . ASN A 1 146 ? -6.754  1.813   -4.518  1.00 98.81 146 A 1 
ATOM   1118 O  OD1 . ASN A 1 146 ? -6.629  1.789   -3.289  1.00 97.48 146 A 1 
ATOM   1119 N  ND2 . ASN A 1 146 ? -6.208  2.756   -5.274  1.00 96.95 146 A 1 
ATOM   1120 N  N   . ASP A 1 147 ? -7.332  -1.570  -2.440  1.00 98.85 147 A 1 
ATOM   1121 C  CA  . ASP A 1 147 ? -7.904  -1.891  -1.137  1.00 98.82 147 A 1 
ATOM   1122 C  C   . ASP A 1 147 ? -8.165  -0.662  -0.272  1.00 98.84 147 A 1 
ATOM   1123 O  O   . ASP A 1 147 ? -9.185  -0.588  0.413   1.00 98.81 147 A 1 
ATOM   1124 C  CB  . ASP A 1 147 ? -7.005  -2.880  -0.381  1.00 98.61 147 A 1 
ATOM   1125 C  CG  . ASP A 1 147 ? -5.629  -2.322  -0.103  1.00 98.66 147 A 1 
ATOM   1126 O  OD1 . ASP A 1 147 ? -4.869  -2.096  -1.072  1.00 97.78 147 A 1 
ATOM   1127 O  OD2 . ASP A 1 147 ? -5.306  -2.109  1.081   1.00 97.91 147 A 1 
ATOM   1128 N  N   . SER A 1 148 ? -7.258  0.309   -0.288  1.00 98.99 148 A 1 
ATOM   1129 C  CA  . SER A 1 148 ? -7.437  1.518   0.501   1.00 98.95 148 A 1 
ATOM   1130 C  C   . SER A 1 148 ? -8.626  2.338   -0.006  1.00 98.95 148 A 1 
ATOM   1131 O  O   . SER A 1 148 ? -9.419  2.848   0.785   1.00 98.86 148 A 1 
ATOM   1132 C  CB  . SER A 1 148 ? -6.166  2.376   0.487   1.00 98.75 148 A 1 
ATOM   1133 O  OG  . SER A 1 148 ? -5.118  1.737   1.198   1.00 97.40 148 A 1 
ATOM   1134 N  N   . ALA A 1 149 ? -8.751  2.460   -1.321  1.00 98.91 149 A 1 
ATOM   1135 C  CA  . ALA A 1 149 ? -9.858  3.209   -1.902  1.00 98.91 149 A 1 
ATOM   1136 C  C   . ALA A 1 149 ? -11.199 2.551   -1.570  1.00 98.91 149 A 1 
ATOM   1137 O  O   . ALA A 1 149 ? -12.154 3.232   -1.185  1.00 98.87 149 A 1 
ATOM   1138 C  CB  . ALA A 1 149 ? -9.685  3.341   -3.411  1.00 98.85 149 A 1 
ATOM   1139 N  N   . VAL A 1 150 ? -11.271 1.235   -1.713  1.00 98.93 150 A 1 
ATOM   1140 C  CA  . VAL A 1 150 ? -12.493 0.509   -1.390  1.00 98.94 150 A 1 
ATOM   1141 C  C   . VAL A 1 150 ? -12.838 0.682   0.093   1.00 98.96 150 A 1 
ATOM   1142 O  O   . VAL A 1 150 ? -13.991 0.932   0.448   1.00 98.85 150 A 1 
ATOM   1143 C  CB  . VAL A 1 150 ? -12.375 -0.989  -1.737  1.00 98.88 150 A 1 
ATOM   1144 C  CG1 . VAL A 1 150 ? -13.591 -1.767  -1.225  1.00 98.59 150 A 1 
ATOM   1145 C  CG2 . VAL A 1 150 ? -12.238 -1.173  -3.244  1.00 98.57 150 A 1 
ATOM   1146 N  N   . ALA A 1 151 ? -11.833 0.561   0.957   1.00 98.96 151 A 1 
ATOM   1147 C  CA  . ALA A 1 151 ? -12.042 0.700   2.392   1.00 98.92 151 A 1 
ATOM   1148 C  C   . ALA A 1 151 ? -12.499 2.109   2.768   1.00 98.94 151 A 1 
ATOM   1149 O  O   . ALA A 1 151 ? -13.351 2.281   3.644   1.00 98.80 151 A 1 
ATOM   1150 C  CB  . ALA A 1 151 ? -10.777 0.338   3.158   1.00 98.80 151 A 1 
ATOM   1151 N  N   . ILE A 1 152 ? -11.941 3.122   2.128   1.00 98.91 152 A 1 
ATOM   1152 C  CA  . ILE A 1 152 ? -12.336 4.499   2.402   1.00 98.96 152 A 1 
ATOM   1153 C  C   . ILE A 1 152 ? -13.799 4.728   2.026   1.00 98.84 152 A 1 
ATOM   1154 O  O   . ILE A 1 152 ? -14.557 5.317   2.795   1.00 98.78 152 A 1 
ATOM   1155 C  CB  . ILE A 1 152 ? -11.424 5.495   1.645   1.00 98.90 152 A 1 
ATOM   1156 C  CG1 . ILE A 1 152 ? -10.026 5.494   2.265   1.00 98.68 152 A 1 
ATOM   1157 C  CG2 . ILE A 1 152 ? -12.018 6.907   1.685   1.00 98.70 152 A 1 
ATOM   1158 C  CD1 . ILE A 1 152 ? -8.971  6.204   1.433   1.00 98.46 152 A 1 
ATOM   1159 N  N   . GLN A 1 153 ? -14.203 4.254   0.856   1.00 98.90 153 A 1 
ATOM   1160 C  CA  . GLN A 1 153 ? -15.593 4.390   0.432   1.00 98.87 153 A 1 
ATOM   1161 C  C   . GLN A 1 153 ? -16.518 3.609   1.368   1.00 98.89 153 A 1 
ATOM   1162 O  O   . GLN A 1 153 ? -17.605 4.065   1.714   1.00 98.59 153 A 1 
ATOM   1163 C  CB  . GLN A 1 153 ? -15.765 3.902   -1.002  1.00 98.59 153 A 1 
ATOM   1164 C  CG  . GLN A 1 153 ? -17.139 4.178   -1.608  1.00 91.13 153 A 1 
ATOM   1165 C  CD  . GLN A 1 153 ? -17.450 5.659   -1.731  1.00 91.83 153 A 1 
ATOM   1166 O  OE1 . GLN A 1 153 ? -18.604 6.085   -1.593  1.00 84.17 153 A 1 
ATOM   1167 N  NE2 . GLN A 1 153 ? -16.420 6.452   -1.995  1.00 81.46 153 A 1 
ATOM   1168 N  N   . TYR A 1 154 ? -16.073 2.428   1.781   1.00 98.88 154 A 1 
ATOM   1169 C  CA  . TYR A 1 154 ? -16.792 1.584   2.733   1.00 98.82 154 A 1 
ATOM   1170 C  C   . TYR A 1 154 ? -16.996 2.316   4.061   1.00 98.80 154 A 1 
ATOM   1171 O  O   . TYR A 1 154 ? -18.096 2.326   4.617   1.00 98.64 154 A 1 
ATOM   1172 C  CB  . TYR A 1 154 ? -16.009 0.283   2.937   1.00 98.75 154 A 1 
ATOM   1173 C  CG  . TYR A 1 154 ? -16.603 -0.712  3.910   1.00 98.74 154 A 1 
ATOM   1174 C  CD1 . TYR A 1 154 ? -17.579 -1.614  3.502   1.00 98.44 154 A 1 
ATOM   1175 C  CD2 . TYR A 1 154 ? -16.138 -0.794  5.221   1.00 98.46 154 A 1 
ATOM   1176 C  CE1 . TYR A 1 154 ? -18.095 -2.563  4.382   1.00 98.09 154 A 1 
ATOM   1177 C  CE2 . TYR A 1 154 ? -16.649 -1.727  6.101   1.00 98.14 154 A 1 
ATOM   1178 C  CZ  . TYR A 1 154 ? -17.625 -2.614  5.680   1.00 98.27 154 A 1 
ATOM   1179 O  OH  . TYR A 1 154 ? -18.121 -3.551  6.551   1.00 97.68 154 A 1 
ATOM   1180 N  N   . ILE A 1 155 ? -15.934 2.921   4.560   1.00 98.80 155 A 1 
ATOM   1181 C  CA  . ILE A 1 155 ? -15.983 3.661   5.815   1.00 98.77 155 A 1 
ATOM   1182 C  C   . ILE A 1 155 ? -16.936 4.855   5.728   1.00 98.65 155 A 1 
ATOM   1183 O  O   . ILE A 1 155 ? -17.694 5.119   6.659   1.00 98.26 155 A 1 
ATOM   1184 C  CB  . ILE A 1 155 ? -14.564 4.128   6.230   1.00 98.74 155 A 1 
ATOM   1185 C  CG1 . ILE A 1 155 ? -13.748 2.928   6.703   1.00 98.43 155 A 1 
ATOM   1186 C  CG2 . ILE A 1 155 ? -14.632 5.200   7.315   1.00 98.39 155 A 1 
ATOM   1187 C  CD1 . ILE A 1 155 ? -12.270 3.227   6.903   1.00 98.07 155 A 1 
ATOM   1188 N  N   . GLN A 1 156 ? -16.892 5.566   4.620   1.00 98.74 156 A 1 
ATOM   1189 C  CA  . GLN A 1 156 ? -17.768 6.716   4.438   1.00 98.60 156 A 1 
ATOM   1190 C  C   . GLN A 1 156 ? -19.241 6.320   4.431   1.00 98.56 156 A 1 
ATOM   1191 O  O   . GLN A 1 156 ? -20.065 6.958   5.085   1.00 97.81 156 A 1 
ATOM   1192 C  CB  . GLN A 1 156 ? -17.440 7.452   3.139   1.00 98.26 156 A 1 
ATOM   1193 C  CG  . GLN A 1 156 ? -16.208 8.337   3.220   1.00 95.66 156 A 1 
ATOM   1194 C  CD  . GLN A 1 156 ? -16.274 9.478   2.239   1.00 94.00 156 A 1 
ATOM   1195 O  OE1 . GLN A 1 156 ? -16.221 9.281   1.021   1.00 84.45 156 A 1 
ATOM   1196 N  NE2 . GLN A 1 156 ? -16.416 10.692  2.759   1.00 82.31 156 A 1 
ATOM   1197 N  N   . LYS A 1 157 ? -19.573 5.247   3.713   1.00 98.54 157 A 1 
ATOM   1198 C  CA  . LYS A 1 157 ? -20.961 4.811   3.598   1.00 98.39 157 A 1 
ATOM   1199 C  C   . LYS A 1 157 ? -21.490 4.179   4.882   1.00 98.29 157 A 1 
ATOM   1200 O  O   . LYS A 1 157 ? -22.610 4.472   5.312   1.00 97.42 157 A 1 
ATOM   1201 C  CB  . LYS A 1 157 ? -21.119 3.826   2.434   1.00 97.53 157 A 1 
ATOM   1202 C  CG  . LYS A 1 157 ? -21.017 4.463   1.065   1.00 90.34 157 A 1 
ATOM   1203 C  CD  . LYS A 1 157 ? -21.462 3.503   -0.029  1.00 88.23 157 A 1 
ATOM   1204 C  CE  . LYS A 1 157 ? -21.505 4.185   -1.386  1.00 80.95 157 A 1 
ATOM   1205 N  NZ  . LYS A 1 157 ? -22.041 3.286   -2.444  1.00 72.79 157 A 1 
ATOM   1206 N  N   . LYS A 1 158 ? -20.704 3.312   5.503   1.00 98.48 158 A 1 
ATOM   1207 C  CA  . LYS A 1 158 ? -21.158 2.565   6.672   1.00 98.10 158 A 1 
ATOM   1208 C  C   . LYS A 1 158 ? -21.043 3.347   7.977   1.00 98.11 158 A 1 
ATOM   1209 O  O   . LYS A 1 158 ? -21.887 3.210   8.863   1.00 97.36 158 A 1 
ATOM   1210 C  CB  . LYS A 1 158 ? -20.390 1.248   6.781   1.00 97.52 158 A 1 
ATOM   1211 C  CG  . LYS A 1 158 ? -20.864 0.330   7.898   1.00 95.31 158 A 1 
ATOM   1212 C  CD  . LYS A 1 158 ? -20.164 -1.021  7.837   1.00 94.60 158 A 1 
ATOM   1213 C  CE  . LYS A 1 158 ? -20.649 -1.949  8.942   1.00 92.26 158 A 1 
ATOM   1214 N  NZ  . LYS A 1 158 ? -19.994 -3.284  8.867   1.00 88.43 158 A 1 
ATOM   1215 N  N   . TYR A 1 159 ? -20.006 4.169   8.102   1.00 98.39 159 A 1 
ATOM   1216 C  CA  . TYR A 1 159 ? -19.734 4.861   9.365   1.00 98.12 159 A 1 
ATOM   1217 C  C   . TYR A 1 159 ? -19.823 6.386   9.283   1.00 98.02 159 A 1 
ATOM   1218 O  O   . TYR A 1 159 ? -19.671 7.064   10.298  1.00 96.38 159 A 1 
ATOM   1219 C  CB  . TYR A 1 159 ? -18.358 4.448   9.896   1.00 97.79 159 A 1 
ATOM   1220 C  CG  . TYR A 1 159 ? -18.239 2.968   10.172  1.00 98.17 159 A 1 
ATOM   1221 C  CD1 . TYR A 1 159 ? -18.750 2.409   11.342  1.00 97.33 159 A 1 
ATOM   1222 C  CD2 . TYR A 1 159 ? -17.619 2.114   9.258   1.00 97.54 159 A 1 
ATOM   1223 C  CE1 . TYR A 1 159 ? -18.652 1.057   11.597  1.00 97.07 159 A 1 
ATOM   1224 C  CE2 . TYR A 1 159 ? -17.522 0.750   9.505   1.00 97.33 159 A 1 
ATOM   1225 C  CZ  . TYR A 1 159 ? -18.035 0.233   10.678  1.00 97.71 159 A 1 
ATOM   1226 O  OH  . TYR A 1 159 ? -17.937 -1.122  10.928  1.00 97.03 159 A 1 
ATOM   1227 N  N   . SER A 1 160 ? -20.081 6.916   8.094   1.00 97.92 160 A 1 
ATOM   1228 C  CA  . SER A 1 160 ? -20.200 8.362   7.893   1.00 97.93 160 A 1 
ATOM   1229 C  C   . SER A 1 160 ? -19.022 9.140   8.486   1.00 98.18 160 A 1 
ATOM   1230 O  O   . SER A 1 160 ? -19.205 10.163  9.144   1.00 96.53 160 A 1 
ATOM   1231 C  CB  . SER A 1 160 ? -21.512 8.877   8.499   1.00 96.74 160 A 1 
ATOM   1232 O  OG  . SER A 1 160 ? -22.631 8.248   7.893   1.00 89.26 160 A 1 
ATOM   1233 N  N   . ALA A 1 161 ? -17.813 8.644   8.235   1.00 98.40 161 A 1 
ATOM   1234 C  CA  . ALA A 1 161 ? -16.615 9.222   8.826   1.00 98.56 161 A 1 
ATOM   1235 C  C   . ALA A 1 161 ? -15.756 9.972   7.819   1.00 98.67 161 A 1 
ATOM   1236 O  O   . ALA A 1 161 ? -15.729 9.637   6.632   1.00 98.24 161 A 1 
ATOM   1237 C  CB  . ALA A 1 161 ? -15.785 8.132   9.498   1.00 97.91 161 A 1 
ATOM   1238 N  N   . ARG A 1 162 ? -15.054 10.989  8.306   1.00 98.78 162 A 1 
ATOM   1239 C  CA  . ARG A 1 162 ? -14.095 11.741  7.512   1.00 98.74 162 A 1 
ATOM   1240 C  C   . ARG A 1 162 ? -12.754 11.025  7.586   1.00 98.82 162 A 1 
ATOM   1241 O  O   . ARG A 1 162 ? -12.275 10.707  8.673   1.00 98.67 162 A 1 
ATOM   1242 C  CB  . ARG A 1 162 ? -13.957 13.169  8.040   1.00 97.79 162 A 1 
ATOM   1243 C  CG  . ARG A 1 162 ? -15.202 14.027  7.845   1.00 92.19 162 A 1 
ATOM   1244 C  CD  . ARG A 1 162 ? -15.175 15.265  8.732   1.00 93.09 162 A 1 
ATOM   1245 N  NE  . ARG A 1 162 ? -14.019 16.121  8.509   1.00 92.18 162 A 1 
ATOM   1246 C  CZ  . ARG A 1 162 ? -13.886 16.970  7.482   1.00 93.42 162 A 1 
ATOM   1247 N  NH1 . ARG A 1 162 ? -14.834 17.057  6.566   1.00 86.17 162 A 1 
ATOM   1248 N  NH2 . ARG A 1 162 ? -12.795 17.710  7.372   1.00 85.52 162 A 1 
ATOM   1249 N  N   . VAL A 1 163 ? -12.147 10.782  6.428   1.00 98.84 163 A 1 
ATOM   1250 C  CA  . VAL A 1 163 ? -10.918 9.997   6.356   1.00 98.97 163 A 1 
ATOM   1251 C  C   . VAL A 1 163 ? -9.724  10.820  5.892   1.00 98.91 163 A 1 
ATOM   1252 O  O   . VAL A 1 163 ? -9.792  11.506  4.873   1.00 98.83 163 A 1 
ATOM   1253 C  CB  . VAL A 1 163 ? -11.079 8.790   5.404   1.00 98.80 163 A 1 
ATOM   1254 C  CG1 . VAL A 1 163 ? -9.807  7.956   5.390   1.00 98.48 163 A 1 
ATOM   1255 C  CG2 . VAL A 1 163 ? -12.279 7.939   5.813   1.00 98.47 163 A 1 
ATOM   1256 N  N   . LEU A 1 164 ? -8.631  10.748  6.652   1.00 98.96 164 A 1 
ATOM   1257 C  CA  . LEU A 1 164 ? -7.364  11.303  6.214   1.00 98.97 164 A 1 
ATOM   1258 C  C   . LEU A 1 164 ? -6.474  10.143  5.771   1.00 98.97 164 A 1 
ATOM   1259 O  O   . LEU A 1 164 ? -6.167  9.249   6.562   1.00 98.93 164 A 1 
ATOM   1260 C  CB  . LEU A 1 164 ? -6.668  12.093  7.327   1.00 98.91 164 A 1 
ATOM   1261 C  CG  . LEU A 1 164 ? -5.226  12.540  7.027   1.00 98.76 164 A 1 
ATOM   1262 C  CD1 . LEU A 1 164 ? -5.170  13.420  5.786   1.00 98.66 164 A 1 
ATOM   1263 C  CD2 . LEU A 1 164 ? -4.641  13.283  8.225   1.00 98.67 164 A 1 
ATOM   1264 N  N   . TYR A 1 165 ? -6.094  10.160  4.503   1.00 98.96 165 A 1 
ATOM   1265 C  CA  . TYR A 1 165 ? -5.240  9.129   3.935   1.00 98.90 165 A 1 
ATOM   1266 C  C   . TYR A 1 165 ? -3.832  9.702   3.760   1.00 98.98 165 A 1 
ATOM   1267 O  O   . TYR A 1 165 ? -3.650  10.690  3.053   1.00 98.92 165 A 1 
ATOM   1268 C  CB  . TYR A 1 165 ? -5.812  8.661   2.598   1.00 98.92 165 A 1 
ATOM   1269 C  CG  . TYR A 1 165 ? -4.922  7.726   1.808   1.00 98.91 165 A 1 
ATOM   1270 C  CD1 . TYR A 1 165 ? -4.888  6.361   2.079   1.00 98.84 165 A 1 
ATOM   1271 C  CD2 . TYR A 1 165 ? -4.121  8.204   0.774   1.00 98.83 165 A 1 
ATOM   1272 C  CE1 . TYR A 1 165 ? -4.078  5.505   1.354   1.00 98.77 165 A 1 
ATOM   1273 C  CE2 . TYR A 1 165 ? -3.302  7.356   0.038   1.00 98.77 165 A 1 
ATOM   1274 C  CZ  . TYR A 1 165 ? -3.285  6.004   0.329   1.00 98.82 165 A 1 
ATOM   1275 O  OH  . TYR A 1 165 ? -2.482  5.161   -0.392  1.00 98.63 165 A 1 
ATOM   1276 N  N   . ILE A 1 166 ? -2.849  9.097   4.429   1.00 98.91 166 A 1 
ATOM   1277 C  CA  . ILE A 1 166 ? -1.463  9.545   4.343   1.00 98.97 166 A 1 
ATOM   1278 C  C   . ILE A 1 166 ? -0.634  8.466   3.662   1.00 98.96 166 A 1 
ATOM   1279 O  O   . ILE A 1 166 ? -0.613  7.320   4.109   1.00 98.79 166 A 1 
ATOM   1280 C  CB  . ILE A 1 166 ? -0.876  9.851   5.739   1.00 98.90 166 A 1 
ATOM   1281 C  CG1 . ILE A 1 166 ? -1.728  10.896  6.461   1.00 98.35 166 A 1 
ATOM   1282 C  CG2 . ILE A 1 166 ? 0.568   10.329  5.610   1.00 98.42 166 A 1 
ATOM   1283 C  CD1 . ILE A 1 166 ? -1.293  11.168  7.899   1.00 98.11 166 A 1 
ATOM   1284 N  N   . ASP A 1 167 ? 0.046   8.841   2.586   1.00 98.97 167 A 1 
ATOM   1285 C  CA  . ASP A 1 167 ? 0.787   7.891   1.759   1.00 98.98 167 A 1 
ATOM   1286 C  C   . ASP A 1 167 ? 2.270   8.252   1.741   1.00 98.88 167 A 1 
ATOM   1287 O  O   . ASP A 1 167 ? 2.646   9.304   1.221   1.00 98.70 167 A 1 
ATOM   1288 C  CB  . ASP A 1 167 ? 0.203   7.897   0.338   1.00 98.81 167 A 1 
ATOM   1289 C  CG  . ASP A 1 167 ? 0.642   6.697   -0.493  1.00 98.73 167 A 1 
ATOM   1290 O  OD1 . ASP A 1 167 ? 1.801   6.256   -0.355  1.00 98.05 167 A 1 
ATOM   1291 O  OD2 . ASP A 1 167 ? -0.180  6.207   -1.294  1.00 97.77 167 A 1 
ATOM   1292 N  N   . THR A 1 168 ? 3.113   7.373   2.309   1.00 98.82 168 A 1 
ATOM   1293 C  CA  . THR A 1 168 ? 4.556   7.613   2.341   1.00 98.70 168 A 1 
ATOM   1294 C  C   . THR A 1 168 ? 5.334   6.621   1.482   1.00 98.66 168 A 1 
ATOM   1295 O  O   . THR A 1 168 ? 6.548   6.473   1.637   1.00 97.79 168 A 1 
ATOM   1296 C  CB  . THR A 1 168 ? 5.104   7.597   3.786   1.00 98.47 168 A 1 
ATOM   1297 O  OG1 . THR A 1 168 ? 4.641   6.434   4.476   1.00 96.89 168 A 1 
ATOM   1298 C  CG2 . THR A 1 168 ? 4.657   8.844   4.539   1.00 96.63 168 A 1 
ATOM   1299 N  N   . ASP A 1 169 ? 4.635   5.951   0.561   1.00 98.70 169 A 1 
ATOM   1300 C  CA  . ASP A 1 169 ? 5.281   5.130   -0.456  1.00 98.71 169 A 1 
ATOM   1301 C  C   . ASP A 1 169 ? 6.128   6.073   -1.318  1.00 98.66 169 A 1 
ATOM   1302 O  O   . ASP A 1 169 ? 5.792   7.249   -1.471  1.00 98.31 169 A 1 
ATOM   1303 C  CB  . ASP A 1 169 ? 4.200   4.443   -1.305  1.00 98.52 169 A 1 
ATOM   1304 C  CG  . ASP A 1 169 ? 4.761   3.403   -2.268  1.00 98.17 169 A 1 
ATOM   1305 O  OD1 . ASP A 1 169 ? 4.589   2.195   -1.996  1.00 96.40 169 A 1 
ATOM   1306 O  OD2 . ASP A 1 169 ? 5.329   3.786   -3.314  1.00 95.72 169 A 1 
ATOM   1307 N  N   . ALA A 1 170 ? 7.230   5.576   -1.876  1.00 98.66 170 A 1 
ATOM   1308 C  CA  . ALA A 1 170 ? 8.076   6.412   -2.720  1.00 98.56 170 A 1 
ATOM   1309 C  C   . ALA A 1 170 ? 7.373   6.826   -4.013  1.00 98.44 170 A 1 
ATOM   1310 O  O   . ALA A 1 170 ? 7.748   7.819   -4.636  1.00 97.84 170 A 1 
ATOM   1311 C  CB  . ALA A 1 170 ? 9.384   5.692   -3.052  1.00 98.20 170 A 1 
ATOM   1312 N  N   . HIS A 1 171 ? 6.344   6.074   -4.410  1.00 98.53 171 A 1 
ATOM   1313 C  CA  . HIS A 1 171 ? 5.559   6.384   -5.600  1.00 98.43 171 A 1 
ATOM   1314 C  C   . HIS A 1 171 ? 4.287   7.145   -5.204  1.00 98.53 171 A 1 
ATOM   1315 O  O   . HIS A 1 171 ? 3.689   6.879   -4.163  1.00 98.30 171 A 1 
ATOM   1316 C  CB  . HIS A 1 171 ? 5.164   5.104   -6.339  1.00 98.30 171 A 1 
ATOM   1317 C  CG  . HIS A 1 171 ? 6.334   4.256   -6.761  1.00 98.11 171 A 1 
ATOM   1318 N  ND1 . HIS A 1 171 ? 6.908   3.319   -5.929  1.00 96.96 171 A 1 
ATOM   1319 C  CD2 . HIS A 1 171 ? 7.017   4.192   -7.923  1.00 96.93 171 A 1 
ATOM   1320 C  CE1 . HIS A 1 171 ? 7.901   2.728   -6.560  1.00 96.80 171 A 1 
ATOM   1321 N  NE2 . HIS A 1 171 ? 7.990   3.232   -7.772  1.00 96.95 171 A 1 
ATOM   1322 N  N   . HIS A 1 172 ? 3.871   8.083   -6.049  1.00 98.35 172 A 1 
ATOM   1323 C  CA  . HIS A 1 172 ? 2.655   8.860   -5.802  1.00 98.48 172 A 1 
ATOM   1324 C  C   . HIS A 1 172 ? 1.441   7.940   -5.684  1.00 98.49 172 A 1 
ATOM   1325 O  O   . HIS A 1 172 ? 1.255   7.045   -6.505  1.00 98.27 172 A 1 
ATOM   1326 C  CB  . HIS A 1 172 ? 2.443   9.876   -6.929  1.00 98.39 172 A 1 
ATOM   1327 C  CG  . HIS A 1 172 ? 1.173   10.663  -6.808  1.00 98.47 172 A 1 
ATOM   1328 N  ND1 . HIS A 1 172 ? 0.293   10.830  -7.856  1.00 96.13 172 A 1 
ATOM   1329 C  CD2 . HIS A 1 172 ? 0.632   11.323  -5.764  1.00 96.00 172 A 1 
ATOM   1330 C  CE1 . HIS A 1 172 ? -0.729  11.566  -7.454  1.00 97.12 172 A 1 
ATOM   1331 N  NE2 . HIS A 1 172 ? -0.556  11.872  -6.189  1.00 97.45 172 A 1 
ATOM   1332 N  N   . GLY A 1 173 ? 0.608   8.171   -4.675  1.00 98.45 173 A 1 
ATOM   1333 C  CA  . GLY A 1 173 ? -0.612  7.394   -4.502  1.00 98.53 173 A 1 
ATOM   1334 C  C   . GLY A 1 173 ? -1.716  7.894   -5.413  1.00 98.75 173 A 1 
ATOM   1335 O  O   . GLY A 1 173 ? -2.726  8.429   -4.949  1.00 98.51 173 A 1 
ATOM   1336 N  N   . ASP A 1 174 ? -1.522  7.705   -6.706  1.00 98.69 174 A 1 
ATOM   1337 C  CA  . ASP A 1 174 ? -2.431  8.259   -7.706  1.00 98.63 174 A 1 
ATOM   1338 C  C   . ASP A 1 174 ? -3.823  7.642   -7.692  1.00 98.72 174 A 1 
ATOM   1339 O  O   . ASP A 1 174 ? -4.818  8.359   -7.807  1.00 98.63 174 A 1 
ATOM   1340 C  CB  . ASP A 1 174 ? -1.807  8.145   -9.116  1.00 98.23 174 A 1 
ATOM   1341 C  CG  . ASP A 1 174 ? -1.402  6.723   -9.488  1.00 98.23 174 A 1 
ATOM   1342 O  OD1 . ASP A 1 174 ? -1.313  5.851   -8.604  1.00 97.57 174 A 1 
ATOM   1343 O  OD2 . ASP A 1 174 ? -1.162  6.478   -10.696 1.00 96.96 174 A 1 
ATOM   1344 N  N   . GLY A 1 175 ? -3.911  6.330   -7.529  1.00 98.66 175 A 1 
ATOM   1345 C  CA  . GLY A 1 175 ? -5.203  5.656   -7.530  1.00 98.75 175 A 1 
ATOM   1346 C  C   . GLY A 1 175 ? -6.125  6.159   -6.431  1.00 98.85 175 A 1 
ATOM   1347 O  O   . GLY A 1 175 ? -7.306  6.413   -6.667  1.00 98.73 175 A 1 
ATOM   1348 N  N   . VAL A 1 176 ? -5.590  6.299   -5.223  1.00 98.75 176 A 1 
ATOM   1349 C  CA  . VAL A 1 176 ? -6.392  6.774   -4.102  1.00 98.86 176 A 1 
ATOM   1350 C  C   . VAL A 1 176 ? -6.746  8.250   -4.273  1.00 98.87 176 A 1 
ATOM   1351 O  O   . VAL A 1 176 ? -7.896  8.644   -4.076  1.00 98.75 176 A 1 
ATOM   1352 C  CB  . VAL A 1 176 ? -5.666  6.558   -2.753  1.00 98.76 176 A 1 
ATOM   1353 C  CG1 . VAL A 1 176 ? -6.562  7.002   -1.595  1.00 98.37 176 A 1 
ATOM   1354 C  CG2 . VAL A 1 176 ? -5.275  5.097   -2.592  1.00 98.33 176 A 1 
ATOM   1355 N  N   . GLN A 1 177 ? -5.767  9.053   -4.652  1.00 98.95 177 A 1 
ATOM   1356 C  CA  . GLN A 1 177 ? -6.002  10.487  -4.850  1.00 98.95 177 A 1 
ATOM   1357 C  C   . GLN A 1 177 ? -7.142  10.750  -5.831  1.00 98.98 177 A 1 
ATOM   1358 O  O   . GLN A 1 177 ? -8.087  11.477  -5.522  1.00 98.80 177 A 1 
ATOM   1359 C  CB  . GLN A 1 177 ? -4.738  11.188  -5.363  1.00 98.76 177 A 1 
ATOM   1360 C  CG  . GLN A 1 177 ? -4.996  12.636  -5.787  1.00 98.43 177 A 1 
ATOM   1361 C  CD  . GLN A 1 177 ? -3.786  13.310  -6.388  1.00 98.53 177 A 1 
ATOM   1362 O  OE1 . GLN A 1 177 ? -3.717  13.546  -7.594  1.00 95.18 177 A 1 
ATOM   1363 N  NE2 . GLN A 1 177 ? -2.825  13.648  -5.547  1.00 94.82 177 A 1 
ATOM   1364 N  N   . PHE A 1 178 ? -7.049  10.174  -7.020  1.00 98.86 178 A 1 
ATOM   1365 C  CA  . PHE A 1 178 ? -8.021  10.490  -8.062  1.00 98.86 178 A 1 
ATOM   1366 C  C   . PHE A 1 178 ? -9.396  9.876   -7.817  1.00 98.88 178 A 1 
ATOM   1367 O  O   . PHE A 1 178 ? -10.396 10.380  -8.322  1.00 98.58 178 A 1 
ATOM   1368 C  CB  . PHE A 1 178 ? -7.473  10.090  -9.431  1.00 98.73 178 A 1 
ATOM   1369 C  CG  . PHE A 1 178 ? -6.365  10.986  -9.918  1.00 98.44 178 A 1 
ATOM   1370 C  CD1 . PHE A 1 178 ? -6.583  12.358  -10.060 1.00 97.60 178 A 1 
ATOM   1371 C  CD2 . PHE A 1 178 ? -5.111  10.481  -10.232 1.00 97.62 178 A 1 
ATOM   1372 C  CE1 . PHE A 1 178 ? -5.569  13.193  -10.492 1.00 96.91 178 A 1 
ATOM   1373 C  CE2 . PHE A 1 178 ? -4.097  11.319  -10.665 1.00 96.88 178 A 1 
ATOM   1374 C  CZ  . PHE A 1 178 ? -4.324  12.678  -10.799 1.00 96.75 178 A 1 
ATOM   1375 N  N   . THR A 1 179 ? -9.460  8.810   -7.024  1.00 98.89 179 A 1 
ATOM   1376 C  CA  . THR A 1 179 ? -10.744 8.206   -6.686  1.00 98.88 179 A 1 
ATOM   1377 C  C   . THR A 1 179 ? -11.596 9.165   -5.851  1.00 98.82 179 A 1 
ATOM   1378 O  O   . THR A 1 179 ? -12.822 9.201   -5.975  1.00 98.52 179 A 1 
ATOM   1379 C  CB  . THR A 1 179 ? -10.554 6.879   -5.935  1.00 98.72 179 A 1 
ATOM   1380 O  OG1 . THR A 1 179 ? -9.948  5.922   -6.811  1.00 97.54 179 A 1 
ATOM   1381 C  CG2 . THR A 1 179 ? -11.891 6.323   -5.447  1.00 97.32 179 A 1 
ATOM   1382 N  N   . PHE A 1 180 ? -10.946 9.968   -5.015  1.00 98.88 180 A 1 
ATOM   1383 C  CA  . PHE A 1 180 ? -11.655 10.887  -4.129  1.00 98.84 180 A 1 
ATOM   1384 C  C   . PHE A 1 180 ? -11.341 12.352  -4.425  1.00 98.74 180 A 1 
ATOM   1385 O  O   . PHE A 1 180 ? -11.463 13.209  -3.548  1.00 98.19 180 A 1 
ATOM   1386 C  CB  . PHE A 1 180 ? -11.320 10.557  -2.671  1.00 98.74 180 A 1 
ATOM   1387 C  CG  . PHE A 1 180 ? -11.608 9.120   -2.306  1.00 98.82 180 A 1 
ATOM   1388 C  CD1 . PHE A 1 180 ? -12.910 8.706   -2.063  1.00 98.61 180 A 1 
ATOM   1389 C  CD2 . PHE A 1 180 ? -10.588 8.189   -2.256  1.00 98.65 180 A 1 
ATOM   1390 C  CE1 . PHE A 1 180 ? -13.185 7.390   -1.764  1.00 98.50 180 A 1 
ATOM   1391 C  CE2 . PHE A 1 180 ? -10.859 6.865   -1.959  1.00 98.51 180 A 1 
ATOM   1392 C  CZ  . PHE A 1 180 ? -12.160 6.464   -1.712  1.00 98.61 180 A 1 
ATOM   1393 N  N   . TYR A 1 181 ? -10.970 12.626  -5.668  1.00 98.84 181 A 1 
ATOM   1394 C  CA  . TYR A 1 181 ? -10.504 13.952  -6.053  1.00 98.85 181 A 1 
ATOM   1395 C  C   . TYR A 1 181 ? -11.543 15.056  -5.861  1.00 98.77 181 A 1 
ATOM   1396 O  O   . TYR A 1 181 ? -11.174 16.217  -5.631  1.00 98.15 181 A 1 
ATOM   1397 C  CB  . TYR A 1 181 ? -10.035 13.924  -7.515  1.00 98.66 181 A 1 
ATOM   1398 C  CG  . TYR A 1 181 ? -8.901  14.875  -7.822  1.00 98.74 181 A 1 
ATOM   1399 C  CD1 . TYR A 1 181 ? -7.732  14.861  -7.077  1.00 98.58 181 A 1 
ATOM   1400 C  CD2 . TYR A 1 181 ? -8.989  15.769  -8.890  1.00 98.53 181 A 1 
ATOM   1401 C  CE1 . TYR A 1 181 ? -6.679  15.713  -7.366  1.00 98.26 181 A 1 
ATOM   1402 C  CE2 . TYR A 1 181 ? -7.939  16.626  -9.192  1.00 98.30 181 A 1 
ATOM   1403 C  CZ  . TYR A 1 181 ? -6.788  16.590  -8.428  1.00 98.57 181 A 1 
ATOM   1404 O  OH  . TYR A 1 181 ? -5.737  17.444  -8.724  1.00 98.39 181 A 1 
ATOM   1405 N  N   . ASP A 1 182 ? -12.836 14.712  -5.934  1.00 98.86 182 A 1 
ATOM   1406 C  CA  . ASP A 1 182 ? -13.895 15.695  -5.773  1.00 98.73 182 A 1 
ATOM   1407 C  C   . ASP A 1 182 ? -14.679 15.507  -4.472  1.00 98.71 182 A 1 
ATOM   1408 O  O   . ASP A 1 182 ? -15.787 16.019  -4.322  1.00 98.33 182 A 1 
ATOM   1409 C  CB  . ASP A 1 182 ? -14.850 15.662  -6.979  1.00 98.27 182 A 1 
ATOM   1410 C  CG  . ASP A 1 182 ? -15.619 14.353  -7.087  1.00 95.43 182 A 1 
ATOM   1411 O  OD1 . ASP A 1 182 ? -15.309 13.407  -6.341  1.00 91.14 182 A 1 
ATOM   1412 O  OD2 . ASP A 1 182 ? -16.533 14.279  -7.928  1.00 90.22 182 A 1 
ATOM   1413 N  N   . ASN A 1 183 ? -14.093 14.770  -3.531  1.00 98.73 183 A 1 
ATOM   1414 C  CA  . ASN A 1 183 ? -14.750 14.444  -2.267  1.00 98.78 183 A 1 
ATOM   1415 C  C   . ASN A 1 183 ? -14.150 15.264  -1.116  1.00 98.82 183 A 1 
ATOM   1416 O  O   . ASN A 1 183 ? -12.990 15.069  -0.766  1.00 98.59 183 A 1 
ATOM   1417 C  CB  . ASN A 1 183 ? -14.605 12.950  -1.984  1.00 98.49 183 A 1 
ATOM   1418 C  CG  . ASN A 1 183 ? -15.499 12.471  -0.858  1.00 98.25 183 A 1 
ATOM   1419 O  OD1 . ASN A 1 183 ? -15.719 13.181  0.120   1.00 96.14 183 A 1 
ATOM   1420 N  ND2 . ASN A 1 183 ? -16.011 11.246  -0.980  1.00 94.81 183 A 1 
ATOM   1421 N  N   . PRO A 1 184 ? -14.940 16.160  -0.508  1.00 98.73 184 A 1 
ATOM   1422 C  CA  . PRO A 1 184 ? -14.425 17.008  0.571   1.00 98.63 184 A 1 
ATOM   1423 C  C   . PRO A 1 184 ? -14.285 16.293  1.913   1.00 98.68 184 A 1 
ATOM   1424 O  O   . PRO A 1 184 ? -13.713 16.852  2.854   1.00 98.11 184 A 1 
ATOM   1425 C  CB  . PRO A 1 184 ? -15.477 18.119  0.669   1.00 98.29 184 A 1 
ATOM   1426 C  CG  . PRO A 1 184 ? -16.743 17.427  0.269   1.00 97.74 184 A 1 
ATOM   1427 C  CD  . PRO A 1 184 ? -16.336 16.476  -0.834  1.00 98.45 184 A 1 
ATOM   1428 N  N   . ASP A 1 185 ? -14.799 15.061  2.010   1.00 98.78 185 A 1 
ATOM   1429 C  CA  . ASP A 1 185 ? -14.739 14.314  3.264   1.00 98.70 185 A 1 
ATOM   1430 C  C   . ASP A 1 185 ? -13.624 13.260  3.272   1.00 98.83 185 A 1 
ATOM   1431 O  O   . ASP A 1 185 ? -13.508 12.478  4.220   1.00 98.60 185 A 1 
ATOM   1432 C  CB  . ASP A 1 185 ? -16.091 13.658  3.556   1.00 98.58 185 A 1 
ATOM   1433 C  CG  . ASP A 1 185 ? -17.188 14.684  3.787   1.00 97.82 185 A 1 
ATOM   1434 O  OD1 . ASP A 1 185 ? -16.926 15.690  4.477   1.00 95.02 185 A 1 
ATOM   1435 O  OD2 . ASP A 1 185 ? -18.310 14.488  3.282   1.00 94.73 185 A 1 
ATOM   1436 N  N   . VAL A 1 186 ? -12.825 13.242  2.225   1.00 98.86 186 A 1 
ATOM   1437 C  CA  . VAL A 1 186 ? -11.650 12.390  2.154   1.00 98.81 186 A 1 
ATOM   1438 C  C   . VAL A 1 186 ? -10.458 13.257  1.778   1.00 98.83 186 A 1 
ATOM   1439 O  O   . VAL A 1 186 ? -10.411 13.813  0.681   1.00 98.75 186 A 1 
ATOM   1440 C  CB  . VAL A 1 186 ? -11.800 11.264  1.111   1.00 98.74 186 A 1 
ATOM   1441 C  CG1 . VAL A 1 186 ? -10.519 10.429  1.041   1.00 98.35 186 A 1 
ATOM   1442 C  CG2 . VAL A 1 186 ? -12.996 10.381  1.451   1.00 98.41 186 A 1 
ATOM   1443 N  N   . CYS A 1 187 ? -9.515  13.376  2.689   1.00 98.95 187 A 1 
ATOM   1444 C  CA  . CYS A 1 187 ? -8.322  14.175  2.441   1.00 98.91 187 A 1 
ATOM   1445 C  C   . CYS A 1 187 ? -7.146  13.247  2.158   1.00 98.99 187 A 1 
ATOM   1446 O  O   . CYS A 1 187 ? -6.863  12.346  2.947   1.00 98.91 187 A 1 
ATOM   1447 C  CB  . CYS A 1 187 ? -8.024  15.058  3.657   1.00 98.85 187 A 1 
ATOM   1448 S  SG  . CYS A 1 187 ? -6.568  16.110  3.467   1.00 98.66 187 A 1 
ATOM   1449 N  N   . THR A 1 188 ? -6.477  13.453  1.032   1.00 98.92 188 A 1 
ATOM   1450 C  CA  . THR A 1 188 ? -5.331  12.623  0.678   1.00 98.96 188 A 1 
ATOM   1451 C  C   . THR A 1 188 ? -4.039  13.427  0.701   1.00 98.96 188 A 1 
ATOM   1452 O  O   . THR A 1 188 ? -3.962  14.516  0.134   1.00 98.84 188 A 1 
ATOM   1453 C  CB  . THR A 1 188 ? -5.498  11.964  -0.707  1.00 98.83 188 A 1 
ATOM   1454 O  OG1 . THR A 1 188 ? -5.642  12.961  -1.722  1.00 97.77 188 A 1 
ATOM   1455 C  CG2 . THR A 1 188 ? -6.729  11.056  -0.723  1.00 97.87 188 A 1 
ATOM   1456 N  N   . LEU A 1 189 ? -3.034  12.884  1.379   1.00 98.95 189 A 1 
ATOM   1457 C  CA  . LEU A 1 189 ? -1.710  13.481  1.451   1.00 98.91 189 A 1 
ATOM   1458 C  C   . LEU A 1 189 ? -0.694  12.450  0.993   1.00 98.94 189 A 1 
ATOM   1459 O  O   . LEU A 1 189 ? -0.594  11.370  1.581   1.00 98.88 189 A 1 
ATOM   1460 C  CB  . LEU A 1 189 ? -1.392  13.940  2.875   1.00 98.92 189 A 1 
ATOM   1461 C  CG  . LEU A 1 189 ? 0.068   14.311  3.171   1.00 98.78 189 A 1 
ATOM   1462 C  CD1 . LEU A 1 189 ? 0.502   15.507  2.329   1.00 98.64 189 A 1 
ATOM   1463 C  CD2 . LEU A 1 189 ? 0.252   14.602  4.651   1.00 98.61 189 A 1 
ATOM   1464 N  N   . SER A 1 190 ? 0.050   12.769  -0.057  1.00 98.88 190 A 1 
ATOM   1465 C  CA  . SER A 1 190 ? 1.051   11.850  -0.584  1.00 98.83 190 A 1 
ATOM   1466 C  C   . SER A 1 190 ? 2.427   12.508  -0.589  1.00 98.89 190 A 1 
ATOM   1467 O  O   . SER A 1 190 ? 2.589   13.623  -1.092  1.00 98.71 190 A 1 
ATOM   1468 C  CB  . SER A 1 190 ? 0.675   11.388  -1.994  1.00 98.68 190 A 1 
ATOM   1469 O  OG  . SER A 1 190 ? 1.624   10.464  -2.506  1.00 98.03 190 A 1 
ATOM   1470 N  N   . ILE A 1 191 ? 3.407   11.819  -0.011  1.00 98.85 191 A 1 
ATOM   1471 C  CA  . ILE A 1 191 ? 4.781   12.299  0.060   1.00 98.80 191 A 1 
ATOM   1472 C  C   . ILE A 1 191 ? 5.637   11.292  -0.696  1.00 98.74 191 A 1 
ATOM   1473 O  O   . ILE A 1 191 ? 5.803   10.154  -0.252  1.00 98.29 191 A 1 
ATOM   1474 C  CB  . ILE A 1 191 ? 5.246   12.427  1.522   1.00 98.60 191 A 1 
ATOM   1475 C  CG1 . ILE A 1 191 ? 4.315   13.392  2.267   1.00 96.78 191 A 1 
ATOM   1476 C  CG2 . ILE A 1 191 ? 6.686   12.915  1.596   1.00 97.58 191 A 1 
ATOM   1477 C  CD1 . ILE A 1 191 ? 4.373   13.261  3.772   1.00 88.05 191 A 1 
ATOM   1478 N  N   . HIS A 1 192 ? 6.184   11.710  -1.837  1.00 98.76 192 A 1 
ATOM   1479 C  CA  . HIS A 1 192 ? 6.756   10.761  -2.780  1.00 98.61 192 A 1 
ATOM   1480 C  C   . HIS A 1 192 ? 7.894   11.359  -3.593  1.00 98.64 192 A 1 
ATOM   1481 O  O   . HIS A 1 192 ? 8.066   12.573  -3.635  1.00 98.41 192 A 1 
ATOM   1482 C  CB  . HIS A 1 192 ? 5.663   10.301  -3.739  1.00 98.52 192 A 1 
ATOM   1483 C  CG  . HIS A 1 192 ? 4.881   11.440  -4.310  1.00 98.56 192 A 1 
ATOM   1484 N  ND1 . HIS A 1 192 ? 3.745   11.930  -3.707  1.00 96.82 192 A 1 
ATOM   1485 C  CD2 . HIS A 1 192 ? 5.091   12.216  -5.392  1.00 96.51 192 A 1 
ATOM   1486 C  CE1 . HIS A 1 192 ? 3.287   12.957  -4.405  1.00 97.18 192 A 1 
ATOM   1487 N  NE2 . HIS A 1 192 ? 4.090   13.156  -5.432  1.00 97.49 192 A 1 
ATOM   1488 N  N   . GLU A 1 193 ? 8.656   10.493  -4.250  1.00 98.38 193 A 1 
ATOM   1489 C  CA  . GLU A 1 193 ? 9.673   10.961  -5.179  1.00 98.12 193 A 1 
ATOM   1490 C  C   . GLU A 1 193 ? 8.983   11.633  -6.368  1.00 98.18 193 A 1 
ATOM   1491 O  O   . GLU A 1 193 ? 8.003   11.112  -6.903  1.00 97.73 193 A 1 
ATOM   1492 C  CB  . GLU A 1 193 ? 10.549  9.810   -5.662  1.00 97.74 193 A 1 
ATOM   1493 C  CG  . GLU A 1 193 ? 11.632  10.247  -6.648  1.00 97.13 193 A 1 
ATOM   1494 C  CD  . GLU A 1 193 ? 12.506  9.097   -7.149  1.00 97.08 193 A 1 
ATOM   1495 O  OE1 . GLU A 1 193 ? 13.136  9.260   -8.210  1.00 95.45 193 A 1 
ATOM   1496 O  OE2 . GLU A 1 193 ? 12.560  8.046   -6.477  1.00 95.56 193 A 1 
ATOM   1497 N  N   . THR A 1 194 ? 9.501   12.783  -6.779  1.00 98.06 194 A 1 
ATOM   1498 C  CA  . THR A 1 194 ? 8.905   13.547  -7.870  1.00 97.94 194 A 1 
ATOM   1499 C  C   . THR A 1 194 ? 8.637   12.708  -9.115  1.00 97.72 194 A 1 
ATOM   1500 O  O   . THR A 1 194 ? 9.461   11.886  -9.523  1.00 97.04 194 A 1 
ATOM   1501 C  CB  . THR A 1 194 ? 9.781   14.758  -8.250  1.00 97.64 194 A 1 
ATOM   1502 O  OG1 . THR A 1 194 ? 9.253   15.375  -9.425  1.00 96.46 194 A 1 
ATOM   1503 C  CG2 . THR A 1 194 ? 11.212  14.323  -8.510  1.00 95.93 194 A 1 
ATOM   1504 N  N   . GLY A 1 195 ? 7.472   12.948  -9.716  1.00 97.36 195 A 1 
ATOM   1505 C  CA  . GLY A 1 195 ? 7.065   12.238  -10.914 1.00 96.85 195 A 1 
ATOM   1506 C  C   . GLY A 1 195 ? 7.919   12.539  -12.132 1.00 96.54 195 A 1 
ATOM   1507 O  O   . GLY A 1 195 ? 7.778   11.885  -13.164 1.00 94.61 195 A 1 
ATOM   1508 N  N   . ARG A 1 196 ? 8.808   13.522  -12.019 1.00 96.66 196 A 1 
ATOM   1509 C  CA  . ARG A 1 196 ? 9.737   13.812  -13.107 1.00 95.93 196 A 1 
ATOM   1510 C  C   . ARG A 1 196 ? 10.676  12.633  -13.337 1.00 95.37 196 A 1 
ATOM   1511 O  O   . ARG A 1 196 ? 11.166  12.431  -14.446 1.00 93.24 196 A 1 
ATOM   1512 C  CB  . ARG A 1 196 ? 10.564  15.062  -12.800 1.00 95.03 196 A 1 
ATOM   1513 C  CG  . ARG A 1 196 ? 9.793   16.367  -12.902 1.00 86.16 196 A 1 
ATOM   1514 C  CD  . ARG A 1 196 ? 10.729  17.550  -12.813 1.00 83.93 196 A 1 
ATOM   1515 N  NE  . ARG A 1 196 ? 10.031  18.825  -13.015 1.00 77.42 196 A 1 
ATOM   1516 C  CZ  . ARG A 1 196 ? 10.633  20.013  -13.086 1.00 72.54 196 A 1 
ATOM   1517 N  NH1 . ARG A 1 196 ? 11.953  20.094  -12.971 1.00 65.68 196 A 1 
ATOM   1518 N  NH2 . ARG A 1 196 ? 9.917   21.105  -13.271 1.00 65.15 196 A 1 
ATOM   1519 N  N   . TYR A 1 197 ? 10.913  11.847  -12.294 1.00 95.70 197 A 1 
ATOM   1520 C  CA  . TYR A 1 197 ? 11.867  10.743  -12.363 1.00 94.97 197 A 1 
ATOM   1521 C  C   . TYR A 1 197 ? 11.291  9.382   -11.996 1.00 94.82 197 A 1 
ATOM   1522 O  O   . TYR A 1 197 ? 11.963  8.356   -12.167 1.00 91.63 197 A 1 
ATOM   1523 C  CB  . TYR A 1 197 ? 13.069  11.029  -11.467 1.00 93.33 197 A 1 
ATOM   1524 C  CG  . TYR A 1 197 ? 13.719  12.366  -11.733 1.00 91.49 197 A 1 
ATOM   1525 C  CD1 . TYR A 1 197 ? 14.329  12.628  -12.949 1.00 86.82 197 A 1 
ATOM   1526 C  CD2 . TYR A 1 197 ? 13.726  13.362  -10.769 1.00 86.50 197 A 1 
ATOM   1527 C  CE1 . TYR A 1 197 ? 14.928  13.853  -13.209 1.00 83.69 197 A 1 
ATOM   1528 C  CE2 . TYR A 1 197 ? 14.323  14.592  -11.011 1.00 83.71 197 A 1 
ATOM   1529 C  CZ  . TYR A 1 197 ? 14.920  14.822  -12.228 1.00 82.85 197 A 1 
ATOM   1530 O  OH  . TYR A 1 197 ? 15.512  16.040  -12.480 1.00 80.66 197 A 1 
ATOM   1531 N  N   . LEU A 1 198 ? 10.061  9.357   -11.494 1.00 96.32 198 A 1 
ATOM   1532 C  CA  . LEU A 1 198 ? 9.508   8.099   -11.007 1.00 96.62 198 A 1 
ATOM   1533 C  C   . LEU A 1 198 ? 8.041   7.899   -11.382 1.00 96.85 198 A 1 
ATOM   1534 O  O   . LEU A 1 198 ? 7.245   8.841   -11.371 1.00 95.53 198 A 1 
ATOM   1535 C  CB  . LEU A 1 198 ? 9.658   7.996   -9.488  1.00 96.07 198 A 1 
ATOM   1536 C  CG  . LEU A 1 198 ? 9.488   6.604   -8.886  1.00 95.64 198 A 1 
ATOM   1537 C  CD1 . LEU A 1 198 ? 10.661  5.711   -9.261  1.00 94.29 198 A 1 
ATOM   1538 C  CD2 . LEU A 1 198 ? 9.348   6.683   -7.364  1.00 94.20 198 A 1 
ATOM   1539 N  N   . PHE A 1 199 ? 7.695   6.664   -11.723 1.00 97.37 199 A 1 
ATOM   1540 C  CA  . PHE A 1 199 ? 6.315   6.232   -11.908 1.00 97.46 199 A 1 
ATOM   1541 C  C   . PHE A 1 199 ? 5.508   6.678   -10.690 1.00 97.67 199 A 1 
ATOM   1542 O  O   . PHE A 1 199 ? 6.033   6.671   -9.565  1.00 97.12 199 A 1 
ATOM   1543 C  CB  . PHE A 1 199 ? 6.302   4.699   -12.019 1.00 97.23 199 A 1 
ATOM   1544 C  CG  . PHE A 1 199 ? 4.931   4.096   -12.142 1.00 97.52 199 A 1 
ATOM   1545 C  CD1 . PHE A 1 199 ? 4.371   3.865   -13.395 1.00 97.29 199 A 1 
ATOM   1546 C  CD2 . PHE A 1 199 ? 4.208   3.733   -11.016 1.00 97.18 199 A 1 
ATOM   1547 C  CE1 . PHE A 1 199 ? 3.111   3.304   -13.512 1.00 96.97 199 A 1 
ATOM   1548 C  CE2 . PHE A 1 199 ? 2.944   3.175   -11.130 1.00 96.98 199 A 1 
ATOM   1549 C  CZ  . PHE A 1 199 ? 2.401   2.959   -12.381 1.00 97.19 199 A 1 
ATOM   1550 N  N   . PRO A 1 200 ? 4.232   7.098   -10.871 1.00 97.80 200 A 1 
ATOM   1551 C  CA  . PRO A 1 200 ? 3.439   7.122   -12.102 1.00 97.76 200 A 1 
ATOM   1552 C  C   . PRO A 1 200 ? 3.461   8.442   -12.860 1.00 97.56 200 A 1 
ATOM   1553 O  O   . PRO A 1 200 ? 2.742   8.614   -13.842 1.00 95.61 200 A 1 
ATOM   1554 C  CB  . PRO A 1 200 ? 2.021   6.830   -11.593 1.00 97.42 200 A 1 
ATOM   1555 C  CG  . PRO A 1 200 ? 1.999   7.526   -10.273 1.00 97.19 200 A 1 
ATOM   1556 C  CD  . PRO A 1 200 ? 3.391   7.345   -9.687  1.00 97.80 200 A 1 
ATOM   1557 N  N   . GLY A 1 201 ? 4.289   9.403   -12.414 1.00 97.37 201 A 1 
ATOM   1558 C  CA  . GLY A 1 201 ? 4.428   10.669  -13.123 1.00 97.10 201 A 1 
ATOM   1559 C  C   . GLY A 1 201 ? 3.551   11.795  -12.600 1.00 97.57 201 A 1 
ATOM   1560 O  O   . GLY A 1 201 ? 3.782   12.962  -12.907 1.00 96.92 201 A 1 
ATOM   1561 N  N   . THR A 1 202 ? 2.542   11.433  -11.800 1.00 97.26 202 A 1 
ATOM   1562 C  CA  . THR A 1 202 ? 1.650   12.418  -11.210 1.00 97.69 202 A 1 
ATOM   1563 C  C   . THR A 1 202 ? 2.121   12.819  -9.816  1.00 97.90 202 A 1 
ATOM   1564 O  O   . THR A 1 202 ? 3.198   12.425  -9.383  1.00 97.72 202 A 1 
ATOM   1565 C  CB  . THR A 1 202 ? 0.215   11.870  -11.149 1.00 97.26 202 A 1 
ATOM   1566 O  OG1 . THR A 1 202 ? 0.229   10.557  -10.575 1.00 95.89 202 A 1 
ATOM   1567 C  CG2 . THR A 1 202 ? -0.383  11.783  -12.547 1.00 95.50 202 A 1 
ATOM   1568 N  N   . GLY A 1 203 ? 1.318   13.609  -9.106  1.00 98.04 203 A 1 
ATOM   1569 C  CA  . GLY A 1 203 ? 1.663   14.014  -7.762  1.00 98.38 203 A 1 
ATOM   1570 C  C   . GLY A 1 203 ? 2.346   15.365  -7.671  1.00 98.62 203 A 1 
ATOM   1571 O  O   . GLY A 1 203 ? 3.163   15.595  -6.783  1.00 98.47 203 A 1 
ATOM   1572 N  N   . GLN A 1 204 ? 2.006   16.279  -8.593  1.00 98.53 204 A 1 
ATOM   1573 C  CA  . GLN A 1 204 ? 2.529   17.627  -8.541  1.00 98.64 204 A 1 
ATOM   1574 C  C   . GLN A 1 204 ? 1.803   18.432  -7.469  1.00 98.85 204 A 1 
ATOM   1575 O  O   . GLN A 1 204 ? 0.680   18.111  -7.095  1.00 98.70 204 A 1 
ATOM   1576 C  CB  . GLN A 1 204 ? 2.375   18.321  -9.896  1.00 98.10 204 A 1 
ATOM   1577 C  CG  . GLN A 1 204 ? 3.145   17.679  -11.036 1.00 93.57 204 A 1 
ATOM   1578 C  CD  . GLN A 1 204 ? 2.934   18.390  -12.349 1.00 85.10 204 A 1 
ATOM   1579 O  OE1 . GLN A 1 204 ? 3.879   18.884  -12.959 1.00 76.55 204 A 1 
ATOM   1580 N  NE2 . GLN A 1 204 ? 1.686   18.461  -12.786 1.00 72.19 204 A 1 
ATOM   1581 N  N   . ILE A 1 205 ? 2.444   19.500  -6.993  1.00 98.69 205 A 1 
ATOM   1582 C  CA  . ILE A 1 205 ? 1.838   20.374  -5.989  1.00 98.65 205 A 1 
ATOM   1583 C  C   . ILE A 1 205 ? 0.489   20.902  -6.468  1.00 98.65 205 A 1 
ATOM   1584 O  O   . ILE A 1 205 ? -0.444  21.069  -5.675  1.00 98.32 205 A 1 
ATOM   1585 C  CB  . ILE A 1 205 ? 2.766   21.565  -5.671  1.00 98.27 205 A 1 
ATOM   1586 C  CG1 . ILE A 1 205 ? 4.086   21.066  -5.084  1.00 92.67 205 A 1 
ATOM   1587 C  CG2 . ILE A 1 205 ? 2.088   22.536  -4.714  1.00 92.07 205 A 1 
ATOM   1588 C  CD1 . ILE A 1 205 ? 5.133   22.154  -4.932  1.00 90.49 205 A 1 
ATOM   1589 N  N   . GLN A 1 206 ? 0.365   21.154  -7.768  1.00 98.77 206 A 1 
ATOM   1590 C  CA  . GLN A 1 206 ? -0.832  21.734  -8.362  1.00 98.60 206 A 1 
ATOM   1591 C  C   . GLN A 1 206 ? -2.045  20.810  -8.310  1.00 98.66 206 A 1 
ATOM   1592 O  O   . GLN A 1 206 ? -3.172  21.263  -8.535  1.00 98.15 206 A 1 
ATOM   1593 C  CB  . GLN A 1 206 ? -0.569  22.132  -9.814  1.00 98.01 206 A 1 
ATOM   1594 C  CG  . GLN A 1 206 ? 0.526   23.174  -10.003 1.00 93.13 206 A 1 
ATOM   1595 C  CD  . GLN A 1 206 ? 1.893   22.553  -10.248 1.00 87.52 206 A 1 
ATOM   1596 O  OE1 . GLN A 1 206 ? 2.237   21.519  -9.676  1.00 79.42 206 A 1 
ATOM   1597 N  NE2 . GLN A 1 206 ? 2.677   23.190  -11.109 1.00 77.57 206 A 1 
ATOM   1598 N  N   . GLU A 1 207 ? -1.832  19.524  -8.032  1.00 98.71 207 A 1 
ATOM   1599 C  CA  . GLU A 1 207 ? -2.945  18.573  -7.962  1.00 98.73 207 A 1 
ATOM   1600 C  C   . GLU A 1 207 ? -3.629  18.685  -6.604  1.00 98.80 207 A 1 
ATOM   1601 O  O   . GLU A 1 207 ? -3.329  17.956  -5.668  1.00 98.60 207 A 1 
ATOM   1602 C  CB  . GLU A 1 207 ? -2.436  17.160  -8.230  1.00 98.64 207 A 1 
ATOM   1603 C  CG  . GLU A 1 207 ? -1.896  16.980  -9.645  1.00 98.17 207 A 1 
ATOM   1604 C  CD  . GLU A 1 207 ? -1.123  15.688  -9.839  1.00 98.31 207 A 1 
ATOM   1605 O  OE1 . GLU A 1 207 ? -1.522  14.649  -9.274  1.00 96.93 207 A 1 
ATOM   1606 O  OE2 . GLU A 1 207 ? -0.102  15.709  -10.570 1.00 97.28 207 A 1 
ATOM   1607 N  N   . LYS A 1 208 ? -4.575  19.647  -6.517  1.00 98.70 208 A 1 
ATOM   1608 C  CA  . LYS A 1 208 ? -5.192  20.025  -5.252  1.00 98.65 208 A 1 
ATOM   1609 C  C   . LYS A 1 208 ? -6.634  19.547  -5.074  1.00 98.67 208 A 1 
ATOM   1610 O  O   . LYS A 1 208 ? -7.279  19.888  -4.082  1.00 98.06 208 A 1 
ATOM   1611 C  CB  . LYS A 1 208 ? -5.150  21.548  -5.084  1.00 98.21 208 A 1 
ATOM   1612 C  CG  . LYS A 1 208 ? -3.751  22.138  -5.077  1.00 96.58 208 A 1 
ATOM   1613 C  CD  . LYS A 1 208 ? -3.788  23.643  -4.926  1.00 94.13 208 A 1 
ATOM   1614 C  CE  . LYS A 1 208 ? -2.395  24.236  -4.851  1.00 88.54 208 A 1 
ATOM   1615 N  NZ  . LYS A 1 208 ? -2.421  25.711  -4.675  1.00 79.48 208 A 1 
ATOM   1616 N  N   . GLY A 1 209 ? -7.137  18.757  -6.021  1.00 98.63 209 A 1 
ATOM   1617 C  CA  . GLY A 1 209 ? -8.520  18.310  -5.968  1.00 98.65 209 A 1 
ATOM   1618 C  C   . GLY A 1 209 ? -9.388  19.114  -6.926  1.00 98.70 209 A 1 
ATOM   1619 O  O   . GLY A 1 209 ? -8.930  20.075  -7.537  1.00 98.32 209 A 1 
ATOM   1620 N  N   . SER A 1 210 ? -10.662 18.727  -7.056  1.00 98.74 210 A 1 
ATOM   1621 C  CA  . SER A 1 210 ? -11.584 19.407  -7.953  1.00 98.65 210 A 1 
ATOM   1622 C  C   . SER A 1 210 ? -12.984 19.493  -7.347  1.00 98.71 210 A 1 
ATOM   1623 O  O   . SER A 1 210 ? -13.319 18.730  -6.439  1.00 98.32 210 A 1 
ATOM   1624 C  CB  . SER A 1 210 ? -11.656 18.683  -9.305  1.00 98.05 210 A 1 
ATOM   1625 O  OG  . SER A 1 210 ? -12.215 17.389  -9.157  1.00 92.19 210 A 1 
ATOM   1626 N  N   . GLY A 1 211 ? -13.802 20.427  -7.847  1.00 98.42 211 A 1 
ATOM   1627 C  CA  . GLY A 1 211 ? -15.161 20.580  -7.365  1.00 98.42 211 A 1 
ATOM   1628 C  C   . GLY A 1 211 ? -15.197 20.836  -5.873  1.00 98.51 211 A 1 
ATOM   1629 O  O   . GLY A 1 211 ? -14.428 21.636  -5.348  1.00 97.97 211 A 1 
ATOM   1630 N  N   . LYS A 1 212 ? -16.102 20.145  -5.182  1.00 98.67 212 A 1 
ATOM   1631 C  CA  . LYS A 1 212 ? -16.220 20.284  -3.736  1.00 98.43 212 A 1 
ATOM   1632 C  C   . LYS A 1 212 ? -14.983 19.746  -3.017  1.00 98.50 212 A 1 
ATOM   1633 O  O   . LYS A 1 212 ? -14.752 20.060  -1.848  1.00 97.69 212 A 1 
ATOM   1634 C  CB  . LYS A 1 212 ? -17.472 19.564  -3.233  1.00 97.97 212 A 1 
ATOM   1635 C  CG  . LYS A 1 212 ? -18.780 20.174  -3.721  1.00 93.00 212 A 1 
ATOM   1636 C  CD  . LYS A 1 212 ? -19.982 19.432  -3.186  1.00 88.09 212 A 1 
ATOM   1637 C  CE  . LYS A 1 212 ? -21.280 20.064  -3.656  1.00 80.88 212 A 1 
ATOM   1638 N  NZ  . LYS A 1 212 ? -22.479 19.320  -3.166  1.00 71.33 212 A 1 
ATOM   1639 N  N   . GLY A 1 213 ? -14.197 18.938  -3.707  1.00 98.62 213 A 1 
ATOM   1640 C  CA  . GLY A 1 213 ? -12.995 18.358  -3.125  1.00 98.66 213 A 1 
ATOM   1641 C  C   . GLY A 1 213 ? -11.760 19.224  -3.266  1.00 98.66 213 A 1 
ATOM   1642 O  O   . GLY A 1 213 ? -10.685 18.858  -2.792  1.00 98.30 213 A 1 
ATOM   1643 N  N   . TYR A 1 214 ? -11.899 20.380  -3.916  1.00 98.63 214 A 1 
ATOM   1644 C  CA  . TYR A 1 214 ? -10.753 21.262  -4.098  1.00 98.68 214 A 1 
ATOM   1645 C  C   . TYR A 1 214 ? -10.201 21.710  -2.749  1.00 98.67 214 A 1 
ATOM   1646 O  O   . TYR A 1 214 ? -10.939 22.199  -1.894  1.00 98.25 214 A 1 
ATOM   1647 C  CB  . TYR A 1 214 ? -11.116 22.491  -4.934  1.00 98.35 214 A 1 
ATOM   1648 C  CG  . TYR A 1 214 ? -9.915  23.352  -5.263  1.00 97.82 214 A 1 
ATOM   1649 C  CD1 . TYR A 1 214 ? -9.572  24.445  -4.468  1.00 96.49 214 A 1 
ATOM   1650 C  CD2 . TYR A 1 214 ? -9.107  23.059  -6.354  1.00 96.38 214 A 1 
ATOM   1651 C  CE1 . TYR A 1 214 ? -8.464  25.219  -4.753  1.00 95.50 214 A 1 
ATOM   1652 C  CE2 . TYR A 1 214 ? -7.998  23.829  -6.650  1.00 95.53 214 A 1 
ATOM   1653 C  CZ  . TYR A 1 214 ? -7.676  24.906  -5.850  1.00 95.40 214 A 1 
ATOM   1654 O  OH  . TYR A 1 214 ? -6.577  25.675  -6.135  1.00 94.16 214 A 1 
ATOM   1655 N  N   . GLY A 1 215 ? -8.897  21.533  -2.567  1.00 98.58 215 A 1 
ATOM   1656 C  CA  . GLY A 1 215 ? -8.252  21.910  -1.323  1.00 98.43 215 A 1 
ATOM   1657 C  C   . GLY A 1 215 ? -8.032  20.748  -0.364  1.00 98.69 215 A 1 
ATOM   1658 O  O   . GLY A 1 215 ? -7.466  20.942  0.710   1.00 98.37 215 A 1 
ATOM   1659 N  N   . TYR A 1 216 ? -8.487  19.557  -0.744  1.00 98.75 216 A 1 
ATOM   1660 C  CA  . TYR A 1 216 ? -8.367  18.390  0.131   1.00 98.75 216 A 1 
ATOM   1661 C  C   . TYR A 1 216 ? -7.416  17.327  -0.406  1.00 98.89 216 A 1 
ATOM   1662 O  O   . TYR A 1 216 ? -7.333  16.229  0.152   1.00 98.72 216 A 1 
ATOM   1663 C  CB  . TYR A 1 216 ? -9.747  17.787  0.403   1.00 98.67 216 A 1 
ATOM   1664 C  CG  . TYR A 1 216 ? -10.648 18.715  1.188   1.00 98.49 216 A 1 
ATOM   1665 C  CD1 . TYR A 1 216 ? -10.467 18.883  2.557   1.00 97.57 216 A 1 
ATOM   1666 C  CD2 . TYR A 1 216 ? -11.650 19.436  0.570   1.00 97.65 216 A 1 
ATOM   1667 C  CE1 . TYR A 1 216 ? -11.270 19.735  3.290   1.00 96.70 216 A 1 
ATOM   1668 C  CE2 . TYR A 1 216 ? -12.465 20.297  1.293   1.00 96.92 216 A 1 
ATOM   1669 C  CZ  . TYR A 1 216 ? -12.272 20.444  2.652   1.00 96.93 216 A 1 
ATOM   1670 O  OH  . TYR A 1 216 ? -13.070 21.287  3.378   1.00 95.34 216 A 1 
ATOM   1671 N  N   . SER A 1 217 ? -6.688  17.647  -1.470  1.00 98.87 217 A 1 
ATOM   1672 C  CA  . SER A 1 217 ? -5.648  16.775  -1.997  1.00 98.88 217 A 1 
ATOM   1673 C  C   . SER A 1 217 ? -4.318  17.508  -1.854  1.00 98.91 217 A 1 
ATOM   1674 O  O   . SER A 1 217 ? -4.180  18.637  -2.317  1.00 98.76 217 A 1 
ATOM   1675 C  CB  . SER A 1 217 ? -5.906  16.418  -3.460  1.00 98.64 217 A 1 
ATOM   1676 O  OG  . SER A 1 217 ? -4.811  15.725  -4.012  1.00 91.92 217 A 1 
ATOM   1677 N  N   . PHE A 1 218 ? -3.355  16.861  -1.196  1.00 98.98 218 A 1 
ATOM   1678 C  CA  . PHE A 1 218 ? -2.049  17.462  -0.961  1.00 98.96 218 A 1 
ATOM   1679 C  C   . PHE A 1 218 ? -0.936  16.565  -1.472  1.00 98.98 218 A 1 
ATOM   1680 O  O   . PHE A 1 218 ? -0.939  15.359  -1.232  1.00 98.85 218 A 1 
ATOM   1681 C  CB  . PHE A 1 218 ? -1.844  17.738  0.530   1.00 98.90 218 A 1 
ATOM   1682 C  CG  . PHE A 1 218 ? -2.832  18.711  1.112   1.00 98.89 218 A 1 
ATOM   1683 C  CD1 . PHE A 1 218 ? -2.559  20.066  1.129   1.00 98.67 218 A 1 
ATOM   1684 C  CD2 . PHE A 1 218 ? -4.032  18.260  1.641   1.00 98.67 218 A 1 
ATOM   1685 C  CE1 . PHE A 1 218 ? -3.473  20.961  1.662   1.00 98.41 218 A 1 
ATOM   1686 C  CE2 . PHE A 1 218 ? -4.956  19.153  2.181   1.00 98.45 218 A 1 
ATOM   1687 C  CZ  . PHE A 1 218 ? -4.669  20.506  2.186   1.00 98.49 218 A 1 
ATOM   1688 N  N   . ASN A 1 219 ? 0.022   17.161  -2.170  1.00 98.91 219 A 1 
ATOM   1689 C  CA  . ASN A 1 219 ? 1.146   16.420  -2.727  1.00 98.94 219 A 1 
ATOM   1690 C  C   . ASN A 1 219 ? 2.478   17.076  -2.393  1.00 98.96 219 A 1 
ATOM   1691 O  O   . ASN A 1 219 ? 2.643   18.285  -2.556  1.00 98.76 219 A 1 
ATOM   1692 C  CB  . ASN A 1 219 ? 0.994   16.298  -4.244  1.00 98.84 219 A 1 
ATOM   1693 C  CG  . ASN A 1 219 ? -0.128  15.366  -4.640  1.00 98.79 219 A 1 
ATOM   1694 O  OD1 . ASN A 1 219 ? -1.182  15.796  -5.120  1.00 96.81 219 A 1 
ATOM   1695 N  ND2 . ASN A 1 219 ? 0.086   14.076  -4.433  1.00 96.72 219 A 1 
ATOM   1696 N  N   . ILE A 1 220 ? 3.414   16.266  -1.919  1.00 98.91 220 A 1 
ATOM   1697 C  CA  . ILE A 1 220 ? 4.762   16.719  -1.605  1.00 98.95 220 A 1 
ATOM   1698 C  C   . ILE A 1 220 ? 5.749   15.919  -2.455  1.00 98.81 220 A 1 
ATOM   1699 O  O   . ILE A 1 220 ? 6.264   14.895  -2.010  1.00 98.73 220 A 1 
ATOM   1700 C  CB  . ILE A 1 220 ? 5.100   16.520  -0.107  1.00 98.82 220 A 1 
ATOM   1701 C  CG1 . ILE A 1 220 ? 3.985   17.069  0.792   1.00 97.77 220 A 1 
ATOM   1702 C  CG2 . ILE A 1 220 ? 6.441   17.173  0.223   1.00 98.48 220 A 1 
ATOM   1703 C  CD1 . ILE A 1 220 ? 3.815   18.563  0.744   1.00 93.40 220 A 1 
ATOM   1704 N  N   . PRO A 1 221 ? 6.010   16.366  -3.692  1.00 98.82 221 A 1 
ATOM   1705 C  CA  . PRO A 1 221 ? 6.978   15.665  -4.541  1.00 98.89 221 A 1 
ATOM   1706 C  C   . PRO A 1 221 ? 8.406   16.008  -4.140  1.00 98.82 221 A 1 
ATOM   1707 O  O   . PRO A 1 221 ? 8.817   17.166  -4.227  1.00 98.59 221 A 1 
ATOM   1708 C  CB  . PRO A 1 221 ? 6.642   16.182  -5.943  1.00 98.65 221 A 1 
ATOM   1709 C  CG  . PRO A 1 221 ? 6.088   17.556  -5.702  1.00 97.78 221 A 1 
ATOM   1710 C  CD  . PRO A 1 221 ? 5.332   17.464  -4.401  1.00 98.66 221 A 1 
ATOM   1711 N  N   . LEU A 1 222 ? 9.165   15.014  -3.696  1.00 98.78 222 A 1 
ATOM   1712 C  CA  . LEU A 1 222 ? 10.523  15.216  -3.231  1.00 98.67 222 A 1 
ATOM   1713 C  C   . LEU A 1 222 ? 11.548  14.911  -4.321  1.00 98.40 222 A 1 
ATOM   1714 O  O   . LEU A 1 222 ? 11.344  14.021  -5.146  1.00 98.11 222 A 1 
ATOM   1715 C  CB  . LEU A 1 222 ? 10.802  14.324  -2.015  1.00 98.63 222 A 1 
ATOM   1716 C  CG  . LEU A 1 222 ? 9.881   14.519  -0.810  1.00 98.34 222 A 1 
ATOM   1717 C  CD1 . LEU A 1 222 ? 10.176  13.464  0.256   1.00 98.07 222 A 1 
ATOM   1718 C  CD2 . LEU A 1 222 ? 10.039  15.917  -0.234  1.00 97.86 222 A 1 
ATOM   1719 N  N   . ASP A 1 223 ? 12.645  15.660  -4.313  1.00 98.42 223 A 1 
ATOM   1720 C  CA  . ASP A 1 223 ? 13.719  15.453  -5.275  1.00 98.25 223 A 1 
ATOM   1721 C  C   . ASP A 1 223 ? 14.365  14.085  -5.091  1.00 98.34 223 A 1 
ATOM   1722 O  O   . ASP A 1 223 ? 14.396  13.542  -3.984  1.00 97.89 223 A 1 
ATOM   1723 C  CB  . ASP A 1 223 ? 14.794  16.528  -5.139  1.00 97.64 223 A 1 
ATOM   1724 C  CG  . ASP A 1 223 ? 14.482  17.778  -5.941  1.00 92.66 223 A 1 
ATOM   1725 O  OD1 . ASP A 1 223 ? 13.406  17.831  -6.576  1.00 88.50 223 A 1 
ATOM   1726 O  OD2 . ASP A 1 223 ? 15.309  18.704  -5.937  1.00 87.92 223 A 1 
ATOM   1727 N  N   . ALA A 1 224 ? 14.903  13.539  -6.178  1.00 97.80 224 A 1 
ATOM   1728 C  CA  . ALA A 1 224 ? 15.675  12.314  -6.095  1.00 97.67 224 A 1 
ATOM   1729 C  C   . ALA A 1 224 ? 16.847  12.526  -5.141  1.00 97.76 224 A 1 
ATOM   1730 O  O   . ALA A 1 224 ? 17.359  13.639  -5.022  1.00 97.18 224 A 1 
ATOM   1731 C  CB  . ALA A 1 224 ? 16.178  11.903  -7.478  1.00 96.64 224 A 1 
ATOM   1732 N  N   . PHE A 1 225 ? 17.250  11.459  -4.446  1.00 97.78 225 A 1 
ATOM   1733 C  CA  . PHE A 1 225 ? 18.366  11.463  -3.501  1.00 97.63 225 A 1 
ATOM   1734 C  C   . PHE A 1 225 ? 18.048  12.150  -2.173  1.00 97.92 225 A 1 
ATOM   1735 O  O   . PHE A 1 225 ? 18.951  12.395  -1.368  1.00 97.36 225 A 1 
ATOM   1736 C  CB  . PHE A 1 225 ? 19.622  12.078  -4.130  1.00 97.04 225 A 1 
ATOM   1737 C  CG  . PHE A 1 225 ? 19.951  11.528  -5.486  1.00 96.24 225 A 1 
ATOM   1738 C  CD1 . PHE A 1 225 ? 20.279  10.188  -5.653  1.00 93.12 225 A 1 
ATOM   1739 C  CD2 . PHE A 1 225 ? 19.921  12.343  -6.614  1.00 92.69 225 A 1 
ATOM   1740 C  CE1 . PHE A 1 225 ? 20.569  9.670   -6.905  1.00 90.82 225 A 1 
ATOM   1741 C  CE2 . PHE A 1 225 ? 20.214  11.835  -7.869  1.00 91.13 225 A 1 
ATOM   1742 C  CZ  . PHE A 1 225 ? 20.540  10.495  -8.019  1.00 91.56 225 A 1 
ATOM   1743 N  N   . THR A 1 226 ? 16.775  12.454  -1.929  1.00 97.88 226 A 1 
ATOM   1744 C  CA  . THR A 1 226 ? 16.356  13.012  -0.647  1.00 98.29 226 A 1 
ATOM   1745 C  C   . THR A 1 226 ? 16.743  12.068  0.490   1.00 98.14 226 A 1 
ATOM   1746 O  O   . THR A 1 226 ? 16.514  10.855  0.404   1.00 97.91 226 A 1 
ATOM   1747 C  CB  . THR A 1 226 ? 14.838  13.262  -0.620  1.00 98.27 226 A 1 
ATOM   1748 O  OG1 . THR A 1 226 ? 14.510  14.333  -1.511  1.00 97.80 226 A 1 
ATOM   1749 C  CG2 . THR A 1 226 ? 14.359  13.619  0.786   1.00 97.63 226 A 1 
ATOM   1750 N  N   . GLU A 1 227 ? 17.314  12.626  1.552   1.00 98.09 227 A 1 
ATOM   1751 C  CA  . GLU A 1 227 ? 17.779  11.838  2.692   1.00 97.92 227 A 1 
ATOM   1752 C  C   . GLU A 1 227 ? 16.815  11.923  3.879   1.00 98.27 227 A 1 
ATOM   1753 O  O   . GLU A 1 227 ? 15.786  12.590  3.808   1.00 98.10 227 A 1 
ATOM   1754 C  CB  . GLU A 1 227 ? 19.181  12.301  3.094   1.00 97.20 227 A 1 
ATOM   1755 C  CG  . GLU A 1 227 ? 20.223  12.100  2.004   1.00 95.19 227 A 1 
ATOM   1756 C  CD  . GLU A 1 227 ? 21.591  12.637  2.406   1.00 94.77 227 A 1 
ATOM   1757 O  OE1 . GLU A 1 227 ? 21.704  13.846  2.657   1.00 90.58 227 A 1 
ATOM   1758 O  OE2 . GLU A 1 227 ? 22.557  11.832  2.463   1.00 90.60 227 A 1 
ATOM   1759 N  N   . ASP A 1 228 ? 17.171  11.248  4.969   1.00 97.98 228 A 1 
ATOM   1760 C  CA  . ASP A 1 228 ? 16.313  11.156  6.148   1.00 98.12 228 A 1 
ATOM   1761 C  C   . ASP A 1 228 ? 15.809  12.496  6.674   1.00 98.37 228 A 1 
ATOM   1762 O  O   . ASP A 1 228 ? 14.607  12.670  6.892   1.00 98.18 228 A 1 
ATOM   1763 C  CB  . ASP A 1 228 ? 17.046  10.443  7.293   1.00 97.91 228 A 1 
ATOM   1764 C  CG  . ASP A 1 228 ? 17.178  8.954   7.065   1.00 97.90 228 A 1 
ATOM   1765 O  OD1 . ASP A 1 228 ? 16.575  8.427   6.115   1.00 96.79 228 A 1 
ATOM   1766 O  OD2 . ASP A 1 228 ? 17.898  8.304   7.852   1.00 96.66 228 A 1 
ATOM   1767 N  N   . ASP A 1 229 ? 16.719  13.436  6.905   1.00 98.05 229 A 1 
ATOM   1768 C  CA  . ASP A 1 229 ? 16.340  14.696  7.539   1.00 97.95 229 A 1 
ATOM   1769 C  C   . ASP A 1 229 ? 15.335  15.494  6.707   1.00 98.31 229 A 1 
ATOM   1770 O  O   . ASP A 1 229 ? 14.339  15.994  7.245   1.00 98.31 229 A 1 
ATOM   1771 C  CB  . ASP A 1 229 ? 17.576  15.547  7.864   1.00 96.95 229 A 1 
ATOM   1772 C  CG  . ASP A 1 229 ? 18.524  15.730  6.683   1.00 88.35 229 A 1 
ATOM   1773 O  OD1 . ASP A 1 229 ? 18.230  15.245  5.578   1.00 82.78 229 A 1 
ATOM   1774 O  OD2 . ASP A 1 229 ? 19.584  16.367  6.885   1.00 83.20 229 A 1 
ATOM   1775 N  N   . SER A 1 230 ? 15.576  15.608  5.411   1.00 98.21 230 A 1 
ATOM   1776 C  CA  . SER A 1 230 ? 14.679  16.346  4.537   1.00 98.43 230 A 1 
ATOM   1777 C  C   . SER A 1 230 ? 13.345  15.617  4.360   1.00 98.65 230 A 1 
ATOM   1778 O  O   . SER A 1 230 ? 12.280  16.242  4.359   1.00 98.58 230 A 1 
ATOM   1779 C  CB  . SER A 1 230 ? 15.330  16.590  3.175   1.00 98.23 230 A 1 
ATOM   1780 O  OG  . SER A 1 230 ? 14.509  17.408  2.355   1.00 96.41 230 A 1 
ATOM   1781 N  N   . PHE A 1 231 ? 13.397  14.299  4.225   1.00 98.75 231 A 1 
ATOM   1782 C  CA  . PHE A 1 231 ? 12.183  13.498  4.104   1.00 98.87 231 A 1 
ATOM   1783 C  C   . PHE A 1 231 ? 11.306  13.663  5.340   1.00 98.81 231 A 1 
ATOM   1784 O  O   . PHE A 1 231 ? 10.103  13.921  5.240   1.00 98.82 231 A 1 
ATOM   1785 C  CB  . PHE A 1 231 ? 12.515  12.016  3.909   1.00 98.80 231 A 1 
ATOM   1786 C  CG  . PHE A 1 231 ? 11.299  11.136  3.715   1.00 98.72 231 A 1 
ATOM   1787 C  CD1 . PHE A 1 231 ? 10.908  10.738  2.443   1.00 98.34 231 A 1 
ATOM   1788 C  CD2 . PHE A 1 231 ? 10.545  10.712  4.801   1.00 98.31 231 A 1 
ATOM   1789 C  CE1 . PHE A 1 231 ? 9.789   9.940   2.251   1.00 97.88 231 A 1 
ATOM   1790 C  CE2 . PHE A 1 231 ? 9.416   9.917   4.623   1.00 97.89 231 A 1 
ATOM   1791 C  CZ  . PHE A 1 231 ? 9.036   9.529   3.349   1.00 98.05 231 A 1 
ATOM   1792 N  N   . LEU A 1 232 ? 11.913  13.523  6.516   1.00 98.78 232 A 1 
ATOM   1793 C  CA  . LEU A 1 232 ? 11.161  13.592  7.759   1.00 98.75 232 A 1 
ATOM   1794 C  C   . LEU A 1 232 ? 10.648  14.992  8.053   1.00 98.88 232 A 1 
ATOM   1795 O  O   . LEU A 1 232 ? 9.563   15.142  8.619   1.00 98.65 232 A 1 
ATOM   1796 C  CB  . LEU A 1 232 ? 12.015  13.081  8.925   1.00 98.60 232 A 1 
ATOM   1797 C  CG  . LEU A 1 232 ? 12.230  11.560  8.936   1.00 98.11 232 A 1 
ATOM   1798 C  CD1 . LEU A 1 232 ? 13.148  11.151  10.077  1.00 97.55 232 A 1 
ATOM   1799 C  CD2 . LEU A 1 232 ? 10.892  10.839  9.036   1.00 97.38 232 A 1 
ATOM   1800 N  N   . GLU A 1 233 ? 11.390  16.015  7.676   1.00 98.76 233 A 1 
ATOM   1801 C  CA  . GLU A 1 233 ? 10.922  17.384  7.857   1.00 98.76 233 A 1 
ATOM   1802 C  C   . GLU A 1 233 ? 9.660   17.615  7.030   1.00 98.81 233 A 1 
ATOM   1803 O  O   . GLU A 1 233 ? 8.698   18.223  7.499   1.00 98.69 233 A 1 
ATOM   1804 C  CB  . GLU A 1 233 ? 12.008  18.393  7.465   1.00 98.45 233 A 1 
ATOM   1805 C  CG  . GLU A 1 233 ? 11.606  19.858  7.678   1.00 92.89 233 A 1 
ATOM   1806 C  CD  . GLU A 1 233 ? 11.366  20.178  9.154   1.00 85.57 233 A 1 
ATOM   1807 O  OE1 . GLU A 1 233 ? 11.933  19.485  10.021  1.00 80.41 233 A 1 
ATOM   1808 O  OE2 . GLU A 1 233 ? 10.614  21.130  9.425   1.00 78.56 233 A 1 
ATOM   1809 N  N   . ALA A 1 234 ? 9.655   17.104  5.793   1.00 98.83 234 A 1 
ATOM   1810 C  CA  . ALA A 1 234 ? 8.499   17.217  4.923   1.00 98.88 234 A 1 
ATOM   1811 C  C   . ALA A 1 234 ? 7.313   16.442  5.492   1.00 98.83 234 A 1 
ATOM   1812 O  O   . ALA A 1 234 ? 6.186   16.946  5.536   1.00 98.79 234 A 1 
ATOM   1813 C  CB  . ALA A 1 234 ? 8.833   16.718  3.523   1.00 98.71 234 A 1 
ATOM   1814 N  N   . TYR A 1 235 ? 7.559   15.218  5.931   1.00 98.87 235 A 1 
ATOM   1815 C  CA  . TYR A 1 235 ? 6.511   14.365  6.480   1.00 98.89 235 A 1 
ATOM   1816 C  C   . TYR A 1 235 ? 5.911   14.938  7.764   1.00 98.93 235 A 1 
ATOM   1817 O  O   . TYR A 1 235 ? 4.694   15.059  7.889   1.00 98.85 235 A 1 
ATOM   1818 C  CB  . TYR A 1 235 ? 7.060   12.954  6.740   1.00 98.86 235 A 1 
ATOM   1819 C  CG  . TYR A 1 235 ? 6.114   12.046  7.495   1.00 98.87 235 A 1 
ATOM   1820 C  CD1 . TYR A 1 235 ? 4.889   11.678  6.955   1.00 98.75 235 A 1 
ATOM   1821 C  CD2 . TYR A 1 235 ? 6.456   11.555  8.751   1.00 98.74 235 A 1 
ATOM   1822 C  CE1 . TYR A 1 235 ? 4.023   10.845  7.643   1.00 98.64 235 A 1 
ATOM   1823 C  CE2 . TYR A 1 235 ? 5.592   10.725  9.448   1.00 98.67 235 A 1 
ATOM   1824 C  CZ  . TYR A 1 235 ? 4.378   10.372  8.892   1.00 98.75 235 A 1 
ATOM   1825 O  OH  . TYR A 1 235 ? 3.527   9.543   9.584   1.00 98.53 235 A 1 
ATOM   1826 N  N   . ARG A 1 236 ? 6.766   15.292  8.710   1.00 98.86 236 A 1 
ATOM   1827 C  CA  . ARG A 1 236 ? 6.298   15.825  9.986   1.00 98.88 236 A 1 
ATOM   1828 C  C   . ARG A 1 236 ? 5.484   17.104  9.796   1.00 98.82 236 A 1 
ATOM   1829 O  O   . ARG A 1 236 ? 4.425   17.274  10.399  1.00 98.72 236 A 1 
ATOM   1830 C  CB  . ARG A 1 236 ? 7.483   16.101  10.916  1.00 98.68 236 A 1 
ATOM   1831 C  CG  . ARG A 1 236 ? 8.176   14.852  11.450  1.00 95.79 236 A 1 
ATOM   1832 C  CD  . ARG A 1 236 ? 9.510   15.200  12.078  1.00 94.37 236 A 1 
ATOM   1833 N  NE  . ARG A 1 236 ? 10.149  14.047  12.713  1.00 89.33 236 A 1 
ATOM   1834 C  CZ  . ARG A 1 236 ? 11.451  13.953  12.956  1.00 85.25 236 A 1 
ATOM   1835 N  NH1 . ARG A 1 236 ? 12.262  14.942  12.620  1.00 80.38 236 A 1 
ATOM   1836 N  NH2 . ARG A 1 236 ? 11.937  12.867  13.538  1.00 79.91 236 A 1 
ATOM   1837 N  N   . THR A 1 237 ? 5.979   17.995  8.956   1.00 98.83 237 A 1 
ATOM   1838 C  CA  . THR A 1 237 ? 5.322   19.272  8.724   1.00 98.89 237 A 1 
ATOM   1839 C  C   . THR A 1 237 ? 3.977   19.088  8.018   1.00 98.87 237 A 1 
ATOM   1840 O  O   . THR A 1 237 ? 2.949   19.577  8.489   1.00 98.68 237 A 1 
ATOM   1841 C  CB  . THR A 1 237 ? 6.217   20.212  7.895   1.00 98.68 237 A 1 
ATOM   1842 O  OG1 . THR A 1 237 ? 7.448   20.429  8.588   1.00 96.74 237 A 1 
ATOM   1843 C  CG2 . THR A 1 237 ? 5.528   21.552  7.666   1.00 96.31 237 A 1 
ATOM   1844 N  N   . ALA A 1 238 ? 3.983   18.366  6.895   1.00 98.89 238 A 1 
ATOM   1845 C  CA  . ALA A 1 238 ? 2.769   18.194  6.105   1.00 98.89 238 A 1 
ATOM   1846 C  C   . ALA A 1 238 ? 1.705   17.378  6.834   1.00 98.84 238 A 1 
ATOM   1847 O  O   . ALA A 1 238 ? 0.545   17.769  6.882   1.00 98.76 238 A 1 
ATOM   1848 C  CB  . ALA A 1 238 ? 3.100   17.556  4.758   1.00 98.79 238 A 1 
ATOM   1849 N  N   . ALA A 1 239 ? 2.089   16.242  7.400   1.00 98.88 239 A 1 
ATOM   1850 C  CA  . ALA A 1 239 ? 1.134   15.375  8.085   1.00 98.85 239 A 1 
ATOM   1851 C  C   . ALA A 1 239 ? 0.485   16.090  9.267   1.00 98.82 239 A 1 
ATOM   1852 O  O   . ALA A 1 239 ? -0.733  16.014  9.464   1.00 98.68 239 A 1 
ATOM   1853 C  CB  . ALA A 1 239 ? 1.806   14.086  8.543   1.00 98.79 239 A 1 
ATOM   1854 N  N   . SER A 1 240 ? 1.287   16.788  10.061  1.00 98.82 240 A 1 
ATOM   1855 C  CA  . SER A 1 240 ? 0.768   17.493  11.231  1.00 98.75 240 A 1 
ATOM   1856 C  C   . SER A 1 240 ? -0.182  18.623  10.851  1.00 98.70 240 A 1 
ATOM   1857 O  O   . SER A 1 240 ? -1.267  18.754  11.428  1.00 98.35 240 A 1 
ATOM   1858 C  CB  . SER A 1 240 ? 1.915   18.056  12.072  1.00 98.49 240 A 1 
ATOM   1859 O  OG  . SER A 1 240 ? 2.721   17.015  12.594  1.00 93.64 240 A 1 
ATOM   1860 N  N   . GLU A 1 241 ? 0.206   19.443  9.888   1.00 98.79 241 A 1 
ATOM   1861 C  CA  . GLU A 1 241 ? -0.605  20.596  9.510   1.00 98.76 241 A 1 
ATOM   1862 C  C   . GLU A 1 241 ? -1.868  20.200  8.752   1.00 98.71 241 A 1 
ATOM   1863 O  O   . GLU A 1 241 ? -2.926  20.800  8.944   1.00 98.54 241 A 1 
ATOM   1864 C  CB  . GLU A 1 241 ? 0.234   21.599  8.705   1.00 98.60 241 A 1 
ATOM   1865 C  CG  . GLU A 1 241 ? 1.349   22.242  9.533   1.00 97.96 241 A 1 
ATOM   1866 C  CD  . GLU A 1 241 ? 2.060   23.373  8.807   1.00 97.74 241 A 1 
ATOM   1867 O  OE1 . GLU A 1 241 ? 1.416   24.060  7.993   1.00 95.33 241 A 1 
ATOM   1868 O  OE2 . GLU A 1 241 ? 3.262   23.577  9.064   1.00 95.37 241 A 1 
ATOM   1869 N  N   . VAL A 1 242 ? -1.773  19.178  7.900   1.00 98.77 242 A 1 
ATOM   1870 C  CA  . VAL A 1 242 ? -2.941  18.717  7.172   1.00 98.85 242 A 1 
ATOM   1871 C  C   . VAL A 1 242 ? -3.950  18.069  8.125   1.00 98.73 242 A 1 
ATOM   1872 O  O   . VAL A 1 242 ? -5.155  18.284  8.014   1.00 98.65 242 A 1 
ATOM   1873 C  CB  . VAL A 1 242 ? -2.556  17.735  6.044   1.00 98.78 242 A 1 
ATOM   1874 C  CG1 . VAL A 1 242 ? -3.788  17.051  5.465   1.00 98.47 242 A 1 
ATOM   1875 C  CG2 . VAL A 1 242 ? -1.807  18.475  4.946   1.00 98.46 242 A 1 
ATOM   1876 N  N   . ALA A 1 243 ? -3.465  17.287  9.081   1.00 98.79 243 A 1 
ATOM   1877 C  CA  . ALA A 1 243 ? -4.341  16.663  10.068  1.00 98.70 243 A 1 
ATOM   1878 C  C   . ALA A 1 243 ? -5.059  17.724  10.902  1.00 98.68 243 A 1 
ATOM   1879 O  O   . ALA A 1 243 ? -6.251  17.611  11.179  1.00 98.36 243 A 1 
ATOM   1880 C  CB  . ALA A 1 243 ? -3.548  15.719  10.974  1.00 98.72 243 A 1 
ATOM   1881 N  N   . ALA A 1 244 ? -4.333  18.755  11.310  1.00 98.65 244 A 1 
ATOM   1882 C  CA  . ALA A 1 244 ? -4.913  19.835  12.096  1.00 98.40 244 A 1 
ATOM   1883 C  C   . ALA A 1 244 ? -5.968  20.600  11.297  1.00 98.30 244 A 1 
ATOM   1884 O  O   . ALA A 1 244 ? -6.991  21.018  11.843  1.00 97.82 244 A 1 
ATOM   1885 C  CB  . ALA A 1 244 ? -3.814  20.793  12.561  1.00 98.11 244 A 1 
ATOM   1886 N  N   . TYR A 1 245 ? -5.726  20.773  10.005  1.00 98.41 245 A 1 
ATOM   1887 C  CA  . TYR A 1 245 ? -6.644  21.483  9.129   1.00 98.43 245 A 1 
ATOM   1888 C  C   . TYR A 1 245 ? -7.902  20.672  8.842   1.00 98.40 245 A 1 
ATOM   1889 O  O   . TYR A 1 245 ? -9.017  21.192  8.869   1.00 98.10 245 A 1 
ATOM   1890 C  CB  . TYR A 1 245 ? -5.942  21.838  7.818   1.00 98.20 245 A 1 
ATOM   1891 C  CG  . TYR A 1 245 ? -6.798  22.620  6.848   1.00 97.47 245 A 1 
ATOM   1892 C  CD1 . TYR A 1 245 ? -6.969  23.991  6.998   1.00 96.18 245 A 1 
ATOM   1893 C  CD2 . TYR A 1 245 ? -7.433  21.992  5.789   1.00 96.18 245 A 1 
ATOM   1894 C  CE1 . TYR A 1 245 ? -7.754  24.716  6.111   1.00 94.52 245 A 1 
ATOM   1895 C  CE2 . TYR A 1 245 ? -8.225  22.711  4.897   1.00 94.97 245 A 1 
ATOM   1896 C  CZ  . TYR A 1 245 ? -8.376  24.069  5.064   1.00 94.23 245 A 1 
ATOM   1897 O  OH  . TYR A 1 245 ? -9.151  24.786  4.188   1.00 92.38 245 A 1 
ATOM   1898 N  N   . PHE A 1 246 ? -7.733  19.381  8.565   1.00 98.58 246 A 1 
ATOM   1899 C  CA  . PHE A 1 246 ? -8.830  18.521  8.140   1.00 98.52 246 A 1 
ATOM   1900 C  C   . PHE A 1 246 ? -9.645  17.947  9.301   1.00 98.42 246 A 1 
ATOM   1901 O  O   . PHE A 1 246 ? -10.852 17.719  9.164   1.00 97.74 246 A 1 
ATOM   1902 C  CB  . PHE A 1 246 ? -8.275  17.382  7.276   1.00 98.51 246 A 1 
ATOM   1903 C  CG  . PHE A 1 246 ? -9.327  16.491  6.683   1.00 98.69 246 A 1 
ATOM   1904 C  CD1 . PHE A 1 246 ? -10.227 16.973  5.745   1.00 98.58 246 A 1 
ATOM   1905 C  CD2 . PHE A 1 246 ? -9.415  15.152  7.053   1.00 98.54 246 A 1 
ATOM   1906 C  CE1 . PHE A 1 246 ? -11.194 16.156  5.189   1.00 98.36 246 A 1 
ATOM   1907 C  CE2 . PHE A 1 246 ? -10.377 14.327  6.492   1.00 98.40 246 A 1 
ATOM   1908 C  CZ  . PHE A 1 246 ? -11.267 14.820  5.566   1.00 98.54 246 A 1 
ATOM   1909 N  N   . GLU A 1 247 ? -9.012  17.723  10.440  1.00 98.45 247 A 1 
ATOM   1910 C  CA  . GLU A 1 247 ? -9.649  17.134  11.624  1.00 98.31 247 A 1 
ATOM   1911 C  C   . GLU A 1 247 ? -10.390 15.834  11.285  1.00 98.69 247 A 1 
ATOM   1912 O  O   . GLU A 1 247 ? -11.622 15.765  11.354  1.00 98.25 247 A 1 
ATOM   1913 C  CB  . GLU A 1 247 ? -10.609 18.130  12.281  1.00 97.54 247 A 1 
ATOM   1914 C  CG  . GLU A 1 247 ? -9.942  19.413  12.750  1.00 94.03 247 A 1 
ATOM   1915 C  CD  . GLU A 1 247 ? -10.890 20.300  13.538  1.00 89.94 247 A 1 
ATOM   1916 O  OE1 . GLU A 1 247 ? -11.321 19.871  14.631  1.00 84.21 247 A 1 
ATOM   1917 O  OE2 . GLU A 1 247 ? -11.198 21.405  13.067  1.00 82.99 247 A 1 
ATOM   1918 N  N   . PRO A 1 248 ? -9.643  14.781  10.915  1.00 98.68 248 A 1 
ATOM   1919 C  CA  . PRO A 1 248 ? -10.239 13.513  10.494  1.00 98.78 248 A 1 
ATOM   1920 C  C   . PRO A 1 248 ? -10.861 12.713  11.633  1.00 98.79 248 A 1 
ATOM   1921 O  O   . PRO A 1 248 ? -10.538 12.924  12.803  1.00 98.49 248 A 1 
ATOM   1922 C  CB  . PRO A 1 248 ? -9.052  12.757  9.901   1.00 98.58 248 A 1 
ATOM   1923 C  CG  . PRO A 1 248 ? -7.897  13.244  10.701  1.00 98.12 248 A 1 
ATOM   1924 C  CD  . PRO A 1 248 ? -8.170  14.718  10.906  1.00 98.65 248 A 1 
ATOM   1925 N  N   . ASP A 1 249 ? -11.758 11.782  11.273  1.00 98.86 249 A 1 
ATOM   1926 C  CA  . ASP A 1 249 ? -12.327 10.841  12.229  1.00 98.71 249 A 1 
ATOM   1927 C  C   . ASP A 1 249 ? -11.472 9.582   12.310  1.00 98.80 249 A 1 
ATOM   1928 O  O   . ASP A 1 249 ? -11.506 8.865   13.306  1.00 98.47 249 A 1 
ATOM   1929 C  CB  . ASP A 1 249 ? -13.753 10.463  11.821  1.00 98.64 249 A 1 
ATOM   1930 C  CG  . ASP A 1 249 ? -14.708 11.642  11.880  1.00 98.38 249 A 1 
ATOM   1931 O  OD1 . ASP A 1 249 ? -14.665 12.392  12.868  1.00 97.27 249 A 1 
ATOM   1932 O  OD2 . ASP A 1 249 ? -15.499 11.810  10.933  1.00 97.19 249 A 1 
ATOM   1933 N  N   . VAL A 1 250 ? -10.719 9.309   11.242  1.00 98.88 250 A 1 
ATOM   1934 C  CA  . VAL A 1 250 ? -9.851  8.144   11.180  1.00 98.86 250 A 1 
ATOM   1935 C  C   . VAL A 1 250 ? -8.680  8.428   10.247  1.00 98.90 250 A 1 
ATOM   1936 O  O   . VAL A 1 250 ? -8.823  9.166   9.271   1.00 98.87 250 A 1 
ATOM   1937 C  CB  . VAL A 1 250 ? -10.614 6.887   10.695  1.00 98.69 250 A 1 
ATOM   1938 C  CG1 . VAL A 1 250 ? -11.246 7.130   9.324   1.00 98.20 250 A 1 
ATOM   1939 C  CG2 . VAL A 1 250 ? -9.699  5.666   10.649  1.00 97.78 250 A 1 
ATOM   1940 N  N   . ILE A 1 251 ? -7.519  7.870   10.566  1.00 98.99 251 A 1 
ATOM   1941 C  CA  . ILE A 1 251 ? -6.347  7.994   9.711   1.00 98.95 251 A 1 
ATOM   1942 C  C   . ILE A 1 251 ? -6.034  6.643   9.084   1.00 98.94 251 A 1 
ATOM   1943 O  O   . ILE A 1 251 ? -5.951  5.629   9.787   1.00 98.87 251 A 1 
ATOM   1944 C  CB  . ILE A 1 251 ? -5.124  8.514   10.487  1.00 98.83 251 A 1 
ATOM   1945 C  CG1 . ILE A 1 251 ? -5.292  10.002  10.785  1.00 98.19 251 A 1 
ATOM   1946 C  CG2 . ILE A 1 251 ? -3.831  8.272   9.687   1.00 98.53 251 A 1 
ATOM   1947 C  CD1 . ILE A 1 251 ? -4.220  10.583  11.686  1.00 96.47 251 A 1 
ATOM   1948 N  N   . ILE A 1 252 ? -5.895  6.623   7.766   1.00 98.93 252 A 1 
ATOM   1949 C  CA  . ILE A 1 252 ? -5.418  5.452   7.054   1.00 98.90 252 A 1 
ATOM   1950 C  C   . ILE A 1 252 ? -4.047  5.797   6.504   1.00 98.92 252 A 1 
ATOM   1951 O  O   . ILE A 1 252 ? -3.910  6.748   5.730   1.00 98.88 252 A 1 
ATOM   1952 C  CB  . ILE A 1 252 ? -6.355  5.044   5.900   1.00 98.90 252 A 1 
ATOM   1953 C  CG1 . ILE A 1 252 ? -7.735  4.682   6.447   1.00 98.42 252 A 1 
ATOM   1954 C  CG2 . ILE A 1 252 ? -5.757  3.875   5.118   1.00 98.60 252 A 1 
ATOM   1955 C  CD1 . ILE A 1 252 ? -8.729  4.252   5.378   1.00 96.57 252 A 1 
ATOM   1956 N  N   . SER A 1 253 ? -3.027  5.057   6.917   1.00 98.95 253 A 1 
ATOM   1957 C  CA  . SER A 1 253 ? -1.676  5.324   6.443   1.00 98.91 253 A 1 
ATOM   1958 C  C   . SER A 1 253 ? -1.183  4.197   5.547   1.00 98.92 253 A 1 
ATOM   1959 O  O   . SER A 1 253 ? -1.299  3.022   5.887   1.00 98.72 253 A 1 
ATOM   1960 C  CB  . SER A 1 253 ? -0.717  5.533   7.620   1.00 98.62 253 A 1 
ATOM   1961 O  OG  . SER A 1 253 ? -0.636  4.392   8.446   1.00 97.70 253 A 1 
ATOM   1962 N  N   . GLN A 1 254 ? -0.670  4.565   4.379   1.00 98.97 254 A 1 
ATOM   1963 C  CA  . GLN A 1 254 ? -0.055  3.620   3.459   1.00 98.96 254 A 1 
ATOM   1964 C  C   . GLN A 1 254 ? 1.439   3.675   3.694   1.00 98.91 254 A 1 
ATOM   1965 O  O   . GLN A 1 254 ? 2.042   4.751   3.622   1.00 98.69 254 A 1 
ATOM   1966 C  CB  . GLN A 1 254 ? -0.404  3.961   2.006   1.00 98.75 254 A 1 
ATOM   1967 C  CG  . GLN A 1 254 ? -0.193  2.830   0.995   1.00 98.32 254 A 1 
ATOM   1968 C  CD  . GLN A 1 254 ? 1.174   2.836   0.336   1.00 98.39 254 A 1 
ATOM   1969 O  OE1 . GLN A 1 254 ? 1.326   2.294   -0.761  1.00 95.34 254 A 1 
ATOM   1970 N  NE2 . GLN A 1 254 ? 2.175   3.439   0.963   1.00 93.51 254 A 1 
ATOM   1971 N  N   . ASN A 1 255 ? 2.040   2.530   4.000   1.00 98.89 255 A 1 
ATOM   1972 C  CA  . ASN A 1 255 ? 3.407   2.473   4.480   1.00 98.78 255 A 1 
ATOM   1973 C  C   . ASN A 1 255 ? 4.369   1.778   3.535   1.00 98.73 255 A 1 
ATOM   1974 O  O   . ASN A 1 255 ? 5.156   0.919   3.947   1.00 98.01 255 A 1 
ATOM   1975 C  CB  . ASN A 1 255 ? 3.445   1.805   5.855   1.00 98.64 255 A 1 
ATOM   1976 C  CG  . ASN A 1 255 ? 2.578   2.511   6.873   1.00 98.59 255 A 1 
ATOM   1977 O  OD1 . ASN A 1 255 ? 1.362   2.285   6.946   1.00 92.21 255 A 1 
ATOM   1978 N  ND2 . ASN A 1 255 ? 3.188   3.383   7.660   1.00 92.40 255 A 1 
ATOM   1979 N  N   . GLY A 1 256 ? 4.340   2.145   2.259   1.00 98.67 256 A 1 
ATOM   1980 C  CA  . GLY A 1 256 ? 5.287   1.601   1.305   1.00 98.60 256 A 1 
ATOM   1981 C  C   . GLY A 1 256 ? 6.700   1.803   1.826   1.00 98.56 256 A 1 
ATOM   1982 O  O   . GLY A 1 256 ? 7.038   2.880   2.324   1.00 98.04 256 A 1 
ATOM   1983 N  N   . ALA A 1 257 ? 7.534   0.770   1.731   1.00 98.73 257 A 1 
ATOM   1984 C  CA  . ALA A 1 257 ? 8.882   0.818   2.272   1.00 98.63 257 A 1 
ATOM   1985 C  C   . ALA A 1 257 ? 9.929   0.876   1.169   1.00 98.52 257 A 1 
ATOM   1986 O  O   . ALA A 1 257 ? 10.959  0.203   1.233   1.00 97.36 257 A 1 
ATOM   1987 C  CB  . ALA A 1 257 ? 9.127   -0.386  3.184   1.00 98.28 257 A 1 
ATOM   1988 N  N   . ASP A 1 258 ? 9.668   1.701   0.151   1.00 98.58 258 A 1 
ATOM   1989 C  CA  . ASP A 1 258 ? 10.569  1.782   -0.989  1.00 98.24 258 A 1 
ATOM   1990 C  C   . ASP A 1 258 ? 11.285  3.132   -1.138  1.00 98.23 258 A 1 
ATOM   1991 O  O   . ASP A 1 258 ? 11.829  3.428   -2.196  1.00 97.24 258 A 1 
ATOM   1992 C  CB  . ASP A 1 258 ? 9.843   1.407   -2.293  1.00 97.67 258 A 1 
ATOM   1993 C  CG  . ASP A 1 258 ? 8.494   2.091   -2.440  1.00 97.56 258 A 1 
ATOM   1994 O  OD1 . ASP A 1 258 ? 8.162   2.973   -1.626  1.00 96.38 258 A 1 
ATOM   1995 O  OD2 . ASP A 1 258 ? 7.760   1.717   -3.387  1.00 95.79 258 A 1 
ATOM   1996 N  N   . ALA A 1 259 ? 11.303  3.930   -0.074  1.00 98.45 259 A 1 
ATOM   1997 C  CA  . ALA A 1 259 ? 12.069  5.178   -0.090  1.00 98.58 259 A 1 
ATOM   1998 C  C   . ALA A 1 259 ? 13.497  4.942   0.398   1.00 98.50 259 A 1 
ATOM   1999 O  O   . ALA A 1 259 ? 14.318  5.858   0.399   1.00 98.02 259 A 1 
ATOM   2000 C  CB  . ALA A 1 259 ? 11.378  6.242   0.767   1.00 98.35 259 A 1 
ATOM   2001 N  N   . HIS A 1 260 ? 13.788  3.716   0.808   1.00 98.46 260 A 1 
ATOM   2002 C  CA  . HIS A 1 260 ? 15.099  3.353   1.338   1.00 98.43 260 A 1 
ATOM   2003 C  C   . HIS A 1 260 ? 16.157  3.325   0.235   1.00 98.20 260 A 1 
ATOM   2004 O  O   . HIS A 1 260 ? 15.868  2.948   -0.899  1.00 97.91 260 A 1 
ATOM   2005 C  CB  . HIS A 1 260 ? 15.009  1.984   2.020   1.00 98.48 260 A 1 
ATOM   2006 C  CG  . HIS A 1 260 ? 16.185  1.662   2.888   1.00 98.51 260 A 1 
ATOM   2007 N  ND1 . HIS A 1 260 ? 17.393  1.219   2.389   1.00 95.32 260 A 1 
ATOM   2008 C  CD2 . HIS A 1 260 ? 16.334  1.679   4.233   1.00 95.36 260 A 1 
ATOM   2009 C  CE1 . HIS A 1 260 ? 18.236  1.000   3.382   1.00 95.97 260 A 1 
ATOM   2010 N  NE2 . HIS A 1 260 ? 17.607  1.269   4.505   1.00 96.87 260 A 1 
ATOM   2011 N  N   . TYR A 1 261 ? 17.375  3.697   0.586   1.00 98.32 261 A 1 
ATOM   2012 C  CA  . TYR A 1 261 ? 18.499  3.707   -0.347  1.00 98.13 261 A 1 
ATOM   2013 C  C   . TYR A 1 261 ? 18.707  2.358   -1.044  1.00 97.92 261 A 1 
ATOM   2014 O  O   . TYR A 1 261 ? 19.129  2.314   -2.195  1.00 97.48 261 A 1 
ATOM   2015 C  CB  . TYR A 1 261 ? 19.778  4.112   0.389   1.00 97.88 261 A 1 
ATOM   2016 C  CG  . TYR A 1 261 ? 21.016  4.098   -0.469  1.00 97.46 261 A 1 
ATOM   2017 C  CD1 . TYR A 1 261 ? 21.307  5.151   -1.326  1.00 96.69 261 A 1 
ATOM   2018 C  CD2 . TYR A 1 261 ? 21.904  3.024   -0.422  1.00 96.80 261 A 1 
ATOM   2019 C  CE1 . TYR A 1 261 ? 22.441  5.144   -2.118  1.00 95.90 261 A 1 
ATOM   2020 C  CE2 . TYR A 1 261 ? 23.049  3.004   -1.212  1.00 96.07 261 A 1 
ATOM   2021 C  CZ  . TYR A 1 261 ? 23.311  4.064   -2.055  1.00 95.79 261 A 1 
ATOM   2022 O  OH  . TYR A 1 261 ? 24.445  4.049   -2.847  1.00 94.45 261 A 1 
ATOM   2023 N  N   . TYR A 1 262 ? 18.407  1.273   -0.348  1.00 98.12 262 A 1 
ATOM   2024 C  CA  . TYR A 1 262 ? 18.590  -0.071  -0.892  1.00 97.81 262 A 1 
ATOM   2025 C  C   . TYR A 1 262 ? 17.528  -0.472  -1.917  1.00 97.52 262 A 1 
ATOM   2026 O  O   . TYR A 1 262 ? 17.693  -1.476  -2.613  1.00 96.86 262 A 1 
ATOM   2027 C  CB  . TYR A 1 262 ? 18.579  -1.118  0.228   1.00 97.80 262 A 1 
ATOM   2028 C  CG  . TYR A 1 262 ? 19.867  -1.256  1.012   1.00 97.56 262 A 1 
ATOM   2029 C  CD1 . TYR A 1 262 ? 21.070  -0.756  0.535   1.00 96.09 262 A 1 
ATOM   2030 C  CD2 . TYR A 1 262 ? 19.875  -1.928  2.233   1.00 96.05 262 A 1 
ATOM   2031 C  CE1 . TYR A 1 262 ? 22.251  -0.916  1.252   1.00 95.30 262 A 1 
ATOM   2032 C  CE2 . TYR A 1 262 ? 21.040  -2.094  2.953   1.00 95.35 262 A 1 
ATOM   2033 C  CZ  . TYR A 1 262 ? 22.223  -1.583  2.468   1.00 95.74 262 A 1 
ATOM   2034 O  OH  . TYR A 1 262 ? 23.388  -1.742  3.181   1.00 94.18 262 A 1 
ATOM   2035 N  N   . ASP A 1 263 ? 16.434  0.289   -2.021  1.00 97.98 263 A 1 
ATOM   2036 C  CA  . ASP A 1 263 ? 15.353  -0.120  -2.915  1.00 97.63 263 A 1 
ATOM   2037 C  C   . ASP A 1 263 ? 15.787  -0.062  -4.381  1.00 97.31 263 A 1 
ATOM   2038 O  O   . ASP A 1 263 ? 16.308  0.958   -4.832  1.00 96.66 263 A 1 
ATOM   2039 C  CB  . ASP A 1 263 ? 14.107  0.734   -2.708  1.00 97.53 263 A 1 
ATOM   2040 C  CG  . ASP A 1 263 ? 12.876  0.103   -3.320  1.00 97.45 263 A 1 
ATOM   2041 O  OD1 . ASP A 1 263 ? 12.664  0.271   -4.536  1.00 96.23 263 A 1 
ATOM   2042 O  OD2 . ASP A 1 263 ? 12.139  -0.592  -2.588  1.00 96.22 263 A 1 
ATOM   2043 N  N   . PRO A 1 264 ? 15.566  -1.142  -5.137  1.00 97.14 264 A 1 
ATOM   2044 C  CA  . PRO A 1 264 ? 16.030  -1.212  -6.522  1.00 96.61 264 A 1 
ATOM   2045 C  C   . PRO A 1 264 ? 15.193  -0.438  -7.533  1.00 96.64 264 A 1 
ATOM   2046 O  O   . PRO A 1 264 ? 15.650  -0.229  -8.660  1.00 95.80 264 A 1 
ATOM   2047 C  CB  . PRO A 1 264 ? 15.978  -2.716  -6.820  1.00 95.99 264 A 1 
ATOM   2048 C  CG  . PRO A 1 264 ? 14.853  -3.206  -5.962  1.00 95.43 264 A 1 
ATOM   2049 C  CD  . PRO A 1 264 ? 14.959  -2.401  -4.690  1.00 96.69 264 A 1 
ATOM   2050 N  N   . LEU A 1 265 ? 13.993  0.002   -7.160  1.00 97.02 265 A 1 
ATOM   2051 C  CA  . LEU A 1 265 ? 13.103  0.672   -8.106  1.00 97.08 265 A 1 
ATOM   2052 C  C   . LEU A 1 265 ? 13.085  2.192   -7.994  1.00 97.04 265 A 1 
ATOM   2053 O  O   . LEU A 1 265 ? 12.671  2.879   -8.931  1.00 95.70 265 A 1 
ATOM   2054 C  CB  . LEU A 1 265 ? 11.669  0.150   -7.954  1.00 96.74 265 A 1 
ATOM   2055 C  CG  . LEU A 1 265 ? 11.418  -1.341  -8.164  1.00 95.84 265 A 1 
ATOM   2056 C  CD1 . LEU A 1 265 ? 9.925   -1.622  -8.200  1.00 94.42 265 A 1 
ATOM   2057 C  CD2 . LEU A 1 265 ? 12.083  -1.839  -9.444  1.00 93.68 265 A 1 
ATOM   2058 N  N   . THR A 1 266 ? 13.518  2.724   -6.861  1.00 97.11 266 A 1 
ATOM   2059 C  CA  . THR A 1 266 ? 13.387  4.161   -6.603  1.00 97.33 266 A 1 
ATOM   2060 C  C   . THR A 1 266 ? 14.743  4.851   -6.461  1.00 97.20 266 A 1 
ATOM   2061 O  O   . THR A 1 266 ? 15.784  4.208   -6.518  1.00 96.42 266 A 1 
ATOM   2062 C  CB  . THR A 1 266 ? 12.551  4.397   -5.334  1.00 97.13 266 A 1 
ATOM   2063 O  OG1 . THR A 1 266 ? 13.264  3.921   -4.193  1.00 95.19 266 A 1 
ATOM   2064 C  CG2 . THR A 1 266 ? 11.220  3.654   -5.440  1.00 94.27 266 A 1 
ATOM   2065 N  N   . HIS A 1 267 ? 14.703  6.179   -6.272  1.00 97.39 267 A 1 
ATOM   2066 C  CA  . HIS A 1 267 ? 15.929  6.967   -6.266  1.00 97.11 267 A 1 
ATOM   2067 C  C   . HIS A 1 267 ? 16.053  7.881   -5.049  1.00 97.30 267 A 1 
ATOM   2068 O  O   . HIS A 1 267 ? 16.744  8.903   -5.097  1.00 96.73 267 A 1 
ATOM   2069 C  CB  . HIS A 1 267 ? 16.016  7.801   -7.547  1.00 96.69 267 A 1 
ATOM   2070 C  CG  . HIS A 1 267 ? 15.622  7.037   -8.773  1.00 96.27 267 A 1 
ATOM   2071 N  ND1 . HIS A 1 267 ? 14.414  7.219   -9.397  1.00 92.09 267 A 1 
ATOM   2072 C  CD2 . HIS A 1 267 ? 16.247  6.058   -9.456  1.00 92.40 267 A 1 
ATOM   2073 C  CE1 . HIS A 1 267 ? 14.324  6.398   -10.428 1.00 92.65 267 A 1 
ATOM   2074 N  NE2 . HIS A 1 267 ? 15.429  5.678   -10.486 1.00 93.46 267 A 1 
ATOM   2075 N  N   . LEU A 1 268 ? 15.379  7.523   -3.962  1.00 97.44 268 A 1 
ATOM   2076 C  CA  . LEU A 1 268 ? 15.514  8.265   -2.717  1.00 97.79 268 A 1 
ATOM   2077 C  C   . LEU A 1 268 ? 16.637  7.656   -1.885  1.00 97.62 268 A 1 
ATOM   2078 O  O   . LEU A 1 268 ? 17.061  6.525   -2.130  1.00 97.03 268 A 1 
ATOM   2079 C  CB  . LEU A 1 268 ? 14.190  8.246   -1.937  1.00 97.80 268 A 1 
ATOM   2080 C  CG  . LEU A 1 268 ? 13.008  8.918   -2.667  1.00 97.50 268 A 1 
ATOM   2081 C  CD1 . LEU A 1 268 ? 11.732  8.787   -1.846  1.00 97.06 268 A 1 
ATOM   2082 C  CD2 . LEU A 1 268 ? 13.310  10.375  -2.957  1.00 96.54 268 A 1 
ATOM   2083 N  N   . SER A 1 269 ? 17.133  8.420   -0.915  1.00 97.84 269 A 1 
ATOM   2084 C  CA  . SER A 1 269 ? 18.260  7.961   -0.106  1.00 97.85 269 A 1 
ATOM   2085 C  C   . SER A 1 269 ? 17.940  7.940   1.380   1.00 98.06 269 A 1 
ATOM   2086 O  O   . SER A 1 269 ? 18.762  8.311   2.222   1.00 97.32 269 A 1 
ATOM   2087 C  CB  . SER A 1 269 ? 19.490  8.845   -0.368  1.00 97.33 269 A 1 
ATOM   2088 O  OG  . SER A 1 269 ? 19.919  8.723   -1.707  1.00 95.00 269 A 1 
ATOM   2089 N  N   . ALA A 1 270 ? 16.734  7.496   1.704   1.00 98.17 270 A 1 
ATOM   2090 C  CA  . ALA A 1 270 ? 16.349  7.361   3.102   1.00 98.30 270 A 1 
ATOM   2091 C  C   . ALA A 1 270 ? 16.965  6.094   3.693   1.00 98.33 270 A 1 
ATOM   2092 O  O   . ALA A 1 270 ? 17.385  5.196   2.960   1.00 98.10 270 A 1 
ATOM   2093 C  CB  . ALA A 1 270 ? 14.833  7.316   3.236   1.00 98.16 270 A 1 
ATOM   2094 N  N   . THR A 1 271 ? 17.049  6.039   5.013   1.00 98.30 271 A 1 
ATOM   2095 C  CA  . THR A 1 271 ? 17.501  4.838   5.705   1.00 98.48 271 A 1 
ATOM   2096 C  C   . THR A 1 271 ? 16.342  4.303   6.531   1.00 98.50 271 A 1 
ATOM   2097 O  O   . THR A 1 271 ? 15.243  4.860   6.516   1.00 98.23 271 A 1 
ATOM   2098 C  CB  . THR A 1 271 ? 18.711  5.110   6.620   1.00 97.90 271 A 1 
ATOM   2099 O  OG1 . THR A 1 271 ? 18.285  5.795   7.799   1.00 95.90 271 A 1 
ATOM   2100 C  CG2 . THR A 1 271 ? 19.775  5.934   5.887   1.00 95.95 271 A 1 
ATOM   2101 N  N   . ILE A 1 272 ? 16.599  3.230   7.275   1.00 98.52 272 A 1 
ATOM   2102 C  CA  . ILE A 1 272 ? 15.560  2.599   8.067   1.00 98.56 272 A 1 
ATOM   2103 C  C   . ILE A 1 272 ? 14.993  3.539   9.134   1.00 98.61 272 A 1 
ATOM   2104 O  O   . ILE A 1 272 ? 13.901  3.306   9.661   1.00 98.38 272 A 1 
ATOM   2105 C  CB  . ILE A 1 272 ? 16.085  1.286   8.706   1.00 98.09 272 A 1 
ATOM   2106 C  CG1 . ILE A 1 272 ? 14.926  0.350   9.042   1.00 94.93 272 A 1 
ATOM   2107 C  CG2 . ILE A 1 272 ? 16.937  1.596   9.940   1.00 96.58 272 A 1 
ATOM   2108 C  CD1 . ILE A 1 272 ? 14.229  -0.230  7.819   1.00 94.54 272 A 1 
ATOM   2109 N  N   . ASN A 1 273 ? 15.728  4.608   9.457   1.00 98.37 273 A 1 
ATOM   2110 C  CA  . ASN A 1 273 ? 15.288  5.551   10.486  1.00 98.16 273 A 1 
ATOM   2111 C  C   . ASN A 1 273 ? 13.939  6.191   10.198  1.00 98.49 273 A 1 
ATOM   2112 O  O   . ASN A 1 273 ? 13.162  6.438   11.122  1.00 98.20 273 A 1 
ATOM   2113 C  CB  . ASN A 1 273 ? 16.342  6.642   10.690  1.00 96.84 273 A 1 
ATOM   2114 C  CG  . ASN A 1 273 ? 17.616  6.116   11.308  1.00 89.31 273 A 1 
ATOM   2115 O  OD1 . ASN A 1 273 ? 17.583  5.222   12.153  1.00 82.35 273 A 1 
ATOM   2116 N  ND2 . ASN A 1 273 ? 18.748  6.665   10.902  1.00 79.81 273 A 1 
ATOM   2117 N  N   . ILE A 1 274 ? 13.629  6.460   8.927   1.00 98.63 274 A 1 
ATOM   2118 C  CA  . ILE A 1 274 ? 12.350  7.098   8.617   1.00 98.79 274 A 1 
ATOM   2119 C  C   . ILE A 1 274 ? 11.177  6.165   8.919   1.00 98.81 274 A 1 
ATOM   2120 O  O   . ILE A 1 274 ? 10.069  6.624   9.185   1.00 98.77 274 A 1 
ATOM   2121 C  CB  . ILE A 1 274 ? 12.249  7.596   7.152   1.00 98.57 274 A 1 
ATOM   2122 C  CG1 . ILE A 1 274 ? 12.119  6.426   6.166   1.00 97.57 274 A 1 
ATOM   2123 C  CG2 . ILE A 1 274 ? 13.446  8.479   6.795   1.00 97.03 274 A 1 
ATOM   2124 C  CD1 . ILE A 1 274 ? 11.679  6.862   4.776   1.00 97.45 274 A 1 
ATOM   2125 N  N   . TYR A 1 275 ? 11.436  4.865   8.896   1.00 98.81 275 A 1 
ATOM   2126 C  CA  . TYR A 1 275 ? 10.367  3.898   9.109   1.00 98.87 275 A 1 
ATOM   2127 C  C   . TYR A 1 275 ? 10.063  3.657   10.581  1.00 98.89 275 A 1 
ATOM   2128 O  O   . TYR A 1 275 ? 9.111   2.941   10.908  1.00 98.57 275 A 1 
ATOM   2129 C  CB  . TYR A 1 275 ? 10.687  2.593   8.370   1.00 98.78 275 A 1 
ATOM   2130 C  CG  . TYR A 1 275 ? 10.747  2.821   6.877   1.00 98.72 275 A 1 
ATOM   2131 C  CD1 . TYR A 1 275 ? 9.600   3.180   6.171   1.00 98.33 275 A 1 
ATOM   2132 C  CD2 . TYR A 1 275 ? 11.943  2.737   6.179   1.00 98.35 275 A 1 
ATOM   2133 C  CE1 . TYR A 1 275 ? 9.642   3.441   4.811   1.00 97.90 275 A 1 
ATOM   2134 C  CE2 . TYR A 1 275 ? 11.998  2.995   4.816   1.00 97.89 275 A 1 
ATOM   2135 C  CZ  . TYR A 1 275 ? 10.841  3.344   4.142   1.00 98.01 275 A 1 
ATOM   2136 O  OH  . TYR A 1 275 ? 10.884  3.611   2.791   1.00 96.98 275 A 1 
ATOM   2137 N  N   . GLU A 1 276 ? 10.839  4.279   11.467  1.00 98.69 276 A 1 
ATOM   2138 C  CA  . GLU A 1 276 ? 10.495  4.330   12.876  1.00 98.53 276 A 1 
ATOM   2139 C  C   . GLU A 1 276 ? 9.596   5.546   13.122  1.00 98.69 276 A 1 
ATOM   2140 O  O   . GLU A 1 276 ? 8.629   5.476   13.873  1.00 98.33 276 A 1 
ATOM   2141 C  CB  . GLU A 1 276 ? 11.744  4.432   13.751  1.00 97.67 276 A 1 
ATOM   2142 C  CG  . GLU A 1 276 ? 12.671  3.222   13.659  1.00 90.29 276 A 1 
ATOM   2143 C  CD  . GLU A 1 276 ? 13.883  3.348   14.569  1.00 89.47 276 A 1 
ATOM   2144 O  OE1 . GLU A 1 276 ? 13.806  4.100   15.563  1.00 84.68 276 A 1 
ATOM   2145 O  OE2 . GLU A 1 276 ? 14.905  2.696   14.292  1.00 83.45 276 A 1 
ATOM   2146 N  N   . GLU A 1 277 ? 9.926   6.662   12.484  1.00 98.72 277 A 1 
ATOM   2147 C  CA  . GLU A 1 277 ? 9.207   7.917   12.691  1.00 98.71 277 A 1 
ATOM   2148 C  C   . GLU A 1 277 ? 7.843   7.950   12.006  1.00 98.76 277 A 1 
ATOM   2149 O  O   . GLU A 1 277 ? 6.893   8.535   12.521  1.00 98.65 277 A 1 
ATOM   2150 C  CB  . GLU A 1 277 ? 10.060  9.094   12.225  1.00 98.42 277 A 1 
ATOM   2151 C  CG  . GLU A 1 277 ? 9.372   10.458  12.335  1.00 92.77 277 A 1 
ATOM   2152 C  CD  . GLU A 1 277 ? 9.129   10.892  13.777  1.00 91.72 277 A 1 
ATOM   2153 O  OE1 . GLU A 1 277 ? 9.621   10.219  14.707  1.00 87.62 277 A 1 
ATOM   2154 O  OE2 . GLU A 1 277 ? 8.440   11.915  13.968  1.00 86.71 277 A 1 
ATOM   2155 N  N   . ILE A 1 278 ? 7.742   7.328   10.819  1.00 98.87 278 A 1 
ATOM   2156 C  CA  . ILE A 1 278 ? 6.486   7.346   10.067  1.00 98.88 278 A 1 
ATOM   2157 C  C   . ILE A 1 278 ? 5.304   6.805   10.891  1.00 98.84 278 A 1 
ATOM   2158 O  O   . ILE A 1 278 ? 4.294   7.505   11.040  1.00 98.83 278 A 1 
ATOM   2159 C  CB  . ILE A 1 278 ? 6.624   6.602   8.722   1.00 98.82 278 A 1 
ATOM   2160 C  CG1 . ILE A 1 278 ? 7.441   7.458   7.744   1.00 98.30 278 A 1 
ATOM   2161 C  CG2 . ILE A 1 278 ? 5.252   6.290   8.124   1.00 98.37 278 A 1 
ATOM   2162 C  CD1 . ILE A 1 278 ? 7.850   6.736   6.477   1.00 97.28 278 A 1 
ATOM   2163 N  N   . PRO A 1 279 ? 5.383   5.585   11.436  1.00 98.82 279 A 1 
ATOM   2164 C  CA  . PRO A 1 279 ? 4.256   5.114   12.254  1.00 98.83 279 A 1 
ATOM   2165 C  C   . PRO A 1 279 ? 4.129   5.854   13.578  1.00 98.80 279 A 1 
ATOM   2166 O  O   . PRO A 1 279 ? 3.020   5.998   14.098  1.00 98.51 279 A 1 
ATOM   2167 C  CB  . PRO A 1 279 ? 4.572   3.626   12.479  1.00 98.61 279 A 1 
ATOM   2168 C  CG  . PRO A 1 279 ? 6.058   3.539   12.326  1.00 97.49 279 A 1 
ATOM   2169 C  CD  . PRO A 1 279 ? 6.395   4.533   11.252  1.00 98.69 279 A 1 
ATOM   2170 N  N   . ARG A 1 280 ? 5.240   6.346   14.134  1.00 98.89 280 A 1 
ATOM   2171 C  CA  . ARG A 1 280 ? 5.195   7.087   15.396  1.00 98.74 280 A 1 
ATOM   2172 C  C   . ARG A 1 280 ? 4.298   8.320   15.281  1.00 98.84 280 A 1 
ATOM   2173 O  O   . ARG A 1 280 ? 3.445   8.557   16.140  1.00 98.62 280 A 1 
ATOM   2174 C  CB  . ARG A 1 280 ? 6.604   7.500   15.833  1.00 98.38 280 A 1 
ATOM   2175 C  CG  . ARG A 1 280 ? 6.634   8.285   17.136  1.00 94.38 280 A 1 
ATOM   2176 C  CD  . ARG A 1 280 ? 8.069   8.608   17.554  1.00 93.00 280 A 1 
ATOM   2177 N  NE  . ARG A 1 280 ? 8.843   7.408   17.857  1.00 87.19 280 A 1 
ATOM   2178 C  CZ  . ARG A 1 280 ? 9.934   7.018   17.201  1.00 84.03 280 A 1 
ATOM   2179 N  NH1 . ARG A 1 280 ? 10.392  7.736   16.176  1.00 76.97 280 A 1 
ATOM   2180 N  NH2 . ARG A 1 280 ? 10.559  5.912   17.553  1.00 76.55 280 A 1 
ATOM   2181 N  N   . LEU A 1 281 ? 4.478   9.099   14.221  1.00 98.84 281 A 1 
ATOM   2182 C  CA  . LEU A 1 281 ? 3.673   10.305  14.041  1.00 98.80 281 A 1 
ATOM   2183 C  C   . LEU A 1 281 ? 2.228   9.973   13.679  1.00 98.85 281 A 1 
ATOM   2184 O  O   . LEU A 1 281 ? 1.299   10.614  14.171  1.00 98.72 281 A 1 
ATOM   2185 C  CB  . LEU A 1 281 ? 4.282   11.219  12.974  1.00 98.69 281 A 1 
ATOM   2186 C  CG  . LEU A 1 281 ? 3.528   12.524  12.720  1.00 98.21 281 A 1 
ATOM   2187 C  CD1 . LEU A 1 281 ? 3.401   13.340  13.997  1.00 97.41 281 A 1 
ATOM   2188 C  CD2 . LEU A 1 281 ? 4.225   13.347  11.646  1.00 97.32 281 A 1 
ATOM   2189 N  N   . ALA A 1 282 ? 2.025   8.973   12.826  1.00 98.86 282 A 1 
ATOM   2190 C  CA  . ALA A 1 282 ? 0.671   8.555   12.472  1.00 98.82 282 A 1 
ATOM   2191 C  C   . ALA A 1 282 ? -0.097  8.155   13.731  1.00 98.85 282 A 1 
ATOM   2192 O  O   . ALA A 1 282 ? -1.269  8.502   13.898  1.00 98.58 282 A 1 
ATOM   2193 C  CB  . ALA A 1 282 ? 0.716   7.391   11.485  1.00 98.69 282 A 1 
ATOM   2194 N  N   . HIS A 1 283 ? 0.567   7.448   14.628  1.00 98.86 283 A 1 
ATOM   2195 C  CA  . HIS A 1 283 ? -0.008  7.018   15.901  1.00 98.78 283 A 1 
ATOM   2196 C  C   . HIS A 1 283 ? -0.394  8.221   16.752  1.00 98.71 283 A 1 
ATOM   2197 O  O   . HIS A 1 283 ? -1.502  8.303   17.294  1.00 98.46 283 A 1 
ATOM   2198 C  CB  . HIS A 1 283 ? 1.004   6.137   16.637  1.00 98.56 283 A 1 
ATOM   2199 C  CG  . HIS A 1 283 ? 0.434   5.398   17.806  1.00 98.42 283 A 1 
ATOM   2200 N  ND1 . HIS A 1 283 ? 1.228   4.695   18.696  1.00 95.51 283 A 1 
ATOM   2201 C  CD2 . HIS A 1 283 ? -0.830  5.228   18.228  1.00 96.18 283 A 1 
ATOM   2202 C  CE1 . HIS A 1 283 ? 0.468   4.139   19.616  1.00 96.35 283 A 1 
ATOM   2203 N  NE2 . HIS A 1 283 ? -0.780  4.443   19.367  1.00 96.68 283 A 1 
ATOM   2204 N  N   . THR A 1 284 ? 0.524   9.179   16.855  1.00 98.80 284 A 1 
ATOM   2205 C  CA  . THR A 1 284 ? 0.288   10.397  17.626  1.00 98.83 284 A 1 
ATOM   2206 C  C   . THR A 1 284 ? -0.900  11.190  17.082  1.00 98.81 284 A 1 
ATOM   2207 O  O   . THR A 1 284 ? -1.776  11.615  17.842  1.00 98.67 284 A 1 
ATOM   2208 C  CB  . THR A 1 284 ? 1.544   11.286  17.635  1.00 98.62 284 A 1 
ATOM   2209 O  OG1 . THR A 1 284 ? 2.603   10.612  18.319  1.00 95.31 284 A 1 
ATOM   2210 C  CG2 . THR A 1 284 ? 1.269   12.616  18.331  1.00 94.16 284 A 1 
ATOM   2211 N  N   . LEU A 1 285 ? -0.946  11.374  15.764  1.00 98.80 285 A 1 
ATOM   2212 C  CA  . LEU A 1 285 ? -2.020  12.135  15.138  1.00 98.84 285 A 1 
ATOM   2213 C  C   . LEU A 1 285 ? -3.367  11.441  15.282  1.00 98.85 285 A 1 
ATOM   2214 O  O   . LEU A 1 285 ? -4.397  12.098  15.457  1.00 98.60 285 A 1 
ATOM   2215 C  CB  . LEU A 1 285 ? -1.710  12.376  13.656  1.00 98.79 285 A 1 
ATOM   2216 C  CG  . LEU A 1 285 ? -0.486  13.260  13.362  1.00 98.54 285 A 1 
ATOM   2217 C  CD1 . LEU A 1 285 ? -0.220  13.323  11.865  1.00 98.27 285 A 1 
ATOM   2218 C  CD2 . LEU A 1 285 ? -0.686  14.657  13.935  1.00 98.09 285 A 1 
ATOM   2219 N  N   . ALA A 1 286 ? -3.376  10.115  15.216  1.00 98.89 286 A 1 
ATOM   2220 C  CA  . ALA A 1 286 ? -4.611  9.358   15.369  1.00 98.73 286 A 1 
ATOM   2221 C  C   . ALA A 1 286 ? -5.216  9.572   16.755  1.00 98.66 286 A 1 
ATOM   2222 O  O   . ALA A 1 286 ? -6.432  9.716   16.895  1.00 98.16 286 A 1 
ATOM   2223 C  CB  . ALA A 1 286 ? -4.370  7.873   15.122  1.00 98.63 286 A 1 
ATOM   2224 N  N   . HIS A 1 287 ? -4.383  9.599   17.777  1.00 98.62 287 A 1 
ATOM   2225 C  CA  . HIS A 1 287 ? -4.876  9.826   19.134  1.00 98.55 287 A 1 
ATOM   2226 C  C   . HIS A 1 287 ? -5.254  11.288  19.368  1.00 98.57 287 A 1 
ATOM   2227 O  O   . HIS A 1 287 ? -6.159  11.579  20.142  1.00 97.99 287 A 1 
ATOM   2228 C  CB  . HIS A 1 287 ? -3.848  9.351   20.167  1.00 98.18 287 A 1 
ATOM   2229 C  CG  . HIS A 1 287 ? -3.869  7.873   20.393  1.00 97.90 287 A 1 
ATOM   2230 N  ND1 . HIS A 1 287 ? -4.834  7.261   21.143  1.00 93.52 287 A 1 
ATOM   2231 C  CD2 . HIS A 1 287 ? -3.060  6.885   19.949  1.00 93.33 287 A 1 
ATOM   2232 C  CE1 . HIS A 1 287 ? -4.615  5.955   21.153  1.00 94.31 287 A 1 
ATOM   2233 N  NE2 . HIS A 1 287 ? -3.549  5.705   20.438  1.00 95.00 287 A 1 
ATOM   2234 N  N   . GLN A 1 288 ? -4.577  12.188  18.689  1.00 98.56 288 A 1 
ATOM   2235 C  CA  . GLN A 1 288 ? -4.864  13.605  18.850  1.00 98.58 288 A 1 
ATOM   2236 C  C   . GLN A 1 288 ? -6.184  14.008  18.199  1.00 98.67 288 A 1 
ATOM   2237 O  O   . GLN A 1 288 ? -6.929  14.824  18.749  1.00 98.10 288 A 1 
ATOM   2238 C  CB  . GLN A 1 288 ? -3.715  14.442  18.281  1.00 98.24 288 A 1 
ATOM   2239 C  CG  . GLN A 1 288 ? -3.909  15.949  18.436  1.00 92.05 288 A 1 
ATOM   2240 C  CD  . GLN A 1 288 ? -2.689  16.750  17.997  1.00 90.79 288 A 1 
ATOM   2241 O  OE1 . GLN A 1 288 ? -1.690  16.182  17.561  1.00 84.03 288 A 1 
ATOM   2242 N  NE2 . GLN A 1 288 ? -2.775  18.067  18.119  1.00 79.82 288 A 1 
ATOM   2243 N  N   . TYR A 1 289 ? -6.489  13.421  17.030  1.00 98.50 289 A 1 
ATOM   2244 C  CA  . TYR A 1 289 ? -7.651  13.846  16.254  1.00 98.57 289 A 1 
ATOM   2245 C  C   . TYR A 1 289 ? -8.745  12.797  16.065  1.00 98.41 289 A 1 
ATOM   2246 O  O   . TYR A 1 289 ? -9.900  13.144  15.843  1.00 97.53 289 A 1 
ATOM   2247 C  CB  . TYR A 1 289 ? -7.206  14.328  14.871  1.00 98.43 289 A 1 
ATOM   2248 C  CG  . TYR A 1 289 ? -6.287  15.524  14.905  1.00 98.50 289 A 1 
ATOM   2249 C  CD1 . TYR A 1 289 ? -6.784  16.804  15.130  1.00 97.82 289 A 1 
ATOM   2250 C  CD2 . TYR A 1 289 ? -4.914  15.379  14.714  1.00 97.92 289 A 1 
ATOM   2251 C  CE1 . TYR A 1 289 ? -5.944  17.906  15.169  1.00 97.34 289 A 1 
ATOM   2252 C  CE2 . TYR A 1 289 ? -4.067  16.475  14.754  1.00 97.50 289 A 1 
ATOM   2253 C  CZ  . TYR A 1 289 ? -4.586  17.735  14.978  1.00 97.59 289 A 1 
ATOM   2254 O  OH  . TYR A 1 289 ? -3.752  18.823  15.017  1.00 96.51 289 A 1 
ATOM   2255 N  N   . CYS A 1 290 ? -8.395  11.520  16.154  1.00 98.53 290 A 1 
ATOM   2256 C  CA  . CYS A 1 290 ? -9.317  10.464  15.758  1.00 98.55 290 A 1 
ATOM   2257 C  C   . CYS A 1 290 ? -9.755  9.537   16.895  1.00 98.41 290 A 1 
ATOM   2258 O  O   . CYS A 1 290 ? -10.340 8.484   16.644  1.00 97.23 290 A 1 
ATOM   2259 C  CB  . CYS A 1 290 ? -8.687  9.609   14.649  1.00 98.23 290 A 1 
ATOM   2260 S  SG  . CYS A 1 290 ? -7.995  10.558  13.278  1.00 98.04 290 A 1 
ATOM   2261 N  N   . GLY A 1 291 ? -9.474  9.917   18.121  1.00 98.23 291 A 1 
ATOM   2262 C  CA  . GLY A 1 291 ? -9.789  9.032   19.229  1.00 97.93 291 A 1 
ATOM   2263 C  C   . GLY A 1 291 ? -9.004  7.735   19.152  1.00 98.18 291 A 1 
ATOM   2264 O  O   . GLY A 1 291 ? -9.441  6.707   19.671  1.00 97.10 291 A 1 
ATOM   2265 N  N   . GLY A 1 292 ? -7.852  7.779   18.473  1.00 98.23 292 A 1 
ATOM   2266 C  CA  . GLY A 1 292 ? -6.988  6.621   18.339  1.00 98.40 292 A 1 
ATOM   2267 C  C   . GLY A 1 292 ? -7.227  5.769   17.106  1.00 98.63 292 A 1 
ATOM   2268 O  O   . GLY A 1 292 ? -6.461  4.842   16.845  1.00 98.41 292 A 1 
ATOM   2269 N  N   . LYS A 1 293 ? -8.273  6.078   16.339  1.00 98.65 293 A 1 
ATOM   2270 C  CA  . LYS A 1 293 ? -8.621  5.261   15.174  1.00 98.70 293 A 1 
ATOM   2271 C  C   . LYS A 1 293 ? -7.569  5.369   14.078  1.00 98.89 293 A 1 
ATOM   2272 O  O   . LYS A 1 293 ? -7.428  6.400   13.417  1.00 98.79 293 A 1 
ATOM   2273 C  CB  . LYS A 1 293 ? -10.006 5.644   14.652  1.00 98.64 293 A 1 
ATOM   2274 C  CG  . LYS A 1 293 ? -11.135 5.240   15.594  1.00 97.69 293 A 1 
ATOM   2275 C  CD  . LYS A 1 293 ? -12.512 5.459   14.976  1.00 96.55 293 A 1 
ATOM   2276 C  CE  . LYS A 1 293 ? -12.855 6.938   14.853  1.00 92.48 293 A 1 
ATOM   2277 N  NZ  . LYS A 1 293 ? -12.941 7.591   16.194  1.00 87.87 293 A 1 
ATOM   2278 N  N   . TRP A 1 294 ? -6.830  4.276   13.869  1.00 98.84 294 A 1 
ATOM   2279 C  CA  . TRP A 1 294 ? -5.701  4.248   12.941  1.00 98.83 294 A 1 
ATOM   2280 C  C   . TRP A 1 294 ? -5.641  2.907   12.217  1.00 98.95 294 A 1 
ATOM   2281 O  O   . TRP A 1 294 ? -5.552  1.856   12.844  1.00 98.83 294 A 1 
ATOM   2282 C  CB  . TRP A 1 294 ? -4.405  4.519   13.712  1.00 98.84 294 A 1 
ATOM   2283 C  CG  . TRP A 1 294 ? -3.135  4.375   12.915  1.00 98.86 294 A 1 
ATOM   2284 C  CD1 . TRP A 1 294 ? -2.952  4.622   11.579  1.00 98.69 294 A 1 
ATOM   2285 C  CD2 . TRP A 1 294 ? -1.858  3.974   13.429  1.00 98.83 294 A 1 
ATOM   2286 N  NE1 . TRP A 1 294 ? -1.643  4.389   11.231  1.00 98.69 294 A 1 
ATOM   2287 C  CE2 . TRP A 1 294 ? -0.945  3.985   12.352  1.00 98.77 294 A 1 
ATOM   2288 C  CE3 . TRP A 1 294 ? -1.386  3.593   14.698  1.00 98.73 294 A 1 
ATOM   2289 C  CZ2 . TRP A 1 294 ? 0.394   3.644   12.497  1.00 98.55 294 A 1 
ATOM   2290 C  CZ3 . TRP A 1 294 ? -0.054  3.249   14.840  1.00 98.50 294 A 1 
ATOM   2291 C  CH2 . TRP A 1 294 ? 0.816   3.277   13.749  1.00 98.48 294 A 1 
ATOM   2292 N  N   . ILE A 1 295 ? -5.706  2.959   10.891  1.00 98.94 295 A 1 
ATOM   2293 C  CA  . ILE A 1 295 ? -5.589  1.781   10.039  1.00 98.97 295 A 1 
ATOM   2294 C  C   . ILE A 1 295 ? -4.315  1.917   9.223   1.00 98.96 295 A 1 
ATOM   2295 O  O   . ILE A 1 295 ? -4.140  2.905   8.508   1.00 98.87 295 A 1 
ATOM   2296 C  CB  . ILE A 1 295 ? -6.798  1.649   9.097   1.00 98.89 295 A 1 
ATOM   2297 C  CG1 . ILE A 1 295 ? -8.092  1.515   9.908   1.00 98.59 295 A 1 
ATOM   2298 C  CG2 . ILE A 1 295 ? -6.623  0.472   8.147   1.00 98.68 295 A 1 
ATOM   2299 C  CD1 . ILE A 1 295 ? -9.350  1.800   9.107   1.00 97.69 295 A 1 
ATOM   2300 N  N   . ALA A 1 296 ? -3.413  0.940   9.329   1.00 98.93 296 A 1 
ATOM   2301 C  CA  . ALA A 1 296 ? -2.161  0.983   8.607   1.00 98.93 296 A 1 
ATOM   2302 C  C   . ALA A 1 296 ? -2.085  -0.155  7.599   1.00 98.92 296 A 1 
ATOM   2303 O  O   . ALA A 1 296 ? -2.383  -1.305  7.928   1.00 98.82 296 A 1 
ATOM   2304 C  CB  . ALA A 1 296 ? -0.980  0.903   9.572   1.00 98.83 296 A 1 
ATOM   2305 N  N   . VAL A 1 297 ? -1.694  0.166   6.361   1.00 98.94 297 A 1 
ATOM   2306 C  CA  . VAL A 1 297 ? -1.528  -0.852  5.332   1.00 98.86 297 A 1 
ATOM   2307 C  C   . VAL A 1 297 ? -0.106  -0.804  4.774   1.00 98.83 297 A 1 
ATOM   2308 O  O   . VAL A 1 297 ? 0.648   0.122   5.054   1.00 98.59 297 A 1 
ATOM   2309 C  CB  . VAL A 1 297 ? -2.554  -0.686  4.183   1.00 98.70 297 A 1 
ATOM   2310 C  CG1 . VAL A 1 297 ? -3.976  -0.851  4.721   1.00 98.26 297 A 1 
ATOM   2311 C  CG2 . VAL A 1 297 ? -2.391  0.663   3.502   1.00 98.23 297 A 1 
ATOM   2312 N  N   . GLY A 1 298 ? 0.250   -1.828  3.995   1.00 98.64 298 A 1 
ATOM   2313 C  CA  . GLY A 1 298 ? 1.577   -1.896  3.403   1.00 98.64 298 A 1 
ATOM   2314 C  C   . GLY A 1 298 ? 1.657   -1.083  2.123   1.00 98.67 298 A 1 
ATOM   2315 O  O   . GLY A 1 298 ? 1.150   0.033   2.052   1.00 97.94 298 A 1 
ATOM   2316 N  N   . GLY A 1 299 ? 2.304   -1.637  1.101   1.00 98.47 299 A 1 
ATOM   2317 C  CA  . GLY A 1 299 ? 2.458   -0.939  -0.159  1.00 98.46 299 A 1 
ATOM   2318 C  C   . GLY A 1 299 ? 3.660   -1.456  -0.917  1.00 98.48 299 A 1 
ATOM   2319 O  O   . GLY A 1 299 ? 3.886   -2.660  -0.988  1.00 97.31 299 A 1 
ATOM   2320 N  N   . GLY A 1 300 ? 4.440   -0.540  -1.491  1.00 98.49 300 A 1 
ATOM   2321 C  CA  . GLY A 1 300 ? 5.655   -0.916  -2.190  1.00 98.36 300 A 1 
ATOM   2322 C  C   . GLY A 1 300 ? 6.773   -1.249  -1.218  1.00 98.55 300 A 1 
ATOM   2323 O  O   . GLY A 1 300 ? 6.620   -1.130  -0.006  1.00 98.07 300 A 1 
ATOM   2324 N  N   . GLY A 1 301 ? 7.915   -1.673  -1.766  1.00 98.43 301 A 1 
ATOM   2325 C  CA  . GLY A 1 301 ? 9.047   -2.078  -0.952  1.00 98.46 301 A 1 
ATOM   2326 C  C   . GLY A 1 301 ? 9.678   -3.289  -1.597  1.00 98.48 301 A 1 
ATOM   2327 O  O   . GLY A 1 301 ? 9.112   -4.387  -1.531  1.00 97.76 301 A 1 
ATOM   2328 N  N   . TYR A 1 302 ? 10.850  -3.102  -2.200  1.00 98.22 302 A 1 
ATOM   2329 C  CA  . TYR A 1 302 ? 11.382  -4.128  -3.093  1.00 98.09 302 A 1 
ATOM   2330 C  C   . TYR A 1 302 ? 12.750  -4.678  -2.708  1.00 97.91 302 A 1 
ATOM   2331 O  O   . TYR A 1 302 ? 13.276  -5.547  -3.404  1.00 96.65 302 A 1 
ATOM   2332 C  CB  . TYR A 1 302 ? 11.330  -3.606  -4.530  1.00 97.77 302 A 1 
ATOM   2333 C  CG  . TYR A 1 302 ? 9.922   -3.153  -4.828  1.00 97.89 302 A 1 
ATOM   2334 C  CD1 . TYR A 1 302 ? 8.901   -4.084  -5.041  1.00 97.33 302 A 1 
ATOM   2335 C  CD2 . TYR A 1 302 ? 9.568   -1.803  -4.783  1.00 97.51 302 A 1 
ATOM   2336 C  CE1 . TYR A 1 302 ? 7.585   -3.689  -5.227  1.00 97.21 302 A 1 
ATOM   2337 C  CE2 . TYR A 1 302 ? 8.253   -1.404  -4.967  1.00 97.17 302 A 1 
ATOM   2338 C  CZ  . TYR A 1 302 ? 7.262   -2.347  -5.191  1.00 97.43 302 A 1 
ATOM   2339 O  OH  . TYR A 1 302 ? 5.961   -1.965  -5.360  1.00 96.79 302 A 1 
ATOM   2340 N  N   . ASP A 1 303 ? 13.308  -4.213  -1.594  1.00 97.81 303 A 1 
ATOM   2341 C  CA  . ASP A 1 303 ? 14.367  -4.950  -0.926  1.00 98.01 303 A 1 
ATOM   2342 C  C   . ASP A 1 303 ? 13.614  -5.689  0.168   1.00 98.33 303 A 1 
ATOM   2343 O  O   . ASP A 1 303 ? 13.487  -5.210  1.299   1.00 98.21 303 A 1 
ATOM   2344 C  CB  . ASP A 1 303 ? 15.442  -4.035  -0.337  1.00 97.83 303 A 1 
ATOM   2345 C  CG  . ASP A 1 303 ? 16.619  -4.817  0.244   1.00 97.35 303 A 1 
ATOM   2346 O  OD1 . ASP A 1 303 ? 16.411  -5.931  0.747   1.00 95.24 303 A 1 
ATOM   2347 O  OD2 . ASP A 1 303 ? 17.765  -4.303  0.193   1.00 94.29 303 A 1 
ATOM   2348 N  N   . ILE A 1 304 ? 13.090  -6.849  -0.193  1.00 98.13 304 A 1 
ATOM   2349 C  CA  . ILE A 1 304 ? 12.174  -7.565  0.687   1.00 98.23 304 A 1 
ATOM   2350 C  C   . ILE A 1 304 ? 12.874  -8.228  1.864   1.00 98.53 304 A 1 
ATOM   2351 O  O   . ILE A 1 304 ? 12.221  -8.681  2.802   1.00 98.37 304 A 1 
ATOM   2352 C  CB  . ILE A 1 304 ? 11.364  -8.632  -0.080  1.00 97.53 304 A 1 
ATOM   2353 C  CG1 . ILE A 1 304 ? 12.261  -9.783  -0.536  1.00 94.95 304 A 1 
ATOM   2354 C  CG2 . ILE A 1 304 ? 10.661  -7.992  -1.279  1.00 93.80 304 A 1 
ATOM   2355 C  CD1 . ILE A 1 304 ? 11.487  -10.985 -1.081  1.00 93.31 304 A 1 
ATOM   2356 N  N   . TRP A 1 305 ? 14.200  -8.298  1.809   1.00 98.27 305 A 1 
ATOM   2357 C  CA  . TRP A 1 305 ? 14.961  -8.958  2.861   1.00 98.30 305 A 1 
ATOM   2358 C  C   . TRP A 1 305 ? 15.548  -8.000  3.888   1.00 98.46 305 A 1 
ATOM   2359 O  O   . TRP A 1 305 ? 15.335  -8.152  5.095   1.00 98.01 305 A 1 
ATOM   2360 C  CB  . TRP A 1 305 ? 16.095  -9.793  2.252   1.00 97.76 305 A 1 
ATOM   2361 C  CG  . TRP A 1 305 ? 15.623  -10.903 1.370   1.00 97.26 305 A 1 
ATOM   2362 C  CD1 . TRP A 1 305 ? 15.597  -10.923 -0.000  1.00 94.77 305 A 1 
ATOM   2363 C  CD2 . TRP A 1 305 ? 15.097  -12.172 1.800   1.00 96.56 305 A 1 
ATOM   2364 N  NE1 . TRP A 1 305 ? 15.096  -12.112 -0.450  1.00 93.78 305 A 1 
ATOM   2365 C  CE2 . TRP A 1 305 ? 14.777  -12.901 0.626   1.00 95.69 305 A 1 
ATOM   2366 C  CE3 . TRP A 1 305 ? 14.879  -12.744 3.052   1.00 93.14 305 A 1 
ATOM   2367 C  CZ2 . TRP A 1 305 ? 14.243  -14.195 0.685   1.00 92.82 305 A 1 
ATOM   2368 C  CZ3 . TRP A 1 305 ? 14.346  -14.033 3.099   1.00 90.35 305 A 1 
ATOM   2369 C  CH2 . TRP A 1 305 ? 14.039  -14.733 1.922   1.00 90.84 305 A 1 
ATOM   2370 N  N   . ARG A 1 306 ? 16.282  -6.992  3.417   1.00 98.47 306 A 1 
ATOM   2371 C  CA  . ARG A 1 306 ? 17.001  -6.106  4.324   1.00 98.43 306 A 1 
ATOM   2372 C  C   . ARG A 1 306 ? 16.167  -4.936  4.834   1.00 98.42 306 A 1 
ATOM   2373 O  O   . ARG A 1 306 ? 16.451  -4.399  5.907   1.00 98.14 306 A 1 
ATOM   2374 C  CB  . ARG A 1 306 ? 18.265  -5.574  3.641   1.00 97.94 306 A 1 
ATOM   2375 C  CG  . ARG A 1 306 ? 19.289  -6.657  3.320   1.00 97.35 306 A 1 
ATOM   2376 C  CD  . ARG A 1 306 ? 20.493  -6.079  2.587   1.00 96.40 306 A 1 
ATOM   2377 N  NE  . ARG A 1 306 ? 20.130  -5.551  1.273   1.00 95.82 306 A 1 
ATOM   2378 C  CZ  . ARG A 1 306 ? 20.999  -5.025  0.415   1.00 96.30 306 A 1 
ATOM   2379 N  NH1 . ARG A 1 306 ? 22.289  -4.951  0.727   1.00 93.63 306 A 1 
ATOM   2380 N  NH2 . ARG A 1 306 ? 20.579  -4.569  -0.765  1.00 93.75 306 A 1 
ATOM   2381 N  N   . VAL A 1 307 ? 15.136  -4.529  4.089   1.00 98.52 307 A 1 
ATOM   2382 C  CA  . VAL A 1 307 ? 14.379  -3.322  4.429   1.00 98.66 307 A 1 
ATOM   2383 C  C   . VAL A 1 307 ? 12.957  -3.587  4.923   1.00 98.85 307 A 1 
ATOM   2384 O  O   . VAL A 1 307 ? 12.589  -3.170  6.023   1.00 98.71 307 A 1 
ATOM   2385 C  CB  . VAL A 1 307 ? 14.326  -2.343  3.232   1.00 98.49 307 A 1 
ATOM   2386 C  CG1 . VAL A 1 307 ? 13.478  -1.123  3.584   1.00 97.91 307 A 1 
ATOM   2387 C  CG2 . VAL A 1 307 ? 15.730  -1.920  2.840   1.00 97.87 307 A 1 
ATOM   2388 N  N   . VAL A 1 308 ? 12.156  -4.266  4.108   1.00 98.70 308 A 1 
ATOM   2389 C  CA  . VAL A 1 308 ? 10.732  -4.412  4.413   1.00 98.74 308 A 1 
ATOM   2390 C  C   . VAL A 1 308 ? 10.416  -5.020  5.785   1.00 98.82 308 A 1 
ATOM   2391 O  O   . VAL A 1 308 ? 9.603   -4.463  6.522   1.00 98.79 308 A 1 
ATOM   2392 C  CB  . VAL A 1 308 ? 9.985   -5.186  3.300   1.00 98.59 308 A 1 
ATOM   2393 C  CG1 . VAL A 1 308 ? 8.513   -5.339  3.659   1.00 98.09 308 A 1 
ATOM   2394 C  CG2 . VAL A 1 308 ? 10.120  -4.449  1.974   1.00 98.07 308 A 1 
ATOM   2395 N  N   . PRO A 1 309 ? 11.028  -6.141  6.162   1.00 98.85 309 A 1 
ATOM   2396 C  CA  . PRO A 1 309 ? 10.692  -6.729  7.470   1.00 98.85 309 A 1 
ATOM   2397 C  C   . PRO A 1 309 ? 10.959  -5.784  8.639   1.00 98.89 309 A 1 
ATOM   2398 O  O   . PRO A 1 309 ? 10.127  -5.669  9.539   1.00 98.76 309 A 1 
ATOM   2399 C  CB  . PRO A 1 309 ? 11.584  -7.973  7.546   1.00 98.57 309 A 1 
ATOM   2400 C  CG  . PRO A 1 309 ? 11.815  -8.338  6.114   1.00 97.33 309 A 1 
ATOM   2401 C  CD  . PRO A 1 309 ? 11.956  -7.017  5.412   1.00 98.56 309 A 1 
ATOM   2402 N  N   . ARG A 1 310 ? 12.098  -5.097  8.632   1.00 98.87 310 A 1 
ATOM   2403 C  CA  . ARG A 1 310 ? 12.416  -4.151  9.701   1.00 98.82 310 A 1 
ATOM   2404 C  C   . ARG A 1 310 ? 11.466  -2.953  9.679   1.00 98.88 310 A 1 
ATOM   2405 O  O   . ARG A 1 310 ? 11.013  -2.497  10.725  1.00 98.73 310 A 1 
ATOM   2406 C  CB  . ARG A 1 310 ? 13.865  -3.667  9.587   1.00 98.42 310 A 1 
ATOM   2407 C  CG  . ARG A 1 310 ? 14.919  -4.729  9.875   1.00 97.70 310 A 1 
ATOM   2408 C  CD  . ARG A 1 310 ? 16.322  -4.118  9.861   1.00 97.68 310 A 1 
ATOM   2409 N  NE  . ARG A 1 310 ? 16.689  -3.604  8.545   1.00 97.70 310 A 1 
ATOM   2410 C  CZ  . ARG A 1 310 ? 17.609  -2.662  8.331   1.00 98.18 310 A 1 
ATOM   2411 N  NH1 . ARG A 1 310 ? 18.257  -2.123  9.350   1.00 96.30 310 A 1 
ATOM   2412 N  NH2 . ARG A 1 310 ? 17.872  -2.257  7.090   1.00 95.88 310 A 1 
ATOM   2413 N  N   . ALA A 1 311 ? 11.167  -2.456  8.475   1.00 98.82 311 A 1 
ATOM   2414 C  CA  . ALA A 1 311 ? 10.301  -1.292  8.334   1.00 98.87 311 A 1 
ATOM   2415 C  C   . ALA A 1 311 ? 8.863   -1.593  8.746   1.00 98.92 311 A 1 
ATOM   2416 O  O   . ALA A 1 311 ? 8.260   -0.844  9.516   1.00 98.81 311 A 1 
ATOM   2417 C  CB  . ALA A 1 311 ? 10.338  -0.778  6.896   1.00 98.72 311 A 1 
ATOM   2418 N  N   . TRP A 1 312 ? 8.317   -2.681  8.250   1.00 98.93 312 A 1 
ATOM   2419 C  CA  . TRP A 1 312 ? 6.921   -2.995  8.521   1.00 98.90 312 A 1 
ATOM   2420 C  C   . TRP A 1 312 ? 6.686   -3.526  9.933   1.00 98.91 312 A 1 
ATOM   2421 O  O   . TRP A 1 312 ? 5.609   -3.322  10.504  1.00 98.79 312 A 1 
ATOM   2422 C  CB  . TRP A 1 312 ? 6.383   -3.974  7.474   1.00 98.85 312 A 1 
ATOM   2423 C  CG  . TRP A 1 312 ? 6.082   -3.302  6.162   1.00 98.86 312 A 1 
ATOM   2424 C  CD1 . TRP A 1 312 ? 6.211   -1.973  5.866   1.00 98.72 312 A 1 
ATOM   2425 C  CD2 . TRP A 1 312 ? 5.588   -3.922  4.965   1.00 98.80 312 A 1 
ATOM   2426 N  NE1 . TRP A 1 312 ? 5.829   -1.721  4.572   1.00 98.60 312 A 1 
ATOM   2427 C  CE2 . TRP A 1 312 ? 5.436   -2.904  3.990   1.00 98.69 312 A 1 
ATOM   2428 C  CE3 . TRP A 1 312 ? 5.248   -5.237  4.623   1.00 98.68 312 A 1 
ATOM   2429 C  CZ2 . TRP A 1 312 ? 4.973   -3.154  2.709   1.00 98.42 312 A 1 
ATOM   2430 C  CZ3 . TRP A 1 312 ? 4.787   -5.488  3.337   1.00 98.31 312 A 1 
ATOM   2431 C  CH2 . TRP A 1 312 ? 4.653   -4.461  2.406   1.00 98.17 312 A 1 
ATOM   2432 N  N   . ALA A 1 313 ? 7.677   -4.184  10.503  1.00 98.90 313 A 1 
ATOM   2433 C  CA  . ALA A 1 313 ? 7.555   -4.637  11.882  1.00 98.81 313 A 1 
ATOM   2434 C  C   . ALA A 1 313 ? 7.368   -3.444  12.817  1.00 98.86 313 A 1 
ATOM   2435 O  O   . ALA A 1 313 ? 6.654   -3.534  13.815  1.00 98.78 313 A 1 
ATOM   2436 C  CB  . ALA A 1 313 ? 8.774   -5.448  12.297  1.00 98.76 313 A 1 
ATOM   2437 N  N   . ARG A 1 314 ? 8.003   -2.322  12.485  1.00 98.82 314 A 1 
ATOM   2438 C  CA  . ARG A 1 314 ? 7.911   -1.112  13.300  1.00 98.86 314 A 1 
ATOM   2439 C  C   . ARG A 1 314 ? 6.481   -0.586  13.417  1.00 98.83 314 A 1 
ATOM   2440 O  O   . ARG A 1 314 ? 6.133   0.047   14.416  1.00 98.75 314 A 1 
ATOM   2441 C  CB  . ARG A 1 314 ? 8.815   -0.014  12.740  1.00 98.66 314 A 1 
ATOM   2442 C  CG  . ARG A 1 314 ? 10.302  -0.252  12.953  1.00 97.13 314 A 1 
ATOM   2443 C  CD  . ARG A 1 314 ? 10.685  -0.121  14.416  1.00 95.29 314 A 1 
ATOM   2444 N  NE  . ARG A 1 314 ? 12.134  -0.203  14.616  1.00 94.23 314 A 1 
ATOM   2445 C  CZ  . ARG A 1 314 ? 12.741  -0.036  15.781  1.00 94.34 314 A 1 
ATOM   2446 N  NH1 . ARG A 1 314 ? 12.029  0.222   16.875  1.00 89.23 314 A 1 
ATOM   2447 N  NH2 . ARG A 1 314 ? 14.062  -0.137  15.866  1.00 89.93 314 A 1 
ATOM   2448 N  N   . ILE A 1 315 ? 5.656   -0.847  12.394  1.00 98.91 315 A 1 
ATOM   2449 C  CA  . ILE A 1 315 ? 4.266   -0.412  12.425  1.00 98.97 315 A 1 
ATOM   2450 C  C   . ILE A 1 315 ? 3.525   -1.093  13.567  1.00 98.87 315 A 1 
ATOM   2451 O  O   . ILE A 1 315 ? 2.876   -0.445  14.392  1.00 98.76 315 A 1 
ATOM   2452 C  CB  . ILE A 1 315 ? 3.557   -0.717  11.088  1.00 98.87 315 A 1 
ATOM   2453 C  CG1 . ILE A 1 315 ? 4.253   0.011   9.935   1.00 98.53 315 A 1 
ATOM   2454 C  CG2 . ILE A 1 315 ? 2.081   -0.329  11.161  1.00 98.58 315 A 1 
ATOM   2455 C  CD1 . ILE A 1 315 ? 3.813   -0.458  8.561   1.00 97.33 315 A 1 
ATOM   2456 N  N   . TRP A 1 316 ? 3.637   -2.417  13.629  1.00 98.83 316 A 1 
ATOM   2457 C  CA  . TRP A 1 316 ? 2.987   -3.187  14.682  1.00 98.89 316 A 1 
ATOM   2458 C  C   . TRP A 1 316 ? 3.588   -2.885  16.049  1.00 98.88 316 A 1 
ATOM   2459 O  O   . TRP A 1 316 ? 2.869   -2.754  17.044  1.00 98.63 316 A 1 
ATOM   2460 C  CB  . TRP A 1 316 ? 3.088   -4.684  14.386  1.00 98.81 316 A 1 
ATOM   2461 C  CG  . TRP A 1 316 ? 2.439   -5.556  15.432  1.00 98.80 316 A 1 
ATOM   2462 C  CD1 . TRP A 1 316 ? 3.062   -6.414  16.295  1.00 98.60 316 A 1 
ATOM   2463 C  CD2 . TRP A 1 316 ? 1.042   -5.629  15.733  1.00 98.77 316 A 1 
ATOM   2464 N  NE1 . TRP A 1 316 ? 2.141   -7.030  17.104  1.00 98.44 316 A 1 
ATOM   2465 C  CE2 . TRP A 1 316 ? 0.893   -6.568  16.781  1.00 98.63 316 A 1 
ATOM   2466 C  CE3 . TRP A 1 316 ? -0.102  -5.020  15.207  1.00 98.52 316 A 1 
ATOM   2467 C  CZ2 . TRP A 1 316 ? -0.355  -6.895  17.309  1.00 98.38 316 A 1 
ATOM   2468 C  CZ3 . TRP A 1 316 ? -1.346  -5.347  15.748  1.00 98.23 316 A 1 
ATOM   2469 C  CH2 . TRP A 1 316 ? -1.452  -6.280  16.786  1.00 98.21 316 A 1 
ATOM   2470 N  N   . LEU A 1 317 ? 4.914   -2.769  16.102  1.00 98.88 317 A 1 
ATOM   2471 C  CA  . LEU A 1 317 ? 5.590   -2.477  17.362  1.00 98.78 317 A 1 
ATOM   2472 C  C   . LEU A 1 317 ? 5.154   -1.127  17.924  1.00 98.65 317 A 1 
ATOM   2473 O  O   . LEU A 1 317 ? 4.989   -0.978  19.134  1.00 98.33 317 A 1 
ATOM   2474 C  CB  . LEU A 1 317 ? 7.113   -2.521  17.178  1.00 98.70 317 A 1 
ATOM   2475 C  CG  . LEU A 1 317 ? 7.680   -3.898  16.824  1.00 98.36 317 A 1 
ATOM   2476 C  CD1 . LEU A 1 317 ? 9.163   -3.804  16.488  1.00 98.05 317 A 1 
ATOM   2477 C  CD2 . LEU A 1 317 ? 7.460   -4.881  17.968  1.00 97.89 317 A 1 
ATOM   2478 N  N   . GLU A 1 318 ? 4.944   -0.147  17.046  1.00 98.70 318 A 1 
ATOM   2479 C  CA  . GLU A 1 318 ? 4.456   1.163   17.473  1.00 98.72 318 A 1 
ATOM   2480 C  C   . GLU A 1 318 ? 3.030   1.070   18.005  1.00 98.75 318 A 1 
ATOM   2481 O  O   . GLU A 1 318 ? 2.694   1.680   19.020  1.00 98.44 318 A 1 
ATOM   2482 C  CB  . GLU A 1 318 ? 4.522   2.162   16.314  1.00 98.69 318 A 1 
ATOM   2483 C  CG  . GLU A 1 318 ? 3.903   3.525   16.612  1.00 98.06 318 A 1 
ATOM   2484 C  CD  . GLU A 1 318 ? 4.595   4.251   17.753  1.00 98.21 318 A 1 
ATOM   2485 O  OE1 . GLU A 1 318 ? 5.825   4.108   17.911  1.00 96.44 318 A 1 
ATOM   2486 O  OE2 . GLU A 1 318 ? 3.903   4.988   18.498  1.00 96.54 318 A 1 
ATOM   2487 N  N   . MET A 1 319 ? 2.185   0.293   17.336  1.00 98.67 319 A 1 
ATOM   2488 C  CA  . MET A 1 319 ? 0.808   0.098   17.781  1.00 98.55 319 A 1 
ATOM   2489 C  C   . MET A 1 319 ? 0.750   -0.515  19.176  1.00 98.33 319 A 1 
ATOM   2490 O  O   . MET A 1 319 ? -0.106  -0.156  19.982  1.00 97.60 319 A 1 
ATOM   2491 C  CB  . MET A 1 319 ? 0.045   -0.792  16.793  1.00 98.50 319 A 1 
ATOM   2492 C  CG  . MET A 1 319 ? -0.252  -0.136  15.463  1.00 98.19 319 A 1 
ATOM   2493 S  SD  . MET A 1 319 ? -1.174  -1.233  14.357  1.00 98.33 319 A 1 
ATOM   2494 C  CE  . MET A 1 319 ? -1.595  -0.087  13.038  1.00 97.03 319 A 1 
ATOM   2495 N  N   . LYS A 1 320 ? 1.676   -1.437  19.466  1.00 98.48 320 A 1 
ATOM   2496 C  CA  . LYS A 1 320 ? 1.686   -2.168  20.730  1.00 98.18 320 A 1 
ATOM   2497 C  C   . LYS A 1 320 ? 2.579   -1.529  21.789  1.00 98.02 320 A 1 
ATOM   2498 O  O   . LYS A 1 320 ? 2.541   -1.929  22.958  1.00 96.95 320 A 1 
ATOM   2499 C  CB  . LYS A 1 320 ? 2.128   -3.619  20.488  1.00 97.64 320 A 1 
ATOM   2500 C  CG  . LYS A 1 320 ? 1.212   -4.410  19.566  1.00 95.29 320 A 1 
ATOM   2501 C  CD  . LYS A 1 320 ? -0.061  -4.851  20.276  1.00 93.22 320 A 1 
ATOM   2502 C  CE  . LYS A 1 320 ? 0.224   -5.955  21.278  1.00 91.33 320 A 1 
ATOM   2503 N  NZ  . LYS A 1 320 ? -1.034  -6.513  21.868  1.00 89.82 320 A 1 
ATOM   2504 N  N   . GLY A 1 321 ? 3.374   -0.542  21.395  1.00 98.25 321 A 1 
ATOM   2505 C  CA  . GLY A 1 321 ? 4.282   0.098   22.331  1.00 98.04 321 A 1 
ATOM   2506 C  C   . GLY A 1 321 ? 5.436   -0.798  22.747  1.00 98.17 321 A 1 
ATOM   2507 O  O   . GLY A 1 321 ? 5.868   -0.761  23.896  1.00 97.18 321 A 1 
ATOM   2508 N  N   . ILE A 1 322 ? 5.945   -1.589  21.806  1.00 98.14 322 A 1 
ATOM   2509 C  CA  . ILE A 1 322 ? 7.028   -2.531  22.073  1.00 98.14 322 A 1 
ATOM   2510 C  C   . ILE A 1 322 ? 8.362   -2.027  21.523  1.00 98.25 322 A 1 
ATOM   2511 O  O   . ILE A 1 322 ? 8.439   -1.609  20.369  1.00 97.78 322 A 1 
ATOM   2512 C  CB  . ILE A 1 322 ? 6.728   -3.918  21.473  1.00 97.92 322 A 1 
ATOM   2513 C  CG1 . ILE A 1 322 ? 5.460   -4.507  22.097  1.00 96.68 322 A 1 
ATOM   2514 C  CG2 . ILE A 1 322 ? 7.906   -4.869  21.661  1.00 96.11 322 A 1 
ATOM   2515 C  CD1 . ILE A 1 322 ? 4.976   -5.788  21.435  1.00 95.29 322 A 1 
ATOM   2516 N  N   . ASP A 1 323 ? 9.403   -2.065  22.360  1.00 97.85 323 A 1 
ATOM   2517 C  CA  . ASP A 1 323 ? 10.752  -1.716  21.950  1.00 97.79 323 A 1 
ATOM   2518 C  C   . ASP A 1 323 ? 11.506  -3.004  21.624  1.00 97.90 323 A 1 
ATOM   2519 O  O   . ASP A 1 323 ? 11.739  -3.815  22.513  1.00 97.24 323 A 1 
ATOM   2520 C  CB  . ASP A 1 323 ? 11.464  -0.951  23.070  1.00 96.76 323 A 1 
ATOM   2521 C  CG  . ASP A 1 323 ? 12.839  -0.439  22.666  1.00 93.20 323 A 1 
ATOM   2522 O  OD1 . ASP A 1 323 ? 13.366  -0.847  21.616  1.00 89.59 323 A 1 
ATOM   2523 O  OD2 . ASP A 1 323 ? 13.400  0.385   23.420  1.00 87.31 323 A 1 
ATOM   2524 N  N   . PRO A 1 324 ? 11.893  -3.206  20.346  1.00 97.64 324 A 1 
ATOM   2525 C  CA  . PRO A 1 324 ? 12.566  -4.443  19.947  1.00 97.50 324 A 1 
ATOM   2526 C  C   . PRO A 1 324 ? 14.044  -4.480  20.304  1.00 97.24 324 A 1 
ATOM   2527 O  O   . PRO A 1 324 ? 14.705  -5.494  20.115  1.00 94.38 324 A 1 
ATOM   2528 C  CB  . PRO A 1 324 ? 12.376  -4.458  18.430  1.00 96.97 324 A 1 
ATOM   2529 C  CG  . PRO A 1 324 ? 12.412  -3.011  18.076  1.00 96.96 324 A 1 
ATOM   2530 C  CD  . PRO A 1 324 ? 11.681  -2.307  19.199  1.00 97.70 324 A 1 
ATOM   2531 N  N   . GLY A 1 325 ? 14.576  -3.374  20.829  1.00 96.69 325 A 1 
ATOM   2532 C  CA  . GLY A 1 325 ? 15.982  -3.317  21.158  1.00 96.43 325 A 1 
ATOM   2533 C  C   . GLY A 1 325 ? 16.840  -3.023  19.942  1.00 96.86 325 A 1 
ATOM   2534 O  O   . GLY A 1 325 ? 16.392  -2.384  18.993  1.00 94.60 325 A 1 
ATOM   2535 N  N   . HIS A 1 326 ? 18.085  -3.510  19.963  1.00 96.97 326 A 1 
ATOM   2536 C  CA  . HIS A 1 326 ? 19.030  -3.221  18.901  1.00 97.23 326 A 1 
ATOM   2537 C  C   . HIS A 1 326 ? 19.236  -4.391  17.931  1.00 97.86 326 A 1 
ATOM   2538 O  O   . HIS A 1 326 ? 19.358  -4.192  16.724  1.00 96.55 326 A 1 
ATOM   2539 C  CB  . HIS A 1 326 ? 20.385  -2.814  19.491  1.00 95.24 326 A 1 
ATOM   2540 C  CG  . HIS A 1 326 ? 21.432  -2.531  18.465  1.00 88.77 326 A 1 
ATOM   2541 N  ND1 . HIS A 1 326 ? 22.362  -3.462  18.077  1.00 78.05 326 A 1 
ATOM   2542 C  CD2 . HIS A 1 326 ? 21.694  -1.418  17.745  1.00 77.67 326 A 1 
ATOM   2543 C  CE1 . HIS A 1 326 ? 23.162  -2.938  17.159  1.00 75.69 326 A 1 
ATOM   2544 N  NE2 . HIS A 1 326 ? 22.775  -1.691  16.939  1.00 77.89 326 A 1 
ATOM   2545 N  N   . GLU A 1 327 ? 19.259  -5.597  18.471  1.00 97.51 327 A 1 
ATOM   2546 C  CA  . GLU A 1 327 ? 19.611  -6.782  17.692  1.00 97.85 327 A 1 
ATOM   2547 C  C   . GLU A 1 327 ? 18.414  -7.439  17.003  1.00 98.23 327 A 1 
ATOM   2548 O  O   . GLU A 1 327 ? 17.356  -7.610  17.595  1.00 97.78 327 A 1 
ATOM   2549 C  CB  . GLU A 1 327 ? 20.297  -7.809  18.602  1.00 96.21 327 A 1 
ATOM   2550 C  CG  . GLU A 1 327 ? 21.177  -8.814  17.870  1.00 83.62 327 A 1 
ATOM   2551 C  CD  . GLU A 1 327 ? 22.521  -8.228  17.473  1.00 81.18 327 A 1 
ATOM   2552 O  OE1 . GLU A 1 327 ? 22.800  -7.058  17.812  1.00 74.76 327 A 1 
ATOM   2553 O  OE2 . GLU A 1 327 ? 23.316  -8.953  16.823  1.00 73.39 327 A 1 
ATOM   2554 N  N   . ILE A 1 328 ? 18.596  -7.779  15.720  1.00 98.28 328 A 1 
ATOM   2555 C  CA  . ILE A 1 328 ? 17.643  -8.639  15.032  1.00 98.48 328 A 1 
ATOM   2556 C  C   . ILE A 1 328 ? 17.861  -10.043 15.584  1.00 98.53 328 A 1 
ATOM   2557 O  O   . ILE A 1 328 ? 19.009  -10.474 15.703  1.00 98.21 328 A 1 
ATOM   2558 C  CB  . ILE A 1 328 ? 17.871  -8.630  13.503  1.00 98.01 328 A 1 
ATOM   2559 C  CG1 . ILE A 1 328 ? 17.579  -7.247  12.915  1.00 95.95 328 A 1 
ATOM   2560 C  CG2 . ILE A 1 328 ? 17.015  -9.697  12.815  1.00 96.88 328 A 1 
ATOM   2561 C  CD1 . ILE A 1 328 ? 16.122  -6.854  12.931  1.00 91.55 328 A 1 
ATOM   2562 N  N   . PRO A 1 329 ? 16.795  -10.772 15.936  1.00 98.46 329 A 1 
ATOM   2563 C  CA  . PRO A 1 329 ? 16.948  -12.116 16.511  1.00 98.36 329 A 1 
ATOM   2564 C  C   . PRO A 1 329 ? 17.827  -13.013 15.635  1.00 98.41 329 A 1 
ATOM   2565 O  O   . PRO A 1 329 ? 17.507  -13.227 14.471  1.00 98.11 329 A 1 
ATOM   2566 C  CB  . PRO A 1 329 ? 15.509  -12.636 16.566  1.00 97.51 329 A 1 
ATOM   2567 C  CG  . PRO A 1 329 ? 14.682  -11.411 16.666  1.00 94.82 329 A 1 
ATOM   2568 C  CD  . PRO A 1 329 ? 15.369  -10.386 15.823  1.00 97.87 329 A 1 
ATOM   2569 N  N   . PRO A 1 330 ? 18.933  -13.526 16.183  1.00 98.26 330 A 1 
ATOM   2570 C  CA  . PRO A 1 330 ? 19.829  -14.394 15.416  1.00 98.01 330 A 1 
ATOM   2571 C  C   . PRO A 1 330 ? 19.113  -15.595 14.814  1.00 98.16 330 A 1 
ATOM   2572 O  O   . PRO A 1 330 ? 19.459  -16.021 13.712  1.00 97.61 330 A 1 
ATOM   2573 C  CB  . PRO A 1 330 ? 20.867  -14.831 16.458  1.00 97.17 330 A 1 
ATOM   2574 C  CG  . PRO A 1 330 ? 20.904  -13.693 17.425  1.00 94.37 330 A 1 
ATOM   2575 C  CD  . PRO A 1 330 ? 19.476  -13.232 17.526  1.00 97.48 330 A 1 
ATOM   2576 N  N   . GLU A 1 331 ? 18.115  -16.134 15.507  1.00 98.21 331 A 1 
ATOM   2577 C  CA  . GLU A 1 331 ? 17.379  -17.280 14.999  1.00 98.05 331 A 1 
ATOM   2578 C  C   . GLU A 1 331 ? 16.598  -16.937 13.731  1.00 98.37 331 A 1 
ATOM   2579 O  O   . GLU A 1 331 ? 16.434  -17.775 12.846  1.00 97.83 331 A 1 
ATOM   2580 C  CB  . GLU A 1 331 ? 16.428  -17.842 16.069  1.00 96.67 331 A 1 
ATOM   2581 C  CG  . GLU A 1 331 ? 15.443  -16.839 16.650  1.00 85.79 331 A 1 
ATOM   2582 C  CD  . GLU A 1 331 ? 15.948  -16.206 17.937  1.00 86.75 331 A 1 
ATOM   2583 O  OE1 . GLU A 1 331 ? 17.156  -15.877 18.019  1.00 81.43 331 A 1 
ATOM   2584 O  OE2 . GLU A 1 331 ? 15.133  -16.041 18.872  1.00 80.76 331 A 1 
ATOM   2585 N  N   . TRP A 1 332 ? 16.123  -15.693 13.619  1.00 98.37 332 A 1 
ATOM   2586 C  CA  . TRP A 1 332 ? 15.422  -15.236 12.422  1.00 98.48 332 A 1 
ATOM   2587 C  C   . TRP A 1 332 ? 16.398  -15.139 11.254  1.00 98.46 332 A 1 
ATOM   2588 O  O   . TRP A 1 332 ? 16.088  -15.540 10.134  1.00 98.20 332 A 1 
ATOM   2589 C  CB  . TRP A 1 332 ? 14.757  -13.886 12.678  1.00 98.29 332 A 1 
ATOM   2590 C  CG  . TRP A 1 332 ? 13.878  -13.393 11.560  1.00 98.38 332 A 1 
ATOM   2591 C  CD1 . TRP A 1 332 ? 12.551  -13.648 11.374  1.00 98.04 332 A 1 
ATOM   2592 C  CD2 . TRP A 1 332 ? 14.273  -12.539 10.471  1.00 98.40 332 A 1 
ATOM   2593 N  NE1 . TRP A 1 332 ? 12.095  -13.011 10.249  1.00 98.01 332 A 1 
ATOM   2594 C  CE2 . TRP A 1 332 ? 13.130  -12.329 9.673   1.00 98.26 332 A 1 
ATOM   2595 C  CE3 . TRP A 1 332 ? 15.478  -11.936 10.101  1.00 98.28 332 A 1 
ATOM   2596 C  CZ2 . TRP A 1 332 ? 13.157  -11.538 8.518   1.00 98.06 332 A 1 
ATOM   2597 C  CZ3 . TRP A 1 332 ? 15.504  -11.154 8.950   1.00 97.92 332 A 1 
ATOM   2598 C  CH2 . TRP A 1 332 ? 14.349  -10.964 8.183   1.00 97.89 332 A 1 
ATOM   2599 N  N   . ILE A 1 333 ? 17.594  -14.622 11.537  1.00 98.57 333 A 1 
ATOM   2600 C  CA  . ILE A 1 333 ? 18.639  -14.496 10.526  1.00 98.40 333 A 1 
ATOM   2601 C  C   . ILE A 1 333 ? 19.077  -15.866 10.012  1.00 98.31 333 A 1 
ATOM   2602 O  O   . ILE A 1 333 ? 19.165  -16.082 8.807   1.00 98.00 333 A 1 
ATOM   2603 C  CB  . ILE A 1 333 ? 19.851  -13.728 11.073  1.00 98.02 333 A 1 
ATOM   2604 C  CG1 . ILE A 1 333 ? 19.447  -12.293 11.440  1.00 96.53 333 A 1 
ATOM   2605 C  CG2 . ILE A 1 333 ? 20.992  -13.712 10.060  1.00 97.05 333 A 1 
ATOM   2606 C  CD1 . ILE A 1 333 ? 20.541  -11.486 12.113  1.00 92.95 333 A 1 
ATOM   2607 N  N   . VAL A 1 334 ? 19.345  -16.781 10.927  1.00 98.27 334 A 1 
ATOM   2608 C  CA  . VAL A 1 334 ? 19.769  -18.130 10.561  1.00 97.95 334 A 1 
ATOM   2609 C  C   . VAL A 1 334 ? 18.701  -18.817 9.708   1.00 97.99 334 A 1 
ATOM   2610 O  O   . VAL A 1 334 ? 19.011  -19.489 8.719   1.00 97.28 334 A 1 
ATOM   2611 C  CB  . VAL A 1 334 ? 20.063  -18.982 11.812  1.00 97.30 334 A 1 
ATOM   2612 C  CG1 . VAL A 1 334 ? 20.278  -20.443 11.441  1.00 93.35 334 A 1 
ATOM   2613 C  CG2 . VAL A 1 334 ? 21.281  -18.441 12.538  1.00 93.99 334 A 1 
ATOM   2614 N  N   . LYS A 1 335 ? 17.447  -18.625 10.081  1.00 98.05 335 A 1 
ATOM   2615 C  CA  . LYS A 1 335 ? 16.335  -19.254 9.376   1.00 97.75 335 A 1 
ATOM   2616 C  C   . LYS A 1 335 ? 16.203  -18.777 7.926   1.00 97.99 335 A 1 
ATOM   2617 O  O   . LYS A 1 335 ? 15.993  -19.582 7.019   1.00 97.37 335 A 1 
ATOM   2618 C  CB  . LYS A 1 335 ? 15.021  -18.995 10.121  1.00 97.08 335 A 1 
ATOM   2619 C  CG  . LYS A 1 335 ? 13.785  -19.524 9.422   1.00 94.81 335 A 1 
ATOM   2620 C  CD  . LYS A 1 335 ? 12.527  -19.264 10.245  1.00 93.40 335 A 1 
ATOM   2621 C  CE  . LYS A 1 335 ? 11.283  -19.777 9.548   1.00 89.61 335 A 1 
ATOM   2622 N  NZ  . LYS A 1 335 ? 10.059  -19.572 10.383  1.00 86.37 335 A 1 
ATOM   2623 N  N   . TRP A 1 336 ? 16.338  -17.474 7.705   1.00 98.21 336 A 1 
ATOM   2624 C  CA  . TRP A 1 336 ? 16.064  -16.905 6.388   1.00 98.24 336 A 1 
ATOM   2625 C  C   . TRP A 1 336 ? 17.288  -16.632 5.509   1.00 98.07 336 A 1 
ATOM   2626 O  O   . TRP A 1 336 ? 17.138  -16.425 4.303   1.00 97.21 336 A 1 
ATOM   2627 C  CB  . TRP A 1 336 ? 15.244  -15.624 6.539   1.00 98.25 336 A 1 
ATOM   2628 C  CG  . TRP A 1 336 ? 13.883  -15.877 7.115   1.00 98.32 336 A 1 
ATOM   2629 C  CD1 . TRP A 1 336 ? 13.432  -15.540 8.357   1.00 97.88 336 A 1 
ATOM   2630 C  CD2 . TRP A 1 336 ? 12.795  -16.554 6.472   1.00 98.26 336 A 1 
ATOM   2631 N  NE1 . TRP A 1 336 ? 12.137  -15.955 8.530   1.00 97.64 336 A 1 
ATOM   2632 C  CE2 . TRP A 1 336 ? 11.721  -16.585 7.384   1.00 97.99 336 A 1 
ATOM   2633 C  CE3 . TRP A 1 336 ? 12.628  -17.135 5.204   1.00 97.97 336 A 1 
ATOM   2634 C  CZ2 . TRP A 1 336 ? 10.491  -17.167 7.075   1.00 97.59 336 A 1 
ATOM   2635 C  CZ3 . TRP A 1 336 ? 11.400  -17.726 4.900   1.00 97.23 336 A 1 
ATOM   2636 C  CH2 . TRP A 1 336 ? 10.355  -17.734 5.833   1.00 97.14 336 A 1 
ATOM   2637 N  N   . GLN A 1 337 ? 18.477  -16.638 6.083   1.00 97.82 337 A 1 
ATOM   2638 C  CA  . GLN A 1 337 ? 19.684  -16.328 5.320   1.00 97.51 337 A 1 
ATOM   2639 C  C   . GLN A 1 337 ? 19.888  -17.275 4.145   1.00 97.32 337 A 1 
ATOM   2640 O  O   . GLN A 1 337 ? 20.391  -16.870 3.093   1.00 96.40 337 A 1 
ATOM   2641 C  CB  . GLN A 1 337 ? 20.923  -16.346 6.223   1.00 96.72 337 A 1 
ATOM   2642 C  CG  . GLN A 1 337 ? 22.198  -15.879 5.538   1.00 94.18 337 A 1 
ATOM   2643 C  CD  . GLN A 1 337 ? 22.115  -14.446 5.042   1.00 95.30 337 A 1 
ATOM   2644 O  OE1 . GLN A 1 337 ? 22.193  -13.505 5.831   1.00 87.80 337 A 1 
ATOM   2645 N  NE2 . GLN A 1 337 ? 21.935  -14.271 3.739   1.00 86.67 337 A 1 
ATOM   2646 N  N   . LYS A 1 338 ? 19.495  -18.538 4.313   1.00 96.68 338 A 1 
ATOM   2647 C  CA  . LYS A 1 338 ? 19.677  -19.533 3.265   1.00 95.23 338 A 1 
ATOM   2648 C  C   . LYS A 1 338 ? 18.879  -19.211 1.998   1.00 95.40 338 A 1 
ATOM   2649 O  O   . LYS A 1 338 ? 19.211  -19.694 0.914   1.00 92.87 338 A 1 
ATOM   2650 C  CB  . LYS A 1 338 ? 19.313  -20.934 3.768   1.00 92.39 338 A 1 
ATOM   2651 C  CG  . LYS A 1 338 ? 17.894  -21.069 4.290   1.00 85.29 338 A 1 
ATOM   2652 C  CD  . LYS A 1 338 ? 17.614  -22.513 4.727   1.00 81.27 338 A 1 
ATOM   2653 C  CE  . LYS A 1 338 ? 16.237  -22.655 5.355   1.00 73.37 338 A 1 
ATOM   2654 N  NZ  . LYS A 1 338 ? 16.128  -21.920 6.644   1.00 66.18 338 A 1 
ATOM   2655 N  N   . GLN A 1 339 ? 17.827  -18.383 2.125   1.00 97.10 339 A 1 
ATOM   2656 C  CA  . GLN A 1 339 ? 17.020  -17.984 0.972   1.00 96.53 339 A 1 
ATOM   2657 C  C   . GLN A 1 339 ? 17.376  -16.597 0.461   1.00 96.78 339 A 1 
ATOM   2658 O  O   . GLN A 1 339 ? 16.938  -16.192 -0.618  1.00 95.38 339 A 1 
ATOM   2659 C  CB  . GLN A 1 339 ? 15.532  -18.031 1.324   1.00 94.87 339 A 1 
ATOM   2660 C  CG  . GLN A 1 339 ? 15.002  -19.408 1.656   1.00 89.24 339 A 1 
ATOM   2661 C  CD  . GLN A 1 339 ? 13.511  -19.416 1.937   1.00 87.63 339 A 1 
ATOM   2662 O  OE1 . GLN A 1 339 ? 13.047  -20.090 2.856   1.00 80.99 339 A 1 
ATOM   2663 N  NE2 . GLN A 1 339 ? 12.750  -18.672 1.143   1.00 77.34 339 A 1 
ATOM   2664 N  N   . CYS A 1 340 ? 18.171  -15.865 1.230   1.00 95.94 340 A 1 
ATOM   2665 C  CA  . CYS A 1 340 ? 18.520  -14.486 0.888   1.00 95.85 340 A 1 
ATOM   2666 C  C   . CYS A 1 340 ? 19.876  -14.410 0.178   1.00 95.44 340 A 1 
ATOM   2667 O  O   . CYS A 1 340 ? 20.868  -14.930 0.687   1.00 94.49 340 A 1 
ATOM   2668 C  CB  . CYS A 1 340 ? 18.534  -13.621 2.147   1.00 94.88 340 A 1 
ATOM   2669 S  SG  . CYS A 1 340 ? 18.913  -11.885 1.856   1.00 92.87 340 A 1 
ATOM   2670 N  N   . PRO A 1 341 ? 19.933  -13.747 -0.997  1.00 94.86 341 A 1 
ATOM   2671 C  CA  . PRO A 1 341 ? 21.173  -13.661 -1.777  1.00 93.24 341 A 1 
ATOM   2672 C  C   . PRO A 1 341 ? 22.205  -12.689 -1.218  1.00 93.67 341 A 1 
ATOM   2673 O  O   . PRO A 1 341 ? 23.357  -12.704 -1.645  1.00 90.92 341 A 1 
ATOM   2674 C  CB  . PRO A 1 341 ? 20.680  -13.206 -3.155  1.00 90.93 341 A 1 
ATOM   2675 C  CG  . PRO A 1 341 ? 19.456  -12.415 -2.849  1.00 88.08 341 A 1 
ATOM   2676 C  CD  . PRO A 1 341 ? 18.799  -13.130 -1.692  1.00 91.83 341 A 1 
ATOM   2677 N  N   . VAL A 1 342 ? 21.806  -11.827 -0.276  1.00 95.32 342 A 1 
ATOM   2678 C  CA  . VAL A 1 342 ? 22.728  -10.882 0.348   1.00 95.54 342 A 1 
ATOM   2679 C  C   . VAL A 1 342 ? 22.705  -11.045 1.863   1.00 96.82 342 A 1 
ATOM   2680 O  O   . VAL A 1 342 ? 21.782  -11.635 2.416   1.00 96.35 342 A 1 
ATOM   2681 C  CB  . VAL A 1 342 ? 22.378  -9.418  -0.015  1.00 93.26 342 A 1 
ATOM   2682 C  CG1 . VAL A 1 342 ? 22.520  -9.200  -1.515  1.00 86.88 342 A 1 
ATOM   2683 C  CG2 . VAL A 1 342 ? 20.974  -9.075  0.453   1.00 86.62 342 A 1 
ATOM   2684 N  N   . ALA A 1 343 ? 23.732  -10.521 2.528   1.00 96.92 343 A 1 
ATOM   2685 C  CA  . ALA A 1 343 ? 23.824  -10.635 3.979   1.00 97.25 343 A 1 
ATOM   2686 C  C   . ALA A 1 343 ? 22.689  -9.878  4.663   1.00 97.61 343 A 1 
ATOM   2687 O  O   . ALA A 1 343 ? 22.467  -8.694  4.392   1.00 97.01 343 A 1 
ATOM   2688 C  CB  . ALA A 1 343 ? 25.171  -10.116 4.463   1.00 96.29 343 A 1 
ATOM   2689 N  N   . LEU A 1 344 ? 21.963  -10.554 5.538   1.00 97.77 344 A 1 
ATOM   2690 C  CA  . LEU A 1 344 ? 20.888  -9.926  6.289   1.00 98.03 344 A 1 
ATOM   2691 C  C   . LEU A 1 344 ? 21.464  -9.031  7.382   1.00 98.01 344 A 1 
ATOM   2692 O  O   . LEU A 1 344 ? 22.475  -9.377  7.995   1.00 97.45 344 A 1 
ATOM   2693 C  CB  . LEU A 1 344 ? 19.975  -10.988 6.915   1.00 97.82 344 A 1 
ATOM   2694 C  CG  . LEU A 1 344 ? 19.103  -11.789 5.948   1.00 97.15 344 A 1 
ATOM   2695 C  CD1 . LEU A 1 344 ? 18.473  -12.982 6.667   1.00 96.31 344 A 1 
ATOM   2696 C  CD2 . LEU A 1 344 ? 18.026  -10.904 5.343   1.00 95.86 344 A 1 
ATOM   2697 N  N   . PRO A 1 345 ? 20.836  -7.879  7.638   1.00 97.97 345 A 1 
ATOM   2698 C  CA  . PRO A 1 345 ? 21.317  -6.992  8.703   1.00 97.83 345 A 1 
ATOM   2699 C  C   . PRO A 1 345 ? 21.109  -7.625  10.077  1.00 98.03 345 A 1 
ATOM   2700 O  O   . PRO A 1 345 ? 20.104  -8.303  10.304  1.00 97.57 345 A 1 
ATOM   2701 C  CB  . PRO A 1 345 ? 20.454  -5.740  8.533   1.00 96.78 345 A 1 
ATOM   2702 C  CG  . PRO A 1 345 ? 19.201  -6.237  7.895   1.00 94.12 345 A 1 
ATOM   2703 C  CD  . PRO A 1 345 ? 19.646  -7.331  6.963   1.00 97.18 345 A 1 
ATOM   2704 N  N   . SER A 1 346 ? 22.054  -7.398  10.980  1.00 98.19 346 A 1 
ATOM   2705 C  CA  . SER A 1 346 ? 21.961  -7.949  12.323  1.00 97.96 346 A 1 
ATOM   2706 C  C   . SER A 1 346 ? 21.362  -6.943  13.305  1.00 98.27 346 A 1 
ATOM   2707 O  O   . SER A 1 346 ? 21.122  -7.267  14.467  1.00 97.40 346 A 1 
ATOM   2708 C  CB  . SER A 1 346 ? 23.346  -8.387  12.817  1.00 96.72 346 A 1 
ATOM   2709 O  OG  . SER A 1 346 ? 24.227  -7.292  12.866  1.00 90.33 346 A 1 
ATOM   2710 N  N   . SER A 1 347 ? 21.105  -5.725  12.818  1.00 98.29 347 A 1 
ATOM   2711 C  CA  . SER A 1 347 ? 20.589  -4.656  13.663  1.00 98.34 347 A 1 
ATOM   2712 C  C   . SER A 1 347 ? 19.304  -4.061  13.103  1.00 98.56 347 A 1 
ATOM   2713 O  O   . SER A 1 347 ? 19.082  -4.055  11.892  1.00 98.20 347 A 1 
ATOM   2714 C  CB  . SER A 1 347 ? 21.638  -3.556  13.818  1.00 97.46 347 A 1 
ATOM   2715 O  OG  . SER A 1 347 ? 21.110  -2.429  14.497  1.00 89.88 347 A 1 
ATOM   2716 N  N   . TRP A 1 348 ? 18.446  -3.554  14.002  1.00 98.44 348 A 1 
ATOM   2717 C  CA  . TRP A 1 348 ? 17.248  -2.842  13.587  1.00 98.54 348 A 1 
ATOM   2718 C  C   . TRP A 1 348 ? 17.594  -1.501  12.962  1.00 98.50 348 A 1 
ATOM   2719 O  O   . TRP A 1 348 ? 16.776  -0.908  12.259  1.00 98.07 348 A 1 
ATOM   2720 C  CB  . TRP A 1 348 ? 16.308  -2.627  14.778  1.00 98.45 348 A 1 
ATOM   2721 C  CG  . TRP A 1 348 ? 15.585  -3.859  15.228  1.00 98.58 348 A 1 
ATOM   2722 C  CD1 . TRP A 1 348 ? 16.005  -4.767  16.158  1.00 98.25 348 A 1 
ATOM   2723 C  CD2 . TRP A 1 348 ? 14.314  -4.326  14.760  1.00 98.57 348 A 1 
ATOM   2724 N  NE1 . TRP A 1 348 ? 15.076  -5.762  16.302  1.00 98.22 348 A 1 
ATOM   2725 C  CE2 . TRP A 1 348 ? 14.019  -5.520  15.458  1.00 98.46 348 A 1 
ATOM   2726 C  CE3 . TRP A 1 348 ? 13.387  -3.842  13.819  1.00 98.52 348 A 1 
ATOM   2727 C  CZ2 . TRP A 1 348 ? 12.850  -6.242  15.247  1.00 98.35 348 A 1 
ATOM   2728 C  CZ3 . TRP A 1 348 ? 12.226  -4.567  13.618  1.00 98.19 348 A 1 
ATOM   2729 C  CH2 . TRP A 1 348 ? 11.968  -5.745  14.320  1.00 98.20 348 A 1 
ATOM   2730 N  N   . SER A 1 349 ? 18.804  -1.018  13.211  1.00 98.39 349 A 1 
ATOM   2731 C  CA  . SER A 1 349 ? 19.272  0.264   12.693  1.00 98.15 349 A 1 
ATOM   2732 C  C   . SER A 1 349 ? 20.236  0.077   11.524  1.00 98.37 349 A 1 
ATOM   2733 O  O   . SER A 1 349 ? 20.835  -0.985  11.359  1.00 97.71 349 A 1 
ATOM   2734 C  CB  . SER A 1 349 ? 19.962  1.059   13.801  1.00 96.86 349 A 1 
ATOM   2735 O  OG  . SER A 1 349 ? 19.082  1.322   14.862  1.00 88.26 349 A 1 
ATOM   2736 N  N   . ASP A 1 350 ? 20.373  1.129   10.713  1.00 97.93 350 A 1 
ATOM   2737 C  CA  . ASP A 1 350 ? 21.347  1.152   9.630   1.00 97.93 350 A 1 
ATOM   2738 C  C   . ASP A 1 350 ? 22.596  1.896   10.089  1.00 97.69 350 A 1 
ATOM   2739 O  O   . ASP A 1 350 ? 22.510  2.787   10.935  1.00 96.45 350 A 1 
ATOM   2740 C  CB  . ASP A 1 350 ? 20.768  1.836   8.387   1.00 97.71 350 A 1 
ATOM   2741 C  CG  . ASP A 1 350 ? 19.829  0.938   7.612   1.00 97.92 350 A 1 
ATOM   2742 O  OD1 . ASP A 1 350 ? 20.023  -0.293  7.612   1.00 96.82 350 A 1 
ATOM   2743 O  OD2 . ASP A 1 350 ? 18.897  1.471   6.976   1.00 96.90 350 A 1 
ATOM   2744 N  N   . PRO A 1 351 ? 23.767  1.552   9.533   1.00 97.30 351 A 1 
ATOM   2745 C  CA  . PRO A 1 351 ? 24.995  2.272   9.879   1.00 96.78 351 A 1 
ATOM   2746 C  C   . PRO A 1 351 ? 24.950  3.706   9.356   1.00 96.75 351 A 1 
ATOM   2747 O  O   . PRO A 1 351 ? 24.246  3.998   8.392   1.00 95.31 351 A 1 
ATOM   2748 C  CB  . PRO A 1 351 ? 26.091  1.467   9.188   1.00 95.35 351 A 1 
ATOM   2749 C  CG  . PRO A 1 351 ? 25.399  0.813   8.044   1.00 93.54 351 A 1 
ATOM   2750 C  CD  . PRO A 1 351 ? 24.031  0.472   8.565   1.00 96.45 351 A 1 
ATOM   2751 N  N   . ALA A 1 352 ? 25.699  4.599   10.001  1.00 95.00 352 A 1 
ATOM   2752 C  CA  . ALA A 1 352 ? 25.722  6.005   9.619   1.00 93.81 352 A 1 
ATOM   2753 C  C   . ALA A 1 352 ? 26.302  6.219   8.224   1.00 93.50 352 A 1 
ATOM   2754 O  O   . ALA A 1 352 ? 25.949  7.179   7.543   1.00 88.71 352 A 1 
ATOM   2755 C  CB  . ALA A 1 352 ? 26.505  6.818   10.644  1.00 91.41 352 A 1 
ATOM   2756 N  N   . ASP A 1 353 ? 27.183  5.322   7.793   1.00 94.25 353 A 1 
ATOM   2757 C  CA  . ASP A 1 353 ? 27.831  5.428   6.492   1.00 94.16 353 A 1 
ATOM   2758 C  C   . ASP A 1 353 ? 27.250  4.432   5.487   1.00 95.15 353 A 1 
ATOM   2759 O  O   . ASP A 1 353 ? 27.983  3.798   4.731   1.00 93.00 353 A 1 
ATOM   2760 C  CB  . ASP A 1 353 ? 29.339  5.219   6.633   1.00 91.33 353 A 1 
ATOM   2761 C  CG  . ASP A 1 353 ? 29.693  3.860   7.205   1.00 87.71 353 A 1 
ATOM   2762 O  OD1 . ASP A 1 353 ? 28.795  3.152   7.704   1.00 82.73 353 A 1 
ATOM   2763 O  OD2 . ASP A 1 353 ? 30.892  3.491   7.171   1.00 83.43 353 A 1 
ATOM   2764 N  N   . LEU A 1 354 ? 25.925  4.320   5.467   1.00 95.87 354 A 1 
ATOM   2765 C  CA  . LEU A 1 354 ? 25.247  3.380   4.584   1.00 96.47 354 A 1 
ATOM   2766 C  C   . LEU A 1 354 ? 25.563  3.636   3.113   1.00 96.50 354 A 1 
ATOM   2767 O  O   . LEU A 1 354 ? 25.673  2.702   2.319   1.00 95.22 354 A 1 
ATOM   2768 C  CB  . LEU A 1 354 ? 23.733  3.429   4.807   1.00 95.71 354 A 1 
ATOM   2769 C  CG  . LEU A 1 354 ? 22.902  2.399   4.045   1.00 95.13 354 A 1 
ATOM   2770 C  CD1 . LEU A 1 354 ? 23.168  1.002   4.597   1.00 92.88 354 A 1 
ATOM   2771 C  CD2 . LEU A 1 354 ? 21.426  2.732   4.135   1.00 93.18 354 A 1 
ATOM   2772 N  N   . TYR A 1 355 ? 25.697  4.911   2.743   1.00 97.29 355 A 1 
ATOM   2773 C  CA  . TYR A 1 355 ? 25.982  5.291   1.364   1.00 96.94 355 A 1 
ATOM   2774 C  C   . TYR A 1 355 ? 26.859  6.542   1.322   1.00 96.60 355 A 1 
ATOM   2775 O  O   . TYR A 1 355 ? 26.921  7.286   2.303   1.00 95.24 355 A 1 
ATOM   2776 C  CB  . TYR A 1 355 ? 24.676  5.530   0.596   1.00 96.34 355 A 1 
ATOM   2777 C  CG  . TYR A 1 355 ? 23.807  6.610   1.205   1.00 97.33 355 A 1 
ATOM   2778 C  CD1 . TYR A 1 355 ? 22.826  6.296   2.147   1.00 96.18 355 A 1 
ATOM   2779 C  CD2 . TYR A 1 355 ? 23.966  7.945   0.850   1.00 96.49 355 A 1 
ATOM   2780 C  CE1 . TYR A 1 355 ? 22.035  7.281   2.722   1.00 95.24 355 A 1 
ATOM   2781 C  CE2 . TYR A 1 355 ? 23.184  8.940   1.416   1.00 95.83 355 A 1 
ATOM   2782 C  CZ  . TYR A 1 355 ? 22.226  8.604   2.348   1.00 96.15 355 A 1 
ATOM   2783 O  OH  . TYR A 1 355 ? 21.444  9.591   2.916   1.00 94.90 355 A 1 
ATOM   2784 N  N   . PRO A 1 356 ? 27.568  6.779   0.188   1.00 95.20 356 A 1 
ATOM   2785 C  CA  . PRO A 1 356 ? 28.421  7.960   0.057   1.00 93.94 356 A 1 
ATOM   2786 C  C   . PRO A 1 356 ? 27.613  9.258   0.108   1.00 93.81 356 A 1 
ATOM   2787 O  O   . PRO A 1 356 ? 26.459  9.277   -0.333  1.00 91.23 356 A 1 
ATOM   2788 C  CB  . PRO A 1 356 ? 29.056  7.787   -1.326  1.00 91.92 356 A 1 
ATOM   2789 C  CG  . PRO A 1 356 ? 28.960  6.326   -1.605  1.00 89.59 356 A 1 
ATOM   2790 C  CD  . PRO A 1 356 ? 27.658  5.907   -0.993  1.00 93.44 356 A 1 
ATOM   2791 N  N   . PRO A 1 357 ? 28.187  10.348  0.652   1.00 90.85 357 A 1 
ATOM   2792 C  CA  . PRO A 1 357 ? 27.498  11.634  0.717   1.00 89.69 357 A 1 
ATOM   2793 C  C   . PRO A 1 357 ? 27.028  12.098  -0.661  1.00 90.14 357 A 1 
ATOM   2794 O  O   . PRO A 1 357 ? 27.745  11.917  -1.652  1.00 86.96 357 A 1 
ATOM   2795 C  CB  . PRO A 1 357 ? 28.567  12.581  1.281   1.00 86.38 357 A 1 
ATOM   2796 C  CG  . PRO A 1 357 ? 29.474  11.690  2.056   1.00 84.30 357 A 1 
ATOM   2797 C  CD  . PRO A 1 357 ? 29.534  10.417  1.263   1.00 88.23 357 A 1 
ATOM   2798 N  N   . ILE A 1 358 ? 25.830  12.688  -0.728  1.00 90.36 358 A 1 
ATOM   2799 C  CA  . ILE A 1 358 ? 25.326  13.207  -1.990  1.00 89.85 358 A 1 
ATOM   2800 C  C   . ILE A 1 358 ? 25.843  14.621  -2.217  1.00 90.25 358 A 1 
ATOM   2801 O  O   . ILE A 1 358 ? 25.899  15.428  -1.279  1.00 87.85 358 A 1 
ATOM   2802 C  CB  . ILE A 1 358 ? 23.781  13.165  -2.041  1.00 86.76 358 A 1 
ATOM   2803 C  CG1 . ILE A 1 358 ? 23.177  14.002  -0.911  1.00 79.40 358 A 1 
ATOM   2804 C  CG2 . ILE A 1 358 ? 23.293  11.724  -1.960  1.00 77.42 358 A 1 
ATOM   2805 C  CD1 . ILE A 1 358 ? 21.657  14.089  -0.965  1.00 73.42 358 A 1 
ATOM   2806 N  N   . PRO A 1 359 ? 26.231  14.955  -3.457  1.00 89.42 359 A 1 
ATOM   2807 C  CA  . PRO A 1 359 ? 26.865  16.242  -3.759  1.00 87.33 359 A 1 
ATOM   2808 C  C   . PRO A 1 359 ? 25.963  17.464  -3.649  1.00 88.24 359 A 1 
ATOM   2809 O  O   . PRO A 1 359 ? 26.440  18.540  -3.274  1.00 84.49 359 A 1 
ATOM   2810 C  CB  . PRO A 1 359 ? 27.361  16.056  -5.196  1.00 83.77 359 A 1 
ATOM   2811 C  CG  . PRO A 1 359 ? 26.442  15.037  -5.770  1.00 81.59 359 A 1 
ATOM   2812 C  CD  . PRO A 1 359 ? 26.155  14.087  -4.643  1.00 85.19 359 A 1 
ATOM   2813 N  N   . ARG A 1 360 ? 24.664  17.328  -3.960  1.00 92.83 360 A 1 
ATOM   2814 C  CA  . ARG A 1 360 ? 23.763  18.472  -3.975  1.00 94.36 360 A 1 
ATOM   2815 C  C   . ARG A 1 360 ? 22.770  18.471  -2.817  1.00 96.34 360 A 1 
ATOM   2816 O  O   . ARG A 1 360 ? 21.625  18.904  -2.961  1.00 95.15 360 A 1 
ATOM   2817 C  CB  . ARG A 1 360 ? 23.028  18.544  -5.316  1.00 90.56 360 A 1 
ATOM   2818 C  CG  . ARG A 1 360 ? 23.936  18.743  -6.510  1.00 81.40 360 A 1 
ATOM   2819 C  CD  . ARG A 1 360 ? 23.144  18.891  -7.800  1.00 76.69 360 A 1 
ATOM   2820 N  NE  . ARG A 1 360 ? 22.275  20.055  -7.797  1.00 70.16 360 A 1 
ATOM   2821 C  CZ  . ARG A 1 360 ? 22.666  21.289  -8.102  1.00 66.11 360 A 1 
ATOM   2822 N  NH1 . ARG A 1 360 ? 23.925  21.530  -8.433  1.00 60.00 360 A 1 
ATOM   2823 N  NH2 . ARG A 1 360 ? 21.804  22.294  -8.073  1.00 58.26 360 A 1 
ATOM   2824 N  N   . LYS A 1 361 ? 23.223  18.021  -1.639  1.00 94.43 361 A 1 
ATOM   2825 C  CA  . LYS A 1 361 ? 22.353  17.953  -0.472  1.00 95.02 361 A 1 
ATOM   2826 C  C   . LYS A 1 361 ? 21.740  19.301  -0.082  1.00 96.20 361 A 1 
ATOM   2827 O  O   . LYS A 1 361 ? 20.537  19.366  0.203   1.00 96.08 361 A 1 
ATOM   2828 C  CB  . LYS A 1 361 ? 23.088  17.350  0.725   1.00 92.90 361 A 1 
ATOM   2829 C  CG  . LYS A 1 361 ? 22.229  17.214  1.969   1.00 90.78 361 A 1 
ATOM   2830 C  CD  . LYS A 1 361 ? 22.937  16.466  3.078   1.00 87.22 361 A 1 
ATOM   2831 C  CE  . LYS A 1 361 ? 22.061  16.342  4.309   1.00 82.50 361 A 1 
ATOM   2832 N  NZ  . LYS A 1 361 ? 22.711  15.565  5.401   1.00 74.59 361 A 1 
ATOM   2833 N  N   . PRO A 1 362 ? 22.518  20.402  -0.059  1.00 95.94 362 A 1 
ATOM   2834 C  CA  . PRO A 1 362 ? 21.928  21.702  0.286   1.00 96.02 362 A 1 
ATOM   2835 C  C   . PRO A 1 362 ? 20.815  22.122  -0.664  1.00 97.14 362 A 1 
ATOM   2836 O  O   . PRO A 1 362 ? 19.779  22.618  -0.224  1.00 96.69 362 A 1 
ATOM   2837 C  CB  . PRO A 1 362 ? 23.117  22.665  0.210   1.00 94.42 362 A 1 
ATOM   2838 C  CG  . PRO A 1 362 ? 24.300  21.805  0.463   1.00 91.49 362 A 1 
ATOM   2839 C  CD  . PRO A 1 362 ? 23.984  20.501  -0.220  1.00 94.39 362 A 1 
ATOM   2840 N  N   . GLU A 1 363 ? 21.021  21.927  -1.969  1.00 97.33 363 A 1 
ATOM   2841 C  CA  . GLU A 1 363 ? 20.027  22.294  -2.968  1.00 97.68 363 A 1 
ATOM   2842 C  C   . GLU A 1 363 ? 18.764  21.445  -2.831  1.00 98.20 363 A 1 
ATOM   2843 O  O   . GLU A 1 363 ? 17.651  21.953  -2.940  1.00 97.91 363 A 1 
ATOM   2844 C  CB  . GLU A 1 363 ? 20.601  22.164  -4.380  1.00 96.31 363 A 1 
ATOM   2845 C  CG  . GLU A 1 363 ? 21.702  23.155  -4.714  1.00 83.91 363 A 1 
ATOM   2846 C  CD  . GLU A 1 363 ? 23.088  22.641  -4.399  1.00 82.49 363 A 1 
ATOM   2847 O  OE1 . GLU A 1 363 ? 23.236  21.822  -3.471  1.00 75.90 363 A 1 
ATOM   2848 O  OE2 . GLU A 1 363 ? 24.040  23.055  -5.082  1.00 75.60 363 A 1 
ATOM   2849 N  N   . ILE A 1 364 ? 18.940  20.150  -2.610  1.00 97.97 364 A 1 
ATOM   2850 C  CA  . ILE A 1 364 ? 17.817  19.238  -2.443  1.00 98.13 364 A 1 
ATOM   2851 C  C   . ILE A 1 364 ? 17.008  19.605  -1.206  1.00 98.42 364 A 1 
ATOM   2852 O  O   . ILE A 1 364 ? 15.779  19.647  -1.241  1.00 98.36 364 A 1 
ATOM   2853 C  CB  . ILE A 1 364 ? 18.312  17.777  -2.347  1.00 97.75 364 A 1 
ATOM   2854 C  CG1 . ILE A 1 364 ? 18.895  17.339  -3.690  1.00 96.84 364 A 1 
ATOM   2855 C  CG2 . ILE A 1 364 ? 17.174  16.852  -1.920  1.00 96.93 364 A 1 
ATOM   2856 C  CD1 . ILE A 1 364 ? 19.611  15.995  -3.639  1.00 94.58 364 A 1 
ATOM   2857 N  N   . THR A 1 365 ? 17.691  19.888  -0.111  1.00 97.99 365 A 1 
ATOM   2858 C  CA  . THR A 1 365 ? 17.043  20.260  1.139   1.00 97.98 365 A 1 
ATOM   2859 C  C   . THR A 1 365 ? 16.212  21.529  0.971   1.00 98.35 365 A 1 
ATOM   2860 O  O   . THR A 1 365 ? 15.061  21.596  1.404   1.00 98.23 365 A 1 
ATOM   2861 C  CB  . THR A 1 365 ? 18.077  20.465  2.255   1.00 97.13 365 A 1 
ATOM   2862 O  OG1 . THR A 1 365 ? 18.785  19.239  2.481   1.00 93.59 365 A 1 
ATOM   2863 C  CG2 . THR A 1 365 ? 17.408  20.895  3.551   1.00 92.93 365 A 1 
ATOM   2864 N  N   . GLU A 1 366 ? 16.792  22.540  0.325   1.00 98.37 366 A 1 
ATOM   2865 C  CA  . GLU A 1 366 ? 16.096  23.804  0.106   1.00 98.43 366 A 1 
ATOM   2866 C  C   . GLU A 1 366 ? 14.903  23.626  -0.828  1.00 98.64 366 A 1 
ATOM   2867 O  O   . GLU A 1 366 ? 13.832  24.177  -0.580  1.00 98.46 366 A 1 
ATOM   2868 C  CB  . GLU A 1 366 ? 17.060  24.849  -0.462  1.00 97.90 366 A 1 
ATOM   2869 C  CG  . GLU A 1 366 ? 16.417  26.198  -0.788  1.00 89.60 366 A 1 
ATOM   2870 C  CD  . GLU A 1 366 ? 15.846  26.889  0.441   1.00 83.28 366 A 1 
ATOM   2871 O  OE1 . GLU A 1 366 ? 16.292  26.578  1.560   1.00 77.62 366 A 1 
ATOM   2872 O  OE2 . GLU A 1 366 ? 14.958  27.746  0.279   1.00 75.44 366 A 1 
ATOM   2873 N  N   . LYS A 1 367 ? 15.089  22.854  -1.891  1.00 98.43 367 A 1 
ATOM   2874 C  CA  . LYS A 1 367 ? 14.022  22.594  -2.852  1.00 98.42 367 A 1 
ATOM   2875 C  C   . LYS A 1 367 ? 12.834  21.913  -2.185  1.00 98.78 367 A 1 
ATOM   2876 O  O   . LYS A 1 367 ? 11.687  22.298  -2.401  1.00 98.58 367 A 1 
ATOM   2877 C  CB  . LYS A 1 367 ? 14.548  21.736  -4.008  1.00 97.74 367 A 1 
ATOM   2878 C  CG  . LYS A 1 367 ? 13.487  21.252  -4.999  1.00 93.32 367 A 1 
ATOM   2879 C  CD  . LYS A 1 367 ? 12.874  22.405  -5.773  1.00 87.22 367 A 1 
ATOM   2880 C  CE  . LYS A 1 367 ? 11.895  21.894  -6.819  1.00 81.36 367 A 1 
ATOM   2881 N  NZ  . LYS A 1 367 ? 11.285  22.990  -7.602  1.00 72.24 367 A 1 
ATOM   2882 N  N   . ASN A 1 368 ? 13.107  20.908  -1.373  1.00 98.60 368 A 1 
ATOM   2883 C  CA  . ASN A 1 368 ? 12.045  20.191  -0.682  1.00 98.72 368 A 1 
ATOM   2884 C  C   . ASN A 1 368 ? 11.315  21.089  0.319   1.00 98.70 368 A 1 
ATOM   2885 O  O   . ASN A 1 368 ? 10.098  21.020  0.445   1.00 98.64 368 A 1 
ATOM   2886 C  CB  . ASN A 1 368 ? 12.602  18.956  0.032   1.00 98.55 368 A 1 
ATOM   2887 C  CG  . ASN A 1 368 ? 13.005  17.853  -0.930  1.00 98.58 368 A 1 
ATOM   2888 O  OD1 . ASN A 1 368 ? 12.579  17.825  -2.082  1.00 96.60 368 A 1 
ATOM   2889 N  ND2 . ASN A 1 368 ? 13.837  16.931  -0.458  1.00 96.04 368 A 1 
ATOM   2890 N  N   . ALA A 1 369 ? 12.055  21.927  1.021   1.00 98.83 369 A 1 
ATOM   2891 C  CA  . ALA A 1 369 ? 11.452  22.852  1.971   1.00 98.70 369 A 1 
ATOM   2892 C  C   . ALA A 1 369 ? 10.521  23.835  1.263   1.00 98.72 369 A 1 
ATOM   2893 O  O   . ALA A 1 369 ? 9.435   24.142  1.751   1.00 98.56 369 A 1 
ATOM   2894 C  CB  . ALA A 1 369 ? 12.534  23.607  2.742   1.00 98.54 369 A 1 
ATOM   2895 N  N   . GLN A 1 370 ? 10.951  24.326  0.102   1.00 98.88 370 A 1 
ATOM   2896 C  CA  . GLN A 1 370 ? 10.126  25.225  -0.694  1.00 98.79 370 A 1 
ATOM   2897 C  C   . GLN A 1 370 ? 8.869   24.514  -1.190  1.00 98.89 370 A 1 
ATOM   2898 O  O   . GLN A 1 370 ? 7.785   25.094  -1.230  1.00 98.64 370 A 1 
ATOM   2899 C  CB  . GLN A 1 370 ? 10.917  25.776  -1.879  1.00 98.48 370 A 1 
ATOM   2900 C  CG  . GLN A 1 370 ? 12.041  26.725  -1.492  1.00 91.09 370 A 1 
ATOM   2901 C  CD  . GLN A 1 370 ? 12.859  27.190  -2.690  1.00 86.11 370 A 1 
ATOM   2902 O  OE1 . GLN A 1 370 ? 12.622  26.758  -3.818  1.00 78.38 370 A 1 
ATOM   2903 N  NE2 . GLN A 1 370 ? 13.827  28.069  -2.439  1.00 74.68 370 A 1 
ATOM   2904 N  N   . THR A 1 371 ? 9.018   23.246  -1.564  1.00 98.82 371 A 1 
ATOM   2905 C  CA  . THR A 1 371 ? 7.897   22.432  -2.022  1.00 98.85 371 A 1 
ATOM   2906 C  C   . THR A 1 371 ? 6.836   22.299  -0.937  1.00 98.84 371 A 1 
ATOM   2907 O  O   . THR A 1 371 ? 5.640   22.463  -1.196  1.00 98.70 371 A 1 
ATOM   2908 C  CB  . THR A 1 371 ? 8.384   21.041  -2.460  1.00 98.73 371 A 1 
ATOM   2909 O  OG1 . THR A 1 371 ? 9.204   21.164  -3.625  1.00 97.85 371 A 1 
ATOM   2910 C  CG2 . THR A 1 371 ? 7.203   20.121  -2.777  1.00 97.84 371 A 1 
ATOM   2911 N  N   . VAL A 1 372 ? 7.265   22.010  0.286   1.00 98.89 372 A 1 
ATOM   2912 C  CA  . VAL A 1 372 ? 6.344   21.894  1.414   1.00 98.84 372 A 1 
ATOM   2913 C  C   . VAL A 1 372 ? 5.616   23.215  1.653   1.00 98.78 372 A 1 
ATOM   2914 O  O   . VAL A 1 372 ? 4.396   23.244  1.843   1.00 98.54 372 A 1 
ATOM   2915 C  CB  . VAL A 1 372 ? 7.087   21.465  2.697   1.00 98.69 372 A 1 
ATOM   2916 C  CG1 . VAL A 1 372 ? 6.158   21.517  3.901   1.00 98.17 372 A 1 
ATOM   2917 C  CG2 . VAL A 1 372 ? 7.651   20.063  2.526   1.00 98.19 372 A 1 
ATOM   2918 N  N   . SER A 1 373 ? 6.358   24.317  1.631   1.00 98.72 373 A 1 
ATOM   2919 C  CA  . SER A 1 373 ? 5.771   25.634  1.850   1.00 98.62 373 A 1 
ATOM   2920 C  C   . SER A 1 373 ? 4.701   25.953  0.810   1.00 98.64 373 A 1 
ATOM   2921 O  O   . SER A 1 373 ? 3.620   26.457  1.144   1.00 98.31 373 A 1 
ATOM   2922 C  CB  . SER A 1 373 ? 6.858   26.710  1.828   1.00 98.25 373 A 1 
ATOM   2923 O  OG  . SER A 1 373 ? 6.318   27.988  2.071   1.00 84.39 373 A 1 
ATOM   2924 N  N   . LYS A 1 374 ? 4.983   25.640  -0.449  1.00 98.72 374 A 1 
ATOM   2925 C  CA  . LYS A 1 374 ? 4.028   25.891  -1.527  1.00 98.65 374 A 1 
ATOM   2926 C  C   . LYS A 1 374 ? 2.799   25.006  -1.406  1.00 98.60 374 A 1 
ATOM   2927 O  O   . LYS A 1 374 ? 1.671   25.452  -1.629  1.00 98.37 374 A 1 
ATOM   2928 C  CB  . LYS A 1 374 ? 4.694   25.672  -2.887  1.00 98.46 374 A 1 
ATOM   2929 C  CG  . LYS A 1 374 ? 5.758   26.706  -3.241  1.00 95.72 374 A 1 
ATOM   2930 C  CD  . LYS A 1 374 ? 6.441   26.374  -4.559  1.00 93.74 374 A 1 
ATOM   2931 C  CE  . LYS A 1 374 ? 7.513   27.388  -4.894  1.00 88.14 374 A 1 
ATOM   2932 N  NZ  . LYS A 1 374 ? 8.234   27.044  -6.155  1.00 81.09 374 A 1 
ATOM   2933 N  N   . ALA A 1 375 ? 3.000   23.749  -1.041  1.00 98.70 375 A 1 
ATOM   2934 C  CA  . ALA A 1 375 ? 1.902   22.803  -0.920  1.00 98.73 375 A 1 
ATOM   2935 C  C   . ALA A 1 375 ? 0.951   23.174  0.215   1.00 98.60 375 A 1 
ATOM   2936 O  O   . ALA A 1 375 ? -0.257  22.937  0.128   1.00 98.31 375 A 1 
ATOM   2937 C  CB  . ALA A 1 375 ? 2.438   21.392  -0.711  1.00 98.60 375 A 1 
ATOM   2938 N  N   . LEU A 1 376 ? 1.481   23.763  1.280   1.00 98.63 376 A 1 
ATOM   2939 C  CA  . LEU A 1 376 ? 0.687   24.094  2.458   1.00 98.53 376 A 1 
ATOM   2940 C  C   . LEU A 1 376 ? 0.270   25.563  2.515   1.00 98.46 376 A 1 
ATOM   2941 O  O   . LEU A 1 376 ? -0.353  26.001  3.490   1.00 97.70 376 A 1 
ATOM   2942 C  CB  . LEU A 1 376 ? 1.459   23.731  3.736   1.00 98.43 376 A 1 
ATOM   2943 C  CG  . LEU A 1 376 ? 1.893   22.272  3.856   1.00 98.13 376 A 1 
ATOM   2944 C  CD1 . LEU A 1 376 ? 2.664   22.052  5.160   1.00 97.83 376 A 1 
ATOM   2945 C  CD2 . LEU A 1 376 ? 0.689   21.344  3.790   1.00 97.58 376 A 1 
ATOM   2946 N  N   . TYR A 1 377 ? 0.582   26.322  1.470   1.00 98.43 377 A 1 
ATOM   2947 C  CA  . TYR A 1 377 ? 0.297   27.750  1.447   1.00 98.31 377 A 1 
ATOM   2948 C  C   . TYR A 1 377 ? -1.176  28.066  1.691   1.00 98.25 377 A 1 
ATOM   2949 O  O   . TYR A 1 377 ? -1.508  28.945  2.491   1.00 97.83 377 A 1 
ATOM   2950 C  CB  . TYR A 1 377 ? 0.739   28.359  0.114   1.00 97.94 377 A 1 
ATOM   2951 C  CG  . TYR A 1 377 ? 0.434   29.838  0.002   1.00 96.54 377 A 1 
ATOM   2952 C  CD1 . TYR A 1 377 ? 1.297   30.790  0.533   1.00 94.43 377 A 1 
ATOM   2953 C  CD2 . TYR A 1 377 ? -0.719  30.279  -0.630  1.00 94.33 377 A 1 
ATOM   2954 C  CE1 . TYR A 1 377 ? 1.023   32.142  0.435   1.00 92.38 377 A 1 
ATOM   2955 C  CE2 . TYR A 1 377 ? -1.012  31.638  -0.725  1.00 92.84 377 A 1 
ATOM   2956 C  CZ  . TYR A 1 377 ? -0.133  32.555  -0.189  1.00 91.98 377 A 1 
ATOM   2957 O  OH  . TYR A 1 377 ? -0.416  33.893  -0.283  1.00 90.65 377 A 1 
ATOM   2958 N  N   . ALA A 1 378 ? -2.055  27.344  1.008   1.00 97.90 378 A 1 
ATOM   2959 C  CA  . ALA A 1 378 ? -3.490  27.614  1.103   1.00 97.69 378 A 1 
ATOM   2960 C  C   . ALA A 1 378 ? -4.031  27.409  2.512   1.00 97.66 378 A 1 
ATOM   2961 O  O   . ALA A 1 378 ? -4.747  28.262  3.037   1.00 96.22 378 A 1 
ATOM   2962 C  CB  . ALA A 1 378 ? -4.253  26.748  0.107   1.00 96.68 378 A 1 
ATOM   2963 N  N   . ILE A 1 379 ? -3.701  26.286  3.140   1.00 97.66 379 A 1 
ATOM   2964 C  CA  . ILE A 1 379 ? -4.230  26.022  4.474   1.00 97.26 379 A 1 
ATOM   2965 C  C   . ILE A 1 379 ? -3.583  26.930  5.520   1.00 97.25 379 A 1 
ATOM   2966 O  O   . ILE A 1 379 ? -4.224  27.292  6.504   1.00 96.05 379 A 1 
ATOM   2967 C  CB  . ILE A 1 379 ? -4.095  24.537  4.888   1.00 95.97 379 A 1 
ATOM   2968 C  CG1 . ILE A 1 379 ? -2.633  24.104  5.006   1.00 91.85 379 A 1 
ATOM   2969 C  CG2 . ILE A 1 379 ? -4.835  23.644  3.881   1.00 90.60 379 A 1 
ATOM   2970 C  CD1 . ILE A 1 379 ? -2.477  22.699  5.560   1.00 93.42 379 A 1 
ATOM   2971 N  N   . ARG A 1 380 ? -2.337  27.315  5.308   1.00 97.88 380 A 1 
ATOM   2972 C  CA  . ARG A 1 380 ? -1.677  28.245  6.217   1.00 97.15 380 A 1 
ATOM   2973 C  C   . ARG A 1 380 ? -2.322  29.626  6.130   1.00 96.39 380 A 1 
ATOM   2974 O  O   . ARG A 1 380 ? -2.486  30.310  7.144   1.00 94.04 380 A 1 
ATOM   2975 C  CB  . ARG A 1 380 ? -0.183  28.332  5.910   1.00 96.72 380 A 1 
ATOM   2976 C  CG  . ARG A 1 380 ? 0.598   27.100  6.356   1.00 95.85 380 A 1 
ATOM   2977 C  CD  . ARG A 1 380 ? 2.061   27.187  5.978   1.00 95.12 380 A 1 
ATOM   2978 N  NE  . ARG A 1 380 ? 2.826   26.078  6.547   1.00 96.17 380 A 1 
ATOM   2979 C  CZ  . ARG A 1 380 ? 4.114   25.857  6.321   1.00 96.77 380 A 1 
ATOM   2980 N  NH1 . ARG A 1 380 ? 4.803   26.660  5.530   1.00 95.14 380 A 1 
ATOM   2981 N  NH2 . ARG A 1 380 ? 4.718   24.826  6.886   1.00 95.00 380 A 1 
ATOM   2982 N  N   . SER A 1 381 ? -2.719  30.015  4.931   1.00 95.92 381 A 1 
ATOM   2983 C  CA  . SER A 1 381 ? -3.399  31.287  4.730   1.00 95.09 381 A 1 
ATOM   2984 C  C   . SER A 1 381 ? -4.767  31.280  5.406   1.00 94.35 381 A 1 
ATOM   2985 O  O   . SER A 1 381 ? -5.166  32.266  6.030   1.00 91.30 381 A 1 
ATOM   2986 C  CB  . SER A 1 381 ? -3.554  31.578  3.235   1.00 93.47 381 A 1 
ATOM   2987 O  OG  . SER A 1 381 ? -2.286  31.761  2.625   1.00 85.05 381 A 1 
ATOM   2988 N  N   . GLU A 1 382 ? -5.492  30.168  5.291   1.00 93.80 382 A 1 
ATOM   2989 C  CA  . GLU A 1 382 ? -6.798  30.035  5.912   1.00 92.46 382 A 1 
ATOM   2990 C  C   . GLU A 1 382 ? -6.688  30.050  7.434   1.00 91.85 382 A 1 
ATOM   2991 O  O   . GLU A 1 382 ? -7.515  30.651  8.122   1.00 87.75 382 A 1 
ATOM   2992 C  CB  . GLU A 1 382 ? -7.491  28.756  5.446   1.00 90.13 382 A 1 
ATOM   2993 C  CG  . GLU A 1 382 ? -8.883  28.521  6.042   1.00 81.33 382 A 1 
ATOM   2994 C  CD  . GLU A 1 382 ? -9.887  29.581  5.622   1.00 79.13 382 A 1 
ATOM   2995 O  OE1 . GLU A 1 382 ? -9.637  30.278  4.622   1.00 74.40 382 A 1 
ATOM   2996 O  OE2 . GLU A 1 382 ? -10.921 29.715  6.299   1.00 73.28 382 A 1 
ATOM   2997 N  N   . GLN A 1 383 ? -5.661  29.393  7.964   1.00 90.59 383 A 1 
ATOM   2998 C  CA  . GLN A 1 383 ? -5.436  29.370  9.407   1.00 89.23 383 A 1 
ATOM   2999 C  C   . GLN A 1 383 ? -5.140  30.767  9.936   1.00 89.41 383 A 1 
ATOM   3000 O  O   . GLN A 1 383 ? -5.579  31.138  11.025  1.00 83.29 383 A 1 
ATOM   3001 C  CB  . GLN A 1 383 ? -4.283  28.426  9.748   1.00 84.79 383 A 1 
ATOM   3002 C  CG  . GLN A 1 383 ? -4.632  26.947  9.581   1.00 75.53 383 A 1 
ATOM   3003 C  CD  . GLN A 1 383 ? -3.437  26.026  9.726   1.00 70.36 383 A 1 
ATOM   3004 O  OE1 . GLN A 1 383 ? -3.603  24.833  9.983   1.00 64.69 383 A 1 
ATOM   3005 N  NE2 . GLN A 1 383 ? -2.236  26.562  9.554   1.00 62.66 383 A 1 
ATOM   3006 N  N   . GLN A 1 384 ? -4.423  31.545  9.164   1.00 88.16 384 A 1 
ATOM   3007 C  CA  . GLN A 1 384 ? -4.112  32.911  9.547   1.00 88.63 384 A 1 
ATOM   3008 C  C   . GLN A 1 384 ? -5.364  33.781  9.538   1.00 89.27 384 A 1 
ATOM   3009 O  O   . GLN A 1 384 ? -5.540  34.637  10.405  1.00 81.57 384 A 1 
ATOM   3010 C  CB  . GLN A 1 384 ? -3.051  33.502  8.604   1.00 84.87 384 A 1 
ATOM   3011 C  CG  . GLN A 1 384 ? -2.558  34.880  9.012   1.00 75.95 384 A 1 
ATOM   3012 C  CD  . GLN A 1 384 ? -1.821  34.873  10.339  1.00 69.84 384 A 1 
ATOM   3013 O  OE1 . GLN A 1 384 ? -1.970  35.786  11.140  1.00 65.70 384 A 1 
ATOM   3014 N  NE2 . GLN A 1 384 ? -1.024  33.847  10.565  1.00 61.88 384 A 1 
ATOM   3015 N  N   . ARG A 1 385 ? -6.247  33.557  8.557   1.00 88.62 385 A 1 
ATOM   3016 C  CA  . ARG A 1 385 ? -7.502  34.296  8.448   1.00 85.71 385 A 1 
ATOM   3017 C  C   . ARG A 1 385 ? -8.405  34.078  9.656   1.00 84.17 385 A 1 
ATOM   3018 O  O   . ARG A 1 385 ? -9.017  35.010  10.170  1.00 78.21 385 A 1 
ATOM   3019 C  CB  . ARG A 1 385 ? -8.277  33.874  7.194   1.00 83.15 385 A 1 
ATOM   3020 C  CG  . ARG A 1 385 ? -7.791  34.445  5.885   1.00 73.50 385 A 1 
ATOM   3021 C  CD  . ARG A 1 385 ? -8.572  33.841  4.728   1.00 69.83 385 A 1 
ATOM   3022 N  NE  . ARG A 1 385 ? -8.337  34.527  3.455   1.00 67.02 385 A 1 
ATOM   3023 C  CZ  . ARG A 1 385 ? -9.051  35.564  3.017   1.00 58.84 385 A 1 
ATOM   3024 N  NH1 . ARG A 1 385 ? -10.041 36.036  3.758   1.00 55.76 385 A 1 
ATOM   3025 N  NH2 . ARG A 1 385 ? -8.772  36.120  1.857   1.00 56.48 385 A 1 
ATOM   3026 N  N   . THR A 1 386 ? -8.480  32.836  10.112  1.00 78.48 386 A 1 
ATOM   3027 C  CA  . THR A 1 386 ? -9.407  32.456  11.182  1.00 76.16 386 A 1 
ATOM   3028 C  C   . THR A 1 386 ? -8.785  32.494  12.572  1.00 75.76 386 A 1 
ATOM   3029 O  O   . THR A 1 386 ? -9.429  32.128  13.555  1.00 68.07 386 A 1 
ATOM   3030 C  CB  . THR A 1 386 ? -9.974  31.048  10.932  1.00 70.74 386 A 1 
ATOM   3031 O  OG1 . THR A 1 386 ? -8.907  30.094  10.899  1.00 65.27 386 A 1 
ATOM   3032 C  CG2 . THR A 1 386 ? -10.716 31.005  9.598   1.00 63.34 386 A 1 
ATOM   3033 N  N   . LYS A 1 387 ? -7.548  32.916  12.650  1.00 75.31 387 A 1 
ATOM   3034 C  CA  . LYS A 1 387 ? -6.851  32.971  13.925  1.00 72.74 387 A 1 
ATOM   3035 C  C   . LYS A 1 387 ? -7.416  34.082  14.815  1.00 67.79 387 A 1 
ATOM   3036 O  O   . LYS A 1 387 ? -7.824  35.131  14.307  1.00 61.75 387 A 1 
ATOM   3037 C  CB  . LYS A 1 387 ? -5.348  33.172  13.742  1.00 67.34 387 A 1 
ATOM   3038 C  CG  . LYS A 1 387 ? -4.522  32.969  15.000  1.00 62.56 387 A 1 
ATOM   3039 C  CD  . LYS A 1 387 ? -3.035  33.178  14.747  1.00 56.98 387 A 1 
ATOM   3040 C  CE  . LYS A 1 387 ? -2.213  32.846  15.975  1.00 55.48 387 A 1 
ATOM   3041 N  NZ  . LYS A 1 387 ? -2.607  33.669  17.167  1.00 47.25 387 A 1 
ATOM   3042 O  OXT . LYS A 1 387 ? -7.424  33.925  16.033  1.00 59.03 387 A 1 
ATOM   3043 N  N   . LYS B 2 1   ? 9.252   7.766   -20.428 1.00 41.35 1   B 1 
ATOM   3044 C  CA  . LYS B 2 1   ? 10.451  6.962   -20.188 1.00 43.78 1   B 1 
ATOM   3045 C  C   . LYS B 2 1   ? 10.427  6.327   -18.801 1.00 48.04 1   B 1 
ATOM   3046 O  O   . LYS B 2 1   ? 9.977   5.206   -18.637 1.00 44.84 1   B 1 
ATOM   3047 C  CB  . LYS B 2 1   ? 11.710  7.822   -20.344 1.00 40.13 1   B 1 
ATOM   3048 C  CG  . LYS B 2 1   ? 11.884  8.396   -21.738 1.00 38.08 1   B 1 
ATOM   3049 C  CD  . LYS B 2 1   ? 13.074  9.337   -21.793 1.00 35.45 1   B 1 
ATOM   3050 C  CE  . LYS B 2 1   ? 14.377  8.614   -21.616 1.00 32.86 1   B 1 
ATOM   3051 N  NZ  . LYS B 2 1   ? 15.548  9.532   -21.743 1.00 28.54 1   B 1 
ATOM   3052 N  N   . THR B 2 2   ? 10.895  7.047   -17.803 1.00 54.53 2   B 1 
ATOM   3053 C  CA  . THR B 2 2   ? 10.914  6.534   -16.436 1.00 57.31 2   B 1 
ATOM   3054 C  C   . THR B 2 2   ? 9.528   6.548   -15.805 1.00 62.42 2   B 1 
ATOM   3055 O  O   . THR B 2 2   ? 9.285   5.884   -14.804 1.00 57.18 2   B 1 
ATOM   3056 C  CB  . THR B 2 2   ? 11.872  7.346   -15.550 1.00 51.27 2   B 1 
ATOM   3057 O  OG1 . THR B 2 2   ? 11.498  8.720   -15.569 1.00 47.18 2   B 1 
ATOM   3058 C  CG2 . THR B 2 2   ? 13.303  7.204   -16.055 1.00 45.58 2   B 1 
ATOM   3059 N  N   . ARG B 2 3   ? 8.600   7.300   -16.401 1.00 62.48 3   B 1 
ATOM   3060 C  CA  . ARG B 2 3   ? 7.244   7.419   -15.880 1.00 65.05 3   B 1 
ATOM   3061 C  C   . ARG B 2 3   ? 6.267   6.435   -16.523 1.00 68.97 3   B 1 
ATOM   3062 O  O   . ARG B 2 3   ? 5.130   6.291   -16.068 1.00 63.73 3   B 1 
ATOM   3063 C  CB  . ARG B 2 3   ? 6.717   8.840   -16.071 1.00 59.17 3   B 1 
ATOM   3064 C  CG  . ARG B 2 3   ? 7.547   9.930   -15.421 1.00 54.99 3   B 1 
ATOM   3065 C  CD  . ARG B 2 3   ? 6.854   11.279  -15.546 1.00 51.88 3   B 1 
ATOM   3066 N  NE  . ARG B 2 3   ? 6.649   11.669  -16.936 1.00 48.13 3   B 1 
ATOM   3067 C  CZ  . ARG B 2 3   ? 7.503   12.369  -17.653 1.00 44.67 3   B 1 
ATOM   3068 N  NH1 . ARG B 2 3   ? 8.648   12.765  -17.125 1.00 40.63 3   B 1 
ATOM   3069 N  NH2 . ARG B 2 3   ? 7.222   12.668  -18.913 1.00 38.89 3   B 1 
ATOM   3070 N  N   . SER B 2 4   ? 6.691   5.744   -17.584 1.00 75.77 4   B 1 
ATOM   3071 C  CA  . SER B 2 4   ? 5.794   4.859   -18.324 1.00 80.48 4   B 1 
ATOM   3072 C  C   . SER B 2 4   ? 5.575   3.523   -17.642 1.00 86.04 4   B 1 
ATOM   3073 O  O   . SER B 2 4   ? 4.570   2.852   -17.887 1.00 80.17 4   B 1 
ATOM   3074 C  CB  . SER B 2 4   ? 6.323   4.631   -19.747 1.00 71.48 4   B 1 
ATOM   3075 O  OG  . SER B 2 4   ? 7.567   3.964   -19.720 1.00 63.89 4   B 1 
ATOM   3076 N  N   . GLY B 2 5   ? 6.487   3.106   -16.773 1.00 91.57 5   B 1 
ATOM   3077 C  CA  . GLY B 2 5   ? 6.358   1.843   -16.080 1.00 94.25 5   B 1 
ATOM   3078 C  C   . GLY B 2 5   ? 6.994   1.869   -14.705 1.00 95.95 5   B 1 
ATOM   3079 O  O   . GLY B 2 5   ? 7.916   2.636   -14.454 1.00 94.74 5   B 1 
HETATM 3080 O  OH  . ALY B 2 6   ? 4.940   0.585   -5.066  1.00 93.74 6   B 1 
HETATM 3081 C  CH  . ALY B 2 6   ? 4.024   0.097   -5.728  1.00 96.41 6   B 1 
HETATM 3082 C  CH3 . ALY B 2 6   ? 2.781   -0.431  -5.045  1.00 93.80 6   B 1 
HETATM 3083 N  NZ  . ALY B 2 6   ? 4.104   -0.018  -7.049  1.00 96.70 6   B 1 
HETATM 3084 C  CE  . ALY B 2 6   ? 5.252   0.425   -7.809  1.00 97.25 6   B 1 
HETATM 3085 C  CD  . ALY B 2 6   ? 5.032   0.279   -9.291  1.00 97.70 6   B 1 
HETATM 3086 C  CG  . ALY B 2 6   ? 6.223   0.675   -10.091 1.00 97.84 6   B 1 
HETATM 3087 C  CB  . ALY B 2 6   ? 5.900   0.479   -11.529 1.00 97.80 6   B 1 
HETATM 3088 C  CA  . ALY B 2 6   ? 7.033   0.981   -12.464 1.00 97.37 6   B 1 
HETATM 3089 N  N   . ALY B 2 6   ? 6.504   1.053   -13.834 1.00 97.12 6   B 1 
HETATM 3090 C  C   . ALY B 2 6   ? 8.279   0.100   -12.353 1.00 97.31 6   B 1 
HETATM 3091 O  O   . ALY B 2 6   ? 9.190   0.413   -11.584 1.00 96.62 6   B 1 
ATOM   3092 N  N   . ILE B 2 7   ? 8.349   -0.911  -13.175 1.00 96.27 7   B 1 
ATOM   3093 C  CA  . ILE B 2 7   ? 9.510   -1.783  -13.180 1.00 95.44 7   B 1 
ATOM   3094 C  C   . ILE B 2 7   ? 10.665  -1.110  -13.910 1.00 93.10 7   B 1 
ATOM   3095 O  O   . ILE B 2 7   ? 10.484  -0.533  -14.982 1.00 86.01 7   B 1 
ATOM   3096 C  CB  . ILE B 2 7   ? 9.197   -3.140  -13.845 1.00 94.45 7   B 1 
ATOM   3097 C  CG1 . ILE B 2 7   ? 8.299   -3.969  -12.934 1.00 91.21 7   B 1 
ATOM   3098 C  CG2 . ILE B 2 7   ? 10.486  -3.892  -14.163 1.00 92.00 7   B 1 
ATOM   3099 C  CD1 . ILE B 2 7   ? 7.883   -5.306  -13.523 1.00 90.55 7   B 1 
ATOM   3100 N  N   . MET B 2 8   ? 11.853  -1.190  -13.306 1.00 80.87 8   B 1 
ATOM   3101 C  CA  . MET B 2 8   ? 13.048  -0.636  -13.920 1.00 78.46 8   B 1 
ATOM   3102 C  C   . MET B 2 8   ? 13.410  -1.436  -15.151 1.00 77.82 8   B 1 
ATOM   3103 O  O   . MET B 2 8   ? 13.554  -2.653  -15.087 1.00 67.30 8   B 1 
ATOM   3104 C  CB  . MET B 2 8   ? 14.204  -0.635  -12.928 1.00 68.87 8   B 1 
ATOM   3105 C  CG  . MET B 2 8   ? 15.507  -0.116  -13.493 1.00 60.45 8   B 1 
ATOM   3106 S  SD  . MET B 2 8   ? 16.862  -0.193  -12.322 1.00 51.49 8   B 1 
ATOM   3107 C  CE  . MET B 2 8   ? 17.061  -1.950  -12.129 1.00 46.43 8   B 1 
ATOM   3108 N  N   . ARG B 2 9   ? 13.539  -0.752  -16.277 1.00 64.89 9   B 1 
ATOM   3109 C  CA  . ARG B 2 9   ? 13.909  -1.401  -17.523 1.00 61.19 9   B 1 
ATOM   3110 C  C   . ARG B 2 9   ? 15.354  -1.073  -17.866 1.00 60.48 9   B 1 
ATOM   3111 O  O   . ARG B 2 9   ? 15.766  0.084   -17.792 1.00 56.07 9   B 1 
ATOM   3112 C  CB  . ARG B 2 9   ? 12.968  -0.969  -18.644 1.00 55.15 9   B 1 
ATOM   3113 C  CG  . ARG B 2 9   ? 11.524  -1.386  -18.412 1.00 49.61 9   B 1 
ATOM   3114 C  CD  . ARG B 2 9   ? 10.611  -0.959  -19.539 1.00 45.25 9   B 1 
ATOM   3115 N  NE  . ARG B 2 9   ? 9.238   -1.415  -19.338 1.00 41.22 9   B 1 
ATOM   3116 C  CZ  . ARG B 2 9   ? 8.346   -0.780  -18.595 1.00 36.04 9   B 1 
ATOM   3117 N  NH1 . ARG B 2 9   ? 8.668   0.342   -17.976 1.00 33.87 9   B 1 
ATOM   3118 N  NH2 . ARG B 2 9   ? 7.126   -1.272  -18.453 1.00 32.43 9   B 1 
ATOM   3119 N  N   . ARG B 2 10  ? 16.133  -2.098  -18.220 1.00 52.84 10  B 1 
ATOM   3120 C  CA  . ARG B 2 10  ? 17.542  -1.911  -18.561 1.00 48.98 10  B 1 
ATOM   3121 C  C   . ARG B 2 10  ? 17.671  -1.180  -19.894 1.00 47.49 10  B 1 
ATOM   3122 O  O   . ARG B 2 10  ? 17.792  -1.803  -20.948 1.00 44.21 10  B 1 
ATOM   3123 C  CB  . ARG B 2 10  ? 18.281  -3.242  -18.630 1.00 44.44 10  B 1 
ATOM   3124 C  CG  . ARG B 2 10  ? 18.502  -3.906  -17.276 1.00 40.66 10  B 1 
ATOM   3125 C  CD  . ARG B 2 10  ? 17.458  -4.952  -16.988 1.00 38.01 10  B 1 
ATOM   3126 N  NE  . ARG B 2 10  ? 17.716  -5.668  -15.757 1.00 35.21 10  B 1 
ATOM   3127 C  CZ  . ARG B 2 10  ? 16.913  -6.597  -15.250 1.00 31.13 10  B 1 
ATOM   3128 N  NH1 . ARG B 2 10  ? 15.795  -6.914  -15.869 1.00 29.91 10  B 1 
ATOM   3129 N  NH2 . ARG B 2 10  ? 17.236  -7.210  -14.134 1.00 28.36 10  B 1 
ATOM   3130 N  N   . VAL B 2 11  ? 17.623  0.153   -19.844 1.00 49.88 11  B 1 
ATOM   3131 C  CA  . VAL B 2 11  ? 17.769  0.974   -21.033 1.00 48.60 11  B 1 
ATOM   3132 C  C   . VAL B 2 11  ? 19.062  1.792   -20.936 1.00 46.75 11  B 1 
ATOM   3133 O  O   . VAL B 2 11  ? 19.388  2.287   -19.851 1.00 42.21 11  B 1 
ATOM   3134 C  CB  . VAL B 2 11  ? 16.575  1.921   -21.228 1.00 44.52 11  B 1 
ATOM   3135 C  CG1 . VAL B 2 11  ? 16.767  2.780   -22.469 1.00 41.32 11  B 1 
ATOM   3136 C  CG2 . VAL B 2 11  ? 15.287  1.128   -21.329 1.00 42.96 11  B 1 
ATOM   3137 O  OXT . VAL B 2 11  ? 19.756  1.926   -21.951 1.00 41.64 11  B 1 
HETATM 3138 ZN ZN  . ZN  C 3 .   ? 6.210   2.368   -4.275  1.00 88.11 1   C 1 
#
