# Supplementary material for: AcuB senses cellular energy charge to coordinate acetyl-CoA synthesis in bacteria
Source: Nat Commun. 2026 Apr 24;17:3815. doi: 10.1038/s41467-026-71006-w (PMC13121692; doi:10.1038/s41467-026-71006-w)
Supplement: Supplementary file 6 — Supplementary_Data_4 [file 41467_2026_71006_MOESM6_ESM.zip › AF3_only_first_models/Bs_acu__acuc_model.cif]

# By using this file you agree to the legally binding terms of use found at
# https://github.com/google-deepmind/alphafold3/blob/main/OUTPUT_TERMS_OF_USE.md.
# To request access to the AlphaFold 3 model parameters, follow the process set
# out at https://github.com/google-deepmind/alphafold3. You may only use these if
# received directly from Google. Use is subject to terms of use available at
# https://github.com/google-deepmind/alphafold3/blob/main/WEIGHTS_TERMS_OF_USE.md.
data_acu__acuc
#
_entry.id acu__acuc
#
loop_
_atom_type.symbol
C 
N 
O 
S 
#
loop_
_audit_author.name
_audit_author.pdbx_ordinal
"Google DeepMind" 1 
"Isomorphic Labs" 2 
#
_audit_conform.dict_location https://raw.githubusercontent.com/ihmwg/ModelCIF/master/dist/mmcif_ma.dic
_audit_conform.dict_name     mmcif_ma.dic
_audit_conform.dict_version  1.4.5
#
loop_
_chem_comp.formula
_chem_comp.formula_weight
_chem_comp.id
_chem_comp.mon_nstd_flag
_chem_comp.name
_chem_comp.pdbx_smiles
_chem_comp.pdbx_synonyms
_chem_comp.type
"C3 H7 N O2"    89.093  ALA y ALANINE         C[C@H](N)C(O)=O                  ? "L-PEPTIDE LINKING" 
"C6 H15 N4 O2"  175.209 ARG y ARGININE        N[C@@H](CCCNC(N)=[NH2+])C(O)=O   ? "L-PEPTIDE LINKING" 
"C4 H8 N2 O3"   132.118 ASN y ASPARAGINE      N[C@@H](CC(N)=O)C(O)=O           ? "L-PEPTIDE LINKING" 
"C4 H7 N O4"    133.103 ASP y "ASPARTIC ACID" N[C@@H](CC(O)=O)C(O)=O           ? "L-PEPTIDE LINKING" 
"C3 H7 N O2 S"  121.158 CYS y CYSTEINE        N[C@@H](CS)C(O)=O                ? "L-PEPTIDE LINKING" 
"C5 H10 N2 O3"  146.144 GLN y GLUTAMINE       N[C@@H](CCC(N)=O)C(O)=O          ? "L-PEPTIDE LINKING" 
"C5 H9 N O4"    147.129 GLU y "GLUTAMIC ACID" N[C@@H](CCC(O)=O)C(O)=O          ? "L-PEPTIDE LINKING" 
"C2 H5 N O2"    75.067  GLY y GLYCINE         NCC(O)=O                         ? "PEPTIDE LINKING"   
"C6 H10 N3 O2"  156.162 HIS y HISTIDINE       N[C@@H](Cc1c[nH]c[nH+]1)C(O)=O   ? "L-PEPTIDE LINKING" 
"C6 H13 N O2"   131.173 ILE y ISOLEUCINE      CC[C@H](C)[C@H](N)C(O)=O         ? "L-PEPTIDE LINKING" 
"C6 H13 N O2"   131.173 LEU y LEUCINE         CC(C)C[C@H](N)C(O)=O             ? "L-PEPTIDE LINKING" 
"C6 H15 N2 O2"  147.195 LYS y LYSINE          N[C@@H](CCCC[NH3+])C(O)=O        ? "L-PEPTIDE LINKING" 
"C5 H11 N O2 S" 149.211 MET y METHIONINE      CSCC[C@H](N)C(O)=O               ? "L-PEPTIDE LINKING" 
"C9 H11 N O2"   165.189 PHE y PHENYLALANINE   N[C@@H](Cc1ccccc1)C(O)=O         ? "L-PEPTIDE LINKING" 
"C5 H9 N O2"    115.130 PRO y PROLINE         OC(=O)[C@@H]1CCCN1               ? "L-PEPTIDE LINKING" 
"C3 H7 N O3"    105.093 SER y SERINE          N[C@@H](CO)C(O)=O                ? "L-PEPTIDE LINKING" 
"C4 H9 N O3"    119.119 THR y THREONINE       C[C@@H](O)[C@H](N)C(O)=O         ? "L-PEPTIDE LINKING" 
"C11 H12 N2 O2" 204.225 TRP y TRYPTOPHAN      N[C@@H](Cc1c[nH]c2ccccc12)C(O)=O ? "L-PEPTIDE LINKING" 
"C9 H11 N O3"   181.189 TYR y TYROSINE        N[C@@H](Cc1ccc(O)cc1)C(O)=O      ? "L-PEPTIDE LINKING" 
"C5 H11 N O2"   117.146 VAL y VALINE          CC(C)[C@H](N)C(O)=O              ? "L-PEPTIDE LINKING" 
#
_citation.book_publisher          ?
_citation.country                 UK
_citation.id                      primary
_citation.journal_full            Nature
_citation.journal_id_ASTM         NATUAS
_citation.journal_id_CSD          0006
_citation.journal_id_ISSN         0028-0836
_citation.journal_volume          630
_citation.page_first              493
_citation.page_last               500
_citation.pdbx_database_id_DOI    10.1038/s41586-024-07487-w
_citation.pdbx_database_id_PubMed 38718835
_citation.title                   "Accurate structure prediction of biomolecular interactions with AlphaFold 3"
_citation.year                    2024
#
loop_
_citation_author.citation_id
_citation_author.name
_citation_author.ordinal
primary "Google DeepMind" 1 
primary "Isomorphic Labs" 2 
#
_entity.id               1
_entity.pdbx_description .
_entity.type             polymer
#
_entity_poly.entity_id      1
_entity_poly.pdbx_strand_id A
_entity_poly.type           polypeptide(L)
#
loop_
_entity_poly_seq.entity_id
_entity_poly_seq.hetero
_entity_poly_seq.mon_id
_entity_poly_seq.num
1 n MET 1   
1 n ARG 2   
1 n ASP 3   
1 n SER 4   
1 n VAL 5   
1 n PHE 6   
1 n ILE 7   
1 n TYR 8   
1 n SER 9   
1 n PRO 10  
1 n SER 11  
1 n TYR 12  
1 n GLN 13  
1 n THR 14  
1 n TYR 15  
1 n MET 16  
1 n PHE 17  
1 n HIS 18  
1 n GLN 19  
1 n GLU 20  
1 n HIS 21  
1 n PRO 22  
1 n PHE 23  
1 n ASN 24  
1 n GLN 25  
1 n GLN 26  
1 n ARG 27  
1 n VAL 28  
1 n LEU 29  
1 n LEU 30  
1 n THR 31  
1 n TYR 32  
1 n ASP 33  
1 n LEU 34  
1 n LEU 35  
1 n LYS 36  
1 n THR 37  
1 n ILE 38  
1 n ASN 39  
1 n ALA 40  
1 n PHE 41  
1 n ASP 42  
1 n ASP 43  
1 n GLY 44  
1 n ASP 45  
1 n ILE 46  
1 n VAL 47  
1 n THR 48  
1 n PRO 49  
1 n ARG 50  
1 n LEU 51  
1 n ALA 52  
1 n SER 53  
1 n GLU 54  
1 n GLU 55  
1 n GLU 56  
1 n LEU 57  
1 n SER 58  
1 n LEU 59  
1 n VAL 60  
1 n HIS 61  
1 n THR 62  
1 n ASP 63  
1 n ASP 64  
1 n TYR 65  
1 n ILE 66  
1 n GLN 67  
1 n ALA 68  
1 n VAL 69  
1 n LYS 70  
1 n LEU 71  
1 n ALA 72  
1 n GLY 73  
1 n ALA 74  
1 n GLY 75  
1 n LYS 76  
1 n LEU 77  
1 n PRO 78  
1 n ALA 79  
1 n GLU 80  
1 n GLU 81  
1 n GLY 82  
1 n GLU 83  
1 n SER 84  
1 n TYR 85  
1 n GLY 86  
1 n LEU 87  
1 n GLY 88  
1 n THR 89  
1 n GLU 90  
1 n ASP 91  
1 n THR 92  
1 n PRO 93  
1 n VAL 94  
1 n PHE 95  
1 n ALA 96  
1 n GLY 97  
1 n MET 98  
1 n HIS 99  
1 n GLU 100 
1 n ALA 101 
1 n ALA 102 
1 n SER 103 
1 n LEU 104 
1 n LEU 105 
1 n VAL 106 
1 n GLY 107 
1 n GLY 108 
1 n THR 109 
1 n LEU 110 
1 n THR 111 
1 n ALA 112 
1 n ALA 113 
1 n ASP 114 
1 n TRP 115 
1 n VAL 116 
1 n MET 117 
1 n SER 118 
1 n GLY 119 
1 n GLN 120 
1 n ALA 121 
1 n LEU 122 
1 n HIS 123 
1 n ALA 124 
1 n ALA 125 
1 n ASN 126 
1 n LEU 127 
1 n GLY 128 
1 n GLY 129 
1 n GLY 130 
1 n LEU 131 
1 n HIS 132 
1 n HIS 133 
1 n GLY 134 
1 n PHE 135 
1 n ARG 136 
1 n GLY 137 
1 n ARG 138 
1 n ALA 139 
1 n SER 140 
1 n GLY 141 
1 n PHE 142 
1 n CYS 143 
1 n ILE 144 
1 n TYR 145 
1 n ASN 146 
1 n ASP 147 
1 n SER 148 
1 n ALA 149 
1 n VAL 150 
1 n ALA 151 
1 n ILE 152 
1 n GLN 153 
1 n TYR 154 
1 n ILE 155 
1 n GLN 156 
1 n LYS 157 
1 n LYS 158 
1 n TYR 159 
1 n SER 160 
1 n ALA 161 
1 n ARG 162 
1 n VAL 163 
1 n LEU 164 
1 n TYR 165 
1 n ILE 166 
1 n ASP 167 
1 n THR 168 
1 n ASP 169 
1 n ALA 170 
1 n HIS 171 
1 n HIS 172 
1 n GLY 173 
1 n ASP 174 
1 n GLY 175 
1 n VAL 176 
1 n GLN 177 
1 n PHE 178 
1 n THR 179 
1 n PHE 180 
1 n TYR 181 
1 n ASP 182 
1 n ASN 183 
1 n PRO 184 
1 n ASP 185 
1 n VAL 186 
1 n CYS 187 
1 n THR 188 
1 n LEU 189 
1 n SER 190 
1 n ILE 191 
1 n HIS 192 
1 n GLU 193 
1 n THR 194 
1 n GLY 195 
1 n ARG 196 
1 n TYR 197 
1 n LEU 198 
1 n PHE 199 
1 n PRO 200 
1 n GLY 201 
1 n THR 202 
1 n GLY 203 
1 n GLN 204 
1 n ILE 205 
1 n GLN 206 
1 n GLU 207 
1 n LYS 208 
1 n GLY 209 
1 n SER 210 
1 n GLY 211 
1 n LYS 212 
1 n GLY 213 
1 n TYR 214 
1 n GLY 215 
1 n TYR 216 
1 n SER 217 
1 n PHE 218 
1 n ASN 219 
1 n ILE 220 
1 n PRO 221 
1 n LEU 222 
1 n ASP 223 
1 n ALA 224 
1 n PHE 225 
1 n THR 226 
1 n GLU 227 
1 n ASP 228 
1 n ASP 229 
1 n SER 230 
1 n PHE 231 
1 n LEU 232 
1 n GLU 233 
1 n ALA 234 
1 n TYR 235 
1 n ARG 236 
1 n THR 237 
1 n ALA 238 
1 n ALA 239 
1 n SER 240 
1 n GLU 241 
1 n VAL 242 
1 n ALA 243 
1 n ALA 244 
1 n TYR 245 
1 n PHE 246 
1 n GLU 247 
1 n PRO 248 
1 n ASP 249 
1 n VAL 250 
1 n ILE 251 
1 n ILE 252 
1 n SER 253 
1 n GLN 254 
1 n ASN 255 
1 n GLY 256 
1 n ALA 257 
1 n ASP 258 
1 n ALA 259 
1 n HIS 260 
1 n TYR 261 
1 n TYR 262 
1 n ASP 263 
1 n PRO 264 
1 n LEU 265 
1 n THR 266 
1 n HIS 267 
1 n LEU 268 
1 n SER 269 
1 n ALA 270 
1 n THR 271 
1 n ILE 272 
1 n ASN 273 
1 n ILE 274 
1 n TYR 275 
1 n GLU 276 
1 n GLU 277 
1 n ILE 278 
1 n PRO 279 
1 n ARG 280 
1 n LEU 281 
1 n ALA 282 
1 n HIS 283 
1 n THR 284 
1 n LEU 285 
1 n ALA 286 
1 n HIS 287 
1 n GLN 288 
1 n TYR 289 
1 n CYS 290 
1 n GLY 291 
1 n GLY 292 
1 n LYS 293 
1 n TRP 294 
1 n ILE 295 
1 n ALA 296 
1 n VAL 297 
1 n GLY 298 
1 n GLY 299 
1 n GLY 300 
1 n GLY 301 
1 n TYR 302 
1 n ASP 303 
1 n ILE 304 
1 n TRP 305 
1 n ARG 306 
1 n VAL 307 
1 n VAL 308 
1 n PRO 309 
1 n ARG 310 
1 n ALA 311 
1 n TRP 312 
1 n ALA 313 
1 n ARG 314 
1 n ILE 315 
1 n TRP 316 
1 n LEU 317 
1 n GLU 318 
1 n MET 319 
1 n LYS 320 
1 n GLY 321 
1 n ILE 322 
1 n ASP 323 
1 n PRO 324 
1 n GLY 325 
1 n HIS 326 
1 n GLU 327 
1 n ILE 328 
1 n PRO 329 
1 n PRO 330 
1 n GLU 331 
1 n TRP 332 
1 n ILE 333 
1 n VAL 334 
1 n LYS 335 
1 n TRP 336 
1 n GLN 337 
1 n LYS 338 
1 n GLN 339 
1 n CYS 340 
1 n PRO 341 
1 n VAL 342 
1 n ALA 343 
1 n LEU 344 
1 n PRO 345 
1 n SER 346 
1 n SER 347 
1 n TRP 348 
1 n SER 349 
1 n ASP 350 
1 n PRO 351 
1 n ALA 352 
1 n ASP 353 
1 n LEU 354 
1 n TYR 355 
1 n PRO 356 
1 n PRO 357 
1 n ILE 358 
1 n PRO 359 
1 n ARG 360 
1 n LYS 361 
1 n PRO 362 
1 n GLU 363 
1 n ILE 364 
1 n THR 365 
1 n GLU 366 
1 n LYS 367 
1 n ASN 368 
1 n ALA 369 
1 n GLN 370 
1 n THR 371 
1 n VAL 372 
1 n SER 373 
1 n LYS 374 
1 n ALA 375 
1 n LEU 376 
1 n TYR 377 
1 n ALA 378 
1 n ILE 379 
1 n ARG 380 
1 n SER 381 
1 n GLU 382 
1 n GLN 383 
1 n GLN 384 
1 n ARG 385 
1 n THR 386 
1 n LYS 387 
#
_ma_data.content_type "model coordinates"
_ma_data.id           1
_ma_data.name         Model
#
_ma_model_list.data_id          1
_ma_model_list.model_group_id   1
_ma_model_list.model_group_name "AlphaFold-beta-20231127 (3.0.0 @ 2025-02-20 12:56:39)"
_ma_model_list.model_id         1
_ma_model_list.model_name       "Top ranked model"
_ma_model_list.model_type       "Ab initio model"
_ma_model_list.ordinal_id       1
#
loop_
_ma_protocol_step.method_type
_ma_protocol_step.ordinal_id
_ma_protocol_step.protocol_id
_ma_protocol_step.step_id
"coevolution MSA" 1 1 1 
"template search" 2 1 2 
modeling          3 1 3 
#
loop_
_ma_qa_metric.id
_ma_qa_metric.mode
_ma_qa_metric.name
_ma_qa_metric.software_group_id
_ma_qa_metric.type
1 global pLDDT 1 pLDDT 
2 local  pLDDT 1 pLDDT 
#
_ma_qa_metric_global.metric_id    1
_ma_qa_metric_global.metric_value 96.18
_ma_qa_metric_global.model_id     1
_ma_qa_metric_global.ordinal_id   1
#
_ma_software_group.group_id    1
_ma_software_group.ordinal_id  1
_ma_software_group.software_id 1
#
_ma_target_entity.data_id   1
_ma_target_entity.entity_id 1
_ma_target_entity.origin    .
#
_ma_target_entity_instance.asym_id   A
_ma_target_entity_instance.details   .
_ma_target_entity_instance.entity_id 1
#
loop_
_pdbx_data_usage.details
_pdbx_data_usage.id
_pdbx_data_usage.type
_pdbx_data_usage.url
;Non-commercial use only, by using this file you agree to the terms of use found
at https://github.com/google-deepmind/alphafold3/blob/main/OUTPUT_TERMS_OF_USE.md.
To request access to the AlphaFold 3 model parameters, follow the process set
out at https://github.com/google-deepmind/alphafold3. You may only use these if
received directly from Google. Use is subject to terms of use available at
https://github.com/google-deepmind/alphafold3/blob/main/WEIGHTS_TERMS_OF_USE.md.

;
1 license    https://github.com/google-deepmind/alphafold3/blob/main/OUTPUT_TERMS_OF_USE.md 
;AlphaFold 3 and its output are not intended for, have not been validated for,
and are not approved for clinical use. They are provided "as-is" without any
warranty of any kind, whether expressed or implied. No warranty is given that
use shall not infringe the rights of any third party.

;
2 disclaimer ?                                                                              
#
loop_
_pdbx_poly_seq_scheme.asym_id
_pdbx_poly_seq_scheme.auth_seq_num
_pdbx_poly_seq_scheme.entity_id
_pdbx_poly_seq_scheme.hetero
_pdbx_poly_seq_scheme.mon_id
_pdbx_poly_seq_scheme.pdb_ins_code
_pdbx_poly_seq_scheme.pdb_seq_num
_pdbx_poly_seq_scheme.pdb_strand_id
_pdbx_poly_seq_scheme.seq_id
A 1   1 n MET . 1   A 1   
A 2   1 n ARG . 2   A 2   
A 3   1 n ASP . 3   A 3   
A 4   1 n SER . 4   A 4   
A 5   1 n VAL . 5   A 5   
A 6   1 n PHE . 6   A 6   
A 7   1 n ILE . 7   A 7   
A 8   1 n TYR . 8   A 8   
A 9   1 n SER . 9   A 9   
A 10  1 n PRO . 10  A 10  
A 11  1 n SER . 11  A 11  
A 12  1 n TYR . 12  A 12  
A 13  1 n GLN . 13  A 13  
A 14  1 n THR . 14  A 14  
A 15  1 n TYR . 15  A 15  
A 16  1 n MET . 16  A 16  
A 17  1 n PHE . 17  A 17  
A 18  1 n HIS . 18  A 18  
A 19  1 n GLN . 19  A 19  
A 20  1 n GLU . 20  A 20  
A 21  1 n HIS . 21  A 21  
A 22  1 n PRO . 22  A 22  
A 23  1 n PHE . 23  A 23  
A 24  1 n ASN . 24  A 24  
A 25  1 n GLN . 25  A 25  
A 26  1 n GLN . 26  A 26  
A 27  1 n ARG . 27  A 27  
A 28  1 n VAL . 28  A 28  
A 29  1 n LEU . 29  A 29  
A 30  1 n LEU . 30  A 30  
A 31  1 n THR . 31  A 31  
A 32  1 n TYR . 32  A 32  
A 33  1 n ASP . 33  A 33  
A 34  1 n LEU . 34  A 34  
A 35  1 n LEU . 35  A 35  
A 36  1 n LYS . 36  A 36  
A 37  1 n THR . 37  A 37  
A 38  1 n ILE . 38  A 38  
A 39  1 n ASN . 39  A 39  
A 40  1 n ALA . 40  A 40  
A 41  1 n PHE . 41  A 41  
A 42  1 n ASP . 42  A 42  
A 43  1 n ASP . 43  A 43  
A 44  1 n GLY . 44  A 44  
A 45  1 n ASP . 45  A 45  
A 46  1 n ILE . 46  A 46  
A 47  1 n VAL . 47  A 47  
A 48  1 n THR . 48  A 48  
A 49  1 n PRO . 49  A 49  
A 50  1 n ARG . 50  A 50  
A 51  1 n LEU . 51  A 51  
A 52  1 n ALA . 52  A 52  
A 53  1 n SER . 53  A 53  
A 54  1 n GLU . 54  A 54  
A 55  1 n GLU . 55  A 55  
A 56  1 n GLU . 56  A 56  
A 57  1 n LEU . 57  A 57  
A 58  1 n SER . 58  A 58  
A 59  1 n LEU . 59  A 59  
A 60  1 n VAL . 60  A 60  
A 61  1 n HIS . 61  A 61  
A 62  1 n THR . 62  A 62  
A 63  1 n ASP . 63  A 63  
A 64  1 n ASP . 64  A 64  
A 65  1 n TYR . 65  A 65  
A 66  1 n ILE . 66  A 66  
A 67  1 n GLN . 67  A 67  
A 68  1 n ALA . 68  A 68  
A 69  1 n VAL . 69  A 69  
A 70  1 n LYS . 70  A 70  
A 71  1 n LEU . 71  A 71  
A 72  1 n ALA . 72  A 72  
A 73  1 n GLY . 73  A 73  
A 74  1 n ALA . 74  A 74  
A 75  1 n GLY . 75  A 75  
A 76  1 n LYS . 76  A 76  
A 77  1 n LEU . 77  A 77  
A 78  1 n PRO . 78  A 78  
A 79  1 n ALA . 79  A 79  
A 80  1 n GLU . 80  A 80  
A 81  1 n GLU . 81  A 81  
A 82  1 n GLY . 82  A 82  
A 83  1 n GLU . 83  A 83  
A 84  1 n SER . 84  A 84  
A 85  1 n TYR . 85  A 85  
A 86  1 n GLY . 86  A 86  
A 87  1 n LEU . 87  A 87  
A 88  1 n GLY . 88  A 88  
A 89  1 n THR . 89  A 89  
A 90  1 n GLU . 90  A 90  
A 91  1 n ASP . 91  A 91  
A 92  1 n THR . 92  A 92  
A 93  1 n PRO . 93  A 93  
A 94  1 n VAL . 94  A 94  
A 95  1 n PHE . 95  A 95  
A 96  1 n ALA . 96  A 96  
A 97  1 n GLY . 97  A 97  
A 98  1 n MET . 98  A 98  
A 99  1 n HIS . 99  A 99  
A 100 1 n GLU . 100 A 100 
A 101 1 n ALA . 101 A 101 
A 102 1 n ALA . 102 A 102 
A 103 1 n SER . 103 A 103 
A 104 1 n LEU . 104 A 104 
A 105 1 n LEU . 105 A 105 
A 106 1 n VAL . 106 A 106 
A 107 1 n GLY . 107 A 107 
A 108 1 n GLY . 108 A 108 
A 109 1 n THR . 109 A 109 
A 110 1 n LEU . 110 A 110 
A 111 1 n THR . 111 A 111 
A 112 1 n ALA . 112 A 112 
A 113 1 n ALA . 113 A 113 
A 114 1 n ASP . 114 A 114 
A 115 1 n TRP . 115 A 115 
A 116 1 n VAL . 116 A 116 
A 117 1 n MET . 117 A 117 
A 118 1 n SER . 118 A 118 
A 119 1 n GLY . 119 A 119 
A 120 1 n GLN . 120 A 120 
A 121 1 n ALA . 121 A 121 
A 122 1 n LEU . 122 A 122 
A 123 1 n HIS . 123 A 123 
A 124 1 n ALA . 124 A 124 
A 125 1 n ALA . 125 A 125 
A 126 1 n ASN . 126 A 126 
A 127 1 n LEU . 127 A 127 
A 128 1 n GLY . 128 A 128 
A 129 1 n GLY . 129 A 129 
A 130 1 n GLY . 130 A 130 
A 131 1 n LEU . 131 A 131 
A 132 1 n HIS . 132 A 132 
A 133 1 n HIS . 133 A 133 
A 134 1 n GLY . 134 A 134 
A 135 1 n PHE . 135 A 135 
A 136 1 n ARG . 136 A 136 
A 137 1 n GLY . 137 A 137 
A 138 1 n ARG . 138 A 138 
A 139 1 n ALA . 139 A 139 
A 140 1 n SER . 140 A 140 
A 141 1 n GLY . 141 A 141 
A 142 1 n PHE . 142 A 142 
A 143 1 n CYS . 143 A 143 
A 144 1 n ILE . 144 A 144 
A 145 1 n TYR . 145 A 145 
A 146 1 n ASN . 146 A 146 
A 147 1 n ASP . 147 A 147 
A 148 1 n SER . 148 A 148 
A 149 1 n ALA . 149 A 149 
A 150 1 n VAL . 150 A 150 
A 151 1 n ALA . 151 A 151 
A 152 1 n ILE . 152 A 152 
A 153 1 n GLN . 153 A 153 
A 154 1 n TYR . 154 A 154 
A 155 1 n ILE . 155 A 155 
A 156 1 n GLN . 156 A 156 
A 157 1 n LYS . 157 A 157 
A 158 1 n LYS . 158 A 158 
A 159 1 n TYR . 159 A 159 
A 160 1 n SER . 160 A 160 
A 161 1 n ALA . 161 A 161 
A 162 1 n ARG . 162 A 162 
A 163 1 n VAL . 163 A 163 
A 164 1 n LEU . 164 A 164 
A 165 1 n TYR . 165 A 165 
A 166 1 n ILE . 166 A 166 
A 167 1 n ASP . 167 A 167 
A 168 1 n THR . 168 A 168 
A 169 1 n ASP . 169 A 169 
A 170 1 n ALA . 170 A 170 
A 171 1 n HIS . 171 A 171 
A 172 1 n HIS . 172 A 172 
A 173 1 n GLY . 173 A 173 
A 174 1 n ASP . 174 A 174 
A 175 1 n GLY . 175 A 175 
A 176 1 n VAL . 176 A 176 
A 177 1 n GLN . 177 A 177 
A 178 1 n PHE . 178 A 178 
A 179 1 n THR . 179 A 179 
A 180 1 n PHE . 180 A 180 
A 181 1 n TYR . 181 A 181 
A 182 1 n ASP . 182 A 182 
A 183 1 n ASN . 183 A 183 
A 184 1 n PRO . 184 A 184 
A 185 1 n ASP . 185 A 185 
A 186 1 n VAL . 186 A 186 
A 187 1 n CYS . 187 A 187 
A 188 1 n THR . 188 A 188 
A 189 1 n LEU . 189 A 189 
A 190 1 n SER . 190 A 190 
A 191 1 n ILE . 191 A 191 
A 192 1 n HIS . 192 A 192 
A 193 1 n GLU . 193 A 193 
A 194 1 n THR . 194 A 194 
A 195 1 n GLY . 195 A 195 
A 196 1 n ARG . 196 A 196 
A 197 1 n TYR . 197 A 197 
A 198 1 n LEU . 198 A 198 
A 199 1 n PHE . 199 A 199 
A 200 1 n PRO . 200 A 200 
A 201 1 n GLY . 201 A 201 
A 202 1 n THR . 202 A 202 
A 203 1 n GLY . 203 A 203 
A 204 1 n GLN . 204 A 204 
A 205 1 n ILE . 205 A 205 
A 206 1 n GLN . 206 A 206 
A 207 1 n GLU . 207 A 207 
A 208 1 n LYS . 208 A 208 
A 209 1 n GLY . 209 A 209 
A 210 1 n SER . 210 A 210 
A 211 1 n GLY . 211 A 211 
A 212 1 n LYS . 212 A 212 
A 213 1 n GLY . 213 A 213 
A 214 1 n TYR . 214 A 214 
A 215 1 n GLY . 215 A 215 
A 216 1 n TYR . 216 A 216 
A 217 1 n SER . 217 A 217 
A 218 1 n PHE . 218 A 218 
A 219 1 n ASN . 219 A 219 
A 220 1 n ILE . 220 A 220 
A 221 1 n PRO . 221 A 221 
A 222 1 n LEU . 222 A 222 
A 223 1 n ASP . 223 A 223 
A 224 1 n ALA . 224 A 224 
A 225 1 n PHE . 225 A 225 
A 226 1 n THR . 226 A 226 
A 227 1 n GLU . 227 A 227 
A 228 1 n ASP . 228 A 228 
A 229 1 n ASP . 229 A 229 
A 230 1 n SER . 230 A 230 
A 231 1 n PHE . 231 A 231 
A 232 1 n LEU . 232 A 232 
A 233 1 n GLU . 233 A 233 
A 234 1 n ALA . 234 A 234 
A 235 1 n TYR . 235 A 235 
A 236 1 n ARG . 236 A 236 
A 237 1 n THR . 237 A 237 
A 238 1 n ALA . 238 A 238 
A 239 1 n ALA . 239 A 239 
A 240 1 n SER . 240 A 240 
A 241 1 n GLU . 241 A 241 
A 242 1 n VAL . 242 A 242 
A 243 1 n ALA . 243 A 243 
A 244 1 n ALA . 244 A 244 
A 245 1 n TYR . 245 A 245 
A 246 1 n PHE . 246 A 246 
A 247 1 n GLU . 247 A 247 
A 248 1 n PRO . 248 A 248 
A 249 1 n ASP . 249 A 249 
A 250 1 n VAL . 250 A 250 
A 251 1 n ILE . 251 A 251 
A 252 1 n ILE . 252 A 252 
A 253 1 n SER . 253 A 253 
A 254 1 n GLN . 254 A 254 
A 255 1 n ASN . 255 A 255 
A 256 1 n GLY . 256 A 256 
A 257 1 n ALA . 257 A 257 
A 258 1 n ASP . 258 A 258 
A 259 1 n ALA . 259 A 259 
A 260 1 n HIS . 260 A 260 
A 261 1 n TYR . 261 A 261 
A 262 1 n TYR . 262 A 262 
A 263 1 n ASP . 263 A 263 
A 264 1 n PRO . 264 A 264 
A 265 1 n LEU . 265 A 265 
A 266 1 n THR . 266 A 266 
A 267 1 n HIS . 267 A 267 
A 268 1 n LEU . 268 A 268 
A 269 1 n SER . 269 A 269 
A 270 1 n ALA . 270 A 270 
A 271 1 n THR . 271 A 271 
A 272 1 n ILE . 272 A 272 
A 273 1 n ASN . 273 A 273 
A 274 1 n ILE . 274 A 274 
A 275 1 n TYR . 275 A 275 
A 276 1 n GLU . 276 A 276 
A 277 1 n GLU . 277 A 277 
A 278 1 n ILE . 278 A 278 
A 279 1 n PRO . 279 A 279 
A 280 1 n ARG . 280 A 280 
A 281 1 n LEU . 281 A 281 
A 282 1 n ALA . 282 A 282 
A 283 1 n HIS . 283 A 283 
A 284 1 n THR . 284 A 284 
A 285 1 n LEU . 285 A 285 
A 286 1 n ALA . 286 A 286 
A 287 1 n HIS . 287 A 287 
A 288 1 n GLN . 288 A 288 
A 289 1 n TYR . 289 A 289 
A 290 1 n CYS . 290 A 290 
A 291 1 n GLY . 291 A 291 
A 292 1 n GLY . 292 A 292 
A 293 1 n LYS . 293 A 293 
A 294 1 n TRP . 294 A 294 
A 295 1 n ILE . 295 A 295 
A 296 1 n ALA . 296 A 296 
A 297 1 n VAL . 297 A 297 
A 298 1 n GLY . 298 A 298 
A 299 1 n GLY . 299 A 299 
A 300 1 n GLY . 300 A 300 
A 301 1 n GLY . 301 A 301 
A 302 1 n TYR . 302 A 302 
A 303 1 n ASP . 303 A 303 
A 304 1 n ILE . 304 A 304 
A 305 1 n TRP . 305 A 305 
A 306 1 n ARG . 306 A 306 
A 307 1 n VAL . 307 A 307 
A 308 1 n VAL . 308 A 308 
A 309 1 n PRO . 309 A 309 
A 310 1 n ARG . 310 A 310 
A 311 1 n ALA . 311 A 311 
A 312 1 n TRP . 312 A 312 
A 313 1 n ALA . 313 A 313 
A 314 1 n ARG . 314 A 314 
A 315 1 n ILE . 315 A 315 
A 316 1 n TRP . 316 A 316 
A 317 1 n LEU . 317 A 317 
A 318 1 n GLU . 318 A 318 
A 319 1 n MET . 319 A 319 
A 320 1 n LYS . 320 A 320 
A 321 1 n GLY . 321 A 321 
A 322 1 n ILE . 322 A 322 
A 323 1 n ASP . 323 A 323 
A 324 1 n PRO . 324 A 324 
A 325 1 n GLY . 325 A 325 
A 326 1 n HIS . 326 A 326 
A 327 1 n GLU . 327 A 327 
A 328 1 n ILE . 328 A 328 
A 329 1 n PRO . 329 A 329 
A 330 1 n PRO . 330 A 330 
A 331 1 n GLU . 331 A 331 
A 332 1 n TRP . 332 A 332 
A 333 1 n ILE . 333 A 333 
A 334 1 n VAL . 334 A 334 
A 335 1 n LYS . 335 A 335 
A 336 1 n TRP . 336 A 336 
A 337 1 n GLN . 337 A 337 
A 338 1 n LYS . 338 A 338 
A 339 1 n GLN . 339 A 339 
A 340 1 n CYS . 340 A 340 
A 341 1 n PRO . 341 A 341 
A 342 1 n VAL . 342 A 342 
A 343 1 n ALA . 343 A 343 
A 344 1 n LEU . 344 A 344 
A 345 1 n PRO . 345 A 345 
A 346 1 n SER . 346 A 346 
A 347 1 n SER . 347 A 347 
A 348 1 n TRP . 348 A 348 
A 349 1 n SER . 349 A 349 
A 350 1 n ASP . 350 A 350 
A 351 1 n PRO . 351 A 351 
A 352 1 n ALA . 352 A 352 
A 353 1 n ASP . 353 A 353 
A 354 1 n LEU . 354 A 354 
A 355 1 n TYR . 355 A 355 
A 356 1 n PRO . 356 A 356 
A 357 1 n PRO . 357 A 357 
A 358 1 n ILE . 358 A 358 
A 359 1 n PRO . 359 A 359 
A 360 1 n ARG . 360 A 360 
A 361 1 n LYS . 361 A 361 
A 362 1 n PRO . 362 A 362 
A 363 1 n GLU . 363 A 363 
A 364 1 n ILE . 364 A 364 
A 365 1 n THR . 365 A 365 
A 366 1 n GLU . 366 A 366 
A 367 1 n LYS . 367 A 367 
A 368 1 n ASN . 368 A 368 
A 369 1 n ALA . 369 A 369 
A 370 1 n GLN . 370 A 370 
A 371 1 n THR . 371 A 371 
A 372 1 n VAL . 372 A 372 
A 373 1 n SER . 373 A 373 
A 374 1 n LYS . 374 A 374 
A 375 1 n ALA . 375 A 375 
A 376 1 n LEU . 376 A 376 
A 377 1 n TYR . 377 A 377 
A 378 1 n ALA . 378 A 378 
A 379 1 n ILE . 379 A 379 
A 380 1 n ARG . 380 A 380 
A 381 1 n SER . 381 A 381 
A 382 1 n GLU . 382 A 382 
A 383 1 n GLN . 383 A 383 
A 384 1 n GLN . 384 A 384 
A 385 1 n ARG . 385 A 385 
A 386 1 n THR . 386 A 386 
A 387 1 n LYS . 387 A 387 
#
_software.classification other
_software.date           ?
_software.description    "Structure prediction"
_software.name           AlphaFold
_software.pdbx_ordinal   1
_software.type           package
_software.version        "AlphaFold-beta-20231127 (7d9495ae8dbd318b858637eeca6259fdd17ec68e37ad6f1462fd62aafc972dcf)"
#
_struct_asym.entity_id 1
_struct_asym.id        A
#
loop_
_atom_site.group_PDB
_atom_site.id
_atom_site.type_symbol
_atom_site.label_atom_id
_atom_site.label_alt_id
_atom_site.label_comp_id
_atom_site.label_asym_id
_atom_site.label_entity_id
_atom_site.label_seq_id
_atom_site.pdbx_PDB_ins_code
_atom_site.Cartn_x
_atom_site.Cartn_y
_atom_site.Cartn_z
_atom_site.occupancy
_atom_site.B_iso_or_equiv
_atom_site.auth_seq_id
_atom_site.auth_asym_id
_atom_site.pdbx_PDB_model_num
ATOM 1    N N   . MET A 1 1   ? 22.171  14.960  -1.569  1.00 85.67 1   A 1 
ATOM 2    C CA  . MET A 1 1   ? 21.224  13.843  -1.455  1.00 92.37 1   A 1 
ATOM 3    C C   . MET A 1 1   ? 20.485  14.031  -0.151  1.00 93.75 1   A 1 
ATOM 4    O O   . MET A 1 1   ? 21.157  14.235  0.859   1.00 89.31 1   A 1 
ATOM 5    C CB  . MET A 1 1   ? 21.951  12.496  -1.504  1.00 88.48 1   A 1 
ATOM 6    C CG  . MET A 1 1   ? 20.990  11.307  -1.568  1.00 85.77 1   A 1 
ATOM 7    S SD  . MET A 1 1   ? 21.834  9.736   -1.891  1.00 83.72 1   A 1 
ATOM 8    C CE  . MET A 1 1   ? 22.599  9.426   -0.283  1.00 74.03 1   A 1 
ATOM 9    N N   . ARG A 1 2   ? 19.177  14.068  -0.199  1.00 90.93 2   A 1 
ATOM 10   C CA  . ARG A 1 2   ? 18.333  14.059  1.001   1.00 92.42 2   A 1 
ATOM 11   C C   . ARG A 1 2   ? 18.171  12.627  1.499   1.00 94.78 2   A 1 
ATOM 12   O O   . ARG A 1 2   ? 18.372  11.688  0.733   1.00 92.75 2   A 1 
ATOM 13   C CB  . ARG A 1 2   ? 16.979  14.705  0.728   1.00 90.24 2   A 1 
ATOM 14   C CG  . ARG A 1 2   ? 17.125  16.212  0.503   1.00 87.00 2   A 1 
ATOM 15   C CD  . ARG A 1 2   ? 15.748  16.864  0.399   1.00 83.19 2   A 1 
ATOM 16   N NE  . ARG A 1 2   ? 15.873  18.328  0.261   1.00 79.73 2   A 1 
ATOM 17   C CZ  . ARG A 1 2   ? 14.880  19.140  -0.012  1.00 74.81 2   A 1 
ATOM 18   N NH1 . ARG A 1 2   ? 13.683  18.699  -0.269  1.00 68.34 2   A 1 
ATOM 19   N NH2 . ARG A 1 2   ? 15.060  20.425  -0.019  1.00 68.20 2   A 1 
ATOM 20   N N   . ASP A 1 3   ? 17.824  12.482  2.755   1.00 93.85 3   A 1 
ATOM 21   C CA  . ASP A 1 3   ? 17.456  11.176  3.281   1.00 95.70 3   A 1 
ATOM 22   C C   . ASP A 1 3   ? 16.068  10.784  2.749   1.00 97.55 3   A 1 
ATOM 23   O O   . ASP A 1 3   ? 15.935  9.823   1.992   1.00 96.46 3   A 1 
ATOM 24   C CB  . ASP A 1 3   ? 17.534  11.251  4.803   1.00 91.52 3   A 1 
ATOM 25   C CG  . ASP A 1 3   ? 17.206  9.889   5.385   1.00 83.88 3   A 1 
ATOM 26   O OD1 . ASP A 1 3   ? 18.066  9.005   5.204   1.00 75.70 3   A 1 
ATOM 27   O OD2 . ASP A 1 3   ? 16.095  9.797   5.938   1.00 75.17 3   A 1 
ATOM 28   N N   . SER A 1 4   ? 15.066  11.643  3.002   1.00 97.58 4   A 1 
ATOM 29   C CA  . SER A 1 4   ? 13.674  11.364  2.658   1.00 97.98 4   A 1 
ATOM 30   C C   . SER A 1 4   ? 12.939  12.603  2.136   1.00 98.13 4   A 1 
ATOM 31   O O   . SER A 1 4   ? 13.248  13.737  2.517   1.00 97.38 4   A 1 
ATOM 32   C CB  . SER A 1 4   ? 12.974  10.786  3.891   1.00 97.22 4   A 1 
ATOM 33   O OG  . SER A 1 4   ? 13.678  9.661   4.385   1.00 92.62 4   A 1 
ATOM 34   N N   . VAL A 1 5   ? 11.943  12.404  1.248   1.00 98.53 5   A 1 
ATOM 35   C CA  . VAL A 1 5   ? 11.012  13.447  0.790   1.00 98.66 5   A 1 
ATOM 36   C C   . VAL A 1 5   ? 9.557   12.999  0.912   1.00 98.77 5   A 1 
ATOM 37   O O   . VAL A 1 5   ? 9.215   11.850  0.641   1.00 98.74 5   A 1 
ATOM 38   C CB  . VAL A 1 5   ? 11.298  13.948  -0.639  1.00 98.50 5   A 1 
ATOM 39   C CG1 . VAL A 1 5   ? 12.627  14.706  -0.701  1.00 97.74 5   A 1 
ATOM 40   C CG2 . VAL A 1 5   ? 11.298  12.847  -1.698  1.00 97.58 5   A 1 
ATOM 41   N N   . PHE A 1 6   ? 8.680   13.939  1.281   1.00 98.76 6   A 1 
ATOM 42   C CA  . PHE A 1 6   ? 7.247   13.726  1.436   1.00 98.82 6   A 1 
ATOM 43   C C   . PHE A 1 6   ? 6.488   14.470  0.339   1.00 98.82 6   A 1 
ATOM 44   O O   . PHE A 1 6   ? 6.455   15.703  0.305   1.00 98.75 6   A 1 
ATOM 45   C CB  . PHE A 1 6   ? 6.826   14.167  2.838   1.00 98.80 6   A 1 
ATOM 46   C CG  . PHE A 1 6   ? 5.444   13.703  3.239   1.00 98.83 6   A 1 
ATOM 47   C CD1 . PHE A 1 6   ? 4.305   14.452  2.896   1.00 98.70 6   A 1 
ATOM 48   C CD2 . PHE A 1 6   ? 5.299   12.523  3.990   1.00 98.73 6   A 1 
ATOM 49   C CE1 . PHE A 1 6   ? 3.032   14.029  3.312   1.00 98.60 6   A 1 
ATOM 50   C CE2 . PHE A 1 6   ? 4.025   12.102  4.412   1.00 98.59 6   A 1 
ATOM 51   C CZ  . PHE A 1 6   ? 2.892   12.858  4.077   1.00 98.65 6   A 1 
ATOM 52   N N   . ILE A 1 7   ? 5.879   13.724  -0.583  1.00 98.88 7   A 1 
ATOM 53   C CA  . ILE A 1 7   ? 5.128   14.302  -1.694  1.00 98.89 7   A 1 
ATOM 54   C C   . ILE A 1 7   ? 3.717   14.636  -1.209  1.00 98.88 7   A 1 
ATOM 55   O O   . ILE A 1 7   ? 2.969   13.746  -0.807  1.00 98.80 7   A 1 
ATOM 56   C CB  . ILE A 1 7   ? 5.112   13.372  -2.919  1.00 98.85 7   A 1 
ATOM 57   C CG1 . ILE A 1 7   ? 6.482   12.738  -3.269  1.00 98.08 7   A 1 
ATOM 58   C CG2 . ILE A 1 7   ? 4.562   14.140  -4.135  1.00 98.68 7   A 1 
ATOM 59   C CD1 . ILE A 1 7   ? 7.638   13.711  -3.467  1.00 94.95 7   A 1 
ATOM 60   N N   . TYR A 1 8   ? 3.360   15.924  -1.253  1.00 98.77 8   A 1 
ATOM 61   C CA  . TYR A 1 8   ? 2.063   16.368  -0.754  1.00 98.75 8   A 1 
ATOM 62   C C   . TYR A 1 8   ? 1.559   17.627  -1.463  1.00 98.73 8   A 1 
ATOM 63   O O   . TYR A 1 8   ? 2.305   18.570  -1.731  1.00 98.60 8   A 1 
ATOM 64   C CB  . TYR A 1 8   ? 2.145   16.592  0.765   1.00 98.68 8   A 1 
ATOM 65   C CG  . TYR A 1 8   ? 0.877   17.158  1.373   1.00 98.67 8   A 1 
ATOM 66   C CD1 . TYR A 1 8   ? 0.816   18.520  1.726   1.00 98.37 8   A 1 
ATOM 67   C CD2 . TYR A 1 8   ? -0.257  16.341  1.540   1.00 98.44 8   A 1 
ATOM 68   C CE1 . TYR A 1 8   ? -0.370  19.060  2.252   1.00 98.18 8   A 1 
ATOM 69   C CE2 . TYR A 1 8   ? -1.450  16.878  2.063   1.00 98.19 8   A 1 
ATOM 70   C CZ  . TYR A 1 8   ? -1.505  18.242  2.419   1.00 98.15 8   A 1 
ATOM 71   O OH  . TYR A 1 8   ? -2.652  18.768  2.926   1.00 97.48 8   A 1 
ATOM 72   N N   . SER A 1 9   ? 0.251   17.653  -1.697  1.00 98.56 9   A 1 
ATOM 73   C CA  . SER A 1 9   ? -0.483  18.853  -2.086  1.00 98.46 9   A 1 
ATOM 74   C C   . SER A 1 9   ? -1.861  18.867  -1.426  1.00 98.49 9   A 1 
ATOM 75   O O   . SER A 1 9   ? -2.532  17.834  -1.415  1.00 98.29 9   A 1 
ATOM 76   C CB  . SER A 1 9   ? -0.653  18.897  -3.604  1.00 98.20 9   A 1 
ATOM 77   O OG  . SER A 1 9   ? -1.358  20.064  -3.989  1.00 97.12 9   A 1 
ATOM 78   N N   . PRO A 1 10  ? -2.356  20.036  -0.966  1.00 98.40 10  A 1 
ATOM 79   C CA  . PRO A 1 10  ? -3.757  20.177  -0.559  1.00 98.15 10  A 1 
ATOM 80   C C   . PRO A 1 10  ? -4.746  19.778  -1.666  1.00 98.19 10  A 1 
ATOM 81   O O   . PRO A 1 10  ? -5.858  19.356  -1.377  1.00 97.85 10  A 1 
ATOM 82   C CB  . PRO A 1 10  ? -3.918  21.650  -0.181  1.00 97.77 10  A 1 
ATOM 83   C CG  . PRO A 1 10  ? -2.504  22.099  0.177   1.00 96.37 10  A 1 
ATOM 84   C CD  . PRO A 1 10  ? -1.633  21.277  -0.768  1.00 98.11 10  A 1 
ATOM 85   N N   . SER A 1 11  ? -4.331  19.861  -2.936  1.00 98.32 11  A 1 
ATOM 86   C CA  . SER A 1 11  ? -5.140  19.477  -4.096  1.00 98.37 11  A 1 
ATOM 87   C C   . SER A 1 11  ? -5.436  17.975  -4.180  1.00 98.46 11  A 1 
ATOM 88   O O   . SER A 1 11  ? -6.312  17.600  -4.950  1.00 98.13 11  A 1 
ATOM 89   C CB  . SER A 1 11  ? -4.474  19.934  -5.394  1.00 98.19 11  A 1 
ATOM 90   O OG  . SER A 1 11  ? -4.255  21.331  -5.370  1.00 95.24 11  A 1 
ATOM 91   N N   . TYR A 1 12  ? -4.796  17.120  -3.389  1.00 98.52 12  A 1 
ATOM 92   C CA  . TYR A 1 12  ? -5.195  15.709  -3.288  1.00 98.49 12  A 1 
ATOM 93   C C   . TYR A 1 12  ? -6.655  15.539  -2.839  1.00 98.25 12  A 1 
ATOM 94   O O   . TYR A 1 12  ? -7.305  14.573  -3.230  1.00 97.45 12  A 1 
ATOM 95   C CB  . TYR A 1 12  ? -4.245  14.955  -2.350  1.00 98.48 12  A 1 
ATOM 96   C CG  . TYR A 1 12  ? -2.834  14.705  -2.861  1.00 98.66 12  A 1 
ATOM 97   C CD1 . TYR A 1 12  ? -2.520  14.766  -4.233  1.00 98.23 12  A 1 
ATOM 98   C CD2 . TYR A 1 12  ? -1.836  14.318  -1.942  1.00 98.25 12  A 1 
ATOM 99   C CE1 . TYR A 1 12  ? -1.231  14.433  -4.687  1.00 98.01 12  A 1 
ATOM 100  C CE2 . TYR A 1 12  ? -0.547  13.981  -2.393  1.00 98.08 12  A 1 
ATOM 101  C CZ  . TYR A 1 12  ? -0.244  14.028  -3.767  1.00 98.40 12  A 1 
ATOM 102  O OH  . TYR A 1 12  ? 0.987   13.667  -4.208  1.00 97.89 12  A 1 
ATOM 103  N N   . GLN A 1 13  ? -7.199  16.527  -2.123  1.00 98.01 13  A 1 
ATOM 104  C CA  . GLN A 1 13  ? -8.611  16.559  -1.723  1.00 97.25 13  A 1 
ATOM 105  C C   . GLN A 1 13  ? -9.587  16.634  -2.914  1.00 97.35 13  A 1 
ATOM 106  O O   . GLN A 1 13  ? -10.775 16.394  -2.731  1.00 95.97 13  A 1 
ATOM 107  C CB  . GLN A 1 13  ? -8.865  17.756  -0.791  1.00 95.73 13  A 1 
ATOM 108  C CG  . GLN A 1 13  ? -7.969  17.816  0.453   1.00 91.38 13  A 1 
ATOM 109  C CD  . GLN A 1 13  ? -8.059  16.541  1.282   1.00 87.23 13  A 1 
ATOM 110  O OE1 . GLN A 1 13  ? -9.082  16.231  1.863   1.00 78.13 13  A 1 
ATOM 111  N NE2 . GLN A 1 13  ? -7.003  15.762  1.343   1.00 74.53 13  A 1 
ATOM 112  N N   . THR A 1 14  ? -9.130  16.974  -4.123  1.00 97.76 14  A 1 
ATOM 113  C CA  . THR A 1 14  ? -9.988  17.018  -5.320  1.00 97.80 14  A 1 
ATOM 114  C C   . THR A 1 14  ? -10.325 15.632  -5.865  1.00 97.89 14  A 1 
ATOM 115  O O   . THR A 1 14  ? -11.277 15.516  -6.628  1.00 97.48 14  A 1 
ATOM 116  C CB  . THR A 1 14  ? -9.385  17.875  -6.442  1.00 97.73 14  A 1 
ATOM 117  O OG1 . THR A 1 14  ? -8.172  17.335  -6.913  1.00 95.35 14  A 1 
ATOM 118  C CG2 . THR A 1 14  ? -9.111  19.314  -5.991  1.00 93.71 14  A 1 
ATOM 119  N N   . TYR A 1 15  ? -9.594  14.589  -5.467  1.00 98.17 15  A 1 
ATOM 120  C CA  . TYR A 1 15  ? -9.974  13.208  -5.750  1.00 98.11 15  A 1 
ATOM 121  C C   . TYR A 1 15  ? -11.060 12.778  -4.758  1.00 97.69 15  A 1 
ATOM 122  O O   . TYR A 1 15  ? -10.777 12.234  -3.689  1.00 96.52 15  A 1 
ATOM 123  C CB  . TYR A 1 15  ? -8.741  12.300  -5.734  1.00 98.19 15  A 1 
ATOM 124  C CG  . TYR A 1 15  ? -8.977  10.957  -6.392  1.00 98.51 15  A 1 
ATOM 125  C CD1 . TYR A 1 15  ? -9.658  9.928   -5.713  1.00 98.20 15  A 1 
ATOM 126  C CD2 . TYR A 1 15  ? -8.511  10.735  -7.702  1.00 98.21 15  A 1 
ATOM 127  C CE1 . TYR A 1 15  ? -9.860  8.683   -6.333  1.00 98.00 15  A 1 
ATOM 128  C CE2 . TYR A 1 15  ? -8.708  9.490   -8.322  1.00 97.89 15  A 1 
ATOM 129  C CZ  . TYR A 1 15  ? -9.376  8.459   -7.639  1.00 98.29 15  A 1 
ATOM 130  O OH  . TYR A 1 15  ? -9.548  7.250   -8.237  1.00 98.04 15  A 1 
ATOM 131  N N   . MET A 1 16  ? -12.296 13.105  -5.086  1.00 97.49 16  A 1 
ATOM 132  C CA  . MET A 1 16  ? -13.455 12.881  -4.226  1.00 96.86 16  A 1 
ATOM 133  C C   . MET A 1 16  ? -14.672 12.516  -5.073  1.00 97.02 16  A 1 
ATOM 134  O O   . MET A 1 16  ? -15.118 13.323  -5.888  1.00 94.89 16  A 1 
ATOM 135  C CB  . MET A 1 16  ? -13.719 14.147  -3.391  1.00 94.58 16  A 1 
ATOM 136  C CG  . MET A 1 16  ? -14.869 13.967  -2.393  1.00 89.62 16  A 1 
ATOM 137  S SD  . MET A 1 16  ? -15.224 15.427  -1.361  1.00 85.42 16  A 1 
ATOM 138  C CE  . MET A 1 16  ? -15.914 16.541  -2.610  1.00 72.92 16  A 1 
ATOM 139  N N   . PHE A 1 17  ? -15.224 11.335  -4.845  1.00 96.57 17  A 1 
ATOM 140  C CA  . PHE A 1 17  ? -16.426 10.865  -5.547  1.00 95.88 17  A 1 
ATOM 141  C C   . PHE A 1 17  ? -17.680 11.611  -5.075  1.00 95.09 17  A 1 
ATOM 142  O O   . PHE A 1 17  ? -18.314 12.328  -5.846  1.00 91.52 17  A 1 
ATOM 143  C CB  . PHE A 1 17  ? -16.550 9.350   -5.361  1.00 95.47 17  A 1 
ATOM 144  C CG  . PHE A 1 17  ? -15.385 8.565   -5.934  1.00 97.17 17  A 1 
ATOM 145  C CD1 . PHE A 1 17  ? -15.233 8.466   -7.330  1.00 95.66 17  A 1 
ATOM 146  C CD2 . PHE A 1 17  ? -14.456 7.939   -5.085  1.00 96.46 17  A 1 
ATOM 147  C CE1 . PHE A 1 17  ? -14.159 7.744   -7.874  1.00 95.73 17  A 1 
ATOM 148  C CE2 . PHE A 1 17  ? -13.381 7.213   -5.631  1.00 95.79 17  A 1 
ATOM 149  C CZ  . PHE A 1 17  ? -13.233 7.114   -7.026  1.00 96.77 17  A 1 
ATOM 150  N N   . HIS A 1 18  ? -18.012 11.480  -3.789  1.00 95.17 18  A 1 
ATOM 151  C CA  . HIS A 1 18  ? -19.047 12.243  -3.090  1.00 94.08 18  A 1 
ATOM 152  C C   . HIS A 1 18  ? -18.816 12.185  -1.568  1.00 93.97 18  A 1 
ATOM 153  O O   . HIS A 1 18  ? -17.957 11.455  -1.093  1.00 92.48 18  A 1 
ATOM 154  C CB  . HIS A 1 18  ? -20.441 11.722  -3.477  1.00 92.90 18  A 1 
ATOM 155  C CG  . HIS A 1 18  ? -20.672 10.262  -3.170  1.00 93.64 18  A 1 
ATOM 156  N ND1 . HIS A 1 18  ? -21.043 9.727   -1.959  1.00 85.78 18  A 1 
ATOM 157  C CD2 . HIS A 1 18  ? -20.588 9.229   -4.058  1.00 85.42 18  A 1 
ATOM 158  C CE1 . HIS A 1 18  ? -21.179 8.401   -2.114  1.00 86.49 18  A 1 
ATOM 159  N NE2 . HIS A 1 18  ? -20.913 8.055   -3.377  1.00 88.01 18  A 1 
ATOM 160  N N   . GLN A 1 19  ? -19.566 12.970  -0.796  1.00 94.57 19  A 1 
ATOM 161  C CA  . GLN A 1 19  ? -19.325 13.135  0.650   1.00 93.19 19  A 1 
ATOM 162  C C   . GLN A 1 19  ? -19.488 11.851  1.482   1.00 93.84 19  A 1 
ATOM 163  O O   . GLN A 1 19  ? -18.830 11.716  2.505   1.00 91.98 19  A 1 
ATOM 164  C CB  . GLN A 1 19  ? -20.263 14.213  1.213   1.00 91.40 19  A 1 
ATOM 165  C CG  . GLN A 1 19  ? -19.913 15.619  0.707   1.00 82.97 19  A 1 
ATOM 166  C CD  . GLN A 1 19  ? -20.783 16.710  1.330   1.00 74.73 19  A 1 
ATOM 167  O OE1 . GLN A 1 19  ? -21.768 16.490  2.006   1.00 67.67 19  A 1 
ATOM 168  N NE2 . GLN A 1 19  ? -20.444 17.962  1.119   1.00 63.77 19  A 1 
ATOM 169  N N   . GLU A 1 20  ? -20.352 10.942  1.053   1.00 93.68 20  A 1 
ATOM 170  C CA  . GLU A 1 20  ? -20.644 9.684   1.765   1.00 93.85 20  A 1 
ATOM 171  C C   . GLU A 1 20  ? -19.800 8.501   1.261   1.00 95.43 20  A 1 
ATOM 172  O O   . GLU A 1 20  ? -19.903 7.404   1.794   1.00 94.31 20  A 1 
ATOM 173  C CB  . GLU A 1 20  ? -22.147 9.367   1.661   1.00 92.76 20  A 1 
ATOM 174  C CG  . GLU A 1 20  ? -23.026 10.485  2.257   1.00 88.16 20  A 1 
ATOM 175  C CD  . GLU A 1 20  ? -24.536 10.208  2.160   1.00 81.77 20  A 1 
ATOM 176  O OE1 . GLU A 1 20  ? -25.289 10.987  2.797   1.00 73.10 20  A 1 
ATOM 177  O OE2 . GLU A 1 20  ? -24.938 9.278   1.433   1.00 73.72 20  A 1 
ATOM 178  N N   . HIS A 1 21  ? -18.960 8.709   0.240   1.00 95.49 21  A 1 
ATOM 179  C CA  . HIS A 1 21  ? -18.125 7.646   -0.311  1.00 96.85 21  A 1 
ATOM 180  C C   . HIS A 1 21  ? -17.036 7.234   0.698   1.00 97.11 21  A 1 
ATOM 181  O O   . HIS A 1 21  ? -16.378 8.122   1.261   1.00 96.82 21  A 1 
ATOM 182  C CB  . HIS A 1 21  ? -17.529 8.104   -1.646  1.00 97.01 21  A 1 
ATOM 183  C CG  . HIS A 1 21  ? -16.929 6.965   -2.426  1.00 97.45 21  A 1 
ATOM 184  N ND1 . HIS A 1 21  ? -15.651 6.476   -2.303  1.00 93.21 21  A 1 
ATOM 185  C CD2 . HIS A 1 21  ? -17.571 6.193   -3.353  1.00 93.10 21  A 1 
ATOM 186  C CE1 . HIS A 1 21  ? -15.531 5.420   -3.126  1.00 94.12 21  A 1 
ATOM 187  N NE2 . HIS A 1 21  ? -16.678 5.217   -3.786  1.00 94.60 21  A 1 
ATOM 188  N N   . PRO A 1 22  ? -16.787 5.935   0.913   1.00 97.34 22  A 1 
ATOM 189  C CA  . PRO A 1 22  ? -15.794 5.481   1.895   1.00 96.97 22  A 1 
ATOM 190  C C   . PRO A 1 22  ? -14.376 5.954   1.562   1.00 97.27 22  A 1 
ATOM 191  O O   . PRO A 1 22  ? -13.605 6.299   2.461   1.00 96.48 22  A 1 
ATOM 192  C CB  . PRO A 1 22  ? -15.900 3.949   1.904   1.00 96.36 22  A 1 
ATOM 193  C CG  . PRO A 1 22  ? -16.503 3.602   0.544   1.00 95.49 22  A 1 
ATOM 194  C CD  . PRO A 1 22  ? -17.432 4.784   0.280   1.00 97.47 22  A 1 
ATOM 195  N N   . PHE A 1 23  ? -14.031 6.049   0.271   1.00 97.58 23  A 1 
ATOM 196  C CA  . PHE A 1 23  ? -12.754 6.615   -0.161  1.00 97.38 23  A 1 
ATOM 197  C C   . PHE A 1 23  ? -12.748 8.137   0.013   1.00 96.94 23  A 1 
ATOM 198  O O   . PHE A 1 23  ? -13.379 8.874   -0.747  1.00 95.15 23  A 1 
ATOM 199  C CB  . PHE A 1 23  ? -12.456 6.205   -1.607  1.00 97.12 23  A 1 
ATOM 200  C CG  . PHE A 1 23  ? -11.032 6.506   -2.021  1.00 97.14 23  A 1 
ATOM 201  C CD1 . PHE A 1 23  ? -10.657 7.805   -2.411  1.00 95.53 23  A 1 
ATOM 202  C CD2 . PHE A 1 23  ? -10.069 5.478   -2.003  1.00 95.75 23  A 1 
ATOM 203  C CE1 . PHE A 1 23  ? -9.328  8.072   -2.777  1.00 94.20 23  A 1 
ATOM 204  C CE2 . PHE A 1 23  ? -8.743  5.747   -2.374  1.00 93.94 23  A 1 
ATOM 205  C CZ  . PHE A 1 23  ? -8.370  7.045   -2.761  1.00 93.94 23  A 1 
ATOM 206  N N   . ASN A 1 24  ? -11.997 8.617   0.998   1.00 96.84 24  A 1 
ATOM 207  C CA  . ASN A 1 24  ? -11.941 10.035  1.338   1.00 96.48 24  A 1 
ATOM 208  C C   . ASN A 1 24  ? -10.492 10.500  1.568   1.00 96.92 24  A 1 
ATOM 209  O O   . ASN A 1 24  ? -9.848  10.136  2.555   1.00 96.14 24  A 1 
ATOM 210  C CB  . ASN A 1 24  ? -12.862 10.269  2.545   1.00 94.88 24  A 1 
ATOM 211  C CG  . ASN A 1 24  ? -13.054 11.738  2.863   1.00 93.16 24  A 1 
ATOM 212  O OD1 . ASN A 1 24  ? -12.240 12.593  2.555   1.00 88.81 24  A 1 
ATOM 213  N ND2 . ASN A 1 24  ? -14.144 12.081  3.509   1.00 87.19 24  A 1 
ATOM 214  N N   . GLN A 1 25  ? -9.990  11.356  0.679   1.00 96.05 25  A 1 
ATOM 215  C CA  . GLN A 1 25  ? -8.614  11.877  0.742   1.00 96.30 25  A 1 
ATOM 216  C C   . GLN A 1 25  ? -8.351  12.829  1.926   1.00 96.73 25  A 1 
ATOM 217  O O   . GLN A 1 25  ? -7.197  13.190  2.169   1.00 95.30 25  A 1 
ATOM 218  C CB  . GLN A 1 25  ? -8.229  12.534  -0.593  1.00 94.66 25  A 1 
ATOM 219  C CG  . GLN A 1 25  ? -8.008  11.529  -1.738  1.00 92.43 25  A 1 
ATOM 220  C CD  . GLN A 1 25  ? -6.748  10.668  -1.586  1.00 90.81 25  A 1 
ATOM 221  O OE1 . GLN A 1 25  ? -6.088  10.624  -0.564  1.00 83.59 25  A 1 
ATOM 222  N NE2 . GLN A 1 25  ? -6.372  9.927   -2.599  1.00 80.97 25  A 1 
ATOM 223  N N   . GLN A 1 26  ? -9.370  13.181  2.712   1.00 97.45 26  A 1 
ATOM 224  C CA  . GLN A 1 26  ? -9.165  13.874  3.989   1.00 97.50 26  A 1 
ATOM 225  C C   . GLN A 1 26  ? -8.181  13.115  4.897   1.00 98.10 26  A 1 
ATOM 226  O O   . GLN A 1 26  ? -7.430  13.738  5.647   1.00 97.92 26  A 1 
ATOM 227  C CB  . GLN A 1 26  ? -10.516 14.090  4.683   1.00 96.50 26  A 1 
ATOM 228  C CG  . GLN A 1 26  ? -10.386 14.994  5.926   1.00 92.60 26  A 1 
ATOM 229  C CD  . GLN A 1 26  ? -11.734 15.374  6.540   1.00 90.32 26  A 1 
ATOM 230  O OE1 . GLN A 1 26  ? -12.800 14.943  6.141   1.00 82.86 26  A 1 
ATOM 231  N NE2 . GLN A 1 26  ? -11.743 16.224  7.542   1.00 78.91 26  A 1 
ATOM 232  N N   . ARG A 1 27  ? -8.090  11.793  4.765   1.00 97.61 27  A 1 
ATOM 233  C CA  . ARG A 1 27  ? -7.111  10.952  5.475   1.00 98.05 27  A 1 
ATOM 234  C C   . ARG A 1 27  ? -5.651  11.360  5.223   1.00 98.54 27  A 1 
ATOM 235  O O   . ARG A 1 27  ? -4.844  11.330  6.152   1.00 98.47 27  A 1 
ATOM 236  C CB  . ARG A 1 27  ? -7.399  9.486   5.118   1.00 97.19 27  A 1 
ATOM 237  C CG  . ARG A 1 27  ? -7.052  9.117   3.675   1.00 96.51 27  A 1 
ATOM 238  C CD  . ARG A 1 27  ? -7.787  7.853   3.247   1.00 96.14 27  A 1 
ATOM 239  N NE  . ARG A 1 27  ? -7.513  7.536   1.842   1.00 95.22 27  A 1 
ATOM 240  C CZ  . ARG A 1 27  ? -7.582  6.343   1.288   1.00 96.15 27  A 1 
ATOM 241  N NH1 . ARG A 1 27  ? -7.992  5.293   1.939   1.00 91.96 27  A 1 
ATOM 242  N NH2 . ARG A 1 27  ? -7.217  6.177   0.053   1.00 92.42 27  A 1 
ATOM 243  N N   . VAL A 1 28  ? -5.322  11.821  4.004   1.00 98.42 28  A 1 
ATOM 244  C CA  . VAL A 1 28  ? -3.971  12.317  3.665   1.00 98.60 28  A 1 
ATOM 245  C C   . VAL A 1 28  ? -3.697  13.644  4.373   1.00 98.68 28  A 1 
ATOM 246  O O   . VAL A 1 28  ? -2.627  13.830  4.950   1.00 98.60 28  A 1 
ATOM 247  C CB  . VAL A 1 28  ? -3.779  12.481  2.143   1.00 98.52 28  A 1 
ATOM 248  C CG1 . VAL A 1 28  ? -2.334  12.869  1.803   1.00 97.89 28  A 1 
ATOM 249  C CG2 . VAL A 1 28  ? -4.098  11.194  1.380   1.00 97.90 28  A 1 
ATOM 250  N N   . LEU A 1 29  ? -4.684  14.550  4.384   1.00 98.38 29  A 1 
ATOM 251  C CA  . LEU A 1 29  ? -4.592  15.821  5.113   1.00 98.40 29  A 1 
ATOM 252  C C   . LEU A 1 29  ? -4.439  15.597  6.624   1.00 98.54 29  A 1 
ATOM 253  O O   . LEU A 1 29  ? -3.605  16.247  7.248   1.00 98.46 29  A 1 
ATOM 254  C CB  . LEU A 1 29  ? -5.829  16.680  4.792   1.00 98.18 29  A 1 
ATOM 255  C CG  . LEU A 1 29  ? -5.952  17.970  5.631   1.00 97.47 29  A 1 
ATOM 256  C CD1 . LEU A 1 29  ? -4.784  18.932  5.403   1.00 96.40 29  A 1 
ATOM 257  C CD2 . LEU A 1 29  ? -7.253  18.693  5.279   1.00 96.26 29  A 1 
ATOM 258  N N   . LEU A 1 30  ? -5.219  14.685  7.202   1.00 98.49 30  A 1 
ATOM 259  C CA  . LEU A 1 30  ? -5.136  14.336  8.625   1.00 98.51 30  A 1 
ATOM 260  C C   . LEU A 1 30  ? -3.751  13.796  8.992   1.00 98.66 30  A 1 
ATOM 261  O O   . LEU A 1 30  ? -3.182  14.207  10.003  1.00 98.63 30  A 1 
ATOM 262  C CB  . LEU A 1 30  ? -6.218  13.288  8.955   1.00 98.39 30  A 1 
ATOM 263  C CG  . LEU A 1 30  ? -7.665  13.817  8.927   1.00 97.46 30  A 1 
ATOM 264  C CD1 . LEU A 1 30  ? -8.642  12.644  8.976   1.00 96.07 30  A 1 
ATOM 265  C CD2 . LEU A 1 30  ? -7.959  14.719  10.122  1.00 95.79 30  A 1 
ATOM 266  N N   . THR A 1 31  ? -3.193  12.929  8.140   1.00 98.58 31  A 1 
ATOM 267  C CA  . THR A 1 31  ? -1.839  12.380  8.312   1.00 98.74 31  A 1 
ATOM 268  C C   . THR A 1 31  ? -0.775  13.473  8.228   1.00 98.76 31  A 1 
ATOM 269  O O   . THR A 1 31  ? 0.072   13.585  9.110   1.00 98.72 31  A 1 
ATOM 270  C CB  . THR A 1 31  ? -1.540  11.317  7.250   1.00 98.76 31  A 1 
ATOM 271  O OG1 . THR A 1 31  ? -2.522  10.313  7.265   1.00 98.23 31  A 1 
ATOM 272  C CG2 . THR A 1 31  ? -0.187  10.647  7.489   1.00 98.45 31  A 1 
ATOM 273  N N   . TYR A 1 32  ? -0.832  14.313  7.185   1.00 98.71 32  A 1 
ATOM 274  C CA  . TYR A 1 32  ? 0.080   15.446  7.024   1.00 98.69 32  A 1 
ATOM 275  C C   . TYR A 1 32  ? 0.018   16.399  8.224   1.00 98.66 32  A 1 
ATOM 276  O O   . TYR A 1 32  ? 1.047   16.833  8.733   1.00 98.59 32  A 1 
ATOM 277  C CB  . TYR A 1 32  ? -0.267  16.180  5.722   1.00 98.66 32  A 1 
ATOM 278  C CG  . TYR A 1 32  ? 0.439   17.516  5.577   1.00 98.56 32  A 1 
ATOM 279  C CD1 . TYR A 1 32  ? -0.232  18.711  5.913   1.00 98.07 32  A 1 
ATOM 280  C CD2 . TYR A 1 32  ? 1.783   17.561  5.164   1.00 98.23 32  A 1 
ATOM 281  C CE1 . TYR A 1 32  ? 0.441   19.946  5.831   1.00 97.85 32  A 1 
ATOM 282  C CE2 . TYR A 1 32  ? 2.461   18.794  5.081   1.00 97.91 32  A 1 
ATOM 283  C CZ  . TYR A 1 32  ? 1.789   19.988  5.416   1.00 97.92 32  A 1 
ATOM 284  O OH  . TYR A 1 32  ? 2.442   21.180  5.341   1.00 97.05 32  A 1 
ATOM 285  N N   . ASP A 1 33  ? -1.186  16.723  8.683   1.00 98.63 33  A 1 
ATOM 286  C CA  . ASP A 1 33  ? -1.376  17.632  9.814   1.00 98.54 33  A 1 
ATOM 287  C C   . ASP A 1 33  ? -0.889  17.029  11.140  1.00 98.58 33  A 1 
ATOM 288  O O   . ASP A 1 33  ? -0.303  17.746  11.948  1.00 98.42 33  A 1 
ATOM 289  C CB  . ASP A 1 33  ? -2.850  18.021  9.885   1.00 98.39 33  A 1 
ATOM 290  C CG  . ASP A 1 33  ? -3.100  19.200  10.813  1.00 97.26 33  A 1 
ATOM 291  O OD1 . ASP A 1 33  ? -2.659  20.332  10.498  1.00 92.90 33  A 1 
ATOM 292  O OD2 . ASP A 1 33  ? -3.907  19.083  11.761  1.00 92.66 33  A 1 
ATOM 293  N N   . LEU A 1 34  ? -1.056  15.722  11.336  1.00 98.52 34  A 1 
ATOM 294  C CA  . LEU A 1 34  ? -0.498  15.008  12.486  1.00 98.56 34  A 1 
ATOM 295  C C   . LEU A 1 34  ? 1.031   15.084  12.493  1.00 98.52 34  A 1 
ATOM 296  O O   . LEU A 1 34  ? 1.617   15.537  13.475  1.00 98.47 34  A 1 
ATOM 297  C CB  . LEU A 1 34  ? -1.013  13.552  12.474  1.00 98.62 34  A 1 
ATOM 298  C CG  . LEU A 1 34  ? -0.491  12.681  13.635  1.00 98.27 34  A 1 
ATOM 299  C CD1 . LEU A 1 34  ? -0.814  13.277  15.006  1.00 98.05 34  A 1 
ATOM 300  C CD2 . LEU A 1 34  ? -1.134  11.293  13.553  1.00 98.09 34  A 1 
ATOM 301  N N   . LEU A 1 35  ? 1.671   14.736  11.370  1.00 98.65 35  A 1 
ATOM 302  C CA  . LEU A 1 35  ? 3.128   14.813  11.208  1.00 98.58 35  A 1 
ATOM 303  C C   . LEU A 1 35  ? 3.656   16.240  11.403  1.00 98.41 35  A 1 
ATOM 304  O O   . LEU A 1 35  ? 4.675   16.453  12.058  1.00 98.31 35  A 1 
ATOM 305  C CB  . LEU A 1 35  ? 3.501   14.301  9.805   1.00 98.67 35  A 1 
ATOM 306  C CG  . LEU A 1 35  ? 3.366   12.778  9.631   1.00 98.56 35  A 1 
ATOM 307  C CD1 . LEU A 1 35  ? 3.523   12.421  8.153   1.00 98.46 35  A 1 
ATOM 308  C CD2 . LEU A 1 35  ? 4.441   12.025  10.428  1.00 98.46 35  A 1 
ATOM 309  N N   . LYS A 1 36  ? 2.936   17.238  10.869  1.00 98.55 36  A 1 
ATOM 310  C CA  . LYS A 1 36  ? 3.273   18.650  11.065  1.00 98.33 36  A 1 
ATOM 311  C C   . LYS A 1 36  ? 3.170   19.067  12.531  1.00 98.25 36  A 1 
ATOM 312  O O   . LYS A 1 36  ? 4.022   19.805  13.008  1.00 97.89 36  A 1 
ATOM 313  C CB  . LYS A 1 36  ? 2.377   19.499  10.161  1.00 98.08 36  A 1 
ATOM 314  C CG  . LYS A 1 36  ? 2.779   20.974  10.214  1.00 94.09 36  A 1 
ATOM 315  C CD  . LYS A 1 36  ? 1.910   21.784  9.255   1.00 90.40 36  A 1 
ATOM 316  C CE  . LYS A 1 36  ? 2.345   23.244  9.336   1.00 83.46 36  A 1 
ATOM 317  N NZ  . LYS A 1 36  ? 1.555   24.073  8.396   1.00 74.80 36  A 1 
ATOM 318  N N   . THR A 1 37  ? 2.144   18.607  13.228  1.00 98.26 37  A 1 
ATOM 319  C CA  . THR A 1 37  ? 1.906   18.954  14.639  1.00 98.27 37  A 1 
ATOM 320  C C   . THR A 1 37  ? 3.022   18.434  15.548  1.00 98.17 37  A 1 
ATOM 321  O O   . THR A 1 37  ? 3.412   19.127  16.483  1.00 97.88 37  A 1 
ATOM 322  C CB  . THR A 1 37  ? 0.539   18.432  15.102  1.00 98.32 37  A 1 
ATOM 323  O OG1 . THR A 1 37  ? -0.479  18.994  14.301  1.00 97.29 37  A 1 
ATOM 324  C CG2 . THR A 1 37  ? 0.210   18.833  16.537  1.00 97.08 37  A 1 
ATOM 325  N N   . ILE A 1 38  ? 3.594   17.274  15.232  1.00 98.25 38  A 1 
ATOM 326  C CA  . ILE A 1 38  ? 4.746   16.721  15.965  1.00 98.09 38  A 1 
ATOM 327  C C   . ILE A 1 38  ? 6.110   17.206  15.439  1.00 98.01 38  A 1 
ATOM 328  O O   . ILE A 1 38  ? 7.142   16.703  15.867  1.00 97.64 38  A 1 
ATOM 329  C CB  . ILE A 1 38  ? 4.673   15.181  16.057  1.00 98.13 38  A 1 
ATOM 330  C CG1 . ILE A 1 38  ? 4.813   14.519  14.674  1.00 97.41 38  A 1 
ATOM 331  C CG2 . ILE A 1 38  ? 3.376   14.748  16.765  1.00 96.72 38  A 1 
ATOM 332  C CD1 . ILE A 1 38  ? 4.962   12.999  14.739  1.00 96.42 38  A 1 
ATOM 333  N N   . ASN A 1 39  ? 6.129   18.180  14.522  1.00 97.88 39  A 1 
ATOM 334  C CA  . ASN A 1 39  ? 7.341   18.705  13.880  1.00 97.68 39  A 1 
ATOM 335  C C   . ASN A 1 39  ? 8.198   17.622  13.189  1.00 98.00 39  A 1 
ATOM 336  O O   . ASN A 1 39  ? 9.424   17.671  13.248  1.00 97.56 39  A 1 
ATOM 337  C CB  . ASN A 1 39  ? 8.149   19.579  14.865  1.00 97.15 39  A 1 
ATOM 338  C CG  . ASN A 1 39  ? 7.324   20.682  15.491  1.00 92.70 39  A 1 
ATOM 339  O OD1 . ASN A 1 39  ? 6.928   21.644  14.859  1.00 83.74 39  A 1 
ATOM 340  N ND2 . ASN A 1 39  ? 7.033   20.579  16.766  1.00 82.01 39  A 1 
ATOM 341  N N   . ALA A 1 40  ? 7.562   16.664  12.514  1.00 97.82 40  A 1 
ATOM 342  C CA  . ALA A 1 40  ? 8.243   15.568  11.820  1.00 98.18 40  A 1 
ATOM 343  C C   . ALA A 1 40  ? 8.815   15.942  10.436  1.00 98.23 40  A 1 
ATOM 344  O O   . ALA A 1 40  ? 9.302   15.066  9.720   1.00 97.85 40  A 1 
ATOM 345  C CB  . ALA A 1 40  ? 7.282   14.377  11.736  1.00 98.29 40  A 1 
ATOM 346  N N   . PHE A 1 41  ? 8.724   17.214  10.022  1.00 98.18 41  A 1 
ATOM 347  C CA  . PHE A 1 41  ? 9.243   17.702  8.745   1.00 97.98 41  A 1 
ATOM 348  C C   . PHE A 1 41  ? 10.380  18.695  8.953   1.00 97.26 41  A 1 
ATOM 349  O O   . PHE A 1 41  ? 10.218  19.679  9.678   1.00 95.12 41  A 1 
ATOM 350  C CB  . PHE A 1 41  ? 8.119   18.353  7.923   1.00 98.00 41  A 1 
ATOM 351  C CG  . PHE A 1 41  ? 6.974   17.428  7.556   1.00 98.55 41  A 1 
ATOM 352  C CD1 . PHE A 1 41  ? 7.209   16.297  6.756   1.00 98.34 41  A 1 
ATOM 353  C CD2 . PHE A 1 41  ? 5.671   17.701  8.005   1.00 98.40 41  A 1 
ATOM 354  C CE1 . PHE A 1 41  ? 6.148   15.443  6.403   1.00 98.32 41  A 1 
ATOM 355  C CE2 . PHE A 1 41  ? 4.604   16.851  7.650   1.00 98.37 41  A 1 
ATOM 356  C CZ  . PHE A 1 41  ? 4.844   15.722  6.850   1.00 98.55 41  A 1 
ATOM 357  N N   . ASP A 1 42  ? 11.484  18.488  8.230   1.00 96.99 42  A 1 
ATOM 358  C CA  . ASP A 1 42  ? 12.556  19.463  8.070   1.00 96.10 42  A 1 
ATOM 359  C C   . ASP A 1 42  ? 12.298  20.381  6.861   1.00 96.28 42  A 1 
ATOM 360  O O   . ASP A 1 42  ? 11.467  20.118  5.980   1.00 94.69 42  A 1 
ATOM 361  C CB  . ASP A 1 42  ? 13.909  18.748  7.927   1.00 94.73 42  A 1 
ATOM 362  C CG  . ASP A 1 42  ? 14.313  17.930  9.156   1.00 91.74 42  A 1 
ATOM 363  O OD1 . ASP A 1 42  ? 14.260  18.495  10.268  1.00 86.82 42  A 1 
ATOM 364  O OD2 . ASP A 1 42  ? 14.739  16.762  8.958   1.00 86.57 42  A 1 
ATOM 365  N N   . ASP A 1 43  ? 13.064  21.486  6.773   1.00 92.46 43  A 1 
ATOM 366  C CA  . ASP A 1 43  ? 12.990  22.421  5.654   1.00 92.57 43  A 1 
ATOM 367  C C   . ASP A 1 43  ? 13.276  21.729  4.314   1.00 93.22 43  A 1 
ATOM 368  O O   . ASP A 1 43  ? 14.375  21.248  4.010   1.00 90.36 43  A 1 
ATOM 369  C CB  . ASP A 1 43  ? 13.938  23.614  5.861   1.00 90.69 43  A 1 
ATOM 370  C CG  . ASP A 1 43  ? 13.399  24.694  6.808   1.00 82.80 43  A 1 
ATOM 371  O OD1 . ASP A 1 43  ? 12.177  24.707  7.071   1.00 76.17 43  A 1 
ATOM 372  O OD2 . ASP A 1 43  ? 14.214  25.567  7.193   1.00 77.14 43  A 1 
ATOM 373  N N   . GLY A 1 44  ? 12.262  21.739  3.453   1.00 93.45 44  A 1 
ATOM 374  C CA  . GLY A 1 44  ? 12.300  21.178  2.109   1.00 94.70 44  A 1 
ATOM 375  C C   . GLY A 1 44  ? 11.960  19.689  2.016   1.00 96.75 44  A 1 
ATOM 376  O O   . GLY A 1 44  ? 11.988  19.174  0.899   1.00 95.33 44  A 1 
ATOM 377  N N   . ASP A 1 45  ? 11.608  19.018  3.101   1.00 97.08 45  A 1 
ATOM 378  C CA  . ASP A 1 45  ? 11.099  17.639  3.039   1.00 97.85 45  A 1 
ATOM 379  C C   . ASP A 1 45  ? 9.806   17.540  2.219   1.00 98.30 45  A 1 
ATOM 380  O O   . ASP A 1 45  ? 9.600   16.561  1.510   1.00 98.11 45  A 1 
ATOM 381  C CB  . ASP A 1 45  ? 10.848  17.101  4.454   1.00 97.62 45  A 1 
ATOM 382  C CG  . ASP A 1 45  ? 12.112  16.657  5.194   1.00 97.53 45  A 1 
ATOM 383  O OD1 . ASP A 1 45  ? 13.194  16.578  4.565   1.00 96.03 45  A 1 
ATOM 384  O OD2 . ASP A 1 45  ? 11.985  16.315  6.391   1.00 96.18 45  A 1 
ATOM 385  N N   . ILE A 1 46  ? 8.960   18.583  2.263   1.00 98.44 46  A 1 
ATOM 386  C CA  . ILE A 1 46  ? 7.711   18.620  1.504   1.00 98.51 46  A 1 
ATOM 387  C C   . ILE A 1 46  ? 7.987   18.986  0.043   1.00 98.48 46  A 1 
ATOM 388  O O   . ILE A 1 46  ? 8.470   20.075  -0.267  1.00 98.11 46  A 1 
ATOM 389  C CB  . ILE A 1 46  ? 6.678   19.568  2.143   1.00 98.37 46  A 1 
ATOM 390  C CG1 . ILE A 1 46  ? 6.455   19.309  3.655   1.00 96.77 46  A 1 
ATOM 391  C CG2 . ILE A 1 46  ? 5.338   19.484  1.390   1.00 97.52 46  A 1 
ATOM 392  C CD1 . ILE A 1 46  ? 6.043   17.881  4.011   1.00 89.11 46  A 1 
ATOM 393  N N   . VAL A 1 47  ? 7.610   18.092  -0.867  1.00 98.57 47  A 1 
ATOM 394  C CA  . VAL A 1 47  ? 7.721   18.283  -2.315  1.00 98.65 47  A 1 
ATOM 395  C C   . VAL A 1 47  ? 6.323   18.327  -2.926  1.00 98.69 47  A 1 
ATOM 396  O O   . VAL A 1 47  ? 5.484   17.467  -2.672  1.00 98.57 47  A 1 
ATOM 397  C CB  . VAL A 1 47  ? 8.600   17.186  -2.944  1.00 98.58 47  A 1 
ATOM 398  C CG1 . VAL A 1 47  ? 8.684   17.324  -4.470  1.00 98.12 47  A 1 
ATOM 399  C CG2 . VAL A 1 47  ? 10.031  17.255  -2.390  1.00 98.15 47  A 1 
ATOM 400  N N   . THR A 1 48  ? 6.065   19.342  -3.759  1.00 98.68 48  A 1 
ATOM 401  C CA  . THR A 1 48  ? 4.782   19.457  -4.465  1.00 98.66 48  A 1 
ATOM 402  C C   . THR A 1 48  ? 4.735   18.466  -5.635  1.00 98.75 48  A 1 
ATOM 403  O O   . THR A 1 48  ? 5.666   18.457  -6.447  1.00 98.61 48  A 1 
ATOM 404  C CB  . THR A 1 48  ? 4.559   20.891  -4.966  1.00 98.21 48  A 1 
ATOM 405  O OG1 . THR A 1 48  ? 4.659   21.790  -3.885  1.00 93.50 48  A 1 
ATOM 406  C CG2 . THR A 1 48  ? 3.170   21.101  -5.572  1.00 93.24 48  A 1 
ATOM 407  N N   . PRO A 1 49  ? 3.677   17.653  -5.764  1.00 98.75 49  A 1 
ATOM 408  C CA  . PRO A 1 49  ? 3.497   16.790  -6.919  1.00 98.74 49  A 1 
ATOM 409  C C   . PRO A 1 49  ? 3.264   17.611  -8.191  1.00 98.66 49  A 1 
ATOM 410  O O   . PRO A 1 49  ? 2.674   18.691  -8.165  1.00 98.19 49  A 1 
ATOM 411  C CB  . PRO A 1 49  ? 2.275   15.928  -6.599  1.00 98.61 49  A 1 
ATOM 412  C CG  . PRO A 1 49  ? 1.448   16.834  -5.693  1.00 98.24 49  A 1 
ATOM 413  C CD  . PRO A 1 49  ? 2.520   17.567  -4.889  1.00 98.67 49  A 1 
ATOM 414  N N   . ARG A 1 50  ? 3.662   17.056  -9.331  1.00 98.56 50  A 1 
ATOM 415  C CA  . ARG A 1 50  ? 3.248   17.516  -10.658 1.00 98.32 50  A 1 
ATOM 416  C C   . ARG A 1 50  ? 2.036   16.720  -11.142 1.00 98.66 50  A 1 
ATOM 417  O O   . ARG A 1 50  ? 1.737   15.673  -10.593 1.00 98.42 50  A 1 
ATOM 418  C CB  . ARG A 1 50  ? 4.438   17.439  -11.622 1.00 96.48 50  A 1 
ATOM 419  C CG  . ARG A 1 50  ? 4.940   16.001  -11.816 1.00 93.97 50  A 1 
ATOM 420  C CD  . ARG A 1 50  ? 6.077   15.984  -12.822 1.00 93.64 50  A 1 
ATOM 421  N NE  . ARG A 1 50  ? 6.597   14.636  -13.050 1.00 93.53 50  A 1 
ATOM 422  C CZ  . ARG A 1 50  ? 6.101   13.741  -13.884 1.00 95.18 50  A 1 
ATOM 423  N NH1 . ARG A 1 50  ? 4.980   13.915  -14.519 1.00 87.80 50  A 1 
ATOM 424  N NH2 . ARG A 1 50  ? 6.753   12.639  -14.112 1.00 90.28 50  A 1 
ATOM 425  N N   . LEU A 1 51  ? 1.385   17.195  -12.203 1.00 98.58 51  A 1 
ATOM 426  C CA  . LEU A 1 51  ? 0.440   16.353  -12.943 1.00 98.62 51  A 1 
ATOM 427  C C   . LEU A 1 51  ? 1.213   15.338  -13.796 1.00 98.75 51  A 1 
ATOM 428  O O   . LEU A 1 51  ? 2.254   15.683  -14.365 1.00 98.45 51  A 1 
ATOM 429  C CB  . LEU A 1 51  ? -0.479  17.227  -13.813 1.00 98.07 51  A 1 
ATOM 430  C CG  . LEU A 1 51  ? -1.496  18.063  -13.012 1.00 95.91 51  A 1 
ATOM 431  C CD1 . LEU A 1 51  ? -2.147  19.108  -13.919 1.00 93.30 51  A 1 
ATOM 432  C CD2 . LEU A 1 51  ? -2.611  17.200  -12.424 1.00 93.29 51  A 1 
ATOM 433  N N   . ALA A 1 52  ? 0.708   14.109  -13.899 1.00 98.77 52  A 1 
ATOM 434  C CA  . ALA A 1 52  ? 1.160   13.167  -14.918 1.00 98.85 52  A 1 
ATOM 435  C C   . ALA A 1 52  ? 0.700   13.650  -16.303 1.00 98.86 52  A 1 
ATOM 436  O O   . ALA A 1 52  ? -0.421  14.140  -16.444 1.00 98.74 52  A 1 
ATOM 437  C CB  . ALA A 1 52  ? 0.628   11.772  -14.599 1.00 98.78 52  A 1 
ATOM 438  N N   . SER A 1 53  ? 1.557   13.526  -17.314 1.00 98.84 53  A 1 
ATOM 439  C CA  . SER A 1 53  ? 1.166   13.775  -18.705 1.00 98.84 53  A 1 
ATOM 440  C C   . SER A 1 53  ? 0.367   12.601  -19.279 1.00 98.90 53  A 1 
ATOM 441  O O   . SER A 1 53  ? 0.416   11.489  -18.752 1.00 98.85 53  A 1 
ATOM 442  C CB  . SER A 1 53  ? 2.385   14.140  -19.562 1.00 98.71 53  A 1 
ATOM 443  O OG  . SER A 1 53  ? 3.051   13.018  -20.105 1.00 98.14 53  A 1 
ATOM 444  N N   . GLU A 1 54  ? -0.358  12.828  -20.383 1.00 98.77 54  A 1 
ATOM 445  C CA  . GLU A 1 54  ? -1.081  11.747  -21.064 1.00 98.75 54  A 1 
ATOM 446  C C   . GLU A 1 54  ? -0.111  10.659  -21.554 1.00 98.83 54  A 1 
ATOM 447  O O   . GLU A 1 54  ? -0.404  9.477   -21.414 1.00 98.68 54  A 1 
ATOM 448  C CB  . GLU A 1 54  ? -1.948  12.300  -22.212 1.00 98.37 54  A 1 
ATOM 449  C CG  . GLU A 1 54  ? -3.120  13.144  -21.678 1.00 95.91 54  A 1 
ATOM 450  C CD  . GLU A 1 54  ? -4.098  13.667  -22.749 1.00 94.96 54  A 1 
ATOM 451  O OE1 . GLU A 1 54  ? -4.633  14.790  -22.568 1.00 87.03 54  A 1 
ATOM 452  O OE2 . GLU A 1 54  ? -4.453  12.951  -23.708 1.00 89.21 54  A 1 
ATOM 453  N N   . GLU A 1 55  ? 1.087   11.024  -22.007 1.00 98.76 55  A 1 
ATOM 454  C CA  . GLU A 1 55  ? 2.128   10.073  -22.416 1.00 98.73 55  A 1 
ATOM 455  C C   . GLU A 1 55  ? 2.620   9.200   -21.251 1.00 98.84 55  A 1 
ATOM 456  O O   . GLU A 1 55  ? 2.996   8.045   -21.455 1.00 98.66 55  A 1 
ATOM 457  C CB  . GLU A 1 55  ? 3.347   10.791  -23.018 1.00 98.37 55  A 1 
ATOM 458  C CG  . GLU A 1 55  ? 3.055   11.695  -24.225 1.00 87.42 55  A 1 
ATOM 459  C CD  . GLU A 1 55  ? 2.489   13.080  -23.868 1.00 82.31 55  A 1 
ATOM 460  O OE1 . GLU A 1 55  ? 2.105   13.796  -24.816 1.00 74.08 55  A 1 
ATOM 461  O OE2 . GLU A 1 55  ? 2.484   13.430  -22.661 1.00 76.02 55  A 1 
ATOM 462  N N   . GLU A 1 56  ? 2.654   9.748   -20.042 1.00 98.83 56  A 1 
ATOM 463  C CA  . GLU A 1 56  ? 3.006   8.986   -18.845 1.00 98.87 56  A 1 
ATOM 464  C C   . GLU A 1 56  ? 1.867   8.054   -18.419 1.00 98.91 56  A 1 
ATOM 465  O O   . GLU A 1 56  ? 2.130   6.899   -18.107 1.00 98.87 56  A 1 
ATOM 466  C CB  . GLU A 1 56  ? 3.376   9.938   -17.703 1.00 98.82 56  A 1 
ATOM 467  C CG  . GLU A 1 56  ? 4.718   10.639  -17.972 1.00 98.65 56  A 1 
ATOM 468  C CD  . GLU A 1 56  ? 5.028   11.708  -16.918 1.00 98.75 56  A 1 
ATOM 469  O OE1 . GLU A 1 56  ? 6.218   11.881  -16.570 1.00 97.69 56  A 1 
ATOM 470  O OE2 . GLU A 1 56  ? 4.110   12.395  -16.418 1.00 97.97 56  A 1 
ATOM 471  N N   . LEU A 1 57  ? 0.620   8.522   -18.475 1.00 98.89 57  A 1 
ATOM 472  C CA  . LEU A 1 57  ? -0.554  7.677   -18.232 1.00 98.92 57  A 1 
ATOM 473  C C   . LEU A 1 57  ? -0.634  6.525   -19.248 1.00 98.92 57  A 1 
ATOM 474  O O   . LEU A 1 57  ? -0.875  5.381   -18.862 1.00 98.88 57  A 1 
ATOM 475  C CB  . LEU A 1 57  ? -1.832  8.535   -18.268 1.00 98.92 57  A 1 
ATOM 476  C CG  . LEU A 1 57  ? -1.940  9.608   -17.164 1.00 98.73 57  A 1 
ATOM 477  C CD1 . LEU A 1 57  ? -3.195  10.451  -17.394 1.00 98.60 57  A 1 
ATOM 478  C CD2 . LEU A 1 57  ? -2.023  8.997   -15.764 1.00 98.59 57  A 1 
ATOM 479  N N   . SER A 1 58  ? -0.334  6.798   -20.524 1.00 98.91 58  A 1 
ATOM 480  C CA  . SER A 1 58  ? -0.305  5.808   -21.611 1.00 98.89 58  A 1 
ATOM 481  C C   . SER A 1 58  ? 0.823   4.769   -21.493 1.00 98.88 58  A 1 
ATOM 482  O O   . SER A 1 58  ? 0.885   3.833   -22.293 1.00 98.54 58  A 1 
ATOM 483  C CB  . SER A 1 58  ? -0.225  6.506   -22.978 1.00 98.68 58  A 1 
ATOM 484  O OG  . SER A 1 58  ? -1.397  7.245   -23.240 1.00 91.72 58  A 1 
ATOM 485  N N   . LEU A 1 59  ? 1.711   4.882   -20.497 1.00 98.89 59  A 1 
ATOM 486  C CA  . LEU A 1 59  ? 2.633   3.790   -20.161 1.00 98.85 59  A 1 
ATOM 487  C C   . LEU A 1 59  ? 1.890   2.527   -19.706 1.00 98.84 59  A 1 
ATOM 488  O O   . LEU A 1 59  ? 2.403   1.428   -19.908 1.00 98.64 59  A 1 
ATOM 489  C CB  . LEU A 1 59  ? 3.612   4.242   -19.063 1.00 98.82 59  A 1 
ATOM 490  C CG  . LEU A 1 59  ? 4.596   5.347   -19.483 1.00 98.54 59  A 1 
ATOM 491  C CD1 . LEU A 1 59  ? 5.417   5.794   -18.271 1.00 98.14 59  A 1 
ATOM 492  C CD2 . LEU A 1 59  ? 5.574   4.858   -20.556 1.00 98.14 59  A 1 
ATOM 493  N N   . VAL A 1 60  ? 0.711   2.698   -19.120 1.00 98.89 60  A 1 
ATOM 494  C CA  . VAL A 1 60  ? -0.139  1.600   -18.638 1.00 98.88 60  A 1 
ATOM 495  C C   . VAL A 1 60  ? -1.529  1.667   -19.261 1.00 98.85 60  A 1 
ATOM 496  O O   . VAL A 1 60  ? -2.000  0.673   -19.815 1.00 98.46 60  A 1 
ATOM 497  C CB  . VAL A 1 60  ? -0.208  1.607   -17.094 1.00 98.77 60  A 1 
ATOM 498  C CG1 . VAL A 1 60  ? -1.203  0.578   -16.544 1.00 98.23 60  A 1 
ATOM 499  C CG2 . VAL A 1 60  ? 1.178   1.293   -16.511 1.00 98.29 60  A 1 
ATOM 500  N N   . HIS A 1 61  ? -2.168  2.820   -19.204 1.00 98.90 61  A 1 
ATOM 501  C CA  . HIS A 1 61  ? -3.565  2.990   -19.594 1.00 98.92 61  A 1 
ATOM 502  C C   . HIS A 1 61  ? -3.728  3.159   -21.106 1.00 98.89 61  A 1 
ATOM 503  O O   . HIS A 1 61  ? -2.865  3.716   -21.782 1.00 98.73 61  A 1 
ATOM 504  C CB  . HIS A 1 61  ? -4.168  4.151   -18.802 1.00 98.90 61  A 1 
ATOM 505  C CG  . HIS A 1 61  ? -4.165  3.886   -17.316 1.00 98.93 61  A 1 
ATOM 506  N ND1 . HIS A 1 61  ? -4.912  2.919   -16.669 1.00 97.38 61  A 1 
ATOM 507  C CD2 . HIS A 1 61  ? -3.375  4.494   -16.378 1.00 97.13 61  A 1 
ATOM 508  C CE1 . HIS A 1 61  ? -4.571  2.950   -15.368 1.00 97.36 61  A 1 
ATOM 509  N NE2 . HIS A 1 61  ? -3.647  3.891   -15.152 1.00 97.68 61  A 1 
ATOM 510  N N   . THR A 1 62  ? -4.841  2.668   -21.652 1.00 98.88 62  A 1 
ATOM 511  C CA  . THR A 1 62  ? -5.153  2.847   -23.077 1.00 98.86 62  A 1 
ATOM 512  C C   . THR A 1 62  ? -5.627  4.274   -23.365 1.00 98.89 62  A 1 
ATOM 513  O O   . THR A 1 62  ? -6.280  4.903   -22.535 1.00 98.84 62  A 1 
ATOM 514  C CB  . THR A 1 62  ? -6.178  1.822   -23.589 1.00 98.75 62  A 1 
ATOM 515  O OG1 . THR A 1 62  ? -7.396  1.912   -22.902 1.00 98.04 62  A 1 
ATOM 516  C CG2 . THR A 1 62  ? -5.688  0.384   -23.429 1.00 97.72 62  A 1 
ATOM 517  N N   . ASP A 1 63  ? -5.320  4.778   -24.559 1.00 98.74 63  A 1 
ATOM 518  C CA  . ASP A 1 63  ? -5.671  6.152   -24.943 1.00 98.71 63  A 1 
ATOM 519  C C   . ASP A 1 63  ? -7.190  6.389   -24.920 1.00 98.78 63  A 1 
ATOM 520  O O   . ASP A 1 63  ? -7.647  7.447   -24.488 1.00 98.59 63  A 1 
ATOM 521  C CB  . ASP A 1 63  ? -5.116  6.464   -26.344 1.00 98.41 63  A 1 
ATOM 522  C CG  . ASP A 1 63  ? -3.583  6.485   -26.438 1.00 94.69 63  A 1 
ATOM 523  O OD1 . ASP A 1 63  ? -2.906  6.604   -25.387 1.00 89.59 63  A 1 
ATOM 524  O OD2 . ASP A 1 63  ? -3.094  6.382   -27.586 1.00 90.80 63  A 1 
ATOM 525  N N   . ASP A 1 64  ? -7.981  5.402   -25.344 1.00 98.64 64  A 1 
ATOM 526  C CA  . ASP A 1 64  ? -9.444  5.454   -25.299 1.00 98.57 64  A 1 
ATOM 527  C C   . ASP A 1 64  ? -9.974  5.545   -23.860 1.00 98.78 64  A 1 
ATOM 528  O O   . ASP A 1 64  ? -10.868 6.354   -23.594 1.00 98.60 64  A 1 
ATOM 529  C CB  . ASP A 1 64  ? -10.049 4.253   -26.053 1.00 97.89 64  A 1 
ATOM 530  C CG  . ASP A 1 64  ? -9.686  2.891   -25.450 1.00 93.45 64  A 1 
ATOM 531  O OD1 . ASP A 1 64  ? -8.480  2.671   -25.186 1.00 86.41 64  A 1 
ATOM 532  O OD2 . ASP A 1 64  ? -10.596 2.059   -25.263 1.00 88.16 64  A 1 
ATOM 533  N N   . TYR A 1 65  ? -9.387  4.820   -22.917 1.00 98.73 65  A 1 
ATOM 534  C CA  . TYR A 1 65  ? -9.724  4.926   -21.500 1.00 98.86 65  A 1 
ATOM 535  C C   . TYR A 1 65  ? -9.367  6.301   -20.922 1.00 98.91 65  A 1 
ATOM 536  O O   . TYR A 1 65  ? -10.195 6.923   -20.253 1.00 98.87 65  A 1 
ATOM 537  C CB  . TYR A 1 65  ? -9.038  3.799   -20.717 1.00 98.84 65  A 1 
ATOM 538  C CG  . TYR A 1 65  ? -9.279  3.883   -19.219 1.00 98.84 65  A 1 
ATOM 539  C CD1 . TYR A 1 65  ? -8.194  4.047   -18.334 1.00 98.71 65  A 1 
ATOM 540  C CD2 . TYR A 1 65  ? -10.594 3.838   -18.717 1.00 98.78 65  A 1 
ATOM 541  C CE1 . TYR A 1 65  ? -8.423  4.164   -16.950 1.00 98.68 65  A 1 
ATOM 542  C CE2 . TYR A 1 65  ? -10.828 3.964   -17.334 1.00 98.66 65  A 1 
ATOM 543  C CZ  . TYR A 1 65  ? -9.741  4.130   -16.451 1.00 98.79 65  A 1 
ATOM 544  O OH  . TYR A 1 65  ? -9.965  4.268   -15.122 1.00 98.65 65  A 1 
ATOM 545  N N   . ILE A 1 66  ? -8.178  6.833   -21.227 1.00 98.86 66  A 1 
ATOM 546  C CA  . ILE A 1 66  ? -7.784  8.187   -20.803 1.00 98.90 66  A 1 
ATOM 547  C C   . ILE A 1 66  ? -8.779  9.228   -21.341 1.00 98.89 66  A 1 
ATOM 548  O O   . ILE A 1 66  ? -9.218  10.116  -20.602 1.00 98.86 66  A 1 
ATOM 549  C CB  . ILE A 1 66  ? -6.330  8.498   -21.234 1.00 98.91 66  A 1 
ATOM 550  C CG1 . ILE A 1 66  ? -5.331  7.567   -20.503 1.00 98.73 66  A 1 
ATOM 551  C CG2 . ILE A 1 66  ? -5.969  9.973   -20.945 1.00 98.76 66  A 1 
ATOM 552  C CD1 . ILE A 1 66  ? -3.919  7.581   -21.099 1.00 98.28 66  A 1 
ATOM 553  N N   . GLN A 1 67  ? -9.184  9.112   -22.610 1.00 98.87 67  A 1 
ATOM 554  C CA  . GLN A 1 67  ? -10.197 10.008  -23.178 1.00 98.84 67  A 1 
ATOM 555  C C   . GLN A 1 67  ? -11.567 9.830   -22.507 1.00 98.88 67  A 1 
ATOM 556  O O   . GLN A 1 67  ? -12.234 10.832  -22.238 1.00 98.82 67  A 1 
ATOM 557  C CB  . GLN A 1 67  ? -10.308 9.831   -24.700 1.00 98.68 67  A 1 
ATOM 558  C CG  . GLN A 1 67  ? -9.050  10.266  -25.482 1.00 88.97 67  A 1 
ATOM 559  C CD  . GLN A 1 67  ? -8.491  11.635  -25.087 1.00 86.76 67  A 1 
ATOM 560  O OE1 . GLN A 1 67  ? -9.176  12.645  -25.040 1.00 79.90 67  A 1 
ATOM 561  N NE2 . GLN A 1 67  ? -7.207  11.711  -24.770 1.00 77.51 67  A 1 
ATOM 562  N N   . ALA A 1 68  ? -11.969 8.605   -22.171 1.00 98.67 68  A 1 
ATOM 563  C CA  . ALA A 1 68  ? -13.208 8.352   -21.436 1.00 98.74 68  A 1 
ATOM 564  C C   . ALA A 1 68  ? -13.201 9.031   -20.054 1.00 98.81 68  A 1 
ATOM 565  O O   . ALA A 1 68  ? -14.159 9.725   -19.710 1.00 98.75 68  A 1 
ATOM 566  C CB  . ALA A 1 68  ? -13.429 6.840   -21.332 1.00 98.69 68  A 1 
ATOM 567  N N   . VAL A 1 69  ? -12.103 8.937   -19.299 1.00 98.79 69  A 1 
ATOM 568  C CA  . VAL A 1 69  ? -11.952 9.618   -17.996 1.00 98.82 69  A 1 
ATOM 569  C C   . VAL A 1 69  ? -12.049 11.143  -18.146 1.00 98.82 69  A 1 
ATOM 570  O O   . VAL A 1 69  ? -12.742 11.807  -17.366 1.00 98.75 69  A 1 
ATOM 571  C CB  . VAL A 1 69  ? -10.631 9.209   -17.309 1.00 98.82 69  A 1 
ATOM 572  C CG1 . VAL A 1 69  ? -10.414 9.958   -15.984 1.00 98.57 69  A 1 
ATOM 573  C CG2 . VAL A 1 69  ? -10.599 7.714   -16.971 1.00 98.57 69  A 1 
ATOM 574  N N   . LYS A 1 70  ? -11.421 11.718  -19.185 1.00 98.87 70  A 1 
ATOM 575  C CA  . LYS A 1 70  ? -11.513 13.160  -19.483 1.00 98.86 70  A 1 
ATOM 576  C C   . LYS A 1 70  ? -12.945 13.592  -19.811 1.00 98.86 70  A 1 
ATOM 577  O O   . LYS A 1 70  ? -13.417 14.615  -19.315 1.00 98.76 70  A 1 
ATOM 578  C CB  . LYS A 1 70  ? -10.579 13.518  -20.652 1.00 98.81 70  A 1 
ATOM 579  C CG  . LYS A 1 70  ? -9.098  13.448  -20.244 1.00 98.28 70  A 1 
ATOM 580  C CD  . LYS A 1 70  ? -8.161  13.509  -21.448 1.00 97.64 70  A 1 
ATOM 581  C CE  . LYS A 1 70  ? -8.161  14.867  -22.150 1.00 93.98 70  A 1 
ATOM 582  N NZ  . LYS A 1 70  ? -7.221  14.835  -23.295 1.00 91.01 70  A 1 
ATOM 583  N N   . LEU A 1 71  ? -13.633 12.824  -20.660 1.00 98.69 71  A 1 
ATOM 584  C CA  . LEU A 1 71  ? -15.022 13.097  -21.028 1.00 98.66 71  A 1 
ATOM 585  C C   . LEU A 1 71  ? -15.962 12.956  -19.825 1.00 98.67 71  A 1 
ATOM 586  O O   . LEU A 1 71  ? -16.831 13.813  -19.641 1.00 98.50 71  A 1 
ATOM 587  C CB  . LEU A 1 71  ? -15.445 12.162  -22.173 1.00 98.65 71  A 1 
ATOM 588  C CG  . LEU A 1 71  ? -14.822 12.493  -23.542 1.00 97.98 71  A 1 
ATOM 589  C CD1 . LEU A 1 71  ? -15.195 11.397  -24.541 1.00 96.66 71  A 1 
ATOM 590  C CD2 . LEU A 1 71  ? -15.313 13.836  -24.097 1.00 96.78 71  A 1 
ATOM 591  N N   . ALA A 1 72  ? -15.748 11.943  -18.980 1.00 98.61 72  A 1 
ATOM 592  C CA  . ALA A 1 72  ? -16.494 11.743  -17.745 1.00 98.51 72  A 1 
ATOM 593  C C   . ALA A 1 72  ? -16.324 12.940  -16.798 1.00 98.50 72  A 1 
ATOM 594  O O   . ALA A 1 72  ? -17.313 13.552  -16.390 1.00 98.27 72  A 1 
ATOM 595  C CB  . ALA A 1 72  ? -16.043 10.422  -17.108 1.00 98.39 72  A 1 
ATOM 596  N N   . GLY A 1 73  ? -15.083 13.358  -16.546 1.00 98.51 73  A 1 
ATOM 597  C CA  . GLY A 1 73  ? -14.779 14.531  -15.715 1.00 98.38 73  A 1 
ATOM 598  C C   . GLY A 1 73  ? -15.353 15.846  -16.244 1.00 98.44 73  A 1 
ATOM 599  O O   . GLY A 1 73  ? -15.621 16.772  -15.472 1.00 97.89 73  A 1 
ATOM 600  N N   . ALA A 1 74  ? -15.583 15.926  -17.559 1.00 98.33 74  A 1 
ATOM 601  C CA  . ALA A 1 74  ? -16.229 17.064  -18.212 1.00 98.27 74  A 1 
ATOM 602  C C   . ALA A 1 74  ? -17.766 16.948  -18.309 1.00 98.25 74  A 1 
ATOM 603  O O   . ALA A 1 74  ? -18.398 17.833  -18.892 1.00 97.42 74  A 1 
ATOM 604  C CB  . ALA A 1 74  ? -15.565 17.254  -19.584 1.00 98.13 74  A 1 
ATOM 605  N N   . GLY A 1 75  ? -18.363 15.862  -17.798 1.00 97.99 75  A 1 
ATOM 606  C CA  . GLY A 1 75  ? -19.800 15.585  -17.907 1.00 97.67 75  A 1 
ATOM 607  C C   . GLY A 1 75  ? -20.273 15.310  -19.343 1.00 97.92 75  A 1 
ATOM 608  O O   . GLY A 1 75  ? -21.409 15.636  -19.686 1.00 96.97 75  A 1 
ATOM 609  N N   . LYS A 1 76  ? -19.388 14.784  -20.194 1.00 97.86 76  A 1 
ATOM 610  C CA  . LYS A 1 76  ? -19.625 14.553  -21.634 1.00 97.92 76  A 1 
ATOM 611  C C   . LYS A 1 76  ? -19.618 13.078  -22.035 1.00 98.11 76  A 1 
ATOM 612  O O   . LYS A 1 76  ? -19.915 12.785  -23.191 1.00 97.54 76  A 1 
ATOM 613  C CB  . LYS A 1 76  ? -18.584 15.317  -22.458 1.00 97.82 76  A 1 
ATOM 614  C CG  . LYS A 1 76  ? -18.707 16.835  -22.311 1.00 96.77 76  A 1 
ATOM 615  C CD  . LYS A 1 76  ? -17.611 17.511  -23.139 1.00 94.21 76  A 1 
ATOM 616  C CE  . LYS A 1 76  ? -17.672 19.023  -22.939 1.00 91.39 76  A 1 
ATOM 617  N NZ  . LYS A 1 76  ? -16.549 19.682  -23.636 1.00 82.36 76  A 1 
ATOM 618  N N   . LEU A 1 77  ? -19.247 12.169  -21.136 1.00 98.13 77  A 1 
ATOM 619  C CA  . LEU A 1 77  ? -19.268 10.734  -21.405 1.00 98.10 77  A 1 
ATOM 620  C C   . LEU A 1 77  ? -20.702 10.205  -21.232 1.00 98.01 77  A 1 
ATOM 621  O O   . LEU A 1 77  ? -21.280 10.412  -20.161 1.00 97.52 77  A 1 
ATOM 622  C CB  . LEU A 1 77  ? -18.279 10.021  -20.467 1.00 98.06 77  A 1 
ATOM 623  C CG  . LEU A 1 77  ? -18.046 8.536   -20.817 1.00 97.87 77  A 1 
ATOM 624  C CD1 . LEU A 1 77  ? -17.288 8.367   -22.135 1.00 96.91 77  A 1 
ATOM 625  C CD2 . LEU A 1 77  ? -17.216 7.877   -19.713 1.00 96.96 77  A 1 
ATOM 626  N N   . PRO A 1 78  ? -21.280 9.519   -22.231 1.00 97.86 78  A 1 
ATOM 627  C CA  . PRO A 1 78  ? -22.546 8.818   -22.053 1.00 97.34 78  A 1 
ATOM 628  C C   . PRO A 1 78  ? -22.446 7.759   -20.945 1.00 97.28 78  A 1 
ATOM 629  O O   . PRO A 1 78  ? -21.455 7.041   -20.865 1.00 96.83 78  A 1 
ATOM 630  C CB  . PRO A 1 78  ? -22.874 8.189   -23.412 1.00 96.99 78  A 1 
ATOM 631  C CG  . PRO A 1 78  ? -22.079 9.037   -24.405 1.00 96.41 78  A 1 
ATOM 632  C CD  . PRO A 1 78  ? -20.827 9.396   -23.613 1.00 97.68 78  A 1 
ATOM 633  N N   . ALA A 1 79  ? -23.484 7.633   -20.117 1.00 96.94 79  A 1 
ATOM 634  C CA  . ALA A 1 79  ? -23.466 6.715   -18.973 1.00 96.47 79  A 1 
ATOM 635  C C   . ALA A 1 79  ? -23.215 5.249   -19.387 1.00 96.58 79  A 1 
ATOM 636  O O   . ALA A 1 79  ? -22.391 4.575   -18.779 1.00 95.39 79  A 1 
ATOM 637  C CB  . ALA A 1 79  ? -24.784 6.867   -18.205 1.00 95.31 79  A 1 
ATOM 638  N N   . GLU A 1 80  ? -23.856 4.801   -20.472 1.00 95.75 80  A 1 
ATOM 639  C CA  . GLU A 1 80  ? -23.696 3.444   -21.019 1.00 95.20 80  A 1 
ATOM 640  C C   . GLU A 1 80  ? -22.243 3.151   -21.450 1.00 95.95 80  A 1 
ATOM 641  O O   . GLU A 1 80  ? -21.750 2.037   -21.281 1.00 94.35 80  A 1 
ATOM 642  C CB  . GLU A 1 80  ? -24.631 3.271   -22.232 1.00 93.77 80  A 1 
ATOM 643  C CG  . GLU A 1 80  ? -26.132 3.367   -21.879 1.00 82.44 80  A 1 
ATOM 644  C CD  . GLU A 1 80  ? -27.072 3.244   -23.099 1.00 74.26 80  A 1 
ATOM 645  O OE1 . GLU A 1 80  ? -28.303 3.396   -22.894 1.00 67.56 80  A 1 
ATOM 646  O OE2 . GLU A 1 80  ? -26.579 3.040   -24.233 1.00 66.96 80  A 1 
ATOM 647  N N   . GLU A 1 81  ? -21.532 4.158   -21.971 1.00 96.70 81  A 1 
ATOM 648  C CA  . GLU A 1 81  ? -20.114 4.034   -22.310 1.00 96.73 81  A 1 
ATOM 649  C C   . GLU A 1 81  ? -19.255 4.022   -21.039 1.00 97.39 81  A 1 
ATOM 650  O O   . GLU A 1 81  ? -18.308 3.245   -20.947 1.00 96.47 81  A 1 
ATOM 651  C CB  . GLU A 1 81  ? -19.672 5.171   -23.247 1.00 95.44 81  A 1 
ATOM 652  C CG  . GLU A 1 81  ? -20.272 5.055   -24.660 1.00 84.59 81  A 1 
ATOM 653  C CD  . GLU A 1 81  ? -19.829 6.190   -25.601 1.00 84.38 81  A 1 
ATOM 654  O OE1 . GLU A 1 81  ? -20.632 6.553   -26.495 1.00 75.69 81  A 1 
ATOM 655  O OE2 . GLU A 1 81  ? -18.704 6.713   -25.429 1.00 79.42 81  A 1 
ATOM 656  N N   . GLY A 1 82  ? -19.604 4.831   -20.038 1.00 97.70 82  A 1 
ATOM 657  C CA  . GLY A 1 82  ? -18.897 4.902   -18.756 1.00 97.81 82  A 1 
ATOM 658  C C   . GLY A 1 82  ? -18.783 3.546   -18.053 1.00 98.06 82  A 1 
ATOM 659  O O   . GLY A 1 82  ? -17.689 3.156   -17.641 1.00 97.57 82  A 1 
ATOM 660  N N   . GLU A 1 83  ? -19.877 2.787   -17.997 1.00 97.64 83  A 1 
ATOM 661  C CA  . GLU A 1 83  ? -19.911 1.467   -17.349 1.00 96.96 83  A 1 
ATOM 662  C C   . GLU A 1 83  ? -18.904 0.473   -17.961 1.00 97.29 83  A 1 
ATOM 663  O O   . GLU A 1 83  ? -18.278 -0.307  -17.238 1.00 96.20 83  A 1 
ATOM 664  C CB  . GLU A 1 83  ? -21.323 0.872   -17.444 1.00 95.29 83  A 1 
ATOM 665  C CG  . GLU A 1 83  ? -22.348 1.584   -16.545 1.00 86.23 83  A 1 
ATOM 666  C CD  . GLU A 1 83  ? -23.742 0.919   -16.574 1.00 80.58 83  A 1 
ATOM 667  O OE1 . GLU A 1 83  ? -24.642 1.437   -15.875 1.00 73.06 83  A 1 
ATOM 668  O OE2 . GLU A 1 83  ? -23.900 -0.118  -17.270 1.00 73.98 83  A 1 
ATOM 669  N N   . SER A 1 84  ? -18.689 0.530   -19.283 1.00 97.94 84  A 1 
ATOM 670  C CA  . SER A 1 84  ? -17.710 -0.327  -19.967 1.00 97.78 84  A 1 
ATOM 671  C C   . SER A 1 84  ? -16.267 -0.063  -19.512 1.00 98.17 84  A 1 
ATOM 672  O O   . SER A 1 84  ? -15.449 -0.985  -19.465 1.00 97.33 84  A 1 
ATOM 673  C CB  . SER A 1 84  ? -17.855 -0.194  -21.489 1.00 96.61 84  A 1 
ATOM 674  O OG  . SER A 1 84  ? -17.284 0.993   -21.994 1.00 85.19 84  A 1 
ATOM 675  N N   . TYR A 1 85  ? -15.988 1.168   -19.081 1.00 98.44 85  A 1 
ATOM 676  C CA  . TYR A 1 85  ? -14.716 1.606   -18.507 1.00 98.65 85  A 1 
ATOM 677  C C   . TYR A 1 85  ? -14.684 1.545   -16.966 1.00 98.74 85  A 1 
ATOM 678  O O   . TYR A 1 85  ? -13.710 1.991   -16.357 1.00 98.54 85  A 1 
ATOM 679  C CB  . TYR A 1 85  ? -14.399 3.014   -19.026 1.00 98.61 85  A 1 
ATOM 680  C CG  . TYR A 1 85  ? -14.152 3.090   -20.521 1.00 98.66 85  A 1 
ATOM 681  C CD1 . TYR A 1 85  ? -12.997 2.497   -21.067 1.00 98.25 85  A 1 
ATOM 682  C CD2 . TYR A 1 85  ? -15.056 3.763   -21.363 1.00 98.39 85  A 1 
ATOM 683  C CE1 . TYR A 1 85  ? -12.745 2.574   -22.451 1.00 98.07 85  A 1 
ATOM 684  C CE2 . TYR A 1 85  ? -14.807 3.845   -22.750 1.00 98.06 85  A 1 
ATOM 685  C CZ  . TYR A 1 85  ? -13.649 3.249   -23.294 1.00 98.14 85  A 1 
ATOM 686  O OH  . TYR A 1 85  ? -13.399 3.331   -24.628 1.00 97.36 85  A 1 
ATOM 687  N N   . GLY A 1 86  ? -15.732 1.024   -16.316 1.00 98.50 86  A 1 
ATOM 688  C CA  . GLY A 1 86  ? -15.835 1.010   -14.852 1.00 98.53 86  A 1 
ATOM 689  C C   . GLY A 1 86  ? -16.073 2.392   -14.226 1.00 98.62 86  A 1 
ATOM 690  O O   . GLY A 1 86  ? -15.843 2.566   -13.033 1.00 98.18 86  A 1 
ATOM 691  N N   . LEU A 1 87  ? -16.509 3.369   -15.020 1.00 98.44 87  A 1 
ATOM 692  C CA  . LEU A 1 87  ? -16.809 4.735   -14.594 1.00 98.43 87  A 1 
ATOM 693  C C   . LEU A 1 87  ? -18.319 4.914   -14.412 1.00 98.17 87  A 1 
ATOM 694  O O   . LEU A 1 87  ? -19.106 4.438   -15.227 1.00 97.49 87  A 1 
ATOM 695  C CB  . LEU A 1 87  ? -16.271 5.741   -15.628 1.00 98.42 87  A 1 
ATOM 696  C CG  . LEU A 1 87  ? -14.759 5.661   -15.911 1.00 98.34 87  A 1 
ATOM 697  C CD1 . LEU A 1 87  ? -14.404 6.594   -17.072 1.00 97.93 87  A 1 
ATOM 698  C CD2 . LEU A 1 87  ? -13.925 6.058   -14.695 1.00 97.94 87  A 1 
ATOM 699  N N   . GLY A 1 88  ? -18.723 5.641   -13.375 1.00 98.22 88  A 1 
ATOM 700  C CA  . GLY A 1 88  ? -20.138 5.859   -13.058 1.00 97.79 88  A 1 
ATOM 701  C C   . GLY A 1 88  ? -20.805 4.681   -12.334 1.00 97.57 88  A 1 
ATOM 702  O O   . GLY A 1 88  ? -22.029 4.651   -12.238 1.00 95.99 88  A 1 
ATOM 703  N N   . THR A 1 89  ? -20.010 3.728   -11.840 1.00 97.80 89  A 1 
ATOM 704  C CA  . THR A 1 89  ? -20.474 2.637   -10.970 1.00 97.47 89  A 1 
ATOM 705  C C   . THR A 1 89  ? -20.628 3.116   -9.521  1.00 97.38 89  A 1 
ATOM 706  O O   . THR A 1 89  ? -20.236 4.237   -9.185  1.00 96.64 89  A 1 
ATOM 707  C CB  . THR A 1 89  ? -19.510 1.440   -11.042 1.00 97.23 89  A 1 
ATOM 708  O OG1 . THR A 1 89  ? -18.237 1.793   -10.547 1.00 96.30 89  A 1 
ATOM 709  C CG2 . THR A 1 89  ? -19.315 0.933   -12.475 1.00 95.51 89  A 1 
ATOM 710  N N   . GLU A 1 90  ? -21.162 2.267   -8.648  1.00 96.81 90  A 1 
ATOM 711  C CA  . GLU A 1 90  ? -21.203 2.532   -7.200  1.00 96.22 90  A 1 
ATOM 712  C C   . GLU A 1 90  ? -19.791 2.692   -6.611  1.00 96.77 90  A 1 
ATOM 713  O O   . GLU A 1 90  ? -19.548 3.615   -5.835  1.00 95.58 90  A 1 
ATOM 714  C CB  . GLU A 1 90  ? -21.992 1.399   -6.522  1.00 95.06 90  A 1 
ATOM 715  C CG  . GLU A 1 90  ? -22.220 1.639   -5.016  1.00 84.84 90  A 1 
ATOM 716  C CD  . GLU A 1 90  ? -23.158 0.603   -4.362  1.00 78.56 90  A 1 
ATOM 717  O OE1 . GLU A 1 90  ? -23.436 0.760   -3.149  1.00 71.00 90  A 1 
ATOM 718  O OE2 . GLU A 1 90  ? -23.651 -0.305  -5.073  1.00 71.47 90  A 1 
ATOM 719  N N   . ASP A 1 91  ? -18.840 1.859   -7.064  1.00 96.66 91  A 1 
ATOM 720  C CA  . ASP A 1 91  ? -17.446 1.893   -6.609  1.00 96.81 91  A 1 
ATOM 721  C C   . ASP A 1 91  ? -16.665 3.097   -7.149  1.00 97.79 91  A 1 
ATOM 722  O O   . ASP A 1 91  ? -15.823 3.663   -6.454  1.00 97.02 91  A 1 
ATOM 723  C CB  . ASP A 1 91  ? -16.729 0.612   -7.058  1.00 94.64 91  A 1 
ATOM 724  C CG  . ASP A 1 91  ? -17.193 -0.662  -6.352  1.00 86.94 91  A 1 
ATOM 725  O OD1 . ASP A 1 91  ? -17.832 -0.559  -5.281  1.00 80.31 91  A 1 
ATOM 726  O OD2 . ASP A 1 91  ? -16.871 -1.742  -6.900  1.00 80.09 91  A 1 
ATOM 727  N N   . THR A 1 92  ? -16.913 3.489   -8.400  1.00 97.52 92  A 1 
ATOM 728  C CA  . THR A 1 92  ? -16.193 4.600   -9.045  1.00 98.05 92  A 1 
ATOM 729  C C   . THR A 1 92  ? -17.169 5.593   -9.691  1.00 98.31 92  A 1 
ATOM 730  O O   . THR A 1 92  ? -17.262 5.685   -10.923 1.00 98.02 92  A 1 
ATOM 731  C CB  . THR A 1 92  ? -15.124 4.095   -10.029 1.00 97.77 92  A 1 
ATOM 732  O OG1 . THR A 1 92  ? -14.366 3.041   -9.477  1.00 95.05 92  A 1 
ATOM 733  C CG2 . THR A 1 92  ? -14.127 5.202   -10.380 1.00 94.42 92  A 1 
ATOM 734  N N   . PRO A 1 93  ? -17.919 6.360   -8.878  1.00 98.28 93  A 1 
ATOM 735  C CA  . PRO A 1 93  ? -18.794 7.411   -9.377  1.00 98.11 93  A 1 
ATOM 736  C C   . PRO A 1 93  ? -18.026 8.461   -10.187 1.00 98.21 93  A 1 
ATOM 737  O O   . PRO A 1 93  ? -16.863 8.764   -9.926  1.00 97.89 93  A 1 
ATOM 738  C CB  . PRO A 1 93  ? -19.466 8.029   -8.145  1.00 97.69 93  A 1 
ATOM 739  C CG  . PRO A 1 93  ? -19.361 6.932   -7.086  1.00 96.27 93  A 1 
ATOM 740  C CD  . PRO A 1 93  ? -18.032 6.266   -7.426  1.00 97.93 93  A 1 
ATOM 741  N N   . VAL A 1 94  ? -18.695 9.065   -11.177 1.00 98.28 94  A 1 
ATOM 742  C CA  . VAL A 1 94  ? -18.110 10.175  -11.943 1.00 98.29 94  A 1 
ATOM 743  C C   . VAL A 1 94  ? -18.176 11.467  -11.129 1.00 98.27 94  A 1 
ATOM 744  O O   . VAL A 1 94  ? -19.211 11.805  -10.559 1.00 97.84 94  A 1 
ATOM 745  C CB  . VAL A 1 94  ? -18.796 10.327  -13.314 1.00 97.86 94  A 1 
ATOM 746  C CG1 . VAL A 1 94  ? -18.343 11.586  -14.070 1.00 96.20 94  A 1 
ATOM 747  C CG2 . VAL A 1 94  ? -18.481 9.115   -14.201 1.00 95.90 94  A 1 
ATOM 748  N N   . PHE A 1 95  ? -17.093 12.238  -11.145 1.00 98.01 95  A 1 
ATOM 749  C CA  . PHE A 1 95  ? -17.043 13.572  -10.546 1.00 98.13 95  A 1 
ATOM 750  C C   . PHE A 1 95  ? -16.323 14.579  -11.450 1.00 98.34 95  A 1 
ATOM 751  O O   . PHE A 1 95  ? -15.525 14.223  -12.318 1.00 98.27 95  A 1 
ATOM 752  C CB  . PHE A 1 95  ? -16.422 13.500  -9.144  1.00 98.13 95  A 1 
ATOM 753  C CG  . PHE A 1 95  ? -14.958 13.097  -9.115  1.00 98.43 95  A 1 
ATOM 754  C CD1 . PHE A 1 95  ? -14.598 11.735  -9.054  1.00 98.08 95  A 1 
ATOM 755  C CD2 . PHE A 1 95  ? -13.955 14.084  -9.121  1.00 98.14 95  A 1 
ATOM 756  C CE1 . PHE A 1 95  ? -13.244 11.366  -8.992  1.00 97.91 95  A 1 
ATOM 757  C CE2 . PHE A 1 95  ? -12.598 13.710  -9.062  1.00 97.95 95  A 1 
ATOM 758  C CZ  . PHE A 1 95  ? -12.240 12.351  -8.995  1.00 98.12 95  A 1 
ATOM 759  N N   . ALA A 1 96  ? -16.627 15.860  -11.273 1.00 98.03 96  A 1 
ATOM 760  C CA  . ALA A 1 96  ? -16.044 16.926  -12.085 1.00 98.04 96  A 1 
ATOM 761  C C   . ALA A 1 96  ? -14.524 17.021  -11.883 1.00 98.18 96  A 1 
ATOM 762  O O   . ALA A 1 96  ? -14.051 17.099  -10.752 1.00 97.83 96  A 1 
ATOM 763  C CB  . ALA A 1 96  ? -16.746 18.248  -11.754 1.00 97.64 96  A 1 
ATOM 764  N N   . GLY A 1 97  ? -13.767 17.062  -12.984 1.00 97.88 97  A 1 
ATOM 765  C CA  . GLY A 1 97  ? -12.305 17.142  -12.935 1.00 98.13 97  A 1 
ATOM 766  C C   . GLY A 1 97  ? -11.607 15.847  -12.504 1.00 98.51 97  A 1 
ATOM 767  O O   . GLY A 1 97  ? -10.470 15.889  -12.041 1.00 98.28 97  A 1 
ATOM 768  N N   . MET A 1 98  ? -12.273 14.690  -12.634 1.00 98.09 98  A 1 
ATOM 769  C CA  . MET A 1 98  ? -11.706 13.403  -12.203 1.00 98.12 98  A 1 
ATOM 770  C C   . MET A 1 98  ? -10.403 13.032  -12.920 1.00 98.58 98  A 1 
ATOM 771  O O   . MET A 1 98  ? -9.547  12.382  -12.333 1.00 98.41 98  A 1 
ATOM 772  C CB  . MET A 1 98  ? -12.751 12.282  -12.339 1.00 95.63 98  A 1 
ATOM 773  C CG  . MET A 1 98  ? -13.063 11.879  -13.790 1.00 91.76 98  A 1 
ATOM 774  S SD  . MET A 1 98  ? -14.449 10.715  -13.967 1.00 94.46 98  A 1 
ATOM 775  C CE  . MET A 1 98  ? -13.831 9.267   -13.078 1.00 88.81 98  A 1 
ATOM 776  N N   . HIS A 1 99  ? -10.210 13.477  -14.176 1.00 98.72 99  A 1 
ATOM 777  C CA  . HIS A 1 99  ? -8.963  13.263  -14.911 1.00 98.81 99  A 1 
ATOM 778  C C   . HIS A 1 99  ? -7.791  14.003  -14.258 1.00 98.85 99  A 1 
ATOM 779  O O   . HIS A 1 99  ? -6.748  13.410  -13.998 1.00 98.78 99  A 1 
ATOM 780  C CB  . HIS A 1 99  ? -9.135  13.695  -16.371 1.00 98.75 99  A 1 
ATOM 781  C CG  . HIS A 1 99  ? -7.833  13.680  -17.145 1.00 98.73 99  A 1 
ATOM 782  N ND1 . HIS A 1 99  ? -7.127  12.560  -17.524 1.00 95.59 99  A 1 
ATOM 783  C CD2 . HIS A 1 99  ? -7.100  14.764  -17.542 1.00 95.97 99  A 1 
ATOM 784  C CE1 . HIS A 1 99  ? -5.991  12.965  -18.128 1.00 96.60 99  A 1 
ATOM 785  N NE2 . HIS A 1 99  ? -5.937  14.300  -18.166 1.00 97.02 99  A 1 
ATOM 786  N N   . GLU A 1 100 ? -7.967  15.288  -13.966 1.00 98.77 100 A 1 
ATOM 787  C CA  . GLU A 1 100 ? -6.948  16.129  -13.340 1.00 98.75 100 A 1 
ATOM 788  C C   . GLU A 1 100 ? -6.624  15.637  -11.924 1.00 98.82 100 A 1 
ATOM 789  O O   . GLU A 1 100 ? -5.455  15.545  -11.553 1.00 98.75 100 A 1 
ATOM 790  C CB  . GLU A 1 100 ? -7.416  17.596  -13.296 1.00 98.58 100 A 1 
ATOM 791  C CG  . GLU A 1 100 ? -7.589  18.272  -14.670 1.00 96.16 100 A 1 
ATOM 792  C CD  . GLU A 1 100 ? -8.853  17.863  -15.460 1.00 94.87 100 A 1 
ATOM 793  O OE1 . GLU A 1 100 ? -8.922  18.217  -16.656 1.00 87.31 100 A 1 
ATOM 794  O OE2 . GLU A 1 100 ? -9.754  17.200  -14.889 1.00 91.18 100 A 1 
ATOM 795  N N   . ALA A 1 101 ? -7.654  15.283  -11.157 1.00 98.67 101 A 1 
ATOM 796  C CA  . ALA A 1 101 ? -7.493  14.757  -9.808  1.00 98.72 101 A 1 
ATOM 797  C C   . ALA A 1 101 ? -6.716  13.427  -9.796  1.00 98.80 101 A 1 
ATOM 798  O O   . ALA A 1 101 ? -5.746  13.287  -9.051  1.00 98.73 101 A 1 
ATOM 799  C CB  . ALA A 1 101 ? -8.884  14.617  -9.180  1.00 98.61 101 A 1 
ATOM 800  N N   . ALA A 1 102 ? -7.087  12.479  -10.668 1.00 98.82 102 A 1 
ATOM 801  C CA  . ALA A 1 102 ? -6.383  11.201  -10.792 1.00 98.85 102 A 1 
ATOM 802  C C   . ALA A 1 102 ? -4.953  11.374  -11.336 1.00 98.90 102 A 1 
ATOM 803  O O   . ALA A 1 102 ? -4.008  10.782  -10.815 1.00 98.86 102 A 1 
ATOM 804  C CB  . ALA A 1 102 ? -7.230  10.271  -11.670 1.00 98.79 102 A 1 
ATOM 805  N N   . SER A 1 103 ? -4.763  12.254  -12.332 1.00 98.91 103 A 1 
ATOM 806  C CA  . SER A 1 103 ? -3.440  12.563  -12.897 1.00 98.92 103 A 1 
ATOM 807  C C   . SER A 1 103 ? -2.495  13.198  -11.875 1.00 98.94 103 A 1 
ATOM 808  O O   . SER A 1 103 ? -1.285  12.995  -11.944 1.00 98.87 103 A 1 
ATOM 809  C CB  . SER A 1 103 ? -3.561  13.513  -14.093 1.00 98.79 103 A 1 
ATOM 810  O OG  . SER A 1 103 ? -4.350  12.935  -15.109 1.00 91.36 103 A 1 
ATOM 811  N N   . LEU A 1 104 ? -3.025  13.957  -10.916 1.00 98.87 104 A 1 
ATOM 812  C CA  . LEU A 1 104 ? -2.231  14.528  -9.828  1.00 98.87 104 A 1 
ATOM 813  C C   . LEU A 1 104 ? -1.711  13.443  -8.871  1.00 98.90 104 A 1 
ATOM 814  O O   . LEU A 1 104 ? -0.565  13.532  -8.430  1.00 98.84 104 A 1 
ATOM 815  C CB  . LEU A 1 104 ? -3.075  15.583  -9.088  1.00 98.79 104 A 1 
ATOM 816  C CG  . LEU A 1 104 ? -2.315  16.315  -7.964  1.00 98.38 104 A 1 
ATOM 817  C CD1 . LEU A 1 104 ? -1.175  17.179  -8.503  1.00 97.74 104 A 1 
ATOM 818  C CD2 . LEU A 1 104 ? -3.278  17.217  -7.193  1.00 97.88 104 A 1 
ATOM 819  N N   . LEU A 1 105 ? -2.516  12.419  -8.574  1.00 98.88 105 A 1 
ATOM 820  C CA  . LEU A 1 105 ? -2.079  11.298  -7.732  1.00 98.87 105 A 1 
ATOM 821  C C   . LEU A 1 105 ? -0.971  10.490  -8.419  1.00 98.91 105 A 1 
ATOM 822  O O   . LEU A 1 105 ? 0.079   10.257  -7.814  1.00 98.84 105 A 1 
ATOM 823  C CB  . LEU A 1 105 ? -3.277  10.405  -7.350  1.00 98.74 105 A 1 
ATOM 824  C CG  . LEU A 1 105 ? -4.411  11.111  -6.576  1.00 98.00 105 A 1 
ATOM 825  C CD1 . LEU A 1 105 ? -5.452  10.081  -6.138  1.00 96.94 105 A 1 
ATOM 826  C CD2 . LEU A 1 105 ? -3.920  11.853  -5.330  1.00 96.70 105 A 1 
ATOM 827  N N   . VAL A 1 106 ? -1.146  10.179  -9.712  1.00 98.92 106 A 1 
ATOM 828  C CA  . VAL A 1 106 ? -0.106  9.525   -10.531 1.00 98.95 106 A 1 
ATOM 829  C C   . VAL A 1 106 ? 1.160   10.381  -10.597 1.00 98.96 106 A 1 
ATOM 830  O O   . VAL A 1 106 ? 2.269   9.895   -10.381 1.00 98.94 106 A 1 
ATOM 831  C CB  . VAL A 1 106 ? -0.609  9.234   -11.960 1.00 98.93 106 A 1 
ATOM 832  C CG1 . VAL A 1 106 ? 0.475   8.532   -12.796 1.00 98.78 106 A 1 
ATOM 833  C CG2 . VAL A 1 106 ? -1.848  8.336   -11.965 1.00 98.78 106 A 1 
ATOM 834  N N   . GLY A 1 107 ? 1.009   11.682  -10.849 1.00 98.92 107 A 1 
ATOM 835  C CA  . GLY A 1 107 ? 2.128   12.616  -10.886 1.00 98.92 107 A 1 
ATOM 836  C C   . GLY A 1 107 ? 2.873   12.723  -9.555  1.00 98.95 107 A 1 
ATOM 837  O O   . GLY A 1 107 ? 4.086   12.931  -9.550  1.00 98.91 107 A 1 
ATOM 838  N N   . GLY A 1 108 ? 2.180   12.539  -8.435  1.00 98.90 108 A 1 
ATOM 839  C CA  . GLY A 1 108 ? 2.786   12.427  -7.110  1.00 98.92 108 A 1 
ATOM 840  C C   . GLY A 1 108 ? 3.709   11.212  -6.992  1.00 98.95 108 A 1 
ATOM 841  O O   . GLY A 1 108 ? 4.869   11.359  -6.605  1.00 98.93 108 A 1 
ATOM 842  N N   . THR A 1 109 ? 3.245   10.040  -7.414  1.00 98.95 109 A 1 
ATOM 843  C CA  . THR A 1 109 ? 4.063   8.814   -7.383  1.00 98.96 109 A 1 
ATOM 844  C C   . THR A 1 109 ? 5.221   8.872   -8.385  1.00 98.96 109 A 1 
ATOM 845  O O   . THR A 1 109 ? 6.345   8.487   -8.061  1.00 98.93 109 A 1 
ATOM 846  C CB  . THR A 1 109 ? 3.187   7.570   -7.591  1.00 98.96 109 A 1 
ATOM 847  O OG1 . THR A 1 109 ? 2.148   7.619   -6.639  1.00 98.63 109 A 1 
ATOM 848  C CG2 . THR A 1 109 ? 3.946   6.275   -7.330  1.00 98.65 109 A 1 
ATOM 849  N N   . LEU A 1 110 ? 5.020   9.474   -9.566  1.00 98.95 110 A 1 
ATOM 850  C CA  . LEU A 1 110 ? 6.101   9.750   -10.520 1.00 98.94 110 A 1 
ATOM 851  C C   . LEU A 1 110 ? 7.137   10.743  -9.968  1.00 98.92 110 A 1 
ATOM 852  O O   . LEU A 1 110 ? 8.334   10.579  -10.202 1.00 98.82 110 A 1 
ATOM 853  C CB  . LEU A 1 110 ? 5.503   10.302  -11.823 1.00 98.93 110 A 1 
ATOM 854  C CG  . LEU A 1 110 ? 4.732   9.268   -12.663 1.00 98.71 110 A 1 
ATOM 855  C CD1 . LEU A 1 110 ? 4.046   9.984   -13.825 1.00 98.55 110 A 1 
ATOM 856  C CD2 . LEU A 1 110 ? 5.665   8.209   -13.247 1.00 98.51 110 A 1 
ATOM 857  N N   . THR A 1 111 ? 6.697   11.758  -9.222  1.00 98.92 111 A 1 
ATOM 858  C CA  . THR A 1 111 ? 7.598   12.694  -8.533  1.00 98.90 111 A 1 
ATOM 859  C C   . THR A 1 111 ? 8.438   11.957  -7.489  1.00 98.90 111 A 1 
ATOM 860  O O   . THR A 1 111 ? 9.657   12.122  -7.468  1.00 98.84 111 A 1 
ATOM 861  C CB  . THR A 1 111 ? 6.818   13.858  -7.893  1.00 98.88 111 A 1 
ATOM 862  O OG1 . THR A 1 111 ? 6.105   14.569  -8.883  1.00 98.41 111 A 1 
ATOM 863  C CG2 . THR A 1 111 ? 7.720   14.878  -7.199  1.00 98.39 111 A 1 
ATOM 864  N N   . ALA A 1 112 ? 7.822   11.095  -6.679  1.00 98.87 112 A 1 
ATOM 865  C CA  . ALA A 1 112 ? 8.537   10.242  -5.729  1.00 98.88 112 A 1 
ATOM 866  C C   . ALA A 1 112 ? 9.577   9.347   -6.433  1.00 98.87 112 A 1 
ATOM 867  O O   . ALA A 1 112 ? 10.736  9.293   -6.019  1.00 98.82 112 A 1 
ATOM 868  C CB  . ALA A 1 112 ? 7.505   9.413   -4.951  1.00 98.88 112 A 1 
ATOM 869  N N   . ALA A 1 113 ? 9.191   8.725   -7.549  1.00 98.92 113 A 1 
ATOM 870  C CA  . ALA A 1 113 ? 10.085  7.909   -8.365  1.00 98.91 113 A 1 
ATOM 871  C C   . ALA A 1 113 ? 11.284  8.713   -8.898  1.00 98.88 113 A 1 
ATOM 872  O O   . ALA A 1 113 ? 12.420  8.254   -8.795  1.00 98.75 113 A 1 
ATOM 873  C CB  . ALA A 1 113 ? 9.273   7.280   -9.504  1.00 98.89 113 A 1 
ATOM 874  N N   . ASP A 1 114 ? 11.066  9.929   -9.408  1.00 98.82 114 A 1 
ATOM 875  C CA  . ASP A 1 114 ? 12.151  10.787  -9.891  1.00 98.68 114 A 1 
ATOM 876  C C   . ASP A 1 114 ? 13.129  11.177  -8.776  1.00 98.64 114 A 1 
ATOM 877  O O   . ASP A 1 114 ? 14.339  11.134  -8.991  1.00 98.33 114 A 1 
ATOM 878  C CB  . ASP A 1 114 ? 11.582  12.046  -10.572 1.00 98.45 114 A 1 
ATOM 879  C CG  . ASP A 1 114 ? 11.207  11.829  -12.042 1.00 97.41 114 A 1 
ATOM 880  O OD1 . ASP A 1 114 ? 11.896  11.032  -12.732 1.00 94.79 114 A 1 
ATOM 881  O OD2 . ASP A 1 114 ? 10.334  12.561  -12.557 1.00 94.54 114 A 1 
ATOM 882  N N   . TRP A 1 115 ? 12.639  11.521  -7.585  1.00 98.73 115 A 1 
ATOM 883  C CA  . TRP A 1 115 ? 13.502  11.863  -6.448  1.00 98.74 115 A 1 
ATOM 884  C C   . TRP A 1 115 ? 14.394  10.694  -6.027  1.00 98.71 115 A 1 
ATOM 885  O O   . TRP A 1 115 ? 15.601  10.881  -5.857  1.00 98.45 115 A 1 
ATOM 886  C CB  . TRP A 1 115 ? 12.648  12.358  -5.274  1.00 98.72 115 A 1 
ATOM 887  C CG  . TRP A 1 115 ? 12.367  13.828  -5.316  1.00 98.69 115 A 1 
ATOM 888  C CD1 . TRP A 1 115 ? 11.319  14.420  -5.930  1.00 98.29 115 A 1 
ATOM 889  C CD2 . TRP A 1 115 ? 13.164  14.913  -4.749  1.00 98.56 115 A 1 
ATOM 890  N NE1 . TRP A 1 115 ? 11.410  15.791  -5.789  1.00 98.03 115 A 1 
ATOM 891  C CE2 . TRP A 1 115 ? 12.528  16.150  -5.069  1.00 98.32 115 A 1 
ATOM 892  C CE3 . TRP A 1 115 ? 14.355  14.971  -4.001  1.00 98.26 115 A 1 
ATOM 893  C CZ2 . TRP A 1 115 ? 13.057  17.385  -4.667  1.00 97.84 115 A 1 
ATOM 894  C CZ3 . TRP A 1 115 ? 14.892  16.205  -3.589  1.00 97.65 115 A 1 
ATOM 895  C CH2 . TRP A 1 115 ? 14.245  17.411  -3.922  1.00 97.41 115 A 1 
ATOM 896  N N   . VAL A 1 116 ? 13.828  9.496   -5.929  1.00 98.72 116 A 1 
ATOM 897  C CA  . VAL A 1 116 ? 14.570  8.299   -5.502  1.00 98.76 116 A 1 
ATOM 898  C C   . VAL A 1 116 ? 15.501  7.792   -6.605  1.00 98.69 116 A 1 
ATOM 899  O O   . VAL A 1 116 ? 16.699  7.610   -6.382  1.00 98.52 116 A 1 
ATOM 900  C CB  . VAL A 1 116 ? 13.594  7.209   -5.015  1.00 98.78 116 A 1 
ATOM 901  C CG1 . VAL A 1 116 ? 14.309  5.892   -4.689  1.00 98.54 116 A 1 
ATOM 902  C CG2 . VAL A 1 116 ? 12.880  7.679   -3.741  1.00 98.57 116 A 1 
ATOM 903  N N   . MET A 1 117 ? 14.994  7.613   -7.817  1.00 98.74 117 A 1 
ATOM 904  C CA  . MET A 1 117 ? 15.755  6.979   -8.900  1.00 98.71 117 A 1 
ATOM 905  C C   . MET A 1 117 ? 16.857  7.876   -9.475  1.00 98.55 117 A 1 
ATOM 906  O O   . MET A 1 117 ? 17.854  7.366   -9.984  1.00 98.25 117 A 1 
ATOM 907  C CB  . MET A 1 117 ? 14.805  6.495   -10.003 1.00 98.77 117 A 1 
ATOM 908  C CG  . MET A 1 117 ? 13.815  5.432   -9.511  1.00 98.61 117 A 1 
ATOM 909  S SD  . MET A 1 117 ? 14.554  3.968   -8.720  1.00 98.61 117 A 1 
ATOM 910  C CE  . MET A 1 117 ? 15.441  3.238   -10.123 1.00 97.20 117 A 1 
ATOM 911  N N   . SER A 1 118 ? 16.730  9.212   -9.355  1.00 98.62 118 A 1 
ATOM 912  C CA  . SER A 1 118 ? 17.811  10.151  -9.693  1.00 98.41 118 A 1 
ATOM 913  C C   . SER A 1 118 ? 18.852  10.319  -8.577  1.00 98.30 118 A 1 
ATOM 914  O O   . SER A 1 118 ? 19.829  11.045  -8.763  1.00 97.36 118 A 1 
ATOM 915  C CB  . SER A 1 118 ? 17.241  11.506  -10.110 1.00 98.04 118 A 1 
ATOM 916  O OG  . SER A 1 118 ? 16.660  12.169  -9.007  1.00 96.40 118 A 1 
ATOM 917  N N   . GLY A 1 119 ? 18.658  9.681   -7.417  1.00 97.74 119 A 1 
ATOM 918  C CA  . GLY A 1 119 ? 19.562  9.786   -6.270  1.00 97.62 119 A 1 
ATOM 919  C C   . GLY A 1 119 ? 19.486  11.125  -5.519  1.00 97.85 119 A 1 
ATOM 920  O O   . GLY A 1 119 ? 20.415  11.480  -4.792  1.00 96.97 119 A 1 
ATOM 921  N N   . GLN A 1 120 ? 18.409  11.895  -5.707  1.00 98.23 120 A 1 
ATOM 922  C CA  . GLN A 1 120 ? 18.171  13.133  -4.948  1.00 98.03 120 A 1 
ATOM 923  C C   . GLN A 1 120 ? 17.720  12.850  -3.509  1.00 97.96 120 A 1 
ATOM 924  O O   . GLN A 1 120 ? 18.064  13.617  -2.609  1.00 96.93 120 A 1 
ATOM 925  C CB  . GLN A 1 120 ? 17.145  14.011  -5.675  1.00 97.80 120 A 1 
ATOM 926  C CG  . GLN A 1 120 ? 17.718  14.620  -6.959  1.00 95.34 120 A 1 
ATOM 927  C CD  . GLN A 1 120 ? 16.673  15.469  -7.674  1.00 92.74 120 A 1 
ATOM 928  O OE1 . GLN A 1 120 ? 16.525  16.654  -7.421  1.00 83.44 120 A 1 
ATOM 929  N NE2 . GLN A 1 120 ? 15.911  14.891  -8.574  1.00 80.45 120 A 1 
ATOM 930  N N   . ALA A 1 121 ? 17.011  11.739  -3.303  1.00 98.06 121 A 1 
ATOM 931  C CA  . ALA A 1 121 ? 16.633  11.207  -1.996  1.00 98.25 121 A 1 
ATOM 932  C C   . ALA A 1 121 ? 16.827  9.681   -1.954  1.00 98.41 121 A 1 
ATOM 933  O O   . ALA A 1 121 ? 16.831  9.036   -3.001  1.00 98.10 121 A 1 
ATOM 934  C CB  . ALA A 1 121 ? 15.182  11.600  -1.697  1.00 97.99 121 A 1 
ATOM 935  N N   . LEU A 1 122 ? 16.988  9.117   -0.758  1.00 98.40 122 A 1 
ATOM 936  C CA  . LEU A 1 122 ? 16.954  7.661   -0.562  1.00 98.41 122 A 1 
ATOM 937  C C   . LEU A 1 122 ? 15.515  7.146   -0.527  1.00 98.65 122 A 1 
ATOM 938  O O   . LEU A 1 122 ? 15.213  6.116   -1.125  1.00 98.33 122 A 1 
ATOM 939  C CB  . LEU A 1 122 ? 17.680  7.278   0.742   1.00 97.70 122 A 1 
ATOM 940  C CG  . LEU A 1 122 ? 19.202  7.477   0.719   1.00 95.57 122 A 1 
ATOM 941  C CD1 . LEU A 1 122 ? 19.782  7.152   2.094   1.00 92.13 122 A 1 
ATOM 942  C CD2 . LEU A 1 122 ? 19.887  6.576   -0.310  1.00 91.76 122 A 1 
ATOM 943  N N   . HIS A 1 123 ? 14.634  7.894   0.133   1.00 98.68 123 A 1 
ATOM 944  C CA  . HIS A 1 123 ? 13.246  7.503   0.357   1.00 98.73 123 A 1 
ATOM 945  C C   . HIS A 1 123 ? 12.276  8.580   -0.130  1.00 98.81 123 A 1 
ATOM 946  O O   . HIS A 1 123 ? 12.565  9.778   -0.090  1.00 98.62 123 A 1 
ATOM 947  C CB  . HIS A 1 123 ? 13.024  7.188   1.846   1.00 98.41 123 A 1 
ATOM 948  C CG  . HIS A 1 123 ? 14.107  6.325   2.449   1.00 98.22 123 A 1 
ATOM 949  N ND1 . HIS A 1 123 ? 14.533  5.114   1.966   1.00 93.37 123 A 1 
ATOM 950  C CD2 . HIS A 1 123 ? 14.915  6.647   3.504   1.00 93.54 123 A 1 
ATOM 951  C CE1 . HIS A 1 123 ? 15.584  4.725   2.708   1.00 93.91 123 A 1 
ATOM 952  N NE2 . HIS A 1 123 ? 15.847  5.626   3.655   1.00 95.08 123 A 1 
ATOM 953  N N   . ALA A 1 124 ? 11.095  8.158   -0.569  1.00 98.81 124 A 1 
ATOM 954  C CA  . ALA A 1 124 ? 10.008  9.075   -0.879  1.00 98.87 124 A 1 
ATOM 955  C C   . ALA A 1 124 ? 8.655   8.494   -0.456  1.00 98.90 124 A 1 
ATOM 956  O O   . ALA A 1 124 ? 8.365   7.332   -0.735  1.00 98.87 124 A 1 
ATOM 957  C CB  . ALA A 1 124 ? 10.034  9.419   -2.372  1.00 98.84 124 A 1 
ATOM 958  N N   . ALA A 1 125 ? 7.809   9.323   0.157   1.00 98.90 125 A 1 
ATOM 959  C CA  . ALA A 1 125 ? 6.442   8.959   0.519   1.00 98.90 125 A 1 
ATOM 960  C C   . ALA A 1 125 ? 5.430   9.788   -0.284  1.00 98.91 125 A 1 
ATOM 961  O O   . ALA A 1 125 ? 5.476   11.019  -0.255  1.00 98.81 125 A 1 
ATOM 962  C CB  . ALA A 1 125 ? 6.264   9.125   2.034   1.00 98.80 125 A 1 
ATOM 963  N N   . ASN A 1 126 ? 4.494   9.136   -0.975  1.00 98.92 126 A 1 
ATOM 964  C CA  . ASN A 1 126 ? 3.333   9.755   -1.620  1.00 98.92 126 A 1 
ATOM 965  C C   . ASN A 1 126 ? 2.036   9.101   -1.129  1.00 98.92 126 A 1 
ATOM 966  O O   . ASN A 1 126 ? 1.463   8.232   -1.788  1.00 98.77 126 A 1 
ATOM 967  C CB  . ASN A 1 126 ? 3.453   9.688   -3.152  1.00 98.85 126 A 1 
ATOM 968  C CG  . ASN A 1 126 ? 2.226   10.307  -3.812  1.00 98.72 126 A 1 
ATOM 969  O OD1 . ASN A 1 126 ? 1.700   11.323  -3.365  1.00 94.90 126 A 1 
ATOM 970  N ND2 . ASN A 1 126 ? 1.715   9.724   -4.863  1.00 95.32 126 A 1 
ATOM 971  N N   . LEU A 1 127 ? 1.542   9.541   0.018   1.00 98.88 127 A 1 
ATOM 972  C CA  . LEU A 1 127 ? 0.362   8.941   0.660   1.00 98.84 127 A 1 
ATOM 973  C C   . LEU A 1 127 ? -0.960  9.204   -0.087  1.00 98.79 127 A 1 
ATOM 974  O O   . LEU A 1 127 ? -1.976  8.597   0.233   1.00 98.28 127 A 1 
ATOM 975  C CB  . LEU A 1 127 ? 0.280   9.426   2.117   1.00 98.74 127 A 1 
ATOM 976  C CG  . LEU A 1 127 ? 1.554   9.177   2.949   1.00 98.50 127 A 1 
ATOM 977  C CD1 . LEU A 1 127 ? 1.329   9.675   4.374   1.00 98.08 127 A 1 
ATOM 978  C CD2 . LEU A 1 127 ? 1.944   7.698   3.003   1.00 97.86 127 A 1 
ATOM 979  N N   . GLY A 1 128 ? -0.963  10.094  -1.091  1.00 98.63 128 A 1 
ATOM 980  C CA  . GLY A 1 128 ? -2.113  10.293  -1.971  1.00 98.48 128 A 1 
ATOM 981  C C   . GLY A 1 128 ? -2.298  9.183   -3.013  1.00 98.53 128 A 1 
ATOM 982  O O   . GLY A 1 128 ? -3.405  9.026   -3.519  1.00 97.89 128 A 1 
ATOM 983  N N   . GLY A 1 129 ? -1.234  8.438   -3.333  1.00 98.48 129 A 1 
ATOM 984  C CA  . GLY A 1 129 ? -1.230  7.338   -4.298  1.00 98.50 129 A 1 
ATOM 985  C C   . GLY A 1 129 ? -1.564  5.981   -3.678  1.00 98.60 129 A 1 
ATOM 986  O O   . GLY A 1 129 ? -2.096  5.901   -2.567  1.00 98.13 129 A 1 
ATOM 987  N N   . GLY A 1 130 ? -1.225  4.908   -4.401  1.00 98.73 130 A 1 
ATOM 988  C CA  . GLY A 1 130 ? -1.470  3.520   -4.004  1.00 98.77 130 A 1 
ATOM 989  C C   . GLY A 1 130 ? -2.771  2.942   -4.564  1.00 98.81 130 A 1 
ATOM 990  O O   . GLY A 1 130 ? -3.342  2.029   -3.973  1.00 98.40 130 A 1 
ATOM 991  N N   . LEU A 1 131 ? -3.246  3.467   -5.694  1.00 98.78 131 A 1 
ATOM 992  C CA  . LEU A 1 131 ? -4.519  3.100   -6.323  1.00 98.75 131 A 1 
ATOM 993  C C   . LEU A 1 131 ? -4.356  1.816   -7.163  1.00 98.80 131 A 1 
ATOM 994  O O   . LEU A 1 131 ? -4.386  1.826   -8.391  1.00 98.18 131 A 1 
ATOM 995  C CB  . LEU A 1 131 ? -5.072  4.286   -7.140  1.00 98.43 131 A 1 
ATOM 996  C CG  . LEU A 1 131 ? -5.687  5.435   -6.310  1.00 97.10 131 A 1 
ATOM 997  C CD1 . LEU A 1 131 ? -4.649  6.292   -5.585  1.00 92.61 131 A 1 
ATOM 998  C CD2 . LEU A 1 131 ? -6.462  6.370   -7.245  1.00 92.34 131 A 1 
ATOM 999  N N   . HIS A 1 132 ? -4.190  0.705   -6.482  1.00 98.84 132 A 1 
ATOM 1000 C CA  . HIS A 1 132 ? -3.695  -0.561  -7.024  1.00 98.91 132 A 1 
ATOM 1001 C C   . HIS A 1 132 ? -4.710  -1.393  -7.828  1.00 98.92 132 A 1 
ATOM 1002 O O   . HIS A 1 132 ? -4.310  -2.327  -8.517  1.00 98.70 132 A 1 
ATOM 1003 C CB  . HIS A 1 132 ? -3.081  -1.367  -5.874  1.00 98.84 132 A 1 
ATOM 1004 C CG  . HIS A 1 132 ? -4.035  -1.854  -4.807  1.00 98.89 132 A 1 
ATOM 1005 N ND1 . HIS A 1 132 ? -3.698  -2.766  -3.825  1.00 98.39 132 A 1 
ATOM 1006 C CD2 . HIS A 1 132 ? -5.342  -1.505  -4.585  1.00 98.31 132 A 1 
ATOM 1007 C CE1 . HIS A 1 132 ? -4.769  -2.965  -3.049  1.00 98.11 132 A 1 
ATOM 1008 N NE2 . HIS A 1 132 ? -5.795  -2.213  -3.472  1.00 98.10 132 A 1 
ATOM 1009 N N   . HIS A 1 133 ? -6.001  -1.044  -7.820  1.00 98.81 133 A 1 
ATOM 1010 C CA  . HIS A 1 133 ? -7.052  -1.765  -8.561  1.00 98.79 133 A 1 
ATOM 1011 C C   . HIS A 1 133 ? -7.285  -1.252  -9.989  1.00 98.78 133 A 1 
ATOM 1012 O O   . HIS A 1 133 ? -8.026  -1.864  -10.755 1.00 98.48 133 A 1 
ATOM 1013 C CB  . HIS A 1 133 ? -8.368  -1.701  -7.780  1.00 98.68 133 A 1 
ATOM 1014 C CG  . HIS A 1 133 ? -8.327  -2.391  -6.447  1.00 98.76 133 A 1 
ATOM 1015 N ND1 . HIS A 1 133 ? -7.905  -3.683  -6.221  1.00 98.05 133 A 1 
ATOM 1016 C CD2 . HIS A 1 133 ? -8.779  -1.895  -5.256  1.00 98.02 133 A 1 
ATOM 1017 C CE1 . HIS A 1 133 ? -8.094  -3.949  -4.916  1.00 98.00 133 A 1 
ATOM 1018 N NE2 . HIS A 1 133 ? -8.633  -2.890  -4.300  1.00 98.05 133 A 1 
ATOM 1019 N N   . GLY A 1 134 ? -6.708  -0.107  -10.365 1.00 98.58 134 A 1 
ATOM 1020 C CA  . GLY A 1 134 ? -6.879  0.449   -11.704 1.00 98.56 134 A 1 
ATOM 1021 C C   . GLY A 1 134 ? -6.272  -0.475  -12.769 1.00 98.67 134 A 1 
ATOM 1022 O O   . GLY A 1 134 ? -5.088  -0.802  -12.708 1.00 98.33 134 A 1 
ATOM 1023 N N   . PHE A 1 135 ? -7.065  -0.873  -13.767 1.00 98.79 135 A 1 
ATOM 1024 C CA  . PHE A 1 135 ? -6.600  -1.682  -14.898 1.00 98.71 135 A 1 
ATOM 1025 C C   . PHE A 1 135 ? -6.223  -0.818  -16.099 1.00 98.61 135 A 1 
ATOM 1026 O O   . PHE A 1 135 ? -6.605  0.338   -16.212 1.00 97.90 135 A 1 
ATOM 1027 C CB  . PHE A 1 135 ? -7.665  -2.708  -15.294 1.00 98.53 135 A 1 
ATOM 1028 C CG  . PHE A 1 135 ? -7.838  -3.819  -14.286 1.00 98.58 135 A 1 
ATOM 1029 C CD1 . PHE A 1 135 ? -6.966  -4.927  -14.305 1.00 97.75 135 A 1 
ATOM 1030 C CD2 . PHE A 1 135 ? -8.859  -3.747  -13.328 1.00 97.80 135 A 1 
ATOM 1031 C CE1 . PHE A 1 135 ? -7.119  -5.956  -13.362 1.00 97.22 135 A 1 
ATOM 1032 C CE2 . PHE A 1 135 ? -9.010  -4.777  -12.384 1.00 97.20 135 A 1 
ATOM 1033 C CZ  . PHE A 1 135 ? -8.141  -5.879  -12.402 1.00 97.55 135 A 1 
ATOM 1034 N N   . ARG A 1 136 ? -5.553  -1.427  -17.067 1.00 98.71 136 A 1 
ATOM 1035 C CA  . ARG A 1 136 ? -5.115  -0.759  -18.303 1.00 98.64 136 A 1 
ATOM 1036 C C   . ARG A 1 136 ? -6.222  0.036   -19.006 1.00 98.79 136 A 1 
ATOM 1037 O O   . ARG A 1 136 ? -5.958  1.140   -19.474 1.00 98.54 136 A 1 
ATOM 1038 C CB  . ARG A 1 136 ? -4.504  -1.822  -19.228 1.00 97.97 136 A 1 
ATOM 1039 C CG  . ARG A 1 136 ? -3.953  -1.193  -20.507 1.00 88.82 136 A 1 
ATOM 1040 C CD  . ARG A 1 136 ? -3.207  -2.197  -21.363 1.00 86.15 136 A 1 
ATOM 1041 N NE  . ARG A 1 136 ? -2.670  -1.528  -22.562 1.00 76.79 136 A 1 
ATOM 1042 C CZ  . ARG A 1 136 ? -1.764  -2.002  -23.393 1.00 68.04 136 A 1 
ATOM 1043 N NH1 . ARG A 1 136 ? -1.269  -3.201  -23.257 1.00 61.80 136 A 1 
ATOM 1044 N NH2 . ARG A 1 136 ? -1.333  -1.267  -24.378 1.00 57.71 136 A 1 
ATOM 1045 N N   . GLY A 1 137 ? -7.428  -0.498  -19.092 1.00 98.50 137 A 1 
ATOM 1046 C CA  . GLY A 1 137 ? -8.564  0.121   -19.790 1.00 98.53 137 A 1 
ATOM 1047 C C   . GLY A 1 137 ? -9.816  0.284   -18.929 1.00 98.65 137 A 1 
ATOM 1048 O O   . GLY A 1 137 ? -10.898 0.422   -19.490 1.00 97.81 137 A 1 
ATOM 1049 N N   . ARG A 1 138 ? -9.700  0.192   -17.599 1.00 98.49 138 A 1 
ATOM 1050 C CA  . ARG A 1 138 ? -10.874 0.179   -16.716 1.00 98.43 138 A 1 
ATOM 1051 C C   . ARG A 1 138 ? -10.550 0.635   -15.290 1.00 98.72 138 A 1 
ATOM 1052 O O   . ARG A 1 138 ? -9.570  0.177   -14.701 1.00 98.36 138 A 1 
ATOM 1053 C CB  . ARG A 1 138 ? -11.470 -1.236  -16.732 1.00 96.81 138 A 1 
ATOM 1054 C CG  . ARG A 1 138 ? -12.830 -1.289  -16.034 1.00 90.77 138 A 1 
ATOM 1055 C CD  . ARG A 1 138 ? -13.478 -2.658  -16.134 1.00 89.01 138 A 1 
ATOM 1056 N NE  . ARG A 1 138 ? -14.696 -2.683  -15.306 1.00 79.13 138 A 1 
ATOM 1057 C CZ  . ARG A 1 138 ? -15.627 -3.612  -15.295 1.00 70.83 138 A 1 
ATOM 1058 N NH1 . ARG A 1 138 ? -15.560 -4.664  -16.055 1.00 64.77 138 A 1 
ATOM 1059 N NH2 . ARG A 1 138 ? -16.659 -3.490  -14.502 1.00 60.40 138 A 1 
ATOM 1060 N N   . ALA A 1 139 ? -11.416 1.492   -14.735 1.00 98.74 139 A 1 
ATOM 1061 C CA  . ALA A 1 139 ? -11.438 1.807   -13.311 1.00 98.77 139 A 1 
ATOM 1062 C C   . ALA A 1 139 ? -12.016 0.627   -12.504 1.00 98.74 139 A 1 
ATOM 1063 O O   . ALA A 1 139 ? -12.905 -0.083  -12.981 1.00 98.49 139 A 1 
ATOM 1064 C CB  . ALA A 1 139 ? -12.263 3.080   -13.092 1.00 98.66 139 A 1 
ATOM 1065 N N   . SER A 1 140 ? -11.516 0.428   -11.295 1.00 98.68 140 A 1 
ATOM 1066 C CA  . SER A 1 140 ? -11.983 -0.623  -10.386 1.00 98.66 140 A 1 
ATOM 1067 C C   . SER A 1 140 ? -11.639 -0.259  -8.944  1.00 98.71 140 A 1 
ATOM 1068 O O   . SER A 1 140 ? -10.615 0.387   -8.721  1.00 98.35 140 A 1 
ATOM 1069 C CB  . SER A 1 140 ? -11.309 -1.949  -10.752 1.00 98.41 140 A 1 
ATOM 1070 O OG  . SER A 1 140 ? -11.904 -3.026  -10.060 1.00 96.93 140 A 1 
ATOM 1071 N N   . GLY A 1 141 ? -12.459 -0.654  -7.981  1.00 98.20 141 A 1 
ATOM 1072 C CA  . GLY A 1 141 ? -12.156 -0.503  -6.555  1.00 98.33 141 A 1 
ATOM 1073 C C   . GLY A 1 141 ? -11.673 0.902   -6.176  1.00 98.53 141 A 1 
ATOM 1074 O O   . GLY A 1 141 ? -10.582 1.058   -5.640  1.00 97.92 141 A 1 
ATOM 1075 N N   . PHE A 1 142 ? -12.445 1.928   -6.530  1.00 98.42 142 A 1 
ATOM 1076 C CA  . PHE A 1 142 ? -12.148 3.348   -6.253  1.00 98.45 142 A 1 
ATOM 1077 C C   . PHE A 1 142 ? -10.934 3.932   -6.999  1.00 98.57 142 A 1 
ATOM 1078 O O   . PHE A 1 142 ? -10.615 5.113   -6.849  1.00 97.80 142 A 1 
ATOM 1079 C CB  . PHE A 1 142 ? -12.060 3.588   -4.729  1.00 98.22 142 A 1 
ATOM 1080 C CG  . PHE A 1 142 ? -13.038 2.797   -3.862  1.00 98.32 142 A 1 
ATOM 1081 C CD1 . PHE A 1 142 ? -14.353 2.547   -4.298  1.00 97.73 142 A 1 
ATOM 1082 C CD2 . PHE A 1 142 ? -12.624 2.315   -2.602  1.00 97.88 142 A 1 
ATOM 1083 C CE1 . PHE A 1 142 ? -15.250 1.824   -3.486  1.00 97.63 142 A 1 
ATOM 1084 C CE2 . PHE A 1 142 ? -13.527 1.602   -1.789  1.00 97.54 142 A 1 
ATOM 1085 C CZ  . PHE A 1 142 ? -14.838 1.360   -2.229  1.00 97.98 142 A 1 
ATOM 1086 N N   . CYS A 1 143 ? -10.268 3.144   -7.830  1.00 98.61 143 A 1 
ATOM 1087 C CA  . CYS A 1 143 ? -9.043  3.505   -8.531  1.00 98.74 143 A 1 
ATOM 1088 C C   . CYS A 1 143 ? -9.335  3.844   -10.000 1.00 98.76 143 A 1 
ATOM 1089 O O   . CYS A 1 143 ? -9.697  2.970   -10.792 1.00 98.65 143 A 1 
ATOM 1090 C CB  . CYS A 1 143 ? -8.034  2.360   -8.397  1.00 98.71 143 A 1 
ATOM 1091 S SG  . CYS A 1 143 ? -7.720  1.966   -6.652  1.00 98.55 143 A 1 
ATOM 1092 N N   . ILE A 1 144 ? -9.142  5.118   -10.377 1.00 98.83 144 A 1 
ATOM 1093 C CA  . ILE A 1 144 ? -9.267  5.564   -11.772 1.00 98.84 144 A 1 
ATOM 1094 C C   . ILE A 1 144 ? -7.988  5.208   -12.531 1.00 98.85 144 A 1 
ATOM 1095 O O   . ILE A 1 144 ? -8.013  4.333   -13.388 1.00 98.75 144 A 1 
ATOM 1096 C CB  . ILE A 1 144 ? -9.618  7.066   -11.848 1.00 98.73 144 A 1 
ATOM 1097 C CG1 . ILE A 1 144 ? -10.989 7.338   -11.197 1.00 97.88 144 A 1 
ATOM 1098 C CG2 . ILE A 1 144 ? -9.627  7.552   -13.318 1.00 98.25 144 A 1 
ATOM 1099 C CD1 . ILE A 1 144 ? -11.223 8.818   -10.884 1.00 94.28 144 A 1 
ATOM 1100 N N   . TYR A 1 145 ? -6.867  5.845   -12.205 1.00 98.89 145 A 1 
ATOM 1101 C CA  . TYR A 1 145 ? -5.556  5.499   -12.746 1.00 98.89 145 A 1 
ATOM 1102 C C   . TYR A 1 145 ? -4.733  4.742   -11.703 1.00 98.87 145 A 1 
ATOM 1103 O O   . TYR A 1 145 ? -4.780  5.059   -10.519 1.00 98.74 145 A 1 
ATOM 1104 C CB  . TYR A 1 145 ? -4.820  6.757   -13.231 1.00 98.88 145 A 1 
ATOM 1105 C CG  . TYR A 1 145 ? -5.489  7.522   -14.363 1.00 98.92 145 A 1 
ATOM 1106 C CD1 . TYR A 1 145 ? -6.020  6.840   -15.475 1.00 98.84 145 A 1 
ATOM 1107 C CD2 . TYR A 1 145 ? -5.566  8.930   -14.313 1.00 98.83 145 A 1 
ATOM 1108 C CE1 . TYR A 1 145 ? -6.640  7.551   -16.522 1.00 98.80 145 A 1 
ATOM 1109 C CE2 . TYR A 1 145 ? -6.178  9.648   -15.360 1.00 98.79 145 A 1 
ATOM 1110 C CZ  . TYR A 1 145 ? -6.724  8.958   -16.462 1.00 98.87 145 A 1 
ATOM 1111 O OH  . TYR A 1 145 ? -7.337  9.640   -17.462 1.00 98.76 145 A 1 
ATOM 1112 N N   . ASN A 1 146 ? -3.958  3.765   -12.162 1.00 98.91 146 A 1 
ATOM 1113 C CA  . ASN A 1 146 ? -3.070  2.982   -11.306 1.00 98.94 146 A 1 
ATOM 1114 C C   . ASN A 1 146 ? -1.696  3.663   -11.215 1.00 98.96 146 A 1 
ATOM 1115 O O   . ASN A 1 146 ? -0.823  3.451   -12.060 1.00 98.92 146 A 1 
ATOM 1116 C CB  . ASN A 1 146 ? -3.017  1.553   -11.848 1.00 98.89 146 A 1 
ATOM 1117 C CG  . ASN A 1 146 ? -2.383  0.581   -10.875 1.00 98.87 146 A 1 
ATOM 1118 O OD1 . ASN A 1 146 ? -1.401  0.867   -10.207 1.00 97.56 146 A 1 
ATOM 1119 N ND2 . ASN A 1 146 ? -2.936  -0.604  -10.780 1.00 97.16 146 A 1 
ATOM 1120 N N   . ASP A 1 147 ? -1.519  4.515   -10.210 1.00 98.94 147 A 1 
ATOM 1121 C CA  . ASP A 1 147 ? -0.299  5.305   -10.035 1.00 98.95 147 A 1 
ATOM 1122 C C   . ASP A 1 147 ? 0.941   4.436   -9.799  1.00 98.97 147 A 1 
ATOM 1123 O O   . ASP A 1 147 ? 2.004   4.721   -10.359 1.00 98.92 147 A 1 
ATOM 1124 C CB  . ASP A 1 147 ? -0.494  6.316   -8.902  1.00 98.90 147 A 1 
ATOM 1125 C CG  . ASP A 1 147 ? -0.606  5.652   -7.530  1.00 98.88 147 A 1 
ATOM 1126 O OD1 . ASP A 1 147 ? -1.616  4.961   -7.290  1.00 98.39 147 A 1 
ATOM 1127 O OD2 . ASP A 1 147 ? 0.334   5.825   -6.719  1.00 98.45 147 A 1 
ATOM 1128 N N   . SER A 1 148 ? 0.801   3.351   -9.049  1.00 98.93 148 A 1 
ATOM 1129 C CA  . SER A 1 148 ? 1.876   2.394   -8.793  1.00 98.94 148 A 1 
ATOM 1130 C C   . SER A 1 148 ? 2.316   1.688   -10.078 1.00 98.96 148 A 1 
ATOM 1131 O O   . SER A 1 148 ? 3.507   1.646   -10.377 1.00 98.91 148 A 1 
ATOM 1132 C CB  . SER A 1 148 ? 1.428   1.362   -7.754  1.00 98.88 148 A 1 
ATOM 1133 O OG  . SER A 1 148 ? 1.184   2.002   -6.514  1.00 98.19 148 A 1 
ATOM 1134 N N   . ALA A 1 149 ? 1.371   1.210   -10.891 1.00 98.94 149 A 1 
ATOM 1135 C CA  . ALA A 1 149 ? 1.695   0.563   -12.161 1.00 98.95 149 A 1 
ATOM 1136 C C   . ALA A 1 149 ? 2.366   1.534   -13.150 1.00 98.95 149 A 1 
ATOM 1137 O O   . ALA A 1 149 ? 3.384   1.195   -13.757 1.00 98.90 149 A 1 
ATOM 1138 C CB  . ALA A 1 149 ? 0.422   -0.061  -12.743 1.00 98.93 149 A 1 
ATOM 1139 N N   . VAL A 1 150 ? 1.858   2.765   -13.261 1.00 98.93 150 A 1 
ATOM 1140 C CA  . VAL A 1 150 ? 2.479   3.801   -14.106 1.00 98.94 150 A 1 
ATOM 1141 C C   . VAL A 1 150 ? 3.898   4.118   -13.623 1.00 98.93 150 A 1 
ATOM 1142 O O   . VAL A 1 150 ? 4.820   4.180   -14.438 1.00 98.89 150 A 1 
ATOM 1143 C CB  . VAL A 1 150 ? 1.607   5.072   -14.169 1.00 98.94 150 A 1 
ATOM 1144 C CG1 . VAL A 1 150 ? 2.301   6.206   -14.937 1.00 98.71 150 A 1 
ATOM 1145 C CG2 . VAL A 1 150 ? 0.277   4.806   -14.890 1.00 98.65 150 A 1 
ATOM 1146 N N   . ALA A 1 151 ? 4.111   4.261   -12.316 1.00 98.96 151 A 1 
ATOM 1147 C CA  . ALA A 1 151 ? 5.430   4.531   -11.753 1.00 98.96 151 A 1 
ATOM 1148 C C   . ALA A 1 151 ? 6.410   3.367   -11.968 1.00 98.95 151 A 1 
ATOM 1149 O O   . ALA A 1 151 ? 7.555   3.604   -12.351 1.00 98.91 151 A 1 
ATOM 1150 C CB  . ALA A 1 151 ? 5.278   4.876   -10.273 1.00 98.93 151 A 1 
ATOM 1151 N N   . ILE A 1 152 ? 5.976   2.123   -11.792 1.00 98.96 152 A 1 
ATOM 1152 C CA  . ILE A 1 152 ? 6.795   0.935   -12.086 1.00 98.96 152 A 1 
ATOM 1153 C C   . ILE A 1 152 ? 7.212   0.934   -13.564 1.00 98.94 152 A 1 
ATOM 1154 O O   . ILE A 1 152 ? 8.402   0.844   -13.868 1.00 98.86 152 A 1 
ATOM 1155 C CB  . ILE A 1 152 ? 6.038   -0.359  -11.704 1.00 98.96 152 A 1 
ATOM 1156 C CG1 . ILE A 1 152 ? 5.897   -0.475  -10.169 1.00 98.86 152 A 1 
ATOM 1157 C CG2 . ILE A 1 152 ? 6.777   -1.603  -12.240 1.00 98.87 152 A 1 
ATOM 1158 C CD1 . ILE A 1 152 ? 4.837   -1.492  -9.718  1.00 98.63 152 A 1 
ATOM 1159 N N   . GLN A 1 153 ? 6.266   1.098   -14.485 1.00 98.95 153 A 1 
ATOM 1160 C CA  . GLN A 1 153 ? 6.560   1.119   -15.922 1.00 98.91 153 A 1 
ATOM 1161 C C   . GLN A 1 153 ? 7.477   2.291   -16.304 1.00 98.91 153 A 1 
ATOM 1162 O O   . GLN A 1 153 ? 8.378   2.143   -17.137 1.00 98.73 153 A 1 
ATOM 1163 C CB  . GLN A 1 153 ? 5.226   1.168   -16.686 1.00 98.67 153 A 1 
ATOM 1164 C CG  . GLN A 1 153 ? 5.393   1.002   -18.207 1.00 91.16 153 A 1 
ATOM 1165 C CD  . GLN A 1 153 ? 6.014   -0.339  -18.584 1.00 92.71 153 A 1 
ATOM 1166 O OE1 . GLN A 1 153 ? 5.437   -1.389  -18.391 1.00 84.72 153 A 1 
ATOM 1167 N NE2 . GLN A 1 153 ? 7.214   -0.363  -19.124 1.00 81.32 153 A 1 
ATOM 1168 N N   . TYR A 1 154 ? 7.299   3.451   -15.674 1.00 98.91 154 A 1 
ATOM 1169 C CA  . TYR A 1 154 ? 8.162   4.620   -15.827 1.00 98.91 154 A 1 
ATOM 1170 C C   . TYR A 1 154 ? 9.595   4.338   -15.359 1.00 98.90 154 A 1 
ATOM 1171 O O   . TYR A 1 154 ? 10.547  4.624   -16.086 1.00 98.77 154 A 1 
ATOM 1172 C CB  . TYR A 1 154 ? 7.551   5.790   -15.052 1.00 98.88 154 A 1 
ATOM 1173 C CG  . TYR A 1 154 ? 8.370   7.062   -15.113 1.00 98.86 154 A 1 
ATOM 1174 C CD1 . TYR A 1 154 ? 9.264   7.391   -14.073 1.00 98.65 154 A 1 
ATOM 1175 C CD2 . TYR A 1 154 ? 8.208   7.925   -16.209 1.00 98.72 154 A 1 
ATOM 1176 C CE1 . TYR A 1 154 ? 9.972   8.607   -14.122 1.00 98.52 154 A 1 
ATOM 1177 C CE2 . TYR A 1 154 ? 8.909   9.140   -16.258 1.00 98.51 154 A 1 
ATOM 1178 C CZ  . TYR A 1 154 ? 9.781   9.490   -15.210 1.00 98.58 154 A 1 
ATOM 1179 O OH  . TYR A 1 154 ? 10.413  10.692  -15.249 1.00 98.12 154 A 1 
ATOM 1180 N N   . ILE A 1 155 ? 9.750   3.739   -14.178 1.00 98.88 155 A 1 
ATOM 1181 C CA  . ILE A 1 155 ? 11.050  3.345   -13.621 1.00 98.89 155 A 1 
ATOM 1182 C C   . ILE A 1 155 ? 11.753  2.351   -14.551 1.00 98.82 155 A 1 
ATOM 1183 O O   . ILE A 1 155 ? 12.926  2.548   -14.873 1.00 98.59 155 A 1 
ATOM 1184 C CB  . ILE A 1 155 ? 10.868  2.786   -12.189 1.00 98.90 155 A 1 
ATOM 1185 C CG1 . ILE A 1 155 ? 10.559  3.946   -11.212 1.00 98.78 155 A 1 
ATOM 1186 C CG2 . ILE A 1 155 ? 12.111  2.012   -11.710 1.00 98.78 155 A 1 
ATOM 1187 C CD1 . ILE A 1 155 ? 10.059  3.476   -9.840  1.00 98.43 155 A 1 
ATOM 1188 N N   . GLN A 1 156 ? 11.050  1.334   -15.031 1.00 98.91 156 A 1 
ATOM 1189 C CA  . GLN A 1 156 ? 11.622  0.371   -15.974 1.00 98.82 156 A 1 
ATOM 1190 C C   . GLN A 1 156 ? 12.082  1.046   -17.271 1.00 98.70 156 A 1 
ATOM 1191 O O   . GLN A 1 156 ? 13.216  0.852   -17.703 1.00 98.11 156 A 1 
ATOM 1192 C CB  . GLN A 1 156 ? 10.609  -0.727  -16.307 1.00 98.56 156 A 1 
ATOM 1193 C CG  . GLN A 1 156 ? 10.320  -1.649  -15.122 1.00 96.52 156 A 1 
ATOM 1194 C CD  . GLN A 1 156 ? 9.711   -2.944  -15.627 1.00 95.74 156 A 1 
ATOM 1195 O OE1 . GLN A 1 156 ? 8.651   -2.993  -16.245 1.00 85.73 156 A 1 
ATOM 1196 N NE2 . GLN A 1 156 ? 10.412  -4.040  -15.456 1.00 83.66 156 A 1 
ATOM 1197 N N   . LYS A 1 157 ? 11.242  1.891   -17.869 1.00 98.62 157 A 1 
ATOM 1198 C CA  . LYS A 1 157 ? 11.544  2.559   -19.143 1.00 98.36 157 A 1 
ATOM 1199 C C   . LYS A 1 157 ? 12.688  3.567   -19.031 1.00 98.34 157 A 1 
ATOM 1200 O O   . LYS A 1 157 ? 13.504  3.662   -19.942 1.00 97.59 157 A 1 
ATOM 1201 C CB  . LYS A 1 157 ? 10.255  3.213   -19.661 1.00 97.89 157 A 1 
ATOM 1202 C CG  . LYS A 1 157 ? 10.416  3.829   -21.059 1.00 90.63 157 A 1 
ATOM 1203 C CD  . LYS A 1 157 ? 9.063   4.366   -21.538 1.00 86.70 157 A 1 
ATOM 1204 C CE  . LYS A 1 157 ? 9.157   4.995   -22.931 1.00 81.35 157 A 1 
ATOM 1205 N NZ  . LYS A 1 157 ? 7.829   5.494   -23.377 1.00 71.68 157 A 1 
ATOM 1206 N N   . LYS A 1 158 ? 12.735  4.347   -17.945 1.00 98.31 158 A 1 
ATOM 1207 C CA  . LYS A 1 158 ? 13.700  5.447   -17.778 1.00 98.20 158 A 1 
ATOM 1208 C C   . LYS A 1 158 ? 15.015  5.008   -17.137 1.00 98.21 158 A 1 
ATOM 1209 O O   . LYS A 1 158 ? 16.061  5.547   -17.487 1.00 97.50 158 A 1 
ATOM 1210 C CB  . LYS A 1 158 ? 13.015  6.575   -16.994 1.00 98.01 158 A 1 
ATOM 1211 C CG  . LYS A 1 158 ? 13.886  7.834   -16.848 1.00 97.22 158 A 1 
ATOM 1212 C CD  . LYS A 1 158 ? 13.071  8.949   -16.180 1.00 96.43 158 A 1 
ATOM 1213 C CE  . LYS A 1 158 ? 13.900  10.200  -15.890 1.00 94.53 158 A 1 
ATOM 1214 N NZ  . LYS A 1 158 ? 13.104  11.184  -15.113 1.00 90.71 158 A 1 
ATOM 1215 N N   . TYR A 1 159 ? 14.964  4.061   -16.210 1.00 98.23 159 A 1 
ATOM 1216 C CA  . TYR A 1 159 ? 16.107  3.662   -15.388 1.00 98.03 159 A 1 
ATOM 1217 C C   . TYR A 1 159 ? 16.531  2.202   -15.583 1.00 97.99 159 A 1 
ATOM 1218 O O   . TYR A 1 159 ? 17.568  1.819   -15.053 1.00 96.86 159 A 1 
ATOM 1219 C CB  . TYR A 1 159 ? 15.804  3.971   -13.914 1.00 97.96 159 A 1 
ATOM 1220 C CG  . TYR A 1 159 ? 15.471  5.428   -13.627 1.00 98.18 159 A 1 
ATOM 1221 C CD1 . TYR A 1 159 ? 16.508  6.376   -13.509 1.00 97.33 159 A 1 
ATOM 1222 C CD2 . TYR A 1 159 ? 14.131  5.837   -13.471 1.00 97.60 159 A 1 
ATOM 1223 C CE1 . TYR A 1 159 ? 16.208  7.724   -13.222 1.00 97.17 159 A 1 
ATOM 1224 C CE2 . TYR A 1 159 ? 13.827  7.187   -13.186 1.00 97.33 159 A 1 
ATOM 1225 C CZ  . TYR A 1 159 ? 14.868  8.129   -13.055 1.00 97.54 159 A 1 
ATOM 1226 O OH  . TYR A 1 159 ? 14.579  9.427   -12.766 1.00 96.70 159 A 1 
ATOM 1227 N N   . SER A 1 160 ? 15.781  1.414   -16.359 1.00 97.73 160 A 1 
ATOM 1228 C CA  . SER A 1 160 ? 16.035  -0.017  -16.593 1.00 97.78 160 A 1 
ATOM 1229 C C   . SER A 1 160 ? 16.200  -0.820  -15.295 1.00 98.15 160 A 1 
ATOM 1230 O O   . SER A 1 160 ? 17.041  -1.713  -15.222 1.00 96.86 160 A 1 
ATOM 1231 C CB  . SER A 1 160 ? 17.218  -0.215  -17.549 1.00 96.87 160 A 1 
ATOM 1232 O OG  . SER A 1 160 ? 16.982  0.482   -18.760 1.00 89.85 160 A 1 
ATOM 1233 N N   . ALA A 1 161 ? 15.435  -0.459  -14.264 1.00 98.28 161 A 1 
ATOM 1234 C CA  . ALA A 1 161 ? 15.561  -1.021  -12.928 1.00 98.57 161 A 1 
ATOM 1235 C C   . ALA A 1 161 ? 14.547  -2.145  -12.687 1.00 98.73 161 A 1 
ATOM 1236 O O   . ALA A 1 161 ? 13.404  -2.078  -13.153 1.00 98.50 161 A 1 
ATOM 1237 C CB  . ALA A 1 161 ? 15.420  0.116   -11.905 1.00 98.30 161 A 1 
ATOM 1238 N N   . ARG A 1 162 ? 14.954  -3.137  -11.903 1.00 98.84 162 A 1 
ATOM 1239 C CA  . ARG A 1 162 ? 14.091  -4.208  -11.393 1.00 98.86 162 A 1 
ATOM 1240 C C   . ARG A 1 162 ? 13.314  -3.703  -10.181 1.00 98.92 162 A 1 
ATOM 1241 O O   . ARG A 1 162 ? 13.910  -3.182  -9.235  1.00 98.82 162 A 1 
ATOM 1242 C CB  . ARG A 1 162 ? 14.916  -5.446  -11.026 1.00 98.51 162 A 1 
ATOM 1243 C CG  . ARG A 1 162 ? 15.669  -6.015  -12.240 1.00 96.29 162 A 1 
ATOM 1244 C CD  . ARG A 1 162 ? 16.491  -7.243  -11.850 1.00 96.08 162 A 1 
ATOM 1245 N NE  . ARG A 1 162 ? 15.645  -8.430  -11.637 1.00 92.47 162 A 1 
ATOM 1246 C CZ  . ARG A 1 162 ? 15.920  -9.454  -10.854 1.00 92.87 162 A 1 
ATOM 1247 N NH1 . ARG A 1 162 ? 16.991  -9.503  -10.119 1.00 84.13 162 A 1 
ATOM 1248 N NH2 . ARG A 1 162 ? 15.115  -10.470 -10.795 1.00 82.63 162 A 1 
ATOM 1249 N N   . VAL A 1 163 ? 12.008  -3.876  -10.201 1.00 98.90 163 A 1 
ATOM 1250 C CA  . VAL A 1 163 ? 11.113  -3.318  -9.178  1.00 98.95 163 A 1 
ATOM 1251 C C   . VAL A 1 163 ? 10.467  -4.438  -8.368  1.00 98.96 163 A 1 
ATOM 1252 O O   . VAL A 1 163 ? 9.759   -5.277  -8.923  1.00 98.92 163 A 1 
ATOM 1253 C CB  . VAL A 1 163 ? 10.042  -2.402  -9.798  1.00 98.93 163 A 1 
ATOM 1254 C CG1 . VAL A 1 163 ? 9.222   -1.713  -8.697  1.00 98.75 163 A 1 
ATOM 1255 C CG2 . VAL A 1 163 ? 10.656  -1.309  -10.691 1.00 98.77 163 A 1 
ATOM 1256 N N   . LEU A 1 164 ? 10.669  -4.421  -7.050  1.00 98.95 164 A 1 
ATOM 1257 C CA  . LEU A 1 164 ? 9.848   -5.205  -6.131  1.00 98.96 164 A 1 
ATOM 1258 C C   . LEU A 1 164 ? 8.696   -4.328  -5.635  1.00 98.97 164 A 1 
ATOM 1259 O O   . LEU A 1 164 ? 8.915   -3.324  -4.958  1.00 98.96 164 A 1 
ATOM 1260 C CB  . LEU A 1 164 ? 10.715  -5.763  -4.989  1.00 98.95 164 A 1 
ATOM 1261 C CG  . LEU A 1 164 ? 9.935   -6.514  -3.888  1.00 98.81 164 A 1 
ATOM 1262 C CD1 . LEU A 1 164 ? 9.179   -7.730  -4.416  1.00 98.62 164 A 1 
ATOM 1263 C CD2 . LEU A 1 164 ? 10.906  -6.994  -2.808  1.00 98.67 164 A 1 
ATOM 1264 N N   . TYR A 1 165 ? 7.484   -4.721  -5.975  1.00 98.98 165 A 1 
ATOM 1265 C CA  . TYR A 1 165 ? 6.262   -4.118  -5.464  1.00 98.98 165 A 1 
ATOM 1266 C C   . TYR A 1 165 ? 5.730   -4.963  -4.303  1.00 98.98 165 A 1 
ATOM 1267 O O   . TYR A 1 165 ? 5.447   -6.147  -4.480  1.00 98.95 165 A 1 
ATOM 1268 C CB  . TYR A 1 165 ? 5.250   -3.982  -6.604  1.00 98.97 165 A 1 
ATOM 1269 C CG  . TYR A 1 165 ? 3.906   -3.444  -6.164  1.00 98.96 165 A 1 
ATOM 1270 C CD1 . TYR A 1 165 ? 2.818   -4.320  -5.976  1.00 98.88 165 A 1 
ATOM 1271 C CD2 . TYR A 1 165 ? 3.741   -2.064  -5.946  1.00 98.91 165 A 1 
ATOM 1272 C CE1 . TYR A 1 165 ? 1.564   -3.811  -5.592  1.00 98.84 165 A 1 
ATOM 1273 C CE2 . TYR A 1 165 ? 2.486   -1.554  -5.558  1.00 98.84 165 A 1 
ATOM 1274 C CZ  . TYR A 1 165 ? 1.395   -2.429  -5.389  1.00 98.89 165 A 1 
ATOM 1275 O OH  . TYR A 1 165 ? 0.180   -1.937  -5.036  1.00 98.75 165 A 1 
ATOM 1276 N N   . ILE A 1 166 ? 5.632   -4.368  -3.116  1.00 98.95 166 A 1 
ATOM 1277 C CA  . ILE A 1 166 ? 5.105   -5.008  -1.906  1.00 98.96 166 A 1 
ATOM 1278 C C   . ILE A 1 166 ? 3.779   -4.342  -1.560  1.00 98.96 166 A 1 
ATOM 1279 O O   . ILE A 1 166 ? 3.746   -3.143  -1.300  1.00 98.91 166 A 1 
ATOM 1280 C CB  . ILE A 1 166 ? 6.104   -4.924  -0.729  1.00 98.95 166 A 1 
ATOM 1281 C CG1 . ILE A 1 166 ? 7.477   -5.525  -1.103  1.00 98.80 166 A 1 
ATOM 1282 C CG2 . ILE A 1 166 ? 5.503   -5.644  0.494   1.00 98.84 166 A 1 
ATOM 1283 C CD1 . ILE A 1 166 ? 8.534   -5.446  0.012   1.00 98.61 166 A 1 
ATOM 1284 N N   . ASP A 1 167 ? 2.715   -5.117  -1.524  1.00 98.96 167 A 1 
ATOM 1285 C CA  . ASP A 1 167 ? 1.359   -4.658  -1.242  1.00 98.96 167 A 1 
ATOM 1286 C C   . ASP A 1 167 ? 0.857   -5.261  0.072   1.00 98.95 167 A 1 
ATOM 1287 O O   . ASP A 1 167 ? 0.851   -6.482  0.238   1.00 98.82 167 A 1 
ATOM 1288 C CB  . ASP A 1 167 ? 0.466   -5.025  -2.430  1.00 98.93 167 A 1 
ATOM 1289 C CG  . ASP A 1 167 ? -0.790  -4.167  -2.493  1.00 98.88 167 A 1 
ATOM 1290 O OD1 . ASP A 1 167 ? -1.277  -3.775  -1.420  1.00 98.37 167 A 1 
ATOM 1291 O OD2 . ASP A 1 167 ? -1.173  -3.830  -3.641  1.00 98.25 167 A 1 
ATOM 1292 N N   . THR A 1 168 ? 0.489   -4.402  1.023   1.00 98.88 168 A 1 
ATOM 1293 C CA  . THR A 1 168 ? -0.032  -4.796  2.342   1.00 98.86 168 A 1 
ATOM 1294 C C   . THR A 1 168 ? -1.435  -4.261  2.604   1.00 98.83 168 A 1 
ATOM 1295 O O   . THR A 1 168 ? -1.884  -4.272  3.752   1.00 98.48 168 A 1 
ATOM 1296 C CB  . THR A 1 168 ? 0.933   -4.422  3.482   1.00 98.72 168 A 1 
ATOM 1297 O OG1 . THR A 1 168 ? 1.183   -3.032  3.507   1.00 97.92 168 A 1 
ATOM 1298 C CG2 . THR A 1 168 ? 2.280   -5.131  3.350   1.00 97.54 168 A 1 
ATOM 1299 N N   . ASP A 1 169 ? -2.114  -3.792  1.564   1.00 98.87 169 A 1 
ATOM 1300 C CA  . ASP A 1 169 ? -3.546  -3.518  1.588   1.00 98.88 169 A 1 
ATOM 1301 C C   . ASP A 1 169 ? -4.314  -4.810  1.895   1.00 98.88 169 A 1 
ATOM 1302 O O   . ASP A 1 169 ? -3.897  -5.904  1.499   1.00 98.59 169 A 1 
ATOM 1303 C CB  . ASP A 1 169 ? -3.947  -2.955  0.227   1.00 98.83 169 A 1 
ATOM 1304 C CG  . ASP A 1 169 ? -5.269  -2.189  0.239   1.00 98.76 169 A 1 
ATOM 1305 O OD1 . ASP A 1 169 ? -6.322  -2.840  0.327   1.00 97.97 169 A 1 
ATOM 1306 O OD2 . ASP A 1 169 ? -5.195  -0.942  0.087   1.00 97.85 169 A 1 
ATOM 1307 N N   . ALA A 1 170 ? -5.431  -4.707  2.602   1.00 98.85 170 A 1 
ATOM 1308 C CA  . ALA A 1 170 ? -6.257  -5.881  2.872   1.00 98.83 170 A 1 
ATOM 1309 C C   . ALA A 1 170 ? -6.902  -6.460  1.601   1.00 98.85 170 A 1 
ATOM 1310 O O   . ALA A 1 170 ? -7.266  -7.638  1.587   1.00 98.61 170 A 1 
ATOM 1311 C CB  . ALA A 1 170 ? -7.309  -5.507  3.908   1.00 98.68 170 A 1 
ATOM 1312 N N   . HIS A 1 171 ? -7.011  -5.677  0.527   1.00 98.86 171 A 1 
ATOM 1313 C CA  . HIS A 1 171 ? -7.464  -6.120  -0.785  1.00 98.89 171 A 1 
ATOM 1314 C C   . HIS A 1 171 ? -6.270  -6.525  -1.657  1.00 98.89 171 A 1 
ATOM 1315 O O   . HIS A 1 171 ? -5.193  -5.945  -1.600  1.00 98.74 171 A 1 
ATOM 1316 C CB  . HIS A 1 171 ? -8.308  -5.032  -1.452  1.00 98.86 171 A 1 
ATOM 1317 C CG  . HIS A 1 171 ? -9.451  -4.551  -0.597  1.00 98.84 171 A 1 
ATOM 1318 N ND1 . HIS A 1 171 ? -9.372  -3.563  0.359   1.00 98.36 171 A 1 
ATOM 1319 C CD2 . HIS A 1 171 ? -10.738 -5.015  -0.588  1.00 98.43 171 A 1 
ATOM 1320 C CE1 . HIS A 1 171 ? -10.579 -3.435  0.924   1.00 98.37 171 A 1 
ATOM 1321 N NE2 . HIS A 1 171 ? -11.448 -4.300  0.377   1.00 98.39 171 A 1 
ATOM 1322 N N   . HIS A 1 172 ? -6.463  -7.518  -2.505  1.00 98.82 172 A 1 
ATOM 1323 C CA  . HIS A 1 172 ? -5.421  -7.932  -3.447  1.00 98.87 172 A 1 
ATOM 1324 C C   . HIS A 1 172 ? -5.121  -6.818  -4.469  1.00 98.88 172 A 1 
ATOM 1325 O O   . HIS A 1 172 ? -6.035  -6.327  -5.130  1.00 98.74 172 A 1 
ATOM 1326 C CB  . HIS A 1 172 ? -5.867  -9.221  -4.142  1.00 98.80 172 A 1 
ATOM 1327 C CG  . HIS A 1 172 ? -4.966  -9.662  -5.266  1.00 98.81 172 A 1 
ATOM 1328 N ND1 . HIS A 1 172 ? -5.379  -9.988  -6.542  1.00 96.10 172 A 1 
ATOM 1329 C CD2 . HIS A 1 172 ? -3.602  -9.775  -5.236  1.00 96.35 172 A 1 
ATOM 1330 C CE1 . HIS A 1 172 ? -4.281  -10.281 -7.257  1.00 97.02 172 A 1 
ATOM 1331 N NE2 . HIS A 1 172 ? -3.184  -10.161 -6.506  1.00 97.44 172 A 1 
ATOM 1332 N N   . GLY A 1 173 ? -3.844  -6.473  -4.662  1.00 98.58 173 A 1 
ATOM 1333 C CA  . GLY A 1 173 ? -3.372  -5.497  -5.658  1.00 98.56 173 A 1 
ATOM 1334 C C   . GLY A 1 173 ? -3.428  -6.005  -7.102  1.00 98.73 173 A 1 
ATOM 1335 O O   . GLY A 1 173 ? -2.409  -6.098  -7.790  1.00 98.46 173 A 1 
ATOM 1336 N N   . ASP A 1 174 ? -4.614  -6.374  -7.555  1.00 98.87 174 A 1 
ATOM 1337 C CA  . ASP A 1 174 ? -4.872  -7.052  -8.825  1.00 98.88 174 A 1 
ATOM 1338 C C   . ASP A 1 174 ? -4.477  -6.223  -10.050 1.00 98.90 174 A 1 
ATOM 1339 O O   . ASP A 1 174 ? -3.824  -6.742  -10.963 1.00 98.72 174 A 1 
ATOM 1340 C CB  . ASP A 1 174 ? -6.349  -7.490  -8.882  1.00 98.74 174 A 1 
ATOM 1341 C CG  . ASP A 1 174 ? -7.381  -6.346  -8.857  1.00 98.73 174 A 1 
ATOM 1342 O OD1 . ASP A 1 174 ? -7.058  -5.245  -8.363  1.00 98.05 174 A 1 
ATOM 1343 O OD2 . ASP A 1 174 ? -8.511  -6.586  -9.341  1.00 97.84 174 A 1 
ATOM 1344 N N   . GLY A 1 175 ? -4.772  -4.928  -10.066 1.00 98.88 175 A 1 
ATOM 1345 C CA  . GLY A 1 175 ? -4.405  -4.039  -11.169 1.00 98.90 175 A 1 
ATOM 1346 C C   . GLY A 1 175 ? -2.892  -3.983  -11.402 1.00 98.92 175 A 1 
ATOM 1347 O O   . GLY A 1 175 ? -2.439  -4.048  -12.548 1.00 98.85 175 A 1 
ATOM 1348 N N   . VAL A 1 176 ? -2.092  -3.934  -10.321 1.00 98.90 176 A 1 
ATOM 1349 C CA  . VAL A 1 176 ? -0.622  -3.962  -10.431 1.00 98.94 176 A 1 
ATOM 1350 C C   . VAL A 1 176 ? -0.143  -5.350  -10.851 1.00 98.93 176 A 1 
ATOM 1351 O O   . VAL A 1 176 ? 0.628   -5.463  -11.803 1.00 98.86 176 A 1 
ATOM 1352 C CB  . VAL A 1 176 ? 0.078   -3.507  -9.135  1.00 98.92 176 A 1 
ATOM 1353 C CG1 . VAL A 1 176 ? 1.600   -3.428  -9.338  1.00 98.61 176 A 1 
ATOM 1354 C CG2 . VAL A 1 176 ? -0.398  -2.118  -8.697  1.00 98.58 176 A 1 
ATOM 1355 N N   . GLN A 1 177 ? -0.632  -6.414  -10.209 1.00 98.95 177 A 1 
ATOM 1356 C CA  . GLN A 1 177 ? -0.268  -7.788  -10.559 1.00 98.93 177 A 1 
ATOM 1357 C C   . GLN A 1 177 ? -0.475  -8.059  -12.053 1.00 98.91 177 A 1 
ATOM 1358 O O   . GLN A 1 177 ? 0.458   -8.472  -12.737 1.00 98.83 177 A 1 
ATOM 1359 C CB  . GLN A 1 177 ? -1.077  -8.797  -9.720  1.00 98.85 177 A 1 
ATOM 1360 C CG  . GLN A 1 177 ? -0.757  -10.246 -10.140 1.00 98.56 177 A 1 
ATOM 1361 C CD  . GLN A 1 177 ? -1.500  -11.293 -9.312  1.00 98.50 177 A 1 
ATOM 1362 O OE1 . GLN A 1 177 ? -1.041  -11.693 -8.263  1.00 95.30 177 A 1 
ATOM 1363 N NE2 . GLN A 1 177 ? -2.631  -11.790 -9.765  1.00 94.60 177 A 1 
ATOM 1364 N N   . PHE A 1 178 ? -1.680  -7.831  -12.566 1.00 98.83 178 A 1 
ATOM 1365 C CA  . PHE A 1 178 ? -2.005  -8.184  -13.951 1.00 98.73 178 A 1 
ATOM 1366 C C   . PHE A 1 178 ? -1.330  -7.283  -14.984 1.00 98.70 178 A 1 
ATOM 1367 O O   . PHE A 1 178 ? -1.112  -7.725  -16.109 1.00 98.39 178 A 1 
ATOM 1368 C CB  . PHE A 1 178 ? -3.525  -8.235  -14.130 1.00 98.60 178 A 1 
ATOM 1369 C CG  . PHE A 1 178 ? -4.188  -9.400  -13.409 1.00 97.90 178 A 1 
ATOM 1370 C CD1 . PHE A 1 178 ? -3.801  -10.723 -13.698 1.00 95.81 178 A 1 
ATOM 1371 C CD2 . PHE A 1 178 ? -5.187  -9.168  -12.444 1.00 96.43 178 A 1 
ATOM 1372 C CE1 . PHE A 1 178 ? -4.396  -11.803 -13.018 1.00 94.80 178 A 1 
ATOM 1373 C CE2 . PHE A 1 178 ? -5.784  -10.248 -11.763 1.00 95.08 178 A 1 
ATOM 1374 C CZ  . PHE A 1 178 ? -5.384  -11.562 -12.048 1.00 95.27 178 A 1 
ATOM 1375 N N   . THR A 1 179 ? -0.932  -6.061  -14.610 1.00 98.85 179 A 1 
ATOM 1376 C CA  . THR A 1 179 ? -0.143  -5.190  -15.500 1.00 98.87 179 A 1 
ATOM 1377 C C   . THR A 1 179 ? 1.241   -5.780  -15.797 1.00 98.86 179 A 1 
ATOM 1378 O O   . THR A 1 179 ? 1.738   -5.641  -16.912 1.00 98.70 179 A 1 
ATOM 1379 C CB  . THR A 1 179 ? -0.008  -3.777  -14.913 1.00 98.85 179 A 1 
ATOM 1380 O OG1 . THR A 1 179 ? -1.286  -3.191  -14.819 1.00 98.23 179 A 1 
ATOM 1381 C CG2 . THR A 1 179 ? 0.820   -2.834  -15.789 1.00 98.12 179 A 1 
ATOM 1382 N N   . PHE A 1 180 ? 1.847   -6.472  -14.837 1.00 98.89 180 A 1 
ATOM 1383 C CA  . PHE A 1 180 ? 3.215   -7.001  -14.947 1.00 98.89 180 A 1 
ATOM 1384 C C   . PHE A 1 180 ? 3.286   -8.532  -14.947 1.00 98.86 180 A 1 
ATOM 1385 O O   . PHE A 1 180 ? 4.361   -9.099  -14.790 1.00 98.50 180 A 1 
ATOM 1386 C CB  . PHE A 1 180 ? 4.088   -6.376  -13.850 1.00 98.87 180 A 1 
ATOM 1387 C CG  . PHE A 1 180 ? 4.136   -4.864  -13.937 1.00 98.92 180 A 1 
ATOM 1388 C CD1 . PHE A 1 180 ? 4.835   -4.236  -14.984 1.00 98.83 180 A 1 
ATOM 1389 C CD2 . PHE A 1 180 ? 3.421   -4.088  -13.009 1.00 98.85 180 A 1 
ATOM 1390 C CE1 . PHE A 1 180 ? 4.814   -2.838  -15.108 1.00 98.80 180 A 1 
ATOM 1391 C CE2 . PHE A 1 180 ? 3.399   -2.687  -13.133 1.00 98.79 180 A 1 
ATOM 1392 C CZ  . PHE A 1 180 ? 4.090   -2.065  -14.185 1.00 98.83 180 A 1 
ATOM 1393 N N   . TYR A 1 181 ? 2.166   -9.197  -15.158 1.00 98.83 181 A 1 
ATOM 1394 C CA  . TYR A 1 181 ? 2.025   -10.645 -14.963 1.00 98.81 181 A 1 
ATOM 1395 C C   . TYR A 1 181 ? 2.962   -11.511 -15.830 1.00 98.77 181 A 1 
ATOM 1396 O O   . TYR A 1 181 ? 3.265   -12.650 -15.470 1.00 98.16 181 A 1 
ATOM 1397 C CB  . TYR A 1 181 ? 0.560   -11.011 -15.222 1.00 98.70 181 A 1 
ATOM 1398 C CG  . TYR A 1 181 ? 0.103   -12.275 -14.535 1.00 98.69 181 A 1 
ATOM 1399 C CD1 . TYR A 1 181 ? -0.344  -13.379 -15.288 1.00 98.25 181 A 1 
ATOM 1400 C CD2 . TYR A 1 181 ? 0.092   -12.334 -13.127 1.00 98.34 181 A 1 
ATOM 1401 C CE1 . TYR A 1 181 ? -0.804  -14.539 -14.630 1.00 97.93 181 A 1 
ATOM 1402 C CE2 . TYR A 1 181 ? -0.361  -13.495 -12.470 1.00 97.94 181 A 1 
ATOM 1403 C CZ  . TYR A 1 181 ? -0.810  -14.598 -13.221 1.00 98.44 181 A 1 
ATOM 1404 O OH  . TYR A 1 181 ? -1.238  -15.718 -12.578 1.00 98.01 181 A 1 
ATOM 1405 N N   . ASP A 1 182 ? 3.449   -10.981 -16.952 1.00 98.82 182 A 1 
ATOM 1406 C CA  . ASP A 1 182 ? 4.397   -11.633 -17.866 1.00 98.75 182 A 1 
ATOM 1407 C C   . ASP A 1 182 ? 5.793   -10.981 -17.887 1.00 98.79 182 A 1 
ATOM 1408 O O   . ASP A 1 182 ? 6.646   -11.353 -18.701 1.00 98.14 182 A 1 
ATOM 1409 C CB  . ASP A 1 182 ? 3.764   -11.728 -19.261 1.00 98.28 182 A 1 
ATOM 1410 C CG  . ASP A 1 182 ? 3.587   -10.385 -19.981 1.00 94.12 182 A 1 
ATOM 1411 O OD1 . ASP A 1 182 ? 3.639   -9.327  -19.313 1.00 86.97 182 A 1 
ATOM 1412 O OD2 . ASP A 1 182 ? 3.381   -10.449 -21.216 1.00 87.30 182 A 1 
ATOM 1413 N N   . ASN A 1 183 ? 6.048   -10.028 -16.985 1.00 98.75 183 A 1 
ATOM 1414 C CA  . ASN A 1 183 ? 7.283   -9.252  -16.921 1.00 98.78 183 A 1 
ATOM 1415 C C   . ASN A 1 183 ? 8.241   -9.810  -15.843 1.00 98.81 183 A 1 
ATOM 1416 O O   . ASN A 1 183 ? 7.930   -9.737  -14.661 1.00 98.55 183 A 1 
ATOM 1417 C CB  . ASN A 1 183 ? 6.909   -7.781  -16.686 1.00 98.53 183 A 1 
ATOM 1418 C CG  . ASN A 1 183 ? 8.101   -6.845  -16.779 1.00 98.45 183 A 1 
ATOM 1419 O OD1 . ASN A 1 183 ? 9.256   -7.217  -16.631 1.00 96.69 183 A 1 
ATOM 1420 N ND2 . ASN A 1 183 ? 7.854   -5.582  -17.038 1.00 95.88 183 A 1 
ATOM 1421 N N   . PRO A 1 184 ? 9.434   -10.319 -16.210 1.00 98.75 184 A 1 
ATOM 1422 C CA  . PRO A 1 184 ? 10.383  -10.882 -15.243 1.00 98.71 184 A 1 
ATOM 1423 C C   . PRO A 1 184 ? 11.160  -9.832  -14.431 1.00 98.75 184 A 1 
ATOM 1424 O O   . PRO A 1 184 ? 11.834  -10.190 -13.467 1.00 98.44 184 A 1 
ATOM 1425 C CB  . PRO A 1 184 ? 11.336  -11.721 -16.097 1.00 98.50 184 A 1 
ATOM 1426 C CG  . PRO A 1 184 ? 11.387  -10.937 -17.410 1.00 98.12 184 A 1 
ATOM 1427 C CD  . PRO A 1 184 ? 9.955   -10.430 -17.560 1.00 98.65 184 A 1 
ATOM 1428 N N   . ASP A 1 185 ? 11.095  -8.560  -14.821 1.00 98.76 185 A 1 
ATOM 1429 C CA  . ASP A 1 185 ? 11.823  -7.469  -14.157 1.00 98.84 185 A 1 
ATOM 1430 C C   . ASP A 1 185 ? 10.956  -6.718  -13.130 1.00 98.92 185 A 1 
ATOM 1431 O O   . ASP A 1 185 ? 11.409  -5.758  -12.501 1.00 98.82 185 A 1 
ATOM 1432 C CB  . ASP A 1 185 ? 12.428  -6.530  -15.215 1.00 98.68 185 A 1 
ATOM 1433 C CG  . ASP A 1 185 ? 13.424  -7.239  -16.139 1.00 98.08 185 A 1 
ATOM 1434 O OD1 . ASP A 1 185 ? 14.305  -7.958  -15.614 1.00 95.38 185 A 1 
ATOM 1435 O OD2 . ASP A 1 185 ? 13.298  -7.064  -17.374 1.00 95.09 185 A 1 
ATOM 1436 N N   . VAL A 1 186 ? 9.719   -7.175  -12.936 1.00 98.89 186 A 1 
ATOM 1437 C CA  . VAL A 1 186 ? 8.825   -6.713  -11.869 1.00 98.94 186 A 1 
ATOM 1438 C C   . VAL A 1 186 ? 8.377   -7.917  -11.053 1.00 98.94 186 A 1 
ATOM 1439 O O   . VAL A 1 186 ? 7.811   -8.864  -11.592 1.00 98.86 186 A 1 
ATOM 1440 C CB  . VAL A 1 186 ? 7.602   -5.952  -12.410 1.00 98.91 186 A 1 
ATOM 1441 C CG1 . VAL A 1 186 ? 6.725   -5.416  -11.268 1.00 98.67 186 A 1 
ATOM 1442 C CG2 . VAL A 1 186 ? 8.023   -4.752  -13.263 1.00 98.65 186 A 1 
ATOM 1443 N N   . CYS A 1 187 ? 8.605   -7.868  -9.756  1.00 98.92 187 A 1 
ATOM 1444 C CA  . CYS A 1 187 ? 8.084   -8.862  -8.826  1.00 98.94 187 A 1 
ATOM 1445 C C   . CYS A 1 187 ? 6.979   -8.231  -7.981  1.00 98.97 187 A 1 
ATOM 1446 O O   . CYS A 1 187 ? 7.207   -7.201  -7.343  1.00 98.93 187 A 1 
ATOM 1447 C CB  . CYS A 1 187 ? 9.239   -9.400  -7.981  1.00 98.88 187 A 1 
ATOM 1448 S SG  . CYS A 1 187 ? 8.672   -10.746 -6.919  1.00 98.67 187 A 1 
ATOM 1449 N N   . THR A 1 188 ? 5.806   -8.845  -7.963  1.00 98.93 188 A 1 
ATOM 1450 C CA  . THR A 1 188 ? 4.689   -8.409  -7.115  1.00 98.94 188 A 1 
ATOM 1451 C C   . THR A 1 188 ? 4.523   -9.362  -5.936  1.00 98.94 188 A 1 
ATOM 1452 O O   . THR A 1 188 ? 4.400   -10.571 -6.128  1.00 98.88 188 A 1 
ATOM 1453 C CB  . THR A 1 188 ? 3.373   -8.263  -7.898  1.00 98.90 188 A 1 
ATOM 1454 O OG1 . THR A 1 188 ? 2.965   -9.490  -8.459  1.00 98.15 188 A 1 
ATOM 1455 C CG2 . THR A 1 188 ? 3.492   -7.256  -9.044  1.00 97.99 188 A 1 
ATOM 1456 N N   . LEU A 1 189 ? 4.510   -8.826  -4.729  1.00 98.94 189 A 1 
ATOM 1457 C CA  . LEU A 1 189 ? 4.169   -9.541  -3.501  1.00 98.95 189 A 1 
ATOM 1458 C C   . LEU A 1 189 ? 2.953   -8.862  -2.871  1.00 98.96 189 A 1 
ATOM 1459 O O   . LEU A 1 189 ? 3.045   -7.698  -2.496  1.00 98.91 189 A 1 
ATOM 1460 C CB  . LEU A 1 189 ? 5.387   -9.541  -2.559  1.00 98.92 189 A 1 
ATOM 1461 C CG  . LEU A 1 189 ? 5.085   -10.064 -1.138  1.00 98.79 189 A 1 
ATOM 1462 C CD1 . LEU A 1 189 ? 4.634   -11.529 -1.134  1.00 98.56 189 A 1 
ATOM 1463 C CD2 . LEU A 1 189 ? 6.334   -9.946  -0.270  1.00 98.60 189 A 1 
ATOM 1464 N N   . SER A 1 190 ? 1.851   -9.590  -2.731  1.00 98.94 190 A 1 
ATOM 1465 C CA  . SER A 1 190 ? 0.630   -9.083  -2.095  1.00 98.93 190 A 1 
ATOM 1466 C C   . SER A 1 190 ? 0.233   -9.954  -0.898  1.00 98.93 190 A 1 
ATOM 1467 O O   . SER A 1 190 ? 0.114   -11.177 -1.015  1.00 98.85 190 A 1 
ATOM 1468 C CB  . SER A 1 190 ? -0.488  -8.968  -3.136  1.00 98.87 190 A 1 
ATOM 1469 O OG  . SER A 1 190 ? -1.665  -8.436  -2.564  1.00 98.12 190 A 1 
ATOM 1470 N N   . ILE A 1 191 ? 0.054   -9.324  0.260   1.00 98.90 191 A 1 
ATOM 1471 C CA  . ILE A 1 191 ? -0.420  -9.930  1.509   1.00 98.89 191 A 1 
ATOM 1472 C C   . ILE A 1 191 ? -1.783  -9.318  1.816   1.00 98.90 191 A 1 
ATOM 1473 O O   . ILE A 1 191 ? -1.853  -8.155  2.204   1.00 98.71 191 A 1 
ATOM 1474 C CB  . ILE A 1 191 ? 0.561   -9.725  2.684   1.00 98.64 191 A 1 
ATOM 1475 C CG1 . ILE A 1 191 ? 1.982   -10.283 2.421   1.00 96.41 191 A 1 
ATOM 1476 C CG2 . ILE A 1 191 ? 0.006   -10.416 3.944   1.00 97.17 191 A 1 
ATOM 1477 C CD1 . ILE A 1 191 ? 2.932   -9.279  1.761   1.00 84.98 191 A 1 
ATOM 1478 N N   . HIS A 1 192 ? -2.848  -10.079 1.642   1.00 98.90 192 A 1 
ATOM 1479 C CA  . HIS A 1 192 ? -4.217  -9.565  1.637   1.00 98.91 192 A 1 
ATOM 1480 C C   . HIS A 1 192 ? -5.199  -10.562 2.251   1.00 98.90 192 A 1 
ATOM 1481 O O   . HIS A 1 192 ? -4.898  -11.744 2.393   1.00 98.82 192 A 1 
ATOM 1482 C CB  . HIS A 1 192 ? -4.614  -9.213  0.194   1.00 98.88 192 A 1 
ATOM 1483 C CG  . HIS A 1 192 ? -4.355  -10.305 -0.801  1.00 98.89 192 A 1 
ATOM 1484 N ND1 . HIS A 1 192 ? -3.204  -10.440 -1.554  1.00 97.81 192 A 1 
ATOM 1485 C CD2 . HIS A 1 192 ? -5.163  -11.364 -1.112  1.00 97.88 192 A 1 
ATOM 1486 C CE1 . HIS A 1 192 ? -3.323  -11.550 -2.295  1.00 97.92 192 A 1 
ATOM 1487 N NE2 . HIS A 1 192 ? -4.498  -12.149 -2.059  1.00 98.16 192 A 1 
ATOM 1488 N N   . GLU A 1 193 ? -6.391  -10.106 2.587   1.00 98.76 193 A 1 
ATOM 1489 C CA  . GLU A 1 193 ? -7.485  -10.993 2.969   1.00 98.72 193 A 1 
ATOM 1490 C C   . GLU A 1 193 ? -7.916  -11.852 1.766   1.00 98.69 193 A 1 
ATOM 1491 O O   . GLU A 1 193 ? -8.034  -11.392 0.633   1.00 98.39 193 A 1 
ATOM 1492 C CB  . GLU A 1 193 ? -8.655  -10.189 3.552   1.00 98.58 193 A 1 
ATOM 1493 C CG  . GLU A 1 193 ? -9.767  -11.116 4.080   1.00 98.09 193 A 1 
ATOM 1494 C CD  . GLU A 1 193 ? -10.954 -10.374 4.707   1.00 98.09 193 A 1 
ATOM 1495 O OE1 . GLU A 1 193 ? -12.080 -10.925 4.644   1.00 95.35 193 A 1 
ATOM 1496 O OE2 . GLU A 1 193 ? -10.768 -9.294  5.302   1.00 96.30 193 A 1 
ATOM 1497 N N   . THR A 1 194 ? -8.181  -13.129 2.004   1.00 98.51 194 A 1 
ATOM 1498 C CA  . THR A 1 194 ? -8.529  -14.062 0.924   1.00 98.36 194 A 1 
ATOM 1499 C C   . THR A 1 194 ? -9.722  -13.592 0.080   1.00 98.15 194 A 1 
ATOM 1500 O O   . THR A 1 194 ? -10.830 -13.402 0.590   1.00 97.14 194 A 1 
ATOM 1501 C CB  . THR A 1 194 ? -8.749  -15.474 1.483   1.00 97.95 194 A 1 
ATOM 1502 O OG1 . THR A 1 194 ? -9.091  -16.382 0.463   1.00 96.52 194 A 1 
ATOM 1503 C CG2 . THR A 1 194 ? -9.851  -15.577 2.532   1.00 95.90 194 A 1 
ATOM 1504 N N   . GLY A 1 195 ? -9.532  -13.568 -1.237  1.00 97.34 195 A 1 
ATOM 1505 C CA  . GLY A 1 195 ? -10.569 -13.223 -2.220  1.00 96.72 195 A 1 
ATOM 1506 C C   . GLY A 1 195 ? -11.734 -14.220 -2.333  1.00 96.75 195 A 1 
ATOM 1507 O O   . GLY A 1 195 ? -12.535 -14.147 -3.255  1.00 94.57 195 A 1 
ATOM 1508 N N   . ARG A 1 196 ? -11.856 -15.171 -1.400  1.00 97.44 196 A 1 
ATOM 1509 C CA  . ARG A 1 196 ? -13.012 -16.083 -1.334  1.00 96.12 196 A 1 
ATOM 1510 C C   . ARG A 1 196 ? -14.339 -15.361 -1.113  1.00 94.94 196 A 1 
ATOM 1511 O O   . ARG A 1 196 ? -15.369 -15.901 -1.495  1.00 90.37 196 A 1 
ATOM 1512 C CB  . ARG A 1 196 ? -12.809 -17.098 -0.208  1.00 94.99 196 A 1 
ATOM 1513 C CG  . ARG A 1 196 ? -11.825 -18.196 -0.613  1.00 86.26 196 A 1 
ATOM 1514 C CD  . ARG A 1 196 ? -11.705 -19.189 0.544   1.00 81.52 196 A 1 
ATOM 1515 N NE  . ARG A 1 196 ? -10.964 -20.388 0.136   1.00 73.66 196 A 1 
ATOM 1516 C CZ  . ARG A 1 196 ? -11.024 -21.571 0.719   1.00 66.64 196 A 1 
ATOM 1517 N NH1 . ARG A 1 196 ? -11.709 -21.760 1.815   1.00 61.96 196 A 1 
ATOM 1518 N NH2 . ARG A 1 196 ? -10.398 -22.594 0.197   1.00 59.26 196 A 1 
ATOM 1519 N N   . TYR A 1 197 ? -14.293 -14.215 -0.436  1.00 93.64 197 A 1 
ATOM 1520 C CA  . TYR A 1 197 ? -15.478 -13.423 -0.094  1.00 91.80 197 A 1 
ATOM 1521 C C   . TYR A 1 197 ? -15.196 -11.917 -0.062  1.00 93.32 197 A 1 
ATOM 1522 O O   . TYR A 1 197 ? -16.145 -11.146 0.016   1.00 89.11 197 A 1 
ATOM 1523 C CB  . TYR A 1 197 ? -16.048 -13.913 1.248   1.00 88.11 197 A 1 
ATOM 1524 C CG  . TYR A 1 197 ? -15.000 -14.139 2.327   1.00 85.69 197 A 1 
ATOM 1525 C CD1 . TYR A 1 197 ? -14.608 -15.455 2.646   1.00 77.32 197 A 1 
ATOM 1526 C CD2 . TYR A 1 197 ? -14.405 -13.045 2.975   1.00 79.37 197 A 1 
ATOM 1527 C CE1 . TYR A 1 197 ? -13.615 -15.684 3.610   1.00 73.20 197 A 1 
ATOM 1528 C CE2 . TYR A 1 197 ? -13.400 -13.268 3.934   1.00 73.57 197 A 1 
ATOM 1529 C CZ  . TYR A 1 197 ? -13.007 -14.590 4.252   1.00 72.58 197 A 1 
ATOM 1530 O OH  . TYR A 1 197 ? -12.039 -14.815 5.164   1.00 69.08 197 A 1 
ATOM 1531 N N   . LEU A 1 198 ? -13.933 -11.500 -0.147  1.00 93.38 198 A 1 
ATOM 1532 C CA  . LEU A 1 198 ? -13.546 -10.096 -0.240  1.00 95.89 198 A 1 
ATOM 1533 C C   . LEU A 1 198 ? -13.205 -9.731  -1.690  1.00 97.19 198 A 1 
ATOM 1534 O O   . LEU A 1 198 ? -12.613 -10.527 -2.422  1.00 96.27 198 A 1 
ATOM 1535 C CB  . LEU A 1 198 ? -12.387 -9.814  0.736   1.00 94.53 198 A 1 
ATOM 1536 C CG  . LEU A 1 198 ? -12.117 -8.316  0.964   1.00 92.72 198 A 1 
ATOM 1537 C CD1 . LEU A 1 198 ? -13.266 -7.625  1.696   1.00 90.08 198 A 1 
ATOM 1538 C CD2 . LEU A 1 198 ? -10.846 -8.126  1.775   1.00 90.31 198 A 1 
ATOM 1539 N N   . PHE A 1 199 ? -13.573 -8.526  -2.099  1.00 97.51 199 A 1 
ATOM 1540 C CA  . PHE A 1 199 ? -13.105 -7.917  -3.347  1.00 97.81 199 A 1 
ATOM 1541 C C   . PHE A 1 199 ? -11.565 -7.949  -3.428  1.00 98.15 199 A 1 
ATOM 1542 O O   . PHE A 1 199 ? -10.909 -7.808  -2.398  1.00 97.64 199 A 1 
ATOM 1543 C CB  . PHE A 1 199 ? -13.640 -6.477  -3.394  1.00 97.41 199 A 1 
ATOM 1544 C CG  . PHE A 1 199 ? -13.172 -5.676  -4.588  1.00 97.67 199 A 1 
ATOM 1545 C CD1 . PHE A 1 199 ? -11.988 -4.918  -4.511  1.00 97.04 199 A 1 
ATOM 1546 C CD2 . PHE A 1 199 ? -13.899 -5.712  -5.793  1.00 97.18 199 A 1 
ATOM 1547 C CE1 . PHE A 1 199 ? -11.526 -4.217  -5.637  1.00 96.63 199 A 1 
ATOM 1548 C CE2 . PHE A 1 199 ? -13.437 -5.006  -6.914  1.00 96.55 199 A 1 
ATOM 1549 C CZ  . PHE A 1 199 ? -12.250 -4.262  -6.838  1.00 97.14 199 A 1 
ATOM 1550 N N   . PRO A 1 200 ? -10.946 -8.137  -4.604  1.00 98.38 200 A 1 
ATOM 1551 C CA  . PRO A 1 200 ? -11.551 -8.298  -5.933  1.00 98.41 200 A 1 
ATOM 1552 C C   . PRO A 1 200 ? -11.843 -9.757  -6.331  1.00 98.43 200 A 1 
ATOM 1553 O O   . PRO A 1 200 ? -12.226 -10.033 -7.465  1.00 97.39 200 A 1 
ATOM 1554 C CB  . PRO A 1 200 ? -10.545 -7.636  -6.876  1.00 98.16 200 A 1 
ATOM 1555 C CG  . PRO A 1 200 ? -9.209  -7.984  -6.223  1.00 97.98 200 A 1 
ATOM 1556 C CD  . PRO A 1 200 ? -9.512  -7.940  -4.735  1.00 98.46 200 A 1 
ATOM 1557 N N   . GLY A 1 201 ? -11.670 -10.730 -5.423  1.00 98.27 201 A 1 
ATOM 1558 C CA  . GLY A 1 201 ? -11.887 -12.157 -5.694  1.00 98.14 201 A 1 
ATOM 1559 C C   . GLY A 1 201 ? -10.684 -12.903 -6.288  1.00 98.36 201 A 1 
ATOM 1560 O O   . GLY A 1 201 ? -10.770 -14.110 -6.527  1.00 97.44 201 A 1 
ATOM 1561 N N   . THR A 1 202 ? -9.570  -12.205 -6.516  1.00 98.70 202 A 1 
ATOM 1562 C CA  . THR A 1 202 ? -8.298  -12.732 -7.041  1.00 98.72 202 A 1 
ATOM 1563 C C   . THR A 1 202 ? -7.235  -12.835 -5.941  1.00 98.71 202 A 1 
ATOM 1564 O O   . THR A 1 202 ? -7.548  -12.728 -4.751  1.00 98.42 202 A 1 
ATOM 1565 C CB  . THR A 1 202 ? -7.823  -11.877 -8.231  1.00 98.63 202 A 1 
ATOM 1566 O OG1 . THR A 1 202 ? -7.730  -10.522 -7.855  1.00 98.18 202 A 1 
ATOM 1567 C CG2 . THR A 1 202 ? -8.779  -11.949 -9.412  1.00 97.79 202 A 1 
ATOM 1568 N N   . GLY A 1 203 ? -5.978  -13.079 -6.312  1.00 98.67 203 A 1 
ATOM 1569 C CA  . GLY A 1 203 ? -4.857  -13.158 -5.376  1.00 98.69 203 A 1 
ATOM 1570 C C   . GLY A 1 203 ? -4.651  -14.544 -4.772  1.00 98.72 203 A 1 
ATOM 1571 O O   . GLY A 1 203 ? -4.175  -14.692 -3.649  1.00 98.40 203 A 1 
ATOM 1572 N N   . GLN A 1 204 ? -5.019  -15.600 -5.493  1.00 98.75 204 A 1 
ATOM 1573 C CA  . GLN A 1 204 ? -4.766  -16.953 -5.012  1.00 98.64 204 A 1 
ATOM 1574 C C   . GLN A 1 204 ? -3.292  -17.343 -5.196  1.00 98.75 204 A 1 
ATOM 1575 O O   . GLN A 1 204 ? -2.619  -16.912 -6.126  1.00 98.59 204 A 1 
ATOM 1576 C CB  . GLN A 1 204 ? -5.693  -17.964 -5.697  1.00 98.12 204 A 1 
ATOM 1577 C CG  . GLN A 1 204 ? -7.175  -17.630 -5.493  1.00 92.10 204 A 1 
ATOM 1578 C CD  . GLN A 1 204 ? -8.115  -18.726 -5.987  1.00 81.28 204 A 1 
ATOM 1579 O OE1 . GLN A 1 204 ? -7.751  -19.874 -6.234  1.00 71.95 204 A 1 
ATOM 1580 N NE2 . GLN A 1 204 ? -9.387  -18.429 -6.109  1.00 67.57 204 A 1 
ATOM 1581 N N   . ILE A 1 205 ? -2.791  -18.268 -4.369  1.00 98.68 205 A 1 
ATOM 1582 C CA  . ILE A 1 205 ? -1.387  -18.736 -4.432  1.00 98.65 205 A 1 
ATOM 1583 C C   . ILE A 1 205 ? -0.988  -19.384 -5.775  1.00 98.63 205 A 1 
ATOM 1584 O O   . ILE A 1 205 ? 0.192   -19.646 -6.024  1.00 97.99 205 A 1 
ATOM 1585 C CB  . ILE A 1 205 ? -1.081  -19.716 -3.279  1.00 98.17 205 A 1 
ATOM 1586 C CG1 . ILE A 1 205 ? -1.893  -21.027 -3.410  1.00 92.71 205 A 1 
ATOM 1587 C CG2 . ILE A 1 205 ? -1.302  -19.048 -1.914  1.00 91.66 205 A 1 
ATOM 1588 C CD1 . ILE A 1 205 ? -1.507  -22.115 -2.410  1.00 89.32 205 A 1 
ATOM 1589 N N   . GLN A 1 206 ? -1.960  -19.722 -6.617  1.00 98.64 206 A 1 
ATOM 1590 C CA  . GLN A 1 206 ? -1.762  -20.269 -7.960  1.00 98.48 206 A 1 
ATOM 1591 C C   . GLN A 1 206 ? -1.488  -19.186 -9.012  1.00 98.60 206 A 1 
ATOM 1592 O O   . GLN A 1 206 ? -0.963  -19.517 -10.078 1.00 98.12 206 A 1 
ATOM 1593 C CB  . GLN A 1 206 ? -2.977  -21.111 -8.387  1.00 97.89 206 A 1 
ATOM 1594 C CG  . GLN A 1 206 ? -3.206  -22.365 -7.526  1.00 94.02 206 A 1 
ATOM 1595 C CD  . GLN A 1 206 ? -3.896  -22.099 -6.184  1.00 87.79 206 A 1 
ATOM 1596 O OE1 . GLN A 1 206 ? -4.450  -21.054 -5.909  1.00 78.85 206 A 1 
ATOM 1597 N NE2 . GLN A 1 206 ? -3.888  -23.042 -5.270  1.00 76.54 206 A 1 
ATOM 1598 N N   . GLU A 1 207 ? -1.810  -17.933 -8.722  1.00 98.64 207 A 1 
ATOM 1599 C CA  . GLU A 1 207 ? -1.541  -16.784 -9.588  1.00 98.75 207 A 1 
ATOM 1600 C C   . GLU A 1 207 ? -0.062  -16.389 -9.461  1.00 98.79 207 A 1 
ATOM 1601 O O   . GLU A 1 207 ? 0.323   -15.566 -8.640  1.00 98.65 207 A 1 
ATOM 1602 C CB  . GLU A 1 207 ? -2.492  -15.633 -9.238  1.00 98.72 207 A 1 
ATOM 1603 C CG  . GLU A 1 207 ? -3.968  -15.968 -9.513  1.00 98.36 207 A 1 
ATOM 1604 C CD  . GLU A 1 207 ? -4.894  -14.902 -8.915  1.00 98.40 207 A 1 
ATOM 1605 O OE1 . GLU A 1 207 ? -5.901  -15.303 -8.283  1.00 95.82 207 A 1 
ATOM 1606 O OE2 . GLU A 1 207 ? -4.571  -13.705 -9.034  1.00 96.90 207 A 1 
ATOM 1607 N N   . LYS A 1 208 ? 0.793   -17.038 -10.259 1.00 98.73 208 A 1 
ATOM 1608 C CA  . LYS A 1 208 ? 2.266   -16.970 -10.144 1.00 98.67 208 A 1 
ATOM 1609 C C   . LYS A 1 208 ? 2.956   -16.221 -11.284 1.00 98.72 208 A 1 
ATOM 1610 O O   . LYS A 1 208 ? 4.169   -16.360 -11.456 1.00 98.20 208 A 1 
ATOM 1611 C CB  . LYS A 1 208 ? 2.844   -18.386 -10.003 1.00 98.36 208 A 1 
ATOM 1612 C CG  . LYS A 1 208 ? 2.338   -19.082 -8.742  1.00 97.33 208 A 1 
ATOM 1613 C CD  . LYS A 1 208 ? 2.987   -20.459 -8.598  1.00 95.02 208 A 1 
ATOM 1614 C CE  . LYS A 1 208 ? 2.435   -21.097 -7.329  1.00 88.67 208 A 1 
ATOM 1615 N NZ  . LYS A 1 208 ? 3.085   -22.396 -7.056  1.00 79.93 208 A 1 
ATOM 1616 N N   . GLY A 1 209 ? 2.219   -15.467 -12.084 1.00 98.67 209 A 1 
ATOM 1617 C CA  . GLY A 1 209 ? 2.712   -14.884 -13.327 1.00 98.70 209 A 1 
ATOM 1618 C C   . GLY A 1 209 ? 2.526   -15.812 -14.532 1.00 98.73 209 A 1 
ATOM 1619 O O   . GLY A 1 209 ? 2.079   -16.958 -14.418 1.00 98.36 209 A 1 
ATOM 1620 N N   . SER A 1 210 ? 2.877   -15.316 -15.716 1.00 98.70 210 A 1 
ATOM 1621 C CA  . SER A 1 210 ? 2.807   -16.045 -16.986 1.00 98.71 210 A 1 
ATOM 1622 C C   . SER A 1 210 ? 4.031   -15.774 -17.863 1.00 98.73 210 A 1 
ATOM 1623 O O   . SER A 1 210 ? 4.794   -14.842 -17.627 1.00 98.17 210 A 1 
ATOM 1624 C CB  . SER A 1 210 ? 1.503   -15.696 -17.720 1.00 98.36 210 A 1 
ATOM 1625 O OG  . SER A 1 210 ? 1.554   -14.392 -18.255 1.00 96.33 210 A 1 
ATOM 1626 N N   . GLY A 1 211 ? 4.260   -16.620 -18.874 1.00 98.35 211 A 1 
ATOM 1627 C CA  . GLY A 1 211 ? 5.366   -16.428 -19.810 1.00 98.37 211 A 1 
ATOM 1628 C C   . GLY A 1 211 ? 6.715   -16.273 -19.099 1.00 98.54 211 A 1 
ATOM 1629 O O   . GLY A 1 211 ? 7.098   -17.122 -18.297 1.00 97.87 211 A 1 
ATOM 1630 N N   . LYS A 1 212 ? 7.437   -15.190 -19.396 1.00 98.59 212 A 1 
ATOM 1631 C CA  . LYS A 1 212 ? 8.714   -14.861 -18.741 1.00 98.54 212 A 1 
ATOM 1632 C C   . LYS A 1 212 ? 8.542   -14.383 -17.295 1.00 98.62 212 A 1 
ATOM 1633 O O   . LYS A 1 212 ? 9.480   -14.513 -16.522 1.00 98.17 212 A 1 
ATOM 1634 C CB  . LYS A 1 212 ? 9.456   -13.784 -19.544 1.00 98.35 212 A 1 
ATOM 1635 C CG  . LYS A 1 212 ? 9.894   -14.257 -20.939 1.00 96.42 212 A 1 
ATOM 1636 C CD  . LYS A 1 212 ? 10.660  -13.119 -21.622 1.00 92.36 212 A 1 
ATOM 1637 C CE  . LYS A 1 212 ? 11.125  -13.527 -23.019 1.00 87.66 212 A 1 
ATOM 1638 N NZ  . LYS A 1 212 ? 11.834  -12.398 -23.668 1.00 77.35 212 A 1 
ATOM 1639 N N   . GLY A 1 213 ? 7.382   -13.859 -16.946 1.00 98.62 213 A 1 
ATOM 1640 C CA  . GLY A 1 213 ? 7.043   -13.395 -15.598 1.00 98.67 213 A 1 
ATOM 1641 C C   . GLY A 1 213 ? 6.586   -14.512 -14.653 1.00 98.71 213 A 1 
ATOM 1642 O O   . GLY A 1 213 ? 6.293   -14.243 -13.496 1.00 98.33 213 A 1 
ATOM 1643 N N   . TYR A 1 214 ? 6.536   -15.775 -15.120 1.00 98.58 214 A 1 
ATOM 1644 C CA  . TYR A 1 214 ? 6.167   -16.891 -14.249 1.00 98.49 214 A 1 
ATOM 1645 C C   . TYR A 1 214 ? 7.172   -17.043 -13.101 1.00 98.47 214 A 1 
ATOM 1646 O O   . TYR A 1 214 ? 8.369   -17.190 -13.334 1.00 98.02 214 A 1 
ATOM 1647 C CB  . TYR A 1 214 ? 6.051   -18.192 -15.051 1.00 98.25 214 A 1 
ATOM 1648 C CG  . TYR A 1 214 ? 5.554   -19.354 -14.207 1.00 97.89 214 A 1 
ATOM 1649 C CD1 . TYR A 1 214 ? 6.469   -20.232 -13.592 1.00 96.48 214 A 1 
ATOM 1650 C CD2 . TYR A 1 214 ? 4.173   -19.532 -14.000 1.00 96.56 214 A 1 
ATOM 1651 C CE1 . TYR A 1 214 ? 6.006   -21.284 -12.778 1.00 95.77 214 A 1 
ATOM 1652 C CE2 . TYR A 1 214 ? 3.704   -20.585 -13.187 1.00 95.69 214 A 1 
ATOM 1653 C CZ  . TYR A 1 214 ? 4.623   -21.459 -12.577 1.00 95.93 214 A 1 
ATOM 1654 O OH  . TYR A 1 214 ? 4.174   -22.473 -11.788 1.00 94.59 214 A 1 
ATOM 1655 N N   . GLY A 1 215 ? 6.677   -17.044 -11.862 1.00 98.31 215 A 1 
ATOM 1656 C CA  . GLY A 1 215 ? 7.502   -17.105 -10.654 1.00 98.26 215 A 1 
ATOM 1657 C C   . GLY A 1 215 ? 7.839   -15.742 -10.041 1.00 98.47 215 A 1 
ATOM 1658 O O   . GLY A 1 215 ? 8.561   -15.714 -9.052  1.00 98.04 215 A 1 
ATOM 1659 N N   . TYR A 1 216 ? 7.306   -14.649 -10.582 1.00 98.73 216 A 1 
ATOM 1660 C CA  . TYR A 1 216 ? 7.507   -13.285 -10.069 1.00 98.81 216 A 1 
ATOM 1661 C C   . TYR A 1 216 ? 6.230   -12.627 -9.519  1.00 98.88 216 A 1 
ATOM 1662 O O   . TYR A 1 216 ? 6.255   -11.461 -9.141  1.00 98.75 216 A 1 
ATOM 1663 C CB  . TYR A 1 216 ? 8.189   -12.432 -11.142 1.00 98.71 216 A 1 
ATOM 1664 C CG  . TYR A 1 216 ? 9.554   -12.950 -11.552 1.00 98.58 216 A 1 
ATOM 1665 C CD1 . TYR A 1 216 ? 10.650  -12.804 -10.677 1.00 97.73 216 A 1 
ATOM 1666 C CD2 . TYR A 1 216 ? 9.733   -13.583 -12.795 1.00 97.72 216 A 1 
ATOM 1667 C CE1 . TYR A 1 216 ? 11.921  -13.282 -11.051 1.00 96.88 216 A 1 
ATOM 1668 C CE2 . TYR A 1 216 ? 11.002  -14.062 -13.172 1.00 97.08 216 A 1 
ATOM 1669 C CZ  . TYR A 1 216 ? 12.100  -13.907 -12.301 1.00 97.22 216 A 1 
ATOM 1670 O OH  . TYR A 1 216 ? 13.328  -14.356 -12.670 1.00 95.76 216 A 1 
ATOM 1671 N N   . SER A 1 217 ? 5.128   -13.371 -9.426  1.00 98.85 217 A 1 
ATOM 1672 C CA  . SER A 1 217 ? 3.916   -12.957 -8.716  1.00 98.87 217 A 1 
ATOM 1673 C C   . SER A 1 217 ? 3.717   -13.849 -7.486  1.00 98.88 217 A 1 
ATOM 1674 O O   . SER A 1 217 ? 3.632   -15.077 -7.601  1.00 98.68 217 A 1 
ATOM 1675 C CB  . SER A 1 217 ? 2.712   -12.991 -9.659  1.00 98.72 217 A 1 
ATOM 1676 O OG  . SER A 1 217 ? 1.545   -12.613 -8.971  1.00 91.69 217 A 1 
ATOM 1677 N N   . PHE A 1 218 ? 3.680   -13.232 -6.305  1.00 98.93 218 A 1 
ATOM 1678 C CA  . PHE A 1 218 ? 3.529   -13.900 -5.016  1.00 98.94 218 A 1 
ATOM 1679 C C   . PHE A 1 218 ? 2.305   -13.362 -4.282  1.00 98.95 218 A 1 
ATOM 1680 O O   . PHE A 1 218 ? 2.244   -12.186 -3.928  1.00 98.87 218 A 1 
ATOM 1681 C CB  . PHE A 1 218 ? 4.797   -13.723 -4.172  1.00 98.90 218 A 1 
ATOM 1682 C CG  . PHE A 1 218 ? 6.024   -14.397 -4.748  1.00 98.90 218 A 1 
ATOM 1683 C CD1 . PHE A 1 218 ? 6.304   -15.739 -4.433  1.00 98.71 218 A 1 
ATOM 1684 C CD2 . PHE A 1 218 ? 6.877   -13.689 -5.611  1.00 98.75 218 A 1 
ATOM 1685 C CE1 . PHE A 1 218 ? 7.433   -16.370 -4.982  1.00 98.58 218 A 1 
ATOM 1686 C CE2 . PHE A 1 218 ? 8.003   -14.320 -6.164  1.00 98.58 218 A 1 
ATOM 1687 C CZ  . PHE A 1 218 ? 8.282   -15.661 -5.850  1.00 98.63 218 A 1 
ATOM 1688 N N   . ASN A 1 219 ? 1.365   -14.247 -4.012  1.00 98.93 219 A 1 
ATOM 1689 C CA  . ASN A 1 219 ? 0.142   -13.939 -3.290  1.00 98.93 219 A 1 
ATOM 1690 C C   . ASN A 1 219 ? 0.076   -14.726 -1.985  1.00 98.93 219 A 1 
ATOM 1691 O O   . ASN A 1 219 ? 0.247   -15.952 -1.977  1.00 98.84 219 A 1 
ATOM 1692 C CB  . ASN A 1 219 ? -1.057  -14.211 -4.198  1.00 98.89 219 A 1 
ATOM 1693 C CG  . ASN A 1 219 ? -1.093  -13.236 -5.353  1.00 98.85 219 A 1 
ATOM 1694 O OD1 . ASN A 1 219 ? -1.189  -12.041 -5.150  1.00 97.31 219 A 1 
ATOM 1695 N ND2 . ASN A 1 219 ? -0.991  -13.705 -6.573  1.00 97.19 219 A 1 
ATOM 1696 N N   . ILE A 1 220 ? -0.186  -14.017 -0.891  1.00 98.92 220 A 1 
ATOM 1697 C CA  . ILE A 1 220 ? -0.346  -14.547 0.461   1.00 98.93 220 A 1 
ATOM 1698 C C   . ILE A 1 220 ? -1.770  -14.211 0.948   1.00 98.93 220 A 1 
ATOM 1699 O O   . ILE A 1 220 ? -1.952  -13.264 1.714   1.00 98.86 220 A 1 
ATOM 1700 C CB  . ILE A 1 220 ? 0.757   -13.998 1.401   1.00 98.90 220 A 1 
ATOM 1701 C CG1 . ILE A 1 220 ? 2.191   -14.044 0.816   1.00 98.46 220 A 1 
ATOM 1702 C CG2 . ILE A 1 220 ? 0.712   -14.746 2.744   1.00 98.74 220 A 1 
ATOM 1703 C CD1 . ILE A 1 220 ? 2.737   -15.437 0.490   1.00 96.68 220 A 1 
ATOM 1704 N N   . PRO A 1 221 ? -2.793  -14.947 0.479   1.00 98.92 221 A 1 
ATOM 1705 C CA  . PRO A 1 221 ? -4.165  -14.737 0.925   1.00 98.89 221 A 1 
ATOM 1706 C C   . PRO A 1 221 ? -4.351  -15.235 2.364   1.00 98.84 221 A 1 
ATOM 1707 O O   . PRO A 1 221 ? -4.329  -16.443 2.632   1.00 98.60 221 A 1 
ATOM 1708 C CB  . PRO A 1 221 ? -5.035  -15.487 -0.088  1.00 98.81 221 A 1 
ATOM 1709 C CG  . PRO A 1 221 ? -4.125  -16.611 -0.580  1.00 98.33 221 A 1 
ATOM 1710 C CD  . PRO A 1 221 ? -2.744  -15.967 -0.565  1.00 98.84 221 A 1 
ATOM 1711 N N   . LEU A 1 222 ? -4.549  -14.302 3.283   1.00 98.83 222 A 1 
ATOM 1712 C CA  . LEU A 1 222 ? -4.795  -14.558 4.698   1.00 98.80 222 A 1 
ATOM 1713 C C   . LEU A 1 222 ? -6.284  -14.818 4.950   1.00 98.73 222 A 1 
ATOM 1714 O O   . LEU A 1 222 ? -7.153  -14.281 4.264   1.00 98.53 222 A 1 
ATOM 1715 C CB  . LEU A 1 222 ? -4.272  -13.381 5.539   1.00 98.77 222 A 1 
ATOM 1716 C CG  . LEU A 1 222 ? -2.777  -13.056 5.359   1.00 98.57 222 A 1 
ATOM 1717 C CD1 . LEU A 1 222 ? -2.402  -11.877 6.254   1.00 98.41 222 A 1 
ATOM 1718 C CD2 . LEU A 1 222 ? -1.875  -14.243 5.718   1.00 98.34 222 A 1 
ATOM 1719 N N   . ASP A 1 223 ? -6.592  -15.640 5.944   1.00 98.58 223 A 1 
ATOM 1720 C CA  . ASP A 1 223 ? -7.981  -15.833 6.365   1.00 98.36 223 A 1 
ATOM 1721 C C   . ASP A 1 223 ? -8.511  -14.598 7.110   1.00 98.45 223 A 1 
ATOM 1722 O O   . ASP A 1 223 ? -7.762  -13.902 7.798   1.00 98.11 223 A 1 
ATOM 1723 C CB  . ASP A 1 223 ? -8.134  -17.099 7.221   1.00 97.68 223 A 1 
ATOM 1724 C CG  . ASP A 1 223 ? -8.527  -18.348 6.432   1.00 93.48 223 A 1 
ATOM 1725 O OD1 . ASP A 1 223 ? -8.822  -18.319 5.212   1.00 90.13 223 A 1 
ATOM 1726 O OD2 . ASP A 1 223 ? -8.633  -19.447 7.032   1.00 89.21 223 A 1 
ATOM 1727 N N   . ALA A 1 224 ? -9.824  -14.376 7.028   1.00 98.08 224 A 1 
ATOM 1728 C CA  . ALA A 1 224 ? -10.496 -13.379 7.858   1.00 97.91 224 A 1 
ATOM 1729 C C   . ALA A 1 224 ? -10.184 -13.588 9.347   1.00 97.99 224 A 1 
ATOM 1730 O O   . ALA A 1 224 ? -9.960  -14.718 9.796   1.00 97.56 224 A 1 
ATOM 1731 C CB  . ALA A 1 224 ? -12.007 -13.436 7.634   1.00 97.21 224 A 1 
ATOM 1732 N N   . PHE A 1 225 ? -10.217 -12.496 10.095  1.00 98.06 225 A 1 
ATOM 1733 C CA  . PHE A 1 225 ? -9.884  -12.436 11.518  1.00 97.98 225 A 1 
ATOM 1734 C C   . PHE A 1 225 ? -8.417  -12.740 11.849  1.00 98.14 225 A 1 
ATOM 1735 O O   . PHE A 1 225 ? -8.092  -13.008 13.001  1.00 97.76 225 A 1 
ATOM 1736 C CB  . PHE A 1 225 ? -10.875 -13.267 12.350  1.00 97.57 225 A 1 
ATOM 1737 C CG  . PHE A 1 225 ? -12.327 -13.143 11.923  1.00 96.91 225 A 1 
ATOM 1738 C CD1 . PHE A 1 225 ? -13.033 -11.953 12.177  1.00 94.73 225 A 1 
ATOM 1739 C CD2 . PHE A 1 225 ? -12.958 -14.201 11.239  1.00 94.54 225 A 1 
ATOM 1740 C CE1 . PHE A 1 225 ? -14.369 -11.824 11.753  1.00 92.97 225 A 1 
ATOM 1741 C CE2 . PHE A 1 225 ? -14.296 -14.070 10.817  1.00 93.02 225 A 1 
ATOM 1742 C CZ  . PHE A 1 225 ? -14.999 -12.883 11.073  1.00 93.25 225 A 1 
ATOM 1743 N N   . THR A 1 226 ? -7.519  -12.694 10.854  1.00 98.22 226 A 1 
ATOM 1744 C CA  . THR A 1 226 ? -6.072  -12.752 11.095  1.00 98.47 226 A 1 
ATOM 1745 C C   . THR A 1 226 ? -5.646  -11.596 11.997  1.00 98.47 226 A 1 
ATOM 1746 O O   . THR A 1 226 ? -5.946  -10.440 11.709  1.00 98.41 226 A 1 
ATOM 1747 C CB  . THR A 1 226 ? -5.281  -12.720 9.783   1.00 98.57 226 A 1 
ATOM 1748 O OG1 . THR A 1 226 ? -5.538  -13.899 9.056   1.00 98.02 226 A 1 
ATOM 1749 C CG2 . THR A 1 226 ? -3.767  -12.660 9.989   1.00 98.04 226 A 1 
ATOM 1750 N N   . GLU A 1 227 ? -4.933  -11.918 13.069  1.00 98.17 227 A 1 
ATOM 1751 C CA  . GLU A 1 227 ? -4.379  -10.977 14.045  1.00 98.17 227 A 1 
ATOM 1752 C C   . GLU A 1 227 ? -2.900  -10.661 13.751  1.00 98.41 227 A 1 
ATOM 1753 O O   . GLU A 1 227 ? -2.251  -11.361 12.970  1.00 98.27 227 A 1 
ATOM 1754 C CB  . GLU A 1 227 ? -4.530  -11.563 15.460  1.00 97.47 227 A 1 
ATOM 1755 C CG  . GLU A 1 227 ? -5.985  -11.771 15.923  1.00 95.14 227 A 1 
ATOM 1756 C CD  . GLU A 1 227 ? -5.984  -12.489 17.289  1.00 94.23 227 A 1 
ATOM 1757 O OE1 . GLU A 1 227 ? -6.074  -11.864 18.363  1.00 86.53 227 A 1 
ATOM 1758 O OE2 . GLU A 1 227 ? -5.771  -13.727 17.309  1.00 88.28 227 A 1 
ATOM 1759 N N   . ASP A 1 228 ? -2.353  -9.659  14.438  1.00 98.26 228 A 1 
ATOM 1760 C CA  . ASP A 1 228 ? -0.990  -9.126  14.272  1.00 98.40 228 A 1 
ATOM 1761 C C   . ASP A 1 228 ? 0.097   -10.194 14.116  1.00 98.52 228 A 1 
ATOM 1762 O O   . ASP A 1 228 ? 0.840   -10.175 13.137  1.00 98.40 228 A 1 
ATOM 1763 C CB  . ASP A 1 228 ? -0.611  -8.255  15.484  1.00 98.25 228 A 1 
ATOM 1764 C CG  . ASP A 1 228 ? -1.361  -6.931  15.588  1.00 98.17 228 A 1 
ATOM 1765 O OD1 . ASP A 1 228 ? -2.235  -6.653  14.743  1.00 97.19 228 A 1 
ATOM 1766 O OD2 . ASP A 1 228 ? -1.067  -6.179  16.542  1.00 97.08 228 A 1 
ATOM 1767 N N   . ASP A 1 229 ? 0.203   -11.147 15.050  1.00 98.20 229 A 1 
ATOM 1768 C CA  . ASP A 1 229 ? 1.289   -12.132 15.056  1.00 98.13 229 A 1 
ATOM 1769 C C   . ASP A 1 229 ? 1.308   -12.967 13.771  1.00 98.54 229 A 1 
ATOM 1770 O O   . ASP A 1 229 ? 2.355   -13.175 13.162  1.00 98.45 229 A 1 
ATOM 1771 C CB  . ASP A 1 229 ? 1.150   -13.083 16.256  1.00 97.27 229 A 1 
ATOM 1772 C CG  . ASP A 1 229 ? 1.315   -12.429 17.633  1.00 90.93 229 A 1 
ATOM 1773 O OD1 . ASP A 1 229 ? 2.066   -11.440 17.733  1.00 86.00 229 A 1 
ATOM 1774 O OD2 . ASP A 1 229 ? 0.701   -12.982 18.579  1.00 84.96 229 A 1 
ATOM 1775 N N   . SER A 1 230 ? 0.137   -13.441 13.340  1.00 98.36 230 A 1 
ATOM 1776 C CA  . SER A 1 230 ? 0.003   -14.255 12.133  1.00 98.63 230 A 1 
ATOM 1777 C C   . SER A 1 230 ? 0.215   -13.432 10.861  1.00 98.77 230 A 1 
ATOM 1778 O O   . SER A 1 230 ? 0.833   -13.921 9.917   1.00 98.72 230 A 1 
ATOM 1779 C CB  . SER A 1 230 ? -1.370  -14.927 12.110  1.00 98.53 230 A 1 
ATOM 1780 O OG  . SER A 1 230 ? -1.457  -15.817 11.006  1.00 97.13 230 A 1 
ATOM 1781 N N   . PHE A 1 231 ? -0.271  -12.190 10.830  1.00 98.78 231 A 1 
ATOM 1782 C CA  . PHE A 1 231 ? -0.035  -11.260 9.725   1.00 98.85 231 A 1 
ATOM 1783 C C   . PHE A 1 231 ? 1.458   -10.950 9.586   1.00 98.87 231 A 1 
ATOM 1784 O O   . PHE A 1 231 ? 2.031   -11.099 8.508   1.00 98.84 231 A 1 
ATOM 1785 C CB  . PHE A 1 231 ? -0.851  -9.975  9.946   1.00 98.84 231 A 1 
ATOM 1786 C CG  . PHE A 1 231 ? -0.773  -8.997  8.787   1.00 98.85 231 A 1 
ATOM 1787 C CD1 . PHE A 1 231 ? 0.377   -8.210  8.585   1.00 98.72 231 A 1 
ATOM 1788 C CD2 . PHE A 1 231 ? -1.847  -8.895  7.882   1.00 98.71 231 A 1 
ATOM 1789 C CE1 . PHE A 1 231 ? 0.466   -7.352  7.474   1.00 98.59 231 A 1 
ATOM 1790 C CE2 . PHE A 1 231 ? -1.763  -8.030  6.774   1.00 98.53 231 A 1 
ATOM 1791 C CZ  . PHE A 1 231 ? -0.599  -7.266  6.566   1.00 98.61 231 A 1 
ATOM 1792 N N   . LEU A 1 232 ? 2.105   -10.560 10.684  1.00 98.84 232 A 1 
ATOM 1793 C CA  . LEU A 1 232 ? 3.510   -10.171 10.694  1.00 98.83 232 A 1 
ATOM 1794 C C   . LEU A 1 232 ? 4.440   -11.340 10.382  1.00 98.85 232 A 1 
ATOM 1795 O O   . LEU A 1 232 ? 5.417   -11.144 9.668   1.00 98.78 232 A 1 
ATOM 1796 C CB  . LEU A 1 232 ? 3.866   -9.541  12.049  1.00 98.76 232 A 1 
ATOM 1797 C CG  . LEU A 1 232 ? 3.261   -8.146  12.276  1.00 98.44 232 A 1 
ATOM 1798 C CD1 . LEU A 1 232 ? 3.623   -7.668  13.683  1.00 98.01 232 A 1 
ATOM 1799 C CD2 . LEU A 1 232 ? 3.790   -7.120  11.264  1.00 98.00 232 A 1 
ATOM 1800 N N   . GLU A 1 233 ? 4.142   -12.547 10.849  1.00 98.76 233 A 1 
ATOM 1801 C CA  . GLU A 1 233 ? 4.918   -13.737 10.484  1.00 98.74 233 A 1 
ATOM 1802 C C   . GLU A 1 233 ? 4.826   -14.018 8.979   1.00 98.83 233 A 1 
ATOM 1803 O O   . GLU A 1 233 ? 5.844   -14.254 8.324   1.00 98.71 233 A 1 
ATOM 1804 C CB  . GLU A 1 233 ? 4.429   -14.932 11.312  1.00 98.45 233 A 1 
ATOM 1805 C CG  . GLU A 1 233 ? 5.231   -16.227 11.058  1.00 90.71 233 A 1 
ATOM 1806 C CD  . GLU A 1 233 ? 6.731   -16.121 11.395  1.00 83.63 233 A 1 
ATOM 1807 O OE1 . GLU A 1 233 ? 7.487   -16.990 10.901  1.00 72.60 233 A 1 
ATOM 1808 O OE2 . GLU A 1 233 ? 7.114   -15.201 12.151  1.00 74.07 233 A 1 
ATOM 1809 N N   . ALA A 1 234 ? 3.621   -13.921 8.404   1.00 98.83 234 A 1 
ATOM 1810 C CA  . ALA A 1 234 ? 3.421   -14.070 6.967   1.00 98.88 234 A 1 
ATOM 1811 C C   . ALA A 1 234 ? 4.178   -12.996 6.176   1.00 98.92 234 A 1 
ATOM 1812 O O   . ALA A 1 234 ? 4.910   -13.323 5.241   1.00 98.87 234 A 1 
ATOM 1813 C CB  . ALA A 1 234 ? 1.916   -14.039 6.674   1.00 98.84 234 A 1 
ATOM 1814 N N   . TYR A 1 235 ? 4.053   -11.733 6.580   1.00 98.90 235 A 1 
ATOM 1815 C CA  . TYR A 1 235 ? 4.715   -10.600 5.944   1.00 98.92 235 A 1 
ATOM 1816 C C   . TYR A 1 235 ? 6.241   -10.691 6.028   1.00 98.93 235 A 1 
ATOM 1817 O O   . TYR A 1 235 ? 6.910   -10.649 4.998   1.00 98.87 235 A 1 
ATOM 1818 C CB  . TYR A 1 235 ? 4.201   -9.293  6.563   1.00 98.87 235 A 1 
ATOM 1819 C CG  . TYR A 1 235 ? 4.922   -8.061  6.035   1.00 98.80 235 A 1 
ATOM 1820 C CD1 . TYR A 1 235 ? 5.648   -7.231  6.909   1.00 98.40 235 A 1 
ATOM 1821 C CD2 . TYR A 1 235 ? 4.892   -7.768  4.660   1.00 98.45 235 A 1 
ATOM 1822 C CE1 . TYR A 1 235 ? 6.335   -6.107  6.409   1.00 98.16 235 A 1 
ATOM 1823 C CE2 . TYR A 1 235 ? 5.587   -6.651  4.154   1.00 98.17 235 A 1 
ATOM 1824 C CZ  . TYR A 1 235 ? 6.310   -5.820  5.029   1.00 98.26 235 A 1 
ATOM 1825 O OH  . TYR A 1 235 ? 6.982   -4.747  4.539   1.00 97.56 235 A 1 
ATOM 1826 N N   . ARG A 1 236 ? 6.799   -10.885 7.225   1.00 98.88 236 A 1 
ATOM 1827 C CA  . ARG A 1 236 ? 8.252   -10.966 7.440   1.00 98.86 236 A 1 
ATOM 1828 C C   . ARG A 1 236 ? 8.869   -12.106 6.642   1.00 98.88 236 A 1 
ATOM 1829 O O   . ARG A 1 236 ? 9.888   -11.916 5.982   1.00 98.79 236 A 1 
ATOM 1830 C CB  . ARG A 1 236 ? 8.561   -11.146 8.934   1.00 98.73 236 A 1 
ATOM 1831 C CG  . ARG A 1 236 ? 8.343   -9.869  9.764   1.00 96.60 236 A 1 
ATOM 1832 C CD  . ARG A 1 236 ? 8.447   -10.212 11.253  1.00 95.80 236 A 1 
ATOM 1833 N NE  . ARG A 1 236 ? 8.260   -9.044  12.139  1.00 91.60 236 A 1 
ATOM 1834 C CZ  . ARG A 1 236 ? 7.868   -9.090  13.401  1.00 88.26 236 A 1 
ATOM 1835 N NH1 . ARG A 1 236 ? 7.573   -10.213 13.997  1.00 81.74 236 A 1 
ATOM 1836 N NH2 . ARG A 1 236 ? 7.767   -8.004  14.112  1.00 80.38 236 A 1 
ATOM 1837 N N   . THR A 1 237 ? 8.234   -13.274 6.669   1.00 98.90 237 A 1 
ATOM 1838 C CA  . THR A 1 237 ? 8.713   -14.447 5.936   1.00 98.91 237 A 1 
ATOM 1839 C C   . THR A 1 237 ? 8.665   -14.200 4.433   1.00 98.93 237 A 1 
ATOM 1840 O O   . THR A 1 237 ? 9.682   -14.322 3.752   1.00 98.87 237 A 1 
ATOM 1841 C CB  . THR A 1 237 ? 7.902   -15.699 6.308   1.00 98.86 237 A 1 
ATOM 1842 O OG1 . THR A 1 237 ? 7.985   -15.946 7.690   1.00 97.94 237 A 1 
ATOM 1843 C CG2 . THR A 1 237 ? 8.436   -16.952 5.621   1.00 97.77 237 A 1 
ATOM 1844 N N   . ALA A 1 238 ? 7.500   -13.800 3.897   1.00 98.90 238 A 1 
ATOM 1845 C CA  . ALA A 1 238 ? 7.318   -13.635 2.462   1.00 98.91 238 A 1 
ATOM 1846 C C   . ALA A 1 238 ? 8.164   -12.485 1.901   1.00 98.93 238 A 1 
ATOM 1847 O O   . ALA A 1 238 ? 8.886   -12.690 0.932   1.00 98.88 238 A 1 
ATOM 1848 C CB  . ALA A 1 238 ? 5.828   -13.454 2.163   1.00 98.87 238 A 1 
ATOM 1849 N N   . ALA A 1 239 ? 8.138   -11.305 2.520   1.00 98.90 239 A 1 
ATOM 1850 C CA  . ALA A 1 239 ? 8.878   -10.146 2.029   1.00 98.92 239 A 1 
ATOM 1851 C C   . ALA A 1 239 ? 10.395  -10.388 2.044   1.00 98.92 239 A 1 
ATOM 1852 O O   . ALA A 1 239 ? 11.071  -10.089 1.062   1.00 98.85 239 A 1 
ATOM 1853 C CB  . ALA A 1 239 ? 8.476   -8.914  2.843   1.00 98.90 239 A 1 
ATOM 1854 N N   . SER A 1 240 ? 10.932  -11.005 3.105   1.00 98.85 240 A 1 
ATOM 1855 C CA  . SER A 1 240 ? 12.368  -11.289 3.193   1.00 98.82 240 A 1 
ATOM 1856 C C   . SER A 1 240 ? 12.825  -12.323 2.163   1.00 98.82 240 A 1 
ATOM 1857 O O   . SER A 1 240 ? 13.832  -12.121 1.488   1.00 98.62 240 A 1 
ATOM 1858 C CB  . SER A 1 240 ? 12.758  -11.773 4.592   1.00 98.73 240 A 1 
ATOM 1859 O OG  . SER A 1 240 ? 12.373  -10.840 5.577   1.00 96.10 240 A 1 
ATOM 1860 N N   . GLU A 1 241 ? 12.086  -13.432 2.007   1.00 98.80 241 A 1 
ATOM 1861 C CA  . GLU A 1 241 ? 12.459  -14.488 1.058   1.00 98.78 241 A 1 
ATOM 1862 C C   . GLU A 1 241 ? 12.274  -14.048 -0.400  1.00 98.78 241 A 1 
ATOM 1863 O O   . GLU A 1 241 ? 13.122  -14.347 -1.238  1.00 98.65 241 A 1 
ATOM 1864 C CB  . GLU A 1 241 ? 11.674  -15.781 1.334   1.00 98.74 241 A 1 
ATOM 1865 C CG  . GLU A 1 241 ? 12.124  -16.493 2.622   1.00 98.34 241 A 1 
ATOM 1866 C CD  . GLU A 1 241 ? 11.448  -17.857 2.831   1.00 98.19 241 A 1 
ATOM 1867 O OE1 . GLU A 1 241 ? 11.106  -18.214 3.977   1.00 95.35 241 A 1 
ATOM 1868 O OE2 . GLU A 1 241 ? 11.264  -18.637 1.863   1.00 95.94 241 A 1 
ATOM 1869 N N   . VAL A 1 242 ? 11.211  -13.306 -0.709  1.00 98.83 242 A 1 
ATOM 1870 C CA  . VAL A 1 242 ? 10.963  -12.784 -2.059  1.00 98.86 242 A 1 
ATOM 1871 C C   . VAL A 1 242 ? 11.991  -11.715 -2.428  1.00 98.83 242 A 1 
ATOM 1872 O O   . VAL A 1 242 ? 12.528  -11.761 -3.531  1.00 98.74 242 A 1 
ATOM 1873 C CB  . VAL A 1 242 ? 9.518   -12.265 -2.202  1.00 98.87 242 A 1 
ATOM 1874 C CG1 . VAL A 1 242 ? 9.283   -11.528 -3.529  1.00 98.70 242 A 1 
ATOM 1875 C CG2 . VAL A 1 242 ? 8.523   -13.436 -2.155  1.00 98.69 242 A 1 
ATOM 1876 N N   . ALA A 1 243 ? 12.328  -10.794 -1.519  1.00 98.78 243 A 1 
ATOM 1877 C CA  . ALA A 1 243 ? 13.366  -9.796  -1.774  1.00 98.78 243 A 1 
ATOM 1878 C C   . ALA A 1 243 ? 14.738  -10.447 -2.008  1.00 98.64 243 A 1 
ATOM 1879 O O   . ALA A 1 243 ? 15.436  -10.072 -2.944  1.00 98.39 243 A 1 
ATOM 1880 C CB  . ALA A 1 243 ? 13.406  -8.798  -0.613  1.00 98.81 243 A 1 
ATOM 1881 N N   . ALA A 1 244 ? 15.091  -11.469 -1.221  1.00 98.64 244 A 1 
ATOM 1882 C CA  . ALA A 1 244 ? 16.330  -12.226 -1.395  1.00 98.39 244 A 1 
ATOM 1883 C C   . ALA A 1 244 ? 16.372  -13.036 -2.701  1.00 98.21 244 A 1 
ATOM 1884 O O   . ALA A 1 244 ? 17.437  -13.217 -3.280  1.00 97.66 244 A 1 
ATOM 1885 C CB  . ALA A 1 244 ? 16.501  -13.154 -0.187  1.00 98.15 244 A 1 
ATOM 1886 N N   . TYR A 1 245 ? 15.235  -13.550 -3.148  1.00 98.43 245 A 1 
ATOM 1887 C CA  . TYR A 1 245 ? 15.110  -14.262 -4.422  1.00 98.37 245 A 1 
ATOM 1888 C C   . TYR A 1 245 ? 15.168  -13.317 -5.623  1.00 98.43 245 A 1 
ATOM 1889 O O   . TYR A 1 245 ? 15.800  -13.621 -6.633  1.00 98.12 245 A 1 
ATOM 1890 C CB  . TYR A 1 245 ? 13.789  -15.037 -4.411  1.00 98.21 245 A 1 
ATOM 1891 C CG  . TYR A 1 245 ? 13.391  -15.621 -5.755  1.00 97.77 245 A 1 
ATOM 1892 C CD1 . TYR A 1 245 ? 12.333  -15.048 -6.493  1.00 96.43 245 A 1 
ATOM 1893 C CD2 . TYR A 1 245 ? 14.101  -16.719 -6.281  1.00 96.71 245 A 1 
ATOM 1894 C CE1 . TYR A 1 245 ? 11.974  -15.584 -7.746  1.00 95.38 245 A 1 
ATOM 1895 C CE2 . TYR A 1 245 ? 13.744  -17.256 -7.534  1.00 95.70 245 A 1 
ATOM 1896 C CZ  . TYR A 1 245 ? 12.677  -16.693 -8.267  1.00 95.60 245 A 1 
ATOM 1897 O OH  . TYR A 1 245 ? 12.321  -17.222 -9.469  1.00 94.07 245 A 1 
ATOM 1898 N N   . PHE A 1 246 ? 14.485  -12.185 -5.533  1.00 98.50 246 A 1 
ATOM 1899 C CA  . PHE A 1 246 ? 14.349  -11.262 -6.650  1.00 98.58 246 A 1 
ATOM 1900 C C   . PHE A 1 246 ? 15.530  -10.299 -6.781  1.00 98.49 246 A 1 
ATOM 1901 O O   . PHE A 1 246 ? 15.855  -9.952  -7.902  1.00 98.13 246 A 1 
ATOM 1902 C CB  . PHE A 1 246 ? 13.009  -10.527 -6.527  1.00 98.67 246 A 1 
ATOM 1903 C CG  . PHE A 1 246 ? 12.699  -9.628  -7.708  1.00 98.80 246 A 1 
ATOM 1904 C CD1 . PHE A 1 246 ? 12.652  -8.229  -7.544  1.00 98.72 246 A 1 
ATOM 1905 C CD2 . PHE A 1 246 ? 12.470  -10.187 -8.979  1.00 98.76 246 A 1 
ATOM 1906 C CE1 . PHE A 1 246 ? 12.371  -7.404  -8.641  1.00 98.72 246 A 1 
ATOM 1907 C CE2 . PHE A 1 246 ? 12.193  -9.354  -10.078 1.00 98.70 246 A 1 
ATOM 1908 C CZ  . PHE A 1 246 ? 12.143  -7.962  -9.907  1.00 98.78 246 A 1 
ATOM 1909 N N   . GLU A 1 247 ? 16.201  -9.898  -5.699  1.00 98.43 247 A 1 
ATOM 1910 C CA  . GLU A 1 247 ? 17.291  -8.904  -5.706  1.00 98.32 247 A 1 
ATOM 1911 C C   . GLU A 1 247 ? 16.908  -7.609  -6.465  1.00 98.64 247 A 1 
ATOM 1912 O O   . GLU A 1 247 ? 17.399  -7.355  -7.571  1.00 98.32 247 A 1 
ATOM 1913 C CB  . GLU A 1 247 ? 18.606  -9.525  -6.202  1.00 97.48 247 A 1 
ATOM 1914 C CG  . GLU A 1 247 ? 19.082  -10.718 -5.358  1.00 94.11 247 A 1 
ATOM 1915 C CD  . GLU A 1 247 ? 20.453  -11.256 -5.809  1.00 88.41 247 A 1 
ATOM 1916 O OE1 . GLU A 1 247 ? 21.187  -11.782 -4.938  1.00 79.01 247 A 1 
ATOM 1917 O OE2 . GLU A 1 247 ? 20.778  -11.154 -7.016  1.00 78.74 247 A 1 
ATOM 1918 N N   . PRO A 1 248 ? 15.958  -6.816  -5.933  1.00 98.75 248 A 1 
ATOM 1919 C CA  . PRO A 1 248 ? 15.445  -5.630  -6.609  1.00 98.83 248 A 1 
ATOM 1920 C C   . PRO A 1 248 ? 16.442  -4.463  -6.619  1.00 98.81 248 A 1 
ATOM 1921 O O   . PRO A 1 248 ? 17.256  -4.300  -5.719  1.00 98.61 248 A 1 
ATOM 1922 C CB  . PRO A 1 248 ? 14.175  -5.255  -5.841  1.00 98.80 248 A 1 
ATOM 1923 C CG  . PRO A 1 248 ? 14.475  -5.720  -4.417  1.00 98.62 248 A 1 
ATOM 1924 C CD  . PRO A 1 248 ? 15.279  -7.000  -4.649  1.00 98.84 248 A 1 
ATOM 1925 N N   . ASP A 1 249 ? 16.290  -3.565  -7.603  1.00 98.86 249 A 1 
ATOM 1926 C CA  . ASP A 1 249 ? 17.001  -2.276  -7.634  1.00 98.84 249 A 1 
ATOM 1927 C C   . ASP A 1 249 ? 16.276  -1.175  -6.840  1.00 98.86 249 A 1 
ATOM 1928 O O   . ASP A 1 249 ? 16.891  -0.175  -6.459  1.00 98.63 249 A 1 
ATOM 1929 C CB  . ASP A 1 249 ? 17.141  -1.809  -9.086  1.00 98.74 249 A 1 
ATOM 1930 C CG  . ASP A 1 249 ? 18.035  -2.704  -9.935  1.00 98.52 249 A 1 
ATOM 1931 O OD1 . ASP A 1 249 ? 19.196  -2.917  -9.521  1.00 97.60 249 A 1 
ATOM 1932 O OD2 . ASP A 1 249 ? 17.571  -3.079  -11.038 1.00 97.52 249 A 1 
ATOM 1933 N N   . VAL A 1 250 ? 14.972  -1.329  -6.640  1.00 98.84 250 A 1 
ATOM 1934 C CA  . VAL A 1 250 ? 14.098  -0.405  -5.899  1.00 98.92 250 A 1 
ATOM 1935 C C   . VAL A 1 250 ? 12.892  -1.157  -5.339  1.00 98.95 250 A 1 
ATOM 1936 O O   . VAL A 1 250 ? 12.376  -2.075  -5.978  1.00 98.92 250 A 1 
ATOM 1937 C CB  . VAL A 1 250 ? 13.673  0.784   -6.789  1.00 98.86 250 A 1 
ATOM 1938 C CG1 . VAL A 1 250 ? 12.903  0.363   -8.051  1.00 98.62 250 A 1 
ATOM 1939 C CG2 . VAL A 1 250 ? 12.838  1.830   -6.040  1.00 98.43 250 A 1 
ATOM 1940 N N   . ILE A 1 251 ? 12.425  -0.754  -4.162  1.00 98.95 251 A 1 
ATOM 1941 C CA  . ILE A 1 251 ? 11.169  -1.230  -3.573  1.00 98.96 251 A 1 
ATOM 1942 C C   . ILE A 1 251 ? 10.111  -0.135  -3.701  1.00 98.97 251 A 1 
ATOM 1943 O O   . ILE A 1 251 ? 10.353  1.015   -3.343  1.00 98.94 251 A 1 
ATOM 1944 C CB  . ILE A 1 251 ? 11.374  -1.716  -2.120  1.00 98.94 251 A 1 
ATOM 1945 C CG1 . ILE A 1 251 ? 12.256  -2.983  -2.132  1.00 98.73 251 A 1 
ATOM 1946 C CG2 . ILE A 1 251 ? 10.023  -2.000  -1.426  1.00 98.85 251 A 1 
ATOM 1947 C CD1 . ILE A 1 251 ? 12.662  -3.503  -0.750  1.00 98.00 251 A 1 
ATOM 1948 N N   . ILE A 1 252 ? 8.929   -0.511  -4.184  1.00 98.96 252 A 1 
ATOM 1949 C CA  . ILE A 1 252 ? 7.701   0.272   -4.043  1.00 98.97 252 A 1 
ATOM 1950 C C   . ILE A 1 252 ? 6.800   -0.484  -3.071  1.00 98.97 252 A 1 
ATOM 1951 O O   . ILE A 1 252 ? 6.432   -1.624  -3.344  1.00 98.94 252 A 1 
ATOM 1952 C CB  . ILE A 1 252 ? 7.010   0.531   -5.401  1.00 98.96 252 A 1 
ATOM 1953 C CG1 . ILE A 1 252 ? 7.983   1.255   -6.360  1.00 98.72 252 A 1 
ATOM 1954 C CG2 . ILE A 1 252 ? 5.720   1.353   -5.182  1.00 98.81 252 A 1 
ATOM 1955 C CD1 . ILE A 1 252 ? 7.373   1.665   -7.705  1.00 97.30 252 A 1 
ATOM 1956 N N   . SER A 1 253 ? 6.455   0.140   -1.951  1.00 98.95 253 A 1 
ATOM 1957 C CA  . SER A 1 253 ? 5.493   -0.435  -1.010  1.00 98.95 253 A 1 
ATOM 1958 C C   . SER A 1 253 ? 4.166   0.307   -1.081  1.00 98.94 253 A 1 
ATOM 1959 O O   . SER A 1 253 ? 4.129   1.528   -0.909  1.00 98.85 253 A 1 
ATOM 1960 C CB  . SER A 1 253 ? 6.041   -0.470  0.423   1.00 98.85 253 A 1 
ATOM 1961 O OG  . SER A 1 253 ? 6.263   0.836   0.915   1.00 98.43 253 A 1 
ATOM 1962 N N   . GLN A 1 254 ? 3.084   -0.422  -1.286  1.00 98.95 254 A 1 
ATOM 1963 C CA  . GLN A 1 254 ? 1.718   0.040   -1.086  1.00 98.95 254 A 1 
ATOM 1964 C C   . GLN A 1 254 ? 1.309   -0.299  0.352   1.00 98.93 254 A 1 
ATOM 1965 O O   . GLN A 1 254 ? 1.477   -1.432  0.804   1.00 98.67 254 A 1 
ATOM 1966 C CB  . GLN A 1 254 ? 0.824   -0.586  -2.159  1.00 98.86 254 A 1 
ATOM 1967 C CG  . GLN A 1 254 ? -0.543  0.088   -2.342  1.00 98.22 254 A 1 
ATOM 1968 C CD  . GLN A 1 254 ? -1.612  -0.352  -1.355  1.00 98.24 254 A 1 
ATOM 1969 O OE1 . GLN A 1 254 ? -1.370  -0.907  -0.303  1.00 92.83 254 A 1 
ATOM 1970 N NE2 . GLN A 1 254 ? -2.870  -0.109  -1.653  1.00 91.05 254 A 1 
ATOM 1971 N N   . ASN A 1 255 ? 0.841   0.701   1.088   1.00 98.84 255 A 1 
ATOM 1972 C CA  . ASN A 1 255 ? 0.617   0.634   2.527   1.00 98.83 255 A 1 
ATOM 1973 C C   . ASN A 1 255 ? -0.850  0.964   2.836   1.00 98.84 255 A 1 
ATOM 1974 O O   . ASN A 1 255 ? -1.149  1.970   3.488   1.00 98.37 255 A 1 
ATOM 1975 C CB  . ASN A 1 255 ? 1.613   1.545   3.277   1.00 98.72 255 A 1 
ATOM 1976 C CG  . ASN A 1 255 ? 3.077   1.326   2.934   1.00 98.62 255 A 1 
ATOM 1977 O OD1 . ASN A 1 255 ? 3.832   0.660   3.623   1.00 93.57 255 A 1 
ATOM 1978 N ND2 . ASN A 1 255 ? 3.547   1.926   1.867   1.00 93.68 255 A 1 
ATOM 1979 N N   . GLY A 1 256 ? -1.769  0.147   2.334   1.00 98.79 256 A 1 
ATOM 1980 C CA  . GLY A 1 256 ? -3.173  0.193   2.730   1.00 98.79 256 A 1 
ATOM 1981 C C   . GLY A 1 256 ? -3.310  0.039   4.243   1.00 98.83 256 A 1 
ATOM 1982 O O   . GLY A 1 256 ? -2.559  -0.708  4.876   1.00 98.64 256 A 1 
ATOM 1983 N N   . ALA A 1 257 ? -4.219  0.805   4.839   1.00 98.80 257 A 1 
ATOM 1984 C CA  . ALA A 1 257 ? -4.455  0.822   6.282   1.00 98.80 257 A 1 
ATOM 1985 C C   . ALA A 1 257 ? -5.761  0.110   6.677   1.00 98.79 257 A 1 
ATOM 1986 O O   . ALA A 1 257 ? -6.253  0.284   7.790   1.00 98.36 257 A 1 
ATOM 1987 C CB  . ALA A 1 257 ? -4.370  2.277   6.767   1.00 98.67 257 A 1 
ATOM 1988 N N   . ASP A 1 258 ? -6.306  -0.685  5.774   1.00 98.85 258 A 1 
ATOM 1989 C CA  . ASP A 1 258 ? -7.601  -1.364  5.867   1.00 98.84 258 A 1 
ATOM 1990 C C   . ASP A 1 258 ? -7.513  -2.807  6.394   1.00 98.83 258 A 1 
ATOM 1991 O O   . ASP A 1 258 ? -8.536  -3.446  6.601   1.00 98.36 258 A 1 
ATOM 1992 C CB  . ASP A 1 258 ? -8.309  -1.276  4.510   1.00 98.73 258 A 1 
ATOM 1993 C CG  . ASP A 1 258 ? -7.484  -1.797  3.327   1.00 98.70 258 A 1 
ATOM 1994 O OD1 . ASP A 1 258 ? -6.329  -2.225  3.548   1.00 98.14 258 A 1 
ATOM 1995 O OD2 . ASP A 1 258 ? -7.993  -1.643  2.198   1.00 97.89 258 A 1 
ATOM 1996 N N   . ALA A 1 259 ? -6.321  -3.296  6.727   1.00 98.79 259 A 1 
ATOM 1997 C CA  . ALA A 1 259 ? -6.188  -4.536  7.500   1.00 98.76 259 A 1 
ATOM 1998 C C   . ALA A 1 259 ? -6.512  -4.347  9.000   1.00 98.73 259 A 1 
ATOM 1999 O O   . ALA A 1 259 ? -6.536  -5.316  9.765   1.00 98.44 259 A 1 
ATOM 2000 C CB  . ALA A 1 259 ? -4.777  -5.102  7.273   1.00 98.68 259 A 1 
ATOM 2001 N N   . HIS A 1 260 ? -6.735  -3.105  9.439   1.00 98.81 260 A 1 
ATOM 2002 C CA  . HIS A 1 260 ? -7.019  -2.779  10.833  1.00 98.84 260 A 1 
ATOM 2003 C C   . HIS A 1 260 ? -8.429  -3.227  11.247  1.00 98.80 260 A 1 
ATOM 2004 O O   . HIS A 1 260 ? -9.391  -3.029  10.516  1.00 98.64 260 A 1 
ATOM 2005 C CB  . HIS A 1 260 ? -6.836  -1.279  11.052  1.00 98.81 260 A 1 
ATOM 2006 C CG  . HIS A 1 260 ? -6.841  -0.884  12.505  1.00 98.79 260 A 1 
ATOM 2007 N ND1 . HIS A 1 260 ? -7.945  -0.710  13.304  1.00 96.13 260 A 1 
ATOM 2008 C CD2 . HIS A 1 260 ? -5.737  -0.660  13.282  1.00 96.52 260 A 1 
ATOM 2009 C CE1 . HIS A 1 260 ? -7.512  -0.406  14.537  1.00 96.60 260 A 1 
ATOM 2010 N NE2 . HIS A 1 260 ? -6.180  -0.357  14.565  1.00 97.20 260 A 1 
ATOM 2011 N N   . TYR A 1 261 ? -8.588  -3.699  12.481  1.00 98.71 261 A 1 
ATOM 2012 C CA  . TYR A 1 261 ? -9.876  -4.150  13.032  1.00 98.64 261 A 1 
ATOM 2013 C C   . TYR A 1 261 ? -11.024 -3.121  12.937  1.00 98.63 261 A 1 
ATOM 2014 O O   . TYR A 1 261 ? -12.191 -3.493  12.847  1.00 98.37 261 A 1 
ATOM 2015 C CB  . TYR A 1 261 ? -9.656  -4.522  14.498  1.00 98.47 261 A 1 
ATOM 2016 C CG  . TYR A 1 261 ? -10.931 -4.885  15.227  1.00 98.13 261 A 1 
ATOM 2017 C CD1 . TYR A 1 261 ? -11.550 -3.954  16.089  1.00 97.16 261 A 1 
ATOM 2018 C CD2 . TYR A 1 261 ? -11.539 -6.133  14.995  1.00 97.47 261 A 1 
ATOM 2019 C CE1 . TYR A 1 261 ? -12.767 -4.277  16.721  1.00 96.51 261 A 1 
ATOM 2020 C CE2 . TYR A 1 261 ? -12.756 -6.457  15.622  1.00 96.64 261 A 1 
ATOM 2021 C CZ  . TYR A 1 261 ? -13.370 -5.532  16.485  1.00 96.40 261 A 1 
ATOM 2022 O OH  . TYR A 1 261 ? -14.550 -5.845  17.086  1.00 94.76 261 A 1 
ATOM 2023 N N   . TYR A 1 262 ? -10.716 -1.828  12.970  1.00 98.61 262 A 1 
ATOM 2024 C CA  . TYR A 1 262 ? -11.724 -0.775  12.818  1.00 98.52 262 A 1 
ATOM 2025 C C   . TYR A 1 262 ? -12.098 -0.465  11.367  1.00 98.50 262 A 1 
ATOM 2026 O O   . TYR A 1 262 ? -12.983 0.373   11.166  1.00 98.15 262 A 1 
ATOM 2027 C CB  . TYR A 1 262 ? -11.274 0.507   13.531  1.00 98.36 262 A 1 
ATOM 2028 C CG  . TYR A 1 262 ? -11.311 0.500   15.046  1.00 98.16 262 A 1 
ATOM 2029 C CD1 . TYR A 1 262 ? -12.253 -0.274  15.755  1.00 96.94 262 A 1 
ATOM 2030 C CD2 . TYR A 1 262 ? -10.438 1.349   15.756  1.00 96.84 262 A 1 
ATOM 2031 C CE1 . TYR A 1 262 ? -12.307 -0.217  17.159  1.00 96.16 262 A 1 
ATOM 2032 C CE2 . TYR A 1 262 ? -10.495 1.413   17.163  1.00 96.18 262 A 1 
ATOM 2033 C CZ  . TYR A 1 262 ? -11.426 0.626   17.868  1.00 96.52 262 A 1 
ATOM 2034 O OH  . TYR A 1 262 ? -11.473 0.676   19.222  1.00 94.89 262 A 1 
ATOM 2035 N N   . ASP A 1 263 ? -11.436 -1.076  10.385  1.00 98.61 263 A 1 
ATOM 2036 C CA  . ASP A 1 263 ? -11.780 -0.822  8.996   1.00 98.66 263 A 1 
ATOM 2037 C C   . ASP A 1 263 ? -13.179 -1.378  8.671   1.00 98.59 263 A 1 
ATOM 2038 O O   . ASP A 1 263 ? -13.484 -2.519  9.014   1.00 98.19 263 A 1 
ATOM 2039 C CB  . ASP A 1 263 ? -10.720 -1.372  8.052   1.00 98.65 263 A 1 
ATOM 2040 C CG  . ASP A 1 263 ? -10.905 -0.688  6.704   1.00 98.54 263 A 1 
ATOM 2041 O OD1 . ASP A 1 263 ? -11.771 -1.138  5.931   1.00 97.23 263 A 1 
ATOM 2042 O OD2 . ASP A 1 263 ? -10.288 0.386   6.515   1.00 97.40 263 A 1 
ATOM 2043 N N   . PRO A 1 264 ? -14.061 -0.576  8.059   1.00 98.41 264 A 1 
ATOM 2044 C CA  . PRO A 1 264 ? -15.433 -1.000  7.806   1.00 98.06 264 A 1 
ATOM 2045 C C   . PRO A 1 264 ? -15.600 -1.897  6.573   1.00 97.97 264 A 1 
ATOM 2046 O O   . PRO A 1 264 ? -16.695 -2.417  6.378   1.00 97.15 264 A 1 
ATOM 2047 C CB  . PRO A 1 264 ? -16.208 0.312   7.659   1.00 97.78 264 A 1 
ATOM 2048 C CG  . PRO A 1 264 ? -15.174 1.250   7.032   1.00 97.42 264 A 1 
ATOM 2049 C CD  . PRO A 1 264 ? -13.875 0.819   7.704   1.00 98.26 264 A 1 
ATOM 2050 N N   . LEU A 1 265 ? -14.580 -2.048  5.725   1.00 98.15 265 A 1 
ATOM 2051 C CA  . LEU A 1 265 ? -14.682 -2.767  4.448   1.00 98.01 265 A 1 
ATOM 2052 C C   . LEU A 1 265 ? -14.010 -4.144  4.454   1.00 97.82 265 A 1 
ATOM 2053 O O   . LEU A 1 265 ? -14.194 -4.908  3.504   1.00 96.30 265 A 1 
ATOM 2054 C CB  . LEU A 1 265 ? -14.137 -1.894  3.301   1.00 97.88 265 A 1 
ATOM 2055 C CG  . LEU A 1 265 ? -14.838 -0.538  3.099   1.00 97.26 265 A 1 
ATOM 2056 C CD1 . LEU A 1 265 ? -14.396 0.064   1.765   1.00 96.06 265 A 1 
ATOM 2057 C CD2 . LEU A 1 265 ? -16.368 -0.636  3.060   1.00 95.83 265 A 1 
ATOM 2058 N N   . THR A 1 266 ? -13.266 -4.489  5.497   1.00 97.64 266 A 1 
ATOM 2059 C CA  . THR A 1 266 ? -12.496 -5.735  5.576   1.00 97.64 266 A 1 
ATOM 2060 C C   . THR A 1 266 ? -12.796 -6.505  6.861   1.00 97.55 266 A 1 
ATOM 2061 O O   . THR A 1 266 ? -13.544 -6.042  7.728   1.00 96.72 266 A 1 
ATOM 2062 C CB  . THR A 1 266 ? -10.995 -5.474  5.399   1.00 97.11 266 A 1 
ATOM 2063 O OG1 . THR A 1 266 ? -10.454 -4.956  6.589   1.00 93.61 266 A 1 
ATOM 2064 C CG2 . THR A 1 266 ? -10.697 -4.507  4.257   1.00 92.40 266 A 1 
ATOM 2065 N N   . HIS A 1 267 ? -12.253 -7.704  6.981   1.00 98.16 267 A 1 
ATOM 2066 C CA  . HIS A 1 267 ? -12.528 -8.609  8.101   1.00 97.85 267 A 1 
ATOM 2067 C C   . HIS A 1 267 ? -11.259 -9.057  8.832   1.00 97.74 267 A 1 
ATOM 2068 O O   . HIS A 1 267 ? -11.310 -10.006 9.620   1.00 96.82 267 A 1 
ATOM 2069 C CB  . HIS A 1 267 ? -13.333 -9.817  7.615   1.00 97.39 267 A 1 
ATOM 2070 C CG  . HIS A 1 267 ? -14.483 -9.484  6.707   1.00 96.80 267 A 1 
ATOM 2071 N ND1 . HIS A 1 267 ? -14.413 -9.439  5.344   1.00 90.72 267 A 1 
ATOM 2072 C CD2 . HIS A 1 267 ? -15.769 -9.175  7.060   1.00 91.75 267 A 1 
ATOM 2073 C CE1 . HIS A 1 267 ? -15.627 -9.112  4.878   1.00 92.23 267 A 1 
ATOM 2074 N NE2 . HIS A 1 267 ? -16.500 -8.954  5.892   1.00 92.69 267 A 1 
ATOM 2075 N N   . LEU A 1 268 ? -10.116 -8.429  8.575   1.00 98.11 268 A 1 
ATOM 2076 C CA  . LEU A 1 268 ? -8.895  -8.685  9.333   1.00 98.26 268 A 1 
ATOM 2077 C C   . LEU A 1 268 ? -9.014  -8.093  10.749  1.00 98.15 268 A 1 
ATOM 2078 O O   . LEU A 1 268 ? -9.803  -7.186  11.012  1.00 97.80 268 A 1 
ATOM 2079 C CB  . LEU A 1 268 ? -7.663  -8.189  8.553   1.00 98.36 268 A 1 
ATOM 2080 C CG  . LEU A 1 268 ? -7.448  -8.889  7.194   1.00 98.07 268 A 1 
ATOM 2081 C CD1 . LEU A 1 268 ? -6.235  -8.302  6.481   1.00 97.69 268 A 1 
ATOM 2082 C CD2 . LEU A 1 268 ? -7.211  -10.395 7.336   1.00 97.45 268 A 1 
ATOM 2083 N N   . SER A 1 269 ? -8.248  -8.636  11.683  1.00 98.45 269 A 1 
ATOM 2084 C CA  . SER A 1 269 ? -8.248  -8.207  13.089  1.00 98.34 269 A 1 
ATOM 2085 C C   . SER A 1 269 ? -6.871  -7.712  13.513  1.00 98.38 269 A 1 
ATOM 2086 O O   . SER A 1 269 ? -6.386  -8.034  14.597  1.00 97.85 269 A 1 
ATOM 2087 C CB  . SER A 1 269 ? -8.774  -9.323  14.004  1.00 97.98 269 A 1 
ATOM 2088 O OG  . SER A 1 269 ? -10.096 -9.679  13.636  1.00 95.42 269 A 1 
ATOM 2089 N N   . ALA A 1 270 ? -6.211  -6.969  12.614  1.00 98.51 270 A 1 
ATOM 2090 C CA  . ALA A 1 270 ? -4.929  -6.362  12.922  1.00 98.60 270 A 1 
ATOM 2091 C C   . ALA A 1 270 ? -5.106  -5.065  13.734  1.00 98.66 270 A 1 
ATOM 2092 O O   . ALA A 1 270 ? -6.166  -4.431  13.735  1.00 98.45 270 A 1 
ATOM 2093 C CB  . ALA A 1 270 ? -4.152  -6.159  11.624  1.00 98.47 270 A 1 
ATOM 2094 N N   . THR A 1 271 ? -4.046  -4.678  14.424  1.00 98.64 271 A 1 
ATOM 2095 C CA  . THR A 1 271 ? -3.960  -3.429  15.188  1.00 98.68 271 A 1 
ATOM 2096 C C   . THR A 1 271 ? -2.949  -2.479  14.551  1.00 98.76 271 A 1 
ATOM 2097 O O   . THR A 1 271 ? -2.298  -2.803  13.556  1.00 98.68 271 A 1 
ATOM 2098 C CB  . THR A 1 271 ? -3.624  -3.690  16.668  1.00 98.51 271 A 1 
ATOM 2099 O OG1 . THR A 1 271 ? -2.248  -3.933  16.846  1.00 97.77 271 A 1 
ATOM 2100 C CG2 . THR A 1 271 ? -4.423  -4.823  17.306  1.00 97.43 271 A 1 
ATOM 2101 N N   . ILE A 1 272 ? -2.766  -1.301  15.137  1.00 98.61 272 A 1 
ATOM 2102 C CA  . ILE A 1 272 ? -1.758  -0.341  14.657  1.00 98.55 272 A 1 
ATOM 2103 C C   . ILE A 1 272 ? -0.323  -0.899  14.690  1.00 98.57 272 A 1 
ATOM 2104 O O   . ILE A 1 272 ? 0.550   -0.384  14.003  1.00 98.23 272 A 1 
ATOM 2105 C CB  . ILE A 1 272 ? -1.888  0.981   15.445  1.00 98.06 272 A 1 
ATOM 2106 C CG1 . ILE A 1 272 ? -1.382  2.208   14.660  1.00 94.41 272 A 1 
ATOM 2107 C CG2 . ILE A 1 272 ? -1.152  0.913   16.792  1.00 96.05 272 A 1 
ATOM 2108 C CD1 . ILE A 1 272 ? -2.240  2.562   13.444  1.00 92.20 272 A 1 
ATOM 2109 N N   . ASN A 1 273 ? -0.082  -1.967  15.438  1.00 98.45 273 A 1 
ATOM 2110 C CA  . ASN A 1 273 ? 1.222   -2.614  15.561  1.00 98.30 273 A 1 
ATOM 2111 C C   . ASN A 1 273 ? 1.749   -3.131  14.209  1.00 98.61 273 A 1 
ATOM 2112 O O   . ASN A 1 273 ? 2.933   -2.991  13.921  1.00 98.44 273 A 1 
ATOM 2113 C CB  . ASN A 1 273 ? 1.071   -3.740  16.583  1.00 97.51 273 A 1 
ATOM 2114 C CG  . ASN A 1 273 ? 2.355   -4.499  16.833  1.00 88.17 273 A 1 
ATOM 2115 O OD1 . ASN A 1 273 ? 3.393   -3.938  17.124  1.00 79.50 273 A 1 
ATOM 2116 N ND2 . ASN A 1 273 ? 2.308   -5.807  16.752  1.00 77.86 273 A 1 
ATOM 2117 N N   . ILE A 1 274 ? 0.881   -3.657  13.330  1.00 98.57 274 A 1 
ATOM 2118 C CA  . ILE A 1 274 ? 1.347   -4.106  12.006  1.00 98.76 274 A 1 
ATOM 2119 C C   . ILE A 1 274 ? 1.880   -2.938  11.169  1.00 98.83 274 A 1 
ATOM 2120 O O   . ILE A 1 274 ? 2.853   -3.100  10.443  1.00 98.80 274 A 1 
ATOM 2121 C CB  . ILE A 1 274 ? 0.299   -4.935  11.223  1.00 98.76 274 A 1 
ATOM 2122 C CG1 . ILE A 1 274 ? -0.893  -4.106  10.726  1.00 98.37 274 A 1 
ATOM 2123 C CG2 . ILE A 1 274 ? -0.152  -6.153  12.055  1.00 98.11 274 A 1 
ATOM 2124 C CD1 . ILE A 1 274 ? -1.723  -4.808  9.650   1.00 97.98 274 A 1 
ATOM 2125 N N   . TYR A 1 275 ? 1.307   -1.751  11.321  1.00 98.76 275 A 1 
ATOM 2126 C CA  . TYR A 1 275 ? 1.697   -0.552  10.568  1.00 98.80 275 A 1 
ATOM 2127 C C   . TYR A 1 275 ? 2.969   0.111   11.096  1.00 98.76 275 A 1 
ATOM 2128 O O   . TYR A 1 275 ? 3.520   0.989   10.436  1.00 98.46 275 A 1 
ATOM 2129 C CB  . TYR A 1 275 ? 0.538   0.442   10.542  1.00 98.77 275 A 1 
ATOM 2130 C CG  . TYR A 1 275 ? -0.740  -0.138  9.980   1.00 98.77 275 A 1 
ATOM 2131 C CD1 . TYR A 1 275 ? -0.815  -0.500  8.620   1.00 98.45 275 A 1 
ATOM 2132 C CD2 . TYR A 1 275 ? -1.844  -0.347  10.826  1.00 98.44 275 A 1 
ATOM 2133 C CE1 . TYR A 1 275 ? -1.990  -1.075  8.108   1.00 98.15 275 A 1 
ATOM 2134 C CE2 . TYR A 1 275 ? -3.022  -0.921  10.317  1.00 98.15 275 A 1 
ATOM 2135 C CZ  . TYR A 1 275 ? -3.096  -1.291  8.958   1.00 98.29 275 A 1 
ATOM 2136 O OH  . TYR A 1 275 ? -4.226  -1.856  8.477   1.00 97.63 275 A 1 
ATOM 2137 N N   . GLU A 1 276 ? 3.457   -0.294  12.255  1.00 98.43 276 A 1 
ATOM 2138 C CA  . GLU A 1 276 ? 4.805   0.032   12.716  1.00 98.14 276 A 1 
ATOM 2139 C C   . GLU A 1 276 ? 5.842   -0.922  12.096  1.00 98.38 276 A 1 
ATOM 2140 O O   . GLU A 1 276 ? 6.906   -0.495  11.654  1.00 97.89 276 A 1 
ATOM 2141 C CB  . GLU A 1 276 ? 4.812   -0.010  14.250  1.00 96.70 276 A 1 
ATOM 2142 C CG  . GLU A 1 276 ? 6.161   0.422   14.829  1.00 85.31 276 A 1 
ATOM 2143 C CD  . GLU A 1 276 ? 6.156   0.594   16.357  1.00 84.98 276 A 1 
ATOM 2144 O OE1 . GLU A 1 276 ? 7.274   0.753   16.897  1.00 76.15 276 A 1 
ATOM 2145 O OE2 . GLU A 1 276 ? 5.067   0.656   16.970  1.00 77.45 276 A 1 
ATOM 2146 N N   . GLU A 1 277 ? 5.512   -2.199  11.998  1.00 98.02 277 A 1 
ATOM 2147 C CA  . GLU A 1 277 ? 6.437   -3.233  11.530  1.00 97.94 277 A 1 
ATOM 2148 C C   . GLU A 1 277 ? 6.540   -3.319  9.994   1.00 98.41 277 A 1 
ATOM 2149 O O   . GLU A 1 277 ? 7.614   -3.621  9.467   1.00 98.19 277 A 1 
ATOM 2150 C CB  . GLU A 1 277 ? 6.001   -4.577  12.120  1.00 97.15 277 A 1 
ATOM 2151 C CG  . GLU A 1 277 ? 6.155   -4.651  13.652  1.00 90.77 277 A 1 
ATOM 2152 C CD  . GLU A 1 277 ? 7.631   -4.690  14.083  1.00 89.16 277 A 1 
ATOM 2153 O OE1 . GLU A 1 277 ? 8.080   -3.815  14.839  1.00 79.95 277 A 1 
ATOM 2154 O OE2 . GLU A 1 277 ? 8.340   -5.642  13.666  1.00 81.19 277 A 1 
ATOM 2155 N N   . ILE A 1 278 ? 5.444   -3.032  9.270   1.00 98.72 278 A 1 
ATOM 2156 C CA  . ILE A 1 278 ? 5.421   -3.034  7.800   1.00 98.82 278 A 1 
ATOM 2157 C C   . ILE A 1 278 ? 6.478   -2.074  7.219   1.00 98.86 278 A 1 
ATOM 2158 O O   . ILE A 1 278 ? 7.356   -2.544  6.488   1.00 98.82 278 A 1 
ATOM 2159 C CB  . ILE A 1 278 ? 3.990   -2.771  7.266   1.00 98.78 278 A 1 
ATOM 2160 C CG1 . ILE A 1 278 ? 3.093   -4.010  7.485   1.00 98.40 278 A 1 
ATOM 2161 C CG2 . ILE A 1 278 ? 4.003   -2.404  5.767   1.00 98.42 278 A 1 
ATOM 2162 C CD1 . ILE A 1 278 ? 1.592   -3.712  7.348   1.00 97.45 278 A 1 
ATOM 2163 N N   . PRO A 1 279 ? 6.462   -0.760  7.520   1.00 98.87 279 A 1 
ATOM 2164 C CA  . PRO A 1 279 ? 7.451   0.165   6.976   1.00 98.87 279 A 1 
ATOM 2165 C C   . PRO A 1 279 ? 8.867   -0.149  7.467   1.00 98.87 279 A 1 
ATOM 2166 O O   . PRO A 1 279 ? 9.803   -0.052  6.678   1.00 98.78 279 A 1 
ATOM 2167 C CB  . PRO A 1 279 ? 6.985   1.566   7.393   1.00 98.72 279 A 1 
ATOM 2168 C CG  . PRO A 1 279 ? 6.153   1.317   8.644   1.00 97.80 279 A 1 
ATOM 2169 C CD  . PRO A 1 279 ? 5.508   -0.028  8.345   1.00 98.74 279 A 1 
ATOM 2170 N N   . ARG A 1 280 ? 9.038   -0.621  8.704   1.00 98.87 280 A 1 
ATOM 2171 C CA  . ARG A 1 280 ? 10.355  -0.997  9.250   1.00 98.83 280 A 1 
ATOM 2172 C C   . ARG A 1 280 ? 11.027  -2.108  8.436   1.00 98.87 280 A 1 
ATOM 2173 O O   . ARG A 1 280 ? 12.217  -2.022  8.124   1.00 98.74 280 A 1 
ATOM 2174 C CB  . ARG A 1 280 ? 10.183  -1.407  10.723  1.00 98.47 280 A 1 
ATOM 2175 C CG  . ARG A 1 280 ? 11.534  -1.656  11.406  1.00 94.59 280 A 1 
ATOM 2176 C CD  . ARG A 1 280 ? 11.348  -2.125  12.854  1.00 92.95 280 A 1 
ATOM 2177 N NE  . ARG A 1 280 ? 10.739  -1.087  13.714  1.00 84.88 280 A 1 
ATOM 2178 C CZ  . ARG A 1 280 ? 9.966   -1.297  14.766  1.00 80.22 280 A 1 
ATOM 2179 N NH1 . ARG A 1 280 ? 9.734   -2.486  15.225  1.00 71.72 280 A 1 
ATOM 2180 N NH2 . ARG A 1 280 ? 9.388   -0.307  15.375  1.00 69.57 280 A 1 
ATOM 2181 N N   . LEU A 1 281 ? 10.285  -3.145  8.070   1.00 98.73 281 A 1 
ATOM 2182 C CA  . LEU A 1 281 ? 10.835  -4.214  7.239   1.00 98.79 281 A 1 
ATOM 2183 C C   . LEU A 1 281 ? 11.090  -3.740  5.805   1.00 98.87 281 A 1 
ATOM 2184 O O   . LEU A 1 281 ? 12.152  -4.031  5.265   1.00 98.83 281 A 1 
ATOM 2185 C CB  . LEU A 1 281 ? 9.921   -5.447  7.284   1.00 98.71 281 A 1 
ATOM 2186 C CG  . LEU A 1 281 ? 10.451  -6.629  6.439   1.00 98.14 281 A 1 
ATOM 2187 C CD1 . LEU A 1 281 ? 11.817  -7.138  6.903   1.00 97.18 281 A 1 
ATOM 2188 C CD2 . LEU A 1 281 ? 9.478   -7.799  6.517   1.00 97.35 281 A 1 
ATOM 2189 N N   . ALA A 1 282 ? 10.170  -2.986  5.195   1.00 98.85 282 A 1 
ATOM 2190 C CA  . ALA A 1 282 ? 10.367  -2.431  3.853   1.00 98.85 282 A 1 
ATOM 2191 C C   . ALA A 1 282 ? 11.633  -1.556  3.783   1.00 98.87 282 A 1 
ATOM 2192 O O   . ALA A 1 282 ? 12.444  -1.714  2.870   1.00 98.79 282 A 1 
ATOM 2193 C CB  . ALA A 1 282 ? 9.109   -1.653  3.451   1.00 98.77 282 A 1 
ATOM 2194 N N   . HIS A 1 283 ? 11.852  -0.707  4.787   1.00 98.86 283 A 1 
ATOM 2195 C CA  . HIS A 1 283 ? 13.050  0.118   4.933   1.00 98.84 283 A 1 
ATOM 2196 C C   . HIS A 1 283 ? 14.321  -0.738  5.059   1.00 98.83 283 A 1 
ATOM 2197 O O   . HIS A 1 283 ? 15.292  -0.540  4.323   1.00 98.66 283 A 1 
ATOM 2198 C CB  . HIS A 1 283 ? 12.855  1.023   6.161   1.00 98.71 283 A 1 
ATOM 2199 C CG  . HIS A 1 283 ? 13.898  2.084   6.357   1.00 98.55 283 A 1 
ATOM 2200 N ND1 . HIS A 1 283 ? 14.074  2.806   7.522   1.00 95.57 283 A 1 
ATOM 2201 C CD2 . HIS A 1 283 ? 14.789  2.577   5.442   1.00 95.99 283 A 1 
ATOM 2202 C CE1 . HIS A 1 283 ? 15.042  3.708   7.299   1.00 95.81 283 A 1 
ATOM 2203 N NE2 . HIS A 1 283 ? 15.511  3.603   6.049   1.00 96.31 283 A 1 
ATOM 2204 N N   . THR A 1 284 ? 14.286  -1.757  5.916   1.00 98.85 284 A 1 
ATOM 2205 C CA  . THR A 1 284 ? 15.401  -2.702  6.097   1.00 98.84 284 A 1 
ATOM 2206 C C   . THR A 1 284 ? 15.768  -3.400  4.781   1.00 98.87 284 A 1 
ATOM 2207 O O   . THR A 1 284 ? 16.937  -3.420  4.394   1.00 98.78 284 A 1 
ATOM 2208 C CB  . THR A 1 284 ? 15.056  -3.757  7.162   1.00 98.76 284 A 1 
ATOM 2209 O OG1 . THR A 1 284 ? 14.797  -3.143  8.402   1.00 97.56 284 A 1 
ATOM 2210 C CG2 . THR A 1 284 ? 16.197  -4.754  7.396   1.00 97.47 284 A 1 
ATOM 2211 N N   . LEU A 1 285 ? 14.781  -3.927  4.059   1.00 98.86 285 A 1 
ATOM 2212 C CA  . LEU A 1 285 ? 14.985  -4.613  2.779   1.00 98.88 285 A 1 
ATOM 2213 C C   . LEU A 1 285 ? 15.494  -3.655  1.691   1.00 98.88 285 A 1 
ATOM 2214 O O   . LEU A 1 285 ? 16.363  -4.027  0.903   1.00 98.81 285 A 1 
ATOM 2215 C CB  . LEU A 1 285 ? 13.671  -5.288  2.346   1.00 98.90 285 A 1 
ATOM 2216 C CG  . LEU A 1 285 ? 13.208  -6.454  3.246   1.00 98.74 285 A 1 
ATOM 2217 C CD1 . LEU A 1 285 ? 11.828  -6.926  2.789   1.00 98.56 285 A 1 
ATOM 2218 C CD2 . LEU A 1 285 ? 14.168  -7.643  3.212   1.00 98.51 285 A 1 
ATOM 2219 N N   . ALA A 1 286 ? 15.015  -2.408  1.670   1.00 98.88 286 A 1 
ATOM 2220 C CA  . ALA A 1 286 ? 15.503  -1.396  0.735   1.00 98.86 286 A 1 
ATOM 2221 C C   . ALA A 1 286 ? 16.993  -1.079  0.956   1.00 98.80 286 A 1 
ATOM 2222 O O   . ALA A 1 286 ? 17.760  -0.998  -0.004  1.00 98.58 286 A 1 
ATOM 2223 C CB  . ALA A 1 286 ? 14.637  -0.142  0.858   1.00 98.83 286 A 1 
ATOM 2224 N N   . HIS A 1 287 ? 17.435  -0.967  2.206   1.00 98.82 287 A 1 
ATOM 2225 C CA  . HIS A 1 287 ? 18.857  -0.798  2.517   1.00 98.73 287 A 1 
ATOM 2226 C C   . HIS A 1 287 ? 19.687  -2.040  2.183   1.00 98.65 287 A 1 
ATOM 2227 O O   . HIS A 1 287 ? 20.799  -1.915  1.672   1.00 98.23 287 A 1 
ATOM 2228 C CB  . HIS A 1 287 ? 19.023  -0.382  3.983   1.00 98.59 287 A 1 
ATOM 2229 C CG  . HIS A 1 287 ? 18.849  1.101   4.156   1.00 98.38 287 A 1 
ATOM 2230 N ND1 . HIS A 1 287 ? 19.787  2.056   3.812   1.00 93.05 287 A 1 
ATOM 2231 C CD2 . HIS A 1 287 ? 17.747  1.742   4.637   1.00 93.53 287 A 1 
ATOM 2232 C CE1 . HIS A 1 287 ? 19.253  3.254   4.086   1.00 94.32 287 A 1 
ATOM 2233 N NE2 . HIS A 1 287 ? 18.018  3.110   4.588   1.00 95.12 287 A 1 
ATOM 2234 N N   . GLN A 1 288 ? 19.142  -3.223  2.421   1.00 98.69 288 A 1 
ATOM 2235 C CA  . GLN A 1 288 ? 19.842  -4.478  2.164   1.00 98.62 288 A 1 
ATOM 2236 C C   . GLN A 1 288 ? 20.048  -4.753  0.665   1.00 98.56 288 A 1 
ATOM 2237 O O   . GLN A 1 288 ? 21.135  -5.176  0.276   1.00 97.90 288 A 1 
ATOM 2238 C CB  . GLN A 1 288 ? 19.077  -5.610  2.863   1.00 98.46 288 A 1 
ATOM 2239 C CG  . GLN A 1 288 ? 19.783  -6.966  2.711   1.00 93.79 288 A 1 
ATOM 2240 C CD  . GLN A 1 288 ? 19.118  -8.083  3.511   1.00 93.79 288 A 1 
ATOM 2241 O OE1 . GLN A 1 288 ? 18.303  -7.884  4.397   1.00 86.48 288 A 1 
ATOM 2242 N NE2 . GLN A 1 288 ? 19.459  -9.322  3.240   1.00 83.06 288 A 1 
ATOM 2243 N N   . TYR A 1 289 ? 19.028  -4.516  -0.168  1.00 98.46 289 A 1 
ATOM 2244 C CA  . TYR A 1 289 ? 19.039  -4.921  -1.580  1.00 98.19 289 A 1 
ATOM 2245 C C   . TYR A 1 289 ? 19.098  -3.756  -2.567  1.00 97.91 289 A 1 
ATOM 2246 O O   . TYR A 1 289 ? 19.677  -3.886  -3.642  1.00 96.12 289 A 1 
ATOM 2247 C CB  . TYR A 1 289 ? 17.822  -5.815  -1.859  1.00 98.08 289 A 1 
ATOM 2248 C CG  . TYR A 1 289 ? 17.832  -7.116  -1.073  1.00 98.21 289 A 1 
ATOM 2249 C CD1 . TYR A 1 289 ? 18.717  -8.149  -1.444  1.00 97.23 289 A 1 
ATOM 2250 C CD2 . TYR A 1 289 ? 16.981  -7.288  0.034   1.00 97.55 289 A 1 
ATOM 2251 C CE1 . TYR A 1 289 ? 18.760  -9.348  -0.706  1.00 96.89 289 A 1 
ATOM 2252 C CE2 . TYR A 1 289 ? 17.021  -8.487  0.778   1.00 96.95 289 A 1 
ATOM 2253 C CZ  . TYR A 1 289 ? 17.914  -9.514  0.409   1.00 97.10 289 A 1 
ATOM 2254 O OH  . TYR A 1 289 ? 17.965  -10.662 1.136   1.00 95.91 289 A 1 
ATOM 2255 N N   . CYS A 1 290 ? 18.540  -2.600  -2.222  1.00 97.29 290 A 1 
ATOM 2256 C CA  . CYS A 1 290 ? 18.316  -1.504  -3.170  1.00 97.16 290 A 1 
ATOM 2257 C C   . CYS A 1 290 ? 19.253  -0.306  -2.957  1.00 97.53 290 A 1 
ATOM 2258 O O   . CYS A 1 290 ? 19.088  0.725   -3.607  1.00 95.50 290 A 1 
ATOM 2259 C CB  . CYS A 1 290 ? 16.846  -1.070  -3.100  1.00 94.87 290 A 1 
ATOM 2260 S SG  . CYS A 1 290 ? 15.724  -2.482  -3.273  1.00 94.89 290 A 1 
ATOM 2261 N N   . GLY A 1 291 ? 20.219  -0.392  -2.039  1.00 97.60 291 A 1 
ATOM 2262 C CA  . GLY A 1 291 ? 21.030  0.767   -1.643  1.00 97.43 291 A 1 
ATOM 2263 C C   . GLY A 1 291 ? 20.191  1.894   -1.017  1.00 97.83 291 A 1 
ATOM 2264 O O   . GLY A 1 291 ? 20.488  3.065   -1.239  1.00 96.52 291 A 1 
ATOM 2265 N N   . GLY A 1 292 ? 19.117  1.546   -0.313  1.00 98.08 292 A 1 
ATOM 2266 C CA  . GLY A 1 292 ? 18.183  2.466   0.338   1.00 98.22 292 A 1 
ATOM 2267 C C   . GLY A 1 292 ? 17.035  2.969   -0.549  1.00 98.54 292 A 1 
ATOM 2268 O O   . GLY A 1 292 ? 16.186  3.694   -0.056  1.00 98.20 292 A 1 
ATOM 2269 N N   . LYS A 1 293 ? 16.960  2.615   -1.842  1.00 98.67 293 A 1 
ATOM 2270 C CA  . LYS A 1 293 ? 15.896  3.117   -2.731  1.00 98.82 293 A 1 
ATOM 2271 C C   . LYS A 1 293 ? 14.524  2.538   -2.365  1.00 98.89 293 A 1 
ATOM 2272 O O   . LYS A 1 293 ? 14.194  1.404   -2.727  1.00 98.87 293 A 1 
ATOM 2273 C CB  . LYS A 1 293 ? 16.251  2.866   -4.202  1.00 98.78 293 A 1 
ATOM 2274 C CG  . LYS A 1 293 ? 17.439  3.724   -4.656  1.00 98.35 293 A 1 
ATOM 2275 C CD  . LYS A 1 293 ? 17.758  3.559   -6.162  1.00 97.70 293 A 1 
ATOM 2276 C CE  . LYS A 1 293 ? 18.186  2.140   -6.565  1.00 93.94 293 A 1 
ATOM 2277 N NZ  . LYS A 1 293 ? 19.441  1.699   -5.934  1.00 88.98 293 A 1 
ATOM 2278 N N   . TRP A 1 294 ? 13.704  3.358   -1.693  1.00 98.84 294 A 1 
ATOM 2279 C CA  . TRP A 1 294 ? 12.359  2.990   -1.259  1.00 98.91 294 A 1 
ATOM 2280 C C   . TRP A 1 294 ? 11.341  4.093   -1.569  1.00 98.92 294 A 1 
ATOM 2281 O O   . TRP A 1 294 ? 11.530  5.257   -1.218  1.00 98.87 294 A 1 
ATOM 2282 C CB  . TRP A 1 294 ? 12.395  2.643   0.231   1.00 98.88 294 A 1 
ATOM 2283 C CG  . TRP A 1 294 ? 11.079  2.316   0.867   1.00 98.89 294 A 1 
ATOM 2284 C CD1 . TRP A 1 294 ? 10.037  1.683   0.280   1.00 98.74 294 A 1 
ATOM 2285 C CD2 . TRP A 1 294 ? 10.645  2.618   2.227   1.00 98.86 294 A 1 
ATOM 2286 N NE1 . TRP A 1 294 ? 8.987   1.585   1.172   1.00 98.71 294 A 1 
ATOM 2287 C CE2 . TRP A 1 294 ? 9.310   2.141   2.389   1.00 98.80 294 A 1 
ATOM 2288 C CE3 . TRP A 1 294 ? 11.247  3.247   3.340   1.00 98.67 294 A 1 
ATOM 2289 C CZ2 . TRP A 1 294 ? 8.601   2.295   3.588   1.00 98.55 294 A 1 
ATOM 2290 C CZ3 . TRP A 1 294 ? 10.548  3.400   4.551   1.00 98.51 294 A 1 
ATOM 2291 C CH2 . TRP A 1 294 ? 9.228   2.929   4.675   1.00 98.41 294 A 1 
ATOM 2292 N N   . ILE A 1 295 ? 10.254  3.714   -2.235  1.00 98.91 295 A 1 
ATOM 2293 C CA  . ILE A 1 295 ? 9.104   4.571   -2.532  1.00 98.94 295 A 1 
ATOM 2294 C C   . ILE A 1 295 ? 7.897   3.975   -1.809  1.00 98.94 295 A 1 
ATOM 2295 O O   . ILE A 1 295 ? 7.528   2.833   -2.070  1.00 98.90 295 A 1 
ATOM 2296 C CB  . ILE A 1 295 ? 8.880   4.665   -4.057  1.00 98.93 295 A 1 
ATOM 2297 C CG1 . ILE A 1 295 ? 10.118  5.251   -4.781  1.00 98.79 295 A 1 
ATOM 2298 C CG2 . ILE A 1 295 ? 7.628   5.511   -4.365  1.00 98.86 295 A 1 
ATOM 2299 C CD1 . ILE A 1 295 ? 10.144  4.932   -6.281  1.00 98.26 295 A 1 
ATOM 2300 N N   . ALA A 1 296 ? 7.281   4.740   -0.920  1.00 98.94 296 A 1 
ATOM 2301 C CA  . ALA A 1 296 ? 6.074   4.325   -0.218  1.00 98.95 296 A 1 
ATOM 2302 C C   . ALA A 1 296 ? 4.861   5.110   -0.731  1.00 98.95 296 A 1 
ATOM 2303 O O   . ALA A 1 296 ? 4.900   6.340   -0.824  1.00 98.90 296 A 1 
ATOM 2304 C CB  . ALA A 1 296 ? 6.283   4.488   1.288   1.00 98.91 296 A 1 
ATOM 2305 N N   . VAL A 1 297 ? 3.783   4.410   -1.040  1.00 98.94 297 A 1 
ATOM 2306 C CA  . VAL A 1 297 ? 2.489   5.011   -1.383  1.00 98.94 297 A 1 
ATOM 2307 C C   . VAL A 1 297 ? 1.432   4.622   -0.345  1.00 98.92 297 A 1 
ATOM 2308 O O   . VAL A 1 297 ? 1.657   3.716   0.464   1.00 98.79 297 A 1 
ATOM 2309 C CB  . VAL A 1 297 ? 2.072   4.698   -2.837  1.00 98.89 297 A 1 
ATOM 2310 C CG1 . VAL A 1 297 ? 3.092   5.268   -3.833  1.00 98.70 297 A 1 
ATOM 2311 C CG2 . VAL A 1 297 ? 1.906   3.203   -3.111  1.00 98.58 297 A 1 
ATOM 2312 N N   . GLY A 1 298 ? 0.309   5.342   -0.328  1.00 98.73 298 A 1 
ATOM 2313 C CA  . GLY A 1 298 ? -0.843  5.013   0.520   1.00 98.72 298 A 1 
ATOM 2314 C C   . GLY A 1 298 ? -1.573  3.760   0.011   1.00 98.80 298 A 1 
ATOM 2315 O O   . GLY A 1 298 ? -0.938  2.763   -0.324  1.00 98.48 298 A 1 
ATOM 2316 N N   . GLY A 1 299 ? -2.899  3.815   -0.051  1.00 98.34 299 A 1 
ATOM 2317 C CA  . GLY A 1 299 ? -3.742  2.705   -0.500  1.00 98.35 299 A 1 
ATOM 2318 C C   . GLY A 1 299 ? -5.164  2.798   0.037   1.00 98.44 299 A 1 
ATOM 2319 O O   . GLY A 1 299 ? -5.710  3.903   0.137   1.00 96.66 299 A 1 
ATOM 2320 N N   . GLY A 1 300 ? -5.757  1.665   0.378   1.00 98.42 300 A 1 
ATOM 2321 C CA  . GLY A 1 300 ? -6.999  1.564   1.140   1.00 98.47 300 A 1 
ATOM 2322 C C   . GLY A 1 300 ? -6.847  2.041   2.593   1.00 98.65 300 A 1 
ATOM 2323 O O   . GLY A 1 300 ? -5.778  2.462   3.038   1.00 98.37 300 A 1 
ATOM 2324 N N   . GLY A 1 301 ? -7.950  2.026   3.320   1.00 98.50 301 A 1 
ATOM 2325 C CA  . GLY A 1 301 ? -8.043  2.550   4.678   1.00 98.56 301 A 1 
ATOM 2326 C C   . GLY A 1 301 ? -9.210  3.512   4.807   1.00 98.54 301 A 1 
ATOM 2327 O O   . GLY A 1 301 ? -9.155  4.638   4.298   1.00 97.98 301 A 1 
ATOM 2328 N N   . TYR A 1 302 ? -10.246 3.067   5.476   1.00 98.72 302 A 1 
ATOM 2329 C CA  . TYR A 1 302 ? -11.568 3.690   5.463   1.00 98.66 302 A 1 
ATOM 2330 C C   . TYR A 1 302 ? -12.020 4.139   6.859   1.00 98.59 302 A 1 
ATOM 2331 O O   . TYR A 1 302 ? -12.911 4.979   6.967   1.00 97.86 302 A 1 
ATOM 2332 C CB  . TYR A 1 302 ? -12.548 2.752   4.754   1.00 98.57 302 A 1 
ATOM 2333 C CG  . TYR A 1 302 ? -12.016 2.229   3.422   1.00 98.56 302 A 1 
ATOM 2334 C CD1 . TYR A 1 302 ? -12.015 3.055   2.278   1.00 98.10 302 A 1 
ATOM 2335 C CD2 . TYR A 1 302 ? -11.460 0.937   3.342   1.00 98.15 302 A 1 
ATOM 2336 C CE1 . TYR A 1 302 ? -11.477 2.585   1.061   1.00 97.89 302 A 1 
ATOM 2337 C CE2 . TYR A 1 302 ? -10.921 0.465   2.130   1.00 97.79 302 A 1 
ATOM 2338 C CZ  . TYR A 1 302 ? -10.931 1.288   0.988   1.00 98.00 302 A 1 
ATOM 2339 O OH  . TYR A 1 302 ? -10.409 0.833   -0.183  1.00 97.41 302 A 1 
ATOM 2340 N N   . ASP A 1 303 ? -11.327 3.727   7.926   1.00 98.43 303 A 1 
ATOM 2341 C CA  . ASP A 1 303 ? -11.334 4.476   9.184   1.00 98.52 303 A 1 
ATOM 2342 C C   . ASP A 1 303 ? -10.320 5.627   9.103   1.00 98.61 303 A 1 
ATOM 2343 O O   . ASP A 1 303 ? -9.188  5.569   9.598   1.00 98.44 303 A 1 
ATOM 2344 C CB  . ASP A 1 303 ? -11.120 3.582   10.408  1.00 98.39 303 A 1 
ATOM 2345 C CG  . ASP A 1 303 ? -11.466 4.338   11.704  1.00 97.98 303 A 1 
ATOM 2346 O OD1 . ASP A 1 303 ? -11.066 5.514   11.891  1.00 95.55 303 A 1 
ATOM 2347 O OD2 . ASP A 1 303 ? -12.184 3.761   12.545  1.00 95.19 303 A 1 
ATOM 2348 N N   . ILE A 1 304 ? -10.751 6.705   8.448   1.00 98.26 304 A 1 
ATOM 2349 C CA  . ILE A 1 304 ? -9.902  7.872   8.168   1.00 98.24 304 A 1 
ATOM 2350 C C   . ILE A 1 304 ? -9.520  8.673   9.421   1.00 98.41 304 A 1 
ATOM 2351 O O   . ILE A 1 304 ? -8.676  9.561   9.339   1.00 98.16 304 A 1 
ATOM 2352 C CB  . ILE A 1 304 ? -10.548 8.787   7.105   1.00 97.81 304 A 1 
ATOM 2353 C CG1 . ILE A 1 304 ? -11.788 9.538   7.640   1.00 96.95 304 A 1 
ATOM 2354 C CG2 . ILE A 1 304 ? -10.892 7.973   5.841   1.00 96.24 304 A 1 
ATOM 2355 C CD1 . ILE A 1 304 ? -12.290 10.637  6.692   1.00 95.45 304 A 1 
ATOM 2356 N N   . TRP A 1 305 ? -10.150 8.408   10.555  1.00 98.40 305 A 1 
ATOM 2357 C CA  . TRP A 1 305 ? -9.993  9.198   11.773  1.00 98.34 305 A 1 
ATOM 2358 C C   . TRP A 1 305 ? -9.103  8.515   12.804  1.00 98.47 305 A 1 
ATOM 2359 O O   . TRP A 1 305 ? -8.175  9.131   13.331  1.00 98.20 305 A 1 
ATOM 2360 C CB  . TRP A 1 305 ? -11.377 9.480   12.359  1.00 97.97 305 A 1 
ATOM 2361 C CG  . TRP A 1 305 ? -12.281 10.291  11.487  1.00 97.77 305 A 1 
ATOM 2362 C CD1 . TRP A 1 305 ? -13.342 9.830   10.792  1.00 96.63 305 A 1 
ATOM 2363 C CD2 . TRP A 1 305 ? -12.210 11.723  11.210  1.00 97.45 305 A 1 
ATOM 2364 N NE1 . TRP A 1 305 ? -13.945 10.872  10.114  1.00 96.08 305 A 1 
ATOM 2365 C CE2 . TRP A 1 305 ? -13.293 12.063  10.341  1.00 96.73 305 A 1 
ATOM 2366 C CE3 . TRP A 1 305 ? -11.349 12.762  11.617  1.00 96.38 305 A 1 
ATOM 2367 C CZ2 . TRP A 1 305 ? -13.514 13.379  9.908   1.00 95.41 305 A 1 
ATOM 2368 C CZ3 . TRP A 1 305 ? -11.563 14.086  11.184  1.00 95.14 305 A 1 
ATOM 2369 C CH2 . TRP A 1 305 ? -12.647 14.395  10.336  1.00 94.53 305 A 1 
ATOM 2370 N N   . ARG A 1 306 ? -9.399  7.259   13.111  1.00 98.44 306 A 1 
ATOM 2371 C CA  . ARG A 1 306 ? -8.720  6.533   14.193  1.00 98.45 306 A 1 
ATOM 2372 C C   . ARG A 1 306 ? -7.483  5.788   13.704  1.00 98.53 306 A 1 
ATOM 2373 O O   . ARG A 1 306 ? -6.528  5.650   14.467  1.00 98.32 306 A 1 
ATOM 2374 C CB  . ARG A 1 306 ? -9.703  5.558   14.857  1.00 98.21 306 A 1 
ATOM 2375 C CG  . ARG A 1 306 ? -10.867 6.280   15.545  1.00 97.90 306 A 1 
ATOM 2376 C CD  . ARG A 1 306 ? -11.839 5.282   16.192  1.00 97.32 306 A 1 
ATOM 2377 N NE  . ARG A 1 306 ? -12.542 4.493   15.168  1.00 96.42 306 A 1 
ATOM 2378 C CZ  . ARG A 1 306 ? -13.444 3.553   15.354  1.00 96.66 306 A 1 
ATOM 2379 N NH1 . ARG A 1 306 ? -13.860 3.207   16.537  1.00 93.93 306 A 1 
ATOM 2380 N NH2 . ARG A 1 306 ? -13.941 2.935   14.325  1.00 94.21 306 A 1 
ATOM 2381 N N   . VAL A 1 307 ? -7.493  5.313   12.454  1.00 98.64 307 A 1 
ATOM 2382 C CA  . VAL A 1 307 ? -6.480  4.386   11.932  1.00 98.78 307 A 1 
ATOM 2383 C C   . VAL A 1 307 ? -5.514  5.075   10.982  1.00 98.83 307 A 1 
ATOM 2384 O O   . VAL A 1 307 ? -4.328  5.185   11.303  1.00 98.77 307 A 1 
ATOM 2385 C CB  . VAL A 1 307 ? -7.145  3.152   11.286  1.00 98.73 307 A 1 
ATOM 2386 C CG1 . VAL A 1 307 ? -6.092  2.170   10.759  1.00 98.41 307 A 1 
ATOM 2387 C CG2 . VAL A 1 307 ? -8.033  2.436   12.308  1.00 98.37 307 A 1 
ATOM 2388 N N   . VAL A 1 308 ? -6.007  5.569   9.849   1.00 98.72 308 A 1 
ATOM 2389 C CA  . VAL A 1 308 ? -5.157  6.000   8.727   1.00 98.78 308 A 1 
ATOM 2390 C C   . VAL A 1 308 ? -4.097  7.036   9.124   1.00 98.82 308 A 1 
ATOM 2391 O O   . VAL A 1 308 ? -2.931  6.828   8.780   1.00 98.78 308 A 1 
ATOM 2392 C CB  . VAL A 1 308 ? -5.982  6.478   7.519   1.00 98.70 308 A 1 
ATOM 2393 C CG1 . VAL A 1 308 ? -5.075  6.867   6.342   1.00 98.36 308 A 1 
ATOM 2394 C CG2 . VAL A 1 308 ? -6.947  5.395   7.029   1.00 98.33 308 A 1 
ATOM 2395 N N   . PRO A 1 309 ? -4.402  8.107   9.876   1.00 98.83 309 A 1 
ATOM 2396 C CA  . PRO A 1 309 ? -3.389  9.102   10.231  1.00 98.81 309 A 1 
ATOM 2397 C C   . PRO A 1 309 ? -2.229  8.515   11.043  1.00 98.84 309 A 1 
ATOM 2398 O O   . PRO A 1 309 ? -1.083  8.896   10.827  1.00 98.73 309 A 1 
ATOM 2399 C CB  . PRO A 1 309 ? -4.121  10.194  11.018  1.00 98.57 309 A 1 
ATOM 2400 C CG  . PRO A 1 309 ? -5.568  10.045  10.564  1.00 97.33 309 A 1 
ATOM 2401 C CD  . PRO A 1 309 ? -5.700  8.544   10.357  1.00 98.59 309 A 1 
ATOM 2402 N N   . ARG A 1 310 ? -2.506  7.584   11.953  1.00 98.84 310 A 1 
ATOM 2403 C CA  . ARG A 1 310 ? -1.471  6.920   12.759  1.00 98.82 310 A 1 
ATOM 2404 C C   . ARG A 1 310 ? -0.675  5.925   11.916  1.00 98.85 310 A 1 
ATOM 2405 O O   . ARG A 1 310 ? 0.551   5.978   11.938  1.00 98.74 310 A 1 
ATOM 2406 C CB  . ARG A 1 310 ? -2.089  6.223   13.981  1.00 98.59 310 A 1 
ATOM 2407 C CG  . ARG A 1 310 ? -2.731  7.192   14.976  1.00 97.95 310 A 1 
ATOM 2408 C CD  . ARG A 1 310 ? -3.211  6.456   16.244  1.00 97.64 310 A 1 
ATOM 2409 N NE  . ARG A 1 310 ? -4.334  5.535   15.969  1.00 96.40 310 A 1 
ATOM 2410 C CZ  . ARG A 1 310 ? -4.608  4.399   16.601  1.00 97.42 310 A 1 
ATOM 2411 N NH1 . ARG A 1 310 ? -3.941  3.977   17.628  1.00 92.61 310 A 1 
ATOM 2412 N NH2 . ARG A 1 310 ? -5.577  3.638   16.199  1.00 93.00 310 A 1 
ATOM 2413 N N   . ALA A 1 311 ? -1.366  5.080   11.150  1.00 98.84 311 A 1 
ATOM 2414 C CA  . ALA A 1 311 ? -0.748  4.068   10.292  1.00 98.86 311 A 1 
ATOM 2415 C C   . ALA A 1 311 ? 0.186   4.697   9.246   1.00 98.89 311 A 1 
ATOM 2416 O O   . ALA A 1 311 ? 1.356   4.335   9.147   1.00 98.82 311 A 1 
ATOM 2417 C CB  . ALA A 1 311 ? -1.870  3.257   9.630   1.00 98.81 311 A 1 
ATOM 2418 N N   . TRP A 1 312 ? -0.296  5.691   8.515   1.00 98.85 312 A 1 
ATOM 2419 C CA  . TRP A 1 312 ? 0.484   6.338   7.465   1.00 98.88 312 A 1 
ATOM 2420 C C   . TRP A 1 312 ? 1.582   7.260   7.998   1.00 98.88 312 A 1 
ATOM 2421 O O   . TRP A 1 312 ? 2.647   7.347   7.388   1.00 98.75 312 A 1 
ATOM 2422 C CB  . TRP A 1 312 ? -0.458  7.077   6.525   1.00 98.82 312 A 1 
ATOM 2423 C CG  . TRP A 1 312 ? -1.246  6.216   5.588   1.00 98.80 312 A 1 
ATOM 2424 C CD1 . TRP A 1 312 ? -1.165  4.872   5.431   1.00 98.59 312 A 1 
ATOM 2425 C CD2 . TRP A 1 312 ? -2.215  6.659   4.595   1.00 98.72 312 A 1 
ATOM 2426 N NE1 . TRP A 1 312 ? -2.006  4.457   4.417   1.00 98.39 312 A 1 
ATOM 2427 C CE2 . TRP A 1 312 ? -2.670  5.522   3.858   1.00 98.54 312 A 1 
ATOM 2428 C CE3 . TRP A 1 312 ? -2.741  7.920   4.235   1.00 98.43 312 A 1 
ATOM 2429 C CZ2 . TRP A 1 312 ? -3.581  5.633   2.804   1.00 98.11 312 A 1 
ATOM 2430 C CZ3 . TRP A 1 312 ? -3.662  8.038   3.184   1.00 97.92 312 A 1 
ATOM 2431 C CH2 . TRP A 1 312 ? -4.082  6.904   2.469   1.00 97.65 312 A 1 
ATOM 2432 N N   . ALA A 1 313 ? 1.370   7.903   9.146   1.00 98.86 313 A 1 
ATOM 2433 C CA  . ALA A 1 313 ? 2.448   8.653   9.781   1.00 98.85 313 A 1 
ATOM 2434 C C   . ALA A 1 313 ? 3.646   7.750   10.128  1.00 98.86 313 A 1 
ATOM 2435 O O   . ALA A 1 313 ? 4.782   8.195   9.976   1.00 98.79 313 A 1 
ATOM 2436 C CB  . ALA A 1 313 ? 1.909   9.382   11.008  1.00 98.79 313 A 1 
ATOM 2437 N N   . ARG A 1 314 ? 3.422   6.485   10.510  1.00 98.87 314 A 1 
ATOM 2438 C CA  . ARG A 1 314 ? 4.509   5.528   10.805  1.00 98.83 314 A 1 
ATOM 2439 C C   . ARG A 1 314 ? 5.474   5.330   9.634   1.00 98.89 314 A 1 
ATOM 2440 O O   . ARG A 1 314 ? 6.660   5.164   9.877   1.00 98.76 314 A 1 
ATOM 2441 C CB  . ARG A 1 314 ? 3.943   4.164   11.243  1.00 98.52 314 A 1 
ATOM 2442 C CG  . ARG A 1 314 ? 3.206   4.168   12.592  1.00 96.35 314 A 1 
ATOM 2443 C CD  . ARG A 1 314 ? 4.113   4.546   13.764  1.00 93.82 314 A 1 
ATOM 2444 N NE  . ARG A 1 314 ? 3.432   4.366   15.057  1.00 91.42 314 A 1 
ATOM 2445 C CZ  . ARG A 1 314 ? 4.034   4.233   16.225  1.00 89.22 314 A 1 
ATOM 2446 N NH1 . ARG A 1 314 ? 5.323   4.358   16.366  1.00 81.63 314 A 1 
ATOM 2447 N NH2 . ARG A 1 314 ? 3.350   3.947   17.291  1.00 84.38 314 A 1 
ATOM 2448 N N   . ILE A 1 315 ? 5.000   5.430   8.390   1.00 98.87 315 A 1 
ATOM 2449 C CA  . ILE A 1 315 ? 5.844   5.317   7.189   1.00 98.89 315 A 1 
ATOM 2450 C C   . ILE A 1 315 ? 6.884   6.442   7.170   1.00 98.89 315 A 1 
ATOM 2451 O O   . ILE A 1 315 ? 8.080   6.195   7.024   1.00 98.83 315 A 1 
ATOM 2452 C CB  . ILE A 1 315 ? 4.980   5.361   5.908   1.00 98.89 315 A 1 
ATOM 2453 C CG1 . ILE A 1 315 ? 3.905   4.247   5.904   1.00 98.62 315 A 1 
ATOM 2454 C CG2 . ILE A 1 315 ? 5.866   5.252   4.653   1.00 98.70 315 A 1 
ATOM 2455 C CD1 . ILE A 1 315 ? 2.826   4.459   4.843   1.00 97.30 315 A 1 
ATOM 2456 N N   . TRP A 1 316 ? 6.436   7.688   7.345   1.00 98.85 316 A 1 
ATOM 2457 C CA  . TRP A 1 316 ? 7.326   8.846   7.355   1.00 98.83 316 A 1 
ATOM 2458 C C   . TRP A 1 316 ? 8.253   8.853   8.572   1.00 98.78 316 A 1 
ATOM 2459 O O   . TRP A 1 316 ? 9.437   9.161   8.448   1.00 98.57 316 A 1 
ATOM 2460 C CB  . TRP A 1 316 ? 6.495   10.128  7.308   1.00 98.76 316 A 1 
ATOM 2461 C CG  . TRP A 1 316 ? 7.333   11.369  7.305   1.00 98.74 316 A 1 
ATOM 2462 C CD1 . TRP A 1 316 ? 7.427   12.278  8.304   1.00 98.34 316 A 1 
ATOM 2463 C CD2 . TRP A 1 316 ? 8.259   11.817  6.269   1.00 98.77 316 A 1 
ATOM 2464 N NE1 . TRP A 1 316 ? 8.326   13.265  7.950   1.00 98.23 316 A 1 
ATOM 2465 C CE2 . TRP A 1 316 ? 8.873   13.024  6.709   1.00 98.61 316 A 1 
ATOM 2466 C CE3 . TRP A 1 316 ? 8.637   11.317  5.003   1.00 98.40 316 A 1 
ATOM 2467 C CZ2 . TRP A 1 316 ? 9.817   13.709  5.926   1.00 98.32 316 A 1 
ATOM 2468 C CZ3 . TRP A 1 316 ? 9.584   11.999  4.211   1.00 98.13 316 A 1 
ATOM 2469 C CH2 . TRP A 1 316 ? 10.173  13.190  4.672   1.00 98.02 316 A 1 
ATOM 2470 N N   . LEU A 1 317 ? 7.720   8.491   9.736   1.00 98.83 317 A 1 
ATOM 2471 C CA  . LEU A 1 317 ? 8.493   8.421   10.975  1.00 98.76 317 A 1 
ATOM 2472 C C   . LEU A 1 317 ? 9.616   7.381   10.884  1.00 98.70 317 A 1 
ATOM 2473 O O   . LEU A 1 317 ? 10.734  7.685   11.292  1.00 98.54 317 A 1 
ATOM 2474 C CB  . LEU A 1 317 ? 7.543   8.123   12.145  1.00 98.73 317 A 1 
ATOM 2475 C CG  . LEU A 1 317 ? 6.538   9.251   12.446  1.00 98.44 317 A 1 
ATOM 2476 C CD1 . LEU A 1 317 ? 5.506   8.763   13.459  1.00 98.16 317 A 1 
ATOM 2477 C CD2 . LEU A 1 317 ? 7.204   10.509  12.994  1.00 98.10 317 A 1 
ATOM 2478 N N   . GLU A 1 318 ? 9.350   6.230   10.277  1.00 98.77 318 A 1 
ATOM 2479 C CA  . GLU A 1 318 ? 10.370  5.212   9.992   1.00 98.79 318 A 1 
ATOM 2480 C C   . GLU A 1 318 ? 11.433  5.746   9.021   1.00 98.77 318 A 1 
ATOM 2481 O O   . GLU A 1 318 ? 12.625  5.653   9.309   1.00 98.58 318 A 1 
ATOM 2482 C CB  . GLU A 1 318 ? 9.691   3.952   9.440   1.00 98.78 318 A 1 
ATOM 2483 C CG  . GLU A 1 318 ? 10.683  2.834   9.059   1.00 98.33 318 A 1 
ATOM 2484 C CD  . GLU A 1 318 ? 11.524  2.303   10.229  1.00 98.47 318 A 1 
ATOM 2485 O OE1 . GLU A 1 318 ? 12.670  1.861   9.967   1.00 96.15 318 A 1 
ATOM 2486 O OE2 . GLU A 1 318 ? 11.015  2.283   11.372  1.00 96.76 318 A 1 
ATOM 2487 N N   . MET A 1 319 ? 11.031  6.387   7.908   1.00 98.62 319 A 1 
ATOM 2488 C CA  . MET A 1 319 ? 11.975  6.987   6.952   1.00 98.51 319 A 1 
ATOM 2489 C C   . MET A 1 319 ? 12.917  8.004   7.611   1.00 98.25 319 A 1 
ATOM 2490 O O   . MET A 1 319 ? 14.065  8.129   7.204   1.00 97.75 319 A 1 
ATOM 2491 C CB  . MET A 1 319 ? 11.212  7.695   5.816   1.00 98.56 319 A 1 
ATOM 2492 C CG  . MET A 1 319 ? 10.563  6.727   4.830   1.00 98.44 319 A 1 
ATOM 2493 S SD  . MET A 1 319 ? 9.678   7.571   3.483   1.00 98.48 319 A 1 
ATOM 2494 C CE  . MET A 1 319 ? 9.200   6.121   2.510   1.00 97.38 319 A 1 
ATOM 2495 N N   . LYS A 1 320 ? 12.433  8.747   8.613   1.00 98.51 320 A 1 
ATOM 2496 C CA  . LYS A 1 320 ? 13.185  9.794   9.322   1.00 98.33 320 A 1 
ATOM 2497 C C   . LYS A 1 320 ? 13.851  9.307   10.614  1.00 98.25 320 A 1 
ATOM 2498 O O   . LYS A 1 320 ? 14.587  10.078  11.230  1.00 97.69 320 A 1 
ATOM 2499 C CB  . LYS A 1 320 ? 12.253  10.989  9.582   1.00 98.20 320 A 1 
ATOM 2500 C CG  . LYS A 1 320 ? 11.760  11.707  8.306   1.00 97.21 320 A 1 
ATOM 2501 C CD  . LYS A 1 320 ? 12.839  12.471  7.531   1.00 95.97 320 A 1 
ATOM 2502 C CE  . LYS A 1 320 ? 13.403  13.640  8.346   1.00 93.47 320 A 1 
ATOM 2503 N NZ  . LYS A 1 320 ? 14.132  14.619  7.508   1.00 91.55 320 A 1 
ATOM 2504 N N   . GLY A 1 321 ? 13.593  8.081   11.049  1.00 98.20 321 A 1 
ATOM 2505 C CA  . GLY A 1 321 ? 14.081  7.568   12.331  1.00 98.01 321 A 1 
ATOM 2506 C C   . GLY A 1 321 ? 13.528  8.338   13.541  1.00 98.10 321 A 1 
ATOM 2507 O O   . GLY A 1 321 ? 14.251  8.556   14.513  1.00 97.43 321 A 1 
ATOM 2508 N N   . ILE A 1 322 ? 12.285  8.809   13.461  1.00 98.23 322 A 1 
ATOM 2509 C CA  . ILE A 1 322 ? 11.633  9.605   14.513  1.00 98.31 322 A 1 
ATOM 2510 C C   . ILE A 1 322 ? 10.755  8.694   15.371  1.00 98.33 322 A 1 
ATOM 2511 O O   . ILE A 1 322 ? 9.844   8.042   14.864  1.00 98.03 322 A 1 
ATOM 2512 C CB  . ILE A 1 322 ? 10.827  10.785  13.913  1.00 98.27 322 A 1 
ATOM 2513 C CG1 . ILE A 1 322 ? 11.755  11.772  13.167  1.00 97.81 322 A 1 
ATOM 2514 C CG2 . ILE A 1 322 ? 10.030  11.535  15.007  1.00 97.62 322 A 1 
ATOM 2515 C CD1 . ILE A 1 322 ? 11.014  12.846  12.351  1.00 96.75 322 A 1 
ATOM 2516 N N   . ASP A 1 323 ? 10.968  8.722   16.677  1.00 98.10 323 A 1 
ATOM 2517 C CA  . ASP A 1 323 ? 10.035  8.137   17.645  1.00 97.96 323 A 1 
ATOM 2518 C C   . ASP A 1 323 ? 8.976   9.186   18.040  1.00 98.01 323 A 1 
ATOM 2519 O O   . ASP A 1 323 ? 9.333   10.216  18.618  1.00 97.21 323 A 1 
ATOM 2520 C CB  . ASP A 1 323 ? 10.810  7.606   18.862  1.00 97.31 323 A 1 
ATOM 2521 C CG  . ASP A 1 323 ? 9.915   6.952   19.928  1.00 95.51 323 A 1 
ATOM 2522 O OD1 . ASP A 1 323 ? 8.683   6.859   19.725  1.00 92.70 323 A 1 
ATOM 2523 O OD2 . ASP A 1 323 ? 10.473  6.556   20.977  1.00 91.00 323 A 1 
ATOM 2524 N N   . PRO A 1 324 ? 7.678   8.967   17.742  1.00 97.38 324 A 1 
ATOM 2525 C CA  . PRO A 1 324 ? 6.626   9.913   18.107  1.00 96.85 324 A 1 
ATOM 2526 C C   . PRO A 1 324 ? 6.250   9.869   19.598  1.00 96.48 324 A 1 
ATOM 2527 O O   . PRO A 1 324 ? 5.384   10.629  20.037  1.00 93.68 324 A 1 
ATOM 2528 C CB  . PRO A 1 324 ? 5.450   9.531   17.211  1.00 96.67 324 A 1 
ATOM 2529 C CG  . PRO A 1 324 ? 5.599   8.014   17.092  1.00 97.05 324 A 1 
ATOM 2530 C CD  . PRO A 1 324 ? 7.114   7.822   17.040  1.00 97.72 324 A 1 
ATOM 2531 N N   . GLY A 1 325 ? 6.855   8.978   20.378  1.00 95.41 325 A 1 
ATOM 2532 C CA  . GLY A 1 325 ? 6.461   8.713   21.754  1.00 95.15 325 A 1 
ATOM 2533 C C   . GLY A 1 325 ? 5.152   7.915   21.846  1.00 95.67 325 A 1 
ATOM 2534 O O   . GLY A 1 325 ? 4.789   7.157   20.949  1.00 92.39 325 A 1 
ATOM 2535 N N   . HIS A 1 326 ? 4.444   8.074   22.966  1.00 95.01 326 A 1 
ATOM 2536 C CA  . HIS A 1 326 ? 3.235   7.289   23.240  1.00 95.79 326 A 1 
ATOM 2537 C C   . HIS A 1 326 ? 1.925   8.026   22.924  1.00 97.14 326 A 1 
ATOM 2538 O O   . HIS A 1 326 ? 0.964   7.407   22.475  1.00 95.64 326 A 1 
ATOM 2539 C CB  . HIS A 1 326 ? 3.263   6.829   24.702  1.00 93.05 326 A 1 
ATOM 2540 C CG  . HIS A 1 326 ? 2.128   5.896   25.037  1.00 82.82 326 A 1 
ATOM 2541 N ND1 . HIS A 1 326 ? 1.904   4.665   24.467  1.00 72.75 326 A 1 
ATOM 2542 C CD2 . HIS A 1 326 ? 1.107   6.116   25.925  1.00 69.46 326 A 1 
ATOM 2543 C CE1 . HIS A 1 326 ? 0.782   4.157   24.993  1.00 67.19 326 A 1 
ATOM 2544 N NE2 . HIS A 1 326 ? 0.257   5.003   25.896  1.00 68.42 326 A 1 
ATOM 2545 N N   . GLU A 1 327 ? 1.872   9.329   23.164  1.00 96.26 327 A 1 
ATOM 2546 C CA  . GLU A 1 327 ? 0.643   10.120  23.086  1.00 97.05 327 A 1 
ATOM 2547 C C   . GLU A 1 327 ? 0.493   10.832  21.737  1.00 97.74 327 A 1 
ATOM 2548 O O   . GLU A 1 327 ? 1.454   11.366  21.182  1.00 96.76 327 A 1 
ATOM 2549 C CB  . GLU A 1 327 ? 0.564   11.121  24.252  1.00 95.82 327 A 1 
ATOM 2550 C CG  . GLU A 1 327 ? 0.511   10.416  25.624  1.00 88.88 327 A 1 
ATOM 2551 C CD  . GLU A 1 327 ? 0.281   11.372  26.806  1.00 81.88 327 A 1 
ATOM 2552 O OE1 . GLU A 1 327 ? -0.056  10.852  27.896  1.00 71.28 327 A 1 
ATOM 2553 O OE2 . GLU A 1 327 ? 0.438   12.603  26.643  1.00 71.64 327 A 1 
ATOM 2554 N N   . ILE A 1 328 ? -0.740  10.872  21.217  1.00 98.27 328 A 1 
ATOM 2555 C CA  . ILE A 1 328 ? -1.104  11.752  20.101  1.00 98.46 328 A 1 
ATOM 2556 C C   . ILE A 1 328 ? -1.201  13.191  20.636  1.00 98.55 328 A 1 
ATOM 2557 O O   . ILE A 1 328 ? -1.806  13.398  21.687  1.00 98.33 328 A 1 
ATOM 2558 C CB  . ILE A 1 328 ? -2.424  11.293  19.445  1.00 98.13 328 A 1 
ATOM 2559 C CG1 . ILE A 1 328 ? -2.322  9.881   18.830  1.00 96.40 328 A 1 
ATOM 2560 C CG2 . ILE A 1 328 ? -2.921  12.287  18.380  1.00 97.33 328 A 1 
ATOM 2561 C CD1 . ILE A 1 328 ? -1.381  9.750   17.630  1.00 91.47 328 A 1 
ATOM 2562 N N   . PRO A 1 329 ? -0.669  14.207  19.905  1.00 98.37 329 A 1 
ATOM 2563 C CA  . PRO A 1 329 ? -0.695  15.598  20.354  1.00 98.26 329 A 1 
ATOM 2564 C C   . PRO A 1 329 ? -2.113  16.085  20.700  1.00 98.53 329 A 1 
ATOM 2565 O O   . PRO A 1 329 ? -3.002  16.045  19.838  1.00 98.48 329 A 1 
ATOM 2566 C CB  . PRO A 1 329 ? -0.085  16.416  19.214  1.00 97.58 329 A 1 
ATOM 2567 C CG  . PRO A 1 329 ? 0.841   15.428  18.529  1.00 95.52 329 A 1 
ATOM 2568 C CD  . PRO A 1 329 ? 0.111   14.103  18.673  1.00 97.90 329 A 1 
ATOM 2569 N N   . PRO A 1 330 ? -2.360  16.587  21.921  1.00 98.33 330 A 1 
ATOM 2570 C CA  . PRO A 1 330 ? -3.692  17.038  22.330  1.00 98.30 330 A 1 
ATOM 2571 C C   . PRO A 1 330 ? -4.276  18.129  21.426  1.00 98.49 330 A 1 
ATOM 2572 O O   . PRO A 1 330 ? -5.480  18.159  21.189  1.00 98.30 330 A 1 
ATOM 2573 C CB  . PRO A 1 330 ? -3.523  17.550  23.765  1.00 97.81 330 A 1 
ATOM 2574 C CG  . PRO A 1 330 ? -2.335  16.750  24.295  1.00 95.62 330 A 1 
ATOM 2575 C CD  . PRO A 1 330 ? -1.449  16.607  23.064  1.00 97.95 330 A 1 
ATOM 2576 N N   . GLU A 1 331 ? -3.444  19.020  20.882  1.00 98.13 331 A 1 
ATOM 2577 C CA  . GLU A 1 331 ? -3.855  20.074  19.958  1.00 97.94 331 A 1 
ATOM 2578 C C   . GLU A 1 331 ? -4.403  19.526  18.636  1.00 98.33 331 A 1 
ATOM 2579 O O   . GLU A 1 331 ? -5.382  20.064  18.110  1.00 97.83 331 A 1 
ATOM 2580 C CB  . GLU A 1 331 ? -2.700  21.068  19.713  1.00 96.34 331 A 1 
ATOM 2581 C CG  . GLU A 1 331 ? -1.406  20.502  19.096  1.00 84.43 331 A 1 
ATOM 2582 C CD  . GLU A 1 331 ? -0.368  20.016  20.120  1.00 84.75 331 A 1 
ATOM 2583 O OE1 . GLU A 1 331 ? 0.834   20.159  19.825  1.00 74.85 331 A 1 
ATOM 2584 O OE2 . GLU A 1 331 ? -0.776  19.511  21.195  1.00 76.54 331 A 1 
ATOM 2585 N N   . TRP A 1 332 ? -3.841  18.428  18.124  1.00 98.43 332 A 1 
ATOM 2586 C CA  . TRP A 1 332 ? -4.348  17.743  16.940  1.00 98.53 332 A 1 
ATOM 2587 C C   . TRP A 1 332 ? -5.710  17.104  17.229  1.00 98.59 332 A 1 
ATOM 2588 O O   . TRP A 1 332 ? -6.658  17.299  16.465  1.00 98.53 332 A 1 
ATOM 2589 C CB  . TRP A 1 332 ? -3.321  16.710  16.456  1.00 98.52 332 A 1 
ATOM 2590 C CG  . TRP A 1 332 ? -3.684  16.038  15.166  1.00 98.52 332 A 1 
ATOM 2591 C CD1 . TRP A 1 332 ? -3.298  16.438  13.934  1.00 98.27 332 A 1 
ATOM 2592 C CD2 . TRP A 1 332 ? -4.508  14.850  14.961  1.00 98.61 332 A 1 
ATOM 2593 N NE1 . TRP A 1 332 ? -3.815  15.579  12.984  1.00 98.21 332 A 1 
ATOM 2594 C CE2 . TRP A 1 332 ? -4.566  14.585  13.562  1.00 98.42 332 A 1 
ATOM 2595 C CE3 . TRP A 1 332 ? -5.200  13.967  15.819  1.00 98.34 332 A 1 
ATOM 2596 C CZ2 . TRP A 1 332 ? -5.277  13.490  13.036  1.00 98.17 332 A 1 
ATOM 2597 C CZ3 . TRP A 1 332 ? -5.921  12.869  15.297  1.00 98.13 332 A 1 
ATOM 2598 C CH2 . TRP A 1 332 ? -5.957  12.632  13.914  1.00 97.98 332 A 1 
ATOM 2599 N N   . ILE A 1 333 ? -5.840  16.447  18.386  1.00 98.51 333 A 1 
ATOM 2600 C CA  . ILE A 1 333 ? -7.107  15.851  18.832  1.00 98.52 333 A 1 
ATOM 2601 C C   . ILE A 1 333 ? -8.185  16.935  18.959  1.00 98.53 333 A 1 
ATOM 2602 O O   . ILE A 1 333 ? -9.248  16.824  18.358  1.00 98.40 333 A 1 
ATOM 2603 C CB  . ILE A 1 333 ? -6.925  15.074  20.157  1.00 98.47 333 A 1 
ATOM 2604 C CG1 . ILE A 1 333 ? -5.913  13.920  19.980  1.00 97.76 333 A 1 
ATOM 2605 C CG2 . ILE A 1 333 ? -8.279  14.526  20.654  1.00 98.01 333 A 1 
ATOM 2606 C CD1 . ILE A 1 333 ? -5.524  13.229  21.292  1.00 95.94 333 A 1 
ATOM 2607 N N   . VAL A 1 334 ? -7.915  18.033  19.668  1.00 98.40 334 A 1 
ATOM 2608 C CA  . VAL A 1 334 ? -8.870  19.141  19.869  1.00 98.22 334 A 1 
ATOM 2609 C C   . VAL A 1 334 ? -9.301  19.774  18.544  1.00 98.14 334 A 1 
ATOM 2610 O O   . VAL A 1 334 ? -10.460 20.177  18.396  1.00 97.78 334 A 1 
ATOM 2611 C CB  . VAL A 1 334 ? -8.261  20.201  20.805  1.00 98.04 334 A 1 
ATOM 2612 C CG1 . VAL A 1 334 ? -9.060  21.513  20.847  1.00 96.33 334 A 1 
ATOM 2613 C CG2 . VAL A 1 334 ? -8.195  19.675  22.242  1.00 96.71 334 A 1 
ATOM 2614 N N   . LYS A 1 335 ? -8.380  19.883  17.579  1.00 98.30 335 A 1 
ATOM 2615 C CA  . LYS A 1 335 ? -8.663  20.411  16.242  1.00 98.15 335 A 1 
ATOM 2616 C C   . LYS A 1 335 ? -9.642  19.519  15.483  1.00 98.10 335 A 1 
ATOM 2617 O O   . LYS A 1 335 ? -10.666 20.017  15.020  1.00 97.61 335 A 1 
ATOM 2618 C CB  . LYS A 1 335 ? -7.328  20.590  15.498  1.00 98.06 335 A 1 
ATOM 2619 C CG  . LYS A 1 335 ? -7.496  21.111  14.060  1.00 97.67 335 A 1 
ATOM 2620 C CD  . LYS A 1 335 ? -6.114  21.230  13.412  1.00 96.68 335 A 1 
ATOM 2621 C CE  . LYS A 1 335 ? -6.214  21.643  11.950  1.00 94.52 335 A 1 
ATOM 2622 N NZ  . LYS A 1 335 ? -4.867  21.638  11.325  1.00 91.23 335 A 1 
ATOM 2623 N N   . TRP A 1 336 ? -9.340  18.231  15.381  1.00 98.43 336 A 1 
ATOM 2624 C CA  . TRP A 1 336 ? -10.052 17.313  14.490  1.00 98.42 336 A 1 
ATOM 2625 C C   . TRP A 1 336 ? -11.261 16.625  15.130  1.00 98.27 336 A 1 
ATOM 2626 O O   . TRP A 1 336 ? -12.212 16.306  14.417  1.00 97.63 336 A 1 
ATOM 2627 C CB  . TRP A 1 336 ? -9.054  16.319  13.908  1.00 98.46 336 A 1 
ATOM 2628 C CG  . TRP A 1 336 ? -8.076  16.950  12.960  1.00 98.51 336 A 1 
ATOM 2629 C CD1 . TRP A 1 336 ? -6.753  17.095  13.156  1.00 98.08 336 A 1 
ATOM 2630 C CD2 . TRP A 1 336 ? -8.352  17.529  11.645  1.00 98.39 336 A 1 
ATOM 2631 N NE1 . TRP A 1 336 ? -6.180  17.706  12.056  1.00 97.79 336 A 1 
ATOM 2632 C CE2 . TRP A 1 336 ? -7.119  17.989  11.092  1.00 98.09 336 A 1 
ATOM 2633 C CE3 . TRP A 1 336 ? -9.510  17.693  10.860  1.00 98.02 336 A 1 
ATOM 2634 C CZ2 . TRP A 1 336 ? -7.039  18.569  9.818   1.00 97.66 336 A 1 
ATOM 2635 C CZ3 . TRP A 1 336 ? -9.442  18.281  9.579   1.00 97.19 336 A 1 
ATOM 2636 C CH2 . TRP A 1 336 ? -8.207  18.712  9.057   1.00 96.92 336 A 1 
ATOM 2637 N N   . GLN A 1 337 ? -11.317 16.512  16.453  1.00 98.46 337 A 1 
ATOM 2638 C CA  . GLN A 1 337 ? -12.464 15.932  17.166  1.00 98.22 337 A 1 
ATOM 2639 C C   . GLN A 1 337 ? -13.784 16.666  16.879  1.00 98.02 337 A 1 
ATOM 2640 O O   . GLN A 1 337 ? -14.848 16.066  16.963  1.00 97.32 337 A 1 
ATOM 2641 C CB  . GLN A 1 337 ? -12.165 15.913  18.672  1.00 97.88 337 A 1 
ATOM 2642 C CG  . GLN A 1 337 ? -13.201 15.145  19.510  1.00 96.35 337 A 1 
ATOM 2643 C CD  . GLN A 1 337 ? -13.284 13.675  19.099  1.00 97.21 337 A 1 
ATOM 2644 O OE1 . GLN A 1 337 ? -12.443 12.869  19.450  1.00 91.58 337 A 1 
ATOM 2645 N NE2 . GLN A 1 337 ? -14.253 13.284  18.299  1.00 90.27 337 A 1 
ATOM 2646 N N   . LYS A 1 338 ? -13.707 17.948  16.487  1.00 97.20 338 A 1 
ATOM 2647 C CA  . LYS A 1 338 ? -14.883 18.751  16.100  1.00 95.71 338 A 1 
ATOM 2648 C C   . LYS A 1 338 ? -15.571 18.253  14.824  1.00 95.68 338 A 1 
ATOM 2649 O O   . LYS A 1 338 ? -16.730 18.583  14.611  1.00 93.33 338 A 1 
ATOM 2650 C CB  . LYS A 1 338 ? -14.455 20.210  15.893  1.00 94.49 338 A 1 
ATOM 2651 C CG  . LYS A 1 338 ? -13.898 20.841  17.171  1.00 90.43 338 A 1 
ATOM 2652 C CD  . LYS A 1 338 ? -13.404 22.258  16.873  1.00 85.32 338 A 1 
ATOM 2653 C CE  . LYS A 1 338 ? -12.748 22.839  18.124  1.00 80.92 338 A 1 
ATOM 2654 N NZ  . LYS A 1 338 ? -12.130 24.156  17.848  1.00 71.47 338 A 1 
ATOM 2655 N N   . GLN A 1 339 ? -14.840 17.537  13.962  1.00 97.15 339 A 1 
ATOM 2656 C CA  . GLN A 1 339 ? -15.314 16.994  12.686  1.00 96.33 339 A 1 
ATOM 2657 C C   . GLN A 1 339 ? -15.454 15.474  12.736  1.00 96.67 339 A 1 
ATOM 2658 O O   . GLN A 1 339 ? -16.206 14.899  11.956  1.00 95.07 339 A 1 
ATOM 2659 C CB  . GLN A 1 339 ? -14.342 17.400  11.567  1.00 95.06 339 A 1 
ATOM 2660 C CG  . GLN A 1 339 ? -14.255 18.919  11.363  1.00 91.09 339 A 1 
ATOM 2661 C CD  . GLN A 1 339 ? -13.245 19.297  10.282  1.00 89.54 339 A 1 
ATOM 2662 O OE1 . GLN A 1 339 ? -13.246 18.795  9.176   1.00 81.29 339 A 1 
ATOM 2663 N NE2 . GLN A 1 339 ? -12.341 20.204  10.558  1.00 78.30 339 A 1 
ATOM 2664 N N   . CYS A 1 340 ? -14.731 14.827  13.637  1.00 96.30 340 A 1 
ATOM 2665 C CA  . CYS A 1 340 ? -14.727 13.378  13.782  1.00 96.25 340 A 1 
ATOM 2666 C C   . CYS A 1 340 ? -16.025 12.876  14.448  1.00 96.32 340 A 1 
ATOM 2667 O O   . CYS A 1 340 ? -16.359 13.342  15.539  1.00 95.68 340 A 1 
ATOM 2668 C CB  . CYS A 1 340 ? -13.489 12.989  14.592  1.00 95.72 340 A 1 
ATOM 2669 S SG  . CYS A 1 340 ? -13.363 11.190  14.674  1.00 93.73 340 A 1 
ATOM 2670 N N   . PRO A 1 341 ? -16.726 11.903  13.839  1.00 96.69 341 A 1 
ATOM 2671 C CA  . PRO A 1 341 ? -17.966 11.353  14.394  1.00 95.99 341 A 1 
ATOM 2672 C C   . PRO A 1 341 ? -17.744 10.376  15.559  1.00 96.53 341 A 1 
ATOM 2673 O O   . PRO A 1 341 ? -18.698 9.981   16.227  1.00 95.21 341 A 1 
ATOM 2674 C CB  . PRO A 1 341 ? -18.644 10.669  13.202  1.00 95.23 341 A 1 
ATOM 2675 C CG  . PRO A 1 341 ? -17.464 10.189  12.358  1.00 94.30 341 A 1 
ATOM 2676 C CD  . PRO A 1 341 ? -16.440 11.301  12.540  1.00 96.28 341 A 1 
ATOM 2677 N N   . VAL A 1 342 ? -16.498 9.965   15.807  1.00 96.63 342 A 1 
ATOM 2678 C CA  . VAL A 1 342 ? -16.105 9.043   16.882  1.00 96.75 342 A 1 
ATOM 2679 C C   . VAL A 1 342 ? -15.025 9.682   17.763  1.00 97.65 342 A 1 
ATOM 2680 O O   . VAL A 1 342 ? -14.443 10.704  17.404  1.00 97.37 342 A 1 
ATOM 2681 C CB  . VAL A 1 342 ? -15.655 7.676   16.323  1.00 95.84 342 A 1 
ATOM 2682 C CG1 . VAL A 1 342 ? -16.802 6.971   15.588  1.00 93.34 342 A 1 
ATOM 2683 C CG2 . VAL A 1 342 ? -14.450 7.776   15.382  1.00 92.55 342 A 1 
ATOM 2684 N N   . ALA A 1 343 ? -14.747 9.101   18.925  1.00 97.55 343 A 1 
ATOM 2685 C CA  . ALA A 1 343 ? -13.645 9.575   19.759  1.00 97.71 343 A 1 
ATOM 2686 C C   . ALA A 1 343 ? -12.296 9.294   19.072  1.00 98.01 343 A 1 
ATOM 2687 O O   . ALA A 1 343 ? -12.015 8.150   18.707  1.00 97.51 343 A 1 
ATOM 2688 C CB  . ALA A 1 343 ? -13.743 8.927   21.142  1.00 97.18 343 A 1 
ATOM 2689 N N   . LEU A 1 344 ? -11.471 10.333  18.894  1.00 98.08 344 A 1 
ATOM 2690 C CA  . LEU A 1 344 ? -10.106 10.183  18.393  1.00 98.28 344 A 1 
ATOM 2691 C C   . LEU A 1 344 ? -9.223  9.488   19.442  1.00 98.30 344 A 1 
ATOM 2692 O O   . LEU A 1 344 ? -9.385  9.745   20.638  1.00 98.11 344 A 1 
ATOM 2693 C CB  . LEU A 1 344 ? -9.522  11.552  18.004  1.00 98.28 344 A 1 
ATOM 2694 C CG  . LEU A 1 344 ? -10.124 12.153  16.723  1.00 97.88 344 A 1 
ATOM 2695 C CD1 . LEU A 1 344 ? -9.592  13.572  16.522  1.00 97.41 344 A 1 
ATOM 2696 C CD2 . LEU A 1 344 ? -9.777  11.340  15.475  1.00 97.29 344 A 1 
ATOM 2697 N N   . PRO A 1 345 ? -8.288  8.625   19.014  1.00 98.31 345 A 1 
ATOM 2698 C CA  . PRO A 1 345 ? -7.358  7.981   19.926  1.00 98.21 345 A 1 
ATOM 2699 C C   . PRO A 1 345 ? -6.399  9.010   20.540  1.00 98.43 345 A 1 
ATOM 2700 O O   . PRO A 1 345 ? -5.932  9.924   19.863  1.00 98.23 345 A 1 
ATOM 2701 C CB  . PRO A 1 345 ? -6.626  6.932   19.082  1.00 97.63 345 A 1 
ATOM 2702 C CG  . PRO A 1 345 ? -6.647  7.535   17.682  1.00 96.00 345 A 1 
ATOM 2703 C CD  . PRO A 1 345 ? -7.989  8.257   17.632  1.00 97.90 345 A 1 
ATOM 2704 N N   . SER A 1 346 ? -6.073  8.838   21.809  1.00 98.27 346 A 1 
ATOM 2705 C CA  . SER A 1 346 ? -5.062  9.654   22.498  1.00 98.17 346 A 1 
ATOM 2706 C C   . SER A 1 346 ? -3.658  9.047   22.442  1.00 98.34 346 A 1 
ATOM 2707 O O   . SER A 1 346 ? -2.704  9.681   22.877  1.00 97.65 346 A 1 
ATOM 2708 C CB  . SER A 1 346 ? -5.480  9.881   23.951  1.00 97.53 346 A 1 
ATOM 2709 O OG  . SER A 1 346 ? -5.642  8.642   24.619  1.00 94.67 346 A 1 
ATOM 2710 N N   . SER A 1 347 ? -3.524  7.832   21.918  1.00 98.39 347 A 1 
ATOM 2711 C CA  . SER A 1 347 ? -2.273  7.080   21.845  1.00 98.42 347 A 1 
ATOM 2712 C C   . SER A 1 347 ? -1.942  6.667   20.412  1.00 98.60 347 A 1 
ATOM 2713 O O   . SER A 1 347 ? -2.832  6.403   19.598  1.00 98.24 347 A 1 
ATOM 2714 C CB  . SER A 1 347 ? -2.358  5.854   22.759  1.00 97.62 347 A 1 
ATOM 2715 O OG  . SER A 1 347 ? -1.151  5.116   22.711  1.00 86.38 347 A 1 
ATOM 2716 N N   . TRP A 1 348 ? -0.641  6.577   20.113  1.00 98.44 348 A 1 
ATOM 2717 C CA  . TRP A 1 348 ? -0.121  5.969   18.890  1.00 98.50 348 A 1 
ATOM 2718 C C   . TRP A 1 348 ? -0.352  4.456   18.828  1.00 98.49 348 A 1 
ATOM 2719 O O   . TRP A 1 348 ? -0.366  3.905   17.733  1.00 98.11 348 A 1 
ATOM 2720 C CB  . TRP A 1 348 ? 1.372   6.284   18.777  1.00 98.39 348 A 1 
ATOM 2721 C CG  . TRP A 1 348 ? 1.672   7.688   18.357  1.00 98.46 348 A 1 
ATOM 2722 C CD1 . TRP A 1 348 ? 1.973   8.723   19.168  1.00 97.99 348 A 1 
ATOM 2723 C CD2 . TRP A 1 348 ? 1.699   8.222   17.001  1.00 98.44 348 A 1 
ATOM 2724 N NE1 . TRP A 1 348 ? 2.189   9.861   18.414  1.00 97.83 348 A 1 
ATOM 2725 C CE2 . TRP A 1 348 ? 2.034   9.606   17.068  1.00 98.19 348 A 1 
ATOM 2726 C CE3 . TRP A 1 348 ? 1.469   7.671   15.723  1.00 98.16 348 A 1 
ATOM 2727 C CZ2 . TRP A 1 348 ? 2.142   10.406  15.920  1.00 97.94 348 A 1 
ATOM 2728 C CZ3 . TRP A 1 348 ? 1.573   8.463   14.565  1.00 97.84 348 A 1 
ATOM 2729 C CH2 . TRP A 1 348 ? 1.911   9.826   14.661  1.00 97.67 348 A 1 
ATOM 2730 N N   . SER A 1 349 ? -0.549  3.806   19.954  1.00 98.30 349 A 1 
ATOM 2731 C CA  . SER A 1 349 ? -0.870  2.381   20.068  1.00 98.12 349 A 1 
ATOM 2732 C C   . SER A 1 349 ? -2.364  2.173   20.310  1.00 98.37 349 A 1 
ATOM 2733 O O   . SER A 1 349 ? -3.051  3.045   20.844  1.00 98.00 349 A 1 
ATOM 2734 C CB  . SER A 1 349 ? -0.060  1.739   21.195  1.00 97.12 349 A 1 
ATOM 2735 O OG  . SER A 1 349 ? 1.327   1.949   20.975  1.00 90.00 349 A 1 
ATOM 2736 N N   . ASP A 1 350 ? -2.851  0.998   19.942  1.00 98.34 350 A 1 
ATOM 2737 C CA  . ASP A 1 350 ? -4.203  0.566   20.298  1.00 98.34 350 A 1 
ATOM 2738 C C   . ASP A 1 350 ? -4.240  -0.063  21.700  1.00 98.21 350 A 1 
ATOM 2739 O O   . ASP A 1 350 ? -3.216  -0.551  22.195  1.00 97.61 350 A 1 
ATOM 2740 C CB  . ASP A 1 350 ? -4.741  -0.391  19.236  1.00 98.25 350 A 1 
ATOM 2741 C CG  . ASP A 1 350 ? -5.024  0.340   17.925  1.00 98.26 350 A 1 
ATOM 2742 O OD1 . ASP A 1 350 ? -5.487  1.506   17.953  1.00 97.18 350 A 1 
ATOM 2743 O OD2 . ASP A 1 350 ? -4.734  -0.239  16.862  1.00 97.15 350 A 1 
ATOM 2744 N N   . PRO A 1 351 ? -5.403  -0.058  22.373  1.00 97.73 351 A 1 
ATOM 2745 C CA  . PRO A 1 351 ? -5.577  -0.761  23.635  1.00 97.21 351 A 1 
ATOM 2746 C C   . PRO A 1 351 ? -5.461  -2.280  23.432  1.00 97.27 351 A 1 
ATOM 2747 O O   . PRO A 1 351 ? -5.838  -2.812  22.393  1.00 96.50 351 A 1 
ATOM 2748 C CB  . PRO A 1 351 ? -6.954  -0.335  24.150  1.00 96.54 351 A 1 
ATOM 2749 C CG  . PRO A 1 351 ? -7.734  -0.061  22.864  1.00 95.55 351 A 1 
ATOM 2750 C CD  . PRO A 1 351 ? -6.674  0.518   21.933  1.00 97.45 351 A 1 
ATOM 2751 N N   . ALA A 1 352 ? -4.972  -2.986  24.444  1.00 95.73 352 A 1 
ATOM 2752 C CA  . ALA A 1 352 ? -4.781  -4.443  24.375  1.00 94.63 352 A 1 
ATOM 2753 C C   . ALA A 1 352 ? -6.097  -5.236  24.240  1.00 94.53 352 A 1 
ATOM 2754 O O   . ALA A 1 352 ? -6.088  -6.385  23.814  1.00 89.94 352 A 1 
ATOM 2755 C CB  . ALA A 1 352 ? -4.005  -4.877  25.626  1.00 92.81 352 A 1 
ATOM 2756 N N   . ASP A 1 353 ? -7.218  -4.631  24.608  1.00 95.40 353 A 1 
ATOM 2757 C CA  . ASP A 1 353 ? -8.575  -5.170  24.546  1.00 95.08 353 A 1 
ATOM 2758 C C   . ASP A 1 353 ? -9.401  -4.550  23.406  1.00 95.89 353 A 1 
ATOM 2759 O O   . ASP A 1 353 ? -10.616 -4.420  23.514  1.00 94.01 353 A 1 
ATOM 2760 C CB  . ASP A 1 353 ? -9.243  -5.034  25.931  1.00 93.26 353 A 1 
ATOM 2761 C CG  . ASP A 1 353 ? -9.427  -3.586  26.422  1.00 90.14 353 A 1 
ATOM 2762 O OD1 . ASP A 1 353 ? -8.656  -2.692  25.991  1.00 86.43 353 A 1 
ATOM 2763 O OD2 . ASP A 1 353 ? -10.292 -3.396  27.313  1.00 86.62 353 A 1 
ATOM 2764 N N   . LEU A 1 354 ? -8.747  -4.180  22.295  1.00 96.68 354 A 1 
ATOM 2765 C CA  . LEU A 1 354 ? -9.371  -3.542  21.131  1.00 96.92 354 A 1 
ATOM 2766 C C   . LEU A 1 354 ? -10.582 -4.318  20.597  1.00 97.04 354 A 1 
ATOM 2767 O O   . LEU A 1 354 ? -11.573 -3.718  20.175  1.00 95.86 354 A 1 
ATOM 2768 C CB  . LEU A 1 354 ? -8.302  -3.400  20.024  1.00 96.67 354 A 1 
ATOM 2769 C CG  . LEU A 1 354 ? -8.791  -2.631  18.785  1.00 95.88 354 A 1 
ATOM 2770 C CD1 . LEU A 1 354 ? -9.013  -1.156  19.126  1.00 93.84 354 A 1 
ATOM 2771 C CD2 . LEU A 1 354 ? -7.765  -2.706  17.658  1.00 94.06 354 A 1 
ATOM 2772 N N   . TYR A 1 355 ? -10.499 -5.649  20.608  1.00 96.88 355 A 1 
ATOM 2773 C CA  . TYR A 1 355 ? -11.539 -6.547  20.125  1.00 96.62 355 A 1 
ATOM 2774 C C   . TYR A 1 355 ? -11.641 -7.814  20.989  1.00 96.84 355 A 1 
ATOM 2775 O O   . TYR A 1 355 ? -10.691 -8.181  21.681  1.00 95.90 355 A 1 
ATOM 2776 C CB  . TYR A 1 355 ? -11.289 -6.872  18.644  1.00 95.77 355 A 1 
ATOM 2777 C CG  . TYR A 1 355 ? -9.917  -7.437  18.325  1.00 96.67 355 A 1 
ATOM 2778 C CD1 . TYR A 1 355 ? -8.911  -6.584  17.822  1.00 94.24 355 A 1 
ATOM 2779 C CD2 . TYR A 1 355 ? -9.639  -8.801  18.524  1.00 94.94 355 A 1 
ATOM 2780 C CE1 . TYR A 1 355 ? -7.634  -7.097  17.526  1.00 92.73 355 A 1 
ATOM 2781 C CE2 . TYR A 1 355 ? -8.361  -9.315  18.234  1.00 93.48 355 A 1 
ATOM 2782 C CZ  . TYR A 1 355 ? -7.356  -8.463  17.734  1.00 94.22 355 A 1 
ATOM 2783 O OH  . TYR A 1 355 ? -6.124  -8.961  17.455  1.00 92.21 355 A 1 
ATOM 2784 N N   . PRO A 1 356 ? -12.801 -8.513  20.983  1.00 96.16 356 A 1 
ATOM 2785 C CA  . PRO A 1 356 ? -12.952 -9.777  21.695  1.00 95.36 356 A 1 
ATOM 2786 C C   . PRO A 1 356 ? -11.992 -10.857 21.167  1.00 95.88 356 A 1 
ATOM 2787 O O   . PRO A 1 356 ? -11.740 -10.901 19.968  1.00 94.61 356 A 1 
ATOM 2788 C CB  . PRO A 1 356 ? -14.409 -10.202 21.490  1.00 94.35 356 A 1 
ATOM 2789 C CG  . PRO A 1 356 ? -15.121 -8.902  21.131  1.00 92.45 356 A 1 
ATOM 2790 C CD  . PRO A 1 356 ? -14.054 -8.128  20.363  1.00 95.35 356 A 1 
ATOM 2791 N N   . PRO A 1 357 ? -11.525 -11.799 22.006  1.00 93.26 357 A 1 
ATOM 2792 C CA  . PRO A 1 357 ? -10.666 -12.890 21.552  1.00 92.37 357 A 1 
ATOM 2793 C C   . PRO A 1 357 ? -11.264 -13.653 20.365  1.00 93.28 357 A 1 
ATOM 2794 O O   . PRO A 1 357 ? -12.428 -14.064 20.408  1.00 91.68 357 A 1 
ATOM 2795 C CB  . PRO A 1 357 ? -10.480 -13.807 22.761  1.00 90.91 357 A 1 
ATOM 2796 C CG  . PRO A 1 357 ? -10.681 -12.866 23.948  1.00 88.30 357 A 1 
ATOM 2797 C CD  . PRO A 1 357 ? -11.732 -11.881 23.444  1.00 91.31 357 A 1 
ATOM 2798 N N   . ILE A 1 358 ? -10.454 -13.900 19.333  1.00 93.40 358 A 1 
ATOM 2799 C CA  . ILE A 1 358 ? -10.863 -14.615 18.122  1.00 93.50 358 A 1 
ATOM 2800 C C   . ILE A 1 358 ? -10.911 -16.127 18.405  1.00 93.80 358 A 1 
ATOM 2801 O O   . ILE A 1 358 ? -9.863  -16.746 18.610  1.00 92.97 358 A 1 
ATOM 2802 C CB  . ILE A 1 358 ? -9.926  -14.266 16.940  1.00 92.98 358 A 1 
ATOM 2803 C CG1 . ILE A 1 358 ? -9.869  -12.750 16.642  1.00 91.34 358 A 1 
ATOM 2804 C CG2 . ILE A 1 358 ? -10.332 -15.041 15.675  1.00 91.52 358 A 1 
ATOM 2805 C CD1 . ILE A 1 358 ? -11.215 -12.080 16.340  1.00 87.61 358 A 1 
ATOM 2806 N N   . PRO A 1 359 ? -12.095 -16.782 18.385  1.00 92.59 359 A 1 
ATOM 2807 C CA  . PRO A 1 359 ? -12.208 -18.186 18.798  1.00 90.32 359 A 1 
ATOM 2808 C C   . PRO A 1 359 ? -11.400 -19.164 17.939  1.00 90.37 359 A 1 
ATOM 2809 O O   . PRO A 1 359 ? -10.960 -20.201 18.418  1.00 86.78 359 A 1 
ATOM 2810 C CB  . PRO A 1 359 ? -13.702 -18.510 18.731  1.00 88.06 359 A 1 
ATOM 2811 C CG  . PRO A 1 359 ? -14.373 -17.151 18.922  1.00 85.79 359 A 1 
ATOM 2812 C CD  . PRO A 1 359 ? -13.417 -16.205 18.200  1.00 89.27 359 A 1 
ATOM 2813 N N   . ARG A 1 360 ? -11.207 -18.838 16.652  1.00 94.63 360 A 1 
ATOM 2814 C CA  . ARG A 1 360 ? -10.527 -19.680 15.656  1.00 94.66 360 A 1 
ATOM 2815 C C   . ARG A 1 360 ? -9.058  -19.303 15.443  1.00 96.76 360 A 1 
ATOM 2816 O O   . ARG A 1 360 ? -8.452  -19.785 14.490  1.00 96.04 360 A 1 
ATOM 2817 C CB  . ARG A 1 360 ? -11.322 -19.685 14.344  1.00 91.14 360 A 1 
ATOM 2818 C CG  . ARG A 1 360 ? -12.732 -20.281 14.520  1.00 82.31 360 A 1 
ATOM 2819 C CD  . ARG A 1 360 ? -13.489 -20.318 13.189  1.00 74.04 360 A 1 
ATOM 2820 N NE  . ARG A 1 360 ? -12.816 -21.172 12.212  1.00 65.10 360 A 1 
ATOM 2821 C CZ  . ARG A 1 360 ? -12.746 -21.003 10.910  1.00 57.28 360 A 1 
ATOM 2822 N NH1 . ARG A 1 360 ? -13.417 -20.069 10.293  1.00 52.79 360 A 1 
ATOM 2823 N NH2 . ARG A 1 360 ? -11.970 -21.781 10.215  1.00 49.85 360 A 1 
ATOM 2824 N N   . LYS A 1 361 ? -8.466  -18.474 16.315  1.00 96.35 361 A 1 
ATOM 2825 C CA  . LYS A 1 361 ? -7.076  -18.006 16.184  1.00 96.74 361 A 1 
ATOM 2826 C C   . LYS A 1 361 ? -6.066  -19.117 15.838  1.00 97.56 361 A 1 
ATOM 2827 O O   . LYS A 1 361 ? -5.325  -18.937 14.876  1.00 97.61 361 A 1 
ATOM 2828 C CB  . LYS A 1 361 ? -6.677  -17.220 17.444  1.00 95.81 361 A 1 
ATOM 2829 C CG  . LYS A 1 361 ? -5.208  -16.774 17.417  1.00 94.91 361 A 1 
ATOM 2830 C CD  . LYS A 1 361 ? -4.860  -15.917 18.643  1.00 92.44 361 A 1 
ATOM 2831 C CE  . LYS A 1 361 ? -3.496  -15.228 18.455  1.00 88.48 361 A 1 
ATOM 2832 N NZ  . LYS A 1 361 ? -3.525  -13.839 18.966  1.00 81.97 361 A 1 
ATOM 2833 N N   . PRO A 1 362 ? -6.037  -20.285 16.532  1.00 97.59 362 A 1 
ATOM 2834 C CA  . PRO A 1 362 ? -5.069  -21.335 16.204  1.00 97.64 362 A 1 
ATOM 2835 C C   . PRO A 1 362 ? -5.237  -21.887 14.781  1.00 98.19 362 A 1 
ATOM 2836 O O   . PRO A 1 362 ? -4.254  -22.060 14.071  1.00 98.14 362 A 1 
ATOM 2837 C CB  . PRO A 1 362 ? -5.264  -22.427 17.261  1.00 97.13 362 A 1 
ATOM 2838 C CG  . PRO A 1 362 ? -5.903  -21.692 18.433  1.00 95.19 362 A 1 
ATOM 2839 C CD  . PRO A 1 362 ? -6.785  -20.666 17.727  1.00 97.13 362 A 1 
ATOM 2840 N N   . GLU A 1 363 ? -6.482  -22.111 14.337  1.00 97.97 363 A 1 
ATOM 2841 C CA  . GLU A 1 363 ? -6.791  -22.612 12.989  1.00 97.98 363 A 1 
ATOM 2842 C C   . GLU A 1 363 ? -6.383  -21.604 11.907  1.00 98.33 363 A 1 
ATOM 2843 O O   . GLU A 1 363 ? -5.790  -21.978 10.899  1.00 98.11 363 A 1 
ATOM 2844 C CB  . GLU A 1 363 ? -8.297  -22.871 12.835  1.00 97.23 363 A 1 
ATOM 2845 C CG  . GLU A 1 363 ? -8.890  -23.948 13.759  1.00 83.54 363 A 1 
ATOM 2846 C CD  . GLU A 1 363 ? -10.426 -24.053 13.638  1.00 81.52 363 A 1 
ATOM 2847 O OE1 . GLU A 1 363 ? -11.027 -24.725 14.505  1.00 71.68 363 A 1 
ATOM 2848 O OE2 . GLU A 1 363 ? -11.024 -23.430 12.709  1.00 74.74 363 A 1 
ATOM 2849 N N   . ILE A 1 364 ? -6.694  -20.324 12.124  1.00 98.36 364 A 1 
ATOM 2850 C CA  . ILE A 1 364 ? -6.344  -19.222 11.218  1.00 98.40 364 A 1 
ATOM 2851 C C   . ILE A 1 364 ? -4.822  -19.112 11.096  1.00 98.57 364 A 1 
ATOM 2852 O O   . ILE A 1 364 ? -4.290  -19.115 9.989   1.00 98.57 364 A 1 
ATOM 2853 C CB  . ILE A 1 364 ? -6.986  -17.903 11.717  1.00 98.26 364 A 1 
ATOM 2854 C CG1 . ILE A 1 364 ? -8.527  -17.975 11.593  1.00 97.78 364 A 1 
ATOM 2855 C CG2 . ILE A 1 364 ? -6.443  -16.692 10.944  1.00 97.90 364 A 1 
ATOM 2856 C CD1 . ILE A 1 364 ? -9.262  -16.875 12.372  1.00 96.68 364 A 1 
ATOM 2857 N N   . THR A 1 365 ? -4.113  -19.096 12.225  1.00 98.50 365 A 1 
ATOM 2858 C CA  . THR A 1 365 ? -2.646  -19.008 12.269  1.00 98.49 365 A 1 
ATOM 2859 C C   . THR A 1 365 ? -1.988  -20.180 11.538  1.00 98.61 365 A 1 
ATOM 2860 O O   . THR A 1 365 ? -1.117  -19.973 10.695  1.00 98.58 365 A 1 
ATOM 2861 C CB  . THR A 1 365 ? -2.156  -18.951 13.724  1.00 98.29 365 A 1 
ATOM 2862 O OG1 . THR A 1 365 ? -2.715  -17.837 14.377  1.00 96.93 365 A 1 
ATOM 2863 C CG2 . THR A 1 365 ? -0.639  -18.822 13.838  1.00 96.81 365 A 1 
ATOM 2864 N N   . GLU A 1 366 ? -2.429  -21.411 11.796  1.00 98.37 366 A 1 
ATOM 2865 C CA  . GLU A 1 366 ? -1.908  -22.598 11.113  1.00 98.39 366 A 1 
ATOM 2866 C C   . GLU A 1 366 ? -2.147  -22.532 9.599   1.00 98.52 366 A 1 
ATOM 2867 O O   . GLU A 1 366 ? -1.243  -22.802 8.801   1.00 98.44 366 A 1 
ATOM 2868 C CB  . GLU A 1 366 ? -2.549  -23.861 11.715  1.00 98.27 366 A 1 
ATOM 2869 C CG  . GLU A 1 366 ? -1.946  -25.130 11.095  1.00 93.85 366 A 1 
ATOM 2870 C CD  . GLU A 1 366 ? -2.554  -26.448 11.594  1.00 90.75 366 A 1 
ATOM 2871 O OE1 . GLU A 1 366 ? -2.105  -27.490 11.056  1.00 81.21 366 A 1 
ATOM 2872 O OE2 . GLU A 1 366 ? -3.464  -26.429 12.450  1.00 85.03 366 A 1 
ATOM 2873 N N   . LYS A 1 367 ? -3.348  -22.132 9.182   1.00 98.69 367 A 1 
ATOM 2874 C CA  . LYS A 1 367 ? -3.701  -22.037 7.767   1.00 98.58 367 A 1 
ATOM 2875 C C   . LYS A 1 367 ? -2.911  -20.945 7.036   1.00 98.76 367 A 1 
ATOM 2876 O O   . LYS A 1 367 ? -2.464  -21.179 5.910   1.00 98.70 367 A 1 
ATOM 2877 C CB  . LYS A 1 367 ? -5.211  -21.823 7.669   1.00 98.10 367 A 1 
ATOM 2878 C CG  . LYS A 1 367 ? -5.662  -21.831 6.206   1.00 91.24 367 A 1 
ATOM 2879 C CD  . LYS A 1 367 ? -7.180  -21.785 6.161   1.00 85.81 367 A 1 
ATOM 2880 C CE  . LYS A 1 367 ? -7.631  -21.521 4.730   1.00 77.21 367 A 1 
ATOM 2881 N NZ  . LYS A 1 367 ? -8.983  -20.936 4.749   1.00 68.66 367 A 1 
ATOM 2882 N N   . ASN A 1 368 ? -2.696  -19.801 7.673   1.00 98.73 368 A 1 
ATOM 2883 C CA  . ASN A 1 368 ? -1.859  -18.731 7.128   1.00 98.78 368 A 1 
ATOM 2884 C C   . ASN A 1 368 ? -0.406  -19.197 6.971   1.00 98.85 368 A 1 
ATOM 2885 O O   . ASN A 1 368 ? 0.166   -19.051 5.894   1.00 98.83 368 A 1 
ATOM 2886 C CB  . ASN A 1 368 ? -1.975  -17.490 8.027   1.00 98.70 368 A 1 
ATOM 2887 C CG  . ASN A 1 368 ? -3.331  -16.807 7.949   1.00 98.66 368 A 1 
ATOM 2888 O OD1 . ASN A 1 368 ? -4.151  -17.060 7.084   1.00 97.25 368 A 1 
ATOM 2889 N ND2 . ASN A 1 368 ? -3.589  -15.898 8.858   1.00 96.77 368 A 1 
ATOM 2890 N N   . ALA A 1 369 ? 0.161   -19.882 7.967   1.00 98.73 369 A 1 
ATOM 2891 C CA  . ALA A 1 369 ? 1.504   -20.458 7.871   1.00 98.76 369 A 1 
ATOM 2892 C C   . ALA A 1 369 ? 1.628   -21.480 6.719   1.00 98.81 369 A 1 
ATOM 2893 O O   . ALA A 1 369 ? 2.598   -21.473 5.956   1.00 98.74 369 A 1 
ATOM 2894 C CB  . ALA A 1 369 ? 1.853   -21.087 9.225   1.00 98.71 369 A 1 
ATOM 2895 N N   . GLN A 1 370 ? 0.620   -22.333 6.527   1.00 98.87 370 A 1 
ATOM 2896 C CA  . GLN A 1 370 ? 0.565   -23.252 5.386   1.00 98.82 370 A 1 
ATOM 2897 C C   . GLN A 1 370 ? 0.459   -22.511 4.046   1.00 98.86 370 A 1 
ATOM 2898 O O   . GLN A 1 370 ? 1.034   -22.960 3.049   1.00 98.76 370 A 1 
ATOM 2899 C CB  . GLN A 1 370 ? -0.633  -24.200 5.523   1.00 98.70 370 A 1 
ATOM 2900 C CG  . GLN A 1 370 ? -0.492  -25.246 6.636   1.00 94.61 370 A 1 
ATOM 2901 C CD  . GLN A 1 370 ? -1.729  -26.136 6.737   1.00 90.34 370 A 1 
ATOM 2902 O OE1 . GLN A 1 370 ? -2.575  -26.185 5.844   1.00 82.05 370 A 1 
ATOM 2903 N NE2 . GLN A 1 370 ? -1.868  -26.911 7.783   1.00 79.24 370 A 1 
ATOM 2904 N N   . THR A 1 371 ? -0.272  -21.398 4.004   1.00 98.87 371 A 1 
ATOM 2905 C CA  . THR A 1 371 ? -0.414  -20.549 2.815   1.00 98.88 371 A 1 
ATOM 2906 C C   . THR A 1 371 ? 0.932   -19.959 2.409   1.00 98.90 371 A 1 
ATOM 2907 O O   . THR A 1 371 ? 1.350   -20.156 1.270   1.00 98.83 371 A 1 
ATOM 2908 C CB  . THR A 1 371 ? -1.470  -19.458 3.046   1.00 98.81 371 A 1 
ATOM 2909 O OG1 . THR A 1 371 ? -2.708  -20.107 3.241   1.00 98.23 371 A 1 
ATOM 2910 C CG2 . THR A 1 371 ? -1.623  -18.518 1.860   1.00 98.27 371 A 1 
ATOM 2911 N N   . VAL A 1 372 ? 1.659   -19.361 3.351   1.00 98.89 372 A 1 
ATOM 2912 C CA  . VAL A 1 372 ? 3.028   -18.856 3.144   1.00 98.89 372 A 1 
ATOM 2913 C C   . VAL A 1 372 ? 3.947   -19.967 2.635   1.00 98.88 372 A 1 
ATOM 2914 O O   . VAL A 1 372 ? 4.616   -19.817 1.615   1.00 98.81 372 A 1 
ATOM 2915 C CB  . VAL A 1 372 ? 3.585   -18.253 4.448   1.00 98.85 372 A 1 
ATOM 2916 C CG1 . VAL A 1 372 ? 5.051   -17.822 4.313   1.00 98.55 372 A 1 
ATOM 2917 C CG2 . VAL A 1 372 ? 2.782   -17.022 4.877   1.00 98.55 372 A 1 
ATOM 2918 N N   . SER A 1 373 ? 3.939   -21.127 3.293   1.00 98.84 373 A 1 
ATOM 2919 C CA  . SER A 1 373 ? 4.780   -22.261 2.891   1.00 98.78 373 A 1 
ATOM 2920 C C   . SER A 1 373 ? 4.516   -22.713 1.449   1.00 98.79 373 A 1 
ATOM 2921 O O   . SER A 1 373 ? 5.456   -22.983 0.703   1.00 98.58 373 A 1 
ATOM 2922 C CB  . SER A 1 373 ? 4.567   -23.423 3.859   1.00 98.58 373 A 1 
ATOM 2923 O OG  . SER A 1 373 ? 5.471   -24.471 3.568   1.00 87.58 373 A 1 
ATOM 2924 N N   . LYS A 1 374 ? 3.248   -22.761 1.032   1.00 98.76 374 A 1 
ATOM 2925 C CA  . LYS A 1 374 ? 2.857   -23.133 -0.339  1.00 98.74 374 A 1 
ATOM 2926 C C   . LYS A 1 374 ? 3.211   -22.056 -1.364  1.00 98.76 374 A 1 
ATOM 2927 O O   . LYS A 1 374 ? 3.671   -22.400 -2.451  1.00 98.60 374 A 1 
ATOM 2928 C CB  . LYS A 1 374 ? 1.355   -23.420 -0.386  1.00 98.67 374 A 1 
ATOM 2929 C CG  . LYS A 1 374 ? 0.983   -24.744 0.297   1.00 97.43 374 A 1 
ATOM 2930 C CD  . LYS A 1 374 ? -0.538  -24.831 0.453   1.00 95.51 374 A 1 
ATOM 2931 C CE  . LYS A 1 374 ? -0.916  -26.091 1.234   1.00 92.07 374 A 1 
ATOM 2932 N NZ  . LYS A 1 374 ? -2.343  -26.064 1.640   1.00 83.83 374 A 1 
ATOM 2933 N N   . ALA A 1 375 ? 3.000   -20.782 -1.027  1.00 98.81 375 A 1 
ATOM 2934 C CA  . ALA A 1 375 ? 3.322   -19.661 -1.906  1.00 98.78 375 A 1 
ATOM 2935 C C   . ALA A 1 375 ? 4.831   -19.593 -2.197  1.00 98.76 375 A 1 
ATOM 2936 O O   . ALA A 1 375 ? 5.233   -19.431 -3.347  1.00 98.55 375 A 1 
ATOM 2937 C CB  . ALA A 1 375 ? 2.800   -18.376 -1.257  1.00 98.75 375 A 1 
ATOM 2938 N N   . LEU A 1 376 ? 5.664   -19.833 -1.184  1.00 98.73 376 A 1 
ATOM 2939 C CA  . LEU A 1 376 ? 7.128   -19.763 -1.272  1.00 98.69 376 A 1 
ATOM 2940 C C   . LEU A 1 376 ? 7.800   -21.087 -1.681  1.00 98.59 376 A 1 
ATOM 2941 O O   . LEU A 1 376 ? 9.024   -21.163 -1.793  1.00 98.32 376 A 1 
ATOM 2942 C CB  . LEU A 1 376 ? 7.681   -19.235 0.062   1.00 98.69 376 A 1 
ATOM 2943 C CG  . LEU A 1 376 ? 7.115   -17.871 0.506   1.00 98.49 376 A 1 
ATOM 2944 C CD1 . LEU A 1 376 ? 7.745   -17.492 1.840   1.00 98.37 376 A 1 
ATOM 2945 C CD2 . LEU A 1 376 ? 7.373   -16.755 -0.503  1.00 98.26 376 A 1 
ATOM 2946 N N   . TYR A 1 377 ? 7.026   -22.147 -1.928  1.00 98.45 377 A 1 
ATOM 2947 C CA  . TYR A 1 377 ? 7.575   -23.472 -2.240  1.00 98.32 377 A 1 
ATOM 2948 C C   . TYR A 1 377 ? 8.539   -23.469 -3.434  1.00 98.29 377 A 1 
ATOM 2949 O O   . TYR A 1 377 ? 9.568   -24.145 -3.395  1.00 97.91 377 A 1 
ATOM 2950 C CB  . TYR A 1 377 ? 6.421   -24.448 -2.500  1.00 98.07 377 A 1 
ATOM 2951 C CG  . TYR A 1 377 ? 6.892   -25.826 -2.913  1.00 96.90 377 A 1 
ATOM 2952 C CD1 . TYR A 1 377 ? 6.946   -26.182 -4.274  1.00 94.86 377 A 1 
ATOM 2953 C CD2 . TYR A 1 377 ? 7.327   -26.743 -1.934  1.00 95.24 377 A 1 
ATOM 2954 C CE1 . TYR A 1 377 ? 7.434   -27.446 -4.656  1.00 93.69 377 A 1 
ATOM 2955 C CE2 . TYR A 1 377 ? 7.816   -28.007 -2.311  1.00 93.74 377 A 1 
ATOM 2956 C CZ  . TYR A 1 377 ? 7.872   -28.358 -3.675  1.00 93.20 377 A 1 
ATOM 2957 O OH  . TYR A 1 377 ? 8.355   -29.574 -4.047  1.00 91.93 377 A 1 
ATOM 2958 N N   . ALA A 1 378 ? 8.221   -22.718 -4.497  1.00 97.41 378 A 1 
ATOM 2959 C CA  . ALA A 1 378 ? 9.037   -22.673 -5.709  1.00 96.84 378 A 1 
ATOM 2960 C C   . ALA A 1 378 ? 10.439  -22.114 -5.429  1.00 97.16 378 A 1 
ATOM 2961 O O   . ALA A 1 378 ? 11.426  -22.807 -5.684  1.00 95.91 378 A 1 
ATOM 2962 C CB  . ALA A 1 378 ? 8.288   -21.870 -6.777  1.00 95.57 378 A 1 
ATOM 2963 N N   . ILE A 1 379 ? 10.525  -20.933 -4.813  1.00 97.53 379 A 1 
ATOM 2964 C CA  . ILE A 1 379 ? 11.808  -20.279 -4.513  1.00 97.20 379 A 1 
ATOM 2965 C C   . ILE A 1 379 ? 12.644  -21.082 -3.509  1.00 97.84 379 A 1 
ATOM 2966 O O   . ILE A 1 379 ? 13.845  -21.259 -3.708  1.00 97.36 379 A 1 
ATOM 2967 C CB  . ILE A 1 379 ? 11.615  -18.808 -4.073  1.00 94.88 379 A 1 
ATOM 2968 C CG1 . ILE A 1 379 ? 10.839  -18.656 -2.752  1.00 89.35 379 A 1 
ATOM 2969 C CG2 . ILE A 1 379 ? 10.924  -18.016 -5.203  1.00 88.76 379 A 1 
ATOM 2970 C CD1 . ILE A 1 379 ? 10.783  -17.206 -2.234  1.00 90.61 379 A 1 
ATOM 2971 N N   . ARG A 1 380 ? 12.016  -21.686 -2.500  1.00 97.95 380 A 1 
ATOM 2972 C CA  . ARG A 1 380 ? 12.695  -22.564 -1.535  1.00 97.82 380 A 1 
ATOM 2973 C C   . ARG A 1 380 ? 13.251  -23.825 -2.196  1.00 97.58 380 A 1 
ATOM 2974 O O   . ARG A 1 380 ? 14.347  -24.267 -1.868  1.00 96.82 380 A 1 
ATOM 2975 C CB  . ARG A 1 380 ? 11.727  -22.934 -0.401  1.00 97.91 380 A 1 
ATOM 2976 C CG  . ARG A 1 380 ? 11.418  -21.744 0.523   1.00 97.89 380 A 1 
ATOM 2977 C CD  . ARG A 1 380 ? 10.366  -22.148 1.561   1.00 97.57 380 A 1 
ATOM 2978 N NE  . ARG A 1 380 ? 10.110  -21.060 2.513   1.00 97.48 380 A 1 
ATOM 2979 C CZ  . ARG A 1 380 ? 9.223   -21.034 3.485   1.00 97.59 380 A 1 
ATOM 2980 N NH1 . ARG A 1 380 ? 8.410   -22.023 3.720   1.00 96.45 380 A 1 
ATOM 2981 N NH2 . ARG A 1 380 ? 9.139   -19.996 4.255   1.00 96.30 380 A 1 
ATOM 2982 N N   . SER A 1 381 ? 12.510  -24.408 -3.141  1.00 97.20 381 A 1 
ATOM 2983 C CA  . SER A 1 381 ? 12.944  -25.601 -3.879  1.00 96.51 381 A 1 
ATOM 2984 C C   . SER A 1 381 ? 14.111  -25.314 -4.829  1.00 96.36 381 A 1 
ATOM 2985 O O   . SER A 1 381 ? 14.991  -26.160 -4.984  1.00 95.02 381 A 1 
ATOM 2986 C CB  . SER A 1 381 ? 11.791  -26.194 -4.687  1.00 95.68 381 A 1 
ATOM 2987 O OG  . SER A 1 381 ? 10.735  -26.606 -3.845  1.00 81.14 381 A 1 
ATOM 2988 N N   . GLU A 1 382 ? 14.133  -24.143 -5.466  1.00 95.94 382 A 1 
ATOM 2989 C CA  . GLU A 1 382 ? 15.245  -23.707 -6.317  1.00 94.90 382 A 1 
ATOM 2990 C C   . GLU A 1 382 ? 16.523  -23.478 -5.502  1.00 95.01 382 A 1 
ATOM 2991 O O   . GLU A 1 382 ? 17.573  -24.033 -5.834  1.00 92.85 382 A 1 
ATOM 2992 C CB  . GLU A 1 382 ? 14.852  -22.451 -7.102  1.00 93.70 382 A 1 
ATOM 2993 C CG  . GLU A 1 382 ? 13.864  -22.793 -8.226  1.00 82.58 382 A 1 
ATOM 2994 C CD  . GLU A 1 382 ? 13.388  -21.574 -9.031  1.00 81.00 382 A 1 
ATOM 2995 O OE1 . GLU A 1 382 ? 12.536  -21.804 -9.918  1.00 73.58 382 A 1 
ATOM 2996 O OE2 . GLU A 1 382 ? 13.874  -20.455 -8.769  1.00 75.38 382 A 1 
ATOM 2997 N N   . GLN A 1 383 ? 16.426  -22.786 -4.367  1.00 95.97 383 A 1 
ATOM 2998 C CA  . GLN A 1 383 ? 17.558  -22.558 -3.463  1.00 94.57 383 A 1 
ATOM 2999 C C   . GLN A 1 383 ? 18.165  -23.852 -2.896  1.00 94.94 383 A 1 
ATOM 3000 O O   . GLN A 1 383 ? 19.359  -23.899 -2.606  1.00 93.33 383 A 1 
ATOM 3001 C CB  . GLN A 1 383 ? 17.099  -21.679 -2.296  1.00 93.96 383 A 1 
ATOM 3002 C CG  . GLN A 1 383 ? 16.830  -20.215 -2.686  1.00 87.56 383 A 1 
ATOM 3003 C CD  . GLN A 1 383 ? 16.289  -19.405 -1.510  1.00 82.71 383 A 1 
ATOM 3004 O OE1 . GLN A 1 383 ? 16.008  -19.922 -0.433  1.00 77.16 383 A 1 
ATOM 3005 N NE2 . GLN A 1 383 ? 16.131  -18.108 -1.658  1.00 74.07 383 A 1 
ATOM 3006 N N   . GLN A 1 384 ? 17.370  -24.906 -2.715  1.00 95.40 384 A 1 
ATOM 3007 C CA  . GLN A 1 384 ? 17.873  -26.220 -2.288  1.00 94.64 384 A 1 
ATOM 3008 C C   . GLN A 1 384 ? 18.616  -26.976 -3.396  1.00 94.81 384 A 1 
ATOM 3009 O O   . GLN A 1 384 ? 19.432  -27.840 -3.092  1.00 92.82 384 A 1 
ATOM 3010 C CB  . GLN A 1 384 ? 16.711  -27.084 -1.779  1.00 94.55 384 A 1 
ATOM 3011 C CG  . GLN A 1 384 ? 16.219  -26.646 -0.394  1.00 86.92 384 A 1 
ATOM 3012 C CD  . GLN A 1 384 ? 15.010  -27.452 0.078   1.00 79.42 384 A 1 
ATOM 3013 O OE1 . GLN A 1 384 ? 14.570  -28.419 -0.526  1.00 74.42 384 A 1 
ATOM 3014 N NE2 . GLN A 1 384 ? 14.426  -27.092 1.198   1.00 71.37 384 A 1 
ATOM 3015 N N   . ARG A 1 385 ? 18.331  -26.689 -4.670  1.00 94.20 385 A 1 
ATOM 3016 C CA  . ARG A 1 385 ? 19.002  -27.320 -5.820  1.00 93.79 385 A 1 
ATOM 3017 C C   . ARG A 1 385 ? 20.328  -26.649 -6.177  1.00 94.11 385 A 1 
ATOM 3018 O O   . ARG A 1 385 ? 21.145  -27.270 -6.850  1.00 91.31 385 A 1 
ATOM 3019 C CB  . ARG A 1 385 ? 18.073  -27.296 -7.039  1.00 93.77 385 A 1 
ATOM 3020 C CG  . ARG A 1 385 ? 16.884  -28.249 -6.894  1.00 86.63 385 A 1 
ATOM 3021 C CD  . ARG A 1 385 ? 15.956  -28.055 -8.093  1.00 80.88 385 A 1 
ATOM 3022 N NE  . ARG A 1 385 ? 14.775  -28.930 -8.019  1.00 75.24 385 A 1 
ATOM 3023 C CZ  . ARG A 1 385 ? 13.815  -29.005 -8.923  1.00 67.82 385 A 1 
ATOM 3024 N NH1 . ARG A 1 385 ? 13.843  -28.297 -10.019 1.00 61.57 385 A 1 
ATOM 3025 N NH2 . ARG A 1 385 ? 12.797  -29.797 -8.745  1.00 60.26 385 A 1 
ATOM 3026 N N   . THR A 1 386 ? 20.507  -25.395 -5.769  1.00 93.14 386 A 1 
ATOM 3027 C CA  . THR A 1 386 ? 21.722  -24.607 -6.022  1.00 92.74 386 A 1 
ATOM 3028 C C   . THR A 1 386 ? 22.755  -24.684 -4.891  1.00 92.61 386 A 1 
ATOM 3029 O O   . THR A 1 386 ? 23.876  -24.210 -5.075  1.00 87.93 386 A 1 
ATOM 3030 C CB  . THR A 1 386 ? 21.362  -23.142 -6.304  1.00 91.11 386 A 1 
ATOM 3031 O OG1 . THR A 1 386 ? 20.482  -22.650 -5.319  1.00 84.13 386 A 1 
ATOM 3032 C CG2 . THR A 1 386 ? 20.646  -22.989 -7.649  1.00 80.13 386 A 1 
ATOM 3033 N N   . LYS A 1 387 ? 22.388  -25.264 -3.744  1.00 94.48 387 A 1 
ATOM 3034 C CA  . LYS A 1 387 ? 23.296  -25.614 -2.639  1.00 93.00 387 A 1 
ATOM 3035 C C   . LYS A 1 387 ? 23.787  -27.046 -2.788  1.00 90.22 387 A 1 
ATOM 3036 O O   . LYS A 1 387 ? 24.964  -27.275 -2.448  1.00 84.35 387 A 1 
ATOM 3037 C CB  . LYS A 1 387 ? 22.579  -25.459 -1.292  1.00 90.87 387 A 1 
ATOM 3038 C CG  . LYS A 1 387 ? 22.355  -23.996 -0.908  1.00 86.86 387 A 1 
ATOM 3039 C CD  . LYS A 1 387 ? 21.624  -23.913 0.439   1.00 82.40 387 A 1 
ATOM 3040 C CE  . LYS A 1 387 ? 21.403  -22.441 0.789   1.00 82.23 387 A 1 
ATOM 3041 N NZ  . LYS A 1 387 ? 20.683  -22.292 2.080   1.00 72.46 387 A 1 
ATOM 3042 O OXT . LYS A 1 387 ? 22.929  -27.876 -3.169  1.00 84.40 387 A 1 
#
