# Supplementary material for: AcuB senses cellular energy charge to coordinate acetyl-CoA synthesis in bacteria
Source: Nat Commun. 2026 Apr 24;17:3815. doi: 10.1038/s41467-026-71006-w (PMC13121692; doi:10.1038/s41467-026-71006-w)
Supplement: Supplementary file 6 — Supplementary_Data_4 [file 41467_2026_71006_MOESM6_ESM.zip › AF3_only_first_models/2_g_stea_acub_4amp_model.cif]

# By using this file you agree to the legally binding terms of use found at
# https://github.com/google-deepmind/alphafold3/blob/main/OUTPUT_TERMS_OF_USE.md.
# To request access to the AlphaFold 3 model parameters, follow the process set
# out at https://github.com/google-deepmind/alphafold3. You may only use these if
# received directly from Google. Use is subject to terms of use available at
# https://github.com/google-deepmind/alphafold3/blob/main/WEIGHTS_TERMS_OF_USE.md.
data_2_g_stea_acub_4amp
#
_entry.id 2_g_stea_acub_4amp
#
loop_
_atom_type.symbol
C 
N 
O 
P 
S 
#
loop_
_audit_author.name
_audit_author.pdbx_ordinal
"Google DeepMind" 1 
"Isomorphic Labs" 2 
#
_audit_conform.dict_location https://raw.githubusercontent.com/ihmwg/ModelCIF/master/dist/mmcif_ma.dic
_audit_conform.dict_name     mmcif_ma.dic
_audit_conform.dict_version  1.4.5
#
loop_
_chem_comp.formula
_chem_comp.formula_weight
_chem_comp.id
_chem_comp.mon_nstd_flag
_chem_comp.name
_chem_comp.pdbx_smiles
_chem_comp.pdbx_synonyms
_chem_comp.type
"C3 H7 N O2"    89.093  ALA   y ALANINE         C[C@H](N)C(O)=O                                                  ? "L-PEPTIDE LINKING" 
"C6 H15 N4 O2"  175.209 ARG   y ARGININE        N[C@@H](CCCNC(N)=[NH2+])C(O)=O                                   ? "L-PEPTIDE LINKING" 
"C4 H8 N2 O3"   132.118 ASN   y ASPARAGINE      N[C@@H](CC(N)=O)C(O)=O                                           ? "L-PEPTIDE LINKING" 
"C4 H7 N O4"    133.103 ASP   y "ASPARTIC ACID" N[C@@H](CC(O)=O)C(O)=O                                           ? "L-PEPTIDE LINKING" 
"C3 H7 N O2 S"  121.158 CYS   y CYSTEINE        N[C@@H](CS)C(O)=O                                                ? "L-PEPTIDE LINKING" 
"C5 H10 N2 O3"  146.144 GLN   y GLUTAMINE       N[C@@H](CCC(N)=O)C(O)=O                                          ? "L-PEPTIDE LINKING" 
"C5 H9 N O4"    147.129 GLU   y "GLUTAMIC ACID" N[C@@H](CCC(O)=O)C(O)=O                                          ? "L-PEPTIDE LINKING" 
"C2 H5 N O2"    75.067  GLY   y GLYCINE         NCC(O)=O                                                         ? "PEPTIDE LINKING"   
"C6 H10 N3 O2"  156.162 HIS   y HISTIDINE       N[C@@H](Cc1c[nH]c[nH+]1)C(O)=O                                   ? "L-PEPTIDE LINKING" 
"C6 H13 N O2"   131.173 ILE   y ISOLEUCINE      CC[C@H](C)[C@H](N)C(O)=O                                         ? "L-PEPTIDE LINKING" 
"C6 H13 N O2"   131.173 LEU   y LEUCINE         CC(C)C[C@H](N)C(O)=O                                             ? "L-PEPTIDE LINKING" 
?               ?       LIG_C ? ?               c1nc(c2c(n1)n(cn2)[C@H]3[C@@H]([C@@H]([C@H](O3)COP(=O)(O)O)O)O)N ? non-polymer         
?               ?       LIG_D ? ?               c1nc(c2c(n1)n(cn2)[C@H]3[C@@H]([C@@H]([C@H](O3)COP(=O)(O)O)O)O)N ? non-polymer         
?               ?       LIG_E ? ?               c1nc(c2c(n1)n(cn2)[C@H]3[C@@H]([C@@H]([C@H](O3)COP(=O)(O)O)O)O)N ? non-polymer         
?               ?       LIG_F ? ?               c1nc(c2c(n1)n(cn2)[C@H]3[C@@H]([C@@H]([C@H](O3)COP(=O)(O)O)O)O)N ? non-polymer         
"C6 H15 N2 O2"  147.195 LYS   y LYSINE          N[C@@H](CCCC[NH3+])C(O)=O                                        ? "L-PEPTIDE LINKING" 
"C5 H11 N O2 S" 149.211 MET   y METHIONINE      CSCC[C@H](N)C(O)=O                                               ? "L-PEPTIDE LINKING" 
"C9 H11 N O2"   165.189 PHE   y PHENYLALANINE   N[C@@H](Cc1ccccc1)C(O)=O                                         ? "L-PEPTIDE LINKING" 
"C5 H9 N O2"    115.130 PRO   y PROLINE         OC(=O)[C@@H]1CCCN1                                               ? "L-PEPTIDE LINKING" 
"C3 H7 N O3"    105.093 SER   y SERINE          N[C@@H](CO)C(O)=O                                                ? "L-PEPTIDE LINKING" 
"C4 H9 N O3"    119.119 THR   y THREONINE       C[C@@H](O)[C@H](N)C(O)=O                                         ? "L-PEPTIDE LINKING" 
"C11 H12 N2 O2" 204.225 TRP   y TRYPTOPHAN      N[C@@H](Cc1c[nH]c2ccccc12)C(O)=O                                 ? "L-PEPTIDE LINKING" 
"C9 H11 N O3"   181.189 TYR   y TYROSINE        N[C@@H](Cc1ccc(O)cc1)C(O)=O                                      ? "L-PEPTIDE LINKING" 
"C5 H11 N O2"   117.146 VAL   y VALINE          CC(C)[C@H](N)C(O)=O                                              ? "L-PEPTIDE LINKING" 
#
_citation.book_publisher          ?
_citation.country                 UK
_citation.id                      primary
_citation.journal_full            Nature
_citation.journal_id_ASTM         NATUAS
_citation.journal_id_CSD          0006
_citation.journal_id_ISSN         0028-0836
_citation.journal_volume          630
_citation.page_first              493
_citation.page_last               500
_citation.pdbx_database_id_DOI    10.1038/s41586-024-07487-w
_citation.pdbx_database_id_PubMed 38718835
_citation.title                   "Accurate structure prediction of biomolecular interactions with AlphaFold 3"
_citation.year                    2024
#
loop_
_citation_author.citation_id
_citation_author.name
_citation_author.ordinal
primary "Google DeepMind" 1 
primary "Isomorphic Labs" 2 
#
loop_
_entity.id
_entity.pdbx_description
_entity.type
1 . polymer     
2 . polymer     
3 . non-polymer 
4 . non-polymer 
5 . non-polymer 
6 . non-polymer 
#
loop_
_entity_poly.entity_id
_entity_poly.pdbx_strand_id
_entity_poly.type
1 A polypeptide(L) 
2 B polypeptide(L) 
#
loop_
_entity_poly_seq.entity_id
_entity_poly_seq.hetero
_entity_poly_seq.mon_id
_entity_poly_seq.num
1 n MET 1   
1 n LEU 2   
1 n VAL 3   
1 n GLU 4   
1 n GLN 5   
1 n ALA 6   
1 n MET 7   
1 n LYS 8   
1 n ALA 9   
1 n PRO 10  
1 n VAL 11  
1 n ILE 12  
1 n THR 13  
1 n LEU 14  
1 n ARG 15  
1 n ALA 16  
1 n THR 17  
1 n ASN 18  
1 n THR 19  
1 n ILE 20  
1 n ALA 21  
1 n GLU 22  
1 n ALA 23  
1 n LEU 24  
1 n GLN 25  
1 n LEU 26  
1 n LEU 27  
1 n ARG 28  
1 n HIS 29  
1 n HIS 30  
1 n ARG 31  
1 n ILE 32  
1 n ARG 33  
1 n HIS 34  
1 n LEU 35  
1 n PRO 36  
1 n VAL 37  
1 n VAL 38  
1 n ASP 39  
1 n GLY 40  
1 n GLU 41  
1 n GLY 42  
1 n ARG 43  
1 n LEU 44  
1 n LEU 45  
1 n GLY 46  
1 n LEU 47  
1 n VAL 48  
1 n THR 49  
1 n SER 50  
1 n GLN 51  
1 n ASP 52  
1 n LEU 53  
1 n ARG 54  
1 n ASP 55  
1 n ALA 56  
1 n SER 57  
1 n PRO 58  
1 n SER 59  
1 n ILE 60  
1 n PHE 61  
1 n HIS 62  
1 n LEU 63  
1 n HIS 64  
1 n GLU 65  
1 n HIS 66  
1 n LEU 67  
1 n GLU 68  
1 n ASP 69  
1 n LEU 70  
1 n GLN 71  
1 n LYS 72  
1 n PRO 73  
1 n VAL 74  
1 n SER 75  
1 n THR 76  
1 n ILE 77  
1 n MET 78  
1 n LYS 79  
1 n THR 80  
1 n ASP 81  
1 n LEU 82  
1 n ILE 83  
1 n VAL 84  
1 n GLY 85  
1 n HIS 86  
1 n PRO 87  
1 n LEU 88  
1 n ASP 89  
1 n PHE 90  
1 n VAL 91  
1 n GLU 92  
1 n GLU 93  
1 n VAL 94  
1 n ALA 95  
1 n ALA 96  
1 n LEU 97  
1 n PHE 98  
1 n TYR 99  
1 n GLU 100 
1 n HIS 101 
1 n ARG 102 
1 n ILE 103 
1 n GLY 104 
1 n CYS 105 
1 n LEU 106 
1 n PRO 107 
1 n ILE 108 
1 n VAL 109 
1 n ASN 110 
1 n HIS 111 
1 n GLY 112 
1 n LYS 113 
1 n LEU 114 
1 n VAL 115 
1 n GLY 116 
1 n ILE 117 
1 n ILE 118 
1 n THR 119 
1 n GLN 120 
1 n THR 121 
1 n ASP 122 
1 n LEU 123 
1 n LEU 124 
1 n ARG 125 
1 n THR 126 
1 n PHE 127 
1 n ILE 128 
1 n GLU 129 
1 n LEU 130 
1 n THR 131 
1 n GLY 132 
1 n VAL 133 
1 n HIS 134 
1 n GLN 135 
1 n PRO 136 
1 n GLY 137 
1 n SER 138 
1 n GLN 139 
1 n ILE 140 
1 n GLU 141 
1 n ILE 142 
1 n LYS 143 
1 n VAL 144 
1 n PRO 145 
1 n ASN 146 
1 n GLU 147 
1 n ALA 148 
1 n GLY 149 
1 n MET 150 
1 n LEU 151 
1 n SER 152 
1 n LYS 153 
1 n ALA 154 
1 n ALA 155 
1 n ALA 156 
1 n ILE 157 
1 n ILE 158 
1 n SER 159 
1 n GLU 160 
1 n ARG 161 
1 n HIS 162 
1 n VAL 163 
1 n ASN 164 
1 n ILE 165 
1 n ALA 166 
1 n SER 167 
1 n VAL 168 
1 n LEU 169 
1 n VAL 170 
1 n TYR 171 
1 n PRO 172 
1 n ALA 173 
1 n PRO 174 
1 n ASP 175 
1 n PRO 176 
1 n ASN 177 
1 n GLU 178 
1 n LYS 179 
1 n ILE 180 
1 n LEU 181 
1 n VAL 182 
1 n PHE 183 
1 n ARG 184 
1 n VAL 185 
1 n GLN 186 
1 n THR 187 
1 n MET 188 
1 n ASN 189 
1 n PRO 190 
1 n LEU 191 
1 n PRO 192 
1 n LEU 193 
1 n ILE 194 
1 n ARG 195 
1 n ASP 196 
1 n LEU 197 
1 n GLN 198 
1 n ASN 199 
1 n ALA 200 
1 n GLY 201 
1 n TYR 202 
1 n HIS 203 
1 n VAL 204 
1 n LEU 205 
1 n TRP 206 
1 n PRO 207 
1 n ASN 208 
1 n LEU 209 
1 n PRO 210 
1 n GLY 211 
1 n VAL 212 
1 n THR 213 
1 n SER 214 
2 n MET 1   
2 n LEU 2   
2 n VAL 3   
2 n GLU 4   
2 n GLN 5   
2 n ALA 6   
2 n MET 7   
2 n LYS 8   
2 n ALA 9   
2 n PRO 10  
2 n VAL 11  
2 n ILE 12  
2 n THR 13  
2 n LEU 14  
2 n ARG 15  
2 n ALA 16  
2 n THR 17  
2 n ASN 18  
2 n THR 19  
2 n ILE 20  
2 n ALA 21  
2 n GLU 22  
2 n ALA 23  
2 n LEU 24  
2 n GLN 25  
2 n LEU 26  
2 n LEU 27  
2 n ARG 28  
2 n HIS 29  
2 n HIS 30  
2 n ARG 31  
2 n ILE 32  
2 n ARG 33  
2 n HIS 34  
2 n LEU 35  
2 n PRO 36  
2 n VAL 37  
2 n VAL 38  
2 n ASP 39  
2 n GLY 40  
2 n GLU 41  
2 n GLY 42  
2 n ARG 43  
2 n LEU 44  
2 n LEU 45  
2 n GLY 46  
2 n LEU 47  
2 n VAL 48  
2 n THR 49  
2 n SER 50  
2 n GLN 51  
2 n ASP 52  
2 n LEU 53  
2 n ARG 54  
2 n ASP 55  
2 n ALA 56  
2 n SER 57  
2 n PRO 58  
2 n SER 59  
2 n ILE 60  
2 n PHE 61  
2 n HIS 62  
2 n LEU 63  
2 n HIS 64  
2 n GLU 65  
2 n HIS 66  
2 n LEU 67  
2 n GLU 68  
2 n ASP 69  
2 n LEU 70  
2 n GLN 71  
2 n LYS 72  
2 n PRO 73  
2 n VAL 74  
2 n SER 75  
2 n THR 76  
2 n ILE 77  
2 n MET 78  
2 n LYS 79  
2 n THR 80  
2 n ASP 81  
2 n LEU 82  
2 n ILE 83  
2 n VAL 84  
2 n GLY 85  
2 n HIS 86  
2 n PRO 87  
2 n LEU 88  
2 n ASP 89  
2 n PHE 90  
2 n VAL 91  
2 n GLU 92  
2 n GLU 93  
2 n VAL 94  
2 n ALA 95  
2 n ALA 96  
2 n LEU 97  
2 n PHE 98  
2 n TYR 99  
2 n GLU 100 
2 n HIS 101 
2 n ARG 102 
2 n ILE 103 
2 n GLY 104 
2 n CYS 105 
2 n LEU 106 
2 n PRO 107 
2 n ILE 108 
2 n VAL 109 
2 n ASN 110 
2 n HIS 111 
2 n GLY 112 
2 n LYS 113 
2 n LEU 114 
2 n VAL 115 
2 n GLY 116 
2 n ILE 117 
2 n ILE 118 
2 n THR 119 
2 n GLN 120 
2 n THR 121 
2 n ASP 122 
2 n LEU 123 
2 n LEU 124 
2 n ARG 125 
2 n THR 126 
2 n PHE 127 
2 n ILE 128 
2 n GLU 129 
2 n LEU 130 
2 n THR 131 
2 n GLY 132 
2 n VAL 133 
2 n HIS 134 
2 n GLN 135 
2 n PRO 136 
2 n GLY 137 
2 n SER 138 
2 n GLN 139 
2 n ILE 140 
2 n GLU 141 
2 n ILE 142 
2 n LYS 143 
2 n VAL 144 
2 n PRO 145 
2 n ASN 146 
2 n GLU 147 
2 n ALA 148 
2 n GLY 149 
2 n MET 150 
2 n LEU 151 
2 n SER 152 
2 n LYS 153 
2 n ALA 154 
2 n ALA 155 
2 n ALA 156 
2 n ILE 157 
2 n ILE 158 
2 n SER 159 
2 n GLU 160 
2 n ARG 161 
2 n HIS 162 
2 n VAL 163 
2 n ASN 164 
2 n ILE 165 
2 n ALA 166 
2 n SER 167 
2 n VAL 168 
2 n LEU 169 
2 n VAL 170 
2 n TYR 171 
2 n PRO 172 
2 n ALA 173 
2 n PRO 174 
2 n ASP 175 
2 n PRO 176 
2 n ASN 177 
2 n GLU 178 
2 n LYS 179 
2 n ILE 180 
2 n LEU 181 
2 n VAL 182 
2 n PHE 183 
2 n ARG 184 
2 n VAL 185 
2 n GLN 186 
2 n THR 187 
2 n MET 188 
2 n ASN 189 
2 n PRO 190 
2 n LEU 191 
2 n PRO 192 
2 n LEU 193 
2 n ILE 194 
2 n ARG 195 
2 n ASP 196 
2 n LEU 197 
2 n GLN 198 
2 n ASN 199 
2 n ALA 200 
2 n GLY 201 
2 n TYR 202 
2 n HIS 203 
2 n VAL 204 
2 n LEU 205 
2 n TRP 206 
2 n PRO 207 
2 n ASN 208 
2 n LEU 209 
2 n PRO 210 
2 n GLY 211 
2 n VAL 212 
2 n THR 213 
2 n SER 214 
#
_ma_data.content_type "model coordinates"
_ma_data.id           1
_ma_data.name         Model
#
_ma_model_list.data_id          1
_ma_model_list.model_group_id   1
_ma_model_list.model_group_name "AlphaFold-beta-20231127 (3.0.0 @ 2025-09-11 20:18:57)"
_ma_model_list.model_id         1
_ma_model_list.model_name       "Top ranked model"
_ma_model_list.model_type       "Ab initio model"
_ma_model_list.ordinal_id       1
#
loop_
_ma_protocol_step.method_type
_ma_protocol_step.ordinal_id
_ma_protocol_step.protocol_id
_ma_protocol_step.step_id
"coevolution MSA" 1 1 1 
"template search" 2 1 2 
modeling          3 1 3 
#
loop_
_ma_qa_metric.id
_ma_qa_metric.mode
_ma_qa_metric.name
_ma_qa_metric.software_group_id
_ma_qa_metric.type
1 global pLDDT 1 pLDDT 
2 local  pLDDT 1 pLDDT 
#
_ma_qa_metric_global.metric_id    1
_ma_qa_metric_global.metric_value 88.56
_ma_qa_metric_global.model_id     1
_ma_qa_metric_global.ordinal_id   1
#
_ma_software_group.group_id    1
_ma_software_group.ordinal_id  1
_ma_software_group.software_id 1
#
loop_
_ma_target_entity.data_id
_ma_target_entity.entity_id
_ma_target_entity.origin
1 1 . 
1 2 . 
1 3 . 
1 4 . 
1 5 . 
1 6 . 
#
loop_
_ma_target_entity_instance.asym_id
_ma_target_entity_instance.details
_ma_target_entity_instance.entity_id
A . 1 
B . 2 
C . 3 
D . 4 
E . 5 
F . 6 
#
loop_
_pdbx_data_usage.details
_pdbx_data_usage.id
_pdbx_data_usage.type
_pdbx_data_usage.url
;Non-commercial use only, by using this file you agree to the terms of use found
at https://github.com/google-deepmind/alphafold3/blob/main/OUTPUT_TERMS_OF_USE.md.
To request access to the AlphaFold 3 model parameters, follow the process set
out at https://github.com/google-deepmind/alphafold3. You may only use these if
received directly from Google. Use is subject to terms of use available at
https://github.com/google-deepmind/alphafold3/blob/main/WEIGHTS_TERMS_OF_USE.md.

;
1 license    https://github.com/google-deepmind/alphafold3/blob/main/OUTPUT_TERMS_OF_USE.md 
;AlphaFold 3 and its output are not intended for, have not been validated for,
and are not approved for clinical use. They are provided "as-is" without any
warranty of any kind, whether expressed or implied. No warranty is given that
use shall not infringe the rights of any third party.

;
2 disclaimer ?                                                                              
#
loop_
_pdbx_nonpoly_scheme.asym_id
_pdbx_nonpoly_scheme.auth_seq_num
_pdbx_nonpoly_scheme.entity_id
_pdbx_nonpoly_scheme.mon_id
_pdbx_nonpoly_scheme.pdb_ins_code
_pdbx_nonpoly_scheme.pdb_seq_num
_pdbx_nonpoly_scheme.pdb_strand_id
C 1 3 LIG_C . 1 C 
D 1 4 LIG_D . 1 D 
E 1 5 LIG_E . 1 E 
F 1 6 LIG_F . 1 F 
#
loop_
_pdbx_poly_seq_scheme.asym_id
_pdbx_poly_seq_scheme.auth_seq_num
_pdbx_poly_seq_scheme.entity_id
_pdbx_poly_seq_scheme.hetero
_pdbx_poly_seq_scheme.mon_id
_pdbx_poly_seq_scheme.pdb_ins_code
_pdbx_poly_seq_scheme.pdb_seq_num
_pdbx_poly_seq_scheme.pdb_strand_id
_pdbx_poly_seq_scheme.seq_id
A 1   1 n MET . 1   A 1   
A 2   1 n LEU . 2   A 2   
A 3   1 n VAL . 3   A 3   
A 4   1 n GLU . 4   A 4   
A 5   1 n GLN . 5   A 5   
A 6   1 n ALA . 6   A 6   
A 7   1 n MET . 7   A 7   
A 8   1 n LYS . 8   A 8   
A 9   1 n ALA . 9   A 9   
A 10  1 n PRO . 10  A 10  
A 11  1 n VAL . 11  A 11  
A 12  1 n ILE . 12  A 12  
A 13  1 n THR . 13  A 13  
A 14  1 n LEU . 14  A 14  
A 15  1 n ARG . 15  A 15  
A 16  1 n ALA . 16  A 16  
A 17  1 n THR . 17  A 17  
A 18  1 n ASN . 18  A 18  
A 19  1 n THR . 19  A 19  
A 20  1 n ILE . 20  A 20  
A 21  1 n ALA . 21  A 21  
A 22  1 n GLU . 22  A 22  
A 23  1 n ALA . 23  A 23  
A 24  1 n LEU . 24  A 24  
A 25  1 n GLN . 25  A 25  
A 26  1 n LEU . 26  A 26  
A 27  1 n LEU . 27  A 27  
A 28  1 n ARG . 28  A 28  
A 29  1 n HIS . 29  A 29  
A 30  1 n HIS . 30  A 30  
A 31  1 n ARG . 31  A 31  
A 32  1 n ILE . 32  A 32  
A 33  1 n ARG . 33  A 33  
A 34  1 n HIS . 34  A 34  
A 35  1 n LEU . 35  A 35  
A 36  1 n PRO . 36  A 36  
A 37  1 n VAL . 37  A 37  
A 38  1 n VAL . 38  A 38  
A 39  1 n ASP . 39  A 39  
A 40  1 n GLY . 40  A 40  
A 41  1 n GLU . 41  A 41  
A 42  1 n GLY . 42  A 42  
A 43  1 n ARG . 43  A 43  
A 44  1 n LEU . 44  A 44  
A 45  1 n LEU . 45  A 45  
A 46  1 n GLY . 46  A 46  
A 47  1 n LEU . 47  A 47  
A 48  1 n VAL . 48  A 48  
A 49  1 n THR . 49  A 49  
A 50  1 n SER . 50  A 50  
A 51  1 n GLN . 51  A 51  
A 52  1 n ASP . 52  A 52  
A 53  1 n LEU . 53  A 53  
A 54  1 n ARG . 54  A 54  
A 55  1 n ASP . 55  A 55  
A 56  1 n ALA . 56  A 56  
A 57  1 n SER . 57  A 57  
A 58  1 n PRO . 58  A 58  
A 59  1 n SER . 59  A 59  
A 60  1 n ILE . 60  A 60  
A 61  1 n PHE . 61  A 61  
A 62  1 n HIS . 62  A 62  
A 63  1 n LEU . 63  A 63  
A 64  1 n HIS . 64  A 64  
A 65  1 n GLU . 65  A 65  
A 66  1 n HIS . 66  A 66  
A 67  1 n LEU . 67  A 67  
A 68  1 n GLU . 68  A 68  
A 69  1 n ASP . 69  A 69  
A 70  1 n LEU . 70  A 70  
A 71  1 n GLN . 71  A 71  
A 72  1 n LYS . 72  A 72  
A 73  1 n PRO . 73  A 73  
A 74  1 n VAL . 74  A 74  
A 75  1 n SER . 75  A 75  
A 76  1 n THR . 76  A 76  
A 77  1 n ILE . 77  A 77  
A 78  1 n MET . 78  A 78  
A 79  1 n LYS . 79  A 79  
A 80  1 n THR . 80  A 80  
A 81  1 n ASP . 81  A 81  
A 82  1 n LEU . 82  A 82  
A 83  1 n ILE . 83  A 83  
A 84  1 n VAL . 84  A 84  
A 85  1 n GLY . 85  A 85  
A 86  1 n HIS . 86  A 86  
A 87  1 n PRO . 87  A 87  
A 88  1 n LEU . 88  A 88  
A 89  1 n ASP . 89  A 89  
A 90  1 n PHE . 90  A 90  
A 91  1 n VAL . 91  A 91  
A 92  1 n GLU . 92  A 92  
A 93  1 n GLU . 93  A 93  
A 94  1 n VAL . 94  A 94  
A 95  1 n ALA . 95  A 95  
A 96  1 n ALA . 96  A 96  
A 97  1 n LEU . 97  A 97  
A 98  1 n PHE . 98  A 98  
A 99  1 n TYR . 99  A 99  
A 100 1 n GLU . 100 A 100 
A 101 1 n HIS . 101 A 101 
A 102 1 n ARG . 102 A 102 
A 103 1 n ILE . 103 A 103 
A 104 1 n GLY . 104 A 104 
A 105 1 n CYS . 105 A 105 
A 106 1 n LEU . 106 A 106 
A 107 1 n PRO . 107 A 107 
A 108 1 n ILE . 108 A 108 
A 109 1 n VAL . 109 A 109 
A 110 1 n ASN . 110 A 110 
A 111 1 n HIS . 111 A 111 
A 112 1 n GLY . 112 A 112 
A 113 1 n LYS . 113 A 113 
A 114 1 n LEU . 114 A 114 
A 115 1 n VAL . 115 A 115 
A 116 1 n GLY . 116 A 116 
A 117 1 n ILE . 117 A 117 
A 118 1 n ILE . 118 A 118 
A 119 1 n THR . 119 A 119 
A 120 1 n GLN . 120 A 120 
A 121 1 n THR . 121 A 121 
A 122 1 n ASP . 122 A 122 
A 123 1 n LEU . 123 A 123 
A 124 1 n LEU . 124 A 124 
A 125 1 n ARG . 125 A 125 
A 126 1 n THR . 126 A 126 
A 127 1 n PHE . 127 A 127 
A 128 1 n ILE . 128 A 128 
A 129 1 n GLU . 129 A 129 
A 130 1 n LEU . 130 A 130 
A 131 1 n THR . 131 A 131 
A 132 1 n GLY . 132 A 132 
A 133 1 n VAL . 133 A 133 
A 134 1 n HIS . 134 A 134 
A 135 1 n GLN . 135 A 135 
A 136 1 n PRO . 136 A 136 
A 137 1 n GLY . 137 A 137 
A 138 1 n SER . 138 A 138 
A 139 1 n GLN . 139 A 139 
A 140 1 n ILE . 140 A 140 
A 141 1 n GLU . 141 A 141 
A 142 1 n ILE . 142 A 142 
A 143 1 n LYS . 143 A 143 
A 144 1 n VAL . 144 A 144 
A 145 1 n PRO . 145 A 145 
A 146 1 n ASN . 146 A 146 
A 147 1 n GLU . 147 A 147 
A 148 1 n ALA . 148 A 148 
A 149 1 n GLY . 149 A 149 
A 150 1 n MET . 150 A 150 
A 151 1 n LEU . 151 A 151 
A 152 1 n SER . 152 A 152 
A 153 1 n LYS . 153 A 153 
A 154 1 n ALA . 154 A 154 
A 155 1 n ALA . 155 A 155 
A 156 1 n ALA . 156 A 156 
A 157 1 n ILE . 157 A 157 
A 158 1 n ILE . 158 A 158 
A 159 1 n SER . 159 A 159 
A 160 1 n GLU . 160 A 160 
A 161 1 n ARG . 161 A 161 
A 162 1 n HIS . 162 A 162 
A 163 1 n VAL . 163 A 163 
A 164 1 n ASN . 164 A 164 
A 165 1 n ILE . 165 A 165 
A 166 1 n ALA . 166 A 166 
A 167 1 n SER . 167 A 167 
A 168 1 n VAL . 168 A 168 
A 169 1 n LEU . 169 A 169 
A 170 1 n VAL . 170 A 170 
A 171 1 n TYR . 171 A 171 
A 172 1 n PRO . 172 A 172 
A 173 1 n ALA . 173 A 173 
A 174 1 n PRO . 174 A 174 
A 175 1 n ASP . 175 A 175 
A 176 1 n PRO . 176 A 176 
A 177 1 n ASN . 177 A 177 
A 178 1 n GLU . 178 A 178 
A 179 1 n LYS . 179 A 179 
A 180 1 n ILE . 180 A 180 
A 181 1 n LEU . 181 A 181 
A 182 1 n VAL . 182 A 182 
A 183 1 n PHE . 183 A 183 
A 184 1 n ARG . 184 A 184 
A 185 1 n VAL . 185 A 185 
A 186 1 n GLN . 186 A 186 
A 187 1 n THR . 187 A 187 
A 188 1 n MET . 188 A 188 
A 189 1 n ASN . 189 A 189 
A 190 1 n PRO . 190 A 190 
A 191 1 n LEU . 191 A 191 
A 192 1 n PRO . 192 A 192 
A 193 1 n LEU . 193 A 193 
A 194 1 n ILE . 194 A 194 
A 195 1 n ARG . 195 A 195 
A 196 1 n ASP . 196 A 196 
A 197 1 n LEU . 197 A 197 
A 198 1 n GLN . 198 A 198 
A 199 1 n ASN . 199 A 199 
A 200 1 n ALA . 200 A 200 
A 201 1 n GLY . 201 A 201 
A 202 1 n TYR . 202 A 202 
A 203 1 n HIS . 203 A 203 
A 204 1 n VAL . 204 A 204 
A 205 1 n LEU . 205 A 205 
A 206 1 n TRP . 206 A 206 
A 207 1 n PRO . 207 A 207 
A 208 1 n ASN . 208 A 208 
A 209 1 n LEU . 209 A 209 
A 210 1 n PRO . 210 A 210 
A 211 1 n GLY . 211 A 211 
A 212 1 n VAL . 212 A 212 
A 213 1 n THR . 213 A 213 
A 214 1 n SER . 214 A 214 
B 1   2 n MET . 1   B 1   
B 2   2 n LEU . 2   B 2   
B 3   2 n VAL . 3   B 3   
B 4   2 n GLU . 4   B 4   
B 5   2 n GLN . 5   B 5   
B 6   2 n ALA . 6   B 6   
B 7   2 n MET . 7   B 7   
B 8   2 n LYS . 8   B 8   
B 9   2 n ALA . 9   B 9   
B 10  2 n PRO . 10  B 10  
B 11  2 n VAL . 11  B 11  
B 12  2 n ILE . 12  B 12  
B 13  2 n THR . 13  B 13  
B 14  2 n LEU . 14  B 14  
B 15  2 n ARG . 15  B 15  
B 16  2 n ALA . 16  B 16  
B 17  2 n THR . 17  B 17  
B 18  2 n ASN . 18  B 18  
B 19  2 n THR . 19  B 19  
B 20  2 n ILE . 20  B 20  
B 21  2 n ALA . 21  B 21  
B 22  2 n GLU . 22  B 22  
B 23  2 n ALA . 23  B 23  
B 24  2 n LEU . 24  B 24  
B 25  2 n GLN . 25  B 25  
B 26  2 n LEU . 26  B 26  
B 27  2 n LEU . 27  B 27  
B 28  2 n ARG . 28  B 28  
B 29  2 n HIS . 29  B 29  
B 30  2 n HIS . 30  B 30  
B 31  2 n ARG . 31  B 31  
B 32  2 n ILE . 32  B 32  
B 33  2 n ARG . 33  B 33  
B 34  2 n HIS . 34  B 34  
B 35  2 n LEU . 35  B 35  
B 36  2 n PRO . 36  B 36  
B 37  2 n VAL . 37  B 37  
B 38  2 n VAL . 38  B 38  
B 39  2 n ASP . 39  B 39  
B 40  2 n GLY . 40  B 40  
B 41  2 n GLU . 41  B 41  
B 42  2 n GLY . 42  B 42  
B 43  2 n ARG . 43  B 43  
B 44  2 n LEU . 44  B 44  
B 45  2 n LEU . 45  B 45  
B 46  2 n GLY . 46  B 46  
B 47  2 n LEU . 47  B 47  
B 48  2 n VAL . 48  B 48  
B 49  2 n THR . 49  B 49  
B 50  2 n SER . 50  B 50  
B 51  2 n GLN . 51  B 51  
B 52  2 n ASP . 52  B 52  
B 53  2 n LEU . 53  B 53  
B 54  2 n ARG . 54  B 54  
B 55  2 n ASP . 55  B 55  
B 56  2 n ALA . 56  B 56  
B 57  2 n SER . 57  B 57  
B 58  2 n PRO . 58  B 58  
B 59  2 n SER . 59  B 59  
B 60  2 n ILE . 60  B 60  
B 61  2 n PHE . 61  B 61  
B 62  2 n HIS . 62  B 62  
B 63  2 n LEU . 63  B 63  
B 64  2 n HIS . 64  B 64  
B 65  2 n GLU . 65  B 65  
B 66  2 n HIS . 66  B 66  
B 67  2 n LEU . 67  B 67  
B 68  2 n GLU . 68  B 68  
B 69  2 n ASP . 69  B 69  
B 70  2 n LEU . 70  B 70  
B 71  2 n GLN . 71  B 71  
B 72  2 n LYS . 72  B 72  
B 73  2 n PRO . 73  B 73  
B 74  2 n VAL . 74  B 74  
B 75  2 n SER . 75  B 75  
B 76  2 n THR . 76  B 76  
B 77  2 n ILE . 77  B 77  
B 78  2 n MET . 78  B 78  
B 79  2 n LYS . 79  B 79  
B 80  2 n THR . 80  B 80  
B 81  2 n ASP . 81  B 81  
B 82  2 n LEU . 82  B 82  
B 83  2 n ILE . 83  B 83  
B 84  2 n VAL . 84  B 84  
B 85  2 n GLY . 85  B 85  
B 86  2 n HIS . 86  B 86  
B 87  2 n PRO . 87  B 87  
B 88  2 n LEU . 88  B 88  
B 89  2 n ASP . 89  B 89  
B 90  2 n PHE . 90  B 90  
B 91  2 n VAL . 91  B 91  
B 92  2 n GLU . 92  B 92  
B 93  2 n GLU . 93  B 93  
B 94  2 n VAL . 94  B 94  
B 95  2 n ALA . 95  B 95  
B 96  2 n ALA . 96  B 96  
B 97  2 n LEU . 97  B 97  
B 98  2 n PHE . 98  B 98  
B 99  2 n TYR . 99  B 99  
B 100 2 n GLU . 100 B 100 
B 101 2 n HIS . 101 B 101 
B 102 2 n ARG . 102 B 102 
B 103 2 n ILE . 103 B 103 
B 104 2 n GLY . 104 B 104 
B 105 2 n CYS . 105 B 105 
B 106 2 n LEU . 106 B 106 
B 107 2 n PRO . 107 B 107 
B 108 2 n ILE . 108 B 108 
B 109 2 n VAL . 109 B 109 
B 110 2 n ASN . 110 B 110 
B 111 2 n HIS . 111 B 111 
B 112 2 n GLY . 112 B 112 
B 113 2 n LYS . 113 B 113 
B 114 2 n LEU . 114 B 114 
B 115 2 n VAL . 115 B 115 
B 116 2 n GLY . 116 B 116 
B 117 2 n ILE . 117 B 117 
B 118 2 n ILE . 118 B 118 
B 119 2 n THR . 119 B 119 
B 120 2 n GLN . 120 B 120 
B 121 2 n THR . 121 B 121 
B 122 2 n ASP . 122 B 122 
B 123 2 n LEU . 123 B 123 
B 124 2 n LEU . 124 B 124 
B 125 2 n ARG . 125 B 125 
B 126 2 n THR . 126 B 126 
B 127 2 n PHE . 127 B 127 
B 128 2 n ILE . 128 B 128 
B 129 2 n GLU . 129 B 129 
B 130 2 n LEU . 130 B 130 
B 131 2 n THR . 131 B 131 
B 132 2 n GLY . 132 B 132 
B 133 2 n VAL . 133 B 133 
B 134 2 n HIS . 134 B 134 
B 135 2 n GLN . 135 B 135 
B 136 2 n PRO . 136 B 136 
B 137 2 n GLY . 137 B 137 
B 138 2 n SER . 138 B 138 
B 139 2 n GLN . 139 B 139 
B 140 2 n ILE . 140 B 140 
B 141 2 n GLU . 141 B 141 
B 142 2 n ILE . 142 B 142 
B 143 2 n LYS . 143 B 143 
B 144 2 n VAL . 144 B 144 
B 145 2 n PRO . 145 B 145 
B 146 2 n ASN . 146 B 146 
B 147 2 n GLU . 147 B 147 
B 148 2 n ALA . 148 B 148 
B 149 2 n GLY . 149 B 149 
B 150 2 n MET . 150 B 150 
B 151 2 n LEU . 151 B 151 
B 152 2 n SER . 152 B 152 
B 153 2 n LYS . 153 B 153 
B 154 2 n ALA . 154 B 154 
B 155 2 n ALA . 155 B 155 
B 156 2 n ALA . 156 B 156 
B 157 2 n ILE . 157 B 157 
B 158 2 n ILE . 158 B 158 
B 159 2 n SER . 159 B 159 
B 160 2 n GLU . 160 B 160 
B 161 2 n ARG . 161 B 161 
B 162 2 n HIS . 162 B 162 
B 163 2 n VAL . 163 B 163 
B 164 2 n ASN . 164 B 164 
B 165 2 n ILE . 165 B 165 
B 166 2 n ALA . 166 B 166 
B 167 2 n SER . 167 B 167 
B 168 2 n VAL . 168 B 168 
B 169 2 n LEU . 169 B 169 
B 170 2 n VAL . 170 B 170 
B 171 2 n TYR . 171 B 171 
B 172 2 n PRO . 172 B 172 
B 173 2 n ALA . 173 B 173 
B 174 2 n PRO . 174 B 174 
B 175 2 n ASP . 175 B 175 
B 176 2 n PRO . 176 B 176 
B 177 2 n ASN . 177 B 177 
B 178 2 n GLU . 178 B 178 
B 179 2 n LYS . 179 B 179 
B 180 2 n ILE . 180 B 180 
B 181 2 n LEU . 181 B 181 
B 182 2 n VAL . 182 B 182 
B 183 2 n PHE . 183 B 183 
B 184 2 n ARG . 184 B 184 
B 185 2 n VAL . 185 B 185 
B 186 2 n GLN . 186 B 186 
B 187 2 n THR . 187 B 187 
B 188 2 n MET . 188 B 188 
B 189 2 n ASN . 189 B 189 
B 190 2 n PRO . 190 B 190 
B 191 2 n LEU . 191 B 191 
B 192 2 n PRO . 192 B 192 
B 193 2 n LEU . 193 B 193 
B 194 2 n ILE . 194 B 194 
B 195 2 n ARG . 195 B 195 
B 196 2 n ASP . 196 B 196 
B 197 2 n LEU . 197 B 197 
B 198 2 n GLN . 198 B 198 
B 199 2 n ASN . 199 B 199 
B 200 2 n ALA . 200 B 200 
B 201 2 n GLY . 201 B 201 
B 202 2 n TYR . 202 B 202 
B 203 2 n HIS . 203 B 203 
B 204 2 n VAL . 204 B 204 
B 205 2 n LEU . 205 B 205 
B 206 2 n TRP . 206 B 206 
B 207 2 n PRO . 207 B 207 
B 208 2 n ASN . 208 B 208 
B 209 2 n LEU . 209 B 209 
B 210 2 n PRO . 210 B 210 
B 211 2 n GLY . 211 B 211 
B 212 2 n VAL . 212 B 212 
B 213 2 n THR . 213 B 213 
B 214 2 n SER . 214 B 214 
#
_software.classification other
_software.date           ?
_software.description    "Structure prediction"
_software.name           AlphaFold
_software.pdbx_ordinal   1
_software.type           package
_software.version        "AlphaFold-beta-20231127 (7d9495ae8dbd318b858637eeca6259fdd17ec68e37ad6f1462fd62aafc972dcf)"
#
loop_
_struct_asym.entity_id
_struct_asym.id
1 A 
2 B 
3 C 
4 D 
5 E 
6 F 
#
loop_
_atom_site.group_PDB
_atom_site.id
_atom_site.type_symbol
_atom_site.label_atom_id
_atom_site.label_alt_id
_atom_site.label_comp_id
_atom_site.label_asym_id
_atom_site.label_entity_id
_atom_site.label_seq_id
_atom_site.pdbx_PDB_ins_code
_atom_site.Cartn_x
_atom_site.Cartn_y
_atom_site.Cartn_z
_atom_site.occupancy
_atom_site.B_iso_or_equiv
_atom_site.auth_seq_id
_atom_site.auth_asym_id
_atom_site.pdbx_PDB_model_num
ATOM   1    N N   . MET   A 1 1   ? 1.026   10.401  -9.130  1.00 73.54 1   A 1 
ATOM   2    C CA  . MET   A 1 1   ? -0.003  11.207  -8.427  1.00 79.83 1   A 1 
ATOM   3    C C   . MET   A 1 1   ? 0.677   11.989  -7.311  1.00 83.20 1   A 1 
ATOM   4    O O   . MET   A 1 1   ? 1.491   11.417  -6.597  1.00 81.64 1   A 1 
ATOM   5    C CB  . MET   A 1 1   ? -1.111  10.288  -7.887  1.00 74.91 1   A 1 
ATOM   6    C CG  . MET   A 1 1   ? -2.185  11.016  -7.080  1.00 69.09 1   A 1 
ATOM   7    S SD  . MET   A 1 1   ? -3.414  9.904   -6.338  1.00 64.23 1   A 1 
ATOM   8    C CE  . MET   A 1 1   ? -4.544  9.663   -7.722  1.00 58.02 1   A 1 
ATOM   9    N N   . LEU   A 1 2   ? 0.332   13.276  -7.154  1.00 85.31 2   A 1 
ATOM   10   C CA  . LEU   A 1 2   ? 0.875   14.112  -6.088  1.00 87.93 2   A 1 
ATOM   11   C C   . LEU   A 1 2   ? 0.132   13.869  -4.771  1.00 91.17 2   A 1 
ATOM   12   O O   . LEU   A 1 2   ? -1.066  13.572  -4.755  1.00 91.51 2   A 1 
ATOM   13   C CB  . LEU   A 1 2   ? 0.827   15.592  -6.492  1.00 85.13 2   A 1 
ATOM   14   C CG  . LEU   A 1 2   ? 1.669   15.968  -7.724  1.00 81.65 2   A 1 
ATOM   15   C CD1 . LEU   A 1 2   ? 1.458   17.442  -8.052  1.00 78.59 2   A 1 
ATOM   16   C CD2 . LEU   A 1 2   ? 3.163   15.731  -7.495  1.00 77.87 2   A 1 
ATOM   17   N N   . VAL   A 1 3   ? 0.833   14.056  -3.654  1.00 92.79 3   A 1 
ATOM   18   C CA  . VAL   A 1 3   ? 0.262   13.964  -2.305  1.00 95.02 3   A 1 
ATOM   19   C C   . VAL   A 1 3   ? -0.950  14.882  -2.136  1.00 95.15 3   A 1 
ATOM   20   O O   . VAL   A 1 3   ? -1.948  14.457  -1.559  1.00 95.09 3   A 1 
ATOM   21   C CB  . VAL   A 1 3   ? 1.347   14.272  -1.260  1.00 96.16 3   A 1 
ATOM   22   C CG1 . VAL   A 1 3   ? 0.780   14.600  0.120   1.00 95.80 3   A 1 
ATOM   23   C CG2 . VAL   A 1 3   ? 2.273   13.063  -1.100  1.00 95.45 3   A 1 
ATOM   24   N N   . GLU   A 1 4   ? -0.918  16.091  -2.686  1.00 96.16 4   A 1 
ATOM   25   C CA  . GLU   A 1 4   ? -2.031  17.051  -2.587  1.00 95.21 4   A 1 
ATOM   26   C C   . GLU   A 1 4   ? -3.346  16.538  -3.196  1.00 95.54 4   A 1 
ATOM   27   O O   . GLU   A 1 4   ? -4.420  16.945  -2.767  1.00 94.67 4   A 1 
ATOM   28   C CB  . GLU   A 1 4   ? -1.628  18.395  -3.213  1.00 92.98 4   A 1 
ATOM   29   C CG  . GLU   A 1 4   ? -1.421  18.350  -4.736  1.00 87.71 4   A 1 
ATOM   30   C CD  . GLU   A 1 4   ? -0.993  19.697  -5.342  1.00 86.89 4   A 1 
ATOM   31   O OE1 . GLU   A 1 4   ? -0.795  19.732  -6.579  1.00 80.78 4   A 1 
ATOM   32   O OE2 . GLU   A 1 4   ? -0.883  20.696  -4.587  1.00 82.41 4   A 1 
ATOM   33   N N   . GLN   A 1 5   ? -3.277  15.591  -4.144  1.00 92.47 5   A 1 
ATOM   34   C CA  . GLN   A 1 5   ? -4.445  14.979  -4.785  1.00 91.06 5   A 1 
ATOM   35   C C   . GLN   A 1 5   ? -5.042  13.836  -3.950  1.00 92.45 5   A 1 
ATOM   36   O O   . GLN   A 1 5   ? -6.225  13.528  -4.083  1.00 91.72 5   A 1 
ATOM   37   C CB  . GLN   A 1 5   ? -4.039  14.454  -6.172  1.00 88.29 5   A 1 
ATOM   38   C CG  . GLN   A 1 5   ? -3.571  15.559  -7.134  1.00 82.59 5   A 1 
ATOM   39   C CD  . GLN   A 1 5   ? -3.008  15.001  -8.444  1.00 77.34 5   A 1 
ATOM   40   O OE1 . GLN   A 1 5   ? -2.518  13.893  -8.526  1.00 69.97 5   A 1 
ATOM   41   N NE2 . GLN   A 1 5   ? -3.048  15.764  -9.515  1.00 67.17 5   A 1 
ATOM   42   N N   . ALA   A 1 6   ? -4.243  13.194  -3.092  1.00 93.40 6   A 1 
ATOM   43   C CA  . ALA   A 1 6   ? -4.648  12.037  -2.287  1.00 94.76 6   A 1 
ATOM   44   C C   . ALA   A 1 6   ? -4.841  12.359  -0.795  1.00 96.47 6   A 1 
ATOM   45   O O   . ALA   A 1 6   ? -5.537  11.622  -0.088  1.00 96.55 6   A 1 
ATOM   46   C CB  . ALA   A 1 6   ? -3.603  10.931  -2.487  1.00 93.75 6   A 1 
ATOM   47   N N   . MET   A 1 7   ? -4.247  13.443  -0.307  1.00 97.46 7   A 1 
ATOM   48   C CA  . MET   A 1 7   ? -4.314  13.859  1.092   1.00 97.94 7   A 1 
ATOM   49   C C   . MET   A 1 7   ? -5.719  14.314  1.498   1.00 97.86 7   A 1 
ATOM   50   O O   . MET   A 1 7   ? -6.567  14.659  0.673   1.00 97.41 7   A 1 
ATOM   51   C CB  . MET   A 1 7   ? -3.243  14.925  1.393   1.00 97.90 7   A 1 
ATOM   52   C CG  . MET   A 1 7   ? -3.573  16.324  0.855   1.00 97.64 7   A 1 
ATOM   53   S SD  . MET   A 1 7   ? -2.313  17.566  1.270   1.00 97.20 7   A 1 
ATOM   54   C CE  . MET   A 1 7   ? -3.073  19.039  0.567   1.00 95.01 7   A 1 
ATOM   55   N N   . LYS   A 1 8   ? -5.969  14.351  2.808   1.00 98.36 8   A 1 
ATOM   56   C CA  . LYS   A 1 8   ? -7.187  14.940  3.373   1.00 98.46 8   A 1 
ATOM   57   C C   . LYS   A 1 8   ? -6.916  16.337  3.911   1.00 98.68 8   A 1 
ATOM   58   O O   . LYS   A 1 8   ? -5.989  16.549  4.684   1.00 98.53 8   A 1 
ATOM   59   C CB  . LYS   A 1 8   ? -7.801  14.020  4.435   1.00 98.01 8   A 1 
ATOM   60   C CG  . LYS   A 1 8   ? -8.320  12.685  3.872   1.00 93.03 8   A 1 
ATOM   61   C CD  . LYS   A 1 8   ? -9.431  12.867  2.840   1.00 88.75 8   A 1 
ATOM   62   C CE  . LYS   A 1 8   ? -9.945  11.511  2.367   1.00 83.56 8   A 1 
ATOM   63   N NZ  . LYS   A 1 8   ? -10.874 11.670  1.224   1.00 74.91 8   A 1 
ATOM   64   N N   . ALA   A 1 9   ? -7.779  17.257  3.516   1.00 98.19 9   A 1 
ATOM   65   C CA  . ALA   A 1 9   ? -7.853  18.617  4.031   1.00 98.05 9   A 1 
ATOM   66   C C   . ALA   A 1 9   ? -9.329  19.063  4.060   1.00 97.81 9   A 1 
ATOM   67   O O   . ALA   A 1 9   ? -10.099 18.655  3.193   1.00 94.25 9   A 1 
ATOM   68   C CB  . ALA   A 1 9   ? -6.991  19.531  3.154   1.00 96.91 9   A 1 
ATOM   69   N N   . PRO   A 1 10  ? -9.784  19.881  5.033   1.00 97.92 10  A 1 
ATOM   70   C CA  . PRO   A 1 10  ? -9.022  20.357  6.189   1.00 97.88 10  A 1 
ATOM   71   C C   . PRO   A 1 10  ? -8.677  19.225  7.168   1.00 98.33 10  A 1 
ATOM   72   O O   . PRO   A 1 10  ? -9.364  18.203  7.226   1.00 97.48 10  A 1 
ATOM   73   C CB  . PRO   A 1 10  ? -9.915  21.417  6.837   1.00 96.46 10  A 1 
ATOM   74   C CG  . PRO   A 1 10  ? -11.324 20.921  6.513   1.00 93.45 10  A 1 
ATOM   75   C CD  . PRO   A 1 10  ? -11.165 20.333  5.120   1.00 96.46 10  A 1 
ATOM   76   N N   . VAL   A 1 11  ? -7.619  19.419  7.948   1.00 98.69 11  A 1 
ATOM   77   C CA  . VAL   A 1 11  ? -7.154  18.437  8.936   1.00 98.81 11  A 1 
ATOM   78   C C   . VAL   A 1 11  ? -7.872  18.658  10.261  1.00 98.82 11  A 1 
ATOM   79   O O   . VAL   A 1 11  ? -7.945  19.776  10.758  1.00 98.62 11  A 1 
ATOM   80   C CB  . VAL   A 1 11  ? -5.625  18.489  9.115   1.00 98.72 11  A 1 
ATOM   81   C CG1 . VAL   A 1 11  ? -5.130  17.326  9.977   1.00 98.19 11  A 1 
ATOM   82   C CG2 . VAL   A 1 11  ? -4.890  18.406  7.770   1.00 98.10 11  A 1 
ATOM   83   N N   . ILE   A 1 12  ? -8.390  17.577  10.858  1.00 98.84 12  A 1 
ATOM   84   C CA  . ILE   A 1 12  ? -8.891  17.589  12.234  1.00 98.85 12  A 1 
ATOM   85   C C   . ILE   A 1 12  ? -7.673  17.558  13.154  1.00 98.89 12  A 1 
ATOM   86   O O   . ILE   A 1 12  ? -6.862  16.636  13.074  1.00 98.81 12  A 1 
ATOM   87   C CB  . ILE   A 1 12  ? -9.852  16.412  12.490  1.00 98.72 12  A 1 
ATOM   88   C CG1 . ILE   A 1 12  ? -11.074 16.487  11.541  1.00 97.93 12  A 1 
ATOM   89   C CG2 . ILE   A 1 12  ? -10.325 16.411  13.956  1.00 98.20 12  A 1 
ATOM   90   C CD1 . ILE   A 1 12  ? -11.763 15.137  11.359  1.00 91.47 12  A 1 
ATOM   91   N N   . THR   A 1 13  ? -7.531  18.567  14.013  1.00 98.81 13  A 1 
ATOM   92   C CA  . THR   A 1 13  ? -6.342  18.780  14.842  1.00 98.82 13  A 1 
ATOM   93   C C   . THR   A 1 13  ? -6.681  18.936  16.318  1.00 98.80 13  A 1 
ATOM   94   O O   . THR   A 1 13  ? -7.826  19.199  16.693  1.00 98.48 13  A 1 
ATOM   95   C CB  . THR   A 1 13  ? -5.531  19.999  14.367  1.00 98.56 13  A 1 
ATOM   96   O OG1 . THR   A 1 13  ? -6.302  21.178  14.428  1.00 96.94 13  A 1 
ATOM   97   C CG2 . THR   A 1 13  ? -5.017  19.851  12.939  1.00 96.54 13  A 1 
ATOM   98   N N   . LEU   A 1 14  ? -5.662  18.789  17.155  1.00 98.82 14  A 1 
ATOM   99   C CA  . LEU   A 1 14  ? -5.690  19.098  18.579  1.00 98.79 14  A 1 
ATOM   100  C C   . LEU   A 1 14  ? -4.776  20.288  18.879  1.00 98.84 14  A 1 
ATOM   101  O O   . LEU   A 1 14  ? -3.820  20.571  18.156  1.00 98.60 14  A 1 
ATOM   102  C CB  . LEU   A 1 14  ? -5.237  17.873  19.384  1.00 98.39 14  A 1 
ATOM   103  C CG  . LEU   A 1 14  ? -6.187  16.666  19.313  1.00 97.13 14  A 1 
ATOM   104  C CD1 . LEU   A 1 14  ? -5.489  15.450  19.911  1.00 96.08 14  A 1 
ATOM   105  C CD2 . LEU   A 1 14  ? -7.479  16.919  20.087  1.00 96.02 14  A 1 
ATOM   106  N N   . ARG   A 1 15  ? -5.031  20.941  20.014  1.00 98.75 15  A 1 
ATOM   107  C CA  . ARG   A 1 15  ? -4.050  21.793  20.698  1.00 98.68 15  A 1 
ATOM   108  C C   . ARG   A 1 15  ? -3.282  20.952  21.720  1.00 98.71 15  A 1 
ATOM   109  O O   . ARG   A 1 15  ? -3.817  19.960  22.222  1.00 98.15 15  A 1 
ATOM   110  C CB  . ARG   A 1 15  ? -4.756  22.988  21.360  1.00 98.25 15  A 1 
ATOM   111  C CG  . ARG   A 1 15  ? -5.539  23.861  20.356  1.00 95.66 15  A 1 
ATOM   112  C CD  . ARG   A 1 15  ? -4.651  24.460  19.247  1.00 91.87 15  A 1 
ATOM   113  N NE  . ARG   A 1 15  ? -3.707  25.453  19.791  1.00 87.45 15  A 1 
ATOM   114  C CZ  . ARG   A 1 15  ? -3.934  26.743  19.992  1.00 83.44 15  A 1 
ATOM   115  N NH1 . ARG   A 1 15  ? -5.058  27.307  19.661  1.00 76.19 15  A 1 
ATOM   116  N NH2 . ARG   A 1 15  ? -3.016  27.490  20.534  1.00 77.72 15  A 1 
ATOM   117  N N   . ALA   A 1 16  ? -2.071  21.357  22.078  1.00 98.67 16  A 1 
ATOM   118  C CA  . ALA   A 1 16  ? -1.240  20.640  23.057  1.00 98.63 16  A 1 
ATOM   119  C C   . ALA   A 1 16  ? -1.895  20.525  24.449  1.00 98.64 16  A 1 
ATOM   120  O O   . ALA   A 1 16  ? -1.569  19.621  25.216  1.00 98.04 16  A 1 
ATOM   121  C CB  . ALA   A 1 16  ? 0.109   21.358  23.147  1.00 98.18 16  A 1 
ATOM   122  N N   . THR   A 1 17  ? -2.839  21.419  24.757  1.00 98.58 17  A 1 
ATOM   123  C CA  . THR   A 1 17  ? -3.603  21.460  26.011  1.00 98.49 17  A 1 
ATOM   124  C C   . THR   A 1 17  ? -4.900  20.647  25.978  1.00 98.53 17  A 1 
ATOM   125  O O   . THR   A 1 17  ? -5.522  20.503  27.027  1.00 97.80 17  A 1 
ATOM   126  C CB  . THR   A 1 17  ? -3.944  22.910  26.382  1.00 97.90 17  A 1 
ATOM   127  O OG1 . THR   A 1 17  ? -4.636  23.535  25.318  1.00 93.30 17  A 1 
ATOM   128  C CG2 . THR   A 1 17  ? -2.689  23.737  26.660  1.00 92.39 17  A 1 
ATOM   129  N N   . ASN   A 1 18  ? -5.347  20.139  24.811  1.00 98.63 18  A 1 
ATOM   130  C CA  . ASN   A 1 18  ? -6.501  19.241  24.771  1.00 98.63 18  A 1 
ATOM   131  C C   . ASN   A 1 18  ? -6.196  17.966  25.562  1.00 98.69 18  A 1 
ATOM   132  O O   . ASN   A 1 18  ? -5.040  17.545  25.651  1.00 98.44 18  A 1 
ATOM   133  C CB  . ASN   A 1 18  ? -6.907  18.914  23.330  1.00 98.47 18  A 1 
ATOM   134  C CG  . ASN   A 1 18  ? -7.616  20.062  22.633  1.00 97.95 18  A 1 
ATOM   135  O OD1 . ASN   A 1 18  ? -7.150  20.588  21.648  1.00 89.16 18  A 1 
ATOM   136  N ND2 . ASN   A 1 18  ? -8.770  20.462  23.120  1.00 88.54 18  A 1 
ATOM   137  N N   . THR   A 1 19  ? -7.229  17.347  26.124  1.00 98.56 19  A 1 
ATOM   138  C CA  . THR   A 1 19  ? -7.074  16.150  26.952  1.00 98.59 19  A 1 
ATOM   139  C C   . THR   A 1 19  ? -7.045  14.870  26.116  1.00 98.65 19  A 1 
ATOM   140  O O   . THR   A 1 19  ? -7.514  14.823  24.977  1.00 98.40 19  A 1 
ATOM   141  C CB  . THR   A 1 19  ? -8.161  16.070  28.034  1.00 98.22 19  A 1 
ATOM   142  O OG1 . THR   A 1 19  ? -9.421  15.879  27.449  1.00 95.86 19  A 1 
ATOM   143  C CG2 . THR   A 1 19  ? -8.222  17.330  28.902  1.00 95.10 19  A 1 
ATOM   144  N N   . ILE   A 1 20  ? -6.545  13.786  26.712  1.00 98.49 20  A 1 
ATOM   145  C CA  . ILE   A 1 20  ? -6.640  12.435  26.138  1.00 98.47 20  A 1 
ATOM   146  C C   . ILE   A 1 20  ? -8.111  12.055  25.884  1.00 98.48 20  A 1 
ATOM   147  O O   . ILE   A 1 20  ? -8.424  11.480  24.843  1.00 98.30 20  A 1 
ATOM   148  C CB  . ILE   A 1 20  ? -5.926  11.425  27.069  1.00 98.27 20  A 1 
ATOM   149  C CG1 . ILE   A 1 20  ? -4.404  11.703  27.069  1.00 97.64 20  A 1 
ATOM   150  C CG2 . ILE   A 1 20  ? -6.212  9.970   26.651  1.00 97.79 20  A 1 
ATOM   151  C CD1 . ILE   A 1 20  ? -3.607  10.916  28.117  1.00 96.19 20  A 1 
ATOM   152  N N   . ALA   A 1 21  ? -9.030  12.428  26.783  1.00 98.19 21  A 1 
ATOM   153  C CA  . ALA   A 1 21  ? -10.465 12.183  26.614  1.00 98.10 21  A 1 
ATOM   154  C C   . ALA   A 1 21  ? -11.037 12.889  25.374  1.00 98.27 21  A 1 
ATOM   155  O O   . ALA   A 1 21  ? -11.759 12.270  24.590  1.00 98.10 21  A 1 
ATOM   156  C CB  . ALA   A 1 21  ? -11.202 12.622  27.885  1.00 97.54 21  A 1 
ATOM   157  N N   . GLU   A 1 22  ? -10.677 14.157  25.155  1.00 98.51 22  A 1 
ATOM   158  C CA  . GLU   A 1 22  ? -11.080 14.919  23.965  1.00 98.59 22  A 1 
ATOM   159  C C   . GLU   A 1 22  ? -10.522 14.289  22.678  1.00 98.69 22  A 1 
ATOM   160  O O   . GLU   A 1 22  ? -11.253 14.128  21.700  1.00 98.58 22  A 1 
ATOM   161  C CB  . GLU   A 1 22  ? -10.599 16.373  24.085  1.00 98.51 22  A 1 
ATOM   162  C CG  . GLU   A 1 22  ? -11.386 17.183  25.131  1.00 97.33 22  A 1 
ATOM   163  C CD  . GLU   A 1 22  ? -10.763 18.563  25.396  1.00 97.26 22  A 1 
ATOM   164  O OE1 . GLU   A 1 22  ? -11.523 19.498  25.735  1.00 93.01 22  A 1 
ATOM   165  O OE2 . GLU   A 1 22  ? -9.526  18.691  25.268  1.00 94.23 22  A 1 
ATOM   166  N N   . ALA   A 1 23  ? -9.265  13.849  22.697  1.00 98.74 23  A 1 
ATOM   167  C CA  . ALA   A 1 23  ? -8.653  13.151  21.571  1.00 98.77 23  A 1 
ATOM   168  C C   . ALA   A 1 23  ? -9.389  11.841  21.241  1.00 98.76 23  A 1 
ATOM   169  O O   . ALA   A 1 23  ? -9.765  11.611  20.092  1.00 98.62 23  A 1 
ATOM   170  C CB  . ALA   A 1 23  ? -7.175  12.908  21.888  1.00 98.71 23  A 1 
ATOM   171  N N   . LEU   A 1 24  ? -9.681  11.011  22.251  1.00 98.49 24  A 1 
ATOM   172  C CA  . LEU   A 1 24  ? -10.456 9.775   22.092  1.00 98.23 24  A 1 
ATOM   173  C C   . LEU   A 1 24  ? -11.857 10.039  21.524  1.00 98.23 24  A 1 
ATOM   174  O O   . LEU   A 1 24  ? -12.347 9.267   20.695  1.00 97.89 24  A 1 
ATOM   175  C CB  . LEU   A 1 24  ? -10.570 9.068   23.452  1.00 97.81 24  A 1 
ATOM   176  C CG  . LEU   A 1 24  ? -9.284  8.361   23.924  1.00 96.96 24  A 1 
ATOM   177  C CD1 . LEU   A 1 24  ? -9.446  7.949   25.386  1.00 95.75 24  A 1 
ATOM   178  C CD2 . LEU   A 1 24  ? -9.005  7.106   23.100  1.00 95.41 24  A 1 
ATOM   179  N N   . GLN   A 1 25  ? -12.508 11.135  21.947  1.00 98.38 25  A 1 
ATOM   180  C CA  . GLN   A 1 25  ? -13.818 11.527  21.433  1.00 98.34 25  A 1 
ATOM   181  C C   . GLN   A 1 25  ? -13.748 11.904  19.949  1.00 98.51 25  A 1 
ATOM   182  O O   . GLN   A 1 25  ? -14.563 11.416  19.164  1.00 98.20 25  A 1 
ATOM   183  C CB  . GLN   A 1 25  ? -14.385 12.662  22.290  1.00 97.85 25  A 1 
ATOM   184  C CG  . GLN   A 1 25  ? -15.832 13.013  21.879  1.00 88.41 25  A 1 
ATOM   185  C CD  . GLN   A 1 25  ? -16.445 14.118  22.743  1.00 80.12 25  A 1 
ATOM   186  O OE1 . GLN   A 1 25  ? -15.848 14.640  23.660  1.00 71.84 25  A 1 
ATOM   187  N NE2 . GLN   A 1 25  ? -17.670 14.507  22.479  1.00 67.07 25  A 1 
ATOM   188  N N   . LEU   A 1 26  ? -12.755 12.707  19.547  1.00 98.58 26  A 1 
ATOM   189  C CA  . LEU   A 1 26  ? -12.549 13.081  18.143  1.00 98.61 26  A 1 
ATOM   190  C C   . LEU   A 1 26  ? -12.279 11.861  17.257  1.00 98.65 26  A 1 
ATOM   191  O O   . LEU   A 1 26  ? -12.875 11.743  16.187  1.00 98.25 26  A 1 
ATOM   192  C CB  . LEU   A 1 26  ? -11.395 14.089  18.027  1.00 98.36 26  A 1 
ATOM   193  C CG  . LEU   A 1 26  ? -11.729 15.514  18.497  1.00 96.10 26  A 1 
ATOM   194  C CD1 . LEU   A 1 26  ? -10.469 16.370  18.411  1.00 94.18 26  A 1 
ATOM   195  C CD2 . LEU   A 1 26  ? -12.805 16.173  17.630  1.00 94.05 26  A 1 
ATOM   196  N N   . LEU   A 1 27  ? -11.436 10.918  17.703  1.00 98.68 27  A 1 
ATOM   197  C CA  . LEU   A 1 27  ? -11.179 9.679   16.961  1.00 98.61 27  A 1 
ATOM   198  C C   . LEU   A 1 27  ? -12.466 8.879   16.727  1.00 98.49 27  A 1 
ATOM   199  O O   . LEU   A 1 27  ? -12.721 8.449   15.603  1.00 97.86 27  A 1 
ATOM   200  C CB  . LEU   A 1 27  ? -10.153 8.804   17.692  1.00 98.38 27  A 1 
ATOM   201  C CG  . LEU   A 1 27  ? -8.700  9.315   17.732  1.00 96.52 27  A 1 
ATOM   202  C CD1 . LEU   A 1 27  ? -7.806  8.151   18.160  1.00 93.65 27  A 1 
ATOM   203  C CD2 . LEU   A 1 27  ? -8.192  9.825   16.392  1.00 92.90 27  A 1 
ATOM   204  N N   . ARG   A 1 28  ? -13.298 8.701   17.763  1.00 98.12 28  A 1 
ATOM   205  C CA  . ARG   A 1 28  ? -14.576 7.976   17.656  1.00 97.89 28  A 1 
ATOM   206  C C   . ARG   A 1 28  ? -15.570 8.699   16.754  1.00 98.17 28  A 1 
ATOM   207  O O   . ARG   A 1 28  ? -16.175 8.069   15.889  1.00 97.71 28  A 1 
ATOM   208  C CB  . ARG   A 1 28  ? -15.198 7.765   19.043  1.00 96.86 28  A 1 
ATOM   209  C CG  . ARG   A 1 28  ? -14.462 6.705   19.875  1.00 85.45 28  A 1 
ATOM   210  C CD  . ARG   A 1 28  ? -15.225 6.393   21.171  1.00 84.66 28  A 1 
ATOM   211  N NE  . ARG   A 1 28  ? -15.321 7.563   22.069  1.00 73.87 28  A 1 
ATOM   212  C CZ  . ARG   A 1 28  ? -14.585 7.810   23.148  1.00 66.11 28  A 1 
ATOM   213  N NH1 . ARG   A 1 28  ? -13.645 6.996   23.551  1.00 59.46 28  A 1 
ATOM   214  N NH2 . ARG   A 1 28  ? -14.795 8.882   23.858  1.00 57.60 28  A 1 
ATOM   215  N N   . HIS   A 1 29  ? -15.728 10.017  16.943  1.00 98.39 29  A 1 
ATOM   216  C CA  . HIS   A 1 29  ? -16.702 10.821  16.205  1.00 98.45 29  A 1 
ATOM   217  C C   . HIS   A 1 29  ? -16.400 10.853  14.706  1.00 98.46 29  A 1 
ATOM   218  O O   . HIS   A 1 29  ? -17.281 10.590  13.886  1.00 97.81 29  A 1 
ATOM   219  C CB  . HIS   A 1 29  ? -16.741 12.233  16.801  1.00 98.18 29  A 1 
ATOM   220  C CG  . HIS   A 1 29  ? -17.779 13.103  16.139  1.00 94.92 29  A 1 
ATOM   221  N ND1 . HIS   A 1 29  ? -19.145 12.973  16.272  1.00 82.42 29  A 1 
ATOM   222  C CD2 . HIS   A 1 29  ? -17.563 14.133  15.256  1.00 83.67 29  A 1 
ATOM   223  C CE1 . HIS   A 1 29  ? -19.729 13.900  15.492  1.00 84.96 29  A 1 
ATOM   224  N NE2 . HIS   A 1 29  ? -18.800 14.625  14.861  1.00 87.22 29  A 1 
ATOM   225  N N   . HIS   A 1 30  ? -15.145 11.107  14.347  1.00 98.41 30  A 1 
ATOM   226  C CA  . HIS   A 1 30  ? -14.725 11.207  12.947  1.00 98.38 30  A 1 
ATOM   227  C C   . HIS   A 1 30  ? -14.279 9.874   12.337  1.00 98.28 30  A 1 
ATOM   228  O O   . HIS   A 1 30  ? -14.014 9.816   11.137  1.00 97.53 30  A 1 
ATOM   229  C CB  . HIS   A 1 30  ? -13.643 12.280  12.833  1.00 98.32 30  A 1 
ATOM   230  C CG  . HIS   A 1 30  ? -14.158 13.655  13.152  1.00 98.11 30  A 1 
ATOM   231  N ND1 . HIS   A 1 30  ? -14.982 14.414  12.342  1.00 86.61 30  A 1 
ATOM   232  C CD2 . HIS   A 1 30  ? -13.920 14.393  14.282  1.00 87.28 30  A 1 
ATOM   233  C CE1 . HIS   A 1 30  ? -15.217 15.578  12.966  1.00 89.37 30  A 1 
ATOM   234  N NE2 . HIS   A 1 30  ? -14.590 15.602  14.149  1.00 91.74 30  A 1 
ATOM   235  N N   . ARG   A 1 31  ? -14.222 8.793   13.126  1.00 97.89 31  A 1 
ATOM   236  C CA  . ARG   A 1 31  ? -13.749 7.462   12.699  1.00 97.70 31  A 1 
ATOM   237  C C   . ARG   A 1 31  ? -12.357 7.516   12.050  1.00 98.03 31  A 1 
ATOM   238  O O   . ARG   A 1 31  ? -12.115 6.884   11.023  1.00 97.14 31  A 1 
ATOM   239  C CB  . ARG   A 1 31  ? -14.791 6.770   11.812  1.00 96.61 31  A 1 
ATOM   240  C CG  . ARG   A 1 31  ? -16.174 6.606   12.469  1.00 91.64 31  A 1 
ATOM   241  C CD  . ARG   A 1 31  ? -17.089 5.842   11.510  1.00 86.82 31  A 1 
ATOM   242  N NE  . ARG   A 1 31  ? -18.412 5.572   12.105  1.00 76.64 31  A 1 
ATOM   243  C CZ  . ARG   A 1 31  ? -19.343 4.777   11.602  1.00 67.98 31  A 1 
ATOM   244  N NH1 . ARG   A 1 31  ? -19.184 4.142   10.470  1.00 61.07 31  A 1 
ATOM   245  N NH2 . ARG   A 1 31  ? -20.470 4.596   12.234  1.00 60.64 31  A 1 
ATOM   246  N N   . ILE   A 1 32  ? -11.453 8.269   12.673  1.00 98.59 32  A 1 
ATOM   247  C CA  . ILE   A 1 32  ? -10.048 8.435   12.284  1.00 98.70 32  A 1 
ATOM   248  C C   . ILE   A 1 32  ? -9.129  7.834   13.354  1.00 98.72 32  A 1 
ATOM   249  O O   . ILE   A 1 32  ? -9.580  7.486   14.444  1.00 98.58 32  A 1 
ATOM   250  C CB  . ILE   A 1 32  ? -9.722  9.920   12.001  1.00 98.68 32  A 1 
ATOM   251  C CG1 . ILE   A 1 32  ? -9.938  10.800  13.252  1.00 98.40 32  A 1 
ATOM   252  C CG2 . ILE   A 1 32  ? -10.528 10.401  10.787  1.00 97.74 32  A 1 
ATOM   253  C CD1 . ILE   A 1 32  ? -9.585  12.282  13.056  1.00 98.01 32  A 1 
ATOM   254  N N   . ARG   A 1 33  ? -7.840  7.694   13.063  1.00 98.47 33  A 1 
ATOM   255  C CA  . ARG   A 1 33  ? -6.834  7.099   13.967  1.00 98.45 33  A 1 
ATOM   256  C C   . ARG   A 1 33  ? -5.623  7.996   14.219  1.00 98.69 33  A 1 
ATOM   257  O O   . ARG   A 1 33  ? -4.720  7.585   14.942  1.00 98.42 33  A 1 
ATOM   258  C CB  . ARG   A 1 33  ? -6.394  5.733   13.429  1.00 97.64 33  A 1 
ATOM   259  C CG  . ARG   A 1 33  ? -7.551  4.715   13.406  1.00 95.84 33  A 1 
ATOM   260  C CD  . ARG   A 1 33  ? -7.079  3.359   12.886  1.00 92.62 33  A 1 
ATOM   261  N NE  . ARG   A 1 33  ? -6.707  3.451   11.465  1.00 85.19 33  A 1 
ATOM   262  C CZ  . ARG   A 1 33  ? -6.271  2.462   10.700  1.00 79.65 33  A 1 
ATOM   263  N NH1 . ARG   A 1 33  ? -6.117  1.245   11.159  1.00 71.52 33  A 1 
ATOM   264  N NH2 . ARG   A 1 33  ? -5.994  2.689   9.449   1.00 72.86 33  A 1 
ATOM   265  N N   . HIS   A 1 34  ? -5.593  9.196   13.649  1.00 98.87 34  A 1 
ATOM   266  C CA  . HIS   A 1 34  ? -4.453  10.106  13.742  1.00 98.92 34  A 1 
ATOM   267  C C   . HIS   A 1 34  ? -4.936  11.541  13.954  1.00 98.94 34  A 1 
ATOM   268  O O   . HIS   A 1 34  ? -5.858  11.985  13.271  1.00 98.84 34  A 1 
ATOM   269  C CB  . HIS   A 1 34  ? -3.594  9.992   12.471  1.00 98.83 34  A 1 
ATOM   270  C CG  . HIS   A 1 34  ? -3.186  8.581   12.118  1.00 98.64 34  A 1 
ATOM   271  N ND1 . HIS   A 1 34  ? -3.892  7.717   11.294  1.00 94.54 34  A 1 
ATOM   272  C CD2 . HIS   A 1 34  ? -2.096  7.883   12.577  1.00 94.87 34  A 1 
ATOM   273  C CE1 . HIS   A 1 34  ? -3.236  6.543   11.259  1.00 94.24 34  A 1 
ATOM   274  N NE2 . HIS   A 1 34  ? -2.139  6.601   12.027  1.00 95.32 34  A 1 
ATOM   275  N N   . LEU   A 1 35  ? -4.320  12.255  14.891  1.00 98.95 35  A 1 
ATOM   276  C CA  . LEU   A 1 35  ? -4.618  13.651  15.206  1.00 98.95 35  A 1 
ATOM   277  C C   . LEU   A 1 35  ? -3.317  14.450  15.319  1.00 98.96 35  A 1 
ATOM   278  O O   . LEU   A 1 35  ? -2.622  14.341  16.335  1.00 98.89 35  A 1 
ATOM   279  C CB  . LEU   A 1 35  ? -5.433  13.748  16.505  1.00 98.90 35  A 1 
ATOM   280  C CG  . LEU   A 1 35  ? -6.887  13.248  16.396  1.00 98.62 35  A 1 
ATOM   281  C CD1 . LEU   A 1 35  ? -7.495  13.138  17.789  1.00 98.25 35  A 1 
ATOM   282  C CD2 . LEU   A 1 35  ? -7.756  14.198  15.570  1.00 98.13 35  A 1 
ATOM   283  N N   . PRO   A 1 36  ? -2.975  15.267  14.317  1.00 98.95 36  A 1 
ATOM   284  C CA  . PRO   A 1 36  ? -1.895  16.235  14.463  1.00 98.94 36  A 1 
ATOM   285  C C   . PRO   A 1 36  ? -2.205  17.246  15.570  1.00 98.94 36  A 1 
ATOM   286  O O   . PRO   A 1 36  ? -3.339  17.712  15.708  1.00 98.86 36  A 1 
ATOM   287  C CB  . PRO   A 1 36  ? -1.741  16.907  13.099  1.00 98.87 36  A 1 
ATOM   288  C CG  . PRO   A 1 36  ? -2.356  15.902  12.130  1.00 98.32 36  A 1 
ATOM   289  C CD  . PRO   A 1 36  ? -3.480  15.287  12.958  1.00 98.85 36  A 1 
ATOM   290  N N   . VAL   A 1 37  ? -1.181  17.590  16.343  1.00 98.93 37  A 1 
ATOM   291  C CA  . VAL   A 1 37  ? -1.231  18.643  17.359  1.00 98.92 37  A 1 
ATOM   292  C C   . VAL   A 1 37  ? -0.597  19.893  16.767  1.00 98.92 37  A 1 
ATOM   293  O O   . VAL   A 1 37  ? 0.538   19.847  16.298  1.00 98.78 37  A 1 
ATOM   294  C CB  . VAL   A 1 37  ? -0.534  18.216  18.661  1.00 98.83 37  A 1 
ATOM   295  C CG1 . VAL   A 1 37  ? -0.727  19.269  19.753  1.00 98.44 37  A 1 
ATOM   296  C CG2 . VAL   A 1 37  ? -1.082  16.881  19.191  1.00 98.47 37  A 1 
ATOM   297  N N   . VAL   A 1 38  ? -1.331  20.999  16.785  1.00 98.87 38  A 1 
ATOM   298  C CA  . VAL   A 1 38  ? -0.891  22.278  16.216  1.00 98.87 38  A 1 
ATOM   299  C C   . VAL   A 1 38  ? -0.972  23.406  17.238  1.00 98.85 38  A 1 
ATOM   300  O O   . VAL   A 1 38  ? -1.724  23.336  18.216  1.00 98.52 38  A 1 
ATOM   301  C CB  . VAL   A 1 38  ? -1.660  22.649  14.929  1.00 98.64 38  A 1 
ATOM   302  C CG1 . VAL   A 1 38  ? -1.463  21.600  13.833  1.00 97.14 38  A 1 
ATOM   303  C CG2 . VAL   A 1 38  ? -3.164  22.842  15.170  1.00 96.81 38  A 1 
ATOM   304  N N   . ASP   A 1 39  ? -0.205  24.468  17.001  1.00 98.67 39  A 1 
ATOM   305  C CA  . ASP   A 1 39  ? -0.324  25.714  17.759  1.00 98.50 39  A 1 
ATOM   306  C C   . ASP   A 1 39  ? -1.425  26.642  17.197  1.00 98.39 39  A 1 
ATOM   307  O O   . ASP   A 1 39  ? -2.223  26.259  16.333  1.00 96.68 39  A 1 
ATOM   308  C CB  . ASP   A 1 39  ? 1.058   26.378  17.887  1.00 97.72 39  A 1 
ATOM   309  C CG  . ASP   A 1 39  ? 1.604   27.027  16.617  1.00 97.34 39  A 1 
ATOM   310  O OD1 . ASP   A 1 39  ? 0.874   27.146  15.610  1.00 94.78 39  A 1 
ATOM   311  O OD2 . ASP   A 1 39  ? 2.767   27.467  16.678  1.00 94.06 39  A 1 
ATOM   312  N N   . GLY   A 1 40  ? -1.495  27.873  17.718  1.00 97.81 40  A 1 
ATOM   313  C CA  . GLY   A 1 40  ? -2.473  28.871  17.271  1.00 97.42 40  A 1 
ATOM   314  C C   . GLY   A 1 40  ? -2.257  29.391  15.848  1.00 97.44 40  A 1 
ATOM   315  O O   . GLY   A 1 40  ? -3.181  29.958  15.266  1.00 94.53 40  A 1 
ATOM   316  N N   . GLU   A 1 41  ? -1.068  29.186  15.280  1.00 97.74 41  A 1 
ATOM   317  C CA  . GLU   A 1 41  ? -0.703  29.623  13.924  1.00 97.43 41  A 1 
ATOM   318  C C   . GLU   A 1 41  ? -0.822  28.501  12.881  1.00 97.49 41  A 1 
ATOM   319  O O   . GLU   A 1 41  ? -0.652  28.740  11.685  1.00 94.64 41  A 1 
ATOM   320  C CB  . GLU   A 1 41  ? 0.713   30.210  13.945  1.00 96.28 41  A 1 
ATOM   321  C CG  . GLU   A 1 41  ? 0.807   31.525  14.744  1.00 90.85 41  A 1 
ATOM   322  C CD  . GLU   A 1 41  ? 2.257   32.019  14.880  1.00 83.01 41  A 1 
ATOM   323  O OE1 . GLU   A 1 41  ? 2.549   32.711  15.882  1.00 74.51 41  A 1 
ATOM   324  O OE2 . GLU   A 1 41  ? 3.108   31.655  14.035  1.00 75.79 41  A 1 
ATOM   325  N N   . GLY   A 1 42  ? -1.144  27.276  13.324  1.00 97.67 42  A 1 
ATOM   326  C CA  . GLY   A 1 42  ? -1.228  26.094  12.465  1.00 97.83 42  A 1 
ATOM   327  C C   . GLY   A 1 42  ? 0.112   25.392  12.239  1.00 98.28 42  A 1 
ATOM   328  O O   . GLY   A 1 42  ? 0.212   24.557  11.336  1.00 97.56 42  A 1 
ATOM   329  N N   . ARG   A 1 43  ? 1.143   25.706  13.041  1.00 98.41 43  A 1 
ATOM   330  C CA  . ARG   A 1 43  ? 2.415   24.973  13.017  1.00 98.38 43  A 1 
ATOM   331  C C   . ARG   A 1 43  ? 2.243   23.617  13.684  1.00 98.51 43  A 1 
ATOM   332  O O   . ARG   A 1 43  ? 1.604   23.510  14.730  1.00 98.08 43  A 1 
ATOM   333  C CB  . ARG   A 1 43  ? 3.531   25.774  13.697  1.00 97.89 43  A 1 
ATOM   334  C CG  . ARG   A 1 43  ? 3.809   27.123  13.005  1.00 92.90 43  A 1 
ATOM   335  C CD  . ARG   A 1 43  ? 4.902   27.920  13.725  1.00 89.32 43  A 1 
ATOM   336  N NE  . ARG   A 1 43  ? 4.447   28.372  15.050  1.00 78.71 43  A 1 
ATOM   337  C CZ  . ARG   A 1 43  ? 4.877   29.421  15.738  1.00 70.79 43  A 1 
ATOM   338  N NH1 . ARG   A 1 43  ? 5.873   30.151  15.341  1.00 63.50 43  A 1 
ATOM   339  N NH2 . ARG   A 1 43  ? 4.282   29.752  16.838  1.00 61.96 43  A 1 
ATOM   340  N N   . LEU   A 1 44  ? 2.825   22.581  13.101  1.00 98.51 44  A 1 
ATOM   341  C CA  . LEU   A 1 44  ? 2.788   21.226  13.632  1.00 98.67 44  A 1 
ATOM   342  C C   . LEU   A 1 44  ? 3.703   21.115  14.857  1.00 98.68 44  A 1 
ATOM   343  O O   . LEU   A 1 44  ? 4.898   21.365  14.763  1.00 98.33 44  A 1 
ATOM   344  C CB  . LEU   A 1 44  ? 3.182   20.262  12.504  1.00 98.54 44  A 1 
ATOM   345  C CG  . LEU   A 1 44  ? 3.072   18.773  12.864  1.00 98.06 44  A 1 
ATOM   346  C CD1 . LEU   A 1 44  ? 1.622   18.342  13.088  1.00 97.83 44  A 1 
ATOM   347  C CD2 . LEU   A 1 44  ? 3.641   17.943  11.714  1.00 97.71 44  A 1 
ATOM   348  N N   . LEU   A 1 45  ? 3.135   20.711  15.998  1.00 98.75 45  A 1 
ATOM   349  C CA  . LEU   A 1 45  ? 3.855   20.490  17.257  1.00 98.65 45  A 1 
ATOM   350  C C   . LEU   A 1 45  ? 4.082   19.006  17.552  1.00 98.64 45  A 1 
ATOM   351  O O   . LEU   A 1 45  ? 5.059   18.641  18.196  1.00 97.83 45  A 1 
ATOM   352  C CB  . LEU   A 1 45  ? 3.068   21.121  18.420  1.00 98.32 45  A 1 
ATOM   353  C CG  . LEU   A 1 45  ? 2.811   22.635  18.326  1.00 97.17 45  A 1 
ATOM   354  C CD1 . LEU   A 1 45  ? 2.025   23.075  19.563  1.00 95.44 45  A 1 
ATOM   355  C CD2 . LEU   A 1 45  ? 4.108   23.435  18.259  1.00 94.98 45  A 1 
ATOM   356  N N   . GLY   A 1 46  ? 3.166   18.147  17.110  1.00 98.77 46  A 1 
ATOM   357  C CA  . GLY   A 1 46  ? 3.203   16.727  17.413  1.00 98.80 46  A 1 
ATOM   358  C C   . GLY   A 1 46  ? 2.114   15.939  16.697  1.00 98.89 46  A 1 
ATOM   359  O O   . GLY   A 1 46  ? 1.337   16.477  15.907  1.00 98.77 46  A 1 
ATOM   360  N N   . LEU   A 1 47  ? 2.060   14.629  16.988  1.00 98.88 47  A 1 
ATOM   361  C CA  . LEU   A 1 47  ? 1.041   13.721  16.467  1.00 98.90 47  A 1 
ATOM   362  C C   . LEU   A 1 47  ? 0.620   12.754  17.568  1.00 98.89 47  A 1 
ATOM   363  O O   . LEU   A 1 47  ? 1.464   12.142  18.225  1.00 98.66 47  A 1 
ATOM   364  C CB  . LEU   A 1 47  ? 1.618   12.977  15.249  1.00 98.82 47  A 1 
ATOM   365  C CG  . LEU   A 1 47  ? 0.680   11.924  14.616  1.00 98.53 47  A 1 
ATOM   366  C CD1 . LEU   A 1 47  ? -0.487  12.567  13.874  1.00 97.81 47  A 1 
ATOM   367  C CD2 . LEU   A 1 47  ? 1.465   11.083  13.612  1.00 97.61 47  A 1 
ATOM   368  N N   . VAL   A 1 48  ? -0.690  12.589  17.740  1.00 98.87 48  A 1 
ATOM   369  C CA  . VAL   A 1 48  ? -1.283  11.574  18.611  1.00 98.84 48  A 1 
ATOM   370  C C   . VAL   A 1 48  ? -2.022  10.571  17.738  1.00 98.86 48  A 1 
ATOM   371  O O   . VAL   A 1 48  ? -2.851  10.948  16.911  1.00 98.59 48  A 1 
ATOM   372  C CB  . VAL   A 1 48  ? -2.209  12.205  19.663  1.00 98.24 48  A 1 
ATOM   373  C CG1 . VAL   A 1 48  ? -2.820  11.145  20.569  1.00 91.74 48  A 1 
ATOM   374  C CG2 . VAL   A 1 48  ? -1.447  13.181  20.563  1.00 91.40 48  A 1 
ATOM   375  N N   . THR   A 1 49  ? -1.734  9.285   17.924  1.00 98.67 49  A 1 
ATOM   376  C CA  . THR   A 1 49  ? -2.393  8.208   17.177  1.00 98.48 49  A 1 
ATOM   377  C C   . THR   A 1 49  ? -3.333  7.399   18.065  1.00 98.46 49  A 1 
ATOM   378  O O   . THR   A 1 49  ? -3.256  7.437   19.292  1.00 98.02 49  A 1 
ATOM   379  C CB  . THR   A 1 49  ? -1.383  7.286   16.477  1.00 97.81 49  A 1 
ATOM   380  O OG1 . THR   A 1 49  ? -0.707  6.481   17.406  1.00 94.66 49  A 1 
ATOM   381  C CG2 . THR   A 1 49  ? -0.348  8.055   15.648  1.00 94.63 49  A 1 
ATOM   382  N N   . SER   A 1 50  ? -4.207  6.609   17.440  1.00 98.37 50  A 1 
ATOM   383  C CA  . SER   A 1 50  ? -5.048  5.649   18.160  1.00 98.21 50  A 1 
ATOM   384  C C   . SER   A 1 50  ? -4.215  4.678   18.995  1.00 98.14 50  A 1 
ATOM   385  O O   . SER   A 1 50  ? -4.666  4.256   20.052  1.00 97.56 50  A 1 
ATOM   386  C CB  . SER   A 1 50  ? -5.899  4.859   17.168  1.00 97.64 50  A 1 
ATOM   387  O OG  . SER   A 1 50  ? -6.766  3.960   17.836  1.00 93.58 50  A 1 
ATOM   388  N N   . GLN   A 1 51  ? -3.013  4.326   18.539  1.00 97.88 51  A 1 
ATOM   389  C CA  . GLN   A 1 51  ? -2.100  3.456   19.275  1.00 97.60 51  A 1 
ATOM   390  C C   . GLN   A 1 51  ? -1.611  4.128   20.564  1.00 98.00 51  A 1 
ATOM   391  O O   . GLN   A 1 51  ? -1.746  3.542   21.637  1.00 97.40 51  A 1 
ATOM   392  C CB  . GLN   A 1 51  ? -0.952  3.061   18.335  1.00 96.44 51  A 1 
ATOM   393  C CG  . GLN   A 1 51  ? -0.021  2.025   18.976  1.00 89.16 51  A 1 
ATOM   394  C CD  . GLN   A 1 51  ? 1.020   1.493   17.980  1.00 85.27 51  A 1 
ATOM   395  O OE1 . GLN   A 1 51  ? 1.405   2.112   17.012  1.00 77.10 51  A 1 
ATOM   396  N NE2 . GLN   A 1 51  ? 1.523   0.301   18.175  1.00 72.71 51  A 1 
ATOM   397  N N   . ASP   A 1 52  ? -1.140  5.374   20.485  1.00 97.94 52  A 1 
ATOM   398  C CA  . ASP   A 1 52  ? -0.650  6.145   21.637  1.00 98.06 52  A 1 
ATOM   399  C C   . ASP   A 1 52  ? -1.765  6.385   22.670  1.00 98.28 52  A 1 
ATOM   400  O O   . ASP   A 1 52  ? -1.553  6.263   23.873  1.00 97.93 52  A 1 
ATOM   401  C CB  . ASP   A 1 52  ? -0.078  7.488   21.158  1.00 97.81 52  A 1 
ATOM   402  C CG  . ASP   A 1 52  ? 0.935   7.352   20.014  1.00 96.95 52  A 1 
ATOM   403  O OD1 . ASP   A 1 52  ? 1.932   6.612   20.162  1.00 94.60 52  A 1 
ATOM   404  O OD2 . ASP   A 1 52  ? 0.684   7.965   18.950  1.00 93.83 52  A 1 
ATOM   405  N N   . LEU   A 1 53  ? -2.993  6.664   22.203  1.00 98.07 53  A 1 
ATOM   406  C CA  . LEU   A 1 53  ? -4.159  6.869   23.064  1.00 98.19 53  A 1 
ATOM   407  C C   . LEU   A 1 53  ? -4.607  5.579   23.760  1.00 98.12 53  A 1 
ATOM   408  O O   . LEU   A 1 53  ? -5.006  5.630   24.918  1.00 97.53 53  A 1 
ATOM   409  C CB  . LEU   A 1 53  ? -5.310  7.456   22.238  1.00 98.06 53  A 1 
ATOM   410  C CG  . LEU   A 1 53  ? -5.089  8.923   21.829  1.00 97.19 53  A 1 
ATOM   411  C CD1 . LEU   A 1 53  ? -6.111  9.312   20.766  1.00 96.02 53  A 1 
ATOM   412  C CD2 . LEU   A 1 53  ? -5.265  9.873   23.010  1.00 95.46 53  A 1 
ATOM   413  N N   . ARG   A 1 54  ? -4.538  4.418   23.087  1.00 97.59 54  A 1 
ATOM   414  C CA  . ARG   A 1 54  ? -4.830  3.110   23.702  1.00 97.27 54  A 1 
ATOM   415  C C   . ARG   A 1 54  ? -3.804  2.763   24.773  1.00 97.44 54  A 1 
ATOM   416  O O   . ARG   A 1 54  ? -4.193  2.338   25.850  1.00 96.61 54  A 1 
ATOM   417  C CB  . ARG   A 1 54  ? -4.859  2.009   22.637  1.00 96.31 54  A 1 
ATOM   418  C CG  . ARG   A 1 54  ? -6.125  2.074   21.792  1.00 93.19 54  A 1 
ATOM   419  C CD  . ARG   A 1 54  ? -5.976  1.156   20.585  1.00 90.26 54  A 1 
ATOM   420  N NE  . ARG   A 1 54  ? -7.110  1.317   19.665  1.00 86.80 54  A 1 
ATOM   421  C CZ  . ARG   A 1 54  ? -8.257  0.651   19.713  1.00 85.57 54  A 1 
ATOM   422  N NH1 . ARG   A 1 54  ? -8.476  -0.331  20.535  1.00 76.69 54  A 1 
ATOM   423  N NH2 . ARG   A 1 54  ? -9.207  0.984   18.902  1.00 79.80 54  A 1 
ATOM   424  N N   . ASP   A 1 55  ? -2.525  3.011   24.505  1.00 97.74 55  A 1 
ATOM   425  C CA  . ASP   A 1 55  ? -1.439  2.786   25.465  1.00 97.76 55  A 1 
ATOM   426  C C   . ASP   A 1 55  ? -1.579  3.670   26.722  1.00 97.93 55  A 1 
ATOM   427  O O   . ASP   A 1 55  ? -1.133  3.283   27.799  1.00 97.24 55  A 1 
ATOM   428  C CB  . ASP   A 1 55  ? -0.084  3.054   24.786  1.00 97.41 55  A 1 
ATOM   429  C CG  . ASP   A 1 55  ? 0.306   2.068   23.672  1.00 96.64 55  A 1 
ATOM   430  O OD1 . ASP   A 1 55  ? -0.269  0.968   23.559  1.00 94.52 55  A 1 
ATOM   431  O OD2 . ASP   A 1 55  ? 1.248   2.374   22.900  1.00 94.10 55  A 1 
ATOM   432  N N   . ALA   A 1 56  ? -2.225  4.833   26.606  1.00 97.87 56  A 1 
ATOM   433  C CA  . ALA   A 1 56  ? -2.499  5.756   27.711  1.00 97.91 56  A 1 
ATOM   434  C C   . ALA   A 1 56  ? -3.877  5.554   28.373  1.00 97.85 56  A 1 
ATOM   435  O O   . ALA   A 1 56  ? -4.219  6.275   29.311  1.00 96.81 56  A 1 
ATOM   436  C CB  . ALA   A 1 56  ? -2.337  7.183   27.180  1.00 97.65 56  A 1 
ATOM   437  N N   . SER   A 1 57  ? -4.692  4.617   27.883  1.00 97.19 57  A 1 
ATOM   438  C CA  . SER   A 1 57  ? -6.030  4.332   28.410  1.00 97.00 57  A 1 
ATOM   439  C C   . SER   A 1 57  ? -6.001  3.179   29.420  1.00 97.04 57  A 1 
ATOM   440  O O   . SER   A 1 57  ? -5.104  2.338   29.359  1.00 95.81 57  A 1 
ATOM   441  C CB  . SER   A 1 57  ? -7.001  4.015   27.268  1.00 96.18 57  A 1 
ATOM   442  O OG  . SER   A 1 57  ? -7.168  5.141   26.426  1.00 92.63 57  A 1 
ATOM   443  N N   . PRO   A 1 58  ? -7.000  3.093   30.330  1.00 96.83 58  A 1 
ATOM   444  C CA  . PRO   A 1 58  ? -7.164  1.933   31.204  1.00 96.57 58  A 1 
ATOM   445  C C   . PRO   A 1 58  ? -7.302  0.634   30.404  1.00 96.94 58  A 1 
ATOM   446  O O   . PRO   A 1 58  ? -7.919  0.606   29.336  1.00 96.07 58  A 1 
ATOM   447  C CB  . PRO   A 1 58  ? -8.417  2.209   32.040  1.00 95.00 58  A 1 
ATOM   448  C CG  . PRO   A 1 58  ? -8.569  3.727   31.993  1.00 91.82 58  A 1 
ATOM   449  C CD  . PRO   A 1 58  ? -8.023  4.087   30.615  1.00 95.05 58  A 1 
ATOM   450  N N   . SER   A 1 59  ? -6.767  -0.458  30.956  1.00 96.61 59  A 1 
ATOM   451  C CA  . SER   A 1 59  ? -6.956  -1.800  30.397  1.00 96.84 59  A 1 
ATOM   452  C C   . SER   A 1 59  ? -8.445  -2.148  30.287  1.00 97.18 59  A 1 
ATOM   453  O O   . SER   A 1 59  ? -9.249  -1.767  31.138  1.00 96.16 59  A 1 
ATOM   454  C CB  . SER   A 1 59  ? -6.235  -2.832  31.278  1.00 95.91 59  A 1 
ATOM   455  O OG  . SER   A 1 59  ? -6.545  -4.159  30.893  1.00 93.22 59  A 1 
ATOM   456  N N   . ILE   A 1 60  ? -8.809  -2.946  29.280  1.00 97.31 60  A 1 
ATOM   457  C CA  . ILE   A 1 60  ? -10.179 -3.471  29.124  1.00 97.33 60  A 1 
ATOM   458  C C   . ILE   A 1 60  ? -10.654 -4.283  30.338  1.00 97.54 60  A 1 
ATOM   459  O O   . ILE   A 1 60  ? -11.853 -4.441  30.531  1.00 96.45 60  A 1 
ATOM   460  C CB  . ILE   A 1 60  ? -10.312 -4.330  27.847  1.00 96.85 60  A 1 
ATOM   461  C CG1 . ILE   A 1 60  ? -9.364  -5.547  27.855  1.00 93.52 60  A 1 
ATOM   462  C CG2 . ILE   A 1 60  ? -10.103 -3.449  26.600  1.00 92.34 60  A 1 
ATOM   463  C CD1 . ILE   A 1 60  ? -9.634  -6.567  26.750  1.00 90.00 60  A 1 
ATOM   464  N N   . PHE   A 1 61  ? -9.731  -4.770  31.163  1.00 97.24 61  A 1 
ATOM   465  C CA  . PHE   A 1 61  ? -10.038 -5.489  32.401  1.00 97.07 61  A 1 
ATOM   466  C C   . PHE   A 1 61  ? -10.295 -4.553  33.590  1.00 97.02 61  A 1 
ATOM   467  O O   . PHE   A 1 61  ? -10.849 -4.994  34.593  1.00 94.87 61  A 1 
ATOM   468  C CB  . PHE   A 1 61  ? -8.899  -6.465  32.704  1.00 96.80 61  A 1 
ATOM   469  C CG  . PHE   A 1 61  ? -8.645  -7.492  31.616  1.00 97.20 61  A 1 
ATOM   470  C CD1 . PHE   A 1 61  ? -9.672  -8.369  31.218  1.00 96.06 61  A 1 
ATOM   471  C CD2 . PHE   A 1 61  ? -7.384  -7.584  31.001  1.00 96.23 61  A 1 
ATOM   472  C CE1 . PHE   A 1 61  ? -9.442  -9.327  30.221  1.00 95.56 61  A 1 
ATOM   473  C CE2 . PHE   A 1 61  ? -7.147  -8.544  30.005  1.00 95.89 61  A 1 
ATOM   474  C CZ  . PHE   A 1 61  ? -8.177  -9.415  29.615  1.00 96.52 61  A 1 
ATOM   475  N N   . HIS   A 1 62  ? -9.919  -3.260  33.474  1.00 97.00 62  A 1 
ATOM   476  C CA  . HIS   A 1 62  ? -9.979  -2.258  34.543  1.00 96.75 62  A 1 
ATOM   477  C C   . HIS   A 1 62  ? -10.484 -0.903  34.023  1.00 96.60 62  A 1 
ATOM   478  O O   . HIS   A 1 62  ? -9.960  0.152   34.363  1.00 93.94 62  A 1 
ATOM   479  C CB  . HIS   A 1 62  ? -8.595  -2.147  35.201  1.00 95.73 62  A 1 
ATOM   480  C CG  . HIS   A 1 62  ? -8.092  -3.456  35.730  1.00 95.19 62  A 1 
ATOM   481  N ND1 . HIS   A 1 62  ? -8.609  -4.141  36.819  1.00 86.14 62  A 1 
ATOM   482  C CD2 . HIS   A 1 62  ? -7.107  -4.226  35.175  1.00 87.18 62  A 1 
ATOM   483  C CE1 . HIS   A 1 62  ? -7.945  -5.301  36.904  1.00 88.04 62  A 1 
ATOM   484  N NE2 . HIS   A 1 62  ? -7.030  -5.380  35.930  1.00 89.48 62  A 1 
ATOM   485  N N   . LEU   A 1 63  ? -11.548 -0.923  33.198  1.00 95.90 63  A 1 
ATOM   486  C CA  . LEU   A 1 63  ? -12.073 0.251   32.478  1.00 95.36 63  A 1 
ATOM   487  C C   . LEU   A 1 63  ? -12.492 1.432   33.373  1.00 95.07 63  A 1 
ATOM   488  O O   . LEU   A 1 63  ? -12.666 2.543   32.870  1.00 91.68 63  A 1 
ATOM   489  C CB  . LEU   A 1 63  ? -13.283 -0.181  31.633  1.00 94.00 63  A 1 
ATOM   490  C CG  . LEU   A 1 63  ? -12.942 -1.062  30.416  1.00 91.15 63  A 1 
ATOM   491  C CD1 . LEU   A 1 63  ? -14.237 -1.558  29.770  1.00 87.33 63  A 1 
ATOM   492  C CD2 . LEU   A 1 63  ? -12.147 -0.293  29.364  1.00 86.52 63  A 1 
ATOM   493  N N   . HIS   A 1 64  ? -12.689 1.197   34.676  1.00 95.54 64  A 1 
ATOM   494  C CA  . HIS   A 1 64  ? -13.143 2.208   35.637  1.00 95.04 64  A 1 
ATOM   495  C C   . HIS   A 1 64  ? -12.023 2.737   36.536  1.00 95.40 64  A 1 
ATOM   496  O O   . HIS   A 1 64  ? -12.280 3.587   37.387  1.00 91.53 64  A 1 
ATOM   497  C CB  . HIS   A 1 64  ? -14.310 1.639   36.451  1.00 92.65 64  A 1 
ATOM   498  C CG  . HIS   A 1 64  ? -15.470 1.224   35.590  1.00 86.52 64  A 1 
ATOM   499  N ND1 . HIS   A 1 64  ? -16.083 2.006   34.634  1.00 71.34 64  A 1 
ATOM   500  C CD2 . HIS   A 1 64  ? -16.096 0.005   35.560  1.00 71.45 64  A 1 
ATOM   501  C CE1 . HIS   A 1 64  ? -17.044 1.274   34.053  1.00 66.97 64  A 1 
ATOM   502  N NE2 . HIS   A 1 64  ? -17.088 0.055   34.591  1.00 69.42 64  A 1 
ATOM   503  N N   . GLU   A 1 65  ? -10.797 2.257   36.355  1.00 95.51 65  A 1 
ATOM   504  C CA  . GLU   A 1 65  ? -9.633  2.702   37.115  1.00 95.04 65  A 1 
ATOM   505  C C   . GLU   A 1 65  ? -8.903  3.831   36.385  1.00 94.59 65  A 1 
ATOM   506  O O   . GLU   A 1 65  ? -8.946  3.938   35.160  1.00 90.22 65  A 1 
ATOM   507  C CB  . GLU   A 1 65  ? -8.704  1.521   37.413  1.00 92.95 65  A 1 
ATOM   508  C CG  . GLU   A 1 65  ? -9.368  0.493   38.341  1.00 88.58 65  A 1 
ATOM   509  C CD  . GLU   A 1 65  ? -8.479  -0.716  38.642  1.00 89.45 65  A 1 
ATOM   510  O OE1 . GLU   A 1 65  ? -9.012  -1.711  39.176  1.00 82.12 65  A 1 
ATOM   511  O OE2 . GLU   A 1 65  ? -7.266  -0.675  38.336  1.00 85.46 65  A 1 
ATOM   512  N N   . HIS   A 1 66  ? -8.239  4.700   37.151  1.00 95.00 66  A 1 
ATOM   513  C CA  . HIS   A 1 66  ? -7.383  5.777   36.643  1.00 95.00 66  A 1 
ATOM   514  C C   . HIS   A 1 66  ? -8.025  6.659   35.556  1.00 95.36 66  A 1 
ATOM   515  O O   . HIS   A 1 66  ? -7.359  7.129   34.634  1.00 92.63 66  A 1 
ATOM   516  C CB  . HIS   A 1 66  ? -6.031  5.198   36.225  1.00 93.03 66  A 1 
ATOM   517  C CG  . HIS   A 1 66  ? -5.340  4.476   37.346  1.00 93.01 66  A 1 
ATOM   518  N ND1 . HIS   A 1 66  ? -4.907  5.046   38.530  1.00 84.27 66  A 1 
ATOM   519  C CD2 . HIS   A 1 66  ? -5.054  3.141   37.389  1.00 84.78 66  A 1 
ATOM   520  C CE1 . HIS   A 1 66  ? -4.353  4.067   39.259  1.00 85.92 66  A 1 
ATOM   521  N NE2 . HIS   A 1 66  ? -4.432  2.909   38.603  1.00 87.68 66  A 1 
ATOM   522  N N   . LEU   A 1 67  ? -9.336  6.923   35.670  1.00 95.35 67  A 1 
ATOM   523  C CA  . LEU   A 1 67  ? -10.046 7.788   34.720  1.00 95.14 67  A 1 
ATOM   524  C C   . LEU   A 1 67  ? -9.505  9.226   34.706  1.00 95.61 67  A 1 
ATOM   525  O O   . LEU   A 1 67  ? -9.679  9.932   33.717  1.00 93.24 67  A 1 
ATOM   526  C CB  . LEU   A 1 67  ? -11.549 7.776   35.027  1.00 92.89 67  A 1 
ATOM   527  C CG  . LEU   A 1 67  ? -12.244 6.416   34.821  1.00 88.53 67  A 1 
ATOM   528  C CD1 . LEU   A 1 67  ? -13.721 6.547   35.192  1.00 83.51 67  A 1 
ATOM   529  C CD2 . LEU   A 1 67  ? -12.160 5.933   33.373  1.00 82.49 67  A 1 
ATOM   530  N N   . GLU   A 1 68  ? -8.822  9.652   35.782  1.00 96.72 68  A 1 
ATOM   531  C CA  . GLU   A 1 68  ? -8.127  10.938  35.857  1.00 96.53 68  A 1 
ATOM   532  C C   . GLU   A 1 68  ? -6.995  11.068  34.820  1.00 97.05 68  A 1 
ATOM   533  O O   . GLU   A 1 68  ? -6.712  12.172  34.365  1.00 95.93 68  A 1 
ATOM   534  C CB  . GLU   A 1 68  ? -7.604  11.189  37.286  1.00 95.19 68  A 1 
ATOM   535  C CG  . GLU   A 1 68  ? -6.451  10.291  37.785  1.00 87.03 68  A 1 
ATOM   536  C CD  . GLU   A 1 68  ? -6.851  8.859   38.194  1.00 84.59 68  A 1 
ATOM   537  O OE1 . GLU   A 1 68  ? -5.935  8.102   38.576  1.00 77.18 68  A 1 
ATOM   538  O OE2 . GLU   A 1 68  ? -8.053  8.519   38.130  1.00 81.69 68  A 1 
ATOM   539  N N   . ASP   A 1 69  ? -6.397  9.958   34.377  1.00 96.94 69  A 1 
ATOM   540  C CA  . ASP   A 1 69  ? -5.362  9.964   33.341  1.00 96.99 69  A 1 
ATOM   541  C C   . ASP   A 1 69  ? -5.878  10.526  32.014  1.00 97.47 69  A 1 
ATOM   542  O O   . ASP   A 1 69  ? -5.147  11.199  31.286  1.00 96.83 69  A 1 
ATOM   543  C CB  . ASP   A 1 69  ? -4.838  8.542   33.109  1.00 96.03 69  A 1 
ATOM   544  C CG  . ASP   A 1 69  ? -3.908  8.047   34.206  1.00 95.20 69  A 1 
ATOM   545  O OD1 . ASP   A 1 69  ? -3.433  8.880   35.013  1.00 92.01 69  A 1 
ATOM   546  O OD2 . ASP   A 1 69  ? -3.562  6.851   34.155  1.00 91.77 69  A 1 
ATOM   547  N N   . LEU   A 1 70  ? -7.157  10.307  31.724  1.00 97.23 70  A 1 
ATOM   548  C CA  . LEU   A 1 70  ? -7.807  10.812  30.514  1.00 97.39 70  A 1 
ATOM   549  C C   . LEU   A 1 70  ? -7.956  12.339  30.512  1.00 97.71 70  A 1 
ATOM   550  O O   . LEU   A 1 70  ? -8.220  12.923  29.461  1.00 97.00 70  A 1 
ATOM   551  C CB  . LEU   A 1 70  ? -9.170  10.123  30.334  1.00 96.79 70  A 1 
ATOM   552  C CG  . LEU   A 1 70  ? -9.142  8.583   30.300  1.00 95.28 70  A 1 
ATOM   553  C CD1 . LEU   A 1 70  ? -10.554 8.059   30.040  1.00 91.68 70  A 1 
ATOM   554  C CD2 . LEU   A 1 70  ? -8.223  8.041   29.208  1.00 90.72 70  A 1 
ATOM   555  N N   . GLN   A 1 71  ? -7.755  12.996  31.666  1.00 97.90 71  A 1 
ATOM   556  C CA  . GLN   A 1 71  ? -7.729  14.462  31.790  1.00 97.94 71  A 1 
ATOM   557  C C   . GLN   A 1 71  ? -6.326  15.051  31.604  1.00 98.17 71  A 1 
ATOM   558  O O   . GLN   A 1 71  ? -6.177  16.274  31.576  1.00 97.45 71  A 1 
ATOM   559  C CB  . GLN   A 1 71  ? -8.335  14.897  33.137  1.00 97.35 71  A 1 
ATOM   560  C CG  . GLN   A 1 71  ? -9.744  14.339  33.392  1.00 93.71 71  A 1 
ATOM   561  C CD  . GLN   A 1 71  ? -10.707 14.629  32.244  1.00 87.23 71  A 1 
ATOM   562  O OE1 . GLN   A 1 71  ? -10.788 15.733  31.733  1.00 75.78 71  A 1 
ATOM   563  N NE2 . GLN   A 1 71  ? -11.449 13.644  31.790  1.00 73.23 71  A 1 
ATOM   564  N N   . LYS   A 1 72  ? -5.288  14.225  31.463  1.00 98.08 72  A 1 
ATOM   565  C CA  . LYS   A 1 72  ? -3.944  14.695  31.119  1.00 98.17 72  A 1 
ATOM   566  C C   . LYS   A 1 72  ? -3.943  15.303  29.713  1.00 98.39 72  A 1 
ATOM   567  O O   . LYS   A 1 72  ? -4.640  14.806  28.825  1.00 98.17 72  A 1 
ATOM   568  C CB  . LYS   A 1 72  ? -2.915  13.560  31.233  1.00 97.85 72  A 1 
ATOM   569  C CG  . LYS   A 1 72  ? -2.646  13.177  32.700  1.00 96.32 72  A 1 
ATOM   570  C CD  . LYS   A 1 72  ? -1.750  11.942  32.812  1.00 93.97 72  A 1 
ATOM   571  C CE  . LYS   A 1 72  ? -1.419  11.673  34.280  1.00 89.07 72  A 1 
ATOM   572  N NZ  . LYS   A 1 72  ? -1.623  10.278  34.683  1.00 82.39 72  A 1 
ATOM   573  N N   . PRO   A 1 73  ? -3.152  16.368  29.481  1.00 98.52 73  A 1 
ATOM   574  C CA  . PRO   A 1 73  ? -3.043  16.967  28.158  1.00 98.58 73  A 1 
ATOM   575  C C   . PRO   A 1 73  ? -2.325  16.028  27.182  1.00 98.68 73  A 1 
ATOM   576  O O   . PRO   A 1 73  ? -1.393  15.316  27.558  1.00 98.38 73  A 1 
ATOM   577  C CB  . PRO   A 1 73  ? -2.288  18.279  28.370  1.00 98.09 73  A 1 
ATOM   578  C CG  . PRO   A 1 73  ? -1.409  17.987  29.586  1.00 95.25 73  A 1 
ATOM   579  C CD  . PRO   A 1 73  ? -2.284  17.061  30.427  1.00 98.01 73  A 1 
ATOM   580  N N   . VAL   A 1 74  ? -2.699  16.067  25.903  1.00 98.66 74  A 1 
ATOM   581  C CA  . VAL   A 1 74  ? -2.075  15.237  24.856  1.00 98.69 74  A 1 
ATOM   582  C C   . VAL   A 1 74  ? -0.581  15.507  24.675  1.00 98.69 74  A 1 
ATOM   583  O O   . VAL   A 1 74  ? 0.134   14.641  24.188  1.00 98.33 74  A 1 
ATOM   584  C CB  . VAL   A 1 74  ? -2.794  15.362  23.498  1.00 98.30 74  A 1 
ATOM   585  C CG1 . VAL   A 1 74  ? -4.222  14.831  23.583  1.00 96.19 74  A 1 
ATOM   586  C CG2 . VAL   A 1 74  ? -2.810  16.799  22.959  1.00 96.15 74  A 1 
ATOM   587  N N   . SER   A 1 75  ? -0.087  16.658  25.132  1.00 98.61 75  A 1 
ATOM   588  C CA  . SER   A 1 75  ? 1.350   16.962  25.174  1.00 98.48 75  A 1 
ATOM   589  C C   . SER   A 1 75  ? 2.165   15.954  25.993  1.00 98.42 75  A 1 
ATOM   590  O O   . SER   A 1 75  ? 3.363   15.825  25.762  1.00 97.70 75  A 1 
ATOM   591  C CB  . SER   A 1 75  ? 1.578   18.365  25.734  1.00 98.01 75  A 1 
ATOM   592  O OG  . SER   A 1 75  ? 1.070   18.488  27.046  1.00 94.77 75  A 1 
ATOM   593  N N   . THR   A 1 76  ? 1.533   15.217  26.918  1.00 98.44 76  A 1 
ATOM   594  C CA  . THR   A 1 76  ? 2.199   14.182  27.730  1.00 98.20 76  A 1 
ATOM   595  C C   . THR   A 1 76  ? 2.492   12.895  26.958  1.00 98.18 76  A 1 
ATOM   596  O O   . THR   A 1 76  ? 3.322   12.107  27.404  1.00 97.22 76  A 1 
ATOM   597  C CB  . THR   A 1 76  ? 1.384   13.825  28.981  1.00 97.59 76  A 1 
ATOM   598  O OG1 . THR   A 1 76  ? 0.111   13.325  28.655  1.00 93.65 76  A 1 
ATOM   599  C CG2 . THR   A 1 76  ? 1.178   15.025  29.903  1.00 93.25 76  A 1 
ATOM   600  N N   . ILE   A 1 77  ? 1.816   12.657  25.826  1.00 98.57 77  A 1 
ATOM   601  C CA  . ILE   A 1 77  ? 1.906   11.403  25.058  1.00 98.48 77  A 1 
ATOM   602  C C   . ILE   A 1 77  ? 2.194   11.599  23.565  1.00 98.49 77  A 1 
ATOM   603  O O   . ILE   A 1 77  ? 2.461   10.625  22.863  1.00 97.92 77  A 1 
ATOM   604  C CB  . ILE   A 1 77  ? 0.629   10.553  25.242  1.00 98.12 77  A 1 
ATOM   605  C CG1 . ILE   A 1 77  ? -0.633  11.248  24.679  1.00 96.79 77  A 1 
ATOM   606  C CG2 . ILE   A 1 77  ? 0.431   10.193  26.727  1.00 95.65 77  A 1 
ATOM   607  C CD1 . ILE   A 1 77  ? -1.822  10.298  24.502  1.00 95.28 77  A 1 
ATOM   608  N N   . MET   A 1 78  ? 2.122   12.831  23.062  1.00 98.60 78  A 1 
ATOM   609  C CA  . MET   A 1 78  ? 2.289   13.108  21.639  1.00 98.61 78  A 1 
ATOM   610  C C   . MET   A 1 78  ? 3.709   12.795  21.157  1.00 98.52 78  A 1 
ATOM   611  O O   . MET   A 1 78  ? 4.698   13.012  21.855  1.00 97.87 78  A 1 
ATOM   612  C CB  . MET   A 1 78  ? 1.850   14.543  21.297  1.00 98.24 78  A 1 
ATOM   613  C CG  . MET   A 1 78  ? 2.812   15.630  21.790  1.00 97.51 78  A 1 
ATOM   614  S SD  . MET   A 1 78  ? 2.212   17.320  21.484  1.00 97.12 78  A 1 
ATOM   615  C CE  . MET   A 1 78  ? 3.650   18.255  22.026  1.00 94.23 78  A 1 
ATOM   616  N N   . LYS   A 1 79  ? 3.816   12.307  19.915  1.00 98.58 79  A 1 
ATOM   617  C CA  . LYS   A 1 79  ? 5.092   12.191  19.203  1.00 98.42 79  A 1 
ATOM   618  C C   . LYS   A 1 79  ? 5.496   13.564  18.673  1.00 98.61 79  A 1 
ATOM   619  O O   . LYS   A 1 79  ? 4.669   14.247  18.071  1.00 98.28 79  A 1 
ATOM   620  C CB  . LYS   A 1 79  ? 4.960   11.189  18.050  1.00 97.53 79  A 1 
ATOM   621  C CG  . LYS   A 1 79  ? 4.711   9.741   18.521  1.00 87.24 79  A 1 
ATOM   622  C CD  . LYS   A 1 79  ? 5.997   8.952   18.668  1.00 80.57 79  A 1 
ATOM   623  C CE  . LYS   A 1 79  ? 5.659   7.519   19.087  1.00 74.01 79  A 1 
ATOM   624  N NZ  . LYS   A 1 79  ? 6.839   6.625   19.016  1.00 65.23 79  A 1 
ATOM   625  N N   . THR   A 1 80  ? 6.756   13.943  18.854  1.00 98.27 80  A 1 
ATOM   626  C CA  . THR   A 1 80  ? 7.304   15.242  18.423  1.00 98.15 80  A 1 
ATOM   627  C C   . THR   A 1 80  ? 8.293   15.122  17.268  1.00 97.72 80  A 1 
ATOM   628  O O   . THR   A 1 80  ? 8.309   15.978  16.392  1.00 93.38 80  A 1 
ATOM   629  C CB  . THR   A 1 80  ? 7.960   15.974  19.597  1.00 97.43 80  A 1 
ATOM   630  O OG1 . THR   A 1 80  ? 8.886   15.127  20.250  1.00 93.02 80  A 1 
ATOM   631  C CG2 . THR   A 1 80  ? 6.925   16.398  20.637  1.00 91.89 80  A 1 
ATOM   632  N N   . ASP   A 1 81  ? 9.057   14.031  17.217  1.00 97.73 81  A 1 
ATOM   633  C CA  . ASP   A 1 81  ? 9.969   13.735  16.109  1.00 97.27 81  A 1 
ATOM   634  C C   . ASP   A 1 81  ? 9.178   13.107  14.961  1.00 97.70 81  A 1 
ATOM   635  O O   . ASP   A 1 81  ? 9.064   11.883  14.838  1.00 95.66 81  A 1 
ATOM   636  C CB  . ASP   A 1 81  ? 11.124  12.847  16.594  1.00 95.04 81  A 1 
ATOM   637  C CG  . ASP   A 1 81  ? 11.996  13.537  17.640  1.00 82.92 81  A 1 
ATOM   638  O OD1 . ASP   A 1 81  ? 12.127  14.778  17.576  1.00 74.07 81  A 1 
ATOM   639  O OD2 . ASP   A 1 81  ? 12.515  12.810  18.514  1.00 75.55 81  A 1 
ATOM   640  N N   . LEU   A 1 82  ? 8.569   13.962  14.142  1.00 98.18 82  A 1 
ATOM   641  C CA  . LEU   A 1 82  ? 7.641   13.551  13.098  1.00 98.46 82  A 1 
ATOM   642  C C   . LEU   A 1 82  ? 8.299   13.531  11.727  1.00 98.53 82  A 1 
ATOM   643  O O   . LEU   A 1 82  ? 8.919   14.500  11.297  1.00 97.98 82  A 1 
ATOM   644  C CB  . LEU   A 1 82  ? 6.404   14.454  13.092  1.00 98.22 82  A 1 
ATOM   645  C CG  . LEU   A 1 82  ? 5.601   14.448  14.407  1.00 97.55 82  A 1 
ATOM   646  C CD1 . LEU   A 1 82  ? 4.403   15.378  14.255  1.00 96.59 82  A 1 
ATOM   647  C CD2 . LEU   A 1 82  ? 5.076   13.060  14.781  1.00 96.26 82  A 1 
ATOM   648  N N   . ILE   A 1 83  ? 8.059   12.436  10.999  1.00 98.66 83  A 1 
ATOM   649  C CA  . ILE   A 1 83  ? 8.263   12.400  9.554   1.00 98.71 83  A 1 
ATOM   650  C C   . ILE   A 1 83  ? 7.073   13.127  8.926   1.00 98.81 83  A 1 
ATOM   651  O O   . ILE   A 1 83  ? 5.919   12.809  9.222   1.00 98.70 83  A 1 
ATOM   652  C CB  . ILE   A 1 83  ? 8.419   10.954  9.050   1.00 98.54 83  A 1 
ATOM   653  C CG1 . ILE   A 1 83  ? 9.583   10.247  9.792   1.00 97.61 83  A 1 
ATOM   654  C CG2 . ILE   A 1 83  ? 8.666   10.949  7.531   1.00 97.47 83  A 1 
ATOM   655  C CD1 . ILE   A 1 83  ? 9.632   8.737   9.555   1.00 93.65 83  A 1 
ATOM   656  N N   . VAL   A 1 84  ? 7.358   14.110  8.084   1.00 98.73 84  A 1 
ATOM   657  C CA  . VAL   A 1 84  ? 6.356   14.922  7.386   1.00 98.73 84  A 1 
ATOM   658  C C   . VAL   A 1 84  ? 6.605   14.882  5.885   1.00 98.73 84  A 1 
ATOM   659  O O   . VAL   A 1 84  ? 7.723   14.627  5.446   1.00 98.34 84  A 1 
ATOM   660  C CB  . VAL   A 1 84  ? 6.308   16.375  7.907   1.00 98.34 84  A 1 
ATOM   661  C CG1 . VAL   A 1 84  ? 5.960   16.424  9.397   1.00 96.50 84  A 1 
ATOM   662  C CG2 . VAL   A 1 84  ? 7.619   17.138  7.685   1.00 95.95 84  A 1 
ATOM   663  N N   . GLY   A 1 85  ? 5.562   15.125  5.107   1.00 98.59 85  A 1 
ATOM   664  C CA  . GLY   A 1 85  ? 5.642   15.235  3.657   1.00 98.55 85  A 1 
ATOM   665  C C   . GLY   A 1 85  ? 5.302   16.640  3.164   1.00 98.67 85  A 1 
ATOM   666  O O   . GLY   A 1 85  ? 4.827   17.496  3.916   1.00 98.40 85  A 1 
ATOM   667  N N   . HIS   A 1 86  ? 5.524   16.852  1.878   1.00 98.31 86  A 1 
ATOM   668  C CA  . HIS   A 1 86  ? 5.163   18.072  1.159   1.00 97.98 86  A 1 
ATOM   669  C C   . HIS   A 1 86  ? 4.007   17.794  0.176   1.00 97.65 86  A 1 
ATOM   670  O O   . HIS   A 1 86  ? 3.923   16.683  -0.351  1.00 97.13 86  A 1 
ATOM   671  C CB  . HIS   A 1 86  ? 6.420   18.601  0.451   1.00 97.62 86  A 1 
ATOM   672  C CG  . HIS   A 1 86  ? 6.237   19.968  -0.142  1.00 96.61 86  A 1 
ATOM   673  N ND1 . HIS   A 1 86  ? 5.920   20.253  -1.452  1.00 89.49 86  A 1 
ATOM   674  C CD2 . HIS   A 1 86  ? 6.310   21.174  0.516   1.00 89.47 86  A 1 
ATOM   675  C CE1 . HIS   A 1 86  ? 5.802   21.592  -1.573  1.00 90.80 86  A 1 
ATOM   676  N NE2 . HIS   A 1 86  ? 6.035   22.182  -0.399  1.00 91.65 86  A 1 
ATOM   677  N N   . PRO   A 1 87  ? 3.128   18.763  -0.128  1.00 97.77 87  A 1 
ATOM   678  C CA  . PRO   A 1 87  ? 2.042   18.567  -1.100  1.00 97.12 87  A 1 
ATOM   679  C C   . PRO   A 1 87  ? 2.495   18.082  -2.482  1.00 95.77 87  A 1 
ATOM   680  O O   . PRO   A 1 87  ? 1.731   17.413  -3.178  1.00 94.33 87  A 1 
ATOM   681  C CB  . PRO   A 1 87  ? 1.371   19.938  -1.224  1.00 96.85 87  A 1 
ATOM   682  C CG  . PRO   A 1 87  ? 1.655   20.612  0.109   1.00 95.65 87  A 1 
ATOM   683  C CD  . PRO   A 1 87  ? 3.026   20.080  0.488   1.00 97.58 87  A 1 
ATOM   684  N N   . LEU   A 1 88  ? 3.719   18.414  -2.879  1.00 95.78 88  A 1 
ATOM   685  C CA  . LEU   A 1 88  ? 4.309   18.068  -4.177  1.00 94.21 88  A 1 
ATOM   686  C C   . LEU   A 1 88  ? 5.119   16.760  -4.159  1.00 92.92 88  A 1 
ATOM   687  O O   . LEU   A 1 88  ? 5.718   16.420  -5.181  1.00 90.60 88  A 1 
ATOM   688  C CB  . LEU   A 1 88  ? 5.163   19.240  -4.701  1.00 92.80 88  A 1 
ATOM   689  C CG  . LEU   A 1 88  ? 4.426   20.582  -4.844  1.00 90.13 88  A 1 
ATOM   690  C CD1 . LEU   A 1 88  ? 5.392   21.635  -5.390  1.00 85.47 88  A 1 
ATOM   691  C CD2 . LEU   A 1 88  ? 3.226   20.498  -5.784  1.00 84.48 88  A 1 
ATOM   692  N N   . ASP   A 1 89  ? 5.153   16.034  -3.034  1.00 94.18 89  A 1 
ATOM   693  C CA  . ASP   A 1 89  ? 5.725   14.688  -3.003  1.00 93.95 89  A 1 
ATOM   694  C C   . ASP   A 1 89  ? 4.824   13.726  -3.791  1.00 93.37 89  A 1 
ATOM   695  O O   . ASP   A 1 89  ? 3.630   13.975  -3.991  1.00 92.68 89  A 1 
ATOM   696  C CB  . ASP   A 1 89  ? 5.920   14.190  -1.562  1.00 94.65 89  A 1 
ATOM   697  C CG  . ASP   A 1 89  ? 6.849   15.049  -0.696  1.00 95.09 89  A 1 
ATOM   698  O OD1 . ASP   A 1 89  ? 7.681   15.800  -1.245  1.00 92.96 89  A 1 
ATOM   699  O OD2 . ASP   A 1 89  ? 6.704   14.971  0.548   1.00 93.05 89  A 1 
ATOM   700  N N   . PHE   A 1 90  ? 5.373   12.589  -4.222  1.00 90.95 90  A 1 
ATOM   701  C CA  . PHE   A 1 90  ? 4.610   11.544  -4.896  1.00 90.65 90  A 1 
ATOM   702  C C   . PHE   A 1 90  ? 4.036   10.532  -3.900  1.00 92.67 90  A 1 
ATOM   703  O O   . PHE   A 1 90  ? 4.671   10.148  -2.922  1.00 92.79 90  A 1 
ATOM   704  C CB  . PHE   A 1 90  ? 5.473   10.868  -5.961  1.00 87.79 90  A 1 
ATOM   705  C CG  . PHE   A 1 90  ? 5.899   11.788  -7.087  1.00 85.23 90  A 1 
ATOM   706  C CD1 . PHE   A 1 90  ? 4.962   12.202  -8.052  1.00 80.22 90  A 1 
ATOM   707  C CD2 . PHE   A 1 90  ? 7.230   12.233  -7.179  1.00 78.36 90  A 1 
ATOM   708  C CE1 . PHE   A 1 90  ? 5.348   13.054  -9.098  1.00 76.21 90  A 1 
ATOM   709  C CE2 . PHE   A 1 90  ? 7.625   13.084  -8.225  1.00 75.07 90  A 1 
ATOM   710  C CZ  . PHE   A 1 90  ? 6.681   13.496  -9.185  1.00 76.10 90  A 1 
ATOM   711  N N   . VAL   A 1 91  ? 2.817   10.036  -4.176  1.00 92.47 91  A 1 
ATOM   712  C CA  . VAL   A 1 91  ? 2.162   9.049   -3.306  1.00 93.81 91  A 1 
ATOM   713  C C   . VAL   A 1 91  ? 2.930   7.728   -3.206  1.00 94.89 91  A 1 
ATOM   714  O O   . VAL   A 1 91  ? 2.877   7.070   -2.174  1.00 95.09 91  A 1 
ATOM   715  C CB  . VAL   A 1 91  ? 0.706   8.776   -3.727  1.00 93.12 91  A 1 
ATOM   716  C CG1 . VAL   A 1 91  ? -0.145  10.031  -3.563  1.00 90.21 91  A 1 
ATOM   717  C CG2 . VAL   A 1 91  ? 0.568   8.257   -5.162  1.00 90.53 91  A 1 
ATOM   718  N N   . GLU   A 1 92  ? 3.666   7.354   -4.243  1.00 92.16 92  A 1 
ATOM   719  C CA  . GLU   A 1 92  ? 4.551   6.190   -4.241  1.00 91.57 92  A 1 
ATOM   720  C C   . GLU   A 1 92  ? 5.744   6.346   -3.282  1.00 93.16 92  A 1 
ATOM   721  O O   . GLU   A 1 92  ? 6.139   5.375   -2.633  1.00 92.99 92  A 1 
ATOM   722  C CB  . GLU   A 1 92  ? 5.015   5.874   -5.677  1.00 88.72 92  A 1 
ATOM   723  C CG  . GLU   A 1 92  ? 5.661   7.013   -6.479  1.00 81.49 92  A 1 
ATOM   724  C CD  . GLU   A 1 92  ? 4.672   7.818   -7.344  1.00 78.53 92  A 1 
ATOM   725  O OE1 . GLU   A 1 92  ? 5.030   8.153   -8.492  1.00 71.60 92  A 1 
ATOM   726  O OE2 . GLU   A 1 92  ? 3.541   8.088   -6.888  1.00 72.68 92  A 1 
ATOM   727  N N   . GLU   A 1 93  ? 6.261   7.567   -3.114  1.00 93.55 93  A 1 
ATOM   728  C CA  . GLU   A 1 93  ? 7.291   7.872   -2.115  1.00 94.07 93  A 1 
ATOM   729  C C   . GLU   A 1 93  ? 6.715   7.789   -0.697  1.00 95.94 93  A 1 
ATOM   730  O O   . GLU   A 1 93  ? 7.347   7.237   0.204   1.00 96.07 93  A 1 
ATOM   731  C CB  . GLU   A 1 93  ? 7.887   9.267   -2.364  1.00 92.37 93  A 1 
ATOM   732  C CG  . GLU   A 1 93  ? 8.614   9.362   -3.716  1.00 86.63 93  A 1 
ATOM   733  C CD  . GLU   A 1 93  ? 9.103   10.786  -4.036  1.00 81.27 93  A 1 
ATOM   734  O OE1 . GLU   A 1 93  ? 10.124  10.895  -4.752  1.00 72.79 93  A 1 
ATOM   735  O OE2 . GLU   A 1 93  ? 8.443   11.751  -3.592  1.00 73.83 93  A 1 
ATOM   736  N N   . VAL   A 1 94  ? 5.471   8.237   -0.504  1.00 96.08 94  A 1 
ATOM   737  C CA  . VAL   A 1 94  ? 4.756   8.076   0.772   1.00 97.33 94  A 1 
ATOM   738  C C   . VAL   A 1 94  ? 4.569   6.596   1.115   1.00 97.70 94  A 1 
ATOM   739  O O   . VAL   A 1 94  ? 4.768   6.206   2.265   1.00 97.74 94  A 1 
ATOM   740  C CB  . VAL   A 1 94  ? 3.402   8.804   0.749   1.00 97.61 94  A 1 
ATOM   741  C CG1 . VAL   A 1 94  ? 2.622   8.600   2.048   1.00 97.13 94  A 1 
ATOM   742  C CG2 . VAL   A 1 94  ? 3.590   10.311  0.552   1.00 97.24 94  A 1 
ATOM   743  N N   . ALA   A 1 95  ? 4.237   5.749   0.136   1.00 97.42 95  A 1 
ATOM   744  C CA  . ALA   A 1 95  ? 4.138   4.307   0.345   1.00 97.36 95  A 1 
ATOM   745  C C   . ALA   A 1 95  ? 5.477   3.708   0.810   1.00 97.67 95  A 1 
ATOM   746  O O   . ALA   A 1 95  ? 5.499   2.917   1.756   1.00 97.71 95  A 1 
ATOM   747  C CB  . ALA   A 1 95  ? 3.641   3.644   -0.945  1.00 96.77 95  A 1 
ATOM   748  N N   . ALA   A 1 96  ? 6.584   4.130   0.200   1.00 96.67 96  A 1 
ATOM   749  C CA  . ALA   A 1 96  ? 7.925   3.713   0.601   1.00 96.43 96  A 1 
ATOM   750  C C   . ALA   A 1 96  ? 8.253   4.155   2.039   1.00 96.92 96  A 1 
ATOM   751  O O   . ALA   A 1 96  ? 8.678   3.326   2.844   1.00 96.67 96  A 1 
ATOM   752  C CB  . ALA   A 1 96  ? 8.943   4.235   -0.422  1.00 95.31 96  A 1 
ATOM   753  N N   . LEU   A 1 97  ? 7.957   5.409   2.402   1.00 97.39 97  A 1 
ATOM   754  C CA  . LEU   A 1 97  ? 8.135   5.923   3.767   1.00 97.66 97  A 1 
ATOM   755  C C   . LEU   A 1 97  ? 7.328   5.123   4.797   1.00 97.91 97  A 1 
ATOM   756  O O   . LEU   A 1 97  ? 7.840   4.772   5.858   1.00 97.44 97  A 1 
ATOM   757  C CB  . LEU   A 1 97  ? 7.717   7.402   3.826   1.00 97.12 97  A 1 
ATOM   758  C CG  . LEU   A 1 97  ? 8.696   8.392   3.170   1.00 91.68 97  A 1 
ATOM   759  C CD1 . LEU   A 1 97  ? 8.065   9.786   3.165   1.00 89.91 97  A 1 
ATOM   760  C CD2 . LEU   A 1 97  ? 10.017  8.470   3.931   1.00 90.31 97  A 1 
ATOM   761  N N   . PHE   A 1 98  ? 6.060   4.806   4.496   1.00 98.29 98  A 1 
ATOM   762  C CA  . PHE   A 1 98  ? 5.227   4.010   5.392   1.00 98.38 98  A 1 
ATOM   763  C C   . PHE   A 1 98  ? 5.786   2.601   5.593   1.00 98.10 98  A 1 
ATOM   764  O O   . PHE   A 1 98  ? 5.763   2.082   6.709   1.00 97.59 98  A 1 
ATOM   765  C CB  . PHE   A 1 98  ? 3.796   3.930   4.856   1.00 98.48 98  A 1 
ATOM   766  C CG  . PHE   A 1 98  ? 2.945   5.180   4.973   1.00 98.54 98  A 1 
ATOM   767  C CD1 . PHE   A 1 98  ? 3.387   6.348   5.619   1.00 98.00 98  A 1 
ATOM   768  C CD2 . PHE   A 1 98  ? 1.640   5.151   4.439   1.00 98.00 98  A 1 
ATOM   769  C CE1 . PHE   A 1 98  ? 2.552   7.471   5.717   1.00 97.85 98  A 1 
ATOM   770  C CE2 . PHE   A 1 98  ? 0.805   6.271   4.534   1.00 97.81 98  A 1 
ATOM   771  C CZ  . PHE   A 1 98  ? 1.261   7.433   5.169   1.00 98.15 98  A 1 
ATOM   772  N N   . TYR   A 1 99  ? 6.300   1.991   4.527   1.00 97.60 99  A 1 
ATOM   773  C CA  . TYR   A 1 99  ? 6.894   0.660   4.587   1.00 97.13 99  A 1 
ATOM   774  C C   . TYR   A 1 99  ? 8.209   0.657   5.376   1.00 96.77 99  A 1 
ATOM   775  O O   . TYR   A 1 99  ? 8.385   -0.161  6.282   1.00 95.92 99  A 1 
ATOM   776  C CB  . TYR   A 1 99  ? 7.086   0.142   3.160   1.00 96.70 99  A 1 
ATOM   777  C CG  . TYR   A 1 99  ? 7.617   -1.273  3.113   1.00 96.35 99  A 1 
ATOM   778  C CD1 . TYR   A 1 99  ? 8.997   -1.514  2.964   1.00 94.81 99  A 1 
ATOM   779  C CD2 . TYR   A 1 99  ? 6.733   -2.357  3.260   1.00 94.94 99  A 1 
ATOM   780  C CE1 . TYR   A 1 99  ? 9.491   -2.828  2.961   1.00 94.13 99  A 1 
ATOM   781  C CE2 . TYR   A 1 99  ? 7.220   -3.675  3.260   1.00 93.90 99  A 1 
ATOM   782  C CZ  . TYR   A 1 99  ? 8.602   -3.904  3.113   1.00 94.27 99  A 1 
ATOM   783  O OH  . TYR   A 1 99  ? 9.079   -5.188  3.123   1.00 92.69 99  A 1 
ATOM   784  N N   . GLU   A 1 100 ? 9.116   1.594   5.073   1.00 97.04 100 A 1 
ATOM   785  C CA  . GLU   A 1 100 ? 10.443  1.692   5.684   1.00 96.49 100 A 1 
ATOM   786  C C   . GLU   A 1 100 ? 10.362  2.019   7.181   1.00 96.52 100 A 1 
ATOM   787  O O   . GLU   A 1 100 ? 10.942  1.322   8.015   1.00 95.40 100 A 1 
ATOM   788  C CB  . GLU   A 1 100 ? 11.247  2.758   4.921   1.00 95.21 100 A 1 
ATOM   789  C CG  . GLU   A 1 100 ? 12.696  2.866   5.423   1.00 82.69 100 A 1 
ATOM   790  C CD  . GLU   A 1 100 ? 13.524  3.930   4.681   1.00 75.62 100 A 1 
ATOM   791  O OE1 . GLU   A 1 100 ? 14.696  4.109   5.085   1.00 68.33 100 A 1 
ATOM   792  O OE2 . GLU   A 1 100 ? 12.999  4.562   3.740   1.00 68.61 100 A 1 
ATOM   793  N N   . HIS   A 1 101 ? 9.590   3.045   7.534   1.00 97.43 101 A 1 
ATOM   794  C CA  . HIS   A 1 101 ? 9.496   3.532   8.911   1.00 97.48 101 A 1 
ATOM   795  C C   . HIS   A 1 101 ? 8.382   2.872   9.729   1.00 97.38 101 A 1 
ATOM   796  O O   . HIS   A 1 101 ? 8.268   3.130   10.928  1.00 96.22 101 A 1 
ATOM   797  C CB  . HIS   A 1 101 ? 9.377   5.053   8.906   1.00 97.46 101 A 1 
ATOM   798  C CG  . HIS   A 1 101 ? 10.557  5.729   8.265   1.00 96.96 101 A 1 
ATOM   799  N ND1 . HIS   A 1 101 ? 11.847  5.772   8.771   1.00 84.63 101 A 1 
ATOM   800  C CD2 . HIS   A 1 101 ? 10.567  6.388   7.067   1.00 85.32 101 A 1 
ATOM   801  C CE1 . HIS   A 1 101 ? 12.606  6.442   7.889   1.00 88.03 101 A 1 
ATOM   802  N NE2 . HIS   A 1 101 ? 11.862  6.838   6.847   1.00 90.01 101 A 1 
ATOM   803  N N   . ARG   A 1 102 ? 7.567   1.994   9.126   1.00 96.88 102 A 1 
ATOM   804  C CA  . ARG   A 1 102 ? 6.448   1.284   9.779   1.00 96.66 102 A 1 
ATOM   805  C C   . ARG   A 1 102 ? 5.433   2.235   10.425  1.00 97.03 102 A 1 
ATOM   806  O O   . ARG   A 1 102 ? 4.917   1.970   11.513  1.00 95.55 102 A 1 
ATOM   807  C CB  . ARG   A 1 102 ? 6.970   0.234   10.765  1.00 95.45 102 A 1 
ATOM   808  C CG  . ARG   A 1 102 ? 7.965   -0.743  10.128  1.00 90.46 102 A 1 
ATOM   809  C CD  . ARG   A 1 102 ? 8.408   -1.748  11.183  1.00 85.36 102 A 1 
ATOM   810  N NE  . ARG   A 1 102 ? 9.328   -2.740  10.608  1.00 77.24 102 A 1 
ATOM   811  C CZ  . ARG   A 1 102 ? 9.492   -3.974  11.042  1.00 68.48 102 A 1 
ATOM   812  N NH1 . ARG   A 1 102 ? 8.907   -4.410  12.123  1.00 62.52 102 A 1 
ATOM   813  N NH2 . ARG   A 1 102 ? 10.252  -4.797  10.383  1.00 62.81 102 A 1 
ATOM   814  N N   . ILE   A 1 103 ? 5.146   3.330   9.739   1.00 97.81 103 A 1 
ATOM   815  C CA  . ILE   A 1 103 ? 4.162   4.344   10.125  1.00 98.09 103 A 1 
ATOM   816  C C   . ILE   A 1 103 ? 2.938   4.273   9.206   1.00 98.27 103 A 1 
ATOM   817  O O   . ILE   A 1 103 ? 2.999   3.729   8.104   1.00 98.12 103 A 1 
ATOM   818  C CB  . ILE   A 1 103 ? 4.802   5.753   10.163  1.00 98.06 103 A 1 
ATOM   819  C CG1 . ILE   A 1 103 ? 5.360   6.179   8.786   1.00 97.53 103 A 1 
ATOM   820  C CG2 . ILE   A 1 103 ? 5.879   5.796   11.260  1.00 96.47 103 A 1 
ATOM   821  C CD1 . ILE   A 1 103 ? 5.904   7.615   8.737   1.00 96.89 103 A 1 
ATOM   822  N N   . GLY   A 1 104 ? 1.813   4.806   9.657   1.00 98.18 104 A 1 
ATOM   823  C CA  . GLY   A 1 104 ? 0.550   4.786   8.914   1.00 98.13 104 A 1 
ATOM   824  C C   . GLY   A 1 104 ? -0.041  6.166   8.622   1.00 98.49 104 A 1 
ATOM   825  O O   . GLY   A 1 104 ? -1.179  6.241   8.169   1.00 98.00 104 A 1 
ATOM   826  N N   . CYS   A 1 105 ? 0.695   7.237   8.920   1.00 98.38 105 A 1 
ATOM   827  C CA  . CYS   A 1 105 ? 0.256   8.616   8.778   1.00 98.57 105 A 1 
ATOM   828  C C   . CYS   A 1 105 ? 1.438   9.517   8.436   1.00 98.72 105 A 1 
ATOM   829  O O   . CYS   A 1 105 ? 2.500   9.397   9.048   1.00 98.45 105 A 1 
ATOM   830  C CB  . CYS   A 1 105 ? -0.398  9.032   10.100  1.00 97.87 105 A 1 
ATOM   831  S SG  . CYS   A 1 105 ? -0.863  10.782  10.106  1.00 96.29 105 A 1 
ATOM   832  N N   . LEU   A 1 106 ? 1.225   10.441  7.505   1.00 98.88 106 A 1 
ATOM   833  C CA  . LEU   A 1 106 ? 2.179   11.483  7.146   1.00 98.89 106 A 1 
ATOM   834  C C   . LEU   A 1 106 ? 1.465   12.842  7.182   1.00 98.92 106 A 1 
ATOM   835  O O   . LEU   A 1 106 ? 0.640   13.115  6.304   1.00 98.82 106 A 1 
ATOM   836  C CB  . LEU   A 1 106 ? 2.774   11.146  5.770   1.00 98.69 106 A 1 
ATOM   837  C CG  . LEU   A 1 106 ? 4.040   11.943  5.424   1.00 97.11 106 A 1 
ATOM   838  C CD1 . LEU   A 1 106 ? 5.239   11.486  6.259   1.00 95.75 106 A 1 
ATOM   839  C CD2 . LEU   A 1 106 ? 4.393   11.716  3.954   1.00 96.00 106 A 1 
ATOM   840  N N   . PRO   A 1 107 ? 1.728   13.693  8.198   1.00 98.93 107 A 1 
ATOM   841  C CA  . PRO   A 1 107 ? 1.283   15.079  8.160   1.00 98.92 107 A 1 
ATOM   842  C C   . PRO   A 1 107 ? 1.943   15.804  6.987   1.00 98.92 107 A 1 
ATOM   843  O O   . PRO   A 1 107 ? 3.148   15.672  6.771   1.00 98.78 107 A 1 
ATOM   844  C CB  . PRO   A 1 107 ? 1.685   15.696  9.503   1.00 98.81 107 A 1 
ATOM   845  C CG  . PRO   A 1 107 ? 1.922   14.490  10.411  1.00 98.10 107 A 1 
ATOM   846  C CD  . PRO   A 1 107 ? 2.423   13.424  9.445   1.00 98.80 107 A 1 
ATOM   847  N N   . ILE   A 1 108 ? 1.164   16.568  6.237   1.00 98.89 108 A 1 
ATOM   848  C CA  . ILE   A 1 108 ? 1.653   17.320  5.078   1.00 98.89 108 A 1 
ATOM   849  C C   . ILE   A 1 108 ? 1.826   18.779  5.473   1.00 98.88 108 A 1 
ATOM   850  O O   . ILE   A 1 108 ? 0.881   19.435  5.905   1.00 98.77 108 A 1 
ATOM   851  C CB  . ILE   A 1 108 ? 0.741   17.122  3.856   1.00 98.85 108 A 1 
ATOM   852  C CG1 . ILE   A 1 108 ? 0.465   15.636  3.543   1.00 98.55 108 A 1 
ATOM   853  C CG2 . ILE   A 1 108 ? 1.354   17.822  2.629   1.00 98.68 108 A 1 
ATOM   854  C CD1 . ILE   A 1 108 ? 1.722   14.745  3.415   1.00 97.84 108 A 1 
ATOM   855  N N   . VAL   A 1 109 ? 3.051   19.268  5.337   1.00 98.80 109 A 1 
ATOM   856  C CA  . VAL   A 1 109 ? 3.454   20.610  5.767   1.00 98.74 109 A 1 
ATOM   857  C C   . VAL   A 1 109 ? 3.917   21.415  4.561   1.00 98.64 109 A 1 
ATOM   858  O O   . VAL   A 1 109 ? 4.713   20.946  3.751   1.00 98.11 109 A 1 
ATOM   859  C CB  . VAL   A 1 109 ? 4.538   20.539  6.861   1.00 98.45 109 A 1 
ATOM   860  C CG1 . VAL   A 1 109 ? 4.984   21.933  7.319   1.00 97.10 109 A 1 
ATOM   861  C CG2 . VAL   A 1 109 ? 4.016   19.799  8.105   1.00 97.30 109 A 1 
ATOM   862  N N   . ASN   A 1 110 ? 3.436   22.652  4.462   1.00 98.55 110 A 1 
ATOM   863  C CA  . ASN   A 1 110 ? 3.884   23.613  3.461   1.00 98.36 110 A 1 
ATOM   864  C C   . ASN   A 1 110 ? 4.106   24.978  4.125   1.00 98.21 110 A 1 
ATOM   865  O O   . ASN   A 1 110 ? 3.282   25.425  4.921   1.00 96.79 110 A 1 
ATOM   866  C CB  . ASN   A 1 110 ? 2.868   23.667  2.311   1.00 97.69 110 A 1 
ATOM   867  C CG  . ASN   A 1 110 ? 3.405   24.406  1.096   1.00 96.47 110 A 1 
ATOM   868  O OD1 . ASN   A 1 110 ? 4.534   24.862  1.059   1.00 90.70 110 A 1 
ATOM   869  N ND2 . ASN   A 1 110 ? 2.604   24.541  0.065   1.00 89.01 110 A 1 
ATOM   870  N N   . HIS   A 1 111 ? 5.225   25.621  3.826   1.00 97.41 111 A 1 
ATOM   871  C CA  . HIS   A 1 111 ? 5.616   26.897  4.443   1.00 97.37 111 A 1 
ATOM   872  C C   . HIS   A 1 111 ? 5.488   26.910  5.980   1.00 97.50 111 A 1 
ATOM   873  O O   . HIS   A 1 111 ? 5.010   27.877  6.575   1.00 95.02 111 A 1 
ATOM   874  C CB  . HIS   A 1 111 ? 4.874   28.054  3.754   1.00 96.47 111 A 1 
ATOM   875  C CG  . HIS   A 1 111 ? 5.145   28.143  2.279   1.00 94.08 111 A 1 
ATOM   876  N ND1 . HIS   A 1 111 ? 6.377   28.365  1.694   1.00 81.36 111 A 1 
ATOM   877  C CD2 . HIS   A 1 111 ? 4.239   28.011  1.258   1.00 80.75 111 A 1 
ATOM   878  C CE1 . HIS   A 1 111 ? 6.207   28.364  0.360   1.00 83.18 111 A 1 
ATOM   879  N NE2 . HIS   A 1 111 ? 4.922   28.160  0.059   1.00 84.78 111 A 1 
ATOM   880  N N   . GLY   A 1 112 ? 5.895   25.807  6.629   1.00 96.68 112 A 1 
ATOM   881  C CA  . GLY   A 1 112 ? 5.870   25.666  8.089   1.00 96.34 112 A 1 
ATOM   882  C C   . GLY   A 1 112 ? 4.483   25.442  8.704   1.00 97.09 112 A 1 
ATOM   883  O O   . GLY   A 1 112 ? 4.378   25.392  9.928   1.00 95.35 112 A 1 
ATOM   884  N N   . LYS   A 1 113 ? 3.430   25.284  7.896   1.00 98.25 113 A 1 
ATOM   885  C CA  . LYS   A 1 113 ? 2.061   25.037  8.361   1.00 98.37 113 A 1 
ATOM   886  C C   . LYS   A 1 113 ? 1.555   23.670  7.918   1.00 98.63 113 A 1 
ATOM   887  O O   . LYS   A 1 113 ? 1.852   23.221  6.815   1.00 98.23 113 A 1 
ATOM   888  C CB  . LYS   A 1 113 ? 1.115   26.150  7.892   1.00 97.57 113 A 1 
ATOM   889  C CG  . LYS   A 1 113 ? 1.499   27.514  8.489   1.00 93.38 113 A 1 
ATOM   890  C CD  . LYS   A 1 113 ? 0.455   28.580  8.154   1.00 87.34 113 A 1 
ATOM   891  C CE  . LYS   A 1 113 ? 0.884   29.908  8.788   1.00 80.19 113 A 1 
ATOM   892  N NZ  . LYS   A 1 113 ? -0.165  30.950  8.665   1.00 70.18 113 A 1 
ATOM   893  N N   . LEU   A 1 114 ? 0.749   23.038  8.776   1.00 98.59 114 A 1 
ATOM   894  C CA  . LEU   A 1 114 ? 0.017   21.828  8.431   1.00 98.79 114 A 1 
ATOM   895  C C   . LEU   A 1 114 ? -1.071  22.170  7.406   1.00 98.80 114 A 1 
ATOM   896  O O   . LEU   A 1 114 ? -1.938  22.996  7.679   1.00 98.58 114 A 1 
ATOM   897  C CB  . LEU   A 1 114 ? -0.574  21.230  9.712   1.00 98.76 114 A 1 
ATOM   898  C CG  . LEU   A 1 114 ? -1.276  19.878  9.488   1.00 98.42 114 A 1 
ATOM   899  C CD1 . LEU   A 1 114 ? -0.270  18.757  9.240   1.00 98.21 114 A 1 
ATOM   900  C CD2 . LEU   A 1 114 ? -2.098  19.524  10.721  1.00 98.09 114 A 1 
ATOM   901  N N   . VAL   A 1 115 ? -1.034  21.518  6.244   1.00 98.82 115 A 1 
ATOM   902  C CA  . VAL   A 1 115 ? -1.981  21.751  5.137   1.00 98.76 115 A 1 
ATOM   903  C C   . VAL   A 1 115 ? -2.802  20.520  4.765   1.00 98.76 115 A 1 
ATOM   904  O O   . VAL   A 1 115 ? -3.834  20.644  4.112   1.00 98.31 115 A 1 
ATOM   905  C CB  . VAL   A 1 115 ? -1.268  22.315  3.892   1.00 98.41 115 A 1 
ATOM   906  C CG1 . VAL   A 1 115 ? -0.629  23.677  4.184   1.00 96.56 115 A 1 
ATOM   907  C CG2 . VAL   A 1 115 ? -0.186  21.368  3.345   1.00 96.42 115 A 1 
ATOM   908  N N   . GLY   A 1 116 ? -2.380  19.331  5.189   1.00 98.84 116 A 1 
ATOM   909  C CA  . GLY   A 1 116 ? -3.084  18.091  4.907   1.00 98.86 116 A 1 
ATOM   910  C C   . GLY   A 1 116 ? -2.572  16.926  5.745   1.00 98.91 116 A 1 
ATOM   911  O O   . GLY   A 1 116 ? -1.647  17.058  6.545   1.00 98.80 116 A 1 
ATOM   912  N N   . ILE   A 1 117 ? -3.209  15.762  5.558   1.00 98.94 117 A 1 
ATOM   913  C CA  . ILE   A 1 117 ? -2.771  14.501  6.150   1.00 98.94 117 A 1 
ATOM   914  C C   . ILE   A 1 117 ? -3.054  13.369  5.168   1.00 98.93 117 A 1 
ATOM   915  O O   . ILE   A 1 117 ? -4.132  13.302  4.579   1.00 98.80 117 A 1 
ATOM   916  C CB  . ILE   A 1 117 ? -3.429  14.286  7.532   1.00 98.86 117 A 1 
ATOM   917  C CG1 . ILE   A 1 117 ? -2.799  13.083  8.267   1.00 98.21 117 A 1 
ATOM   918  C CG2 . ILE   A 1 117 ? -4.957  14.134  7.443   1.00 98.38 117 A 1 
ATOM   919  C CD1 . ILE   A 1 117 ? -3.238  12.986  9.739   1.00 96.99 117 A 1 
ATOM   920  N N   . ILE   A 1 118 ? -2.087  12.466  4.997   1.00 98.93 118 A 1 
ATOM   921  C CA  . ILE   A 1 118 ? -2.244  11.248  4.203   1.00 98.91 118 A 1 
ATOM   922  C C   . ILE   A 1 118 ? -1.977  10.034  5.091   1.00 98.91 118 A 1 
ATOM   923  O O   . ILE   A 1 118 ? -1.080  10.042  5.929   1.00 98.78 118 A 1 
ATOM   924  C CB  . ILE   A 1 118 ? -1.389  11.308  2.920   1.00 98.75 118 A 1 
ATOM   925  C CG1 . ILE   A 1 118 ? -1.744  10.138  1.975   1.00 96.44 118 A 1 
ATOM   926  C CG2 . ILE   A 1 118 ? 0.115   11.338  3.219   1.00 96.97 118 A 1 
ATOM   927  C CD1 . ILE   A 1 118 ? -1.171  10.289  0.566   1.00 95.88 118 A 1 
ATOM   928  N N   . THR   A 1 119 ? -2.790  8.983   4.937   1.00 98.78 119 A 1 
ATOM   929  C CA  . THR   A 1 119 ? -2.699  7.766   5.751   1.00 98.67 119 A 1 
ATOM   930  C C   . THR   A 1 119 ? -2.675  6.513   4.878   1.00 98.50 119 A 1 
ATOM   931  O O   . THR   A 1 119 ? -2.966  6.564   3.679   1.00 98.04 119 A 1 
ATOM   932  C CB  . THR   A 1 119 ? -3.843  7.674   6.783   1.00 98.42 119 A 1 
ATOM   933  O OG1 . THR   A 1 119 ? -5.066  7.379   6.155   1.00 96.86 119 A 1 
ATOM   934  C CG2 . THR   A 1 119 ? -4.022  8.947   7.616   1.00 96.75 119 A 1 
ATOM   935  N N   . GLN   A 1 120 ? -2.395  5.354   5.488   1.00 98.23 120 A 1 
ATOM   936  C CA  . GLN   A 1 120 ? -2.491  4.066   4.787   1.00 97.90 120 A 1 
ATOM   937  C C   . GLN   A 1 120 ? -3.876  3.827   4.171   1.00 97.87 120 A 1 
ATOM   938  O O   . GLN   A 1 120 ? -3.971  3.160   3.152   1.00 97.15 120 A 1 
ATOM   939  C CB  . GLN   A 1 120 ? -2.172  2.913   5.749   1.00 96.84 120 A 1 
ATOM   940  C CG  . GLN   A 1 120 ? -0.677  2.818   6.083   1.00 89.23 120 A 1 
ATOM   941  C CD  . GLN   A 1 120 ? -0.341  1.620   6.973   1.00 86.09 120 A 1 
ATOM   942  O OE1 . GLN   A 1 120 ? -1.189  0.883   7.447   1.00 76.66 120 A 1 
ATOM   943  N NE2 . GLN   A 1 120 ? 0.922   1.382   7.244   1.00 74.01 120 A 1 
ATOM   944  N N   . THR   A 1 121 ? -4.941  4.380   4.748   1.00 98.01 121 A 1 
ATOM   945  C CA  . THR   A 1 121 ? -6.296  4.282   4.178   1.00 97.90 121 A 1 
ATOM   946  C C   . THR   A 1 121 ? -6.403  5.032   2.852   1.00 97.82 121 A 1 
ATOM   947  O O   . THR   A 1 121 ? -7.092  4.571   1.946   1.00 97.33 121 A 1 
ATOM   948  C CB  . THR   A 1 121 ? -7.341  4.818   5.165   1.00 97.69 121 A 1 
ATOM   949  O OG1 . THR   A 1 121 ? -7.259  4.117   6.388   1.00 96.13 121 A 1 
ATOM   950  C CG2 . THR   A 1 121 ? -8.778  4.654   4.669   1.00 96.09 121 A 1 
ATOM   951  N N   . ASP   A 1 122 ? -5.711  6.154   2.703   1.00 97.95 122 A 1 
ATOM   952  C CA  . ASP   A 1 122 ? -5.677  6.914   1.450   1.00 97.90 122 A 1 
ATOM   953  C C   . ASP   A 1 122 ? -4.863  6.167   0.388   1.00 97.56 122 A 1 
ATOM   954  O O   . ASP   A 1 122 ? -5.302  6.066   -0.755  1.00 97.21 122 A 1 
ATOM   955  C CB  . ASP   A 1 122 ? -5.135  8.330   1.706   1.00 98.18 122 A 1 
ATOM   956  C CG  . ASP   A 1 122 ? -5.923  9.042   2.810   1.00 98.22 122 A 1 
ATOM   957  O OD1 . ASP   A 1 122 ? -7.160  9.200   2.664   1.00 97.41 122 A 1 
ATOM   958  O OD2 . ASP   A 1 122 ? -5.313  9.371   3.852   1.00 97.43 122 A 1 
ATOM   959  N N   . LEU   A 1 123 ? -3.744  5.543   0.779   1.00 97.52 123 A 1 
ATOM   960  C CA  . LEU   A 1 123 ? -2.959  4.688   -0.119  1.00 97.24 123 A 1 
ATOM   961  C C   . LEU   A 1 123 ? -3.731  3.439   -0.561  1.00 96.72 123 A 1 
ATOM   962  O O   . LEU   A 1 123 ? -3.658  3.074   -1.729  1.00 95.64 123 A 1 
ATOM   963  C CB  . LEU   A 1 123 ? -1.639  4.272   0.543   1.00 96.90 123 A 1 
ATOM   964  C CG  . LEU   A 1 123 ? -0.655  5.416   0.828   1.00 94.64 123 A 1 
ATOM   965  C CD1 . LEU   A 1 123 ? 0.662   4.801   1.278   1.00 89.94 123 A 1 
ATOM   966  C CD2 . LEU   A 1 123 ? -0.377  6.295   -0.387  1.00 89.22 123 A 1 
ATOM   967  N N   . LEU   A 1 124 ? -4.500  2.810   0.331   1.00 96.98 124 A 1 
ATOM   968  C CA  . LEU   A 1 124 ? -5.382  1.697   -0.039  1.00 96.62 124 A 1 
ATOM   969  C C   . LEU   A 1 124 ? -6.416  2.131   -1.077  1.00 96.13 124 A 1 
ATOM   970  O O   . LEU   A 1 124 ? -6.630  1.417   -2.047  1.00 95.32 124 A 1 
ATOM   971  C CB  . LEU   A 1 124 ? -6.094  1.130   1.197   1.00 96.09 124 A 1 
ATOM   972  C CG  . LEU   A 1 124 ? -5.227  0.233   2.095   1.00 90.34 124 A 1 
ATOM   973  C CD1 . LEU   A 1 124 ? -6.029  -0.117  3.351   1.00 90.31 124 A 1 
ATOM   974  C CD2 . LEU   A 1 124 ? -4.834  -1.066  1.397   1.00 89.96 124 A 1 
ATOM   975  N N   . ARG   A 1 125 ? -7.028  3.314   -0.909  1.00 95.95 125 A 1 
ATOM   976  C CA  . ARG   A 1 125 ? -7.959  3.867   -1.907  1.00 95.30 125 A 1 
ATOM   977  C C   . ARG   A 1 125 ? -7.268  4.060   -3.258  1.00 94.91 125 A 1 
ATOM   978  O O   . ARG   A 1 125 ? -7.789  3.598   -4.264  1.00 94.04 125 A 1 
ATOM   979  C CB  . ARG   A 1 125 ? -8.560  5.179   -1.393  1.00 94.67 125 A 1 
ATOM   980  C CG  . ARG   A 1 125 ? -9.743  5.628   -2.266  1.00 90.04 125 A 1 
ATOM   981  C CD  . ARG   A 1 125 ? -10.251 7.033   -1.906  1.00 87.52 125 A 1 
ATOM   982  N NE  . ARG   A 1 125 ? -10.510 7.168   -0.455  1.00 79.89 125 A 1 
ATOM   983  C CZ  . ARG   A 1 125 ? -9.824  7.914   0.405   1.00 75.28 125 A 1 
ATOM   984  N NH1 . ARG   A 1 125 ? -8.925  8.772   0.022   1.00 65.67 125 A 1 
ATOM   985  N NH2 . ARG   A 1 125 ? -10.025 7.797   1.682   1.00 66.10 125 A 1 
ATOM   986  N N   . THR   A 1 126 ? -6.089  4.675   -3.259  1.00 94.62 126 A 1 
ATOM   987  C CA  . THR   A 1 126 ? -5.288  4.868   -4.477  1.00 93.86 126 A 1 
ATOM   988  C C   . THR   A 1 126 ? -4.922  3.532   -5.128  1.00 93.57 126 A 1 
ATOM   989  O O   . THR   A 1 126 ? -5.043  3.390   -6.339  1.00 92.64 126 A 1 
ATOM   990  C CB  . THR   A 1 126 ? -4.011  5.660   -4.163  1.00 93.23 126 A 1 
ATOM   991  O OG1 . THR   A 1 126 ? -4.348  6.898   -3.579  1.00 91.23 126 A 1 
ATOM   992  C CG2 . THR   A 1 126 ? -3.180  5.965   -5.403  1.00 91.13 126 A 1 
ATOM   993  N N   . PHE   A 1 127 ? -4.533  2.524   -4.340  1.00 94.29 127 A 1 
ATOM   994  C CA  . PHE   A 1 127 ? -4.241  1.182   -4.851  1.00 93.97 127 A 1 
ATOM   995  C C   . PHE   A 1 127 ? -5.468  0.555   -5.525  1.00 93.57 127 A 1 
ATOM   996  O O   . PHE   A 1 127 ? -5.366  0.057   -6.642  1.00 92.91 127 A 1 
ATOM   997  C CB  . PHE   A 1 127 ? -3.714  0.306   -3.712  1.00 93.67 127 A 1 
ATOM   998  C CG  . PHE   A 1 127 ? -3.300  -1.084  -4.160  1.00 93.16 127 A 1 
ATOM   999  C CD1 . PHE   A 1 127 ? -4.227  -2.140  -4.160  1.00 89.70 127 A 1 
ATOM   1000 C CD2 . PHE   A 1 127 ? -1.987  -1.318  -4.597  1.00 89.31 127 A 1 
ATOM   1001 C CE1 . PHE   A 1 127 ? -3.844  -3.424  -4.592  1.00 88.41 127 A 1 
ATOM   1002 C CE2 . PHE   A 1 127 ? -1.599  -2.603  -5.027  1.00 87.68 127 A 1 
ATOM   1003 C CZ  . PHE   A 1 127 ? -2.527  -3.655  -5.023  1.00 88.70 127 A 1 
ATOM   1004 N N   . ILE   A 1 128 ? -6.637  0.625   -4.883  1.00 93.94 128 A 1 
ATOM   1005 C CA  . ILE   A 1 128 ? -7.903  0.108   -5.422  1.00 93.58 128 A 1 
ATOM   1006 C C   . ILE   A 1 128 ? -8.263  0.807   -6.741  1.00 92.20 128 A 1 
ATOM   1007 O O   . ILE   A 1 128 ? -8.633  0.141   -7.706  1.00 90.82 128 A 1 
ATOM   1008 C CB  . ILE   A 1 128 ? -9.015  0.270   -4.364  1.00 94.08 128 A 1 
ATOM   1009 C CG1 . ILE   A 1 128 ? -8.781  -0.706  -3.187  1.00 93.52 128 A 1 
ATOM   1010 C CG2 . ILE   A 1 128 ? -10.411 0.031   -4.963  1.00 93.34 128 A 1 
ATOM   1011 C CD1 . ILE   A 1 128 ? -9.555  -0.314  -1.925  1.00 91.46 128 A 1 
ATOM   1012 N N   . GLU   A 1 129 ? -8.121  2.131   -6.802  1.00 90.90 129 A 1 
ATOM   1013 C CA  . GLU   A 1 129 ? -8.351  2.908   -8.025  1.00 89.27 129 A 1 
ATOM   1014 C C   . GLU   A 1 129 ? -7.406  2.474   -9.155  1.00 88.80 129 A 1 
ATOM   1015 O O   . GLU   A 1 129 ? -7.850  2.252   -10.279 1.00 87.01 129 A 1 
ATOM   1016 C CB  . GLU   A 1 129 ? -8.179  4.405   -7.730  1.00 87.68 129 A 1 
ATOM   1017 C CG  . GLU   A 1 129 ? -9.348  4.988   -6.920  1.00 81.27 129 A 1 
ATOM   1018 C CD  . GLU   A 1 129 ? -9.095  6.416   -6.408  1.00 77.51 129 A 1 
ATOM   1019 O OE1 . GLU   A 1 129 ? -9.952  6.905   -5.627  1.00 71.65 129 A 1 
ATOM   1020 O OE2 . GLU   A 1 129 ? -8.060  7.020   -6.765  1.00 72.09 129 A 1 
ATOM   1021 N N   . LEU   A 1 130 ? -6.120  2.275   -8.851  1.00 88.46 130 A 1 
ATOM   1022 C CA  . LEU   A 1 130 ? -5.114  1.834   -9.821  1.00 87.64 130 A 1 
ATOM   1023 C C   . LEU   A 1 130 ? -5.392  0.445   -10.397 1.00 86.87 130 A 1 
ATOM   1024 O O   . LEU   A 1 130 ? -5.175  0.217   -11.585 1.00 84.27 130 A 1 
ATOM   1025 C CB  . LEU   A 1 130 ? -3.732  1.823   -9.155  1.00 86.13 130 A 1 
ATOM   1026 C CG  . LEU   A 1 130 ? -3.111  3.215   -8.981  1.00 82.02 130 A 1 
ATOM   1027 C CD1 . LEU   A 1 130 ? -1.805  3.075   -8.198  1.00 77.18 130 A 1 
ATOM   1028 C CD2 . LEU   A 1 130 ? -2.821  3.841   -10.341 1.00 76.97 130 A 1 
ATOM   1029 N N   . THR   A 1 131 ? -5.867  -0.485  -9.572  1.00 88.14 131 A 1 
ATOM   1030 C CA  . THR   A 1 131 ? -6.191  -1.843  -10.034 1.00 86.17 131 A 1 
ATOM   1031 C C   . THR   A 1 131 ? -7.445  -1.877  -10.901 1.00 84.42 131 A 1 
ATOM   1032 O O   . THR   A 1 131 ? -7.650  -2.832  -11.649 1.00 79.87 131 A 1 
ATOM   1033 C CB  . THR   A 1 131 ? -6.379  -2.820  -8.867  1.00 85.00 131 A 1 
ATOM   1034 O OG1 . THR   A 1 131 ? -7.482  -2.451  -8.068  1.00 77.76 131 A 1 
ATOM   1035 C CG2 . THR   A 1 131 ? -5.145  -2.935  -7.984  1.00 77.77 131 A 1 
ATOM   1036 N N   . GLY   A 1 132 ? -8.298  -0.857  -10.791 1.00 83.81 132 A 1 
ATOM   1037 C CA  . GLY   A 1 132 ? -9.602  -0.830  -11.451 1.00 82.17 132 A 1 
ATOM   1038 C C   . GLY   A 1 132 ? -10.555 -1.920  -10.959 1.00 83.35 132 A 1 
ATOM   1039 O O   . GLY   A 1 132 ? -11.506 -2.246  -11.668 1.00 80.03 132 A 1 
ATOM   1040 N N   . VAL   A 1 133 ? -10.339 -2.493  -9.777  1.00 83.49 133 A 1 
ATOM   1041 C CA  . VAL   A 1 133 ? -11.109 -3.649  -9.265  1.00 82.58 133 A 1 
ATOM   1042 C C   . VAL   A 1 133 ? -12.620 -3.397  -9.202  1.00 82.28 133 A 1 
ATOM   1043 O O   . VAL   A 1 133 ? -13.405 -4.316  -9.412  1.00 78.97 133 A 1 
ATOM   1044 C CB  . VAL   A 1 133 ? -10.549 -4.117  -7.906  1.00 80.76 133 A 1 
ATOM   1045 C CG1 . VAL   A 1 133 ? -10.835 -3.141  -6.758  1.00 74.05 133 A 1 
ATOM   1046 C CG2 . VAL   A 1 133 ? -11.069 -5.505  -7.522  1.00 75.32 133 A 1 
ATOM   1047 N N   . HIS   A 1 134 ? -13.027 -2.141  -8.986  1.00 82.48 134 A 1 
ATOM   1048 C CA  . HIS   A 1 134 ? -14.435 -1.736  -8.959  1.00 80.71 134 A 1 
ATOM   1049 C C   . HIS   A 1 134 ? -15.005 -1.376  -10.337 1.00 81.66 134 A 1 
ATOM   1050 O O   . HIS   A 1 134 ? -16.206 -1.125  -10.458 1.00 77.86 134 A 1 
ATOM   1051 C CB  . HIS   A 1 134 ? -14.603 -0.575  -7.978  1.00 77.04 134 A 1 
ATOM   1052 C CG  . HIS   A 1 134 ? -14.270 -0.956  -6.560  1.00 71.72 134 A 1 
ATOM   1053 N ND1 . HIS   A 1 134 ? -14.751 -2.065  -5.882  1.00 62.86 134 A 1 
ATOM   1054 C CD2 . HIS   A 1 134 ? -13.457 -0.274  -5.696  1.00 62.78 134 A 1 
ATOM   1055 C CE1 . HIS   A 1 134 ? -14.238 -2.039  -4.646  1.00 59.46 134 A 1 
ATOM   1056 N NE2 . HIS   A 1 134 ? -13.452 -0.966  -4.494  1.00 60.95 134 A 1 
ATOM   1057 N N   . GLN   A 1 135 ? -14.181 -1.345  -11.382 1.00 81.46 135 A 1 
ATOM   1058 C CA  . GLN   A 1 135 ? -14.644 -1.091  -12.741 1.00 80.99 135 A 1 
ATOM   1059 C C   . GLN   A 1 135 ? -15.245 -2.375  -13.335 1.00 83.16 135 A 1 
ATOM   1060 O O   . GLN   A 1 135 ? -14.654 -3.454  -13.206 1.00 81.42 135 A 1 
ATOM   1061 C CB  . GLN   A 1 135 ? -13.487 -0.570  -13.611 1.00 77.21 135 A 1 
ATOM   1062 C CG  . GLN   A 1 135 ? -12.972 0.822   -13.186 1.00 71.72 135 A 1 
ATOM   1063 C CD  . GLN   A 1 135 ? -13.815 1.988   -13.708 1.00 68.84 135 A 1 
ATOM   1064 O OE1 . GLN   A 1 135 ? -14.624 1.862   -14.612 1.00 62.09 135 A 1 
ATOM   1065 N NE2 . GLN   A 1 135 ? -13.614 3.173   -13.182 1.00 59.49 135 A 1 
ATOM   1066 N N   . PRO   A 1 136 ? -16.406 -2.291  -14.017 1.00 82.37 136 A 1 
ATOM   1067 C CA  . PRO   A 1 136 ? -16.947 -3.437  -14.731 1.00 82.86 136 A 1 
ATOM   1068 C C   . PRO   A 1 136 ? -15.999 -3.833  -15.865 1.00 83.70 136 A 1 
ATOM   1069 O O   . PRO   A 1 136 ? -15.515 -2.984  -16.622 1.00 79.65 136 A 1 
ATOM   1070 C CB  . PRO   A 1 136 ? -18.326 -2.995  -15.226 1.00 80.16 136 A 1 
ATOM   1071 C CG  . PRO   A 1 136 ? -18.178 -1.477  -15.370 1.00 77.14 136 A 1 
ATOM   1072 C CD  . PRO   A 1 136 ? -17.213 -1.110  -14.247 1.00 80.03 136 A 1 
ATOM   1073 N N   . GLY   A 1 137 ? -15.754 -5.119  -16.009 1.00 86.75 137 A 1 
ATOM   1074 C CA  . GLY   A 1 137 ? -14.854 -5.633  -17.034 1.00 86.89 137 A 1 
ATOM   1075 C C   . GLY   A 1 137 ? -14.302 -7.011  -16.706 1.00 88.20 137 A 1 
ATOM   1076 O O   . GLY   A 1 137 ? -14.869 -7.765  -15.915 1.00 85.20 137 A 1 
ATOM   1077 N N   . SER   A 1 138 ? -13.195 -7.335  -17.353 1.00 88.80 138 A 1 
ATOM   1078 C CA  . SER   A 1 138 ? -12.488 -8.606  -17.181 1.00 89.02 138 A 1 
ATOM   1079 C C   . SER   A 1 138 ? -10.998 -8.361  -16.973 1.00 89.52 138 A 1 
ATOM   1080 O O   . SER   A 1 138 ? -10.446 -7.368  -17.447 1.00 88.09 138 A 1 
ATOM   1081 C CB  . SER   A 1 138 ? -12.703 -9.506  -18.398 1.00 87.80 138 A 1 
ATOM   1082 O OG  . SER   A 1 138 ? -14.086 -9.721  -18.634 1.00 82.27 138 A 1 
ATOM   1083 N N   . GLN   A 1 139 ? -10.337 -9.289  -16.293 1.00 89.28 139 A 1 
ATOM   1084 C CA  . GLN   A 1 139 ? -8.892  -9.277  -16.103 1.00 88.70 139 A 1 
ATOM   1085 C C   . GLN   A 1 139 ? -8.230  -10.269 -17.062 1.00 89.69 139 A 1 
ATOM   1086 O O   . GLN   A 1 139 ? -8.710  -11.388 -17.239 1.00 88.48 139 A 1 
ATOM   1087 C CB  . GLN   A 1 139 ? -8.583  -9.553  -14.630 1.00 85.99 139 A 1 
ATOM   1088 C CG  . GLN   A 1 139 ? -7.091  -9.400  -14.289 1.00 79.05 139 A 1 
ATOM   1089 C CD  . GLN   A 1 139 ? -6.884  -9.306  -12.780 1.00 77.39 139 A 1 
ATOM   1090 O OE1 . GLN   A 1 139 ? -7.545  -8.539  -12.104 1.00 70.14 139 A 1 
ATOM   1091 N NE2 . GLN   A 1 139 ? -5.981  -10.060 -12.209 1.00 67.50 139 A 1 
ATOM   1092 N N   . ILE   A 1 140 ? -7.133  -9.846  -17.682 1.00 90.74 140 A 1 
ATOM   1093 C CA  . ILE   A 1 140 ? -6.274  -10.694 -18.516 1.00 91.64 140 A 1 
ATOM   1094 C C   . ILE   A 1 140 ? -4.843  -10.509 -18.029 1.00 91.71 140 A 1 
ATOM   1095 O O   . ILE   A 1 140 ? -4.330  -9.392  -18.016 1.00 90.77 140 A 1 
ATOM   1096 C CB  . ILE   A 1 140 ? -6.399  -10.351 -20.020 1.00 91.58 140 A 1 
ATOM   1097 C CG1 . ILE   A 1 140 ? -7.862  -10.436 -20.512 1.00 88.02 140 A 1 
ATOM   1098 C CG2 . ILE   A 1 140 ? -5.499  -11.296 -20.844 1.00 87.14 140 A 1 
ATOM   1099 C CD1 . ILE   A 1 140 ? -8.062  -9.970  -21.964 1.00 85.11 140 A 1 
ATOM   1100 N N   . GLU   A 1 141 ? -4.186  -11.596 -17.654 1.00 91.77 141 A 1 
ATOM   1101 C CA  . GLU   A 1 141 ? -2.800  -11.594 -17.205 1.00 91.50 141 A 1 
ATOM   1102 C C   . GLU   A 1 141 ? -1.937  -12.335 -18.222 1.00 92.36 141 A 1 
ATOM   1103 O O   . GLU   A 1 141 ? -2.224  -13.477 -18.580 1.00 91.26 141 A 1 
ATOM   1104 C CB  . GLU   A 1 141 ? -2.735  -12.184 -15.787 1.00 89.25 141 A 1 
ATOM   1105 C CG  . GLU   A 1 141 ? -1.328  -12.160 -15.182 1.00 78.94 141 A 1 
ATOM   1106 C CD  . GLU   A 1 141 ? -1.291  -12.561 -13.700 1.00 78.49 141 A 1 
ATOM   1107 O OE1 . GLU   A 1 141 ? -0.171  -12.607 -13.143 1.00 73.14 141 A 1 
ATOM   1108 O OE2 . GLU   A 1 141 ? -2.361  -12.804 -13.099 1.00 72.68 141 A 1 
ATOM   1109 N N   . ILE   A 1 142 ? -0.891  -11.673 -18.707 1.00 92.35 142 A 1 
ATOM   1110 C CA  . ILE   A 1 142 ? 0.043   -12.253 -19.673 1.00 92.82 142 A 1 
ATOM   1111 C C   . ILE   A 1 142 ? 1.475   -12.164 -19.168 1.00 92.73 142 A 1 
ATOM   1112 O O   . ILE   A 1 142 ? 1.880   -11.183 -18.542 1.00 91.92 142 A 1 
ATOM   1113 C CB  . ILE   A 1 142 ? -0.108  -11.647 -21.090 1.00 92.46 142 A 1 
ATOM   1114 C CG1 . ILE   A 1 142 ? 0.284   -10.154 -21.147 1.00 86.38 142 A 1 
ATOM   1115 C CG2 . ILE   A 1 142 ? -1.536  -11.868 -21.611 1.00 83.98 142 A 1 
ATOM   1116 C CD1 . ILE   A 1 142 ? 0.291   -9.564  -22.566 1.00 84.61 142 A 1 
ATOM   1117 N N   . LYS   A 1 143 ? 2.267   -13.174 -19.492 1.00 92.36 143 A 1 
ATOM   1118 C CA  . LYS   A 1 143 ? 3.701   -13.212 -19.253 1.00 91.91 143 A 1 
ATOM   1119 C C   . LYS   A 1 143 ? 4.436   -12.854 -20.543 1.00 92.22 143 A 1 
ATOM   1120 O O   . LYS   A 1 143 ? 4.148   -13.427 -21.588 1.00 91.18 143 A 1 
ATOM   1121 C CB  . LYS   A 1 143 ? 4.048   -14.605 -18.718 1.00 90.03 143 A 1 
ATOM   1122 C CG  . LYS   A 1 143 ? 5.521   -14.727 -18.342 1.00 83.88 143 A 1 
ATOM   1123 C CD  . LYS   A 1 143 ? 5.794   -16.135 -17.816 1.00 80.76 143 A 1 
ATOM   1124 C CE  . LYS   A 1 143 ? 7.299   -16.251 -17.719 1.00 71.05 143 A 1 
ATOM   1125 N NZ  . LYS   A 1 143 ? 7.778   -17.587 -17.343 1.00 65.32 143 A 1 
ATOM   1126 N N   . VAL   A 1 144 ? 5.370   -11.908 -20.460 1.00 91.35 144 A 1 
ATOM   1127 C CA  . VAL   A 1 144 ? 6.120   -11.408 -21.620 1.00 91.51 144 A 1 
ATOM   1128 C C   . VAL   A 1 144 ? 7.608   -11.255 -21.288 1.00 91.91 144 A 1 
ATOM   1129 O O   . VAL   A 1 144 ? 7.949   -11.074 -20.116 1.00 91.26 144 A 1 
ATOM   1130 C CB  . VAL   A 1 144 ? 5.548   -10.071 -22.136 1.00 90.54 144 A 1 
ATOM   1131 C CG1 . VAL   A 1 144 ? 4.088   -10.196 -22.565 1.00 86.09 144 A 1 
ATOM   1132 C CG2 . VAL   A 1 144 ? 5.658   -8.920  -21.126 1.00 86.05 144 A 1 
ATOM   1133 N N   . PRO   A 1 145 ? 8.505   -11.265 -22.296 1.00 91.31 145 A 1 
ATOM   1134 C CA  . PRO   A 1 145 ? 9.890   -10.850 -22.098 1.00 90.47 145 A 1 
ATOM   1135 C C   . PRO   A 1 145 ? 9.977   -9.419  -21.546 1.00 89.82 145 A 1 
ATOM   1136 O O   . PRO   A 1 145 ? 9.171   -8.550  -21.897 1.00 87.91 145 A 1 
ATOM   1137 C CB  . PRO   A 1 145 ? 10.557  -10.968 -23.472 1.00 89.27 145 A 1 
ATOM   1138 C CG  . PRO   A 1 145 ? 9.683   -11.977 -24.214 1.00 87.30 145 A 1 
ATOM   1139 C CD  . PRO   A 1 145 ? 8.290   -11.687 -23.662 1.00 90.42 145 A 1 
ATOM   1140 N N   . ASN   A 1 146 ? 10.971  -9.154  -20.692 1.00 87.86 146 A 1 
ATOM   1141 C CA  . ASN   A 1 146 ? 11.226  -7.818  -20.152 1.00 86.02 146 A 1 
ATOM   1142 C C   . ASN   A 1 146 ? 11.977  -6.943  -21.168 1.00 85.77 146 A 1 
ATOM   1143 O O   . ASN   A 1 146 ? 13.134  -6.567  -20.974 1.00 82.89 146 A 1 
ATOM   1144 C CB  . ASN   A 1 146 ? 11.921  -7.930  -18.788 1.00 82.64 146 A 1 
ATOM   1145 C CG  . ASN   A 1 146 ? 12.006  -6.591  -18.074 1.00 78.82 146 A 1 
ATOM   1146 O OD1 . ASN   A 1 146 ? 11.352  -5.614  -18.414 1.00 71.74 146 A 1 
ATOM   1147 N ND2 . ASN   A 1 146 ? 12.802  -6.517  -17.030 1.00 71.84 146 A 1 
ATOM   1148 N N   . GLU   A 1 147 ? 11.314  -6.630  -22.263 1.00 84.48 147 A 1 
ATOM   1149 C CA  . GLU   A 1 147 ? 11.865  -5.901  -23.402 1.00 83.87 147 A 1 
ATOM   1150 C C   . GLU   A 1 147 ? 10.997  -4.692  -23.768 1.00 83.62 147 A 1 
ATOM   1151 O O   . GLU   A 1 147 ? 9.798   -4.628  -23.464 1.00 79.87 147 A 1 
ATOM   1152 C CB  . GLU   A 1 147 ? 12.005  -6.844  -24.606 1.00 80.59 147 A 1 
ATOM   1153 C CG  . GLU   A 1 147 ? 13.062  -7.940  -24.397 1.00 73.86 147 A 1 
ATOM   1154 C CD  . GLU   A 1 147 ? 13.146  -8.925  -25.572 1.00 72.56 147 A 1 
ATOM   1155 O OE1 . GLU   A 1 147 ? 13.855  -9.945  -25.420 1.00 65.91 147 A 1 
ATOM   1156 O OE2 . GLU   A 1 147 ? 12.484  -8.680  -26.613 1.00 68.35 147 A 1 
ATOM   1157 N N   . ALA   A 1 148 ? 11.607  -3.723  -24.448 1.00 82.29 148 A 1 
ATOM   1158 C CA  . ALA   A 1 148 ? 10.893  -2.564  -24.964 1.00 81.85 148 A 1 
ATOM   1159 C C   . ALA   A 1 148 ? 9.830   -2.982  -25.997 1.00 82.80 148 A 1 
ATOM   1160 O O   . ALA   A 1 148 ? 10.059  -3.834  -26.852 1.00 78.24 148 A 1 
ATOM   1161 C CB  . ALA   A 1 148 ? 11.901  -1.566  -25.548 1.00 77.41 148 A 1 
ATOM   1162 N N   . GLY   A 1 149 ? 8.653   -2.369  -25.920 1.00 84.10 149 A 1 
ATOM   1163 C CA  . GLY   A 1 149 ? 7.570   -2.562  -26.888 1.00 84.78 149 A 1 
ATOM   1164 C C   . GLY   A 1 149 ? 6.616   -3.715  -26.610 1.00 86.99 149 A 1 
ATOM   1165 O O   . GLY   A 1 149 ? 5.575   -3.792  -27.269 1.00 84.38 149 A 1 
ATOM   1166 N N   . MET   A 1 150 ? 6.886   -4.587  -25.634 1.00 88.61 150 A 1 
ATOM   1167 C CA  . MET   A 1 150 ? 5.964   -5.680  -25.297 1.00 88.54 150 A 1 
ATOM   1168 C C   . MET   A 1 150 ? 4.608   -5.156  -24.811 1.00 89.66 150 A 1 
ATOM   1169 O O   . MET   A 1 150 ? 3.567   -5.623  -25.265 1.00 88.37 150 A 1 
ATOM   1170 C CB  . MET   A 1 150 ? 6.594   -6.607  -24.254 1.00 87.03 150 A 1 
ATOM   1171 C CG  . MET   A 1 150 ? 7.835   -7.339  -24.790 1.00 82.85 150 A 1 
ATOM   1172 S SD  . MET   A 1 150 ? 7.595   -8.255  -26.342 1.00 79.73 150 A 1 
ATOM   1173 C CE  . MET   A 1 150 ? 6.442   -9.533  -25.815 1.00 68.42 150 A 1 
ATOM   1174 N N   . LEU   A 1 151 ? 4.617   -4.124  -23.957 1.00 88.95 151 A 1 
ATOM   1175 C CA  . LEU   A 1 151 ? 3.395   -3.473  -23.481 1.00 89.21 151 A 1 
ATOM   1176 C C   . LEU   A 1 151 ? 2.608   -2.826  -24.627 1.00 90.28 151 A 1 
ATOM   1177 O O   . LEU   A 1 151 ? 1.401   -3.031  -24.726 1.00 89.81 151 A 1 
ATOM   1178 C CB  . LEU   A 1 151 ? 3.765   -2.443  -22.399 1.00 87.48 151 A 1 
ATOM   1179 C CG  . LEU   A 1 151 ? 2.578   -1.579  -21.918 1.00 84.99 151 A 1 
ATOM   1180 C CD1 . LEU   A 1 151 ? 1.473   -2.405  -21.270 1.00 78.71 151 A 1 
ATOM   1181 C CD2 . LEU   A 1 151 ? 3.077   -0.560  -20.904 1.00 77.69 151 A 1 
ATOM   1182 N N   . SER   A 1 152 ? 3.268   -2.058  -25.496 1.00 90.23 152 A 1 
ATOM   1183 C CA  . SER   A 1 152 ? 2.583   -1.351  -26.585 1.00 90.32 152 A 1 
ATOM   1184 C C   . SER   A 1 152 ? 1.940   -2.315  -27.577 1.00 91.08 152 A 1 
ATOM   1185 O O   . SER   A 1 152 ? 0.795   -2.102  -27.972 1.00 90.26 152 A 1 
ATOM   1186 C CB  . SER   A 1 152 ? 3.522   -0.377  -27.304 1.00 88.49 152 A 1 
ATOM   1187 O OG  . SER   A 1 152 ? 4.615   -1.031  -27.912 1.00 77.36 152 A 1 
ATOM   1188 N N   . LYS   A 1 153 ? 2.625   -3.415  -27.923 1.00 91.94 153 A 1 
ATOM   1189 C CA  . LYS   A 1 153 ? 2.105   -4.449  -28.828 1.00 91.54 153 A 1 
ATOM   1190 C C   . LYS   A 1 153 ? 0.900   -5.178  -28.228 1.00 91.96 153 A 1 
ATOM   1191 O O   . LYS   A 1 153 ? -0.122  -5.299  -28.897 1.00 90.92 153 A 1 
ATOM   1192 C CB  . LYS   A 1 153 ? 3.221   -5.444  -29.178 1.00 90.19 153 A 1 
ATOM   1193 C CG  . LYS   A 1 153 ? 4.310   -4.846  -30.085 1.00 83.34 153 A 1 
ATOM   1194 C CD  . LYS   A 1 153 ? 5.455   -5.852  -30.250 1.00 79.90 153 A 1 
ATOM   1195 C CE  . LYS   A 1 153 ? 6.594   -5.266  -31.087 1.00 69.58 153 A 1 
ATOM   1196 N NZ  . LYS   A 1 153 ? 7.758   -6.188  -31.134 1.00 62.15 153 A 1 
ATOM   1197 N N   . ALA   A 1 154 ? 0.991   -5.607  -26.971 1.00 92.30 154 A 1 
ATOM   1198 C CA  . ALA   A 1 154 ? -0.129  -6.273  -26.301 1.00 92.45 154 A 1 
ATOM   1199 C C   . ALA   A 1 154 ? -1.347  -5.336  -26.156 1.00 92.75 154 A 1 
ATOM   1200 O O   . ALA   A 1 154 ? -2.475  -5.722  -26.455 1.00 91.97 154 A 1 
ATOM   1201 C CB  . ALA   A 1 154 ? 0.354   -6.796  -24.943 1.00 92.02 154 A 1 
ATOM   1202 N N   . ALA   A 1 155 ? -1.112  -4.077  -25.777 1.00 92.67 155 A 1 
ATOM   1203 C CA  . ALA   A 1 155 ? -2.173  -3.076  -25.681 1.00 92.32 155 A 1 
ATOM   1204 C C   . ALA   A 1 155 ? -2.789  -2.733  -27.050 1.00 92.42 155 A 1 
ATOM   1205 O O   . ALA   A 1 155 ? -3.984  -2.455  -27.124 1.00 91.47 155 A 1 
ATOM   1206 C CB  . ALA   A 1 155 ? -1.605  -1.832  -24.984 1.00 91.29 155 A 1 
ATOM   1207 N N   . ALA   A 1 156 ? -2.009  -2.793  -28.139 1.00 92.81 156 A 1 
ATOM   1208 C CA  . ALA   A 1 156 ? -2.515  -2.587  -29.498 1.00 92.42 156 A 1 
ATOM   1209 C C   . ALA   A 1 156 ? -3.511  -3.681  -29.906 1.00 92.39 156 A 1 
ATOM   1210 O O   . ALA   A 1 156 ? -4.589  -3.350  -30.392 1.00 91.34 156 A 1 
ATOM   1211 C CB  . ALA   A 1 156 ? -1.342  -2.480  -30.480 1.00 91.47 156 A 1 
ATOM   1212 N N   . ILE   A 1 157 ? -3.220  -4.953  -29.618 1.00 93.09 157 A 1 
ATOM   1213 C CA  . ILE   A 1 157 ? -4.129  -6.085  -29.893 1.00 92.84 157 A 1 
ATOM   1214 C C   . ILE   A 1 157 ? -5.487  -5.880  -29.203 1.00 92.64 157 A 1 
ATOM   1215 O O   . ILE   A 1 157 ? -6.538  -6.089  -29.806 1.00 91.18 157 A 1 
ATOM   1216 C CB  . ILE   A 1 157 ? -3.471  -7.412  -29.447 1.00 92.48 157 A 1 
ATOM   1217 C CG1 . ILE   A 1 157 ? -2.239  -7.721  -30.327 1.00 90.25 157 A 1 
ATOM   1218 C CG2 . ILE   A 1 157 ? -4.462  -8.590  -29.498 1.00 90.44 157 A 1 
ATOM   1219 C CD1 . ILE   A 1 157 ? -1.327  -8.812  -29.755 1.00 83.83 157 A 1 
ATOM   1220 N N   . ILE   A 1 158 ? -5.475  -5.406  -27.948 1.00 92.48 158 A 1 
ATOM   1221 C CA  . ILE   A 1 158 ? -6.708  -5.098  -27.206 1.00 92.07 158 A 1 
ATOM   1222 C C   . ILE   A 1 158 ? -7.457  -3.932  -27.865 1.00 91.86 158 A 1 
ATOM   1223 O O   . ILE   A 1 158 ? -8.673  -3.989  -28.058 1.00 90.81 158 A 1 
ATOM   1224 C CB  . ILE   A 1 158 ? -6.378  -4.814  -25.724 1.00 91.57 158 A 1 
ATOM   1225 C CG1 . ILE   A 1 158 ? -5.755  -6.063  -25.054 1.00 90.18 158 A 1 
ATOM   1226 C CG2 . ILE   A 1 158 ? -7.634  -4.371  -24.955 1.00 90.47 158 A 1 
ATOM   1227 C CD1 . ILE   A 1 158 ? -5.134  -5.796  -23.676 1.00 86.71 158 A 1 
ATOM   1228 N N   . SER   A 1 159 ? -6.729  -2.884  -28.256 1.00 91.90 159 A 1 
ATOM   1229 C CA  . SER   A 1 159 ? -7.297  -1.697  -28.901 1.00 90.49 159 A 1 
ATOM   1230 C C   . SER   A 1 159 ? -7.918  -1.990  -30.270 1.00 90.53 159 A 1 
ATOM   1231 O O   . SER   A 1 159 ? -8.906  -1.356  -30.631 1.00 88.62 159 A 1 
ATOM   1232 C CB  . SER   A 1 159 ? -6.205  -0.637  -29.053 1.00 87.99 159 A 1 
ATOM   1233 O OG  . SER   A 1 159 ? -6.724  0.495   -29.722 1.00 74.06 159 A 1 
ATOM   1234 N N   . GLU   A 1 160 ? -7.372  -2.940  -31.040 1.00 91.55 160 A 1 
ATOM   1235 C CA  . GLU   A 1 160 ? -7.895  -3.328  -32.361 1.00 90.88 160 A 1 
ATOM   1236 C C   . GLU   A 1 160 ? -9.327  -3.876  -32.292 1.00 90.44 160 A 1 
ATOM   1237 O O   . GLU   A 1 160 ? -10.103 -3.706  -33.229 1.00 88.00 160 A 1 
ATOM   1238 C CB  . GLU   A 1 160 ? -6.970  -4.372  -32.998 1.00 90.06 160 A 1 
ATOM   1239 C CG  . GLU   A 1 160 ? -5.697  -3.738  -33.574 1.00 81.38 160 A 1 
ATOM   1240 C CD  . GLU   A 1 160 ? -4.684  -4.764  -34.104 1.00 74.99 160 A 1 
ATOM   1241 O OE1 . GLU   A 1 160 ? -3.563  -4.324  -34.457 1.00 67.04 160 A 1 
ATOM   1242 O OE2 . GLU   A 1 160 ? -5.016  -5.968  -34.164 1.00 68.51 160 A 1 
ATOM   1243 N N   . ARG   A 1 161 ? -9.717  -4.458  -31.150 1.00 91.22 161 A 1 
ATOM   1244 C CA  . ARG   A 1 161 ? -11.112 -4.863  -30.890 1.00 90.68 161 A 1 
ATOM   1245 C C   . ARG   A 1 161 ? -11.980 -3.746  -30.314 1.00 90.66 161 A 1 
ATOM   1246 O O   . ARG   A 1 161 ? -13.095 -4.023  -29.868 1.00 88.44 161 A 1 
ATOM   1247 C CB  . ARG   A 1 161 ? -11.156 -6.118  -30.028 1.00 90.24 161 A 1 
ATOM   1248 C CG  . ARG   A 1 161 ? -10.649 -7.333  -30.804 1.00 86.44 161 A 1 
ATOM   1249 C CD  . ARG   A 1 161 ? -11.189 -8.601  -30.151 1.00 84.19 161 A 1 
ATOM   1250 N NE  . ARG   A 1 161 ? -10.756 -9.784  -30.891 1.00 83.18 161 A 1 
ATOM   1251 C CZ  . ARG   A 1 161 ? -11.466 -10.629 -31.614 1.00 81.99 161 A 1 
ATOM   1252 N NH1 . ARG   A 1 161 ? -12.755 -10.549 -31.732 1.00 74.91 161 A 1 
ATOM   1253 N NH2 . ARG   A 1 161 ? -10.843 -11.586 -32.230 1.00 76.89 161 A 1 
ATOM   1254 N N   . HIS   A 1 162 ? -11.506 -2.506  -30.324 1.00 90.22 162 A 1 
ATOM   1255 C CA  . HIS   A 1 162 ? -12.192 -1.345  -29.747 1.00 89.77 162 A 1 
ATOM   1256 C C   . HIS   A 1 162 ? -12.534 -1.498  -28.256 1.00 89.60 162 A 1 
ATOM   1257 O O   . HIS   A 1 162 ? -13.447 -0.847  -27.752 1.00 86.33 162 A 1 
ATOM   1258 C CB  . HIS   A 1 162 ? -13.399 -0.953  -30.613 1.00 88.48 162 A 1 
ATOM   1259 C CG  . HIS   A 1 162 ? -13.038 -0.697  -32.049 1.00 85.28 162 A 1 
ATOM   1260 N ND1 . HIS   A 1 162 ? -12.229 0.318   -32.505 1.00 73.15 162 A 1 
ATOM   1261 C CD2 . HIS   A 1 162 ? -13.415 -1.427  -33.148 1.00 72.65 162 A 1 
ATOM   1262 C CE1 . HIS   A 1 162 ? -12.128 0.205   -33.842 1.00 73.13 162 A 1 
ATOM   1263 N NE2 . HIS   A 1 162 ? -12.841 -0.843  -34.269 1.00 74.17 162 A 1 
ATOM   1264 N N   . VAL   A 1 163 ? -11.792 -2.327  -27.532 1.00 90.34 163 A 1 
ATOM   1265 C CA  . VAL   A 1 163 ? -11.937 -2.502  -26.087 1.00 90.45 163 A 1 
ATOM   1266 C C   . VAL   A 1 163 ? -11.038 -1.495  -25.372 1.00 90.22 163 A 1 
ATOM   1267 O O   . VAL   A 1 163 ? -9.849  -1.387  -25.664 1.00 88.82 163 A 1 
ATOM   1268 C CB  . VAL   A 1 163 ? -11.650 -3.951  -25.669 1.00 89.94 163 A 1 
ATOM   1269 C CG1 . VAL   A 1 163 ? -11.769 -4.129  -24.157 1.00 86.10 163 A 1 
ATOM   1270 C CG2 . VAL   A 1 163 ? -12.648 -4.914  -26.331 1.00 86.17 163 A 1 
ATOM   1271 N N   . ASN   A 1 164 ? -11.609 -0.757  -24.420 1.00 89.11 164 A 1 
ATOM   1272 C CA  . ASN   A 1 164 ? -10.848 0.174   -23.594 1.00 88.14 164 A 1 
ATOM   1273 C C   . ASN   A 1 164 ? -10.107 -0.578  -22.480 1.00 88.85 164 A 1 
ATOM   1274 O O   . ASN   A 1 164 ? -10.639 -1.509  -21.878 1.00 87.70 164 A 1 
ATOM   1275 C CB  . ASN   A 1 164 ? -11.783 1.270   -23.053 1.00 84.96 164 A 1 
ATOM   1276 C CG  . ASN   A 1 164 ? -11.030 2.443   -22.443 1.00 77.45 164 A 1 
ATOM   1277 O OD1 . ASN   A 1 164 ? -9.855  2.657   -22.681 1.00 69.83 164 A 1 
ATOM   1278 N ND2 . ASN   A 1 164 ? -11.694 3.245   -21.638 1.00 68.27 164 A 1 
ATOM   1279 N N   . ILE   A 1 165 ? -8.886  -0.145  -22.197 1.00 88.41 165 A 1 
ATOM   1280 C CA  . ILE   A 1 165 ? -8.082  -0.639  -21.077 1.00 88.81 165 A 1 
ATOM   1281 C C   . ILE   A 1 165 ? -8.342  0.284   -19.884 1.00 88.42 165 A 1 
ATOM   1282 O O   . ILE   A 1 165 ? -7.945  1.448   -19.904 1.00 87.03 165 A 1 
ATOM   1283 C CB  . ILE   A 1 165 ? -6.588  -0.725  -21.460 1.00 88.60 165 A 1 
ATOM   1284 C CG1 . ILE   A 1 165 ? -6.373  -1.740  -22.608 1.00 87.10 165 A 1 
ATOM   1285 C CG2 . ILE   A 1 165 ? -5.746  -1.122  -20.233 1.00 86.88 165 A 1 
ATOM   1286 C CD1 . ILE   A 1 165 ? -4.970  -1.694  -23.235 1.00 84.73 165 A 1 
ATOM   1287 N N   . ALA   A 1 166 ? -9.009  -0.239  -18.856 1.00 87.47 166 A 1 
ATOM   1288 C CA  . ALA   A 1 166 ? -9.275  0.502   -17.625 1.00 86.21 166 A 1 
ATOM   1289 C C   . ALA   A 1 166 ? -8.006  0.673   -16.783 1.00 86.45 166 A 1 
ATOM   1290 O O   . ALA   A 1 166 ? -7.756  1.749   -16.248 1.00 84.41 166 A 1 
ATOM   1291 C CB  . ALA   A 1 166 ? -10.367 -0.229  -16.836 1.00 84.28 166 A 1 
ATOM   1292 N N   . SER   A 1 167 ? -7.194  -0.372  -16.699 1.00 87.84 167 A 1 
ATOM   1293 C CA  . SER   A 1 167 ? -5.894  -0.327  -16.039 1.00 87.88 167 A 1 
ATOM   1294 C C   . SER   A 1 167 ? -4.943  -1.359  -16.627 1.00 89.11 167 A 1 
ATOM   1295 O O   . SER   A 1 167 ? -5.358  -2.360  -17.210 1.00 88.37 167 A 1 
ATOM   1296 C CB  . SER   A 1 167 ? -6.034  -0.520  -14.521 1.00 85.35 167 A 1 
ATOM   1297 O OG  . SER   A 1 167 ? -6.439  -1.842  -14.202 1.00 79.04 167 A 1 
ATOM   1298 N N   . VAL   A 1 168 ? -3.651  -1.112  -16.454 1.00 88.80 168 A 1 
ATOM   1299 C CA  . VAL   A 1 168 ? -2.611  -2.117  -16.664 1.00 89.39 168 A 1 
ATOM   1300 C C   . VAL   A 1 168 ? -1.589  -2.005  -15.549 1.00 89.80 168 A 1 
ATOM   1301 O O   . VAL   A 1 168 ? -1.123  -0.914  -15.231 1.00 88.72 168 A 1 
ATOM   1302 C CB  . VAL   A 1 168 ? -1.982  -2.025  -18.064 1.00 88.06 168 A 1 
ATOM   1303 C CG1 . VAL   A 1 168 ? -1.373  -0.667  -18.365 1.00 80.38 168 A 1 
ATOM   1304 C CG2 . VAL   A 1 168 ? -0.917  -3.108  -18.290 1.00 80.24 168 A 1 
ATOM   1305 N N   . LEU   A 1 169 ? -1.259  -3.136  -14.945 1.00 88.76 169 A 1 
ATOM   1306 C CA  . LEU   A 1 169 ? -0.249  -3.242  -13.905 1.00 88.65 169 A 1 
ATOM   1307 C C   . LEU   A 1 169 ? 0.904   -4.098  -14.422 1.00 89.28 169 A 1 
ATOM   1308 O O   . LEU   A 1 169 ? 0.686   -5.142  -15.032 1.00 88.36 169 A 1 
ATOM   1309 C CB  . LEU   A 1 169 ? -0.873  -3.811  -12.624 1.00 87.09 169 A 1 
ATOM   1310 C CG  . LEU   A 1 169 ? -2.072  -3.014  -12.076 1.00 83.46 169 A 1 
ATOM   1311 C CD1 . LEU   A 1 169 ? -2.645  -3.727  -10.858 1.00 79.11 169 A 1 
ATOM   1312 C CD2 . LEU   A 1 169 ? -1.686  -1.588  -11.677 1.00 78.94 169 A 1 
ATOM   1313 N N   . VAL   A 1 170 ? 2.126   -3.646  -14.186 1.00 88.06 170 A 1 
ATOM   1314 C CA  . VAL   A 1 170 ? 3.348   -4.369  -14.550 1.00 87.32 170 A 1 
ATOM   1315 C C   . VAL   A 1 170 ? 3.950   -4.937  -13.274 1.00 86.71 170 A 1 
ATOM   1316 O O   . VAL   A 1 170 ? 4.393   -4.181  -12.413 1.00 85.49 170 A 1 
ATOM   1317 C CB  . VAL   A 1 170 ? 4.353   -3.472  -15.294 1.00 86.55 170 A 1 
ATOM   1318 C CG1 . VAL   A 1 170 ? 5.554   -4.287  -15.780 1.00 83.69 170 A 1 
ATOM   1319 C CG2 . VAL   A 1 170 ? 3.717   -2.779  -16.509 1.00 84.33 170 A 1 
ATOM   1320 N N   . TYR   A 1 171 ? 3.973   -6.263  -13.153 1.00 86.79 171 A 1 
ATOM   1321 C CA  . TYR   A 1 171 ? 4.604   -6.958  -12.038 1.00 85.50 171 A 1 
ATOM   1322 C C   . TYR   A 1 171 ? 5.941   -7.555  -12.476 1.00 85.79 171 A 1 
ATOM   1323 O O   . TYR   A 1 171 ? 6.057   -8.045  -13.601 1.00 84.46 171 A 1 
ATOM   1324 C CB  . TYR   A 1 171 ? 3.679   -8.045  -11.493 1.00 83.61 171 A 1 
ATOM   1325 C CG  . TYR   A 1 171 ? 2.432   -7.517  -10.819 1.00 81.33 171 A 1 
ATOM   1326 C CD1 . TYR   A 1 171 ? 2.467   -7.150  -9.463  1.00 76.47 171 A 1 
ATOM   1327 C CD2 . TYR   A 1 171 ? 1.225   -7.407  -11.534 1.00 75.80 171 A 1 
ATOM   1328 C CE1 . TYR   A 1 171 ? 1.307   -6.689  -8.817  1.00 72.40 171 A 1 
ATOM   1329 C CE2 . TYR   A 1 171 ? 0.058   -6.941  -10.898 1.00 71.88 171 A 1 
ATOM   1330 C CZ  . TYR   A 1 171 ? 0.105   -6.588  -9.535  1.00 72.90 171 A 1 
ATOM   1331 O OH  . TYR   A 1 171 ? -1.028  -6.144  -8.907  1.00 70.67 171 A 1 
ATOM   1332 N N   . PRO   A 1 172 ? 6.958   -7.562  -11.594 1.00 82.18 172 A 1 
ATOM   1333 C CA  . PRO   A 1 172 ? 8.151   -8.356  -11.833 1.00 80.55 172 A 1 
ATOM   1334 C C   . PRO   A 1 172 ? 7.785   -9.846  -11.837 1.00 81.19 172 A 1 
ATOM   1335 O O   . PRO   A 1 172 ? 6.996   -10.317 -11.014 1.00 79.35 172 A 1 
ATOM   1336 C CB  . PRO   A 1 172 ? 9.121   -7.981  -10.709 1.00 78.06 172 A 1 
ATOM   1337 C CG  . PRO   A 1 172 ? 8.202   -7.573  -9.556  1.00 75.58 172 A 1 
ATOM   1338 C CD  . PRO   A 1 172 ? 6.998   -6.961  -10.263 1.00 77.62 172 A 1 
ATOM   1339 N N   . ALA   A 1 173 ? 8.365   -10.599 -12.763 1.00 82.44 173 A 1 
ATOM   1340 C CA  . ALA   A 1 173 ? 8.287   -12.054 -12.767 1.00 81.93 173 A 1 
ATOM   1341 C C   . ALA   A 1 173 ? 9.446   -12.651 -11.943 1.00 82.11 173 A 1 
ATOM   1342 O O   . ALA   A 1 173 ? 10.446  -11.971 -11.709 1.00 79.23 173 A 1 
ATOM   1343 C CB  . ALA   A 1 173 ? 8.277   -12.538 -14.222 1.00 80.40 173 A 1 
ATOM   1344 N N   . PRO   A 1 174 ? 9.353   -13.928 -11.522 1.00 81.13 174 A 1 
ATOM   1345 C CA  . PRO   A 1 174 ? 10.469  -14.611 -10.860 1.00 80.19 174 A 1 
ATOM   1346 C C   . PRO   A 1 174 ? 11.754  -14.634 -11.696 1.00 82.02 174 A 1 
ATOM   1347 O O   . PRO   A 1 174 ? 12.847  -14.541 -11.143 1.00 79.74 174 A 1 
ATOM   1348 C CB  . PRO   A 1 174 ? 9.967   -16.034 -10.590 1.00 77.42 174 A 1 
ATOM   1349 C CG  . PRO   A 1 174 ? 8.452   -15.874 -10.516 1.00 76.04 174 A 1 
ATOM   1350 C CD  . PRO   A 1 174 ? 8.174   -14.779 -11.541 1.00 77.90 174 A 1 
ATOM   1351 N N   . ASP   A 1 175 ? 11.626  -14.728 -13.025 1.00 85.23 175 A 1 
ATOM   1352 C CA  . ASP   A 1 175 ? 12.741  -14.543 -13.953 1.00 86.79 175 A 1 
ATOM   1353 C C   . ASP   A 1 175 ? 12.887  -13.045 -14.284 1.00 86.84 175 A 1 
ATOM   1354 O O   . ASP   A 1 175 ? 11.960  -12.447 -14.835 1.00 85.55 175 A 1 
ATOM   1355 C CB  . ASP   A 1 175 ? 12.529  -15.394 -15.215 1.00 86.64 175 A 1 
ATOM   1356 C CG  . ASP   A 1 175 ? 13.694  -15.333 -16.220 1.00 85.93 175 A 1 
ATOM   1357 O OD1 . ASP   A 1 175 ? 14.587  -14.465 -16.082 1.00 81.05 175 A 1 
ATOM   1358 O OD2 . ASP   A 1 175 ? 13.701  -16.167 -17.150 1.00 81.64 175 A 1 
ATOM   1359 N N   . PRO   A 1 176 ? 14.045  -12.410 -13.986 1.00 84.32 176 A 1 
ATOM   1360 C CA  . PRO   A 1 176 ? 14.252  -10.987 -14.263 1.00 83.83 176 A 1 
ATOM   1361 C C   . PRO   A 1 176 ? 14.204  -10.625 -15.756 1.00 84.89 176 A 1 
ATOM   1362 O O   . PRO   A 1 176 ? 14.053  -9.450  -16.095 1.00 82.67 176 A 1 
ATOM   1363 C CB  . PRO   A 1 176 ? 15.615  -10.664 -13.642 1.00 81.47 176 A 1 
ATOM   1364 C CG  . PRO   A 1 176 ? 16.359  -12.003 -13.684 1.00 78.23 176 A 1 
ATOM   1365 C CD  . PRO   A 1 176 ? 15.242  -13.004 -13.410 1.00 81.31 176 A 1 
ATOM   1366 N N   . ASN   A 1 177 ? 14.316  -11.608 -16.657 1.00 87.80 177 A 1 
ATOM   1367 C CA  . ASN   A 1 177 ? 14.163  -11.404 -18.101 1.00 88.44 177 A 1 
ATOM   1368 C C   . ASN   A 1 177 ? 12.697  -11.405 -18.549 1.00 88.88 177 A 1 
ATOM   1369 O O   . ASN   A 1 177 ? 12.409  -11.243 -19.738 1.00 86.91 177 A 1 
ATOM   1370 C CB  . ASN   A 1 177 ? 14.954  -12.473 -18.860 1.00 87.99 177 A 1 
ATOM   1371 C CG  . ASN   A 1 177 ? 16.414  -12.493 -18.462 1.00 84.18 177 A 1 
ATOM   1372 O OD1 . ASN   A 1 177 ? 17.142  -11.530 -18.605 1.00 75.61 177 A 1 
ATOM   1373 N ND2 . ASN   A 1 177 ? 16.874  -13.603 -17.927 1.00 73.37 177 A 1 
ATOM   1374 N N   . GLU   A 1 178 ? 11.775  -11.592 -17.622 1.00 90.87 178 A 1 
ATOM   1375 C CA  . GLU   A 1 178 ? 10.343  -11.638 -17.877 1.00 90.46 178 A 1 
ATOM   1376 C C   . GLU   A 1 178 ? 9.602   -10.618 -17.009 1.00 89.62 178 A 1 
ATOM   1377 O O   . GLU   A 1 178 ? 10.097  -10.133 -15.986 1.00 87.52 178 A 1 
ATOM   1378 C CB  . GLU   A 1 178 ? 9.822   -13.065 -17.653 1.00 89.25 178 A 1 
ATOM   1379 C CG  . GLU   A 1 178 ? 10.453  -14.083 -18.629 1.00 86.08 178 A 1 
ATOM   1380 C CD  . GLU   A 1 178 ? 9.964   -15.509 -18.349 1.00 85.31 178 A 1 
ATOM   1381 O OE1 . GLU   A 1 178 ? 9.602   -16.236 -19.302 1.00 77.43 178 A 1 
ATOM   1382 O OE2 . GLU   A 1 178 ? 9.836   -15.901 -17.167 1.00 78.61 178 A 1 
ATOM   1383 N N   . LYS   A 1 179 ? 8.391   -10.272 -17.422 1.00 89.18 179 A 1 
ATOM   1384 C CA  . LYS   A 1 179 ? 7.462   -9.456  -16.648 1.00 88.52 179 A 1 
ATOM   1385 C C   . LYS   A 1 179 ? 6.038   -9.939  -16.875 1.00 89.59 179 A 1 
ATOM   1386 O O   . LYS   A 1 179 ? 5.726   -10.544 -17.903 1.00 88.52 179 A 1 
ATOM   1387 C CB  . LYS   A 1 179 ? 7.654   -7.954  -16.953 1.00 85.44 179 A 1 
ATOM   1388 C CG  . LYS   A 1 179 ? 7.381   -7.582  -18.421 1.00 77.54 179 A 1 
ATOM   1389 C CD  . LYS   A 1 179 ? 7.751   -6.120  -18.698 1.00 74.92 179 A 1 
ATOM   1390 C CE  . LYS   A 1 179 ? 7.552   -5.800  -20.183 1.00 66.47 179 A 1 
ATOM   1391 N NZ  . LYS   A 1 179 ? 8.110   -4.472  -20.547 1.00 61.24 179 A 1 
ATOM   1392 N N   . ILE   A 1 180 ? 5.182   -9.650  -15.916 1.00 89.99 180 A 1 
ATOM   1393 C CA  . ILE   A 1 180 ? 3.760   -9.972  -15.979 1.00 89.61 180 A 1 
ATOM   1394 C C   . ILE   A 1 180 ? 2.989   -8.676  -16.223 1.00 90.25 180 A 1 
ATOM   1395 O O   . ILE   A 1 180 ? 3.176   -7.689  -15.511 1.00 89.43 180 A 1 
ATOM   1396 C CB  . ILE   A 1 180 ? 3.315   -10.722 -14.708 1.00 88.03 180 A 1 
ATOM   1397 C CG1 . ILE   A 1 180 ? 4.099   -12.052 -14.555 1.00 85.34 180 A 1 
ATOM   1398 C CG2 . ILE   A 1 180 ? 1.805   -10.987 -14.752 1.00 84.87 180 A 1 
ATOM   1399 C CD1 . ILE   A 1 180 ? 3.914   -12.741 -13.200 1.00 76.20 180 A 1 
ATOM   1400 N N   . LEU   A 1 181 ? 2.135   -8.675  -17.236 1.00 90.87 181 A 1 
ATOM   1401 C CA  . LEU   A 1 181 ? 1.221   -7.579  -17.545 1.00 91.16 181 A 1 
ATOM   1402 C C   . LEU   A 1 181 ? -0.196  -8.006  -17.172 1.00 91.28 181 A 1 
ATOM   1403 O O   . LEU   A 1 181 ? -0.722  -8.962  -17.741 1.00 90.40 181 A 1 
ATOM   1404 C CB  . LEU   A 1 181 ? 1.309   -7.192  -19.033 1.00 91.04 181 A 1 
ATOM   1405 C CG  . LEU   A 1 181 ? 2.718   -6.869  -19.567 1.00 89.66 181 A 1 
ATOM   1406 C CD1 . LEU   A 1 181 ? 2.630   -6.476  -21.042 1.00 86.70 181 A 1 
ATOM   1407 C CD2 . LEU   A 1 181 ? 3.377   -5.723  -18.808 1.00 86.80 181 A 1 
ATOM   1408 N N   . VAL   A 1 182 ? -0.813  -7.286  -16.246 1.00 89.90 182 A 1 
ATOM   1409 C CA  . VAL   A 1 182 ? -2.200  -7.515  -15.836 1.00 89.31 182 A 1 
ATOM   1410 C C   . VAL   A 1 182 ? -3.063  -6.400  -16.409 1.00 89.99 182 A 1 
ATOM   1411 O O   . VAL   A 1 182 ? -3.000  -5.259  -15.953 1.00 89.33 182 A 1 
ATOM   1412 C CB  . VAL   A 1 182 ? -2.336  -7.615  -14.309 1.00 87.61 182 A 1 
ATOM   1413 C CG1 . VAL   A 1 182 ? -3.773  -7.976  -13.927 1.00 83.79 182 A 1 
ATOM   1414 C CG2 . VAL   A 1 182 ? -1.404  -8.688  -13.737 1.00 84.06 182 A 1 
ATOM   1415 N N   . PHE   A 1 183 ? -3.855  -6.722  -17.424 1.00 90.70 183 A 1 
ATOM   1416 C CA  . PHE   A 1 183 ? -4.807  -5.804  -18.032 1.00 91.01 183 A 1 
ATOM   1417 C C   . PHE   A 1 183 ? -6.179  -5.971  -17.395 1.00 90.79 183 A 1 
ATOM   1418 O O   . PHE   A 1 183 ? -6.699  -7.082  -17.308 1.00 89.76 183 A 1 
ATOM   1419 C CB  . PHE   A 1 183 ? -4.894  -6.046  -19.540 1.00 91.30 183 A 1 
ATOM   1420 C CG  . PHE   A 1 183 ? -3.616  -5.739  -20.287 1.00 91.75 183 A 1 
ATOM   1421 C CD1 . PHE   A 1 183 ? -3.356  -4.431  -20.730 1.00 89.17 183 A 1 
ATOM   1422 C CD2 . PHE   A 1 183 ? -2.681  -6.756  -20.553 1.00 89.19 183 A 1 
ATOM   1423 C CE1 . PHE   A 1 183 ? -2.182  -4.138  -21.435 1.00 88.47 183 A 1 
ATOM   1424 C CE2 . PHE   A 1 183 ? -1.498  -6.469  -21.255 1.00 88.43 183 A 1 
ATOM   1425 C CZ  . PHE   A 1 183 ? -1.250  -5.158  -21.699 1.00 90.41 183 A 1 
ATOM   1426 N N   . ARG   A 1 184 ? -6.809  -4.858  -17.026 1.00 90.76 184 A 1 
ATOM   1427 C CA  . ARG   A 1 184 ? -8.247  -4.809  -16.786 1.00 90.39 184 A 1 
ATOM   1428 C C   . ARG   A 1 184 ? -8.907  -4.142  -17.982 1.00 90.88 184 A 1 
ATOM   1429 O O   . ARG   A 1 184 ? -8.619  -2.991  -18.289 1.00 89.77 184 A 1 
ATOM   1430 C CB  . ARG   A 1 184 ? -8.544  -4.133  -15.448 1.00 89.01 184 A 1 
ATOM   1431 C CG  . ARG   A 1 184 ? -9.919  -4.575  -14.939 1.00 80.02 184 A 1 
ATOM   1432 C CD  . ARG   A 1 184 ? -10.153 -4.055  -13.524 1.00 75.37 184 A 1 
ATOM   1433 N NE  . ARG   A 1 184 ? -11.262 -4.777  -12.884 1.00 69.26 184 A 1 
ATOM   1434 C CZ  . ARG   A 1 184 ? -11.166 -5.833  -12.083 1.00 62.84 184 A 1 
ATOM   1435 N NH1 . ARG   A 1 184 ? -10.017 -6.330  -11.726 1.00 56.46 184 A 1 
ATOM   1436 N NH2 . ARG   A 1 184 ? -12.234 -6.401  -11.628 1.00 56.37 184 A 1 
ATOM   1437 N N   . VAL   A 1 185 ? -9.746  -4.896  -18.685 1.00 90.56 185 A 1 
ATOM   1438 C CA  . VAL   A 1 185 ? -10.352 -4.491  -19.957 1.00 91.25 185 A 1 
ATOM   1439 C C   . VAL   A 1 185 ? -11.856 -4.311  -19.796 1.00 90.80 185 A 1 
ATOM   1440 O O   . VAL   A 1 185 ? -12.520 -5.117  -19.148 1.00 89.50 185 A 1 
ATOM   1441 C CB  . VAL   A 1 185 ? -10.013 -5.479  -21.088 1.00 91.24 185 A 1 
ATOM   1442 C CG1 . VAL   A 1 185 ? -8.514  -5.457  -21.400 1.00 86.62 185 A 1 
ATOM   1443 C CG2 . VAL   A 1 185 ? -10.414 -6.932  -20.787 1.00 86.43 185 A 1 
ATOM   1444 N N   . GLN   A 1 186 ? -12.407 -3.260  -20.399 1.00 90.08 186 A 1 
ATOM   1445 C CA  . GLN   A 1 186 ? -13.833 -2.923  -20.310 1.00 89.33 186 A 1 
ATOM   1446 C C   . GLN   A 1 186 ? -14.685 -3.777  -21.266 1.00 89.39 186 A 1 
ATOM   1447 O O   . GLN   A 1 186 ? -15.345 -3.279  -22.173 1.00 87.62 186 A 1 
ATOM   1448 C CB  . GLN   A 1 186 ? -14.031 -1.413  -20.493 1.00 87.44 186 A 1 
ATOM   1449 C CG  . GLN   A 1 186 ? -13.468 -0.618  -19.307 1.00 83.22 186 A 1 
ATOM   1450 C CD  . GLN   A 1 186 ? -13.679 0.890   -19.449 1.00 79.11 186 A 1 
ATOM   1451 O OE1 . GLN   A 1 186 ? -13.769 1.444   -20.532 1.00 71.37 186 A 1 
ATOM   1452 N NE2 . GLN   A 1 186 ? -13.734 1.614   -18.354 1.00 69.01 186 A 1 
ATOM   1453 N N   . THR   A 1 187 ? -14.649 -5.087  -21.069 1.00 90.30 187 A 1 
ATOM   1454 C CA  . THR   A 1 187 ? -15.513 -6.065  -21.735 1.00 90.81 187 A 1 
ATOM   1455 C C   . THR   A 1 187 ? -15.838 -7.200  -20.769 1.00 90.23 187 A 1 
ATOM   1456 O O   . THR   A 1 187 ? -14.976 -7.660  -20.022 1.00 88.32 187 A 1 
ATOM   1457 C CB  . THR   A 1 187 ? -14.884 -6.608  -23.027 1.00 89.95 187 A 1 
ATOM   1458 O OG1 . THR   A 1 187 ? -15.770 -7.535  -23.626 1.00 83.27 187 A 1 
ATOM   1459 C CG2 . THR   A 1 187 ? -13.553 -7.334  -22.836 1.00 82.93 187 A 1 
ATOM   1460 N N   . MET   A 1 188 ? -17.090 -7.673  -20.801 1.00 90.43 188 A 1 
ATOM   1461 C CA  . MET   A 1 188 ? -17.514 -8.820  -19.986 1.00 89.60 188 A 1 
ATOM   1462 C C   . MET   A 1 188 ? -17.125 -10.167 -20.611 1.00 89.35 188 A 1 
ATOM   1463 O O   . MET   A 1 188 ? -17.174 -11.194 -19.939 1.00 85.87 188 A 1 
ATOM   1464 C CB  . MET   A 1 188 ? -19.027 -8.747  -19.741 1.00 87.77 188 A 1 
ATOM   1465 C CG  . MET   A 1 188 ? -19.442 -7.518  -18.928 1.00 81.31 188 A 1 
ATOM   1466 S SD  . MET   A 1 188 ? -18.633 -7.351  -17.302 1.00 72.79 188 A 1 
ATOM   1467 C CE  . MET   A 1 188 ? -19.278 -8.813  -16.451 1.00 62.68 188 A 1 
ATOM   1468 N N   . ASN   A 1 189 ? -16.733 -10.177 -21.883 1.00 90.57 189 A 1 
ATOM   1469 C CA  . ASN   A 1 189 ? -16.295 -11.378 -22.587 1.00 90.52 189 A 1 
ATOM   1470 C C   . ASN   A 1 189 ? -14.841 -11.225 -23.070 1.00 90.92 189 A 1 
ATOM   1471 O O   . ASN   A 1 189 ? -14.617 -10.733 -24.180 1.00 89.50 189 A 1 
ATOM   1472 C CB  . ASN   A 1 189 ? -17.271 -11.681 -23.734 1.00 88.37 189 A 1 
ATOM   1473 C CG  . ASN   A 1 189 ? -16.887 -12.958 -24.471 1.00 85.24 189 A 1 
ATOM   1474 O OD1 . ASN   A 1 189 ? -16.092 -13.764 -24.018 1.00 78.91 189 A 1 
ATOM   1475 N ND2 . ASN   A 1 189 ? -17.456 -13.181 -25.636 1.00 77.47 189 A 1 
ATOM   1476 N N   . PRO   A 1 190 ? -13.851 -11.659 -22.283 1.00 90.77 190 A 1 
ATOM   1477 C CA  . PRO   A 1 190 ? -12.444 -11.523 -22.660 1.00 90.89 190 A 1 
ATOM   1478 C C   . PRO   A 1 190 ? -11.969 -12.586 -23.662 1.00 91.74 190 A 1 
ATOM   1479 O O   . PRO   A 1 190 ? -10.883 -12.458 -24.215 1.00 90.43 190 A 1 
ATOM   1480 C CB  . PRO   A 1 190 ? -11.691 -11.607 -21.332 1.00 88.79 190 A 1 
ATOM   1481 C CG  . PRO   A 1 190 ? -12.535 -12.599 -20.522 1.00 86.37 190 A 1 
ATOM   1482 C CD  . PRO   A 1 190 ? -13.962 -12.254 -20.953 1.00 88.03 190 A 1 
ATOM   1483 N N   . LEU   A 1 191 ? -12.764 -13.635 -23.923 1.00 91.83 191 A 1 
ATOM   1484 C CA  . LEU   A 1 191 ? -12.353 -14.788 -24.740 1.00 91.53 191 A 1 
ATOM   1485 C C   . LEU   A 1 191 ? -11.801 -14.420 -26.131 1.00 92.26 191 A 1 
ATOM   1486 O O   . LEU   A 1 191 ? -10.789 -15.001 -26.526 1.00 91.69 191 A 1 
ATOM   1487 C CB  . LEU   A 1 191 ? -13.511 -15.790 -24.891 1.00 89.75 191 A 1 
ATOM   1488 C CG  . LEU   A 1 191 ? -13.942 -16.503 -23.603 1.00 79.30 191 A 1 
ATOM   1489 C CD1 . LEU   A 1 191 ? -15.196 -17.334 -23.885 1.00 73.26 191 A 1 
ATOM   1490 C CD2 . LEU   A 1 191 ? -12.849 -17.446 -23.099 1.00 73.16 191 A 1 
ATOM   1491 N N   . PRO   A 1 192 ? -12.401 -13.482 -26.888 1.00 92.49 192 A 1 
ATOM   1492 C CA  . PRO   A 1 192 ? -11.844 -13.069 -28.177 1.00 92.44 192 A 1 
ATOM   1493 C C   . PRO   A 1 192 ? -10.454 -12.439 -28.036 1.00 93.15 192 A 1 
ATOM   1494 O O   . PRO   A 1 192 ? -9.552  -12.796 -28.789 1.00 92.44 192 A 1 
ATOM   1495 C CB  . PRO   A 1 192 ? -12.865 -12.097 -28.774 1.00 91.33 192 A 1 
ATOM   1496 C CG  . PRO   A 1 192 ? -14.168 -12.449 -28.064 1.00 89.60 192 A 1 
ATOM   1497 C CD  . PRO   A 1 192 ? -13.680 -12.841 -26.675 1.00 92.08 192 A 1 
ATOM   1498 N N   . LEU   A 1 193 ? -10.261 -11.557 -27.042 1.00 92.94 193 A 1 
ATOM   1499 C CA  . LEU   A 1 193 ? -8.973  -10.910 -26.767 1.00 92.86 193 A 1 
ATOM   1500 C C   . LEU   A 1 193 ? -7.899  -11.917 -26.343 1.00 93.25 193 A 1 
ATOM   1501 O O   . LEU   A 1 193 ? -6.767  -11.833 -26.801 1.00 91.93 193 A 1 
ATOM   1502 C CB  . LEU   A 1 193 ? -9.141  -9.862  -25.658 1.00 91.29 193 A 1 
ATOM   1503 C CG  . LEU   A 1 193 ? -9.937  -8.615  -26.068 1.00 86.41 193 A 1 
ATOM   1504 C CD1 . LEU   A 1 193 ? -10.163 -7.745  -24.837 1.00 82.32 193 A 1 
ATOM   1505 C CD2 . LEU   A 1 193 ? -9.180  -7.797  -27.113 1.00 82.86 193 A 1 
ATOM   1506 N N   . ILE   A 1 194 ? -8.260  -12.890 -25.506 1.00 93.31 194 A 1 
ATOM   1507 C CA  . ILE   A 1 194 ? -7.346  -13.957 -25.075 1.00 92.74 194 A 1 
ATOM   1508 C C   . ILE   A 1 194 ? -6.862  -14.760 -26.284 1.00 92.96 194 A 1 
ATOM   1509 O O   . ILE   A 1 194 ? -5.667  -15.016 -26.410 1.00 92.43 194 A 1 
ATOM   1510 C CB  . ILE   A 1 194 ? -8.030  -14.856 -24.026 1.00 91.69 194 A 1 
ATOM   1511 C CG1 . ILE   A 1 194 ? -8.265  -14.060 -22.723 1.00 89.09 194 A 1 
ATOM   1512 C CG2 . ILE   A 1 194 ? -7.193  -16.114 -23.729 1.00 89.37 194 A 1 
ATOM   1513 C CD1 . ILE   A 1 194 ? -9.316  -14.702 -21.813 1.00 82.35 194 A 1 
ATOM   1514 N N   . ARG   A 1 195 ? -7.764  -15.108 -27.218 1.00 93.25 195 A 1 
ATOM   1515 C CA  . ARG   A 1 195 ? -7.396  -15.813 -28.457 1.00 92.77 195 A 1 
ATOM   1516 C C   . ARG   A 1 195 ? -6.460  -14.981 -29.326 1.00 93.28 195 A 1 
ATOM   1517 O O   . ARG   A 1 195 ? -5.486  -15.524 -29.827 1.00 92.59 195 A 1 
ATOM   1518 C CB  . ARG   A 1 195 ? -8.650  -16.186 -29.250 1.00 91.97 195 A 1 
ATOM   1519 C CG  . ARG   A 1 195 ? -9.428  -17.325 -28.578 1.00 81.53 195 A 1 
ATOM   1520 C CD  . ARG   A 1 195 ? -10.713 -17.578 -29.363 1.00 77.43 195 A 1 
ATOM   1521 N NE  . ARG   A 1 195 ? -11.531 -18.620 -28.727 1.00 67.99 195 A 1 
ATOM   1522 C CZ  . ARG   A 1 195 ? -12.747 -18.983 -29.096 1.00 59.98 195 A 1 
ATOM   1523 N NH1 . ARG   A 1 195 ? -13.346 -18.443 -30.122 1.00 54.20 195 A 1 
ATOM   1524 N NH2 . ARG   A 1 195 ? -13.383 -19.905 -28.428 1.00 52.70 195 A 1 
ATOM   1525 N N   . ASP   A 1 196 ? -6.720  -13.685 -29.485 1.00 93.57 196 A 1 
ATOM   1526 C CA  . ASP   A 1 196 ? -5.851  -12.807 -30.279 1.00 93.45 196 A 1 
ATOM   1527 C C   . ASP   A 1 196 ? -4.450  -12.696 -29.661 1.00 93.74 196 A 1 
ATOM   1528 O O   . ASP   A 1 196 ? -3.450  -12.792 -30.374 1.00 92.55 196 A 1 
ATOM   1529 C CB  . ASP   A 1 196 ? -6.470  -11.415 -30.402 1.00 92.86 196 A 1 
ATOM   1530 C CG  . ASP   A 1 196 ? -7.775  -11.355 -31.195 1.00 90.94 196 A 1 
ATOM   1531 O OD1 . ASP   A 1 196 ? -8.213  -12.342 -31.821 1.00 86.70 196 A 1 
ATOM   1532 O OD2 . ASP   A 1 196 ? -8.402  -10.275 -31.146 1.00 86.76 196 A 1 
ATOM   1533 N N   . LEU   A 1 197 ? -4.366  -12.558 -28.331 1.00 93.63 197 A 1 
ATOM   1534 C CA  . LEU   A 1 197 ? -3.091  -12.533 -27.608 1.00 93.38 197 A 1 
ATOM   1535 C C   . LEU   A 1 197 ? -2.327  -13.856 -27.768 1.00 93.31 197 A 1 
ATOM   1536 O O   . LEU   A 1 197 ? -1.137  -13.846 -28.075 1.00 92.51 197 A 1 
ATOM   1537 C CB  . LEU   A 1 197 ? -3.352  -12.221 -26.121 1.00 93.27 197 A 1 
ATOM   1538 C CG  . LEU   A 1 197 ? -3.770  -10.762 -25.844 1.00 92.03 197 A 1 
ATOM   1539 C CD1 . LEU   A 1 197 ? -4.301  -10.635 -24.419 1.00 89.66 197 A 1 
ATOM   1540 C CD2 . LEU   A 1 197 ? -2.598  -9.791  -26.005 1.00 89.14 197 A 1 
ATOM   1541 N N   . GLN   A 1 198 ? -3.006  -14.998 -27.638 1.00 93.03 198 A 1 
ATOM   1542 C CA  . GLN   A 1 198 ? -2.398  -16.318 -27.849 1.00 92.37 198 A 1 
ATOM   1543 C C   . GLN   A 1 198 ? -1.938  -16.513 -29.299 1.00 92.65 198 A 1 
ATOM   1544 O O   . GLN   A 1 198 ? -0.827  -16.986 -29.533 1.00 91.76 198 A 1 
ATOM   1545 C CB  . GLN   A 1 198 ? -3.400  -17.407 -27.453 1.00 91.19 198 A 1 
ATOM   1546 C CG  . GLN   A 1 198 ? -3.537  -17.522 -25.931 1.00 87.28 198 A 1 
ATOM   1547 C CD  . GLN   A 1 198 ? -4.611  -18.522 -25.522 1.00 85.96 198 A 1 
ATOM   1548 O OE1 . GLN   A 1 198 ? -5.641  -18.666 -26.156 1.00 79.56 198 A 1 
ATOM   1549 N NE2 . GLN   A 1 198 ? -4.401  -19.245 -24.447 1.00 77.29 198 A 1 
ATOM   1550 N N   . ASN   A 1 199 ? -2.741  -16.097 -30.276 1.00 93.01 199 A 1 
ATOM   1551 C CA  . ASN   A 1 199 ? -2.377  -16.159 -31.695 1.00 92.76 199 A 1 
ATOM   1552 C C   . ASN   A 1 199 ? -1.170  -15.270 -32.026 1.00 92.52 199 A 1 
ATOM   1553 O O   . ASN   A 1 199 ? -0.382  -15.607 -32.905 1.00 90.72 199 A 1 
ATOM   1554 C CB  . ASN   A 1 199 ? -3.588  -15.744 -32.542 1.00 92.26 199 A 1 
ATOM   1555 C CG  . ASN   A 1 199 ? -4.708  -16.774 -32.569 1.00 87.61 199 A 1 
ATOM   1556 O OD1 . ASN   A 1 199 ? -4.547  -17.941 -32.289 1.00 81.44 199 A 1 
ATOM   1557 N ND2 . ASN   A 1 199 ? -5.892  -16.352 -32.965 1.00 79.95 199 A 1 
ATOM   1558 N N   . ALA   A 1 200 ? -0.996  -14.161 -31.308 1.00 92.31 200 A 1 
ATOM   1559 C CA  . ALA   A 1 200 ? 0.184   -13.298 -31.404 1.00 91.35 200 A 1 
ATOM   1560 C C   . ALA   A 1 200 ? 1.415   -13.839 -30.641 1.00 91.12 200 A 1 
ATOM   1561 O O   . ALA   A 1 200 ? 2.467   -13.202 -30.652 1.00 88.72 200 A 1 
ATOM   1562 C CB  . ALA   A 1 200 ? -0.209  -11.891 -30.955 1.00 90.63 200 A 1 
ATOM   1563 N N   . GLY   A 1 201 ? 1.296   -14.997 -29.986 1.00 91.11 201 A 1 
ATOM   1564 C CA  . GLY   A 1 201 ? 2.386   -15.678 -29.283 1.00 90.47 201 A 1 
ATOM   1565 C C   . GLY   A 1 201 ? 2.539   -15.303 -27.808 1.00 90.90 201 A 1 
ATOM   1566 O O   . GLY   A 1 201 ? 3.525   -15.699 -27.189 1.00 88.17 201 A 1 
ATOM   1567 N N   . TYR   A 1 202 ? 1.593   -14.558 -27.225 1.00 91.67 202 A 1 
ATOM   1568 C CA  . TYR   A 1 202 ? 1.635   -14.230 -25.800 1.00 91.59 202 A 1 
ATOM   1569 C C   . TYR   A 1 202 ? 1.195   -15.418 -24.941 1.00 91.70 202 A 1 
ATOM   1570 O O   . TYR   A 1 202 ? 0.196   -16.084 -25.220 1.00 90.00 202 A 1 
ATOM   1571 C CB  . TYR   A 1 202 ? 0.774   -13.005 -25.492 1.00 91.03 202 A 1 
ATOM   1572 C CG  . TYR   A 1 202 ? 1.305   -11.727 -26.099 1.00 90.94 202 A 1 
ATOM   1573 C CD1 . TYR   A 1 202 ? 2.343   -11.021 -25.465 1.00 86.64 202 A 1 
ATOM   1574 C CD2 . TYR   A 1 202 ? 0.784   -11.247 -27.318 1.00 86.93 202 A 1 
ATOM   1575 C CE1 . TYR   A 1 202 ? 2.857   -9.847  -26.036 1.00 85.10 202 A 1 
ATOM   1576 C CE2 . TYR   A 1 202 ? 1.295   -10.076 -27.900 1.00 84.95 202 A 1 
ATOM   1577 C CZ  . TYR   A 1 202 ? 2.335   -9.377  -27.255 1.00 86.86 202 A 1 
ATOM   1578 O OH  . TYR   A 1 202 ? 2.838   -8.241  -27.826 1.00 84.96 202 A 1 
ATOM   1579 N N   . HIS   A 1 203 ? 1.923   -15.640 -23.837 1.00 92.20 203 A 1 
ATOM   1580 C CA  . HIS   A 1 203 ? 1.538   -16.620 -22.830 1.00 91.72 203 A 1 
ATOM   1581 C C   . HIS   A 1 203 ? 0.505   -16.009 -21.875 1.00 91.87 203 A 1 
ATOM   1582 O O   . HIS   A 1 203 ? 0.826   -15.115 -21.092 1.00 90.11 203 A 1 
ATOM   1583 C CB  . HIS   A 1 203 ? 2.788   -17.120 -22.102 1.00 90.00 203 A 1 
ATOM   1584 C CG  . HIS   A 1 203 ? 2.486   -18.271 -21.184 1.00 82.96 203 A 1 
ATOM   1585 N ND1 . HIS   A 1 203 ? 2.137   -19.548 -21.574 1.00 70.96 203 A 1 
ATOM   1586 C CD2 . HIS   A 1 203 ? 2.476   -18.253 -19.814 1.00 69.78 203 A 1 
ATOM   1587 C CE1 . HIS   A 1 203 ? 1.928   -20.278 -20.467 1.00 67.47 203 A 1 
ATOM   1588 N NE2 . HIS   A 1 203 ? 2.130   -19.529 -19.379 1.00 69.04 203 A 1 
ATOM   1589 N N   . VAL   A 1 204 ? -0.732  -16.491 -21.927 1.00 91.00 204 A 1 
ATOM   1590 C CA  . VAL   A 1 204 ? -1.819  -16.035 -21.052 1.00 90.85 204 A 1 
ATOM   1591 C C   . VAL   A 1 204 ? -1.812  -16.865 -19.767 1.00 89.92 204 A 1 
ATOM   1592 O O   . VAL   A 1 204 ? -1.987  -18.080 -19.810 1.00 87.76 204 A 1 
ATOM   1593 C CB  . VAL   A 1 204 ? -3.186  -16.084 -21.766 1.00 90.32 204 A 1 
ATOM   1594 C CG1 . VAL   A 1 204 ? -4.303  -15.557 -20.864 1.00 86.61 204 A 1 
ATOM   1595 C CG2 . VAL   A 1 204 ? -3.171  -15.228 -23.044 1.00 86.90 204 A 1 
ATOM   1596 N N   . LEU   A 1 205 ? -1.620  -16.191 -18.629 1.00 87.93 205 A 1 
ATOM   1597 C CA  . LEU   A 1 205 ? -1.636  -16.798 -17.293 1.00 85.83 205 A 1 
ATOM   1598 C C   . LEU   A 1 205 ? -3.046  -16.829 -16.693 1.00 84.79 205 A 1 
ATOM   1599 O O   . LEU   A 1 205 ? -3.412  -17.780 -16.006 1.00 80.64 205 A 1 
ATOM   1600 C CB  . LEU   A 1 205 ? -0.702  -16.002 -16.361 1.00 84.07 205 A 1 
ATOM   1601 C CG  . LEU   A 1 205 ? 0.783   -15.968 -16.764 1.00 81.97 205 A 1 
ATOM   1602 C CD1 . LEU   A 1 205 ? 1.550   -15.078 -15.787 1.00 77.21 205 A 1 
ATOM   1603 C CD2 . LEU   A 1 205 ? 1.412   -17.360 -16.736 1.00 76.63 205 A 1 
ATOM   1604 N N   . TRP   A 1 206 ? -3.826  -15.780 -16.953 1.00 81.55 206 A 1 
ATOM   1605 C CA  . TRP   A 1 206 ? -5.197  -15.637 -16.453 1.00 80.38 206 A 1 
ATOM   1606 C C   . TRP   A 1 206 ? -6.107  -15.024 -17.524 1.00 79.49 206 A 1 
ATOM   1607 O O   . TRP   A 1 206 ? -5.708  -14.071 -18.186 1.00 74.55 206 A 1 
ATOM   1608 C CB  . TRP   A 1 206 ? -5.195  -14.763 -15.192 1.00 76.80 206 A 1 
ATOM   1609 C CG  . TRP   A 1 206 ? -6.525  -14.691 -14.522 1.00 73.24 206 A 1 
ATOM   1610 C CD1 . TRP   A 1 206 ? -7.480  -13.761 -14.748 1.00 65.70 206 A 1 
ATOM   1611 C CD2 . TRP   A 1 206 ? -7.101  -15.647 -13.577 1.00 69.14 206 A 1 
ATOM   1612 N NE1 . TRP   A 1 206 ? -8.615  -14.068 -14.006 1.00 63.23 206 A 1 
ATOM   1613 C CE2 . TRP   A 1 206 ? -8.424  -15.225 -13.277 1.00 65.73 206 A 1 
ATOM   1614 C CE3 . TRP   A 1 206 ? -6.632  -16.829 -12.964 1.00 62.97 206 A 1 
ATOM   1615 C CZ2 . TRP   A 1 206 ? -9.264  -15.952 -12.405 1.00 64.07 206 A 1 
ATOM   1616 C CZ3 . TRP   A 1 206 ? -7.465  -17.552 -12.085 1.00 58.65 206 A 1 
ATOM   1617 C CH2 . TRP   A 1 206 ? -8.774  -17.114 -11.815 1.00 59.62 206 A 1 
ATOM   1618 N N   . PRO   A 1 207 ? -7.372  -15.513 -17.642 1.00 77.73 207 A 1 
ATOM   1619 C CA  . PRO   A 1 207 ? -7.905  -16.678 -16.934 1.00 75.98 207 A 1 
ATOM   1620 C C   . PRO   A 1 207 ? -7.275  -17.985 -17.435 1.00 75.55 207 A 1 
ATOM   1621 O O   . PRO   A 1 207 ? -7.009  -18.133 -18.628 1.00 69.32 207 A 1 
ATOM   1622 C CB  . PRO   A 1 207 ? -9.416  -16.632 -17.169 1.00 68.92 207 A 1 
ATOM   1623 C CG  . PRO   A 1 207 ? -9.538  -15.945 -18.523 1.00 65.97 207 A 1 
ATOM   1624 C CD  . PRO   A 1 207 ? -8.380  -14.954 -18.523 1.00 70.13 207 A 1 
ATOM   1625 N N   . ASN   A 1 208 ? -7.073  -18.944 -16.527 1.00 71.86 208 A 1 
ATOM   1626 C CA  . ASN   A 1 208 ? -6.708  -20.308 -16.905 1.00 69.28 208 A 1 
ATOM   1627 C C   . ASN   A 1 208 ? -7.898  -20.963 -17.604 1.00 68.05 208 A 1 
ATOM   1628 O O   . ASN   A 1 208 ? -8.802  -21.507 -16.970 1.00 62.53 208 A 1 
ATOM   1629 C CB  . ASN   A 1 208 ? -6.239  -21.101 -15.672 1.00 62.90 208 A 1 
ATOM   1630 C CG  . ASN   A 1 208 ? -4.738  -21.023 -15.446 1.00 55.92 208 A 1 
ATOM   1631 O OD1 . ASN   A 1 208 ? -3.960  -20.780 -16.339 1.00 50.12 208 A 1 
ATOM   1632 N ND2 . ASN   A 1 208 ? -4.293  -21.290 -14.238 1.00 49.29 208 A 1 
ATOM   1633 N N   . LEU   A 1 209 ? -7.906  -20.885 -18.935 1.00 65.36 209 A 1 
ATOM   1634 C CA  . LEU   A 1 209 ? -8.921  -21.537 -19.750 1.00 63.42 209 A 1 
ATOM   1635 C C   . LEU   A 1 209 ? -8.510  -22.990 -19.984 1.00 62.12 209 A 1 
ATOM   1636 O O   . LEU   A 1 209 ? -7.451  -23.239 -20.574 1.00 56.49 209 A 1 
ATOM   1637 C CB  . LEU   A 1 209 ? -9.109  -20.778 -21.066 1.00 58.53 209 A 1 
ATOM   1638 C CG  . LEU   A 1 209 ? -9.787  -19.413 -20.885 1.00 53.51 209 A 1 
ATOM   1639 C CD1 . LEU   A 1 209 ? -9.677  -18.635 -22.192 1.00 49.24 209 A 1 
ATOM   1640 C CD2 . LEU   A 1 209 ? -11.271 -19.542 -20.524 1.00 50.17 209 A 1 
ATOM   1641 N N   . PRO   A 1 210 ? -9.338  -23.962 -19.564 1.00 55.39 210 A 1 
ATOM   1642 C CA  . PRO   A 1 210 ? -9.065  -25.360 -19.845 1.00 53.29 210 A 1 
ATOM   1643 C C   . PRO   A 1 210 ? -8.990  -25.586 -21.361 1.00 53.45 210 A 1 
ATOM   1644 O O   . PRO   A 1 210 ? -9.879  -25.176 -22.110 1.00 49.94 210 A 1 
ATOM   1645 C CB  . PRO   A 1 210 ? -10.190 -26.148 -19.161 1.00 49.03 210 A 1 
ATOM   1646 C CG  . PRO   A 1 210 ? -11.328 -25.138 -19.012 1.00 48.33 210 A 1 
ATOM   1647 C CD  . PRO   A 1 210 ? -10.608 -23.805 -18.876 1.00 52.08 210 A 1 
ATOM   1648 N N   . GLY   A 1 211 ? -7.913  -26.240 -21.811 1.00 49.64 211 A 1 
ATOM   1649 C CA  . GLY   A 1 211 ? -7.713  -26.648 -23.204 1.00 47.15 211 A 1 
ATOM   1650 C C   . GLY   A 1 211 ? -7.192  -25.576 -24.170 1.00 47.13 211 A 1 
ATOM   1651 O O   . GLY   A 1 211 ? -6.942  -25.906 -25.326 1.00 43.85 211 A 1 
ATOM   1652 N N   . VAL   A 1 212 ? -7.013  -24.318 -23.742 1.00 51.03 212 A 1 
ATOM   1653 C CA  . VAL   A 1 212 ? -6.446  -23.281 -24.631 1.00 49.13 212 A 1 
ATOM   1654 C C   . VAL   A 1 212 ? -4.946  -23.081 -24.390 1.00 48.08 212 A 1 
ATOM   1655 O O   . VAL   A 1 212 ? -4.201  -22.820 -25.329 1.00 45.30 212 A 1 
ATOM   1656 C CB  . VAL   A 1 212 ? -7.227  -21.957 -24.569 1.00 47.05 212 A 1 
ATOM   1657 C CG1 . VAL   A 1 212 ? -6.881  -21.090 -25.775 1.00 44.24 212 A 1 
ATOM   1658 C CG2 . VAL   A 1 212 ? -8.745  -22.152 -24.603 1.00 44.78 212 A 1 
ATOM   1659 N N   . THR   A 1 213 ? -4.486  -23.265 -23.161 1.00 47.18 213 A 1 
ATOM   1660 C CA  . THR   A 1 213 ? -3.056  -23.365 -22.819 1.00 45.24 213 A 1 
ATOM   1661 C C   . THR   A 1 213 ? -2.566  -24.809 -22.983 1.00 43.83 213 A 1 
ATOM   1662 O O   . THR   A 1 213 ? -2.148  -25.445 -22.020 1.00 40.97 213 A 1 
ATOM   1663 C CB  . THR   A 1 213 ? -2.780  -22.852 -21.397 1.00 42.95 213 A 1 
ATOM   1664 O OG1 . THR   A 1 213 ? -3.649  -23.473 -20.481 1.00 40.48 213 A 1 
ATOM   1665 C CG2 . THR   A 1 213 ? -2.996  -21.339 -21.292 1.00 39.98 213 A 1 
ATOM   1666 N N   . SER   A 1 214 ? -2.695  -25.364 -24.174 1.00 37.55 214 A 1 
ATOM   1667 C CA  . SER   A 1 214 ? -2.043  -26.616 -24.573 1.00 35.67 214 A 1 
ATOM   1668 C C   . SER   A 1 214 ? -0.668  -26.329 -25.151 1.00 34.29 214 A 1 
ATOM   1669 O O   . SER   A 1 214 ? -0.581  -25.421 -26.006 1.00 30.92 214 A 1 
ATOM   1670 C CB  . SER   A 1 214 ? -2.878  -27.369 -25.607 1.00 32.88 214 A 1 
ATOM   1671 O OG  . SER   A 1 214 ? -2.961  -26.569 -26.759 1.00 31.08 214 A 1 
ATOM   1672 O OXT . SER   A 1 214 ? 0.293   -27.055 -24.733 1.00 29.41 214 A 1 
ATOM   1673 N N   . MET   B 2 1   ? -2.269  -10.292 -9.444  1.00 73.83 1   B 1 
ATOM   1674 C CA  . MET   B 2 1   ? -1.388  -11.094 -8.561  1.00 79.91 1   B 1 
ATOM   1675 C C   . MET   B 2 1   ? -2.258  -11.871 -7.584  1.00 83.22 1   B 1 
ATOM   1676 O O   . MET   B 2 1   ? -3.185  -11.296 -7.029  1.00 81.72 1   B 1 
ATOM   1677 C CB  . MET   B 2 1   ? -0.399  -10.173 -7.831  1.00 75.02 1   B 1 
ATOM   1678 C CG  . MET   B 2 1   ? 0.511   -10.897 -6.839  1.00 69.08 1   B 1 
ATOM   1679 S SD  . MET   B 2 1   ? 1.584   -9.780  -5.888  1.00 63.94 1   B 1 
ATOM   1680 C CE  . MET   B 2 1   ? 2.967   -9.582  -7.023  1.00 57.63 1   B 1 
ATOM   1681 N N   . LEU   B 2 2   ? -1.957  -13.160 -7.365  1.00 85.02 2   B 1 
ATOM   1682 C CA  . LEU   B 2 2   ? -2.687  -13.995 -6.413  1.00 87.66 2   B 1 
ATOM   1683 C C   . LEU   B 2 2   ? -2.195  -13.754 -4.983  1.00 90.90 2   B 1 
ATOM   1684 O O   . LEU   B 2 2   ? -1.019  -13.459 -4.752  1.00 91.22 2   B 1 
ATOM   1685 C CB  . LEU   B 2 2   ? -2.571  -15.477 -6.799  1.00 84.82 2   B 1 
ATOM   1686 C CG  . LEU   B 2 2   ? -3.180  -15.851 -8.163  1.00 81.35 2   B 1 
ATOM   1687 C CD1 . LEU   B 2 2   ? -2.918  -17.326 -8.447  1.00 78.13 2   B 1 
ATOM   1688 C CD2 . LEU   B 2 2   ? -4.690  -15.609 -8.208  1.00 77.29 2   B 1 
ATOM   1689 N N   . VAL   B 2 3   ? -3.089  -13.936 -4.010  1.00 92.55 3   B 1 
ATOM   1690 C CA  . VAL   B 2 3   ? -2.771  -13.843 -2.578  1.00 94.78 3   B 1 
ATOM   1691 C C   . VAL   B 2 3   ? -1.608  -14.760 -2.192  1.00 94.76 3   B 1 
ATOM   1692 O O   . VAL   B 2 3   ? -0.732  -14.336 -1.443  1.00 94.60 3   B 1 
ATOM   1693 C CB  . VAL   B 2 3   ? -4.030  -14.153 -1.747  1.00 95.99 3   B 1 
ATOM   1694 C CG1 . VAL   B 2 3   ? -3.717  -14.483 -0.287  1.00 95.54 3   B 1 
ATOM   1695 C CG2 . VAL   B 2 3   ? -4.968  -12.943 -1.753  1.00 95.22 3   B 1 
ATOM   1696 N N   . GLU   B 2 4   ? -1.540  -15.969 -2.739  1.00 96.00 4   B 1 
ATOM   1697 C CA  . GLU   B 2 4   ? -0.465  -16.930 -2.444  1.00 94.97 4   B 1 
ATOM   1698 C C   . GLU   B 2 4   ? 0.941   -16.417 -2.802  1.00 95.23 4   B 1 
ATOM   1699 O O   . GLU   B 2 4   ? 1.920   -16.825 -2.184  1.00 94.26 4   B 1 
ATOM   1700 C CB  . GLU   B 2 4   ? -0.748  -18.274 -3.132  1.00 92.72 4   B 1 
ATOM   1701 C CG  . GLU   B 2 4   ? -0.685  -18.227 -4.667  1.00 87.74 4   B 1 
ATOM   1702 C CD  . GLU   B 2 4   ? -0.991  -19.579 -5.336  1.00 86.77 4   B 1 
ATOM   1703 O OE1 . GLU   B 2 4   ? -0.970  -19.618 -6.585  1.00 80.45 4   B 1 
ATOM   1704 O OE2 . GLU   B 2 4   ? -1.228  -20.577 -4.607  1.00 81.99 4   B 1 
ATOM   1705 N N   . GLN   B 2 5   ? 1.042   -15.474 -3.747  1.00 92.36 5   B 1 
ATOM   1706 C CA  . GLN   B 2 5   ? 2.305   -14.862 -4.168  1.00 90.89 5   B 1 
ATOM   1707 C C   . GLN   B 2 5   ? 2.744   -13.720 -3.239  1.00 92.25 5   B 1 
ATOM   1708 O O   . GLN   B 2 5   ? 3.934   -13.416 -3.152  1.00 91.47 5   B 1 
ATOM   1709 C CB  . GLN   B 2 5   ? 2.157   -14.336 -5.604  1.00 88.10 5   B 1 
ATOM   1710 C CG  . GLN   B 2 5   ? 1.868   -15.438 -6.637  1.00 82.52 5   B 1 
ATOM   1711 C CD  . GLN   B 2 5   ? 1.539   -14.881 -8.026  1.00 77.32 5   B 1 
ATOM   1712 O OE1 . GLN   B 2 5   ? 1.065   -13.775 -8.191  1.00 70.03 5   B 1 
ATOM   1713 N NE2 . GLN   B 2 5   ? 1.765   -15.642 -9.073  1.00 67.02 5   B 1 
ATOM   1714 N N   . ALA   B 2 6   ? 1.803   -13.076 -2.540  1.00 92.95 6   B 1 
ATOM   1715 C CA  . ALA   B 2 6   ? 2.055   -11.921 -1.674  1.00 94.48 6   B 1 
ATOM   1716 C C   . ALA   B 2 6   ? 1.979   -12.245 -0.171  1.00 96.28 6   B 1 
ATOM   1717 O O   . ALA   B 2 6   ? 2.538   -11.507 0.648   1.00 96.32 6   B 1 
ATOM   1718 C CB  . ALA   B 2 6   ? 1.061   -10.815 -2.058  1.00 93.47 6   B 1 
ATOM   1719 N N   . MET   B 2 7   ? 1.305   -13.326 0.200   1.00 97.49 7   B 1 
ATOM   1720 C CA  . MET   B 2 7   ? 1.120   -13.742 1.586   1.00 97.92 7   B 1 
ATOM   1721 C C   . MET   B 2 7   ? 2.430   -14.196 2.243   1.00 97.83 7   B 1 
ATOM   1722 O O   . MET   B 2 7   ? 3.415   -14.539 1.586   1.00 97.33 7   B 1 
ATOM   1723 C CB  . MET   B 2 7   ? 0.015   -14.808 1.696   1.00 97.78 7   B 1 
ATOM   1724 C CG  . MET   B 2 7   ? 0.432   -16.207 1.221   1.00 97.52 7   B 1 
ATOM   1725 S SD  . MET   B 2 7   ? -0.882  -17.450 1.408   1.00 97.13 7   B 1 
ATOM   1726 C CE  . MET   B 2 7   ? -0.009  -18.921 0.852   1.00 94.98 7   B 1 
ATOM   1727 N N   . LYS   B 2 8   ? 2.438   -14.233 3.575   1.00 98.25 8   B 1 
ATOM   1728 C CA  . LYS   B 2 8   ? 3.531   -14.822 4.353   1.00 98.40 8   B 1 
ATOM   1729 C C   . LYS   B 2 8   ? 3.164   -16.218 4.839   1.00 98.64 8   B 1 
ATOM   1730 O O   . LYS   B 2 8   ? 2.113   -16.428 5.434   1.00 98.47 8   B 1 
ATOM   1731 C CB  . LYS   B 2 8   ? 3.950   -13.899 5.505   1.00 97.91 8   B 1 
ATOM   1732 C CG  . LYS   B 2 8   ? 4.566   -12.570 5.035   1.00 92.45 8   B 1 
ATOM   1733 C CD  . LYS   B 2 8   ? 5.845   -12.761 4.219   1.00 87.88 8   B 1 
ATOM   1734 C CE  . LYS   B 2 8   ? 6.440   -11.413 3.842   1.00 82.26 8   B 1 
ATOM   1735 N NZ  . LYS   B 2 8   ? 7.563   -11.577 2.886   1.00 73.40 8   B 1 
ATOM   1736 N N   . ALA   B 2 9   ? 4.081   -17.145 4.608   1.00 98.11 9   B 1 
ATOM   1737 C CA  . ALA   B 2 9   ? 4.057   -18.501 5.132   1.00 97.93 9   B 1 
ATOM   1738 C C   . ALA   B 2 9   ? 5.502   -18.951 5.427   1.00 97.58 9   B 1 
ATOM   1739 O O   . ALA   B 2 9   ? 6.419   -18.544 4.714   1.00 93.20 9   B 1 
ATOM   1740 C CB  . ALA   B 2 9   ? 3.366   -19.415 4.114   1.00 96.70 9   B 1 
ATOM   1741 N N   . PRO   B 2 10  ? 5.768   -19.770 6.472   1.00 97.63 10  B 1 
ATOM   1742 C CA  . PRO   B 2 10  ? 4.803   -20.237 7.467   1.00 97.62 10  B 1 
ATOM   1743 C C   . PRO   B 2 10  ? 4.291   -19.101 8.363   1.00 98.18 10  B 1 
ATOM   1744 O O   . PRO   B 2 10  ? 4.959   -18.080 8.543   1.00 97.20 10  B 1 
ATOM   1745 C CB  . PRO   B 2 10  ? 5.554   -21.301 8.272   1.00 95.96 10  B 1 
ATOM   1746 C CG  . PRO   B 2 10  ? 7.000   -20.808 8.214   1.00 93.05 10  B 1 
ATOM   1747 C CD  . PRO   B 2 10  ? 7.103   -20.224 6.809   1.00 95.93 10  B 1 
ATOM   1748 N N   . VAL   B 2 11  ? 3.109   -19.297 8.944   1.00 98.61 11  B 1 
ATOM   1749 C CA  . VAL   B 2 11  ? 2.474   -18.313 9.831   1.00 98.77 11  B 1 
ATOM   1750 C C   . VAL   B 2 11  ? 2.940   -18.535 11.265  1.00 98.79 11  B 1 
ATOM   1751 O O   . VAL   B 2 11  ? 2.918   -19.651 11.768  1.00 98.55 11  B 1 
ATOM   1752 C CB  . VAL   B 2 11  ? 0.937   -18.367 9.730   1.00 98.66 11  B 1 
ATOM   1753 C CG1 . VAL   B 2 11  ? 0.297   -17.199 10.485  1.00 98.01 11  B 1 
ATOM   1754 C CG2 . VAL   B 2 11  ? 0.460   -18.289 8.274   1.00 97.94 11  B 1 
ATOM   1755 N N   . ILE   B 2 12  ? 3.342   -17.450 11.946  1.00 98.80 12  B 1 
ATOM   1756 C CA  . ILE   B 2 12  ? 3.586   -17.459 13.390  1.00 98.81 12  B 1 
ATOM   1757 C C   . ILE   B 2 12  ? 2.221   -17.428 14.073  1.00 98.87 12  B 1 
ATOM   1758 O O   . ILE   B 2 12  ? 1.439   -16.504 13.845  1.00 98.77 12  B 1 
ATOM   1759 C CB  . ILE   B 2 12  ? 4.482   -16.284 13.814  1.00 98.67 12  B 1 
ATOM   1760 C CG1 . ILE   B 2 12  ? 5.854   -16.359 13.102  1.00 97.76 12  B 1 
ATOM   1761 C CG2 . ILE   B 2 12  ? 4.676   -16.279 15.342  1.00 98.01 12  B 1 
ATOM   1762 C CD1 . ILE   B 2 12  ? 6.563   -15.010 13.051  1.00 90.36 12  B 1 
ATOM   1763 N N   . THR   B 2 13  ? 1.926   -18.434 14.894  1.00 98.80 13  B 1 
ATOM   1764 C CA  . THR   B 2 13  ? 0.607   -18.643 15.495  1.00 98.80 13  B 1 
ATOM   1765 C C   . THR   B 2 13  ? 0.673   -18.797 17.008  1.00 98.79 13  B 1 
ATOM   1766 O O   . THR   B 2 13  ? 1.730   -19.062 17.584  1.00 98.41 13  B 1 
ATOM   1767 C CB  . THR   B 2 13  ? -0.109  -19.859 14.882  1.00 98.53 13  B 1 
ATOM   1768 O OG1 . THR   B 2 13  ? 0.631   -21.040 15.090  1.00 96.73 13  B 1 
ATOM   1769 C CG2 . THR   B 2 13  ? -0.349  -19.714 13.382  1.00 96.36 13  B 1 
ATOM   1770 N N   . LEU   B 2 14  ? -0.479  -18.645 17.644  1.00 98.79 14  B 1 
ATOM   1771 C CA  . LEU   B 2 14  ? -0.709  -18.951 19.051  1.00 98.75 14  B 1 
ATOM   1772 C C   . LEU   B 2 14  ? -1.661  -20.141 19.186  1.00 98.81 14  B 1 
ATOM   1773 O O   . LEU   B 2 14  ? -2.470  -20.430 18.305  1.00 98.52 14  B 1 
ATOM   1774 C CB  . LEU   B 2 14  ? -1.296  -17.722 19.755  1.00 98.32 14  B 1 
ATOM   1775 C CG  . LEU   B 2 14  ? -0.346  -16.520 19.857  1.00 97.06 14  B 1 
ATOM   1776 C CD1 . LEU   B 2 14  ? -1.139  -15.302 20.315  1.00 95.86 14  B 1 
ATOM   1777 C CD2 . LEU   B 2 14  ? 0.783   -16.772 20.856  1.00 95.79 14  B 1 
ATOM   1778 N N   . ARG   B 2 15  ? -1.619  -20.788 20.352  1.00 98.72 15  B 1 
ATOM   1779 C CA  . ARG   B 2 15  ? -2.705  -21.638 20.847  1.00 98.65 15  B 1 
ATOM   1780 C C   . ARG   B 2 15  ? -3.643  -20.795 21.712  1.00 98.69 15  B 1 
ATOM   1781 O O   . ARG   B 2 15  ? -3.210  -19.804 22.301  1.00 98.09 15  B 1 
ATOM   1782 C CB  . ARG   B 2 15  ? -2.139  -22.837 21.626  1.00 98.20 15  B 1 
ATOM   1783 C CG  . ARG   B 2 15  ? -1.183  -23.709 20.785  1.00 95.56 15  B 1 
ATOM   1784 C CD  . ARG   B 2 15  ? -1.845  -24.297 19.522  1.00 91.61 15  B 1 
ATOM   1785 N NE  . ARG   B 2 15  ? -2.894  -25.278 19.869  1.00 86.69 15  B 1 
ATOM   1786 C CZ  . ARG   B 2 15  ? -2.727  -26.574 20.102  1.00 82.25 15  B 1 
ATOM   1787 N NH1 . ARG   B 2 15  ? -1.571  -27.151 19.981  1.00 75.10 15  B 1 
ATOM   1788 N NH2 . ARG   B 2 15  ? -3.741  -27.305 20.465  1.00 76.71 15  B 1 
ATOM   1789 N N   . ALA   B 2 16  ? -4.900  -21.199 21.850  1.00 98.62 16  B 1 
ATOM   1790 C CA  . ALA   B 2 16  ? -5.893  -20.480 22.661  1.00 98.58 16  B 1 
ATOM   1791 C C   . ALA   B 2 16  ? -5.500  -20.365 24.150  1.00 98.60 16  B 1 
ATOM   1792 O O   . ALA   B 2 16  ? -5.959  -19.461 24.844  1.00 97.98 16  B 1 
ATOM   1793 C CB  . ALA   B 2 16  ? -7.238  -21.196 22.505  1.00 98.10 16  B 1 
ATOM   1794 N N   . THR   B 2 17  ? -4.628  -21.255 24.623  1.00 98.54 17  B 1 
ATOM   1795 C CA  . THR   B 2 17  ? -4.102  -21.295 25.994  1.00 98.44 17  B 1 
ATOM   1796 C C   . THR   B 2 17  ? -2.819  -20.483 26.196  1.00 98.48 17  B 1 
ATOM   1797 O O   . THR   B 2 17  ? -2.396  -20.342 27.338  1.00 97.73 17  B 1 
ATOM   1798 C CB  . THR   B 2 17  ? -3.837  -22.742 26.423  1.00 97.81 17  B 1 
ATOM   1799 O OG1 . THR   B 2 17  ? -2.963  -23.368 25.501  1.00 93.10 17  B 1 
ATOM   1800 C CG2 . THR   B 2 17  ? -5.120  -23.570 26.467  1.00 91.82 17  B 1 
ATOM   1801 N N   . ASN   B 2 18  ? -2.170  -19.982 25.127  1.00 98.60 18  B 1 
ATOM   1802 C CA  . ASN   B 2 18  ? -1.028  -19.082 25.294  1.00 98.60 18  B 1 
ATOM   1803 C C   . ASN   B 2 18  ? -1.468  -17.805 26.011  1.00 98.66 18  B 1 
ATOM   1804 O O   . ASN   B 2 18  ? -2.620  -17.383 25.890  1.00 98.42 18  B 1 
ATOM   1805 C CB  . ASN   B 2 18  ? -0.374  -18.759 23.945  1.00 98.44 18  B 1 
ATOM   1806 C CG  . ASN   B 2 18  ? 0.449   -19.908 23.392  1.00 97.92 18  B 1 
ATOM   1807 O OD1 . ASN   B 2 18  ? 0.174   -20.434 22.336  1.00 89.25 18  B 1 
ATOM   1808 N ND2 . ASN   B 2 18  ? 1.491   -20.311 24.084  1.00 88.91 18  B 1 
ATOM   1809 N N   . THR   B 2 19  ? -0.551  -17.186 26.747  1.00 98.52 19  B 1 
ATOM   1810 C CA  . THR   B 2 19  ? -0.851  -15.989 27.535  1.00 98.55 19  B 1 
ATOM   1811 C C   . THR   B 2 19  ? -0.729  -14.710 26.706  1.00 98.63 19  B 1 
ATOM   1812 O O   . THR   B 2 19  ? -0.064  -14.664 25.667  1.00 98.39 19  B 1 
ATOM   1813 C CB  . THR   B 2 19  ? 0.026   -15.910 28.791  1.00 98.16 19  B 1 
ATOM   1814 O OG1 . THR   B 2 19  ? 1.373   -15.723 28.439  1.00 95.67 19  B 1 
ATOM   1815 C CG2 . THR   B 2 19  ? -0.074  -17.164 29.658  1.00 94.79 19  B 1 
ATOM   1816 N N   . ILE   B 2 20  ? -1.326  -13.625 27.199  1.00 98.44 20  B 1 
ATOM   1817 C CA  . ILE   B 2 20  ? -1.130  -12.274 26.651  1.00 98.42 20  B 1 
ATOM   1818 C C   . ILE   B 2 20  ? 0.363   -11.899 26.665  1.00 98.42 20  B 1 
ATOM   1819 O O   . ILE   B 2 20  ? 0.861   -11.324 25.696  1.00 98.24 20  B 1 
ATOM   1820 C CB  . ILE   B 2 20  ? -1.997  -11.264 27.437  1.00 98.21 20  B 1 
ATOM   1821 C CG1 . ILE   B 2 20  ? -3.493  -11.539 27.165  1.00 97.56 20  B 1 
ATOM   1822 C CG2 . ILE   B 2 20  ? -1.638  -9.811  27.082  1.00 97.70 20  B 1 
ATOM   1823 C CD1 . ILE   B 2 20  ? -4.464  -10.752 28.054  1.00 96.05 20  B 1 
ATOM   1824 N N   . ALA   B 2 21  ? 1.109   -12.271 27.718  1.00 98.17 21  B 1 
ATOM   1825 C CA  . ALA   B 2 21  ? 2.551   -12.026 27.808  1.00 98.04 21  B 1 
ATOM   1826 C C   . ALA   B 2 21  ? 3.333   -12.739 26.691  1.00 98.22 21  B 1 
ATOM   1827 O O   . ALA   B 2 21  ? 4.186   -12.123 26.047  1.00 98.04 21  B 1 
ATOM   1828 C CB  . ALA   B 2 21  ? 3.046   -12.465 29.192  1.00 97.42 21  B 1 
ATOM   1829 N N   . GLU   B 2 22  ? 3.018   -14.003 26.416  1.00 98.45 22  B 1 
ATOM   1830 C CA  . GLU   B 2 22  ? 3.625   -14.771 25.317  1.00 98.54 22  B 1 
ATOM   1831 C C   . GLU   B 2 22  ? 3.308   -14.143 23.950  1.00 98.65 22  B 1 
ATOM   1832 O O   . GLU   B 2 22  ? 4.204   -13.983 23.117  1.00 98.53 22  B 1 
ATOM   1833 C CB  . GLU   B 2 22  ? 3.126   -16.225 25.352  1.00 98.45 22  B 1 
ATOM   1834 C CG  . GLU   B 2 22  ? 3.713   -17.033 26.524  1.00 97.05 22  B 1 
ATOM   1835 C CD  . GLU   B 2 22  ? 3.048   -18.410 26.683  1.00 97.10 22  B 1 
ATOM   1836 O OE1 . GLU   B 2 22  ? 3.723   -19.338 27.174  1.00 92.43 22  B 1 
ATOM   1837 O OE2 . GLU   B 2 22  ? 1.858   -18.542 26.318  1.00 93.85 22  B 1 
ATOM   1838 N N   . ALA   B 2 23  ? 2.068   -13.699 23.743  1.00 98.69 23  B 1 
ATOM   1839 C CA  . ALA   B 2 23  ? 1.671   -13.004 22.522  1.00 98.72 23  B 1 
ATOM   1840 C C   . ALA   B 2 23  ? 2.457   -11.697 22.328  1.00 98.71 23  B 1 
ATOM   1841 O O   . ALA   B 2 23  ? 3.034   -11.470 21.264  1.00 98.54 23  B 1 
ATOM   1842 C CB  . ALA   B 2 23  ? 0.160   -12.760 22.566  1.00 98.65 23  B 1 
ATOM   1843 N N   . LEU   B 2 24  ? 2.564   -10.865 23.376  1.00 98.44 24  B 1 
ATOM   1844 C CA  . LEU   B 2 24  ? 3.355   -9.628  23.354  1.00 98.14 24  B 1 
ATOM   1845 C C   . LEU   B 2 24  ? 4.835   -9.894  23.047  1.00 98.14 24  B 1 
ATOM   1846 O O   . LEU   B 2 24  ? 5.465   -9.126  22.317  1.00 97.75 24  B 1 
ATOM   1847 C CB  . LEU   B 2 24  ? 3.225   -8.921  24.712  1.00 97.70 24  B 1 
ATOM   1848 C CG  . LEU   B 2 24  ? 1.877   -8.209  24.946  1.00 96.83 24  B 1 
ATOM   1849 C CD1 . LEU   B 2 24  ? 1.773   -7.798  26.413  1.00 95.55 24  B 1 
ATOM   1850 C CD2 . LEU   B 2 24  ? 1.752   -6.955  24.085  1.00 95.19 24  B 1 
ATOM   1851 N N   . GLN   B 2 25  ? 5.397   -10.987 23.586  1.00 98.35 25  B 1 
ATOM   1852 C CA  . GLN   B 2 25  ? 6.779   -11.382 23.316  1.00 98.31 25  B 1 
ATOM   1853 C C   . GLN   B 2 25  ? 6.976   -11.763 21.843  1.00 98.49 25  B 1 
ATOM   1854 O O   . GLN   B 2 25  ? 7.922   -11.277 21.215  1.00 98.16 25  B 1 
ATOM   1855 C CB  . GLN   B 2 25  ? 7.181   -12.513 24.264  1.00 97.75 25  B 1 
ATOM   1856 C CG  . GLN   B 2 25  ? 8.675   -12.875 24.116  1.00 88.20 25  B 1 
ATOM   1857 C CD  . GLN   B 2 25  ? 9.120   -13.977 25.082  1.00 79.78 25  B 1 
ATOM   1858 O OE1 . GLN   B 2 25  ? 8.368   -14.486 25.886  1.00 71.58 25  B 1 
ATOM   1859 N NE2 . GLN   B 2 25  ? 10.368  -14.381 25.037  1.00 66.71 25  B 1 
ATOM   1860 N N   . LEU   B 2 26  ? 6.073   -12.562 21.268  1.00 98.53 26  B 1 
ATOM   1861 C CA  . LEU   B 2 26  ? 6.124   -12.939 19.851  1.00 98.56 26  B 1 
ATOM   1862 C C   . LEU   B 2 26  ? 6.016   -11.723 18.925  1.00 98.60 26  B 1 
ATOM   1863 O O   . LEU   B 2 26  ? 6.795   -11.607 17.980  1.00 98.16 26  B 1 
ATOM   1864 C CB  . LEU   B 2 26  ? 5.011   -13.952 19.533  1.00 98.27 26  B 1 
ATOM   1865 C CG  . LEU   B 2 26  ? 5.255   -15.377 20.063  1.00 95.87 26  B 1 
ATOM   1866 C CD1 . LEU   B 2 26  ? 4.030   -16.234 19.754  1.00 93.97 26  B 1 
ATOM   1867 C CD2 . LEU   B 2 26  ? 6.469   -16.039 19.407  1.00 93.82 26  B 1 
ATOM   1868 N N   . LEU   B 2 27  ? 5.106   -10.781 19.216  1.00 98.64 27  B 1 
ATOM   1869 C CA  . LEU   B 2 27  ? 4.986   -9.546  18.434  1.00 98.55 27  B 1 
ATOM   1870 C C   . LEU   B 2 27  ? 6.294   -8.745  18.429  1.00 98.40 27  B 1 
ATOM   1871 O O   . LEU   B 2 27  ? 6.744   -8.316  17.369  1.00 97.68 27  B 1 
ATOM   1872 C CB  . LEU   B 2 27  ? 3.846   -8.667  18.968  1.00 98.27 27  B 1 
ATOM   1873 C CG  . LEU   B 2 27  ? 2.410   -9.178  18.749  1.00 96.39 27  B 1 
ATOM   1874 C CD1 . LEU   B 2 27  ? 1.455   -8.011  19.009  1.00 93.59 27  B 1 
ATOM   1875 C CD2 . LEU   B 2 27  ? 2.149   -9.690  17.342  1.00 92.93 27  B 1 
ATOM   1876 N N   . ARG   B 2 28  ? 6.930   -8.562  19.602  1.00 98.03 28  B 1 
ATOM   1877 C CA  . ARG   B 2 28  ? 8.208   -7.839  19.719  1.00 97.77 28  B 1 
ATOM   1878 C C   . ARG   B 2 28  ? 9.346   -8.566  19.013  1.00 98.06 28  B 1 
ATOM   1879 O O   . ARG   B 2 28  ? 10.094  -7.939  18.265  1.00 97.56 28  B 1 
ATOM   1880 C CB  . ARG   B 2 28  ? 8.571   -7.624  21.195  1.00 96.67 28  B 1 
ATOM   1881 C CG  . ARG   B 2 28  ? 7.698   -6.559  21.876  1.00 84.88 28  B 1 
ATOM   1882 C CD  . ARG   B 2 28  ? 8.210   -6.243  23.288  1.00 83.91 28  B 1 
ATOM   1883 N NE  . ARG   B 2 28  ? 8.134   -7.408  24.194  1.00 72.97 28  B 1 
ATOM   1884 C CZ  . ARG   B 2 28  ? 7.223   -7.638  25.135  1.00 65.24 28  B 1 
ATOM   1885 N NH1 . ARG   B 2 28  ? 6.237   -6.813  25.367  1.00 58.69 28  B 1 
ATOM   1886 N NH2 . ARG   B 2 28  ? 7.297   -8.707  25.877  1.00 56.75 28  B 1 
ATOM   1887 N N   . HIS   B 2 29  ? 9.469   -9.881  19.231  1.00 98.24 29  B 1 
ATOM   1888 C CA  . HIS   B 2 29  ? 10.559  -10.688 18.684  1.00 98.34 29  B 1 
ATOM   1889 C C   . HIS   B 2 29  ? 10.532  -10.722 17.154  1.00 98.37 29  B 1 
ATOM   1890 O O   . HIS   B 2 29  ? 11.545  -10.463 16.503  1.00 97.66 29  B 1 
ATOM   1891 C CB  . HIS   B 2 29  ? 10.487  -12.100 19.277  1.00 98.03 29  B 1 
ATOM   1892 C CG  . HIS   B 2 29  ? 11.626  -12.972 18.818  1.00 94.56 29  B 1 
ATOM   1893 N ND1 . HIS   B 2 29  ? 12.948  -12.843 19.194  1.00 81.54 29  B 1 
ATOM   1894 C CD2 . HIS   B 2 29  ? 11.570  -14.007 17.917  1.00 83.09 29  B 1 
ATOM   1895 C CE1 . HIS   B 2 29  ? 13.659  -13.777 18.537  1.00 83.86 29  B 1 
ATOM   1896 N NE2 . HIS   B 2 29  ? 12.859  -14.504 17.753  1.00 86.42 29  B 1 
ATOM   1897 N N   . HIS   B 2 30  ? 9.365   -10.978 16.577  1.00 98.31 30  B 1 
ATOM   1898 C CA  . HIS   B 2 30  ? 9.202   -11.084 15.125  1.00 98.28 30  B 1 
ATOM   1899 C C   . HIS   B 2 30  ? 8.875   -9.752  14.440  1.00 98.18 30  B 1 
ATOM   1900 O O   . HIS   B 2 30  ? 8.829   -9.697  13.213  1.00 97.38 30  B 1 
ATOM   1901 C CB  . HIS   B 2 30  ? 8.164   -12.159 14.817  1.00 98.22 30  B 1 
ATOM   1902 C CG  . HIS   B 2 30  ? 8.611   -13.532 15.234  1.00 97.99 30  B 1 
ATOM   1903 N ND1 . HIS   B 2 30  ? 9.579   -14.288 14.597  1.00 86.70 30  B 1 
ATOM   1904 C CD2 . HIS   B 2 30  ? 8.169   -14.265 16.303  1.00 87.16 30  B 1 
ATOM   1905 C CE1 . HIS   B 2 30  ? 9.696   -15.447 15.260  1.00 89.30 30  B 1 
ATOM   1906 N NE2 . HIS   B 2 30  ? 8.857   -15.471 16.305  1.00 91.47 30  B 1 
ATOM   1907 N N   . ARG   B 2 31  ? 8.678   -8.663  15.206  1.00 97.80 31  B 1 
ATOM   1908 C CA  . ARG   B 2 31  ? 8.288   -7.335  14.698  1.00 97.62 31  B 1 
ATOM   1909 C C   . ARG   B 2 31  ? 7.033   -7.395  13.810  1.00 97.94 31  B 1 
ATOM   1910 O O   . ARG   B 2 31  ? 6.981   -6.770  12.750  1.00 96.92 31  B 1 
ATOM   1911 C CB  . ARG   B 2 31  ? 9.468   -6.642  14.006  1.00 96.50 31  B 1 
ATOM   1912 C CG  . ARG   B 2 31  ? 10.708  -6.469  14.900  1.00 91.42 31  B 1 
ATOM   1913 C CD  . ARG   B 2 31  ? 11.774  -5.702  14.116  1.00 86.40 31  B 1 
ATOM   1914 N NE  . ARG   B 2 31  ? 12.965  -5.420  14.935  1.00 76.24 31  B 1 
ATOM   1915 C CZ  . ARG   B 2 31  ? 13.964  -4.618  14.596  1.00 67.37 31  B 1 
ATOM   1916 N NH1 . ARG   B 2 31  ? 13.999  -3.998  13.448  1.00 60.75 31  B 1 
ATOM   1917 N NH2 . ARG   B 2 31  ? 14.956  -4.424  15.418  1.00 59.98 31  B 1 
ATOM   1918 N N   . ILE   B 2 32  ? 6.037   -8.147  14.266  1.00 98.50 32  B 1 
ATOM   1919 C CA  . ILE   B 2 32  ? 4.722   -8.316  13.635  1.00 98.62 32  B 1 
ATOM   1920 C C   . ILE   B 2 32  ? 3.626   -7.713  14.521  1.00 98.65 32  B 1 
ATOM   1921 O O   . ILE   B 2 32  ? 3.874   -7.360  15.674  1.00 98.49 32  B 1 
ATOM   1922 C CB  . ILE   B 2 32  ? 4.450   -9.801  13.303  1.00 98.59 32  B 1 
ATOM   1923 C CG1 . ILE   B 2 32  ? 4.443   -10.680 14.573  1.00 98.18 32  B 1 
ATOM   1924 C CG2 . ILE   B 2 32  ? 5.457   -10.288 12.250  1.00 97.42 32  B 1 
ATOM   1925 C CD1 . ILE   B 2 32  ? 4.134   -12.164 14.321  1.00 97.69 32  B 1 
ATOM   1926 N N   . ARG   B 2 33  ? 2.410   -7.569  13.997  1.00 98.44 33  B 1 
ATOM   1927 C CA  . ARG   B 2 33  ? 1.263   -6.968  14.707  1.00 98.42 33  B 1 
ATOM   1928 C C   . ARG   B 2 33  ? 0.024   -7.860  14.732  1.00 98.67 33  B 1 
ATOM   1929 O O   . ARG   B 2 33  ? -0.992  -7.444  15.275  1.00 98.38 33  B 1 
ATOM   1930 C CB  . ARG   B 2 33  ? 0.942   -5.599  14.099  1.00 97.55 33  B 1 
ATOM   1931 C CG  . ARG   B 2 33  ? 2.086   -4.586  14.293  1.00 95.62 33  B 1 
ATOM   1932 C CD  . ARG   B 2 33  ? 1.723   -3.229  13.701  1.00 92.29 33  B 1 
ATOM   1933 N NE  . ARG   B 2 33  ? 1.613   -3.314  12.233  1.00 84.68 33  B 1 
ATOM   1934 C CZ  . ARG   B 2 33  ? 1.353   -2.317  11.402  1.00 79.20 33  B 1 
ATOM   1935 N NH1 . ARG   B 2 33  ? 1.156   -1.095  11.825  1.00 71.06 33  B 1 
ATOM   1936 N NH2 . ARG   B 2 33  ? 1.303   -2.543  10.121  1.00 72.37 33  B 1 
ATOM   1937 N N   . HIS   B 2 34  ? 0.101   -9.052  14.169  1.00 98.85 34  B 1 
ATOM   1938 C CA  . HIS   B 2 34  ? -1.038  -9.963  14.057  1.00 98.90 34  B 1 
ATOM   1939 C C   . HIS   B 2 34  ? -0.604  -11.396 14.358  1.00 98.93 34  B 1 
ATOM   1940 O O   . HIS   B 2 34  ? 0.427   -11.842 13.853  1.00 98.82 34  B 1 
ATOM   1941 C CB  . HIS   B 2 34  ? -1.653  -9.856  12.653  1.00 98.81 34  B 1 
ATOM   1942 C CG  . HIS   B 2 34  ? -1.984  -8.445  12.226  1.00 98.61 34  B 1 
ATOM   1943 N ND1 . HIS   B 2 34  ? -1.137  -7.586  11.550  1.00 94.39 34  B 1 
ATOM   1944 C CD2 . HIS   B 2 34  ? -3.142  -7.747  12.473  1.00 94.75 34  B 1 
ATOM   1945 C CE1 . HIS   B 2 34  ? -1.773  -6.413  11.388  1.00 94.03 34  B 1 
ATOM   1946 N NE2 . HIS   B 2 34  ? -2.993  -6.467  11.935  1.00 95.12 34  B 1 
ATOM   1947 N N   . LEU   B 2 35  ? -1.381  -12.110 15.167  1.00 98.92 35  B 1 
ATOM   1948 C CA  . LEU   B 2 35  ? -1.145  -13.505 15.534  1.00 98.93 35  B 1 
ATOM   1949 C C   . LEU   B 2 35  ? -2.443  -14.304 15.411  1.00 98.94 35  B 1 
ATOM   1950 O O   . LEU   B 2 35  ? -3.312  -14.194 16.286  1.00 98.85 35  B 1 
ATOM   1951 C CB  . LEU   B 2 35  ? -0.578  -13.601 16.960  1.00 98.87 35  B 1 
ATOM   1952 C CG  . LEU   B 2 35  ? 0.867   -13.103 17.113  1.00 98.51 35  B 1 
ATOM   1953 C CD1 . LEU   B 2 35  ? 1.215   -12.994 18.593  1.00 98.10 35  B 1 
ATOM   1954 C CD2 . LEU   B 2 35  ? 1.867   -14.056 16.457  1.00 97.94 35  B 1 
ATOM   1955 N N   . PRO   B 2 36  ? -2.602  -15.122 14.368  1.00 98.94 36  B 1 
ATOM   1956 C CA  . PRO   B 2 36  ? -3.691  -16.090 14.317  1.00 98.93 36  B 1 
ATOM   1957 C C   . PRO   B 2 36  ? -3.589  -17.100 15.462  1.00 98.93 36  B 1 
ATOM   1958 O O   . PRO   B 2 36  ? -2.500  -17.568 15.803  1.00 98.82 36  B 1 
ATOM   1959 C CB  . PRO   B 2 36  ? -3.596  -16.764 12.948  1.00 98.84 36  B 1 
ATOM   1960 C CG  . PRO   B 2 36  ? -2.820  -15.756 12.106  1.00 98.22 36  B 1 
ATOM   1961 C CD  . PRO   B 2 36  ? -1.863  -15.139 13.121  1.00 98.82 36  B 1 
ATOM   1962 N N   . VAL   B 2 37  ? -4.734  -17.442 16.037  1.00 98.91 37  B 1 
ATOM   1963 C CA  . VAL   B 2 37  ? -4.869  -18.495 17.046  1.00 98.90 37  B 1 
ATOM   1964 C C   . VAL   B 2 37  ? -5.387  -19.746 16.352  1.00 98.90 37  B 1 
ATOM   1965 O O   . VAL   B 2 37  ? -6.418  -19.698 15.684  1.00 98.73 37  B 1 
ATOM   1966 C CB  . VAL   B 2 37  ? -5.789  -18.066 18.202  1.00 98.80 37  B 1 
ATOM   1967 C CG1 . VAL   B 2 37  ? -5.797  -19.120 19.309  1.00 98.32 37  B 1 
ATOM   1968 C CG2 . VAL   B 2 37  ? -5.349  -16.730 18.819  1.00 98.36 37  B 1 
ATOM   1969 N N   . VAL   B 2 38  ? -4.671  -20.853 16.506  1.00 98.84 38  B 1 
ATOM   1970 C CA  . VAL   B 2 38  ? -5.002  -22.132 15.866  1.00 98.83 38  B 1 
ATOM   1971 C C   . VAL   B 2 38  ? -5.112  -23.261 16.886  1.00 98.81 38  B 1 
ATOM   1972 O O   . VAL   B 2 38  ? -4.552  -23.192 17.985  1.00 98.42 38  B 1 
ATOM   1973 C CB  . VAL   B 2 38  ? -4.015  -22.505 14.741  1.00 98.57 38  B 1 
ATOM   1974 C CG1 . VAL   B 2 38  ? -4.012  -21.459 13.625  1.00 96.89 38  B 1 
ATOM   1975 C CG2 . VAL   B 2 38  ? -2.582  -22.701 15.250  1.00 96.59 38  B 1 
ATOM   1976 N N   . ASP   B 2 39  ? -5.823  -24.319 16.515  1.00 98.59 39  B 1 
ATOM   1977 C CA  . ASP   B 2 39  ? -5.850  -25.565 17.281  1.00 98.37 39  B 1 
ATOM   1978 C C   . ASP   B 2 39  ? -4.671  -26.498 16.928  1.00 98.21 39  B 1 
ATOM   1979 O O   . ASP   B 2 39  ? -3.729  -26.127 16.220  1.00 96.25 39  B 1 
ATOM   1980 C CB  . ASP   B 2 39  ? -7.237  -26.220 17.159  1.00 97.47 39  B 1 
ATOM   1981 C CG  . ASP   B 2 39  ? -7.549  -26.869 15.812  1.00 96.94 39  B 1 
ATOM   1982 O OD1 . ASP   B 2 39  ? -6.649  -26.994 14.957  1.00 94.26 39  B 1 
ATOM   1983 O OD2 . ASP   B 2 39  ? -8.708  -27.306 15.662  1.00 93.48 39  B 1 
ATOM   1984 N N   . GLY   B 2 40  ? -4.700  -27.723 17.455  1.00 97.61 40  B 1 
ATOM   1985 C CA  . GLY   B 2 40  ? -3.661  -28.727 17.196  1.00 97.21 40  B 1 
ATOM   1986 C C   . GLY   B 2 40  ? -3.621  -29.253 15.759  1.00 97.22 40  B 1 
ATOM   1987 O O   . GLY   B 2 40  ? -2.608  -29.823 15.355  1.00 94.21 40  B 1 
ATOM   1988 N N   . GLU   B 2 41  ? -4.682  -29.043 14.984  1.00 97.51 41  B 1 
ATOM   1989 C CA  . GLU   B 2 41  ? -4.798  -29.485 13.586  1.00 97.22 41  B 1 
ATOM   1990 C C   . GLU   B 2 41  ? -4.487  -28.366 12.577  1.00 97.32 41  B 1 
ATOM   1991 O O   . GLU   B 2 41  ? -4.439  -28.609 11.372  1.00 94.48 41  B 1 
ATOM   1992 C CB  . GLU   B 2 41  ? -6.196  -30.067 13.350  1.00 95.98 41  B 1 
ATOM   1993 C CG  . GLU   B 2 41  ? -6.436  -31.381 14.124  1.00 90.53 41  B 1 
ATOM   1994 C CD  . GLU   B 2 41  ? -7.890  -31.866 13.987  1.00 82.36 41  B 1 
ATOM   1995 O OE1 . GLU   B 2 41  ? -8.397  -32.475 14.953  1.00 73.81 41  B 1 
ATOM   1996 O OE2 . GLU   B 2 41  ? -8.540  -31.572 12.955  1.00 74.79 41  B 1 
ATOM   1997 N N   . GLY   B 2 42  ? -4.240  -27.140 13.072  1.00 97.47 42  B 1 
ATOM   1998 C CA  . GLY   B 2 42  ? -4.000  -25.960 12.241  1.00 97.69 42  B 1 
ATOM   1999 C C   . GLY   B 2 42  ? -5.278  -25.253 11.776  1.00 98.16 42  B 1 
ATOM   2000 O O   . GLY   B 2 42  ? -5.209  -24.418 10.872  1.00 97.31 42  B 1 
ATOM   2001 N N   . ARG   B 2 43  ? -6.434  -25.563 12.379  1.00 98.32 43  B 1 
ATOM   2002 C CA  . ARG   B 2 43  ? -7.680  -24.829 12.126  1.00 98.30 43  B 1 
ATOM   2003 C C   . ARG   B 2 43  ? -7.629  -23.472 12.812  1.00 98.45 43  B 1 
ATOM   2004 O O   . ARG   B 2 43  ? -7.188  -23.362 13.955  1.00 98.02 43  B 1 
ATOM   2005 C CB  . ARG   B 2 43  ? -8.902  -25.626 12.596  1.00 97.77 43  B 1 
ATOM   2006 C CG  . ARG   B 2 43  ? -9.053  -26.974 11.859  1.00 92.72 43  B 1 
ATOM   2007 C CD  . ARG   B 2 43  ? -10.265 -27.761 12.367  1.00 89.29 43  B 1 
ATOM   2008 N NE  . ARG   B 2 43  ? -10.066 -28.225 13.750  1.00 78.53 43  B 1 
ATOM   2009 C CZ  . ARG   B 2 43  ? -10.561 -29.316 14.318  1.00 70.19 43  B 1 
ATOM   2010 N NH1 . ARG   B 2 43  ? -11.401 -30.097 13.707  1.00 63.15 43  B 1 
ATOM   2011 N NH2 . ARG   B 2 43  ? -10.187 -29.646 15.513  1.00 61.49 43  B 1 
ATOM   2012 N N   . LEU   B 2 44  ? -8.100  -22.440 12.132  1.00 98.44 44  B 1 
ATOM   2013 C CA  . LEU   B 2 44  ? -8.156  -21.083 12.658  1.00 98.62 44  B 1 
ATOM   2014 C C   . LEU   B 2 44  ? -9.277  -20.966 13.700  1.00 98.64 44  B 1 
ATOM   2015 O O   . LEU   B 2 44  ? -10.436 -21.214 13.389  1.00 98.25 44  B 1 
ATOM   2016 C CB  . LEU   B 2 44  ? -8.338  -20.122 11.475  1.00 98.46 44  B 1 
ATOM   2017 C CG  . LEU   B 2 44  ? -8.295  -18.631 11.849  1.00 97.88 44  B 1 
ATOM   2018 C CD1 . LEU   B 2 44  ? -6.909  -18.202 12.330  1.00 97.58 44  B 1 
ATOM   2019 C CD2 . LEU   B 2 44  ? -8.648  -17.804 10.614  1.00 97.43 44  B 1 
ATOM   2020 N N   . LEU   B 2 45  ? -8.924  -20.561 14.920  1.00 98.70 45  B 1 
ATOM   2021 C CA  . LEU   B 2 45  ? -9.859  -20.338 16.030  1.00 98.60 45  B 1 
ATOM   2022 C C   . LEU   B 2 45  ? -10.133 -18.852 16.278  1.00 98.60 45  B 1 
ATOM   2023 O O   . LEU   B 2 45  ? -11.210 -18.487 16.738  1.00 97.73 45  B 1 
ATOM   2024 C CB  . LEU   B 2 45  ? -9.295  -20.967 17.315  1.00 98.23 45  B 1 
ATOM   2025 C CG  . LEU   B 2 45  ? -9.029  -22.482 17.270  1.00 97.05 45  B 1 
ATOM   2026 C CD1 . LEU   B 2 45  ? -8.486  -22.921 18.629  1.00 95.00 45  B 1 
ATOM   2027 C CD2 . LEU   B 2 45  ? -10.295 -23.279 16.966  1.00 94.60 45  B 1 
ATOM   2028 N N   . GLY   B 2 46  ? -9.148  -17.995 16.006  1.00 98.73 46  B 1 
ATOM   2029 C CA  . GLY   B 2 46  ? -9.242  -16.573 16.298  1.00 98.76 46  B 1 
ATOM   2030 C C   . GLY   B 2 46  ? -8.037  -15.790 15.792  1.00 98.86 46  B 1 
ATOM   2031 O O   . GLY   B 2 46  ? -7.131  -16.331 15.157  1.00 98.72 46  B 1 
ATOM   2032 N N   . LEU   B 2 47  ? -8.032  -14.484 16.086  1.00 98.86 47  B 1 
ATOM   2033 C CA  . LEU   B 2 47  ? -6.935  -13.575 15.756  1.00 98.88 47  B 1 
ATOM   2034 C C   . LEU   B 2 47  ? -6.720  -12.606 16.914  1.00 98.86 47  B 1 
ATOM   2035 O O   . LEU   B 2 47  ? -7.670  -11.991 17.401  1.00 98.55 47  B 1 
ATOM   2036 C CB  . LEU   B 2 47  ? -7.281  -12.834 14.451  1.00 98.77 47  B 1 
ATOM   2037 C CG  . LEU   B 2 47  ? -6.245  -11.786 13.997  1.00 98.43 47  B 1 
ATOM   2038 C CD1 . LEU   B 2 47  ? -4.964  -12.430 13.479  1.00 97.53 47  B 1 
ATOM   2039 C CD2 . LEU   B 2 47  ? -6.836  -10.941 12.870  1.00 97.32 47  B 1 
ATOM   2040 N N   . VAL   B 2 48  ? -5.463  -12.441 17.317  1.00 98.86 48  B 1 
ATOM   2041 C CA  . VAL   B 2 48  ? -5.035  -11.424 18.280  1.00 98.82 48  B 1 
ATOM   2042 C C   . VAL   B 2 48  ? -4.146  -10.425 17.555  1.00 98.84 48  B 1 
ATOM   2043 O O   . VAL   B 2 48  ? -3.181  -10.804 16.892  1.00 98.50 48  B 1 
ATOM   2044 C CB  . VAL   B 2 48  ? -4.316  -12.056 19.484  1.00 98.14 48  B 1 
ATOM   2045 C CG1 . VAL   B 2 48  ? -3.877  -10.994 20.485  1.00 91.57 48  B 1 
ATOM   2046 C CG2 . VAL   B 2 48  ? -5.234  -13.026 20.232  1.00 91.62 48  B 1 
ATOM   2047 N N   . THR   B 2 49  ? -4.460  -9.140  17.686  1.00 98.66 49  B 1 
ATOM   2048 C CA  . THR   B 2 49  ? -3.674  -8.065  17.065  1.00 98.47 49  B 1 
ATOM   2049 C C   . THR   B 2 49  ? -2.911  -7.257  18.110  1.00 98.45 49  B 1 
ATOM   2050 O O   . THR   B 2 49  ? -3.208  -7.295  19.304  1.00 97.99 49  B 1 
ATOM   2051 C CB  . THR   B 2 49  ? -4.542  -7.145  16.194  1.00 97.80 49  B 1 
ATOM   2052 O OG1 . THR   B 2 49  ? -5.373  -6.337  16.986  1.00 94.45 49  B 1 
ATOM   2053 C CG2 . THR   B 2 49  ? -5.410  -7.916  15.197  1.00 94.39 49  B 1 
ATOM   2054 N N   . SER   B 2 50  ? -1.936  -6.468  17.654  1.00 98.33 50  B 1 
ATOM   2055 C CA  . SER   B 2 50  ? -1.237  -5.508  18.514  1.00 98.17 50  B 1 
ATOM   2056 C C   . SER   B 2 50  ? -2.205  -4.534  19.188  1.00 98.11 50  B 1 
ATOM   2057 O O   . SER   B 2 50  ? -1.950  -4.111  20.308  1.00 97.51 50  B 1 
ATOM   2058 C CB  . SER   B 2 50  ? -0.220  -4.721  17.690  1.00 97.58 50  B 1 
ATOM   2059 O OG  . SER   B 2 50  ? 0.512   -3.825  18.508  1.00 93.41 50  B 1 
ATOM   2060 N N   . GLN   B 2 51  ? -3.300  -4.182  18.514  1.00 97.90 51  B 1 
ATOM   2061 C CA  . GLN   B 2 51  ? -4.332  -3.307  19.073  1.00 97.62 51  B 1 
ATOM   2062 C C   . GLN   B 2 51  ? -5.049  -3.976  20.254  1.00 98.00 51  B 1 
ATOM   2063 O O   . GLN   B 2 51  ? -5.111  -3.388  21.331  1.00 97.34 51  B 1 
ATOM   2064 C CB  . GLN   B 2 51  ? -5.286  -2.914  17.941  1.00 96.44 51  B 1 
ATOM   2065 C CG  . GLN   B 2 51  ? -6.324  -1.882  18.400  1.00 89.16 51  B 1 
ATOM   2066 C CD  . GLN   B 2 51  ? -7.136  -1.333  17.218  1.00 85.31 51  B 1 
ATOM   2067 O OE1 . GLN   B 2 51  ? -7.375  -1.964  16.210  1.00 77.07 51  B 1 
ATOM   2068 N NE2 . GLN   B 2 51  ? -7.585  -0.106  17.286  1.00 72.84 51  B 1 
ATOM   2069 N N   . ASP   B 2 52  ? -5.498  -5.222  20.090  1.00 97.90 52  B 1 
ATOM   2070 C CA  . ASP   B 2 52  ? -6.192  -5.988  21.135  1.00 98.02 52  B 1 
ATOM   2071 C C   . ASP   B 2 52  ? -5.283  -6.226  22.354  1.00 98.24 52  B 1 
ATOM   2072 O O   . ASP   B 2 52  ? -5.712  -6.104  23.498  1.00 97.85 52  B 1 
ATOM   2073 C CB  . ASP   B 2 52  ? -6.666  -7.335  20.566  1.00 97.76 52  B 1 
ATOM   2074 C CG  . ASP   B 2 52  ? -7.451  -7.209  19.254  1.00 96.89 52  B 1 
ATOM   2075 O OD1 . ASP   B 2 52  ? -8.462  -6.473  19.215  1.00 94.55 52  B 1 
ATOM   2076 O OD2 . ASP   B 2 52  ? -7.012  -7.828  18.257  1.00 93.81 52  B 1 
ATOM   2077 N N   . LEU   B 2 53  ? -3.992  -6.508  22.115  1.00 97.99 53  B 1 
ATOM   2078 C CA  . LEU   B 2 53  ? -3.003  -6.715  23.174  1.00 98.12 53  B 1 
ATOM   2079 C C   . LEU   B 2 53  ? -2.687  -5.426  23.942  1.00 98.04 53  B 1 
ATOM   2080 O O   . LEU   B 2 53  ? -2.505  -5.476  25.152  1.00 97.41 53  B 1 
ATOM   2081 C CB  . LEU   B 2 53  ? -1.719  -7.305  22.571  1.00 97.97 53  B 1 
ATOM   2082 C CG  . LEU   B 2 53  ? -1.865  -8.771  22.128  1.00 97.07 53  B 1 
ATOM   2083 C CD1 . LEU   B 2 53  ? -0.668  -9.163  21.267  1.00 95.80 53  B 1 
ATOM   2084 C CD2 . LEU   B 2 53  ? -1.911  -9.723  23.318  1.00 95.21 53  B 1 
ATOM   2085 N N   . ARG   B 2 54  ? -2.623  -4.264  23.266  1.00 97.54 54  B 1 
ATOM   2086 C CA  . ARG   B 2 54  ? -2.445  -2.956  23.924  1.00 97.19 54  B 1 
ATOM   2087 C C   . ARG   B 2 54  ? -3.646  -2.604  24.790  1.00 97.36 54  B 1 
ATOM   2088 O O   . ARG   B 2 54  ? -3.460  -2.177  25.919  1.00 96.45 54  B 1 
ATOM   2089 C CB  . ARG   B 2 54  ? -2.222  -1.859  22.878  1.00 96.22 54  B 1 
ATOM   2090 C CG  . ARG   B 2 54  ? -0.823  -1.932  22.279  1.00 93.18 54  B 1 
ATOM   2091 C CD  . ARG   B 2 54  ? -0.747  -1.026  21.058  1.00 90.31 54  B 1 
ATOM   2092 N NE  . ARG   B 2 54  ? 0.531   -1.210  20.359  1.00 86.92 54  B 1 
ATOM   2093 C CZ  . ARG   B 2 54  ? 1.659   -0.563  20.623  1.00 85.69 54  B 1 
ATOM   2094 N NH1 . ARG   B 2 54  ? 1.735   0.416   21.474  1.00 76.82 54  B 1 
ATOM   2095 N NH2 . ARG   B 2 54  ? 2.737   -0.917  20.004  1.00 80.01 54  B 1 
ATOM   2096 N N   . ASP   B 2 55  ? -4.858  -2.850  24.294  1.00 97.67 55  B 1 
ATOM   2097 C CA  . ASP   B 2 55  ? -6.098  -2.619  25.042  1.00 97.70 55  B 1 
ATOM   2098 C C   . ASP   B 2 55  ? -6.191  -3.499  26.307  1.00 97.87 55  B 1 
ATOM   2099 O O   . ASP   B 2 55  ? -6.824  -3.109  27.281  1.00 97.13 55  B 1 
ATOM   2100 C CB  . ASP   B 2 55  ? -7.311  -2.890  24.133  1.00 97.33 55  B 1 
ATOM   2101 C CG  . ASP   B 2 55  ? -7.497  -1.909  22.962  1.00 96.55 55  B 1 
ATOM   2102 O OD1 . ASP   B 2 55  ? -6.901  -0.817  22.945  1.00 94.35 55  B 1 
ATOM   2103 O OD2 . ASP   B 2 55  ? -8.296  -2.219  22.045  1.00 93.90 55  B 1 
ATOM   2104 N N   . ALA   B 2 56  ? -5.537  -4.664  26.313  1.00 97.83 56  B 1 
ATOM   2105 C CA  . ALA   B 2 56  ? -5.470  -5.583  27.451  1.00 97.87 56  B 1 
ATOM   2106 C C   . ALA   B 2 56  ? -4.234  -5.382  28.349  1.00 97.81 56  B 1 
ATOM   2107 O O   . ALA   B 2 56  ? -4.067  -6.101  29.336  1.00 96.66 56  B 1 
ATOM   2108 C CB  . ALA   B 2 56  ? -5.541  -7.013  26.906  1.00 97.55 56  B 1 
ATOM   2109 N N   . SER   B 2 57  ? -3.341  -4.450  28.011  1.00 97.14 57  B 1 
ATOM   2110 C CA  . SER   B 2 57  ? -2.120  -4.164  28.773  1.00 96.95 57  B 1 
ATOM   2111 C C   . SER   B 2 57  ? -2.329  -3.009  29.759  1.00 97.01 57  B 1 
ATOM   2112 O O   . SER   B 2 57  ? -3.203  -2.169  29.535  1.00 95.73 57  B 1 
ATOM   2113 C CB  . SER   B 2 57  ? -0.959  -3.847  27.827  1.00 96.04 57  B 1 
ATOM   2114 O OG  . SER   B 2 57  ? -0.645  -4.973  27.022  1.00 92.34 57  B 1 
ATOM   2115 N N   . PRO   B 2 58  ? -1.510  -2.922  30.833  1.00 96.80 58  B 1 
ATOM   2116 C CA  . PRO   B 2 58  ? -1.506  -1.760  31.720  1.00 96.51 58  B 1 
ATOM   2117 C C   . PRO   B 2 58  ? -1.228  -0.460  30.955  1.00 96.87 58  B 1 
ATOM   2118 O O   . PRO   B 2 58  ? -0.430  -0.434  30.013  1.00 96.00 58  B 1 
ATOM   2119 C CB  . PRO   B 2 58  ? -0.421  -2.032  32.767  1.00 94.89 58  B 1 
ATOM   2120 C CG  . PRO   B 2 58  ? -0.262  -3.550  32.750  1.00 91.64 58  B 1 
ATOM   2121 C CD  . PRO   B 2 58  ? -0.553  -3.913  31.299  1.00 94.95 58  B 1 
ATOM   2122 N N   . SER   B 2 59  ? -1.852  0.634   31.399  1.00 96.60 59  B 1 
ATOM   2123 C CA  . SER   B 2 59  ? -1.565  1.973   30.883  1.00 96.82 59  B 1 
ATOM   2124 C C   . SER   B 2 59  ? -0.079  2.321   31.040  1.00 97.16 59  B 1 
ATOM   2125 O O   . SER   B 2 59  ? 0.558   1.941   32.024  1.00 96.10 59  B 1 
ATOM   2126 C CB  . SER   B 2 59  ? -2.432  3.006   31.615  1.00 95.90 59  B 1 
ATOM   2127 O OG  . SER   B 2 59  ? -2.056  4.332   31.293  1.00 93.28 59  B 1 
ATOM   2128 N N   . ILE   B 2 60  ? 0.460   3.118   30.114  1.00 97.27 60  B 1 
ATOM   2129 C CA  . ILE   B 2 60  ? 1.833   3.647   30.206  1.00 97.30 60  B 1 
ATOM   2130 C C   . ILE   B 2 60  ? 2.080   4.460   31.487  1.00 97.48 60  B 1 
ATOM   2131 O O   . ILE   B 2 60  ? 3.224   4.622   31.892  1.00 96.37 60  B 1 
ATOM   2132 C CB  . ILE   B 2 60  ? 2.192   4.502   28.972  1.00 96.88 60  B 1 
ATOM   2133 C CG1 . ILE   B 2 60  ? 1.255   5.720   28.808  1.00 93.88 60  B 1 
ATOM   2134 C CG2 . ILE   B 2 60  ? 2.210   3.617   27.711  1.00 92.78 60  B 1 
ATOM   2135 C CD1 . ILE   B 2 60  ? 1.711   6.736   27.760  1.00 90.47 60  B 1 
ATOM   2136 N N   . PHE   B 2 61  ? 1.022   4.949   32.133  1.00 97.28 61  B 1 
ATOM   2137 C CA  . PHE   B 2 61  ? 1.104   5.670   33.405  1.00 97.09 61  B 1 
ATOM   2138 C C   . PHE   B 2 61  ? 1.143   4.737   34.624  1.00 96.99 61  B 1 
ATOM   2139 O O   . PHE   B 2 61  ? 1.505   5.179   35.708  1.00 94.82 61  B 1 
ATOM   2140 C CB  . PHE   B 2 61  ? -0.071  6.650   33.496  1.00 96.86 61  B 1 
ATOM   2141 C CG  . PHE   B 2 61  ? -0.127  7.675   32.382  1.00 97.30 61  B 1 
ATOM   2142 C CD1 . PHE   B 2 61  ? 0.953   8.557   32.176  1.00 96.24 61  B 1 
ATOM   2143 C CD2 . PHE   B 2 61  ? -1.255  7.762   31.548  1.00 96.38 61  B 1 
ATOM   2144 C CE1 . PHE   B 2 61  ? 0.903   9.517   31.154  1.00 95.75 61  B 1 
ATOM   2145 C CE2 . PHE   B 2 61  ? -1.314  8.723   30.526  1.00 96.03 61  B 1 
ATOM   2146 C CZ  . PHE   B 2 61  ? -0.233  9.599   30.328  1.00 96.62 61  B 1 
ATOM   2147 N N   . HIS   B 2 62  ? 0.798   3.445   34.438  1.00 96.97 62  B 1 
ATOM   2148 C CA  . HIS   B 2 62  ? 0.661   2.446   35.503  1.00 96.68 62  B 1 
ATOM   2149 C C   . HIS   B 2 62  ? 1.251   1.090   35.085  1.00 96.51 62  B 1 
ATOM   2150 O O   . HIS   B 2 62  ? 0.677   0.034   35.327  1.00 93.79 62  B 1 
ATOM   2151 C CB  . HIS   B 2 62  ? -0.819  2.338   35.898  1.00 95.66 62  B 1 
ATOM   2152 C CG  . HIS   B 2 62  ? -1.410  3.648   36.330  1.00 95.10 62  B 1 
ATOM   2153 N ND1 . HIS   B 2 62  ? -1.104  4.322   37.503  1.00 86.30 62  B 1 
ATOM   2154 C CD2 . HIS   B 2 62  ? -2.266  4.425   35.603  1.00 87.20 62  B 1 
ATOM   2155 C CE1 . HIS   B 2 62  ? -1.766  5.485   37.469  1.00 88.22 62  B 1 
ATOM   2156 N NE2 . HIS   B 2 62  ? -2.479  5.576   36.339  1.00 89.54 62  B 1 
ATOM   2157 N N   . LEU   B 2 63  ? 2.446   1.108   34.465  1.00 95.82 63  B 1 
ATOM   2158 C CA  . LEU   B 2 63  ? 3.093   -0.068  33.852  1.00 95.24 63  B 1 
ATOM   2159 C C   . LEU   B 2 63  ? 3.344   -1.249  34.808  1.00 94.89 63  B 1 
ATOM   2160 O O   . LEU   B 2 63  ? 3.602   -2.362  34.348  1.00 91.43 63  B 1 
ATOM   2161 C CB  . LEU   B 2 63  ? 4.438   0.364   33.239  1.00 93.86 63  B 1 
ATOM   2162 C CG  . LEU   B 2 63  ? 4.319   1.242   31.979  1.00 91.09 63  B 1 
ATOM   2163 C CD1 . LEU   B 2 63  ? 5.707   1.742   31.578  1.00 87.29 63  B 1 
ATOM   2164 C CD2 . LEU   B 2 63  ? 3.731   0.466   30.800  1.00 86.45 63  B 1 
ATOM   2165 N N   . HIS   B 2 64  ? 3.307   -1.012  36.129  1.00 95.49 64  B 1 
ATOM   2166 C CA  . HIS   B 2 64  ? 3.582   -2.023  37.156  1.00 94.89 64  B 1 
ATOM   2167 C C   . HIS   B 2 64  ? 2.318   -2.551  37.839  1.00 95.17 64  B 1 
ATOM   2168 O O   . HIS   B 2 64  ? 2.417   -3.399  38.724  1.00 91.16 64  B 1 
ATOM   2169 C CB  . HIS   B 2 64  ? 4.580   -1.448  38.167  1.00 92.40 64  B 1 
ATOM   2170 C CG  . HIS   B 2 64  ? 5.880   -1.034  37.532  1.00 86.09 64  B 1 
ATOM   2171 N ND1 . HIS   B 2 64  ? 6.661   -1.820  36.711  1.00 71.25 64  B 1 
ATOM   2172 C CD2 . HIS   B 2 64  ? 6.497   0.187   37.608  1.00 70.98 64  B 1 
ATOM   2173 C CE1 . HIS   B 2 64  ? 7.713   -1.089  36.313  1.00 66.29 64  B 1 
ATOM   2174 N NE2 . HIS   B 2 64  ? 7.653   0.134   36.843  1.00 68.70 64  B 1 
ATOM   2175 N N   . GLU   B 2 65  ? 1.142   -2.073  37.437  1.00 95.43 65  B 1 
ATOM   2176 C CA  . GLU   B 2 65  ? -0.140  -2.520  37.977  1.00 94.93 65  B 1 
ATOM   2177 C C   . GLU   B 2 65  ? -0.722  -3.651  37.125  1.00 94.40 65  B 1 
ATOM   2178 O O   . GLU   B 2 65  ? -0.449  -3.758  35.930  1.00 89.83 65  B 1 
ATOM   2179 C CB  . GLU   B 2 65  ? -1.109  -1.340  38.101  1.00 92.75 65  B 1 
ATOM   2180 C CG  . GLU   B 2 65  ? -0.628  -0.313  39.138  1.00 88.52 65  B 1 
ATOM   2181 C CD  . GLU   B 2 65  ? -1.556  0.901   39.262  1.00 89.50 65  B 1 
ATOM   2182 O OE1 . GLU   B 2 65  ? -1.127  1.898   39.881  1.00 82.20 65  B 1 
ATOM   2183 O OE2 . GLU   B 2 65  ? -2.688  0.866   38.735  1.00 85.63 65  B 1 
ATOM   2184 N N   . HIS   B 2 66  ? -1.517  -4.515  37.753  1.00 95.01 66  B 1 
ATOM   2185 C CA  . HIS   B 2 66  ? -2.272  -5.588  37.096  1.00 94.98 66  B 1 
ATOM   2186 C C   . HIS   B 2 66  ? -1.447  -6.471  36.143  1.00 95.34 66  B 1 
ATOM   2187 O O   . HIS   B 2 66  ? -1.937  -6.943  35.116  1.00 92.65 66  B 1 
ATOM   2188 C CB  . HIS   B 2 66  ? -3.523  -4.997  36.441  1.00 93.04 66  B 1 
ATOM   2189 C CG  . HIS   B 2 66  ? -4.407  -4.290  37.424  1.00 92.91 66  B 1 
ATOM   2190 N ND1 . HIS   B 2 66  ? -5.047  -4.872  38.506  1.00 83.98 66  B 1 
ATOM   2191 C CD2 . HIS   B 2 66  ? -4.699  -2.955  37.429  1.00 84.55 66  B 1 
ATOM   2192 C CE1 . HIS   B 2 66  ? -5.731  -3.905  39.127  1.00 85.89 66  B 1 
ATOM   2193 N NE2 . HIS   B 2 66  ? -5.539  -2.735  38.508  1.00 87.63 66  B 1 
ATOM   2194 N N   . LEU   B 2 67  ? -0.182  -6.740  36.496  1.00 95.21 67  B 1 
ATOM   2195 C CA  . LEU   B 2 67  ? 0.688   -7.604  35.687  1.00 94.92 67  B 1 
ATOM   2196 C C   . LEU   B 2 67  ? 0.159   -9.044  35.580  1.00 95.36 67  B 1 
ATOM   2197 O O   . LEU   B 2 67  ? 0.505   -9.750  34.635  1.00 92.97 67  B 1 
ATOM   2198 C CB  . LEU   B 2 67  ? 2.112   -7.592  36.258  1.00 92.62 67  B 1 
ATOM   2199 C CG  . LEU   B 2 67  ? 2.833   -6.232  36.175  1.00 88.07 67  B 1 
ATOM   2200 C CD1 . LEU   B 2 67  ? 4.221   -6.360  36.800  1.00 82.96 67  B 1 
ATOM   2201 C CD2 . LEU   B 2 67  ? 3.006   -5.748  34.733  1.00 81.67 67  B 1 
ATOM   2202 N N   . GLU   B 2 68  ? -0.700  -9.468  36.515  1.00 96.76 68  B 1 
ATOM   2203 C CA  . GLU   B 2 68  ? -1.399  -10.754 36.468  1.00 96.53 68  B 1 
ATOM   2204 C C   . GLU   B 2 68  ? -2.329  -10.885 35.248  1.00 97.03 68  B 1 
ATOM   2205 O O   . GLU   B 2 68  ? -2.524  -11.992 34.753  1.00 95.87 68  B 1 
ATOM   2206 C CB  . GLU   B 2 68  ? -2.168  -11.001 37.782  1.00 95.13 68  B 1 
ATOM   2207 C CG  . GLU   B 2 68  ? -3.384  -10.096 38.069  1.00 86.87 68  B 1 
ATOM   2208 C CD  . GLU   B 2 68  ? -3.058  -8.663  38.538  1.00 84.27 68  B 1 
ATOM   2209 O OE1 . GLU   B 2 68  ? -4.024  -7.899  38.739  1.00 76.55 68  B 1 
ATOM   2210 O OE2 . GLU   B 2 68  ? -1.862  -8.331  38.696  1.00 81.33 68  B 1 
ATOM   2211 N N   . ASP   B 2 69  ? -2.841  -9.778  34.705  1.00 96.88 69  B 1 
ATOM   2212 C CA  . ASP   B 2 69  ? -3.674  -9.787  33.498  1.00 96.92 69  B 1 
ATOM   2213 C C   . ASP   B 2 69  ? -2.928  -10.352 32.288  1.00 97.41 69  B 1 
ATOM   2214 O O   . ASP   B 2 69  ? -3.518  -11.028 31.443  1.00 96.76 69  B 1 
ATOM   2215 C CB  . ASP   B 2 69  ? -4.148  -8.366  33.173  1.00 95.94 69  B 1 
ATOM   2216 C CG  . ASP   B 2 69  ? -5.257  -7.865  34.089  1.00 95.15 69  B 1 
ATOM   2217 O OD1 . ASP   B 2 69  ? -5.872  -8.694  34.802  1.00 92.11 69  B 1 
ATOM   2218 O OD2 . ASP   B 2 69  ? -5.582  -6.665  33.977  1.00 91.86 69  B 1 
ATOM   2219 N N   . LEU   B 2 70  ? -1.619  -10.135 32.231  1.00 97.15 70  B 1 
ATOM   2220 C CA  . LEU   B 2 70  ? -0.763  -10.640 31.158  1.00 97.29 70  B 1 
ATOM   2221 C C   . LEU   B 2 70  ? -0.617  -12.170 31.185  1.00 97.63 70  B 1 
ATOM   2222 O O   . LEU   B 2 70  ? -0.169  -12.754 30.195  1.00 96.88 70  B 1 
ATOM   2223 C CB  . LEU   B 2 70  ? 0.612   -9.953  31.226  1.00 96.63 70  B 1 
ATOM   2224 C CG  . LEU   B 2 70  ? 0.589   -8.411  31.186  1.00 95.05 70  B 1 
ATOM   2225 C CD1 . LEU   B 2 70  ? 2.022   -7.885  31.182  1.00 91.13 70  B 1 
ATOM   2226 C CD2 . LEU   B 2 70  ? -0.126  -7.870  29.950  1.00 90.14 70  B 1 
ATOM   2227 N N   . GLN   B 2 71  ? -1.021  -12.828 32.287  1.00 97.88 71  B 1 
ATOM   2228 C CA  . GLN   B 2 71  ? -1.068  -14.290 32.407  1.00 97.93 71  B 1 
ATOM   2229 C C   . GLN   B 2 71  ? -2.418  -14.882 31.974  1.00 98.18 71  B 1 
ATOM   2230 O O   . GLN   B 2 71  ? -2.561  -16.106 31.925  1.00 97.43 71  B 1 
ATOM   2231 C CB  . GLN   B 2 71  ? -0.715  -14.720 33.844  1.00 97.30 71  B 1 
ATOM   2232 C CG  . GLN   B 2 71  ? 0.625   -14.162 34.345  1.00 93.69 71  B 1 
ATOM   2233 C CD  . GLN   B 2 71  ? 1.780   -14.466 33.394  1.00 86.82 71  B 1 
ATOM   2234 O OE1 . GLN   B 2 71  ? 1.954   -15.578 32.922  1.00 75.33 71  B 1 
ATOM   2235 N NE2 . GLN   B 2 71  ? 2.590   -13.484 33.068  1.00 72.71 71  B 1 
ATOM   2236 N N   . LYS   B 2 72  ? -3.409  -14.053 31.642  1.00 98.01 72  B 1 
ATOM   2237 C CA  . LYS   B 2 72  ? -4.671  -14.524 31.065  1.00 98.12 72  B 1 
ATOM   2238 C C   . LYS   B 2 72  ? -4.422  -15.134 29.683  1.00 98.36 72  B 1 
ATOM   2239 O O   . LYS   B 2 72  ? -3.575  -14.642 28.932  1.00 98.12 72  B 1 
ATOM   2240 C CB  . LYS   B 2 72  ? -5.702  -13.388 30.995  1.00 97.81 72  B 1 
ATOM   2241 C CG  . LYS   B 2 72  ? -6.232  -13.016 32.388  1.00 96.35 72  B 1 
ATOM   2242 C CD  . LYS   B 2 72  ? -7.097  -11.759 32.357  1.00 94.10 72  B 1 
ATOM   2243 C CE  . LYS   B 2 72  ? -7.644  -11.484 33.761  1.00 89.27 72  B 1 
ATOM   2244 N NZ  . LYS   B 2 72  ? -7.772  -10.046 34.055  1.00 82.73 72  B 1 
ATOM   2245 N N   . PRO   B 2 73  ? -5.158  -16.199 29.313  1.00 98.46 73  B 1 
ATOM   2246 C CA  . PRO   B 2 73  ? -5.030  -16.800 27.991  1.00 98.53 73  B 1 
ATOM   2247 C C   . PRO   B 2 73  ? -5.565  -15.859 26.903  1.00 98.62 73  B 1 
ATOM   2248 O O   . PRO   B 2 73  ? -6.549  -15.150 27.105  1.00 98.27 73  B 1 
ATOM   2249 C CB  . PRO   B 2 73  ? -5.813  -18.112 28.069  1.00 97.98 73  B 1 
ATOM   2250 C CG  . PRO   B 2 73  ? -6.893  -17.814 29.112  1.00 95.12 73  B 1 
ATOM   2251 C CD  . PRO   B 2 73  ? -6.175  -16.888 30.093  1.00 97.94 73  B 1 
ATOM   2252 N N   . VAL   B 2 74  ? -4.966  -15.904 25.711  1.00 98.59 74  B 1 
ATOM   2253 C CA  . VAL   B 2 74  ? -5.389  -15.073 24.570  1.00 98.62 74  B 1 
ATOM   2254 C C   . VAL   B 2 74  ? -6.828  -15.341 24.122  1.00 98.61 74  B 1 
ATOM   2255 O O   . VAL   B 2 74  ? -7.443  -14.477 23.508  1.00 98.14 74  B 1 
ATOM   2256 C CB  . VAL   B 2 74  ? -4.436  -15.196 23.367  1.00 98.12 74  B 1 
ATOM   2257 C CG1 . VAL   B 2 74  ? -3.049  -14.665 23.709  1.00 95.76 74  B 1 
ATOM   2258 C CG2 . VAL   B 2 74  ? -4.322  -16.633 22.841  1.00 95.93 74  B 1 
ATOM   2259 N N   . SER   B 2 75  ? -7.394  -16.490 24.483  1.00 98.57 75  B 1 
ATOM   2260 C CA  . SER   B 2 75  ? -8.815  -16.793 24.265  1.00 98.43 75  B 1 
ATOM   2261 C C   . SER   B 2 75  ? -9.768  -15.788 24.923  1.00 98.38 75  B 1 
ATOM   2262 O O   . SER   B 2 75  ? -10.904 -15.660 24.482  1.00 97.67 75  B 1 
ATOM   2263 C CB  . SER   B 2 75  ? -9.142  -18.199 24.772  1.00 97.94 75  B 1 
ATOM   2264 O OG  . SER   B 2 75  ? -8.881  -18.319 26.160  1.00 94.81 75  B 1 
ATOM   2265 N N   . THR   B 2 76  ? -9.313  -15.046 25.946  1.00 98.38 76  B 1 
ATOM   2266 C CA  . THR   B 2 76  ? -10.114 -14.010 26.623  1.00 98.14 76  B 1 
ATOM   2267 C C   . THR   B 2 76  ? -10.264 -12.721 25.810  1.00 98.13 76  B 1 
ATOM   2268 O O   . THR   B 2 76  ? -11.157 -11.931 26.103  1.00 97.10 76  B 1 
ATOM   2269 C CB  . THR   B 2 76  ? -9.538  -13.653 28.001  1.00 97.50 76  B 1 
ATOM   2270 O OG1 . THR   B 2 76  ? -8.225  -13.154 27.911  1.00 93.40 76  B 1 
ATOM   2271 C CG2 . THR   B 2 76  ? -9.506  -14.853 28.944  1.00 92.93 76  B 1 
ATOM   2272 N N   . ILE   B 2 77  ? -9.396  -12.491 24.815  1.00 98.54 77  B 1 
ATOM   2273 C CA  . ILE   B 2 77  ? -9.344  -11.237 24.043  1.00 98.42 77  B 1 
ATOM   2274 C C   . ILE   B 2 77  ? -9.358  -11.433 22.523  1.00 98.42 77  B 1 
ATOM   2275 O O   . ILE   B 2 77  ? -9.494  -10.460 21.785  1.00 97.75 77  B 1 
ATOM   2276 C CB  . ILE   B 2 77  ? -8.123  -10.386 24.454  1.00 98.04 77  B 1 
ATOM   2277 C CG1 . ILE   B 2 77  ? -6.779  -11.078 24.129  1.00 96.66 77  B 1 
ATOM   2278 C CG2 . ILE   B 2 77  ? -8.198  -10.021 25.950  1.00 95.53 77  B 1 
ATOM   2279 C CD1 . ILE   B 2 77  ? -5.584  -10.128 24.168  1.00 95.14 77  B 1 
ATOM   2280 N N   . MET   B 2 78  ? -9.193  -12.662 22.039  1.00 98.56 78  B 1 
ATOM   2281 C CA  . MET   B 2 78  ? -9.099  -12.941 20.606  1.00 98.56 78  B 1 
ATOM   2282 C C   . MET   B 2 78  ? -10.408 -12.624 19.872  1.00 98.48 78  B 1 
ATOM   2283 O O   . MET   B 2 78  ? -11.508 -12.835 20.381  1.00 97.80 78  B 1 
ATOM   2284 C CB  . MET   B 2 78  ? -8.608  -14.377 20.355  1.00 98.11 78  B 1 
ATOM   2285 C CG  . MET   B 2 78  ? -9.646  -15.463 20.667  1.00 97.27 78  B 1 
ATOM   2286 S SD  . MET   B 2 78  ? -9.004  -17.155 20.481  1.00 96.98 78  B 1 
ATOM   2287 C CE  . MET   B 2 78  ? -10.520 -18.082 20.753  1.00 93.99 78  B 1 
ATOM   2288 N N   . LYS   B 2 79  ? -10.283 -12.141 18.628  1.00 98.53 79  B 1 
ATOM   2289 C CA  . LYS   B 2 79  ? -11.407 -12.028 17.692  1.00 98.37 79  B 1 
ATOM   2290 C C   . LYS   B 2 79  ? -11.709 -13.403 17.103  1.00 98.58 79  B 1 
ATOM   2291 O O   . LYS   B 2 79  ? -10.791 -14.091 16.666  1.00 98.23 79  B 1 
ATOM   2292 C CB  . LYS   B 2 79  ? -11.072 -11.029 16.576  1.00 97.45 79  B 1 
ATOM   2293 C CG  . LYS   B 2 79  ? -10.917 -9.578  17.061  1.00 87.76 79  B 1 
ATOM   2294 C CD  . LYS   B 2 79  ? -12.265 -8.888  17.274  1.00 81.03 79  B 1 
ATOM   2295 C CE  . LYS   B 2 79  ? -12.014 -7.435  17.676  1.00 74.35 79  B 1 
ATOM   2296 N NZ  . LYS   B 2 79  ? -13.265 -6.642  17.712  1.00 65.48 79  B 1 
ATOM   2297 N N   . THR   B 2 80  ? -12.984 -13.779 17.059  1.00 98.21 80  B 1 
ATOM   2298 C CA  . THR   B 2 80  ? -13.448 -15.079 16.543  1.00 98.09 80  B 1 
ATOM   2299 C C   . THR   B 2 80  ? -14.212 -14.962 15.228  1.00 97.65 80  B 1 
ATOM   2300 O O   . THR   B 2 80  ? -14.067 -15.820 14.367  1.00 93.83 80  B 1 
ATOM   2301 C CB  . THR   B 2 80  ? -14.310 -15.804 17.582  1.00 97.37 80  B 1 
ATOM   2302 O OG1 . THR   B 2 80  ? -15.339 -14.953 18.047  1.00 92.98 80  B 1 
ATOM   2303 C CG2 . THR   B 2 80  ? -13.487 -16.225 18.797  1.00 91.91 80  B 1 
ATOM   2304 N N   . ASP   B 2 81  ? -14.957 -13.872 15.038  1.00 97.76 81  B 1 
ATOM   2305 C CA  . ASP   B 2 81  ? -15.653 -13.580 13.783  1.00 97.25 81  B 1 
ATOM   2306 C C   . ASP   B 2 81  ? -14.667 -12.956 12.794  1.00 97.68 81  B 1 
ATOM   2307 O O   . ASP   B 2 81  ? -14.531 -11.735 12.688  1.00 95.57 81  B 1 
ATOM   2308 C CB  . ASP   B 2 81  ? -16.875 -12.691 14.046  1.00 95.05 81  B 1 
ATOM   2309 C CG  . ASP   B 2 81  ? -17.921 -13.378 14.921  1.00 83.31 81  B 1 
ATOM   2310 O OD1 . ASP   B 2 81  ? -18.039 -14.620 14.836  1.00 75.04 81  B 1 
ATOM   2311 O OD2 . ASP   B 2 81  ? -18.588 -12.647 15.683  1.00 76.17 81  B 1 
ATOM   2312 N N   . LEU   B 2 82  ? -13.925 -13.818 12.101  1.00 98.13 82  B 1 
ATOM   2313 C CA  . LEU   B 2 82  ? -12.822 -13.412 11.239  1.00 98.42 82  B 1 
ATOM   2314 C C   . LEU   B 2 82  ? -13.220 -13.398 9.771   1.00 98.49 82  B 1 
ATOM   2315 O O   . LEU   B 2 82  ? -13.755 -14.368 9.240   1.00 97.92 82  B 1 
ATOM   2316 C CB  . LEU   B 2 82  ? -11.606 -14.322 11.461  1.00 98.16 82  B 1 
ATOM   2317 C CG  . LEU   B 2 82  ? -11.054 -14.315 12.901  1.00 97.44 82  B 1 
ATOM   2318 C CD1 . LEU   B 2 82  ? -9.849  -15.247 12.971  1.00 96.43 82  B 1 
ATOM   2319 C CD2 . LEU   B 2 82  ? -10.608 -12.929 13.367  1.00 96.06 82  B 1 
ATOM   2320 N N   . ILE   B 2 83  ? -12.847 -12.307 9.096   1.00 98.61 83  B 1 
ATOM   2321 C CA  . ILE   B 2 83  ? -12.789 -12.275 7.639   1.00 98.66 83  B 1 
ATOM   2322 C C   . ILE   B 2 83  ? -11.506 -13.004 7.233   1.00 98.77 83  B 1 
ATOM   2323 O O   . ILE   B 2 83  ? -10.422 -12.686 7.731   1.00 98.63 83  B 1 
ATOM   2324 C CB  . ILE   B 2 83  ? -12.851 -10.829 7.112   1.00 98.47 83  B 1 
ATOM   2325 C CG1 . ILE   B 2 83  ? -14.130 -10.122 7.632   1.00 97.39 83  B 1 
ATOM   2326 C CG2 . ILE   B 2 83  ? -12.816 -10.825 5.576   1.00 97.29 83  B 1 
ATOM   2327 C CD1 . ILE   B 2 83  ? -14.132 -8.613  7.398   1.00 93.39 83  B 1 
ATOM   2328 N N   . VAL   B 2 84  ? -11.636 -13.986 6.356   1.00 98.71 84  B 1 
ATOM   2329 C CA  . VAL   B 2 84  ? -10.524 -14.800 5.850   1.00 98.71 84  B 1 
ATOM   2330 C C   . VAL   B 2 84  ? -10.499 -14.759 4.329   1.00 98.71 84  B 1 
ATOM   2331 O O   . VAL   B 2 84  ? -11.520 -14.503 3.695   1.00 98.30 84  B 1 
ATOM   2332 C CB  . VAL   B 2 84  ? -10.569 -16.251 6.372   1.00 98.32 84  B 1 
ATOM   2333 C CG1 . VAL   B 2 84  ? -10.500 -16.297 7.897   1.00 96.39 84  B 1 
ATOM   2334 C CG2 . VAL   B 2 84  ? -11.815 -17.018 5.916   1.00 95.80 84  B 1 
ATOM   2335 N N   . GLY   B 2 85  ? -9.330  -15.006 3.755   1.00 98.55 85  B 1 
ATOM   2336 C CA  . GLY   B 2 85  ? -9.145  -15.115 2.314   1.00 98.51 85  B 1 
ATOM   2337 C C   . GLY   B 2 85  ? -8.721  -16.520 1.889   1.00 98.64 85  B 1 
ATOM   2338 O O   . GLY   B 2 85  ? -8.390  -17.377 2.716   1.00 98.33 85  B 1 
ATOM   2339 N N   . HIS   B 2 86  ? -8.706  -16.734 0.582   1.00 98.20 86  B 1 
ATOM   2340 C CA  . HIS   B 2 86  ? -8.224  -17.955 -0.057  1.00 97.84 86  B 1 
ATOM   2341 C C   . HIS   B 2 86  ? -6.908  -17.676 -0.817  1.00 97.43 86  B 1 
ATOM   2342 O O   . HIS   B 2 86  ? -6.730  -16.565 -1.318  1.00 96.82 86  B 1 
ATOM   2343 C CB  . HIS   B 2 86  ? -9.332  -18.487 -0.978  1.00 97.48 86  B 1 
ATOM   2344 C CG  . HIS   B 2 86  ? -9.047  -19.850 -1.529  1.00 96.46 86  B 1 
ATOM   2345 N ND1 . HIS   B 2 86  ? -8.499  -20.132 -2.761  1.00 88.72 86  B 1 
ATOM   2346 C CD2 . HIS   B 2 86  ? -9.232  -21.059 -0.899  1.00 88.85 86  B 1 
ATOM   2347 C CE1 . HIS   B 2 86  ? -8.355  -21.467 -2.862  1.00 90.16 86  B 1 
ATOM   2348 N NE2 . HIS   B 2 86  ? -8.790  -22.062 -1.751  1.00 91.20 86  B 1 
ATOM   2349 N N   . PRO   B 2 87  ? -5.987  -18.647 -0.955  1.00 97.69 87  B 1 
ATOM   2350 C CA  . PRO   B 2 87  ? -4.744  -18.453 -1.713  1.00 96.95 87  B 1 
ATOM   2351 C C   . PRO   B 2 87  ? -4.936  -17.966 -3.155  1.00 95.43 87  B 1 
ATOM   2352 O O   . PRO   B 2 87  ? -4.057  -17.299 -3.700  1.00 93.96 87  B 1 
ATOM   2353 C CB  . PRO   B 2 87  ? -4.063  -19.824 -1.712  1.00 96.68 87  B 1 
ATOM   2354 C CG  . PRO   B 2 87  ? -4.579  -20.496 -0.447  1.00 95.55 87  B 1 
ATOM   2355 C CD  . PRO   B 2 87  ? -6.000  -19.964 -0.327  1.00 97.56 87  B 1 
ATOM   2356 N N   . LEU   B 2 88  ? -6.069  -18.300 -3.766  1.00 95.38 88  B 1 
ATOM   2357 C CA  . LEU   B 2 88  ? -6.413  -17.954 -5.151  1.00 93.71 88  B 1 
ATOM   2358 C C   . LEU   B 2 88  ? -7.215  -16.649 -5.283  1.00 92.37 88  B 1 
ATOM   2359 O O   . LEU   B 2 88  ? -7.620  -16.312 -6.395  1.00 90.06 88  B 1 
ATOM   2360 C CB  . LEU   B 2 88  ? -7.153  -19.129 -5.820  1.00 92.27 88  B 1 
ATOM   2361 C CG  . LEU   B 2 88  ? -6.400  -20.468 -5.825  1.00 89.60 88  B 1 
ATOM   2362 C CD1 . LEU   B 2 88  ? -7.252  -21.521 -6.536  1.00 84.76 88  B 1 
ATOM   2363 C CD2 . LEU   B 2 88  ? -5.051  -20.381 -6.536  1.00 83.55 88  B 1 
ATOM   2364 N N   . ASP   B 2 89  ? -7.449  -15.918 -4.185  1.00 94.05 89  B 1 
ATOM   2365 C CA  . ASP   B 2 89  ? -8.019  -14.573 -4.256  1.00 93.75 89  B 1 
ATOM   2366 C C   . ASP   B 2 89  ? -6.989  -13.609 -4.865  1.00 93.13 89  B 1 
ATOM   2367 O O   . ASP   B 2 89  ? -5.780  -13.855 -4.844  1.00 92.47 89  B 1 
ATOM   2368 C CB  . ASP   B 2 89  ? -8.469  -14.072 -2.872  1.00 94.45 89  B 1 
ATOM   2369 C CG  . ASP   B 2 89  ? -9.540  -14.930 -2.185  1.00 94.83 89  B 1 
ATOM   2370 O OD1 . ASP   B 2 89  ? -10.262 -15.680 -2.873  1.00 92.69 89  B 1 
ATOM   2371 O OD2 . ASP   B 2 89  ? -9.621  -14.848 -0.937  1.00 92.80 89  B 1 
ATOM   2372 N N   . PHE   B 2 90  ? -7.454  -12.473 -5.390  1.00 91.00 90  B 1 
ATOM   2373 C CA  . PHE   B 2 90  ? -6.584  -11.428 -5.915  1.00 90.67 90  B 1 
ATOM   2374 C C   . PHE   B 2 90  ? -6.196  -10.417 -4.834  1.00 92.68 90  B 1 
ATOM   2375 O O   . PHE   B 2 90  ? -6.998  -10.036 -3.984  1.00 92.80 90  B 1 
ATOM   2376 C CB  . PHE   B 2 90  ? -7.244  -10.751 -7.117  1.00 87.80 90  B 1 
ATOM   2377 C CG  . PHE   B 2 90  ? -7.452  -11.666 -8.302  1.00 85.16 90  B 1 
ATOM   2378 C CD1 . PHE   B 2 90  ? -6.350  -12.069 -9.080  1.00 80.00 90  B 1 
ATOM   2379 C CD2 . PHE   B 2 90  ? -8.740  -12.120 -8.635  1.00 78.12 90  B 1 
ATOM   2380 C CE1 . PHE   B 2 90  ? -6.537  -12.916 -10.183 1.00 75.83 90  B 1 
ATOM   2381 C CE2 . PHE   B 2 90  ? -8.932  -12.968 -9.738  1.00 74.79 90  B 1 
ATOM   2382 C CZ  . PHE   B 2 90  ? -7.826  -13.367 -10.513 1.00 75.90 90  B 1 
ATOM   2383 N N   . VAL   B 2 91  ? -4.949  -9.918  -4.889  1.00 92.66 91  B 1 
ATOM   2384 C CA  . VAL   B 2 91  ? -4.459  -8.930  -3.914  1.00 93.91 91  B 1 
ATOM   2385 C C   . VAL   B 2 91  ? -5.233  -7.609  -3.950  1.00 95.01 91  B 1 
ATOM   2386 O O   . VAL   B 2 91  ? -5.363  -6.952  -2.923  1.00 95.17 91  B 1 
ATOM   2387 C CB  . VAL   B 2 91  ? -2.953  -8.659  -4.068  1.00 93.12 91  B 1 
ATOM   2388 C CG1 . VAL   B 2 91  ? -2.142  -9.913  -3.748  1.00 90.04 91  B 1 
ATOM   2389 C CG2 . VAL   B 2 91  ? -2.561  -8.148  -5.458  1.00 90.37 91  B 1 
ATOM   2390 N N   . GLU   B 2 92  ? -5.773  -7.233  -5.100  1.00 92.31 92  B 1 
ATOM   2391 C CA  . GLU   B 2 92  ? -6.646  -6.071  -5.254  1.00 91.70 92  B 1 
ATOM   2392 C C   . GLU   B 2 92  ? -7.993  -6.233  -4.528  1.00 93.25 92  B 1 
ATOM   2393 O O   . GLU   B 2 92  ? -8.499  -5.267  -3.957  1.00 93.05 92  B 1 
ATOM   2394 C CB  . GLU   B 2 92  ? -6.845  -5.749  -6.750  1.00 88.85 92  B 1 
ATOM   2395 C CG  . GLU   B 2 92  ? -7.340  -6.883  -7.658  1.00 81.72 92  B 1 
ATOM   2396 C CD  . GLU   B 2 92  ? -6.214  -7.690  -8.330  1.00 78.90 92  B 1 
ATOM   2397 O OE1 . GLU   B 2 92  ? -6.364  -8.028  -9.525  1.00 71.99 92  B 1 
ATOM   2398 O OE2 . GLU   B 2 92  ? -5.188  -7.962  -7.678  1.00 73.09 92  B 1 
ATOM   2399 N N   . GLU   B 2 93  ? -8.530  -7.451  -4.459  1.00 93.74 93  B 1 
ATOM   2400 C CA  . GLU   B 2 93  ? -9.724  -7.761  -3.662  1.00 94.21 93  B 1 
ATOM   2401 C C   . GLU   B 2 93  ? -9.414  -7.684  -2.164  1.00 96.04 93  B 1 
ATOM   2402 O O   . GLU   B 2 93  ? -10.202 -7.134  -1.395  1.00 96.16 93  B 1 
ATOM   2403 C CB  . GLU   B 2 93  ? -10.264 -9.155  -4.019  1.00 92.52 93  B 1 
ATOM   2404 C CG  . GLU   B 2 93  ? -10.736 -9.250  -5.478  1.00 86.94 93  B 1 
ATOM   2405 C CD  . GLU   B 2 93  ? -11.151 -10.671 -5.886  1.00 81.61 93  B 1 
ATOM   2406 O OE1 . GLU   B 2 93  ? -12.020 -10.781 -6.781  1.00 73.32 93  B 1 
ATOM   2407 O OE2 . GLU   B 2 93  ? -10.586 -11.640 -5.328  1.00 74.25 93  B 1 
ATOM   2408 N N   . VAL   B 2 94  ? -8.224  -8.127  -1.752  1.00 96.24 94  B 1 
ATOM   2409 C CA  . VAL   B 2 94  ? -7.753  -7.967  -0.368  1.00 97.42 94  B 1 
ATOM   2410 C C   . VAL   B 2 94  ? -7.631  -6.486  0.004   1.00 97.77 94  B 1 
ATOM   2411 O O   . VAL   B 2 94  ? -8.033  -6.100  1.099   1.00 97.79 94  B 1 
ATOM   2412 C CB  . VAL   B 2 94  ? -6.416  -8.695  -0.145  1.00 97.66 94  B 1 
ATOM   2413 C CG1 . VAL   B 2 94  ? -5.885  -8.492  1.277   1.00 97.14 94  B 1 
ATOM   2414 C CG2 . VAL   B 2 94  ? -6.564  -10.200 -0.372  1.00 97.30 94  B 1 
ATOM   2415 N N   . ALA   B 2 95  ? -7.129  -5.638  -0.898  1.00 97.47 95  B 1 
ATOM   2416 C CA  . ALA   B 2 95  ? -7.071  -4.194  -0.673  1.00 97.38 95  B 1 
ATOM   2417 C C   . ALA   B 2 95  ? -8.470  -3.595  -0.458  1.00 97.68 95  B 1 
ATOM   2418 O O   . ALA   B 2 95  ? -8.662  -2.805  0.469   1.00 97.71 95  B 1 
ATOM   2419 C CB  . ALA   B 2 95  ? -6.348  -3.530  -1.851  1.00 96.78 95  B 1 
ATOM   2420 N N   . ALA   B 2 96  ? -9.449  -4.019  -1.257  1.00 96.84 96  B 1 
ATOM   2421 C CA  . ALA   B 2 96  ? -10.841 -3.602  -1.103  1.00 96.57 96  B 1 
ATOM   2422 C C   . ALA   B 2 96  ? -11.423 -4.046  0.252   1.00 97.01 96  B 1 
ATOM   2423 O O   . ALA   B 2 96  ? -11.985 -3.218  0.966   1.00 96.74 96  B 1 
ATOM   2424 C CB  . ALA   B 2 96  ? -11.655 -4.124  -2.294  1.00 95.49 96  B 1 
ATOM   2425 N N   . LEU   B 2 97  ? -11.194 -5.300  0.660   1.00 97.43 97  B 1 
ATOM   2426 C CA  . LEU   B 2 97  ? -11.614 -5.813  1.972   1.00 97.67 97  B 1 
ATOM   2427 C C   . LEU   B 2 97  ? -11.006 -5.013  3.129   1.00 97.90 97  B 1 
ATOM   2428 O O   . LEU   B 2 97  ? -11.700 -4.661  4.080   1.00 97.45 97  B 1 
ATOM   2429 C CB  . LEU   B 2 97  ? -11.216 -7.292  2.108   1.00 97.15 97  B 1 
ATOM   2430 C CG  . LEU   B 2 97  ? -12.058 -8.281  1.281   1.00 91.73 97  B 1 
ATOM   2431 C CD1 . LEU   B 2 97  ? -11.436 -9.673  1.392   1.00 89.99 97  B 1 
ATOM   2432 C CD2 . LEU   B 2 97  ? -13.497 -8.360  1.790   1.00 90.28 97  B 1 
ATOM   2433 N N   . PHE   B 2 98  ? -9.706  -4.691  3.062   1.00 98.28 98  B 1 
ATOM   2434 C CA  . PHE   B 2 98  ? -9.047  -3.893  4.093   1.00 98.36 98  B 1 
ATOM   2435 C C   . PHE   B 2 98  ? -9.633  -2.486  4.191   1.00 98.08 98  B 1 
ATOM   2436 O O   . PHE   B 2 98  ? -9.812  -1.970  5.294   1.00 97.54 98  B 1 
ATOM   2437 C CB  . PHE   B 2 98  ? -7.543  -3.814  3.820   1.00 98.47 98  B 1 
ATOM   2438 C CG  . PHE   B 2 98  ? -6.726  -5.064  4.086   1.00 98.53 98  B 1 
ATOM   2439 C CD1 . PHE   B 2 98  ? -7.276  -6.225  4.652   1.00 97.96 98  B 1 
ATOM   2440 C CD2 . PHE   B 2 98  ? -5.351  -5.039  3.782   1.00 97.96 98  B 1 
ATOM   2441 C CE1 . PHE   B 2 98  ? -6.473  -7.347  4.899   1.00 97.81 98  B 1 
ATOM   2442 C CE2 . PHE   B 2 98  ? -4.546  -6.159  4.025   1.00 97.76 98  B 1 
ATOM   2443 C CZ  . PHE   B 2 98  ? -5.105  -7.317  4.581   1.00 98.11 98  B 1 
ATOM   2444 N N   . TYR   B 2 99  ? -9.951  -1.871  3.049   1.00 97.67 99  B 1 
ATOM   2445 C CA  . TYR   B 2 99  ? -10.546 -0.542  3.003   1.00 97.18 99  B 1 
ATOM   2446 C C   . TYR   B 2 99  ? -11.981 -0.539  3.539   1.00 96.80 99  B 1 
ATOM   2447 O O   . TYR   B 2 99  ? -12.318 0.278   4.397   1.00 95.97 99  B 1 
ATOM   2448 C CB  . TYR   B 2 99  ? -10.479 -0.021  1.567   1.00 96.77 99  B 1 
ATOM   2449 C CG  . TYR   B 2 99  ? -10.992 1.394   1.427   1.00 96.47 99  B 1 
ATOM   2450 C CD1 . TYR   B 2 99  ? -12.319 1.636   1.019   1.00 95.00 99  B 1 
ATOM   2451 C CD2 . TYR   B 2 99  ? -10.154 2.477   1.746   1.00 95.15 99  B 1 
ATOM   2452 C CE1 . TYR   B 2 99  ? -12.806 2.948   0.930   1.00 94.41 99  B 1 
ATOM   2453 C CE2 . TYR   B 2 99  ? -10.634 3.793   1.661   1.00 94.24 99  B 1 
ATOM   2454 C CZ  . TYR   B 2 99  ? -11.964 4.022   1.255   1.00 94.55 99  B 1 
ATOM   2455 O OH  . TYR   B 2 99  ? -12.438 5.307   1.182   1.00 93.08 99  B 1 
ATOM   2456 N N   . GLU   B 2 100 ? -12.817 -1.479  3.078   1.00 97.10 100 B 1 
ATOM   2457 C CA  . GLU   B 2 100 ? -14.231 -1.577  3.443   1.00 96.57 100 B 1 
ATOM   2458 C C   . GLU   B 2 100 ? -14.422 -1.899  4.928   1.00 96.61 100 B 1 
ATOM   2459 O O   . GLU   B 2 100 ? -15.139 -1.197  5.643   1.00 95.52 100 B 1 
ATOM   2460 C CB  . GLU   B 2 100 ? -14.885 -2.644  2.550   1.00 95.37 100 B 1 
ATOM   2461 C CG  . GLU   B 2 100 ? -16.401 -2.745  2.779   1.00 83.24 100 B 1 
ATOM   2462 C CD  . GLU   B 2 100 ? -17.085 -3.817  1.912   1.00 76.48 100 B 1 
ATOM   2463 O OE1 . GLU   B 2 100 ? -18.308 -4.007  2.119   1.00 69.12 100 B 1 
ATOM   2464 O OE2 . GLU   B 2 100 ? -16.407 -4.442  1.071   1.00 69.73 100 B 1 
ATOM   2465 N N   . HIS   B 2 101 ? -13.728 -2.929  5.418   1.00 97.43 101 B 1 
ATOM   2466 C CA  . HIS   B 2 101 ? -13.883 -3.409  6.791   1.00 97.47 101 B 1 
ATOM   2467 C C   . HIS   B 2 101 ? -12.935 -2.746  7.795   1.00 97.37 101 B 1 
ATOM   2468 O O   . HIS   B 2 101 ? -13.041 -2.998  8.994   1.00 96.12 101 B 1 
ATOM   2469 C CB  . HIS   B 2 101 ? -13.766 -4.931  6.811   1.00 97.45 101 B 1 
ATOM   2470 C CG  . HIS   B 2 101 ? -14.808 -5.611  5.968   1.00 96.94 101 B 1 
ATOM   2471 N ND1 . HIS   B 2 101 ? -16.170 -5.652  6.223   1.00 84.14 101 B 1 
ATOM   2472 C CD2 . HIS   B 2 101 ? -14.595 -6.277  4.790   1.00 84.87 101 B 1 
ATOM   2473 C CE1 . HIS   B 2 101 ? -16.750 -6.328  5.218   1.00 87.82 101 B 1 
ATOM   2474 N NE2 . HIS   B 2 101 ? -15.825 -6.730  4.337   1.00 89.88 101 B 1 
ATOM   2475 N N   . ARG   B 2 102 ? -12.026 -1.872  7.342   1.00 96.90 102 B 1 
ATOM   2476 C CA  . ARG   B 2 102 ? -11.047 -1.160  8.188   1.00 96.62 102 B 1 
ATOM   2477 C C   . ARG   B 2 102 ? -10.164 -2.111  9.007   1.00 96.96 102 B 1 
ATOM   2478 O O   . ARG   B 2 102 ? -9.856  -1.847  10.171  1.00 95.35 102 B 1 
ATOM   2479 C CB  . ARG   B 2 102 ? -11.739 -0.109  9.062   1.00 95.41 102 B 1 
ATOM   2480 C CG  . ARG   B 2 102 ? -12.602 0.862   8.255   1.00 90.40 102 B 1 
ATOM   2481 C CD  . ARG   B 2 102 ? -13.227 1.876   9.208   1.00 85.55 102 B 1 
ATOM   2482 N NE  . ARG   B 2 102 ? -14.028 2.865   8.470   1.00 77.71 102 B 1 
ATOM   2483 C CZ  . ARG   B 2 102 ? -14.283 4.096   8.873   1.00 69.45 102 B 1 
ATOM   2484 N NH1 . ARG   B 2 102 ? -13.921 4.530   10.049  1.00 63.54 102 B 1 
ATOM   2485 N NH2 . ARG   B 2 102 ? -14.909 4.921   8.085   1.00 63.83 102 B 1 
ATOM   2486 N N   . ILE   B 2 103 ? -9.755  -3.200  8.384   1.00 97.83 103 B 1 
ATOM   2487 C CA  . ILE   B 2 103 ? -8.858  -4.213  8.941   1.00 98.07 103 B 1 
ATOM   2488 C C   . ILE   B 2 103 ? -7.487  -4.142  8.259   1.00 98.23 103 B 1 
ATOM   2489 O O   . ILE   B 2 103 ? -7.346  -3.589  7.168   1.00 98.06 103 B 1 
ATOM   2490 C CB  . ILE   B 2 103 ? -9.495  -5.624  8.865   1.00 98.02 103 B 1 
ATOM   2491 C CG1 . ILE   B 2 103 ? -9.786  -6.050  7.409   1.00 97.46 103 B 1 
ATOM   2492 C CG2 . ILE   B 2 103 ? -10.759 -5.664  9.742   1.00 96.47 103 B 1 
ATOM   2493 C CD1 . ILE   B 2 103 ? -10.319 -7.487  7.265   1.00 96.83 103 B 1 
ATOM   2494 N N   . GLY   B 2 104 ? -6.463  -4.680  8.902   1.00 98.17 104 B 1 
ATOM   2495 C CA  . GLY   B 2 104 ? -5.082  -4.662  8.399   1.00 98.10 104 B 1 
ATOM   2496 C C   . GLY   B 2 104 ? -4.452  -6.041  8.220   1.00 98.45 104 B 1 
ATOM   2497 O O   . GLY   B 2 104 ? -3.249  -6.121  7.982   1.00 97.89 104 B 1 
ATOM   2498 N N   . CYS   B 2 105 ? -5.230  -7.112  8.375   1.00 98.32 105 B 1 
ATOM   2499 C CA  . CYS   B 2 105 ? -4.771  -8.493  8.318   1.00 98.52 105 B 1 
ATOM   2500 C C   . CYS   B 2 105 ? -5.874  -9.396  7.767   1.00 98.69 105 B 1 
ATOM   2501 O O   . CYS   B 2 105 ? -7.030  -9.279  8.174   1.00 98.38 105 B 1 
ATOM   2502 C CB  . CYS   B 2 105 ? -4.371  -8.907  9.738   1.00 97.73 105 B 1 
ATOM   2503 S SG  . CYS   B 2 105 ? -3.923  -10.659 9.826   1.00 95.98 105 B 1 
ATOM   2504 N N   . LEU   B 2 106 ? -5.496  -10.319 6.890   1.00 98.87 106 B 1 
ATOM   2505 C CA  . LEU   B 2 106 ? -6.371  -11.359 6.366   1.00 98.88 106 B 1 
ATOM   2506 C C   . LEU   B 2 106 ? -5.674  -12.717 6.533   1.00 98.92 106 B 1 
ATOM   2507 O O   . LEU   B 2 106 ? -4.703  -12.992 5.821   1.00 98.80 106 B 1 
ATOM   2508 C CB  . LEU   B 2 106 ? -6.706  -11.023 4.905   1.00 98.63 106 B 1 
ATOM   2509 C CG  . LEU   B 2 106 ? -7.887  -11.824 4.333   1.00 96.98 106 B 1 
ATOM   2510 C CD1 . LEU   B 2 106 ? -9.217  -11.369 4.943   1.00 95.60 106 B 1 
ATOM   2511 C CD2 . LEU   B 2 106 ? -7.972  -11.591 2.824   1.00 95.79 106 B 1 
ATOM   2512 N N   . PRO   B 2 107 ? -6.117  -13.564 7.486   1.00 98.92 107 B 1 
ATOM   2513 C CA  . PRO   B 2 107 ? -5.675  -14.952 7.529   1.00 98.91 107 B 1 
ATOM   2514 C C   . PRO   B 2 107 ? -6.110  -15.676 6.256   1.00 98.90 107 B 1 
ATOM   2515 O O   . PRO   B 2 107 ? -7.257  -15.544 5.825   1.00 98.75 107 B 1 
ATOM   2516 C CB  . PRO   B 2 107 ? -6.314  -15.566 8.778   1.00 98.79 107 B 1 
ATOM   2517 C CG  . PRO   B 2 107 ? -6.709  -14.359 9.630   1.00 98.09 107 B 1 
ATOM   2518 C CD  . PRO   B 2 107 ? -7.029  -13.294 8.587   1.00 98.80 107 B 1 
ATOM   2519 N N   . ILE   B 2 108 ? -5.210  -16.445 5.664   1.00 98.88 108 B 1 
ATOM   2520 C CA  . ILE   B 2 108 ? -5.483  -17.198 4.439   1.00 98.88 108 B 1 
ATOM   2521 C C   . ILE   B 2 108 ? -5.725  -18.657 4.793   1.00 98.86 108 B 1 
ATOM   2522 O O   . ILE   B 2 108 ? -4.869  -19.313 5.387   1.00 98.75 108 B 1 
ATOM   2523 C CB  . ILE   B 2 108 ? -4.364  -17.001 3.399   1.00 98.83 108 B 1 
ATOM   2524 C CG1 . ILE   B 2 108 ? -4.036  -15.519 3.137   1.00 98.50 108 B 1 
ATOM   2525 C CG2 . ILE   B 2 108 ? -4.748  -17.706 2.086   1.00 98.65 108 B 1 
ATOM   2526 C CD1 . ILE   B 2 108 ? -5.253  -14.629 2.786   1.00 97.71 108 B 1 
ATOM   2527 N N   . VAL   B 2 109 ? -6.902  -19.144 4.442   1.00 98.77 109 B 1 
ATOM   2528 C CA  . VAL   B 2 109 ? -7.377  -20.485 4.793   1.00 98.71 109 B 1 
ATOM   2529 C C   . VAL   B 2 109 ? -7.616  -21.291 3.525   1.00 98.61 109 B 1 
ATOM   2530 O O   . VAL   B 2 109 ? -8.253  -20.824 2.585   1.00 98.09 109 B 1 
ATOM   2531 C CB  . VAL   B 2 109 ? -8.641  -20.411 5.675   1.00 98.41 109 B 1 
ATOM   2532 C CG1 . VAL   B 2 109 ? -9.164  -21.800 6.047   1.00 96.97 109 B 1 
ATOM   2533 C CG2 . VAL   B 2 109 ? -8.352  -19.668 6.990   1.00 97.20 109 B 1 
ATOM   2534 N N   . ASN   B 2 110 ? -7.126  -22.531 3.514   1.00 98.47 110 B 1 
ATOM   2535 C CA  . ASN   B 2 110 ? -7.386  -23.493 2.452   1.00 98.28 110 B 1 
ATOM   2536 C C   . ASN   B 2 110 ? -7.728  -24.854 3.069   1.00 98.10 110 B 1 
ATOM   2537 O O   . ASN   B 2 110 ? -7.063  -25.301 4.005   1.00 96.61 110 B 1 
ATOM   2538 C CB  . ASN   B 2 110 ? -6.178  -23.552 1.507   1.00 97.61 110 B 1 
ATOM   2539 C CG  . ASN   B 2 110 ? -6.491  -24.289 0.216   1.00 96.40 110 B 1 
ATOM   2540 O OD1 . ASN   B 2 110 ? -7.594  -24.750 -0.020  1.00 90.91 110 B 1 
ATOM   2541 N ND2 . ASN   B 2 110 ? -5.520  -24.421 -0.657  1.00 89.12 110 B 1 
ATOM   2542 N N   . HIS   B 2 111 ? -8.775  -25.496 2.571   1.00 97.27 111 B 1 
ATOM   2543 C CA  . HIS   B 2 111 ? -9.274  -26.768 3.107   1.00 97.21 111 B 1 
ATOM   2544 C C   . HIS   B 2 111 ? -9.430  -26.782 4.642   1.00 97.38 111 B 1 
ATOM   2545 O O   . HIS   B 2 111 ? -9.075  -27.748 5.314   1.00 94.87 111 B 1 
ATOM   2546 C CB  . HIS   B 2 111 ? -8.420  -27.927 2.572   1.00 96.23 111 B 1 
ATOM   2547 C CG  . HIS   B 2 111 ? -8.404  -28.009 1.071   1.00 93.73 111 B 1 
ATOM   2548 N ND1 . HIS   B 2 111 ? -9.504  -28.205 0.255   1.00 80.77 111 B 1 
ATOM   2549 C CD2 . HIS   B 2 111 ? -7.313  -27.889 0.248   1.00 80.20 111 B 1 
ATOM   2550 C CE1 . HIS   B 2 111 ? -9.078  -28.202 -1.020  1.00 82.43 111 B 1 
ATOM   2551 N NE2 . HIS   B 2 111 ? -7.757  -28.022 -1.064  1.00 83.97 111 B 1 
ATOM   2552 N N   . GLY   B 2 112 ? -9.940  -25.677 5.205   1.00 96.46 112 B 1 
ATOM   2553 C CA  . GLY   B 2 112 ? -10.182 -25.531 6.644   1.00 96.10 112 B 1 
ATOM   2554 C C   . GLY   B 2 112 ? -8.930  -25.303 7.502   1.00 96.89 112 B 1 
ATOM   2555 O O   . GLY   B 2 112 ? -9.052  -25.243 8.724   1.00 95.07 112 B 1 
ATOM   2556 N N   . LYS   B 2 113 ? -7.748  -25.147 6.898   1.00 98.12 113 B 1 
ATOM   2557 C CA  . LYS   B 2 113 ? -6.484  -24.903 7.604   1.00 98.26 113 B 1 
ATOM   2558 C C   . LYS   B 2 113 ? -5.904  -23.538 7.256   1.00 98.58 113 B 1 
ATOM   2559 O O   . LYS   B 2 113 ? -5.994  -23.088 6.116   1.00 98.15 113 B 1 
ATOM   2560 C CB  . LYS   B 2 113 ? -5.473  -26.022 7.318   1.00 97.37 113 B 1 
ATOM   2561 C CG  . LYS   B 2 113 ? -5.969  -27.382 7.838   1.00 93.18 113 B 1 
ATOM   2562 C CD  . LYS   B 2 113 ? -4.883  -28.448 7.712   1.00 87.46 113 B 1 
ATOM   2563 C CE  . LYS   B 2 113 ? -5.430  -29.769 8.260   1.00 80.00 113 B 1 
ATOM   2564 N NZ  . LYS   B 2 113 ? -4.379  -30.809 8.367   1.00 69.81 113 B 1 
ATOM   2565 N N   . LEU   B 2 114 ? -5.263  -22.905 8.239   1.00 98.53 114 B 1 
ATOM   2566 C CA  . LEU   B 2 114 ? -4.479  -21.698 8.032   1.00 98.75 114 B 1 
ATOM   2567 C C   . LEU   B 2 114 ? -3.222  -22.044 7.223   1.00 98.77 114 B 1 
ATOM   2568 O O   . LEU   B 2 114 ? -2.422  -22.871 7.648   1.00 98.51 114 B 1 
ATOM   2569 C CB  . LEU   B 2 114 ? -4.134  -21.099 9.400   1.00 98.71 114 B 1 
ATOM   2570 C CG  . LEU   B 2 114 ? -3.401  -19.749 9.309   1.00 98.33 114 B 1 
ATOM   2571 C CD1 . LEU   B 2 114 ? -4.344  -18.627 8.878   1.00 98.08 114 B 1 
ATOM   2572 C CD2 . LEU   B 2 114 ? -2.821  -19.396 10.673  1.00 97.94 114 B 1 
ATOM   2573 N N   . VAL   B 2 115 ? -3.048  -21.391 6.077   1.00 98.77 115 B 1 
ATOM   2574 C CA  . VAL   B 2 115 ? -1.918  -21.627 5.157   1.00 98.70 115 B 1 
ATOM   2575 C C   . VAL   B 2 115 ? -1.042  -20.396 4.937   1.00 98.71 115 B 1 
ATOM   2576 O O   . VAL   B 2 115 ? 0.089   -20.523 4.481   1.00 98.20 115 B 1 
ATOM   2577 C CB  . VAL   B 2 115 ? -2.395  -22.191 3.805   1.00 98.32 115 B 1 
ATOM   2578 C CG1 . VAL   B 2 115 ? -3.070  -23.557 3.977   1.00 96.23 115 B 1 
ATOM   2579 C CG2 . VAL   B 2 115 ? -3.365  -21.249 3.072   1.00 96.18 115 B 1 
ATOM   2580 N N   . GLY   B 2 116 ? -1.534  -19.209 5.276   1.00 98.81 116 B 1 
ATOM   2581 C CA  . GLY   B 2 116 ? -0.790  -17.967 5.122   1.00 98.83 116 B 1 
ATOM   2582 C C   . GLY   B 2 116 ? -1.445  -16.804 5.855   1.00 98.89 116 B 1 
ATOM   2583 O O   . GLY   B 2 116 ? -2.497  -16.938 6.478   1.00 98.76 116 B 1 
ATOM   2584 N N   . ILE   B 2 117 ? -0.783  -15.642 5.785   1.00 98.93 117 B 1 
ATOM   2585 C CA  . ILE   B 2 117 ? -1.324  -14.377 6.285   1.00 98.92 117 B 1 
ATOM   2586 C C   . ILE   B 2 117 ? -0.865  -13.247 5.367   1.00 98.91 117 B 1 
ATOM   2587 O O   . ILE   B 2 117 ? 0.303   -13.183 4.985   1.00 98.74 117 B 1 
ATOM   2588 C CB  . ILE   B 2 117 ? -0.927  -14.161 7.763   1.00 98.82 117 B 1 
ATOM   2589 C CG1 . ILE   B 2 117 ? -1.677  -12.954 8.367   1.00 98.03 117 B 1 
ATOM   2590 C CG2 . ILE   B 2 117 ? 0.593   -14.011 7.953   1.00 98.23 117 B 1 
ATOM   2591 C CD1 . ILE   B 2 117 ? -1.515  -12.849 9.893   1.00 96.36 117 B 1 
ATOM   2592 N N   . ILE   B 2 118 ? -1.785  -12.345 5.026   1.00 98.92 118 B 1 
ATOM   2593 C CA  . ILE   B 2 118 ? -1.485  -11.128 4.270   1.00 98.90 118 B 1 
ATOM   2594 C C   . ILE   B 2 118 ? -1.910  -9.915  5.093   1.00 98.90 118 B 1 
ATOM   2595 O O   . ILE   B 2 118 ? -2.945  -9.923  5.755   1.00 98.73 118 B 1 
ATOM   2596 C CB  . ILE   B 2 118 ? -2.095  -11.193 2.855   1.00 98.72 118 B 1 
ATOM   2597 C CG1 . ILE   B 2 118 ? -1.571  -10.028 1.985   1.00 96.39 118 B 1 
ATOM   2598 C CG2 . ILE   B 2 118 ? -3.631  -11.218 2.878   1.00 96.84 118 B 1 
ATOM   2599 C CD1 . ILE   B 2 118 ? -1.889  -10.179 0.497   1.00 95.55 118 B 1 
ATOM   2600 N N   . THR   B 2 119 ? -1.080  -8.865  5.086   1.00 98.77 119 B 1 
ATOM   2601 C CA  . THR   B 2 119 ? -1.316  -7.645  5.870   1.00 98.64 119 B 1 
ATOM   2602 C C   . THR   B 2 119 ? -1.179  -6.393  5.006   1.00 98.47 119 B 1 
ATOM   2603 O O   . THR   B 2 119 ? -0.675  -6.444  3.880   1.00 97.99 119 B 1 
ATOM   2604 C CB  . THR   B 2 119 ? -0.379  -7.557  7.092   1.00 98.37 119 B 1 
ATOM   2605 O OG1 . THR   B 2 119 ? 0.943   -7.273  6.699   1.00 96.72 119 B 1 
ATOM   2606 C CG2 . THR   B 2 119 ? -0.365  -8.822  7.949   1.00 96.65 119 B 1 
ATOM   2607 N N   . GLN   B 2 120 ? -1.565  -5.234  5.553   1.00 98.24 120 B 1 
ATOM   2608 C CA  . GLN   B 2 120 ? -1.347  -3.947  4.883   1.00 97.91 120 B 1 
ATOM   2609 C C   . GLN   B 2 120 ? 0.129   -3.707  4.528   1.00 97.88 120 B 1 
ATOM   2610 O O   . GLN   B 2 120 ? 0.407   -3.039  3.544   1.00 97.13 120 B 1 
ATOM   2611 C CB  . GLN   B 2 120 ? -1.835  -2.795  5.767   1.00 96.83 120 B 1 
ATOM   2612 C CG  . GLN   B 2 120 ? -3.367  -2.707  5.830   1.00 89.24 120 B 1 
ATOM   2613 C CD  . GLN   B 2 120 ? -3.861  -1.507  6.638   1.00 86.37 120 B 1 
ATOM   2614 O OE1 . GLN   B 2 120 ? -3.112  -0.760  7.243   1.00 77.21 120 B 1 
ATOM   2615 N NE2 . GLN   B 2 120 ? -5.154  -1.275  6.683   1.00 74.50 120 B 1 
ATOM   2616 N N   . THR   B 2 121 ? 1.067   -4.264  5.289   1.00 97.96 121 B 1 
ATOM   2617 C CA  . THR   B 2 121 ? 2.505   -4.164  4.974   1.00 97.86 121 B 1 
ATOM   2618 C C   . THR   B 2 121 ? 2.851   -4.915  3.688   1.00 97.78 121 B 1 
ATOM   2619 O O   . THR   B 2 121 ? 3.692   -4.453  2.923   1.00 97.24 121 B 1 
ATOM   2620 C CB  . THR   B 2 121 ? 3.356   -4.702  6.133   1.00 97.64 121 B 1 
ATOM   2621 O OG1 . THR   B 2 121 ? 3.049   -4.001  7.323   1.00 95.99 121 B 1 
ATOM   2622 C CG2 . THR   B 2 121 ? 4.857   -4.536  5.908   1.00 95.95 121 B 1 
ATOM   2623 N N   . ASP   B 2 122 ? 2.200   -6.037  3.422   1.00 97.86 122 B 1 
ATOM   2624 C CA  . ASP   B 2 122 ? 2.390   -6.799  2.184   1.00 97.82 122 B 1 
ATOM   2625 C C   . ASP   B 2 122 ? 1.779   -6.052  0.990   1.00 97.51 122 B 1 
ATOM   2626 O O   . ASP   B 2 122 ? 2.416   -5.952  -0.057  1.00 97.13 122 B 1 
ATOM   2627 C CB  . ASP   B 2 122 ? 1.812   -8.215  2.339   1.00 98.12 122 B 1 
ATOM   2628 C CG  . ASP   B 2 122 ? 2.395   -8.928  3.563   1.00 98.13 122 B 1 
ATOM   2629 O OD1 . ASP   B 2 122 ? 3.639   -9.083  3.639   1.00 97.24 122 B 1 
ATOM   2630 O OD2 . ASP   B 2 122 ? 1.610   -9.259  4.480   1.00 97.28 122 B 1 
ATOM   2631 N N   . LEU   B 2 123 ? 0.609   -5.427  1.171   1.00 97.47 123 B 1 
ATOM   2632 C CA  . LEU   B 2 123 ? -0.000  -4.573  0.146   1.00 97.22 123 B 1 
ATOM   2633 C C   . LEU   B 2 123 ? 0.839   -3.325  -0.152  1.00 96.69 123 B 1 
ATOM   2634 O O   . LEU   B 2 123 ? 0.977   -2.960  -1.314  1.00 95.61 123 B 1 
ATOM   2635 C CB  . LEU   B 2 123 ? -1.419  -4.158  0.554   1.00 96.89 123 B 1 
ATOM   2636 C CG  . LEU   B 2 123 ? -2.440  -5.301  0.662   1.00 94.63 123 B 1 
ATOM   2637 C CD1 . LEU   B 2 123 ? -3.816  -4.679  0.865   1.00 89.91 123 B 1 
ATOM   2638 C CD2 . LEU   B 2 123 ? -2.497  -6.181  -0.583  1.00 89.21 123 B 1 
ATOM   2639 N N   . LEU   B 2 124 ? 1.436   -2.695  0.864   1.00 96.91 124 B 1 
ATOM   2640 C CA  . LEU   B 2 124 ? 2.368   -1.582  0.660   1.00 96.55 124 B 1 
ATOM   2641 C C   . LEU   B 2 124 ? 3.572   -2.015  -0.177  1.00 96.03 124 B 1 
ATOM   2642 O O   . LEU   B 2 124 ? 3.955   -1.300  -1.092  1.00 95.19 124 B 1 
ATOM   2643 C CB  . LEU   B 2 124 ? 2.846   -1.018  2.005   1.00 96.02 124 B 1 
ATOM   2644 C CG  . LEU   B 2 124 ? 1.833   -0.116  2.730   1.00 90.30 124 B 1 
ATOM   2645 C CD1 . LEU   B 2 124 ? 2.391   0.234   4.111   1.00 90.23 124 B 1 
ATOM   2646 C CD2 . LEU   B 2 124 ? 1.571   1.183   1.972   1.00 89.82 124 B 1 
ATOM   2647 N N   . ARG   B 2 125 ? 4.141   -3.195  0.098   1.00 95.86 125 B 1 
ATOM   2648 C CA  . ARG   B 2 125 ? 5.237   -3.747  -0.714  1.00 95.20 125 B 1 
ATOM   2649 C C   . ARG   B 2 125 ? 4.802   -3.940  -2.167  1.00 94.80 125 B 1 
ATOM   2650 O O   . ARG   B 2 125 ? 5.496   -3.475  -3.063  1.00 93.91 125 B 1 
ATOM   2651 C CB  . ARG   B 2 125 ? 5.734   -5.059  -0.095  1.00 94.58 125 B 1 
ATOM   2652 C CG  . ARG   B 2 125 ? 7.053   -5.515  -0.743  1.00 89.88 125 B 1 
ATOM   2653 C CD  . ARG   B 2 125 ? 7.482   -6.918  -0.284  1.00 87.18 125 B 1 
ATOM   2654 N NE  . ARG   B 2 125 ? 7.481   -7.040  1.193   1.00 79.44 125 B 1 
ATOM   2655 C CZ  . ARG   B 2 125 ? 6.661   -7.792  1.927   1.00 74.55 125 B 1 
ATOM   2656 N NH1 . ARG   B 2 125 ? 5.845   -8.656  1.402   1.00 65.22 125 B 1 
ATOM   2657 N NH2 . ARG   B 2 125 ? 6.641   -7.667  3.224   1.00 65.32 125 B 1 
ATOM   2658 N N   . THR   B 2 126 ? 3.643   -4.557  -2.384  1.00 94.50 126 B 1 
ATOM   2659 C CA  . THR   B 2 126 ? 3.073   -4.747  -3.728  1.00 93.76 126 B 1 
ATOM   2660 C C   . THR   B 2 126 ? 2.830   -3.411  -4.431  1.00 93.47 126 B 1 
ATOM   2661 O O   . THR   B 2 126 ? 3.167   -3.268  -5.602  1.00 92.51 126 B 1 
ATOM   2662 C CB  . THR   B 2 126 ? 1.762   -5.542  -3.646  1.00 93.14 126 B 1 
ATOM   2663 O OG1 . THR   B 2 126 ? 1.984   -6.780  -3.010  1.00 90.89 126 B 1 
ATOM   2664 C CG2 . THR   B 2 126 ? 1.171   -5.850  -5.021  1.00 90.75 126 B 1 
ATOM   2665 N N   . PHE   B 2 127 ? 2.305   -2.407  -3.726  1.00 94.22 127 B 1 
ATOM   2666 C CA  . PHE   B 2 127 ? 2.105   -1.063  -4.281  1.00 93.88 127 B 1 
ATOM   2667 C C   . PHE   B 2 127 ? 3.431   -0.434  -4.722  1.00 93.43 127 B 1 
ATOM   2668 O O   . PHE   B 2 127 ? 3.527   0.066   -5.839  1.00 92.76 127 B 1 
ATOM   2669 C CB  . PHE   B 2 127 ? 1.381   -0.193  -3.253  1.00 93.63 127 B 1 
ATOM   2670 C CG  . PHE   B 2 127 ? 1.051   1.198   -3.764  1.00 93.21 127 B 1 
ATOM   2671 C CD1 . PHE   B 2 127 ? 1.958   2.258   -3.588  1.00 89.79 127 B 1 
ATOM   2672 C CD2 . PHE   B 2 127 ? -0.160  1.432   -4.439  1.00 89.43 127 B 1 
ATOM   2673 C CE1 . PHE   B 2 127 ? 1.656   3.541   -4.081  1.00 88.62 127 B 1 
ATOM   2674 C CE2 . PHE   B 2 127 ? -0.464  2.715   -4.929  1.00 87.95 127 B 1 
ATOM   2675 C CZ  . PHE   B 2 127 ? 0.444   3.770   -4.749  1.00 88.99 127 B 1 
ATOM   2676 N N   . ILE   B 2 128 ? 4.465   -0.502  -3.882  1.00 93.89 128 B 1 
ATOM   2677 C CA  . ILE   B 2 128 ? 5.806   0.017   -4.184  1.00 93.51 128 B 1 
ATOM   2678 C C   . ILE   B 2 128 ? 6.396   -0.677  -5.422  1.00 92.05 128 B 1 
ATOM   2679 O O   . ILE   B 2 128 ? 6.929   -0.009  -6.303  1.00 90.57 128 B 1 
ATOM   2680 C CB  . ILE   B 2 128 ? 6.711   -0.148  -2.945  1.00 94.03 128 B 1 
ATOM   2681 C CG1 . ILE   B 2 128 ? 6.270   0.824   -1.825  1.00 93.46 128 B 1 
ATOM   2682 C CG2 . ILE   B 2 128 ? 8.190   0.090   -3.283  1.00 93.28 128 B 1 
ATOM   2683 C CD1 . ILE   B 2 128 ? 6.801   0.426   -0.445  1.00 91.39 128 B 1 
ATOM   2684 N N   . GLU   B 2 129 ? 6.267   -2.001  -5.511  1.00 90.69 129 B 1 
ATOM   2685 C CA  . GLU   B 2 129 ? 6.709   -2.775  -6.676  1.00 89.05 129 B 1 
ATOM   2686 C C   . GLU   B 2 129 ? 5.978   -2.336  -7.952  1.00 88.57 129 B 1 
ATOM   2687 O O   . GLU   B 2 129 ? 6.617   -2.111  -8.981  1.00 86.80 129 B 1 
ATOM   2688 C CB  . GLU   B 2 129 ? 6.489   -4.273  -6.419  1.00 87.43 129 B 1 
ATOM   2689 C CG  . GLU   B 2 129 ? 7.501   -4.857  -5.418  1.00 80.72 129 B 1 
ATOM   2690 C CD  . GLU   B 2 129 ? 7.164   -6.290  -4.968  1.00 76.99 129 B 1 
ATOM   2691 O OE1 . GLU   B 2 129 ? 7.863   -6.781  -4.048  1.00 70.89 129 B 1 
ATOM   2692 O OE2 . GLU   B 2 129 ? 6.213   -6.898  -5.512  1.00 71.03 129 B 1 
ATOM   2693 N N   . LEU   B 2 130 ? 4.662   -2.138  -7.885  1.00 88.15 130 B 1 
ATOM   2694 C CA  . LEU   B 2 130 ? 3.845   -1.695  -9.017  1.00 87.42 130 B 1 
ATOM   2695 C C   . LEU   B 2 130 ? 4.222   -0.306  -9.536  1.00 86.62 130 B 1 
ATOM   2696 O O   . LEU   B 2 130 ? 4.216   -0.077  -10.743 1.00 83.93 130 B 1 
ATOM   2697 C CB  . LEU   B 2 130 ? 2.365   -1.681  -8.605  1.00 85.94 130 B 1 
ATOM   2698 C CG  . LEU   B 2 130 ? 1.720   -3.070  -8.548  1.00 81.76 130 B 1 
ATOM   2699 C CD1 . LEU   B 2 130 ? 0.295   -2.926  -8.008  1.00 76.97 130 B 1 
ATOM   2700 C CD2 . LEU   B 2 130 ? 1.678   -3.691  -9.942  1.00 76.78 130 B 1 
ATOM   2701 N N   . THR   B 2 131 ? 4.548   0.624   -8.636  1.00 87.90 131 B 1 
ATOM   2702 C CA  . THR   B 2 131 ? 4.947   1.982   -9.030  1.00 85.77 131 B 1 
ATOM   2703 C C   . THR   B 2 131 ? 6.333   2.017   -9.663  1.00 83.89 131 B 1 
ATOM   2704 O O   . THR   B 2 131 ? 6.668   2.976   -10.358 1.00 79.17 131 B 1 
ATOM   2705 C CB  . THR   B 2 131 ? 4.925   2.955   -7.848  1.00 84.73 131 B 1 
ATOM   2706 O OG1 . THR   B 2 131 ? 5.872   2.586   -6.869  1.00 77.48 131 B 1 
ATOM   2707 C CG2 . THR   B 2 131 ? 3.552   3.063   -7.195  1.00 77.53 131 B 1 
ATOM   2708 N N   . GLY   B 2 132 ? 7.154   0.999   -9.411  1.00 83.31 132 B 1 
ATOM   2709 C CA  . GLY   B 2 132 ? 8.554   0.977   -9.828  1.00 81.52 132 B 1 
ATOM   2710 C C   . GLY   B 2 132 ? 9.404   2.064   -9.169  1.00 82.75 132 B 1 
ATOM   2711 O O   . GLY   B 2 132 ? 10.470  2.387   -9.692  1.00 79.27 132 B 1 
ATOM   2712 N N   . VAL   B 2 133 ? 8.977   2.639   -8.047  1.00 82.60 133 B 1 
ATOM   2713 C CA  . VAL   B 2 133 ? 9.639   3.798   -7.409  1.00 81.53 133 B 1 
ATOM   2714 C C   . VAL   B 2 133 ? 11.118  3.556   -7.078  1.00 81.20 133 B 1 
ATOM   2715 O O   . VAL   B 2 133 ? 11.922  4.481   -7.142  1.00 77.74 133 B 1 
ATOM   2716 C CB  . VAL   B 2 133 ? 8.845   4.258   -6.168  1.00 79.63 133 B 1 
ATOM   2717 C CG1 . VAL   B 2 133 ? 8.918   3.278   -4.993  1.00 72.78 133 B 1 
ATOM   2718 C CG2 . VAL   B 2 133 ? 9.287   5.644   -5.692  1.00 74.18 133 B 1 
ATOM   2719 N N   . HIS   B 2 134 ? 11.486  2.306   -6.793  1.00 81.70 134 B 1 
ATOM   2720 C CA  . HIS   B 2 134 ? 12.869  1.917   -6.508  1.00 79.81 134 B 1 
ATOM   2721 C C   . HIS   B 2 134 ? 13.686  1.575   -7.757  1.00 80.89 134 B 1 
ATOM   2722 O O   . HIS   B 2 134 ? 14.892  1.331   -7.654  1.00 76.92 134 B 1 
ATOM   2723 C CB  . HIS   B 2 134 ? 12.867  0.748   -5.520  1.00 75.78 134 B 1 
ATOM   2724 C CG  . HIS   B 2 134 ? 12.278  1.113   -4.184  1.00 70.25 134 B 1 
ATOM   2725 N ND1 . HIS   B 2 134 ? 12.619  2.217   -3.420  1.00 61.40 134 B 1 
ATOM   2726 C CD2 . HIS   B 2 134 ? 11.323  0.420   -3.492  1.00 61.44 134 B 1 
ATOM   2727 C CE1 . HIS   B 2 134 ? 11.884  2.179   -2.300  1.00 57.73 134 B 1 
ATOM   2728 N NE2 . HIS   B 2 134 ? 11.090  1.101   -2.305  1.00 59.37 134 B 1 
ATOM   2729 N N   . GLN   B 2 135 ? 13.076  1.552   -8.942  1.00 81.09 135 B 1 
ATOM   2730 C CA  . GLN   B 2 135 ? 13.808  1.302   -10.175 1.00 80.57 135 B 1 
ATOM   2731 C C   . GLN   B 2 135 ? 14.466  2.591   -10.683 1.00 82.80 135 B 1 
ATOM   2732 O O   . GLN   B 2 135 ? 13.846  3.655   -10.663 1.00 80.91 135 B 1 
ATOM   2733 C CB  . GLN   B 2 135 ? 12.919  0.661   -11.242 1.00 76.54 135 B 1 
ATOM   2734 C CG  . GLN   B 2 135 ? 12.447  -0.741  -10.807 1.00 70.81 135 B 1 
ATOM   2735 C CD  . GLN   B 2 135 ? 12.153  -1.674  -11.975 1.00 68.04 135 B 1 
ATOM   2736 O OE1 . GLN   B 2 135 ? 12.483  -1.414  -13.121 1.00 61.32 135 B 1 
ATOM   2737 N NE2 . GLN   B 2 135 ? 11.559  -2.819  -11.719 1.00 58.68 135 B 1 
ATOM   2738 N N   . PRO   B 2 136 ? 15.724  2.522   -11.171 1.00 81.58 136 B 1 
ATOM   2739 C CA  . PRO   B 2 136 ? 16.358  3.669   -11.799 1.00 81.96 136 B 1 
ATOM   2740 C C   . PRO   B 2 136 ? 15.602  4.044   -13.076 1.00 82.58 136 B 1 
ATOM   2741 O O   . PRO   B 2 136 ? 15.248  3.183   -13.887 1.00 78.33 136 B 1 
ATOM   2742 C CB  . PRO   B 2 136 ? 17.805  3.245   -12.062 1.00 79.20 136 B 1 
ATOM   2743 C CG  . PRO   B 2 136 ? 17.703  1.724   -12.214 1.00 76.23 136 B 1 
ATOM   2744 C CD  . PRO   B 2 136 ? 16.574  1.351   -11.256 1.00 79.23 136 B 1 
ATOM   2745 N N   . GLY   B 2 137 ? 15.383  5.331   -13.275 1.00 86.40 137 B 1 
ATOM   2746 C CA  . GLY   B 2 137 ? 14.660  5.828   -14.437 1.00 86.35 137 B 1 
ATOM   2747 C C   . GLY   B 2 137 ? 14.074  7.215   -14.224 1.00 87.65 137 B 1 
ATOM   2748 O O   . GLY   B 2 137 ? 14.513  7.976   -13.362 1.00 84.53 137 B 1 
ATOM   2749 N N   . SER   B 2 138 ? 13.090  7.536   -15.048 1.00 88.58 138 B 1 
ATOM   2750 C CA  . SER   B 2 138 ? 12.366  8.808   -15.002 1.00 88.86 138 B 1 
ATOM   2751 C C   . SER   B 2 138 ? 10.865  8.564   -15.054 1.00 89.46 138 B 1 
ATOM   2752 O O   . SER   B 2 138 ? 10.404  7.575   -15.621 1.00 88.10 138 B 1 
ATOM   2753 C CB  . SER   B 2 138 ? 12.791  9.709   -16.164 1.00 87.57 138 B 1 
ATOM   2754 O OG  . SER   B 2 138 ? 14.195  9.926   -16.157 1.00 82.12 138 B 1 
ATOM   2755 N N   . GLN   B 2 139 ? 10.100  9.490   -14.492 1.00 88.81 139 B 1 
ATOM   2756 C CA  . GLN   B 2 139 ? 8.642   9.481   -14.557 1.00 88.32 139 B 1 
ATOM   2757 C C   . GLN   B 2 139 ? 8.159   10.477  -15.614 1.00 89.44 139 B 1 
ATOM   2758 O O   . GLN   B 2 139 ? 8.664   11.594  -15.701 1.00 88.27 139 B 1 
ATOM   2759 C CB  . GLN   B 2 139 ? 8.082   9.752   -13.160 1.00 85.57 139 B 1 
ATOM   2760 C CG  . GLN   B 2 139 ? 6.554   9.601   -13.083 1.00 78.79 139 B 1 
ATOM   2761 C CD  . GLN   B 2 139 ? 6.080   9.511   -11.635 1.00 76.86 139 B 1 
ATOM   2762 O OE1 . GLN   B 2 139 ? 6.618   8.760   -10.843 1.00 69.66 139 B 1 
ATOM   2763 N NE2 . GLN   B 2 139 ? 5.075   10.256  -11.243 1.00 67.01 139 B 1 
ATOM   2764 N N   . ILE   B 2 140 ? 7.183   10.056  -16.415 1.00 90.66 140 B 1 
ATOM   2765 C CA  . ILE   B 2 140 ? 6.484   10.910  -17.381 1.00 91.65 140 B 1 
ATOM   2766 C C   . ILE   B 2 140 ? 4.989   10.729  -17.153 1.00 91.78 140 B 1 
ATOM   2767 O O   . ILE   B 2 140 ? 4.478   9.613   -17.236 1.00 90.96 140 B 1 
ATOM   2768 C CB  . ILE   B 2 140 ? 6.866   10.572  -18.842 1.00 91.66 140 B 1 
ATOM   2769 C CG1 . ILE   B 2 140 ? 8.394   10.655  -19.072 1.00 88.30 140 B 1 
ATOM   2770 C CG2 . ILE   B 2 140 ? 6.127   11.522  -19.806 1.00 87.49 140 B 1 
ATOM   2771 C CD1 . ILE   B 2 140 ? 8.841   10.196  -20.470 1.00 85.49 140 B 1 
ATOM   2772 N N   . GLU   B 2 141 ? 4.283   11.816  -16.887 1.00 91.68 141 B 1 
ATOM   2773 C CA  . GLU   B 2 141 ? 2.840   11.819  -16.685 1.00 91.38 141 B 1 
ATOM   2774 C C   . GLU   B 2 141 ? 2.166   12.565  -17.833 1.00 92.29 141 B 1 
ATOM   2775 O O   . GLU   B 2 141 ? 2.519   13.705  -18.137 1.00 91.22 141 B 1 
ATOM   2776 C CB  . GLU   B 2 141 ? 2.531   12.405  -15.299 1.00 89.08 141 B 1 
ATOM   2777 C CG  . GLU   B 2 141 ? 1.041   12.393  -14.946 1.00 78.63 141 B 1 
ATOM   2778 C CD  . GLU   B 2 141 ? 0.749   12.783  -13.489 1.00 78.18 141 B 1 
ATOM   2779 O OE1 . GLU   B 2 141 ? -0.451  12.837  -13.131 1.00 72.94 141 B 1 
ATOM   2780 O OE2 . GLU   B 2 141 ? 1.698   13.007  -12.711 1.00 72.72 141 B 1 
ATOM   2781 N N   . ILE   B 2 142 ? 1.216   11.905  -18.492 1.00 92.33 142 B 1 
ATOM   2782 C CA  . ILE   B 2 142 ? 0.462   12.488  -19.603 1.00 92.85 142 B 1 
ATOM   2783 C C   . ILE   B 2 142 ? -1.037  12.399  -19.351 1.00 92.73 142 B 1 
ATOM   2784 O O   . ILE   B 2 142 ? -1.543  11.414  -18.811 1.00 91.98 142 B 1 
ATOM   2785 C CB  . ILE   B 2 142 ? 0.851   11.886  -20.975 1.00 92.58 142 B 1 
ATOM   2786 C CG1 . ILE   B 2 142 ? 0.468   10.395  -21.108 1.00 86.91 142 B 1 
ATOM   2787 C CG2 . ILE   B 2 142 ? 2.350   12.101  -21.245 1.00 84.75 142 B 1 
ATOM   2788 C CD1 . ILE   B 2 142 ? 0.708   9.809   -22.511 1.00 85.35 142 B 1 
ATOM   2789 N N   . LYS   B 2 143 ? -1.759  13.409  -19.798 1.00 92.53 143 B 1 
ATOM   2790 C CA  . LYS   B 2 143 ? -3.216  13.448  -19.807 1.00 92.07 143 B 1 
ATOM   2791 C C   . LYS   B 2 143 ? -3.719  13.096  -21.205 1.00 92.43 143 B 1 
ATOM   2792 O O   . LYS   B 2 143 ? -3.255  13.672  -22.185 1.00 91.39 143 B 1 
ATOM   2793 C CB  . LYS   B 2 143 ? -3.647  14.840  -19.338 1.00 90.14 143 B 1 
ATOM   2794 C CG  . LYS   B 2 143 ? -5.162  14.962  -19.219 1.00 83.98 143 B 1 
ATOM   2795 C CD  . LYS   B 2 143 ? -5.520  16.374  -18.750 1.00 81.03 143 B 1 
ATOM   2796 C CE  . LYS   B 2 143 ? -7.022  16.485  -18.897 1.00 71.55 143 B 1 
ATOM   2797 N NZ  . LYS   B 2 143 ? -7.556  17.825  -18.633 1.00 66.26 143 B 1 
ATOM   2798 N N   . VAL   B 2 144 ? -4.650  12.148  -21.293 1.00 91.45 144 B 1 
ATOM   2799 C CA  . VAL   B 2 144 ? -5.190  11.657  -22.568 1.00 91.68 144 B 1 
ATOM   2800 C C   . VAL   B 2 144 ? -6.712  11.503  -22.498 1.00 92.10 144 B 1 
ATOM   2801 O O   . VAL   B 2 144 ? -7.251  11.316  -21.403 1.00 91.48 144 B 1 
ATOM   2802 C CB  . VAL   B 2 144 ? -4.538  10.323  -22.984 1.00 90.74 144 B 1 
ATOM   2803 C CG1 . VAL   B 2 144 ? -3.023  10.448  -23.154 1.00 86.43 144 B 1 
ATOM   2804 C CG2 . VAL   B 2 144 ? -4.821  9.165   -22.014 1.00 86.53 144 B 1 
ATOM   2805 N N   . PRO   B 2 145 ? -7.425  11.519  -23.640 1.00 91.39 145 B 1 
ATOM   2806 C CA  . PRO   B 2 145 ? -8.824  11.107  -23.686 1.00 90.55 145 B 1 
ATOM   2807 C C   . PRO   B 2 145 ? -9.009  9.675   -23.161 1.00 89.97 145 B 1 
ATOM   2808 O O   . PRO   B 2 145 ? -8.156  8.804   -23.369 1.00 87.88 145 B 1 
ATOM   2809 C CB  . PRO   B 2 145 ? -9.245  11.230  -25.153 1.00 89.33 145 B 1 
ATOM   2810 C CG  . PRO   B 2 145 ? -8.253  12.239  -25.730 1.00 87.51 145 B 1 
ATOM   2811 C CD  . PRO   B 2 145 ? -6.976  11.948  -24.947 1.00 90.45 145 B 1 
ATOM   2812 N N   . ASN   B 2 146 ? -10.136 9.409   -22.493 1.00 87.67 146 B 1 
ATOM   2813 C CA  . ASN   B 2 146 ? -10.480 8.072   -22.008 1.00 85.89 146 B 1 
ATOM   2814 C C   . ASN   B 2 146 ? -11.048 7.200   -23.140 1.00 85.77 146 B 1 
ATOM   2815 O O   . ASN   B 2 146 ? -12.219 6.821   -23.142 1.00 82.66 146 B 1 
ATOM   2816 C CB  . ASN   B 2 146 ? -11.399 8.185   -20.782 1.00 82.37 146 B 1 
ATOM   2817 C CG  . ASN   B 2 146 ? -11.604 6.847   -20.090 1.00 78.66 146 B 1 
ATOM   2818 O OD1 . ASN   B 2 146 ? -10.902 5.872   -20.313 1.00 71.68 146 B 1 
ATOM   2819 N ND2 . ASN   B 2 146 ? -12.569 6.773   -19.200 1.00 71.98 146 B 1 
ATOM   2820 N N   . GLU   B 2 147 ? -10.207 6.889   -24.104 1.00 84.42 147 B 1 
ATOM   2821 C CA  . GLU   B 2 147 ? -10.556 6.165   -25.323 1.00 84.06 147 B 1 
ATOM   2822 C C   . GLU   B 2 147 ? -9.639  4.952   -25.536 1.00 83.95 147 B 1 
ATOM   2823 O O   . GLU   B 2 147 ? -8.511  4.882   -25.030 1.00 79.96 147 B 1 
ATOM   2824 C CB  . GLU   B 2 147 ? -10.486 7.111   -26.531 1.00 80.73 147 B 1 
ATOM   2825 C CG  . GLU   B 2 147 ? -11.566 8.204   -26.505 1.00 74.23 147 B 1 
ATOM   2826 C CD  . GLU   B 2 147 ? -11.452 9.191   -27.676 1.00 72.96 147 B 1 
ATOM   2827 O OE1 . GLU   B 2 147 ? -12.178 10.211  -27.645 1.00 66.59 147 B 1 
ATOM   2828 O OE2 . GLU   B 2 147 ? -10.628 8.941   -28.595 1.00 69.18 147 B 1 
ATOM   2829 N N   . ALA   B 2 148 ? -10.123 3.984   -26.314 1.00 82.07 148 B 1 
ATOM   2830 C CA  . ALA   B 2 148 ? -9.332  2.824   -26.702 1.00 81.94 148 B 1 
ATOM   2831 C C   . ALA   B 2 148 ? -8.107  3.245   -27.535 1.00 83.02 148 B 1 
ATOM   2832 O O   . ALA   B 2 148 ? -8.184  4.104   -28.412 1.00 78.36 148 B 1 
ATOM   2833 C CB  . ALA   B 2 148 ? -10.231 1.830   -27.451 1.00 77.25 148 B 1 
ATOM   2834 N N   . GLY   B 2 149 ? -6.967  2.629   -27.262 1.00 84.07 149 B 1 
ATOM   2835 C CA  . GLY   B 2 149 ? -5.731  2.820   -28.027 1.00 84.95 149 B 1 
ATOM   2836 C C   . GLY   B 2 149 ? -4.837  3.971   -27.587 1.00 87.18 149 B 1 
ATOM   2837 O O   . GLY   B 2 149 ? -3.698  4.046   -28.055 1.00 84.58 149 B 1 
ATOM   2838 N N   . MET   B 2 150 ? -5.272  4.841   -26.673 1.00 88.76 150 B 1 
ATOM   2839 C CA  . MET   B 2 150 ? -4.420  5.935   -26.179 1.00 88.76 150 B 1 
ATOM   2840 C C   . MET   B 2 150 ? -3.169  5.406   -25.466 1.00 89.91 150 B 1 
ATOM   2841 O O   . MET   B 2 150 ? -2.064  5.876   -25.731 1.00 88.64 150 B 1 
ATOM   2842 C CB  . MET   B 2 150 ? -5.225  6.860   -25.260 1.00 87.13 150 B 1 
ATOM   2843 C CG  . MET   B 2 150 ? -6.354  7.591   -26.002 1.00 83.01 150 B 1 
ATOM   2844 S SD  . MET   B 2 150 ? -5.847  8.506   -27.493 1.00 80.04 150 B 1 
ATOM   2845 C CE  . MET   B 2 150 ? -4.821  9.798   -26.776 1.00 69.06 150 B 1 
ATOM   2846 N N   . LEU   B 2 151 ? -3.328  4.373   -24.630 1.00 88.92 151 B 1 
ATOM   2847 C CA  . LEU   B 2 151 ? -2.206  3.721   -23.951 1.00 89.29 151 B 1 
ATOM   2848 C C   . LEU   B 2 151 ? -1.233  3.075   -24.947 1.00 90.38 151 B 1 
ATOM   2849 O O   . LEU   B 2 151 ? -0.029  3.281   -24.837 1.00 89.99 151 B 1 
ATOM   2850 C CB  . LEU   B 2 151 ? -2.759  2.685   -22.956 1.00 87.62 151 B 1 
ATOM   2851 C CG  . LEU   B 2 151 ? -1.676  1.821   -22.275 1.00 85.17 151 B 1 
ATOM   2852 C CD1 . LEU   B 2 151 ? -0.704  2.648   -21.439 1.00 78.96 151 B 1 
ATOM   2853 C CD2 . LEU   B 2 151 ? -2.343  0.794   -21.369 1.00 78.01 151 B 1 
ATOM   2854 N N   . SER   B 2 152 ? -1.735  2.307   -25.919 1.00 90.28 152 B 1 
ATOM   2855 C CA  . SER   B 2 152 ? -0.872  1.602   -26.874 1.00 90.38 152 B 1 
ATOM   2856 C C   . SER   B 2 152 ? -0.067  2.568   -27.741 1.00 91.20 152 B 1 
ATOM   2857 O O   . SER   B 2 152 ? 1.127   2.354   -27.934 1.00 90.38 152 B 1 
ATOM   2858 C CB  . SER   B 2 152 ? -1.671  0.627   -27.744 1.00 88.48 152 B 1 
ATOM   2859 O OG  . SER   B 2 152 ? -2.642  1.277   -28.534 1.00 77.34 152 B 1 
ATOM   2860 N N   . LYS   B 2 153 ? -0.681  3.666   -28.194 1.00 91.86 153 B 1 
ATOM   2861 C CA  . LYS   B 2 153 ? -0.013  4.702   -28.995 1.00 91.58 153 B 1 
ATOM   2862 C C   . LYS   B 2 153 ? 1.072   5.429   -28.195 1.00 92.02 153 B 1 
ATOM   2863 O O   . LYS   B 2 153 ? 2.195   5.546   -28.677 1.00 90.97 153 B 1 
ATOM   2864 C CB  . LYS   B 2 153 ? -1.051  5.700   -29.528 1.00 90.25 153 B 1 
ATOM   2865 C CG  . LYS   B 2 153 ? -1.971  5.105   -30.608 1.00 83.24 153 B 1 
ATOM   2866 C CD  . LYS   B 2 153 ? -3.070  6.113   -30.964 1.00 79.86 153 B 1 
ATOM   2867 C CE  . LYS   B 2 153 ? -4.051  5.530   -31.985 1.00 69.27 153 B 1 
ATOM   2868 N NZ  . LYS   B 2 153 ? -5.193  6.452   -32.227 1.00 61.98 153 B 1 
ATOM   2869 N N   . ALA   B 2 154 ? 0.767   5.856   -26.971 1.00 92.44 154 B 1 
ATOM   2870 C CA  . ALA   B 2 154 ? 1.758   6.518   -26.117 1.00 92.55 154 B 1 
ATOM   2871 C C   . ALA   B 2 154 ? 2.930   5.578   -25.768 1.00 92.82 154 B 1 
ATOM   2872 O O   . ALA   B 2 154 ? 4.093   5.964   -25.866 1.00 92.10 154 B 1 
ATOM   2873 C CB  . ALA   B 2 154 ? 1.048   7.038   -24.860 1.00 92.13 154 B 1 
ATOM   2874 N N   . ALA   B 2 155 ? 2.633   4.319   -25.440 1.00 92.63 155 B 1 
ATOM   2875 C CA  . ALA   B 2 155 ? 3.659   3.316   -25.166 1.00 92.28 155 B 1 
ATOM   2876 C C   . ALA   B 2 155 ? 4.501   2.979   -26.412 1.00 92.36 155 B 1 
ATOM   2877 O O   . ALA   B 2 155 ? 5.692   2.700   -26.281 1.00 91.46 155 B 1 
ATOM   2878 C CB  . ALA   B 2 155 ? 2.979   2.070   -24.582 1.00 91.29 155 B 1 
ATOM   2879 N N   . ALA   B 2 156 ? 3.917   3.042   -27.617 1.00 92.75 156 B 1 
ATOM   2880 C CA  . ALA   B 2 156 ? 4.652   2.839   -28.869 1.00 92.30 156 B 1 
ATOM   2881 C C   . ALA   B 2 156 ? 5.704   3.934   -29.098 1.00 92.27 156 B 1 
ATOM   2882 O O   . ALA   B 2 156 ? 6.848   3.604   -29.392 1.00 91.28 156 B 1 
ATOM   2883 C CB  . ALA   B 2 156 ? 3.665   2.738   -30.038 1.00 91.35 156 B 1 
ATOM   2884 N N   . ILE   B 2 157 ? 5.369   5.204   -28.857 1.00 93.06 157 B 1 
ATOM   2885 C CA  . ILE   B 2 157 ? 6.314   6.336   -28.967 1.00 92.76 157 B 1 
ATOM   2886 C C   . ILE   B 2 157 ? 7.533   6.123   -28.056 1.00 92.60 157 B 1 
ATOM   2887 O O   . ILE   B 2 157 ? 8.674   6.333   -28.469 1.00 91.18 157 B 1 
ATOM   2888 C CB  . ILE   B 2 157 ? 5.592   7.664   -28.636 1.00 92.37 157 B 1 
ATOM   2889 C CG1 . ILE   B 2 157 ? 4.528   7.976   -29.714 1.00 90.00 157 B 1 
ATOM   2890 C CG2 . ILE   B 2 157 ? 6.579   8.840   -28.519 1.00 90.25 157 B 1 
ATOM   2891 C CD1 . ILE   B 2 157 ? 3.537   9.071   -29.307 1.00 83.36 157 B 1 
ATOM   2892 N N   . ILE   B 2 158 ? 7.305   5.650   -26.824 1.00 92.49 158 B 1 
ATOM   2893 C CA  . ILE   B 2 158 ? 8.391   5.337   -25.883 1.00 92.02 158 B 1 
ATOM   2894 C C   . ILE   B 2 158 ? 9.238   4.167   -26.406 1.00 91.82 158 B 1 
ATOM   2895 O O   . ILE   B 2 158 ? 10.470  4.221   -26.387 1.00 90.83 158 B 1 
ATOM   2896 C CB  . ILE   B 2 158 ? 7.810   5.051   -24.480 1.00 91.55 158 B 1 
ATOM   2897 C CG1 . ILE   B 2 158 ? 7.077   6.298   -23.926 1.00 90.11 158 B 1 
ATOM   2898 C CG2 . ILE   B 2 158 ? 8.917   4.613   -23.509 1.00 90.46 158 B 1 
ATOM   2899 C CD1 . ILE   B 2 158 ? 6.229   6.030   -22.674 1.00 86.55 158 B 1 
ATOM   2900 N N   . SER   B 2 159 ? 8.587   3.125   -26.918 1.00 91.91 159 B 1 
ATOM   2901 C CA  . SER   B 2 159 ? 9.252   1.937   -27.463 1.00 90.45 159 B 1 
ATOM   2902 C C   . SER   B 2 159 ? 10.099  2.234   -28.704 1.00 90.53 159 B 1 
ATOM   2903 O O   . SER   B 2 159 ? 11.135  1.599   -28.892 1.00 88.67 159 B 1 
ATOM   2904 C CB  . SER   B 2 159 ? 8.197   0.887   -27.809 1.00 87.93 159 B 1 
ATOM   2905 O OG  . SER   B 2 159 ? 8.809   -0.246  -28.396 1.00 73.39 159 B 1 
ATOM   2906 N N   . GLU   B 2 160 ? 9.695   3.186   -29.555 1.00 91.50 160 B 1 
ATOM   2907 C CA  . GLU   B 2 160 ? 10.439  3.578   -30.765 1.00 90.74 160 B 1 
ATOM   2908 C C   . GLU   B 2 160 ? 11.836  4.122   -30.448 1.00 90.30 160 B 1 
ATOM   2909 O O   . GLU   B 2 160 ? 12.763  3.951   -31.239 1.00 88.01 160 B 1 
ATOM   2910 C CB  . GLU   B 2 160 ? 9.638   4.627   -31.547 1.00 89.96 160 B 1 
ATOM   2911 C CG  . GLU   B 2 160 ? 8.483   3.995   -32.337 1.00 81.22 160 B 1 
ATOM   2912 C CD  . GLU   B 2 160 ? 7.581   5.028   -33.035 1.00 74.74 160 B 1 
ATOM   2913 O OE1 . GLU   B 2 160 ? 6.538   4.594   -33.577 1.00 66.55 160 B 1 
ATOM   2914 O OE2 . GLU   B 2 160 ? 7.927   6.233   -33.034 1.00 67.72 160 B 1 
ATOM   2915 N N   . ARG   B 2 161 ? 12.028  4.700   -29.253 1.00 91.07 161 B 1 
ATOM   2916 C CA  . ARG   B 2 161 ? 13.358  5.100   -28.757 1.00 90.46 161 B 1 
ATOM   2917 C C   . ARG   B 2 161 ? 14.112  3.977   -28.046 1.00 90.41 161 B 1 
ATOM   2918 O O   . ARG   B 2 161 ? 15.135  4.249   -27.413 1.00 88.30 161 B 1 
ATOM   2919 C CB  . ARG   B 2 161 ? 13.255  6.351   -27.890 1.00 90.18 161 B 1 
ATOM   2920 C CG  . ARG   B 2 161 ? 12.900  7.576   -28.738 1.00 86.69 161 B 1 
ATOM   2921 C CD  . ARG   B 2 161 ? 13.313  8.841   -27.988 1.00 84.32 161 B 1 
ATOM   2922 N NE  . ARG   B 2 161 ? 13.031  10.030  -28.788 1.00 82.96 161 B 1 
ATOM   2923 C CZ  . ARG   B 2 161 ? 13.865  10.868  -29.373 1.00 81.57 161 B 1 
ATOM   2924 N NH1 . ARG   B 2 161 ? 15.155  10.779  -29.256 1.00 74.76 161 B 1 
ATOM   2925 N NH2 . ARG   B 2 161 ? 13.371  11.825  -30.093 1.00 76.63 161 B 1 
ATOM   2926 N N   . HIS   B 2 162 ? 13.648  2.743   -28.138 1.00 90.41 162 B 1 
ATOM   2927 C CA  . HIS   B 2 162 ? 14.221  1.579   -27.455 1.00 89.81 162 B 1 
ATOM   2928 C C   . HIS   B 2 162 ? 14.303  1.727   -25.926 1.00 89.56 162 B 1 
ATOM   2929 O O   . HIS   B 2 162 ? 15.112  1.071   -25.274 1.00 86.45 162 B 1 
ATOM   2930 C CB  . HIS   B 2 162 ? 15.558  1.187   -28.099 1.00 88.62 162 B 1 
ATOM   2931 C CG  . HIS   B 2 162 ? 15.448  0.934   -29.577 1.00 85.21 162 B 1 
ATOM   2932 N ND1 . HIS   B 2 162 ? 14.725  -0.080  -30.165 1.00 73.01 162 B 1 
ATOM   2933 C CD2 . HIS   B 2 162 ? 16.011  1.663   -30.594 1.00 72.48 162 B 1 
ATOM   2934 C CE1 . HIS   B 2 162 ? 14.860  0.033   -31.500 1.00 72.39 162 B 1 
ATOM   2935 N NE2 . HIS   B 2 162 ? 15.639  1.077   -31.798 1.00 73.55 162 B 1 
ATOM   2936 N N   . VAL   B 2 163 ? 13.451  2.559   -25.339 1.00 90.50 163 B 1 
ATOM   2937 C CA  . VAL   B 2 163 ? 13.347  2.731   -23.889 1.00 90.50 163 B 1 
ATOM   2938 C C   . VAL   B 2 163 ? 12.339  1.727   -23.340 1.00 90.27 163 B 1 
ATOM   2939 O O   . VAL   B 2 163 ? 11.215  1.623   -23.832 1.00 88.95 163 B 1 
ATOM   2940 C CB  . VAL   B 2 163 ? 12.995  4.181   -23.521 1.00 89.96 163 B 1 
ATOM   2941 C CG1 . VAL   B 2 163 ? 12.858  4.355   -22.010 1.00 86.05 163 B 1 
ATOM   2942 C CG2 . VAL   B 2 163 ? 14.093  5.143   -24.004 1.00 85.98 163 B 1 
ATOM   2943 N N   . ASN   B 2 164 ? 12.738  0.986   -22.307 1.00 89.13 164 B 1 
ATOM   2944 C CA  . ASN   B 2 164 ? 11.846  0.053   -21.628 1.00 88.07 164 B 1 
ATOM   2945 C C   . ASN   B 2 164 ? 10.922  0.802   -20.655 1.00 88.73 164 B 1 
ATOM   2946 O O   . ASN   B 2 164 ? 11.343  1.729   -19.965 1.00 87.61 164 B 1 
ATOM   2947 C CB  . ASN   B 2 164 ? 12.678  -1.041  -20.934 1.00 85.00 164 B 1 
ATOM   2948 C CG  . ASN   B 2 164 ? 11.835  -2.219  -20.464 1.00 77.25 164 B 1 
ATOM   2949 O OD1 . ASN   B 2 164 ? 10.718  -2.437  -20.901 1.00 69.70 164 B 1 
ATOM   2950 N ND2 . ASN   B 2 164 ? 12.356  -3.022  -19.563 1.00 68.00 164 B 1 
ATOM   2951 N N   . ILE   B 2 165 ? 9.672   0.371   -20.590 1.00 88.33 165 B 1 
ATOM   2952 C CA  . ILE   B 2 165 ? 8.686   0.861   -19.624 1.00 88.78 165 B 1 
ATOM   2953 C C   . ILE   B 2 165 ? 8.734   -0.065  -18.406 1.00 88.35 165 B 1 
ATOM   2954 O O   . ILE   B 2 165 ? 8.343   -1.230  -18.498 1.00 87.01 165 B 1 
ATOM   2955 C CB  . ILE   B 2 165 ? 7.281   0.952   -20.260 1.00 88.62 165 B 1 
ATOM   2956 C CG1 . ILE   B 2 165 ? 7.268   1.971   -21.427 1.00 87.18 165 B 1 
ATOM   2957 C CG2 . ILE   B 2 165 ? 6.240   1.347   -19.196 1.00 86.96 165 B 1 
ATOM   2958 C CD1 . ILE   B 2 165 ? 5.994   1.926   -22.288 1.00 84.86 165 B 1 
ATOM   2959 N N   . ALA   B 2 166 ? 9.214   0.453   -17.278 1.00 87.50 166 B 1 
ATOM   2960 C CA  . ALA   B 2 166 ? 9.268   -0.291  -16.022 1.00 86.11 166 B 1 
ATOM   2961 C C   . ALA   B 2 166 ? 7.871   -0.467  -15.411 1.00 86.35 166 B 1 
ATOM   2962 O O   . ALA   B 2 166 ? 7.534   -1.545  -14.932 1.00 84.27 166 B 1 
ATOM   2963 C CB  . ALA   B 2 166 ? 10.205  0.437   -15.055 1.00 84.06 166 B 1 
ATOM   2964 N N   . SER   B 2 167 ? 7.060   0.583   -15.463 1.00 87.85 167 B 1 
ATOM   2965 C CA  . SER   B 2 167 ? 5.664   0.536   -15.039 1.00 87.93 167 B 1 
ATOM   2966 C C   . SER   B 2 167 ? 4.829   1.569   -15.782 1.00 89.16 167 B 1 
ATOM   2967 O O   . SER   B 2 167 ? 5.338   2.571   -16.281 1.00 88.47 167 B 1 
ATOM   2968 C CB  . SER   B 2 167 ? 5.534   0.727   -13.521 1.00 85.41 167 B 1 
ATOM   2969 O OG  . SER   B 2 167 ? 5.881   2.045   -13.132 1.00 78.99 167 B 1 
ATOM   2970 N N   . VAL   B 2 168 ? 3.527   1.327   -15.831 1.00 88.77 168 B 1 
ATOM   2971 C CA  . VAL   B 2 168 ? 2.539   2.333   -16.219 1.00 89.33 168 B 1 
ATOM   2972 C C   . VAL   B 2 168 ? 1.337   2.217   -15.300 1.00 89.76 168 B 1 
ATOM   2973 O O   . VAL   B 2 168 ? 0.821   1.125   -15.077 1.00 88.67 168 B 1 
ATOM   2974 C CB  . VAL   B 2 168 ? 2.165   2.249   -17.708 1.00 87.97 168 B 1 
ATOM   2975 C CG1 . VAL   B 2 168 ? 1.618   0.894   -18.121 1.00 80.31 168 B 1 
ATOM   2976 C CG2 . VAL   B 2 168 ? 1.157   3.336   -18.105 1.00 80.16 168 B 1 
ATOM   2977 N N   . LEU   B 2 169 ? 0.913   3.347   -14.755 1.00 88.63 169 B 1 
ATOM   2978 C CA  . LEU   B 2 169 ? -0.263  3.448   -13.902 1.00 88.54 169 B 1 
ATOM   2979 C C   . LEU   B 2 169 ? -1.310  4.308   -14.607 1.00 89.29 169 B 1 
ATOM   2980 O O   . LEU   B 2 169 ? -0.990  5.356   -15.164 1.00 88.40 169 B 1 
ATOM   2981 C CB  . LEU   B 2 169 ? 0.133   4.012   -12.532 1.00 86.88 169 B 1 
ATOM   2982 C CG  . LEU   B 2 169 ? 1.218   3.210   -11.790 1.00 83.11 169 B 1 
ATOM   2983 C CD1 . LEU   B 2 169 ? 1.572   3.916   -10.486 1.00 78.69 169 B 1 
ATOM   2984 C CD2 . LEU   B 2 169 ? 0.766   1.784   -11.472 1.00 78.58 169 B 1 
ATOM   2985 N N   . VAL   B 2 170 ? -2.554  3.857   -14.591 1.00 88.15 170 B 1 
ATOM   2986 C CA  . VAL   B 2 170 ? -3.693  4.584   -15.159 1.00 87.45 170 B 1 
ATOM   2987 C C   . VAL   B 2 170 ? -4.507  5.149   -14.005 1.00 86.86 170 B 1 
ATOM   2988 O O   . VAL   B 2 170 ? -5.094  4.391   -13.234 1.00 85.60 170 B 1 
ATOM   2989 C CB  . VAL   B 2 170 ? -4.556  3.690   -16.068 1.00 86.64 170 B 1 
ATOM   2990 C CG1 . VAL   B 2 170 ? -5.655  4.507   -16.753 1.00 83.72 170 B 1 
ATOM   2991 C CG2 . VAL   B 2 170 ? -3.722  2.999   -17.158 1.00 84.42 170 B 1 
ATOM   2992 N N   . TYR   B 2 171 ? -4.546  6.476   -13.880 1.00 86.58 171 B 1 
ATOM   2993 C CA  . TYR   B 2 171 ? -5.362  7.170   -12.890 1.00 85.15 171 B 1 
ATOM   2994 C C   . TYR   B 2 171 ? -6.602  7.771   -13.551 1.00 85.34 171 B 1 
ATOM   2995 O O   . TYR   B 2 171 ? -6.520  8.269   -14.677 1.00 83.77 171 B 1 
ATOM   2996 C CB  . TYR   B 2 171 ? -4.540  8.253   -12.190 1.00 83.23 171 B 1 
ATOM   2997 C CG  . TYR   B 2 171 ? -3.439  7.714   -11.303 1.00 81.02 171 B 1 
ATOM   2998 C CD1 . TYR   B 2 171 ? -3.722  7.338   -9.980  1.00 76.06 171 B 1 
ATOM   2999 C CD2 . TYR   B 2 171 ? -2.120  7.601   -11.788 1.00 75.58 171 B 1 
ATOM   3000 C CE1 . TYR   B 2 171 ? -2.703  6.864   -9.139  1.00 72.31 171 B 1 
ATOM   3001 C CE2 . TYR   B 2 171 ? -1.091  7.123   -10.953 1.00 71.86 171 B 1 
ATOM   3002 C CZ  . TYR   B 2 171 ? -1.390  6.759   -9.625  1.00 72.78 171 B 1 
ATOM   3003 O OH  . TYR   B 2 171 ? -0.394  6.304   -8.804  1.00 70.48 171 B 1 
ATOM   3004 N N   . PRO   B 2 172 ? -7.756  7.773   -12.859 1.00 82.11 172 B 1 
ATOM   3005 C CA  . PRO   B 2 172 ? -8.888  8.572   -13.296 1.00 80.43 172 B 1 
ATOM   3006 C C   . PRO   B 2 172 ? -8.523  10.061  -13.228 1.00 81.09 172 B 1 
ATOM   3007 O O   . PRO   B 2 172 ? -7.894  10.524  -12.275 1.00 79.21 172 B 1 
ATOM   3008 C CB  . PRO   B 2 172 ? -10.039 8.195   -12.362 1.00 77.96 172 B 1 
ATOM   3009 C CG  . PRO   B 2 172 ? -9.336  7.775   -11.070 1.00 75.81 172 B 1 
ATOM   3010 C CD  . PRO   B 2 172 ? -8.030  7.162   -11.561 1.00 78.00 172 B 1 
ATOM   3011 N N   . ALA   B 2 173 ? -8.925  10.816  -14.241 1.00 82.24 173 B 1 
ATOM   3012 C CA  . ALA   B 2 173 ? -8.847  12.272  -14.225 1.00 81.78 173 B 1 
ATOM   3013 C C   . ALA   B 2 173 ? -10.132 12.866  -13.611 1.00 82.06 173 B 1 
ATOM   3014 O O   . ALA   B 2 173 ? -11.158 12.185  -13.560 1.00 79.14 173 B 1 
ATOM   3015 C CB  . ALA   B 2 173 ? -8.589  12.766  -15.654 1.00 80.10 173 B 1 
ATOM   3016 N N   . PRO   B 2 174 ? -10.112 14.139  -13.174 1.00 80.73 174 B 1 
ATOM   3017 C CA  . PRO   B 2 174 ? -11.327 14.821  -12.710 1.00 79.90 174 B 1 
ATOM   3018 C C   . PRO   B 2 174 ? -12.447 14.848  -13.756 1.00 82.14 174 B 1 
ATOM   3019 O O   . PRO   B 2 174 ? -13.620 14.754  -13.401 1.00 79.90 174 B 1 
ATOM   3020 C CB  . PRO   B 2 174 ? -10.878 16.244  -12.352 1.00 77.11 174 B 1 
ATOM   3021 C CG  . PRO   B 2 174 ? -9.399  16.082  -12.020 1.00 75.68 174 B 1 
ATOM   3022 C CD  . PRO   B 2 174 ? -8.948  14.994  -12.985 1.00 77.48 174 B 1 
ATOM   3023 N N   . ASP   B 2 175 ? -12.095 14.954  -15.042 1.00 85.09 175 B 1 
ATOM   3024 C CA  . ASP   B 2 175 ? -13.033 14.773  -16.150 1.00 86.80 175 B 1 
ATOM   3025 C C   . ASP   B 2 175 ? -13.118 13.275  -16.507 1.00 86.89 175 B 1 
ATOM   3026 O O   . ASP   B 2 175 ? -12.110 12.678  -16.891 1.00 85.48 175 B 1 
ATOM   3027 C CB  . ASP   B 2 175 ? -12.602 15.632  -17.353 1.00 86.72 175 B 1 
ATOM   3028 C CG  . ASP   B 2 175 ? -13.578 15.581  -18.542 1.00 86.11 175 B 1 
ATOM   3029 O OD1 . ASP   B 2 175 ? -14.480 14.712  -18.564 1.00 81.10 175 B 1 
ATOM   3030 O OD2 . ASP   B 2 175 ? -13.425 16.422  -19.451 1.00 81.92 175 B 1 
ATOM   3031 N N   . PRO   B 2 176 ? -14.310 12.644  -16.415 1.00 84.37 176 B 1 
ATOM   3032 C CA  . PRO   B 2 176 ? -14.470 11.221  -16.728 1.00 83.94 176 B 1 
ATOM   3033 C C   . PRO   B 2 176 ? -14.167 10.864  -18.192 1.00 85.14 176 B 1 
ATOM   3034 O O   . PRO   B 2 176 ? -13.962 9.689   -18.503 1.00 82.90 176 B 1 
ATOM   3035 C CB  . PRO   B 2 176 ? -15.922 10.901  -16.353 1.00 81.66 176 B 1 
ATOM   3036 C CG  . PRO   B 2 176 ? -16.644 12.241  -16.514 1.00 78.58 176 B 1 
ATOM   3037 C CD  . PRO   B 2 176 ? -15.588 13.240  -16.052 1.00 81.78 176 B 1 
ATOM   3038 N N   . ASN   B 2 177 ? -14.122 11.850  -19.094 1.00 87.67 177 B 1 
ATOM   3039 C CA  . ASN   B 2 177 ? -13.720 11.650  -20.490 1.00 88.44 177 B 1 
ATOM   3040 C C   . ASN   B 2 177 ? -12.199 11.653  -20.678 1.00 88.95 177 B 1 
ATOM   3041 O O   . ASN   B 2 177 ? -11.711 11.491  -21.799 1.00 86.83 177 B 1 
ATOM   3042 C CB  . ASN   B 2 177 ? -14.372 12.723  -21.371 1.00 87.97 177 B 1 
ATOM   3043 C CG  . ASN   B 2 177 ? -15.879 12.741  -21.230 1.00 84.23 177 B 1 
ATOM   3044 O OD1 . ASN   B 2 177 ? -16.569 11.775  -21.494 1.00 75.64 177 B 1 
ATOM   3045 N ND2 . ASN   B 2 177 ? -16.426 13.853  -20.787 1.00 73.69 177 B 1 
ATOM   3046 N N   . GLU   B 2 178 ? -11.450 11.840  -19.609 1.00 90.74 178 B 1 
ATOM   3047 C CA  . GLU   B 2 178 ? -9.995  11.882  -19.609 1.00 90.42 178 B 1 
ATOM   3048 C C   . GLU   B 2 178 ? -9.418  10.857  -18.630 1.00 89.69 178 B 1 
ATOM   3049 O O   . GLU   B 2 178 ? -10.084 10.371  -17.713 1.00 87.55 178 B 1 
ATOM   3050 C CB  . GLU   B 2 178 ? -9.520  13.308  -19.293 1.00 89.14 178 B 1 
ATOM   3051 C CG  . GLU   B 2 178 ? -9.974  14.332  -20.356 1.00 86.10 178 B 1 
ATOM   3052 C CD  . GLU   B 2 178 ? -9.532  15.751  -19.989 1.00 85.24 178 B 1 
ATOM   3053 O OE1 . GLU   B 2 178 ? -8.999  16.476  -20.860 1.00 77.50 178 B 1 
ATOM   3054 O OE2 . GLU   B 2 178 ? -9.610  16.140  -18.801 1.00 78.83 178 B 1 
ATOM   3055 N N   . LYS   B 2 179 ? -8.153  10.510  -18.830 1.00 89.10 179 B 1 
ATOM   3056 C CA  . LYS   B 2 179 ? -7.372  9.689   -17.910 1.00 88.53 179 B 1 
ATOM   3057 C C   . LYS   B 2 179 ? -5.930  10.169  -17.886 1.00 89.78 179 B 1 
ATOM   3058 O O   . LYS   B 2 179 ? -5.445  10.779  -18.839 1.00 88.67 179 B 1 
ATOM   3059 C CB  . LYS   B 2 179 ? -7.509  8.187   -18.248 1.00 85.35 179 B 1 
ATOM   3060 C CG  . LYS   B 2 179 ? -6.994  7.821   -19.652 1.00 77.82 179 B 1 
ATOM   3061 C CD  . LYS   B 2 179 ? -7.316  6.361   -19.993 1.00 75.41 179 B 1 
ATOM   3062 C CE  . LYS   B 2 179 ? -6.875  6.037   -21.422 1.00 67.21 179 B 1 
ATOM   3063 N NZ  . LYS   B 2 179 ? -7.358  4.706   -21.869 1.00 62.04 179 B 1 
ATOM   3064 N N   . ILE   B 2 180 ? -5.250  9.876   -16.797 1.00 89.84 180 B 1 
ATOM   3065 C CA  . ILE   B 2 180 ? -3.840  10.195  -16.610 1.00 89.53 180 B 1 
ATOM   3066 C C   . ILE   B 2 180 ? -3.041  8.897   -16.722 1.00 90.22 180 B 1 
ATOM   3067 O O   . ILE   B 2 180 ? -3.348  7.908   -16.059 1.00 89.41 180 B 1 
ATOM   3068 C CB  . ILE   B 2 180 ? -3.621  10.940  -15.279 1.00 87.93 180 B 1 
ATOM   3069 C CG1 . ILE   B 2 180 ? -4.413  12.276  -15.264 1.00 85.13 180 B 1 
ATOM   3070 C CG2 . ILE   B 2 180 ? -2.123  11.197  -15.056 1.00 84.66 180 B 1 
ATOM   3071 C CD1 . ILE   B 2 180 ? -4.472  12.958  -13.892 1.00 75.96 180 B 1 
ATOM   3072 N N   . LEU   B 2 181 ? -2.025  8.900   -17.574 1.00 90.94 181 B 1 
ATOM   3073 C CA  . LEU   B 2 181 ? -1.073  7.803   -17.724 1.00 91.28 181 B 1 
ATOM   3074 C C   . LEU   B 2 181 ? 0.259   8.227   -17.111 1.00 91.45 181 B 1 
ATOM   3075 O O   . LEU   B 2 181 ? 0.879   9.182   -17.579 1.00 90.64 181 B 1 
ATOM   3076 C CB  . LEU   B 2 181 ? -0.904  7.416   -19.205 1.00 91.11 181 B 1 
ATOM   3077 C CG  . LEU   B 2 181 ? -2.201  7.099   -19.976 1.00 89.77 181 B 1 
ATOM   3078 C CD1 . LEU   B 2 181 ? -1.860  6.709   -21.415 1.00 87.00 181 B 1 
ATOM   3079 C CD2 . LEU   B 2 181 ? -2.985  5.952   -19.345 1.00 87.09 181 B 1 
ATOM   3080 N N   . VAL   B 2 182 ? 0.708   7.506   -16.096 1.00 89.93 182 B 1 
ATOM   3081 C CA  . VAL   B 2 182 ? 2.004   7.732   -15.451 1.00 89.30 182 B 1 
ATOM   3082 C C   . VAL   B 2 182 ? 2.951   6.619   -15.869 1.00 89.98 182 B 1 
ATOM   3083 O O   . VAL   B 2 182 ? 2.810   5.477   -15.433 1.00 89.39 182 B 1 
ATOM   3084 C CB  . VAL   B 2 182 ? 1.870   7.829   -13.923 1.00 87.63 182 B 1 
ATOM   3085 C CG1 . VAL   B 2 182 ? 3.219   8.192   -13.294 1.00 83.70 182 B 1 
ATOM   3086 C CG2 . VAL   B 2 182 ? 0.848   8.899   -13.515 1.00 84.05 182 B 1 
ATOM   3087 N N   . PHE   B 2 183 ? 3.905   6.941   -16.730 1.00 90.82 183 B 1 
ATOM   3088 C CA  . PHE   B 2 183 ? 4.945   6.020   -17.170 1.00 91.12 183 B 1 
ATOM   3089 C C   . PHE   B 2 183 ? 6.188   6.185   -16.307 1.00 90.87 183 B 1 
ATOM   3090 O O   . PHE   B 2 183 ? 6.686   7.296   -16.129 1.00 89.88 183 B 1 
ATOM   3091 C CB  . PHE   B 2 183 ? 5.289   6.266   -18.641 1.00 91.43 183 B 1 
ATOM   3092 C CG  . PHE   B 2 183 ? 4.157   5.964   -19.600 1.00 91.87 183 B 1 
ATOM   3093 C CD1 . PHE   B 2 183 ? 3.977   4.659   -20.086 1.00 89.34 183 B 1 
ATOM   3094 C CD2 . PHE   B 2 183 ? 3.280   6.984   -20.013 1.00 89.36 183 B 1 
ATOM   3095 C CE1 . PHE   B 2 183 ? 2.939   4.369   -20.984 1.00 88.71 183 B 1 
ATOM   3096 C CE2 . PHE   B 2 183 ? 2.234   6.698   -20.908 1.00 88.68 183 B 1 
ATOM   3097 C CZ  . PHE   B 2 183 ? 2.066   5.391   -21.395 1.00 90.63 183 B 1 
ATOM   3098 N N   . ARG   B 2 184 ? 6.744   5.072   -15.839 1.00 90.58 184 B 1 
ATOM   3099 C CA  . ARG   B 2 184 ? 8.120   5.022   -15.356 1.00 90.17 184 B 1 
ATOM   3100 C C   . ARG   B 2 184 ? 8.975   4.358   -16.423 1.00 90.68 184 B 1 
ATOM   3101 O O   . ARG   B 2 184 ? 8.746   3.208   -16.781 1.00 89.60 184 B 1 
ATOM   3102 C CB  . ARG   B 2 184 ? 8.179   4.340   -13.989 1.00 88.76 184 B 1 
ATOM   3103 C CG  . ARG   B 2 184 ? 9.453   4.758   -13.254 1.00 79.77 184 B 1 
ATOM   3104 C CD  . ARG   B 2 184 ? 9.440   4.221   -11.825 1.00 74.96 184 B 1 
ATOM   3105 N NE  . ARG   B 2 184 ? 10.473  4.884   -11.012 1.00 68.57 184 B 1 
ATOM   3106 C CZ  . ARG   B 2 184 ? 10.302  5.929   -10.213 1.00 62.11 184 B 1 
ATOM   3107 N NH1 . ARG   B 2 184 ? 9.135   6.472   -10.017 1.00 55.75 184 B 1 
ATOM   3108 N NH2 . ARG   B 2 184 ? 11.320  6.441   -9.597  1.00 55.38 184 B 1 
ATOM   3109 N N   . VAL   B 2 185 ? 9.923   5.113   -16.965 1.00 90.42 185 B 1 
ATOM   3110 C CA  . VAL   B 2 185 ? 10.739  4.712   -18.115 1.00 91.01 185 B 1 
ATOM   3111 C C   . VAL   B 2 185 ? 12.194  4.528   -17.700 1.00 90.53 185 B 1 
ATOM   3112 O O   . VAL   B 2 185 ? 12.738  5.330   -16.943 1.00 89.18 185 B 1 
ATOM   3113 C CB  . VAL   B 2 185 ? 10.599  5.704   -19.286 1.00 91.04 185 B 1 
ATOM   3114 C CG1 . VAL   B 2 185 ? 9.177   5.682   -19.854 1.00 86.35 185 B 1 
ATOM   3115 C CG2 . VAL   B 2 185 ? 10.940  7.157   -18.915 1.00 86.12 185 B 1 
ATOM   3116 N N   . GLN   B 2 186 ? 12.839  3.483   -18.203 1.00 89.84 186 B 1 
ATOM   3117 C CA  . GLN   B 2 186 ? 14.226  3.142   -17.867 1.00 89.05 186 B 1 
ATOM   3118 C C   . GLN   B 2 186 ? 15.232  3.997   -18.658 1.00 89.12 186 B 1 
ATOM   3119 O O   . GLN   B 2 186 ? 16.041  3.498   -19.438 1.00 87.44 186 B 1 
ATOM   3120 C CB  . GLN   B 2 186 ? 14.451  1.634   -18.017 1.00 87.23 186 B 1 
ATOM   3121 C CG  . GLN   B 2 186 ? 13.689  0.839   -16.946 1.00 82.95 186 B 1 
ATOM   3122 C CD  . GLN   B 2 186 ? 13.919  -0.671  -17.052 1.00 78.63 186 B 1 
ATOM   3123 O OE1 . GLN   B 2 186 ? 14.176  -1.225  -18.107 1.00 70.93 186 B 1 
ATOM   3124 N NE2 . GLN   B 2 186 ? 13.802  -1.392  -15.962 1.00 68.29 186 B 1 
ATOM   3125 N N   . THR   B 2 187 ? 15.169  5.309   -18.470 1.00 90.09 187 B 1 
ATOM   3126 C CA  . THR   B 2 187 ? 16.135  6.288   -18.975 1.00 90.48 187 B 1 
ATOM   3127 C C   . THR   B 2 187 ? 16.295  7.418   -17.964 1.00 89.89 187 B 1 
ATOM   3128 O O   . THR   B 2 187 ? 15.320  7.877   -17.373 1.00 88.06 187 B 1 
ATOM   3129 C CB  . THR   B 2 187 ? 15.737  6.835   -20.355 1.00 89.71 187 B 1 
ATOM   3130 O OG1 . THR   B 2 187 ? 16.720  7.757   -20.792 1.00 82.97 187 B 1 
ATOM   3131 C CG2 . THR   B 2 187 ? 14.396  7.568   -20.397 1.00 82.53 187 B 1 
ATOM   3132 N N   . MET   B 2 188 ? 17.534  7.892   -17.781 1.00 90.07 188 B 1 
ATOM   3133 C CA  . MET   B 2 188 ? 17.814  9.037   -16.905 1.00 89.16 188 B 1 
ATOM   3134 C C   . MET   B 2 188 ? 17.541  10.386  -17.583 1.00 88.93 188 B 1 
ATOM   3135 O O   . MET   B 2 188 ? 17.470  11.411  -16.909 1.00 85.48 188 B 1 
ATOM   3136 C CB  . MET   B 2 188 ? 19.265  8.963   -16.404 1.00 87.26 188 B 1 
ATOM   3137 C CG  . MET   B 2 188 ? 19.531  7.731   -15.531 1.00 80.93 188 B 1 
ATOM   3138 S SD  . MET   B 2 188 ? 18.458  7.561   -14.071 1.00 72.58 188 B 1 
ATOM   3139 C CE  . MET   B 2 188 ? 18.949  9.023   -13.117 1.00 62.51 188 B 1 
ATOM   3140 N N   . ASN   B 2 189 ? 17.375  10.402  -18.905 1.00 90.43 189 B 1 
ATOM   3141 C CA  . ASN   B 2 189 ? 17.069  11.604  -19.671 1.00 90.40 189 B 1 
ATOM   3142 C C   . ASN   B 2 189 ? 15.722  11.451  -20.399 1.00 90.80 189 B 1 
ATOM   3143 O O   . ASN   B 2 189 ? 15.692  10.963  -21.532 1.00 89.38 189 B 1 
ATOM   3144 C CB  . ASN   B 2 189 ? 18.229  11.909  -20.631 1.00 88.24 189 B 1 
ATOM   3145 C CG  . ASN   B 2 189 ? 17.978  13.190  -21.421 1.00 85.06 189 B 1 
ATOM   3146 O OD1 . ASN   B 2 189 ? 17.113  13.992  -21.113 1.00 78.57 189 B 1 
ATOM   3147 N ND2 . ASN   B 2 189 ? 18.743  13.423  -22.465 1.00 77.11 189 B 1 
ATOM   3148 N N   . PRO   B 2 190 ? 14.609  11.880  -19.793 1.00 90.76 190 B 1 
ATOM   3149 C CA  . PRO   B 2 190 ? 13.288  11.748  -20.409 1.00 90.74 190 B 1 
ATOM   3150 C C   . PRO   B 2 190 ? 12.997  12.815  -21.471 1.00 91.63 190 B 1 
ATOM   3151 O O   . PRO   B 2 190 ? 12.022  12.691  -22.204 1.00 90.32 190 B 1 
ATOM   3152 C CB  . PRO   B 2 190 ? 12.316  11.830  -19.231 1.00 88.55 190 B 1 
ATOM   3153 C CG  . PRO   B 2 190 ? 13.011  12.814  -18.285 1.00 86.11 190 B 1 
ATOM   3154 C CD  . PRO   B 2 190 ? 14.490  12.463  -18.462 1.00 87.89 190 B 1 
ATOM   3155 N N   . LEU   B 2 191 ? 13.824  13.864  -21.591 1.00 91.63 191 B 1 
ATOM   3156 C CA  . LEU   B 2 191 ? 13.562  15.022  -22.460 1.00 91.37 191 B 1 
ATOM   3157 C C   . LEU   B 2 191 ? 13.254  14.660  -23.925 1.00 92.12 191 B 1 
ATOM   3158 O O   . LEU   B 2 191 ? 12.323  15.244  -24.486 1.00 91.52 191 B 1 
ATOM   3159 C CB  . LEU   B 2 191 ? 14.732  16.020  -22.408 1.00 89.58 191 B 1 
ATOM   3160 C CG  . LEU   B 2 191 ? 14.945  16.725  -21.062 1.00 79.19 191 B 1 
ATOM   3161 C CD1 . LEU   B 2 191 ? 16.227  17.558  -21.122 1.00 72.96 191 B 1 
ATOM   3162 C CD2 . LEU   B 2 191 ? 13.784  17.663  -20.739 1.00 73.01 191 B 1 
ATOM   3163 N N   . PRO   B 2 192 ? 13.970  13.721  -24.572 1.00 92.40 192 B 1 
ATOM   3164 C CA  . PRO   B 2 192 ? 13.643  13.316  -25.940 1.00 92.29 192 B 1 
ATOM   3165 C C   . PRO   B 2 192 ? 12.250  12.683  -26.042 1.00 93.02 192 B 1 
ATOM   3166 O O   . PRO   B 2 192 ? 11.489  13.039  -26.939 1.00 92.31 192 B 1 
ATOM   3167 C CB  . PRO   B 2 192 ? 14.754  12.354  -26.362 1.00 91.16 192 B 1 
ATOM   3168 C CG  . PRO   B 2 192 ? 15.914  12.694  -25.433 1.00 89.48 192 B 1 
ATOM   3169 C CD  . PRO   B 2 192 ? 15.193  13.072  -24.145 1.00 91.96 192 B 1 
ATOM   3170 N N   . LEU   B 2 193 ? 11.887  11.801  -25.098 1.00 92.96 193 B 1 
ATOM   3171 C CA  . LEU   B 2 193 ? 10.572  11.154  -25.051 1.00 92.82 193 B 1 
ATOM   3172 C C   . LEU   B 2 193 ? 9.443   12.159  -24.816 1.00 93.22 193 B 1 
ATOM   3173 O O   . LEU   B 2 193 ? 8.405   12.079  -25.461 1.00 91.95 193 B 1 
ATOM   3174 C CB  . LEU   B 2 193 ? 10.548  10.101  -23.935 1.00 91.27 193 B 1 
ATOM   3175 C CG  . LEU   B 2 193 ? 11.393  8.848   -24.211 1.00 86.28 193 B 1 
ATOM   3176 C CD1 . LEU   B 2 193 ? 11.407  7.975   -22.959 1.00 82.35 193 B 1 
ATOM   3177 C CD2 . LEU   B 2 193 ? 10.814  8.034   -25.364 1.00 83.01 193 B 1 
ATOM   3178 N N   . ILE   B 2 194 ? 9.658   13.134  -23.924 1.00 93.42 194 B 1 
ATOM   3179 C CA  . ILE   B 2 194 ? 8.683   14.199  -23.655 1.00 92.80 194 B 1 
ATOM   3180 C C   . ILE   B 2 194 ? 8.411   15.004  -24.927 1.00 93.07 194 B 1 
ATOM   3181 O O   . ILE   B 2 194 ? 7.255   15.259  -25.256 1.00 92.55 194 B 1 
ATOM   3182 C CB  . ILE   B 2 194 ? 9.178   15.096  -22.500 1.00 91.68 194 B 1 
ATOM   3183 C CG1 . ILE   B 2 194 ? 9.188   14.295  -21.179 1.00 88.90 194 B 1 
ATOM   3184 C CG2 . ILE   B 2 194 ? 8.302   16.353  -22.345 1.00 89.12 194 B 1 
ATOM   3185 C CD1 . ILE   B 2 194 ? 10.061  14.938  -20.098 1.00 81.80 194 B 1 
ATOM   3186 N N   . ARG   B 2 195 ? 9.460   15.354  -25.691 1.00 93.30 195 B 1 
ATOM   3187 C CA  . ARG   B 2 195 ? 9.310   16.060  -26.973 1.00 92.90 195 B 1 
ATOM   3188 C C   . ARG   B 2 195 ? 8.537   15.232  -27.991 1.00 93.38 195 B 1 
ATOM   3189 O O   . ARG   B 2 195 ? 7.665   15.778  -28.654 1.00 92.72 195 B 1 
ATOM   3190 C CB  . ARG   B 2 195 ? 10.683  16.440  -27.537 1.00 92.13 195 B 1 
ATOM   3191 C CG  . ARG   B 2 195 ? 11.327  17.581  -26.741 1.00 81.45 195 B 1 
ATOM   3192 C CD  . ARG   B 2 195 ? 12.723  17.849  -27.299 1.00 77.33 195 B 1 
ATOM   3193 N NE  . ARG   B 2 195 ? 13.408  18.901  -26.537 1.00 67.89 195 B 1 
ATOM   3194 C CZ  . ARG   B 2 195 ? 14.665  19.282  -26.695 1.00 59.98 195 B 1 
ATOM   3195 N NH1 . ARG   B 2 195 ? 15.434  18.747  -27.606 1.00 54.01 195 B 1 
ATOM   3196 N NH2 . ARG   B 2 195 ? 15.165  20.211  -25.931 1.00 52.66 195 B 1 
ATOM   3197 N N   . ASP   B 2 196 ? 8.818   13.936  -28.103 1.00 93.59 196 B 1 
ATOM   3198 C CA  . ASP   B 2 196 ? 8.098   13.058  -29.036 1.00 93.39 196 B 1 
ATOM   3199 C C   . ASP   B 2 196 ? 6.612   12.948  -28.667 1.00 93.65 196 B 1 
ATOM   3200 O O   . ASP   B 2 196 ? 5.748   13.048  -29.540 1.00 92.40 196 B 1 
ATOM   3201 C CB  . ASP   B 2 196 ? 8.724   11.666  -29.057 1.00 92.79 196 B 1 
ATOM   3202 C CG  . ASP   B 2 196 ? 10.145  11.600  -29.609 1.00 90.87 196 B 1 
ATOM   3203 O OD1 . ASP   B 2 196 ? 10.683  12.583  -30.162 1.00 86.67 196 B 1 
ATOM   3204 O OD2 . ASP   B 2 196 ? 10.758  10.525  -29.436 1.00 86.73 196 B 1 
ATOM   3205 N N   . LEU   B 2 197 ? 6.301   12.811  -27.372 1.00 93.66 197 B 1 
ATOM   3206 C CA  . LEU   B 2 197 ? 4.922   12.787  -26.877 1.00 93.37 197 B 1 
ATOM   3207 C C   . LEU   B 2 197 ? 4.197   14.111  -27.161 1.00 93.37 197 B 1 
ATOM   3208 O O   . LEU   B 2 197 ? 3.076   14.104  -27.665 1.00 92.56 197 B 1 
ATOM   3209 C CB  . LEU   B 2 197 ? 4.922   12.469  -25.371 1.00 93.22 197 B 1 
ATOM   3210 C CG  . LEU   B 2 197 ? 5.286   11.007  -25.032 1.00 92.00 197 B 1 
ATOM   3211 C CD1 . LEU   B 2 197 ? 5.565   10.876  -23.535 1.00 89.64 197 B 1 
ATOM   3212 C CD2 . LEU   B 2 197 ? 4.156   10.041  -25.391 1.00 89.06 197 B 1 
ATOM   3213 N N   . GLN   B 2 198 ? 4.848   15.254  -26.917 1.00 93.05 198 B 1 
ATOM   3214 C CA  . GLN   B 2 198 ? 4.289   16.577  -27.222 1.00 92.52 198 B 1 
ATOM   3215 C C   . GLN   B 2 198 ? 4.081   16.773  -28.729 1.00 92.86 198 B 1 
ATOM   3216 O O   . GLN   B 2 198 ? 3.028   17.250  -29.148 1.00 91.99 198 B 1 
ATOM   3217 C CB  . GLN   B 2 198 ? 5.213   17.664  -26.663 1.00 91.37 198 B 1 
ATOM   3218 C CG  . GLN   B 2 198 ? 5.101   17.779  -25.137 1.00 87.46 198 B 1 
ATOM   3219 C CD  . GLN   B 2 198 ? 6.085   18.787  -24.558 1.00 86.03 198 B 1 
ATOM   3220 O OE1 . GLN   B 2 198 ? 7.208   18.942  -25.011 1.00 79.59 198 B 1 
ATOM   3221 N NE2 . GLN   B 2 198 ? 5.695   19.510  -23.532 1.00 77.46 198 B 1 
ATOM   3222 N N   . ASN   B 2 199 ? 5.037   16.356  -29.557 1.00 92.94 199 B 1 
ATOM   3223 C CA  . ASN   B 2 199 ? 4.923   16.424  -31.017 1.00 92.73 199 B 1 
ATOM   3224 C C   . ASN   B 2 199 ? 3.789   15.536  -31.549 1.00 92.48 199 B 1 
ATOM   3225 O O   . ASN   B 2 199 ? 3.159   15.879  -32.547 1.00 90.57 199 B 1 
ATOM   3226 C CB  . ASN   B 2 199 ? 6.261   16.008  -31.646 1.00 92.28 199 B 1 
ATOM   3227 C CG  . ASN   B 2 199 ? 7.370   17.035  -31.477 1.00 87.41 199 B 1 
ATOM   3228 O OD1 . ASN   B 2 199 ? 7.166   18.204  -31.227 1.00 81.01 199 B 1 
ATOM   3229 N ND2 . ASN   B 2 199 ? 8.603   16.613  -31.664 1.00 79.56 199 B 1 
ATOM   3230 N N   . ALA   B 2 200 ? 3.497   14.423  -30.875 1.00 92.26 200 B 1 
ATOM   3231 C CA  . ALA   B 2 200 ? 2.351   13.563  -31.175 1.00 91.30 200 B 1 
ATOM   3232 C C   . ALA   B 2 200 ? 1.009   14.106  -30.630 1.00 91.10 200 B 1 
ATOM   3233 O O   . ALA   B 2 200 ? -0.027  13.473  -30.823 1.00 88.68 200 B 1 
ATOM   3234 C CB  . ALA   B 2 200 ? 2.656   12.153  -30.668 1.00 90.54 200 B 1 
ATOM   3235 N N   . GLY   B 2 201 ? 1.017   15.264  -29.965 1.00 91.06 201 B 1 
ATOM   3236 C CA  . GLY   B 2 201 ? -0.177  15.949  -29.460 1.00 90.43 201 B 1 
ATOM   3237 C C   . GLY   B 2 201 ? -0.584  15.569  -28.033 1.00 90.96 201 B 1 
ATOM   3238 O O   . GLY   B 2 201 ? -1.659  15.971  -27.591 1.00 88.30 201 B 1 
ATOM   3239 N N   . TYR   B 2 202 ? 0.242   14.816  -27.297 1.00 91.69 202 B 1 
ATOM   3240 C CA  . TYR   B 2 202 ? -0.047  14.485  -25.902 1.00 91.64 202 B 1 
ATOM   3241 C C   . TYR   B 2 202 ? 0.240   15.668  -24.977 1.00 91.79 202 B 1 
ATOM   3242 O O   . TYR   B 2 202 ? 1.277   16.331  -25.077 1.00 90.12 202 B 1 
ATOM   3243 C CB  . TYR   B 2 202 ? 0.741   13.254  -25.455 1.00 91.01 202 B 1 
ATOM   3244 C CG  . TYR   B 2 202 ? 0.318   11.981  -26.146 1.00 90.93 202 B 1 
ATOM   3245 C CD1 . TYR   B 2 202 ? -0.824  11.284  -25.710 1.00 86.77 202 B 1 
ATOM   3246 C CD2 . TYR   B 2 202 ? 1.045   11.494  -27.251 1.00 87.13 202 B 1 
ATOM   3247 C CE1 . TYR   B 2 202 ? -1.239  10.118  -26.366 1.00 85.37 202 B 1 
ATOM   3248 C CE2 . TYR   B 2 202 ? 0.634   10.328  -27.918 1.00 85.19 202 B 1 
ATOM   3249 C CZ  . TYR   B 2 202 ? -0.512  9.642   -27.472 1.00 86.90 202 B 1 
ATOM   3250 O OH  . TYR   B 2 202 ? -0.921  8.510   -28.126 1.00 84.86 202 B 1 
ATOM   3251 N N   . HIS   B 2 203 ? -0.668  15.890  -24.018 1.00 92.14 203 B 1 
ATOM   3252 C CA  . HIS   B 2 203 ? -0.461  16.869  -22.956 1.00 91.74 203 B 1 
ATOM   3253 C C   . HIS   B 2 203 ? 0.391   16.253  -21.838 1.00 91.85 203 B 1 
ATOM   3254 O O   . HIS   B 2 203 ? -0.064  15.360  -21.124 1.00 89.93 203 B 1 
ATOM   3255 C CB  . HIS   B 2 203 ? -1.818  17.368  -22.453 1.00 89.99 203 B 1 
ATOM   3256 C CG  . HIS   B 2 203 ? -1.680  18.519  -21.498 1.00 83.48 203 B 1 
ATOM   3257 N ND1 . HIS   B 2 203 ? -1.285  19.800  -21.827 1.00 71.21 203 B 1 
ATOM   3258 C CD2 . HIS   B 2 203 ? -1.892  18.500  -20.144 1.00 70.67 203 B 1 
ATOM   3259 C CE1 . HIS   B 2 203 ? -1.266  20.532  -20.701 1.00 68.94 203 B 1 
ATOM   3260 N NE2 . HIS   B 2 203 ? -1.632  19.778  -19.657 1.00 70.52 203 B 1 
ATOM   3261 N N   . VAL   B 2 204 ? 1.621   16.730  -21.680 1.00 91.23 204 B 1 
ATOM   3262 C CA  . VAL   B 2 204 ? 2.541   16.270  -20.630 1.00 91.05 204 B 1 
ATOM   3263 C C   . VAL   B 2 204 ? 2.311   17.097  -19.364 1.00 90.11 204 B 1 
ATOM   3264 O O   . VAL   B 2 204 ? 2.484   18.313  -19.376 1.00 87.90 204 B 1 
ATOM   3265 C CB  . VAL   B 2 204 ? 4.009   16.322  -21.097 1.00 90.51 204 B 1 
ATOM   3266 C CG1 . VAL   B 2 204 ? 4.957   15.793  -20.016 1.00 86.88 204 B 1 
ATOM   3267 C CG2 . VAL   B 2 204 ? 4.216   15.467  -22.359 1.00 87.24 204 B 1 
ATOM   3268 N N   . LEU   B 2 205 ? 1.934   16.425  -18.274 1.00 87.99 205 B 1 
ATOM   3269 C CA  . LEU   B 2 205 ? 1.720   17.031  -16.952 1.00 85.86 205 B 1 
ATOM   3270 C C   . LEU   B 2 205 ? 3.006   17.057  -16.121 1.00 84.86 205 B 1 
ATOM   3271 O O   . LEU   B 2 205 ? 3.251   18.007  -15.375 1.00 80.63 205 B 1 
ATOM   3272 C CB  . LEU   B 2 205 ? 0.636   16.242  -16.196 1.00 84.03 205 B 1 
ATOM   3273 C CG  . LEU   B 2 205 ? -0.760  16.209  -16.851 1.00 82.01 205 B 1 
ATOM   3274 C CD1 . LEU   B 2 205 ? -1.685  15.324  -16.019 1.00 77.24 205 B 1 
ATOM   3275 C CD2 . LEU   B 2 205 ? -1.380  17.604  -16.939 1.00 76.88 205 B 1 
ATOM   3276 N N   . TRP   B 2 206 ? 3.818   16.013  -16.245 1.00 81.42 206 B 1 
ATOM   3277 C CA  . TRP   B 2 206 ? 5.084   15.864  -15.520 1.00 80.29 206 B 1 
ATOM   3278 C C   . TRP   B 2 206 ? 6.161   15.254  -16.423 1.00 79.23 206 B 1 
ATOM   3279 O O   . TRP   B 2 206 ? 5.876   14.310  -17.156 1.00 73.80 206 B 1 
ATOM   3280 C CB  . TRP   B 2 206 ? 4.865   14.983  -14.283 1.00 76.65 206 B 1 
ATOM   3281 C CG  . TRP   B 2 206 ? 6.064   14.898  -13.398 1.00 73.02 206 B 1 
ATOM   3282 C CD1 . TRP   B 2 206 ? 7.033   13.960  -13.471 1.00 65.45 206 B 1 
ATOM   3283 C CD2 . TRP   B 2 206 ? 6.477   15.840  -12.359 1.00 69.09 206 B 1 
ATOM   3284 N NE1 . TRP   B 2 206 ? 8.031   14.255  -12.546 1.00 63.24 206 B 1 
ATOM   3285 C CE2 . TRP   B 2 206 ? 7.726   15.405  -11.851 1.00 65.77 206 B 1 
ATOM   3286 C CE3 . TRP   B 2 206 ? 5.914   17.017  -11.817 1.00 62.83 206 B 1 
ATOM   3287 C CZ2 . TRP   B 2 206 ? 8.415   16.121  -10.846 1.00 63.79 206 B 1 
ATOM   3288 C CZ3 . TRP   B 2 206 ? 6.596   17.727  -10.807 1.00 58.05 206 B 1 
ATOM   3289 C CH2 . TRP   B 2 206 ? 7.838   17.283  -10.336 1.00 58.93 206 B 1 
ATOM   3290 N N   . PRO   B 2 207 ? 7.434   15.730  -16.313 1.00 77.93 207 B 1 
ATOM   3291 C CA  . PRO   B 2 207 ? 7.849   16.880  -15.510 1.00 75.88 207 B 1 
ATOM   3292 C C   . PRO   B 2 207 ? 7.330   18.201  -16.096 1.00 75.57 207 B 1 
ATOM   3293 O O   . PRO   B 2 207 ? 7.281   18.369  -17.316 1.00 69.01 207 B 1 
ATOM   3294 C CB  . PRO   B 2 207 ? 9.376   16.821  -15.481 1.00 68.65 207 B 1 
ATOM   3295 C CG  . PRO   B 2 207 ? 9.725   16.145  -16.804 1.00 66.03 207 B 1 
ATOM   3296 C CD  . PRO   B 2 207 ? 8.575   15.163  -17.013 1.00 70.36 207 B 1 
ATOM   3297 N N   . ASN   B 2 208 ? 6.982   19.150  -15.224 1.00 71.74 208 B 1 
ATOM   3298 C CA  . ASN   B 2 208 ? 6.709   20.525  -15.636 1.00 69.20 208 B 1 
ATOM   3299 C C   . ASN   B 2 208 ? 8.019   21.171  -16.086 1.00 68.22 208 B 1 
ATOM   3300 O O   . ASN   B 2 208 ? 8.793   21.692  -15.285 1.00 62.61 208 B 1 
ATOM   3301 C CB  . ASN   B 2 208 ? 6.029   21.307  -14.495 1.00 62.81 208 B 1 
ATOM   3302 C CG  . ASN   B 2 208 ? 4.513   21.241  -14.547 1.00 55.74 208 B 1 
ATOM   3303 O OD1 . ASN   B 2 208 ? 3.907   21.026  -15.574 1.00 50.13 208 B 1 
ATOM   3304 N ND2 . ASN   B 2 208 ? 3.857   21.482  -13.434 1.00 49.45 208 B 1 
ATOM   3305 N N   . LEU   B 2 209 ? 8.282   21.109  -17.391 1.00 65.47 209 B 1 
ATOM   3306 C CA  . LEU   B 2 209 ? 9.446   21.744  -17.987 1.00 63.55 209 B 1 
ATOM   3307 C C   . LEU   B 2 209 ? 9.119   23.210  -18.270 1.00 62.60 209 B 1 
ATOM   3308 O O   . LEU   B 2 209 ? 8.197   23.490  -19.043 1.00 56.94 209 B 1 
ATOM   3309 C CB  . LEU   B 2 209 ? 9.864   20.997  -19.254 1.00 58.61 209 B 1 
ATOM   3310 C CG  . LEU   B 2 209 ? 10.472  19.618  -18.968 1.00 53.61 209 B 1 
ATOM   3311 C CD1 . LEU   B 2 209 ? 10.595  18.855  -20.284 1.00 49.60 209 B 1 
ATOM   3312 C CD2 . LEU   B 2 209 ? 11.866  19.714  -18.335 1.00 50.91 209 B 1 
ATOM   3313 N N   . PRO   B 2 210 ? 9.876   24.160  -17.687 1.00 55.39 210 B 1 
ATOM   3314 C CA  . PRO   B 2 210 ? 9.695   25.568  -17.993 1.00 53.34 210 B 1 
ATOM   3315 C C   . PRO   B 2 210 ? 9.907   25.813  -19.493 1.00 54.15 210 B 1 
ATOM   3316 O O   . PRO   B 2 210 ? 10.908  25.388  -20.071 1.00 50.42 210 B 1 
ATOM   3317 C CB  . PRO   B 2 210 ? 10.693  26.318  -17.101 1.00 48.65 210 B 1 
ATOM   3318 C CG  . PRO   B 2 210 ? 11.760  25.275  -16.763 1.00 48.01 210 B 1 
ATOM   3319 C CD  . PRO   B 2 210 ? 10.993  23.962  -16.775 1.00 52.08 210 B 1 
ATOM   3320 N N   . GLY   B 2 211 ? 8.947   26.491  -20.126 1.00 50.22 211 B 1 
ATOM   3321 C CA  . GLY   B 2 211 ? 9.009   26.905  -21.531 1.00 47.64 211 B 1 
ATOM   3322 C C   . GLY   B 2 211 ? 8.656   25.839  -22.577 1.00 48.19 211 B 1 
ATOM   3323 O O   . GLY   B 2 211 ? 8.615   26.172  -23.760 1.00 44.73 211 B 1 
ATOM   3324 N N   . VAL   B 2 212 ? 8.395   24.583  -22.192 1.00 52.95 212 B 1 
ATOM   3325 C CA  . VAL   B 2 212 ? 7.979   23.552  -23.169 1.00 51.01 212 B 1 
ATOM   3326 C C   . VAL   B 2 212 ? 6.459   23.368  -23.188 1.00 49.91 212 B 1 
ATOM   3327 O O   . VAL   B 2 212 ? 5.885   23.117  -24.243 1.00 46.85 212 B 1 
ATOM   3328 C CB  . VAL   B 2 212 ? 8.723   22.214  -22.973 1.00 48.73 212 B 1 
ATOM   3329 C CG1 . VAL   B 2 212 ? 8.576   21.343  -24.213 1.00 45.56 212 B 1 
ATOM   3330 C CG2 . VAL   B 2 212 ? 10.227  22.394  -22.745 1.00 46.45 212 B 1 
ATOM   3331 N N   . THR   B 2 213 ? 5.796   23.553  -22.056 1.00 48.73 213 B 1 
ATOM   3332 C CA  . THR   B 2 213 ? 4.329   23.644  -21.950 1.00 46.49 213 B 1 
ATOM   3333 C C   . THR   B 2 213 ? 3.833   25.078  -22.185 1.00 44.93 213 B 1 
ATOM   3334 O O   . THR   B 2 213 ? 3.024   25.596  -21.417 1.00 41.87 213 B 1 
ATOM   3335 C CB  . THR   B 2 213 ? 3.830   23.115  -20.592 1.00 43.91 213 B 1 
ATOM   3336 O OG1 . THR   B 2 213 ? 4.535   23.739  -19.541 1.00 41.22 213 B 1 
ATOM   3337 C CG2 . THR   B 2 213 ? 4.041   21.606  -20.465 1.00 40.83 213 B 1 
ATOM   3338 N N   . SER   B 2 214 ? 4.350   25.760  -23.184 1.00 38.22 214 B 1 
ATOM   3339 C CA  . SER   B 2 214 ? 3.812   27.032  -23.679 1.00 36.21 214 B 1 
ATOM   3340 C C   . SER   B 2 214 ? 2.792   26.779  -24.774 1.00 34.60 214 B 1 
ATOM   3341 O O   . SER   B 2 214 ? 3.106   25.979  -25.677 1.00 31.18 214 B 1 
ATOM   3342 C CB  . SER   B 2 214 ? 4.921   27.932  -24.221 1.00 33.33 214 B 1 
ATOM   3343 O OG  . SER   B 2 214 ? 5.505   27.283  -25.321 1.00 31.53 214 B 1 
ATOM   3344 O OXT . SER   B 2 214 ? 1.705   27.436  -24.694 1.00 29.66 214 B 1 
HETATM 3345 C C1  . LIG_C C 3 .   ? 6.545   9.930   13.427  1.00 72.53 1   C 1 
HETATM 3346 N N1  . LIG_C C 3 .   ? 6.109   10.416  12.268  1.00 76.00 1   C 1 
HETATM 3347 C C2  . LIG_C C 3 .   ? 4.938   9.983   11.759  1.00 72.32 1   C 1 
HETATM 3348 C C3  . LIG_C C 3 .   ? 4.191   9.009   12.453  1.00 65.92 1   C 1 
HETATM 3349 C C4  . LIG_C C 3 .   ? 4.706   8.544   13.659  1.00 61.73 1   C 1 
HETATM 3350 N N2  . LIG_C C 3 .   ? 5.884   9.006   14.144  1.00 63.10 1   C 1 
HETATM 3351 N N3  . LIG_C C 3 .   ? 3.820   7.634   14.139  1.00 59.50 1   C 1 
HETATM 3352 C C5  . LIG_C C 3 .   ? 2.802   7.525   13.263  1.00 72.51 1   C 1 
HETATM 3353 N N4  . LIG_C C 3 .   ? 3.001   8.360   12.215  1.00 70.03 1   C 1 
HETATM 3354 C C6  . LIG_C C 3 .   ? 3.973   6.904   15.372  1.00 65.26 1   C 1 
HETATM 3355 C C7  . LIG_C C 3 .   ? 2.737   6.884   16.233  1.00 65.26 1   C 1 
HETATM 3356 C C8  . LIG_C C 3 .   ? 2.804   5.551   16.908  1.00 63.96 1   C 1 
HETATM 3357 C C9  . LIG_C C 3 .   ? 3.563   4.688   15.930  1.00 63.79 1   C 1 
HETATM 3358 O O1  . LIG_C C 3 .   ? 4.269   5.564   15.054  1.00 58.08 1   C 1 
HETATM 3359 C C10 . LIG_C C 3 .   ? 2.648   3.781   15.127  1.00 69.53 1   C 1 
HETATM 3360 O O2  . LIG_C C 3 .   ? 1.753   4.597   14.369  1.00 65.43 1   C 1 
HETATM 3361 P P1  . LIG_C C 3 .   ? 0.601   3.932   13.489  1.00 77.25 1   C 1 
HETATM 3362 O O3  . LIG_C C 3 .   ? 1.205   2.734   12.797  1.00 67.43 1   C 1 
HETATM 3363 O O4  . LIG_C C 3 .   ? 0.153   4.986   12.514  1.00 64.74 1   C 1 
HETATM 3364 O O5  . LIG_C C 3 .   ? -0.503  3.518   14.425  1.00 67.31 1   C 1 
HETATM 3365 O O6  . LIG_C C 3 .   ? 3.549   5.621   18.115  1.00 61.32 1   C 1 
HETATM 3366 O O7  . LIG_C C 3 .   ? 2.704   7.959   17.162  1.00 61.23 1   C 1 
HETATM 3367 N N5  . LIG_C C 3 .   ? 4.498   10.494  10.585  1.00 77.60 1   C 1 
HETATM 3368 C C1  . LIG_D D 4 .   ? -8.557  14.770  8.772   1.00 70.52 1   D 1 
HETATM 3369 N N1  . LIG_D D 4 .   ? -7.924  14.970  9.927   1.00 67.90 1   D 1 
HETATM 3370 C C2  . LIG_D D 4 .   ? -7.289  13.949  10.545  1.00 68.57 1   D 1 
HETATM 3371 C C3  . LIG_D D 4 .   ? -7.304  12.673  9.961   1.00 63.48 1   D 1 
HETATM 3372 C C4  . LIG_D D 4 .   ? -7.988  12.540  8.754   1.00 56.41 1   D 1 
HETATM 3373 N N2  . LIG_D D 4 .   ? -8.613  13.580  8.158   1.00 58.60 1   D 1 
HETATM 3374 N N3  . LIG_D D 4 .   ? -7.863  11.252  8.391   1.00 56.35 1   D 1 
HETATM 3375 C C5  . LIG_D D 4 .   ? -7.138  10.598  9.328   1.00 71.82 1   D 1 
HETATM 3376 N N4  . LIG_D D 4 .   ? -6.777  11.447  10.301  1.00 67.71 1   D 1 
HETATM 3377 C C6  . LIG_D D 4 .   ? -8.441  10.679  7.208   1.00 60.88 1   D 1 
HETATM 3378 C C7  . LIG_D D 4 .   ? -7.448  9.941   6.354   1.00 60.73 1   D 1 
HETATM 3379 C C8  . LIG_D D 4 .   ? -8.302  8.885   5.723   1.00 60.77 1   D 1 
HETATM 3380 C C9  . LIG_D D 4 .   ? -9.344  8.597   6.789   1.00 63.18 1   D 1 
HETATM 3381 O O1  . LIG_D D 4 .   ? -9.416  9.749   7.611   1.00 58.57 1   D 1 
HETATM 3382 C C10 . LIG_D D 4 .   ? -8.995  7.362   7.611   1.00 68.66 1   D 1 
HETATM 3383 O O2  . LIG_D D 4 .   ? -7.719  7.573   8.246   1.00 64.93 1   D 1 
HETATM 3384 P P1  . LIG_D D 4 .   ? -7.117  6.481   9.254   1.00 81.37 1   D 1 
HETATM 3385 O O3  . LIG_D D 4 .   ? -8.186  6.185   10.271  1.00 75.69 1   D 1 
HETATM 3386 O O4  . LIG_D D 4 .   ? -6.797  5.254   8.442   1.00 74.27 1   D 1 
HETATM 3387 O O5  . LIG_D D 4 .   ? -5.882  7.082   9.871   1.00 73.00 1   D 1 
HETATM 3388 O O6  . LIG_D D 4 .   ? -8.963  9.384   4.564   1.00 57.95 1   D 1 
HETATM 3389 O O7  . LIG_D D 4 .   ? -6.799  10.806  5.414   1.00 57.47 1   D 1 
HETATM 3390 N N5  . LIG_D D 4 .   ? -6.647  14.176  11.718  1.00 76.72 1   D 1 
HETATM 3391 C C1  . LIG_E E 5 .   ? -11.894 -9.872  11.672  1.00 68.59 1   E 1 
HETATM 3392 N N1  . LIG_E E 5 .   ? -11.264 -10.361 10.609  1.00 69.72 1   E 1 
HETATM 3393 C C2  . LIG_E E 5 .   ? -10.010 -9.952  10.321  1.00 69.95 1   E 1 
HETATM 3394 C C3  . LIG_E E 5 .   ? -9.378  -8.995  11.143  1.00 63.79 1   E 1 
HETATM 3395 C C4  . LIG_E E 5 .   ? -10.100 -8.523  12.238  1.00 61.01 1   E 1 
HETATM 3396 N N2  . LIG_E E 5 .   ? -11.353 -8.963  12.500  1.00 60.67 1   E 1 
HETATM 3397 N N3  . LIG_E E 5 .   ? -9.296  -7.628  12.876  1.00 61.33 1   E 1 
HETATM 3398 C C5  . LIG_E E 5 .   ? -8.132  -7.543  12.205  1.00 69.98 1   E 1 
HETATM 3399 N N4  . LIG_E E 5 .   ? -8.149  -8.370  11.133  1.00 65.21 1   E 1 
HETATM 3400 C C6  . LIG_E E 5 .   ? -9.664  -6.892  14.062  1.00 65.07 1   E 1 
HETATM 3401 C C7  . LIG_E E 5 .   ? -8.596  -6.873  15.125  1.00 60.57 1   E 1 
HETATM 3402 C C8  . LIG_E E 5 .   ? -8.780  -5.537  15.777  1.00 59.99 1   E 1 
HETATM 3403 C C9  . LIG_E E 5 .   ? -9.351  -4.678  14.681  1.00 63.03 1   E 1 
HETATM 3404 O O1  . LIG_E E 5 .   ? -9.896  -5.558  13.698  1.00 55.42 1   E 1 
HETATM 3405 C C10 . LIG_E E 5 .   ? -8.301  -3.787  14.044  1.00 67.13 1   E 1 
HETATM 3406 O O2  . LIG_E E 5 .   ? -7.297  -4.622  13.463  1.00 61.58 1   E 1 
HETATM 3407 P P1  . LIG_E E 5 .   ? -6.002  -3.995  12.771  1.00 74.49 1   E 1 
HETATM 3408 O O3  . LIG_E E 5 .   ? -5.057  -3.625  13.885  1.00 67.71 1   E 1 
HETATM 3409 O O4  . LIG_E E 5 .   ? -5.425  -5.075  11.899  1.00 63.54 1   E 1 
HETATM 3410 O O5  . LIG_E E 5 .   ? -6.418  -2.776  11.985  1.00 65.08 1   E 1 
HETATM 3411 O O6  . LIG_E E 5 .   ? -9.728  -5.598  16.833  1.00 61.69 1   E 1 
HETATM 3412 O O7  . LIG_E E 5 .   ? -8.722  -7.947  16.047  1.00 62.25 1   E 1 
HETATM 3413 N N5  . LIG_E E 5 .   ? -9.372  -10.466 9.245   1.00 74.38 1   E 1 
HETATM 3414 C C1  . LIG_F F 6 .   ? 3.840   -14.680 9.934   1.00 72.12 1   F 1 
HETATM 3415 N N1  . LIG_F F 6 .   ? 2.999   -14.864 10.964  1.00 70.49 1   F 1 
HETATM 3416 C C2  . LIG_F F 6 .   ? 2.271   -13.833 11.443  1.00 71.62 1   F 1 
HETATM 3417 C C3  . LIG_F F 6 .   ? 2.409   -12.562 10.866  1.00 66.61 1   F 1 
HETATM 3418 C C4  . LIG_F F 6 .   ? 3.300   -12.444 9.798   1.00 61.03 1   F 1 
HETATM 3419 N N2  . LIG_F F 6 .   ? 4.015   -13.495 9.335   1.00 61.21 1   F 1 
HETATM 3420 N N3  . LIG_F F 6 .   ? 3.252   -11.157 9.415   1.00 58.01 1   F 1 
HETATM 3421 C C5  . LIG_F F 6 .   ? 2.378   -10.493 10.204  1.00 71.35 1   F 1 
HETATM 3422 N N4  . LIG_F F 6 .   ? 1.841   -11.331 11.098  1.00 70.02 1   F 1 
HETATM 3423 C C6  . LIG_F F 6 .   ? 4.032   -10.594 8.353   1.00 61.90 1   F 1 
HETATM 3424 C C7  . LIG_F F 6 .   ? 3.220   -9.851  7.332   1.00 60.46 1   F 1 
HETATM 3425 C C8  . LIG_F F 6 .   ? 4.184   -8.800  6.875   1.00 62.04 1   F 1 
HETATM 3426 C C9  . LIG_F F 6 .   ? 5.013   -8.515  8.114   1.00 64.54 1   F 1 
HETATM 3427 O O1  . LIG_F F 6 .   ? 4.926   -9.667  8.932   1.00 58.31 1   F 1 
HETATM 3428 C C10 . LIG_F F 6 .   ? 4.526   -7.273  8.863   1.00 68.16 1   F 1 
HETATM 3429 O O2  . LIG_F F 6 .   ? 3.149   -7.461  9.242   1.00 63.50 1   F 1 
HETATM 3430 P P1  . LIG_F F 6 .   ? 2.359   -6.356  10.100  1.00 81.52 1   F 1 
HETATM 3431 O O3  . LIG_F F 6 .   ? 2.990   -6.321  11.456  1.00 73.62 1   F 1 
HETATM 3432 O O4  . LIG_F F 6 .   ? 2.543   -5.033  9.405   1.00 72.67 1   F 1 
HETATM 3433 O O5  . LIG_F F 6 .   ? 0.922   -6.783  10.154  1.00 71.71 1   F 1 
HETATM 3434 O O6  . LIG_F F 6 .   ? 5.040   -9.311  5.854   1.00 57.99 1   F 1 
HETATM 3435 O O7  . LIG_F F 6 .   ? 2.745   -10.708 6.286   1.00 58.16 1   F 1 
HETATM 3436 N N5  . LIG_F F 6 .   ? 1.429   -14.043 12.478  1.00 78.52 1   F 1 
#
