# Supplementary material for: AcuB senses cellular energy charge to coordinate acetyl-CoA synthesis in bacteria
Source: Nat Commun. 2026 Apr 24;17:3815. doi: 10.1038/s41467-026-71006-w (PMC13121692; doi:10.1038/s41467-026-71006-w)
Supplement: Supplementary file 6 — Supplementary_Data_4 [file 41467_2026_71006_MOESM6_ESM.zip › AF3_only_first_models/Bs_acu__2acub-2acuc-2amp-2atp_model.cif]

# By using this file you agree to the legally binding terms of use found at
# https://github.com/google-deepmind/alphafold3/blob/main/OUTPUT_TERMS_OF_USE.md.
# To request access to the AlphaFold 3 model parameters, follow the process set
# out at https://github.com/google-deepmind/alphafold3. You may only use these if
# received directly from Google. Use is subject to terms of use available at
# https://github.com/google-deepmind/alphafold3/blob/main/WEIGHTS_TERMS_OF_USE.md.
data_acu__2acub-2acuc-2amp-2atp
#
_entry.id acu__2acub-2acuc-2amp-2atp
#
loop_
_atom_type.symbol
C 
N 
O 
P 
S 
#
loop_
_audit_author.name
_audit_author.pdbx_ordinal
"Google DeepMind" 1 
"Isomorphic Labs" 2 
#
_audit_conform.dict_location https://raw.githubusercontent.com/ihmwg/ModelCIF/master/dist/mmcif_ma.dic
_audit_conform.dict_name     mmcif_ma.dic
_audit_conform.dict_version  1.4.5
#
loop_
_chem_comp.formula
_chem_comp.formula_weight
_chem_comp.id
_chem_comp.mon_nstd_flag
_chem_comp.name
_chem_comp.pdbx_smiles
_chem_comp.pdbx_synonyms
_chem_comp.type
"C3 H7 N O2"    89.093  ALA   y ALANINE         C[C@H](N)C(O)=O                                                                        ? "L-PEPTIDE LINKING" 
"C6 H15 N4 O2"  175.209 ARG   y ARGININE        N[C@@H](CCCNC(N)=[NH2+])C(O)=O                                                         ? "L-PEPTIDE LINKING" 
"C4 H8 N2 O3"   132.118 ASN   y ASPARAGINE      N[C@@H](CC(N)=O)C(O)=O                                                                 ? "L-PEPTIDE LINKING" 
"C4 H7 N O4"    133.103 ASP   y "ASPARTIC ACID" N[C@@H](CC(O)=O)C(O)=O                                                                 ? "L-PEPTIDE LINKING" 
"C3 H7 N O2 S"  121.158 CYS   y CYSTEINE        N[C@@H](CS)C(O)=O                                                                      ? "L-PEPTIDE LINKING" 
"C5 H10 N2 O3"  146.144 GLN   y GLUTAMINE       N[C@@H](CCC(N)=O)C(O)=O                                                                ? "L-PEPTIDE LINKING" 
"C5 H9 N O4"    147.129 GLU   y "GLUTAMIC ACID" N[C@@H](CCC(O)=O)C(O)=O                                                                ? "L-PEPTIDE LINKING" 
"C2 H5 N O2"    75.067  GLY   y GLYCINE         NCC(O)=O                                                                               ? "PEPTIDE LINKING"   
"C6 H10 N3 O2"  156.162 HIS   y HISTIDINE       N[C@@H](Cc1c[nH]c[nH+]1)C(O)=O                                                         ? "L-PEPTIDE LINKING" 
"C6 H13 N O2"   131.173 ILE   y ISOLEUCINE      CC[C@H](C)[C@H](N)C(O)=O                                                               ? "L-PEPTIDE LINKING" 
"C6 H13 N O2"   131.173 LEU   y LEUCINE         CC(C)C[C@H](N)C(O)=O                                                                   ? "L-PEPTIDE LINKING" 
?               ?       LIG_E ? ?               C1=NC(=C2C(=N1)N(C=N2)[C@H]3[C@@H]([C@@H]([C@H](O3)COP(=O)(O)O)O)O)N                   ? non-polymer         
?               ?       LIG_F ? ?               C1=NC(=C2C(=N1)N(C=N2)[C@H]3[C@@H]([C@@H]([C@H](O3)COP(=O)(O)O)O)O)N                   ? non-polymer         
?               ?       LIG_G ? ?               C1=NC(=C2C(=N1)N(C=N2)[C@H]3[C@@H]([C@@H]([C@H](O3)COP(=O)(O)OP(=O)(O)OP(=O)(O)O)O)O)N ? non-polymer         
?               ?       LIG_H ? ?               C1=NC(=C2C(=N1)N(C=N2)[C@H]3[C@@H]([C@@H]([C@H](O3)COP(=O)(O)OP(=O)(O)OP(=O)(O)O)O)O)N ? non-polymer         
"C6 H15 N2 O2"  147.195 LYS   y LYSINE          N[C@@H](CCCC[NH3+])C(O)=O                                                              ? "L-PEPTIDE LINKING" 
"C5 H11 N O2 S" 149.211 MET   y METHIONINE      CSCC[C@H](N)C(O)=O                                                                     ? "L-PEPTIDE LINKING" 
"C9 H11 N O2"   165.189 PHE   y PHENYLALANINE   N[C@@H](Cc1ccccc1)C(O)=O                                                               ? "L-PEPTIDE LINKING" 
"C5 H9 N O2"    115.130 PRO   y PROLINE         OC(=O)[C@@H]1CCCN1                                                                     ? "L-PEPTIDE LINKING" 
"C3 H7 N O3"    105.093 SER   y SERINE          N[C@@H](CO)C(O)=O                                                                      ? "L-PEPTIDE LINKING" 
"C4 H9 N O3"    119.119 THR   y THREONINE       C[C@@H](O)[C@H](N)C(O)=O                                                               ? "L-PEPTIDE LINKING" 
"C11 H12 N2 O2" 204.225 TRP   y TRYPTOPHAN      N[C@@H](Cc1c[nH]c2ccccc12)C(O)=O                                                       ? "L-PEPTIDE LINKING" 
"C9 H11 N O3"   181.189 TYR   y TYROSINE        N[C@@H](Cc1ccc(O)cc1)C(O)=O                                                            ? "L-PEPTIDE LINKING" 
"C5 H11 N O2"   117.146 VAL   y VALINE          CC(C)[C@H](N)C(O)=O                                                                    ? "L-PEPTIDE LINKING" 
#
_citation.book_publisher          ?
_citation.country                 UK
_citation.id                      primary
_citation.journal_full            Nature
_citation.journal_id_ASTM         NATUAS
_citation.journal_id_CSD          0006
_citation.journal_id_ISSN         0028-0836
_citation.journal_volume          630
_citation.page_first              493
_citation.page_last               500
_citation.pdbx_database_id_DOI    10.1038/s41586-024-07487-w
_citation.pdbx_database_id_PubMed 38718835
_citation.title                   "Accurate structure prediction of biomolecular interactions with AlphaFold 3"
_citation.year                    2024
#
loop_
_citation_author.citation_id
_citation_author.name
_citation_author.ordinal
primary "Google DeepMind" 1 
primary "Isomorphic Labs" 2 
#
loop_
_entity.id
_entity.pdbx_description
_entity.type
1 . polymer     
2 . polymer     
3 . polymer     
4 . polymer     
5 . non-polymer 
6 . non-polymer 
7 . non-polymer 
8 . non-polymer 
#
loop_
_entity_poly.entity_id
_entity_poly.pdbx_strand_id
_entity_poly.type
1 A polypeptide(L) 
2 B polypeptide(L) 
3 C polypeptide(L) 
4 D polypeptide(L) 
#
loop_
_entity_poly_seq.entity_id
_entity_poly_seq.hetero
_entity_poly_seq.mon_id
_entity_poly_seq.num
1 n MET 1   
1 n ILE 2   
1 n VAL 3   
1 n GLU 4   
1 n GLN 5   
1 n ILE 6   
1 n MET 7   
1 n LYS 8   
1 n ARG 9   
1 n ASP 10  
1 n VAL 11  
1 n ILE 12  
1 n THR 13  
1 n LEU 14  
1 n THR 15  
1 n LYS 16  
1 n THR 17  
1 n ASP 18  
1 n THR 19  
1 n LEU 20  
1 n GLU 21  
1 n THR 22  
1 n ALA 23  
1 n ILE 24  
1 n CYS 25  
1 n LYS 26  
1 n LEU 27  
1 n LYS 28  
1 n GLU 29  
1 n PHE 30  
1 n HIS 31  
1 n ILE 32  
1 n ARG 33  
1 n HIS 34  
1 n LEU 35  
1 n PRO 36  
1 n VAL 37  
1 n VAL 38  
1 n ASP 39  
1 n GLU 40  
1 n GLU 41  
1 n ARG 42  
1 n HIS 43  
1 n VAL 44  
1 n ILE 45  
1 n GLY 46  
1 n MET 47  
1 n ILE 48  
1 n THR 49  
1 n ASP 50  
1 n ARG 51  
1 n ASP 52  
1 n MET 53  
1 n LYS 54  
1 n GLN 55  
1 n ALA 56  
1 n SER 57  
1 n PRO 58  
1 n SER 59  
1 n ILE 60  
1 n PHE 61  
1 n GLU 62  
1 n GLU 63  
1 n ASN 64  
1 n LYS 65  
1 n ARG 66  
1 n SER 67  
1 n LEU 68  
1 n PHE 69  
1 n LEU 70  
1 n THR 71  
1 n ARG 72  
1 n SER 73  
1 n VAL 74  
1 n ASP 75  
1 n SER 76  
1 n ILE 77  
1 n MET 78  
1 n LYS 79  
1 n LYS 80  
1 n ASP 81  
1 n VAL 82  
1 n VAL 83  
1 n CYS 84  
1 n ALA 85  
1 n HIS 86  
1 n PRO 87  
1 n LEU 88  
1 n ASP 89  
1 n PHE 90  
1 n VAL 91  
1 n GLU 92  
1 n GLU 93  
1 n ILE 94  
1 n SER 95  
1 n ALA 96  
1 n VAL 97  
1 n PHE 98  
1 n TYR 99  
1 n GLU 100 
1 n HIS 101 
1 n GLY 102 
1 n ILE 103 
1 n GLY 104 
1 n CYS 105 
1 n LEU 106 
1 n PRO 107 
1 n VAL 108 
1 n VAL 109 
1 n HIS 110 
1 n HIS 111 
1 n GLN 112 
1 n LYS 113 
1 n LEU 114 
1 n ILE 115 
1 n GLY 116 
1 n ILE 117 
1 n LEU 118 
1 n THR 119 
1 n LYS 120 
1 n THR 121 
1 n ASP 122 
1 n LEU 123 
1 n LEU 124 
1 n ARG 125 
1 n THR 126 
1 n PHE 127 
1 n VAL 128 
1 n LYS 129 
1 n LEU 130 
1 n THR 131 
1 n GLY 132 
1 n ALA 133 
1 n ASP 134 
1 n GLN 135 
1 n PRO 136 
1 n GLY 137 
1 n SER 138 
1 n GLN 139 
1 n ILE 140 
1 n GLU 141 
1 n ILE 142 
1 n LYS 143 
1 n VAL 144 
1 n ASN 145 
1 n ASP 146 
1 n ILE 147 
1 n THR 148 
1 n LYS 149 
1 n SER 150 
1 n LEU 151 
1 n ALA 152 
1 n GLU 153 
1 n ILE 154 
1 n SER 155 
1 n SER 156 
1 n LEU 157 
1 n CYS 158 
1 n GLN 159 
1 n ASP 160 
1 n LEU 161 
1 n GLN 162 
1 n VAL 163 
1 n LYS 164 
1 n ILE 165 
1 n LEU 166 
1 n SER 167 
1 n VAL 168 
1 n LEU 169 
1 n VAL 170 
1 n TYR 171 
1 n PRO 172 
1 n HIS 173 
1 n ASP 174 
1 n ASP 175 
1 n PRO 176 
1 n GLY 177 
1 n VAL 178 
1 n LYS 179 
1 n VAL 180 
1 n LEU 181 
1 n VAL 182 
1 n PHE 183 
1 n ARG 184 
1 n VAL 185 
1 n LYS 186 
1 n THR 187 
1 n MET 188 
1 n ASN 189 
1 n PRO 190 
1 n LEU 191 
1 n PRO 192 
1 n PHE 193 
1 n LEU 194 
1 n GLN 195 
1 n ALA 196 
1 n LEU 197 
1 n GLN 198 
1 n ARG 199 
1 n ASN 200 
1 n GLY 201 
1 n HIS 202 
1 n HIS 203 
1 n VAL 204 
1 n VAL 205 
1 n TRP 206 
1 n PRO 207 
1 n SER 208 
1 n GLU 209 
1 n GLN 210 
1 n ARG 211 
1 n ASP 212 
1 n LEU 213 
1 n LEU 214 
2 n MET 1   
2 n ILE 2   
2 n VAL 3   
2 n GLU 4   
2 n GLN 5   
2 n ILE 6   
2 n MET 7   
2 n LYS 8   
2 n ARG 9   
2 n ASP 10  
2 n VAL 11  
2 n ILE 12  
2 n THR 13  
2 n LEU 14  
2 n THR 15  
2 n LYS 16  
2 n THR 17  
2 n ASP 18  
2 n THR 19  
2 n LEU 20  
2 n GLU 21  
2 n THR 22  
2 n ALA 23  
2 n ILE 24  
2 n CYS 25  
2 n LYS 26  
2 n LEU 27  
2 n LYS 28  
2 n GLU 29  
2 n PHE 30  
2 n HIS 31  
2 n ILE 32  
2 n ARG 33  
2 n HIS 34  
2 n LEU 35  
2 n PRO 36  
2 n VAL 37  
2 n VAL 38  
2 n ASP 39  
2 n GLU 40  
2 n GLU 41  
2 n ARG 42  
2 n HIS 43  
2 n VAL 44  
2 n ILE 45  
2 n GLY 46  
2 n MET 47  
2 n ILE 48  
2 n THR 49  
2 n ASP 50  
2 n ARG 51  
2 n ASP 52  
2 n MET 53  
2 n LYS 54  
2 n GLN 55  
2 n ALA 56  
2 n SER 57  
2 n PRO 58  
2 n SER 59  
2 n ILE 60  
2 n PHE 61  
2 n GLU 62  
2 n GLU 63  
2 n ASN 64  
2 n LYS 65  
2 n ARG 66  
2 n SER 67  
2 n LEU 68  
2 n PHE 69  
2 n LEU 70  
2 n THR 71  
2 n ARG 72  
2 n SER 73  
2 n VAL 74  
2 n ASP 75  
2 n SER 76  
2 n ILE 77  
2 n MET 78  
2 n LYS 79  
2 n LYS 80  
2 n ASP 81  
2 n VAL 82  
2 n VAL 83  
2 n CYS 84  
2 n ALA 85  
2 n HIS 86  
2 n PRO 87  
2 n LEU 88  
2 n ASP 89  
2 n PHE 90  
2 n VAL 91  
2 n GLU 92  
2 n GLU 93  
2 n ILE 94  
2 n SER 95  
2 n ALA 96  
2 n VAL 97  
2 n PHE 98  
2 n TYR 99  
2 n GLU 100 
2 n HIS 101 
2 n GLY 102 
2 n ILE 103 
2 n GLY 104 
2 n CYS 105 
2 n LEU 106 
2 n PRO 107 
2 n VAL 108 
2 n VAL 109 
2 n HIS 110 
2 n HIS 111 
2 n GLN 112 
2 n LYS 113 
2 n LEU 114 
2 n ILE 115 
2 n GLY 116 
2 n ILE 117 
2 n LEU 118 
2 n THR 119 
2 n LYS 120 
2 n THR 121 
2 n ASP 122 
2 n LEU 123 
2 n LEU 124 
2 n ARG 125 
2 n THR 126 
2 n PHE 127 
2 n VAL 128 
2 n LYS 129 
2 n LEU 130 
2 n THR 131 
2 n GLY 132 
2 n ALA 133 
2 n ASP 134 
2 n GLN 135 
2 n PRO 136 
2 n GLY 137 
2 n SER 138 
2 n GLN 139 
2 n ILE 140 
2 n GLU 141 
2 n ILE 142 
2 n LYS 143 
2 n VAL 144 
2 n ASN 145 
2 n ASP 146 
2 n ILE 147 
2 n THR 148 
2 n LYS 149 
2 n SER 150 
2 n LEU 151 
2 n ALA 152 
2 n GLU 153 
2 n ILE 154 
2 n SER 155 
2 n SER 156 
2 n LEU 157 
2 n CYS 158 
2 n GLN 159 
2 n ASP 160 
2 n LEU 161 
2 n GLN 162 
2 n VAL 163 
2 n LYS 164 
2 n ILE 165 
2 n LEU 166 
2 n SER 167 
2 n VAL 168 
2 n LEU 169 
2 n VAL 170 
2 n TYR 171 
2 n PRO 172 
2 n HIS 173 
2 n ASP 174 
2 n ASP 175 
2 n PRO 176 
2 n GLY 177 
2 n VAL 178 
2 n LYS 179 
2 n VAL 180 
2 n LEU 181 
2 n VAL 182 
2 n PHE 183 
2 n ARG 184 
2 n VAL 185 
2 n LYS 186 
2 n THR 187 
2 n MET 188 
2 n ASN 189 
2 n PRO 190 
2 n LEU 191 
2 n PRO 192 
2 n PHE 193 
2 n LEU 194 
2 n GLN 195 
2 n ALA 196 
2 n LEU 197 
2 n GLN 198 
2 n ARG 199 
2 n ASN 200 
2 n GLY 201 
2 n HIS 202 
2 n HIS 203 
2 n VAL 204 
2 n VAL 205 
2 n TRP 206 
2 n PRO 207 
2 n SER 208 
2 n GLU 209 
2 n GLN 210 
2 n ARG 211 
2 n ASP 212 
2 n LEU 213 
2 n LEU 214 
3 n MET 1   
3 n ARG 2   
3 n ASP 3   
3 n SER 4   
3 n VAL 5   
3 n PHE 6   
3 n ILE 7   
3 n TYR 8   
3 n SER 9   
3 n PRO 10  
3 n SER 11  
3 n TYR 12  
3 n GLN 13  
3 n THR 14  
3 n TYR 15  
3 n MET 16  
3 n PHE 17  
3 n HIS 18  
3 n GLN 19  
3 n GLU 20  
3 n HIS 21  
3 n PRO 22  
3 n PHE 23  
3 n ASN 24  
3 n GLN 25  
3 n GLN 26  
3 n ARG 27  
3 n VAL 28  
3 n LEU 29  
3 n LEU 30  
3 n THR 31  
3 n TYR 32  
3 n ASP 33  
3 n LEU 34  
3 n LEU 35  
3 n LYS 36  
3 n THR 37  
3 n ILE 38  
3 n ASN 39  
3 n ALA 40  
3 n PHE 41  
3 n ASP 42  
3 n ASP 43  
3 n GLY 44  
3 n ASP 45  
3 n ILE 46  
3 n VAL 47  
3 n THR 48  
3 n PRO 49  
3 n ARG 50  
3 n LEU 51  
3 n ALA 52  
3 n SER 53  
3 n GLU 54  
3 n GLU 55  
3 n GLU 56  
3 n LEU 57  
3 n SER 58  
3 n LEU 59  
3 n VAL 60  
3 n HIS 61  
3 n THR 62  
3 n ASP 63  
3 n ASP 64  
3 n TYR 65  
3 n ILE 66  
3 n GLN 67  
3 n ALA 68  
3 n VAL 69  
3 n LYS 70  
3 n LEU 71  
3 n ALA 72  
3 n GLY 73  
3 n ALA 74  
3 n GLY 75  
3 n LYS 76  
3 n LEU 77  
3 n PRO 78  
3 n ALA 79  
3 n GLU 80  
3 n GLU 81  
3 n GLY 82  
3 n GLU 83  
3 n SER 84  
3 n TYR 85  
3 n GLY 86  
3 n LEU 87  
3 n GLY 88  
3 n THR 89  
3 n GLU 90  
3 n ASP 91  
3 n THR 92  
3 n PRO 93  
3 n VAL 94  
3 n PHE 95  
3 n ALA 96  
3 n GLY 97  
3 n MET 98  
3 n HIS 99  
3 n GLU 100 
3 n ALA 101 
3 n ALA 102 
3 n SER 103 
3 n LEU 104 
3 n LEU 105 
3 n VAL 106 
3 n GLY 107 
3 n GLY 108 
3 n THR 109 
3 n LEU 110 
3 n THR 111 
3 n ALA 112 
3 n ALA 113 
3 n ASP 114 
3 n TRP 115 
3 n VAL 116 
3 n MET 117 
3 n SER 118 
3 n GLY 119 
3 n GLN 120 
3 n ALA 121 
3 n LEU 122 
3 n HIS 123 
3 n ALA 124 
3 n ALA 125 
3 n ASN 126 
3 n LEU 127 
3 n GLY 128 
3 n GLY 129 
3 n GLY 130 
3 n LEU 131 
3 n HIS 132 
3 n HIS 133 
3 n GLY 134 
3 n PHE 135 
3 n ARG 136 
3 n GLY 137 
3 n ARG 138 
3 n ALA 139 
3 n SER 140 
3 n GLY 141 
3 n PHE 142 
3 n CYS 143 
3 n ILE 144 
3 n TYR 145 
3 n ASN 146 
3 n ASP 147 
3 n SER 148 
3 n ALA 149 
3 n VAL 150 
3 n ALA 151 
3 n ILE 152 
3 n GLN 153 
3 n TYR 154 
3 n ILE 155 
3 n GLN 156 
3 n LYS 157 
3 n LYS 158 
3 n TYR 159 
3 n SER 160 
3 n ALA 161 
3 n ARG 162 
3 n VAL 163 
3 n LEU 164 
3 n TYR 165 
3 n ILE 166 
3 n ASP 167 
3 n THR 168 
3 n ASP 169 
3 n ALA 170 
3 n HIS 171 
3 n HIS 172 
3 n GLY 173 
3 n ASP 174 
3 n GLY 175 
3 n VAL 176 
3 n GLN 177 
3 n PHE 178 
3 n THR 179 
3 n PHE 180 
3 n TYR 181 
3 n ASP 182 
3 n ASN 183 
3 n PRO 184 
3 n ASP 185 
3 n VAL 186 
3 n CYS 187 
3 n THR 188 
3 n LEU 189 
3 n SER 190 
3 n ILE 191 
3 n HIS 192 
3 n GLU 193 
3 n THR 194 
3 n GLY 195 
3 n ARG 196 
3 n TYR 197 
3 n LEU 198 
3 n PHE 199 
3 n PRO 200 
3 n GLY 201 
3 n THR 202 
3 n GLY 203 
3 n GLN 204 
3 n ILE 205 
3 n GLN 206 
3 n GLU 207 
3 n LYS 208 
3 n GLY 209 
3 n SER 210 
3 n GLY 211 
3 n LYS 212 
3 n GLY 213 
3 n TYR 214 
3 n GLY 215 
3 n TYR 216 
3 n SER 217 
3 n PHE 218 
3 n ASN 219 
3 n ILE 220 
3 n PRO 221 
3 n LEU 222 
3 n ASP 223 
3 n ALA 224 
3 n PHE 225 
3 n THR 226 
3 n GLU 227 
3 n ASP 228 
3 n ASP 229 
3 n SER 230 
3 n PHE 231 
3 n LEU 232 
3 n GLU 233 
3 n ALA 234 
3 n TYR 235 
3 n ARG 236 
3 n THR 237 
3 n ALA 238 
3 n ALA 239 
3 n SER 240 
3 n GLU 241 
3 n VAL 242 
3 n ALA 243 
3 n ALA 244 
3 n TYR 245 
3 n PHE 246 
3 n GLU 247 
3 n PRO 248 
3 n ASP 249 
3 n VAL 250 
3 n ILE 251 
3 n ILE 252 
3 n SER 253 
3 n GLN 254 
3 n ASN 255 
3 n GLY 256 
3 n ALA 257 
3 n ASP 258 
3 n ALA 259 
3 n HIS 260 
3 n TYR 261 
3 n TYR 262 
3 n ASP 263 
3 n PRO 264 
3 n LEU 265 
3 n THR 266 
3 n HIS 267 
3 n LEU 268 
3 n SER 269 
3 n ALA 270 
3 n THR 271 
3 n ILE 272 
3 n ASN 273 
3 n ILE 274 
3 n TYR 275 
3 n GLU 276 
3 n GLU 277 
3 n ILE 278 
3 n PRO 279 
3 n ARG 280 
3 n LEU 281 
3 n ALA 282 
3 n HIS 283 
3 n THR 284 
3 n LEU 285 
3 n ALA 286 
3 n HIS 287 
3 n GLN 288 
3 n TYR 289 
3 n CYS 290 
3 n GLY 291 
3 n GLY 292 
3 n LYS 293 
3 n TRP 294 
3 n ILE 295 
3 n ALA 296 
3 n VAL 297 
3 n GLY 298 
3 n GLY 299 
3 n GLY 300 
3 n GLY 301 
3 n TYR 302 
3 n ASP 303 
3 n ILE 304 
3 n TRP 305 
3 n ARG 306 
3 n VAL 307 
3 n VAL 308 
3 n PRO 309 
3 n ARG 310 
3 n ALA 311 
3 n TRP 312 
3 n ALA 313 
3 n ARG 314 
3 n ILE 315 
3 n TRP 316 
3 n LEU 317 
3 n GLU 318 
3 n MET 319 
3 n LYS 320 
3 n GLY 321 
3 n ILE 322 
3 n ASP 323 
3 n PRO 324 
3 n GLY 325 
3 n HIS 326 
3 n GLU 327 
3 n ILE 328 
3 n PRO 329 
3 n PRO 330 
3 n GLU 331 
3 n TRP 332 
3 n ILE 333 
3 n VAL 334 
3 n LYS 335 
3 n TRP 336 
3 n GLN 337 
3 n LYS 338 
3 n GLN 339 
3 n CYS 340 
3 n PRO 341 
3 n VAL 342 
3 n ALA 343 
3 n LEU 344 
3 n PRO 345 
3 n SER 346 
3 n SER 347 
3 n TRP 348 
3 n SER 349 
3 n ASP 350 
3 n PRO 351 
3 n ALA 352 
3 n ASP 353 
3 n LEU 354 
3 n TYR 355 
3 n PRO 356 
3 n PRO 357 
3 n ILE 358 
3 n PRO 359 
3 n ARG 360 
3 n LYS 361 
3 n PRO 362 
3 n GLU 363 
3 n ILE 364 
3 n THR 365 
3 n GLU 366 
3 n LYS 367 
3 n ASN 368 
3 n ALA 369 
3 n GLN 370 
3 n THR 371 
3 n VAL 372 
3 n SER 373 
3 n LYS 374 
3 n ALA 375 
3 n LEU 376 
3 n TYR 377 
3 n ALA 378 
3 n ILE 379 
3 n ARG 380 
3 n SER 381 
3 n GLU 382 
3 n GLN 383 
3 n GLN 384 
3 n ARG 385 
3 n THR 386 
3 n LYS 387 
4 n MET 1   
4 n ARG 2   
4 n ASP 3   
4 n SER 4   
4 n VAL 5   
4 n PHE 6   
4 n ILE 7   
4 n TYR 8   
4 n SER 9   
4 n PRO 10  
4 n SER 11  
4 n TYR 12  
4 n GLN 13  
4 n THR 14  
4 n TYR 15  
4 n MET 16  
4 n PHE 17  
4 n HIS 18  
4 n GLN 19  
4 n GLU 20  
4 n HIS 21  
4 n PRO 22  
4 n PHE 23  
4 n ASN 24  
4 n GLN 25  
4 n GLN 26  
4 n ARG 27  
4 n VAL 28  
4 n LEU 29  
4 n LEU 30  
4 n THR 31  
4 n TYR 32  
4 n ASP 33  
4 n LEU 34  
4 n LEU 35  
4 n LYS 36  
4 n THR 37  
4 n ILE 38  
4 n ASN 39  
4 n ALA 40  
4 n PHE 41  
4 n ASP 42  
4 n ASP 43  
4 n GLY 44  
4 n ASP 45  
4 n ILE 46  
4 n VAL 47  
4 n THR 48  
4 n PRO 49  
4 n ARG 50  
4 n LEU 51  
4 n ALA 52  
4 n SER 53  
4 n GLU 54  
4 n GLU 55  
4 n GLU 56  
4 n LEU 57  
4 n SER 58  
4 n LEU 59  
4 n VAL 60  
4 n HIS 61  
4 n THR 62  
4 n ASP 63  
4 n ASP 64  
4 n TYR 65  
4 n ILE 66  
4 n GLN 67  
4 n ALA 68  
4 n VAL 69  
4 n LYS 70  
4 n LEU 71  
4 n ALA 72  
4 n GLY 73  
4 n ALA 74  
4 n GLY 75  
4 n LYS 76  
4 n LEU 77  
4 n PRO 78  
4 n ALA 79  
4 n GLU 80  
4 n GLU 81  
4 n GLY 82  
4 n GLU 83  
4 n SER 84  
4 n TYR 85  
4 n GLY 86  
4 n LEU 87  
4 n GLY 88  
4 n THR 89  
4 n GLU 90  
4 n ASP 91  
4 n THR 92  
4 n PRO 93  
4 n VAL 94  
4 n PHE 95  
4 n ALA 96  
4 n GLY 97  
4 n MET 98  
4 n HIS 99  
4 n GLU 100 
4 n ALA 101 
4 n ALA 102 
4 n SER 103 
4 n LEU 104 
4 n LEU 105 
4 n VAL 106 
4 n GLY 107 
4 n GLY 108 
4 n THR 109 
4 n LEU 110 
4 n THR 111 
4 n ALA 112 
4 n ALA 113 
4 n ASP 114 
4 n TRP 115 
4 n VAL 116 
4 n MET 117 
4 n SER 118 
4 n GLY 119 
4 n GLN 120 
4 n ALA 121 
4 n LEU 122 
4 n HIS 123 
4 n ALA 124 
4 n ALA 125 
4 n ASN 126 
4 n LEU 127 
4 n GLY 128 
4 n GLY 129 
4 n GLY 130 
4 n LEU 131 
4 n HIS 132 
4 n HIS 133 
4 n GLY 134 
4 n PHE 135 
4 n ARG 136 
4 n GLY 137 
4 n ARG 138 
4 n ALA 139 
4 n SER 140 
4 n GLY 141 
4 n PHE 142 
4 n CYS 143 
4 n ILE 144 
4 n TYR 145 
4 n ASN 146 
4 n ASP 147 
4 n SER 148 
4 n ALA 149 
4 n VAL 150 
4 n ALA 151 
4 n ILE 152 
4 n GLN 153 
4 n TYR 154 
4 n ILE 155 
4 n GLN 156 
4 n LYS 157 
4 n LYS 158 
4 n TYR 159 
4 n SER 160 
4 n ALA 161 
4 n ARG 162 
4 n VAL 163 
4 n LEU 164 
4 n TYR 165 
4 n ILE 166 
4 n ASP 167 
4 n THR 168 
4 n ASP 169 
4 n ALA 170 
4 n HIS 171 
4 n HIS 172 
4 n GLY 173 
4 n ASP 174 
4 n GLY 175 
4 n VAL 176 
4 n GLN 177 
4 n PHE 178 
4 n THR 179 
4 n PHE 180 
4 n TYR 181 
4 n ASP 182 
4 n ASN 183 
4 n PRO 184 
4 n ASP 185 
4 n VAL 186 
4 n CYS 187 
4 n THR 188 
4 n LEU 189 
4 n SER 190 
4 n ILE 191 
4 n HIS 192 
4 n GLU 193 
4 n THR 194 
4 n GLY 195 
4 n ARG 196 
4 n TYR 197 
4 n LEU 198 
4 n PHE 199 
4 n PRO 200 
4 n GLY 201 
4 n THR 202 
4 n GLY 203 
4 n GLN 204 
4 n ILE 205 
4 n GLN 206 
4 n GLU 207 
4 n LYS 208 
4 n GLY 209 
4 n SER 210 
4 n GLY 211 
4 n LYS 212 
4 n GLY 213 
4 n TYR 214 
4 n GLY 215 
4 n TYR 216 
4 n SER 217 
4 n PHE 218 
4 n ASN 219 
4 n ILE 220 
4 n PRO 221 
4 n LEU 222 
4 n ASP 223 
4 n ALA 224 
4 n PHE 225 
4 n THR 226 
4 n GLU 227 
4 n ASP 228 
4 n ASP 229 
4 n SER 230 
4 n PHE 231 
4 n LEU 232 
4 n GLU 233 
4 n ALA 234 
4 n TYR 235 
4 n ARG 236 
4 n THR 237 
4 n ALA 238 
4 n ALA 239 
4 n SER 240 
4 n GLU 241 
4 n VAL 242 
4 n ALA 243 
4 n ALA 244 
4 n TYR 245 
4 n PHE 246 
4 n GLU 247 
4 n PRO 248 
4 n ASP 249 
4 n VAL 250 
4 n ILE 251 
4 n ILE 252 
4 n SER 253 
4 n GLN 254 
4 n ASN 255 
4 n GLY 256 
4 n ALA 257 
4 n ASP 258 
4 n ALA 259 
4 n HIS 260 
4 n TYR 261 
4 n TYR 262 
4 n ASP 263 
4 n PRO 264 
4 n LEU 265 
4 n THR 266 
4 n HIS 267 
4 n LEU 268 
4 n SER 269 
4 n ALA 270 
4 n THR 271 
4 n ILE 272 
4 n ASN 273 
4 n ILE 274 
4 n TYR 275 
4 n GLU 276 
4 n GLU 277 
4 n ILE 278 
4 n PRO 279 
4 n ARG 280 
4 n LEU 281 
4 n ALA 282 
4 n HIS 283 
4 n THR 284 
4 n LEU 285 
4 n ALA 286 
4 n HIS 287 
4 n GLN 288 
4 n TYR 289 
4 n CYS 290 
4 n GLY 291 
4 n GLY 292 
4 n LYS 293 
4 n TRP 294 
4 n ILE 295 
4 n ALA 296 
4 n VAL 297 
4 n GLY 298 
4 n GLY 299 
4 n GLY 300 
4 n GLY 301 
4 n TYR 302 
4 n ASP 303 
4 n ILE 304 
4 n TRP 305 
4 n ARG 306 
4 n VAL 307 
4 n VAL 308 
4 n PRO 309 
4 n ARG 310 
4 n ALA 311 
4 n TRP 312 
4 n ALA 313 
4 n ARG 314 
4 n ILE 315 
4 n TRP 316 
4 n LEU 317 
4 n GLU 318 
4 n MET 319 
4 n LYS 320 
4 n GLY 321 
4 n ILE 322 
4 n ASP 323 
4 n PRO 324 
4 n GLY 325 
4 n HIS 326 
4 n GLU 327 
4 n ILE 328 
4 n PRO 329 
4 n PRO 330 
4 n GLU 331 
4 n TRP 332 
4 n ILE 333 
4 n VAL 334 
4 n LYS 335 
4 n TRP 336 
4 n GLN 337 
4 n LYS 338 
4 n GLN 339 
4 n CYS 340 
4 n PRO 341 
4 n VAL 342 
4 n ALA 343 
4 n LEU 344 
4 n PRO 345 
4 n SER 346 
4 n SER 347 
4 n TRP 348 
4 n SER 349 
4 n ASP 350 
4 n PRO 351 
4 n ALA 352 
4 n ASP 353 
4 n LEU 354 
4 n TYR 355 
4 n PRO 356 
4 n PRO 357 
4 n ILE 358 
4 n PRO 359 
4 n ARG 360 
4 n LYS 361 
4 n PRO 362 
4 n GLU 363 
4 n ILE 364 
4 n THR 365 
4 n GLU 366 
4 n LYS 367 
4 n ASN 368 
4 n ALA 369 
4 n GLN 370 
4 n THR 371 
4 n VAL 372 
4 n SER 373 
4 n LYS 374 
4 n ALA 375 
4 n LEU 376 
4 n TYR 377 
4 n ALA 378 
4 n ILE 379 
4 n ARG 380 
4 n SER 381 
4 n GLU 382 
4 n GLN 383 
4 n GLN 384 
4 n ARG 385 
4 n THR 386 
4 n LYS 387 
#
_ma_data.content_type "model coordinates"
_ma_data.id           1
_ma_data.name         Model
#
_ma_model_list.data_id          1
_ma_model_list.model_group_id   1
_ma_model_list.model_group_name "AlphaFold-beta-20231127 (3.0.0 @ 2025-02-20 12:14:42)"
_ma_model_list.model_id         1
_ma_model_list.model_name       "Top ranked model"
_ma_model_list.model_type       "Ab initio model"
_ma_model_list.ordinal_id       1
#
loop_
_ma_protocol_step.method_type
_ma_protocol_step.ordinal_id
_ma_protocol_step.protocol_id
_ma_protocol_step.step_id
"coevolution MSA" 1 1 1 
"template search" 2 1 2 
modeling          3 1 3 
#
loop_
_ma_qa_metric.id
_ma_qa_metric.mode
_ma_qa_metric.name
_ma_qa_metric.software_group_id
_ma_qa_metric.type
1 global pLDDT 1 pLDDT 
2 local  pLDDT 1 pLDDT 
#
_ma_qa_metric_global.metric_id    1
_ma_qa_metric_global.metric_value 89.59
_ma_qa_metric_global.model_id     1
_ma_qa_metric_global.ordinal_id   1
#
_ma_software_group.group_id    1
_ma_software_group.ordinal_id  1
_ma_software_group.software_id 1
#
loop_
_ma_target_entity.data_id
_ma_target_entity.entity_id
_ma_target_entity.origin
1 1 . 
1 2 . 
1 3 . 
1 4 . 
1 5 . 
1 6 . 
1 7 . 
1 8 . 
#
loop_
_ma_target_entity_instance.asym_id
_ma_target_entity_instance.details
_ma_target_entity_instance.entity_id
A . 1 
B . 2 
C . 3 
D . 4 
E . 5 
F . 6 
G . 7 
H . 8 
#
loop_
_pdbx_data_usage.details
_pdbx_data_usage.id
_pdbx_data_usage.type
_pdbx_data_usage.url
;Non-commercial use only, by using this file you agree to the terms of use found
at https://github.com/google-deepmind/alphafold3/blob/main/OUTPUT_TERMS_OF_USE.md.
To request access to the AlphaFold 3 model parameters, follow the process set
out at https://github.com/google-deepmind/alphafold3. You may only use these if
received directly from Google. Use is subject to terms of use available at
https://github.com/google-deepmind/alphafold3/blob/main/WEIGHTS_TERMS_OF_USE.md.

;
1 license    https://github.com/google-deepmind/alphafold3/blob/main/OUTPUT_TERMS_OF_USE.md 
;AlphaFold 3 and its output are not intended for, have not been validated for,
and are not approved for clinical use. They are provided "as-is" without any
warranty of any kind, whether expressed or implied. No warranty is given that
use shall not infringe the rights of any third party.

;
2 disclaimer ?                                                                              
#
loop_
_pdbx_nonpoly_scheme.asym_id
_pdbx_nonpoly_scheme.auth_seq_num
_pdbx_nonpoly_scheme.entity_id
_pdbx_nonpoly_scheme.mon_id
_pdbx_nonpoly_scheme.pdb_ins_code
_pdbx_nonpoly_scheme.pdb_seq_num
_pdbx_nonpoly_scheme.pdb_strand_id
E 1 5 LIG_E . 1 E 
F 1 6 LIG_F . 1 F 
G 1 7 LIG_G . 1 G 
H 1 8 LIG_H . 1 H 
#
loop_
_pdbx_poly_seq_scheme.asym_id
_pdbx_poly_seq_scheme.auth_seq_num
_pdbx_poly_seq_scheme.entity_id
_pdbx_poly_seq_scheme.hetero
_pdbx_poly_seq_scheme.mon_id
_pdbx_poly_seq_scheme.pdb_ins_code
_pdbx_poly_seq_scheme.pdb_seq_num
_pdbx_poly_seq_scheme.pdb_strand_id
_pdbx_poly_seq_scheme.seq_id
A 1   1 n MET . 1   A 1   
A 2   1 n ILE . 2   A 2   
A 3   1 n VAL . 3   A 3   
A 4   1 n GLU . 4   A 4   
A 5   1 n GLN . 5   A 5   
A 6   1 n ILE . 6   A 6   
A 7   1 n MET . 7   A 7   
A 8   1 n LYS . 8   A 8   
A 9   1 n ARG . 9   A 9   
A 10  1 n ASP . 10  A 10  
A 11  1 n VAL . 11  A 11  
A 12  1 n ILE . 12  A 12  
A 13  1 n THR . 13  A 13  
A 14  1 n LEU . 14  A 14  
A 15  1 n THR . 15  A 15  
A 16  1 n LYS . 16  A 16  
A 17  1 n THR . 17  A 17  
A 18  1 n ASP . 18  A 18  
A 19  1 n THR . 19  A 19  
A 20  1 n LEU . 20  A 20  
A 21  1 n GLU . 21  A 21  
A 22  1 n THR . 22  A 22  
A 23  1 n ALA . 23  A 23  
A 24  1 n ILE . 24  A 24  
A 25  1 n CYS . 25  A 25  
A 26  1 n LYS . 26  A 26  
A 27  1 n LEU . 27  A 27  
A 28  1 n LYS . 28  A 28  
A 29  1 n GLU . 29  A 29  
A 30  1 n PHE . 30  A 30  
A 31  1 n HIS . 31  A 31  
A 32  1 n ILE . 32  A 32  
A 33  1 n ARG . 33  A 33  
A 34  1 n HIS . 34  A 34  
A 35  1 n LEU . 35  A 35  
A 36  1 n PRO . 36  A 36  
A 37  1 n VAL . 37  A 37  
A 38  1 n VAL . 38  A 38  
A 39  1 n ASP . 39  A 39  
A 40  1 n GLU . 40  A 40  
A 41  1 n GLU . 41  A 41  
A 42  1 n ARG . 42  A 42  
A 43  1 n HIS . 43  A 43  
A 44  1 n VAL . 44  A 44  
A 45  1 n ILE . 45  A 45  
A 46  1 n GLY . 46  A 46  
A 47  1 n MET . 47  A 47  
A 48  1 n ILE . 48  A 48  
A 49  1 n THR . 49  A 49  
A 50  1 n ASP . 50  A 50  
A 51  1 n ARG . 51  A 51  
A 52  1 n ASP . 52  A 52  
A 53  1 n MET . 53  A 53  
A 54  1 n LYS . 54  A 54  
A 55  1 n GLN . 55  A 55  
A 56  1 n ALA . 56  A 56  
A 57  1 n SER . 57  A 57  
A 58  1 n PRO . 58  A 58  
A 59  1 n SER . 59  A 59  
A 60  1 n ILE . 60  A 60  
A 61  1 n PHE . 61  A 61  
A 62  1 n GLU . 62  A 62  
A 63  1 n GLU . 63  A 63  
A 64  1 n ASN . 64  A 64  
A 65  1 n LYS . 65  A 65  
A 66  1 n ARG . 66  A 66  
A 67  1 n SER . 67  A 67  
A 68  1 n LEU . 68  A 68  
A 69  1 n PHE . 69  A 69  
A 70  1 n LEU . 70  A 70  
A 71  1 n THR . 71  A 71  
A 72  1 n ARG . 72  A 72  
A 73  1 n SER . 73  A 73  
A 74  1 n VAL . 74  A 74  
A 75  1 n ASP . 75  A 75  
A 76  1 n SER . 76  A 76  
A 77  1 n ILE . 77  A 77  
A 78  1 n MET . 78  A 78  
A 79  1 n LYS . 79  A 79  
A 80  1 n LYS . 80  A 80  
A 81  1 n ASP . 81  A 81  
A 82  1 n VAL . 82  A 82  
A 83  1 n VAL . 83  A 83  
A 84  1 n CYS . 84  A 84  
A 85  1 n ALA . 85  A 85  
A 86  1 n HIS . 86  A 86  
A 87  1 n PRO . 87  A 87  
A 88  1 n LEU . 88  A 88  
A 89  1 n ASP . 89  A 89  
A 90  1 n PHE . 90  A 90  
A 91  1 n VAL . 91  A 91  
A 92  1 n GLU . 92  A 92  
A 93  1 n GLU . 93  A 93  
A 94  1 n ILE . 94  A 94  
A 95  1 n SER . 95  A 95  
A 96  1 n ALA . 96  A 96  
A 97  1 n VAL . 97  A 97  
A 98  1 n PHE . 98  A 98  
A 99  1 n TYR . 99  A 99  
A 100 1 n GLU . 100 A 100 
A 101 1 n HIS . 101 A 101 
A 102 1 n GLY . 102 A 102 
A 103 1 n ILE . 103 A 103 
A 104 1 n GLY . 104 A 104 
A 105 1 n CYS . 105 A 105 
A 106 1 n LEU . 106 A 106 
A 107 1 n PRO . 107 A 107 
A 108 1 n VAL . 108 A 108 
A 109 1 n VAL . 109 A 109 
A 110 1 n HIS . 110 A 110 
A 111 1 n HIS . 111 A 111 
A 112 1 n GLN . 112 A 112 
A 113 1 n LYS . 113 A 113 
A 114 1 n LEU . 114 A 114 
A 115 1 n ILE . 115 A 115 
A 116 1 n GLY . 116 A 116 
A 117 1 n ILE . 117 A 117 
A 118 1 n LEU . 118 A 118 
A 119 1 n THR . 119 A 119 
A 120 1 n LYS . 120 A 120 
A 121 1 n THR . 121 A 121 
A 122 1 n ASP . 122 A 122 
A 123 1 n LEU . 123 A 123 
A 124 1 n LEU . 124 A 124 
A 125 1 n ARG . 125 A 125 
A 126 1 n THR . 126 A 126 
A 127 1 n PHE . 127 A 127 
A 128 1 n VAL . 128 A 128 
A 129 1 n LYS . 129 A 129 
A 130 1 n LEU . 130 A 130 
A 131 1 n THR . 131 A 131 
A 132 1 n GLY . 132 A 132 
A 133 1 n ALA . 133 A 133 
A 134 1 n ASP . 134 A 134 
A 135 1 n GLN . 135 A 135 
A 136 1 n PRO . 136 A 136 
A 137 1 n GLY . 137 A 137 
A 138 1 n SER . 138 A 138 
A 139 1 n GLN . 139 A 139 
A 140 1 n ILE . 140 A 140 
A 141 1 n GLU . 141 A 141 
A 142 1 n ILE . 142 A 142 
A 143 1 n LYS . 143 A 143 
A 144 1 n VAL . 144 A 144 
A 145 1 n ASN . 145 A 145 
A 146 1 n ASP . 146 A 146 
A 147 1 n ILE . 147 A 147 
A 148 1 n THR . 148 A 148 
A 149 1 n LYS . 149 A 149 
A 150 1 n SER . 150 A 150 
A 151 1 n LEU . 151 A 151 
A 152 1 n ALA . 152 A 152 
A 153 1 n GLU . 153 A 153 
A 154 1 n ILE . 154 A 154 
A 155 1 n SER . 155 A 155 
A 156 1 n SER . 156 A 156 
A 157 1 n LEU . 157 A 157 
A 158 1 n CYS . 158 A 158 
A 159 1 n GLN . 159 A 159 
A 160 1 n ASP . 160 A 160 
A 161 1 n LEU . 161 A 161 
A 162 1 n GLN . 162 A 162 
A 163 1 n VAL . 163 A 163 
A 164 1 n LYS . 164 A 164 
A 165 1 n ILE . 165 A 165 
A 166 1 n LEU . 166 A 166 
A 167 1 n SER . 167 A 167 
A 168 1 n VAL . 168 A 168 
A 169 1 n LEU . 169 A 169 
A 170 1 n VAL . 170 A 170 
A 171 1 n TYR . 171 A 171 
A 172 1 n PRO . 172 A 172 
A 173 1 n HIS . 173 A 173 
A 174 1 n ASP . 174 A 174 
A 175 1 n ASP . 175 A 175 
A 176 1 n PRO . 176 A 176 
A 177 1 n GLY . 177 A 177 
A 178 1 n VAL . 178 A 178 
A 179 1 n LYS . 179 A 179 
A 180 1 n VAL . 180 A 180 
A 181 1 n LEU . 181 A 181 
A 182 1 n VAL . 182 A 182 
A 183 1 n PHE . 183 A 183 
A 184 1 n ARG . 184 A 184 
A 185 1 n VAL . 185 A 185 
A 186 1 n LYS . 186 A 186 
A 187 1 n THR . 187 A 187 
A 188 1 n MET . 188 A 188 
A 189 1 n ASN . 189 A 189 
A 190 1 n PRO . 190 A 190 
A 191 1 n LEU . 191 A 191 
A 192 1 n PRO . 192 A 192 
A 193 1 n PHE . 193 A 193 
A 194 1 n LEU . 194 A 194 
A 195 1 n GLN . 195 A 195 
A 196 1 n ALA . 196 A 196 
A 197 1 n LEU . 197 A 197 
A 198 1 n GLN . 198 A 198 
A 199 1 n ARG . 199 A 199 
A 200 1 n ASN . 200 A 200 
A 201 1 n GLY . 201 A 201 
A 202 1 n HIS . 202 A 202 
A 203 1 n HIS . 203 A 203 
A 204 1 n VAL . 204 A 204 
A 205 1 n VAL . 205 A 205 
A 206 1 n TRP . 206 A 206 
A 207 1 n PRO . 207 A 207 
A 208 1 n SER . 208 A 208 
A 209 1 n GLU . 209 A 209 
A 210 1 n GLN . 210 A 210 
A 211 1 n ARG . 211 A 211 
A 212 1 n ASP . 212 A 212 
A 213 1 n LEU . 213 A 213 
A 214 1 n LEU . 214 A 214 
B 1   2 n MET . 1   B 1   
B 2   2 n ILE . 2   B 2   
B 3   2 n VAL . 3   B 3   
B 4   2 n GLU . 4   B 4   
B 5   2 n GLN . 5   B 5   
B 6   2 n ILE . 6   B 6   
B 7   2 n MET . 7   B 7   
B 8   2 n LYS . 8   B 8   
B 9   2 n ARG . 9   B 9   
B 10  2 n ASP . 10  B 10  
B 11  2 n VAL . 11  B 11  
B 12  2 n ILE . 12  B 12  
B 13  2 n THR . 13  B 13  
B 14  2 n LEU . 14  B 14  
B 15  2 n THR . 15  B 15  
B 16  2 n LYS . 16  B 16  
B 17  2 n THR . 17  B 17  
B 18  2 n ASP . 18  B 18  
B 19  2 n THR . 19  B 19  
B 20  2 n LEU . 20  B 20  
B 21  2 n GLU . 21  B 21  
B 22  2 n THR . 22  B 22  
B 23  2 n ALA . 23  B 23  
B 24  2 n ILE . 24  B 24  
B 25  2 n CYS . 25  B 25  
B 26  2 n LYS . 26  B 26  
B 27  2 n LEU . 27  B 27  
B 28  2 n LYS . 28  B 28  
B 29  2 n GLU . 29  B 29  
B 30  2 n PHE . 30  B 30  
B 31  2 n HIS . 31  B 31  
B 32  2 n ILE . 32  B 32  
B 33  2 n ARG . 33  B 33  
B 34  2 n HIS . 34  B 34  
B 35  2 n LEU . 35  B 35  
B 36  2 n PRO . 36  B 36  
B 37  2 n VAL . 37  B 37  
B 38  2 n VAL . 38  B 38  
B 39  2 n ASP . 39  B 39  
B 40  2 n GLU . 40  B 40  
B 41  2 n GLU . 41  B 41  
B 42  2 n ARG . 42  B 42  
B 43  2 n HIS . 43  B 43  
B 44  2 n VAL . 44  B 44  
B 45  2 n ILE . 45  B 45  
B 46  2 n GLY . 46  B 46  
B 47  2 n MET . 47  B 47  
B 48  2 n ILE . 48  B 48  
B 49  2 n THR . 49  B 49  
B 50  2 n ASP . 50  B 50  
B 51  2 n ARG . 51  B 51  
B 52  2 n ASP . 52  B 52  
B 53  2 n MET . 53  B 53  
B 54  2 n LYS . 54  B 54  
B 55  2 n GLN . 55  B 55  
B 56  2 n ALA . 56  B 56  
B 57  2 n SER . 57  B 57  
B 58  2 n PRO . 58  B 58  
B 59  2 n SER . 59  B 59  
B 60  2 n ILE . 60  B 60  
B 61  2 n PHE . 61  B 61  
B 62  2 n GLU . 62  B 62  
B 63  2 n GLU . 63  B 63  
B 64  2 n ASN . 64  B 64  
B 65  2 n LYS . 65  B 65  
B 66  2 n ARG . 66  B 66  
B 67  2 n SER . 67  B 67  
B 68  2 n LEU . 68  B 68  
B 69  2 n PHE . 69  B 69  
B 70  2 n LEU . 70  B 70  
B 71  2 n THR . 71  B 71  
B 72  2 n ARG . 72  B 72  
B 73  2 n SER . 73  B 73  
B 74  2 n VAL . 74  B 74  
B 75  2 n ASP . 75  B 75  
B 76  2 n SER . 76  B 76  
B 77  2 n ILE . 77  B 77  
B 78  2 n MET . 78  B 78  
B 79  2 n LYS . 79  B 79  
B 80  2 n LYS . 80  B 80  
B 81  2 n ASP . 81  B 81  
B 82  2 n VAL . 82  B 82  
B 83  2 n VAL . 83  B 83  
B 84  2 n CYS . 84  B 84  
B 85  2 n ALA . 85  B 85  
B 86  2 n HIS . 86  B 86  
B 87  2 n PRO . 87  B 87  
B 88  2 n LEU . 88  B 88  
B 89  2 n ASP . 89  B 89  
B 90  2 n PHE . 90  B 90  
B 91  2 n VAL . 91  B 91  
B 92  2 n GLU . 92  B 92  
B 93  2 n GLU . 93  B 93  
B 94  2 n ILE . 94  B 94  
B 95  2 n SER . 95  B 95  
B 96  2 n ALA . 96  B 96  
B 97  2 n VAL . 97  B 97  
B 98  2 n PHE . 98  B 98  
B 99  2 n TYR . 99  B 99  
B 100 2 n GLU . 100 B 100 
B 101 2 n HIS . 101 B 101 
B 102 2 n GLY . 102 B 102 
B 103 2 n ILE . 103 B 103 
B 104 2 n GLY . 104 B 104 
B 105 2 n CYS . 105 B 105 
B 106 2 n LEU . 106 B 106 
B 107 2 n PRO . 107 B 107 
B 108 2 n VAL . 108 B 108 
B 109 2 n VAL . 109 B 109 
B 110 2 n HIS . 110 B 110 
B 111 2 n HIS . 111 B 111 
B 112 2 n GLN . 112 B 112 
B 113 2 n LYS . 113 B 113 
B 114 2 n LEU . 114 B 114 
B 115 2 n ILE . 115 B 115 
B 116 2 n GLY . 116 B 116 
B 117 2 n ILE . 117 B 117 
B 118 2 n LEU . 118 B 118 
B 119 2 n THR . 119 B 119 
B 120 2 n LYS . 120 B 120 
B 121 2 n THR . 121 B 121 
B 122 2 n ASP . 122 B 122 
B 123 2 n LEU . 123 B 123 
B 124 2 n LEU . 124 B 124 
B 125 2 n ARG . 125 B 125 
B 126 2 n THR . 126 B 126 
B 127 2 n PHE . 127 B 127 
B 128 2 n VAL . 128 B 128 
B 129 2 n LYS . 129 B 129 
B 130 2 n LEU . 130 B 130 
B 131 2 n THR . 131 B 131 
B 132 2 n GLY . 132 B 132 
B 133 2 n ALA . 133 B 133 
B 134 2 n ASP . 134 B 134 
B 135 2 n GLN . 135 B 135 
B 136 2 n PRO . 136 B 136 
B 137 2 n GLY . 137 B 137 
B 138 2 n SER . 138 B 138 
B 139 2 n GLN . 139 B 139 
B 140 2 n ILE . 140 B 140 
B 141 2 n GLU . 141 B 141 
B 142 2 n ILE . 142 B 142 
B 143 2 n LYS . 143 B 143 
B 144 2 n VAL . 144 B 144 
B 145 2 n ASN . 145 B 145 
B 146 2 n ASP . 146 B 146 
B 147 2 n ILE . 147 B 147 
B 148 2 n THR . 148 B 148 
B 149 2 n LYS . 149 B 149 
B 150 2 n SER . 150 B 150 
B 151 2 n LEU . 151 B 151 
B 152 2 n ALA . 152 B 152 
B 153 2 n GLU . 153 B 153 
B 154 2 n ILE . 154 B 154 
B 155 2 n SER . 155 B 155 
B 156 2 n SER . 156 B 156 
B 157 2 n LEU . 157 B 157 
B 158 2 n CYS . 158 B 158 
B 159 2 n GLN . 159 B 159 
B 160 2 n ASP . 160 B 160 
B 161 2 n LEU . 161 B 161 
B 162 2 n GLN . 162 B 162 
B 163 2 n VAL . 163 B 163 
B 164 2 n LYS . 164 B 164 
B 165 2 n ILE . 165 B 165 
B 166 2 n LEU . 166 B 166 
B 167 2 n SER . 167 B 167 
B 168 2 n VAL . 168 B 168 
B 169 2 n LEU . 169 B 169 
B 170 2 n VAL . 170 B 170 
B 171 2 n TYR . 171 B 171 
B 172 2 n PRO . 172 B 172 
B 173 2 n HIS . 173 B 173 
B 174 2 n ASP . 174 B 174 
B 175 2 n ASP . 175 B 175 
B 176 2 n PRO . 176 B 176 
B 177 2 n GLY . 177 B 177 
B 178 2 n VAL . 178 B 178 
B 179 2 n LYS . 179 B 179 
B 180 2 n VAL . 180 B 180 
B 181 2 n LEU . 181 B 181 
B 182 2 n VAL . 182 B 182 
B 183 2 n PHE . 183 B 183 
B 184 2 n ARG . 184 B 184 
B 185 2 n VAL . 185 B 185 
B 186 2 n LYS . 186 B 186 
B 187 2 n THR . 187 B 187 
B 188 2 n MET . 188 B 188 
B 189 2 n ASN . 189 B 189 
B 190 2 n PRO . 190 B 190 
B 191 2 n LEU . 191 B 191 
B 192 2 n PRO . 192 B 192 
B 193 2 n PHE . 193 B 193 
B 194 2 n LEU . 194 B 194 
B 195 2 n GLN . 195 B 195 
B 196 2 n ALA . 196 B 196 
B 197 2 n LEU . 197 B 197 
B 198 2 n GLN . 198 B 198 
B 199 2 n ARG . 199 B 199 
B 200 2 n ASN . 200 B 200 
B 201 2 n GLY . 201 B 201 
B 202 2 n HIS . 202 B 202 
B 203 2 n HIS . 203 B 203 
B 204 2 n VAL . 204 B 204 
B 205 2 n VAL . 205 B 205 
B 206 2 n TRP . 206 B 206 
B 207 2 n PRO . 207 B 207 
B 208 2 n SER . 208 B 208 
B 209 2 n GLU . 209 B 209 
B 210 2 n GLN . 210 B 210 
B 211 2 n ARG . 211 B 211 
B 212 2 n ASP . 212 B 212 
B 213 2 n LEU . 213 B 213 
B 214 2 n LEU . 214 B 214 
C 1   3 n MET . 1   C 1   
C 2   3 n ARG . 2   C 2   
C 3   3 n ASP . 3   C 3   
C 4   3 n SER . 4   C 4   
C 5   3 n VAL . 5   C 5   
C 6   3 n PHE . 6   C 6   
C 7   3 n ILE . 7   C 7   
C 8   3 n TYR . 8   C 8   
C 9   3 n SER . 9   C 9   
C 10  3 n PRO . 10  C 10  
C 11  3 n SER . 11  C 11  
C 12  3 n TYR . 12  C 12  
C 13  3 n GLN . 13  C 13  
C 14  3 n THR . 14  C 14  
C 15  3 n TYR . 15  C 15  
C 16  3 n MET . 16  C 16  
C 17  3 n PHE . 17  C 17  
C 18  3 n HIS . 18  C 18  
C 19  3 n GLN . 19  C 19  
C 20  3 n GLU . 20  C 20  
C 21  3 n HIS . 21  C 21  
C 22  3 n PRO . 22  C 22  
C 23  3 n PHE . 23  C 23  
C 24  3 n ASN . 24  C 24  
C 25  3 n GLN . 25  C 25  
C 26  3 n GLN . 26  C 26  
C 27  3 n ARG . 27  C 27  
C 28  3 n VAL . 28  C 28  
C 29  3 n LEU . 29  C 29  
C 30  3 n LEU . 30  C 30  
C 31  3 n THR . 31  C 31  
C 32  3 n TYR . 32  C 32  
C 33  3 n ASP . 33  C 33  
C 34  3 n LEU . 34  C 34  
C 35  3 n LEU . 35  C 35  
C 36  3 n LYS . 36  C 36  
C 37  3 n THR . 37  C 37  
C 38  3 n ILE . 38  C 38  
C 39  3 n ASN . 39  C 39  
C 40  3 n ALA . 40  C 40  
C 41  3 n PHE . 41  C 41  
C 42  3 n ASP . 42  C 42  
C 43  3 n ASP . 43  C 43  
C 44  3 n GLY . 44  C 44  
C 45  3 n ASP . 45  C 45  
C 46  3 n ILE . 46  C 46  
C 47  3 n VAL . 47  C 47  
C 48  3 n THR . 48  C 48  
C 49  3 n PRO . 49  C 49  
C 50  3 n ARG . 50  C 50  
C 51  3 n LEU . 51  C 51  
C 52  3 n ALA . 52  C 52  
C 53  3 n SER . 53  C 53  
C 54  3 n GLU . 54  C 54  
C 55  3 n GLU . 55  C 55  
C 56  3 n GLU . 56  C 56  
C 57  3 n LEU . 57  C 57  
C 58  3 n SER . 58  C 58  
C 59  3 n LEU . 59  C 59  
C 60  3 n VAL . 60  C 60  
C 61  3 n HIS . 61  C 61  
C 62  3 n THR . 62  C 62  
C 63  3 n ASP . 63  C 63  
C 64  3 n ASP . 64  C 64  
C 65  3 n TYR . 65  C 65  
C 66  3 n ILE . 66  C 66  
C 67  3 n GLN . 67  C 67  
C 68  3 n ALA . 68  C 68  
C 69  3 n VAL . 69  C 69  
C 70  3 n LYS . 70  C 70  
C 71  3 n LEU . 71  C 71  
C 72  3 n ALA . 72  C 72  
C 73  3 n GLY . 73  C 73  
C 74  3 n ALA . 74  C 74  
C 75  3 n GLY . 75  C 75  
C 76  3 n LYS . 76  C 76  
C 77  3 n LEU . 77  C 77  
C 78  3 n PRO . 78  C 78  
C 79  3 n ALA . 79  C 79  
C 80  3 n GLU . 80  C 80  
C 81  3 n GLU . 81  C 81  
C 82  3 n GLY . 82  C 82  
C 83  3 n GLU . 83  C 83  
C 84  3 n SER . 84  C 84  
C 85  3 n TYR . 85  C 85  
C 86  3 n GLY . 86  C 86  
C 87  3 n LEU . 87  C 87  
C 88  3 n GLY . 88  C 88  
C 89  3 n THR . 89  C 89  
C 90  3 n GLU . 90  C 90  
C 91  3 n ASP . 91  C 91  
C 92  3 n THR . 92  C 92  
C 93  3 n PRO . 93  C 93  
C 94  3 n VAL . 94  C 94  
C 95  3 n PHE . 95  C 95  
C 96  3 n ALA . 96  C 96  
C 97  3 n GLY . 97  C 97  
C 98  3 n MET . 98  C 98  
C 99  3 n HIS . 99  C 99  
C 100 3 n GLU . 100 C 100 
C 101 3 n ALA . 101 C 101 
C 102 3 n ALA . 102 C 102 
C 103 3 n SER . 103 C 103 
C 104 3 n LEU . 104 C 104 
C 105 3 n LEU . 105 C 105 
C 106 3 n VAL . 106 C 106 
C 107 3 n GLY . 107 C 107 
C 108 3 n GLY . 108 C 108 
C 109 3 n THR . 109 C 109 
C 110 3 n LEU . 110 C 110 
C 111 3 n THR . 111 C 111 
C 112 3 n ALA . 112 C 112 
C 113 3 n ALA . 113 C 113 
C 114 3 n ASP . 114 C 114 
C 115 3 n TRP . 115 C 115 
C 116 3 n VAL . 116 C 116 
C 117 3 n MET . 117 C 117 
C 118 3 n SER . 118 C 118 
C 119 3 n GLY . 119 C 119 
C 120 3 n GLN . 120 C 120 
C 121 3 n ALA . 121 C 121 
C 122 3 n LEU . 122 C 122 
C 123 3 n HIS . 123 C 123 
C 124 3 n ALA . 124 C 124 
C 125 3 n ALA . 125 C 125 
C 126 3 n ASN . 126 C 126 
C 127 3 n LEU . 127 C 127 
C 128 3 n GLY . 128 C 128 
C 129 3 n GLY . 129 C 129 
C 130 3 n GLY . 130 C 130 
C 131 3 n LEU . 131 C 131 
C 132 3 n HIS . 132 C 132 
C 133 3 n HIS . 133 C 133 
C 134 3 n GLY . 134 C 134 
C 135 3 n PHE . 135 C 135 
C 136 3 n ARG . 136 C 136 
C 137 3 n GLY . 137 C 137 
C 138 3 n ARG . 138 C 138 
C 139 3 n ALA . 139 C 139 
C 140 3 n SER . 140 C 140 
C 141 3 n GLY . 141 C 141 
C 142 3 n PHE . 142 C 142 
C 143 3 n CYS . 143 C 143 
C 144 3 n ILE . 144 C 144 
C 145 3 n TYR . 145 C 145 
C 146 3 n ASN . 146 C 146 
C 147 3 n ASP . 147 C 147 
C 148 3 n SER . 148 C 148 
C 149 3 n ALA . 149 C 149 
C 150 3 n VAL . 150 C 150 
C 151 3 n ALA . 151 C 151 
C 152 3 n ILE . 152 C 152 
C 153 3 n GLN . 153 C 153 
C 154 3 n TYR . 154 C 154 
C 155 3 n ILE . 155 C 155 
C 156 3 n GLN . 156 C 156 
C 157 3 n LYS . 157 C 157 
C 158 3 n LYS . 158 C 158 
C 159 3 n TYR . 159 C 159 
C 160 3 n SER . 160 C 160 
C 161 3 n ALA . 161 C 161 
C 162 3 n ARG . 162 C 162 
C 163 3 n VAL . 163 C 163 
C 164 3 n LEU . 164 C 164 
C 165 3 n TYR . 165 C 165 
C 166 3 n ILE . 166 C 166 
C 167 3 n ASP . 167 C 167 
C 168 3 n THR . 168 C 168 
C 169 3 n ASP . 169 C 169 
C 170 3 n ALA . 170 C 170 
C 171 3 n HIS . 171 C 171 
C 172 3 n HIS . 172 C 172 
C 173 3 n GLY . 173 C 173 
C 174 3 n ASP . 174 C 174 
C 175 3 n GLY . 175 C 175 
C 176 3 n VAL . 176 C 176 
C 177 3 n GLN . 177 C 177 
C 178 3 n PHE . 178 C 178 
C 179 3 n THR . 179 C 179 
C 180 3 n PHE . 180 C 180 
C 181 3 n TYR . 181 C 181 
C 182 3 n ASP . 182 C 182 
C 183 3 n ASN . 183 C 183 
C 184 3 n PRO . 184 C 184 
C 185 3 n ASP . 185 C 185 
C 186 3 n VAL . 186 C 186 
C 187 3 n CYS . 187 C 187 
C 188 3 n THR . 188 C 188 
C 189 3 n LEU . 189 C 189 
C 190 3 n SER . 190 C 190 
C 191 3 n ILE . 191 C 191 
C 192 3 n HIS . 192 C 192 
C 193 3 n GLU . 193 C 193 
C 194 3 n THR . 194 C 194 
C 195 3 n GLY . 195 C 195 
C 196 3 n ARG . 196 C 196 
C 197 3 n TYR . 197 C 197 
C 198 3 n LEU . 198 C 198 
C 199 3 n PHE . 199 C 199 
C 200 3 n PRO . 200 C 200 
C 201 3 n GLY . 201 C 201 
C 202 3 n THR . 202 C 202 
C 203 3 n GLY . 203 C 203 
C 204 3 n GLN . 204 C 204 
C 205 3 n ILE . 205 C 205 
C 206 3 n GLN . 206 C 206 
C 207 3 n GLU . 207 C 207 
C 208 3 n LYS . 208 C 208 
C 209 3 n GLY . 209 C 209 
C 210 3 n SER . 210 C 210 
C 211 3 n GLY . 211 C 211 
C 212 3 n LYS . 212 C 212 
C 213 3 n GLY . 213 C 213 
C 214 3 n TYR . 214 C 214 
C 215 3 n GLY . 215 C 215 
C 216 3 n TYR . 216 C 216 
C 217 3 n SER . 217 C 217 
C 218 3 n PHE . 218 C 218 
C 219 3 n ASN . 219 C 219 
C 220 3 n ILE . 220 C 220 
C 221 3 n PRO . 221 C 221 
C 222 3 n LEU . 222 C 222 
C 223 3 n ASP . 223 C 223 
C 224 3 n ALA . 224 C 224 
C 225 3 n PHE . 225 C 225 
C 226 3 n THR . 226 C 226 
C 227 3 n GLU . 227 C 227 
C 228 3 n ASP . 228 C 228 
C 229 3 n ASP . 229 C 229 
C 230 3 n SER . 230 C 230 
C 231 3 n PHE . 231 C 231 
C 232 3 n LEU . 232 C 232 
C 233 3 n GLU . 233 C 233 
C 234 3 n ALA . 234 C 234 
C 235 3 n TYR . 235 C 235 
C 236 3 n ARG . 236 C 236 
C 237 3 n THR . 237 C 237 
C 238 3 n ALA . 238 C 238 
C 239 3 n ALA . 239 C 239 
C 240 3 n SER . 240 C 240 
C 241 3 n GLU . 241 C 241 
C 242 3 n VAL . 242 C 242 
C 243 3 n ALA . 243 C 243 
C 244 3 n ALA . 244 C 244 
C 245 3 n TYR . 245 C 245 
C 246 3 n PHE . 246 C 246 
C 247 3 n GLU . 247 C 247 
C 248 3 n PRO . 248 C 248 
C 249 3 n ASP . 249 C 249 
C 250 3 n VAL . 250 C 250 
C 251 3 n ILE . 251 C 251 
C 252 3 n ILE . 252 C 252 
C 253 3 n SER . 253 C 253 
C 254 3 n GLN . 254 C 254 
C 255 3 n ASN . 255 C 255 
C 256 3 n GLY . 256 C 256 
C 257 3 n ALA . 257 C 257 
C 258 3 n ASP . 258 C 258 
C 259 3 n ALA . 259 C 259 
C 260 3 n HIS . 260 C 260 
C 261 3 n TYR . 261 C 261 
C 262 3 n TYR . 262 C 262 
C 263 3 n ASP . 263 C 263 
C 264 3 n PRO . 264 C 264 
C 265 3 n LEU . 265 C 265 
C 266 3 n THR . 266 C 266 
C 267 3 n HIS . 267 C 267 
C 268 3 n LEU . 268 C 268 
C 269 3 n SER . 269 C 269 
C 270 3 n ALA . 270 C 270 
C 271 3 n THR . 271 C 271 
C 272 3 n ILE . 272 C 272 
C 273 3 n ASN . 273 C 273 
C 274 3 n ILE . 274 C 274 
C 275 3 n TYR . 275 C 275 
C 276 3 n GLU . 276 C 276 
C 277 3 n GLU . 277 C 277 
C 278 3 n ILE . 278 C 278 
C 279 3 n PRO . 279 C 279 
C 280 3 n ARG . 280 C 280 
C 281 3 n LEU . 281 C 281 
C 282 3 n ALA . 282 C 282 
C 283 3 n HIS . 283 C 283 
C 284 3 n THR . 284 C 284 
C 285 3 n LEU . 285 C 285 
C 286 3 n ALA . 286 C 286 
C 287 3 n HIS . 287 C 287 
C 288 3 n GLN . 288 C 288 
C 289 3 n TYR . 289 C 289 
C 290 3 n CYS . 290 C 290 
C 291 3 n GLY . 291 C 291 
C 292 3 n GLY . 292 C 292 
C 293 3 n LYS . 293 C 293 
C 294 3 n TRP . 294 C 294 
C 295 3 n ILE . 295 C 295 
C 296 3 n ALA . 296 C 296 
C 297 3 n VAL . 297 C 297 
C 298 3 n GLY . 298 C 298 
C 299 3 n GLY . 299 C 299 
C 300 3 n GLY . 300 C 300 
C 301 3 n GLY . 301 C 301 
C 302 3 n TYR . 302 C 302 
C 303 3 n ASP . 303 C 303 
C 304 3 n ILE . 304 C 304 
C 305 3 n TRP . 305 C 305 
C 306 3 n ARG . 306 C 306 
C 307 3 n VAL . 307 C 307 
C 308 3 n VAL . 308 C 308 
C 309 3 n PRO . 309 C 309 
C 310 3 n ARG . 310 C 310 
C 311 3 n ALA . 311 C 311 
C 312 3 n TRP . 312 C 312 
C 313 3 n ALA . 313 C 313 
C 314 3 n ARG . 314 C 314 
C 315 3 n ILE . 315 C 315 
C 316 3 n TRP . 316 C 316 
C 317 3 n LEU . 317 C 317 
C 318 3 n GLU . 318 C 318 
C 319 3 n MET . 319 C 319 
C 320 3 n LYS . 320 C 320 
C 321 3 n GLY . 321 C 321 
C 322 3 n ILE . 322 C 322 
C 323 3 n ASP . 323 C 323 
C 324 3 n PRO . 324 C 324 
C 325 3 n GLY . 325 C 325 
C 326 3 n HIS . 326 C 326 
C 327 3 n GLU . 327 C 327 
C 328 3 n ILE . 328 C 328 
C 329 3 n PRO . 329 C 329 
C 330 3 n PRO . 330 C 330 
C 331 3 n GLU . 331 C 331 
C 332 3 n TRP . 332 C 332 
C 333 3 n ILE . 333 C 333 
C 334 3 n VAL . 334 C 334 
C 335 3 n LYS . 335 C 335 
C 336 3 n TRP . 336 C 336 
C 337 3 n GLN . 337 C 337 
C 338 3 n LYS . 338 C 338 
C 339 3 n GLN . 339 C 339 
C 340 3 n CYS . 340 C 340 
C 341 3 n PRO . 341 C 341 
C 342 3 n VAL . 342 C 342 
C 343 3 n ALA . 343 C 343 
C 344 3 n LEU . 344 C 344 
C 345 3 n PRO . 345 C 345 
C 346 3 n SER . 346 C 346 
C 347 3 n SER . 347 C 347 
C 348 3 n TRP . 348 C 348 
C 349 3 n SER . 349 C 349 
C 350 3 n ASP . 350 C 350 
C 351 3 n PRO . 351 C 351 
C 352 3 n ALA . 352 C 352 
C 353 3 n ASP . 353 C 353 
C 354 3 n LEU . 354 C 354 
C 355 3 n TYR . 355 C 355 
C 356 3 n PRO . 356 C 356 
C 357 3 n PRO . 357 C 357 
C 358 3 n ILE . 358 C 358 
C 359 3 n PRO . 359 C 359 
C 360 3 n ARG . 360 C 360 
C 361 3 n LYS . 361 C 361 
C 362 3 n PRO . 362 C 362 
C 363 3 n GLU . 363 C 363 
C 364 3 n ILE . 364 C 364 
C 365 3 n THR . 365 C 365 
C 366 3 n GLU . 366 C 366 
C 367 3 n LYS . 367 C 367 
C 368 3 n ASN . 368 C 368 
C 369 3 n ALA . 369 C 369 
C 370 3 n GLN . 370 C 370 
C 371 3 n THR . 371 C 371 
C 372 3 n VAL . 372 C 372 
C 373 3 n SER . 373 C 373 
C 374 3 n LYS . 374 C 374 
C 375 3 n ALA . 375 C 375 
C 376 3 n LEU . 376 C 376 
C 377 3 n TYR . 377 C 377 
C 378 3 n ALA . 378 C 378 
C 379 3 n ILE . 379 C 379 
C 380 3 n ARG . 380 C 380 
C 381 3 n SER . 381 C 381 
C 382 3 n GLU . 382 C 382 
C 383 3 n GLN . 383 C 383 
C 384 3 n GLN . 384 C 384 
C 385 3 n ARG . 385 C 385 
C 386 3 n THR . 386 C 386 
C 387 3 n LYS . 387 C 387 
D 1   4 n MET . 1   D 1   
D 2   4 n ARG . 2   D 2   
D 3   4 n ASP . 3   D 3   
D 4   4 n SER . 4   D 4   
D 5   4 n VAL . 5   D 5   
D 6   4 n PHE . 6   D 6   
D 7   4 n ILE . 7   D 7   
D 8   4 n TYR . 8   D 8   
D 9   4 n SER . 9   D 9   
D 10  4 n PRO . 10  D 10  
D 11  4 n SER . 11  D 11  
D 12  4 n TYR . 12  D 12  
D 13  4 n GLN . 13  D 13  
D 14  4 n THR . 14  D 14  
D 15  4 n TYR . 15  D 15  
D 16  4 n MET . 16  D 16  
D 17  4 n PHE . 17  D 17  
D 18  4 n HIS . 18  D 18  
D 19  4 n GLN . 19  D 19  
D 20  4 n GLU . 20  D 20  
D 21  4 n HIS . 21  D 21  
D 22  4 n PRO . 22  D 22  
D 23  4 n PHE . 23  D 23  
D 24  4 n ASN . 24  D 24  
D 25  4 n GLN . 25  D 25  
D 26  4 n GLN . 26  D 26  
D 27  4 n ARG . 27  D 27  
D 28  4 n VAL . 28  D 28  
D 29  4 n LEU . 29  D 29  
D 30  4 n LEU . 30  D 30  
D 31  4 n THR . 31  D 31  
D 32  4 n TYR . 32  D 32  
D 33  4 n ASP . 33  D 33  
D 34  4 n LEU . 34  D 34  
D 35  4 n LEU . 35  D 35  
D 36  4 n LYS . 36  D 36  
D 37  4 n THR . 37  D 37  
D 38  4 n ILE . 38  D 38  
D 39  4 n ASN . 39  D 39  
D 40  4 n ALA . 40  D 40  
D 41  4 n PHE . 41  D 41  
D 42  4 n ASP . 42  D 42  
D 43  4 n ASP . 43  D 43  
D 44  4 n GLY . 44  D 44  
D 45  4 n ASP . 45  D 45  
D 46  4 n ILE . 46  D 46  
D 47  4 n VAL . 47  D 47  
D 48  4 n THR . 48  D 48  
D 49  4 n PRO . 49  D 49  
D 50  4 n ARG . 50  D 50  
D 51  4 n LEU . 51  D 51  
D 52  4 n ALA . 52  D 52  
D 53  4 n SER . 53  D 53  
D 54  4 n GLU . 54  D 54  
D 55  4 n GLU . 55  D 55  
D 56  4 n GLU . 56  D 56  
D 57  4 n LEU . 57  D 57  
D 58  4 n SER . 58  D 58  
D 59  4 n LEU . 59  D 59  
D 60  4 n VAL . 60  D 60  
D 61  4 n HIS . 61  D 61  
D 62  4 n THR . 62  D 62  
D 63  4 n ASP . 63  D 63  
D 64  4 n ASP . 64  D 64  
D 65  4 n TYR . 65  D 65  
D 66  4 n ILE . 66  D 66  
D 67  4 n GLN . 67  D 67  
D 68  4 n ALA . 68  D 68  
D 69  4 n VAL . 69  D 69  
D 70  4 n LYS . 70  D 70  
D 71  4 n LEU . 71  D 71  
D 72  4 n ALA . 72  D 72  
D 73  4 n GLY . 73  D 73  
D 74  4 n ALA . 74  D 74  
D 75  4 n GLY . 75  D 75  
D 76  4 n LYS . 76  D 76  
D 77  4 n LEU . 77  D 77  
D 78  4 n PRO . 78  D 78  
D 79  4 n ALA . 79  D 79  
D 80  4 n GLU . 80  D 80  
D 81  4 n GLU . 81  D 81  
D 82  4 n GLY . 82  D 82  
D 83  4 n GLU . 83  D 83  
D 84  4 n SER . 84  D 84  
D 85  4 n TYR . 85  D 85  
D 86  4 n GLY . 86  D 86  
D 87  4 n LEU . 87  D 87  
D 88  4 n GLY . 88  D 88  
D 89  4 n THR . 89  D 89  
D 90  4 n GLU . 90  D 90  
D 91  4 n ASP . 91  D 91  
D 92  4 n THR . 92  D 92  
D 93  4 n PRO . 93  D 93  
D 94  4 n VAL . 94  D 94  
D 95  4 n PHE . 95  D 95  
D 96  4 n ALA . 96  D 96  
D 97  4 n GLY . 97  D 97  
D 98  4 n MET . 98  D 98  
D 99  4 n HIS . 99  D 99  
D 100 4 n GLU . 100 D 100 
D 101 4 n ALA . 101 D 101 
D 102 4 n ALA . 102 D 102 
D 103 4 n SER . 103 D 103 
D 104 4 n LEU . 104 D 104 
D 105 4 n LEU . 105 D 105 
D 106 4 n VAL . 106 D 106 
D 107 4 n GLY . 107 D 107 
D 108 4 n GLY . 108 D 108 
D 109 4 n THR . 109 D 109 
D 110 4 n LEU . 110 D 110 
D 111 4 n THR . 111 D 111 
D 112 4 n ALA . 112 D 112 
D 113 4 n ALA . 113 D 113 
D 114 4 n ASP . 114 D 114 
D 115 4 n TRP . 115 D 115 
D 116 4 n VAL . 116 D 116 
D 117 4 n MET . 117 D 117 
D 118 4 n SER . 118 D 118 
D 119 4 n GLY . 119 D 119 
D 120 4 n GLN . 120 D 120 
D 121 4 n ALA . 121 D 121 
D 122 4 n LEU . 122 D 122 
D 123 4 n HIS . 123 D 123 
D 124 4 n ALA . 124 D 124 
D 125 4 n ALA . 125 D 125 
D 126 4 n ASN . 126 D 126 
D 127 4 n LEU . 127 D 127 
D 128 4 n GLY . 128 D 128 
D 129 4 n GLY . 129 D 129 
D 130 4 n GLY . 130 D 130 
D 131 4 n LEU . 131 D 131 
D 132 4 n HIS . 132 D 132 
D 133 4 n HIS . 133 D 133 
D 134 4 n GLY . 134 D 134 
D 135 4 n PHE . 135 D 135 
D 136 4 n ARG . 136 D 136 
D 137 4 n GLY . 137 D 137 
D 138 4 n ARG . 138 D 138 
D 139 4 n ALA . 139 D 139 
D 140 4 n SER . 140 D 140 
D 141 4 n GLY . 141 D 141 
D 142 4 n PHE . 142 D 142 
D 143 4 n CYS . 143 D 143 
D 144 4 n ILE . 144 D 144 
D 145 4 n TYR . 145 D 145 
D 146 4 n ASN . 146 D 146 
D 147 4 n ASP . 147 D 147 
D 148 4 n SER . 148 D 148 
D 149 4 n ALA . 149 D 149 
D 150 4 n VAL . 150 D 150 
D 151 4 n ALA . 151 D 151 
D 152 4 n ILE . 152 D 152 
D 153 4 n GLN . 153 D 153 
D 154 4 n TYR . 154 D 154 
D 155 4 n ILE . 155 D 155 
D 156 4 n GLN . 156 D 156 
D 157 4 n LYS . 157 D 157 
D 158 4 n LYS . 158 D 158 
D 159 4 n TYR . 159 D 159 
D 160 4 n SER . 160 D 160 
D 161 4 n ALA . 161 D 161 
D 162 4 n ARG . 162 D 162 
D 163 4 n VAL . 163 D 163 
D 164 4 n LEU . 164 D 164 
D 165 4 n TYR . 165 D 165 
D 166 4 n ILE . 166 D 166 
D 167 4 n ASP . 167 D 167 
D 168 4 n THR . 168 D 168 
D 169 4 n ASP . 169 D 169 
D 170 4 n ALA . 170 D 170 
D 171 4 n HIS . 171 D 171 
D 172 4 n HIS . 172 D 172 
D 173 4 n GLY . 173 D 173 
D 174 4 n ASP . 174 D 174 
D 175 4 n GLY . 175 D 175 
D 176 4 n VAL . 176 D 176 
D 177 4 n GLN . 177 D 177 
D 178 4 n PHE . 178 D 178 
D 179 4 n THR . 179 D 179 
D 180 4 n PHE . 180 D 180 
D 181 4 n TYR . 181 D 181 
D 182 4 n ASP . 182 D 182 
D 183 4 n ASN . 183 D 183 
D 184 4 n PRO . 184 D 184 
D 185 4 n ASP . 185 D 185 
D 186 4 n VAL . 186 D 186 
D 187 4 n CYS . 187 D 187 
D 188 4 n THR . 188 D 188 
D 189 4 n LEU . 189 D 189 
D 190 4 n SER . 190 D 190 
D 191 4 n ILE . 191 D 191 
D 192 4 n HIS . 192 D 192 
D 193 4 n GLU . 193 D 193 
D 194 4 n THR . 194 D 194 
D 195 4 n GLY . 195 D 195 
D 196 4 n ARG . 196 D 196 
D 197 4 n TYR . 197 D 197 
D 198 4 n LEU . 198 D 198 
D 199 4 n PHE . 199 D 199 
D 200 4 n PRO . 200 D 200 
D 201 4 n GLY . 201 D 201 
D 202 4 n THR . 202 D 202 
D 203 4 n GLY . 203 D 203 
D 204 4 n GLN . 204 D 204 
D 205 4 n ILE . 205 D 205 
D 206 4 n GLN . 206 D 206 
D 207 4 n GLU . 207 D 207 
D 208 4 n LYS . 208 D 208 
D 209 4 n GLY . 209 D 209 
D 210 4 n SER . 210 D 210 
D 211 4 n GLY . 211 D 211 
D 212 4 n LYS . 212 D 212 
D 213 4 n GLY . 213 D 213 
D 214 4 n TYR . 214 D 214 
D 215 4 n GLY . 215 D 215 
D 216 4 n TYR . 216 D 216 
D 217 4 n SER . 217 D 217 
D 218 4 n PHE . 218 D 218 
D 219 4 n ASN . 219 D 219 
D 220 4 n ILE . 220 D 220 
D 221 4 n PRO . 221 D 221 
D 222 4 n LEU . 222 D 222 
D 223 4 n ASP . 223 D 223 
D 224 4 n ALA . 224 D 224 
D 225 4 n PHE . 225 D 225 
D 226 4 n THR . 226 D 226 
D 227 4 n GLU . 227 D 227 
D 228 4 n ASP . 228 D 228 
D 229 4 n ASP . 229 D 229 
D 230 4 n SER . 230 D 230 
D 231 4 n PHE . 231 D 231 
D 232 4 n LEU . 232 D 232 
D 233 4 n GLU . 233 D 233 
D 234 4 n ALA . 234 D 234 
D 235 4 n TYR . 235 D 235 
D 236 4 n ARG . 236 D 236 
D 237 4 n THR . 237 D 237 
D 238 4 n ALA . 238 D 238 
D 239 4 n ALA . 239 D 239 
D 240 4 n SER . 240 D 240 
D 241 4 n GLU . 241 D 241 
D 242 4 n VAL . 242 D 242 
D 243 4 n ALA . 243 D 243 
D 244 4 n ALA . 244 D 244 
D 245 4 n TYR . 245 D 245 
D 246 4 n PHE . 246 D 246 
D 247 4 n GLU . 247 D 247 
D 248 4 n PRO . 248 D 248 
D 249 4 n ASP . 249 D 249 
D 250 4 n VAL . 250 D 250 
D 251 4 n ILE . 251 D 251 
D 252 4 n ILE . 252 D 252 
D 253 4 n SER . 253 D 253 
D 254 4 n GLN . 254 D 254 
D 255 4 n ASN . 255 D 255 
D 256 4 n GLY . 256 D 256 
D 257 4 n ALA . 257 D 257 
D 258 4 n ASP . 258 D 258 
D 259 4 n ALA . 259 D 259 
D 260 4 n HIS . 260 D 260 
D 261 4 n TYR . 261 D 261 
D 262 4 n TYR . 262 D 262 
D 263 4 n ASP . 263 D 263 
D 264 4 n PRO . 264 D 264 
D 265 4 n LEU . 265 D 265 
D 266 4 n THR . 266 D 266 
D 267 4 n HIS . 267 D 267 
D 268 4 n LEU . 268 D 268 
D 269 4 n SER . 269 D 269 
D 270 4 n ALA . 270 D 270 
D 271 4 n THR . 271 D 271 
D 272 4 n ILE . 272 D 272 
D 273 4 n ASN . 273 D 273 
D 274 4 n ILE . 274 D 274 
D 275 4 n TYR . 275 D 275 
D 276 4 n GLU . 276 D 276 
D 277 4 n GLU . 277 D 277 
D 278 4 n ILE . 278 D 278 
D 279 4 n PRO . 279 D 279 
D 280 4 n ARG . 280 D 280 
D 281 4 n LEU . 281 D 281 
D 282 4 n ALA . 282 D 282 
D 283 4 n HIS . 283 D 283 
D 284 4 n THR . 284 D 284 
D 285 4 n LEU . 285 D 285 
D 286 4 n ALA . 286 D 286 
D 287 4 n HIS . 287 D 287 
D 288 4 n GLN . 288 D 288 
D 289 4 n TYR . 289 D 289 
D 290 4 n CYS . 290 D 290 
D 291 4 n GLY . 291 D 291 
D 292 4 n GLY . 292 D 292 
D 293 4 n LYS . 293 D 293 
D 294 4 n TRP . 294 D 294 
D 295 4 n ILE . 295 D 295 
D 296 4 n ALA . 296 D 296 
D 297 4 n VAL . 297 D 297 
D 298 4 n GLY . 298 D 298 
D 299 4 n GLY . 299 D 299 
D 300 4 n GLY . 300 D 300 
D 301 4 n GLY . 301 D 301 
D 302 4 n TYR . 302 D 302 
D 303 4 n ASP . 303 D 303 
D 304 4 n ILE . 304 D 304 
D 305 4 n TRP . 305 D 305 
D 306 4 n ARG . 306 D 306 
D 307 4 n VAL . 307 D 307 
D 308 4 n VAL . 308 D 308 
D 309 4 n PRO . 309 D 309 
D 310 4 n ARG . 310 D 310 
D 311 4 n ALA . 311 D 311 
D 312 4 n TRP . 312 D 312 
D 313 4 n ALA . 313 D 313 
D 314 4 n ARG . 314 D 314 
D 315 4 n ILE . 315 D 315 
D 316 4 n TRP . 316 D 316 
D 317 4 n LEU . 317 D 317 
D 318 4 n GLU . 318 D 318 
D 319 4 n MET . 319 D 319 
D 320 4 n LYS . 320 D 320 
D 321 4 n GLY . 321 D 321 
D 322 4 n ILE . 322 D 322 
D 323 4 n ASP . 323 D 323 
D 324 4 n PRO . 324 D 324 
D 325 4 n GLY . 325 D 325 
D 326 4 n HIS . 326 D 326 
D 327 4 n GLU . 327 D 327 
D 328 4 n ILE . 328 D 328 
D 329 4 n PRO . 329 D 329 
D 330 4 n PRO . 330 D 330 
D 331 4 n GLU . 331 D 331 
D 332 4 n TRP . 332 D 332 
D 333 4 n ILE . 333 D 333 
D 334 4 n VAL . 334 D 334 
D 335 4 n LYS . 335 D 335 
D 336 4 n TRP . 336 D 336 
D 337 4 n GLN . 337 D 337 
D 338 4 n LYS . 338 D 338 
D 339 4 n GLN . 339 D 339 
D 340 4 n CYS . 340 D 340 
D 341 4 n PRO . 341 D 341 
D 342 4 n VAL . 342 D 342 
D 343 4 n ALA . 343 D 343 
D 344 4 n LEU . 344 D 344 
D 345 4 n PRO . 345 D 345 
D 346 4 n SER . 346 D 346 
D 347 4 n SER . 347 D 347 
D 348 4 n TRP . 348 D 348 
D 349 4 n SER . 349 D 349 
D 350 4 n ASP . 350 D 350 
D 351 4 n PRO . 351 D 351 
D 352 4 n ALA . 352 D 352 
D 353 4 n ASP . 353 D 353 
D 354 4 n LEU . 354 D 354 
D 355 4 n TYR . 355 D 355 
D 356 4 n PRO . 356 D 356 
D 357 4 n PRO . 357 D 357 
D 358 4 n ILE . 358 D 358 
D 359 4 n PRO . 359 D 359 
D 360 4 n ARG . 360 D 360 
D 361 4 n LYS . 361 D 361 
D 362 4 n PRO . 362 D 362 
D 363 4 n GLU . 363 D 363 
D 364 4 n ILE . 364 D 364 
D 365 4 n THR . 365 D 365 
D 366 4 n GLU . 366 D 366 
D 367 4 n LYS . 367 D 367 
D 368 4 n ASN . 368 D 368 
D 369 4 n ALA . 369 D 369 
D 370 4 n GLN . 370 D 370 
D 371 4 n THR . 371 D 371 
D 372 4 n VAL . 372 D 372 
D 373 4 n SER . 373 D 373 
D 374 4 n LYS . 374 D 374 
D 375 4 n ALA . 375 D 375 
D 376 4 n LEU . 376 D 376 
D 377 4 n TYR . 377 D 377 
D 378 4 n ALA . 378 D 378 
D 379 4 n ILE . 379 D 379 
D 380 4 n ARG . 380 D 380 
D 381 4 n SER . 381 D 381 
D 382 4 n GLU . 382 D 382 
D 383 4 n GLN . 383 D 383 
D 384 4 n GLN . 384 D 384 
D 385 4 n ARG . 385 D 385 
D 386 4 n THR . 386 D 386 
D 387 4 n LYS . 387 D 387 
#
_software.classification other
_software.date           ?
_software.description    "Structure prediction"
_software.name           AlphaFold
_software.pdbx_ordinal   1
_software.type           package
_software.version        "AlphaFold-beta-20231127 (7d9495ae8dbd318b858637eeca6259fdd17ec68e37ad6f1462fd62aafc972dcf)"
#
loop_
_struct_asym.entity_id
_struct_asym.id
1 A 
2 B 
3 C 
4 D 
5 E 
6 F 
7 G 
8 H 
#
loop_
_atom_site.group_PDB
_atom_site.id
_atom_site.type_symbol
_atom_site.label_atom_id
_atom_site.label_alt_id
_atom_site.label_comp_id
_atom_site.label_asym_id
_atom_site.label_entity_id
_atom_site.label_seq_id
_atom_site.pdbx_PDB_ins_code
_atom_site.Cartn_x
_atom_site.Cartn_y
_atom_site.Cartn_z
_atom_site.occupancy
_atom_site.B_iso_or_equiv
_atom_site.auth_seq_id
_atom_site.auth_asym_id
_atom_site.pdbx_PDB_model_num
ATOM   1    N N   . MET   A 1 1   ? -8.119  -7.157  -4.532  1.00 75.61 1   A 1 
ATOM   2    C CA  . MET   A 1 1   ? -8.183  -6.586  -5.895  1.00 80.98 1   A 1 
ATOM   3    C C   . MET   A 1 1   ? -7.695  -7.634  -6.887  1.00 83.23 1   A 1 
ATOM   4    O O   . MET   A 1 1   ? -6.708  -8.306  -6.608  1.00 81.49 1   A 1 
ATOM   5    C CB  . MET   A 1 1   ? -7.346  -5.295  -5.958  1.00 77.53 1   A 1 
ATOM   6    C CG  . MET   A 1 1   ? -7.561  -4.509  -7.252  1.00 73.22 1   A 1 
ATOM   7    S SD  . MET   A 1 1   ? -6.538  -3.011  -7.358  1.00 68.96 1   A 1 
ATOM   8    C CE  . MET   A 1 1   ? -7.317  -1.943  -6.131  1.00 62.67 1   A 1 
ATOM   9    N N   . ILE   A 1 2   ? -8.372  -7.772  -8.027  1.00 86.26 2   A 1 
ATOM   10   C CA  . ILE   A 1 2   ? -8.043  -8.749  -9.071  1.00 87.57 2   A 1 
ATOM   11   C C   . ILE   A 1 2   ? -7.445  -8.071  -10.313 1.00 89.90 2   A 1 
ATOM   12   O O   . ILE   A 1 2   ? -7.618  -6.873  -10.535 1.00 89.81 2   A 1 
ATOM   13   C CB  . ILE   A 1 2   ? -9.256  -9.646  -9.405  1.00 85.06 2   A 1 
ATOM   14   C CG1 . ILE   A 1 2   ? -10.488 -8.815  -9.816  1.00 78.80 2   A 1 
ATOM   15   C CG2 . ILE   A 1 2   ? -9.555  -10.588 -8.224  1.00 75.29 2   A 1 
ATOM   16   C CD1 . ILE   A 1 2   ? -11.655 -9.662  -10.326 1.00 72.97 2   A 1 
ATOM   17   N N   . VAL   A 1 3   ? -6.737  -8.847  -11.127 1.00 92.05 3   A 1 
ATOM   18   C CA  . VAL   A 1 3   ? -5.999  -8.366  -12.307 1.00 93.42 3   A 1 
ATOM   19   C C   . VAL   A 1 3   ? -6.879  -7.577  -13.281 1.00 93.35 3   A 1 
ATOM   20   O O   . VAL   A 1 3   ? -6.455  -6.532  -13.773 1.00 92.55 3   A 1 
ATOM   21   C CB  . VAL   A 1 3   ? -5.321  -9.558  -13.006 1.00 93.65 3   A 1 
ATOM   22   C CG1 . VAL   A 1 3   ? -4.850  -9.256  -14.430 1.00 90.33 3   A 1 
ATOM   23   C CG2 . VAL   A 1 3   ? -4.089  -9.997  -12.203 1.00 89.90 3   A 1 
ATOM   24   N N   . GLU   A 1 4   ? -8.104  -8.021  -13.538 1.00 92.75 4   A 1 
ATOM   25   C CA  . GLU   A 1 4   ? -8.998  -7.371  -14.510 1.00 91.83 4   A 1 
ATOM   26   C C   . GLU   A 1 4   ? -9.398  -5.932  -14.137 1.00 92.38 4   A 1 
ATOM   27   O O   . GLU   A 1 4   ? -9.755  -5.152  -15.021 1.00 91.08 4   A 1 
ATOM   28   C CB  . GLU   A 1 4   ? -10.238 -8.238  -14.763 1.00 89.21 4   A 1 
ATOM   29   C CG  . GLU   A 1 4   ? -11.214 -8.296  -13.582 1.00 82.49 4   A 1 
ATOM   30   C CD  . GLU   A 1 4   ? -12.413 -9.224  -13.840 1.00 82.45 4   A 1 
ATOM   31   O OE1 . GLU   A 1 4   ? -13.239 -9.388  -12.920 1.00 74.99 4   A 1 
ATOM   32   O OE2 . GLU   A 1 4   ? -12.546 -9.819  -14.939 1.00 78.09 4   A 1 
ATOM   33   N N   . GLN   A 1 5   ? -9.290  -5.562  -12.856 1.00 91.72 5   A 1 
ATOM   34   C CA  . GLN   A 1 5   ? -9.605  -4.216  -12.363 1.00 90.35 5   A 1 
ATOM   35   C C   . GLN   A 1 5   ? -8.500  -3.193  -12.668 1.00 91.15 5   A 1 
ATOM   36   O O   . GLN   A 1 5   ? -8.764  -1.995  -12.687 1.00 90.04 5   A 1 
ATOM   37   C CB  . GLN   A 1 5   ? -9.857  -4.270  -10.847 1.00 88.27 5   A 1 
ATOM   38   C CG  . GLN   A 1 5   ? -11.102 -5.085  -10.471 1.00 84.07 5   A 1 
ATOM   39   C CD  . GLN   A 1 5   ? -11.295 -5.178  -8.956  1.00 80.90 5   A 1 
ATOM   40   O OE1 . GLN   A 1 5   ? -10.366 -5.368  -8.192  1.00 73.94 5   A 1 
ATOM   41   N NE2 . GLN   A 1 5   ? -12.508 -5.056  -8.470  1.00 71.96 5   A 1 
ATOM   42   N N   . ILE   A 1 6   ? -7.265  -3.644  -12.891 1.00 92.62 6   A 1 
ATOM   43   C CA  . ILE   A 1 6   ? -6.108  -2.753  -13.097 1.00 93.40 6   A 1 
ATOM   44   C C   . ILE   A 1 6   ? -5.365  -2.983  -14.417 1.00 94.62 6   A 1 
ATOM   45   O O   . ILE   A 1 6   ? -4.479  -2.201  -14.769 1.00 93.97 6   A 1 
ATOM   46   C CB  . ILE   A 1 6   ? -5.138  -2.814  -11.898 1.00 92.31 6   A 1 
ATOM   47   C CG1 . ILE   A 1 6   ? -4.439  -4.185  -11.770 1.00 87.88 6   A 1 
ATOM   48   C CG2 . ILE   A 1 6   ? -5.865  -2.445  -10.589 1.00 85.24 6   A 1 
ATOM   49   C CD1 . ILE   A 1 6   ? -3.185  -4.119  -10.888 1.00 84.42 6   A 1 
ATOM   50   N N   . MET   A 1 7   ? -5.705  -4.038  -15.152 1.00 95.59 7   A 1 
ATOM   51   C CA  . MET   A 1 7   ? -5.057  -4.367  -16.416 1.00 96.09 7   A 1 
ATOM   52   C C   . MET   A 1 7   ? -5.367  -3.329  -17.497 1.00 96.20 7   A 1 
ATOM   53   O O   . MET   A 1 7   ? -6.458  -2.760  -17.575 1.00 95.09 7   A 1 
ATOM   54   C CB  . MET   A 1 7   ? -5.425  -5.788  -16.866 1.00 95.12 7   A 1 
ATOM   55   C CG  . MET   A 1 7   ? -6.865  -5.928  -17.385 1.00 94.02 7   A 1 
ATOM   56   S SD  . MET   A 1 7   ? -7.276  -7.614  -17.912 1.00 93.73 7   A 1 
ATOM   57   C CE  . MET   A 1 7   ? -8.960  -7.364  -18.493 1.00 88.04 7   A 1 
ATOM   58   N N   . LYS   A 1 8   ? -4.421  -3.142  -18.407 1.00 96.58 8   A 1 
ATOM   59   C CA  . LYS   A 1 8   ? -4.665  -2.366  -19.618 1.00 96.61 8   A 1 
ATOM   60   C C   . LYS   A 1 8   ? -5.327  -3.257  -20.668 1.00 96.92 8   A 1 
ATOM   61   O O   . LYS   A 1 8   ? -4.767  -4.281  -21.043 1.00 96.08 8   A 1 
ATOM   62   C CB  . LYS   A 1 8   ? -3.353  -1.735  -20.095 1.00 95.75 8   A 1 
ATOM   63   C CG  . LYS   A 1 8   ? -3.626  -0.683  -21.176 1.00 89.56 8   A 1 
ATOM   64   C CD  . LYS   A 1 8   ? -2.348  0.066   -21.549 1.00 83.40 8   A 1 
ATOM   65   C CE  . LYS   A 1 8   ? -2.688  1.144   -22.581 1.00 76.75 8   A 1 
ATOM   66   N NZ  . LYS   A 1 8   ? -1.492  1.885   -23.016 1.00 67.18 8   A 1 
ATOM   67   N N   . ARG   A 1 9   ? -6.500  -2.856  -21.154 1.00 96.47 9   A 1 
ATOM   68   C CA  . ARG   A 1 9   ? -7.305  -3.646  -22.109 1.00 96.13 9   A 1 
ATOM   69   C C   . ARG   A 1 9   ? -6.877  -3.449  -23.564 1.00 95.97 9   A 1 
ATOM   70   O O   . ARG   A 1 9   ? -6.846  -4.406  -24.326 1.00 90.85 9   A 1 
ATOM   71   C CB  . ARG   A 1 9   ? -8.797  -3.333  -21.919 1.00 94.52 9   A 1 
ATOM   72   C CG  . ARG   A 1 9   ? -9.305  -3.777  -20.537 1.00 91.03 9   A 1 
ATOM   73   C CD  . ARG   A 1 9   ? -10.809 -3.503  -20.374 1.00 88.14 9   A 1 
ATOM   74   N NE  . ARG   A 1 9   ? -11.295 -3.893  -19.037 1.00 83.84 9   A 1 
ATOM   75   C CZ  . ARG   A 1 9   ? -11.880 -5.032  -18.683 1.00 79.53 9   A 1 
ATOM   76   N NH1 . ARG   A 1 9   ? -12.139 -5.977  -19.537 1.00 68.67 9   A 1 
ATOM   77   N NH2 . ARG   A 1 9   ? -12.216 -5.231  -17.441 1.00 74.06 9   A 1 
ATOM   78   N N   . ASP   A 1 10  ? -6.484  -2.242  -23.935 1.00 96.19 10  A 1 
ATOM   79   C CA  . ASP   A 1 10  ? -6.008  -1.931  -25.287 1.00 95.98 10  A 1 
ATOM   80   C C   . ASP   A 1 10  ? -4.546  -2.357  -25.450 1.00 96.69 10  A 1 
ATOM   81   O O   . ASP   A 1 10  ? -3.610  -1.595  -25.185 1.00 94.38 10  A 1 
ATOM   82   C CB  . ASP   A 1 10  ? -6.212  -0.441  -25.598 1.00 94.13 10  A 1 
ATOM   83   C CG  . ASP   A 1 10  ? -7.684  -0.044  -25.613 1.00 83.82 10  A 1 
ATOM   84   O OD1 . ASP   A 1 10  ? -8.499  -0.866  -26.087 1.00 72.88 10  A 1 
ATOM   85   O OD2 . ASP   A 1 10  ? -7.965  1.080   -25.138 1.00 73.58 10  A 1 
ATOM   86   N N   . VAL   A 1 11  ? -4.354  -3.605  -25.876 1.00 96.83 11  A 1 
ATOM   87   C CA  . VAL   A 1 11  ? -3.031  -4.217  -26.022 1.00 97.31 11  A 1 
ATOM   88   C C   . VAL   A 1 11  ? -2.518  -4.053  -27.444 1.00 97.40 11  A 1 
ATOM   89   O O   . VAL   A 1 11  ? -3.128  -4.531  -28.402 1.00 96.31 11  A 1 
ATOM   90   C CB  . VAL   A 1 11  ? -3.033  -5.699  -25.605 1.00 96.84 11  A 1 
ATOM   91   C CG1 . VAL   A 1 11  ? -1.597  -6.225  -25.533 1.00 93.50 11  A 1 
ATOM   92   C CG2 . VAL   A 1 11  ? -3.672  -5.909  -24.226 1.00 93.80 11  A 1 
ATOM   93   N N   . ILE   A 1 12  ? -1.346  -3.443  -27.579 1.00 97.26 12  A 1 
ATOM   94   C CA  . ILE   A 1 12  ? -0.587  -3.423  -28.830 1.00 97.32 12  A 1 
ATOM   95   C C   . ILE   A 1 12  ? 0.112   -4.775  -28.983 1.00 97.52 12  A 1 
ATOM   96   O O   . ILE   A 1 12  ? 0.838   -5.208  -28.086 1.00 96.68 12  A 1 
ATOM   97   C CB  . ILE   A 1 12  ? 0.411   -2.252  -28.860 1.00 97.10 12  A 1 
ATOM   98   C CG1 . ILE   A 1 12  ? -0.230  -0.881  -28.523 1.00 94.86 12  A 1 
ATOM   99   C CG2 . ILE   A 1 12  ? 1.132   -2.186  -30.217 1.00 95.05 12  A 1 
ATOM   100  C CD1 . ILE   A 1 12  ? -1.406  -0.474  -29.422 1.00 85.24 12  A 1 
ATOM   101  N N   . THR   A 1 13  ? -0.100  -5.430  -30.116 1.00 96.99 13  A 1 
ATOM   102  C CA  . THR   A 1 13  ? 0.410   -6.775  -30.406 1.00 96.97 13  A 1 
ATOM   103  C C   . THR   A 1 13  ? 1.246   -6.815  -31.685 1.00 97.05 13  A 1 
ATOM   104  O O   . THR   A 1 13  ? 1.285   -5.856  -32.468 1.00 95.84 13  A 1 
ATOM   105  C CB  . THR   A 1 13  ? -0.736  -7.802  -30.473 1.00 96.05 13  A 1 
ATOM   106  O OG1 . THR   A 1 13  ? -1.662  -7.443  -31.471 1.00 91.23 13  A 1 
ATOM   107  C CG2 . THR   A 1 13  ? -1.496  -7.916  -29.150 1.00 90.79 13  A 1 
ATOM   108  N N   . LEU   A 1 14  ? 1.924   -7.937  -31.881 1.00 96.80 14  A 1 
ATOM   109  C CA  . LEU   A 1 14  ? 2.621   -8.309  -33.107 1.00 96.73 14  A 1 
ATOM   110  C C   . LEU   A 1 14  ? 2.086   -9.648  -33.612 1.00 96.93 14  A 1 
ATOM   111  O O   . LEU   A 1 14  ? 1.554   -10.450 -32.843 1.00 95.61 14  A 1 
ATOM   112  C CB  . LEU   A 1 14  ? 4.129   -8.415  -32.833 1.00 95.82 14  A 1 
ATOM   113  C CG  . LEU   A 1 14  ? 4.823   -7.085  -32.503 1.00 94.59 14  A 1 
ATOM   114  C CD1 . LEU   A 1 14  ? 6.234   -7.367  -32.006 1.00 90.89 14  A 1 
ATOM   115  C CD2 . LEU   A 1 14  ? 4.918   -6.176  -33.727 1.00 90.93 14  A 1 
ATOM   116  N N   . THR   A 1 15  ? 2.294   -9.913  -34.893 1.00 96.51 15  A 1 
ATOM   117  C CA  . THR   A 1 15  ? 2.160   -11.254 -35.474 1.00 96.06 15  A 1 
ATOM   118  C C   . THR   A 1 15  ? 3.541   -11.900 -35.602 1.00 96.24 15  A 1 
ATOM   119  O O   . THR   A 1 15  ? 4.567   -11.219 -35.602 1.00 94.73 15  A 1 
ATOM   120  C CB  . THR   A 1 15  ? 1.457   -11.215 -36.838 1.00 95.00 15  A 1 
ATOM   121  O OG1 . THR   A 1 15  ? 2.266   -10.581 -37.788 1.00 85.82 15  A 1 
ATOM   122  C CG2 . THR   A 1 15  ? 0.107   -10.496 -36.788 1.00 83.49 15  A 1 
ATOM   123  N N   . LYS   A 1 16  ? 3.595   -13.228 -35.733 1.00 95.68 16  A 1 
ATOM   124  C CA  . LYS   A 1 16  ? 4.867   -13.951 -35.927 1.00 95.34 16  A 1 
ATOM   125  C C   . LYS   A 1 16  ? 5.617   -13.552 -37.205 1.00 95.36 16  A 1 
ATOM   126  O O   . LYS   A 1 16  ? 6.826   -13.724 -37.288 1.00 92.62 16  A 1 
ATOM   127  C CB  . LYS   A 1 16  ? 4.609   -15.464 -35.885 1.00 93.31 16  A 1 
ATOM   128  C CG  . LYS   A 1 16  ? 3.793   -15.970 -37.091 1.00 87.27 16  A 1 
ATOM   129  C CD  . LYS   A 1 16  ? 3.522   -17.472 -36.978 1.00 85.94 16  A 1 
ATOM   130  C CE  . LYS   A 1 16  ? 2.721   -17.929 -38.200 1.00 75.17 16  A 1 
ATOM   131  N NZ  . LYS   A 1 16  ? 2.323   -19.349 -38.093 1.00 69.76 16  A 1 
ATOM   132  N N   . THR   A 1 17  ? 4.889   -13.041 -38.195 1.00 95.53 17  A 1 
ATOM   133  C CA  . THR   A 1 17  ? 5.407   -12.630 -39.508 1.00 95.00 17  A 1 
ATOM   134  C C   . THR   A 1 17  ? 5.784   -11.152 -39.584 1.00 95.27 17  A 1 
ATOM   135  O O   . THR   A 1 17  ? 6.403   -10.749 -40.568 1.00 92.77 17  A 1 
ATOM   136  C CB  . THR   A 1 17  ? 4.392   -12.953 -40.617 1.00 93.71 17  A 1 
ATOM   137  O OG1 . THR   A 1 17  ? 3.107   -12.477 -40.274 1.00 86.81 17  A 1 
ATOM   138  C CG2 . THR   A 1 17  ? 4.265   -14.458 -40.837 1.00 84.00 17  A 1 
ATOM   139  N N   . ASP   A 1 18  ? 5.432   -10.349 -38.582 1.00 95.31 18  A 1 
ATOM   140  C CA  . ASP   A 1 18  ? 5.873   -8.956  -38.519 1.00 95.24 18  A 1 
ATOM   141  C C   . ASP   A 1 18  ? 7.407   -8.881  -38.481 1.00 95.43 18  A 1 
ATOM   142  O O   . ASP   A 1 18  ? 8.095   -9.774  -37.976 1.00 93.63 18  A 1 
ATOM   143  C CB  . ASP   A 1 18  ? 5.278   -8.236  -37.295 1.00 94.67 18  A 1 
ATOM   144  C CG  . ASP   A 1 18  ? 3.812   -7.815  -37.448 1.00 94.17 18  A 1 
ATOM   145  O OD1 . ASP   A 1 18  ? 3.402   -7.481  -38.582 1.00 87.87 18  A 1 
ATOM   146  O OD2 . ASP   A 1 18  ? 3.122   -7.740  -36.405 1.00 88.45 18  A 1 
ATOM   147  N N   . THR   A 1 19  ? 7.952   -7.799  -39.008 1.00 94.99 19  A 1 
ATOM   148  C CA  . THR   A 1 19  ? 9.397   -7.556  -38.976 1.00 94.96 19  A 1 
ATOM   149  C C   . THR   A 1 19  ? 9.834   -6.979  -37.628 1.00 95.33 19  A 1 
ATOM   150  O O   . THR   A 1 19  ? 9.060   -6.349  -36.906 1.00 94.27 19  A 1 
ATOM   151  C CB  . THR   A 1 19  ? 9.849   -6.638  -40.124 1.00 93.66 19  A 1 
ATOM   152  O OG1 . THR   A 1 19  ? 9.277   -5.360  -39.995 1.00 86.49 19  A 1 
ATOM   153  C CG2 . THR   A 1 19  ? 9.482   -7.189  -41.500 1.00 85.68 19  A 1 
ATOM   154  N N   . LEU   A 1 20  ? 11.115  -7.128  -37.303 1.00 94.11 20  A 1 
ATOM   155  C CA  . LEU   A 1 20  ? 11.698  -6.466  -36.132 1.00 94.31 20  A 1 
ATOM   156  C C   . LEU   A 1 20  ? 11.666  -4.935  -36.257 1.00 94.52 20  A 1 
ATOM   157  O O   . LEU   A 1 20  ? 11.587  -4.248  -35.243 1.00 93.30 20  A 1 
ATOM   158  C CB  . LEU   A 1 20  ? 13.130  -6.972  -35.900 1.00 93.56 20  A 1 
ATOM   159  C CG  . LEU   A 1 20  ? 13.235  -8.477  -35.577 1.00 91.82 20  A 1 
ATOM   160  C CD1 . LEU   A 1 20  ? 14.687  -8.827  -35.263 1.00 87.19 20  A 1 
ATOM   161  C CD2 . LEU   A 1 20  ? 12.376  -8.891  -34.382 1.00 86.83 20  A 1 
ATOM   162  N N   . GLU   A 1 21  ? 11.655  -4.403  -37.473 1.00 94.08 21  A 1 
ATOM   163  C CA  . GLU   A 1 21  ? 11.424  -2.974  -37.715 1.00 93.87 21  A 1 
ATOM   164  C C   . GLU   A 1 21  ? 10.041  -2.546  -37.219 1.00 94.26 21  A 1 
ATOM   165  O O   . GLU   A 1 21  ? 9.935   -1.598  -36.442 1.00 93.54 21  A 1 
ATOM   166  C CB  . GLU   A 1 21  ? 11.607  -2.670  -39.207 1.00 92.96 21  A 1 
ATOM   167  C CG  . GLU   A 1 21  ? 11.475  -1.167  -39.512 1.00 88.10 21  A 1 
ATOM   168  C CD  . GLU   A 1 21  ? 11.915  -0.829  -40.944 1.00 84.34 21  A 1 
ATOM   169  O OE1 . GLU   A 1 21  ? 12.432  0.295   -41.130 1.00 75.55 21  A 1 
ATOM   170  O OE2 . GLU   A 1 21  ? 11.775  -1.698  -41.834 1.00 77.60 21  A 1 
ATOM   171  N N   . THR   A 1 22  ? 8.998   -3.297  -37.567 1.00 95.18 22  A 1 
ATOM   172  C CA  . THR   A 1 22  ? 7.635   -3.063  -37.067 1.00 95.31 22  A 1 
ATOM   173  C C   . THR   A 1 22  ? 7.585   -3.126  -35.537 1.00 95.83 22  A 1 
ATOM   174  O O   . THR   A 1 22  ? 6.942   -2.286  -34.905 1.00 94.93 22  A 1 
ATOM   175  C CB  . THR   A 1 22  ? 6.654   -4.090  -37.650 1.00 95.01 22  A 1 
ATOM   176  O OG1 . THR   A 1 22  ? 6.707   -4.068  -39.054 1.00 88.74 22  A 1 
ATOM   177  C CG2 . THR   A 1 22  ? 5.198   -3.813  -37.267 1.00 86.98 22  A 1 
ATOM   178  N N   . ALA   A 1 23  ? 8.296   -4.073  -34.928 1.00 95.85 23  A 1 
ATOM   179  C CA  . ALA   A 1 23  ? 8.388   -4.178  -33.475 1.00 95.86 23  A 1 
ATOM   180  C C   . ALA   A 1 23  ? 9.045   -2.935  -32.847 1.00 96.09 23  A 1 
ATOM   181  O O   . ALA   A 1 23  ? 8.498   -2.365  -31.907 1.00 95.34 23  A 1 
ATOM   182  C CB  . ALA   A 1 23  ? 9.134   -5.464  -33.112 1.00 95.57 23  A 1 
ATOM   183  N N   . ILE   A 1 24  ? 10.174  -2.475  -33.384 1.00 95.27 24  A 1 
ATOM   184  C CA  . ILE   A 1 24  ? 10.863  -1.262  -32.915 1.00 94.28 24  A 1 
ATOM   185  C C   . ILE   A 1 24  ? 9.958   -0.036  -33.048 1.00 94.83 24  A 1 
ATOM   186  O O   . ILE   A 1 24  ? 9.854   0.748   -32.105 1.00 93.95 24  A 1 
ATOM   187  C CB  . ILE   A 1 24  ? 12.191  -1.047  -33.673 1.00 92.45 24  A 1 
ATOM   188  C CG1 . ILE   A 1 24  ? 13.217  -2.116  -33.251 1.00 86.24 24  A 1 
ATOM   189  C CG2 . ILE   A 1 24  ? 12.778  0.357   -33.414 1.00 85.31 24  A 1 
ATOM   190  C CD1 . ILE   A 1 24  ? 14.462  -2.162  -34.141 1.00 77.90 24  A 1 
ATOM   191  N N   . CYS   A 1 25  ? 9.295   0.123   -34.196 1.00 95.39 25  A 1 
ATOM   192  C CA  . CYS   A 1 25  ? 8.380   1.233   -34.435 1.00 95.47 25  A 1 
ATOM   193  C C   . CYS   A 1 25  ? 7.255   1.256   -33.397 1.00 95.81 25  A 1 
ATOM   194  O O   . CYS   A 1 25  ? 7.090   2.270   -32.722 1.00 94.88 25  A 1 
ATOM   195  C CB  . CYS   A 1 25  ? 7.840   1.169   -35.869 1.00 94.92 25  A 1 
ATOM   196  S SG  . CYS   A 1 25  ? 9.159   1.648   -37.025 1.00 83.43 25  A 1 
ATOM   197  N N   . LYS   A 1 26  ? 6.562   0.137   -33.178 1.00 96.11 26  A 1 
ATOM   198  C CA  . LYS   A 1 26  ? 5.490   0.034   -32.173 1.00 96.41 26  A 1 
ATOM   199  C C   . LYS   A 1 26  ? 5.987   0.326   -30.752 1.00 96.47 26  A 1 
ATOM   200  O O   . LYS   A 1 26  ? 5.342   1.071   -30.024 1.00 95.14 26  A 1 
ATOM   201  C CB  . LYS   A 1 26  ? 4.820   -1.348  -32.245 1.00 96.16 26  A 1 
ATOM   202  C CG  . LYS   A 1 26  ? 3.893   -1.504  -33.464 1.00 94.95 26  A 1 
ATOM   203  C CD  . LYS   A 1 26  ? 3.208   -2.878  -33.455 1.00 93.97 26  A 1 
ATOM   204  C CE  . LYS   A 1 26  ? 2.247   -3.035  -34.642 1.00 91.48 26  A 1 
ATOM   205  N NZ  . LYS   A 1 26  ? 1.573   -4.361  -34.661 1.00 88.08 26  A 1 
ATOM   206  N N   . LEU   A 1 27  ? 7.139   -0.213  -30.356 1.00 96.37 27  A 1 
ATOM   207  C CA  . LEU   A 1 27  ? 7.720   0.052   -29.032 1.00 95.92 27  A 1 
ATOM   208  C C   . LEU   A 1 27  ? 7.977   1.547   -28.808 1.00 95.72 27  A 1 
ATOM   209  O O   . LEU   A 1 27  ? 7.713   2.067   -27.727 1.00 94.59 27  A 1 
ATOM   210  C CB  . LEU   A 1 27  ? 9.034   -0.733  -28.868 1.00 95.61 27  A 1 
ATOM   211  C CG  . LEU   A 1 27  ? 8.874   -2.252  -28.661 1.00 94.69 27  A 1 
ATOM   212  C CD1 . LEU   A 1 27  ? 10.254  -2.912  -28.663 1.00 91.56 27  A 1 
ATOM   213  C CD2 . LEU   A 1 27  ? 8.195   -2.590  -27.341 1.00 91.27 27  A 1 
ATOM   214  N N   . LYS   A 1 28  ? 8.480   2.237   -29.831 1.00 95.64 28  A 1 
ATOM   215  C CA  . LYS   A 1 28  ? 8.844   3.653   -29.763 1.00 94.79 28  A 1 
ATOM   216  C C   . LYS   A 1 28  ? 7.632   4.576   -29.864 1.00 95.07 28  A 1 
ATOM   217  O O   . LYS   A 1 28  ? 7.549   5.541   -29.117 1.00 93.35 28  A 1 
ATOM   218  C CB  . LYS   A 1 28  ? 9.877   3.929   -30.861 1.00 93.57 28  A 1 
ATOM   219  C CG  . LYS   A 1 28  ? 10.654  5.227   -30.615 1.00 80.65 28  A 1 
ATOM   220  C CD  . LYS   A 1 28  ? 11.689  5.422   -31.725 1.00 75.97 28  A 1 
ATOM   221  C CE  . LYS   A 1 28  ? 12.543  6.662   -31.449 1.00 63.78 28  A 1 
ATOM   222  N NZ  . LYS   A 1 28  ? 13.488  6.921   -32.559 1.00 56.15 28  A 1 
ATOM   223  N N   . GLU   A 1 29  ? 6.700   4.278   -30.769 1.00 95.95 29  A 1 
ATOM   224  C CA  . GLU   A 1 29  ? 5.483   5.062   -31.010 1.00 96.07 29  A 1 
ATOM   225  C C   . GLU   A 1 29  ? 4.561   5.074   -29.786 1.00 95.87 29  A 1 
ATOM   226  O O   . GLU   A 1 29  ? 4.104   6.129   -29.360 1.00 93.88 29  A 1 
ATOM   227  C CB  . GLU   A 1 29  ? 4.769   4.466   -32.232 1.00 95.70 29  A 1 
ATOM   228  C CG  . GLU   A 1 29  ? 3.495   5.225   -32.639 1.00 87.56 29  A 1 
ATOM   229  C CD  . GLU   A 1 29  ? 2.799   4.605   -33.866 1.00 82.43 29  A 1 
ATOM   230  O OE1 . GLU   A 1 29  ? 1.784   5.188   -34.304 1.00 74.52 29  A 1 
ATOM   231  O OE2 . GLU   A 1 29  ? 3.264   3.549   -34.361 1.00 76.99 29  A 1 
ATOM   232  N N   . PHE   A 1 30  ? 4.343   3.916   -29.177 1.00 96.52 30  A 1 
ATOM   233  C CA  . PHE   A 1 30  ? 3.443   3.776   -28.028 1.00 96.03 30  A 1 
ATOM   234  C C   . PHE   A 1 30  ? 4.138   3.922   -26.667 1.00 95.80 30  A 1 
ATOM   235  O O   . PHE   A 1 30  ? 3.489   3.766   -25.632 1.00 93.50 30  A 1 
ATOM   236  C CB  . PHE   A 1 30  ? 2.680   2.456   -28.156 1.00 95.79 30  A 1 
ATOM   237  C CG  . PHE   A 1 30  ? 1.783   2.389   -29.374 1.00 95.78 30  A 1 
ATOM   238  C CD1 . PHE   A 1 30  ? 0.583   3.120   -29.404 1.00 91.09 30  A 1 
ATOM   239  C CD2 . PHE   A 1 30  ? 2.150   1.624   -30.493 1.00 91.36 30  A 1 
ATOM   240  C CE1 . PHE   A 1 30  ? -0.240  3.086   -30.543 1.00 90.42 30  A 1 
ATOM   241  C CE2 . PHE   A 1 30  ? 1.331   1.589   -31.636 1.00 90.37 30  A 1 
ATOM   242  C CZ  . PHE   A 1 30  ? 0.136   2.321   -31.660 1.00 92.46 30  A 1 
ATOM   243  N N   . HIS   A 1 31  ? 5.436   4.211   -26.628 1.00 95.00 31  A 1 
ATOM   244  C CA  . HIS   A 1 31  ? 6.232   4.301   -25.397 1.00 94.22 31  A 1 
ATOM   245  C C   . HIS   A 1 31  ? 6.094   3.073   -24.477 1.00 94.57 31  A 1 
ATOM   246  O O   . HIS   A 1 31  ? 6.007   3.179   -23.253 1.00 92.25 31  A 1 
ATOM   247  C CB  . HIS   A 1 31  ? 5.968   5.633   -24.684 1.00 92.81 31  A 1 
ATOM   248  C CG  . HIS   A 1 31  ? 6.412   6.833   -25.477 1.00 88.15 31  A 1 
ATOM   249  N ND1 . HIS   A 1 31  ? 7.695   7.083   -25.916 1.00 76.27 31  A 1 
ATOM   250  C CD2 . HIS   A 1 31  ? 5.644   7.900   -25.873 1.00 75.68 31  A 1 
ATOM   251  C CE1 . HIS   A 1 31  ? 7.693   8.265   -26.553 1.00 76.36 31  A 1 
ATOM   252  N NE2 . HIS   A 1 31  ? 6.468   8.795   -26.539 1.00 76.92 31  A 1 
ATOM   253  N N   . ILE   A 1 32  ? 6.107   1.888   -25.073 1.00 96.08 32  A 1 
ATOM   254  C CA  . ILE   A 1 32  ? 6.000   0.599   -24.385 1.00 96.34 32  A 1 
ATOM   255  C C   . ILE   A 1 32  ? 7.295   -0.209  -24.519 1.00 96.66 32  A 1 
ATOM   256  O O   . ILE   A 1 32  ? 8.141   0.064   -25.371 1.00 95.78 32  A 1 
ATOM   257  C CB  . ILE   A 1 32  ? 4.760   -0.192  -24.860 1.00 95.80 32  A 1 
ATOM   258  C CG1 . ILE   A 1 32  ? 4.811   -0.491  -26.374 1.00 93.18 32  A 1 
ATOM   259  C CG2 . ILE   A 1 32  ? 3.484   0.549   -24.444 1.00 91.15 32  A 1 
ATOM   260  C CD1 . ILE   A 1 32  ? 3.638   -1.322  -26.907 1.00 91.10 32  A 1 
ATOM   261  N N   . ARG   A 1 33  ? 7.453   -1.231  -23.667 1.00 96.45 33  A 1 
ATOM   262  C CA  . ARG   A 1 33  ? 8.636   -2.117  -23.645 1.00 96.60 33  A 1 
ATOM   263  C C   . ARG   A 1 33  ? 8.303   -3.598  -23.833 1.00 97.02 33  A 1 
ATOM   264  O O   . ARG   A 1 33  ? 9.213   -4.426  -23.782 1.00 95.33 33  A 1 
ATOM   265  C CB  . ARG   A 1 33  ? 9.419   -1.892  -22.349 1.00 95.22 33  A 1 
ATOM   266  C CG  . ARG   A 1 33  ? 10.000  -0.472  -22.268 1.00 93.10 33  A 1 
ATOM   267  C CD  . ARG   A 1 33  ? 10.784  -0.311  -20.968 1.00 89.99 33  A 1 
ATOM   268  N NE  . ARG   A 1 33  ? 11.430  1.002   -20.895 1.00 84.85 33  A 1 
ATOM   269  C CZ  . ARG   A 1 33  ? 12.144  1.462   -19.884 1.00 82.18 33  A 1 
ATOM   270  N NH1 . ARG   A 1 33  ? 12.335  0.773   -18.793 1.00 73.74 33  A 1 
ATOM   271  N NH2 . ARG   A 1 33  ? 12.688  2.641   -19.955 1.00 74.64 33  A 1 
ATOM   272  N N   . HIS   A 1 34  ? 7.036   -3.918  -24.020 1.00 97.27 34  A 1 
ATOM   273  C CA  . HIS   A 1 34  ? 6.547   -5.290  -24.121 1.00 97.56 34  A 1 
ATOM   274  C C   . HIS   A 1 34  ? 5.518   -5.393  -25.247 1.00 97.77 34  A 1 
ATOM   275  O O   . HIS   A 1 34  ? 4.609   -4.567  -25.320 1.00 96.91 34  A 1 
ATOM   276  C CB  . HIS   A 1 34  ? 5.936   -5.721  -22.776 1.00 97.03 34  A 1 
ATOM   277  C CG  . HIS   A 1 34  ? 6.871   -5.581  -21.602 1.00 96.88 34  A 1 
ATOM   278  N ND1 . HIS   A 1 34  ? 6.998   -4.464  -20.801 1.00 89.43 34  A 1 
ATOM   279  C CD2 . HIS   A 1 34  ? 7.803   -6.489  -21.159 1.00 89.25 34  A 1 
ATOM   280  C CE1 . HIS   A 1 34  ? 7.971   -4.702  -19.903 1.00 90.23 34  A 1 
ATOM   281  N NE2 . HIS   A 1 34  ? 8.486   -5.922  -20.089 1.00 91.91 34  A 1 
ATOM   282  N N   . LEU   A 1 35  ? 5.654   -6.400  -26.099 1.00 97.58 35  A 1 
ATOM   283  C CA  . LEU   A 1 35  ? 4.728   -6.698  -27.189 1.00 97.69 35  A 1 
ATOM   284  C C   . LEU   A 1 35  ? 4.405   -8.194  -27.185 1.00 97.75 35  A 1 
ATOM   285  O O   . LEU   A 1 35  ? 5.272   -8.998  -27.551 1.00 96.87 35  A 1 
ATOM   286  C CB  . LEU   A 1 35  ? 5.335   -6.267  -28.534 1.00 97.29 35  A 1 
ATOM   287  C CG  . LEU   A 1 35  ? 5.396   -4.746  -28.755 1.00 96.46 35  A 1 
ATOM   288  C CD1 . LEU   A 1 35  ? 6.262   -4.429  -29.969 1.00 93.74 35  A 1 
ATOM   289  C CD2 . LEU   A 1 35  ? 4.005   -4.155  -29.003 1.00 93.41 35  A 1 
ATOM   290  N N   . PRO   A 1 36  ? 3.190   -8.588  -26.789 1.00 97.98 36  A 1 
ATOM   291  C CA  . PRO   A 1 36  ? 2.723   -9.950  -27.012 1.00 97.86 36  A 1 
ATOM   292  C C   . PRO   A 1 36  ? 2.661   -10.251 -28.512 1.00 97.90 36  A 1 
ATOM   293  O O   . PRO   A 1 36  ? 2.210   -9.417  -29.304 1.00 97.18 36  A 1 
ATOM   294  C CB  . PRO   A 1 36  ? 1.338   -10.042 -26.361 1.00 97.17 36  A 1 
ATOM   295  C CG  . PRO   A 1 36  ? 1.296   -8.851  -25.404 1.00 95.13 36  A 1 
ATOM   296  C CD  . PRO   A 1 36  ? 2.179   -7.816  -26.097 1.00 97.33 36  A 1 
ATOM   297  N N   . VAL   A 1 37  ? 3.106   -11.443 -28.885 1.00 97.55 37  A 1 
ATOM   298  C CA  . VAL   A 1 37  ? 2.930   -11.978 -30.237 1.00 97.53 37  A 1 
ATOM   299  C C   . VAL   A 1 37  ? 1.706   -12.877 -30.213 1.00 97.46 37  A 1 
ATOM   300  O O   . VAL   A 1 37  ? 1.628   -13.784 -29.383 1.00 96.41 37  A 1 
ATOM   301  C CB  . VAL   A 1 37  ? 4.172   -12.735 -30.731 1.00 97.13 37  A 1 
ATOM   302  C CG1 . VAL   A 1 37  ? 4.028   -13.097 -32.209 1.00 94.73 37  A 1 
ATOM   303  C CG2 . VAL   A 1 37  ? 5.448   -11.896 -30.566 1.00 94.28 37  A 1 
ATOM   304  N N   . VAL   A 1 38  ? 0.765   -12.610 -31.100 1.00 97.17 38  A 1 
ATOM   305  C CA  . VAL   A 1 38  ? -0.508  -13.330 -31.175 1.00 97.08 38  A 1 
ATOM   306  C C   . VAL   A 1 38  ? -0.703  -13.964 -32.548 1.00 96.95 38  A 1 
ATOM   307  O O   . VAL   A 1 38  ? -0.136  -13.507 -33.550 1.00 95.37 38  A 1 
ATOM   308  C CB  . VAL   A 1 38  ? -1.709  -12.444 -30.782 1.00 95.88 38  A 1 
ATOM   309  C CG1 . VAL   A 1 38  ? -1.590  -11.958 -29.333 1.00 90.04 38  A 1 
ATOM   310  C CG2 . VAL   A 1 38  ? -1.883  -11.223 -31.698 1.00 89.25 38  A 1 
ATOM   311  N N   . ASP   A 1 39  ? -1.502  -15.021 -32.585 1.00 96.22 39  A 1 
ATOM   312  C CA  . ASP   A 1 39  ? -2.012  -15.595 -33.826 1.00 95.55 39  A 1 
ATOM   313  C C   . ASP   A 1 39  ? -3.320  -14.914 -34.274 1.00 95.55 39  A 1 
ATOM   314  O O   . ASP   A 1 39  ? -3.764  -13.906 -33.707 1.00 92.44 39  A 1 
ATOM   315  C CB  . ASP   A 1 39  ? -2.122  -17.123 -33.681 1.00 93.24 39  A 1 
ATOM   316  C CG  . ASP   A 1 39  ? -3.186  -17.603 -32.688 1.00 91.95 39  A 1 
ATOM   317  O OD1 . ASP   A 1 39  ? -4.036  -16.787 -32.266 1.00 83.86 39  A 1 
ATOM   318  O OD2 . ASP   A 1 39  ? -3.138  -18.804 -32.359 1.00 85.39 39  A 1 
ATOM   319  N N   . GLU   A 1 40  ? -3.938  -15.466 -35.318 1.00 94.69 40  A 1 
ATOM   320  C CA  . GLU   A 1 40  ? -5.193  -14.945 -35.880 1.00 94.13 40  A 1 
ATOM   321  C C   . GLU   A 1 40  ? -6.375  -15.059 -34.904 1.00 94.16 40  A 1 
ATOM   322  O O   . GLU   A 1 40  ? -7.308  -14.258 -34.955 1.00 90.60 40  A 1 
ATOM   323  C CB  . GLU   A 1 40  ? -5.510  -15.694 -37.186 1.00 92.84 40  A 1 
ATOM   324  C CG  . GLU   A 1 40  ? -4.445  -15.446 -38.271 1.00 82.19 40  A 1 
ATOM   325  C CD  . GLU   A 1 40  ? -4.730  -16.161 -39.602 1.00 72.43 40  A 1 
ATOM   326  O OE1 . GLU   A 1 40  ? -3.909  -15.970 -40.536 1.00 63.49 40  A 1 
ATOM   327  O OE2 . GLU   A 1 40  ? -5.731  -16.901 -39.695 1.00 65.33 40  A 1 
ATOM   328  N N   . GLU   A 1 41  ? -6.322  -16.004 -33.967 1.00 94.84 41  A 1 
ATOM   329  C CA  . GLU   A 1 41  ? -7.347  -16.195 -32.935 1.00 94.32 41  A 1 
ATOM   330  C C   . GLU   A 1 41  ? -7.086  -15.373 -31.657 1.00 94.70 41  A 1 
ATOM   331  O O   . GLU   A 1 41  ? -7.867  -15.433 -30.709 1.00 91.75 41  A 1 
ATOM   332  C CB  . GLU   A 1 41  ? -7.509  -17.687 -32.620 1.00 93.08 41  A 1 
ATOM   333  C CG  . GLU   A 1 41  ? -7.981  -18.496 -33.835 1.00 86.98 41  A 1 
ATOM   334  C CD  . GLU   A 1 41  ? -8.554  -19.874 -33.471 1.00 78.70 41  A 1 
ATOM   335  O OE1 . GLU   A 1 41  ? -8.988  -20.574 -34.416 1.00 69.12 41  A 1 
ATOM   336  O OE2 . GLU   A 1 41  ? -8.635  -20.198 -32.263 1.00 70.83 41  A 1 
ATOM   337  N N   . ARG   A 1 42  ? -6.027  -14.560 -31.653 1.00 94.44 42  A 1 
ATOM   338  C CA  . ARG   A 1 42  ? -5.506  -13.808 -30.501 1.00 94.86 42  A 1 
ATOM   339  C C   . ARG   A 1 42  ? -4.946  -14.690 -29.377 1.00 95.79 42  A 1 
ATOM   340  O O   . ARG   A 1 42  ? -4.850  -14.222 -28.239 1.00 93.45 42  A 1 
ATOM   341  C CB  . ARG   A 1 42  ? -6.503  -12.756 -29.981 1.00 92.56 42  A 1 
ATOM   342  C CG  . ARG   A 1 42  ? -6.917  -11.722 -31.030 1.00 84.19 42  A 1 
ATOM   343  C CD  . ARG   A 1 42  ? -7.732  -10.589 -30.389 1.00 80.40 42  A 1 
ATOM   344  N NE  . ARG   A 1 42  ? -6.900  -9.811  -29.444 1.00 76.04 42  A 1 
ATOM   345  C CZ  . ARG   A 1 42  ? -7.087  -8.551  -29.055 1.00 70.01 42  A 1 
ATOM   346  N NH1 . ARG   A 1 42  ? -8.111  -7.854  -29.469 1.00 62.56 42  A 1 
ATOM   347  N NH2 . ARG   A 1 42  ? -6.232  -7.970  -28.260 1.00 63.48 42  A 1 
ATOM   348  N N   . HIS   A 1 43  ? -4.520  -15.909 -29.670 1.00 95.49 43  A 1 
ATOM   349  C CA  . HIS   A 1 43  ? -3.727  -16.702 -28.735 1.00 95.18 43  A 1 
ATOM   350  C C   . HIS   A 1 43  ? -2.332  -16.097 -28.585 1.00 95.61 43  A 1 
ATOM   351  O O   . HIS   A 1 43  ? -1.703  -15.699 -29.564 1.00 94.11 43  A 1 
ATOM   352  C CB  . HIS   A 1 43  ? -3.616  -18.152 -29.206 1.00 94.02 43  A 1 
ATOM   353  C CG  . HIS   A 1 43  ? -4.928  -18.854 -29.427 1.00 91.93 43  A 1 
ATOM   354  N ND1 . HIS   A 1 43  ? -5.194  -19.760 -30.433 1.00 79.42 43  A 1 
ATOM   355  C CD2 . HIS   A 1 43  ? -6.068  -18.760 -28.674 1.00 80.34 43  A 1 
ATOM   356  C CE1 . HIS   A 1 43  ? -6.452  -20.196 -30.289 1.00 82.16 43  A 1 
ATOM   357  N NE2 . HIS   A 1 43  ? -7.019  -19.610 -29.229 1.00 83.98 43  A 1 
ATOM   358  N N   . VAL   A 1 44  ? -1.821  -16.042 -27.354 1.00 95.75 44  A 1 
ATOM   359  C CA  . VAL   A 1 44  ? -0.454  -15.577 -27.094 1.00 95.87 44  A 1 
ATOM   360  C C   . VAL   A 1 44  ? 0.521   -16.700 -27.435 1.00 95.76 44  A 1 
ATOM   361  O O   . VAL   A 1 44  ? 0.649   -17.668 -26.695 1.00 94.16 44  A 1 
ATOM   362  C CB  . VAL   A 1 44  ? -0.282  -15.084 -25.648 1.00 95.20 44  A 1 
ATOM   363  C CG1 . VAL   A 1 44  ? 1.140   -14.569 -25.407 1.00 91.21 44  A 1 
ATOM   364  C CG2 . VAL   A 1 44  ? -1.241  -13.923 -25.342 1.00 90.65 44  A 1 
ATOM   365  N N   . ILE   A 1 45  ? 1.234   -16.552 -28.539 1.00 96.26 45  A 1 
ATOM   366  C CA  . ILE   A 1 45  ? 2.209   -17.535 -29.037 1.00 95.77 45  A 1 
ATOM   367  C C   . ILE   A 1 45  ? 3.664   -17.152 -28.748 1.00 95.82 45  A 1 
ATOM   368  O O   . ILE   A 1 45  ? 4.578   -17.956 -28.928 1.00 93.63 45  A 1 
ATOM   369  C CB  . ILE   A 1 45  ? 1.988   -17.806 -30.538 1.00 94.91 45  A 1 
ATOM   370  C CG1 . ILE   A 1 45  ? 2.134   -16.523 -31.395 1.00 90.40 45  A 1 
ATOM   371  C CG2 . ILE   A 1 45  ? 0.615   -18.474 -30.751 1.00 88.29 45  A 1 
ATOM   372  C CD1 . ILE   A 1 45  ? 2.226   -16.795 -32.898 1.00 86.13 45  A 1 
ATOM   373  N N   . GLY   A 1 46  ? 3.884   -15.913 -28.303 1.00 96.41 46  A 1 
ATOM   374  C CA  . GLY   A 1 46  ? 5.207   -15.417 -27.972 1.00 96.44 46  A 1 
ATOM   375  C C   . GLY   A 1 46  ? 5.189   -14.063 -27.274 1.00 97.17 46  A 1 
ATOM   376  O O   . GLY   A 1 46  ? 4.154   -13.415 -27.127 1.00 96.32 46  A 1 
ATOM   377  N N   . MET   A 1 47  ? 6.378   -13.633 -26.848 1.00 97.01 47  A 1 
ATOM   378  C CA  . MET   A 1 47  ? 6.590   -12.321 -26.238 1.00 97.11 47  A 1 
ATOM   379  C C   . MET   A 1 47  ? 7.883   -11.718 -26.769 1.00 97.07 47  A 1 
ATOM   380  O O   . MET   A 1 47  ? 8.925   -12.377 -26.769 1.00 95.77 47  A 1 
ATOM   381  C CB  . MET   A 1 47  ? 6.637   -12.483 -24.708 1.00 96.09 47  A 1 
ATOM   382  C CG  . MET   A 1 47  ? 6.880   -11.164 -23.955 1.00 91.96 47  A 1 
ATOM   383  S SD  . MET   A 1 47  ? 5.615   -9.876  -24.167 1.00 93.48 47  A 1 
ATOM   384  C CE  . MET   A 1 47  ? 4.212   -10.678 -23.385 1.00 86.62 47  A 1 
ATOM   385  N N   . ILE   A 1 48  ? 7.827   -10.451 -27.166 1.00 96.80 48  A 1 
ATOM   386  C CA  . ILE   A 1 48  ? 9.001   -9.629  -27.461 1.00 96.55 48  A 1 
ATOM   387  C C   . ILE   A 1 48  ? 9.048   -8.465  -26.484 1.00 96.78 48  A 1 
ATOM   388  O O   . ILE   A 1 48  ? 8.056   -7.774  -26.262 1.00 95.47 48  A 1 
ATOM   389  C CB  . ILE   A 1 48  ? 9.034   -9.195  -28.943 1.00 94.68 48  A 1 
ATOM   390  C CG1 . ILE   A 1 48  ? 9.594   -10.382 -29.745 1.00 85.59 48  A 1 
ATOM   391  C CG2 . ILE   A 1 48  ? 9.878   -7.930  -29.167 1.00 85.32 48  A 1 
ATOM   392  C CD1 . ILE   A 1 48  ? 9.851   -10.094 -31.215 1.00 78.69 48  A 1 
ATOM   393  N N   . THR   A 1 49  ? 10.239  -8.220  -25.933 1.00 96.95 49  A 1 
ATOM   394  C CA  . THR   A 1 49  ? 10.488  -7.078  -25.051 1.00 96.40 49  A 1 
ATOM   395  C C   . THR   A 1 49  ? 11.610  -6.196  -25.601 1.00 96.16 49  A 1 
ATOM   396  O O   . THR   A 1 49  ? 12.436  -6.639  -26.400 1.00 95.22 49  A 1 
ATOM   397  C CB  . THR   A 1 49  ? 10.799  -7.530  -23.616 1.00 95.35 49  A 1 
ATOM   398  O OG1 . THR   A 1 49  ? 12.068  -8.116  -23.516 1.00 90.21 49  A 1 
ATOM   399  C CG2 . THR   A 1 49  ? 9.772   -8.520  -23.062 1.00 91.19 49  A 1 
ATOM   400  N N   . ASP   A 1 50  ? 11.696  -4.961  -25.115 1.00 95.07 50  A 1 
ATOM   401  C CA  . ASP   A 1 50  ? 12.823  -4.055  -25.388 1.00 94.50 50  A 1 
ATOM   402  C C   . ASP   A 1 50  ? 14.179  -4.711  -25.058 1.00 94.42 50  A 1 
ATOM   403  O O   . ASP   A 1 50  ? 15.185  -4.450  -25.715 1.00 92.67 50  A 1 
ATOM   404  C CB  . ASP   A 1 50  ? 12.613  -2.783  -24.552 1.00 93.37 50  A 1 
ATOM   405  C CG  . ASP   A 1 50  ? 13.807  -1.821  -24.558 1.00 91.58 50  A 1 
ATOM   406  O OD1 . ASP   A 1 50  ? 14.031  -1.122  -25.564 1.00 84.56 50  A 1 
ATOM   407  O OD2 . ASP   A 1 50  ? 14.512  -1.740  -23.523 1.00 84.22 50  A 1 
ATOM   408  N N   . ARG   A 1 51  ? 14.200  -5.597  -24.071 1.00 94.64 51  A 1 
ATOM   409  C CA  . ARG   A 1 51  ? 15.399  -6.352  -23.695 1.00 94.39 51  A 1 
ATOM   410  C C   . ARG   A 1 51  ? 15.770  -7.407  -24.744 1.00 94.31 51  A 1 
ATOM   411  O O   . ARG   A 1 51  ? 16.945  -7.528  -25.068 1.00 92.22 51  A 1 
ATOM   412  C CB  . ARG   A 1 51  ? 15.187  -6.946  -22.294 1.00 93.13 51  A 1 
ATOM   413  C CG  . ARG   A 1 51  ? 16.496  -7.412  -21.678 1.00 87.00 51  A 1 
ATOM   414  C CD  . ARG   A 1 51  ? 16.271  -7.970  -20.276 1.00 86.91 51  A 1 
ATOM   415  N NE  . ARG   A 1 51  ? 16.190  -6.912  -19.244 1.00 83.76 51  A 1 
ATOM   416  C CZ  . ARG   A 1 51  ? 15.362  -6.854  -18.221 1.00 83.06 51  A 1 
ATOM   417  N NH1 . ARG   A 1 51  ? 14.423  -7.735  -18.038 1.00 72.46 51  A 1 
ATOM   418  N NH2 . ARG   A 1 51  ? 15.477  -5.903  -17.343 1.00 76.49 51  A 1 
ATOM   419  N N   . ASP   A 1 52  ? 14.791  -8.107  -25.306 1.00 94.11 52  A 1 
ATOM   420  C CA  . ASP   A 1 52  ? 14.996  -9.091  -26.381 1.00 93.81 52  A 1 
ATOM   421  C C   . ASP   A 1 52  ? 15.434  -8.397  -27.678 1.00 93.74 52  A 1 
ATOM   422  O O   . ASP   A 1 52  ? 16.387  -8.828  -28.324 1.00 92.52 52  A 1 
ATOM   423  C CB  . ASP   A 1 52  ? 13.713  -9.899  -26.625 1.00 93.86 52  A 1 
ATOM   424  C CG  . ASP   A 1 52  ? 13.162  -10.516 -25.345 1.00 93.38 52  A 1 
ATOM   425  O OD1 . ASP   A 1 52  ? 13.934  -11.174 -24.612 1.00 89.59 52  A 1 
ATOM   426  O OD2 . ASP   A 1 52  ? 11.972  -10.255 -25.052 1.00 89.19 52  A 1 
ATOM   427  N N   . MET   A 1 53  ? 14.808  -7.260  -28.003 1.00 92.98 53  A 1 
ATOM   428  C CA  . MET   A 1 53  ? 15.178  -6.430  -29.149 1.00 92.57 53  A 1 
ATOM   429  C C   . MET   A 1 53  ? 16.631  -5.959  -29.056 1.00 92.17 53  A 1 
ATOM   430  O O   . MET   A 1 53  ? 17.390  -6.112  -30.010 1.00 90.06 53  A 1 
ATOM   431  C CB  . MET   A 1 53  ? 14.243  -5.216  -29.255 1.00 92.00 53  A 1 
ATOM   432  C CG  . MET   A 1 53  ? 12.814  -5.591  -29.656 1.00 87.20 53  A 1 
ATOM   433  S SD  . MET   A 1 53  ? 12.653  -6.481  -31.228 1.00 86.13 53  A 1 
ATOM   434  C CE  . MET   A 1 53  ? 13.316  -5.254  -32.359 1.00 75.71 53  A 1 
ATOM   435  N N   . LYS   A 1 54  ? 17.055  -5.450  -27.896 1.00 91.57 54  A 1 
ATOM   436  C CA  . LYS   A 1 54  ? 18.440  -5.017  -27.668 1.00 90.68 54  A 1 
ATOM   437  C C   . LYS   A 1 54  ? 19.442  -6.167  -27.751 1.00 90.07 54  A 1 
ATOM   438  O O   . LYS   A 1 54  ? 20.544  -5.968  -28.242 1.00 88.31 54  A 1 
ATOM   439  C CB  . LYS   A 1 54  ? 18.542  -4.299  -26.319 1.00 90.46 54  A 1 
ATOM   440  C CG  . LYS   A 1 54  ? 17.970  -2.885  -26.436 1.00 88.92 54  A 1 
ATOM   441  C CD  . LYS   A 1 54  ? 17.960  -2.172  -25.091 1.00 85.12 54  A 1 
ATOM   442  C CE  . LYS   A 1 54  ? 17.488  -0.738  -25.333 1.00 81.90 54  A 1 
ATOM   443  N NZ  . LYS   A 1 54  ? 17.328  0.018   -24.081 1.00 75.19 54  A 1 
ATOM   444  N N   . GLN   A 1 55  ? 19.059  -7.356  -27.301 1.00 90.36 55  A 1 
ATOM   445  C CA  . GLN   A 1 55  ? 19.907  -8.547  -27.391 1.00 89.26 55  A 1 
ATOM   446  C C   . GLN   A 1 55  ? 20.052  -9.051  -28.838 1.00 89.25 55  A 1 
ATOM   447  O O   . GLN   A 1 55  ? 21.121  -9.525  -29.222 1.00 86.66 55  A 1 
ATOM   448  C CB  . GLN   A 1 55  ? 19.325  -9.624  -26.465 1.00 87.80 55  A 1 
ATOM   449  C CG  . GLN   A 1 55  ? 20.241  -10.855 -26.380 1.00 82.25 55  A 1 
ATOM   450  C CD  . GLN   A 1 55  ? 19.788  -11.878 -25.334 1.00 78.74 55  A 1 
ATOM   451  O OE1 . GLN   A 1 55  ? 18.832  -11.707 -24.593 1.00 71.36 55  A 1 
ATOM   452  N NE2 . GLN   A 1 55  ? 20.489  -12.980 -25.218 1.00 69.27 55  A 1 
ATOM   453  N N   . ALA   A 1 56  ? 19.002  -8.938  -29.638 1.00 88.12 56  A 1 
ATOM   454  C CA  . ALA   A 1 56  ? 19.014  -9.341  -31.041 1.00 87.48 56  A 1 
ATOM   455  C C   . ALA   A 1 56  ? 19.620  -8.281  -31.975 1.00 87.07 56  A 1 
ATOM   456  O O   . ALA   A 1 56  ? 20.142  -8.625  -33.037 1.00 84.16 56  A 1 
ATOM   457  C CB  . ALA   A 1 56  ? 17.579  -9.687  -31.440 1.00 87.21 56  A 1 
ATOM   458  N N   . SER   A 1 57  ? 19.562  -7.008  -31.585 1.00 86.00 57  A 1 
ATOM   459  C CA  . SER   A 1 57  ? 20.145  -5.899  -32.344 1.00 84.98 57  A 1 
ATOM   460  C C   . SER   A 1 57  ? 21.661  -6.059  -32.486 1.00 85.04 57  A 1 
ATOM   461  O O   . SER   A 1 57  ? 22.311  -6.594  -31.587 1.00 82.63 57  A 1 
ATOM   462  C CB  . SER   A 1 57  ? 19.865  -4.552  -31.669 1.00 83.02 57  A 1 
ATOM   463  O OG  . SER   A 1 57  ? 18.493  -4.236  -31.680 1.00 73.36 57  A 1 
ATOM   464  N N   . PRO   A 1 58  ? 22.247  -5.555  -33.577 1.00 81.35 58  A 1 
ATOM   465  C CA  . PRO   A 1 58  ? 23.689  -5.368  -33.650 1.00 79.50 58  A 1 
ATOM   466  C C   . PRO   A 1 58  ? 24.176  -4.526  -32.469 1.00 79.63 58  A 1 
ATOM   467  O O   . PRO   A 1 58  ? 23.481  -3.611  -32.016 1.00 75.25 58  A 1 
ATOM   468  C CB  . PRO   A 1 58  ? 23.959  -4.672  -34.989 1.00 75.41 58  A 1 
ATOM   469  C CG  . PRO   A 1 58  ? 22.709  -4.971  -35.812 1.00 74.00 58  A 1 
ATOM   470  C CD  . PRO   A 1 58  ? 21.606  -5.041  -34.768 1.00 77.60 58  A 1 
ATOM   471  N N   . SER   A 1 59  ? 25.387  -4.824  -31.997 1.00 76.66 59  A 1 
ATOM   472  C CA  . SER   A 1 59  ? 26.026  -4.049  -30.934 1.00 74.69 59  A 1 
ATOM   473  C C   . SER   A 1 59  ? 26.042  -2.557  -31.275 1.00 74.62 59  A 1 
ATOM   474  O O   . SER   A 1 59  ? 26.223  -2.177  -32.434 1.00 71.51 59  A 1 
ATOM   475  C CB  . SER   A 1 59  ? 27.462  -4.555  -30.741 1.00 69.76 59  A 1 
ATOM   476  O OG  . SER   A 1 59  ? 28.176  -3.769  -29.806 1.00 66.19 59  A 1 
ATOM   477  N N   . ILE   A 1 60  ? 25.959  -1.702  -30.259 1.00 71.86 60  A 1 
ATOM   478  C CA  . ILE   A 1 60  ? 26.158  -0.248  -30.419 1.00 68.85 60  A 1 
ATOM   479  C C   . ILE   A 1 60  ? 27.512  0.105   -31.060 1.00 69.08 60  A 1 
ATOM   480  O O   . ILE   A 1 60  ? 27.683  1.197   -31.585 1.00 67.11 60  A 1 
ATOM   481  C CB  . ILE   A 1 60  ? 26.012  0.484   -29.066 1.00 66.93 60  A 1 
ATOM   482  C CG1 . ILE   A 1 60  ? 27.005  -0.041  -28.007 1.00 63.94 60  A 1 
ATOM   483  C CG2 . ILE   A 1 60  ? 24.554  0.380   -28.578 1.00 61.84 60  A 1 
ATOM   484  C CD1 . ILE   A 1 60  ? 27.019  0.743   -26.693 1.00 58.77 60  A 1 
ATOM   485  N N   . PHE   A 1 61  ? 28.450  -0.834  -31.048 1.00 68.37 61  A 1 
ATOM   486  C CA  . PHE   A 1 61  ? 29.755  -0.710  -31.695 1.00 65.30 61  A 1 
ATOM   487  C C   . PHE   A 1 61  ? 29.774  -1.253  -33.139 1.00 64.84 61  A 1 
ATOM   488  O O   . PHE   A 1 61  ? 30.819  -1.213  -33.788 1.00 61.27 61  A 1 
ATOM   489  C CB  . PHE   A 1 61  ? 30.794  -1.417  -30.819 1.00 63.32 61  A 1 
ATOM   490  C CG  . PHE   A 1 61  ? 30.821  -0.954  -29.378 1.00 63.14 61  A 1 
ATOM   491  C CD1 . PHE   A 1 61  ? 31.220  0.357   -29.062 1.00 57.38 61  A 1 
ATOM   492  C CD2 . PHE   A 1 61  ? 30.451  -1.833  -28.341 1.00 55.99 61  A 1 
ATOM   493  C CE1 . PHE   A 1 61  ? 31.268  0.781   -27.726 1.00 53.22 61  A 1 
ATOM   494  C CE2 . PHE   A 1 61  ? 30.500  -1.416  -27.001 1.00 53.20 61  A 1 
ATOM   495  C CZ  . PHE   A 1 61  ? 30.912  -0.106  -26.691 1.00 59.18 61  A 1 
ATOM   496  N N   . GLU   A 1 62  ? 28.638  -1.770  -33.642 1.00 71.98 62  A 1 
ATOM   497  C CA  . GLU   A 1 62  ? 28.519  -2.411  -34.961 1.00 69.92 62  A 1 
ATOM   498  C C   . GLU   A 1 62  ? 27.235  -1.997  -35.685 1.00 70.14 62  A 1 
ATOM   499  O O   . GLU   A 1 62  ? 26.332  -2.800  -35.924 1.00 64.48 62  A 1 
ATOM   500  C CB  . GLU   A 1 62  ? 28.577  -3.933  -34.830 1.00 64.23 62  A 1 
ATOM   501  C CG  . GLU   A 1 62  ? 29.898  -4.423  -34.249 1.00 58.66 62  A 1 
ATOM   502  C CD  . GLU   A 1 62  ? 30.120  -5.880  -34.597 1.00 53.71 62  A 1 
ATOM   503  O OE1 . GLU   A 1 62  ? 31.256  -6.172  -35.004 1.00 48.37 62  A 1 
ATOM   504  O OE2 . GLU   A 1 62  ? 29.202  -6.707  -34.507 1.00 50.99 62  A 1 
ATOM   505  N N   . GLU   A 1 63  ? 27.144  -0.742  -36.105 1.00 69.38 63  A 1 
ATOM   506  C CA  . GLU   A 1 63  ? 25.946  -0.236  -36.794 1.00 68.15 63  A 1 
ATOM   507  C C   . GLU   A 1 63  ? 25.702  -0.883  -38.169 1.00 69.42 63  A 1 
ATOM   508  O O   . GLU   A 1 63  ? 24.574  -0.937  -38.653 1.00 63.70 63  A 1 
ATOM   509  C CB  . GLU   A 1 63  ? 26.017  1.288   -36.928 1.00 62.03 63  A 1 
ATOM   510  C CG  . GLU   A 1 63  ? 25.977  1.997   -35.562 1.00 55.46 63  A 1 
ATOM   511  C CD  . GLU   A 1 63  ? 25.695  3.493   -35.686 1.00 50.13 63  A 1 
ATOM   512  O OE1 . GLU   A 1 63  ? 25.106  4.036   -34.727 1.00 45.46 63  A 1 
ATOM   513  O OE2 . GLU   A 1 63  ? 26.017  4.076   -36.749 1.00 46.44 63  A 1 
ATOM   514  N N   . ASN   A 1 64  ? 26.738  -1.434  -38.779 1.00 69.52 64  A 1 
ATOM   515  C CA  . ASN   A 1 64  ? 26.759  -1.839  -40.190 1.00 68.10 64  A 1 
ATOM   516  C C   . ASN   A 1 64  ? 25.715  -2.897  -40.576 1.00 70.12 64  A 1 
ATOM   517  O O   . ASN   A 1 64  ? 25.308  -2.957  -41.734 1.00 64.59 64  A 1 
ATOM   518  C CB  . ASN   A 1 64  ? 28.163  -2.369  -40.526 1.00 61.64 64  A 1 
ATOM   519  C CG  . ASN   A 1 64  ? 29.282  -1.369  -40.286 1.00 55.20 64  A 1 
ATOM   520  O OD1 . ASN   A 1 64  ? 29.080  -0.215  -39.985 1.00 49.15 64  A 1 
ATOM   521  N ND2 . ASN   A 1 64  ? 30.517  -1.804  -40.387 1.00 48.00 64  A 1 
ATOM   522  N N   . LYS   A 1 65  ? 25.289  -3.771  -39.647 1.00 71.82 65  A 1 
ATOM   523  C CA  . LYS   A 1 65  ? 24.347  -4.866  -39.956 1.00 72.04 65  A 1 
ATOM   524  C C   . LYS   A 1 65  ? 22.905  -4.589  -39.524 1.00 75.23 65  A 1 
ATOM   525  O O   . LYS   A 1 65  ? 22.076  -5.489  -39.483 1.00 70.76 65  A 1 
ATOM   526  C CB  . LYS   A 1 65  ? 24.882  -6.199  -39.440 1.00 65.60 65  A 1 
ATOM   527  C CG  . LYS   A 1 65  ? 26.192  -6.587  -40.138 1.00 61.26 65  A 1 
ATOM   528  C CD  . LYS   A 1 65  ? 26.386  -8.082  -40.009 1.00 56.75 65  A 1 
ATOM   529  C CE  . LYS   A 1 65  ? 27.790  -8.559  -40.343 1.00 50.73 65  A 1 
ATOM   530  N NZ  . LYS   A 1 65  ? 28.008  -9.892  -39.749 1.00 46.54 65  A 1 
ATOM   531  N N   . ARG   A 1 66  ? 22.589  -3.339  -39.258 1.00 75.27 66  A 1 
ATOM   532  C CA  . ARG   A 1 66  ? 21.263  -2.919  -38.793 1.00 76.41 66  A 1 
ATOM   533  C C   . ARG   A 1 66  ? 20.155  -3.224  -39.801 1.00 79.11 66  A 1 
ATOM   534  O O   . ARG   A 1 66  ? 19.086  -3.660  -39.401 1.00 76.29 66  A 1 
ATOM   535  C CB  . ARG   A 1 66  ? 21.335  -1.431  -38.428 1.00 72.17 66  A 1 
ATOM   536  C CG  . ARG   A 1 66  ? 20.199  -1.017  -37.493 1.00 65.05 66  A 1 
ATOM   537  C CD  . ARG   A 1 66  ? 20.411  0.432   -37.048 1.00 61.08 66  A 1 
ATOM   538  N NE  . ARG   A 1 66  ? 19.411  0.857   -36.059 1.00 54.39 66  A 1 
ATOM   539  C CZ  . ARG   A 1 66  ? 19.418  2.000   -35.397 1.00 50.25 66  A 1 
ATOM   540  N NH1 . ARG   A 1 66  ? 20.340  2.902   -35.597 1.00 46.34 66  A 1 
ATOM   541  N NH2 . ARG   A 1 66  ? 18.496  2.252   -34.519 1.00 43.84 66  A 1 
ATOM   542  N N   . SER   A 1 67  ? 20.417  -3.076  -41.088 1.00 78.01 67  A 1 
ATOM   543  C CA  . SER   A 1 67  ? 19.442  -3.369  -42.150 1.00 78.70 67  A 1 
ATOM   544  C C   . SER   A 1 67  ? 18.994  -4.832  -42.158 1.00 81.32 67  A 1 
ATOM   545  O O   . SER   A 1 67  ? 17.802  -5.114  -42.251 1.00 77.89 67  A 1 
ATOM   546  C CB  . SER   A 1 67  ? 20.041  -3.010  -43.513 1.00 73.42 67  A 1 
ATOM   547  O OG  . SER   A 1 67  ? 21.273  -3.682  -43.714 1.00 64.61 67  A 1 
ATOM   548  N N   . LEU   A 1 68  ? 19.927  -5.765  -42.004 1.00 78.82 68  A 1 
ATOM   549  C CA  . LEU   A 1 68  ? 19.620  -7.196  -41.979 1.00 79.22 68  A 1 
ATOM   550  C C   . LEU   A 1 68  ? 18.833  -7.597  -40.721 1.00 81.81 68  A 1 
ATOM   551  O O   . LEU   A 1 68  ? 18.015  -8.508  -40.770 1.00 79.52 68  A 1 
ATOM   552  C CB  . LEU   A 1 68  ? 20.934  -7.992  -42.072 1.00 74.78 68  A 1 
ATOM   553  C CG  . LEU   A 1 68  ? 20.705  -9.446  -42.535 1.00 66.35 68  A 1 
ATOM   554  C CD1 . LEU   A 1 68  ? 20.659  -9.523  -44.059 1.00 60.09 68  A 1 
ATOM   555  C CD2 . LEU   A 1 68  ? 21.832  -10.357 -42.049 1.00 59.24 68  A 1 
ATOM   556  N N   . PHE   A 1 69  ? 19.082  -6.919  -39.609 1.00 82.93 69  A 1 
ATOM   557  C CA  . PHE   A 1 69  ? 18.337  -7.110  -38.367 1.00 84.20 69  A 1 
ATOM   558  C C   . PHE   A 1 69  ? 16.874  -6.675  -38.520 1.00 86.09 69  A 1 
ATOM   559  O O   . PHE   A 1 69  ? 15.978  -7.441  -38.188 1.00 84.86 69  A 1 
ATOM   560  C CB  . PHE   A 1 69  ? 19.053  -6.360  -37.238 1.00 81.82 69  A 1 
ATOM   561  C CG  . PHE   A 1 69  ? 18.224  -6.201  -35.988 1.00 81.85 69  A 1 
ATOM   562  C CD1 . PHE   A 1 69  ? 17.600  -4.968  -35.706 1.00 75.74 69  A 1 
ATOM   563  C CD2 . PHE   A 1 69  ? 18.035  -7.292  -35.122 1.00 75.52 69  A 1 
ATOM   564  C CE1 . PHE   A 1 69  ? 16.802  -4.830  -34.560 1.00 75.19 69  A 1 
ATOM   565  C CE2 . PHE   A 1 69  ? 17.236  -7.155  -33.974 1.00 73.92 69  A 1 
ATOM   566  C CZ  . PHE   A 1 69  ? 16.620  -5.922  -33.694 1.00 76.88 69  A 1 
ATOM   567  N N   . LEU   A 1 70  ? 16.634  -5.497  -39.083 1.00 86.89 70  A 1 
ATOM   568  C CA  . LEU   A 1 70  ? 15.294  -4.913  -39.229 1.00 87.20 70  A 1 
ATOM   569  C C   . LEU   A 1 70  ? 14.352  -5.750  -40.104 1.00 88.61 70  A 1 
ATOM   570  O O   . LEU   A 1 70  ? 13.144  -5.744  -39.880 1.00 86.81 70  A 1 
ATOM   571  C CB  . LEU   A 1 70  ? 15.437  -3.495  -39.803 1.00 85.11 70  A 1 
ATOM   572  C CG  . LEU   A 1 70  ? 16.080  -2.470  -38.849 1.00 82.27 70  A 1 
ATOM   573  C CD1 . LEU   A 1 70  ? 16.325  -1.157  -39.596 1.00 77.53 70  A 1 
ATOM   574  C CD2 . LEU   A 1 70  ? 15.215  -2.177  -37.633 1.00 77.18 70  A 1 
ATOM   575  N N   . THR   A 1 71  ? 14.894  -6.495  -41.072 1.00 89.64 71  A 1 
ATOM   576  C CA  . THR   A 1 71  ? 14.109  -7.340  -41.990 1.00 89.13 71  A 1 
ATOM   577  C C   . THR   A 1 71  ? 13.792  -8.732  -41.440 1.00 89.96 71  A 1 
ATOM   578  O O   . THR   A 1 71  ? 13.020  -9.463  -42.061 1.00 87.00 71  A 1 
ATOM   579  C CB  . THR   A 1 71  ? 14.815  -7.481  -43.345 1.00 86.79 71  A 1 
ATOM   580  O OG1 . THR   A 1 71  ? 16.125  -7.971  -43.184 1.00 77.66 71  A 1 
ATOM   581  C CG2 . THR   A 1 71  ? 14.910  -6.147  -44.082 1.00 74.98 71  A 1 
ATOM   582  N N   . ARG   A 1 72  ? 14.367  -9.131  -40.302 1.00 90.36 72  A 1 
ATOM   583  C CA  . ARG   A 1 72  ? 14.052  -10.426 -39.682 1.00 90.25 72  A 1 
ATOM   584  C C   . ARG   A 1 72  ? 12.626  -10.434 -39.145 1.00 91.78 72  A 1 
ATOM   585  O O   . ARG   A 1 72  ? 12.093  -9.404  -38.747 1.00 90.44 72  A 1 
ATOM   586  C CB  . ARG   A 1 72  ? 15.055  -10.777 -38.573 1.00 88.33 72  A 1 
ATOM   587  C CG  . ARG   A 1 72  ? 16.432  -11.142 -39.140 1.00 82.33 72  A 1 
ATOM   588  C CD  . ARG   A 1 72  ? 17.361  -11.561 -37.999 1.00 77.83 72  A 1 
ATOM   589  N NE  . ARG   A 1 72  ? 18.699  -11.930 -38.488 1.00 71.54 72  A 1 
ATOM   590  C CZ  . ARG   A 1 72  ? 19.246  -13.135 -38.509 1.00 65.89 72  A 1 
ATOM   591  N NH1 . ARG   A 1 72  ? 18.613  -14.197 -38.119 1.00 59.57 72  A 1 
ATOM   592  N NH2 . ARG   A 1 72  ? 20.471  -13.290 -38.919 1.00 59.01 72  A 1 
ATOM   593  N N   . SER   A 1 73  ? 12.034  -11.624 -39.103 1.00 92.87 73  A 1 
ATOM   594  C CA  . SER   A 1 73  ? 10.704  -11.831 -38.529 1.00 93.47 73  A 1 
ATOM   595  C C   . SER   A 1 73  ? 10.752  -11.901 -37.002 1.00 93.99 73  A 1 
ATOM   596  O O   . SER   A 1 73  ? 11.738  -12.321 -36.397 1.00 92.05 73  A 1 
ATOM   597  C CB  . SER   A 1 73  ? 10.063  -13.089 -39.120 1.00 91.62 73  A 1 
ATOM   598  O OG  . SER   A 1 73  ? 10.931  -14.190 -38.971 1.00 83.61 73  A 1 
ATOM   599  N N   . VAL   A 1 74  ? 9.650   -11.518 -36.381 1.00 94.12 74  A 1 
ATOM   600  C CA  . VAL   A 1 74  ? 9.426   -11.567 -34.930 1.00 94.44 74  A 1 
ATOM   601  C C   . VAL   A 1 74  ? 9.619   -12.976 -34.351 1.00 94.44 74  A 1 
ATOM   602  O O   . VAL   A 1 74  ? 10.215  -13.124 -33.284 1.00 92.88 74  A 1 
ATOM   603  C CB  . VAL   A 1 74  ? 8.001   -11.027 -34.673 1.00 93.46 74  A 1 
ATOM   604  C CG1 . VAL   A 1 74  ? 7.358   -11.496 -33.372 1.00 88.14 74  A 1 
ATOM   605  C CG2 . VAL   A 1 74  ? 8.029   -9.492  -34.674 1.00 87.87 74  A 1 
ATOM   606  N N   . ASP   A 1 75  ? 9.180   -14.015 -35.061 1.00 94.54 75  A 1 
ATOM   607  C CA  . ASP   A 1 75  ? 9.288   -15.412 -34.620 1.00 93.89 75  A 1 
ATOM   608  C C   . ASP   A 1 75  ? 10.733  -15.912 -34.484 1.00 94.05 75  A 1 
ATOM   609  O O   . ASP   A 1 75  ? 10.985  -16.889 -33.779 1.00 91.56 75  A 1 
ATOM   610  C CB  . ASP   A 1 75  ? 8.484   -16.320 -35.562 1.00 91.57 75  A 1 
ATOM   611  C CG  . ASP   A 1 75  ? 9.085   -16.491 -36.961 1.00 86.32 75  A 1 
ATOM   612  O OD1 . ASP   A 1 75  ? 9.758   -15.553 -37.439 1.00 73.91 75  A 1 
ATOM   613  O OD2 . ASP   A 1 75  ? 8.857   -17.559 -37.563 1.00 75.66 75  A 1 
ATOM   614  N N   . SER   A 1 76  ? 11.696  -15.223 -35.097 1.00 92.85 76  A 1 
ATOM   615  C CA  . SER   A 1 76  ? 13.120  -15.544 -35.003 1.00 91.55 76  A 1 
ATOM   616  C C   . SER   A 1 76  ? 13.746  -15.225 -33.640 1.00 91.98 76  A 1 
ATOM   617  O O   . SER   A 1 76  ? 14.808  -15.763 -33.330 1.00 89.47 76  A 1 
ATOM   618  C CB  . SER   A 1 76  ? 13.896  -14.849 -36.128 1.00 89.84 76  A 1 
ATOM   619  O OG  . SER   A 1 76  ? 14.039  -13.459 -35.939 1.00 84.03 76  A 1 
ATOM   620  N N   . ILE   A 1 77  ? 13.116  -14.359 -32.840 1.00 93.05 77  A 1 
ATOM   621  C CA  . ILE   A 1 77  ? 13.648  -13.935 -31.534 1.00 92.75 77  A 1 
ATOM   622  C C   . ILE   A 1 77  ? 12.638  -14.008 -30.385 1.00 93.57 77  A 1 
ATOM   623  O O   . ILE   A 1 77  ? 13.033  -13.870 -29.227 1.00 92.06 77  A 1 
ATOM   624  C CB  . ILE   A 1 77  ? 14.267  -12.520 -31.599 1.00 91.10 77  A 1 
ATOM   625  C CG1 . ILE   A 1 77  ? 13.207  -11.411 -31.768 1.00 84.47 77  A 1 
ATOM   626  C CG2 . ILE   A 1 77  ? 15.332  -12.434 -32.710 1.00 81.58 77  A 1 
ATOM   627  C CD1 . ILE   A 1 77  ? 13.751  -10.026 -31.393 1.00 82.26 77  A 1 
ATOM   628  N N   . MET   A 1 78  ? 11.352  -14.201 -30.672 1.00 94.75 78  A 1 
ATOM   629  C CA  . MET   A 1 78  ? 10.308  -14.192 -29.656 1.00 95.07 78  A 1 
ATOM   630  C C   . MET   A 1 78  ? 10.504  -15.315 -28.633 1.00 95.20 78  A 1 
ATOM   631  O O   . MET   A 1 78  ? 10.874  -16.445 -28.960 1.00 93.82 78  A 1 
ATOM   632  C CB  . MET   A 1 78  ? 8.906   -14.221 -30.288 1.00 93.53 78  A 1 
ATOM   633  C CG  . MET   A 1 78  ? 8.513   -15.585 -30.878 1.00 91.99 78  A 1 
ATOM   634  S SD  . MET   A 1 78  ? 6.879   -15.578 -31.669 1.00 92.64 78  A 1 
ATOM   635  C CE  . MET   A 1 78  ? 6.708   -17.320 -32.068 1.00 84.96 78  A 1 
ATOM   636  N N   . LYS   A 1 79  ? 10.191  -15.020 -27.372 1.00 95.16 79  A 1 
ATOM   637  C CA  . LYS   A 1 79  ? 10.131  -16.043 -26.334 1.00 94.66 79  A 1 
ATOM   638  C C   . LYS   A 1 79  ? 8.787   -16.765 -26.424 1.00 94.73 79  A 1 
ATOM   639  O O   . LYS   A 1 79  ? 7.749   -16.113 -26.426 1.00 93.13 79  A 1 
ATOM   640  C CB  . LYS   A 1 79  ? 10.398  -15.405 -24.966 1.00 93.07 79  A 1 
ATOM   641  C CG  . LYS   A 1 79  ? 10.727  -16.491 -23.934 1.00 82.19 79  A 1 
ATOM   642  C CD  . LYS   A 1 79  ? 11.247  -15.880 -22.637 1.00 77.23 79  A 1 
ATOM   643  C CE  . LYS   A 1 79  ? 11.659  -17.011 -21.687 1.00 69.15 79  A 1 
ATOM   644  N NZ  . LYS   A 1 79  ? 12.200  -16.498 -20.416 1.00 60.92 79  A 1 
ATOM   645  N N   . LYS   A 1 80  ? 8.818   -18.093 -26.497 1.00 93.62 80  A 1 
ATOM   646  C CA  . LYS   A 1 80  ? 7.620   -18.924 -26.728 1.00 91.88 80  A 1 
ATOM   647  C C   . LYS   A 1 80  ? 6.908   -19.330 -25.440 1.00 89.10 80  A 1 
ATOM   648  O O   . LYS   A 1 80  ? 5.690   -19.316 -25.393 1.00 80.86 80  A 1 
ATOM   649  C CB  . LYS   A 1 80  ? 7.996   -20.159 -27.561 1.00 90.20 80  A 1 
ATOM   650  C CG  . LYS   A 1 80  ? 8.494   -19.775 -28.963 1.00 86.39 80  A 1 
ATOM   651  C CD  . LYS   A 1 80  ? 8.796   -21.024 -29.796 1.00 83.24 80  A 1 
ATOM   652  C CE  . LYS   A 1 80  ? 9.303   -20.598 -31.177 1.00 73.39 80  A 1 
ATOM   653  N NZ  . LYS   A 1 80  ? 9.604   -21.758 -32.047 1.00 64.71 80  A 1 
ATOM   654  N N   . ASP   A 1 81  ? 7.663   -19.628 -24.391 1.00 91.67 81  A 1 
ATOM   655  C CA  . ASP   A 1 81  ? 7.113   -19.976 -23.077 1.00 90.13 81  A 1 
ATOM   656  C C   . ASP   A 1 81  ? 6.719   -18.698 -22.327 1.00 91.65 81  A 1 
ATOM   657  O O   . ASP   A 1 81  ? 7.474   -18.159 -21.509 1.00 88.15 81  A 1 
ATOM   658  C CB  . ASP   A 1 81  ? 8.113   -20.834 -22.290 1.00 86.12 81  A 1 
ATOM   659  C CG  . ASP   A 1 81  ? 8.453   -22.141 -22.999 1.00 75.78 81  A 1 
ATOM   660  O OD1 . ASP   A 1 81  ? 7.545   -22.714 -23.639 1.00 65.52 81  A 1 
ATOM   661  O OD2 . ASP   A 1 81  ? 9.640   -22.526 -22.927 1.00 66.08 81  A 1 
ATOM   662  N N   . VAL   A 1 82  ? 5.541   -18.176 -22.664 1.00 92.76 82  A 1 
ATOM   663  C CA  . VAL   A 1 82  ? 5.025   -16.922 -22.106 1.00 93.82 82  A 1 
ATOM   664  C C   . VAL   A 1 82  ? 4.275   -17.203 -20.812 1.00 93.78 82  A 1 
ATOM   665  O O   . VAL   A 1 82  ? 3.290   -17.935 -20.801 1.00 92.11 82  A 1 
ATOM   666  C CB  . VAL   A 1 82  ? 4.135   -16.168 -23.115 1.00 93.75 82  A 1 
ATOM   667  C CG1 . VAL   A 1 82  ? 3.756   -14.788 -22.572 1.00 89.42 82  A 1 
ATOM   668  C CG2 . VAL   A 1 82  ? 4.857   -15.950 -24.450 1.00 89.93 82  A 1 
ATOM   669  N N   . VAL   A 1 83  ? 4.717   -16.584 -19.730 1.00 93.17 83  A 1 
ATOM   670  C CA  . VAL   A 1 83  ? 3.960   -16.567 -18.473 1.00 92.94 83  A 1 
ATOM   671  C C   . VAL   A 1 83  ? 2.842   -15.541 -18.615 1.00 93.92 83  A 1 
ATOM   672  O O   . VAL   A 1 83  ? 3.103   -14.367 -18.879 1.00 93.42 83  A 1 
ATOM   673  C CB  . VAL   A 1 83  ? 4.862   -16.265 -17.263 1.00 91.45 83  A 1 
ATOM   674  C CG1 . VAL   A 1 83  ? 4.077   -16.366 -15.950 1.00 87.30 83  A 1 
ATOM   675  C CG2 . VAL   A 1 83  ? 6.038   -17.250 -17.180 1.00 87.35 83  A 1 
ATOM   676  N N   . CYS   A 1 84  ? 1.609   -15.989 -18.439 1.00 93.59 84  A 1 
ATOM   677  C CA  . CYS   A 1 84  ? 0.403   -15.170 -18.507 1.00 93.57 84  A 1 
ATOM   678  C C   . CYS   A 1 84  ? -0.268  -15.071 -17.136 1.00 93.57 84  A 1 
ATOM   679  O O   . CYS   A 1 84  ? -0.023  -15.898 -16.255 1.00 92.33 84  A 1 
ATOM   680  C CB  . CYS   A 1 84  ? -0.542  -15.742 -19.573 1.00 92.59 84  A 1 
ATOM   681  S SG  . CYS   A 1 84  ? 0.248   -15.686 -21.218 1.00 90.31 84  A 1 
ATOM   682  N N   . ALA   A 1 85  ? -1.120  -14.071 -16.975 1.00 93.86 85  A 1 
ATOM   683  C CA  . ALA   A 1 85  ? -2.036  -13.940 -15.854 1.00 94.12 85  A 1 
ATOM   684  C C   . ALA   A 1 85  ? -3.465  -14.265 -16.299 1.00 94.48 85  A 1 
ATOM   685  O O   . ALA   A 1 85  ? -3.830  -14.071 -17.461 1.00 93.61 85  A 1 
ATOM   686  C CB  . ALA   A 1 85  ? -1.926  -12.525 -15.281 1.00 93.53 85  A 1 
ATOM   687  N N   . HIS   A 1 86  ? -4.280  -14.717 -15.355 1.00 93.47 86  A 1 
ATOM   688  C CA  . HIS   A 1 86  ? -5.724  -14.849 -15.526 1.00 92.69 86  A 1 
ATOM   689  C C   . HIS   A 1 86  ? -6.424  -13.571 -15.015 1.00 92.59 86  A 1 
ATOM   690  O O   . HIS   A 1 86  ? -5.943  -12.977 -14.047 1.00 92.04 86  A 1 
ATOM   691  C CB  . HIS   A 1 86  ? -6.177  -16.115 -14.784 1.00 92.00 86  A 1 
ATOM   692  C CG  . HIS   A 1 86  ? -7.582  -16.501 -15.131 1.00 90.96 86  A 1 
ATOM   693  N ND1 . HIS   A 1 86  ? -8.722  -16.121 -14.460 1.00 83.27 86  A 1 
ATOM   694  C CD2 . HIS   A 1 86  ? -7.978  -17.232 -16.226 1.00 82.38 86  A 1 
ATOM   695  C CE1 . HIS   A 1 86  ? -9.780  -16.608 -15.135 1.00 84.22 86  A 1 
ATOM   696  N NE2 . HIS   A 1 86  ? -9.364  -17.284 -16.209 1.00 85.35 86  A 1 
ATOM   697  N N   . PRO   A 1 87  ? -7.542  -13.123 -15.597 1.00 93.09 87  A 1 
ATOM   698  C CA  . PRO   A 1 87  ? -8.249  -11.929 -15.111 1.00 92.01 87  A 1 
ATOM   699  C C   . PRO   A 1 87  ? -8.698  -12.014 -13.648 1.00 91.33 87  A 1 
ATOM   700  O O   . PRO   A 1 87  ? -8.787  -10.983 -12.984 1.00 88.84 87  A 1 
ATOM   701  C CB  . PRO   A 1 87  ? -9.443  -11.759 -16.059 1.00 91.04 87  A 1 
ATOM   702  C CG  . PRO   A 1 87  ? -9.627  -13.133 -16.707 1.00 89.54 87  A 1 
ATOM   703  C CD  . PRO   A 1 87  ? -8.203  -13.659 -16.780 1.00 91.91 87  A 1 
ATOM   704  N N   . LEU   A 1 88  ? -8.927  -13.217 -13.128 1.00 91.44 88  A 1 
ATOM   705  C CA  . LEU   A 1 88  ? -9.294  -13.479 -11.730 1.00 89.71 88  A 1 
ATOM   706  C C   . LEU   A 1 88  ? -8.095  -13.663 -10.785 1.00 89.70 88  A 1 
ATOM   707  O O   . LEU   A 1 88  ? -8.308  -13.906 -9.598  1.00 87.61 88  A 1 
ATOM   708  C CB  . LEU   A 1 88  ? -10.212 -14.715 -11.648 1.00 88.04 88  A 1 
ATOM   709  C CG  . LEU   A 1 88  ? -11.543 -14.614 -12.404 1.00 84.34 88  A 1 
ATOM   710  C CD1 . LEU   A 1 88  ? -12.327 -15.912 -12.226 1.00 80.56 88  A 1 
ATOM   711  C CD2 . LEU   A 1 88  ? -12.389 -13.457 -11.881 1.00 79.51 88  A 1 
ATOM   712  N N   . ASP   A 1 89  ? -6.849  -13.591 -11.267 1.00 91.19 89  A 1 
ATOM   713  C CA  . ASP   A 1 89  ? -5.688  -13.654 -10.378 1.00 90.76 89  A 1 
ATOM   714  C C   . ASP   A 1 89  ? -5.667  -12.429 -9.451  1.00 90.74 89  A 1 
ATOM   715  O O   . ASP   A 1 89  ? -6.001  -11.317 -9.862  1.00 89.77 89  A 1 
ATOM   716  C CB  . ASP   A 1 89  ? -4.368  -13.744 -11.162 1.00 90.43 89  A 1 
ATOM   717  C CG  . ASP   A 1 89  ? -4.113  -15.078 -11.882 1.00 89.88 89  A 1 
ATOM   718  O OD1 . ASP   A 1 89  ? -4.618  -16.129 -11.439 1.00 85.50 89  A 1 
ATOM   719  O OD2 . ASP   A 1 89  ? -3.333  -15.062 -12.864 1.00 84.89 89  A 1 
ATOM   720  N N   . PHE   A 1 90  ? -5.234  -12.610 -8.198  1.00 89.06 90  A 1 
ATOM   721  C CA  . PHE   A 1 90  ? -5.087  -11.510 -7.256  1.00 88.06 90  A 1 
ATOM   722  C C   . PHE   A 1 90  ? -3.866  -10.659 -7.585  1.00 89.17 90  A 1 
ATOM   723  O O   . PHE   A 1 90  ? -2.791  -11.158 -7.910  1.00 88.33 90  A 1 
ATOM   724  C CB  . PHE   A 1 90  ? -5.026  -12.035 -5.827  1.00 85.46 90  A 1 
ATOM   725  C CG  . PHE   A 1 90  ? -6.301  -12.720 -5.406  1.00 81.64 90  A 1 
ATOM   726  C CD1 . PHE   A 1 90  ? -7.439  -11.955 -5.101  1.00 75.59 90  A 1 
ATOM   727  C CD2 . PHE   A 1 90  ? -6.368  -14.124 -5.382  1.00 73.84 90  A 1 
ATOM   728  C CE1 . PHE   A 1 90  ? -8.642  -12.600 -4.785  1.00 71.48 90  A 1 
ATOM   729  C CE2 . PHE   A 1 90  ? -7.567  -14.771 -5.067  1.00 69.88 90  A 1 
ATOM   730  C CZ  . PHE   A 1 90  ? -8.705  -14.007 -4.777  1.00 71.64 90  A 1 
ATOM   731  N N   . VAL   A 1 91  ? -4.016  -9.344  -7.449  1.00 88.94 91  A 1 
ATOM   732  C CA  . VAL   A 1 91  ? -2.929  -8.383  -7.696  1.00 89.66 91  A 1 
ATOM   733  C C   . VAL   A 1 91  ? -1.743  -8.628  -6.762  1.00 89.75 91  A 1 
ATOM   734  O O   . VAL   A 1 91  ? -0.592  -8.502  -7.176  1.00 88.65 91  A 1 
ATOM   735  C CB  . VAL   A 1 91  ? -3.457  -6.946  -7.551  1.00 89.19 91  A 1 
ATOM   736  C CG1 . VAL   A 1 91  ? -2.347  -5.894  -7.605  1.00 84.89 91  A 1 
ATOM   737  C CG2 . VAL   A 1 91  ? -4.452  -6.639  -8.676  1.00 85.25 91  A 1 
ATOM   738  N N   . GLU   A 1 92  ? -2.013  -9.008  -5.530  1.00 86.52 92  A 1 
ATOM   739  C CA  . GLU   A 1 92  ? -1.003  -9.318  -4.523  1.00 84.25 92  A 1 
ATOM   740  C C   . GLU   A 1 92  ? -0.195  -10.571 -4.890  1.00 84.62 92  A 1 
ATOM   741  O O   . GLU   A 1 92  ? 1.031   -10.559 -4.817  1.00 82.75 92  A 1 
ATOM   742  C CB  . GLU   A 1 92  ? -1.686  -9.476  -3.157  1.00 81.46 92  A 1 
ATOM   743  C CG  . GLU   A 1 92  ? -2.460  -8.217  -2.698  1.00 75.33 92  A 1 
ATOM   744  C CD  . GLU   A 1 92  ? -3.946  -8.151  -3.089  1.00 70.88 92  A 1 
ATOM   745  O OE1 . GLU   A 1 92  ? -4.718  -7.549  -2.302  1.00 64.33 92  A 1 
ATOM   746  O OE2 . GLU   A 1 92  ? -4.342  -8.703  -4.128  1.00 64.66 92  A 1 
ATOM   747  N N   . GLU   A 1 93  ? -0.865  -11.622 -5.364  1.00 85.02 93  A 1 
ATOM   748  C CA  . GLU   A 1 93  ? -0.221  -12.857 -5.817  1.00 84.49 93  A 1 
ATOM   749  C C   . GLU   A 1 93  ? 0.567   -12.638 -7.113  1.00 86.59 93  A 1 
ATOM   750  O O   . GLU   A 1 93  ? 1.726   -13.038 -7.229  1.00 85.64 93  A 1 
ATOM   751  C CB  . GLU   A 1 93  ? -1.271  -13.950 -6.043  1.00 81.59 93  A 1 
ATOM   752  C CG  . GLU   A 1 93  ? -1.915  -14.449 -4.742  1.00 73.99 93  A 1 
ATOM   753  C CD  . GLU   A 1 93  ? -3.011  -15.500 -4.978  1.00 69.67 93  A 1 
ATOM   754  O OE1 . GLU   A 1 93  ? -3.417  -16.134 -3.980  1.00 62.77 93  A 1 
ATOM   755  O OE2 . GLU   A 1 93  ? -3.465  -15.659 -6.137  1.00 62.56 93  A 1 
ATOM   756  N N   . ILE   A 1 94  ? -0.017  -11.943 -8.079  1.00 88.66 94  A 1 
ATOM   757  C CA  . ILE   A 1 94  ? 0.635   -11.696 -9.366  1.00 90.04 94  A 1 
ATOM   758  C C   . ILE   A 1 94  ? 1.885   -10.824 -9.211  1.00 91.07 94  A 1 
ATOM   759  O O   . ILE   A 1 94  ? 2.836   -10.956 -9.979  1.00 90.30 94  A 1 
ATOM   760  C CB  . ILE   A 1 94  ? -0.386  -11.138 -10.383 1.00 89.10 94  A 1 
ATOM   761  C CG1 . ILE   A 1 94  ? -0.175  -11.745 -11.778 1.00 79.89 94  A 1 
ATOM   762  C CG2 . ILE   A 1 94  ? -0.356  -9.603  -10.499 1.00 79.89 94  A 1 
ATOM   763  C CD1 . ILE   A 1 94  ? -0.537  -13.219 -11.852 1.00 73.38 94  A 1 
ATOM   764  N N   . SER   A 1 95  ? 1.921   -9.977  -8.182  1.00 91.39 95  A 1 
ATOM   765  C CA  . SER   A 1 95  ? 3.105   -9.180  -7.853  1.00 91.54 95  A 1 
ATOM   766  C C   . SER   A 1 95  ? 4.322   -10.059 -7.555  1.00 91.99 95  A 1 
ATOM   767  O O   . SER   A 1 95  ? 5.430   -9.726  -7.982  1.00 90.90 95  A 1 
ATOM   768  C CB  . SER   A 1 95  ? 2.821   -8.251  -6.668  1.00 90.63 95  A 1 
ATOM   769  O OG  . SER   A 1 95  ? 1.846   -7.294  -7.024  1.00 82.44 95  A 1 
ATOM   770  N N   . ALA   A 1 96  ? 4.123   -11.208 -6.905  1.00 88.87 96  A 1 
ATOM   771  C CA  . ALA   A 1 96  ? 5.183   -12.181 -6.656  1.00 87.73 96  A 1 
ATOM   772  C C   . ALA   A 1 96  ? 5.690   -12.815 -7.960  1.00 89.22 96  A 1 
ATOM   773  O O   . ALA   A 1 96  ? 6.900   -12.860 -8.191  1.00 88.45 96  A 1 
ATOM   774  C CB  . ALA   A 1 96  ? 4.681   -13.222 -5.645  1.00 85.12 96  A 1 
ATOM   775  N N   . VAL   A 1 97  ? 4.798   -13.168 -8.880  1.00 89.25 97  A 1 
ATOM   776  C CA  . VAL   A 1 97  ? 5.151   -13.754 -10.187 1.00 89.90 97  A 1 
ATOM   777  C C   . VAL   A 1 97  ? 6.155   -12.886 -10.956 1.00 91.32 97  A 1 
ATOM   778  O O   . VAL   A 1 97  ? 7.086   -13.401 -11.574 1.00 90.80 97  A 1 
ATOM   779  C CB  . VAL   A 1 97  ? 3.890   -13.998 -11.037 1.00 89.17 97  A 1 
ATOM   780  C CG1 . VAL   A 1 97  ? 4.215   -14.608 -12.403 1.00 85.46 97  A 1 
ATOM   781  C CG2 . VAL   A 1 97  ? 2.914   -14.948 -10.333 1.00 85.59 97  A 1 
ATOM   782  N N   . PHE   A 1 98  ? 6.032   -11.554 -10.885 1.00 93.14 98  A 1 
ATOM   783  C CA  . PHE   A 1 98  ? 6.961   -10.650 -11.570 1.00 94.30 98  A 1 
ATOM   784  C C   . PHE   A 1 98  ? 8.408   -10.781 -11.081 1.00 94.20 98  A 1 
ATOM   785  O O   . PHE   A 1 98  ? 9.328   -10.721 -11.899 1.00 92.59 98  A 1 
ATOM   786  C CB  . PHE   A 1 98  ? 6.517   -9.194  -11.400 1.00 94.79 98  A 1 
ATOM   787  C CG  . PHE   A 1 98  ? 5.401   -8.766  -12.316 1.00 95.49 98  A 1 
ATOM   788  C CD1 . PHE   A 1 98  ? 5.689   -8.277  -13.601 1.00 92.89 98  A 1 
ATOM   789  C CD2 . PHE   A 1 98  ? 4.071   -8.830  -11.888 1.00 92.31 98  A 1 
ATOM   790  C CE1 . PHE   A 1 98  ? 4.646   -7.864  -14.447 1.00 91.92 98  A 1 
ATOM   791  C CE2 . PHE   A 1 98  ? 3.028   -8.425  -12.732 1.00 91.99 98  A 1 
ATOM   792  C CZ  . PHE   A 1 98  ? 3.313   -7.940  -14.014 1.00 94.50 98  A 1 
ATOM   793  N N   . TYR   A 1 99  ? 8.632   -10.883 -9.758  1.00 92.14 99  A 1 
ATOM   794  C CA  . TYR   A 1 99  ? 9.988   -10.937 -9.214  1.00 91.25 99  A 1 
ATOM   795  C C   . TYR   A 1 99  ? 10.556  -12.357 -9.160  1.00 91.31 99  A 1 
ATOM   796  O O   . TYR   A 1 99  ? 11.765  -12.514 -9.297  1.00 89.57 99  A 1 
ATOM   797  C CB  . TYR   A 1 99  ? 10.090  -10.202 -7.873  1.00 89.47 99  A 1 
ATOM   798  C CG  . TYR   A 1 99  ? 9.206   -10.689 -6.748  1.00 88.85 99  A 1 
ATOM   799  C CD1 . TYR   A 1 99  ? 8.145   -9.883  -6.297  1.00 82.70 99  A 1 
ATOM   800  C CD2 . TYR   A 1 99  ? 9.467   -11.915 -6.105  1.00 82.34 99  A 1 
ATOM   801  C CE1 . TYR   A 1 99  ? 7.338   -10.299 -5.233  1.00 80.50 99  A 1 
ATOM   802  C CE2 . TYR   A 1 99  ? 8.652   -12.349 -5.043  1.00 79.41 99  A 1 
ATOM   803  C CZ  . TYR   A 1 99  ? 7.586   -11.535 -4.612  1.00 82.33 99  A 1 
ATOM   804  O OH  . TYR   A 1 99  ? 6.779   -11.957 -3.591  1.00 79.92 99  A 1 
ATOM   805  N N   . GLU   A 1 100 ? 9.720   -13.371 -9.046  1.00 89.34 100 A 1 
ATOM   806  C CA  . GLU   A 1 100 ? 10.130  -14.776 -9.081  1.00 87.39 100 A 1 
ATOM   807  C C   . GLU   A 1 100 ? 10.601  -15.198 -10.477 1.00 88.23 100 A 1 
ATOM   808  O O   . GLU   A 1 100 ? 11.699  -15.722 -10.634 1.00 86.47 100 A 1 
ATOM   809  C CB  . GLU   A 1 100 ? 8.967   -15.668 -8.641  1.00 85.03 100 A 1 
ATOM   810  C CG  . GLU   A 1 100 ? 8.682   -15.530 -7.144  1.00 77.85 100 A 1 
ATOM   811  C CD  . GLU   A 1 100 ? 7.438   -16.304 -6.707  1.00 72.46 100 A 1 
ATOM   812  O OE1 . GLU   A 1 100 ? 7.182   -16.319 -5.485  1.00 64.04 100 A 1 
ATOM   813  O OE2 . GLU   A 1 100 ? 6.735   -16.865 -7.584  1.00 64.36 100 A 1 
ATOM   814  N N   . HIS   A 1 101 ? 9.818   -14.903 -11.506 1.00 90.34 101 A 1 
ATOM   815  C CA  . HIS   A 1 101 ? 10.183  -15.220 -12.891 1.00 90.54 101 A 1 
ATOM   816  C C   . HIS   A 1 101 ? 11.135  -14.194 -13.512 1.00 91.99 101 A 1 
ATOM   817  O O   . HIS   A 1 101 ? 11.661  -14.395 -14.611 1.00 90.37 101 A 1 
ATOM   818  C CB  . HIS   A 1 101 ? 8.911   -15.378 -13.728 1.00 89.46 101 A 1 
ATOM   819  C CG  . HIS   A 1 101 ? 8.047   -16.521 -13.276 1.00 87.99 101 A 1 
ATOM   820  N ND1 . HIS   A 1 101 ? 7.179   -16.528 -12.206 1.00 76.14 101 A 1 
ATOM   821  C CD2 . HIS   A 1 101 ? 8.002   -17.780 -13.834 1.00 76.34 101 A 1 
ATOM   822  C CE1 . HIS   A 1 101 ? 6.633   -17.748 -12.119 1.00 78.14 101 A 1 
ATOM   823  N NE2 . HIS   A 1 101 ? 7.100   -18.534 -13.096 1.00 79.78 101 A 1 
ATOM   824  N N   . GLY   A 1 102 ? 11.371  -13.070 -12.826 1.00 92.10 102 A 1 
ATOM   825  C CA  . GLY   A 1 102 ? 12.215  -11.994 -13.330 1.00 92.58 102 A 1 
ATOM   826  C C   . GLY   A 1 102 ? 11.692  -11.382 -14.633 1.00 93.92 102 A 1 
ATOM   827  O O   . GLY   A 1 102 ? 12.489  -10.983 -15.486 1.00 92.24 102 A 1 
ATOM   828  N N   . ILE   A 1 103 ? 10.368  -11.289 -14.780 1.00 95.14 103 A 1 
ATOM   829  C CA  . ILE   A 1 103 ? 9.679   -10.695 -15.933 1.00 95.62 103 A 1 
ATOM   830  C C   . ILE   A 1 103 ? 9.110   -9.312  -15.589 1.00 96.14 103 A 1 
ATOM   831  O O   . ILE   A 1 103 ? 8.969   -8.946  -14.420 1.00 95.29 103 A 1 
ATOM   832  C CB  . ILE   A 1 103 ? 8.622   -11.672 -16.509 1.00 94.67 103 A 1 
ATOM   833  C CG1 . ILE   A 1 103 ? 7.562   -12.061 -15.454 1.00 90.59 103 A 1 
ATOM   834  C CG2 . ILE   A 1 103 ? 9.330   -12.902 -17.102 1.00 88.88 103 A 1 
ATOM   835  C CD1 . ILE   A 1 103 ? 6.443   -12.967 -15.991 1.00 88.15 103 A 1 
ATOM   836  N N   . GLY   A 1 104 ? 8.815   -8.514  -16.608 1.00 95.65 104 A 1 
ATOM   837  C CA  . GLY   A 1 104 ? 8.291   -7.152  -16.447 1.00 95.86 104 A 1 
ATOM   838  C C   . GLY   A 1 104 ? 6.861   -6.956  -16.950 1.00 96.72 104 A 1 
ATOM   839  O O   . GLY   A 1 104 ? 6.332   -5.854  -16.829 1.00 95.31 104 A 1 
ATOM   840  N N   . CYS   A 1 105 ? 6.267   -8.005  -17.523 1.00 96.57 105 A 1 
ATOM   841  C CA  . CYS   A 1 105 ? 4.955   -7.977  -18.150 1.00 96.95 105 A 1 
ATOM   842  C C   . CYS   A 1 105 ? 4.282   -9.342  -18.043 1.00 97.32 105 A 1 
ATOM   843  O O   . CYS   A 1 105 ? 4.944   -10.367 -18.215 1.00 96.16 105 A 1 
ATOM   844  C CB  . CYS   A 1 105 ? 5.166   -7.576  -19.614 1.00 95.03 105 A 1 
ATOM   845  S SG  . CYS   A 1 105 ? 3.634   -7.690  -20.560 1.00 91.71 105 A 1 
ATOM   846  N N   . LEU   A 1 106 ? 2.978   -9.330  -17.822 1.00 97.21 106 A 1 
ATOM   847  C CA  . LEU   A 1 106 ? 2.104   -10.491 -17.919 1.00 97.27 106 A 1 
ATOM   848  C C   . LEU   A 1 106 ? 0.964   -10.165 -18.889 1.00 97.65 106 A 1 
ATOM   849  O O   . LEU   A 1 106 ? 0.159   -9.277  -18.593 1.00 96.90 106 A 1 
ATOM   850  C CB  . LEU   A 1 106 ? 1.565   -10.866 -16.529 1.00 96.35 106 A 1 
ATOM   851  C CG  . LEU   A 1 106 ? 2.632   -11.428 -15.571 1.00 94.74 106 A 1 
ATOM   852  C CD1 . LEU   A 1 106 ? 2.080   -11.503 -14.158 1.00 91.41 106 A 1 
ATOM   853  C CD2 . LEU   A 1 106 ? 3.071   -12.835 -15.980 1.00 90.75 106 A 1 
ATOM   854  N N   . PRO   A 1 107 ? 0.878   -10.838 -20.046 1.00 97.49 107 A 1 
ATOM   855  C CA  . PRO   A 1 107 ? -0.353  -10.839 -20.822 1.00 97.32 107 A 1 
ATOM   856  C C   . PRO   A 1 107 ? -1.474  -11.445 -19.978 1.00 97.18 107 A 1 
ATOM   857  O O   . PRO   A 1 107 ? -1.255  -12.445 -19.291 1.00 96.20 107 A 1 
ATOM   858  C CB  . PRO   A 1 107 ? -0.076  -11.684 -22.069 1.00 96.71 107 A 1 
ATOM   859  C CG  . PRO   A 1 107 ? 1.446   -11.803 -22.117 1.00 94.74 107 A 1 
ATOM   860  C CD  . PRO   A 1 107 ? 1.864   -11.702 -20.655 1.00 96.87 107 A 1 
ATOM   861  N N   . VAL   A 1 108 ? -2.655  -10.861 -20.039 1.00 97.04 108 A 1 
ATOM   862  C CA  . VAL   A 1 108 ? -3.851  -11.400 -19.384 1.00 96.91 108 A 1 
ATOM   863  C C   . VAL   A 1 108 ? -4.655  -12.165 -20.422 1.00 96.80 108 A 1 
ATOM   864  O O   . VAL   A 1 108 ? -5.007  -11.614 -21.465 1.00 95.84 108 A 1 
ATOM   865  C CB  . VAL   A 1 108 ? -4.688  -10.305 -18.706 1.00 96.44 108 A 1 
ATOM   866  C CG1 . VAL   A 1 108 ? -5.801  -10.934 -17.866 1.00 94.14 108 A 1 
ATOM   867  C CG2 . VAL   A 1 108 ? -3.835  -9.420  -17.786 1.00 93.47 108 A 1 
ATOM   868  N N   . VAL   A 1 109 ? -4.905  -13.435 -20.150 1.00 95.59 109 A 1 
ATOM   869  C CA  . VAL   A 1 109 ? -5.505  -14.382 -21.095 1.00 94.72 109 A 1 
ATOM   870  C C   . VAL   A 1 109 ? -6.725  -15.034 -20.461 1.00 94.00 109 A 1 
ATOM   871  O O   . VAL   A 1 109 ? -6.674  -15.477 -19.319 1.00 92.16 109 A 1 
ATOM   872  C CB  . VAL   A 1 109 ? -4.501  -15.459 -21.549 1.00 93.45 109 A 1 
ATOM   873  C CG1 . VAL   A 1 109 ? -4.917  -16.025 -22.910 1.00 87.63 109 A 1 
ATOM   874  C CG2 . VAL   A 1 109 ? -3.066  -14.939 -21.708 1.00 87.95 109 A 1 
ATOM   875  N N   . HIS   A 1 110 ? -7.813  -15.097 -21.216 1.00 93.85 110 A 1 
ATOM   876  C CA  . HIS   A 1 110 ? -9.062  -15.757 -20.847 1.00 92.36 110 A 1 
ATOM   877  C C   . HIS   A 1 110 ? -9.556  -16.578 -22.042 1.00 91.61 110 A 1 
ATOM   878  O O   . HIS   A 1 110 ? -9.612  -16.056 -23.156 1.00 88.56 110 A 1 
ATOM   879  C CB  . HIS   A 1 110 ? -10.081 -14.693 -20.432 1.00 90.25 110 A 1 
ATOM   880  C CG  . HIS   A 1 110 ? -11.439 -15.264 -20.151 1.00 87.07 110 A 1 
ATOM   881  N ND1 . HIS   A 1 110 ? -12.602 -14.969 -20.832 1.00 74.45 110 A 1 
ATOM   882  C CD2 . HIS   A 1 110 ? -11.737 -16.211 -19.206 1.00 75.40 110 A 1 
ATOM   883  C CE1 . HIS   A 1 110 ? -13.578 -15.715 -20.307 1.00 75.59 110 A 1 
ATOM   884  N NE2 . HIS   A 1 110 ? -13.090 -16.480 -19.326 1.00 76.98 110 A 1 
ATOM   885  N N   . HIS   A 1 111 ? -9.876  -17.850 -21.829 1.00 90.21 111 A 1 
ATOM   886  C CA  . HIS   A 1 111 ? -10.133 -18.809 -22.913 1.00 89.08 111 A 1 
ATOM   887  C C   . HIS   A 1 111 ? -9.061  -18.761 -24.017 1.00 89.58 111 A 1 
ATOM   888  O O   . HIS   A 1 111 ? -9.354  -18.646 -25.204 1.00 85.27 111 A 1 
ATOM   889  C CB  . HIS   A 1 111 ? -11.565 -18.642 -23.450 1.00 86.17 111 A 1 
ATOM   890  C CG  . HIS   A 1 111 ? -12.633 -19.056 -22.478 1.00 79.92 111 A 1 
ATOM   891  N ND1 . HIS   A 1 111 ? -12.591 -20.149 -21.635 1.00 69.24 111 A 1 
ATOM   892  C CD2 . HIS   A 1 111 ? -13.857 -18.459 -22.299 1.00 67.75 111 A 1 
ATOM   893  C CE1 . HIS   A 1 111 ? -13.753 -20.197 -20.968 1.00 65.06 111 A 1 
ATOM   894  N NE2 . HIS   A 1 111 ? -14.557 -19.197 -21.355 1.00 65.61 111 A 1 
ATOM   895  N N   . GLN   A 1 112 ? -7.800  -18.802 -23.591 1.00 88.56 112 A 1 
ATOM   896  C CA  . GLN   A 1 112 ? -6.599  -18.697 -24.432 1.00 88.07 112 A 1 
ATOM   897  C C   . GLN   A 1 112 ? -6.447  -17.373 -25.211 1.00 90.21 112 A 1 
ATOM   898  O O   . GLN   A 1 112 ? -5.402  -17.147 -25.818 1.00 87.31 112 A 1 
ATOM   899  C CB  . GLN   A 1 112 ? -6.468  -19.918 -25.353 1.00 84.79 112 A 1 
ATOM   900  C CG  . GLN   A 1 112 ? -6.525  -21.256 -24.593 1.00 78.50 112 A 1 
ATOM   901  C CD  . GLN   A 1 112 ? -6.219  -22.458 -25.479 1.00 71.04 112 A 1 
ATOM   902  O OE1 . GLN   A 1 112 ? -5.955  -22.358 -26.666 1.00 62.75 112 A 1 
ATOM   903  N NE2 . GLN   A 1 112 ? -6.217  -23.650 -24.928 1.00 60.31 112 A 1 
ATOM   904  N N   . LYS   A 1 113 ? -7.421  -16.459 -25.155 1.00 93.59 113 A 1 
ATOM   905  C CA  . LYS   A 1 113 ? -7.399  -15.181 -25.874 1.00 94.57 113 A 1 
ATOM   906  C C   . LYS   A 1 113 ? -6.816  -14.064 -25.023 1.00 95.48 113 A 1 
ATOM   907  O O   . LYS   A 1 113 ? -7.186  -13.888 -23.867 1.00 93.90 113 A 1 
ATOM   908  C CB  . LYS   A 1 113 ? -8.793  -14.820 -26.395 1.00 93.03 113 A 1 
ATOM   909  C CG  . LYS   A 1 113 ? -9.239  -15.816 -27.476 1.00 85.70 113 A 1 
ATOM   910  C CD  . LYS   A 1 113 ? -10.558 -15.416 -28.132 1.00 82.00 113 A 1 
ATOM   911  C CE  . LYS   A 1 113 ? -10.853 -16.463 -29.209 1.00 72.84 113 A 1 
ATOM   912  N NZ  . LYS   A 1 113 ? -12.006 -16.110 -30.064 1.00 64.47 113 A 1 
ATOM   913  N N   . LEU   A 1 114 ? -5.949  -13.263 -25.634 1.00 95.83 114 A 1 
ATOM   914  C CA  . LEU   A 1 114 ? -5.416  -12.054 -25.025 1.00 96.79 114 A 1 
ATOM   915  C C   . LEU   A 1 114 ? -6.529  -11.011 -24.849 1.00 96.86 114 A 1 
ATOM   916  O O   . LEU   A 1 114 ? -7.098  -10.535 -25.829 1.00 95.68 114 A 1 
ATOM   917  C CB  . LEU   A 1 114 ? -4.280  -11.530 -25.912 1.00 96.70 114 A 1 
ATOM   918  C CG  . LEU   A 1 114 ? -3.563  -10.293 -25.339 1.00 96.11 114 A 1 
ATOM   919  C CD1 . LEU   A 1 114 ? -2.743  -10.639 -24.100 1.00 93.41 114 A 1 
ATOM   920  C CD2 . LEU   A 1 114 ? -2.613  -9.731  -26.393 1.00 92.76 114 A 1 
ATOM   921  N N   . ILE   A 1 115 ? -6.782  -10.626 -23.603 1.00 96.94 115 A 1 
ATOM   922  C CA  . ILE   A 1 115 ? -7.790  -9.616  -23.236 1.00 96.49 115 A 1 
ATOM   923  C C   . ILE   A 1 115 ? -7.199  -8.378  -22.552 1.00 96.85 115 A 1 
ATOM   924  O O   . ILE   A 1 115 ? -7.865  -7.349  -22.457 1.00 95.33 115 A 1 
ATOM   925  C CB  . ILE   A 1 115 ? -8.903  -10.238 -22.367 1.00 95.18 115 A 1 
ATOM   926  C CG1 . ILE   A 1 115 ? -8.366  -10.818 -21.037 1.00 89.64 115 A 1 
ATOM   927  C CG2 . ILE   A 1 115 ? -9.679  -11.300 -23.170 1.00 87.26 115 A 1 
ATOM   928  C CD1 . ILE   A 1 115 ? -9.465  -11.033 -19.993 1.00 85.26 115 A 1 
ATOM   929  N N   . GLY   A 1 116 ? -5.954  -8.462  -22.082 1.00 97.31 116 A 1 
ATOM   930  C CA  . GLY   A 1 116 ? -5.295  -7.363  -21.400 1.00 97.46 116 A 1 
ATOM   931  C C   . GLY   A 1 116 ? -3.795  -7.569  -21.236 1.00 97.89 116 A 1 
ATOM   932  O O   . GLY   A 1 116 ? -3.230  -8.580  -21.648 1.00 97.19 116 A 1 
ATOM   933  N N   . ILE   A 1 117 ? -3.142  -6.576  -20.624 1.00 97.85 117 A 1 
ATOM   934  C CA  . ILE   A 1 117 ? -1.728  -6.647  -20.260 1.00 97.89 117 A 1 
ATOM   935  C C   . ILE   A 1 117 ? -1.502  -5.935  -18.931 1.00 97.76 117 A 1 
ATOM   936  O O   . ILE   A 1 117 ? -2.073  -4.873  -18.678 1.00 97.02 117 A 1 
ATOM   937  C CB  . ILE   A 1 117 ? -0.851  -6.098  -21.406 1.00 97.37 117 A 1 
ATOM   938  C CG1 . ILE   A 1 117 ? 0.617   -6.534  -21.242 1.00 94.87 117 A 1 
ATOM   939  C CG2 . ILE   A 1 117 ? -0.961  -4.568  -21.550 1.00 94.94 117 A 1 
ATOM   940  C CD1 . ILE   A 1 117 ? 1.450   -6.283  -22.512 1.00 91.11 117 A 1 
ATOM   941  N N   . LEU   A 1 118 ? -0.643  -6.513  -18.091 1.00 97.69 118 A 1 
ATOM   942  C CA  . LEU   A 1 118 ? -0.252  -5.961  -16.804 1.00 97.49 118 A 1 
ATOM   943  C C   . LEU   A 1 118 ? 1.269   -5.840  -16.754 1.00 97.61 118 A 1 
ATOM   944  O O   . LEU   A 1 118 ? 1.989   -6.769  -17.114 1.00 96.13 118 A 1 
ATOM   945  C CB  . LEU   A 1 118 ? -0.812  -6.865  -15.695 1.00 95.98 118 A 1 
ATOM   946  C CG  . LEU   A 1 118 ? -0.733  -6.227  -14.297 1.00 92.36 118 A 1 
ATOM   947  C CD1 . LEU   A 1 118 ? -1.755  -5.101  -14.142 1.00 86.00 118 A 1 
ATOM   948  C CD2 . LEU   A 1 118 ? -1.020  -7.276  -13.232 1.00 85.46 118 A 1 
ATOM   949  N N   . THR   A 1 119 ? 1.770   -4.696  -16.292 1.00 97.53 119 A 1 
ATOM   950  C CA  . THR   A 1 119 ? 3.212   -4.450  -16.160 1.00 97.12 119 A 1 
ATOM   951  C C   . THR   A 1 119 ? 3.585   -4.056  -14.733 1.00 96.81 119 A 1 
ATOM   952  O O   . THR   A 1 119 ? 2.738   -3.642  -13.938 1.00 95.88 119 A 1 
ATOM   953  C CB  . THR   A 1 119 ? 3.709   -3.381  -17.147 1.00 96.13 119 A 1 
ATOM   954  O OG1 . THR   A 1 119 ? 3.211   -2.111  -16.811 1.00 90.40 119 A 1 
ATOM   955  C CG2 . THR   A 1 119 ? 3.349   -3.677  -18.602 1.00 90.95 119 A 1 
ATOM   956  N N   . LYS   A 1 120 ? 4.875   -4.101  -14.412 1.00 96.51 120 A 1 
ATOM   957  C CA  . LYS   A 1 120 ? 5.380   -3.591  -13.127 1.00 96.14 120 A 1 
ATOM   958  C C   . LYS   A 1 120 ? 4.997   -2.127  -12.885 1.00 95.70 120 A 1 
ATOM   959  O O   . LYS   A 1 120 ? 4.830   -1.735  -11.742 1.00 94.55 120 A 1 
ATOM   960  C CB  . LYS   A 1 120 ? 6.912   -3.748  -13.036 1.00 95.32 120 A 1 
ATOM   961  C CG  . LYS   A 1 120 ? 7.361   -5.211  -12.885 1.00 92.98 120 A 1 
ATOM   962  C CD  . LYS   A 1 120 ? 8.854   -5.324  -12.553 1.00 90.90 120 A 1 
ATOM   963  C CE  . LYS   A 1 120 ? 9.221   -6.802  -12.344 1.00 85.25 120 A 1 
ATOM   964  N NZ  . LYS   A 1 120 ? 10.560  -7.009  -11.735 1.00 80.86 120 A 1 
ATOM   965  N N   . THR   A 1 121 ? 4.856   -1.330  -13.934 1.00 96.06 121 A 1 
ATOM   966  C CA  . THR   A 1 121 ? 4.433   0.072   -13.823 1.00 95.62 121 A 1 
ATOM   967  C C   . THR   A 1 121 ? 2.978   0.189   -13.379 1.00 95.35 121 A 1 
ATOM   968  O O   . THR   A 1 121 ? 2.677   1.052   -12.565 1.00 94.28 121 A 1 
ATOM   969  C CB  . THR   A 1 121 ? 4.664   0.820   -15.140 1.00 94.88 121 A 1 
ATOM   970  O OG1 . THR   A 1 121 ? 6.056   0.868   -15.398 1.00 89.66 121 A 1 
ATOM   971  C CG2 . THR   A 1 121 ? 4.180   2.270   -15.116 1.00 88.72 121 A 1 
ATOM   972  N N   . ASP   A 1 122 ? 2.093   -0.690  -13.843 1.00 96.29 122 A 1 
ATOM   973  C CA  . ASP   A 1 122 ? 0.681   -0.699  -13.448 1.00 96.00 122 A 1 
ATOM   974  C C   . ASP   A 1 122 ? 0.529   -1.083  -11.968 1.00 95.52 122 A 1 
ATOM   975  O O   . ASP   A 1 122 ? -0.206  -0.427  -11.232 1.00 94.54 122 A 1 
ATOM   976  C CB  . ASP   A 1 122 ? -0.116  -1.635  -14.369 1.00 96.18 122 A 1 
ATOM   977  C CG  . ASP   A 1 122 ? 0.121   -1.301  -15.847 1.00 95.84 122 A 1 
ATOM   978  O OD1 . ASP   A 1 122 ? -0.060  -0.125  -16.234 1.00 92.86 122 A 1 
ATOM   979  O OD2 . ASP   A 1 122 ? 0.601   -2.201  -16.575 1.00 92.62 122 A 1 
ATOM   980  N N   . LEU   A 1 123 ? 1.324   -2.048  -11.492 1.00 95.60 123 A 1 
ATOM   981  C CA  . LEU   A 1 123 ? 1.380   -2.411  -10.072 1.00 95.06 123 A 1 
ATOM   982  C C   . LEU   A 1 123 ? 1.909   -1.266  -9.196  1.00 94.42 123 A 1 
ATOM   983  O O   . LEU   A 1 123 ? 1.344   -0.999  -8.142  1.00 92.83 123 A 1 
ATOM   984  C CB  . LEU   A 1 123 ? 2.250   -3.662  -9.885  1.00 94.53 123 A 1 
ATOM   985  C CG  . LEU   A 1 123 ? 1.678   -4.940  -10.519 1.00 92.73 123 A 1 
ATOM   986  C CD1 . LEU   A 1 123 ? 2.679   -6.074  -10.325 1.00 89.14 123 A 1 
ATOM   987  C CD2 . LEU   A 1 123 ? 0.357   -5.363  -9.887  1.00 88.36 123 A 1 
ATOM   988  N N   . LEU   A 1 124 ? 2.950   -0.559  -9.636  1.00 94.62 124 A 1 
ATOM   989  C CA  . LEU   A 1 124 ? 3.476   0.599   -8.903  1.00 93.94 124 A 1 
ATOM   990  C C   . LEU   A 1 124 ? 2.462   1.750   -8.831  1.00 93.00 124 A 1 
ATOM   991  O O   . LEU   A 1 124 ? 2.342   2.378   -7.787  1.00 91.43 124 A 1 
ATOM   992  C CB  . LEU   A 1 124 ? 4.790   1.081   -9.529  1.00 93.46 124 A 1 
ATOM   993  C CG  . LEU   A 1 124 ? 5.990   0.139   -9.321  1.00 90.77 124 A 1 
ATOM   994  C CD1 . LEU   A 1 124 ? 7.214   0.738   -10.019 1.00 87.25 124 A 1 
ATOM   995  C CD2 . LEU   A 1 124 ? 6.340   -0.078  -7.855  1.00 86.48 124 A 1 
ATOM   996  N N   . ARG   A 1 125 ? 1.697   2.007   -9.888  1.00 93.03 125 A 1 
ATOM   997  C CA  . ARG   A 1 125 ? 0.605   2.998   -9.857  1.00 92.14 125 A 1 
ATOM   998  C C   . ARG   A 1 125 ? -0.497  2.588   -8.883  1.00 91.49 125 A 1 
ATOM   999  O O   . ARG   A 1 125 ? -1.005  3.436   -8.154  1.00 89.82 125 A 1 
ATOM   1000 C CB  . ARG   A 1 125 ? 0.011   3.180   -11.255 1.00 91.68 125 A 1 
ATOM   1001 C CG  . ARG   A 1 125 ? 0.934   3.968   -12.193 1.00 86.29 125 A 1 
ATOM   1002 C CD  . ARG   A 1 125 ? 0.324   3.975   -13.590 1.00 85.13 125 A 1 
ATOM   1003 N NE  . ARG   A 1 125 ? 1.166   4.679   -14.570 1.00 80.71 125 A 1 
ATOM   1004 C CZ  . ARG   A 1 125 ? 1.239   4.418   -15.866 1.00 77.30 125 A 1 
ATOM   1005 N NH1 . ARG   A 1 125 ? 0.524   3.485   -16.431 1.00 68.62 125 A 1 
ATOM   1006 N NH2 . ARG   A 1 125 ? 2.045   5.102   -16.623 1.00 70.35 125 A 1 
ATOM   1007 N N   . THR   A 1 126 ? -0.834  1.306   -8.848  1.00 92.58 126 A 1 
ATOM   1008 C CA  . THR   A 1 126 ? -1.812  0.769   -7.892  1.00 91.76 126 A 1 
ATOM   1009 C C   . THR   A 1 126 ? -1.321  0.934   -6.457  1.00 91.16 126 A 1 
ATOM   1010 O O   . THR   A 1 126 ? -2.077  1.389   -5.607  1.00 89.76 126 A 1 
ATOM   1011 C CB  . THR   A 1 126 ? -2.114  -0.706  -8.187  1.00 91.43 126 A 1 
ATOM   1012 O OG1 . THR   A 1 126 ? -2.564  -0.834  -9.516  1.00 87.63 126 A 1 
ATOM   1013 C CG2 . THR   A 1 126 ? -3.210  -1.268  -7.285  1.00 87.23 126 A 1 
ATOM   1014 N N   . PHE   A 1 127 ? -0.049  0.651   -6.196  1.00 90.83 127 A 1 
ATOM   1015 C CA  . PHE   A 1 127 ? 0.581   0.874   -4.895  1.00 89.76 127 A 1 
ATOM   1016 C C   . PHE   A 1 127 ? 0.471   2.337   -4.445  1.00 89.32 127 A 1 
ATOM   1017 O O   . PHE   A 1 127 ? 0.004   2.597   -3.340  1.00 88.17 127 A 1 
ATOM   1018 C CB  . PHE   A 1 127 ? 2.038   0.409   -4.966  1.00 88.91 127 A 1 
ATOM   1019 C CG  . PHE   A 1 127 ? 2.845   0.756   -3.734  1.00 86.62 127 A 1 
ATOM   1020 C CD1 . PHE   A 1 127 ? 3.716   1.860   -3.738  1.00 79.72 127 A 1 
ATOM   1021 C CD2 . PHE   A 1 127 ? 2.708   -0.015  -2.570  1.00 78.95 127 A 1 
ATOM   1022 C CE1 . PHE   A 1 127 ? 4.454   2.183   -2.587  1.00 76.82 127 A 1 
ATOM   1023 C CE2 . PHE   A 1 127 ? 3.445   0.307   -1.418  1.00 75.30 127 A 1 
ATOM   1024 C CZ  . PHE   A 1 127 ? 4.320   1.405   -1.428  1.00 76.02 127 A 1 
ATOM   1025 N N   . VAL   A 1 128 ? 0.813   3.293   -5.304  1.00 89.34 128 A 1 
ATOM   1026 C CA  . VAL   A 1 128 ? 0.700   4.731   -4.998  1.00 88.11 128 A 1 
ATOM   1027 C C   . VAL   A 1 128 ? -0.746  5.117   -4.675  1.00 87.30 128 A 1 
ATOM   1028 O O   . VAL   A 1 128 ? -0.980  5.784   -3.671  1.00 85.94 128 A 1 
ATOM   1029 C CB  . VAL   A 1 128 ? 1.268   5.593   -6.140  1.00 87.34 128 A 1 
ATOM   1030 C CG1 . VAL   A 1 128 ? 1.044   7.090   -5.906  1.00 83.72 128 A 1 
ATOM   1031 C CG2 . VAL   A 1 128 ? 2.781   5.382   -6.275  1.00 84.61 128 A 1 
ATOM   1032 N N   . LYS   A 1 129 ? -1.726  4.645   -5.451  1.00 87.90 129 A 1 
ATOM   1033 C CA  . LYS   A 1 129 ? -3.151  4.901   -5.176  1.00 86.84 129 A 1 
ATOM   1034 C C   . LYS   A 1 129 ? -3.598  4.380   -3.809  1.00 86.73 129 A 1 
ATOM   1035 O O   . LYS   A 1 129 ? -4.348  5.061   -3.120  1.00 84.76 129 A 1 
ATOM   1036 C CB  . LYS   A 1 129 ? -4.037  4.285   -6.264  1.00 85.51 129 A 1 
ATOM   1037 C CG  . LYS   A 1 129 ? -4.192  5.211   -7.474  1.00 78.64 129 A 1 
ATOM   1038 C CD  . LYS   A 1 129 ? -5.268  4.651   -8.405  1.00 75.24 129 A 1 
ATOM   1039 C CE  . LYS   A 1 129 ? -5.612  5.663   -9.499  1.00 66.77 129 A 1 
ATOM   1040 N NZ  . LYS   A 1 129 ? -6.816  5.243   -10.256 1.00 59.85 129 A 1 
ATOM   1041 N N   . LEU   A 1 130 ? -3.137  3.201   -3.397  1.00 87.95 130 A 1 
ATOM   1042 C CA  . LEU   A 1 130 ? -3.500  2.617   -2.101  1.00 87.46 130 A 1 
ATOM   1043 C C   . LEU   A 1 130 ? -3.006  3.438   -0.904  1.00 86.85 130 A 1 
ATOM   1044 O O   . LEU   A 1 130 ? -3.618  3.394   0.156   1.00 83.75 130 A 1 
ATOM   1045 C CB  . LEU   A 1 130 ? -2.954  1.182   -2.009  1.00 86.34 130 A 1 
ATOM   1046 C CG  . LEU   A 1 130 ? -3.735  0.158   -2.847  1.00 82.51 130 A 1 
ATOM   1047 C CD1 . LEU   A 1 130 ? -3.022  -1.188  -2.781  1.00 77.25 130 A 1 
ATOM   1048 C CD2 . LEU   A 1 130 ? -5.157  -0.029  -2.331  1.00 76.62 130 A 1 
ATOM   1049 N N   . THR   A 1 131 ? -1.942  4.214   -1.071  1.00 86.33 131 A 1 
ATOM   1050 C CA  . THR   A 1 131 ? -1.436  5.090   -0.002  1.00 84.11 131 A 1 
ATOM   1051 C C   . THR   A 1 131 ? -2.270  6.360   0.186   1.00 82.73 131 A 1 
ATOM   1052 O O   . THR   A 1 131 ? -2.029  7.119   1.122   1.00 78.34 131 A 1 
ATOM   1053 C CB  . THR   A 1 131 ? 0.032   5.475   -0.223  1.00 83.27 131 A 1 
ATOM   1054 O OG1 . THR   A 1 131 ? 0.178   6.370   -1.300  1.00 78.62 131 A 1 
ATOM   1055 C CG2 . THR   A 1 131 ? 0.931   4.267   -0.457  1.00 78.18 131 A 1 
ATOM   1056 N N   . GLY   A 1 132 ? -3.223  6.620   -0.702  1.00 80.60 132 A 1 
ATOM   1057 C CA  . GLY   A 1 132 ? -4.004  7.856   -0.712  1.00 78.80 132 A 1 
ATOM   1058 C C   . GLY   A 1 132 ? -3.201  9.101   -1.102  1.00 79.16 132 A 1 
ATOM   1059 O O   . GLY   A 1 132 ? -3.708  10.210  -0.955  1.00 75.60 132 A 1 
ATOM   1060 N N   . ALA   A 1 133 ? -1.966  8.943   -1.599  1.00 77.63 133 A 1 
ATOM   1061 C CA  . ALA   A 1 133 ? -1.092  10.065  -1.961  1.00 75.98 133 A 1 
ATOM   1062 C C   . ALA   A 1 133 ? -1.637  10.939  -3.108  1.00 76.89 133 A 1 
ATOM   1063 O O   . ALA   A 1 133 ? -1.189  12.065  -3.282  1.00 73.41 133 A 1 
ATOM   1064 C CB  . ALA   A 1 133 ? 0.298   9.513   -2.299  1.00 72.60 133 A 1 
ATOM   1065 N N   . ASP   A 1 134 ? -2.617  10.442  -3.845  1.00 78.06 134 A 1 
ATOM   1066 C CA  . ASP   A 1 134 ? -3.315  11.127  -4.934  1.00 76.94 134 A 1 
ATOM   1067 C C   . ASP   A 1 134 ? -4.463  12.049  -4.473  1.00 78.79 134 A 1 
ATOM   1068 O O   . ASP   A 1 134 ? -5.135  12.661  -5.303  1.00 76.43 134 A 1 
ATOM   1069 C CB  . ASP   A 1 134 ? -3.806  10.068  -5.937  1.00 73.41 134 A 1 
ATOM   1070 C CG  . ASP   A 1 134 ? -4.857  9.082   -5.382  1.00 69.44 134 A 1 
ATOM   1071 O OD1 . ASP   A 1 134 ? -4.796  8.737   -4.183  1.00 63.71 134 A 1 
ATOM   1072 O OD2 . ASP   A 1 134 ? -5.701  8.623   -6.185  1.00 64.08 134 A 1 
ATOM   1073 N N   . GLN   A 1 135 ? -4.698  12.171  -3.164  1.00 80.13 135 A 1 
ATOM   1074 C CA  . GLN   A 1 135 ? -5.731  13.032  -2.594  1.00 80.25 135 A 1 
ATOM   1075 C C   . GLN   A 1 135 ? -5.139  14.042  -1.606  1.00 82.13 135 A 1 
ATOM   1076 O O   . GLN   A 1 135 ? -4.245  13.693  -0.831  1.00 79.88 135 A 1 
ATOM   1077 C CB  . GLN   A 1 135 ? -6.821  12.185  -1.927  1.00 78.04 135 A 1 
ATOM   1078 C CG  . GLN   A 1 135 ? -7.621  11.371  -2.953  1.00 73.93 135 A 1 
ATOM   1079 C CD  . GLN   A 1 135 ? -8.688  10.519  -2.274  1.00 70.42 135 A 1 
ATOM   1080 O OE1 . GLN   A 1 135 ? -9.616  11.003  -1.642  1.00 63.28 135 A 1 
ATOM   1081 N NE2 . GLN   A 1 135 ? -8.586  9.215   -2.378  1.00 60.87 135 A 1 
ATOM   1082 N N   . PRO   A 1 136 ? -5.659  15.288  -1.570  1.00 81.27 136 A 1 
ATOM   1083 C CA  . PRO   A 1 136 ? -5.203  16.302  -0.630  1.00 81.44 136 A 1 
ATOM   1084 C C   . PRO   A 1 136 ? -5.617  15.950  0.799   1.00 84.00 136 A 1 
ATOM   1085 O O   . PRO   A 1 136 ? -6.793  15.697  1.077   1.00 81.15 136 A 1 
ATOM   1086 C CB  . PRO   A 1 136 ? -5.823  17.615  -1.115  1.00 77.81 136 A 1 
ATOM   1087 C CG  . PRO   A 1 136 ? -7.099  17.167  -1.826  1.00 75.25 136 A 1 
ATOM   1088 C CD  . PRO   A 1 136 ? -6.706  15.819  -2.423  1.00 78.22 136 A 1 
ATOM   1089 N N   . GLY   A 1 137 ? -4.660  15.971  1.709   1.00 86.98 137 A 1 
ATOM   1090 C CA  . GLY   A 1 137 ? -4.878  15.694  3.123   1.00 88.31 137 A 1 
ATOM   1091 C C   . GLY   A 1 137 ? -3.587  15.753  3.932   1.00 90.37 137 A 1 
ATOM   1092 O O   . GLY   A 1 137 ? -2.496  15.836  3.371   1.00 88.34 137 A 1 
ATOM   1093 N N   . SER   A 1 138 ? -3.729  15.680  5.250   1.00 90.66 138 A 1 
ATOM   1094 C CA  . SER   A 1 138 ? -2.608  15.640  6.189   1.00 91.38 138 A 1 
ATOM   1095 C C   . SER   A 1 138 ? -2.316  14.200  6.604   1.00 92.17 138 A 1 
ATOM   1096 O O   . SER   A 1 138 ? -3.231  13.382  6.711   1.00 91.26 138 A 1 
ATOM   1097 C CB  . SER   A 1 138 ? -2.908  16.500  7.420   1.00 90.71 138 A 1 
ATOM   1098 O OG  . SER   A 1 138 ? -3.223  17.825  7.028   1.00 86.47 138 A 1 
ATOM   1099 N N   . GLN   A 1 139 ? -1.047  13.876  6.846   1.00 91.20 139 A 1 
ATOM   1100 C CA  . GLN   A 1 139 ? -0.627  12.554  7.310   1.00 90.86 139 A 1 
ATOM   1101 C C   . GLN   A 1 139 ? -0.472  12.532  8.833   1.00 91.09 139 A 1 
ATOM   1102 O O   . GLN   A 1 139 ? 0.118   13.433  9.415   1.00 89.61 139 A 1 
ATOM   1103 C CB  . GLN   A 1 139 ? 0.647   12.121  6.576   1.00 89.15 139 A 1 
ATOM   1104 C CG  . GLN   A 1 139 ? 1.108   10.718  6.989   1.00 85.34 139 A 1 
ATOM   1105 C CD  . GLN   A 1 139 ? 1.983   10.027  5.953   1.00 84.55 139 A 1 
ATOM   1106 O OE1 . GLN   A 1 139 ? 1.773   10.149  4.758   1.00 76.64 139 A 1 
ATOM   1107 N NE2 . GLN   A 1 139 ? 2.948   9.236   6.358   1.00 74.91 139 A 1 
ATOM   1108 N N   . ILE   A 1 140 ? -0.986  11.478  9.455   1.00 93.07 140 A 1 
ATOM   1109 C CA  . ILE   A 1 140 ? -0.853  11.204  10.890  1.00 93.39 140 A 1 
ATOM   1110 C C   . ILE   A 1 140 ? -0.364  9.765   11.052  1.00 93.54 140 A 1 
ATOM   1111 O O   . ILE   A 1 140 ? -0.957  8.840   10.499  1.00 92.49 140 A 1 
ATOM   1112 C CB  . ILE   A 1 140 ? -2.192  11.423  11.628  1.00 92.72 140 A 1 
ATOM   1113 C CG1 . ILE   A 1 140 ? -2.857  12.794  11.349  1.00 88.69 140 A 1 
ATOM   1114 C CG2 . ILE   A 1 140 ? -2.019  11.216  13.143  1.00 87.49 140 A 1 
ATOM   1115 C CD1 . ILE   A 1 140 ? -2.088  14.013  11.852  1.00 78.10 140 A 1 
ATOM   1116 N N   . GLU   A 1 141 ? 0.711   9.567   11.813  1.00 93.12 141 A 1 
ATOM   1117 C CA  . GLU   A 1 141 ? 1.282   8.253   12.095  1.00 92.84 141 A 1 
ATOM   1118 C C   . GLU   A 1 141 ? 1.241   7.966   13.594  1.00 93.37 141 A 1 
ATOM   1119 O O   . GLU   A 1 141 ? 1.722   8.759   14.401  1.00 92.50 141 A 1 
ATOM   1120 C CB  . GLU   A 1 141 ? 2.714   8.117   11.552  1.00 91.45 141 A 1 
ATOM   1121 C CG  . GLU   A 1 141 ? 2.821   8.415   10.052  1.00 88.91 141 A 1 
ATOM   1122 C CD  . GLU   A 1 141 ? 4.166   8.045   9.415   1.00 87.41 141 A 1 
ATOM   1123 O OE1 . GLU   A 1 141 ? 4.289   8.246   8.180   1.00 80.65 141 A 1 
ATOM   1124 O OE2 . GLU   A 1 141 ? 5.064   7.524   10.114  1.00 80.84 141 A 1 
ATOM   1125 N N   . ILE   A 1 142 ? 0.683   6.821   13.961  1.00 93.88 142 A 1 
ATOM   1126 C CA  . ILE   A 1 142 ? 0.441   6.454   15.354  1.00 94.66 142 A 1 
ATOM   1127 C C   . ILE   A 1 142 ? 1.022   5.066   15.616  1.00 94.66 142 A 1 
ATOM   1128 O O   . ILE   A 1 142 ? 0.660   4.094   14.953  1.00 93.85 142 A 1 
ATOM   1129 C CB  . ILE   A 1 142 ? -1.067  6.522   15.684  1.00 94.90 142 A 1 
ATOM   1130 C CG1 . ILE   A 1 142 ? -1.661  7.915   15.351  1.00 92.22 142 A 1 
ATOM   1131 C CG2 . ILE   A 1 142 ? -1.298  6.200   17.171  1.00 91.57 142 A 1 
ATOM   1132 C CD1 . ILE   A 1 142 ? -3.174  7.896   15.189  1.00 84.13 142 A 1 
ATOM   1133 N N   . LYS   A 1 143 ? 1.917   4.969   16.602  1.00 93.75 143 A 1 
ATOM   1134 C CA  . LYS   A 1 143 ? 2.485   3.697   17.046  1.00 93.55 143 A 1 
ATOM   1135 C C   . LYS   A 1 143 ? 1.467   2.962   17.920  1.00 94.01 143 A 1 
ATOM   1136 O O   . LYS   A 1 143 ? 0.960   3.531   18.881  1.00 92.85 143 A 1 
ATOM   1137 C CB  . LYS   A 1 143 ? 3.826   3.959   17.759  1.00 91.67 143 A 1 
ATOM   1138 C CG  . LYS   A 1 143 ? 4.601   2.660   18.041  1.00 83.17 143 A 1 
ATOM   1139 C CD  . LYS   A 1 143 ? 5.978   2.943   18.667  1.00 81.36 143 A 1 
ATOM   1140 C CE  . LYS   A 1 143 ? 6.699   1.606   18.904  1.00 71.18 143 A 1 
ATOM   1141 N NZ  . LYS   A 1 143 ? 8.105   1.732   19.370  1.00 65.91 143 A 1 
ATOM   1142 N N   . VAL   A 1 144 ? 1.189   1.703   17.597  1.00 94.70 144 A 1 
ATOM   1143 C CA  . VAL   A 1 144 ? 0.155   0.910   18.270  1.00 94.88 144 A 1 
ATOM   1144 C C   . VAL   A 1 144 ? 0.649   -0.495  18.614  1.00 94.67 144 A 1 
ATOM   1145 O O   . VAL   A 1 144 ? 1.438   -1.090  17.881  1.00 93.28 144 A 1 
ATOM   1146 C CB  . VAL   A 1 144 ? -1.146  0.848   17.440  1.00 94.08 144 A 1 
ATOM   1147 C CG1 . VAL   A 1 144 ? -1.680  2.247   17.127  1.00 89.28 144 A 1 
ATOM   1148 C CG2 . VAL   A 1 144 ? -1.003  0.084   16.119  1.00 88.84 144 A 1 
ATOM   1149 N N   . ASN   A 1 145 ? 0.139   -1.035  19.718  1.00 93.39 145 A 1 
ATOM   1150 C CA  . ASN   A 1 145 ? 0.384   -2.419  20.142  1.00 92.16 145 A 1 
ATOM   1151 C C   . ASN   A 1 145 ? -0.787  -3.338  19.760  1.00 92.06 145 A 1 
ATOM   1152 O O   . ASN   A 1 145 ? -0.595  -4.517  19.490  1.00 87.79 145 A 1 
ATOM   1153 C CB  . ASN   A 1 145 ? 0.612   -2.434  21.659  1.00 89.61 145 A 1 
ATOM   1154 C CG  . ASN   A 1 145 ? 1.826   -1.625  22.100  1.00 83.31 145 A 1 
ATOM   1155 O OD1 . ASN   A 1 145 ? 2.741   -1.336  21.362  1.00 70.30 145 A 1 
ATOM   1156 N ND2 . ASN   A 1 145 ? 1.854   -1.230  23.354  1.00 70.72 145 A 1 
ATOM   1157 N N   . ASP   A 1 146 ? -1.992  -2.783  19.719  1.00 92.20 146 A 1 
ATOM   1158 C CA  . ASP   A 1 146 ? -3.223  -3.466  19.328  1.00 92.52 146 A 1 
ATOM   1159 C C   . ASP   A 1 146 ? -3.891  -2.682  18.189  1.00 93.50 146 A 1 
ATOM   1160 O O   . ASP   A 1 146 ? -4.444  -1.603  18.387  1.00 92.06 146 A 1 
ATOM   1161 C CB  . ASP   A 1 146 ? -4.137  -3.613  20.554  1.00 90.35 146 A 1 
ATOM   1162 C CG  . ASP   A 1 146 ? -5.358  -4.495  20.268  1.00 88.68 146 A 1 
ATOM   1163 O OD1 . ASP   A 1 146 ? -5.860  -4.467  19.118  1.00 82.67 146 A 1 
ATOM   1164 O OD2 . ASP   A 1 146 ? -5.771  -5.205  21.209  1.00 81.34 146 A 1 
ATOM   1165 N N   . ILE   A 1 147 ? -3.811  -3.231  16.980  1.00 94.01 147 A 1 
ATOM   1166 C CA  . ILE   A 1 147 ? -4.363  -2.599  15.775  1.00 94.07 147 A 1 
ATOM   1167 C C   . ILE   A 1 147 ? -5.874  -2.425  15.910  1.00 94.86 147 A 1 
ATOM   1168 O O   . ILE   A 1 147 ? -6.393  -1.359  15.610  1.00 94.12 147 A 1 
ATOM   1169 C CB  . ILE   A 1 147 ? -4.023  -3.431  14.516  1.00 92.84 147 A 1 
ATOM   1170 C CG1 . ILE   A 1 147 ? -2.496  -3.515  14.295  1.00 88.95 147 A 1 
ATOM   1171 C CG2 . ILE   A 1 147 ? -4.706  -2.846  13.264  1.00 88.51 147 A 1 
ATOM   1172 C CD1 . ILE   A 1 147 ? -2.097  -4.583  13.266  1.00 82.21 147 A 1 
ATOM   1173 N N   . THR   A 1 148 ? -6.575  -3.459  16.365  1.00 94.58 148 A 1 
ATOM   1174 C CA  . THR   A 1 148 ? -8.041  -3.487  16.438  1.00 94.32 148 A 1 
ATOM   1175 C C   . THR   A 1 148 ? -8.563  -2.417  17.384  1.00 94.73 148 A 1 
ATOM   1176 O O   . THR   A 1 148 ? -9.369  -1.579  16.987  1.00 93.63 148 A 1 
ATOM   1177 C CB  . THR   A 1 148 ? -8.530  -4.863  16.902  1.00 93.13 148 A 1 
ATOM   1178 O OG1 . THR   A 1 148 ? -7.922  -5.869  16.128  1.00 88.74 148 A 1 
ATOM   1179 C CG2 . THR   A 1 148 ? -10.040 -5.015  16.759  1.00 88.46 148 A 1 
ATOM   1180 N N   . LYS   A 1 149 ? -8.048  -2.402  18.607  1.00 95.14 149 A 1 
ATOM   1181 C CA  . LYS   A 1 149 ? -8.416  -1.419  19.621  1.00 94.77 149 A 1 
ATOM   1182 C C   . LYS   A 1 149 ? -8.093  0.005   19.170  1.00 95.25 149 A 1 
ATOM   1183 O O   . LYS   A 1 149 ? -8.943  0.886   19.237  1.00 94.53 149 A 1 
ATOM   1184 C CB  . LYS   A 1 149 ? -7.701  -1.774  20.933  1.00 94.03 149 A 1 
ATOM   1185 C CG  . LYS   A 1 149 ? -8.076  -0.788  22.040  1.00 89.24 149 A 1 
ATOM   1186 C CD  . LYS   A 1 149 ? -7.402  -1.129  23.366  1.00 84.94 149 A 1 
ATOM   1187 C CE  . LYS   A 1 149 ? -7.773  -0.004  24.330  1.00 76.17 149 A 1 
ATOM   1188 N NZ  . LYS   A 1 149 ? -7.106  -0.130  25.639  1.00 67.76 149 A 1 
ATOM   1189 N N   . SER   A 1 150 ? -6.877  0.220   18.684  1.00 95.76 150 A 1 
ATOM   1190 C CA  . SER   A 1 150 ? -6.441  1.552   18.262  1.00 95.93 150 A 1 
ATOM   1191 C C   . SER   A 1 150 ? -7.222  2.053   17.049  1.00 96.38 150 A 1 
ATOM   1192 O O   . SER   A 1 150 ? -7.608  3.212   17.023  1.00 95.62 150 A 1 
ATOM   1193 C CB  . SER   A 1 150 ? -4.943  1.569   17.975  1.00 95.40 150 A 1 
ATOM   1194 O OG  . SER   A 1 150 ? -4.225  1.158   19.124  1.00 90.89 150 A 1 
ATOM   1195 N N   . LEU   A 1 151 ? -7.526  1.197   16.072  1.00 96.31 151 A 1 
ATOM   1196 C CA  . LEU   A 1 151 ? -8.397  1.550   14.948  1.00 96.17 151 A 1 
ATOM   1197 C C   . LEU   A 1 151 ? -9.780  1.987   15.427  1.00 96.37 151 A 1 
ATOM   1198 O O   . LEU   A 1 151 ? -10.267 3.012   14.965  1.00 95.71 151 A 1 
ATOM   1199 C CB  . LEU   A 1 151 ? -8.522  0.372   13.968  1.00 95.30 151 A 1 
ATOM   1200 C CG  . LEU   A 1 151 ? -7.496  0.405   12.823  1.00 89.64 151 A 1 
ATOM   1201 C CD1 . LEU   A 1 151 ? -7.449  -0.951  12.126  1.00 85.98 151 A 1 
ATOM   1202 C CD2 . LEU   A 1 151 ? -7.868  1.454   11.776  1.00 85.48 151 A 1 
ATOM   1203 N N   . ALA   A 1 152 ? -10.384 1.255   16.356  1.00 96.32 152 A 1 
ATOM   1204 C CA  . ALA   A 1 152 ? -11.695 1.597   16.897  1.00 96.04 152 A 1 
ATOM   1205 C C   . ALA   A 1 152 ? -11.681 2.967   17.593  1.00 96.20 152 A 1 
ATOM   1206 O O   . ALA   A 1 152 ? -12.474 3.843   17.258  1.00 95.39 152 A 1 
ATOM   1207 C CB  . ALA   A 1 152 ? -12.155 0.477   17.839  1.00 95.56 152 A 1 
ATOM   1208 N N   . GLU   A 1 153 ? -10.732 3.184   18.496  1.00 96.34 153 A 1 
ATOM   1209 C CA  . GLU   A 1 153 ? -10.608 4.439   19.241  1.00 95.95 153 A 1 
ATOM   1210 C C   . GLU   A 1 153 ? -10.304 5.634   18.321  1.00 95.99 153 A 1 
ATOM   1211 O O   . GLU   A 1 153 ? -10.960 6.672   18.401  1.00 94.83 153 A 1 
ATOM   1212 C CB  . GLU   A 1 153 ? -9.523  4.292   20.322  1.00 95.29 153 A 1 
ATOM   1213 C CG  . GLU   A 1 153 ? -9.930  3.357   21.478  1.00 87.38 153 A 1 
ATOM   1214 C CD  . GLU   A 1 153 ? -8.817  3.111   22.514  1.00 83.90 153 A 1 
ATOM   1215 O OE1 . GLU   A 1 153 ? -9.068  2.374   23.501  1.00 75.84 153 A 1 
ATOM   1216 O OE2 . GLU   A 1 153 ? -7.685  3.614   22.345  1.00 78.53 153 A 1 
ATOM   1217 N N   . ILE   A 1 154 ? -9.352  5.486   17.407  1.00 96.61 154 A 1 
ATOM   1218 C CA  . ILE   A 1 154 ? -8.911  6.578   16.531  1.00 96.46 154 A 1 
ATOM   1219 C C   . ILE   A 1 154 ? -9.981  6.939   15.497  1.00 96.49 154 A 1 
ATOM   1220 O O   . ILE   A 1 154 ? -10.236 8.117   15.263  1.00 95.71 154 A 1 
ATOM   1221 C CB  . ILE   A 1 154 ? -7.572  6.212   15.856  1.00 96.19 154 A 1 
ATOM   1222 C CG1 . ILE   A 1 154 ? -6.447  6.087   16.909  1.00 94.92 154 A 1 
ATOM   1223 C CG2 . ILE   A 1 154 ? -7.174  7.259   14.809  1.00 95.02 154 A 1 
ATOM   1224 C CD1 . ILE   A 1 154 ? -5.208  5.356   16.386  1.00 91.77 154 A 1 
ATOM   1225 N N   . SER   A 1 155 ? -10.627 5.951   14.877  1.00 96.72 155 A 1 
ATOM   1226 C CA  . SER   A 1 155 ? -11.679 6.225   13.895  1.00 96.32 155 A 1 
ATOM   1227 C C   . SER   A 1 155 ? -12.944 6.803   14.537  1.00 96.18 155 A 1 
ATOM   1228 O O   . SER   A 1 155 ? -13.561 7.688   13.949  1.00 95.08 155 A 1 
ATOM   1229 C CB  . SER   A 1 155 ? -11.985 4.985   13.055  1.00 95.44 155 A 1 
ATOM   1230 O OG  . SER   A 1 155 ? -12.372 3.897   13.849  1.00 87.17 155 A 1 
ATOM   1231 N N   . SER   A 1 156 ? -13.264 6.411   15.765  1.00 96.24 156 A 1 
ATOM   1232 C CA  . SER   A 1 156 ? -14.326 7.046   16.555  1.00 95.62 156 A 1 
ATOM   1233 C C   . SER   A 1 156 ? -13.999 8.511   16.862  1.00 95.42 156 A 1 
ATOM   1234 O O   . SER   A 1 156 ? -14.831 9.381   16.632  1.00 93.89 156 A 1 
ATOM   1235 C CB  . SER   A 1 156 ? -14.556 6.265   17.849  1.00 95.07 156 A 1 
ATOM   1236 O OG  . SER   A 1 156 ? -15.716 6.736   18.502  1.00 81.56 156 A 1 
ATOM   1237 N N   . LEU   A 1 157 ? -12.759 8.811   17.262  1.00 95.97 157 A 1 
ATOM   1238 C CA  . LEU   A 1 157 ? -12.299 10.193  17.439  1.00 95.30 157 A 1 
ATOM   1239 C C   . LEU   A 1 157 ? -12.421 11.019  16.156  1.00 94.96 157 A 1 
ATOM   1240 O O   . LEU   A 1 157 ? -12.879 12.158  16.203  1.00 93.25 157 A 1 
ATOM   1241 C CB  . LEU   A 1 157 ? -10.837 10.201  17.910  1.00 94.51 157 A 1 
ATOM   1242 C CG  . LEU   A 1 157 ? -10.647 9.929   19.408  1.00 88.65 157 A 1 
ATOM   1243 C CD1 . LEU   A 1 157 ? -9.158  9.721   19.692  1.00 82.37 157 A 1 
ATOM   1244 C CD2 . LEU   A 1 157 ? -11.144 11.100  20.245  1.00 82.52 157 A 1 
ATOM   1245 N N   . CYS   A 1 158 ? -12.052 10.451  15.006  1.00 95.58 158 A 1 
ATOM   1246 C CA  . CYS   A 1 158 ? -12.227 11.122  13.719  1.00 94.92 158 A 1 
ATOM   1247 C C   . CYS   A 1 158 ? -13.703 11.424  13.434  1.00 94.25 158 A 1 
ATOM   1248 O O   . CYS   A 1 158 ? -14.024 12.505  12.951  1.00 92.94 158 A 1 
ATOM   1249 C CB  . CYS   A 1 158 ? -11.652 10.254  12.598  1.00 94.68 158 A 1 
ATOM   1250 S SG  . CYS   A 1 158 ? -9.841  10.200  12.664  1.00 92.48 158 A 1 
ATOM   1251 N N   . GLN   A 1 159 ? -14.596 10.492  13.742  1.00 94.78 159 A 1 
ATOM   1252 C CA  . GLN   A 1 159 ? -16.032 10.678  13.548  1.00 93.70 159 A 1 
ATOM   1253 C C   . GLN   A 1 159 ? -16.586 11.786  14.454  1.00 93.04 159 A 1 
ATOM   1254 O O   . GLN   A 1 159 ? -17.291 12.673  13.972  1.00 90.62 159 A 1 
ATOM   1255 C CB  . GLN   A 1 159 ? -16.736 9.332   13.770  1.00 92.76 159 A 1 
ATOM   1256 C CG  . GLN   A 1 159 ? -18.207 9.397   13.342  1.00 84.74 159 A 1 
ATOM   1257 C CD  . GLN   A 1 159 ? -18.949 8.070   13.525  1.00 82.89 159 A 1 
ATOM   1258 O OE1 . GLN   A 1 159 ? -18.414 7.038   13.866  1.00 74.03 159 A 1 
ATOM   1259 N NE2 . GLN   A 1 159 ? -20.242 8.055   13.289  1.00 71.83 159 A 1 
ATOM   1260 N N   . ASP   A 1 160 ? -16.221 11.781  15.731  1.00 94.07 160 A 1 
ATOM   1261 C CA  . ASP   A 1 160 ? -16.665 12.778  16.713  1.00 93.26 160 A 1 
ATOM   1262 C C   . ASP   A 1 160 ? -16.180 14.195  16.367  1.00 92.47 160 A 1 
ATOM   1263 O O   . ASP   A 1 160 ? -16.902 15.176  16.556  1.00 89.91 160 A 1 
ATOM   1264 C CB  . ASP   A 1 160 ? -16.151 12.385  18.108  1.00 92.92 160 A 1 
ATOM   1265 C CG  . ASP   A 1 160 ? -16.812 11.137  18.700  1.00 89.22 160 A 1 
ATOM   1266 O OD1 . ASP   A 1 160 ? -17.939 10.799  18.279  1.00 83.46 160 A 1 
ATOM   1267 O OD2 . ASP   A 1 160 ? -16.196 10.553  19.620  1.00 83.43 160 A 1 
ATOM   1268 N N   . LEU   A 1 161 ? -14.971 14.302  15.814  1.00 92.08 161 A 1 
ATOM   1269 C CA  . LEU   A 1 161 ? -14.366 15.570  15.393  1.00 90.64 161 A 1 
ATOM   1270 C C   . LEU   A 1 161 ? -14.714 15.966  13.948  1.00 89.99 161 A 1 
ATOM   1271 O O   . LEU   A 1 161 ? -14.249 16.999  13.474  1.00 87.09 161 A 1 
ATOM   1272 C CB  . LEU   A 1 161 ? -12.846 15.486  15.599  1.00 90.24 161 A 1 
ATOM   1273 C CG  . LEU   A 1 161 ? -12.405 15.326  17.066  1.00 88.86 161 A 1 
ATOM   1274 C CD1 . LEU   A 1 161 ? -10.903 15.071  17.102  1.00 84.09 161 A 1 
ATOM   1275 C CD2 . LEU   A 1 161 ? -12.702 16.568  17.903  1.00 83.87 161 A 1 
ATOM   1276 N N   . GLN   A 1 162 ? -15.511 15.160  13.232  1.00 89.70 162 A 1 
ATOM   1277 C CA  . GLN   A 1 162 ? -15.852 15.343  11.811  1.00 88.00 162 A 1 
ATOM   1278 C C   . GLN   A 1 162 ? -14.631 15.336  10.867  1.00 88.58 162 A 1 
ATOM   1279 O O   . GLN   A 1 162 ? -14.673 15.893  9.766   1.00 85.66 162 A 1 
ATOM   1280 C CB  . GLN   A 1 162 ? -16.762 16.567  11.611  1.00 85.51 162 A 1 
ATOM   1281 C CG  . GLN   A 1 162 ? -18.015 16.523  12.494  1.00 79.61 162 A 1 
ATOM   1282 C CD  . GLN   A 1 162 ? -18.993 17.660  12.200  1.00 72.70 162 A 1 
ATOM   1283 O OE1 . GLN   A 1 162 ? -18.783 18.545  11.387  1.00 65.04 162 A 1 
ATOM   1284 N NE2 . GLN   A 1 162 ? -20.136 17.662  12.846  1.00 62.96 162 A 1 
ATOM   1285 N N   . VAL   A 1 163 ? -13.551 14.670  11.261  1.00 91.57 163 A 1 
ATOM   1286 C CA  . VAL   A 1 163 ? -12.342 14.494  10.449  1.00 91.83 163 A 1 
ATOM   1287 C C   . VAL   A 1 163 ? -12.546 13.320  9.495   1.00 92.50 163 A 1 
ATOM   1288 O O   . VAL   A 1 163 ? -12.648 12.166  9.912   1.00 91.41 163 A 1 
ATOM   1289 C CB  . VAL   A 1 163 ? -11.104 14.294  11.336  1.00 90.96 163 A 1 
ATOM   1290 C CG1 . VAL   A 1 163 ? -9.849  14.058  10.493  1.00 86.58 163 A 1 
ATOM   1291 C CG2 . VAL   A 1 163 ? -10.849 15.519  12.217  1.00 86.71 163 A 1 
ATOM   1292 N N   . LYS   A 1 164 ? -12.575 13.588  8.178   1.00 92.36 164 A 1 
ATOM   1293 C CA  . LYS   A 1 164 ? -12.749 12.539  7.166   1.00 92.01 164 A 1 
ATOM   1294 C C   . LYS   A 1 164 ? -11.441 11.791  6.911   1.00 92.73 164 A 1 
ATOM   1295 O O   . LYS   A 1 164 ? -10.457 12.386  6.473   1.00 91.35 164 A 1 
ATOM   1296 C CB  . LYS   A 1 164 ? -13.350 13.106  5.870   1.00 90.30 164 A 1 
ATOM   1297 C CG  . LYS   A 1 164 ? -14.834 13.492  6.044   1.00 82.60 164 A 1 
ATOM   1298 C CD  . LYS   A 1 164 ? -15.509 13.863  4.716   1.00 75.61 164 A 1 
ATOM   1299 C CE  . LYS   A 1 164 ? -16.994 14.172  4.976   1.00 66.30 164 A 1 
ATOM   1300 N NZ  . LYS   A 1 164 ? -17.792 14.415  3.741   1.00 58.26 164 A 1 
ATOM   1301 N N   . ILE   A 1 165 ? -11.452 10.474  7.086   1.00 93.34 165 A 1 
ATOM   1302 C CA  . ILE   A 1 165 ? -10.341 9.594   6.715   1.00 94.12 165 A 1 
ATOM   1303 C C   . ILE   A 1 165 ? -10.367 9.357   5.198   1.00 93.83 165 A 1 
ATOM   1304 O O   . ILE   A 1 165 ? -11.390 8.966   4.634   1.00 92.73 165 A 1 
ATOM   1305 C CB  . ILE   A 1 165 ? -10.376 8.280   7.527   1.00 94.52 165 A 1 
ATOM   1306 C CG1 . ILE   A 1 165 ? -10.248 8.571   9.043   1.00 93.77 165 A 1 
ATOM   1307 C CG2 . ILE   A 1 165 ? -9.252  7.332   7.068   1.00 93.45 165 A 1 
ATOM   1308 C CD1 . ILE   A 1 165 ? -10.513 7.357   9.943   1.00 92.41 165 A 1 
ATOM   1309 N N   . LEU   A 1 166 ? -9.233  9.577   4.537   1.00 92.90 166 A 1 
ATOM   1310 C CA  . LEU   A 1 166 ? -9.026  9.302   3.112   1.00 92.06 166 A 1 
ATOM   1311 C C   . LEU   A 1 166 ? -8.457  7.902   2.880   1.00 92.08 166 A 1 
ATOM   1312 O O   . LEU   A 1 166 ? -8.886  7.191   1.971   1.00 90.60 166 A 1 
ATOM   1313 C CB  . LEU   A 1 166 ? -8.064  10.348  2.529   1.00 90.92 166 A 1 
ATOM   1314 C CG  . LEU   A 1 166 ? -8.598  11.789  2.516   1.00 89.32 166 A 1 
ATOM   1315 C CD1 . LEU   A 1 166 ? -7.482  12.722  2.059   1.00 85.98 166 A 1 
ATOM   1316 C CD2 . LEU   A 1 166 ? -9.787  11.933  1.559   1.00 85.46 166 A 1 
ATOM   1317 N N   . SER   A 1 167 ? -7.470  7.524   3.694   1.00 93.36 167 A 1 
ATOM   1318 C CA  . SER   A 1 167 ? -6.856  6.203   3.666   1.00 93.28 167 A 1 
ATOM   1319 C C   . SER   A 1 167 ? -6.280  5.846   5.029   1.00 94.17 167 A 1 
ATOM   1320 O O   . SER   A 1 167 ? -5.913  6.723   5.811   1.00 93.52 167 A 1 
ATOM   1321 C CB  . SER   A 1 167 ? -5.756  6.127   2.599   1.00 91.36 167 A 1 
ATOM   1322 O OG  . SER   A 1 167 ? -4.642  6.932   2.941   1.00 84.94 167 A 1 
ATOM   1323 N N   . VAL   A 1 168 ? -6.148  4.551   5.272   1.00 94.64 168 A 1 
ATOM   1324 C CA  . VAL   A 1 168 ? -5.427  4.003   6.416   1.00 95.16 168 A 1 
ATOM   1325 C C   . VAL   A 1 168 ? -4.580  2.824   5.952   1.00 94.97 168 A 1 
ATOM   1326 O O   . VAL   A 1 168 ? -5.015  2.025   5.121   1.00 93.65 168 A 1 
ATOM   1327 C CB  . VAL   A 1 168 ? -6.388  3.649   7.567   1.00 94.54 168 A 1 
ATOM   1328 C CG1 . VAL   A 1 168 ? -7.452  2.623   7.174   1.00 89.76 168 A 1 
ATOM   1329 C CG2 . VAL   A 1 168 ? -5.636  3.146   8.804   1.00 88.48 168 A 1 
ATOM   1330 N N   . LEU   A 1 169 ? -3.358  2.742   6.469   1.00 94.11 169 A 1 
ATOM   1331 C CA  . LEU   A 1 169 ? -2.421  1.655   6.212   1.00 93.66 169 A 1 
ATOM   1332 C C   . LEU   A 1 169 ? -1.837  1.155   7.533   1.00 94.10 169 A 1 
ATOM   1333 O O   . LEU   A 1 169 ? -1.578  1.940   8.442   1.00 92.90 169 A 1 
ATOM   1334 C CB  . LEU   A 1 169 ? -1.299  2.139   5.278   1.00 91.76 169 A 1 
ATOM   1335 C CG  . LEU   A 1 169 ? -1.749  2.502   3.852   1.00 88.15 169 A 1 
ATOM   1336 C CD1 . LEU   A 1 169 ? -0.592  3.148   3.105   1.00 82.58 169 A 1 
ATOM   1337 C CD2 . LEU   A 1 169 ? -2.189  1.264   3.066   1.00 81.84 169 A 1 
ATOM   1338 N N   . VAL   A 1 170 ? -1.571  -0.137  7.605   1.00 93.22 170 A 1 
ATOM   1339 C CA  . VAL   A 1 170 ? -0.857  -0.757  8.723   1.00 92.62 170 A 1 
ATOM   1340 C C   . VAL   A 1 170 ? 0.572   -1.044  8.279   1.00 91.79 170 A 1 
ATOM   1341 O O   . VAL   A 1 170 ? 0.803   -1.953  7.480   1.00 90.22 170 A 1 
ATOM   1342 C CB  . VAL   A 1 170 ? -1.559  -2.032  9.218   1.00 92.25 170 A 1 
ATOM   1343 C CG1 . VAL   A 1 170 ? -0.837  -2.599  10.443  1.00 89.10 170 A 1 
ATOM   1344 C CG2 . VAL   A 1 170 ? -3.022  -1.768  9.601   1.00 89.58 170 A 1 
ATOM   1345 N N   . TYR   A 1 171 ? 1.540   -0.281  8.794   1.00 90.72 171 A 1 
ATOM   1346 C CA  . TYR   A 1 171 ? 2.955   -0.522  8.536   1.00 89.61 171 A 1 
ATOM   1347 C C   . TYR   A 1 171 ? 3.561   -1.414  9.622   1.00 89.93 171 A 1 
ATOM   1348 O O   . TYR   A 1 171 ? 3.261   -1.250  10.807  1.00 88.37 171 A 1 
ATOM   1349 C CB  . TYR   A 1 171 ? 3.720   0.799   8.391   1.00 86.88 171 A 1 
ATOM   1350 C CG  . TYR   A 1 171 ? 3.491   1.580   7.106   1.00 81.78 171 A 1 
ATOM   1351 C CD1 . TYR   A 1 171 ? 2.689   1.087   6.060   1.00 75.57 171 A 1 
ATOM   1352 C CD2 . TYR   A 1 171 ? 4.123   2.826   6.939   1.00 74.21 171 A 1 
ATOM   1353 C CE1 . TYR   A 1 171 ? 2.506   1.820   4.875   1.00 70.16 171 A 1 
ATOM   1354 C CE2 . TYR   A 1 171 ? 3.952   3.571   5.756   1.00 69.52 171 A 1 
ATOM   1355 C CZ  . TYR   A 1 171 ? 3.134   3.064   4.726   1.00 68.87 171 A 1 
ATOM   1356 O OH  . TYR   A 1 171 ? 2.953   3.782   3.575   1.00 63.62 171 A 1 
ATOM   1357 N N   . PRO   A 1 172 ? 4.441   -2.364  9.235   1.00 85.11 172 A 1 
ATOM   1358 C CA  . PRO   A 1 172 ? 5.242   -3.077  10.211  1.00 83.22 172 A 1 
ATOM   1359 C C   . PRO   A 1 172 ? 6.228   -2.113  10.887  1.00 83.50 172 A 1 
ATOM   1360 O O   . PRO   A 1 172 ? 6.718   -1.168  10.273  1.00 80.50 172 A 1 
ATOM   1361 C CB  . PRO   A 1 172 ? 5.953   -4.182  9.426   1.00 80.05 172 A 1 
ATOM   1362 C CG  . PRO   A 1 172 ? 6.095   -3.583  8.025   1.00 77.54 172 A 1 
ATOM   1363 C CD  . PRO   A 1 172 ? 4.847   -2.716  7.883   1.00 80.33 172 A 1 
ATOM   1364 N N   . HIS   A 1 173 ? 6.531   -2.388  12.148  1.00 83.06 173 A 1 
ATOM   1365 C CA  . HIS   A 1 173 ? 7.599   -1.744  12.913  1.00 81.59 173 A 1 
ATOM   1366 C C   . HIS   A 1 173 ? 8.713   -2.764  13.192  1.00 81.41 173 A 1 
ATOM   1367 O O   . HIS   A 1 173 ? 8.484   -3.972  13.111  1.00 76.67 173 A 1 
ATOM   1368 C CB  . HIS   A 1 173 ? 6.989   -1.155  14.191  1.00 79.19 173 A 1 
ATOM   1369 C CG  . HIS   A 1 173 ? 7.901   -0.212  14.917  1.00 77.65 173 A 1 
ATOM   1370 N ND1 . HIS   A 1 173 ? 8.799   -0.543  15.905  1.00 67.90 173 A 1 
ATOM   1371 C CD2 . HIS   A 1 173 ? 8.024   1.147   14.716  1.00 67.94 173 A 1 
ATOM   1372 C CE1 . HIS   A 1 173 ? 9.452   0.577   16.279  1.00 67.37 173 A 1 
ATOM   1373 N NE2 . HIS   A 1 173 ? 9.000   1.624   15.584  1.00 69.10 173 A 1 
ATOM   1374 N N   . ASP   A 1 174 ? 9.915   -2.284  13.523  1.00 79.04 174 A 1 
ATOM   1375 C CA  . ASP   A 1 174 ? 11.058  -3.152  13.837  1.00 77.94 174 A 1 
ATOM   1376 C C   . ASP   A 1 174 ? 10.846  -3.942  15.139  1.00 79.70 174 A 1 
ATOM   1377 O O   . ASP   A 1 174 ? 11.282  -5.088  15.255  1.00 75.11 174 A 1 
ATOM   1378 C CB  . ASP   A 1 174 ? 12.334  -2.301  13.919  1.00 73.27 174 A 1 
ATOM   1379 C CG  . ASP   A 1 174 ? 12.736  -1.665  12.584  1.00 67.16 174 A 1 
ATOM   1380 O OD1 . ASP   A 1 174 ? 12.445  -2.271  11.525  1.00 60.51 174 A 1 
ATOM   1381 O OD2 . ASP   A 1 174 ? 13.348  -0.578  12.626  1.00 59.83 174 A 1 
ATOM   1382 N N   . ASP   A 1 175 ? 10.128  -3.348  16.104  1.00 82.32 175 A 1 
ATOM   1383 C CA  . ASP   A 1 175 ? 9.765   -4.032  17.340  1.00 83.22 175 A 1 
ATOM   1384 C C   . ASP   A 1 175 ? 8.653   -5.068  17.082  1.00 83.98 175 A 1 
ATOM   1385 O O   . ASP   A 1 175 ? 7.590   -4.734  16.543  1.00 80.82 175 A 1 
ATOM   1386 C CB  . ASP   A 1 175 ? 9.302   -3.037  18.411  1.00 80.34 175 A 1 
ATOM   1387 C CG  . ASP   A 1 175 ? 10.392  -2.102  18.931  1.00 73.69 175 A 1 
ATOM   1388 O OD1 . ASP   A 1 175 ? 11.561  -2.537  18.997  1.00 66.72 175 A 1 
ATOM   1389 O OD2 . ASP   A 1 175 ? 10.016  -0.963  19.305  1.00 66.64 175 A 1 
ATOM   1390 N N   . PRO   A 1 176 ? 8.838   -6.330  17.518  1.00 79.96 176 A 1 
ATOM   1391 C CA  . PRO   A 1 176 ? 7.806   -7.344  17.385  1.00 77.05 176 A 1 
ATOM   1392 C C   . PRO   A 1 176 ? 6.545   -6.960  18.178  1.00 76.40 176 A 1 
ATOM   1393 O O   . PRO   A 1 176 ? 6.615   -6.492  19.313  1.00 70.61 176 A 1 
ATOM   1394 C CB  . PRO   A 1 176 ? 8.449   -8.649  17.876  1.00 74.13 176 A 1 
ATOM   1395 C CG  . PRO   A 1 176 ? 9.552   -8.180  18.828  1.00 71.80 176 A 1 
ATOM   1396 C CD  . PRO   A 1 176 ? 9.992   -6.850  18.223  1.00 74.32 176 A 1 
ATOM   1397 N N   . GLY   A 1 177 ? 5.388   -7.182  17.568  1.00 79.06 177 A 1 
ATOM   1398 C CA  . GLY   A 1 177 ? 4.081   -6.843  18.148  1.00 80.44 177 A 1 
ATOM   1399 C C   . GLY   A 1 177 ? 3.668   -5.374  18.006  1.00 84.37 177 A 1 
ATOM   1400 O O   . GLY   A 1 177 ? 2.481   -5.074  18.128  1.00 81.62 177 A 1 
ATOM   1401 N N   . VAL   A 1 178 ? 4.606   -4.483  17.686  1.00 88.52 178 A 1 
ATOM   1402 C CA  . VAL   A 1 178 ? 4.318   -3.072  17.419  1.00 89.74 178 A 1 
ATOM   1403 C C   . VAL   A 1 178 ? 4.021   -2.869  15.933  1.00 90.16 178 A 1 
ATOM   1404 O O   . VAL   A 1 178 ? 4.650   -3.463  15.057  1.00 87.76 178 A 1 
ATOM   1405 C CB  . VAL   A 1 178 ? 5.461   -2.166  17.908  1.00 87.89 178 A 1 
ATOM   1406 C CG1 . VAL   A 1 178 ? 5.115   -0.693  17.708  1.00 81.01 178 A 1 
ATOM   1407 C CG2 . VAL   A 1 178 ? 5.748   -2.377  19.405  1.00 81.76 178 A 1 
ATOM   1408 N N   . LYS   A 1 179 ? 3.056   -2.000  15.653  1.00 90.70 179 A 1 
ATOM   1409 C CA  . LYS   A 1 179 ? 2.720   -1.536  14.303  1.00 91.33 179 A 1 
ATOM   1410 C C   . LYS   A 1 179 ? 2.594   -0.012  14.293  1.00 92.60 179 A 1 
ATOM   1411 O O   . LYS   A 1 179 ? 2.473   0.614   15.346  1.00 90.98 179 A 1 
ATOM   1412 C CB  . LYS   A 1 179 ? 1.416   -2.203  13.822  1.00 89.60 179 A 1 
ATOM   1413 C CG  . LYS   A 1 179 ? 1.453   -3.743  13.767  1.00 87.00 179 A 1 
ATOM   1414 C CD  . LYS   A 1 179 ? 2.385   -4.280  12.678  1.00 80.38 179 A 1 
ATOM   1415 C CE  . LYS   A 1 179 ? 2.287   -5.811  12.651  1.00 74.57 179 A 1 
ATOM   1416 N NZ  . LYS   A 1 179 ? 2.996   -6.396  11.490  1.00 65.95 179 A 1 
ATOM   1417 N N   . VAL   A 1 180 ? 2.601   0.562   13.103  1.00 92.64 180 A 1 
ATOM   1418 C CA  . VAL   A 1 180 ? 2.300   1.979   12.895  1.00 92.66 180 A 1 
ATOM   1419 C C   . VAL   A 1 180 ? 1.055   2.078   12.023  1.00 93.32 180 A 1 
ATOM   1420 O O   . VAL   A 1 180 ? 1.034   1.562   10.907  1.00 92.64 180 A 1 
ATOM   1421 C CB  . VAL   A 1 180 ? 3.494   2.741   12.289  1.00 91.21 180 A 1 
ATOM   1422 C CG1 . VAL   A 1 180 ? 3.194   4.237   12.168  1.00 87.15 180 A 1 
ATOM   1423 C CG2 . VAL   A 1 180 ? 4.756   2.585   13.153  1.00 87.33 180 A 1 
ATOM   1424 N N   . LEU   A 1 181 ? 0.017   2.720   12.542  1.00 94.49 181 A 1 
ATOM   1425 C CA  . LEU   A 1 181 ? -1.144  3.118   11.756  1.00 94.83 181 A 1 
ATOM   1426 C C   . LEU   A 1 181 ? -0.832  4.444   11.071  1.00 94.68 181 A 1 
ATOM   1427 O O   . LEU   A 1 181 ? -0.518  5.425   11.741  1.00 93.69 181 A 1 
ATOM   1428 C CB  . LEU   A 1 181 ? -2.392  3.239   12.646  1.00 94.82 181 A 1 
ATOM   1429 C CG  . LEU   A 1 181 ? -2.884  1.919   13.261  1.00 92.95 181 A 1 
ATOM   1430 C CD1 . LEU   A 1 181 ? -4.114  2.193   14.123  1.00 89.95 181 A 1 
ATOM   1431 C CD2 . LEU   A 1 181 ? -3.271  0.892   12.195  1.00 89.70 181 A 1 
ATOM   1432 N N   . VAL   A 1 182 ? -0.937  4.473   9.752   1.00 93.95 182 A 1 
ATOM   1433 C CA  . VAL   A 1 182 ? -0.710  5.668   8.941   1.00 93.39 182 A 1 
ATOM   1434 C C   . VAL   A 1 182 ? -2.040  6.112   8.358   1.00 93.85 182 A 1 
ATOM   1435 O O   . VAL   A 1 182 ? -2.582  5.453   7.469   1.00 93.24 182 A 1 
ATOM   1436 C CB  . VAL   A 1 182 ? 0.337   5.411   7.844   1.00 91.86 182 A 1 
ATOM   1437 C CG1 . VAL   A 1 182 ? 0.610   6.688   7.042   1.00 88.61 182 A 1 
ATOM   1438 C CG2 . VAL   A 1 182 ? 1.659   4.920   8.447   1.00 88.79 182 A 1 
ATOM   1439 N N   . PHE   A 1 183 ? -2.561  7.222   8.858   1.00 94.35 183 A 1 
ATOM   1440 C CA  . PHE   A 1 183 ? -3.779  7.845   8.363   1.00 94.42 183 A 1 
ATOM   1441 C C   . PHE   A 1 183 ? -3.443  9.002   7.428   1.00 93.89 183 A 1 
ATOM   1442 O O   . PHE   A 1 183 ? -2.531  9.784   7.685   1.00 92.57 183 A 1 
ATOM   1443 C CB  . PHE   A 1 183 ? -4.643  8.325   9.533   1.00 94.68 183 A 1 
ATOM   1444 C CG  . PHE   A 1 183 ? -5.206  7.203   10.380  1.00 95.20 183 A 1 
ATOM   1445 C CD1 . PHE   A 1 183 ? -6.479  6.674   10.098  1.00 91.98 183 A 1 
ATOM   1446 C CD2 . PHE   A 1 183 ? -4.464  6.681   11.455  1.00 91.65 183 A 1 
ATOM   1447 C CE1 . PHE   A 1 183 ? -7.009  5.640   10.879  1.00 91.69 183 A 1 
ATOM   1448 C CE2 . PHE   A 1 183 ? -4.989  5.638   12.239  1.00 91.54 183 A 1 
ATOM   1449 C CZ  . PHE   A 1 183 ? -6.263  5.119   11.950  1.00 94.17 183 A 1 
ATOM   1450 N N   . ARG   A 1 184 ? -4.236  9.158   6.369   1.00 93.35 184 A 1 
ATOM   1451 C CA  . ARG   A 1 184 ? -4.384  10.442  5.681   1.00 92.98 184 A 1 
ATOM   1452 C C   . ARG   A 1 184 ? -5.793  10.958  5.940   1.00 93.53 184 A 1 
ATOM   1453 O O   . ARG   A 1 184 ? -6.764  10.243  5.703   1.00 92.52 184 A 1 
ATOM   1454 C CB  . ARG   A 1 184 ? -4.067  10.343  4.188   1.00 91.42 184 A 1 
ATOM   1455 C CG  . ARG   A 1 184 ? -2.586  10.011  3.954   1.00 83.87 184 A 1 
ATOM   1456 C CD  . ARG   A 1 184 ? -2.149  10.386  2.539   1.00 81.10 184 A 1 
ATOM   1457 N NE  . ARG   A 1 184 ? -2.042  11.855  2.388   1.00 77.91 184 A 1 
ATOM   1458 C CZ  . ARG   A 1 184 ? -2.056  12.550  1.261   1.00 74.30 184 A 1 
ATOM   1459 N NH1 . ARG   A 1 184 ? -2.157  11.978  0.106   1.00 66.02 184 A 1 
ATOM   1460 N NH2 . ARG   A 1 184 ? -1.965  13.843  1.279   1.00 68.26 184 A 1 
ATOM   1461 N N   . VAL   A 1 185 ? -5.869  12.179  6.435   1.00 93.55 185 A 1 
ATOM   1462 C CA  . VAL   A 1 185 ? -7.121  12.827  6.834   1.00 93.80 185 A 1 
ATOM   1463 C C   . VAL   A 1 185 ? -7.371  14.065  5.981   1.00 93.50 185 A 1 
ATOM   1464 O O   . VAL   A 1 185 ? -6.448  14.819  5.674   1.00 92.14 185 A 1 
ATOM   1465 C CB  . VAL   A 1 185 ? -7.148  13.151  8.340   1.00 93.39 185 A 1 
ATOM   1466 C CG1 . VAL   A 1 185 ? -7.196  11.859  9.164   1.00 87.92 185 A 1 
ATOM   1467 C CG2 . VAL   A 1 185 ? -5.946  13.980  8.818   1.00 88.06 185 A 1 
ATOM   1468 N N   . LYS   A 1 186 ? -8.620  14.272  5.576   1.00 91.69 186 A 1 
ATOM   1469 C CA  . LYS   A 1 186 ? -9.033  15.361  4.685   1.00 90.44 186 A 1 
ATOM   1470 C C   . LYS   A 1 186 ? -9.252  16.658  5.468   1.00 90.16 186 A 1 
ATOM   1471 O O   . LYS   A 1 186 ? -10.378 17.143  5.571   1.00 87.18 186 A 1 
ATOM   1472 C CB  . LYS   A 1 186 ? -10.257 14.914  3.870   1.00 88.73 186 A 1 
ATOM   1473 C CG  . LYS   A 1 186 ? -10.548 15.866  2.700   1.00 83.56 186 A 1 
ATOM   1474 C CD  . LYS   A 1 186 ? -11.843 15.470  1.989   1.00 80.46 186 A 1 
ATOM   1475 C CE  . LYS   A 1 186 ? -12.147 16.462  0.864   1.00 71.91 186 A 1 
ATOM   1476 N NZ  . LYS   A 1 186 ? -13.477 16.204  0.258   1.00 64.49 186 A 1 
ATOM   1477 N N   . THR   A 1 187 ? -8.189  17.200  6.023   1.00 91.23 187 A 1 
ATOM   1478 C CA  . THR   A 1 187 ? -8.202  18.485  6.729   1.00 91.52 187 A 1 
ATOM   1479 C C   . THR   A 1 187 ? -6.850  19.175  6.593   1.00 91.96 187 A 1 
ATOM   1480 O O   . THR   A 1 187 ? -5.813  18.517  6.467   1.00 90.69 187 A 1 
ATOM   1481 C CB  . THR   A 1 187 ? -8.601  18.309  8.208   1.00 90.09 187 A 1 
ATOM   1482 O OG1 . THR   A 1 187 ? -8.656  19.565  8.841   1.00 84.70 187 A 1 
ATOM   1483 C CG2 . THR   A 1 187 ? -7.629  17.437  9.014   1.00 84.50 187 A 1 
ATOM   1484 N N   . MET   A 1 188 ? -6.867  20.506  6.615   1.00 91.34 188 A 1 
ATOM   1485 C CA  . MET   A 1 188 ? -5.671  21.338  6.738   1.00 91.24 188 A 1 
ATOM   1486 C C   . MET   A 1 188 ? -5.313  21.593  8.210   1.00 92.12 188 A 1 
ATOM   1487 O O   . MET   A 1 188 ? -4.175  21.932  8.525   1.00 89.12 188 A 1 
ATOM   1488 C CB  . MET   A 1 188 ? -5.911  22.643  5.972   1.00 90.25 188 A 1 
ATOM   1489 C CG  . MET   A 1 188 ? -4.673  23.534  5.909   1.00 88.15 188 A 1 
ATOM   1490 S SD  . MET   A 1 188 ? -4.877  24.962  4.820   1.00 83.37 188 A 1 
ATOM   1491 C CE  . MET   A 1 188 ? -3.376  25.878  5.237   1.00 77.78 188 A 1 
ATOM   1492 N N   . ASN   A 1 189 ? -6.275  21.407  9.114   1.00 91.07 189 A 1 
ATOM   1493 C CA  . ASN   A 1 189 ? -6.112  21.614  10.549  1.00 90.74 189 A 1 
ATOM   1494 C C   . ASN   A 1 189 ? -6.243  20.300  11.339  1.00 91.40 189 A 1 
ATOM   1495 O O   . ASN   A 1 189 ? -7.295  20.031  11.929  1.00 89.95 189 A 1 
ATOM   1496 C CB  . ASN   A 1 189 ? -7.124  22.674  11.006  1.00 89.10 189 A 1 
ATOM   1497 C CG  . ASN   A 1 189 ? -7.016  22.937  12.496  1.00 87.47 189 A 1 
ATOM   1498 O OD1 . ASN   A 1 189 ? -5.967  22.842  13.108  1.00 81.61 189 A 1 
ATOM   1499 N ND2 . ASN   A 1 189 ? -8.120  23.267  13.123  1.00 80.80 189 A 1 
ATOM   1500 N N   . PRO   A 1 190 ? -5.188  19.479  11.407  1.00 89.86 190 A 1 
ATOM   1501 C CA  . PRO   A 1 190 ? -5.233  18.241  12.183  1.00 89.35 190 A 1 
ATOM   1502 C C   . PRO   A 1 190 ? -5.117  18.456  13.699  1.00 90.36 190 A 1 
ATOM   1503 O O   . PRO   A 1 190 ? -5.231  17.492  14.452  1.00 88.87 190 A 1 
ATOM   1504 C CB  . PRO   A 1 190 ? -4.088  17.396  11.621  1.00 87.33 190 A 1 
ATOM   1505 C CG  . PRO   A 1 190 ? -3.046  18.450  11.240  1.00 86.75 190 A 1 
ATOM   1506 C CD  . PRO   A 1 190 ? -3.906  19.612  10.737  1.00 89.00 190 A 1 
ATOM   1507 N N   . LEU   A 1 191 ? -4.910  19.688  14.184  1.00 90.34 191 A 1 
ATOM   1508 C CA  . LEU   A 1 191 ? -4.646  19.970  15.604  1.00 89.73 191 A 1 
ATOM   1509 C C   . LEU   A 1 191 ? -5.718  19.442  16.572  1.00 90.54 191 A 1 
ATOM   1510 O O   . LEU   A 1 191 ? -5.336  18.828  17.569  1.00 89.79 191 A 1 
ATOM   1511 C CB  . LEU   A 1 191 ? -4.442  21.473  15.848  1.00 88.51 191 A 1 
ATOM   1512 C CG  . LEU   A 1 191 ? -3.183  22.084  15.230  1.00 85.11 191 A 1 
ATOM   1513 C CD1 . LEU   A 1 191 ? -3.206  23.582  15.528  1.00 81.31 191 A 1 
ATOM   1514 C CD2 . LEU   A 1 191 ? -1.902  21.488  15.820  1.00 81.12 191 A 1 
ATOM   1515 N N   . PRO   A 1 192 ? -7.031  19.618  16.329  1.00 90.28 192 A 1 
ATOM   1516 C CA  . PRO   A 1 192 ? -8.055  19.076  17.230  1.00 89.81 192 A 1 
ATOM   1517 C C   . PRO   A 1 192 ? -7.962  17.554  17.351  1.00 91.14 192 A 1 
ATOM   1518 O O   . PRO   A 1 192 ? -8.109  17.002  18.443  1.00 89.98 192 A 1 
ATOM   1519 C CB  . PRO   A 1 192 ? -9.402  19.511  16.641  1.00 88.25 192 A 1 
ATOM   1520 C CG  . PRO   A 1 192 ? -9.053  20.720  15.777  1.00 86.80 192 A 1 
ATOM   1521 C CD  . PRO   A 1 192 ? -7.663  20.370  15.257  1.00 89.47 192 A 1 
ATOM   1522 N N   . PHE   A 1 193 ? -7.662  16.890  16.236  1.00 92.09 193 A 1 
ATOM   1523 C CA  . PHE   A 1 193 ? -7.471  15.444  16.188  1.00 92.60 193 A 1 
ATOM   1524 C C   . PHE   A 1 193 ? -6.195  15.014  16.925  1.00 92.94 193 A 1 
ATOM   1525 O O   . PHE   A 1 193 ? -6.259  14.137  17.780  1.00 92.21 193 A 1 
ATOM   1526 C CB  . PHE   A 1 193 ? -7.480  14.998  14.720  1.00 92.65 193 A 1 
ATOM   1527 C CG  . PHE   A 1 193 ? -7.214  13.521  14.512  1.00 93.17 193 A 1 
ATOM   1528 C CD1 . PHE   A 1 193 ? -6.235  13.109  13.589  1.00 90.14 193 A 1 
ATOM   1529 C CD2 . PHE   A 1 193 ? -7.954  12.558  15.219  1.00 90.27 193 A 1 
ATOM   1530 C CE1 . PHE   A 1 193 ? -6.009  11.747  13.363  1.00 89.68 193 A 1 
ATOM   1531 C CE2 . PHE   A 1 193 ? -7.720  11.189  15.000  1.00 89.35 193 A 1 
ATOM   1532 C CZ  . PHE   A 1 193 ? -6.751  10.788  14.067  1.00 91.00 193 A 1 
ATOM   1533 N N   . LEU   A 1 194 ? -5.062  15.681  16.692  1.00 91.98 194 A 1 
ATOM   1534 C CA  . LEU   A 1 194 ? -3.797  15.410  17.389  1.00 91.26 194 A 1 
ATOM   1535 C C   . LEU   A 1 194 ? -3.925  15.598  18.908  1.00 91.51 194 A 1 
ATOM   1536 O O   . LEU   A 1 194 ? -3.521  14.729  19.679  1.00 90.92 194 A 1 
ATOM   1537 C CB  . LEU   A 1 194 ? -2.699  16.324  16.824  1.00 90.26 194 A 1 
ATOM   1538 C CG  . LEU   A 1 194 ? -2.267  15.983  15.386  1.00 87.36 194 A 1 
ATOM   1539 C CD1 . LEU   A 1 194 ? -1.340  17.081  14.864  1.00 84.03 194 A 1 
ATOM   1540 C CD2 . LEU   A 1 194 ? -1.523  14.649  15.319  1.00 83.67 194 A 1 
ATOM   1541 N N   . GLN   A 1 195 ? -4.559  16.677  19.347  1.00 91.13 195 A 1 
ATOM   1542 C CA  . GLN   A 1 195 ? -4.800  16.935  20.772  1.00 90.35 195 A 1 
ATOM   1543 C C   . GLN   A 1 195 ? -5.749  15.908  21.405  1.00 91.28 195 A 1 
ATOM   1544 O O   . GLN   A 1 195 ? -5.634  15.600  22.595  1.00 90.51 195 A 1 
ATOM   1545 C CB  . GLN   A 1 195 ? -5.413  18.327  20.936  1.00 89.07 195 A 1 
ATOM   1546 C CG  . GLN   A 1 195 ? -4.431  19.472  20.644  1.00 83.96 195 A 1 
ATOM   1547 C CD  . GLN   A 1 195 ? -5.110  20.840  20.733  1.00 79.65 195 A 1 
ATOM   1548 O OE1 . GLN   A 1 195 ? -6.283  20.977  21.054  1.00 72.86 195 A 1 
ATOM   1549 N NE2 . GLN   A 1 195 ? -4.390  21.904  20.458  1.00 69.91 195 A 1 
ATOM   1550 N N   . ALA   A 1 196 ? -6.706  15.392  20.651  1.00 92.34 196 A 1 
ATOM   1551 C CA  . ALA   A 1 196 ? -7.587  14.328  21.122  1.00 92.87 196 A 1 
ATOM   1552 C C   . ALA   A 1 196 ? -6.834  12.993  21.242  1.00 93.59 196 A 1 
ATOM   1553 O O   . ALA   A 1 196 ? -6.965  12.311  22.260  1.00 92.95 196 A 1 
ATOM   1554 C CB  . ALA   A 1 196 ? -8.801  14.238  20.200  1.00 92.91 196 A 1 
ATOM   1555 N N   . LEU   A 1 197 ? -5.988  12.665  20.260  1.00 93.82 197 A 1 
ATOM   1556 C CA  . LEU   A 1 197 ? -5.124  11.483  20.290  1.00 93.66 197 A 1 
ATOM   1557 C C   . LEU   A 1 197 ? -4.199  11.489  21.512  1.00 93.50 197 A 1 
ATOM   1558 O O   . LEU   A 1 197 ? -4.168  10.512  22.260  1.00 92.67 197 A 1 
ATOM   1559 C CB  . LEU   A 1 197 ? -4.298  11.413  18.996  1.00 93.87 197 A 1 
ATOM   1560 C CG  . LEU   A 1 197 ? -5.088  11.036  17.732  1.00 93.29 197 A 1 
ATOM   1561 C CD1 . LEU   A 1 197 ? -4.182  11.206  16.517  1.00 90.92 197 A 1 
ATOM   1562 C CD2 . LEU   A 1 197 ? -5.578  9.590   17.774  1.00 90.68 197 A 1 
ATOM   1563 N N   . GLN   A 1 198 ? -3.507  12.603  21.773  1.00 91.86 198 A 1 
ATOM   1564 C CA  . GLN   A 1 198 ? -2.623  12.728  22.936  1.00 90.27 198 A 1 
ATOM   1565 C C   . GLN   A 1 198 ? -3.385  12.641  24.259  1.00 90.96 198 A 1 
ATOM   1566 O O   . GLN   A 1 198 ? -2.959  11.933  25.171  1.00 89.49 198 A 1 
ATOM   1567 C CB  . GLN   A 1 198 ? -1.869  14.052  22.877  1.00 87.98 198 A 1 
ATOM   1568 C CG  . GLN   A 1 198 ? -0.731  14.036  21.848  1.00 79.40 198 A 1 
ATOM   1569 C CD  . GLN   A 1 198 ? 0.110   15.301  21.956  1.00 74.65 198 A 1 
ATOM   1570 O OE1 . GLN   A 1 198 ? -0.254  16.269  22.612  1.00 66.96 198 A 1 
ATOM   1571 N NE2 . GLN   A 1 198 ? 1.260   15.325  21.334  1.00 64.71 198 A 1 
ATOM   1572 N N   . ARG   A 1 199 ? -4.538  13.313  24.383  1.00 91.83 199 A 1 
ATOM   1573 C CA  . ARG   A 1 199 ? -5.376  13.228  25.596  1.00 92.06 199 A 1 
ATOM   1574 C C   . ARG   A 1 199 ? -5.848  11.809  25.887  1.00 92.65 199 A 1 
ATOM   1575 O O   . ARG   A 1 199 ? -5.952  11.441  27.054  1.00 90.81 199 A 1 
ATOM   1576 C CB  . ARG   A 1 199 ? -6.579  14.173  25.481  1.00 91.39 199 A 1 
ATOM   1577 C CG  . ARG   A 1 199 ? -6.212  15.583  25.948  1.00 82.84 199 A 1 
ATOM   1578 C CD  . ARG   A 1 199 ? -7.424  16.516  25.881  1.00 81.27 199 A 1 
ATOM   1579 N NE  . ARG   A 1 199 ? -7.696  16.922  24.493  1.00 73.01 199 A 1 
ATOM   1580 C CZ  . ARG   A 1 199 ? -8.714  17.660  24.078  1.00 67.11 199 A 1 
ATOM   1581 N NH1 . ARG   A 1 199 ? -9.645  18.071  24.896  1.00 59.82 199 A 1 
ATOM   1582 N NH2 . ARG   A 1 199 ? -8.804  18.012  22.828  1.00 58.93 199 A 1 
ATOM   1583 N N   . ASN   A 1 200 ? -6.097  11.025  24.852  1.00 92.85 200 A 1 
ATOM   1584 C CA  . ASN   A 1 200 ? -6.495  9.623   24.984  1.00 92.61 200 A 1 
ATOM   1585 C C   . ASN   A 1 200 ? -5.299  8.661   25.119  1.00 92.75 200 A 1 
ATOM   1586 O O   . ASN   A 1 200 ? -5.491  7.454   25.201  1.00 89.70 200 A 1 
ATOM   1587 C CB  . ASN   A 1 200 ? -7.441  9.270   23.828  1.00 92.03 200 A 1 
ATOM   1588 C CG  . ASN   A 1 200 ? -8.825  9.893   23.981  1.00 88.74 200 A 1 
ATOM   1589 O OD1 . ASN   A 1 200 ? -9.131  10.646  24.887  1.00 76.56 200 A 1 
ATOM   1590 N ND2 . ASN   A 1 200 ? -9.727  9.563   23.090  1.00 74.97 200 A 1 
ATOM   1591 N N   . GLY   A 1 201 ? -4.068  9.176   25.182  1.00 92.07 201 A 1 
ATOM   1592 C CA  . GLY   A 1 201 ? -2.856  8.391   25.427  1.00 91.92 201 A 1 
ATOM   1593 C C   . GLY   A 1 201 ? -2.318  7.635   24.210  1.00 92.83 201 A 1 
ATOM   1594 O O   . GLY   A 1 201 ? -1.529  6.705   24.384  1.00 89.98 201 A 1 
ATOM   1595 N N   . HIS   A 1 202 ? -2.707  8.013   22.998  1.00 93.10 202 A 1 
ATOM   1596 C CA  . HIS   A 1 202 ? -2.124  7.454   21.779  1.00 93.25 202 A 1 
ATOM   1597 C C   . HIS   A 1 202 ? -0.714  8.005   21.541  1.00 93.21 202 A 1 
ATOM   1598 O O   . HIS   A 1 202 ? -0.448  9.186   21.740  1.00 91.58 202 A 1 
ATOM   1599 C CB  . HIS   A 1 202 ? -3.025  7.720   20.574  1.00 93.28 202 A 1 
ATOM   1600 C CG  . HIS   A 1 202 ? -4.351  7.024   20.663  1.00 94.30 202 A 1 
ATOM   1601 N ND1 . HIS   A 1 202 ? -4.565  5.659   20.588  1.00 83.74 202 A 1 
ATOM   1602 C CD2 . HIS   A 1 202 ? -5.573  7.622   20.856  1.00 83.90 202 A 1 
ATOM   1603 C CE1 . HIS   A 1 202 ? -5.883  5.449   20.731  1.00 86.87 202 A 1 
ATOM   1604 N NE2 . HIS   A 1 202 ? -6.524  6.615   20.889  1.00 88.24 202 A 1 
ATOM   1605 N N   . HIS   A 1 203 ? 0.194   7.148   21.073  1.00 92.37 203 A 1 
ATOM   1606 C CA  . HIS   A 1 203 ? 1.579   7.525   20.792  1.00 91.65 203 A 1 
ATOM   1607 C C   . HIS   A 1 203 ? 1.723   8.016   19.344  1.00 91.78 203 A 1 
ATOM   1608 O O   . HIS   A 1 203 ? 1.950   7.229   18.421  1.00 89.87 203 A 1 
ATOM   1609 C CB  . HIS   A 1 203 ? 2.496   6.347   21.129  1.00 89.85 203 A 1 
ATOM   1610 C CG  . HIS   A 1 203 ? 3.965   6.655   21.026  1.00 84.02 203 A 1 
ATOM   1611 N ND1 . HIS   A 1 203 ? 4.910   5.813   20.476  1.00 72.39 203 A 1 
ATOM   1612 C CD2 . HIS   A 1 203 ? 4.630   7.762   21.470  1.00 70.84 203 A 1 
ATOM   1613 C CE1 . HIS   A 1 203 ? 6.108   6.401   20.588  1.00 70.86 203 A 1 
ATOM   1614 N NE2 . HIS   A 1 203 ? 5.982   7.587   21.189  1.00 71.58 203 A 1 
ATOM   1615 N N   . VAL   A 1 204 ? 1.604   9.319   19.151  1.00 91.59 204 A 1 
ATOM   1616 C CA  . VAL   A 1 204 ? 1.759   9.969   17.844  1.00 90.77 204 A 1 
ATOM   1617 C C   . VAL   A 1 204 ? 3.245   10.013  17.476  1.00 89.90 204 A 1 
ATOM   1618 O O   . VAL   A 1 204 ? 4.054   10.626  18.168  1.00 87.74 204 A 1 
ATOM   1619 C CB  . VAL   A 1 204 ? 1.124   11.371  17.834  1.00 90.07 204 A 1 
ATOM   1620 C CG1 . VAL   A 1 204 ? 1.211   11.997  16.443  1.00 86.25 204 A 1 
ATOM   1621 C CG2 . VAL   A 1 204 ? -0.361  11.313  18.228  1.00 86.51 204 A 1 
ATOM   1622 N N   . VAL   A 1 205 ? 3.602   9.356   16.374  1.00 89.27 205 A 1 
ATOM   1623 C CA  . VAL   A 1 205 ? 4.967   9.334   15.825  1.00 86.94 205 A 1 
ATOM   1624 C C   . VAL   A 1 205 ? 5.168   10.487  14.842  1.00 85.69 205 A 1 
ATOM   1625 O O   . VAL   A 1 205 ? 6.227   11.110  14.818  1.00 81.92 205 A 1 
ATOM   1626 C CB  . VAL   A 1 205 ? 5.252   7.985   15.133  1.00 85.45 205 A 1 
ATOM   1627 C CG1 . VAL   A 1 205 ? 6.687   7.902   14.612  1.00 76.09 205 A 1 
ATOM   1628 C CG2 . VAL   A 1 205 ? 5.042   6.798   16.086  1.00 76.89 205 A 1 
ATOM   1629 N N   . TRP   A 1 206 ? 4.142   10.782  14.043  1.00 86.42 206 A 1 
ATOM   1630 C CA  . TRP   A 1 206 ? 4.093   11.933  13.142  1.00 85.48 206 A 1 
ATOM   1631 C C   . TRP   A 1 206 ? 2.725   12.617  13.207  1.00 83.95 206 A 1 
ATOM   1632 O O   . TRP   A 1 206 ? 1.710   11.950  13.038  1.00 80.53 206 A 1 
ATOM   1633 C CB  . TRP   A 1 206 ? 4.384   11.489  11.712  1.00 84.79 206 A 1 
ATOM   1634 C CG  . TRP   A 1 206 ? 4.394   12.635  10.765  1.00 83.05 206 A 1 
ATOM   1635 C CD1 . TRP   A 1 206 ? 3.328   13.100  10.078  1.00 79.04 206 A 1 
ATOM   1636 C CD2 . TRP   A 1 206 ? 5.489   13.574  10.527  1.00 82.05 206 A 1 
ATOM   1637 N NE1 . TRP   A 1 206 ? 3.685   14.271  9.421   1.00 77.96 206 A 1 
ATOM   1638 C CE2 . TRP   A 1 206 ? 4.997   14.606  9.692   1.00 80.71 206 A 1 
ATOM   1639 C CE3 . TRP   A 1 206 ? 6.824   13.657  10.967  1.00 78.78 206 A 1 
ATOM   1640 C CZ2 . TRP   A 1 206 ? 5.794   15.711  9.333   1.00 79.54 206 A 1 
ATOM   1641 C CZ3 . TRP   A 1 206 ? 7.630   14.743  10.592  1.00 75.07 206 A 1 
ATOM   1642 C CH2 . TRP   A 1 206 ? 7.105   15.771  9.795   1.00 75.99 206 A 1 
ATOM   1643 N N   . PRO   A 1 207 ? 2.685   13.968  13.396  1.00 83.03 207 A 1 
ATOM   1644 C CA  . PRO   A 1 207 ? 3.800   14.868  13.717  1.00 80.45 207 A 1 
ATOM   1645 C C   . PRO   A 1 207 ? 4.447   14.502  15.054  1.00 78.82 207 A 1 
ATOM   1646 O O   . PRO   A 1 207 ? 3.761   14.083  15.980  1.00 72.27 207 A 1 
ATOM   1647 C CB  . PRO   A 1 207 ? 3.204   16.278  13.735  1.00 74.89 207 A 1 
ATOM   1648 C CG  . PRO   A 1 207 ? 1.911   16.144  12.941  1.00 71.75 207 A 1 
ATOM   1649 C CD  . PRO   A 1 207 ? 1.467   14.725  13.260  1.00 76.04 207 A 1 
ATOM   1650 N N   . SER   A 1 208 ? 5.778   14.612  15.156  1.00 69.56 208 A 1 
ATOM   1651 C CA  . SER   A 1 208 ? 6.486   14.178  16.362  1.00 65.16 208 A 1 
ATOM   1652 C C   . SER   A 1 208 ? 6.102   15.014  17.584  1.00 64.00 208 A 1 
ATOM   1653 O O   . SER   A 1 208 ? 6.023   16.241  17.499  1.00 56.99 208 A 1 
ATOM   1654 C CB  . SER   A 1 208 ? 8.000   14.202  16.155  1.00 58.02 208 A 1 
ATOM   1655 O OG  . SER   A 1 208 ? 8.472   15.523  15.997  1.00 52.10 208 A 1 
ATOM   1656 N N   . GLU   A 1 209 ? 5.983   14.363  18.745  1.00 55.02 209 A 1 
ATOM   1657 C CA  . GLU   A 1 209 ? 5.567   14.953  20.035  1.00 52.39 209 A 1 
ATOM   1658 C C   . GLU   A 1 209 ? 6.313   16.237  20.444  1.00 52.06 209 A 1 
ATOM   1659 O O   . GLU   A 1 209 ? 5.797   17.013  21.241  1.00 47.00 209 A 1 
ATOM   1660 C CB  . GLU   A 1 209 ? 5.809   13.933  21.161  1.00 46.62 209 A 1 
ATOM   1661 C CG  . GLU   A 1 209 ? 4.881   12.715  21.150  1.00 41.50 209 A 1 
ATOM   1662 C CD  . GLU   A 1 209 ? 5.177   11.743  22.305  1.00 37.57 209 A 1 
ATOM   1663 O OE1 . GLU   A 1 209 ? 4.284   10.931  22.629  1.00 34.24 209 A 1 
ATOM   1664 O OE2 . GLU   A 1 209 ? 6.312   11.773  22.843  1.00 35.18 209 A 1 
ATOM   1665 N N   . GLN   A 1 210 ? 7.511   16.494  19.929  1.00 43.76 210 A 1 
ATOM   1666 C CA  . GLN   A 1 210 ? 8.316   17.661  20.308  1.00 41.45 210 A 1 
ATOM   1667 C C   . GLN   A 1 210 ? 7.599   19.000  20.093  1.00 41.91 210 A 1 
ATOM   1668 O O   . GLN   A 1 210 ? 7.900   19.961  20.797  1.00 38.83 210 A 1 
ATOM   1669 C CB  . GLN   A 1 210 ? 9.635   17.663  19.530  1.00 36.65 210 A 1 
ATOM   1670 C CG  . GLN   A 1 210 ? 10.607  16.591  20.029  1.00 32.41 210 A 1 
ATOM   1671 C CD  . GLN   A 1 210 ? 11.988  16.694  19.376  1.00 29.65 210 A 1 
ATOM   1672 O OE1 . GLN   A 1 210 ? 12.205  17.342  18.370  1.00 27.51 210 A 1 
ATOM   1673 N NE2 . GLN   A 1 210 ? 12.983  16.046  19.937  1.00 26.56 210 A 1 
ATOM   1674 N N   . ARG   A 1 211 ? 6.661   19.076  19.149  1.00 46.98 211 A 1 
ATOM   1675 C CA  . ARG   A 1 211 ? 5.871   20.298  18.920  1.00 45.55 211 A 1 
ATOM   1676 C C   . ARG   A 1 211 ? 4.567   20.341  19.708  1.00 44.84 211 A 1 
ATOM   1677 O O   . ARG   A 1 211 ? 4.037   21.423  19.931  1.00 42.03 211 A 1 
ATOM   1678 C CB  . ARG   A 1 211 ? 5.599   20.478  17.427  1.00 42.72 211 A 1 
ATOM   1679 C CG  . ARG   A 1 211 ? 6.867   20.933  16.699  1.00 39.60 211 A 1 
ATOM   1680 C CD  . ARG   A 1 211 ? 6.499   21.330  15.279  1.00 37.73 211 A 1 
ATOM   1681 N NE  . ARG   A 1 211 ? 7.634   21.959  14.578  1.00 34.71 211 A 1 
ATOM   1682 C CZ  . ARG   A 1 211 ? 7.525   22.836  13.599  1.00 33.09 211 A 1 
ATOM   1683 N NH1 . ARG   A 1 211 ? 6.368   23.213  13.143  1.00 33.63 211 A 1 
ATOM   1684 N NH2 . ARG   A 1 211 ? 8.577   23.357  13.061  1.00 32.40 211 A 1 
ATOM   1685 N N   . ASP   A 1 212 ? 4.072   19.200  20.127  1.00 38.55 212 A 1 
ATOM   1686 C CA  . ASP   A 1 212 ? 2.770   19.078  20.793  1.00 36.89 212 A 1 
ATOM   1687 C C   . ASP   A 1 212 ? 2.856   19.199  22.322  1.00 36.15 212 A 1 
ATOM   1688 O O   . ASP   A 1 212 ? 1.863   18.992  23.024  1.00 33.44 212 A 1 
ATOM   1689 C CB  . ASP   A 1 212 ? 2.099   17.772  20.370  1.00 34.34 212 A 1 
ATOM   1690 C CG  . ASP   A 1 212 ? 1.593   17.767  18.930  1.00 32.22 212 A 1 
ATOM   1691 O OD1 . ASP   A 1 212 ? 1.291   18.852  18.391  1.00 30.44 212 A 1 
ATOM   1692 O OD2 . ASP   A 1 212 ? 1.477   16.641  18.400  1.00 29.65 212 A 1 
ATOM   1693 N N   . LEU   A 1 213 ? 4.020   19.578  22.851  1.00 35.13 213 A 1 
ATOM   1694 C CA  . LEU   A 1 213 ? 4.158   20.077  24.220  1.00 32.86 213 A 1 
ATOM   1695 C C   . LEU   A 1 213 ? 3.536   21.484  24.338  1.00 32.03 213 A 1 
ATOM   1696 O O   . LEU   A 1 213 ? 4.205   22.447  24.712  1.00 29.66 213 A 1 
ATOM   1697 C CB  . LEU   A 1 213 ? 5.636   20.042  24.660  1.00 30.25 213 A 1 
ATOM   1698 C CG  . LEU   A 1 213 ? 6.182   18.642  24.966  1.00 28.17 213 A 1 
ATOM   1699 C CD1 . LEU   A 1 213 ? 7.706   18.715  25.088  1.00 25.90 213 A 1 
ATOM   1700 C CD2 . LEU   A 1 213 ? 5.641   18.092  26.289  1.00 26.66 213 A 1 
ATOM   1701 N N   . LEU   A 1 214 ? 2.269   21.613  23.966  1.00 31.31 214 A 1 
ATOM   1702 C CA  . LEU   A 1 214 ? 1.392   22.712  24.352  1.00 28.01 214 A 1 
ATOM   1703 C C   . LEU   A 1 214 ? 0.743   22.401  25.701  1.00 26.98 214 A 1 
ATOM   1704 O O   . LEU   A 1 214 ? 0.229   21.280  25.880  1.00 24.42 214 A 1 
ATOM   1705 C CB  . LEU   A 1 214 ? 0.346   23.000  23.265  1.00 26.18 214 A 1 
ATOM   1706 C CG  . LEU   A 1 214 ? 0.847   23.950  22.159  1.00 25.05 214 A 1 
ATOM   1707 C CD1 . LEU   A 1 214 ? -0.139  23.931  20.997  1.00 23.32 214 A 1 
ATOM   1708 C CD2 . LEU   A 1 214 ? 0.946   25.393  22.672  1.00 24.19 214 A 1 
ATOM   1709 O OXT . LEU   A 1 214 ? 0.776   23.333  26.549  1.00 22.54 214 A 1 
ATOM   1710 N N   . MET   B 2 1   ? 6.454   5.638   4.950   1.00 75.87 1   B 1 
ATOM   1711 C CA  . MET   B 2 1   ? 7.653   4.773   4.884   1.00 81.21 1   B 1 
ATOM   1712 C C   . MET   B 2 1   ? 8.696   5.452   4.010   1.00 83.59 1   B 1 
ATOM   1713 O O   . MET   B 2 1   ? 8.343   5.985   2.963   1.00 81.97 1   B 1 
ATOM   1714 C CB  . MET   B 2 1   ? 7.261   3.387   4.354   1.00 77.75 1   B 1 
ATOM   1715 C CG  . MET   B 2 1   ? 8.383   2.360   4.482   1.00 73.32 1   B 1 
ATOM   1716 S SD  . MET   B 2 1   ? 7.948   0.723   3.818   1.00 69.37 1   B 1 
ATOM   1717 C CE  . MET   B 2 1   ? 6.747   0.138   5.029   1.00 63.04 1   B 1 
ATOM   1718 N N   . ILE   B 2 2   ? 9.960   5.440   4.436   1.00 86.32 2   B 1 
ATOM   1719 C CA  . ILE   B 2 2   ? 11.079  6.069   3.724   1.00 87.73 2   B 1 
ATOM   1720 C C   . ILE   B 2 2   ? 12.006  5.020   3.095   1.00 90.03 2   B 1 
ATOM   1721 O O   . ILE   B 2 2   ? 12.015  3.853   3.493   1.00 89.88 2   B 1 
ATOM   1722 C CB  . ILE   B 2 2   ? 11.832  7.067   4.631   1.00 85.33 2   B 1 
ATOM   1723 C CG1 . ILE   B 2 2   ? 12.328  6.401   5.933   1.00 79.26 2   B 1 
ATOM   1724 C CG2 . ILE   B 2 2   ? 10.947  8.294   4.913   1.00 75.99 2   B 1 
ATOM   1725 C CD1 . ILE   B 2 2   ? 13.239  7.299   6.771   1.00 73.60 2   B 1 
ATOM   1726 N N   . VAL   B 2 3   ? 12.787  5.442   2.106   1.00 92.07 3   B 1 
ATOM   1727 C CA  . VAL   B 2 3   ? 13.666  4.569   1.306   1.00 93.40 3   B 1 
ATOM   1728 C C   . VAL   B 2 3   ? 14.630  3.740   2.163   1.00 93.26 3   B 1 
ATOM   1729 O O   . VAL   B 2 3   ? 14.800  2.550   1.907   1.00 92.39 3   B 1 
ATOM   1730 C CB  . VAL   B 2 3   ? 14.425  5.419   0.272   1.00 93.61 3   B 1 
ATOM   1731 C CG1 . VAL   B 2 3   ? 15.628  4.708   -0.354  1.00 90.21 3   B 1 
ATOM   1732 C CG2 . VAL   B 2 3   ? 13.482  5.812   -0.869  1.00 90.06 3   B 1 
ATOM   1733 N N   . GLU   B 2 4   ? 15.229  4.323   3.196   1.00 92.92 4   B 1 
ATOM   1734 C CA  . GLU   B 2 4   ? 16.223  3.631   4.034   1.00 91.99 4   B 1 
ATOM   1735 C C   . GLU   B 2 4   ? 15.667  2.420   4.801   1.00 92.51 4   B 1 
ATOM   1736 O O   . GLU   B 2 4   ? 16.429  1.528   5.169   1.00 91.10 4   B 1 
ATOM   1737 C CB  . GLU   B 2 4   ? 16.903  4.620   4.990   1.00 89.40 4   B 1 
ATOM   1738 C CG  . GLU   B 2 4   ? 15.996  5.120   6.125   1.00 82.76 4   B 1 
ATOM   1739 C CD  . GLU   B 2 4   ? 16.668  6.173   7.011   1.00 82.88 4   B 1 
ATOM   1740 O OE1 . GLU   B 2 4   ? 15.984  6.720   7.896   1.00 75.38 4   B 1 
ATOM   1741 O OE2 . GLU   B 2 4   ? 17.869  6.497   6.828   1.00 78.30 4   B 1 
ATOM   1742 N N   . GLN   B 2 5   ? 14.349  2.353   4.996   1.00 91.88 5   B 1 
ATOM   1743 C CA  . GLN   B 2 5   ? 13.678  1.243   5.681   1.00 90.40 5   B 1 
ATOM   1744 C C   . GLN   B 2 5   ? 13.532  -0.003  4.796   1.00 91.27 5   B 1 
ATOM   1745 O O   . GLN   B 2 5   ? 13.365  -1.105  5.311   1.00 90.05 5   B 1 
ATOM   1746 C CB  . GLN   B 2 5   ? 12.291  1.702   6.165   1.00 88.16 5   B 1 
ATOM   1747 C CG  . GLN   B 2 5   ? 12.358  2.794   7.241   1.00 83.80 5   B 1 
ATOM   1748 C CD  . GLN   B 2 5   ? 10.970  3.284   7.659   1.00 80.55 5   B 1 
ATOM   1749 O OE1 . GLN   B 2 5   ? 10.079  3.480   6.854   1.00 73.58 5   B 1 
ATOM   1750 N NE2 . GLN   B 2 5   ? 10.742  3.499   8.934   1.00 71.49 5   B 1 
ATOM   1751 N N   . ILE   B 2 6   ? 13.574  0.150   3.474   1.00 92.44 6   B 1 
ATOM   1752 C CA  . ILE   B 2 6   ? 13.347  -0.952  2.523   1.00 93.34 6   B 1 
ATOM   1753 C C   . ILE   B 2 6   ? 14.499  -1.177  1.535   1.00 94.65 6   B 1 
ATOM   1754 O O   . ILE   B 2 6   ? 14.490  -2.165  0.798   1.00 94.03 6   B 1 
ATOM   1755 C CB  . ILE   B 2 6   ? 12.008  -0.776  1.777   1.00 92.27 6   B 1 
ATOM   1756 C CG1 . ILE   B 2 6   ? 12.012  0.441   0.825   1.00 87.86 6   B 1 
ATOM   1757 C CG2 . ILE   B 2 6   ? 10.837  -0.694  2.773   1.00 85.21 6   B 1 
ATOM   1758 C CD1 . ILE   B 2 6   ? 10.884  0.380   -0.209  1.00 84.70 6   B 1 
ATOM   1759 N N   . MET   B 2 7   ? 15.484  -0.286  1.504   1.00 95.40 7   B 1 
ATOM   1760 C CA  . MET   B 2 7   ? 16.619  -0.388  0.593   1.00 95.94 7   B 1 
ATOM   1761 C C   . MET   B 2 7   ? 17.516  -1.583  0.937   1.00 96.06 7   B 1 
ATOM   1762 O O   . MET   B 2 7   ? 17.706  -1.954  2.098   1.00 94.98 7   B 1 
ATOM   1763 C CB  . MET   B 2 7   ? 17.416  0.925   0.558   1.00 94.93 7   B 1 
ATOM   1764 C CG  . MET   B 2 7   ? 18.240  1.190   1.826   1.00 93.81 7   B 1 
ATOM   1765 S SD  . MET   B 2 7   ? 19.177  2.745   1.766   1.00 93.60 7   B 1 
ATOM   1766 C CE  . MET   B 2 7   ? 20.028  2.662   3.343   1.00 88.10 7   B 1 
ATOM   1767 N N   . LYS   B 2 8   ? 18.152  -2.142  -0.085  1.00 96.38 8   B 1 
ATOM   1768 C CA  . LYS   B 2 8   ? 19.212  -3.128  0.114   1.00 96.48 8   B 1 
ATOM   1769 C C   . LYS   B 2 8   ? 20.534  -2.406  0.375   1.00 96.81 8   B 1 
ATOM   1770 O O   . LYS   B 2 8   ? 20.973  -1.614  -0.453  1.00 95.99 8   B 1 
ATOM   1771 C CB  . LYS   B 2 8   ? 19.261  -4.077  -1.085  1.00 95.61 8   B 1 
ATOM   1772 C CG  . LYS   B 2 8   ? 20.137  -5.295  -0.771  1.00 89.58 8   B 1 
ATOM   1773 C CD  . LYS   B 2 8   ? 20.063  -6.325  -1.894  1.00 83.66 8   B 1 
ATOM   1774 C CE  . LYS   B 2 8   ? 20.901  -7.552  -1.511  1.00 76.91 8   B 1 
ATOM   1775 N NZ  . LYS   B 2 8   ? 20.875  -8.589  -2.562  1.00 67.41 8   B 1 
ATOM   1776 N N   . ARG   B 2 9   ? 21.177  -2.700  1.503   1.00 96.45 9   B 1 
ATOM   1777 C CA  . ARG   B 2 9   ? 22.421  -2.028  1.934   1.00 96.03 9   B 1 
ATOM   1778 C C   . ARG   B 2 9   ? 23.682  -2.636  1.320   1.00 95.84 9   B 1 
ATOM   1779 O O   . ARG   B 2 9   ? 24.595  -1.907  0.952   1.00 90.97 9   B 1 
ATOM   1780 C CB  . ARG   B 2 9   ? 22.499  -2.016  3.468   1.00 94.50 9   B 1 
ATOM   1781 C CG  . ARG   B 2 9   ? 21.375  -1.174  4.099   1.00 90.95 9   B 1 
ATOM   1782 C CD  . ARG   B 2 9   ? 21.490  -1.136  5.628   1.00 88.15 9   B 1 
ATOM   1783 N NE  . ARG   B 2 9   ? 20.395  -0.361  6.237   1.00 83.68 9   B 1 
ATOM   1784 C CZ  . ARG   B 2 9   ? 20.415  0.909   6.631   1.00 78.91 9   B 1 
ATOM   1785 N NH1 . ARG   B 2 9   ? 21.483  1.650   6.542   1.00 68.16 9   B 1 
ATOM   1786 N NH2 . ARG   B 2 9   ? 19.343  1.454   7.128   1.00 73.44 9   B 1 
ATOM   1787 N N   . ASP   B 2 10  ? 23.714  -3.947  1.149   1.00 96.15 10  B 1 
ATOM   1788 C CA  . ASP   B 2 10  ? 24.842  -4.651  0.530   1.00 95.93 10  B 1 
ATOM   1789 C C   . ASP   B 2 10  ? 24.766  -4.542  -0.997  1.00 96.69 10  B 1 
ATOM   1790 O O   . ASP   B 2 10  ? 24.166  -5.378  -1.683  1.00 94.53 10  B 1 
ATOM   1791 C CB  . ASP   B 2 10  ? 24.887  -6.111  1.001   1.00 94.05 10  B 1 
ATOM   1792 C CG  . ASP   B 2 10  ? 25.146  -6.233  2.500   1.00 83.78 10  B 1 
ATOM   1793 O OD1 . ASP   B 2 10  ? 25.936  -5.414  3.017   1.00 73.68 10  B 1 
ATOM   1794 O OD2 . ASP   B 2 10  ? 24.536  -7.142  3.103   1.00 73.55 10  B 1 
ATOM   1795 N N   . VAL   B 2 11  ? 25.370  -3.480  -1.529  1.00 96.78 11  B 1 
ATOM   1796 C CA  . VAL   B 2 11  ? 25.343  -3.163  -2.959  1.00 97.30 11  B 1 
ATOM   1797 C C   . VAL   B 2 11  ? 26.563  -3.741  -3.663  1.00 97.41 11  B 1 
ATOM   1798 O O   . VAL   B 2 11  ? 27.703  -3.400  -3.346  1.00 96.34 11  B 1 
ATOM   1799 C CB  . VAL   B 2 11  ? 25.233  -1.649  -3.214  1.00 96.82 11  B 1 
ATOM   1800 C CG1 . VAL   B 2 11  ? 24.951  -1.384  -4.696  1.00 93.41 11  B 1 
ATOM   1801 C CG2 . VAL   B 2 11  ? 24.096  -1.011  -2.409  1.00 93.89 11  B 1 
ATOM   1802 N N   . ILE   B 2 12  ? 26.320  -4.568  -4.675  1.00 97.16 12  B 1 
ATOM   1803 C CA  . ILE   B 2 12  ? 27.349  -5.013  -5.617  1.00 97.20 12  B 1 
ATOM   1804 C C   . ILE   B 2 12  ? 27.608  -3.878  -6.612  1.00 97.39 12  B 1 
ATOM   1805 O O   . ILE   B 2 12  ? 26.678  -3.376  -7.248  1.00 96.59 12  B 1 
ATOM   1806 C CB  . ILE   B 2 12  ? 26.928  -6.316  -6.325  1.00 97.04 12  B 1 
ATOM   1807 C CG1 . ILE   B 2 12  ? 26.475  -7.432  -5.352  1.00 94.87 12  B 1 
ATOM   1808 C CG2 . ILE   B 2 12  ? 28.056  -6.827  -7.235  1.00 95.12 12  B 1 
ATOM   1809 C CD1 . ILE   B 2 12  ? 27.504  -7.832  -4.288  1.00 85.53 12  B 1 
ATOM   1810 N N   . THR   B 2 13  ? 28.871  -3.486  -6.749  1.00 96.96 13  B 1 
ATOM   1811 C CA  . THR   B 2 13  ? 29.304  -2.357  -7.581  1.00 96.94 13  B 1 
ATOM   1812 C C   . THR   B 2 13  ? 30.355  -2.766  -8.610  1.00 96.97 13  B 1 
ATOM   1813 O O   . THR   B 2 13  ? 30.907  -3.873  -8.572  1.00 95.70 13  B 1 
ATOM   1814 C CB  . THR   B 2 13  ? 29.818  -1.192  -6.714  1.00 95.99 13  B 1 
ATOM   1815 O OG1 . THR   B 2 13  ? 30.900  -1.610  -5.917  1.00 90.97 13  B 1 
ATOM   1816 C CG2 . THR   B 2 13  ? 28.741  -0.633  -5.786  1.00 90.93 13  B 1 
ATOM   1817 N N   . LEU   B 2 14  ? 30.607  -1.861  -9.544  1.00 96.76 14  B 1 
ATOM   1818 C CA  . LEU   B 2 14  ? 31.703  -1.915  -10.507 1.00 96.64 14  B 1 
ATOM   1819 C C   . LEU   B 2 14  ? 32.565  -0.659  -10.371 1.00 96.79 14  B 1 
ATOM   1820 O O   . LEU   B 2 14  ? 32.101  0.381   -9.907  1.00 95.46 14  B 1 
ATOM   1821 C CB  . LEU   B 2 14  ? 31.138  -2.017  -11.930 1.00 95.78 14  B 1 
ATOM   1822 C CG  . LEU   B 2 14  ? 30.416  -3.332  -12.251 1.00 94.59 14  B 1 
ATOM   1823 C CD1 . LEU   B 2 14  ? 29.697  -3.201  -13.585 1.00 90.86 14  B 1 
ATOM   1824 C CD2 . LEU   B 2 14  ? 31.389  -4.506  -12.348 1.00 90.89 14  B 1 
ATOM   1825 N N   . THR   B 2 15  ? 33.799  -0.744  -10.848 1.00 96.36 15  B 1 
ATOM   1826 C CA  . THR   B 2 15  ? 34.649  0.421   -11.112 1.00 95.80 15  B 1 
ATOM   1827 C C   . THR   B 2 15  ? 34.601  0.766   -12.601 1.00 95.91 15  B 1 
ATOM   1828 O O   . THR   B 2 15  ? 34.250  -0.066  -13.438 1.00 94.28 15  B 1 
ATOM   1829 C CB  . THR   B 2 15  ? 36.095  0.181   -10.660 1.00 94.75 15  B 1 
ATOM   1830 O OG1 . THR   B 2 15  ? 36.705  -0.789  -11.465 1.00 85.95 15  B 1 
ATOM   1831 C CG2 . THR   B 2 15  ? 36.194  -0.264  -9.201  1.00 83.74 15  B 1 
ATOM   1832 N N   . LYS   B 2 16  ? 34.977  1.996   -12.968 1.00 95.54 16  B 1 
ATOM   1833 C CA  . LYS   B 2 16  ? 35.033  2.417   -14.381 1.00 95.13 16  B 1 
ATOM   1834 C C   . LYS   B 2 16  ? 36.015  1.602   -15.230 1.00 95.15 16  B 1 
ATOM   1835 O O   . LYS   B 2 16  ? 35.870  1.539   -16.443 1.00 92.39 16  B 1 
ATOM   1836 C CB  . LYS   B 2 16  ? 35.349  3.919   -14.454 1.00 92.96 16  B 1 
ATOM   1837 C CG  . LYS   B 2 16  ? 36.777  4.261   -13.989 1.00 86.41 16  B 1 
ATOM   1838 C CD  . LYS   B 2 16  ? 37.023  5.772   -14.027 1.00 84.72 16  B 1 
ATOM   1839 C CE  . LYS   B 2 16  ? 38.457  6.055   -13.570 1.00 74.20 16  B 1 
ATOM   1840 N NZ  . LYS   B 2 16  ? 38.722  7.506   -13.469 1.00 68.50 16  B 1 
ATOM   1841 N N   . THR   B 2 17  ? 37.018  1.007   -14.587 1.00 95.20 17  B 1 
ATOM   1842 C CA  . THR   B 2 17  ? 38.082  0.215   -15.220 1.00 94.70 17  B 1 
ATOM   1843 C C   . THR   B 2 17  ? 37.783  -1.283  -15.268 1.00 95.02 17  B 1 
ATOM   1844 O O   . THR   B 2 17  ? 38.515  -2.010  -15.936 1.00 92.45 17  B 1 
ATOM   1845 C CB  . THR   B 2 17  ? 39.425  0.440   -14.509 1.00 93.31 17  B 1 
ATOM   1846 O OG1 . THR   B 2 17  ? 39.287  0.284   -13.113 1.00 86.43 17  B 1 
ATOM   1847 C CG2 . THR   B 2 17  ? 39.957  1.852   -14.747 1.00 83.54 17  B 1 
ATOM   1848 N N   . ASP   B 2 18  ? 36.742  -1.751  -14.588 1.00 95.02 18  B 1 
ATOM   1849 C CA  . ASP   B 2 18  ? 36.310  -3.142  -14.697 1.00 94.95 18  B 1 
ATOM   1850 C C   . ASP   B 2 18  ? 35.933  -3.475  -16.147 1.00 95.12 18  B 1 
ATOM   1851 O O   . ASP   B 2 18  ? 35.474  -2.624  -16.918 1.00 93.38 18  B 1 
ATOM   1852 C CB  . ASP   B 2 18  ? 35.125  -3.436  -13.762 1.00 94.42 18  B 1 
ATOM   1853 C CG  . ASP   B 2 18  ? 35.500  -3.617  -12.287 1.00 93.73 18  B 1 
ATOM   1854 O OD1 . ASP   B 2 18  ? 36.606  -4.127  -12.010 1.00 87.56 18  B 1 
ATOM   1855 O OD2 . ASP   B 2 18  ? 34.633  -3.324  -11.431 1.00 88.18 18  B 1 
ATOM   1856 N N   . THR   B 2 19  ? 36.107  -4.735  -16.521 1.00 94.82 19  B 1 
ATOM   1857 C CA  . THR   B 2 19  ? 35.720  -5.213  -17.852 1.00 94.75 19  B 1 
ATOM   1858 C C   . THR   B 2 19  ? 34.223  -5.522  -17.917 1.00 95.13 19  B 1 
ATOM   1859 O O   . THR   B 2 19  ? 33.570  -5.819  -16.913 1.00 94.09 19  B 1 
ATOM   1860 C CB  . THR   B 2 19  ? 36.541  -6.438  -18.277 1.00 93.44 19  B 1 
ATOM   1861 O OG1 . THR   B 2 19  ? 36.286  -7.529  -17.429 1.00 86.53 19  B 1 
ATOM   1862 C CG2 . THR   B 2 19  ? 38.044  -6.169  -18.280 1.00 85.86 19  B 1 
ATOM   1863 N N   . LEU   B 2 20  ? 33.668  -5.528  -19.123 1.00 94.07 20  B 1 
ATOM   1864 C CA  . LEU   B 2 20  ? 32.294  -5.988  -19.340 1.00 94.22 20  B 1 
ATOM   1865 C C   . LEU   B 2 20  ? 32.120  -7.473  -18.997 1.00 94.46 20  B 1 
ATOM   1866 O O   . LEU   B 2 20  ? 31.032  -7.879  -18.597 1.00 93.21 20  B 1 
ATOM   1867 C CB  . LEU   B 2 20  ? 31.866  -5.702  -20.787 1.00 93.42 20  B 1 
ATOM   1868 C CG  . LEU   B 2 20  ? 31.819  -4.207  -21.164 1.00 91.61 20  B 1 
ATOM   1869 C CD1 . LEU   B 2 20  ? 31.274  -4.055  -22.579 1.00 86.79 20  B 1 
ATOM   1870 C CD2 . LEU   B 2 20  ? 30.939  -3.383  -20.226 1.00 86.39 20  B 1 
ATOM   1871 N N   . GLU   B 2 21  ? 33.183  -8.268  -19.075 1.00 93.92 21  B 1 
ATOM   1872 C CA  . GLU   B 2 21  ? 33.186  -9.652  -18.585 1.00 93.71 21  B 1 
ATOM   1873 C C   . GLU   B 2 21  ? 32.922  -9.702  -17.078 1.00 94.15 21  B 1 
ATOM   1874 O O   . GLU   B 2 21  ? 32.015  -10.406 -16.635 1.00 93.40 21  B 1 
ATOM   1875 C CB  . GLU   B 2 21  ? 34.516  -10.317 -18.946 1.00 92.72 21  B 1 
ATOM   1876 C CG  . GLU   B 2 21  ? 34.543  -11.806 -18.555 1.00 87.93 21  B 1 
ATOM   1877 C CD  . GLU   B 2 21  ? 35.757  -12.537 -19.142 1.00 84.32 21  B 1 
ATOM   1878 O OE1 . GLU   B 2 21  ? 35.611  -13.748 -19.421 1.00 75.73 21  B 1 
ATOM   1879 O OE2 . GLU   B 2 21  ? 36.806  -11.887 -19.348 1.00 77.51 21  B 1 
ATOM   1880 N N   . THR   B 2 22  ? 33.626  -8.878  -16.298 1.00 94.86 22  B 1 
ATOM   1881 C CA  . THR   B 2 22  ? 33.394  -8.748  -14.852 1.00 94.94 22  B 1 
ATOM   1882 C C   . THR   B 2 22  ? 31.953  -8.321  -14.555 1.00 95.50 22  B 1 
ATOM   1883 O O   . THR   B 2 22  ? 31.321  -8.865  -13.647 1.00 94.65 22  B 1 
ATOM   1884 C CB  . THR   B 2 22  ? 34.365  -7.732  -14.233 1.00 94.65 22  B 1 
ATOM   1885 O OG1 . THR   B 2 22  ? 35.693  -8.098  -14.515 1.00 88.46 22  B 1 
ATOM   1886 C CG2 . THR   B 2 22  ? 34.253  -7.648  -12.712 1.00 86.75 22  B 1 
ATOM   1887 N N   . ALA   B 2 23  ? 31.403  -7.399  -15.340 1.00 95.57 23  B 1 
ATOM   1888 C CA  . ALA   B 2 23  ? 30.013  -6.973  -15.200 1.00 95.60 23  B 1 
ATOM   1889 C C   . ALA   B 2 23  ? 29.027  -8.129  -15.452 1.00 95.90 23  B 1 
ATOM   1890 O O   . ALA   B 2 23  ? 28.133  -8.359  -14.642 1.00 95.14 23  B 1 
ATOM   1891 C CB  . ALA   B 2 23  ? 29.755  -5.789  -16.136 1.00 95.29 23  B 1 
ATOM   1892 N N   . ILE   B 2 24  ? 29.211  -8.895  -16.530 1.00 95.21 24  B 1 
ATOM   1893 C CA  . ILE   B 2 24  ? 28.375  -10.066 -16.845 1.00 94.21 24  B 1 
ATOM   1894 C C   . ILE   B 2 24  ? 28.456  -11.111 -15.731 1.00 94.79 24  B 1 
ATOM   1895 O O   . ILE   B 2 24  ? 27.421  -11.622 -15.302 1.00 93.93 24  B 1 
ATOM   1896 C CB  . ILE   B 2 24  ? 28.776  -10.681 -18.205 1.00 92.40 24  B 1 
ATOM   1897 C CG1 . ILE   B 2 24  ? 28.362  -9.739  -19.353 1.00 86.33 24  B 1 
ATOM   1898 C CG2 . ILE   B 2 24  ? 28.132  -12.068 -18.420 1.00 85.37 24  B 1 
ATOM   1899 C CD1 . ILE   B 2 24  ? 28.961  -10.118 -20.710 1.00 77.90 24  B 1 
ATOM   1900 N N   . CYS   B 2 25  ? 29.665  -11.414 -15.251 1.00 95.34 25  B 1 
ATOM   1901 C CA  . CYS   B 2 25  ? 29.873  -12.370 -14.168 1.00 95.36 25  B 1 
ATOM   1902 C C   . CYS   B 2 25  ? 29.118  -11.949 -12.905 1.00 95.72 25  B 1 
ATOM   1903 O O   . CYS   B 2 25  ? 28.308  -12.728 -12.411 1.00 94.76 25  B 1 
ATOM   1904 C CB  . CYS   B 2 25  ? 31.374  -12.553 -13.910 1.00 94.79 25  B 1 
ATOM   1905 S SG  . CYS   B 2 25  ? 32.102  -13.511 -15.269 1.00 83.78 25  B 1 
ATOM   1906 N N   . LYS   B 2 26  ? 29.275  -10.708 -12.447 1.00 95.83 26  B 1 
ATOM   1907 C CA  . LYS   B 2 26  ? 28.565  -10.183 -11.267 1.00 96.11 26  B 1 
ATOM   1908 C C   . LYS   B 2 26  ? 27.041  -10.215 -11.439 1.00 96.22 26  B 1 
ATOM   1909 O O   . LYS   B 2 26  ? 26.336  -10.638 -10.530 1.00 94.93 26  B 1 
ATOM   1910 C CB  . LYS   B 2 26  ? 29.048  -8.761  -10.939 1.00 95.91 26  B 1 
ATOM   1911 C CG  . LYS   B 2 26  ? 30.448  -8.732  -10.297 1.00 94.65 26  B 1 
ATOM   1912 C CD  . LYS   B 2 26  ? 30.856  -7.295  -9.940  1.00 93.64 26  B 1 
ATOM   1913 C CE  . LYS   B 2 26  ? 32.228  -7.255  -9.252  1.00 91.18 26  B 1 
ATOM   1914 N NZ  . LYS   B 2 26  ? 32.654  -5.871  -8.913  1.00 87.51 26  B 1 
ATOM   1915 N N   . LEU   B 2 27  ? 26.522  -9.811  -12.595 1.00 96.23 27  B 1 
ATOM   1916 C CA  . LEU   B 2 27  ? 25.078  -9.852  -12.870 1.00 95.82 27  B 1 
ATOM   1917 C C   . LEU   B 2 27  ? 24.515  -11.274 -12.748 1.00 95.70 27  B 1 
ATOM   1918 O O   . LEU   B 2 27  ? 23.434  -11.469 -12.198 1.00 94.51 27  B 1 
ATOM   1919 C CB  . LEU   B 2 27  ? 24.795  -9.296  -14.276 1.00 95.47 27  B 1 
ATOM   1920 C CG  . LEU   B 2 27  ? 24.925  -7.769  -14.423 1.00 94.44 27  B 1 
ATOM   1921 C CD1 . LEU   B 2 27  ? 24.758  -7.380  -15.893 1.00 91.13 27  B 1 
ATOM   1922 C CD2 . LEU   B 2 27  ? 23.874  -7.014  -13.617 1.00 90.90 27  B 1 
ATOM   1923 N N   . LYS   B 2 28  ? 25.253  -12.265 -13.249 1.00 95.60 28  B 1 
ATOM   1924 C CA  . LYS   B 2 28  ? 24.830  -13.666 -13.275 1.00 94.68 28  B 1 
ATOM   1925 C C   . LYS   B 2 28  ? 25.006  -14.359 -11.925 1.00 94.93 28  B 1 
ATOM   1926 O O   . LYS   B 2 28  ? 24.119  -15.088 -11.504 1.00 93.36 28  B 1 
ATOM   1927 C CB  . LYS   B 2 28  ? 25.602  -14.373 -14.396 1.00 93.45 28  B 1 
ATOM   1928 C CG  . LYS   B 2 28  ? 24.949  -15.701 -14.801 1.00 80.55 28  B 1 
ATOM   1929 C CD  . LYS   B 2 28  ? 25.747  -16.337 -15.942 1.00 75.54 28  B 1 
ATOM   1930 C CE  . LYS   B 2 28  ? 25.058  -17.617 -16.426 1.00 63.42 28  B 1 
ATOM   1931 N NZ  . LYS   B 2 28  ? 25.860  -18.300 -17.465 1.00 55.54 28  B 1 
ATOM   1932 N N   . GLU   B 2 29  ? 26.135  -14.122 -11.254 1.00 95.72 29  B 1 
ATOM   1933 C CA  . GLU   B 2 29  ? 26.477  -14.716 -9.954  1.00 95.82 29  B 1 
ATOM   1934 C C   . GLU   B 2 29  ? 25.501  -14.277 -8.857  1.00 95.65 29  B 1 
ATOM   1935 O O   . GLU   B 2 29  ? 24.980  -15.104 -8.118  1.00 93.74 29  B 1 
ATOM   1936 C CB  . GLU   B 2 29  ? 27.918  -14.306 -9.614  1.00 95.47 29  B 1 
ATOM   1937 C CG  . GLU   B 2 29  ? 28.433  -14.896 -8.289  1.00 87.57 29  B 1 
ATOM   1938 C CD  . GLU   B 2 29  ? 29.877  -14.465 -7.971  1.00 82.37 29  B 1 
ATOM   1939 O OE1 . GLU   B 2 29  ? 30.401  -14.938 -6.938  1.00 74.61 29  B 1 
ATOM   1940 O OE2 . GLU   B 2 29  ? 30.456  -13.663 -8.741  1.00 76.76 29  B 1 
ATOM   1941 N N   . PHE   B 2 30  ? 25.196  -12.989 -8.795  1.00 96.38 30  B 1 
ATOM   1942 C CA  . PHE   B 2 30  ? 24.323  -12.420 -7.766  1.00 95.90 30  B 1 
ATOM   1943 C C   . PHE   B 2 30  ? 22.841  -12.361 -8.164  1.00 95.73 30  B 1 
ATOM   1944 O O   . PHE   B 2 30  ? 22.025  -11.854 -7.393  1.00 93.54 30  B 1 
ATOM   1945 C CB  . PHE   B 2 30  ? 24.869  -11.056 -7.346  1.00 95.73 30  B 1 
ATOM   1946 C CG  . PHE   B 2 30  ? 26.240  -11.123 -6.709  1.00 95.55 30  B 1 
ATOM   1947 C CD1 . PHE   B 2 30  ? 26.387  -11.618 -5.399  1.00 90.79 30  B 1 
ATOM   1948 C CD2 . PHE   B 2 30  ? 27.381  -10.717 -7.423  1.00 91.11 30  B 1 
ATOM   1949 C CE1 . PHE   B 2 30  ? 27.661  -11.709 -4.815  1.00 89.95 30  B 1 
ATOM   1950 C CE2 . PHE   B 2 30  ? 28.659  -10.810 -6.843  1.00 89.77 30  B 1 
ATOM   1951 C CZ  . PHE   B 2 30  ? 28.800  -11.309 -5.538  1.00 92.00 30  B 1 
ATOM   1952 N N   . HIS   B 2 31  ? 22.467  -12.860 -9.343  1.00 94.89 31  B 1 
ATOM   1953 C CA  . HIS   B 2 31  ? 21.100  -12.799 -9.872  1.00 94.09 31  B 1 
ATOM   1954 C C   . HIS   B 2 31  ? 20.487  -11.386 -9.850  1.00 94.50 31  B 1 
ATOM   1955 O O   . HIS   B 2 31  ? 19.314  -11.186 -9.526  1.00 92.31 31  B 1 
ATOM   1956 C CB  . HIS   B 2 31  ? 20.221  -13.861 -9.198  1.00 92.69 31  B 1 
ATOM   1957 C CG  . HIS   B 2 31  ? 20.643  -15.270 -9.506  1.00 87.92 31  B 1 
ATOM   1958 N ND1 . HIS   B 2 31  ? 20.685  -15.850 -10.761 1.00 76.34 31  B 1 
ATOM   1959 C CD2 . HIS   B 2 31  ? 21.037  -16.232 -8.613  1.00 75.44 31  B 1 
ATOM   1960 C CE1 . HIS   B 2 31  ? 21.084  -17.122 -10.621 1.00 76.13 31  B 1 
ATOM   1961 N NE2 . HIS   B 2 31  ? 21.301  -17.396 -9.326  1.00 76.62 31  B 1 
ATOM   1962 N N   . ILE   B 2 32  ? 21.284  -10.393 -10.231 1.00 96.11 32  B 1 
ATOM   1963 C CA  . ILE   B 2 32  ? 20.894  -8.978  -10.295 1.00 96.33 32  B 1 
ATOM   1964 C C   . ILE   B 2 32  ? 20.902  -8.469  -11.741 1.00 96.60 32  B 1 
ATOM   1965 O O   . ILE   B 2 32  ? 21.479  -9.082  -12.641 1.00 95.78 32  B 1 
ATOM   1966 C CB  . ILE   B 2 32  ? 21.770  -8.114  -9.361  1.00 95.87 32  B 1 
ATOM   1967 C CG1 . ILE   B 2 32  ? 23.267  -8.192  -9.736  1.00 93.11 32  B 1 
ATOM   1968 C CG2 . ILE   B 2 32  ? 21.502  -8.492  -7.899  1.00 91.61 32  B 1 
ATOM   1969 C CD1 . ILE   B 2 32  ? 24.191  -7.310  -8.885  1.00 91.30 32  B 1 
ATOM   1970 N N   . ARG   B 2 33  ? 20.258  -7.320  -11.970 1.00 96.39 33  B 1 
ATOM   1971 C CA  . ARG   B 2 33  ? 20.156  -6.680  -13.299 1.00 96.54 33  B 1 
ATOM   1972 C C   . ARG   B 2 33  ? 20.694  -5.250  -13.340 1.00 96.95 33  B 1 
ATOM   1973 O O   . ARG   B 2 33  ? 20.615  -4.614  -14.388 1.00 95.26 33  B 1 
ATOM   1974 C CB  . ARG   B 2 33  ? 18.705  -6.735  -13.783 1.00 95.17 33  B 1 
ATOM   1975 C CG  . ARG   B 2 33  ? 18.230  -8.177  -14.014 1.00 93.09 33  B 1 
ATOM   1976 C CD  . ARG   B 2 33  ? 16.788  -8.174  -14.504 1.00 90.09 33  B 1 
ATOM   1977 N NE  . ARG   B 2 33  ? 16.331  -9.532  -14.817 1.00 84.80 33  B 1 
ATOM   1978 C CZ  . ARG   B 2 33  ? 15.125  -9.879  -15.226 1.00 82.09 33  B 1 
ATOM   1979 N NH1 . ARG   B 2 33  ? 14.165  -9.011  -15.369 1.00 73.70 33  B 1 
ATOM   1980 N NH2 . ARG   B 2 33  ? 14.862  -11.123 -15.500 1.00 74.68 33  B 1 
ATOM   1981 N N   . HIS   B 2 34  ? 21.205  -4.767  -12.223 1.00 97.19 34  B 1 
ATOM   1982 C CA  . HIS   B 2 34  ? 21.674  -3.392  -12.075 1.00 97.51 34  B 1 
ATOM   1983 C C   . HIS   B 2 34  ? 22.990  -3.377  -11.297 1.00 97.76 34  B 1 
ATOM   1984 O O   . HIS   B 2 34  ? 23.091  -4.023  -10.256 1.00 96.89 34  B 1 
ATOM   1985 C CB  . HIS   B 2 34  ? 20.603  -2.556  -11.354 1.00 96.98 34  B 1 
ATOM   1986 C CG  . HIS   B 2 34  ? 19.250  -2.582  -12.020 1.00 96.81 34  B 1 
ATOM   1987 N ND1 . HIS   B 2 34  ? 18.232  -3.478  -11.749 1.00 89.39 34  B 1 
ATOM   1988 C CD2 . HIS   B 2 34  ? 18.805  -1.776  -13.043 1.00 89.23 34  B 1 
ATOM   1989 C CE1 . HIS   B 2 34  ? 17.211  -3.210  -12.579 1.00 90.20 34  B 1 
ATOM   1990 N NE2 . HIS   B 2 34  ? 17.518  -2.183  -13.383 1.00 91.82 34  B 1 
ATOM   1991 N N   . LEU   B 2 35  ? 23.971  -2.639  -11.799 1.00 97.49 35  B 1 
ATOM   1992 C CA  . LEU   B 2 35  ? 25.271  -2.445  -11.162 1.00 97.64 35  B 1 
ATOM   1993 C C   . LEU   B 2 35  ? 25.629  -0.957  -11.177 1.00 97.68 35  B 1 
ATOM   1994 O O   . LEU   B 2 35  ? 25.950  -0.426  -12.248 1.00 96.80 35  B 1 
ATOM   1995 C CB  . LEU   B 2 35  ? 26.346  -3.281  -11.882 1.00 97.26 35  B 1 
ATOM   1996 C CG  . LEU   B 2 35  ? 26.248  -4.801  -11.645 1.00 96.38 35  B 1 
ATOM   1997 C CD1 . LEU   B 2 35  ? 27.159  -5.539  -12.617 1.00 93.73 35  B 1 
ATOM   1998 C CD2 . LEU   B 2 35  ? 26.671  -5.179  -10.223 1.00 93.38 35  B 1 
ATOM   1999 N N   . PRO   B 2 36  ? 25.592  -0.271  -10.028 1.00 97.94 36  B 1 
ATOM   2000 C CA  . PRO   B 2 36  ? 26.171  1.060   -9.915  1.00 97.82 36  B 1 
ATOM   2001 C C   . PRO   B 2 36  ? 27.678  1.007   -10.183 1.00 97.86 36  B 1 
ATOM   2002 O O   . PRO   B 2 36  ? 28.373  0.107   -9.700  1.00 97.13 36  B 1 
ATOM   2003 C CB  . PRO   B 2 36  ? 25.861  1.546   -8.495  1.00 97.14 36  B 1 
ATOM   2004 C CG  . PRO   B 2 36  ? 24.728  0.632   -8.027  1.00 95.10 36  B 1 
ATOM   2005 C CD  . PRO   B 2 36  ? 24.999  -0.671  -8.768  1.00 97.29 36  B 1 
ATOM   2006 N N   . VAL   B 2 37  ? 28.170  1.977   -10.936 1.00 97.49 37  B 1 
ATOM   2007 C CA  . VAL   B 2 37  ? 29.605  2.205   -11.120 1.00 97.45 37  B 1 
ATOM   2008 C C   . VAL   B 2 37  ? 30.025  3.282   -10.137 1.00 97.33 37  B 1 
ATOM   2009 O O   . VAL   B 2 37  ? 29.426  4.358   -10.117 1.00 96.23 37  B 1 
ATOM   2010 C CB  . VAL   B 2 37  ? 29.952  2.596   -12.565 1.00 97.03 37  B 1 
ATOM   2011 C CG1 . VAL   B 2 37  ? 31.467  2.625   -12.764 1.00 94.54 37  B 1 
ATOM   2012 C CG2 . VAL   B 2 37  ? 29.352  1.611   -13.581 1.00 94.12 37  B 1 
ATOM   2013 N N   . VAL   B 2 38  ? 31.027  2.986   -9.329  1.00 97.05 38  B 1 
ATOM   2014 C CA  . VAL   B 2 38  ? 31.516  3.881   -8.277  1.00 96.95 38  B 1 
ATOM   2015 C C   . VAL   B 2 38  ? 32.995  4.195   -8.468  1.00 96.74 38  B 1 
ATOM   2016 O O   . VAL   B 2 38  ? 33.739  3.424   -9.085  1.00 95.18 38  B 1 
ATOM   2017 C CB  . VAL   B 2 38  ? 31.230  3.335   -6.863  1.00 95.78 38  B 1 
ATOM   2018 C CG1 . VAL   B 2 38  ? 29.726  3.194   -6.620  1.00 89.75 38  B 1 
ATOM   2019 C CG2 . VAL   B 2 38  ? 31.904  1.986   -6.588  1.00 89.17 38  B 1 
ATOM   2020 N N   . ASP   B 2 39  ? 33.408  5.339   -7.938  1.00 96.00 39  B 1 
ATOM   2021 C CA  . ASP   B 2 39  ? 34.816  5.685   -7.784  1.00 95.20 39  B 1 
ATOM   2022 C C   . ASP   B 2 39  ? 35.392  5.159   -6.455  1.00 95.09 39  B 1 
ATOM   2023 O O   . ASP   B 2 39  ? 34.747  4.405   -5.712  1.00 91.75 39  B 1 
ATOM   2024 C CB  . ASP   B 2 39  ? 35.001  7.199   -7.988  1.00 92.77 39  B 1 
ATOM   2025 C CG  . ASP   B 2 39  ? 34.373  8.078   -6.903  1.00 91.27 39  B 1 
ATOM   2026 O OD1 . ASP   B 2 39  ? 33.991  7.545   -5.838  1.00 83.37 39  B 1 
ATOM   2027 O OD2 . ASP   B 2 39  ? 34.284  9.296   -7.154  1.00 85.00 39  B 1 
ATOM   2028 N N   . GLU   B 2 40  ? 36.633  5.547   -6.161  1.00 94.38 40  B 1 
ATOM   2029 C CA  . GLU   B 2 40  ? 37.337  5.137   -4.937  1.00 93.80 40  B 1 
ATOM   2030 C C   . GLU   B 2 40  ? 36.676  5.679   -3.660  1.00 93.92 40  B 1 
ATOM   2031 O O   . GLU   B 2 40  ? 36.763  5.063   -2.598  1.00 90.06 40  B 1 
ATOM   2032 C CB  . GLU   B 2 40  ? 38.800  5.599   -5.016  1.00 92.38 40  B 1 
ATOM   2033 C CG  . GLU   B 2 40  ? 39.563  4.918   -6.169  1.00 81.82 40  B 1 
ATOM   2034 C CD  . GLU   B 2 40  ? 41.039  5.332   -6.268  1.00 71.55 40  B 1 
ATOM   2035 O OE1 . GLU   B 2 40  ? 41.720  4.785   -7.174  1.00 62.79 40  B 1 
ATOM   2036 O OE2 . GLU   B 2 40  ? 41.490  6.184   -5.471  1.00 64.35 40  B 1 
ATOM   2037 N N   . GLU   B 2 41  ? 35.954  6.797   -3.755  1.00 94.55 41  B 1 
ATOM   2038 C CA  . GLU   B 2 41  ? 35.222  7.402   -2.635  1.00 94.12 41  B 1 
ATOM   2039 C C   . GLU   B 2 41  ? 33.784  6.871   -2.487  1.00 94.58 41  B 1 
ATOM   2040 O O   . GLU   B 2 41  ? 33.053  7.290   -1.593  1.00 91.48 41  B 1 
ATOM   2041 C CB  . GLU   B 2 41  ? 35.247  8.929   -2.746  1.00 92.85 41  B 1 
ATOM   2042 C CG  . GLU   B 2 41  ? 36.669  9.504   -2.663  1.00 86.70 41  B 1 
ATOM   2043 C CD  . GLU   B 2 41  ? 36.714  10.995  -2.302  1.00 78.01 41  B 1 
ATOM   2044 O OE1 . GLU   B 2 41  ? 37.845  11.532  -2.250  1.00 68.56 41  B 1 
ATOM   2045 O OE2 . GLU   B 2 41  ? 35.646  11.579  -2.002  1.00 69.95 41  B 1 
ATOM   2046 N N   . ARG   B 2 42  ? 33.392  5.917   -3.327  1.00 94.28 42  B 1 
ATOM   2047 C CA  . ARG   B 2 42  ? 32.029  5.377   -3.463  1.00 94.77 42  B 1 
ATOM   2048 C C   . ARG   B 2 42  ? 31.006  6.383   -4.004  1.00 95.78 42  B 1 
ATOM   2049 O O   . ARG   B 2 42  ? 29.808  6.191   -3.791  1.00 93.40 42  B 1 
ATOM   2050 C CB  . ARG   B 2 42  ? 31.547  4.675   -2.186  1.00 92.40 42  B 1 
ATOM   2051 C CG  . ARG   B 2 42  ? 32.431  3.509   -1.743  1.00 84.22 42  B 1 
ATOM   2052 C CD  . ARG   B 2 42  ? 31.772  2.728   -0.599  1.00 80.51 42  B 1 
ATOM   2053 N NE  . ARG   B 2 42  ? 30.530  2.065   -1.050  1.00 76.50 42  B 1 
ATOM   2054 C CZ  . ARG   B 2 42  ? 30.000  0.936   -0.586  1.00 70.32 42  B 1 
ATOM   2055 N NH1 . ARG   B 2 42  ? 30.540  0.285   0.410   1.00 63.49 42  B 1 
ATOM   2056 N NH2 . ARG   B 2 42  ? 28.927  0.437   -1.129  1.00 64.10 42  B 1 
ATOM   2057 N N   . HIS   B 2 43  ? 31.438  7.403   -4.738  1.00 95.28 43  B 1 
ATOM   2058 C CA  . HIS   B 2 43  ? 30.525  8.239   -5.509  1.00 95.02 43  B 1 
ATOM   2059 C C   . HIS   B 2 43  ? 29.958  7.449   -6.688  1.00 95.50 43  B 1 
ATOM   2060 O O   . HIS   B 2 43  ? 30.682  6.723   -7.368  1.00 93.89 43  B 1 
ATOM   2061 C CB  . HIS   B 2 43  ? 31.235  9.495   -6.017  1.00 93.87 43  B 1 
ATOM   2062 C CG  . HIS   B 2 43  ? 31.867  10.342  -4.952  1.00 91.97 43  B 1 
ATOM   2063 N ND1 . HIS   B 2 43  ? 33.078  11.000  -5.064  1.00 79.68 43  B 1 
ATOM   2064 C CD2 . HIS   B 2 43  ? 31.369  10.642  -3.714  1.00 80.47 43  B 1 
ATOM   2065 C CE1 . HIS   B 2 43  ? 33.298  11.677  -3.929  1.00 82.51 43  B 1 
ATOM   2066 N NE2 . HIS   B 2 43  ? 32.280  11.484  -3.079  1.00 84.06 43  B 1 
ATOM   2067 N N   . VAL   B 2 44  ? 28.666  7.601   -6.958  1.00 95.60 44  B 1 
ATOM   2068 C CA  . VAL   B 2 44  ? 28.030  6.979   -8.124  1.00 95.72 44  B 1 
ATOM   2069 C C   . VAL   B 2 44  ? 28.366  7.799   -9.365  1.00 95.60 44  B 1 
ATOM   2070 O O   . VAL   B 2 44  ? 27.822  8.875   -9.573  1.00 93.94 44  B 1 
ATOM   2071 C CB  . VAL   B 2 44  ? 26.513  6.814   -7.932  1.00 95.01 44  B 1 
ATOM   2072 C CG1 . VAL   B 2 44  ? 25.876  6.131   -9.145  1.00 91.25 44  B 1 
ATOM   2073 C CG2 . VAL   B 2 44  ? 26.202  5.947   -6.707  1.00 90.87 44  B 1 
ATOM   2074 N N   . ILE   B 2 45  ? 29.239  7.270   -10.208 1.00 96.15 45  B 1 
ATOM   2075 C CA  . ILE   B 2 45  ? 29.697  7.921   -11.445 1.00 95.68 45  B 1 
ATOM   2076 C C   . ILE   B 2 45  ? 29.031  7.365   -12.709 1.00 95.77 45  B 1 
ATOM   2077 O O   . ILE   B 2 45  ? 29.166  7.932   -13.795 1.00 93.60 45  B 1 
ATOM   2078 C CB  . ILE   B 2 45  ? 31.234  7.859   -11.550 1.00 94.81 45  B 1 
ATOM   2079 C CG1 . ILE   B 2 45  ? 31.768  6.407   -11.552 1.00 90.28 45  B 1 
ATOM   2080 C CG2 . ILE   B 2 45  ? 31.867  8.691   -10.417 1.00 87.91 45  B 1 
ATOM   2081 C CD1 . ILE   B 2 45  ? 33.244  6.291   -11.948 1.00 85.97 45  B 1 
ATOM   2082 N N   . GLY   B 2 46  ? 28.312  6.249   -12.573 1.00 96.33 46  B 1 
ATOM   2083 C CA  . GLY   B 2 46  ? 27.611  5.621   -13.677 1.00 96.40 46  B 1 
ATOM   2084 C C   . GLY   B 2 46  ? 26.683  4.495   -13.240 1.00 97.11 46  B 1 
ATOM   2085 O O   . GLY   B 2 46  ? 26.640  4.094   -12.077 1.00 96.21 46  B 1 
ATOM   2086 N N   . MET   B 2 47  ? 25.938  3.971   -14.214 1.00 97.01 47  B 1 
ATOM   2087 C CA  . MET   B 2 47  ? 25.050  2.825   -14.024 1.00 97.07 47  B 1 
ATOM   2088 C C   . MET   B 2 47  ? 25.159  1.894   -15.226 1.00 97.05 47  B 1 
ATOM   2089 O O   . MET   B 2 47  ? 25.063  2.340   -16.372 1.00 95.64 47  B 1 
ATOM   2090 C CB  . MET   B 2 47  ? 23.609  3.329   -13.839 1.00 95.99 47  B 1 
ATOM   2091 C CG  . MET   B 2 47  ? 22.577  2.205   -13.653 1.00 92.07 47  B 1 
ATOM   2092 S SD  . MET   B 2 47  ? 22.802  1.144   -12.199 1.00 93.49 47  B 1 
ATOM   2093 C CE  . MET   B 2 47  ? 22.517  2.333   -10.884 1.00 87.28 47  B 1 
ATOM   2094 N N   . ILE   B 2 48  ? 25.306  0.602   -14.962 1.00 96.74 48  B 1 
ATOM   2095 C CA  . ILE   B 2 48  ? 25.176  -0.456  -15.960 1.00 96.50 48  B 1 
ATOM   2096 C C   . ILE   B 2 48  ? 24.007  -1.353  -15.580 1.00 96.72 48  B 1 
ATOM   2097 O O   . ILE   B 2 48  ? 23.874  -1.785  -14.438 1.00 95.41 48  B 1 
ATOM   2098 C CB  . ILE   B 2 48  ? 26.501  -1.223  -16.152 1.00 94.67 48  B 1 
ATOM   2099 C CG1 . ILE   B 2 48  ? 27.387  -0.372  -17.082 1.00 85.88 48  B 1 
ATOM   2100 C CG2 . ILE   B 2 48  ? 26.288  -2.631  -16.737 1.00 85.31 48  B 1 
ATOM   2101 C CD1 . ILE   B 2 48  ? 28.680  -1.040  -17.513 1.00 79.17 48  B 1 
ATOM   2102 N N   . THR   B 2 49  ? 23.179  -1.665  -16.576 1.00 96.96 49  B 1 
ATOM   2103 C CA  . THR   B 2 49  ? 22.061  -2.596  -16.414 1.00 96.41 49  B 1 
ATOM   2104 C C   . THR   B 2 49  ? 22.176  -3.765  -17.392 1.00 96.13 49  B 1 
ATOM   2105 O O   . THR   B 2 49  ? 22.853  -3.675  -18.417 1.00 95.15 49  B 1 
ATOM   2106 C CB  . THR   B 2 49  ? 20.705  -1.889  -16.563 1.00 95.35 49  B 1 
ATOM   2107 O OG1 . THR   B 2 49  ? 20.444  -1.529  -17.893 1.00 90.15 49  B 1 
ATOM   2108 C CG2 . THR   B 2 49  ? 20.584  -0.629  -15.702 1.00 91.20 49  B 1 
ATOM   2109 N N   . ASP   B 2 50  ? 21.455  -4.853  -17.116 1.00 95.03 50  B 1 
ATOM   2110 C CA  . ASP   B 2 50  ? 21.303  -5.983  -18.047 1.00 94.43 50  B 1 
ATOM   2111 C C   . ASP   B 2 50  ? 20.813  -5.525  -19.435 1.00 94.34 50  B 1 
ATOM   2112 O O   . ASP   B 2 50  ? 21.174  -6.105  -20.458 1.00 92.59 50  B 1 
ATOM   2113 C CB  . ASP   B 2 50  ? 20.310  -6.973  -17.419 1.00 93.27 50  B 1 
ATOM   2114 C CG  . ASP   B 2 50  ? 19.885  -8.116  -18.352 1.00 91.45 50  B 1 
ATOM   2115 O OD1 . ASP   B 2 50  ? 20.679  -9.041  -18.595 1.00 84.30 50  B 1 
ATOM   2116 O OD2 . ASP   B 2 50  ? 18.715  -8.100  -18.815 1.00 83.95 50  B 1 
ATOM   2117 N N   . ARG   B 2 51  ? 20.030  -4.450  -19.485 1.00 94.63 51  B 1 
ATOM   2118 C CA  . ARG   B 2 51  ? 19.558  -3.862  -20.744 1.00 94.39 51  B 1 
ATOM   2119 C C   . ARG   B 2 51  ? 20.685  -3.158  -21.515 1.00 94.32 51  B 1 
ATOM   2120 O O   . ARG   B 2 51  ? 20.764  -3.327  -22.724 1.00 92.20 51  B 1 
ATOM   2121 C CB  . ARG   B 2 51  ? 18.369  -2.935  -20.443 1.00 93.12 51  B 1 
ATOM   2122 C CG  . ARG   B 2 51  ? 17.599  -2.591  -21.707 1.00 87.01 51  B 1 
ATOM   2123 C CD  . ARG   B 2 51  ? 16.413  -1.678  -21.410 1.00 86.80 51  B 1 
ATOM   2124 N NE  . ARG   B 2 51  ? 15.237  -2.413  -20.889 1.00 83.52 51  B 1 
ATOM   2125 C CZ  . ARG   B 2 51  ? 14.471  -2.090  -19.867 1.00 82.64 51  B 1 
ATOM   2126 N NH1 . ARG   B 2 51  ? 14.711  -1.052  -19.121 1.00 72.18 51  B 1 
ATOM   2127 N NH2 . ARG   B 2 51  ? 13.423  -2.802  -19.587 1.00 76.02 51  B 1 
ATOM   2128 N N   . ASP   B 2 52  ? 21.566  -2.444  -20.821 1.00 94.06 52  B 1 
ATOM   2129 C CA  . ASP   B 2 52  ? 22.737  -1.784  -21.420 1.00 93.70 52  B 1 
ATOM   2130 C C   . ASP   B 2 52  ? 23.757  -2.820  -21.910 1.00 93.56 52  B 1 
ATOM   2131 O O   . ASP   B 2 52  ? 24.248  -2.725  -23.034 1.00 92.31 52  B 1 
ATOM   2132 C CB  . ASP   B 2 52  ? 23.397  -0.834  -20.409 1.00 93.73 52  B 1 
ATOM   2133 C CG  . ASP   B 2 52  ? 22.405  0.151   -19.801 1.00 93.23 52  B 1 
ATOM   2134 O OD1 . ASP   B 2 52  ? 21.661  0.804   -20.565 1.00 89.64 52  B 1 
ATOM   2135 O OD2 . ASP   B 2 52  ? 22.333  0.191   -18.551 1.00 89.25 52  B 1 
ATOM   2136 N N   . MET   B 2 53  ? 23.989  -3.872  -21.115 1.00 92.82 53  B 1 
ATOM   2137 C CA  . MET   B 2 53  ? 24.852  -4.995  -21.484 1.00 92.42 53  B 1 
ATOM   2138 C C   . MET   B 2 53  ? 24.361  -5.686  -22.757 1.00 92.15 53  B 1 
ATOM   2139 O O   . MET   B 2 53  ? 25.142  -5.899  -23.680 1.00 90.15 53  B 1 
ATOM   2140 C CB  . MET   B 2 53  ? 24.924  -6.011  -20.335 1.00 91.86 53  B 1 
ATOM   2141 C CG  . MET   B 2 53  ? 25.691  -5.483  -19.119 1.00 87.16 53  B 1 
ATOM   2142 S SD  . MET   B 2 53  ? 27.403  -4.978  -19.434 1.00 85.95 53  B 1 
ATOM   2143 C CE  . MET   B 2 53  ? 28.108  -6.543  -19.972 1.00 75.51 53  B 1 
ATOM   2144 N N   . LYS   B 2 54  ? 23.064  -5.979  -22.850 1.00 91.53 54  B 1 
ATOM   2145 C CA  . LYS   B 2 54  ? 22.469  -6.597  -24.047 1.00 90.65 54  B 1 
ATOM   2146 C C   . LYS   B 2 54  ? 22.550  -5.698  -25.281 1.00 90.09 54  B 1 
ATOM   2147 O O   . LYS   B 2 54  ? 22.748  -6.202  -26.376 1.00 88.32 54  B 1 
ATOM   2148 C CB  . LYS   B 2 54  ? 21.020  -6.994  -23.754 1.00 90.39 54  B 1 
ATOM   2149 C CG  . LYS   B 2 54  ? 20.991  -8.266  -22.902 1.00 88.85 54  B 1 
ATOM   2150 C CD  . LYS   B 2 54  ? 19.565  -8.648  -22.512 1.00 85.17 54  B 1 
ATOM   2151 C CE  . LYS   B 2 54  ? 19.627  -9.985  -21.774 1.00 82.16 54  B 1 
ATOM   2152 N NZ  . LYS   B 2 54  ? 18.305  -10.426 -21.300 1.00 75.56 54  B 1 
ATOM   2153 N N   . GLN   B 2 55  ? 22.423  -4.384  -25.100 1.00 90.35 55  B 1 
ATOM   2154 C CA  . GLN   B 2 55  ? 22.550  -3.421  -26.196 1.00 89.26 55  B 1 
ATOM   2155 C C   . GLN   B 2 55  ? 23.999  -3.294  -26.694 1.00 89.20 55  B 1 
ATOM   2156 O O   . GLN   B 2 55  ? 24.228  -3.117  -27.890 1.00 86.52 55  B 1 
ATOM   2157 C CB  . GLN   B 2 55  ? 21.988  -2.075  -25.723 1.00 87.81 55  B 1 
ATOM   2158 C CG  . GLN   B 2 55  ? 21.935  -1.046  -26.862 1.00 82.30 55  B 1 
ATOM   2159 C CD  . GLN   B 2 55  ? 21.221  0.251   -26.475 1.00 78.86 55  B 1 
ATOM   2160 O OE1 . GLN   B 2 55  ? 20.682  0.430   -25.394 1.00 71.41 55  B 1 
ATOM   2161 N NE2 . GLN   B 2 55  ? 21.165  1.206   -27.369 1.00 69.30 55  B 1 
ATOM   2162 N N   . ALA   B 2 56  ? 24.971  -3.398  -25.796 1.00 88.22 56  B 1 
ATOM   2163 C CA  . ALA   B 2 56  ? 26.389  -3.334  -26.140 1.00 87.56 56  B 1 
ATOM   2164 C C   . ALA   B 2 56  ? 26.953  -4.673  -26.644 1.00 87.09 56  B 1 
ATOM   2165 O O   . ALA   B 2 56  ? 27.923  -4.681  -27.407 1.00 84.16 56  B 1 
ATOM   2166 C CB  . ALA   B 2 56  ? 27.145  -2.835  -24.910 1.00 87.22 56  B 1 
ATOM   2167 N N   . SER   B 2 57  ? 26.353  -5.792  -26.239 1.00 85.98 57  B 1 
ATOM   2168 C CA  . SER   B 2 57  ? 26.750  -7.128  -26.684 1.00 84.90 57  B 1 
ATOM   2169 C C   . SER   B 2 57  ? 26.593  -7.278  -28.199 1.00 84.97 57  B 1 
ATOM   2170 O O   . SER   B 2 57  ? 25.688  -6.683  -28.786 1.00 82.59 57  B 1 
ATOM   2171 C CB  . SER   B 2 57  ? 25.916  -8.216  -25.999 1.00 82.91 57  B 1 
ATOM   2172 O OG  . SER   B 2 57  ? 26.154  -8.267  -24.611 1.00 73.36 57  B 1 
ATOM   2173 N N   . PRO   B 2 58  ? 27.420  -8.116  -28.836 1.00 81.27 58  B 1 
ATOM   2174 C CA  . PRO   B 2 58  ? 27.141  -8.572  -30.192 1.00 79.55 58  B 1 
ATOM   2175 C C   . PRO   B 2 58  ? 25.749  -9.199  -30.266 1.00 79.53 58  B 1 
ATOM   2176 O O   . PRO   B 2 58  ? 25.297  -9.849  -29.317 1.00 75.03 58  B 1 
ATOM   2177 C CB  . PRO   B 2 58  ? 28.241  -9.583  -30.532 1.00 75.56 58  B 1 
ATOM   2178 C CG  . PRO   B 2 58  ? 29.356  -9.256  -29.543 1.00 74.05 58  B 1 
ATOM   2179 C CD  . PRO   B 2 58  ? 28.608  -8.758  -28.315 1.00 77.75 58  B 1 
ATOM   2180 N N   . SER   B 2 59  ? 25.091  -9.029  -31.407 1.00 76.94 59  B 1 
ATOM   2181 C CA  . SER   B 2 59  ? 23.795  -9.656  -31.666 1.00 74.82 59  B 1 
ATOM   2182 C C   . SER   B 2 59  ? 23.855  -11.163 -31.414 1.00 74.56 59  B 1 
ATOM   2183 O O   . SER   B 2 59  ? 24.863  -11.810 -31.705 1.00 71.32 59  B 1 
ATOM   2184 C CB  . SER   B 2 59  ? 23.390  -9.385  -33.120 1.00 69.98 59  B 1 
ATOM   2185 O OG  . SER   B 2 59  ? 22.192  -10.059 -33.469 1.00 66.19 59  B 1 
ATOM   2186 N N   . ILE   B 2 60  ? 22.748  -11.743 -30.968 1.00 71.91 60  B 1 
ATOM   2187 C CA  . ILE   B 2 60  ? 22.602  -13.207 -30.864 1.00 68.91 60  B 1 
ATOM   2188 C C   . ILE   B 2 60  ? 22.866  -13.932 -32.198 1.00 69.22 60  B 1 
ATOM   2189 O O   . ILE   B 2 60  ? 23.139  -15.124 -32.210 1.00 66.97 60  B 1 
ATOM   2190 C CB  . ILE   B 2 60  ? 21.202  -13.586 -30.326 1.00 66.79 60  B 1 
ATOM   2191 C CG1 . ILE   B 2 60  ? 20.062  -13.043 -31.213 1.00 63.86 60  B 1 
ATOM   2192 C CG2 . ILE   B 2 60  ? 21.067  -13.110 -28.865 1.00 61.79 60  B 1 
ATOM   2193 C CD1 . ILE   B 2 60  ? 18.659  -13.511 -30.818 1.00 58.46 60  B 1 
ATOM   2194 N N   . PHE   B 2 61  ? 22.818  -13.204 -33.303 1.00 68.45 61  B 1 
ATOM   2195 C CA  . PHE   B 2 61  ? 23.140  -13.704 -34.639 1.00 65.52 61  B 1 
ATOM   2196 C C   . PHE   B 2 61  ? 24.614  -13.498 -35.033 1.00 65.09 61  B 1 
ATOM   2197 O O   . PHE   B 2 61  ? 25.008  -13.870 -36.136 1.00 61.32 61  B 1 
ATOM   2198 C CB  . PHE   B 2 61  ? 22.194  -13.032 -35.644 1.00 63.42 61  B 1 
ATOM   2199 C CG  . PHE   B 2 61  ? 20.724  -13.173 -35.311 1.00 63.20 61  B 1 
ATOM   2200 C CD1 . PHE   B 2 61  ? 20.108  -14.438 -35.345 1.00 57.40 61  B 1 
ATOM   2201 C CD2 . PHE   B 2 61  ? 19.960  -12.039 -34.964 1.00 55.63 61  B 1 
ATOM   2202 C CE1 . PHE   B 2 61  ? 18.739  -14.567 -35.058 1.00 53.27 61  B 1 
ATOM   2203 C CE2 . PHE   B 2 61  ? 18.588  -12.163 -34.679 1.00 53.16 61  B 1 
ATOM   2204 C CZ  . PHE   B 2 61  ? 17.976  -13.429 -34.727 1.00 59.04 61  B 1 
ATOM   2205 N N   . GLU   B 2 62  ? 25.430  -12.898 -34.148 1.00 71.98 62  B 1 
ATOM   2206 C CA  . GLU   B 2 62  ? 26.834  -12.541 -34.410 1.00 69.77 62  B 1 
ATOM   2207 C C   . GLU   B 2 62  ? 27.735  -12.868 -33.216 1.00 69.92 62  B 1 
ATOM   2208 O O   . GLU   B 2 62  ? 28.289  -11.985 -32.557 1.00 64.20 62  B 1 
ATOM   2209 C CB  . GLU   B 2 62  ? 26.952  -11.063 -34.769 1.00 64.06 62  B 1 
ATOM   2210 C CG  . GLU   B 2 62  ? 26.213  -10.707 -36.052 1.00 58.53 62  B 1 
ATOM   2211 C CD  . GLU   B 2 62  ? 26.785  -9.420  -36.612 1.00 53.67 62  B 1 
ATOM   2212 O OE1 . GLU   B 2 62  ? 27.224  -9.489  -37.769 1.00 48.36 62  B 1 
ATOM   2213 O OE2 . GLU   B 2 62  ? 26.819  -8.386  -35.936 1.00 50.96 62  B 1 
ATOM   2214 N N   . GLU   B 2 63  ? 27.953  -14.143 -32.941 1.00 69.65 63  B 1 
ATOM   2215 C CA  . GLU   B 2 63  ? 28.790  -14.572 -31.808 1.00 68.42 63  B 1 
ATOM   2216 C C   . GLU   B 2 63  ? 30.278  -14.205 -31.965 1.00 69.59 63  B 1 
ATOM   2217 O O   . GLU   B 2 63  ? 31.004  -14.076 -30.984 1.00 63.74 63  B 1 
ATOM   2218 C CB  . GLU   B 2 63  ? 28.632  -16.078 -31.578 1.00 62.25 63  B 1 
ATOM   2219 C CG  . GLU   B 2 63  ? 27.203  -16.454 -31.144 1.00 55.74 63  B 1 
ATOM   2220 C CD  . GLU   B 2 63  ? 27.118  -17.872 -30.578 1.00 50.27 63  B 1 
ATOM   2221 O OE1 . GLU   B 2 63  ? 26.236  -18.084 -29.719 1.00 45.56 63  B 1 
ATOM   2222 O OE2 . GLU   B 2 63  ? 27.958  -18.718 -30.962 1.00 46.55 63  B 1 
ATOM   2223 N N   . ASN   B 2 64  ? 30.719  -13.973 -33.180 1.00 69.95 64  B 1 
ATOM   2224 C CA  . ASN   B 2 64  ? 32.138  -13.891 -33.556 1.00 68.65 64  B 1 
ATOM   2225 C C   . ASN   B 2 64  ? 32.935  -12.801 -32.824 1.00 70.58 64  B 1 
ATOM   2226 O O   . ASN   B 2 64  ? 34.144  -12.940 -32.653 1.00 64.99 64  B 1 
ATOM   2227 C CB  . ASN   B 2 64  ? 32.234  -13.646 -35.074 1.00 62.16 64  B 1 
ATOM   2228 C CG  . ASN   B 2 64  ? 31.450  -14.631 -35.930 1.00 55.57 64  B 1 
ATOM   2229 O OD1 . ASN   B 2 64  ? 30.862  -15.584 -35.469 1.00 49.62 64  B 1 
ATOM   2230 N ND2 . ASN   B 2 64  ? 31.392  -14.405 -37.219 1.00 48.43 64  B 1 
ATOM   2231 N N   . LYS   B 2 65  ? 32.303  -11.689 -32.416 1.00 71.82 65  B 1 
ATOM   2232 C CA  . LYS   B 2 65  ? 33.004  -10.555 -31.784 1.00 72.12 65  B 1 
ATOM   2233 C C   . LYS   B 2 65  ? 32.826  -10.487 -30.268 1.00 75.35 65  B 1 
ATOM   2234 O O   . LYS   B 2 65  ? 33.125  -9.472  -29.650 1.00 70.85 65  B 1 
ATOM   2235 C CB  . LYS   B 2 65  ? 32.655  -9.246  -32.489 1.00 65.72 65  B 1 
ATOM   2236 C CG  . LYS   B 2 65  ? 33.134  -9.243  -33.948 1.00 61.52 65  B 1 
ATOM   2237 C CD  . LYS   B 2 65  ? 33.198  -7.807  -34.433 1.00 56.92 65  B 1 
ATOM   2238 C CE  . LYS   B 2 65  ? 33.309  -7.661  -35.942 1.00 51.06 65  B 1 
ATOM   2239 N NZ  . LYS   B 2 65  ? 32.914  -6.290  -36.335 1.00 46.70 65  B 1 
ATOM   2240 N N   . ARG   B 2 66  ? 32.392  -11.572 -29.664 1.00 75.40 66  B 1 
ATOM   2241 C CA  . ARG   B 2 66  ? 32.138  -11.651 -28.223 1.00 76.55 66  B 1 
ATOM   2242 C C   . ARG   B 2 66  ? 33.395  -11.401 -27.390 1.00 79.22 66  B 1 
ATOM   2243 O O   . ARG   B 2 66  ? 33.321  -10.704 -26.386 1.00 76.45 66  B 1 
ATOM   2244 C CB  . ARG   B 2 66  ? 31.491  -13.007 -27.921 1.00 72.34 66  B 1 
ATOM   2245 C CG  . ARG   B 2 66  ? 30.765  -13.006 -26.575 1.00 65.26 66  B 1 
ATOM   2246 C CD  . ARG   B 2 66  ? 30.015  -14.328 -26.404 1.00 61.33 66  B 1 
ATOM   2247 N NE  . ARG   B 2 66  ? 29.216  -14.350 -25.172 1.00 54.48 66  B 1 
ATOM   2248 C CZ  . ARG   B 2 66  ? 28.372  -15.302 -24.812 1.00 50.22 66  B 1 
ATOM   2249 N NH1 . ARG   B 2 66  ? 28.189  -16.366 -25.544 1.00 46.16 66  B 1 
ATOM   2250 N NH2 . ARG   B 2 66  ? 27.695  -15.192 -23.708 1.00 43.75 66  B 1 
ATOM   2251 N N   . SER   B 2 67  ? 34.546  -11.893 -27.823 1.00 78.29 67  B 1 
ATOM   2252 C CA  . SER   B 2 67  ? 35.827  -11.684 -27.133 1.00 79.08 67  B 1 
ATOM   2253 C C   . SER   B 2 67  ? 36.209  -10.204 -27.022 1.00 81.65 67  B 1 
ATOM   2254 O O   . SER   B 2 67  ? 36.602  -9.746  -25.954 1.00 78.22 67  B 1 
ATOM   2255 C CB  . SER   B 2 67  ? 36.937  -12.448 -27.861 1.00 73.70 67  B 1 
ATOM   2256 O OG  . SER   B 2 67  ? 36.992  -12.068 -29.226 1.00 64.64 67  B 1 
ATOM   2257 N N   . LEU   B 2 68  ? 36.038  -9.439  -28.095 1.00 78.92 68  B 1 
ATOM   2258 C CA  . LEU   B 2 68  ? 36.349  -8.011  -28.111 1.00 79.36 68  B 1 
ATOM   2259 C C   . LEU   B 2 68  ? 35.386  -7.201  -27.227 1.00 81.95 68  B 1 
ATOM   2260 O O   . LEU   B 2 68  ? 35.780  -6.195  -26.650 1.00 79.68 68  B 1 
ATOM   2261 C CB  . LEU   B 2 68  ? 36.303  -7.502  -29.565 1.00 74.92 68  B 1 
ATOM   2262 C CG  . LEU   B 2 68  ? 37.084  -6.185  -29.747 1.00 66.40 68  B 1 
ATOM   2263 C CD1 . LEU   B 2 68  ? 38.558  -6.475  -30.018 1.00 60.05 68  B 1 
ATOM   2264 C CD2 . LEU   B 2 68  ? 36.536  -5.378  -30.920 1.00 59.36 68  B 1 
ATOM   2265 N N   . PHE   B 2 69  ? 34.140  -7.641  -27.130 1.00 83.10 69  B 1 
ATOM   2266 C CA  . PHE   B 2 69  ? 33.144  -7.045  -26.244 1.00 84.32 69  B 1 
ATOM   2267 C C   . PHE   B 2 69  ? 33.517  -7.246  -24.769 1.00 86.24 69  B 1 
ATOM   2268 O O   . PHE   B 2 69  ? 33.541  -6.278  -24.018 1.00 84.98 69  B 1 
ATOM   2269 C CB  . PHE   B 2 69  ? 31.766  -7.629  -26.576 1.00 81.94 69  B 1 
ATOM   2270 C CG  . PHE   B 2 69  ? 30.715  -7.351  -25.530 1.00 81.83 69  B 1 
ATOM   2271 C CD1 . PHE   B 2 69  ? 30.340  -8.358  -24.617 1.00 75.77 69  B 1 
ATOM   2272 C CD2 . PHE   B 2 69  ? 30.134  -6.075  -25.435 1.00 75.56 69  B 1 
ATOM   2273 C CE1 . PHE   B 2 69  ? 29.385  -8.087  -23.626 1.00 75.21 69  B 1 
ATOM   2274 C CE2 . PHE   B 2 69  ? 29.178  -5.802  -24.443 1.00 73.94 69  B 1 
ATOM   2275 C CZ  . PHE   B 2 69  ? 28.803  -6.811  -23.538 1.00 76.85 69  B 1 
ATOM   2276 N N   . LEU   B 2 70  ? 33.879  -8.461  -24.380 1.00 87.12 70  B 1 
ATOM   2277 C CA  . LEU   B 2 70  ? 34.188  -8.823  -22.990 1.00 87.47 70  B 1 
ATOM   2278 C C   . LEU   B 2 70  ? 35.392  -8.062  -22.414 1.00 88.78 70  B 1 
ATOM   2279 O O   . LEU   B 2 70  ? 35.436  -7.807  -21.213 1.00 87.05 70  B 1 
ATOM   2280 C CB  . LEU   B 2 70  ? 34.435  -10.341 -22.919 1.00 85.51 70  B 1 
ATOM   2281 C CG  . LEU   B 2 70  ? 33.185  -11.212 -23.157 1.00 82.41 70  B 1 
ATOM   2282 C CD1 . LEU   B 2 70  ? 33.593  -12.683 -23.236 1.00 77.55 70  B 1 
ATOM   2283 C CD2 . LEU   B 2 70  ? 32.148  -11.063 -22.050 1.00 77.18 70  B 1 
ATOM   2284 N N   . THR   B 2 71  ? 36.344  -7.672  -23.261 1.00 89.61 71  B 1 
ATOM   2285 C CA  . THR   B 2 71  ? 37.555  -6.938  -22.849 1.00 89.11 71  B 1 
ATOM   2286 C C   . THR   B 2 71  ? 37.364  -5.421  -22.759 1.00 90.00 71  B 1 
ATOM   2287 O O   . THR   B 2 71  ? 38.263  -4.730  -22.281 1.00 87.16 71  B 1 
ATOM   2288 C CB  . THR   B 2 71  ? 38.730  -7.246  -23.784 1.00 86.69 71  B 1 
ATOM   2289 O OG1 . THR   B 2 71  ? 38.393  -6.972  -25.127 1.00 77.53 71  B 1 
ATOM   2290 C CG2 . THR   B 2 71  ? 39.155  -8.710  -23.709 1.00 74.86 71  B 1 
ATOM   2291 N N   . ARG   B 2 72  ? 36.232  -4.876  -23.208 1.00 90.26 72  B 1 
ATOM   2292 C CA  . ARG   B 2 72  ? 35.949  -3.439  -23.082 1.00 90.14 72  B 1 
ATOM   2293 C C   . ARG   B 2 72  ? 35.742  -3.057  -21.620 1.00 91.59 72  B 1 
ATOM   2294 O O   . ARG   B 2 72  ? 35.271  -3.854  -20.818 1.00 90.17 72  B 1 
ATOM   2295 C CB  . ARG   B 2 72  ? 34.742  -3.026  -23.932 1.00 88.17 72  B 1 
ATOM   2296 C CG  . ARG   B 2 72  ? 35.055  -3.047  -25.433 1.00 82.30 72  B 1 
ATOM   2297 C CD  . ARG   B 2 72  ? 33.844  -2.556  -26.222 1.00 77.75 72  B 1 
ATOM   2298 N NE  . ARG   B 2 72  ? 34.090  -2.560  -27.674 1.00 71.58 72  B 1 
ATOM   2299 C CZ  . ARG   B 2 72  ? 34.218  -1.509  -28.470 1.00 65.84 72  B 1 
ATOM   2300 N NH1 . ARG   B 2 72  ? 34.188  -0.289  -28.025 1.00 59.40 72  B 1 
ATOM   2301 N NH2 . ARG   B 2 72  ? 34.365  -1.677  -29.751 1.00 58.99 72  B 1 
ATOM   2302 N N   . SER   B 2 73  ? 36.059  -1.812  -21.298 1.00 92.81 73  B 1 
ATOM   2303 C CA  . SER   B 2 73  ? 35.838  -1.246  -19.970 1.00 93.36 73  B 1 
ATOM   2304 C C   . SER   B 2 73  ? 34.380  -0.830  -19.771 1.00 93.89 73  B 1 
ATOM   2305 O O   . SER   B 2 73  ? 33.670  -0.462  -20.704 1.00 91.93 73  B 1 
ATOM   2306 C CB  . SER   B 2 73  ? 36.789  -0.070  -19.732 1.00 91.37 73  B 1 
ATOM   2307 O OG  . SER   B 2 73  ? 36.665  0.871   -20.779 1.00 83.23 73  B 1 
ATOM   2308 N N   . VAL   B 2 74  ? 33.949  -0.855  -18.521 1.00 93.90 74  B 1 
ATOM   2309 C CA  . VAL   B 2 74  ? 32.618  -0.432  -18.070 1.00 94.25 74  B 1 
ATOM   2310 C C   . VAL   B 2 74  ? 32.295  1.016   -18.469 1.00 94.25 74  B 1 
ATOM   2311 O O   . VAL   B 2 74  ? 31.176  1.300   -18.892 1.00 92.66 74  B 1 
ATOM   2312 C CB  . VAL   B 2 74  ? 32.570  -0.637  -16.541 1.00 93.16 74  B 1 
ATOM   2313 C CG1 . VAL   B 2 74  ? 31.555  0.228   -15.808 1.00 87.97 74  B 1 
ATOM   2314 C CG2 . VAL   B 2 74  ? 32.272  -2.109  -16.229 1.00 87.64 74  B 1 
ATOM   2315 N N   . ASP   B 2 75  ? 33.269  1.920   -18.397 1.00 94.42 75  B 1 
ATOM   2316 C CA  . ASP   B 2 75  ? 33.096  3.341   -18.726 1.00 93.78 75  B 1 
ATOM   2317 C C   . ASP   B 2 75  ? 32.752  3.603   -20.200 1.00 93.98 75  B 1 
ATOM   2318 O O   . ASP   B 2 75  ? 32.214  4.659   -20.530 1.00 91.51 75  B 1 
ATOM   2319 C CB  . ASP   B 2 75  ? 34.345  4.131   -18.304 1.00 91.32 75  B 1 
ATOM   2320 C CG  . ASP   B 2 75  ? 35.591  3.870   -19.164 1.00 86.00 75  B 1 
ATOM   2321 O OD1 . ASP   B 2 75  ? 35.727  2.747   -19.692 1.00 73.70 75  B 1 
ATOM   2322 O OD2 . ASP   B 2 75  ? 36.416  4.799   -19.281 1.00 75.46 75  B 1 
ATOM   2323 N N   . SER   B 2 76  ? 32.995  2.629   -21.080 1.00 92.75 76  B 1 
ATOM   2324 C CA  . SER   B 2 76  ? 32.662  2.716   -22.503 1.00 91.43 76  B 1 
ATOM   2325 C C   . SER   B 2 76  ? 31.161  2.622   -22.802 1.00 91.85 76  B 1 
ATOM   2326 O O   . SER   B 2 76  ? 30.737  3.030   -23.883 1.00 89.28 76  B 1 
ATOM   2327 C CB  . SER   B 2 76  ? 33.435  1.652   -23.293 1.00 89.69 76  B 1 
ATOM   2328 O OG  . SER   B 2 76  ? 32.948  0.343   -23.099 1.00 83.94 76  B 1 
ATOM   2329 N N   . ILE   B 2 77  ? 30.366  2.085   -21.872 1.00 93.00 77  B 1 
ATOM   2330 C CA  . ILE   B 2 77  ? 28.917  1.893   -22.067 1.00 92.66 77  B 1 
ATOM   2331 C C   . ILE   B 2 77  ? 28.050  2.409   -20.914 1.00 93.49 77  B 1 
ATOM   2332 O O   . ILE   B 2 77  ? 26.829  2.472   -21.062 1.00 91.91 77  B 1 
ATOM   2333 C CB  . ILE   B 2 77  ? 28.572  0.417   -22.370 1.00 90.95 77  B 1 
ATOM   2334 C CG1 . ILE   B 2 77  ? 28.748  -0.505  -21.142 1.00 84.27 77  B 1 
ATOM   2335 C CG2 . ILE   B 2 77  ? 29.390  -0.106  -23.568 1.00 80.95 77  B 1 
ATOM   2336 C CD1 . ILE   B 2 77  ? 27.985  -1.829  -21.297 1.00 81.78 77  B 1 
ATOM   2337 N N   . MET   B 2 78  ? 28.635  2.750   -19.771 1.00 94.57 78  B 1 
ATOM   2338 C CA  . MET   B 2 78  ? 27.885  3.161   -18.590 1.00 95.01 78  B 1 
ATOM   2339 C C   . MET   B 2 78  ? 27.080  4.436   -18.850 1.00 95.17 78  B 1 
ATOM   2340 O O   . MET   B 2 78  ? 27.532  5.377   -19.507 1.00 93.83 78  B 1 
ATOM   2341 C CB  . MET   B 2 78  ? 28.803  3.289   -17.364 1.00 93.42 78  B 1 
ATOM   2342 C CG  . MET   B 2 78  ? 29.709  4.528   -17.379 1.00 91.81 78  B 1 
ATOM   2343 S SD  . MET   B 2 78  ? 30.818  4.626   -15.946 1.00 92.34 78  B 1 
ATOM   2344 C CE  . MET   B 2 78  ? 31.581  6.224   -16.234 1.00 85.03 78  B 1 
ATOM   2345 N N   . LYS   B 2 79  ? 25.881  4.499   -18.273 1.00 95.11 79  B 1 
ATOM   2346 C CA  . LYS   B 2 79  ? 25.094  5.726   -18.261 1.00 94.58 79  B 1 
ATOM   2347 C C   . LYS   B 2 79  ? 25.611  6.637   -17.151 1.00 94.52 79  B 1 
ATOM   2348 O O   . LYS   B 2 79  ? 25.708  6.200   -16.008 1.00 92.80 79  B 1 
ATOM   2349 C CB  . LYS   B 2 79  ? 23.607  5.385   -18.138 1.00 93.06 79  B 1 
ATOM   2350 C CG  . LYS   B 2 79  ? 22.753  6.598   -18.527 1.00 82.39 79  B 1 
ATOM   2351 C CD  . LYS   B 2 79  ? 21.282  6.218   -18.670 1.00 77.24 79  B 1 
ATOM   2352 C CE  . LYS   B 2 79  ? 20.500  7.430   -19.176 1.00 69.07 79  B 1 
ATOM   2353 N NZ  . LYS   B 2 79  ? 19.077  7.121   -19.393 1.00 60.95 79  B 1 
ATOM   2354 N N   . LYS   B 2 80  ? 25.937  7.878   -17.487 1.00 93.51 80  B 1 
ATOM   2355 C CA  . LYS   B 2 80  ? 26.579  8.831   -16.561 1.00 91.73 80  B 1 
ATOM   2356 C C   . LYS   B 2 80  ? 25.576  9.649   -15.752 1.00 89.02 80  B 1 
ATOM   2357 O O   . LYS   B 2 80  ? 25.789  9.870   -14.572 1.00 81.20 80  B 1 
ATOM   2358 C CB  . LYS   B 2 80  ? 27.539  9.746   -17.338 1.00 90.04 80  B 1 
ATOM   2359 C CG  . LYS   B 2 80  ? 28.699  8.960   -17.968 1.00 86.49 80  B 1 
ATOM   2360 C CD  . LYS   B 2 80  ? 29.677  9.903   -18.677 1.00 82.90 80  B 1 
ATOM   2361 C CE  . LYS   B 2 80  ? 30.807  9.083   -19.303 1.00 73.37 80  B 1 
ATOM   2362 N NZ  . LYS   B 2 80  ? 31.797  9.933   -20.000 1.00 64.46 80  B 1 
ATOM   2363 N N   . ASP   B 2 81  ? 24.463  10.040  -16.364 1.00 91.67 81  B 1 
ATOM   2364 C CA  . ASP   B 2 81  ? 23.389  10.778  -15.694 1.00 90.18 81  B 1 
ATOM   2365 C C   . ASP   B 2 81  ? 22.509  9.808   -14.899 1.00 91.71 81  B 1 
ATOM   2366 O O   . ASP   B 2 81  ? 21.456  9.356   -15.362 1.00 87.99 81  B 1 
ATOM   2367 C CB  . ASP   B 2 81  ? 22.583  11.595  -16.714 1.00 86.26 81  B 1 
ATOM   2368 C CG  . ASP   B 2 81  ? 23.436  12.618  -17.457 1.00 75.96 81  B 1 
ATOM   2369 O OD1 . ASP   B 2 81  ? 24.352  13.185  -16.823 1.00 65.32 81  B 1 
ATOM   2370 O OD2 . ASP   B 2 81  ? 23.177  12.785  -18.668 1.00 66.33 81  B 1 
ATOM   2371 N N   . VAL   B 2 82  ? 22.991  9.439   -13.715 1.00 92.80 82  B 1 
ATOM   2372 C CA  . VAL   B 2 82  ? 22.328  8.465   -12.843 1.00 93.79 82  B 1 
ATOM   2373 C C   . VAL   B 2 82  ? 21.305  9.172   -11.967 1.00 93.69 82  B 1 
ATOM   2374 O O   . VAL   B 2 82  ? 21.646  10.050  -11.182 1.00 92.05 82  B 1 
ATOM   2375 C CB  . VAL   B 2 82  ? 23.338  7.671   -11.995 1.00 93.74 82  B 1 
ATOM   2376 C CG1 . VAL   B 2 82  ? 22.633  6.546   -11.231 1.00 89.74 82  B 1 
ATOM   2377 C CG2 . VAL   B 2 82  ? 24.418  7.018   -12.866 1.00 90.34 82  B 1 
ATOM   2378 N N   . VAL   B 2 83  ? 20.053  8.749   -12.066 1.00 93.28 83  B 1 
ATOM   2379 C CA  . VAL   B 2 83  ? 19.011  9.164   -11.122 1.00 92.93 83  B 1 
ATOM   2380 C C   . VAL   B 2 83  ? 19.188  8.352   -9.845  1.00 93.90 83  B 1 
ATOM   2381 O O   . VAL   B 2 83  ? 19.156  7.122   -9.883  1.00 93.37 83  B 1 
ATOM   2382 C CB  . VAL   B 2 83  ? 17.598  8.996   -11.711 1.00 91.43 83  B 1 
ATOM   2383 C CG1 . VAL   B 2 83  ? 16.535  9.537   -10.756 1.00 87.53 83  B 1 
ATOM   2384 C CG2 . VAL   B 2 83  ? 17.454  9.745   -13.045 1.00 87.69 83  B 1 
ATOM   2385 N N   . CYS   B 2 84  ? 19.375  9.039   -8.731  1.00 93.47 84  B 1 
ATOM   2386 C CA  . CYS   B 2 84  ? 19.544  8.455   -7.406  1.00 93.44 84  B 1 
ATOM   2387 C C   . CYS   B 2 84  ? 18.360  8.807   -6.502  1.00 93.46 84  B 1 
ATOM   2388 O O   . CYS   B 2 84  ? 17.627  9.759   -6.770  1.00 92.33 84  B 1 
ATOM   2389 C CB  . CYS   B 2 84  ? 20.880  8.919   -6.810  1.00 92.51 84  B 1 
ATOM   2390 S SG  . CYS   B 2 84  ? 22.271  8.326   -7.834  1.00 90.44 84  B 1 
ATOM   2391 N N   . ALA   B 2 85  ? 18.194  8.041   -5.436  1.00 93.82 85  B 1 
ATOM   2392 C CA  . ALA   B 2 85  ? 17.296  8.347   -4.333  1.00 94.07 85  B 1 
ATOM   2393 C C   . ALA   B 2 85  ? 18.097  8.799   -3.106  1.00 94.45 85  B 1 
ATOM   2394 O O   . ALA   B 2 85  ? 19.246  8.396   -2.913  1.00 93.70 85  B 1 
ATOM   2395 C CB  . ALA   B 2 85  ? 16.441  7.115   -4.029  1.00 93.56 85  B 1 
ATOM   2396 N N   . HIS   B 2 86  ? 17.465  9.604   -2.260  1.00 93.55 86  B 1 
ATOM   2397 C CA  . HIS   B 2 86  ? 17.967  9.940   -0.931  1.00 92.78 86  B 1 
ATOM   2398 C C   . HIS   B 2 86  ? 17.373  8.965   0.110   1.00 92.71 86  B 1 
ATOM   2399 O O   . HIS   B 2 86  ? 16.228  8.538   -0.064  1.00 92.11 86  B 1 
ATOM   2400 C CB  . HIS   B 2 86  ? 17.613  11.404  -0.641  1.00 92.10 86  B 1 
ATOM   2401 C CG  . HIS   B 2 86  ? 18.323  11.933  0.567   1.00 91.15 86  B 1 
ATOM   2402 N ND1 . HIS   B 2 86  ? 17.843  11.939  1.858   1.00 83.66 86  B 1 
ATOM   2403 C CD2 . HIS   B 2 86  ? 19.603  12.430  0.604   1.00 82.73 86  B 1 
ATOM   2404 C CE1 . HIS   B 2 86  ? 18.807  12.425  2.655   1.00 84.67 86  B 1 
ATOM   2405 N NE2 . HIS   B 2 86  ? 19.888  12.733  1.928   1.00 85.82 86  B 1 
ATOM   2406 N N   . PRO   B 2 87  ? 18.081  8.600   1.184   1.00 93.16 87  B 1 
ATOM   2407 C CA  . PRO   B 2 87  ? 17.531  7.696   2.207   1.00 92.27 87  B 1 
ATOM   2408 C C   . PRO   B 2 87  ? 16.240  8.202   2.863   1.00 91.65 87  B 1 
ATOM   2409 O O   . PRO   B 2 87  ? 15.419  7.389   3.287   1.00 89.29 87  B 1 
ATOM   2410 C CB  . PRO   B 2 87  ? 18.659  7.523   3.234   1.00 91.39 87  B 1 
ATOM   2411 C CG  . PRO   B 2 87  ? 19.590  8.713   2.996   1.00 89.78 87  B 1 
ATOM   2412 C CD  . PRO   B 2 87  ? 19.465  8.940   1.497   1.00 92.14 87  B 1 
ATOM   2413 N N   . LEU   B 2 88  ? 16.030  9.516   2.906   1.00 91.68 88  B 1 
ATOM   2414 C CA  . LEU   B 2 88  ? 14.822  10.161  3.438   1.00 89.83 88  B 1 
ATOM   2415 C C   . LEU   B 2 88  ? 13.697  10.347  2.403   1.00 89.89 88  B 1 
ATOM   2416 O O   . LEU   B 2 88  ? 12.657  10.897  2.754   1.00 87.81 88  B 1 
ATOM   2417 C CB  . LEU   B 2 88  ? 15.184  11.522  4.066   1.00 88.17 88  B 1 
ATOM   2418 C CG  . LEU   B 2 88  ? 16.167  11.481  5.244   1.00 84.56 88  B 1 
ATOM   2419 C CD1 . LEU   B 2 88  ? 16.425  12.900  5.742   1.00 81.17 88  B 1 
ATOM   2420 C CD2 . LEU   B 2 88  ? 15.615  10.653  6.398   1.00 79.90 88  B 1 
ATOM   2421 N N   . ASP   B 2 89  ? 13.881  9.946   1.141   1.00 91.54 89  B 1 
ATOM   2422 C CA  . ASP   B 2 89  ? 12.796  10.013  0.160   1.00 90.97 89  B 1 
ATOM   2423 C C   . ASP   B 2 89  ? 11.661  9.060   0.562   1.00 90.90 89  B 1 
ATOM   2424 O O   . ASP   B 2 89  ? 11.903  7.956   1.060   1.00 89.91 89  B 1 
ATOM   2425 C CB  . ASP   B 2 89  ? 13.286  9.679   -1.260  1.00 90.58 89  B 1 
ATOM   2426 C CG  . ASP   B 2 89  ? 14.186  10.736  -1.923  1.00 90.06 89  B 1 
ATOM   2427 O OD1 . ASP   B 2 89  ? 14.073  11.936  -1.600  1.00 85.77 89  B 1 
ATOM   2428 O OD2 . ASP   B 2 89  ? 14.961  10.350  -2.831  1.00 85.02 89  B 1 
ATOM   2429 N N   . PHE   B 2 90  ? 10.410  9.458   0.318   1.00 89.51 90  B 1 
ATOM   2430 C CA  . PHE   B 2 90  ? 9.258   8.607   0.580   1.00 88.34 90  B 1 
ATOM   2431 C C   . PHE   B 2 90  ? 9.138   7.499   -0.459  1.00 89.48 90  B 1 
ATOM   2432 O O   . PHE   B 2 90  ? 9.315   7.705   -1.656  1.00 88.53 90  B 1 
ATOM   2433 C CB  . PHE   B 2 90  ? 7.981   9.440   0.648   1.00 85.66 90  B 1 
ATOM   2434 C CG  . PHE   B 2 90  ? 7.987   10.417  1.793   1.00 81.84 90  B 1 
ATOM   2435 C CD1 . PHE   B 2 90  ? 7.788   9.957   3.105   1.00 75.99 90  B 1 
ATOM   2436 C CD2 . PHE   B 2 90  ? 8.255   11.779  1.555   1.00 74.17 90  B 1 
ATOM   2437 C CE1 . PHE   B 2 90  ? 7.876   10.856  4.176   1.00 71.90 90  B 1 
ATOM   2438 C CE2 . PHE   B 2 90  ? 8.341   12.681  2.621   1.00 70.22 90  B 1 
ATOM   2439 C CZ  . PHE   B 2 90  ? 8.161   12.215  3.934   1.00 71.82 90  B 1 
ATOM   2440 N N   . VAL   B 2 91  ? 8.780   6.301   -0.001  1.00 89.00 91  B 1 
ATOM   2441 C CA  . VAL   B 2 91  ? 8.595   5.132   -0.874  1.00 89.76 91  B 1 
ATOM   2442 C C   . VAL   B 2 91  ? 7.495   5.371   -1.910  1.00 89.90 91  B 1 
ATOM   2443 O O   . VAL   B 2 91  ? 7.621   4.941   -3.055  1.00 88.77 91  B 1 
ATOM   2444 C CB  . VAL   B 2 91  ? 8.289   3.890   -0.021  1.00 89.22 91  B 1 
ATOM   2445 C CG1 . VAL   B 2 91  ? 7.902   2.669   -0.857  1.00 84.94 91  B 1 
ATOM   2446 C CG2 . VAL   B 2 91  ? 9.517   3.514   0.815   1.00 85.28 91  B 1 
ATOM   2447 N N   . GLU   B 2 92  ? 6.450   6.074   -1.529  1.00 86.74 92  B 1 
ATOM   2448 C CA  . GLU   B 2 92  ? 5.329   6.425   -2.399  1.00 84.44 92  B 1 
ATOM   2449 C C   . GLU   B 2 92  ? 5.754   7.385   -3.521  1.00 84.76 92  B 1 
ATOM   2450 O O   . GLU   B 2 92  ? 5.421   7.162   -4.683  1.00 82.84 92  B 1 
ATOM   2451 C CB  . GLU   B 2 92  ? 4.200   7.027   -1.547  1.00 81.62 92  B 1 
ATOM   2452 C CG  . GLU   B 2 92  ? 3.673   6.075   -0.452  1.00 75.54 92  B 1 
ATOM   2453 C CD  . GLU   B 2 92  ? 4.352   6.178   0.928   1.00 71.23 92  B 1 
ATOM   2454 O OE1 . GLU   B 2 92  ? 3.644   5.913   1.929   1.00 64.59 92  B 1 
ATOM   2455 O OE2 . GLU   B 2 92  ? 5.534   6.539   1.016   1.00 64.92 92  B 1 
ATOM   2456 N N   . GLU   B 2 93  ? 6.556   8.399   -3.194  1.00 85.21 93  B 1 
ATOM   2457 C CA  . GLU   B 2 93  ? 7.098   9.352   -4.168  1.00 84.58 93  B 1 
ATOM   2458 C C   . GLU   B 2 93  ? 8.123   8.690   -5.094  1.00 86.69 93  B 1 
ATOM   2459 O O   . GLU   B 2 93  ? 8.059   8.830   -6.316  1.00 85.73 93  B 1 
ATOM   2460 C CB  . GLU   B 2 93  ? 7.761   10.531  -3.444  1.00 81.67 93  B 1 
ATOM   2461 C CG  . GLU   B 2 93  ? 6.761   11.435  -2.714  1.00 74.18 93  B 1 
ATOM   2462 C CD  . GLU   B 2 93  ? 7.435   12.578  -1.940  1.00 69.98 93  B 1 
ATOM   2463 O OE1 . GLU   B 2 93  ? 6.700   13.495  -1.518  1.00 62.95 93  B 1 
ATOM   2464 O OE2 . GLU   B 2 93  ? 8.674   12.528  -1.741  1.00 62.68 93  B 1 
ATOM   2465 N N   . ILE   B 2 94  ? 9.034   7.905   -4.537  1.00 88.75 94  B 1 
ATOM   2466 C CA  . ILE   B 2 94  ? 10.072  7.242   -5.325  1.00 90.17 94  B 1 
ATOM   2467 C C   . ILE   B 2 94  ? 9.478   6.221   -6.300  1.00 91.29 94  B 1 
ATOM   2468 O O   . ILE   B 2 94  ? 10.032  5.993   -7.374  1.00 90.59 94  B 1 
ATOM   2469 C CB  . ILE   B 2 94  ? 11.156  6.652   -4.392  1.00 89.18 94  B 1 
ATOM   2470 C CG1 . ILE   B 2 94  ? 12.568  6.882   -4.953  1.00 80.16 94  B 1 
ATOM   2471 C CG2 . ILE   B 2 94  ? 10.969  5.152   -4.113  1.00 80.06 94  B 1 
ATOM   2472 C CD1 . ILE   B 2 94  ? 12.993  8.335   -4.928  1.00 73.29 94  B 1 
ATOM   2473 N N   . SER   B 2 95  ? 8.321   5.652   -5.972  1.00 91.43 95  B 1 
ATOM   2474 C CA  . SER   B 2 95  ? 7.596   4.753   -6.873  1.00 91.61 95  B 1 
ATOM   2475 C C   . SER   B 2 95  ? 7.218   5.441   -8.188  1.00 92.18 95  B 1 
ATOM   2476 O O   . SER   B 2 95  ? 7.325   4.822   -9.248  1.00 91.22 95  B 1 
ATOM   2477 C CB  . SER   B 2 95  ? 6.343   4.196   -6.186  1.00 90.71 95  B 1 
ATOM   2478 O OG  . SER   B 2 95  ? 6.715   3.380   -5.095  1.00 82.53 95  B 1 
ATOM   2479 N N   . ALA   B 2 96  ? 6.857   6.724   -8.141  1.00 89.23 96  B 1 
ATOM   2480 C CA  . ALA   B 2 96  ? 6.578   7.519   -9.334  1.00 88.03 96  B 1 
ATOM   2481 C C   . ALA   B 2 96  ? 7.840   7.729   -10.184 1.00 89.42 96  B 1 
ATOM   2482 O O   . ALA   B 2 96  ? 7.807   7.500   -11.395 1.00 88.63 96  B 1 
ATOM   2483 C CB  . ALA   B 2 96  ? 5.915   8.838   -8.915  1.00 85.45 96  B 1 
ATOM   2484 N N   . VAL   B 2 97  ? 8.979   8.013   -9.560  1.00 89.47 97  B 1 
ATOM   2485 C CA  . VAL   B 2 97  ? 10.269  8.204   -10.252 1.00 90.07 97  B 1 
ATOM   2486 C C   . VAL   B 2 97  ? 10.622  7.014   -11.152 1.00 91.40 97  B 1 
ATOM   2487 O O   . VAL   B 2 97  ? 11.114  7.194   -12.266 1.00 90.92 97  B 1 
ATOM   2488 C CB  . VAL   B 2 97  ? 11.402  8.464   -9.238  1.00 89.43 97  B 1 
ATOM   2489 C CG1 . VAL   B 2 97  ? 12.759  8.664   -9.914  1.00 85.87 97  B 1 
ATOM   2490 C CG2 . VAL   B 2 97  ? 11.122  9.710   -8.394  1.00 86.19 97  B 1 
ATOM   2491 N N   . PHE   B 2 98  ? 10.321  5.786   -10.721 1.00 93.18 98  B 1 
ATOM   2492 C CA  . PHE   B 2 98  ? 10.598  4.592   -11.528 1.00 94.27 98  B 1 
ATOM   2493 C C   . PHE   B 2 98  ? 9.841   4.567   -12.862 1.00 94.17 98  B 1 
ATOM   2494 O O   . PHE   B 2 98  ? 10.415  4.162   -13.872 1.00 92.61 98  B 1 
ATOM   2495 C CB  . PHE   B 2 98  ? 10.255  3.325   -10.744 1.00 94.73 98  B 1 
ATOM   2496 C CG  . PHE   B 2 98  ? 11.295  2.900   -9.738  1.00 95.45 98  B 1 
ATOM   2497 C CD1 . PHE   B 2 98  ? 12.365  2.079   -10.128 1.00 92.76 98  B 1 
ATOM   2498 C CD2 . PHE   B 2 98  ? 11.191  3.305   -8.402  1.00 92.26 98  B 1 
ATOM   2499 C CE1 . PHE   B 2 98  ? 13.322  1.672   -9.183  1.00 91.86 98  B 1 
ATOM   2500 C CE2 . PHE   B 2 98  ? 12.147  2.907   -7.458  1.00 91.93 98  B 1 
ATOM   2501 C CZ  . PHE   B 2 98  ? 13.214  2.087   -7.846  1.00 94.41 98  B 1 
ATOM   2502 N N   . TYR   B 2 99  ? 8.552   4.925   -12.875 1.00 92.37 99  B 1 
ATOM   2503 C CA  . TYR   B 2 99  ? 7.754   4.860   -14.097 1.00 91.48 99  B 1 
ATOM   2504 C C   . TYR   B 2 99  ? 7.842   6.128   -14.948 1.00 91.48 99  B 1 
ATOM   2505 O O   . TYR   B 2 99  ? 7.740   6.025   -16.171 1.00 89.78 99  B 1 
ATOM   2506 C CB  . TYR   B 2 99  ? 6.306   4.440   -13.800 1.00 89.72 99  B 1 
ATOM   2507 C CG  . TYR   B 2 99  ? 5.511   5.325   -12.870 1.00 88.98 99  B 1 
ATOM   2508 C CD1 . TYR   B 2 99  ? 5.150   4.851   -11.599 1.00 82.70 99  B 1 
ATOM   2509 C CD2 . TYR   B 2 99  ? 5.065   6.594   -13.287 1.00 82.39 99  B 1 
ATOM   2510 C CE1 . TYR   B 2 99  ? 4.371   5.636   -10.738 1.00 80.52 99  B 1 
ATOM   2511 C CE2 . TYR   B 2 99  ? 4.292   7.398   -12.428 1.00 79.50 99  B 1 
ATOM   2512 C CZ  . TYR   B 2 99  ? 3.949   6.912   -11.150 1.00 82.34 99  B 1 
ATOM   2513 O OH  . TYR   B 2 99  ? 3.206   7.691   -10.304 1.00 80.06 99  B 1 
ATOM   2514 N N   . GLU   B 2 100 ? 8.108   7.272   -14.350 1.00 89.60 100 B 1 
ATOM   2515 C CA  . GLU   B 2 100 ? 8.323   8.532   -15.062 1.00 87.59 100 B 1 
ATOM   2516 C C   . GLU   B 2 100 ? 9.637   8.525   -15.848 1.00 88.25 100 B 1 
ATOM   2517 O O   . GLU   B 2 100 ? 9.649   8.793   -17.045 1.00 86.31 100 B 1 
ATOM   2518 C CB  . GLU   B 2 100 ? 8.323   9.695   -14.068 1.00 85.28 100 B 1 
ATOM   2519 C CG  . GLU   B 2 100 ? 6.928   9.964   -13.498 1.00 78.08 100 B 1 
ATOM   2520 C CD  . GLU   B 2 100 ? 6.934   11.036  -12.406 1.00 72.52 100 B 1 
ATOM   2521 O OE1 . GLU   B 2 100 ? 5.822   11.410  -11.974 1.00 63.82 100 B 1 
ATOM   2522 O OE2 . GLU   B 2 100 ? 8.034   11.473  -11.993 1.00 64.55 100 B 1 
ATOM   2523 N N   . HIS   B 2 101 ? 10.735  8.143   -15.208 1.00 90.49 101 B 1 
ATOM   2524 C CA  . HIS   B 2 101 ? 12.042  8.056   -15.868 1.00 90.57 101 B 1 
ATOM   2525 C C   . HIS   B 2 101 ? 12.234  6.758   -16.656 1.00 91.95 101 B 1 
ATOM   2526 O O   . HIS   B 2 101 ? 13.212  6.598   -17.393 1.00 90.06 101 B 1 
ATOM   2527 C CB  . HIS   B 2 101 ? 13.147  8.244   -14.826 1.00 89.46 101 B 1 
ATOM   2528 C CG  . HIS   B 2 101 ? 13.121  9.601   -14.176 1.00 88.07 101 B 1 
ATOM   2529 N ND1 . HIS   B 2 101 ? 12.289  10.008  -13.158 1.00 76.25 101 B 1 
ATOM   2530 C CD2 . HIS   B 2 101 ? 13.899  10.688  -14.511 1.00 76.51 101 B 1 
ATOM   2531 C CE1 . HIS   B 2 101 ? 12.556  11.294  -12.890 1.00 78.33 101 B 1 
ATOM   2532 N NE2 . HIS   B 2 101 ? 13.534  11.739  -13.686 1.00 79.93 101 B 1 
ATOM   2533 N N   . GLY   B 2 102 ? 11.311  5.802   -16.514 1.00 92.27 102 B 1 
ATOM   2534 C CA  . GLY   B 2 102 ? 11.406  4.502   -17.167 1.00 92.66 102 B 1 
ATOM   2535 C C   . GLY   B 2 102 ? 12.647  3.710   -16.753 1.00 93.92 102 B 1 
ATOM   2536 O O   . GLY   B 2 102 ? 13.217  2.991   -17.577 1.00 92.03 102 B 1 
ATOM   2537 N N   . ILE   B 2 103 ? 13.058  3.831   -15.489 1.00 95.06 103 B 1 
ATOM   2538 C CA  . ILE   B 2 103 ? 14.198  3.121   -14.893 1.00 95.47 103 B 1 
ATOM   2539 C C   . ILE   B 2 103 ? 13.724  1.979   -13.982 1.00 96.03 103 B 1 
ATOM   2540 O O   . ILE   B 2 103 ? 12.560  1.914   -13.581 1.00 95.10 103 B 1 
ATOM   2541 C CB  . ILE   B 2 103 ? 15.161  4.112   -14.190 1.00 94.34 103 B 1 
ATOM   2542 C CG1 . ILE   B 2 103 ? 14.449  4.914   -13.074 1.00 90.00 103 B 1 
ATOM   2543 C CG2 . ILE   B 2 103 ? 15.809  5.030   -15.239 1.00 88.05 103 B 1 
ATOM   2544 C CD1 . ILE   B 2 103 ? 15.365  5.867   -12.296 1.00 87.46 103 B 1 
ATOM   2545 N N   . GLY   B 2 104 ? 14.615  1.045   -13.682 1.00 95.58 104 B 1 
ATOM   2546 C CA  . GLY   B 2 104 ? 14.315  -0.125  -12.849 1.00 95.78 104 B 1 
ATOM   2547 C C   . GLY   B 2 104 ? 15.068  -0.169  -11.519 1.00 96.67 104 B 1 
ATOM   2548 O O   . GLY   B 2 104 ? 14.855  -1.099  -10.745 1.00 95.25 104 B 1 
ATOM   2549 N N   . CYS   B 2 105 ? 15.947  0.802   -11.279 1.00 96.44 105 B 1 
ATOM   2550 C CA  . CYS   B 2 105 ? 16.826  0.865   -10.121 1.00 96.85 105 B 1 
ATOM   2551 C C   . CYS   B 2 105 ? 17.136  2.316   -9.757  1.00 97.23 105 B 1 
ATOM   2552 O O   . CYS   B 2 105 ? 17.353  3.137   -10.648 1.00 96.08 105 B 1 
ATOM   2553 C CB  . CYS   B 2 105 ? 18.101  0.098   -10.483 1.00 94.97 105 B 1 
ATOM   2554 S SG  . CYS   B 2 105 ? 19.364  0.270   -9.203  1.00 91.65 105 B 1 
ATOM   2555 N N   . LEU   B 2 106 ? 17.202  2.588   -8.462  1.00 97.16 106 B 1 
ATOM   2556 C CA  . LEU   B 2 106 ? 17.710  3.832   -7.895  1.00 97.20 106 B 1 
ATOM   2557 C C   . LEU   B 2 106 ? 18.817  3.494   -6.892  1.00 97.59 106 B 1 
ATOM   2558 O O   . LEU   B 2 106 ? 18.530  2.858   -5.876  1.00 96.84 106 B 1 
ATOM   2559 C CB  . LEU   B 2 106 ? 16.569  4.608   -7.224  1.00 96.24 106 B 1 
ATOM   2560 C CG  . LEU   B 2 106 ? 15.531  5.179   -8.207  1.00 94.63 106 B 1 
ATOM   2561 C CD1 . LEU   B 2 106 ? 14.316  5.683   -7.451  1.00 91.31 106 B 1 
ATOM   2562 C CD2 . LEU   B 2 106 ? 16.101  6.347   -9.018  1.00 90.68 106 B 1 
ATOM   2563 N N   . PRO   B 2 107 ? 20.076  3.879   -7.158  1.00 97.44 107 B 1 
ATOM   2564 C CA  . PRO   B 2 107 ? 21.086  3.916   -6.108  1.00 97.28 107 B 1 
ATOM   2565 C C   . PRO   B 2 107 ? 20.642  4.893   -5.019  1.00 97.12 107 B 1 
ATOM   2566 O O   . PRO   B 2 107 ? 20.134  5.971   -5.330  1.00 96.17 107 B 1 
ATOM   2567 C CB  . PRO   B 2 107 ? 22.384  4.381   -6.774  1.00 96.67 107 B 1 
ATOM   2568 C CG  . PRO   B 2 107 ? 22.128  4.208   -8.269  1.00 94.65 107 B 1 
ATOM   2569 C CD  . PRO   B 2 107 ? 20.618  4.383   -8.398  1.00 96.79 107 B 1 
ATOM   2570 N N   . VAL   B 2 108 ? 20.844  4.529   -3.766  1.00 97.00 108 B 1 
ATOM   2571 C CA  . VAL   B 2 108 ? 20.579  5.409   -2.623  1.00 96.86 108 B 1 
ATOM   2572 C C   . VAL   B 2 108 ? 21.897  6.032   -2.193  1.00 96.73 108 B 1 
ATOM   2573 O O   . VAL   B 2 108 ? 22.862  5.317   -1.910  1.00 95.74 108 B 1 
ATOM   2574 C CB  . VAL   B 2 108 ? 19.887  4.671   -1.466  1.00 96.41 108 B 1 
ATOM   2575 C CG1 . VAL   B 2 108 ? 19.445  5.665   -0.394  1.00 94.08 108 B 1 
ATOM   2576 C CG2 . VAL   B 2 108 ? 18.651  3.896   -1.942  1.00 93.54 108 B 1 
ATOM   2577 N N   . VAL   B 2 109 ? 21.940  7.352   -2.180  1.00 95.53 109 B 1 
ATOM   2578 C CA  . VAL   B 2 109 ? 23.162  8.134   -1.965  1.00 94.66 109 B 1 
ATOM   2579 C C   . VAL   B 2 109 ? 22.947  9.119   -0.824  1.00 93.95 109 B 1 
ATOM   2580 O O   . VAL   B 2 109 ? 21.930  9.803   -0.775  1.00 92.18 109 B 1 
ATOM   2581 C CB  . VAL   B 2 109 ? 23.621  8.888   -3.230  1.00 93.44 109 B 1 
ATOM   2582 C CG1 . VAL   B 2 109 ? 25.146  8.876   -3.314  1.00 87.67 109 B 1 
ATOM   2583 C CG2 . VAL   B 2 109 ? 23.113  8.297   -4.551  1.00 88.00 109 B 1 
ATOM   2584 N N   . HIS   B 2 110 ? 23.924  9.200   0.075   1.00 93.95 110 B 1 
ATOM   2585 C CA  . HIS   B 2 110 ? 23.968  10.135  1.196   1.00 92.46 110 B 1 
ATOM   2586 C C   . HIS   B 2 110 ? 25.379  10.721  1.286   1.00 91.73 110 B 1 
ATOM   2587 O O   . HIS   B 2 110 ? 26.352  9.967   1.265   1.00 88.50 110 B 1 
ATOM   2588 C CB  . HIS   B 2 110 ? 23.575  9.392   2.477   1.00 90.48 110 B 1 
ATOM   2589 C CG  . HIS   B 2 110 ? 23.704  10.241  3.707   1.00 87.46 110 B 1 
ATOM   2590 N ND1 . HIS   B 2 110 ? 24.540  9.995   4.779   1.00 75.22 110 B 1 
ATOM   2591 C CD2 . HIS   B 2 110 ? 23.054  11.425  3.943   1.00 75.81 110 B 1 
ATOM   2592 C CE1 . HIS   B 2 110 ? 24.395  11.011  5.642   1.00 76.35 110 B 1 
ATOM   2593 N NE2 . HIS   B 2 110 ? 23.506  11.894  5.169   1.00 77.57 110 B 1 
ATOM   2594 N N   . HIS   B 2 111 ? 25.497  12.044  1.351   1.00 90.34 111 B 1 
ATOM   2595 C CA  . HIS   B 2 111 ? 26.780  12.743  1.208   1.00 89.25 111 B 1 
ATOM   2596 C C   . HIS   B 2 111 ? 27.591  12.256  -0.006  1.00 89.84 111 B 1 
ATOM   2597 O O   . HIS   B 2 111 ? 28.767  11.915  0.092   1.00 85.46 111 B 1 
ATOM   2598 C CB  . HIS   B 2 111 ? 27.570  12.699  2.528   1.00 86.29 111 B 1 
ATOM   2599 C CG  . HIS   B 2 111 ? 26.952  13.500  3.640   1.00 80.01 111 B 1 
ATOM   2600 N ND1 . HIS   B 2 111 ? 26.328  14.726  3.515   1.00 69.35 111 B 1 
ATOM   2601 C CD2 . HIS   B 2 111 ? 26.954  13.189  4.979   1.00 67.64 111 B 1 
ATOM   2602 C CE1 . HIS   B 2 111 ? 25.964  15.129  4.737   1.00 65.15 111 B 1 
ATOM   2603 N NE2 . HIS   B 2 111 ? 26.338  14.229  5.656   1.00 65.47 111 B 1 
ATOM   2604 N N   . GLN   B 2 112 ? 26.917  12.174  -1.149  1.00 88.64 112 B 1 
ATOM   2605 C CA  . GLN   B 2 112 ? 27.436  11.667  -2.428  1.00 88.15 112 B 1 
ATOM   2606 C C   . GLN   B 2 112 ? 27.880  10.188  -2.423  1.00 90.20 112 B 1 
ATOM   2607 O O   . GLN   B 2 112 ? 28.184  9.647   -3.485  1.00 87.13 112 B 1 
ATOM   2608 C CB  . GLN   B 2 112 ? 28.528  12.593  -2.980  1.00 84.96 112 B 1 
ATOM   2609 C CG  . GLN   B 2 112 ? 28.080  14.064  -3.076  1.00 78.89 112 B 1 
ATOM   2610 C CD  . GLN   B 2 112 ? 29.102  14.952  -3.781  1.00 71.32 112 B 1 
ATOM   2611 O OE1 . GLN   B 2 112 ? 30.153  14.528  -4.227  1.00 63.17 112 B 1 
ATOM   2612 N NE2 . GLN   B 2 112 ? 28.819  16.227  -3.932  1.00 60.54 112 B 1 
ATOM   2613 N N   . LYS   B 2 113 ? 27.863  9.503   -1.280  1.00 93.66 113 B 1 
ATOM   2614 C CA  . LYS   B 2 113 ? 28.293  8.108   -1.149  1.00 94.53 113 B 1 
ATOM   2615 C C   . LYS   B 2 113 ? 27.132  7.139   -1.319  1.00 95.45 113 B 1 
ATOM   2616 O O   . LYS   B 2 113 ? 26.071  7.306   -0.726  1.00 93.82 113 B 1 
ATOM   2617 C CB  . LYS   B 2 113 ? 29.022  7.882   0.181   1.00 92.96 113 B 1 
ATOM   2618 C CG  . LYS   B 2 113 ? 30.351  8.654   0.206   1.00 86.06 113 B 1 
ATOM   2619 C CD  . LYS   B 2 113 ? 31.185  8.344   1.445   1.00 82.30 113 B 1 
ATOM   2620 C CE  . LYS   B 2 113 ? 32.481  9.145   1.315   1.00 73.31 113 B 1 
ATOM   2621 N NZ  . LYS   B 2 113 ? 33.489  8.797   2.340   1.00 64.64 113 B 1 
ATOM   2622 N N   . LEU   B 2 114 ? 27.370  6.082   -2.080  1.00 95.69 114 B 1 
ATOM   2623 C CA  . LEU   B 2 114 ? 26.437  4.975   -2.226  1.00 96.68 114 B 1 
ATOM   2624 C C   . LEU   B 2 114 ? 26.304  4.214   -0.899  1.00 96.75 114 B 1 
ATOM   2625 O O   . LEU   B 2 114 ? 27.273  3.630   -0.414  1.00 95.58 114 B 1 
ATOM   2626 C CB  . LEU   B 2 114 ? 26.936  4.067   -3.356  1.00 96.62 114 B 1 
ATOM   2627 C CG  . LEU   B 2 114 ? 25.992  2.894   -3.676  1.00 95.98 114 B 1 
ATOM   2628 C CD1 . LEU   B 2 114 ? 24.695  3.369   -4.318  1.00 93.18 114 B 1 
ATOM   2629 C CD2 . LEU   B 2 114 ? 26.682  1.944   -4.649  1.00 92.69 114 B 1 
ATOM   2630 N N   . ILE   B 2 115 ? 25.094  4.186   -0.356  1.00 96.80 115 B 1 
ATOM   2631 C CA  . ILE   B 2 115 ? 24.762  3.485   0.897   1.00 96.34 115 B 1 
ATOM   2632 C C   . ILE   B 2 115 ? 23.736  2.362   0.716   1.00 96.70 115 B 1 
ATOM   2633 O O   . ILE   B 2 115 ? 23.587  1.517   1.597   1.00 95.14 115 B 1 
ATOM   2634 C CB  . ILE   B 2 115 ? 24.291  4.479   1.977   1.00 95.09 115 B 1 
ATOM   2635 C CG1 . ILE   B 2 115 ? 23.015  5.247   1.562   1.00 89.64 115 B 1 
ATOM   2636 C CG2 . ILE   B 2 115 ? 25.432  5.447   2.349   1.00 87.40 115 B 1 
ATOM   2637 C CD1 . ILE   B 2 115 ? 22.297  5.887   2.752   1.00 85.51 115 B 1 
ATOM   2638 N N   . GLY   B 2 116 ? 23.036  2.332   -0.416  1.00 97.17 116 B 1 
ATOM   2639 C CA  . GLY   B 2 116 ? 22.020  1.330   -0.690  1.00 97.34 116 B 1 
ATOM   2640 C C   . GLY   B 2 116 ? 21.582  1.303   -2.148  1.00 97.80 116 B 1 
ATOM   2641 O O   . GLY   B 2 116 ? 22.052  2.073   -2.985  1.00 97.04 116 B 1 
ATOM   2642 N N   . ILE   B 2 117 ? 20.663  0.385   -2.451  1.00 97.76 117 B 1 
ATOM   2643 C CA  . ILE   B 2 117 ? 20.026  0.287   -3.764  1.00 97.81 117 B 1 
ATOM   2644 C C   . ILE   B 2 117 ? 18.564  -0.118  -3.600  1.00 97.68 117 B 1 
ATOM   2645 O O   . ILE   B 2 117 ? 18.234  -0.973  -2.774  1.00 96.97 117 B 1 
ATOM   2646 C CB  . ILE   B 2 117 ? 20.825  -0.666  -4.678  1.00 97.30 117 B 1 
ATOM   2647 C CG1 . ILE   B 2 117 ? 20.436  -0.482  -6.156  1.00 94.81 117 B 1 
ATOM   2648 C CG2 . ILE   B 2 117 ? 20.687  -2.145  -4.254  1.00 94.97 117 B 1 
ATOM   2649 C CD1 . ILE   B 2 117 ? 21.426  -1.165  -7.115  1.00 91.32 117 B 1 
ATOM   2650 N N   . LEU   B 2 118 ? 17.694  0.486   -4.405  1.00 97.63 118 B 1 
ATOM   2651 C CA  . LEU   B 2 118 ? 16.269  0.194   -4.442  1.00 97.44 118 B 1 
ATOM   2652 C C   . LEU   B 2 118 ? 15.873  -0.180  -5.866  1.00 97.53 118 B 1 
ATOM   2653 O O   . LEU   B 2 118 ? 16.242  0.496   -6.824  1.00 96.02 118 B 1 
ATOM   2654 C CB  . LEU   B 2 118 ? 15.505  1.421   -3.919  1.00 95.94 118 B 1 
ATOM   2655 C CG  . LEU   B 2 118 ? 14.024  1.130   -3.620  1.00 92.15 118 B 1 
ATOM   2656 C CD1 . LEU   B 2 118 ? 13.870  0.280   -2.364  1.00 86.11 118 B 1 
ATOM   2657 C CD2 . LEU   B 2 118 ? 13.275  2.439   -3.404  1.00 85.63 118 B 1 
ATOM   2658 N N   . THR   B 2 119 ? 15.103  -1.259  -6.015  1.00 97.50 119 B 1 
ATOM   2659 C CA  . THR   B 2 119 ? 14.619  -1.718  -7.325  1.00 97.08 119 B 1 
ATOM   2660 C C   . THR   B 2 119 ? 13.097  -1.825  -7.352  1.00 96.75 119 B 1 
ATOM   2661 O O   . THR   B 2 119 ? 12.436  -1.879  -6.314  1.00 95.85 119 B 1 
ATOM   2662 C CB  . THR   B 2 119 ? 15.246  -3.059  -7.728  1.00 96.11 119 B 1 
ATOM   2663 O OG1 . THR   B 2 119 ? 14.783  -4.101  -6.909  1.00 90.39 119 B 1 
ATOM   2664 C CG2 . THR   B 2 119 ? 16.775  -3.057  -7.694  1.00 91.08 119 B 1 
ATOM   2665 N N   . LYS   B 2 120 ? 12.520  -1.941  -8.547  1.00 96.45 120 B 1 
ATOM   2666 C CA  . LYS   B 2 120 ? 11.082  -2.217  -8.700  1.00 96.05 120 B 1 
ATOM   2667 C C   . LYS   B 2 120 ? 10.650  -3.486  -7.958  1.00 95.60 120 B 1 
ATOM   2668 O O   . LYS   B 2 120 ? 9.515   -3.561  -7.518  1.00 94.37 120 B 1 
ATOM   2669 C CB  . LYS   B 2 120 ? 10.699  -2.332  -10.187 1.00 95.19 120 B 1 
ATOM   2670 C CG  . LYS   B 2 120 ? 10.743  -0.986  -10.927 1.00 92.78 120 B 1 
ATOM   2671 C CD  . LYS   B 2 120 ? 10.123  -1.077  -12.326 1.00 90.79 120 B 1 
ATOM   2672 C CE  . LYS   B 2 120 ? 10.134  0.312   -12.983 1.00 85.33 120 B 1 
ATOM   2673 N NZ  . LYS   B 2 120 ? 9.291   0.405   -14.199 1.00 81.07 120 B 1 
ATOM   2674 N N   . THR   B 2 121 ? 11.534  -4.468  -7.824  1.00 96.00 121 B 1 
ATOM   2675 C CA  . THR   B 2 121 ? 11.249  -5.703  -7.080  1.00 95.60 121 B 1 
ATOM   2676 C C   . THR   B 2 121 ? 11.113  -5.445  -5.583  1.00 95.33 121 B 1 
ATOM   2677 O O   . THR   B 2 121 ? 10.228  -6.022  -4.962  1.00 94.30 121 B 1 
ATOM   2678 C CB  . THR   B 2 121 ? 12.318  -6.769  -7.355  1.00 94.87 121 B 1 
ATOM   2679 O OG1 . THR   B 2 121 ? 12.253  -7.134  -8.720  1.00 89.74 121 B 1 
ATOM   2680 C CG2 . THR   B 2 121 ? 12.122  -8.055  -6.552  1.00 88.87 121 B 1 
ATOM   2681 N N   . ASP   B 2 122 ? 11.915  -4.553  -5.014  1.00 96.18 122 B 1 
ATOM   2682 C CA  . ASP   B 2 122 ? 11.840  -4.198  -3.592  1.00 95.92 122 B 1 
ATOM   2683 C C   . ASP   B 2 122 ? 10.533  -3.453  -3.281  1.00 95.43 122 B 1 
ATOM   2684 O O   . ASP   B 2 122 ? 9.858   -3.772  -2.303  1.00 94.46 122 B 1 
ATOM   2685 C CB  . ASP   B 2 122 ? 13.079  -3.378  -3.190  1.00 96.14 122 B 1 
ATOM   2686 C CG  . ASP   B 2 122 ? 14.376  -4.086  -3.592  1.00 95.81 122 B 1 
ATOM   2687 O OD1 . ASP   B 2 122 ? 14.551  -5.268  -3.221  1.00 92.81 122 B 1 
ATOM   2688 O OD2 . ASP   B 2 122 ? 15.148  -3.486  -4.376  1.00 92.59 122 B 1 
ATOM   2689 N N   . LEU   B 2 123 ? 10.095  -2.562  -4.180  1.00 95.66 123 B 1 
ATOM   2690 C CA  . LEU   B 2 123 ? 8.794   -1.894  -4.078  1.00 95.06 123 B 1 
ATOM   2691 C C   . LEU   B 2 123 ? 7.622   -2.879  -4.177  1.00 94.34 123 B 1 
ATOM   2692 O O   . LEU   B 2 123 ? 6.681   -2.786  -3.394  1.00 92.69 123 B 1 
ATOM   2693 C CB  . LEU   B 2 123 ? 8.670   -0.819  -5.165  1.00 94.52 123 B 1 
ATOM   2694 C CG  . LEU   B 2 123 ? 9.644   0.361   -5.015  1.00 92.71 123 B 1 
ATOM   2695 C CD1 . LEU   B 2 123 ? 9.460   1.304   -6.197  1.00 89.10 123 B 1 
ATOM   2696 C CD2 . LEU   B 2 123 ? 9.403   1.154   -3.736  1.00 88.31 123 B 1 
ATOM   2697 N N   . LEU   B 2 124 ? 7.683   -3.851  -5.088  1.00 94.59 124 B 1 
ATOM   2698 C CA  . LEU   B 2 124 ? 6.644   -4.880  -5.205  1.00 93.88 124 B 1 
ATOM   2699 C C   . LEU   B 2 124 ? 6.566   -5.769  -3.956  1.00 92.93 124 B 1 
ATOM   2700 O O   . LEU   B 2 124 ? 5.470   -6.101  -3.522  1.00 91.29 124 B 1 
ATOM   2701 C CB  . LEU   B 2 124 ? 6.872   -5.732  -6.460  1.00 93.38 124 B 1 
ATOM   2702 C CG  . LEU   B 2 124 ? 6.605   -5.011  -7.793  1.00 90.77 124 B 1 
ATOM   2703 C CD1 . LEU   B 2 124 ? 6.897   -5.974  -8.945  1.00 87.13 124 B 1 
ATOM   2704 C CD2 . LEU   B 2 124 ? 5.170   -4.520  -7.939  1.00 86.45 124 B 1 
ATOM   2705 N N   . ARG   B 2 125 ? 7.698   -6.116  -3.342  1.00 92.92 125 B 1 
ATOM   2706 C CA  . ARG   B 2 125 ? 7.706   -6.849  -2.060  1.00 92.09 125 B 1 
ATOM   2707 C C   . ARG   B 2 125 ? 7.085   -6.025  -0.934  1.00 91.42 125 B 1 
ATOM   2708 O O   . ARG   B 2 125 ? 6.332   -6.565  -0.132  1.00 89.76 125 B 1 
ATOM   2709 C CB  . ARG   B 2 125 ? 9.138   -7.240  -1.683  1.00 91.73 125 B 1 
ATOM   2710 C CG  . ARG   B 2 125 ? 9.686   -8.383  -2.547  1.00 86.33 125 B 1 
ATOM   2711 C CD  . ARG   B 2 125 ? 11.157  -8.605  -2.198  1.00 85.27 125 B 1 
ATOM   2712 N NE  . ARG   B 2 125 ? 11.767  -9.677  -3.005  1.00 80.94 125 B 1 
ATOM   2713 C CZ  . ARG   B 2 125 ? 13.035  -9.752  -3.366  1.00 77.56 125 B 1 
ATOM   2714 N NH1 . ARG   B 2 125 ? 13.918  -8.856  -3.017  1.00 68.66 125 B 1 
ATOM   2715 N NH2 . ARG   B 2 125 ? 13.445  -10.744 -4.102  1.00 70.64 125 B 1 
ATOM   2716 N N   . THR   B 2 126 ? 7.371   -4.726  -0.901  1.00 92.47 126 B 1 
ATOM   2717 C CA  . THR   B 2 126 ? 6.767   -3.804  0.072   1.00 91.59 126 B 1 
ATOM   2718 C C   . THR   B 2 126 ? 5.256   -3.715  -0.120  1.00 90.92 126 B 1 
ATOM   2719 O O   . THR   B 2 126 ? 4.516   -3.807  0.852   1.00 89.46 126 B 1 
ATOM   2720 C CB  . THR   B 2 126 ? 7.400   -2.411  -0.031  1.00 91.32 126 B 1 
ATOM   2721 O OG1 . THR   B 2 126 ? 8.792   -2.516  0.150   1.00 87.50 126 B 1 
ATOM   2722 C CG2 . THR   B 2 126 ? 6.878   -1.454  1.036   1.00 87.10 126 B 1 
ATOM   2723 N N   . PHE   B 2 127 ? 4.792   -3.625  -1.357  1.00 90.80 127 B 1 
ATOM   2724 C CA  . PHE   B 2 127 ? 3.368   -3.652  -1.697  1.00 89.66 127 B 1 
ATOM   2725 C C   . PHE   B 2 127 ? 2.678   -4.921  -1.175  1.00 89.16 127 B 1 
ATOM   2726 O O   . PHE   B 2 127 ? 1.667   -4.819  -0.489  1.00 87.93 127 B 1 
ATOM   2727 C CB  . PHE   B 2 127 ? 3.221   -3.507  -3.213  1.00 88.81 127 B 1 
ATOM   2728 C CG  . PHE   B 2 127 ? 1.802   -3.695  -3.704  1.00 86.53 127 B 1 
ATOM   2729 C CD1 . PHE   B 2 127 ? 1.402   -4.920  -4.269  1.00 79.63 127 B 1 
ATOM   2730 C CD2 . PHE   B 2 127 ? 0.872   -2.653  -3.577  1.00 78.75 127 B 1 
ATOM   2731 C CE1 . PHE   B 2 127 ? 0.079   -5.093  -4.713  1.00 76.61 127 B 1 
ATOM   2732 C CE2 . PHE   B 2 127 ? -0.448  -2.825  -4.023  1.00 75.08 127 B 1 
ATOM   2733 C CZ  . PHE   B 2 127 ? -0.844  -4.045  -4.593  1.00 75.75 127 B 1 
ATOM   2734 N N   . VAL   B 2 128 ? 3.249   -6.098  -1.423  1.00 88.94 128 B 1 
ATOM   2735 C CA  . VAL   B 2 128 ? 2.704   -7.375  -0.927  1.00 87.76 128 B 1 
ATOM   2736 C C   . VAL   B 2 128 ? 2.618   -7.385  0.603   1.00 87.03 128 B 1 
ATOM   2737 O O   . VAL   B 2 128 ? 1.577   -7.741  1.146   1.00 85.65 128 B 1 
ATOM   2738 C CB  . VAL   B 2 128 ? 3.519   -8.571  -1.453  1.00 86.94 128 B 1 
ATOM   2739 C CG1 . VAL   B 2 128 ? 3.056   -9.900  -0.847  1.00 83.13 128 B 1 
ATOM   2740 C CG2 . VAL   B 2 128 ? 3.377   -8.698  -2.975  1.00 83.95 128 B 1 
ATOM   2741 N N   . LYS   B 2 129 ? 3.658   -6.928  1.305   1.00 87.66 129 B 1 
ATOM   2742 C CA  . LYS   B 2 129 ? 3.643   -6.831  2.774   1.00 86.56 129 B 1 
ATOM   2743 C C   . LYS   B 2 129 ? 2.528   -5.926  3.306   1.00 86.47 129 B 1 
ATOM   2744 O O   . LYS   B 2 129 ? 1.891   -6.272  4.292   1.00 84.58 129 B 1 
ATOM   2745 C CB  . LYS   B 2 129 ? 4.992   -6.332  3.303   1.00 85.20 129 B 1 
ATOM   2746 C CG  . LYS   B 2 129 ? 6.011   -7.469  3.444   1.00 78.39 129 B 1 
ATOM   2747 C CD  . LYS   B 2 129 ? 7.241   -6.953  4.194   1.00 74.88 129 B 1 
ATOM   2748 C CE  . LYS   B 2 129 ? 8.177   -8.110  4.555   1.00 66.41 129 B 1 
ATOM   2749 N NZ  . LYS   B 2 129 ? 9.240   -7.664  5.487   1.00 59.34 129 B 1 
ATOM   2750 N N   . LEU   B 2 130 ? 2.272   -4.794  2.662   1.00 87.32 130 B 1 
ATOM   2751 C CA  . LEU   B 2 130 ? 1.219   -3.860  3.087   1.00 86.77 130 B 1 
ATOM   2752 C C   . LEU   B 2 130 ? -0.191  -4.453  2.998   1.00 86.16 130 B 1 
ATOM   2753 O O   . LEU   B 2 130 ? -1.073  -4.040  3.744   1.00 82.88 130 B 1 
ATOM   2754 C CB  . LEU   B 2 130 ? 1.295   -2.576  2.244   1.00 85.59 130 B 1 
ATOM   2755 C CG  . LEU   B 2 130 ? 2.458   -1.646  2.623   1.00 81.91 130 B 1 
ATOM   2756 C CD1 . LEU   B 2 130 ? 2.510   -0.486  1.633   1.00 76.77 130 B 1 
ATOM   2757 C CD2 . LEU   B 2 130 ? 2.289   -1.067  4.023   1.00 76.19 130 B 1 
ATOM   2758 N N   . THR   B 2 131 ? -0.403  -5.437  2.135   1.00 85.87 131 B 1 
ATOM   2759 C CA  . THR   B 2 131 ? -1.704  -6.116  2.027   1.00 83.59 131 B 1 
ATOM   2760 C C   . THR   B 2 131 ? -1.963  -7.116  3.158   1.00 82.06 131 B 1 
ATOM   2761 O O   . THR   B 2 131 ? -3.056  -7.668  3.250   1.00 77.57 131 B 1 
ATOM   2762 C CB  . THR   B 2 131 ? -1.873  -6.824  0.675   1.00 82.77 131 B 1 
ATOM   2763 O OG1 . THR   B 2 131 ? -1.045  -7.957  0.571   1.00 78.12 131 B 1 
ATOM   2764 C CG2 . THR   B 2 131 ? -1.601  -5.900  -0.510  1.00 77.73 131 B 1 
ATOM   2765 N N   . GLY   B 2 132 ? -0.963  -7.379  3.995   1.00 79.89 132 B 1 
ATOM   2766 C CA  . GLY   B 2 132 ? -1.034  -8.404  5.039   1.00 78.10 132 B 1 
ATOM   2767 C C   . GLY   B 2 132 ? -1.062  -9.837  4.507   1.00 78.58 132 B 1 
ATOM   2768 O O   . GLY   B 2 132 ? -1.319  -10.758 5.280   1.00 74.99 132 B 1 
ATOM   2769 N N   . ALA   B 2 133 ? -0.796  -10.051 3.213   1.00 77.45 133 B 1 
ATOM   2770 C CA  . ALA   B 2 133 ? -0.842  -11.379 2.590   1.00 75.93 133 B 1 
ATOM   2771 C C   . ALA   B 2 133 ? 0.200   -12.369 3.149   1.00 76.97 133 B 1 
ATOM   2772 O O   . ALA   B 2 133 ? 0.057   -13.571 2.969   1.00 73.43 133 B 1 
ATOM   2773 C CB  . ALA   B 2 133 ? -0.687  -11.215 1.074   1.00 72.28 133 B 1 
ATOM   2774 N N   . ASP   B 2 134 ? 1.204   -11.868 3.852   1.00 77.57 134 B 1 
ATOM   2775 C CA  . ASP   B 2 134 ? 2.261   -12.629 4.519   1.00 76.69 134 B 1 
ATOM   2776 C C   . ASP   B 2 134 ? 1.878   -13.158 5.917   1.00 78.67 134 B 1 
ATOM   2777 O O   . ASP   B 2 134 ? 2.693   -13.794 6.583   1.00 76.50 134 B 1 
ATOM   2778 C CB  . ASP   B 2 134 ? 3.529   -11.756 4.571   1.00 73.04 134 B 1 
ATOM   2779 C CG  . ASP   B 2 134 ? 3.399   -10.473 5.419   1.00 69.01 134 B 1 
ATOM   2780 O OD1 . ASP   B 2 134 ? 2.304   -9.880  5.461   1.00 63.35 134 B 1 
ATOM   2781 O OD2 . ASP   B 2 134 ? 4.437   -10.050 5.981   1.00 63.74 134 B 1 
ATOM   2782 N N   . GLN   B 2 135 ? 0.650   -12.922 6.375   1.00 79.75 135 B 1 
ATOM   2783 C CA  . GLN   B 2 135 ? 0.149   -13.390 7.666   1.00 80.18 135 B 1 
ATOM   2784 C C   . GLN   B 2 135 ? -1.106  -14.256 7.500   1.00 82.38 135 B 1 
ATOM   2785 O O   . GLN   B 2 135 ? -1.961  -13.949 6.667   1.00 80.47 135 B 1 
ATOM   2786 C CB  . GLN   B 2 135 ? -0.121  -12.202 8.596   1.00 77.85 135 B 1 
ATOM   2787 C CG  . GLN   B 2 135 ? 1.178   -11.493 9.011   1.00 73.68 135 B 1 
ATOM   2788 C CD  . GLN   B 2 135 ? 0.891   -10.305 9.923   1.00 70.10 135 B 1 
ATOM   2789 O OE1 . GLN   B 2 135 ? 0.379   -10.425 11.027  1.00 62.94 135 B 1 
ATOM   2790 N NE2 . GLN   B 2 135 ? 1.208   -9.107  9.484   1.00 60.45 135 B 1 
ATOM   2791 N N   . PRO   B 2 136 ? -1.263  -15.315 8.316   1.00 81.82 136 B 1 
ATOM   2792 C CA  . PRO   B 2 136 ? -2.444  -16.167 8.279   1.00 82.29 136 B 1 
ATOM   2793 C C   . PRO   B 2 136 ? -3.677  -15.419 8.796   1.00 84.77 136 B 1 
ATOM   2794 O O   . PRO   B 2 136 ? -3.667  -14.865 9.897   1.00 82.07 136 B 1 
ATOM   2795 C CB  . PRO   B 2 136 ? -2.094  -17.388 9.133   1.00 78.66 136 B 1 
ATOM   2796 C CG  . PRO   B 2 136 ? -1.069  -16.846 10.128  1.00 76.21 136 B 1 
ATOM   2797 C CD  . PRO   B 2 136 ? -0.328  -15.788 9.319   1.00 78.99 136 B 1 
ATOM   2798 N N   . GLY   B 2 137 ? -4.740  -15.433 8.015   1.00 87.37 137 B 1 
ATOM   2799 C CA  . GLY   B 2 137 ? -6.004  -14.793 8.363   1.00 88.68 137 B 1 
ATOM   2800 C C   . GLY   B 2 137 ? -7.050  -14.936 7.262   1.00 90.56 137 B 1 
ATOM   2801 O O   . GLY   B 2 137 ? -6.744  -15.387 6.158   1.00 88.67 137 B 1 
ATOM   2802 N N   . SER   B 2 138 ? -8.272  -14.528 7.567   1.00 91.00 138 B 1 
ATOM   2803 C CA  . SER   B 2 138 ? -9.394  -14.505 6.624   1.00 91.73 138 B 1 
ATOM   2804 C C   . SER   B 2 138 ? -9.581  -13.099 6.059   1.00 92.40 138 B 1 
ATOM   2805 O O   . SER   B 2 138 ? -9.352  -12.109 6.755   1.00 91.46 138 B 1 
ATOM   2806 C CB  . SER   B 2 138 ? -10.676 -14.985 7.309   1.00 91.13 138 B 1 
ATOM   2807 O OG  . SER   B 2 138 ? -10.484 -16.275 7.866   1.00 86.80 138 B 1 
ATOM   2808 N N   . GLN   B 2 139 ? -10.006 -12.990 4.799   1.00 91.23 139 B 1 
ATOM   2809 C CA  . GLN   B 2 139 ? -10.286 -11.708 4.151   1.00 90.88 139 B 1 
ATOM   2810 C C   . GLN   B 2 139 ? -11.779 -11.373 4.222   1.00 91.17 139 B 1 
ATOM   2811 O O   . GLN   B 2 139 ? -12.627 -12.219 3.959   1.00 89.68 139 B 1 
ATOM   2812 C CB  . GLN   B 2 139 ? -9.747  -11.719 2.717   1.00 89.11 139 B 1 
ATOM   2813 C CG  . GLN   B 2 139 ? -9.970  -10.381 1.998   1.00 85.31 139 B 1 
ATOM   2814 C CD  . GLN   B 2 139 ? -9.010  -10.142 0.842   1.00 84.30 139 B 1 
ATOM   2815 O OE1 . GLN   B 2 139 ? -7.849  -10.493 0.896   1.00 76.56 139 B 1 
ATOM   2816 N NE2 . GLN   B 2 139 ? -9.433  -9.487  -0.214  1.00 74.69 139 B 1 
ATOM   2817 N N   . ILE   B 2 140 ? -12.081 -10.118 4.553   1.00 93.12 140 B 1 
ATOM   2818 C CA  . ILE   B 2 140 ? -13.438 -9.555  4.568   1.00 93.49 140 B 1 
ATOM   2819 C C   . ILE   B 2 140 ? -13.412 -8.241  3.784   1.00 93.61 140 B 1 
ATOM   2820 O O   . ILE   B 2 140 ? -12.587 -7.371  4.052   1.00 92.59 140 B 1 
ATOM   2821 C CB  . ILE   B 2 140 ? -13.928 -9.327  6.015   1.00 92.87 140 B 1 
ATOM   2822 C CG1 . ILE   B 2 140 ? -13.791 -10.564 6.939   1.00 88.75 140 B 1 
ATOM   2823 C CG2 . ILE   B 2 140 ? -15.380 -8.820  6.021   1.00 87.49 140 B 1 
ATOM   2824 C CD1 . ILE   B 2 140 ? -14.658 -11.770 6.563   1.00 78.10 140 B 1 
ATOM   2825 N N   . GLU   B 2 141 ? -14.318 -8.088  2.820   1.00 93.19 141 B 1 
ATOM   2826 C CA  . GLU   B 2 141 ? -14.449 -6.884  2.001   1.00 92.86 141 B 1 
ATOM   2827 C C   . GLU   B 2 141 ? -15.830 -6.259  2.192   1.00 93.37 141 B 1 
ATOM   2828 O O   . GLU   B 2 141 ? -16.852 -6.926  2.038   1.00 92.51 141 B 1 
ATOM   2829 C CB  . GLU   B 2 141 ? -14.183 -7.164  0.514   1.00 91.44 141 B 1 
ATOM   2830 C CG  . GLU   B 2 141 ? -12.825 -7.828  0.254   1.00 88.83 141 B 1 
ATOM   2831 C CD  . GLU   B 2 141 ? -12.405 -7.882  -1.219  1.00 87.25 141 B 1 
ATOM   2832 O OE1 . GLU   B 2 141 ? -11.279 -8.379  -1.473  1.00 80.35 141 B 1 
ATOM   2833 O OE2 . GLU   B 2 141 ? -13.157 -7.407  -2.099  1.00 80.64 141 B 1 
ATOM   2834 N N   . ILE   B 2 142 ? -15.858 -4.968  2.509   1.00 93.81 142 B 1 
ATOM   2835 C CA  . ILE   B 2 142 ? -17.083 -4.248  2.859   1.00 94.62 142 B 1 
ATOM   2836 C C   . ILE   B 2 142 ? -17.178 -2.982  2.012   1.00 94.61 142 B 1 
ATOM   2837 O O   . ILE   B 2 142 ? -16.280 -2.141  2.028   1.00 93.80 142 B 1 
ATOM   2838 C CB  . ILE   B 2 142 ? -17.118 -3.939  4.371   1.00 94.86 142 B 1 
ATOM   2839 C CG1 . ILE   B 2 142 ? -16.947 -5.227  5.218   1.00 92.10 142 B 1 
ATOM   2840 C CG2 . ILE   B 2 142 ? -18.443 -3.248  4.739   1.00 91.48 142 B 1 
ATOM   2841 C CD1 . ILE   B 2 142 ? -16.498 -4.950  6.646   1.00 83.88 142 B 1 
ATOM   2842 N N   . LYS   B 2 143 ? -18.284 -2.829  1.280   1.00 93.73 143 B 1 
ATOM   2843 C CA  . LYS   B 2 143 ? -18.576 -1.626  0.499   1.00 93.49 143 B 1 
ATOM   2844 C C   . LYS   B 2 143 ? -19.076 -0.521  1.432   1.00 93.94 143 B 1 
ATOM   2845 O O   . LYS   B 2 143 ? -20.007 -0.743  2.199   1.00 92.69 143 B 1 
ATOM   2846 C CB  . LYS   B 2 143 ? -19.573 -1.978  -0.619  1.00 91.54 143 B 1 
ATOM   2847 C CG  . LYS   B 2 143 ? -19.745 -0.834  -1.631  1.00 83.01 143 B 1 
ATOM   2848 C CD  . LYS   B 2 143 ? -20.673 -1.232  -2.791  1.00 81.09 143 B 1 
ATOM   2849 C CE  . LYS   B 2 143 ? -20.783 -0.051  -3.764  1.00 71.11 143 B 1 
ATOM   2850 N NZ  . LYS   B 2 143 ? -21.543 -0.343  -5.009  1.00 65.91 143 B 1 
ATOM   2851 N N   . VAL   B 2 144 ? -18.471 0.663   1.352   1.00 94.71 144 B 1 
ATOM   2852 C CA  . VAL   B 2 144 ? -18.762 1.778   2.259   1.00 94.88 144 B 1 
ATOM   2853 C C   . VAL   B 2 144 ? -18.918 3.097   1.505   1.00 94.62 144 B 1 
ATOM   2854 O O   . VAL   B 2 144 ? -18.257 3.337   0.495   1.00 93.23 144 B 1 
ATOM   2855 C CB  . VAL   B 2 144 ? -17.697 1.902   3.370   1.00 94.08 144 B 1 
ATOM   2856 C CG1 . VAL   B 2 144 ? -17.559 0.601   4.165   1.00 89.29 144 B 1 
ATOM   2857 C CG2 . VAL   B 2 144 ? -16.310 2.303   2.855   1.00 88.84 144 B 1 
ATOM   2858 N N   . ASN   B 2 145 ? -19.773 3.978   2.035   1.00 93.50 145 B 1 
ATOM   2859 C CA  . ASN   B 2 145 ? -19.959 5.345   1.535   1.00 92.31 145 B 1 
ATOM   2860 C C   . ASN   B 2 145 ? -19.183 6.366   2.381   1.00 92.26 145 B 1 
ATOM   2861 O O   . ASN   B 2 145 ? -18.734 7.385   1.874   1.00 87.76 145 B 1 
ATOM   2862 C CB  . ASN   B 2 145 ? -21.459 5.669   1.538   1.00 89.75 145 B 1 
ATOM   2863 C CG  . ASN   B 2 145 ? -22.282 4.765   0.634   1.00 83.79 145 B 1 
ATOM   2864 O OD1 . ASN   B 2 145 ? -21.811 4.138   -0.291  1.00 70.68 145 B 1 
ATOM   2865 N ND2 . ASN   B 2 145 ? -23.569 4.672   0.896   1.00 71.10 145 B 1 
ATOM   2866 N N   . ASP   B 2 146 ? -19.017 6.071   3.666   1.00 92.30 146 B 1 
ATOM   2867 C CA  . ASP   B 2 146 ? -18.266 6.880   4.625   1.00 92.58 146 B 1 
ATOM   2868 C C   . ASP   B 2 146 ? -17.192 6.004   5.283   1.00 93.51 146 B 1 
ATOM   2869 O O   . ASP   B 2 146 ? -17.489 5.133   6.102   1.00 91.95 146 B 1 
ATOM   2870 C CB  . ASP   B 2 146 ? -19.235 7.492   5.649   1.00 90.42 146 B 1 
ATOM   2871 C CG  . ASP   B 2 146 ? -18.552 8.506   6.572   1.00 88.76 146 B 1 
ATOM   2872 O OD1 . ASP   B 2 146 ? -17.358 8.299   6.904   1.00 82.79 146 B 1 
ATOM   2873 O OD2 . ASP   B 2 146 ? -19.230 9.488   6.938   1.00 81.57 146 B 1 
ATOM   2874 N N   . ILE   B 2 147 ? -15.940 6.231   4.899   1.00 94.03 147 B 1 
ATOM   2875 C CA  . ILE   B 2 147 ? -14.794 5.463   5.399   1.00 94.09 147 B 1 
ATOM   2876 C C   . ILE   B 2 147 ? -14.666 5.623   6.912   1.00 94.90 147 B 1 
ATOM   2877 O O   . ILE   B 2 147 ? -14.483 4.638   7.614   1.00 94.08 147 B 1 
ATOM   2878 C CB  . ILE   B 2 147 ? -13.490 5.902   4.693   1.00 92.82 147 B 1 
ATOM   2879 C CG1 . ILE   B 2 147 ? -13.559 5.636   3.173   1.00 88.83 147 B 1 
ATOM   2880 C CG2 . ILE   B 2 147 ? -12.265 5.189   5.302   1.00 88.41 147 B 1 
ATOM   2881 C CD1 . ILE   B 2 147 ? -12.439 6.338   2.391   1.00 82.10 147 B 1 
ATOM   2882 N N   . THR   B 2 148 ? -14.769 6.850   7.411   1.00 94.57 148 B 1 
ATOM   2883 C CA  . THR   B 2 148 ? -14.545 7.183   8.823   1.00 94.22 148 B 1 
ATOM   2884 C C   . THR   B 2 148 ? -15.559 6.486   9.718   1.00 94.67 148 B 1 
ATOM   2885 O O   . THR   B 2 148 ? -15.184 5.756   10.632  1.00 93.64 148 B 1 
ATOM   2886 C CB  . THR   B 2 148 ? -14.625 8.699   9.037   1.00 92.98 148 B 1 
ATOM   2887 O OG1 . THR   B 2 148 ? -13.800 9.354   8.102   1.00 88.66 148 B 1 
ATOM   2888 C CG2 . THR   B 2 148 ? -14.161 9.109   10.430  1.00 88.57 148 B 1 
ATOM   2889 N N   . LYS   B 2 149 ? -16.840 6.654   9.401   1.00 95.21 149 B 1 
ATOM   2890 C CA  . LYS   B 2 149 ? -17.935 6.026   10.134  1.00 94.83 149 B 1 
ATOM   2891 C C   . LYS   B 2 149 ? -17.846 4.501   10.089  1.00 95.27 149 B 1 
ATOM   2892 O O   . LYS   B 2 149 ? -17.917 3.844   11.122  1.00 94.52 149 B 1 
ATOM   2893 C CB  . LYS   B 2 149 ? -19.265 6.533   9.561   1.00 94.07 149 B 1 
ATOM   2894 C CG  . LYS   B 2 149 ? -20.448 5.922   10.312  1.00 89.26 149 B 1 
ATOM   2895 C CD  . LYS   B 2 149 ? -21.789 6.431   9.787   1.00 85.13 149 B 1 
ATOM   2896 C CE  . LYS   B 2 149 ? -22.863 5.650   10.545  1.00 76.41 149 B 1 
ATOM   2897 N NZ  . LYS   B 2 149 ? -24.224 5.949   10.070  1.00 68.24 149 B 1 
ATOM   2898 N N   . SER   B 2 150 ? -17.657 3.942   8.897   1.00 95.83 150 B 1 
ATOM   2899 C CA  . SER   B 2 150 ? -17.599 2.490   8.729   1.00 95.94 150 B 1 
ATOM   2900 C C   . SER   B 2 150 ? -16.379 1.881   9.418   1.00 96.38 150 B 1 
ATOM   2901 O O   . SER   B 2 150 ? -16.505 0.846   10.054  1.00 95.66 150 B 1 
ATOM   2902 C CB  . SER   B 2 150 ? -17.621 2.112   7.255   1.00 95.39 150 B 1 
ATOM   2903 O OG  . SER   B 2 150 ? -18.786 2.632   6.639   1.00 90.82 150 B 1 
ATOM   2904 N N   . LEU   B 2 151 ? -15.216 2.530   9.365   1.00 96.25 151 B 1 
ATOM   2905 C CA  . LEU   B 2 151 ? -14.033 2.108   10.118  1.00 96.14 151 B 1 
ATOM   2906 C C   . LEU   B 2 151 ? -14.307 2.071   11.620  1.00 96.35 151 B 1 
ATOM   2907 O O   . LEU   B 2 151 ? -13.965 1.083   12.260  1.00 95.71 151 B 1 
ATOM   2908 C CB  . LEU   B 2 151 ? -12.842 3.033   9.814   1.00 95.29 151 B 1 
ATOM   2909 C CG  . LEU   B 2 151 ? -11.924 2.505   8.697   1.00 89.75 151 B 1 
ATOM   2910 C CD1 . LEU   B 2 151 ? -11.025 3.626   8.182   1.00 86.21 151 B 1 
ATOM   2911 C CD2 . LEU   B 2 151 ? -11.022 1.386   9.202   1.00 85.65 151 B 1 
ATOM   2912 N N   . ALA   B 2 152 ? -14.943 3.104   12.168  1.00 96.26 152 B 1 
ATOM   2913 C CA  . ALA   B 2 152 ? -15.276 3.160   13.588  1.00 95.97 152 B 1 
ATOM   2914 C C   . ALA   B 2 152 ? -16.213 2.012   13.994  1.00 96.16 152 B 1 
ATOM   2915 O O   . ALA   B 2 152 ? -15.905 1.257   14.912  1.00 95.35 152 B 1 
ATOM   2916 C CB  . ALA   B 2 152 ? -15.875 4.537   13.908  1.00 95.49 152 B 1 
ATOM   2917 N N   . GLU   B 2 153 ? -17.308 1.826   13.263  1.00 96.27 153 B 1 
ATOM   2918 C CA  . GLU   B 2 153 ? -18.292 0.779   13.549  1.00 95.92 153 B 1 
ATOM   2919 C C   . GLU   B 2 153 ? -17.700 -0.633  13.404  1.00 95.93 153 B 1 
ATOM   2920 O O   . GLU   B 2 153 ? -17.852 -1.473  14.290  1.00 94.84 153 B 1 
ATOM   2921 C CB  . GLU   B 2 153 ? -19.514 0.954   12.628  1.00 95.34 153 B 1 
ATOM   2922 C CG  . GLU   B 2 153 ? -20.363 2.195   12.971  1.00 87.48 153 B 1 
ATOM   2923 C CD  . GLU   B 2 153 ? -21.525 2.453   11.990  1.00 83.88 153 B 1 
ATOM   2924 O OE1 . GLU   B 2 153 ? -22.285 3.430   12.204  1.00 75.59 153 B 1 
ATOM   2925 O OE2 . GLU   B 2 153 ? -21.667 1.713   10.989  1.00 78.48 153 B 1 
ATOM   2926 N N   . ILE   B 2 154 ? -16.974 -0.893  12.318  1.00 96.69 154 B 1 
ATOM   2927 C CA  . ILE   B 2 154 ? -16.430 -2.224  12.022  1.00 96.56 154 B 1 
ATOM   2928 C C   . ILE   B 2 154 ? -15.300 -2.597  12.983  1.00 96.59 154 B 1 
ATOM   2929 O O   . ILE   B 2 154 ? -15.253 -3.724  13.470  1.00 95.82 154 B 1 
ATOM   2930 C CB  . ILE   B 2 154 ? -15.972 -2.297  10.553  1.00 96.25 154 B 1 
ATOM   2931 C CG1 . ILE   B 2 154 ? -17.178 -2.158  9.596   1.00 94.94 154 B 1 
ATOM   2932 C CG2 . ILE   B 2 154 ? -15.242 -3.618  10.266  1.00 95.03 154 B 1 
ATOM   2933 C CD1 . ILE   B 2 154 ? -16.774 -1.833  8.156   1.00 91.75 154 B 1 
ATOM   2934 N N   . SER   B 2 155 ? -14.384 -1.671  13.278  1.00 96.66 155 B 1 
ATOM   2935 C CA  . SER   B 2 155 ? -13.284 -1.949  14.206  1.00 96.26 155 B 1 
ATOM   2936 C C   . SER   B 2 155 ? -13.766 -2.101  15.652  1.00 96.15 155 B 1 
ATOM   2937 O O   . SER   B 2 155 ? -13.252 -2.958  16.367  1.00 95.09 155 B 1 
ATOM   2938 C CB  . SER   B 2 155 ? -12.177 -0.902  14.082  1.00 95.43 155 B 1 
ATOM   2939 O OG  . SER   B 2 155 ? -12.657 0.393   14.311  1.00 87.51 155 B 1 
ATOM   2940 N N   . SER   B 2 156 ? -14.808 -1.380  16.051  1.00 96.20 156 B 1 
ATOM   2941 C CA  . SER   B 2 156 ? -15.484 -1.592  17.338  1.00 95.55 156 B 1 
ATOM   2942 C C   . SER   B 2 156 ? -16.126 -2.981  17.413  1.00 95.39 156 B 1 
ATOM   2943 O O   . SER   B 2 156 ? -15.909 -3.698  18.384  1.00 93.93 156 B 1 
ATOM   2944 C CB  . SER   B 2 156 ? -16.533 -0.506  17.568  1.00 95.02 156 B 1 
ATOM   2945 O OG  . SER   B 2 156 ? -17.019 -0.577  18.893  1.00 81.50 156 B 1 
ATOM   2946 N N   . LEU   B 2 157 ? -16.807 -3.424  16.350  1.00 96.00 157 B 1 
ATOM   2947 C CA  . LEU   B 2 157 ? -17.334 -4.791  16.263  1.00 95.36 157 B 1 
ATOM   2948 C C   . LEU   B 2 157 ? -16.234 -5.849  16.386  1.00 95.07 157 B 1 
ATOM   2949 O O   . LEU   B 2 157 ? -16.413 -6.835  17.096  1.00 93.34 157 B 1 
ATOM   2950 C CB  . LEU   B 2 157 ? -18.072 -4.981  14.931  1.00 94.52 157 B 1 
ATOM   2951 C CG  . LEU   B 2 157 ? -19.496 -4.409  14.907  1.00 88.53 157 B 1 
ATOM   2952 C CD1 . LEU   B 2 157 ? -20.023 -4.445  13.473  1.00 81.76 157 B 1 
ATOM   2953 C CD2 . LEU   B 2 157 ? -20.428 -5.232  15.789  1.00 81.93 157 B 1 
ATOM   2954 N N   . CYS   B 2 158 ? -15.089 -5.646  15.725  1.00 95.76 158 B 1 
ATOM   2955 C CA  . CYS   B 2 158 ? -13.945 -6.545  15.865  1.00 95.19 158 B 1 
ATOM   2956 C C   . CYS   B 2 158 ? -13.443 -6.607  17.312  1.00 94.56 158 B 1 
ATOM   2957 O O   . CYS   B 2 158 ? -13.124 -7.685  17.803  1.00 93.25 158 B 1 
ATOM   2958 C CB  . CYS   B 2 158 ? -12.810 -6.091  14.943  1.00 94.93 158 B 1 
ATOM   2959 S SG  . CYS   B 2 158 ? -13.217 -6.381  13.201  1.00 92.73 158 B 1 
ATOM   2960 N N   . GLN   B 2 159 ? -13.384 -5.466  17.994  1.00 94.75 159 B 1 
ATOM   2961 C CA  . GLN   B 2 159 ? -12.951 -5.401  19.388  1.00 93.67 159 B 1 
ATOM   2962 C C   . GLN   B 2 159 ? -13.927 -6.137  20.316  1.00 93.06 159 B 1 
ATOM   2963 O O   . GLN   B 2 159 ? -13.496 -6.950  21.133  1.00 90.79 159 B 1 
ATOM   2964 C CB  . GLN   B 2 159 ? -12.773 -3.929  19.781  1.00 92.80 159 B 1 
ATOM   2965 C CG  . GLN   B 2 159 ? -12.078 -3.800  21.142  1.00 84.80 159 B 1 
ATOM   2966 C CD  . GLN   B 2 159 ? -11.845 -2.351  21.573  1.00 82.68 159 B 1 
ATOM   2967 O OE1 . GLN   B 2 159 ? -12.067 -1.388  20.867  1.00 73.75 159 B 1 
ATOM   2968 N NE2 . GLN   B 2 159 ? -11.364 -2.145  22.777  1.00 71.48 159 B 1 
ATOM   2969 N N   . ASP   B 2 160 ? -15.227 -5.914  20.153  1.00 94.34 160 B 1 
ATOM   2970 C CA  . ASP   B 2 160 ? -16.277 -6.548  20.959  1.00 93.57 160 B 1 
ATOM   2971 C C   . ASP   B 2 160 ? -16.309 -8.074  20.781  1.00 92.80 160 B 1 
ATOM   2972 O O   . ASP   B 2 160 ? -16.541 -8.819  21.735  1.00 90.35 160 B 1 
ATOM   2973 C CB  . ASP   B 2 160 ? -17.642 -5.954  20.577  1.00 93.24 160 B 1 
ATOM   2974 C CG  . ASP   B 2 160 ? -17.844 -4.495  21.003  1.00 89.54 160 B 1 
ATOM   2975 O OD1 . ASP   B 2 160 ? -17.158 -4.047  21.949  1.00 83.67 160 B 1 
ATOM   2976 O OD2 . ASP   B 2 160 ? -18.733 -3.849  20.406  1.00 83.67 160 B 1 
ATOM   2977 N N   . LEU   B 2 161 ? -16.026 -8.545  19.564  1.00 92.76 161 B 1 
ATOM   2978 C CA  . LEU   B 2 161 ? -15.980 -9.971  19.225  1.00 91.37 161 B 1 
ATOM   2979 C C   . LEU   B 2 161 ? -14.599 -10.611 19.443  1.00 90.64 161 B 1 
ATOM   2980 O O   . LEU   B 2 161 ? -14.432 -11.797 19.171  1.00 87.81 161 B 1 
ATOM   2981 C CB  . LEU   B 2 161 ? -16.456 -10.148 17.776  1.00 91.02 161 B 1 
ATOM   2982 C CG  . LEU   B 2 161 ? -17.925 -9.750  17.533  1.00 89.56 161 B 1 
ATOM   2983 C CD1 . LEU   B 2 161 ? -18.204 -9.793  16.033  1.00 84.39 161 B 1 
ATOM   2984 C CD2 . LEU   B 2 161 ? -18.904 -10.690 18.231  1.00 84.23 161 B 1 
ATOM   2985 N N   . GLN   B 2 162 ? -13.599 -9.846  19.910  1.00 90.17 162 B 1 
ATOM   2986 C CA  . GLN   B 2 162 ? -12.201 -10.276 20.073  1.00 88.50 162 B 1 
ATOM   2987 C C   . GLN   B 2 162 ? -11.528 -10.727 18.762  1.00 89.10 162 B 1 
ATOM   2988 O O   . GLN   B 2 162 ? -10.566 -11.499 18.770  1.00 86.31 162 B 1 
ATOM   2989 C CB  . GLN   B 2 162 ? -12.062 -11.302 21.208  1.00 86.13 162 B 1 
ATOM   2990 C CG  . GLN   B 2 162 ? -12.657 -10.804 22.533  1.00 80.19 162 B 1 
ATOM   2991 C CD  . GLN   B 2 162 ? -12.393 -11.756 23.701  1.00 73.07 162 B 1 
ATOM   2992 O OE1 . GLN   B 2 162 ? -11.820 -12.825 23.591  1.00 65.42 162 B 1 
ATOM   2993 N NE2 . GLN   B 2 162 ? -12.792 -11.378 24.895  1.00 63.16 162 B 1 
ATOM   2994 N N   . VAL   B 2 163 ? -11.987 -10.221 17.626  1.00 91.75 163 B 1 
ATOM   2995 C CA  . VAL   B 2 163 ? -11.407 -10.482 16.305  1.00 92.02 163 B 1 
ATOM   2996 C C   . VAL   B 2 163 ? -10.225 -9.541  16.081  1.00 92.70 163 B 1 
ATOM   2997 O O   . VAL   B 2 163 ? -10.386 -8.327  15.961  1.00 91.58 163 B 1 
ATOM   2998 C CB  . VAL   B 2 163 ? -12.464 -10.339 15.198  1.00 91.06 163 B 1 
ATOM   2999 C CG1 . VAL   B 2 163 ? -11.849 -10.558 13.814  1.00 86.53 163 B 1 
ATOM   3000 C CG2 . VAL   B 2 163 ? -13.591 -11.358 15.376  1.00 86.47 163 B 1 
ATOM   3001 N N   . LYS   B 2 164 ? -9.007  -10.092 15.984  1.00 92.41 164 B 1 
ATOM   3002 C CA  . LYS   B 2 164 ? -7.797  -9.290  15.751  1.00 92.00 164 B 1 
ATOM   3003 C C   . LYS   B 2 164 ? -7.666  -8.900  14.277  1.00 92.70 164 B 1 
ATOM   3004 O O   . LYS   B 2 164 ? -7.553  -9.766  13.411  1.00 91.40 164 B 1 
ATOM   3005 C CB  . LYS   B 2 164 ? -6.541  -10.009 16.273  1.00 90.35 164 B 1 
ATOM   3006 C CG  . LYS   B 2 164 ? -6.492  -10.048 17.815  1.00 82.65 164 B 1 
ATOM   3007 C CD  . LYS   B 2 164 ? -5.152  -10.576 18.350  1.00 75.62 164 B 1 
ATOM   3008 C CE  . LYS   B 2 164 ? -5.160  -10.521 19.892  1.00 66.22 164 B 1 
ATOM   3009 N NZ  . LYS   B 2 164 ? -3.858  -10.870 20.522  1.00 58.29 164 B 1 
ATOM   3010 N N   . ILE   B 2 165 ? -7.581  -7.603  14.004  1.00 93.33 165 B 1 
ATOM   3011 C CA  . ILE   B 2 165 ? -7.274  -7.070  12.671  1.00 94.08 165 B 1 
ATOM   3012 C C   . ILE   B 2 165 ? -5.763  -7.184  12.415  1.00 93.76 165 B 1 
ATOM   3013 O O   . ILE   B 2 165 ? -4.946  -6.740  13.220  1.00 92.70 165 B 1 
ATOM   3014 C CB  . ILE   B 2 165 ? -7.797  -5.624  12.512  1.00 94.54 165 B 1 
ATOM   3015 C CG1 . ILE   B 2 165 ? -9.335  -5.577  12.685  1.00 93.82 165 B 1 
ATOM   3016 C CG2 . ILE   B 2 165 ? -7.397  -5.050  11.141  1.00 93.45 165 B 1 
ATOM   3017 C CD1 . ILE   B 2 165 ? -9.918  -4.162  12.786  1.00 92.34 165 B 1 
ATOM   3018 N N   . LEU   B 2 166 ? -5.391  -7.772  11.280  1.00 92.64 166 B 1 
ATOM   3019 C CA  . LEU   B 2 166 ? -4.005  -7.874  10.807  1.00 91.76 166 B 1 
ATOM   3020 C C   . LEU   B 2 166 ? -3.628  -6.707  9.891   1.00 91.75 166 B 1 
ATOM   3021 O O   . LEU   B 2 166 ? -2.536  -6.150  9.997   1.00 90.34 166 B 1 
ATOM   3022 C CB  . LEU   B 2 166 ? -3.832  -9.197  10.046  1.00 90.66 166 B 1 
ATOM   3023 C CG  . LEU   B 2 166 ? -3.980  -10.464 10.902  1.00 89.11 166 B 1 
ATOM   3024 C CD1 . LEU   B 2 166 ? -3.939  -11.683 9.983   1.00 85.59 166 B 1 
ATOM   3025 C CD2 . LEU   B 2 166 ? -2.845  -10.583 11.926  1.00 85.13 166 B 1 
ATOM   3026 N N   . SER   B 2 167 ? -4.531  -6.360  8.975   1.00 93.10 167 B 1 
ATOM   3027 C CA  . SER   B 2 167 ? -4.373  -5.232  8.063   1.00 93.02 167 B 1 
ATOM   3028 C C   . SER   B 2 167 ? -5.730  -4.691  7.634   1.00 93.95 167 B 1 
ATOM   3029 O O   . SER   B 2 167 ? -6.724  -5.418  7.611   1.00 93.36 167 B 1 
ATOM   3030 C CB  . SER   B 2 167 ? -3.552  -5.632  6.828   1.00 91.09 167 B 1 
ATOM   3031 O OG  . SER   B 2 167 ? -4.260  -6.537  6.001   1.00 84.71 167 B 1 
ATOM   3032 N N   . VAL   B 2 168 ? -5.741  -3.427  7.243   1.00 94.53 168 B 1 
ATOM   3033 C CA  . VAL   B 2 168 ? -6.876  -2.780  6.591   1.00 95.07 168 B 1 
ATOM   3034 C C   . VAL   B 2 168 ? -6.367  -1.937  5.429   1.00 94.90 168 B 1 
ATOM   3035 O O   . VAL   B 2 168 ? -5.328  -1.279  5.532   1.00 93.59 168 B 1 
ATOM   3036 C CB  . VAL   B 2 168 ? -7.724  -1.983  7.600   1.00 94.49 168 B 1 
ATOM   3037 C CG1 . VAL   B 2 168 ? -6.937  -0.890  8.321   1.00 89.87 168 B 1 
ATOM   3038 C CG2 . VAL   B 2 168 ? -8.965  -1.368  6.944   1.00 88.50 168 B 1 
ATOM   3039 N N   . LEU   B 2 169 ? -7.089  -1.982  4.315   1.00 94.08 169 B 1 
ATOM   3040 C CA  . LEU   B 2 169 ? -6.816  -1.191  3.119   1.00 93.63 169 B 1 
ATOM   3041 C C   . LEU   B 2 169 ? -8.105  -0.524  2.640   1.00 94.11 169 B 1 
ATOM   3042 O O   . LEU   B 2 169 ? -9.181  -1.112  2.712   1.00 92.95 169 B 1 
ATOM   3043 C CB  . LEU   B 2 169 ? -6.235  -2.088  2.017   1.00 91.72 169 B 1 
ATOM   3044 C CG  . LEU   B 2 169 ? -4.843  -2.675  2.318   1.00 88.07 169 B 1 
ATOM   3045 C CD1 . LEU   B 2 169 ? -4.479  -3.690  1.242   1.00 82.57 169 B 1 
ATOM   3046 C CD2 . LEU   B 2 169 ? -3.761  -1.597  2.335   1.00 81.84 169 B 1 
ATOM   3047 N N   . VAL   B 2 170 ? -7.972  0.676   2.095   1.00 93.17 170 B 1 
ATOM   3048 C CA  . VAL   B 2 170 ? -9.067  1.387   1.428   1.00 92.58 170 B 1 
ATOM   3049 C C   . VAL   B 2 170 ? -8.864  1.274   -0.077  1.00 91.81 170 B 1 
ATOM   3050 O O   . VAL   B 2 170 ? -7.967  1.907   -0.633  1.00 90.31 170 B 1 
ATOM   3051 C CB  . VAL   B 2 170 ? -9.150  2.855   1.879   1.00 92.22 170 B 1 
ATOM   3052 C CG1 . VAL   B 2 170 ? -10.357 3.541   1.233   1.00 89.11 170 B 1 
ATOM   3053 C CG2 . VAL   B 2 170 ? -9.279  2.979   3.402   1.00 89.65 170 B 1 
ATOM   3054 N N   . TYR   B 2 171 ? -9.697  0.475   -0.750  1.00 90.77 171 B 1 
ATOM   3055 C CA  . TYR   B 2 171 ? -9.681  0.366   -2.204  1.00 89.64 171 B 1 
ATOM   3056 C C   . TYR   B 2 171 ? -10.671 1.348   -2.836  1.00 89.95 171 B 1 
ATOM   3057 O O   . TYR   B 2 171 ? -11.783 1.526   -2.334  1.00 88.36 171 B 1 
ATOM   3058 C CB  . TYR   B 2 171 ? -9.950  -1.077  -2.647  1.00 86.86 171 B 1 
ATOM   3059 C CG  . TYR   B 2 171 ? -8.819  -2.075  -2.434  1.00 81.81 171 B 1 
ATOM   3060 C CD1 . TYR   B 2 171 ? -7.553  -1.689  -1.948  1.00 75.45 171 B 1 
ATOM   3061 C CD2 . TYR   B 2 171 ? -9.032  -3.426  -2.761  1.00 74.12 171 B 1 
ATOM   3062 C CE1 . TYR   B 2 171 ? -6.525  -2.629  -1.772  1.00 69.91 171 B 1 
ATOM   3063 C CE2 . TYR   B 2 171 ? -8.008  -4.379  -2.592  1.00 69.42 171 B 1 
ATOM   3064 C CZ  . TYR   B 2 171 ? -6.757  -3.978  -2.088  1.00 68.66 171 B 1 
ATOM   3065 O OH  . TYR   B 2 171 ? -5.764  -4.899  -1.901  1.00 63.53 171 B 1 
ATOM   3066 N N   . PRO   B 2 172 ? -10.288 1.993   -3.955  1.00 85.00 172 B 1 
ATOM   3067 C CA  . PRO   B 2 172 ? -11.248 2.739   -4.749  1.00 82.95 172 B 1 
ATOM   3068 C C   . PRO   B 2 172 ? -12.274 1.783   -5.369  1.00 83.28 172 B 1 
ATOM   3069 O O   . PRO   B 2 172 ? -11.957 0.642   -5.709  1.00 80.21 172 B 1 
ATOM   3070 C CB  . PRO   B 2 172 ? -10.418 3.472   -5.804  1.00 79.79 172 B 1 
ATOM   3071 C CG  . PRO   B 2 172 ? -9.215  2.549   -6.010  1.00 77.45 172 B 1 
ATOM   3072 C CD  . PRO   B 2 172 ? -8.998  1.938   -4.627  1.00 80.30 172 B 1 
ATOM   3073 N N   . HIS   B 2 173 ? -13.488 2.275   -5.534  1.00 83.00 173 B 1 
ATOM   3074 C CA  . HIS   B 2 173 ? -14.554 1.627   -6.297  1.00 81.40 173 B 1 
ATOM   3075 C C   . HIS   B 2 173 ? -14.844 2.441   -7.568  1.00 81.07 173 B 1 
ATOM   3076 O O   . HIS   B 2 173 ? -14.490 3.617   -7.646  1.00 76.27 173 B 1 
ATOM   3077 C CB  . HIS   B 2 173 ? -15.779 1.481   -5.383  1.00 78.85 173 B 1 
ATOM   3078 C CG  . HIS   B 2 173 ? -16.831 0.558   -5.924  1.00 77.31 173 B 1 
ATOM   3079 N ND1 . HIS   B 2 173 ? -17.891 0.911   -6.723  1.00 67.65 173 B 1 
ATOM   3080 C CD2 . HIS   B 2 173 ? -16.917 -0.804  -5.740  1.00 68.04 173 B 1 
ATOM   3081 C CE1 . HIS   B 2 173 ? -18.588 -0.205  -7.024  1.00 67.43 173 B 1 
ATOM   3082 N NE2 . HIS   B 2 173 ? -18.029 -1.267  -6.435  1.00 69.14 173 B 1 
ATOM   3083 N N   . ASP   B 2 174 ? -15.492 1.821   -8.556  1.00 79.09 174 B 1 
ATOM   3084 C CA  . ASP   B 2 174 ? -15.849 2.493   -9.812  1.00 77.95 174 B 1 
ATOM   3085 C C   . ASP   B 2 174 ? -16.898 3.596   -9.602  1.00 79.72 174 B 1 
ATOM   3086 O O   . ASP   B 2 174 ? -16.869 4.625   -10.277 1.00 75.12 174 B 1 
ATOM   3087 C CB  . ASP   B 2 174 ? -16.355 1.449   -10.818 1.00 73.38 174 B 1 
ATOM   3088 C CG  . ASP   B 2 174 ? -15.279 0.446   -11.250 1.00 67.29 174 B 1 
ATOM   3089 O OD1 . ASP   B 2 174 ? -14.086 0.828   -11.277 1.00 60.58 174 B 1 
ATOM   3090 O OD2 . ASP   B 2 174 ? -15.659 -0.699  -11.568 1.00 60.27 174 B 1 
ATOM   3091 N N   . ASP   B 2 175 ? -17.801 3.402   -8.629  1.00 82.35 175 B 1 
ATOM   3092 C CA  . ASP   B 2 175 ? -18.780 4.418   -8.257  1.00 83.11 175 B 1 
ATOM   3093 C C   . ASP   B 2 175 ? -18.112 5.559   -7.472  1.00 83.81 175 B 1 
ATOM   3094 O O   . ASP   B 2 175 ? -17.451 5.320   -6.453  1.00 80.42 175 B 1 
ATOM   3095 C CB  . ASP   B 2 175 ? -19.914 3.811   -7.420  1.00 80.28 175 B 1 
ATOM   3096 C CG  . ASP   B 2 175 ? -20.814 2.838   -8.171  1.00 73.79 175 B 1 
ATOM   3097 O OD1 . ASP   B 2 175 ? -21.020 3.039   -9.386  1.00 66.67 175 B 1 
ATOM   3098 O OD2 . ASP   B 2 175 ? -21.330 1.919   -7.488  1.00 66.78 175 B 1 
ATOM   3099 N N   . PRO   B 2 176 ? -18.316 6.830   -7.873  1.00 80.02 176 B 1 
ATOM   3100 C CA  . PRO   B 2 176 ? -17.787 7.965   -7.133  1.00 77.19 176 B 1 
ATOM   3101 C C   . PRO   B 2 176 ? -18.379 8.026   -5.718  1.00 76.67 176 B 1 
ATOM   3102 O O   . PRO   B 2 176 ? -19.574 7.836   -5.511  1.00 70.64 176 B 1 
ATOM   3103 C CB  . PRO   B 2 176 ? -18.126 9.201   -7.977  1.00 74.28 176 B 1 
ATOM   3104 C CG  . PRO   B 2 176 ? -19.352 8.769   -8.786  1.00 71.83 176 B 1 
ATOM   3105 C CD  . PRO   B 2 176 ? -19.118 7.270   -8.998  1.00 74.30 176 B 1 
ATOM   3106 N N   . GLY   B 2 177 ? -17.525 8.322   -4.746  1.00 79.34 177 B 1 
ATOM   3107 C CA  . GLY   B 2 177 ? -17.895 8.386   -3.325  1.00 80.53 177 B 1 
ATOM   3108 C C   . GLY   B 2 177 ? -17.969 7.031   -2.612  1.00 84.39 177 B 1 
ATOM   3109 O O   . GLY   B 2 177 ? -17.913 6.997   -1.384  1.00 81.41 177 B 1 
ATOM   3110 N N   . VAL   B 2 178 ? -18.023 5.928   -3.355  1.00 88.71 178 B 1 
ATOM   3111 C CA  . VAL   B 2 178 ? -17.986 4.578   -2.792  1.00 89.86 178 B 1 
ATOM   3112 C C   . VAL   B 2 178 ? -16.542 4.093   -2.680  1.00 90.23 178 B 1 
ATOM   3113 O O   . VAL   B 2 178 ? -15.708 4.331   -3.555  1.00 87.70 178 B 1 
ATOM   3114 C CB  . VAL   B 2 178 ? -18.859 3.604   -3.602  1.00 87.90 178 B 1 
ATOM   3115 C CG1 . VAL   B 2 178 ? -18.887 2.221   -2.952  1.00 80.97 178 B 1 
ATOM   3116 C CG2 . VAL   B 2 178 ? -20.309 4.098   -3.704  1.00 81.75 178 B 1 
ATOM   3117 N N   . LYS   B 2 179 ? -16.252 3.384   -1.592  1.00 90.92 179 B 1 
ATOM   3118 C CA  . LYS   B 2 179 ? -14.980 2.697   -1.361  1.00 91.44 179 B 1 
ATOM   3119 C C   . LYS   B 2 179 ? -15.242 1.267   -0.888  1.00 92.67 179 B 1 
ATOM   3120 O O   . LYS   B 2 179 ? -16.352 0.932   -0.475  1.00 90.93 179 B 1 
ATOM   3121 C CB  . LYS   B 2 179 ? -14.133 3.472   -0.332  1.00 89.61 179 B 1 
ATOM   3122 C CG  . LYS   B 2 179 ? -13.790 4.920   -0.736  1.00 87.05 179 B 1 
ATOM   3123 C CD  . LYS   B 2 179 ? -12.806 5.006   -1.900  1.00 80.37 179 B 1 
ATOM   3124 C CE  . LYS   B 2 179 ? -12.465 6.478   -2.161  1.00 74.55 179 B 1 
ATOM   3125 N NZ  . LYS   B 2 179 ? -11.340 6.634   -3.111  1.00 66.07 179 B 1 
ATOM   3126 N N   . VAL   B 2 180 ? -14.208 0.440   -0.935  1.00 92.75 180 B 1 
ATOM   3127 C CA  . VAL   B 2 180 ? -14.226 -0.900  -0.346  1.00 92.69 180 B 1 
ATOM   3128 C C   . VAL   B 2 180 ? -13.166 -0.953  0.744   1.00 93.34 180 B 1 
ATOM   3129 O O   . VAL   B 2 180 ? -11.987 -0.719  0.478   1.00 92.64 180 B 1 
ATOM   3130 C CB  . VAL   B 2 180 ? -14.022 -2.000  -1.403  1.00 91.17 180 B 1 
ATOM   3131 C CG1 . VAL   B 2 180 ? -14.136 -3.395  -0.780  1.00 87.00 180 B 1 
ATOM   3132 C CG2 . VAL   B 2 180 ? -15.071 -1.901  -2.522  1.00 87.10 180 B 1 
ATOM   3133 N N   . LEU   B 2 181 ? -13.584 -1.243  1.969   1.00 94.48 181 B 1 
ATOM   3134 C CA  . LEU   B 2 181 ? -12.679 -1.568  3.061   1.00 94.85 181 B 1 
ATOM   3135 C C   . LEU   B 2 181 ? -12.336 -3.053  2.974   1.00 94.71 181 B 1 
ATOM   3136 O O   . LEU   B 2 181 ? -13.230 -3.897  3.002   1.00 93.79 181 B 1 
ATOM   3137 C CB  . LEU   B 2 181 ? -13.311 -1.227  4.419   1.00 94.89 181 B 1 
ATOM   3138 C CG  . LEU   B 2 181 ? -13.551 0.270   4.669   1.00 93.05 181 B 1 
ATOM   3139 C CD1 . LEU   B 2 181 ? -14.190 0.456   6.042   1.00 90.13 181 B 1 
ATOM   3140 C CD2 . LEU   B 2 181 ? -12.254 1.077   4.636   1.00 89.82 181 B 1 
ATOM   3141 N N   . VAL   B 2 182 ? -11.050 -3.367  2.889   1.00 93.92 182 B 1 
ATOM   3142 C CA  . VAL   B 2 182 ? -10.544 -4.737  2.836   1.00 93.31 182 B 1 
ATOM   3143 C C   . VAL   B 2 182 ? -9.807  -5.029  4.130   1.00 93.75 182 B 1 
ATOM   3144 O O   . VAL   B 2 182 ? -8.722  -4.499  4.361   1.00 93.16 182 B 1 
ATOM   3145 C CB  . VAL   B 2 182 ? -9.646  -4.955  1.608   1.00 91.75 182 B 1 
ATOM   3146 C CG1 . VAL   B 2 182 ? -9.173  -6.411  1.533   1.00 88.33 182 B 1 
ATOM   3147 C CG2 . VAL   B 2 182 ? -10.390 -4.616  0.313   1.00 88.49 182 B 1 
ATOM   3148 N N   . PHE   B 2 183 ? -10.395 -5.869  4.967   1.00 94.33 183 B 1 
ATOM   3149 C CA  . PHE   B 2 183 ? -9.801  -6.330  6.212   1.00 94.43 183 B 1 
ATOM   3150 C C   . PHE   B 2 183 ? -9.187  -7.714  6.024   1.00 93.89 183 B 1 
ATOM   3151 O O   . PHE   B 2 183 ? -9.761  -8.583  5.368   1.00 92.59 183 B 1 
ATOM   3152 C CB  . PHE   B 2 183 ? -10.847 -6.345  7.328   1.00 94.74 183 B 1 
ATOM   3153 C CG  . PHE   B 2 183 ? -11.340 -4.969  7.728   1.00 95.28 183 B 1 
ATOM   3154 C CD1 . PHE   B 2 183 ? -10.720 -4.274  8.781   1.00 92.17 183 B 1 
ATOM   3155 C CD2 . PHE   B 2 183 ? -12.422 -4.377  7.050   1.00 91.84 183 B 1 
ATOM   3156 C CE1 . PHE   B 2 183 ? -11.176 -3.003  9.160   1.00 91.94 183 B 1 
ATOM   3157 C CE2 . PHE   B 2 183 ? -12.878 -3.101  7.421   1.00 91.78 183 B 1 
ATOM   3158 C CZ  . PHE   B 2 183 ? -12.255 -2.416  8.478   1.00 94.31 183 B 1 
ATOM   3159 N N   . ARG   B 2 184 ? -8.039  -7.947  6.670   1.00 93.19 184 B 1 
ATOM   3160 C CA  . ARG   B 2 184 ? -7.591  -9.296  7.014   1.00 92.86 184 B 1 
ATOM   3161 C C   . ARG   B 2 184 ? -7.663  -9.449  8.526   1.00 93.43 184 B 1 
ATOM   3162 O O   . ARG   B 2 184 ? -7.112  -8.624  9.255   1.00 92.47 184 B 1 
ATOM   3163 C CB  . ARG   B 2 184 ? -6.199  -9.606  6.464   1.00 91.33 184 B 1 
ATOM   3164 C CG  . ARG   B 2 184 ? -6.207  -9.647  4.927   1.00 83.79 184 B 1 
ATOM   3165 C CD  . ARG   B 2 184 ? -5.008  -10.423 4.383   1.00 80.89 184 B 1 
ATOM   3166 N NE  . ARG   B 2 184 ? -5.175  -11.876 4.605   1.00 77.60 184 B 1 
ATOM   3167 C CZ  . ARG   B 2 184 ? -4.221  -12.795 4.650   1.00 73.94 184 B 1 
ATOM   3168 N NH1 . ARG   B 2 184 ? -2.977  -12.494 4.476   1.00 65.81 184 B 1 
ATOM   3169 N NH2 . ARG   B 2 184 ? -4.506  -14.039 4.875   1.00 68.04 184 B 1 
ATOM   3170 N N   . VAL   B 2 185 ? -8.349  -10.486 8.964   1.00 93.63 185 B 1 
ATOM   3171 C CA  . VAL   B 2 185 ? -8.611  -10.764 10.378  1.00 93.89 185 B 1 
ATOM   3172 C C   . VAL   B 2 185 ? -7.971  -12.085 10.788  1.00 93.59 185 B 1 
ATOM   3173 O O   . VAL   B 2 185 ? -7.995  -13.057 10.035  1.00 92.25 185 B 1 
ATOM   3174 C CB  . VAL   B 2 185 ? -10.118 -10.729 10.703  1.00 93.50 185 B 1 
ATOM   3175 C CG1 . VAL   B 2 185 ? -10.664 -9.302  10.565  1.00 87.99 185 B 1 
ATOM   3176 C CG2 . VAL   B 2 185 ? -10.964 -11.654 9.818   1.00 87.80 185 B 1 
ATOM   3177 N N   . LYS   B 2 186 ? -7.370  -12.119 11.976  1.00 91.51 186 B 1 
ATOM   3178 C CA  . LYS   B 2 186 ? -6.627  -13.269 12.498  1.00 90.20 186 B 1 
ATOM   3179 C C   . LYS   B 2 186 ? -7.576  -14.287 13.140  1.00 89.92 186 B 1 
ATOM   3180 O O   . LYS   B 2 186 ? -7.546  -14.491 14.348  1.00 87.10 186 B 1 
ATOM   3181 C CB  . LYS   B 2 186 ? -5.518  -12.777 13.438  1.00 88.51 186 B 1 
ATOM   3182 C CG  . LYS   B 2 186 ? -4.508  -13.889 13.764  1.00 83.53 186 B 1 
ATOM   3183 C CD  . LYS   B 2 186 ? -3.494  -13.410 14.807  1.00 80.31 186 B 1 
ATOM   3184 C CE  . LYS   B 2 186 ? -2.533  -14.546 15.164  1.00 71.98 186 B 1 
ATOM   3185 N NZ  . LYS   B 2 186 ? -1.644  -14.173 16.291  1.00 64.33 186 B 1 
ATOM   3186 N N   . THR   B 2 187 ? -8.414  -14.901 12.338  1.00 91.43 187 B 1 
ATOM   3187 C CA  . THR   B 2 187 ? -9.319  -15.967 12.769  1.00 91.76 187 B 1 
ATOM   3188 C C   . THR   B 2 187 ? -9.579  -16.936 11.622  1.00 92.22 187 B 1 
ATOM   3189 O O   . THR   B 2 187 ? -9.547  -16.552 10.447  1.00 90.98 187 B 1 
ATOM   3190 C CB  . THR   B 2 187 ? -10.633 -15.392 13.335  1.00 90.41 187 B 1 
ATOM   3191 O OG1 . THR   B 2 187 ? -11.452 -16.437 13.801  1.00 85.00 187 B 1 
ATOM   3192 C CG2 . THR   B 2 187 ? -11.451 -14.594 12.315  1.00 84.52 187 B 1 
ATOM   3193 N N   . MET   B 2 188 ? -9.826  -18.198 11.969  1.00 91.68 188 B 1 
ATOM   3194 C CA  . MET   B 2 188 ? -10.326 -19.215 11.043  1.00 91.78 188 B 1 
ATOM   3195 C C   . MET   B 2 188 ? -11.861 -19.210 10.976  1.00 92.63 188 B 1 
ATOM   3196 O O   . MET   B 2 188 ? -12.446 -19.707 10.015  1.00 89.99 188 B 1 
ATOM   3197 C CB  . MET   B 2 188 ? -9.774  -20.574 11.488  1.00 91.04 188 B 1 
ATOM   3198 C CG  . MET   B 2 188 ? -10.097 -21.703 10.513  1.00 88.89 188 B 1 
ATOM   3199 S SD  . MET   B 2 188 ? -9.253  -23.248 10.914  1.00 84.35 188 B 1 
ATOM   3200 C CE  . MET   B 2 188 ? -10.093 -24.361 9.770   1.00 78.91 188 B 1 
ATOM   3201 N N   . ASN   B 2 189 ? -12.521 -18.619 11.981  1.00 91.84 189 B 1 
ATOM   3202 C CA  . ASN   B 2 189 ? -13.973 -18.535 12.085  1.00 91.71 189 B 1 
ATOM   3203 C C   . ASN   B 2 189 ? -14.472 -17.077 12.009  1.00 92.22 189 B 1 
ATOM   3204 O O   . ASN   B 2 189 ? -14.792 -16.476 13.040  1.00 90.86 189 B 1 
ATOM   3205 C CB  . ASN   B 2 189 ? -14.407 -19.237 13.379  1.00 90.24 189 B 1 
ATOM   3206 C CG  . ASN   B 2 189 ? -15.912 -19.187 13.563  1.00 88.79 189 B 1 
ATOM   3207 O OD1 . ASN   B 2 189 ? -16.691 -19.171 12.626  1.00 83.19 189 B 1 
ATOM   3208 N ND2 . ASN   B 2 189 ? -16.362 -19.153 14.794  1.00 82.08 189 B 1 
ATOM   3209 N N   . PRO   B 2 190 ? -14.593 -16.490 10.811  1.00 90.38 190 B 1 
ATOM   3210 C CA  . PRO   B 2 190 ? -15.104 -15.126 10.673  1.00 89.90 190 B 1 
ATOM   3211 C C   . PRO   B 2 190 ? -16.628 -15.014 10.829  1.00 90.77 190 B 1 
ATOM   3212 O O   . PRO   B 2 190 ? -17.156 -13.907 10.812  1.00 89.37 190 B 1 
ATOM   3213 C CB  . PRO   B 2 190 ? -14.623 -14.676 9.289   1.00 88.02 190 B 1 
ATOM   3214 C CG  . PRO   B 2 190 ? -14.647 -15.978 8.485   1.00 87.35 190 B 1 
ATOM   3215 C CD  . PRO   B 2 190 ? -14.213 -17.027 9.515   1.00 89.49 190 B 1 
ATOM   3216 N N   . LEU   B 2 191 ? -17.360 -16.126 10.993  1.00 90.66 191 B 1 
ATOM   3217 C CA  . LEU   B 2 191 ? -18.833 -16.132 11.012  1.00 90.09 191 B 1 
ATOM   3218 C C   . LEU   B 2 191 ? -19.464 -15.190 12.049  1.00 90.90 191 B 1 
ATOM   3219 O O   . LEU   B 2 191 ? -20.389 -14.464 11.679  1.00 90.26 191 B 1 
ATOM   3220 C CB  . LEU   B 2 191 ? -19.380 -17.554 11.217  1.00 88.93 191 B 1 
ATOM   3221 C CG  . LEU   B 2 191 ? -19.130 -18.536 10.069  1.00 85.58 191 B 1 
ATOM   3222 C CD1 . LEU   B 2 191 ? -19.675 -19.898 10.500  1.00 81.51 191 B 1 
ATOM   3223 C CD2 . LEU   B 2 191 ? -19.839 -18.106 8.782   1.00 81.40 191 B 1 
ATOM   3224 N N   . PRO   B 2 192 ? -19.007 -15.136 13.315  1.00 90.75 192 B 1 
ATOM   3225 C CA  . PRO   B 2 192 ? -19.581 -14.207 14.295  1.00 90.31 192 B 1 
ATOM   3226 C C   . PRO   B 2 192 ? -19.442 -12.748 13.855  1.00 91.59 192 B 1 
ATOM   3227 O O   . PRO   B 2 192 ? -20.367 -11.953 14.017  1.00 90.44 192 B 1 
ATOM   3228 C CB  . PRO   B 2 192 ? -18.838 -14.476 15.609  1.00 88.84 192 B 1 
ATOM   3229 C CG  . PRO   B 2 192 ? -18.293 -15.892 15.438  1.00 87.59 192 B 1 
ATOM   3230 C CD  . PRO   B 2 192 ? -17.992 -15.958 13.945  1.00 89.98 192 B 1 
ATOM   3231 N N   . PHE   B 2 193 ? -18.306 -12.419 13.245  1.00 92.37 193 B 1 
ATOM   3232 C CA  . PHE   B 2 193 ? -18.037 -11.089 12.708  1.00 92.85 193 B 1 
ATOM   3233 C C   . PHE   B 2 193 ? -18.915 -10.774 11.489  1.00 93.17 193 B 1 
ATOM   3234 O O   . PHE   B 2 193 ? -19.566 -9.735  11.464  1.00 92.46 193 B 1 
ATOM   3235 C CB  . PHE   B 2 193 ? -16.539 -10.981 12.393  1.00 92.89 193 B 1 
ATOM   3236 C CG  . PHE   B 2 193 ? -16.119 -9.671  11.755  1.00 93.38 193 B 1 
ATOM   3237 C CD1 . PHE   B 2 193 ? -15.342 -9.676  10.583  1.00 90.12 193 B 1 
ATOM   3238 C CD2 . PHE   B 2 193 ? -16.488 -8.446  12.336  1.00 90.25 193 B 1 
ATOM   3239 C CE1 . PHE   B 2 193 ? -14.927 -8.470  10.005  1.00 89.84 193 B 1 
ATOM   3240 C CE2 . PHE   B 2 193 ? -16.080 -7.234  11.751  1.00 89.44 193 B 1 
ATOM   3241 C CZ  . PHE   B 2 193 ? -15.296 -7.249  10.589  1.00 91.17 193 B 1 
ATOM   3242 N N   . LEU   B 2 194 ? -19.027 -11.690 10.525  1.00 92.36 194 B 1 
ATOM   3243 C CA  . LEU   B 2 194 ? -19.892 -11.531 9.348   1.00 91.67 194 B 1 
ATOM   3244 C C   . LEU   B 2 194 ? -21.365 -11.340 9.735   1.00 91.89 194 B 1 
ATOM   3245 O O   . LEU   B 2 194 ? -22.024 -10.424 9.248   1.00 91.34 194 B 1 
ATOM   3246 C CB  . LEU   B 2 194 ? -19.728 -12.753 8.431   1.00 90.72 194 B 1 
ATOM   3247 C CG  . LEU   B 2 194 ? -18.362 -12.838 7.724   1.00 87.94 194 B 1 
ATOM   3248 C CD1 . LEU   B 2 194 ? -18.240 -14.188 7.019   1.00 84.47 194 B 1 
ATOM   3249 C CD2 . LEU   B 2 194 ? -18.193 -11.731 6.685   1.00 84.24 194 B 1 
ATOM   3250 N N   . GLN   B 2 195 ? -21.867 -12.141 10.669  1.00 91.53 195 B 1 
ATOM   3251 C CA  . GLN   B 2 195 ? -23.240 -12.016 11.169  1.00 90.70 195 B 1 
ATOM   3252 C C   . GLN   B 2 195 ? -23.477 -10.698 11.922  1.00 91.53 195 B 1 
ATOM   3253 O O   . GLN   B 2 195 ? -24.588 -10.163 11.910  1.00 90.81 195 B 1 
ATOM   3254 C CB  . GLN   B 2 195 ? -23.539 -13.179 12.117  1.00 89.48 195 B 1 
ATOM   3255 C CG  . GLN   B 2 195 ? -23.652 -14.537 11.410  1.00 84.23 195 B 1 
ATOM   3256 C CD  . GLN   B 2 195 ? -23.855 -15.681 12.407  1.00 79.78 195 B 1 
ATOM   3257 O OE1 . GLN   B 2 195 ? -23.961 -15.495 13.612  1.00 73.04 195 B 1 
ATOM   3258 N NE2 . GLN   B 2 195 ? -23.920 -16.902 11.933  1.00 70.16 195 B 1 
ATOM   3259 N N   . ALA   B 2 196 ? -22.470 -10.178 12.607  1.00 92.50 196 B 1 
ATOM   3260 C CA  . ALA   B 2 196 ? -22.559 -8.878  13.264  1.00 93.00 196 B 1 
ATOM   3261 C C   . ALA   B 2 196 ? -22.571 -7.732  12.239  1.00 93.68 196 B 1 
ATOM   3262 O O   . ALA   B 2 196 ? -23.400 -6.828  12.351  1.00 93.05 196 B 1 
ATOM   3263 C CB  . ALA   B 2 196 ? -21.418 -8.752  14.274  1.00 93.08 196 B 1 
ATOM   3264 N N   . LEU   B 2 197 ? -21.730 -7.812  11.209  1.00 93.91 197 B 1 
ATOM   3265 C CA  . LEU   B 2 197 ? -21.705 -6.850  10.103  1.00 93.74 197 B 1 
ATOM   3266 C C   . LEU   B 2 197 ? -23.063 -6.768  9.393   1.00 93.59 197 B 1 
ATOM   3267 O O   . LEU   B 2 197 ? -23.607 -5.677  9.240   1.00 92.79 197 B 1 
ATOM   3268 C CB  . LEU   B 2 197 ? -20.606 -7.239  9.104   1.00 93.96 197 B 1 
ATOM   3269 C CG  . LEU   B 2 197 ? -19.166 -6.999  9.590   1.00 93.36 197 B 1 
ATOM   3270 C CD1 . LEU   B 2 197 ? -18.200 -7.615  8.581   1.00 90.82 197 B 1 
ATOM   3271 C CD2 . LEU   B 2 197 ? -18.845 -5.512  9.721   1.00 90.54 197 B 1 
ATOM   3272 N N   . GLN   B 2 198 ? -23.653 -7.910  9.029   1.00 92.08 198 B 1 
ATOM   3273 C CA  . GLN   B 2 198 ? -24.969 -7.945  8.381   1.00 90.51 198 B 1 
ATOM   3274 C C   . GLN   B 2 198 ? -26.079 -7.409  9.289   1.00 91.17 198 B 1 
ATOM   3275 O O   . GLN   B 2 198 ? -26.908 -6.614  8.847   1.00 89.73 198 B 1 
ATOM   3276 C CB  . GLN   B 2 198 ? -25.307 -9.372  7.959   1.00 88.25 198 B 1 
ATOM   3277 C CG  . GLN   B 2 198 ? -24.533 -9.819  6.711   1.00 79.73 198 B 1 
ATOM   3278 C CD  . GLN   B 2 198 ? -25.042 -11.168 6.214   1.00 74.79 198 B 1 
ATOM   3279 O OE1 . GLN   B 2 198 ? -25.801 -11.857 6.879   1.00 67.10 198 B 1 
ATOM   3280 N NE2 . GLN   B 2 198 ? -24.655 -11.579 5.029   1.00 64.85 198 B 1 
ATOM   3281 N N   . ARG   B 2 199 ? -26.097 -7.783  10.571  1.00 92.00 199 B 1 
ATOM   3282 C CA  . ARG   B 2 199 ? -27.089 -7.262  11.534  1.00 92.22 199 B 1 
ATOM   3283 C C   . ARG   B 2 199 ? -27.015 -5.748  11.692  1.00 92.77 199 B 1 
ATOM   3284 O O   . ARG   B 2 199 ? -28.051 -5.114  11.874  1.00 90.92 199 B 1 
ATOM   3285 C CB  . ARG   B 2 199 ? -26.920 -7.946  12.895  1.00 91.56 199 B 1 
ATOM   3286 C CG  . ARG   B 2 199 ? -27.685 -9.269  12.945  1.00 83.03 199 B 1 
ATOM   3287 C CD  . ARG   B 2 199 ? -27.556 -9.933  14.320  1.00 81.44 199 B 1 
ATOM   3288 N NE  . ARG   B 2 199 ? -26.234 -10.557 14.480  1.00 73.34 199 B 1 
ATOM   3289 C CZ  . ARG   B 2 199 ? -25.771 -11.134 15.577  1.00 67.69 199 B 1 
ATOM   3290 N NH1 . ARG   B 2 199 ? -26.461 -11.170 16.686  1.00 60.38 199 B 1 
ATOM   3291 N NH2 . ARG   B 2 199 ? -24.600 -11.705 15.567  1.00 59.60 199 B 1 
ATOM   3292 N N   . ASN   B 2 200 ? -25.822 -5.181  11.595  1.00 92.80 200 B 1 
ATOM   3293 C CA  . ASN   B 2 200 ? -25.612 -3.735  11.669  1.00 92.58 200 B 1 
ATOM   3294 C C   . ASN   B 2 200 ? -25.794 -3.019  10.316  1.00 92.64 200 B 1 
ATOM   3295 O O   . ASN   B 2 200 ? -25.607 -1.811  10.232  1.00 89.54 200 B 1 
ATOM   3296 C CB  . ASN   B 2 200 ? -24.253 -3.471  12.329  1.00 92.12 200 B 1 
ATOM   3297 C CG  . ASN   B 2 200 ? -24.253 -3.755  13.826  1.00 88.95 200 B 1 
ATOM   3298 O OD1 . ASN   B 2 200 ? -25.214 -4.190  14.432  1.00 76.68 200 B 1 
ATOM   3299 N ND2 . ASN   B 2 200 ? -23.151 -3.488  14.486  1.00 75.11 200 B 1 
ATOM   3300 N N   . GLY   B 2 201 ? -26.191 -3.740  9.263   1.00 92.08 201 B 1 
ATOM   3301 C CA  . GLY   B 2 201 ? -26.513 -3.169  7.951   1.00 91.83 201 B 1 
ATOM   3302 C C   . GLY   B 2 201 ? -25.303 -2.830  7.078   1.00 92.70 201 B 1 
ATOM   3303 O O   . GLY   B 2 201 ? -25.442 -2.060  6.127   1.00 89.77 201 B 1 
ATOM   3304 N N   . HIS   B 2 202 ? -24.130 -3.389  7.363   1.00 93.14 202 B 1 
ATOM   3305 C CA  . HIS   B 2 202 ? -22.964 -3.247  6.491   1.00 93.24 202 B 1 
ATOM   3306 C C   . HIS   B 2 202 ? -23.112 -4.104  5.232   1.00 93.17 202 B 1 
ATOM   3307 O O   . HIS   B 2 202 ? -23.579 -5.240  5.281   1.00 91.56 202 B 1 
ATOM   3308 C CB  . HIS   B 2 202 ? -21.681 -3.596  7.246   1.00 93.21 202 B 1 
ATOM   3309 C CG  . HIS   B 2 202 ? -21.376 -2.647  8.367   1.00 94.25 202 B 1 
ATOM   3310 N ND1 . HIS   B 2 202 ? -20.995 -1.323  8.241   1.00 83.85 202 B 1 
ATOM   3311 C CD2 . HIS   B 2 202 ? -21.443 -2.930  9.710   1.00 83.96 202 B 1 
ATOM   3312 C CE1 . HIS   B 2 202 ? -20.845 -0.826  9.481   1.00 86.93 202 B 1 
ATOM   3313 N NE2 . HIS   B 2 202 ? -21.101 -1.774  10.394  1.00 88.34 202 B 1 
ATOM   3314 N N   . HIS   B 2 203 ? -22.670 -3.576  4.092   1.00 92.22 203 B 1 
ATOM   3315 C CA  . HIS   B 2 203 ? -22.738 -4.274  2.810   1.00 91.56 203 B 1 
ATOM   3316 C C   . HIS   B 2 203 ? -21.469 -5.106  2.574   1.00 91.71 203 B 1 
ATOM   3317 O O   . HIS   B 2 203 ? -20.471 -4.613  2.034   1.00 89.62 203 B 1 
ATOM   3318 C CB  . HIS   B 2 203 ? -23.012 -3.254  1.702   1.00 89.66 203 B 1 
ATOM   3319 C CG  . HIS   B 2 203 ? -23.264 -3.868  0.353   1.00 84.34 203 B 1 
ATOM   3320 N ND1 . HIS   B 2 203 ? -22.770 -3.383  -0.841  1.00 72.60 203 B 1 
ATOM   3321 C CD2 . HIS   B 2 203 ? -24.033 -4.957  0.045   1.00 71.44 203 B 1 
ATOM   3322 C CE1 . HIS   B 2 203 ? -23.232 -4.155  -1.834  1.00 71.67 203 B 1 
ATOM   3323 N NE2 . HIS   B 2 203 ? -24.007 -5.124  -1.337  1.00 72.65 203 B 1 
ATOM   3324 N N   . VAL   B 2 204 ? -21.506 -6.369  2.971   1.00 91.54 204 B 1 
ATOM   3325 C CA  . VAL   B 2 204 ? -20.401 -7.314  2.783   1.00 90.77 204 B 1 
ATOM   3326 C C   . VAL   B 2 204 ? -20.339 -7.734  1.312   1.00 90.00 204 B 1 
ATOM   3327 O O   . VAL   B 2 204 ? -21.280 -8.316  0.778   1.00 87.87 204 B 1 
ATOM   3328 C CB  . VAL   B 2 204 ? -20.533 -8.527  3.722   1.00 89.99 204 B 1 
ATOM   3329 C CG1 . VAL   B 2 204 ? -19.332 -9.462  3.582   1.00 85.97 204 B 1 
ATOM   3330 C CG2 . VAL   B 2 204 ? -20.615 -8.089  5.194   1.00 86.15 204 B 1 
ATOM   3331 N N   . VAL   B 2 205 ? -19.224 -7.437  0.659   1.00 89.10 205 B 1 
ATOM   3332 C CA  . VAL   B 2 205 ? -18.951 -7.817  -0.739  1.00 86.74 205 B 1 
ATOM   3333 C C   . VAL   B 2 205 ? -18.262 -9.180  -0.800  1.00 85.51 205 B 1 
ATOM   3334 O O   . VAL   B 2 205 ? -18.562 -9.991  -1.676  1.00 81.66 205 B 1 
ATOM   3335 C CB  . VAL   B 2 205 ? -18.088 -6.746  -1.437  1.00 85.24 205 B 1 
ATOM   3336 C CG1 . VAL   B 2 205 ? -17.849 -7.080  -2.911  1.00 75.90 205 B 1 
ATOM   3337 C CG2 . VAL   B 2 205 ? -18.743 -5.358  -1.383  1.00 76.61 205 B 1 
ATOM   3338 N N   . TRP   B 2 206 ? -17.353 -9.445  0.137   1.00 86.16 206 B 1 
ATOM   3339 C CA  . TRP   B 2 206 ? -16.699 -10.744 0.322   1.00 85.26 206 B 1 
ATOM   3340 C C   . TRP   B 2 206 ? -16.630 -11.113 1.806   1.00 83.88 206 B 1 
ATOM   3341 O O   . TRP   B 2 206 ? -16.143 -10.308 2.600   1.00 80.62 206 B 1 
ATOM   3342 C CB  . TRP   B 2 206 ? -15.292 -10.711 -0.268  1.00 84.48 206 B 1 
ATOM   3343 C CG  . TRP   B 2 206 ? -14.601 -12.022 -0.143  1.00 82.66 206 B 1 
ATOM   3344 C CD1 . TRP   B 2 206 ? -13.829 -12.413 0.893   1.00 77.92 206 B 1 
ATOM   3345 C CD2 . TRP   B 2 206 ? -14.751 -13.188 -1.012  1.00 81.19 206 B 1 
ATOM   3346 N NE1 . TRP   B 2 206 ? -13.487 -13.747 0.734   1.00 76.98 206 B 1 
ATOM   3347 C CE2 . TRP   B 2 206 ? -14.057 -14.264 -0.410  1.00 79.86 206 B 1 
ATOM   3348 C CE3 . TRP   B 2 206 ? -15.435 -13.432 -2.218  1.00 77.48 206 B 1 
ATOM   3349 C CZ2 . TRP   B 2 206 ? -14.088 -15.561 -0.960  1.00 78.24 206 B 1 
ATOM   3350 C CZ3 . TRP   B 2 206 ? -15.442 -14.716 -2.783  1.00 73.18 206 B 1 
ATOM   3351 C CH2 . TRP   B 2 206 ? -14.789 -15.777 -2.142  1.00 74.20 206 B 1 
ATOM   3352 N N   . PRO   B 2 207 ? -17.048 -12.356 2.189   1.00 83.40 207 B 1 
ATOM   3353 C CA  . PRO   B 2 207 ? -17.730 -13.370 1.380   1.00 80.97 207 B 1 
ATOM   3354 C C   . PRO   B 2 207 ? -19.082 -12.862 0.874   1.00 79.21 207 B 1 
ATOM   3355 O O   . PRO   B 2 207 ? -19.765 -12.124 1.574   1.00 72.49 207 B 1 
ATOM   3356 C CB  . PRO   B 2 207 ? -17.876 -14.597 2.284   1.00 75.47 207 B 1 
ATOM   3357 C CG  . PRO   B 2 207 ? -16.851 -14.369 3.387   1.00 72.38 207 B 1 
ATOM   3358 C CD  . PRO   B 2 207 ? -16.830 -12.858 3.519   1.00 76.23 207 B 1 
ATOM   3359 N N   . SER   B 2 208 ? -19.462 -13.215 -0.363  1.00 69.50 208 B 1 
ATOM   3360 C CA  . SER   B 2 208 ? -20.692 -12.685 -0.953  1.00 65.16 208 B 1 
ATOM   3361 C C   . SER   B 2 208 ? -21.934 -13.145 -0.184  1.00 64.13 208 B 1 
ATOM   3362 O O   . SER   B 2 208 ? -22.055 -14.327 0.137   1.00 57.10 208 B 1 
ATOM   3363 C CB  . SER   B 2 208 ? -20.809 -13.071 -2.429  1.00 57.92 208 B 1 
ATOM   3364 O OG  . SER   B 2 208 ? -20.971 -14.464 -2.575  1.00 51.97 208 B 1 
ATOM   3365 N N   . GLU   B 2 209 ? -22.907 -12.247 -0.009  1.00 55.07 209 B 1 
ATOM   3366 C CA  . GLU   B 2 209 ? -24.153 -12.457 0.753   1.00 52.41 209 B 1 
ATOM   3367 C C   . GLU   B 2 209 ? -24.941 -13.730 0.396   1.00 51.85 209 B 1 
ATOM   3368 O O   . GLU   B 2 209 ? -25.739 -14.203 1.201   1.00 46.76 209 B 1 
ATOM   3369 C CB  . GLU   B 2 209 ? -25.106 -11.270 0.509   1.00 46.73 209 B 1 
ATOM   3370 C CG  . GLU   B 2 209 ? -24.661 -9.940  1.131   1.00 41.78 209 B 1 
ATOM   3371 C CD  . GLU   B 2 209 ? -25.655 -8.797  0.852   1.00 37.69 209 B 1 
ATOM   3372 O OE1 . GLU   B 2 209 ? -25.608 -7.786  1.588   1.00 34.50 209 B 1 
ATOM   3373 O OE2 . GLU   B 2 209 ? -26.437 -8.908  -0.125  1.00 35.76 209 B 1 
ATOM   3374 N N   . GLN   B 2 210 ? -24.749 -14.312 -0.787  1.00 43.54 210 B 1 
ATOM   3375 C CA  . GLN   B 2 210 ? -25.496 -15.492 -1.233  1.00 41.31 210 B 1 
ATOM   3376 C C   . GLN   B 2 210 ? -25.384 -16.688 -0.278  1.00 41.75 210 B 1 
ATOM   3377 O O   . GLN   B 2 210 ? -26.299 -17.508 -0.234  1.00 38.62 210 B 1 
ATOM   3378 C CB  . GLN   B 2 210 ? -25.029 -15.917 -2.627  1.00 36.45 210 B 1 
ATOM   3379 C CG  . GLN   B 2 210 ? -25.506 -14.955 -3.720  1.00 32.15 210 B 1 
ATOM   3380 C CD  . GLN   B 2 210 ? -25.190 -15.459 -5.131  1.00 29.20 210 B 1 
ATOM   3381 O OE1 . GLN   B 2 210 ? -24.391 -16.347 -5.361  1.00 27.09 210 B 1 
ATOM   3382 N NE2 . GLN   B 2 210 ? -25.815 -14.893 -6.140  1.00 26.35 210 B 1 
ATOM   3383 N N   . ARG   B 2 211 ? -24.292 -16.798 0.483   1.00 47.05 211 B 1 
ATOM   3384 C CA  . ARG   B 2 211 ? -24.126 -17.877 1.471   1.00 45.66 211 B 1 
ATOM   3385 C C   . ARG   B 2 211 ? -24.632 -17.519 2.864   1.00 44.82 211 B 1 
ATOM   3386 O O   . ARG   B 2 211 ? -24.937 -18.419 3.636   1.00 41.86 211 B 1 
ATOM   3387 C CB  . ARG   B 2 211 ? -22.664 -18.315 1.528   1.00 42.82 211 B 1 
ATOM   3388 C CG  . ARG   B 2 211 ? -22.301 -19.144 0.296   1.00 39.71 211 B 1 
ATOM   3389 C CD  . ARG   B 2 211 ? -20.923 -19.754 0.506   1.00 37.63 211 B 1 
ATOM   3390 N NE  . ARG   B 2 211 ? -20.595 -20.728 -0.552  1.00 34.68 211 B 1 
ATOM   3391 C CZ  . ARG   B 2 211 ? -19.752 -21.729 -0.413  1.00 33.14 211 B 1 
ATOM   3392 N NH1 . ARG   B 2 211 ? -19.101 -21.924 0.695   1.00 33.68 211 B 1 
ATOM   3393 N NH2 . ARG   B 2 211 ? -19.546 -22.554 -1.380  1.00 32.47 211 B 1 
ATOM   3394 N N   . ASP   B 2 212 ? -24.732 -16.241 3.168   1.00 38.28 212 B 1 
ATOM   3395 C CA  . ASP   B 2 212 ? -25.102 -15.760 4.507   1.00 36.67 212 B 1 
ATOM   3396 C C   . ASP   B 2 212 ? -26.619 -15.589 4.697   1.00 35.93 212 B 1 
ATOM   3397 O O   . ASP   B 2 212 ? -27.070 -15.095 5.732   1.00 33.07 212 B 1 
ATOM   3398 C CB  . ASP   B 2 212 ? -24.349 -14.463 4.817   1.00 34.09 212 B 1 
ATOM   3399 C CG  . ASP   B 2 212 ? -22.854 -14.656 5.053   1.00 31.94 212 B 1 
ATOM   3400 O OD1 . ASP   B 2 212 ? -22.451 -15.758 5.481   1.00 30.13 212 B 1 
ATOM   3401 O OD2 . ASP   B 2 212 ? -22.136 -13.658 4.825   1.00 29.41 212 B 1 
ATOM   3402 N N   . LEU   B 2 213 ? -27.424 -16.043 3.723   1.00 34.60 213 B 1 
ATOM   3403 C CA  . LEU   B 2 213 ? -28.874 -16.227 3.875   1.00 32.34 213 B 1 
ATOM   3404 C C   . LEU   B 2 213 ? -29.211 -17.447 4.764   1.00 31.47 213 B 1 
ATOM   3405 O O   . LEU   B 2 213 ? -30.193 -18.152 4.511   1.00 29.09 213 B 1 
ATOM   3406 C CB  . LEU   B 2 213 ? -29.541 -16.313 2.487   1.00 29.78 213 B 1 
ATOM   3407 C CG  . LEU   B 2 213 ? -29.671 -14.975 1.748   1.00 27.57 213 B 1 
ATOM   3408 C CD1 . LEU   B 2 213 ? -30.079 -15.247 0.297   1.00 25.32 213 B 1 
ATOM   3409 C CD2 . LEU   B 2 213 ? -30.750 -14.083 2.371   1.00 26.26 213 B 1 
ATOM   3410 N N   . LEU   B 2 214 ? -28.400 -17.729 5.774   1.00 31.08 214 B 1 
ATOM   3411 C CA  . LEU   B 2 214 ? -28.722 -18.657 6.860   1.00 27.96 214 B 1 
ATOM   3412 C C   . LEU   B 2 214 ? -29.354 -17.907 8.030   1.00 26.80 214 B 1 
ATOM   3413 O O   . LEU   B 2 214 ? -28.821 -16.856 8.434   1.00 24.24 214 B 1 
ATOM   3414 C CB  . LEU   B 2 214 ? -27.488 -19.468 7.287   1.00 26.23 214 B 1 
ATOM   3415 C CG  . LEU   B 2 214 ? -27.234 -20.717 6.423   1.00 25.14 214 B 1 
ATOM   3416 C CD1 . LEU   B 2 214 ? -25.854 -21.281 6.750   1.00 23.39 214 B 1 
ATOM   3417 C CD2 . LEU   B 2 214 ? -28.264 -21.817 6.695   1.00 24.21 214 B 1 
ATOM   3418 O OXT . LEU   B 2 214 ? -30.404 -18.436 8.521   1.00 22.70 214 B 1 
ATOM   3419 N N   . MET   C 3 1   ? 4.844   59.327  -9.051  1.00 76.55 1   C 1 
ATOM   3420 C CA  . MET   C 3 1   ? 4.618   57.912  -8.735  1.00 84.91 1   C 1 
ATOM   3421 C C   . MET   C 3 1   ? 4.922   57.718  -7.258  1.00 88.11 1   C 1 
ATOM   3422 O O   . MET   C 3 1   ? 5.948   58.215  -6.805  1.00 81.64 1   C 1 
ATOM   3423 C CB  . MET   C 3 1   ? 5.500   57.036  -9.630  1.00 76.81 1   C 1 
ATOM   3424 C CG  . MET   C 3 1   ? 5.177   55.551  -9.537  1.00 73.73 1   C 1 
ATOM   3425 S SD  . MET   C 3 1   ? 6.115   54.602  -10.766 1.00 68.58 1   C 1 
ATOM   3426 C CE  . MET   C 3 1   ? 5.370   52.984  -10.574 1.00 61.34 1   C 1 
ATOM   3427 N N   . ARG   C 3 2   ? 4.035   57.060  -6.534  1.00 85.50 2   C 1 
ATOM   3428 C CA  . ARG   C 3 2   ? 4.290   56.632  -5.159  1.00 88.35 2   C 1 
ATOM   3429 C C   . ARG   C 3 2   ? 5.216   55.425  -5.183  1.00 91.42 2   C 1 
ATOM   3430 O O   . ARG   C 3 2   ? 5.211   54.694  -6.174  1.00 87.06 2   C 1 
ATOM   3431 C CB  . ARG   C 3 2   ? 2.953   56.362  -4.464  1.00 82.42 2   C 1 
ATOM   3432 C CG  . ARG   C 3 2   ? 2.971   56.856  -3.011  1.00 75.54 2   C 1 
ATOM   3433 C CD  . ARG   C 3 2   ? 1.641   56.602  -2.332  1.00 72.94 2   C 1 
ATOM   3434 N NE  . ARG   C 3 2   ? 1.676   57.116  -0.961  1.00 71.23 2   C 1 
ATOM   3435 C CZ  . ARG   C 3 2   ? 1.009   58.137  -0.462  1.00 70.14 2   C 1 
ATOM   3436 N NH1 . ARG   C 3 2   ? 0.093   58.766  -1.141  1.00 62.51 2   C 1 
ATOM   3437 N NH2 . ARG   C 3 2   ? 1.273   58.546  0.737   1.00 66.14 2   C 1 
ATOM   3438 N N   . ASP   C 3 3   ? 6.034   55.240  -4.167  1.00 91.41 3   C 1 
ATOM   3439 C CA  . ASP   C 3 3   ? 6.831   54.019  -4.085  1.00 92.24 3   C 1 
ATOM   3440 C C   . ASP   C 3 3   ? 5.950   52.822  -3.708  1.00 95.01 3   C 1 
ATOM   3441 O O   . ASP   C 3 3   ? 5.939   51.818  -4.420  1.00 91.98 3   C 1 
ATOM   3442 C CB  . ASP   C 3 3   ? 8.038   54.210  -3.154  1.00 85.82 3   C 1 
ATOM   3443 C CG  . ASP   C 3 3   ? 7.710   54.255  -1.660  1.00 76.29 3   C 1 
ATOM   3444 O OD1 . ASP   C 3 3   ? 6.585   54.679  -1.321  1.00 66.15 3   C 1 
ATOM   3445 O OD2 . ASP   C 3 3   ? 8.573   53.854  -0.861  1.00 65.75 3   C 1 
ATOM   3446 N N   . SER   C 3 4   ? 5.145   52.978  -2.656  1.00 97.23 4   C 1 
ATOM   3447 C CA  . SER   C 3 4   ? 4.402   51.870  -2.067  1.00 97.50 4   C 1 
ATOM   3448 C C   . SER   C 3 4   ? 3.033   52.298  -1.541  1.00 97.79 4   C 1 
ATOM   3449 O O   . SER   C 3 4   ? 2.848   53.419  -1.071  1.00 96.34 4   C 1 
ATOM   3450 C CB  . SER   C 3 4   ? 5.217   51.256  -0.927  1.00 96.16 4   C 1 
ATOM   3451 O OG  . SER   C 3 4   ? 6.536   50.964  -1.337  1.00 90.68 4   C 1 
ATOM   3452 N N   . VAL   C 3 5   ? 2.071   51.379  -1.596  1.00 98.24 5   C 1 
ATOM   3453 C CA  . VAL   C 3 5   ? 0.751   51.532  -0.973  1.00 98.33 5   C 1 
ATOM   3454 C C   . VAL   C 3 5   ? 0.388   50.303  -0.143  1.00 98.53 5   C 1 
ATOM   3455 O O   . VAL   C 3 5   ? 0.655   49.169  -0.532  1.00 98.05 5   C 1 
ATOM   3456 C CB  . VAL   C 3 5   ? -0.369  51.848  -1.978  1.00 97.39 5   C 1 
ATOM   3457 C CG1 . VAL   C 3 5   ? -0.196  53.255  -2.555  1.00 91.76 5   C 1 
ATOM   3458 C CG2 . VAL   C 3 5   ? -0.478  50.851  -3.132  1.00 90.22 5   C 1 
ATOM   3459 N N   . PHE   C 3 6   ? -0.266  50.536  0.998   1.00 98.46 6   C 1 
ATOM   3460 C CA  . PHE   C 3 6   ? -0.727  49.503  1.919   1.00 98.55 6   C 1 
ATOM   3461 C C   . PHE   C 3 6   ? -2.250  49.390  1.856   1.00 98.56 6   C 1 
ATOM   3462 O O   . PHE   C 3 6   ? -2.973  50.270  2.334   1.00 98.04 6   C 1 
ATOM   3463 C CB  . PHE   C 3 6   ? -0.219  49.831  3.325   1.00 98.39 6   C 1 
ATOM   3464 C CG  . PHE   C 3 6   ? -0.380  48.693  4.309   1.00 98.43 6   C 1 
ATOM   3465 C CD1 . PHE   C 3 6   ? -1.520  48.607  5.128   1.00 97.01 6   C 1 
ATOM   3466 C CD2 . PHE   C 3 6   ? 0.634   47.726  4.425   1.00 97.11 6   C 1 
ATOM   3467 C CE1 . PHE   C 3 6   ? -1.639  47.566  6.065   1.00 96.70 6   C 1 
ATOM   3468 C CE2 . PHE   C 3 6   ? 0.522   46.683  5.361   1.00 96.77 6   C 1 
ATOM   3469 C CZ  . PHE   C 3 6   ? -0.615  46.605  6.185   1.00 97.62 6   C 1 
ATOM   3470 N N   . ILE   C 3 7   ? -2.752  48.323  1.248   1.00 98.56 7   C 1 
ATOM   3471 C CA  . ILE   C 3 7   ? -4.191  48.087  1.115   1.00 98.55 7   C 1 
ATOM   3472 C C   . ILE   C 3 7   ? -4.707  47.477  2.417   1.00 98.55 7   C 1 
ATOM   3473 O O   . ILE   C 3 7   ? -4.328  46.365  2.784   1.00 97.95 7   C 1 
ATOM   3474 C CB  . ILE   C 3 7   ? -4.517  47.202  -0.099  1.00 98.15 7   C 1 
ATOM   3475 C CG1 . ILE   C 3 7   ? -3.746  47.569  -1.391  1.00 95.41 7   C 1 
ATOM   3476 C CG2 . ILE   C 3 7   ? -6.030  47.237  -0.367  1.00 96.49 7   C 1 
ATOM   3477 C CD1 . ILE   C 3 7   ? -3.891  49.019  -1.857  1.00 85.60 7   C 1 
ATOM   3478 N N   . TYR   C 3 8   ? -5.573  48.200  3.112   1.00 98.24 8   C 1 
ATOM   3479 C CA  . TYR   C 3 8   ? -6.056  47.777  4.425   1.00 98.26 8   C 1 
ATOM   3480 C C   . TYR   C 3 8   ? -7.471  48.275  4.722   1.00 98.27 8   C 1 
ATOM   3481 O O   . TYR   C 3 8   ? -7.837  49.412  4.417   1.00 97.42 8   C 1 
ATOM   3482 C CB  . TYR   C 3 8   ? -5.068  48.243  5.506   1.00 97.92 8   C 1 
ATOM   3483 C CG  . TYR   C 3 8   ? -5.526  47.937  6.914   1.00 97.99 8   C 1 
ATOM   3484 C CD1 . TYR   C 3 8   ? -6.085  48.950  7.717   1.00 96.34 8   C 1 
ATOM   3485 C CD2 . TYR   C 3 8   ? -5.472  46.618  7.404   1.00 96.55 8   C 1 
ATOM   3486 C CE1 . TYR   C 3 8   ? -6.578  48.652  8.996   1.00 95.91 8   C 1 
ATOM   3487 C CE2 . TYR   C 3 8   ? -5.965  46.308  8.682   1.00 96.12 8   C 1 
ATOM   3488 C CZ  . TYR   C 3 8   ? -6.521  47.330  9.475   1.00 96.66 8   C 1 
ATOM   3489 O OH  . TYR   C 3 8   ? -7.011  47.029  10.719  1.00 95.50 8   C 1 
ATOM   3490 N N   . SER   C 3 9   ? -8.238  47.416  5.391   1.00 97.90 9   C 1 
ATOM   3491 C CA  . SER   C 3 9   ? -9.506  47.779  6.020   1.00 97.73 9   C 1 
ATOM   3492 C C   . SER   C 3 9   ? -9.678  47.017  7.334   1.00 97.84 9   C 1 
ATOM   3493 O O   . SER   C 3 9   ? -9.404  45.818  7.374   1.00 96.96 9   C 1 
ATOM   3494 C CB  . SER   C 3 9   ? -10.666 47.437  5.086   1.00 96.91 9   C 1 
ATOM   3495 O OG  . SER   C 3 9   ? -11.901 47.762  5.691   1.00 94.32 9   C 1 
ATOM   3496 N N   . PRO   C 3 10  ? -10.225 47.649  8.392   1.00 97.27 10  C 1 
ATOM   3497 C CA  . PRO   C 3 10  ? -10.638 46.924  9.599   1.00 96.65 10  C 1 
ATOM   3498 C C   . PRO   C 3 10  ? -11.650 45.809  9.306   1.00 96.85 10  C 1 
ATOM   3499 O O   . PRO   C 3 10  ? -11.722 44.826  10.036  1.00 95.36 10  C 1 
ATOM   3500 C CB  . PRO   C 3 10  ? -11.246 47.984  10.517  1.00 95.43 10  C 1 
ATOM   3501 C CG  . PRO   C 3 10  ? -10.654 49.301  10.021  1.00 92.93 10  C 1 
ATOM   3502 C CD  . PRO   C 3 10  ? -10.474 49.061  8.525   1.00 96.14 10  C 1 
ATOM   3503 N N   . SER   C 3 11  ? -12.399 45.935  8.212   1.00 97.03 11  C 1 
ATOM   3504 C CA  . SER   C 3 11  ? -13.393 44.952  7.771   1.00 97.08 11  C 1 
ATOM   3505 C C   . SER   C 3 11  ? -12.785 43.633  7.284   1.00 97.37 11  C 1 
ATOM   3506 O O   . SER   C 3 11  ? -13.536 42.685  7.087   1.00 95.87 11  C 1 
ATOM   3507 C CB  . SER   C 3 11  ? -14.283 45.542  6.679   1.00 96.14 11  C 1 
ATOM   3508 O OG  . SER   C 3 11  ? -14.872 46.754  7.124   1.00 90.58 11  C 1 
ATOM   3509 N N   . TYR   C 3 12  ? -11.463 43.521  7.130   1.00 97.51 12  C 1 
ATOM   3510 C CA  . TYR   C 3 12  ? -10.816 42.225  6.879   1.00 97.62 12  C 1 
ATOM   3511 C C   . TYR   C 3 12  ? -11.093 41.197  7.986   1.00 97.36 12  C 1 
ATOM   3512 O O   . TYR   C 3 12  ? -11.180 40.008  7.709   1.00 95.62 12  C 1 
ATOM   3513 C CB  . TYR   C 3 12  ? -9.310  42.414  6.676   1.00 97.41 12  C 1 
ATOM   3514 C CG  . TYR   C 3 12  ? -8.881  43.023  5.356   1.00 97.78 12  C 1 
ATOM   3515 C CD1 . TYR   C 3 12  ? -9.739  43.067  4.239   1.00 95.16 12  C 1 
ATOM   3516 C CD2 . TYR   C 3 12  ? -7.561  43.496  5.217   1.00 95.27 12  C 1 
ATOM   3517 C CE1 . TYR   C 3 12  ? -9.293  43.571  3.006   1.00 94.42 12  C 1 
ATOM   3518 C CE2 . TYR   C 3 12  ? -7.101  43.998  3.987   1.00 94.61 12  C 1 
ATOM   3519 C CZ  . TYR   C 3 12  ? -7.972  44.032  2.884   1.00 96.82 12  C 1 
ATOM   3520 O OH  . TYR   C 3 12  ? -7.526  44.504  1.680   1.00 95.83 12  C 1 
ATOM   3521 N N   . GLN   C 3 13  ? -11.335 41.652  9.211   1.00 97.17 13  C 1 
ATOM   3522 C CA  . GLN   C 3 13  ? -11.730 40.783  10.327  1.00 96.52 13  C 1 
ATOM   3523 C C   . GLN   C 3 13  ? -13.140 40.185  10.172  1.00 96.79 13  C 1 
ATOM   3524 O O   . GLN   C 3 13  ? -13.498 39.297  10.938  1.00 94.66 13  C 1 
ATOM   3525 C CB  . GLN   C 3 13  ? -11.638 41.561  11.642  1.00 94.76 13  C 1 
ATOM   3526 C CG  . GLN   C 3 13  ? -10.197 41.935  12.007  1.00 87.60 13  C 1 
ATOM   3527 C CD  . GLN   C 3 13  ? -10.177 42.809  13.254  1.00 83.68 13  C 1 
ATOM   3528 O OE1 . GLN   C 3 13  ? -10.206 42.347  14.381  1.00 73.87 13  C 1 
ATOM   3529 N NE2 . GLN   C 3 13  ? -10.153 44.108  13.085  1.00 71.35 13  C 1 
ATOM   3530 N N   . THR   C 3 14  ? -13.943 40.625  9.209   1.00 96.75 14  C 1 
ATOM   3531 C CA  . THR   C 3 14  ? -15.236 39.983  8.911   1.00 96.55 14  C 1 
ATOM   3532 C C   . THR   C 3 14  ? -15.073 38.618  8.241   1.00 96.88 14  C 1 
ATOM   3533 O O   . THR   C 3 14  ? -16.008 37.823  8.274   1.00 95.31 14  C 1 
ATOM   3534 C CB  . THR   C 3 14  ? -16.152 40.864  8.050   1.00 95.75 14  C 1 
ATOM   3535 O OG1 . THR   C 3 14  ? -15.596 41.127  6.788   1.00 89.89 14  C 1 
ATOM   3536 C CG2 . THR   C 3 14  ? -16.454 42.211  8.716   1.00 88.80 14  C 1 
ATOM   3537 N N   . TYR   C 3 15  ? -13.912 38.321  7.666   1.00 97.21 15  C 1 
ATOM   3538 C CA  . TYR   C 3 15  ? -13.549 36.972  7.236   1.00 97.46 15  C 1 
ATOM   3539 C C   . TYR   C 3 15  ? -13.152 36.146  8.463   1.00 97.25 15  C 1 
ATOM   3540 O O   . TYR   C 3 15  ? -11.981 36.047  8.826   1.00 95.83 15  C 1 
ATOM   3541 C CB  . TYR   C 3 15  ? -12.457 37.030  6.164   1.00 97.48 15  C 1 
ATOM   3542 C CG  . TYR   C 3 15  ? -12.309 35.734  5.392   1.00 97.88 15  C 1 
ATOM   3543 C CD1 . TYR   C 3 15  ? -11.579 34.650  5.923   1.00 96.17 15  C 1 
ATOM   3544 C CD2 . TYR   C 3 15  ? -12.910 35.604  4.123   1.00 95.93 15  C 1 
ATOM   3545 C CE1 . TYR   C 3 15  ? -11.443 33.456  5.197   1.00 95.75 15  C 1 
ATOM   3546 C CE2 . TYR   C 3 15  ? -12.776 34.417  3.388   1.00 95.54 15  C 1 
ATOM   3547 C CZ  . TYR   C 3 15  ? -12.039 33.342  3.925   1.00 97.23 15  C 1 
ATOM   3548 O OH  . TYR   C 3 15  ? -11.901 32.187  3.200   1.00 96.60 15  C 1 
ATOM   3549 N N   . MET   C 3 16  ? -14.158 35.602  9.123   1.00 97.01 16  C 1 
ATOM   3550 C CA  . MET   C 3 16  ? -14.002 34.849  10.366  1.00 96.74 16  C 1 
ATOM   3551 C C   . MET   C 3 16  ? -14.977 33.673  10.376  1.00 96.85 16  C 1 
ATOM   3552 O O   . MET   C 3 16  ? -16.190 33.872  10.379  1.00 94.73 16  C 1 
ATOM   3553 C CB  . MET   C 3 16  ? -14.238 35.796  11.550  1.00 94.82 16  C 1 
ATOM   3554 C CG  . MET   C 3 16  ? -14.031 35.105  12.902  1.00 87.63 16  C 1 
ATOM   3555 S SD  . MET   C 3 16  ? -14.177 36.196  14.353  1.00 81.94 16  C 1 
ATOM   3556 C CE  . MET   C 3 16  ? -15.887 36.749  14.199  1.00 69.59 16  C 1 
ATOM   3557 N N   . PHE   C 3 17  ? -14.430 32.457  10.414  1.00 96.10 17  C 1 
ATOM   3558 C CA  . PHE   C 3 17  ? -15.238 31.232  10.467  1.00 95.67 17  C 1 
ATOM   3559 C C   . PHE   C 3 17  ? -15.904 31.073  11.840  1.00 95.18 17  C 1 
ATOM   3560 O O   . PHE   C 3 17  ? -17.126 31.085  11.954  1.00 91.92 17  C 1 
ATOM   3561 C CB  . PHE   C 3 17  ? -14.352 30.037  10.111  1.00 95.13 17  C 1 
ATOM   3562 C CG  . PHE   C 3 17  ? -13.778 30.086  8.712   1.00 95.79 17  C 1 
ATOM   3563 C CD1 . PHE   C 3 17  ? -14.616 29.851  7.605   1.00 92.76 17  C 1 
ATOM   3564 C CD2 . PHE   C 3 17  ? -12.418 30.369  8.501   1.00 92.81 17  C 1 
ATOM   3565 C CE1 . PHE   C 3 17  ? -14.098 29.888  6.304   1.00 92.23 17  C 1 
ATOM   3566 C CE2 . PHE   C 3 17  ? -11.895 30.408  7.199   1.00 92.14 17  C 1 
ATOM   3567 C CZ  . PHE   C 3 17  ? -12.735 30.168  6.100   1.00 94.80 17  C 1 
ATOM   3568 N N   . HIS   C 3 18  ? -15.091 30.975  12.891  1.00 94.90 18  C 1 
ATOM   3569 C CA  . HIS   C 3 18  ? -15.491 30.976  14.299  1.00 93.98 18  C 1 
ATOM   3570 C C   . HIS   C 3 18  ? -14.290 31.352  15.182  1.00 94.03 18  C 1 
ATOM   3571 O O   . HIS   C 3 18  ? -13.164 31.451  14.704  1.00 91.64 18  C 1 
ATOM   3572 C CB  . HIS   C 3 18  ? -16.087 29.610  14.672  1.00 92.24 18  C 1 
ATOM   3573 C CG  . HIS   C 3 18  ? -15.151 28.454  14.452  1.00 91.17 18  C 1 
ATOM   3574 N ND1 . HIS   C 3 18  ? -14.148 28.033  15.292  1.00 81.54 18  C 1 
ATOM   3575 C CD2 . HIS   C 3 18  ? -15.159 27.598  13.376  1.00 80.60 18  C 1 
ATOM   3576 C CE1 . HIS   C 3 18  ? -13.571 26.952  14.741  1.00 82.92 18  C 1 
ATOM   3577 N NE2 . HIS   C 3 18  ? -14.161 26.663  13.573  1.00 84.47 18  C 1 
ATOM   3578 N N   . GLN   C 3 19  ? -14.520 31.584  16.484  1.00 93.66 19  C 1 
ATOM   3579 C CA  . GLN   C 3 19  ? -13.461 32.077  17.384  1.00 92.32 19  C 1 
ATOM   3580 C C   . GLN   C 3 19  ? -12.272 31.123  17.561  1.00 92.42 19  C 1 
ATOM   3581 O O   . GLN   C 3 19  ? -11.174 31.584  17.840  1.00 89.24 19  C 1 
ATOM   3582 C CB  . GLN   C 3 19  ? -14.049 32.383  18.767  1.00 90.15 19  C 1 
ATOM   3583 C CG  . GLN   C 3 19  ? -14.751 33.742  18.805  1.00 79.24 19  C 1 
ATOM   3584 C CD  . GLN   C 3 19  ? -15.134 34.168  20.224  1.00 70.18 19  C 1 
ATOM   3585 O OE1 . GLN   C 3 19  ? -15.188 33.397  21.161  1.00 61.31 19  C 1 
ATOM   3586 N NE2 . GLN   C 3 19  ? -15.417 35.434  20.430  1.00 58.74 19  C 1 
ATOM   3587 N N   . GLU   C 3 20  ? -12.488 29.820  17.413  1.00 91.33 20  C 1 
ATOM   3588 C CA  . GLU   C 3 20  ? -11.453 28.795  17.625  1.00 90.52 20  C 1 
ATOM   3589 C C   . GLU   C 3 20  ? -10.762 28.376  16.314  1.00 91.82 20  C 1 
ATOM   3590 O O   . GLU   C 3 20  ? -9.844  27.568  16.325  1.00 89.13 20  C 1 
ATOM   3591 C CB  . GLU   C 3 20  ? -12.054 27.572  18.343  1.00 88.20 20  C 1 
ATOM   3592 C CG  . GLU   C 3 20  ? -12.793 27.935  19.643  1.00 81.15 20  C 1 
ATOM   3593 C CD  . GLU   C 3 20  ? -12.329 27.198  20.903  1.00 73.30 20  C 1 
ATOM   3594 O OE1 . GLU   C 3 20  ? -12.702 27.680  22.002  1.00 64.26 20  C 1 
ATOM   3595 O OE2 . GLU   C 3 20  ? -11.613 26.184  20.785  1.00 64.62 20  C 1 
ATOM   3596 N N   . HIS   C 3 21  ? -11.182 28.931  15.177  1.00 94.10 21  C 1 
ATOM   3597 C CA  . HIS   C 3 21  ? -10.595 28.596  13.882  1.00 95.28 21  C 1 
ATOM   3598 C C   . HIS   C 3 21  ? -9.159  29.145  13.767  1.00 95.58 21  C 1 
ATOM   3599 O O   . HIS   C 3 21  ? -8.933  30.318  14.079  1.00 94.53 21  C 1 
ATOM   3600 C CB  . HIS   C 3 21  ? -11.499 29.114  12.763  1.00 95.24 21  C 1 
ATOM   3601 C CG  . HIS   C 3 21  ? -11.135 28.532  11.429  1.00 95.66 21  C 1 
ATOM   3602 N ND1 . HIS   C 3 21  ? -10.156 28.993  10.579  1.00 89.03 21  C 1 
ATOM   3603 C CD2 . HIS   C 3 21  ? -11.672 27.405  10.860  1.00 88.39 21  C 1 
ATOM   3604 C CE1 . HIS   C 3 21  ? -10.102 28.165  9.527   1.00 90.70 21  C 1 
ATOM   3605 N NE2 . HIS   C 3 21  ? -11.010 27.189  9.665   1.00 91.66 21  C 1 
ATOM   3606 N N   . PRO   C 3 22  ? -8.189  28.353  13.282  1.00 95.59 22  C 1 
ATOM   3607 C CA  . PRO   C 3 22  ? -6.790  28.791  13.201  1.00 95.39 22  C 1 
ATOM   3608 C C   . PRO   C 3 22  ? -6.578  29.969  12.242  1.00 95.97 22  C 1 
ATOM   3609 O O   . PRO   C 3 22  ? -5.721  30.817  12.491  1.00 94.75 22  C 1 
ATOM   3610 C CB  . PRO   C 3 22  ? -6.003  27.548  12.768  1.00 93.86 22  C 1 
ATOM   3611 C CG  . PRO   C 3 22  ? -7.042  26.676  12.062  1.00 91.11 22  C 1 
ATOM   3612 C CD  . PRO   C 3 22  ? -8.314  26.968  12.849  1.00 94.27 22  C 1 
ATOM   3613 N N   . PHE   C 3 23  ? -7.371  30.066  11.179  1.00 96.62 23  C 1 
ATOM   3614 C CA  . PHE   C 3 23  ? -7.340  31.217  10.277  1.00 96.89 23  C 1 
ATOM   3615 C C   . PHE   C 3 23  ? -8.028  32.419  10.929  1.00 96.79 23  C 1 
ATOM   3616 O O   . PHE   C 3 23  ? -9.258  32.529  10.945  1.00 95.47 23  C 1 
ATOM   3617 C CB  . PHE   C 3 23  ? -7.954  30.854  8.921   1.00 96.82 23  C 1 
ATOM   3618 C CG  . PHE   C 3 23  ? -7.673  31.890  7.851   1.00 96.81 23  C 1 
ATOM   3619 C CD1 . PHE   C 3 23  ? -8.457  33.054  7.751   1.00 94.07 23  C 1 
ATOM   3620 C CD2 . PHE   C 3 23  ? -6.598  31.699  6.962   1.00 93.96 23  C 1 
ATOM   3621 C CE1 . PHE   C 3 23  ? -8.167  34.019  6.768   1.00 92.77 23  C 1 
ATOM   3622 C CE2 . PHE   C 3 23  ? -6.310  32.656  5.976   1.00 92.93 23  C 1 
ATOM   3623 C CZ  . PHE   C 3 23  ? -7.092  33.820  5.880   1.00 94.58 23  C 1 
ATOM   3624 N N   . ASN   C 3 24  ? -7.230  33.345  11.448  1.00 96.31 24  C 1 
ATOM   3625 C CA  . ASN   C 3 24  ? -7.726  34.520  12.155  1.00 96.37 24  C 1 
ATOM   3626 C C   . ASN   C 3 24  ? -7.168  35.818  11.545  1.00 96.69 24  C 1 
ATOM   3627 O O   . ASN   C 3 24  ? -6.000  36.165  11.737  1.00 95.28 24  C 1 
ATOM   3628 C CB  . ASN   C 3 24  ? -7.405  34.344  13.651  1.00 95.01 24  C 1 
ATOM   3629 C CG  . ASN   C 3 24  ? -8.020  35.427  14.518  1.00 93.52 24  C 1 
ATOM   3630 O OD1 . ASN   C 3 24  ? -8.451  36.473  14.065  1.00 88.31 24  C 1 
ATOM   3631 N ND2 . ASN   C 3 24  ? -8.070  35.200  15.810  1.00 86.56 24  C 1 
ATOM   3632 N N   . GLN   C 3 25  ? -8.018  36.575  10.857  1.00 96.47 25  C 1 
ATOM   3633 C CA  . GLN   C 3 25  ? -7.633  37.849  10.222  1.00 96.95 25  C 1 
ATOM   3634 C C   . GLN   C 3 25  ? -7.286  38.977  11.211  1.00 97.23 25  C 1 
ATOM   3635 O O   . GLN   C 3 25  ? -6.833  40.042  10.789  1.00 95.33 25  C 1 
ATOM   3636 C CB  . GLN   C 3 25  ? -8.702  38.291  9.215   1.00 95.74 25  C 1 
ATOM   3637 C CG  . GLN   C 3 25  ? -8.767  37.416  7.952   1.00 93.86 25  C 1 
ATOM   3638 C CD  . GLN   C 3 25  ? -7.561  37.588  7.026   1.00 94.12 25  C 1 
ATOM   3639 O OE1 . GLN   C 3 25  ? -6.409  37.461  7.415   1.00 85.46 25  C 1 
ATOM   3640 N NE2 . GLN   C 3 25  ? -7.781  37.883  5.767   1.00 84.24 25  C 1 
ATOM   3641 N N   . GLN   C 3 26  ? -7.396  38.738  12.508  1.00 96.79 26  C 1 
ATOM   3642 C CA  . GLN   C 3 26  ? -6.802  39.626  13.516  1.00 96.77 26  C 1 
ATOM   3643 C C   . GLN   C 3 26  ? -5.290  39.809  13.286  1.00 97.35 26  C 1 
ATOM   3644 O O   . GLN   C 3 26  ? -4.757  40.871  13.588  1.00 96.51 26  C 1 
ATOM   3645 C CB  . GLN   C 3 26  ? -7.102  39.088  14.921  1.00 95.69 26  C 1 
ATOM   3646 C CG  . GLN   C 3 26  ? -6.787  40.126  16.014  1.00 92.14 26  C 1 
ATOM   3647 C CD  . GLN   C 3 26  ? -7.220  39.679  17.416  1.00 90.38 26  C 1 
ATOM   3648 O OE1 . GLN   C 3 26  ? -7.584  38.547  17.669  1.00 82.45 26  C 1 
ATOM   3649 N NE2 . GLN   C 3 26  ? -7.203  40.566  18.386  1.00 80.13 26  C 1 
ATOM   3650 N N   . ARG   C 3 27  ? -4.622  38.851  12.659  1.00 96.89 27  C 1 
ATOM   3651 C CA  . ARG   C 3 27  ? -3.233  38.942  12.175  1.00 97.18 27  C 1 
ATOM   3652 C C   . ARG   C 3 27  ? -2.960  40.240  11.404  1.00 97.82 27  C 1 
ATOM   3653 O O   . ARG   C 3 27  ? -1.959  40.902  11.644  1.00 97.11 27  C 1 
ATOM   3654 C CB  . ARG   C 3 27  ? -2.949  37.757  11.236  1.00 95.17 27  C 1 
ATOM   3655 C CG  . ARG   C 3 27  ? -3.082  36.392  11.918  1.00 92.68 27  C 1 
ATOM   3656 C CD  . ARG   C 3 27  ? -2.908  35.239  10.932  1.00 92.65 27  C 1 
ATOM   3657 N NE  . ARG   C 3 27  ? -3.878  35.266  9.820   1.00 91.96 27  C 1 
ATOM   3658 C CZ  . ARG   C 3 27  ? -3.785  34.538  8.707   1.00 93.79 27  C 1 
ATOM   3659 N NH1 . ARG   C 3 27  ? -2.848  33.647  8.540   1.00 85.50 27  C 1 
ATOM   3660 N NH2 . ARG   C 3 27  ? -4.628  34.703  7.734   1.00 87.46 27  C 1 
ATOM   3661 N N   . VAL   C 3 28  ? -3.862  40.605  10.493  1.00 97.93 28  C 1 
ATOM   3662 C CA  . VAL   C 3 28  ? -3.713  41.812  9.660   1.00 98.11 28  C 1 
ATOM   3663 C C   . VAL   C 3 28  ? -3.832  43.072  10.515  1.00 98.22 28  C 1 
ATOM   3664 O O   . VAL   C 3 28  ? -3.037  43.996  10.357  1.00 97.74 28  C 1 
ATOM   3665 C CB  . VAL   C 3 28  ? -4.737  41.839  8.511   1.00 97.75 28  C 1 
ATOM   3666 C CG1 . VAL   C 3 28  ? -4.415  42.971  7.531   1.00 95.00 28  C 1 
ATOM   3667 C CG2 . VAL   C 3 28  ? -4.750  40.525  7.717   1.00 94.20 28  C 1 
ATOM   3668 N N   . LEU   C 3 29  ? -4.776  43.103  11.461  1.00 97.91 29  C 1 
ATOM   3669 C CA  . LEU   C 3 29  ? -4.915  44.205  12.419  1.00 97.82 29  C 1 
ATOM   3670 C C   . LEU   C 3 29  ? -3.666  44.348  13.298  1.00 98.04 29  C 1 
ATOM   3671 O O   . LEU   C 3 29  ? -3.180  45.460  13.470  1.00 97.40 29  C 1 
ATOM   3672 C CB  . LEU   C 3 29  ? -6.178  43.984  13.275  1.00 97.10 29  C 1 
ATOM   3673 C CG  . LEU   C 3 29  ? -6.328  44.981  14.448  1.00 94.93 29  C 1 
ATOM   3674 C CD1 . LEU   C 3 29  ? -6.503  46.426  13.970  1.00 89.38 29  C 1 
ATOM   3675 C CD2 . LEU   C 3 29  ? -7.537  44.612  15.298  1.00 89.08 29  C 1 
ATOM   3676 N N   . LEU   C 3 30  ? -3.142  43.244  13.828  1.00 97.94 30  C 1 
ATOM   3677 C CA  . LEU   C 3 30  ? -1.930  43.242  14.655  1.00 97.87 30  C 1 
ATOM   3678 C C   . LEU   C 3 30  ? -0.726  43.801  13.888  1.00 98.10 30  C 1 
ATOM   3679 O O   . LEU   C 3 30  ? 0.033   44.604  14.430  1.00 97.55 30  C 1 
ATOM   3680 C CB  . LEU   C 3 30  ? -1.634  41.809  15.129  1.00 97.50 30  C 1 
ATOM   3681 C CG  . LEU   C 3 30  ? -2.650  41.233  16.133  1.00 95.89 30  C 1 
ATOM   3682 C CD1 . LEU   C 3 30  ? -2.369  39.748  16.347  1.00 91.68 30  C 1 
ATOM   3683 C CD2 . LEU   C 3 30  ? -2.575  41.931  17.487  1.00 91.32 30  C 1 
ATOM   3684 N N   . THR   C 3 31  ? -0.590  43.421  12.616  1.00 98.12 31  C 1 
ATOM   3685 C CA  . THR   C 3 31  ? 0.472   43.919  11.731  1.00 98.30 31  C 1 
ATOM   3686 C C   . THR   C 3 31  ? 0.297   45.407  11.432  1.00 98.37 31  C 1 
ATOM   3687 O O   . THR   C 3 31  ? 1.241   46.180  11.558  1.00 98.02 31  C 1 
ATOM   3688 C CB  . THR   C 3 31  ? 0.488   43.141  10.411  1.00 98.08 31  C 1 
ATOM   3689 O OG1 . THR   C 3 31  ? 0.549   41.756  10.651  1.00 95.09 31  C 1 
ATOM   3690 C CG2 . THR   C 3 31  ? 1.697   43.514  9.552   1.00 94.17 31  C 1 
ATOM   3691 N N   . TYR   C 3 32  ? -0.915  45.820  11.066  1.00 98.34 32  C 1 
ATOM   3692 C CA  . TYR   C 3 32  ? -1.239  47.229  10.836  1.00 98.28 32  C 1 
ATOM   3693 C C   . TYR   C 3 32  ? -0.955  48.083  12.075  1.00 98.28 32  C 1 
ATOM   3694 O O   . TYR   C 3 32  ? -0.341  49.138  11.968  1.00 97.79 32  C 1 
ATOM   3695 C CB  . TYR   C 3 32  ? -2.710  47.342  10.424  1.00 98.07 32  C 1 
ATOM   3696 C CG  . TYR   C 3 32  ? -3.236  48.761  10.429  1.00 97.61 32  C 1 
ATOM   3697 C CD1 . TYR   C 3 32  ? -3.981  49.240  11.529  1.00 95.06 32  C 1 
ATOM   3698 C CD2 . TYR   C 3 32  ? -2.944  49.628  9.358   1.00 95.33 32  C 1 
ATOM   3699 C CE1 . TYR   C 3 32  ? -4.439  50.571  11.552  1.00 94.26 32  C 1 
ATOM   3700 C CE2 . TYR   C 3 32  ? -3.398  50.961  9.372   1.00 94.25 32  C 1 
ATOM   3701 C CZ  . TYR   C 3 32  ? -4.145  51.428  10.473  1.00 95.21 32  C 1 
ATOM   3702 O OH  . TYR   C 3 32  ? -4.589  52.726  10.493  1.00 94.01 32  C 1 
ATOM   3703 N N   . ASP   C 3 33  ? -1.370  47.619  13.245  1.00 98.06 33  C 1 
ATOM   3704 C CA  . ASP   C 3 33  ? -1.179  48.352  14.495  1.00 97.90 33  C 1 
ATOM   3705 C C   . ASP   C 3 33  ? 0.303   48.430  14.897  1.00 98.03 33  C 1 
ATOM   3706 O O   . ASP   C 3 33  ? 0.754   49.473  15.367  1.00 97.20 33  C 1 
ATOM   3707 C CB  . ASP   C 3 33  ? -2.030  47.690  15.583  1.00 97.33 33  C 1 
ATOM   3708 C CG  . ASP   C 3 33  ? -2.222  48.571  16.810  1.00 95.58 33  C 1 
ATOM   3709 O OD1 . ASP   C 3 33  ? -2.880  49.632  16.711  1.00 89.20 33  C 1 
ATOM   3710 O OD2 . ASP   C 3 33  ? -1.870  48.156  17.932  1.00 88.49 33  C 1 
ATOM   3711 N N   . LEU   C 3 34  ? 1.082   47.373  14.635  1.00 98.02 34  C 1 
ATOM   3712 C CA  . LEU   C 3 34  ? 2.533   47.381  14.824  1.00 98.03 34  C 1 
ATOM   3713 C C   . LEU   C 3 34  ? 3.202   48.429  13.924  1.00 98.06 34  C 1 
ATOM   3714 O O   . LEU   C 3 34  ? 3.921   49.296  14.421  1.00 97.45 34  C 1 
ATOM   3715 C CB  . LEU   C 3 34  ? 3.075   45.962  14.570  1.00 97.77 34  C 1 
ATOM   3716 C CG  . LEU   C 3 34  ? 4.601   45.825  14.725  1.00 96.88 34  C 1 
ATOM   3717 C CD1 . LEU   C 3 34  ? 5.090   46.248  16.111  1.00 94.01 34  C 1 
ATOM   3718 C CD2 . LEU   C 3 34  ? 5.004   44.368  14.504  1.00 94.13 34  C 1 
ATOM   3719 N N   . LEU   C 3 35  ? 2.909   48.395  12.624  1.00 98.20 35  C 1 
ATOM   3720 C CA  . LEU   C 3 35  ? 3.446   49.364  11.657  1.00 98.15 35  C 1 
ATOM   3721 C C   . LEU   C 3 35  ? 3.044   50.806  11.992  1.00 97.96 35  C 1 
ATOM   3722 O O   . LEU   C 3 35  ? 3.856   51.724  11.887  1.00 97.12 35  C 1 
ATOM   3723 C CB  . LEU   C 3 35  ? 2.951   48.991  10.255  1.00 98.03 35  C 1 
ATOM   3724 C CG  . LEU   C 3 35  ? 3.604   47.726  9.669   1.00 97.64 35  C 1 
ATOM   3725 C CD1 . LEU   C 3 35  ? 2.880   47.333  8.386   1.00 95.68 35  C 1 
ATOM   3726 C CD2 . LEU   C 3 35  ? 5.082   47.952  9.340   1.00 95.72 35  C 1 
ATOM   3727 N N   . LYS   C 3 36  ? 1.806   51.007  12.437  1.00 97.98 36  C 1 
ATOM   3728 C CA  . LYS   C 3 36  ? 1.324   52.324  12.861  1.00 97.62 36  C 1 
ATOM   3729 C C   . LYS   C 3 36  ? 2.030   52.814  14.127  1.00 97.72 36  C 1 
ATOM   3730 O O   . LYS   C 3 36  ? 2.334   53.998  14.231  1.00 96.52 36  C 1 
ATOM   3731 C CB  . LYS   C 3 36  ? -0.192  52.240  13.041  1.00 96.54 36  C 1 
ATOM   3732 C CG  . LYS   C 3 36  ? -0.822  53.634  13.115  1.00 86.86 36  C 1 
ATOM   3733 C CD  . LYS   C 3 36  ? -2.336  53.479  13.211  1.00 82.46 36  C 1 
ATOM   3734 C CE  . LYS   C 3 36  ? -3.007  54.852  13.142  1.00 73.61 36  C 1 
ATOM   3735 N NZ  . LYS   C 3 36  ? -4.478  54.698  13.179  1.00 65.73 36  C 1 
ATOM   3736 N N   . THR   C 3 37  ? 2.309   51.918  15.053  1.00 97.69 37  C 1 
ATOM   3737 C CA  . THR   C 3 37  ? 2.997   52.239  16.314  1.00 97.47 37  C 1 
ATOM   3738 C C   . THR   C 3 37  ? 4.439   52.697  16.079  1.00 97.40 37  C 1 
ATOM   3739 O O   . THR   C 3 37  ? 4.906   53.603  16.764  1.00 96.06 37  C 1 
ATOM   3740 C CB  . THR   C 3 37  ? 2.963   51.036  17.270  1.00 96.88 37  C 1 
ATOM   3741 O OG1 . THR   C 3 37  ? 1.624   50.659  17.516  1.00 91.96 37  C 1 
ATOM   3742 C CG2 . THR   C 3 37  ? 3.562   51.352  18.637  1.00 90.69 37  C 1 
ATOM   3743 N N   . ILE   C 3 38  ? 5.115   52.142  15.077  1.00 97.47 38  C 1 
ATOM   3744 C CA  . ILE   C 3 38  ? 6.474   52.561  14.681  1.00 97.09 38  C 1 
ATOM   3745 C C   . ILE   C 3 38  ? 6.488   53.707  13.653  1.00 97.12 38  C 1 
ATOM   3746 O O   . ILE   C 3 38  ? 7.545   54.019  13.105  1.00 95.19 38  C 1 
ATOM   3747 C CB  . ILE   C 3 38  ? 7.329   51.362  14.230  1.00 95.98 38  C 1 
ATOM   3748 C CG1 . ILE   C 3 38  ? 6.768   50.707  12.951  1.00 89.02 38  C 1 
ATOM   3749 C CG2 . ILE   C 3 38  ? 7.474   50.346  15.374  1.00 87.39 38  C 1 
ATOM   3750 C CD1 . ILE   C 3 38  ? 7.666   49.629  12.364  1.00 83.74 38  C 1 
ATOM   3751 N N   . ASN   C 3 39  ? 5.342   54.342  13.371  1.00 96.92 39  C 1 
ATOM   3752 C CA  . ASN   C 3 39  ? 5.200   55.403  12.363  1.00 96.58 39  C 1 
ATOM   3753 C C   . ASN   C 3 39  ? 5.697   55.010  10.958  1.00 96.90 39  C 1 
ATOM   3754 O O   . ASN   C 3 39  ? 6.297   55.820  10.253  1.00 94.28 39  C 1 
ATOM   3755 C CB  . ASN   C 3 39  ? 5.805   56.723  12.883  1.00 95.09 39  C 1 
ATOM   3756 C CG  . ASN   C 3 39  ? 4.876   57.544  13.757  1.00 87.63 39  C 1 
ATOM   3757 O OD1 . ASN   C 3 39  ? 3.666   57.441  13.730  1.00 77.13 39  C 1 
ATOM   3758 N ND2 . ASN   C 3 39  ? 5.422   58.460  14.522  1.00 72.92 39  C 1 
ATOM   3759 N N   . ALA   C 3 40  ? 5.428   53.777  10.527  1.00 97.07 40  C 1 
ATOM   3760 C CA  . ALA   C 3 40  ? 5.833   53.275  9.213   1.00 97.22 40  C 1 
ATOM   3761 C C   . ALA   C 3 40  ? 4.938   53.741  8.049   1.00 97.32 40  C 1 
ATOM   3762 O O   . ALA   C 3 40  ? 5.248   53.462  6.893   1.00 95.38 40  C 1 
ATOM   3763 C CB  . ALA   C 3 40  ? 5.920   51.751  9.290   1.00 96.50 40  C 1 
ATOM   3764 N N   . PHE   C 3 41  ? 3.828   54.422  8.332   1.00 97.27 41  C 1 
ATOM   3765 C CA  . PHE   C 3 41  ? 2.914   54.929  7.308   1.00 97.22 41  C 1 
ATOM   3766 C C   . PHE   C 3 41  ? 3.053   56.440  7.123   1.00 96.80 41  C 1 
ATOM   3767 O O   . PHE   C 3 41  ? 2.827   57.212  8.060   1.00 94.37 41  C 1 
ATOM   3768 C CB  . PHE   C 3 41  ? 1.469   54.552  7.658   1.00 96.82 41  C 1 
ATOM   3769 C CG  . PHE   C 3 41  ? 1.204   53.066  7.738   1.00 97.58 41  C 1 
ATOM   3770 C CD1 . PHE   C 3 41  ? 1.379   52.253  6.609   1.00 95.43 41  C 1 
ATOM   3771 C CD2 . PHE   C 3 41  ? 0.774   52.488  8.948   1.00 95.20 41  C 1 
ATOM   3772 C CE1 . PHE   C 3 41  ? 1.127   50.874  6.682   1.00 94.78 41  C 1 
ATOM   3773 C CE2 . PHE   C 3 41  ? 0.517   51.109  9.028   1.00 94.81 41  C 1 
ATOM   3774 C CZ  . PHE   C 3 41  ? 0.697   50.303  7.892   1.00 96.87 41  C 1 
ATOM   3775 N N   . ASP   C 3 42  ? 3.351   56.855  5.895   1.00 96.61 42  C 1 
ATOM   3776 C CA  . ASP   C 3 42  ? 3.232   58.243  5.464   1.00 95.90 42  C 1 
ATOM   3777 C C   . ASP   C 3 42  ? 1.786   58.574  5.061   1.00 96.25 42  C 1 
ATOM   3778 O O   . ASP   C 3 42  ? 0.935   57.705  4.849   1.00 93.55 42  C 1 
ATOM   3779 C CB  . ASP   C 3 42  ? 4.195   58.526  4.303   1.00 93.73 42  C 1 
ATOM   3780 C CG  . ASP   C 3 42  ? 5.669   58.356  4.670   1.00 89.40 42  C 1 
ATOM   3781 O OD1 . ASP   C 3 42  ? 6.067   58.856  5.743   1.00 81.76 42  C 1 
ATOM   3782 O OD2 . ASP   C 3 42  ? 6.393   57.756  3.845   1.00 80.12 42  C 1 
ATOM   3783 N N   . ASP   C 3 43  ? 1.498   59.871  4.907   1.00 95.31 43  C 1 
ATOM   3784 C CA  . ASP   C 3 43  ? 0.168   60.324  4.518   1.00 94.82 43  C 1 
ATOM   3785 C C   . ASP   C 3 43  ? -0.236  59.792  3.135   1.00 94.77 43  C 1 
ATOM   3786 O O   . ASP   C 3 43  ? 0.464   59.981  2.134   1.00 90.07 43  C 1 
ATOM   3787 C CB  . ASP   C 3 43  ? 0.082   61.856  4.606   1.00 92.99 43  C 1 
ATOM   3788 C CG  . ASP   C 3 43  ? -1.107  62.361  5.426   1.00 82.65 43  C 1 
ATOM   3789 O OD1 . ASP   C 3 43  ? -1.986  61.543  5.774   1.00 73.45 43  C 1 
ATOM   3790 O OD2 . ASP   C 3 43  ? -1.141  63.590  5.685   1.00 71.58 43  C 1 
ATOM   3791 N N   . GLY   C 3 44  ? -1.376  59.091  3.066   1.00 94.71 44  C 1 
ATOM   3792 C CA  . GLY   C 3 44  ? -1.905  58.446  1.860   1.00 95.09 44  C 1 
ATOM   3793 C C   . GLY   C 3 44  ? -1.250  57.113  1.478   1.00 96.37 44  C 1 
ATOM   3794 O O   . GLY   C 3 44  ? -1.558  56.605  0.403   1.00 93.63 44  C 1 
ATOM   3795 N N   . ASP   C 3 45  ? -0.386  56.533  2.310   1.00 97.03 45  C 1 
ATOM   3796 C CA  . ASP   C 3 45  ? 0.124   55.170  2.082   1.00 97.42 45  C 1 
ATOM   3797 C C   . ASP   C 3 45  ? -0.973  54.109  2.215   1.00 97.81 45  C 1 
ATOM   3798 O O   . ASP   C 3 45  ? -0.979  53.125  1.482   1.00 96.73 45  C 1 
ATOM   3799 C CB  . ASP   C 3 45  ? 1.264   54.848  3.064   1.00 96.51 45  C 1 
ATOM   3800 C CG  . ASP   C 3 45  ? 2.616   55.452  2.682   1.00 96.19 45  C 1 
ATOM   3801 O OD1 . ASP   C 3 45  ? 2.783   55.925  1.540   1.00 91.76 45  C 1 
ATOM   3802 O OD2 . ASP   C 3 45  ? 3.534   55.384  3.526   1.00 92.14 45  C 1 
ATOM   3803 N N   . ILE   C 3 46  ? -1.917  54.326  3.119   1.00 97.86 46  C 1 
ATOM   3804 C CA  . ILE   C 3 46  ? -3.015  53.392  3.367   1.00 97.90 46  C 1 
ATOM   3805 C C   . ILE   C 3 46  ? -4.127  53.629  2.347   1.00 97.94 46  C 1 
ATOM   3806 O O   . ILE   C 3 46  ? -4.711  54.710  2.278   1.00 96.72 46  C 1 
ATOM   3807 C CB  . ILE   C 3 46  ? -3.520  53.486  4.821   1.00 97.08 46  C 1 
ATOM   3808 C CG1 . ILE   C 3 46  ? -2.371  53.197  5.821   1.00 93.62 46  C 1 
ATOM   3809 C CG2 . ILE   C 3 46  ? -4.680  52.494  5.045   1.00 93.31 46  C 1 
ATOM   3810 C CD1 . ILE   C 3 46  ? -2.715  53.560  7.267   1.00 82.67 46  C 1 
ATOM   3811 N N   . VAL   C 3 47  ? -4.465  52.594  1.591   1.00 98.05 47  C 1 
ATOM   3812 C CA  . VAL   C 3 47  ? -5.552  52.591  0.609   1.00 98.04 47  C 1 
ATOM   3813 C C   . VAL   C 3 47  ? -6.649  51.644  1.078   1.00 98.18 47  C 1 
ATOM   3814 O O   . VAL   C 3 47  ? -6.388  50.514  1.482   1.00 97.37 47  C 1 
ATOM   3815 C CB  . VAL   C 3 47  ? -5.026  52.220  -0.787  1.00 97.23 47  C 1 
ATOM   3816 C CG1 . VAL   C 3 47  ? -6.143  52.181  -1.832  1.00 93.91 47  C 1 
ATOM   3817 C CG2 . VAL   C 3 47  ? -3.979  53.239  -1.266  1.00 93.62 47  C 1 
ATOM   3818 N N   . THR   C 3 48  ? -7.901  52.099  1.013   1.00 97.99 48  C 1 
ATOM   3819 C CA  . THR   C 3 48  ? -9.047  51.252  1.368   1.00 97.93 48  C 1 
ATOM   3820 C C   . THR   C 3 48  ? -9.365  50.296  0.218   1.00 98.08 48  C 1 
ATOM   3821 O O   . THR   C 3 48  ? -9.534  50.757  -0.912  1.00 97.00 48  C 1 
ATOM   3822 C CB  . THR   C 3 48  ? -10.276 52.102  1.712   1.00 96.77 48  C 1 
ATOM   3823 O OG1 . THR   C 3 48  ? -9.943  53.031  2.717   1.00 88.55 48  C 1 
ATOM   3824 C CG2 . THR   C 3 48  ? -11.434 51.272  2.263   1.00 85.91 48  C 1 
ATOM   3825 N N   . PRO   C 3 49  ? -9.483  48.981  0.469   1.00 97.92 49  C 1 
ATOM   3826 C CA  . PRO   C 3 49  ? -9.897  48.026  -0.549  1.00 97.94 49  C 1 
ATOM   3827 C C   . PRO   C 3 49  ? -11.354 48.252  -0.950  1.00 97.85 49  C 1 
ATOM   3828 O O   . PRO   C 3 49  ? -12.187 48.679  -0.151  1.00 96.30 49  C 1 
ATOM   3829 C CB  . PRO   C 3 49  ? -9.699  46.645  0.078   1.00 97.21 49  C 1 
ATOM   3830 C CG  . PRO   C 3 49  ? -9.908  46.904  1.568   1.00 96.23 49  C 1 
ATOM   3831 C CD  . PRO   C 3 49  ? -9.311  48.301  1.751   1.00 97.30 49  C 1 
ATOM   3832 N N   . ARG   C 3 50  ? -11.682 47.887  -2.178  1.00 97.48 50  C 1 
ATOM   3833 C CA  . ARG   C 3 50  ? -13.055 47.754  -2.670  1.00 97.04 50  C 1 
ATOM   3834 C C   . ARG   C 3 50  ? -13.505 46.299  -2.589  1.00 97.53 50  C 1 
ATOM   3835 O O   . ARG   C 3 50  ? -12.677 45.400  -2.511  1.00 96.16 50  C 1 
ATOM   3836 C CB  . ARG   C 3 50  ? -13.161 48.328  -4.084  1.00 93.99 50  C 1 
ATOM   3837 C CG  . ARG   C 3 50  ? -12.333 47.533  -5.112  1.00 89.18 50  C 1 
ATOM   3838 C CD  . ARG   C 3 50  ? -12.461 48.159  -6.491  1.00 89.19 50  C 1 
ATOM   3839 N NE  . ARG   C 3 50  ? -11.697 47.421  -7.495  1.00 88.49 50  C 1 
ATOM   3840 C CZ  . ARG   C 3 50  ? -12.116 46.375  -8.190  1.00 90.49 50  C 1 
ATOM   3841 N NH1 . ARG   C 3 50  ? -13.282 45.836  -8.010  1.00 81.00 50  C 1 
ATOM   3842 N NH2 . ARG   C 3 50  ? -11.355 45.863  -9.099  1.00 84.41 50  C 1 
ATOM   3843 N N   . LEU   C 3 51  ? -14.815 46.068  -2.687  1.00 97.63 51  C 1 
ATOM   3844 C CA  . LEU   C 3 51  ? -15.336 44.726  -2.951  1.00 97.52 51  C 1 
ATOM   3845 C C   . LEU   C 3 51  ? -15.035 44.337  -4.401  1.00 97.84 51  C 1 
ATOM   3846 O O   . LEU   C 3 51  ? -15.187 45.169  -5.307  1.00 96.26 51  C 1 
ATOM   3847 C CB  . LEU   C 3 51  ? -16.845 44.700  -2.655  1.00 95.88 51  C 1 
ATOM   3848 C CG  . LEU   C 3 51  ? -17.145 44.557  -1.150  1.00 91.42 51  C 1 
ATOM   3849 C CD1 . LEU   C 3 51  ? -18.461 45.222  -0.782  1.00 83.40 51  C 1 
ATOM   3850 C CD2 . LEU   C 3 51  ? -17.236 43.085  -0.756  1.00 83.06 51  C 1 
ATOM   3851 N N   . ALA   C 3 52  ? -14.630 43.096  -4.633  1.00 97.75 52  C 1 
ATOM   3852 C CA  . ALA   C 3 52  ? -14.631 42.527  -5.976  1.00 97.93 52  C 1 
ATOM   3853 C C   . ALA   C 3 52  ? -16.081 42.336  -6.440  1.00 97.93 52  C 1 
ATOM   3854 O O   . ALA   C 3 52  ? -16.940 41.908  -5.667  1.00 96.94 52  C 1 
ATOM   3855 C CB  . ALA   C 3 52  ? -13.847 41.215  -5.981  1.00 97.43 52  C 1 
ATOM   3856 N N   . SER   C 3 53  ? -16.357 42.642  -7.705  1.00 97.83 53  C 1 
ATOM   3857 C CA  . SER   C 3 53  ? -17.647 42.332  -8.323  1.00 97.75 53  C 1 
ATOM   3858 C C   . SER   C 3 53  ? -17.751 40.841  -8.654  1.00 97.97 53  C 1 
ATOM   3859 O O   . SER   C 3 53  ? -16.741 40.155  -8.805  1.00 97.13 53  C 1 
ATOM   3860 C CB  . SER   C 3 53  ? -17.857 43.192  -9.575  1.00 96.96 53  C 1 
ATOM   3861 O OG  . SER   C 3 53  ? -16.940 42.855  -10.589 1.00 93.31 53  C 1 
ATOM   3862 N N   . GLU   C 3 54  ? -18.980 40.331  -8.833  1.00 97.76 54  C 1 
ATOM   3863 C CA  . GLU   C 3 54  ? -19.180 38.950  -9.291  1.00 97.66 54  C 1 
ATOM   3864 C C   . GLU   C 3 54  ? -18.526 38.704  -10.658 1.00 97.79 54  C 1 
ATOM   3865 O O   . GLU   C 3 54  ? -17.974 37.642  -10.901 1.00 96.52 54  C 1 
ATOM   3866 C CB  . GLU   C 3 54  ? -20.682 38.614  -9.347  1.00 96.38 54  C 1 
ATOM   3867 C CG  . GLU   C 3 54  ? -21.280 38.502  -7.937  1.00 90.25 54  C 1 
ATOM   3868 C CD  . GLU   C 3 54  ? -22.780 38.177  -7.902  1.00 89.84 54  C 1 
ATOM   3869 O OE1 . GLU   C 3 54  ? -23.489 38.765  -7.048  1.00 82.70 54  C 1 
ATOM   3870 O OE2 . GLU   C 3 54  ? -23.260 37.300  -8.646  1.00 84.53 54  C 1 
ATOM   3871 N N   . GLU   C 3 55  ? -18.510 39.713  -11.534 1.00 97.72 55  C 1 
ATOM   3872 C CA  . GLU   C 3 55  ? -17.864 39.643  -12.847 1.00 97.51 55  C 1 
ATOM   3873 C C   . GLU   C 3 55  ? -16.333 39.496  -12.734 1.00 97.82 55  C 1 
ATOM   3874 O O   . GLU   C 3 55  ? -15.712 38.808  -13.537 1.00 96.56 55  C 1 
ATOM   3875 C CB  . GLU   C 3 55  ? -18.262 40.900  -13.636 1.00 96.46 55  C 1 
ATOM   3876 C CG  . GLU   C 3 55  ? -18.064 40.757  -15.150 1.00 82.45 55  C 1 
ATOM   3877 C CD  . GLU   C 3 55  ? -18.543 41.994  -15.931 1.00 75.09 55  C 1 
ATOM   3878 O OE1 . GLU   C 3 55  ? -18.753 41.859  -17.161 1.00 66.65 55  C 1 
ATOM   3879 O OE2 . GLU   C 3 55  ? -18.696 43.076  -15.322 1.00 67.16 55  C 1 
ATOM   3880 N N   . GLU   C 3 56  ? -15.728 40.098  -11.710 1.00 98.01 56  C 1 
ATOM   3881 C CA  . GLU   C 3 56  ? -14.301 39.933  -11.413 1.00 98.11 56  C 1 
ATOM   3882 C C   . GLU   C 3 56  ? -14.006 38.571  -10.772 1.00 98.28 56  C 1 
ATOM   3883 O O   . GLU   C 3 56  ? -13.051 37.914  -11.168 1.00 97.67 56  C 1 
ATOM   3884 C CB  . GLU   C 3 56  ? -13.826 41.066  -10.503 1.00 97.71 56  C 1 
ATOM   3885 C CG  . GLU   C 3 56  ? -13.777 42.400  -11.261 1.00 96.57 56  C 1 
ATOM   3886 C CD  . GLU   C 3 56  ? -13.554 43.593  -10.334 1.00 97.14 56  C 1 
ATOM   3887 O OE1 . GLU   C 3 56  ? -12.800 44.511  -10.720 1.00 91.61 56  C 1 
ATOM   3888 O OE2 . GLU   C 3 56  ? -14.137 43.661  -9.229  1.00 92.88 56  C 1 
ATOM   3889 N N   . LEU   C 3 57  ? -14.855 38.112  -9.859  1.00 98.33 57  C 1 
ATOM   3890 C CA  . LEU   C 3 57  ? -14.750 36.761  -9.290  1.00 98.38 57  C 1 
ATOM   3891 C C   . LEU   C 3 57  ? -14.876 35.683  -10.381 1.00 98.35 57  C 1 
ATOM   3892 O O   . LEU   C 3 57  ? -14.124 34.711  -10.375 1.00 97.78 57  C 1 
ATOM   3893 C CB  . LEU   C 3 57  ? -15.823 36.567  -8.204  1.00 98.23 57  C 1 
ATOM   3894 C CG  . LEU   C 3 57  ? -15.673 37.477  -6.966  1.00 97.46 57  C 1 
ATOM   3895 C CD1 . LEU   C 3 57  ? -16.877 37.290  -6.045  1.00 95.17 57  C 1 
ATOM   3896 C CD2 . LEU   C 3 57  ? -14.410 37.165  -6.170  1.00 94.86 57  C 1 
ATOM   3897 N N   . SER   C 3 58  ? -15.750 35.906  -11.374 1.00 98.35 58  C 1 
ATOM   3898 C CA  . SER   C 3 58  ? -15.950 35.011  -12.526 1.00 98.17 58  C 1 
ATOM   3899 C C   . SER   C 3 58  ? -14.753 34.939  -13.485 1.00 98.19 58  C 1 
ATOM   3900 O O   . SER   C 3 58  ? -14.749 34.108  -14.392 1.00 96.74 58  C 1 
ATOM   3901 C CB  . SER   C 3 58  ? -17.203 35.415  -13.312 1.00 97.08 58  C 1 
ATOM   3902 O OG  . SER   C 3 58  ? -18.363 35.283  -12.518 1.00 86.08 58  C 1 
ATOM   3903 N N   . LEU   C 3 59  ? -13.712 35.750  -13.300 1.00 98.16 59  C 1 
ATOM   3904 C CA  . LEU   C 3 59  ? -12.441 35.572  -14.015 1.00 97.99 59  C 1 
ATOM   3905 C C   . LEU   C 3 59  ? -11.773 34.226  -13.688 1.00 97.94 59  C 1 
ATOM   3906 O O   . LEU   C 3 59  ? -11.015 33.711  -14.506 1.00 96.60 59  C 1 
ATOM   3907 C CB  . LEU   C 3 59  ? -11.479 36.721  -13.666 1.00 97.69 59  C 1 
ATOM   3908 C CG  . LEU   C 3 59  ? -11.909 38.111  -14.175 1.00 96.46 59  C 1 
ATOM   3909 C CD1 . LEU   C 3 59  ? -11.000 39.183  -13.575 1.00 92.60 59  C 1 
ATOM   3910 C CD2 . LEU   C 3 59  ? -11.796 38.207  -15.699 1.00 92.34 59  C 1 
ATOM   3911 N N   . VAL   C 3 60  ? -12.067 33.672  -12.515 1.00 98.17 60  C 1 
ATOM   3912 C CA  . VAL   C 3 60  ? -11.532 32.380  -12.046 1.00 98.16 60  C 1 
ATOM   3913 C C   . VAL   C 3 60  ? -12.654 31.439  -11.613 1.00 98.15 60  C 1 
ATOM   3914 O O   . VAL   C 3 60  ? -12.710 30.296  -12.072 1.00 96.88 60  C 1 
ATOM   3915 C CB  . VAL   C 3 60  ? -10.518 32.596  -10.903 1.00 97.45 60  C 1 
ATOM   3916 C CG1 . VAL   C 3 60  ? -10.054 31.279  -10.270 1.00 92.93 60  C 1 
ATOM   3917 C CG2 . VAL   C 3 60  ? -9.274  33.330  -11.421 1.00 92.56 60  C 1 
ATOM   3918 N N   . HIS   C 3 61  ? -13.542 31.909  -10.759 1.00 98.19 61  C 1 
ATOM   3919 C CA  . HIS   C 3 61  ? -14.581 31.101  -10.135 1.00 98.31 61  C 1 
ATOM   3920 C C   . HIS   C 3 61  ? -15.776 30.873  -11.065 1.00 98.21 61  C 1 
ATOM   3921 O O   . HIS   C 3 61  ? -16.105 31.704  -11.908 1.00 97.44 61  C 1 
ATOM   3922 C CB  . HIS   C 3 61  ? -14.982 31.731  -8.799  1.00 98.18 61  C 1 
ATOM   3923 C CG  . HIS   C 3 61  ? -13.843 31.745  -7.819  1.00 98.39 61  C 1 
ATOM   3924 N ND1 . HIS   C 3 61  ? -13.274 30.627  -7.234  1.00 92.40 61  C 1 
ATOM   3925 C CD2 . HIS   C 3 61  ? -13.106 32.832  -7.420  1.00 91.16 61  C 1 
ATOM   3926 C CE1 . HIS   C 3 61  ? -12.226 31.036  -6.506  1.00 94.45 61  C 1 
ATOM   3927 N NE2 . HIS   C 3 61  ? -12.094 32.365  -6.594  1.00 95.40 61  C 1 
ATOM   3928 N N   . THR   C 3 62  ? -16.432 29.724  -10.912 1.00 97.98 62  C 1 
ATOM   3929 C CA  . THR   C 3 62  ? -17.660 29.414  -11.651 1.00 97.78 62  C 1 
ATOM   3930 C C   . THR   C 3 62  ? -18.861 30.129  -11.028 1.00 97.95 62  C 1 
ATOM   3931 O O   . THR   C 3 62  ? -18.919 30.314  -9.814  1.00 97.26 62  C 1 
ATOM   3932 C CB  . THR   C 3 62  ? -17.910 27.900  -11.744 1.00 96.98 62  C 1 
ATOM   3933 O OG1 . THR   C 3 62  ? -17.991 27.305  -10.475 1.00 91.06 62  C 1 
ATOM   3934 C CG2 . THR   C 3 62  ? -16.789 27.181  -12.494 1.00 89.67 62  C 1 
ATOM   3935 N N   . ASP   C 3 63  ? -19.839 30.504  -11.854 1.00 97.57 63  C 1 
ATOM   3936 C CA  . ASP   C 3 63  ? -21.017 31.243  -11.380 1.00 97.31 63  C 1 
ATOM   3937 C C   . ASP   C 3 63  ? -21.852 30.437  -10.371 1.00 97.48 63  C 1 
ATOM   3938 O O   . ASP   C 3 63  ? -22.376 30.998  -9.408  1.00 96.29 63  C 1 
ATOM   3939 C CB  . ASP   C 3 63  ? -21.888 31.656  -12.573 1.00 96.12 63  C 1 
ATOM   3940 C CG  . ASP   C 3 63  ? -21.240 32.719  -13.466 1.00 84.17 63  C 1 
ATOM   3941 O OD1 . ASP   C 3 63  ? -20.450 33.542  -12.944 1.00 73.56 63  C 1 
ATOM   3942 O OD2 . ASP   C 3 63  ? -21.557 32.712  -14.675 1.00 72.26 63  C 1 
ATOM   3943 N N   . ASP   C 3 64  ? -21.944 29.121  -10.555 1.00 97.32 64  C 1 
ATOM   3944 C CA  . ASP   C 3 64  ? -22.601 28.208  -9.620  1.00 97.03 64  C 1 
ATOM   3945 C C   . ASP   C 3 64  ? -21.905 28.196  -8.253  1.00 97.54 64  C 1 
ATOM   3946 O O   . ASP   C 3 64  ? -22.582 28.243  -7.222  1.00 96.45 64  C 1 
ATOM   3947 C CB  . ASP   C 3 64  ? -22.684 26.796  -10.229 1.00 95.42 64  C 1 
ATOM   3948 C CG  . ASP   C 3 64  ? -21.313 26.180  -10.546 1.00 89.58 64  C 1 
ATOM   3949 O OD1 . ASP   C 3 64  ? -20.559 26.816  -11.321 1.00 79.38 64  C 1 
ATOM   3950 O OD2 . ASP   C 3 64  ? -21.019 25.087  -10.020 1.00 80.37 64  C 1 
ATOM   3951 N N   . TYR   C 3 65  ? -20.582 28.228  -8.216  1.00 97.69 65  C 1 
ATOM   3952 C CA  . TYR   C 3 65  ? -19.821 28.331  -6.974  1.00 97.99 65  C 1 
ATOM   3953 C C   . TYR   C 3 65  ? -20.036 29.681  -6.278  1.00 98.16 65  C 1 
ATOM   3954 O O   . TYR   C 3 65  ? -20.308 29.714  -5.079  1.00 97.75 65  C 1 
ATOM   3955 C CB  . TYR   C 3 65  ? -18.334 28.075  -7.249  1.00 97.78 65  C 1 
ATOM   3956 C CG  . TYR   C 3 65  ? -17.467 28.222  -6.013  1.00 97.90 65  C 1 
ATOM   3957 C CD1 . TYR   C 3 65  ? -16.510 29.249  -5.926  1.00 95.99 65  C 1 
ATOM   3958 C CD2 . TYR   C 3 65  ? -17.653 27.349  -4.922  1.00 96.09 65  C 1 
ATOM   3959 C CE1 . TYR   C 3 65  ? -15.738 29.406  -4.764  1.00 95.89 65  C 1 
ATOM   3960 C CE2 . TYR   C 3 65  ? -16.892 27.504  -3.749  1.00 95.66 65  C 1 
ATOM   3961 C CZ  . TYR   C 3 65  ? -15.935 28.536  -3.676  1.00 97.55 65  C 1 
ATOM   3962 O OH  . TYR   C 3 65  ? -15.205 28.693  -2.532  1.00 96.98 65  C 1 
ATOM   3963 N N   . ILE   C 3 66  ? -19.990 30.787  -7.020  1.00 98.16 66  C 1 
ATOM   3964 C CA  . ILE   C 3 66  ? -20.258 32.125  -6.466  1.00 98.17 66  C 1 
ATOM   3965 C C   . ILE   C 3 66  ? -21.669 32.175  -5.858  1.00 98.03 66  C 1 
ATOM   3966 O O   . ILE   C 3 66  ? -21.851 32.681  -4.747  1.00 97.46 66  C 1 
ATOM   3967 C CB  . ILE   C 3 66  ? -20.056 33.219  -7.540  1.00 98.07 66  C 1 
ATOM   3968 C CG1 . ILE   C 3 66  ? -18.585 33.265  -8.014  1.00 96.76 66  C 1 
ATOM   3969 C CG2 . ILE   C 3 66  ? -20.467 34.606  -6.996  1.00 96.57 66  C 1 
ATOM   3970 C CD1 . ILE   C 3 66  ? -18.374 34.078  -9.292  1.00 94.10 66  C 1 
ATOM   3971 N N   . GLN   C 3 67  ? -22.664 31.608  -6.543  1.00 97.84 67  C 1 
ATOM   3972 C CA  . GLN   C 3 67  ? -24.025 31.533  -6.009  1.00 97.58 67  C 1 
ATOM   3973 C C   . GLN   C 3 67  ? -24.117 30.629  -4.775  1.00 97.62 67  C 1 
ATOM   3974 O O   . GLN   C 3 67  ? -24.804 30.996  -3.818  1.00 96.80 67  C 1 
ATOM   3975 C CB  . GLN   C 3 67  ? -25.009 31.071  -7.093  1.00 97.03 67  C 1 
ATOM   3976 C CG  . GLN   C 3 67  ? -25.231 32.127  -8.191  1.00 92.07 67  C 1 
ATOM   3977 C CD  . GLN   C 3 67  ? -25.757 33.475  -7.683  1.00 89.06 67  C 1 
ATOM   3978 O OE1 . GLN   C 3 67  ? -26.446 33.592  -6.683  1.00 79.51 67  C 1 
ATOM   3979 N NE2 . GLN   C 3 67  ? -25.430 34.552  -8.367  1.00 77.90 67  C 1 
ATOM   3980 N N   . ALA   C 3 68  ? -23.402 29.512  -4.752  1.00 97.50 68  C 1 
ATOM   3981 C CA  . ALA   C 3 68  ? -23.341 28.647  -3.576  1.00 97.46 68  C 1 
ATOM   3982 C C   . ALA   C 3 68  ? -22.753 29.385  -2.360  1.00 97.59 68  C 1 
ATOM   3983 O O   . ALA   C 3 68  ? -23.341 29.352  -1.280  1.00 96.88 68  C 1 
ATOM   3984 C CB  . ALA   C 3 68  ? -22.544 27.386  -3.919  1.00 97.04 68  C 1 
ATOM   3985 N N   . VAL   C 3 69  ? -21.665 30.133  -2.537  1.00 97.94 69  C 1 
ATOM   3986 C CA  . VAL   C 3 69  ? -21.062 30.953  -1.466  1.00 97.99 69  C 1 
ATOM   3987 C C   . VAL   C 3 69  ? -22.043 32.019  -0.963  1.00 97.89 69  C 1 
ATOM   3988 O O   . VAL   C 3 69  ? -22.201 32.193  0.247   1.00 97.32 69  C 1 
ATOM   3989 C CB  . VAL   C 3 69  ? -19.743 31.596  -1.938  1.00 97.84 69  C 1 
ATOM   3990 C CG1 . VAL   C 3 69  ? -19.135 32.512  -0.866  1.00 95.79 69  C 1 
ATOM   3991 C CG2 . VAL   C 3 69  ? -18.683 30.539  -2.260  1.00 95.03 69  C 1 
ATOM   3992 N N   . LYS   C 3 70  ? -22.761 32.695  -1.872  1.00 97.76 70  C 1 
ATOM   3993 C CA  . LYS   C 3 70  ? -23.789 33.686  -1.502  1.00 97.63 70  C 1 
ATOM   3994 C C   . LYS   C 3 70  ? -24.936 33.057  -0.706  1.00 97.58 70  C 1 
ATOM   3995 O O   . LYS   C 3 70  ? -25.374 33.623  0.296   1.00 96.48 70  C 1 
ATOM   3996 C CB  . LYS   C 3 70  ? -24.340 34.367  -2.764  1.00 97.10 70  C 1 
ATOM   3997 C CG  . LYS   C 3 70  ? -23.323 35.352  -3.378  1.00 93.76 70  C 1 
ATOM   3998 C CD  . LYS   C 3 70  ? -23.765 35.851  -4.755  1.00 91.46 70  C 1 
ATOM   3999 C CE  . LYS   C 3 70  ? -25.002 36.755  -4.684  1.00 85.01 70  C 1 
ATOM   4000 N NZ  . LYS   C 3 70  ? -25.366 37.211  -6.048  1.00 80.34 70  C 1 
ATOM   4001 N N   . LEU   C 3 71  ? -25.426 31.906  -1.156  1.00 97.37 71  C 1 
ATOM   4002 C CA  . LEU   C 3 71  ? -26.493 31.174  -0.474  1.00 97.16 71  C 1 
ATOM   4003 C C   . LEU   C 3 71  ? -26.038 30.667  0.902   1.00 97.07 71  C 1 
ATOM   4004 O O   . LEU   C 3 71  ? -26.772 30.832  1.878   1.00 95.57 71  C 1 
ATOM   4005 C CB  . LEU   C 3 71  ? -26.961 30.006  -1.357  1.00 96.64 71  C 1 
ATOM   4006 C CG  . LEU   C 3 71  ? -27.815 30.421  -2.571  1.00 93.51 71  C 1 
ATOM   4007 C CD1 . LEU   C 3 71  ? -28.032 29.208  -3.472  1.00 88.09 71  C 1 
ATOM   4008 C CD2 . LEU   C 3 71  ? -29.190 30.955  -2.152  1.00 87.54 71  C 1 
ATOM   4009 N N   . ALA   C 3 72  ? -24.827 30.125  0.993   1.00 97.06 72  C 1 
ATOM   4010 C CA  . ALA   C 3 72  ? -24.238 29.669  2.247   1.00 96.80 72  C 1 
ATOM   4011 C C   . ALA   C 3 72  ? -24.105 30.824  3.251   1.00 96.78 72  C 1 
ATOM   4012 O O   . ALA   C 3 72  ? -24.600 30.729  4.375   1.00 95.47 72  C 1 
ATOM   4013 C CB  . ALA   C 3 72  ? -22.890 29.007  1.943   1.00 96.30 72  C 1 
ATOM   4014 N N   . GLY   C 3 73  ? -23.544 31.949  2.825   1.00 96.37 73  C 1 
ATOM   4015 C CA  . GLY   C 3 73  ? -23.418 33.148  3.660   1.00 96.05 73  C 1 
ATOM   4016 C C   . GLY   C 3 73  ? -24.754 33.739  4.123   1.00 96.20 73  C 1 
ATOM   4017 O O   . GLY   C 3 73  ? -24.824 34.387  5.168   1.00 93.86 73  C 1 
ATOM   4018 N N   . ALA   C 3 74  ? -25.831 33.470  3.382   1.00 96.30 74  C 1 
ATOM   4019 C CA  . ALA   C 3 74  ? -27.197 33.832  3.756   1.00 95.95 74  C 1 
ATOM   4020 C C   . ALA   C 3 74  ? -27.933 32.748  4.573   1.00 95.73 74  C 1 
ATOM   4021 O O   . ALA   C 3 74  ? -29.116 32.920  4.879   1.00 91.80 74  C 1 
ATOM   4022 C CB  . ALA   C 3 74  ? -27.958 34.220  2.483   1.00 94.76 74  C 1 
ATOM   4023 N N   . GLY   C 3 75  ? -27.269 31.632  4.898   1.00 94.84 75  C 1 
ATOM   4024 C CA  . GLY   C 3 75  ? -27.863 30.499  5.616   1.00 94.03 75  C 1 
ATOM   4025 C C   . GLY   C 3 75  ? -28.926 29.740  4.811   1.00 94.60 75  C 1 
ATOM   4026 O O   . GLY   C 3 75  ? -29.854 29.179  5.390   1.00 91.19 75  C 1 
ATOM   4027 N N   . LYS   C 3 76  ? -28.825 29.757  3.477   1.00 94.48 76  C 1 
ATOM   4028 C CA  . LYS   C 3 76  ? -29.819 29.173  2.554   1.00 94.46 76  C 1 
ATOM   4029 C C   . LYS   C 3 76  ? -29.300 27.979  1.757   1.00 94.83 76  C 1 
ATOM   4030 O O   . LYS   C 3 76  ? -30.092 27.355  1.054   1.00 91.28 76  C 1 
ATOM   4031 C CB  . LYS   C 3 76  ? -30.325 30.253  1.594   1.00 92.96 76  C 1 
ATOM   4032 C CG  . LYS   C 3 76  ? -31.089 31.370  2.312   1.00 89.29 76  C 1 
ATOM   4033 C CD  . LYS   C 3 76  ? -31.566 32.392  1.284   1.00 82.88 76  C 1 
ATOM   4034 C CE  . LYS   C 3 76  ? -32.278 33.547  1.988   1.00 75.46 76  C 1 
ATOM   4035 N NZ  . LYS   C 3 76  ? -32.660 34.596  1.020   1.00 65.82 76  C 1 
ATOM   4036 N N   . LEU   C 3 77  ? -28.009 27.681  1.815   1.00 94.06 77  C 1 
ATOM   4037 C CA  . LEU   C 3 77  ? -27.431 26.527  1.129   1.00 94.30 77  C 1 
ATOM   4038 C C   . LEU   C 3 77  ? -27.657 25.264  1.976   1.00 94.38 77  C 1 
ATOM   4039 O O   . LEU   C 3 77  ? -27.238 25.239  3.136   1.00 91.72 77  C 1 
ATOM   4040 C CB  . LEU   C 3 77  ? -25.941 26.784  0.855   1.00 93.32 77  C 1 
ATOM   4041 C CG  . LEU   C 3 77  ? -25.310 25.743  -0.096  1.00 92.78 77  C 1 
ATOM   4042 C CD1 . LEU   C 3 77  ? -25.797 25.913  -1.535  1.00 87.18 77  C 1 
ATOM   4043 C CD2 . LEU   C 3 77  ? -23.792 25.898  -0.102  1.00 87.03 77  C 1 
ATOM   4044 N N   . PRO   C 3 78  ? -28.277 24.206  1.416   1.00 94.48 78  C 1 
ATOM   4045 C CA  . PRO   C 3 78  ? -28.363 22.913  2.088   1.00 93.50 78  C 1 
ATOM   4046 C C   . PRO   C 3 78  ? -26.966 22.347  2.378   1.00 93.12 78  C 1 
ATOM   4047 O O   . PRO   C 3 78  ? -26.069 22.443  1.539   1.00 90.49 78  C 1 
ATOM   4048 C CB  . PRO   C 3 78  ? -29.157 21.997  1.147   1.00 91.91 78  C 1 
ATOM   4049 C CG  . PRO   C 3 78  ? -29.903 22.963  0.225   1.00 90.26 78  C 1 
ATOM   4050 C CD  . PRO   C 3 78  ? -28.950 24.151  0.132   1.00 92.86 78  C 1 
ATOM   4051 N N   . ALA   C 3 79  ? -26.796 21.712  3.537   1.00 91.76 79  C 1 
ATOM   4052 C CA  . ALA   C 3 79  ? -25.498 21.167  3.944   1.00 90.47 79  C 1 
ATOM   4053 C C   . ALA   C 3 79  ? -24.942 20.128  2.950   1.00 90.69 79  C 1 
ATOM   4054 O O   . ALA   C 3 79  ? -23.748 20.128  2.660   1.00 86.99 79  C 1 
ATOM   4055 C CB  . ALA   C 3 79  ? -25.642 20.575  5.352   1.00 86.66 79  C 1 
ATOM   4056 N N   . GLU   C 3 80  ? -25.817 19.293  2.380   1.00 89.21 80  C 1 
ATOM   4057 C CA  . GLU   C 3 80  ? -25.447 18.277  1.384   1.00 87.74 80  C 1 
ATOM   4058 C C   . GLU   C 3 80  ? -24.869 18.902  0.101   1.00 88.67 80  C 1 
ATOM   4059 O O   . GLU   C 3 80  ? -23.888 18.404  -0.445  1.00 85.59 80  C 1 
ATOM   4060 C CB  . GLU   C 3 80  ? -26.682 17.434  1.024   1.00 85.24 80  C 1 
ATOM   4061 C CG  . GLU   C 3 80  ? -27.188 16.573  2.196   1.00 74.64 80  C 1 
ATOM   4062 C CD  . GLU   C 3 80  ? -28.432 15.739  1.850   1.00 65.82 80  C 1 
ATOM   4063 O OE1 . GLU   C 3 80  ? -28.789 14.871  2.684   1.00 57.82 80  C 1 
ATOM   4064 O OE2 . GLU   C 3 80  ? -29.044 15.987  0.787   1.00 58.19 80  C 1 
ATOM   4065 N N   . GLU   C 3 81  ? -25.425 20.019  -0.361  1.00 90.80 81  C 1 
ATOM   4066 C CA  . GLU   C 3 81  ? -24.886 20.749  -1.511  1.00 91.28 81  C 1 
ATOM   4067 C C   . GLU   C 3 81  ? -23.566 21.448  -1.161  1.00 92.32 81  C 1 
ATOM   4068 O O   . GLU   C 3 81  ? -22.655 21.504  -1.984  1.00 89.43 81  C 1 
ATOM   4069 C CB  . GLU   C 3 81  ? -25.902 21.779  -2.026  1.00 89.33 81  C 1 
ATOM   4070 C CG  . GLU   C 3 81  ? -27.129 21.136  -2.689  1.00 81.82 81  C 1 
ATOM   4071 C CD  . GLU   C 3 81  ? -28.117 22.166  -3.263  1.00 78.19 81  C 1 
ATOM   4072 O OE1 . GLU   C 3 81  ? -29.210 21.738  -3.702  1.00 70.19 81  C 1 
ATOM   4073 O OE2 . GLU   C 3 81  ? -27.804 23.381  -3.257  1.00 72.23 81  C 1 
ATOM   4074 N N   . GLY   C 3 82  ? -23.431 21.934  0.062   1.00 92.63 82  C 1 
ATOM   4075 C CA  . GLY   C 3 82  ? -22.231 22.623  0.533   1.00 92.96 82  C 1 
ATOM   4076 C C   . GLY   C 3 82  ? -20.959 21.785  0.408   1.00 93.47 82  C 1 
ATOM   4077 O O   . GLY   C 3 82  ? -19.937 22.289  -0.059  1.00 91.40 82  C 1 
ATOM   4078 N N   . GLU   C 3 83  ? -21.024 20.498  0.746   1.00 90.37 83  C 1 
ATOM   4079 C CA  . GLU   C 3 83  ? -19.852 19.614  0.669   1.00 88.49 83  C 1 
ATOM   4080 C C   . GLU   C 3 83  ? -19.243 19.530  -0.742  1.00 89.37 83  C 1 
ATOM   4081 O O   . GLU   C 3 83  ? -18.024 19.498  -0.879  1.00 86.95 83  C 1 
ATOM   4082 C CB  . GLU   C 3 83  ? -20.196 18.188  1.129   1.00 84.98 83  C 1 
ATOM   4083 C CG  . GLU   C 3 83  ? -20.295 18.020  2.652   1.00 74.04 83  C 1 
ATOM   4084 C CD  . GLU   C 3 83  ? -19.967 16.579  3.100   1.00 68.97 83  C 1 
ATOM   4085 O OE1 . GLU   C 3 83  ? -19.527 16.407  4.261   1.00 61.78 83  C 1 
ATOM   4086 O OE2 . GLU   C 3 83  ? -19.964 15.626  2.285   1.00 61.09 83  C 1 
ATOM   4087 N N   . SER   C 3 84  ? -20.068 19.530  -1.790  1.00 91.47 84  C 1 
ATOM   4088 C CA  . SER   C 3 84  ? -19.587 19.471  -3.176  1.00 91.49 84  C 1 
ATOM   4089 C C   . SER   C 3 84  ? -18.774 20.709  -3.577  1.00 93.06 84  C 1 
ATOM   4090 O O   . SER   C 3 84  ? -17.852 20.621  -4.389  1.00 91.59 84  C 1 
ATOM   4091 C CB  . SER   C 3 84  ? -20.764 19.250  -4.131  1.00 88.83 84  C 1 
ATOM   4092 O OG  . SER   C 3 84  ? -21.548 20.409  -4.292  1.00 76.21 84  C 1 
ATOM   4093 N N   . TYR   C 3 85  ? -19.062 21.844  -2.943  1.00 94.98 85  C 1 
ATOM   4094 C CA  . TYR   C 3 85  ? -18.352 23.111  -3.118  1.00 96.11 85  C 1 
ATOM   4095 C C   . TYR   C 3 85  ? -17.223 23.329  -2.095  1.00 96.39 85  C 1 
ATOM   4096 O O   . TYR   C 3 85  ? -16.593 24.386  -2.096  1.00 95.17 85  C 1 
ATOM   4097 C CB  . TYR   C 3 85  ? -19.369 24.252  -3.091  1.00 96.33 85  C 1 
ATOM   4098 C CG  . TYR   C 3 85  ? -20.361 24.225  -4.236  1.00 96.53 85  C 1 
ATOM   4099 C CD1 . TYR   C 3 85  ? -19.922 24.473  -5.549  1.00 93.50 85  C 1 
ATOM   4100 C CD2 . TYR   C 3 85  ? -21.723 23.961  -4.001  1.00 93.85 85  C 1 
ATOM   4101 C CE1 . TYR   C 3 85  ? -20.830 24.461  -6.620  1.00 93.38 85  C 1 
ATOM   4102 C CE2 . TYR   C 3 85  ? -22.646 23.945  -5.064  1.00 93.05 85  C 1 
ATOM   4103 C CZ  . TYR   C 3 85  ? -22.193 24.197  -6.376  1.00 95.22 85  C 1 
ATOM   4104 O OH  . TYR   C 3 85  ? -23.086 24.190  -7.418  1.00 93.88 85  C 1 
ATOM   4105 N N   . GLY   C 3 86  ? -16.961 22.363  -1.203  1.00 94.50 86  C 1 
ATOM   4106 C CA  . GLY   C 3 86  ? -15.986 22.521  -0.120  1.00 94.23 86  C 1 
ATOM   4107 C C   . GLY   C 3 86  ? -16.425 23.504  0.975   1.00 94.90 86  C 1 
ATOM   4108 O O   . GLY   C 3 86  ? -15.588 23.968  1.748   1.00 93.65 86  C 1 
ATOM   4109 N N   . LEU   C 3 87  ? -17.720 23.835  1.033   1.00 95.37 87  C 1 
ATOM   4110 C CA  . LEU   C 3 87  ? -18.310 24.744  2.013   1.00 95.56 87  C 1 
ATOM   4111 C C   . LEU   C 3 87  ? -18.970 23.955  3.149   1.00 94.53 87  C 1 
ATOM   4112 O O   . LEU   C 3 87  ? -19.612 22.935  2.910   1.00 92.00 87  C 1 
ATOM   4113 C CB  . LEU   C 3 87  ? -19.334 25.657  1.325   1.00 95.74 87  C 1 
ATOM   4114 C CG  . LEU   C 3 87  ? -18.779 26.534  0.188   1.00 95.74 87  C 1 
ATOM   4115 C CD1 . LEU   C 3 87  ? -19.931 27.243  -0.524  1.00 93.48 87  C 1 
ATOM   4116 C CD2 . LEU   C 3 87  ? -17.804 27.592  0.703   1.00 93.12 87  C 1 
ATOM   4117 N N   . GLY   C 3 88  ? -18.849 24.456  4.377   1.00 93.86 88  C 1 
ATOM   4118 C CA  . GLY   C 3 88  ? -19.393 23.787  5.564   1.00 92.83 88  C 1 
ATOM   4119 C C   . GLY   C 3 88  ? -18.568 22.586  6.036   1.00 92.41 88  C 1 
ATOM   4120 O O   . GLY   C 3 88  ? -19.053 21.784  6.830   1.00 89.25 88  C 1 
ATOM   4121 N N   . THR   C 3 89  ? -17.331 22.467  5.549   1.00 90.76 89  C 1 
ATOM   4122 C CA  . THR   C 3 89  ? -16.356 21.502  6.066   1.00 89.93 89  C 1 
ATOM   4123 C C   . THR   C 3 89  ? -15.723 22.017  7.363   1.00 90.18 89  C 1 
ATOM   4124 O O   . THR   C 3 89  ? -15.889 23.182  7.726   1.00 88.78 89  C 1 
ATOM   4125 C CB  . THR   C 3 89  ? -15.266 21.200  5.025   1.00 88.84 89  C 1 
ATOM   4126 O OG1 . THR   C 3 89  ? -14.517 22.355  4.733   1.00 85.08 89  C 1 
ATOM   4127 C CG2 . THR   C 3 89  ? -15.849 20.687  3.707   1.00 84.64 89  C 1 
ATOM   4128 N N   . GLU   C 3 90  ? -14.951 21.165  8.038   1.00 89.38 90  C 1 
ATOM   4129 C CA  . GLU   C 3 90  ? -14.180 21.572  9.219   1.00 88.36 90  C 1 
ATOM   4130 C C   . GLU   C 3 90  ? -13.165 22.681  8.884   1.00 90.00 90  C 1 
ATOM   4131 O O   . GLU   C 3 90  ? -13.042 23.658  9.618   1.00 88.02 90  C 1 
ATOM   4132 C CB  . GLU   C 3 90  ? -13.469 20.333  9.783   1.00 85.70 90  C 1 
ATOM   4133 C CG  . GLU   C 3 90  ? -12.861 20.602  11.166  1.00 74.63 90  C 1 
ATOM   4134 C CD  . GLU   C 3 90  ? -11.976 19.464  11.679  1.00 66.85 90  C 1 
ATOM   4135 O OE1 . GLU   C 3 90  ? -11.631 19.514  12.882  1.00 58.87 90  C 1 
ATOM   4136 O OE2 . GLU   C 3 90  ? -11.604 18.583  10.873  1.00 57.74 90  C 1 
ATOM   4137 N N   . ASP   C 3 91  ? -12.501 22.578  7.729   1.00 91.90 91  C 1 
ATOM   4138 C CA  . ASP   C 3 91  ? -11.530 23.570  7.265   1.00 92.85 91  C 1 
ATOM   4139 C C   . ASP   C 3 91  ? -12.190 24.892  6.849   1.00 93.92 91  C 1 
ATOM   4140 O O   . ASP   C 3 91  ? -11.647 25.973  7.080   1.00 92.79 91  C 1 
ATOM   4141 C CB  . ASP   C 3 91  ? -10.760 23.014  6.059   1.00 91.95 91  C 1 
ATOM   4142 C CG  . ASP   C 3 91  ? -9.739  21.923  6.374   1.00 91.14 91  C 1 
ATOM   4143 O OD1 . ASP   C 3 91  ? -9.446  21.659  7.556   1.00 87.50 91  C 1 
ATOM   4144 O OD2 . ASP   C 3 91  ? -9.195  21.372  5.387   1.00 87.25 91  C 1 
ATOM   4145 N N   . THR   C 3 92  ? -13.355 24.816  6.212   1.00 94.20 92  C 1 
ATOM   4146 C CA  . THR   C 3 92  ? -14.046 25.987  5.653   1.00 94.92 92  C 1 
ATOM   4147 C C   . THR   C 3 92  ? -15.515 26.012  6.091   1.00 95.14 92  C 1 
ATOM   4148 O O   . THR   C 3 92  ? -16.420 25.801  5.278   1.00 93.93 92  C 1 
ATOM   4149 C CB  . THR   C 3 92  ? -13.885 26.052  4.124   1.00 94.56 92  C 1 
ATOM   4150 O OG1 . THR   C 3 92  ? -12.565 25.753  3.735   1.00 89.11 92  C 1 
ATOM   4151 C CG2 . THR   C 3 92  ? -14.193 27.449  3.592   1.00 86.94 92  C 1 
ATOM   4152 N N   . PRO   C 3 93  ? -15.783 26.263  7.383   1.00 94.98 93  C 1 
ATOM   4153 C CA  . PRO   C 3 93  ? -17.139 26.388  7.897   1.00 94.80 93  C 1 
ATOM   4154 C C   . PRO   C 3 93  ? -17.900 27.526  7.216   1.00 95.61 93  C 1 
ATOM   4155 O O   . PRO   C 3 93  ? -17.324 28.521  6.770   1.00 94.75 93  C 1 
ATOM   4156 C CB  . PRO   C 3 93  ? -17.009 26.623  9.408   1.00 93.16 93  C 1 
ATOM   4157 C CG  . PRO   C 3 93  ? -15.598 26.141  9.741   1.00 90.69 93  C 1 
ATOM   4158 C CD  . PRO   C 3 93  ? -14.822 26.429  8.465   1.00 93.26 93  C 1 
ATOM   4159 N N   . VAL   C 3 94  ? -19.225 27.410  7.173   1.00 95.85 94  C 1 
ATOM   4160 C CA  . VAL   C 3 94  ? -20.090 28.494  6.697   1.00 96.38 94  C 1 
ATOM   4161 C C   . VAL   C 3 94  ? -20.225 29.562  7.786   1.00 96.68 94  C 1 
ATOM   4162 O O   . VAL   C 3 94  ? -20.456 29.248  8.952   1.00 95.31 94  C 1 
ATOM   4163 C CB  . VAL   C 3 94  ? -21.459 27.947  6.257   1.00 95.15 94  C 1 
ATOM   4164 C CG1 . VAL   C 3 94  ? -22.431 29.062  5.866   1.00 89.02 94  C 1 
ATOM   4165 C CG2 . VAL   C 3 94  ? -21.298 27.024  5.039   1.00 88.38 94  C 1 
ATOM   4166 N N   . PHE   C 3 95  ? -20.147 30.827  7.392   1.00 96.56 95  C 1 
ATOM   4167 C CA  . PHE   C 3 95  ? -20.407 31.958  8.283   1.00 96.98 95  C 1 
ATOM   4168 C C   . PHE   C 3 95  ? -21.235 33.046  7.593   1.00 97.32 95  C 1 
ATOM   4169 O O   . PHE   C 3 95  ? -21.272 33.155  6.367   1.00 96.52 95  C 1 
ATOM   4170 C CB  . PHE   C 3 95  ? -19.091 32.498  8.856   1.00 96.67 95  C 1 
ATOM   4171 C CG  . PHE   C 3 95  ? -18.163 33.138  7.841   1.00 97.32 95  C 1 
ATOM   4172 C CD1 . PHE   C 3 95  ? -17.211 32.357  7.161   1.00 95.35 95  C 1 
ATOM   4173 C CD2 . PHE   C 3 95  ? -18.222 34.523  7.603   1.00 95.23 95  C 1 
ATOM   4174 C CE1 . PHE   C 3 95  ? -16.325 32.958  6.257   1.00 94.67 95  C 1 
ATOM   4175 C CE2 . PHE   C 3 95  ? -17.338 35.130  6.698   1.00 94.85 95  C 1 
ATOM   4176 C CZ  . PHE   C 3 95  ? -16.384 34.346  6.025   1.00 96.13 95  C 1 
ATOM   4177 N N   . ALA   C 3 96  ? -21.922 33.862  8.384   1.00 96.47 96  C 1 
ATOM   4178 C CA  . ALA   C 3 96  ? -22.774 34.923  7.867   1.00 96.35 96  C 1 
ATOM   4179 C C   . ALA   C 3 96  ? -21.954 35.992  7.122   1.00 96.41 96  C 1 
ATOM   4180 O O   . ALA   C 3 96  ? -20.986 36.527  7.658   1.00 94.05 96  C 1 
ATOM   4181 C CB  . ALA   C 3 96  ? -23.572 35.521  9.027   1.00 95.19 96  C 1 
ATOM   4182 N N   . GLY   C 3 97  ? -22.362 36.319  5.894   1.00 96.08 97  C 1 
ATOM   4183 C CA  . GLY   C 3 97  ? -21.674 37.310  5.058   1.00 96.23 97  C 1 
ATOM   4184 C C   . GLY   C 3 97  ? -20.335 36.838  4.482   1.00 97.06 97  C 1 
ATOM   4185 O O   . GLY   C 3 97  ? -19.489 37.659  4.136   1.00 95.43 97  C 1 
ATOM   4186 N N   . MET   C 3 98  ? -20.128 35.523  4.367   1.00 97.60 98  C 1 
ATOM   4187 C CA  . MET   C 3 98  ? -18.874 34.964  3.841   1.00 97.67 98  C 1 
ATOM   4188 C C   . MET   C 3 98  ? -18.564 35.391  2.403   1.00 98.00 98  C 1 
ATOM   4189 O O   . MET   C 3 98  ? -17.405 35.542  2.048   1.00 97.20 98  C 1 
ATOM   4190 C CB  . MET   C 3 98  ? -18.884 33.435  3.974   1.00 95.88 98  C 1 
ATOM   4191 C CG  . MET   C 3 98  ? -19.841 32.725  3.010   1.00 91.47 98  C 1 
ATOM   4192 S SD  . MET   C 3 98  ? -20.091 30.957  3.353   1.00 92.16 98  C 1 
ATOM   4193 C CE  . MET   C 3 98  ? -18.441 30.307  3.017   1.00 84.84 98  C 1 
ATOM   4194 N N   . HIS   C 3 99  ? -19.582 35.632  1.575   1.00 97.75 99  C 1 
ATOM   4195 C CA  . HIS   C 3 99  ? -19.391 36.119  0.208   1.00 97.88 99  C 1 
ATOM   4196 C C   . HIS   C 3 99  ? -18.800 37.531  0.193   1.00 98.01 99  C 1 
ATOM   4197 O O   . HIS   C 3 99  ? -17.812 37.784  -0.490  1.00 97.51 99  C 1 
ATOM   4198 C CB  . HIS   C 3 99  ? -20.720 36.073  -0.551  1.00 97.56 99  C 1 
ATOM   4199 C CG  . HIS   C 3 99  ? -20.640 36.730  -1.906  1.00 97.57 99  C 1 
ATOM   4200 N ND1 . HIS   C 3 99  ? -19.942 36.268  -2.993  1.00 89.96 99  C 1 
ATOM   4201 C CD2 . HIS   C 3 99  ? -21.183 37.940  -2.266  1.00 90.11 99  C 1 
ATOM   4202 C CE1 . HIS   C 3 99  ? -20.064 37.170  -3.983  1.00 92.69 99  C 1 
ATOM   4203 N NE2 . HIS   C 3 99  ? -20.814 38.198  -3.578  1.00 93.68 99  C 1 
ATOM   4204 N N   . GLU   C 3 100 ? -19.376 38.439  0.978   1.00 97.65 100 C 1 
ATOM   4205 C CA  . GLU   C 3 100 ? -18.911 39.822  1.094   1.00 97.52 100 C 1 
ATOM   4206 C C   . GLU   C 3 100 ? -17.506 39.885  1.716   1.00 97.81 100 C 1 
ATOM   4207 O O   . GLU   C 3 100 ? -16.646 40.613  1.220   1.00 97.03 100 C 1 
ATOM   4208 C CB  . GLU   C 3 100 ? -19.910 40.644  1.932   1.00 96.73 100 C 1 
ATOM   4209 C CG  . GLU   C 3 100 ? -21.298 40.836  1.288   1.00 90.88 100 C 1 
ATOM   4210 C CD  . GLU   C 3 100 ? -22.259 39.633  1.367   1.00 85.43 100 C 1 
ATOM   4211 O OE1 . GLU   C 3 100 ? -23.360 39.735  0.784   1.00 74.59 100 C 1 
ATOM   4212 O OE2 . GLU   C 3 100 ? -21.915 38.604  2.005   1.00 76.90 100 C 1 
ATOM   4213 N N   . ALA   C 3 101 ? -17.271 39.091  2.755   1.00 97.83 101 C 1 
ATOM   4214 C CA  . ALA   C 3 101 ? -15.971 39.025  3.415   1.00 97.86 101 C 1 
ATOM   4215 C C   . ALA   C 3 101 ? -14.864 38.526  2.467   1.00 98.06 101 C 1 
ATOM   4216 O O   . ALA   C 3 101 ? -13.817 39.165  2.356   1.00 97.44 101 C 1 
ATOM   4217 C CB  . ALA   C 3 101 ? -16.107 38.130  4.653   1.00 97.39 101 C 1 
ATOM   4218 N N   . ALA   C 3 102 ? -15.116 37.428  1.735   1.00 98.06 102 C 1 
ATOM   4219 C CA  . ALA   C 3 102 ? -14.168 36.898  0.755   1.00 98.15 102 C 1 
ATOM   4220 C C   . ALA   C 3 102 ? -13.973 37.850  -0.439  1.00 98.30 102 C 1 
ATOM   4221 O O   . ALA   C 3 102 ? -12.848 38.082  -0.878  1.00 97.91 102 C 1 
ATOM   4222 C CB  . ALA   C 3 102 ? -14.655 35.509  0.317   1.00 97.79 102 C 1 
ATOM   4223 N N   . SER   C 3 103 ? -15.056 38.480  -0.922  1.00 98.34 103 C 1 
ATOM   4224 C CA  . SER   C 3 103 ? -14.998 39.465  -2.013  1.00 98.34 103 C 1 
ATOM   4225 C C   . SER   C 3 103 ? -14.191 40.713  -1.639  1.00 98.42 103 C 1 
ATOM   4226 O O   . SER   C 3 103 ? -13.573 41.324  -2.508  1.00 97.79 103 C 1 
ATOM   4227 C CB  . SER   C 3 103 ? -16.405 39.905  -2.421  1.00 97.68 103 C 1 
ATOM   4228 O OG  . SER   C 3 103 ? -17.165 38.802  -2.861  1.00 88.07 103 C 1 
ATOM   4229 N N   . LEU   C 3 104 ? -14.173 41.093  -0.366  1.00 98.28 104 C 1 
ATOM   4230 C CA  . LEU   C 3 104 ? -13.360 42.211  0.117   1.00 98.34 104 C 1 
ATOM   4231 C C   . LEU   C 3 104 ? -11.858 41.893  0.054   1.00 98.49 104 C 1 
ATOM   4232 O O   . LEU   C 3 104 ? -11.077 42.764  -0.331  1.00 98.03 104 C 1 
ATOM   4233 C CB  . LEU   C 3 104 ? -13.804 42.575  1.544   1.00 97.95 104 C 1 
ATOM   4234 C CG  . LEU   C 3 104 ? -13.118 43.840  2.103   1.00 96.80 104 C 1 
ATOM   4235 C CD1 . LEU   C 3 104 ? -13.544 45.103  1.353   1.00 93.08 104 C 1 
ATOM   4236 C CD2 . LEU   C 3 104 ? -13.487 44.018  3.575   1.00 93.09 104 C 1 
ATOM   4237 N N   . LEU   C 3 105 ? -11.462 40.664  0.383   1.00 98.43 105 C 1 
ATOM   4238 C CA  . LEU   C 3 105 ? -10.060 40.235  0.286   1.00 98.38 105 C 1 
ATOM   4239 C C   . LEU   C 3 105 ? -9.585  40.243  -1.176  1.00 98.49 105 C 1 
ATOM   4240 O O   . LEU   C 3 105 ? -8.542  40.826  -1.480  1.00 97.92 105 C 1 
ATOM   4241 C CB  . LEU   C 3 105 ? -9.876  38.843  0.924   1.00 97.87 105 C 1 
ATOM   4242 C CG  . LEU   C 3 105 ? -10.323 38.707  2.397   1.00 95.73 105 C 1 
ATOM   4243 C CD1 . LEU   C 3 105 ? -9.968  37.314  2.907   1.00 90.69 105 C 1 
ATOM   4244 C CD2 . LEU   C 3 105 ? -9.682  39.736  3.323   1.00 90.49 105 C 1 
ATOM   4245 N N   . VAL   C 3 106 ? -10.399 39.701  -2.088  1.00 98.57 106 C 1 
ATOM   4246 C CA  . VAL   C 3 106 ? -10.132 39.746  -3.538  1.00 98.63 106 C 1 
ATOM   4247 C C   . VAL   C 3 106 ? -10.063 41.189  -4.037  1.00 98.67 106 C 1 
ATOM   4248 O O   . VAL   C 3 106 ? -9.133  41.560  -4.748  1.00 98.42 106 C 1 
ATOM   4249 C CB  . VAL   C 3 106 ? -11.198 38.963  -4.331  1.00 98.43 106 C 1 
ATOM   4250 C CG1 . VAL   C 3 106 ? -10.917 39.007  -5.839  1.00 96.91 106 C 1 
ATOM   4251 C CG2 . VAL   C 3 106 ? -11.249 37.489  -3.918  1.00 96.09 106 C 1 
ATOM   4252 N N   . GLY   C 3 107 ? -11.004 42.026  -3.627  1.00 98.49 107 C 1 
ATOM   4253 C CA  . GLY   C 3 107 ? -11.019 43.445  -3.981  1.00 98.46 107 C 1 
ATOM   4254 C C   . GLY   C 3 107 ? -9.789  44.207  -3.483  1.00 98.55 107 C 1 
ATOM   4255 O O   . GLY   C 3 107 ? -9.331  45.136  -4.148  1.00 98.04 107 C 1 
ATOM   4256 N N   . GLY   C 3 108 ? -9.222  43.798  -2.357  1.00 98.53 108 C 1 
ATOM   4257 C CA  . GLY   C 3 108 ? -7.945  44.309  -1.862  1.00 98.53 108 C 1 
ATOM   4258 C C   . GLY   C 3 108 ? -6.781  43.991  -2.801  1.00 98.62 108 C 1 
ATOM   4259 O O   . GLY   C 3 108 ? -6.042  44.896  -3.190  1.00 98.20 108 C 1 
ATOM   4260 N N   . THR   C 3 109 ? -6.665  42.742  -3.242  1.00 98.58 109 C 1 
ATOM   4261 C CA  . THR   C 3 109 ? -5.599  42.333  -4.177  1.00 98.63 109 C 1 
ATOM   4262 C C   . THR   C 3 109 ? -5.798  42.938  -5.573  1.00 98.61 109 C 1 
ATOM   4263 O O   . THR   C 3 109 ? -4.835  43.383  -6.194  1.00 98.25 109 C 1 
ATOM   4264 C CB  . THR   C 3 109 ? -5.469  40.804  -4.225  1.00 98.43 109 C 1 
ATOM   4265 O OG1 . THR   C 3 109 ? -5.321  40.326  -2.901  1.00 95.49 109 C 1 
ATOM   4266 C CG2 . THR   C 3 109 ? -4.224  40.355  -4.981  1.00 92.73 109 C 1 
ATOM   4267 N N   . LEU   C 3 110 ? -7.046  43.072  -6.039  1.00 98.65 110 C 1 
ATOM   4268 C CA  . LEU   C 3 110 ? -7.361  43.807  -7.272  1.00 98.61 110 C 1 
ATOM   4269 C C   . LEU   C 3 110 ? -6.989  45.294  -7.170  1.00 98.53 110 C 1 
ATOM   4270 O O   . LEU   C 3 110 ? -6.488  45.873  -8.132  1.00 97.93 110 C 1 
ATOM   4271 C CB  . LEU   C 3 110 ? -8.859  43.671  -7.588  1.00 98.39 110 C 1 
ATOM   4272 C CG  . LEU   C 3 110 ? -9.296  42.268  -8.053  1.00 97.44 110 C 1 
ATOM   4273 C CD1 . LEU   C 3 110 ? -10.817 42.246  -8.203  1.00 95.08 110 C 1 
ATOM   4274 C CD2 . LEU   C 3 110 ? -8.682  41.893  -9.397  1.00 94.88 110 C 1
[truncated: 426,883 more chars]
