# Supplementary material for: AcuB senses cellular energy charge to coordinate acetyl-CoA synthesis in bacteria
Source: Nat Commun. 2026 Apr 24;17:3815. doi: 10.1038/s41467-026-71006-w (PMC13121692; doi:10.1038/s41467-026-71006-w)
Supplement: Supplementary file 6 — Supplementary_Data_4 [file 41467_2026_71006_MOESM6_ESM.zip › AF3_only_first_models/Bs_acu__2acub-2acuc-4adp_summary_confidences.json]

{
 "chain_iptm": [
  0.67,
  0.68,
  0.66,
  0.66,
  0.42,
  0.39,
  0.4,
  0.39
 ],
 "chain_pair_iptm": [
  [
   0.78,
   0.81,
   0.84,
   0.83,
   0.57,
   0.55,
   0.58,
   0.54
  ],
  [
   0.81,
   0.78,
   0.83,
   0.84,
   0.6,
   0.54,
   0.55,
   0.56
  ],
  [
   0.84,
   0.83,
   0.94,
   0.71,
   0.61,
   0.53,
   0.54,
   0.57
  ],
  [
   0.83,
   0.84,
   0.71,
   0.94,
   0.55,
   0.57,
   0.6,
   0.53
  ],
  [
   0.57,
   0.6,
   0.61,
   0.55,
   0.47,
   0.17,
   0.17,
   0.26
  ],
  [
   0.55,
   0.54,
   0.53,
   0.57,
   0.17,
   0.46,
   0.24,
   0.15
  ],
  [
   0.58,
   0.55,
   0.54,
   0.6,
   0.17,
   0.24,
   0.47,
   0.14
  ],
  [
   0.54,
   0.56,
   0.57,
   0.53,
   0.26,
   0.15,
   0.14,
   0.47
  ]
 ],
 "chain_pair_pae_min": [
  [
   0.76,
   1.25,
   1.79,
   1.92,
   5.23,
   5.28,
   5.26,
   5.73
  ],
  [
   1.25,
   0.76,
   1.88,
   1.83,
   4.49,
   5.74,
   5.74,
   5.27
  ],
  [
   1.85,
   1.6,
   0.76,
   4.57,
   6.52,
   6.74,
   6.93,
   6.94
  ],
  [
   1.66,
   1.86,
   4.57,
   0.76,
   6.84,
   6.9,
   6.89,
   6.85
  ],
  [
   8.84,
   7.17,
   13.61,
   16.62,
   0.76,
   10.25,
   11.08,
   7.66
  ],
  [
   7.3,
   8.91,
   17.35,
   15.55,
   9.73,
   0.76,
   8.55,
   8.37
  ],
  [
   7.22,
   8.05,
   16.57,
   13.43,
   9.85,
   8.42,
   0.76,
   9.97
  ],
  [
   9.02,
   7.4,
   14.69,
   16.79,
   8.0,
   9.05,
   10.89,
   0.76
  ]
 ],
 "chain_ptm": [
  0.78,
  0.78,
  0.94,
  0.94,
  0.47,
  0.46,
  0.47,
  0.47
 ],
 "fraction_disordered": 0.01,
 "has_clash": 0.0,
 "iptm": 0.86,
 "ptm": 0.86,
 "ranking_score": 0.86
}
