# Supplementary material for: AcuB senses cellular energy charge to coordinate acetyl-CoA synthesis in bacteria
Source: Nat Commun. 2026 Apr 24;17:3815. doi: 10.1038/s41467-026-71006-w (PMC13121692; doi:10.1038/s41467-026-71006-w)
Supplement: Supplementary file 6 — Supplementary_Data_4 [file 41467_2026_71006_MOESM6_ESM.zip › AF3_only_first_models/Bs_2acub_2amp_2atp_summary_confidences.json]

{
 "chain_iptm": [
  0.65,
  0.65,
  0.4,
  0.41,
  0.41,
  0.42
 ],
 "chain_pair_iptm": [
  [
   0.76,
   0.81,
   0.58,
   0.6,
   0.63,
   0.64
  ],
  [
   0.81,
   0.76,
   0.6,
   0.62,
   0.6,
   0.61
  ],
  [
   0.58,
   0.6,
   0.36,
   0.33,
   0.26,
   0.25
  ],
  [
   0.6,
   0.62,
   0.33,
   0.37,
   0.25,
   0.25
  ],
  [
   0.63,
   0.6,
   0.26,
   0.25,
   0.51,
   0.33
  ],
  [
   0.64,
   0.61,
   0.25,
   0.25,
   0.33,
   0.53
  ]
 ],
 "chain_pair_pae_min": [
  [
   0.76,
   1.36,
   6.06,
   6.38,
   3.65,
   3.69
  ],
  [
   1.35,
   0.76,
   5.33,
   5.65,
   3.63,
   4.04
  ],
  [
   8.11,
   6.95,
   0.76,
   7.42,
   6.44,
   7.39
  ],
  [
   7.68,
   6.65,
   6.61,
   0.76,
   6.91,
   8.31
  ],
  [
   6.85,
   7.27,
   7.72,
   9.16,
   0.76,
   6.66
  ],
  [
   6.6,
   7.41,
   8.4,
   10.27,
   6.67,
   0.76
  ]
 ],
 "chain_ptm": [
  0.76,
  0.76,
  0.36,
  0.37,
  0.51,
  0.53
 ],
 "fraction_disordered": 0.03,
 "has_clash": 0.0,
 "iptm": 0.77,
 "ptm": 0.8,
 "ranking_score": 0.79
}
