# Supplementary material for: AcuB senses cellular energy charge to coordinate acetyl-CoA synthesis in bacteria
Source: Nat Commun. 2026 Apr 24;17:3815. doi: 10.1038/s41467-026-71006-w (PMC13121692; doi:10.1038/s41467-026-71006-w)
Supplement: Supplementary file 6 — Supplementary_Data_4 [file 41467_2026_71006_MOESM6_ESM.zip › AF3_only_first_models/g_stea_acuc_model.cif]

# By using this file you agree to the legally binding terms of use found at
# https://github.com/google-deepmind/alphafold3/blob/main/OUTPUT_TERMS_OF_USE.md.
# To request access to the AlphaFold 3 model parameters, follow the process set
# out at https://github.com/google-deepmind/alphafold3. You may only use these if
# received directly from Google. Use is subject to terms of use available at
# https://github.com/google-deepmind/alphafold3/blob/main/WEIGHTS_TERMS_OF_USE.md.
data_g_stea_acuc
#
_entry.id g_stea_acuc
#
loop_
_atom_type.symbol
C 
N 
O 
S 
#
loop_
_audit_author.name
_audit_author.pdbx_ordinal
"Google DeepMind" 1 
"Isomorphic Labs" 2 
#
_audit_conform.dict_location https://raw.githubusercontent.com/ihmwg/ModelCIF/master/dist/mmcif_ma.dic
_audit_conform.dict_name     mmcif_ma.dic
_audit_conform.dict_version  1.4.5
#
loop_
_chem_comp.formula
_chem_comp.formula_weight
_chem_comp.id
_chem_comp.mon_nstd_flag
_chem_comp.name
_chem_comp.pdbx_smiles
_chem_comp.pdbx_synonyms
_chem_comp.type
"C3 H7 N O2"    89.093  ALA y ALANINE         C[C@H](N)C(O)=O                  ? "L-PEPTIDE LINKING" 
"C6 H15 N4 O2"  175.209 ARG y ARGININE        N[C@@H](CCCNC(N)=[NH2+])C(O)=O   ? "L-PEPTIDE LINKING" 
"C4 H8 N2 O3"   132.118 ASN y ASPARAGINE      N[C@@H](CC(N)=O)C(O)=O           ? "L-PEPTIDE LINKING" 
"C4 H7 N O4"    133.103 ASP y "ASPARTIC ACID" N[C@@H](CC(O)=O)C(O)=O           ? "L-PEPTIDE LINKING" 
"C3 H7 N O2 S"  121.158 CYS y CYSTEINE        N[C@@H](CS)C(O)=O                ? "L-PEPTIDE LINKING" 
"C5 H10 N2 O3"  146.144 GLN y GLUTAMINE       N[C@@H](CCC(N)=O)C(O)=O          ? "L-PEPTIDE LINKING" 
"C5 H9 N O4"    147.129 GLU y "GLUTAMIC ACID" N[C@@H](CCC(O)=O)C(O)=O          ? "L-PEPTIDE LINKING" 
"C2 H5 N O2"    75.067  GLY y GLYCINE         NCC(O)=O                         ? "PEPTIDE LINKING"   
"C6 H10 N3 O2"  156.162 HIS y HISTIDINE       N[C@@H](Cc1c[nH]c[nH+]1)C(O)=O   ? "L-PEPTIDE LINKING" 
"C6 H13 N O2"   131.173 ILE y ISOLEUCINE      CC[C@H](C)[C@H](N)C(O)=O         ? "L-PEPTIDE LINKING" 
"C6 H13 N O2"   131.173 LEU y LEUCINE         CC(C)C[C@H](N)C(O)=O             ? "L-PEPTIDE LINKING" 
"C6 H15 N2 O2"  147.195 LYS y LYSINE          N[C@@H](CCCC[NH3+])C(O)=O        ? "L-PEPTIDE LINKING" 
"C5 H11 N O2 S" 149.211 MET y METHIONINE      CSCC[C@H](N)C(O)=O               ? "L-PEPTIDE LINKING" 
"C9 H11 N O2"   165.189 PHE y PHENYLALANINE   N[C@@H](Cc1ccccc1)C(O)=O         ? "L-PEPTIDE LINKING" 
"C5 H9 N O2"    115.130 PRO y PROLINE         OC(=O)[C@@H]1CCCN1               ? "L-PEPTIDE LINKING" 
"C3 H7 N O3"    105.093 SER y SERINE          N[C@@H](CO)C(O)=O                ? "L-PEPTIDE LINKING" 
"C4 H9 N O3"    119.119 THR y THREONINE       C[C@@H](O)[C@H](N)C(O)=O         ? "L-PEPTIDE LINKING" 
"C11 H12 N2 O2" 204.225 TRP y TRYPTOPHAN      N[C@@H](Cc1c[nH]c2ccccc12)C(O)=O ? "L-PEPTIDE LINKING" 
"C9 H11 N O3"   181.189 TYR y TYROSINE        N[C@@H](Cc1ccc(O)cc1)C(O)=O      ? "L-PEPTIDE LINKING" 
"C5 H11 N O2"   117.146 VAL y VALINE          CC(C)[C@H](N)C(O)=O              ? "L-PEPTIDE LINKING" 
#
_citation.book_publisher          ?
_citation.country                 UK
_citation.id                      primary
_citation.journal_full            Nature
_citation.journal_id_ASTM         NATUAS
_citation.journal_id_CSD          0006
_citation.journal_id_ISSN         0028-0836
_citation.journal_volume          630
_citation.page_first              493
_citation.page_last               500
_citation.pdbx_database_id_DOI    10.1038/s41586-024-07487-w
_citation.pdbx_database_id_PubMed 38718835
_citation.title                   "Accurate structure prediction of biomolecular interactions with AlphaFold 3"
_citation.year                    2024
#
loop_
_citation_author.citation_id
_citation_author.name
_citation_author.ordinal
primary "Google DeepMind" 1 
primary "Isomorphic Labs" 2 
#
loop_
_entity.id
_entity.pdbx_description
_entity.type
1 . polymer 
2 . polymer 
#
loop_
_entity_poly.entity_id
_entity_poly.pdbx_strand_id
_entity_poly.type
1 A polypeptide(L) 
2 B polypeptide(L) 
#
loop_
_entity_poly_seq.entity_id
_entity_poly_seq.hetero
_entity_poly_seq.mon_id
_entity_poly_seq.num
1 n MET 1   
1 n SER 2   
1 n ARG 3   
1 n ASN 4   
1 n CYS 5   
1 n ALA 6   
1 n PHE 7   
1 n VAL 8   
1 n TYR 9   
1 n SER 10  
1 n GLU 11  
1 n GLN 12  
1 n PHE 13  
1 n LEU 14  
1 n GLN 15  
1 n TYR 16  
1 n LYS 17  
1 n PHE 18  
1 n HIS 19  
1 n ASP 20  
1 n ASP 21  
1 n HIS 22  
1 n PRO 23  
1 n PHE 24  
1 n ASN 25  
1 n GLN 26  
1 n LEU 27  
1 n ARG 28  
1 n VAL 29  
1 n LYS 30  
1 n MET 31  
1 n THR 32  
1 n TYR 33  
1 n ASP 34  
1 n LEU 35  
1 n LEU 36  
1 n CYS 37  
1 n THR 38  
1 n LEU 39  
1 n GLY 40  
1 n ALA 41  
1 n LEU 42  
1 n GLU 43  
1 n ASP 44  
1 n ARG 45  
1 n GLN 46  
1 n ILE 47  
1 n VAL 48  
1 n ALA 49  
1 n PRO 50  
1 n ARG 51  
1 n MET 52  
1 n ALA 53  
1 n THR 54  
1 n ASP 55  
1 n ASP 56  
1 n GLU 57  
1 n LEU 58  
1 n ALA 59  
1 n LEU 60  
1 n ILE 61  
1 n HIS 62  
1 n ASP 63  
1 n ARG 64  
1 n SER 65  
1 n TYR 66  
1 n ILE 67  
1 n GLU 68  
1 n ALA 69  
1 n VAL 70  
1 n LYS 71  
1 n ALA 72  
1 n ALA 73  
1 n GLY 74  
1 n ARG 75  
1 n GLY 76  
1 n GLU 77  
1 n LEU 78  
1 n SER 79  
1 n GLU 80  
1 n ALA 81  
1 n ALA 82  
1 n ALA 83  
1 n GLN 84  
1 n ASN 85  
1 n TYR 86  
1 n GLY 87  
1 n LEU 88  
1 n GLY 89  
1 n THR 90  
1 n GLU 91  
1 n ASP 92  
1 n THR 93  
1 n PRO 94  
1 n ILE 95  
1 n PHE 96  
1 n PRO 97  
1 n ASN 98  
1 n MET 99  
1 n HIS 100 
1 n GLU 101 
1 n ALA 102 
1 n SER 103 
1 n ALA 104 
1 n LEU 105 
1 n LEU 106 
1 n VAL 107 
1 n GLY 108 
1 n SER 109 
1 n THR 110 
1 n LEU 111 
1 n THR 112 
1 n ALA 113 
1 n VAL 114 
1 n ASP 115 
1 n ALA 116 
1 n VAL 117 
1 n LEU 118 
1 n SER 119 
1 n GLY 120 
1 n ALA 121 
1 n ALA 122 
1 n GLU 123 
1 n HIS 124 
1 n ALA 125 
1 n LEU 126 
1 n ASN 127 
1 n LEU 128 
1 n GLY 129 
1 n GLY 130 
1 n GLY 131 
1 n LEU 132 
1 n HIS 133 
1 n HIS 134 
1 n GLY 135 
1 n PHE 136 
1 n ARG 137 
1 n GLY 138 
1 n LYS 139 
1 n ALA 140 
1 n SER 141 
1 n GLY 142 
1 n PHE 143 
1 n CYS 144 
1 n VAL 145 
1 n TYR 146 
1 n ASN 147 
1 n ASP 148 
1 n SER 149 
1 n ALA 150 
1 n VAL 151 
1 n ALA 152 
1 n ILE 153 
1 n GLN 154 
1 n TYR 155 
1 n ILE 156 
1 n ARG 157 
1 n GLU 158 
1 n LYS 159 
1 n TYR 160 
1 n GLY 161 
1 n LEU 162 
1 n ARG 163 
1 n VAL 164 
1 n LEU 165 
1 n TYR 166 
1 n VAL 167 
1 n ASP 168 
1 n THR 169 
1 n ASP 170 
1 n ALA 171 
1 n HIS 172 
1 n HIS 173 
1 n GLY 174 
1 n ASP 175 
1 n GLY 176 
1 n VAL 177 
1 n GLN 178 
1 n TRP 179 
1 n ALA 180 
1 n PHE 181 
1 n TYR 182 
1 n ASP 183 
1 n ASP 184 
1 n PRO 185 
1 n ASN 186 
1 n VAL 187 
1 n CYS 188 
1 n THR 189 
1 n PHE 190 
1 n SER 191 
1 n ILE 192 
1 n HIS 193 
1 n GLU 194 
1 n THR 195 
1 n GLY 196 
1 n ARG 197 
1 n TYR 198 
1 n LEU 199 
1 n PHE 200 
1 n PRO 201 
1 n GLY 202 
1 n THR 203 
1 n GLY 204 
1 n ASN 205 
1 n VAL 206 
1 n ASN 207 
1 n GLU 208 
1 n ARG 209 
1 n GLY 210 
1 n LEU 211 
1 n GLY 212 
1 n ALA 213 
1 n GLY 214 
1 n TYR 215 
1 n GLY 216 
1 n TYR 217 
1 n SER 218 
1 n PHE 219 
1 n ASN 220 
1 n ILE 221 
1 n PRO 222 
1 n VAL 223 
1 n ASP 224 
1 n ALA 225 
1 n PHE 226 
1 n THR 227 
1 n GLU 228 
1 n ASP 229 
1 n GLU 230 
1 n SER 231 
1 n TRP 232 
1 n ILE 233 
1 n ALA 234 
1 n ALA 235 
1 n TYR 236 
1 n THR 237 
1 n THR 238 
1 n ALA 239 
1 n LEU 240 
1 n ARG 241 
1 n GLU 242 
1 n ILE 243 
1 n ALA 244 
1 n ASP 245 
1 n PHE 246 
1 n PHE 247 
1 n ARG 248 
1 n PRO 249 
1 n ASP 250 
1 n VAL 251 
1 n ILE 252 
1 n VAL 253 
1 n THR 254 
1 n GLN 255 
1 n ASN 256 
1 n GLY 257 
1 n VAL 258 
1 n ASP 259 
1 n ALA 260 
1 n HIS 261 
1 n TYR 262 
1 n TYR 263 
1 n ASP 264 
1 n PRO 265 
1 n LEU 266 
1 n THR 267 
1 n HIS 268 
1 n LEU 269 
1 n SER 270 
1 n VAL 271 
1 n THR 272 
1 n MET 273 
1 n LYS 274 
1 n THR 275 
1 n TYR 276 
1 n ARG 277 
1 n ALA 278 
1 n ILE 279 
1 n PRO 280 
1 n LYS 281 
1 n LEU 282 
1 n ALA 283 
1 n HIS 284 
1 n GLU 285 
1 n ILE 286 
1 n ALA 287 
1 n HIS 288 
1 n GLU 289 
1 n TYR 290 
1 n CYS 291 
1 n ASP 292 
1 n GLY 293 
1 n ARG 294 
1 n TRP 295 
1 n ILE 296 
1 n ALA 297 
1 n VAL 298 
1 n GLY 299 
1 n GLY 300 
1 n GLY 301 
1 n GLY 302 
1 n TYR 303 
1 n ASP 304 
1 n ILE 305 
1 n TRP 306 
1 n ARG 307 
1 n VAL 308 
1 n VAL 309 
1 n PRO 310 
1 n ARG 311 
1 n ALA 312 
1 n TRP 313 
1 n ALA 314 
1 n LEU 315 
1 n LEU 316 
1 n TRP 317 
1 n LEU 318 
1 n GLU 319 
1 n MET 320 
1 n THR 321 
1 n GLY 322 
1 n GLN 323 
1 n ALA 324 
1 n ASP 325 
1 n VAL 326 
1 n SER 327 
1 n GLY 328 
1 n PRO 329 
1 n LEU 330 
1 n PRO 331 
1 n ASP 332 
1 n GLU 333 
1 n TRP 334 
1 n ARG 335 
1 n GLU 336 
1 n ARG 337 
1 n TRP 338 
1 n GLN 339 
1 n PRO 340 
1 n LEU 341 
1 n SER 342 
1 n PRO 343 
1 n VAL 344 
1 n ALA 345 
1 n LEU 346 
1 n PRO 347 
1 n LEU 348 
1 n GLU 349 
1 n TRP 350 
1 n ASP 351 
1 n ASP 352 
1 n PRO 353 
1 n ASP 354 
1 n ASP 355 
1 n LEU 356 
1 n TYR 357 
1 n PRO 358 
1 n PRO 359 
1 n ILE 360 
1 n PRO 361 
1 n ARG 362 
1 n LYS 363 
1 n ALA 364 
1 n GLU 365 
1 n ILE 366 
1 n SER 367 
1 n GLU 368 
1 n LYS 369 
1 n ASN 370 
1 n ALA 371 
1 n GLN 372 
1 n THR 373 
1 n VAL 374 
1 n GLU 375 
1 n LYS 376 
1 n ALA 377 
1 n LEU 378 
1 n TYR 379 
1 n PHE 380 
1 n ILE 381 
1 n ARG 382 
1 n SER 383 
1 n GLN 384 
1 n ARG 385 
1 n PRO 386 
1 n ALA 387 
1 n ARG 388 
2 n MET 1   
2 n SER 2   
2 n ARG 3   
2 n ASN 4   
2 n CYS 5   
2 n ALA 6   
2 n PHE 7   
2 n VAL 8   
2 n TYR 9   
2 n SER 10  
2 n GLU 11  
2 n GLN 12  
2 n PHE 13  
2 n LEU 14  
2 n GLN 15  
2 n TYR 16  
2 n LYS 17  
2 n PHE 18  
2 n HIS 19  
2 n ASP 20  
2 n ASP 21  
2 n HIS 22  
2 n PRO 23  
2 n PHE 24  
2 n ASN 25  
2 n GLN 26  
2 n LEU 27  
2 n ARG 28  
2 n VAL 29  
2 n LYS 30  
2 n MET 31  
2 n THR 32  
2 n TYR 33  
2 n ASP 34  
2 n LEU 35  
2 n LEU 36  
2 n CYS 37  
2 n THR 38  
2 n LEU 39  
2 n GLY 40  
2 n ALA 41  
2 n LEU 42  
2 n GLU 43  
2 n ASP 44  
2 n ARG 45  
2 n GLN 46  
2 n ILE 47  
2 n VAL 48  
2 n ALA 49  
2 n PRO 50  
2 n ARG 51  
2 n MET 52  
2 n ALA 53  
2 n THR 54  
2 n ASP 55  
2 n ASP 56  
2 n GLU 57  
2 n LEU 58  
2 n ALA 59  
2 n LEU 60  
2 n ILE 61  
2 n HIS 62  
2 n ASP 63  
2 n ARG 64  
2 n SER 65  
2 n TYR 66  
2 n ILE 67  
2 n GLU 68  
2 n ALA 69  
2 n VAL 70  
2 n LYS 71  
2 n ALA 72  
2 n ALA 73  
2 n GLY 74  
2 n ARG 75  
2 n GLY 76  
2 n GLU 77  
2 n LEU 78  
2 n SER 79  
2 n GLU 80  
2 n ALA 81  
2 n ALA 82  
2 n ALA 83  
2 n GLN 84  
2 n ASN 85  
2 n TYR 86  
2 n GLY 87  
2 n LEU 88  
2 n GLY 89  
2 n THR 90  
2 n GLU 91  
2 n ASP 92  
2 n THR 93  
2 n PRO 94  
2 n ILE 95  
2 n PHE 96  
2 n PRO 97  
2 n ASN 98  
2 n MET 99  
2 n HIS 100 
2 n GLU 101 
2 n ALA 102 
2 n SER 103 
2 n ALA 104 
2 n LEU 105 
2 n LEU 106 
2 n VAL 107 
2 n GLY 108 
2 n SER 109 
2 n THR 110 
2 n LEU 111 
2 n THR 112 
2 n ALA 113 
2 n VAL 114 
2 n ASP 115 
2 n ALA 116 
2 n VAL 117 
2 n LEU 118 
2 n SER 119 
2 n GLY 120 
2 n ALA 121 
2 n ALA 122 
2 n GLU 123 
2 n HIS 124 
2 n ALA 125 
2 n LEU 126 
2 n ASN 127 
2 n LEU 128 
2 n GLY 129 
2 n GLY 130 
2 n GLY 131 
2 n LEU 132 
2 n HIS 133 
2 n HIS 134 
2 n GLY 135 
2 n PHE 136 
2 n ARG 137 
2 n GLY 138 
2 n LYS 139 
2 n ALA 140 
2 n SER 141 
2 n GLY 142 
2 n PHE 143 
2 n CYS 144 
2 n VAL 145 
2 n TYR 146 
2 n ASN 147 
2 n ASP 148 
2 n SER 149 
2 n ALA 150 
2 n VAL 151 
2 n ALA 152 
2 n ILE 153 
2 n GLN 154 
2 n TYR 155 
2 n ILE 156 
2 n ARG 157 
2 n GLU 158 
2 n LYS 159 
2 n TYR 160 
2 n GLY 161 
2 n LEU 162 
2 n ARG 163 
2 n VAL 164 
2 n LEU 165 
2 n TYR 166 
2 n VAL 167 
2 n ASP 168 
2 n THR 169 
2 n ASP 170 
2 n ALA 171 
2 n HIS 172 
2 n HIS 173 
2 n GLY 174 
2 n ASP 175 
2 n GLY 176 
2 n VAL 177 
2 n GLN 178 
2 n TRP 179 
2 n ALA 180 
2 n PHE 181 
2 n TYR 182 
2 n ASP 183 
2 n ASP 184 
2 n PRO 185 
2 n ASN 186 
2 n VAL 187 
2 n CYS 188 
2 n THR 189 
2 n PHE 190 
2 n SER 191 
2 n ILE 192 
2 n HIS 193 
2 n GLU 194 
2 n THR 195 
2 n GLY 196 
2 n ARG 197 
2 n TYR 198 
2 n LEU 199 
2 n PHE 200 
2 n PRO 201 
2 n GLY 202 
2 n THR 203 
2 n GLY 204 
2 n ASN 205 
2 n VAL 206 
2 n ASN 207 
2 n GLU 208 
2 n ARG 209 
2 n GLY 210 
2 n LEU 211 
2 n GLY 212 
2 n ALA 213 
2 n GLY 214 
2 n TYR 215 
2 n GLY 216 
2 n TYR 217 
2 n SER 218 
2 n PHE 219 
2 n ASN 220 
2 n ILE 221 
2 n PRO 222 
2 n VAL 223 
2 n ASP 224 
2 n ALA 225 
2 n PHE 226 
2 n THR 227 
2 n GLU 228 
2 n ASP 229 
2 n GLU 230 
2 n SER 231 
2 n TRP 232 
2 n ILE 233 
2 n ALA 234 
2 n ALA 235 
2 n TYR 236 
2 n THR 237 
2 n THR 238 
2 n ALA 239 
2 n LEU 240 
2 n ARG 241 
2 n GLU 242 
2 n ILE 243 
2 n ALA 244 
2 n ASP 245 
2 n PHE 246 
2 n PHE 247 
2 n ARG 248 
2 n PRO 249 
2 n ASP 250 
2 n VAL 251 
2 n ILE 252 
2 n VAL 253 
2 n THR 254 
2 n GLN 255 
2 n ASN 256 
2 n GLY 257 
2 n VAL 258 
2 n ASP 259 
2 n ALA 260 
2 n HIS 261 
2 n TYR 262 
2 n TYR 263 
2 n ASP 264 
2 n PRO 265 
2 n LEU 266 
2 n THR 267 
2 n HIS 268 
2 n LEU 269 
2 n SER 270 
2 n VAL 271 
2 n THR 272 
2 n MET 273 
2 n LYS 274 
2 n THR 275 
2 n TYR 276 
2 n ARG 277 
2 n ALA 278 
2 n ILE 279 
2 n PRO 280 
2 n LYS 281 
2 n LEU 282 
2 n ALA 283 
2 n HIS 284 
2 n GLU 285 
2 n ILE 286 
2 n ALA 287 
2 n HIS 288 
2 n GLU 289 
2 n TYR 290 
2 n CYS 291 
2 n ASP 292 
2 n GLY 293 
2 n ARG 294 
2 n TRP 295 
2 n ILE 296 
2 n ALA 297 
2 n VAL 298 
2 n GLY 299 
2 n GLY 300 
2 n GLY 301 
2 n GLY 302 
2 n TYR 303 
2 n ASP 304 
2 n ILE 305 
2 n TRP 306 
2 n ARG 307 
2 n VAL 308 
2 n VAL 309 
2 n PRO 310 
2 n ARG 311 
2 n ALA 312 
2 n TRP 313 
2 n ALA 314 
2 n LEU 315 
2 n LEU 316 
2 n TRP 317 
2 n LEU 318 
2 n GLU 319 
2 n MET 320 
2 n THR 321 
2 n GLY 322 
2 n GLN 323 
2 n ALA 324 
2 n ASP 325 
2 n VAL 326 
2 n SER 327 
2 n GLY 328 
2 n PRO 329 
2 n LEU 330 
2 n PRO 331 
2 n ASP 332 
2 n GLU 333 
2 n TRP 334 
2 n ARG 335 
2 n GLU 336 
2 n ARG 337 
2 n TRP 338 
2 n GLN 339 
2 n PRO 340 
2 n LEU 341 
2 n SER 342 
2 n PRO 343 
2 n VAL 344 
2 n ALA 345 
2 n LEU 346 
2 n PRO 347 
2 n LEU 348 
2 n GLU 349 
2 n TRP 350 
2 n ASP 351 
2 n ASP 352 
2 n PRO 353 
2 n ASP 354 
2 n ASP 355 
2 n LEU 356 
2 n TYR 357 
2 n PRO 358 
2 n PRO 359 
2 n ILE 360 
2 n PRO 361 
2 n ARG 362 
2 n LYS 363 
2 n ALA 364 
2 n GLU 365 
2 n ILE 366 
2 n SER 367 
2 n GLU 368 
2 n LYS 369 
2 n ASN 370 
2 n ALA 371 
2 n GLN 372 
2 n THR 373 
2 n VAL 374 
2 n GLU 375 
2 n LYS 376 
2 n ALA 377 
2 n LEU 378 
2 n TYR 379 
2 n PHE 380 
2 n ILE 381 
2 n ARG 382 
2 n SER 383 
2 n GLN 384 
2 n ARG 385 
2 n PRO 386 
2 n ALA 387 
2 n ARG 388 
#
_ma_data.content_type "model coordinates"
_ma_data.id           1
_ma_data.name         Model
#
_ma_model_list.data_id          1
_ma_model_list.model_group_id   1
_ma_model_list.model_group_name "AlphaFold-beta-20231127 (3.0.0 @ 2025-09-11 20:13:18)"
_ma_model_list.model_id         1
_ma_model_list.model_name       "Top ranked model"
_ma_model_list.model_type       "Ab initio model"
_ma_model_list.ordinal_id       1
#
loop_
_ma_protocol_step.method_type
_ma_protocol_step.ordinal_id
_ma_protocol_step.protocol_id
_ma_protocol_step.step_id
"coevolution MSA" 1 1 1 
"template search" 2 1 2 
modeling          3 1 3 
#
loop_
_ma_qa_metric.id
_ma_qa_metric.mode
_ma_qa_metric.name
_ma_qa_metric.software_group_id
_ma_qa_metric.type
1 global pLDDT 1 pLDDT 
2 local  pLDDT 1 pLDDT 
#
_ma_qa_metric_global.metric_id    1
_ma_qa_metric_global.metric_value 89.51
_ma_qa_metric_global.model_id     1
_ma_qa_metric_global.ordinal_id   1
#
_ma_software_group.group_id    1
_ma_software_group.ordinal_id  1
_ma_software_group.software_id 1
#
loop_
_ma_target_entity.data_id
_ma_target_entity.entity_id
_ma_target_entity.origin
1 1 . 
1 2 . 
#
loop_
_ma_target_entity_instance.asym_id
_ma_target_entity_instance.details
_ma_target_entity_instance.entity_id
A . 1 
B . 2 
#
loop_
_pdbx_data_usage.details
_pdbx_data_usage.id
_pdbx_data_usage.type
_pdbx_data_usage.url
;Non-commercial use only, by using this file you agree to the terms of use found
at https://github.com/google-deepmind/alphafold3/blob/main/OUTPUT_TERMS_OF_USE.md.
To request access to the AlphaFold 3 model parameters, follow the process set
out at https://github.com/google-deepmind/alphafold3. You may only use these if
received directly from Google. Use is subject to terms of use available at
https://github.com/google-deepmind/alphafold3/blob/main/WEIGHTS_TERMS_OF_USE.md.

;
1 license    https://github.com/google-deepmind/alphafold3/blob/main/OUTPUT_TERMS_OF_USE.md 
;AlphaFold 3 and its output are not intended for, have not been validated for,
and are not approved for clinical use. They are provided "as-is" without any
warranty of any kind, whether expressed or implied. No warranty is given that
use shall not infringe the rights of any third party.

;
2 disclaimer ?                                                                              
#
loop_
_pdbx_poly_seq_scheme.asym_id
_pdbx_poly_seq_scheme.auth_seq_num
_pdbx_poly_seq_scheme.entity_id
_pdbx_poly_seq_scheme.hetero
_pdbx_poly_seq_scheme.mon_id
_pdbx_poly_seq_scheme.pdb_ins_code
_pdbx_poly_seq_scheme.pdb_seq_num
_pdbx_poly_seq_scheme.pdb_strand_id
_pdbx_poly_seq_scheme.seq_id
A 1   1 n MET . 1   A 1   
A 2   1 n SER . 2   A 2   
A 3   1 n ARG . 3   A 3   
A 4   1 n ASN . 4   A 4   
A 5   1 n CYS . 5   A 5   
A 6   1 n ALA . 6   A 6   
A 7   1 n PHE . 7   A 7   
A 8   1 n VAL . 8   A 8   
A 9   1 n TYR . 9   A 9   
A 10  1 n SER . 10  A 10  
A 11  1 n GLU . 11  A 11  
A 12  1 n GLN . 12  A 12  
A 13  1 n PHE . 13  A 13  
A 14  1 n LEU . 14  A 14  
A 15  1 n GLN . 15  A 15  
A 16  1 n TYR . 16  A 16  
A 17  1 n LYS . 17  A 17  
A 18  1 n PHE . 18  A 18  
A 19  1 n HIS . 19  A 19  
A 20  1 n ASP . 20  A 20  
A 21  1 n ASP . 21  A 21  
A 22  1 n HIS . 22  A 22  
A 23  1 n PRO . 23  A 23  
A 24  1 n PHE . 24  A 24  
A 25  1 n ASN . 25  A 25  
A 26  1 n GLN . 26  A 26  
A 27  1 n LEU . 27  A 27  
A 28  1 n ARG . 28  A 28  
A 29  1 n VAL . 29  A 29  
A 30  1 n LYS . 30  A 30  
A 31  1 n MET . 31  A 31  
A 32  1 n THR . 32  A 32  
A 33  1 n TYR . 33  A 33  
A 34  1 n ASP . 34  A 34  
A 35  1 n LEU . 35  A 35  
A 36  1 n LEU . 36  A 36  
A 37  1 n CYS . 37  A 37  
A 38  1 n THR . 38  A 38  
A 39  1 n LEU . 39  A 39  
A 40  1 n GLY . 40  A 40  
A 41  1 n ALA . 41  A 41  
A 42  1 n LEU . 42  A 42  
A 43  1 n GLU . 43  A 43  
A 44  1 n ASP . 44  A 44  
A 45  1 n ARG . 45  A 45  
A 46  1 n GLN . 46  A 46  
A 47  1 n ILE . 47  A 47  
A 48  1 n VAL . 48  A 48  
A 49  1 n ALA . 49  A 49  
A 50  1 n PRO . 50  A 50  
A 51  1 n ARG . 51  A 51  
A 52  1 n MET . 52  A 52  
A 53  1 n ALA . 53  A 53  
A 54  1 n THR . 54  A 54  
A 55  1 n ASP . 55  A 55  
A 56  1 n ASP . 56  A 56  
A 57  1 n GLU . 57  A 57  
A 58  1 n LEU . 58  A 58  
A 59  1 n ALA . 59  A 59  
A 60  1 n LEU . 60  A 60  
A 61  1 n ILE . 61  A 61  
A 62  1 n HIS . 62  A 62  
A 63  1 n ASP . 63  A 63  
A 64  1 n ARG . 64  A 64  
A 65  1 n SER . 65  A 65  
A 66  1 n TYR . 66  A 66  
A 67  1 n ILE . 67  A 67  
A 68  1 n GLU . 68  A 68  
A 69  1 n ALA . 69  A 69  
A 70  1 n VAL . 70  A 70  
A 71  1 n LYS . 71  A 71  
A 72  1 n ALA . 72  A 72  
A 73  1 n ALA . 73  A 73  
A 74  1 n GLY . 74  A 74  
A 75  1 n ARG . 75  A 75  
A 76  1 n GLY . 76  A 76  
A 77  1 n GLU . 77  A 77  
A 78  1 n LEU . 78  A 78  
A 79  1 n SER . 79  A 79  
A 80  1 n GLU . 80  A 80  
A 81  1 n ALA . 81  A 81  
A 82  1 n ALA . 82  A 82  
A 83  1 n ALA . 83  A 83  
A 84  1 n GLN . 84  A 84  
A 85  1 n ASN . 85  A 85  
A 86  1 n TYR . 86  A 86  
A 87  1 n GLY . 87  A 87  
A 88  1 n LEU . 88  A 88  
A 89  1 n GLY . 89  A 89  
A 90  1 n THR . 90  A 90  
A 91  1 n GLU . 91  A 91  
A 92  1 n ASP . 92  A 92  
A 93  1 n THR . 93  A 93  
A 94  1 n PRO . 94  A 94  
A 95  1 n ILE . 95  A 95  
A 96  1 n PHE . 96  A 96  
A 97  1 n PRO . 97  A 97  
A 98  1 n ASN . 98  A 98  
A 99  1 n MET . 99  A 99  
A 100 1 n HIS . 100 A 100 
A 101 1 n GLU . 101 A 101 
A 102 1 n ALA . 102 A 102 
A 103 1 n SER . 103 A 103 
A 104 1 n ALA . 104 A 104 
A 105 1 n LEU . 105 A 105 
A 106 1 n LEU . 106 A 106 
A 107 1 n VAL . 107 A 107 
A 108 1 n GLY . 108 A 108 
A 109 1 n SER . 109 A 109 
A 110 1 n THR . 110 A 110 
A 111 1 n LEU . 111 A 111 
A 112 1 n THR . 112 A 112 
A 113 1 n ALA . 113 A 113 
A 114 1 n VAL . 114 A 114 
A 115 1 n ASP . 115 A 115 
A 116 1 n ALA . 116 A 116 
A 117 1 n VAL . 117 A 117 
A 118 1 n LEU . 118 A 118 
A 119 1 n SER . 119 A 119 
A 120 1 n GLY . 120 A 120 
A 121 1 n ALA . 121 A 121 
A 122 1 n ALA . 122 A 122 
A 123 1 n GLU . 123 A 123 
A 124 1 n HIS . 124 A 124 
A 125 1 n ALA . 125 A 125 
A 126 1 n LEU . 126 A 126 
A 127 1 n ASN . 127 A 127 
A 128 1 n LEU . 128 A 128 
A 129 1 n GLY . 129 A 129 
A 130 1 n GLY . 130 A 130 
A 131 1 n GLY . 131 A 131 
A 132 1 n LEU . 132 A 132 
A 133 1 n HIS . 133 A 133 
A 134 1 n HIS . 134 A 134 
A 135 1 n GLY . 135 A 135 
A 136 1 n PHE . 136 A 136 
A 137 1 n ARG . 137 A 137 
A 138 1 n GLY . 138 A 138 
A 139 1 n LYS . 139 A 139 
A 140 1 n ALA . 140 A 140 
A 141 1 n SER . 141 A 141 
A 142 1 n GLY . 142 A 142 
A 143 1 n PHE . 143 A 143 
A 144 1 n CYS . 144 A 144 
A 145 1 n VAL . 145 A 145 
A 146 1 n TYR . 146 A 146 
A 147 1 n ASN . 147 A 147 
A 148 1 n ASP . 148 A 148 
A 149 1 n SER . 149 A 149 
A 150 1 n ALA . 150 A 150 
A 151 1 n VAL . 151 A 151 
A 152 1 n ALA . 152 A 152 
A 153 1 n ILE . 153 A 153 
A 154 1 n GLN . 154 A 154 
A 155 1 n TYR . 155 A 155 
A 156 1 n ILE . 156 A 156 
A 157 1 n ARG . 157 A 157 
A 158 1 n GLU . 158 A 158 
A 159 1 n LYS . 159 A 159 
A 160 1 n TYR . 160 A 160 
A 161 1 n GLY . 161 A 161 
A 162 1 n LEU . 162 A 162 
A 163 1 n ARG . 163 A 163 
A 164 1 n VAL . 164 A 164 
A 165 1 n LEU . 165 A 165 
A 166 1 n TYR . 166 A 166 
A 167 1 n VAL . 167 A 167 
A 168 1 n ASP . 168 A 168 
A 169 1 n THR . 169 A 169 
A 170 1 n ASP . 170 A 170 
A 171 1 n ALA . 171 A 171 
A 172 1 n HIS . 172 A 172 
A 173 1 n HIS . 173 A 173 
A 174 1 n GLY . 174 A 174 
A 175 1 n ASP . 175 A 175 
A 176 1 n GLY . 176 A 176 
A 177 1 n VAL . 177 A 177 
A 178 1 n GLN . 178 A 178 
A 179 1 n TRP . 179 A 179 
A 180 1 n ALA . 180 A 180 
A 181 1 n PHE . 181 A 181 
A 182 1 n TYR . 182 A 182 
A 183 1 n ASP . 183 A 183 
A 184 1 n ASP . 184 A 184 
A 185 1 n PRO . 185 A 185 
A 186 1 n ASN . 186 A 186 
A 187 1 n VAL . 187 A 187 
A 188 1 n CYS . 188 A 188 
A 189 1 n THR . 189 A 189 
A 190 1 n PHE . 190 A 190 
A 191 1 n SER . 191 A 191 
A 192 1 n ILE . 192 A 192 
A 193 1 n HIS . 193 A 193 
A 194 1 n GLU . 194 A 194 
A 195 1 n THR . 195 A 195 
A 196 1 n GLY . 196 A 196 
A 197 1 n ARG . 197 A 197 
A 198 1 n TYR . 198 A 198 
A 199 1 n LEU . 199 A 199 
A 200 1 n PHE . 200 A 200 
A 201 1 n PRO . 201 A 201 
A 202 1 n GLY . 202 A 202 
A 203 1 n THR . 203 A 203 
A 204 1 n GLY . 204 A 204 
A 205 1 n ASN . 205 A 205 
A 206 1 n VAL . 206 A 206 
A 207 1 n ASN . 207 A 207 
A 208 1 n GLU . 208 A 208 
A 209 1 n ARG . 209 A 209 
A 210 1 n GLY . 210 A 210 
A 211 1 n LEU . 211 A 211 
A 212 1 n GLY . 212 A 212 
A 213 1 n ALA . 213 A 213 
A 214 1 n GLY . 214 A 214 
A 215 1 n TYR . 215 A 215 
A 216 1 n GLY . 216 A 216 
A 217 1 n TYR . 217 A 217 
A 218 1 n SER . 218 A 218 
A 219 1 n PHE . 219 A 219 
A 220 1 n ASN . 220 A 220 
A 221 1 n ILE . 221 A 221 
A 222 1 n PRO . 222 A 222 
A 223 1 n VAL . 223 A 223 
A 224 1 n ASP . 224 A 224 
A 225 1 n ALA . 225 A 225 
A 226 1 n PHE . 226 A 226 
A 227 1 n THR . 227 A 227 
A 228 1 n GLU . 228 A 228 
A 229 1 n ASP . 229 A 229 
A 230 1 n GLU . 230 A 230 
A 231 1 n SER . 231 A 231 
A 232 1 n TRP . 232 A 232 
A 233 1 n ILE . 233 A 233 
A 234 1 n ALA . 234 A 234 
A 235 1 n ALA . 235 A 235 
A 236 1 n TYR . 236 A 236 
A 237 1 n THR . 237 A 237 
A 238 1 n THR . 238 A 238 
A 239 1 n ALA . 239 A 239 
A 240 1 n LEU . 240 A 240 
A 241 1 n ARG . 241 A 241 
A 242 1 n GLU . 242 A 242 
A 243 1 n ILE . 243 A 243 
A 244 1 n ALA . 244 A 244 
A 245 1 n ASP . 245 A 245 
A 246 1 n PHE . 246 A 246 
A 247 1 n PHE . 247 A 247 
A 248 1 n ARG . 248 A 248 
A 249 1 n PRO . 249 A 249 
A 250 1 n ASP . 250 A 250 
A 251 1 n VAL . 251 A 251 
A 252 1 n ILE . 252 A 252 
A 253 1 n VAL . 253 A 253 
A 254 1 n THR . 254 A 254 
A 255 1 n GLN . 255 A 255 
A 256 1 n ASN . 256 A 256 
A 257 1 n GLY . 257 A 257 
A 258 1 n VAL . 258 A 258 
A 259 1 n ASP . 259 A 259 
A 260 1 n ALA . 260 A 260 
A 261 1 n HIS . 261 A 261 
A 262 1 n TYR . 262 A 262 
A 263 1 n TYR . 263 A 263 
A 264 1 n ASP . 264 A 264 
A 265 1 n PRO . 265 A 265 
A 266 1 n LEU . 266 A 266 
A 267 1 n THR . 267 A 267 
A 268 1 n HIS . 268 A 268 
A 269 1 n LEU . 269 A 269 
A 270 1 n SER . 270 A 270 
A 271 1 n VAL . 271 A 271 
A 272 1 n THR . 272 A 272 
A 273 1 n MET . 273 A 273 
A 274 1 n LYS . 274 A 274 
A 275 1 n THR . 275 A 275 
A 276 1 n TYR . 276 A 276 
A 277 1 n ARG . 277 A 277 
A 278 1 n ALA . 278 A 278 
A 279 1 n ILE . 279 A 279 
A 280 1 n PRO . 280 A 280 
A 281 1 n LYS . 281 A 281 
A 282 1 n LEU . 282 A 282 
A 283 1 n ALA . 283 A 283 
A 284 1 n HIS . 284 A 284 
A 285 1 n GLU . 285 A 285 
A 286 1 n ILE . 286 A 286 
A 287 1 n ALA . 287 A 287 
A 288 1 n HIS . 288 A 288 
A 289 1 n GLU . 289 A 289 
A 290 1 n TYR . 290 A 290 
A 291 1 n CYS . 291 A 291 
A 292 1 n ASP . 292 A 292 
A 293 1 n GLY . 293 A 293 
A 294 1 n ARG . 294 A 294 
A 295 1 n TRP . 295 A 295 
A 296 1 n ILE . 296 A 296 
A 297 1 n ALA . 297 A 297 
A 298 1 n VAL . 298 A 298 
A 299 1 n GLY . 299 A 299 
A 300 1 n GLY . 300 A 300 
A 301 1 n GLY . 301 A 301 
A 302 1 n GLY . 302 A 302 
A 303 1 n TYR . 303 A 303 
A 304 1 n ASP . 304 A 304 
A 305 1 n ILE . 305 A 305 
A 306 1 n TRP . 306 A 306 
A 307 1 n ARG . 307 A 307 
A 308 1 n VAL . 308 A 308 
A 309 1 n VAL . 309 A 309 
A 310 1 n PRO . 310 A 310 
A 311 1 n ARG . 311 A 311 
A 312 1 n ALA . 312 A 312 
A 313 1 n TRP . 313 A 313 
A 314 1 n ALA . 314 A 314 
A 315 1 n LEU . 315 A 315 
A 316 1 n LEU . 316 A 316 
A 317 1 n TRP . 317 A 317 
A 318 1 n LEU . 318 A 318 
A 319 1 n GLU . 319 A 319 
A 320 1 n MET . 320 A 320 
A 321 1 n THR . 321 A 321 
A 322 1 n GLY . 322 A 322 
A 323 1 n GLN . 323 A 323 
A 324 1 n ALA . 324 A 324 
A 325 1 n ASP . 325 A 325 
A 326 1 n VAL . 326 A 326 
A 327 1 n SER . 327 A 327 
A 328 1 n GLY . 328 A 328 
A 329 1 n PRO . 329 A 329 
A 330 1 n LEU . 330 A 330 
A 331 1 n PRO . 331 A 331 
A 332 1 n ASP . 332 A 332 
A 333 1 n GLU . 333 A 333 
A 334 1 n TRP . 334 A 334 
A 335 1 n ARG . 335 A 335 
A 336 1 n GLU . 336 A 336 
A 337 1 n ARG . 337 A 337 
A 338 1 n TRP . 338 A 338 
A 339 1 n GLN . 339 A 339 
A 340 1 n PRO . 340 A 340 
A 341 1 n LEU . 341 A 341 
A 342 1 n SER . 342 A 342 
A 343 1 n PRO . 343 A 343 
A 344 1 n VAL . 344 A 344 
A 345 1 n ALA . 345 A 345 
A 346 1 n LEU . 346 A 346 
A 347 1 n PRO . 347 A 347 
A 348 1 n LEU . 348 A 348 
A 349 1 n GLU . 349 A 349 
A 350 1 n TRP . 350 A 350 
A 351 1 n ASP . 351 A 351 
A 352 1 n ASP . 352 A 352 
A 353 1 n PRO . 353 A 353 
A 354 1 n ASP . 354 A 354 
A 355 1 n ASP . 355 A 355 
A 356 1 n LEU . 356 A 356 
A 357 1 n TYR . 357 A 357 
A 358 1 n PRO . 358 A 358 
A 359 1 n PRO . 359 A 359 
A 360 1 n ILE . 360 A 360 
A 361 1 n PRO . 361 A 361 
A 362 1 n ARG . 362 A 362 
A 363 1 n LYS . 363 A 363 
A 364 1 n ALA . 364 A 364 
A 365 1 n GLU . 365 A 365 
A 366 1 n ILE . 366 A 366 
A 367 1 n SER . 367 A 367 
A 368 1 n GLU . 368 A 368 
A 369 1 n LYS . 369 A 369 
A 370 1 n ASN . 370 A 370 
A 371 1 n ALA . 371 A 371 
A 372 1 n GLN . 372 A 372 
A 373 1 n THR . 373 A 373 
A 374 1 n VAL . 374 A 374 
A 375 1 n GLU . 375 A 375 
A 376 1 n LYS . 376 A 376 
A 377 1 n ALA . 377 A 377 
A 378 1 n LEU . 378 A 378 
A 379 1 n TYR . 379 A 379 
A 380 1 n PHE . 380 A 380 
A 381 1 n ILE . 381 A 381 
A 382 1 n ARG . 382 A 382 
A 383 1 n SER . 383 A 383 
A 384 1 n GLN . 384 A 384 
A 385 1 n ARG . 385 A 385 
A 386 1 n PRO . 386 A 386 
A 387 1 n ALA . 387 A 387 
A 388 1 n ARG . 388 A 388 
B 1   2 n MET . 1   B 1   
B 2   2 n SER . 2   B 2   
B 3   2 n ARG . 3   B 3   
B 4   2 n ASN . 4   B 4   
B 5   2 n CYS . 5   B 5   
B 6   2 n ALA . 6   B 6   
B 7   2 n PHE . 7   B 7   
B 8   2 n VAL . 8   B 8   
B 9   2 n TYR . 9   B 9   
B 10  2 n SER . 10  B 10  
B 11  2 n GLU . 11  B 11  
B 12  2 n GLN . 12  B 12  
B 13  2 n PHE . 13  B 13  
B 14  2 n LEU . 14  B 14  
B 15  2 n GLN . 15  B 15  
B 16  2 n TYR . 16  B 16  
B 17  2 n LYS . 17  B 17  
B 18  2 n PHE . 18  B 18  
B 19  2 n HIS . 19  B 19  
B 20  2 n ASP . 20  B 20  
B 21  2 n ASP . 21  B 21  
B 22  2 n HIS . 22  B 22  
B 23  2 n PRO . 23  B 23  
B 24  2 n PHE . 24  B 24  
B 25  2 n ASN . 25  B 25  
B 26  2 n GLN . 26  B 26  
B 27  2 n LEU . 27  B 27  
B 28  2 n ARG . 28  B 28  
B 29  2 n VAL . 29  B 29  
B 30  2 n LYS . 30  B 30  
B 31  2 n MET . 31  B 31  
B 32  2 n THR . 32  B 32  
B 33  2 n TYR . 33  B 33  
B 34  2 n ASP . 34  B 34  
B 35  2 n LEU . 35  B 35  
B 36  2 n LEU . 36  B 36  
B 37  2 n CYS . 37  B 37  
B 38  2 n THR . 38  B 38  
B 39  2 n LEU . 39  B 39  
B 40  2 n GLY . 40  B 40  
B 41  2 n ALA . 41  B 41  
B 42  2 n LEU . 42  B 42  
B 43  2 n GLU . 43  B 43  
B 44  2 n ASP . 44  B 44  
B 45  2 n ARG . 45  B 45  
B 46  2 n GLN . 46  B 46  
B 47  2 n ILE . 47  B 47  
B 48  2 n VAL . 48  B 48  
B 49  2 n ALA . 49  B 49  
B 50  2 n PRO . 50  B 50  
B 51  2 n ARG . 51  B 51  
B 52  2 n MET . 52  B 52  
B 53  2 n ALA . 53  B 53  
B 54  2 n THR . 54  B 54  
B 55  2 n ASP . 55  B 55  
B 56  2 n ASP . 56  B 56  
B 57  2 n GLU . 57  B 57  
B 58  2 n LEU . 58  B 58  
B 59  2 n ALA . 59  B 59  
B 60  2 n LEU . 60  B 60  
B 61  2 n ILE . 61  B 61  
B 62  2 n HIS . 62  B 62  
B 63  2 n ASP . 63  B 63  
B 64  2 n ARG . 64  B 64  
B 65  2 n SER . 65  B 65  
B 66  2 n TYR . 66  B 66  
B 67  2 n ILE . 67  B 67  
B 68  2 n GLU . 68  B 68  
B 69  2 n ALA . 69  B 69  
B 70  2 n VAL . 70  B 70  
B 71  2 n LYS . 71  B 71  
B 72  2 n ALA . 72  B 72  
B 73  2 n ALA . 73  B 73  
B 74  2 n GLY . 74  B 74  
B 75  2 n ARG . 75  B 75  
B 76  2 n GLY . 76  B 76  
B 77  2 n GLU . 77  B 77  
B 78  2 n LEU . 78  B 78  
B 79  2 n SER . 79  B 79  
B 80  2 n GLU . 80  B 80  
B 81  2 n ALA . 81  B 81  
B 82  2 n ALA . 82  B 82  
B 83  2 n ALA . 83  B 83  
B 84  2 n GLN . 84  B 84  
B 85  2 n ASN . 85  B 85  
B 86  2 n TYR . 86  B 86  
B 87  2 n GLY . 87  B 87  
B 88  2 n LEU . 88  B 88  
B 89  2 n GLY . 89  B 89  
B 90  2 n THR . 90  B 90  
B 91  2 n GLU . 91  B 91  
B 92  2 n ASP . 92  B 92  
B 93  2 n THR . 93  B 93  
B 94  2 n PRO . 94  B 94  
B 95  2 n ILE . 95  B 95  
B 96  2 n PHE . 96  B 96  
B 97  2 n PRO . 97  B 97  
B 98  2 n ASN . 98  B 98  
B 99  2 n MET . 99  B 99  
B 100 2 n HIS . 100 B 100 
B 101 2 n GLU . 101 B 101 
B 102 2 n ALA . 102 B 102 
B 103 2 n SER . 103 B 103 
B 104 2 n ALA . 104 B 104 
B 105 2 n LEU . 105 B 105 
B 106 2 n LEU . 106 B 106 
B 107 2 n VAL . 107 B 107 
B 108 2 n GLY . 108 B 108 
B 109 2 n SER . 109 B 109 
B 110 2 n THR . 110 B 110 
B 111 2 n LEU . 111 B 111 
B 112 2 n THR . 112 B 112 
B 113 2 n ALA . 113 B 113 
B 114 2 n VAL . 114 B 114 
B 115 2 n ASP . 115 B 115 
B 116 2 n ALA . 116 B 116 
B 117 2 n VAL . 117 B 117 
B 118 2 n LEU . 118 B 118 
B 119 2 n SER . 119 B 119 
B 120 2 n GLY . 120 B 120 
B 121 2 n ALA . 121 B 121 
B 122 2 n ALA . 122 B 122 
B 123 2 n GLU . 123 B 123 
B 124 2 n HIS . 124 B 124 
B 125 2 n ALA . 125 B 125 
B 126 2 n LEU . 126 B 126 
B 127 2 n ASN . 127 B 127 
B 128 2 n LEU . 128 B 128 
B 129 2 n GLY . 129 B 129 
B 130 2 n GLY . 130 B 130 
B 131 2 n GLY . 131 B 131 
B 132 2 n LEU . 132 B 132 
B 133 2 n HIS . 133 B 133 
B 134 2 n HIS . 134 B 134 
B 135 2 n GLY . 135 B 135 
B 136 2 n PHE . 136 B 136 
B 137 2 n ARG . 137 B 137 
B 138 2 n GLY . 138 B 138 
B 139 2 n LYS . 139 B 139 
B 140 2 n ALA . 140 B 140 
B 141 2 n SER . 141 B 141 
B 142 2 n GLY . 142 B 142 
B 143 2 n PHE . 143 B 143 
B 144 2 n CYS . 144 B 144 
B 145 2 n VAL . 145 B 145 
B 146 2 n TYR . 146 B 146 
B 147 2 n ASN . 147 B 147 
B 148 2 n ASP . 148 B 148 
B 149 2 n SER . 149 B 149 
B 150 2 n ALA . 150 B 150 
B 151 2 n VAL . 151 B 151 
B 152 2 n ALA . 152 B 152 
B 153 2 n ILE . 153 B 153 
B 154 2 n GLN . 154 B 154 
B 155 2 n TYR . 155 B 155 
B 156 2 n ILE . 156 B 156 
B 157 2 n ARG . 157 B 157 
B 158 2 n GLU . 158 B 158 
B 159 2 n LYS . 159 B 159 
B 160 2 n TYR . 160 B 160 
B 161 2 n GLY . 161 B 161 
B 162 2 n LEU . 162 B 162 
B 163 2 n ARG . 163 B 163 
B 164 2 n VAL . 164 B 164 
B 165 2 n LEU . 165 B 165 
B 166 2 n TYR . 166 B 166 
B 167 2 n VAL . 167 B 167 
B 168 2 n ASP . 168 B 168 
B 169 2 n THR . 169 B 169 
B 170 2 n ASP . 170 B 170 
B 171 2 n ALA . 171 B 171 
B 172 2 n HIS . 172 B 172 
B 173 2 n HIS . 173 B 173 
B 174 2 n GLY . 174 B 174 
B 175 2 n ASP . 175 B 175 
B 176 2 n GLY . 176 B 176 
B 177 2 n VAL . 177 B 177 
B 178 2 n GLN . 178 B 178 
B 179 2 n TRP . 179 B 179 
B 180 2 n ALA . 180 B 180 
B 181 2 n PHE . 181 B 181 
B 182 2 n TYR . 182 B 182 
B 183 2 n ASP . 183 B 183 
B 184 2 n ASP . 184 B 184 
B 185 2 n PRO . 185 B 185 
B 186 2 n ASN . 186 B 186 
B 187 2 n VAL . 187 B 187 
B 188 2 n CYS . 188 B 188 
B 189 2 n THR . 189 B 189 
B 190 2 n PHE . 190 B 190 
B 191 2 n SER . 191 B 191 
B 192 2 n ILE . 192 B 192 
B 193 2 n HIS . 193 B 193 
B 194 2 n GLU . 194 B 194 
B 195 2 n THR . 195 B 195 
B 196 2 n GLY . 196 B 196 
B 197 2 n ARG . 197 B 197 
B 198 2 n TYR . 198 B 198 
B 199 2 n LEU . 199 B 199 
B 200 2 n PHE . 200 B 200 
B 201 2 n PRO . 201 B 201 
B 202 2 n GLY . 202 B 202 
B 203 2 n THR . 203 B 203 
B 204 2 n GLY . 204 B 204 
B 205 2 n ASN . 205 B 205 
B 206 2 n VAL . 206 B 206 
B 207 2 n ASN . 207 B 207 
B 208 2 n GLU . 208 B 208 
B 209 2 n ARG . 209 B 209 
B 210 2 n GLY . 210 B 210 
B 211 2 n LEU . 211 B 211 
B 212 2 n GLY . 212 B 212 
B 213 2 n ALA . 213 B 213 
B 214 2 n GLY . 214 B 214 
B 215 2 n TYR . 215 B 215 
B 216 2 n GLY . 216 B 216 
B 217 2 n TYR . 217 B 217 
B 218 2 n SER . 218 B 218 
B 219 2 n PHE . 219 B 219 
B 220 2 n ASN . 220 B 220 
B 221 2 n ILE . 221 B 221 
B 222 2 n PRO . 222 B 222 
B 223 2 n VAL . 223 B 223 
B 224 2 n ASP . 224 B 224 
B 225 2 n ALA . 225 B 225 
B 226 2 n PHE . 226 B 226 
B 227 2 n THR . 227 B 227 
B 228 2 n GLU . 228 B 228 
B 229 2 n ASP . 229 B 229 
B 230 2 n GLU . 230 B 230 
B 231 2 n SER . 231 B 231 
B 232 2 n TRP . 232 B 232 
B 233 2 n ILE . 233 B 233 
B 234 2 n ALA . 234 B 234 
B 235 2 n ALA . 235 B 235 
B 236 2 n TYR . 236 B 236 
B 237 2 n THR . 237 B 237 
B 238 2 n THR . 238 B 238 
B 239 2 n ALA . 239 B 239 
B 240 2 n LEU . 240 B 240 
B 241 2 n ARG . 241 B 241 
B 242 2 n GLU . 242 B 242 
B 243 2 n ILE . 243 B 243 
B 244 2 n ALA . 244 B 244 
B 245 2 n ASP . 245 B 245 
B 246 2 n PHE . 246 B 246 
B 247 2 n PHE . 247 B 247 
B 248 2 n ARG . 248 B 248 
B 249 2 n PRO . 249 B 249 
B 250 2 n ASP . 250 B 250 
B 251 2 n VAL . 251 B 251 
B 252 2 n ILE . 252 B 252 
B 253 2 n VAL . 253 B 253 
B 254 2 n THR . 254 B 254 
B 255 2 n GLN . 255 B 255 
B 256 2 n ASN . 256 B 256 
B 257 2 n GLY . 257 B 257 
B 258 2 n VAL . 258 B 258 
B 259 2 n ASP . 259 B 259 
B 260 2 n ALA . 260 B 260 
B 261 2 n HIS . 261 B 261 
B 262 2 n TYR . 262 B 262 
B 263 2 n TYR . 263 B 263 
B 264 2 n ASP . 264 B 264 
B 265 2 n PRO . 265 B 265 
B 266 2 n LEU . 266 B 266 
B 267 2 n THR . 267 B 267 
B 268 2 n HIS . 268 B 268 
B 269 2 n LEU . 269 B 269 
B 270 2 n SER . 270 B 270 
B 271 2 n VAL . 271 B 271 
B 272 2 n THR . 272 B 272 
B 273 2 n MET . 273 B 273 
B 274 2 n LYS . 274 B 274 
B 275 2 n THR . 275 B 275 
B 276 2 n TYR . 276 B 276 
B 277 2 n ARG . 277 B 277 
B 278 2 n ALA . 278 B 278 
B 279 2 n ILE . 279 B 279 
B 280 2 n PRO . 280 B 280 
B 281 2 n LYS . 281 B 281 
B 282 2 n LEU . 282 B 282 
B 283 2 n ALA . 283 B 283 
B 284 2 n HIS . 284 B 284 
B 285 2 n GLU . 285 B 285 
B 286 2 n ILE . 286 B 286 
B 287 2 n ALA . 287 B 287 
B 288 2 n HIS . 288 B 288 
B 289 2 n GLU . 289 B 289 
B 290 2 n TYR . 290 B 290 
B 291 2 n CYS . 291 B 291 
B 292 2 n ASP . 292 B 292 
B 293 2 n GLY . 293 B 293 
B 294 2 n ARG . 294 B 294 
B 295 2 n TRP . 295 B 295 
B 296 2 n ILE . 296 B 296 
B 297 2 n ALA . 297 B 297 
B 298 2 n VAL . 298 B 298 
B 299 2 n GLY . 299 B 299 
B 300 2 n GLY . 300 B 300 
B 301 2 n GLY . 301 B 301 
B 302 2 n GLY . 302 B 302 
B 303 2 n TYR . 303 B 303 
B 304 2 n ASP . 304 B 304 
B 305 2 n ILE . 305 B 305 
B 306 2 n TRP . 306 B 306 
B 307 2 n ARG . 307 B 307 
B 308 2 n VAL . 308 B 308 
B 309 2 n VAL . 309 B 309 
B 310 2 n PRO . 310 B 310 
B 311 2 n ARG . 311 B 311 
B 312 2 n ALA . 312 B 312 
B 313 2 n TRP . 313 B 313 
B 314 2 n ALA . 314 B 314 
B 315 2 n LEU . 315 B 315 
B 316 2 n LEU . 316 B 316 
B 317 2 n TRP . 317 B 317 
B 318 2 n LEU . 318 B 318 
B 319 2 n GLU . 319 B 319 
B 320 2 n MET . 320 B 320 
B 321 2 n THR . 321 B 321 
B 322 2 n GLY . 322 B 322 
B 323 2 n GLN . 323 B 323 
B 324 2 n ALA . 324 B 324 
B 325 2 n ASP . 325 B 325 
B 326 2 n VAL . 326 B 326 
B 327 2 n SER . 327 B 327 
B 328 2 n GLY . 328 B 328 
B 329 2 n PRO . 329 B 329 
B 330 2 n LEU . 330 B 330 
B 331 2 n PRO . 331 B 331 
B 332 2 n ASP . 332 B 332 
B 333 2 n GLU . 333 B 333 
B 334 2 n TRP . 334 B 334 
B 335 2 n ARG . 335 B 335 
B 336 2 n GLU . 336 B 336 
B 337 2 n ARG . 337 B 337 
B 338 2 n TRP . 338 B 338 
B 339 2 n GLN . 339 B 339 
B 340 2 n PRO . 340 B 340 
B 341 2 n LEU . 341 B 341 
B 342 2 n SER . 342 B 342 
B 343 2 n PRO . 343 B 343 
B 344 2 n VAL . 344 B 344 
B 345 2 n ALA . 345 B 345 
B 346 2 n LEU . 346 B 346 
B 347 2 n PRO . 347 B 347 
B 348 2 n LEU . 348 B 348 
B 349 2 n GLU . 349 B 349 
B 350 2 n TRP . 350 B 350 
B 351 2 n ASP . 351 B 351 
B 352 2 n ASP . 352 B 352 
B 353 2 n PRO . 353 B 353 
B 354 2 n ASP . 354 B 354 
B 355 2 n ASP . 355 B 355 
B 356 2 n LEU . 356 B 356 
B 357 2 n TYR . 357 B 357 
B 358 2 n PRO . 358 B 358 
B 359 2 n PRO . 359 B 359 
B 360 2 n ILE . 360 B 360 
B 361 2 n PRO . 361 B 361 
B 362 2 n ARG . 362 B 362 
B 363 2 n LYS . 363 B 363 
B 364 2 n ALA . 364 B 364 
B 365 2 n GLU . 365 B 365 
B 366 2 n ILE . 366 B 366 
B 367 2 n SER . 367 B 367 
B 368 2 n GLU . 368 B 368 
B 369 2 n LYS . 369 B 369 
B 370 2 n ASN . 370 B 370 
B 371 2 n ALA . 371 B 371 
B 372 2 n GLN . 372 B 372 
B 373 2 n THR . 373 B 373 
B 374 2 n VAL . 374 B 374 
B 375 2 n GLU . 375 B 375 
B 376 2 n LYS . 376 B 376 
B 377 2 n ALA . 377 B 377 
B 378 2 n LEU . 378 B 378 
B 379 2 n TYR . 379 B 379 
B 380 2 n PHE . 380 B 380 
B 381 2 n ILE . 381 B 381 
B 382 2 n ARG . 382 B 382 
B 383 2 n SER . 383 B 383 
B 384 2 n GLN . 384 B 384 
B 385 2 n ARG . 385 B 385 
B 386 2 n PRO . 386 B 386 
B 387 2 n ALA . 387 B 387 
B 388 2 n ARG . 388 B 388 
#
_software.classification other
_software.date           ?
_software.description    "Structure prediction"
_software.name           AlphaFold
_software.pdbx_ordinal   1
_software.type           package
_software.version        "AlphaFold-beta-20231127 (7d9495ae8dbd318b858637eeca6259fdd17ec68e37ad6f1462fd62aafc972dcf)"
#
loop_
_struct_asym.entity_id
_struct_asym.id
1 A 
2 B 
#
loop_
_atom_site.group_PDB
_atom_site.id
_atom_site.type_symbol
_atom_site.label_atom_id
_atom_site.label_alt_id
_atom_site.label_comp_id
_atom_site.label_asym_id
_atom_site.label_entity_id
_atom_site.label_seq_id
_atom_site.pdbx_PDB_ins_code
_atom_site.Cartn_x
_atom_site.Cartn_y
_atom_site.Cartn_z
_atom_site.occupancy
_atom_site.B_iso_or_equiv
_atom_site.auth_seq_id
_atom_site.auth_asym_id
_atom_site.pdbx_PDB_model_num
ATOM 1    N N   . MET A 1 1   ? -40.928 13.575  -2.441  1.00 50.73 1   A 1 
ATOM 2    C CA  . MET A 1 1   ? -39.782 13.568  -3.367  1.00 55.84 1   A 1 
ATOM 3    C C   . MET A 1 1   ? -39.357 15.008  -3.608  1.00 58.43 1   A 1 
ATOM 4    O O   . MET A 1 1   ? -40.121 15.758  -4.219  1.00 55.16 1   A 1 
ATOM 5    C CB  . MET A 1 1   ? -40.175 12.867  -4.672  1.00 53.06 1   A 1 
ATOM 6    C CG  . MET A 1 1   ? -39.010 12.674  -5.640  1.00 49.74 1   A 1 
ATOM 7    S SD  . MET A 1 1   ? -39.528 11.865  -7.179  1.00 44.65 1   A 1 
ATOM 8    C CE  . MET A 1 1   ? -37.935 11.703  -8.023  1.00 39.88 1   A 1 
ATOM 9    N N   . SER A 1 2   ? -38.169 15.400  -3.130  1.00 64.67 2   A 1 
ATOM 10   C CA  . SER A 1 2   ? -37.592 16.688  -3.509  1.00 67.43 2   A 1 
ATOM 11   C C   . SER A 1 2   ? -37.187 16.620  -4.976  1.00 71.03 2   A 1 
ATOM 12   O O   . SER A 1 2   ? -36.450 15.733  -5.398  1.00 64.96 2   A 1 
ATOM 13   C CB  . SER A 1 2   ? -36.404 17.085  -2.635  1.00 59.60 2   A 1 
ATOM 14   O OG  . SER A 1 2   ? -35.945 18.342  -3.107  1.00 54.05 2   A 1 
ATOM 15   N N   . ARG A 1 3   ? -37.722 17.542  -5.764  1.00 67.13 3   A 1 
ATOM 16   C CA  . ARG A 1 3   ? -37.452 17.629  -7.203  1.00 70.33 3   A 1 
ATOM 17   C C   . ARG A 1 3   ? -36.273 18.551  -7.512  1.00 79.03 3   A 1 
ATOM 18   O O   . ARG A 1 3   ? -35.874 18.634  -8.664  1.00 71.88 3   A 1 
ATOM 19   C CB  . ARG A 1 3   ? -38.729 18.078  -7.928  1.00 59.14 3   A 1 
ATOM 20   C CG  . ARG A 1 3   ? -39.785 16.965  -7.965  1.00 50.87 3   A 1 
ATOM 21   C CD  . ARG A 1 3   ? -41.023 17.440  -8.728  1.00 45.01 3   A 1 
ATOM 22   N NE  . ARG A 1 3   ? -41.860 16.310  -9.154  1.00 39.44 3   A 1 
ATOM 23   C CZ  . ARG A 1 3   ? -42.824 16.333  -10.056 1.00 34.20 3   A 1 
ATOM 24   N NH1 . ARG A 1 3   ? -43.247 17.442  -10.591 1.00 32.30 3   A 1 
ATOM 25   N NH2 . ARG A 1 3   ? -43.370 15.221  -10.446 1.00 29.87 3   A 1 
ATOM 26   N N   . ASN A 1 4   ? -35.744 19.231  -6.505  1.00 86.27 4   A 1 
ATOM 27   C CA  . ASN A 1 4   ? -34.660 20.202  -6.613  1.00 90.33 4   A 1 
ATOM 28   C C   . ASN A 1 4   ? -33.284 19.541  -6.474  1.00 94.24 4   A 1 
ATOM 29   O O   . ASN A 1 4   ? -32.388 20.094  -5.846  1.00 91.80 4   A 1 
ATOM 30   C CB  . ASN A 1 4   ? -34.882 21.325  -5.592  1.00 82.55 4   A 1 
ATOM 31   C CG  . ASN A 1 4   ? -36.029 22.255  -5.936  1.00 73.13 4   A 1 
ATOM 32   O OD1 . ASN A 1 4   ? -36.753 22.103  -6.902  1.00 61.62 4   A 1 
ATOM 33   N ND2 . ASN A 1 4   ? -36.227 23.266  -5.120  1.00 61.71 4   A 1 
ATOM 34   N N   . CYS A 1 5   ? -33.125 18.359  -7.043  1.00 96.28 5   A 1 
ATOM 35   C CA  . CYS A 1 5   ? -31.848 17.661  -7.076  1.00 96.99 5   A 1 
ATOM 36   C C   . CYS A 1 5   ? -31.419 17.454  -8.531  1.00 97.16 5   A 1 
ATOM 37   O O   . CYS A 1 5   ? -32.249 17.138  -9.387  1.00 96.12 5   A 1 
ATOM 38   C CB  . CYS A 1 5   ? -31.949 16.337  -6.309  1.00 96.55 5   A 1 
ATOM 39   S SG  . CYS A 1 5   ? -32.507 16.625  -4.598  1.00 95.58 5   A 1 
ATOM 40   N N   . ALA A 1 6   ? -30.134 17.624  -8.798  1.00 97.42 6   A 1 
ATOM 41   C CA  . ALA A 1 6   ? -29.541 17.391  -10.107 1.00 97.79 6   A 1 
ATOM 42   C C   . ALA A 1 6   ? -28.812 16.044  -10.137 1.00 98.14 6   A 1 
ATOM 43   O O   . ALA A 1 6   ? -28.002 15.752  -9.261  1.00 97.94 6   A 1 
ATOM 44   C CB  . ALA A 1 6   ? -28.609 18.558  -10.447 1.00 97.35 6   A 1 
ATOM 45   N N   . PHE A 1 7   ? -29.063 15.250  -11.164 1.00 97.41 7   A 1 
ATOM 46   C CA  . PHE A 1 7   ? -28.345 14.006  -11.439 1.00 97.56 7   A 1 
ATOM 47   C C   . PHE A 1 7   ? -27.473 14.203  -12.678 1.00 97.65 7   A 1 
ATOM 48   O O   . PHE A 1 7   ? -27.971 14.212  -13.805 1.00 97.23 7   A 1 
ATOM 49   C CB  . PHE A 1 7   ? -29.348 12.859  -11.592 1.00 97.41 7   A 1 
ATOM 50   C CG  . PHE A 1 7   ? -28.700 11.492  -11.632 1.00 97.72 7   A 1 
ATOM 51   C CD1 . PHE A 1 7   ? -28.334 10.904  -12.858 1.00 94.24 7   A 1 
ATOM 52   C CD2 . PHE A 1 7   ? -28.479 10.787  -10.435 1.00 93.54 7   A 1 
ATOM 53   C CE1 . PHE A 1 7   ? -27.756 9.623   -12.884 1.00 93.68 7   A 1 
ATOM 54   C CE2 . PHE A 1 7   ? -27.904 9.504   -10.455 1.00 93.14 7   A 1 
ATOM 55   C CZ  . PHE A 1 7   ? -27.543 8.919   -11.681 1.00 96.85 7   A 1 
ATOM 56   N N   . VAL A 1 8   ? -26.183 14.405  -12.477 1.00 97.45 8   A 1 
ATOM 57   C CA  . VAL A 1 8   ? -25.252 14.591  -13.595 1.00 97.59 8   A 1 
ATOM 58   C C   . VAL A 1 8   ? -24.921 13.230  -14.189 1.00 97.46 8   A 1 
ATOM 59   O O   . VAL A 1 8   ? -24.358 12.373  -13.511 1.00 97.26 8   A 1 
ATOM 60   C CB  . VAL A 1 8   ? -23.988 15.357  -13.181 1.00 97.64 8   A 1 
ATOM 61   C CG1 . VAL A 1 8   ? -23.126 15.659  -14.409 1.00 94.53 8   A 1 
ATOM 62   C CG2 . VAL A 1 8   ? -24.332 16.697  -12.518 1.00 91.35 8   A 1 
ATOM 63   N N   . TYR A 1 9   ? -25.274 13.025  -15.448 1.00 96.69 9   A 1 
ATOM 64   C CA  . TYR A 1 9   ? -25.087 11.731  -16.100 1.00 96.60 9   A 1 
ATOM 65   C C   . TYR A 1 9   ? -24.937 11.848  -17.618 1.00 96.48 9   A 1 
ATOM 66   O O   . TYR A 1 9   ? -25.619 12.627  -18.282 1.00 95.86 9   A 1 
ATOM 67   C CB  . TYR A 1 9   ? -26.254 10.798  -15.733 1.00 96.25 9   A 1 
ATOM 68   C CG  . TYR A 1 9   ? -26.180 9.441   -16.403 1.00 96.45 9   A 1 
ATOM 69   C CD1 . TYR A 1 9   ? -26.971 9.161   -17.536 1.00 91.84 9   A 1 
ATOM 70   C CD2 . TYR A 1 9   ? -25.275 8.467   -15.937 1.00 92.07 9   A 1 
ATOM 71   C CE1 . TYR A 1 9   ? -26.863 7.926   -18.193 1.00 91.32 9   A 1 
ATOM 72   C CE2 . TYR A 1 9   ? -25.158 7.227   -16.588 1.00 91.45 9   A 1 
ATOM 73   C CZ  . TYR A 1 9   ? -25.953 6.959   -17.719 1.00 94.51 9   A 1 
ATOM 74   O OH  . TYR A 1 9   ? -25.840 5.754   -18.363 1.00 93.27 9   A 1 
ATOM 75   N N   . SER A 1 10  ? -24.072 10.997  -18.160 1.00 96.07 10  A 1 
ATOM 76   C CA  . SER A 1 10  ? -23.984 10.705  -19.590 1.00 95.27 10  A 1 
ATOM 77   C C   . SER A 1 10  ? -23.436 9.297   -19.796 1.00 95.41 10  A 1 
ATOM 78   O O   . SER A 1 10  ? -22.571 8.851   -19.043 1.00 95.09 10  A 1 
ATOM 79   C CB  . SER A 1 10  ? -23.053 11.713  -20.264 1.00 94.15 10  A 1 
ATOM 80   O OG  . SER A 1 10  ? -22.950 11.457  -21.650 1.00 91.11 10  A 1 
ATOM 81   N N   . GLU A 1 11  ? -23.866 8.611   -20.873 1.00 93.39 11  A 1 
ATOM 82   C CA  . GLU A 1 11  ? -23.206 7.353   -21.266 1.00 92.29 11  A 1 
ATOM 83   C C   . GLU A 1 11  ? -21.724 7.542   -21.620 1.00 92.14 11  A 1 
ATOM 84   O O   . GLU A 1 11  ? -20.959 6.586   -21.610 1.00 89.29 11  A 1 
ATOM 85   C CB  . GLU A 1 11  ? -23.924 6.680   -22.442 1.00 90.12 11  A 1 
ATOM 86   C CG  . GLU A 1 11  ? -25.305 6.124   -22.089 1.00 79.40 11  A 1 
ATOM 87   C CD  . GLU A 1 11  ? -25.678 4.845   -22.859 1.00 75.40 11  A 1 
ATOM 88   O OE1 . GLU A 1 11  ? -26.676 4.201   -22.468 1.00 68.22 11  A 1 
ATOM 89   O OE2 . GLU A 1 11  ? -24.922 4.380   -23.742 1.00 69.59 11  A 1 
ATOM 90   N N   . GLN A 1 12  ? -21.294 8.772   -21.880 1.00 93.00 12  A 1 
ATOM 91   C CA  . GLN A 1 12  ? -19.886 9.099   -22.104 1.00 92.41 12  A 1 
ATOM 92   C C   . GLN A 1 12  ? -19.003 8.817   -20.879 1.00 93.40 12  A 1 
ATOM 93   O O   . GLN A 1 12  ? -17.800 8.670   -21.050 1.00 92.20 12  A 1 
ATOM 94   C CB  . GLN A 1 12  ? -19.748 10.564  -22.525 1.00 91.67 12  A 1 
ATOM 95   C CG  . GLN A 1 12  ? -20.375 10.843  -23.898 1.00 84.10 12  A 1 
ATOM 96   C CD  . GLN A 1 12  ? -20.246 12.313  -24.307 1.00 76.22 12  A 1 
ATOM 97   O OE1 . GLN A 1 12  ? -19.944 13.194  -23.521 1.00 66.77 12  A 1 
ATOM 98   N NE2 . GLN A 1 12  ? -20.481 12.627  -25.559 1.00 63.62 12  A 1 
ATOM 99   N N   . PHE A 1 13  ? -19.566 8.686   -19.678 1.00 93.45 13  A 1 
ATOM 100  C CA  . PHE A 1 13  ? -18.798 8.241   -18.507 1.00 93.36 13  A 1 
ATOM 101  C C   . PHE A 1 13  ? -18.137 6.873   -18.724 1.00 92.91 13  A 1 
ATOM 102  O O   . PHE A 1 13  ? -17.047 6.629   -18.216 1.00 91.02 13  A 1 
ATOM 103  C CB  . PHE A 1 13  ? -19.704 8.194   -17.272 1.00 93.47 13  A 1 
ATOM 104  C CG  . PHE A 1 13  ? -20.201 9.521   -16.730 1.00 94.95 13  A 1 
ATOM 105  C CD1 . PHE A 1 13  ? -19.666 10.754  -17.143 1.00 90.32 13  A 1 
ATOM 106  C CD2 . PHE A 1 13  ? -21.194 9.507   -15.728 1.00 88.71 13  A 1 
ATOM 107  C CE1 . PHE A 1 13  ? -20.116 11.951  -16.565 1.00 88.80 13  A 1 
ATOM 108  C CE2 . PHE A 1 13  ? -21.642 10.699  -15.147 1.00 88.88 13  A 1 
ATOM 109  C CZ  . PHE A 1 13  ? -21.104 11.923  -15.563 1.00 94.45 13  A 1 
ATOM 110  N N   . LEU A 1 14  ? -18.742 6.011   -19.549 1.00 92.96 14  A 1 
ATOM 111  C CA  . LEU A 1 14  ? -18.183 4.704   -19.891 1.00 91.69 14  A 1 
ATOM 112  C C   . LEU A 1 14  ? -16.920 4.800   -20.771 1.00 91.32 14  A 1 
ATOM 113  O O   . LEU A 1 14  ? -16.238 3.798   -20.951 1.00 89.66 14  A 1 
ATOM 114  C CB  . LEU A 1 14  ? -19.246 3.828   -20.569 1.00 91.46 14  A 1 
ATOM 115  C CG  . LEU A 1 14  ? -20.278 3.199   -19.602 1.00 87.81 14  A 1 
ATOM 116  C CD1 . LEU A 1 14  ? -21.308 4.194   -19.069 1.00 78.81 14  A 1 
ATOM 117  C CD2 . LEU A 1 14  ? -21.050 2.098   -20.335 1.00 78.35 14  A 1 
ATOM 118  N N   . GLN A 1 15  ? -16.592 5.974   -21.310 1.00 90.23 15  A 1 
ATOM 119  C CA  . GLN A 1 15  ? -15.334 6.197   -22.034 1.00 89.19 15  A 1 
ATOM 120  C C   . GLN A 1 15  ? -14.122 6.226   -21.099 1.00 90.75 15  A 1 
ATOM 121  O O   . GLN A 1 15  ? -13.011 5.964   -21.558 1.00 89.13 15  A 1 
ATOM 122  C CB  . GLN A 1 15  ? -15.401 7.501   -22.836 1.00 88.50 15  A 1 
ATOM 123  C CG  . GLN A 1 15  ? -16.463 7.457   -23.941 1.00 81.98 15  A 1 
ATOM 124  C CD  . GLN A 1 15  ? -16.541 8.760   -24.744 1.00 74.04 15  A 1 
ATOM 125  O OE1 . GLN A 1 15  ? -15.940 9.772   -24.436 1.00 64.94 15  A 1 
ATOM 126  N NE2 . GLN A 1 15  ? -17.303 8.777   -25.814 1.00 62.93 15  A 1 
ATOM 127  N N   . TYR A 1 16  ? -14.318 6.504   -19.818 1.00 90.08 16  A 1 
ATOM 128  C CA  . TYR A 1 16  ? -13.290 6.285   -18.800 1.00 91.08 16  A 1 
ATOM 129  C C   . TYR A 1 16  ? -13.202 4.785   -18.501 1.00 91.18 16  A 1 
ATOM 130  O O   . TYR A 1 16  ? -13.850 4.262   -17.589 1.00 89.42 16  A 1 
ATOM 131  C CB  . TYR A 1 16  ? -13.569 7.135   -17.562 1.00 91.82 16  A 1 
ATOM 132  C CG  . TYR A 1 16  ? -12.375 7.223   -16.635 1.00 91.99 16  A 1 
ATOM 133  C CD1 . TYR A 1 16  ? -12.143 6.241   -15.654 1.00 86.81 16  A 1 
ATOM 134  C CD2 . TYR A 1 16  ? -11.469 8.299   -16.759 1.00 84.40 16  A 1 
ATOM 135  C CE1 . TYR A 1 16  ? -11.031 6.330   -14.803 1.00 83.26 16  A 1 
ATOM 136  C CE2 . TYR A 1 16  ? -10.357 8.402   -15.910 1.00 82.48 16  A 1 
ATOM 137  C CZ  . TYR A 1 16  ? -10.139 7.415   -14.928 1.00 89.13 16  A 1 
ATOM 138  O OH  . TYR A 1 16  ? -9.059  7.514   -14.091 1.00 88.00 16  A 1 
ATOM 139  N N   . LYS A 1 17  ? -12.450 4.102   -19.342 1.00 89.25 17  A 1 
ATOM 140  C CA  . LYS A 1 17  ? -12.296 2.650   -19.310 1.00 89.94 17  A 1 
ATOM 141  C C   . LYS A 1 17  ? -10.864 2.267   -19.676 1.00 88.96 17  A 1 
ATOM 142  O O   . LYS A 1 17  ? -10.415 2.564   -20.781 1.00 85.60 17  A 1 
ATOM 143  C CB  . LYS A 1 17  ? -13.316 2.015   -20.268 1.00 88.85 17  A 1 
ATOM 144  C CG  . LYS A 1 17  ? -13.252 0.486   -20.224 1.00 87.71 17  A 1 
ATOM 145  C CD  . LYS A 1 17  ? -14.329 -0.160  -21.102 1.00 83.91 17  A 1 
ATOM 146  C CE  . LYS A 1 17  ? -14.150 -1.673  -20.994 1.00 78.90 17  A 1 
ATOM 147  N NZ  . LYS A 1 17  ? -15.113 -2.437  -21.810 1.00 68.90 17  A 1 
ATOM 148  N N   . PHE A 1 18  ? -10.197 1.570   -18.777 1.00 90.87 18  A 1 
ATOM 149  C CA  . PHE A 1 18  ? -8.827  1.094   -19.000 1.00 89.03 18  A 1 
ATOM 150  C C   . PHE A 1 18  ? -8.800  -0.098  -19.964 1.00 88.96 18  A 1 
ATOM 151  O O   . PHE A 1 18  ? -8.284  0.006   -21.078 1.00 84.37 18  A 1 
ATOM 152  C CB  . PHE A 1 18  ? -8.192  0.770   -17.644 1.00 87.91 18  A 1 
ATOM 153  C CG  . PHE A 1 18  ? -8.145  1.947   -16.692 1.00 89.86 18  A 1 
ATOM 154  C CD1 . PHE A 1 18  ? -7.269  3.018   -16.941 1.00 84.28 18  A 1 
ATOM 155  C CD2 . PHE A 1 18  ? -8.981  1.988   -15.561 1.00 84.80 18  A 1 
ATOM 156  C CE1 . PHE A 1 18  ? -7.220  4.113   -16.067 1.00 83.70 18  A 1 
ATOM 157  C CE2 . PHE A 1 18  ? -8.935  3.081   -14.680 1.00 84.03 18  A 1 
ATOM 158  C CZ  . PHE A 1 18  ? -8.052  4.144   -14.932 1.00 89.30 18  A 1 
ATOM 159  N N   . HIS A 1 19  ? -9.405  -1.211  -19.559 1.00 88.75 19  A 1 
ATOM 160  C CA  . HIS A 1 19  ? -9.599  -2.415  -20.370 1.00 87.49 19  A 1 
ATOM 161  C C   . HIS A 1 19  ? -10.761 -3.258  -19.814 1.00 87.95 19  A 1 
ATOM 162  O O   . HIS A 1 19  ? -11.353 -2.913  -18.794 1.00 85.61 19  A 1 
ATOM 163  C CB  . HIS A 1 19  ? -8.282  -3.210  -20.442 1.00 85.43 19  A 1 
ATOM 164  C CG  . HIS A 1 19  ? -7.755  -3.644  -19.102 1.00 84.74 19  A 1 
ATOM 165  N ND1 . HIS A 1 19  ? -8.177  -4.720  -18.356 1.00 75.54 19  A 1 
ATOM 166  C CD2 . HIS A 1 19  ? -6.725  -3.047  -18.413 1.00 72.96 19  A 1 
ATOM 167  C CE1 . HIS A 1 19  ? -7.420  -4.775  -17.250 1.00 75.07 19  A 1 
ATOM 168  N NE2 . HIS A 1 19  ? -6.529  -3.772  -17.248 1.00 76.71 19  A 1 
ATOM 169  N N   . ASP A 1 20  ? -11.110 -4.342  -20.498 1.00 84.66 20  A 1 
ATOM 170  C CA  . ASP A 1 20  ? -12.311 -5.123  -20.160 1.00 83.50 20  A 1 
ATOM 171  C C   . ASP A 1 20  ? -12.236 -5.826  -18.794 1.00 83.15 20  A 1 
ATOM 172  O O   . ASP A 1 20  ? -13.257 -5.942  -18.121 1.00 80.47 20  A 1 
ATOM 173  C CB  . ASP A 1 20  ? -12.604 -6.136  -21.281 1.00 81.97 20  A 1 
ATOM 174  C CG  . ASP A 1 20  ? -13.083 -5.469  -22.577 1.00 79.49 20  A 1 
ATOM 175  O OD1 . ASP A 1 20  ? -13.721 -4.396  -22.491 1.00 73.60 20  A 1 
ATOM 176  O OD2 . ASP A 1 20  ? -12.846 -6.026  -23.665 1.00 74.01 20  A 1 
ATOM 177  N N   . ASP A 1 21  ? -11.040 -6.219  -18.368 1.00 82.90 21  A 1 
ATOM 178  C CA  . ASP A 1 21  ? -10.814 -6.944  -17.107 1.00 81.58 21  A 1 
ATOM 179  C C   . ASP A 1 21  ? -10.412 -6.021  -15.941 1.00 83.23 21  A 1 
ATOM 180  O O   . ASP A 1 21  ? -10.107 -6.491  -14.844 1.00 79.83 21  A 1 
ATOM 181  C CB  . ASP A 1 21  ? -9.761  -8.042  -17.335 1.00 78.21 21  A 1 
ATOM 182  C CG  . ASP A 1 21  ? -10.143 -9.001  -18.466 1.00 71.07 21  A 1 
ATOM 183  O OD1 . ASP A 1 21  ? -11.301 -9.474  -18.467 1.00 63.74 21  A 1 
ATOM 184  O OD2 . ASP A 1 21  ? -9.275  -9.237  -19.334 1.00 63.20 21  A 1 
ATOM 185  N N   . HIS A 1 22  ? -10.398 -4.704  -16.158 1.00 86.36 22  A 1 
ATOM 186  C CA  . HIS A 1 22  ? -10.031 -3.752  -15.113 1.00 88.67 22  A 1 
ATOM 187  C C   . HIS A 1 22  ? -11.145 -3.644  -14.052 1.00 88.88 22  A 1 
ATOM 188  O O   . HIS A 1 22  ? -12.317 -3.524  -14.418 1.00 87.09 22  A 1 
ATOM 189  C CB  . HIS A 1 22  ? -9.696  -2.397  -15.742 1.00 88.77 22  A 1 
ATOM 190  C CG  . HIS A 1 22  ? -8.995  -1.483  -14.775 1.00 89.60 22  A 1 
ATOM 191  N ND1 . HIS A 1 22  ? -9.593  -0.634  -13.872 1.00 83.29 22  A 1 
ATOM 192  C CD2 . HIS A 1 22  ? -7.638  -1.385  -14.588 1.00 80.78 22  A 1 
ATOM 193  C CE1 . HIS A 1 22  ? -8.621  -0.038  -13.157 1.00 83.53 22  A 1 
ATOM 194  N NE2 . HIS A 1 22  ? -7.423  -0.473  -13.567 1.00 84.98 22  A 1 
ATOM 195  N N   . PRO A 1 23  ? -10.819 -3.640  -12.752 1.00 89.12 23  A 1 
ATOM 196  C CA  . PRO A 1 23  ? -11.828 -3.622  -11.686 1.00 88.44 23  A 1 
ATOM 197  C C   . PRO A 1 23  ? -12.633 -2.323  -11.657 1.00 90.61 23  A 1 
ATOM 198  O O   . PRO A 1 23  ? -13.823 -2.350  -11.349 1.00 89.73 23  A 1 
ATOM 199  C CB  . PRO A 1 23  ? -11.041 -3.819  -10.385 1.00 86.20 23  A 1 
ATOM 200  C CG  . PRO A 1 23  ? -9.663  -3.254  -10.723 1.00 84.92 23  A 1 
ATOM 201  C CD  . PRO A 1 23  ? -9.497  -3.625  -12.199 1.00 88.39 23  A 1 
ATOM 202  N N   . PHE A 1 24  ? -12.018 -1.199  -12.017 1.00 87.18 24  A 1 
ATOM 203  C CA  . PHE A 1 24  ? -12.715 0.073   -12.164 1.00 88.05 24  A 1 
ATOM 204  C C   . PHE A 1 24  ? -13.545 0.057   -13.449 1.00 88.08 24  A 1 
ATOM 205  O O   . PHE A 1 24  ? -13.023 0.205   -14.558 1.00 87.34 24  A 1 
ATOM 206  C CB  . PHE A 1 24  ? -11.717 1.235   -12.122 1.00 88.83 24  A 1 
ATOM 207  C CG  . PHE A 1 24  ? -12.401 2.577   -11.978 1.00 89.42 24  A 1 
ATOM 208  C CD1 . PHE A 1 24  ? -12.927 3.241   -13.101 1.00 84.79 24  A 1 
ATOM 209  C CD2 . PHE A 1 24  ? -12.543 3.154   -10.699 1.00 83.94 24  A 1 
ATOM 210  C CE1 . PHE A 1 24  ? -13.590 4.472   -12.948 1.00 81.63 24  A 1 
ATOM 211  C CE2 . PHE A 1 24  ? -13.198 4.386   -10.544 1.00 81.58 24  A 1 
ATOM 212  C CZ  . PHE A 1 24  ? -13.726 5.046   -11.671 1.00 86.48 24  A 1 
ATOM 213  N N   . ASN A 1 25  ? -14.847 -0.119  -13.294 1.00 91.43 25  A 1 
ATOM 214  C CA  . ASN A 1 25  ? -15.763 -0.258  -14.419 1.00 92.01 25  A 1 
ATOM 215  C C   . ASN A 1 25  ? -16.973 0.681   -14.274 1.00 92.70 25  A 1 
ATOM 216  O O   . ASN A 1 25  ? -17.904 0.420   -13.509 1.00 92.18 25  A 1 
ATOM 217  C CB  . ASN A 1 25  ? -16.145 -1.743  -14.544 1.00 90.60 25  A 1 
ATOM 218  C CG  . ASN A 1 25  ? -16.964 -2.039  -15.791 1.00 89.97 25  A 1 
ATOM 219  O OD1 . ASN A 1 25  ? -17.492 -1.168  -16.463 1.00 86.01 25  A 1 
ATOM 220  N ND2 . ASN A 1 25  ? -17.103 -3.301  -16.129 1.00 83.17 25  A 1 
ATOM 221  N N   . GLN A 1 26  ? -16.985 1.737   -15.071 1.00 91.74 26  A 1 
ATOM 222  C CA  . GLN A 1 26  ? -18.065 2.736   -15.064 1.00 93.28 26  A 1 
ATOM 223  C C   . GLN A 1 26  ? -19.434 2.195   -15.534 1.00 94.70 26  A 1 
ATOM 224  O O   . GLN A 1 26  ? -20.433 2.909   -15.443 1.00 92.79 26  A 1 
ATOM 225  C CB  . GLN A 1 26  ? -17.641 3.967   -15.881 1.00 90.62 26  A 1 
ATOM 226  C CG  . GLN A 1 26  ? -16.474 4.763   -15.271 1.00 88.04 26  A 1 
ATOM 227  C CD  . GLN A 1 26  ? -16.843 5.564   -14.019 1.00 86.45 26  A 1 
ATOM 228  O OE1 . GLN A 1 26  ? -17.466 5.076   -13.091 1.00 78.11 26  A 1 
ATOM 229  N NE2 . GLN A 1 26  ? -16.463 6.819   -13.948 1.00 76.83 26  A 1 
ATOM 230  N N   . LEU A 1 27  ? -19.521 0.946   -15.959 1.00 93.57 27  A 1 
ATOM 231  C CA  . LEU A 1 27  ? -20.810 0.277   -16.181 1.00 93.83 27  A 1 
ATOM 232  C C   . LEU A 1 27  ? -21.698 0.338   -14.927 1.00 95.32 27  A 1 
ATOM 233  O O   . LEU A 1 27  ? -22.914 0.469   -15.052 1.00 95.44 27  A 1 
ATOM 234  C CB  . LEU A 1 27  ? -20.561 -1.177  -16.615 1.00 93.56 27  A 1 
ATOM 235  C CG  . LEU A 1 27  ? -21.833 -1.929  -17.070 1.00 89.49 27  A 1 
ATOM 236  C CD1 . LEU A 1 27  ? -22.423 -1.329  -18.351 1.00 83.14 27  A 1 
ATOM 237  C CD2 . LEU A 1 27  ? -21.497 -3.393  -17.343 1.00 83.73 27  A 1 
ATOM 238  N N   . ARG A 1 28  ? -21.101 0.343   -13.741 1.00 95.72 28  A 1 
ATOM 239  C CA  . ARG A 1 28  ? -21.790 0.517   -12.453 1.00 96.24 28  A 1 
ATOM 240  C C   . ARG A 1 28  ? -22.636 1.799   -12.397 1.00 97.39 28  A 1 
ATOM 241  O O   . ARG A 1 28  ? -23.737 1.773   -11.849 1.00 97.14 28  A 1 
ATOM 242  C CB  . ARG A 1 28  ? -20.738 0.445   -11.335 1.00 94.10 28  A 1 
ATOM 243  C CG  . ARG A 1 28  ? -19.812 1.669   -11.268 1.00 91.59 28  A 1 
ATOM 244  C CD  . ARG A 1 28  ? -18.527 1.381   -10.508 1.00 91.45 28  A 1 
ATOM 245  N NE  . ARG A 1 28  ? -17.642 2.549   -10.548 1.00 91.38 28  A 1 
ATOM 246  C CZ  . ARG A 1 28  ? -16.759 2.914   -9.638  1.00 93.08 28  A 1 
ATOM 247  N NH1 . ARG A 1 28  ? -16.511 2.194   -8.586  1.00 85.95 28  A 1 
ATOM 248  N NH2 . ARG A 1 28  ? -16.111 4.026   -9.775  1.00 87.41 28  A 1 
ATOM 249  N N   . VAL A 1 29  ? -22.163 2.895   -13.005 1.00 95.89 29  A 1 
ATOM 250  C CA  . VAL A 1 29  ? -22.912 4.166   -13.075 1.00 96.57 29  A 1 
ATOM 251  C C   . VAL A 1 29  ? -24.149 3.997   -13.954 1.00 96.90 29  A 1 
ATOM 252  O O   . VAL A 1 29  ? -25.249 4.366   -13.548 1.00 97.02 29  A 1 
ATOM 253  C CB  . VAL A 1 29  ? -22.040 5.326   -13.596 1.00 96.56 29  A 1 
ATOM 254  C CG1 . VAL A 1 29  ? -22.800 6.653   -13.510 1.00 92.07 29  A 1 
ATOM 255  C CG2 . VAL A 1 29  ? -20.742 5.481   -12.789 1.00 90.35 29  A 1 
ATOM 256  N N   . LYS A 1 30  ? -23.990 3.368   -15.118 1.00 95.82 30  A 1 
ATOM 257  C CA  . LYS A 1 30  ? -25.103 3.063   -16.029 1.00 95.90 30  A 1 
ATOM 258  C C   . LYS A 1 30  ? -26.125 2.120   -15.387 1.00 96.36 30  A 1 
ATOM 259  O O   . LYS A 1 30  ? -27.324 2.349   -15.517 1.00 96.58 30  A 1 
ATOM 260  C CB  . LYS A 1 30  ? -24.548 2.511   -17.352 1.00 95.57 30  A 1 
ATOM 261  C CG  . LYS A 1 30  ? -25.666 2.218   -18.371 1.00 93.99 30  A 1 
ATOM 262  C CD  . LYS A 1 30  ? -25.098 1.920   -19.762 1.00 91.26 30  A 1 
ATOM 263  C CE  . LYS A 1 30  ? -26.243 1.638   -20.740 1.00 87.17 30  A 1 
ATOM 264  N NZ  . LYS A 1 30  ? -25.808 1.774   -22.154 1.00 80.34 30  A 1 
ATOM 265  N N   . MET A 1 31  ? -25.666 1.104   -14.674 1.00 96.87 31  A 1 
ATOM 266  C CA  . MET A 1 31  ? -26.543 0.185   -13.938 1.00 97.13 31  A 1 
ATOM 267  C C   . MET A 1 31  ? -27.338 0.904   -12.838 1.00 97.62 31  A 1 
ATOM 268  O O   . MET A 1 31  ? -28.512 0.606   -12.642 1.00 97.57 31  A 1 
ATOM 269  C CB  . MET A 1 31  ? -25.715 -0.940  -13.311 1.00 96.81 31  A 1 
ATOM 270  C CG  . MET A 1 31  ? -25.180 -1.931  -14.350 1.00 94.24 31  A 1 
ATOM 271  S SD  . MET A 1 31  ? -24.057 -3.182  -13.662 1.00 92.45 31  A 1 
ATOM 272  C CE  . MET A 1 31  ? -25.188 -4.107  -12.597 1.00 82.89 31  A 1 
ATOM 273  N N   . THR A 1 32  ? -26.711 1.857   -12.155 1.00 97.31 32  A 1 
ATOM 274  C CA  . THR A 1 32  ? -27.377 2.677   -11.134 1.00 97.78 32  A 1 
ATOM 275  C C   . THR A 1 32  ? -28.415 3.603   -11.764 1.00 97.85 32  A 1 
ATOM 276  O O   . THR A 1 32  ? -29.551 3.657   -11.301 1.00 97.83 32  A 1 
ATOM 277  C CB  . THR A 1 32  ? -26.368 3.523   -10.350 1.00 97.95 32  A 1 
ATOM 278  O OG1 . THR A 1 32  ? -25.345 2.713   -9.829  1.00 95.19 32  A 1 
ATOM 279  C CG2 . THR A 1 32  ? -27.035 4.244   -9.175  1.00 92.63 32  A 1 
ATOM 280  N N   . TYR A 1 33  ? -28.041 4.298   -12.835 1.00 97.52 33  A 1 
ATOM 281  C CA  . TYR A 1 33  ? -28.966 5.124   -13.615 1.00 97.07 33  A 1 
ATOM 282  C C   . TYR A 1 33  ? -30.178 4.313   -14.081 1.00 97.03 33  A 1 
ATOM 283  O O   . TYR A 1 33  ? -31.318 4.720   -13.863 1.00 96.93 33  A 1 
ATOM 284  C CB  . TYR A 1 33  ? -28.203 5.719   -14.806 1.00 96.79 33  A 1 
ATOM 285  C CG  . TYR A 1 33  ? -29.099 6.339   -15.857 1.00 95.87 33  A 1 
ATOM 286  C CD1 . TYR A 1 33  ? -29.431 5.622   -17.025 1.00 91.23 33  A 1 
ATOM 287  C CD2 . TYR A 1 33  ? -29.644 7.622   -15.650 1.00 91.88 33  A 1 
ATOM 288  C CE1 . TYR A 1 33  ? -30.297 6.183   -17.984 1.00 90.24 33  A 1 
ATOM 289  C CE2 . TYR A 1 33  ? -30.511 8.192   -16.598 1.00 90.14 33  A 1 
ATOM 290  C CZ  . TYR A 1 33  ? -30.834 7.468   -17.766 1.00 92.44 33  A 1 
ATOM 291  O OH  . TYR A 1 33  ? -31.682 8.020   -18.693 1.00 90.93 33  A 1 
ATOM 292  N N   . ASP A 1 34  ? -29.937 3.143   -14.648 1.00 96.99 34  A 1 
ATOM 293  C CA  . ASP A 1 34  ? -30.990 2.256   -15.135 1.00 96.79 34  A 1 
ATOM 294  C C   . ASP A 1 34  ? -31.887 1.733   -14.000 1.00 96.89 34  A 1 
ATOM 295  O O   . ASP A 1 34  ? -33.107 1.656   -14.161 1.00 96.50 34  A 1 
ATOM 296  C CB  . ASP A 1 34  ? -30.322 1.114   -15.910 1.00 96.47 34  A 1 
ATOM 297  C CG  . ASP A 1 34  ? -31.349 0.209   -16.567 1.00 95.21 34  A 1 
ATOM 298  O OD1 . ASP A 1 34  ? -32.105 0.683   -17.445 1.00 88.83 34  A 1 
ATOM 299  O OD2 . ASP A 1 34  ? -31.390 -0.994  -16.242 1.00 88.15 34  A 1 
ATOM 300  N N   . LEU A 1 35  ? -31.325 1.454   -12.829 1.00 97.50 35  A 1 
ATOM 301  C CA  . LEU A 1 35  ? -32.091 1.084   -11.636 1.00 97.49 35  A 1 
ATOM 302  C C   . LEU A 1 35  ? -33.019 2.223   -11.195 1.00 97.34 35  A 1 
ATOM 303  O O   . LEU A 1 35  ? -34.214 2.001   -10.993 1.00 97.16 35  A 1 
ATOM 304  C CB  . LEU A 1 35  ? -31.111 0.662   -10.522 1.00 97.73 35  A 1 
ATOM 305  C CG  . LEU A 1 35  ? -31.778 0.273   -9.187  1.00 97.14 35  A 1 
ATOM 306  C CD1 . LEU A 1 35  ? -32.810 -0.845  -9.338  1.00 90.81 35  A 1 
ATOM 307  C CD2 . LEU A 1 35  ? -30.707 -0.208  -8.206  1.00 91.28 35  A 1 
ATOM 308  N N   . LEU A 1 36  ? -32.492 3.442   -11.104 1.00 97.82 36  A 1 
ATOM 309  C CA  . LEU A 1 36  ? -33.270 4.623   -10.716 1.00 97.45 36  A 1 
ATOM 310  C C   . LEU A 1 36  ? -34.368 4.965   -11.733 1.00 96.93 36  A 1 
ATOM 311  O O   . LEU A 1 36  ? -35.492 5.287   -11.339 1.00 96.47 36  A 1 
ATOM 312  C CB  . LEU A 1 36  ? -32.316 5.811   -10.529 1.00 97.61 36  A 1 
ATOM 313  C CG  . LEU A 1 36  ? -31.378 5.692   -9.315  1.00 97.56 36  A 1 
ATOM 314  C CD1 . LEU A 1 36  ? -30.365 6.832   -9.349  1.00 94.43 36  A 1 
ATOM 315  C CD2 . LEU A 1 36  ? -32.147 5.761   -7.990  1.00 94.46 36  A 1 
ATOM 316  N N   . CYS A 1 37  ? -34.072 4.843   -13.030 1.00 97.03 37  A 1 
ATOM 317  C CA  . CYS A 1 37  ? -35.073 5.007   -14.088 1.00 96.13 37  A 1 
ATOM 318  C C   . CYS A 1 37  ? -36.164 3.931   -14.008 1.00 95.72 37  A 1 
ATOM 319  O O   . CYS A 1 37  ? -37.347 4.246   -14.103 1.00 94.95 37  A 1 
ATOM 320  C CB  . CYS A 1 37  ? -34.375 4.968   -15.451 1.00 95.66 37  A 1 
ATOM 321  S SG  . CYS A 1 37  ? -33.418 6.489   -15.706 1.00 92.43 37  A 1 
ATOM 322  N N   . THR A 1 38  ? -35.774 2.678   -13.783 1.00 96.60 38  A 1 
ATOM 323  C CA  . THR A 1 38  ? -36.714 1.549   -13.667 1.00 96.27 38  A 1 
ATOM 324  C C   . THR A 1 38  ? -37.645 1.707   -12.460 1.00 96.02 38  A 1 
ATOM 325  O O   . THR A 1 38  ? -38.823 1.368   -12.540 1.00 95.07 38  A 1 
ATOM 326  C CB  . THR A 1 38  ? -35.950 0.216   -13.571 1.00 96.25 38  A 1 
ATOM 327  O OG1 . THR A 1 38  ? -35.097 0.063   -14.689 1.00 92.14 38  A 1 
ATOM 328  C CG2 . THR A 1 38  ? -36.875 -0.999  -13.578 1.00 91.08 38  A 1 
ATOM 329  N N   . LEU A 1 39  ? -37.145 2.279   -11.374 1.00 96.86 39  A 1 
ATOM 330  C CA  . LEU A 1 39  ? -37.942 2.621   -10.192 1.00 95.95 39  A 1 
ATOM 331  C C   . LEU A 1 39  ? -38.876 3.822   -10.409 1.00 95.51 39  A 1 
ATOM 332  O O   . LEU A 1 39  ? -39.776 4.048   -9.597  1.00 93.87 39  A 1 
ATOM 333  C CB  . LEU A 1 39  ? -36.983 2.925   -9.030  1.00 95.47 39  A 1 
ATOM 334  C CG  . LEU A 1 39  ? -36.322 1.676   -8.429  1.00 92.76 39  A 1 
ATOM 335  C CD1 . LEU A 1 39  ? -35.102 2.115   -7.624  1.00 88.07 39  A 1 
ATOM 336  C CD2 . LEU A 1 39  ? -37.286 0.937   -7.498  1.00 87.45 39  A 1 
ATOM 337  N N   . GLY A 1 40  ? -38.656 4.624   -11.444 1.00 95.49 40  A 1 
ATOM 338  C CA  . GLY A 1 40  ? -39.307 5.932   -11.601 1.00 94.66 40  A 1 
ATOM 339  C C   . GLY A 1 40  ? -38.853 6.962   -10.558 1.00 94.94 40  A 1 
ATOM 340  O O   . GLY A 1 40  ? -39.569 7.928   -10.284 1.00 92.83 40  A 1 
ATOM 341  N N   . ALA A 1 41  ? -37.687 6.755   -9.961  1.00 96.03 41  A 1 
ATOM 342  C CA  . ALA A 1 41  ? -37.125 7.606   -8.912  1.00 96.22 41  A 1 
ATOM 343  C C   . ALA A 1 41  ? -36.250 8.750   -9.451  1.00 96.33 41  A 1 
ATOM 344  O O   . ALA A 1 41  ? -35.872 9.647   -8.694  1.00 94.95 41  A 1 
ATOM 345  C CB  . ALA A 1 41  ? -36.350 6.709   -7.944  1.00 95.86 41  A 1 
ATOM 346  N N   . LEU A 1 42  ? -35.939 8.731   -10.737 1.00 96.15 42  A 1 
ATOM 347  C CA  . LEU A 1 42  ? -35.188 9.763   -11.446 1.00 96.33 42  A 1 
ATOM 348  C C   . LEU A 1 42  ? -36.047 10.318  -12.589 1.00 95.51 42  A 1 
ATOM 349  O O   . LEU A 1 42  ? -36.442 9.582   -13.491 1.00 93.20 42  A 1 
ATOM 350  C CB  . LEU A 1 42  ? -33.866 9.139   -11.932 1.00 95.92 42  A 1 
ATOM 351  C CG  . LEU A 1 42  ? -32.983 10.075  -12.773 1.00 95.61 42  A 1 
ATOM 352  C CD1 . LEU A 1 42  ? -32.532 11.310  -11.996 1.00 92.27 42  A 1 
ATOM 353  C CD2 . LEU A 1 42  ? -31.735 9.322   -13.225 1.00 91.92 42  A 1 
ATOM 354  N N   . GLU A 1 43  ? -36.334 11.621  -12.555 1.00 95.25 43  A 1 
ATOM 355  C CA  . GLU A 1 43  ? -37.069 12.302  -13.625 1.00 94.20 43  A 1 
ATOM 356  C C   . GLU A 1 43  ? -36.092 12.890  -14.659 1.00 94.93 43  A 1 
ATOM 357  O O   . GLU A 1 43  ? -35.082 13.482  -14.288 1.00 93.29 43  A 1 
ATOM 358  C CB  . GLU A 1 43  ? -37.970 13.419  -13.051 1.00 91.39 43  A 1 
ATOM 359  C CG  . GLU A 1 43  ? -39.093 12.942  -12.102 1.00 83.19 43  A 1 
ATOM 360  C CD  . GLU A 1 43  ? -40.020 14.086  -11.621 1.00 78.79 43  A 1 
ATOM 361  O OE1 . GLU A 1 43  ? -40.870 13.882  -10.724 1.00 70.78 43  A 1 
ATOM 362  O OE2 . GLU A 1 43  ? -39.966 15.231  -12.130 1.00 72.07 43  A 1 
ATOM 363  N N   . ASP A 1 44  ? -36.453 12.869  -15.950 1.00 92.96 44  A 1 
ATOM 364  C CA  . ASP A 1 44  ? -35.614 13.409  -17.040 1.00 92.43 44  A 1 
ATOM 365  C C   . ASP A 1 44  ? -35.118 14.846  -16.790 1.00 93.00 44  A 1 
ATOM 366  O O   . ASP A 1 44  ? -33.985 15.195  -17.099 1.00 91.59 44  A 1 
ATOM 367  C CB  . ASP A 1 44  ? -36.411 13.417  -18.357 1.00 90.75 44  A 1 
ATOM 368  C CG  . ASP A 1 44  ? -36.695 12.035  -18.936 1.00 81.05 44  A 1 
ATOM 369  O OD1 . ASP A 1 44  ? -36.020 11.074  -18.527 1.00 73.12 44  A 1 
ATOM 370  O OD2 . ASP A 1 44  ? -37.604 11.964  -19.794 1.00 70.96 44  A 1 
ATOM 371  N N   . ARG A 1 45  ? -35.959 15.690  -16.195 1.00 93.33 45  A 1 
ATOM 372  C CA  . ARG A 1 45  ? -35.626 17.089  -15.872 1.00 93.22 45  A 1 
ATOM 373  C C   . ARG A 1 45  ? -34.575 17.234  -14.768 1.00 94.79 45  A 1 
ATOM 374  O O   . ARG A 1 45  ? -34.068 18.335  -14.584 1.00 93.04 45  A 1 
ATOM 375  C CB  . ARG A 1 45  ? -36.909 17.844  -15.516 1.00 90.37 45  A 1 
ATOM 376  C CG  . ARG A 1 45  ? -37.513 17.343  -14.202 1.00 78.73 45  A 1 
ATOM 377  C CD  . ARG A 1 45  ? -38.848 18.043  -13.920 1.00 74.10 45  A 1 
ATOM 378  N NE  . ARG A 1 45  ? -39.379 17.552  -12.654 1.00 63.11 45  A 1 
ATOM 379  C CZ  . ARG A 1 45  ? -39.686 18.264  -11.592 1.00 55.65 45  A 1 
ATOM 380  N NH1 . ARG A 1 45  ? -39.879 19.555  -11.630 1.00 51.33 45  A 1 
ATOM 381  N NH2 . ARG A 1 45  ? -39.759 17.661  -10.460 1.00 48.47 45  A 1 
ATOM 382  N N   . GLN A 1 46  ? -34.301 16.181  -14.023 1.00 95.09 46  A 1 
ATOM 383  C CA  . GLN A 1 46  ? -33.243 16.149  -13.006 1.00 95.95 46  A 1 
ATOM 384  C C   . GLN A 1 46  ? -31.891 15.753  -13.613 1.00 96.81 46  A 1 
ATOM 385  O O   . GLN A 1 46  ? -30.862 16.021  -13.011 1.00 96.29 46  A 1 
ATOM 386  C CB  . GLN A 1 46  ? -33.628 15.173  -11.882 1.00 95.28 46  A 1 
ATOM 387  C CG  . GLN A 1 46  ? -34.903 15.594  -11.135 1.00 94.37 46  A 1 
ATOM 388  C CD  . GLN A 1 46  ? -35.332 14.546  -10.109 1.00 94.93 46  A 1 
ATOM 389  O OE1 . GLN A 1 46  ? -35.728 13.441  -10.445 1.00 89.29 46  A 1 
ATOM 390  N NE2 . GLN A 1 46  ? -35.275 14.852  -8.836  1.00 88.30 46  A 1 
ATOM 391  N N   . ILE A 1 47  ? -31.904 15.149  -14.798 1.00 95.94 47  A 1 
ATOM 392  C CA  . ILE A 1 47  ? -30.691 14.720  -15.487 1.00 95.92 47  A 1 
ATOM 393  C C   . ILE A 1 47  ? -30.017 15.942  -16.117 1.00 95.73 47  A 1 
ATOM 394  O O   . ILE A 1 47  ? -30.606 16.651  -16.934 1.00 94.82 47  A 1 
ATOM 395  C CB  . ILE A 1 47  ? -30.984 13.609  -16.519 1.00 95.62 47  A 1 
ATOM 396  C CG1 . ILE A 1 47  ? -31.700 12.407  -15.853 1.00 93.60 47  A 1 
ATOM 397  C CG2 . ILE A 1 47  ? -29.666 13.146  -17.179 1.00 93.17 47  A 1 
ATOM 398  C CD1 . ILE A 1 47  ? -32.204 11.351  -16.846 1.00 87.55 47  A 1 
ATOM 399  N N   . VAL A 1 48  ? -28.768 16.168  -15.750 1.00 95.80 48  A 1 
ATOM 400  C CA  . VAL A 1 48  ? -27.935 17.244  -16.294 1.00 96.01 48  A 1 
ATOM 401  C C   . VAL A 1 48  ? -26.779 16.619  -17.067 1.00 96.59 48  A 1 
ATOM 402  O O   . VAL A 1 48  ? -26.067 15.758  -16.555 1.00 96.52 48  A 1 
ATOM 403  C CB  . VAL A 1 48  ? -27.442 18.194  -15.186 1.00 95.26 48  A 1 
ATOM 404  C CG1 . VAL A 1 48  ? -26.671 19.376  -15.784 1.00 89.69 48  A 1 
ATOM 405  C CG2 . VAL A 1 48  ? -28.620 18.774  -14.385 1.00 89.56 48  A 1 
ATOM 406  N N   . ALA A 1 49  ? -26.595 17.048  -18.308 1.00 95.45 49  A 1 
ATOM 407  C CA  . ALA A 1 49  ? -25.473 16.582  -19.110 1.00 95.45 49  A 1 
ATOM 408  C C   . ALA A 1 49  ? -24.151 17.175  -18.581 1.00 95.82 49  A 1 
ATOM 409  O O   . ALA A 1 49  ? -24.072 18.388  -18.359 1.00 95.18 49  A 1 
ATOM 410  C CB  . ALA A 1 49  ? -25.714 16.942  -20.579 1.00 94.15 49  A 1 
ATOM 411  N N   . PRO A 1 50  ? -23.110 16.357  -18.418 1.00 96.44 50  A 1 
ATOM 412  C CA  . PRO A 1 50  ? -21.791 16.849  -18.048 1.00 96.49 50  A 1 
ATOM 413  C C   . PRO A 1 50  ? -21.153 17.626  -19.200 1.00 96.39 50  A 1 
ATOM 414  O O   . PRO A 1 50  ? -21.454 17.418  -20.377 1.00 95.22 50  A 1 
ATOM 415  C CB  . PRO A 1 50  ? -20.986 15.599  -17.692 1.00 95.74 50  A 1 
ATOM 416  C CG  . PRO A 1 50  ? -21.586 14.534  -18.610 1.00 94.57 50  A 1 
ATOM 417  C CD  . PRO A 1 50  ? -23.070 14.916  -18.644 1.00 95.98 50  A 1 
ATOM 418  N N   . ARG A 1 51  ? -20.205 18.474  -18.855 1.00 96.33 51  A 1 
ATOM 419  C CA  . ARG A 1 51  ? -19.263 19.109  -19.781 1.00 96.02 51  A 1 
ATOM 420  C C   . ARG A 1 51  ? -17.850 18.606  -19.495 1.00 96.89 51  A 1 
ATOM 421  O O   . ARG A 1 51  ? -17.582 18.142  -18.392 1.00 96.16 51  A 1 
ATOM 422  C CB  . ARG A 1 51  ? -19.372 20.636  -19.672 1.00 92.91 51  A 1 
ATOM 423  C CG  . ARG A 1 51  ? -18.932 21.164  -18.295 1.00 88.69 51  A 1 
ATOM 424  C CD  . ARG A 1 51  ? -19.042 22.687  -18.237 1.00 87.70 51  A 1 
ATOM 425  N NE  . ARG A 1 51  ? -18.590 23.219  -16.947 1.00 88.17 51  A 1 
ATOM 426  C CZ  . ARG A 1 51  ? -17.342 23.518  -16.604 1.00 89.91 51  A 1 
ATOM 427  N NH1 . ARG A 1 51  ? -16.326 23.305  -17.385 1.00 81.11 51  A 1 
ATOM 428  N NH2 . ARG A 1 51  ? -17.108 24.058  -15.451 1.00 85.00 51  A 1 
ATOM 429  N N   . MET A 1 52  ? -16.943 18.760  -20.439 1.00 95.76 52  A 1 
ATOM 430  C CA  . MET A 1 52  ? -15.520 18.603  -20.131 1.00 96.08 52  A 1 
ATOM 431  C C   . MET A 1 52  ? -15.021 19.786  -19.299 1.00 96.63 52  A 1 
ATOM 432  O O   . MET A 1 52  ? -15.404 20.932  -19.555 1.00 95.83 52  A 1 
ATOM 433  C CB  . MET A 1 52  ? -14.699 18.474  -21.413 1.00 94.08 52  A 1 
ATOM 434  C CG  . MET A 1 52  ? -14.822 17.079  -22.033 1.00 84.20 52  A 1 
ATOM 435  S SD  . MET A 1 52  ? -13.884 16.855  -23.576 1.00 83.27 52  A 1 
ATOM 436  C CE  . MET A 1 52  ? -12.193 17.160  -22.998 1.00 72.69 52  A 1 
ATOM 437  N N   . ALA A 1 53  ? -14.150 19.511  -18.341 1.00 96.44 53  A 1 
ATOM 438  C CA  . ALA A 1 53  ? -13.337 20.551  -17.725 1.00 97.06 53  A 1 
ATOM 439  C C   . ALA A 1 53  ? -12.369 21.131  -18.765 1.00 97.20 53  A 1 
ATOM 440  O O   . ALA A 1 53  ? -11.852 20.422  -19.632 1.00 96.87 53  A 1 
ATOM 441  C CB  . ALA A 1 53  ? -12.598 19.976  -16.517 1.00 97.00 53  A 1 
ATOM 442  N N   . THR A 1 54  ? -12.130 22.429  -18.669 1.00 96.98 54  A 1 
ATOM 443  C CA  . THR A 1 54  ? -11.094 23.110  -19.450 1.00 96.87 54  A 1 
ATOM 444  C C   . THR A 1 54  ? -9.716  22.855  -18.844 1.00 97.37 54  A 1 
ATOM 445  O O   . THR A 1 54  ? -9.594  22.525  -17.664 1.00 97.48 54  A 1 
ATOM 446  C CB  . THR A 1 54  ? -11.364 24.618  -19.525 1.00 96.81 54  A 1 
ATOM 447  O OG1 . THR A 1 54  ? -11.351 25.192  -18.243 1.00 94.88 54  A 1 
ATOM 448  C CG2 . THR A 1 54  ? -12.717 24.945  -20.165 1.00 94.07 54  A 1 
ATOM 449  N N   . ASP A 1 55  ? -8.661  23.081  -19.625 1.00 96.82 55  A 1 
ATOM 450  C CA  . ASP A 1 55  ? -7.289  22.983  -19.113 1.00 97.20 55  A 1 
ATOM 451  C C   . ASP A 1 55  ? -7.040  23.918  -17.919 1.00 97.36 55  A 1 
ATOM 452  O O   . ASP A 1 55  ? -6.314  23.562  -16.999 1.00 96.79 55  A 1 
ATOM 453  C CB  . ASP A 1 55  ? -6.289  23.339  -20.220 1.00 96.70 55  A 1 
ATOM 454  C CG  . ASP A 1 55  ? -6.152  22.308  -21.335 1.00 96.15 55  A 1 
ATOM 455  O OD1 . ASP A 1 55  ? -6.908  21.319  -21.404 1.00 90.87 55  A 1 
ATOM 456  O OD2 . ASP A 1 55  ? -5.237  22.493  -22.170 1.00 91.10 55  A 1 
ATOM 457  N N   . ASP A 1 56  ? -7.652  25.103  -17.921 1.00 96.93 56  A 1 
ATOM 458  C CA  . ASP A 1 56  ? -7.521  26.050  -16.812 1.00 96.58 56  A 1 
ATOM 459  C C   . ASP A 1 56  ? -8.236  25.553  -15.548 1.00 96.86 56  A 1 
ATOM 460  O O   . ASP A 1 56  ? -7.740  25.765  -14.446 1.00 96.05 56  A 1 
ATOM 461  C CB  . ASP A 1 56  ? -8.037  27.437  -17.226 1.00 96.26 56  A 1 
ATOM 462  C CG  . ASP A 1 56  ? -7.170  28.137  -18.281 1.00 94.47 56  A 1 
ATOM 463  O OD1 . ASP A 1 56  ? -5.953  27.836  -18.387 1.00 88.74 56  A 1 
ATOM 464  O OD2 . ASP A 1 56  ? -7.713  29.024  -18.980 1.00 88.48 56  A 1 
ATOM 465  N N   . GLU A 1 57  ? -9.356  24.853  -15.694 1.00 97.37 57  A 1 
ATOM 466  C CA  . GLU A 1 57  ? -10.048 24.211  -14.569 1.00 97.27 57  A 1 
ATOM 467  C C   . GLU A 1 57  ? -9.251  23.013  -14.032 1.00 97.58 57  A 1 
ATOM 468  O O   . GLU A 1 57  ? -9.077  22.895  -12.825 1.00 97.40 57  A 1 
ATOM 469  C CB  . GLU A 1 57  ? -11.452 23.771  -15.001 1.00 97.21 57  A 1 
ATOM 470  C CG  . GLU A 1 57  ? -12.396 24.972  -15.185 1.00 96.49 57  A 1 
ATOM 471  C CD  . GLU A 1 57  ? -13.705 24.599  -15.897 1.00 97.40 57  A 1 
ATOM 472  O OE1 . GLU A 1 57  ? -14.761 25.180  -15.564 1.00 91.51 57  A 1 
ATOM 473  O OE2 . GLU A 1 57  ? -13.711 23.753  -16.820 1.00 93.02 57  A 1 
ATOM 474  N N   . LEU A 1 58  ? -8.705  22.189  -14.911 1.00 97.41 58  A 1 
ATOM 475  C CA  . LEU A 1 58  ? -7.806  21.101  -14.500 1.00 97.41 58  A 1 
ATOM 476  C C   . LEU A 1 58  ? -6.564  21.646  -13.776 1.00 97.26 58  A 1 
ATOM 477  O O   . LEU A 1 58  ? -6.114  21.065  -12.791 1.00 97.20 58  A 1 
ATOM 478  C CB  . LEU A 1 58  ? -7.394  20.280  -15.733 1.00 97.82 58  A 1 
ATOM 479  C CG  . LEU A 1 58  ? -8.538  19.515  -16.428 1.00 97.30 58  A 1 
ATOM 480  C CD1 . LEU A 1 58  ? -8.024  18.883  -17.718 1.00 93.43 58  A 1 
ATOM 481  C CD2 . LEU A 1 58  ? -9.108  18.405  -15.547 1.00 93.22 58  A 1 
ATOM 482  N N   . ALA A 1 59  ? -6.044  22.792  -14.235 1.00 96.92 59  A 1 
ATOM 483  C CA  . ALA A 1 59  ? -4.870  23.442  -13.654 1.00 96.39 59  A 1 
ATOM 484  C C   . ALA A 1 59  ? -5.117  24.098  -12.280 1.00 95.82 59  A 1 
ATOM 485  O O   . ALA A 1 59  ? -4.157  24.559  -11.666 1.00 95.03 59  A 1 
ATOM 486  C CB  . ALA A 1 59  ? -4.302  24.437  -14.673 1.00 96.23 59  A 1 
ATOM 487  N N   . LEU A 1 60  ? -6.350  24.107  -11.781 1.00 96.99 60  A 1 
ATOM 488  C CA  . LEU A 1 60  ? -6.637  24.451  -10.380 1.00 96.25 60  A 1 
ATOM 489  C C   . LEU A 1 60  ? -5.941  23.492  -9.396  1.00 95.80 60  A 1 
ATOM 490  O O   . LEU A 1 60  ? -5.647  23.886  -8.270  1.00 94.53 60  A 1 
ATOM 491  C CB  . LEU A 1 60  ? -8.157  24.413  -10.144 1.00 96.55 60  A 1 
ATOM 492  C CG  . LEU A 1 60  ? -8.971  25.487  -10.889 1.00 96.05 60  A 1 
ATOM 493  C CD1 . LEU A 1 60  ? -10.465 25.200  -10.732 1.00 91.93 60  A 1 
ATOM 494  C CD2 . LEU A 1 60  ? -8.699  26.888  -10.342 1.00 92.08 60  A 1 
ATOM 495  N N   . ILE A 1 61  ? -5.673  22.269  -9.836  1.00 96.72 61  A 1 
ATOM 496  C CA  . ILE A 1 61  ? -4.964  21.244  -9.050  1.00 96.31 61  A 1 
ATOM 497  C C   . ILE A 1 61  ? -3.768  20.679  -9.817  1.00 95.54 61  A 1 
ATOM 498  O O   . ILE A 1 61  ? -2.664  20.594  -9.276  1.00 94.35 61  A 1 
ATOM 499  C CB  . ILE A 1 61  ? -5.945  20.125  -8.631  1.00 96.32 61  A 1 
ATOM 500  C CG1 . ILE A 1 61  ? -7.025  20.637  -7.647  1.00 93.90 61  A 1 
ATOM 501  C CG2 . ILE A 1 61  ? -5.231  18.893  -8.038  1.00 94.56 61  A 1 
ATOM 502  C CD1 . ILE A 1 61  ? -6.503  21.098  -6.264  1.00 92.66 61  A 1 
ATOM 503  N N   . HIS A 1 62  ? -3.979  20.292  -11.058 1.00 95.24 62  A 1 
ATOM 504  C CA  . HIS A 1 62  ? -3.003  19.537  -11.831 1.00 95.43 62  A 1 
ATOM 505  C C   . HIS A 1 62  ? -1.959  20.432  -12.497 1.00 94.88 62  A 1 
ATOM 506  O O   . HIS A 1 62  ? -2.253  21.498  -13.033 1.00 94.18 62  A 1 
ATOM 507  C CB  . HIS A 1 62  ? -3.725  18.646  -12.843 1.00 96.02 62  A 1 
ATOM 508  C CG  . HIS A 1 62  ? -4.556  17.582  -12.180 1.00 97.05 62  A 1 
ATOM 509  N ND1 . HIS A 1 62  ? -4.063  16.514  -11.454 1.00 90.52 62  A 1 
ATOM 510  C CD2 . HIS A 1 62  ? -5.924  17.531  -12.107 1.00 89.41 62  A 1 
ATOM 511  C CE1 . HIS A 1 62  ? -5.111  15.837  -10.961 1.00 92.52 62  A 1 
ATOM 512  N NE2 . HIS A 1 62  ? -6.257  16.425  -11.339 1.00 93.74 62  A 1 
ATOM 513  N N   . ASP A 1 63  ? -0.718  19.962  -12.523 1.00 92.88 63  A 1 
ATOM 514  C CA  . ASP A 1 63  ? 0.339   20.611  -13.288 1.00 92.22 63  A 1 
ATOM 515  C C   . ASP A 1 63  ? 0.032   20.545  -14.788 1.00 93.15 63  A 1 
ATOM 516  O O   . ASP A 1 63  ? -0.330  19.496  -15.325 1.00 93.64 63  A 1 
ATOM 517  C CB  . ASP A 1 63  ? 1.701   19.964  -12.989 1.00 90.92 63  A 1 
ATOM 518  C CG  . ASP A 1 63  ? 2.249   20.312  -11.605 1.00 87.33 63  A 1 
ATOM 519  O OD1 . ASP A 1 63  ? 1.986   21.442  -11.120 1.00 80.89 63  A 1 
ATOM 520  O OD2 . ASP A 1 63  ? 2.990   19.479  -11.046 1.00 80.58 63  A 1 
ATOM 521  N N   . ARG A 1 64  ? 0.253   21.651  -15.499 1.00 92.28 64  A 1 
ATOM 522  C CA  . ARG A 1 64  ? 0.031   21.677  -16.959 1.00 92.81 64  A 1 
ATOM 523  C C   . ARG A 1 64  ? 0.870   20.634  -17.704 1.00 93.29 64  A 1 
ATOM 524  O O   . ARG A 1 64  ? 0.397   20.082  -18.691 1.00 92.31 64  A 1 
ATOM 525  C CB  . ARG A 1 64  ? 0.279   23.079  -17.529 1.00 91.28 64  A 1 
ATOM 526  C CG  . ARG A 1 64  ? -0.819  24.074  -17.106 1.00 86.49 64  A 1 
ATOM 527  C CD  . ARG A 1 64  ? -0.690  25.391  -17.868 1.00 82.02 64  A 1 
ATOM 528  N NE  . ARG A 1 64  ? -1.686  26.379  -17.433 1.00 80.16 64  A 1 
ATOM 529  C CZ  . ARG A 1 64  ? -2.873  26.666  -17.985 1.00 77.14 64  A 1 
ATOM 530  N NH1 . ARG A 1 64  ? -3.324  26.105  -19.070 1.00 67.58 64  A 1 
ATOM 531  N NH2 . ARG A 1 64  ? -3.641  27.549  -17.434 1.00 72.64 64  A 1 
ATOM 532  N N   . SER A 1 65  ? 2.065   20.339  -17.232 1.00 91.94 65  A 1 
ATOM 533  C CA  . SER A 1 65  ? 2.899   19.262  -17.781 1.00 90.82 65  A 1 
ATOM 534  C C   . SER A 1 65  ? 2.234   17.888  -17.656 1.00 92.07 65  A 1 
ATOM 535  O O   . SER A 1 65  ? 2.323   17.088  -18.585 1.00 91.14 65  A 1 
ATOM 536  C CB  . SER A 1 65  ? 4.255   19.235  -17.073 1.00 88.70 65  A 1 
ATOM 537  O OG  . SER A 1 65  ? 4.096   19.239  -15.667 1.00 80.67 65  A 1 
ATOM 538  N N   . TYR A 1 66  ? 1.538   17.639  -16.558 1.00 93.60 66  A 1 
ATOM 539  C CA  . TYR A 1 66  ? 0.772   16.410  -16.368 1.00 94.63 66  A 1 
ATOM 540  C C   . TYR A 1 66  ? -0.450  16.359  -17.293 1.00 95.92 66  A 1 
ATOM 541  O O   . TYR A 1 66  ? -0.662  15.353  -17.959 1.00 95.78 66  A 1 
ATOM 542  C CB  . TYR A 1 66  ? 0.374   16.277  -14.894 1.00 94.08 66  A 1 
ATOM 543  C CG  . TYR A 1 66  ? -0.485  15.062  -14.616 1.00 93.93 66  A 1 
ATOM 544  C CD1 . TYR A 1 66  ? -1.813  15.211  -14.180 1.00 85.95 66  A 1 
ATOM 545  C CD2 . TYR A 1 66  ? 0.041   13.770  -14.822 1.00 86.35 66  A 1 
ATOM 546  C CE1 . TYR A 1 66  ? -2.611  14.081  -13.940 1.00 86.37 66  A 1 
ATOM 547  C CE2 . TYR A 1 66  ? -0.752  12.632  -14.592 1.00 85.70 66  A 1 
ATOM 548  C CZ  . TYR A 1 66  ? -2.080  12.794  -14.149 1.00 94.17 66  A 1 
ATOM 549  O OH  . TYR A 1 66  ? -2.855  11.694  -13.927 1.00 93.83 66  A 1 
ATOM 550  N N   . ILE A 1 67  ? -1.186  17.458  -17.424 1.00 95.84 67  A 1 
ATOM 551  C CA  . ILE A 1 67  ? -2.320  17.563  -18.357 1.00 96.62 67  A 1 
ATOM 552  C C   . ILE A 1 67  ? -1.867  17.259  -19.798 1.00 96.70 67  A 1 
ATOM 553  O O   . ILE A 1 67  ? -2.502  16.466  -20.493 1.00 96.88 67  A 1 
ATOM 554  C CB  . ILE A 1 67  ? -2.987  18.956  -18.253 1.00 97.26 67  A 1 
ATOM 555  C CG1 . ILE A 1 67  ? -3.529  19.219  -16.827 1.00 96.32 67  A 1 
ATOM 556  C CG2 . ILE A 1 67  ? -4.131  19.091  -19.283 1.00 95.90 67  A 1 
ATOM 557  C CD1 . ILE A 1 67  ? -3.933  20.679  -16.568 1.00 94.76 67  A 1 
ATOM 558  N N   . GLU A 1 68  ? -0.747  17.832  -20.224 1.00 96.41 68  A 1 
ATOM 559  C CA  . GLU A 1 68  ? -0.187  17.552  -21.551 1.00 95.85 68  A 1 
ATOM 560  C C   . GLU A 1 68  ? 0.291   16.098  -21.693 1.00 95.85 68  A 1 
ATOM 561  O O   . GLU A 1 68  ? 0.116   15.499  -22.754 1.00 95.54 68  A 1 
ATOM 562  C CB  . GLU A 1 68  ? 0.951   18.535  -21.874 1.00 95.91 68  A 1 
ATOM 563  C CG  . GLU A 1 68  ? 0.470   19.983  -22.099 1.00 91.86 68  A 1 
ATOM 564  C CD  . GLU A 1 68  ? -0.615  20.102  -23.192 1.00 90.66 68  A 1 
ATOM 565  O OE1 . GLU A 1 68  ? -1.667  20.730  -22.938 1.00 81.25 68  A 1 
ATOM 566  O OE2 . GLU A 1 68  ? -0.415  19.530  -24.284 1.00 84.10 68  A 1 
ATOM 567  N N   . ALA A 1 69  ? 0.834   15.512  -20.632 1.00 95.01 69  A 1 
ATOM 568  C CA  . ALA A 1 69  ? 1.202   14.099  -20.632 1.00 94.63 69  A 1 
ATOM 569  C C   . ALA A 1 69  ? -0.024  13.185  -20.790 1.00 95.24 69  A 1 
ATOM 570  O O   . ALA A 1 69  ? 0.003   12.267  -21.610 1.00 95.22 69  A 1 
ATOM 571  C CB  . ALA A 1 69  ? 1.985   13.781  -19.358 1.00 94.40 69  A 1 
ATOM 572  N N   . VAL A 1 70  ? -1.116  13.470  -20.093 1.00 95.88 70  A 1 
ATOM 573  C CA  . VAL A 1 70  ? -2.376  12.716  -20.231 1.00 96.18 70  A 1 
ATOM 574  C C   . VAL A 1 70  ? -2.946  12.852  -21.649 1.00 96.38 70  A 1 
ATOM 575  O O   . VAL A 1 70  ? -3.359  11.853  -22.243 1.00 96.45 70  A 1 
ATOM 576  C CB  . VAL A 1 70  ? -3.404  13.153  -19.169 1.00 96.52 70  A 1 
ATOM 577  C CG1 . VAL A 1 70  ? -4.738  12.413  -19.328 1.00 92.66 70  A 1 
ATOM 578  C CG2 . VAL A 1 70  ? -2.904  12.858  -17.749 1.00 87.96 70  A 1 
ATOM 579  N N   . LYS A 1 71  ? -2.895  14.046  -22.233 1.00 96.16 71  A 1 
ATOM 580  C CA  . LYS A 1 71  ? -3.291  14.258  -23.638 1.00 96.04 71  A 1 
ATOM 581  C C   . LYS A 1 71  ? -2.439  13.424  -24.597 1.00 95.66 71  A 1 
ATOM 582  O O   . LYS A 1 71  ? -2.980  12.771  -25.488 1.00 95.41 71  A 1 
ATOM 583  C CB  . LYS A 1 71  ? -3.173  15.740  -24.014 1.00 96.58 71  A 1 
ATOM 584  C CG  . LYS A 1 71  ? -4.257  16.617  -23.371 1.00 96.52 71  A 1 
ATOM 585  C CD  . LYS A 1 71  ? -3.994  18.085  -23.702 1.00 95.37 71  A 1 
ATOM 586  C CE  . LYS A 1 71  ? -5.037  18.970  -23.018 1.00 93.58 71  A 1 
ATOM 587  N NZ  . LYS A 1 71  ? -4.697  20.398  -23.178 1.00 90.43 71  A 1 
ATOM 588  N N   . ALA A 1 72  ? -1.125  13.454  -24.414 1.00 94.86 72  A 1 
ATOM 589  C CA  . ALA A 1 72  ? -0.197  12.686  -25.237 1.00 94.18 72  A 1 
ATOM 590  C C   . ALA A 1 72  ? -0.400  11.167  -25.063 1.00 94.04 72  A 1 
ATOM 591  O O   . ALA A 1 72  ? -0.436  10.443  -26.058 1.00 93.24 72  A 1 
ATOM 592  C CB  . ALA A 1 72  ? 1.231   13.121  -24.901 1.00 94.19 72  A 1 
ATOM 593  N N   . ALA A 1 73  ? -0.619  10.708  -23.834 1.00 94.58 73  A 1 
ATOM 594  C CA  . ALA A 1 73  ? -0.917  9.310   -23.536 1.00 94.01 73  A 1 
ATOM 595  C C   . ALA A 1 73  ? -2.175  8.830   -24.272 1.00 93.98 73  A 1 
ATOM 596  O O   . ALA A 1 73  ? -2.130  7.830   -24.987 1.00 93.39 73  A 1 
ATOM 597  C CB  . ALA A 1 73  ? -1.051  9.153   -22.016 1.00 94.17 73  A 1 
ATOM 598  N N   . GLY A 1 74  ? -3.260  9.591   -24.187 1.00 93.59 74  A 1 
ATOM 599  C CA  . GLY A 1 74  ? -4.516  9.269   -24.873 1.00 92.86 74  A 1 
ATOM 600  C C   . GLY A 1 74  ? -4.418  9.247   -26.404 1.00 92.97 74  A 1 
ATOM 601  O O   . GLY A 1 74  ? -5.207  8.567   -27.065 1.00 91.80 74  A 1 
ATOM 602  N N   . ARG A 1 75  ? -3.432  9.935   -26.971 1.00 93.49 75  A 1 
ATOM 603  C CA  . ARG A 1 75  ? -3.101  9.887   -28.407 1.00 92.86 75  A 1 
ATOM 604  C C   . ARG A 1 75  ? -2.092  8.788   -28.769 1.00 92.36 75  A 1 
ATOM 605  O O   . ARG A 1 75  ? -1.794  8.623   -29.947 1.00 89.69 75  A 1 
ATOM 606  C CB  . ARG A 1 75  ? -2.598  11.258  -28.870 1.00 92.18 75  A 1 
ATOM 607  C CG  . ARG A 1 75  ? -3.671  12.362  -28.781 1.00 89.51 75  A 1 
ATOM 608  C CD  . ARG A 1 75  ? -3.222  13.645  -29.471 1.00 87.14 75  A 1 
ATOM 609  N NE  . ARG A 1 75  ? -1.952  14.162  -28.934 1.00 81.22 75  A 1 
ATOM 610  C CZ  . ARG A 1 75  ? -1.759  15.076  -28.002 1.00 76.89 75  A 1 
ATOM 611  N NH1 . ARG A 1 75  ? -2.742  15.731  -27.445 1.00 68.74 75  A 1 
ATOM 612  N NH2 . ARG A 1 75  ? -0.543  15.343  -27.627 1.00 70.37 75  A 1 
ATOM 613  N N   . GLY A 1 76  ? -1.560  8.061   -27.796 1.00 91.63 76  A 1 
ATOM 614  C CA  . GLY A 1 76  ? -0.474  7.096   -28.005 1.00 89.79 76  A 1 
ATOM 615  C C   . GLY A 1 76  ? 0.881   7.750   -28.308 1.00 90.40 76  A 1 
ATOM 616  O O   . GLY A 1 76  ? 1.749   7.121   -28.905 1.00 87.71 76  A 1 
ATOM 617  N N   . GLU A 1 77  ? 1.054   9.012   -27.922 1.00 90.85 77  A 1 
ATOM 618  C CA  . GLU A 1 77  ? 2.257   9.814   -28.194 1.00 90.95 77  A 1 
ATOM 619  C C   . GLU A 1 77  ? 3.178   9.951   -26.969 1.00 90.60 77  A 1 
ATOM 620  O O   . GLU A 1 77  ? 4.291   10.461  -27.092 1.00 86.73 77  A 1 
ATOM 621  C CB  . GLU A 1 77  ? 1.841   11.208  -28.695 1.00 89.82 77  A 1 
ATOM 622  C CG  . GLU A 1 77  ? 1.109   11.193  -30.047 1.00 87.58 77  A 1 
ATOM 623  C CD  . GLU A 1 77  ? 0.561   12.575  -30.458 1.00 86.29 77  A 1 
ATOM 624  O OE1 . GLU A 1 77  ? 0.042   12.689  -31.591 1.00 77.20 77  A 1 
ATOM 625  O OE2 . GLU A 1 77  ? 0.593   13.531  -29.636 1.00 80.51 77  A 1 
ATOM 626  N N   . LEU A 1 78  ? 2.734   9.528   -25.799 1.00 89.64 78  A 1 
ATOM 627  C CA  . LEU A 1 78  ? 3.541   9.578   -24.587 1.00 89.21 78  A 1 
ATOM 628  C C   . LEU A 1 78  ? 4.516   8.395   -24.566 1.00 87.97 78  A 1 
ATOM 629  O O   . LEU A 1 78  ? 4.107   7.241   -24.689 1.00 85.46 78  A 1 
ATOM 630  C CB  . LEU A 1 78  ? 2.628   9.616   -23.351 1.00 89.41 78  A 1 
ATOM 631  C CG  . LEU A 1 78  ? 3.372   10.008  -22.057 1.00 88.89 78  A 1 
ATOM 632  C CD1 . LEU A 1 78  ? 3.835   11.464  -22.076 1.00 82.98 78  A 1 
ATOM 633  C CD2 . LEU A 1 78  ? 2.453   9.832   -20.852 1.00 83.06 78  A 1 
ATOM 634  N N   . SER A 1 79  ? 5.801   8.688   -24.382 1.00 87.67 79  A 1 
ATOM 635  C CA  . SER A 1 79  ? 6.793   7.625   -24.216 1.00 86.05 79  A 1 
ATOM 636  C C   . SER A 1 79  ? 6.565   6.861   -22.910 1.00 85.68 79  A 1 
ATOM 637  O O   . SER A 1 79  ? 6.161   7.451   -21.908 1.00 84.72 79  A 1 
ATOM 638  C CB  . SER A 1 79  ? 8.217   8.182   -24.273 1.00 84.28 79  A 1 
ATOM 639  O OG  . SER A 1 79  ? 8.516   8.962   -23.134 1.00 81.20 79  A 1 
ATOM 640  N N   . GLU A 1 80  ? 6.907   5.589   -22.892 1.00 82.68 80  A 1 
ATOM 641  C CA  . GLU A 1 80  ? 6.774   4.729   -21.708 1.00 81.10 80  A 1 
ATOM 642  C C   . GLU A 1 80  ? 7.534   5.311   -20.498 1.00 81.55 80  A 1 
ATOM 643  O O   . GLU A 1 80  ? 7.004   5.373   -19.397 1.00 79.26 80  A 1 
ATOM 644  C CB  . GLU A 1 80  ? 7.272   3.322   -22.094 1.00 77.02 80  A 1 
ATOM 645  C CG  . GLU A 1 80  ? 6.612   2.185   -21.297 1.00 66.81 80  A 1 
ATOM 646  C CD  . GLU A 1 80  ? 7.094   0.784   -21.744 1.00 61.18 80  A 1 
ATOM 647  O OE1 . GLU A 1 80  ? 6.551   -0.228  -21.252 1.00 54.13 80  A 1 
ATOM 648  O OE2 . GLU A 1 80  ? 8.046   0.688   -22.549 1.00 55.87 80  A 1 
ATOM 649  N N   . ALA A 1 81  ? 8.726   5.868   -20.739 1.00 78.12 81  A 1 
ATOM 650  C CA  . ALA A 1 81  ? 9.515   6.556   -19.718 1.00 76.54 81  A 1 
ATOM 651  C C   . ALA A 1 81  ? 8.797   7.772   -19.109 1.00 78.43 81  A 1 
ATOM 652  O O   . ALA A 1 81  ? 8.837   7.991   -17.901 1.00 76.65 81  A 1 
ATOM 653  C CB  . ALA A 1 81  ? 10.828  7.013   -20.365 1.00 73.91 81  A 1 
ATOM 654  N N   . ALA A 1 82  ? 8.154   8.579   -19.959 1.00 82.62 82  A 1 
ATOM 655  C CA  . ALA A 1 82  ? 7.415   9.742   -19.484 1.00 83.73 82  A 1 
ATOM 656  C C   . ALA A 1 82  ? 6.111   9.326   -18.787 1.00 85.45 82  A 1 
ATOM 657  O O   . ALA A 1 82  ? 5.786   9.873   -17.738 1.00 84.33 82  A 1 
ATOM 658  C CB  . ALA A 1 82  ? 7.168   10.690  -20.660 1.00 82.22 82  A 1 
ATOM 659  N N   . ALA A 1 83  ? 5.414   8.329   -19.334 1.00 86.44 83  A 1 
ATOM 660  C CA  . ALA A 1 83  ? 4.188   7.786   -18.753 1.00 86.39 83  A 1 
ATOM 661  C C   . ALA A 1 83  ? 4.397   7.394   -17.288 1.00 85.80 83  A 1 
ATOM 662  O O   . ALA A 1 83  ? 3.641   7.797   -16.406 1.00 84.56 83  A 1 
ATOM 663  C CB  . ALA A 1 83  ? 3.751   6.579   -19.591 1.00 86.44 83  A 1 
ATOM 664  N N   . GLN A 1 84  ? 5.496   6.718   -17.045 1.00 82.71 84  A 1 
ATOM 665  C CA  . GLN A 1 84  ? 5.854   6.231   -15.738 1.00 79.05 84  A 1 
ATOM 666  C C   . GLN A 1 84  ? 6.064   7.328   -14.689 1.00 80.63 84  A 1 
ATOM 667  O O   . GLN A 1 84  ? 5.603   7.218   -13.553 1.00 77.52 84  A 1 
ATOM 668  C CB  . GLN A 1 84  ? 7.115   5.424   -15.956 1.00 74.29 84  A 1 
ATOM 669  C CG  . GLN A 1 84  ? 7.228   4.461   -14.817 1.00 64.33 84  A 1 
ATOM 670  C CD  . GLN A 1 84  ? 8.512   3.705   -14.867 1.00 57.25 84  A 1 
ATOM 671  O OE1 . GLN A 1 84  ? 9.349   3.800   -15.749 1.00 51.73 84  A 1 
ATOM 672  N NE2 . GLN A 1 84  ? 8.683   2.925   -13.840 1.00 49.39 84  A 1 
ATOM 673  N N   . ASN A 1 85  ? 6.697   8.436   -15.088 1.00 82.14 85  A 1 
ATOM 674  C CA  . ASN A 1 85  ? 6.843   9.618   -14.233 1.00 80.84 85  A 1 
ATOM 675  C C   . ASN A 1 85  ? 5.503   10.175  -13.752 1.00 83.42 85  A 1 
ATOM 676  O O   . ASN A 1 85  ? 5.401   10.735  -12.668 1.00 81.64 85  A 1 
ATOM 677  C CB  . ASN A 1 85  ? 7.579   10.706  -15.024 1.00 77.45 85  A 1 
ATOM 678  C CG  . ASN A 1 85  ? 8.953   10.986  -14.486 1.00 69.76 85  A 1 
ATOM 679  O OD1 . ASN A 1 85  ? 9.368   10.522  -13.440 1.00 61.86 85  A 1 
ATOM 680  N ND2 . ASN A 1 85  ? 9.700   11.825  -15.182 1.00 59.70 85  A 1 
ATOM 681  N N   . TYR A 1 86  ? 4.487   10.016  -14.583 1.00 86.97 86  A 1 
ATOM 682  C CA  . TYR A 1 86  ? 3.145   10.524  -14.334 1.00 88.38 86  A 1 
ATOM 683  C C   . TYR A 1 86  ? 2.195   9.462   -13.754 1.00 89.22 86  A 1 
ATOM 684  O O   . TYR A 1 86  ? 1.005   9.727   -13.623 1.00 87.51 86  A 1 
ATOM 685  C CB  . TYR A 1 86  ? 2.625   11.156  -15.625 1.00 89.30 86  A 1 
ATOM 686  C CG  . TYR A 1 86  ? 3.442   12.342  -16.110 1.00 88.75 86  A 1 
ATOM 687  C CD1 . TYR A 1 86  ? 3.532   13.509  -15.325 1.00 83.27 86  A 1 
ATOM 688  C CD2 . TYR A 1 86  ? 4.119   12.292  -17.344 1.00 84.63 86  A 1 
ATOM 689  C CE1 . TYR A 1 86  ? 4.280   14.616  -15.768 1.00 82.85 86  A 1 
ATOM 690  C CE2 . TYR A 1 86  ? 4.870   13.391  -17.801 1.00 83.22 86  A 1 
ATOM 691  C CZ  . TYR A 1 86  ? 4.947   14.555  -17.011 1.00 87.32 86  A 1 
ATOM 692  O OH  . TYR A 1 86  ? 5.670   15.635  -17.456 1.00 85.29 86  A 1 
ATOM 693  N N   . GLY A 1 87  ? 2.696   8.271   -13.415 1.00 89.07 87  A 1 
ATOM 694  C CA  . GLY A 1 87  ? 1.857   7.169   -12.925 1.00 88.23 87  A 1 
ATOM 695  C C   . GLY A 1 87  ? 0.884   6.621   -13.976 1.00 89.70 87  A 1 
ATOM 696  O O   . GLY A 1 87  ? -0.113  5.996   -13.623 1.00 88.66 87  A 1 
ATOM 697  N N   . LEU A 1 88  ? 1.162   6.881   -15.254 1.00 89.88 88  A 1 
ATOM 698  C CA  . LEU A 1 88  ? 0.350   6.433   -16.382 1.00 90.50 88  A 1 
ATOM 699  C C   . LEU A 1 88  ? 0.949   5.167   -17.002 1.00 88.70 88  A 1 
ATOM 700  O O   . LEU A 1 88  ? 2.165   5.012   -17.060 1.00 86.17 88  A 1 
ATOM 701  C CB  . LEU A 1 88  ? 0.251   7.555   -17.427 1.00 91.72 88  A 1 
ATOM 702  C CG  . LEU A 1 88  ? -0.405  8.856   -16.934 1.00 92.10 88  A 1 
ATOM 703  C CD1 . LEU A 1 88  ? -0.231  9.954   -17.982 1.00 87.40 88  A 1 
ATOM 704  C CD2 . LEU A 1 88  ? -1.899  8.680   -16.665 1.00 88.33 88  A 1 
ATOM 705  N N   . GLY A 1 89  ? 0.092   4.297   -17.520 1.00 88.85 89  A 1 
ATOM 706  C CA  . GLY A 1 89  ? 0.522   3.041   -18.143 1.00 86.98 89  A 1 
ATOM 707  C C   . GLY A 1 89  ? 0.925   1.954   -17.144 1.00 86.61 89  A 1 
ATOM 708  O O   . GLY A 1 89  ? 1.526   0.959   -17.547 1.00 83.64 89  A 1 
ATOM 709  N N   . THR A 1 90  ? 0.585   2.139   -15.869 1.00 84.81 90  A 1 
ATOM 710  C CA  . THR A 1 90  ? 0.728   1.114   -14.828 1.00 83.55 90  A 1 
ATOM 711  C C   . THR A 1 90  ? -0.377  0.054   -14.951 1.00 84.33 90  A 1 
ATOM 712  O O   . THR A 1 90  ? -1.300  0.196   -15.759 1.00 83.54 90  A 1 
ATOM 713  C CB  . THR A 1 90  ? 0.713   1.762   -13.433 1.00 82.04 90  A 1 
ATOM 714  O OG1 . THR A 1 90  ? -0.544  2.346   -13.185 1.00 80.83 90  A 1 
ATOM 715  C CG2 . THR A 1 90  ? 1.770   2.857   -13.274 1.00 78.93 90  A 1 
ATOM 716  N N   . GLU A 1 91  ? -0.303  -1.009  -14.153 1.00 81.42 91  A 1 
ATOM 717  C CA  . GLU A 1 91  ? -1.380  -2.013  -14.108 1.00 81.07 91  A 1 
ATOM 718  C C   . GLU A 1 91  ? -2.678  -1.421  -13.531 1.00 82.95 91  A 1 
ATOM 719  O O   . GLU A 1 91  ? -3.768  -1.730  -14.008 1.00 80.74 91  A 1 
ATOM 720  C CB  . GLU A 1 91  ? -0.912  -3.255  -13.319 1.00 78.16 91  A 1 
ATOM 721  C CG  . GLU A 1 91  ? -1.888  -4.440  -13.474 1.00 67.48 91  A 1 
ATOM 722  C CD  . GLU A 1 91  ? -1.393  -5.773  -12.870 1.00 59.58 91  A 1 
ATOM 723  O OE1 . GLU A 1 91  ? -2.103  -6.794  -13.059 1.00 52.10 91  A 1 
ATOM 724  O OE2 . GLU A 1 91  ? -0.307  -5.811  -12.259 1.00 53.32 91  A 1 
ATOM 725  N N   . ASP A 1 92  ? -2.551  -0.505  -12.568 1.00 85.57 92  A 1 
ATOM 726  C CA  . ASP A 1 92  ? -3.684  0.157   -11.923 1.00 85.73 92  A 1 
ATOM 727  C C   . ASP A 1 92  ? -4.266  1.289   -12.774 1.00 88.11 92  A 1 
ATOM 728  O O   . ASP A 1 92  ? -5.483  1.485   -12.819 1.00 86.60 92  A 1 
ATOM 729  C CB  . ASP A 1 92  ? -3.232  0.725   -10.573 1.00 81.88 92  A 1 
ATOM 730  C CG  . ASP A 1 92  ? -2.772  -0.344  -9.588  1.00 73.28 92  A 1 
ATOM 731  O OD1 . ASP A 1 92  ? -3.178  -1.514  -9.765  1.00 64.79 92  A 1 
ATOM 732  O OD2 . ASP A 1 92  ? -2.016  0.042   -8.674  1.00 63.87 92  A 1 
ATOM 733  N N   . THR A 1 93  ? -3.404  2.028   -13.466 1.00 87.46 93  A 1 
ATOM 734  C CA  . THR A 1 93  ? -3.804  3.157   -14.321 1.00 89.37 93  A 1 
ATOM 735  C C   . THR A 1 93  ? -3.236  2.999   -15.737 1.00 90.29 93  A 1 
ATOM 736  O O   . THR A 1 93  ? -2.374  3.775   -16.166 1.00 89.74 93  A 1 
ATOM 737  C CB  . THR A 1 93  ? -3.444  4.505   -13.675 1.00 89.64 93  A 1 
ATOM 738  O OG1 . THR A 1 93  ? -3.800  4.521   -12.310 1.00 85.58 93  A 1 
ATOM 739  C CG2 . THR A 1 93  ? -4.204  5.653   -14.335 1.00 83.96 93  A 1 
ATOM 740  N N   . PRO A 1 94  ? -3.701  1.997   -16.496 1.00 90.73 94  A 1 
ATOM 741  C CA  . PRO A 1 94  ? -3.292  1.806   -17.880 1.00 90.05 94  A 1 
ATOM 742  C C   . PRO A 1 94  ? -3.647  3.016   -18.754 1.00 91.34 94  A 1 
ATOM 743  O O   . PRO A 1 94  ? -4.637  3.709   -18.524 1.00 91.35 94  A 1 
ATOM 744  C CB  . PRO A 1 94  ? -4.003  0.539   -18.367 1.00 88.63 94  A 1 
ATOM 745  C CG  . PRO A 1 94  ? -4.386  -0.191  -17.081 1.00 86.86 94  A 1 
ATOM 746  C CD  . PRO A 1 94  ? -4.628  0.946   -16.101 1.00 88.64 94  A 1 
ATOM 747  N N   . ILE A 1 95  ? -2.856  3.238   -19.800 1.00 90.83 95  A 1 
ATOM 748  C CA  . ILE A 1 95  ? -3.192  4.228   -20.827 1.00 91.66 95  A 1 
ATOM 749  C C   . ILE A 1 95  ? -4.315  3.668   -21.706 1.00 91.49 95  A 1 
ATOM 750  O O   . ILE A 1 95  ? -4.268  2.519   -22.137 1.00 90.45 95  A 1 
ATOM 751  C CB  . ILE A 1 95  ? -1.938  4.627   -21.635 1.00 91.32 95  A 1 
ATOM 752  C CG1 . ILE A 1 95  ? -0.946  5.374   -20.712 1.00 89.61 95  A 1 
ATOM 753  C CG2 . ILE A 1 95  ? -2.312  5.501   -22.850 1.00 88.88 95  A 1 
ATOM 754  C CD1 . ILE A 1 95  ? 0.434   5.622   -21.330 1.00 86.30 95  A 1 
ATOM 755  N N   . PHE A 1 96  ? -5.288  4.503   -22.020 1.00 91.28 96  A 1 
ATOM 756  C CA  . PHE A 1 96  ? -6.374  4.162   -22.935 1.00 91.91 96  A 1 
ATOM 757  C C   . PHE A 1 96  ? -6.647  5.298   -23.935 1.00 93.09 96  A 1 
ATOM 758  O O   . PHE A 1 96  ? -6.298  6.454   -23.676 1.00 93.16 96  A 1 
ATOM 759  C CB  . PHE A 1 96  ? -7.619  3.755   -22.134 1.00 91.74 96  A 1 
ATOM 760  C CG  . PHE A 1 96  ? -8.219  4.851   -21.278 1.00 91.67 96  A 1 
ATOM 761  C CD1 . PHE A 1 96  ? -7.793  5.023   -19.944 1.00 85.81 96  A 1 
ATOM 762  C CD2 . PHE A 1 96  ? -9.236  5.676   -21.795 1.00 85.08 96  A 1 
ATOM 763  C CE1 . PHE A 1 96  ? -8.381  6.009   -19.138 1.00 84.15 96  A 1 
ATOM 764  C CE2 . PHE A 1 96  ? -9.828  6.667   -20.992 1.00 84.54 96  A 1 
ATOM 765  C CZ  . PHE A 1 96  ? -9.404  6.831   -19.660 1.00 90.09 96  A 1 
ATOM 766  N N   . PRO A 1 97  ? -7.251  5.002   -25.094 1.00 91.10 97  A 1 
ATOM 767  C CA  . PRO A 1 97  ? -7.529  6.012   -26.108 1.00 90.13 97  A 1 
ATOM 768  C C   . PRO A 1 97  ? -8.410  7.149   -25.581 1.00 90.06 97  A 1 
ATOM 769  O O   . PRO A 1 97  ? -9.440  6.898   -24.967 1.00 89.02 97  A 1 
ATOM 770  C CB  . PRO A 1 97  ? -8.210  5.264   -27.254 1.00 89.11 97  A 1 
ATOM 771  C CG  . PRO A 1 97  ? -7.727  3.823   -27.079 1.00 87.32 97  A 1 
ATOM 772  C CD  . PRO A 1 97  ? -7.625  3.681   -25.567 1.00 90.07 97  A 1 
ATOM 773  N N   . ASN A 1 98  ? -8.020  8.397   -25.871 1.00 91.18 98  A 1 
ATOM 774  C CA  . ASN A 1 98  ? -8.720  9.612   -25.443 1.00 92.04 98  A 1 
ATOM 775  C C   . ASN A 1 98  ? -8.886  9.718   -23.915 1.00 93.46 98  A 1 
ATOM 776  O O   . ASN A 1 98  ? -9.893  10.222  -23.425 1.00 92.46 98  A 1 
ATOM 777  C CB  . ASN A 1 98  ? -10.047 9.768   -26.206 1.00 90.34 98  A 1 
ATOM 778  C CG  . ASN A 1 98  ? -9.914  9.591   -27.707 1.00 82.67 98  A 1 
ATOM 779  O OD1 . ASN A 1 98  ? -9.072  10.162  -28.371 1.00 73.88 98  A 1 
ATOM 780  N ND2 . ASN A 1 98  ? -10.750 8.761   -28.294 1.00 70.25 98  A 1 
ATOM 781  N N   . MET A 1 99  ? -7.907  9.240   -23.155 1.00 94.72 99  A 1 
ATOM 782  C CA  . MET A 1 99  ? -7.994  9.263   -21.695 1.00 95.37 99  A 1 
ATOM 783  C C   . MET A 1 99  ? -8.058  10.675  -21.111 1.00 96.32 99  A 1 
ATOM 784  O O   . MET A 1 99  ? -8.654  10.864  -20.064 1.00 95.70 99  A 1 
ATOM 785  C CB  . MET A 1 99  ? -6.858  8.443   -21.073 1.00 92.73 99  A 1 
ATOM 786  C CG  . MET A 1 99  ? -5.498  9.161   -21.047 1.00 89.13 99  A 1 
ATOM 787  S SD  . MET A 1 99  ? -4.133  8.139   -20.405 1.00 90.97 99  A 1 
ATOM 788  C CE  . MET A 1 99  ? -4.710  7.811   -18.718 1.00 85.20 99  A 1 
ATOM 789  N N   . HIS A 1 100 ? -7.501  11.684  -21.787 1.00 95.02 100 A 1 
ATOM 790  C CA  . HIS A 1 100 ? -7.641  13.076  -21.370 1.00 96.00 100 A 1 
ATOM 791  C C   . HIS A 1 100 ? -9.095  13.528  -21.443 1.00 96.61 100 A 1 
ATOM 792  O O   . HIS A 1 100 ? -9.634  14.027  -20.459 1.00 96.52 100 A 1 
ATOM 793  C CB  . HIS A 1 100 ? -6.754  13.986  -22.221 1.00 96.02 100 A 1 
ATOM 794  C CG  . HIS A 1 100 ? -7.038  15.449  -21.978 1.00 96.58 100 A 1 
ATOM 795  N ND1 . HIS A 1 100 ? -6.741  16.152  -20.831 1.00 88.97 100 A 1 
ATOM 796  C CD2 . HIS A 1 100 ? -7.732  16.305  -22.799 1.00 88.73 100 A 1 
ATOM 797  C CE1 . HIS A 1 100 ? -7.236  17.397  -20.958 1.00 92.31 100 A 1 
ATOM 798  N NE2 . HIS A 1 100 ? -7.844  17.528  -22.144 1.00 93.41 100 A 1 
ATOM 799  N N   . GLU A 1 101 ? -9.727  13.321  -22.586 1.00 95.64 101 A 1 
ATOM 800  C CA  . GLU A 1 101 ? -11.113 13.713  -22.832 1.00 95.35 101 A 1 
ATOM 801  C C   . GLU A 1 101 ? -12.073 12.995  -21.870 1.00 95.89 101 A 1 
ATOM 802  O O   . GLU A 1 101 ? -12.954 13.630  -21.295 1.00 95.39 101 A 1 
ATOM 803  C CB  . GLU A 1 101 ? -11.487 13.421  -24.295 1.00 94.81 101 A 1 
ATOM 804  C CG  . GLU A 1 101 ? -10.756 14.293  -25.339 1.00 89.35 101 A 1 
ATOM 805  C CD  . GLU A 1 101 ? -9.312  13.882  -25.691 1.00 84.32 101 A 1 
ATOM 806  O OE1 . GLU A 1 101 ? -8.714  14.576  -26.544 1.00 74.86 101 A 1 
ATOM 807  O OE2 . GLU A 1 101 ? -8.785  12.891  -25.133 1.00 79.42 101 A 1 
ATOM 808  N N   . ALA A 1 102 ? -11.860 11.701  -21.664 1.00 94.79 102 A 1 
ATOM 809  C CA  . ALA A 1 102 ? -12.650 10.919  -20.724 1.00 94.68 102 A 1 
ATOM 810  C C   . ALA A 1 102 ? -12.465 11.396  -19.272 1.00 95.38 102 A 1 
ATOM 811  O O   . ALA A 1 102 ? -13.445 11.580  -18.552 1.00 95.45 102 A 1 
ATOM 812  C CB  . ALA A 1 102 ? -12.272 9.444   -20.891 1.00 94.62 102 A 1 
ATOM 813  N N   . SER A 1 103 ? -11.228 11.659  -18.862 1.00 96.37 103 A 1 
ATOM 814  C CA  . SER A 1 103 ? -10.920 12.137  -17.508 1.00 96.53 103 A 1 
ATOM 815  C C   . SER A 1 103 ? -11.402 13.573  -17.280 1.00 97.02 103 A 1 
ATOM 816  O O   . SER A 1 103 ? -11.992 13.878  -16.248 1.00 97.14 103 A 1 
ATOM 817  C CB  . SER A 1 103 ? -9.416  12.049  -17.230 1.00 96.47 103 A 1 
ATOM 818  O OG  . SER A 1 103 ? -8.911  10.764  -17.527 1.00 92.65 103 A 1 
ATOM 819  N N   . ALA A 1 104 ? -11.210 14.458  -18.263 1.00 96.57 104 A 1 
ATOM 820  C CA  . ALA A 1 104 ? -11.688 15.837  -18.205 1.00 96.93 104 A 1 
ATOM 821  C C   . ALA A 1 104 ? -13.222 15.923  -18.210 1.00 97.12 104 A 1 
ATOM 822  O O   . ALA A 1 104 ? -13.787 16.853  -17.638 1.00 97.10 104 A 1 
ATOM 823  C CB  . ALA A 1 104 ? -11.073 16.617  -19.372 1.00 97.06 104 A 1 
ATOM 824  N N   . LEU A 1 105 ? -13.904 14.949  -18.811 1.00 96.40 105 A 1 
ATOM 825  C CA  . LEU A 1 105 ? -15.359 14.834  -18.712 1.00 96.29 105 A 1 
ATOM 826  C C   . LEU A 1 105 ? -15.793 14.500  -17.279 1.00 96.69 105 A 1 
ATOM 827  O O   . LEU A 1 105 ? -16.765 15.085  -16.806 1.00 96.74 105 A 1 
ATOM 828  C CB  . LEU A 1 105 ? -15.865 13.779  -19.710 1.00 96.08 105 A 1 
ATOM 829  C CG  . LEU A 1 105 ? -17.404 13.661  -19.753 1.00 94.33 105 A 1 
ATOM 830  C CD1 . LEU A 1 105 ? -18.046 14.888  -20.396 1.00 87.85 105 A 1 
ATOM 831  C CD2 . LEU A 1 105 ? -17.804 12.433  -20.570 1.00 88.12 105 A 1 
ATOM 832  N N   . LEU A 1 106 ? -15.084 13.613  -16.586 1.00 96.90 106 A 1 
ATOM 833  C CA  . LEU A 1 106 ? -15.393 13.286  -15.189 1.00 96.89 106 A 1 
ATOM 834  C C   . LEU A 1 106 ? -15.181 14.498  -14.271 1.00 97.45 106 A 1 
ATOM 835  O O   . LEU A 1 106 ? -16.068 14.820  -13.484 1.00 97.43 106 A 1 
ATOM 836  C CB  . LEU A 1 106 ? -14.582 12.065  -14.712 1.00 96.45 106 A 1 
ATOM 837  C CG  . LEU A 1 106 ? -14.838 10.753  -15.484 1.00 93.94 106 A 1 
ATOM 838  C CD1 . LEU A 1 106 ? -14.115 9.612   -14.779 1.00 86.65 106 A 1 
ATOM 839  C CD2 . LEU A 1 106 ? -16.316 10.383  -15.599 1.00 87.04 106 A 1 
ATOM 840  N N   . VAL A 1 107 ? -14.091 15.237  -14.446 1.00 97.23 107 A 1 
ATOM 841  C CA  . VAL A 1 107 ? -13.884 16.502  -13.712 1.00 97.67 107 A 1 
ATOM 842  C C   . VAL A 1 107 ? -14.996 17.505  -14.031 1.00 98.01 107 A 1 
ATOM 843  O O   . VAL A 1 107 ? -15.632 18.051  -13.131 1.00 98.21 107 A 1 
ATOM 844  C CB  . VAL A 1 107 ? -12.504 17.115  -14.011 1.00 97.78 107 A 1 
ATOM 845  C CG1 . VAL A 1 107 ? -12.312 18.430  -13.243 1.00 95.03 107 A 1 
ATOM 846  C CG2 . VAL A 1 107 ? -11.368 16.169  -13.607 1.00 90.73 107 A 1 
ATOM 847  N N   . GLY A 1 108 ? -15.281 17.712  -15.307 1.00 97.71 108 A 1 
ATOM 848  C CA  . GLY A 1 108 ? -16.340 18.625  -15.738 1.00 97.68 108 A 1 
ATOM 849  C C   . GLY A 1 108 ? -17.734 18.217  -15.264 1.00 97.95 108 A 1 
ATOM 850  O O   . GLY A 1 108 ? -18.588 19.083  -15.075 1.00 97.83 108 A 1 
ATOM 851  N N   . SER A 1 109 ? -17.966 16.928  -15.041 1.00 97.85 109 A 1 
ATOM 852  C CA  . SER A 1 109 ? -19.226 16.439  -14.482 1.00 97.84 109 A 1 
ATOM 853  C C   . SER A 1 109 ? -19.386 16.804  -13.007 1.00 98.16 109 A 1 
ATOM 854  O O   . SER A 1 109 ? -20.466 17.254  -12.612 1.00 98.14 109 A 1 
ATOM 855  C CB  . SER A 1 109 ? -19.394 14.939  -14.749 1.00 97.36 109 A 1 
ATOM 856  O OG  . SER A 1 109 ? -18.527 14.107  -14.023 1.00 93.10 109 A 1 
ATOM 857  N N   . THR A 1 110 ? -18.315 16.751  -12.227 1.00 98.10 110 A 1 
ATOM 858  C CA  . THR A 1 110 ? -18.334 17.233  -10.837 1.00 98.33 110 A 1 
ATOM 859  C C   . THR A 1 110 ? -18.451 18.759  -10.776 1.00 98.41 110 A 1 
ATOM 860  O O   . THR A 1 110 ? -19.266 19.278  -10.014 1.00 98.42 110 A 1 
ATOM 861  C CB  . THR A 1 110 ? -17.124 16.716  -10.051 1.00 98.35 110 A 1 
ATOM 862  O OG1 . THR A 1 110 ? -17.129 15.304  -10.133 1.00 95.38 110 A 1 
ATOM 863  C CG2 . THR A 1 110 ? -17.204 17.061  -8.568  1.00 91.33 110 A 1 
ATOM 864  N N   . LEU A 1 111 ? -17.768 19.489  -11.654 1.00 98.17 111 A 1 
ATOM 865  C CA  . LEU A 1 111 ? -17.955 20.942  -11.789 1.00 98.08 111 A 1 
ATOM 866  C C   . LEU A 1 111 ? -19.393 21.312  -12.187 1.00 97.89 111 A 1 
ATOM 867  O O   . LEU A 1 111 ? -19.926 22.318  -11.720 1.00 97.67 111 A 1 
ATOM 868  C CB  . LEU A 1 111 ? -16.964 21.507  -12.819 1.00 98.21 111 A 1 
ATOM 869  C CG  . LEU A 1 111 ? -15.476 21.387  -12.437 1.00 97.67 111 A 1 
ATOM 870  C CD1 . LEU A 1 111 ? -14.622 21.981  -13.554 1.00 93.39 111 A 1 
ATOM 871  C CD2 . LEU A 1 111 ? -15.143 22.116  -11.141 1.00 93.26 111 A 1 
ATOM 872  N N   . THR A 1 112 ? -20.034 20.489  -13.011 1.00 97.94 112 A 1 
ATOM 873  C CA  . THR A 1 112 ? -21.448 20.666  -13.377 1.00 97.50 112 A 1 
ATOM 874  C C   . THR A 1 112 ? -22.363 20.468  -12.165 1.00 97.44 112 A 1 
ATOM 875  O O   . THR A 1 112 ? -23.301 21.245  -11.983 1.00 97.09 112 A 1 
ATOM 876  C CB  . THR A 1 112 ? -21.847 19.709  -14.515 1.00 97.34 112 A 1 
ATOM 877  O OG1 . THR A 1 112 ? -21.047 19.958  -15.653 1.00 94.40 112 A 1 
ATOM 878  C CG2 . THR A 1 112 ? -23.295 19.880  -14.970 1.00 93.80 112 A 1 
ATOM 879  N N   . ALA A 1 113 ? -22.075 19.485  -11.317 1.00 98.16 113 A 1 
ATOM 880  C CA  . ALA A 1 113 ? -22.794 19.289  -10.059 1.00 98.19 113 A 1 
ATOM 881  C C   . ALA A 1 113 ? -22.599 20.480  -9.100  1.00 98.13 113 A 1 
ATOM 882  O O   . ALA A 1 113 ? -23.572 20.995  -8.548  1.00 98.04 113 A 1 
ATOM 883  C CB  . ALA A 1 113 ? -22.341 17.963  -9.432  1.00 98.31 113 A 1 
ATOM 884  N N   . VAL A 1 114 ? -21.369 20.974  -8.973  1.00 98.30 114 A 1 
ATOM 885  C CA  . VAL A 1 114 ? -21.052 22.180  -8.184  1.00 98.20 114 A 1 
ATOM 886  C C   . VAL A 1 114 ? -21.864 23.382  -8.665  1.00 97.93 114 A 1 
ATOM 887  O O   . VAL A 1 114 ? -22.547 24.023  -7.867  1.00 97.76 114 A 1 
ATOM 888  C CB  . VAL A 1 114 ? -19.544 22.493  -8.241  1.00 98.20 114 A 1 
ATOM 889  C CG1 . VAL A 1 114 ? -19.205 23.876  -7.661  1.00 96.25 114 A 1 
ATOM 890  C CG2 . VAL A 1 114 ? -18.734 21.456  -7.460  1.00 94.25 114 A 1 
ATOM 891  N N   . ASP A 1 115 ? -21.828 23.680  -9.958  1.00 98.16 115 A 1 
ATOM 892  C CA  . ASP A 1 115 ? -22.548 24.830  -10.507 1.00 97.54 115 A 1 
ATOM 893  C C   . ASP A 1 115 ? -24.072 24.679  -10.383 1.00 97.20 115 A 1 
ATOM 894  O O   . ASP A 1 115 ? -24.758 25.672  -10.141 1.00 96.35 115 A 1 
ATOM 895  C CB  . ASP A 1 115 ? -22.129 25.070  -11.970 1.00 97.03 115 A 1 
ATOM 896  C CG  . ASP A 1 115 ? -20.804 25.830  -12.126 1.00 95.68 115 A 1 
ATOM 897  O OD1 . ASP A 1 115 ? -20.425 26.620  -11.227 1.00 90.37 115 A 1 
ATOM 898  O OD2 . ASP A 1 115 ? -20.193 25.774  -13.216 1.00 90.09 115 A 1 
ATOM 899  N N   . ALA A 1 116 ? -24.605 23.462  -10.499 1.00 97.75 116 A 1 
ATOM 900  C CA  . ALA A 1 116 ? -26.033 23.218  -10.300 1.00 97.31 116 A 1 
ATOM 901  C C   . ALA A 1 116 ? -26.487 23.602  -8.880  1.00 97.21 116 A 1 
ATOM 902  O O   . ALA A 1 116 ? -27.527 24.245  -8.721  1.00 96.32 116 A 1 
ATOM 903  C CB  . ALA A 1 116 ? -26.339 21.747  -10.613 1.00 96.92 116 A 1 
ATOM 904  N N   . VAL A 1 117 ? -25.691 23.268  -7.874  1.00 97.62 117 A 1 
ATOM 905  C CA  . VAL A 1 117 ? -26.000 23.589  -6.470  1.00 97.66 117 A 1 
ATOM 906  C C   . VAL A 1 117 ? -25.690 25.050  -6.148  1.00 97.44 117 A 1 
ATOM 907  O O   . VAL A 1 117 ? -26.553 25.778  -5.652  1.00 96.92 117 A 1 
ATOM 908  C CB  . VAL A 1 117 ? -25.263 22.629  -5.514  1.00 97.59 117 A 1 
ATOM 909  C CG1 . VAL A 1 117 ? -25.511 22.981  -4.044  1.00 94.81 117 A 1 
ATOM 910  C CG2 . VAL A 1 117 ? -25.742 21.188  -5.730  1.00 92.50 117 A 1 
ATOM 911  N N   . LEU A 1 118 ? -24.487 25.511  -6.448  1.00 97.07 118 A 1 
ATOM 912  C CA  . LEU A 1 118 ? -24.025 26.830  -5.998  1.00 96.97 118 A 1 
ATOM 913  C C   . LEU A 1 118 ? -24.599 28.004  -6.802  1.00 96.17 118 A 1 
ATOM 914  O O   . LEU A 1 118 ? -24.579 29.138  -6.322  1.00 94.39 118 A 1 
ATOM 915  C CB  . LEU A 1 118 ? -22.492 26.857  -5.944  1.00 97.27 118 A 1 
ATOM 916  C CG  . LEU A 1 118 ? -21.861 25.823  -4.989  1.00 97.08 118 A 1 
ATOM 917  C CD1 . LEU A 1 118 ? -20.365 26.092  -4.885  1.00 93.49 118 A 1 
ATOM 918  C CD2 . LEU A 1 118 ? -22.440 25.877  -3.571  1.00 93.08 118 A 1 
ATOM 919  N N   . SER A 1 119 ? -25.163 27.743  -7.981  1.00 96.33 119 A 1 
ATOM 920  C CA  . SER A 1 119 ? -25.999 28.725  -8.686  1.00 95.15 119 A 1 
ATOM 921  C C   . SER A 1 119 ? -27.419 28.829  -8.119  1.00 94.57 119 A 1 
ATOM 922  O O   . SER A 1 119 ? -28.158 29.740  -8.490  1.00 91.74 119 A 1 
ATOM 923  C CB  . SER A 1 119 ? -26.056 28.406  -10.181 1.00 94.30 119 A 1 
ATOM 924  O OG  . SER A 1 119 ? -26.812 27.233  -10.425 1.00 91.02 119 A 1 
ATOM 925  N N   . GLY A 1 120 ? -27.813 27.886  -7.256  1.00 94.22 120 A 1 
ATOM 926  C CA  . GLY A 1 120 ? -29.177 27.757  -6.742  1.00 93.32 120 A 1 
ATOM 927  C C   . GLY A 1 120 ? -30.153 27.065  -7.702  1.00 93.98 120 A 1 
ATOM 928  O O   . GLY A 1 120 ? -31.355 27.087  -7.458  1.00 91.40 120 A 1 
ATOM 929  N N   . ALA A 1 121 ? -29.661 26.456  -8.782  1.00 94.22 121 A 1 
ATOM 930  C CA  . ALA A 1 121 ? -30.506 25.696  -9.706  1.00 93.92 121 A 1 
ATOM 931  C C   . ALA A 1 121 ? -30.991 24.361  -9.112  1.00 94.31 121 A 1 
ATOM 932  O O   . ALA A 1 121 ? -32.059 23.873  -9.483  1.00 91.89 121 A 1 
ATOM 933  C CB  . ALA A 1 121 ? -29.734 25.472  -11.009 1.00 92.75 121 A 1 
ATOM 934  N N   . ALA A 1 122 ? -30.222 23.802  -8.201  1.00 95.86 122 A 1 
ATOM 935  C CA  . ALA A 1 122 ? -30.571 22.624  -7.423  1.00 96.58 122 A 1 
ATOM 936  C C   . ALA A 1 122 ? -30.143 22.808  -5.965  1.00 97.04 122 A 1 
ATOM 937  O O   . ALA A 1 122 ? -29.217 23.557  -5.663  1.00 96.19 122 A 1 
ATOM 938  C CB  . ALA A 1 122 ? -29.911 21.396  -8.059  1.00 95.85 122 A 1 
ATOM 939  N N   . GLU A 1 123 ? -30.819 22.121  -5.062  1.00 96.84 123 A 1 
ATOM 940  C CA  . GLU A 1 123 ? -30.448 22.096  -3.643  1.00 96.45 123 A 1 
ATOM 941  C C   . GLU A 1 123 ? -29.286 21.121  -3.406  1.00 97.27 123 A 1 
ATOM 942  O O   . GLU A 1 123 ? -28.313 21.458  -2.733  1.00 96.28 123 A 1 
ATOM 943  C CB  . GLU A 1 123 ? -31.706 21.728  -2.844  1.00 93.89 123 A 1 
ATOM 944  C CG  . GLU A 1 123 ? -31.563 21.971  -1.335  1.00 83.53 123 A 1 
ATOM 945  C CD  . GLU A 1 123 ? -32.917 21.805  -0.617  1.00 81.65 123 A 1 
ATOM 946  O OE1 . GLU A 1 123 ? -33.171 22.567  0.339   1.00 74.42 123 A 1 
ATOM 947  O OE2 . GLU A 1 123 ? -33.723 20.942  -1.052  1.00 75.36 123 A 1 
ATOM 948  N N   . HIS A 1 124 ? -29.370 19.961  -4.048  1.00 97.50 124 A 1 
ATOM 949  C CA  . HIS A 1 124 ? -28.346 18.923  -4.018  1.00 97.85 124 A 1 
ATOM 950  C C   . HIS A 1 124 ? -28.017 18.453  -5.437  1.00 98.03 124 A 1 
ATOM 951  O O   . HIS A 1 124 ? -28.856 18.531  -6.337  1.00 97.63 124 A 1 
ATOM 952  C CB  . HIS A 1 124 ? -28.820 17.743  -3.154  1.00 97.44 124 A 1 
ATOM 953  C CG  . HIS A 1 124 ? -29.481 18.125  -1.859  1.00 97.53 124 A 1 
ATOM 954  N ND1 . HIS A 1 124 ? -29.002 19.018  -0.931  1.00 91.55 124 A 1 
ATOM 955  C CD2 . HIS A 1 124 ? -30.705 17.693  -1.402  1.00 90.62 124 A 1 
ATOM 956  C CE1 . HIS A 1 124 ? -29.915 19.125  0.050   1.00 92.73 124 A 1 
ATOM 957  N NE2 . HIS A 1 124 ? -30.961 18.330  -0.199  1.00 93.80 124 A 1 
ATOM 958  N N   . ALA A 1 125 ? -26.825 17.929  -5.637  1.00 98.20 125 A 1 
ATOM 959  C CA  . ALA A 1 125 ? -26.434 17.312  -6.896  1.00 98.42 125 A 1 
ATOM 960  C C   . ALA A 1 125 ? -25.624 16.031  -6.680  1.00 98.57 125 A 1 
ATOM 961  O O   . ALA A 1 125 ? -24.784 15.960  -5.784  1.00 98.51 125 A 1 
ATOM 962  C CB  . ALA A 1 125 ? -25.677 18.324  -7.759  1.00 98.19 125 A 1 
ATOM 963  N N   . LEU A 1 126 ? -25.850 15.052  -7.543  1.00 98.34 126 A 1 
ATOM 964  C CA  . LEU A 1 126 ? -25.129 13.782  -7.564  1.00 98.42 126 A 1 
ATOM 965  C C   . LEU A 1 126 ? -24.432 13.588  -8.910  1.00 98.41 126 A 1 
ATOM 966  O O   . LEU A 1 126 ? -25.070 13.659  -9.963  1.00 98.27 126 A 1 
ATOM 967  C CB  . LEU A 1 126 ? -26.120 12.646  -7.251  1.00 98.37 126 A 1 
ATOM 968  C CG  . LEU A 1 126 ? -25.509 11.231  -7.281  1.00 97.95 126 A 1 
ATOM 969  C CD1 . LEU A 1 126 ? -24.365 11.058  -6.285  1.00 93.43 126 A 1 
ATOM 970  C CD2 . LEU A 1 126 ? -26.585 10.201  -6.941  1.00 93.70 126 A 1 
ATOM 971  N N   . ASN A 1 127 ? -23.145 13.295  -8.864  1.00 98.32 127 A 1 
ATOM 972  C CA  . ASN A 1 127 ? -22.342 12.897  -10.013 1.00 98.25 127 A 1 
ATOM 973  C C   . ASN A 1 127 ? -21.611 11.578  -9.733  1.00 98.33 127 A 1 
ATOM 974  O O   . ASN A 1 127 ? -20.468 11.570  -9.273  1.00 97.95 127 A 1 
ATOM 975  C CB  . ASN A 1 127 ? -21.359 14.015  -10.377 1.00 97.83 127 A 1 
ATOM 976  C CG  . ASN A 1 127 ? -20.435 13.553  -11.491 1.00 97.49 127 A 1 
ATOM 977  O OD1 . ASN A 1 127 ? -20.821 12.801  -12.383 1.00 85.67 127 A 1 
ATOM 978  N ND2 . ASN A 1 127 ? -19.188 13.956  -11.450 1.00 84.60 127 A 1 
ATOM 979  N N   . LEU A 1 128 ? -22.232 10.465  -10.065 1.00 97.94 128 A 1 
ATOM 980  C CA  . LEU A 1 128 ? -21.639 9.135   -9.865  1.00 97.67 128 A 1 
ATOM 981  C C   . LEU A 1 128 ? -20.434 8.841   -10.778 1.00 97.26 128 A 1 
ATOM 982  O O   . LEU A 1 128 ? -19.738 7.848   -10.563 1.00 96.44 128 A 1 
ATOM 983  C CB  . LEU A 1 128 ? -22.727 8.067   -10.039 1.00 97.79 128 A 1 
ATOM 984  C CG  . LEU A 1 128 ? -23.858 8.138   -8.998  1.00 97.69 128 A 1 
ATOM 985  C CD1 . LEU A 1 128 ? -24.953 7.141   -9.365  1.00 94.36 128 A 1 
ATOM 986  C CD2 . LEU A 1 128 ? -23.364 7.819   -7.585  1.00 94.14 128 A 1 
ATOM 987  N N   . GLY A 1 129 ? -20.183 9.681   -11.779 1.00 97.31 129 A 1 
ATOM 988  C CA  . GLY A 1 129 ? -18.999 9.577   -12.633 1.00 96.70 129 A 1 
ATOM 989  C C   . GLY A 1 129 ? -17.707 10.068  -11.970 1.00 96.85 129 A 1 
ATOM 990  O O   . GLY A 1 129 ? -16.627 9.687   -12.417 1.00 95.84 129 A 1 
ATOM 991  N N   . GLY A 1 130 ? -17.814 10.890  -10.932 1.00 97.09 130 A 1 
ATOM 992  C CA  . GLY A 1 130 ? -16.678 11.437  -10.190 1.00 97.11 130 A 1 
ATOM 993  C C   . GLY A 1 130 ? -16.283 10.618  -8.956  1.00 97.29 130 A 1 
ATOM 994  O O   . GLY A 1 130 ? -16.728 9.482   -8.772  1.00 96.64 130 A 1 
ATOM 995  N N   . GLY A 1 131 ? -15.456 11.226  -8.114  1.00 97.13 131 A 1 
ATOM 996  C CA  . GLY A 1 131 ? -14.960 10.643  -6.864  1.00 97.05 131 A 1 
ATOM 997  C C   . GLY A 1 131 ? -13.558 10.041  -6.972  1.00 97.10 131 A 1 
ATOM 998  O O   . GLY A 1 131 ? -13.219 9.133   -6.216  1.00 95.71 131 A 1 
ATOM 999  N N   . LEU A 1 132 ? -12.753 10.536  -7.909  1.00 96.42 132 A 1 
ATOM 1000 C CA  . LEU A 1 132 ? -11.421 9.999   -8.205  1.00 96.17 132 A 1 
ATOM 1001 C C   . LEU A 1 132 ? -10.357 10.570  -7.247  1.00 96.23 132 A 1 
ATOM 1002 O O   . LEU A 1 132 ? -9.482  11.346  -7.633  1.00 93.97 132 A 1 
ATOM 1003 C CB  . LEU A 1 132 ? -11.094 10.233  -9.689  1.00 95.46 132 A 1 
ATOM 1004 C CG  . LEU A 1 132 ? -12.114 9.656   -10.688 1.00 92.84 132 A 1 
ATOM 1005 C CD1 . LEU A 1 132 ? -11.618 9.905   -12.109 1.00 82.64 132 A 1 
ATOM 1006 C CD2 . LEU A 1 132 ? -12.333 8.150   -10.529 1.00 81.96 132 A 1 
ATOM 1007 N N   . HIS A 1 133 ? -10.446 10.178  -5.993  1.00 95.36 133 A 1 
ATOM 1008 C CA  . HIS A 1 133 ? -9.763  10.813  -4.860  1.00 95.71 133 A 1 
ATOM 1009 C C   . HIS A 1 133 ? -8.255  10.537  -4.734  1.00 95.64 133 A 1 
ATOM 1010 O O   . HIS A 1 133 ? -7.579  11.234  -3.983  1.00 93.45 133 A 1 
ATOM 1011 C CB  . HIS A 1 133 ? -10.514 10.443  -3.573  1.00 95.04 133 A 1 
ATOM 1012 C CG  . HIS A 1 133 ? -10.501 8.986   -3.167  1.00 95.30 133 A 1 
ATOM 1013 N ND1 . HIS A 1 133 ? -10.949 8.517   -1.948  1.00 91.31 133 A 1 
ATOM 1014 C CD2 . HIS A 1 133 ? -10.106 7.882   -3.880  1.00 89.08 133 A 1 
ATOM 1015 C CE1 . HIS A 1 133 ? -10.816 7.185   -1.924  1.00 90.30 133 A 1 
ATOM 1016 N NE2 . HIS A 1 133 ? -10.313 6.754   -3.086  1.00 91.07 133 A 1 
ATOM 1017 N N   . HIS A 1 134 ? -7.705  9.587   -5.484  1.00 94.96 134 A 1 
ATOM 1018 C CA  . HIS A 1 134 ? -6.268  9.272   -5.473  1.00 94.27 134 A 1 
ATOM 1019 C C   . HIS A 1 134 ? -5.444  10.083  -6.486  1.00 93.73 134 A 1 
ATOM 1020 O O   . HIS A 1 134 ? -4.218  9.993   -6.512  1.00 91.78 134 A 1 
ATOM 1021 C CB  . HIS A 1 134 ? -6.059  7.770   -5.715  1.00 93.77 134 A 1 
ATOM 1022 C CG  . HIS A 1 134 ? -6.688  6.885   -4.681  1.00 93.83 134 A 1 
ATOM 1023 N ND1 . HIS A 1 134 ? -6.524  6.986   -3.316  1.00 88.52 134 A 1 
ATOM 1024 C CD2 . HIS A 1 134 ? -7.494  5.791   -4.908  1.00 86.81 134 A 1 
ATOM 1025 C CE1 . HIS A 1 134 ? -7.218  5.987   -2.745  1.00 88.80 134 A 1 
ATOM 1026 N NE2 . HIS A 1 134 ? -7.815  5.236   -3.685  1.00 89.29 134 A 1 
ATOM 1027 N N   . GLY A 1 135 ? -6.089  10.855  -7.350  1.00 91.40 135 A 1 
ATOM 1028 C CA  . GLY A 1 135 ? -5.389  11.654  -8.352  1.00 91.18 135 A 1 
ATOM 1029 C C   . GLY A 1 135 ? -4.557  12.762  -7.695  1.00 91.82 135 A 1 
ATOM 1030 O O   . GLY A 1 135 ? -5.092  13.594  -6.963  1.00 92.00 135 A 1 
ATOM 1031 N N   . PHE A 1 136 ? -3.257  12.804  -7.994  1.00 92.96 136 A 1 
ATOM 1032 C CA  . PHE A 1 136 ? -2.354  13.847  -7.509  1.00 92.34 136 A 1 
ATOM 1033 C C   . PHE A 1 136 ? -2.179  14.968  -8.533  1.00 93.18 136 A 1 
ATOM 1034 O O   . PHE A 1 136 ? -2.426  14.801  -9.723  1.00 92.59 136 A 1 
ATOM 1035 C CB  . PHE A 1 136 ? -1.002  13.240  -7.123  1.00 90.13 136 A 1 
ATOM 1036 C CG  . PHE A 1 136 ? -1.085  12.266  -5.970  1.00 87.85 136 A 1 
ATOM 1037 C CD1 . PHE A 1 136 ? -1.339  12.733  -4.667  1.00 78.68 136 A 1 
ATOM 1038 C CD2 . PHE A 1 136 ? -0.923  10.887  -6.196  1.00 77.73 136 A 1 
ATOM 1039 C CE1 . PHE A 1 136 ? -1.435  11.825  -3.600  1.00 74.27 136 A 1 
ATOM 1040 C CE2 . PHE A 1 136 ? -1.016  9.976   -5.132  1.00 74.36 136 A 1 
ATOM 1041 C CZ  . PHE A 1 136 ? -1.273  10.447  -3.832  1.00 78.10 136 A 1 
ATOM 1042 N N   . ARG A 1 137 ? -1.649  16.085  -8.065  1.00 91.23 137 A 1 
ATOM 1043 C CA  . ARG A 1 137 ? -1.334  17.261  -8.885  1.00 91.46 137 A 1 
ATOM 1044 C C   . ARG A 1 137 ? -0.569  16.926  -10.173 1.00 92.90 137 A 1 
ATOM 1045 O O   . ARG A 1 137 ? -0.908  17.435  -11.237 1.00 91.20 137 A 1 
ATOM 1046 C CB  . ARG A 1 137 ? -0.539  18.228  -7.989  1.00 89.35 137 A 1 
ATOM 1047 C CG  . ARG A 1 137 ? -0.122  19.490  -8.738  1.00 77.52 137 A 1 
ATOM 1048 C CD  . ARG A 1 137 ? 0.608   20.467  -7.828  1.00 74.86 137 A 1 
ATOM 1049 N NE  . ARG A 1 137 ? 1.125   21.567  -8.644  1.00 64.58 137 A 1 
ATOM 1050 C CZ  . ARG A 1 137 ? 1.517   22.753  -8.261  1.00 57.08 137 A 1 
ATOM 1051 N NH1 . ARG A 1 137 ? 1.549   23.102  -7.002  1.00 51.67 137 A 1 
ATOM 1052 N NH2 . ARG A 1 137 ? 1.894   23.601  -9.168  1.00 49.17 137 A 1 
ATOM 1053 N N   . GLY A 1 138 ? 0.443   16.083  -10.085 1.00 90.50 138 A 1 
ATOM 1054 C CA  . GLY A 1 138 ? 1.334   15.744  -11.199 1.00 89.72 138 A 1 
ATOM 1055 C C   . GLY A 1 138 ? 1.427   14.253  -11.518 1.00 90.19 138 A 1 
ATOM 1056 O O   . GLY A 1 138 ? 2.334   13.864  -12.258 1.00 88.38 138 A 1 
ATOM 1057 N N   . LYS A 1 139 ? 0.550   13.423  -10.954 1.00 90.69 139 A 1 
ATOM 1058 C CA  . LYS A 1 139 ? 0.649   11.962  -11.084 1.00 91.05 139 A 1 
ATOM 1059 C C   . LYS A 1 139 ? -0.716  11.274  -10.957 1.00 92.44 139 A 1 
ATOM 1060 O O   . LYS A 1 139 ? -1.506  11.618  -10.076 1.00 91.25 139 A 1 
ATOM 1061 C CB  . LYS A 1 139 ? 1.665   11.441  -10.046 1.00 87.28 139 A 1 
ATOM 1062 C CG  . LYS A 1 139 ? 2.206   10.043  -10.390 1.00 78.42 139 A 1 
ATOM 1063 C CD  . LYS A 1 139 ? 3.298   9.583   -9.416  1.00 75.85 139 A 1 
ATOM 1064 C CE  . LYS A 1 139 ? 3.817   8.206   -9.856  1.00 65.69 139 A 1 
ATOM 1065 N NZ  . LYS A 1 139 ? 4.869   7.653   -8.961  1.00 57.89 139 A 1 
ATOM 1066 N N   . ALA A 1 140 ? -0.961  10.308  -11.828 1.00 91.58 140 A 1 
ATOM 1067 C CA  . ALA A 1 140 ? -2.081  9.387   -11.683 1.00 91.64 140 A 1 
ATOM 1068 C C   . ALA A 1 140 ? -1.774  8.352   -10.585 1.00 90.56 140 A 1 
ATOM 1069 O O   . ALA A 1 140 ? -0.624  7.943   -10.414 1.00 89.38 140 A 1 
ATOM 1070 C CB  . ALA A 1 140 ? -2.354  8.716   -13.034 1.00 92.45 140 A 1 
ATOM 1071 N N   . SER A 1 141 ? -2.795  7.927   -9.866  1.00 91.58 141 A 1 
ATOM 1072 C CA  . SER A 1 141 ? -2.679  6.915   -8.814  1.00 91.15 141 A 1 
ATOM 1073 C C   . SER A 1 141 ? -4.025  6.228   -8.578  1.00 91.68 141 A 1 
ATOM 1074 O O   . SER A 1 141 ? -5.071  6.857   -8.756  1.00 90.82 141 A 1 
ATOM 1075 C CB  . SER A 1 141 ? -2.194  7.577   -7.519  1.00 89.38 141 A 1 
ATOM 1076 O OG  . SER A 1 141 ? -1.925  6.600   -6.538  1.00 85.10 141 A 1 
ATOM 1077 N N   . GLY A 1 142 ? -4.000  4.962   -8.209  1.00 88.67 142 A 1 
ATOM 1078 C CA  . GLY A 1 142 ? -5.197  4.226   -7.782  1.00 88.74 142 A 1 
ATOM 1079 C C   . GLY A 1 142 ? -6.404  4.376   -8.717  1.00 90.33 142 A 1 
ATOM 1080 O O   . GLY A 1 142 ? -7.480  4.779   -8.280  1.00 88.65 142 A 1 
ATOM 1081 N N   . PHE A 1 143 ? -6.211  4.109   -10.000 1.00 91.05 143 A 1 
ATOM 1082 C CA  . PHE A 1 143 ? -7.237  4.224   -11.053 1.00 92.29 143 A 1 
ATOM 1083 C C   . PHE A 1 143 ? -7.687  5.661   -11.382 1.00 93.47 143 A 1 
ATOM 1084 O O   . PHE A 1 143 ? -8.556  5.866   -12.233 1.00 91.73 143 A 1 
ATOM 1085 C CB  . PHE A 1 143 ? -8.433  3.294   -10.754 1.00 90.92 143 A 1 
ATOM 1086 C CG  . PHE A 1 143 ? -8.114  1.945   -10.123 1.00 89.53 143 A 1 
ATOM 1087 C CD1 . PHE A 1 143 ? -6.973  1.216   -10.494 1.00 80.37 143 A 1 
ATOM 1088 C CD2 . PHE A 1 143 ? -8.985  1.404   -9.153  1.00 79.44 143 A 1 
ATOM 1089 C CE1 . PHE A 1 143 ? -6.701  -0.039  -9.909  1.00 78.59 143 A 1 
ATOM 1090 C CE2 . PHE A 1 143 ? -8.721  0.147   -8.575  1.00 77.71 143 A 1 
ATOM 1091 C CZ  . PHE A 1 143 ? -7.577  -0.573  -8.954  1.00 84.27 143 A 1 
ATOM 1092 N N   . CYS A 1 144 ? -7.092  6.661   -10.743 1.00 93.05 144 A 1 
ATOM 1093 C CA  . CYS A 1 144 ? -7.482  8.058   -10.844 1.00 93.85 144 A 1 
ATOM 1094 C C   . CYS A 1 144 ? -6.482  8.849   -11.700 1.00 93.72 144 A 1 
ATOM 1095 O O   . CYS A 1 144 ? -5.319  9.008   -11.328 1.00 93.89 144 A 1 
ATOM 1096 C CB  . CYS A 1 144 ? -7.619  8.638   -9.433  1.00 93.55 144 A 1 
ATOM 1097 S SG  . CYS A 1 144 ? -8.798  7.666   -8.434  1.00 90.48 144 A 1 
ATOM 1098 N N   . VAL A 1 145 ? -6.947  9.378   -12.828 1.00 95.54 145 A 1 
ATOM 1099 C CA  . VAL A 1 145 ? -6.134  10.225  -13.718 1.00 95.85 145 A 1 
ATOM 1100 C C   . VAL A 1 145 ? -6.180  11.681  -13.258 1.00 96.07 145 A 1 
ATOM 1101 O O   . VAL A 1 145 ? -5.149  12.237  -12.887 1.00 95.91 145 A 1 
ATOM 1102 C CB  . VAL A 1 145 ? -6.563  10.065  -15.187 1.00 95.67 145 A 1 
ATOM 1103 C CG1 . VAL A 1 145 ? -5.740  10.965  -16.116 1.00 91.60 145 A 1 
ATOM 1104 C CG2 . VAL A 1 145 ? -6.391  8.617   -15.661 1.00 89.97 145 A 1 
ATOM 1105 N N   . TYR A 1 146 ? -7.361  12.280  -13.251 1.00 97.04 146 A 1 
ATOM 1106 C CA  . TYR A 1 146 ? -7.586  13.609  -12.685 1.00 97.26 146 A 1 
ATOM 1107 C C   . TYR A 1 146 ? -8.449  13.506  -11.427 1.00 97.16 146 A 1 
ATOM 1108 O O   . TYR A 1 146 ? -9.408  12.740  -11.394 1.00 96.66 146 A 1 
ATOM 1109 C CB  . TYR A 1 146 ? -8.236  14.537  -13.718 1.00 97.37 146 A 1 
ATOM 1110 C CG  . TYR A 1 146 ? -7.431  14.819  -14.973 1.00 97.78 146 A 1 
ATOM 1111 C CD1 . TYR A 1 146 ? -6.048  15.093  -14.912 1.00 94.15 146 A 1 
ATOM 1112 C CD2 . TYR A 1 146 ? -8.075  14.843  -16.229 1.00 92.46 146 A 1 
ATOM 1113 C CE1 . TYR A 1 146 ? -5.313  15.374  -16.078 1.00 92.93 146 A 1 
ATOM 1114 C CE2 . TYR A 1 146 ? -7.354  15.124  -17.403 1.00 92.36 146 A 1 
ATOM 1115 C CZ  . TYR A 1 146 ? -5.969  15.384  -17.325 1.00 97.67 146 A 1 
ATOM 1116 O OH  . TYR A 1 146 ? -5.263  15.647  -18.468 1.00 97.36 146 A 1 
ATOM 1117 N N   . ASN A 1 147 ? -8.124  14.306  -10.426 1.00 97.42 147 A 1 
ATOM 1118 C CA  . ASN A 1 147 ? -8.860  14.345  -9.165  1.00 97.87 147 A 1 
ATOM 1119 C C   . ASN A 1 147 ? -10.026 15.340  -9.257  1.00 98.19 147 A 1 
ATOM 1120 O O   . ASN A 1 147 ? -9.877  16.525  -8.960  1.00 98.18 147 A 1 
ATOM 1121 C CB  . ASN A 1 147 ? -7.871  14.643  -8.033  1.00 97.60 147 A 1 
ATOM 1122 C CG  . ASN A 1 147 ? -8.478  14.400  -6.664  1.00 97.36 147 A 1 
ATOM 1123 O OD1 . ASN A 1 147 ? -9.639  14.679  -6.397  1.00 92.33 147 A 1 
ATOM 1124 N ND2 . ASN A 1 147 ? -7.687  13.874  -5.757  1.00 90.49 147 A 1 
ATOM 1125 N N   . ASP A 1 148 ? -11.170 14.854  -9.682  1.00 98.05 148 A 1 
ATOM 1126 C CA  . ASP A 1 148 ? -12.357 15.686  -9.891  1.00 98.26 148 A 1 
ATOM 1127 C C   . ASP A 1 148 ? -12.840 16.355  -8.600  1.00 98.54 148 A 1 
ATOM 1128 O O   . ASP A 1 148 ? -13.229 17.524  -8.629  1.00 98.49 148 A 1 
ATOM 1129 C CB  . ASP A 1 148 ? -13.473 14.852  -10.530 1.00 98.05 148 A 1 
ATOM 1130 C CG  . ASP A 1 148 ? -14.077 13.832  -9.564  1.00 97.99 148 A 1 
ATOM 1131 O OD1 . ASP A 1 148 ? -13.416 12.817  -9.284  1.00 90.40 148 A 1 
ATOM 1132 O OD2 . ASP A 1 148 ? -15.209 14.078  -9.091  1.00 92.08 148 A 1 
ATOM 1133 N N   . SER A 1 149 ? -12.759 15.664  -7.478  1.00 98.40 149 A 1 
ATOM 1134 C CA  . SER A 1 149 ? -13.136 16.212  -6.176  1.00 98.39 149 A 1 
ATOM 1135 C C   . SER A 1 149 ? -12.208 17.357  -5.756  1.00 98.60 149 A 1 
ATOM 1136 O O   . SER A 1 149 ? -12.689 18.412  -5.348  1.00 98.45 149 A 1 
ATOM 1137 C CB  . SER A 1 149 ? -13.121 15.110  -5.111  1.00 97.79 149 A 1 
ATOM 1138 O OG  . SER A 1 149 ? -14.071 14.109  -5.434  1.00 93.94 149 A 1 
ATOM 1139 N N   . ALA A 1 150 ? -10.895 17.191  -5.913  1.00 98.02 150 A 1 
ATOM 1140 C CA  . ALA A 1 150 ? -9.937  18.248  -5.598  1.00 98.03 150 A 1 
ATOM 1141 C C   . ALA A 1 150 ? -10.133 19.477  -6.506  1.00 98.23 150 A 1 
ATOM 1142 O O   . ALA A 1 150 ? -10.253 20.597  -6.011  1.00 98.31 150 A 1 
ATOM 1143 C CB  . ALA A 1 150 ? -8.514  17.681  -5.682  1.00 97.84 150 A 1 
ATOM 1144 N N   . VAL A 1 151 ? -10.262 19.271  -7.814  1.00 98.04 151 A 1 
ATOM 1145 C CA  . VAL A 1 151 ? -10.545 20.370  -8.757  1.00 98.15 151 A 1 
ATOM 1146 C C   . VAL A 1 151 ? -11.861 21.070  -8.398  1.00 98.29 151 A 1 
ATOM 1147 O O   . VAL A 1 151 ? -11.913 22.296  -8.362  1.00 98.34 151 A 1 
ATOM 1148 C CB  . VAL A 1 151 ? -10.567 19.872  -10.215 1.00 98.17 151 A 1 
ATOM 1149 C CG1 . VAL A 1 151 ? -10.967 20.984  -11.192 1.00 96.01 151 A 1 
ATOM 1150 C CG2 . VAL A 1 151 ? -9.187  19.367  -10.662 1.00 92.76 151 A 1 
ATOM 1151 N N   . ALA A 1 152 ? -12.900 20.316  -8.086  1.00 98.59 152 A 1 
ATOM 1152 C CA  . ALA A 1 152 ? -14.194 20.874  -7.710  1.00 98.57 152 A 1 
ATOM 1153 C C   . ALA A 1 152 ? -14.125 21.691  -6.413  1.00 98.60 152 A 1 
ATOM 1154 O O   . ALA A 1 152 ? -14.704 22.776  -6.344  1.00 98.51 152 A 1 
ATOM 1155 C CB  . ALA A 1 152 ? -15.202 19.731  -7.590  1.00 98.47 152 A 1 
ATOM 1156 N N   . ILE A 1 153 ? -13.401 21.221  -5.414  1.00 98.49 153 A 1 
ATOM 1157 C CA  . ILE A 1 153 ? -13.218 21.953  -4.154  1.00 98.46 153 A 1 
ATOM 1158 C C   . ILE A 1 153 ? -12.455 23.261  -4.398  1.00 98.27 153 A 1 
ATOM 1159 O O   . ILE A 1 153 ? -12.900 24.317  -3.946  1.00 98.16 153 A 1 
ATOM 1160 C CB  . ILE A 1 153 ? -12.539 21.060  -3.099  1.00 98.54 153 A 1 
ATOM 1161 C CG1 . ILE A 1 153 ? -13.484 19.910  -2.673  1.00 98.02 153 A 1 
ATOM 1162 C CG2 . ILE A 1 153 ? -12.153 21.889  -1.856  1.00 97.81 153 A 1 
ATOM 1163 C CD1 . ILE A 1 153 ? -12.755 18.764  -1.960  1.00 96.96 153 A 1 
ATOM 1164 N N   . GLN A 1 154 ? -11.366 23.215  -5.154  1.00 98.35 154 A 1 
ATOM 1165 C CA  . GLN A 1 154 ? -10.622 24.434  -5.495  1.00 97.90 154 A 1 
ATOM 1166 C C   . GLN A 1 154 ? -11.465 25.398  -6.343  1.00 97.67 154 A 1 
ATOM 1167 O O   . GLN A 1 154 ? -11.450 26.607  -6.109  1.00 97.42 154 A 1 
ATOM 1168 C CB  . GLN A 1 154 ? -9.301  24.052  -6.176  1.00 97.65 154 A 1 
ATOM 1169 C CG  . GLN A 1 154 ? -8.373  25.260  -6.414  1.00 95.13 154 A 1 
ATOM 1170 C CD  . GLN A 1 154 ? -7.949  25.999  -5.133  1.00 94.54 154 A 1 
ATOM 1171 O OE1 . GLN A 1 154 ? -8.052  25.518  -4.017  1.00 87.15 154 A 1 
ATOM 1172 N NE2 . GLN A 1 154 ? -7.471  27.212  -5.265  1.00 84.59 154 A 1 
ATOM 1173 N N   . TYR A 1 155 ? -12.277 24.880  -7.251  1.00 97.92 155 A 1 
ATOM 1174 C CA  . TYR A 1 155 ? -13.245 25.662  -8.017  1.00 97.73 155 A 1 
ATOM 1175 C C   . TYR A 1 155 ? -14.278 26.350  -7.112  1.00 97.82 155 A 1 
ATOM 1176 O O   . TYR A 1 155 ? -14.561 27.533  -7.295  1.00 97.37 155 A 1 
ATOM 1177 C CB  . TYR A 1 155 ? -13.925 24.741  -9.031  1.00 97.55 155 A 1 
ATOM 1178 C CG  . TYR A 1 155 ? -14.917 25.431  -9.931  1.00 97.58 155 A 1 
ATOM 1179 C CD1 . TYR A 1 155 ? -16.299 25.363  -9.661  1.00 91.95 155 A 1 
ATOM 1180 C CD2 . TYR A 1 155 ? -14.457 26.094  -11.085 1.00 92.45 155 A 1 
ATOM 1181 C CE1 . TYR A 1 155 ? -17.217 25.920  -10.567 1.00 91.97 155 A 1 
ATOM 1182 C CE2 . TYR A 1 155 ? -15.366 26.649  -11.994 1.00 91.73 155 A 1 
ATOM 1183 C CZ  . TYR A 1 155 ? -16.747 26.546  -11.743 1.00 96.83 155 A 1 
ATOM 1184 O OH  . TYR A 1 155 ? -17.624 27.040  -12.668 1.00 96.00 155 A 1 
ATOM 1185 N N   . ILE A 1 156 ? -14.793 25.647  -6.107  1.00 98.05 156 A 1 
ATOM 1186 C CA  . ILE A 1 156 ? -15.685 26.239  -5.098  1.00 97.91 156 A 1 
ATOM 1187 C C   . ILE A 1 156 ? -14.968 27.368  -4.348  1.00 97.35 156 A 1 
ATOM 1188 O O   . ILE A 1 156 ? -15.532 28.455  -4.189  1.00 96.69 156 A 1 
ATOM 1189 C CB  . ILE A 1 156 ? -16.207 25.166  -4.115  1.00 98.21 156 A 1 
ATOM 1190 C CG1 . ILE A 1 156 ? -17.161 24.182  -4.827  1.00 97.73 156 A 1 
ATOM 1191 C CG2 . ILE A 1 156 ? -16.944 25.815  -2.921  1.00 97.40 156 A 1 
ATOM 1192 C CD1 . ILE A 1 156 ? -17.427 22.895  -4.030  1.00 97.15 156 A 1 
ATOM 1193 N N   . ARG A 1 157 ? -13.734 27.131  -3.928  1.00 97.87 157 A 1 
ATOM 1194 C CA  . ARG A 1 157 ? -12.929 28.121  -3.197  1.00 97.13 157 A 1 
ATOM 1195 C C   . ARG A 1 157 ? -12.685 29.385  -4.025  1.00 96.40 157 A 1 
ATOM 1196 O O   . ARG A 1 157 ? -12.924 30.481  -3.526  1.00 95.39 157 A 1 
ATOM 1197 C CB  . ARG A 1 157 ? -11.585 27.493  -2.762  1.00 96.88 157 A 1 
ATOM 1198 C CG  . ARG A 1 157 ? -11.698 26.432  -1.650  1.00 94.95 157 A 1 
ATOM 1199 C CD  . ARG A 1 157 ? -12.196 26.991  -0.317  1.00 93.76 157 A 1 
ATOM 1200 N NE  . ARG A 1 157 ? -11.356 28.096  0.148   1.00 92.98 157 A 1 
ATOM 1201 C CZ  . ARG A 1 157 ? -11.740 29.252  0.642   1.00 93.98 157 A 1 
ATOM 1202 N NH1 . ARG A 1 157 ? -12.989 29.523  0.898   1.00 85.99 157 A 1 
ATOM 1203 N NH2 . ARG A 1 157 ? -10.856 30.165  0.883   1.00 87.91 157 A 1 
ATOM 1204 N N   . GLU A 1 158 ? -12.262 29.252  -5.272  1.00 96.88 158 A 1 
ATOM 1205 C CA  . GLU A 1 158 ? -11.939 30.403  -6.124  1.00 95.76 158 A 1 
ATOM 1206 C C   . GLU A 1 158 ? -13.181 31.131  -6.660  1.00 95.36 158 A 1 
ATOM 1207 O O   . GLU A 1 158 ? -13.253 32.355  -6.611  1.00 92.67 158 A 1 
ATOM 1208 C CB  . GLU A 1 158 ? -11.043 29.972  -7.291  1.00 94.99 158 A 1 
ATOM 1209 C CG  . GLU A 1 158 ? -9.621  29.627  -6.830  1.00 90.09 158 A 1 
ATOM 1210 C CD  . GLU A 1 158 ? -8.616  29.499  -7.984  1.00 87.64 158 A 1 
ATOM 1211 O OE1 . GLU A 1 158 ? -7.515  28.970  -7.721  1.00 76.88 158 A 1 
ATOM 1212 O OE2 . GLU A 1 158 ? -8.919  29.964  -9.108  1.00 79.40 158 A 1 
ATOM 1213 N N   . LYS A 1 159 ? -14.160 30.385  -7.164  1.00 95.46 159 A 1 
ATOM 1214 C CA  . LYS A 1 159 ? -15.333 30.969  -7.826  1.00 95.03 159 A 1 
ATOM 1215 C C   . LYS A 1 159 ? -16.397 31.453  -6.842  1.00 95.16 159 A 1 
ATOM 1216 O O   . LYS A 1 159 ? -17.041 32.468  -7.099  1.00 94.04 159 A 1 
ATOM 1217 C CB  . LYS A 1 159 ? -15.898 29.945  -8.821  1.00 94.63 159 A 1 
ATOM 1218 C CG  . LYS A 1 159 ? -17.069 30.496  -9.654  1.00 91.48 159 A 1 
ATOM 1219 C CD  . LYS A 1 159 ? -17.545 29.427  -10.638 1.00 89.13 159 A 1 
ATOM 1220 C CE  . LYS A 1 159 ? -18.792 29.865  -11.409 1.00 85.62 159 A 1 
ATOM 1221 N NZ  . LYS A 1 159 ? -19.321 28.748  -12.231 1.00 79.04 159 A 1 
ATOM 1222 N N   . TYR A 1 160 ? -16.592 30.730  -5.748  1.00 95.82 160 A 1 
ATOM 1223 C CA  . TYR A 1 160 ? -17.681 30.987  -4.797  1.00 95.49 160 A 1 
ATOM 1224 C C   . TYR A 1 160 ? -17.197 31.451  -3.418  1.00 95.63 160 A 1 
ATOM 1225 O O   . TYR A 1 160 ? -17.985 32.019  -2.665  1.00 92.71 160 A 1 
ATOM 1226 C CB  . TYR A 1 160 ? -18.565 29.740  -4.702  1.00 95.58 160 A 1 
ATOM 1227 C CG  . TYR A 1 160 ? -19.239 29.351  -6.003  1.00 96.24 160 A 1 
ATOM 1228 C CD1 . TYR A 1 160 ? -20.426 30.002  -6.396  1.00 90.17 160 A 1 
ATOM 1229 C CD2 . TYR A 1 160 ? -18.704 28.337  -6.826  1.00 90.51 160 A 1 
ATOM 1230 C CE1 . TYR A 1 160 ? -21.084 29.637  -7.584  1.00 90.29 160 A 1 
ATOM 1231 C CE2 . TYR A 1 160 ? -19.353 27.966  -8.020  1.00 90.13 160 A 1 
ATOM 1232 C CZ  . TYR A 1 160 ? -20.547 28.616  -8.394  1.00 95.29 160 A 1 
ATOM 1233 O OH  . TYR A 1 160 ? -21.197 28.255  -9.545  1.00 94.33 160 A 1 
ATOM 1234 N N   . GLY A 1 161 ? -15.923 31.244  -3.079  1.00 95.48 161 A 1 
ATOM 1235 C CA  . GLY A 1 161 ? -15.337 31.688  -1.807  1.00 95.59 161 A 1 
ATOM 1236 C C   . GLY A 1 161 ? -15.888 30.982  -0.562  1.00 96.38 161 A 1 
ATOM 1237 O O   . GLY A 1 161 ? -15.724 31.495  0.545   1.00 94.41 161 A 1 
ATOM 1238 N N   . LEU A 1 162 ? -16.537 29.840  -0.734  1.00 96.57 162 A 1 
ATOM 1239 C CA  . LEU A 1 162 ? -17.186 29.100  0.349   1.00 97.10 162 A 1 
ATOM 1240 C C   . LEU A 1 162 ? -16.206 28.154  1.056   1.00 97.54 162 A 1 
ATOM 1241 O O   . LEU A 1 162 ? -15.247 27.664  0.460   1.00 97.08 162 A 1 
ATOM 1242 C CB  . LEU A 1 162 ? -18.407 28.345  -0.208  1.00 96.98 162 A 1 
ATOM 1243 C CG  . LEU A 1 162 ? -19.505 29.242  -0.816  1.00 96.45 162 A 1 
ATOM 1244 C CD1 . LEU A 1 162 ? -20.607 28.371  -1.407  1.00 92.02 162 A 1 
ATOM 1245 C CD2 . LEU A 1 162 ? -20.138 30.180  0.211   1.00 91.76 162 A 1 
ATOM 1246 N N   . ARG A 1 163 ? -16.467 27.880  2.330   1.00 97.99 163 A 1 
ATOM 1247 C CA  . ARG A 1 163 ? -15.743 26.868  3.113   1.00 98.01 163 A 1 
ATOM 1248 C C   . ARG A 1 163 ? -16.324 25.487  2.816   1.00 98.37 163 A 1 
ATOM 1249 O O   . ARG A 1 163 ? -17.539 25.307  2.894   1.00 97.98 163 A 1 
ATOM 1250 C CB  . ARG A 1 163 ? -15.825 27.172  4.612   1.00 96.73 163 A 1 
ATOM 1251 C CG  . ARG A 1 163 ? -15.255 28.560  4.960   1.00 91.23 163 A 1 
ATOM 1252 C CD  . ARG A 1 163 ? -15.326 28.814  6.462   1.00 90.71 163 A 1 
ATOM 1253 N NE  . ARG A 1 163 ? -14.293 28.053  7.189   1.00 88.55 163 A 1 
ATOM 1254 C CZ  . ARG A 1 163 ? -14.397 27.516  8.391   1.00 88.21 163 A 1 
ATOM 1255 N NH1 . ARG A 1 163 ? -15.483 27.595  9.100   1.00 78.81 163 A 1 
ATOM 1256 N NH2 . ARG A 1 163 ? -13.387 26.895  8.905   1.00 80.91 163 A 1 
ATOM 1257 N N   . VAL A 1 164 ? -15.461 24.537  2.528   1.00 98.29 164 A 1 
ATOM 1258 C CA  . VAL A 1 164 ? -15.867 23.202  2.072   1.00 98.55 164 A 1 
ATOM 1259 C C   . VAL A 1 164 ? -15.516 22.153  3.118   1.00 98.59 164 A 1 
ATOM 1260 O O   . VAL A 1 164 ? -14.363 22.049  3.529   1.00 98.40 164 A 1 
ATOM 1261 C CB  . VAL A 1 164 ? -15.226 22.857  0.714   1.00 98.43 164 A 1 
ATOM 1262 C CG1 . VAL A 1 164 ? -15.759 21.526  0.181   1.00 96.32 164 A 1 
ATOM 1263 C CG2 . VAL A 1 164 ? -15.506 23.940  -0.344  1.00 94.00 164 A 1 
ATOM 1264 N N   . LEU A 1 165 ? -16.495 21.355  3.508   1.00 98.54 165 A 1 
ATOM 1265 C CA  . LEU A 1 165 ? -16.255 20.082  4.182   1.00 98.64 165 A 1 
ATOM 1266 C C   . LEU A 1 165 ? -16.275 18.974  3.130   1.00 98.72 165 A 1 
ATOM 1267 O O   . LEU A 1 165 ? -17.314 18.726  2.516   1.00 98.71 165 A 1 
ATOM 1268 C CB  . LEU A 1 165 ? -17.308 19.867  5.281   1.00 98.65 165 A 1 
ATOM 1269 C CG  . LEU A 1 165 ? -17.218 18.505  6.002   1.00 98.29 165 A 1 
ATOM 1270 C CD1 . LEU A 1 165 ? -15.888 18.305  6.725   1.00 92.66 165 A 1 
ATOM 1271 C CD2 . LEU A 1 165 ? -18.338 18.411  7.039   1.00 93.50 165 A 1 
ATOM 1272 N N   . TYR A 1 166 ? -15.146 18.328  2.941   1.00 98.68 166 A 1 
ATOM 1273 C CA  . TYR A 1 166 ? -15.043 17.109  2.147   1.00 98.65 166 A 1 
ATOM 1274 C C   . TYR A 1 166 ? -15.156 15.895  3.068   1.00 98.68 166 A 1 
ATOM 1275 O O   . TYR A 1 166 ? -14.456 15.819  4.079   1.00 98.63 166 A 1 
ATOM 1276 C CB  . TYR A 1 166 ? -13.729 17.111  1.368   1.00 98.55 166 A 1 
ATOM 1277 C CG  . TYR A 1 166 ? -13.476 15.832  0.600   1.00 98.49 166 A 1 
ATOM 1278 C CD1 . TYR A 1 166 ? -12.573 14.869  1.095   1.00 92.62 166 A 1 
ATOM 1279 C CD2 . TYR A 1 166 ? -14.141 15.599  -0.618  1.00 93.41 166 A 1 
ATOM 1280 C CE1 . TYR A 1 166 ? -12.319 13.694  0.364   1.00 93.64 166 A 1 
ATOM 1281 C CE2 . TYR A 1 166 ? -13.896 14.426  -1.356  1.00 93.02 166 A 1 
ATOM 1282 C CZ  . TYR A 1 166 ? -12.975 13.478  -0.863  1.00 98.16 166 A 1 
ATOM 1283 O OH  . TYR A 1 166 ? -12.711 12.349  -1.594  1.00 97.63 166 A 1 
ATOM 1284 N N   . VAL A 1 167 ? -16.034 14.975  2.732   1.00 98.74 167 A 1 
ATOM 1285 C CA  . VAL A 1 167 ? -16.252 13.728  3.472   1.00 98.76 167 A 1 
ATOM 1286 C C   . VAL A 1 167 ? -16.042 12.565  2.522   1.00 98.73 167 A 1 
ATOM 1287 O O   . VAL A 1 167 ? -16.712 12.485  1.494   1.00 98.54 167 A 1 
ATOM 1288 C CB  . VAL A 1 167 ? -17.659 13.670  4.093   1.00 98.67 167 A 1 
ATOM 1289 C CG1 . VAL A 1 167 ? -17.843 12.398  4.926   1.00 97.07 167 A 1 
ATOM 1290 C CG2 . VAL A 1 167 ? -17.923 14.880  5.004   1.00 95.89 167 A 1 
ATOM 1291 N N   . ASP A 1 168 ? -15.144 11.675  2.886   1.00 98.72 168 A 1 
ATOM 1292 C CA  . ASP A 1 168 ? -14.775 10.506  2.093   1.00 98.68 168 A 1 
ATOM 1293 C C   . ASP A 1 168 ? -15.107 9.224   2.867   1.00 98.65 168 A 1 
ATOM 1294 O O   . ASP A 1 168 ? -14.657 9.033   3.999   1.00 98.34 168 A 1 
ATOM 1295 C CB  . ASP A 1 168 ? -13.291 10.618  1.720   1.00 98.43 168 A 1 
ATOM 1296 C CG  . ASP A 1 168 ? -12.934 9.751   0.519   1.00 98.11 168 A 1 
ATOM 1297 O OD1 . ASP A 1 168 ? -13.485 8.636   0.418   1.00 94.54 168 A 1 
ATOM 1298 O OD2 . ASP A 1 168 ? -12.142 10.239  -0.319  1.00 93.97 168 A 1 
ATOM 1299 N N   . THR A 1 169 ? -15.941 8.388   2.273   1.00 98.49 169 A 1 
ATOM 1300 C CA  . THR A 1 169 ? -16.414 7.123   2.859   1.00 98.41 169 A 1 
ATOM 1301 C C   . THR A 1 169 ? -16.046 5.913   2.008   1.00 98.11 169 A 1 
ATOM 1302 O O   . THR A 1 169 ? -16.606 4.829   2.192   1.00 97.29 169 A 1 
ATOM 1303 C CB  . THR A 1 169 ? -17.922 7.166   3.160   1.00 98.28 169 A 1 
ATOM 1304 O OG1 . THR A 1 169 ? -18.671 7.459   1.997   1.00 96.79 169 A 1 
ATOM 1305 C CG2 . THR A 1 169 ? -18.265 8.227   4.203   1.00 94.71 169 A 1 
ATOM 1306 N N   . ASP A 1 170 ? -15.128 6.102   1.079   1.00 98.08 170 A 1 
ATOM 1307 C CA  . ASP A 1 170 ? -14.434 5.027   0.378   1.00 97.99 170 A 1 
ATOM 1308 C C   . ASP A 1 170 ? -13.647 4.174   1.389   1.00 97.93 170 A 1 
ATOM 1309 O O   . ASP A 1 170 ? -13.231 4.666   2.449   1.00 97.32 170 A 1 
ATOM 1310 C CB  . ASP A 1 170 ? -13.505 5.680   -0.651  1.00 97.68 170 A 1 
ATOM 1311 C CG  . ASP A 1 170 ? -13.085 4.739   -1.776  1.00 97.29 170 A 1 
ATOM 1312 O OD1 . ASP A 1 170 ? -12.281 3.826   -1.515  1.00 92.75 170 A 1 
ATOM 1313 O OD2 . ASP A 1 170 ? -13.557 4.977   -2.916  1.00 92.70 170 A 1 
ATOM 1314 N N   . ALA A 1 171 ? -13.451 2.902   1.083   1.00 97.03 171 A 1 
ATOM 1315 C CA  . ALA A 1 171 ? -12.622 2.044   1.929   1.00 96.49 171 A 1 
ATOM 1316 C C   . ALA A 1 171 ? -11.140 2.441   1.899   1.00 96.15 171 A 1 
ATOM 1317 O O   . ALA A 1 171 ? -10.404 2.129   2.837   1.00 95.36 171 A 1 
ATOM 1318 C CB  . ALA A 1 171 ? -12.807 0.591   1.495   1.00 95.96 171 A 1 
ATOM 1319 N N   . HIS A 1 172 ? -10.716 3.144   0.853   1.00 94.96 172 A 1 
ATOM 1320 C CA  . HIS A 1 172 ? -9.365  3.663   0.697   1.00 94.57 172 A 1 
ATOM 1321 C C   . HIS A 1 172 ? -9.290  5.120   1.164   1.00 94.65 172 A 1 
ATOM 1322 O O   . HIS A 1 172 ? -10.220 5.909   0.977   1.00 94.14 172 A 1 
ATOM 1323 C CB  . HIS A 1 172 ? -8.915  3.517   -0.762  1.00 93.94 172 A 1 
ATOM 1324 C CG  . HIS A 1 172 ? -9.073  2.129   -1.321  1.00 93.25 172 A 1 
ATOM 1325 N ND1 . HIS A 1 172 ? -10.236 1.595   -1.839  1.00 86.17 172 A 1 
ATOM 1326 C CD2 . HIS A 1 172 ? -8.119  1.143   -1.410  1.00 85.28 172 A 1 
ATOM 1327 C CE1 . HIS A 1 172 ? -9.984  0.332   -2.223  1.00 86.69 172 A 1 
ATOM 1328 N NE2 . HIS A 1 172 ? -8.705  0.019   -1.983  1.00 87.83 172 A 1 
ATOM 1329 N N   . HIS A 1 173 ? -8.159  5.495   1.738   1.00 94.36 173 A 1 
ATOM 1330 C CA  . HIS A 1 173 ? -7.936  6.877   2.171   1.00 94.08 173 A 1 
ATOM 1331 C C   . HIS A 1 173 ? -7.998  7.852   0.984   1.00 93.56 173 A 1 
ATOM 1332 O O   . HIS A 1 173 ? -7.331  7.649   -0.032  1.00 92.65 173 A 1 
ATOM 1333 C CB  . HIS A 1 173 ? -6.589  6.962   2.895   1.00 93.67 173 A 1 
ATOM 1334 C CG  . HIS A 1 173 ? -6.172  8.362   3.255   1.00 92.89 173 A 1 
ATOM 1335 N ND1 . HIS A 1 173 ? -4.944  8.932   2.985   1.00 87.15 173 A 1 
ATOM 1336 C CD2 . HIS A 1 173 ? -6.927  9.319   3.880   1.00 86.53 173 A 1 
ATOM 1337 C CE1 . HIS A 1 173 ? -4.966  10.194  3.442   1.00 88.04 173 A 1 
ATOM 1338 N NE2 . HIS A 1 173 ? -6.151  10.469  3.985   1.00 88.72 173 A 1 
ATOM 1339 N N   . GLY A 1 174 ? -8.742  8.945   1.129   1.00 94.30 174 A 1 
ATOM 1340 C CA  . GLY A 1 174 ? -8.841  10.027  0.140   1.00 94.23 174 A 1 
ATOM 1341 C C   . GLY A 1 174 ? -7.597  10.922  0.084   1.00 94.55 174 A 1 
ATOM 1342 O O   . GLY A 1 174 ? -7.687  12.140  0.261   1.00 94.01 174 A 1 
ATOM 1343 N N   . ASP A 1 175 ? -6.444  10.325  -0.140  1.00 93.63 175 A 1 
ATOM 1344 C CA  . ASP A 1 175 ? -5.121  10.944  -0.064  1.00 92.74 175 A 1 
ATOM 1345 C C   . ASP A 1 175 ? -4.951  12.123  -1.026  1.00 93.40 175 A 1 
ATOM 1346 O O   . ASP A 1 175 ? -4.559  13.215  -0.605  1.00 93.28 175 A 1 
ATOM 1347 C CB  . ASP A 1 175 ? -4.045  9.863   -0.290  1.00 91.08 175 A 1 
ATOM 1348 C CG  . ASP A 1 175 ? -4.070  9.193   -1.676  1.00 89.58 175 A 1 
ATOM 1349 O OD1 . ASP A 1 175 ? -5.136  9.190   -2.330  1.00 84.40 175 A 1 
ATOM 1350 O OD2 . ASP A 1 175 ? -3.001  8.700   -2.093  1.00 83.26 175 A 1 
ATOM 1351 N N   . GLY A 1 176 ? -5.306  11.961  -2.287  1.00 93.50 176 A 1 
ATOM 1352 C CA  . GLY A 1 176 ? -5.165  13.015  -3.288  1.00 93.91 176 A 1 
ATOM 1353 C C   . GLY A 1 176 ? -5.947  14.288  -2.936  1.00 94.91 176 A 1 
ATOM 1354 O O   . GLY A 1 176 ? -5.467  15.395  -3.189  1.00 94.80 176 A 1 
ATOM 1355 N N   . VAL A 1 177 ? -7.114  14.141  -2.310  1.00 95.93 177 A 1 
ATOM 1356 C CA  . VAL A 1 177 ? -7.909  15.293  -1.849  1.00 96.59 177 A 1 
ATOM 1357 C C   . VAL A 1 177 ? -7.316  15.879  -0.568  1.00 96.11 177 A 1 
ATOM 1358 O O   . VAL A 1 177 ? -7.145  17.092  -0.481  1.00 95.60 177 A 1 
ATOM 1359 C CB  . VAL A 1 177 ? -9.391  14.931  -1.651  1.00 97.17 177 A 1 
ATOM 1360 C CG1 . VAL A 1 177 ? -10.216 16.181  -1.324  1.00 94.96 177 A 1 
ATOM 1361 C CG2 . VAL A 1 177 ? -9.986  14.295  -2.917  1.00 91.87 177 A 1 
ATOM 1362 N N   . GLN A 1 178 ? -6.955  15.044  0.393   1.00 95.36 178 A 1 
ATOM 1363 C CA  . GLN A 1 178 ? -6.330  15.495  1.637   1.00 94.10 178 A 1 
ATOM 1364 C C   . GLN A 1 178 ? -5.080  16.340  1.355   1.00 92.92 178 A 1 
ATOM 1365 O O   . GLN A 1 178 ? -4.986  17.473  1.824   1.00 92.23 178 A 1 
ATOM 1366 C CB  . GLN A 1 178 ? -5.985  14.289  2.524   1.00 93.42 178 A 1 
ATOM 1367 C CG  . GLN A 1 178 ? -5.283  14.729  3.821   1.00 92.24 178 A 1 
ATOM 1368 C CD  . GLN A 1 178 ? -4.935  13.546  4.718   1.00 92.45 178 A 1 
ATOM 1369 O OE1 . GLN A 1 178 ? -5.785  13.000  5.392   1.00 86.76 178 A 1 
ATOM 1370 N NE2 . GLN A 1 178 ? -3.691  13.126  4.753   1.00 85.36 178 A 1 
ATOM 1371 N N   . TRP A 1 179 ? -4.152  15.803  0.569   1.00 91.62 179 A 1 
ATOM 1372 C CA  . TRP A 1 179 ? -2.883  16.478  0.293   1.00 89.45 179 A 1 
ATOM 1373 C C   . TRP A 1 179 ? -3.049  17.763  -0.524  1.00 90.14 179 A 1 
ATOM 1374 O O   . TRP A 1 179 ? -2.274  18.697  -0.342  1.00 89.65 179 A 1 
ATOM 1375 C CB  . TRP A 1 179 ? -1.923  15.506  -0.397  1.00 87.20 179 A 1 
ATOM 1376 C CG  . TRP A 1 179 ? -1.531  14.295  0.417   1.00 84.23 179 A 1 
ATOM 1377 C CD1 . TRP A 1 179 ? -1.695  13.011  0.033   1.00 75.32 179 A 1 
ATOM 1378 C CD2 . TRP A 1 179 ? -0.947  14.243  1.759   1.00 79.24 179 A 1 
ATOM 1379 N NE1 . TRP A 1 179 ? -1.253  12.159  1.042   1.00 71.17 179 A 1 
ATOM 1380 C CE2 . TRP A 1 179 ? -0.795  12.871  2.117   1.00 74.67 179 A 1 
ATOM 1381 C CE3 . TRP A 1 179 ? -0.538  15.218  2.700   1.00 74.65 179 A 1 
ATOM 1382 C CZ2 . TRP A 1 179 ? -0.268  12.476  3.367   1.00 71.96 179 A 1 
ATOM 1383 C CZ3 . TRP A 1 179 ? -0.009  14.822  3.944   1.00 71.03 179 A 1 
ATOM 1384 C CH2 . TRP A 1 179 ? 0.119   13.467  4.272   1.00 70.41 179 A 1 
ATOM 1385 N N   . ALA A 1 180 ? -4.062  17.842  -1.380  1.00 92.44 180 A 1 
ATOM 1386 C CA  . ALA A 1 180 ? -4.318  19.042  -2.177  1.00 93.03 180 A 1 
ATOM 1387 C C   . ALA A 1 180 ? -4.716  20.264  -1.327  1.00 93.50 180 A 1 
ATOM 1388 O O   . ALA A 1 180 ? -4.436  21.396  -1.721  1.00 92.85 180 A 1 
ATOM 1389 C CB  . ALA A 1 180 ? -5.397  18.720  -3.216  1.00 93.96 180 A 1 
ATOM 1390 N N   . PHE A 1 181 ? -5.336  20.036  -0.171  1.00 94.99 181 A 1 
ATOM 1391 C CA  . PHE A 1 181 ? -5.838  21.100  0.714   1.00 95.04 181 A 1 
ATOM 1392 C C   . PHE A 1 181 ? -5.223  21.065  2.111   1.00 93.79 181 A 1 
ATOM 1393 O O   . PHE A 1 181 ? -5.745  21.675  3.043   1.00 91.36 181 A 1 
ATOM 1394 C CB  . PHE A 1 181 ? -7.368  21.028  0.775   1.00 96.03 181 A 1 
ATOM 1395 C CG  . PHE A 1 181 ? -8.003  21.155  -0.585  1.00 96.97 181 A 1 
ATOM 1396 C CD1 . PHE A 1 181 ? -7.997  22.394  -1.256  1.00 94.01 181 A 1 
ATOM 1397 C CD2 . PHE A 1 181 ? -8.518  20.017  -1.231  1.00 94.14 181 A 1 
ATOM 1398 C CE1 . PHE A 1 181 ? -8.489  22.491  -2.563  1.00 94.14 181 A 1 
ATOM 1399 C CE2 . PHE A 1 181 ? -9.012  20.108  -2.540  1.00 94.13 181 A 1 
ATOM 1400 C CZ  . PHE A 1 181 ? -8.989  21.343  -3.209  1.00 97.28 181 A 1 
ATOM 1401 N N   . TYR A 1 182 ? -4.107  20.388  2.250   1.00 90.91 182 A 1 
ATOM 1402 C CA  . TYR A 1 182 ? -3.526  20.044  3.545   1.00 89.61 182 A 1 
ATOM 1403 C C   . TYR A 1 182 ? -3.095  21.247  4.398   1.00 89.87 182 A 1 
ATOM 1404 O O   . TYR A 1 182 ? -3.012  21.156  5.624   1.00 87.07 182 A 1 
ATOM 1405 C CB  . TYR A 1 182 ? -2.360  19.098  3.258   1.00 88.37 182 A 1 
ATOM 1406 C CG  . TYR A 1 182 ? -2.034  18.224  4.426   1.00 84.97 182 A 1 
ATOM 1407 C CD1 . TYR A 1 182 ? -0.771  18.288  5.022   1.00 79.56 182 A 1 
ATOM 1408 C CD2 . TYR A 1 182 ? -3.033  17.364  4.931   1.00 77.03 182 A 1 
ATOM 1409 C CE1 . TYR A 1 182 ? -0.502  17.519  6.150   1.00 75.36 182 A 1 
ATOM 1410 C CE2 . TYR A 1 182 ? -2.775  16.602  6.069   1.00 75.84 182 A 1 
ATOM 1411 C CZ  . TYR A 1 182 ? -1.509  16.698  6.686   1.00 83.68 182 A 1 
ATOM 1412 O OH  . TYR A 1 182 ? -1.273  16.024  7.830   1.00 81.29 182 A 1 
ATOM 1413 N N   . ASP A 1 183 ? -2.869  22.387  3.748   1.00 86.44 183 A 1 
ATOM 1414 C CA  . ASP A 1 183 ? -2.513  23.672  4.354   1.00 86.77 183 A 1 
ATOM 1415 C C   . ASP A 1 183 ? -3.625  24.734  4.252   1.00 87.91 183 A 1 
ATOM 1416 O O   . ASP A 1 183 ? -3.438  25.869  4.700   1.00 86.12 183 A 1 
ATOM 1417 C CB  . ASP A 1 183 ? -1.180  24.149  3.749   1.00 84.15 183 A 1 
ATOM 1418 C CG  . ASP A 1 183 ? -1.219  24.463  2.245   1.00 76.18 183 A 1 
ATOM 1419 O OD1 . ASP A 1 183 ? -2.147  23.999  1.553   1.00 67.91 183 A 1 
ATOM 1420 O OD2 . ASP A 1 183 ? -0.270  25.154  1.798   1.00 66.18 183 A 1 
ATOM 1421 N N   . ASP A 1 184 ? -4.794  24.388  3.702   1.00 91.63 184 A 1 
ATOM 1422 C CA  . ASP A 1 184 ? -5.915  25.319  3.540   1.00 92.85 184 A 1 
ATOM 1423 C C   . ASP A 1 184 ? -6.918  25.218  4.710   1.00 93.31 184 A 1 
ATOM 1424 O O   . ASP A 1 184 ? -7.675  24.251  4.813   1.00 93.76 184 A 1 
ATOM 1425 C CB  . ASP A 1 184 ? -6.599  25.130  2.170   1.00 93.55 184 A 1 
ATOM 1426 C CG  . ASP A 1 184 ? -7.637  26.230  1.848   1.00 93.60 184 A 1 
ATOM 1427 O OD1 . ASP A 1 184 ? -8.058  26.991  2.761   1.00 89.59 184 A 1 
ATOM 1428 O OD2 . ASP A 1 184 ? -8.049  26.348  0.675   1.00 88.13 184 A 1 
ATOM 1429 N N   . PRO A 1 185 ? -7.013  26.245  5.564   1.00 92.82 185 A 1 
ATOM 1430 C CA  . PRO A 1 185 ? -7.952  26.242  6.688   1.00 93.53 185 A 1 
ATOM 1431 C C   . PRO A 1 185 ? -9.423  26.408  6.280   1.00 94.80 185 A 1 
ATOM 1432 O O   . PRO A 1 185 ? -10.310 26.394  7.136   1.00 94.39 185 A 1 
ATOM 1433 C CB  . PRO A 1 185 ? -7.487  27.408  7.566   1.00 92.78 185 A 1 
ATOM 1434 C CG  . PRO A 1 185 ? -6.919  28.403  6.546   1.00 91.08 185 A 1 
ATOM 1435 C CD  . PRO A 1 185 ? -6.253  27.489  5.520   1.00 92.37 185 A 1 
ATOM 1436 N N   . ASN A 1 186 ? -9.698  26.622  5.003   1.00 95.19 186 A 1 
ATOM 1437 C CA  . ASN A 1 186 ? -11.059 26.761  4.479   1.00 96.71 186 A 1 
ATOM 1438 C C   . ASN A 1 186 ? -11.596 25.474  3.847   1.00 97.65 186 A 1 
ATOM 1439 O O   . ASN A 1 186 ? -12.757 25.448  3.429   1.00 97.41 186 A 1 
ATOM 1440 C CB  . ASN A 1 186 ? -11.119 27.921  3.479   1.00 96.62 186 A 1 
ATOM 1441 C CG  . ASN A 1 186 ? -10.607 29.221  4.057   1.00 95.32 186 A 1 
ATOM 1442 O OD1 . ASN A 1 186 ? -11.285 29.912  4.802   1.00 86.14 186 A 1 
ATOM 1443 N ND2 . ASN A 1 186 ? -9.393  29.597  3.705   1.00 83.96 186 A 1 
ATOM 1444 N N   . VAL A 1 187 ? -10.780 24.442  3.795   1.00 97.66 187 A 1 
ATOM 1445 C CA  . VAL A 1 187 ? -11.170 23.104  3.349   1.00 97.95 187 A 1 
ATOM 1446 C C   . VAL A 1 187 ? -10.878 22.123  4.473   1.00 97.69 187 A 1 
ATOM 1447 O O   . VAL A 1 187 ? -9.728  21.910  4.842   1.00 97.25 187 A 1 
ATOM 1448 C CB  . VAL A 1 187 ? -10.450 22.698  2.050   1.00 97.98 187 A 1 
ATOM 1449 C CG1 . VAL A 1 187 ? -10.943 21.332  1.568   1.00 95.84 187 A 1 
ATOM 1450 C CG2 . VAL A 1 187 ? -10.694 23.722  0.924   1.00 93.12 187 A 1 
ATOM 1451 N N   . CYS A 1 188 ? -11.912 21.541  5.020   1.00 98.16 188 A 1 
ATOM 1452 C CA  . CYS A 1 188 ? -11.786 20.473  6.003   1.00 98.35 188 A 1 
ATOM 1453 C C   . CYS A 1 188 ? -11.984 19.132  5.297   1.00 98.57 188 A 1 
ATOM 1454 O O   . CYS A 1 188 ? -13.044 18.906  4.706   1.00 98.53 188 A 1 
ATOM 1455 C CB  . CYS A 1 188 ? -12.807 20.709  7.120   1.00 98.23 188 A 1 
ATOM 1456 S SG  . CYS A 1 188 ? -12.633 19.480  8.440   1.00 97.64 188 A 1 
ATOM 1457 N N   . THR A 1 189 ? -11.000 18.257  5.382   1.00 98.24 189 A 1 
ATOM 1458 C CA  . THR A 1 189 ? -11.097 16.902  4.831   1.00 98.19 189 A 1 
ATOM 1459 C C   . THR A 1 189 ? -11.316 15.896  5.953   1.00 98.10 189 A 1 
ATOM 1460 O O   . THR A 1 189 ? -10.570 15.870  6.931   1.00 97.75 189 A 1 
ATOM 1461 C CB  . THR A 1 189 ? -9.874  16.532  3.974   1.00 97.85 189 A 1 
ATOM 1462 O OG1 . THR A 1 189 ? -8.677  16.640  4.714   1.00 94.26 189 A 1 
ATOM 1463 C CG2 . THR A 1 189 ? -9.739  17.448  2.756   1.00 92.45 189 A 1 
ATOM 1464 N N   . PHE A 1 190 ? -12.338 15.078  5.818   1.00 98.25 190 A 1 
ATOM 1465 C CA  . PHE A 1 190 ? -12.610 13.953  6.706   1.00 98.49 190 A 1 
ATOM 1466 C C   . PHE A 1 190 ? -12.704 12.669  5.883   1.00 98.56 190 A 1 
ATOM 1467 O O   . PHE A 1 190 ? -13.571 12.559  5.016   1.00 98.43 190 A 1 
ATOM 1468 C CB  . PHE A 1 190 ? -13.888 14.220  7.519   1.00 98.47 190 A 1 
ATOM 1469 C CG  . PHE A 1 190 ? -14.444 12.996  8.228   1.00 98.61 190 A 1 
ATOM 1470 C CD1 . PHE A 1 190 ? -15.814 12.683  8.129   1.00 95.47 190 A 1 
ATOM 1471 C CD2 . PHE A 1 190 ? -13.592 12.127  8.933   1.00 95.80 190 A 1 
ATOM 1472 C CE1 . PHE A 1 190 ? -16.321 11.515  8.724   1.00 95.87 190 A 1 
ATOM 1473 C CE2 . PHE A 1 190 ? -14.092 10.950  9.517   1.00 95.27 190 A 1 
ATOM 1474 C CZ  . PHE A 1 190 ? -15.457 10.644  9.411   1.00 97.90 190 A 1 
ATOM 1475 N N   . SER A 1 191 ? -11.848 11.717  6.178   1.00 98.26 191 A 1 
ATOM 1476 C CA  . SER A 1 191 ? -11.855 10.395  5.552   1.00 98.09 191 A 1 
ATOM 1477 C C   . SER A 1 191 ? -11.986 9.303   6.615   1.00 98.11 191 A 1 
ATOM 1478 O O   . SER A 1 191 ? -11.301 9.330   7.641   1.00 97.94 191 A 1 
ATOM 1479 C CB  . SER A 1 191 ? -10.596 10.220  4.694   1.00 97.69 191 A 1 
ATOM 1480 O OG  . SER A 1 191 ? -10.591 8.964   4.046   1.00 95.81 191 A 1 
ATOM 1481 N N   . ILE A 1 192 ? -12.876 8.358   6.366   1.00 98.06 192 A 1 
ATOM 1482 C CA  . ILE A 1 192 ? -13.015 7.123   7.147   1.00 98.23 192 A 1 
ATOM 1483 C C   . ILE A 1 192 ? -12.803 5.945   6.198   1.00 98.04 192 A 1 
ATOM 1484 O O   . ILE A 1 192 ? -13.525 5.803   5.215   1.00 97.75 192 A 1 
ATOM 1485 C CB  . ILE A 1 192 ? -14.351 7.075   7.924   1.00 98.34 192 A 1 
ATOM 1486 C CG1 . ILE A 1 192 ? -14.465 5.741   8.701   1.00 96.48 192 A 1 
ATOM 1487 C CG2 . ILE A 1 192 ? -15.584 7.307   7.031   1.00 94.78 192 A 1 
ATOM 1488 C CD1 . ILE A 1 192 ? -15.619 5.707   9.707   1.00 95.55 192 A 1 
ATOM 1489 N N   . HIS A 1 193 ? -11.806 5.131   6.487   1.00 97.23 193 A 1 
ATOM 1490 C CA  . HIS A 1 193 ? -11.281 4.143   5.549   1.00 96.74 193 A 1 
ATOM 1491 C C   . HIS A 1 193 ? -10.662 2.963   6.300   1.00 96.36 193 A 1 
ATOM 1492 O O   . HIS A 1 193 ? -10.425 3.043   7.503   1.00 95.81 193 A 1 
ATOM 1493 C CB  . HIS A 1 193 ? -10.248 4.825   4.632   1.00 96.31 193 A 1 
ATOM 1494 C CG  . HIS A 1 193 ? -9.289  5.719   5.353   1.00 96.01 193 A 1 
ATOM 1495 N ND1 . HIS A 1 193 ? -9.453  7.078   5.542   1.00 89.17 193 A 1 
ATOM 1496 C CD2 . HIS A 1 193 ? -8.139  5.367   6.004   1.00 88.44 193 A 1 
ATOM 1497 C CE1 . HIS A 1 193 ? -8.430  7.523   6.280   1.00 91.02 193 A 1 
ATOM 1498 N NE2 . HIS A 1 193 ? -7.613  6.513   6.588   1.00 91.93 193 A 1 
ATOM 1499 N N   . GLU A 1 194 ? -10.400 1.890   5.598   1.00 95.58 194 A 1 
ATOM 1500 C CA  . GLU A 1 194 ? -9.626  0.785   6.158   1.00 94.07 194 A 1 
ATOM 1501 C C   . GLU A 1 194 ? -8.192  1.256   6.449   1.00 92.58 194 A 1 
ATOM 1502 O O   . GLU A 1 194 ? -7.589  1.991   5.662   1.00 91.58 194 A 1 
ATOM 1503 C CB  . GLU A 1 194 ? -9.658  -0.416  5.204   1.00 93.12 194 A 1 
ATOM 1504 C CG  . GLU A 1 194 ? -9.017  -1.666  5.832   1.00 90.65 194 A 1 
ATOM 1505 C CD  . GLU A 1 194 ? -9.114  -2.921  4.958   1.00 90.66 194 A 1 
ATOM 1506 O OE1 . GLU A 1 194 ? -8.311  -3.850  5.183   1.00 83.85 194 A 1 
ATOM 1507 O OE2 . GLU A 1 194 ? -9.998  -2.998  4.076   1.00 84.66 194 A 1 
ATOM 1508 N N   . THR A 1 195 ? -7.632  0.829   7.576   1.00 91.01 195 A 1 
ATOM 1509 C CA  . THR A 1 195 ? -6.263  1.189   7.959   1.00 88.44 195 A 1 
ATOM 1510 C C   . THR A 1 195 ? -5.275  0.921   6.821   1.00 85.90 195 A 1 
ATOM 1511 O O   . THR A 1 195 ? -5.228  -0.184  6.277   1.00 82.80 195 A 1 
ATOM 1512 C CB  . THR A 1 195 ? -5.834  0.500   9.263   1.00 87.11 195 A 1 
ATOM 1513 O OG1 . THR A 1 195 ? -4.503  0.842   9.585   1.00 82.59 195 A 1 
ATOM 1514 C CG2 . THR A 1 195 ? -5.901  -1.028  9.232   1.00 81.50 195 A 1 
ATOM 1515 N N   . GLY A 1 196 ? -4.476  1.935   6.485   1.00 78.92 196 A 1 
ATOM 1516 C CA  . GLY A 1 196 ? -3.503  1.862   5.388   1.00 75.44 196 A 1 
ATOM 1517 C C   . GLY A 1 196 ? -2.322  0.922   5.635   1.00 74.48 196 A 1 
ATOM 1518 O O   . GLY A 1 196 ? -1.421  0.841   4.805   1.00 69.98 196 A 1 
ATOM 1519 N N   . ARG A 1 197 ? -2.341  0.200   6.733   1.00 72.44 197 A 1 
ATOM 1520 C CA  . ARG A 1 197 ? -1.263  -0.725  7.123   1.00 69.44 197 A 1 
ATOM 1521 C C   . ARG A 1 197 ? -0.974  -1.802  6.072   1.00 69.03 197 A 1 
ATOM 1522 O O   . ARG A 1 197 ? 0.163   -2.241  5.955   1.00 65.04 197 A 1 
ATOM 1523 C CB  . ARG A 1 197 ? -1.660  -1.353  8.463   1.00 66.24 197 A 1 
ATOM 1524 C CG  . ARG A 1 197 ? -0.449  -1.902  9.210   1.00 59.04 197 A 1 
ATOM 1525 C CD  . ARG A 1 197 ? -0.923  -2.469  10.541  1.00 54.66 197 A 1 
ATOM 1526 N NE  . ARG A 1 197 ? 0.203   -2.737  11.449  1.00 48.75 197 A 1 
ATOM 1527 C CZ  . ARG A 1 197 ? 0.104   -3.266  12.647  1.00 42.42 197 A 1 
ATOM 1528 N NH1 . ARG A 1 197 ? -1.024  -3.724  13.103  1.00 39.44 197 A 1 
ATOM 1529 N NH2 . ARG A 1 197 ? 1.139   -3.320  13.423  1.00 38.25 197 A 1 
ATOM 1530 N N   . TYR A 1 198 ? -2.007  -2.227  5.350   1.00 69.46 198 A 1 
ATOM 1531 C CA  . TYR A 1 198 ? -1.905  -3.251  4.292   1.00 67.96 198 A 1 
ATOM 1532 C C   . TYR A 1 198 ? -2.715  -2.888  3.048   1.00 70.25 198 A 1 
ATOM 1533 O O   . TYR A 1 198 ? -2.711  -3.633  2.074   1.00 66.56 198 A 1 
ATOM 1534 C CB  . TYR A 1 198 ? -2.381  -4.615  4.831   1.00 63.00 198 A 1 
ATOM 1535 C CG  . TYR A 1 198 ? -1.861  -4.955  6.208   1.00 58.54 198 A 1 
ATOM 1536 C CD1 . TYR A 1 198 ? -0.481  -4.899  6.473   1.00 51.39 198 A 1 
ATOM 1537 C CD2 . TYR A 1 198 ? -2.752  -5.244  7.262   1.00 50.82 198 A 1 
ATOM 1538 C CE1 . TYR A 1 198 ? 0.003   -5.089  7.768   1.00 44.57 198 A 1 
ATOM 1539 C CE2 . TYR A 1 198 ? -2.278  -5.443  8.567   1.00 44.07 198 A 1 
ATOM 1540 C CZ  . TYR A 1 198 ? -0.901  -5.348  8.819   1.00 43.66 198 A 1 
ATOM 1541 O OH  . TYR A 1 198 ? -0.434  -5.490  10.095  1.00 41.29 198 A 1 
ATOM 1542 N N   . LEU A 1 199 ? -3.425  -1.763  3.094   1.00 73.95 199 A 1 
ATOM 1543 C CA  . LEU A 1 199 ? -4.304  -1.329  2.020   1.00 76.07 199 A 1 
ATOM 1544 C C   . LEU A 1 199 ? -3.772  -0.037  1.399   1.00 75.91 199 A 1 
ATOM 1545 O O   . LEU A 1 199 ? -3.376  0.894   2.097   1.00 72.74 199 A 1 
ATOM 1546 C CB  . LEU A 1 199 ? -5.736  -1.177  2.566   1.00 75.09 199 A 1 
ATOM 1547 C CG  . LEU A 1 199 ? -6.795  -1.108  1.449   1.00 72.38 199 A 1 
ATOM 1548 C CD1 . LEU A 1 199 ? -7.008  -2.462  0.775   1.00 68.39 199 A 1 
ATOM 1549 C CD2 . LEU A 1 199 ? -8.132  -0.651  2.016   1.00 69.03 199 A 1 
ATOM 1550 N N   . PHE A 1 200 ? -3.804  0.011   0.091   1.00 82.80 200 A 1 
ATOM 1551 C CA  . PHE A 1 200 ? -3.545  1.245   -0.654  1.00 82.24 200 A 1 
ATOM 1552 C C   . PHE A 1 200 ? -4.439  2.389   -0.145  1.00 82.11 200 A 1 
ATOM 1553 O O   . PHE A 1 200 ? -5.613  2.156   0.145   1.00 79.97 200 A 1 
ATOM 1554 C CB  . PHE A 1 200 ? -3.795  0.954   -2.139  1.00 80.69 200 A 1 
ATOM 1555 C CG  . PHE A 1 200 ? -3.541  2.143   -3.036  1.00 79.74 200 A 1 
ATOM 1556 C CD1 . PHE A 1 200 ? -4.585  3.026   -3.362  1.00 73.77 200 A 1 
ATOM 1557 C CD2 . PHE A 1 200 ? -2.240  2.396   -3.516  1.00 72.85 200 A 1 
ATOM 1558 C CE1 . PHE A 1 200 ? -4.327  4.158   -4.150  1.00 70.41 200 A 1 
ATOM 1559 C CE2 . PHE A 1 200 ? -1.984  3.524   -4.305  1.00 71.40 200 A 1 
ATOM 1560 C CZ  . PHE A 1 200 ? -3.025  4.408   -4.621  1.00 76.19 200 A 1 
ATOM 1561 N N   . PRO A 1 201 ? -3.933  3.637   -0.039  1.00 79.91 201 A 1 
ATOM 1562 C CA  . PRO A 1 201 ? -2.605  4.127   -0.414  1.00 80.14 201 A 1 
ATOM 1563 C C   . PRO A 1 201 ? -1.573  4.147   0.731   1.00 79.45 201 A 1 
ATOM 1564 O O   . PRO A 1 201 ? -0.539  4.802   0.615   1.00 74.10 201 A 1 
ATOM 1565 C CB  . PRO A 1 201 ? -2.881  5.523   -0.976  1.00 78.43 201 A 1 
ATOM 1566 C CG  . PRO A 1 201 ? -3.997  6.017   -0.053  1.00 79.48 201 A 1 
ATOM 1567 C CD  . PRO A 1 201 ? -4.811  4.757   0.225   1.00 81.42 201 A 1 
ATOM 1568 N N   . GLY A 1 202 ? -1.832  3.467   1.851   1.00 77.55 202 A 1 
ATOM 1569 C CA  . GLY A 1 202 ? -0.912  3.412   3.000   1.00 76.92 202 A 1 
ATOM 1570 C C   . GLY A 1 202 ? -0.899  4.651   3.908   1.00 79.65 202 A 1 
ATOM 1571 O O   . GLY A 1 202 ? -0.138  4.701   4.877   1.00 76.78 202 A 1 
ATOM 1572 N N   . THR A 1 203 ? -1.739  5.640   3.610   1.00 81.52 203 A 1 
ATOM 1573 C CA  . THR A 1 203 ? -1.891  6.884   4.383   1.00 83.64 203 A 1 
ATOM 1574 C C   . THR A 1 203 ? -3.250  6.941   5.096   1.00 86.18 203 A 1 
ATOM 1575 O O   . THR A 1 203 ? -4.009  5.967   5.080   1.00 85.53 203 A 1 
ATOM 1576 C CB  . THR A 1 203 ? -1.650  8.112   3.485   1.00 81.42 203 A 1 
ATOM 1577 O OG1 . THR A 1 203 ? -2.507  8.099   2.370   1.00 79.54 203 A 1 
ATOM 1578 C CG2 . THR A 1 203 ? -0.227  8.171   2.954   1.00 77.75 203 A 1 
ATOM 1579 N N   . GLY A 1 204 ? -3.558  8.067   5.734   1.00 87.17 204 A 1 
ATOM 1580 C CA  . GLY A 1 204 ? -4.836  8.261   6.428   1.00 89.10 204 A 1 
ATOM 1581 C C   . GLY A 1 204 ? -4.791  7.929   7.917   1.00 90.25 204 A 1 
ATOM 1582 O O   . GLY A 1 204 ? -5.802  7.544   8.510   1.00 89.79 204 A 1 
ATOM 1583 N N   . ASN A 1 205 ? -3.630  8.085   8.544   1.00 87.52 205 A 1 
ATOM 1584 C CA  . ASN A 1 205 ? -3.494  7.908   9.982   1.00 86.66 205 A 1 
ATOM 1585 C C   . ASN A 1 205 ? -4.152  9.062   10.759  1.00 87.89 205 A 1 
ATOM 1586 O O   . ASN A 1 205 ? -4.198  10.201  10.303  1.00 87.98 205 A 1 
ATOM 1587 C CB  . ASN A 1 205 ? -2.009  7.747   10.330  1.00 83.07 205 A 1 
ATOM 1588 C CG  . ASN A 1 205 ? -1.508  6.369   9.947   1.00 70.58 205 A 1 
ATOM 1589 O OD1 . ASN A 1 205 ? -1.783  5.404   10.632  1.00 60.67 205 A 1 
ATOM 1590 N ND2 . ASN A 1 205 ? -0.781  6.233   8.867   1.00 57.97 205 A 1 
ATOM 1591 N N   . VAL A 1 206 ? -4.588  8.794   11.985  1.00 88.54 206 A 1 
ATOM 1592 C CA  . VAL A 1 206 ? -5.231  9.806   12.851  1.00 89.28 206 A 1 
ATOM 1593 C C   . VAL A 1 206 ? -4.368  11.045  13.109  1.00 88.04 206 A 1 
ATOM 1594 O O   . VAL A 1 206 ? -4.892  12.116  13.418  1.00 85.18 206 A 1 
ATOM 1595 C CB  . VAL A 1 206 ? -5.634  9.221   14.218  1.00 88.89 206 A 1 
ATOM 1596 C CG1 . VAL A 1 206 ? -6.690  8.134   14.062  1.00 77.55 206 A 1 
ATOM 1597 C CG2 . VAL A 1 206 ? -4.446  8.648   15.008  1.00 77.11 206 A 1 
ATOM 1598 N N   . ASN A 1 207 ? -3.056  10.909  12.985  1.00 86.11 207 A 1 
ATOM 1599 C CA  . ASN A 1 207 ? -2.103  11.999  13.166  1.00 83.50 207 A 1 
ATOM 1600 C C   . ASN A 1 207 ? -2.014  12.918  11.943  1.00 83.50 207 A 1 
ATOM 1601 O O   . ASN A 1 207 ? -1.435  13.995  12.054  1.00 80.37 207 A 1 
ATOM 1602 C CB  . ASN A 1 207 ? -0.739  11.408  13.543  1.00 78.78 207 A 1 
ATOM 1603 C CG  . ASN A 1 207 ? -0.726  10.743  14.912  1.00 70.30 207 A 1 
ATOM 1604 O OD1 . ASN A 1 207 ? -1.623  10.857  15.726  1.00 61.02 207 A 1 
ATOM 1605 N ND2 . ASN A 1 207 ? 0.337   10.029  15.214  1.00 60.92 207 A 1 
ATOM 1606 N N   . GLU A 1 208 ? -2.601  12.547  10.820  1.00 85.63 208 A 1 
ATOM 1607 C CA  . GLU A 1 208 ? -2.651  13.353  9.596   1.00 86.08 208 A 1 
ATOM 1608 C C   . GLU A 1 208 ? -3.644  14.522  9.735   1.00 87.24 208 A 1 
ATOM 1609 O O   . GLU A 1 208 ? -4.752  14.506  9.218   1.00 86.64 208 A 1 
ATOM 1610 C CB  . GLU A 1 208 ? -2.915  12.460  8.368   1.00 85.38 208 A 1 
ATOM 1611 C CG  . GLU A 1 208 ? -1.760  11.494  8.113   1.00 83.31 208 A 1 
ATOM 1612 C CD  . GLU A 1 208 ? -1.933  10.617  6.881   1.00 83.79 208 A 1 
ATOM 1613 O OE1 . GLU A 1 208 ? -1.337  9.514   6.881   1.00 75.10 208 A 1 
ATOM 1614 O OE2 . GLU A 1 208 ? -2.651  11.016  5.947   1.00 77.62 208 A 1 
ATOM 1615 N N   . ARG A 1 209 ? -3.244  15.566  10.472  1.00 86.49 209 A 1 
ATOM 1616 C CA  . ARG A 1 209 ? -4.130  16.657  10.913  1.00 87.39 209 A 1 
ATOM 1617 C C   . ARG A 1 209 ? -4.064  17.937  10.077  1.00 88.65 209 A 1 
ATOM 1618 O O   . ARG A 1 209 ? -4.792  18.882  10.382  1.00 87.45 209 A 1 
ATOM 1619 C CB  . ARG A 1 209 ? -3.874  16.981  12.392  1.00 86.30 209 A 1 
ATOM 1620 C CG  . ARG A 1 209 ? -4.008  15.767  13.301  1.00 81.78 209 A 1 
ATOM 1621 C CD  . ARG A 1 209 ? -3.905  16.204  14.764  1.00 76.01 209 A 1 
ATOM 1622 N NE  . ARG A 1 209 ? -3.709  15.073  15.671  1.00 70.76 209 A 1 
ATOM 1623 C CZ  . ARG A 1 209 ? -4.603  14.229  16.151  1.00 64.30 209 A 1 
ATOM 1624 N NH1 . ARG A 1 209 ? -5.873  14.310  15.863  1.00 58.69 209 A 1 
ATOM 1625 N NH2 . ARG A 1 209 ? -4.202  13.277  16.941  1.00 59.46 209 A 1 
ATOM 1626 N N   . GLY A 1 210 ? -3.220  18.005  9.075   1.00 83.74 210 A 1 
ATOM 1627 C CA  . GLY A 1 210 ? -3.006  19.210  8.270   1.00 83.48 210 A 1 
ATOM 1628 C C   . GLY A 1 210 ? -1.708  19.945  8.594   1.00 81.52 210 A 1 
ATOM 1629 O O   . GLY A 1 210 ? -0.950  19.576  9.495   1.00 77.30 210 A 1 
ATOM 1630 N N   . LEU A 1 211 ? -1.460  21.014  7.841   1.00 79.74 211 A 1 
ATOM 1631 C CA  . LEU A 1 211 ? -0.182  21.732  7.825   1.00 79.40 211 A 1 
ATOM 1632 C C   . LEU A 1 211 ? -0.347  23.241  7.869   1.00 81.45 211 A 1 
ATOM 1633 O O   . LEU A 1 211 ? -1.275  23.791  7.300   1.00 78.75 211 A 1 
ATOM 1634 C CB  . LEU A 1 211 ? 0.552   21.329  6.559   1.00 73.32 211 A 1 
ATOM 1635 C CG  . LEU A 1 211 ? 1.823   20.551  6.870   1.00 63.50 211 A 1 
ATOM 1636 C CD1 . LEU A 1 211 ? 1.886   19.499  5.779   1.00 56.25 211 A 1 
ATOM 1637 C CD2 . LEU A 1 211 ? 3.015   21.492  6.885   1.00 54.20 211 A 1 
ATOM 1638 N N   . GLY A 1 212 ? 0.579   23.909  8.527   1.00 76.55 212 A 1 
ATOM 1639 C CA  . GLY A 1 212 ? 0.595   25.365  8.587   1.00 77.43 212 A 1 
ATOM 1640 C C   . GLY A 1 212 ? -0.761  25.936  9.017   1.00 79.74 212 A 1 
ATOM 1641 O O   . GLY A 1 212 ? -1.263  25.609  10.095  1.00 77.18 212 A 1 
ATOM 1642 N N   . ALA A 1 213 ? -1.348  26.777  8.171   1.00 83.49 213 A 1 
ATOM 1643 C CA  . ALA A 1 213 ? -2.670  27.345  8.418   1.00 84.49 213 A 1 
ATOM 1644 C C   . ALA A 1 213 ? -3.799  26.294  8.385   1.00 85.34 213 A 1 
ATOM 1645 O O   . ALA A 1 213 ? -4.821  26.499  9.034   1.00 81.85 213 A 1 
ATOM 1646 C CB  . ALA A 1 213 ? -2.910  28.450  7.385   1.00 83.01 213 A 1 
ATOM 1647 N N   . GLY A 1 214 ? -3.606  25.191  7.678   1.00 87.51 214 A 1 
ATOM 1648 C CA  . GLY A 1 214 ? -4.554  24.075  7.583   1.00 87.21 214 A 1 
ATOM 1649 C C   . GLY A 1 214 ? -4.459  23.068  8.732   1.00 87.71 214 A 1 
ATOM 1650 O O   . GLY A 1 214 ? -5.261  22.139  8.793   1.00 86.28 214 A 1 
ATOM 1651 N N   . TYR A 1 215 ? -3.507  23.254  9.667   1.00 86.53 215 A 1 
ATOM 1652 C CA  . TYR A 1 215 ? -3.362  22.328  10.791  1.00 87.16 215 A 1 
ATOM 1653 C C   . TYR A 1 215 ? -4.634  22.279  11.647  1.00 88.30 215 A 1 
ATOM 1654 O O   . TYR A 1 215 ? -5.137  23.313  12.092  1.00 87.54 215 A 1 
ATOM 1655 C CB  . TYR A 1 215 ? -2.145  22.684  11.645  1.00 84.87 215 A 1 
ATOM 1656 C CG  . TYR A 1 215 ? -1.902  21.672  12.751  1.00 82.61 215 A 1 
ATOM 1657 C CD1 . TYR A 1 215 ? -2.320  21.928  14.072  1.00 74.04 215 A 1 
ATOM 1658 C CD2 . TYR A 1 215 ? -1.306  20.433  12.448  1.00 72.26 215 A 1 
ATOM 1659 C CE1 . TYR A 1 215 ? -2.131  20.968  15.080  1.00 70.34 215 A 1 
ATOM 1660 C CE2 . TYR A 1 215 ? -1.115  19.465  13.448  1.00 69.75 215 A 1 
ATOM 1661 C CZ  . TYR A 1 215 ? -1.525  19.738  14.764  1.00 73.51 215 A 1 
ATOM 1662 O OH  . TYR A 1 215 ? -1.334  18.796  15.744  1.00 71.55 215 A 1 
ATOM 1663 N N   . GLY A 1 216 ? -5.129  21.076  11.881  1.00 89.52 216 A 1 
ATOM 1664 C CA  . GLY A 1 216 ? -6.370  20.829  12.611  1.00 90.68 216 A 1 
ATOM 1665 C C   . GLY A 1 216 ? -7.618  20.727  11.733  1.00 92.78 216 A 1 
ATOM 1666 O O   . GLY A 1 216 ? -8.706  20.551  12.278  1.00 92.45 216 A 1 
ATOM 1667 N N   . TYR A 1 217 ? -7.473  20.811  10.416  1.00 94.05 217 A 1 
ATOM 1668 C CA  . TYR A 1 217 ? -8.580  20.720  9.453   1.00 95.27 217 A 1 
ATOM 1669 C C   . TYR A 1 217 ? -8.587  19.435  8.611   1.00 96.17 217 A 1 
ATOM 1670 O O   . TYR A 1 217 ? -9.503  19.244  7.809   1.00 95.96 217 A 1 
ATOM 1671 C CB  . TYR A 1 217 ? -8.588  21.968  8.571   1.00 94.97 217 A 1 
ATOM 1672 C CG  . TYR A 1 217 ? -8.860  23.253  9.327   1.00 94.55 217 A 1 
ATOM 1673 C CD1 . TYR A 1 217 ? -10.186 23.613  9.647   1.00 88.86 217 A 1 
ATOM 1674 C CD2 . TYR A 1 217 ? -7.800  24.092  9.724   1.00 88.51 217 A 1 
ATOM 1675 C CE1 . TYR A 1 217 ? -10.453 24.805  10.342  1.00 86.77 217 A 1 
ATOM 1676 C CE2 . TYR A 1 217 ? -8.055  25.288  10.425  1.00 87.25 217 A 1 
ATOM 1677 C CZ  . TYR A 1 217 ? -9.387  25.643  10.727  1.00 91.41 217 A 1 
ATOM 1678 O OH  . TYR A 1 217 ? -9.643  26.815  11.393  1.00 89.61 217 A 1 
ATOM 1679 N N   . SER A 1 218 ? -7.616  18.554  8.800   1.00 95.09 218 A 1 
ATOM 1680 C CA  . SER A 1 218 ? -7.620  17.201  8.245   1.00 95.17 218 A 1 
ATOM 1681 C C   . SER A 1 218 ? -7.953  16.198  9.352   1.00 95.11 218 A 1 
ATOM 1682 O O   . SER A 1 218 ? -7.366  16.243  10.435  1.00 94.69 218 A 1 
ATOM 1683 C CB  . SER A 1 218 ? -6.279  16.890  7.578   1.00 94.63 218 A 1 
ATOM 1684 O OG  . SER A 1 218 ? -6.225  15.540  7.173   1.00 86.30 218 A 1 
ATOM 1685 N N   . PHE A 1 219 ? -8.904  15.319  9.079   1.00 96.37 219 A 1 
ATOM 1686 C CA  . PHE A 1 219 ? -9.351  14.279  9.995   1.00 96.94 219 A 1 
ATOM 1687 C C   . PHE A 1 219 ? -9.358  12.927  9.292   1.00 97.29 219 A 1 
ATOM 1688 O O   . PHE A 1 219 ? -9.951  12.783  8.225   1.00 97.15 219 A 1 
ATOM 1689 C CB  . PHE A 1 219 ? -10.746 14.605  10.535  1.00 96.95 219 A 1 
ATOM 1690 C CG  . PHE A 1 219 ? -10.815 15.863  11.374  1.00 97.03 219 A 1 
ATOM 1691 C CD1 . PHE A 1 219 ? -10.594 15.801  12.759  1.00 93.40 219 A 1 
ATOM 1692 C CD2 . PHE A 1 219 ? -11.088 17.105  10.771  1.00 93.14 219 A 1 
ATOM 1693 C CE1 . PHE A 1 219 ? -10.646 16.968  13.538  1.00 93.05 219 A 1 
ATOM 1694 C CE2 . PHE A 1 219 ? -11.137 18.278  11.541  1.00 93.02 219 A 1 
ATOM 1695 C CZ  . PHE A 1 219 ? -10.914 18.208  12.927  1.00 96.30 219 A 1 
ATOM 1696 N N   . ASN A 1 220 ? -8.750  11.948  9.932   1.00 96.51 220 A 1 
ATOM 1697 C CA  . ASN A 1 220 ? -8.687  10.584  9.438   1.00 96.23 220 A 1 
ATOM 1698 C C   . ASN A 1 220 ? -9.112  9.600   10.525  1.00 96.42 220 A 1 
ATOM 1699 O O   . ASN A 1 220 ? -8.675  9.695   11.676  1.00 96.03 220 A 1 
ATOM 1700 C CB  . ASN A 1 220 ? -7.273  10.295  8.929   1.00 95.63 220 A 1 
ATOM 1701 C CG  . ASN A 1 220 ? -6.961  11.081  7.673   1.00 95.06 220 A 1 
ATOM 1702 O OD1 . ASN A 1 220 ? -7.487  10.801  6.611   1.00 88.53 220 A 1 
ATOM 1703 N ND2 . ASN A 1 220 ? -6.112  12.080  7.765   1.00 87.49 220 A 1 
ATOM 1704 N N   . ILE A 1 221 ? -9.939  8.652   10.136  1.00 97.22 221 A 1 
ATOM 1705 C CA  . ILE A 1 221 ? -10.353 7.527   10.974  1.00 97.59 221 A 1 
ATOM 1706 C C   . ILE A 1 221 ? -10.033 6.232   10.225  1.00 97.48 221 A 1 
ATOM 1707 O O   . ILE A 1 221 ? -10.886 5.716   9.496   1.00 97.20 221 A 1 
ATOM 1708 C CB  . ILE A 1 221 ? -11.829 7.657   11.408  1.00 97.62 221 A 1 
ATOM 1709 C CG1 . ILE A 1 221 ? -11.986 8.942   12.252  1.00 95.42 221 A 1 
ATOM 1710 C CG2 . ILE A 1 221 ? -12.266 6.416   12.218  1.00 96.19 221 A 1 
ATOM 1711 C CD1 . ILE A 1 221 ? -13.386 9.166   12.797  1.00 88.56 221 A 1 
ATOM 1712 N N   . PRO A 1 222 ? -8.807  5.723   10.381  1.00 95.97 222 A 1 
ATOM 1713 C CA  . PRO A 1 222 ? -8.468  4.394   9.906   1.00 95.14 222 A 1 
ATOM 1714 C C   . PRO A 1 222 ? -9.177  3.360   10.786  1.00 95.17 222 A 1 
ATOM 1715 O O   . PRO A 1 222 ? -8.907  3.256   11.986  1.00 94.69 222 A 1 
ATOM 1716 C CB  . PRO A 1 222 ? -6.941  4.315   9.988   1.00 94.05 222 A 1 
ATOM 1717 C CG  . PRO A 1 222 ? -6.589  5.251   11.146  1.00 92.12 222 A 1 
ATOM 1718 C CD  . PRO A 1 222 ? -7.668  6.329   11.061  1.00 93.88 222 A 1 
ATOM 1719 N N   . VAL A 1 223 ? -10.105 2.619   10.201  1.00 96.18 223 A 1 
ATOM 1720 C CA  . VAL A 1 223 ? -10.796 1.522   10.882  1.00 95.93 223 A 1 
ATOM 1721 C C   . VAL A 1 223 ? -10.066 0.206   10.634  1.00 94.62 223 A 1 
ATOM 1722 O O   . VAL A 1 223 ? -9.458  0.004   9.584   1.00 93.83 223 A 1 
ATOM 1723 C CB  . VAL A 1 223 ? -12.297 1.437   10.530  1.00 96.23 223 A 1 
ATOM 1724 C CG1 . VAL A 1 223 ? -13.029 2.721   10.924  1.00 93.77 223 A 1 
ATOM 1725 C CG2 . VAL A 1 223 ? -12.583 1.141   9.053   1.00 91.27 223 A 1 
ATOM 1726 N N   . ASP A 1 224 ? -10.136 -0.696  11.597  1.00 93.45 224 A 1 
ATOM 1727 C CA  . ASP A 1 224 ? -9.521  -2.011  11.452  1.00 92.00 224 A 1 
ATOM 1728 C C   . ASP A 1 224 ? -10.206 -2.838  10.359  1.00 91.99 224 A 1 
ATOM 1729 O O   . ASP A 1 224 ? -11.422 -2.738  10.147  1.00 91.32 224 A 1 
ATOM 1730 C CB  . ASP A 1 224 ? -9.537  -2.772  12.787  1.00 89.80 224 A 1 
ATOM 1731 C CG  . ASP A 1 224 ? -8.237  -2.663  13.578  1.00 81.61 224 A 1 
ATOM 1732 O OD1 . ASP A 1 224 ? -7.334  -1.881  13.217  1.00 74.23 224 A 1 
ATOM 1733 O OD2 . ASP A 1 224 ? -8.089  -3.392  14.588  1.00 73.34 224 A 1 
ATOM 1734 N N   . ALA A 1 225 ? -9.428  -3.705  9.732   1.00 89.69 225 A 1 
ATOM 1735 C CA  . ALA A 1 225 ? -9.961  -4.741  8.862   1.00 87.92 225 A 1 
ATOM 1736 C C   . ALA A 1 225 ? -11.087 -5.528  9.565   1.00 88.21 225 A 1 
ATOM 1737 O O   . ALA A 1 225 ? -11.070 -5.727  10.785  1.00 87.57 225 A 1 
ATOM 1738 C CB  . ALA A 1 225 ? -8.815  -5.660  8.422   1.00 85.15 225 A 1 
ATOM 1739 N N   . PHE A 1 226 ? -12.061 -5.959  8.784   1.00 88.98 226 A 1 
ATOM 1740 C CA  . PHE A 1 226 ? -13.276 -6.644  9.232   1.00 88.98 226 A 1 
ATOM 1741 C C   . PHE A 1 226 ? -14.257 -5.778  10.039  1.00 91.15 226 A 1 
ATOM 1742 O O   . PHE A 1 226 ? -15.208 -6.315  10.606  1.00 90.34 226 A 1 
ATOM 1743 C CB  . PHE A 1 226 ? -12.944 -7.967  9.939   1.00 86.29 226 A 1 
ATOM 1744 C CG  . PHE A 1 226 ? -11.846 -8.779  9.288   1.00 80.90 226 A 1 
ATOM 1745 C CD1 . PHE A 1 226 ? -12.083 -9.433  8.063   1.00 71.56 226 A 1 
ATOM 1746 C CD2 . PHE A 1 226 ? -10.565 -8.853  9.877   1.00 70.14 226 A 1 
ATOM 1747 C CE1 . PHE A 1 226 ? -11.053 -10.153 7.433   1.00 66.28 226 A 1 
ATOM 1748 C CE2 . PHE A 1 226 ? -9.530  -9.572  9.247   1.00 66.63 226 A 1 
ATOM 1749 C CZ  . PHE A 1 226 ? -9.775  -10.220 8.023   1.00 68.93 226 A 1 
ATOM 1750 N N   . THR A 1 227 ? -14.072 -4.461  10.071  1.00 92.53 227 A 1 
ATOM 1751 C CA  . THR A 1 227 ? -15.039 -3.550  10.697  1.00 94.24 227 A 1 
ATOM 1752 C C   . THR A 1 227 ? -16.435 -3.745  10.103  1.00 94.15 227 A 1 
ATOM 1753 O O   . THR A 1 227 ? -16.614 -3.725  8.885   1.00 93.47 227 A 1 
ATOM 1754 C CB  . THR A 1 227 ? -14.592 -2.087  10.578  1.00 95.16 227 A 1 
ATOM 1755 O OG1 . THR A 1 227 ? -13.454 -1.900  11.390  1.00 92.49 227 A 1 
ATOM 1756 C CG2 . THR A 1 227 ? -15.635 -1.085  11.072  1.00 90.02 227 A 1 
ATOM 1757 N N   . GLU A 1 228 ? -17.413 -3.901  10.970  1.00 95.20 228 A 1 
ATOM 1758 C CA  . GLU A 1 228 ? -18.819 -4.108  10.623  1.00 95.62 228 A 1 
ATOM 1759 C C   . GLU A 1 228 ? -19.627 -2.802  10.689  1.00 96.74 228 A 1 
ATOM 1760 O O   . GLU A 1 228 ? -19.194 -1.812  11.281  1.00 96.79 228 A 1 
ATOM 1761 C CB  . GLU A 1 228 ? -19.424 -5.153  11.572  1.00 93.61 228 A 1 
ATOM 1762 C CG  . GLU A 1 228 ? -18.832 -6.563  11.396  1.00 88.30 228 A 1 
ATOM 1763 C CD  . GLU A 1 228 ? -19.457 -7.510  12.431  1.00 88.58 228 A 1 
ATOM 1764 O OE1 . GLU A 1 228 ? -20.364 -8.306  12.109  1.00 80.60 228 A 1 
ATOM 1765 O OE2 . GLU A 1 228 ? -19.109 -7.398  13.624  1.00 82.31 228 A 1 
ATOM 1766 N N   . ASP A 1 229 ? -20.849 -2.840  10.166  1.00 96.11 229 A 1 
ATOM 1767 C CA  . ASP A 1 229 ? -21.794 -1.715  10.132  1.00 96.92 229 A 1 
ATOM 1768 C C   . ASP A 1 229 ? -21.886 -0.927  11.447  1.00 97.53 229 A 1 
ATOM 1769 O O   . ASP A 1 229 ? -21.800 0.295   11.448  1.00 97.50 229 A 1 
ATOM 1770 C CB  . ASP A 1 229 ? -23.210 -2.239  9.838   1.00 96.75 229 A 1 
ATOM 1771 C CG  . ASP A 1 229 ? -23.448 -2.716  8.412   1.00 96.89 229 A 1 
ATOM 1772 O OD1 . ASP A 1 229 ? -23.008 -2.047  7.462   1.00 92.85 229 A 1 
ATOM 1773 O OD2 . ASP A 1 229 ? -24.158 -3.737  8.259   1.00 93.29 229 A 1 
ATOM 1774 N N   . GLU A 1 230 ? -22.074 -1.611  12.575  1.00 96.50 230 A 1 
ATOM 1775 C CA  . GLU A 1 230 ? -22.323 -0.944  13.858  1.00 96.46 230 A 1 
ATOM 1776 C C   . GLU A 1 230 ? -21.131 -0.083  14.296  1.00 97.34 230 A 1 
ATOM 1777 O O   . GLU A 1 230 ? -21.317 1.066   14.696  1.00 97.22 230 A 1 
ATOM 1778 C CB  . GLU A 1 230 ? -22.643 -1.986  14.943  1.00 95.18 230 A 1 
ATOM 1779 C CG  . GLU A 1 230 ? -24.010 -2.660  14.739  1.00 77.87 230 A 1 
ATOM 1780 C CD  . GLU A 1 230 ? -24.265 -3.814  15.727  1.00 67.47 230 A 1 
ATOM 1781 O OE1 . GLU A 1 230 ? -25.431 -3.975  16.150  1.00 59.99 230 A 1 
ATOM 1782 O OE2 . GLU A 1 230 ? -23.306 -4.566  16.031  1.00 59.55 230 A 1 
ATOM 1783 N N   . SER A 1 231 ? -19.927 -0.618  14.195  1.00 96.61 231 A 1 
ATOM 1784 C CA  . SER A 1 231 ? -18.699 0.105   14.539  1.00 97.17 231 A 1 
ATOM 1785 C C   . SER A 1 231 ? -18.408 1.220   13.532  1.00 97.84 231 A 1 
ATOM 1786 O O   . SER A 1 231 ? -18.100 2.345   13.924  1.00 97.81 231 A 1 
ATOM 1787 C CB  . SER A 1 231 ? -17.527 -0.879  14.608  1.00 96.68 231 A 1 
ATOM 1788 O OG  . SER A 1 231 ? -16.358 -0.218  15.066  1.00 92.99 231 A 1 
ATOM 1789 N N   . TRP A 1 232 ? -18.577 0.927   12.248  1.00 97.47 232 A 1 
ATOM 1790 C CA  . TRP A 1 232 ? -18.339 1.892   11.172  1.00 98.08 232 A 1 
ATOM 1791 C C   . TRP A 1 232 ? -19.305 3.083   11.258  1.00 98.25 232 A 1 
ATOM 1792 O O   . TRP A 1 232 ? -18.876 4.235   11.292  1.00 98.33 232 A 1 
ATOM 1793 C CB  . TRP A 1 232 ? -18.425 1.167   9.826   1.00 98.19 232 A 1 
ATOM 1794 C CG  . TRP A 1 232 ? -17.842 1.943   8.683   1.00 98.13 232 A 1 
ATOM 1795 C CD1 . TRP A 1 232 ? -16.654 1.691   8.086   1.00 96.46 232 A 1 
ATOM 1796 C CD2 . TRP A 1 232 ? -18.394 3.120   8.014   1.00 98.07 232 A 1 
ATOM 1797 N NE1 . TRP A 1 232 ? -16.420 2.632   7.096   1.00 96.98 232 A 1 
ATOM 1798 C CE2 . TRP A 1 232 ? -17.455 3.537   7.033   1.00 97.72 232 A 1 
ATOM 1799 C CE3 . TRP A 1 232 ? -19.575 3.875   8.155   1.00 97.42 232 A 1 
ATOM 1800 C CZ2 . TRP A 1 232 ? -17.668 4.687   6.239   1.00 97.30 232 A 1 
ATOM 1801 C CZ3 . TRP A 1 232 ? -19.789 5.022   7.355   1.00 95.96 232 A 1 
ATOM 1802 C CH2 . TRP A 1 232 ? -18.840 5.419   6.422   1.00 96.18 232 A 1 
ATOM 1803 N N   . ILE A 1 233 ? -20.601 2.811   11.388  1.00 97.57 233 A 1 
ATOM 1804 C CA  . ILE A 1 233 ? -21.635 3.853   11.493  1.00 97.82 233 A 1 
ATOM 1805 C C   . ILE A 1 233 ? -21.440 4.691   12.764  1.00 97.93 233 A 1 
ATOM 1806 O O   . ILE A 1 233 ? -21.616 5.907   12.727  1.00 97.92 233 A 1 
ATOM 1807 C CB  . ILE A 1 233 ? -23.049 3.229   11.440  1.00 97.95 233 A 1 
ATOM 1808 C CG1 . ILE A 1 233 ? -23.326 2.603   10.050  1.00 97.22 233 A 1 
ATOM 1809 C CG2 . ILE A 1 233 ? -24.141 4.273   11.755  1.00 96.69 233 A 1 
ATOM 1810 C CD1 . ILE A 1 233 ? -24.561 1.689   10.014  1.00 95.74 233 A 1 
ATOM 1811 N N   . ALA A 1 234 ? -21.061 4.072   13.881  1.00 97.43 234 A 1 
ATOM 1812 C CA  . ALA A 1 234 ? -20.787 4.800   15.117  1.00 97.28 234 A 1 
ATOM 1813 C C   . ALA A 1 234 ? -19.591 5.756   14.963  1.00 97.66 234 A 1 
ATOM 1814 O O   . ALA A 1 234 ? -19.687 6.924   15.349  1.00 97.61 234 A 1 
ATOM 1815 C CB  . ALA A 1 234 ? -20.568 3.796   16.253  1.00 97.04 234 A 1 
ATOM 1816 N N   . ALA A 1 235 ? -18.504 5.280   14.356  1.00 97.82 235 A 1 
ATOM 1817 C CA  . ALA A 1 235 ? -17.323 6.092   14.077  1.00 97.97 235 A 1 
ATOM 1818 C C   . ALA A 1 235 ? -17.652 7.260   13.135  1.00 98.17 235 A 1 
ATOM 1819 O O   . ALA A 1 235 ? -17.417 8.421   13.481  1.00 98.10 235 A 1 
ATOM 1820 C CB  . ALA A 1 235 ? -16.228 5.177   13.508  1.00 97.94 235 A 1 
ATOM 1821 N N   . TYR A 1 236 ? -18.285 6.963   12.006  1.00 98.31 236 A 1 
ATOM 1822 C CA  . TYR A 1 236 ? -18.718 7.957   11.021  1.00 98.38 236 A 1 
ATOM 1823 C C   . TYR A 1 236 ? -19.646 9.013   11.628  1.00 98.48 236 A 1 
ATOM 1824 O O   . TYR A 1 236 ? -19.389 10.208  11.511  1.00 98.41 236 A 1 
ATOM 1825 C CB  . TYR A 1 236 ? -19.418 7.227   9.870   1.00 98.36 236 A 1 
ATOM 1826 C CG  . TYR A 1 236 ? -20.088 8.153   8.873   1.00 98.46 236 A 1 
ATOM 1827 C CD1 . TYR A 1 236 ? -21.493 8.238   8.809   1.00 94.85 236 A 1 
ATOM 1828 C CD2 . TYR A 1 236 ? -19.306 8.935   8.002   1.00 95.09 236 A 1 
ATOM 1829 C CE1 . TYR A 1 236 ? -22.113 9.070   7.860   1.00 95.11 236 A 1 
ATOM 1830 C CE2 . TYR A 1 236 ? -19.918 9.773   7.051   1.00 94.79 236 A 1 
ATOM 1831 C CZ  . TYR A 1 236 ? -21.323 9.831   6.977   1.00 98.12 236 A 1 
ATOM 1832 O OH  . TYR A 1 236 ? -21.920 10.621  6.029   1.00 97.77 236 A 1 
ATOM 1833 N N   . THR A 1 237 ? -20.684 8.584   12.327  1.00 98.34 237 A 1 
ATOM 1834 C CA  . THR A 1 237 ? -21.691 9.490   12.897  1.00 98.16 237 A 1 
ATOM 1835 C C   . THR A 1 237 ? -21.087 10.408  13.953  1.00 98.12 237 A 1 
ATOM 1836 O O   . THR A 1 237 ? -21.349 11.607  13.956  1.00 97.83 237 A 1 
ATOM 1837 C CB  . THR A 1 237 ? -22.855 8.700   13.514  1.00 97.89 237 A 1 
ATOM 1838 O OG1 . THR A 1 237 ? -23.460 7.892   12.535  1.00 92.75 237 A 1 
ATOM 1839 C CG2 . THR A 1 237 ? -23.956 9.600   14.074  1.00 91.17 237 A 1 
ATOM 1840 N N   . THR A 1 238 ? -20.270 9.850   14.843  1.00 97.89 238 A 1 
ATOM 1841 C CA  . THR A 1 238 ? -19.609 10.619  15.901  1.00 97.52 238 A 1 
ATOM 1842 C C   . THR A 1 238 ? -18.657 11.648  15.301  1.00 97.54 238 A 1 
ATOM 1843 O O   . THR A 1 238 ? -18.757 12.835  15.615  1.00 97.16 238 A 1 
ATOM 1844 C CB  . THR A 1 238 ? -18.856 9.691   16.867  1.00 97.29 238 A 1 
ATOM 1845 O OG1 . THR A 1 238 ? -19.755 8.760   17.424  1.00 93.03 238 A 1 
ATOM 1846 C CG2 . THR A 1 238 ? -18.228 10.454  18.034  1.00 92.33 238 A 1 
ATOM 1847 N N   . ALA A 1 239 ? -17.788 11.212  14.402  1.00 98.30 239 A 1 
ATOM 1848 C CA  . ALA A 1 239 ? -16.803 12.086  13.786  1.00 98.25 239 A 1 
ATOM 1849 C C   . ALA A 1 239 ? -17.451 13.177  12.932  1.00 98.30 239 A 1 
ATOM 1850 O O   . ALA A 1 239 ? -17.187 14.356  13.158  1.00 98.15 239 A 1 
ATOM 1851 C CB  . ALA A 1 239 ? -15.836 11.239  12.971  1.00 98.11 239 A 1 
ATOM 1852 N N   . LEU A 1 240 ? -18.338 12.822  12.014  1.00 98.29 240 A 1 
ATOM 1853 C CA  . LEU A 1 240 ? -18.935 13.789  11.097  1.00 98.36 240 A 1 
ATOM 1854 C C   . LEU A 1 240 ? -19.721 14.873  11.835  1.00 98.23 240 A 1 
ATOM 1855 O O   . LEU A 1 240 ? -19.565 16.051  11.524  1.00 98.12 240 A 1 
ATOM 1856 C CB  . LEU A 1 240 ? -19.790 13.058  10.048  1.00 98.44 240 A 1 
ATOM 1857 C CG  . LEU A 1 240 ? -20.442 14.002  9.018   1.00 98.00 240 A 1 
ATOM 1858 C CD1 . LEU A 1 240 ? -19.449 14.922  8.312   1.00 92.74 240 A 1 
ATOM 1859 C CD2 . LEU A 1 240 ? -21.152 13.186  7.941   1.00 93.18 240 A 1 
ATOM 1860 N N   . ARG A 1 241 ? -20.516 14.511  12.845  1.00 98.11 241 A 1 
ATOM 1861 C CA  . ARG A 1 241 ? -21.247 15.509  13.643  1.00 97.77 241 A 1 
ATOM 1862 C C   . ARG A 1 241 ? -20.304 16.467  14.367  1.00 97.61 241 A 1 
ATOM 1863 O O   . ARG A 1 241 ? -20.522 17.676  14.336  1.00 96.95 241 A 1 
ATOM 1864 C CB  . ARG A 1 241 ? -22.189 14.829  14.644  1.00 97.39 241 A 1 
ATOM 1865 C CG  . ARG A 1 241 ? -23.456 14.279  13.966  1.00 90.02 241 A 1 
ATOM 1866 C CD  . ARG A 1 241 ? -24.446 13.757  15.016  1.00 85.55 241 A 1 
ATOM 1867 N NE  . ARG A 1 241 ? -25.707 13.282  14.426  1.00 80.55 241 A 1 
ATOM 1868 C CZ  . ARG A 1 241 ? -26.752 14.015  14.029  1.00 74.44 241 A 1 
ATOM 1869 N NH1 . ARG A 1 241 ? -26.809 15.308  14.181  1.00 65.18 241 A 1 
ATOM 1870 N NH2 . ARG A 1 241 ? -27.767 13.449  13.451  1.00 71.24 241 A 1 
ATOM 1871 N N   . GLU A 1 242 ? -19.261 15.953  14.992  1.00 97.84 242 A 1 
ATOM 1872 C CA  . GLU A 1 242 ? -18.317 16.788  15.739  1.00 97.41 242 A 1 
ATOM 1873 C C   . GLU A 1 242 ? -17.435 17.650  14.821  1.00 97.44 242 A 1 
ATOM 1874 O O   . GLU A 1 242 ? -17.181 18.813  15.137  1.00 96.99 242 A 1 
ATOM 1875 C CB  . GLU A 1 242 ? -17.467 15.927  16.683  1.00 97.28 242 A 1 
ATOM 1876 C CG  . GLU A 1 242 ? -18.290 15.362  17.857  1.00 95.83 242 A 1 
ATOM 1877 C CD  . GLU A 1 242 ? -17.435 14.666  18.931  1.00 95.58 242 A 1 
ATOM 1878 O OE1 . GLU A 1 242 ? -17.856 13.622  19.479  1.00 88.73 242 A 1 
ATOM 1879 O OE2 . GLU A 1 242 ? -16.344 15.172  19.282  1.00 89.85 242 A 1 
ATOM 1880 N N   . ILE A 1 243 ? -17.017 17.109  13.681  1.00 97.82 243 A 1 
ATOM 1881 C CA  . ILE A 1 243 ? -16.232 17.832  12.674  1.00 97.96 243 A 1 
ATOM 1882 C C   . ILE A 1 243 ? -17.072 18.938  12.021  1.00 97.88 243 A 1 
ATOM 1883 O O   . ILE A 1 243 ? -16.597 20.064  11.891  1.00 97.71 243 A 1 
ATOM 1884 C CB  . ILE A 1 243 ? -15.662 16.847  11.629  1.00 98.14 243 A 1 
ATOM 1885 C CG1 . ILE A 1 243 ? -14.586 15.943  12.280  1.00 97.53 243 A 1 
ATOM 1886 C CG2 . ILE A 1 243 ? -15.058 17.592  10.421  1.00 97.24 243 A 1 
ATOM 1887 C CD1 . ILE A 1 243 ? -14.213 14.717  11.433  1.00 96.60 243 A 1 
ATOM 1888 N N   . ALA A 1 244 ? -18.317 18.652  11.670  1.00 97.96 244 A 1 
ATOM 1889 C CA  . ALA A 1 244 ? -19.211 19.651  11.094  1.00 97.95 244 A 1 
ATOM 1890 C C   . ALA A 1 244 ? -19.486 20.804  12.074  1.00 97.61 244 A 1 
ATOM 1891 O O   . ALA A 1 244 ? -19.425 21.968  11.679  1.00 97.25 244 A 1 
ATOM 1892 C CB  . ALA A 1 244 ? -20.504 18.962  10.649  1.00 98.10 244 A 1 
ATOM 1893 N N   . ASP A 1 245 ? -19.706 20.504  13.356  1.00 97.49 245 A 1 
ATOM 1894 C CA  . ASP A 1 245 ? -19.916 21.530  14.389  1.00 96.80 245 A 1 
ATOM 1895 C C   . ASP A 1 245 ? -18.655 22.371  14.655  1.00 96.47 245 A 1 
ATOM 1896 O O   . ASP A 1 245 ? -18.740 23.587  14.866  1.00 95.17 245 A 1 
ATOM 1897 C CB  . ASP A 1 245 ? -20.403 20.852  15.679  1.00 95.95 245 A 1 
ATOM 1898 C CG  . ASP A 1 245 ? -20.850 21.861  16.746  1.00 88.51 245 A 1 
ATOM 1899 O OD1 . ASP A 1 245 ? -21.844 22.587  16.505  1.00 78.72 245 A 1 
ATOM 1900 O OD2 . ASP A 1 245 ? -20.231 21.884  17.836  1.00 76.43 245 A 1 
ATOM 1901 N N   . PHE A 1 246 ? -17.482 21.744  14.599  1.00 97.03 246 A 1 
ATOM 1902 C CA  . PHE A 1 246 ? -16.193 22.428  14.707  1.00 96.46 246 A 1 
ATOM 1903 C C   . PHE A 1 246 ? -15.916 23.322  13.494  1.00 96.79 246 A 1 
ATOM 1904 O O   . PHE A 1 246 ? -15.590 24.500  13.648  1.00 96.31 246 A 1 
ATOM 1905 C CB  . PHE A 1 246 ? -15.087 21.373  14.880  1.00 95.83 246 A 1 
ATOM 1906 C CG  . PHE A 1 246 ? -13.687 21.893  14.607  1.00 94.65 246 A 1 
ATOM 1907 C CD1 . PHE A 1 246 ? -13.037 21.585  13.393  1.00 89.61 246 A 1 
ATOM 1908 C CD2 . PHE A 1 246 ? -13.044 22.730  15.542  1.00 89.56 246 A 1 
ATOM 1909 C CE1 . PHE A 1 246 ? -11.758 22.098  13.122  1.00 89.09 246 A 1 
ATOM 1910 C CE2 . PHE A 1 246 ? -11.763 23.244  15.273  1.00 88.59 246 A 1 
ATOM 1911 C CZ  . PHE A 1 246 ? -11.120 22.926  14.064  1.00 92.13 246 A 1 
ATOM 1912 N N   . PHE A 1 247 ? -16.033 22.764  12.303  1.00 96.64 247 A 1 
ATOM 1913 C CA  . PHE A 1 247 ? -15.643 23.449  11.071  1.00 97.15 247 A 1 
ATOM 1914 C C   . PHE A 1 247 ? -16.688 24.465  10.600  1.00 97.31 247 A 1 
ATOM 1915 O O   . PHE A 1 247 ? -16.315 25.544  10.144  1.00 96.58 247 A 1 
ATOM 1916 C CB  . PHE A 1 247 ? -15.334 22.406  9.989   1.00 97.16 247 A 1 
ATOM 1917 C CG  . PHE A 1 247 ? -14.852 23.017  8.689   1.00 97.66 247 A 1 
ATOM 1918 C CD1 . PHE A 1 247 ? -15.623 22.907  7.517   1.00 94.46 247 A 1 
ATOM 1919 C CD2 . PHE A 1 247 ? -13.627 23.710  8.648   1.00 93.50 247 A 1 
ATOM 1920 C CE1 . PHE A 1 247 ? -15.168 23.475  6.314   1.00 93.76 247 A 1 
ATOM 1921 C CE2 . PHE A 1 247 ? -13.170 24.283  7.445   1.00 93.33 247 A 1 
ATOM 1922 C CZ  . PHE A 1 247 ? -13.942 24.162  6.280   1.00 97.37 247 A 1 
ATOM 1923 N N   . ARG A 1 248 ? -17.966 24.157  10.739  1.00 96.94 248 A 1 
ATOM 1924 C CA  . ARG A 1 248 ? -19.098 24.930  10.195  1.00 97.24 248 A 1 
ATOM 1925 C C   . ARG A 1 248 ? -18.932 25.216  8.693   1.00 97.82 248 A 1 
ATOM 1926 O O   . ARG A 1 248 ? -18.621 26.344  8.309   1.00 97.02 248 A 1 
ATOM 1927 C CB  . ARG A 1 248 ? -19.351 26.195  11.010  1.00 96.35 248 A 1 
ATOM 1928 C CG  . ARG A 1 248 ? -19.681 25.864  12.468  1.00 93.24 248 A 1 
ATOM 1929 C CD  . ARG A 1 248 ? -20.176 27.123  13.167  1.00 86.70 248 A 1 
ATOM 1930 N NE  . ARG A 1 248 ? -20.654 26.799  14.512  1.00 81.41 248 A 1 
ATOM 1931 C CZ  . ARG A 1 248 ? -21.480 27.509  15.249  1.00 74.74 248 A 1 
ATOM 1932 N NH1 . ARG A 1 248 ? -21.912 28.683  14.856  1.00 66.96 248 A 1 
ATOM 1933 N NH2 . ARG A 1 248 ? -21.882 27.038  16.396  1.00 70.81 248 A 1 
ATOM 1934 N N   . PRO A 1 249 ? -19.107 24.195  7.851   1.00 97.88 249 A 1 
ATOM 1935 C CA  . PRO A 1 249 ? -18.981 24.329  6.406   1.00 98.10 249 A 1 
ATOM 1936 C C   . PRO A 1 249 ? -20.107 25.172  5.798   1.00 98.09 249 A 1 
ATOM 1937 O O   . PRO A 1 249 ? -21.228 25.195  6.297   1.00 97.60 249 A 1 
ATOM 1938 C CB  . PRO A 1 249 ? -19.012 22.895  5.875   1.00 97.94 249 A 1 
ATOM 1939 C CG  . PRO A 1 249 ? -19.878 22.148  6.892   1.00 97.29 249 A 1 
ATOM 1940 C CD  . PRO A 1 249 ? -19.499 22.828  8.207   1.00 97.96 249 A 1 
ATOM 1941 N N   . ASP A 1 250 ? -19.806 25.801  4.660   1.00 97.85 250 A 1 
ATOM 1942 C CA  . ASP A 1 250 ? -20.818 26.422  3.793   1.00 97.67 250 A 1 
ATOM 1943 C C   . ASP A 1 250 ? -21.348 25.439  2.729   1.00 97.81 250 A 1 
ATOM 1944 O O   . ASP A 1 250 ? -22.427 25.644  2.165   1.00 97.04 250 A 1 
ATOM 1945 C CB  . ASP A 1 250 ? -20.203 27.627  3.071   1.00 97.37 250 A 1 
ATOM 1946 C CG  . ASP A 1 250 ? -19.657 28.728  3.980   1.00 96.91 250 A 1 
ATOM 1947 O OD1 . ASP A 1 250 ? -20.376 29.156  4.907   1.00 92.81 250 A 1 
ATOM 1948 O OD2 . ASP A 1 250 ? -18.526 29.192  3.690   1.00 92.50 250 A 1 
ATOM 1949 N N   . VAL A 1 251 ? -20.559 24.414  2.427   1.00 98.48 251 A 1 
ATOM 1950 C CA  . VAL A 1 251 ? -20.853 23.355  1.446   1.00 98.61 251 A 1 
ATOM 1951 C C   . VAL A 1 251 ? -20.298 22.037  1.975   1.00 98.76 251 A 1 
ATOM 1952 O O   . VAL A 1 251 ? -19.179 22.001  2.486   1.00 98.41 251 A 1 
ATOM 1953 C CB  . VAL A 1 251 ? -20.204 23.649  0.073   1.00 97.40 251 A 1 
ATOM 1954 C CG1 . VAL A 1 251 ? -20.599 22.614  -0.988  1.00 88.36 251 A 1 
ATOM 1955 C CG2 . VAL A 1 251 ? -20.581 25.024  -0.487  1.00 85.96 251 A 1 
ATOM 1956 N N   . ILE A 1 252 ? -21.041 20.956  1.783   1.00 98.61 252 A 1 
ATOM 1957 C CA  . ILE A 1 252 ? -20.533 19.598  1.980   1.00 98.67 252 A 1 
ATOM 1958 C C   . ILE A 1 252 ? -20.362 18.917  0.618   1.00 98.69 252 A 1 
ATOM 1959 O O   . ILE A 1 252 ? -21.288 18.873  -0.195  1.00 98.60 252 A 1 
ATOM 1960 C CB  . ILE A 1 252 ? -21.383 18.809  3.007   1.00 98.51 252 A 1 
ATOM 1961 C CG1 . ILE A 1 252 ? -20.714 17.456  3.331   1.00 95.52 252 A 1 
ATOM 1962 C CG2 . ILE A 1 252 ? -22.843 18.625  2.557   1.00 94.86 252 A 1 
ATOM 1963 C CD1 . ILE A 1 252 ? -21.372 16.712  4.506   1.00 95.55 252 A 1 
ATOM 1964 N N   . VAL A 1 253 ? -19.165 18.407  0.375   1.00 98.67 253 A 1 
ATOM 1965 C CA  . VAL A 1 253 ? -18.835 17.549  -0.770  1.00 98.70 253 A 1 
ATOM 1966 C C   . VAL A 1 253 ? -18.582 16.153  -0.226  1.00 98.71 253 A 1 
ATOM 1967 O O   . VAL A 1 253 ? -17.721 15.977  0.632   1.00 98.64 253 A 1 
ATOM 1968 C CB  . VAL A 1 253 ? -17.613 18.071  -1.549  1.00 98.63 253 A 1 
ATOM 1969 C CG1 . VAL A 1 253 ? -17.270 17.160  -2.735  1.00 97.09 253 A 1 
ATOM 1970 C CG2 . VAL A 1 253 ? -17.859 19.484  -2.102  1.00 95.75 253 A 1 
ATOM 1971 N N   . THR A 1 254 ? -19.319 15.171  -0.711  1.00 98.72 254 A 1 
ATOM 1972 C CA  . THR A 1 254 ? -19.167 13.786  -0.251  1.00 98.68 254 A 1 
ATOM 1973 C C   . THR A 1 254 ? -18.685 12.894  -1.381  1.00 98.64 254 A 1 
ATOM 1974 O O   . THR A 1 254 ? -19.339 12.806  -2.424  1.00 98.53 254 A 1 
ATOM 1975 C CB  . THR A 1 254 ? -20.456 13.229  0.378   1.00 98.61 254 A 1 
ATOM 1976 O OG1 . THR A 1 254 ? -21.513 13.168  -0.553  1.00 96.18 254 A 1 
ATOM 1977 C CG2 . THR A 1 254 ? -20.940 14.079  1.552   1.00 94.22 254 A 1 
ATOM 1978 N N   . GLN A 1 255 ? -17.579 12.220  -1.170  1.00 98.62 255 A 1 
ATOM 1979 C CA  . GLN A 1 255 ? -17.154 11.078  -1.978  1.00 98.58 255 A 1 
ATOM 1980 C C   . GLN A 1 255 ? -17.798 9.819   -1.387  1.00 98.54 255 A 1 
ATOM 1981 O O   . GLN A 1 255 ? -17.713 9.573   -0.183  1.00 98.33 255 A 1 
ATOM 1982 C CB  . GLN A 1 255 ? -15.620 11.037  -2.023  1.00 98.38 255 A 1 
ATOM 1983 C CG  . GLN A 1 255 ? -15.031 10.121  -3.107  1.00 97.45 255 A 1 
ATOM 1984 C CD  . GLN A 1 255 ? -14.872 8.659   -2.697  1.00 96.75 255 A 1 
ATOM 1985 O OE1 . GLN A 1 255 ? -15.512 8.141   -1.810  1.00 88.36 255 A 1 
ATOM 1986 N NE2 . GLN A 1 255 ? -13.994 7.925   -3.346  1.00 85.96 255 A 1 
ATOM 1987 N N   . ASN A 1 256 ? -18.485 9.068   -2.226  1.00 98.57 256 A 1 
ATOM 1988 C CA  . ASN A 1 256 ? -19.309 7.932   -1.823  1.00 98.57 256 A 1 
ATOM 1989 C C   . ASN A 1 256 ? -18.795 6.647   -2.475  1.00 98.53 256 A 1 
ATOM 1990 O O   . ASN A 1 256 ? -19.544 5.961   -3.181  1.00 97.78 256 A 1 
ATOM 1991 C CB  . ASN A 1 256 ? -20.799 8.213   -2.111  1.00 98.48 256 A 1 
ATOM 1992 C CG  . ASN A 1 256 ? -21.324 9.501   -1.491  1.00 98.14 256 A 1 
ATOM 1993 O OD1 . ASN A 1 256 ? -21.971 9.516   -0.461  1.00 82.21 256 A 1 
ATOM 1994 N ND2 . ASN A 1 256 ? -21.088 10.625  -2.127  1.00 82.01 256 A 1 
ATOM 1995 N N   . GLY A 1 257 ? -17.527 6.345   -2.278  1.00 98.07 257 A 1 
ATOM 1996 C CA  . GLY A 1 257 ? -16.988 5.019   -2.543  1.00 98.01 257 A 1 
ATOM 1997 C C   . GLY A 1 257 ? -17.769 3.978   -1.741  1.00 98.22 257 A 1 
ATOM 1998 O O   . GLY A 1 257 ? -18.211 4.239   -0.622  1.00 97.93 257 A 1 
ATOM 1999 N N   . VAL A 1 258 ? -17.998 2.827   -2.350  1.00 98.07 258 A 1 
ATOM 2000 C CA  . VAL A 1 258 ? -18.846 1.762   -1.786  1.00 98.01 258 A 1 
ATOM 2001 C C   . VAL A 1 258 ? -18.131 0.411   -1.779  1.00 97.74 258 A 1 
ATOM 2002 O O   . VAL A 1 258 ? -18.756 -0.645  -1.835  1.00 96.94 258 A 1 
ATOM 2003 C CB  . VAL A 1 258 ? -20.238 1.723   -2.457  1.00 97.80 258 A 1 
ATOM 2004 C CG1 . VAL A 1 258 ? -21.013 3.024   -2.212  1.00 95.60 258 A 1 
ATOM 2005 C CG2 . VAL A 1 258 ? -20.179 1.477   -3.969  1.00 93.36 258 A 1 
ATOM 2006 N N   . ASP A 1 259 ? -16.818 0.469   -1.696  1.00 97.40 259 A 1 
ATOM 2007 C CA  . ASP A 1 259 ? -15.896 -0.663  -1.643  1.00 96.84 259 A 1 
ATOM 2008 C C   . ASP A 1 259 ? -15.619 -1.158  -0.213  1.00 96.64 259 A 1 
ATOM 2009 O O   . ASP A 1 259 ? -15.018 -2.210  -0.037  1.00 95.29 259 A 1 
ATOM 2010 C CB  . ASP A 1 259 ? -14.608 -0.288  -2.395  1.00 95.99 259 A 1 
ATOM 2011 C CG  . ASP A 1 259 ? -13.988 1.057   -1.992  1.00 95.40 259 A 1 
ATOM 2012 O OD1 . ASP A 1 259 ? -14.556 1.748   -1.116  1.00 90.59 259 A 1 
ATOM 2013 O OD2 . ASP A 1 259 ? -12.990 1.424   -2.648  1.00 90.26 259 A 1 
ATOM 2014 N N   . ALA A 1 260 ? -16.148 -0.495  0.807   1.00 97.12 260 A 1 
ATOM 2015 C CA  . ALA A 1 260 ? -16.127 -1.018  2.174   1.00 96.93 260 A 1 
ATOM 2016 C C   . ALA A 1 260 ? -17.112 -2.189  2.408   1.00 96.52 260 A 1 
ATOM 2017 O O   . ALA A 1 260 ? -17.146 -2.771  3.494   1.00 95.74 260 A 1 
ATOM 2018 C CB  . ALA A 1 260 ? -16.384 0.148   3.140   1.00 96.96 260 A 1 
ATOM 2019 N N   . HIS A 1 261 ? -17.930 -2.535  1.414   1.00 96.70 261 A 1 
ATOM 2020 C CA  . HIS A 1 261 ? -18.905 -3.620  1.536   1.00 96.52 261 A 1 
ATOM 2021 C C   . HIS A 1 261 ? -18.212 -4.985  1.630   1.00 94.68 261 A 1 
ATOM 2022 O O   . HIS A 1 261 ? -17.261 -5.258  0.900   1.00 93.51 261 A 1 
ATOM 2023 C CB  . HIS A 1 261 ? -19.880 -3.575  0.356   1.00 97.17 261 A 1 
ATOM 2024 C CG  . HIS A 1 261 ? -21.069 -4.485  0.521   1.00 97.40 261 A 1 
ATOM 2025 N ND1 . HIS A 1 261 ? -21.125 -5.829  0.230   1.00 88.93 261 A 1 
ATOM 2026 C CD2 . HIS A 1 261 ? -22.306 -4.128  0.999   1.00 89.13 261 A 1 
ATOM 2027 C CE1 . HIS A 1 261 ? -22.359 -6.272  0.539   1.00 91.99 261 A 1 
ATOM 2028 N NE2 . HIS A 1 261 ? -23.101 -5.264  0.997   1.00 93.51 261 A 1 
ATOM 2029 N N   . TYR A 1 262 ? -18.766 -5.892  2.429   1.00 94.87 262 A 1 
ATOM 2030 C CA  . TYR A 1 262 ? -18.250 -7.261  2.590   1.00 92.99 262 A 1 
ATOM 2031 C C   . TYR A 1 262 ? -18.017 -8.014  1.263   1.00 92.00 262 A 1 
ATOM 2032 O O   . TYR A 1 262 ? -17.137 -8.869  1.173   1.00 90.71 262 A 1 
ATOM 2033 C CB  . TYR A 1 262 ? -19.239 -8.047  3.457   1.00 92.09 262 A 1 
ATOM 2034 C CG  . TYR A 1 262 ? -18.896 -9.517  3.581   1.00 88.90 262 A 1 
ATOM 2035 C CD1 . TYR A 1 262 ? -19.576 -10.482 2.811   1.00 82.79 262 A 1 
ATOM 2036 C CD2 . TYR A 1 262 ? -17.830 -9.924  4.412   1.00 82.35 262 A 1 
ATOM 2037 C CE1 . TYR A 1 262 ? -19.200 -11.835 2.870   1.00 79.96 262 A 1 
ATOM 2038 C CE2 . TYR A 1 262 ? -17.444 -11.272 4.474   1.00 79.87 262 A 1 
ATOM 2039 C CZ  . TYR A 1 262 ? -18.129 -12.225 3.699   1.00 83.38 262 A 1 
ATOM 2040 O OH  . TYR A 1 262 ? -17.739 -13.539 3.742   1.00 81.99 262 A 1 
ATOM 2041 N N   . TYR A 1 263 ? -18.796 -7.707  0.229   1.00 93.05 263 A 1 
ATOM 2042 C CA  . TYR A 1 263 ? -18.633 -8.322  -1.088  1.00 91.80 263 A 1 
ATOM 2043 C C   . TYR A 1 263 ? -17.570 -7.661  -1.967  1.00 90.41 263 A 1 
ATOM 2044 O O   . TYR A 1 263 ? -17.335 -8.167  -3.067  1.00 88.25 263 A 1 
ATOM 2045 C CB  . TYR A 1 263 ? -19.978 -8.372  -1.818  1.00 92.31 263 A 1 
ATOM 2046 C CG  . TYR A 1 263 ? -20.982 -9.399  -1.333  1.00 92.07 263 A 1 
ATOM 2047 C CD1 . TYR A 1 263 ? -20.574 -10.616 -0.750  1.00 85.15 263 A 1 
ATOM 2048 C CD2 . TYR A 1 263 ? -22.355 -9.164  -1.549  1.00 85.25 263 A 1 
ATOM 2049 C CE1 . TYR A 1 263 ? -21.519 -11.586 -0.377  1.00 84.06 263 A 1 
ATOM 2050 C CE2 . TYR A 1 263 ? -23.311 -10.128 -1.183  1.00 84.32 263 A 1 
ATOM 2051 C CZ  . TYR A 1 263 ? -22.890 -11.337 -0.595  1.00 89.38 263 A 1 
ATOM 2052 O OH  . TYR A 1 263 ? -23.821 -12.272 -0.229  1.00 87.41 263 A 1 
ATOM 2053 N N   . ASP A 1 264 ? -16.966 -6.562  -1.538  1.00 92.01 264 A 1 
ATOM 2054 C CA  . ASP A 1 264 ? -15.928 -5.926  -2.339  1.00 91.35 264 A 1 
ATOM 2055 C C   . ASP A 1 264 ? -14.676 -6.822  -2.403  1.00 88.93 264 A 1 
ATOM 2056 O O   . ASP A 1 264 ? -14.213 -7.313  -1.372  1.00 86.75 264 A 1 
ATOM 2057 C CB  . ASP A 1 264 ? -15.602 -4.527  -1.826  1.00 92.65 264 A 1 
ATOM 2058 C CG  . ASP A 1 264 ? -14.921 -3.753  -2.955  1.00 93.14 264 A 1 
ATOM 2059 O OD1 . ASP A 1 264 ? -13.724 -3.997  -3.208  1.00 86.80 264 A 1 
ATOM 2060 O OD2 . ASP A 1 264 ? -15.642 -3.005  -3.658  1.00 86.47 264 A 1 
ATOM 2061 N N   . PRO A 1 265 ? -14.149 -7.078  -3.602  1.00 89.20 265 A 1 
ATOM 2062 C CA  . PRO A 1 265 ? -13.020 -7.987  -3.760  1.00 85.03 265 A 1 
ATOM 2063 C C   . PRO A 1 265 ? -11.660 -7.358  -3.447  1.00 83.11 265 A 1 
ATOM 2064 O O   . PRO A 1 265 ? -10.668 -8.081  -3.457  1.00 80.10 265 A 1 
ATOM 2065 C CB  . PRO A 1 265 ? -13.111 -8.443  -5.218  1.00 85.64 265 A 1 
ATOM 2066 C CG  . PRO A 1 265 ? -13.678 -7.207  -5.922  1.00 86.53 265 A 1 
ATOM 2067 C CD  . PRO A 1 265 ? -14.650 -6.647  -4.886  1.00 88.05 265 A 1 
ATOM 2068 N N   . LEU A 1 266 ? -11.593 -6.040  -3.230  1.00 86.71 266 A 1 
ATOM 2069 C CA  . LEU A 1 266 ? -10.326 -5.316  -3.070  1.00 85.36 266 A 1 
ATOM 2070 C C   . LEU A 1 266 ? -10.039 -4.886  -1.629  1.00 84.73 266 A 1 
ATOM 2071 O O   . LEU A 1 266 ? -8.930  -4.440  -1.336  1.00 83.05 266 A 1 
ATOM 2072 C CB  . LEU A 1 266 ? -10.280 -4.090  -4.007  1.00 84.95 266 A 1 
ATOM 2073 C CG  . LEU A 1 266 ? -10.627 -4.321  -5.486  1.00 83.58 266 A 1 
ATOM 2074 C CD1 . LEU A 1 266 ? -10.144 -3.123  -6.310  1.00 78.20 266 A 1 
ATOM 2075 C CD2 . LEU A 1 266 ? -10.019 -5.573  -6.099  1.00 76.63 266 A 1 
ATOM 2076 N N   . THR A 1 267 ? -11.025 -5.014  -0.754  1.00 87.31 267 A 1 
ATOM 2077 C CA  . THR A 1 267 ? -10.963 -4.522  0.622   1.00 87.18 267 A 1 
ATOM 2078 C C   . THR A 1 267 ? -11.326 -5.622  1.616   1.00 85.37 267 A 1 
ATOM 2079 O O   . THR A 1 267 ? -11.767 -6.713  1.239   1.00 83.01 267 A 1 
ATOM 2080 C CB  . THR A 1 267 ? -11.852 -3.285  0.794   1.00 88.47 267 A 1 
ATOM 2081 O OG1 . THR A 1 267 ? -13.204 -3.662  0.706   1.00 85.51 267 A 1 
ATOM 2082 C CG2 . THR A 1 267 ? -11.581 -2.213  -0.254  1.00 84.60 267 A 1 
ATOM 2083 N N   . HIS A 1 268 ? -11.125 -5.348  2.890   1.00 87.15 268 A 1 
ATOM 2084 C CA  . HIS A 1 268 ? -11.272 -6.327  3.968   1.00 84.99 268 A 1 
ATOM 2085 C C   . HIS A 1 268 ? -12.277 -5.871  5.031   1.00 86.37 268 A 1 
ATOM 2086 O O   . HIS A 1 268 ? -12.247 -6.346  6.170   1.00 85.43 268 A 1 
ATOM 2087 C CB  . HIS A 1 268 ? -9.895  -6.639  4.572   1.00 82.80 268 A 1 
ATOM 2088 C CG  . HIS A 1 268 ? -8.790  -6.754  3.562   1.00 80.31 268 A 1 
ATOM 2089 N ND1 . HIS A 1 268 ? -7.945  -5.738  3.197   1.00 70.92 268 A 1 
ATOM 2090 C CD2 . HIS A 1 268 ? -8.452  -7.843  2.790   1.00 71.51 268 A 1 
ATOM 2091 C CE1 . HIS A 1 268 ? -7.125  -6.198  2.243   1.00 69.86 268 A 1 
ATOM 2092 N NE2 . HIS A 1 268 ? -7.399  -7.482  1.963   1.00 71.95 268 A 1 
ATOM 2093 N N   . LEU A 1 269 ? -13.164 -4.949  4.681   1.00 89.81 269 A 1 
ATOM 2094 C CA  . LEU A 1 269 ? -14.232 -4.479  5.560   1.00 92.03 269 A 1 
ATOM 2095 C C   . LEU A 1 269 ? -15.484 -5.364  5.434   1.00 91.77 269 A 1 
ATOM 2096 O O   . LEU A 1 269 ? -15.655 -6.122  4.483   1.00 90.85 269 A 1 
ATOM 2097 C CB  . LEU A 1 269 ? -14.498 -2.983  5.310   1.00 93.80 269 A 1 
ATOM 2098 C CG  . LEU A 1 269 ? -13.292 -2.062  5.598   1.00 93.76 269 A 1 
ATOM 2099 C CD1 . LEU A 1 269 ? -13.651 -0.610  5.303   1.00 89.22 269 A 1 
ATOM 2100 C CD2 . LEU A 1 269 ? -12.827 -2.133  7.058   1.00 89.07 269 A 1 
ATOM 2101 N N   . SER A 1 270 ? -16.362 -5.263  6.417   1.00 93.90 270 A 1 
ATOM 2102 C CA  . SER A 1 270 ? -17.584 -6.077  6.497   1.00 93.89 270 A 1 
ATOM 2103 C C   . SER A 1 270 ? -18.849 -5.217  6.571   1.00 95.10 270 A 1 
ATOM 2104 O O   . SER A 1 270 ? -19.801 -5.530  7.283   1.00 94.59 270 A 1 
ATOM 2105 C CB  . SER A 1 270 ? -17.484 -7.068  7.667   1.00 92.25 270 A 1 
ATOM 2106 O OG  . SER A 1 270 ? -16.357 -7.914  7.515   1.00 87.67 270 A 1 
ATOM 2107 N N   . VAL A 1 271 ? -18.834 -4.109  5.840   1.00 95.90 271 A 1 
ATOM 2108 C CA  . VAL A 1 271 ? -19.966 -3.187  5.748   1.00 96.67 271 A 1 
ATOM 2109 C C   . VAL A 1 271 ? -21.062 -3.782  4.849   1.00 97.12 271 A 1 
ATOM 2110 O O   . VAL A 1 271 ? -20.798 -4.561  3.934   1.00 96.47 271 A 1 
ATOM 2111 C CB  . VAL A 1 271 ? -19.466 -1.808  5.271   1.00 95.71 271 A 1 
ATOM 2112 C CG1 . VAL A 1 271 ? -20.592 -0.826  5.007   1.00 91.51 271 A 1 
ATOM 2113 C CG2 . VAL A 1 271 ? -18.540 -1.164  6.313   1.00 89.62 271 A 1 
ATOM 2114 N N   . THR A 1 272 ? -22.305 -3.392  5.108   1.00 97.24 272 A 1 
ATOM 2115 C CA  . THR A 1 272 ? -23.478 -3.795  4.316   1.00 97.74 272 A 1 
ATOM 2116 C C   . THR A 1 272 ? -24.303 -2.581  3.871   1.00 98.19 272 A 1 
ATOM 2117 O O   . THR A 1 272 ? -23.944 -1.423  4.116   1.00 98.10 272 A 1 
ATOM 2118 C CB  . THR A 1 272 ? -24.354 -4.813  5.078   1.00 97.18 272 A 1 
ATOM 2119 O OG1 . THR A 1 272 ? -25.226 -4.160  5.976   1.00 93.98 272 A 1 
ATOM 2120 C CG2 . THR A 1 272 ? -23.580 -5.900  5.824   1.00 92.49 272 A 1 
ATOM 2121 N N   . MET A 1 273 ? -25.456 -2.823  3.261   1.00 97.91 273 A 1 
ATOM 2122 C CA  . MET A 1 273 ? -26.387 -1.756  2.875   1.00 98.15 273 A 1 
ATOM 2123 C C   . MET A 1 273 ? -26.900 -0.918  4.062   1.00 98.18 273 A 1 
ATOM 2124 O O   . MET A 1 273 ? -27.359 0.199   3.838   1.00 97.92 273 A 1 
ATOM 2125 C CB  . MET A 1 273 ? -27.572 -2.336  2.091   1.00 97.97 273 A 1 
ATOM 2126 C CG  . MET A 1 273 ? -27.180 -2.871  0.710   1.00 95.72 273 A 1 
ATOM 2127 S SD  . MET A 1 273 ? -26.510 -1.640  -0.447  1.00 96.13 273 A 1 
ATOM 2128 C CE  . MET A 1 273 ? -24.890 -2.366  -0.742  1.00 89.18 273 A 1 
ATOM 2129 N N   . LYS A 1 274 ? -26.786 -1.378  5.301   1.00 97.92 274 A 1 
ATOM 2130 C CA  . LYS A 1 274 ? -27.106 -0.554  6.485   1.00 97.82 274 A 1 
ATOM 2131 C C   . LYS A 1 274 ? -26.232 0.699   6.532   1.00 98.20 274 A 1 
ATOM 2132 O O   . LYS A 1 274 ? -26.744 1.801   6.731   1.00 97.93 274 A 1 
ATOM 2133 C CB  . LYS A 1 274 ? -26.931 -1.369  7.781   1.00 97.12 274 A 1 
ATOM 2134 C CG  . LYS A 1 274 ? -27.991 -2.465  7.948   1.00 90.55 274 A 1 
ATOM 2135 C CD  . LYS A 1 274 ? -27.725 -3.320  9.194   1.00 86.79 274 A 1 
ATOM 2136 C CE  . LYS A 1 274 ? -28.785 -4.428  9.303   1.00 77.10 274 A 1 
ATOM 2137 N NZ  . LYS A 1 274 ? -28.428 -5.470  10.300  1.00 67.19 274 A 1 
ATOM 2138 N N   . THR A 1 275 ? -24.948 0.545   6.294   1.00 98.11 275 A 1 
ATOM 2139 C CA  . THR A 1 275 ? -24.002 1.665   6.231   1.00 98.37 275 A 1 
ATOM 2140 C C   . THR A 1 275 ? -24.286 2.563   5.033   1.00 98.53 275 A 1 
ATOM 2141 O O   . THR A 1 275 ? -24.352 3.781   5.192   1.00 98.46 275 A 1 
ATOM 2142 C CB  . THR A 1 275 ? -22.561 1.150   6.220   1.00 98.23 275 A 1 
ATOM 2143 O OG1 . THR A 1 275 ? -22.323 0.551   7.478   1.00 95.74 275 A 1 
ATOM 2144 C CG2 . THR A 1 275 ? -21.531 2.263   6.054   1.00 93.91 275 A 1 
ATOM 2145 N N   . TYR A 1 276 ? -24.584 1.990   3.874   1.00 98.48 276 A 1 
ATOM 2146 C CA  . TYR A 1 276 ? -24.898 2.783   2.676   1.00 98.54 276 A 1 
ATOM 2147 C C   . TYR A 1 276 ? -26.254 3.498   2.718   1.00 98.53 276 A 1 
ATOM 2148 O O   . TYR A 1 276 ? -26.504 4.381   1.900   1.00 98.14 276 A 1 
ATOM 2149 C CB  . TYR A 1 276 ? -24.723 1.927   1.425   1.00 98.50 276 A 1 
ATOM 2150 C CG  . TYR A 1 276 ? -23.294 1.473   1.233   1.00 98.41 276 A 1 
ATOM 2151 C CD1 . TYR A 1 276 ? -22.246 2.419   1.239   1.00 95.78 276 A 1 
ATOM 2152 C CD2 . TYR A 1 276 ? -22.984 0.107   1.132   1.00 95.64 276 A 1 
ATOM 2153 C CE1 . TYR A 1 276 ? -20.909 2.005   1.165   1.00 95.21 276 A 1 
ATOM 2154 C CE2 . TYR A 1 276 ? -21.649 -0.321  1.055   1.00 94.63 276 A 1 
ATOM 2155 C CZ  . TYR A 1 276 ? -20.611 0.634   1.089   1.00 97.00 276 A 1 
ATOM 2156 O OH  . TYR A 1 276 ? -19.313 0.222   1.072   1.00 95.56 276 A 1 
ATOM 2157 N N   . ARG A 1 277 ? -27.098 3.197   3.696   1.00 98.39 277 A 1 
ATOM 2158 C CA  . ARG A 1 277 ? -28.257 4.023   4.078   1.00 98.21 277 A 1 
ATOM 2159 C C   . ARG A 1 277 ? -27.869 5.109   5.089   1.00 98.29 277 A 1 
ATOM 2160 O O   . ARG A 1 277 ? -28.370 6.225   5.005   1.00 97.86 277 A 1 
ATOM 2161 C CB  . ARG A 1 277 ? -29.371 3.140   4.653   1.00 97.74 277 A 1 
ATOM 2162 C CG  . ARG A 1 277 ? -30.049 2.250   3.602   1.00 96.00 277 A 1 
ATOM 2163 C CD  . ARG A 1 277 ? -31.072 1.343   4.297   1.00 94.69 277 A 1 
ATOM 2164 N NE  . ARG A 1 277 ? -31.829 0.505   3.369   1.00 93.99 277 A 1 
ATOM 2165 C CZ  . ARG A 1 277 ? -32.909 0.821   2.675   1.00 94.81 277 A 1 
ATOM 2166 N NH1 . ARG A 1 277 ? -33.391 2.021   2.632   1.00 87.75 277 A 1 
ATOM 2167 N NH2 . ARG A 1 277 ? -33.537 -0.104  2.015   1.00 90.75 277 A 1 
ATOM 2168 N N   . ALA A 1 278 ? -27.002 4.790   6.033   1.00 97.99 278 A 1 
ATOM 2169 C CA  . ALA A 1 278 ? -26.608 5.711   7.096   1.00 98.09 278 A 1 
ATOM 2170 C C   . ALA A 1 278 ? -25.715 6.864   6.597   1.00 98.33 278 A 1 
ATOM 2171 O O   . ALA A 1 278 ? -25.890 8.002   7.037   1.00 98.17 278 A 1 
ATOM 2172 C CB  . ALA A 1 278 ? -25.917 4.904   8.200   1.00 98.06 278 A 1 
ATOM 2173 N N   . ILE A 1 279 ? -24.801 6.583   5.664   1.00 98.33 279 A 1 
ATOM 2174 C CA  . ILE A 1 279 ? -23.883 7.580   5.090   1.00 98.42 279 A 1 
ATOM 2175 C C   . ILE A 1 279 ? -24.646 8.771   4.486   1.00 98.44 279 A 1 
ATOM 2176 O O   . ILE A 1 279 ? -24.478 9.888   4.976   1.00 98.45 279 A 1 
ATOM 2177 C CB  . ILE A 1 279 ? -22.912 6.926   4.078   1.00 98.49 279 A 1 
ATOM 2178 C CG1 . ILE A 1 279 ? -21.891 6.030   4.809   1.00 97.74 279 A 1 
ATOM 2179 C CG2 . ILE A 1 279 ? -22.165 7.996   3.250   1.00 97.59 279 A 1 
ATOM 2180 C CD1 . ILE A 1 279 ? -21.123 5.091   3.866   1.00 96.68 279 A 1 
ATOM 2181 N N   . PRO A 1 280 ? -25.490 8.582   3.465   1.00 98.59 280 A 1 
ATOM 2182 C CA  . PRO A 1 280 ? -26.175 9.698   2.822   1.00 98.46 280 A 1 
ATOM 2183 C C   . PRO A 1 280 ? -27.181 10.365  3.756   1.00 98.39 280 A 1 
ATOM 2184 O O   . PRO A 1 280 ? -27.324 11.580  3.710   1.00 98.00 280 A 1 
ATOM 2185 C CB  . PRO A 1 280 ? -26.845 9.110   1.577   1.00 98.05 280 A 1 
ATOM 2186 C CG  . PRO A 1 280 ? -27.075 7.649   1.952   1.00 96.95 280 A 1 
ATOM 2187 C CD  . PRO A 1 280 ? -25.852 7.333   2.803   1.00 98.20 280 A 1 
ATOM 2188 N N   . LYS A 1 281 ? -27.813 9.617   4.649   1.00 98.05 281 A 1 
ATOM 2189 C CA  . LYS A 1 281 ? -28.752 10.188  5.618   1.00 97.87 281 A 1 
ATOM 2190 C C   . LYS A 1 281 ? -28.095 11.249  6.496   1.00 97.88 281 A 1 
ATOM 2191 O O   . LYS A 1 281 ? -28.635 12.344  6.653   1.00 97.46 281 A 1 
ATOM 2192 C CB  . LYS A 1 281 ? -29.352 9.057   6.459   1.00 97.62 281 A 1 
ATOM 2193 C CG  . LYS A 1 281 ? -30.422 9.594   7.414   1.00 94.21 281 A 1 
ATOM 2194 C CD  . LYS A 1 281 ? -31.048 8.451   8.207   1.00 90.57 281 A 1 
ATOM 2195 C CE  . LYS A 1 281 ? -32.098 9.053   9.132   1.00 82.15 281 A 1 
ATOM 2196 N NZ  . LYS A 1 281 ? -32.773 7.998   9.911   1.00 72.13 281 A 1 
ATOM 2197 N N   . LEU A 1 282 ? -26.927 10.950  7.054   1.00 97.71 282 A 1 
ATOM 2198 C CA  . LEU A 1 282 ? -26.216 11.917  7.885   1.00 97.84 282 A 1 
ATOM 2199 C C   . LEU A 1 282 ? -25.644 13.069  7.050   1.00 98.01 282 A 1 
ATOM 2200 O O   . LEU A 1 282 ? -25.730 14.215  7.481   1.00 97.98 282 A 1 
ATOM 2201 C CB  . LEU A 1 282 ? -25.136 11.202  8.704   1.00 97.94 282 A 1 
ATOM 2202 C CG  . LEU A 1 282 ? -24.364 12.145  9.647   1.00 96.54 282 A 1 
ATOM 2203 C CD1 . LEU A 1 282 ? -25.263 12.840  10.672  1.00 89.71 282 A 1 
ATOM 2204 C CD2 . LEU A 1 282 ? -23.321 11.350  10.424  1.00 90.81 282 A 1 
ATOM 2205 N N   . ALA A 1 283 ? -25.109 12.798  5.865   1.00 98.46 283 A 1 
ATOM 2206 C CA  . ALA A 1 283 ? -24.640 13.849  4.961   1.00 98.42 283 A 1 
ATOM 2207 C C   . ALA A 1 283 ? -25.768 14.835  4.613   1.00 98.32 283 A 1 
ATOM 2208 O O   . ALA A 1 283 ? -25.561 16.049  4.637   1.00 98.08 283 A 1 
ATOM 2209 C CB  . ALA A 1 283 ? -24.058 13.193  3.707   1.00 98.39 283 A 1 
ATOM 2210 N N   . HIS A 1 284 ? -26.965 14.322  4.376   1.00 97.88 284 A 1 
ATOM 2211 C CA  . HIS A 1 284 ? -28.160 15.120  4.100   1.00 97.48 284 A 1 
ATOM 2212 C C   . HIS A 1 284 ? -28.573 15.974  5.308   1.00 97.24 284 A 1 
ATOM 2213 O O   . HIS A 1 284 ? -28.838 17.166  5.165   1.00 96.67 284 A 1 
ATOM 2214 C CB  . HIS A 1 284 ? -29.277 14.161  3.657   1.00 96.67 284 A 1 
ATOM 2215 C CG  . HIS A 1 284 ? -30.436 14.778  2.939   1.00 96.80 284 A 1 
ATOM 2216 N ND1 . HIS A 1 284 ? -31.546 14.076  2.494   1.00 88.98 284 A 1 
ATOM 2217 C CD2 . HIS A 1 284 ? -30.601 16.080  2.533   1.00 89.68 284 A 1 
ATOM 2218 C CE1 . HIS A 1 284 ? -32.347 14.936  1.852   1.00 91.87 284 A 1 
ATOM 2219 N NE2 . HIS A 1 284 ? -31.814 16.157  1.854   1.00 92.53 284 A 1 
ATOM 2220 N N   . GLU A 1 285 ? -28.538 15.405  6.516   1.00 97.79 285 A 1 
ATOM 2221 C CA  . GLU A 1 285 ? -28.769 16.162  7.751   1.00 97.53 285 A 1 
ATOM 2222 C C   . GLU A 1 285 ? -27.742 17.296  7.920   1.00 97.61 285 A 1 
ATOM 2223 O O   . GLU A 1 285 ? -28.127 18.441  8.161   1.00 97.13 285 A 1 
ATOM 2224 C CB  . GLU A 1 285 ? -28.734 15.232  8.980   1.00 97.08 285 A 1 
ATOM 2225 C CG  . GLU A 1 285 ? -29.981 14.346  9.133   1.00 85.15 285 A 1 
ATOM 2226 C CD  . GLU A 1 285 ? -29.917 13.398  10.355  1.00 82.69 285 A 1 
ATOM 2227 O OE1 . GLU A 1 285 ? -30.746 12.459  10.428  1.00 74.76 285 A 1 
ATOM 2228 O OE2 . GLU A 1 285 ? -29.064 13.598  11.266  1.00 76.19 285 A 1 
ATOM 2229 N N   . ILE A 1 286 ? -26.454 17.007  7.740   1.00 97.96 286 A 1 
ATOM 2230 C CA  . ILE A 1 286 ? -25.374 18.003  7.846   1.00 97.91 286 A 1 
ATOM 2231 C C   . ILE A 1 286 ? -25.522 19.107  6.788   1.00 97.82 286 A 1 
ATOM 2232 O O   . ILE A 1 286 ? -25.344 20.284  7.100   1.00 97.39 286 A 1 
ATOM 2233 C CB  . ILE A 1 286 ? -23.995 17.309  7.749   1.00 97.89 286 A 1 
ATOM 2234 C CG1 . ILE A 1 286 ? -23.716 16.352  8.935   1.00 96.18 286 A 1 
ATOM 2235 C CG2 . ILE A 1 286 ? -22.837 18.321  7.613   1.00 96.62 286 A 1 
ATOM 2236 C CD1 . ILE A 1 286 ? -23.659 16.979  10.326  1.00 91.51 286 A 1 
ATOM 2237 N N   . ALA A 1 287 ? -25.889 18.743  5.566   1.00 98.09 287 A 1 
ATOM 2238 C CA  . ALA A 1 287 ? -26.101 19.711  4.492   1.00 97.83 287 A 1 
ATOM 2239 C C   . ALA A 1 287 ? -27.172 20.750  4.864   1.00 97.56 287 A 1 
ATOM 2240 O O   . ALA A 1 287 ? -26.987 21.945  4.632   1.00 96.96 287 A 1 
ATOM 2241 C CB  . ALA A 1 287 ? -26.478 18.954  3.211   1.00 97.66 287 A 1 
ATOM 2242 N N   . HIS A 1 288 ? -28.256 20.311  5.482   1.00 97.31 288 A 1 
ATOM 2243 C CA  . HIS A 1 288 ? -29.317 21.213  5.936   1.00 96.67 288 A 1 
ATOM 2244 C C   . HIS A 1 288 ? -28.968 21.950  7.234   1.00 96.56 288 A 1 
ATOM 2245 O O   . HIS A 1 288 ? -29.280 23.130  7.367   1.00 95.09 288 A 1 
ATOM 2246 C CB  . HIS A 1 288 ? -30.627 20.433  6.064   1.00 95.77 288 A 1 
ATOM 2247 C CG  . HIS A 1 288 ? -31.247 20.132  4.728   1.00 95.66 288 A 1 
ATOM 2248 N ND1 . HIS A 1 288 ? -31.709 21.069  3.822   1.00 86.81 288 A 1 
ATOM 2249 C CD2 . HIS A 1 288 ? -31.459 18.892  4.175   1.00 86.17 288 A 1 
ATOM 2250 C CE1 . HIS A 1 288 ? -32.186 20.404  2.756   1.00 89.14 288 A 1 
ATOM 2251 N NE2 . HIS A 1 288 ? -32.057 19.083  2.934   1.00 90.09 288 A 1 
ATOM 2252 N N   . GLU A 1 289 ? -28.301 21.297  8.170   1.00 96.46 289 A 1 
ATOM 2253 C CA  . GLU A 1 289 ? -27.983 21.887  9.476   1.00 96.29 289 A 1 
ATOM 2254 C C   . GLU A 1 289 ? -26.913 22.988  9.384   1.00 96.15 289 A 1 
ATOM 2255 O O   . GLU A 1 289 ? -26.998 23.985  10.102  1.00 94.15 289 A 1 
ATOM 2256 C CB  . GLU A 1 289 ? -27.586 20.763  10.450  1.00 96.27 289 A 1 
ATOM 2257 C CG  . GLU A 1 289 ? -27.458 21.254  11.907  1.00 87.89 289 A 1 
ATOM 2258 C CD  . GLU A 1 289 ? -27.267 20.125  12.945  1.00 84.25 289 A 1 
ATOM 2259 O OE1 . GLU A 1 289 ? -27.334 20.444  14.155  1.00 76.25 289 A 1 
ATOM 2260 O OE2 . GLU A 1 289 ? -27.062 18.947  12.568  1.00 77.70 289 A 1 
ATOM 2261 N N   . TYR A 1 290 ? -25.947 22.845  8.469   1.00 97.30 290 A 1 
ATOM 2262 C CA  . TYR A 1 290 ? -24.793 23.749  8.372   1.00 97.14 290 A 1 
ATOM 2263 C C   . TYR A 1 290 ? -24.647 24.467  7.027   1.00 96.99 290 A 1 
ATOM 2264 O O   . TYR A 1 290 ? -24.114 25.575  6.992   1.00 94.40 290 A 1 
ATOM 2265 C CB  . TYR A 1 290 ? -23.513 22.964  8.686   1.00 96.77 290 A 1 
ATOM 2266 C CG  . TYR A 1 290 ? -23.459 22.403  10.091  1.00 97.13 290 A 1 
ATOM 2267 C CD1 . TYR A 1 290 ? -23.010 23.205  11.159  1.00 92.25 290 A 1 
ATOM 2268 C CD2 . TYR A 1 290 ? -23.883 21.087  10.349  1.00 92.75 290 A 1 
ATOM 2269 C CE1 . TYR A 1 290 ? -22.994 22.703  12.469  1.00 91.65 290 A 1 
ATOM 2270 C CE2 . TYR A 1 290 ? -23.877 20.573  11.658  1.00 91.92 290 A 1 
ATOM 2271 C CZ  . TYR A 1 290 ? -23.438 21.387  12.718  1.00 95.05 290 A 1 
ATOM 2272 O OH  . TYR A 1 290 ? -23.454 20.892  13.994  1.00 93.60 290 A 1 
ATOM 2273 N N   . CYS A 1 291 ? -25.092 23.866  5.920   1.00 97.54 291 A 1 
ATOM 2274 C CA  . CYS A 1 291 ? -24.728 24.300  4.565   1.00 97.53 291 A 1 
ATOM 2275 C C   . CYS A 1 291 ? -25.877 24.947  3.773   1.00 97.17 291 A 1 
ATOM 2276 O O   . CYS A 1 291 ? -25.729 25.161  2.571   1.00 95.89 291 A 1 
ATOM 2277 C CB  . CYS A 1 291 ? -24.121 23.116  3.794   1.00 97.58 291 A 1 
ATOM 2278 S SG  . CYS A 1 291 ? -22.739 22.355  4.705   1.00 97.20 291 A 1 
ATOM 2279 N N   . ASP A 1 292 ? -27.003 25.266  4.391   1.00 96.28 292 A 1 
ATOM 2280 C CA  . ASP A 1 292 ? -28.232 25.689  3.692   1.00 95.83 292 A 1 
ATOM 2281 C C   . ASP A 1 292 ? -28.650 24.710  2.571   1.00 96.05 292 A 1 
ATOM 2282 O O   . ASP A 1 292 ? -29.070 25.120  1.487   1.00 93.71 292 A 1 
ATOM 2283 C CB  . ASP A 1 292 ? -28.124 27.133  3.166   1.00 94.71 292 A 1 
ATOM 2284 C CG  . ASP A 1 292 ? -27.979 28.222  4.223   1.00 88.44 292 A 1 
ATOM 2285 O OD1 . ASP A 1 292 ? -28.680 28.141  5.260   1.00 82.09 292 A 1 
ATOM 2286 O OD2 . ASP A 1 292 ? -27.229 29.184  3.927   1.00 78.50 292 A 1 
ATOM 2287 N N   . GLY A 1 293 ? -28.473 23.420  2.799   1.00 96.54 293 A 1 
ATOM 2288 C CA  . GLY A 1 293 ? -28.750 22.361  1.825   1.00 96.78 293 A 1 
ATOM 2289 C C   . GLY A 1 293 ? -27.668 22.155  0.752   1.00 97.58 293 A 1 
ATOM 2290 O O   . GLY A 1 293 ? -27.799 21.232  -0.046  1.00 97.01 293 A 1 
ATOM 2291 N N   . ARG A 1 294 ? -26.593 22.949  0.718   1.00 97.66 294 A 1 
ATOM 2292 C CA  . ARG A 1 294 ? -25.547 22.841  -0.316  1.00 98.04 294 A 1 
ATOM 2293 C C   . ARG A 1 294 ? -24.772 21.524  -0.191  1.00 98.37 294 A 1 
ATOM 2294 O O   . ARG A 1 294 ? -23.779 21.439  0.534   1.00 98.21 294 A 1 
ATOM 2295 C CB  . ARG A 1 294 ? -24.598 24.040  -0.268  1.00 97.82 294 A 1 
ATOM 2296 C CG  . ARG A 1 294 ? -25.294 25.387  -0.480  1.00 96.18 294 A 1 
ATOM 2297 C CD  . ARG A 1 294 ? -24.277 26.524  -0.397  1.00 94.86 294 A 1 
ATOM 2298 N NE  . ARG A 1 294 ? -24.944 27.828  -0.215  1.00 91.42 294 A 1 
ATOM 2299 C CZ  . ARG A 1 294 ? -25.170 28.438  0.952   1.00 90.30 294 A 1 
ATOM 2300 N NH1 . ARG A 1 294 ? -24.704 28.002  2.082   1.00 81.64 294 A 1 
ATOM 2301 N NH2 . ARG A 1 294 ? -25.893 29.504  1.003   1.00 84.03 294 A 1 
ATOM 2302 N N   . TRP A 1 295 ? -25.195 20.517  -0.918  1.00 98.07 295 A 1 
ATOM 2303 C CA  . TRP A 1 295 ? -24.599 19.184  -0.931  1.00 98.39 295 A 1 
ATOM 2304 C C   . TRP A 1 295 ? -24.286 18.741  -2.356  1.00 98.49 295 A 1 
ATOM 2305 O O   . TRP A 1 295 ? -25.173 18.648  -3.204  1.00 98.25 295 A 1 
ATOM 2306 C CB  . TRP A 1 295 ? -25.530 18.208  -0.203  1.00 98.15 295 A 1 
ATOM 2307 C CG  . TRP A 1 295 ? -25.104 16.770  -0.167  1.00 98.33 295 A 1 
ATOM 2308 C CD1 . TRP A 1 295 ? -23.838 16.310  -0.260  1.00 97.41 295 A 1 
ATOM 2309 C CD2 . TRP A 1 295 ? -25.951 15.588  0.001   1.00 98.18 295 A 1 
ATOM 2310 N NE1 . TRP A 1 295 ? -23.837 14.923  -0.175  1.00 97.47 295 A 1 
ATOM 2311 C CE2 . TRP A 1 295 ? -25.111 14.441  -0.009  1.00 97.92 295 A 1 
ATOM 2312 C CE3 . TRP A 1 295 ? -27.338 15.386  0.163   1.00 97.76 295 A 1 
ATOM 2313 C CZ2 . TRP A 1 295 ? -25.619 13.137  0.138   1.00 97.61 295 A 1 
ATOM 2314 C CZ3 . TRP A 1 295 ? -27.850 14.084  0.313   1.00 97.18 295 A 1 
ATOM 2315 C CH2 . TRP A 1 295 ? -26.996 12.972  0.298   1.00 97.15 295 A 1 
ATOM 2316 N N   . ILE A 1 296 ? -23.025 18.460  -2.603  1.00 98.64 296 A 1 
ATOM 2317 C CA  . ILE A 1 296 ? -22.530 17.854  -3.840  1.00 98.72 296 A 1 
ATOM 2318 C C   . ILE A 1 296 ? -22.010 16.462  -3.487  1.00 98.76 296 A 1 
ATOM 2319 O O   . ILE A 1 296 ? -21.076 16.334  -2.697  1.00 98.65 296 A 1 
ATOM 2320 C CB  . ILE A 1 296 ? -21.449 18.737  -4.485  1.00 98.56 296 A 1 
ATOM 2321 C CG1 . ILE A 1 296 ? -22.004 20.127  -4.881  1.00 96.77 296 A 1 
ATOM 2322 C CG2 . ILE A 1 296 ? -20.850 18.061  -5.725  1.00 97.26 296 A 1 
ATOM 2323 C CD1 . ILE A 1 296 ? -21.156 21.256  -4.312  1.00 91.15 296 A 1 
ATOM 2324 N N   . ALA A 1 297 ? -22.606 15.438  -4.062  1.00 98.67 297 A 1 
ATOM 2325 C CA  . ALA A 1 297 ? -22.191 14.058  -3.875  1.00 98.68 297 A 1 
ATOM 2326 C C   . ALA A 1 297 ? -21.576 13.507  -5.164  1.00 98.69 297 A 1 
ATOM 2327 O O   . ALA A 1 297 ? -22.104 13.721  -6.257  1.00 98.58 297 A 1 
ATOM 2328 C CB  . ALA A 1 297 ? -23.389 13.233  -3.393  1.00 98.61 297 A 1 
ATOM 2329 N N   . VAL A 1 298 ? -20.480 12.777  -5.028  1.00 98.53 298 A 1 
ATOM 2330 C CA  . VAL A 1 298 ? -19.829 12.071  -6.136  1.00 98.50 298 A 1 
ATOM 2331 C C   . VAL A 1 298 ? -19.726 10.574  -5.836  1.00 98.46 298 A 1 
ATOM 2332 O O   . VAL A 1 298 ? -20.001 10.140  -4.712  1.00 98.26 298 A 1 
ATOM 2333 C CB  . VAL A 1 298 ? -18.470 12.708  -6.503  1.00 98.29 298 A 1 
ATOM 2334 C CG1 . VAL A 1 298 ? -18.649 14.159  -6.948  1.00 96.13 298 A 1 
ATOM 2335 C CG2 . VAL A 1 298 ? -17.455 12.672  -5.357  1.00 93.53 298 A 1 
ATOM 2336 N N   . GLY A 1 299 ? -19.388 9.791   -6.850  1.00 97.92 299 A 1 
ATOM 2337 C CA  . GLY A 1 299 ? -19.116 8.362   -6.690  1.00 97.86 299 A 1 
ATOM 2338 C C   . GLY A 1 299 ? -17.779 8.110   -5.978  1.00 98.10 299 A 1 
ATOM 2339 O O   . GLY A 1 299 ? -17.395 8.847   -5.072  1.00 97.76 299 A 1 
ATOM 2340 N N   . GLY A 1 300 ? -17.081 7.070   -6.408  1.00 97.41 300 A 1 
ATOM 2341 C CA  . GLY A 1 300 ? -15.803 6.674   -5.832  1.00 97.31 300 A 1 
ATOM 2342 C C   . GLY A 1 300 ? -15.409 5.257   -6.232  1.00 97.21 300 A 1 
ATOM 2343 O O   . GLY A 1 300 ? -15.739 4.811   -7.336  1.00 95.79 300 A 1 
ATOM 2344 N N   . GLY A 1 301 ? -14.718 4.567   -5.344  1.00 96.20 301 A 1 
ATOM 2345 C CA  . GLY A 1 301 ? -14.444 3.141   -5.455  1.00 96.29 301 A 1 
ATOM 2346 C C   . GLY A 1 301 ? -15.708 2.280   -5.315  1.00 97.16 301 A 1 
ATOM 2347 O O   . GLY A 1 301 ? -16.812 2.757   -5.062  1.00 97.12 301 A 1 
ATOM 2348 N N   . GLY A 1 302 ? -15.536 0.996   -5.531  1.00 95.62 302 A 1 
ATOM 2349 C CA  . GLY A 1 302 ? -16.621 0.017   -5.513  1.00 96.15 302 A 1 
ATOM 2350 C C   . GLY A 1 302 ? -16.486 -0.944  -6.680  1.00 96.25 302 A 1 
ATOM 2351 O O   . GLY A 1 302 ? -16.758 -0.580  -7.829  1.00 94.94 302 A 1 
ATOM 2352 N N   . TYR A 1 303 ? -16.067 -2.156  -6.378  1.00 95.06 303 A 1 
ATOM 2353 C CA  . TYR A 1 303 ? -15.574 -3.110  -7.373  1.00 94.27 303 A 1 
ATOM 2354 C C   . TYR A 1 303 ? -16.466 -4.345  -7.526  1.00 94.37 303 A 1 
ATOM 2355 O O   . TYR A 1 303 ? -16.424 -4.992  -8.572  1.00 92.30 303 A 1 
ATOM 2356 C CB  . TYR A 1 303 ? -14.120 -3.444  -7.045  1.00 93.60 303 A 1 
ATOM 2357 C CG  . TYR A 1 303 ? -13.250 -2.208  -6.878  1.00 93.62 303 A 1 
ATOM 2358 C CD1 . TYR A 1 303 ? -12.887 -1.427  -7.996  1.00 85.66 303 A 1 
ATOM 2359 C CD2 . TYR A 1 303 ? -12.858 -1.785  -5.591  1.00 85.70 303 A 1 
ATOM 2360 C CE1 . TYR A 1 303 ? -12.126 -0.254  -7.835  1.00 84.74 303 A 1 
ATOM 2361 C CE2 . TYR A 1 303 ? -12.098 -0.612  -5.419  1.00 84.64 303 A 1 
ATOM 2362 C CZ  . TYR A 1 303 ? -11.734 0.152   -6.542  1.00 91.46 303 A 1 
ATOM 2363 O OH  . TYR A 1 303 ? -10.999 1.296   -6.382  1.00 89.93 303 A 1 
ATOM 2364 N N   . ASP A 1 304 ? -17.351 -4.626  -6.579  1.00 92.99 304 A 1 
ATOM 2365 C CA  . ASP A 1 304 ? -18.531 -5.448  -6.856  1.00 94.33 304 A 1 
ATOM 2366 C C   . ASP A 1 304 ? -19.598 -4.576  -7.538  1.00 95.33 304 A 1 
ATOM 2367 O O   . ASP A 1 304 ? -20.593 -4.149  -6.944  1.00 95.64 304 A 1 
ATOM 2368 C CB  . ASP A 1 304 ? -19.047 -6.186  -5.617  1.00 94.81 304 A 1 
ATOM 2369 C CG  . ASP A 1 304 ? -20.071 -7.275  -5.980  1.00 94.70 304 A 1 
ATOM 2370 O OD1 . ASP A 1 304 ? -20.778 -7.184  -7.019  1.00 90.19 304 A 1 
ATOM 2371 O OD2 . ASP A 1 304 ? -20.170 -8.261  -5.219  1.00 89.04 304 A 1 
ATOM 2372 N N   . ILE A 1 305 ? -19.379 -4.318  -8.817  1.00 95.23 305 A 1 
ATOM 2373 C CA  . ILE A 1 305 ? -20.269 -3.478  -9.626  1.00 95.74 305 A 1 
ATOM 2374 C C   . ILE A 1 305 ? -21.666 -4.082  -9.824  1.00 96.56 305 A 1 
ATOM 2375 O O   . ILE A 1 305 ? -22.552 -3.416  -10.353 1.00 96.43 305 A 1 
ATOM 2376 C CB  . ILE A 1 305 ? -19.626 -3.137  -10.990 1.00 94.96 305 A 1 
ATOM 2377 C CG1 . ILE A 1 305 ? -19.568 -4.358  -11.939 1.00 92.18 305 A 1 
ATOM 2378 C CG2 . ILE A 1 305 ? -18.225 -2.528  -10.783 1.00 91.04 305 A 1 
ATOM 2379 C CD1 . ILE A 1 305 ? -19.221 -3.982  -13.388 1.00 90.54 305 A 1 
ATOM 2380 N N   . TRP A 1 306 ? -21.853 -5.330  -9.441  1.00 96.38 306 A 1 
ATOM 2381 C CA  . TRP A 1 306 ? -23.079 -6.093  -9.677  1.00 96.18 306 A 1 
ATOM 2382 C C   . TRP A 1 306 ? -23.972 -6.136  -8.442  1.00 96.77 306 A 1 
ATOM 2383 O O   . TRP A 1 306 ? -25.145 -5.764  -8.501  1.00 96.21 306 A 1 
ATOM 2384 C CB  . TRP A 1 306 ? -22.700 -7.506  -10.127 1.00 95.10 306 A 1 
ATOM 2385 C CG  . TRP A 1 306 ? -21.764 -7.558  -11.294 1.00 94.33 306 A 1 
ATOM 2386 C CD1 . TRP A 1 306 ? -20.447 -7.843  -11.248 1.00 90.87 306 A 1 
ATOM 2387 C CD2 . TRP A 1 306 ? -22.071 -7.263  -12.697 1.00 93.76 306 A 1 
ATOM 2388 N NE1 . TRP A 1 306 ? -19.905 -7.761  -12.524 1.00 90.25 306 A 1 
ATOM 2389 C CE2 . TRP A 1 306 ? -20.868 -7.406  -13.441 1.00 91.95 306 A 1 
ATOM 2390 C CE3 . TRP A 1 306 ? -23.243 -6.896  -13.393 1.00 91.19 306 A 1 
ATOM 2391 C CZ2 . TRP A 1 306 ? -20.824 -7.194  -14.839 1.00 90.00 306 A 1 
ATOM 2392 C CZ3 . TRP A 1 306 ? -23.199 -6.681  -14.786 1.00 88.54 306 A 1 
ATOM 2393 C CH2 . TRP A 1 306 ? -22.001 -6.830  -15.498 1.00 88.18 306 A 1 
ATOM 2394 N N   . ARG A 1 307 ? -23.427 -6.579  -7.317  1.00 96.39 307 A 1 
ATOM 2395 C CA  . ARG A 1 307 ? -24.212 -6.810  -6.097  1.00 96.32 307 A 1 
ATOM 2396 C C   . ARG A 1 307 ? -24.262 -5.588  -5.185  1.00 96.97 307 A 1 
ATOM 2397 O O   . ARG A 1 307 ? -25.232 -5.435  -4.443  1.00 96.65 307 A 1 
ATOM 2398 C CB  . ARG A 1 307 ? -23.649 -8.022  -5.343  1.00 95.16 307 A 1 
ATOM 2399 C CG  . ARG A 1 307 ? -23.749 -9.329  -6.148  1.00 94.17 307 A 1 
ATOM 2400 C CD  . ARG A 1 307 ? -23.201 -10.519 -5.357  1.00 92.50 307 A 1 
ATOM 2401 N NE  . ARG A 1 307 ? -21.746 -10.391 -5.181  1.00 91.20 307 A 1 
ATOM 2402 C CZ  . ARG A 1 307 ? -20.933 -11.198 -4.530  1.00 91.22 307 A 1 
ATOM 2403 N NH1 . ARG A 1 307 ? -21.353 -12.292 -3.959  1.00 86.01 307 A 1 
ATOM 2404 N NH2 . ARG A 1 307 ? -19.674 -10.896 -4.454  1.00 87.37 307 A 1 
ATOM 2405 N N   . VAL A 1 308 ? -23.255 -4.726  -5.235  1.00 97.04 308 A 1 
ATOM 2406 C CA  . VAL A 1 308 ? -23.090 -3.617  -4.284  1.00 97.75 308 A 1 
ATOM 2407 C C   . VAL A 1 308 ? -23.402 -2.261  -4.909  1.00 98.16 308 A 1 
ATOM 2408 O O   . VAL A 1 308 ? -24.377 -1.619  -4.517  1.00 98.20 308 A 1 
ATOM 2409 C CB  . VAL A 1 308 ? -21.687 -3.645  -3.644  1.00 97.61 308 A 1 
ATOM 2410 C CG1 . VAL A 1 308 ? -21.504 -2.487  -2.654  1.00 95.23 308 A 1 
ATOM 2411 C CG2 . VAL A 1 308 ? -21.460 -4.970  -2.906  1.00 93.06 308 A 1 
ATOM 2412 N N   . VAL A 1 309 ? -22.606 -1.845  -5.875  1.00 97.47 309 A 1 
ATOM 2413 C CA  . VAL A 1 309 ? -22.592 -0.450  -6.347  1.00 97.83 309 A 1 
ATOM 2414 C C   . VAL A 1 309 ? -23.975 0.071   -6.762  1.00 98.16 309 A 1 
ATOM 2415 O O   . VAL A 1 309 ? -24.373 1.126   -6.267  1.00 98.29 309 A 1 
ATOM 2416 C CB  . VAL A 1 309 ? -21.548 -0.227  -7.456  1.00 97.65 309 A 1 
ATOM 2417 C CG1 . VAL A 1 309 ? -21.520 1.234   -7.907  1.00 95.45 309 A 1 
ATOM 2418 C CG2 . VAL A 1 309 ? -20.140 -0.607  -6.997  1.00 92.73 309 A 1 
ATOM 2419 N N   . PRO A 1 310 ? -24.758 -0.622  -7.594  1.00 98.32 310 A 1 
ATOM 2420 C CA  . PRO A 1 310 ? -26.052 -0.093  -8.032  1.00 98.29 310 A 1 
ATOM 2421 C C   . PRO A 1 310 ? -27.036 0.129   -6.879  1.00 98.44 310 A 1 
ATOM 2422 O O   . PRO A 1 310 ? -27.743 1.132   -6.867  1.00 98.36 310 A 1 
ATOM 2423 C CB  . PRO A 1 310 ? -26.593 -1.095  -9.059  1.00 98.00 310 A 1 
ATOM 2424 C CG  . PRO A 1 310 ? -25.336 -1.805  -9.557  1.00 96.66 310 A 1 
ATOM 2425 C CD  . PRO A 1 310 ? -24.473 -1.859  -8.301  1.00 97.95 310 A 1 
ATOM 2426 N N   . ARG A 1 311 ? -27.065 -0.774  -5.898  1.00 98.41 311 A 1 
ATOM 2427 C CA  . ARG A 1 311 ? -27.927 -0.617  -4.712  1.00 98.29 311 A 1 
ATOM 2428 C C   . ARG A 1 311 ? -27.468 0.565   -3.856  1.00 98.47 311 A 1 
ATOM 2429 O O   . ARG A 1 311 ? -28.279 1.436   -3.556  1.00 98.21 311 A 1 
ATOM 2430 C CB  . ARG A 1 311 ? -27.950 -1.903  -3.867  1.00 97.18 311 A 1 
ATOM 2431 C CG  . ARG A 1 311 ? -28.617 -3.092  -4.568  1.00 95.24 311 A 1 
ATOM 2432 C CD  . ARG A 1 311 ? -28.826 -4.268  -3.594  1.00 95.31 311 A 1 
ATOM 2433 N NE  . ARG A 1 311 ? -27.554 -4.864  -3.145  1.00 95.14 311 A 1 
ATOM 2434 C CZ  . ARG A 1 311 ? -27.333 -5.495  -1.991  1.00 96.51 311 A 1 
ATOM 2435 N NH1 . ARG A 1 311 ? -28.259 -5.708  -1.106  1.00 90.24 311 A 1 
ATOM 2436 N NH2 . ARG A 1 311 ? -26.150 -5.941  -1.701  1.00 91.35 311 A 1 
ATOM 2437 N N   . ALA A 1 312 ? -26.194 0.609   -3.520  1.00 98.43 312 A 1 
ATOM 2438 C CA  . ALA A 1 312 ? -25.634 1.645   -2.656  1.00 98.52 312 A 1 
ATOM 2439 C C   . ALA A 1 312 ? -25.767 3.054   -3.265  1.00 98.61 312 A 1 
ATOM 2440 O O   . ALA A 1 312 ? -26.228 3.983   -2.602  1.00 98.54 312 A 1 
ATOM 2441 C CB  . ALA A 1 312 ? -24.175 1.279   -2.374  1.00 98.48 312 A 1 
ATOM 2442 N N   . TRP A 1 313 ? -25.449 3.205   -4.535  1.00 98.39 313 A 1 
ATOM 2443 C CA  . TRP A 1 313 ? -25.567 4.491   -5.224  1.00 98.49 313 A 1 
ATOM 2444 C C   . TRP A 1 313 ? -27.015 4.887   -5.539  1.00 98.44 313 A 1 
ATOM 2445 O O   . TRP A 1 313 ? -27.338 6.072   -5.523  1.00 98.14 313 A 1 
ATOM 2446 C CB  . TRP A 1 313 ? -24.699 4.482   -6.473  1.00 98.39 313 A 1 
ATOM 2447 C CG  . TRP A 1 313 ? -23.222 4.611   -6.243  1.00 98.43 313 A 1 
ATOM 2448 C CD1 . TRP A 1 313 ? -22.590 4.845   -5.062  1.00 97.79 313 A 1 
ATOM 2449 C CD2 . TRP A 1 313 ? -22.167 4.592   -7.252  1.00 98.24 313 A 1 
ATOM 2450 N NE1 . TRP A 1 313 ? -21.218 4.971   -5.274  1.00 97.44 313 A 1 
ATOM 2451 C CE2 . TRP A 1 313 ? -20.920 4.829   -6.606  1.00 97.87 313 A 1 
ATOM 2452 C CE3 . TRP A 1 313 ? -22.162 4.403   -8.655  1.00 97.84 313 A 1 
ATOM 2453 C CZ2 . TRP A 1 313 ? -19.702 4.880   -7.318  1.00 97.36 313 A 1 
ATOM 2454 C CZ3 . TRP A 1 313 ? -20.947 4.451   -9.364  1.00 96.68 313 A 1 
ATOM 2455 C CH2 . TRP A 1 313 ? -19.736 4.689   -8.699  1.00 96.47 313 A 1 
ATOM 2456 N N   . ALA A 1 314 ? -27.893 3.929   -5.766  1.00 98.50 314 A 1 
ATOM 2457 C CA  . ALA A 1 314 ? -29.317 4.233   -5.847  1.00 98.40 314 A 1 
ATOM 2458 C C   . ALA A 1 314 ? -29.851 4.737   -4.495  1.00 98.36 314 A 1 
ATOM 2459 O O   . ALA A 1 314 ? -30.562 5.740   -4.471  1.00 98.27 314 A 1 
ATOM 2460 C CB  . ALA A 1 314 ? -30.077 3.010   -6.363  1.00 98.35 314 A 1 
ATOM 2461 N N   . LEU A 1 315 ? -29.456 4.118   -3.382  1.00 98.43 315 A 1 
ATOM 2462 C CA  . LEU A 1 315 ? -29.816 4.582   -2.034  1.00 98.26 315 A 1 
ATOM 2463 C C   . LEU A 1 315 ? -29.326 6.012   -1.757  1.00 98.24 315 A 1 
ATOM 2464 O O   . LEU A 1 315 ? -30.060 6.789   -1.150  1.00 98.00 315 A 1 
ATOM 2465 C CB  . LEU A 1 315 ? -29.259 3.610   -0.979  1.00 98.20 315 A 1 
ATOM 2466 C CG  . LEU A 1 315 ? -29.977 2.250   -0.918  1.00 97.61 315 A 1 
ATOM 2467 C CD1 . LEU A 1 315 ? -29.207 1.302   0.005   1.00 94.19 315 A 1 
ATOM 2468 C CD2 . LEU A 1 315 ? -31.408 2.371   -0.391  1.00 94.63 315 A 1 
ATOM 2469 N N   . LEU A 1 316 ? -28.153 6.389   -2.267  1.00 98.46 316 A 1 
ATOM 2470 C CA  . LEU A 1 316 ? -27.637 7.762   -2.186  1.00 98.44 316 A 1 
ATOM 2471 C C   . LEU A 1 316 ? -28.572 8.768   -2.878  1.00 98.40 316 A 1 
ATOM 2472 O O   . LEU A 1 316 ? -28.937 9.783   -2.287  1.00 98.05 316 A 1 
ATOM 2473 C CB  . LEU A 1 316 ? -26.216 7.765   -2.784  1.00 98.25 316 A 1 
ATOM 2474 C CG  . LEU A 1 316 ? -25.568 9.151   -2.967  1.00 96.86 316 A 1 
ATOM 2475 C CD1 . LEU A 1 316 ? -25.438 9.921   -1.658  1.00 92.42 316 A 1 
ATOM 2476 C CD2 . LEU A 1 316 ? -24.167 8.964   -3.543  1.00 92.92 316 A 1 
ATOM 2477 N N   . TRP A 1 317 ? -29.001 8.482   -4.108  1.00 98.23 317 A 1 
ATOM 2478 C CA  . TRP A 1 317 ? -29.957 9.340   -4.819  1.00 98.03 317 A 1 
ATOM 2479 C C   . TRP A 1 317 ? -31.336 9.361   -4.161  1.00 97.87 317 A 1 
ATOM 2480 O O   . TRP A 1 317 ? -31.986 10.406  -4.097  1.00 97.44 317 A 1 
ATOM 2481 C CB  . TRP A 1 317 ? -30.082 8.881   -6.270  1.00 97.78 317 A 1 
ATOM 2482 C CG  . TRP A 1 317 ? -31.075 9.675   -7.064  1.00 97.89 317 A 1 
ATOM 2483 C CD1 . TRP A 1 317 ? -32.292 9.243   -7.459  1.00 96.69 317 A 1 
ATOM 2484 C CD2 . TRP A 1 317 ? -30.966 11.065  -7.516  1.00 97.89 317 A 1 
ATOM 2485 N NE1 . TRP A 1 317 ? -32.941 10.263  -8.155  1.00 96.56 317 A 1 
ATOM 2486 C CE2 . TRP A 1 317 ? -32.167 11.396  -8.206  1.00 97.45 317 A 1 
ATOM 2487 C CE3 . TRP A 1 317 ? -29.971 12.060  -7.412  1.00 97.16 317 A 1 
ATOM 2488 C CZ2 . TRP A 1 317 ? -32.370 12.673  -8.780  1.00 97.13 317 A 1 
ATOM 2489 C CZ3 . TRP A 1 317 ? -30.174 13.331  -7.981  1.00 96.44 317 A 1 
ATOM 2490 C CH2 . TRP A 1 317 ? -31.364 13.632  -8.657  1.00 96.34 317 A 1 
ATOM 2491 N N   . LEU A 1 318 ? -31.782 8.212   -3.670  1.00 98.06 318 A 1 
ATOM 2492 C CA  . LEU A 1 318 ? -33.080 8.082   -3.010  1.00 97.66 318 A 1 
ATOM 2493 C C   . LEU A 1 318 ? -33.132 8.888   -1.704  1.00 97.42 318 A 1 
ATOM 2494 O O   . LEU A 1 318 ? -34.117 9.596   -1.482  1.00 96.94 318 A 1 
ATOM 2495 C CB  . LEU A 1 318 ? -33.376 6.593   -2.786  1.00 97.63 318 A 1 
ATOM 2496 C CG  . LEU A 1 318 ? -33.689 5.821   -4.087  1.00 97.22 318 A 1 
ATOM 2497 C CD1 . LEU A 1 318 ? -33.620 4.321   -3.832  1.00 94.20 318 A 1 
ATOM 2498 C CD2 . LEU A 1 318 ? -35.080 6.141   -4.631  1.00 94.25 318 A 1 
ATOM 2499 N N   . GLU A 1 319 ? -32.075 8.872   -0.903  1.00 97.63 319 A 1 
ATOM 2500 C CA  . GLU A 1 319 ? -31.939 9.748   0.270   1.00 97.59 319 A 1 
ATOM 2501 C C   . GLU A 1 319 ? -31.918 11.224  -0.140  1.00 97.42 319 A 1 
ATOM 2502 O O   . GLU A 1 319 ? -32.734 12.016  0.339   1.00 96.81 319 A 1 
ATOM 2503 C CB  . GLU A 1 319 ? -30.668 9.371   1.045   1.00 97.49 319 A 1 
ATOM 2504 C CG  . GLU A 1 319 ? -30.401 10.280  2.259   1.00 96.43 319 A 1 
ATOM 2505 C CD  . GLU A 1 319 ? -31.487 10.217  3.341   1.00 96.49 319 A 1 
ATOM 2506 O OE1 . GLU A 1 319 ? -31.971 11.288  3.760   1.00 91.49 319 A 1 
ATOM 2507 O OE2 . GLU A 1 319 ? -31.833 9.093   3.780   1.00 92.14 319 A 1 
ATOM 2508 N N   . MET A 1 320 ? -31.064 11.589  -1.093  1.00 97.86 320 A 1 
ATOM 2509 C CA  . MET A 1 320 ? -30.932 12.968  -1.581  1.00 97.84 320 A 1 
ATOM 2510 C C   . MET A 1 320 ? -32.273 13.558  -2.047  1.00 97.54 320 A 1 
ATOM 2511 O O   . MET A 1 320 ? -32.536 14.751  -1.888  1.00 96.54 320 A 1 
ATOM 2512 C CB  . MET A 1 320 ? -29.892 12.976  -2.713  1.00 97.77 320 A 1 
ATOM 2513 C CG  . MET A 1 320 ? -29.584 14.381  -3.230  1.00 97.07 320 A 1 
ATOM 2514 S SD  . MET A 1 320 ? -28.296 14.459  -4.512  1.00 97.00 320 A 1 
ATOM 2515 C CE  . MET A 1 320 ? -26.819 14.192  -3.495  1.00 93.04 320 A 1 
ATOM 2516 N N   . THR A 1 321 ? -33.142 12.721  -2.595  1.00 97.49 321 A 1 
ATOM 2517 C CA  . THR A 1 321 ? -34.454 13.118  -3.139  1.00 96.91 321 A 1 
ATOM 2518 C C   . THR A 1 321 ? -35.634 12.855  -2.193  1.00 96.23 321 A 1 
ATOM 2519 O O   . THR A 1 321 ? -36.788 13.059  -2.582  1.00 94.71 321 A 1 
ATOM 2520 C CB  . THR A 1 321 ? -34.687 12.484  -4.515  1.00 96.69 321 A 1 
ATOM 2521 O OG1 . THR A 1 321 ? -34.606 11.078  -4.460  1.00 94.75 321 A 1 
ATOM 2522 C CG2 . THR A 1 321 ? -33.683 12.978  -5.552  1.00 94.19 321 A 1 
ATOM 2523 N N   . GLY A 1 322 ? -35.377 12.428  -0.956  1.00 96.24 322 A 1 
ATOM 2524 C CA  . GLY A 1 322 ? -36.415 12.128  0.037   1.00 94.99 322 A 1 
ATOM 2525 C C   . GLY A 1 322 ? -37.225 10.865  -0.281  1.00 94.68 322 A 1 
ATOM 2526 O O   . GLY A 1 322 ? -38.443 10.843  -0.104  1.00 91.40 322 A 1 
ATOM 2527 N N   . GLN A 1 323 ? -36.545 9.832   -0.775  1.00 95.24 323 A 1 
ATOM 2528 C CA  . GLN A 1 323 ? -37.118 8.529   -1.152  1.00 94.64 323 A 1 
ATOM 2529 C C   . GLN A 1 323 ? -36.389 7.357   -0.469  1.00 95.16 323 A 1 
ATOM 2530 O O   . GLN A 1 323 ? -36.490 6.220   -0.921  1.00 92.82 323 A 1 
ATOM 2531 C CB  . GLN A 1 323 ? -37.107 8.385   -2.687  1.00 92.96 323 A 1 
ATOM 2532 C CG  . GLN A 1 323 ? -37.936 9.450   -3.417  1.00 92.32 323 A 1 
ATOM 2533 C CD  . GLN A 1 323 ? -37.814 9.288   -4.932  1.00 92.65 323 A 1 
ATOM 2534 O OE1 . GLN A 1 323 ? -38.622 8.649   -5.587  1.00 84.77 323 A 1 
ATOM 2535 N NE2 . GLN A 1 323 ? -36.792 9.853   -5.534  1.00 84.01 323 A 1 
ATOM 2536 N N   . ALA A 1 324 ? -35.682 7.613   0.620   1.00 93.32 324 A 1 
ATOM 2537 C CA  . ALA A 1 324 ? -34.821 6.634   1.297   1.00 93.51 324 A 1 
ATOM 2538 C C   . ALA A 1 324 ? -35.553 5.424   1.907   1.00 94.04 324 A 1 
ATOM 2539 O O   . ALA A 1 324 ? -34.924 4.408   2.194   1.00 89.84 324 A 1 
ATOM 2540 C CB  . ALA A 1 324 ? -34.043 7.379   2.384   1.00 90.83 324 A 1 
ATOM 2541 N N   . ASP A 1 325 ? -36.878 5.500   2.069   1.00 93.87 325 A 1 
ATOM 2542 C CA  . ASP A 1 325 ? -37.689 4.416   2.649   1.00 93.68 325 A 1 
ATOM 2543 C C   . ASP A 1 325 ? -37.857 3.199   1.720   1.00 94.57 325 A 1 
ATOM 2544 O O   . ASP A 1 325 ? -38.587 2.259   2.043   1.00 91.01 325 A 1 
ATOM 2545 C CB  . ASP A 1 325 ? -39.059 4.968   3.088   1.00 89.99 325 A 1 
ATOM 2546 C CG  . ASP A 1 325 ? -38.990 5.961   4.255   1.00 77.59 325 A 1 
ATOM 2547 O OD1 . ASP A 1 325 ? -38.058 5.852   5.080   1.00 67.41 325 A 1 
ATOM 2548 O OD2 . ASP A 1 325 ? -39.911 6.804   4.339   1.00 67.96 325 A 1 
ATOM 2549 N N   . VAL A 1 326 ? -37.196 3.178   0.568   1.00 94.30 326 A 1 
ATOM 2550 C CA  . VAL A 1 326 ? -37.179 2.007   -0.313  1.00 95.07 326 A 1 
ATOM 2551 C C   . VAL A 1 326 ? -36.681 0.771   0.446   1.00 96.03 326 A 1 
ATOM 2552 O O   . VAL A 1 326 ? -35.688 0.808   1.174   1.00 94.26 326 A 1 
ATOM 2553 C CB  . VAL A 1 326 ? -36.372 2.274   -1.596  1.00 92.44 326 A 1 
ATOM 2554 C CG1 . VAL A 1 326 ? -34.856 2.283   -1.367  1.00 81.02 326 A 1 
ATOM 2555 C CG2 . VAL A 1 326 ? -36.711 1.245   -2.677  1.00 81.49 326 A 1 
ATOM 2556 N N   . SER A 1 327 ? -37.390 -0.339  0.289   1.00 95.10 327 A 1 
ATOM 2557 C CA  . SER A 1 327 ? -37.061 -1.608  0.942   1.00 95.23 327 A 1 
ATOM 2558 C C   . SER A 1 327 ? -37.692 -2.778  0.190   1.00 96.20 327 A 1 
ATOM 2559 O O   . SER A 1 327 ? -38.495 -2.578  -0.729  1.00 94.19 327 A 1 
ATOM 2560 C CB  . SER A 1 327 ? -37.511 -1.579  2.416   1.00 92.12 327 A 1 
ATOM 2561 O OG  . SER A 1 327 ? -38.906 -1.358  2.522   1.00 85.42 327 A 1 
ATOM 2562 N N   . GLY A 1 328 ? -37.340 -3.996  0.584   1.00 94.25 328 A 1 
ATOM 2563 C CA  . GLY A 1 328 ? -37.843 -5.205  -0.061  1.00 95.16 328 A 1 
ATOM 2564 C C   . GLY A 1 328 ? -37.176 -5.485  -1.415  1.00 96.64 328 A 1 
ATOM 2565 O O   . GLY A 1 328 ? -35.987 -5.211  -1.581  1.00 95.51 328 A 1 
ATOM 2566 N N   . PRO A 1 329 ? -37.918 -6.059  -2.375  1.00 96.34 329 A 1 
ATOM 2567 C CA  . PRO A 1 329 ? -37.327 -6.561  -3.608  1.00 96.42 329 A 1 
ATOM 2568 C C   . PRO A 1 329 ? -36.846 -5.443  -4.542  1.00 96.94 329 A 1 
ATOM 2569 O O   . PRO A 1 329 ? -37.494 -4.406  -4.708  1.00 96.22 329 A 1 
ATOM 2570 C CB  . PRO A 1 329 ? -38.412 -7.428  -4.251  1.00 95.25 329 A 1 
ATOM 2571 C CG  . PRO A 1 329 ? -39.714 -6.805  -3.739  1.00 91.56 329 A 1 
ATOM 2572 C CD  . PRO A 1 329 ? -39.341 -6.359  -2.327  1.00 95.30 329 A 1 
ATOM 2573 N N   . LEU A 1 330 ? -35.729 -5.709  -5.219  1.00 97.05 330 A 1 
ATOM 2574 C CA  . LEU A 1 330 ? -35.296 -4.938  -6.382  1.00 97.32 330 A 1 
ATOM 2575 C C   . LEU A 1 330 ? -36.259 -5.169  -7.565  1.00 97.33 330 A 1 
ATOM 2576 O O   . LEU A 1 330 ? -36.879 -6.233  -7.657  1.00 96.60 330 A 1 
ATOM 2577 C CB  . LEU A 1 330 ? -33.857 -5.337  -6.754  1.00 97.11 330 A 1 
ATOM 2578 C CG  . LEU A 1 330 ? -32.796 -4.835  -5.759  1.00 96.22 330 A 1 
ATOM 2579 C CD1 . LEU A 1 330 ? -31.468 -5.533  -6.020  1.00 92.34 330 A 1 
ATOM 2580 C CD2 . LEU A 1 330 ? -32.553 -3.328  -5.889  1.00 91.60 330 A 1 
ATOM 2581 N N   . PRO A 1 331 ? -36.358 -4.221  -8.502  1.00 97.35 331 A 1 
ATOM 2582 C CA  . PRO A 1 331 ? -37.196 -4.377  -9.687  1.00 96.90 331 A 1 
ATOM 2583 C C   . PRO A 1 331 ? -36.767 -5.579  -10.536 1.00 97.02 331 A 1 
ATOM 2584 O O   . PRO A 1 331 ? -35.612 -5.665  -10.962 1.00 96.55 331 A 1 
ATOM 2585 C CB  . PRO A 1 331 ? -37.070 -3.066  -10.468 1.00 95.99 331 A 1 
ATOM 2586 C CG  . PRO A 1 331 ? -36.601 -2.054  -9.425  1.00 93.95 331 A 1 
ATOM 2587 C CD  . PRO A 1 331 ? -35.757 -2.894  -8.477  1.00 96.58 331 A 1 
ATOM 2588 N N   . ASP A 1 332 ? -37.712 -6.468  -10.833 1.00 96.72 332 A 1 
ATOM 2589 C CA  . ASP A 1 332 ? -37.443 -7.667  -11.630 1.00 96.39 332 A 1 
ATOM 2590 C C   . ASP A 1 332 ? -36.906 -7.328  -13.022 1.00 96.71 332 A 1 
ATOM 2591 O O   . ASP A 1 332 ? -35.921 -7.919  -13.458 1.00 95.15 332 A 1 
ATOM 2592 C CB  . ASP A 1 332 ? -38.711 -8.526  -11.739 1.00 94.57 332 A 1 
ATOM 2593 C CG  . ASP A 1 332 ? -39.083 -9.226  -10.431 1.00 86.63 332 A 1 
ATOM 2594 O OD1 . ASP A 1 332 ? -38.165 -9.483  -9.616  1.00 78.37 332 A 1 
ATOM 2595 O OD2 . ASP A 1 332 ? -40.279 -9.551  -10.264 1.00 78.24 332 A 1 
ATOM 2596 N N   . GLU A 1 333 ? -37.464 -6.310  -13.684 1.00 96.18 333 A 1 
ATOM 2597 C CA  . GLU A 1 333 ? -37.009 -5.855  -15.004 1.00 95.98 333 A 1 
ATOM 2598 C C   . GLU A 1 333 ? -35.531 -5.442  -15.005 1.00 96.45 333 A 1 
ATOM 2599 O O   . GLU A 1 333 ? -34.805 -5.708  -15.963 1.00 94.94 333 A 1 
ATOM 2600 C CB  . GLU A 1 333 ? -37.836 -4.646  -15.465 1.00 94.23 333 A 1 
ATOM 2601 C CG  . GLU A 1 333 ? -39.295 -4.980  -15.818 1.00 79.94 333 A 1 
ATOM 2602 C CD  . GLU A 1 333 ? -40.060 -3.762  -16.365 1.00 76.18 333 A 1 
ATOM 2603 O OE1 . GLU A 1 333 ? -41.126 -3.975  -16.990 1.00 67.66 333 A 1 
ATOM 2604 O OE2 . GLU A 1 333 ? -39.584 -2.619  -16.174 1.00 69.47 333 A 1 
ATOM 2605 N N   . TRP A 1 334 ? -35.073 -4.808  -13.933 1.00 96.93 334 A 1 
ATOM 2606 C CA  . TRP A 1 334 ? -33.672 -4.421  -13.793 1.00 97.14 334 A 1 
ATOM 2607 C C   . TRP A 1 334 ? -32.780 -5.652  -13.614 1.00 97.15 334 A 1 
ATOM 2608 O O   . TRP A 1 334 ? -31.780 -5.791  -14.317 1.00 96.74 334 A 1 
ATOM 2609 C CB  . TRP A 1 334 ? -33.523 -3.436  -12.634 1.00 97.08 334 A 1 
ATOM 2610 C CG  . TRP A 1 334 ? -32.115 -2.964  -12.437 1.00 97.15 334 A 1 
ATOM 2611 C CD1 . TRP A 1 334 ? -31.545 -1.919  -13.077 1.00 95.97 334 A 1 
ATOM 2612 C CD2 . TRP A 1 334 ? -31.076 -3.542  -11.584 1.00 97.22 334 A 1 
ATOM 2613 N NE1 . TRP A 1 334 ? -30.221 -1.797  -12.674 1.00 95.90 334 A 1 
ATOM 2614 C CE2 . TRP A 1 334 ? -29.893 -2.776  -11.760 1.00 96.77 334 A 1 
ATOM 2615 C CE3 . TRP A 1 334 ? -31.030 -4.632  -10.686 1.00 96.65 334 A 1 
ATOM 2616 C CZ2 . TRP A 1 334 ? -28.693 -3.080  -11.076 1.00 96.32 334 A 1 
ATOM 2617 C CZ3 . TRP A 1 334 ? -29.830 -4.933  -10.002 1.00 95.30 334 A 1 
ATOM 2618 C CH2 . TRP A 1 334 ? -28.680 -4.165  -10.198 1.00 95.20 334 A 1 
ATOM 2619 N N   . ARG A 1 335 ? -33.185 -6.579  -12.741 1.00 97.06 335 A 1 
ATOM 2620 C CA  . ARG A 1 335 ? -32.443 -7.831  -12.527 1.00 96.46 335 A 1 
ATOM 2621 C C   . ARG A 1 335 ? -32.362 -8.658  -13.804 1.00 96.31 335 A 1 
ATOM 2622 O O   . ARG A 1 335 ? -31.284 -9.114  -14.152 1.00 95.47 335 A 1 
ATOM 2623 C CB  . ARG A 1 335 ? -33.064 -8.657  -11.393 1.00 94.95 335 A 1 
ATOM 2624 C CG  . ARG A 1 335 ? -32.963 -7.959  -10.033 1.00 86.17 335 A 1 
ATOM 2625 C CD  . ARG A 1 335 ? -33.320 -8.886  -8.858  1.00 84.81 335 A 1 
ATOM 2626 N NE  . ARG A 1 335 ? -34.657 -9.482  -8.962  1.00 78.10 335 A 1 
ATOM 2627 C CZ  . ARG A 1 335 ? -34.966 -10.742 -9.233  1.00 73.65 335 A 1 
ATOM 2628 N NH1 . ARG A 1 335 ? -34.058 -11.653 -9.426  1.00 65.41 335 A 1 
ATOM 2629 N NH2 . ARG A 1 335 ? -36.205 -11.108 -9.301  1.00 65.08 335 A 1 
ATOM 2630 N N   . GLU A 1 336 ? -33.464 -8.816  -14.526 1.00 95.90 336 A 1 
ATOM 2631 C CA  . GLU A 1 336 ? -33.503 -9.554  -15.794 1.00 95.43 336 A 1 
ATOM 2632 C C   . GLU A 1 336 ? -32.606 -8.921  -16.863 1.00 95.52 336 A 1 
ATOM 2633 O O   . GLU A 1 336 ? -31.960 -9.638  -17.626 1.00 94.16 336 A 1 
ATOM 2634 C CB  . GLU A 1 336 ? -34.944 -9.634  -16.316 1.00 94.77 336 A 1 
ATOM 2635 C CG  . GLU A 1 336 ? -35.808 -10.629 -15.525 1.00 86.45 336 A 1 
ATOM 2636 C CD  . GLU A 1 336 ? -37.238 -10.778 -16.081 1.00 80.36 336 A 1 
ATOM 2637 O OE1 . GLU A 1 336 ? -37.969 -11.647 -15.553 1.00 72.24 336 A 1 
ATOM 2638 O OE2 . GLU A 1 336 ? -37.589 -10.068 -17.056 1.00 74.21 336 A 1 
ATOM 2639 N N   . ARG A 1 337 ? -32.524 -7.595  -16.896 1.00 95.05 337 A 1 
ATOM 2640 C CA  . ARG A 1 337 ? -31.693 -6.864  -17.864 1.00 94.24 337 A 1 
ATOM 2641 C C   . ARG A 1 337 ? -30.196 -7.051  -17.615 1.00 94.47 337 A 1 
ATOM 2642 O O   . ARG A 1 337 ? -29.439 -7.214  -18.568 1.00 93.34 337 A 1 
ATOM 2643 C CB  . ARG A 1 337 ? -32.092 -5.382  -17.820 1.00 93.22 337 A 1 
ATOM 2644 C CG  . ARG A 1 337 ? -31.489 -4.566  -18.972 1.00 87.10 337 A 1 
ATOM 2645 C CD  . ARG A 1 337 ? -31.957 -3.104  -18.897 1.00 87.70 337 A 1 
ATOM 2646 N NE  . ARG A 1 337 ? -33.428 -2.996  -18.951 1.00 84.91 337 A 1 
ATOM 2647 C CZ  . ARG A 1 337 ? -34.218 -2.233  -18.207 1.00 85.27 337 A 1 
ATOM 2648 N NH1 . ARG A 1 337 ? -33.765 -1.358  -17.377 1.00 75.20 337 A 1 
ATOM 2649 N NH2 . ARG A 1 337 ? -35.506 -2.346  -18.286 1.00 77.74 337 A 1 
ATOM 2650 N N   . TRP A 1 338 ? -29.798 -7.028  -16.357 1.00 95.22 338 A 1 
ATOM 2651 C CA  . TRP A 1 338 ? -28.379 -7.022  -15.984 1.00 95.07 338 A 1 
ATOM 2652 C C   . TRP A 1 338 ? -27.823 -8.394  -15.584 1.00 94.81 338 A 1 
ATOM 2653 O O   . TRP A 1 338 ? -26.625 -8.630  -15.746 1.00 92.87 338 A 1 
ATOM 2654 C CB  . TRP A 1 338 ? -28.160 -5.978  -14.893 1.00 95.54 338 A 1 
ATOM 2655 C CG  . TRP A 1 338 ? -28.405 -4.574  -15.364 1.00 95.92 338 A 1 
ATOM 2656 C CD1 . TRP A 1 338 ? -29.488 -3.821  -15.087 1.00 94.00 338 A 1 
ATOM 2657 C CD2 . TRP A 1 338 ? -27.564 -3.761  -16.247 1.00 95.70 338 A 1 
ATOM 2658 N NE1 . TRP A 1 338 ? -29.377 -2.588  -15.724 1.00 93.60 338 A 1 
ATOM 2659 C CE2 . TRP A 1 338 ? -28.212 -2.514  -16.448 1.00 94.89 338 A 1 
ATOM 2660 C CE3 . TRP A 1 338 ? -26.326 -3.967  -16.888 1.00 94.62 338 A 1 
ATOM 2661 C CZ2 . TRP A 1 338 ? -27.658 -1.503  -17.261 1.00 94.71 338 A 1 
ATOM 2662 C CZ3 . TRP A 1 338 ? -25.770 -2.959  -17.698 1.00 92.97 338 A 1 
ATOM 2663 C CH2 . TRP A 1 338 ? -26.433 -1.739  -17.883 1.00 92.80 338 A 1 
ATOM 2664 N N   . GLN A 1 339 ? -28.651 -9.312  -15.136 1.00 93.80 339 A 1 
ATOM 2665 C CA  . GLN A 1 339 ? -28.217 -10.653 -14.720 1.00 93.32 339 A 1 
ATOM 2666 C C   . GLN A 1 339 ? -27.426 -11.420 -15.802 1.00 93.31 339 A 1 
ATOM 2667 O O   . GLN A 1 339 ? -26.441 -12.057 -15.441 1.00 92.06 339 A 1 
ATOM 2668 C CB  . GLN A 1 339 ? -29.422 -11.467 -14.213 1.00 93.22 339 A 1 
ATOM 2669 C CG  . GLN A 1 339 ? -29.057 -12.834 -13.614 1.00 91.62 339 A 1 
ATOM 2670 C CD  . GLN A 1 339 ? -28.151 -12.706 -12.379 1.00 92.32 339 A 1 
ATOM 2671 O OE1 . GLN A 1 339 ? -28.613 -12.480 -11.279 1.00 84.89 339 A 1 
ATOM 2672 N NE2 . GLN A 1 339 ? -26.849 -12.821 -12.526 1.00 84.20 339 A 1 
ATOM 2673 N N   . PRO A 1 340 ? -27.787 -11.345 -17.099 1.00 92.90 340 A 1 
ATOM 2674 C CA  . PRO A 1 340 ? -27.020 -12.037 -18.146 1.00 90.76 340 A 1 
ATOM 2675 C C   . PRO A 1 340 ? -25.587 -11.519 -18.336 1.00 90.16 340 A 1 
ATOM 2676 O O   . PRO A 1 340 ? -24.766 -12.225 -18.916 1.00 88.47 340 A 1 
ATOM 2677 C CB  . PRO A 1 340 ? -27.833 -11.857 -19.436 1.00 90.46 340 A 1 
ATOM 2678 C CG  . PRO A 1 340 ? -29.252 -11.582 -18.946 1.00 89.77 340 A 1 
ATOM 2679 C CD  . PRO A 1 340 ? -29.000 -10.781 -17.674 1.00 92.42 340 A 1 
ATOM 2680 N N   . LEU A 1 341 ? -25.298 -10.305 -17.887 1.00 92.30 341 A 1 
ATOM 2681 C CA  . LEU A 1 341 ? -23.966 -9.698  -17.956 1.00 89.69 341 A 1 
ATOM 2682 C C   . LEU A 1 341 ? -23.152 -9.936  -16.679 1.00 89.65 341 A 1 
ATOM 2683 O O   . LEU A 1 341 ? -21.928 -9.827  -16.704 1.00 87.28 341 A 1 
ATOM 2684 C CB  . LEU A 1 341 ? -24.113 -8.190  -18.227 1.00 88.71 341 A 1 
ATOM 2685 C CG  . LEU A 1 341 ? -24.795 -7.828  -19.562 1.00 83.91 341 A 1 
ATOM 2686 C CD1 . LEU A 1 341 ? -24.990 -6.317  -19.643 1.00 77.27 341 A 1 
ATOM 2687 C CD2 . LEU A 1 341 ? -23.959 -8.262  -20.769 1.00 74.90 341 A 1 
ATOM 2688 N N   . SER A 1 342 ? -23.831 -10.244 -15.581 1.00 91.34 342 A 1 
ATOM 2689 C CA  . SER A 1 342 ? -23.194 -10.432 -14.279 1.00 91.80 342 A 1 
ATOM 2690 C C   . SER A 1 342 ? -22.600 -11.837 -14.140 1.00 90.86 342 A 1 
ATOM 2691 O O   . SER A 1 342 ? -23.311 -12.821 -14.344 1.00 89.67 342 A 1 
ATOM 2692 C CB  . SER A 1 342 ? -24.205 -10.174 -13.165 1.00 92.31 342 A 1 
ATOM 2693 O OG  . SER A 1 342 ? -23.582 -10.324 -11.903 1.00 90.49 342 A 1 
ATOM 2694 N N   . PRO A 1 343 ? -21.327 -11.953 -13.714 1.00 88.88 343 A 1 
ATOM 2695 C CA  . PRO A 1 343 ? -20.722 -13.247 -13.398 1.00 85.42 343 A 1 
ATOM 2696 C C   . PRO A 1 343 ? -21.221 -13.843 -12.073 1.00 86.47 343 A 1 
ATOM 2697 O O   . PRO A 1 343 ? -20.929 -14.993 -11.762 1.00 84.38 343 A 1 
ATOM 2698 C CB  . PRO A 1 343 ? -19.217 -12.963 -13.365 1.00 84.43 343 A 1 
ATOM 2699 C CG  . PRO A 1 343 ? -19.146 -11.527 -12.851 1.00 83.47 343 A 1 
ATOM 2700 C CD  . PRO A 1 343 ? -20.372 -10.876 -13.491 1.00 85.11 343 A 1 
ATOM 2701 N N   . VAL A 1 344 ? -21.960 -13.065 -11.286 1.00 88.42 344 A 1 
ATOM 2702 C CA  . VAL A 1 344 ? -22.519 -13.460 -9.988  1.00 88.78 344 A 1 
ATOM 2703 C C   . VAL A 1 344 ? -24.032 -13.245 -9.967  1.00 90.53 344 A 1 
ATOM 2704 O O   . VAL A 1 344 ? -24.572 -12.438 -10.725 1.00 90.74 344 A 1 
ATOM 2705 C CB  . VAL A 1 344 ? -21.828 -12.728 -8.819  1.00 87.39 344 A 1 
ATOM 2706 C CG1 . VAL A 1 344 ? -20.347 -13.095 -8.732  1.00 81.01 344 A 1 
ATOM 2707 C CG2 . VAL A 1 344 ? -21.950 -11.204 -8.908  1.00 79.47 344 A 1 
ATOM 2708 N N   . ALA A 1 345 ? -24.724 -13.957 -9.088  1.00 91.93 345 A 1 
ATOM 2709 C CA  . ALA A 1 345 ? -26.150 -13.733 -8.894  1.00 92.33 345 A 1 
ATOM 2710 C C   . ALA A 1 345 ? -26.386 -12.323 -8.323  1.00 92.96 345 A 1 
ATOM 2711 O O   . ALA A 1 345 ? -25.832 -11.975 -7.278  1.00 92.00 345 A 1 
ATOM 2712 C CB  . ALA A 1 345 ? -26.720 -14.832 -7.995  1.00 91.25 345 A 1 
ATOM 2713 N N   . LEU A 1 346 ? -27.213 -11.540 -8.997  1.00 94.23 346 A 1 
ATOM 2714 C CA  . LEU A 1 346 ? -27.638 -10.236 -8.491  1.00 95.07 346 A 1 
ATOM 2715 C C   . LEU A 1 346 ? -28.490 -10.410 -7.223  1.00 95.10 346 A 1 
ATOM 2716 O O   . LEU A 1 346 ? -29.259 -11.375 -7.130  1.00 94.48 346 A 1 
ATOM 2717 C CB  . LEU A 1 346 ? -28.408 -9.465  -9.575  1.00 95.34 346 A 1 
ATOM 2718 C CG  . LEU A 1 346 ? -27.560 -9.045  -10.792 1.00 94.41 346 A 1 
ATOM 2719 C CD1 . LEU A 1 346 ? -28.454 -8.351  -11.817 1.00 88.79 346 A 1 
ATOM 2720 C CD2 . LEU A 1 346 ? -26.434 -8.083  -10.421 1.00 88.56 346 A 1 
ATOM 2721 N N   . PRO A 1 347 ? -28.383 -9.492  -6.260  1.00 96.10 347 A 1 
ATOM 2722 C CA  . PRO A 1 347 ? -29.222 -9.522  -5.074  1.00 95.89 347 A 1 
ATOM 2723 C C   . PRO A 1 347 ? -30.699 -9.370  -5.460  1.00 96.52 347 A 1 
ATOM 2724 O O   . PRO A 1 347 ? -31.049 -8.720  -6.450  1.00 96.11 347 A 1 
ATOM 2725 C CB  . PRO A 1 347 ? -28.716 -8.387  -4.181  1.00 94.58 347 A 1 
ATOM 2726 C CG  . PRO A 1 347 ? -28.116 -7.402  -5.184  1.00 91.42 347 A 1 
ATOM 2727 C CD  . PRO A 1 347 ? -27.547 -8.304  -6.273  1.00 94.45 347 A 1 
ATOM 2728 N N   . LEU A 1 348 ? -31.560 -9.983  -4.668  1.00 96.05 348 A 1 
ATOM 2729 C CA  . LEU A 1 348 ? -33.011 -9.917  -4.880  1.00 95.97 348 A 1 
ATOM 2730 C C   . LEU A 1 348 ? -33.638 -8.712  -4.176  1.00 96.65 348 A 1 
ATOM 2731 O O   . LEU A 1 348 ? -34.685 -8.237  -4.603  1.00 95.44 348 A 1 
ATOM 2732 C CB  . LEU A 1 348 ? -33.656 -11.227 -4.403  1.00 94.73 348 A 1 
ATOM 2733 C CG  . LEU A 1 348 ? -33.192 -12.493 -5.151  1.00 90.88 348 A 1 
ATOM 2734 C CD1 . LEU A 1 348 ? -33.885 -13.719 -4.556  1.00 84.63 348 A 1 
ATOM 2735 C CD2 . LEU A 1 348 ? -33.531 -12.447 -6.644  1.00 83.35 348 A 1 
ATOM 2736 N N   . GLU A 1 349 ? -32.992 -8.228  -3.119  1.00 96.77 349 A 1 
ATOM 2737 C CA  . GLU A 1 349 ? -33.514 -7.195  -2.234  1.00 97.01 349 A 1 
ATOM 2738 C C   . GLU A 1 349 ? -32.539 -6.020  -2.088  1.00 97.47 349 A 1 
ATOM 2739 O O   . GLU A 1 349 ? -31.351 -6.113  -2.412  1.00 96.53 349 A 1 
ATOM 2740 C CB  . GLU A 1 349 ? -33.890 -7.795  -0.866  1.00 95.63 349 A 1 
ATOM 2741 C CG  . GLU A 1 349 ? -34.924 -8.929  -0.983  1.00 89.82 349 A 1 
ATOM 2742 C CD  . GLU A 1 349 ? -35.761 -9.172  0.282   1.00 86.80 349 A 1 
ATOM 2743 O OE1 . GLU A 1 349 ? -36.714 -9.984  0.176   1.00 77.55 349 A 1 
ATOM 2744 O OE2 . GLU A 1 349 ? -35.512 -8.521  1.319   1.00 78.07 349 A 1 
ATOM 2745 N N   . TRP A 1 350 ? -33.077 -4.903  -1.614  1.00 97.33 350 A 1 
ATOM 2746 C CA  . TRP A 1 350 ? -32.308 -3.691  -1.347  1.00 97.66 350 A 1 
ATOM 2747 C C   . TRP A 1 350 ? -31.333 -3.861  -0.192  1.00 97.75 350 A 1 
ATOM 2748 O O   . TRP A 1 350 ? -30.197 -3.392  -0.268  1.00 97.00 350 A 1 
ATOM 2749 C CB  . TRP A 1 350 ? -33.282 -2.552  -1.040  1.00 97.55 350 A 1 
ATOM 2750 C CG  . TRP A 1 350 ? -33.901 -1.962  -2.259  1.00 97.78 350 A 1 
ATOM 2751 C CD1 . TRP A 1 350 ? -35.095 -2.278  -2.799  1.00 96.47 350 A 1 
ATOM 2752 C CD2 . TRP A 1 350 ? -33.307 -0.959  -3.137  1.00 97.80 350 A 1 
ATOM 2753 N NE1 . TRP A 1 350 ? -35.296 -1.535  -3.957  1.00 96.67 350 A 1 
ATOM 2754 C CE2 . TRP A 1 350 ? -34.211 -0.718  -4.200  1.00 97.47 350 A 1 
ATOM 2755 C CE3 . TRP A 1 350 ? -32.087 -0.247  -3.129  1.00 97.55 350 A 1 
ATOM 2756 C CZ2 . TRP A 1 350 ? -33.910 0.191   -5.232  1.00 97.36 350 A 1 
ATOM 2757 C CZ3 . TRP A 1 350 ? -31.791 0.659   -4.152  1.00 96.62 350 A 1 
ATOM 2758 C CH2 . TRP A 1 350 ? -32.692 0.872   -5.196  1.00 96.76 350 A 1 
ATOM 2759 N N   . ASP A 1 351 ? -31.783 -4.510  0.857   1.00 97.21 351 A 1 
ATOM 2760 C CA  . ASP A 1 351 ? -31.015 -4.716  2.076   1.00 97.05 351 A 1 
ATOM 2761 C C   . ASP A 1 351 ? -30.328 -6.080  2.052   1.00 96.93 351 A 1 
ATOM 2762 O O   . ASP A 1 351 ? -30.804 -7.034  1.431   1.00 95.73 351 A 1 
ATOM 2763 C CB  . ASP A 1 351 ? -31.927 -4.514  3.293   1.00 96.60 351 A 1 
ATOM 2764 C CG  . ASP A 1 351 ? -32.439 -3.068  3.320   1.00 95.69 351 A 1 
ATOM 2765 O OD1 . ASP A 1 351 ? -31.630 -2.154  3.606   1.00 90.30 351 A 1 
ATOM 2766 O OD2 . ASP A 1 351 ? -33.610 -2.800  2.967   1.00 89.83 351 A 1 
ATOM 2767 N N   . ASP A 1 352 ? -29.195 -6.149  2.721   1.00 96.94 352 A 1 
ATOM 2768 C CA  . ASP A 1 352 ? -28.486 -7.408  2.914   1.00 96.95 352 A 1 
ATOM 2769 C C   . ASP A 1 352 ? -29.073 -8.151  4.126   1.00 96.62 352 A 1 
ATOM 2770 O O   . ASP A 1 352 ? -29.515 -7.516  5.091   1.00 95.20 352 A 1 
ATOM 2771 C CB  . ASP A 1 352 ? -26.981 -7.139  3.051   1.00 96.84 352 A 1 
ATOM 2772 C CG  . ASP A 1 352 ? -26.401 -6.571  1.751   1.00 97.03 352 A 1 
ATOM 2773 O OD1 . ASP A 1 352 ? -26.576 -7.201  0.679   1.00 93.23 352 A 1 
ATOM 2774 O OD2 . ASP A 1 352 ? -25.800 -5.482  1.778   1.00 93.41 352 A 1 
ATOM 2775 N N   . PRO A 1 353 ? -29.106 -9.491  4.104   1.00 95.22 353 A 1 
ATOM 2776 C CA  . PRO A 1 353 ? -29.563 -10.271 5.246   1.00 93.73 353 A 1 
ATOM 2777 C C   . PRO A 1 353 ? -28.598 -10.119 6.430   1.00 93.55 353 A 1 
ATOM 2778 O O   . PRO A 1 353 ? -27.398 -9.928  6.247   1.00 91.89 353 A 1 
ATOM 2779 C CB  . PRO A 1 353 ? -29.657 -11.714 4.739   1.00 92.37 353 A 1 
ATOM 2780 C CG  . PRO A 1 353 ? -28.591 -11.772 3.640   1.00 91.47 353 A 1 
ATOM 2781 C CD  . PRO A 1 353 ? -28.643 -10.372 3.034   1.00 94.25 353 A 1 
ATOM 2782 N N   . ASP A 1 354 ? -29.111 -10.260 7.649   1.00 92.60 354 A 1 
ATOM 2783 C CA  . ASP A 1 354 ? -28.292 -10.139 8.869   1.00 90.35 354 A 1 
ATOM 2784 C C   . ASP A 1 354 ? -27.221 -11.241 9.003   1.00 89.83 354 A 1 
ATOM 2785 O O   . ASP A 1 354 ? -26.278 -11.102 9.782   1.00 84.95 354 A 1 
ATOM 2786 C CB  . ASP A 1 354 ? -29.207 -10.145 10.110  1.00 87.21 354 A 1 
ATOM 2787 C CG  . ASP A 1 354 ? -30.062 -8.881  10.285  1.00 79.82 354 A 1 
ATOM 2788 O OD1 . ASP A 1 354 ? -29.576 -7.761  9.980   1.00 72.61 354 A 1 
ATOM 2789 O OD2 . ASP A 1 354 ? -31.189 -9.009  10.811  1.00 72.14 354 A 1 
ATOM 2790 N N   . ASP A 1 355 ? -27.356 -12.319 8.248   1.00 88.78 355 A 1 
ATOM 2791 C CA  . ASP A 1 355 ? -26.427 -13.448 8.161   1.00 88.06 355 A 1 
ATOM 2792 C C   . ASP A 1 355 ? -25.646 -13.469 6.834   1.00 88.79 355 A 1 
ATOM 2793 O O   . ASP A 1 355 ? -25.214 -14.525 6.381   1.00 85.05 355 A 1 
ATOM 2794 C CB  . ASP A 1 355 ? -27.184 -14.764 8.436   1.00 85.12 355 A 1 
ATOM 2795 C CG  . ASP A 1 355 ? -28.248 -15.133 7.385   1.00 81.79 355 A 1 
ATOM 2796 O OD1 . ASP A 1 355 ? -28.727 -14.237 6.654   1.00 75.41 355 A 1 
ATOM 2797 O OD2 . ASP A 1 355 ? -28.630 -16.326 7.357   1.00 75.13 355 A 1 
ATOM 2798 N N   . LEU A 1 356 ? -25.436 -12.302 6.218   1.00 89.83 356 A 1 
ATOM 2799 C CA  . LEU A 1 356 ? -24.710 -12.152 4.950   1.00 89.94 356 A 1 
ATOM 2800 C C   . LEU A 1 356 ? -23.338 -12.839 4.956   1.00 88.71 356 A 1 
ATOM 2801 O O   . LEU A 1 356 ? -22.894 -13.371 3.934   1.00 85.65 356 A 1 
ATOM 2802 C CB  . LEU A 1 356 ? -24.541 -10.647 4.663   1.00 90.59 356 A 1 
ATOM 2803 C CG  . LEU A 1 356 ? -23.874 -10.348 3.304   1.00 89.63 356 A 1 
ATOM 2804 C CD1 . LEU A 1 356 ? -24.799 -10.725 2.147   1.00 84.62 356 A 1 
ATOM 2805 C CD2 . LEU A 1 356 ? -23.534 -8.867  3.184   1.00 84.83 356 A 1 
ATOM 2806 N N   . TYR A 1 357 ? -22.676 -12.824 6.103   1.00 88.87 357 A 1 
ATOM 2807 C CA  . TYR A 1 357 ? -21.374 -13.436 6.313   1.00 88.00 357 A 1 
ATOM 2808 C C   . TYR A 1 357 ? -21.304 -14.087 7.705   1.00 87.63 357 A 1 
ATOM 2809 O O   . TYR A 1 357 ? -22.059 -13.715 8.610   1.00 84.73 357 A 1 
ATOM 2810 C CB  . TYR A 1 357 ? -20.270 -12.390 6.092   1.00 87.06 357 A 1 
ATOM 2811 C CG  . TYR A 1 357 ? -20.374 -11.164 6.974   1.00 88.12 357 A 1 
ATOM 2812 C CD1 . TYR A 1 357 ? -21.039 -10.007 6.506   1.00 80.51 357 A 1 
ATOM 2813 C CD2 . TYR A 1 357 ? -19.813 -11.166 8.262   1.00 81.49 357 A 1 
ATOM 2814 C CE1 . TYR A 1 357 ? -21.144 -8.871  7.322   1.00 78.40 357 A 1 
ATOM 2815 C CE2 . TYR A 1 357 ? -19.920 -10.035 9.090   1.00 79.83 357 A 1 
ATOM 2816 C CZ  . TYR A 1 357 ? -20.588 -8.889  8.617   1.00 85.40 357 A 1 
ATOM 2817 O OH  . TYR A 1 357 ? -20.693 -7.791  9.421   1.00 83.64 357 A 1 
ATOM 2818 N N   . PRO A 1 358 ? -20.428 -15.078 7.899   1.00 82.37 358 A 1 
ATOM 2819 C CA  . PRO A 1 358 ? -20.267 -15.704 9.203   1.00 79.54 358 A 1 
ATOM 2820 C C   . PRO A 1 358 ? -19.701 -14.706 10.229  1.00 79.42 358 A 1 
ATOM 2821 O O   . PRO A 1 358 ? -18.900 -13.849 9.860   1.00 77.20 358 A 1 
ATOM 2822 C CB  . PRO A 1 358 ? -19.330 -16.891 8.971   1.00 76.95 358 A 1 
ATOM 2823 C CG  . PRO A 1 358 ? -18.510 -16.466 7.751   1.00 75.04 358 A 1 
ATOM 2824 C CD  . PRO A 1 358 ? -19.501 -15.639 6.933   1.00 77.67 358 A 1 
ATOM 2825 N N   . PRO A 1 359 ? -20.048 -14.835 11.521  1.00 79.41 359 A 1 
ATOM 2826 C CA  . PRO A 1 359 ? -19.561 -13.927 12.552  1.00 78.52 359 A 1 
ATOM 2827 C C   . PRO A 1 359 ? -18.036 -13.785 12.522  1.00 78.46 359 A 1 
ATOM 2828 O O   . PRO A 1 359 ? -17.313 -14.786 12.561  1.00 75.30 359 A 1 
ATOM 2829 C CB  . PRO A 1 359 ? -20.045 -14.506 13.884  1.00 75.40 359 A 1 
ATOM 2830 C CG  . PRO A 1 359 ? -21.285 -15.313 13.493  1.00 73.90 359 A 1 
ATOM 2831 C CD  . PRO A 1 359 ? -20.945 -15.833 12.097  1.00 76.62 359 A 1 
ATOM 2832 N N   . ILE A 1 360 ? -17.560 -12.547 12.489  1.00 78.26 360 A 1 
ATOM 2833 C CA  . ILE A 1 360 ? -16.127 -12.270 12.498  1.00 77.43 360 A 1 
ATOM 2834 C C   . ILE A 1 360 ? -15.534 -12.513 13.895  1.00 77.93 360 A 1 
ATOM 2835 O O   . ILE A 1 360 ? -16.157 -12.187 14.913  1.00 76.08 360 A 1 
ATOM 2836 C CB  . ILE A 1 360 ? -15.795 -10.861 11.959  1.00 73.96 360 A 1 
ATOM 2837 C CG1 . ILE A 1 360 ? -16.490 -9.741  12.756  1.00 66.97 360 A 1 
ATOM 2838 C CG2 . ILE A 1 360 ? -16.138 -10.793 10.456  1.00 64.41 360 A 1 
ATOM 2839 C CD1 . ILE A 1 360 ? -15.920 -8.353  12.464  1.00 59.88 360 A 1 
ATOM 2840 N N   . PRO A 1 361 ? -14.314 -13.059 13.973  1.00 75.26 361 A 1 
ATOM 2841 C CA  . PRO A 1 361 ? -13.603 -13.121 15.238  1.00 72.57 361 A 1 
ATOM 2842 C C   . PRO A 1 361 ? -13.224 -11.708 15.709  1.00 73.37 361 A 1 
ATOM 2843 O O   . PRO A 1 361 ? -13.005 -10.806 14.907  1.00 69.80 361 A 1 
ATOM 2844 C CB  . PRO A 1 361 ? -12.385 -14.006 14.962  1.00 68.13 361 A 1 
ATOM 2845 C CG  . PRO A 1 361 ? -12.100 -13.761 13.475  1.00 65.92 361 A 1 
ATOM 2846 C CD  . PRO A 1 361 ? -13.489 -13.537 12.881  1.00 68.35 361 A 1 
ATOM 2847 N N   . ARG A 1 362 ? -13.100 -11.527 17.016  1.00 78.71 362 A 1 
ATOM 2848 C CA  . ARG A 1 362 ? -12.613 -10.284 17.646  1.00 81.99 362 A 1 
ATOM 2849 C C   . ARG A 1 362 ? -13.482 -9.038  17.399  1.00 86.06 362 A 1 
ATOM 2850 O O   . ARG A 1 362 ? -13.005 -7.923  17.570  1.00 84.17 362 A 1 
ATOM 2851 C CB  . ARG A 1 362 ? -11.134 -10.018 17.289  1.00 76.19 362 A 1 
ATOM 2852 C CG  . ARG A 1 362 ? -10.197 -11.211 17.550  1.00 64.98 362 A 1 
ATOM 2853 C CD  . ARG A 1 362 ? -8.749  -10.844 17.206  1.00 58.42 362 A 1 
ATOM 2854 N NE  . ARG A 1 362 ? -8.550  -10.671 15.759  1.00 50.92 362 A 1 
ATOM 2855 C CZ  . ARG A 1 362 ? -7.512  -10.077 15.188  1.00 43.78 362 A 1 
ATOM 2856 N NH1 . ARG A 1 362 ? -6.521  -9.601  15.902  1.00 40.86 362 A 1 
ATOM 2857 N NH2 . ARG A 1 362 ? -7.451  -9.964  13.892  1.00 38.55 362 A 1 
ATOM 2858 N N   . LYS A 1 363 ? -14.764 -9.194  17.090  1.00 84.47 363 A 1 
ATOM 2859 C CA  . LYS A 1 363 ? -15.696 -8.067  16.903  1.00 86.54 363 A 1 
ATOM 2860 C C   . LYS A 1 363 ? -15.602 -7.004  18.005  1.00 88.57 363 A 1 
ATOM 2861 O O   . LYS A 1 363 ? -15.568 -5.811  17.720  1.00 87.96 363 A 1 
ATOM 2862 C CB  . LYS A 1 363 ? -17.130 -8.616  16.803  1.00 83.66 363 A 1 
ATOM 2863 C CG  . LYS A 1 363 ? -18.184 -7.497  16.689  1.00 79.45 363 A 1 
ATOM 2864 C CD  . LYS A 1 363 ? -19.580 -8.046  16.383  1.00 75.65 363 A 1 
ATOM 2865 C CE  . LYS A 1 363 ? -20.553 -6.874  16.153  1.00 69.99 363 A 1 
ATOM 2866 N NZ  . LYS A 1 363 ? -21.536 -7.163  15.082  1.00 63.29 363 A 1 
ATOM 2867 N N   . ALA A 1 364 ? -15.558 -7.438  19.268  1.00 87.12 364 A 1 
ATOM 2868 C CA  . ALA A 1 364 ? -15.478 -6.519  20.402  1.00 87.70 364 A 1 
ATOM 2869 C C   . ALA A 1 364 ? -14.160 -5.725  20.409  1.00 89.24 364 A 1 
ATOM 2870 O O   . ALA A 1 364 ? -14.176 -4.516  20.617  1.00 88.33 364 A 1 
ATOM 2871 C CB  . ALA A 1 364 ? -15.662 -7.320  21.698  1.00 85.72 364 A 1 
ATOM 2872 N N   . GLU A 1 365 ? -13.051 -6.389  20.129  1.00 86.59 365 A 1 
ATOM 2873 C CA  . GLU A 1 365 ? -11.716 -5.783  20.090  1.00 87.19 365 A 1 
ATOM 2874 C C   . GLU A 1 365 ? -11.594 -4.769  18.938  1.00 88.78 365 A 1 
ATOM 2875 O O   . GLU A 1 365 ? -11.146 -3.646  19.144  1.00 87.96 365 A 1 
ATOM 2876 C CB  . GLU A 1 365 ? -10.694 -6.927  19.968  1.00 84.81 365 A 1 
ATOM 2877 C CG  . GLU A 1 365 ? -9.231  -6.510  20.184  1.00 71.44 365 A 1 
ATOM 2878 C CD  . GLU A 1 365 ? -8.256  -7.701  20.047  1.00 65.40 365 A 1 
ATOM 2879 O OE1 . GLU A 1 365 ? -7.084  -7.549  20.444  1.00 57.86 365 A 1 
ATOM 2880 O OE2 . GLU A 1 365 ? -8.663  -8.772  19.523  1.00 60.24 365 A 1 
ATOM 2881 N N   . ILE A 1 366 ? -12.099 -5.125  17.762  1.00 90.95 366 A 1 
ATOM 2882 C CA  . ILE A 1 366 ? -12.162 -4.231  16.596  1.00 91.36 366 A 1 
ATOM 2883 C C   . ILE A 1 366 ? -13.016 -2.995  16.912  1.00 93.00 366 A 1 
ATOM 2884 O O   . ILE A 1 366 ? -12.590 -1.866  16.687  1.00 93.46 366 A 1 
ATOM 2885 C CB  . ILE A 1 366 ? -12.708 -4.998  15.366  1.00 90.21 366 A 1 
ATOM 2886 C CG1 . ILE A 1 366 ? -11.706 -6.097  14.922  1.00 88.34 366 A 1 
ATOM 2887 C CG2 . ILE A 1 366 ? -13.007 -4.044  14.194  1.00 87.95 366 A 1 
ATOM 2888 C CD1 . ILE A 1 366 ? -12.299 -7.115  13.937  1.00 84.09 366 A 1 
ATOM 2889 N N   . SER A 1 367 ? -14.195 -3.195  17.484  1.00 92.87 367 A 1 
ATOM 2890 C CA  . SER A 1 367 ? -15.092 -2.092  17.850  1.00 93.21 367 A 1 
ATOM 2891 C C   . SER A 1 367 ? -14.468 -1.154  18.889  1.00 94.66 367 A 1 
ATOM 2892 O O   . SER A 1 367 ? -14.605 0.063   18.785  1.00 94.77 367 A 1 
ATOM 2893 C CB  . SER A 1 367 ? -16.412 -2.664  18.378  1.00 91.50 367 A 1 
ATOM 2894 O OG  . SER A 1 367 ? -17.336 -1.630  18.661  1.00 79.56 367 A 1 
ATOM 2895 N N   . GLU A 1 368 ? -13.765 -1.710  19.869  1.00 91.64 368 A 1 
ATOM 2896 C CA  . GLU A 1 368 ? -13.098 -0.927  20.911  1.00 92.19 368 A 1 
ATOM 2897 C C   . GLU A 1 368 ? -11.894 -0.158  20.349  1.00 92.83 368 A 1 
ATOM 2898 O O   . GLU A 1 368 ? -11.731 1.030   20.636  1.00 93.17 368 A 1 
ATOM 2899 C CB  . GLU A 1 368 ? -12.736 -1.867  22.070  1.00 92.25 368 A 1 
ATOM 2900 C CG  . GLU A 1 368 ? -12.325 -1.110  23.346  1.00 78.07 368 A 1 
ATOM 2901 C CD  . GLU A 1 368 ? -12.274 -2.020  24.592  1.00 68.17 368 A 1 
ATOM 2902 O OE1 . GLU A 1 368 ? -12.392 -1.467  25.711  1.00 59.46 368 A 1 
ATOM 2903 O OE2 . GLU A 1 368 ? -12.148 -3.259  24.443  1.00 60.91 368 A 1 
ATOM 2904 N N   . LYS A 1 369 ? -11.117 -0.789  19.467  1.00 92.44 369 A 1 
ATOM 2905 C CA  . LYS A 1 369 ? -10.007 -0.129  18.769  1.00 91.59 369 A 1 
ATOM 2906 C C   . LYS A 1 369 ? -10.494 1.027   17.884  1.00 93.58 369 A 1 
ATOM 2907 O O   . LYS A 1 369 ? -9.944  2.126   17.962  1.00 93.93 369 A 1 
ATOM 2908 C CB  . LYS A 1 369 ? -9.211  -1.173  17.967  1.00 89.23 369 A 1 
ATOM 2909 C CG  . LYS A 1 369 ? -7.918  -0.559  17.403  1.00 79.79 369 A 1 
ATOM 2910 C CD  . LYS A 1 369 ? -7.093  -1.583  16.610  1.00 71.96 369 A 1 
ATOM 2911 C CE  . LYS A 1 369 ? -5.872  -0.876  16.004  1.00 63.39 369 A 1 
ATOM 2912 N NZ  . LYS A 1 369 ? -5.256  -1.646  14.902  1.00 56.58 369 A 1 
ATOM 2913 N N   . ASN A 1 370 ? -11.558 0.824   17.128  1.00 94.87 370 A 1 
ATOM 2914 C CA  . ASN A 1 370 ? -12.165 1.880   16.315  1.00 95.59 370 A 1 
ATOM 2915 C C   . ASN A 1 370 ? -12.683 3.038   17.185  1.00 96.35 370 A 1 
ATOM 2916 O O   . ASN A 1 370 ? -12.450 4.198   16.861  1.00 96.47 370 A 1 
ATOM 2917 C CB  . ASN A 1 370 ? -13.289 1.287   15.452  1.00 95.64 370 A 1 
ATOM 2918 C CG  . ASN A 1 370 ? -12.790 0.357   14.352  1.00 95.24 370 A 1 
ATOM 2919 O OD1 . ASN A 1 370 ? -11.632 0.302   14.003  1.00 87.60 370 A 1 
ATOM 2920 N ND2 . ASN A 1 370 ? -13.696 -0.391  13.755  1.00 85.04 370 A 1 
ATOM 2921 N N   . ALA A 1 371 ? -13.307 2.741   18.321  1.00 95.53 371 A 1 
ATOM 2922 C CA  . ALA A 1 371 ? -13.753 3.773   19.257  1.00 95.16 371 A 1 
ATOM 2923 C C   . ALA A 1 371 ? -12.576 4.596   19.818  1.00 95.14 371 A 1 
ATOM 2924 O O   . ALA A 1 371 ? -12.651 5.826   19.867  1.00 94.92 371 A 1 
ATOM 2925 C CB  . ALA A 1 371 ? -14.574 3.112   20.370  1.00 94.82 371 A 1 
ATOM 2926 N N   . GLN A 1 372 ? -11.462 3.944   20.159  1.00 94.23 372 A 1 
ATOM 2927 C CA  . GLN A 1 372 ? -10.236 4.630   20.579  1.00 92.93 372 A 1 
ATOM 2928 C C   . GLN A 1 372 ? -9.626  5.474   19.449  1.00 92.82 372 A 1 
ATOM 2929 O O   . GLN A 1 372 ? -9.117  6.569   19.699  1.00 92.21 372 A 1 
ATOM 2930 C CB  . GLN A 1 372 ? -9.197  3.605   21.052  1.00 92.69 372 A 1 
ATOM 2931 C CG  . GLN A 1 372 ? -9.567  2.937   22.387  1.00 83.60 372 A 1 
ATOM 2932 C CD  . GLN A 1 372 ? -8.541  1.881   22.812  1.00 76.19 372 A 1 
ATOM 2933 O OE1 . GLN A 1 372 ? -7.446  1.768   22.277  1.00 68.02 372 A 1 
ATOM 2934 N NE2 . GLN A 1 372 ? -8.851  1.080   23.806  1.00 65.71 372 A 1 
ATOM 2935 N N   . THR A 1 373 ? -9.694  4.995   18.217  1.00 94.62 373 A 1 
ATOM 2936 C CA  . THR A 1 373 ? -9.240  5.739   17.034  1.00 94.25 373 A 1 
ATOM 2937 C C   . THR A 1 373 ? -10.062 7.014   16.843  1.00 94.65 373 A 1 
ATOM 2938 O O   . THR A 1 373 ? -9.489  8.089   16.677  1.00 94.37 373 A 1 
ATOM 2939 C CB  . THR A 1 373 ? -9.281  4.844   15.787  1.00 94.10 373 A 1 
ATOM 2940 O OG1 . THR A 1 373 ? -8.386  3.771   15.983  1.00 91.26 373 A 1 
ATOM 2941 C CG2 . THR A 1 373 ? -8.837  5.565   14.523  1.00 90.23 373 A 1 
ATOM 2942 N N   . VAL A 1 374 ? -11.377 6.935   16.984  1.00 95.69 374 A 1 
ATOM 2943 C CA  . VAL A 1 374 ? -12.267 8.109   16.969  1.00 95.66 374 A 1 
ATOM 2944 C C   . VAL A 1 374 ? -11.909 9.089   18.088  1.00 95.13 374 A 1 
ATOM 2945 O O   . VAL A 1 374 ? -11.800 10.287  17.833  1.00 95.11 374 A 1 
ATOM 2946 C CB  . VAL A 1 374 ? -13.745 7.683   17.070  1.00 96.20 374 A 1 
ATOM 2947 C CG1 . VAL A 1 374 ? -14.695 8.883   17.204  1.00 92.79 374 A 1 
ATOM 2948 C CG2 . VAL A 1 374 ? -14.182 6.904   15.828  1.00 90.12 374 A 1 
ATOM 2949 N N   . GLU A 1 375 ? -11.667 8.614   19.312  1.00 94.58 375 A 1 
ATOM 2950 C CA  . GLU A 1 375 ? -11.242 9.487   20.413  1.00 93.14 375 A 1 
ATOM 2951 C C   . GLU A 1 375 ? -9.936  10.223  20.100  1.00 91.93 375 A 1 
ATOM 2952 O O   . GLU A 1 375 ? -9.837  11.425  20.349  1.00 91.18 375 A 1 
ATOM 2953 C CB  . GLU A 1 375 ? -11.066 8.704   21.725  1.00 92.58 375 A 1 
ATOM 2954 C CG  . GLU A 1 375 ? -12.375 8.562   22.508  1.00 78.83 375 A 1 
ATOM 2955 C CD  . GLU A 1 375 ? -12.142 8.173   23.976  1.00 71.98 375 A 1 
ATOM 2956 O OE1 . GLU A 1 375 ? -13.010 8.539   24.805  1.00 63.45 375 A 1 
ATOM 2957 O OE2 . GLU A 1 375 ? -11.089 7.564   24.284  1.00 64.35 375 A 1 
ATOM 2958 N N   . LYS A 1 376 ? -8.950  9.536   19.528  1.00 91.89 376 A 1 
ATOM 2959 C CA  . LYS A 1 376 ? -7.679  10.148  19.119  1.00 89.89 376 A 1 
ATOM 2960 C C   . LYS A 1 376 ? -7.880  11.184  18.011  1.00 89.66 376 A 1 
ATOM 2961 O O   . LYS A 1 376 ? -7.356  12.290  18.118  1.00 88.83 376 A 1 
ATOM 2962 C CB  . LYS A 1 376 ? -6.696  9.065   18.656  1.00 88.63 376 A 1 
ATOM 2963 C CG  . LYS A 1 376 ? -6.138  8.206   19.808  1.00 80.56 376 A 1 
ATOM 2964 C CD  . LYS A 1 376 ? -5.285  7.078   19.212  1.00 75.70 376 A 1 
ATOM 2965 C CE  . LYS A 1 376 ? -4.756  6.130   20.290  1.00 66.33 376 A 1 
ATOM 2966 N NZ  . LYS A 1 376 ? -4.044  4.982   19.664  1.00 58.74 376 A 1 
ATOM 2967 N N   . ALA A 1 377 ? -8.655  10.845  16.992  1.00 94.31 377 A 1 
ATOM 2968 C CA  . ALA A 1 377 ? -8.921  11.739  15.865  1.00 93.84 377 A 1 
ATOM 2969 C C   . ALA A 1 377 ? -9.616  13.038  16.311  1.00 93.42 377 A 1 
ATOM 2970 O O   . ALA A 1 377 ? -9.248  14.133  15.881  1.00 92.73 377 A 1 
ATOM 2971 C CB  . ALA A 1 377 ? -9.763  10.976  14.833  1.00 94.45 377 A 1 
ATOM 2972 N N   . LEU A 1 378 ? -10.564 12.931  17.231  1.00 95.02 378 A 1 
ATOM 2973 C CA  . LEU A 1 378 ? -11.369 14.058  17.714  1.00 94.49 378 A 1 
ATOM 2974 C C   . LEU A 1 378 ? -10.790 14.759  18.953  1.00 93.07 378 A 1 
ATOM 2975 O O   . LEU A 1 378 ? -11.357 15.753  19.411  1.00 91.28 378 A 1 
ATOM 2976 C CB  . LEU A 1 378 ? -12.811 13.585  17.956  1.00 95.27 378 A 1 
ATOM 2977 C CG  . LEU A 1 378 ? -13.505 12.960  16.733  1.00 95.56 378 A 1 
ATOM 2978 C CD1 . LEU A 1 378 ? -14.925 12.561  17.119  1.00 91.82 378 A 1 
ATOM 2979 C CD2 . LEU A 1 378 ? -13.574 13.905  15.535  1.00 91.62 378 A 1 
ATOM 2980 N N   . TYR A 1 379 ? -9.661  14.285  19.486  1.00 90.22 379 A 1 
ATOM 2981 C CA  . TYR A 1 379 ? -9.084  14.795  20.734  1.00 87.83 379 A 1 
ATOM 2982 C C   . TYR A 1 379 ? -8.924  16.322  20.752  1.00 87.14 379 A 1 
ATOM 2983 O O   . TYR A 1 379 ? -9.341  16.983  21.705  1.00 86.15 379 A 1 
ATOM 2984 C CB  . TYR A 1 379 ? -7.736  14.109  20.980  1.00 85.57 379 A 1 
ATOM 2985 C CG  . TYR A 1 379 ? -7.039  14.609  22.224  1.00 80.52 379 A 1 
ATOM 2986 C CD1 . TYR A 1 379 ? -6.028  15.587  22.138  1.00 72.07 379 A 1 
ATOM 2987 C CD2 . TYR A 1 379 ? -7.435  14.129  23.492  1.00 71.29 379 A 1 
ATOM 2988 C CE1 . TYR A 1 379 ? -5.418  16.080  23.303  1.00 65.94 379 A 1 
ATOM 2989 C CE2 . TYR A 1 379 ? -6.834  14.618  24.662  1.00 65.51 379 A 1 
ATOM 2990 C CZ  . TYR A 1 379 ? -5.825  15.596  24.564  1.00 67.12 379 A 1 
ATOM 2991 O OH  . TYR A 1 379 ? -5.239  16.089  25.704  1.00 66.85 379 A 1 
ATOM 2992 N N   . PHE A 1 380 ? -8.359  16.902  19.697  1.00 88.75 380 A 1 
ATOM 2993 C CA  . PHE A 1 380 ? -8.095  18.344  19.646  1.00 86.56 380 A 1 
ATOM 2994 C C   . PHE A 1 380 ? -9.377  19.178  19.592  1.00 87.19 380 A 1 
ATOM 2995 O O   . PHE A 1 380 ? -9.502  20.153  20.336  1.00 85.47 380 A 1 
ATOM 2996 C CB  . PHE A 1 380 ? -7.178  18.662  18.465  1.00 82.19 380 A 1 
ATOM 2997 C CG  . PHE A 1 380 ? -5.746  18.233  18.690  1.00 72.33 380 A 1 
ATOM 2998 C CD1 . PHE A 1 380 ? -4.897  19.010  19.502  1.00 64.17 380 A 1 
ATOM 2999 C CD2 . PHE A 1 380 ? -5.257  17.057  18.100  1.00 62.18 380 A 1 
ATOM 3000 C CE1 . PHE A 1 380 ? -3.563  18.613  19.715  1.00 57.12 380 A 1 
ATOM 3001 C CE2 . PHE A 1 380 ? -3.926  16.654  18.315  1.00 56.79 380 A 1 
ATOM 3002 C CZ  . PHE A 1 380 ? -3.077  17.433  19.121  1.00 57.87 380 A 1 
ATOM 3003 N N   . ILE A 1 381 ? -10.356 18.791  18.780  1.00 91.79 381 A 1 
ATOM 3004 C CA  . ILE A 1 381 ? -11.622 19.532  18.701  1.00 91.64 381 A 1 
ATOM 3005 C C   . ILE A 1 381 ? -12.457 19.374  19.977  1.00 91.37 381 A 1 
ATOM 3006 O O   . ILE A 1 381 ? -13.082 20.335  20.416  1.00 88.09 381 A 1 
ATOM 3007 C CB  . ILE A 1 381 ? -12.429 19.197  17.427  1.00 90.30 381 A 1 
ATOM 3008 C CG1 . ILE A 1 381 ? -12.901 17.729  17.365  1.00 83.35 381 A 1 
ATOM 3009 C CG2 . ILE A 1 381 ? -11.594 19.563  16.182  1.00 80.91 381 A 1 
ATOM 3010 C CD1 . ILE A 1 381 ? -13.873 17.456  16.206  1.00 84.05 381 A 1 
ATOM 3011 N N   . ARG A 1 382 ? -12.394 18.218  20.626  1.00 91.07 382 A 1 
ATOM 3012 C CA  . ARG A 1 382 ? -13.020 17.988  21.937  1.00 89.54 382 A 1 
ATOM 3013 C C   . ARG A 1 382 ? -12.361 18.819  23.034  1.00 86.07 382 A 1 
ATOM 3014 O O   . ARG A 1 382 ? -13.058 19.401  23.859  1.00 81.31 382 A 1 
ATOM 3015 C CB  . ARG A 1 382 ? -12.965 16.492  22.285  1.00 89.66 382 A 1 
ATOM 3016 C CG  . ARG A 1 382 ? -13.970 15.683  21.457  1.00 89.36 382 A 1 
ATOM 3017 C CD  . ARG A 1 382 ? -13.861 14.193  21.791  1.00 88.07 382 A 1 
ATOM 3018 N NE  . ARG A 1 382 ? -14.918 13.435  21.104  1.00 89.64 382 A 1 
ATOM 3019 C CZ  . ARG A 1 382 ? -15.114 12.132  21.119  1.00 90.90 382 A 1 
ATOM 3020 N NH1 . ARG A 1 382 ? -14.343 11.313  21.776  1.00 87.79 382 A 1 
ATOM 3021 N NH2 . ARG A 1 382 ? -16.113 11.641  20.464  1.00 88.06 382 A 1 
ATOM 3022 N N   . SER A 1 383 ? -11.037 18.926  23.011  1.00 85.37 383 A 1 
ATOM 3023 C CA  . SER A 1 383 ? -10.273 19.719  23.984  1.00 82.34 383 A 1 
ATOM 3024 C C   . SER A 1 383 ? -10.516 21.227  23.854  1.00 79.35 383 A 1 
ATOM 3025 O O   . SER A 1 383 ? -10.388 21.957  24.835  1.00 75.17 383 A 1 
ATOM 3026 C CB  . SER A 1 383 ? -8.775  19.448  23.832  1.00 79.36 383 A 1 
ATOM 3027 O OG  . SER A 1 383 ? -8.497  18.078  24.027  1.00 69.91 383 A 1 
ATOM 3028 N N   . GLN A 1 384 ? -10.864 21.701  22.660  1.00 80.28 384 A 1 
ATOM 3029 C CA  . GLN A 1 384 ? -11.192 23.106  22.409  1.00 76.19 384 A 1 
ATOM 3030 C C   . GLN A 1 384 ? -12.642 23.459  22.757  1.00 74.62 384 A 1 
ATOM 3031 O O   . GLN A 1 384 ? -12.956 24.643  22.918  1.00 67.49 384 A 1 
ATOM 3032 C CB  . GLN A 1 384 ? -10.913 23.453  20.945  1.00 70.50 384 A 1 
ATOM 3033 C CG  . GLN A 1 384 ? -9.415  23.474  20.624  1.00 63.01 384 A 1 
ATOM 3034 C CD  . GLN A 1 384 ? -9.140  23.864  19.167  1.00 57.33 384 A 1 
ATOM 3035 O OE1 . GLN A 1 384 ? -9.979  24.389  18.453  1.00 52.71 384 A 1 
ATOM 3036 N NE2 . GLN A 1 384 ? -7.943  23.633  18.681  1.00 51.86 384 A 1 
ATOM 3037 N N   . ARG A 1 385 ? -13.524 22.478  22.868  1.00 69.40 385 A 1 
ATOM 3038 C CA  . ARG A 1 385 ? -14.888 22.737  23.332  1.00 66.78 385 A 1 
ATOM 3039 C C   . ARG A 1 385 ? -14.817 23.208  24.781  1.00 64.97 385 A 1 
ATOM 3040 O O   . ARG A 1 385 ? -14.296 22.482  25.627  1.00 60.79 385 A 1 
ATOM 3041 C CB  . ARG A 1 385 ? -15.790 21.502  23.176  1.00 62.60 385 A 1 
ATOM 3042 C CG  . ARG A 1 385 ? -16.283 21.354  21.728  1.00 56.95 385 A 1 
ATOM 3043 C CD  . ARG A 1 385 ? -17.192 20.130  21.587  1.00 52.70 385 A 1 
ATOM 3044 N NE  . ARG A 1 385 ? -17.822 20.079  20.251  1.00 48.50 385 A 1 
ATOM 3045 C CZ  . ARG A 1 385 ? -18.623 19.132  19.792  1.00 43.77 385 A 1 
ATOM 3046 N NH1 . ARG A 1 385 ? -18.939 18.084  20.499  1.00 41.38 385 A 1 
ATOM 3047 N NH2 . ARG A 1 385 ? -19.125 19.228  18.602  1.00 39.22 385 A 1 
ATOM 3048 N N   . PRO A 1 386 ? -15.324 24.403  25.085  1.00 52.03 386 A 1 
ATOM 3049 C CA  . PRO A 1 386 ? -15.405 24.830  26.469  1.00 50.58 386 A 1 
ATOM 3050 C C   . PRO A 1 386 ? -16.199 23.782  27.246  1.00 50.20 386 A 1 
ATOM 3051 O O   . PRO A 1 386 ? -17.241 23.314  26.773  1.00 46.67 386 A 1 
ATOM 3052 C CB  . PRO A 1 386 ? -16.074 26.210  26.447  1.00 46.18 386 A 1 
ATOM 3053 C CG  . PRO A 1 386 ? -16.834 26.234  25.121  1.00 45.90 386 A 1 
ATOM 3054 C CD  . PRO A 1 386 ? -16.012 25.328  24.205  1.00 51.18 386 A 1 
ATOM 3055 N N   . ALA A 1 387 ? -15.702 23.419  28.423  1.00 43.26 387 A 1 
ATOM 3056 C CA  . ALA A 1 387 ? -16.457 22.583  29.343  1.00 41.51 387 A 1 
ATOM 3057 C C   . ALA A 1 387 ? -17.834 23.233  29.540  1.00 40.76 387 A 1 
ATOM 3058 O O   . ALA A 1 387 ? -17.926 24.383  29.976  1.00 38.16 387 A 1 
ATOM 3059 C CB  . ALA A 1 387 ? -15.673 22.453  30.661  1.00 38.54 387 A 1 
ATOM 3060 N N   . ARG A 1 388 ? -18.883 22.530  29.138  1.00 36.66 388 A 1 
ATOM 3061 C CA  . ARG A 1 388 ? -20.256 22.931  29.449  1.00 33.59 388 A 1 
ATOM 3062 C C   . ARG A 1 388 ? -20.576 22.588  30.895  1.00 30.56 388 A 1 
ATOM 3063 O O   . ARG A 1 388 ? -20.095 21.536  31.363  1.00 26.52 388 A 1 
ATOM 3064 C CB  . ARG A 1 388 ? -21.280 22.277  28.512  1.00 30.92 388 A 1 
ATOM 3065 C CG  . ARG A 1 388 ? -21.307 22.922  27.122  1.00 29.58 388 A 1 
ATOM 3066 C CD  . ARG A 1 388 ? -22.510 22.371  26.345  1.00 27.08 388 A 1 
ATOM 3067 N NE  . ARG A 1 388 ? -22.553 22.900  24.977  1.00 23.82 388 A 1 
ATOM 3068 C CZ  . ARG A 1 388 ? -23.537 22.702  24.101  1.00 22.25 388 A 1 
ATOM 3069 N NH1 . ARG A 1 388 ? -24.614 22.029  24.417  1.00 23.39 388 A 1 
ATOM 3070 N NH2 . ARG A 1 388 ? -23.446 23.183  22.889  1.00 21.14 388 A 1 
ATOM 3071 O OXT . ARG A 1 388 ? -21.326 23.405  31.483  1.00 31.31 388 A 1 
ATOM 3072 N N   . MET B 2 1   ? 33.000  -24.858 4.213   1.00 49.60 1   B 1 
ATOM 3073 C CA  . MET B 2 1   ? 32.509  -23.606 4.809   1.00 54.68 1   B 1 
ATOM 3074 C C   . MET B 2 1   ? 33.458  -22.488 4.412   1.00 57.61 1   B 1 
ATOM 3075 O O   . MET B 2 1   ? 34.613  -22.509 4.845   1.00 54.36 1   B 1 
ATOM 3076 C CB  . MET B 2 1   ? 32.420  -23.758 6.334   1.00 52.30 1   B 1 
ATOM 3077 C CG  . MET B 2 1   ? 31.784  -22.559 7.033   1.00 49.63 1   B 1 
ATOM 3078 S SD  . MET B 2 1   ? 31.721  -22.773 8.836   1.00 45.02 1   B 1 
ATOM 3079 C CE  . MET B 2 1   ? 30.856  -21.258 9.318   1.00 40.38 1   B 1 
ATOM 3080 N N   . SER B 2 2   ? 33.003  -21.532 3.590   1.00 64.66 2   B 1 
ATOM 3081 C CA  . SER B 2 2   ? 33.777  -20.316 3.345   1.00 67.56 2   B 1 
ATOM 3082 C C   . SER B 2 2   ? 33.779  -19.483 4.622   1.00 71.18 2   B 1 
ATOM 3083 O O   . SER B 2 2   ? 32.731  -19.151 5.172   1.00 64.73 2   B 1 
ATOM 3084 C CB  . SER B 2 2   ? 33.245  -19.502 2.163   1.00 59.86 2   B 1 
ATOM 3085 O OG  . SER B 2 2   ? 34.085  -18.366 2.031   1.00 54.62 2   B 1 
ATOM 3086 N N   . ARG B 2 3   ? 34.971  -19.186 5.115   1.00 67.17 3   B 1 
ATOM 3087 C CA  . ARG B 2 3   ? 35.166  -18.391 6.335   1.00 70.28 3   B 1 
ATOM 3088 C C   . ARG B 2 3   ? 35.294  -16.899 6.033   1.00 78.81 3   B 1 
ATOM 3089 O O   . ARG B 2 3   ? 35.364  -16.111 6.968   1.00 71.40 3   B 1 
ATOM 3090 C CB  . ARG B 2 3   ? 36.389  -18.928 7.090   1.00 59.43 3   B 1 
ATOM 3091 C CG  . ARG B 2 3   ? 36.104  -20.283 7.751   1.00 51.55 3   B 1 
ATOM 3092 C CD  . ARG B 2 3   ? 37.337  -20.767 8.523   1.00 46.32 3   B 1 
ATOM 3093 N NE  . ARG B 2 3   ? 36.985  -21.798 9.508   1.00 40.94 3   B 1 
ATOM 3094 C CZ  . ARG B 2 3   ? 37.744  -22.261 10.483  1.00 35.72 3   B 1 
ATOM 3095 N NH1 . ARG B 2 3   ? 39.001  -21.937 10.596  1.00 33.80 3   B 1 
ATOM 3096 N NH2 . ARG B 2 3   ? 37.234  -23.056 11.374  1.00 31.49 3   B 1 
ATOM 3097 N N   . ASN B 2 4   ? 35.343  -16.531 4.762   1.00 85.81 4   B 1 
ATOM 3098 C CA  . ASN B 2 4   ? 35.530  -15.166 4.277   1.00 90.06 4   B 1 
ATOM 3099 C C   . ASN B 2 4   ? 34.194  -14.428 4.115   1.00 93.99 4   B 1 
ATOM 3100 O O   . ASN B 2 4   ? 34.005  -13.685 3.163   1.00 91.15 4   B 1 
ATOM 3101 C CB  . ASN B 2 4   ? 36.349  -15.196 2.977   1.00 82.25 4   B 1 
ATOM 3102 C CG  . ASN B 2 4   ? 37.803  -15.574 3.168   1.00 73.02 4   B 1 
ATOM 3103 O OD1 . ASN B 2 4   ? 38.288  -15.881 4.245   1.00 61.68 4   B 1 
ATOM 3104 N ND2 . ASN B 2 4   ? 38.556  -15.571 2.090   1.00 62.23 4   B 1 
ATOM 3105 N N   . CYS B 2 5   ? 33.274  -14.652 5.038   1.00 96.32 5   B 1 
ATOM 3106 C CA  . CYS B 2 5   ? 32.000  -13.946 5.071   1.00 96.93 5   B 1 
ATOM 3107 C C   . CYS B 2 5   ? 31.891  -13.161 6.381   1.00 97.05 5   B 1 
ATOM 3108 O O   . CYS B 2 5   ? 32.287  -13.656 7.440   1.00 95.89 5   B 1 
ATOM 3109 C CB  . CYS B 2 5   ? 30.842  -14.934 4.892   1.00 96.40 5   B 1 
ATOM 3110 S SG  . CYS B 2 5   ? 31.046  -15.897 3.357   1.00 95.52 5   B 1 
ATOM 3111 N N   . ALA B 2 6   ? 31.355  -11.951 6.302   1.00 97.30 6   B 1 
ATOM 3112 C CA  . ALA B 2 6   ? 31.103  -11.098 7.457   1.00 97.71 6   B 1 
ATOM 3113 C C   . ALA B 2 6   ? 29.622  -11.141 7.844   1.00 98.09 6   B 1 
ATOM 3114 O O   . ALA B 2 6   ? 28.751  -10.953 7.001   1.00 97.85 6   B 1 
ATOM 3115 C CB  . ALA B 2 6   ? 31.577  -9.677  7.140   1.00 97.25 6   B 1 
ATOM 3116 N N   . PHE B 2 7   ? 29.342  -11.338 9.123   1.00 97.33 7   B 1 
ATOM 3117 C CA  . PHE B 2 7   ? 28.002  -11.251 9.696   1.00 97.51 7   B 1 
ATOM 3118 C C   . PHE B 2 7   ? 27.921  -10.002 10.572  1.00 97.61 7   B 1 
ATOM 3119 O O   . PHE B 2 7   ? 28.445  -9.977  11.689  1.00 97.19 7   B 1 
ATOM 3120 C CB  . PHE B 2 7   ? 27.693  -12.537 10.467  1.00 97.44 7   B 1 
ATOM 3121 C CG  . PHE B 2 7   ? 26.244  -12.652 10.894  1.00 97.75 7   B 1 
ATOM 3122 C CD1 . PHE B 2 7   ? 25.824  -12.182 12.150  1.00 93.73 7   B 1 
ATOM 3123 C CD2 . PHE B 2 7   ? 25.307  -13.252 10.031  1.00 92.87 7   B 1 
ATOM 3124 C CE1 . PHE B 2 7   ? 24.480  -12.317 12.544  1.00 93.41 7   B 1 
ATOM 3125 C CE2 . PHE B 2 7   ? 23.962  -13.391 10.420  1.00 93.02 7   B 1 
ATOM 3126 C CZ  . PHE B 2 7   ? 23.547  -12.925 11.678  1.00 97.02 7   B 1 
ATOM 3127 N N   . VAL B 2 8   ? 27.304  -8.946  10.061  1.00 97.47 8   B 1 
ATOM 3128 C CA  . VAL B 2 8   ? 27.156  -7.700  10.821  1.00 97.63 8   B 1 
ATOM 3129 C C   . VAL B 2 8   ? 26.008  -7.860  11.805  1.00 97.48 8   B 1 
ATOM 3130 O O   . VAL B 2 8   ? 24.865  -8.064  11.401  1.00 97.24 8   B 1 
ATOM 3131 C CB  . VAL B 2 8   ? 26.963  -6.480  9.907   1.00 97.68 8   B 1 
ATOM 3132 C CG1 . VAL B 2 8   ? 26.966  -5.192  10.733  1.00 94.15 8   B 1 
ATOM 3133 C CG2 . VAL B 2 8   ? 28.091  -6.370  8.869   1.00 90.63 8   B 1 
ATOM 3134 N N   . TYR B 2 9   ? 26.309  -7.770  13.089  1.00 96.69 9   B 1 
ATOM 3135 C CA  . TYR B 2 9   ? 25.308  -7.991  14.131  1.00 96.63 9   B 1 
ATOM 3136 C C   . TYR B 2 9   ? 25.632  -7.253  15.432  1.00 96.51 9   B 1 
ATOM 3137 O O   . TYR B 2 9   ? 26.779  -7.188  15.875  1.00 95.95 9   B 1 
ATOM 3138 C CB  . TYR B 2 9   ? 25.154  -9.501  14.385  1.00 96.38 9   B 1 
ATOM 3139 C CG  . TYR B 2 9   ? 24.172  -9.836  15.489  1.00 96.50 9   B 1 
ATOM 3140 C CD1 . TYR B 2 9   ? 24.636  -10.168 16.778  1.00 91.34 9   B 1 
ATOM 3141 C CD2 . TYR B 2 9   ? 22.786  -9.759  15.255  1.00 91.46 9   B 1 
ATOM 3142 C CE1 . TYR B 2 9   ? 23.728  -10.424 17.816  1.00 90.86 9   B 1 
ATOM 3143 C CE2 . TYR B 2 9   ? 21.866  -10.012 16.290  1.00 91.29 9   B 1 
ATOM 3144 C CZ  . TYR B 2 9   ? 22.342  -10.342 17.573  1.00 94.45 9   B 1 
ATOM 3145 O OH  . TYR B 2 9   ? 21.451  -10.584 18.589  1.00 93.22 9   B 1 
ATOM 3146 N N   . SER B 2 10  ? 24.572  -6.759  16.077  1.00 96.17 10  B 1 
ATOM 3147 C CA  . SER B 2 10  ? 24.590  -6.299  17.465  1.00 95.41 10  B 1 
ATOM 3148 C C   . SER B 2 10  ? 23.201  -6.448  18.075  1.00 95.45 10  B 1 
ATOM 3149 O O   . SER B 2 10  ? 22.199  -6.249  17.391  1.00 94.90 10  B 1 
ATOM 3150 C CB  . SER B 2 10  ? 25.008  -4.828  17.515  1.00 94.30 10  B 1 
ATOM 3151 O OG  . SER B 2 10  ? 25.037  -4.358  18.849  1.00 91.09 10  B 1 
ATOM 3152 N N   . GLU B 2 11  ? 23.121  -6.715  19.392  1.00 93.19 11  B 1 
ATOM 3153 C CA  . GLU B 2 11  ? 21.826  -6.642  20.092  1.00 92.05 11  B 1 
ATOM 3154 C C   . GLU B 2 11  ? 21.208  -5.235  20.049  1.00 91.81 11  B 1 
ATOM 3155 O O   . GLU B 2 11  ? 20.011  -5.083  20.251  1.00 88.74 11  B 1 
ATOM 3156 C CB  . GLU B 2 11  ? 21.947  -7.093  21.553  1.00 90.12 11  B 1 
ATOM 3157 C CG  . GLU B 2 11  ? 22.212  -8.590  21.719  1.00 79.63 11  B 1 
ATOM 3158 C CD  . GLU B 2 11  ? 21.590  -9.194  22.989  1.00 75.79 11  B 1 
ATOM 3159 O OE1 . GLU B 2 11  ? 21.540  -10.443 23.073  1.00 68.39 11  B 1 
ATOM 3160 O OE2 . GLU B 2 11  ? 21.015  -8.469  23.830  1.00 70.01 11  B 1 
ATOM 3161 N N   . GLN B 2 12  ? 21.995  -4.213  19.734  1.00 93.13 12  B 1 
ATOM 3162 C CA  . GLN B 2 12  ? 21.499  -2.851  19.537  1.00 92.53 12  B 1 
ATOM 3163 C C   . GLN B 2 12  ? 20.519  -2.732  18.361  1.00 93.40 12  B 1 
ATOM 3164 O O   . GLN B 2 12  ? 19.756  -1.777  18.330  1.00 92.06 12  B 1 
ATOM 3165 C CB  . GLN B 2 12  ? 22.674  -1.890  19.338  1.00 91.69 12  B 1 
ATOM 3166 C CG  . GLN B 2 12  ? 23.540  -1.753  20.599  1.00 83.87 12  B 1 
ATOM 3167 C CD  . GLN B 2 12  ? 24.726  -0.806  20.390  1.00 76.00 12  B 1 
ATOM 3168 O OE1 . GLN B 2 12  ? 25.100  -0.447  19.287  1.00 66.59 12  B 1 
ATOM 3169 N NE2 . GLN B 2 12  ? 25.367  -0.374  21.453  1.00 63.49 12  B 1 
ATOM 3170 N N   . PHE B 2 13  ? 20.484  -3.693  17.436  1.00 93.03 13  B 1 
ATOM 3171 C CA  . PHE B 2 13  ? 19.450  -3.724  16.392  1.00 92.90 13  B 1 
ATOM 3172 C C   . PHE B 2 13  ? 18.029  -3.762  16.975  1.00 92.37 13  B 1 
ATOM 3173 O O   . PHE B 2 13  ? 17.112  -3.199  16.391  1.00 90.31 13  B 1 
ATOM 3174 C CB  . PHE B 2 13  ? 19.670  -4.928  15.471  1.00 93.11 13  B 1 
ATOM 3175 C CG  . PHE B 2 13  ? 20.895  -4.900  14.578  1.00 94.42 13  B 1 
ATOM 3176 C CD1 . PHE B 2 13  ? 21.665  -3.738  14.385  1.00 89.40 13  B 1 
ATOM 3177 C CD2 . PHE B 2 13  ? 21.234  -6.070  13.867  1.00 87.34 13  B 1 
ATOM 3178 C CE1 . PHE B 2 13  ? 22.754  -3.746  13.499  1.00 87.71 13  B 1 
ATOM 3179 C CE2 . PHE B 2 13  ? 22.318  -6.080  12.978  1.00 87.67 13  B 1 
ATOM 3180 C CZ  . PHE B 2 13  ? 23.079  -4.918  12.793  1.00 94.06 13  B 1 
ATOM 3181 N N   . LEU B 2 14  ? 17.859  -4.347  18.165  1.00 92.54 14  B 1 
ATOM 3182 C CA  . LEU B 2 14  ? 16.572  -4.392  18.856  1.00 91.21 14  B 1 
ATOM 3183 C C   . LEU B 2 14  ? 16.114  -3.014  19.369  1.00 90.81 14  B 1 
ATOM 3184 O O   . LEU B 2 14  ? 14.966  -2.876  19.778  1.00 89.41 14  B 1 
ATOM 3185 C CB  . LEU B 2 14  ? 16.622  -5.405  20.010  1.00 91.26 14  B 1 
ATOM 3186 C CG  . LEU B 2 14  ? 16.513  -6.888  19.574  1.00 87.43 14  B 1 
ATOM 3187 C CD1 . LEU B 2 14  ? 17.780  -7.436  18.925  1.00 77.83 14  B 1 
ATOM 3188 C CD2 . LEU B 2 14  ? 16.224  -7.753  20.808  1.00 77.21 14  B 1 
ATOM 3189 N N   . GLN B 2 15  ? 16.975  -1.993  19.348  1.00 90.12 15  B 1 
ATOM 3190 C CA  . GLN B 2 15  ? 16.588  -0.614  19.674  1.00 89.20 15  B 1 
ATOM 3191 C C   . GLN B 2 15  ? 15.725  0.022   18.581  1.00 90.73 15  B 1 
ATOM 3192 O O   . GLN B 2 15  ? 14.980  0.955   18.876  1.00 88.90 15  B 1 
ATOM 3193 C CB  . GLN B 2 15  ? 17.832  0.247   19.922  1.00 88.50 15  B 1 
ATOM 3194 C CG  . GLN B 2 15  ? 18.632  -0.216  21.147  1.00 81.80 15  B 1 
ATOM 3195 C CD  . GLN B 2 15  ? 19.880  0.639   21.401  1.00 73.88 15  B 1 
ATOM 3196 O OE1 . GLN B 2 15  ? 20.285  1.483   20.622  1.00 64.87 15  B 1 
ATOM 3197 N NE2 . GLN B 2 15  ? 20.542  0.440   22.519  1.00 62.59 15  B 1 
ATOM 3198 N N   . TYR B 2 16  ? 15.796  -0.479  17.352  1.00 90.03 16  B 1 
ATOM 3199 C CA  . TYR B 2 16  ? 14.823  -0.141  16.315  1.00 91.00 16  B 1 
ATOM 3200 C C   . TYR B 2 16  ? 13.518  -0.889  16.597  1.00 91.13 16  B 1 
ATOM 3201 O O   . TYR B 2 16  ? 13.275  -1.991  16.097  1.00 89.55 16  B 1 
ATOM 3202 C CB  . TYR B 2 16  ? 15.399  -0.417  14.928  1.00 91.95 16  B 1 
ATOM 3203 C CG  . TYR B 2 16  ? 14.595  0.233   13.817  1.00 92.03 16  B 1 
ATOM 3204 C CD1 . TYR B 2 16  ? 13.469  -0.410  13.267  1.00 86.15 16  B 1 
ATOM 3205 C CD2 . TYR B 2 16  ? 14.966  1.507   13.335  1.00 83.51 16  B 1 
ATOM 3206 C CE1 . TYR B 2 16  ? 12.726  0.200   12.244  1.00 82.70 16  B 1 
ATOM 3207 C CE2 . TYR B 2 16  ? 14.234  2.123   12.310  1.00 82.02 16  B 1 
ATOM 3208 C CZ  . TYR B 2 16  ? 13.113  1.466   11.761  1.00 89.47 16  B 1 
ATOM 3209 O OH  . TYR B 2 16  ? 12.401  2.058   10.750  1.00 88.20 16  B 1 
ATOM 3210 N N   . LYS B 2 17  ? 12.718  -0.303  17.470  1.00 89.14 17  B 1 
ATOM 3211 C CA  . LYS B 2 17  ? 11.469  -0.879  17.962  1.00 89.82 17  B 1 
ATOM 3212 C C   . LYS B 2 17  ? 10.427  0.221   18.154  1.00 88.72 17  B 1 
ATOM 3213 O O   . LYS B 2 17  ? 10.637  1.128   18.955  1.00 85.25 17  B 1 
ATOM 3214 C CB  . LYS B 2 17  ? 11.747  -1.638  19.271  1.00 88.70 17  B 1 
ATOM 3215 C CG  . LYS B 2 17  ? 10.486  -2.339  19.791  1.00 87.44 17  B 1 
ATOM 3216 C CD  . LYS B 2 17  ? 10.765  -3.173  21.047  1.00 83.43 17  B 1 
ATOM 3217 C CE  . LYS B 2 17  ? 9.439   -3.802  21.471  1.00 78.52 17  B 1 
ATOM 3218 N NZ  . LYS B 2 17  ? 9.546   -4.632  22.690  1.00 68.64 17  B 1 
ATOM 3219 N N   . PHE B 2 18  ? 9.308   0.087   17.469  1.00 90.34 18  B 1 
ATOM 3220 C CA  . PHE B 2 18  ? 8.194   1.036   17.575  1.00 88.61 18  B 1 
ATOM 3221 C C   . PHE B 2 18  ? 7.432   0.854   18.895  1.00 88.35 18  B 1 
ATOM 3222 O O   . PHE B 2 18  ? 7.449   1.730   19.760  1.00 83.90 18  B 1 
ATOM 3223 C CB  . PHE B 2 18  ? 7.295   0.878   16.345  1.00 87.83 18  B 1 
ATOM 3224 C CG  . PHE B 2 18  ? 8.005   1.116   15.030  1.00 89.56 18  B 1 
ATOM 3225 C CD1 . PHE B 2 18  ? 8.402   2.419   14.673  1.00 83.60 18  B 1 
ATOM 3226 C CD2 . PHE B 2 18  ? 8.287   0.045   14.162  1.00 83.60 18  B 1 
ATOM 3227 C CE1 . PHE B 2 18  ? 9.066   2.650   13.458  1.00 82.48 18  B 1 
ATOM 3228 C CE2 . PHE B 2 18  ? 8.950   0.272   12.945  1.00 82.92 18  B 1 
ATOM 3229 C CZ  . PHE B 2 18  ? 9.338   1.577   12.591  1.00 89.14 18  B 1 
ATOM 3230 N N   . HIS B 2 19  ? 6.810   -0.304  19.074  1.00 87.79 19  B 1 
ATOM 3231 C CA  . HIS B 2 19  ? 6.131   -0.726  20.301  1.00 86.64 19  B 1 
ATOM 3232 C C   . HIS B 2 19  ? 6.009   -2.258  20.347  1.00 87.07 19  B 1 
ATOM 3233 O O   . HIS B 2 19  ? 6.413   -2.951  19.412  1.00 84.95 19  B 1 
ATOM 3234 C CB  . HIS B 2 19  ? 4.767   -0.024  20.409  1.00 84.73 19  B 1 
ATOM 3235 C CG  . HIS B 2 19  ? 3.843   -0.311  19.255  1.00 83.94 19  B 1 
ATOM 3236 N ND1 . HIS B 2 19  ? 3.077   -1.440  19.072  1.00 74.58 19  B 1 
ATOM 3237 C CD2 . HIS B 2 19  ? 3.580   0.535   18.199  1.00 71.90 19  B 1 
ATOM 3238 C CE1 . HIS B 2 19  ? 2.368   -1.279  17.940  1.00 73.88 19  B 1 
ATOM 3239 N NE2 . HIS B 2 19  ? 2.652   -0.092  17.380  1.00 75.95 19  B 1 
ATOM 3240 N N   . ASP B 2 20  ? 5.484   -2.795  21.443  1.00 84.17 20  B 1 
ATOM 3241 C CA  . ASP B 2 20  ? 5.474   -4.251  21.671  1.00 83.32 20  B 1 
ATOM 3242 C C   . ASP B 2 20  ? 4.589   -5.032  20.686  1.00 82.89 20  B 1 
ATOM 3243 O O   . ASP B 2 20  ? 4.938   -6.155  20.323  1.00 80.06 20  B 1 
ATOM 3244 C CB  . ASP B 2 20  ? 5.070   -4.544  23.128  1.00 81.88 20  B 1 
ATOM 3245 C CG  . ASP B 2 20  ? 6.149   -4.131  24.139  1.00 79.34 20  B 1 
ATOM 3246 O OD1 . ASP B 2 20  ? 7.348   -4.165  23.780  1.00 73.06 20  B 1 
ATOM 3247 O OD2 . ASP B 2 20  ? 5.800   -3.799  25.289  1.00 73.55 20  B 1 
ATOM 3248 N N   . ASP B 2 21  ? 3.508   -4.424  20.212  1.00 81.68 21  B 1 
ATOM 3249 C CA  . ASP B 2 21  ? 2.540   -5.059  19.304  1.00 80.96 21  B 1 
ATOM 3250 C C   . ASP B 2 21  ? 2.799   -4.737  17.819  1.00 82.72 21  B 1 
ATOM 3251 O O   . ASP B 2 21  ? 2.025   -5.126  16.945  1.00 79.37 21  B 1 
ATOM 3252 C CB  . ASP B 2 21  ? 1.115   -4.654  19.716  1.00 77.71 21  B 1 
ATOM 3253 C CG  . ASP B 2 21  ? 0.805   -4.993  21.178  1.00 70.23 21  B 1 
ATOM 3254 O OD1 . ASP B 2 21  ? 1.086   -6.143  21.586  1.00 62.87 21  B 1 
ATOM 3255 O OD2 . ASP B 2 21  ? 0.305   -4.088  21.881  1.00 62.30 21  B 1 
ATOM 3256 N N   . HIS B 2 22  ? 3.884   -4.021  17.517  1.00 85.05 22  B 1 
ATOM 3257 C CA  . HIS B 2 22  ? 4.213   -3.665  16.136  1.00 87.94 22  B 1 
ATOM 3258 C C   . HIS B 2 22  ? 4.711   -4.897  15.352  1.00 88.07 22  B 1 
ATOM 3259 O O   . HIS B 2 22  ? 5.552   -5.640  15.867  1.00 86.33 22  B 1 
ATOM 3260 C CB  . HIS B 2 22  ? 5.234   -2.523  16.124  1.00 88.35 22  B 1 
ATOM 3261 C CG  . HIS B 2 22  ? 5.358   -1.887  14.764  1.00 89.24 22  B 1 
ATOM 3262 N ND1 . HIS B 2 22  ? 6.185   -2.299  13.743  1.00 82.73 22  B 1 
ATOM 3263 C CD2 . HIS B 2 22  ? 4.629   -0.822  14.291  1.00 79.97 22  B 1 
ATOM 3264 C CE1 . HIS B 2 22  ? 5.953   -1.511  12.679  1.00 83.22 22  B 1 
ATOM 3265 N NE2 . HIS B 2 22  ? 5.018   -0.604  12.979  1.00 84.90 22  B 1 
ATOM 3266 N N   . PRO B 2 23  ? 4.251   -5.122  14.109  1.00 88.27 23  B 1 
ATOM 3267 C CA  . PRO B 2 23  ? 4.618   -6.316  13.338  1.00 88.06 23  B 1 
ATOM 3268 C C   . PRO B 2 23  ? 6.103   -6.353  12.973  1.00 90.20 23  B 1 
ATOM 3269 O O   . PRO B 2 23  ? 6.696   -7.430  12.937  1.00 89.26 23  B 1 
ATOM 3270 C CB  . PRO B 2 23  ? 3.734   -6.274  12.084  1.00 86.00 23  B 1 
ATOM 3271 C CG  . PRO B 2 23  ? 3.442   -4.784  11.915  1.00 84.49 23  B 1 
ATOM 3272 C CD  . PRO B 2 23  ? 3.346   -4.296  13.362  1.00 88.05 23  B 1 
ATOM 3273 N N   . PHE B 2 24  ? 6.719   -5.193  12.750  1.00 86.99 24  B 1 
ATOM 3274 C CA  . PHE B 2 24  ? 8.160   -5.093  12.540  1.00 87.86 24  B 1 
ATOM 3275 C C   . PHE B 2 24  ? 8.887   -5.290  13.875  1.00 87.83 24  B 1 
ATOM 3276 O O   . PHE B 2 24  ? 8.945   -4.390  14.720  1.00 87.36 24  B 1 
ATOM 3277 C CB  . PHE B 2 24  ? 8.513   -3.762  11.868  1.00 88.94 24  B 1 
ATOM 3278 C CG  . PHE B 2 24  ? 9.940   -3.730  11.364  1.00 89.28 24  B 1 
ATOM 3279 C CD1 . PHE B 2 24  ? 11.002  -3.416  12.231  1.00 83.64 24  B 1 
ATOM 3280 C CD2 . PHE B 2 24  ? 10.215  -4.045  10.016  1.00 82.94 24  B 1 
ATOM 3281 C CE1 . PHE B 2 24  ? 12.330  -3.414  11.758  1.00 80.60 24  B 1 
ATOM 3282 C CE2 . PHE B 2 24  ? 11.536  -4.040  9.538   1.00 81.06 24  B 1 
ATOM 3283 C CZ  . PHE B 2 24  ? 12.596  -3.726  10.410  1.00 86.56 24  B 1 
ATOM 3284 N N   . ASN B 2 25  ? 9.455   -6.470  14.061  1.00 90.84 25  B 1 
ATOM 3285 C CA  . ASN B 2 25  ? 10.102  -6.850  15.311  1.00 91.69 25  B 1 
ATOM 3286 C C   . ASN B 2 25  ? 11.507  -7.421  15.064  1.00 92.25 25  B 1 
ATOM 3287 O O   . ASN B 2 25  ? 11.669  -8.573  14.651  1.00 91.56 25  B 1 
ATOM 3288 C CB  . ASN B 2 25  ? 9.166   -7.813  16.064  1.00 90.41 25  B 1 
ATOM 3289 C CG  . ASN B 2 25  ? 9.657   -8.142  17.465  1.00 89.59 25  B 1 
ATOM 3290 O OD1 . ASN B 2 25  ? 10.791  -7.900  17.850  1.00 85.37 25  B 1 
ATOM 3291 N ND2 . ASN B 2 25  ? 8.802   -8.727  18.275  1.00 82.62 25  B 1 
ATOM 3292 N N   . GLN B 2 26  ? 12.522  -6.630  15.387  1.00 91.50 26  B 1 
ATOM 3293 C CA  . GLN B 2 26  ? 13.932  -7.024  15.217  1.00 93.03 26  B 1 
ATOM 3294 C C   . GLN B 2 26  ? 14.378  -8.197  16.118  1.00 94.44 26  B 1 
ATOM 3295 O O   . GLN B 2 26  ? 15.495  -8.694  15.964  1.00 92.45 26  B 1 
ATOM 3296 C CB  . GLN B 2 26  ? 14.842  -5.798  15.402  1.00 90.44 26  B 1 
ATOM 3297 C CG  . GLN B 2 26  ? 14.684  -4.719  14.317  1.00 87.87 26  B 1 
ATOM 3298 C CD  . GLN B 2 26  ? 15.268  -5.105  12.956  1.00 86.15 26  B 1 
ATOM 3299 O OE1 . GLN B 2 26  ? 15.041  -6.183  12.425  1.00 78.19 26  B 1 
ATOM 3300 N NE2 . GLN B 2 26  ? 16.036  -4.238  12.340  1.00 76.78 26  B 1 
ATOM 3301 N N   . LEU B 2 27  ? 13.521  -8.700  16.991  1.00 93.49 27  B 1 
ATOM 3302 C CA  . LEU B 2 27  ? 13.769  -9.964  17.701  1.00 93.90 27  B 1 
ATOM 3303 C C   . LEU B 2 27  ? 14.063  -11.110 16.721  1.00 95.29 27  B 1 
ATOM 3304 O O   . LEU B 2 27  ? 14.887  -11.972 17.021  1.00 95.26 27  B 1 
ATOM 3305 C CB  . LEU B 2 27  ? 12.560  -10.292 18.592  1.00 93.72 27  B 1 
ATOM 3306 C CG  . LEU B 2 27  ? 12.781  -11.495 19.538  1.00 89.77 27  B 1 
ATOM 3307 C CD1 . LEU B 2 27  ? 13.857  -11.205 20.590  1.00 82.03 27  B 1 
ATOM 3308 C CD2 . LEU B 2 27  ? 11.481  -11.819 20.271  1.00 82.73 27  B 1 
ATOM 3309 N N   . ARG B 2 28  ? 13.479  -11.074 15.530  1.00 95.46 28  B 1 
ATOM 3310 C CA  . ARG B 2 28  ? 13.744  -12.022 14.435  1.00 96.14 28  B 1 
ATOM 3311 C C   . ARG B 2 28  ? 15.234  -12.114 14.063  1.00 97.27 28  B 1 
ATOM 3312 O O   . ARG B 2 28  ? 15.724  -13.206 13.797  1.00 96.96 28  B 1 
ATOM 3313 C CB  . ARG B 2 28  ? 12.855  -11.637 13.242  1.00 94.10 28  B 1 
ATOM 3314 C CG  . ARG B 2 28  ? 13.289  -10.342 12.540  1.00 91.60 28  B 1 
ATOM 3315 C CD  . ARG B 2 28  ? 12.172  -9.752  11.691  1.00 91.38 28  B 1 
ATOM 3316 N NE  . ARG B 2 28  ? 12.600  -8.479  11.106  1.00 91.38 28  B 1 
ATOM 3317 C CZ  . ARG B 2 28  ? 12.195  -7.952  9.967   1.00 93.19 28  B 1 
ATOM 3318 N NH1 . ARG B 2 28  ? 11.268  -8.503  9.236   1.00 86.19 28  B 1 
ATOM 3319 N NH2 . ARG B 2 28  ? 12.732  -6.855  9.533   1.00 87.75 28  B 1 
ATOM 3320 N N   . VAL B 2 29  ? 15.961  -10.987 14.103  1.00 95.84 29  B 1 
ATOM 3321 C CA  . VAL B 2 29  ? 17.413  -10.958 13.832  1.00 96.50 29  B 1 
ATOM 3322 C C   . VAL B 2 29  ? 18.165  -11.700 14.936  1.00 96.84 29  B 1 
ATOM 3323 O O   . VAL B 2 29  ? 19.000  -12.555 14.648  1.00 96.96 29  B 1 
ATOM 3324 C CB  . VAL B 2 29  ? 17.949  -9.520  13.694  1.00 96.50 29  B 1 
ATOM 3325 C CG1 . VAL B 2 29  ? 19.421  -9.530  13.265  1.00 91.53 29  B 1 
ATOM 3326 C CG2 . VAL B 2 29  ? 17.167  -8.710  12.650  1.00 88.86 29  B 1 
ATOM 3327 N N   . LYS B 2 30  ? 17.814  -11.438 16.196  1.00 95.90 30  B 1 
ATOM 3328 C CA  . LYS B 2 30  ? 18.394  -12.131 17.354  1.00 95.96 30  B 1 
ATOM 3329 C C   . LYS B 2 30  ? 18.091  -13.632 17.334  1.00 96.40 30  B 1 
ATOM 3330 O O   . LYS B 2 30  ? 18.982  -14.432 17.599  1.00 96.62 30  B 1 
ATOM 3331 C CB  . LYS B 2 30  ? 17.915  -11.454 18.648  1.00 95.65 30  B 1 
ATOM 3332 C CG  . LYS B 2 30  ? 18.529  -12.106 19.903  1.00 94.02 30  B 1 
ATOM 3333 C CD  . LYS B 2 30  ? 18.259  -11.269 21.158  1.00 91.18 30  B 1 
ATOM 3334 C CE  . LYS B 2 30  ? 18.884  -11.956 22.378  1.00 87.07 30  B 1 
ATOM 3335 N NZ  . LYS B 2 30  ? 19.040  -11.017 23.518  1.00 80.18 30  B 1 
ATOM 3336 N N   . MET B 2 31  ? 16.873  -14.012 16.979  1.00 96.78 31  B 1 
ATOM 3337 C CA  . MET B 2 31  ? 16.487  -15.421 16.833  1.00 97.09 31  B 1 
ATOM 3338 C C   . MET B 2 31  ? 17.280  -16.125 15.728  1.00 97.54 31  B 1 
ATOM 3339 O O   . MET B 2 31  ? 17.673  -17.276 15.896  1.00 97.50 31  B 1 
ATOM 3340 C CB  . MET B 2 31  ? 14.989  -15.527 16.529  1.00 96.84 31  B 1 
ATOM 3341 C CG  . MET B 2 31  ? 14.116  -15.179 17.738  1.00 94.26 31  B 1 
ATOM 3342 S SD  . MET B 2 31  ? 12.337  -15.136 17.368  1.00 92.31 31  B 1 
ATOM 3343 C CE  . MET B 2 31  ? 12.025  -16.877 16.982  1.00 82.52 31  B 1 
ATOM 3344 N N   . THR B 2 32  ? 17.539  -15.427 14.623  1.00 97.39 32  B 1 
ATOM 3345 C CA  . THR B 2 32  ? 18.359  -15.951 13.520  1.00 97.80 32  B 1 
ATOM 3346 C C   . THR B 2 32  ? 19.817  -16.112 13.944  1.00 97.83 32  B 1 
ATOM 3347 O O   . THR B 2 32  ? 20.410  -17.166 13.728  1.00 97.83 32  B 1 
ATOM 3348 C CB  . THR B 2 32  ? 18.295  -15.040 12.290  1.00 97.98 32  B 1 
ATOM 3349 O OG1 . THR B 2 32  ? 16.959  -14.802 11.923  1.00 95.13 32  B 1 
ATOM 3350 C CG2 . THR B 2 32  ? 19.003  -15.667 11.086  1.00 92.65 32  B 1 
ATOM 3351 N N   . TYR B 2 33  ? 20.383  -15.084 14.578  1.00 97.44 33  B 1 
ATOM 3352 C CA  . TYR B 2 33  ? 21.727  -15.142 15.154  1.00 97.02 33  B 1 
ATOM 3353 C C   . TYR B 2 33  ? 21.868  -16.321 16.123  1.00 96.97 33  B 1 
ATOM 3354 O O   . TYR B 2 33  ? 22.794  -17.119 15.997  1.00 96.92 33  B 1 
ATOM 3355 C CB  . TYR B 2 33  ? 22.018  -13.806 15.855  1.00 96.85 33  B 1 
ATOM 3356 C CG  . TYR B 2 33  ? 23.236  -13.840 16.751  1.00 95.88 33  B 1 
ATOM 3357 C CD1 . TYR B 2 33  ? 23.094  -14.008 18.145  1.00 90.43 33  B 1 
ATOM 3358 C CD2 . TYR B 2 33  ? 24.528  -13.743 16.189  1.00 91.01 33  B 1 
ATOM 3359 C CE1 . TYR B 2 33  ? 24.231  -14.075 18.972  1.00 89.47 33  B 1 
ATOM 3360 C CE2 . TYR B 2 33  ? 25.668  -13.809 17.009  1.00 89.56 33  B 1 
ATOM 3361 C CZ  . TYR B 2 33  ? 25.513  -13.978 18.400  1.00 92.07 33  B 1 
ATOM 3362 O OH  . TYR B 2 33  ? 26.625  -14.046 19.198  1.00 90.62 33  B 1 
ATOM 3363 N N   . ASP B 2 34  ? 20.916  -16.471 17.031  1.00 96.94 34  B 1 
ATOM 3364 C CA  . ASP B 2 34  ? 20.910  -17.549 18.014  1.00 96.70 34  B 1 
ATOM 3365 C C   . ASP B 2 34  ? 20.766  -18.935 17.363  1.00 96.76 34  B 1 
ATOM 3366 O O   . ASP B 2 34  ? 21.430  -19.886 17.781  1.00 96.31 34  B 1 
ATOM 3367 C CB  . ASP B 2 34  ? 19.783  -17.264 19.014  1.00 96.43 34  B 1 
ATOM 3368 C CG  . ASP B 2 34  ? 19.777  -18.268 20.154  1.00 95.26 34  B 1 
ATOM 3369 O OD1 . ASP B 2 34  ? 20.766  -18.326 20.918  1.00 88.57 34  B 1 
ATOM 3370 O OD2 . ASP B 2 34  ? 18.768  -18.981 20.325  1.00 87.87 34  B 1 
ATOM 3371 N N   . LEU B 2 35  ? 19.981  -19.054 16.295  1.00 97.48 35  B 1 
ATOM 3372 C CA  . LEU B 2 35  ? 19.871  -20.283 15.507  1.00 97.43 35  B 1 
ATOM 3373 C C   . LEU B 2 35  ? 21.214  -20.652 14.861  1.00 97.23 35  B 1 
ATOM 3374 O O   . LEU B 2 35  ? 21.675  -21.786 14.997  1.00 97.07 35  B 1 
ATOM 3375 C CB  . LEU B 2 35  ? 18.748  -20.111 14.465  1.00 97.70 35  B 1 
ATOM 3376 C CG  . LEU B 2 35  ? 18.534  -21.324 13.537  1.00 97.11 35  B 1 
ATOM 3377 C CD1 . LEU B 2 35  ? 18.257  -22.620 14.300  1.00 89.89 35  B 1 
ATOM 3378 C CD2 . LEU B 2 35  ? 17.341  -21.055 12.618  1.00 90.29 35  B 1 
ATOM 3379 N N   . LEU B 2 36  ? 21.866  -19.687 14.212  1.00 97.71 36  B 1 
ATOM 3380 C CA  . LEU B 2 36  ? 23.167  -19.895 13.570  1.00 97.36 36  B 1 
ATOM 3381 C C   . LEU B 2 36  ? 24.273  -20.234 14.578  1.00 96.83 36  B 1 
ATOM 3382 O O   . LEU B 2 36  ? 25.088  -21.124 14.323  1.00 96.38 36  B 1 
ATOM 3383 C CB  . LEU B 2 36  ? 23.531  -18.641 12.764  1.00 97.54 36  B 1 
ATOM 3384 C CG  . LEU B 2 36  ? 22.651  -18.398 11.523  1.00 97.53 36  B 1 
ATOM 3385 C CD1 . LEU B 2 36  ? 22.992  -17.036 10.924  1.00 94.09 36  B 1 
ATOM 3386 C CD2 . LEU B 2 36  ? 22.859  -19.470 10.451  1.00 93.97 36  B 1 
ATOM 3387 N N   . CYS B 2 37  ? 24.277  -19.571 15.741  1.00 96.85 37  B 1 
ATOM 3388 C CA  . CYS B 2 37  ? 25.198  -19.900 16.833  1.00 95.98 37  B 1 
ATOM 3389 C C   . CYS B 2 37  ? 24.944  -21.310 17.384  1.00 95.64 37  B 1 
ATOM 3390 O O   . CYS B 2 37  ? 25.887  -22.070 17.587  1.00 94.85 37  B 1 
ATOM 3391 C CB  . CYS B 2 37  ? 25.056  -18.854 17.946  1.00 95.52 37  B 1 
ATOM 3392 S SG  . CYS B 2 37  ? 25.787  -17.278 17.412  1.00 92.22 37  B 1 
ATOM 3393 N N   . THR B 2 38  ? 23.678  -21.673 17.576  1.00 96.52 38  B 1 
ATOM 3394 C CA  . THR B 2 38  ? 23.287  -23.000 18.085  1.00 96.25 38  B 1 
ATOM 3395 C C   . THR B 2 38  ? 23.688  -24.120 17.119  1.00 96.00 38  B 1 
ATOM 3396 O O   . THR B 2 38  ? 24.100  -25.191 17.554  1.00 95.05 38  B 1 
ATOM 3397 C CB  . THR B 2 38  ? 21.774  -23.053 18.355  1.00 96.27 38  B 1 
ATOM 3398 O OG1 . THR B 2 38  ? 21.400  -22.029 19.249  1.00 92.04 38  B 1 
ATOM 3399 C CG2 . THR B 2 38  ? 21.330  -24.363 19.008  1.00 90.69 38  B 1 
ATOM 3400 N N   . LEU B 2 39  ? 23.636  -23.849 15.821  1.00 96.72 39  B 1 
ATOM 3401 C CA  . LEU B 2 39  ? 24.114  -24.766 14.781  1.00 95.80 39  B 1 
ATOM 3402 C C   . LEU B 2 39  ? 25.647  -24.864 14.707  1.00 95.39 39  B 1 
ATOM 3403 O O   . LEU B 2 39  ? 26.167  -25.777 14.062  1.00 93.75 39  B 1 
ATOM 3404 C CB  . LEU B 2 39  ? 23.569  -24.294 13.425  1.00 95.33 39  B 1 
ATOM 3405 C CG  . LEU B 2 39  ? 22.074  -24.579 13.227  1.00 92.64 39  B 1 
ATOM 3406 C CD1 . LEU B 2 39  ? 21.561  -23.696 12.091  1.00 87.69 39  B 1 
ATOM 3407 C CD2 . LEU B 2 39  ? 21.835  -26.046 12.856  1.00 87.21 39  B 1 
ATOM 3408 N N   . GLY B 2 40  ? 26.376  -23.923 15.300  1.00 95.18 40  B 1 
ATOM 3409 C CA  . GLY B 2 40  ? 27.820  -23.768 15.077  1.00 94.42 40  B 1 
ATOM 3410 C C   . GLY B 2 40  ? 28.167  -23.304 13.656  1.00 94.81 40  B 1 
ATOM 3411 O O   . GLY B 2 40  ? 29.286  -23.515 13.188  1.00 92.59 40  B 1 
ATOM 3412 N N   . ALA B 2 41  ? 27.209  -22.693 12.961  1.00 95.81 41  B 1 
ATOM 3413 C CA  . ALA B 2 41  ? 27.349  -22.232 11.577  1.00 96.03 41  B 1 
ATOM 3414 C C   . ALA B 2 41  ? 27.878  -20.793 11.460  1.00 96.18 41  B 1 
ATOM 3415 O O   . ALA B 2 41  ? 28.222  -20.350 10.362  1.00 94.91 41  B 1 
ATOM 3416 C CB  . ALA B 2 41  ? 25.991  -22.395 10.890  1.00 95.70 41  B 1 
ATOM 3417 N N   . LEU B 2 42  ? 27.958  -20.074 12.569  1.00 96.11 42  B 1 
ATOM 3418 C CA  . LEU B 2 42  ? 28.502  -18.721 12.671  1.00 96.29 42  B 1 
ATOM 3419 C C   . LEU B 2 42  ? 29.668  -18.721 13.669  1.00 95.41 42  B 1 
ATOM 3420 O O   . LEU B 2 42  ? 29.493  -19.051 14.842  1.00 92.91 42  B 1 
ATOM 3421 C CB  . LEU B 2 42  ? 27.356  -17.779 13.081  1.00 95.91 42  B 1 
ATOM 3422 C CG  . LEU B 2 42  ? 27.780  -16.317 13.308  1.00 95.66 42  B 1 
ATOM 3423 C CD1 . LEU B 2 42  ? 28.349  -15.665 12.055  1.00 91.97 42  B 1 
ATOM 3424 C CD2 . LEU B 2 42  ? 26.566  -15.503 13.753  1.00 91.73 42  B 1 
ATOM 3425 N N   . GLU B 2 43  ? 30.860  -18.343 13.206  1.00 94.94 43  B 1 
ATOM 3426 C CA  . GLU B 2 43  ? 32.041  -18.212 14.064  1.00 93.89 43  B 1 
ATOM 3427 C C   . GLU B 2 43  ? 32.173  -16.769 14.582  1.00 94.62 43  B 1 
ATOM 3428 O O   . GLU B 2 43  ? 31.999  -15.823 13.820  1.00 92.69 43  B 1 
ATOM 3429 C CB  . GLU B 2 43  ? 33.324  -18.620 13.303  1.00 91.00 43  B 1 
ATOM 3430 C CG  . GLU B 2 43  ? 33.380  -20.096 12.847  1.00 83.05 43  B 1 
ATOM 3431 C CD  . GLU B 2 43  ? 34.714  -20.480 12.159  1.00 79.08 43  B 1 
ATOM 3432 O OE1 . GLU B 2 43  ? 34.854  -21.605 11.626  1.00 70.92 43  B 1 
ATOM 3433 O OE2 . GLU B 2 43  ? 35.688  -19.691 12.145  1.00 72.45 43  B 1 
ATOM 3434 N N   . ASP B 2 44  ? 32.628  -16.588 15.830  1.00 92.54 44  B 1 
ATOM 3435 C CA  . ASP B 2 44  ? 32.805  -15.257 16.445  1.00 91.95 44  B 1 
ATOM 3436 C C   . ASP B 2 44  ? 33.619  -14.277 15.580  1.00 92.50 44  B 1 
ATOM 3437 O O   . ASP B 2 44  ? 33.322  -13.091 15.501  1.00 90.81 44  B 1 
ATOM 3438 C CB  . ASP B 2 44  ? 33.535  -15.400 17.792  1.00 90.30 44  B 1 
ATOM 3439 C CG  . ASP B 2 44  ? 32.714  -16.067 18.895  1.00 81.07 44  B 1 
ATOM 3440 O OD1 . ASP B 2 44  ? 31.478  -16.132 18.752  1.00 73.25 44  B 1 
ATOM 3441 O OD2 . ASP B 2 44  ? 33.353  -16.506 19.878  1.00 71.49 44  B 1 
ATOM 3442 N N   . ARG B 2 45  ? 34.644  -14.771 14.888  1.00 92.78 45  B 1 
ATOM 3443 C CA  . ARG B 2 45  ? 35.506  -13.966 14.005  1.00 92.80 45  B 1 
ATOM 3444 C C   . ARG B 2 45  ? 34.800  -13.466 12.742  1.00 94.51 45  B 1 
ATOM 3445 O O   . ARG B 2 45  ? 35.353  -12.608 12.062  1.00 92.57 45  B 1 
ATOM 3446 C CB  . ARG B 2 45  ? 36.765  -14.763 13.656  1.00 89.72 45  B 1 
ATOM 3447 C CG  . ARG B 2 45  ? 36.437  -15.969 12.763  1.00 78.31 45  B 1 
ATOM 3448 C CD  . ARG B 2 45  ? 37.691  -16.827 12.523  1.00 74.27 45  B 1 
ATOM 3449 N NE  . ARG B 2 45  ? 37.339  -17.941 11.642  1.00 63.00 45  B 1 
ATOM 3450 C CZ  . ARG B 2 45  ? 37.828  -18.188 10.448  1.00 56.33 45  B 1 
ATOM 3451 N NH1 . ARG B 2 45  ? 38.968  -17.712 10.035  1.00 52.11 45  B 1 
ATOM 3452 N NH2 . ARG B 2 45  ? 37.124  -18.888 9.630   1.00 48.97 45  B 1 
ATOM 3453 N N   . GLN B 2 46  ? 33.651  -14.026 12.402  1.00 94.66 46  B 1 
ATOM 3454 C CA  . GLN B 2 46  ? 32.817  -13.571 11.283  1.00 95.74 46  B 1 
ATOM 3455 C C   . GLN B 2 46  ? 31.862  -12.450 11.710  1.00 96.69 46  B 1 
ATOM 3456 O O   . GLN B 2 46  ? 31.368  -11.727 10.858  1.00 96.11 46  B 1 
ATOM 3457 C CB  . GLN B 2 46  ? 32.025  -14.755 10.708  1.00 95.01 46  B 1 
ATOM 3458 C CG  . GLN B 2 46  ? 32.925  -15.860 10.132  1.00 94.16 46  B 1 
ATOM 3459 C CD  . GLN B 2 46  ? 32.117  -17.077 9.682   1.00 94.76 46  B 1 
ATOM 3460 O OE1 . GLN B 2 46  ? 31.525  -17.787 10.480  1.00 89.30 46  B 1 
ATOM 3461 N NE2 . GLN B 2 46  ? 32.071  -17.365 8.403   1.00 88.53 46  B 1 
ATOM 3462 N N   . ILE B 2 47  ? 31.634  -12.305 13.012  1.00 95.77 47  B 1 
ATOM 3463 C CA  . ILE B 2 47  ? 30.744  -11.282 13.556  1.00 95.83 47  B 1 
ATOM 3464 C C   . ILE B 2 47  ? 31.465  -9.933  13.534  1.00 95.64 47  B 1 
ATOM 3465 O O   . ILE B 2 47  ? 32.533  -9.765  14.123  1.00 94.57 47  B 1 
ATOM 3466 C CB  . ILE B 2 47  ? 30.238  -11.658 14.966  1.00 95.52 47  B 1 
ATOM 3467 C CG1 . ILE B 2 47  ? 29.554  -13.049 14.963  1.00 93.36 47  B 1 
ATOM 3468 C CG2 . ILE B 2 47  ? 29.252  -10.581 15.471  1.00 92.91 47  B 1 
ATOM 3469 C CD1 . ILE B 2 47  ? 29.205  -13.577 16.363  1.00 87.34 47  B 1 
ATOM 3470 N N   . VAL B 2 48  ? 30.863  -8.962  12.870  1.00 95.68 48  B 1 
ATOM 3471 C CA  . VAL B 2 48  ? 31.358  -7.586  12.793  1.00 95.97 48  B 1 
ATOM 3472 C C   . VAL B 2 48  ? 30.364  -6.672  13.499  1.00 96.61 48  B 1 
ATOM 3473 O O   . VAL B 2 48  ? 29.169  -6.700  13.217  1.00 96.43 48  B 1 
ATOM 3474 C CB  . VAL B 2 48  ? 31.607  -7.156  11.334  1.00 95.20 48  B 1 
ATOM 3475 C CG1 . VAL B 2 48  ? 32.233  -5.758  11.279  1.00 89.21 48  B 1 
ATOM 3476 C CG2 . VAL B 2 48  ? 32.571  -8.119  10.622  1.00 89.12 48  B 1 
ATOM 3477 N N   . ALA B 2 49  ? 30.858  -5.855  14.419  1.00 95.29 49  B 1 
ATOM 3478 C CA  . ALA B 2 49  ? 30.018  -4.881  15.100  1.00 95.38 49  B 1 
ATOM 3479 C C   . ALA B 2 49  ? 29.627  -3.745  14.136  1.00 95.83 49  B 1 
ATOM 3480 O O   . ALA B 2 49  ? 30.501  -3.191  13.460  1.00 94.93 49  B 1 
ATOM 3481 C CB  . ALA B 2 49  ? 30.749  -4.358  16.341  1.00 94.07 49  B 1 
ATOM 3482 N N   . PRO B 2 50  ? 28.353  -3.359  14.092  1.00 96.57 50  B 1 
ATOM 3483 C CA  . PRO B 2 50  ? 27.918  -2.214  13.312  1.00 96.58 50  B 1 
ATOM 3484 C C   . PRO B 2 50  ? 28.412  -0.904  13.930  1.00 96.45 50  B 1 
ATOM 3485 O O   . PRO B 2 50  ? 28.667  -0.806  15.131  1.00 95.16 50  B 1 
ATOM 3486 C CB  . PRO B 2 50  ? 26.390  -2.292  13.303  1.00 95.91 50  B 1 
ATOM 3487 C CG  . PRO B 2 50  ? 26.077  -2.934  14.657  1.00 94.64 50  B 1 
ATOM 3488 C CD  . PRO B 2 50  ? 27.230  -3.922  14.836  1.00 96.05 50  B 1 
ATOM 3489 N N   . ARG B 2 51  ? 28.467  0.126   13.118  1.00 96.09 51  B 1 
ATOM 3490 C CA  . ARG B 2 51  ? 28.629  1.527   13.526  1.00 95.86 51  B 1 
ATOM 3491 C C   . ARG B 2 51  ? 27.365  2.308   13.178  1.00 96.74 51  B 1 
ATOM 3492 O O   . ARG B 2 51  ? 26.613  1.892   12.309  1.00 95.92 51  B 1 
ATOM 3493 C CB  . ARG B 2 51  ? 29.886  2.117   12.871  1.00 92.71 51  B 1 
ATOM 3494 C CG  . ARG B 2 51  ? 29.769  2.200   11.341  1.00 88.46 51  B 1 
ATOM 3495 C CD  . ARG B 2 51  ? 31.031  2.825   10.736  1.00 87.64 51  B 1 
ATOM 3496 N NE  . ARG B 2 51  ? 30.931  2.947   9.278   1.00 88.15 51  B 1 
ATOM 3497 C CZ  . ARG B 2 51  ? 30.381  3.951   8.600   1.00 89.95 51  B 1 
ATOM 3498 N NH1 . ARG B 2 51  ? 29.773  4.945   9.177   1.00 81.41 51  B 1 
ATOM 3499 N NH2 . ARG B 2 51  ? 30.446  3.965   7.309   1.00 85.29 51  B 1 
ATOM 3500 N N   . MET B 2 52  ? 27.173  3.459   13.793  1.00 95.73 52  B 1 
ATOM 3501 C CA  . MET B 2 52  ? 26.174  4.405   13.295  1.00 95.99 52  B 1 
ATOM 3502 C C   . MET B 2 52  ? 26.656  5.055   11.997  1.00 96.47 52  B 1 
ATOM 3503 O O   . MET B 2 52  ? 27.841  5.386   11.869  1.00 95.55 52  B 1 
ATOM 3504 C CB  . MET B 2 52  ? 25.869  5.477   14.343  1.00 94.03 52  B 1 
ATOM 3505 C CG  . MET B 2 52  ? 24.968  4.943   15.462  1.00 83.61 52  B 1 
ATOM 3506 S SD  . MET B 2 52  ? 24.583  6.158   16.762  1.00 82.61 52  B 1 
ATOM 3507 C CE  . MET B 2 52  ? 23.719  7.426   15.791  1.00 72.13 52  B 1 
ATOM 3508 N N   . ALA B 2 53  ? 25.744  5.265   11.061  1.00 96.63 53  B 1 
ATOM 3509 C CA  . ALA B 2 53  ? 25.981  6.175   9.949   1.00 97.13 53  B 1 
ATOM 3510 C C   . ALA B 2 53  ? 26.109  7.610   10.479  1.00 97.20 53  B 1 
ATOM 3511 O O   . ALA B 2 53  ? 25.428  8.008   11.427  1.00 96.80 53  B 1 
ATOM 3512 C CB  . ALA B 2 53  ? 24.855  6.042   8.924   1.00 97.07 53  B 1 
ATOM 3513 N N   . THR B 2 54  ? 26.982  8.383   9.854   1.00 96.99 54  B 1 
ATOM 3514 C CA  . THR B 2 54  ? 27.097  9.823   10.098  1.00 96.93 54  B 1 
ATOM 3515 C C   . THR B 2 54  ? 25.983  10.577  9.375   1.00 97.37 54  B 1 
ATOM 3516 O O   . THR B 2 54  ? 25.410  10.078  8.407   1.00 97.37 54  B 1 
ATOM 3517 C CB  . THR B 2 54  ? 28.468  10.349  9.650   1.00 96.84 54  B 1 
ATOM 3518 O OG1 . THR B 2 54  ? 28.653  10.147  8.273   1.00 94.62 54  B 1 
ATOM 3519 C CG2 . THR B 2 54  ? 29.629  9.669   10.381  1.00 93.74 54  B 1 
ATOM 3520 N N   . ASP B 2 55  ? 25.728  11.821  9.786   1.00 96.84 55  B 1 
ATOM 3521 C CA  . ASP B 2 55  ? 24.761  12.676  9.090   1.00 97.14 55  B 1 
ATOM 3522 C C   . ASP B 2 55  ? 25.115  12.872  7.608   1.00 97.23 55  B 1 
ATOM 3523 O O   . ASP B 2 55  ? 24.227  12.939  6.766   1.00 96.58 55  B 1 
ATOM 3524 C CB  . ASP B 2 55  ? 24.706  14.055  9.758   1.00 96.69 55  B 1 
ATOM 3525 C CG  . ASP B 2 55  ? 24.046  14.090  11.133  1.00 96.13 55  B 1 
ATOM 3526 O OD1 . ASP B 2 55  ? 23.683  13.044  11.710  1.00 90.56 55  B 1 
ATOM 3527 O OD2 . ASP B 2 55  ? 23.877  15.215  11.653  1.00 90.73 55  B 1 
ATOM 3528 N N   . ASP B 2 56  ? 26.406  12.948  7.281   1.00 96.86 56  B 1 
ATOM 3529 C CA  . ASP B 2 56  ? 26.852  13.088  5.893   1.00 96.50 56  B 1 
ATOM 3530 C C   . ASP B 2 56  ? 26.600  11.810  5.079   1.00 96.76 56  B 1 
ATOM 3531 O O   . ASP B 2 56  ? 26.256  11.898  3.907   1.00 95.87 56  B 1 
ATOM 3532 C CB  . ASP B 2 56  ? 28.335  13.486  5.844   1.00 96.19 56  B 1 
ATOM 3533 C CG  . ASP B 2 56  ? 28.624  14.904  6.365   1.00 94.55 56  B 1 
ATOM 3534 O OD1 . ASP B 2 56  ? 27.713  15.772  6.341   1.00 88.73 56  B 1 
ATOM 3535 O OD2 . ASP B 2 56  ? 29.785  15.145  6.764   1.00 88.39 56  B 1 
ATOM 3536 N N   . GLU B 2 57  ? 26.713  10.637  5.696   1.00 97.31 57  B 1 
ATOM 3537 C CA  . GLU B 2 57  ? 26.360  9.362   5.057   1.00 97.24 57  B 1 
ATOM 3538 C C   . GLU B 2 57  ? 24.841  9.230   4.870   1.00 97.48 57  B 1 
ATOM 3539 O O   . GLU B 2 57  ? 24.396  8.860   3.788   1.00 97.25 57  B 1 
ATOM 3540 C CB  . GLU B 2 57  ? 26.901  8.193   5.889   1.00 97.18 57  B 1 
ATOM 3541 C CG  . GLU B 2 57  ? 28.432  8.076   5.786   1.00 96.53 57  B 1 
ATOM 3542 C CD  . GLU B 2 57  ? 29.036  7.122   6.827   1.00 97.33 57  B 1 
ATOM 3543 O OE1 . GLU B 2 57  ? 30.028  6.431   6.509   1.00 91.63 57  B 1 
ATOM 3544 O OE2 . GLU B 2 57  ? 28.564  7.067   7.984   1.00 93.00 57  B 1 
ATOM 3545 N N   . LEU B 2 58  ? 24.059  9.603   5.869   1.00 97.40 58  B 1 
ATOM 3546 C CA  . LEU B 2 58  ? 22.598  9.654   5.733   1.00 97.38 58  B 1 
ATOM 3547 C C   . LEU B 2 58  ? 22.172  10.633  4.628   1.00 97.22 58  B 1 
ATOM 3548 O O   . LEU B 2 58  ? 21.250  10.349  3.864   1.00 97.13 58  B 1 
ATOM 3549 C CB  . LEU B 2 58  ? 21.966  10.051  7.078   1.00 97.80 58  B 1 
ATOM 3550 C CG  . LEU B 2 58  ? 22.156  9.035   8.221   1.00 97.31 58  B 1 
ATOM 3551 C CD1 . LEU B 2 58  ? 21.628  9.625   9.526   1.00 92.46 58  B 1 
ATOM 3552 C CD2 . LEU B 2 58  ? 21.418  7.724   7.959   1.00 92.26 58  B 1 
ATOM 3553 N N   . ALA B 2 59  ? 22.880  11.764  4.507   1.00 96.80 59  B 1 
ATOM 3554 C CA  . ALA B 2 59  ? 22.608  12.792  3.501   1.00 96.24 59  B 1 
ATOM 3555 C C   . ALA B 2 59  ? 22.986  12.394  2.060   1.00 95.60 59  B 1 
ATOM 3556 O O   . ALA B 2 59  ? 22.680  13.152  1.140   1.00 94.79 59  B 1 
ATOM 3557 C CB  . ALA B 2 59  ? 23.288  14.097  3.937   1.00 96.12 59  B 1 
ATOM 3558 N N   . LEU B 2 60  ? 23.592  11.226  1.851   1.00 96.93 60  B 1 
ATOM 3559 C CA  . LEU B 2 60  ? 23.740  10.640  0.510   1.00 96.20 60  B 1 
ATOM 3560 C C   . LEU B 2 60  ? 22.377  10.376  -0.156  1.00 95.73 60  B 1 
ATOM 3561 O O   . LEU B 2 60  ? 22.291  10.379  -1.382  1.00 94.38 60  B 1 
ATOM 3562 C CB  . LEU B 2 60  ? 24.525  9.320   0.609   1.00 96.53 60  B 1 
ATOM 3563 C CG  . LEU B 2 60  ? 25.999  9.455   1.039   1.00 96.05 60  B 1 
ATOM 3564 C CD1 . LEU B 2 60  ? 26.583  8.066   1.299   1.00 91.33 60  B 1 
ATOM 3565 C CD2 . LEU B 2 60  ? 26.844  10.131  -0.040  1.00 91.57 60  B 1 
ATOM 3566 N N   . ILE B 2 61  ? 21.340  10.171  0.649   1.00 96.59 61  B 1 
ATOM 3567 C CA  . ILE B 2 61  ? 19.960  9.959   0.184   1.00 96.16 61  B 1 
ATOM 3568 C C   . ILE B 2 61  ? 18.988  10.933  0.855   1.00 95.37 61  B 1 
ATOM 3569 O O   . ILE B 2 61  ? 18.181  11.573  0.177   1.00 94.29 61  B 1 
ATOM 3570 C CB  . ILE B 2 61  ? 19.541  8.491   0.418   1.00 96.20 61  B 1 
ATOM 3571 C CG1 . ILE B 2 61  ? 20.359  7.505   -0.449  1.00 93.59 61  B 1 
ATOM 3572 C CG2 . ILE B 2 61  ? 18.030  8.257   0.203   1.00 94.11 61  B 1 
ATOM 3573 C CD1 . ILE B 2 61  ? 20.149  7.629   -1.976  1.00 92.38 61  B 1 
ATOM 3574 N N   . HIS B 2 62  ? 19.058  11.044  2.167   1.00 95.19 62  B 1 
ATOM 3575 C CA  . HIS B 2 62  ? 18.061  11.753  2.956   1.00 95.39 62  B 1 
ATOM 3576 C C   . HIS B 2 62  ? 18.314  13.260  3.013   1.00 94.80 62  B 1 
ATOM 3577 O O   . HIS B 2 62  ? 19.440  13.731  3.156   1.00 94.13 62  B 1 
ATOM 3578 C CB  . HIS B 2 62  ? 17.970  11.133  4.351   1.00 95.97 62  B 1 
ATOM 3579 C CG  . HIS B 2 62  ? 17.459  9.719   4.319   1.00 96.93 62  B 1 
ATOM 3580 N ND1 . HIS B 2 62  ? 16.179  9.331   3.963   1.00 89.57 62  B 1 
ATOM 3581 C CD2 . HIS B 2 62  ? 18.186  8.578   4.554   1.00 88.01 62  B 1 
ATOM 3582 C CE1 . HIS B 2 62  ? 16.140  7.991   3.989   1.00 92.03 62  B 1 
ATOM 3583 N NE2 . HIS B 2 62  ? 17.341  7.500   4.347   1.00 93.40 62  B 1 
ATOM 3584 N N   . ASP B 2 63  ? 17.239  14.037  2.965   1.00 92.45 63  B 1 
ATOM 3585 C CA  . ASP B 2 63  ? 17.311  15.475  3.203   1.00 91.78 63  B 1 
ATOM 3586 C C   . ASP B 2 63  ? 17.739  15.758  4.647   1.00 92.80 63  B 1 
ATOM 3587 O O   . ASP B 2 63  ? 17.226  15.168  5.600   1.00 93.25 63  B 1 
ATOM 3588 C CB  . ASP B 2 63  ? 15.959  16.142  2.904   1.00 90.34 63  B 1 
ATOM 3589 C CG  . ASP B 2 63  ? 15.639  16.220  1.410   1.00 86.70 63  B 1 
ATOM 3590 O OD1 . ASP B 2 63  ? 16.587  16.356  0.595   1.00 80.17 63  B 1 
ATOM 3591 O OD2 . ASP B 2 63  ? 14.439  16.210  1.077   1.00 79.65 63  B 1 
ATOM 3592 N N   . ARG B 2 64  ? 18.639  16.726  4.833   1.00 92.16 64  B 1 
ATOM 3593 C CA  . ARG B 2 64  ? 19.092  17.104  6.188   1.00 92.77 64  B 1 
ATOM 3594 C C   . ARG B 2 64  ? 17.940  17.557  7.090   1.00 93.16 64  B 1 
ATOM 3595 O O   . ARG B 2 64  ? 17.977  17.285  8.285   1.00 92.01 64  B 1 
ATOM 3596 C CB  . ARG B 2 64  ? 20.182  18.177  6.125   1.00 91.29 64  B 1 
ATOM 3597 C CG  . ARG B 2 64  ? 21.509  17.614  5.581   1.00 86.51 64  B 1 
ATOM 3598 C CD  . ARG B 2 64  ? 22.642  18.628  5.746   1.00 82.17 64  B 1 
ATOM 3599 N NE  . ARG B 2 64  ? 23.904  18.135  5.178   1.00 80.82 64  B 1 
ATOM 3600 C CZ  . ARG B 2 64  ? 24.922  17.538  5.809   1.00 78.15 64  B 1 
ATOM 3601 N NH1 . ARG B 2 64  ? 24.954  17.326  7.093   1.00 68.30 64  B 1 
ATOM 3602 N NH2 . ARG B 2 64  ? 25.949  17.132  5.135   1.00 74.12 64  B 1 
ATOM 3603 N N   . SER B 2 65  ? 16.922  18.190  6.539   1.00 91.59 65  B 1 
ATOM 3604 C CA  . SER B 2 65  ? 15.706  18.547  7.276   1.00 90.43 65  B 1 
ATOM 3605 C C   . SER B 2 65  ? 14.968  17.319  7.814   1.00 91.83 65  B 1 
ATOM 3606 O O   . SER B 2 65  ? 14.476  17.357  8.940   1.00 90.86 65  B 1 
ATOM 3607 C CB  . SER B 2 65  ? 14.762  19.351  6.376   1.00 88.28 65  B 1 
ATOM 3608 O OG  . SER B 2 65  ? 14.563  18.698  5.136   1.00 79.75 65  B 1 
ATOM 3609 N N   . TYR B 2 66  ? 14.940  16.234  7.056   1.00 93.33 66  B 1 
ATOM 3610 C CA  . TYR B 2 66  ? 14.360  14.968  7.501   1.00 94.42 66  B 1 
ATOM 3611 C C   . TYR B 2 66  ? 15.207  14.315  8.598   1.00 95.72 66  B 1 
ATOM 3612 O O   . TYR B 2 66  ? 14.667  13.916  9.622   1.00 95.57 66  B 1 
ATOM 3613 C CB  . TYR B 2 66  ? 14.174  14.040  6.296   1.00 93.93 66  B 1 
ATOM 3614 C CG  . TYR B 2 66  ? 13.637  12.675  6.671   1.00 93.62 66  B 1 
ATOM 3615 C CD1 . TYR B 2 66  ? 14.420  11.523  6.484   1.00 82.54 66  B 1 
ATOM 3616 C CD2 . TYR B 2 66  ? 12.352  12.563  7.238   1.00 82.64 66  B 1 
ATOM 3617 C CE1 . TYR B 2 66  ? 13.924  10.262  6.852   1.00 83.32 66  B 1 
ATOM 3618 C CE2 . TYR B 2 66  ? 11.850  11.306  7.618   1.00 82.58 66  B 1 
ATOM 3619 C CZ  . TYR B 2 66  ? 12.641  10.158  7.422   1.00 93.72 66  B 1 
ATOM 3620 O OH  . TYR B 2 66  ? 12.158  8.936   7.792   1.00 93.35 66  B 1 
ATOM 3621 N N   . ILE B 2 67  ? 16.528  14.300  8.446   1.00 95.81 67  B 1 
ATOM 3622 C CA  . ILE B 2 67  ? 17.453  13.794  9.475   1.00 96.53 67  B 1 
ATOM 3623 C C   . ILE B 2 67  ? 17.248  14.548  10.801  1.00 96.45 67  B 1 
ATOM 3624 O O   . ILE B 2 67  ? 17.128  13.925  11.856  1.00 96.61 67  B 1 
ATOM 3625 C CB  . ILE B 2 67  ? 18.919  13.885  8.986   1.00 97.21 67  B 1 
ATOM 3626 C CG1 . ILE B 2 67  ? 19.142  13.046  7.703   1.00 96.15 67  B 1 
ATOM 3627 C CG2 . ILE B 2 67  ? 19.894  13.426  10.092  1.00 95.47 67  B 1 
ATOM 3628 C CD1 . ILE B 2 67  ? 20.476  13.323  6.995   1.00 94.30 67  B 1 
ATOM 3629 N N   . GLU B 2 68  ? 17.152  15.873  10.751  1.00 96.37 68  B 1 
ATOM 3630 C CA  . GLU B 2 68  ? 16.886  16.682  11.948  1.00 95.75 68  B 1 
ATOM 3631 C C   . GLU B 2 68  ? 15.487  16.426  12.532  1.00 95.67 68  B 1 
ATOM 3632 O O   . GLU B 2 68  ? 15.330  16.394  13.753  1.00 95.27 68  B 1 
ATOM 3633 C CB  . GLU B 2 68  ? 17.087  18.176  11.643  1.00 95.85 68  B 1 
ATOM 3634 C CG  . GLU B 2 68  ? 18.560  18.562  11.396  1.00 91.90 68  B 1 
ATOM 3635 C CD  . GLU B 2 68  ? 19.497  18.161  12.553  1.00 90.60 68  B 1 
ATOM 3636 O OE1 . GLU B 2 68  ? 20.541  17.518  12.297  1.00 80.67 68  B 1 
ATOM 3637 O OE2 . GLU B 2 68  ? 19.155  18.460  13.719  1.00 83.60 68  B 1 
ATOM 3638 N N   . ALA B 2 69  ? 14.493  16.181  11.688  1.00 94.78 69  B 1 
ATOM 3639 C CA  . ALA B 2 69  ? 13.160  15.805  12.149  1.00 94.31 69  B 1 
ATOM 3640 C C   . ALA B 2 69  ? 13.166  14.452  12.880  1.00 94.87 69  B 1 
ATOM 3641 O O   . ALA B 2 69  ? 12.593  14.345  13.963  1.00 94.81 69  B 1 
ATOM 3642 C CB  . ALA B 2 69  ? 12.198  15.803  10.960  1.00 94.14 69  B 1 
ATOM 3643 N N   . VAL B 2 70  ? 13.871  13.455  12.358  1.00 95.83 70  B 1 
ATOM 3644 C CA  . VAL B 2 70  ? 14.021  12.143  13.016  1.00 96.08 70  B 1 
ATOM 3645 C C   . VAL B 2 70  ? 14.748  12.280  14.359  1.00 96.22 70  B 1 
ATOM 3646 O O   . VAL B 2 70  ? 14.313  11.698  15.356  1.00 96.27 70  B 1 
ATOM 3647 C CB  . VAL B 2 70  ? 14.732  11.136  12.090  1.00 96.47 70  B 1 
ATOM 3648 C CG1 . VAL B 2 70  ? 14.939  9.779   12.775  1.00 92.13 70  B 1 
ATOM 3649 C CG2 . VAL B 2 70  ? 13.918  10.867  10.819  1.00 85.66 70  B 1 
ATOM 3650 N N   . LYS B 2 71  ? 15.788  13.106  14.431  1.00 95.98 71  B 1 
ATOM 3651 C CA  . LYS B 2 71  ? 16.476  13.411  15.699  1.00 95.85 71  B 1 
ATOM 3652 C C   . LYS B 2 71  ? 15.526  14.053  16.712  1.00 95.41 71  B 1 
ATOM 3653 O O   . LYS B 2 71  ? 15.500  13.642  17.874  1.00 95.09 71  B 1 
ATOM 3654 C CB  . LYS B 2 71  ? 17.664  14.351  15.453  1.00 96.44 71  B 1 
ATOM 3655 C CG  . LYS B 2 71  ? 18.845  13.663  14.756  1.00 96.42 71  B 1 
ATOM 3656 C CD  . LYS B 2 71  ? 19.923  14.698  14.433  1.00 95.21 71  B 1 
ATOM 3657 C CE  . LYS B 2 71  ? 21.075  14.032  13.689  1.00 93.34 71  B 1 
ATOM 3658 N NZ  . LYS B 2 71  ? 22.049  15.037  13.219  1.00 89.85 71  B 1 
ATOM 3659 N N   . ALA B 2 72  ? 14.764  15.047  16.278  1.00 94.75 72  B 1 
ATOM 3660 C CA  . ALA B 2 72  ? 13.797  15.730  17.130  1.00 94.01 72  B 1 
ATOM 3661 C C   . ALA B 2 72  ? 12.669  14.785  17.586  1.00 93.76 72  B 1 
ATOM 3662 O O   . ALA B 2 72  ? 12.319  14.784  18.768  1.00 92.77 72  B 1 
ATOM 3663 C CB  . ALA B 2 72  ? 13.262  16.952  16.377  1.00 94.10 72  B 1 
ATOM 3664 N N   . ALA B 2 73  ? 12.172  13.934  16.691  1.00 94.44 73  B 1 
ATOM 3665 C CA  . ALA B 2 73  ? 11.166  12.925  17.008  1.00 93.81 73  B 1 
ATOM 3666 C C   . ALA B 2 73  ? 11.654  11.968  18.105  1.00 93.59 73  B 1 
ATOM 3667 O O   . ALA B 2 73  ? 10.980  11.795  19.120  1.00 92.86 73  B 1 
ATOM 3668 C CB  . ALA B 2 73  ? 10.800  12.177  15.721  1.00 94.09 73  B 1 
ATOM 3669 N N   . GLY B 2 74  ? 12.860  11.431  17.952  1.00 93.50 74  B 1 
ATOM 3670 C CA  . GLY B 2 74  ? 13.461  10.531  18.944  1.00 92.69 74  B 1 
ATOM 3671 C C   . GLY B 2 74  ? 13.706  11.166  20.317  1.00 92.66 74  B 1 
ATOM 3672 O O   . GLY B 2 74  ? 13.753  10.458  21.328  1.00 91.34 74  B 1 
ATOM 3673 N N   . ARG B 2 75  ? 13.807  12.494  20.375  1.00 93.02 75  B 1 
ATOM 3674 C CA  . ARG B 2 75  ? 13.883  13.268  21.627  1.00 92.37 75  B 1 
ATOM 3675 C C   . ARG B 2 75  ? 12.509  13.687  22.176  1.00 91.76 75  B 1 
ATOM 3676 O O   . ARG B 2 75  ? 12.455  14.285  23.247  1.00 88.83 75  B 1 
ATOM 3677 C CB  . ARG B 2 75  ? 14.782  14.492  21.428  1.00 91.83 75  B 1 
ATOM 3678 C CG  . ARG B 2 75  ? 16.253  14.127  21.139  1.00 89.29 75  B 1 
ATOM 3679 C CD  . ARG B 2 75  ? 17.157  15.355  21.181  1.00 86.92 75  B 1 
ATOM 3680 N NE  . ARG B 2 75  ? 16.722  16.409  20.255  1.00 81.06 75  B 1 
ATOM 3681 C CZ  . ARG B 2 75  ? 17.138  16.658  19.028  1.00 76.89 75  B 1 
ATOM 3682 N NH1 . ARG B 2 75  ? 18.094  15.976  18.461  1.00 69.32 75  B 1 
ATOM 3683 N NH2 . ARG B 2 75  ? 16.582  17.623  18.358  1.00 70.59 75  B 1 
ATOM 3684 N N   . GLY B 2 76  ? 11.430  13.404  21.466  1.00 91.32 76  B 1 
ATOM 3685 C CA  . GLY B 2 76  ? 10.089  13.890  21.808  1.00 89.72 76  B 1 
ATOM 3686 C C   . GLY B 2 76  ? 9.898   15.393  21.566  1.00 90.28 76  B 1 
ATOM 3687 O O   . GLY B 2 76  ? 9.032   16.009  22.179  1.00 87.69 76  B 1 
ATOM 3688 N N   . GLU B 2 77  ? 10.719  15.984  20.702  1.00 90.65 77  B 1 
ATOM 3689 C CA  . GLU B 2 77  ? 10.727  17.426  20.410  1.00 90.75 77  B 1 
ATOM 3690 C C   . GLU B 2 77  ? 10.058  17.771  19.070  1.00 90.36 77  B 1 
ATOM 3691 O O   . GLU B 2 77  ? 9.852   18.948  18.769  1.00 86.40 77  B 1 
ATOM 3692 C CB  . GLU B 2 77  ? 12.177  17.943  20.417  1.00 89.81 77  B 1 
ATOM 3693 C CG  . GLU B 2 77  ? 12.863  17.853  21.792  1.00 87.57 77  B 1 
ATOM 3694 C CD  . GLU B 2 77  ? 14.358  18.229  21.749  1.00 86.18 77  B 1 
ATOM 3695 O OE1 . GLU B 2 77  ? 14.981  18.294  22.832  1.00 76.82 77  B 1 
ATOM 3696 O OE2 . GLU B 2 77  ? 14.929  18.403  20.637  1.00 80.16 77  B 1 
ATOM 3697 N N   . LEU B 2 78  ? 9.734   16.778  18.257  1.00 89.23 78  B 1 
ATOM 3698 C CA  . LEU B 2 78  ? 9.060   16.996  16.984  1.00 88.80 78  B 1 
ATOM 3699 C C   . LEU B 2 78  ? 7.560   17.205  17.222  1.00 87.44 78  B 1 
ATOM 3700 O O   . LEU B 2 78  ? 6.901   16.378  17.849  1.00 84.67 78  B 1 
ATOM 3701 C CB  . LEU B 2 78  ? 9.351   15.823  16.033  1.00 89.05 78  B 1 
ATOM 3702 C CG  . LEU B 2 78  ? 8.967   16.120  14.568  1.00 88.43 78  B 1 
ATOM 3703 C CD1 . LEU B 2 78  ? 9.868   17.184  13.941  1.00 81.72 78  B 1 
ATOM 3704 C CD2 . LEU B 2 78  ? 9.095   14.855  13.725  1.00 81.36 78  B 1 
ATOM 3705 N N   . SER B 2 79  ? 7.022   18.301  16.694  1.00 87.28 79  B 1 
ATOM 3706 C CA  . SER B 2 79  ? 5.578   18.531  16.752  1.00 85.70 79  B 1 
ATOM 3707 C C   . SER B 2 79  ? 4.827   17.505  15.903  1.00 85.44 79  B 1 
ATOM 3708 O O   . SER B 2 79  ? 5.315   17.091  14.852  1.00 84.38 79  B 1 
ATOM 3709 C CB  . SER B 2 79  ? 5.225   19.956  16.319  1.00 83.81 79  B 1 
ATOM 3710 O OG  . SER B 2 79  ? 5.437   20.141  14.933  1.00 79.98 79  B 1 
ATOM 3711 N N   . GLU B 2 80  ? 3.613   17.172  16.301  1.00 82.08 80  B 1 
ATOM 3712 C CA  . GLU B 2 80  ? 2.755   16.220  15.580  1.00 80.77 80  B 1 
ATOM 3713 C C   . GLU B 2 80  ? 2.537   16.652  14.115  1.00 81.35 80  B 1 
ATOM 3714 O O   . GLU B 2 80  ? 2.661   15.849  13.199  1.00 79.24 80  B 1 
ATOM 3715 C CB  . GLU B 2 80  ? 1.434   16.101  16.362  1.00 76.56 80  B 1 
ATOM 3716 C CG  . GLU B 2 80  ? 0.720   14.755  16.182  1.00 66.11 80  B 1 
ATOM 3717 C CD  . GLU B 2 80  ? -0.580  14.652  17.012  1.00 60.39 80  B 1 
ATOM 3718 O OE1 . GLU B 2 80  ? -1.216  13.578  17.008  1.00 53.15 80  B 1 
ATOM 3719 O OE2 . GLU B 2 80  ? -0.998  15.656  17.629  1.00 54.68 80  B 1 
ATOM 3720 N N   . ALA B 2 81  ? 2.356   17.956  13.886  1.00 76.66 81  B 1 
ATOM 3721 C CA  . ALA B 2 81  ? 2.240   18.530  12.545  1.00 75.57 81  B 1 
ATOM 3722 C C   . ALA B 2 81  ? 3.489   18.309  11.675  1.00 77.66 81  B 1 
ATOM 3723 O O   . ALA B 2 81  ? 3.393   17.997  10.492  1.00 76.06 81  B 1 
ATOM 3724 C CB  . ALA B 2 81  ? 1.991   20.036  12.698  1.00 72.67 81  B 1 
ATOM 3725 N N   . ALA B 2 82  ? 4.674   18.492  12.267  1.00 81.76 82  B 1 
ATOM 3726 C CA  . ALA B 2 82  ? 5.922   18.278  11.546  1.00 82.96 82  B 1 
ATOM 3727 C C   . ALA B 2 82  ? 6.191   16.781  11.332  1.00 84.81 82  B 1 
ATOM 3728 O O   . ALA B 2 82  ? 6.602   16.391  10.244  1.00 83.75 82  B 1 
ATOM 3729 C CB  . ALA B 2 82  ? 7.058   18.971  12.302  1.00 81.52 82  B 1 
ATOM 3730 N N   . ALA B 2 83  ? 5.912   15.955  12.340  1.00 85.62 83  B 1 
ATOM 3731 C CA  . ALA B 2 83  ? 6.058   14.503  12.261  1.00 85.68 83  B 1 
ATOM 3732 C C   . ALA B 2 83  ? 5.324   13.939  11.044  1.00 85.10 83  B 1 
ATOM 3733 O O   . ALA B 2 83  ? 5.885   13.196  10.243  1.00 83.83 83  B 1 
ATOM 3734 C CB  . ALA B 2 83  ? 5.520   13.893  13.563  1.00 85.85 83  B 1 
ATOM 3735 N N   . GLN B 2 84  ? 4.108   14.408  10.866  1.00 81.92 84  B 1 
ATOM 3736 C CA  . GLN B 2 84  ? 3.242   13.982  9.801   1.00 78.31 84  B 1 
ATOM 3737 C C   . GLN B 2 84  ? 3.782   14.274  8.391   1.00 80.28 84  B 1 
ATOM 3738 O O   . GLN B 2 84  ? 3.713   13.430  7.499   1.00 77.60 84  B 1 
ATOM 3739 C CB  . GLN B 2 84  ? 1.928   14.684  10.065  1.00 73.21 84  B 1 
ATOM 3740 C CG  . GLN B 2 84  ? 0.846   13.833  9.472   1.00 63.05 84  B 1 
ATOM 3741 C CD  . GLN B 2 84  ? -0.343  14.630  9.121   1.00 56.21 84  B 1 
ATOM 3742 O OE1 . GLN B 2 84  ? -0.650  15.674  9.655   1.00 50.67 84  B 1 
ATOM 3743 N NE2 . GLN B 2 84  ? -1.013  14.114  8.120   1.00 48.11 84  B 1 
ATOM 3744 N N   . ASN B 2 85  ? 4.386   15.445  8.206   1.00 80.94 85  B 1 
ATOM 3745 C CA  . ASN B 2 85  ? 5.071   15.792  6.954   1.00 79.74 85  B 1 
ATOM 3746 C C   . ASN B 2 85  ? 6.163   14.805  6.572   1.00 82.54 85  B 1 
ATOM 3747 O O   . ASN B 2 85  ? 6.435   14.583  5.398   1.00 80.76 85  B 1 
ATOM 3748 C CB  . ASN B 2 85  ? 5.720   17.170  7.109   1.00 76.14 85  B 1 
ATOM 3749 C CG  . ASN B 2 85  ? 4.921   18.250  6.452   1.00 68.44 85  B 1 
ATOM 3750 O OD1 . ASN B 2 85  ? 4.044   18.007  5.648   1.00 60.81 85  B 1 
ATOM 3751 N ND2 . ASN B 2 85  ? 5.272   19.493  6.735   1.00 58.56 85  B 1 
ATOM 3752 N N   . TYR B 2 86  ? 6.795   14.234  7.585   1.00 86.15 86  B 1 
ATOM 3753 C CA  . TYR B 2 86  ? 7.909   13.315  7.430   1.00 87.78 86  B 1 
ATOM 3754 C C   . TYR B 2 86  ? 7.483   11.839  7.494   1.00 88.73 86  B 1 
ATOM 3755 O O   . TYR B 2 86  ? 8.341   10.968  7.514   1.00 86.90 86  B 1 
ATOM 3756 C CB  . TYR B 2 86  ? 8.977   13.684  8.457   1.00 88.84 86  B 1 
ATOM 3757 C CG  . TYR B 2 86  ? 9.554   15.079  8.277   1.00 88.28 86  B 1 
ATOM 3758 C CD1 . TYR B 2 86  ? 10.265  15.406  7.107   1.00 81.64 86  B 1 
ATOM 3759 C CD2 . TYR B 2 86  ? 9.385   16.060  9.275   1.00 83.01 86  B 1 
ATOM 3760 C CE1 . TYR B 2 86  ? 10.810  16.691  6.934   1.00 81.37 86  B 1 
ATOM 3761 C CE2 . TYR B 2 86  ? 9.929   17.349  9.118   1.00 81.85 86  B 1 
ATOM 3762 C CZ  . TYR B 2 86  ? 10.646  17.660  7.945   1.00 86.93 86  B 1 
ATOM 3763 O OH  . TYR B 2 86  ? 11.188  18.913  7.788   1.00 84.71 86  B 1 
ATOM 3764 N N   . GLY B 2 87  ? 6.179   11.549  7.531   1.00 88.42 87  B 1 
ATOM 3765 C CA  . GLY B 2 87  ? 5.678   10.175  7.674   1.00 87.72 87  B 1 
ATOM 3766 C C   . GLY B 2 87  ? 6.011   9.532   9.024   1.00 89.28 87  B 1 
ATOM 3767 O O   . GLY B 2 87  ? 6.007   8.310   9.143   1.00 88.23 87  B 1 
ATOM 3768 N N   . LEU B 2 88  ? 6.326   10.354  10.027  1.00 89.44 88  B 1 
ATOM 3769 C CA  . LEU B 2 88  ? 6.668   9.912   11.380  1.00 90.14 88  B 1 
ATOM 3770 C C   . LEU B 2 88  ? 5.450   10.030  12.303  1.00 88.25 88  B 1 
ATOM 3771 O O   . LEU B 2 88  ? 4.651   10.950  12.172  1.00 85.70 88  B 1 
ATOM 3772 C CB  . LEU B 2 88  ? 7.839   10.753  11.915  1.00 91.62 88  B 1 
ATOM 3773 C CG  . LEU B 2 88  ? 9.143   10.663  11.104  1.00 92.01 88  B 1 
ATOM 3774 C CD1 . LEU B 2 88  ? 10.138  11.710  11.603  1.00 86.01 88  B 1 
ATOM 3775 C CD2 . LEU B 2 88  ? 9.796   9.285   11.215  1.00 86.90 88  B 1 
ATOM 3776 N N   . GLY B 2 89  ? 5.354   9.130   13.269  1.00 88.64 89  B 1 
ATOM 3777 C CA  . GLY B 2 89  ? 4.243   9.114   14.224  1.00 86.76 89  B 1 
ATOM 3778 C C   . GLY B 2 89  ? 2.938   8.548   13.659  1.00 86.26 89  B 1 
ATOM 3779 O O   . GLY B 2 89  ? 1.891   8.707   14.283  1.00 83.21 89  B 1 
ATOM 3780 N N   . THR B 2 90  ? 3.009   7.888   12.505  1.00 83.78 90  B 1 
ATOM 3781 C CA  . THR B 2 90  ? 1.898   7.131   11.921  1.00 82.70 90  B 1 
ATOM 3782 C C   . THR B 2 90  ? 1.708   5.793   12.649  1.00 83.52 90  B 1 
ATOM 3783 O O   . THR B 2 90  ? 2.508   5.422   13.512  1.00 82.74 90  B 1 
ATOM 3784 C CB  . THR B 2 90  ? 2.132   6.907   10.417  1.00 81.23 90  B 1 
ATOM 3785 O OG1 . THR B 2 90  ? 3.260   6.085   10.218  1.00 80.09 90  B 1 
ATOM 3786 C CG2 . THR B 2 90  ? 2.370   8.211   9.652   1.00 77.79 90  B 1 
ATOM 3787 N N   . GLU B 2 91  ? 0.653   5.054   12.313  1.00 80.17 91  B 1 
ATOM 3788 C CA  . GLU B 2 91  ? 0.454   3.702   12.862  1.00 80.36 91  B 1 
ATOM 3789 C C   . GLU B 2 91  ? 1.540   2.729   12.374  1.00 82.35 91  B 1 
ATOM 3790 O O   . GLU B 2 91  ? 2.008   1.886   13.136  1.00 79.99 91  B 1 
ATOM 3791 C CB  . GLU B 2 91  ? -0.965  3.200   12.523  1.00 77.26 91  B 1 
ATOM 3792 C CG  . GLU B 2 91  ? -1.326  1.916   13.294  1.00 66.59 91  B 1 
ATOM 3793 C CD  . GLU B 2 91  ? -2.795  1.459   13.149  1.00 58.95 91  B 1 
ATOM 3794 O OE1 . GLU B 2 91  ? -3.164  0.470   13.834  1.00 51.29 91  B 1 
ATOM 3795 O OE2 . GLU B 2 91  ? -3.569  2.091   12.404  1.00 52.74 91  B 1 
ATOM 3796 N N   . ASP B 2 92  ? 2.002   2.906   11.134  1.00 84.95 92  B 1 
ATOM 3797 C CA  . ASP B 2 92  ? 3.036   2.072   10.524  1.00 85.51 92  B 1 
ATOM 3798 C C   . ASP B 2 92  ? 4.447   2.455   10.976  1.00 87.92 92  B 1 
ATOM 3799 O O   . ASP B 2 92  ? 5.303   1.591   11.187  1.00 86.21 92  B 1 
ATOM 3800 C CB  . ASP B 2 92  ? 2.945   2.191   8.999   1.00 81.66 92  B 1 
ATOM 3801 C CG  . ASP B 2 92  ? 1.630   1.661   8.432   1.00 72.82 92  B 1 
ATOM 3802 O OD1 . ASP B 2 92  ? 0.979   0.849   9.128   1.00 64.39 92  B 1 
ATOM 3803 O OD2 . ASP B 2 92  ? 1.307   2.085   7.307   1.00 63.13 92  B 1 
ATOM 3804 N N   . THR B 2 93  ? 4.692   3.749   11.155  1.00 87.17 93  B 1 
ATOM 3805 C CA  . THR B 2 93  ? 5.994   4.282   11.577  1.00 89.09 93  B 1 
ATOM 3806 C C   . THR B 2 93  ? 5.845   5.187   12.806  1.00 90.04 93  B 1 
ATOM 3807 O O   . THR B 2 93  ? 6.059   6.402   12.729  1.00 89.45 93  B 1 
ATOM 3808 C CB  . THR B 2 93  ? 6.727   4.968   10.411  1.00 89.52 93  B 1 
ATOM 3809 O OG1 . THR B 2 93  ? 6.654   4.184   9.241   1.00 85.50 93  B 1 
ATOM 3810 C CG2 . THR B 2 93  ? 8.212   5.149   10.719  1.00 83.35 93  B 1 
ATOM 3811 N N   . PRO B 2 94  ? 5.472   4.624   13.966  1.00 90.32 94  B 1 
ATOM 3812 C CA  . PRO B 2 94  ? 5.377   5.377   15.208  1.00 89.84 94  B 1 
ATOM 3813 C C   . PRO B 2 94  ? 6.722   5.989   15.607  1.00 91.06 94  B 1 
ATOM 3814 O O   . PRO B 2 94  ? 7.789   5.443   15.330  1.00 90.93 94  B 1 
ATOM 3815 C CB  . PRO B 2 94  ? 4.870   4.393   16.269  1.00 88.45 94  B 1 
ATOM 3816 C CG  . PRO B 2 94  ? 4.246   3.257   15.455  1.00 86.47 94  B 1 
ATOM 3817 C CD  . PRO B 2 94  ? 5.088   3.238   14.190  1.00 88.01 94  B 1 
ATOM 3818 N N   . ILE B 2 95  ? 6.670   7.113   16.317  1.00 90.62 95  B 1 
ATOM 3819 C CA  . ILE B 2 95  ? 7.862   7.697   16.937  1.00 91.49 95  B 1 
ATOM 3820 C C   . ILE B 2 95  ? 8.240   6.863   18.165  1.00 91.35 95  B 1 
ATOM 3821 O O   . ILE B 2 95  ? 7.389   6.520   18.983  1.00 90.17 95  B 1 
ATOM 3822 C CB  . ILE B 2 95  ? 7.632   9.185   17.272  1.00 91.22 95  B 1 
ATOM 3823 C CG1 . ILE B 2 95  ? 7.470   9.989   15.960  1.00 89.35 95  B 1 
ATOM 3824 C CG2 . ILE B 2 95  ? 8.796   9.756   18.113  1.00 88.09 95  B 1 
ATOM 3825 C CD1 . ILE B 2 95  ? 7.011   11.437  16.157  1.00 85.84 95  B 1 
ATOM 3826 N N   . PHE B 2 96  ? 9.523   6.597   18.323  1.00 91.38 96  B 1 
ATOM 3827 C CA  . PHE B 2 96  ? 10.062  5.907   19.493  1.00 92.00 96  B 1 
ATOM 3828 C C   . PHE B 2 96  ? 11.328  6.599   20.024  1.00 92.95 96  B 1 
ATOM 3829 O O   . PHE B 2 96  ? 11.994  7.330   19.286  1.00 92.84 96  B 1 
ATOM 3830 C CB  . PHE B 2 96  ? 10.282  4.424   19.165  1.00 91.91 96  B 1 
ATOM 3831 C CG  . PHE B 2 96  ? 11.315  4.147   18.092  1.00 91.74 96  B 1 
ATOM 3832 C CD1 . PHE B 2 96  ? 10.928  4.068   16.737  1.00 84.32 96  B 1 
ATOM 3833 C CD2 . PHE B 2 96  ? 12.659  3.929   18.443  1.00 83.26 96  B 1 
ATOM 3834 C CE1 . PHE B 2 96  ? 11.877  3.765   15.749  1.00 82.90 96  B 1 
ATOM 3835 C CE2 . PHE B 2 96  ? 13.614  3.628   17.458  1.00 83.38 96  B 1 
ATOM 3836 C CZ  . PHE B 2 96  ? 13.222  3.541   16.107  1.00 90.02 96  B 1 
ATOM 3837 N N   . PRO B 2 97  ? 11.681  6.407   21.302  1.00 90.87 97  B 1 
ATOM 3838 C CA  . PRO B 2 97  ? 12.851  7.040   21.892  1.00 89.73 97  B 1 
ATOM 3839 C C   . PRO B 2 97  ? 14.146  6.681   21.156  1.00 89.68 97  B 1 
ATOM 3840 O O   . PRO B 2 97  ? 14.407  5.511   20.904  1.00 88.47 97  B 1 
ATOM 3841 C CB  . PRO B 2 97  ? 12.885  6.572   23.347  1.00 88.67 97  B 1 
ATOM 3842 C CG  . PRO B 2 97  ? 11.429  6.214   23.640  1.00 86.69 97  B 1 
ATOM 3843 C CD  . PRO B 2 97  ? 10.941  5.661   22.310  1.00 89.46 97  B 1 
ATOM 3844 N N   . ASN B 2 98  ? 14.974  7.691   20.868  1.00 90.97 98  B 1 
ATOM 3845 C CA  . ASN B 2 98  ? 16.250  7.547   20.158  1.00 91.93 98  B 1 
ATOM 3846 C C   . ASN B 2 98  ? 16.110  6.895   18.770  1.00 93.45 98  B 1 
ATOM 3847 O O   . ASN B 2 98  ? 16.982  6.145   18.331  1.00 92.31 98  B 1 
ATOM 3848 C CB  . ASN B 2 98  ? 17.291  6.847   21.049  1.00 90.11 98  B 1 
ATOM 3849 C CG  . ASN B 2 98  ? 17.388  7.428   22.448  1.00 81.93 98  B 1 
ATOM 3850 O OD1 . ASN B 2 98  ? 17.506  8.618   22.665  1.00 73.14 98  B 1 
ATOM 3851 N ND2 . ASN B 2 98  ? 17.326  6.585   23.457  1.00 69.20 98  B 1 
ATOM 3852 N N   . MET B 2 99  ? 15.013  7.167   18.068  1.00 94.38 99  B 1 
ATOM 3853 C CA  . MET B 2 99  ? 14.777  6.567   16.751  1.00 95.09 99  B 1 
ATOM 3854 C C   . MET B 2 99  ? 15.816  6.965   15.704  1.00 95.98 99  B 1 
ATOM 3855 O O   . MET B 2 99  ? 16.088  6.189   14.804  1.00 95.38 99  B 1 
ATOM 3856 C CB  . MET B 2 99  ? 13.352  6.857   16.276  1.00 92.62 99  B 1 
ATOM 3857 C CG  . MET B 2 99  ? 13.145  8.275   15.726  1.00 89.00 99  B 1 
ATOM 3858 S SD  . MET B 2 99  ? 11.423  8.650   15.268  1.00 90.68 99  B 1 
ATOM 3859 C CE  . MET B 2 99  ? 11.129  7.416   13.974  1.00 84.91 99  B 1 
ATOM 3860 N N   . HIS B 2 100 ? 16.444  8.142   15.829  1.00 95.06 100 B 1 
ATOM 3861 C CA  . HIS B 2 100 ? 17.544  8.537   14.951  1.00 95.99 100 B 1 
ATOM 3862 C C   . HIS B 2 100 ? 18.748  7.618   15.132  1.00 96.55 100 B 1 
ATOM 3863 O O   . HIS B 2 100 ? 19.247  7.058   14.162  1.00 96.43 100 B 1 
ATOM 3864 C CB  . HIS B 2 100 ? 17.940  9.991   15.205  1.00 96.03 100 B 1 
ATOM 3865 C CG  . HIS B 2 100 ? 19.212  10.370  14.488  1.00 96.49 100 B 1 
ATOM 3866 N ND1 . HIS B 2 100 ? 19.369  10.513  13.128  1.00 88.45 100 B 1 
ATOM 3867 C CD2 . HIS B 2 100 ? 20.457  10.532  15.049  1.00 87.71 100 B 1 
ATOM 3868 C CE1 . HIS B 2 100 ? 20.667  10.758  12.877  1.00 91.92 100 B 1 
ATOM 3869 N NE2 . HIS B 2 100 ? 21.362  10.780  14.023  1.00 93.18 100 B 1 
ATOM 3870 N N   . GLU B 2 101 ? 19.182  7.440   16.369  1.00 95.38 101 B 1 
ATOM 3871 C CA  . GLU B 2 101 ? 20.334  6.608   16.714  1.00 95.16 101 B 1 
ATOM 3872 C C   . GLU B 2 101 ? 20.107  5.145   16.308  1.00 95.70 101 B 1 
ATOM 3873 O O   . GLU B 2 101 ? 20.992  4.527   15.718  1.00 95.14 101 B 1 
ATOM 3874 C CB  . GLU B 2 101 ? 20.624  6.717   18.225  1.00 94.68 101 B 1 
ATOM 3875 C CG  . GLU B 2 101 ? 21.113  8.100   18.698  1.00 89.38 101 B 1 
ATOM 3876 C CD  . GLU B 2 101 ? 20.036  9.190   18.884  1.00 84.33 101 B 1 
ATOM 3877 O OE1 . GLU B 2 101 ? 20.421  10.315  19.269  1.00 73.95 101 B 1 
ATOM 3878 O OE2 . GLU B 2 101 ? 18.832  8.927   18.651  1.00 78.51 101 B 1 
ATOM 3879 N N   . ALA B 2 102 ? 18.916  4.628   16.568  1.00 94.73 102 B 1 
ATOM 3880 C CA  . ALA B 2 102 ? 18.548  3.275   16.170  1.00 94.73 102 B 1 
ATOM 3881 C C   . ALA B 2 102 ? 18.520  3.106   14.639  1.00 95.36 102 B 1 
ATOM 3882 O O   . ALA B 2 102 ? 19.072  2.141   14.112  1.00 95.33 102 B 1 
ATOM 3883 C CB  . ALA B 2 102 ? 17.193  2.941   16.805  1.00 94.72 102 B 1 
ATOM 3884 N N   . SER B 2 103 ? 17.942  4.068   13.926  1.00 96.41 103 B 1 
ATOM 3885 C CA  . SER B 2 103 ? 17.861  4.037   12.459  1.00 96.57 103 B 1 
ATOM 3886 C C   . SER B 2 103 ? 19.229  4.248   11.803  1.00 96.96 103 B 1 
ATOM 3887 O O   . SER B 2 103 ? 19.591  3.537   10.872  1.00 97.09 103 B 1 
ATOM 3888 C CB  . SER B 2 103 ? 16.879  5.098   11.949  1.00 96.57 103 B 1 
ATOM 3889 O OG  . SER B 2 103 ? 15.630  4.995   12.599  1.00 92.85 103 B 1 
ATOM 3890 N N   . ALA B 2 104 ? 20.031  5.185   12.323  1.00 96.55 104 B 1 
ATOM 3891 C CA  . ALA B 2 104 ? 21.389  5.436   11.841  1.00 96.91 104 B 1 
ATOM 3892 C C   . ALA B 2 104 ? 22.334  4.254   12.113  1.00 97.06 104 B 1 
ATOM 3893 O O   . ALA B 2 104 ? 23.278  4.033   11.357  1.00 97.00 104 B 1 
ATOM 3894 C CB  . ALA B 2 104 ? 21.902  6.730   12.481  1.00 97.09 104 B 1 
ATOM 3895 N N   . LEU B 2 105 ? 22.073  3.471   13.162  1.00 96.44 105 B 1 
ATOM 3896 C CA  . LEU B 2 105 ? 22.786  2.218   13.402  1.00 96.35 105 B 1 
ATOM 3897 C C   . LEU B 2 105 ? 22.473  1.179   12.319  1.00 96.72 105 B 1 
ATOM 3898 O O   . LEU B 2 105 ? 23.392  0.506   11.861  1.00 96.73 105 B 1 
ATOM 3899 C CB  . LEU B 2 105 ? 22.442  1.687   14.802  1.00 96.19 105 B 1 
ATOM 3900 C CG  . LEU B 2 105 ? 23.232  0.419   15.193  1.00 94.37 105 B 1 
ATOM 3901 C CD1 . LEU B 2 105 ? 24.706  0.724   15.437  1.00 86.74 105 B 1 
ATOM 3902 C CD2 . LEU B 2 105 ? 22.650  -0.178  16.472  1.00 87.00 105 B 1 
ATOM 3903 N N   . LEU B 2 106 ? 21.218  1.068   11.884  1.00 96.79 106 B 1 
ATOM 3904 C CA  . LEU B 2 106 ? 20.842  0.146   10.805  1.00 96.82 106 B 1 
ATOM 3905 C C   . LEU B 2 106 ? 21.493  0.548   9.473   1.00 97.37 106 B 1 
ATOM 3906 O O   . LEU B 2 106 ? 22.085  -0.302  8.812   1.00 97.33 106 B 1 
ATOM 3907 C CB  . LEU B 2 106 ? 19.311  0.041   10.676  1.00 96.44 106 B 1 
ATOM 3908 C CG  . LEU B 2 106 ? 18.576  -0.502  11.921  1.00 94.07 106 B 1 
ATOM 3909 C CD1 . LEU B 2 106 ? 17.106  -0.724  11.577  1.00 85.82 106 B 1 
ATOM 3910 C CD2 . LEU B 2 106 ? 19.146  -1.814  12.449  1.00 85.99 106 B 1 
ATOM 3911 N N   . VAL B 2 107 ? 21.499  1.833   9.137   1.00 97.27 107 B 1 
ATOM 3912 C CA  . VAL B 2 107 ? 22.233  2.324   7.955   1.00 97.72 107 B 1 
ATOM 3913 C C   . VAL B 2 107 ? 23.731  2.029   8.085   1.00 98.02 107 B 1 
ATOM 3914 O O   . VAL B 2 107 ? 24.336  1.442   7.192   1.00 98.19 107 B 1 
ATOM 3915 C CB  . VAL B 2 107 ? 22.002  3.829   7.725   1.00 97.84 107 B 1 
ATOM 3916 C CG1 . VAL B 2 107 ? 22.780  4.321   6.497   1.00 94.59 107 B 1 
ATOM 3917 C CG2 . VAL B 2 107 ? 20.519  4.138   7.495   1.00 88.86 107 B 1 
ATOM 3918 N N   . GLY B 2 108 ? 24.327  2.373   9.223   1.00 97.71 108 B 1 
ATOM 3919 C CA  . GLY B 2 108 ? 25.745  2.121   9.478   1.00 97.63 108 B 1 
ATOM 3920 C C   . GLY B 2 108 ? 26.116  0.638   9.473   1.00 97.89 108 B 1 
ATOM 3921 O O   . GLY B 2 108 ? 27.252  0.295   9.142   1.00 97.81 108 B 1 
ATOM 3922 N N   . SER B 2 109 ? 25.174  -0.244  9.802   1.00 97.86 109 B 1 
ATOM 3923 C CA  . SER B 2 109 ? 25.384  -1.690  9.728   1.00 97.86 109 B 1 
ATOM 3924 C C   . SER B 2 109 ? 25.461  -2.194  8.286   1.00 98.16 109 B 1 
ATOM 3925 O O   . SER B 2 109 ? 26.348  -2.991  7.974   1.00 98.13 109 B 1 
ATOM 3926 C CB  . SER B 2 109 ? 24.342  -2.437  10.568  1.00 97.43 109 B 1 
ATOM 3927 O OG  . SER B 2 109 ? 23.034  -2.386  10.063  1.00 93.44 109 B 1 
ATOM 3928 N N   . THR B 2 110 ? 24.647  -1.650  7.390   1.00 98.08 110 B 1 
ATOM 3929 C CA  . THR B 2 110 ? 24.753  -1.954  5.953   1.00 98.32 110 B 1 
ATOM 3930 C C   . THR B 2 110 ? 26.021  -1.348  5.345   1.00 98.39 110 B 1 
ATOM 3931 O O   . THR B 2 110 ? 26.739  -2.036  4.623   1.00 98.42 110 B 1 
ATOM 3932 C CB  . THR B 2 110 ? 23.488  -1.525  5.197   1.00 98.35 110 B 1 
ATOM 3933 O OG1 . THR B 2 110 ? 22.387  -2.168  5.806   1.00 94.48 110 B 1 
ATOM 3934 C CG2 . THR B 2 110 ? 23.503  -1.979  3.742   1.00 89.81 110 B 1 
ATOM 3935 N N   . LEU B 2 111 ? 26.399  -0.129  5.730   1.00 98.11 111 B 1 
ATOM 3936 C CA  . LEU B 2 111 ? 27.690  0.458   5.340   1.00 98.04 111 B 1 
ATOM 3937 C C   . LEU B 2 111 ? 28.886  -0.368  5.845   1.00 97.82 111 B 1 
ATOM 3938 O O   . LEU B 2 111 ? 29.893  -0.490  5.148   1.00 97.60 111 B 1 
ATOM 3939 C CB  . LEU B 2 111 ? 27.793  1.899   5.862   1.00 98.20 111 B 1 
ATOM 3940 C CG  . LEU B 2 111 ? 26.771  2.890   5.268   1.00 97.69 111 B 1 
ATOM 3941 C CD1 . LEU B 2 111 ? 26.989  4.269   5.888   1.00 93.53 111 B 1 
ATOM 3942 C CD2 . LEU B 2 111 ? 26.893  3.022   3.756   1.00 93.36 111 B 1 
ATOM 3943 N N   . THR B 2 112 ? 28.765  -0.962  7.027   1.00 97.84 112 B 1 
ATOM 3944 C CA  . THR B 2 112 ? 29.786  -1.873  7.571   1.00 97.47 112 B 1 
ATOM 3945 C C   . THR B 2 112 ? 29.898  -3.148  6.731   1.00 97.41 112 B 1 
ATOM 3946 O O   . THR B 2 112 ? 31.010  -3.598  6.462   1.00 97.06 112 B 1 
ATOM 3947 C CB  . THR B 2 112 ? 29.487  -2.219  9.040   1.00 97.37 112 B 1 
ATOM 3948 O OG1 . THR B 2 112 ? 29.462  -1.039  9.815   1.00 94.05 112 B 1 
ATOM 3949 C CG2 . THR B 2 112 ? 30.541  -3.124  9.675   1.00 92.92 112 B 1 
ATOM 3950 N N   . ALA B 2 113 ? 28.774  -3.697  6.275   1.00 98.11 113 B 1 
ATOM 3951 C CA  . ALA B 2 113 ? 28.764  -4.833  5.352   1.00 98.16 113 B 1 
ATOM 3952 C C   . ALA B 2 113 ? 29.403  -4.472  3.997   1.00 98.08 113 B 1 
ATOM 3953 O O   . ALA B 2 113 ? 30.249  -5.210  3.496   1.00 98.00 113 B 1 
ATOM 3954 C CB  . ALA B 2 113 ? 27.321  -5.330  5.196   1.00 98.30 113 B 1 
ATOM 3955 N N   . VAL B 2 114 ? 29.072  -3.300  3.451   1.00 98.32 114 B 1 
ATOM 3956 C CA  . VAL B 2 114 ? 29.688  -2.770  2.221   1.00 98.23 114 B 1 
ATOM 3957 C C   . VAL B 2 114 ? 31.206  -2.673  2.365   1.00 97.94 114 B 1 
ATOM 3958 O O   . VAL B 2 114 ? 31.936  -3.213  1.537   1.00 97.77 114 B 1 
ATOM 3959 C CB  . VAL B 2 114 ? 29.093  -1.396  1.859   1.00 98.23 114 B 1 
ATOM 3960 C CG1 . VAL B 2 114 ? 29.879  -0.685  0.747   1.00 96.34 114 B 1 
ATOM 3961 C CG2 . VAL B 2 114 ? 27.645  -1.530  1.384   1.00 94.42 114 B 1 
ATOM 3962 N N   . ASP B 2 115 ? 31.696  -2.022  3.417   1.00 98.00 115 B 1 
ATOM 3963 C CA  . ASP B 2 115 ? 33.135  -1.850  3.622   1.00 97.30 115 B 1 
ATOM 3964 C C   . ASP B 2 115 ? 33.853  -3.185  3.868   1.00 96.94 115 B 1 
ATOM 3965 O O   . ASP B 2 115 ? 34.983  -3.353  3.413   1.00 96.08 115 B 1 
ATOM 3966 C CB  . ASP B 2 115 ? 33.394  -0.861  4.772   1.00 96.83 115 B 1 
ATOM 3967 C CG  . ASP B 2 115 ? 33.267  0.617   4.371   1.00 95.65 115 B 1 
ATOM 3968 O OD1 . ASP B 2 115 ? 33.475  0.964   3.183   1.00 90.33 115 B 1 
ATOM 3969 O OD2 . ASP B 2 115 ? 33.113  1.479   5.263   1.00 90.14 115 B 1 
ATOM 3970 N N   . ALA B 2 116 ? 33.210  -4.144  4.535   1.00 97.63 116 B 1 
ATOM 3971 C CA  . ALA B 2 116 ? 33.783  -5.474  4.731   1.00 97.19 116 B 1 
ATOM 3972 C C   . ALA B 2 116 ? 34.055  -6.183  3.392   1.00 97.08 116 B 1 
ATOM 3973 O O   . ALA B 2 116 ? 35.122  -6.770  3.213   1.00 96.16 116 B 1 
ATOM 3974 C CB  . ALA B 2 116 ? 32.849  -6.296  5.629   1.00 96.87 116 B 1 
ATOM 3975 N N   . VAL B 2 117 ? 33.128  -6.078  2.446   1.00 97.56 117 B 1 
ATOM 3976 C CA  . VAL B 2 117 ? 33.269  -6.696  1.116   1.00 97.62 117 B 1 
ATOM 3977 C C   . VAL B 2 117 ? 34.191  -5.876  0.212   1.00 97.35 117 B 1 
ATOM 3978 O O   . VAL B 2 117 ? 35.155  -6.405  -0.340  1.00 96.86 117 B 1 
ATOM 3979 C CB  . VAL B 2 117 ? 31.890  -6.918  0.467   1.00 97.57 117 B 1 
ATOM 3980 C CG1 . VAL B 2 117 ? 32.008  -7.498  -0.946  1.00 94.35 117 B 1 
ATOM 3981 C CG2 . VAL B 2 117 ? 31.059  -7.901  1.302   1.00 91.95 117 B 1 
ATOM 3982 N N   . LEU B 2 118 ? 33.941  -4.583  0.072   1.00 96.99 118 B 1 
ATOM 3983 C CA  . LEU B 2 118 ? 34.634  -3.761  -0.924  1.00 96.88 118 B 1 
ATOM 3984 C C   . LEU B 2 118 ? 36.061  -3.365  -0.524  1.00 95.96 118 B 1 
ATOM 3985 O O   . LEU B 2 118 ? 36.855  -2.993  -1.392  1.00 93.98 118 B 1 
ATOM 3986 C CB  . LEU B 2 118 ? 33.776  -2.543  -1.288  1.00 97.21 118 B 1 
ATOM 3987 C CG  . LEU B 2 118 ? 32.397  -2.885  -1.884  1.00 96.98 118 B 1 
ATOM 3988 C CD1 . LEU B 2 118 ? 31.732  -1.601  -2.373  1.00 93.72 118 B 1 
ATOM 3989 C CD2 . LEU B 2 118 ? 32.469  -3.849  -3.071  1.00 93.49 118 B 1 
ATOM 3990 N N   . SER B 2 119 ? 36.420  -3.496  0.754   1.00 96.08 119 B 1 
ATOM 3991 C CA  . SER B 2 119 ? 37.823  -3.439  1.187   1.00 94.93 119 B 1 
ATOM 3992 C C   . SER B 2 119 ? 38.594  -4.735  0.919   1.00 94.43 119 B 1 
ATOM 3993 O O   . SER B 2 119 ? 39.816  -4.757  1.060   1.00 91.58 119 B 1 
ATOM 3994 C CB  . SER B 2 119 ? 37.912  -3.080  2.671   1.00 94.08 119 B 1 
ATOM 3995 O OG  . SER B 2 119 ? 37.455  -4.142  3.488   1.00 90.73 119 B 1 
ATOM 3996 N N   . GLY B 2 120 ? 37.890  -5.817  0.568   1.00 93.96 120 B 1 
ATOM 3997 C CA  . GLY B 2 120 ? 38.456  -7.158  0.424   1.00 92.97 120 B 1 
ATOM 3998 C C   . GLY B 2 120 ? 38.651  -7.910  1.746   1.00 93.74 120 B 1 
ATOM 3999 O O   . GLY B 2 120 ? 39.297  -8.954  1.755   1.00 90.93 120 B 1 
ATOM 4000 N N   . ALA B 2 121 ? 38.113  -7.404  2.857   1.00 94.05 121 B 1 
ATOM 4001 C CA  . ALA B 2 121 ? 38.179  -8.092  4.148   1.00 93.73 121 B 1 
ATOM 4002 C C   . ALA B 2 121 ? 37.270  -9.333  4.213   1.00 94.19 121 B 1 
ATOM 4003 O O   . ALA B 2 121 ? 37.569  -10.278 4.945   1.00 91.70 121 B 1 
ATOM 4004 C CB  . ALA B 2 121 ? 37.834  -7.094  5.256   1.00 92.54 121 B 1 
ATOM 4005 N N   . ALA B 2 122 ? 36.198  -9.327  3.446   1.00 95.74 122 B 1 
ATOM 4006 C CA  . ALA B 2 122 ? 35.296  -10.451 3.257   1.00 96.47 122 B 1 
ATOM 4007 C C   . ALA B 2 122 ? 34.894  -10.565 1.784   1.00 96.87 122 B 1 
ATOM 4008 O O   . ALA B 2 122 ? 34.897  -9.584  1.048   1.00 95.90 122 B 1 
ATOM 4009 C CB  . ALA B 2 122 ? 34.075  -10.271 4.168   1.00 95.73 122 B 1 
ATOM 4010 N N   . GLU B 2 123 ? 34.545  -11.768 1.360   1.00 96.76 123 B 1 
ATOM 4011 C CA  . GLU B 2 123 ? 34.023  -12.015 0.015   1.00 96.33 123 B 1 
ATOM 4012 C C   . GLU B 2 123 ? 32.539  -11.631 -0.068  1.00 97.14 123 B 1 
ATOM 4013 O O   . GLU B 2 123 ? 32.118  -10.948 -0.997  1.00 96.07 123 B 1 
ATOM 4014 C CB  . GLU B 2 123 ? 34.278  -13.491 -0.315  1.00 93.69 123 B 1 
ATOM 4015 C CG  . GLU B 2 123 ? 34.090  -13.826 -1.804  1.00 83.03 123 B 1 
ATOM 4016 C CD  . GLU B 2 123 ? 34.570  -15.261 -2.110  1.00 81.22 123 B 1 
ATOM 4017 O OE1 . GLU B 2 123 ? 35.134  -15.467 -3.206  1.00 74.09 123 B 1 
ATOM 4018 O OE2 . GLU B 2 123 ? 34.420  -16.146 -1.228  1.00 74.31 123 B 1 
ATOM 4019 N N   . HIS B 2 124 ? 31.793  -12.007 0.966   1.00 97.41 124 B 1 
ATOM 4020 C CA  . HIS B 2 124 ? 30.378  -11.693 1.128   1.00 97.79 124 B 1 
ATOM 4021 C C   . HIS B 2 124 ? 30.113  -11.125 2.524   1.00 97.94 124 B 1 
ATOM 4022 O O   . HIS B 2 124 ? 30.841  -11.418 3.473   1.00 97.50 124 B 1 
ATOM 4023 C CB  . HIS B 2 124 ? 29.529  -12.950 0.886   1.00 97.39 124 B 1 
ATOM 4024 C CG  . HIS B 2 124 ? 29.940  -13.780 -0.297  1.00 97.53 124 B 1 
ATOM 4025 N ND1 . HIS B 2 124 ? 30.192  -13.321 -1.569  1.00 91.73 124 B 1 
ATOM 4026 C CD2 . HIS B 2 124 ? 30.188  -15.133 -0.307  1.00 90.85 124 B 1 
ATOM 4027 C CE1 . HIS B 2 124 ? 30.589  -14.367 -2.315  1.00 93.08 124 B 1 
ATOM 4028 N NE2 . HIS B 2 124 ? 30.596  -15.484 -1.586  1.00 94.12 124 B 1 
ATOM 4029 N N   . ALA B 2 125 ? 29.057  -10.343 2.667   1.00 98.15 125 B 1 
ATOM 4030 C CA  . ALA B 2 125 ? 28.605  -9.852  3.962   1.00 98.39 125 B 1 
ATOM 4031 C C   . ALA B 2 125 ? 27.080  -9.888  4.089   1.00 98.51 125 B 1 
ATOM 4032 O O   . ALA B 2 125 ? 26.360  -9.585  3.138   1.00 98.43 125 B 1 
ATOM 4033 C CB  . ALA B 2 125 ? 29.163  -8.450  4.211   1.00 98.19 125 B 1 
ATOM 4034 N N   . LEU B 2 126 ? 26.608  -10.209 5.288   1.00 98.27 126 B 1 
ATOM 4035 C CA  . LEU B 2 126 ? 25.191  -10.228 5.640   1.00 98.36 126 B 1 
ATOM 4036 C C   . LEU B 2 126 ? 24.919  -9.263  6.793   1.00 98.34 126 B 1 
ATOM 4037 O O   . LEU B 2 126 ? 25.557  -9.347  7.844   1.00 98.24 126 B 1 
ATOM 4038 C CB  . LEU B 2 126 ? 24.785  -11.673 5.979   1.00 98.35 126 B 1 
ATOM 4039 C CG  . LEU B 2 126 ? 23.318  -11.846 6.418   1.00 97.95 126 B 1 
ATOM 4040 C CD1 . LEU B 2 126 ? 22.324  -11.388 5.356   1.00 92.90 126 B 1 
ATOM 4041 C CD2 . LEU B 2 126 ? 23.039  -13.318 6.716   1.00 93.33 126 B 1 
ATOM 4042 N N   . ASN B 2 127 ? 23.941  -8.393  6.611   1.00 98.26 127 B 1 
ATOM 4043 C CA  . ASN B 2 127 ? 23.407  -7.514  7.643   1.00 98.17 127 B 1 
ATOM 4044 C C   . ASN B 2 127 ? 21.884  -7.658  7.743   1.00 98.24 127 B 1 
ATOM 4045 O O   . ASN B 2 127 ? 21.132  -6.920  7.104   1.00 97.87 127 B 1 
ATOM 4046 C CB  . ASN B 2 127 ? 23.813  -6.064  7.354   1.00 97.73 127 B 1 
ATOM 4047 C CG  . ASN B 2 127 ? 23.154  -5.133  8.357   1.00 97.20 127 B 1 
ATOM 4048 O OD1 . ASN B 2 127 ? 22.961  -5.467  9.523   1.00 84.89 127 B 1 
ATOM 4049 N ND2 . ASN B 2 127 ? 22.756  -3.959  7.926   1.00 83.45 127 B 1 
ATOM 4050 N N   . LEU B 2 128 ? 21.421  -8.559  8.587   1.00 97.85 128 B 1 
ATOM 4051 C CA  . LEU B 2 128 ? 19.982  -8.789  8.792   1.00 97.57 128 B 1 
ATOM 4052 C C   . LEU B 2 128 ? 19.253  -7.626  9.492   1.00 97.14 128 B 1 
ATOM 4053 O O   . LEU B 2 128 ? 18.022  -7.620  9.539   1.00 96.36 128 B 1 
ATOM 4054 C CB  . LEU B 2 128 ? 19.786  -10.097 9.569   1.00 97.76 128 B 1 
ATOM 4055 C CG  . LEU B 2 128 ? 20.270  -11.357 8.825   1.00 97.68 128 B 1 
ATOM 4056 C CD1 . LEU B 2 128 ? 20.174  -12.564 9.753   1.00 93.49 128 B 1 
ATOM 4057 C CD2 . LEU B 2 128 ? 19.442  -11.641 7.570   1.00 93.34 128 B 1 
ATOM 4058 N N   . GLY B 2 129 ? 19.990  -6.651  10.029  1.00 97.29 129 B 1 
ATOM 4059 C CA  . GLY B 2 129 ? 19.411  -5.439  10.608  1.00 96.65 129 B 1 
ATOM 4060 C C   . GLY B 2 129 ? 18.929  -4.418  9.570   1.00 96.76 129 B 1 
ATOM 4061 O O   . GLY B 2 129 ? 18.104  -3.572  9.906   1.00 95.73 129 B 1 
ATOM 4062 N N   . GLY B 2 130 ? 19.427  -4.503  8.338   1.00 97.03 130 B 1 
ATOM 4063 C CA  . GLY B 2 130 ? 19.069  -3.610  7.236   1.00 97.04 130 B 1 
ATOM 4064 C C   . GLY B 2 130 ? 17.934  -4.141  6.352   1.00 97.23 130 B 1 
ATOM 4065 O O   . GLY B 2 130 ? 17.244  -5.104  6.703   1.00 96.54 130 B 1 
ATOM 4066 N N   . GLY B 2 131 ? 17.776  -3.506  5.196   1.00 97.04 131 B 1 
ATOM 4067 C CA  . GLY B 2 131 ? 16.771  -3.849  4.184   1.00 96.92 131 B 1 
ATOM 4068 C C   . GLY B 2 131 ? 15.513  -2.976  4.236   1.00 96.98 131 B 1 
ATOM 4069 O O   . GLY B 2 131 ? 14.441  -3.422  3.826   1.00 95.69 131 B 1 
ATOM 4070 N N   . LEU B 2 132 ? 15.639  -1.754  4.738   1.00 96.03 132 B 1 
ATOM 4071 C CA  . LEU B 2 132 ? 14.511  -0.836  4.947   1.00 95.76 132 B 1 
ATOM 4072 C C   . LEU B 2 132 ? 14.157  -0.073  3.656   1.00 95.73 132 B 1 
ATOM 4073 O O   . LEU B 2 132 ? 14.356  1.139   3.538   1.00 93.27 132 B 1 
ATOM 4074 C CB  . LEU B 2 132 ? 14.816  0.088   6.136   1.00 95.17 132 B 1 
ATOM 4075 C CG  . LEU B 2 132 ? 15.150  -0.626  7.460   1.00 92.64 132 B 1 
ATOM 4076 C CD1 . LEU B 2 132 ? 15.358  0.420   8.551   1.00 81.84 132 B 1 
ATOM 4077 C CD2 . LEU B 2 132 ? 14.053  -1.577  7.932   1.00 80.97 132 B 1 
ATOM 4078 N N   . HIS B 2 133 ? 13.641  -0.795  2.683   1.00 94.86 133 B 1 
ATOM 4079 C CA  . HIS B 2 133 ? 13.518  -0.372  1.284   1.00 95.25 133 B 1 
ATOM 4080 C C   . HIS B 2 133 ? 12.414  0.653   0.974   1.00 95.23 133 B 1 
ATOM 4081 O O   . HIS B 2 133 ? 12.430  1.246   -0.100  1.00 93.20 133 B 1 
ATOM 4082 C CB  . HIS B 2 133 ? 13.388  -1.626  0.410   1.00 94.67 133 B 1 
ATOM 4083 C CG  . HIS B 2 133 ? 12.138  -2.457  0.586   1.00 94.97 133 B 1 
ATOM 4084 N ND1 . HIS B 2 133 ? 11.768  -3.481  -0.260  1.00 91.24 133 B 1 
ATOM 4085 C CD2 . HIS B 2 133 ? 11.185  -2.413  1.573   1.00 88.57 133 B 1 
ATOM 4086 C CE1 . HIS B 2 133 ? 10.630  -4.027  0.193   1.00 89.83 133 B 1 
ATOM 4087 N NE2 . HIS B 2 133 ? 10.244  -3.409  1.314   1.00 90.80 133 B 1 
ATOM 4088 N N   . HIS B 2 134 ? 11.497  0.920   1.905   1.00 94.39 134 B 1 
ATOM 4089 C CA  . HIS B 2 134 ? 10.427  1.914   1.731   1.00 93.82 134 B 1 
ATOM 4090 C C   . HIS B 2 134 ? 10.814  3.335   2.176   1.00 93.28 134 B 1 
ATOM 4091 O O   . HIS B 2 134 ? 10.050  4.279   1.992   1.00 91.37 134 B 1 
ATOM 4092 C CB  . HIS B 2 134 ? 9.166   1.458   2.477   1.00 93.42 134 B 1 
ATOM 4093 C CG  . HIS B 2 134 ? 8.604   0.152   1.995   1.00 93.43 134 B 1 
ATOM 4094 N ND1 . HIS B 2 134 ? 8.305   -0.175  0.691   1.00 87.78 134 B 1 
ATOM 4095 C CD2 . HIS B 2 134 ? 8.240   -0.924  2.774   1.00 85.50 134 B 1 
ATOM 4096 C CE1 . HIS B 2 134 ? 7.786   -1.413  0.686   1.00 87.99 134 B 1 
ATOM 4097 N NE2 . HIS B 2 134 ? 7.728   -1.898  1.937   1.00 88.46 134 B 1 
ATOM 4098 N N   . GLY B 2 135 ? 11.977  3.507   2.791   1.00 91.02 135 B 1 
ATOM 4099 C CA  . GLY B 2 135 ? 12.424  4.817   3.258   1.00 90.83 135 B 1 
ATOM 4100 C C   . GLY B 2 135 ? 12.695  5.763   2.081   1.00 91.27 135 B 1 
ATOM 4101 O O   . GLY B 2 135 ? 13.512  5.461   1.214   1.00 91.52 135 B 1 
ATOM 4102 N N   . PHE B 2 136 ? 12.045  6.931   2.079   1.00 92.70 136 B 1 
ATOM 4103 C CA  . PHE B 2 136 ? 12.260  7.964   1.068   1.00 92.04 136 B 1 
ATOM 4104 C C   . PHE B 2 136 ? 13.267  9.017   1.531   1.00 93.02 136 B 1 
ATOM 4105 O O   . PHE B 2 136 ? 13.531  9.182   2.717   1.00 92.41 136 B 1 
ATOM 4106 C CB  . PHE B 2 136 ? 10.927  8.613   0.685   1.00 89.76 136 B 1 
ATOM 4107 C CG  . PHE B 2 136 ? 9.959   7.658   0.026   1.00 87.48 136 B 1 
ATOM 4108 C CD1 . PHE B 2 136 ? 10.206  7.195   -1.282  1.00 77.63 136 B 1 
ATOM 4109 C CD2 . PHE B 2 136 ? 8.818   7.217   0.716   1.00 76.45 136 B 1 
ATOM 4110 C CE1 . PHE B 2 136 ? 9.318   6.291   -1.889  1.00 72.99 136 B 1 
ATOM 4111 C CE2 . PHE B 2 136 ? 7.926   6.314   0.111   1.00 73.22 136 B 1 
ATOM 4112 C CZ  . PHE B 2 136 ? 8.179   5.850   -1.193  1.00 77.61 136 B 1 
ATOM 4113 N N   . ARG B 2 137 ? 13.749  9.799   0.583   1.00 90.61 137 B 1 
ATOM 4114 C CA  . ARG B 2 137 ? 14.678  10.909  0.815   1.00 91.07 137 B 1 
ATOM 4115 C C   . ARG B 2 137 ? 14.246  11.839  1.957   1.00 92.56 137 B 1 
ATOM 4116 O O   . ARG B 2 137 ? 15.069  12.204  2.794   1.00 90.82 137 B 1 
ATOM 4117 C CB  . ARG B 2 137 ? 14.807  11.672  -0.515  1.00 88.94 137 B 1 
ATOM 4118 C CG  . ARG B 2 137 ? 15.774  12.850  -0.394  1.00 76.94 137 B 1 
ATOM 4119 C CD  . ARG B 2 137 ? 15.933  13.576  -1.720  1.00 74.45 137 B 1 
ATOM 4120 N NE  . ARG B 2 137 ? 16.752  14.769  -1.507  1.00 63.90 137 B 1 
ATOM 4121 C CZ  . ARG B 2 137 ? 17.413  15.472  -2.393  1.00 56.42 137 B 1 
ATOM 4122 N NH1 . ARG B 2 137 ? 17.345  15.217  -3.668  1.00 51.37 137 B 1 
ATOM 4123 N NH2 . ARG B 2 137 ? 18.153  16.447  -1.986  1.00 48.88 137 B 1 
ATOM 4124 N N   . GLY B 2 138 ? 12.986  12.219  1.995   1.00 90.27 138 B 1 
ATOM 4125 C CA  . GLY B 2 138 ? 12.442  13.178  2.959   1.00 89.34 138 B 1 
ATOM 4126 C C   . GLY B 2 138 ? 11.268  12.666  3.792   1.00 89.72 138 B 1 
ATOM 4127 O O   . GLY B 2 138 ? 10.604  13.479  4.434   1.00 87.84 138 B 1 
ATOM 4128 N N   . LYS B 2 139 ? 10.988  11.361  3.771   1.00 90.30 139 B 1 
ATOM 4129 C CA  . LYS B 2 139 ? 9.797   10.797  4.425   1.00 90.71 139 B 1 
ATOM 4130 C C   . LYS B 2 139 ? 9.998   9.334   4.840   1.00 92.25 139 B 1 
ATOM 4131 O O   . LYS B 2 139 ? 10.535  8.538   4.067   1.00 90.95 139 B 1 
ATOM 4132 C CB  . LYS B 2 139 ? 8.584   10.976  3.485   1.00 86.90 139 B 1 
ATOM 4133 C CG  . LYS B 2 139 ? 7.240   10.876  4.226   1.00 78.36 139 B 1 
ATOM 4134 C CD  . LYS B 2 139 ? 6.045   11.171  3.309   1.00 75.37 139 B 1 
ATOM 4135 C CE  . LYS B 2 139 ? 4.750   11.094  4.131   1.00 65.09 139 B 1 
ATOM 4136 N NZ  . LYS B 2 139 ? 3.522   11.354  3.332   1.00 57.34 139 B 1 
ATOM 4137 N N   . ALA B 2 140 ? 9.551   9.004   6.040   1.00 91.46 140 B 1 
ATOM 4138 C CA  . ALA B 2 140 ? 9.425   7.620   6.479   1.00 91.45 140 B 1 
ATOM 4139 C C   . ALA B 2 140 ? 8.199   6.967   5.815   1.00 90.16 140 B 1 
ATOM 4140 O O   . ALA B 2 140 ? 7.185   7.630   5.587   1.00 89.00 140 B 1 
ATOM 4141 C CB  . ALA B 2 140 ? 9.328   7.591   8.009   1.00 92.38 140 B 1 
ATOM 4142 N N   . SER B 2 141 ? 8.295   5.682   5.528   1.00 91.28 141 B 1 
ATOM 4143 C CA  . SER B 2 141 ? 7.204   4.908   4.932   1.00 90.83 141 B 1 
ATOM 4144 C C   . SER B 2 141 ? 7.376   3.422   5.246   1.00 91.38 141 B 1 
ATOM 4145 O O   . SER B 2 141 ? 8.508   2.952   5.375   1.00 90.51 141 B 1 
ATOM 4146 C CB  . SER B 2 141 ? 7.187   5.129   3.416   1.00 88.99 141 B 1 
ATOM 4147 O OG  . SER B 2 141 ? 6.055   4.516   2.841   1.00 84.48 141 B 1 
ATOM 4148 N N   . GLY B 2 142 ? 6.275   2.700   5.383   1.00 88.40 142 B 1 
ATOM 4149 C CA  . GLY B 2 142 ? 6.282   1.241   5.515   1.00 88.65 142 B 1 
ATOM 4150 C C   . GLY B 2 142 ? 7.285   0.696   6.537   1.00 90.15 142 B 1 
ATOM 4151 O O   . GLY B 2 142 ? 8.128   -0.133  6.205   1.00 88.61 142 B 1 
ATOM 4152 N N   . PHE B 2 143 ? 7.232   1.203   7.765   1.00 90.74 143 B 1 
ATOM 4153 C CA  . PHE B 2 143 ? 8.127   0.832   8.878   1.00 92.04 143 B 1 
ATOM 4154 C C   . PHE B 2 143 ? 9.594   1.270   8.721   1.00 93.29 143 B 1 
ATOM 4155 O O   . PHE B 2 143 ? 10.426  0.990   9.588   1.00 91.60 143 B 1 
ATOM 4156 C CB  . PHE B 2 143 ? 8.002   -0.672  9.201   1.00 90.68 143 B 1 
ATOM 4157 C CG  . PHE B 2 143 ? 6.616   -1.292  9.077   1.00 88.98 143 B 1 
ATOM 4158 C CD1 . PHE B 2 143 ? 5.462   -0.583  9.444   1.00 78.82 143 B 1 
ATOM 4159 C CD2 . PHE B 2 143 ? 6.481   -2.612  8.593   1.00 77.70 143 B 1 
ATOM 4160 C CE1 . PHE B 2 143 ? 4.186   -1.176  9.327   1.00 77.07 143 B 1 
ATOM 4161 C CE2 . PHE B 2 143 ? 5.211   -3.209  8.485   1.00 76.38 143 B 1 
ATOM 4162 C CZ  . PHE B 2 143 ? 4.063   -2.490  8.852   1.00 83.63 143 B 1 
ATOM 4163 N N   . CYS B 2 144 ? 9.918   1.980   7.648   1.00 92.97 144 B 1 
ATOM 4164 C CA  . CYS B 2 144 ? 11.274  2.368   7.291   1.00 93.83 144 B 1 
ATOM 4165 C C   . CYS B 2 144 ? 11.511  3.858   7.568   1.00 93.58 144 B 1 
ATOM 4166 O O   . CYS B 2 144 ? 10.905  4.726   6.939   1.00 93.76 144 B 1 
ATOM 4167 C CB  . CYS B 2 144 ? 11.522  2.004   5.822   1.00 93.69 144 B 1 
ATOM 4168 S SG  . CYS B 2 144 ? 11.221  0.232   5.523   1.00 90.67 144 B 1 
ATOM 4169 N N   . VAL B 2 145 ? 12.434  4.160   8.484   1.00 95.53 145 B 1 
ATOM 4170 C CA  . VAL B 2 145 ? 12.826  5.543   8.810   1.00 95.78 145 B 1 
ATOM 4171 C C   . VAL B 2 145 ? 13.914  6.028   7.852   1.00 95.96 145 B 1 
ATOM 4172 O O   . VAL B 2 145 ? 13.695  6.984   7.111   1.00 95.77 145 B 1 
ATOM 4173 C CB  . VAL B 2 145 ? 13.252  5.668   10.283  1.00 95.64 145 B 1 
ATOM 4174 C CG1 . VAL B 2 145 ? 13.685  7.100   10.622  1.00 91.01 145 B 1 
ATOM 4175 C CG2 . VAL B 2 145 ? 12.102  5.290   11.225  1.00 88.45 145 B 1 
ATOM 4176 N N   . TYR B 2 146 ? 15.062  5.365   7.845   1.00 96.96 146 B 1 
ATOM 4177 C CA  . TYR B 2 146 ? 16.133  5.606   6.875   1.00 97.17 146 B 1 
ATOM 4178 C C   . TYR B 2 146 ? 16.283  4.399   5.948   1.00 97.05 146 B 1 
ATOM 4179 O O   . TYR B 2 146 ? 16.212  3.259   6.396   1.00 96.58 146 B 1 
ATOM 4180 C CB  . TYR B 2 146 ? 17.454  5.911   7.592   1.00 97.30 146 B 1 
ATOM 4181 C CG  . TYR B 2 146 ? 17.479  7.155   8.460   1.00 97.69 146 B 1 
ATOM 4182 C CD1 . TYR B 2 146 ? 16.894  8.364   8.027   1.00 93.05 146 B 1 
ATOM 4183 C CD2 . TYR B 2 146 ? 18.125  7.121   9.713   1.00 90.57 146 B 1 
ATOM 4184 C CE1 . TYR B 2 146 ? 16.937  9.518   8.833   1.00 91.52 146 B 1 
ATOM 4185 C CE2 . TYR B 2 146 ? 18.183  8.269   10.526  1.00 90.95 146 B 1 
ATOM 4186 C CZ  . TYR B 2 146 ? 17.580  9.465   10.086  1.00 97.49 146 B 1 
ATOM 4187 O OH  . TYR B 2 146 ? 17.618  10.579  10.883  1.00 97.16 146 B 1 
ATOM 4188 N N   . ASN B 2 147 ? 16.525  4.665   4.673   1.00 97.32 147 B 1 
ATOM 4189 C CA  . ASN B 2 147 ? 16.715  3.625   3.667   1.00 97.77 147 B 1 
ATOM 4190 C C   . ASN B 2 147 ? 18.188  3.198   3.605   1.00 98.09 147 B 1 
ATOM 4191 O O   . ASN B 2 147 ? 18.987  3.770   2.860   1.00 98.05 147 B 1 
ATOM 4192 C CB  . ASN B 2 147 ? 16.155  4.129   2.332   1.00 97.49 147 B 1 
ATOM 4193 C CG  . ASN B 2 147 ? 16.020  3.018   1.308   1.00 97.23 147 B 1 
ATOM 4194 O OD1 . ASN B 2 147 ? 16.842  2.120   1.196   1.00 91.40 147 B 1 
ATOM 4195 N ND2 . ASN B 2 147 ? 14.966  3.067   0.526   1.00 89.32 147 B 1 
ATOM 4196 N N   . ASP B 2 148 ? 18.540  2.212   4.400   1.00 98.00 148 B 1 
ATOM 4197 C CA  . ASP B 2 148 ? 19.921  1.737   4.507   1.00 98.17 148 B 1 
ATOM 4198 C C   . ASP B 2 148 ? 20.462  1.189   3.184   1.00 98.45 148 B 1 
ATOM 4199 O O   . ASP B 2 148 ? 21.620  1.443   2.845   1.00 98.41 148 B 1 
ATOM 4200 C CB  . ASP B 2 148 ? 20.024  0.690   5.622   1.00 97.96 148 B 1 
ATOM 4201 C CG  . ASP B 2 148 ? 19.357  -0.635  5.254   1.00 97.88 148 B 1 
ATOM 4202 O OD1 . ASP B 2 148 ? 18.113  -0.693  5.256   1.00 89.18 148 B 1 
ATOM 4203 O OD2 . ASP B 2 148 ? 20.103  -1.594  4.951   1.00 91.12 148 B 1 
ATOM 4204 N N   . SER B 2 149 ? 19.635  0.505   2.411   1.00 98.32 149 B 1 
ATOM 4205 C CA  . SER B 2 149 ? 20.015  -0.021  1.101   1.00 98.30 149 B 1 
ATOM 4206 C C   . SER B 2 149 ? 20.313  1.104   0.105   1.00 98.53 149 B 1 
ATOM 4207 O O   . SER B 2 149 ? 21.342  1.068   -0.565  1.00 98.37 149 B 1 
ATOM 4208 C CB  . SER B 2 149 ? 18.911  -0.928  0.549   1.00 97.70 149 B 1 
ATOM 4209 O OG  . SER B 2 149 ? 18.720  -2.042  1.406   1.00 93.75 149 B 1 
ATOM 4210 N N   . ALA B 2 150 ? 19.468  2.134   0.051   1.00 97.93 150 B 1 
ATOM 4211 C CA  . ALA B 2 150 ? 19.699  3.280   -0.825  1.00 97.92 150 B 1 
ATOM 4212 C C   . ALA B 2 150 ? 20.975  4.044   -0.428  1.00 98.10 150 B 1 
ATOM 4213 O O   . ALA B 2 150 ? 21.834  4.293   -1.274  1.00 98.20 150 B 1 
ATOM 4214 C CB  . ALA B 2 150 ? 18.456  4.180   -0.817  1.00 97.77 150 B 1 
ATOM 4215 N N   . VAL B 2 151 ? 21.157  4.333   0.860   1.00 98.00 151 B 1 
ATOM 4216 C CA  . VAL B 2 151 ? 22.389  4.980   1.353   1.00 98.10 151 B 1 
ATOM 4217 C C   . VAL B 2 151 ? 23.620  4.127   1.025   1.00 98.21 151 B 1 
ATOM 4218 O O   . VAL B 2 151 ? 24.618  4.652   0.539   1.00 98.28 151 B 1 
ATOM 4219 C CB  . VAL B 2 151 ? 22.307  5.269   2.866   1.00 98.15 151 B 1 
ATOM 4220 C CG1 . VAL B 2 151 ? 23.622  5.841   3.411   1.00 95.59 151 B 1 
ATOM 4221 C CG2 . VAL B 2 151 ? 21.212  6.299   3.185   1.00 91.43 151 B 1 
ATOM 4222 N N   . ALA B 2 152 ? 23.547  2.824   1.231   1.00 98.51 152 B 1 
ATOM 4223 C CA  . ALA B 2 152 ? 24.649  1.914   0.935   1.00 98.49 152 B 1 
ATOM 4224 C C   . ALA B 2 152 ? 24.992  1.872   -0.560  1.00 98.51 152 B 1 
ATOM 4225 O O   . ALA B 2 152 ? 26.169  1.896   -0.918  1.00 98.44 152 B 1 
ATOM 4226 C CB  . ALA B 2 152 ? 24.287  0.524   1.460   1.00 98.41 152 B 1 
ATOM 4227 N N   . ILE B 2 153 ? 24.000  1.857   -1.430  1.00 98.41 153 B 1 
ATOM 4228 C CA  . ILE B 2 153 ? 24.217  1.880   -2.883  1.00 98.39 153 B 1 
ATOM 4229 C C   . ILE B 2 153 ? 24.870  3.199   -3.308  1.00 98.19 153 B 1 
ATOM 4230 O O   . ILE B 2 153 ? 25.871  3.178   -4.027  1.00 98.12 153 B 1 
ATOM 4231 C CB  . ILE B 2 153 ? 22.900  1.605   -3.634  1.00 98.49 153 B 1 
ATOM 4232 C CG1 . ILE B 2 153 ? 22.435  0.149   -3.397  1.00 97.90 153 B 1 
ATOM 4233 C CG2 . ILE B 2 153 ? 23.081  1.841   -5.150  1.00 97.62 153 B 1 
ATOM 4234 C CD1 . ILE B 2 153 ? 20.959  -0.080  -3.746  1.00 96.86 153 B 1 
ATOM 4235 N N   . GLN B 2 154 ? 24.377  4.331   -2.820  1.00 98.27 154 B 1 
ATOM 4236 C CA  . GLN B 2 154 ? 24.991  5.629   -3.120  1.00 97.78 154 B 1 
ATOM 4237 C C   . GLN B 2 154 ? 26.416  5.728   -2.555  1.00 97.52 154 B 1 
ATOM 4238 O O   . GLN B 2 154 ? 27.320  6.225   -3.230  1.00 97.31 154 B 1 
ATOM 4239 C CB  . GLN B 2 154 ? 24.076  6.756   -2.617  1.00 97.55 154 B 1 
ATOM 4240 C CG  . GLN B 2 154 ? 24.557  8.158   -3.043  1.00 94.82 154 B 1 
ATOM 4241 C CD  . GLN B 2 154 ? 24.640  8.375   -4.562  1.00 93.97 154 B 1 
ATOM 4242 O OE1 . GLN B 2 154 ? 24.090  7.651   -5.376  1.00 86.57 154 B 1 
ATOM 4243 N NE2 . GLN B 2 154 ? 25.360  9.382   -4.990  1.00 83.89 154 B 1 
ATOM 4244 N N   . TYR B 2 155 ? 26.654  5.175   -1.372  1.00 97.77 155 B 1 
ATOM 4245 C CA  . TYR B 2 155 ? 27.990  5.059   -0.786  1.00 97.61 155 B 1 
ATOM 4246 C C   . TYR B 2 155 ? 28.937  4.222   -1.658  1.00 97.69 155 B 1 
ATOM 4247 O O   . TYR B 2 155 ? 30.080  4.620   -1.882  1.00 97.21 155 B 1 
ATOM 4248 C CB  . TYR B 2 155 ? 27.853  4.462   0.615   1.00 97.49 155 B 1 
ATOM 4249 C CG  . TYR B 2 155 ? 29.158  4.326   1.362   1.00 97.50 155 B 1 
ATOM 4250 C CD1 . TYR B 2 155 ? 29.826  3.087   1.416   1.00 90.78 155 B 1 
ATOM 4251 C CD2 . TYR B 2 155 ? 29.674  5.438   2.056   1.00 91.01 155 B 1 
ATOM 4252 C CE1 . TYR B 2 155 ? 30.984  2.952   2.198   1.00 90.62 155 B 1 
ATOM 4253 C CE2 . TYR B 2 155 ? 30.829  5.311   2.840   1.00 90.63 155 B 1 
ATOM 4254 C CZ  . TYR B 2 155 ? 31.474  4.061   2.924   1.00 96.75 155 B 1 
ATOM 4255 O OH  . TYR B 2 155 ? 32.566  3.930   3.734   1.00 95.96 155 B 1 
ATOM 4256 N N   . ILE B 2 156 ? 28.461  3.098   -2.200  1.00 98.05 156 B 1 
ATOM 4257 C CA  . ILE B 2 156 ? 29.231  2.290   -3.162  1.00 97.93 156 B 1 
ATOM 4258 C C   . ILE B 2 156 ? 29.563  3.117   -4.407  1.00 97.35 156 B 1 
ATOM 4259 O O   . ILE B 2 156 ? 30.716  3.120   -4.855  1.00 96.73 156 B 1 
ATOM 4260 C CB  . ILE B 2 156 ? 28.470  0.999   -3.543  1.00 98.22 156 B 1 
ATOM 4261 C CG1 . ILE B 2 156 ? 28.377  0.035   -2.340  1.00 97.67 156 B 1 
ATOM 4262 C CG2 . ILE B 2 156 ? 29.158  0.272   -4.724  1.00 97.33 156 B 1 
ATOM 4263 C CD1 . ILE B 2 156 ? 27.337  -1.084  -2.520  1.00 97.17 156 B 1 
ATOM 4264 N N   . ARG B 2 157 ? 28.588  3.837   -4.945  1.00 97.70 157 B 1 
ATOM 4265 C CA  . ARG B 2 157 ? 28.763  4.679   -6.133  1.00 96.89 157 B 1 
ATOM 4266 C C   . ARG B 2 157 ? 29.805  5.777   -5.915  1.00 96.14 157 B 1 
ATOM 4267 O O   . ARG B 2 157 ? 30.714  5.918   -6.730  1.00 95.14 157 B 1 
ATOM 4268 C CB  . ARG B 2 157 ? 27.412  5.295   -6.553  1.00 96.57 157 B 1 
ATOM 4269 C CG  . ARG B 2 157 ? 26.403  4.289   -7.146  1.00 94.32 157 B 1 
ATOM 4270 C CD  . ARG B 2 157 ? 26.861  3.663   -8.466  1.00 93.22 157 B 1 
ATOM 4271 N NE  . ARG B 2 157 ? 27.164  4.683   -9.468  1.00 92.93 157 B 1 
ATOM 4272 C CZ  . ARG B 2 157 ? 28.186  4.720   -10.293 1.00 94.05 157 B 1 
ATOM 4273 N NH1 . ARG B 2 157 ? 29.045  3.746   -10.390 1.00 85.88 157 B 1 
ATOM 4274 N NH2 . ARG B 2 157 ? 28.358  5.763   -11.047 1.00 88.28 157 B 1 
ATOM 4275 N N   . GLU B 2 158 ? 29.716  6.522   -4.818  1.00 96.62 158 B 1 
ATOM 4276 C CA  . GLU B 2 158 ? 30.625  7.640   -4.546  1.00 95.38 158 B 1 
ATOM 4277 C C   . GLU B 2 158 ? 32.022  7.193   -4.093  1.00 94.94 158 B 1 
ATOM 4278 O O   . GLU B 2 158 ? 33.026  7.697   -4.588  1.00 92.14 158 B 1 
ATOM 4279 C CB  . GLU B 2 158 ? 30.015  8.584   -3.503  1.00 94.66 158 B 1 
ATOM 4280 C CG  . GLU B 2 158 ? 28.836  9.386   -4.069  1.00 89.79 158 B 1 
ATOM 4281 C CD  . GLU B 2 158 ? 28.393  10.545  -3.166  1.00 87.07 158 B 1 
ATOM 4282 O OE1 . GLU B 2 158 ? 27.286  11.071  -3.416  1.00 76.65 158 B 1 
ATOM 4283 O OE2 . GLU B 2 158 ? 29.167  10.943  -2.260  1.00 78.85 158 B 1 
ATOM 4284 N N   . LYS B 2 159 ? 32.094  6.247   -3.165  1.00 95.38 159 B 1 
ATOM 4285 C CA  . LYS B 2 159 ? 33.366  5.832   -2.557  1.00 95.05 159 B 1 
ATOM 4286 C C   . LYS B 2 159 ? 34.149  4.845   -3.421  1.00 95.11 159 B 1 
ATOM 4287 O O   . LYS B 2 159 ? 35.378  4.909   -3.452  1.00 93.94 159 B 1 
ATOM 4288 C CB  . LYS B 2 159 ? 33.083  5.266   -1.157  1.00 94.70 159 B 1 
ATOM 4289 C CG  . LYS B 2 159 ? 34.362  4.901   -0.382  1.00 91.28 159 B 1 
ATOM 4290 C CD  . LYS B 2 159 ? 33.991  4.381   1.011   1.00 89.01 159 B 1 
ATOM 4291 C CE  . LYS B 2 159 ? 35.210  3.880   1.787   1.00 85.33 159 B 1 
ATOM 4292 N NZ  . LYS B 2 159 ? 34.799  3.230   3.058   1.00 78.44 159 B 1 
ATOM 4293 N N   . TYR B 2 160 ? 33.459  3.938   -4.097  1.00 95.55 160 B 1 
ATOM 4294 C CA  . TYR B 2 160 ? 34.083  2.835   -4.839  1.00 95.16 160 B 1 
ATOM 4295 C C   . TYR B 2 160 ? 33.890  2.925   -6.359  1.00 95.23 160 B 1 
ATOM 4296 O O   . TYR B 2 160 ? 34.631  2.283   -7.097  1.00 92.21 160 B 1 
ATOM 4297 C CB  . TYR B 2 160 ? 33.572  1.504   -4.278  1.00 95.35 160 B 1 
ATOM 4298 C CG  . TYR B 2 160 ? 33.919  1.266   -2.821  1.00 96.18 160 B 1 
ATOM 4299 C CD1 . TYR B 2 160 ? 35.194  0.771   -2.479  1.00 90.47 160 B 1 
ATOM 4300 C CD2 . TYR B 2 160 ? 32.980  1.517   -1.798  1.00 90.75 160 B 1 
ATOM 4301 C CE1 . TYR B 2 160 ? 35.527  0.514   -1.139  1.00 90.36 160 B 1 
ATOM 4302 C CE2 . TYR B 2 160 ? 33.303  1.267   -0.450  1.00 90.44 160 B 1 
ATOM 4303 C CZ  . TYR B 2 160 ? 34.578  0.759   -0.124  1.00 95.31 160 B 1 
ATOM 4304 O OH  . TYR B 2 160 ? 34.902  0.498   1.183   1.00 94.42 160 B 1 
ATOM 4305 N N   . GLY B 2 161 ? 32.930  3.721   -6.841  1.00 95.32 161 B 1 
ATOM 4306 C CA  . GLY B 2 161 ? 32.686  3.922   -8.275  1.00 95.34 161 B 1 
ATOM 4307 C C   . GLY B 2 161 ? 32.177  2.685   -9.022  1.00 96.15 161 B 1 
ATOM 4308 O O   . GLY B 2 161 ? 32.261  2.643   -10.249 1.00 94.16 161 B 1 
ATOM 4309 N N   . LEU B 2 162 ? 31.673  1.691   -8.305  1.00 96.32 162 B 1 
ATOM 4310 C CA  . LEU B 2 162 ? 31.225  0.421   -8.874  1.00 96.93 162 B 1 
ATOM 4311 C C   . LEU B 2 162 ? 29.768  0.492   -9.349  1.00 97.36 162 B 1 
ATOM 4312 O O   . LEU B 2 162 ? 28.957  1.248   -8.814  1.00 96.89 162 B 1 
ATOM 4313 C CB  . LEU B 2 162 ? 31.435  -0.704  -7.844  1.00 96.88 162 B 1 
ATOM 4314 C CG  . LEU B 2 162 ? 32.898  -0.932  -7.412  1.00 96.34 162 B 1 
ATOM 4315 C CD1 . LEU B 2 162 ? 32.953  -2.002  -6.330  1.00 91.88 162 B 1 
ATOM 4316 C CD2 . LEU B 2 162 ? 33.792  -1.378  -8.571  1.00 91.93 162 B 1 
ATOM 4317 N N   . ARG B 2 163 ? 29.429  -0.324  -10.347 1.00 97.81 163 B 1 
ATOM 4318 C CA  . ARG B 2 163 ? 28.051  -0.514  -10.815 1.00 97.86 163 B 1 
ATOM 4319 C C   . ARG B 2 163 ? 27.347  -1.519  -9.910  1.00 98.25 163 B 1 
ATOM 4320 O O   . ARG B 2 163 ? 27.879  -2.601  -9.670  1.00 97.83 163 B 1 
ATOM 4321 C CB  . ARG B 2 163 ? 28.029  -0.995  -12.267 1.00 96.48 163 B 1 
ATOM 4322 C CG  . ARG B 2 163 ? 28.735  -0.014  -13.220 1.00 90.73 163 B 1 
ATOM 4323 C CD  . ARG B 2 163 ? 28.666  -0.506  -14.661 1.00 90.54 163 B 1 
ATOM 4324 N NE  . ARG B 2 163 ? 27.322  -0.319  -15.234 1.00 88.87 163 B 1 
ATOM 4325 C CZ  . ARG B 2 163 ? 26.694  -1.114  -16.083 1.00 88.56 163 B 1 
ATOM 4326 N NH1 . ARG B 2 163 ? 27.221  -2.216  -16.526 1.00 79.28 163 B 1 
ATOM 4327 N NH2 . ARG B 2 163 ? 25.515  -0.798  -16.511 1.00 81.25 163 B 1 
ATOM 4328 N N   . VAL B 2 164 ? 26.159  -1.177  -9.459  1.00 98.24 164 B 1 
ATOM 4329 C CA  . VAL B 2 164 ? 25.421  -1.961  -8.463  1.00 98.51 164 B 1 
ATOM 4330 C C   . VAL B 2 164 ? 24.169  -2.568  -9.081  1.00 98.55 164 B 1 
ATOM 4331 O O   . VAL B 2 164 ? 23.346  -1.850  -9.642  1.00 98.40 164 B 1 
ATOM 4332 C CB  . VAL B 2 164 ? 25.065  -1.105  -7.233  1.00 98.39 164 B 1 
ATOM 4333 C CG1 . VAL B 2 164 ? 24.418  -1.961  -6.139  1.00 96.12 164 B 1 
ATOM 4334 C CG2 . VAL B 2 164 ? 26.304  -0.425  -6.627  1.00 93.50 164 B 1 
ATOM 4335 N N   . LEU B 2 165 ? 24.006  -3.875  -8.938  1.00 98.45 165 B 1 
ATOM 4336 C CA  . LEU B 2 165 ? 22.718  -4.536  -9.115  1.00 98.57 165 B 1 
ATOM 4337 C C   . LEU B 2 165 ? 22.067  -4.686  -7.741  1.00 98.65 165 B 1 
ATOM 4338 O O   . LEU B 2 165 ? 22.589  -5.403  -6.888  1.00 98.66 165 B 1 
ATOM 4339 C CB  . LEU B 2 165 ? 22.918  -5.886  -9.822  1.00 98.62 165 B 1 
ATOM 4340 C CG  . LEU B 2 165 ? 21.635  -6.726  -9.981  1.00 98.26 165 B 1 
ATOM 4341 C CD1 . LEU B 2 165 ? 20.567  -6.031  -10.820 1.00 92.79 165 B 1 
ATOM 4342 C CD2 . LEU B 2 165 ? 21.977  -8.053  -10.661 1.00 93.72 165 B 1 
ATOM 4343 N N   . TYR B 2 166 ? 20.950  -4.017  -7.549  1.00 98.62 166 B 1 
ATOM 4344 C CA  . TYR B 2 166 ? 20.083  -4.215  -6.393  1.00 98.56 166 B 1 
ATOM 4345 C C   . TYR B 2 166 ? 18.993  -5.226  -6.745  1.00 98.60 166 B 1 
ATOM 4346 O O   . TYR B 2 166 ? 18.327  -5.082  -7.771  1.00 98.56 166 B 1 
ATOM 4347 C CB  . TYR B 2 166 ? 19.498  -2.876  -5.951  1.00 98.47 166 B 1 
ATOM 4348 C CG  . TYR B 2 166 ? 18.494  -2.993  -4.822  1.00 98.38 166 B 1 
ATOM 4349 C CD1 . TYR B 2 166 ? 17.110  -2.915  -5.085  1.00 90.23 166 B 1 
ATOM 4350 C CD2 . TYR B 2 166 ? 18.942  -3.178  -3.501  1.00 91.22 166 B 1 
ATOM 4351 C CE1 . TYR B 2 166 ? 16.183  -2.991  -4.029  1.00 91.78 166 B 1 
ATOM 4352 C CE2 . TYR B 2 166 ? 18.022  -3.257  -2.439  1.00 91.19 166 B 1 
ATOM 4353 C CZ  . TYR B 2 166 ? 16.641  -3.153  -2.705  1.00 98.02 166 B 1 
ATOM 4354 O OH  . TYR B 2 166 ? 15.749  -3.198  -1.667  1.00 97.55 166 B 1 
ATOM 4355 N N   . VAL B 2 167 ? 18.826  -6.238  -5.917  1.00 98.70 167 B 1 
ATOM 4356 C CA  . VAL B 2 167 ? 17.804  -7.278  -6.074  1.00 98.71 167 B 1 
ATOM 4357 C C   . VAL B 2 167 ? 16.956  -7.308  -4.817  1.00 98.67 167 B 1 
ATOM 4358 O O   . VAL B 2 167 ? 17.488  -7.499  -3.726  1.00 98.49 167 B 1 
ATOM 4359 C CB  . VAL B 2 167 ? 18.428  -8.658  -6.336  1.00 98.64 167 B 1 
ATOM 4360 C CG1 . VAL B 2 167 ? 17.349  -9.720  -6.570  1.00 96.91 167 B 1 
ATOM 4361 C CG2 . VAL B 2 167 ? 19.351  -8.636  -7.566  1.00 95.45 167 B 1 
ATOM 4362 N N   . ASP B 2 168 ? 15.660  -7.146  -4.984  1.00 98.66 168 B 1 
ATOM 4363 C CA  . ASP B 2 168 ? 14.685  -7.110  -3.899  1.00 98.61 168 B 1 
ATOM 4364 C C   . ASP B 2 168 ? 13.695  -8.269  -4.050  1.00 98.57 168 B 1 
ATOM 4365 O O   . ASP B 2 168 ? 13.059  -8.429  -5.093  1.00 98.27 168 B 1 
ATOM 4366 C CB  . ASP B 2 168 ? 14.003  -5.735  -3.901  1.00 98.36 168 B 1 
ATOM 4367 C CG  . ASP B 2 168 ? 13.365  -5.414  -2.553  1.00 97.99 168 B 1 
ATOM 4368 O OD1 . ASP B 2 168 ? 12.813  -6.343  -1.931  1.00 93.59 168 B 1 
ATOM 4369 O OD2 . ASP B 2 168 ? 13.487  -4.242  -2.133  1.00 93.14 168 B 1 
ATOM 4370 N N   . THR B 2 169 ? 13.623  -9.108  -3.027  1.00 98.35 169 B 1 
ATOM 4371 C CA  . THR B 2 169 ? 12.763  -10.303 -2.986  1.00 98.26 169 B 1 
ATOM 4372 C C   . THR B 2 169 ? 11.768  -10.264 -1.832  1.00 97.94 169 B 1 
ATOM 4373 O O   . THR B 2 169 ? 11.188  -11.294 -1.476  1.00 97.07 169 B 1 
ATOM 4374 C CB  . THR B 2 169 ? 13.593  -11.602 -2.975  1.00 98.11 169 B 1 
ATOM 4375 O OG1 . THR B 2 169 ? 14.504  -11.626 -1.898  1.00 96.23 169 B 1 
ATOM 4376 C CG2 . THR B 2 169 ? 14.404  -11.767 -4.261  1.00 93.11 169 B 1 
ATOM 4377 N N   . ASP B 2 170 ? 11.588  -9.096  -1.248  1.00 97.92 170 B 1 
ATOM 4378 C CA  . ASP B 2 170 ? 10.484  -8.789  -0.344  1.00 97.84 170 B 1 
ATOM 4379 C C   . ASP B 2 170 ? 9.146   -8.938  -1.091  1.00 97.75 170 B 1 
ATOM 4380 O O   . ASP B 2 170 ? 9.083   -8.773  -2.318  1.00 97.06 170 B 1 
ATOM 4381 C CB  . ASP B 2 170 ? 10.691  -7.356  0.161   1.00 97.58 170 B 1 
ATOM 4382 C CG  . ASP B 2 170 ? 9.929   -7.049  1.449   1.00 97.17 170 B 1 
ATOM 4383 O OD1 . ASP B 2 170 ? 8.694   -6.938  1.388   1.00 91.89 170 B 1 
ATOM 4384 O OD2 . ASP B 2 170 ? 10.617  -6.891  2.490   1.00 91.93 170 B 1 
ATOM 4385 N N   . ALA B 2 171 ? 8.083   -9.273  -0.375  1.00 96.78 171 B 1 
ATOM 4386 C CA  . ALA B 2 171 ? 6.754   -9.333  -0.979  1.00 96.22 171 B 1 
ATOM 4387 C C   . ALA B 2 171 ? 6.232   -7.950  -1.394  1.00 95.83 171 B 1 
ATOM 4388 O O   . ALA B 2 171 ? 5.371   -7.860  -2.273  1.00 94.98 171 B 1 
ATOM 4389 C CB  . ALA B 2 171 ? 5.795   -10.011 -0.000  1.00 95.75 171 B 1 
ATOM 4390 N N   . HIS B 2 172 ? 6.771   -6.887  -0.798  1.00 94.59 172 B 1 
ATOM 4391 C CA  . HIS B 2 172 ? 6.444   -5.506  -1.123  1.00 94.30 172 B 1 
ATOM 4392 C C   . HIS B 2 172 ? 7.464   -4.928  -2.110  1.00 94.37 172 B 1 
ATOM 4393 O O   . HIS B 2 172 ? 8.659   -5.224  -2.052  1.00 93.81 172 B 1 
ATOM 4394 C CB  . HIS B 2 172 ? 6.372   -4.672  0.162   1.00 93.76 172 B 1 
ATOM 4395 C CG  . HIS B 2 172 ? 5.469   -5.243  1.223   1.00 93.10 172 B 1 
ATOM 4396 N ND1 . HIS B 2 172 ? 5.808   -6.236  2.123   1.00 85.71 172 B 1 
ATOM 4397 C CD2 . HIS B 2 172 ? 4.163   -4.904  1.493   1.00 84.68 172 B 1 
ATOM 4398 C CE1 . HIS B 2 172 ? 4.741   -6.481  2.901   1.00 86.20 172 B 1 
ATOM 4399 N NE2 . HIS B 2 172 ? 3.720   -5.688  2.555   1.00 87.53 172 B 1 
ATOM 4400 N N   . HIS B 2 173 ? 7.001   -4.062  -2.994  1.00 93.93 173 B 1 
ATOM 4401 C CA  . HIS B 2 173 ? 7.884   -3.393  -3.952  1.00 93.78 173 B 1 
ATOM 4402 C C   . HIS B 2 173 ? 8.943   -2.538  -3.235  1.00 93.24 173 B 1 
ATOM 4403 O O   . HIS B 2 173 ? 8.613   -1.725  -2.371  1.00 92.23 173 B 1 
ATOM 4404 C CB  . HIS B 2 173 ? 7.038   -2.544  -4.909  1.00 93.42 173 B 1 
ATOM 4405 C CG  . HIS B 2 173 ? 7.841   -1.687  -5.844  1.00 92.51 173 B 1 
ATOM 4406 N ND1 . HIS B 2 173 ? 7.661   -0.337  -6.058  1.00 86.44 173 B 1 
ATOM 4407 C CD2 . HIS B 2 173 ? 8.900   -2.078  -6.627  1.00 85.73 173 B 1 
ATOM 4408 C CE1 . HIS B 2 173 ? 8.587   0.068   -6.944  1.00 87.37 173 B 1 
ATOM 4409 N NE2 . HIS B 2 173 ? 9.360   -0.957  -7.305  1.00 88.26 173 B 1 
ATOM 4410 N N   . GLY B 2 174 ? 10.207  -2.670  -3.634  1.00 94.05 174 B 1 
ATOM 4411 C CA  . GLY B 2 174 ? 11.330  -1.872  -3.130  1.00 93.88 174 B 1 
ATOM 4412 C C   . GLY B 2 174 ? 11.351  -0.435  -3.663  1.00 94.23 174 B 1 
ATOM 4413 O O   . GLY B 2 174 ? 12.335  0.004   -4.267  1.00 93.74 174 B 1 
ATOM 4414 N N   . ASP B 2 175 ? 10.266  0.285   -3.463  1.00 93.10 175 B 1 
ATOM 4415 C CA  . ASP B 2 175 ? 9.991   1.605   -4.025  1.00 92.32 175 B 1 
ATOM 4416 C C   . ASP B 2 175 ? 11.031  2.658   -3.633  1.00 93.00 175 B 1 
ATOM 4417 O O   . ASP B 2 175 ? 11.593  3.332   -4.505  1.00 92.73 175 B 1 
ATOM 4418 C CB  . ASP B 2 175 ? 8.565   2.037   -3.629  1.00 90.79 175 B 1 
ATOM 4419 C CG  . ASP B 2 175 ? 8.336   2.222   -2.115  1.00 89.25 175 B 1 
ATOM 4420 O OD1 . ASP B 2 175 ? 9.067   1.606   -1.310  1.00 83.32 175 B 1 
ATOM 4421 O OD2 . ASP B 2 175 ? 7.434   3.012   -1.763  1.00 82.25 175 B 1 
ATOM 4422 N N   . GLY B 2 176 ? 11.368  2.767   -2.359  1.00 93.25 176 B 1 
ATOM 4423 C CA  . GLY B 2 176 ? 12.334  3.750   -1.880  1.00 93.62 176 B 1 
ATOM 4424 C C   . GLY B 2 176 ? 13.718  3.603   -2.525  1.00 94.60 176 B 1 
ATOM 4425 O O   . GLY B 2 176 ? 14.375  4.605   -2.810  1.00 94.52 176 B 1 
ATOM 4426 N N   . VAL B 2 177 ? 14.138  2.371   -2.805  1.00 95.72 177 B 1 
ATOM 4427 C CA  . VAL B 2 177 ? 15.410  2.111   -3.503  1.00 96.45 177 B 1 
ATOM 4428 C C   . VAL B 2 177 ? 15.270  2.386   -5.001  1.00 95.92 177 B 1 
ATOM 4429 O O   . VAL B 2 177 ? 16.118  3.067   -5.572  1.00 95.38 177 B 1 
ATOM 4430 C CB  . VAL B 2 177 ? 15.924  0.682   -3.253  1.00 97.08 177 B 1 
ATOM 4431 C CG1 . VAL B 2 177 ? 17.323  0.495   -3.858  1.00 94.20 177 B 1 
ATOM 4432 C CG2 . VAL B 2 177 ? 16.021  0.375   -1.750  1.00 89.92 177 B 1 
ATOM 4433 N N   . GLN B 2 178 ? 14.200  1.919   -5.626  1.00 95.08 178 B 1 
ATOM 4434 C CA  . GLN B 2 178 ? 13.943  2.170   -7.046  1.00 93.68 178 B 1 
ATOM 4435 C C   . GLN B 2 178 ? 13.967  3.674   -7.355  1.00 92.35 178 B 1 
ATOM 4436 O O   . GLN B 2 178 ? 14.716  4.110   -8.226  1.00 91.66 178 B 1 
ATOM 4437 C CB  . GLN B 2 178 ? 12.603  1.547   -7.461  1.00 93.07 178 B 1 
ATOM 4438 C CG  . GLN B 2 178 ? 12.284  1.834   -8.938  1.00 91.71 178 B 1 
ATOM 4439 C CD  . GLN B 2 178 ? 10.956  1.222   -9.375  1.00 91.59 178 B 1 
ATOM 4440 O OE1 . GLN B 2 178 ? 10.864  0.032   -9.602  1.00 85.86 178 B 1 
ATOM 4441 N NE2 . GLN B 2 178 ? 9.913   2.007   -9.511  1.00 84.11 178 B 1 
ATOM 4442 N N   . TRP B 2 179 ? 13.173  4.450   -6.624  1.00 91.39 179 B 1 
ATOM 4443 C CA  . TRP B 2 179 ? 13.049  5.886   -6.882  1.00 89.04 179 B 1 
ATOM 4444 C C   . TRP B 2 179 ? 14.336  6.665   -6.594  1.00 89.78 179 B 1 
ATOM 4445 O O   . TRP B 2 179 ? 14.599  7.659   -7.265  1.00 89.20 179 B 1 
ATOM 4446 C CB  . TRP B 2 179 ? 11.873  6.451   -6.084  1.00 86.63 179 B 1 
ATOM 4447 C CG  . TRP B 2 179 ? 10.516  5.896   -6.447  1.00 83.47 179 B 1 
ATOM 4448 C CD1 . TRP B 2 179 ? 9.664   5.290   -5.591  1.00 74.49 179 B 1 
ATOM 4449 C CD2 . TRP B 2 179 ? 9.865   5.857   -7.757  1.00 78.25 179 B 1 
ATOM 4450 N NE1 . TRP B 2 179 ? 8.528   4.873   -6.276  1.00 70.26 179 B 1 
ATOM 4451 C CE2 . TRP B 2 179 ? 8.612   5.194   -7.607  1.00 73.70 179 B 1 
ATOM 4452 C CE3 . TRP B 2 179 ? 10.216  6.306   -9.055  1.00 73.90 179 B 1 
ATOM 4453 C CZ2 . TRP B 2 179 ? 7.744   4.975   -8.700  1.00 71.00 179 B 1 
ATOM 4454 C CZ3 . TRP B 2 179 ? 9.346   6.089   -10.142 1.00 70.36 179 B 1 
ATOM 4455 C CH2 . TRP B 2 179 ? 8.130   5.425   -9.965  1.00 69.70 179 B 1 
ATOM 4456 N N   . ALA B 2 180 ? 15.151  6.214   -5.650  1.00 92.03 180 B 1 
ATOM 4457 C CA  . ALA B 2 180 ? 16.418  6.877   -5.331  1.00 92.69 180 B 1 
ATOM 4458 C C   . ALA B 2 180 ? 17.442  6.822   -6.481  1.00 93.23 180 B 1 
ATOM 4459 O O   . ALA B 2 180 ? 18.264  7.728   -6.609  1.00 92.57 180 B 1 
ATOM 4460 C CB  . ALA B 2 180 ? 16.992  6.247   -4.058  1.00 93.68 180 B 1 
ATOM 4461 N N   . PHE B 2 181 ? 17.376  5.789   -7.321  1.00 94.48 181 B 1 
ATOM 4462 C CA  . PHE B 2 181 ? 18.327  5.563   -8.422  1.00 94.70 181 B 1 
ATOM 4463 C C   . PHE B 2 181 ? 17.660  5.512   -9.796  1.00 93.42 181 B 1 
ATOM 4464 O O   . PHE B 2 181 ? 18.251  5.040   -10.765 1.00 90.93 181 B 1 
ATOM 4465 C CB  . PHE B 2 181 ? 19.129  4.285   -8.146  1.00 95.80 181 B 1 
ATOM 4466 C CG  . PHE B 2 181 ? 19.872  4.343   -6.836  1.00 96.69 181 B 1 
ATOM 4467 C CD1 . PHE B 2 181 ? 20.996  5.179   -6.698  1.00 93.09 181 B 1 
ATOM 4468 C CD2 . PHE B 2 181 ? 19.386  3.639   -5.720  1.00 92.99 181 B 1 
ATOM 4469 C CE1 . PHE B 2 181 ? 21.626  5.317   -5.455  1.00 92.96 181 B 1 
ATOM 4470 C CE2 . PHE B 2 181 ? 20.012  3.774   -4.471  1.00 93.02 181 B 1 
ATOM 4471 C CZ  . PHE B 2 181 ? 21.126  4.620   -4.337  1.00 96.94 181 B 1 
ATOM 4472 N N   . TYR B 2 182 ? 16.456  6.023   -9.885  1.00 90.41 182 B 1 
ATOM 4473 C CA  . TYR B 2 182 ? 15.590  5.841   -11.044 1.00 89.07 182 B 1 
ATOM 4474 C C   . TYR B 2 182 ? 16.130  6.438   -12.355 1.00 89.39 182 B 1 
ATOM 4475 O O   . TYR B 2 182 ? 15.760  5.998   -13.444 1.00 86.47 182 B 1 
ATOM 4476 C CB  . TYR B 2 182 ? 14.233  6.431   -10.666 1.00 87.81 182 B 1 
ATOM 4477 C CG  . TYR B 2 182 ? 13.112  5.849   -11.469 1.00 84.17 182 B 1 
ATOM 4478 C CD1 . TYR B 2 182 ? 12.325  6.682   -12.272 1.00 77.63 182 B 1 
ATOM 4479 C CD2 . TYR B 2 182 ? 12.877  4.460   -11.410 1.00 75.45 182 B 1 
ATOM 4480 C CE1 . TYR B 2 182 ? 11.303  6.131   -13.040 1.00 73.78 182 B 1 
ATOM 4481 C CE2 . TYR B 2 182 ? 11.863  3.902   -12.185 1.00 74.71 182 B 1 
ATOM 4482 C CZ  . TYR B 2 182 ? 11.084  4.743   -13.010 1.00 83.17 182 B 1 
ATOM 4483 O OH  . TYR B 2 182 ? 10.140  4.211   -13.807 1.00 80.19 182 B 1 
ATOM 4484 N N   . ASP B 2 183 ? 17.034  7.406   -12.243 1.00 85.59 183 B 1 
ATOM 4485 C CA  . ASP B 2 183 ? 17.727  8.070   -13.345 1.00 85.92 183 B 1 
ATOM 4486 C C   . ASP B 2 183 ? 19.226  7.728   -13.431 1.00 87.19 183 B 1 
ATOM 4487 O O   . ASP B 2 183 ? 19.930  8.250   -14.303 1.00 85.05 183 B 1 
ATOM 4488 C CB  . ASP B 2 183 ? 17.467  9.581   -13.251 1.00 83.20 183 B 1 
ATOM 4489 C CG  . ASP B 2 183 ? 18.048  10.264  -12.000 1.00 75.14 183 B 1 
ATOM 4490 O OD1 . ASP B 2 183 ? 18.343  9.566   -11.009 1.00 67.43 183 B 1 
ATOM 4491 O OD2 . ASP B 2 183 ? 18.155  11.516  -12.050 1.00 65.38 183 B 1 
ATOM 4492 N N   . ASP B 2 184 ? 19.734  6.836   -12.573 1.00 91.23 184 B 1 
ATOM 4493 C CA  . ASP B 2 184 ? 21.146  6.444   -12.559 1.00 92.54 184 B 1 
ATOM 4494 C C   . ASP B 2 184 ? 21.394  5.157   -13.382 1.00 93.00 184 B 1 
ATOM 4495 O O   . ASP B 2 184 ? 21.037  4.059   -12.959 1.00 93.32 184 B 1 
ATOM 4496 C CB  . ASP B 2 184 ? 21.670  6.318   -11.113 1.00 93.26 184 B 1 
ATOM 4497 C CG  . ASP B 2 184 ? 23.203  6.129   -11.033 1.00 93.29 184 B 1 
ATOM 4498 O OD1 . ASP B 2 184 ? 23.857  5.814   -12.063 1.00 88.95 184 B 1 
ATOM 4499 O OD2 . ASP B 2 184 ? 23.775  6.297   -9.936  1.00 87.54 184 B 1 
ATOM 4500 N N   . PRO B 2 185 ? 22.087  5.248   -14.525 1.00 92.57 185 B 1 
ATOM 4501 C CA  . PRO B 2 185 ? 22.385  4.081   -15.358 1.00 93.27 185 B 1 
ATOM 4502 C C   . PRO B 2 185 ? 23.436  3.135   -14.761 1.00 94.59 185 B 1 
ATOM 4503 O O   . PRO B 2 185 ? 23.752  2.104   -15.357 1.00 94.06 185 B 1 
ATOM 4504 C CB  . PRO B 2 185 ? 22.863  4.678   -16.683 1.00 92.37 185 B 1 
ATOM 4505 C CG  . PRO B 2 185 ? 23.545  5.978   -16.248 1.00 90.32 185 B 1 
ATOM 4506 C CD  . PRO B 2 185 ? 22.654  6.457   -15.103 1.00 91.91 185 B 1 
ATOM 4507 N N   . ASN B 2 186 ? 24.027  3.490   -13.631 1.00 94.96 186 B 1 
ATOM 4508 C CA  . ASN B 2 186 ? 25.019  2.668   -12.939 1.00 96.49 186 B 1 
ATOM 4509 C C   . ASN B 2 186 ? 24.433  1.860   -11.776 1.00 97.47 186 B 1 
ATOM 4510 O O   . ASN B 2 186 ? 25.163  1.080   -11.159 1.00 97.21 186 B 1 
ATOM 4511 C CB  . ASN B 2 186 ? 26.177  3.546   -12.456 1.00 96.37 186 B 1 
ATOM 4512 C CG  . ASN B 2 186 ? 26.806  4.354   -13.572 1.00 95.04 186 B 1 
ATOM 4513 O OD1 . ASN B 2 186 ? 27.595  3.860   -14.363 1.00 85.89 186 B 1 
ATOM 4514 N ND2 . ASN B 2 186 ? 26.489  5.631   -13.642 1.00 83.80 186 B 1 
ATOM 4515 N N   . VAL B 2 187 ? 23.157  2.041   -11.499 1.00 97.54 187 B 1 
ATOM 4516 C CA  . VAL B 2 187 ? 22.407  1.263   -10.511 1.00 97.86 187 B 1 
ATOM 4517 C C   . VAL B 2 187 ? 21.226  0.613   -11.214 1.00 97.58 187 B 1 
ATOM 4518 O O   . VAL B 2 187 ? 20.329  1.293   -11.697 1.00 97.14 187 B 1 
ATOM 4519 C CB  . VAL B 2 187 ? 21.947  2.132   -9.328  1.00 97.90 187 B 1 
ATOM 4520 C CG1 . VAL B 2 187 ? 21.239  1.271   -8.274  1.00 95.29 187 B 1 
ATOM 4521 C CG2 . VAL B 2 187 ? 23.133  2.839   -8.649  1.00 92.20 187 B 1 
ATOM 4522 N N   . CYS B 2 188 ? 21.235  -0.696  -11.285 1.00 98.07 188 B 1 
ATOM 4523 C CA  . CYS B 2 188 ? 20.106  -1.464  -11.794 1.00 98.26 188 B 1 
ATOM 4524 C C   . CYS B 2 188 ? 19.299  -1.994  -10.611 1.00 98.48 188 B 1 
ATOM 4525 O O   . CYS B 2 188 ? 19.842  -2.725  -9.781  1.00 98.45 188 B 1 
ATOM 4526 C CB  . CYS B 2 188 ? 20.641  -2.585  -12.688 1.00 98.16 188 B 1 
ATOM 4527 S SG  . CYS B 2 188 ? 19.295  -3.522  -13.454 1.00 97.53 188 B 1 
ATOM 4528 N N   . THR B 2 189 ? 18.027  -1.648  -10.547 1.00 98.12 189 B 1 
ATOM 4529 C CA  . THR B 2 189 ? 17.115  -2.160  -9.519  1.00 98.05 189 B 1 
ATOM 4530 C C   . THR B 2 189 ? 16.207  -3.230  -10.110 1.00 97.97 189 B 1 
ATOM 4531 O O   . THR B 2 189 ? 15.556  -3.006  -11.132 1.00 97.64 189 B 1 
ATOM 4532 C CB  . THR B 2 189 ? 16.305  -1.040  -8.846  1.00 97.67 189 B 1 
ATOM 4533 O OG1 . THR B 2 189 ? 15.553  -0.313  -9.794  1.00 93.39 189 B 1 
ATOM 4534 C CG2 . THR B 2 189 ? 17.211  -0.044  -8.119  1.00 91.14 189 B 1 
ATOM 4535 N N   . PHE B 2 190 ? 16.164  -4.383  -9.480  1.00 98.13 190 B 1 
ATOM 4536 C CA  . PHE B 2 190 ? 15.239  -5.462  -9.806  1.00 98.39 190 B 1 
ATOM 4537 C C   . PHE B 2 190 ? 14.445  -5.843  -8.555  1.00 98.42 190 B 1 
ATOM 4538 O O   . PHE B 2 190 ? 15.032  -6.260  -7.558  1.00 98.30 190 B 1 
ATOM 4539 C CB  . PHE B 2 190 ? 16.008  -6.658  -10.387 1.00 98.39 190 B 1 
ATOM 4540 C CG  . PHE B 2 190 ? 15.202  -7.949  -10.457 1.00 98.52 190 B 1 
ATOM 4541 C CD1 . PHE B 2 190 ? 15.757  -9.155  -9.983  1.00 94.96 190 B 1 
ATOM 4542 C CD2 . PHE B 2 190 ? 13.879  -7.944  -10.931 1.00 95.13 190 B 1 
ATOM 4543 C CE1 . PHE B 2 190 ? 14.998  -10.338 -9.981  1.00 95.21 190 B 1 
ATOM 4544 C CE2 . PHE B 2 190 ? 13.107  -9.121  -10.916 1.00 94.64 190 B 1 
ATOM 4545 C CZ  . PHE B 2 190 ? 13.667  -10.317 -10.438 1.00 97.72 190 B 1 
ATOM 4546 N N   . SER B 2 191 ? 13.137  -5.719  -8.630  1.00 98.23 191 B 1 
ATOM 4547 C CA  . SER B 2 191 ? 12.218  -6.118  -7.563  1.00 98.01 191 B 1 
ATOM 4548 C C   . SER B 2 191 ? 11.203  -7.135  -8.089  1.00 97.98 191 B 1 
ATOM 4549 O O   . SER B 2 191 ? 10.628  -6.959  -9.165  1.00 97.84 191 B 1 
ATOM 4550 C CB  . SER B 2 191 ? 11.539  -4.876  -6.968  1.00 97.60 191 B 1 
ATOM 4551 O OG  . SER B 2 191 ? 10.663  -5.231  -5.916  1.00 95.48 191 B 1 
ATOM 4552 N N   . ILE B 2 192 ? 11.004  -8.203  -7.332  1.00 97.96 192 B 1 
ATOM 4553 C CA  . ILE B 2 192 ? 9.940   -9.188  -7.546  1.00 98.12 192 B 1 
ATOM 4554 C C   . ILE B 2 192 ? 9.079   -9.222  -6.284  1.00 97.88 192 B 1 
ATOM 4555 O O   . ILE B 2 192 ? 9.581   -9.501  -5.198  1.00 97.55 192 B 1 
ATOM 4556 C CB  . ILE B 2 192 ? 10.498  -10.565 -7.962  1.00 98.27 192 B 1 
ATOM 4557 C CG1 . ILE B 2 192 ? 9.337   -11.576 -8.142  1.00 96.20 192 B 1 
ATOM 4558 C CG2 . ILE B 2 192 ? 11.566  -11.109 -6.999  1.00 94.42 192 B 1 
ATOM 4559 C CD1 . ILE B 2 192 ? 9.760   -12.889 -8.809  1.00 95.42 192 B 1 
ATOM 4560 N N   . HIS B 2 193 ? 7.802   -8.920  -6.432  1.00 97.15 193 B 1 
ATOM 4561 C CA  . HIS B 2 193 ? 6.911   -8.614  -5.317  1.00 96.59 193 B 1 
ATOM 4562 C C   . HIS B 2 193 ? 5.464   -8.958  -5.672  1.00 96.21 193 B 1 
ATOM 4563 O O   . HIS B 2 193 ? 5.142   -9.182  -6.839  1.00 95.66 193 B 1 
ATOM 4564 C CB  . HIS B 2 193 ? 7.060   -7.128  -4.950  1.00 96.16 193 B 1 
ATOM 4565 C CG  . HIS B 2 193 ? 7.076   -6.206  -6.129  1.00 95.82 193 B 1 
ATOM 4566 N ND1 . HIS B 2 193 ? 8.214   -5.761  -6.775  1.00 89.29 193 B 1 
ATOM 4567 C CD2 . HIS B 2 193 ? 6.008   -5.701  -6.819  1.00 88.42 193 B 1 
ATOM 4568 C CE1 . HIS B 2 193 ? 7.835   -5.014  -7.817  1.00 90.75 193 B 1 
ATOM 4569 N NE2 . HIS B 2 193 ? 6.502   -4.958  -7.885  1.00 91.71 193 B 1 
ATOM 4570 N N   . GLU B 2 194 ? 4.604   -8.990  -4.683  1.00 95.18 194 B 1 
ATOM 4571 C CA  . GLU B 2 194 ? 3.167   -9.104  -4.925  1.00 93.71 194 B 1 
ATOM 4572 C C   . GLU B 2 194 ? 2.670   -7.844  -5.651  1.00 92.24 194 B 1 
ATOM 4573 O O   . GLU B 2 194 ? 3.074   -6.722  -5.333  1.00 91.28 194 B 1 
ATOM 4574 C CB  . GLU B 2 194 ? 2.427   -9.341  -3.601  1.00 92.84 194 B 1 
ATOM 4575 C CG  . GLU B 2 194 ? 0.939   -9.655  -3.826  1.00 90.25 194 B 1 
ATOM 4576 C CD  . GLU B 2 194 ? 0.173   -9.992  -2.539  1.00 89.98 194 B 1 
ATOM 4577 O OE1 . GLU B 2 194 ? -1.069  -9.859  -2.547  1.00 82.96 194 B 1 
ATOM 4578 O OE2 . GLU B 2 194 ? 0.794   -10.418 -1.541  1.00 83.55 194 B 1 
ATOM 4579 N N   . THR B 2 195 ? 1.780   -8.018  -6.622  1.00 90.69 195 B 1 
ATOM 4580 C CA  . THR B 2 195 ? 1.205   -6.896  -7.375  1.00 88.10 195 B 1 
ATOM 4581 C C   . THR B 2 195 ? 0.667   -5.810  -6.440  1.00 85.41 195 B 1 
ATOM 4582 O O   . THR B 2 195 ? -0.125  -6.091  -5.540  1.00 82.42 195 B 1 
ATOM 4583 C CB  . THR B 2 195 ? 0.140   -7.363  -8.378  1.00 86.85 195 B 1 
ATOM 4584 O OG1 . THR B 2 195 ? -0.418  -6.256  -9.049  1.00 82.30 195 B 1 
ATOM 4585 C CG2 . THR B 2 195 ? -1.023  -8.140  -7.759  1.00 81.23 195 B 1 
ATOM 4586 N N   . GLY B 2 196 ? 1.087   -4.571  -6.677  1.00 78.36 196 B 1 
ATOM 4587 C CA  . GLY B 2 196 ? 0.707   -3.417  -5.854  1.00 74.89 196 B 1 
ATOM 4588 C C   . GLY B 2 196 ? -0.762  -3.010  -5.956  1.00 73.74 196 B 1 
ATOM 4589 O O   . GLY B 2 196 ? -1.171  -2.022  -5.350  1.00 69.52 196 B 1 
ATOM 4590 N N   . ARG B 2 197 ? -1.557  -3.774  -6.676  1.00 70.94 197 B 1 
ATOM 4591 C CA  . ARG B 2 197 ? -2.986  -3.495  -6.895  1.00 67.84 197 B 1 
ATOM 4592 C C   . ARG B 2 197 ? -3.796  -3.389  -5.594  1.00 67.44 197 B 1 
ATOM 4593 O O   . ARG B 2 197 ? -4.770  -2.647  -5.554  1.00 63.53 197 B 1 
ATOM 4594 C CB  . ARG B 2 197 ? -3.531  -4.605  -7.801  1.00 64.65 197 B 1 
ATOM 4595 C CG  . ARG B 2 197 ? -4.860  -4.218  -8.447  1.00 57.85 197 B 1 
ATOM 4596 C CD  . ARG B 2 197 ? -5.274  -5.350  -9.378  1.00 54.02 197 B 1 
ATOM 4597 N NE  . ARG B 2 197 ? -6.473  -5.012  -10.159 1.00 47.72 197 B 1 
ATOM 4598 C CZ  . ARG B 2 197 ? -7.115  -5.840  -10.955 1.00 41.82 197 B 1 
ATOM 4599 N NH1 . ARG B 2 197 ? -6.753  -7.078  -11.097 1.00 39.07 197 B 1 
ATOM 4600 N NH2 . ARG B 2 197 ? -8.137  -5.442  -11.632 1.00 37.70 197 B 1 
ATOM 4601 N N   . TYR B 2 198 ? -3.398  -4.145  -4.579  1.00 68.95 198 B 1 
ATOM 4602 C CA  . TYR B 2 198 ? -4.057  -4.154  -3.254  1.00 67.54 198 B 1 
ATOM 4603 C C   . TYR B 2 198 ? -3.051  -4.159  -2.102  1.00 69.89 198 B 1 
ATOM 4604 O O   . TYR B 2 198 ? -3.446  -4.131  -0.940  1.00 66.29 198 B 1 
ATOM 4605 C CB  . TYR B 2 198 ? -4.977  -5.384  -3.125  1.00 62.75 198 B 1 
ATOM 4606 C CG  . TYR B 2 198 ? -5.820  -5.667  -4.347  1.00 58.41 198 B 1 
ATOM 4607 C CD1 . TYR B 2 198 ? -6.593  -4.645  -4.923  1.00 51.33 198 B 1 
ATOM 4608 C CD2 . TYR B 2 198 ? -5.773  -6.929  -4.977  1.00 50.72 198 B 1 
ATOM 4609 C CE1 . TYR B 2 198 ? -7.266  -4.859  -6.128  1.00 44.52 198 B 1 
ATOM 4610 C CE2 . TYR B 2 198 ? -6.451  -7.157  -6.181  1.00 44.31 198 B 1 
ATOM 4611 C CZ  . TYR B 2 198 ? -7.180  -6.115  -6.767  1.00 43.87 198 B 1 
ATOM 4612 O OH  . TYR B 2 198 ? -7.794  -6.314  -7.968  1.00 41.38 198 B 1 
ATOM 4613 N N   . LEU B 2 199 ? -1.761  -4.219  -2.424  1.00 72.95 199 B 1 
ATOM 4614 C CA  . LEU B 2 199 ? -0.699  -4.315  -1.437  1.00 75.48 199 B 1 
ATOM 4615 C C   . LEU B 2 199 ? 0.157   -3.047  -1.467  1.00 75.41 199 B 1 
ATOM 4616 O O   . LEU B 2 199 ? 0.532   -2.550  -2.529  1.00 72.54 199 B 1 
ATOM 4617 C CB  . LEU B 2 199 ? 0.125   -5.590  -1.699  1.00 74.82 199 B 1 
ATOM 4618 C CG  . LEU B 2 199 ? 1.019   -5.982  -0.509  1.00 71.88 199 B 1 
ATOM 4619 C CD1 . LEU B 2 199 ? 0.207   -6.535  0.663   1.00 67.70 199 B 1 
ATOM 4620 C CD2 . LEU B 2 199 ? 2.022   -7.050  -0.927  1.00 68.17 199 B 1 
ATOM 4621 N N   . PHE B 2 200 ? 0.483   -2.558  -0.293  1.00 81.84 200 B 1 
ATOM 4622 C CA  . PHE B 2 200 ? 1.472   -1.492  -0.136  1.00 81.50 200 B 1 
ATOM 4623 C C   . PHE B 2 200 ? 2.790   -1.856  -0.846  1.00 81.24 200 B 1 
ATOM 4624 O O   . PHE B 2 200 ? 3.210   -3.009  -0.777  1.00 78.99 200 B 1 
ATOM 4625 C CB  . PHE B 2 200 ? 1.686   -1.270  1.364   1.00 80.05 200 B 1 
ATOM 4626 C CG  . PHE B 2 200 ? 2.675   -0.171  1.676   1.00 78.98 200 B 1 
ATOM 4627 C CD1 . PHE B 2 200 ? 4.039   -0.469  1.849   1.00 72.36 200 B 1 
ATOM 4628 C CD2 . PHE B 2 200 ? 2.244   1.169   1.763   1.00 71.35 200 B 1 
ATOM 4629 C CE1 . PHE B 2 200 ? 4.966   0.562   2.085   1.00 68.78 200 B 1 
ATOM 4630 C CE2 . PHE B 2 200 ? 3.167   2.199   2.005   1.00 70.14 200 B 1 
ATOM 4631 C CZ  . PHE B 2 200 ? 4.528   1.896   2.161   1.00 75.63 200 B 1 
ATOM 4632 N N   . PRO B 2 201 ? 3.478   -0.914  -1.516  1.00 78.22 201 B 1 
ATOM 4633 C CA  . PRO B 2 201 ? 3.196   0.522   -1.628  1.00 78.73 201 B 1 
ATOM 4634 C C   . PRO B 2 201 ? 2.392   0.928   -2.878  1.00 78.24 201 B 1 
ATOM 4635 O O   . PRO B 2 201 ? 2.348   2.107   -3.223  1.00 73.34 201 B 1 
ATOM 4636 C CB  . PRO B 2 201 ? 4.583   1.171   -1.592  1.00 77.01 201 B 1 
ATOM 4637 C CG  . PRO B 2 201 ? 5.419   0.167   -2.389  1.00 77.98 201 B 1 
ATOM 4638 C CD  . PRO B 2 201 ? 4.819   -1.184  -1.998  1.00 80.10 201 B 1 
ATOM 4639 N N   . GLY B 2 202 ? 1.765   -0.015  -3.588  1.00 76.89 202 B 1 
ATOM 4640 C CA  . GLY B 2 202 ? 0.962   0.260   -4.791  1.00 76.34 202 B 1 
ATOM 4641 C C   . GLY B 2 202 ? 1.751   0.526   -6.085  1.00 78.93 202 B 1 
ATOM 4642 O O   . GLY B 2 202 ? 1.158   0.800   -7.129  1.00 76.02 202 B 1 
ATOM 4643 N N   . THR B 2 203 ? 3.080   0.438   -6.023  1.00 79.81 203 B 1 
ATOM 4644 C CA  . THR B 2 203 ? 3.995   0.621   -7.162  1.00 82.24 203 B 1 
ATOM 4645 C C   . THR B 2 203 ? 4.663   -0.702  -7.563  1.00 85.06 203 B 1 
ATOM 4646 O O   . THR B 2 203 ? 4.313   -1.763  -7.038  1.00 84.40 203 B 1 
ATOM 4647 C CB  . THR B 2 203 ? 5.024   1.723   -6.853  1.00 79.96 203 B 1 
ATOM 4648 O OG1 . THR B 2 203 ? 5.733   1.441   -5.671  1.00 78.30 203 B 1 
ATOM 4649 C CG2 . THR B 2 203 ? 4.375   3.090   -6.672  1.00 76.30 203 B 1 
ATOM 4650 N N   . GLY B 2 204 ? 5.607   -0.655  -8.497  1.00 86.63 204 B 1 
ATOM 4651 C CA  . GLY B 2 204 ? 6.348   -1.839  -8.945  1.00 88.76 204 B 1 
ATOM 4652 C C   . GLY B 2 204 ? 5.751   -2.514  -10.179 1.00 90.06 204 B 1 
ATOM 4653 O O   . GLY B 2 204 ? 5.904   -3.723  -10.371 1.00 89.61 204 B 1 
ATOM 4654 N N   . ASN B 2 205 ? 5.082   -1.747  -11.031 1.00 87.14 205 B 1 
ATOM 4655 C CA  . ASN B 2 205 ? 4.565   -2.258  -12.292 1.00 86.21 205 B 1 
ATOM 4656 C C   . ASN B 2 205 ? 5.694   -2.529  -13.301 1.00 87.46 205 B 1 
ATOM 4657 O O   . ASN B 2 205 ? 6.725   -1.860  -13.307 1.00 87.43 205 B 1 
ATOM 4658 C CB  . ASN B 2 205 ? 3.521   -1.281  -12.840 1.00 82.65 205 B 1 
ATOM 4659 C CG  . ASN B 2 205 ? 2.222   -1.391  -12.070 1.00 69.99 205 B 1 
ATOM 4660 O OD1 . ASN B 2 205 ? 1.480   -2.333  -12.256 1.00 60.53 205 B 1 
ATOM 4661 N ND2 . ASN B 2 205 ? 1.918   -0.464  -11.193 1.00 57.58 205 B 1 
ATOM 4662 N N   . VAL B 2 206 ? 5.478   -3.463  -14.220 1.00 87.84 206 B 1 
ATOM 4663 C CA  . VAL B 2 206 ? 6.471   -3.825  -15.257 1.00 88.42 206 B 1 
ATOM 4664 C C   . VAL B 2 206 ? 6.921   -2.646  -16.128 1.00 87.09 206 B 1 
ATOM 4665 O O   . VAL B 2 206 ? 8.007   -2.677  -16.705 1.00 84.31 206 B 1 
ATOM 4666 C CB  . VAL B 2 206 ? 5.949   -4.931  -16.193 1.00 88.20 206 B 1 
ATOM 4667 C CG1 . VAL B 2 206 ? 5.712   -6.230  -15.434 1.00 75.60 206 B 1 
ATOM 4668 C CG2 . VAL B 2 206 ? 4.658   -4.544  -16.929 1.00 75.37 206 B 1 
ATOM 4669 N N   . ASN B 2 207 ? 6.099   -1.610  -16.226 1.00 85.50 207 B 1 
ATOM 4670 C CA  . ASN B 2 207 ? 6.387   -0.403  -16.992 1.00 82.84 207 B 1 
ATOM 4671 C C   . ASN B 2 207 ? 7.304   0.568   -16.243 1.00 82.93 207 B 1 
ATOM 4672 O O   . ASN B 2 207 ? 7.791   1.512   -16.856 1.00 79.90 207 B 1 
ATOM 4673 C CB  . ASN B 2 207 ? 5.063   0.253   -17.400 1.00 78.21 207 B 1 
ATOM 4674 C CG  . ASN B 2 207 ? 4.261   -0.571  -18.398 1.00 69.19 207 B 1 
ATOM 4675 O OD1 . ASN B 2 207 ? 4.708   -1.529  -18.995 1.00 60.28 207 B 1 
ATOM 4676 N ND2 . ASN B 2 207 ? 3.022   -0.190  -18.621 1.00 60.10 207 B 1 
ATOM 4677 N N   . GLU B 2 208 ? 7.581   0.343   -14.972 1.00 85.56 208 B 1 
ATOM 4678 C CA  . GLU B 2 208 ? 8.506   1.144   -14.163 1.00 86.02 208 B 1 
ATOM 4679 C C   . GLU B 2 208 ? 9.968   0.839   -14.535 1.00 87.18 208 B 1 
ATOM 4680 O O   . GLU B 2 208 ? 10.681  0.122   -13.848 1.00 86.54 208 B 1 
ATOM 4681 C CB  . GLU B 2 208 ? 8.200   0.986   -12.661 1.00 85.49 208 B 1 
ATOM 4682 C CG  . GLU B 2 208 ? 6.817   1.541   -12.304 1.00 83.30 208 B 1 
ATOM 4683 C CD  . GLU B 2 208 ? 6.465   1.427   -10.822 1.00 83.48 208 B 1 
ATOM 4684 O OE1 . GLU B 2 208 ? 5.251   1.353   -10.522 1.00 74.89 208 B 1 
ATOM 4685 O OE2 . GLU B 2 208 ? 7.388   1.398   -9.986  1.00 77.15 208 B 1 
ATOM 4686 N N   . ARG B 2 209 ? 10.425  1.376   -15.672 1.00 85.69 209 B 1 
ATOM 4687 C CA  . ARG B 2 209 ? 11.712  1.018   -16.308 1.00 86.61 209 B 1 
ATOM 4688 C C   . ARG B 2 209 ? 12.863  1.987   -16.051 1.00 87.89 209 B 1 
ATOM 4689 O O   . ARG B 2 209 ? 13.970  1.735   -16.537 1.00 86.37 209 B 1 
ATOM 4690 C CB  . ARG B 2 209 ? 11.520  0.818   -17.815 1.00 85.43 209 B 1 
ATOM 4691 C CG  . ARG B 2 209 ? 10.441  -0.199  -18.152 1.00 80.83 209 B 1 
ATOM 4692 C CD  . ARG B 2 209 ? 10.443  -0.479  -19.656 1.00 75.51 209 B 1 
ATOM 4693 N NE  . ARG B 2 209 ? 9.227   -1.161  -20.099 1.00 70.07 209 B 1 
ATOM 4694 C CZ  . ARG B 2 209 ? 8.926   -2.441  -20.035 1.00 63.78 209 B 1 
ATOM 4695 N NH1 . ARG B 2 209 ? 9.738   -3.336  -19.547 1.00 58.22 209 B 1 
ATOM 4696 N NH2 . ARG B 2 209 ? 7.761   -2.823  -20.471 1.00 59.24 209 B 1 
ATOM 4697 N N   . GLY B 2 210 ? 12.647  3.069   -15.337 1.00 82.99 210 B 1 
ATOM 4698 C CA  . GLY B 2 210 ? 13.659  4.105   -15.108 1.00 82.77 210 B 1 
ATOM 4699 C C   . GLY B 2 210 ? 13.440  5.371   -15.933 1.00 80.89 210 B 1 
ATOM 4700 O O   . GLY B 2 210 ? 12.533  5.465   -16.767 1.00 76.77 210 B 1 
ATOM 4701 N N   . LEU B 2 211 ? 14.303  6.364   -15.690 1.00 79.58 211 B 1 
ATOM 4702 C CA  . LEU B 2 211 ? 14.149  7.722   -16.213 1.00 79.21 211 B 1 
ATOM 4703 C C   . LEU B 2 211 ? 15.433  8.292   -16.787 1.00 81.06 211 B 1 
ATOM 4704 O O   . LEU B 2 211 ? 16.516  8.040   -16.287 1.00 78.34 211 B 1 
ATOM 4705 C CB  . LEU B 2 211 ? 13.632  8.609   -15.090 1.00 73.33 211 B 1 
ATOM 4706 C CG  . LEU B 2 211 ? 12.203  9.061   -15.393 1.00 63.93 211 B 1 
ATOM 4707 C CD1 . LEU B 2 211 ? 11.415  8.927   -14.118 1.00 57.05 211 B 1 
ATOM 4708 C CD2 . LEU B 2 211 ? 12.218  10.468  -15.971 1.00 55.12 211 B 1 
ATOM 4709 N N   . GLY B 2 212 ? 15.300  9.096   -17.828 1.00 75.11 212 B 1 
ATOM 4710 C CA  . GLY B 2 212 ? 16.437  9.770   -18.439 1.00 76.22 212 B 1 
ATOM 4711 C C   . GLY B 2 212 ? 17.575  8.801   -18.774 1.00 78.57 212 B 1 
ATOM 4712 O O   . GLY B 2 212 ? 17.376  7.843   -19.522 1.00 76.10 212 B 1 
ATOM 4713 N N   . ALA B 2 213 ? 18.754  9.046   -18.205 1.00 81.80 213 B 1 
ATOM 4714 C CA  . ALA B 2 213 ? 19.907  8.167   -18.381 1.00 83.07 213 B 1 
ATOM 4715 C C   . ALA B 2 213 ? 19.719  6.780   -17.732 1.00 83.98 213 B 1 
ATOM 4716 O O   . ALA B 2 213 ? 20.326  5.820   -18.196 1.00 80.36 213 B 1 
ATOM 4717 C CB  . ALA B 2 213 ? 21.140  8.883   -17.819 1.00 81.68 213 B 1 
ATOM 4718 N N   . GLY B 2 214 ? 18.882  6.672   -16.712 1.00 86.83 214 B 1 
ATOM 4719 C CA  . GLY B 2 214 ? 18.547  5.425   -16.020 1.00 86.68 214 B 1 
ATOM 4720 C C   . GLY B 2 214 ? 17.453  4.600   -16.699 1.00 87.33 214 B 1 
ATOM 4721 O O   . GLY B 2 214 ? 17.153  3.499   -16.242 1.00 85.80 214 B 1 
ATOM 4722 N N   . TYR B 2 215 ? 16.864  5.097   -17.803 1.00 85.90 215 B 1 
ATOM 4723 C CA  . TYR B 2 215 ? 15.815  4.358   -18.498 1.00 86.68 215 B 1 
ATOM 4724 C C   . TYR B 2 215 ? 16.319  3.001   -18.999 1.00 87.85 215 B 1 
ATOM 4725 O O   . TYR B 2 215 ? 17.331  2.920   -19.692 1.00 86.71 215 B 1 
ATOM 4726 C CB  . TYR B 2 215 ? 15.228  5.182   -19.645 1.00 84.16 215 B 1 
ATOM 4727 C CG  . TYR B 2 215 ? 14.058  4.483   -20.313 1.00 81.76 215 B 1 
ATOM 4728 C CD1 . TYR B 2 215 ? 14.233  3.781   -21.521 1.00 73.61 215 B 1 
ATOM 4729 C CD2 . TYR B 2 215 ? 12.794  4.487   -19.692 1.00 71.78 215 B 1 
ATOM 4730 C CE1 . TYR B 2 215 ? 13.153  3.104   -22.115 1.00 69.61 215 B 1 
ATOM 4731 C CE2 . TYR B 2 215 ? 11.709  3.809   -20.276 1.00 69.56 215 B 1 
ATOM 4732 C CZ  . TYR B 2 215 ? 11.892  3.122   -21.492 1.00 73.67 215 B 1 
ATOM 4733 O OH  . TYR B 2 215 ? 10.836  2.466   -22.068 1.00 70.76 215 B 1 
ATOM 4734 N N   . GLY B 2 216 ? 15.591  1.951   -18.659 1.00 88.88 216 B 1 
ATOM 4735 C CA  . GLY B 2 216 ? 15.948  0.570   -18.977 1.00 90.18 216 B 1 
ATOM 4736 C C   . GLY B 2 216 ? 16.758  -0.147  -17.893 1.00 92.45 216 B 1 
ATOM 4737 O O   . GLY B 2 216 ? 17.127  -1.301  -18.106 1.00 92.14 216 B 1 
ATOM 4738 N N   . TYR B 2 217 ? 17.014  0.497   -16.761 1.00 93.69 217 B 1 
ATOM 4739 C CA  . TYR B 2 217 ? 17.773  -0.069  -15.637 1.00 94.95 217 B 1 
ATOM 4740 C C   . TYR B 2 217 ? 16.930  -0.372  -14.389 1.00 95.89 217 B 1 
ATOM 4741 O O   . TYR B 2 217 ? 17.467  -0.894  -13.414 1.00 95.67 217 B 1 
ATOM 4742 C CB  . TYR B 2 217 ? 18.953  0.846   -15.309 1.00 94.66 217 B 1 
ATOM 4743 C CG  . TYR B 2 217 ? 19.973  0.957   -16.425 1.00 94.25 217 B 1 
ATOM 4744 C CD1 . TYR B 2 217 ? 20.941  -0.053  -16.597 1.00 87.69 217 B 1 
ATOM 4745 C CD2 . TYR B 2 217 ? 19.960  2.057   -17.304 1.00 87.33 217 B 1 
ATOM 4746 C CE1 . TYR B 2 217 ? 21.895  0.040   -17.623 1.00 85.47 217 B 1 
ATOM 4747 C CE2 . TYR B 2 217 ? 20.909  2.160   -18.338 1.00 85.98 217 B 1 
ATOM 4748 C CZ  . TYR B 2 217 ? 21.879  1.149   -18.492 1.00 91.00 217 B 1 
ATOM 4749 O OH  . TYR B 2 217 ? 22.815  1.249   -19.492 1.00 89.27 217 B 1 
ATOM 4750 N N   . SER B 2 218 ? 15.638  -0.082  -14.419 1.00 94.93 218 B 1 
ATOM 4751 C CA  . SER B 2 218 ? 14.679  -0.520  -13.405 1.00 94.92 218 B 1 
ATOM 4752 C C   . SER B 2 218 ? 13.839  -1.669  -13.961 1.00 94.86 218 B 1 
ATOM 4753 O O   . SER B 2 218 ? 13.315  -1.579  -15.073 1.00 94.38 218 B 1 
ATOM 4754 C CB  . SER B 2 218 ? 13.809  0.652   -12.943 1.00 94.34 218 B 1 
ATOM 4755 O OG  . SER B 2 218 ? 12.789  0.206   -12.076 1.00 85.94 218 B 1
[truncated: 105,415 more chars]
