# Supplementary material for: AcuB senses cellular energy charge to coordinate acetyl-CoA synthesis in bacteria
Source: Nat Commun. 2026 Apr 24;17:3815. doi: 10.1038/s41467-026-71006-w (PMC13121692; doi:10.1038/s41467-026-71006-w)
Supplement: Supplementary file 6 — Supplementary_Data_4 [file 41467_2026_71006_MOESM6_ESM.zip › AF3_only_first_models/2_g_stea_acub_4amp_2adp_model.cif]

# By using this file you agree to the legally binding terms of use found at
# https://github.com/google-deepmind/alphafold3/blob/main/OUTPUT_TERMS_OF_USE.md.
# To request access to the AlphaFold 3 model parameters, follow the process set
# out at https://github.com/google-deepmind/alphafold3. You may only use these if
# received directly from Google. Use is subject to terms of use available at
# https://github.com/google-deepmind/alphafold3/blob/main/WEIGHTS_TERMS_OF_USE.md.
data_2_g_stea_acub_4amp_2adp
#
_entry.id 2_g_stea_acub_4amp_2adp
#
loop_
_atom_type.symbol
C 
N 
O 
P 
S 
#
loop_
_audit_author.name
_audit_author.pdbx_ordinal
"Google DeepMind" 1 
"Isomorphic Labs" 2 
#
_audit_conform.dict_location https://raw.githubusercontent.com/ihmwg/ModelCIF/master/dist/mmcif_ma.dic
_audit_conform.dict_name     mmcif_ma.dic
_audit_conform.dict_version  1.4.5
#
loop_
_chem_comp.formula
_chem_comp.formula_weight
_chem_comp.id
_chem_comp.mon_nstd_flag
_chem_comp.name
_chem_comp.pdbx_smiles
_chem_comp.pdbx_synonyms
_chem_comp.type
"C3 H7 N O2"    89.093  ALA   y ALANINE         C[C@H](N)C(O)=O                                                              ? "L-PEPTIDE LINKING" 
"C6 H15 N4 O2"  175.209 ARG   y ARGININE        N[C@@H](CCCNC(N)=[NH2+])C(O)=O                                               ? "L-PEPTIDE LINKING" 
"C4 H8 N2 O3"   132.118 ASN   y ASPARAGINE      N[C@@H](CC(N)=O)C(O)=O                                                       ? "L-PEPTIDE LINKING" 
"C4 H7 N O4"    133.103 ASP   y "ASPARTIC ACID" N[C@@H](CC(O)=O)C(O)=O                                                       ? "L-PEPTIDE LINKING" 
"C3 H7 N O2 S"  121.158 CYS   y CYSTEINE        N[C@@H](CS)C(O)=O                                                            ? "L-PEPTIDE LINKING" 
"C5 H10 N2 O3"  146.144 GLN   y GLUTAMINE       N[C@@H](CCC(N)=O)C(O)=O                                                      ? "L-PEPTIDE LINKING" 
"C5 H9 N O4"    147.129 GLU   y "GLUTAMIC ACID" N[C@@H](CCC(O)=O)C(O)=O                                                      ? "L-PEPTIDE LINKING" 
"C2 H5 N O2"    75.067  GLY   y GLYCINE         NCC(O)=O                                                                     ? "PEPTIDE LINKING"   
"C6 H10 N3 O2"  156.162 HIS   y HISTIDINE       N[C@@H](Cc1c[nH]c[nH+]1)C(O)=O                                               ? "L-PEPTIDE LINKING" 
"C6 H13 N O2"   131.173 ILE   y ISOLEUCINE      CC[C@H](C)[C@H](N)C(O)=O                                                     ? "L-PEPTIDE LINKING" 
"C6 H13 N O2"   131.173 LEU   y LEUCINE         CC(C)C[C@H](N)C(O)=O                                                         ? "L-PEPTIDE LINKING" 
?               ?       LIG_C ? ?               c1nc(c2c(n1)n(cn2)[C@H]3[C@@H]([C@@H]([C@H](O3)COP(=O)(O)O)O)O)N             ? non-polymer         
?               ?       LIG_D ? ?               c1nc(c2c(n1)n(cn2)[C@H]3[C@@H]([C@@H]([C@H](O3)COP(=O)(O)O)O)O)N             ? non-polymer         
?               ?       LIG_E ? ?               c1nc(c2c(n1)n(cn2)[C@H]3[C@@H]([C@@H]([C@H](O3)CO[P@](=O)(O)OP(=O)(O)O)O)O)N ? non-polymer         
?               ?       LIG_F ? ?               c1nc(c2c(n1)n(cn2)[C@H]3[C@@H]([C@@H]([C@H](O3)CO[P@](=O)(O)OP(=O)(O)O)O)O)N ? non-polymer         
"C6 H15 N2 O2"  147.195 LYS   y LYSINE          N[C@@H](CCCC[NH3+])C(O)=O                                                    ? "L-PEPTIDE LINKING" 
"C5 H11 N O2 S" 149.211 MET   y METHIONINE      CSCC[C@H](N)C(O)=O                                                           ? "L-PEPTIDE LINKING" 
"C9 H11 N O2"   165.189 PHE   y PHENYLALANINE   N[C@@H](Cc1ccccc1)C(O)=O                                                     ? "L-PEPTIDE LINKING" 
"C5 H9 N O2"    115.130 PRO   y PROLINE         OC(=O)[C@@H]1CCCN1                                                           ? "L-PEPTIDE LINKING" 
"C3 H7 N O3"    105.093 SER   y SERINE          N[C@@H](CO)C(O)=O                                                            ? "L-PEPTIDE LINKING" 
"C4 H9 N O3"    119.119 THR   y THREONINE       C[C@@H](O)[C@H](N)C(O)=O                                                     ? "L-PEPTIDE LINKING" 
"C11 H12 N2 O2" 204.225 TRP   y TRYPTOPHAN      N[C@@H](Cc1c[nH]c2ccccc12)C(O)=O                                             ? "L-PEPTIDE LINKING" 
"C9 H11 N O3"   181.189 TYR   y TYROSINE        N[C@@H](Cc1ccc(O)cc1)C(O)=O                                                  ? "L-PEPTIDE LINKING" 
"C5 H11 N O2"   117.146 VAL   y VALINE          CC(C)[C@H](N)C(O)=O                                                          ? "L-PEPTIDE LINKING" 
#
_citation.book_publisher          ?
_citation.country                 UK
_citation.id                      primary
_citation.journal_full            Nature
_citation.journal_id_ASTM         NATUAS
_citation.journal_id_CSD          0006
_citation.journal_id_ISSN         0028-0836
_citation.journal_volume          630
_citation.page_first              493
_citation.page_last               500
_citation.pdbx_database_id_DOI    10.1038/s41586-024-07487-w
_citation.pdbx_database_id_PubMed 38718835
_citation.title                   "Accurate structure prediction of biomolecular interactions with AlphaFold 3"
_citation.year                    2024
#
loop_
_citation_author.citation_id
_citation_author.name
_citation_author.ordinal
primary "Google DeepMind" 1 
primary "Isomorphic Labs" 2 
#
loop_
_entity.id
_entity.pdbx_description
_entity.type
1 . polymer     
2 . polymer     
3 . non-polymer 
4 . non-polymer 
5 . non-polymer 
6 . non-polymer 
#
loop_
_entity_poly.entity_id
_entity_poly.pdbx_strand_id
_entity_poly.type
1 A polypeptide(L) 
2 B polypeptide(L) 
#
loop_
_entity_poly_seq.entity_id
_entity_poly_seq.hetero
_entity_poly_seq.mon_id
_entity_poly_seq.num
1 n MET 1   
1 n LEU 2   
1 n VAL 3   
1 n GLU 4   
1 n GLN 5   
1 n ALA 6   
1 n MET 7   
1 n LYS 8   
1 n ALA 9   
1 n PRO 10  
1 n VAL 11  
1 n ILE 12  
1 n THR 13  
1 n LEU 14  
1 n ARG 15  
1 n ALA 16  
1 n THR 17  
1 n ASN 18  
1 n THR 19  
1 n ILE 20  
1 n ALA 21  
1 n GLU 22  
1 n ALA 23  
1 n LEU 24  
1 n GLN 25  
1 n LEU 26  
1 n LEU 27  
1 n ARG 28  
1 n HIS 29  
1 n HIS 30  
1 n ARG 31  
1 n ILE 32  
1 n ARG 33  
1 n HIS 34  
1 n LEU 35  
1 n PRO 36  
1 n VAL 37  
1 n VAL 38  
1 n ASP 39  
1 n GLY 40  
1 n GLU 41  
1 n GLY 42  
1 n ARG 43  
1 n LEU 44  
1 n LEU 45  
1 n GLY 46  
1 n LEU 47  
1 n VAL 48  
1 n THR 49  
1 n SER 50  
1 n GLN 51  
1 n ASP 52  
1 n LEU 53  
1 n ARG 54  
1 n ASP 55  
1 n ALA 56  
1 n SER 57  
1 n PRO 58  
1 n SER 59  
1 n ILE 60  
1 n PHE 61  
1 n HIS 62  
1 n LEU 63  
1 n HIS 64  
1 n GLU 65  
1 n HIS 66  
1 n LEU 67  
1 n GLU 68  
1 n ASP 69  
1 n LEU 70  
1 n GLN 71  
1 n LYS 72  
1 n PRO 73  
1 n VAL 74  
1 n SER 75  
1 n THR 76  
1 n ILE 77  
1 n MET 78  
1 n LYS 79  
1 n THR 80  
1 n ASP 81  
1 n LEU 82  
1 n ILE 83  
1 n VAL 84  
1 n GLY 85  
1 n HIS 86  
1 n PRO 87  
1 n LEU 88  
1 n ASP 89  
1 n PHE 90  
1 n VAL 91  
1 n GLU 92  
1 n GLU 93  
1 n VAL 94  
1 n ALA 95  
1 n ALA 96  
1 n LEU 97  
1 n PHE 98  
1 n TYR 99  
1 n GLU 100 
1 n HIS 101 
1 n ARG 102 
1 n ILE 103 
1 n GLY 104 
1 n CYS 105 
1 n LEU 106 
1 n PRO 107 
1 n ILE 108 
1 n VAL 109 
1 n ASN 110 
1 n HIS 111 
1 n GLY 112 
1 n LYS 113 
1 n LEU 114 
1 n VAL 115 
1 n GLY 116 
1 n ILE 117 
1 n ILE 118 
1 n THR 119 
1 n GLN 120 
1 n THR 121 
1 n ASP 122 
1 n LEU 123 
1 n LEU 124 
1 n ARG 125 
1 n THR 126 
1 n PHE 127 
1 n ILE 128 
1 n GLU 129 
1 n LEU 130 
1 n THR 131 
1 n GLY 132 
1 n VAL 133 
1 n HIS 134 
1 n GLN 135 
1 n PRO 136 
1 n GLY 137 
1 n SER 138 
1 n GLN 139 
1 n ILE 140 
1 n GLU 141 
1 n ILE 142 
1 n LYS 143 
1 n VAL 144 
1 n PRO 145 
1 n ASN 146 
1 n GLU 147 
1 n ALA 148 
1 n GLY 149 
1 n MET 150 
1 n LEU 151 
1 n SER 152 
1 n LYS 153 
1 n ALA 154 
1 n ALA 155 
1 n ALA 156 
1 n ILE 157 
1 n ILE 158 
1 n SER 159 
1 n GLU 160 
1 n ARG 161 
1 n HIS 162 
1 n VAL 163 
1 n ASN 164 
1 n ILE 165 
1 n ALA 166 
1 n SER 167 
1 n VAL 168 
1 n LEU 169 
1 n VAL 170 
1 n TYR 171 
1 n PRO 172 
1 n ALA 173 
1 n PRO 174 
1 n ASP 175 
1 n PRO 176 
1 n ASN 177 
1 n GLU 178 
1 n LYS 179 
1 n ILE 180 
1 n LEU 181 
1 n VAL 182 
1 n PHE 183 
1 n ARG 184 
1 n VAL 185 
1 n GLN 186 
1 n THR 187 
1 n MET 188 
1 n ASN 189 
1 n PRO 190 
1 n LEU 191 
1 n PRO 192 
1 n LEU 193 
1 n ILE 194 
1 n ARG 195 
1 n ASP 196 
1 n LEU 197 
1 n GLN 198 
1 n ASN 199 
1 n ALA 200 
1 n GLY 201 
1 n TYR 202 
1 n HIS 203 
1 n VAL 204 
1 n LEU 205 
1 n TRP 206 
1 n PRO 207 
1 n ASN 208 
1 n LEU 209 
1 n PRO 210 
1 n GLY 211 
1 n VAL 212 
1 n THR 213 
1 n SER 214 
2 n MET 1   
2 n LEU 2   
2 n VAL 3   
2 n GLU 4   
2 n GLN 5   
2 n ALA 6   
2 n MET 7   
2 n LYS 8   
2 n ALA 9   
2 n PRO 10  
2 n VAL 11  
2 n ILE 12  
2 n THR 13  
2 n LEU 14  
2 n ARG 15  
2 n ALA 16  
2 n THR 17  
2 n ASN 18  
2 n THR 19  
2 n ILE 20  
2 n ALA 21  
2 n GLU 22  
2 n ALA 23  
2 n LEU 24  
2 n GLN 25  
2 n LEU 26  
2 n LEU 27  
2 n ARG 28  
2 n HIS 29  
2 n HIS 30  
2 n ARG 31  
2 n ILE 32  
2 n ARG 33  
2 n HIS 34  
2 n LEU 35  
2 n PRO 36  
2 n VAL 37  
2 n VAL 38  
2 n ASP 39  
2 n GLY 40  
2 n GLU 41  
2 n GLY 42  
2 n ARG 43  
2 n LEU 44  
2 n LEU 45  
2 n GLY 46  
2 n LEU 47  
2 n VAL 48  
2 n THR 49  
2 n SER 50  
2 n GLN 51  
2 n ASP 52  
2 n LEU 53  
2 n ARG 54  
2 n ASP 55  
2 n ALA 56  
2 n SER 57  
2 n PRO 58  
2 n SER 59  
2 n ILE 60  
2 n PHE 61  
2 n HIS 62  
2 n LEU 63  
2 n HIS 64  
2 n GLU 65  
2 n HIS 66  
2 n LEU 67  
2 n GLU 68  
2 n ASP 69  
2 n LEU 70  
2 n GLN 71  
2 n LYS 72  
2 n PRO 73  
2 n VAL 74  
2 n SER 75  
2 n THR 76  
2 n ILE 77  
2 n MET 78  
2 n LYS 79  
2 n THR 80  
2 n ASP 81  
2 n LEU 82  
2 n ILE 83  
2 n VAL 84  
2 n GLY 85  
2 n HIS 86  
2 n PRO 87  
2 n LEU 88  
2 n ASP 89  
2 n PHE 90  
2 n VAL 91  
2 n GLU 92  
2 n GLU 93  
2 n VAL 94  
2 n ALA 95  
2 n ALA 96  
2 n LEU 97  
2 n PHE 98  
2 n TYR 99  
2 n GLU 100 
2 n HIS 101 
2 n ARG 102 
2 n ILE 103 
2 n GLY 104 
2 n CYS 105 
2 n LEU 106 
2 n PRO 107 
2 n ILE 108 
2 n VAL 109 
2 n ASN 110 
2 n HIS 111 
2 n GLY 112 
2 n LYS 113 
2 n LEU 114 
2 n VAL 115 
2 n GLY 116 
2 n ILE 117 
2 n ILE 118 
2 n THR 119 
2 n GLN 120 
2 n THR 121 
2 n ASP 122 
2 n LEU 123 
2 n LEU 124 
2 n ARG 125 
2 n THR 126 
2 n PHE 127 
2 n ILE 128 
2 n GLU 129 
2 n LEU 130 
2 n THR 131 
2 n GLY 132 
2 n VAL 133 
2 n HIS 134 
2 n GLN 135 
2 n PRO 136 
2 n GLY 137 
2 n SER 138 
2 n GLN 139 
2 n ILE 140 
2 n GLU 141 
2 n ILE 142 
2 n LYS 143 
2 n VAL 144 
2 n PRO 145 
2 n ASN 146 
2 n GLU 147 
2 n ALA 148 
2 n GLY 149 
2 n MET 150 
2 n LEU 151 
2 n SER 152 
2 n LYS 153 
2 n ALA 154 
2 n ALA 155 
2 n ALA 156 
2 n ILE 157 
2 n ILE 158 
2 n SER 159 
2 n GLU 160 
2 n ARG 161 
2 n HIS 162 
2 n VAL 163 
2 n ASN 164 
2 n ILE 165 
2 n ALA 166 
2 n SER 167 
2 n VAL 168 
2 n LEU 169 
2 n VAL 170 
2 n TYR 171 
2 n PRO 172 
2 n ALA 173 
2 n PRO 174 
2 n ASP 175 
2 n PRO 176 
2 n ASN 177 
2 n GLU 178 
2 n LYS 179 
2 n ILE 180 
2 n LEU 181 
2 n VAL 182 
2 n PHE 183 
2 n ARG 184 
2 n VAL 185 
2 n GLN 186 
2 n THR 187 
2 n MET 188 
2 n ASN 189 
2 n PRO 190 
2 n LEU 191 
2 n PRO 192 
2 n LEU 193 
2 n ILE 194 
2 n ARG 195 
2 n ASP 196 
2 n LEU 197 
2 n GLN 198 
2 n ASN 199 
2 n ALA 200 
2 n GLY 201 
2 n TYR 202 
2 n HIS 203 
2 n VAL 204 
2 n LEU 205 
2 n TRP 206 
2 n PRO 207 
2 n ASN 208 
2 n LEU 209 
2 n PRO 210 
2 n GLY 211 
2 n VAL 212 
2 n THR 213 
2 n SER 214 
#
_ma_data.content_type "model coordinates"
_ma_data.id           1
_ma_data.name         Model
#
_ma_model_list.data_id          1
_ma_model_list.model_group_id   1
_ma_model_list.model_group_name "AlphaFold-beta-20231127 (3.0.0 @ 2025-09-11 20:23:27)"
_ma_model_list.model_id         1
_ma_model_list.model_name       "Top ranked model"
_ma_model_list.model_type       "Ab initio model"
_ma_model_list.ordinal_id       1
#
loop_
_ma_protocol_step.method_type
_ma_protocol_step.ordinal_id
_ma_protocol_step.protocol_id
_ma_protocol_step.step_id
"coevolution MSA" 1 1 1 
"template search" 2 1 2 
modeling          3 1 3 
#
loop_
_ma_qa_metric.id
_ma_qa_metric.mode
_ma_qa_metric.name
_ma_qa_metric.software_group_id
_ma_qa_metric.type
1 global pLDDT 1 pLDDT 
2 local  pLDDT 1 pLDDT 
#
_ma_qa_metric_global.metric_id    1
_ma_qa_metric_global.metric_value 88.57
_ma_qa_metric_global.model_id     1
_ma_qa_metric_global.ordinal_id   1
#
_ma_software_group.group_id    1
_ma_software_group.ordinal_id  1
_ma_software_group.software_id 1
#
loop_
_ma_target_entity.data_id
_ma_target_entity.entity_id
_ma_target_entity.origin
1 1 . 
1 2 . 
1 3 . 
1 4 . 
1 5 . 
1 6 . 
#
loop_
_ma_target_entity_instance.asym_id
_ma_target_entity_instance.details
_ma_target_entity_instance.entity_id
A . 1 
B . 2 
C . 3 
D . 4 
E . 5 
F . 6 
#
loop_
_pdbx_data_usage.details
_pdbx_data_usage.id
_pdbx_data_usage.type
_pdbx_data_usage.url
;Non-commercial use only, by using this file you agree to the terms of use found
at https://github.com/google-deepmind/alphafold3/blob/main/OUTPUT_TERMS_OF_USE.md.
To request access to the AlphaFold 3 model parameters, follow the process set
out at https://github.com/google-deepmind/alphafold3. You may only use these if
received directly from Google. Use is subject to terms of use available at
https://github.com/google-deepmind/alphafold3/blob/main/WEIGHTS_TERMS_OF_USE.md.

;
1 license    https://github.com/google-deepmind/alphafold3/blob/main/OUTPUT_TERMS_OF_USE.md 
;AlphaFold 3 and its output are not intended for, have not been validated for,
and are not approved for clinical use. They are provided "as-is" without any
warranty of any kind, whether expressed or implied. No warranty is given that
use shall not infringe the rights of any third party.

;
2 disclaimer ?                                                                              
#
loop_
_pdbx_nonpoly_scheme.asym_id
_pdbx_nonpoly_scheme.auth_seq_num
_pdbx_nonpoly_scheme.entity_id
_pdbx_nonpoly_scheme.mon_id
_pdbx_nonpoly_scheme.pdb_ins_code
_pdbx_nonpoly_scheme.pdb_seq_num
_pdbx_nonpoly_scheme.pdb_strand_id
C 1 3 LIG_C . 1 C 
D 1 4 LIG_D . 1 D 
E 1 5 LIG_E . 1 E 
F 1 6 LIG_F . 1 F 
#
loop_
_pdbx_poly_seq_scheme.asym_id
_pdbx_poly_seq_scheme.auth_seq_num
_pdbx_poly_seq_scheme.entity_id
_pdbx_poly_seq_scheme.hetero
_pdbx_poly_seq_scheme.mon_id
_pdbx_poly_seq_scheme.pdb_ins_code
_pdbx_poly_seq_scheme.pdb_seq_num
_pdbx_poly_seq_scheme.pdb_strand_id
_pdbx_poly_seq_scheme.seq_id
A 1   1 n MET . 1   A 1   
A 2   1 n LEU . 2   A 2   
A 3   1 n VAL . 3   A 3   
A 4   1 n GLU . 4   A 4   
A 5   1 n GLN . 5   A 5   
A 6   1 n ALA . 6   A 6   
A 7   1 n MET . 7   A 7   
A 8   1 n LYS . 8   A 8   
A 9   1 n ALA . 9   A 9   
A 10  1 n PRO . 10  A 10  
A 11  1 n VAL . 11  A 11  
A 12  1 n ILE . 12  A 12  
A 13  1 n THR . 13  A 13  
A 14  1 n LEU . 14  A 14  
A 15  1 n ARG . 15  A 15  
A 16  1 n ALA . 16  A 16  
A 17  1 n THR . 17  A 17  
A 18  1 n ASN . 18  A 18  
A 19  1 n THR . 19  A 19  
A 20  1 n ILE . 20  A 20  
A 21  1 n ALA . 21  A 21  
A 22  1 n GLU . 22  A 22  
A 23  1 n ALA . 23  A 23  
A 24  1 n LEU . 24  A 24  
A 25  1 n GLN . 25  A 25  
A 26  1 n LEU . 26  A 26  
A 27  1 n LEU . 27  A 27  
A 28  1 n ARG . 28  A 28  
A 29  1 n HIS . 29  A 29  
A 30  1 n HIS . 30  A 30  
A 31  1 n ARG . 31  A 31  
A 32  1 n ILE . 32  A 32  
A 33  1 n ARG . 33  A 33  
A 34  1 n HIS . 34  A 34  
A 35  1 n LEU . 35  A 35  
A 36  1 n PRO . 36  A 36  
A 37  1 n VAL . 37  A 37  
A 38  1 n VAL . 38  A 38  
A 39  1 n ASP . 39  A 39  
A 40  1 n GLY . 40  A 40  
A 41  1 n GLU . 41  A 41  
A 42  1 n GLY . 42  A 42  
A 43  1 n ARG . 43  A 43  
A 44  1 n LEU . 44  A 44  
A 45  1 n LEU . 45  A 45  
A 46  1 n GLY . 46  A 46  
A 47  1 n LEU . 47  A 47  
A 48  1 n VAL . 48  A 48  
A 49  1 n THR . 49  A 49  
A 50  1 n SER . 50  A 50  
A 51  1 n GLN . 51  A 51  
A 52  1 n ASP . 52  A 52  
A 53  1 n LEU . 53  A 53  
A 54  1 n ARG . 54  A 54  
A 55  1 n ASP . 55  A 55  
A 56  1 n ALA . 56  A 56  
A 57  1 n SER . 57  A 57  
A 58  1 n PRO . 58  A 58  
A 59  1 n SER . 59  A 59  
A 60  1 n ILE . 60  A 60  
A 61  1 n PHE . 61  A 61  
A 62  1 n HIS . 62  A 62  
A 63  1 n LEU . 63  A 63  
A 64  1 n HIS . 64  A 64  
A 65  1 n GLU . 65  A 65  
A 66  1 n HIS . 66  A 66  
A 67  1 n LEU . 67  A 67  
A 68  1 n GLU . 68  A 68  
A 69  1 n ASP . 69  A 69  
A 70  1 n LEU . 70  A 70  
A 71  1 n GLN . 71  A 71  
A 72  1 n LYS . 72  A 72  
A 73  1 n PRO . 73  A 73  
A 74  1 n VAL . 74  A 74  
A 75  1 n SER . 75  A 75  
A 76  1 n THR . 76  A 76  
A 77  1 n ILE . 77  A 77  
A 78  1 n MET . 78  A 78  
A 79  1 n LYS . 79  A 79  
A 80  1 n THR . 80  A 80  
A 81  1 n ASP . 81  A 81  
A 82  1 n LEU . 82  A 82  
A 83  1 n ILE . 83  A 83  
A 84  1 n VAL . 84  A 84  
A 85  1 n GLY . 85  A 85  
A 86  1 n HIS . 86  A 86  
A 87  1 n PRO . 87  A 87  
A 88  1 n LEU . 88  A 88  
A 89  1 n ASP . 89  A 89  
A 90  1 n PHE . 90  A 90  
A 91  1 n VAL . 91  A 91  
A 92  1 n GLU . 92  A 92  
A 93  1 n GLU . 93  A 93  
A 94  1 n VAL . 94  A 94  
A 95  1 n ALA . 95  A 95  
A 96  1 n ALA . 96  A 96  
A 97  1 n LEU . 97  A 97  
A 98  1 n PHE . 98  A 98  
A 99  1 n TYR . 99  A 99  
A 100 1 n GLU . 100 A 100 
A 101 1 n HIS . 101 A 101 
A 102 1 n ARG . 102 A 102 
A 103 1 n ILE . 103 A 103 
A 104 1 n GLY . 104 A 104 
A 105 1 n CYS . 105 A 105 
A 106 1 n LEU . 106 A 106 
A 107 1 n PRO . 107 A 107 
A 108 1 n ILE . 108 A 108 
A 109 1 n VAL . 109 A 109 
A 110 1 n ASN . 110 A 110 
A 111 1 n HIS . 111 A 111 
A 112 1 n GLY . 112 A 112 
A 113 1 n LYS . 113 A 113 
A 114 1 n LEU . 114 A 114 
A 115 1 n VAL . 115 A 115 
A 116 1 n GLY . 116 A 116 
A 117 1 n ILE . 117 A 117 
A 118 1 n ILE . 118 A 118 
A 119 1 n THR . 119 A 119 
A 120 1 n GLN . 120 A 120 
A 121 1 n THR . 121 A 121 
A 122 1 n ASP . 122 A 122 
A 123 1 n LEU . 123 A 123 
A 124 1 n LEU . 124 A 124 
A 125 1 n ARG . 125 A 125 
A 126 1 n THR . 126 A 126 
A 127 1 n PHE . 127 A 127 
A 128 1 n ILE . 128 A 128 
A 129 1 n GLU . 129 A 129 
A 130 1 n LEU . 130 A 130 
A 131 1 n THR . 131 A 131 
A 132 1 n GLY . 132 A 132 
A 133 1 n VAL . 133 A 133 
A 134 1 n HIS . 134 A 134 
A 135 1 n GLN . 135 A 135 
A 136 1 n PRO . 136 A 136 
A 137 1 n GLY . 137 A 137 
A 138 1 n SER . 138 A 138 
A 139 1 n GLN . 139 A 139 
A 140 1 n ILE . 140 A 140 
A 141 1 n GLU . 141 A 141 
A 142 1 n ILE . 142 A 142 
A 143 1 n LYS . 143 A 143 
A 144 1 n VAL . 144 A 144 
A 145 1 n PRO . 145 A 145 
A 146 1 n ASN . 146 A 146 
A 147 1 n GLU . 147 A 147 
A 148 1 n ALA . 148 A 148 
A 149 1 n GLY . 149 A 149 
A 150 1 n MET . 150 A 150 
A 151 1 n LEU . 151 A 151 
A 152 1 n SER . 152 A 152 
A 153 1 n LYS . 153 A 153 
A 154 1 n ALA . 154 A 154 
A 155 1 n ALA . 155 A 155 
A 156 1 n ALA . 156 A 156 
A 157 1 n ILE . 157 A 157 
A 158 1 n ILE . 158 A 158 
A 159 1 n SER . 159 A 159 
A 160 1 n GLU . 160 A 160 
A 161 1 n ARG . 161 A 161 
A 162 1 n HIS . 162 A 162 
A 163 1 n VAL . 163 A 163 
A 164 1 n ASN . 164 A 164 
A 165 1 n ILE . 165 A 165 
A 166 1 n ALA . 166 A 166 
A 167 1 n SER . 167 A 167 
A 168 1 n VAL . 168 A 168 
A 169 1 n LEU . 169 A 169 
A 170 1 n VAL . 170 A 170 
A 171 1 n TYR . 171 A 171 
A 172 1 n PRO . 172 A 172 
A 173 1 n ALA . 173 A 173 
A 174 1 n PRO . 174 A 174 
A 175 1 n ASP . 175 A 175 
A 176 1 n PRO . 176 A 176 
A 177 1 n ASN . 177 A 177 
A 178 1 n GLU . 178 A 178 
A 179 1 n LYS . 179 A 179 
A 180 1 n ILE . 180 A 180 
A 181 1 n LEU . 181 A 181 
A 182 1 n VAL . 182 A 182 
A 183 1 n PHE . 183 A 183 
A 184 1 n ARG . 184 A 184 
A 185 1 n VAL . 185 A 185 
A 186 1 n GLN . 186 A 186 
A 187 1 n THR . 187 A 187 
A 188 1 n MET . 188 A 188 
A 189 1 n ASN . 189 A 189 
A 190 1 n PRO . 190 A 190 
A 191 1 n LEU . 191 A 191 
A 192 1 n PRO . 192 A 192 
A 193 1 n LEU . 193 A 193 
A 194 1 n ILE . 194 A 194 
A 195 1 n ARG . 195 A 195 
A 196 1 n ASP . 196 A 196 
A 197 1 n LEU . 197 A 197 
A 198 1 n GLN . 198 A 198 
A 199 1 n ASN . 199 A 199 
A 200 1 n ALA . 200 A 200 
A 201 1 n GLY . 201 A 201 
A 202 1 n TYR . 202 A 202 
A 203 1 n HIS . 203 A 203 
A 204 1 n VAL . 204 A 204 
A 205 1 n LEU . 205 A 205 
A 206 1 n TRP . 206 A 206 
A 207 1 n PRO . 207 A 207 
A 208 1 n ASN . 208 A 208 
A 209 1 n LEU . 209 A 209 
A 210 1 n PRO . 210 A 210 
A 211 1 n GLY . 211 A 211 
A 212 1 n VAL . 212 A 212 
A 213 1 n THR . 213 A 213 
A 214 1 n SER . 214 A 214 
B 1   2 n MET . 1   B 1   
B 2   2 n LEU . 2   B 2   
B 3   2 n VAL . 3   B 3   
B 4   2 n GLU . 4   B 4   
B 5   2 n GLN . 5   B 5   
B 6   2 n ALA . 6   B 6   
B 7   2 n MET . 7   B 7   
B 8   2 n LYS . 8   B 8   
B 9   2 n ALA . 9   B 9   
B 10  2 n PRO . 10  B 10  
B 11  2 n VAL . 11  B 11  
B 12  2 n ILE . 12  B 12  
B 13  2 n THR . 13  B 13  
B 14  2 n LEU . 14  B 14  
B 15  2 n ARG . 15  B 15  
B 16  2 n ALA . 16  B 16  
B 17  2 n THR . 17  B 17  
B 18  2 n ASN . 18  B 18  
B 19  2 n THR . 19  B 19  
B 20  2 n ILE . 20  B 20  
B 21  2 n ALA . 21  B 21  
B 22  2 n GLU . 22  B 22  
B 23  2 n ALA . 23  B 23  
B 24  2 n LEU . 24  B 24  
B 25  2 n GLN . 25  B 25  
B 26  2 n LEU . 26  B 26  
B 27  2 n LEU . 27  B 27  
B 28  2 n ARG . 28  B 28  
B 29  2 n HIS . 29  B 29  
B 30  2 n HIS . 30  B 30  
B 31  2 n ARG . 31  B 31  
B 32  2 n ILE . 32  B 32  
B 33  2 n ARG . 33  B 33  
B 34  2 n HIS . 34  B 34  
B 35  2 n LEU . 35  B 35  
B 36  2 n PRO . 36  B 36  
B 37  2 n VAL . 37  B 37  
B 38  2 n VAL . 38  B 38  
B 39  2 n ASP . 39  B 39  
B 40  2 n GLY . 40  B 40  
B 41  2 n GLU . 41  B 41  
B 42  2 n GLY . 42  B 42  
B 43  2 n ARG . 43  B 43  
B 44  2 n LEU . 44  B 44  
B 45  2 n LEU . 45  B 45  
B 46  2 n GLY . 46  B 46  
B 47  2 n LEU . 47  B 47  
B 48  2 n VAL . 48  B 48  
B 49  2 n THR . 49  B 49  
B 50  2 n SER . 50  B 50  
B 51  2 n GLN . 51  B 51  
B 52  2 n ASP . 52  B 52  
B 53  2 n LEU . 53  B 53  
B 54  2 n ARG . 54  B 54  
B 55  2 n ASP . 55  B 55  
B 56  2 n ALA . 56  B 56  
B 57  2 n SER . 57  B 57  
B 58  2 n PRO . 58  B 58  
B 59  2 n SER . 59  B 59  
B 60  2 n ILE . 60  B 60  
B 61  2 n PHE . 61  B 61  
B 62  2 n HIS . 62  B 62  
B 63  2 n LEU . 63  B 63  
B 64  2 n HIS . 64  B 64  
B 65  2 n GLU . 65  B 65  
B 66  2 n HIS . 66  B 66  
B 67  2 n LEU . 67  B 67  
B 68  2 n GLU . 68  B 68  
B 69  2 n ASP . 69  B 69  
B 70  2 n LEU . 70  B 70  
B 71  2 n GLN . 71  B 71  
B 72  2 n LYS . 72  B 72  
B 73  2 n PRO . 73  B 73  
B 74  2 n VAL . 74  B 74  
B 75  2 n SER . 75  B 75  
B 76  2 n THR . 76  B 76  
B 77  2 n ILE . 77  B 77  
B 78  2 n MET . 78  B 78  
B 79  2 n LYS . 79  B 79  
B 80  2 n THR . 80  B 80  
B 81  2 n ASP . 81  B 81  
B 82  2 n LEU . 82  B 82  
B 83  2 n ILE . 83  B 83  
B 84  2 n VAL . 84  B 84  
B 85  2 n GLY . 85  B 85  
B 86  2 n HIS . 86  B 86  
B 87  2 n PRO . 87  B 87  
B 88  2 n LEU . 88  B 88  
B 89  2 n ASP . 89  B 89  
B 90  2 n PHE . 90  B 90  
B 91  2 n VAL . 91  B 91  
B 92  2 n GLU . 92  B 92  
B 93  2 n GLU . 93  B 93  
B 94  2 n VAL . 94  B 94  
B 95  2 n ALA . 95  B 95  
B 96  2 n ALA . 96  B 96  
B 97  2 n LEU . 97  B 97  
B 98  2 n PHE . 98  B 98  
B 99  2 n TYR . 99  B 99  
B 100 2 n GLU . 100 B 100 
B 101 2 n HIS . 101 B 101 
B 102 2 n ARG . 102 B 102 
B 103 2 n ILE . 103 B 103 
B 104 2 n GLY . 104 B 104 
B 105 2 n CYS . 105 B 105 
B 106 2 n LEU . 106 B 106 
B 107 2 n PRO . 107 B 107 
B 108 2 n ILE . 108 B 108 
B 109 2 n VAL . 109 B 109 
B 110 2 n ASN . 110 B 110 
B 111 2 n HIS . 111 B 111 
B 112 2 n GLY . 112 B 112 
B 113 2 n LYS . 113 B 113 
B 114 2 n LEU . 114 B 114 
B 115 2 n VAL . 115 B 115 
B 116 2 n GLY . 116 B 116 
B 117 2 n ILE . 117 B 117 
B 118 2 n ILE . 118 B 118 
B 119 2 n THR . 119 B 119 
B 120 2 n GLN . 120 B 120 
B 121 2 n THR . 121 B 121 
B 122 2 n ASP . 122 B 122 
B 123 2 n LEU . 123 B 123 
B 124 2 n LEU . 124 B 124 
B 125 2 n ARG . 125 B 125 
B 126 2 n THR . 126 B 126 
B 127 2 n PHE . 127 B 127 
B 128 2 n ILE . 128 B 128 
B 129 2 n GLU . 129 B 129 
B 130 2 n LEU . 130 B 130 
B 131 2 n THR . 131 B 131 
B 132 2 n GLY . 132 B 132 
B 133 2 n VAL . 133 B 133 
B 134 2 n HIS . 134 B 134 
B 135 2 n GLN . 135 B 135 
B 136 2 n PRO . 136 B 136 
B 137 2 n GLY . 137 B 137 
B 138 2 n SER . 138 B 138 
B 139 2 n GLN . 139 B 139 
B 140 2 n ILE . 140 B 140 
B 141 2 n GLU . 141 B 141 
B 142 2 n ILE . 142 B 142 
B 143 2 n LYS . 143 B 143 
B 144 2 n VAL . 144 B 144 
B 145 2 n PRO . 145 B 145 
B 146 2 n ASN . 146 B 146 
B 147 2 n GLU . 147 B 147 
B 148 2 n ALA . 148 B 148 
B 149 2 n GLY . 149 B 149 
B 150 2 n MET . 150 B 150 
B 151 2 n LEU . 151 B 151 
B 152 2 n SER . 152 B 152 
B 153 2 n LYS . 153 B 153 
B 154 2 n ALA . 154 B 154 
B 155 2 n ALA . 155 B 155 
B 156 2 n ALA . 156 B 156 
B 157 2 n ILE . 157 B 157 
B 158 2 n ILE . 158 B 158 
B 159 2 n SER . 159 B 159 
B 160 2 n GLU . 160 B 160 
B 161 2 n ARG . 161 B 161 
B 162 2 n HIS . 162 B 162 
B 163 2 n VAL . 163 B 163 
B 164 2 n ASN . 164 B 164 
B 165 2 n ILE . 165 B 165 
B 166 2 n ALA . 166 B 166 
B 167 2 n SER . 167 B 167 
B 168 2 n VAL . 168 B 168 
B 169 2 n LEU . 169 B 169 
B 170 2 n VAL . 170 B 170 
B 171 2 n TYR . 171 B 171 
B 172 2 n PRO . 172 B 172 
B 173 2 n ALA . 173 B 173 
B 174 2 n PRO . 174 B 174 
B 175 2 n ASP . 175 B 175 
B 176 2 n PRO . 176 B 176 
B 177 2 n ASN . 177 B 177 
B 178 2 n GLU . 178 B 178 
B 179 2 n LYS . 179 B 179 
B 180 2 n ILE . 180 B 180 
B 181 2 n LEU . 181 B 181 
B 182 2 n VAL . 182 B 182 
B 183 2 n PHE . 183 B 183 
B 184 2 n ARG . 184 B 184 
B 185 2 n VAL . 185 B 185 
B 186 2 n GLN . 186 B 186 
B 187 2 n THR . 187 B 187 
B 188 2 n MET . 188 B 188 
B 189 2 n ASN . 189 B 189 
B 190 2 n PRO . 190 B 190 
B 191 2 n LEU . 191 B 191 
B 192 2 n PRO . 192 B 192 
B 193 2 n LEU . 193 B 193 
B 194 2 n ILE . 194 B 194 
B 195 2 n ARG . 195 B 195 
B 196 2 n ASP . 196 B 196 
B 197 2 n LEU . 197 B 197 
B 198 2 n GLN . 198 B 198 
B 199 2 n ASN . 199 B 199 
B 200 2 n ALA . 200 B 200 
B 201 2 n GLY . 201 B 201 
B 202 2 n TYR . 202 B 202 
B 203 2 n HIS . 203 B 203 
B 204 2 n VAL . 204 B 204 
B 205 2 n LEU . 205 B 205 
B 206 2 n TRP . 206 B 206 
B 207 2 n PRO . 207 B 207 
B 208 2 n ASN . 208 B 208 
B 209 2 n LEU . 209 B 209 
B 210 2 n PRO . 210 B 210 
B 211 2 n GLY . 211 B 211 
B 212 2 n VAL . 212 B 212 
B 213 2 n THR . 213 B 213 
B 214 2 n SER . 214 B 214 
#
_software.classification other
_software.date           ?
_software.description    "Structure prediction"
_software.name           AlphaFold
_software.pdbx_ordinal   1
_software.type           package
_software.version        "AlphaFold-beta-20231127 (7d9495ae8dbd318b858637eeca6259fdd17ec68e37ad6f1462fd62aafc972dcf)"
#
loop_
_struct_asym.entity_id
_struct_asym.id
1 A 
2 B 
3 C 
4 D 
5 E 
6 F 
#
loop_
_atom_site.group_PDB
_atom_site.id
_atom_site.type_symbol
_atom_site.label_atom_id
_atom_site.label_alt_id
_atom_site.label_comp_id
_atom_site.label_asym_id
_atom_site.label_entity_id
_atom_site.label_seq_id
_atom_site.pdbx_PDB_ins_code
_atom_site.Cartn_x
_atom_site.Cartn_y
_atom_site.Cartn_z
_atom_site.occupancy
_atom_site.B_iso_or_equiv
_atom_site.auth_seq_id
_atom_site.auth_asym_id
_atom_site.pdbx_PDB_model_num
ATOM   1    N N   . MET   A 1 1   ? 9.355   -10.116 3.872   1.00 73.99 1   A 1 
ATOM   2    C CA  . MET   A 1 1   ? 8.323   -11.153 3.648   1.00 80.01 1   A 1 
ATOM   3    C C   . MET   A 1 1   ? 8.201   -11.418 2.156   1.00 83.21 1   A 1 
ATOM   4    O O   . MET   A 1 1   ? 8.224   -10.466 1.379   1.00 81.66 1   A 1 
ATOM   5    C CB  . MET   A 1 1   ? 6.988   -10.707 4.255   1.00 75.19 1   A 1 
ATOM   6    C CG  . MET   A 1 1   ? 5.897   -11.774 4.135   1.00 69.22 1   A 1 
ATOM   7    S SD  . MET   A 1 1   ? 4.377   -11.388 5.046   1.00 64.38 1   A 1 
ATOM   8    C CE  . MET   A 1 1   ? 3.694   -10.069 4.044   1.00 58.05 1   A 1 
ATOM   9    N N   . LEU   A 1 2   ? 8.055   -12.684 1.747   1.00 85.47 2   A 1 
ATOM   10   C CA  . LEU   A 1 2   ? 7.918   -13.056 0.341   1.00 88.12 2   A 1 
ATOM   11   C C   . LEU   A 1 2   ? 6.480   -12.848 -0.151  1.00 91.27 2   A 1 
ATOM   12   O O   . LEU   A 1 2   ? 5.516   -12.993 0.602   1.00 91.58 2   A 1 
ATOM   13   C CB  . LEU   A 1 2   ? 8.378   -14.502 0.122   1.00 85.40 2   A 1 
ATOM   14   C CG  . LEU   A 1 2   ? 9.856   -14.782 0.450   1.00 82.00 2   A 1 
ATOM   15   C CD1 . LEU   A 1 2   ? 10.146  -16.267 0.252   1.00 79.03 2   A 1 
ATOM   16   C CD2 . LEU   A 1 2   ? 10.809  -13.981 -0.436  1.00 78.35 2   A 1 
ATOM   17   N N   . VAL   A 1 3   ? 6.337   -12.562 -1.447  1.00 93.02 3   A 1 
ATOM   18   C CA  . VAL   A 1 3   ? 5.034   -12.415 -2.111  1.00 95.22 3   A 1 
ATOM   19   C C   . VAL   A 1 3   ? 4.154   -13.653 -1.920  1.00 95.39 3   A 1 
ATOM   20   O O   . VAL   A 1 3   ? 2.966   -13.507 -1.644  1.00 95.35 3   A 1 
ATOM   21   C CB  . VAL   A 1 3   ? 5.243   -12.100 -3.601  1.00 96.31 3   A 1 
ATOM   22   C CG1 . VAL   A 1 3   ? 3.982   -12.318 -4.440  1.00 95.91 3   A 1 
ATOM   23   C CG2 . VAL   A 1 3   ? 5.660   -10.637 -3.768  1.00 95.51 3   A 1 
ATOM   24   N N   . GLU   A 1 4   ? 4.716   -14.855 -1.987  1.00 96.47 4   A 1 
ATOM   25   C CA  . GLU   A 1 4   ? 3.964   -16.110 -1.818  1.00 95.57 4   A 1 
ATOM   26   C C   . GLU   A 1 4   ? 3.271   -16.236 -0.452  1.00 95.88 4   A 1 
ATOM   27   O O   . GLU   A 1 4   ? 2.253   -16.911 -0.340  1.00 95.05 4   A 1 
ATOM   28   C CB  . GLU   A 1 4   ? 4.875   -17.314 -2.084  1.00 93.44 4   A 1 
ATOM   29   C CG  . GLU   A 1 4   ? 5.999   -17.501 -1.051  1.00 88.27 4   A 1 
ATOM   30   C CD  . GLU   A 1 4   ? 6.925   -18.689 -1.361  1.00 87.49 4   A 1 
ATOM   31   O OE1 . GLU   A 1 4   ? 7.876   -18.895 -0.574  1.00 81.38 4   A 1 
ATOM   32   O OE2 . GLU   A 1 4   ? 6.685   -19.404 -2.369  1.00 83.07 4   A 1 
ATOM   33   N N   . GLN   A 1 5   ? 3.768   -15.536 0.572   1.00 92.79 5   A 1 
ATOM   34   C CA  . GLN   A 1 5   ? 3.190   -15.524 1.919   1.00 91.34 5   A 1 
ATOM   35   C C   . GLN   A 1 5   ? 2.017   -14.539 2.050   1.00 92.69 5   A 1 
ATOM   36   O O   . GLN   A 1 5   ? 1.164   -14.707 2.919   1.00 91.96 5   A 1 
ATOM   37   C CB  . GLN   A 1 5   ? 4.289   -15.173 2.937   1.00 88.60 5   A 1 
ATOM   38   C CG  . GLN   A 1 5   ? 5.431   -16.203 2.991   1.00 83.07 5   A 1 
ATOM   39   C CD  . GLN   A 1 5   ? 6.598   -15.747 3.871   1.00 77.81 5   A 1 
ATOM   40   O OE1 . GLN   A 1 5   ? 6.902   -14.578 3.997   1.00 70.45 5   A 1 
ATOM   41   N NE2 . GLN   A 1 5   ? 7.303   -16.658 4.498   1.00 67.55 5   A 1 
ATOM   42   N N   . ALA   A 1 6   ? 1.958   -13.504 1.202   1.00 93.40 6   A 1 
ATOM   43   C CA  . ALA   A 1 6   ? 0.943   -12.447 1.254   1.00 94.83 6   A 1 
ATOM   44   C C   . ALA   A 1 6   ? -0.098  -12.527 0.126   1.00 96.57 6   A 1 
ATOM   45   O O   . ALA   A 1 6   ? -1.203  -11.993 0.264   1.00 96.69 6   A 1 
ATOM   46   C CB  . ALA   A 1 6   ? 1.664   -11.093 1.235   1.00 93.89 6   A 1 
ATOM   47   N N   . MET   A 1 7   ? 0.233   -13.180 -0.981  1.00 97.53 7   A 1 
ATOM   48   C CA  . MET   A 1 7   ? -0.631  -13.304 -2.152  1.00 98.00 7   A 1 
ATOM   49   C C   . MET   A 1 7   ? -1.885  -14.137 -1.867  1.00 97.96 7   A 1 
ATOM   50   O O   . MET   A 1 7   ? -1.950  -14.926 -0.920  1.00 97.56 7   A 1 
ATOM   51   C CB  . MET   A 1 7   ? 0.161   -13.838 -3.359  1.00 97.96 7   A 1 
ATOM   52   C CG  . MET   A 1 7   ? 0.485   -15.336 -3.286  1.00 97.75 7   A 1 
ATOM   53   S SD  . MET   A 1 7   ? 1.374   -15.947 -4.749  1.00 97.32 7   A 1 
ATOM   54   C CE  . MET   A 1 7   ? 1.483   -17.699 -4.339  1.00 95.27 7   A 1 
ATOM   55   N N   . LYS   A 1 8   ? -2.899  -13.994 -2.721  1.00 98.46 8   A 1 
ATOM   56   C CA  . LYS   A 1 8   ? -4.091  -14.846 -2.700  1.00 98.53 8   A 1 
ATOM   57   C C   . LYS   A 1 8   ? -4.024  -15.912 -3.784  1.00 98.70 8   A 1 
ATOM   58   O O   . LYS   A 1 8   ? -3.776  -15.620 -4.949  1.00 98.54 8   A 1 
ATOM   59   C CB  . LYS   A 1 8   ? -5.372  -14.014 -2.784  1.00 98.12 8   A 1 
ATOM   60   C CG  . LYS   A 1 8   ? -5.592  -13.098 -1.567  1.00 93.21 8   A 1 
ATOM   61   C CD  . LYS   A 1 8   ? -5.686  -13.871 -0.254  1.00 89.02 8   A 1 
ATOM   62   C CE  . LYS   A 1 8   ? -5.947  -12.916 0.906   1.00 84.01 8   A 1 
ATOM   63   N NZ  . LYS   A 1 8   ? -5.756  -13.602 2.207   1.00 75.51 8   A 1 
ATOM   64   N N   . ALA   A 1 9   ? -4.298  -17.136 -3.364  1.00 98.26 9   A 1 
ATOM   65   C CA  . ALA   A 1 9   ? -4.496  -18.294 -4.220  1.00 98.13 9   A 1 
ATOM   66   C C   . ALA   A 1 9   ? -5.568  -19.203 -3.585  1.00 97.93 9   A 1 
ATOM   67   O O   . ALA   A 1 9   ? -5.659  -19.263 -2.362  1.00 94.93 9   A 1 
ATOM   68   C CB  . ALA   A 1 9   ? -3.157  -19.017 -4.397  1.00 97.07 9   A 1 
ATOM   69   N N   . PRO   A 1 10  ? -6.416  -19.916 -4.360  1.00 98.04 10  A 1 
ATOM   70   C CA  . PRO   A 1 10  ? -6.503  -19.867 -5.819  1.00 98.00 10  A 1 
ATOM   71   C C   . PRO   A 1 10  ? -7.013  -18.512 -6.330  1.00 98.40 10  A 1 
ATOM   72   O O   . PRO   A 1 10  ? -7.733  -17.800 -5.627  1.00 97.56 10  A 1 
ATOM   73   C CB  . PRO   A 1 10  ? -7.449  -21.008 -6.197  1.00 96.64 10  A 1 
ATOM   74   C CG  . PRO   A 1 10  ? -8.386  -21.088 -4.992  1.00 93.52 10  A 1 
ATOM   75   C CD  . PRO   A 1 10  ? -7.463  -20.777 -3.825  1.00 96.59 10  A 1 
ATOM   76   N N   . VAL   A 1 11  ? -6.653  -18.169 -7.563  1.00 98.72 11  A 1 
ATOM   77   C CA  . VAL   A 1 11  ? -7.063  -16.913 -8.204  1.00 98.82 11  A 1 
ATOM   78   C C   . VAL   A 1 11  ? -8.406  -17.103 -8.896  1.00 98.83 11  A 1 
ATOM   79   O O   . VAL   A 1 11  ? -8.601  -18.059 -9.640  1.00 98.62 11  A 1 
ATOM   80   C CB  . VAL   A 1 11  ? -5.996  -16.396 -9.188  1.00 98.73 11  A 1 
ATOM   81   C CG1 . VAL   A 1 11  ? -6.330  -14.982 -9.667  1.00 98.18 11  A 1 
ATOM   82   C CG2 . VAL   A 1 11  ? -4.602  -16.343 -8.544  1.00 98.12 11  A 1 
ATOM   83   N N   . ILE   A 1 12  ? -9.339  -16.171 -8.677  1.00 98.85 12  A 1 
ATOM   84   C CA  . ILE   A 1 12  ? -10.577 -16.084 -9.453  1.00 98.85 12  A 1 
ATOM   85   C C   . ILE   A 1 12  ? -10.222 -15.443 -10.794 1.00 98.89 12  A 1 
ATOM   86   O O   . ILE   A 1 12  ? -9.708  -14.325 -10.829 1.00 98.80 12  A 1 
ATOM   87   C CB  . ILE   A 1 12  ? -11.660 -15.296 -8.695  1.00 98.73 12  A 1 
ATOM   88   C CG1 . ILE   A 1 12  ? -11.989 -15.981 -7.345  1.00 97.91 12  A 1 
ATOM   89   C CG2 . ILE   A 1 12  ? -12.935 -15.173 -9.549  1.00 98.19 12  A 1 
ATOM   90   C CD1 . ILE   A 1 12  ? -12.630 -15.026 -6.342  1.00 91.45 12  A 1 
ATOM   91   N N   . THR   A 1 13  ? -10.479 -16.149 -11.891 1.00 98.81 13  A 1 
ATOM   92   C CA  . THR   A 1 13  ? -10.056 -15.758 -13.238 1.00 98.82 13  A 1 
ATOM   93   C C   . THR   A 1 13  ? -11.213 -15.730 -14.226 1.00 98.80 13  A 1 
ATOM   94   O O   . THR   A 1 13  ? -12.271 -16.319 -13.998 1.00 98.46 13  A 1 
ATOM   95   C CB  . THR   A 1 13  ? -8.944  -16.677 -13.769 1.00 98.58 13  A 1 
ATOM   96   O OG1 . THR   A 1 13  ? -9.374  -18.016 -13.835 1.00 97.04 13  A 1 
ATOM   97   C CG2 . THR   A 1 13  ? -7.683  -16.636 -12.912 1.00 96.64 13  A 1 
ATOM   98   N N   . LEU   A 1 14  ? -10.988 -15.060 -15.346 1.00 98.81 14  A 1 
ATOM   99   C CA  . LEU   A 1 14  ? -11.846 -15.069 -16.522 1.00 98.79 14  A 1 
ATOM   100  C C   . LEU   A 1 14  ? -11.142 -15.766 -17.688 1.00 98.84 14  A 1 
ATOM   101  O O   . LEU   A 1 14  ? -9.914  -15.825 -17.765 1.00 98.60 14  A 1 
ATOM   102  C CB  . LEU   A 1 14  ? -12.210 -13.629 -16.906 1.00 98.38 14  A 1 
ATOM   103  C CG  . LEU   A 1 14  ? -13.099 -12.896 -15.892 1.00 97.03 14  A 1 
ATOM   104  C CD1 . LEU   A 1 14  ? -13.141 -11.415 -16.251 1.00 96.02 14  A 1 
ATOM   105  C CD2 . LEU   A 1 14  ? -14.523 -13.441 -15.891 1.00 95.97 14  A 1 
ATOM   106  N N   . ARG   A 1 15  ? -11.954 -16.240 -18.641 1.00 98.74 15  A 1 
ATOM   107  C CA  . ARG   A 1 15  ? -11.498 -16.517 -20.009 1.00 98.68 15  A 1 
ATOM   108  C C   . ARG   A 1 15  ? -11.682 -15.265 -20.866 1.00 98.72 15  A 1 
ATOM   109  O O   . ARG   A 1 15  ? -12.556 -14.449 -20.583 1.00 98.17 15  A 1 
ATOM   110  C CB  . ARG   A 1 15  ? -12.274 -17.695 -20.607 1.00 98.26 15  A 1 
ATOM   111  C CG  . ARG   A 1 15  ? -12.099 -19.024 -19.854 1.00 95.68 15  A 1 
ATOM   112  C CD  . ARG   A 1 15  ? -10.631 -19.413 -19.652 1.00 92.00 15  A 1 
ATOM   113  N NE  . ARG   A 1 15  ? -10.456 -20.870 -19.662 1.00 87.66 15  A 1 
ATOM   114  C CZ  . ARG   A 1 15  ? -9.819  -21.568 -20.577 1.00 83.85 15  A 1 
ATOM   115  N NH1 . ARG   A 1 15  ? -9.189  -21.001 -21.561 1.00 76.48 15  A 1 
ATOM   116  N NH2 . ARG   A 1 15  ? -9.798  -22.864 -20.515 1.00 78.05 15  A 1 
ATOM   117  N N   . ALA   A 1 16  ? -10.920 -15.137 -21.950 1.00 98.68 16  A 1 
ATOM   118  C CA  . ALA   A 1 16  ? -11.033 -14.005 -22.881 1.00 98.65 16  A 1 
ATOM   119  C C   . ALA   A 1 16  ? -12.429 -13.878 -23.525 1.00 98.68 16  A 1 
ATOM   120  O O   . ALA   A 1 16  ? -12.821 -12.792 -23.948 1.00 98.13 16  A 1 
ATOM   121  C CB  . ALA   A 1 16  ? -9.949  -14.168 -23.950 1.00 98.23 16  A 1 
ATOM   122  N N   . THR   A 1 17  ? -13.186 -14.976 -23.565 1.00 98.64 17  A 1 
ATOM   123  C CA  . THR   A 1 17  ? -14.549 -15.058 -24.110 1.00 98.56 17  A 1 
ATOM   124  C C   . THR   A 1 17  ? -15.650 -14.780 -23.085 1.00 98.59 17  A 1 
ATOM   125  O O   . THR   A 1 17  ? -16.806 -14.672 -23.489 1.00 97.93 17  A 1 
ATOM   126  C CB  . THR   A 1 17  ? -14.790 -16.441 -24.728 1.00 98.02 17  A 1 
ATOM   127  O OG1 . THR   A 1 17  ? -14.518 -17.453 -23.776 1.00 93.63 17  A 1 
ATOM   128  C CG2 . THR   A 1 17  ? -13.886 -16.693 -25.932 1.00 92.86 17  A 1 
ATOM   129  N N   . ASN   A 1 18  ? -15.343 -14.697 -21.777 1.00 98.68 18  A 1 
ATOM   130  C CA  . ASN   A 1 18  ? -16.345 -14.291 -20.792 1.00 98.68 18  A 1 
ATOM   131  C C   . ASN   A 1 18  ? -16.827 -12.868 -21.089 1.00 98.73 18  A 1 
ATOM   132  O O   . ASN   A 1 18  ? -16.089 -12.058 -21.649 1.00 98.49 18  A 1 
ATOM   133  C CB  . ASN   A 1 18  ? -15.801 -14.404 -19.364 1.00 98.53 18  A 1 
ATOM   134  C CG  . ASN   A 1 18  ? -15.713 -15.836 -18.872 1.00 98.03 18  A 1 
ATOM   135  O OD1 . ASN   A 1 18  ? -14.652 -16.334 -18.565 1.00 89.19 18  A 1 
ATOM   136  N ND2 . ASN   A 1 18  ? -16.827 -16.526 -18.767 1.00 88.62 18  A 1 
ATOM   137  N N   . THR   A 1 19  ? -18.061 -12.562 -20.698 1.00 98.62 19  A 1 
ATOM   138  C CA  . THR   A 1 19  ? -18.669 -11.258 -20.963 1.00 98.64 19  A 1 
ATOM   139  C C   . THR   A 1 19  ? -18.339 -10.235 -19.875 1.00 98.71 19  A 1 
ATOM   140  O O   . THR   A 1 19  ? -17.982 -10.575 -18.745 1.00 98.50 19  A 1 
ATOM   141  C CB  . THR   A 1 19  ? -20.189 -11.375 -21.155 1.00 98.29 19  A 1 
ATOM   142  O OG1 . THR   A 1 19  ? -20.805 -11.773 -19.957 1.00 95.96 19  A 1 
ATOM   143  C CG2 . THR   A 1 19  ? -20.569 -12.376 -22.244 1.00 95.23 19  A 1 
ATOM   144  N N   . ILE   A 1 20  ? -18.524 -8.953  -20.195 1.00 98.53 20  A 1 
ATOM   145  C CA  . ILE   A 1 20  ? -18.468 -7.861  -19.211 1.00 98.53 20  A 1 
ATOM   146  C C   . ILE   A 1 20  ? -19.488 -8.097  -18.083 1.00 98.54 20  A 1 
ATOM   147  O O   . ILE   A 1 20  ? -19.169 -7.879  -16.914 1.00 98.39 20  A 1 
ATOM   148  C CB  . ILE   A 1 20  ? -18.686 -6.506  -19.926 1.00 98.36 20  A 1 
ATOM   149  C CG1 . ILE   A 1 20  ? -17.482 -6.204  -20.851 1.00 97.77 20  A 1 
ATOM   150  C CG2 . ILE   A 1 20  ? -18.900 -5.362  -18.921 1.00 97.90 20  A 1 
ATOM   151  C CD1 . ILE   A 1 20  ? -17.666 -4.995  -21.773 1.00 96.39 20  A 1 
ATOM   152  N N   . ALA   A 1 21  ? -20.689 -8.603  -18.397 1.00 98.31 21  A 1 
ATOM   153  C CA  . ALA   A 1 21  ? -21.711 -8.930  -17.399 1.00 98.22 21  A 1 
ATOM   154  C C   . ALA   A 1 21  ? -21.239 -10.014 -16.414 1.00 98.37 21  A 1 
ATOM   155  O O   . ALA   A 1 21  ? -21.394 -9.856  -15.199 1.00 98.19 21  A 1 
ATOM   156  C CB  . ALA   A 1 21  ? -22.994 -9.361  -18.117 1.00 97.69 21  A 1 
ATOM   157  N N   . GLU   A 1 22  ? -20.617 -11.083 -16.909 1.00 98.56 22  A 1 
ATOM   158  C CA  . GLU   A 1 22  ? -20.039 -12.148 -16.077 1.00 98.62 22  A 1 
ATOM   159  C C   . GLU   A 1 22  ? -18.914 -11.610 -15.181 1.00 98.71 22  A 1 
ATOM   160  O O   . GLU   A 1 22  ? -18.879 -11.904 -13.983 1.00 98.58 22  A 1 
ATOM   161  C CB  . GLU   A 1 22  ? -19.501 -13.278 -16.967 1.00 98.53 22  A 1 
ATOM   162  C CG  . GLU   A 1 22  ? -20.616 -14.114 -17.621 1.00 97.27 22  A 1 
ATOM   163  C CD  . GLU   A 1 22  ? -20.073 -15.102 -18.666 1.00 97.19 22  A 1 
ATOM   164  O OE1 . GLU   A 1 22  ? -20.716 -16.156 -18.870 1.00 92.75 22  A 1 
ATOM   165  O OE2 . GLU   A 1 22  ? -19.021 -14.806 -19.274 1.00 94.00 22  A 1 
ATOM   166  N N   . ALA   A 1 23  ? -18.048 -10.755 -15.719 1.00 98.76 23  A 1 
ATOM   167  C CA  . ALA   A 1 23  ? -16.991 -10.107 -14.948 1.00 98.78 23  A 1 
ATOM   168  C C   . ALA   A 1 23  ? -17.563 -9.237  -13.816 1.00 98.77 23  A 1 
ATOM   169  O O   . ALA   A 1 23  ? -17.159 -9.379  -12.661 1.00 98.62 23  A 1 
ATOM   170  C CB  . ALA   A 1 23  ? -16.115 -9.292  -15.906 1.00 98.73 23  A 1 
ATOM   171  N N   . LEU   A 1 24  ? -18.559 -8.395  -14.108 1.00 98.54 24  A 1 
ATOM   172  C CA  . LEU   A 1 24  ? -19.251 -7.572  -13.110 1.00 98.30 24  A 1 
ATOM   173  C C   . LEU   A 1 24  ? -19.909 -8.420  -12.014 1.00 98.30 24  A 1 
ATOM   174  O O   . LEU   A 1 24  ? -19.884 -8.046  -10.839 1.00 97.95 24  A 1 
ATOM   175  C CB  . LEU   A 1 24  ? -20.313 -6.709  -13.812 1.00 97.91 24  A 1 
ATOM   176  C CG  . LEU   A 1 24  ? -19.756 -5.514  -14.611 1.00 97.09 24  A 1 
ATOM   177  C CD1 . LEU   A 1 24  ? -20.869 -4.917  -15.468 1.00 95.87 24  A 1 
ATOM   178  C CD2 . LEU   A 1 24  ? -19.224 -4.421  -13.687 1.00 95.56 24  A 1 
ATOM   179  N N   . GLN   A 1 25  ? -20.489 -9.576  -12.376 1.00 98.43 25  A 1 
ATOM   180  C CA  . GLN   A 1 25  ? -21.092 -10.498 -11.416 1.00 98.40 25  A 1 
ATOM   181  C C   . GLN   A 1 25  ? -20.040 -11.095 -10.474 1.00 98.55 25  A 1 
ATOM   182  O O   . GLN   A 1 25  ? -20.245 -11.087 -9.257  1.00 98.25 25  A 1 
ATOM   183  C CB  . GLN   A 1 25  ? -21.876 -11.577 -12.168 1.00 97.92 25  A 1 
ATOM   184  C CG  . GLN   A 1 25  ? -22.647 -12.499 -11.198 1.00 88.37 25  A 1 
ATOM   185  C CD  . GLN   A 1 25  ? -23.486 -13.558 -11.920 1.00 79.91 25  A 1 
ATOM   186  O OE1 . GLN   A 1 25  ? -23.554 -13.625 -13.131 1.00 71.80 25  A 1 
ATOM   187  N NE2 . GLN   A 1 25  ? -24.165 -14.416 -11.197 1.00 66.82 25  A 1 
ATOM   188  N N   . LEU   A 1 26  ? -18.903 -11.550 -11.006 1.00 98.61 26  A 1 
ATOM   189  C CA  . LEU   A 1 26  ? -17.799 -12.083 -10.199 1.00 98.62 26  A 1 
ATOM   190  C C   . LEU   A 1 26  ? -17.236 -11.035 -9.232  1.00 98.65 26  A 1 
ATOM   191  O O   . LEU   A 1 26  ? -17.037 -11.338 -8.057  1.00 98.27 26  A 1 
ATOM   192  C CB  . LEU   A 1 26  ? -16.687 -12.618 -11.114 1.00 98.36 26  A 1 
ATOM   193  C CG  . LEU   A 1 26  ? -17.009 -13.950 -11.813 1.00 96.07 26  A 1 
ATOM   194  C CD1 . LEU   A 1 26  ? -15.870 -14.291 -12.772 1.00 94.18 26  A 1 
ATOM   195  C CD2 . LEU   A 1 26  ? -17.149 -15.104 -10.818 1.00 94.07 26  A 1 
ATOM   196  N N   . LEU   A 1 27  ? -17.034 -9.791  -9.687  1.00 98.68 27  A 1 
ATOM   197  C CA  . LEU   A 1 27  ? -16.575 -8.703  -8.815  1.00 98.61 27  A 1 
ATOM   198  C C   . LEU   A 1 27  ? -17.532 -8.473  -7.639  1.00 98.50 27  A 1 
ATOM   199  O O   . LEU   A 1 27  ? -17.088 -8.379  -6.497  1.00 97.89 27  A 1 
ATOM   200  C CB  . LEU   A 1 27  ? -16.414 -7.398  -9.608  1.00 98.36 27  A 1 
ATOM   201  C CG  . LEU   A 1 27  ? -15.254 -7.336  -10.618 1.00 96.41 27  A 1 
ATOM   202  C CD1 . LEU   A 1 27  ? -15.072 -5.876  -11.031 1.00 93.43 27  A 1 
ATOM   203  C CD2 . LEU   A 1 27  ? -13.931 -7.832  -10.055 1.00 92.66 27  A 1 
ATOM   204  N N   . ARG   A 1 28  ? -18.848 -8.412  -7.897  1.00 98.13 28  A 1 
ATOM   205  C CA  . ARG   A 1 28  ? -19.865 -8.222  -6.849  1.00 97.92 28  A 1 
ATOM   206  C C   . ARG   A 1 28  ? -19.927 -9.406  -5.889  1.00 98.22 28  A 1 
ATOM   207  O O   . ARG   A 1 28  ? -19.951 -9.203  -4.676  1.00 97.81 28  A 1 
ATOM   208  C CB  . ARG   A 1 28  ? -21.247 -7.992  -7.475  1.00 96.88 28  A 1 
ATOM   209  C CG  . ARG   A 1 28  ? -21.396 -6.604  -8.116  1.00 85.00 28  A 1 
ATOM   210  C CD  . ARG   A 1 28  ? -22.849 -6.346  -8.548  1.00 84.24 28  A 1 
ATOM   211  N NE  . ARG   A 1 28  ? -23.313 -7.302  -9.577  1.00 73.36 28  A 1 
ATOM   212  C CZ  . ARG   A 1 28  ? -23.429 -7.084  -10.885 1.00 65.55 28  A 1 
ATOM   213  N NH1 . ARG   A 1 28  ? -23.124 -5.936  -11.430 1.00 59.12 28  A 1 
ATOM   214  N NH2 . ARG   A 1 28  ? -23.870 -8.023  -11.673 1.00 57.09 28  A 1 
ATOM   215  N N   . HIS   A 1 29  ? -19.944 -10.633 -6.428  1.00 98.39 29  A 1 
ATOM   216  C CA  . HIS   A 1 29  ? -20.086 -11.851 -5.630  1.00 98.46 29  A 1 
ATOM   217  C C   . HIS   A 1 29  ? -18.908 -12.047 -4.672  1.00 98.47 29  A 1 
ATOM   218  O O   . HIS   A 1 29  ? -19.107 -12.272 -3.477  1.00 97.84 29  A 1 
ATOM   219  C CB  . HIS   A 1 29  ? -20.252 -13.050 -6.569  1.00 98.21 29  A 1 
ATOM   220  C CG  . HIS   A 1 29  ? -20.484 -14.337 -5.820  1.00 95.01 29  A 1 
ATOM   221  N ND1 . HIS   A 1 29  ? -21.635 -14.680 -5.138  1.00 82.49 29  A 1 
ATOM   222  C CD2 . HIS   A 1 29  ? -19.594 -15.369 -5.635  1.00 83.91 29  A 1 
ATOM   223  C CE1 . HIS   A 1 29  ? -21.441 -15.881 -4.568  1.00 85.11 29  A 1 
ATOM   224  N NE2 . HIS   A 1 29  ? -20.213 -16.330 -4.848  1.00 87.44 29  A 1 
ATOM   225  N N   . HIS   A 1 30  ? -17.689 -11.908 -5.174  1.00 98.41 30  A 1 
ATOM   226  C CA  . HIS   A 1 30  ? -16.474 -12.118 -4.382  1.00 98.36 30  A 1 
ATOM   227  C C   . HIS   A 1 30  ? -15.963 -10.857 -3.676  1.00 98.28 30  A 1 
ATOM   228  O O   . HIS   A 1 30  ? -15.018 -10.939 -2.894  1.00 97.55 30  A 1 
ATOM   229  C CB  . HIS   A 1 30  ? -15.405 -12.749 -5.273  1.00 98.29 30  A 1 
ATOM   230  C CG  . HIS   A 1 30  ? -15.781 -14.127 -5.739  1.00 98.07 30  A 1 
ATOM   231  N ND1 . HIS   A 1 30  ? -15.792 -15.268 -4.956  1.00 86.32 30  A 1 
ATOM   232  C CD2 . HIS   A 1 30  ? -16.187 -14.500 -6.993  1.00 87.19 30  A 1 
ATOM   233  C CE1 . HIS   A 1 30  ? -16.177 -16.295 -5.726  1.00 89.41 30  A 1 
ATOM   234  N NE2 . HIS   A 1 30  ? -16.430 -15.868 -6.969  1.00 91.75 30  A 1 
ATOM   235  N N   . ARG   A 1 31  ? -16.583 -9.695  -3.910  1.00 97.92 31  A 1 
ATOM   236  C CA  . ARG   A 1 31  ? -16.162 -8.390  -3.366  1.00 97.77 31  A 1 
ATOM   237  C C   . ARG   A 1 31  ? -14.684 -8.083  -3.655  1.00 98.11 31  A 1 
ATOM   238  O O   . ARG   A 1 31  ? -13.954 -7.618  -2.781  1.00 97.29 31  A 1 
ATOM   239  C CB  . ARG   A 1 31  ? -16.506 -8.280  -1.874  1.00 96.68 31  A 1 
ATOM   240  C CG  . ARG   A 1 31  ? -17.996 -8.469  -1.556  1.00 91.68 31  A 1 
ATOM   241  C CD  . ARG   A 1 31  ? -18.208 -8.269  -0.054  1.00 86.95 31  A 1 
ATOM   242  N NE  . ARG   A 1 31  ? -19.631 -8.346  0.319   1.00 76.95 31  A 1 
ATOM   243  C CZ  . ARG   A 1 31  ? -20.132 -8.088  1.520   1.00 68.35 31  A 1 
ATOM   244  N NH1 . ARG   A 1 31  ? -19.379 -7.755  2.533   1.00 61.47 31  A 1 
ATOM   245  N NH2 . ARG   A 1 31  ? -21.420 -8.163  1.724   1.00 60.96 31  A 1 
ATOM   246  N N   . ILE   A 1 32  ? -14.268 -8.337  -4.891  1.00 98.63 32  A 1 
ATOM   247  C CA  . ILE   A 1 32  ? -12.924 -8.065  -5.421  1.00 98.71 32  A 1 
ATOM   248  C C   . ILE   A 1 32  ? -13.001 -6.992  -6.512  1.00 98.72 32  A 1 
ATOM   249  O O   . ILE   A 1 32  ? -14.088 -6.637  -6.966  1.00 98.55 32  A 1 
ATOM   250  C CB  . ILE   A 1 32  ? -12.255 -9.366  -5.921  1.00 98.69 32  A 1 
ATOM   251  C CG1 . ILE   A 1 32  ? -13.059 -10.021 -7.063  1.00 98.41 32  A 1 
ATOM   252  C CG2 . ILE   A 1 32  ? -12.027 -10.318 -4.737  1.00 97.75 32  A 1 
ATOM   253  C CD1 . ILE   A 1 32  ? -12.425 -11.293 -7.649  1.00 98.02 32  A 1 
ATOM   254  N N   . ARG   A 1 33  ? -11.864 -6.455  -6.941  1.00 98.47 33  A 1 
ATOM   255  C CA  . ARG   A 1 33  ? -11.778 -5.390  -7.961  1.00 98.43 33  A 1 
ATOM   256  C C   . ARG   A 1 33  ? -10.881 -5.736  -9.146  1.00 98.69 33  A 1 
ATOM   257  O O   . ARG   A 1 33  ? -10.721 -4.907  -10.035 1.00 98.39 33  A 1 
ATOM   258  C CB  . ARG   A 1 33  ? -11.336 -4.075  -7.311  1.00 97.55 33  A 1 
ATOM   259  C CG  . ARG   A 1 33  ? -12.332 -3.586  -6.237  1.00 95.51 33  A 1 
ATOM   260  C CD  . ARG   A 1 33  ? -11.964 -2.186  -5.744  1.00 92.41 33  A 1 
ATOM   261  N NE  . ARG   A 1 33  ? -10.648 -2.179  -5.083  1.00 86.25 33  A 1 
ATOM   262  C CZ  . ARG   A 1 33  ? -10.007 -1.106  -4.645  1.00 82.02 33  A 1 
ATOM   263  N NH1 . ARG   A 1 33  ? -10.514 0.094   -4.752  1.00 72.97 33  A 1 
ATOM   264  N NH2 . ARG   A 1 33  ? -8.838  -1.233  -4.080  1.00 74.84 33  A 1 
ATOM   265  N N   . HIS   A 1 34  ? -10.304 -6.934  -9.175  1.00 98.87 34  A 1 
ATOM   266  C CA  . HIS   A 1 34  ? -9.344  -7.346  -10.198 1.00 98.92 34  A 1 
ATOM   267  C C   . HIS   A 1 34  ? -9.617  -8.783  -10.637 1.00 98.94 34  A 1 
ATOM   268  O O   . HIS   A 1 34  ? -9.805  -9.655  -9.789  1.00 98.83 34  A 1 
ATOM   269  C CB  . HIS   A 1 34  ? -7.913  -7.197  -9.656  1.00 98.82 34  A 1 
ATOM   270  C CG  . HIS   A 1 34  ? -7.610  -5.840  -9.063  1.00 98.64 34  A 1 
ATOM   271  N ND1 . HIS   A 1 34  ? -7.761  -5.490  -7.732  1.00 94.54 34  A 1 
ATOM   272  C CD2 . HIS   A 1 34  ? -7.188  -4.715  -9.726  1.00 94.84 34  A 1 
ATOM   273  C CE1 . HIS   A 1 34  ? -7.428  -4.195  -7.603  1.00 94.27 34  A 1 
ATOM   274  N NE2 . HIS   A 1 34  ? -7.077  -3.686  -8.790  1.00 95.29 34  A 1 
ATOM   275  N N   . LEU   A 1 35  ? -9.631  -9.031  -11.948 1.00 98.94 35  A 1 
ATOM   276  C CA  . LEU   A 1 35  ? -9.834  -10.348 -12.545 1.00 98.95 35  A 1 
ATOM   277  C C   . LEU   A 1 35  ? -8.784  -10.600 -13.630 1.00 98.96 35  A 1 
ATOM   278  O O   . LEU   A 1 35  ? -8.904  -10.060 -14.735 1.00 98.88 35  A 1 
ATOM   279  C CB  . LEU   A 1 35  ? -11.256 -10.464 -13.122 1.00 98.89 35  A 1 
ATOM   280  C CG  . LEU   A 1 35  ? -12.378 -10.534 -12.070 1.00 98.58 35  A 1 
ATOM   281  C CD1 . LEU   A 1 35  ? -13.732 -10.376 -12.753 1.00 98.21 35  A 1 
ATOM   282  C CD2 . LEU   A 1 35  ? -12.372 -11.868 -11.322 1.00 98.08 35  A 1 
ATOM   283  N N   . PRO   A 1 36  ? -7.768  -11.423 -13.362 1.00 98.95 36  A 1 
ATOM   284  C CA  . PRO   A 1 36  ? -6.870  -11.898 -14.410 1.00 98.94 36  A 1 
ATOM   285  C C   . PRO   A 1 36  ? -7.628  -12.719 -15.457 1.00 98.94 36  A 1 
ATOM   286  O O   . PRO   A 1 36  ? -8.506  -13.517 -15.123 1.00 98.85 36  A 1 
ATOM   287  C CB  . PRO   A 1 36  ? -5.795  -12.724 -13.705 1.00 98.87 36  A 1 
ATOM   288  C CG  . PRO   A 1 36  ? -5.830  -12.210 -12.270 1.00 98.29 36  A 1 
ATOM   289  C CD  . PRO   A 1 36  ? -7.304  -11.883 -12.066 1.00 98.85 36  A 1 
ATOM   290  N N   . VAL   A 1 37  ? -7.260  -12.529 -16.719 1.00 98.93 37  A 1 
ATOM   291  C CA  . VAL   A 1 37  ? -7.756  -13.309 -17.854 1.00 98.92 37  A 1 
ATOM   292  C C   . VAL   A 1 37  ? -6.690  -14.335 -18.220 1.00 98.92 37  A 1 
ATOM   293  O O   . VAL   A 1 37  ? -5.539  -13.974 -18.448 1.00 98.77 37  A 1 
ATOM   294  C CB  . VAL   A 1 37  ? -8.115  -12.412 -19.050 1.00 98.83 37  A 1 
ATOM   295  C CG1 . VAL   A 1 37  ? -8.760  -13.227 -20.169 1.00 98.44 37  A 1 
ATOM   296  C CG2 . VAL   A 1 37  ? -9.092  -11.294 -18.654 1.00 98.48 37  A 1 
ATOM   297  N N   . VAL   A 1 38  ? -7.076  -15.607 -18.269 1.00 98.88 38  A 1 
ATOM   298  C CA  . VAL   A 1 38  ? -6.162  -16.723 -18.540 1.00 98.87 38  A 1 
ATOM   299  C C   . VAL   A 1 38  ? -6.648  -17.594 -19.695 1.00 98.86 38  A 1 
ATOM   300  O O   . VAL   A 1 38  ? -7.841  -17.630 -20.013 1.00 98.55 38  A 1 
ATOM   301  C CB  . VAL   A 1 38  ? -5.893  -17.587 -17.289 1.00 98.65 38  A 1 
ATOM   302  C CG1 . VAL   A 1 38  ? -5.248  -16.767 -16.170 1.00 97.14 38  A 1 
ATOM   303  C CG2 . VAL   A 1 38  ? -7.161  -18.262 -16.750 1.00 96.81 38  A 1 
ATOM   304  N N   . ASP   A 1 39  ? -5.725  -18.322 -20.314 1.00 98.67 39  A 1 
ATOM   305  C CA  . ASP   A 1 39  ? -6.038  -19.340 -21.319 1.00 98.52 39  A 1 
ATOM   306  C C   . ASP   A 1 39  ? -6.352  -20.716 -20.694 1.00 98.42 39  A 1 
ATOM   307  O O   . ASP   A 1 39  ? -6.544  -20.858 -19.480 1.00 96.82 39  A 1 
ATOM   308  C CB  . ASP   A 1 39  ? -4.928  -19.372 -22.387 1.00 97.83 39  A 1 
ATOM   309  C CG  . ASP   A 1 39  ? -3.629  -20.068 -21.980 1.00 97.47 39  A 1 
ATOM   310  O OD1 . ASP   A 1 39  ? -3.541  -20.623 -20.867 1.00 94.99 39  A 1 
ATOM   311  O OD2 . ASP   A 1 39  ? -2.719  -20.101 -22.833 1.00 94.25 39  A 1 
ATOM   312  N N   . GLY   A 1 40  ? -6.446  -21.757 -21.540 1.00 97.88 40  A 1 
ATOM   313  C CA  . GLY   A 1 40  ? -6.722  -23.133 -21.110 1.00 97.50 40  A 1 
ATOM   314  C C   . GLY   A 1 40  ? -5.638  -23.767 -20.253 1.00 97.50 40  A 1 
ATOM   315  O O   . GLY   A 1 40  ? -5.926  -24.684 -19.478 1.00 94.58 40  A 1 
ATOM   316  N N   . GLU   A 1 41  ? -4.408  -23.281 -20.374 1.00 97.79 41  A 1 
ATOM   317  C CA  . GLU   A 1 41  ? -3.239  -23.811 -19.667 1.00 97.52 41  A 1 
ATOM   318  C C   . GLU   A 1 41  ? -2.915  -23.029 -18.383 1.00 97.59 41  A 1 
ATOM   319  O O   . GLU   A 1 41  ? -2.032  -23.427 -17.624 1.00 95.05 41  A 1 
ATOM   320  C CB  . GLU   A 1 41  ? -2.047  -23.831 -20.627 1.00 96.44 41  A 1 
ATOM   321  C CG  . GLU   A 1 41  ? -2.227  -24.837 -21.780 1.00 91.17 41  A 1 
ATOM   322  C CD  . GLU   A 1 41  ? -1.079  -24.754 -22.797 1.00 83.67 41  A 1 
ATOM   323  O OE1 . GLU   A 1 41  ? -1.327  -25.036 -23.990 1.00 75.18 41  A 1 
ATOM   324  O OE2 . GLU   A 1 41  ? 0.042   -24.332 -22.423 1.00 76.75 41  A 1 
ATOM   325  N N   . GLY   A 1 42  ? -3.652  -21.942 -18.116 1.00 97.78 42  A 1 
ATOM   326  C CA  . GLY   A 1 42  ? -3.413  -21.053 -16.981 1.00 97.92 42  A 1 
ATOM   327  C C   . GLY   A 1 42  ? -2.374  -19.963 -17.257 1.00 98.34 42  A 1 
ATOM   328  O O   . GLY   A 1 42  ? -1.891  -19.336 -16.312 1.00 97.67 42  A 1 
ATOM   329  N N   . ARG   A 1 43  ? -2.019  -19.720 -18.531 1.00 98.47 43  A 1 
ATOM   330  C CA  . ARG   A 1 43  ? -1.167  -18.587 -18.914 1.00 98.45 43  A 1 
ATOM   331  C C   . ARG   A 1 43  ? -1.955  -17.289 -18.806 1.00 98.56 43  A 1 
ATOM   332  O O   . ARG   A 1 43  ? -3.112  -17.220 -19.216 1.00 98.16 43  A 1 
ATOM   333  C CB  . ARG   A 1 43  ? -0.607  -18.761 -20.329 1.00 98.00 43  A 1 
ATOM   334  C CG  . ARG   A 1 43  ? 0.328   -19.978 -20.453 1.00 93.09 43  A 1 
ATOM   335  C CD  . ARG   A 1 43  ? 0.886   -20.121 -21.872 1.00 89.62 43  A 1 
ATOM   336  N NE  . ARG   A 1 43  ? -0.155  -20.565 -22.819 1.00 79.05 43  A 1 
ATOM   337  C CZ  . ARG   A 1 43  ? -0.032  -21.444 -23.802 1.00 71.16 43  A 1 
ATOM   338  N NH1 . ARG   A 1 43  ? 1.114   -21.954 -24.138 1.00 63.92 43  A 1 
ATOM   339  N NH2 . ARG   A 1 43  ? -1.075  -21.847 -24.447 1.00 62.47 43  A 1 
ATOM   340  N N   . LEU   A 1 44  ? -1.326  -16.248 -18.285 1.00 98.56 44  A 1 
ATOM   341  C CA  . LEU   A 1 44  ? -1.916  -14.922 -18.161 1.00 98.69 44  A 1 
ATOM   342  C C   . LEU   A 1 44  ? -2.007  -14.254 -19.538 1.00 98.70 44  A 1 
ATOM   343  O O   . LEU   A 1 44  ? -0.996  -14.086 -20.210 1.00 98.35 44  A 1 
ATOM   344  C CB  . LEU   A 1 44  ? -1.069  -14.119 -17.166 1.00 98.57 44  A 1 
ATOM   345  C CG  . LEU   A 1 44  ? -1.625  -12.726 -16.833 1.00 98.09 44  A 1 
ATOM   346  C CD1 . LEU   A 1 44  ? -2.940  -12.805 -16.058 1.00 97.88 44  A 1 
ATOM   347  C CD2 . LEU   A 1 44  ? -0.604  -11.983 -15.972 1.00 97.77 44  A 1 
ATOM   348  N N   . LEU   A 1 45  ? -3.218  -13.857 -19.934 1.00 98.77 45  A 1 
ATOM   349  C CA  . LEU   A 1 45  ? -3.496  -13.154 -21.191 1.00 98.68 45  A 1 
ATOM   350  C C   . LEU   A 1 45  ? -3.756  -11.661 -20.985 1.00 98.68 45  A 1 
ATOM   351  O O   . LEU   A 1 45  ? -3.469  -10.853 -21.861 1.00 97.89 45  A 1 
ATOM   352  C CB  . LEU   A 1 45  ? -4.717  -13.788 -21.879 1.00 98.38 45  A 1 
ATOM   353  C CG  . LEU   A 1 45  ? -4.595  -15.279 -22.234 1.00 97.21 45  A 1 
ATOM   354  C CD1 . LEU   A 1 45  ? -5.894  -15.730 -22.903 1.00 95.46 45  A 1 
ATOM   355  C CD2 . LEU   A 1 45  ? -3.432  -15.550 -23.184 1.00 95.04 45  A 1 
ATOM   356  N N   . GLY   A 1 46  ? -4.330  -11.293 -19.840 1.00 98.77 46  A 1 
ATOM   357  C CA  . GLY   A 1 46  ? -4.730  -9.924  -19.570 1.00 98.80 46  A 1 
ATOM   358  C C   . GLY   A 1 46  ? -5.249  -9.730  -18.148 1.00 98.89 46  A 1 
ATOM   359  O O   . GLY   A 1 46  ? -5.257  -10.648 -17.328 1.00 98.77 46  A 1 
ATOM   360  N N   . LEU   A 1 47  ? -5.695  -8.501  -17.860 1.00 98.89 47  A 1 
ATOM   361  C CA  . LEU   A 1 47  ? -6.298  -8.129  -16.583 1.00 98.91 47  A 1 
ATOM   362  C C   . LEU   A 1 47  ? -7.474  -7.192  -16.837 1.00 98.90 47  A 1 
ATOM   363  O O   . LEU   A 1 47  ? -7.349  -6.215  -17.575 1.00 98.68 47  A 1 
ATOM   364  C CB  . LEU   A 1 47  ? -5.225  -7.470  -15.701 1.00 98.82 47  A 1 
ATOM   365  C CG  . LEU   A 1 47  ? -5.716  -6.973  -14.325 1.00 98.52 47  A 1 
ATOM   366  C CD1 . LEU   A 1 47  ? -6.039  -8.129  -13.385 1.00 97.80 47  A 1 
ATOM   367  C CD2 . LEU   A 1 47  ? -4.628  -6.126  -13.672 1.00 97.62 47  A 1 
ATOM   368  N N   . VAL   A 1 48  ? -8.602  -7.472  -16.186 1.00 98.87 48  A 1 
ATOM   369  C CA  . VAL   A 1 48  ? -9.767  -6.589  -16.143 1.00 98.84 48  A 1 
ATOM   370  C C   . VAL   A 1 48  ? -9.930  -6.088  -14.716 1.00 98.86 48  A 1 
ATOM   371  O O   . VAL   A 1 48  ? -9.977  -6.877  -13.773 1.00 98.60 48  A 1 
ATOM   372  C CB  . VAL   A 1 48  ? -11.033 -7.299  -16.647 1.00 98.27 48  A 1 
ATOM   373  C CG1 . VAL   A 1 48  ? -12.248 -6.382  -16.581 1.00 91.70 48  A 1 
ATOM   374  C CG2 . VAL   A 1 48  ? -10.878 -7.740  -18.104 1.00 91.25 48  A 1 
ATOM   375  N N   . THR   A 1 49  ? -10.035 -4.774  -14.549 1.00 98.70 49  A 1 
ATOM   376  C CA  . THR   A 1 49  ? -10.241 -4.153  -13.240 1.00 98.53 49  A 1 
ATOM   377  C C   . THR   A 1 49  ? -11.651 -3.587  -13.104 1.00 98.52 49  A 1 
ATOM   378  O O   . THR   A 1 49  ? -12.357 -3.366  -14.089 1.00 98.11 49  A 1 
ATOM   379  C CB  . THR   A 1 49  ? -9.190  -3.070  -12.942 1.00 97.86 49  A 1 
ATOM   380  O OG1 . THR   A 1 49  ? -9.410  -1.925  -13.723 1.00 94.94 49  A 1 
ATOM   381  C CG2 . THR   A 1 49  ? -7.756  -3.553  -13.177 1.00 94.80 49  A 1 
ATOM   382  N N   . SER   A 1 50  ? -12.059 -3.297  -11.865 1.00 98.45 50  A 1 
ATOM   383  C CA  . SER   A 1 50  ? -13.311 -2.581  -11.599 1.00 98.31 50  A 1 
ATOM   384  C C   . SER   A 1 50  ? -13.364 -1.239  -12.324 1.00 98.29 50  A 1 
ATOM   385  O O   . SER   A 1 50  ? -14.437 -0.814  -12.729 1.00 97.78 50  A 1 
ATOM   386  C CB  . SER   A 1 50  ? -13.467 -2.351  -10.098 1.00 97.73 50  A 1 
ATOM   387  O OG  . SER   A 1 50  ? -14.696 -1.712  -9.808  1.00 93.55 50  A 1 
ATOM   388  N N   . GLN   A 1 51  ? -12.219 -0.582  -12.501 1.00 98.03 51  A 1 
ATOM   389  C CA  . GLN   A 1 51  ? -12.121 0.676   -13.238 1.00 97.78 51  A 1 
ATOM   390  C C   . GLN   A 1 51  ? -12.450 0.480   -14.725 1.00 98.16 51  A 1 
ATOM   391  O O   . GLN   A 1 51  ? -13.313 1.179   -15.249 1.00 97.59 51  A 1 
ATOM   392  C CB  . GLN   A 1 51  ? -10.716 1.249   -13.006 1.00 96.64 51  A 1 
ATOM   393  C CG  . GLN   A 1 51  ? -10.556 2.643   -13.619 1.00 89.26 51  A 1 
ATOM   394  C CD  . GLN   A 1 51  ? -9.222  3.294   -13.227 1.00 86.00 51  A 1 
ATOM   395  O OE1 . GLN   A 1 51  ? -8.215  2.665   -12.989 1.00 78.02 51  A 1 
ATOM   396  N NE2 . GLN   A 1 51  ? -9.164  4.601   -13.141 1.00 74.15 51  A 1 
ATOM   397  N N   . ASP   A 1 52  ? -11.843 -0.514  -15.379 1.00 98.00 52  A 1 
ATOM   398  C CA  . ASP   A 1 52  ? -12.071 -0.820  -16.799 1.00 98.15 52  A 1 
ATOM   399  C C   . ASP   A 1 52  ? -13.530 -1.239  -17.059 1.00 98.38 52  A 1 
ATOM   400  O O   . ASP   A 1 52  ? -14.137 -0.831  -18.046 1.00 98.08 52  A 1 
ATOM   401  C CB  . ASP   A 1 52  ? -11.118 -1.935  -17.251 1.00 97.94 52  A 1 
ATOM   402  C CG  . ASP   A 1 52  ? -9.642  -1.671  -16.924 1.00 97.21 52  A 1 
ATOM   403  O OD1 . ASP   A 1 52  ? -9.087  -0.638  -17.356 1.00 94.93 52  A 1 
ATOM   404  O OD2 . ASP   A 1 52  ? -9.056  -2.518  -16.209 1.00 94.26 52  A 1 
ATOM   405  N N   . LEU   A 1 53  ? -14.130 -2.013  -16.140 1.00 98.20 53  A 1 
ATOM   406  C CA  . LEU   A 1 53  ? -15.528 -2.446  -16.234 1.00 98.34 53  A 1 
ATOM   407  C C   . LEU   A 1 53  ? -16.514 -1.289  -16.051 1.00 98.31 53  A 1 
ATOM   408  O O   . LEU   A 1 53  ? -17.533 -1.256  -16.730 1.00 97.82 53  A 1 
ATOM   409  C CB  . LEU   A 1 53  ? -15.798 -3.545  -15.200 1.00 98.20 53  A 1 
ATOM   410  C CG  . LEU   A 1 53  ? -15.136 -4.891  -15.536 1.00 97.37 53  A 1 
ATOM   411  C CD1 . LEU   A 1 53  ? -15.210 -5.810  -14.323 1.00 96.25 53  A 1 
ATOM   412  C CD2 . LEU   A 1 53  ? -15.835 -5.595  -16.694 1.00 95.71 53  A 1 
ATOM   413  N N   . ARG   A 1 54  ? -16.235 -0.329  -15.156 1.00 97.88 54  A 1 
ATOM   414  C CA  . ARG   A 1 54  ? -17.057 0.885   -14.987 1.00 97.65 54  A 1 
ATOM   415  C C   . ARG   A 1 54  ? -17.006 1.765   -16.229 1.00 97.75 54  A 1 
ATOM   416  O O   . ARG   A 1 54  ? -18.046 2.220   -16.673 1.00 97.00 54  A 1 
ATOM   417  C CB  . ARG   A 1 54  ? -16.587 1.683   -13.768 1.00 96.93 54  A 1 
ATOM   418  C CG  . ARG   A 1 54  ? -16.994 1.008   -12.463 1.00 94.43 54  A 1 
ATOM   419  C CD  . ARG   A 1 54  ? -16.267 1.679   -11.296 1.00 91.99 54  A 1 
ATOM   420  N NE  . ARG   A 1 54  ? -16.464 0.925   -10.057 1.00 88.90 54  A 1 
ATOM   421  C CZ  . ARG   A 1 54  ? -17.505 1.029   -9.236  1.00 88.20 54  A 1 
ATOM   422  N NH1 . ARG   A 1 54  ? -18.448 1.912   -9.388  1.00 79.70 54  A 1 
ATOM   423  N NH2 . ARG   A 1 54  ? -17.586 0.219   -8.233  1.00 83.00 54  A 1 
ATOM   424  N N   . ASP   A 1 55  ? -15.827 1.930   -16.824 1.00 97.97 55  A 1 
ATOM   425  C CA  . ASP   A 1 55  ? -15.648 2.693   -18.064 1.00 97.96 55  A 1 
ATOM   426  C C   . ASP   A 1 55  ? -16.405 2.066   -19.252 1.00 98.08 55  A 1 
ATOM   427  O O   . ASP   A 1 55  ? -16.807 2.777   -20.169 1.00 97.40 55  A 1 
ATOM   428  C CB  . ASP   A 1 55  ? -14.152 2.787   -18.410 1.00 97.63 55  A 1 
ATOM   429  C CG  . ASP   A 1 55  ? -13.305 3.627   -17.444 1.00 96.95 55  A 1 
ATOM   430  O OD1 . ASP   A 1 55  ? -13.846 4.412   -16.644 1.00 94.83 55  A 1 
ATOM   431  O OD2 . ASP   A 1 55  ? -12.055 3.529   -17.503 1.00 94.50 55  A 1 
ATOM   432  N N   . ALA   A 1 56  ? -16.630 0.751   -19.232 1.00 98.01 56  A 1 
ATOM   433  C CA  . ALA   A 1 56  ? -17.374 0.013   -20.255 1.00 98.03 56  A 1 
ATOM   434  C C   . ALA   A 1 56  ? -18.872 -0.163  -19.938 1.00 97.96 56  A 1 
ATOM   435  O O   . ALA   A 1 56  ? -19.600 -0.772  -20.722 1.00 96.96 56  A 1 
ATOM   436  C CB  . ALA   A 1 56  ? -16.680 -1.339  -20.454 1.00 97.78 56  A 1 
ATOM   437  N N   . SER   A 1 57  ? -19.343 0.320   -18.791 1.00 97.47 57  A 1 
ATOM   438  C CA  . SER   A 1 57  ? -20.742 0.216   -18.361 1.00 97.31 57  A 1 
ATOM   439  C C   . SER   A 1 57  ? -21.529 1.482   -18.719 1.00 97.34 57  A 1 
ATOM   440  O O   . SER   A 1 57  ? -20.934 2.553   -18.842 1.00 96.20 57  A 1 
ATOM   441  C CB  . SER   A 1 57  ? -20.820 -0.052  -16.856 1.00 96.52 57  A 1 
ATOM   442  O OG  . SER   A 1 57  ? -20.251 -1.311  -16.546 1.00 92.92 57  A 1 
ATOM   443  N N   . PRO   A 1 58  ? -22.874 1.391   -18.858 1.00 97.08 58  A 1 
ATOM   444  C CA  . PRO   A 1 58  ? -23.707 2.576   -19.041 1.00 96.78 58  A 1 
ATOM   445  C C   . PRO   A 1 58  ? -23.609 3.513   -17.830 1.00 97.12 58  A 1 
ATOM   446  O O   . PRO   A 1 58  ? -23.447 3.071   -16.686 1.00 96.30 58  A 1 
ATOM   447  C CB  . PRO   A 1 58  ? -25.131 2.054   -19.260 1.00 95.22 58  A 1 
ATOM   448  C CG  . PRO   A 1 58  ? -25.131 0.691   -18.565 1.00 91.98 58  A 1 
ATOM   449  C CD  . PRO   A 1 58  ? -23.704 0.192   -18.781 1.00 95.28 58  A 1 
ATOM   450  N N   . SER   A 1 59  ? -23.743 4.813   -18.088 1.00 96.93 59  A 1 
ATOM   451  C CA  . SER   A 1 59  ? -23.768 5.839   -17.043 1.00 97.09 59  A 1 
ATOM   452  C C   . SER   A 1 59  ? -24.891 5.580   -16.031 1.00 97.38 59  A 1 
ATOM   453  O O   . SER   A 1 59  ? -25.976 5.122   -16.390 1.00 96.38 59  A 1 
ATOM   454  C CB  . SER   A 1 59  ? -23.947 7.222   -17.687 1.00 96.16 59  A 1 
ATOM   455  O OG  . SER   A 1 59  ? -24.156 8.232   -16.715 1.00 93.42 59  A 1 
ATOM   456  N N   . ILE   A 1 60  ? -24.665 5.962   -14.772 1.00 97.45 60  A 1 
ATOM   457  C CA  . ILE   A 1 60  ? -25.700 5.918   -13.721 1.00 97.47 60  A 1 
ATOM   458  C C   . ILE   A 1 60  ? -26.946 6.751   -14.065 1.00 97.67 60  A 1 
ATOM   459  O O   . ILE   A 1 60  ? -28.009 6.510   -13.506 1.00 96.66 60  A 1 
ATOM   460  C CB  . ILE   A 1 60  ? -25.137 6.373   -12.356 1.00 97.03 60  A 1 
ATOM   461  C CG1 . ILE   A 1 60  ? -24.588 7.815   -12.399 1.00 93.68 60  A 1 
ATOM   462  C CG2 . ILE   A 1 60  ? -24.074 5.368   -11.871 1.00 92.46 60  A 1 
ATOM   463  C CD1 . ILE   A 1 60  ? -24.272 8.413   -11.028 1.00 90.14 60  A 1 
ATOM   464  N N   . PHE   A 1 61  ? -26.827 7.705   -14.988 1.00 97.36 61  A 1 
ATOM   465  C CA  . PHE   A 1 61  ? -27.949 8.511   -15.476 1.00 97.17 61  A 1 
ATOM   466  C C   . PHE   A 1 61  ? -28.754 7.808   -16.579 1.00 97.08 61  A 1 
ATOM   467  O O   . PHE   A 1 61  ? -29.874 8.222   -16.861 1.00 95.00 61  A 1 
ATOM   468  C CB  . PHE   A 1 61  ? -27.418 9.866   -15.958 1.00 96.89 61  A 1 
ATOM   469  C CG  . PHE   A 1 61  ? -26.690 10.673  -14.899 1.00 97.25 61  A 1 
ATOM   470  C CD1 . PHE   A 1 61  ? -27.350 11.044  -13.711 1.00 96.09 61  A 1 
ATOM   471  C CD2 . PHE   A 1 61  ? -25.354 11.065  -15.093 1.00 96.27 61  A 1 
ATOM   472  C CE1 . PHE   A 1 61  ? -26.685 11.797  -12.733 1.00 95.61 61  A 1 
ATOM   473  C CE2 . PHE   A 1 61  ? -24.682 11.820  -14.119 1.00 95.90 61  A 1 
ATOM   474  C CZ  . PHE   A 1 61  ? -25.349 12.186  -12.935 1.00 96.58 61  A 1 
ATOM   475  N N   . HIS   A 1 62  ? -28.200 6.734   -17.182 1.00 97.14 62  A 1 
ATOM   476  C CA  . HIS   A 1 62  ? -28.764 6.024   -18.335 1.00 96.86 62  A 1 
ATOM   477  C C   . HIS   A 1 62  ? -28.597 4.502   -18.200 1.00 96.74 62  A 1 
ATOM   478  O O   . HIS   A 1 62  ? -28.218 3.808   -19.139 1.00 94.16 62  A 1 
ATOM   479  C CB  . HIS   A 1 62  ? -28.120 6.563   -19.619 1.00 95.80 62  A 1 
ATOM   480  C CG  . HIS   A 1 62  ? -28.285 8.045   -19.787 1.00 95.21 62  A 1 
ATOM   481  N ND1 . HIS   A 1 62  ? -29.475 8.704   -20.052 1.00 86.18 62  A 1 
ATOM   482  C CD2 . HIS   A 1 62  ? -27.306 8.988   -19.625 1.00 87.19 62  A 1 
ATOM   483  C CE1 . HIS   A 1 62  ? -29.208 10.014  -20.041 1.00 88.13 62  A 1 
ATOM   484  N NE2 . HIS   A 1 62  ? -27.907 10.222  -19.791 1.00 89.50 62  A 1 
ATOM   485  N N   . LEU   A 1 63  ? -28.906 3.952   -17.015 1.00 96.10 63  A 1 
ATOM   486  C CA  . LEU   A 1 63  ? -28.660 2.544   -16.648 1.00 95.60 63  A 1 
ATOM   487  C C   . LEU   A 1 63  ? -29.329 1.503   -17.563 1.00 95.30 63  A 1 
ATOM   488  O O   . LEU   A 1 63  ? -28.943 0.332   -17.539 1.00 91.94 63  A 1 
ATOM   489  C CB  . LEU   A 1 63  ? -29.137 2.310   -15.205 1.00 94.30 63  A 1 
ATOM   490  C CG  . LEU   A 1 63  ? -28.278 2.989   -14.122 1.00 91.49 63  A 1 
ATOM   491  C CD1 . LEU   A 1 63  ? -28.954 2.815   -12.759 1.00 87.67 63  A 1 
ATOM   492  C CD2 . LEU   A 1 63  ? -26.880 2.381   -14.042 1.00 86.88 63  A 1 
ATOM   493  N N   . HIS   A 1 64  ? -30.344 1.901   -18.339 1.00 95.66 64  A 1 
ATOM   494  C CA  . HIS   A 1 64  ? -31.116 1.006   -19.210 1.00 95.18 64  A 1 
ATOM   495  C C   . HIS   A 1 64  ? -30.700 1.082   -20.681 1.00 95.60 64  A 1 
ATOM   496  O O   . HIS   A 1 64  ? -31.260 0.363   -21.508 1.00 91.89 64  A 1 
ATOM   497  C CB  . HIS   A 1 64  ? -32.611 1.291   -19.028 1.00 92.79 64  A 1 
ATOM   498  C CG  . HIS   A 1 64  ? -33.075 1.082   -17.612 1.00 86.70 64  A 1 
ATOM   499  N ND1 . HIS   A 1 64  ? -32.889 -0.062  -16.866 1.00 71.68 64  A 1 
ATOM   500  C CD2 . HIS   A 1 64  ? -33.725 1.979   -16.801 1.00 71.70 64  A 1 
ATOM   501  C CE1 . HIS   A 1 64  ? -33.412 0.147   -15.650 1.00 67.30 64  A 1 
ATOM   502  N NE2 . HIS   A 1 64  ? -33.937 1.372   -15.572 1.00 69.72 64  A 1 
ATOM   503  N N   . GLU   A 1 65  ? -29.730 1.932   -21.013 1.00 95.78 65  A 1 
ATOM   504  C CA  . GLU   A 1 65  ? -29.225 2.080   -22.374 1.00 95.37 65  A 1 
ATOM   505  C C   . GLU   A 1 65  ? -28.053 1.132   -22.629 1.00 94.88 65  A 1 
ATOM   506  O O   . GLU   A 1 65  ? -27.315 0.759   -21.714 1.00 90.58 65  A 1 
ATOM   507  C CB  . GLU   A 1 65  ? -28.850 3.541   -22.648 1.00 93.43 65  A 1 
ATOM   508  C CG  . GLU   A 1 65  ? -30.078 4.467   -22.606 1.00 89.30 65  A 1 
ATOM   509  C CD  . GLU   A 1 65  ? -29.738 5.938   -22.856 1.00 90.12 65  A 1 
ATOM   510  O OE1 . GLU   A 1 65  ? -30.616 6.790   -22.600 1.00 82.66 65  A 1 
ATOM   511  O OE2 . GLU   A 1 65  ? -28.604 6.244   -23.285 1.00 86.00 65  A 1 
ATOM   512  N N   . HIS   A 1 66  ? -27.886 0.723   -23.883 1.00 95.41 66  A 1 
ATOM   513  C CA  . HIS   A 1 66  ? -26.746 -0.067  -24.360 1.00 95.39 66  A 1 
ATOM   514  C C   . HIS   A 1 66  ? -26.425 -1.315  -23.523 1.00 95.77 66  A 1 
ATOM   515  O O   . HIS   A 1 66  ? -25.267 -1.683  -23.327 1.00 93.19 66  A 1 
ATOM   516  C CB  . HIS   A 1 66  ? -25.541 0.857   -24.557 1.00 93.46 66  A 1 
ATOM   517  C CG  . HIS   A 1 66  ? -25.820 1.962   -25.531 1.00 93.42 66  A 1 
ATOM   518  N ND1 . HIS   A 1 66  ? -26.142 1.797   -26.868 1.00 84.79 66  A 1 
ATOM   519  C CD2 . HIS   A 1 66  ? -25.840 3.299   -25.252 1.00 85.29 66  A 1 
ATOM   520  C CE1 . HIS   A 1 66  ? -26.329 3.018   -27.382 1.00 86.39 66  A 1 
ATOM   521  N NE2 . HIS   A 1 66  ? -26.159 3.945   -26.434 1.00 88.12 66  A 1 
ATOM   522  N N   . LEU   A 1 67  ? -27.466 -2.015  -23.043 1.00 95.91 67  A 1 
ATOM   523  C CA  . LEU   A 1 67  ? -27.286 -3.251  -22.270 1.00 95.74 67  A 1 
ATOM   524  C C   . LEU   A 1 67  ? -26.580 -4.358  -23.070 1.00 96.09 67  A 1 
ATOM   525  O O   . LEU   A 1 67  ? -25.980 -5.253  -22.475 1.00 93.82 67  A 1 
ATOM   526  C CB  . LEU   A 1 67  ? -28.647 -3.743  -21.752 1.00 93.77 67  A 1 
ATOM   527  C CG  . LEU   A 1 67  ? -29.326 -2.815  -20.725 1.00 89.56 67  A 1 
ATOM   528  C CD1 . LEU   A 1 67  ? -30.685 -3.398  -20.344 1.00 84.63 67  A 1 
ATOM   529  C CD2 . LEU   A 1 67  ? -28.501 -2.658  -19.447 1.00 83.56 67  A 1 
ATOM   530  N N   . GLU   A 1 68  ? -26.615 -4.285  -24.404 1.00 96.99 68  A 1 
ATOM   531  C CA  . GLU   A 1 68  ? -25.880 -5.180  -25.298 1.00 96.78 68  A 1 
ATOM   532  C C   . GLU   A 1 68  ? -24.353 -5.084  -25.121 1.00 97.25 68  A 1 
ATOM   533  O O   . GLU   A 1 68  ? -23.653 -6.068  -25.340 1.00 96.15 68  A 1 
ATOM   534  C CB  . GLU   A 1 68  ? -26.289 -4.934  -26.765 1.00 95.48 68  A 1 
ATOM   535  C CG  . GLU   A 1 68  ? -25.867 -3.592  -27.397 1.00 87.33 68  A 1 
ATOM   536  C CD  . GLU   A 1 68  ? -26.701 -2.360  -26.992 1.00 84.75 68  A 1 
ATOM   537  O OE1 . GLU   A 1 68  ? -26.378 -1.267  -27.499 1.00 77.18 68  A 1 
ATOM   538  O OE2 . GLU   A 1 68  ? -27.653 -2.505  -26.192 1.00 81.79 68  A 1 
ATOM   539  N N   . ASP   A 1 69  ? -23.831 -3.943  -24.667 1.00 97.11 69  A 1 
ATOM   540  C CA  . ASP   A 1 69  ? -22.403 -3.766  -24.400 1.00 97.12 69  A 1 
ATOM   541  C C   . ASP   A 1 69  ? -21.895 -4.739  -23.335 1.00 97.56 69  A 1 
ATOM   542  O O   . ASP   A 1 69  ? -20.772 -5.238  -23.421 1.00 96.92 69  A 1 
ATOM   543  C CB  . ASP   A 1 69  ? -22.124 -2.330  -23.937 1.00 96.22 69  A 1 
ATOM   544  C CG  . ASP   A 1 69  ? -22.183 -1.302  -25.058 1.00 95.43 69  A 1 
ATOM   545  O OD1 . ASP   A 1 69  ? -22.253 -1.706  -26.242 1.00 92.34 69  A 1 
ATOM   546  O OD2 . ASP   A 1 69  ? -22.033 -0.107  -24.738 1.00 92.13 69  A 1 
ATOM   547  N N   . LEU   A 1 70  ? -22.737 -5.060  -22.360 1.00 97.45 70  A 1 
ATOM   548  C CA  . LEU   A 1 70  ? -22.409 -5.992  -21.281 1.00 97.58 70  A 1 
ATOM   549  C C   . LEU   A 1 70  ? -22.262 -7.442  -21.770 1.00 97.89 70  A 1 
ATOM   550  O O   . LEU   A 1 70  ? -21.716 -8.274  -21.045 1.00 97.18 70  A 1 
ATOM   551  C CB  . LEU   A 1 70  ? -23.466 -5.888  -20.169 1.00 97.01 70  A 1 
ATOM   552  C CG  . LEU   A 1 70  ? -23.677 -4.478  -19.578 1.00 95.54 70  A 1 
ATOM   553  C CD1 . LEU   A 1 70  ? -24.698 -4.555  -18.443 1.00 92.26 70  A 1 
ATOM   554  C CD2 . LEU   A 1 70  ? -22.388 -3.878  -19.025 1.00 91.43 70  A 1 
ATOM   555  N N   . GLN   A 1 71  ? -22.700 -7.741  -22.999 1.00 97.99 71  A 1 
ATOM   556  C CA  . GLN   A 1 71  ? -22.507 -9.044  -23.652 1.00 98.04 71  A 1 
ATOM   557  C C   . GLN   A 1 71  ? -21.218 -9.109  -24.483 1.00 98.27 71  A 1 
ATOM   558  O O   . GLN   A 1 71  ? -20.879 -10.176 -25.000 1.00 97.62 71  A 1 
ATOM   559  C CB  . GLN   A 1 71  ? -23.731 -9.399  -24.515 1.00 97.48 71  A 1 
ATOM   560  C CG  . GLN   A 1 71  ? -25.066 -9.339  -23.752 1.00 93.84 71  A 1 
ATOM   561  C CD  . GLN   A 1 71  ? -25.043 -10.168 -22.469 1.00 87.49 71  A 1 
ATOM   562  O OE1 . GLN   A 1 71  ? -24.621 -11.309 -22.444 1.00 75.99 71  A 1 
ATOM   563  N NE2 . GLN   A 1 71  ? -25.478 -9.607  -21.361 1.00 73.55 71  A 1 
ATOM   564  N N   . LYS   A 1 72  ? -20.478 -8.013  -24.621 1.00 98.15 72  A 1 
ATOM   565  C CA  . LYS   A 1 72  ? -19.163 -8.017  -25.268 1.00 98.24 72  A 1 
ATOM   566  C C   . LYS   A 1 72  ? -18.174 -8.848  -24.448 1.00 98.45 72  A 1 
ATOM   567  O O   . LYS   A 1 72  ? -18.231 -8.834  -23.215 1.00 98.23 72  A 1 
ATOM   568  C CB  . LYS   A 1 72  ? -18.642 -6.589  -25.482 1.00 97.95 72  A 1 
ATOM   569  C CG  . LYS   A 1 72  ? -19.444 -5.814  -26.546 1.00 96.52 72  A 1 
ATOM   570  C CD  . LYS   A 1 72  ? -18.866 -4.410  -26.760 1.00 94.22 72  A 1 
ATOM   571  C CE  . LYS   A 1 72  ? -19.586 -3.643  -27.876 1.00 89.35 72  A 1 
ATOM   572  N NZ  . LYS   A 1 72  ? -20.898 -3.106  -27.459 1.00 82.74 72  A 1 
ATOM   573  N N   . PRO   A 1 73  ? -17.245 -9.571  -25.101 1.00 98.57 73  A 1 
ATOM   574  C CA  . PRO   A 1 73  ? -16.226 -10.336 -24.392 1.00 98.63 73  A 1 
ATOM   575  C C   . PRO   A 1 73  ? -15.222 -9.405  -23.701 1.00 98.72 73  A 1 
ATOM   576  O O   . PRO   A 1 73  ? -14.866 -8.352  -24.230 1.00 98.43 73  A 1 
ATOM   577  C CB  . PRO   A 1 73  ? -15.572 -11.218 -25.453 1.00 98.16 73  A 1 
ATOM   578  C CG  . PRO   A 1 73  ? -15.725 -10.399 -26.735 1.00 95.34 73  A 1 
ATOM   579  C CD  . PRO   A 1 73  ? -17.071 -9.706  -26.542 1.00 98.09 73  A 1 
ATOM   580  N N   . VAL   A 1 74  ? -14.694 -9.823  -22.550 1.00 98.69 74  A 1 
ATOM   581  C CA  . VAL   A 1 74  ? -13.702 -9.039  -21.793 1.00 98.72 74  A 1 
ATOM   582  C C   . VAL   A 1 74  ? -12.402 -8.795  -22.565 1.00 98.72 74  A 1 
ATOM   583  O O   . VAL   A 1 74  ? -11.687 -7.845  -22.262 1.00 98.40 74  A 1 
ATOM   584  C CB  . VAL   A 1 74  ? -13.382 -9.655  -20.419 1.00 98.33 74  A 1 
ATOM   585  C CG1 . VAL   A 1 74  ? -14.615 -9.649  -19.516 1.00 96.11 74  A 1 
ATOM   586  C CG2 . VAL   A 1 74  ? -12.825 -11.080 -20.520 1.00 96.09 74  A 1 
ATOM   587  N N   . SER   A 1 75  ? -12.123 -9.585  -23.599 1.00 98.64 75  A 1 
ATOM   588  C CA  . SER   A 1 75  ? -10.997 -9.345  -24.513 1.00 98.53 75  A 1 
ATOM   589  C C   . SER   A 1 75  ? -11.051 -7.980  -25.209 1.00 98.48 75  A 1 
ATOM   590  O O   . SER   A 1 75  ? -10.014 -7.479  -25.629 1.00 97.82 75  A 1 
ATOM   591  C CB  . SER   A 1 75  ? -10.932 -10.444 -25.574 1.00 98.11 75  A 1 
ATOM   592  O OG  . SER   A 1 75  ? -12.121 -10.493 -26.340 1.00 94.93 75  A 1 
ATOM   593  N N   . THR   A 1 76  ? -12.234 -7.352  -25.293 1.00 98.48 76  A 1 
ATOM   594  C CA  . THR   A 1 76  ? -12.401 -6.013  -25.889 1.00 98.26 76  A 1 
ATOM   595  C C   . THR   A 1 76  ? -11.902 -4.878  -24.994 1.00 98.25 76  A 1 
ATOM   596  O O   . THR   A 1 76  ? -11.678 -3.779  -25.491 1.00 97.35 76  A 1 
ATOM   597  C CB  . THR   A 1 76  ? -13.864 -5.734  -26.262 1.00 97.67 76  A 1 
ATOM   598  O OG1 . THR   A 1 76  ? -14.714 -5.788  -25.141 1.00 93.84 76  A 1 
ATOM   599  C CG2 . THR   A 1 76  ? -14.401 -6.727  -27.290 1.00 93.53 76  A 1 
ATOM   600  N N   . ILE   A 1 77  ? -11.748 -5.120  -23.686 1.00 98.59 77  A 1 
ATOM   601  C CA  . ILE   A 1 77  ? -11.406 -4.080  -22.700 1.00 98.52 77  A 1 
ATOM   602  C C   . ILE   A 1 77  ? -10.214 -4.433  -21.804 1.00 98.54 77  A 1 
ATOM   603  O O   . ILE   A 1 77  ? -9.710  -3.562  -21.098 1.00 98.02 77  A 1 
ATOM   604  C CB  . ILE   A 1 77  ? -12.631 -3.724  -21.829 1.00 98.21 77  A 1 
ATOM   605  C CG1 . ILE   A 1 77  ? -13.116 -4.910  -20.966 1.00 97.00 77  A 1 
ATOM   606  C CG2 . ILE   A 1 77  ? -13.779 -3.186  -22.709 1.00 95.91 77  A 1 
ATOM   607  C CD1 . ILE   A 1 77  ? -14.073 -4.495  -19.843 1.00 95.52 77  A 1 
ATOM   608  N N   . MET   A 1 78  ? -9.758  -5.685  -21.803 1.00 98.62 78  A 1 
ATOM   609  C CA  . MET   A 1 78  ? -8.678  -6.137  -20.927 1.00 98.64 78  A 1 
ATOM   610  C C   . MET   A 1 78  ? -7.351  -5.438  -21.241 1.00 98.57 78  A 1 
ATOM   611  O O   . MET   A 1 78  ? -7.037  -5.130  -22.390 1.00 97.98 78  A 1 
ATOM   612  C CB  . MET   A 1 78  ? -8.556  -7.670  -20.949 1.00 98.28 78  A 1 
ATOM   613  C CG  . MET   A 1 78  ? -7.967  -8.233  -22.249 1.00 97.53 78  A 1 
ATOM   614  S SD  . MET   A 1 78  ? -7.957  -10.051 -22.309 1.00 97.15 78  A 1 
ATOM   615  C CE  . MET   A 1 78  ? -7.048  -10.298 -23.842 1.00 94.23 78  A 1 
ATOM   616  N N   . LYS   A 1 79  ? -6.537  -5.213  -20.202 1.00 98.61 79  A 1 
ATOM   617  C CA  . LYS   A 1 79  ? -5.146  -4.777  -20.356 1.00 98.46 79  A 1 
ATOM   618  C C   . LYS   A 1 79  ? -4.264  -5.993  -20.618 1.00 98.62 79  A 1 
ATOM   619  O O   . LYS   A 1 79  ? -4.409  -7.006  -19.937 1.00 98.28 79  A 1 
ATOM   620  C CB  . LYS   A 1 79  ? -4.670  -4.001  -19.121 1.00 97.63 79  A 1 
ATOM   621  C CG  . LYS   A 1 79  ? -5.527  -2.775  -18.761 1.00 86.71 79  A 1 
ATOM   622  C CD  . LYS   A 1 79  ? -5.630  -1.741  -19.881 1.00 79.92 79  A 1 
ATOM   623  C CE  . LYS   A 1 79  ? -6.512  -0.592  -19.393 1.00 73.11 79  A 1 
ATOM   624  N NZ  . LYS   A 1 79  ? -6.874  0.340   -20.479 1.00 64.42 79  A 1 
ATOM   625  N N   . THR   A 1 80  ? -3.354  -5.885  -21.578 1.00 98.35 80  A 1 
ATOM   626  C CA  . THR   A 1 80  ? -2.469  -6.979  -22.011 1.00 98.19 80  A 1 
ATOM   627  C C   . THR   A 1 80  ? -1.006  -6.756  -21.639 1.00 97.68 80  A 1 
ATOM   628  O O   . THR   A 1 80  ? -0.318  -7.713  -21.305 1.00 93.27 80  A 1 
ATOM   629  C CB  . THR   A 1 80  ? -2.594  -7.209  -23.521 1.00 97.52 80  A 1 
ATOM   630  O OG1 . THR   A 1 80  ? -2.424  -5.992  -24.220 1.00 93.28 80  A 1 
ATOM   631  C CG2 . THR   A 1 80  ? -3.974  -7.750  -23.892 1.00 92.21 80  A 1 
ATOM   632  N N   . ASP   A 1 81  ? -0.548  -5.505  -21.626 1.00 97.75 81  A 1 
ATOM   633  C CA  . ASP   A 1 81  ? 0.806   -5.149  -21.195 1.00 97.24 81  A 1 
ATOM   634  C C   . ASP   A 1 81  ? 0.841   -5.058  -19.669 1.00 97.67 81  A 1 
ATOM   635  O O   . ASP   A 1 81  ? 0.674   -3.993  -19.072 1.00 95.60 81  A 1 
ATOM   636  C CB  . ASP   A 1 81  ? 1.259   -3.853  -21.882 1.00 94.99 81  A 1 
ATOM   637  C CG  . ASP   A 1 81  ? 1.391   -3.997  -23.398 1.00 82.94 81  A 1 
ATOM   638  O OD1 . ASP   A 1 81  ? 1.572   -5.138  -23.878 1.00 73.96 81  A 1 
ATOM   639  O OD2 . ASP   A 1 81  ? 1.297   -2.950  -24.072 1.00 75.58 81  A 1 
ATOM   640  N N   . LEU   A 1 82  ? 1.001   -6.215  -19.025 1.00 98.21 82  A 1 
ATOM   641  C CA  . LEU   A 1 82  ? 0.887   -6.341  -17.576 1.00 98.48 82  A 1 
ATOM   642  C C   . LEU   A 1 82  ? 2.250   -6.379  -16.899 1.00 98.55 82  A 1 
ATOM   643  O O   . LEU   A 1 82  ? 3.133   -7.148  -17.269 1.00 98.01 82  A 1 
ATOM   644  C CB  . LEU   A 1 82  ? 0.064   -7.584  -17.208 1.00 98.26 82  A 1 
ATOM   645  C CG  . LEU   A 1 82  ? -1.377  -7.584  -17.758 1.00 97.58 82  A 1 
ATOM   646  C CD1 . LEU   A 1 82  ? -2.077  -8.859  -17.302 1.00 96.65 82  A 1 
ATOM   647  C CD2 . LEU   A 1 82  ? -2.205  -6.392  -17.275 1.00 96.34 82  A 1 
ATOM   648  N N   . ILE   A 1 83  ? 2.365   -5.601  -15.824 1.00 98.71 83  A 1 
ATOM   649  C CA  . ILE   A 1 83  ? 3.427   -5.782  -14.838 1.00 98.74 83  A 1 
ATOM   650  C C   . ILE   A 1 83  ? 3.037   -6.987  -13.980 1.00 98.82 83  A 1 
ATOM   651  O O   . ILE   A 1 83  ? 1.922   -7.049  -13.459 1.00 98.71 83  A 1 
ATOM   652  C CB  . ILE   A 1 83  ? 3.644   -4.501  -14.011 1.00 98.57 83  A 1 
ATOM   653  C CG1 . ILE   A 1 83  ? 3.951   -3.303  -14.947 1.00 97.58 83  A 1 
ATOM   654  C CG2 . ILE   A 1 83  ? 4.790   -4.707  -13.007 1.00 97.43 83  A 1 
ATOM   655  C CD1 . ILE   A 1 83  ? 3.936   -1.950  -14.237 1.00 93.44 83  A 1 
ATOM   656  N N   . VAL   A 1 84  ? 3.944   -7.941  -13.854 1.00 98.75 84  A 1 
ATOM   657  C CA  . VAL   A 1 84  ? 3.754   -9.174  -13.080 1.00 98.75 84  A 1 
ATOM   658  C C   . VAL   A 1 84  ? 4.877   -9.334  -12.063 1.00 98.76 84  A 1 
ATOM   659  O O   . VAL   A 1 84  ? 5.957   -8.772  -12.233 1.00 98.35 84  A 1 
ATOM   660  C CB  . VAL   A 1 84  ? 3.636   -10.420 -13.981 1.00 98.37 84  A 1 
ATOM   661  C CG1 . VAL   A 1 84  ? 2.452   -10.304 -14.946 1.00 96.50 84  A 1 
ATOM   662  C CG2 . VAL   A 1 84  ? 4.906   -10.696 -14.799 1.00 95.95 84  A 1 
ATOM   663  N N   . GLY   A 1 85  ? 4.619   -10.097 -11.011 1.00 98.63 85  A 1 
ATOM   664  C CA  . GLY   A 1 85  ? 5.607   -10.457 -10.004 1.00 98.59 85  A 1 
ATOM   665  C C   . GLY   A 1 85  ? 5.878   -11.958 -9.971  1.00 98.70 85  A 1 
ATOM   666  O O   . GLY   A 1 85  ? 5.172   -12.760 -10.596 1.00 98.44 85  A 1 
ATOM   667  N N   . HIS   A 1 86  ? 6.893   -12.338 -9.202  1.00 98.35 86  A 1 
ATOM   668  C CA  . HIS   A 1 86  ? 7.259   -13.724 -8.926  1.00 98.06 86  A 1 
ATOM   669  C C   . HIS   A 1 86  ? 6.950   -14.077 -7.456  1.00 97.77 86  A 1 
ATOM   670  O O   . HIS   A 1 86  ? 7.040   -13.200 -6.594  1.00 97.28 86  A 1 
ATOM   671  C CB  . HIS   A 1 86  ? 8.746   -13.902 -9.277  1.00 97.72 86  A 1 
ATOM   672  C CG  . HIS   A 1 86  ? 9.200   -15.330 -9.219  1.00 96.79 86  A 1 
ATOM   673  N ND1 . HIS   A 1 86  ? 9.840   -15.938 -8.162  1.00 89.77 86  A 1 
ATOM   674  C CD2 . HIS   A 1 86  ? 9.024   -16.298 -10.182 1.00 89.91 86  A 1 
ATOM   675  C CE1 . HIS   A 1 86  ? 10.040  -17.233 -8.480  1.00 91.16 86  A 1 
ATOM   676  N NE2 . HIS   A 1 86  ? 9.559   -17.484 -9.701  1.00 92.03 86  A 1 
ATOM   677  N N   . PRO   A 1 87  ? 6.618   -15.335 -7.121  1.00 97.80 87  A 1 
ATOM   678  C CA  . PRO   A 1 87  ? 6.357   -15.738 -5.730  1.00 97.14 87  A 1 
ATOM   679  C C   . PRO   A 1 87  ? 7.484   -15.410 -4.743  1.00 95.76 87  A 1 
ATOM   680  O O   . PRO   A 1 87  ? 7.222   -15.194 -3.560  1.00 94.30 87  A 1 
ATOM   681  C CB  . PRO   A 1 87  ? 6.137   -17.251 -5.791  1.00 96.89 87  A 1 
ATOM   682  C CG  . PRO   A 1 87  ? 5.625   -17.493 -7.204  1.00 95.70 87  A 1 
ATOM   683  C CD  . PRO   A 1 87  ? 6.356   -16.447 -8.027  1.00 97.61 87  A 1 
ATOM   684  N N   . LEU   A 1 88  ? 8.727   -15.385 -5.220  1.00 96.00 88  A 1 
ATOM   685  C CA  . LEU   A 1 88  ? 9.929   -15.133 -4.417  1.00 94.44 88  A 1 
ATOM   686  C C   . LEU   A 1 88  ? 10.350  -13.657 -4.380  1.00 93.19 88  A 1 
ATOM   687  O O   . LEU   A 1 88  ? 11.393  -13.350 -3.801  1.00 90.99 88  A 1 
ATOM   688  C CB  . LEU   A 1 88  ? 11.085  -16.031 -4.899  1.00 93.06 88  A 1 
ATOM   689  C CG  . LEU   A 1 88  ? 10.800  -17.542 -4.886  1.00 90.43 88  A 1 
ATOM   690  C CD1 . LEU   A 1 88  ? 12.038  -18.296 -5.375  1.00 86.11 88  A 1 
ATOM   691  C CD2 . LEU   A 1 88  ? 10.443  -18.061 -3.494  1.00 85.20 88  A 1 
ATOM   692  N N   . ASP   A 1 89  ? 9.577   -12.748 -4.986  1.00 94.23 89  A 1 
ATOM   693  C CA  . ASP   A 1 89  ? 9.802   -11.313 -4.816  1.00 94.04 89  A 1 
ATOM   694  C C   . ASP   A 1 89  ? 9.468   -10.903 -3.375  1.00 93.48 89  A 1 
ATOM   695  O O   . ASP   A 1 89  ? 8.711   -11.578 -2.669  1.00 92.83 89  A 1 
ATOM   696  C CB  . ASP   A 1 89  ? 8.971   -10.490 -5.815  1.00 94.75 89  A 1 
ATOM   697  C CG  . ASP   A 1 89  ? 9.272   -10.768 -7.293  1.00 95.14 89  A 1 
ATOM   698  O OD1 . ASP   A 1 89  ? 10.370  -11.269 -7.613  1.00 92.98 89  A 1 
ATOM   699  O OD2 . ASP   A 1 89  ? 8.369   -10.493 -8.120  1.00 93.10 89  A 1 
ATOM   700  N N   . PHE   A 1 90  ? 10.004  -9.770  -2.926  1.00 91.12 90  A 1 
ATOM   701  C CA  . PHE   A 1 90  ? 9.676   -9.207  -1.624  1.00 90.79 90  A 1 
ATOM   702  C C   . PHE   A 1 90  ? 8.439   -8.308  -1.691  1.00 92.74 90  A 1 
ATOM   703  O O   . PHE   A 1 90  ? 8.223   -7.556  -2.636  1.00 92.86 90  A 1 
ATOM   704  C CB  . PHE   A 1 90  ? 10.885  -8.471  -1.048  1.00 87.99 90  A 1 
ATOM   705  C CG  . PHE   A 1 90  ? 12.062  -9.368  -0.725  1.00 85.43 90  A 1 
ATOM   706  C CD1 . PHE   A 1 90  ? 11.994  -10.250 0.369   1.00 80.37 90  A 1 
ATOM   707  C CD2 . PHE   A 1 90  ? 13.227  -9.328  -1.511  1.00 78.53 90  A 1 
ATOM   708  C CE1 . PHE   A 1 90  ? 13.082  -11.080 0.677   1.00 76.39 90  A 1 
ATOM   709  C CE2 . PHE   A 1 90  ? 14.320  -10.156 -1.206  1.00 75.25 90  A 1 
ATOM   710  C CZ  . PHE   A 1 90  ? 14.247  -11.033 -0.110  1.00 76.34 90  A 1 
ATOM   711  N N   . VAL   A 1 91  ? 7.627   -8.342  -0.629  1.00 92.74 91  A 1 
ATOM   712  C CA  . VAL   A 1 91  ? 6.403   -7.526  -0.535  1.00 94.01 91  A 1 
ATOM   713  C C   . VAL   A 1 91  ? 6.709   -6.027  -0.574  1.00 95.07 91  A 1 
ATOM   714  O O   . VAL   A 1 91  ? 5.944   -5.259  -1.151  1.00 95.28 91  A 1 
ATOM   715  C CB  . VAL   A 1 91  ? 5.612   -7.911  0.727   1.00 93.28 91  A 1 
ATOM   716  C CG1 . VAL   A 1 91  ? 4.426   -6.985  0.993   1.00 90.37 91  A 1 
ATOM   717  C CG2 . VAL   A 1 91  ? 5.056   -9.329  0.580   1.00 90.66 91  A 1 
ATOM   718  N N   . GLU   A 1 92  ? 7.835   -5.605  -0.020  1.00 92.51 92  A 1 
ATOM   719  C CA  . GLU   A 1 92  ? 8.305   -4.222  -0.090  1.00 91.93 92  A 1 
ATOM   720  C C   . GLU   A 1 92  ? 8.627   -3.758  -1.522  1.00 93.39 92  A 1 
ATOM   721  O O   . GLU   A 1 92  ? 8.372   -2.602  -1.860  1.00 93.20 92  A 1 
ATOM   722  C CB  . GLU   A 1 92  ? 9.514   -4.027  0.849   1.00 89.18 92  A 1 
ATOM   723  C CG  . GLU   A 1 92  ? 10.705  -4.984  0.675   1.00 81.97 92  A 1 
ATOM   724  C CD  . GLU   A 1 92  ? 10.643  -6.235  1.568   1.00 79.31 92  A 1 
ATOM   725  O OE1 . GLU   A 1 92  ? 11.705  -6.638  2.093   1.00 72.32 92  A 1 
ATOM   726  O OE2 . GLU   A 1 92  ? 9.542   -6.795  1.751   1.00 73.62 92  A 1 
ATOM   727  N N   . GLU   A 1 93  ? 9.101   -4.656  -2.388  1.00 93.96 93  A 1 
ATOM   728  C CA  . GLU   A 1 93  ? 9.303   -4.364  -3.813  1.00 94.40 93  A 1 
ATOM   729  C C   . GLU   A 1 93  ? 7.961   -4.202  -4.535  1.00 96.13 93  A 1 
ATOM   730  O O   . GLU   A 1 93  ? 7.795   -3.294  -5.345  1.00 96.25 93  A 1 
ATOM   731  C CB  . GLU   A 1 93  ? 10.131  -5.473  -4.483  1.00 92.82 93  A 1 
ATOM   732  C CG  . GLU   A 1 93  ? 11.556  -5.569  -3.918  1.00 87.16 93  A 1 
ATOM   733  C CD  . GLU   A 1 93  ? 12.352  -6.756  -4.479  1.00 81.81 93  A 1 
ATOM   734  O OE1 . GLU   A 1 93  ? 13.600  -6.648  -4.507  1.00 73.32 93  A 1 
ATOM   735  O OE2 . GLU   A 1 93  ? 11.724  -7.774  -4.850  1.00 74.53 93  A 1 
ATOM   736  N N   . VAL   A 1 94  ? 6.959   -5.014  -4.178  1.00 96.21 94  A 1 
ATOM   737  C CA  . VAL   A 1 94  ? 5.590   -4.859  -4.693  1.00 97.42 94  A 1 
ATOM   738  C C   . VAL   A 1 94  ? 5.001   -3.508  -4.286  1.00 97.77 94  A 1 
ATOM   739  O O   . VAL   A 1 94  ? 4.367   -2.847  -5.104  1.00 97.81 94  A 1 
ATOM   740  C CB  . VAL   A 1 94  ? 4.684   -6.007  -4.220  1.00 97.69 94  A 1 
ATOM   741  C CG1 . VAL   A 1 94  ? 3.244   -5.835  -4.709  1.00 97.22 94  A 1 
ATOM   742  C CG2 . VAL   A 1 94  ? 5.194   -7.356  -4.735  1.00 97.32 94  A 1 
ATOM   743  N N   . ALA   A 1 95  ? 5.228   -3.060  -3.051  1.00 97.59 95  A 1 
ATOM   744  C CA  . ALA   A 1 95  ? 4.796   -1.738  -2.605  1.00 97.52 95  A 1 
ATOM   745  C C   . ALA   A 1 95  ? 5.425   -0.619  -3.452  1.00 97.78 95  A 1 
ATOM   746  O O   . ALA   A 1 95  ? 4.721   0.299   -3.878  1.00 97.82 95  A 1 
ATOM   747  C CB  . ALA   A 1 95  ? 5.129   -1.576  -1.118  1.00 97.01 95  A 1 
ATOM   748  N N   . ALA   A 1 96  ? 6.721   -0.729  -3.754  1.00 96.79 96  A 1 
ATOM   749  C CA  . ALA   A 1 96  ? 7.423   0.215   -4.619  1.00 96.54 96  A 1 
ATOM   750  C C   . ALA   A 1 96  ? 6.843   0.221   -6.046  1.00 97.04 96  A 1 
ATOM   751  O O   . ALA   A 1 96  ? 6.534   1.292   -6.567  1.00 96.84 96  A 1 
ATOM   752  C CB  . ALA   A 1 96  ? 8.923   -0.108  -4.595  1.00 95.43 96  A 1 
ATOM   753  N N   . LEU   A 1 97  ? 6.590   -0.953  -6.633  1.00 97.44 97  A 1 
ATOM   754  C CA  . LEU   A 1 97  ? 5.954   -1.078  -7.952  1.00 97.73 97  A 1 
ATOM   755  C C   . LEU   A 1 97  ? 4.566   -0.430  -7.991  1.00 97.99 97  A 1 
ATOM   756  O O   . LEU   A 1 97  ? 4.238   0.291   -8.929  1.00 97.57 97  A 1 
ATOM   757  C CB  . LEU   A 1 97  ? 5.834   -2.564  -8.333  1.00 97.21 97  A 1 
ATOM   758  C CG  . LEU   A 1 97  ? 7.149   -3.249  -8.740  1.00 91.73 97  A 1 
ATOM   759  C CD1 . LEU   A 1 97  ? 6.889   -4.746  -8.926  1.00 89.78 97  A 1 
ATOM   760  C CD2 . LEU   A 1 97  ? 7.695   -2.691  -10.051 1.00 90.26 97  A 1 
ATOM   761  N N   . PHE   A 1 98  ? 3.738   -0.659  -6.962  1.00 98.30 98  A 1 
ATOM   762  C CA  . PHE   A 1 98  ? 2.411   -0.048  -6.884  1.00 98.40 98  A 1 
ATOM   763  C C   . PHE   A 1 98  ? 2.492   1.476   -6.813  1.00 98.12 98  A 1 
ATOM   764  O O   . PHE   A 1 98  ? 1.702   2.164   -7.455  1.00 97.61 98  A 1 
ATOM   765  C CB  . PHE   A 1 98  ? 1.652   -0.588  -5.671  1.00 98.52 98  A 1 
ATOM   766  C CG  . PHE   A 1 98  ? 1.120   -2.005  -5.762  1.00 98.58 98  A 1 
ATOM   767  C CD1 . PHE   A 1 98  ? 1.227   -2.787  -6.924  1.00 98.08 98  A 1 
ATOM   768  C CD2 . PHE   A 1 98  ? 0.454   -2.540  -4.643  1.00 98.08 98  A 1 
ATOM   769  C CE1 . PHE   A 1 98  ? 0.696   -4.084  -6.961  1.00 97.97 98  A 1 
ATOM   770  C CE2 . PHE   A 1 98  ? -0.077  -3.833  -4.677  1.00 97.93 98  A 1 
ATOM   771  C CZ  . PHE   A 1 98  ? 0.045   -4.609  -5.835  1.00 98.25 98  A 1 
ATOM   772  N N   . TYR   A 1 99  ? 3.451   2.003   -6.053  1.00 97.63 99  A 1 
ATOM   773  C CA  . TYR   A 1 99  ? 3.653   3.440   -5.918  1.00 97.19 99  A 1 
ATOM   774  C C   . TYR   A 1 99  ? 4.167   4.072   -7.215  1.00 96.88 99  A 1 
ATOM   775  O O   . TYR   A 1 99  ? 3.615   5.070   -7.677  1.00 96.07 99  A 1 
ATOM   776  C CB  . TYR   A 1 99  ? 4.605   3.695   -4.748  1.00 96.78 99  A 1 
ATOM   777  C CG  . TYR   A 1 99  ? 4.811   5.166   -4.464  1.00 96.41 99  A 1 
ATOM   778  C CD1 . TYR   A 1 99  ? 5.940   5.841   -4.965  1.00 94.83 99  A 1 
ATOM   779  C CD2 . TYR   A 1 99  ? 3.847   5.878   -3.731  1.00 94.98 99  A 1 
ATOM   780  C CE1 . TYR   A 1 99  ? 6.105   7.214   -4.737  1.00 94.18 99  A 1 
ATOM   781  C CE2 . TYR   A 1 99  ? 4.002   7.255   -3.499  1.00 93.95 99  A 1 
ATOM   782  C CZ  . TYR   A 1 99  ? 5.136   7.919   -4.010  1.00 94.33 99  A 1 
ATOM   783  O OH  . TYR   A 1 99  ? 5.287   9.264   -3.798  1.00 92.73 99  A 1 
ATOM   784  N N   . GLU   A 1 100 ? 5.195   3.478   -7.834  1.00 97.06 100 A 1 
ATOM   785  C CA  . GLU   A 1 100 ? 5.838   3.988   -9.047  1.00 96.55 100 A 1 
ATOM   786  C C   . GLU   A 1 100 ? 4.892   3.967   -10.252 1.00 96.62 100 A 1 
ATOM   787  O O   . GLU   A 1 100 ? 4.702   4.979   -10.929 1.00 95.53 100 A 1 
ATOM   788  C CB  . GLU   A 1 100 ? 7.103   3.156   -9.312  1.00 95.27 100 A 1 
ATOM   789  C CG  . GLU   A 1 100 ? 7.898   3.684   -10.515 1.00 82.48 100 A 1 
ATOM   790  C CD  . GLU   A 1 100 ? 9.173   2.875   -10.815 1.00 75.30 100 A 1 
ATOM   791  O OE1 . GLU   A 1 100 ? 9.858   3.250   -11.794 1.00 68.10 100 A 1 
ATOM   792  O OE2 . GLU   A 1 100 ? 9.457   1.898   -10.091 1.00 68.24 100 A 1 
ATOM   793  N N   . HIS   A 1 101 ? 4.250   2.825   -10.495 1.00 97.50 101 A 1 
ATOM   794  C CA  . HIS   A 1 101 ? 3.397   2.628   -11.669 1.00 97.56 101 A 1 
ATOM   795  C C   . HIS   A 1 101 ? 1.932   3.008   -11.443 1.00 97.48 101 A 1 
ATOM   796  O O   . HIS   A 1 101 ? 1.141   2.969   -12.385 1.00 96.38 101 A 1 
ATOM   797  C CB  . HIS   A 1 101 ? 3.548   1.194   -12.169 1.00 97.54 101 A 1 
ATOM   798  C CG  . HIS   A 1 101 ? 4.951   0.868   -12.587 1.00 97.03 101 A 1 
ATOM   799  N ND1 . HIS   A 1 101 ? 5.612   1.377   -13.693 1.00 84.23 101 A 1 
ATOM   800  C CD2 . HIS   A 1 101 ? 5.826   0.040   -11.936 1.00 85.05 101 A 1 
ATOM   801  C CE1 . HIS   A 1 101 ? 6.850   0.862   -13.702 1.00 87.87 101 A 1 
ATOM   802  N NE2 . HIS   A 1 101 ? 7.015   0.041   -12.654 1.00 89.90 101 A 1 
ATOM   803  N N   . ARG   A 1 102 ? 1.550   3.406   -10.225 1.00 97.07 102 A 1 
ATOM   804  C CA  . ARG   A 1 102 ? 0.170   3.794   -9.864  1.00 96.87 102 A 1 
ATOM   805  C C   . ARG   A 1 102 ? -0.856  2.696   -10.167 1.00 97.24 102 A 1 
ATOM   806  O O   . ARG   A 1 102 ? -1.961  2.971   -10.641 1.00 95.91 102 A 1 
ATOM   807  C CB  . ARG   A 1 102 ? -0.204  5.135   -10.503 1.00 95.72 102 A 1 
ATOM   808  C CG  . ARG   A 1 102 ? 0.792   6.254   -10.179 1.00 91.01 102 A 1 
ATOM   809  C CD  . ARG   A 1 102 ? 0.324   7.542   -10.842 1.00 86.18 102 A 1 
ATOM   810  N NE  . ARG   A 1 102 ? 1.217   8.664   -10.509 1.00 78.17 102 A 1 
ATOM   811  C CZ  . ARG   A 1 102 ? 0.832   9.871   -10.128 1.00 69.50 102 A 1 
ATOM   812  N NH1 . ARG   A 1 102 ? -0.423  10.225  -10.087 1.00 63.45 102 A 1 
ATOM   813  N NH2 . ARG   A 1 102 ? 1.721   10.752  -9.774  1.00 63.96 102 A 1 
ATOM   814  N N   . ILE   A 1 103 ? -0.492  1.462   -9.876  1.00 97.98 103 A 1 
ATOM   815  C CA  . ILE   A 1 103 ? -1.334  0.270   -10.010 1.00 98.21 103 A 1 
ATOM   816  C C   . ILE   A 1 103 ? -1.680  -0.288  -8.625  1.00 98.37 103 A 1 
ATOM   817  O O   . ILE   A 1 103 ? -0.986  -0.030  -7.642  1.00 98.23 103 A 1 
ATOM   818  C CB  . ILE   A 1 103 ? -0.671  -0.781  -10.934 1.00 98.17 103 A 1 
ATOM   819  C CG1 . ILE   A 1 103 ? 0.679   -1.276  -10.380 1.00 97.64 103 A 1 
ATOM   820  C CG2 . ILE   A 1 103 ? -0.541  -0.205  -12.355 1.00 96.58 103 A 1 
ATOM   821  C CD1 . ILE   A 1 103 ? 1.338   -2.393  -11.207 1.00 97.04 103 A 1 
ATOM   822  N N   . GLY   A 1 104 ? -2.763  -1.047  -8.533  1.00 98.25 104 A 1 
ATOM   823  C CA  . GLY   A 1 104 ? -3.246  -1.631  -7.277  1.00 98.23 104 A 1 
ATOM   824  C C   . GLY   A 1 104 ? -3.308  -3.156  -7.267  1.00 98.56 104 A 1 
ATOM   825  O O   . GLY   A 1 104 ? -3.884  -3.726  -6.341  1.00 98.16 104 A 1 
ATOM   826  N N   . CYS   A 1 105 ? -2.773  -3.809  -8.299  1.00 98.43 105 A 1 
ATOM   827  C CA  . CYS   A 1 105 ? -2.811  -5.254  -8.482  1.00 98.59 105 A 1 
ATOM   828  C C   . CYS   A 1 105 ? -1.550  -5.735  -9.196  1.00 98.74 105 A 1 
ATOM   829  O O   . CYS   A 1 105 ? -1.121  -5.121  -10.173 1.00 98.47 105 A 1 
ATOM   830  C CB  . CYS   A 1 105 ? -4.069  -5.588  -9.295  1.00 97.84 105 A 1 
ATOM   831  S SG  . CYS   A 1 105 ? -4.170  -7.355  -9.673  1.00 96.17 105 A 1 
ATOM   832  N N   . LEU   A 1 106 ? -1.000  -6.857  -8.737  1.00 98.89 106 A 1 
ATOM   833  C CA  . LEU   A 1 106 ? 0.119   -7.543  -9.370  1.00 98.89 106 A 1 
ATOM   834  C C   . LEU   A 1 106 ? -0.223  -9.033  -9.507  1.00 98.93 106 A 1 
ATOM   835  O O   . LEU   A 1 106 ? -0.266  -9.743  -8.497  1.00 98.83 106 A 1 
ATOM   836  C CB  . LEU   A 1 106 ? 1.384   -7.289  -8.531  1.00 98.69 106 A 1 
ATOM   837  C CG  . LEU   A 1 106 ? 2.694   -7.675  -9.237  1.00 97.19 106 A 1 
ATOM   838  C CD1 . LEU   A 1 106 ? 3.022   -6.706  -10.377 1.00 95.84 106 A 1 
ATOM   839  C CD2 . LEU   A 1 106 ? 3.844   -7.606  -8.231  1.00 96.11 106 A 1 
ATOM   840  N N   . PRO   A 1 107 ? -0.505  -9.526  -10.733 1.00 98.94 107 A 1 
ATOM   841  C CA  . PRO   A 1 107 ? -0.588  -10.960 -10.974 1.00 98.93 107 A 1 
ATOM   842  C C   . PRO   A 1 107 ? 0.768   -11.612 -10.703 1.00 98.92 107 A 1 
ATOM   843  O O   . PRO   A 1 107 ? 1.803   -11.100 -11.137 1.00 98.79 107 A 1 
ATOM   844  C CB  . PRO   A 1 107 ? -1.015  -11.122 -12.435 1.00 98.82 107 A 1 
ATOM   845  C CG  . PRO   A 1 107 ? -1.609  -9.764  -12.804 1.00 98.07 107 A 1 
ATOM   846  C CD  . PRO   A 1 107 ? -0.796  -8.792  -11.955 1.00 98.81 107 A 1 
ATOM   847  N N   . ILE   A 1 108 ? 0.765   -12.742 -10.009 1.00 98.91 108 A 1 
ATOM   848  C CA  . ILE   A 1 108 ? 1.982   -13.486 -9.678  1.00 98.91 108 A 1 
ATOM   849  C C   . ILE   A 1 108 ? 2.104   -14.681 -10.611 1.00 98.89 108 A 1 
ATOM   850  O O   . ILE   A 1 108 ? 1.217   -15.530 -10.671 1.00 98.79 108 A 1 
ATOM   851  C CB  . ILE   A 1 108 ? 2.018   -13.871 -8.189  1.00 98.87 108 A 1 
ATOM   852  C CG1 . ILE   A 1 108 ? 1.765   -12.671 -7.252  1.00 98.60 108 A 1 
ATOM   853  C CG2 . ILE   A 1 108 ? 3.362   -14.538 -7.854  1.00 98.73 108 A 1 
ATOM   854  C CD1 . ILE   A 1 108 ? 2.672   -11.446 -7.500  1.00 97.96 108 A 1 
ATOM   855  N N   . VAL   A 1 109 ? 3.204   -14.724 -11.351 1.00 98.83 109 A 1 
ATOM   856  C CA  . VAL   A 1 109 ? 3.460   -15.720 -12.394 1.00 98.77 109 A 1 
ATOM   857  C C   . VAL   A 1 109 ? 4.690   -16.537 -12.027 1.00 98.69 109 A 1 
ATOM   858  O O   . VAL   A 1 109 ? 5.730   -15.993 -11.665 1.00 98.17 109 A 1 
ATOM   859  C CB  . VAL   A 1 109 ? 3.606   -15.048 -13.775 1.00 98.50 109 A 1 
ATOM   860  C CG1 . VAL   A 1 109 ? 3.894   -16.067 -14.882 1.00 97.19 109 A 1 
ATOM   861  C CG2 . VAL   A 1 109 ? 2.316   -14.305 -14.163 1.00 97.42 109 A 1 
ATOM   862  N N   . ASN   A 1 110 ? 4.576   -17.862 -12.161 1.00 98.58 110 A 1 
ATOM   863  C CA  . ASN   A 1 110 ? 5.692   -18.788 -12.008 1.00 98.42 110 A 1 
ATOM   864  C C   . ASN   A 1 110 ? 5.670   -19.806 -13.154 1.00 98.29 110 A 1 
ATOM   865  O O   . ASN   A 1 110 ? 4.614   -20.338 -13.493 1.00 96.96 110 A 1 
ATOM   866  C CB  . ASN   A 1 110 ? 5.621   -19.443 -10.621 1.00 97.84 110 A 1 
ATOM   867  C CG  . ASN   A 1 110 ? 6.898   -20.185 -10.267 1.00 96.75 110 A 1 
ATOM   868  O OD1 . ASN   A 1 110 ? 7.871   -20.194 -11.001 1.00 91.03 110 A 1 
ATOM   869  N ND2 . ASN   A 1 110 ? 6.928   -20.827 -9.121  1.00 89.49 110 A 1 
ATOM   870  N N   . HIS   A 1 111 ? 6.818   -20.051 -13.769 1.00 97.57 111 A 1 
ATOM   871  C CA  . HIS   A 1 111 ? 6.937   -20.939 -14.934 1.00 97.52 111 A 1 
ATOM   872  C C   . HIS   A 1 111 ? 5.890   -20.669 -16.037 1.00 97.58 111 A 1 
ATOM   873  O O   . HIS   A 1 111 ? 5.322   -21.590 -16.622 1.00 95.15 111 A 1 
ATOM   874  C CB  . HIS   A 1 111 ? 6.968   -22.405 -14.467 1.00 96.70 111 A 1 
ATOM   875  C CG  . HIS   A 1 111 ? 8.091   -22.702 -13.516 1.00 94.45 111 A 1 
ATOM   876  N ND1 . HIS   A 1 111 ? 9.441   -22.580 -13.793 1.00 81.71 111 A 1 
ATOM   877  C CD2 . HIS   A 1 111 ? 7.989   -23.120 -12.213 1.00 81.23 111 A 1 
ATOM   878  C CE1 . HIS   A 1 111 ? 10.122  -22.918 -12.684 1.00 83.66 111 A 1 
ATOM   879  N NE2 . HIS   A 1 111 ? 9.275   -23.257 -11.709 1.00 85.36 111 A 1 
ATOM   880  N N   . GLY   A 1 112 ? 5.617   -19.387 -16.303 1.00 96.89 112 A 1 
ATOM   881  C CA  . GLY   A 1 112 ? 4.681   -18.954 -17.344 1.00 96.54 112 A 1 
ATOM   882  C C   . GLY   A 1 112 ? 3.194   -19.107 -16.995 1.00 97.22 112 A 1 
ATOM   883  O O   . GLY   A 1 112 ? 2.351   -18.838 -17.849 1.00 95.52 112 A 1 
ATOM   884  N N   . LYS   A 1 113 ? 2.850   -19.507 -15.761 1.00 98.31 113 A 1 
ATOM   885  C CA  . LYS   A 1 113 ? 1.467   -19.673 -15.300 1.00 98.43 113 A 1 
ATOM   886  C C   . LYS   A 1 113 ? 1.134   -18.714 -14.163 1.00 98.67 113 A 1 
ATOM   887  O O   . LYS   A 1 113 ? 1.979   -18.427 -13.318 1.00 98.29 113 A 1 
ATOM   888  C CB  . LYS   A 1 113 ? 1.198   -21.126 -14.891 1.00 97.71 113 A 1 
ATOM   889  C CG  . LYS   A 1 113 ? 1.364   -22.090 -16.079 1.00 93.74 113 A 1 
ATOM   890  C CD  . LYS   A 1 113 ? 0.915   -23.506 -15.720 1.00 87.79 113 A 1 
ATOM   891  C CE  . LYS   A 1 113 ? 1.117   -24.402 -16.945 1.00 80.81 113 A 1 
ATOM   892  N NZ  . LYS   A 1 113 ? 0.513   -25.744 -16.765 1.00 70.79 113 A 1 
ATOM   893  N N   . LEU   A 1 114 ? -0.125  -18.266 -14.133 1.00 98.64 114 A 1 
ATOM   894  C CA  . LEU   A 1 114 ? -0.666  -17.505 -13.015 1.00 98.81 114 A 1 
ATOM   895  C C   . LEU   A 1 114 ? -0.798  -18.423 -11.794 1.00 98.82 114 A 1 
ATOM   896  O O   . LEU   A 1 114 ? -1.495  -19.432 -11.854 1.00 98.61 114 A 1 
ATOM   897  C CB  . LEU   A 1 114 ? -2.018  -16.915 -13.431 1.00 98.77 114 A 1 
ATOM   898  C CG  . LEU   A 1 114 ? -2.640  -15.997 -12.364 1.00 98.43 114 A 1 
ATOM   899  C CD1 . LEU   A 1 114 ? -1.900  -14.665 -12.270 1.00 98.25 114 A 1 
ATOM   900  C CD2 . LEU   A 1 114 ? -4.094  -15.718 -12.720 1.00 98.14 114 A 1 
ATOM   901  N N   . VAL   A 1 115 ? -0.155  -18.053 -10.689 1.00 98.83 115 A 1 
ATOM   902  C CA  . VAL   A 1 115 ? -0.149  -18.832 -9.436  1.00 98.77 115 A 1 
ATOM   903  C C   . VAL   A 1 115 ? -0.745  -18.077 -8.249  1.00 98.78 115 A 1 
ATOM   904  O O   . VAL   A 1 115 ? -1.118  -18.696 -7.254  1.00 98.38 115 A 1 
ATOM   905  C CB  . VAL   A 1 115 ? 1.264   -19.338 -9.091  1.00 98.46 115 A 1 
ATOM   906  C CG1 . VAL   A 1 115 ? 1.790   -20.290 -10.173 1.00 96.63 115 A 1 
ATOM   907  C CG2 . VAL   A 1 115 ? 2.280   -18.200 -8.899  1.00 96.46 115 A 1 
ATOM   908  N N   . GLY   A 1 116 ? -0.867  -16.756 -8.336  1.00 98.86 116 A 1 
ATOM   909  C CA  . GLY   A 1 116 ? -1.428  -15.935 -7.277  1.00 98.87 116 A 1 
ATOM   910  C C   . GLY   A 1 116 ? -1.750  -14.522 -7.746  1.00 98.92 116 A 1 
ATOM   911  O O   . GLY   A 1 116 ? -1.521  -14.150 -8.896  1.00 98.82 116 A 1 
ATOM   912  N N   . ILE   A 1 117 ? -2.312  -13.729 -6.829  1.00 98.95 117 A 1 
ATOM   913  C CA  . ILE   A 1 117 ? -2.552  -12.304 -7.034  1.00 98.95 117 A 1 
ATOM   914  C C   . ILE   A 1 117 ? -2.318  -11.568 -5.718  1.00 98.94 117 A 1 
ATOM   915  O O   . ILE   A 1 117 ? -2.760  -12.015 -4.660  1.00 98.83 117 A 1 
ATOM   916  C CB  . ILE   A 1 117 ? -3.958  -12.062 -7.626  1.00 98.87 117 A 1 
ATOM   917  C CG1 . ILE   A 1 117 ? -4.129  -10.588 -8.066  1.00 98.23 117 A 1 
ATOM   918  C CG2 . ILE   A 1 117 ? -5.085  -12.480 -6.667  1.00 98.39 117 A 1 
ATOM   919  C CD1 . ILE   A 1 117 ? -5.410  -10.351 -8.883  1.00 97.05 117 A 1 
ATOM   920  N N   . ILE   A 1 118 ? -1.632  -10.429 -5.782  1.00 98.94 118 A 1 
ATOM   921  C CA  . ILE   A 1 118 ? -1.446  -9.528  -4.647  1.00 98.92 118 A 1 
ATOM   922  C C   . ILE   A 1 118 ? -1.996  -8.150  -5.006  1.00 98.93 118 A 1 
ATOM   923  O O   . ILE   A 1 118 ? -1.833  -7.667  -6.125  1.00 98.80 118 A 1 
ATOM   924  C CB  . ILE   A 1 118 ? 0.024   -9.532  -4.170  1.00 98.76 118 A 1 
ATOM   925  C CG1 . ILE   A 1 118 ? 0.150   -8.799  -2.816  1.00 96.50 118 A 1 
ATOM   926  C CG2 . ILE   A 1 118 ? 0.980   -8.933  -5.213  1.00 96.95 118 A 1 
ATOM   927  C CD1 . ILE   A 1 118 ? 1.501   -9.014  -2.128  1.00 96.03 118 A 1 
ATOM   928  N N   . THR   A 1 119 ? -2.693  -7.519  -4.060  1.00 98.80 119 A 1 
ATOM   929  C CA  . THR   A 1 119 ? -3.324  -6.206  -4.258  1.00 98.71 119 A 1 
ATOM   930  C C   . THR   A 1 119 ? -2.949  -5.242  -3.135  1.00 98.55 119 A 1 
ATOM   931  O O   . THR   A 1 119 ? -2.407  -5.642  -2.099  1.00 98.10 119 A 1 
ATOM   932  C CB  . THR   A 1 119 ? -4.858  -6.317  -4.374  1.00 98.46 119 A 1 
ATOM   933  O OG1 . THR   A 1 119 ? -5.438  -6.625  -3.130  1.00 96.91 119 A 1 
ATOM   934  C CG2 . THR   A 1 119 ? -5.324  -7.357  -5.396  1.00 96.74 119 A 1 
ATOM   935  N N   . GLN   A 1 120 ? -3.298  -3.960  -3.296  1.00 98.25 120 A 1 
ATOM   936  C CA  . GLN   A 1 120 ? -3.135  -2.974  -2.221  1.00 97.93 120 A 1 
ATOM   937  C C   . GLN   A 1 120 ? -3.851  -3.387  -0.924  1.00 97.89 120 A 1 
ATOM   938  O O   . GLN   A 1 120 ? -3.394  -3.028  0.151   1.00 97.16 120 A 1 
ATOM   939  C CB  . GLN   A 1 120 ? -3.664  -1.606  -2.667  1.00 96.86 120 A 1 
ATOM   940  C CG  . GLN   A 1 120 ? -2.744  -0.910  -3.682  1.00 89.65 120 A 1 
ATOM   941  C CD  . GLN   A 1 120 ? -3.223  0.494   -4.054  1.00 86.83 120 A 1 
ATOM   942  O OE1 . GLN   A 1 120 ? -4.262  0.974   -3.629  1.00 77.55 120 A 1 
ATOM   943  N NE2 . GLN   A 1 120 ? -2.485  1.211   -4.870  1.00 74.76 120 A 1 
ATOM   944  N N   . THR   A 1 121 ? -4.930  -4.160  -1.007  1.00 98.09 121 A 1 
ATOM   945  C CA  . THR   A 1 121 ? -5.627  -4.679  0.184   1.00 97.98 121 A 1 
ATOM   946  C C   . THR   A 1 121 ? -4.756  -5.667  0.963   1.00 97.89 121 A 1 
ATOM   947  O O   . THR   A 1 121 ? -4.796  -5.679  2.189   1.00 97.35 121 A 1 
ATOM   948  C CB  . THR   A 1 121 ? -6.946  -5.356  -0.213  1.00 97.74 121 A 1 
ATOM   949  O OG1 . THR   A 1 121 ? -7.758  -4.455  -0.944  1.00 96.06 121 A 1 
ATOM   950  C CG2 . THR   A 1 121 ? -7.775  -5.812  0.988   1.00 95.99 121 A 1 
ATOM   951  N N   . ASP   A 1 122 ? -3.941  -6.465  0.277   1.00 98.00 122 A 1 
ATOM   952  C CA  . ASP   A 1 122 ? -3.007  -7.397  0.918   1.00 97.96 122 A 1 
ATOM   953  C C   . ASP   A 1 122 ? -1.839  -6.639  1.563   1.00 97.59 122 A 1 
ATOM   954  O O   . ASP   A 1 122 ? -1.462  -6.948  2.690   1.00 97.21 122 A 1 
ATOM   955  C CB  . ASP   A 1 122 ? -2.524  -8.442  -0.097  1.00 98.25 122 A 1 
ATOM   956  C CG  . ASP   A 1 122 ? -3.701  -9.159  -0.767  1.00 98.29 122 A 1 
ATOM   957  O OD1 . ASP   A 1 122 ? -4.515  -9.784  -0.047  1.00 97.46 122 A 1 
ATOM   958  O OD2 . ASP   A 1 122 ? -3.840  -9.028  -2.004  1.00 97.51 122 A 1 
ATOM   959  N N   . LEU   A 1 123 ? -1.345  -5.579  0.910   1.00 97.63 123 A 1 
ATOM   960  C CA  . LEU   A 1 123 ? -0.331  -4.693  1.497   1.00 97.36 123 A 1 
ATOM   961  C C   . LEU   A 1 123 ? -0.857  -3.947  2.730   1.00 96.87 123 A 1 
ATOM   962  O O   . LEU   A 1 123 ? -0.133  -3.829  3.710   1.00 95.82 123 A 1 
ATOM   963  C CB  . LEU   A 1 123 ? 0.175   -3.682  0.460   1.00 97.02 123 A 1 
ATOM   964  C CG  . LEU   A 1 123 ? 0.919   -4.276  -0.744  1.00 94.87 123 A 1 
ATOM   965  C CD1 . LEU   A 1 123 ? 1.541   -3.132  -1.529  1.00 90.46 123 A 1 
ATOM   966  C CD2 . LEU   A 1 123 ? 2.033   -5.238  -0.352  1.00 89.79 123 A 1 
ATOM   967  N N   . LEU   A 1 124 ? -2.109  -3.488  2.712   1.00 97.12 124 A 1 
ATOM   968  C CA  . LEU   A 1 124 ? -2.743  -2.885  3.889   1.00 96.79 124 A 1 
ATOM   969  C C   . LEU   A 1 124 ? -2.793  -3.872  5.057   1.00 96.34 124 A 1 
ATOM   970  O O   . LEU   A 1 124 ? -2.449  -3.501  6.171   1.00 95.58 124 A 1 
ATOM   971  C CB  . LEU   A 1 124 ? -4.162  -2.404  3.559   1.00 96.26 124 A 1 
ATOM   972  C CG  . LEU   A 1 124 ? -4.231  -1.093  2.764   1.00 90.77 124 A 1 
ATOM   973  C CD1 . LEU   A 1 124 ? -5.688  -0.834  2.369   1.00 90.87 124 A 1 
ATOM   974  C CD2 . LEU   A 1 124 ? -3.732  0.099   3.578   1.00 90.53 124 A 1 
ATOM   975  N N   . ARG   A 1 125 ? -3.175  -5.133  4.806   1.00 96.14 125 A 1 
ATOM   976  C CA  . ARG   A 1 125 ? -3.168  -6.178  5.841   1.00 95.52 125 A 1 
ATOM   977  C C   . ARG   A 1 125 ? -1.763  -6.379  6.415   1.00 95.12 125 A 1 
ATOM   978  O O   . ARG   A 1 125 ? -1.603  -6.370  7.629   1.00 94.27 125 A 1 
ATOM   979  C CB  . ARG   A 1 125 ? -3.728  -7.485  5.267   1.00 94.92 125 A 1 
ATOM   980  C CG  . ARG   A 1 125 ? -3.986  -8.517  6.380   1.00 90.46 125 A 1 
ATOM   981  C CD  . ARG   A 1 125 ? -4.389  -9.889  5.827   1.00 88.03 125 A 1 
ATOM   982  N NE  . ARG   A 1 125 ? -5.514  -9.789  4.869   1.00 80.64 125 A 1 
ATOM   983  C CZ  . ARG   A 1 125 ? -5.454  -9.994  3.553   1.00 76.06 125 A 1 
ATOM   984  N NH1 . ARG   A 1 125 ? -4.396  -10.468 2.967   1.00 66.57 125 A 1 
ATOM   985  N NH2 . ARG   A 1 125 ? -6.472  -9.708  2.797   1.00 67.31 125 A 1 
ATOM   986  N N   . THR   A 1 126 ? -0.764  -6.495  5.543   1.00 94.79 126 A 1 
ATOM   987  C CA  . THR   A 1 126 ? 0.643   -6.623  5.950   1.00 94.06 126 A 1 
ATOM   988  C C   . THR   A 1 126 ? 1.103   -5.418  6.775   1.00 93.84 126 A 1 
ATOM   989  O O   . THR   A 1 126 ? 1.732   -5.590  7.812   1.00 92.95 126 A 1 
ATOM   990  C CB  . THR   A 1 126 ? 1.541   -6.775  4.716   1.00 93.39 126 A 1 
ATOM   991  O OG1 . THR   A 1 126 ? 1.146   -7.903  3.964   1.00 91.37 126 A 1 
ATOM   992  C CG2 . THR   A 1 126 ? 3.010   -6.959  5.078   1.00 91.29 126 A 1 
ATOM   993  N N   . PHE   A 1 127 ? 0.758   -4.202  6.356   1.00 94.34 127 A 1 
ATOM   994  C CA  . PHE   A 1 127 ? 1.087   -2.982  7.095   1.00 94.15 127 A 1 
ATOM   995  C C   . PHE   A 1 127 ? 0.457   -2.976  8.495   1.00 93.79 127 A 1 
ATOM   996  O O   . PHE   A 1 127 ? 1.139   -2.691  9.473   1.00 93.21 127 A 1 
ATOM   997  C CB  . PHE   A 1 127 ? 0.649   -1.765  6.277   1.00 93.92 127 A 1 
ATOM   998  C CG  . PHE   A 1 127 ? 1.030   -0.443  6.919   1.00 93.56 127 A 1 
ATOM   999  C CD1 . PHE   A 1 127 ? 0.106   0.263   7.709   1.00 90.28 127 A 1 
ATOM   1000 C CD2 . PHE   A 1 127 ? 2.323   0.076   6.741   1.00 90.00 127 A 1 
ATOM   1001 C CE1 . PHE   A 1 127 ? 0.470   1.482   8.309   1.00 89.22 127 A 1 
ATOM   1002 C CE2 . PHE   A 1 127 ? 2.690   1.294   7.339   1.00 88.58 127 A 1 
ATOM   1003 C CZ  . PHE   A 1 127 ? 1.762   1.999   8.123   1.00 89.48 127 A 1 
ATOM   1004 N N   . ILE   A 1 128 ? -0.818  -3.349  8.605   1.00 94.26 128 A 1 
ATOM   1005 C CA  . ILE   A 1 128 ? -1.536  -3.449  9.884   1.00 93.90 128 A 1 
ATOM   1006 C C   . ILE   A 1 128 ? -0.863  -4.473  10.813  1.00 92.60 128 A 1 
ATOM   1007 O O   . ILE   A 1 128 ? -0.656  -4.191  11.992  1.00 91.26 128 A 1 
ATOM   1008 C CB  . ILE   A 1 128 ? -3.013  -3.799  9.615   1.00 94.33 128 A 1 
ATOM   1009 C CG1 . ILE   A 1 128 ? -3.746  -2.593  8.979   1.00 93.77 128 A 1 
ATOM   1010 C CG2 . ILE   A 1 128 ? -3.743  -4.224  10.899  1.00 93.59 128 A 1 
ATOM   1011 C CD1 . ILE   A 1 128 ? -5.059  -2.981  8.293   1.00 91.68 128 A 1 
ATOM   1012 N N   . GLU   A 1 129 ? -0.489  -5.639  10.285  1.00 91.12 129 A 1 
ATOM   1013 C CA  . GLU   A 1 129 ? 0.227   -6.669  11.049  1.00 89.52 129 A 1 
ATOM   1014 C C   . GLU   A 1 129 ? 1.585   -6.157  11.552  1.00 89.06 129 A 1 
ATOM   1015 O O   . GLU   A 1 129 ? 1.920   -6.344  12.722  1.00 87.30 129 A 1 
ATOM   1016 C CB  . GLU   A 1 129 ? 0.412   -7.923  10.181  1.00 87.96 129 A 1 
ATOM   1017 C CG  . GLU   A 1 129 ? -0.895  -8.710  10.003  1.00 81.55 129 A 1 
ATOM   1018 C CD  . GLU   A 1 129 ? -0.800  -9.846  8.971   1.00 77.72 129 A 1 
ATOM   1019 O OE1 . GLU   A 1 129 ? -1.867  -10.443 8.673   1.00 71.80 129 A 1 
ATOM   1020 O OE2 . GLU   A 1 129 ? 0.310   -10.124 8.465   1.00 72.19 129 A 1 
ATOM   1021 N N   . LEU   A 1 130 ? 2.335   -5.451  10.702  1.00 88.48 130 A 1 
ATOM   1022 C CA  . LEU   A 1 130 ? 3.635   -4.875  11.052  1.00 87.70 130 A 1 
ATOM   1023 C C   . LEU   A 1 130 ? 3.558   -3.820  12.155  1.00 86.83 130 A 1 
ATOM   1024 O O   . LEU   A 1 130 ? 4.426   -3.770  13.024  1.00 84.18 130 A 1 
ATOM   1025 C CB  . LEU   A 1 130 ? 4.260   -4.235  9.806   1.00 86.26 130 A 1 
ATOM   1026 C CG  . LEU   A 1 130 ? 4.853   -5.244  8.818   1.00 82.25 130 A 1 
ATOM   1027 C CD1 . LEU   A 1 130 ? 5.324   -4.490  7.572   1.00 77.44 130 A 1 
ATOM   1028 C CD2 . LEU   A 1 130 ? 6.033   -5.974  9.453   1.00 77.21 130 A 1 
ATOM   1029 N N   . THR   A 1 131 ? 2.535   -2.972  12.127  1.00 88.37 131 A 1 
ATOM   1030 C CA  . THR   A 1 131 ? 2.354   -1.927  13.143  1.00 86.32 131 A 1 
ATOM   1031 C C   . THR   A 1 131 ? 1.886   -2.493  14.480  1.00 84.51 131 A 1 
ATOM   1032 O O   . THR   A 1 131 ? 2.030   -1.838  15.510  1.00 79.92 131 A 1 
ATOM   1033 C CB  . THR   A 1 131 ? 1.364   -0.852  12.686  1.00 85.33 131 A 1 
ATOM   1034 O OG1 . THR   A 1 131 ? 0.082   -1.406  12.472  1.00 77.98 131 A 1 
ATOM   1035 C CG2 . THR   A 1 131 ? 1.812   -0.142  11.417  1.00 78.10 131 A 1 
ATOM   1036 N N   . GLY   A 1 132 ? 1.308   -3.691  14.474  1.00 84.16 132 A 1 
ATOM   1037 C CA  . GLY   A 1 132 ? 0.697   -4.297  15.655  1.00 82.46 132 A 1 
ATOM   1038 C C   . GLY   A 1 132 ? -0.526  -3.534  16.172  1.00 83.58 132 A 1 
ATOM   1039 O O   . GLY   A 1 132 ? -0.887  -3.713  17.335  1.00 80.18 132 A 1 
ATOM   1040 N N   . VAL   A 1 133 ? -1.168  -2.704  15.354  1.00 83.70 133 A 1 
ATOM   1041 C CA  . VAL   A 1 133 ? -2.276  -1.819  15.780  1.00 82.87 133 A 1 
ATOM   1042 C C   . VAL   A 1 133 ? -3.432  -2.564  16.462  1.00 82.45 133 A 1 
ATOM   1043 O O   . VAL   A 1 133 ? -4.046  -2.037  17.386  1.00 79.11 133 A 1 
ATOM   1044 C CB  . VAL   A 1 133 ? -2.779  -0.969  14.594  1.00 81.31 133 A 1 
ATOM   1045 C CG1 . VAL   A 1 133 ? -3.498  -1.784  13.515  1.00 74.93 133 A 1 
ATOM   1046 C CG2 . VAL   A 1 133 ? -3.693  0.168   15.057  1.00 76.00 133 A 1 
ATOM   1047 N N   . HIS   A 1 134 ? -3.686  -3.811  16.060  1.00 82.61 134 A 1 
ATOM   1048 C CA  . HIS   A 1 134 ? -4.732  -4.657  16.643  1.00 80.87 134 A 1 
ATOM   1049 C C   . HIS   A 1 134 ? -4.310  -5.369  17.936  1.00 81.80 134 A 1 
ATOM   1050 O O   . HIS   A 1 134 ? -5.135  -6.020  18.580  1.00 77.94 134 A 1 
ATOM   1051 C CB  . HIS   A 1 134 ? -5.190  -5.677  15.595  1.00 77.23 134 A 1 
ATOM   1052 C CG  . HIS   A 1 134 ? -5.832  -5.074  14.374  1.00 71.98 134 A 1 
ATOM   1053 N ND1 . HIS   A 1 134 ? -5.939  -5.689  13.146  1.00 62.97 134 A 1 
ATOM   1054 C CD2 . HIS   A 1 134 ? -6.467  -3.864  14.263  1.00 62.89 134 A 1 
ATOM   1055 C CE1 . HIS   A 1 134 ? -6.618  -4.879  12.328  1.00 59.60 134 A 1 
ATOM   1056 N NE2 . HIS   A 1 134 ? -6.951  -3.759  12.969  1.00 61.14 134 A 1 
ATOM   1057 N N   . GLN   A 1 135 ? -3.044  -5.276  18.334  1.00 81.63 135 A 1 
ATOM   1058 C CA  . GLN   A 1 135 ? -2.565  -5.905  19.560  1.00 81.17 135 A 1 
ATOM   1059 C C   . GLN   A 1 135 ? -2.790  -4.970  20.758  1.00 83.31 135 A 1 
ATOM   1060 O O   . GLN   A 1 135 ? -2.543  -3.767  20.662  1.00 81.44 135 A 1 
ATOM   1061 C CB  . GLN   A 1 135 ? -1.095  -6.314  19.430  1.00 77.26 135 A 1 
ATOM   1062 C CG  . GLN   A 1 135 ? -0.858  -7.315  18.285  1.00 71.65 135 A 1 
ATOM   1063 C CD  . GLN   A 1 135 ? 0.585   -7.811  18.234  1.00 68.85 135 A 1 
ATOM   1064 O OE1 . GLN   A 1 135 ? 1.271   -7.934  19.237  1.00 62.02 135 A 1 
ATOM   1065 N NE2 . GLN   A 1 135 ? 1.096   -8.114  17.061  1.00 59.49 135 A 1 
ATOM   1066 N N   . PRO   A 1 136 ? -3.234  -5.498  21.915  1.00 82.07 136 A 1 
ATOM   1067 C CA  . PRO   A 1 136 ? -3.329  -4.693  23.123  1.00 82.38 136 A 1 
ATOM   1068 C C   . PRO   A 1 136 ? -1.931  -4.270  23.587  1.00 83.10 136 A 1 
ATOM   1069 O O   . PRO   A 1 136 ? -0.975  -5.050  23.538  1.00 78.75 136 A 1 
ATOM   1070 C CB  . PRO   A 1 136 ? -4.053  -5.579  24.142  1.00 79.58 136 A 1 
ATOM   1071 C CG  . PRO   A 1 136 ? -3.676  -6.997  23.701  1.00 76.73 136 A 1 
ATOM   1072 C CD  . PRO   A 1 136 ? -3.577  -6.881  22.184  1.00 79.69 136 A 1 
ATOM   1073 N N   . GLY   A 1 137 ? -1.815  -3.047  24.068  1.00 86.38 137 A 1 
ATOM   1074 C CA  . GLY   A 1 137 ? -0.547  -2.504  24.537  1.00 86.45 137 A 1 
ATOM   1075 C C   . GLY   A 1 137 ? -0.505  -0.983  24.494  1.00 87.75 137 A 1 
ATOM   1076 O O   . GLY   A 1 137 ? -1.536  -0.311  24.462  1.00 84.53 137 A 1 
ATOM   1077 N N   . SER   A 1 138 ? 0.711   -0.452  24.513  1.00 88.37 138 A 1 
ATOM   1078 C CA  . SER   A 1 138 ? 0.977   0.985   24.447  1.00 88.70 138 A 1 
ATOM   1079 C C   . SER   A 1 138 ? 2.028   1.276   23.382  1.00 89.32 138 A 1 
ATOM   1080 O O   . SER   A 1 138 ? 2.872   0.435   23.081  1.00 87.78 138 A 1 
ATOM   1081 C CB  . SER   A 1 138 ? 1.452   1.507   25.805  1.00 87.32 138 A 1 
ATOM   1082 O OG  . SER   A 1 138 ? 0.505   1.218   26.820  1.00 81.66 138 A 1 
ATOM   1083 N N   . GLN   A 1 139 ? 2.000   2.487   22.840  1.00 89.06 139 A 1 
ATOM   1084 C CA  . GLN   A 1 139 ? 3.003   2.971   21.901  1.00 88.63 139 A 1 
ATOM   1085 C C   . GLN   A 1 139 ? 3.977   3.914   22.613  1.00 89.59 139 A 1 
ATOM   1086 O O   . GLN   A 1 139 ? 3.566   4.748   23.417  1.00 88.37 139 A 1 
ATOM   1087 C CB  . GLN   A 1 139 ? 2.295   3.618   20.708  1.00 86.06 139 A 1 
ATOM   1088 C CG  . GLN   A 1 139 ? 3.262   4.021   19.586  1.00 79.35 139 A 1 
ATOM   1089 C CD  . GLN   A 1 139 ? 2.507   4.362   18.307  1.00 77.78 139 A 1 
ATOM   1090 O OE1 . GLN   A 1 139 ? 1.617   3.644   17.891  1.00 70.40 139 A 1 
ATOM   1091 N NE2 . GLN   A 1 139 ? 2.828   5.446   17.651  1.00 67.74 139 A 1 
ATOM   1092 N N   . ILE   A 1 140 ? 5.265   3.767   22.310  1.00 90.71 140 A 1 
ATOM   1093 C CA  . ILE   A 1 140 ? 6.326   4.677   22.755  1.00 91.60 140 A 1 
ATOM   1094 C C   . ILE   A 1 140 ? 7.139   5.066   21.529  1.00 91.76 140 A 1 
ATOM   1095 O O   . ILE   A 1 140 ? 7.665   4.203   20.831  1.00 90.84 140 A 1 
ATOM   1096 C CB  . ILE   A 1 140 ? 7.223   4.040   23.841  1.00 91.49 140 A 1 
ATOM   1097 C CG1 . ILE   A 1 140 ? 6.400   3.568   25.061  1.00 87.91 140 A 1 
ATOM   1098 C CG2 . ILE   A 1 140 ? 8.306   5.047   24.279  1.00 87.05 140 A 1 
ATOM   1099 C CD1 . ILE   A 1 140 ? 7.223   2.803   26.114  1.00 84.92 140 A 1 
ATOM   1100 N N   . GLU   A 1 141 ? 7.270   6.362   21.277  1.00 91.67 141 A 1 
ATOM   1101 C CA  . GLU   A 1 141 ? 8.048   6.908   20.171  1.00 91.53 141 A 1 
ATOM   1102 C C   . GLU   A 1 141 ? 9.229   7.702   20.722  1.00 92.41 141 A 1 
ATOM   1103 O O   . GLU   A 1 141 ? 9.059   8.580   21.567  1.00 91.35 141 A 1 
ATOM   1104 C CB  . GLU   A 1 141 ? 7.115   7.733   19.266  1.00 89.40 141 A 1 
ATOM   1105 C CG  . GLU   A 1 141 ? 7.814   8.313   18.031  1.00 79.39 141 A 1 
ATOM   1106 C CD  . GLU   A 1 141 ? 6.846   8.980   17.042  1.00 79.33 141 A 1 
ATOM   1107 O OE1 . GLU   A 1 141 ? 7.338   9.510   16.019  1.00 73.76 141 A 1 
ATOM   1108 O OE2 . GLU   A 1 141 ? 5.617   8.955   17.271  1.00 73.40 141 A 1 
ATOM   1109 N N   . ILE   A 1 142 ? 10.432  7.370   20.262  1.00 92.43 142 A 1 
ATOM   1110 C CA  . ILE   A 1 142 ? 11.664  8.044   20.686  1.00 92.91 142 A 1 
ATOM   1111 C C   . ILE   A 1 142 ? 12.462  8.528   19.480  1.00 92.80 142 A 1 
ATOM   1112 O O   . ILE   A 1 142 ? 12.523  7.864   18.447  1.00 92.00 142 A 1 
ATOM   1113 C CB  . ILE   A 1 142 ? 12.525  7.169   21.626  1.00 92.64 142 A 1 
ATOM   1114 C CG1 . ILE   A 1 142 ? 13.077  5.903   20.931  1.00 86.71 142 A 1 
ATOM   1115 C CG2 . ILE   A 1 142 ? 11.733  6.808   22.891  1.00 84.24 142 A 1 
ATOM   1116 C CD1 . ILE   A 1 142 ? 14.050  5.088   21.800  1.00 85.00 142 A 1 
ATOM   1117 N N   . LYS   A 1 143 ? 13.128  9.666   19.636  1.00 92.50 143 A 1 
ATOM   1118 C CA  . LYS   A 1 143 ? 14.106  10.174  18.678  1.00 92.10 143 A 1 
ATOM   1119 C C   . LYS   A 1 143 ? 15.509  9.795   19.131  1.00 92.34 143 A 1 
ATOM   1120 O O   . LYS   A 1 143 ? 15.850  9.990   20.295  1.00 91.29 143 A 1 
ATOM   1121 C CB  . LYS   A 1 143 ? 13.921  11.685  18.519  1.00 90.35 143 A 1 
ATOM   1122 C CG  . LYS   A 1 143 ? 14.708  12.215  17.307  1.00 84.55 143 A 1 
ATOM   1123 C CD  . LYS   A 1 143 ? 14.481  13.713  17.082  1.00 81.42 143 A 1 
ATOM   1124 C CE  . LYS   A 1 143 ? 15.147  14.524  18.203  1.00 71.70 143 A 1 
ATOM   1125 N NZ  . LYS   A 1 143 ? 15.491  15.883  17.723  1.00 65.92 143 A 1 
ATOM   1126 N N   . VAL   A 1 144 ? 16.317  9.256   18.217  1.00 91.44 144 A 1 
ATOM   1127 C CA  . VAL   A 1 144 ? 17.684  8.795   18.498  1.00 91.60 144 A 1 
ATOM   1128 C C   . VAL   A 1 144 ? 18.653  9.239   17.397  1.00 92.00 144 A 1 
ATOM   1129 O O   . VAL   A 1 144 ? 18.222  9.452   16.261  1.00 91.31 144 A 1 
ATOM   1130 C CB  . VAL   A 1 144 ? 17.741  7.265   18.670  1.00 90.62 144 A 1 
ATOM   1131 C CG1 . VAL   A 1 144 ? 16.856  6.786   19.817  1.00 86.23 144 A 1 
ATOM   1132 C CG2 . VAL   A 1 144 ? 17.360  6.483   17.402  1.00 86.23 144 A 1 
ATOM   1133 N N   . PRO   A 1 145 ? 19.965  9.337   17.682  1.00 91.05 145 A 1 
ATOM   1134 C CA  . PRO   A 1 145 ? 20.972  9.490   16.636  1.00 90.07 145 A 1 
ATOM   1135 C C   . PRO   A 1 145 ? 20.922  8.334   15.628  1.00 89.35 145 A 1 
ATOM   1136 O O   . PRO   A 1 145 ? 20.657  7.184   15.984  1.00 87.29 145 A 1 
ATOM   1137 C CB  . PRO   A 1 145 ? 22.318  9.549   17.365  1.00 88.88 145 A 1 
ATOM   1138 C CG  . PRO   A 1 145 ? 21.949  9.998   18.776  1.00 87.00 145 A 1 
ATOM   1139 C CD  . PRO   A 1 145 ? 20.578  9.357   18.989  1.00 90.13 145 A 1 
ATOM   1140 N N   . ASN   A 1 146 ? 21.214  8.624   14.357  1.00 87.35 146 A 1 
ATOM   1141 C CA  . ASN   A 1 146 ? 21.313  7.618   13.298  1.00 85.44 146 A 1 
ATOM   1142 C C   . ASN   A 1 146 ? 22.655  6.868   13.368  1.00 85.02 146 A 1 
ATOM   1143 O O   . ASN   A 1 146 ? 23.516  6.995   12.493  1.00 81.99 146 A 1 
ATOM   1144 C CB  . ASN   A 1 146 ? 21.044  8.293   11.944  1.00 82.09 146 A 1 
ATOM   1145 C CG  . ASN   A 1 146 ? 21.013  7.312   10.783  1.00 78.10 146 A 1 
ATOM   1146 O OD1 . ASN   A 1 146 ? 21.003  6.098   10.928  1.00 71.08 146 A 1 
ATOM   1147 N ND2 . ASN   A 1 146 ? 20.962  7.823   9.574   1.00 71.22 146 A 1 
ATOM   1148 N N   . GLU   A 1 147 ? 22.832  6.091   14.423  1.00 83.66 147 A 1 
ATOM   1149 C CA  . GLU   A 1 147 ? 24.066  5.379   14.741  1.00 82.84 147 A 1 
ATOM   1150 C C   . GLU   A 1 147 ? 23.798  3.900   15.049  1.00 82.29 147 A 1 
ATOM   1151 O O   . GLU   A 1 147 ? 22.689  3.498   15.424  1.00 78.22 147 A 1 
ATOM   1152 C CB  . GLU   A 1 147 ? 24.768  6.057   15.928  1.00 79.59 147 A 1 
ATOM   1153 C CG  . GLU   A 1 147 ? 25.296  7.462   15.592  1.00 73.05 147 A 1 
ATOM   1154 C CD  . GLU   A 1 147 ? 25.962  8.163   16.788  1.00 71.78 147 A 1 
ATOM   1155 O OE1 . GLU   A 1 147 ? 26.282  9.364   16.648  1.00 65.24 147 A 1 
ATOM   1156 O OE2 . GLU   A 1 147 ? 26.144  7.509   17.847  1.00 67.78 147 A 1 
ATOM   1157 N N   . ALA   A 1 148 ? 24.830  3.073   14.904  1.00 80.83 148 A 1 
ATOM   1158 C CA  . ALA   A 1 148 ? 24.756  1.664   15.261  1.00 80.14 148 A 1 
ATOM   1159 C C   . ALA   A 1 148 ? 24.510  1.484   16.772  1.00 81.23 148 A 1 
ATOM   1160 O O   . ALA   A 1 148 ? 25.067  2.194   17.606  1.00 76.25 148 A 1 
ATOM   1161 C CB  . ALA   A 1 148 ? 26.037  0.959   14.796  1.00 75.32 148 A 1 
ATOM   1162 N N   . GLY   A 1 149 ? 23.679  0.512   17.131  1.00 82.66 149 A 1 
ATOM   1163 C CA  . GLY   A 1 149 ? 23.420  0.121   18.521  1.00 83.47 149 A 1 
ATOM   1164 C C   . GLY   A 1 149 ? 22.301  0.877   19.233  1.00 85.99 149 A 1 
ATOM   1165 O O   . GLY   A 1 149 ? 21.857  0.412   20.287  1.00 83.26 149 A 1 
ATOM   1166 N N   . MET   A 1 150 ? 21.787  1.979   18.689  1.00 87.64 150 A 1 
ATOM   1167 C CA  . MET   A 1 150 ? 20.712  2.752   19.334  1.00 87.66 150 A 1 
ATOM   1168 C C   . MET   A 1 150 ? 19.432  1.928   19.530  1.00 88.95 150 A 1 
ATOM   1169 O O   . MET   A 1 150 ? 18.868  1.921   20.624  1.00 87.56 150 A 1 
ATOM   1170 C CB  . MET   A 1 150 ? 20.414  4.023   18.531  1.00 86.00 150 A 1 
ATOM   1171 C CG  . MET   A 1 150 ? 21.600  5.000   18.503  1.00 81.76 150 A 1 
ATOM   1172 S SD  . MET   A 1 150 ? 22.289  5.445   20.127  1.00 78.57 150 A 1 
ATOM   1173 C CE  . MET   A 1 150 ? 20.900  6.319   20.867  1.00 67.54 150 A 1 
ATOM   1174 N N   . LEU   A 1 151 ? 19.026  1.162   18.513  1.00 87.91 151 A 1 
ATOM   1175 C CA  . LEU   A 1 151 ? 17.881  0.250   18.607  1.00 88.27 151 A 1 
ATOM   1176 C C   . LEU   A 1 151 ? 18.100  -0.822  19.684  1.00 89.52 151 A 1 
ATOM   1177 O O   . LEU   A 1 151 ? 17.221  -1.058  20.507  1.00 89.11 151 A 1 
ATOM   1178 C CB  . LEU   A 1 151 ? 17.643  -0.389  17.229  1.00 86.48 151 A 1 
ATOM   1179 C CG  . LEU   A 1 151 ? 16.564  -1.491  17.228  1.00 84.27 151 A 1 
ATOM   1180 C CD1 . LEU   A 1 151 ? 15.185  -0.956  17.592  1.00 78.34 151 A 1 
ATOM   1181 C CD2 . LEU   A 1 151 ? 16.491  -2.127  15.850  1.00 77.50 151 A 1 
ATOM   1182 N N   . SER   A 1 152 ? 19.269  -1.455  19.689  1.00 89.58 152 A 1 
ATOM   1183 C CA  . SER   A 1 152 ? 19.612  -2.503  20.658  1.00 89.83 152 A 1 
ATOM   1184 C C   . SER   A 1 152 ? 19.516  -1.991  22.097  1.00 90.73 152 A 1 
ATOM   1185 O O   . SER   A 1 152 ? 18.871  -2.621  22.934  1.00 89.99 152 A 1 
ATOM   1186 C CB  . SER   A 1 152 ? 21.020  -3.029  20.370  1.00 88.05 152 A 1 
ATOM   1187 O OG  . SER   A 1 152 ? 21.480  -3.845  21.426  1.00 77.08 152 A 1 
ATOM   1188 N N   . LYS   A 1 153 ? 20.100  -0.820  22.377  1.00 91.56 153 A 1 
ATOM   1189 C CA  . LYS   A 1 153 ? 20.107  -0.211  23.713  1.00 91.19 153 A 1 
ATOM   1190 C C   . LYS   A 1 153 ? 18.699  0.173   24.177  1.00 91.66 153 A 1 
ATOM   1191 O O   . LYS   A 1 153 ? 18.320  -0.164  25.295  1.00 90.60 153 A 1 
ATOM   1192 C CB  . LYS   A 1 153 ? 21.028  1.015   23.716  1.00 89.84 153 A 1 
ATOM   1193 C CG  . LYS   A 1 153 ? 22.519  0.668   23.560  1.00 82.85 153 A 1 
ATOM   1194 C CD  . LYS   A 1 153 ? 23.333  1.960   23.417  1.00 79.54 153 A 1 
ATOM   1195 C CE  . LYS   A 1 153 ? 24.814  1.661   23.170  1.00 69.18 153 A 1 
ATOM   1196 N NZ  . LYS   A 1 153 ? 25.574  2.905   22.878  1.00 61.74 153 A 1 
ATOM   1197 N N   . ALA   A 1 154 ? 17.912  0.817   23.313  1.00 92.11 154 A 1 
ATOM   1198 C CA  . ALA   A 1 154 ? 16.536  1.189   23.652  1.00 92.27 154 A 1 
ATOM   1199 C C   . ALA   A 1 154 ? 15.653  -0.052  23.896  1.00 92.62 154 A 1 
ATOM   1200 O O   . ALA   A 1 154 ? 14.920  -0.119  24.880  1.00 91.85 154 A 1 
ATOM   1201 C CB  . ALA   A 1 154 ? 15.982  2.073   22.530  1.00 91.87 154 A 1 
ATOM   1202 N N   . ALA   A 1 155 ? 15.781  -1.078  23.048  1.00 92.40 155 A 1 
ATOM   1203 C CA  . ALA   A 1 155 ? 15.059  -2.335  23.224  1.00 92.09 155 A 1 
ATOM   1204 C C   . ALA   A 1 155 ? 15.500  -3.094  24.492  1.00 92.21 155 A 1 
ATOM   1205 O O   . ALA   A 1 155 ? 14.673  -3.751  25.122  1.00 91.28 155 A 1 
ATOM   1206 C CB  . ALA   A 1 155 ? 15.247  -3.182  21.960  1.00 91.08 155 A 1 
ATOM   1207 N N   . ALA   A 1 156 ? 16.771  -2.979  24.900  1.00 92.54 156 A 1 
ATOM   1208 C CA  . ALA   A 1 156 ? 17.268  -3.567  26.147  1.00 92.11 156 A 1 
ATOM   1209 C C   . ALA   A 1 156 ? 16.560  -2.968  27.368  1.00 92.04 156 A 1 
ATOM   1210 O O   . ALA   A 1 156 ? 16.020  -3.725  28.170  1.00 90.98 156 A 1 
ATOM   1211 C CB  . ALA   A 1 156 ? 18.792  -3.415  26.231  1.00 91.20 156 A 1 
ATOM   1212 N N   . ILE   A 1 157 ? 16.441  -1.642  27.448  1.00 92.95 157 A 1 
ATOM   1213 C CA  . ILE   A 1 157 ? 15.737  -0.940  28.537  1.00 92.64 157 A 1 
ATOM   1214 C C   . ILE   A 1 157 ? 14.295  -1.451  28.687  1.00 92.41 157 A 1 
ATOM   1215 O O   . ILE   A 1 157 ? 13.830  -1.711  29.797  1.00 90.90 157 A 1 
ATOM   1216 C CB  . ILE   A 1 157 ? 15.767  0.586   28.291  1.00 92.32 157 A 1 
ATOM   1217 C CG1 . ILE   A 1 157 ? 17.215  1.116   28.394  1.00 90.09 157 A 1 
ATOM   1218 C CG2 . ILE   A 1 157 ? 14.857  1.342   29.275  1.00 90.27 157 A 1 
ATOM   1219 C CD1 . ILE   A 1 157 ? 17.398  2.532   27.842  1.00 83.71 157 A 1 
ATOM   1220 N N   . ILE   A 1 158 ? 13.594  -1.660  27.565  1.00 92.33 158 A 1 
ATOM   1221 C CA  . ILE   A 1 158 ? 12.231  -2.210  27.577  1.00 91.86 158 A 1 
ATOM   1222 C C   . ILE   A 1 158 ? 12.233  -3.652  28.104  1.00 91.64 158 A 1 
ATOM   1223 O O   . ILE   A 1 158 ? 11.406  -4.018  28.940  1.00 90.55 158 A 1 
ATOM   1224 C CB  . ILE   A 1 158 ? 11.599  -2.107  26.170  1.00 91.39 158 A 1 
ATOM   1225 C CG1 . ILE   A 1 158 ? 11.472  -0.625  25.739  1.00 89.99 158 A 1 
ATOM   1226 C CG2 . ILE   A 1 158 ? 10.222  -2.789  26.134  1.00 90.26 158 A 1 
ATOM   1227 C CD1 . ILE   A 1 158 ? 11.125  -0.427  24.258  1.00 86.53 158 A 1 
ATOM   1228 N N   . SER   A 1 159 ? 13.181  -4.473  27.653  1.00 91.28 159 A 1 
ATOM   1229 C CA  . SER   A 1 159 ? 13.273  -5.882  28.043  1.00 89.76 159 A 1 
ATOM   1230 C C   . SER   A 1 159 ? 13.650  -6.096  29.513  1.00 89.73 159 A 1 
ATOM   1231 O O   . SER   A 1 159 ? 13.209  -7.073  30.111  1.00 87.75 159 A 1 
ATOM   1232 C CB  . SER   A 1 159 ? 14.240  -6.626  27.123  1.00 87.22 159 A 1 
ATOM   1233 O OG  . SER   A 1 159 ? 15.592  -6.366  27.428  1.00 73.48 159 A 1 
ATOM   1234 N N   . GLU   A 1 160 ? 14.403  -5.175  30.124  1.00 91.24 160 A 1 
ATOM   1235 C CA  . GLU   A 1 160 ? 14.780  -5.225  31.545  1.00 90.45 160 A 1 
ATOM   1236 C C   . GLU   A 1 160 ? 13.564  -5.179  32.479  1.00 89.94 160 A 1 
ATOM   1237 O O   . GLU   A 1 160 ? 13.584  -5.768  33.557  1.00 87.40 160 A 1 
ATOM   1238 C CB  . GLU   A 1 160 ? 15.723  -4.063  31.872  1.00 89.63 160 A 1 
ATOM   1239 C CG  . GLU   A 1 160 ? 17.148  -4.306  31.352  1.00 81.10 160 A 1 
ATOM   1240 C CD  . GLU   A 1 160 ? 18.087  -3.106  31.550  1.00 74.79 160 A 1 
ATOM   1241 O OE1 . GLU   A 1 160 ? 19.227  -3.185  31.035  1.00 66.68 160 A 1 
ATOM   1242 O OE2 . GLU   A 1 160 ? 17.681  -2.124  32.213  1.00 68.18 160 A 1 
ATOM   1243 N N   . ARG   A 1 161 ? 12.459  -4.555  32.038  1.00 90.93 161 A 1 
ATOM   1244 C CA  . ARG   A 1 161 ? 11.172  -4.595  32.752  1.00 90.31 161 A 1 
ATOM   1245 C C   . ARG   A 1 161 ? 10.315  -5.810  32.408  1.00 90.23 161 A 1 
ATOM   1246 O O   . ARG   A 1 161 ? 9.139   -5.838  32.775  1.00 87.91 161 A 1 
ATOM   1247 C CB  . ARG   A 1 161 ? 10.410  -3.290  32.564  1.00 89.89 161 A 1 
ATOM   1248 C CG  . ARG   A 1 161 ? 11.104  -2.138  33.294  1.00 86.11 161 A 1 
ATOM   1249 C CD  . ARG   A 1 161 ? 10.107  -1.009  33.518  1.00 83.91 161 A 1 
ATOM   1250 N NE  . ARG   A 1 161 ? 10.730  0.094   34.248  1.00 83.02 161 A 1 
ATOM   1251 C CZ  . ARG   A 1 161 ? 10.568  0.472   35.503  1.00 82.00 161 A 1 
ATOM   1252 N NH1 . ARG   A 1 161 ? 9.707   -0.085  36.302  1.00 74.88 161 A 1 
ATOM   1253 N NH2 . ARG   A 1 161 ? 11.300  1.442   35.955  1.00 76.75 161 A 1 
ATOM   1254 N N   . HIS   A 1 162 ? 10.861  -6.800  31.724  1.00 89.79 162 A 1 
ATOM   1255 C CA  . HIS   A 1 162 ? 10.145  -7.992  31.257  1.00 89.28 162 A 1 
ATOM   1256 C C   . HIS   A 1 162 ? 8.930   -7.682  30.368  1.00 89.10 162 A 1 
ATOM   1257 O O   . HIS   A 1 162 ? 8.008   -8.486  30.255  1.00 85.65 162 A 1 
ATOM   1258 C CB  . HIS   A 1 162 ? 9.810   -8.911  32.441  1.00 87.92 162 A 1 
ATOM   1259 C CG  . HIS   A 1 162 ? 11.016  -9.295  33.249  1.00 84.72 162 A 1 
ATOM   1260 N ND1 . HIS   A 1 162 ? 12.065  -10.071 32.810  1.00 72.68 162 A 1 
ATOM   1261 C CD2 . HIS   A 1 162 ? 11.309  -8.927  34.539  1.00 72.14 162 A 1 
ATOM   1262 C CE1 . HIS   A 1 162 ? 12.958  -10.173 33.810  1.00 72.42 162 A 1 
ATOM   1263 N NE2 . HIS   A 1 162 ? 12.530  -9.496  34.879  1.00 73.45 162 A 1 
ATOM   1264 N N   . VAL   A 1 163 ? 8.930   -6.528  29.702  1.00 89.78 163 A 1 
ATOM   1265 C CA  . VAL   A 1 163 ? 7.897   -6.136  28.744  1.00 89.92 163 A 1 
ATOM   1266 C C   . VAL   A 1 163 ? 8.290   -6.632  27.357  1.00 89.63 163 A 1 
ATOM   1267 O O   . VAL   A 1 163 ? 9.404   -6.401  26.891  1.00 88.08 163 A 1 
ATOM   1268 C CB  . VAL   A 1 163 ? 7.645   -4.621  28.777  1.00 89.51 163 A 1 
ATOM   1269 C CG1 . VAL   A 1 163 ? 6.587   -4.209  27.755  1.00 85.58 163 A 1 
ATOM   1270 C CG2 . VAL   A 1 163 ? 7.148   -4.183  30.163  1.00 85.57 163 A 1 
ATOM   1271 N N   . ASN   A 1 164 ? 7.362   -7.315  26.690  1.00 88.26 164 A 1 
ATOM   1272 C CA  . ASN   A 1 164 ? 7.563   -7.787  25.325  1.00 87.24 164 A 1 
ATOM   1273 C C   . ASN   A 1 164 ? 7.296   -6.657  24.318  1.00 88.11 164 A 1 
ATOM   1274 O O   . ASN   A 1 164 ? 6.365   -5.871  24.482  1.00 86.86 164 A 1 
ATOM   1275 C CB  . ASN   A 1 164 ? 6.683   -9.026  25.092  1.00 83.87 164 A 1 
ATOM   1276 C CG  . ASN   A 1 164 ? 7.045   -9.805  23.839  1.00 76.47 164 A 1 
ATOM   1277 O OD1 . ASN   A 1 164 ? 8.008   -9.531  23.148  1.00 68.92 164 A 1 
ATOM   1278 N ND2 . ASN   A 1 164 ? 6.273   -10.819 23.515  1.00 67.45 164 A 1 
ATOM   1279 N N   . ILE   A 1 165 ? 8.104   -6.601  23.270  1.00 87.46 165 A 1 
ATOM   1280 C CA  . ILE   A 1 165 ? 7.930   -5.679  22.144  1.00 87.87 165 A 1 
ATOM   1281 C C   . ILE   A 1 165 ? 7.090   -6.392  21.082  1.00 87.48 165 A 1 
ATOM   1282 O O   . ILE   A 1 165 ? 7.530   -7.378  20.492  1.00 86.04 165 A 1 
ATOM   1283 C CB  . ILE   A 1 165 ? 9.297   -5.192  21.610  1.00 87.74 165 A 1 
ATOM   1284 C CG1 . ILE   A 1 165 ? 10.051  -4.384  22.697  1.00 86.31 165 A 1 
ATOM   1285 C CG2 . ILE   A 1 165 ? 9.102   -4.332  20.347  1.00 86.00 165 A 1 
ATOM   1286 C CD1 . ILE   A 1 165 ? 11.522  -4.092  22.362  1.00 83.91 165 A 1 
ATOM   1287 N N   . ALA   A 1 166 ? 5.873   -5.900  20.849  1.00 86.45 166 A 1 
ATOM   1288 C CA  . ALA   A 1 166 ? 4.974   -6.445  19.835  1.00 85.18 166 A 1 
ATOM   1289 C C   . ALA   A 1 166 ? 5.408   -6.058  18.418  1.00 85.55 166 A 1 
ATOM   1290 O O   . ALA   A 1 166 ? 5.362   -6.885  17.511  1.00 83.46 166 A 1 
ATOM   1291 C CB  . ALA   A 1 166 ? 3.551   -5.962  20.130  1.00 83.15 166 A 1 
ATOM   1292 N N   . SER   A 1 167 ? 5.852   -4.816  18.248  1.00 87.13 167 A 1 
ATOM   1293 C CA  . SER   A 1 167 ? 6.437   -4.325  17.004  1.00 87.29 167 A 1 
ATOM   1294 C C   . SER   A 1 167 ? 7.408   -3.184  17.274  1.00 88.59 167 A 1 
ATOM   1295 O O   . SER   A 1 167 ? 7.344   -2.516  18.304  1.00 87.83 167 A 1 
ATOM   1296 C CB  . SER   A 1 167 ? 5.351   -3.885  16.012  1.00 84.80 167 A 1 
ATOM   1297 O OG  . SER   A 1 167 ? 4.681   -2.718  16.458  1.00 78.25 167 A 1 
ATOM   1298 N N   . VAL   A 1 168 ? 8.308   -2.960  16.325  1.00 88.39 168 A 1 
ATOM   1299 C CA  . VAL   A 1 168 ? 9.141   -1.758  16.268  1.00 88.95 168 A 1 
ATOM   1300 C C   . VAL   A 1 168 ? 9.240   -1.302  14.822  1.00 89.58 168 A 1 
ATOM   1301 O O   . VAL   A 1 168 ? 9.467   -2.108  13.924  1.00 88.56 168 A 1 
ATOM   1302 C CB  . VAL   A 1 168 ? 10.517  -1.975  16.917  1.00 87.48 168 A 1 
ATOM   1303 C CG1 . VAL   A 1 168 ? 11.302  -3.119  16.292  1.00 79.72 168 A 1 
ATOM   1304 C CG2 . VAL   A 1 168 ? 11.376  -0.703  16.884  1.00 79.73 168 A 1 
ATOM   1305 N N   . LEU   A 1 169 ? 9.055   -0.008  14.605  1.00 88.14 169 A 1 
ATOM   1306 C CA  . LEU   A 1 169 ? 9.175   0.632   13.301  1.00 88.13 169 A 1 
ATOM   1307 C C   . LEU   A 1 169 ? 10.263  1.700   13.370  1.00 88.72 169 A 1 
ATOM   1308 O O   . LEU   A 1 169 ? 10.344  2.452   14.339  1.00 87.84 169 A 1 
ATOM   1309 C CB  . LEU   A 1 169 ? 7.818   1.209   12.876  1.00 86.62 169 A 1 
ATOM   1310 C CG  . LEU   A 1 169 ? 6.669   0.189   12.803  1.00 83.09 169 A 1 
ATOM   1311 C CD1 . LEU   A 1 169 ? 5.366   0.907   12.474  1.00 78.69 169 A 1 
ATOM   1312 C CD2 . LEU   A 1 169 ? 6.919   -0.889  11.747  1.00 78.56 169 A 1 
ATOM   1313 N N   . VAL   A 1 170 ? 11.099  1.760   12.343  1.00 87.54 170 A 1 
ATOM   1314 C CA  . VAL   A 1 170 ? 12.155  2.767   12.206  1.00 86.58 170 A 1 
ATOM   1315 C C   . VAL   A 1 170 ? 11.739  3.740   11.112  1.00 86.02 170 A 1 
ATOM   1316 O O   . VAL   A 1 170 ? 11.608  3.346   9.954   1.00 84.67 170 A 1 
ATOM   1317 C CB  . VAL   A 1 170 ? 13.523  2.136   11.895  1.00 85.62 170 A 1 
ATOM   1318 C CG1 . VAL   A 1 170 ? 14.630  3.195   11.894  1.00 82.43 170 A 1 
ATOM   1319 C CG2 . VAL   A 1 170 ? 13.904  1.046   12.912  1.00 83.08 170 A 1 
ATOM   1320 N N   . TYR   A 1 171 ? 11.543  5.010   11.471  1.00 86.43 171 A 1 
ATOM   1321 C CA  . TYR   A 1 171 ? 11.234  6.081   10.530  1.00 85.11 171 A 1 
ATOM   1322 C C   . TYR   A 1 171 ? 12.438  7.008   10.368  1.00 85.45 171 A 1 
ATOM   1323 O O   . TYR   A 1 171 ? 13.161  7.259   11.335  1.00 84.05 171 A 1 
ATOM   1324 C CB  . TYR   A 1 171 ? 10.010  6.868   11.005  1.00 83.18 171 A 1 
ATOM   1325 C CG  . TYR   A 1 171 ? 8.711   6.100   10.926  1.00 80.94 171 A 1 
ATOM   1326 C CD1 . TYR   A 1 171 ? 7.960   6.110   9.738   1.00 76.01 171 A 1 
ATOM   1327 C CD2 . TYR   A 1 171 ? 8.232   5.392   12.046  1.00 75.32 171 A 1 
ATOM   1328 C CE1 . TYR   A 1 171 ? 6.735   5.431   9.665   1.00 71.84 171 A 1 
ATOM   1329 C CE2 . TYR   A 1 171 ? 7.006   4.701   11.981  1.00 71.33 171 A 1 
ATOM   1330 C CZ  . TYR   A 1 171 ? 6.259   4.727   10.787  1.00 72.18 171 A 1 
ATOM   1331 O OH  . TYR   A 1 171 ? 5.063   4.069   10.717  1.00 69.92 171 A 1 
ATOM   1332 N N   . PRO   A 1 172 ? 12.660  7.566   9.162   1.00 82.22 172 A 1 
ATOM   1333 C CA  . PRO   A 1 172 ? 13.582  8.678   9.009   1.00 80.73 172 A 1 
ATOM   1334 C C   . PRO   A 1 172 ? 13.047  9.900   9.770   1.00 81.45 172 A 1 
ATOM   1335 O O   . PRO   A 1 172 ? 11.847  10.187  9.765   1.00 79.53 172 A 1 
ATOM   1336 C CB  . PRO   A 1 172 ? 13.688  8.914   7.500   1.00 78.11 172 A 1 
ATOM   1337 C CG  . PRO   A 1 172 ? 12.336  8.435   6.965   1.00 75.54 172 A 1 
ATOM   1338 C CD  . PRO   A 1 172 ? 11.966  7.296   7.908   1.00 77.59 172 A 1 
ATOM   1339 N N   . ALA   A 1 173 ? 13.941  10.631  10.419  1.00 82.51 173 A 1 
ATOM   1340 C CA  . ALA   A 1 173 ? 13.635  11.931  11.003  1.00 82.08 173 A 1 
ATOM   1341 C C   . ALA   A 1 173 ? 13.886  13.051  9.973   1.00 82.35 173 A 1 
ATOM   1342 O O   . ALA   A 1 173 ? 14.598  12.834  8.991   1.00 79.46 173 A 1 
ATOM   1343 C CB  . ALA   A 1 173 ? 14.470  12.102  12.277  1.00 80.41 173 A 1 
ATOM   1344 N N   . PRO   A 1 174 ? 13.351  14.270  10.194  1.00 81.47 174 A 1 
ATOM   1345 C CA  . PRO   A 1 174 ? 13.671  15.423  9.352   1.00 80.63 174 A 1 
ATOM   1346 C C   . PRO   A 1 174 ? 15.172  15.732  9.285   1.00 82.58 174 A 1 
ATOM   1347 O O   . PRO   A 1 174 ? 15.667  16.149  8.238   1.00 80.32 174 A 1 
ATOM   1348 C CB  . PRO   A 1 174 ? 12.895  16.597  9.965   1.00 77.82 174 A 1 
ATOM   1349 C CG  . PRO   A 1 174 ? 11.728  15.923  10.678  1.00 76.40 174 A 1 
ATOM   1350 C CD  . PRO   A 1 174 ? 12.341  14.620  11.179  1.00 78.24 174 A 1 
ATOM   1351 N N   . ASP   A 1 175 ? 15.904  15.506  10.381  1.00 85.53 175 A 1 
ATOM   1352 C CA  . ASP   A 1 175 ? 17.366  15.547  10.394  1.00 87.08 175 A 1 
ATOM   1353 C C   . ASP   A 1 175 ? 17.920  14.170  9.978   1.00 87.09 175 A 1 
ATOM   1354 O O   . ASP   A 1 175 ? 17.662  13.176  10.658  1.00 85.72 175 A 1 
ATOM   1355 C CB  . ASP   A 1 175 ? 17.874  15.980  11.780  1.00 86.87 175 A 1 
ATOM   1356 C CG  . ASP   A 1 175 ? 19.403  16.152  11.859  1.00 86.12 175 A 1 
ATOM   1357 O OD1 . ASP   A 1 175 ? 20.129  15.688  10.949  1.00 81.27 175 A 1 
ATOM   1358 O OD2 . ASP   A 1 175 ? 19.869  16.762  12.843  1.00 81.95 175 A 1 
ATOM   1359 N N   . PRO   A 1 176 ? 18.711  14.079  8.883   1.00 84.65 176 A 1 
ATOM   1360 C CA  . PRO   A 1 176 ? 19.265  12.804  8.422   1.00 84.18 176 A 1 
ATOM   1361 C C   . PRO   A 1 176 ? 20.232  12.142  9.416   1.00 85.13 176 A 1 
ATOM   1362 O O   . PRO   A 1 176 ? 20.529  10.953  9.283   1.00 82.79 176 A 1 
ATOM   1363 C CB  . PRO   A 1 176 ? 19.954  13.142  7.096   1.00 81.83 176 A 1 
ATOM   1364 C CG  . PRO   A 1 176 ? 20.331  14.617  7.246   1.00 78.67 176 A 1 
ATOM   1365 C CD  . PRO   A 1 176 ? 19.161  15.177  8.043   1.00 81.90 176 A 1 
ATOM   1366 N N   . ASN   A 1 177 ? 20.723  12.876  10.414  1.00 87.99 177 A 1 
ATOM   1367 C CA  . ASN   A 1 177 ? 21.556  12.332  11.491  1.00 88.50 177 A 1 
ATOM   1368 C C   . ASN   A 1 177 ? 20.732  11.729  12.636  1.00 88.87 177 A 1 
ATOM   1369 O O   . ASN   A 1 177 ? 21.304  11.212  13.601  1.00 86.87 177 A 1 
ATOM   1370 C CB  . ASN   A 1 177 ? 22.493  13.425  12.022  1.00 88.09 177 A 1 
ATOM   1371 C CG  . ASN   A 1 177 ? 23.325  14.048  10.920  1.00 84.48 177 A 1 
ATOM   1372 O OD1 . ASN   A 1 177 ? 24.107  13.402  10.248  1.00 75.94 177 A 1 
ATOM   1373 N ND2 . ASN   A 1 177 ? 23.156  15.333  10.694  1.00 73.83 177 A 1 
ATOM   1374 N N   . GLU   A 1 178 ? 19.414  11.784  12.549  1.00 90.85 178 A 1 
ATOM   1375 C CA  . GLU   A 1 178 ? 18.492  11.243  13.540  1.00 90.43 178 A 1 
ATOM   1376 C C   . GLU   A 1 178 ? 17.575  10.175  12.926  1.00 89.52 178 A 1 
ATOM   1377 O O   . GLU   A 1 178 ? 17.395  10.074  11.709  1.00 87.33 178 A 1 
ATOM   1378 C CB  . GLU   A 1 178 ? 17.694  12.381  14.204  1.00 89.35 178 A 1 
ATOM   1379 C CG  . GLU   A 1 178 ? 18.582  13.374  14.986  1.00 86.33 178 A 1 
ATOM   1380 C CD  . GLU   A 1 178 ? 17.749  14.428  15.736  1.00 85.65 178 A 1 
ATOM   1381 O OE1 . GLU   A 1 178 ? 18.091  14.780  16.888  1.00 77.71 178 A 1 
ATOM   1382 O OE2 . GLU   A 1 178 ? 16.691  14.872  15.234  1.00 79.06 178 A 1 
ATOM   1383 N N   . LYS   A 1 179 ? 16.985  9.356   13.798  1.00 89.12 179 A 1 
ATOM   1384 C CA  . LYS   A 1 179 ? 15.936  8.389   13.466  1.00 88.42 179 A 1 
ATOM   1385 C C   . LYS   A 1 179 ? 14.859  8.420   14.537  1.00 89.65 179 A 1 
ATOM   1386 O O   . LYS   A 1 179 ? 15.128  8.731   15.696  1.00 88.59 179 A 1 
ATOM   1387 C CB  . LYS   A 1 179 ? 16.518  6.969   13.333  1.00 85.11 179 A 1 
ATOM   1388 C CG  . LYS   A 1 179 ? 17.287  6.766   12.019  1.00 77.02 179 A 1 
ATOM   1389 C CD  . LYS   A 1 179 ? 17.866  5.356   11.945  1.00 74.46 179 A 1 
ATOM   1390 C CE  . LYS   A 1 179 ? 18.485  5.132   10.566  1.00 66.02 179 A 1 
ATOM   1391 N NZ  . LYS   A 1 179 ? 19.260  3.868   10.503  1.00 61.01 179 A 1 
ATOM   1392 N N   . ILE   A 1 180 ? 13.658  8.022   14.145  1.00 89.89 180 A 1 
ATOM   1393 C CA  . ILE   A 1 180 ? 12.540  7.818   15.061  1.00 89.53 180 A 1 
ATOM   1394 C C   . ILE   A 1 180 ? 12.318  6.314   15.208  1.00 90.09 180 A 1 
ATOM   1395 O O   . ILE   A 1 180 ? 12.185  5.596   14.214  1.00 89.21 180 A 1 
ATOM   1396 C CB  . ILE   A 1 180 ? 11.293  8.583   14.577  1.00 88.05 180 A 1 
ATOM   1397 C CG1 . ILE   A 1 180 ? 11.574  10.106  14.529  1.00 85.38 180 A 1 
ATOM   1398 C CG2 . ILE   A 1 180 ? 10.100  8.281   15.495  1.00 84.88 180 A 1 
ATOM   1399 C CD1 . ILE   A 1 180 ? 10.497  10.920  13.805  1.00 76.17 180 A 1 
ATOM   1400 N N   . LEU   A 1 181 ? 12.290  5.836   16.445  1.00 90.85 181 A 1 
ATOM   1401 C CA  . LEU   A 1 181 ? 11.942  4.460   16.788  1.00 91.12 181 A 1 
ATOM   1402 C C   . LEU   A 1 181 ? 10.559  4.455   17.432  1.00 91.28 181 A 1 
ATOM   1403 O O   . LEU   A 1 181 ? 10.355  5.088   18.467  1.00 90.42 181 A 1 
ATOM   1404 C CB  . LEU   A 1 181 ? 12.993  3.846   17.731  1.00 90.97 181 A 1 
ATOM   1405 C CG  . LEU   A 1 181 ? 14.454  3.905   17.249  1.00 89.57 181 A 1 
ATOM   1406 C CD1 . LEU   A 1 181 ? 15.359  3.222   18.276  1.00 86.67 181 A 1 
ATOM   1407 C CD2 . LEU   A 1 181 ? 14.653  3.209   15.904  1.00 86.76 181 A 1 
ATOM   1408 N N   . VAL   A 1 182 ? 9.624   3.723   16.838  1.00 89.80 182 A 1 
ATOM   1409 C CA  . VAL   A 1 182 ? 8.269   3.556   17.366  1.00 89.23 182 A 1 
ATOM   1410 C C   . VAL   A 1 182 ? 8.121   2.133   17.883  1.00 89.91 182 A 1 
ATOM   1411 O O   . VAL   A 1 182 ? 8.080   1.183   17.101  1.00 89.22 182 A 1 
ATOM   1412 C CB  . VAL   A 1 182 ? 7.198   3.894   16.313  1.00 87.59 182 A 1 
ATOM   1413 C CG1 . VAL   A 1 182 ? 5.803   3.831   16.938  1.00 83.68 182 A 1 
ATOM   1414 C CG2 . VAL   A 1 182 ? 7.405   5.298   15.735  1.00 84.01 182 A 1 
ATOM   1415 N N   . PHE   A 1 183 ? 8.058   1.982   19.197  1.00 90.57 183 A 1 
ATOM   1416 C CA  . PHE   A 1 183 ? 7.833   0.705   19.859  1.00 90.88 183 A 1 
ATOM   1417 C C   . PHE   A 1 183 ? 6.358   0.545   20.203  1.00 90.65 183 A 1 
ATOM   1418 O O   . PHE   A 1 183 ? 5.761   1.418   20.831  1.00 89.66 183 A 1 
ATOM   1419 C CB  . PHE   A 1 183 ? 8.686   0.607   21.125  1.00 91.25 183 A 1 
ATOM   1420 C CG  . PHE   A 1 183 ? 10.176  0.609   20.863  1.00 91.72 183 A 1 
ATOM   1421 C CD1 . PHE   A 1 183 ? 10.840  -0.592  20.566  1.00 89.19 183 A 1 
ATOM   1422 C CD2 . PHE   A 1 183 ? 10.908  1.808   20.918  1.00 89.27 183 A 1 
ATOM   1423 C CE1 . PHE   A 1 183 ? 12.222  -0.604  20.334  1.00 88.58 183 A 1 
ATOM   1424 C CE2 . PHE   A 1 183 ? 12.292  1.804   20.682  1.00 88.56 183 A 1 
ATOM   1425 C CZ  . PHE   A 1 183 ? 12.951  0.597   20.393  1.00 90.50 183 A 1 
ATOM   1426 N N   . ARG   A 1 184 ? 5.783   -0.607  19.876  1.00 90.49 184 A 1 
ATOM   1427 C CA  . ARG   A 1 184 ? 4.533   -1.064  20.470  1.00 90.09 184 A 1 
ATOM   1428 C C   . ARG   A 1 184 ? 4.858   -2.130  21.504  1.00 90.51 184 A 1 
ATOM   1429 O O   . ARG   A 1 184 ? 5.415   -3.171  21.171  1.00 89.34 184 A 1 
ATOM   1430 C CB  . ARG   A 1 184 ? 3.566   -1.527  19.379  1.00 88.77 184 A 1 
ATOM   1431 C CG  . ARG   A 1 184 ? 2.144   -1.597  19.944  1.00 79.70 184 A 1 
ATOM   1432 C CD  . ARG   A 1 184 ? 1.150   -1.909  18.827  1.00 75.16 184 A 1 
ATOM   1433 N NE  . ARG   A 1 184 ? -0.231  -1.808  19.315  1.00 68.98 184 A 1 
ATOM   1434 C CZ  . ARG   A 1 184 ? -1.037  -0.759  19.214  1.00 62.44 184 A 1 
ATOM   1435 N NH1 . ARG   A 1 184 ? -0.683  0.336   18.604  1.00 56.15 184 A 1 
ATOM   1436 N NH2 . ARG   A 1 184 ? -2.224  -0.811  19.735  1.00 55.85 184 A 1 
ATOM   1437 N N   . VAL   A 1 185 ? 4.552   -1.840  22.760  1.00 90.37 185 A 1 
ATOM   1438 C CA  . VAL   A 1 185 ? 4.942   -2.654  23.916  1.00 91.05 185 A 1 
ATOM   1439 C C   . VAL   A 1 185 ? 3.721   -3.295  24.563  1.00 90.54 185 A 1 
ATOM   1440 O O   . VAL   A 1 185 ? 2.674   -2.664  24.702  1.00 89.20 185 A 1 
ATOM   1441 C CB  . VAL   A 1 185 ? 5.765   -1.839  24.931  1.00 91.13 185 A 1 
ATOM   1442 C CG1 . VAL   A 1 185 ? 7.104   -1.408  24.326  1.00 86.52 185 A 1 
ATOM   1443 C CG2 . VAL   A 1 185 ? 5.048   -0.577  25.441  1.00 86.31 185 A 1 
ATOM   1444 N N   . GLN   A 1 186 ? 3.849   -4.553  24.978  1.00 89.53 186 A 1 
ATOM   1445 C CA  . GLN   A 1 186 ? 2.759   -5.327  25.584  1.00 88.78 186 A 1 
ATOM   1446 C C   . GLN   A 1 186 ? 2.570   -4.984  27.071  1.00 88.82 186 A 1 
ATOM   1447 O O   . GLN   A 1 186 ? 2.707   -5.828  27.956  1.00 86.94 186 A 1 
ATOM   1448 C CB  . GLN   A 1 186 ? 2.965   -6.828  25.322  1.00 86.82 186 A 1 
ATOM   1449 C CG  . GLN   A 1 186 ? 2.787   -7.173  23.836  1.00 82.55 186 A 1 
ATOM   1450 C CD  . GLN   A 1 186 ? 2.958   -8.666  23.546  1.00 78.47 186 A 1 
ATOM   1451 O OE1 . GLN   A 1 186 ? 3.640   -9.401  24.237  1.00 70.72 186 A 1 
ATOM   1452 N NE2 . GLN   A 1 186 ? 2.364   -9.161  22.483  1.00 68.42 186 A 1 
ATOM   1453 N N   . THR   A 1 187 ? 2.270   -3.726  27.351  1.00 89.85 187 A 1 
ATOM   1454 C CA  . THR   A 1 187 ? 1.880   -3.224  28.673  1.00 90.38 187 A 1 
ATOM   1455 C C   . THR   A 1 187 ? 0.852   -2.107  28.516  1.00 89.81 187 A 1 
ATOM   1456 O O   . THR   A 1 187 ? 0.951   -1.283  27.609  1.00 87.81 187 A 1 
ATOM   1457 C CB  . THR   A 1 187 ? 3.090   -2.745  29.491  1.00 89.50 187 A 1 
ATOM   1458 O OG1 . THR   A 1 187 ? 2.649   -2.292  30.757  1.00 82.59 187 A 1 
ATOM   1459 C CG2 . THR   A 1 187 ? 3.874   -1.595  28.859  1.00 82.36 187 A 1 
ATOM   1460 N N   . MET   A 1 188 ? -0.125  -2.061  29.425  1.00 90.24 188 A 1 
ATOM   1461 C CA  . MET   A 1 188 ? -1.117  -0.978  29.459  1.00 89.44 188 A 1 
ATOM   1462 C C   . MET   A 1 188 ? -0.611  0.267   30.200  1.00 89.19 188 A 1 
ATOM   1463 O O   . MET   A 1 188 ? -1.219  1.329   30.099  1.00 85.60 188 A 1 
ATOM   1464 C CB  . MET   A 1 188 ? -2.422  -1.493  30.085  1.00 87.63 188 A 1 
ATOM   1465 C CG  . MET   A 1 188 ? -3.080  -2.607  29.264  1.00 81.16 188 A 1 
ATOM   1466 S SD  . MET   A 1 188 ? -3.472  -2.178  27.538  1.00 72.59 188 A 1 
ATOM   1467 C CE  . MET   A 1 188 ? -4.719  -0.893  27.783  1.00 62.49 188 A 1 
ATOM   1468 N N   . ASN   A 1 189 ? 0.494   0.154   30.932  1.00 90.43 189 A 1 
ATOM   1469 C CA  . ASN   A 1 189 ? 1.107   1.267   31.655  1.00 90.47 189 A 1 
ATOM   1470 C C   . ASN   A 1 189 ? 2.548   1.497   31.168  1.00 90.98 189 A 1 
ATOM   1471 O O   . ASN   A 1 189 ? 3.480   0.899   31.715  1.00 89.50 189 A 1 
ATOM   1472 C CB  . ASN   A 1 189 ? 1.030   1.000   33.165  1.00 88.30 189 A 1 
ATOM   1473 C CG  . ASN   A 1 189 ? 1.609   2.161   33.965  1.00 85.19 189 A 1 
ATOM   1474 O OD1 . ASN   A 1 189 ? 1.836   3.250   33.471  1.00 78.89 189 A 1 
ATOM   1475 N ND2 . ASN   A 1 189 ? 1.858   1.954   35.240  1.00 77.45 189 A 1 
ATOM   1476 N N   . PRO   A 1 190 ? 2.760   2.368   30.172  1.00 90.74 190 A 1 
ATOM   1477 C CA  . PRO   A 1 190 ? 4.099   2.626   29.640  1.00 90.98 190 A 1 
ATOM   1478 C C   . PRO   A 1 190 ? 4.935   3.579   30.503  1.00 91.87 190 A 1 
ATOM   1479 O O   . PRO   A 1 190 ? 6.133   3.717   30.269  1.00 90.54 190 A 1 
ATOM   1480 C CB  . PRO   A 1 190 ? 3.841   3.194   28.242  1.00 88.85 190 A 1 
ATOM   1481 C CG  . PRO   A 1 190 ? 2.545   3.988   28.432  1.00 86.50 190 A 1 
ATOM   1482 C CD  . PRO   A 1 190 ? 1.760   3.123   29.423  1.00 88.14 190 A 1 
ATOM   1483 N N   . LEU   A 1 191 ? 4.344   4.236   31.510  1.00 91.88 191 A 1 
ATOM   1484 C CA  . LEU   A 1 191 ? 5.013   5.280   32.305  1.00 91.61 191 A 1 
ATOM   1485 C C   . LEU   A 1 191 ? 6.366   4.857   32.911  1.00 92.37 191 A 1 
ATOM   1486 O O   . LEU   A 1 191 ? 7.304   5.653   32.845  1.00 91.81 191 A 1 
ATOM   1487 C CB  . LEU   A 1 191 ? 4.086   5.789   33.421  1.00 89.88 191 A 1 
ATOM   1488 C CG  . LEU   A 1 191 ? 2.923   6.670   32.947  1.00 79.62 191 A 1 
ATOM   1489 C CD1 . LEU   A 1 191 ? 1.975   6.925   34.119  1.00 73.58 191 A 1 
ATOM   1490 C CD2 . LEU   A 1 191 ? 3.432   8.022   32.436  1.00 73.48 191 A 1 
ATOM   1491 N N   . PRO   A 1 192 ? 6.519   3.648   33.480  1.00 92.50 192 A 1 
ATOM   1492 C CA  . PRO   A 1 192 ? 7.818   3.209   33.989  1.00 92.49 192 A 1 
ATOM   1493 C C   . PRO   A 1 192 ? 8.881   3.127   32.888  1.00 93.25 192 A 1 
ATOM   1494 O O   . PRO   A 1 192 ? 9.992   3.613   33.083  1.00 92.52 192 A 1 
ATOM   1495 C CB  . PRO   A 1 192 ? 7.563   1.854   34.654  1.00 91.34 192 A 1 
ATOM   1496 C CG  . PRO   A 1 192 ? 6.071   1.876   34.973  1.00 89.61 192 A 1 
ATOM   1497 C CD  . PRO   A 1 192 ? 5.500   2.670   33.805  1.00 92.07 192 A 1 
ATOM   1498 N N   . LEU   A 1 193 ? 8.531   2.580   31.715  1.00 92.90 193 A 1 
ATOM   1499 C CA  . LEU   A 1 193 ? 9.435   2.479   30.564  1.00 92.82 193 A 1 
ATOM   1500 C C   . LEU   A 1 193 ? 9.835   3.853   30.021  1.00 93.29 193 A 1 
ATOM   1501 O O   . LEU   A 1 193 ? 10.998  4.072   29.711  1.00 91.99 193 A 1 
ATOM   1502 C CB  . LEU   A 1 193 ? 8.766   1.670   29.442  1.00 91.17 193 A 1 
ATOM   1503 C CG  . LEU   A 1 193 ? 8.570   0.178   29.747  1.00 86.21 193 A 1 
ATOM   1504 C CD1 . LEU   A 1 193 ? 7.776   -0.458  28.608  1.00 82.12 193 A 1 
ATOM   1505 C CD2 . LEU   A 1 193 ? 9.913   -0.543  29.870  1.00 82.71 193 A 1 
ATOM   1506 N N   . ILE   A 1 194 ? 8.888   4.789   29.943  1.00 93.43 194 A 1 
ATOM   1507 C CA  . ILE   A 1 194 ? 9.158   6.168   29.505  1.00 92.88 194 A 1 
ATOM   1508 C C   . ILE   A 1 194 ? 10.185  6.824   30.431  1.00 93.14 194 A 1 
ATOM   1509 O O   . ILE   A 1 194 ? 11.138  7.434   29.954  1.00 92.66 194 A 1 
ATOM   1510 C CB  . ILE   A 1 194 ? 7.845   6.976   29.443  1.00 91.87 194 A 1 
ATOM   1511 C CG1 . ILE   A 1 194 ? 6.937   6.426   28.323  1.00 89.31 194 A 1 
ATOM   1512 C CG2 . ILE   A 1 194 ? 8.115   8.474   29.207  1.00 89.61 194 A 1 
ATOM   1513 C CD1 . ILE   A 1 194 ? 5.479   6.869   28.471  1.00 82.68 194 A 1 
ATOM   1514 N N   . ARG   A 1 195 ? 10.036  6.656   31.752  1.00 93.40 195 A 1 
ATOM   1515 C CA  . ARG   A 1 195 ? 10.998  7.185   32.732  1.00 92.98 195 A 1 
ATOM   1516 C C   . ARG   A 1 195 ? 12.381  6.565   32.566  1.00 93.47 195 A 1 
ATOM   1517 O O   . ARG   A 1 195 ? 13.365  7.295   32.602  1.00 92.84 195 A 1 
ATOM   1518 C CB  . ARG   A 1 195 ? 10.491  6.955   34.157  1.00 92.28 195 A 1 
ATOM   1519 C CG  . ARG   A 1 195 ? 9.314   7.875   34.493  1.00 81.89 195 A 1 
ATOM   1520 C CD  . ARG   A 1 195 ? 8.811   7.545   35.898  1.00 77.80 195 A 1 
ATOM   1521 N NE  . ARG   A 1 195 ? 7.654   8.375   36.258  1.00 68.37 195 A 1 
ATOM   1522 C CZ  . ARG   A 1 195 ? 6.957   8.294   37.380  1.00 60.17 195 A 1 
ATOM   1523 N NH1 . ARG   A 1 195 ? 7.267   7.440   38.321  1.00 54.38 195 A 1 
ATOM   1524 N NH2 . ARG   A 1 195 ? 5.934   9.074   37.568  1.00 53.01 195 A 1 
ATOM   1525 N N   . ASP   A 1 196 ? 12.471  5.257   32.359  1.00 93.67 196 A 1 
ATOM   1526 C CA  . ASP   A 1 196 ? 13.759  4.585   32.159  1.00 93.48 196 A 1 
ATOM   1527 C C   . ASP   A 1 196 ? 14.452  5.073   30.877  1.00 93.79 196 A 1 
ATOM   1528 O O   . ASP   A 1 196 ? 15.650  5.361   30.893  1.00 92.56 196 A 1 
ATOM   1529 C CB  . ASP   A 1 196 ? 13.565  3.070   32.096  1.00 92.84 196 A 1 
ATOM   1530 C CG  . ASP   A 1 196 ? 13.066  2.424   33.386  1.00 90.83 196 A 1 
ATOM   1531 O OD1 . ASP   A 1 196 ? 12.992  3.065   34.458  1.00 86.64 196 A 1 
ATOM   1532 O OD2 . ASP   A 1 196 ? 12.694  1.234   33.309  1.00 86.70 196 A 1 
ATOM   1533 N N   . LEU   A 1 197 ? 13.700  5.232   29.787  1.00 93.75 197 A 1 
ATOM   1534 C CA  . LEU   A 1 197 ? 14.216  5.778   28.527  1.00 93.47 197 A 1 
ATOM   1535 C C   . LEU   A 1 197 ? 14.706  7.223   28.697  1.00 93.43 197 A 1 
ATOM   1536 O O   . LEU   A 1 197 ? 15.805  7.555   28.256  1.00 92.67 197 A 1 
ATOM   1537 C CB  . LEU   A 1 197 ? 13.123  5.690   27.443  1.00 93.37 197 A 1 
ATOM   1538 C CG  . LEU   A 1 197 ? 12.840  4.257   26.946  1.00 92.20 197 A 1 
ATOM   1539 C CD1 . LEU   A 1 197 ? 11.547  4.236   26.130  1.00 89.82 197 A 1 
ATOM   1540 C CD2 . LEU   A 1 197 ? 13.970  3.727   26.061  1.00 89.29 197 A 1 
ATOM   1541 N N   . GLN   A 1 198 ? 13.944  8.072   29.387  1.00 93.18 198 A 1 
ATOM   1542 C CA  . GLN   A 1 198 ? 14.350  9.450   29.686  1.00 92.54 198 A 1 
ATOM   1543 C C   . GLN   A 1 198 ? 15.597  9.500   30.579  1.00 92.80 198 A 1 
ATOM   1544 O O   . GLN   A 1 198 ? 16.519  10.263  30.302  1.00 91.95 198 A 1 
ATOM   1545 C CB  . GLN   A 1 198 ? 13.191  10.193  30.354  1.00 91.47 198 A 1 
ATOM   1546 C CG  . GLN   A 1 198 ? 12.084  10.544  29.352  1.00 87.69 198 A 1 
ATOM   1547 C CD  . GLN   A 1 198 ? 10.900  11.232  30.020  1.00 86.49 198 A 1 
ATOM   1548 O OE1 . GLN   A 1 198 ? 10.533  10.958  31.151  1.00 80.04 198 A 1 
ATOM   1549 N NE2 . GLN   A 1 198 ? 10.269  12.155  29.334  1.00 77.86 198 A 1 
ATOM   1550 N N   . ASN   A 1 199 ? 15.666  8.656   31.606  1.00 93.16 199 A 1 
ATOM   1551 C CA  . ASN   A 1 199 ? 16.835  8.560   32.485  1.00 92.88 199 A 1 
ATOM   1552 C C   . ASN   A 1 199 ? 18.089  8.085   31.735  1.00 92.61 199 A 1 
ATOM   1553 O O   . ASN   A 1 199 ? 19.197  8.495   32.073  1.00 90.83 199 A 1 
ATOM   1554 C CB  . ASN   A 1 199 ? 16.517  7.601   33.642  1.00 92.43 199 A 1 
ATOM   1555 C CG  . ASN   A 1 199 ? 15.537  8.163   34.662  1.00 87.98 199 A 1 
ATOM   1556 O OD1 . ASN   A 1 199 ? 15.311  9.348   34.788  1.00 81.83 199 A 1 
ATOM   1557 N ND2 . ASN   A 1 199 ? 14.956  7.296   35.465  1.00 80.49 199 A 1 
ATOM   1558 N N   . ALA   A 1 200 ? 17.924  7.264   30.700  1.00 92.37 200 A 1 
ATOM   1559 C CA  . ALA   A 1 200 ? 19.005  6.850   29.803  1.00 91.33 200 A 1 
ATOM   1560 C C   . ALA   A 1 200 ? 19.375  7.910   28.740  1.00 91.11 200 A 1 
ATOM   1561 O O   . ALA   A 1 200 ? 20.279  7.679   27.939  1.00 88.71 200 A 1 
ATOM   1562 C CB  . ALA   A 1 200 ? 18.625  5.508   29.175  1.00 90.61 200 A 1 
ATOM   1563 N N   . GLY   A 1 201 ? 18.697  9.062   28.728  1.00 91.24 201 A 1 
ATOM   1564 C CA  . GLY   A 1 201 ? 18.980  10.191  27.835  1.00 90.59 201 A 1 
ATOM   1565 C C   . GLY   A 1 201 ? 18.221  10.172  26.507  1.00 91.01 201 A 1 
ATOM   1566 O O   . GLY   A 1 201 ? 18.520  10.988  25.636  1.00 88.27 201 A 1 
ATOM   1567 N N   . TYR   A 1 202 ? 17.247  9.273   26.323  1.00 91.81 202 A 1 
ATOM   1568 C CA  . TYR   A 1 202 ? 16.431  9.250   25.108  1.00 91.70 202 A 1 
ATOM   1569 C C   . TYR   A 1 202 ? 15.379  10.363  25.112  1.00 91.81 202 A 1 
ATOM   1570 O O   . TYR   A 1 202 ? 14.694  10.603  26.110  1.00 90.16 202 A 1 
ATOM   1571 C CB  . TYR   A 1 202 ? 15.761  7.888   24.919  1.00 91.16 202 A 1 
ATOM   1572 C CG  . TYR   A 1 202 ? 16.736  6.775   24.620  1.00 91.12 202 A 1 
ATOM   1573 C CD1 . TYR   A 1 202 ? 17.244  6.613   23.318  1.00 86.97 202 A 1 
ATOM   1574 C CD2 . TYR   A 1 202 ? 17.163  5.905   25.643  1.00 87.27 202 A 1 
ATOM   1575 C CE1 . TYR   A 1 202 ? 18.167  5.597   23.036  1.00 85.47 202 A 1 
ATOM   1576 C CE2 . TYR   A 1 202 ? 18.090  4.887   25.372  1.00 85.35 202 A 1 
ATOM   1577 C CZ  . TYR   A 1 202 ? 18.592  4.737   24.063  1.00 87.21 202 A 1 
ATOM   1578 O OH  . TYR   A 1 202 ? 19.501  3.749   23.795  1.00 85.31 202 A 1 
ATOM   1579 N N   . HIS   A 1 203 ? 15.206  11.003  23.946  1.00 92.42 203 A 1 
ATOM   1580 C CA  . HIS   A 1 203 ? 14.143  11.978  23.735  1.00 91.95 203 A 1 
ATOM   1581 C C   . HIS   A 1 203 ? 12.833  11.256  23.388  1.00 92.04 203 A 1 
ATOM   1582 O O   . HIS   A 1 203 ? 12.689  10.723  22.287  1.00 90.30 203 A 1 
ATOM   1583 C CB  . HIS   A 1 203 ? 14.576  12.968  22.651  1.00 90.35 203 A 1 
ATOM   1584 C CG  . HIS   A 1 203 ? 13.681  14.171  22.586  1.00 83.44 203 A 1 
ATOM   1585 N ND1 . HIS   A 1 203 ? 13.881  15.362  23.254  1.00 71.19 203 A 1 
ATOM   1586 C CD2 . HIS   A 1 203 ? 12.514  14.300  21.885  1.00 70.09 203 A 1 
ATOM   1587 C CE1 . HIS   A 1 203 ? 12.863  16.185  22.962  1.00 68.01 203 A 1 
ATOM   1588 N NE2 . HIS   A 1 203 ? 12.010  15.577  22.128  1.00 69.74 203 A 1 
ATOM   1589 N N   . VAL   A 1 204 ? 11.880  11.241  24.308  1.00 91.32 204 A 1 
ATOM   1590 C CA  . VAL   A 1 204 ? 10.556  10.632  24.098  1.00 91.09 204 A 1 
ATOM   1591 C C   . VAL   A 1 204 ? 9.638   11.643  23.407  1.00 90.14 204 A 1 
ATOM   1592 O O   . VAL   A 1 204 ? 9.383   12.719  23.942  1.00 87.89 204 A 1 
ATOM   1593 C CB  . VAL   A 1 204 ? 9.955   10.110  25.419  1.00 90.48 204 A 1 
ATOM   1594 C CG1 . VAL   A 1 204 ? 8.604   9.432   25.187  1.00 86.74 204 A 1 
ATOM   1595 C CG2 . VAL   A 1 204 ? 10.887  9.080   26.082  1.00 87.12 204 A 1 
ATOM   1596 N N   . LEU   A 1 205 ? 9.139   11.283  22.222  1.00 88.34 205 A 1 
ATOM   1597 C CA  . LEU   A 1 205 ? 8.197   12.085  21.431  1.00 86.17 205 A 1 
ATOM   1598 C C   . LEU   A 1 205 ? 6.740   11.734  21.749  1.00 85.11 205 A 1 
ATOM   1599 O O   . LEU   A 1 205 ? 5.869   12.602  21.734  1.00 80.95 205 A 1 
ATOM   1600 C CB  . LEU   A 1 205 ? 8.466   11.856  19.933  1.00 84.42 205 A 1 
ATOM   1601 C CG  . LEU   A 1 205 ? 9.871   12.240  19.432  1.00 82.37 205 A 1 
ATOM   1602 C CD1 . LEU   A 1 205 ? 9.984   11.898  17.946  1.00 77.59 205 A 1 
ATOM   1603 C CD2 . LEU   A 1 205 ? 10.155  13.732  19.604  1.00 77.07 205 A 1 
ATOM   1604 N N   . TRP   A 1 206 ? 6.475   10.454  22.024  1.00 82.19 206 A 1 
ATOM   1605 C CA  . TRP   A 1 206 ? 5.141   9.938   22.337  1.00 80.80 206 A 1 
ATOM   1606 C C   . TRP   A 1 206 ? 5.221   8.846   23.414  1.00 79.66 206 A 1 
ATOM   1607 O O   . TRP   A 1 206 ? 6.118   8.007   23.361  1.00 74.45 206 A 1 
ATOM   1608 C CB  . TRP   A 1 206 ? 4.493   9.378   21.065  1.00 77.22 206 A 1 
ATOM   1609 C CG  . TRP   A 1 206 ? 3.070   8.977   21.251  1.00 73.67 206 A 1 
ATOM   1610 C CD1 . TRP   A 1 206 ? 2.638   7.752   21.621  1.00 66.14 206 A 1 
ATOM   1611 C CD2 . TRP   A 1 206 ? 1.885   9.828   21.178  1.00 69.69 206 A 1 
ATOM   1612 N NE1 . TRP   A 1 206 ? 1.258   7.778   21.789  1.00 63.76 206 A 1 
ATOM   1613 C CE2 . TRP   A 1 206 ? 0.759   9.043   21.533  1.00 66.46 206 A 1 
ATOM   1614 C CE3 . TRP   A 1 206 ? 1.666   11.188  20.865  1.00 63.45 206 A 1 
ATOM   1615 C CZ2 . TRP   A 1 206 ? -0.545  9.580   21.594  1.00 64.56 206 A 1 
ATOM   1616 C CZ3 . TRP   A 1 206 ? 0.365   11.727  20.917  1.00 58.78 206 A 1 
ATOM   1617 C CH2 . TRP   A 1 206 ? -0.727  10.929  21.284  1.00 59.90 206 A 1 
ATOM   1618 N N   . PRO   A 1 207 ? 4.238   8.784   24.355  1.00 77.91 207 A 1 
ATOM   1619 C CA  . PRO   A 1 207 ? 3.152   9.749   24.524  1.00 76.41 207 A 1 
ATOM   1620 C C   . PRO   A 1 207 ? 3.662   11.081  25.086  1.00 76.03 207 A 1 
ATOM   1621 O O   . PRO   A 1 207 ? 4.498   11.105  25.990  1.00 69.80 207 A 1 
ATOM   1622 C CB  . PRO   A 1 207 ? 2.155   9.067   25.468  1.00 69.33 207 A 1 
ATOM   1623 C CG  . PRO   A 1 207 ? 3.038   8.158   26.315  1.00 66.31 207 A 1 
ATOM   1624 C CD  . PRO   A 1 207 ? 4.136   7.727   25.348  1.00 70.52 207 A 1 
ATOM   1625 N N   . ASN   A 1 208 ? 3.138   12.186  24.563  1.00 71.67 208 A 1 
ATOM   1626 C CA  . ASN   A 1 208 ? 3.472   13.523  25.048  1.00 69.06 208 A 1 
ATOM   1627 C C   . ASN   A 1 208 ? 2.666   13.834  26.318  1.00 67.52 208 A 1 
ATOM   1628 O O   . ASN   A 1 208 ? 1.710   14.607  26.313  1.00 62.06 208 A 1 
ATOM   1629 C CB  . ASN   A 1 208 ? 3.303   14.540  23.903  1.00 62.93 208 A 1 
ATOM   1630 C CG  . ASN   A 1 208 ? 4.107   15.810  24.147  1.00 56.02 208 A 1 
ATOM   1631 O OD1 . ASN   A 1 208 ? 4.792   15.975  25.135  1.00 50.33 208 A 1 
ATOM   1632 N ND2 . ASN   A 1 208 ? 4.060   16.742  23.222  1.00 49.36 208 A 1 
ATOM   1633 N N   . LEU   A 1 209 ? 3.014   13.145  27.410  1.00 65.18 209 A 1 
ATOM   1634 C CA  . LEU   A 1 209 ? 2.320   13.289  28.685  1.00 62.81 209 A 1 
ATOM   1635 C C   . LEU   A 1 209 ? 2.758   14.583  29.376  1.00 61.31 209 A 1 
ATOM   1636 O O   . LEU   A 1 209 ? 3.958   14.804  29.577  1.00 55.54 209 A 1 
ATOM   1637 C CB  . LEU   A 1 209 ? 2.559   12.059  29.570  1.00 57.66 209 A 1 
ATOM   1638 C CG  . LEU   A 1 209 ? 1.792   10.808  29.104  1.00 52.64 209 A 1 
ATOM   1639 C CD1 . LEU   A 1 209 ? 2.307   9.583   29.855  1.00 48.33 209 A 1 
ATOM   1640 C CD2 . LEU   A 1 209 ? 0.285   10.924  29.367  1.00 49.04 209 A 1 
ATOM   1641 N N   . PRO   A 1 210 ? 1.799   15.429  29.804  1.00 54.81 210 A 1 
ATOM   1642 C CA  . PRO   A 1 210 ? 2.112   16.651  30.525  1.00 52.81 210 A 1 
ATOM   1643 C C   . PRO   A 1 210 ? 2.914   16.343  31.796  1.00 53.24 210 A 1 
ATOM   1644 O O   . PRO   A 1 210 ? 2.570   15.451  32.569  1.00 49.61 210 A 1 
ATOM   1645 C CB  . PRO   A 1 210 ? 0.766   17.340  30.812  1.00 48.10 210 A 1 
ATOM   1646 C CG  . PRO   A 1 210 ? -0.307  16.299  30.506  1.00 47.31 210 A 1 
ATOM   1647 C CD  . PRO   A 1 210 ? 0.363   15.257  29.629  1.00 51.07 210 A 1 
ATOM   1648 N N   . GLY   A 1 211 ? 4.006   17.092  31.999  1.00 50.96 211 A 1 
ATOM   1649 C CA  . GLY   A 1 211 ? 4.912   16.935  33.143  1.00 48.52 211 A 1 
ATOM   1650 C C   . GLY   A 1 211 ? 5.925   15.784  33.040  1.00 48.57 211 A 1 
ATOM   1651 O O   . GLY   A 1 211 ? 6.745   15.630  33.943  1.00 45.13 211 A 1 
ATOM   1652 N N   . VAL   A 1 212 ? 5.895   14.985  31.974  1.00 53.66 212 A 1 
ATOM   1653 C CA  . VAL   A 1 212 ? 6.906   13.939  31.721  1.00 52.03 212 A 1 
ATOM   1654 C C   . VAL   A 1 212 ? 7.927   14.410  30.678  1.00 50.89 212 A 1 
ATOM   1655 O O   . VAL   A 1 212 ? 9.123   14.224  30.866  1.00 47.92 212 A 1 
ATOM   1656 C CB  . VAL   A 1 212 ? 6.249   12.605  31.316  1.00 49.99 212 A 1 
ATOM   1657 C CG1 . VAL   A 1 212 ? 7.285   11.490  31.152  1.00 46.80 212 A 1 
ATOM   1658 C CG2 . VAL   A 1 212 ? 5.245   12.129  32.373  1.00 47.70 212 A 1 
ATOM   1659 N N   . THR   A 1 213 ? 7.466   15.062  29.614  1.00 48.87 213 A 1 
ATOM   1660 C CA  . THR   A 1 213 ? 8.315   15.616  28.541  1.00 46.81 213 A 1 
ATOM   1661 C C   . THR   A 1 213 ? 8.736   17.072  28.780  1.00 45.29 213 A 1 
ATOM   1662 O O   . THR   A 1 213 ? 8.985   17.807  27.826  1.00 42.31 213 A 1 
ATOM   1663 C CB  . THR   A 1 213 ? 7.617   15.492  27.179  1.00 44.31 213 A 1 
ATOM   1664 O OG1 . THR   A 1 213 ? 6.351   16.100  27.251  1.00 41.75 213 A 1 
ATOM   1665 C CG2 . THR   A 1 213 ? 7.429   14.031  26.774  1.00 41.32 213 A 1 
ATOM   1666 N N   . SER   A 1 214 ? 8.761   17.529  30.018  1.00 38.22 214 A 1 
ATOM   1667 C CA  . SER   A 1 214 ? 9.294   18.844  30.396  1.00 36.35 214 A 1 
ATOM   1668 C C   . SER   A 1 214 ? 10.797  18.790  30.602  1.00 34.84 214 A 1 
ATOM   1669 O O   . SER   A 1 214 ? 11.247  17.859  31.295  1.00 31.51 214 A 1 
ATOM   1670 C CB  . SER   A 1 214 ? 8.631   19.354  31.673  1.00 33.57 214 A 1 
ATOM   1671 O OG  . SER   A 1 214 ? 8.938   18.453  32.712  1.00 31.75 214 A 1 
ATOM   1672 O OXT . SER   A 1 214 ? 11.482  19.725  30.080  1.00 30.14 214 A 1 
ATOM   1673 N N   . MET   B 2 1   ? 3.418   7.030   13.709  1.00 74.33 1   B 1 
ATOM   1674 C CA  . MET   B 2 1   ? 3.492   8.307   12.960  1.00 80.25 1   B 1 
ATOM   1675 C C   . MET   B 2 1   ? 2.109   8.937   12.928  1.00 83.40 1   B 1 
ATOM   1676 O O   . MET   B 2 1   ? 1.135   8.217   12.743  1.00 81.86 1   B 1 
ATOM   1677 C CB  . MET   B 2 1   ? 4.034   8.064   11.546  1.00 75.54 1   B 1 
ATOM   1678 C CG  . MET   B 2 1   ? 4.216   9.357   10.748  1.00 69.68 1   B 1 
ATOM   1679 S SD  . MET   B 2 1   ? 5.097   9.145   9.175   1.00 64.50 1   B 1 
ATOM   1680 C CE  . MET   B 2 1   ? 3.868   8.280   8.196   1.00 58.06 1   B 1 
ATOM   1681 N N   . LEU   B 2 2   ? 2.017   10.261  13.090  1.00 85.52 2   B 1 
ATOM   1682 C CA  . LEU   B 2 2   ? 0.744   10.973  13.067  1.00 88.08 2   B 1 
ATOM   1683 C C   . LEU   B 2 2   ? 0.272   11.225  11.629  1.00 91.29 2   B 1 
ATOM   1684 O O   . LEU   B 2 2   ? 1.076   11.398  10.711  1.00 91.62 2   B 1 
ATOM   1685 C CB  . LEU   B 2 2   ? 0.852   12.290  13.850  1.00 85.21 2   B 1 
ATOM   1686 C CG  . LEU   B 2 2   ? 1.183   12.144  15.345  1.00 81.68 2   B 1 
ATOM   1687 C CD1 . LEU   B 2 2   ? 1.327   13.527  15.972  1.00 78.51 2   B 1 
ATOM   1688 C CD2 . LEU   B 2 2   ? 0.104   11.375  16.106  1.00 77.66 2   B 1 
ATOM   1689 N N   . VAL   B 2 3   ? -1.046  11.292  11.443  1.00 92.74 3   B 1 
ATOM   1690 C CA  . VAL   B 2 3   ? -1.675  11.604  10.152  1.00 95.02 3   B 1 
ATOM   1691 C C   . VAL   B 2 3   ? -1.169  12.932  9.580   1.00 95.04 3   B 1 
ATOM   1692 O O   . VAL   B 2 3   ? -0.888  13.001  8.387   1.00 94.92 3   B 1 
ATOM   1693 C CB  . VAL   B 2 3   ? -3.205  11.608  10.307  1.00 96.22 3   B 1 
ATOM   1694 C CG1 . VAL   B 2 3   ? -3.922  12.298  9.147   1.00 95.80 3   B 1 
ATOM   1695 C CG2 . VAL   B 2 3   ? -3.720  10.169  10.376  1.00 95.46 3   B 1 
ATOM   1696 N N   . GLU   B 2 4   ? -0.981  13.953  10.402  1.00 96.33 4   B 1 
ATOM   1697 C CA  . GLU   B 2 4   ? -0.497  15.270  9.958   1.00 95.35 4   B 1 
ATOM   1698 C C   . GLU   B 2 4   ? 0.887   15.230  9.293   1.00 95.62 4   B 1 
ATOM   1699 O O   . GLU   B 2 4   ? 1.192   16.072  8.452   1.00 94.70 4   B 1 
ATOM   1700 C CB  . GLU   B 2 4   ? -0.514  16.264  11.126  1.00 93.15 4   B 1 
ATOM   1701 C CG  . GLU   B 2 4   ? 0.485   15.941  12.248  1.00 88.33 4   B 1 
ATOM   1702 C CD  . GLU   B 2 4   ? 0.425   16.927  13.428  1.00 87.42 4   B 1 
ATOM   1703 O OE1 . GLU   B 2 4   ? 1.204   16.722  14.385  1.00 81.15 4   B 1 
ATOM   1704 O OE2 . GLU   B 2 4   ? -0.380  17.890  13.373  1.00 82.67 4   B 1 
ATOM   1705 N N   . GLN   B 2 5   ? 1.705   14.215  9.600   1.00 92.82 5   B 1 
ATOM   1706 C CA  . GLN   B 2 5   ? 3.033   14.020  9.013   1.00 91.33 5   B 1 
ATOM   1707 C C   . GLN   B 2 5   ? 2.976   13.323  7.644   1.00 92.69 5   B 1 
ATOM   1708 O O   . GLN   B 2 5   ? 3.895   13.473  6.842   1.00 91.95 5   B 1 
ATOM   1709 C CB  . GLN   B 2 5   ? 3.895   13.202  9.986   1.00 88.57 5   B 1 
ATOM   1710 C CG  . GLN   B 2 5   ? 4.139   13.904  11.333  1.00 83.06 5   B 1 
ATOM   1711 C CD  . GLN   B 2 5   ? 4.844   13.002  12.351  1.00 77.82 5   B 1 
ATOM   1712 O OE1 . GLN   B 2 5   ? 4.702   11.797  12.365  1.00 70.43 5   B 1 
ATOM   1713 N NE2 . GLN   B 2 5   ? 5.620   13.562  13.252  1.00 67.42 5   B 1 
ATOM   1714 N N   . ALA   B 2 6   ? 1.918   12.558  7.361   1.00 93.05 6   B 1 
ATOM   1715 C CA  . ALA   B 2 6   ? 1.759   11.778  6.132   1.00 94.65 6   B 1 
ATOM   1716 C C   . ALA   B 2 6   ? 0.719   12.352  5.158   1.00 96.49 6   B 1 
ATOM   1717 O O   . ALA   B 2 6   ? 0.773   12.064  3.958   1.00 96.60 6   B 1 
ATOM   1718 C CB  . ALA   B 2 6   ? 1.401   10.338  6.523   1.00 93.66 6   B 1 
ATOM   1719 N N   . MET   B 2 7   ? -0.218  13.149  5.648   1.00 97.48 7   B 1 
ATOM   1720 C CA  . MET   B 2 7   ? -1.299  13.732  4.858   1.00 97.93 7   B 1 
ATOM   1721 C C   . MET   B 2 7   ? -0.788  14.738  3.821   1.00 97.84 7   B 1 
ATOM   1722 O O   . MET   B 2 7   ? 0.317   15.277  3.915   1.00 97.39 7   B 1 
ATOM   1723 C CB  . MET   B 2 7   ? -2.376  14.338  5.773   1.00 97.86 7   B 1 
ATOM   1724 C CG  . MET   B 2 7   ? -1.976  15.669  6.429   1.00 97.66 7   B 1 
ATOM   1725 S SD  . MET   B 2 7   ? -3.284  16.386  7.468   1.00 97.30 7   B 1 
ATOM   1726 C CE  . MET   B 2 7   ? -2.488  17.926  7.952   1.00 95.24 7   B 1 
ATOM   1727 N N   . LYS   B 2 8   ? -1.625  15.031  2.823   1.00 98.32 8   B 1 
ATOM   1728 C CA  . LYS   B 2 8   ? -1.369  16.102  1.851   1.00 98.45 8   B 1 
ATOM   1729 C C   . LYS   B 2 8   ? -2.171  17.350  2.189   1.00 98.67 8   B 1 
ATOM   1730 O O   . LYS   B 2 8   ? -3.376  17.294  2.400   1.00 98.51 8   B 1 
ATOM   1731 C CB  . LYS   B 2 8   ? -1.618  15.623  0.416   1.00 97.99 8   B 1 
ATOM   1732 C CG  . LYS   B 2 8   ? -0.650  14.518  -0.037  1.00 92.49 8   B 1 
ATOM   1733 C CD  . LYS   B 2 8   ? 0.814   14.957  -0.001  1.00 87.97 8   B 1 
ATOM   1734 C CE  . LYS   B 2 8   ? 1.713   13.835  -0.502  1.00 82.35 8   B 1 
ATOM   1735 N NZ  . LYS   B 2 8   ? 3.136   14.137  -0.227  1.00 73.55 8   B 1 
ATOM   1736 N N   . ALA   B 2 9   ? -1.471  18.473  2.182   1.00 98.18 9   B 1 
ATOM   1737 C CA  . ALA   B 2 9   ? -2.022  19.814  2.274   1.00 98.01 9   B 1 
ATOM   1738 C C   . ALA   B 2 9   ? -1.157  20.770  1.430   1.00 97.65 9   B 1 
ATOM   1739 O O   . ALA   B 2 9   ? 0.049   20.560  1.328   1.00 93.51 9   B 1 
ATOM   1740 C CB  . ALA   B 2 9   ? -2.068  20.230  3.748   1.00 96.86 9   B 1 
ATOM   1741 N N   . PRO   B 2 10  ? -1.726  21.825  0.793   1.00 97.78 10  B 1 
ATOM   1742 C CA  . PRO   B 2 10  ? -3.153  22.126  0.726   1.00 97.75 10  B 1 
ATOM   1743 C C   . PRO   B 2 10  ? -3.937  21.083  -0.081  1.00 98.26 10  B 1 
ATOM   1744 O O   . PRO   B 2 10  ? -3.385  20.417  -0.960  1.00 97.32 10  B 1 
ATOM   1745 C CB  . PRO   B 2 10  ? -3.231  23.513  0.087   1.00 96.13 10  B 1 
ATOM   1746 C CG  . PRO   B 2 10  ? -2.005  23.536  -0.826  1.00 93.21 10  B 1 
ATOM   1747 C CD  . PRO   B 2 10  ? -0.970  22.757  -0.027  1.00 96.07 10  B 1 
ATOM   1748 N N   . VAL   B 2 11  ? -5.226  20.957  0.206   1.00 98.61 11  B 1 
ATOM   1749 C CA  . VAL   B 2 11  ? -6.122  20.015  -0.475  1.00 98.77 11  B 1 
ATOM   1750 C C   . VAL   B 2 11  ? -6.698  20.661  -1.727  1.00 98.78 11  B 1 
ATOM   1751 O O   . VAL   B 2 11  ? -7.192  21.782  -1.684  1.00 98.55 11  B 1 
ATOM   1752 C CB  . VAL   B 2 11  ? -7.241  19.512  0.456   1.00 98.67 11  B 1 
ATOM   1753 C CG1 . VAL   B 2 11  ? -8.016  18.361  -0.189  1.00 97.99 11  B 1 
ATOM   1754 C CG2 . VAL   B 2 11  ? -6.684  18.995  1.788   1.00 97.93 11  B 1 
ATOM   1755 N N   . ILE   B 2 12  ? -6.661  19.940  -2.858  1.00 98.80 12  B 1 
ATOM   1756 C CA  . ILE   B 2 12  ? -7.388  20.318  -4.071  1.00 98.81 12  B 1 
ATOM   1757 C C   . ILE   B 2 12  ? -8.851  19.948  -3.848  1.00 98.87 12  B 1 
ATOM   1758 O O   . ILE   B 2 12  ? -9.164  18.783  -3.598  1.00 98.76 12  B 1 
ATOM   1759 C CB  . ILE   B 2 12  ? -6.795  19.637  -5.315  1.00 98.67 12  B 1 
ATOM   1760 C CG1 . ILE   B 2 12  ? -5.313  20.045  -5.507  1.00 97.73 12  B 1 
ATOM   1761 C CG2 . ILE   B 2 12  ? -7.610  20.003  -6.569  1.00 97.99 12  B 1 
ATOM   1762 C CD1 . ILE   B 2 12  ? -4.537  19.047  -6.361  1.00 90.11 12  B 1 
ATOM   1763 N N   . THR   B 2 13  ? -9.748  20.930  -3.927  1.00 98.81 13  B 1 
ATOM   1764 C CA  . THR   B 2 13  ? -11.165 20.778  -3.585  1.00 98.81 13  B 1 
ATOM   1765 C C   . THR   B 2 13  ? -12.084 21.253  -4.701  1.00 98.79 13  B 1 
ATOM   1766 O O   . THR   B 2 13  ? -11.678 21.995  -5.595  1.00 98.40 13  B 1 
ATOM   1767 C CB  . THR   B 2 13  ? -11.514 21.513  -2.280  1.00 98.54 13  B 1 
ATOM   1768 O OG1 . THR   B 2 13  ? -11.256 22.896  -2.390  1.00 96.73 13  B 1 
ATOM   1769 C CG2 . THR   B 2 13  ? -10.739 20.989  -1.076  1.00 96.40 13  B 1 
ATOM   1770 N N   . LEU   B 2 14  ? -13.337 20.829  -4.619  1.00 98.79 14  B 1 
ATOM   1771 C CA  . LEU   B 2 14  ? -14.443 21.313  -5.437  1.00 98.75 14  B 1 
ATOM   1772 C C   . LEU   B 2 14  ? -15.442 22.087  -4.575  1.00 98.80 14  B 1 
ATOM   1773 O O   . LEU   B 2 14  ? -15.549 21.889  -3.366  1.00 98.49 14  B 1 
ATOM   1774 C CB  . LEU   B 2 14  ? -15.136 20.127  -6.117  1.00 98.29 14  B 1 
ATOM   1775 C CG  . LEU   B 2 14  ? -14.286 19.398  -7.168  1.00 96.94 14  B 1 
ATOM   1776 C CD1 . LEU   B 2 14  ? -14.979 18.095  -7.547  1.00 95.76 14  B 1 
ATOM   1777 C CD2 . LEU   B 2 14  ? -14.098 20.238  -8.426  1.00 95.69 14  B 1 
ATOM   1778 N N   . ARG   B 2 15  ? -16.241 22.921  -5.245  1.00 98.72 15  B 1 
ATOM   1779 C CA  . ARG   B 2 15  ? -17.515 23.427  -4.719  1.00 98.65 15  B 1 
ATOM   1780 C C   . ARG   B 2 15  ? -18.637 22.485  -5.153  1.00 98.70 15  B 1 
ATOM   1781 O O   . ARG   B 2 15  ? -18.519 21.834  -6.192  1.00 98.11 15  B 1 
ATOM   1782 C CB  . ARG   B 2 15  ? -17.768 24.859  -5.217  1.00 98.18 15  B 1 
ATOM   1783 C CG  . ARG   B 2 15  ? -16.612 25.810  -4.882  1.00 95.43 15  B 1 
ATOM   1784 C CD  . ARG   B 2 15  ? -16.430 25.971  -3.366  1.00 91.46 15  B 1 
ATOM   1785 N NE  . ARG   B 2 15  ? -17.304 27.043  -2.865  1.00 86.57 15  B 1 
ATOM   1786 C CZ  . ARG   B 2 15  ? -17.110 27.713  -1.750  1.00 82.10 15  B 1 
ATOM   1787 N NH1 . ARG   B 2 15  ? -16.130 27.430  -0.948  1.00 74.71 15  B 1 
ATOM   1788 N NH2 . ARG   B 2 15  ? -17.901 28.684  -1.423  1.00 76.35 15  B 1 
ATOM   1789 N N   . ALA   B 2 16  ? -19.741 22.450  -4.419  1.00 98.61 16  B 1 
ATOM   1790 C CA  . ALA   B 2 16  ? -20.906 21.627  -4.766  1.00 98.59 16  B 1 
ATOM   1791 C C   . ALA   B 2 16  ? -21.509 21.971  -6.144  1.00 98.63 16  B 1 
ATOM   1792 O O   . ALA   B 2 16  ? -22.159 21.131  -6.762  1.00 98.05 16  B 1 
ATOM   1793 C CB  . ALA   B 2 16  ? -21.947 21.793  -3.656  1.00 98.11 16  B 1 
ATOM   1794 N N   . THR   B 2 17  ? -21.264 23.188  -6.632  1.00 98.58 17  B 1 
ATOM   1795 C CA  . THR   B 2 17  ? -21.721 23.701  -7.931  1.00 98.50 17  B 1 
ATOM   1796 C C   . THR   B 2 17  ? -20.748 23.444  -9.084  1.00 98.54 17  B 1 
ATOM   1797 O O   . THR   B 2 17  ? -21.119 23.698  -10.227 1.00 97.87 17  B 1 
ATOM   1798 C CB  . THR   B 2 17  ? -21.990 25.207  -7.845  1.00 97.91 17  B 1 
ATOM   1799 O OG1 . THR   B 2 17  ? -20.841 25.880  -7.367  1.00 93.42 17  B 1 
ATOM   1800 C CG2 . THR   B 2 17  ? -23.134 25.526  -6.885  1.00 92.26 17  B 1 
ATOM   1801 N N   . ASN   B 2 18  ? -19.510 22.986  -8.831  1.00 98.63 18  B 1 
ATOM   1802 C CA  . ASN   B 2 18  ? -18.608 22.595  -9.918  1.00 98.63 18  B 1 
ATOM   1803 C C   . ASN   B 2 18  ? -19.211 21.431  -10.707 1.00 98.69 18  B 1 
ATOM   1804 O O   . ASN   B 2 18  ? -19.972 20.632  -10.164 1.00 98.46 18  B 1 
ATOM   1805 C CB  . ASN   B 2 18  ? -17.214 22.239  -9.384  1.00 98.46 18  B 1 
ATOM   1806 C CG  . ASN   B 2 18  ? -16.403 23.457  -8.978  1.00 97.95 18  B 1 
ATOM   1807 O OD1 . ASN   B 2 18  ? -16.026 23.615  -7.837  1.00 89.28 18  B 1 
ATOM   1808 N ND2 . ASN   B 2 18  ? -16.098 24.336  -9.904  1.00 88.99 18  B 1 
ATOM   1809 N N   . THR   B 2 19  ? -18.859 21.333  -11.986 1.00 98.56 19  B 1 
ATOM   1810 C CA  . THR   B 2 19  ? -19.397 20.303  -12.874 1.00 98.60 19  B 1 
ATOM   1811 C C   . THR   B 2 19  ? -18.590 19.007  -12.805 1.00 98.69 19  B 1 
ATOM   1812 O O   . THR   B 2 19  ? -17.426 18.983  -12.403 1.00 98.49 19  B 1 
ATOM   1813 C CB  . THR   B 2 19  ? -19.497 20.806  -14.319 1.00 98.22 19  B 1 
ATOM   1814 O OG1 . THR   B 2 19  ? -18.218 21.039  -14.848 1.00 95.70 19  B 1 
ATOM   1815 C CG2 . THR   B 2 19  ? -20.309 22.096  -14.439 1.00 94.84 19  B 1 
ATOM   1816 N N   . ILE   B 2 20  ? -19.191 17.912  -13.271 1.00 98.50 20  B 1 
ATOM   1817 C CA  . ILE   B 2 20  ? -18.491 16.635  -13.480 1.00 98.50 20  B 1 
ATOM   1818 C C   . ILE   B 2 20  ? -17.300 16.821  -14.440 1.00 98.51 20  B 1 
ATOM   1819 O O   . ILE   B 2 20  ? -16.228 16.268  -14.198 1.00 98.35 20  B 1 
ATOM   1820 C CB  . ILE   B 2 20  ? -19.493 15.569  -13.987 1.00 98.31 20  B 1 
ATOM   1821 C CG1 . ILE   B 2 20  ? -20.504 15.232  -12.866 1.00 97.67 20  B 1 
ATOM   1822 C CG2 . ILE   B 2 20  ? -18.774 14.299  -14.470 1.00 97.82 20  B 1 
ATOM   1823 C CD1 . ILE   B 2 20  ? -21.675 14.346  -13.305 1.00 96.18 20  B 1 
ATOM   1824 N N   . ALA   B 2 21  ? -17.447 17.646  -15.488 1.00 98.30 21  B 1 
ATOM   1825 C CA  . ALA   B 2 21  ? -16.363 17.953  -16.426 1.00 98.18 21  B 1 
ATOM   1826 C C   . ALA   B 2 21  ? -15.171 18.641  -15.738 1.00 98.34 21  B 1 
ATOM   1827 O O   . ALA   B 2 21  ? -14.023 18.245  -15.950 1.00 98.15 21  B 1 
ATOM   1828 C CB  . ALA   B 2 21  ? -16.915 18.818  -17.565 1.00 97.59 21  B 1 
ATOM   1829 N N   . GLU   B 2 22  ? -15.430 19.627  -14.878 1.00 98.53 22  B 1 
ATOM   1830 C CA  . GLU   B 2 22  ? -14.391 20.309  -14.091 1.00 98.58 22  B 1 
ATOM   1831 C C   . GLU   B 2 22  ? -13.683 19.337  -13.133 1.00 98.68 22  B 1 
ATOM   1832 O O   . GLU   B 2 22  ? -12.453 19.331  -13.052 1.00 98.57 22  B 1 
ATOM   1833 C CB  . GLU   B 2 22  ? -15.012 21.465  -13.293 1.00 98.48 22  B 1 
ATOM   1834 C CG  . GLU   B 2 22  ? -15.418 22.660  -14.177 1.00 97.04 22  B 1 
ATOM   1835 C CD  . GLU   B 2 22  ? -16.226 23.715  -13.407 1.00 97.11 22  B 1 
ATOM   1836 O OE1 . GLU   B 2 22  ? -16.163 24.904  -13.792 1.00 92.44 22  B 1 
ATOM   1837 O OE2 . GLU   B 2 22  ? -16.917 23.342  -12.435 1.00 93.84 22  B 1 
ATOM   1838 N N   . ALA   B 2 23  ? -14.435 18.458  -12.475 1.00 98.73 23  B 1 
ATOM   1839 C CA  . ALA   B 2 23  ? -13.871 17.429  -11.606 1.00 98.76 23  B 1 
ATOM   1840 C C   . ALA   B 2 23  ? -12.951 16.469  -12.380 1.00 98.74 23  B 1 
ATOM   1841 O O   . ALA   B 2 23  ? -11.810 16.241  -11.975 1.00 98.59 23  B 1 
ATOM   1842 C CB  . ALA   B 2 23  ? -15.020 16.684  -10.917 1.00 98.68 23  B 1 
ATOM   1843 N N   . LEU   B 2 24  ? -13.396 15.970  -13.535 1.00 98.51 24  B 1 
ATOM   1844 C CA  . LEU   B 2 24  ? -12.589 15.113  -14.414 1.00 98.26 24  B 1 
ATOM   1845 C C   . LEU   B 2 24  ? -11.302 15.809  -14.880 1.00 98.26 24  B 1 
ATOM   1846 O O   . LEU   B 2 24  ? -10.248 15.175  -14.961 1.00 97.89 24  B 1 
ATOM   1847 C CB  . LEU   B 2 24  ? -13.429 14.700  -15.634 1.00 97.87 24  B 1 
ATOM   1848 C CG  . LEU   B 2 24  ? -14.500 13.629  -15.350 1.00 97.02 24  B 1 
ATOM   1849 C CD1 . LEU   B 2 24  ? -15.429 13.518  -16.557 1.00 95.75 24  B 1 
ATOM   1850 C CD2 . LEU   B 2 24  ? -13.868 12.261  -15.103 1.00 95.41 24  B 1 
ATOM   1851 N N   . GLN   B 2 25  ? -11.369 17.116  -15.175 1.00 98.43 25  B 1 
ATOM   1852 C CA  . GLN   B 2 25  ? -10.201 17.902  -15.565 1.00 98.37 25  B 1 
ATOM   1853 C C   . GLN   B 2 25  ? -9.187  18.006  -14.421 1.00 98.53 25  B 1 
ATOM   1854 O O   . GLN   B 2 25  ? -8.000  17.761  -14.643 1.00 98.20 25  B 1 
ATOM   1855 C CB  . GLN   B 2 25  ? -10.653 19.278  -16.065 1.00 97.83 25  B 1 
ATOM   1856 C CG  . GLN   B 2 25  ? -9.467  20.097  -16.622 1.00 88.27 25  B 1 
ATOM   1857 C CD  . GLN   B 2 25  ? -9.891  21.459  -17.179 1.00 79.93 25  B 1 
ATOM   1858 O OE1 . GLN   B 2 25  ? -11.047 21.829  -17.196 1.00 71.65 25  B 1 
ATOM   1859 N NE2 . GLN   B 2 25  ? -8.962  22.250  -17.668 1.00 66.79 25  B 1 
ATOM   1860 N N   . LEU   B 2 26  ? -9.640  18.295  -13.198 1.00 98.58 26  B 1 
ATOM   1861 C CA  . LEU   B 2 26  ? -8.774  18.358  -12.015 1.00 98.60 26  B 1 
ATOM   1862 C C   . LEU   B 2 26  ? -8.092  17.014  -11.729 1.00 98.62 26  B 1 
ATOM   1863 O O   . LEU   B 2 26  ? -6.886  16.984  -11.487 1.00 98.18 26  B 1 
ATOM   1864 C CB  . LEU   B 2 26  ? -9.582  18.822  -10.793 1.00 98.32 26  B 1 
ATOM   1865 C CG  . LEU   B 2 26  ? -9.943  20.318  -10.782 1.00 95.98 26  B 1 
ATOM   1866 C CD1 . LEU   B 2 26  ? -10.839 20.601  -9.577  1.00 94.10 26  B 1 
ATOM   1867 C CD2 . LEU   B 2 26  ? -8.707  21.211  -10.668 1.00 93.98 26  B 1 
ATOM   1868 N N   . LEU   B 2 27  ? -8.830  15.899  -11.813 1.00 98.67 27  B 1 
ATOM   1869 C CA  . LEU   B 2 27  ? -8.250  14.563  -11.632 1.00 98.59 27  B 1 
ATOM   1870 C C   . LEU   B 2 27  ? -7.126  14.289  -12.639 1.00 98.46 27  B 1 
ATOM   1871 O O   . LEU   B 2 27  ? -6.052  13.836  -12.250 1.00 97.77 27  B 1 
ATOM   1872 C CB  . LEU   B 2 27  ? -9.329  13.480  -11.759 1.00 98.31 27  B 1 
ATOM   1873 C CG  . LEU   B 2 27  ? -10.362 13.391  -10.622 1.00 96.36 27  B 1 
ATOM   1874 C CD1 . LEU   B 2 27  ? -11.110 12.064  -10.775 1.00 93.42 27  B 1 
ATOM   1875 C CD2 . LEU   B 2 27  ? -9.748  13.424  -9.234  1.00 92.73 27  B 1 
ATOM   1876 N N   . ARG   B 2 28  ? -7.346  14.591  -13.931 1.00 98.11 28  B 1 
ATOM   1877 C CA  . ARG   B 2 28  ? -6.333  14.401  -14.983 1.00 97.85 28  B 1 
ATOM   1878 C C   . ARG   B 2 28  ? -5.125  15.313  -14.786 1.00 98.11 28  B 1 
ATOM   1879 O O   . ARG   B 2 28  ? -3.993  14.846  -14.878 1.00 97.58 28  B 1 
ATOM   1880 C CB  . ARG   B 2 28  ? -6.942  14.648  -16.371 1.00 96.78 28  B 1 
ATOM   1881 C CG  . ARG   B 2 28  ? -7.884  13.523  -16.823 1.00 84.88 28  B 1 
ATOM   1882 C CD  . ARG   B 2 28  ? -8.309  13.713  -18.285 1.00 83.91 28  B 1 
ATOM   1883 N NE  . ARG   B 2 28  ? -9.072  14.959  -18.498 1.00 72.94 28  B 1 
ATOM   1884 C CZ  . ARG   B 2 28  ? -10.388 15.082  -18.644 1.00 65.00 28  B 1 
ATOM   1885 N NH1 . ARG   B 2 28  ? -11.193 14.054  -18.612 1.00 58.54 28  B 1 
ATOM   1886 N NH2 . ARG   B 2 28  ? -10.919 16.256  -18.843 1.00 56.52 28  B 1 
ATOM   1887 N N   . HIS   B 2 29  ? -5.363  16.602  -14.513 1.00 98.29 29  B 1 
ATOM   1888 C CA  . HIS   B 2 29  ? -4.304  17.601  -14.380 1.00 98.37 29  B 1 
ATOM   1889 C C   . HIS   B 2 29  ? -3.373  17.294  -13.203 1.00 98.40 29  B 1 
ATOM   1890 O O   . HIS   B 2 29  ? -2.153  17.274  -13.359 1.00 97.71 29  B 1 
ATOM   1891 C CB  . HIS   B 2 29  ? -4.941  18.989  -14.246 1.00 98.05 29  B 1 
ATOM   1892 C CG  . HIS   B 2 29  ? -3.907  20.086  -14.189 1.00 94.58 29  B 1 
ATOM   1893 N ND1 . HIS   B 2 29  ? -3.132  20.522  -15.241 1.00 81.87 29  B 1 
ATOM   1894 C CD2 . HIS   B 2 29  ? -3.518  20.802  -13.086 1.00 83.43 29  B 1 
ATOM   1895 C CE1 . HIS   B 2 29  ? -2.304  21.478  -14.780 1.00 83.97 29  B 1 
ATOM   1896 N NE2 . HIS   B 2 29  ? -2.508  21.675  -13.475 1.00 86.53 29  B 1 
ATOM   1897 N N   . HIS   B 2 30  ? -3.942  17.001  -12.044 1.00 98.34 30  B 1 
ATOM   1898 C CA  . HIS   B 2 30  ? -3.176  16.737  -10.823 1.00 98.31 30  B 1 
ATOM   1899 C C   . HIS   B 2 30  ? -2.803  15.263  -10.633 1.00 98.23 30  B 1 
ATOM   1900 O O   . HIS   B 2 30  ? -2.061  14.944  -9.706  1.00 97.47 30  B 1 
ATOM   1901 C CB  . HIS   B 2 30  ? -3.941  17.293  -9.626  1.00 98.24 30  B 1 
ATOM   1902 C CG  . HIS   B 2 30  ? -4.065  18.790  -9.661  1.00 97.99 30  B 1 
ATOM   1903 N ND1 . HIS   B 2 30  ? -3.042  19.688  -9.418  1.00 86.41 30  B 1 
ATOM   1904 C CD2 . HIS   B 2 30  ? -5.187  19.529  -9.941  1.00 87.04 30  B 1 
ATOM   1905 C CE1 . HIS   B 2 30  ? -3.543  20.927  -9.539  1.00 89.34 30  B 1 
ATOM   1906 N NE2 . HIS   B 2 30  ? -4.840  20.872  -9.856  1.00 91.51 30  B 1 
ATOM   1907 N N   . ARG   B 2 31  ? -3.272  14.356  -11.502 1.00 97.94 31  B 1 
ATOM   1908 C CA  . ARG   B 2 31  ? -3.056  12.901  -11.398 1.00 97.79 31  B 1 
ATOM   1909 C C   . ARG   B 2 31  ? -3.462  12.347  -10.023 1.00 98.09 31  B 1 
ATOM   1910 O O   . ARG   B 2 31  ? -2.732  11.561  -9.419  1.00 97.12 31  B 1 
ATOM   1911 C CB  . ARG   B 2 31  ? -1.619  12.530  -11.784 1.00 96.71 31  B 1 
ATOM   1912 C CG  . ARG   B 2 31  ? -1.218  12.962  -13.199 1.00 91.69 31  B 1 
ATOM   1913 C CD  . ARG   B 2 31  ? 0.204   12.470  -13.474 1.00 86.90 31  B 1 
ATOM   1914 N NE  . ARG   B 2 31  ? 0.631   12.775  -14.853 1.00 76.89 31  B 1 
ATOM   1915 C CZ  . ARG   B 2 31  ? 1.761   12.373  -15.421 1.00 68.05 31  B 1 
ATOM   1916 N NH1 . ARG   B 2 31  ? 2.651   11.667  -14.775 1.00 61.40 31  B 1 
ATOM   1917 N NH2 . ARG   B 2 31  ? 2.018   12.679  -16.661 1.00 60.70 31  B 1 
ATOM   1918 N N   . ILE   B 2 32  ? -4.630  12.772  -9.551  1.00 98.55 32  B 1 
ATOM   1919 C CA  . ILE   B 2 32  ? -5.258  12.338  -8.296  1.00 98.66 32  B 1 
ATOM   1920 C C   . ILE   B 2 32  ? -6.561  11.589  -8.589  1.00 98.69 32  B 1 
ATOM   1921 O O   . ILE   B 2 32  ? -7.049  11.596  -9.720  1.00 98.52 32  B 1 
ATOM   1922 C CB  . ILE   B 2 32  ? -5.478  13.534  -7.342  1.00 98.63 32  B 1 
ATOM   1923 C CG1 . ILE   B 2 32  ? -6.417  14.596  -7.959  1.00 98.23 32  B 1 
ATOM   1924 C CG2 . ILE   B 2 32  ? -4.120  14.119  -6.923  1.00 97.48 32  B 1 
ATOM   1925 C CD1 . ILE   B 2 32  ? -6.719  15.793  -7.043  1.00 97.74 32  B 1 
ATOM   1926 N N   . ARG   B 2 33  ? -7.138  10.925  -7.584  1.00 98.44 33  B 1 
ATOM   1927 C CA  . ARG   B 2 33  ? -8.377  10.136  -7.720  1.00 98.42 33  B 1 
ATOM   1928 C C   . ARG   B 2 33  ? -9.477  10.541  -6.741  1.00 98.68 33  B 1 
ATOM   1929 O O   . ARG   B 2 33  ? -10.538 9.926   -6.755  1.00 98.34 33  B 1 
ATOM   1930 C CB  . ARG   B 2 33  ? -8.062  8.642   -7.601  1.00 97.50 33  B 1 
ATOM   1931 C CG  . ARG   B 2 33  ? -7.097  8.156   -8.699  1.00 95.38 33  B 1 
ATOM   1932 C CD  . ARG   B 2 33  ? -6.987  6.640   -8.707  1.00 92.25 33  B 1 
ATOM   1933 N NE  . ARG   B 2 33  ? -6.413  6.122   -7.454  1.00 85.89 33  B 1 
ATOM   1934 C CZ  . ARG   B 2 33  ? -6.298  4.847   -7.117  1.00 81.79 33  B 1 
ATOM   1935 N NH1 . ARG   B 2 33  ? -6.681  3.883   -7.909  1.00 72.62 33  B 1 
ATOM   1936 N NH2 . ARG   B 2 33  ? -5.781  4.519   -5.972  1.00 74.58 33  B 1 
ATOM   1937 N N   . HIS   B 2 34  ? -9.251  11.551  -5.916  1.00 98.87 34  B 1 
ATOM   1938 C CA  . HIS   B 2 34  ? -10.180 11.966  -4.870  1.00 98.91 34  B 1 
ATOM   1939 C C   . HIS   B 2 34  ? -10.264 13.489  -4.799  1.00 98.94 34  B 1 
ATOM   1940 O O   . HIS   B 2 34  ? -9.229  14.157  -4.794  1.00 98.84 34  B 1 
ATOM   1941 C CB  . HIS   B 2 34  ? -9.736  11.382  -3.519  1.00 98.82 34  B 1 
ATOM   1942 C CG  . HIS   B 2 34  ? -9.497  9.894   -3.541  1.00 98.62 34  B 1 
ATOM   1943 N ND1 . HIS   B 2 34  ? -8.287  9.277   -3.806  1.00 94.45 34  B 1 
ATOM   1944 C CD2 . HIS   B 2 34  ? -10.421 8.895   -3.359  1.00 94.73 34  B 1 
ATOM   1945 C CE1 . HIS   B 2 34  ? -8.482  7.948   -3.772  1.00 94.05 34  B 1 
ATOM   1946 N NE2 . HIS   B 2 34  ? -9.767  7.672   -3.507  1.00 95.07 34  B 1 
ATOM   1947 N N   . LEU   B 2 35  ? -11.477 14.031  -4.734  1.00 98.93 35  B 1 
ATOM   1948 C CA  . LEU   B 2 35  ? -11.748 15.465  -4.619  1.00 98.94 35  B 1 
ATOM   1949 C C   . LEU   B 2 35  ? -12.781 15.719  -3.520  1.00 98.95 35  B 1 
ATOM   1950 O O   . LEU   B 2 35  ? -13.975 15.497  -3.745  1.00 98.85 35  B 1 
ATOM   1951 C CB  . LEU   B 2 35  ? -12.229 16.028  -5.966  1.00 98.87 35  B 1 
ATOM   1952 C CG  . LEU   B 2 35  ? -11.150 16.103  -7.060  1.00 98.53 35  B 1 
ATOM   1953 C CD1 . LEU   B 2 35  ? -11.802 16.419  -8.398  1.00 98.12 35  B 1 
ATOM   1954 C CD2 . LEU   B 2 35  ? -10.116 17.188  -6.764  1.00 97.96 35  B 1 
ATOM   1955 N N   . PRO   B 2 36  ? -12.368 16.200  -2.345  1.00 98.94 36  B 1 
ATOM   1956 C CA  . PRO   B 2 36  ? -13.312 16.692  -1.347  1.00 98.94 36  B 1 
ATOM   1957 C C   . PRO   B 2 36  ? -14.107 17.888  -1.876  1.00 98.94 36  B 1 
ATOM   1958 O O   . PRO   B 2 36  ? -13.563 18.766  -2.550  1.00 98.83 36  B 1 
ATOM   1959 C CB  . PRO   B 2 36  ? -12.477 17.059  -0.118  1.00 98.85 36  B 1 
ATOM   1960 C CG  . PRO   B 2 36  ? -11.202 16.240  -0.299  1.00 98.21 36  B 1 
ATOM   1961 C CD  . PRO   B 2 36  ? -11.022 16.220  -1.809  1.00 98.83 36  B 1 
ATOM   1962 N N   . VAL   B 2 37  ? -15.392 17.925  -1.541  1.00 98.91 37  B 1 
ATOM   1963 C CA  . VAL   B 2 37  ? -16.293 19.044  -1.828  1.00 98.91 37  B 1 
ATOM   1964 C C   . VAL   B 2 37  ? -16.453 19.856  -0.550  1.00 98.90 37  B 1 
ATOM   1965 O O   . VAL   B 2 37  ? -16.805 19.306  0.491   1.00 98.73 37  B 1 
ATOM   1966 C CB  . VAL   B 2 37  ? -17.650 18.563  -2.367  1.00 98.80 37  B 1 
ATOM   1967 C CG1 . VAL   B 2 37  ? -18.517 19.745  -2.791  1.00 98.33 37  B 1 
ATOM   1968 C CG2 . VAL   B 2 37  ? -17.487 17.633  -3.579  1.00 98.37 37  B 1 
ATOM   1969 N N   . VAL   B 2 38  ? -16.189 21.158  -0.633  1.00 98.85 38  B 1 
ATOM   1970 C CA  . VAL   B 2 38  ? -16.233 22.070  0.517   1.00 98.84 38  B 1 
ATOM   1971 C C   . VAL   B 2 38  ? -17.134 23.274  0.262   1.00 98.81 38  B 1 
ATOM   1972 O O   . VAL   B 2 38  ? -17.388 23.657  -0.885  1.00 98.41 38  B 1 
ATOM   1973 C CB  . VAL   B 2 38  ? -14.829 22.528  0.961   1.00 98.57 38  B 1 
ATOM   1974 C CG1 . VAL   B 2 38  ? -13.959 21.347  1.389   1.00 96.91 38  B 1 
ATOM   1975 C CG2 . VAL   B 2 38  ? -14.096 23.328  -0.124  1.00 96.68 38  B 1 
ATOM   1976 N N   . ASP   B 2 39  ? -17.604 23.901  1.340   1.00 98.60 39  B 1 
ATOM   1977 C CA  . ASP   B 2 39  ? -18.336 25.168  1.289   1.00 98.38 39  B 1 
ATOM   1978 C C   . ASP   B 2 39  ? -17.406 26.401  1.290   1.00 98.22 39  B 1 
ATOM   1979 O O   . ASP   B 2 39  ? -16.187 26.303  1.109   1.00 96.29 39  B 1 
ATOM   1980 C CB  . ASP   B 2 39  ? -19.405 25.187  2.396   1.00 97.53 39  B 1 
ATOM   1981 C CG  . ASP   B 2 39  ? -18.893 25.459  3.811   1.00 97.04 39  B 1 
ATOM   1982 O OD1 . ASP   B 2 39  ? -17.687 25.712  4.002   1.00 94.41 39  B 1 
ATOM   1983 O OD2 . ASP   B 2 39  ? -19.745 25.480  4.724   1.00 93.66 39  B 1 
ATOM   1984 N N   . GLY   B 2 40  ? -17.994 27.603  1.459   1.00 97.58 40  B 1 
ATOM   1985 C CA  . GLY   B 2 40  ? -17.265 28.880  1.509   1.00 97.19 40  B 1 
ATOM   1986 C C   . GLY   B 2 40  ? -16.300 29.021  2.672   1.00 97.21 40  B 1 
ATOM   1987 O O   . GLY   B 2 40  ? -15.324 29.769  2.579   1.00 94.23 40  B 1 
ATOM   1988 N N   . GLU   B 2 41  ? -16.560 28.301  3.752   1.00 97.44 41  B 1 
ATOM   1989 C CA  . GLU   B 2 41  ? -15.788 28.375  4.996   1.00 97.21 41  B 1 
ATOM   1990 C C   . GLU   B 2 41  ? -14.729 27.265  5.112   1.00 97.33 41  B 1 
ATOM   1991 O O   . GLU   B 2 41  ? -13.930 27.263  6.046   1.00 94.65 41  B 1 
ATOM   1992 C CB  . GLU   B 2 41  ? -16.756 28.353  6.179   1.00 96.03 41  B 1 
ATOM   1993 C CG  . GLU   B 2 41  ? -17.637 29.621  6.250   1.00 90.73 41  B 1 
ATOM   1994 C CD  . GLU   B 2 41  ? -18.681 29.531  7.375   1.00 82.97 41  B 1 
ATOM   1995 O OE1 . GLU   B 2 41  ? -19.764 30.133  7.225   1.00 74.50 41  B 1 
ATOM   1996 O OE2 . GLU   B 2 41  ? -18.449 28.796  8.365   1.00 75.54 41  B 1 
ATOM   1997 N N   . GLY   B 2 42  ? -14.698 26.338  4.142   1.00 97.47 42  B 1 
ATOM   1998 C CA  . GLY   B 2 42  ? -13.811 25.173  4.155   1.00 97.71 42  B 1 
ATOM   1999 C C   . GLY   B 2 42  ? -14.373 23.974  4.925   1.00 98.18 42  B 1 
ATOM   2000 O O   . GLY   B 2 42  ? -13.620 23.049  5.233   1.00 97.34 42  B 1 
ATOM   2001 N N   . ARG   B 2 43  ? -15.678 23.965  5.236   1.00 98.33 43  B 1 
ATOM   2002 C CA  . ARG   B 2 43  ? -16.349 22.788  5.810   1.00 98.31 43  B 1 
ATOM   2003 C C   . ARG   B 2 43  ? -16.514 21.715  4.742   1.00 98.48 43  B 1 
ATOM   2004 O O   . ARG   B 2 43  ? -16.885 22.007  3.608   1.00 98.06 43  B 1 
ATOM   2005 C CB  . ARG   B 2 43  ? -17.705 23.159  6.413   1.00 97.79 43  B 1 
ATOM   2006 C CG  . ARG   B 2 43  ? -17.578 24.118  7.619   1.00 92.61 43  B 1 
ATOM   2007 C CD  . ARG   B 2 43  ? -18.946 24.459  8.215   1.00 89.11 43  B 1 
ATOM   2008 N NE  . ARG   B 2 43  ? -19.692 25.401  7.363   1.00 78.32 43  B 1 
ATOM   2009 C CZ  . ARG   B 2 43  ? -20.412 26.439  7.759   1.00 69.96 43  B 1 
ATOM   2010 N NH1 . ARG   B 2 43  ? -20.668 26.677  9.011   1.00 63.02 43  B 1 
ATOM   2011 N NH2 . ARG   B 2 43  ? -20.865 27.283  6.890   1.00 61.24 43  B 1 
ATOM   2012 N N   . LEU   B 2 44  ? -16.271 20.469  5.110   1.00 98.43 44  B 1 
ATOM   2013 C CA  . LEU   B 2 44  ? -16.435 19.321  4.231   1.00 98.62 44  B 1 
ATOM   2014 C C   . LEU   B 2 44  ? -17.926 19.030  4.014   1.00 98.64 44  B 1 
ATOM   2015 O O   . LEU   B 2 44  ? -18.653 18.793  4.971   1.00 98.26 44  B 1 
ATOM   2016 C CB  . LEU   B 2 44  ? -15.684 18.135  4.851   1.00 98.47 44  B 1 
ATOM   2017 C CG  . LEU   B 2 44  ? -15.664 16.866  3.985   1.00 97.89 44  B 1 
ATOM   2018 C CD1 . LEU   B 2 44  ? -14.845 17.056  2.709   1.00 97.61 44  B 1 
ATOM   2019 C CD2 . LEU   B 2 44  ? -15.034 15.729  4.793   1.00 97.46 44  B 1 
ATOM   2020 N N   . LEU   B 2 45  ? -18.358 19.025  2.752   1.00 98.70 45  B 1 
ATOM   2021 C CA  . LEU   B 2 45  ? -19.734 18.716  2.343   1.00 98.60 45  B 1 
ATOM   2022 C C   . LEU   B 2 45  ? -19.870 17.316  1.744   1.00 98.60 45  B 1 
ATOM   2023 O O   . LEU   B 2 45  ? -20.919 16.690  1.852   1.00 97.74 45  B 1 
ATOM   2024 C CB  . LEU   B 2 45  ? -20.213 19.756  1.313   1.00 98.24 45  B 1 
ATOM   2025 C CG  . LEU   B 2 45  ? -20.215 21.222  1.778   1.00 97.07 45  B 1 
ATOM   2026 C CD1 . LEU   B 2 45  ? -20.711 22.099  0.628   1.00 95.01 45  B 1 
ATOM   2027 C CD2 . LEU   B 2 45  ? -21.122 21.438  2.988   1.00 94.61 45  B 1 
ATOM   2028 N N   . GLY   B 2 46  ? -18.816 16.833  1.083   1.00 98.75 46  B 1 
ATOM   2029 C CA  . GLY   B 2 46  ? -18.851 15.565  0.375   1.00 98.78 46  B 1 
ATOM   2030 C C   . GLY   B 2 46  ? -17.496 15.170  -0.195  1.00 98.87 46  B 1 
ATOM   2031 O O   . GLY   B 2 46  ? -16.488 15.852  -0.004  1.00 98.72 46  B 1 
ATOM   2032 N N   . LEU   B 2 47  ? -17.481 14.041  -0.915  1.00 98.87 47  B 1 
ATOM   2033 C CA  . LEU   B 2 47  ? -16.301 13.530  -1.610  1.00 98.89 47  B 1 
ATOM   2034 C C   . LEU   B 2 47  ? -16.721 12.966  -2.965  1.00 98.88 47  B 1 
ATOM   2035 O O   . LEU   B 2 47  ? -17.665 12.183  -3.051  1.00 98.60 47  B 1 
ATOM   2036 C CB  . LEU   B 2 47  ? -15.636 12.456  -0.731  1.00 98.77 47  B 1 
ATOM   2037 C CG  . LEU   B 2 47  ? -14.392 11.781  -1.348  1.00 98.41 47  B 1 
ATOM   2038 C CD1 . LEU   B 2 47  ? -13.199 12.730  -1.411  1.00 97.57 47  B 1 
ATOM   2039 C CD2 . LEU   B 2 47  ? -13.991 10.579  -0.495  1.00 97.36 47  B 1 
ATOM   2040 N N   . VAL   B 2 48  ? -15.984 13.336  -4.007  1.00 98.87 48  B 1 
ATOM   2041 C CA  . VAL   B 2 48  ? -16.103 12.753  -5.345  1.00 98.83 48  B 1 
ATOM   2042 C C   . VAL   B 2 48  ? -14.820 11.993  -5.647  1.00 98.85 48  B 1 
ATOM   2043 O O   . VAL   B 2 48  ? -13.722 12.535  -5.529  1.00 98.52 48  B 1 
ATOM   2044 C CB  . VAL   B 2 48  ? -16.393 13.830  -6.406  1.00 98.18 48  B 1 
ATOM   2045 C CG1 . VAL   B 2 48  ? -16.492 13.221  -7.800  1.00 91.56 48  B 1 
ATOM   2046 C CG2 . VAL   B 2 48  ? -17.718 14.540  -6.127  1.00 91.53 48  B 1 
ATOM   2047 N N   . THR   B 2 49  ? -14.952 10.733  -6.056  1.00 98.70 49  B 1 
ATOM   2048 C CA  . THR   B 2 49  ? -13.808 9.892   -6.421  1.00 98.53 49  B 1 
ATOM   2049 C C   . THR   B 2 49  ? -13.757 9.642   -7.925  1.00 98.53 49  B 1 
ATOM   2050 O O   . THR   B 2 49  ? -14.739 9.824   -8.646  1.00 98.12 49  B 1 
ATOM   2051 C CB  . THR   B 2 49  ? -13.796 8.561   -5.653  1.00 97.84 49  B 1 
ATOM   2052 O OG1 . THR   B 2 49  ? -14.809 7.699   -6.107  1.00 94.77 49  B 1 
ATOM   2053 C CG2 . THR   B 2 49  ? -13.961 8.750   -4.143  1.00 94.68 49  B 1 
ATOM   2054 N N   . SER   B 2 50  ? -12.607 9.169   -8.411  1.00 98.40 50  B 1 
ATOM   2055 C CA  . SER   B 2 50  ? -12.472 8.711   -9.798  1.00 98.28 50  B 1 
ATOM   2056 C C   . SER   B 2 50  ? -13.489 7.623   -10.140 1.00 98.28 50  B 1 
ATOM   2057 O O   . SER   B 2 50  ? -13.943 7.558   -11.276 1.00 97.76 50  B 1 
ATOM   2058 C CB  . SER   B 2 50  ? -11.059 8.179   -10.034 1.00 97.68 50  B 1 
ATOM   2059 O OG  . SER   B 2 50  ? -10.885 7.776   -11.381 1.00 93.44 50  B 1 
ATOM   2060 N N   . GLN   B 2 51  ? -13.846 6.783   -9.173  1.00 98.05 51  B 1 
ATOM   2061 C CA  . GLN   B 2 51  ? -14.861 5.745   -9.347  1.00 97.82 51  B 1 
ATOM   2062 C C   . GLN   B 2 51  ? -16.249 6.354   -9.596  1.00 98.21 51  B 1 
ATOM   2063 O O   . GLN   B 2 51  ? -16.888 6.011   -10.586 1.00 97.64 51  B 1 
ATOM   2064 C CB  . GLN   B 2 51  ? -14.821 4.835   -8.111  1.00 96.70 51  B 1 
ATOM   2065 C CG  . GLN   B 2 51  ? -15.751 3.628   -8.263  1.00 89.64 51  B 1 
ATOM   2066 C CD  . GLN   B 2 51  ? -15.581 2.623   -7.114  1.00 86.49 51  B 1 
ATOM   2067 O OE1 . GLN   B 2 51  ? -15.247 2.937   -5.993  1.00 78.46 51  B 1 
ATOM   2068 N NE2 . GLN   B 2 51  ? -15.805 1.354   -7.351  1.00 74.60 51  B 1 
ATOM   2069 N N   . ASP   B 2 52  ? -16.675 7.309   -8.765  1.00 98.00 52  B 1 
ATOM   2070 C CA  . ASP   B 2 52  ? -17.975 7.983   -8.886  1.00 98.13 52  B 1 
ATOM   2071 C C   . ASP   B 2 52  ? -18.085 8.763   -10.208 1.00 98.36 52  B 1 
ATOM   2072 O O   . ASP   B 2 52  ? -19.119 8.741   -10.871 1.00 98.05 52  B 1 
ATOM   2073 C CB  . ASP   B 2 52  ? -18.184 8.938   -7.701  1.00 97.93 52  B 1 
ATOM   2074 C CG  . ASP   B 2 52  ? -17.961 8.290   -6.328  1.00 97.21 52  B 1 
ATOM   2075 O OD1 . ASP   B 2 52  ? -18.624 7.279   -6.009  1.00 95.04 52  B 1 
ATOM   2076 O OD2 . ASP   B 2 52  ? -17.088 8.801   -5.589  1.00 94.38 52  B 1 
ATOM   2077 N N   . LEU   B 2 53  ? -16.993 9.413   -10.639 1.00 98.12 53  B 1 
ATOM   2078 C CA  . LEU   B 2 53  ? -16.940 10.160  -11.899 1.00 98.27 53  B 1 
ATOM   2079 C C   . LEU   B 2 53  ? -16.996 9.244   -13.126 1.00 98.25 53  B 1 
ATOM   2080 O O   . LEU   B 2 53  ? -17.632 9.597   -14.113 1.00 97.72 53  B 1 
ATOM   2081 C CB  . LEU   B 2 53  ? -15.669 11.023  -11.932 1.00 98.12 53  B 1 
ATOM   2082 C CG  . LEU   B 2 53  ? -15.714 12.227  -10.977 1.00 97.24 53  B 1 
ATOM   2083 C CD1 . LEU   B 2 53  ? -14.321 12.832  -10.859 1.00 96.02 53  B 1 
ATOM   2084 C CD2 . LEU   B 2 53  ? -16.652 13.317  -11.481 1.00 95.43 53  B 1 
ATOM   2085 N N   . ARG   B 2 54  ? -16.357 8.066   -13.085 1.00 97.87 54  B 1 
ATOM   2086 C CA  . ARG   B 2 54  ? -16.444 7.060   -14.164 1.00 97.63 54  B 1 
ATOM   2087 C C   . ARG   B 2 54  ? -17.857 6.503   -14.290 1.00 97.76 54  B 1 
ATOM   2088 O O   . ARG   B 2 54  ? -18.359 6.404   -15.397 1.00 96.98 54  B 1 
ATOM   2089 C CB  . ARG   B 2 54  ? -15.456 5.918   -13.912 1.00 96.89 54  B 1 
ATOM   2090 C CG  . ARG   B 2 54  ? -14.020 6.352   -14.176 1.00 94.38 54  B 1 
ATOM   2091 C CD  . ARG   B 2 54  ? -13.063 5.286   -13.647 1.00 91.89 54  B 1 
ATOM   2092 N NE  . ARG   B 2 54  ? -11.677 5.753   -13.700 1.00 88.93 54  B 1 
ATOM   2093 C CZ  . ARG   B 2 54  ? -10.866 5.671   -14.750 1.00 88.14 54  B 1 
ATOM   2094 N NH1 . ARG   B 2 54  ? -11.190 5.068   -15.855 1.00 79.61 54  B 1 
ATOM   2095 N NH2 . ARG   B 2 54  ? -9.694  6.206   -14.674 1.00 82.98 54  B 1 
ATOM   2096 N N   . ASP   B 2 55  ? -18.511 6.218   -13.166 1.00 97.94 55  B 1 
ATOM   2097 C CA  . ASP   B 2 55  ? -19.899 5.741   -13.137 1.00 97.93 55  B 1 
ATOM   2098 C C   . ASP   B 2 55  ? -20.885 6.779   -13.709 1.00 98.05 55  B 1 
ATOM   2099 O O   . ASP   B 2 55  ? -21.927 6.410   -14.244 1.00 97.33 55  B 1 
ATOM   2100 C CB  . ASP   B 2 55  ? -20.303 5.393   -11.693 1.00 97.58 55  B 1 
ATOM   2101 C CG  . ASP   B 2 55  ? -19.579 4.184   -11.082 1.00 96.88 55  B 1 
ATOM   2102 O OD1 . ASP   B 2 55  ? -18.955 3.386   -11.808 1.00 94.74 55  B 1 
ATOM   2103 O OD2 . ASP   B 2 55  ? -19.656 3.999   -9.842  1.00 94.35 55  B 1 
ATOM   2104 N N   . ALA   B 2 56  ? -20.556 8.072   -13.632 1.00 98.03 56  B 1 
ATOM   2105 C CA  . ALA   B 2 56  ? -21.357 9.174   -14.170 1.00 98.04 56  B 1 
ATOM   2106 C C   . ALA   B 2 56  ? -20.954 9.609   -15.592 1.00 97.98 56  B 1 
ATOM   2107 O O   . ALA   B 2 56  ? -21.551 10.535  -16.145 1.00 96.90 56  B 1 
ATOM   2108 C CB  . ALA   B 2 56  ? -21.271 10.340  -13.181 1.00 97.72 56  B 1 
ATOM   2109 N N   . SER   B 2 57  ? -19.933 8.993   -16.184 1.00 97.45 57  B 1 
ATOM   2110 C CA  . SER   B 2 57  ? -19.442 9.308   -17.531 1.00 97.29 57  B 1 
ATOM   2111 C C   . SER   B 2 57  ? -20.055 8.370   -18.578 1.00 97.31 57  B 1 
ATOM   2112 O O   . SER   B 2 57  ? -20.440 7.250   -18.237 1.00 96.11 57  B 1 
ATOM   2113 C CB  . SER   B 2 57  ? -17.913 9.236   -17.573 1.00 96.42 57  B 1 
ATOM   2114 O OG  . SER   B 2 57  ? -17.345 10.228  -16.733 1.00 92.69 57  B 1 
ATOM   2115 N N   . PRO   B 2 58  ? -20.124 8.791   -19.867 1.00 97.10 58  B 1 
ATOM   2116 C CA  . PRO   B 2 58  ? -20.543 7.899   -20.944 1.00 96.76 58  B 1 
ATOM   2117 C C   . PRO   B 2 58  ? -19.579 6.715   -21.087 1.00 97.07 58  B 1 
ATOM   2118 O O   . PRO   B 2 58  ? -18.371 6.834   -20.850 1.00 96.22 58  B 1 
ATOM   2119 C CB  . PRO   B 2 58  ? -20.594 8.766   -22.205 1.00 95.18 58  B 1 
ATOM   2120 C CG  . PRO   B 2 58  ? -19.607 9.896   -21.911 1.00 91.94 58  B 1 
ATOM   2121 C CD  . PRO   B 2 58  ? -19.747 10.095  -20.406 1.00 95.28 58  B 1 
ATOM   2122 N N   . SER   B 2 59  ? -20.121 5.574   -21.507 1.00 96.93 59  B 1 
ATOM   2123 C CA  . SER   B 2 59  ? -19.333 4.371   -21.785 1.00 97.07 59  B 1 
ATOM   2124 C C   . SER   B 2 59  ? -18.250 4.641   -22.834 1.00 97.35 59  B 1 
ATOM   2125 O O   . SER   B 2 59  ? -18.456 5.406   -23.776 1.00 96.36 59  B 1 
ATOM   2126 C CB  . SER   B 2 59  ? -20.266 3.251   -22.268 1.00 96.15 59  B 1 
ATOM   2127 O OG  . SER   B 2 59  ? -19.545 2.120   -22.722 1.00 93.52 59  B 1 
ATOM   2128 N N   . ILE   B 2 60  ? -17.121 3.943   -22.727 1.00 97.43 60  B 1 
ATOM   2129 C CA  . ILE   B 2 60  ? -16.051 3.979   -23.741 1.00 97.43 60  B 1 
ATOM   2130 C C   . ILE   B 2 60  ? -16.528 3.555   -25.138 1.00 97.61 60  B 1 
ATOM   2131 O O   . ILE   B 2 60  ? -15.888 3.895   -26.126 1.00 96.58 60  B 1 
ATOM   2132 C CB  . ILE   B 2 60  ? -14.846 3.111   -23.321 1.00 97.04 60  B 1 
ATOM   2133 C CG1 . ILE   B 2 60  ? -15.232 1.628   -23.127 1.00 94.13 60  B 1 
ATOM   2134 C CG2 . ILE   B 2 60  ? -14.187 3.702   -22.062 1.00 93.04 60  B 1 
ATOM   2135 C CD1 . ILE   B 2 60  ? -14.042 0.680   -22.969 1.00 90.76 60  B 1 
ATOM   2136 N N   . PHE   B 2 61  ? -17.649 2.841   -25.224 1.00 97.35 61  B 1 
ATOM   2137 C CA  . PHE   B 2 61  ? -18.266 2.447   -26.490 1.00 97.16 61  B 1 
ATOM   2138 C C   . PHE   B 2 61  ? -19.157 3.545   -27.088 1.00 97.02 61  B 1 
ATOM   2139 O O   . PHE   B 2 61  ? -19.485 3.478   -28.267 1.00 94.83 61  B 1 
ATOM   2140 C CB  . PHE   B 2 61  ? -19.058 1.150   -26.277 1.00 96.93 61  B 1 
ATOM   2141 C CG  . PHE   B 2 61  ? -18.235 -0.018  -25.772 1.00 97.34 61  B 1 
ATOM   2142 C CD1 . PHE   B 2 61  ? -17.139 -0.489  -26.522 1.00 96.29 61  B 1 
ATOM   2143 C CD2 . PHE   B 2 61  ? -18.558 -0.649  -24.559 1.00 96.46 61  B 1 
ATOM   2144 C CE1 . PHE   B 2 61  ? -16.380 -1.577  -26.065 1.00 95.84 61  B 1 
ATOM   2145 C CE2 . PHE   B 2 61  ? -17.806 -1.740  -24.098 1.00 96.12 61  B 1 
ATOM   2146 C CZ  . PHE   B 2 61  ? -16.714 -2.202  -24.851 1.00 96.73 61  B 1 
ATOM   2147 N N   . HIS   B 2 62  ? -19.521 4.571   -26.288 1.00 97.10 62  B 1 
ATOM   2148 C CA  . HIS   B 2 62  ? -20.463 5.636   -26.654 1.00 96.79 62  B 1 
ATOM   2149 C C   . HIS   B 2 62  ? -19.991 7.009   -26.149 1.00 96.67 62  B 1 
ATOM   2150 O O   . HIS   B 2 62  ? -20.759 7.794   -25.601 1.00 94.07 62  B 1 
ATOM   2151 C CB  . HIS   B 2 62  ? -21.856 5.269   -26.122 1.00 95.74 62  B 1 
ATOM   2152 C CG  . HIS   B 2 62  ? -22.349 3.944   -26.625 1.00 95.15 62  B 1 
ATOM   2153 N ND1 . HIS   B 2 62  ? -22.724 3.663   -27.930 1.00 86.54 62  B 1 
ATOM   2154 C CD2 . HIS   B 2 62  ? -22.424 2.785   -25.904 1.00 87.45 62  B 1 
ATOM   2155 C CE1 . HIS   B 2 62  ? -23.010 2.357   -27.985 1.00 88.52 62  B 1 
ATOM   2156 N NE2 . HIS   B 2 62  ? -22.843 1.800   -26.777 1.00 89.72 62  B 1 
ATOM   2157 N N   . LEU   B 2 63  ? -18.700 7.325   -26.352 1.00 96.06 63  B 1 
ATOM   2158 C CA  . LEU   B 2 63  ? -18.032 8.517   -25.798 1.00 95.55 63  B 1 
ATOM   2159 C C   . LEU   B 2 63  ? -18.664 9.864   -26.195 1.00 95.19 63  B 1 
ATOM   2160 O O   . LEU   B 2 63  ? -18.386 10.879  -25.554 1.00 91.87 63  B 1 
ATOM   2161 C CB  . LEU   B 2 63  ? -16.558 8.515   -26.238 1.00 94.31 63  B 1 
ATOM   2162 C CG  . LEU   B 2 63  ? -15.688 7.432   -25.574 1.00 91.58 63  B 1 
ATOM   2163 C CD1 . LEU   B 2 63  ? -14.298 7.433   -26.214 1.00 87.90 63  B 1 
ATOM   2164 C CD2 . LEU   B 2 63  ? -15.524 7.671   -24.073 1.00 87.04 63  B 1 
ATOM   2165 N N   . HIS   B 2 64  ? -19.474 9.893   -27.263 1.00 95.73 64  B 1 
ATOM   2166 C CA  . HIS   B 2 64  ? -20.092 11.116  -27.792 1.00 95.15 64  B 1 
ATOM   2167 C C   . HIS   B 2 64  ? -21.554 11.291  -27.376 1.00 95.48 64  B 1 
ATOM   2168 O O   . HIS   B 2 64  ? -22.174 12.290  -27.744 1.00 91.72 64  B 1 
ATOM   2169 C CB  . HIS   B 2 64  ? -19.928 11.141  -29.316 1.00 92.70 64  B 1 
ATOM   2170 C CG  . HIS   B 2 64  ? -18.488 11.121  -29.745 1.00 86.48 64  B 1 
ATOM   2171 N ND1 . HIS   B 2 64  ? -17.504 11.984  -29.310 1.00 71.60 64  B 1 
ATOM   2172 C CD2 . HIS   B 2 64  ? -17.882 10.234  -30.601 1.00 71.31 64  B 1 
ATOM   2173 C CE1 . HIS   B 2 64  ? -16.351 11.625  -29.890 1.00 66.87 64  B 1 
ATOM   2174 N NE2 . HIS   B 2 64  ? -16.539 10.572  -30.688 1.00 69.25 64  B 1 
ATOM   2175 N N   . GLU   B 2 65  ? -22.107 10.344  -26.621 1.00 95.70 65  B 1 
ATOM   2176 C CA  . GLU   B 2 65  ? -23.484 10.403  -26.141 1.00 95.27 65  B 1 
ATOM   2177 C C   . GLU   B 2 65  ? -23.559 11.097  -24.781 1.00 94.82 65  B 1 
ATOM   2178 O O   . GLU   B 2 65  ? -22.615 11.069  -23.994 1.00 90.60 65  B 1 
ATOM   2179 C CB  . GLU   B 2 65  ? -24.097 9.000   -26.101 1.00 93.26 65  B 1 
ATOM   2180 C CG  . GLU   B 2 65  ? -24.222 8.400   -27.510 1.00 89.19 65  B 1 
ATOM   2181 C CD  . GLU   B 2 65  ? -24.817 6.990   -27.514 1.00 89.97 65  B 1 
ATOM   2182 O OE1 . GLU   B 2 65  ? -24.739 6.331   -28.574 1.00 82.62 65  B 1 
ATOM   2183 O OE2 . GLU   B 2 65  ? -25.336 6.541   -26.471 1.00 85.97 65  B 1 
ATOM   2184 N N   . HIS   B 2 66  ? -24.693 11.736  -24.505 1.00 95.40 66  B 1 
ATOM   2185 C CA  . HIS   B 2 66  ? -25.017 12.341  -23.209 1.00 95.40 66  B 1 
ATOM   2186 C C   . HIS   B 2 66  ? -23.926 13.254  -22.628 1.00 95.76 66  B 1 
ATOM   2187 O O   . HIS   B 2 66  ? -23.689 13.291  -21.420 1.00 93.26 66  B 1 
ATOM   2188 C CB  . HIS   B 2 66  ? -25.467 11.245  -22.240 1.00 93.56 66  B 1 
ATOM   2189 C CG  . HIS   B 2 66  ? -26.657 10.485  -22.747 1.00 93.47 66  B 1 
ATOM   2190 N ND1 . HIS   B 2 66  ? -27.909 11.017  -23.002 1.00 84.70 66  B 1 
ATOM   2191 C CD2 . HIS   B 2 66  ? -26.687 9.155   -23.065 1.00 85.19 66  B 1 
ATOM   2192 C CE1 . HIS   B 2 66  ? -28.678 10.017  -23.444 1.00 86.48 66  B 1 
ATOM   2193 N NE2 . HIS   B 2 66  ? -27.973 8.882   -23.500 1.00 88.16 66  B 1 
ATOM   2194 N N   . LEU   B 2 67  ? -23.263 14.042  -23.489 1.00 95.85 67  B 1 
ATOM   2195 C CA  . LEU   B 2 67  ? -22.231 14.991  -23.048 1.00 95.61 67  B 1 
ATOM   2196 C C   . LEU   B 2 67  ? -22.781 16.061  -22.094 1.00 95.94 67  B 1 
ATOM   2197 O O   . LEU   B 2 67  ? -22.020 16.636  -21.317 1.00 93.63 67  B 1 
ATOM   2198 C CB  . LEU   B 2 67  ? -21.573 15.647  -24.270 1.00 93.57 67  B 1 
ATOM   2199 C CG  . LEU   B 2 67  ? -20.759 14.688  -25.161 1.00 89.26 67  B 1 
ATOM   2200 C CD1 . LEU   B 2 67  ? -20.205 15.463  -26.355 1.00 84.23 67  B 1 
ATOM   2201 C CD2 . LEU   B 2 67  ? -19.583 14.057  -24.416 1.00 82.91 67  B 1 
ATOM   2202 N N   . GLU   B 2 68  ? -24.094 16.311  -22.118 1.00 97.03 68  B 1 
ATOM   2203 C CA  . GLU   B 2 68  ? -24.784 17.195  -21.177 1.00 96.79 68  B 1 
ATOM   2204 C C   . GLU   B 2 68  ? -24.686 16.713  -19.720 1.00 97.25 68  B 1 
ATOM   2205 O O   . GLU   B 2 68  ? -24.692 17.537  -18.807 1.00 96.15 68  B 1 
ATOM   2206 C CB  . GLU   B 2 68  ? -26.253 17.396  -21.603 1.00 95.46 68  B 1 
ATOM   2207 C CG  . GLU   B 2 68  ? -27.187 16.181  -21.483 1.00 87.28 68  B 1 
ATOM   2208 C CD  . GLU   B 2 68  ? -27.053 15.122  -22.595 1.00 84.72 68  B 1 
ATOM   2209 O OE1 . GLU   B 2 68  ? -27.812 14.134  -22.530 1.00 76.92 68  B 1 
ATOM   2210 O OE2 . GLU   B 2 68  ? -26.208 15.294  -23.503 1.00 81.65 68  B 1 
ATOM   2211 N N   . ASP   B 2 69  ? -24.522 15.411  -19.481 1.00 97.05 69  B 1 
ATOM   2212 C CA  . ASP   B 2 69  ? -24.350 14.859  -18.135 1.00 97.07 69  B 1 
ATOM   2213 C C   . ASP   B 2 69  ? -23.105 15.417  -17.442 1.00 97.52 69  B 1 
ATOM   2214 O O   . ASP   B 2 69  ? -23.110 15.656  -16.234 1.00 96.90 69  B 1 
ATOM   2215 C CB  . ASP   B 2 69  ? -24.242 13.332  -18.200 1.00 96.15 69  B 1 
ATOM   2216 C CG  . ASP   B 2 69  ? -25.567 12.633  -18.468 1.00 95.34 69  B 1 
ATOM   2217 O OD1 . ASP   B 2 69  ? -26.626 13.304  -18.427 1.00 92.35 69  B 1 
ATOM   2218 O OD2 . ASP   B 2 69  ? -25.530 11.392  -18.595 1.00 92.05 69  B 1 
ATOM   2219 N N   . LEU   B 2 70  ? -22.057 15.685  -18.212 1.00 97.39 70  B 1 
ATOM   2220 C CA  . LEU   B 2 70  ? -20.803 16.240  -17.701 1.00 97.49 70  B 1 
ATOM   2221 C C   . LEU   B 2 70  ? -20.946 17.693  -17.220 1.00 97.80 70  B 1 
ATOM   2222 O O   . LEU   B 2 70  ? -20.062 18.189  -16.518 1.00 97.05 70  B 1 
ATOM   2223 C CB  . LEU   B 2 70  ? -19.711 16.124  -18.778 1.00 96.86 70  B 1 
ATOM   2224 C CG  . LEU   B 2 70  ? -19.455 14.702  -19.316 1.00 95.31 70  B 1 
ATOM   2225 C CD1 . LEU   B 2 70  ? -18.299 14.743  -20.314 1.00 91.65 70  B 1 
ATOM   2226 C CD2 . LEU   B 2 70  ? -19.097 13.715  -18.207 1.00 90.73 70  B 1 
ATOM   2227 N N   . GLN   B 2 71  ? -22.056 18.361  -17.554 1.00 98.01 71  B 1 
ATOM   2228 C CA  . GLN   B 2 71  ? -22.399 19.700  -17.057 1.00 98.05 71  B 1 
ATOM   2229 C C   . GLN   B 2 71  ? -23.238 19.662  -15.772 1.00 98.27 71  B 1 
ATOM   2230 O O   . GLN   B 2 71  ? -23.512 20.715  -15.192 1.00 97.58 71  B 1 
ATOM   2231 C CB  . GLN   B 2 71  ? -23.113 20.514  -18.153 1.00 97.46 71  B 1 
ATOM   2232 C CG  . GLN   B 2 71  ? -22.334 20.588  -19.477 1.00 93.89 71  B 1 
ATOM   2233 C CD  . GLN   B 2 71  ? -20.898 21.069  -19.285 1.00 86.93 71  B 1 
ATOM   2234 O OE1 . GLN   B 2 71  ? -20.631 22.051  -18.612 1.00 75.57 71  B 1 
ATOM   2235 N NE2 . GLN   B 2 71  ? -19.933 20.383  -19.858 1.00 72.88 71  B 1 
ATOM   2236 N N   . LYS   B 2 72  ? -23.651 18.489  -15.299 1.00 98.09 72  B 1 
ATOM   2237 C CA  . LYS   B 2 72  ? -24.323 18.345  -14.002 1.00 98.20 72  B 1 
ATOM   2238 C C   . LYS   B 2 72  ? -23.368 18.715  -12.867 1.00 98.42 72  B 1 
ATOM   2239 O O   . LYS   B 2 72  ? -22.169 18.423  -12.949 1.00 98.19 72  B 1 
ATOM   2240 C CB  . LYS   B 2 72  ? -24.881 16.928  -13.815 1.00 97.90 72  B 1 
ATOM   2241 C CG  . LYS   B 2 72  ? -26.060 16.625  -14.758 1.00 96.51 72  B 1 
ATOM   2242 C CD  . LYS   B 2 72  ? -26.605 15.210  -14.513 1.00 94.32 72  B 1 
ATOM   2243 C CE  . LYS   B 2 72  ? -27.839 14.904  -15.373 1.00 89.57 72  B 1 
ATOM   2244 N NZ  . LYS   B 2 72  ? -27.504 14.604  -16.782 1.00 83.14 72  B 1 
ATOM   2245 N N   . PRO   B 2 73  ? -23.864 19.347  -11.785 1.00 98.53 73  B 1 
ATOM   2246 C CA  . PRO   B 2 73  ? -23.032 19.674  -10.635 1.00 98.58 73  B 1 
ATOM   2247 C C   . PRO   B 2 73  ? -22.612 18.406  -9.880  1.00 98.67 73  B 1 
ATOM   2248 O O   . PRO   B 2 73  ? -23.381 17.452  -9.763  1.00 98.36 73  B 1 
ATOM   2249 C CB  . PRO   B 2 73  ? -23.885 20.613  -9.779  1.00 98.06 73  B 1 
ATOM   2250 C CG  . PRO   B 2 73  ? -25.312 20.165  -10.090 1.00 95.19 73  B 1 
ATOM   2251 C CD  . PRO   B 2 73  ? -25.238 19.766  -11.561 1.00 98.01 73  B 1 
ATOM   2252 N N   . VAL   B 2 74  ? -21.412 18.416  -9.292  1.00 98.64 74  B 1 
ATOM   2253 C CA  . VAL   B 2 74  ? -20.896 17.273  -8.516  1.00 98.67 74  B 1 
ATOM   2254 C C   . VAL   B 2 74  ? -21.750 16.933  -7.292  1.00 98.67 74  B 1 
ATOM   2255 O O   . VAL   B 2 74  ? -21.701 15.805  -6.815  1.00 98.25 74  B 1 
ATOM   2256 C CB  . VAL   B 2 74  ? -19.428 17.466  -8.091  1.00 98.19 74  B 1 
ATOM   2257 C CG1 . VAL   B 2 74  ? -18.506 17.519  -9.307  1.00 95.84 74  B 1 
ATOM   2258 C CG2 . VAL   B 2 74  ? -19.214 18.718  -7.231  1.00 96.00 74  B 1 
ATOM   2259 N N   . SER   B 2 75  ? -22.583 17.861  -6.823  1.00 98.59 75  B 1 
ATOM   2260 C CA  . SER   B 2 75  ? -23.569 17.595  -5.765  1.00 98.46 75  B 1 
ATOM   2261 C C   . SER   B 2 75  ? -24.557 16.477  -6.114  1.00 98.43 75  B 1 
ATOM   2262 O O   . SER   B 2 75  ? -25.118 15.869  -5.210  1.00 97.76 75  B 1 
ATOM   2263 C CB  . SER   B 2 75  ? -24.348 18.870  -5.433  1.00 97.98 75  B 1 
ATOM   2264 O OG  . SER   B 2 75  ? -25.030 19.369  -6.570  1.00 94.71 75  B 1 
ATOM   2265 N N   . THR   B 2 76  ? -24.746 16.169  -7.402  1.00 98.45 76  B 1 
ATOM   2266 C CA  . THR   B 2 76  ? -25.627 15.077  -7.859  1.00 98.23 76  B 1 
ATOM   2267 C C   . THR   B 2 76  ? -25.034 13.682  -7.652  1.00 98.24 76  B 1 
ATOM   2268 O O   . THR   B 2 76  ? -25.780 12.709  -7.670  1.00 97.30 76  B 1 
ATOM   2269 C CB  . THR   B 2 76  ? -26.003 15.231  -9.340  1.00 97.61 76  B 1 
ATOM   2270 O OG1 . THR   B 2 76  ? -24.871 15.212  -10.176 1.00 93.72 76  B 1 
ATOM   2271 C CG2 . THR   B 2 76  ? -26.753 16.531  -9.619  1.00 93.26 76  B 1 
ATOM   2272 N N   . ILE   B 2 77  ? -23.713 13.571  -7.474  1.00 98.56 77  B 1 
ATOM   2273 C CA  . ILE   B 2 77  ? -23.004 12.283  -7.394  1.00 98.48 77  B 1 
ATOM   2274 C C   . ILE   B 2 77  ? -22.093 12.135  -6.172  1.00 98.47 77  B 1 
ATOM   2275 O O   . ILE   B 2 77  ? -21.615 11.036  -5.899  1.00 97.86 77  B 1 
ATOM   2276 C CB  . ILE   B 2 77  ? -22.201 12.015  -8.686  1.00 98.15 77  B 1 
ATOM   2277 C CG1 . ILE   B 2 77  ? -21.069 13.045  -8.904  1.00 96.88 77  B 1 
ATOM   2278 C CG2 . ILE   B 2 77  ? -23.140 11.968  -9.907  1.00 95.80 77  B 1 
ATOM   2279 C CD1 . ILE   B 2 77  ? -20.041 12.607  -9.949  1.00 95.32 77  B 1 
ATOM   2280 N N   . MET   B 2 78  ? -21.822 13.216  -5.444  1.00 98.63 78  B 1 
ATOM   2281 C CA  . MET   B 2 78  ? -20.900 13.198  -4.309  1.00 98.63 78  B 1 
ATOM   2282 C C   . MET   B 2 78  ? -21.407 12.303  -3.172  1.00 98.55 78  B 1 
ATOM   2283 O O   . MET   B 2 78  ? -22.606 12.202  -2.911  1.00 97.94 78  B 1 
ATOM   2284 C CB  . MET   B 2 78  ? -20.579 14.625  -3.839  1.00 98.25 78  B 1 
ATOM   2285 C CG  . MET   B 2 78  ? -21.736 15.322  -3.109  1.00 97.51 78  B 1 
ATOM   2286 S SD  . MET   B 2 78  ? -21.389 17.056  -2.684  1.00 97.25 78  B 1 
ATOM   2287 C CE  . MET   B 2 78  ? -22.855 17.432  -1.710  1.00 94.52 78  B 1 
ATOM   2288 N N   . LYS   B 2 79  ? -20.470 11.675  -2.455  1.00 98.58 79  B 1 
ATOM   2289 C CA  . LYS   B 2 79  ? -20.760 10.981  -1.194  1.00 98.42 79  B 1 
ATOM   2290 C C   . LYS   B 2 79  ? -20.778 11.998  -0.057  1.00 98.60 79  B 1 
ATOM   2291 O O   . LYS   B 2 79  ? -19.888 12.842  0.018   1.00 98.26 79  B 1 
ATOM   2292 C CB  . LYS   B 2 79  ? -19.736 9.869   -0.929  1.00 97.58 79  B 1 
ATOM   2293 C CG  . LYS   B 2 79  ? -19.626 8.818   -2.046  1.00 87.70 79  B 1 
ATOM   2294 C CD  . LYS   B 2 79  ? -20.945 8.106   -2.356  1.00 80.83 79  B 1 
ATOM   2295 C CE  . LYS   B 2 79  ? -20.703 7.101   -3.481  1.00 74.06 79  B 1 
ATOM   2296 N NZ  . LYS   B 2 79  ? -21.963 6.539   -4.014  1.00 65.28 79  B 1 
ATOM   2297 N N   . THR   B 2 80  ? -21.769 11.905  0.819   1.00 98.28 80  B 1 
ATOM   2298 C CA  . THR   B 2 80  ? -21.978 12.842  1.937   1.00 98.13 80  B 1 
ATOM   2299 C C   . THR   B 2 80  ? -21.726 12.217  3.304   1.00 97.66 80  B 1 
ATOM   2300 O O   . THR   B 2 80  ? -21.208 12.888  4.188   1.00 93.78 80  B 1 
ATOM   2301 C CB  . THR   B 2 80  ? -23.390 13.438  1.889   1.00 97.43 80  B 1 
ATOM   2302 O OG1 . THR   B 2 80  ? -24.357 12.412  1.796   1.00 93.21 80  B 1 
ATOM   2303 C CG2 . THR   B 2 80  ? -23.574 14.343  0.674   1.00 92.15 80  B 1 
ATOM   2304 N N   . ASP   B 2 81  ? -22.013 10.925  3.465   1.00 97.76 81  B 1 
ATOM   2305 C CA  . ASP   B 2 81  ? -21.722 10.182  4.691   1.00 97.23 81  B 1 
ATOM   2306 C C   . ASP   B 2 81  ? -20.263 9.731   4.670   1.00 97.66 81  B 1 
ATOM   2307 O O   . ASP   B 2 81  ? -19.925 8.623   4.244   1.00 95.53 81  B 1 
ATOM   2308 C CB  . ASP   B 2 81  ? -22.705 9.016   4.854   1.00 95.01 81  B 1 
ATOM   2309 C CG  . ASP   B 2 81  ? -24.148 9.480   5.059   1.00 83.30 81  B 1 
ATOM   2310 O OD1 . ASP   B 2 81  ? -24.349 10.629  5.513   1.00 74.86 81  B 1 
ATOM   2311 O OD2 . ASP   B 2 81  ? -25.051 8.671   4.749   1.00 76.08 81  B 1 
ATOM   2312 N N   . LEU   B 2 82  ? -19.373 10.634  5.081   1.00 98.16 82  B 1 
ATOM   2313 C CA  . LEU   B 2 82  ? -17.933 10.440  4.974   1.00 98.44 82  B 1 
ATOM   2314 C C   . LEU   B 2 82  ? -17.316 10.004  6.296   1.00 98.52 82  B 1 
ATOM   2315 O O   . LEU   B 2 82  ? -17.533 10.614  7.340   1.00 97.97 82  B 1 
ATOM   2316 C CB  . LEU   B 2 82  ? -17.256 11.715  4.453   1.00 98.19 82  B 1 
ATOM   2317 C CG  . LEU   B 2 82  ? -17.737 12.176  3.063   1.00 97.49 82  B 1 
ATOM   2318 C CD1 . LEU   B 2 82  ? -16.974 13.436  2.672   1.00 96.51 82  B 1 
ATOM   2319 C CD2 . LEU   B 2 82  ? -17.509 11.127  1.971   1.00 96.13 82  B 1 
ATOM   2320 N N   . ILE   B 2 83  ? -16.455 8.988   6.207   1.00 98.64 83  B 1 
ATOM   2321 C CA  . ILE   B 2 83  ? -15.495 8.687   7.264   1.00 98.69 83  B 1 
ATOM   2322 C C   . ILE   B 2 83  ? -14.370 9.717   7.146   1.00 98.79 83  B 1 
ATOM   2323 O O   . ILE   B 2 83  ? -13.808 9.911   6.065   1.00 98.66 83  B 1 
ATOM   2324 C CB  . ILE   B 2 83  ? -14.989 7.237   7.164   1.00 98.51 83  B 1 
ATOM   2325 C CG1 . ILE   B 2 83  ? -16.180 6.248   7.202   1.00 97.42 83  B 1 
ATOM   2326 C CG2 . ILE   B 2 83  ? -14.001 6.942   8.305   1.00 97.30 83  B 1 
ATOM   2327 C CD1 . ILE   B 2 83  ? -15.796 4.808   6.865   1.00 93.49 83  B 1 
ATOM   2328 N N   . VAL   B 2 84  ? -14.064 10.386  8.246   1.00 98.73 84  B 1 
ATOM   2329 C CA  . VAL   B 2 84  ? -13.019 11.413  8.332   1.00 98.74 84  B 1 
ATOM   2330 C C   . VAL   B 2 84  ? -12.041 11.071  9.446   1.00 98.74 84  B 1 
ATOM   2331 O O   . VAL   B 2 84  ? -12.381 10.339  10.373  1.00 98.36 84  B 1 
ATOM   2332 C CB  . VAL   B 2 84  ? -13.601 12.832  8.510   1.00 98.36 84  B 1 
ATOM   2333 C CG1 . VAL   B 2 84  ? -14.509 13.217  7.342   1.00 96.43 84  B 1 
ATOM   2334 C CG2 . VAL   B 2 84  ? -14.386 12.999  9.816   1.00 95.83 84  B 1 
ATOM   2335 N N   . GLY   B 2 85  ? -10.830 11.599  9.350   1.00 98.58 85  B 1 
ATOM   2336 C CA  . GLY   B 2 85  ? -9.810  11.479  10.382  1.00 98.54 85  B 1 
ATOM   2337 C C   . GLY   B 2 85  ? -9.441  12.830  10.990  1.00 98.65 85  B 1 
ATOM   2338 O O   . GLY   B 2 85  ? -9.832  13.894  10.495  1.00 98.36 85  B 1 
ATOM   2339 N N   . HIS   B 2 86  ? -8.651  12.773  12.052  1.00 98.25 86  B 1 
ATOM   2340 C CA  . HIS   B 2 86  ? -8.079  13.936  12.725  1.00 97.88 86  B 1 
ATOM   2341 C C   . HIS   B 2 86  ? -6.555  13.996  12.485  1.00 97.49 86  B 1 
ATOM   2342 O O   . HIS   B 2 86  ? -5.926  12.943  12.355  1.00 96.90 86  B 1 
ATOM   2343 C CB  . HIS   B 2 86  ? -8.432  13.847  14.217  1.00 97.52 86  B 1 
ATOM   2344 C CG  . HIS   B 2 86  ? -8.068  15.080  14.988  1.00 96.50 86  B 1 
ATOM   2345 N ND1 . HIS   B 2 86  ? -6.921  15.268  15.730  1.00 89.02 86  B 1 
ATOM   2346 C CD2 . HIS   B 2 86  ? -8.783  16.253  15.068  1.00 88.99 86  B 1 
ATOM   2347 C CE1 . HIS   B 2 86  ? -6.946  16.518  16.234  1.00 90.30 86  B 1 
ATOM   2348 N NE2 . HIS   B 2 86  ? -8.062  17.144  15.854  1.00 91.31 86  B 1 
ATOM   2349 N N   . PRO   B 2 87  ? -5.921  15.181  12.447  1.00 97.75 87  B 1 
ATOM   2350 C CA  . PRO   B 2 87  ? -4.467  15.296  12.265  1.00 97.05 87  B 1 
ATOM   2351 C C   . PRO   B 2 87  ? -3.627  14.499  13.271  1.00 95.59 87  B 1 
ATOM   2352 O O   . PRO   B 2 87  ? -2.517  14.077  12.947  1.00 94.14 87  B 1 
ATOM   2353 C CB  . PRO   B 2 87  ? -4.169  16.792  12.404  1.00 96.78 87  B 1 
ATOM   2354 C CG  . PRO   B 2 87  ? -5.462  17.468  11.975  1.00 95.65 87  B 1 
ATOM   2355 C CD  . PRO   B 2 87  ? -6.535  16.506  12.463  1.00 97.61 87  B 1 
ATOM   2356 N N   . LEU   B 2 88  ? -4.147  14.299  14.479  1.00 95.69 88  B 1 
ATOM   2357 C CA  . LEU   B 2 88  ? -3.474  13.598  15.578  1.00 94.05 88  B 1 
ATOM   2358 C C   . LEU   B 2 88  ? -3.800  12.097  15.646  1.00 92.77 88  B 1 
ATOM   2359 O O   . LEU   B 2 88  ? -3.356  11.434  16.585  1.00 90.56 88  B 1 
ATOM   2360 C CB  . LEU   B 2 88  ? -3.783  14.295  16.918  1.00 92.65 88  B 1 
ATOM   2361 C CG  . LEU   B 2 88  ? -3.411  15.786  16.989  1.00 90.08 88  B 1 
ATOM   2362 C CD1 . LEU   B 2 88  ? -3.757  16.328  18.377  1.00 85.60 88  B 1 
ATOM   2363 C CD2 . LEU   B 2 88  ? -1.926  16.031  16.736  1.00 84.38 88  B 1 
ATOM   2364 N N   . ASP   B 2 89  ? -4.562  11.556  14.690  1.00 94.14 89  B 1 
ATOM   2365 C CA  . ASP   B 2 89  ? -4.744  10.110  14.573  1.00 93.91 89  B 1 
ATOM   2366 C C   . ASP   B 2 89  ? -3.426  9.457   14.132  1.00 93.31 89  B 1 
ATOM   2367 O O   . ASP   B 2 89  ? -2.551  10.099  13.539  1.00 92.69 89  B 1 
ATOM   2368 C CB  . ASP   B 2 89  ? -5.870  9.755   13.587  1.00 94.63 89  B 1 
ATOM   2369 C CG  . ASP   B 2 89  ? -7.253  10.300  13.962  1.00 95.05 89  B 1 
ATOM   2370 O OD1 . ASP   B 2 89  ? -7.492  10.599  15.151  1.00 92.93 89  B 1 
ATOM   2371 O OD2 . ASP   B 2 89  ? -8.085  10.441  13.034  1.00 93.07 89  B 1 
ATOM   2372 N N   . PHE   B 2 90  ? -3.276  8.152   14.383  1.00 91.08 90  B 1 
ATOM   2373 C CA  . PHE   B 2 90  ? -2.130  7.386   13.916  1.00 90.78 90  B 1 
ATOM   2374 C C   . PHE   B 2 90  ? -2.351  6.839   12.506  1.00 92.78 90  B 1 
ATOM   2375 O O   . PHE   B 2 90  ? -3.437  6.403   12.135  1.00 92.95 90  B 1 
ATOM   2376 C CB  . PHE   B 2 90  ? -1.799  6.276   14.908  1.00 87.93 90  B 1 
ATOM   2377 C CG  . PHE   B 2 90  ? -1.331  6.771   16.258  1.00 85.29 90  B 1 
ATOM   2378 C CD1 . PHE   B 2 90  ? -0.059  7.360   16.387  1.00 79.97 90  B 1 
ATOM   2379 C CD2 . PHE   B 2 90  ? -2.154  6.643   17.391  1.00 78.12 90  B 1 
ATOM   2380 C CE1 . PHE   B 2 90  ? 0.386   7.811   17.638  1.00 75.92 90  B 1 
ATOM   2381 C CE2 . PHE   B 2 90  ? -1.712  7.091   18.646  1.00 74.87 90  B 1 
ATOM   2382 C CZ  . PHE   B 2 90  ? -0.440  7.677   18.769  1.00 76.13 90  B 1 
ATOM   2383 N N   . VAL   B 2 91  ? -1.276  6.805   11.707  1.00 92.87 91  B 1 
ATOM   2384 C CA  . VAL   B 2 91  ? -1.322  6.292   10.329  1.00 94.10 91  B 1 
ATOM   2385 C C   . VAL   B 2 91  ? -1.719  4.813   10.281  1.00 95.21 91  B 1 
ATOM   2386 O O   . VAL   B 2 91  ? -2.430  4.398   9.368   1.00 95.40 91  B 1 
ATOM   2387 C CB  . VAL   B 2 91  ? 0.026   6.542   9.630   1.00 93.26 91  B 1 
ATOM   2388 C CG1 . VAL   B 2 91  ? 0.119   5.878   8.257   1.00 90.13 91  B 1 
ATOM   2389 C CG2 . VAL   B 2 91  ? 0.238   8.044   9.423   1.00 90.44 91  B 1 
ATOM   2390 N N   . GLU   B 2 92  ? -1.321  4.026   11.265  1.00 92.68 92  B 1 
ATOM   2391 C CA  . GLU   B 2 92  ? -1.728  2.628   11.409  1.00 92.10 92  B 1 
ATOM   2392 C C   . GLU   B 2 92  ? -3.241  2.451   11.635  1.00 93.57 92  B 1 
ATOM   2393 O O   . GLU   B 2 92  ? -3.827  1.496   11.124  1.00 93.38 92  B 1 
ATOM   2394 C CB  . GLU   B 2 92  ? -0.912  1.952   12.526  1.00 89.33 92  B 1 
ATOM   2395 C CG  . GLU   B 2 92  ? -0.915  2.623   13.908  1.00 82.21 92  B 1 
ATOM   2396 C CD  . GLU   B 2 92  ? 0.240   3.620   14.130  1.00 79.58 92  B 1 
ATOM   2397 O OE1 . GLU   B 2 92  ? 0.786   3.643   15.254  1.00 72.62 92  B 1 
ATOM   2398 O OE2 . GLU   B 2 92  ? 0.604   4.354   13.193  1.00 73.94 92  B 1 
ATOM   2399 N N   . GLU   B 2 93  ? -3.893  3.394   12.314  1.00 94.29 93  B 1 
ATOM   2400 C CA  . GLU   B 2 93  ? -5.356  3.407   12.465  1.00 94.67 93  B 1 
ATOM   2401 C C   . GLU   B 2 93  ? -6.041  3.733   11.133  1.00 96.35 93  B 1 
ATOM   2402 O O   . GLU   B 2 93  ? -7.033  3.101   10.773  1.00 96.41 93  B 1 
ATOM   2403 C CB  . GLU   B 2 93  ? -5.781  4.423   13.537  1.00 93.09 93  B 1 
ATOM   2404 C CG  . GLU   B 2 93  ? -5.270  4.051   14.940  1.00 87.63 93  B 1 
ATOM   2405 C CD  . GLU   B 2 93  ? -5.580  5.120   16.000  1.00 82.40 93  B 1 
ATOM   2406 O OE1 . GLU   B 2 93  ? -5.691  4.735   17.187  1.00 74.01 93  B 1 
ATOM   2407 O OE2 . GLU   B 2 93  ? -5.681  6.311   15.634  1.00 75.21 93  B 1 
ATOM   2408 N N   . VAL   B 2 94  ? -5.462  4.643   10.342  1.00 96.36 94  B 1 
ATOM   2409 C CA  . VAL   B 2 94  ? -5.942  4.931   8.981   1.00 97.49 94  B 1 
ATOM   2410 C C   . VAL   B 2 94  ? -5.834  3.692   8.086   1.00 97.82 94  B 1 
ATOM   2411 O O   . VAL   B 2 94  ? -6.760  3.404   7.331   1.00 97.85 94  B 1 
ATOM   2412 C CB  . VAL   B 2 94  ? -5.183  6.117   8.361   1.00 97.72 94  B 1 
ATOM   2413 C CG1 . VAL   B 2 94  ? -5.636  6.399   6.926   1.00 97.19 94  B 1 
ATOM   2414 C CG2 . VAL   B 2 94  ? -5.396  7.392   9.175   1.00 97.34 94  B 1 
ATOM   2415 N N   . ALA   B 2 95  ? -4.745  2.928   8.190   1.00 97.62 95  B 1 
ATOM   2416 C CA  . ALA   B 2 95  ? -4.599  1.671   7.458   1.00 97.54 95  B 1 
ATOM   2417 C C   . ALA   B 2 95  ? -5.705  0.666   7.825   1.00 97.80 95  B 1 
ATOM   2418 O O   . ALA   B 2 95  ? -6.304  0.060   6.932   1.00 97.83 95  B 1 
ATOM   2419 C CB  . ALA   B 2 95  ? -3.202  1.097   7.722   1.00 97.01 95  B 1 
ATOM   2420 N N   . ALA   B 2 96  ? -6.024  0.545   9.112   1.00 96.97 96  B 1 
ATOM   2421 C CA  . ALA   B 2 96  ? -7.114  -0.303  9.590   1.00 96.68 96  B 1 
ATOM   2422 C C   . ALA   B 2 96  ? -8.478  0.159   9.044   1.00 97.11 96  B 1 
ATOM   2423 O O   . ALA   B 2 96  ? -9.220  -0.659  8.504   1.00 96.85 96  B 1 
ATOM   2424 C CB  . ALA   B 2 96  ? -7.078  -0.347  11.124  1.00 95.60 96  B 1 
ATOM   2425 N N   . LEU   B 2 97  ? -8.766  1.464   9.078   1.00 97.53 97  B 1 
ATOM   2426 C CA  . LEU   B 2 97  ? -9.991  2.039   8.506   1.00 97.76 97  B 1 
ATOM   2427 C C   . LEU   B 2 97  ? -10.123 1.749   7.008   1.00 97.98 97  B 1 
ATOM   2428 O O   . LEU   B 2 97  ? -11.190 1.362   6.536   1.00 97.56 97  B 1 
ATOM   2429 C CB  . LEU   B 2 97  ? -10.011 3.559   8.736   1.00 97.23 97  B 1 
ATOM   2430 C CG  . LEU   B 2 97  ? -10.305 4.006   10.179  1.00 91.64 97  B 1 
ATOM   2431 C CD1 . LEU   B 2 97  ? -10.128 5.520   10.275  1.00 89.76 97  B 1 
ATOM   2432 C CD2 . LEU   B 2 97  ? -11.734 3.663   10.597  1.00 90.13 97  B 1 
ATOM   2433 N N   . PHE   B 2 98  ? -9.039  1.911   6.235   1.00 98.34 98  B 1 
ATOM   2434 C CA  . PHE   B 2 98  ? -9.051  1.616   4.804   1.00 98.43 98  B 1 
ATOM   2435 C C   . PHE   B 2 98  ? -9.335  0.139   4.528   1.00 98.16 98  B 1 
ATOM   2436 O O   . PHE   B 2 98  ? -10.086 -0.183  3.612   1.00 97.66 98  B 1 
ATOM   2437 C CB  . PHE   B 2 98  ? -7.718  2.019   4.171   1.00 98.53 98  B 1 
ATOM   2438 C CG  . PHE   B 2 98  ? -7.459  3.501   3.984   1.00 98.59 98  B 1 
ATOM   2439 C CD1 . PHE   B 2 98  ? -8.415  4.484   4.285   1.00 98.08 98  B 1 
ATOM   2440 C CD2 . PHE   B 2 98  ? -6.217  3.900   3.455   1.00 98.10 98  B 1 
ATOM   2441 C CE1 . PHE   B 2 98  ? -8.135  5.842   4.074   1.00 97.97 98  B 1 
ATOM   2442 C CE2 . PHE   B 2 98  ? -5.932  5.255   3.244   1.00 97.93 98  B 1 
ATOM   2443 C CZ  . PHE   B 2 98  ? -6.890  6.230   3.555   1.00 98.24 98  B 1 
ATOM   2444 N N   . TYR   B 2 99  ? -8.755  -0.757  5.335   1.00 97.73 99  B 1 
ATOM   2445 C CA  . TYR   B 2 99  ? -8.962  -2.193  5.200   1.00 97.28 99  B 1 
ATOM   2446 C C   . TYR   B 2 99  ? -10.391 -2.606  5.572   1.00 96.94 99  B 1 
ATOM   2447 O O   . TYR   B 2 99  ? -11.047 -3.318  4.809   1.00 96.14 99  B 1 
ATOM   2448 C CB  . TYR   B 2 99  ? -7.922  -2.921  6.051   1.00 96.89 99  B 1 
ATOM   2449 C CG  . TYR   B 2 99  ? -7.990  -4.426  5.909   1.00 96.61 99  B 1 
ATOM   2450 C CD1 . TYR   B 2 99  ? -8.687  -5.203  6.853   1.00 95.18 99  B 1 
ATOM   2451 C CD2 . TYR   B 2 99  ? -7.391  -5.049  4.800   1.00 95.35 99  B 1 
ATOM   2452 C CE1 . TYR   B 2 99  ? -8.787  -6.592  6.693   1.00 94.64 99  B 1 
ATOM   2453 C CE2 . TYR   B 2 99  ? -7.489  -6.441  4.630   1.00 94.46 99  B 1 
ATOM   2454 C CZ  . TYR   B 2 99  ? -8.192  -7.204  5.580   1.00 94.76 99  B 1 
ATOM   2455 O OH  . TYR   B 2 99  ? -8.301  -8.560  5.411   1.00 93.31 99  B 1 
ATOM   2456 N N   . GLU   B 2 100 ? -10.897 -2.133  6.715   1.00 97.20 100 B 1 
ATOM   2457 C CA  . GLU   B 2 100 ? -12.222 -2.477  7.236   1.00 96.66 100 B 1 
ATOM   2458 C C   . GLU   B 2 100 ? -13.348 -1.957  6.335   1.00 96.73 100 B 1 
ATOM   2459 O O   . GLU   B 2 100 ? -14.229 -2.711  5.920   1.00 95.64 100 B 1 
ATOM   2460 C CB  . GLU   B 2 100 ? -12.343 -1.916  8.662   1.00 95.42 100 B 1 
ATOM   2461 C CG  . GLU   B 2 100 ? -13.667 -2.310  9.333   1.00 82.97 100 B 1 
ATOM   2462 C CD  . GLU   B 2 100 ? -13.819 -1.765  10.762  1.00 76.09 100 B 1 
ATOM   2463 O OE1 . GLU   B 2 100 ? -14.896 -2.028  11.349  1.00 68.91 100 B 1 
ATOM   2464 O OE2 . GLU   B 2 100 ? -12.890 -1.097  11.259  1.00 69.48 100 B 1 
ATOM   2465 N N   . HIS   B 2 101 ? -13.290 -0.672  5.978   1.00 97.54 101 B 1 
ATOM   2466 C CA  . HIS   B 2 101 ? -14.347 -0.016  5.208   1.00 97.60 101 B 1 
ATOM   2467 C C   . HIS   B 2 101 ? -14.151 -0.095  3.691   1.00 97.51 101 B 1 
ATOM   2468 O O   . HIS   B 2 101 ? -15.026 0.337   2.940   1.00 96.35 101 B 1 
ATOM   2469 C CB  . HIS   B 2 101 ? -14.503 1.424   5.687   1.00 97.59 101 B 1 
ATOM   2470 C CG  . HIS   B 2 101 ? -14.897 1.517   7.134   1.00 97.05 101 B 1 
ATOM   2471 N ND1 . HIS   B 2 101 ? -16.120 1.154   7.673   1.00 83.80 101 B 1 
ATOM   2472 C CD2 . HIS   B 2 101 ? -14.111 1.948   8.171   1.00 84.69 101 B 1 
ATOM   2473 C CE1 . HIS   B 2 101 ? -16.060 1.366   8.996   1.00 87.66 101 B 1 
ATOM   2474 N NE2 . HIS   B 2 101 ? -14.861 1.854   9.333   1.00 89.79 101 B 1 
ATOM   2475 N N   . ARG   B 2 102 ? -13.039 -0.665  3.213   1.00 97.06 102 B 1 
ATOM   2476 C CA  . ARG   B 2 102 ? -12.711 -0.802  1.777   1.00 96.78 102 B 1 
ATOM   2477 C C   . ARG   B 2 102 ? -12.706 0.540   1.036   1.00 97.11 102 B 1 
ATOM   2478 O O   . ARG   B 2 102 ? -13.177 0.640   -0.099  1.00 95.58 102 B 1 
ATOM   2479 C CB  . ARG   B 2 102 ? -13.618 -1.836  1.107   1.00 95.57 102 B 1 
ATOM   2480 C CG  . ARG   B 2 102 ? -13.607 -3.194  1.811   1.00 90.71 102 B 1 
ATOM   2481 C CD  . ARG   B 2 102 ? -14.538 -4.144  1.067   1.00 86.06 102 B 1 
ATOM   2482 N NE  . ARG   B 2 102 ? -14.510 -5.491  1.672   1.00 78.39 102 B 1 
ATOM   2483 C CZ  . ARG   B 2 102 ? -14.393 -6.631  1.011   1.00 70.23 102 B 1 
ATOM   2484 N NH1 . ARG   B 2 102 ? -14.376 -6.688  -0.292  1.00 64.15 102 B 1 
ATOM   2485 N NH2 . ARG   B 2 102 ? -14.289 -7.750  1.663   1.00 64.74 102 B 1 
ATOM   2486 N N   . ILE   B 2 103 ? -12.163 1.557   1.683   1.00 97.94 103 B 1 
ATOM   2487 C CA  . ILE   B 2 103 ? -11.986 2.909   1.144   1.00 98.18 103 B 1 
ATOM   2488 C C   . ILE   B 2 103 ? -10.498 3.189   0.907   1.00 98.35 103 B 1 
ATOM   2489 O O   . ILE   B 2 103 ? -9.626  2.543   1.491   1.00 98.21 103 B 1 
ATOM   2490 C CB  . ILE   B 2 103 ? -12.661 3.964   2.054   1.00 98.13 103 B 1 
ATOM   2491 C CG1 . ILE   B 2 103 ? -12.055 3.986   3.474   1.00 97.57 103 B 1 
ATOM   2492 C CG2 . ILE   B 2 103 ? -14.180 3.727   2.078   1.00 96.59 103 B 1 
ATOM   2493 C CD1 . ILE   B 2 103 ? -12.622 5.079   4.394   1.00 96.94 103 B 1 
ATOM   2494 N N   . GLY   B 2 104 ? -10.195 4.144   0.039   1.00 98.30 104 B 1 
ATOM   2495 C CA  . GLY   B 2 104 ? -8.821  4.519   -0.317  1.00 98.25 104 B 1 
ATOM   2496 C C   . GLY   B 2 104 ? -8.459  5.973   -0.017  1.00 98.54 104 B 1 
ATOM   2497 O O   . GLY   B 2 104 ? -7.402  6.428   -0.450  1.00 98.07 104 B 1 
ATOM   2498 N N   . CYS   B 2 105 ? -9.333  6.706   0.668   1.00 98.42 105 B 1 
ATOM   2499 C CA  . CYS   B 2 105 ? -9.181  8.124   0.963   1.00 98.59 105 B 1 
ATOM   2500 C C   . CYS   B 2 105 ? -9.820  8.458   2.310   1.00 98.76 105 B 1 
ATOM   2501 O O   . CYS   B 2 105 ? -10.926 8.003   2.597   1.00 98.48 105 B 1 
ATOM   2502 C CB  . CYS   B 2 105 ? -9.841  8.912   -0.174  1.00 97.74 105 B 1 
ATOM   2503 S SG  . CYS   B 2 105 ? -9.810  10.696  0.142   1.00 95.86 105 B 1 
ATOM   2504 N N   . LEU   B 2 106 ? -9.145  9.288   3.097   1.00 98.89 106 B 1 
ATOM   2505 C CA  . LEU   B 2 106 ? -9.651  9.825   4.353   1.00 98.90 106 B 1 
ATOM   2506 C C   . LEU   B 2 106 ? -9.430  11.344  4.370   1.00 98.94 106 B 1 
ATOM   2507 O O   . LEU   B 2 106 ? -8.284  11.788  4.485   1.00 98.85 106 B 1 
ATOM   2508 C CB  . LEU   B 2 106 ? -8.947  9.101   5.511   1.00 98.69 106 B 1 
ATOM   2509 C CG  . LEU   B 2 106 ? -9.596  9.326   6.885   1.00 97.17 106 B 1 
ATOM   2510 C CD1 . LEU   B 2 106 ? -10.945 8.608   6.992   1.00 95.88 106 B 1 
ATOM   2511 C CD2 . LEU   B 2 106 ? -8.688  8.761   7.975   1.00 96.09 106 B 1 
ATOM   2512 N N   . PRO   B 2 107 ? -10.498 12.157  4.222   1.00 98.94 107 B 1 
ATOM   2513 C CA  . PRO   B 2 107 ? -10.401 13.590  4.476   1.00 98.92 107 B 1 
ATOM   2514 C C   . PRO   B 2 107 ? -10.045 13.838  5.943   1.00 98.92 107 B 1 
ATOM   2515 O O   . PRO   B 2 107 ? -10.626 13.221  6.839   1.00 98.78 107 B 1 
ATOM   2516 C CB  . PRO   B 2 107 ? -11.769 14.181  4.120   1.00 98.81 107 B 1 
ATOM   2517 C CG  . PRO   B 2 107 ? -12.417 13.119  3.235   1.00 98.07 107 B 1 
ATOM   2518 C CD  . PRO   B 2 107 ? -11.842 11.817  3.784   1.00 98.80 107 B 1 
ATOM   2519 N N   . ILE   B 2 108 ? -9.112  14.742  6.190   1.00 98.89 108 B 1 
ATOM   2520 C CA  . ILE   B 2 108 ? -8.668  15.089  7.540   1.00 98.89 108 B 1 
ATOM   2521 C C   . ILE   B 2 108 ? -9.303  16.409  7.950   1.00 98.87 108 B 1 
ATOM   2522 O O   . ILE   B 2 108 ? -9.128  17.427  7.282   1.00 98.75 108 B 1 
ATOM   2523 C CB  . ILE   B 2 108 ? -7.134  15.093  7.642   1.00 98.84 108 B 1 
ATOM   2524 C CG1 . ILE   B 2 108 ? -6.491  13.799  7.104   1.00 98.52 108 B 1 
ATOM   2525 C CG2 . ILE   B 2 108 ? -6.708  15.339  9.100   1.00 98.68 108 B 1 
ATOM   2526 C CD1 . ILE   B 2 108 ? -7.061  12.492  7.701   1.00 97.73 108 B 1 
ATOM   2527 N N   . VAL   B 2 109 ? -10.054 16.370  9.040   1.00 98.80 109 B 1 
ATOM   2528 C CA  . VAL   B 2 109 ? -10.846 17.500  9.535   1.00 98.73 109 B 1 
ATOM   2529 C C   . VAL   B 2 109 ? -10.345 17.909  10.914  1.00 98.63 109 B 1 
ATOM   2530 O O   . VAL   B 2 109 ? -10.157 17.077  11.797  1.00 98.12 109 B 1 
ATOM   2531 C CB  . VAL   B 2 109 ? -12.350 17.158  9.546   1.00 98.45 109 B 1 
ATOM   2532 C CG1 . VAL   B 2 109 ? -13.198 18.313  10.086  1.00 97.05 109 B 1 
ATOM   2533 C CG2 . VAL   B 2 109 ? -12.852 16.845  8.129   1.00 97.31 109 B 1 
ATOM   2534 N N   . ASN   B 2 110 ? -10.167 19.216  11.108  1.00 98.50 110 B 1 
ATOM   2535 C CA  . ASN   B 2 110 ? -9.842  19.800  12.402  1.00 98.31 110 B 1 
ATOM   2536 C C   . ASN   B 2 110 ? -10.720 21.039  12.636  1.00 98.12 110 B 1 
ATOM   2537 O O   . ASN   B 2 110 ? -10.889 21.863  11.739  1.00 96.60 110 B 1 
ATOM   2538 C CB  . ASN   B 2 110 ? -8.340  20.113  12.460  1.00 97.68 110 B 1 
ATOM   2539 C CG  . ASN   B 2 110 ? -7.870  20.439  13.867  1.00 96.50 110 B 1 
ATOM   2540 O OD1 . ASN   B 2 110 ? -8.616  20.397  14.829  1.00 90.99 110 B 1 
ATOM   2541 N ND2 . ASN   B 2 110 ? -6.609  20.772  14.023  1.00 89.27 110 B 1 
ATOM   2542 N N   . HIS   B 2 111 ? -11.300 21.151  13.822  1.00 97.25 111 B 1 
ATOM   2543 C CA  . HIS   B 2 111 ? -12.230 22.235  14.164  1.00 97.19 111 B 1 
ATOM   2544 C C   . HIS   B 2 111 ? -13.326 22.481  13.105  1.00 97.35 111 B 1 
ATOM   2545 O O   . HIS   B 2 111 ? -13.653 23.617  12.771  1.00 94.85 111 B 1 
ATOM   2546 C CB  . HIS   B 2 111 ? -11.441 23.503  14.530  1.00 96.25 111 B 1 
ATOM   2547 C CG  . HIS   B 2 111 ? -10.491 23.302  15.677  1.00 93.88 111 B 1 
ATOM   2548 N ND1 . HIS   B 2 111 ? -10.839 22.927  16.962  1.00 80.96 111 B 1 
ATOM   2549 C CD2 . HIS   B 2 111 ? -9.124  23.431  15.657  1.00 80.51 111 B 1 
ATOM   2550 C CE1 . HIS   B 2 111 ? -9.709  22.834  17.685  1.00 82.82 111 B 1 
ATOM   2551 N NE2 . HIS   B 2 111 ? -8.653  23.140  16.932  1.00 84.44 111 B 1 
ATOM   2552 N N   . GLY   B 2 112 ? -13.878 21.395  12.549  1.00 96.42 112 B 1 
ATOM   2553 C CA  . GLY   B 2 112 ? -14.954 21.444  11.556  1.00 96.07 112 B 1 
ATOM   2554 C C   . GLY   B 2 112 ? -14.523 21.840  10.140  1.00 96.87 112 B 1 
ATOM   2555 O O   . GLY   B 2 112 ? -15.386 21.973  9.272   1.00 95.05 112 B 1 
ATOM   2556 N N   . LYS   B 2 113 ? -13.224 22.013  9.877   1.00 98.17 113 B 1 
ATOM   2557 C CA  . LYS   B 2 113 ? -12.683 22.372  8.559   1.00 98.31 113 B 1 
ATOM   2558 C C   . LYS   B 2 113 ? -11.788 21.274  7.996   1.00 98.61 113 B 1 
ATOM   2559 O O   . LYS   B 2 113 ? -11.060 20.616  8.736   1.00 98.21 113 B 1 
ATOM   2560 C CB  . LYS   B 2 113 ? -11.937 23.711  8.624   1.00 97.49 113 B 1 
ATOM   2561 C CG  . LYS   B 2 113 ? -12.875 24.864  9.020   1.00 93.45 113 B 1 
ATOM   2562 C CD  . LYS   B 2 113 ? -12.175 26.217  8.902   1.00 87.95 113 B 1 
ATOM   2563 C CE  . LYS   B 2 113 ? -13.165 27.312  9.309   1.00 80.51 113 B 1 
ATOM   2564 N NZ  . LYS   B 2 113 ? -12.645 28.671  9.012   1.00 70.39 113 B 1 
ATOM   2565 N N   . LEU   B 2 114 ? -11.819 21.121  6.674   1.00 98.53 114 B 1 
ATOM   2566 C CA  . LEU   B 2 114 ? -10.889 20.264  5.952   1.00 98.75 114 B 1 
ATOM   2567 C C   . LEU   B 2 114 ? -9.484  20.876  6.012   1.00 98.77 114 B 1 
ATOM   2568 O O   . LEU   B 2 114 ? -9.282  21.998  5.564   1.00 98.52 114 B 1 
ATOM   2569 C CB  . LEU   B 2 114 ? -11.381 20.103  4.509   1.00 98.71 114 B 1 
ATOM   2570 C CG  . LEU   B 2 114 ? -10.534 19.122  3.678   1.00 98.31 114 B 1 
ATOM   2571 C CD1 . LEU   B 2 114 ? -10.782 17.673  4.098   1.00 98.07 114 B 1 
ATOM   2572 C CD2 . LEU   B 2 114 ? -10.889 19.265  2.204   1.00 97.93 114 B 1 
ATOM   2573 N N   . VAL   B 2 115 ? -8.522  20.121  6.535   1.00 98.77 115 B 1 
ATOM   2574 C CA  . VAL   B 2 115 ? -7.124  20.564  6.697   1.00 98.70 115 B 1 
ATOM   2575 C C   . VAL   B 2 115 ? -6.121  19.708  5.925   1.00 98.72 115 B 1 
ATOM   2576 O O   . VAL   B 2 115 ? -4.999  20.146  5.681   1.00 98.25 115 B 1 
ATOM   2577 C CB  . VAL   B 2 115 ? -6.720  20.643  8.180   1.00 98.34 115 B 1 
ATOM   2578 C CG1 . VAL   B 2 115 ? -7.569  21.678  8.931   1.00 96.26 115 B 1 
ATOM   2579 C CG2 . VAL   B 2 115 ? -6.830  19.294  8.904   1.00 96.21 115 B 1 
ATOM   2580 N N   . GLY   B 2 116 ? -6.509  18.506  5.510   1.00 98.82 116 B 1 
ATOM   2581 C CA  . GLY   B 2 116 ? -5.650  17.604  4.756   1.00 98.84 116 B 1 
ATOM   2582 C C   . GLY   B 2 116 ? -6.420  16.452  4.127   1.00 98.90 116 B 1 
ATOM   2583 O O   . GLY   B 2 116 ? -7.635  16.322  4.281   1.00 98.79 116 B 1 
ATOM   2584 N N   . ILE   B 2 117 ? -5.691  15.613  3.388   1.00 98.94 117 B 1 
ATOM   2585 C CA  . ILE   B 2 117 ? -6.212  14.363  2.836   1.00 98.94 117 B 1 
ATOM   2586 C C   . ILE   B 2 117 ? -5.105  13.309  2.870   1.00 98.93 117 B 1 
ATOM   2587 O O   . ILE   B 2 117 ? -3.957  13.588  2.522   1.00 98.79 117 B 1 
ATOM   2588 C CB  . ILE   B 2 117 ? -6.790  14.589  1.420   1.00 98.83 117 B 1 
ATOM   2589 C CG1 . ILE   B 2 117 ? -7.551  13.337  0.927   1.00 98.05 117 B 1 
ATOM   2590 C CG2 . ILE   B 2 117 ? -5.718  15.016  0.401   1.00 98.25 117 B 1 
ATOM   2591 C CD1 . ILE   B 2 117 ? -8.361  13.590  -0.355  1.00 96.40 117 B 1 
ATOM   2592 N N   . ILE   B 2 118 ? -5.454  12.088  3.277   1.00 98.94 118 B 1 
ATOM   2593 C CA  . ILE   B 2 118 ? -4.560  10.933  3.230   1.00 98.92 118 B 1 
ATOM   2594 C C   . ILE   B 2 118 ? -5.206  9.837   2.384   1.00 98.92 118 B 1 
ATOM   2595 O O   . ILE   B 2 118 ? -6.410  9.606   2.452   1.00 98.76 118 B 1 
ATOM   2596 C CB  . ILE   B 2 118 ? -4.148  10.491  4.652   1.00 98.76 118 B 1 
ATOM   2597 C CG1 . ILE   B 2 118 ? -3.004  9.455   4.586   1.00 96.58 118 B 1 
ATOM   2598 C CG2 . ILE   B 2 118 ? -5.334  9.955   5.470   1.00 97.04 118 B 1 
ATOM   2599 C CD1 . ILE   B 2 118 ? -2.336  9.194   5.935   1.00 95.69 118 B 1 
ATOM   2600 N N   . THR   B 2 119 ? -4.403  9.175   1.543   1.00 98.81 119 B 1 
ATOM   2601 C CA  . THR   B 2 119 ? -4.871  8.123   0.633   1.00 98.71 119 B 1 
ATOM   2602 C C   . THR   B 2 119 ? -4.005  6.869   0.750   1.00 98.57 119 B 1 
ATOM   2603 O O   . THR   B 2 119 ? -2.934  6.889   1.363   1.00 98.14 119 B 1 
ATOM   2604 C CB  . THR   B 2 119 ? -4.912  8.609   -0.829  1.00 98.45 119 B 1 
ATOM   2605 O OG1 . THR   B 2 119 ? -3.609  8.764   -1.343  1.00 96.87 119 B 1 
ATOM   2606 C CG2 . THR   B 2 119 ? -5.659  9.929   -1.018  1.00 96.75 119 B 1 
ATOM   2607 N N   . GLN   B 2 120 ? -4.434  5.772   0.112   1.00 98.28 120 B 1 
ATOM   2608 C CA  . GLN   B 2 120 ? -3.617  4.555   0.034   1.00 97.96 120 B 1 
ATOM   2609 C C   . GLN   B 2 120 ? -2.234  4.809   -0.580  1.00 97.93 120 B 1 
ATOM   2610 O O   . GLN   B 2 120 ? -1.287  4.124   -0.223  1.00 97.18 120 B 1 
ATOM   2611 C CB  . GLN   B 2 120 ? -4.334  3.479   -0.787  1.00 96.89 120 B 1 
ATOM   2612 C CG  . GLN   B 2 120 ? -5.513  2.850   -0.035  1.00 89.76 120 B 1 
ATOM   2613 C CD  . GLN   B 2 120 ? -6.189  1.722   -0.816  1.00 87.05 120 B 1 
ATOM   2614 O OE1 . GLN   B 2 120 ? -5.844  1.382   -1.936  1.00 78.11 120 B 1 
ATOM   2615 N NE2 . GLN   B 2 120 ? -7.193  1.093   -0.249  1.00 75.24 120 B 1 
ATOM   2616 N N   . THR   B 2 121 ? -2.089  5.801   -1.455  1.00 98.03 121 B 1 
ATOM   2617 C CA  . THR   B 2 121 ? -0.785  6.183   -2.024  1.00 97.92 121 B 1 
ATOM   2618 C C   . THR   B 2 121 ? 0.155   6.745   -0.955  1.00 97.85 121 B 1 
ATOM   2619 O O   . THR   B 2 121 ? 1.354   6.491   -1.004  1.00 97.30 121 B 1 
ATOM   2620 C CB  . THR   B 2 121 ? -0.966  7.206   -3.153  1.00 97.67 121 B 1 
ATOM   2621 O OG1 . THR   B 2 121 ? -1.829  6.682   -4.141  1.00 95.99 121 B 1 
ATOM   2622 C CG2 . THR   B 2 121 ? 0.341   7.559   -3.860  1.00 95.91 121 B 1 
ATOM   2623 N N   . ASP   B 2 122 ? -0.371  7.464   0.026   1.00 97.88 122 B 1 
ATOM   2624 C CA  . ASP   B 2 122 ? 0.424   7.982   1.145   1.00 97.86 122 B 1 
ATOM   2625 C C   . ASP   B 2 122 ? 0.838   6.847   2.091   1.00 97.57 122 B 1 
ATOM   2626 O O   . ASP   B 2 122 ? 1.991   6.794   2.517   1.00 97.20 122 B 1 
ATOM   2627 C CB  . ASP   B 2 122 ? -0.354  9.083   1.882   1.00 98.16 122 B 1 
ATOM   2628 C CG  . ASP   B 2 122 ? -0.806  10.190  0.924   1.00 98.18 122 B 1 
ATOM   2629 O OD1 . ASP   B 2 122 ? 0.063   10.817  0.273   1.00 97.28 122 B 1 
ATOM   2630 O OD2 . ASP   B 2 122 ? -2.035  10.374  0.777   1.00 97.33 122 B 1 
ATOM   2631 N N   . LEU   B 2 123 ? -0.053  5.876   2.333   1.00 97.52 123 B 1 
ATOM   2632 C CA  . LEU   B 2 123 ? 0.276   4.671   3.105   1.00 97.29 123 B 1 
ATOM   2633 C C   . LEU   B 2 123 ? 1.326   3.801   2.407   1.00 96.80 123 B 1 
ATOM   2634 O O   . LEU   B 2 123 ? 2.224   3.300   3.070   1.00 95.75 123 B 1 
ATOM   2635 C CB  . LEU   B 2 123 ? -0.985  3.841   3.383   1.00 96.98 123 B 1 
ATOM   2636 C CG  . LEU   B 2 123 ? -2.047  4.518   4.259   1.00 94.88 123 B 1 
ATOM   2637 C CD1 . LEU   B 2 123 ? -3.104  3.478   4.614   1.00 90.31 123 B 1 
ATOM   2638 C CD2 . LEU   B 2 123 ? -1.487  5.081   5.556   1.00 89.60 123 B 1 
ATOM   2639 N N   . LEU   B 2 124 ? 1.256   3.655   1.082   1.00 97.02 124 B 1 
ATOM   2640 C CA  . LEU   B 2 124 ? 2.288   2.957   0.311   1.00 96.66 124 B 1 
ATOM   2641 C C   . LEU   B 2 124 ? 3.652   3.628   0.477   1.00 96.16 124 B 1 
ATOM   2642 O O   . LEU   B 2 124 ? 4.635   2.939   0.714   1.00 95.31 124 B 1 
ATOM   2643 C CB  . LEU   B 2 124 ? 1.914   2.903   -1.176  1.00 96.12 124 B 1 
ATOM   2644 C CG  . LEU   B 2 124 ? 0.842   1.865   -1.536  1.00 90.70 124 B 1 
ATOM   2645 C CD1 . LEU   B 2 124 ? 0.457   2.049   -3.007  1.00 90.62 124 B 1 
ATOM   2646 C CD2 . LEU   B 2 124 ? 1.343   0.437   -1.346  1.00 90.25 124 B 1 
ATOM   2647 N N   . ARG   B 2 125 ? 3.714   4.964   0.399   1.00 95.96 125 B 1 
ATOM   2648 C CA  . ARG   B 2 125 ? 4.959   5.709   0.633   1.00 95.31 125 B 1 
ATOM   2649 C C   . ARG   B 2 125 ? 5.507   5.441   2.037   1.00 94.91 125 B 1 
ATOM   2650 O O   . ARG   B 2 125 ? 6.677   5.112   2.174   1.00 94.03 125 B 1 
ATOM   2651 C CB  . ARG   B 2 125 ? 4.720   7.205   0.402   1.00 94.68 125 B 1 
ATOM   2652 C CG  . ARG   B 2 125 ? 6.046   7.983   0.376   1.00 90.06 125 B 1 
ATOM   2653 C CD  . ARG   B 2 125 ? 5.840   9.501   0.309   1.00 87.42 125 B 1 
ATOM   2654 N NE  . ARG   B 2 125 ? 4.928   9.887   -0.790  1.00 79.78 125 B 1 
ATOM   2655 C CZ  . ARG   B 2 125 ? 3.691   10.365  -0.665  1.00 74.91 125 B 1 
ATOM   2656 N NH1 . ARG   B 2 125 ? 3.183   10.707  0.482   1.00 65.69 125 B 1 
ATOM   2657 N NH2 . ARG   B 2 125 ? 2.932   10.485  -1.714  1.00 66.02 125 B 1 
ATOM   2658 N N   . THR   B 2 126 ? 4.646   5.523   3.047   1.00 94.61 126 B 1 
ATOM   2659 C CA  . THR   B 2 126 ? 5.013   5.225   4.440   1.00 93.92 126 B 1 
ATOM   2660 C C   . THR   B 2 126 ? 5.522   3.790   4.594   1.00 93.67 126 B 1 
ATOM   2661 O O   . THR   B 2 126 ? 6.543   3.565   5.232   1.00 92.74 126 B 1 
ATOM   2662 C CB  . THR   B 2 126 ? 3.811   5.450   5.365   1.00 93.32 126 B 1 
ATOM   2663 O OG1 . THR   B 2 126 ? 3.357   6.781   5.255   1.00 91.14 126 B 1 
ATOM   2664 C CG2 . THR   B 2 126 ? 4.147   5.204   6.830   1.00 91.02 126 B 1 
ATOM   2665 N N   . PHE   B 2 127 ? 4.849   2.814   3.979   1.00 94.33 127 B 1 
ATOM   2666 C CA  . PHE   B 2 127 ? 5.274   1.412   4.005   1.00 94.08 127 B 1 
ATOM   2667 C C   . PHE   B 2 127 ? 6.660   1.223   3.375   1.00 93.64 127 B 1 
ATOM   2668 O O   . PHE   B 2 127 ? 7.515   0.564   3.958   1.00 92.98 127 B 1 
ATOM   2669 C CB  . PHE   B 2 127 ? 4.216   0.555   3.304   1.00 93.89 127 B 1 
ATOM   2670 C CG  . PHE   B 2 127 ? 4.518   -0.930  3.360   1.00 93.56 127 B 1 
ATOM   2671 C CD1 . PHE   B 2 127 ? 5.190   -1.566  2.302   1.00 90.25 127 B 1 
ATOM   2672 C CD2 . PHE   B 2 127 ? 4.140   -1.679  4.485   1.00 89.97 127 B 1 
ATOM   2673 C CE1 . PHE   B 2 127 ? 5.477   -2.941  2.367   1.00 89.21 127 B 1 
ATOM   2674 C CE2 . PHE   B 2 127 ? 4.425   -3.056  4.552   1.00 88.59 127 B 1 
ATOM   2675 C CZ  . PHE   B 2 127 ? 5.092   -3.686  3.492   1.00 89.57 127 B 1 
ATOM   2676 N N   . ILE   B 2 128 ? 6.911   1.841   2.219   1.00 94.24 128 B 1 
ATOM   2677 C CA  . ILE   B 2 128 ? 8.208   1.801   1.528   1.00 93.82 128 B 1 
ATOM   2678 C C   . ILE   B 2 128 ? 9.318   2.390   2.409   1.00 92.41 128 B 1 
ATOM   2679 O O   . ILE   B 2 128 ? 10.386  1.797   2.530   1.00 90.95 128 B 1 
ATOM   2680 C CB  . ILE   B 2 128 ? 8.089   2.538   0.178   1.00 94.29 128 B 1 
ATOM   2681 C CG1 . ILE   B 2 128 ? 7.218   1.722   -0.806  1.00 93.73 128 B 1 
ATOM   2682 C CG2 . ILE   B 2 128 ? 9.465   2.806   -0.447  1.00 93.56 128 B 1 
ATOM   2683 C CD1 . ILE   B 2 128 ? 6.692   2.559   -1.977  1.00 91.65 128 B 1 
ATOM   2684 N N   . GLU   B 2 129 ? 9.062   3.528   3.052   1.00 90.71 129 B 1 
ATOM   2685 C CA  . GLU   B 2 129 ? 10.009  4.154   3.980   1.00 89.09 129 B 1 
ATOM   2686 C C   . GLU   B 2 129 ? 10.321  3.235   5.171   1.00 88.61 129 B 1 
ATOM   2687 O O   . GLU   B 2 129 ? 11.486  3.058   5.523   1.00 86.84 129 B 1 
ATOM   2688 C CB  . GLU   B 2 129 ? 9.446   5.497   4.468   1.00 87.48 129 B 1 
ATOM   2689 C CG  . GLU   B 2 129 ? 9.512   6.585   3.382   1.00 80.87 129 B 1 
ATOM   2690 C CD  . GLU   B 2 129 ? 8.770   7.877   3.757   1.00 77.12 129 B 1 
ATOM   2691 O OE1 . GLU   B 2 129 ? 8.659   8.753   2.865   1.00 70.97 129 B 1 
ATOM   2692 O OE2 . GLU   B 2 129 ? 8.301   8.000   4.911   1.00 71.16 129 B 1 
ATOM   2693 N N   . LEU   B 2 130 ? 9.305   2.590   5.746   1.00 87.99 130 B 1 
ATOM   2694 C CA  . LEU   B 2 130 ? 9.457   1.660   6.868   1.00 87.34 130 B 1 
ATOM   2695 C C   . LEU   B 2 130 ? 10.300  0.429   6.533   1.00 86.47 130 B 1 
ATOM   2696 O O   . LEU   B 2 130 ? 11.092  -0.019  7.358   1.00 83.72 130 B 1 
ATOM   2697 C CB  . LEU   B 2 130 ? 8.069   1.189   7.327   1.00 85.97 130 B 1 
ATOM   2698 C CG  . LEU   B 2 130 ? 7.305   2.226   8.153   1.00 81.89 130 B 1 
ATOM   2699 C CD1 . LEU   B 2 130 ? 5.901   1.686   8.434   1.00 77.14 130 B 1 
ATOM   2700 C CD2 . LEU   B 2 130 ? 8.034   2.482   9.465   1.00 76.99 130 B 1 
ATOM   2701 N N   . THR   B 2 131 ? 10.127  -0.126  5.333   1.00 87.90 131 B 1 
ATOM   2702 C CA  . THR   B 2 131 ? 10.884  -1.310  4.907   1.00 85.69 131 B 1 
ATOM   2703 C C   . THR   B 2 131 ? 12.335  -0.984  4.572   1.00 83.67 131 B 1 
ATOM   2704 O O   . THR   B 2 131 ? 13.180  -1.878  4.554   1.00 78.75 131 B 1 
ATOM   2705 C CB  . THR   B 2 131 ? 10.235  -1.988  3.698   1.00 84.82 131 B 1 
ATOM   2706 O OG1 . THR   B 2 131 ? 10.219  -1.120  2.583   1.00 77.41 131 B 1 
ATOM   2707 C CG2 . THR   B 2 131 ? 8.815   -2.459  3.978   1.00 77.56 131 B 1 
ATOM   2708 N N   . GLY   B 2 132 ? 12.634  0.282   4.288   1.00 83.53 132 B 1 
ATOM   2709 C CA  . GLY   B 2 132 ? 13.951  0.708   3.821   1.00 81.66 132 B 1 
ATOM   2710 C C   . GLY   B 2 132 ? 14.331  0.142   2.452   1.00 82.83 132 B 1 
ATOM   2711 O O   . GLY   B 2 132 ? 15.516  0.116   2.125   1.00 79.27 132 B 1 
ATOM   2712 N N   . VAL   B 2 133 ? 13.376  -0.307  1.644   1.00 82.70 133 B 1 
ATOM   2713 C CA  . VAL   B 2 133 ? 13.631  -0.995  0.357   1.00 81.71 133 B 1 
ATOM   2714 C C   . VAL   B 2 133 ? 14.520  -0.194  -0.603  1.00 81.36 133 B 1 
ATOM   2715 O O   . VAL   B 2 133 ? 15.321  -0.772  -1.329  1.00 77.92 133 B 1 
ATOM   2716 C CB  . VAL   B 2 133 ? 12.300  -1.397  -0.313  1.00 79.98 133 B 1 
ATOM   2717 C CG1 . VAL   B 2 133 ? 11.472  -0.204  -0.804  1.00 73.41 133 B 1 
ATOM   2718 C CG2 . VAL   B 2 133 ? 12.519  -2.366  -1.479  1.00 74.72 133 B 1 
ATOM   2719 N N   . HIS   B 2 134 ? 14.431  1.133   -0.563  1.00 81.95 134 B 1 
ATOM   2720 C CA  . HIS   B 2 134 ? 15.242  2.030   -1.394  1.00 80.17 134 B 1 
ATOM   2721 C C   . HIS   B 2 134 ? 16.646  2.294   -0.833  1.00 81.23 134 B 1 
ATOM   2722 O O   . HIS   B 2 134 ? 17.462  2.943   -1.491  1.00 77.28 134 B 1 
ATOM   2723 C CB  . HIS   B 2 134 ? 14.483  3.349   -1.591  1.00 76.26 134 B 1 
ATOM   2724 C CG  . HIS   B 2 134 ? 13.177  3.215   -2.330  1.00 71.03 134 B 1 
ATOM   2725 N ND1 . HIS   B 2 134 ? 12.128  4.108   -2.260  1.00 62.09 134 B 1 
ATOM   2726 C CD2 . HIS   B 2 134 ? 12.810  2.243   -3.224  1.00 62.09 134 B 1 
ATOM   2727 C CE1 . HIS   B 2 134 ? 11.169  3.689   -3.087  1.00 58.55 134 B 1 
ATOM   2728 N NE2 . HIS   B 2 134 ? 11.544  2.556   -3.688  1.00 60.19 134 B 1 
ATOM   2729 N N   . GLN   B 2 135 ? 16.964  1.814   0.367   1.00 81.29 135 B 1 
ATOM   2730 C CA  . GLN   B 2 135 ? 18.280  2.004   0.962   1.00 80.72 135 B 1 
ATOM   2731 C C   . GLN   B 2 135 ? 19.231  0.882   0.517   1.00 82.90 135 B 1 
ATOM   2732 O O   . GLN   B 2 135 ? 18.839  -0.287  0.489   1.00 80.94 135 B 1 
ATOM   2733 C CB  . GLN   B 2 135 ? 18.184  2.095   2.486   1.00 76.67 135 B 1 
ATOM   2734 C CG  . GLN   B 2 135 ? 17.297  3.262   2.955   1.00 70.95 135 B 1 
ATOM   2735 C CD  . GLN   B 2 135 ? 17.299  3.422   4.474   1.00 68.16 135 B 1 
ATOM   2736 O OE1 . GLN   B 2 135 ? 18.270  3.136   5.158   1.00 61.43 135 B 1 
ATOM   2737 N NE2 . GLN   B 2 135 ? 16.214  3.889   5.051   1.00 58.86 135 B 1 
ATOM   2738 N N   . PRO   B 2 136 ? 20.502  1.194   0.193   1.00 81.54 136 B 1 
ATOM   2739 C CA  . PRO   B 2 136 ? 21.491  0.164   -0.095  1.00 81.83 136 B 1 
ATOM   2740 C C   . PRO   B 2 136 ? 21.786  -0.655  1.167   1.00 82.42 136 B 1 
ATOM   2741 O O   . PRO   B 2 136 ? 21.880  -0.115  2.271   1.00 78.00 136 B 1 
ATOM   2742 C CB  . PRO   B 2 136 ? 22.718  0.916   -0.616  1.00 79.01 136 B 1 
ATOM   2743 C CG  . PRO   B 2 136 ? 22.608  2.280   0.071   1.00 76.13 136 B 1 
ATOM   2744 C CD  . PRO   B 2 136 ? 21.101  2.512   0.160   1.00 79.11 136 B 1 
ATOM   2745 N N   . GLY   B 2 137 ? 21.970  -1.952  1.000   1.00 86.26 137 B 1 
ATOM   2746 C CA  . GLY   B 2 137 ? 22.252  -2.858  2.105   1.00 86.22 137 B 1 
ATOM   2747 C C   . GLY   B 2 137 ? 21.877  -4.301  1.804   1.00 87.52 137 B 1 
ATOM   2748 O O   . GLY   B 2 137 ? 21.742  -4.702  0.648   1.00 84.28 137 B 1 
ATOM   2749 N N   . SER   B 2 138 ? 21.735  -5.081  2.867   1.00 88.46 138 B 1 
ATOM   2750 C CA  . SER   B 2 138 ? 21.336  -6.487  2.810   1.00 88.80 138 B 1 
ATOM   2751 C C   . SER   B 2 138 ? 20.188  -6.750  3.777   1.00 89.41 138 B 1 
ATOM   2752 O O   . SER   B 2 138 ? 20.044  -6.068  4.788   1.00 87.95 138 B 1 
ATOM   2753 C CB  . SER   B 2 138 ? 22.519  -7.397  3.151   1.00 87.54 138 B 1 
ATOM   2754 O OG  . SER   B 2 138 ? 23.618  -7.152  2.284   1.00 82.00 138 B 1 
ATOM   2755 N N   . GLN   B 2 139 ? 19.391  -7.774  3.481   1.00 88.91 139 B 1 
ATOM   2756 C CA  . GLN   B 2 139 ? 18.323  -8.239  4.358   1.00 88.44 139 B 1 
ATOM   2757 C C   . GLN   B 2 139 ? 18.761  -9.510  5.088   1.00 89.56 139 B 1 
ATOM   2758 O O   . GLN   B 2 139 ? 19.373  -10.396 4.496   1.00 88.37 139 B 1 
ATOM   2759 C CB  . GLN   B 2 139 ? 17.047  -8.420  3.533   1.00 85.69 139 B 1 
ATOM   2760 C CG  . GLN   B 2 139 ? 15.817  -8.747  4.392   1.00 78.83 139 B 1 
ATOM   2761 C CD  . GLN   B 2 139 ? 14.531  -8.606  3.586   1.00 76.89 139 B 1 
ATOM   2762 O OE1 . GLN   B 2 139 ? 14.341  -7.637  2.872   1.00 69.67 139 B 1 
ATOM   2763 N NE2 . GLN   B 2 139 ? 13.622  -9.541  3.663   1.00 67.08 139 B 1 
ATOM   2764 N N   . ILE   B 2 140 ? 18.449  -9.586  6.380   1.00 90.81 140 B 1 
ATOM   2765 C CA  . ILE   B 2 140 ? 18.631  -10.782 7.210   1.00 91.80 140 B 1 
ATOM   2766 C C   . ILE   B 2 140 ? 17.312  -11.051 7.923   1.00 92.00 140 B 1 
ATOM   2767 O O   . ILE   B 2 140 ? 16.798  -10.187 8.628   1.00 91.23 140 B 1 
ATOM   2768 C CB  . ILE   B 2 140 ? 19.790  -10.620 8.223   1.00 91.79 140 B 1 
ATOM   2769 C CG1 . ILE   B 2 140 ? 21.123  -10.273 7.519   1.00 88.43 140 B 1 
ATOM   2770 C CG2 . ILE   B 2 140 ? 19.943  -11.911 9.054   1.00 87.75 140 B 1 
ATOM   2771 C CD1 . ILE   B 2 140 ? 22.278  -9.965  8.484   1.00 85.72 140 B 1 
ATOM   2772 N N   . GLU   B 2 141 ? 16.776  -12.255 7.763   1.00 91.91 141 B 1 
ATOM   2773 C CA  . GLU   B 2 141 ? 15.541  -12.690 8.404   1.00 91.73 141 B 1 
ATOM   2774 C C   . GLU   B 2 141 ? 15.849  -13.829 9.372   1.00 92.67 141 B 1 
ATOM   2775 O O   . GLU   B 2 141 ? 16.484  -14.816 9.002   1.00 91.65 141 B 1 
ATOM   2776 C CB  . GLU   B 2 141 ? 14.521  -13.062 7.317   1.00 89.51 141 B 1 
ATOM   2777 C CG  . GLU   B 2 141 ? 13.160  -13.487 7.876   1.00 79.12 141 B 1 
ATOM   2778 C CD  . GLU   B 2 141 ? 12.090  -13.684 6.791   1.00 78.91 141 B 1 
ATOM   2779 O OE1 . GLU   B 2 141 ? 10.964  -14.088 7.155   1.00 73.55 141 B 1 
ATOM   2780 O OE2 . GLU   B 2 141 ? 12.366  -13.418 5.601   1.00 73.41 141 B 1 
ATOM   2781 N N   . ILE   B 2 142 ? 15.423  -13.679 10.623  1.00 92.66 142 B 1 
ATOM   2782 C CA  . ILE   B 2 142 ? 15.630  -14.682 11.669  1.00 93.16 142 B 1 
ATOM   2783 C C   . ILE   B 2 142 ? 14.314  -15.045 12.344  1.00 93.05 142 B 1 
ATOM   2784 O O   . ILE   B 2 142 ? 13.451  -14.192 12.559  1.00 92.33 142 B 1 
ATOM   2785 C CB  . ILE   B 2 142 ? 16.703  -14.253 12.701  1.00 92.90 142 B 1 
ATOM   2786 C CG1 . ILE   B 2 142 ? 16.283  -13.010 13.521  1.00 87.19 142 B 1 
ATOM   2787 C CG2 . ILE   B 2 142 ? 18.053  -14.026 12.002  1.00 84.97 142 B 1 
ATOM   2788 C CD1 . ILE   B 2 142 ? 17.258  -12.651 14.656  1.00 85.74 142 B 1 
ATOM   2789 N N   . LYS   B 2 143 ? 14.183  -16.308 12.737  1.00 92.96 143 B 1 
ATOM   2790 C CA  . LYS   B 2 143 ? 13.091  -16.789 13.578  1.00 92.52 143 B 1 
ATOM   2791 C C   . LYS   B 2 143 ? 13.555  -16.842 15.028  1.00 92.82 143 B 1 
ATOM   2792 O O   . LYS   B 2 143 ? 14.632  -17.360 15.309  1.00 91.81 143 B 1 
ATOM   2793 C CB  . LYS   B 2 143 ? 12.611  -18.144 13.057  1.00 90.70 143 B 1 
ATOM   2794 C CG  . LYS   B 2 143 ? 11.275  -18.547 13.712  1.00 84.90 143 B 1 
ATOM   2795 C CD  . LYS   B 2 143 ? 10.735  -19.862 13.142  1.00 81.90 143 B 1 
ATOM   2796 C CE  . LYS   B 2 143 ? 11.607  -21.038 13.612  1.00 72.36 143 B 1 
ATOM   2797 N NZ  . LYS   B 2 143 ? 10.821  -22.288 13.655  1.00 67.01 143 B 1 
ATOM   2798 N N   . VAL   B 2 144 ? 12.748  -16.306 15.940  1.00 91.66 144 B 1 
ATOM   2799 C CA  . VAL   B 2 144 ? 13.063  -16.234 17.374  1.00 91.87 144 B 1 
ATOM   2800 C C   . VAL   B 2 144 ? 11.849  -16.624 18.224  1.00 92.26 144 B 1 
ATOM   2801 O O   . VAL   B 2 144 ? 10.714  -16.474 17.763  1.00 91.69 144 B 1 
ATOM   2802 C CB  . VAL   B 2 144 ? 13.565  -14.834 17.779  1.00 90.95 144 B 1 
ATOM   2803 C CG1 . VAL   B 2 144 ? 14.833  -14.440 17.018  1.00 86.79 144 B 1 
ATOM   2804 C CG2 . VAL   B 2 144 ? 12.522  -13.721 17.590  1.00 86.92 144 B 1 
ATOM   2805 N N   . PRO   B 2 145 ? 12.042  -17.072 19.474  1.00 91.43 145 B 1 
ATOM   2806 C CA  . PRO   B 2 145 ? 10.945  -17.200 20.428  1.00 90.46 145 B 1 
ATOM   2807 C C   . PRO   B 2 145 ? 10.219  -15.865 20.643  1.00 89.84 145 B 1 
ATOM   2808 O O   . PRO   B 2 145 ? 10.833  -14.794 20.637  1.00 87.67 145 B 1 
ATOM   2809 C CB  . PRO   B 2 145 ? 11.580  -17.715 21.725  1.00 89.21 145 B 1 
ATOM   2810 C CG  . PRO   B 2 145 ? 12.878  -18.374 21.256  1.00 87.45 145 B 1 
ATOM   2811 C CD  . PRO   B 2 145 ? 13.287  -17.515 20.065  1.00 90.45 145 B 1 
ATOM   2812 N N   . ASN   B 2 146 ? 8.905   -15.920 20.874  1.00 87.51 146 B 1 
ATOM   2813 C CA  . ASN   B 2 146 ? 8.091   -14.749 21.198  1.00 85.57 146 B 1 
ATOM   2814 C C   . ASN   B 2 146 ? 8.265   -14.349 22.674  1.00 85.21 146 B 1 
ATOM   2815 O O   . ASN   B 2 146 ? 7.347   -14.461 23.487  1.00 82.02 146 B 1 
ATOM   2816 C CB  . ASN   B 2 146 ? 6.634   -15.029 20.797  1.00 82.16 146 B 1 
ATOM   2817 C CG  . ASN   B 2 146 ? 5.717   -13.833 20.993  1.00 78.33 146 B 1 
ATOM   2818 O OD1 . ASN   B 2 146 ? 6.126   -12.709 21.240  1.00 71.38 146 B 1 
ATOM   2819 N ND2 . ASN   B 2 146 ? 4.426   -14.043 20.851  1.00 71.70 146 B 1 
ATOM   2820 N N   . GLU   B 2 147 ? 9.454   -13.893 23.015  1.00 83.62 147 B 1 
ATOM   2821 C CA  . GLU   B 2 147 ? 9.864   -13.558 24.375  1.00 83.05 147 B 1 
ATOM   2822 C C   . GLU   B 2 147 ? 10.500  -12.163 24.448  1.00 82.74 147 B 1 
ATOM   2823 O O   . GLU   B 2 147 ? 11.004  -11.621 23.457  1.00 78.52 147 B 1 
ATOM   2824 C CB  . GLU   B 2 147 ? 10.842  -14.620 24.904  1.00 79.70 147 B 1 
ATOM   2825 C CG  . GLU   B 2 147 ? 10.186  -15.997 25.099  1.00 73.27 147 B 1 
ATOM   2826 C CD  . GLU   B 2 147 ? 11.170  -17.070 25.588  1.00 72.03 147 B 1 
ATOM   2827 O OE1 . GLU   B 2 147 ? 10.766  -18.255 25.613  1.00 65.65 147 B 1 
ATOM   2828 O OE2 . GLU   B 2 147 ? 12.333  -16.718 25.921  1.00 68.38 147 B 1 
ATOM   2829 N N   . ALA   B 2 148 ? 10.493  -11.572 25.635  1.00 80.85 148 B 1 
ATOM   2830 C CA  . ALA   B 2 148 ? 11.154  -10.296 25.878  1.00 80.43 148 B 1 
ATOM   2831 C C   . ALA   B 2 148 ? 12.677  -10.411 25.671  1.00 81.64 148 B 1 
ATOM   2832 O O   . ALA   B 2 148 ? 13.307  -11.399 26.041  1.00 76.59 148 B 1 
ATOM   2833 C CB  . ALA   B 2 148 ? 10.799  -9.804  27.287  1.00 75.35 148 B 1 
ATOM   2834 N N   . GLY   B 2 149 ? 13.277  -9.385  25.080  1.00 82.66 149 B 1 
ATOM   2835 C CA  . GLY   B 2 149 ? 14.728  -9.269  24.915  1.00 83.69 149 B 1 
ATOM   2836 C C   . GLY   B 2 149 ? 15.310  -9.896  23.651  1.00 86.27 149 B 1 
ATOM   2837 O O   . GLY   B 2 149 ? 16.460  -9.591  23.321  1.00 83.62 149 B 1 
ATOM   2838 N N   . MET   B 2 150 ? 14.565  -10.709 22.898  1.00 87.94 150 B 1 
ATOM   2839 C CA  . MET   B 2 150 ? 15.075  -11.351 21.676  1.00 88.05 150 B 1 
ATOM   2840 C C   . MET   B 2 150 ? 15.508  -10.332 20.616  1.00 89.33 150 B 1 
ATOM   2841 O O   . MET   B 2 150 ? 16.603  -10.442 20.065  1.00 88.00 150 B 1 
ATOM   2842 C CB  . MET   B 2 150 ? 14.027  -12.312 21.102  1.00 86.34 150 B 1 
ATOM   2843 C CG  . MET   B 2 150 ? 13.728  -13.496 22.035  1.00 82.15 150 B 1 
ATOM   2844 S SD  . MET   B 2 150 ? 15.181  -14.437 22.602  1.00 79.26 150 B 1 
ATOM   2845 C CE  . MET   B 2 150 ? 15.785  -15.112 21.048  1.00 68.23 150 B 1 
ATOM   2846 N N   . LEU   B 2 151 ? 14.700  -9.289  20.391  1.00 88.20 151 B 1 
ATOM   2847 C CA  . LEU   B 2 151 ? 15.046  -8.192  19.481  1.00 88.60 151 B 1 
ATOM   2848 C C   . LEU   B 2 151 ? 16.318  -7.463  19.930  1.00 89.84 151 B 1 
ATOM   2849 O O   . LEU   B 2 151 ? 17.214  -7.230  19.124  1.00 89.49 151 B 1 
ATOM   2850 C CB  . LEU   B 2 151 ? 13.854  -7.222  19.399  1.00 86.88 151 B 1 
ATOM   2851 C CG  . LEU   B 2 151 ? 14.147  -5.937  18.596  1.00 84.59 151 B 1 
ATOM   2852 C CD1 . LEU   B 2 151 ? 14.453  -6.219  17.133  1.00 78.77 151 B 1 
ATOM   2853 C CD2 . LEU   B 2 151 ? 12.945  -5.007  18.677  1.00 77.93 151 B 1 
ATOM   2854 N N   . SER   B 2 152 ? 16.410  -7.121  21.213  1.00 89.86 152 B 1 
ATOM   2855 C CA  . SER   B 2 152 ? 17.568  -6.416  21.777  1.00 90.06 152 B 1 
ATOM   2856 C C   . SER   B 2 152 ? 18.862  -7.204  21.563  1.00 90.89 152 B 1 
ATOM   2857 O O   . SER   B 2 152 ? 19.844  -6.652  21.071  1.00 90.15 152 B 1 
ATOM   2858 C CB  . SER   B 2 152 ? 17.341  -6.159  23.268  1.00 88.26 152 B 1 
ATOM   2859 O OG  . SER   B 2 152 ? 18.526  -5.701  23.887  1.00 77.17 152 B 1 
ATOM   2860 N N   . LYS   B 2 153 ? 18.853  -8.511  21.870  1.00 91.64 153 B 1 
ATOM   2861 C CA  . LYS   B 2 153 ? 20.020  -9.388  21.735  1.00 91.33 153 B 1 
ATOM   2862 C C   . LYS   B 2 153 ? 20.452  -9.549  20.274  1.00 91.76 153 B 1 
ATOM   2863 O O   . LYS   B 2 153 ? 21.633  -9.399  19.973  1.00 90.68 153 B 1 
ATOM   2864 C CB  . LYS   B 2 153 ? 19.714  -10.754 22.360  1.00 90.01 153 B 1 
ATOM   2865 C CG  . LYS   B 2 153 ? 19.570  -10.712 23.891  1.00 82.92 153 B 1 
ATOM   2866 C CD  . LYS   B 2 153 ? 19.114  -12.084 24.400  1.00 79.61 153 B 1 
ATOM   2867 C CE  . LYS   B 2 153 ? 18.877  -12.067 25.912  1.00 69.07 153 B 1 
ATOM   2868 N NZ  . LYS   B 2 153 ? 18.287  -13.348 26.379  1.00 61.79 153 B 1 
ATOM   2869 N N   . ALA   B 2 154 ? 19.509  -9.795  19.368  1.00 92.38 154 B 1 
ATOM   2870 C CA  . ALA   B 2 154 ? 19.820  -9.919  17.943  1.00 92.46 154 B 1 
ATOM   2871 C C   . ALA   B 2 154 ? 20.369  -8.603  17.360  1.00 92.72 154 B 1 
ATOM   2872 O O   . ALA   B 2 154 ? 21.375  -8.600  16.652  1.00 91.96 154 B 1 
ATOM   2873 C CB  . ALA   B 2 154 ? 18.558  -10.386 17.208  1.00 92.06 154 B 1 
ATOM   2874 N N   . ALA   B 2 155 ? 19.764  -7.469  17.714  1.00 92.46 155 B 1 
ATOM   2875 C CA  . ALA   B 2 155 ? 20.242  -6.155  17.292  1.00 92.08 155 B 1 
ATOM   2876 C C   . ALA   B 2 155 ? 21.625  -5.818  17.885  1.00 92.17 155 B 1 
ATOM   2877 O O   . ALA   B 2 155 ? 22.423  -5.157  17.223  1.00 91.26 155 B 1 
ATOM   2878 C CB  . ALA   B 2 155 ? 19.187  -5.109  17.670  1.00 91.05 155 B 1 
ATOM   2879 N N   . ALA   B 2 156 ? 21.939  -6.297  19.097  1.00 92.44 156 B 1 
ATOM   2880 C CA  . ALA   B 2 156 ? 23.257  -6.125  19.707  1.00 91.92 156 B 1 
ATOM   2881 C C   . ALA   B 2 156 ? 24.348  -6.812  18.875  1.00 91.88 156 B 1 
ATOM   2882 O O   . ALA   B 2 156 ? 25.321  -6.154  18.514  1.00 90.88 156 B 1 
ATOM   2883 C CB  . ALA   B 2 156 ? 23.236  -6.622  21.157  1.00 90.97 156 B 1 
ATOM   2884 N N   . ILE   B 2 157 ? 24.145  -8.066  18.462  1.00 92.93 157 B 1 
ATOM   2885 C CA  . ILE   B 2 157 ? 25.086  -8.823  17.613  1.00 92.62 157 B 1 
ATOM   2886 C C   . ILE   B 2 157 ? 25.408  -8.056  16.322  1.00 92.42 157 B 1 
ATOM   2887 O O   . ILE   B 2 157 ? 26.569  -7.953  15.923  1.00 90.94 157 B 1 
ATOM   2888 C CB  . ILE   B 2 157 ? 24.510  -10.223 17.302  1.00 92.31 157 B 1 
ATOM   2889 C CG1 . ILE   B 2 157 ? 24.430  -11.067 18.596  1.00 90.01 157 B 1 
ATOM   2890 C CG2 . ILE   B 2 157 ? 25.348  -10.964 16.244  1.00 90.24 157 B 1 
ATOM   2891 C CD1 . ILE   B 2 157 ? 23.571  -12.328 18.464  1.00 83.53 157 B 1 
ATOM   2892 N N   . ILE   B 2 158 ? 24.397  -7.458  15.688  1.00 92.42 158 B 1 
ATOM   2893 C CA  . ILE   B 2 158 ? 24.592  -6.638  14.484  1.00 91.91 158 B 1 
ATOM   2894 C C   . ILE   B 2 158 ? 25.422  -5.388  14.807  1.00 91.69 158 B 1 
ATOM   2895 O O   . ILE   B 2 158 ? 26.356  -5.048  14.079  1.00 90.66 158 B 1 
ATOM   2896 C CB  . ILE   B 2 158 ? 23.226  -6.283  13.852  1.00 91.47 158 B 1 
ATOM   2897 C CG1 . ILE   B 2 158 ? 22.487  -7.566  13.395  1.00 90.06 158 B 1 
ATOM   2898 C CG2 . ILE   B 2 158 ? 23.402  -5.323  12.663  1.00 90.39 158 B 1 
ATOM   2899 C CD1 . ILE   B 2 158 ? 21.019  -7.349  13.020  1.00 86.60 158 B 1 
ATOM   2900 N N   . SER   B 2 159 ? 25.117  -4.719  15.913  1.00 91.26 159 B 1 
ATOM   2901 C CA  . SER   B 2 159 ? 25.801  -3.487  16.317  1.00 89.67 159 B 1 
ATOM   2902 C C   . SER   B 2 159 ? 27.261  -3.697  16.726  1.00 89.66 159 B 1 
ATOM   2903 O O   . SER   B 2 159 ? 28.079  -2.808  16.516  1.00 87.81 159 B 1 
ATOM   2904 C CB  . SER   B 2 159 ? 25.021  -2.787  17.430  1.00 87.14 159 B 1 
ATOM   2905 O OG  . SER   B 2 159 ? 25.194  -3.397  18.691  1.00 72.89 159 B 1 
ATOM   2906 N N   . GLU   B 2 160 ? 27.620  -4.873  17.250  1.00 91.09 160 B 1 
ATOM   2907 C CA  . GLU   B 2 160 ? 28.999  -5.226  17.624  1.00 90.22 160 B 1 
ATOM   2908 C C   . GLU   B 2 160 ? 29.956  -5.215  16.427  1.00 89.70 160 B 1 
ATOM   2909 O O   . GLU   B 2 160 ? 31.135  -4.900  16.577  1.00 87.29 160 B 1 
ATOM   2910 C CB  . GLU   B 2 160 ? 29.020  -6.610  18.280  1.00 89.42 160 B 1 
ATOM   2911 C CG  . GLU   B 2 160 ? 28.505  -6.578  19.724  1.00 80.77 160 B 1 
ATOM   2912 C CD  . GLU   B 2 160 ? 28.391  -7.969  20.368  1.00 74.35 160 B 1 
ATOM   2913 O OE1 . GLU   B 2 160 ? 27.854  -8.028  21.498  1.00 66.02 160 B 1 
ATOM   2914 O OE2 . GLU   B 2 160 ? 28.838  -8.961  19.749  1.00 67.32 160 B 1 
ATOM   2915 N N   . ARG   B 2 161 ? 29.445  -5.468  15.211  1.00 90.73 161 B 1 
ATOM   2916 C CA  . ARG   B 2 161 ? 30.217  -5.308  13.966  1.00 90.10 161 B 1 
ATOM   2917 C C   . ARG   B 2 161 ? 30.185  -3.887  13.401  1.00 89.99 161 B 1 
ATOM   2918 O O   . ARG   B 2 161 ? 30.608  -3.685  12.261  1.00 87.79 161 B 1 
ATOM   2919 C CB  . ARG   B 2 161 ? 29.782  -6.339  12.928  1.00 89.85 161 B 1 
ATOM   2920 C CG  . ARG   B 2 161 ? 30.208  -7.745  13.344  1.00 86.46 161 B 1 
ATOM   2921 C CD  . ARG   B 2 161 ? 30.247  -8.642  12.111  1.00 84.15 161 B 1 
ATOM   2922 N NE  . ARG   B 2 161 ? 30.679  -9.992  12.473  1.00 82.93 161 B 1 
ATOM   2923 C CZ  . ARG   B 2 161 ? 31.828  -10.598 12.240  1.00 81.84 161 B 1 
ATOM   2924 N NH1 . ARG   B 2 161 ? 32.782  -10.056 11.550  1.00 74.90 161 B 1 
ATOM   2925 N NH2 . ARG   B 2 161 ? 32.007  -11.785 12.728  1.00 76.75 161 B 1 
ATOM   2926 N N   . HIS   B 2 162 ? 29.713  -2.918  14.156  1.00 89.88 162 B 1 
ATOM   2927 C CA  . HIS   B 2 162 ? 29.551  -1.527  13.726  1.00 89.12 162 B 1 
ATOM   2928 C C   . HIS   B 2 162 ? 28.671  -1.356  12.476  1.00 88.80 162 B 1 
ATOM   2929 O O   . HIS   B 2 162 ? 28.786  -0.370  11.752  1.00 85.50 162 B 1 
ATOM   2930 C CB  . HIS   B 2 162 ? 30.919  -0.843  13.606  1.00 87.90 162 B 1 
ATOM   2931 C CG  . HIS   B 2 162 ? 31.735  -0.923  14.866  1.00 84.48 162 B 1 
ATOM   2932 N ND1 . HIS   B 2 162 ? 31.426  -0.316  16.063  1.00 72.51 162 B 1 
ATOM   2933 C CD2 . HIS   B 2 162 ? 32.898  -1.624  15.065  1.00 71.93 162 B 1 
ATOM   2934 C CE1 . HIS   B 2 162 ? 32.384  -0.637  16.953  1.00 71.69 162 B 1 
ATOM   2935 N NE2 . HIS   B 2 162 ? 33.297  -1.426  16.381  1.00 72.84 162 B 1 
ATOM   2936 N N   . VAL   B 2 163 ? 27.769  -2.303  12.219  1.00 89.88 163 B 1 
ATOM   2937 C CA  . VAL   B 2 163 ? 26.797  -2.230  11.127  1.00 89.92 163 B 1 
ATOM   2938 C C   . VAL   B 2 163 ? 25.537  -1.532  11.627  1.00 89.54 163 B 1 
ATOM   2939 O O   . VAL   B 2 163 ? 24.982  -1.887  12.666  1.00 88.08 163 B 1 
ATOM   2940 C CB  . VAL   B 2 163 ? 26.505  -3.620  10.543  1.00 89.56 163 B 1 
ATOM   2941 C CG1 . VAL   B 2 163 ? 25.466  -3.550  9.426   1.00 85.71 163 B 1 
ATOM   2942 C CG2 . VAL   B 2 163 ? 27.782  -4.241  9.953   1.00 85.61 163 B 1 
ATOM   2943 N N   . ASN   B 2 164 ? 25.077  -0.532  10.874  1.00 88.19 164 B 1 
ATOM   2944 C CA  . ASN   B 2 164 ? 23.844  0.183   11.185  1.00 87.03 164 B 1 
ATOM   2945 C C   . ASN   B 2 164 ? 22.624  -0.603  10.681  1.00 87.93 164 B 1 
ATOM   2946 O O   . ASN   B 2 164 ? 22.649  -1.184  9.598   1.00 86.71 164 B 1 
ATOM   2947 C CB  . ASN   B 2 164 ? 23.933  1.605   10.606  1.00 83.70 164 B 1 
ATOM   2948 C CG  . ASN   B 2 164 ? 22.869  2.549   11.144  1.00 75.94 164 B 1 
ATOM   2949 O OD1 . ASN   B 2 164 ? 22.099  2.235   12.030  1.00 68.44 164 B 1 
ATOM   2950 N ND2 . ASN   B 2 164 ? 22.806  3.752   10.615  1.00 66.76 164 B 1 
ATOM   2951 N N   . ILE   B 2 165 ? 21.557  -0.594  11.462  1.00 87.24 165 B 1 
ATOM   2952 C CA  . ILE   B 2 165 ? 20.261  -1.171  11.097  1.00 87.70 165 B 1 
ATOM   2953 C C   . ILE   B 2 165 ? 19.424  -0.065  10.446  1.00 87.30 165 B 1 
ATOM   2954 O O   . ILE   B 2 165 ? 19.052  0.906   11.102  1.00 85.94 165 B 1 
ATOM   2955 C CB  . ILE   B 2 165 ? 19.572  -1.811  12.322  1.00 87.67 165 B 1 
ATOM   2956 C CG1 . ILE   B 2 165 ? 20.417  -2.989  12.870  1.00 86.30 165 B 1 
ATOM   2957 C CG2 . ILE   B 2 165 ? 18.160  -2.298  11.948  1.00 85.96 165 B 1 
ATOM   2958 C CD1 . ILE   B 2 165 ? 19.960  -3.510  14.242  1.00 83.85 165 B 1 
ATOM   2959 N N   . ALA   B 2 166 ? 19.142  -0.209  9.152   1.00 86.54 166 B 1 
ATOM   2960 C CA  . ALA   B 2 166 ? 18.315  0.740   8.410   1.00 85.18 166 B 1 
ATOM   2961 C C   . ALA   B 2 166 ? 16.830  0.597   8.757   1.00 85.58 166 B 1 
ATOM   2962 O O   . ALA   B 2 166 ? 16.131  1.596   8.905   1.00 83.39 166 B 1 
ATOM   2963 C CB  . ALA   B 2 166 ? 18.555  0.532   6.912   1.00 83.02 166 B 1 
ATOM   2964 N N   . SER   B 2 167 ? 16.367  -0.640  8.910   1.00 87.06 167 B 1 
ATOM   2965 C CA  . SER   B 2 167 ? 15.020  -0.955  9.379   1.00 87.34 167 B 1 
ATOM   2966 C C   . SER   B 2 167 ? 14.986  -2.312  10.066  1.00 88.74 167 B 1 
ATOM   2967 O O   . SER   B 2 167 ? 15.843  -3.168  9.842   1.00 88.04 167 B 1 
ATOM   2968 C CB  . SER   B 2 167 ? 14.002  -0.906  8.230   1.00 84.75 167 B 1 
ATOM   2969 O OG  . SER   B 2 167 ? 14.203  -1.966  7.311   1.00 77.84 167 B 1 
ATOM   2970 N N   . VAL   B 2 168 ? 13.973  -2.507  10.901  1.00 88.36 168 B 1 
ATOM   2971 C CA  . VAL   B 2 168 ? 13.611  -3.818  11.440  1.00 88.92 168 B 1 
ATOM   2972 C C   . VAL   B 2 168 ? 12.097  -3.944  11.441  1.00 89.41 168 B 1 
ATOM   2973 O O   . VAL   B 2 168 ? 11.392  -3.025  11.853  1.00 88.36 168 B 1 
ATOM   2974 C CB  . VAL   B 2 168 ? 14.228  -4.067  12.824  1.00 87.58 168 B 1 
ATOM   2975 C CG1 . VAL   B 2 168 ? 13.826  -3.023  13.857  1.00 79.81 168 B 1 
ATOM   2976 C CG2 . VAL   B 2 168 ? 13.881  -5.462  13.365  1.00 79.79 168 B 1 
ATOM   2977 N N   . LEU   B 2 169 ? 11.606  -5.080  10.962  1.00 88.12 169 B 1 
ATOM   2978 C CA  . LEU   B 2 169 ? 10.187  -5.413  10.942  1.00 88.04 169 B 1 
ATOM   2979 C C   . LEU   B 2 169 ? 9.966   -6.685  11.758  1.00 88.87 169 B 1 
ATOM   2980 O O   . LEU   B 2 169 ? 10.734  -7.638  11.657  1.00 87.96 169 B 1 
ATOM   2981 C CB  . LEU   B 2 169 ? 9.706   -5.559  9.492   1.00 86.27 169 B 1 
ATOM   2982 C CG  . LEU   B 2 169 ? 9.920   -4.318  8.606   1.00 82.46 169 B 1 
ATOM   2983 C CD1 . LEU   B 2 169 ? 9.501   -4.632  7.172   1.00 77.98 169 B 1 
ATOM   2984 C CD2 . LEU   B 2 169 ? 9.120   -3.111  9.097   1.00 77.94 169 B 1 
ATOM   2985 N N   . VAL   B 2 170 ? 8.917   -6.690  12.571  1.00 87.67 170 B 1 
ATOM   2986 C CA  . VAL   B 2 170 ? 8.508   -7.846  13.375  1.00 86.82 170 B 1 
ATOM   2987 C C   . VAL   B 2 170 ? 7.246   -8.426  12.755  1.00 86.23 170 B 1 
ATOM   2988 O O   . VAL   B 2 170 ? 6.212   -7.762  12.725  1.00 84.84 170 B 1 
ATOM   2989 C CB  . VAL   B 2 170 ? 8.283   -7.476  14.851  1.00 85.89 170 B 1 
ATOM   2990 C CG1 . VAL   B 2 170 ? 7.998   -8.726  15.689  1.00 82.68 170 B 1 
ATOM   2991 C CG2 . VAL   B 2 170 ? 9.496   -6.760  15.460  1.00 83.41 170 B 1 
ATOM   2992 N N   . TYR   B 2 171 ? 7.322   -9.668  12.274  1.00 86.23 171 B 1 
ATOM   2993 C CA  . TYR   B 2 171 ? 6.182   -10.406 11.738  1.00 84.73 171 B 1 
ATOM   2994 C C   . TYR   B 2 171 ? 5.767   -11.515 12.703  1.00 85.04 171 B 1 
ATOM   2995 O O   . TYR   B 2 171 ? 6.623   -12.134 13.346  1.00 83.38 171 B 1 
ATOM   2996 C CB  . TYR   B 2 171 ? 6.521   -10.985 10.365  1.00 82.53 171 B 1 
ATOM   2997 C CG  . TYR   B 2 171 ? 6.677   -9.947  9.277   1.00 80.20 171 B 1 
ATOM   2998 C CD1 . TYR   B 2 171 ? 5.552   -9.509  8.554   1.00 75.10 171 B 1 
ATOM   2999 C CD2 . TYR   B 2 171 ? 7.949   -9.426  8.965   1.00 74.44 171 B 1 
ATOM   3000 C CE1 . TYR   B 2 171 ? 5.691   -8.567  7.522   1.00 70.98 171 B 1 
ATOM   3001 C CE2 . TYR   B 2 171 ? 8.098   -8.478  7.935   1.00 70.47 171 B 1 
ATOM   3002 C CZ  . TYR   B 2 171 ? 6.963   -8.054  7.213   1.00 71.05 171 B 1 
ATOM   3003 O OH  . TYR   B 2 171 ? 7.100   -7.135  6.209   1.00 68.59 171 B 1 
ATOM   3004 N N   . PRO   B 2 172 ? 4.458   -11.819 12.800  1.00 81.89 172 B 1 
ATOM   3005 C CA  . PRO   B 2 172 ? 4.021   -13.043 13.449  1.00 80.35 172 B 1 
ATOM   3006 C C   . PRO   B 2 172 ? 4.517   -14.258 12.651  1.00 81.20 172 B 1 
ATOM   3007 O O   . PRO   B 2 172 ? 4.502   -14.267 11.419  1.00 79.33 172 B 1 
ATOM   3008 C CB  . PRO   B 2 172 ? 2.494   -12.953 13.506  1.00 77.66 172 B 1 
ATOM   3009 C CG  . PRO   B 2 172 ? 2.140   -12.077 12.300  1.00 75.43 172 B 1 
ATOM   3010 C CD  . PRO   B 2 172 ? 3.330   -11.130 12.186  1.00 77.57 172 B 1 
ATOM   3011 N N   . ALA   B 2 173 ? 4.948   -15.296 13.354  1.00 82.38 173 B 1 
ATOM   3012 C CA  . ALA   B 2 173 ? 5.243   -16.595 12.765  1.00 82.04 173 B 1 
ATOM   3013 C C   . ALA   B 2 173 ? 3.979   -17.480 12.756  1.00 82.38 173 B 1 
ATOM   3014 O O   . ALA   B 2 173 ? 3.036   -17.211 13.501  1.00 79.46 173 B 1 
ATOM   3015 C CB  . ALA   B 2 173 ? 6.405   -17.232 13.539  1.00 80.33 173 B 1 
ATOM   3016 N N   . PRO   B 2 174 ? 3.949   -18.563 11.956  1.00 81.35 174 B 1 
ATOM   3017 C CA  . PRO   B 2 174 ? 2.854   -19.540 12.007  1.00 80.64 174 B 1 
ATOM   3018 C C   . PRO   B 2 174 ? 2.654   -20.157 13.398  1.00 82.97 174 B 1 
ATOM   3019 O O   . PRO   B 2 174 ? 1.522   -20.428 13.790  1.00 80.69 174 B 1 
ATOM   3020 C CB  . PRO   B 2 174 ? 3.224   -20.615 10.980  1.00 77.76 174 B 1 
ATOM   3021 C CG  . PRO   B 2 174 ? 4.125   -19.877 9.994   1.00 76.24 174 B 1 
ATOM   3022 C CD  . PRO   B 2 174 ? 4.874   -18.895 10.886  1.00 78.12 174 B 1 
ATOM   3023 N N   . ASP   B 2 175 ? 3.737   -20.358 14.153  1.00 85.77 175 B 1 
ATOM   3024 C CA  . ASP   B 2 175 ? 3.675   -20.726 15.569  1.00 87.35 175 B 1 
ATOM   3025 C C   . ASP   B 2 175 ? 3.551   -19.451 16.427  1.00 87.36 175 B 1 
ATOM   3026 O O   . ASP   B 2 175 ? 4.446   -18.605 16.399  1.00 85.90 175 B 1 
ATOM   3027 C CB  . ASP   B 2 175 ? 4.908   -21.564 15.955  1.00 87.26 175 B 1 
ATOM   3028 C CG  . ASP   B 2 175 ? 4.882   -22.085 17.403  1.00 86.57 175 B 1 
ATOM   3029 O OD1 . ASP   B 2 175 ? 4.069   -21.599 18.222  1.00 81.61 175 B 1 
ATOM   3030 O OD2 . ASP   B 2 175 ? 5.687   -22.989 17.707  1.00 82.48 175 B 1 
ATOM   3031 N N   . PRO   B 2 176 ? 2.471   -19.295 17.219  1.00 84.85 176 B 1 
ATOM   3032 C CA  . PRO   B 2 176 ? 2.280   -18.104 18.050  1.00 84.37 176 B 1 
ATOM   3033 C C   . PRO   B 2 176 ? 3.351   -17.918 19.137  1.00 85.52 176 B 1 
ATOM   3034 O O   . PRO   B 2 176 ? 3.470   -16.826 19.697  1.00 83.19 176 B 1 
ATOM   3035 C CB  . PRO   B 2 176 ? 0.880   -18.272 18.652  1.00 82.04 176 B 1 
ATOM   3036 C CG  . PRO   B 2 176 ? 0.677   -19.789 18.684  1.00 79.09 176 B 1 
ATOM   3037 C CD  . PRO   B 2 176 ? 1.384   -20.243 17.410  1.00 82.34 176 B 1 
ATOM   3038 N N   . ASN   B 2 177 ? 4.133   -18.952 19.441  1.00 88.14 177 B 1 
ATOM   3039 C CA  . ASN   B 2 177 ? 5.263   -18.866 20.371  1.00 88.82 177 B 1 
ATOM   3040 C C   . ASN   B 2 177 ? 6.549   -18.367 19.702  1.00 89.30 177 B 1 
ATOM   3041 O O   . ASN   B 2 177 ? 7.576   -18.221 20.369  1.00 87.20 177 B 1 
ATOM   3042 C CB  . ASN   B 2 177 ? 5.494   -20.232 21.032  1.00 88.33 177 B 1 
ATOM   3043 C CG  . ASN   B 2 177 ? 4.245   -20.757 21.705  1.00 84.67 177 B 1 
ATOM   3044 O OD1 . ASN   B 2 177 ? 3.696   -20.164 22.614  1.00 76.06 177 B 1 
ATOM   3045 N ND2 . ASN   B 2 177 ? 3.750   -21.889 21.250  1.00 74.18 177 B 1 
ATOM   3046 N N   . GLU   B 2 178 ? 6.519   -18.107 18.404  1.00 90.91 178 B 1 
ATOM   3047 C CA  . GLU   B 2 178 ? 7.646   -17.611 17.625  1.00 90.59 178 B 1 
ATOM   3048 C C   . GLU   B 2 178 ? 7.326   -16.255 16.979  1.00 89.78 178 B 1 
ATOM   3049 O O   . GLU   B 2 178 ? 6.173   -15.845 16.829  1.00 87.58 178 B 1 
ATOM   3050 C CB  . GLU   B 2 178 ? 8.080   -18.664 16.585  1.00 89.46 178 B 1 
ATOM   3051 C CG  . GLU   B 2 178 ? 8.572   -19.979 17.224  1.00 86.62 178 B 1 
ATOM   3052 C CD  . GLU   B 2 178 ? 9.109   -20.965 16.175  1.00 85.84 178 B 1 
ATOM   3053 O OE1 . GLU   B 2 178 ? 10.131  -21.638 16.432  1.00 78.05 178 B 1 
ATOM   3054 O OE2 . GLU   B 2 178 ? 8.577   -21.033 15.040  1.00 79.55 178 B 1 
ATOM   3055 N N   . LYS   B 2 179 ? 8.383   -15.544 16.588  1.00 89.25 179 B 1 
ATOM   3056 C CA  . LYS   B 2 179 ? 8.324   -14.319 15.792  1.00 88.65 179 B 1 
ATOM   3057 C C   . LYS   B 2 179 ? 9.405   -14.351 14.726  1.00 90.01 179 B 1 
ATOM   3058 O O   . LYS   B 2 179 ? 10.452  -14.972 14.910  1.00 88.98 179 B 1 
ATOM   3059 C CB  . LYS   B 2 179 ? 8.488   -13.074 16.683  1.00 85.23 179 B 1 
ATOM   3060 C CG  . LYS   B 2 179 ? 7.222   -12.749 17.485  1.00 77.46 179 B 1 
ATOM   3061 C CD  . LYS   B 2 179 ? 7.447   -11.525 18.376  1.00 75.09 179 B 1 
ATOM   3062 C CE  . LYS   B 2 179 ? 6.131   -11.124 19.039  1.00 66.87 179 B 1 
ATOM   3063 N NZ  . LYS   B 2 179 ? 6.324   -10.088 20.082  1.00 61.81 179 B 1 
ATOM   3064 N N   . ILE   B 2 180 ? 9.168   -13.622 13.646  1.00 90.05 180 B 1 
ATOM   3065 C CA  . ILE   B 2 180 ? 10.153  -13.389 12.595  1.00 89.68 180 B 1 
ATOM   3066 C C   . ILE   B 2 180 ? 10.639  -11.945 12.717  1.00 90.25 180 B 1 
ATOM   3067 O O   . ILE   B 2 180 ? 9.839   -11.012 12.753  1.00 89.35 180 B 1 
ATOM   3068 C CB  . ILE   B 2 180 ? 9.568   -13.728 11.211  1.00 88.13 180 B 1 
ATOM   3069 C CG1 . ILE   B 2 180 ? 9.166   -15.224 11.144  1.00 85.32 180 B 1 
ATOM   3070 C CG2 . ILE   B 2 180 ? 10.585  -13.390 10.111  1.00 84.89 180 B 1 
ATOM   3071 C CD1 . ILE   B 2 180 ? 8.330   -15.597 9.914   1.00 76.03 180 B 1 
ATOM   3072 N N   . LEU   B 2 181 ? 11.952  -11.766 12.784  1.00 91.02 181 B 1 
ATOM   3073 C CA  . LEU   B 2 181 ? 12.607  -10.461 12.754  1.00 91.35 181 B 1 
ATOM   3074 C C   . LEU   B 2 181 ? 13.295  -10.295 11.401  1.00 91.54 181 B 1 
ATOM   3075 O O   . LEU   B 2 181 ? 14.171  -11.087 11.054  1.00 90.82 181 B 1 
ATOM   3076 C CB  . LEU   B 2 181 ? 13.614  -10.323 13.908  1.00 91.23 181 B 1 
ATOM   3077 C CG  . LEU   B 2 181 ? 13.068  -10.593 15.323  1.00 89.90 181 B 1 
ATOM   3078 C CD1 . LEU   B 2 181 ? 14.185  -10.380 16.349  1.00 87.10 181 B 1 
ATOM   3079 C CD2 . LEU   B 2 181 ? 11.908  -9.671  15.685  1.00 87.19 181 B 1 
ATOM   3080 N N   . VAL   B 2 182 ? 12.924  -9.263  10.659  1.00 90.01 182 B 1 
ATOM   3081 C CA  . VAL   B 2 182 ? 13.532  -8.920  9.373   1.00 89.33 182 B 1 
ATOM   3082 C C   . VAL   B 2 182 ? 14.359  -7.656  9.550   1.00 90.05 182 B 1 
ATOM   3083 O O   . VAL   B 2 182 ? 13.814  -6.570  9.728   1.00 89.40 182 B 1 
ATOM   3084 C CB  . VAL   B 2 182 ? 12.478  -8.764  8.262   1.00 87.56 182 B 1 
ATOM   3085 C CG1 . VAL   B 2 182 ? 13.162  -8.538  6.912   1.00 83.45 182 B 1 
ATOM   3086 C CG2 . VAL   B 2 182 ? 11.591  -10.009 8.151   1.00 83.81 182 B 1 
ATOM   3087 N N   . PHE   B 2 183 ? 15.674  -7.796  9.512   1.00 90.84 183 B 1 
ATOM   3088 C CA  . PHE   B 2 183 ? 16.614  -6.686  9.577   1.00 91.18 183 B 1 
ATOM   3089 C C   . PHE   B 2 183 ? 17.050  -6.290  8.175   1.00 90.85 183 B 1 
ATOM   3090 O O   . PHE   B 2 183 ? 17.495  -7.129  7.393   1.00 89.90 183 B 1 
ATOM   3091 C CB  . PHE   B 2 183 ? 17.831  -7.066  10.423  1.00 91.63 183 B 1 
ATOM   3092 C CG  . PHE   B 2 183 ? 17.513  -7.337  11.877  1.00 92.07 183 B 1 
ATOM   3093 C CD1 . PHE   B 2 183 ? 17.463  -6.277  12.795  1.00 89.58 183 B 1 
ATOM   3094 C CD2 . PHE   B 2 183 ? 17.264  -8.649  12.320  1.00 89.67 183 B 1 
ATOM   3095 C CE1 . PHE   B 2 183 ? 17.176  -6.518  14.146  1.00 89.11 183 B 1 
ATOM   3096 C CE2 . PHE   B 2 183 ? 16.974  -8.899  13.671  1.00 89.14 183 B 1 
ATOM   3097 C CZ  . PHE   B 2 183 ? 16.932  -7.830  14.585  1.00 91.09 183 B 1 
ATOM   3098 N N   . ARG   B 2 184 ? 17.013  -4.993  7.876   1.00 90.43 184 B 1 
ATOM   3099 C CA  . ARG   B 2 184 ? 17.747  -4.416  6.756   1.00 89.92 184 B 1 
ATOM   3100 C C   . ARG   B 2 184 ? 18.980  -3.714  7.309   1.00 90.35 184 B 1 
ATOM   3101 O O   . ARG   B 2 184 ? 18.862  -2.775  8.093   1.00 89.15 184 B 1 
ATOM   3102 C CB  . ARG   B 2 184 ? 16.830  -3.519  5.928   1.00 88.48 184 B 1 
ATOM   3103 C CG  . ARG   B 2 184 ? 17.459  -3.248  4.556   1.00 79.11 184 B 1 
ATOM   3104 C CD  . ARG   B 2 184 ? 16.483  -2.471  3.679   1.00 74.43 184 B 1 
ATOM   3105 N NE  . ARG   B 2 184 ? 17.000  -2.349  2.306   1.00 68.03 184 B 1 
ATOM   3106 C CZ  . ARG   B 2 184 ? 16.721  -3.141  1.278   1.00 61.51 184 B 1 
ATOM   3107 N NH1 . ARG   B 2 184 ? 15.881  -4.132  1.371   1.00 55.23 184 B 1 
ATOM   3108 N NH2 . ARG   B 2 184 ? 17.299  -2.936  0.137   1.00 54.56 184 B 1 
ATOM   3109 N N   . VAL   B 2 185 ? 20.156  -4.208  6.932   1.00 90.18 185 B 1 
ATOM   3110 C CA  . VAL   B 2 185 ? 21.444  -3.785  7.489   1.00 90.80 185 B 1 
ATOM   3111 C C   . VAL   B 2 185 ? 22.275  -3.056  6.439   1.00 90.27 185 B 1 
ATOM   3112 O O   . VAL   B 2 185 ? 22.319  -3.458  5.279   1.00 88.91 185 B 1 
ATOM   3113 C CB  . VAL   B 2 185 ? 22.215  -4.968  8.106   1.00 90.95 185 B 1 
ATOM   3114 C CG1 . VAL   B 2 185 ? 21.471  -5.531  9.318   1.00 86.39 185 B 1 
ATOM   3115 C CG2 . VAL   B 2 185 ? 22.460  -6.125  7.122   1.00 86.18 185 B 1 
ATOM   3116 N N   . GLN   B 2 186 ? 22.958  -1.986  6.841   1.00 89.33 186 B 1 
ATOM   3117 C CA  . GLN   B 2 186 ? 23.771  -1.153  5.947   1.00 88.49 186 B 1 
ATOM   3118 C C   . GLN   B 2 186 ? 25.151  -1.779  5.677   1.00 88.62 186 B 1 
ATOM   3119 O O   . GLN   B 2 186 ? 26.195  -1.211  5.992   1.00 86.80 186 B 1 
ATOM   3120 C CB  . GLN   B 2 186 ? 23.842  0.282   6.486   1.00 86.52 186 B 1 
ATOM   3121 C CG  . GLN   B 2 186 ? 22.483  0.991   6.401   1.00 82.11 186 B 1 
ATOM   3122 C CD  . GLN   B 2 186 ? 22.528  2.435   6.900   1.00 77.93 186 B 1 
ATOM   3123 O OE1 . GLN   B 2 186 ? 23.338  2.826   7.723   1.00 70.29 186 B 1 
ATOM   3124 N NE2 . GLN   B 2 186 ? 21.635  3.278   6.436   1.00 67.87 186 B 1 
ATOM   3125 N N   . THR   B 2 187 ? 25.158  -2.973  5.100   1.00 89.68 187 B 1 
ATOM   3126 C CA  . THR   B 2 187 ? 26.349  -3.665  4.598   1.00 90.11 187 B 1 
ATOM   3127 C C   . THR   B 2 187 ? 25.992  -4.468  3.351   1.00 89.61 187 B 1 
ATOM   3128 O O   . THR   B 2 187 ? 24.922  -5.068  3.272   1.00 87.75 187 B 1 
ATOM   3129 C CB  . THR   B 2 187 ? 26.987  -4.566  5.667   1.00 89.28 187 B 1 
ATOM   3130 O OG1 . THR   B 2 187 ? 28.135  -5.194  5.125   1.00 82.30 187 B 1 
ATOM   3131 C CG2 . THR   B 2 187 ? 26.079  -5.682  6.189   1.00 81.93 187 B 1 
ATOM   3132 N N   . MET   B 2 188 ? 26.913  -4.508  2.378   1.00 90.07 188 B 1 
ATOM   3133 C CA  . MET   B 2 188 ? 26.749  -5.326  1.170   1.00 89.27 188 B 1 
ATOM   3134 C C   . MET   B 2 188 ? 27.173  -6.785  1.384   1.00 89.05 188 B 1 
ATOM   3135 O O   . MET   B 2 188 ? 26.868  -7.641  0.555   1.00 85.59 188 B 1 
ATOM   3136 C CB  . MET   B 2 188 ? 27.531  -4.696  0.008   1.00 87.44 188 B 1 
ATOM   3137 C CG  . MET   B 2 188 ? 27.009  -3.309  -0.384  1.00 81.14 188 B 1 
ATOM   3138 S SD  . MET   B 2 188 ? 25.246  -3.242  -0.849  1.00 72.80 188 B 1 
ATOM   3139 C CE  . MET   B 2 188 ? 25.259  -4.253  -2.354  1.00 62.56 188 B 1 
ATOM   3140 N N   . ASN   B 2 189 ? 27.863  -7.092  2.483   1.00 90.50 189 B 1 
ATOM   3141 C CA  . ASN   B 2 189 ? 28.292  -8.443  2.828   1.00 90.49 189 B 1 
ATOM   3142 C C   . ASN   B 2 189 ? 27.704  -8.866  4.186   1.00 90.97 189 B 1 
ATOM   3143 O O   . ASN   B 2 189 ? 28.327  -8.629  5.223   1.00 89.56 189 B 1 
ATOM   3144 C CB  . ASN   B 2 189 ? 29.827  -8.513  2.800   1.00 88.36 189 B 1 
ATOM   3145 C CG  . ASN   B 2 189 ? 30.322  -9.922  3.104   1.00 85.27 189 B 1 
ATOM   3146 O OD1 . ASN   B 2 189 ? 29.585  -10.893 3.090   1.00 78.92 189 B 1 
ATOM   3147 N ND2 . ASN   B 2 189 ? 31.598  -10.072 3.385   1.00 77.46 189 B 1 
ATOM   3148 N N   . PRO   B 2 190 ? 26.534  -9.517  4.209   1.00 90.92 190 B 1 
ATOM   3149 C CA  . PRO   B 2 190 ? 25.896  -9.929  5.460   1.00 91.00 190 B 1 
ATOM   3150 C C   . PRO   B 2 190 ? 26.489  -11.210 6.062   1.00 91.95 190 B 1 
ATOM   3151 O O   . PRO   B 2 190 ? 26.175  -11.549 7.197   1.00 90.66 190 B 1 
ATOM   3152 C CB  . PRO   B 2 190 ? 24.419  -10.094 5.091   1.00 88.78 190 B 1 
ATOM   3153 C CG  . PRO   B 2 190 ? 24.487  -10.610 3.649   1.00 86.39 190 B 1 
ATOM   3154 C CD  . PRO   B 2 190 ? 25.684  -9.847  3.073   1.00 88.20 190 B 1 
ATOM   3155 N N   . LEU   B 2 191 ? 27.356  -11.937 5.336   1.00 92.00 191 B 1 
ATOM   3156 C CA  . LEU   B 2 191 ? 27.869  -13.252 5.754   1.00 91.81 191 B 1 
ATOM   3157 C C   . LEU   B 2 191 ? 28.493  -13.281 7.163   1.00 92.57 191 B 1 
ATOM   3158 O O   . LEU   B 2 191 ? 28.214  -14.227 7.902   1.00 92.00 191 B 1 
ATOM   3159 C CB  . LEU   B 2 191 ? 28.886  -13.790 4.731   1.00 90.13 191 B 1 
ATOM   3160 C CG  . LEU   B 2 191 ? 28.280  -14.267 3.405   1.00 80.09 191 B 1 
ATOM   3161 C CD1 . LEU   B 2 191 ? 29.406  -14.570 2.415   1.00 74.04 191 B 1 
ATOM   3162 C CD2 . LEU   B 2 191 ? 27.463  -15.548 3.607   1.00 74.04 191 B 1 
ATOM   3163 N N   . PRO   B 2 192 ? 29.306  -12.295 7.573   1.00 92.61 192 B 1 
ATOM   3164 C CA  . PRO   B 2 192 ? 29.845  -12.271 8.934   1.00 92.53 192 B 1 
ATOM   3165 C C   . PRO   B 2 192 ? 28.745  -12.177 9.994   1.00 93.30 192 B 1 
ATOM   3166 O O   . PRO   B 2 192 ? 28.774  -12.926 10.968  1.00 92.62 192 B 1 
ATOM   3167 C CB  . PRO   B 2 192 ? 30.804  -11.080 8.979   1.00 91.39 192 B 1 
ATOM   3168 C CG  . PRO   B 2 192 ? 31.176  -10.850 7.517   1.00 89.73 192 B 1 
ATOM   3169 C CD  . PRO   B 2 192 ? 29.887  -11.221 6.793   1.00 92.21 192 B 1 
ATOM   3170 N N   . LEU   B 2 193 ? 27.737  -11.315 9.781   1.00 93.13 193 B 1 
ATOM   3171 C CA  . LEU   B 2 193 ? 26.599  -11.154 10.691  1.00 92.98 193 B 1 
ATOM   3172 C C   . LEU   B 2 193 ? 25.746  -12.422 10.781  1.00 93.47 193 B 1 
ATOM   3173 O O   . LEU   B 2 193 ? 25.344  -12.815 11.871  1.00 92.28 193 B 1 
ATOM   3174 C CB  . LEU   B 2 193 ? 25.715  -9.986  10.224  1.00 91.32 193 B 1 
ATOM   3175 C CG  . LEU   B 2 193 ? 26.352  -8.596  10.366  1.00 86.19 193 B 1 
ATOM   3176 C CD1 . LEU   B 2 193 ? 25.427  -7.560  9.731   1.00 82.32 193 B 1 
ATOM   3177 C CD2 . LEU   B 2 193 ? 26.561  -8.232  11.832  1.00 83.01 193 B 1 
ATOM   3178 N N   . ILE   B 2 194 ? 25.505  -13.089 9.649   1.00 93.70 194 B 1 
ATOM   3179 C CA  . ILE   B 2 194 ? 24.758  -14.357 9.610   1.00 93.14 194 B 1 
ATOM   3180 C C   . ILE   B 2 194 ? 25.466  -15.413 10.464  1.00 93.43 194 B 1 
ATOM   3181 O O   . ILE   B 2 194 ? 24.821  -16.092 11.258  1.00 93.04 194 B 1 
ATOM   3182 C CB  . ILE   B 2 194 ? 24.576  -14.826 8.152   1.00 92.10 194 B 1 
ATOM   3183 C CG1 . ILE   B 2 194 ? 23.649  -13.852 7.395   1.00 89.52 194 B 1 
ATOM   3184 C CG2 . ILE   B 2 194 ? 24.003  -16.254 8.087   1.00 89.81 194 B 1 
ATOM   3185 C CD1 . ILE   B 2 194 ? 23.749  -13.992 5.872   1.00 82.58 194 B 1 
ATOM   3186 N N   . ARG   B 2 195 ? 26.801  -15.524 10.352  1.00 93.69 195 B 1 
ATOM   3187 C CA  . ARG   B 2 195 ? 27.591  -16.457 11.169  1.00 93.28 195 B 1 
ATOM   3188 C C   . ARG   B 2 195 ? 27.505  -16.129 12.655  1.00 93.69 195 B 1 
ATOM   3189 O O   . ARG   B 2 195 ? 27.330  -17.043 13.453  1.00 93.09 195 B 1 
ATOM   3190 C CB  . ARG   B 2 195 ? 29.056  -16.453 10.718  1.00 92.65 195 B 1 
ATOM   3191 C CG  . ARG   B 2 195 ? 29.235  -17.147 9.363   1.00 82.05 195 B 1 
ATOM   3192 C CD  . ARG   B 2 195 ? 30.699  -17.040 8.942   1.00 78.00 195 B 1 
ATOM   3193 N NE  . ARG   B 2 195 ? 30.918  -17.654 7.624   1.00 68.51 195 B 1 
ATOM   3194 C CZ  . ARG   B 2 195 ? 32.059  -17.675 6.958   1.00 60.38 195 B 1 
ATOM   3195 N NH1 . ARG   B 2 195 ? 33.151  -17.146 7.447   1.00 54.27 195 B 1 
ATOM   3196 N NH2 . ARG   B 2 195 ? 32.119  -18.233 5.781   1.00 53.06 195 B 1 
ATOM   3197 N N   . ASP   B 2 196 ? 27.594  -14.861 13.031  1.00 93.88 196 B 1 
ATOM   3198 C CA  . ASP   B 2 196 ? 27.489  -14.456 14.438  1.00 93.61 196 B 1 
ATOM   3199 C C   . ASP   B 2 196 ? 26.102  -14.777 15.012  1.00 93.86 196 B 1 
ATOM   3200 O O   . ASP   B 2 196 ? 25.995  -15.313 16.115  1.00 92.60 196 B 1 
ATOM   3201 C CB  . ASP   B 2 196 ? 27.776  -12.960 14.586  1.00 92.94 196 B 1 
ATOM   3202 C CG  . ASP   B 2 196 ? 29.202  -12.536 14.238  1.00 90.98 196 B 1 
ATOM   3203 O OD1 . ASP   B 2 196 ? 30.107  -13.373 14.033  1.00 86.76 196 B 1 
ATOM   3204 O OD2 . ASP   B 2 196 ? 29.408  -11.309 14.123  1.00 86.81 196 B 1 
ATOM   3205 N N   . LEU   B 2 197 ? 25.036  -14.519 14.246  1.00 93.97 197 B 1 
ATOM   3206 C CA  . LEU   B 2 197 ? 23.664  -14.862 14.634  1.00 93.64 197 B 1 
ATOM   3207 C C   . LEU   B 2 197 ? 23.484  -16.380 14.793  1.00 93.60 197 B 1 
ATOM   3208 O O   . LEU   B 2 197 ? 22.934  -16.833 15.796  1.00 92.83 197 B 1 
ATOM   3209 C CB  . LEU   B 2 197 ? 22.681  -14.298 13.593  1.00 93.53 197 B 1 
ATOM   3210 C CG  . LEU   B 2 197 ? 22.529  -12.763 13.632  1.00 92.45 197 B 1 
ATOM   3211 C CD1 . LEU   B 2 197 ? 21.799  -12.277 12.382  1.00 90.11 197 B 1 
ATOM   3212 C CD2 . LEU   B 2 197 ? 21.732  -12.304 14.852  1.00 89.49 197 B 1 
ATOM   3213 N N   . GLN   B 2 198 ? 24.003  -17.180 13.861  1.00 93.44 198 B 1 
ATOM   3214 C CA  . GLN   B 2 198 ? 23.964  -18.644 13.951  1.00 92.82 198 B 1 
ATOM   3215 C C   . GLN   B 2 198 ? 24.768  -19.167 15.147  1.00 93.05 198 B 1 
ATOM   3216 O O   . GLN   B 2 198 ? 24.287  -20.031 15.879  1.00 92.13 198 B 1 
ATOM   3217 C CB  . GLN   B 2 198 ? 24.496  -19.251 12.649  1.00 91.74 198 B 1 
ATOM   3218 C CG  . GLN   B 2 198 ? 23.486  -19.116 11.506  1.00 88.02 198 B 1 
ATOM   3219 C CD  . GLN   B 2 198 ? 24.032  -19.662 10.194  1.00 86.71 198 B 1 
ATOM   3220 O OE1 . GLN   B 2 198 ? 25.209  -19.577 9.884   1.00 80.24 198 B 1 
ATOM   3221 N NE2 . GLN   B 2 198 ? 23.180  -20.245 9.380   1.00 78.17 198 B 1 
ATOM   3222 N N   . ASN   B 2 199 ? 25.954  -18.616 15.396  1.00 93.24 199 B 1 
ATOM   3223 C CA  . ASN   B 2 199 ? 26.779  -18.978 16.552  1.00 92.93 199 B 1 
ATOM   3224 C C   . ASN   B 2 199 ? 26.097  -18.630 17.881  1.00 92.61 199 B 1 
ATOM   3225 O O   . ASN   B 2 199 ? 26.284  -19.336 18.869  1.00 90.68 199 B 1 
ATOM   3226 C CB  . ASN   B 2 199 ? 28.134  -18.261 16.448  1.00 92.52 199 B 1 
ATOM   3227 C CG  . ASN   B 2 199 ? 29.045  -18.810 15.360  1.00 87.82 199 B 1 
ATOM   3228 O OD1 . ASN   B 2 199 ? 28.916  -19.915 14.878  1.00 81.45 199 B 1 
ATOM   3229 N ND2 . ASN   B 2 199 ? 30.043  -18.040 14.979  1.00 80.15 199 B 1 
ATOM   3230 N N   . ALA   B 2 200 ? 25.278  -17.582 17.907  1.00 92.45 200 B 1 
ATOM   3231 C CA  . ALA   B 2 200 ? 24.448  -17.222 19.059  1.00 91.45 200 B 1 
ATOM   3232 C C   . ALA   B 2 200 ? 23.159  -18.067 19.185  1.00 91.28 200 B 1 
ATOM   3233 O O   . ALA   B 2 200 ? 22.389  -17.867 20.122  1.00 88.88 200 B 1 
ATOM   3234 C CB  . ALA   B 2 200 ? 24.153  -15.721 18.993  1.00 90.73 200 B 1 
ATOM   3235 N N   . GLY   B 2 201 ? 22.920  -19.008 18.265  1.00 91.32 201 B 1 
ATOM   3236 C CA  . GLY   B 2 201 ? 21.786  -19.939 18.292  1.00 90.71 201 B 1 
ATOM   3237 C C   . GLY   B 2 201 ? 20.531  -19.454 17.561  1.00 91.27 201 B 1 
ATOM   3238 O O   . GLY   B 2 201 ? 19.487  -20.096 17.674  1.00 88.64 201 B 1 
ATOM   3239 N N   . TYR   B 2 202 ? 20.600  -18.354 16.812  1.00 92.02 202 B 1 
ATOM   3240 C CA  . TYR   B 2 202 ? 19.461  -17.875 16.027  1.00 91.95 202 B 1 
ATOM   3241 C C   . TYR   B 2 202 ? 19.268  -18.700 14.751  1.00 92.07 202 B 1 
ATOM   3242 O O   . TYR   B 2 202 ? 20.218  -19.002 14.028  1.00 90.48 202 B 1 
ATOM   3243 C CB  . TYR   B 2 202 ? 19.613  -16.394 15.682  1.00 91.33 202 B 1 
ATOM   3244 C CG  . TYR   B 2 202 ? 19.522  -15.484 16.884  1.00 91.27 202 B 1 
ATOM   3245 C CD1 . TYR   B 2 202 ? 18.266  -15.136 17.415  1.00 87.19 202 B 1 
ATOM   3246 C CD2 . TYR   B 2 202 ? 20.691  -14.991 17.497  1.00 87.57 202 B 1 
ATOM   3247 C CE1 . TYR   B 2 202 ? 18.173  -14.307 18.541  1.00 85.88 202 B 1 
ATOM   3248 C CE2 . TYR   B 2 202 ? 20.608  -14.164 18.630  1.00 85.74 202 B 1 
ATOM   3249 C CZ  . TYR   B 2 202 ? 19.344  -13.824 19.149  1.00 87.44 202 B 1 
ATOM   3250 O OH  . TYR   B 2 202 ? 19.265  -13.020 20.253  1.00 85.39 202 B 1 
ATOM   3251 N N   . HIS   B 2 203 ? 17.999  -19.007 14.443  1.00 92.58 203 B 1 
ATOM   3252 C CA  . HIS   B 2 203 ? 17.623  -19.648 13.187  1.00 92.19 203 B 1 
ATOM   3253 C C   . HIS   B 2 203 ? 17.503  -18.594 12.076  1.00 92.27 203 B 1 
ATOM   3254 O O   . HIS   B 2 203 ? 16.559  -17.807 12.064  1.00 90.39 203 B 1 
ATOM   3255 C CB  . HIS   B 2 203 ? 16.325  -20.436 13.392  1.00 90.54 203 B 1 
ATOM   3256 C CG  . HIS   B 2 203 ? 16.019  -21.348 12.242  1.00 84.13 203 B 1 
ATOM   3257 N ND1 . HIS   B 2 203 ? 16.337  -22.691 12.174  1.00 71.78 203 B 1 
ATOM   3258 C CD2 . HIS   B 2 203 ? 15.400  -21.026 11.065  1.00 71.23 203 B 1 
ATOM   3259 C CE1 . HIS   B 2 203 ? 15.918  -23.160 10.992  1.00 69.78 203 B 1 
ATOM   3260 N NE2 . HIS   B 2 203 ? 15.341  -22.176 10.288  1.00 71.42 203 B 1 
ATOM   3261 N N   . VAL   B 2 204 ? 18.444  -18.586 11.137  1.00 91.70 204 B 1 
ATOM   3262 C CA  . VAL   B 2 204 ? 18.433  -17.667 9.990   1.00 91.48 204 B 1 
ATOM   3263 C C   . VAL   B 2 204 ? 17.580  -18.263 8.870   1.00 90.50 204 B 1 
ATOM   3264 O O   . VAL   B 2 204 ? 17.875  -19.350 8.375   1.00 88.21 204 B 1 
ATOM   3265 C CB  . VAL   B 2 204 ? 19.860  -17.331 9.515   1.00 90.93 204 B 1 
ATOM   3266 C CG1 . VAL   B 2 204 ? 19.841  -16.330 8.356   1.00 87.34 204 B 1 
ATOM   3267 C CG2 . VAL   B 2 204 ? 20.689  -16.712 10.651  1.00 87.72 204 B 1 
ATOM   3268 N N   . LEU   B 2 205 ? 16.529  -17.547 8.471   1.00 88.66 205 B 1 
ATOM   3269 C CA  . LEU   B 2 205 ? 15.622  -17.921 7.377   1.00 86.46 205 B 1 
ATOM   3270 C C   . LEU   B 2 205 ? 16.073  -17.338 6.035   1.00 85.43 205 B 1 
ATOM   3271 O O   . LEU   B 2 205 ? 15.918  -17.973 4.991   1.00 81.22 205 B 1 
ATOM   3272 C CB  . LEU   B 2 205 ? 14.199  -17.425 7.699   1.00 84.69 205 B 1 
ATOM   3273 C CG  . LEU   B 2 205 ? 13.560  -17.981 8.984   1.00 82.68 205 B 1 
ATOM   3274 C CD1 . LEU   B 2 205 ? 12.184  -17.341 9.178   1.00 77.93 205 B 1 
ATOM   3275 C CD2 . LEU   B 2 205 ? 13.382  -19.497 8.922   1.00 77.54 205 B 1 
ATOM   3276 N N   . TRP   B 2 206 ? 16.624  -16.124 6.060   1.00 82.28 206 B 1 
ATOM   3277 C CA  . TRP   B 2 206 ? 17.102  -15.414 4.870   1.00 81.13 206 B 1 
ATOM   3278 C C   . TRP   B 2 206 ? 18.389  -14.639 5.186   1.00 80.28 206 B 1 
ATOM   3279 O O   . TRP   B 2 206 ? 18.478  -14.021 6.244   1.00 74.90 206 B 1 
ATOM   3280 C CB  . TRP   B 2 206 ? 16.018  -14.454 4.375   1.00 77.39 206 B 1 
ATOM   3281 C CG  . TRP   B 2 206 ? 16.356  -13.788 3.080   1.00 73.71 206 B 1 
ATOM   3282 C CD1 . TRP   B 2 206 ? 16.972  -12.593 2.943   1.00 65.94 206 B 1 
ATOM   3283 C CD2 . TRP   B 2 206 ? 16.173  -14.312 1.727   1.00 69.72 206 B 1 
ATOM   3284 N NE1 . TRP   B 2 206 ? 17.187  -12.332 1.592   1.00 63.68 206 B 1 
ATOM   3285 C CE2 . TRP   B 2 206 ? 16.711  -13.368 0.816   1.00 66.37 206 B 1 
ATOM   3286 C CE3 . TRP   B 2 206 ? 15.613  -15.494 1.197   1.00 63.11 206 B 1 
ATOM   3287 C CZ2 . TRP   B 2 206 ? 16.708  -13.588 -0.583  1.00 64.20 206 B 1 
ATOM   3288 C CZ3 . TRP   B 2 206 ? 15.597  -15.711 -0.197  1.00 58.15 206 B 1 
ATOM   3289 C CH2 . TRP   B 2 206 ? 16.147  -14.767 -1.072  1.00 59.13 206 B 1 
ATOM   3290 N N   . PRO   B 2 207 ? 19.364  -14.594 4.236   1.00 78.46 207 B 1 
ATOM   3291 C CA  . PRO   B 2 207 ? 19.366  -15.316 2.965   1.00 76.66 207 B 1 
ATOM   3292 C C   . PRO   B 2 207 ? 19.584  -16.819 3.171   1.00 76.42 207 B 1 
ATOM   3293 O O   . PRO   B 2 207 ? 20.418  -17.229 3.980   1.00 70.05 207 B 1 
ATOM   3294 C CB  . PRO   B 2 207 ? 20.482  -14.674 2.140   1.00 69.46 207 B 1 
ATOM   3295 C CG  . PRO   B 2 207 ? 21.470  -14.195 3.199   1.00 66.84 207 B 1 
ATOM   3296 C CD  . PRO   B 2 207 ? 20.576  -13.803 4.368   1.00 71.17 207 B 1 
ATOM   3297 N N   . ASN   B 2 208 ? 18.855  -17.635 2.415   1.00 72.17 208 B 1 
ATOM   3298 C CA  . ASN   B 2 208 ? 19.002  -19.089 2.446   1.00 69.59 208 B 1 
ATOM   3299 C C   . ASN   B 2 208 ? 20.205  -19.511 1.588   1.00 68.25 208 B 1 
ATOM   3300 O O   . ASN   B 2 208 ? 20.069  -20.029 0.483   1.00 62.61 208 B 1 
ATOM   3301 C CB  . ASN   B 2 208 ? 17.664  -19.748 2.057   1.00 63.46 208 B 1 
ATOM   3302 C CG  . ASN   B 2 208 ? 17.576  -21.185 2.541   1.00 56.42 208 B 1 
ATOM   3303 O OD1 . ASN   B 2 208 ? 18.465  -21.719 3.171   1.00 50.85 208 B 1 
ATOM   3304 N ND2 . ASN   B 2 208 ? 16.473  -21.845 2.280   1.00 50.17 208 B 1 
ATOM   3305 N N   . LEU   B 2 209 ? 21.411  -19.207 2.082   1.00 66.11 209 B 1 
ATOM   3306 C CA  . LEU   B 2 209 ? 22.652  -19.490 1.369   1.00 63.73 209 B 1 
ATOM   3307 C C   . LEU   B 2 209 ? 23.005  -20.977 1.495   1.00 62.68 209 B 1 
ATOM   3308 O O   . LEU   B 2 209 ? 23.064  -21.506 2.609   1.00 56.71 209 B 1 
ATOM   3309 C CB  . LEU   B 2 209 ? 23.784  -18.589 1.880   1.00 58.43 209 B 1 
ATOM   3310 C CG  . LEU   B 2 209 ? 23.654  -17.125 1.422   1.00 53.22 209 B 1 
ATOM   3311 C CD1 . LEU   B 2 209 ? 24.641  -16.255 2.195   1.00 49.13 209 B 1 
ATOM   3312 C CD2 . LEU   B 2 209 ? 23.956  -16.957 -0.073  1.00 50.19 209 B 1 
ATOM   3313 N N   . PRO   B 2 210 ? 23.307  -21.661 0.362   1.00 55.32 210 B 1 
ATOM   3314 C CA  . PRO   B 2 210 ? 23.726  -23.055 0.377   1.00 53.29 210 B 1 
ATOM   3315 C C   . PRO   B 2 210 ? 24.942  -23.256 1.286   1.00 54.18 210 B 1 
ATOM   3316 O O   . PRO   B 2 210 ? 25.925  -22.519 1.196   1.00 50.39 210 B 1 
ATOM   3317 C CB  . PRO   B 2 210 ? 24.048  -23.427 -1.077  1.00 48.36 210 B 1 
ATOM   3318 C CG  . PRO   B 2 210 ? 23.482  -22.294 -1.925  1.00 47.69 210 B 1 
ATOM   3319 C CD  . PRO   B 2 210 ? 23.305  -21.117 -0.978  1.00 51.89 210 B 1 
ATOM   3320 N N   . GLY   B 2 211 ? 24.880  -24.267 2.158   1.00 51.58 211 B 1 
ATOM   3321 C CA  . GLY   B 2 211 ? 25.963  -24.610 3.090   1.00 48.96 211 B 1 
ATOM   3322 C C   . GLY   B 2 211 ? 26.067  -23.731 4.344   1.00 49.39 211 B 1 
ATOM   3323 O O   . GLY   B 2 211 ? 26.920  -23.999 5.189   1.00 45.81 211 B 1 
ATOM   3324 N N   . VAL   B 2 212 ? 25.224  -22.713 4.491   1.00 55.17 212 B 1 
ATOM   3325 C CA  . VAL   B 2 212 ? 25.147  -21.899 5.719   1.00 53.39 212 B 1 
ATOM   3326 C C   . VAL   B 2 212 ? 23.951  -22.328 6.575   1.00 52.13 212 B 1 
ATOM   3327 O O   . VAL   B 2 212 ? 24.089  -22.505 7.781   1.00 48.80 212 B 1 
ATOM   3328 C CB  . VAL   B 2 212 ? 25.116  -20.389 5.391   1.00 51.13 212 B 1 
ATOM   3329 C CG1 . VAL   B 2 212 ? 25.153  -19.546 6.661   1.00 47.54 212 B 1 
ATOM   3330 C CG2 . VAL   B 2 212 ? 26.319  -19.971 4.537   1.00 48.73 212 B 1 
ATOM   3331 N N   . THR   B 2 213 ? 22.799  -22.554 5.954   1.00 50.72 213 B 1 
ATOM   3332 C CA  . THR   B 2 213 ? 21.572  -23.047 6.607   1.00 48.36 213 B 1 
ATOM   3333 C C   . THR   B 2 213 ? 21.460  -24.574 6.527   1.00 46.69 213 B 1 
ATOM   3334 O O   . THR   B 2 213 ? 20.456  -25.105 6.062   1.00 43.44 213 B 1 
ATOM   3335 C CB  . THR   B 2 213 ? 20.324  -22.387 6.007   1.00 45.60 213 B 1 
ATOM   3336 O OG1 . THR   B 2 213 ? 20.328  -22.597 4.620   1.00 42.72 213 B 1 
ATOM   3337 C CG2 . THR   B 2 213 ? 20.292  -20.878 6.265   1.00 42.37 213 B 1 
ATOM   3338 N N   . SER   B 2 214 ? 22.506  -25.286 6.889   1.00 38.87 214 B 1 
ATOM   3339 C CA  . SER   B 2 214 ? 22.471  -26.744 7.052   1.00 36.91 214 B 1 
ATOM   3340 C C   . SER   B 2 214 ? 21.828  -27.138 8.370   1.00 35.22 214 B 1 
ATOM   3341 O O   . SER   B 2 214 ? 22.177  -26.511 9.392   1.00 31.77 214 B 1 
ATOM   3342 C CB  . SER   B 2 214 ? 23.881  -27.327 6.997   1.00 34.01 214 B 1 
ATOM   3343 O OG  . SER   B 2 214 ? 24.614  -26.776 8.061   1.00 32.21 214 B 1 
ATOM   3344 O OXT . SER   B 2 214 ? 20.994  -28.108 8.331   1.00 30.38 214 B 1 
HETATM 3345 C C1  . LIG_C C 3 .   ? -8.606  -14.167 -5.954  1.00 73.88 1   C 1 
HETATM 3346 N N1  . LIG_C C 3 .   ? -8.809  -13.904 -7.242  1.00 73.11 1   C 1 
HETATM 3347 C C2  . LIG_C C 3 .   ? -8.851  -12.627 -7.684  1.00 69.16 1   C 1 
HETATM 3348 C C3  . LIG_C C 3 .   ? -8.683  -11.582 -6.762  1.00 64.14 1   C 1 
HETATM 3349 C C4  . LIG_C C 3 .   ? -8.463  -11.922 -5.434  1.00 61.39 1   C 1 
HETATM 3350 N N2  . LIG_C C 3 .   ? -8.436  -13.217 -5.028  1.00 65.39 1   C 1 
HETATM 3351 N N3  . LIG_C C 3 .   ? -8.322  -10.764 -4.756  1.00 60.19 1   C 1 
HETATM 3352 C C5  . LIG_C C 3 .   ? -8.457  -9.743  -5.623  1.00 71.73 1   C 1 
HETATM 3353 N N4  . LIG_C C 3 .   ? -8.679  -10.216 -6.859  1.00 66.56 1   C 1 
HETATM 3354 C C6  . LIG_C C 3 .   ? -8.086  -10.657 -3.345  1.00 65.43 1   C 1 
HETATM 3355 C C7  . LIG_C C 3 .   ? -6.933  -9.773  -3.003  1.00 61.82 1   C 1 
HETATM 3356 C C8  . LIG_C C 3 .   ? -7.349  -9.200  -1.689  1.00 60.98 1   C 1 
HETATM 3357 C C9  . LIG_C C 3 .   ? -8.853  -9.122  -1.798  1.00 62.94 1   C 1 
HETATM 3358 O O1  . LIG_C C 3 .   ? -9.220  -10.082 -2.754  1.00 58.87 1   C 1 
HETATM 3359 C C10 . LIG_C C 3 .   ? -9.335  -7.743  -2.196  1.00 64.94 1   C 1 
HETATM 3360 O O2  . LIG_C C 3 .   ? -8.895  -7.469  -3.528  1.00 61.87 1   C 1 
HETATM 3361 P P1  . LIG_C C 3 .   ? -9.108  -6.033  -4.206  1.00 71.48 1   C 1 
HETATM 3362 O O3  . LIG_C C 3 .   ? -10.549 -5.655  -3.980  1.00 73.61 1   C 1 
HETATM 3363 O O4  . LIG_C C 3 .   ? -8.181  -5.088  -3.528  1.00 71.30 1   C 1 
HETATM 3364 O O5  . LIG_C C 3 .   ? -8.785  -6.217  -5.659  1.00 69.07 1   C 1 
HETATM 3365 O O6  . LIG_C C 3 .   ? -7.038  -10.093 -0.631  1.00 58.95 1   C 1 
HETATM 3366 O O7  . LIG_C C 3 .   ? -5.710  -10.498 -2.953  1.00 57.37 1   C 1 
HETATM 3367 N N5  . LIG_C C 3 .   ? -9.058  -12.375 -8.998  1.00 75.90 1   C 1 
HETATM 3368 C C1  . LIG_D D 4 .   ? -16.960 7.649   2.842   1.00 67.84 1   D 1 
HETATM 3369 N N1  . LIG_D D 4 .   ? -15.885 8.091   3.484   1.00 65.74 1   D 1 
HETATM 3370 C C2  . LIG_D D 4 .   ? -14.677 8.082   2.867   1.00 66.08 1   D 1 
HETATM 3371 C C3  . LIG_D D 4 .   ? -14.566 7.587   1.551   1.00 58.80 1   D 1 
HETATM 3372 C C4  . LIG_D D 4 .   ? -15.732 7.135   0.938   1.00 59.09 1   D 1 
HETATM 3373 N N2  . LIG_D D 4 .   ? -16.930 7.165   1.584   1.00 57.87 1   D 1 
HETATM 3374 N N3  . LIG_D D 4 .   ? -15.380 6.718   -0.309  1.00 57.66 1   D 1 
HETATM 3375 C C5  . LIG_D D 4 .   ? -14.053 6.883   -0.461  1.00 68.36 1   D 1 
HETATM 3376 N N4  . LIG_D D 4 .   ? -13.520 7.419   0.667   1.00 58.39 1   D 1 
HETATM 3377 C C6  . LIG_D D 4 .   ? -16.303 6.173   -1.273  1.00 61.86 1   D 1 
HETATM 3378 C C7  . LIG_D D 4 .   ? -16.184 6.755   -2.653  1.00 57.29 1   D 1 
HETATM 3379 C C8  . LIG_D D 4 .   ? -16.548 5.616   -3.542  1.00 58.96 1   D 1 
HETATM 3380 C C9  . LIG_D D 4 .   ? -16.140 4.404   -2.750  1.00 62.23 1   D 1 
HETATM 3381 O O1  . LIG_D D 4 .   ? -16.046 4.802   -1.391  1.00 54.50 1   D 1 
HETATM 3382 C C10 . LIG_D D 4 .   ? -14.815 3.831   -3.210  1.00 66.45 1   D 1 
HETATM 3383 O O2  . LIG_D D 4 .   ? -13.818 4.836   -3.089  1.00 61.33 1   D 1 
HETATM 3384 P P1  . LIG_D D 4 .   ? -12.317 4.543   -3.533  1.00 70.72 1   D 1 
HETATM 3385 O O3  . LIG_D D 4 .   ? -11.565 5.810   -3.261  1.00 69.20 1   D 1 
HETATM 3386 O O4  . LIG_D D 4 .   ? -11.843 3.400   -2.692  1.00 66.84 1   D 1 
HETATM 3387 O O5  . LIG_D D 4 .   ? -12.356 4.203   -4.998  1.00 67.41 1   D 1 
HETATM 3388 O O6  . LIG_D D 4 .   ? -17.953 5.549   -3.759  1.00 60.19 1   D 1 
HETATM 3389 O O7  . LIG_D D 4 .   ? -17.032 7.880   -2.844  1.00 59.75 1   D 1 
HETATM 3390 N N5  . LIG_D D 4 .   ? -13.600 8.549   3.539   1.00 69.24 1   D 1 
HETATM 3391 C C1  . LIG_E E 5 .   ? -4.516  17.297  -2.590  1.00 69.13 1   E 1 
HETATM 3392 N N1  . LIG_E E 5 .   ? -5.829  17.374  -2.872  1.00 68.77 1   E 1 
HETATM 3393 C C2  . LIG_E E 5 .   ? -6.518  16.266  -3.232  1.00 69.25 1   E 1 
HETATM 3394 C C3  . LIG_E E 5 .   ? -5.842  15.036  -3.314  1.00 60.87 1   E 1 
HETATM 3395 C C4  . LIG_E E 5 .   ? -4.479  15.030  -3.011  1.00 56.23 1   E 1 
HETATM 3396 N N2  . LIG_E E 5 .   ? -3.811  16.153  -2.651  1.00 61.41 1   E 1 
HETATM 3397 N N3  . LIG_E E 5 .   ? -4.069  13.759  -3.153  1.00 60.19 1   E 1 
HETATM 3398 C C5  . LIG_E E 5 .   ? -5.113  13.000  -3.529  1.00 68.30 1   E 1 
HETATM 3399 N N4  . LIG_E E 5 .   ? -6.220  13.753  -3.633  1.00 68.74 1   E 1 
HETATM 3400 C C6  . LIG_E E 5 .   ? -2.720  13.314  -2.950  1.00 61.61 1   E 1 
HETATM 3401 C C7  . LIG_E E 5 .   ? -2.633  12.105  -2.073  1.00 57.29 1   E 1 
HETATM 3402 C C8  . LIG_E E 5 .   ? -1.439  11.384  -2.624  1.00 58.44 1   E 1 
HETATM 3403 C C9  . LIG_E E 5 .   ? -1.457  11.731  -4.095  1.00 61.58 1   E 1 
HETATM 3404 O O1  . LIG_E E 5 .   ? -2.184  12.951  -4.205  1.00 57.18 1   E 1 
HETATM 3405 C C10 . LIG_E E 5 .   ? -2.078  10.625  -4.938  1.00 66.81 1   E 1 
HETATM 3406 O O2  . LIG_E E 5 .   ? -3.461  10.538  -4.632  1.00 61.92 1   E 1 
HETATM 3407 P P1  . LIG_E E 5 .   ? -4.410  9.419   -5.257  1.00 78.27 1   E 1 
HETATM 3408 O O3  . LIG_E E 5 .   ? -3.844  8.937   -6.554  1.00 74.02 1   E 1 
HETATM 3409 O O4  . LIG_E E 5 .   ? -5.799  9.940   -5.305  1.00 72.11 1   E 1 
HETATM 3410 O O5  . LIG_E E 5 .   ? -4.303  8.279   -4.162  1.00 73.45 1   E 1 
HETATM 3411 P P2  . LIG_E E 5 .   ? -4.840  6.792   -4.239  1.00 83.95 1   E 1 
HETATM 3412 O O6  . LIG_E E 5 .   ? -4.378  6.115   -2.980  1.00 77.66 1   E 1 
HETATM 3413 O O7  . LIG_E E 5 .   ? -6.334  6.861   -4.318  1.00 77.73 1   E 1 
HETATM 3414 O O8  . LIG_E E 5 .   ? -4.241  6.160   -5.470  1.00 76.81 1   E 1 
HETATM 3415 O O9  . LIG_E E 5 .   ? -0.243  11.891  -2.058  1.00 56.17 1   E 1 
HETATM 3416 O O10 . LIG_E E 5 .   ? -2.491  12.453  -0.703  1.00 58.67 1   E 1 
HETATM 3417 N N5  . LIG_E E 5 .   ? -7.837  16.366  -3.504  1.00 75.50 1   E 1 
HETATM 3418 C C1  . LIG_F F 6 .   ? -0.651  -3.260  -16.027 1.00 67.95 1   F 1 
HETATM 3419 N N1  . LIG_F F 6 .   ? -0.171  -4.105  -15.107 1.00 68.54 1   F 1 
HETATM 3420 C C2  . LIG_F F 6 .   ? -0.810  -4.254  -13.916 1.00 66.95 1   F 1 
HETATM 3421 C C3  . LIG_F F 6 .   ? -1.974  -3.500  -13.666 1.00 59.19 1   F 1 
HETATM 3422 C C4  . LIG_F F 6 .   ? -2.420  -2.646  -14.678 1.00 57.41 1   F 1 
HETATM 3423 N N2  . LIG_F F 6 .   ? -1.754  -2.523  -15.849 1.00 58.79 1   F 1 
HETATM 3424 N N3  . LIG_F F 6 .   ? -3.539  -2.045  -14.226 1.00 55.77 1   F 1 
HETATM 3425 C C5  . LIG_F F 6 .   ? -3.776  -2.490  -12.975 1.00 65.28 1   F 1 
HETATM 3426 N N4  . LIG_F F 6 .   ? -2.838  -3.385  -12.608 1.00 62.86 1   F 1 
HETATM 3427 C C6  . LIG_F F 6 .   ? -4.320  -1.085  -14.960 1.00 61.10 1   F 1 
HETATM 3428 C C7  . LIG_F F 6 .   ? -5.788  -1.358  -14.900 1.00 56.77 1   F 1 
HETATM 3429 C C8  . LIG_F F 6 .   ? -6.396  0.007   -14.923 1.00 56.56 1   F 1 
HETATM 3430 C C9  . LIG_F F 6 .   ? -5.348  0.863   -14.258 1.00 59.81 1   F 1 
HETATM 3431 O O1  . LIG_F F 6 .   ? -4.113  0.172   -14.376 1.00 56.13 1   F 1 
HETATM 3432 C C10 . LIG_F F 6 .   ? -5.670  1.136   -12.802 1.00 68.03 1   F 1 
HETATM 3433 O O2  . LIG_F F 6 .   ? -5.774  -0.118  -12.139 1.00 62.08 1   F 1 
HETATM 3434 P P1  . LIG_F F 6 .   ? -5.964  -0.193  -10.571 1.00 76.66 1   F 1 
HETATM 3435 O O3  . LIG_F F 6 .   ? -6.166  -1.628  -10.181 1.00 72.26 1   F 1 
HETATM 3436 O O4  . LIG_F F 6 .   ? -4.826  0.500   -9.914  1.00 70.24 1   F 1 
HETATM 3437 O O5  . LIG_F F 6 .   ? -7.322  0.614   -10.397 1.00 71.95 1   F 1 
HETATM 3438 P P2  . LIG_F F 6 .   ? -8.105  0.969   -9.079  1.00 82.01 1   F 1 
HETATM 3439 O O6  . LIG_F F 6 .   ? -7.936  2.452   -8.883  1.00 73.07 1   F 1 
HETATM 3440 O O7  . LIG_F F 6 .   ? -7.497  0.182   -7.957  1.00 74.34 1   F 1 
HETATM 3441 O O8  . LIG_F F 6 .   ? -9.541  0.599   -9.324  1.00 72.12 1   F 1 
HETATM 3442 O O9  . LIG_F F 6 .   ? -6.576  0.451   -16.256 1.00 56.83 1   F 1 
HETATM 3443 O O10 . LIG_F F 6 .   ? -6.232  -2.161  -15.988 1.00 58.75 1   F 1 
HETATM 3444 N N5  . LIG_F F 6 .   ? -0.325  -5.126  -13.003 1.00 74.27 1   F 1 
#
