# Supplementary material for: AcuB senses cellular energy charge to coordinate acetyl-CoA synthesis in bacteria
Source: Nat Commun. 2026 Apr 24;17:3815. doi: 10.1038/s41467-026-71006-w (PMC13121692; doi:10.1038/s41467-026-71006-w)
Supplement: Supplementary file 6 — Supplementary_Data_4 [file 41467_2026_71006_MOESM6_ESM.zip › AF3_only_first_models/Bs_acu__2acub-2acuc-4amp_summary_confidences.json]

{
 "chain_iptm": [
  0.67,
  0.67,
  0.64,
  0.64,
  0.38,
  0.4,
  0.39,
  0.37
 ],
 "chain_pair_iptm": [
  [
   0.77,
   0.82,
   0.84,
   0.81,
   0.53,
   0.59,
   0.55,
   0.54
  ],
  [
   0.82,
   0.77,
   0.81,
   0.84,
   0.55,
   0.56,
   0.57,
   0.52
  ],
  [
   0.84,
   0.81,
   0.94,
   0.69,
   0.55,
   0.52,
   0.59,
   0.5
  ],
  [
   0.81,
   0.84,
   0.69,
   0.94,
   0.51,
   0.59,
   0.52,
   0.53
  ],
  [
   0.53,
   0.55,
   0.55,
   0.51,
   0.34,
   0.15,
   0.23,
   0.14
  ],
  [
   0.59,
   0.56,
   0.52,
   0.59,
   0.15,
   0.34,
   0.15,
   0.24
  ],
  [
   0.55,
   0.57,
   0.59,
   0.52,
   0.23,
   0.15,
   0.35,
   0.12
  ],
  [
   0.54,
   0.52,
   0.5,
   0.53,
   0.14,
   0.24,
   0.12,
   0.35
  ]
 ],
 "chain_pair_pae_min": [
  [
   0.76,
   1.23,
   1.82,
   2.13,
   6.49,
   5.37,
   6.77,
   5.84
  ],
  [
   1.22,
   0.76,
   2.1,
   1.79,
   5.75,
   6.59,
   6.18,
   6.51
  ],
  [
   1.8,
   1.79,
   0.76,
   4.69,
   7.57,
   7.96,
   7.97,
   7.78
  ],
  [
   1.81,
   1.88,
   4.72,
   0.76,
   7.63,
   7.67,
   8.0,
   7.79
  ],
  [
   8.8,
   7.1,
   15.18,
   16.71,
   0.76,
   10.51,
   8.44,
   10.17
  ],
  [
   6.69,
   8.56,
   16.66,
   13.9,
   10.53,
   0.77,
   12.44,
   7.92
  ],
  [
   8.97,
   7.62,
   13.54,
   16.76,
   7.79,
   11.03,
   0.76,
   11.17
  ],
  [
   7.55,
   9.08,
   17.12,
   14.62,
   10.24,
   8.09,
   11.55,
   0.76
  ]
 ],
 "chain_ptm": [
  0.77,
  0.77,
  0.94,
  0.94,
  0.34,
  0.34,
  0.35,
  0.35
 ],
 "fraction_disordered": 0.0,
 "has_clash": 0.0,
 "iptm": 0.86,
 "ptm": 0.86,
 "ranking_score": 0.86
}
