# Supplementary material for: AcuB senses cellular energy charge to coordinate acetyl-CoA synthesis in bacteria
Source: Nat Commun. 2026 Apr 24;17:3815. doi: 10.1038/s41467-026-71006-w (PMC13121692; doi:10.1038/s41467-026-71006-w)
Supplement: Supplementary file 6 — Supplementary_Data_4 [file 41467_2026_71006_MOESM6_ESM.zip › AF3_only_first_models/Bs_acu__2acub-2acuc-2amp-2adp_model.cif]

# By using this file you agree to the legally binding terms of use found at
# https://github.com/google-deepmind/alphafold3/blob/main/OUTPUT_TERMS_OF_USE.md.
# To request access to the AlphaFold 3 model parameters, follow the process set
# out at https://github.com/google-deepmind/alphafold3. You may only use these if
# received directly from Google. Use is subject to terms of use available at
# https://github.com/google-deepmind/alphafold3/blob/main/WEIGHTS_TERMS_OF_USE.md.
data_acu__2acub-2acuc-2amp-2adp
#
_entry.id acu__2acub-2acuc-2amp-2adp
#
loop_
_atom_type.symbol
C 
N 
O 
P 
S 
#
loop_
_audit_author.name
_audit_author.pdbx_ordinal
"Google DeepMind" 1 
"Isomorphic Labs" 2 
#
_audit_conform.dict_location https://raw.githubusercontent.com/ihmwg/ModelCIF/master/dist/mmcif_ma.dic
_audit_conform.dict_name     mmcif_ma.dic
_audit_conform.dict_version  1.4.5
#
loop_
_chem_comp.formula
_chem_comp.formula_weight
_chem_comp.id
_chem_comp.mon_nstd_flag
_chem_comp.name
_chem_comp.pdbx_smiles
_chem_comp.pdbx_synonyms
_chem_comp.type
"C3 H7 N O2"    89.093  ALA   y ALANINE         C[C@H](N)C(O)=O                                                               ? "L-PEPTIDE LINKING" 
"C6 H15 N4 O2"  175.209 ARG   y ARGININE        N[C@@H](CCCNC(N)=[NH2+])C(O)=O                                                ? "L-PEPTIDE LINKING" 
"C4 H8 N2 O3"   132.118 ASN   y ASPARAGINE      N[C@@H](CC(N)=O)C(O)=O                                                        ? "L-PEPTIDE LINKING" 
"C4 H7 N O4"    133.103 ASP   y "ASPARTIC ACID" N[C@@H](CC(O)=O)C(O)=O                                                        ? "L-PEPTIDE LINKING" 
"C3 H7 N O2 S"  121.158 CYS   y CYSTEINE        N[C@@H](CS)C(O)=O                                                             ? "L-PEPTIDE LINKING" 
"C5 H10 N2 O3"  146.144 GLN   y GLUTAMINE       N[C@@H](CCC(N)=O)C(O)=O                                                       ? "L-PEPTIDE LINKING" 
"C5 H9 N O4"    147.129 GLU   y "GLUTAMIC ACID" N[C@@H](CCC(O)=O)C(O)=O                                                       ? "L-PEPTIDE LINKING" 
"C2 H5 N O2"    75.067  GLY   y GLYCINE         NCC(O)=O                                                                      ? "PEPTIDE LINKING"   
"C6 H10 N3 O2"  156.162 HIS   y HISTIDINE       N[C@@H](Cc1c[nH]c[nH+]1)C(O)=O                                                ? "L-PEPTIDE LINKING" 
"C6 H13 N O2"   131.173 ILE   y ISOLEUCINE      CC[C@H](C)[C@H](N)C(O)=O                                                      ? "L-PEPTIDE LINKING" 
"C6 H13 N O2"   131.173 LEU   y LEUCINE         CC(C)C[C@H](N)C(O)=O                                                          ? "L-PEPTIDE LINKING" 
?               ?       LIG_E ? ?               C1=NC(=C2C(=N1)N(C=N2)[C@H]3[C@@H]([C@@H]([C@H](O3)COP(=O)(O)O)O)O)N          ? non-polymer         
?               ?       LIG_F ? ?               C1=NC(=C2C(=N1)N(C=N2)[C@H]3[C@@H]([C@@H]([C@H](O3)COP(=O)(O)O)O)O)N          ? non-polymer         
?               ?       LIG_G ? ?               C1=NC(=C2C(=N1)N(C=N2)[C@H]3[C@@H]([C@@H]([C@H](O3)COP(=O)(O)OP(=O)(O)O)O)O)N ? non-polymer         
?               ?       LIG_H ? ?               C1=NC(=C2C(=N1)N(C=N2)[C@H]3[C@@H]([C@@H]([C@H](O3)COP(=O)(O)OP(=O)(O)O)O)O)N ? non-polymer         
"C6 H15 N2 O2"  147.195 LYS   y LYSINE          N[C@@H](CCCC[NH3+])C(O)=O                                                     ? "L-PEPTIDE LINKING" 
"C5 H11 N O2 S" 149.211 MET   y METHIONINE      CSCC[C@H](N)C(O)=O                                                            ? "L-PEPTIDE LINKING" 
"C9 H11 N O2"   165.189 PHE   y PHENYLALANINE   N[C@@H](Cc1ccccc1)C(O)=O                                                      ? "L-PEPTIDE LINKING" 
"C5 H9 N O2"    115.130 PRO   y PROLINE         OC(=O)[C@@H]1CCCN1                                                            ? "L-PEPTIDE LINKING" 
"C3 H7 N O3"    105.093 SER   y SERINE          N[C@@H](CO)C(O)=O                                                             ? "L-PEPTIDE LINKING" 
"C4 H9 N O3"    119.119 THR   y THREONINE       C[C@@H](O)[C@H](N)C(O)=O                                                      ? "L-PEPTIDE LINKING" 
"C11 H12 N2 O2" 204.225 TRP   y TRYPTOPHAN      N[C@@H](Cc1c[nH]c2ccccc12)C(O)=O                                              ? "L-PEPTIDE LINKING" 
"C9 H11 N O3"   181.189 TYR   y TYROSINE        N[C@@H](Cc1ccc(O)cc1)C(O)=O                                                   ? "L-PEPTIDE LINKING" 
"C5 H11 N O2"   117.146 VAL   y VALINE          CC(C)[C@H](N)C(O)=O                                                           ? "L-PEPTIDE LINKING" 
#
_citation.book_publisher          ?
_citation.country                 UK
_citation.id                      primary
_citation.journal_full            Nature
_citation.journal_id_ASTM         NATUAS
_citation.journal_id_CSD          0006
_citation.journal_id_ISSN         0028-0836
_citation.journal_volume          630
_citation.page_first              493
_citation.page_last               500
_citation.pdbx_database_id_DOI    10.1038/s41586-024-07487-w
_citation.pdbx_database_id_PubMed 38718835
_citation.title                   "Accurate structure prediction of biomolecular interactions with AlphaFold 3"
_citation.year                    2024
#
loop_
_citation_author.citation_id
_citation_author.name
_citation_author.ordinal
primary "Google DeepMind" 1 
primary "Isomorphic Labs" 2 
#
loop_
_entity.id
_entity.pdbx_description
_entity.type
1 . polymer     
2 . polymer     
3 . polymer     
4 . polymer     
5 . non-polymer 
6 . non-polymer 
7 . non-polymer 
8 . non-polymer 
#
loop_
_entity_poly.entity_id
_entity_poly.pdbx_strand_id
_entity_poly.type
1 A polypeptide(L) 
2 B polypeptide(L) 
3 C polypeptide(L) 
4 D polypeptide(L) 
#
loop_
_entity_poly_seq.entity_id
_entity_poly_seq.hetero
_entity_poly_seq.mon_id
_entity_poly_seq.num
1 n MET 1   
1 n ILE 2   
1 n VAL 3   
1 n GLU 4   
1 n GLN 5   
1 n ILE 6   
1 n MET 7   
1 n LYS 8   
1 n ARG 9   
1 n ASP 10  
1 n VAL 11  
1 n ILE 12  
1 n THR 13  
1 n LEU 14  
1 n THR 15  
1 n LYS 16  
1 n THR 17  
1 n ASP 18  
1 n THR 19  
1 n LEU 20  
1 n GLU 21  
1 n THR 22  
1 n ALA 23  
1 n ILE 24  
1 n CYS 25  
1 n LYS 26  
1 n LEU 27  
1 n LYS 28  
1 n GLU 29  
1 n PHE 30  
1 n HIS 31  
1 n ILE 32  
1 n ARG 33  
1 n HIS 34  
1 n LEU 35  
1 n PRO 36  
1 n VAL 37  
1 n VAL 38  
1 n ASP 39  
1 n GLU 40  
1 n GLU 41  
1 n ARG 42  
1 n HIS 43  
1 n VAL 44  
1 n ILE 45  
1 n GLY 46  
1 n MET 47  
1 n ILE 48  
1 n THR 49  
1 n ASP 50  
1 n ARG 51  
1 n ASP 52  
1 n MET 53  
1 n LYS 54  
1 n GLN 55  
1 n ALA 56  
1 n SER 57  
1 n PRO 58  
1 n SER 59  
1 n ILE 60  
1 n PHE 61  
1 n GLU 62  
1 n GLU 63  
1 n ASN 64  
1 n LYS 65  
1 n ARG 66  
1 n SER 67  
1 n LEU 68  
1 n PHE 69  
1 n LEU 70  
1 n THR 71  
1 n ARG 72  
1 n SER 73  
1 n VAL 74  
1 n ASP 75  
1 n SER 76  
1 n ILE 77  
1 n MET 78  
1 n LYS 79  
1 n LYS 80  
1 n ASP 81  
1 n VAL 82  
1 n VAL 83  
1 n CYS 84  
1 n ALA 85  
1 n HIS 86  
1 n PRO 87  
1 n LEU 88  
1 n ASP 89  
1 n PHE 90  
1 n VAL 91  
1 n GLU 92  
1 n GLU 93  
1 n ILE 94  
1 n SER 95  
1 n ALA 96  
1 n VAL 97  
1 n PHE 98  
1 n TYR 99  
1 n GLU 100 
1 n HIS 101 
1 n GLY 102 
1 n ILE 103 
1 n GLY 104 
1 n CYS 105 
1 n LEU 106 
1 n PRO 107 
1 n VAL 108 
1 n VAL 109 
1 n HIS 110 
1 n HIS 111 
1 n GLN 112 
1 n LYS 113 
1 n LEU 114 
1 n ILE 115 
1 n GLY 116 
1 n ILE 117 
1 n LEU 118 
1 n THR 119 
1 n LYS 120 
1 n THR 121 
1 n ASP 122 
1 n LEU 123 
1 n LEU 124 
1 n ARG 125 
1 n THR 126 
1 n PHE 127 
1 n VAL 128 
1 n LYS 129 
1 n LEU 130 
1 n THR 131 
1 n GLY 132 
1 n ALA 133 
1 n ASP 134 
1 n GLN 135 
1 n PRO 136 
1 n GLY 137 
1 n SER 138 
1 n GLN 139 
1 n ILE 140 
1 n GLU 141 
1 n ILE 142 
1 n LYS 143 
1 n VAL 144 
1 n ASN 145 
1 n ASP 146 
1 n ILE 147 
1 n THR 148 
1 n LYS 149 
1 n SER 150 
1 n LEU 151 
1 n ALA 152 
1 n GLU 153 
1 n ILE 154 
1 n SER 155 
1 n SER 156 
1 n LEU 157 
1 n CYS 158 
1 n GLN 159 
1 n ASP 160 
1 n LEU 161 
1 n GLN 162 
1 n VAL 163 
1 n LYS 164 
1 n ILE 165 
1 n LEU 166 
1 n SER 167 
1 n VAL 168 
1 n LEU 169 
1 n VAL 170 
1 n TYR 171 
1 n PRO 172 
1 n HIS 173 
1 n ASP 174 
1 n ASP 175 
1 n PRO 176 
1 n GLY 177 
1 n VAL 178 
1 n LYS 179 
1 n VAL 180 
1 n LEU 181 
1 n VAL 182 
1 n PHE 183 
1 n ARG 184 
1 n VAL 185 
1 n LYS 186 
1 n THR 187 
1 n MET 188 
1 n ASN 189 
1 n PRO 190 
1 n LEU 191 
1 n PRO 192 
1 n PHE 193 
1 n LEU 194 
1 n GLN 195 
1 n ALA 196 
1 n LEU 197 
1 n GLN 198 
1 n ARG 199 
1 n ASN 200 
1 n GLY 201 
1 n HIS 202 
1 n HIS 203 
1 n VAL 204 
1 n VAL 205 
1 n TRP 206 
1 n PRO 207 
1 n SER 208 
1 n GLU 209 
1 n GLN 210 
1 n ARG 211 
1 n ASP 212 
1 n LEU 213 
1 n LEU 214 
2 n MET 1   
2 n ILE 2   
2 n VAL 3   
2 n GLU 4   
2 n GLN 5   
2 n ILE 6   
2 n MET 7   
2 n LYS 8   
2 n ARG 9   
2 n ASP 10  
2 n VAL 11  
2 n ILE 12  
2 n THR 13  
2 n LEU 14  
2 n THR 15  
2 n LYS 16  
2 n THR 17  
2 n ASP 18  
2 n THR 19  
2 n LEU 20  
2 n GLU 21  
2 n THR 22  
2 n ALA 23  
2 n ILE 24  
2 n CYS 25  
2 n LYS 26  
2 n LEU 27  
2 n LYS 28  
2 n GLU 29  
2 n PHE 30  
2 n HIS 31  
2 n ILE 32  
2 n ARG 33  
2 n HIS 34  
2 n LEU 35  
2 n PRO 36  
2 n VAL 37  
2 n VAL 38  
2 n ASP 39  
2 n GLU 40  
2 n GLU 41  
2 n ARG 42  
2 n HIS 43  
2 n VAL 44  
2 n ILE 45  
2 n GLY 46  
2 n MET 47  
2 n ILE 48  
2 n THR 49  
2 n ASP 50  
2 n ARG 51  
2 n ASP 52  
2 n MET 53  
2 n LYS 54  
2 n GLN 55  
2 n ALA 56  
2 n SER 57  
2 n PRO 58  
2 n SER 59  
2 n ILE 60  
2 n PHE 61  
2 n GLU 62  
2 n GLU 63  
2 n ASN 64  
2 n LYS 65  
2 n ARG 66  
2 n SER 67  
2 n LEU 68  
2 n PHE 69  
2 n LEU 70  
2 n THR 71  
2 n ARG 72  
2 n SER 73  
2 n VAL 74  
2 n ASP 75  
2 n SER 76  
2 n ILE 77  
2 n MET 78  
2 n LYS 79  
2 n LYS 80  
2 n ASP 81  
2 n VAL 82  
2 n VAL 83  
2 n CYS 84  
2 n ALA 85  
2 n HIS 86  
2 n PRO 87  
2 n LEU 88  
2 n ASP 89  
2 n PHE 90  
2 n VAL 91  
2 n GLU 92  
2 n GLU 93  
2 n ILE 94  
2 n SER 95  
2 n ALA 96  
2 n VAL 97  
2 n PHE 98  
2 n TYR 99  
2 n GLU 100 
2 n HIS 101 
2 n GLY 102 
2 n ILE 103 
2 n GLY 104 
2 n CYS 105 
2 n LEU 106 
2 n PRO 107 
2 n VAL 108 
2 n VAL 109 
2 n HIS 110 
2 n HIS 111 
2 n GLN 112 
2 n LYS 113 
2 n LEU 114 
2 n ILE 115 
2 n GLY 116 
2 n ILE 117 
2 n LEU 118 
2 n THR 119 
2 n LYS 120 
2 n THR 121 
2 n ASP 122 
2 n LEU 123 
2 n LEU 124 
2 n ARG 125 
2 n THR 126 
2 n PHE 127 
2 n VAL 128 
2 n LYS 129 
2 n LEU 130 
2 n THR 131 
2 n GLY 132 
2 n ALA 133 
2 n ASP 134 
2 n GLN 135 
2 n PRO 136 
2 n GLY 137 
2 n SER 138 
2 n GLN 139 
2 n ILE 140 
2 n GLU 141 
2 n ILE 142 
2 n LYS 143 
2 n VAL 144 
2 n ASN 145 
2 n ASP 146 
2 n ILE 147 
2 n THR 148 
2 n LYS 149 
2 n SER 150 
2 n LEU 151 
2 n ALA 152 
2 n GLU 153 
2 n ILE 154 
2 n SER 155 
2 n SER 156 
2 n LEU 157 
2 n CYS 158 
2 n GLN 159 
2 n ASP 160 
2 n LEU 161 
2 n GLN 162 
2 n VAL 163 
2 n LYS 164 
2 n ILE 165 
2 n LEU 166 
2 n SER 167 
2 n VAL 168 
2 n LEU 169 
2 n VAL 170 
2 n TYR 171 
2 n PRO 172 
2 n HIS 173 
2 n ASP 174 
2 n ASP 175 
2 n PRO 176 
2 n GLY 177 
2 n VAL 178 
2 n LYS 179 
2 n VAL 180 
2 n LEU 181 
2 n VAL 182 
2 n PHE 183 
2 n ARG 184 
2 n VAL 185 
2 n LYS 186 
2 n THR 187 
2 n MET 188 
2 n ASN 189 
2 n PRO 190 
2 n LEU 191 
2 n PRO 192 
2 n PHE 193 
2 n LEU 194 
2 n GLN 195 
2 n ALA 196 
2 n LEU 197 
2 n GLN 198 
2 n ARG 199 
2 n ASN 200 
2 n GLY 201 
2 n HIS 202 
2 n HIS 203 
2 n VAL 204 
2 n VAL 205 
2 n TRP 206 
2 n PRO 207 
2 n SER 208 
2 n GLU 209 
2 n GLN 210 
2 n ARG 211 
2 n ASP 212 
2 n LEU 213 
2 n LEU 214 
3 n MET 1   
3 n ARG 2   
3 n ASP 3   
3 n SER 4   
3 n VAL 5   
3 n PHE 6   
3 n ILE 7   
3 n TYR 8   
3 n SER 9   
3 n PRO 10  
3 n SER 11  
3 n TYR 12  
3 n GLN 13  
3 n THR 14  
3 n TYR 15  
3 n MET 16  
3 n PHE 17  
3 n HIS 18  
3 n GLN 19  
3 n GLU 20  
3 n HIS 21  
3 n PRO 22  
3 n PHE 23  
3 n ASN 24  
3 n GLN 25  
3 n GLN 26  
3 n ARG 27  
3 n VAL 28  
3 n LEU 29  
3 n LEU 30  
3 n THR 31  
3 n TYR 32  
3 n ASP 33  
3 n LEU 34  
3 n LEU 35  
3 n LYS 36  
3 n THR 37  
3 n ILE 38  
3 n ASN 39  
3 n ALA 40  
3 n PHE 41  
3 n ASP 42  
3 n ASP 43  
3 n GLY 44  
3 n ASP 45  
3 n ILE 46  
3 n VAL 47  
3 n THR 48  
3 n PRO 49  
3 n ARG 50  
3 n LEU 51  
3 n ALA 52  
3 n SER 53  
3 n GLU 54  
3 n GLU 55  
3 n GLU 56  
3 n LEU 57  
3 n SER 58  
3 n LEU 59  
3 n VAL 60  
3 n HIS 61  
3 n THR 62  
3 n ASP 63  
3 n ASP 64  
3 n TYR 65  
3 n ILE 66  
3 n GLN 67  
3 n ALA 68  
3 n VAL 69  
3 n LYS 70  
3 n LEU 71  
3 n ALA 72  
3 n GLY 73  
3 n ALA 74  
3 n GLY 75  
3 n LYS 76  
3 n LEU 77  
3 n PRO 78  
3 n ALA 79  
3 n GLU 80  
3 n GLU 81  
3 n GLY 82  
3 n GLU 83  
3 n SER 84  
3 n TYR 85  
3 n GLY 86  
3 n LEU 87  
3 n GLY 88  
3 n THR 89  
3 n GLU 90  
3 n ASP 91  
3 n THR 92  
3 n PRO 93  
3 n VAL 94  
3 n PHE 95  
3 n ALA 96  
3 n GLY 97  
3 n MET 98  
3 n HIS 99  
3 n GLU 100 
3 n ALA 101 
3 n ALA 102 
3 n SER 103 
3 n LEU 104 
3 n LEU 105 
3 n VAL 106 
3 n GLY 107 
3 n GLY 108 
3 n THR 109 
3 n LEU 110 
3 n THR 111 
3 n ALA 112 
3 n ALA 113 
3 n ASP 114 
3 n TRP 115 
3 n VAL 116 
3 n MET 117 
3 n SER 118 
3 n GLY 119 
3 n GLN 120 
3 n ALA 121 
3 n LEU 122 
3 n HIS 123 
3 n ALA 124 
3 n ALA 125 
3 n ASN 126 
3 n LEU 127 
3 n GLY 128 
3 n GLY 129 
3 n GLY 130 
3 n LEU 131 
3 n HIS 132 
3 n HIS 133 
3 n GLY 134 
3 n PHE 135 
3 n ARG 136 
3 n GLY 137 
3 n ARG 138 
3 n ALA 139 
3 n SER 140 
3 n GLY 141 
3 n PHE 142 
3 n CYS 143 
3 n ILE 144 
3 n TYR 145 
3 n ASN 146 
3 n ASP 147 
3 n SER 148 
3 n ALA 149 
3 n VAL 150 
3 n ALA 151 
3 n ILE 152 
3 n GLN 153 
3 n TYR 154 
3 n ILE 155 
3 n GLN 156 
3 n LYS 157 
3 n LYS 158 
3 n TYR 159 
3 n SER 160 
3 n ALA 161 
3 n ARG 162 
3 n VAL 163 
3 n LEU 164 
3 n TYR 165 
3 n ILE 166 
3 n ASP 167 
3 n THR 168 
3 n ASP 169 
3 n ALA 170 
3 n HIS 171 
3 n HIS 172 
3 n GLY 173 
3 n ASP 174 
3 n GLY 175 
3 n VAL 176 
3 n GLN 177 
3 n PHE 178 
3 n THR 179 
3 n PHE 180 
3 n TYR 181 
3 n ASP 182 
3 n ASN 183 
3 n PRO 184 
3 n ASP 185 
3 n VAL 186 
3 n CYS 187 
3 n THR 188 
3 n LEU 189 
3 n SER 190 
3 n ILE 191 
3 n HIS 192 
3 n GLU 193 
3 n THR 194 
3 n GLY 195 
3 n ARG 196 
3 n TYR 197 
3 n LEU 198 
3 n PHE 199 
3 n PRO 200 
3 n GLY 201 
3 n THR 202 
3 n GLY 203 
3 n GLN 204 
3 n ILE 205 
3 n GLN 206 
3 n GLU 207 
3 n LYS 208 
3 n GLY 209 
3 n SER 210 
3 n GLY 211 
3 n LYS 212 
3 n GLY 213 
3 n TYR 214 
3 n GLY 215 
3 n TYR 216 
3 n SER 217 
3 n PHE 218 
3 n ASN 219 
3 n ILE 220 
3 n PRO 221 
3 n LEU 222 
3 n ASP 223 
3 n ALA 224 
3 n PHE 225 
3 n THR 226 
3 n GLU 227 
3 n ASP 228 
3 n ASP 229 
3 n SER 230 
3 n PHE 231 
3 n LEU 232 
3 n GLU 233 
3 n ALA 234 
3 n TYR 235 
3 n ARG 236 
3 n THR 237 
3 n ALA 238 
3 n ALA 239 
3 n SER 240 
3 n GLU 241 
3 n VAL 242 
3 n ALA 243 
3 n ALA 244 
3 n TYR 245 
3 n PHE 246 
3 n GLU 247 
3 n PRO 248 
3 n ASP 249 
3 n VAL 250 
3 n ILE 251 
3 n ILE 252 
3 n SER 253 
3 n GLN 254 
3 n ASN 255 
3 n GLY 256 
3 n ALA 257 
3 n ASP 258 
3 n ALA 259 
3 n HIS 260 
3 n TYR 261 
3 n TYR 262 
3 n ASP 263 
3 n PRO 264 
3 n LEU 265 
3 n THR 266 
3 n HIS 267 
3 n LEU 268 
3 n SER 269 
3 n ALA 270 
3 n THR 271 
3 n ILE 272 
3 n ASN 273 
3 n ILE 274 
3 n TYR 275 
3 n GLU 276 
3 n GLU 277 
3 n ILE 278 
3 n PRO 279 
3 n ARG 280 
3 n LEU 281 
3 n ALA 282 
3 n HIS 283 
3 n THR 284 
3 n LEU 285 
3 n ALA 286 
3 n HIS 287 
3 n GLN 288 
3 n TYR 289 
3 n CYS 290 
3 n GLY 291 
3 n GLY 292 
3 n LYS 293 
3 n TRP 294 
3 n ILE 295 
3 n ALA 296 
3 n VAL 297 
3 n GLY 298 
3 n GLY 299 
3 n GLY 300 
3 n GLY 301 
3 n TYR 302 
3 n ASP 303 
3 n ILE 304 
3 n TRP 305 
3 n ARG 306 
3 n VAL 307 
3 n VAL 308 
3 n PRO 309 
3 n ARG 310 
3 n ALA 311 
3 n TRP 312 
3 n ALA 313 
3 n ARG 314 
3 n ILE 315 
3 n TRP 316 
3 n LEU 317 
3 n GLU 318 
3 n MET 319 
3 n LYS 320 
3 n GLY 321 
3 n ILE 322 
3 n ASP 323 
3 n PRO 324 
3 n GLY 325 
3 n HIS 326 
3 n GLU 327 
3 n ILE 328 
3 n PRO 329 
3 n PRO 330 
3 n GLU 331 
3 n TRP 332 
3 n ILE 333 
3 n VAL 334 
3 n LYS 335 
3 n TRP 336 
3 n GLN 337 
3 n LYS 338 
3 n GLN 339 
3 n CYS 340 
3 n PRO 341 
3 n VAL 342 
3 n ALA 343 
3 n LEU 344 
3 n PRO 345 
3 n SER 346 
3 n SER 347 
3 n TRP 348 
3 n SER 349 
3 n ASP 350 
3 n PRO 351 
3 n ALA 352 
3 n ASP 353 
3 n LEU 354 
3 n TYR 355 
3 n PRO 356 
3 n PRO 357 
3 n ILE 358 
3 n PRO 359 
3 n ARG 360 
3 n LYS 361 
3 n PRO 362 
3 n GLU 363 
3 n ILE 364 
3 n THR 365 
3 n GLU 366 
3 n LYS 367 
3 n ASN 368 
3 n ALA 369 
3 n GLN 370 
3 n THR 371 
3 n VAL 372 
3 n SER 373 
3 n LYS 374 
3 n ALA 375 
3 n LEU 376 
3 n TYR 377 
3 n ALA 378 
3 n ILE 379 
3 n ARG 380 
3 n SER 381 
3 n GLU 382 
3 n GLN 383 
3 n GLN 384 
3 n ARG 385 
3 n THR 386 
3 n LYS 387 
4 n MET 1   
4 n ARG 2   
4 n ASP 3   
4 n SER 4   
4 n VAL 5   
4 n PHE 6   
4 n ILE 7   
4 n TYR 8   
4 n SER 9   
4 n PRO 10  
4 n SER 11  
4 n TYR 12  
4 n GLN 13  
4 n THR 14  
4 n TYR 15  
4 n MET 16  
4 n PHE 17  
4 n HIS 18  
4 n GLN 19  
4 n GLU 20  
4 n HIS 21  
4 n PRO 22  
4 n PHE 23  
4 n ASN 24  
4 n GLN 25  
4 n GLN 26  
4 n ARG 27  
4 n VAL 28  
4 n LEU 29  
4 n LEU 30  
4 n THR 31  
4 n TYR 32  
4 n ASP 33  
4 n LEU 34  
4 n LEU 35  
4 n LYS 36  
4 n THR 37  
4 n ILE 38  
4 n ASN 39  
4 n ALA 40  
4 n PHE 41  
4 n ASP 42  
4 n ASP 43  
4 n GLY 44  
4 n ASP 45  
4 n ILE 46  
4 n VAL 47  
4 n THR 48  
4 n PRO 49  
4 n ARG 50  
4 n LEU 51  
4 n ALA 52  
4 n SER 53  
4 n GLU 54  
4 n GLU 55  
4 n GLU 56  
4 n LEU 57  
4 n SER 58  
4 n LEU 59  
4 n VAL 60  
4 n HIS 61  
4 n THR 62  
4 n ASP 63  
4 n ASP 64  
4 n TYR 65  
4 n ILE 66  
4 n GLN 67  
4 n ALA 68  
4 n VAL 69  
4 n LYS 70  
4 n LEU 71  
4 n ALA 72  
4 n GLY 73  
4 n ALA 74  
4 n GLY 75  
4 n LYS 76  
4 n LEU 77  
4 n PRO 78  
4 n ALA 79  
4 n GLU 80  
4 n GLU 81  
4 n GLY 82  
4 n GLU 83  
4 n SER 84  
4 n TYR 85  
4 n GLY 86  
4 n LEU 87  
4 n GLY 88  
4 n THR 89  
4 n GLU 90  
4 n ASP 91  
4 n THR 92  
4 n PRO 93  
4 n VAL 94  
4 n PHE 95  
4 n ALA 96  
4 n GLY 97  
4 n MET 98  
4 n HIS 99  
4 n GLU 100 
4 n ALA 101 
4 n ALA 102 
4 n SER 103 
4 n LEU 104 
4 n LEU 105 
4 n VAL 106 
4 n GLY 107 
4 n GLY 108 
4 n THR 109 
4 n LEU 110 
4 n THR 111 
4 n ALA 112 
4 n ALA 113 
4 n ASP 114 
4 n TRP 115 
4 n VAL 116 
4 n MET 117 
4 n SER 118 
4 n GLY 119 
4 n GLN 120 
4 n ALA 121 
4 n LEU 122 
4 n HIS 123 
4 n ALA 124 
4 n ALA 125 
4 n ASN 126 
4 n LEU 127 
4 n GLY 128 
4 n GLY 129 
4 n GLY 130 
4 n LEU 131 
4 n HIS 132 
4 n HIS 133 
4 n GLY 134 
4 n PHE 135 
4 n ARG 136 
4 n GLY 137 
4 n ARG 138 
4 n ALA 139 
4 n SER 140 
4 n GLY 141 
4 n PHE 142 
4 n CYS 143 
4 n ILE 144 
4 n TYR 145 
4 n ASN 146 
4 n ASP 147 
4 n SER 148 
4 n ALA 149 
4 n VAL 150 
4 n ALA 151 
4 n ILE 152 
4 n GLN 153 
4 n TYR 154 
4 n ILE 155 
4 n GLN 156 
4 n LYS 157 
4 n LYS 158 
4 n TYR 159 
4 n SER 160 
4 n ALA 161 
4 n ARG 162 
4 n VAL 163 
4 n LEU 164 
4 n TYR 165 
4 n ILE 166 
4 n ASP 167 
4 n THR 168 
4 n ASP 169 
4 n ALA 170 
4 n HIS 171 
4 n HIS 172 
4 n GLY 173 
4 n ASP 174 
4 n GLY 175 
4 n VAL 176 
4 n GLN 177 
4 n PHE 178 
4 n THR 179 
4 n PHE 180 
4 n TYR 181 
4 n ASP 182 
4 n ASN 183 
4 n PRO 184 
4 n ASP 185 
4 n VAL 186 
4 n CYS 187 
4 n THR 188 
4 n LEU 189 
4 n SER 190 
4 n ILE 191 
4 n HIS 192 
4 n GLU 193 
4 n THR 194 
4 n GLY 195 
4 n ARG 196 
4 n TYR 197 
4 n LEU 198 
4 n PHE 199 
4 n PRO 200 
4 n GLY 201 
4 n THR 202 
4 n GLY 203 
4 n GLN 204 
4 n ILE 205 
4 n GLN 206 
4 n GLU 207 
4 n LYS 208 
4 n GLY 209 
4 n SER 210 
4 n GLY 211 
4 n LYS 212 
4 n GLY 213 
4 n TYR 214 
4 n GLY 215 
4 n TYR 216 
4 n SER 217 
4 n PHE 218 
4 n ASN 219 
4 n ILE 220 
4 n PRO 221 
4 n LEU 222 
4 n ASP 223 
4 n ALA 224 
4 n PHE 225 
4 n THR 226 
4 n GLU 227 
4 n ASP 228 
4 n ASP 229 
4 n SER 230 
4 n PHE 231 
4 n LEU 232 
4 n GLU 233 
4 n ALA 234 
4 n TYR 235 
4 n ARG 236 
4 n THR 237 
4 n ALA 238 
4 n ALA 239 
4 n SER 240 
4 n GLU 241 
4 n VAL 242 
4 n ALA 243 
4 n ALA 244 
4 n TYR 245 
4 n PHE 246 
4 n GLU 247 
4 n PRO 248 
4 n ASP 249 
4 n VAL 250 
4 n ILE 251 
4 n ILE 252 
4 n SER 253 
4 n GLN 254 
4 n ASN 255 
4 n GLY 256 
4 n ALA 257 
4 n ASP 258 
4 n ALA 259 
4 n HIS 260 
4 n TYR 261 
4 n TYR 262 
4 n ASP 263 
4 n PRO 264 
4 n LEU 265 
4 n THR 266 
4 n HIS 267 
4 n LEU 268 
4 n SER 269 
4 n ALA 270 
4 n THR 271 
4 n ILE 272 
4 n ASN 273 
4 n ILE 274 
4 n TYR 275 
4 n GLU 276 
4 n GLU 277 
4 n ILE 278 
4 n PRO 279 
4 n ARG 280 
4 n LEU 281 
4 n ALA 282 
4 n HIS 283 
4 n THR 284 
4 n LEU 285 
4 n ALA 286 
4 n HIS 287 
4 n GLN 288 
4 n TYR 289 
4 n CYS 290 
4 n GLY 291 
4 n GLY 292 
4 n LYS 293 
4 n TRP 294 
4 n ILE 295 
4 n ALA 296 
4 n VAL 297 
4 n GLY 298 
4 n GLY 299 
4 n GLY 300 
4 n GLY 301 
4 n TYR 302 
4 n ASP 303 
4 n ILE 304 
4 n TRP 305 
4 n ARG 306 
4 n VAL 307 
4 n VAL 308 
4 n PRO 309 
4 n ARG 310 
4 n ALA 311 
4 n TRP 312 
4 n ALA 313 
4 n ARG 314 
4 n ILE 315 
4 n TRP 316 
4 n LEU 317 
4 n GLU 318 
4 n MET 319 
4 n LYS 320 
4 n GLY 321 
4 n ILE 322 
4 n ASP 323 
4 n PRO 324 
4 n GLY 325 
4 n HIS 326 
4 n GLU 327 
4 n ILE 328 
4 n PRO 329 
4 n PRO 330 
4 n GLU 331 
4 n TRP 332 
4 n ILE 333 
4 n VAL 334 
4 n LYS 335 
4 n TRP 336 
4 n GLN 337 
4 n LYS 338 
4 n GLN 339 
4 n CYS 340 
4 n PRO 341 
4 n VAL 342 
4 n ALA 343 
4 n LEU 344 
4 n PRO 345 
4 n SER 346 
4 n SER 347 
4 n TRP 348 
4 n SER 349 
4 n ASP 350 
4 n PRO 351 
4 n ALA 352 
4 n ASP 353 
4 n LEU 354 
4 n TYR 355 
4 n PRO 356 
4 n PRO 357 
4 n ILE 358 
4 n PRO 359 
4 n ARG 360 
4 n LYS 361 
4 n PRO 362 
4 n GLU 363 
4 n ILE 364 
4 n THR 365 
4 n GLU 366 
4 n LYS 367 
4 n ASN 368 
4 n ALA 369 
4 n GLN 370 
4 n THR 371 
4 n VAL 372 
4 n SER 373 
4 n LYS 374 
4 n ALA 375 
4 n LEU 376 
4 n TYR 377 
4 n ALA 378 
4 n ILE 379 
4 n ARG 380 
4 n SER 381 
4 n GLU 382 
4 n GLN 383 
4 n GLN 384 
4 n ARG 385 
4 n THR 386 
4 n LYS 387 
#
_ma_data.content_type "model coordinates"
_ma_data.id           1
_ma_data.name         Model
#
_ma_model_list.data_id          1
_ma_model_list.model_group_id   1
_ma_model_list.model_group_name "AlphaFold-beta-20231127 (3.0.0 @ 2025-02-20 12:18:43)"
_ma_model_list.model_id         1
_ma_model_list.model_name       "Top ranked model"
_ma_model_list.model_type       "Ab initio model"
_ma_model_list.ordinal_id       1
#
loop_
_ma_protocol_step.method_type
_ma_protocol_step.ordinal_id
_ma_protocol_step.protocol_id
_ma_protocol_step.step_id
"coevolution MSA" 1 1 1 
"template search" 2 1 2 
modeling          3 1 3 
#
loop_
_ma_qa_metric.id
_ma_qa_metric.mode
_ma_qa_metric.name
_ma_qa_metric.software_group_id
_ma_qa_metric.type
1 global pLDDT 1 pLDDT 
2 local  pLDDT 1 pLDDT 
#
_ma_qa_metric_global.metric_id    1
_ma_qa_metric_global.metric_value 90.96
_ma_qa_metric_global.model_id     1
_ma_qa_metric_global.ordinal_id   1
#
_ma_software_group.group_id    1
_ma_software_group.ordinal_id  1
_ma_software_group.software_id 1
#
loop_
_ma_target_entity.data_id
_ma_target_entity.entity_id
_ma_target_entity.origin
1 1 . 
1 2 . 
1 3 . 
1 4 . 
1 5 . 
1 6 . 
1 7 . 
1 8 . 
#
loop_
_ma_target_entity_instance.asym_id
_ma_target_entity_instance.details
_ma_target_entity_instance.entity_id
A . 1 
B . 2 
C . 3 
D . 4 
E . 5 
F . 6 
G . 7 
H . 8 
#
loop_
_pdbx_data_usage.details
_pdbx_data_usage.id
_pdbx_data_usage.type
_pdbx_data_usage.url
;Non-commercial use only, by using this file you agree to the terms of use found
at https://github.com/google-deepmind/alphafold3/blob/main/OUTPUT_TERMS_OF_USE.md.
To request access to the AlphaFold 3 model parameters, follow the process set
out at https://github.com/google-deepmind/alphafold3. You may only use these if
received directly from Google. Use is subject to terms of use available at
https://github.com/google-deepmind/alphafold3/blob/main/WEIGHTS_TERMS_OF_USE.md.

;
1 license    https://github.com/google-deepmind/alphafold3/blob/main/OUTPUT_TERMS_OF_USE.md 
;AlphaFold 3 and its output are not intended for, have not been validated for,
and are not approved for clinical use. They are provided "as-is" without any
warranty of any kind, whether expressed or implied. No warranty is given that
use shall not infringe the rights of any third party.

;
2 disclaimer ?                                                                              
#
loop_
_pdbx_nonpoly_scheme.asym_id
_pdbx_nonpoly_scheme.auth_seq_num
_pdbx_nonpoly_scheme.entity_id
_pdbx_nonpoly_scheme.mon_id
_pdbx_nonpoly_scheme.pdb_ins_code
_pdbx_nonpoly_scheme.pdb_seq_num
_pdbx_nonpoly_scheme.pdb_strand_id
E 1 5 LIG_E . 1 E 
F 1 6 LIG_F . 1 F 
G 1 7 LIG_G . 1 G 
H 1 8 LIG_H . 1 H 
#
loop_
_pdbx_poly_seq_scheme.asym_id
_pdbx_poly_seq_scheme.auth_seq_num
_pdbx_poly_seq_scheme.entity_id
_pdbx_poly_seq_scheme.hetero
_pdbx_poly_seq_scheme.mon_id
_pdbx_poly_seq_scheme.pdb_ins_code
_pdbx_poly_seq_scheme.pdb_seq_num
_pdbx_poly_seq_scheme.pdb_strand_id
_pdbx_poly_seq_scheme.seq_id
A 1   1 n MET . 1   A 1   
A 2   1 n ILE . 2   A 2   
A 3   1 n VAL . 3   A 3   
A 4   1 n GLU . 4   A 4   
A 5   1 n GLN . 5   A 5   
A 6   1 n ILE . 6   A 6   
A 7   1 n MET . 7   A 7   
A 8   1 n LYS . 8   A 8   
A 9   1 n ARG . 9   A 9   
A 10  1 n ASP . 10  A 10  
A 11  1 n VAL . 11  A 11  
A 12  1 n ILE . 12  A 12  
A 13  1 n THR . 13  A 13  
A 14  1 n LEU . 14  A 14  
A 15  1 n THR . 15  A 15  
A 16  1 n LYS . 16  A 16  
A 17  1 n THR . 17  A 17  
A 18  1 n ASP . 18  A 18  
A 19  1 n THR . 19  A 19  
A 20  1 n LEU . 20  A 20  
A 21  1 n GLU . 21  A 21  
A 22  1 n THR . 22  A 22  
A 23  1 n ALA . 23  A 23  
A 24  1 n ILE . 24  A 24  
A 25  1 n CYS . 25  A 25  
A 26  1 n LYS . 26  A 26  
A 27  1 n LEU . 27  A 27  
A 28  1 n LYS . 28  A 28  
A 29  1 n GLU . 29  A 29  
A 30  1 n PHE . 30  A 30  
A 31  1 n HIS . 31  A 31  
A 32  1 n ILE . 32  A 32  
A 33  1 n ARG . 33  A 33  
A 34  1 n HIS . 34  A 34  
A 35  1 n LEU . 35  A 35  
A 36  1 n PRO . 36  A 36  
A 37  1 n VAL . 37  A 37  
A 38  1 n VAL . 38  A 38  
A 39  1 n ASP . 39  A 39  
A 40  1 n GLU . 40  A 40  
A 41  1 n GLU . 41  A 41  
A 42  1 n ARG . 42  A 42  
A 43  1 n HIS . 43  A 43  
A 44  1 n VAL . 44  A 44  
A 45  1 n ILE . 45  A 45  
A 46  1 n GLY . 46  A 46  
A 47  1 n MET . 47  A 47  
A 48  1 n ILE . 48  A 48  
A 49  1 n THR . 49  A 49  
A 50  1 n ASP . 50  A 50  
A 51  1 n ARG . 51  A 51  
A 52  1 n ASP . 52  A 52  
A 53  1 n MET . 53  A 53  
A 54  1 n LYS . 54  A 54  
A 55  1 n GLN . 55  A 55  
A 56  1 n ALA . 56  A 56  
A 57  1 n SER . 57  A 57  
A 58  1 n PRO . 58  A 58  
A 59  1 n SER . 59  A 59  
A 60  1 n ILE . 60  A 60  
A 61  1 n PHE . 61  A 61  
A 62  1 n GLU . 62  A 62  
A 63  1 n GLU . 63  A 63  
A 64  1 n ASN . 64  A 64  
A 65  1 n LYS . 65  A 65  
A 66  1 n ARG . 66  A 66  
A 67  1 n SER . 67  A 67  
A 68  1 n LEU . 68  A 68  
A 69  1 n PHE . 69  A 69  
A 70  1 n LEU . 70  A 70  
A 71  1 n THR . 71  A 71  
A 72  1 n ARG . 72  A 72  
A 73  1 n SER . 73  A 73  
A 74  1 n VAL . 74  A 74  
A 75  1 n ASP . 75  A 75  
A 76  1 n SER . 76  A 76  
A 77  1 n ILE . 77  A 77  
A 78  1 n MET . 78  A 78  
A 79  1 n LYS . 79  A 79  
A 80  1 n LYS . 80  A 80  
A 81  1 n ASP . 81  A 81  
A 82  1 n VAL . 82  A 82  
A 83  1 n VAL . 83  A 83  
A 84  1 n CYS . 84  A 84  
A 85  1 n ALA . 85  A 85  
A 86  1 n HIS . 86  A 86  
A 87  1 n PRO . 87  A 87  
A 88  1 n LEU . 88  A 88  
A 89  1 n ASP . 89  A 89  
A 90  1 n PHE . 90  A 90  
A 91  1 n VAL . 91  A 91  
A 92  1 n GLU . 92  A 92  
A 93  1 n GLU . 93  A 93  
A 94  1 n ILE . 94  A 94  
A 95  1 n SER . 95  A 95  
A 96  1 n ALA . 96  A 96  
A 97  1 n VAL . 97  A 97  
A 98  1 n PHE . 98  A 98  
A 99  1 n TYR . 99  A 99  
A 100 1 n GLU . 100 A 100 
A 101 1 n HIS . 101 A 101 
A 102 1 n GLY . 102 A 102 
A 103 1 n ILE . 103 A 103 
A 104 1 n GLY . 104 A 104 
A 105 1 n CYS . 105 A 105 
A 106 1 n LEU . 106 A 106 
A 107 1 n PRO . 107 A 107 
A 108 1 n VAL . 108 A 108 
A 109 1 n VAL . 109 A 109 
A 110 1 n HIS . 110 A 110 
A 111 1 n HIS . 111 A 111 
A 112 1 n GLN . 112 A 112 
A 113 1 n LYS . 113 A 113 
A 114 1 n LEU . 114 A 114 
A 115 1 n ILE . 115 A 115 
A 116 1 n GLY . 116 A 116 
A 117 1 n ILE . 117 A 117 
A 118 1 n LEU . 118 A 118 
A 119 1 n THR . 119 A 119 
A 120 1 n LYS . 120 A 120 
A 121 1 n THR . 121 A 121 
A 122 1 n ASP . 122 A 122 
A 123 1 n LEU . 123 A 123 
A 124 1 n LEU . 124 A 124 
A 125 1 n ARG . 125 A 125 
A 126 1 n THR . 126 A 126 
A 127 1 n PHE . 127 A 127 
A 128 1 n VAL . 128 A 128 
A 129 1 n LYS . 129 A 129 
A 130 1 n LEU . 130 A 130 
A 131 1 n THR . 131 A 131 
A 132 1 n GLY . 132 A 132 
A 133 1 n ALA . 133 A 133 
A 134 1 n ASP . 134 A 134 
A 135 1 n GLN . 135 A 135 
A 136 1 n PRO . 136 A 136 
A 137 1 n GLY . 137 A 137 
A 138 1 n SER . 138 A 138 
A 139 1 n GLN . 139 A 139 
A 140 1 n ILE . 140 A 140 
A 141 1 n GLU . 141 A 141 
A 142 1 n ILE . 142 A 142 
A 143 1 n LYS . 143 A 143 
A 144 1 n VAL . 144 A 144 
A 145 1 n ASN . 145 A 145 
A 146 1 n ASP . 146 A 146 
A 147 1 n ILE . 147 A 147 
A 148 1 n THR . 148 A 148 
A 149 1 n LYS . 149 A 149 
A 150 1 n SER . 150 A 150 
A 151 1 n LEU . 151 A 151 
A 152 1 n ALA . 152 A 152 
A 153 1 n GLU . 153 A 153 
A 154 1 n ILE . 154 A 154 
A 155 1 n SER . 155 A 155 
A 156 1 n SER . 156 A 156 
A 157 1 n LEU . 157 A 157 
A 158 1 n CYS . 158 A 158 
A 159 1 n GLN . 159 A 159 
A 160 1 n ASP . 160 A 160 
A 161 1 n LEU . 161 A 161 
A 162 1 n GLN . 162 A 162 
A 163 1 n VAL . 163 A 163 
A 164 1 n LYS . 164 A 164 
A 165 1 n ILE . 165 A 165 
A 166 1 n LEU . 166 A 166 
A 167 1 n SER . 167 A 167 
A 168 1 n VAL . 168 A 168 
A 169 1 n LEU . 169 A 169 
A 170 1 n VAL . 170 A 170 
A 171 1 n TYR . 171 A 171 
A 172 1 n PRO . 172 A 172 
A 173 1 n HIS . 173 A 173 
A 174 1 n ASP . 174 A 174 
A 175 1 n ASP . 175 A 175 
A 176 1 n PRO . 176 A 176 
A 177 1 n GLY . 177 A 177 
A 178 1 n VAL . 178 A 178 
A 179 1 n LYS . 179 A 179 
A 180 1 n VAL . 180 A 180 
A 181 1 n LEU . 181 A 181 
A 182 1 n VAL . 182 A 182 
A 183 1 n PHE . 183 A 183 
A 184 1 n ARG . 184 A 184 
A 185 1 n VAL . 185 A 185 
A 186 1 n LYS . 186 A 186 
A 187 1 n THR . 187 A 187 
A 188 1 n MET . 188 A 188 
A 189 1 n ASN . 189 A 189 
A 190 1 n PRO . 190 A 190 
A 191 1 n LEU . 191 A 191 
A 192 1 n PRO . 192 A 192 
A 193 1 n PHE . 193 A 193 
A 194 1 n LEU . 194 A 194 
A 195 1 n GLN . 195 A 195 
A 196 1 n ALA . 196 A 196 
A 197 1 n LEU . 197 A 197 
A 198 1 n GLN . 198 A 198 
A 199 1 n ARG . 199 A 199 
A 200 1 n ASN . 200 A 200 
A 201 1 n GLY . 201 A 201 
A 202 1 n HIS . 202 A 202 
A 203 1 n HIS . 203 A 203 
A 204 1 n VAL . 204 A 204 
A 205 1 n VAL . 205 A 205 
A 206 1 n TRP . 206 A 206 
A 207 1 n PRO . 207 A 207 
A 208 1 n SER . 208 A 208 
A 209 1 n GLU . 209 A 209 
A 210 1 n GLN . 210 A 210 
A 211 1 n ARG . 211 A 211 
A 212 1 n ASP . 212 A 212 
A 213 1 n LEU . 213 A 213 
A 214 1 n LEU . 214 A 214 
B 1   2 n MET . 1   B 1   
B 2   2 n ILE . 2   B 2   
B 3   2 n VAL . 3   B 3   
B 4   2 n GLU . 4   B 4   
B 5   2 n GLN . 5   B 5   
B 6   2 n ILE . 6   B 6   
B 7   2 n MET . 7   B 7   
B 8   2 n LYS . 8   B 8   
B 9   2 n ARG . 9   B 9   
B 10  2 n ASP . 10  B 10  
B 11  2 n VAL . 11  B 11  
B 12  2 n ILE . 12  B 12  
B 13  2 n THR . 13  B 13  
B 14  2 n LEU . 14  B 14  
B 15  2 n THR . 15  B 15  
B 16  2 n LYS . 16  B 16  
B 17  2 n THR . 17  B 17  
B 18  2 n ASP . 18  B 18  
B 19  2 n THR . 19  B 19  
B 20  2 n LEU . 20  B 20  
B 21  2 n GLU . 21  B 21  
B 22  2 n THR . 22  B 22  
B 23  2 n ALA . 23  B 23  
B 24  2 n ILE . 24  B 24  
B 25  2 n CYS . 25  B 25  
B 26  2 n LYS . 26  B 26  
B 27  2 n LEU . 27  B 27  
B 28  2 n LYS . 28  B 28  
B 29  2 n GLU . 29  B 29  
B 30  2 n PHE . 30  B 30  
B 31  2 n HIS . 31  B 31  
B 32  2 n ILE . 32  B 32  
B 33  2 n ARG . 33  B 33  
B 34  2 n HIS . 34  B 34  
B 35  2 n LEU . 35  B 35  
B 36  2 n PRO . 36  B 36  
B 37  2 n VAL . 37  B 37  
B 38  2 n VAL . 38  B 38  
B 39  2 n ASP . 39  B 39  
B 40  2 n GLU . 40  B 40  
B 41  2 n GLU . 41  B 41  
B 42  2 n ARG . 42  B 42  
B 43  2 n HIS . 43  B 43  
B 44  2 n VAL . 44  B 44  
B 45  2 n ILE . 45  B 45  
B 46  2 n GLY . 46  B 46  
B 47  2 n MET . 47  B 47  
B 48  2 n ILE . 48  B 48  
B 49  2 n THR . 49  B 49  
B 50  2 n ASP . 50  B 50  
B 51  2 n ARG . 51  B 51  
B 52  2 n ASP . 52  B 52  
B 53  2 n MET . 53  B 53  
B 54  2 n LYS . 54  B 54  
B 55  2 n GLN . 55  B 55  
B 56  2 n ALA . 56  B 56  
B 57  2 n SER . 57  B 57  
B 58  2 n PRO . 58  B 58  
B 59  2 n SER . 59  B 59  
B 60  2 n ILE . 60  B 60  
B 61  2 n PHE . 61  B 61  
B 62  2 n GLU . 62  B 62  
B 63  2 n GLU . 63  B 63  
B 64  2 n ASN . 64  B 64  
B 65  2 n LYS . 65  B 65  
B 66  2 n ARG . 66  B 66  
B 67  2 n SER . 67  B 67  
B 68  2 n LEU . 68  B 68  
B 69  2 n PHE . 69  B 69  
B 70  2 n LEU . 70  B 70  
B 71  2 n THR . 71  B 71  
B 72  2 n ARG . 72  B 72  
B 73  2 n SER . 73  B 73  
B 74  2 n VAL . 74  B 74  
B 75  2 n ASP . 75  B 75  
B 76  2 n SER . 76  B 76  
B 77  2 n ILE . 77  B 77  
B 78  2 n MET . 78  B 78  
B 79  2 n LYS . 79  B 79  
B 80  2 n LYS . 80  B 80  
B 81  2 n ASP . 81  B 81  
B 82  2 n VAL . 82  B 82  
B 83  2 n VAL . 83  B 83  
B 84  2 n CYS . 84  B 84  
B 85  2 n ALA . 85  B 85  
B 86  2 n HIS . 86  B 86  
B 87  2 n PRO . 87  B 87  
B 88  2 n LEU . 88  B 88  
B 89  2 n ASP . 89  B 89  
B 90  2 n PHE . 90  B 90  
B 91  2 n VAL . 91  B 91  
B 92  2 n GLU . 92  B 92  
B 93  2 n GLU . 93  B 93  
B 94  2 n ILE . 94  B 94  
B 95  2 n SER . 95  B 95  
B 96  2 n ALA . 96  B 96  
B 97  2 n VAL . 97  B 97  
B 98  2 n PHE . 98  B 98  
B 99  2 n TYR . 99  B 99  
B 100 2 n GLU . 100 B 100 
B 101 2 n HIS . 101 B 101 
B 102 2 n GLY . 102 B 102 
B 103 2 n ILE . 103 B 103 
B 104 2 n GLY . 104 B 104 
B 105 2 n CYS . 105 B 105 
B 106 2 n LEU . 106 B 106 
B 107 2 n PRO . 107 B 107 
B 108 2 n VAL . 108 B 108 
B 109 2 n VAL . 109 B 109 
B 110 2 n HIS . 110 B 110 
B 111 2 n HIS . 111 B 111 
B 112 2 n GLN . 112 B 112 
B 113 2 n LYS . 113 B 113 
B 114 2 n LEU . 114 B 114 
B 115 2 n ILE . 115 B 115 
B 116 2 n GLY . 116 B 116 
B 117 2 n ILE . 117 B 117 
B 118 2 n LEU . 118 B 118 
B 119 2 n THR . 119 B 119 
B 120 2 n LYS . 120 B 120 
B 121 2 n THR . 121 B 121 
B 122 2 n ASP . 122 B 122 
B 123 2 n LEU . 123 B 123 
B 124 2 n LEU . 124 B 124 
B 125 2 n ARG . 125 B 125 
B 126 2 n THR . 126 B 126 
B 127 2 n PHE . 127 B 127 
B 128 2 n VAL . 128 B 128 
B 129 2 n LYS . 129 B 129 
B 130 2 n LEU . 130 B 130 
B 131 2 n THR . 131 B 131 
B 132 2 n GLY . 132 B 132 
B 133 2 n ALA . 133 B 133 
B 134 2 n ASP . 134 B 134 
B 135 2 n GLN . 135 B 135 
B 136 2 n PRO . 136 B 136 
B 137 2 n GLY . 137 B 137 
B 138 2 n SER . 138 B 138 
B 139 2 n GLN . 139 B 139 
B 140 2 n ILE . 140 B 140 
B 141 2 n GLU . 141 B 141 
B 142 2 n ILE . 142 B 142 
B 143 2 n LYS . 143 B 143 
B 144 2 n VAL . 144 B 144 
B 145 2 n ASN . 145 B 145 
B 146 2 n ASP . 146 B 146 
B 147 2 n ILE . 147 B 147 
B 148 2 n THR . 148 B 148 
B 149 2 n LYS . 149 B 149 
B 150 2 n SER . 150 B 150 
B 151 2 n LEU . 151 B 151 
B 152 2 n ALA . 152 B 152 
B 153 2 n GLU . 153 B 153 
B 154 2 n ILE . 154 B 154 
B 155 2 n SER . 155 B 155 
B 156 2 n SER . 156 B 156 
B 157 2 n LEU . 157 B 157 
B 158 2 n CYS . 158 B 158 
B 159 2 n GLN . 159 B 159 
B 160 2 n ASP . 160 B 160 
B 161 2 n LEU . 161 B 161 
B 162 2 n GLN . 162 B 162 
B 163 2 n VAL . 163 B 163 
B 164 2 n LYS . 164 B 164 
B 165 2 n ILE . 165 B 165 
B 166 2 n LEU . 166 B 166 
B 167 2 n SER . 167 B 167 
B 168 2 n VAL . 168 B 168 
B 169 2 n LEU . 169 B 169 
B 170 2 n VAL . 170 B 170 
B 171 2 n TYR . 171 B 171 
B 172 2 n PRO . 172 B 172 
B 173 2 n HIS . 173 B 173 
B 174 2 n ASP . 174 B 174 
B 175 2 n ASP . 175 B 175 
B 176 2 n PRO . 176 B 176 
B 177 2 n GLY . 177 B 177 
B 178 2 n VAL . 178 B 178 
B 179 2 n LYS . 179 B 179 
B 180 2 n VAL . 180 B 180 
B 181 2 n LEU . 181 B 181 
B 182 2 n VAL . 182 B 182 
B 183 2 n PHE . 183 B 183 
B 184 2 n ARG . 184 B 184 
B 185 2 n VAL . 185 B 185 
B 186 2 n LYS . 186 B 186 
B 187 2 n THR . 187 B 187 
B 188 2 n MET . 188 B 188 
B 189 2 n ASN . 189 B 189 
B 190 2 n PRO . 190 B 190 
B 191 2 n LEU . 191 B 191 
B 192 2 n PRO . 192 B 192 
B 193 2 n PHE . 193 B 193 
B 194 2 n LEU . 194 B 194 
B 195 2 n GLN . 195 B 195 
B 196 2 n ALA . 196 B 196 
B 197 2 n LEU . 197 B 197 
B 198 2 n GLN . 198 B 198 
B 199 2 n ARG . 199 B 199 
B 200 2 n ASN . 200 B 200 
B 201 2 n GLY . 201 B 201 
B 202 2 n HIS . 202 B 202 
B 203 2 n HIS . 203 B 203 
B 204 2 n VAL . 204 B 204 
B 205 2 n VAL . 205 B 205 
B 206 2 n TRP . 206 B 206 
B 207 2 n PRO . 207 B 207 
B 208 2 n SER . 208 B 208 
B 209 2 n GLU . 209 B 209 
B 210 2 n GLN . 210 B 210 
B 211 2 n ARG . 211 B 211 
B 212 2 n ASP . 212 B 212 
B 213 2 n LEU . 213 B 213 
B 214 2 n LEU . 214 B 214 
C 1   3 n MET . 1   C 1   
C 2   3 n ARG . 2   C 2   
C 3   3 n ASP . 3   C 3   
C 4   3 n SER . 4   C 4   
C 5   3 n VAL . 5   C 5   
C 6   3 n PHE . 6   C 6   
C 7   3 n ILE . 7   C 7   
C 8   3 n TYR . 8   C 8   
C 9   3 n SER . 9   C 9   
C 10  3 n PRO . 10  C 10  
C 11  3 n SER . 11  C 11  
C 12  3 n TYR . 12  C 12  
C 13  3 n GLN . 13  C 13  
C 14  3 n THR . 14  C 14  
C 15  3 n TYR . 15  C 15  
C 16  3 n MET . 16  C 16  
C 17  3 n PHE . 17  C 17  
C 18  3 n HIS . 18  C 18  
C 19  3 n GLN . 19  C 19  
C 20  3 n GLU . 20  C 20  
C 21  3 n HIS . 21  C 21  
C 22  3 n PRO . 22  C 22  
C 23  3 n PHE . 23  C 23  
C 24  3 n ASN . 24  C 24  
C 25  3 n GLN . 25  C 25  
C 26  3 n GLN . 26  C 26  
C 27  3 n ARG . 27  C 27  
C 28  3 n VAL . 28  C 28  
C 29  3 n LEU . 29  C 29  
C 30  3 n LEU . 30  C 30  
C 31  3 n THR . 31  C 31  
C 32  3 n TYR . 32  C 32  
C 33  3 n ASP . 33  C 33  
C 34  3 n LEU . 34  C 34  
C 35  3 n LEU . 35  C 35  
C 36  3 n LYS . 36  C 36  
C 37  3 n THR . 37  C 37  
C 38  3 n ILE . 38  C 38  
C 39  3 n ASN . 39  C 39  
C 40  3 n ALA . 40  C 40  
C 41  3 n PHE . 41  C 41  
C 42  3 n ASP . 42  C 42  
C 43  3 n ASP . 43  C 43  
C 44  3 n GLY . 44  C 44  
C 45  3 n ASP . 45  C 45  
C 46  3 n ILE . 46  C 46  
C 47  3 n VAL . 47  C 47  
C 48  3 n THR . 48  C 48  
C 49  3 n PRO . 49  C 49  
C 50  3 n ARG . 50  C 50  
C 51  3 n LEU . 51  C 51  
C 52  3 n ALA . 52  C 52  
C 53  3 n SER . 53  C 53  
C 54  3 n GLU . 54  C 54  
C 55  3 n GLU . 55  C 55  
C 56  3 n GLU . 56  C 56  
C 57  3 n LEU . 57  C 57  
C 58  3 n SER . 58  C 58  
C 59  3 n LEU . 59  C 59  
C 60  3 n VAL . 60  C 60  
C 61  3 n HIS . 61  C 61  
C 62  3 n THR . 62  C 62  
C 63  3 n ASP . 63  C 63  
C 64  3 n ASP . 64  C 64  
C 65  3 n TYR . 65  C 65  
C 66  3 n ILE . 66  C 66  
C 67  3 n GLN . 67  C 67  
C 68  3 n ALA . 68  C 68  
C 69  3 n VAL . 69  C 69  
C 70  3 n LYS . 70  C 70  
C 71  3 n LEU . 71  C 71  
C 72  3 n ALA . 72  C 72  
C 73  3 n GLY . 73  C 73  
C 74  3 n ALA . 74  C 74  
C 75  3 n GLY . 75  C 75  
C 76  3 n LYS . 76  C 76  
C 77  3 n LEU . 77  C 77  
C 78  3 n PRO . 78  C 78  
C 79  3 n ALA . 79  C 79  
C 80  3 n GLU . 80  C 80  
C 81  3 n GLU . 81  C 81  
C 82  3 n GLY . 82  C 82  
C 83  3 n GLU . 83  C 83  
C 84  3 n SER . 84  C 84  
C 85  3 n TYR . 85  C 85  
C 86  3 n GLY . 86  C 86  
C 87  3 n LEU . 87  C 87  
C 88  3 n GLY . 88  C 88  
C 89  3 n THR . 89  C 89  
C 90  3 n GLU . 90  C 90  
C 91  3 n ASP . 91  C 91  
C 92  3 n THR . 92  C 92  
C 93  3 n PRO . 93  C 93  
C 94  3 n VAL . 94  C 94  
C 95  3 n PHE . 95  C 95  
C 96  3 n ALA . 96  C 96  
C 97  3 n GLY . 97  C 97  
C 98  3 n MET . 98  C 98  
C 99  3 n HIS . 99  C 99  
C 100 3 n GLU . 100 C 100 
C 101 3 n ALA . 101 C 101 
C 102 3 n ALA . 102 C 102 
C 103 3 n SER . 103 C 103 
C 104 3 n LEU . 104 C 104 
C 105 3 n LEU . 105 C 105 
C 106 3 n VAL . 106 C 106 
C 107 3 n GLY . 107 C 107 
C 108 3 n GLY . 108 C 108 
C 109 3 n THR . 109 C 109 
C 110 3 n LEU . 110 C 110 
C 111 3 n THR . 111 C 111 
C 112 3 n ALA . 112 C 112 
C 113 3 n ALA . 113 C 113 
C 114 3 n ASP . 114 C 114 
C 115 3 n TRP . 115 C 115 
C 116 3 n VAL . 116 C 116 
C 117 3 n MET . 117 C 117 
C 118 3 n SER . 118 C 118 
C 119 3 n GLY . 119 C 119 
C 120 3 n GLN . 120 C 120 
C 121 3 n ALA . 121 C 121 
C 122 3 n LEU . 122 C 122 
C 123 3 n HIS . 123 C 123 
C 124 3 n ALA . 124 C 124 
C 125 3 n ALA . 125 C 125 
C 126 3 n ASN . 126 C 126 
C 127 3 n LEU . 127 C 127 
C 128 3 n GLY . 128 C 128 
C 129 3 n GLY . 129 C 129 
C 130 3 n GLY . 130 C 130 
C 131 3 n LEU . 131 C 131 
C 132 3 n HIS . 132 C 132 
C 133 3 n HIS . 133 C 133 
C 134 3 n GLY . 134 C 134 
C 135 3 n PHE . 135 C 135 
C 136 3 n ARG . 136 C 136 
C 137 3 n GLY . 137 C 137 
C 138 3 n ARG . 138 C 138 
C 139 3 n ALA . 139 C 139 
C 140 3 n SER . 140 C 140 
C 141 3 n GLY . 141 C 141 
C 142 3 n PHE . 142 C 142 
C 143 3 n CYS . 143 C 143 
C 144 3 n ILE . 144 C 144 
C 145 3 n TYR . 145 C 145 
C 146 3 n ASN . 146 C 146 
C 147 3 n ASP . 147 C 147 
C 148 3 n SER . 148 C 148 
C 149 3 n ALA . 149 C 149 
C 150 3 n VAL . 150 C 150 
C 151 3 n ALA . 151 C 151 
C 152 3 n ILE . 152 C 152 
C 153 3 n GLN . 153 C 153 
C 154 3 n TYR . 154 C 154 
C 155 3 n ILE . 155 C 155 
C 156 3 n GLN . 156 C 156 
C 157 3 n LYS . 157 C 157 
C 158 3 n LYS . 158 C 158 
C 159 3 n TYR . 159 C 159 
C 160 3 n SER . 160 C 160 
C 161 3 n ALA . 161 C 161 
C 162 3 n ARG . 162 C 162 
C 163 3 n VAL . 163 C 163 
C 164 3 n LEU . 164 C 164 
C 165 3 n TYR . 165 C 165 
C 166 3 n ILE . 166 C 166 
C 167 3 n ASP . 167 C 167 
C 168 3 n THR . 168 C 168 
C 169 3 n ASP . 169 C 169 
C 170 3 n ALA . 170 C 170 
C 171 3 n HIS . 171 C 171 
C 172 3 n HIS . 172 C 172 
C 173 3 n GLY . 173 C 173 
C 174 3 n ASP . 174 C 174 
C 175 3 n GLY . 175 C 175 
C 176 3 n VAL . 176 C 176 
C 177 3 n GLN . 177 C 177 
C 178 3 n PHE . 178 C 178 
C 179 3 n THR . 179 C 179 
C 180 3 n PHE . 180 C 180 
C 181 3 n TYR . 181 C 181 
C 182 3 n ASP . 182 C 182 
C 183 3 n ASN . 183 C 183 
C 184 3 n PRO . 184 C 184 
C 185 3 n ASP . 185 C 185 
C 186 3 n VAL . 186 C 186 
C 187 3 n CYS . 187 C 187 
C 188 3 n THR . 188 C 188 
C 189 3 n LEU . 189 C 189 
C 190 3 n SER . 190 C 190 
C 191 3 n ILE . 191 C 191 
C 192 3 n HIS . 192 C 192 
C 193 3 n GLU . 193 C 193 
C 194 3 n THR . 194 C 194 
C 195 3 n GLY . 195 C 195 
C 196 3 n ARG . 196 C 196 
C 197 3 n TYR . 197 C 197 
C 198 3 n LEU . 198 C 198 
C 199 3 n PHE . 199 C 199 
C 200 3 n PRO . 200 C 200 
C 201 3 n GLY . 201 C 201 
C 202 3 n THR . 202 C 202 
C 203 3 n GLY . 203 C 203 
C 204 3 n GLN . 204 C 204 
C 205 3 n ILE . 205 C 205 
C 206 3 n GLN . 206 C 206 
C 207 3 n GLU . 207 C 207 
C 208 3 n LYS . 208 C 208 
C 209 3 n GLY . 209 C 209 
C 210 3 n SER . 210 C 210 
C 211 3 n GLY . 211 C 211 
C 212 3 n LYS . 212 C 212 
C 213 3 n GLY . 213 C 213 
C 214 3 n TYR . 214 C 214 
C 215 3 n GLY . 215 C 215 
C 216 3 n TYR . 216 C 216 
C 217 3 n SER . 217 C 217 
C 218 3 n PHE . 218 C 218 
C 219 3 n ASN . 219 C 219 
C 220 3 n ILE . 220 C 220 
C 221 3 n PRO . 221 C 221 
C 222 3 n LEU . 222 C 222 
C 223 3 n ASP . 223 C 223 
C 224 3 n ALA . 224 C 224 
C 225 3 n PHE . 225 C 225 
C 226 3 n THR . 226 C 226 
C 227 3 n GLU . 227 C 227 
C 228 3 n ASP . 228 C 228 
C 229 3 n ASP . 229 C 229 
C 230 3 n SER . 230 C 230 
C 231 3 n PHE . 231 C 231 
C 232 3 n LEU . 232 C 232 
C 233 3 n GLU . 233 C 233 
C 234 3 n ALA . 234 C 234 
C 235 3 n TYR . 235 C 235 
C 236 3 n ARG . 236 C 236 
C 237 3 n THR . 237 C 237 
C 238 3 n ALA . 238 C 238 
C 239 3 n ALA . 239 C 239 
C 240 3 n SER . 240 C 240 
C 241 3 n GLU . 241 C 241 
C 242 3 n VAL . 242 C 242 
C 243 3 n ALA . 243 C 243 
C 244 3 n ALA . 244 C 244 
C 245 3 n TYR . 245 C 245 
C 246 3 n PHE . 246 C 246 
C 247 3 n GLU . 247 C 247 
C 248 3 n PRO . 248 C 248 
C 249 3 n ASP . 249 C 249 
C 250 3 n VAL . 250 C 250 
C 251 3 n ILE . 251 C 251 
C 252 3 n ILE . 252 C 252 
C 253 3 n SER . 253 C 253 
C 254 3 n GLN . 254 C 254 
C 255 3 n ASN . 255 C 255 
C 256 3 n GLY . 256 C 256 
C 257 3 n ALA . 257 C 257 
C 258 3 n ASP . 258 C 258 
C 259 3 n ALA . 259 C 259 
C 260 3 n HIS . 260 C 260 
C 261 3 n TYR . 261 C 261 
C 262 3 n TYR . 262 C 262 
C 263 3 n ASP . 263 C 263 
C 264 3 n PRO . 264 C 264 
C 265 3 n LEU . 265 C 265 
C 266 3 n THR . 266 C 266 
C 267 3 n HIS . 267 C 267 
C 268 3 n LEU . 268 C 268 
C 269 3 n SER . 269 C 269 
C 270 3 n ALA . 270 C 270 
C 271 3 n THR . 271 C 271 
C 272 3 n ILE . 272 C 272 
C 273 3 n ASN . 273 C 273 
C 274 3 n ILE . 274 C 274 
C 275 3 n TYR . 275 C 275 
C 276 3 n GLU . 276 C 276 
C 277 3 n GLU . 277 C 277 
C 278 3 n ILE . 278 C 278 
C 279 3 n PRO . 279 C 279 
C 280 3 n ARG . 280 C 280 
C 281 3 n LEU . 281 C 281 
C 282 3 n ALA . 282 C 282 
C 283 3 n HIS . 283 C 283 
C 284 3 n THR . 284 C 284 
C 285 3 n LEU . 285 C 285 
C 286 3 n ALA . 286 C 286 
C 287 3 n HIS . 287 C 287 
C 288 3 n GLN . 288 C 288 
C 289 3 n TYR . 289 C 289 
C 290 3 n CYS . 290 C 290 
C 291 3 n GLY . 291 C 291 
C 292 3 n GLY . 292 C 292 
C 293 3 n LYS . 293 C 293 
C 294 3 n TRP . 294 C 294 
C 295 3 n ILE . 295 C 295 
C 296 3 n ALA . 296 C 296 
C 297 3 n VAL . 297 C 297 
C 298 3 n GLY . 298 C 298 
C 299 3 n GLY . 299 C 299 
C 300 3 n GLY . 300 C 300 
C 301 3 n GLY . 301 C 301 
C 302 3 n TYR . 302 C 302 
C 303 3 n ASP . 303 C 303 
C 304 3 n ILE . 304 C 304 
C 305 3 n TRP . 305 C 305 
C 306 3 n ARG . 306 C 306 
C 307 3 n VAL . 307 C 307 
C 308 3 n VAL . 308 C 308 
C 309 3 n PRO . 309 C 309 
C 310 3 n ARG . 310 C 310 
C 311 3 n ALA . 311 C 311 
C 312 3 n TRP . 312 C 312 
C 313 3 n ALA . 313 C 313 
C 314 3 n ARG . 314 C 314 
C 315 3 n ILE . 315 C 315 
C 316 3 n TRP . 316 C 316 
C 317 3 n LEU . 317 C 317 
C 318 3 n GLU . 318 C 318 
C 319 3 n MET . 319 C 319 
C 320 3 n LYS . 320 C 320 
C 321 3 n GLY . 321 C 321 
C 322 3 n ILE . 322 C 322 
C 323 3 n ASP . 323 C 323 
C 324 3 n PRO . 324 C 324 
C 325 3 n GLY . 325 C 325 
C 326 3 n HIS . 326 C 326 
C 327 3 n GLU . 327 C 327 
C 328 3 n ILE . 328 C 328 
C 329 3 n PRO . 329 C 329 
C 330 3 n PRO . 330 C 330 
C 331 3 n GLU . 331 C 331 
C 332 3 n TRP . 332 C 332 
C 333 3 n ILE . 333 C 333 
C 334 3 n VAL . 334 C 334 
C 335 3 n LYS . 335 C 335 
C 336 3 n TRP . 336 C 336 
C 337 3 n GLN . 337 C 337 
C 338 3 n LYS . 338 C 338 
C 339 3 n GLN . 339 C 339 
C 340 3 n CYS . 340 C 340 
C 341 3 n PRO . 341 C 341 
C 342 3 n VAL . 342 C 342 
C 343 3 n ALA . 343 C 343 
C 344 3 n LEU . 344 C 344 
C 345 3 n PRO . 345 C 345 
C 346 3 n SER . 346 C 346 
C 347 3 n SER . 347 C 347 
C 348 3 n TRP . 348 C 348 
C 349 3 n SER . 349 C 349 
C 350 3 n ASP . 350 C 350 
C 351 3 n PRO . 351 C 351 
C 352 3 n ALA . 352 C 352 
C 353 3 n ASP . 353 C 353 
C 354 3 n LEU . 354 C 354 
C 355 3 n TYR . 355 C 355 
C 356 3 n PRO . 356 C 356 
C 357 3 n PRO . 357 C 357 
C 358 3 n ILE . 358 C 358 
C 359 3 n PRO . 359 C 359 
C 360 3 n ARG . 360 C 360 
C 361 3 n LYS . 361 C 361 
C 362 3 n PRO . 362 C 362 
C 363 3 n GLU . 363 C 363 
C 364 3 n ILE . 364 C 364 
C 365 3 n THR . 365 C 365 
C 366 3 n GLU . 366 C 366 
C 367 3 n LYS . 367 C 367 
C 368 3 n ASN . 368 C 368 
C 369 3 n ALA . 369 C 369 
C 370 3 n GLN . 370 C 370 
C 371 3 n THR . 371 C 371 
C 372 3 n VAL . 372 C 372 
C 373 3 n SER . 373 C 373 
C 374 3 n LYS . 374 C 374 
C 375 3 n ALA . 375 C 375 
C 376 3 n LEU . 376 C 376 
C 377 3 n TYR . 377 C 377 
C 378 3 n ALA . 378 C 378 
C 379 3 n ILE . 379 C 379 
C 380 3 n ARG . 380 C 380 
C 381 3 n SER . 381 C 381 
C 382 3 n GLU . 382 C 382 
C 383 3 n GLN . 383 C 383 
C 384 3 n GLN . 384 C 384 
C 385 3 n ARG . 385 C 385 
C 386 3 n THR . 386 C 386 
C 387 3 n LYS . 387 C 387 
D 1   4 n MET . 1   D 1   
D 2   4 n ARG . 2   D 2   
D 3   4 n ASP . 3   D 3   
D 4   4 n SER . 4   D 4   
D 5   4 n VAL . 5   D 5   
D 6   4 n PHE . 6   D 6   
D 7   4 n ILE . 7   D 7   
D 8   4 n TYR . 8   D 8   
D 9   4 n SER . 9   D 9   
D 10  4 n PRO . 10  D 10  
D 11  4 n SER . 11  D 11  
D 12  4 n TYR . 12  D 12  
D 13  4 n GLN . 13  D 13  
D 14  4 n THR . 14  D 14  
D 15  4 n TYR . 15  D 15  
D 16  4 n MET . 16  D 16  
D 17  4 n PHE . 17  D 17  
D 18  4 n HIS . 18  D 18  
D 19  4 n GLN . 19  D 19  
D 20  4 n GLU . 20  D 20  
D 21  4 n HIS . 21  D 21  
D 22  4 n PRO . 22  D 22  
D 23  4 n PHE . 23  D 23  
D 24  4 n ASN . 24  D 24  
D 25  4 n GLN . 25  D 25  
D 26  4 n GLN . 26  D 26  
D 27  4 n ARG . 27  D 27  
D 28  4 n VAL . 28  D 28  
D 29  4 n LEU . 29  D 29  
D 30  4 n LEU . 30  D 30  
D 31  4 n THR . 31  D 31  
D 32  4 n TYR . 32  D 32  
D 33  4 n ASP . 33  D 33  
D 34  4 n LEU . 34  D 34  
D 35  4 n LEU . 35  D 35  
D 36  4 n LYS . 36  D 36  
D 37  4 n THR . 37  D 37  
D 38  4 n ILE . 38  D 38  
D 39  4 n ASN . 39  D 39  
D 40  4 n ALA . 40  D 40  
D 41  4 n PHE . 41  D 41  
D 42  4 n ASP . 42  D 42  
D 43  4 n ASP . 43  D 43  
D 44  4 n GLY . 44  D 44  
D 45  4 n ASP . 45  D 45  
D 46  4 n ILE . 46  D 46  
D 47  4 n VAL . 47  D 47  
D 48  4 n THR . 48  D 48  
D 49  4 n PRO . 49  D 49  
D 50  4 n ARG . 50  D 50  
D 51  4 n LEU . 51  D 51  
D 52  4 n ALA . 52  D 52  
D 53  4 n SER . 53  D 53  
D 54  4 n GLU . 54  D 54  
D 55  4 n GLU . 55  D 55  
D 56  4 n GLU . 56  D 56  
D 57  4 n LEU . 57  D 57  
D 58  4 n SER . 58  D 58  
D 59  4 n LEU . 59  D 59  
D 60  4 n VAL . 60  D 60  
D 61  4 n HIS . 61  D 61  
D 62  4 n THR . 62  D 62  
D 63  4 n ASP . 63  D 63  
D 64  4 n ASP . 64  D 64  
D 65  4 n TYR . 65  D 65  
D 66  4 n ILE . 66  D 66  
D 67  4 n GLN . 67  D 67  
D 68  4 n ALA . 68  D 68  
D 69  4 n VAL . 69  D 69  
D 70  4 n LYS . 70  D 70  
D 71  4 n LEU . 71  D 71  
D 72  4 n ALA . 72  D 72  
D 73  4 n GLY . 73  D 73  
D 74  4 n ALA . 74  D 74  
D 75  4 n GLY . 75  D 75  
D 76  4 n LYS . 76  D 76  
D 77  4 n LEU . 77  D 77  
D 78  4 n PRO . 78  D 78  
D 79  4 n ALA . 79  D 79  
D 80  4 n GLU . 80  D 80  
D 81  4 n GLU . 81  D 81  
D 82  4 n GLY . 82  D 82  
D 83  4 n GLU . 83  D 83  
D 84  4 n SER . 84  D 84  
D 85  4 n TYR . 85  D 85  
D 86  4 n GLY . 86  D 86  
D 87  4 n LEU . 87  D 87  
D 88  4 n GLY . 88  D 88  
D 89  4 n THR . 89  D 89  
D 90  4 n GLU . 90  D 90  
D 91  4 n ASP . 91  D 91  
D 92  4 n THR . 92  D 92  
D 93  4 n PRO . 93  D 93  
D 94  4 n VAL . 94  D 94  
D 95  4 n PHE . 95  D 95  
D 96  4 n ALA . 96  D 96  
D 97  4 n GLY . 97  D 97  
D 98  4 n MET . 98  D 98  
D 99  4 n HIS . 99  D 99  
D 100 4 n GLU . 100 D 100 
D 101 4 n ALA . 101 D 101 
D 102 4 n ALA . 102 D 102 
D 103 4 n SER . 103 D 103 
D 104 4 n LEU . 104 D 104 
D 105 4 n LEU . 105 D 105 
D 106 4 n VAL . 106 D 106 
D 107 4 n GLY . 107 D 107 
D 108 4 n GLY . 108 D 108 
D 109 4 n THR . 109 D 109 
D 110 4 n LEU . 110 D 110 
D 111 4 n THR . 111 D 111 
D 112 4 n ALA . 112 D 112 
D 113 4 n ALA . 113 D 113 
D 114 4 n ASP . 114 D 114 
D 115 4 n TRP . 115 D 115 
D 116 4 n VAL . 116 D 116 
D 117 4 n MET . 117 D 117 
D 118 4 n SER . 118 D 118 
D 119 4 n GLY . 119 D 119 
D 120 4 n GLN . 120 D 120 
D 121 4 n ALA . 121 D 121 
D 122 4 n LEU . 122 D 122 
D 123 4 n HIS . 123 D 123 
D 124 4 n ALA . 124 D 124 
D 125 4 n ALA . 125 D 125 
D 126 4 n ASN . 126 D 126 
D 127 4 n LEU . 127 D 127 
D 128 4 n GLY . 128 D 128 
D 129 4 n GLY . 129 D 129 
D 130 4 n GLY . 130 D 130 
D 131 4 n LEU . 131 D 131 
D 132 4 n HIS . 132 D 132 
D 133 4 n HIS . 133 D 133 
D 134 4 n GLY . 134 D 134 
D 135 4 n PHE . 135 D 135 
D 136 4 n ARG . 136 D 136 
D 137 4 n GLY . 137 D 137 
D 138 4 n ARG . 138 D 138 
D 139 4 n ALA . 139 D 139 
D 140 4 n SER . 140 D 140 
D 141 4 n GLY . 141 D 141 
D 142 4 n PHE . 142 D 142 
D 143 4 n CYS . 143 D 143 
D 144 4 n ILE . 144 D 144 
D 145 4 n TYR . 145 D 145 
D 146 4 n ASN . 146 D 146 
D 147 4 n ASP . 147 D 147 
D 148 4 n SER . 148 D 148 
D 149 4 n ALA . 149 D 149 
D 150 4 n VAL . 150 D 150 
D 151 4 n ALA . 151 D 151 
D 152 4 n ILE . 152 D 152 
D 153 4 n GLN . 153 D 153 
D 154 4 n TYR . 154 D 154 
D 155 4 n ILE . 155 D 155 
D 156 4 n GLN . 156 D 156 
D 157 4 n LYS . 157 D 157 
D 158 4 n LYS . 158 D 158 
D 159 4 n TYR . 159 D 159 
D 160 4 n SER . 160 D 160 
D 161 4 n ALA . 161 D 161 
D 162 4 n ARG . 162 D 162 
D 163 4 n VAL . 163 D 163 
D 164 4 n LEU . 164 D 164 
D 165 4 n TYR . 165 D 165 
D 166 4 n ILE . 166 D 166 
D 167 4 n ASP . 167 D 167 
D 168 4 n THR . 168 D 168 
D 169 4 n ASP . 169 D 169 
D 170 4 n ALA . 170 D 170 
D 171 4 n HIS . 171 D 171 
D 172 4 n HIS . 172 D 172 
D 173 4 n GLY . 173 D 173 
D 174 4 n ASP . 174 D 174 
D 175 4 n GLY . 175 D 175 
D 176 4 n VAL . 176 D 176 
D 177 4 n GLN . 177 D 177 
D 178 4 n PHE . 178 D 178 
D 179 4 n THR . 179 D 179 
D 180 4 n PHE . 180 D 180 
D 181 4 n TYR . 181 D 181 
D 182 4 n ASP . 182 D 182 
D 183 4 n ASN . 183 D 183 
D 184 4 n PRO . 184 D 184 
D 185 4 n ASP . 185 D 185 
D 186 4 n VAL . 186 D 186 
D 187 4 n CYS . 187 D 187 
D 188 4 n THR . 188 D 188 
D 189 4 n LEU . 189 D 189 
D 190 4 n SER . 190 D 190 
D 191 4 n ILE . 191 D 191 
D 192 4 n HIS . 192 D 192 
D 193 4 n GLU . 193 D 193 
D 194 4 n THR . 194 D 194 
D 195 4 n GLY . 195 D 195 
D 196 4 n ARG . 196 D 196 
D 197 4 n TYR . 197 D 197 
D 198 4 n LEU . 198 D 198 
D 199 4 n PHE . 199 D 199 
D 200 4 n PRO . 200 D 200 
D 201 4 n GLY . 201 D 201 
D 202 4 n THR . 202 D 202 
D 203 4 n GLY . 203 D 203 
D 204 4 n GLN . 204 D 204 
D 205 4 n ILE . 205 D 205 
D 206 4 n GLN . 206 D 206 
D 207 4 n GLU . 207 D 207 
D 208 4 n LYS . 208 D 208 
D 209 4 n GLY . 209 D 209 
D 210 4 n SER . 210 D 210 
D 211 4 n GLY . 211 D 211 
D 212 4 n LYS . 212 D 212 
D 213 4 n GLY . 213 D 213 
D 214 4 n TYR . 214 D 214 
D 215 4 n GLY . 215 D 215 
D 216 4 n TYR . 216 D 216 
D 217 4 n SER . 217 D 217 
D 218 4 n PHE . 218 D 218 
D 219 4 n ASN . 219 D 219 
D 220 4 n ILE . 220 D 220 
D 221 4 n PRO . 221 D 221 
D 222 4 n LEU . 222 D 222 
D 223 4 n ASP . 223 D 223 
D 224 4 n ALA . 224 D 224 
D 225 4 n PHE . 225 D 225 
D 226 4 n THR . 226 D 226 
D 227 4 n GLU . 227 D 227 
D 228 4 n ASP . 228 D 228 
D 229 4 n ASP . 229 D 229 
D 230 4 n SER . 230 D 230 
D 231 4 n PHE . 231 D 231 
D 232 4 n LEU . 232 D 232 
D 233 4 n GLU . 233 D 233 
D 234 4 n ALA . 234 D 234 
D 235 4 n TYR . 235 D 235 
D 236 4 n ARG . 236 D 236 
D 237 4 n THR . 237 D 237 
D 238 4 n ALA . 238 D 238 
D 239 4 n ALA . 239 D 239 
D 240 4 n SER . 240 D 240 
D 241 4 n GLU . 241 D 241 
D 242 4 n VAL . 242 D 242 
D 243 4 n ALA . 243 D 243 
D 244 4 n ALA . 244 D 244 
D 245 4 n TYR . 245 D 245 
D 246 4 n PHE . 246 D 246 
D 247 4 n GLU . 247 D 247 
D 248 4 n PRO . 248 D 248 
D 249 4 n ASP . 249 D 249 
D 250 4 n VAL . 250 D 250 
D 251 4 n ILE . 251 D 251 
D 252 4 n ILE . 252 D 252 
D 253 4 n SER . 253 D 253 
D 254 4 n GLN . 254 D 254 
D 255 4 n ASN . 255 D 255 
D 256 4 n GLY . 256 D 256 
D 257 4 n ALA . 257 D 257 
D 258 4 n ASP . 258 D 258 
D 259 4 n ALA . 259 D 259 
D 260 4 n HIS . 260 D 260 
D 261 4 n TYR . 261 D 261 
D 262 4 n TYR . 262 D 262 
D 263 4 n ASP . 263 D 263 
D 264 4 n PRO . 264 D 264 
D 265 4 n LEU . 265 D 265 
D 266 4 n THR . 266 D 266 
D 267 4 n HIS . 267 D 267 
D 268 4 n LEU . 268 D 268 
D 269 4 n SER . 269 D 269 
D 270 4 n ALA . 270 D 270 
D 271 4 n THR . 271 D 271 
D 272 4 n ILE . 272 D 272 
D 273 4 n ASN . 273 D 273 
D 274 4 n ILE . 274 D 274 
D 275 4 n TYR . 275 D 275 
D 276 4 n GLU . 276 D 276 
D 277 4 n GLU . 277 D 277 
D 278 4 n ILE . 278 D 278 
D 279 4 n PRO . 279 D 279 
D 280 4 n ARG . 280 D 280 
D 281 4 n LEU . 281 D 281 
D 282 4 n ALA . 282 D 282 
D 283 4 n HIS . 283 D 283 
D 284 4 n THR . 284 D 284 
D 285 4 n LEU . 285 D 285 
D 286 4 n ALA . 286 D 286 
D 287 4 n HIS . 287 D 287 
D 288 4 n GLN . 288 D 288 
D 289 4 n TYR . 289 D 289 
D 290 4 n CYS . 290 D 290 
D 291 4 n GLY . 291 D 291 
D 292 4 n GLY . 292 D 292 
D 293 4 n LYS . 293 D 293 
D 294 4 n TRP . 294 D 294 
D 295 4 n ILE . 295 D 295 
D 296 4 n ALA . 296 D 296 
D 297 4 n VAL . 297 D 297 
D 298 4 n GLY . 298 D 298 
D 299 4 n GLY . 299 D 299 
D 300 4 n GLY . 300 D 300 
D 301 4 n GLY . 301 D 301 
D 302 4 n TYR . 302 D 302 
D 303 4 n ASP . 303 D 303 
D 304 4 n ILE . 304 D 304 
D 305 4 n TRP . 305 D 305 
D 306 4 n ARG . 306 D 306 
D 307 4 n VAL . 307 D 307 
D 308 4 n VAL . 308 D 308 
D 309 4 n PRO . 309 D 309 
D 310 4 n ARG . 310 D 310 
D 311 4 n ALA . 311 D 311 
D 312 4 n TRP . 312 D 312 
D 313 4 n ALA . 313 D 313 
D 314 4 n ARG . 314 D 314 
D 315 4 n ILE . 315 D 315 
D 316 4 n TRP . 316 D 316 
D 317 4 n LEU . 317 D 317 
D 318 4 n GLU . 318 D 318 
D 319 4 n MET . 319 D 319 
D 320 4 n LYS . 320 D 320 
D 321 4 n GLY . 321 D 321 
D 322 4 n ILE . 322 D 322 
D 323 4 n ASP . 323 D 323 
D 324 4 n PRO . 324 D 324 
D 325 4 n GLY . 325 D 325 
D 326 4 n HIS . 326 D 326 
D 327 4 n GLU . 327 D 327 
D 328 4 n ILE . 328 D 328 
D 329 4 n PRO . 329 D 329 
D 330 4 n PRO . 330 D 330 
D 331 4 n GLU . 331 D 331 
D 332 4 n TRP . 332 D 332 
D 333 4 n ILE . 333 D 333 
D 334 4 n VAL . 334 D 334 
D 335 4 n LYS . 335 D 335 
D 336 4 n TRP . 336 D 336 
D 337 4 n GLN . 337 D 337 
D 338 4 n LYS . 338 D 338 
D 339 4 n GLN . 339 D 339 
D 340 4 n CYS . 340 D 340 
D 341 4 n PRO . 341 D 341 
D 342 4 n VAL . 342 D 342 
D 343 4 n ALA . 343 D 343 
D 344 4 n LEU . 344 D 344 
D 345 4 n PRO . 345 D 345 
D 346 4 n SER . 346 D 346 
D 347 4 n SER . 347 D 347 
D 348 4 n TRP . 348 D 348 
D 349 4 n SER . 349 D 349 
D 350 4 n ASP . 350 D 350 
D 351 4 n PRO . 351 D 351 
D 352 4 n ALA . 352 D 352 
D 353 4 n ASP . 353 D 353 
D 354 4 n LEU . 354 D 354 
D 355 4 n TYR . 355 D 355 
D 356 4 n PRO . 356 D 356 
D 357 4 n PRO . 357 D 357 
D 358 4 n ILE . 358 D 358 
D 359 4 n PRO . 359 D 359 
D 360 4 n ARG . 360 D 360 
D 361 4 n LYS . 361 D 361 
D 362 4 n PRO . 362 D 362 
D 363 4 n GLU . 363 D 363 
D 364 4 n ILE . 364 D 364 
D 365 4 n THR . 365 D 365 
D 366 4 n GLU . 366 D 366 
D 367 4 n LYS . 367 D 367 
D 368 4 n ASN . 368 D 368 
D 369 4 n ALA . 369 D 369 
D 370 4 n GLN . 370 D 370 
D 371 4 n THR . 371 D 371 
D 372 4 n VAL . 372 D 372 
D 373 4 n SER . 373 D 373 
D 374 4 n LYS . 374 D 374 
D 375 4 n ALA . 375 D 375 
D 376 4 n LEU . 376 D 376 
D 377 4 n TYR . 377 D 377 
D 378 4 n ALA . 378 D 378 
D 379 4 n ILE . 379 D 379 
D 380 4 n ARG . 380 D 380 
D 381 4 n SER . 381 D 381 
D 382 4 n GLU . 382 D 382 
D 383 4 n GLN . 383 D 383 
D 384 4 n GLN . 384 D 384 
D 385 4 n ARG . 385 D 385 
D 386 4 n THR . 386 D 386 
D 387 4 n LYS . 387 D 387 
#
_software.classification other
_software.date           ?
_software.description    "Structure prediction"
_software.name           AlphaFold
_software.pdbx_ordinal   1
_software.type           package
_software.version        "AlphaFold-beta-20231127 (7d9495ae8dbd318b858637eeca6259fdd17ec68e37ad6f1462fd62aafc972dcf)"
#
loop_
_struct_asym.entity_id
_struct_asym.id
1 A 
2 B 
3 C 
4 D 
5 E 
6 F 
7 G 
8 H 
#
loop_
_atom_site.group_PDB
_atom_site.id
_atom_site.type_symbol
_atom_site.label_atom_id
_atom_site.label_alt_id
_atom_site.label_comp_id
_atom_site.label_asym_id
_atom_site.label_entity_id
_atom_site.label_seq_id
_atom_site.pdbx_PDB_ins_code
_atom_site.Cartn_x
_atom_site.Cartn_y
_atom_site.Cartn_z
_atom_site.occupancy
_atom_site.B_iso_or_equiv
_atom_site.auth_seq_id
_atom_site.auth_asym_id
_atom_site.pdbx_PDB_model_num
ATOM   1    N N   . MET   A 1 1   ? -7.849  -7.895  -3.880  1.00 78.17 1   A 1 
ATOM   2    C CA  . MET   A 1 1   ? -8.000  -7.370  -5.254  1.00 83.84 1   A 1 
ATOM   3    C C   . MET   A 1 1   ? -7.490  -8.417  -6.236  1.00 86.35 1   A 1 
ATOM   4    O O   . MET   A 1 1   ? -6.440  -9.004  -5.994  1.00 84.73 1   A 1 
ATOM   5    C CB  . MET   A 1 1   ? -7.246  -6.036  -5.390  1.00 80.10 1   A 1 
ATOM   6    C CG  . MET   A 1 1   ? -7.551  -5.312  -6.702  1.00 75.77 1   A 1 
ATOM   7    S SD  . MET   A 1 1   ? -6.628  -3.758  -6.898  1.00 71.76 1   A 1 
ATOM   8    C CE  . MET   A 1 1   ? -7.441  -2.693  -5.689  1.00 64.76 1   A 1 
ATOM   9    N N   . ILE   A 1 2   ? -8.217  -8.644  -7.330  1.00 89.26 2   A 1 
ATOM   10   C CA  . ILE   A 1 2   ? -7.880  -9.633  -8.360  1.00 90.43 2   A 1 
ATOM   11   C C   . ILE   A 1 2   ? -7.417  -8.959  -9.661  1.00 92.11 2   A 1 
ATOM   12   O O   . ILE   A 1 2   ? -7.678  -7.779  -9.901  1.00 91.68 2   A 1 
ATOM   13   C CB  . ILE   A 1 2   ? -9.040  -10.628 -8.585  1.00 88.51 2   A 1 
ATOM   14   C CG1 . ILE   A 1 2   ? -10.351 -9.907  -8.954  1.00 82.62 2   A 1 
ATOM   15   C CG2 . ILE   A 1 2   ? -9.201  -11.536 -7.351  1.00 78.81 2   A 1 
ATOM   16   C CD1 . ILE   A 1 2   ? -11.479 -10.858 -9.363  1.00 76.97 2   A 1 
ATOM   17   N N   . VAL   A 1 3   ? -6.723  -9.716  -10.504 1.00 94.03 3   A 1 
ATOM   18   C CA  . VAL   A 1 3   ? -6.100  -9.229  -11.747 1.00 94.98 3   A 1 
ATOM   19   C C   . VAL   A 1 3   ? -7.091  -8.518  -12.673 1.00 94.84 3   A 1 
ATOM   20   O O   . VAL   A 1 3   ? -6.767  -7.458  -13.209 1.00 93.94 3   A 1 
ATOM   21   C CB  . VAL   A 1 3   ? -5.411  -10.402 -12.465 1.00 94.89 3   A 1 
ATOM   22   C CG1 . VAL   A 1 3   ? -5.050  -10.111 -13.924 1.00 91.80 3   A 1 
ATOM   23   C CG2 . VAL   A 1 3   ? -4.111  -10.757 -11.736 1.00 91.46 3   A 1 
ATOM   24   N N   . GLU   A 1 4   ? -8.295  -9.047  -12.844 1.00 94.40 4   A 1 
ATOM   25   C CA  . GLU   A 1 4   ? -9.287  -8.481  -13.773 1.00 93.63 4   A 1 
ATOM   26   C C   . GLU   A 1 4   ? -9.757  -7.063  -13.407 1.00 94.04 4   A 1 
ATOM   27   O O   . GLU   A 1 4   ? -10.216 -6.330  -14.284 1.00 92.66 4   A 1 
ATOM   28   C CB  . GLU   A 1 4   ? -10.479 -9.434  -13.929 1.00 91.24 4   A 1 
ATOM   29   C CG  . GLU   A 1 4   ? -11.369 -9.534  -12.686 1.00 85.45 4   A 1 
ATOM   30   C CD  . GLU   A 1 4   ? -12.531 -10.529 -12.859 1.00 86.14 4   A 1 
ATOM   31   O OE1 . GLU   A 1 4   ? -13.317 -10.688 -11.904 1.00 79.05 4   A 1 
ATOM   32   O OE2 . GLU   A 1 4   ? -12.670 -11.181 -13.924 1.00 81.96 4   A 1 
ATOM   33   N N   . GLN   A 1 5   ? -9.597  -6.652  -12.145 1.00 93.17 5   A 1 
ATOM   34   C CA  . GLN   A 1 5   ? -9.968  -5.318  -11.663 1.00 92.08 5   A 1 
ATOM   35   C C   . GLN   A 1 5   ? -8.955  -4.234  -12.060 1.00 92.62 5   A 1 
ATOM   36   O O   . GLN   A 1 5   ? -9.298  -3.055  -12.088 1.00 91.44 5   A 1 
ATOM   37   C CB  . GLN   A 1 5   ? -10.121 -5.348  -10.133 1.00 90.47 5   A 1 
ATOM   38   C CG  . GLN   A 1 5   ? -11.281 -6.235  -9.659  1.00 86.94 5   A 1 
ATOM   39   C CD  . GLN   A 1 5   ? -11.373 -6.299  -8.134  1.00 84.06 5   A 1 
ATOM   40   O OE1 . GLN   A 1 5   ? -10.387 -6.398  -7.425  1.00 77.13 5   A 1 
ATOM   41   N NE2 . GLN   A 1 5   ? -12.560 -6.251  -7.575  1.00 75.07 5   A 1 
ATOM   42   N N   . ILE   A 1 6   ? -7.709  -4.609  -12.353 1.00 93.77 6   A 1 
ATOM   43   C CA  . ILE   A 1 6   ? -6.629  -3.651  -12.653 1.00 94.23 6   A 1 
ATOM   44   C C   . ILE   A 1 6   ? -5.944  -3.881  -14.006 1.00 95.21 6   A 1 
ATOM   45   O O   . ILE   A 1 6   ? -5.119  -3.064  -14.424 1.00 94.46 6   A 1 
ATOM   46   C CB  . ILE   A 1 6   ? -5.594  -3.601  -11.509 1.00 93.19 6   A 1 
ATOM   47   C CG1 . ILE   A 1 6   ? -4.806  -4.921  -11.366 1.00 89.00 6   A 1 
ATOM   48   C CG2 . ILE   A 1 6   ? -6.272  -3.218  -10.178 1.00 86.56 6   A 1 
ATOM   49   C CD1 . ILE   A 1 6   ? -3.524  -4.748  -10.542 1.00 85.30 6   A 1 
ATOM   50   N N   . MET   A 1 7   ? -6.266  -4.970  -14.695 1.00 96.10 7   A 1 
ATOM   51   C CA  . MET   A 1 7   ? -5.674  -5.297  -15.986 1.00 96.56 7   A 1 
ATOM   52   C C   . MET   A 1 7   ? -6.111  -4.313  -17.074 1.00 96.63 7   A 1 
ATOM   53   O O   . MET   A 1 7   ? -7.236  -3.810  -17.098 1.00 95.52 7   A 1 
ATOM   54   C CB  . MET   A 1 7   ? -5.975  -6.752  -16.376 1.00 95.65 7   A 1 
ATOM   55   C CG  . MET   A 1 7   ? -7.428  -6.998  -16.807 1.00 94.63 7   A 1 
ATOM   56   S SD  . MET   A 1 7   ? -7.752  -8.722  -17.270 1.00 94.32 7   A 1 
ATOM   57   C CE  . MET   A 1 7   ? -9.481  -8.603  -17.757 1.00 89.11 7   A 1 
ATOM   58   N N   . LYS   A 1 8   ? -5.235  -4.100  -18.047 1.00 96.85 8   A 1 
ATOM   59   C CA  . LYS   A 1 8   ? -5.594  -3.377  -19.262 1.00 96.87 8   A 1 
ATOM   60   C C   . LYS   A 1 8   ? -6.247  -4.340  -20.253 1.00 97.19 8   A 1 
ATOM   61   O O   . LYS   A 1 8   ? -5.641  -5.339  -20.625 1.00 96.44 8   A 1 
ATOM   62   C CB  . LYS   A 1 8   ? -4.354  -2.674  -19.822 1.00 96.03 8   A 1 
ATOM   63   C CG  . LYS   A 1 8   ? -4.750  -1.649  -20.891 1.00 89.41 8   A 1 
ATOM   64   C CD  . LYS   A 1 8   ? -3.537  -0.843  -21.352 1.00 83.01 8   A 1 
ATOM   65   C CE  . LYS   A 1 8   ? -3.995  0.212   -22.362 1.00 76.15 8   A 1 
ATOM   66   N NZ  . LYS   A 1 8   ? -2.865  0.998   -22.888 1.00 66.72 8   A 1 
ATOM   67   N N   . ARG   A 1 9   ? -7.466  -4.030  -20.692 1.00 96.80 9   A 1 
ATOM   68   C CA  . ARG   A 1 9   ? -8.258  -4.898  -21.588 1.00 96.53 9   A 1 
ATOM   69   C C   . ARG   A 1 9   ? -7.908  -4.712  -23.066 1.00 96.41 9   A 1 
ATOM   70   O O   . ARG   A 1 9   ? -7.851  -5.686  -23.806 1.00 91.81 9   A 1 
ATOM   71   C CB  . ARG   A 1 9   ? -9.757  -4.679  -21.336 1.00 95.06 9   A 1 
ATOM   72   C CG  . ARG   A 1 9   ? -10.168 -5.113  -19.919 1.00 91.77 9   A 1 
ATOM   73   C CD  . ARG   A 1 9   ? -11.678 -4.937  -19.691 1.00 88.88 9   A 1 
ATOM   74   N NE  . ARG   A 1 9   ? -12.070 -5.312  -18.320 1.00 84.55 9   A 1 
ATOM   75   C CZ  . ARG   A 1 9   ? -12.546 -6.480  -17.898 1.00 80.31 9   A 1 
ATOM   76   N NH1 . ARG   A 1 9   ? -12.769 -7.473  -18.706 1.00 69.21 9   A 1 
ATOM   77   N NH2 . ARG   A 1 9   ? -12.806 -6.658  -16.636 1.00 74.96 9   A 1 
ATOM   78   N N   . ASP   A 1 10  ? -7.608  -3.492  -23.483 1.00 96.48 10  A 1 
ATOM   79   C CA  . ASP   A 1 10  ? -7.208  -3.187  -24.860 1.00 96.26 10  A 1 
ATOM   80   C C   . ASP   A 1 10  ? -5.730  -3.530  -25.074 1.00 96.91 10  A 1 
ATOM   81   O O   . ASP   A 1 10  ? -4.830  -2.714  -24.852 1.00 94.79 10  A 1 
ATOM   82   C CB  . ASP   A 1 10  ? -7.506  -1.718  -25.193 1.00 94.47 10  A 1 
ATOM   83   C CG  . ASP   A 1 10  ? -8.997  -1.401  -25.140 1.00 84.21 10  A 1 
ATOM   84   O OD1 . ASP   A 1 10  ? -9.788  -2.275  -25.557 1.00 73.57 10  A 1 
ATOM   85   O OD2 . ASP   A 1 10  ? -9.315  -0.284  -24.672 1.00 74.07 10  A 1 
ATOM   86   N N   . VAL   A 1 11  ? -5.484  -4.769  -25.497 1.00 97.04 11  A 1 
ATOM   87   C CA  . VAL   A 1 11  ? -4.135  -5.307  -25.688 1.00 97.51 11  A 1 
ATOM   88   C C   . VAL   A 1 11  ? -3.689  -5.135  -27.133 1.00 97.60 11  A 1 
ATOM   89   O O   . VAL   A 1 11  ? -4.310  -5.659  -28.058 1.00 96.61 11  A 1 
ATOM   90   C CB  . VAL   A 1 11  ? -4.036  -6.781  -25.252 1.00 97.08 11  A 1 
ATOM   91   C CG1 . VAL   A 1 11  ? -2.572  -7.226  -25.236 1.00 94.20 11  A 1 
ATOM   92   C CG2 . VAL   A 1 11  ? -4.604  -7.003  -23.844 1.00 94.42 11  A 1 
ATOM   93   N N   . ILE   A 1 12  ? -2.561  -4.461  -27.324 1.00 97.42 12  A 1 
ATOM   94   C CA  . ILE   A 1 12  ? -1.855  -4.416  -28.605 1.00 97.47 12  A 1 
ATOM   95   C C   . ILE   A 1 12  ? -1.082  -5.726  -28.767 1.00 97.66 12  A 1 
ATOM   96   O O   . ILE   A 1 12  ? -0.292  -6.097  -27.898 1.00 96.89 12  A 1 
ATOM   97   C CB  . ILE   A 1 12  ? -0.931  -3.187  -28.690 1.00 97.24 12  A 1 
ATOM   98   C CG1 . ILE   A 1 12  ? -1.640  -1.851  -28.347 1.00 95.09 12  A 1 
ATOM   99   C CG2 . ILE   A 1 12  ? -0.270  -3.100  -30.077 1.00 95.30 12  A 1 
ATOM   100  C CD1 . ILE   A 1 12  ? -2.872  -1.532  -29.204 1.00 85.59 12  A 1 
ATOM   101  N N   . THR   A 1 13  ? -1.307  -6.414  -29.879 1.00 97.20 13  A 1 
ATOM   102  C CA  . THR   A 1 13  ? -0.733  -7.732  -30.170 1.00 97.17 13  A 1 
ATOM   103  C C   . THR   A 1 13  ? 0.036   -7.750  -31.489 1.00 97.22 13  A 1 
ATOM   104  O O   . THR   A 1 13  ? -0.014  -6.803  -32.287 1.00 96.10 13  A 1 
ATOM   105  C CB  . THR   A 1 13  ? -1.817  -8.827  -30.157 1.00 96.34 13  A 1 
ATOM   106  O OG1 . THR   A 1 13  ? -2.815  -8.545  -31.110 1.00 91.99 13  A 1 
ATOM   107  C CG2 . THR   A 1 13  ? -2.498  -8.958  -28.794 1.00 91.42 13  A 1 
ATOM   108  N N   . LEU   A 1 14  ? 0.760   -8.838  -31.708 1.00 96.97 14  A 1 
ATOM   109  C CA  . LEU   A 1 14  ? 1.412   -9.195  -32.964 1.00 96.88 14  A 1 
ATOM   110  C C   . LEU   A 1 14  ? 0.924   -10.570 -33.417 1.00 97.07 14  A 1 
ATOM   111  O O   . LEU   A 1 14  ? 0.481   -11.387 -32.608 1.00 95.79 14  A 1 
ATOM   112  C CB  . LEU   A 1 14  ? 2.935   -9.214  -32.769 1.00 95.98 14  A 1 
ATOM   113  C CG  . LEU   A 1 14  ? 3.570   -7.843  -32.493 1.00 94.71 14  A 1 
ATOM   114  C CD1 . LEU   A 1 14  ? 5.019   -8.038  -32.070 1.00 91.20 14  A 1 
ATOM   115  C CD2 . LEU   A 1 14  ? 3.547   -6.948  -33.731 1.00 91.22 14  A 1 
ATOM   116  N N   . THR   A 1 15  ? 1.075   -10.844 -34.704 1.00 96.59 15  A 1 
ATOM   117  C CA  . THR   A 1 15  ? 0.987   -12.201 -35.257 1.00 96.13 15  A 1 
ATOM   118  C C   . THR   A 1 15  ? 2.394   -12.774 -35.442 1.00 96.28 15  A 1 
ATOM   119  O O   . THR   A 1 15  ? 3.380   -12.039 -35.505 1.00 94.76 15  A 1 
ATOM   120  C CB  . THR   A 1 15  ? 0.219   -12.226 -36.585 1.00 95.04 15  A 1 
ATOM   121  O OG1 . THR   A 1 15  ? 0.943   -11.563 -37.582 1.00 85.67 15  A 1 
ATOM   122  C CG2 . THR   A 1 15  ? -1.165  -11.584 -36.479 1.00 83.35 15  A 1 
ATOM   123  N N   . LYS   A 1 16  ? 2.515   -14.098 -35.554 1.00 95.80 16  A 1 
ATOM   124  C CA  . LYS   A 1 16  ? 3.814   -14.755 -35.800 1.00 95.46 16  A 1 
ATOM   125  C C   . LYS   A 1 16  ? 4.480   -14.338 -37.118 1.00 95.43 16  A 1 
ATOM   126  O O   . LYS   A 1 16  ? 5.691   -14.449 -37.257 1.00 92.72 16  A 1 
ATOM   127  C CB  . LYS   A 1 16  ? 3.640   -16.280 -35.726 1.00 93.45 16  A 1 
ATOM   128  C CG  . LYS   A 1 16  ? 2.791   -16.847 -36.881 1.00 87.46 16  A 1 
ATOM   129  C CD  . LYS   A 1 16  ? 2.604   -18.358 -36.733 1.00 86.01 16  A 1 
ATOM   130  C CE  . LYS   A 1 16  ? 1.766   -18.875 -37.904 1.00 75.21 16  A 1 
ATOM   131  N NZ  . LYS   A 1 16  ? 1.443   -20.312 -37.755 1.00 69.69 16  A 1 
ATOM   132  N N   . THR   A 1 17  ? 3.680   -13.880 -38.080 1.00 95.56 17  A 1 
ATOM   133  C CA  . THR   A 1 17  ? 4.114   -13.463 -39.421 1.00 95.02 17  A 1 
ATOM   134  C C   . THR   A 1 17  ? 4.412   -11.969 -39.533 1.00 95.27 17  A 1 
ATOM   135  O O   . THR   A 1 17  ? 4.963   -11.549 -40.551 1.00 92.76 17  A 1 
ATOM   136  C CB  . THR   A 1 17  ? 3.065   -13.852 -40.475 1.00 93.72 17  A 1 
ATOM   137  O OG1 . THR   A 1 17  ? 1.775   -13.438 -40.075 1.00 86.92 17  A 1 
ATOM   138  C CG2 . THR   A 1 17  ? 3.005   -15.364 -40.671 1.00 84.07 17  A 1 
ATOM   139  N N   . ASP   A 1 18  ? 4.067   -11.169 -38.527 1.00 95.47 18  A 1 
ATOM   140  C CA  . ASP   A 1 18  ? 4.436   -9.755  -38.503 1.00 95.40 18  A 1 
ATOM   141  C C   . ASP   A 1 18  ? 5.964   -9.600  -38.540 1.00 95.52 18  A 1 
ATOM   142  O O   . ASP   A 1 18  ? 6.721   -10.448 -38.054 1.00 93.71 18  A 1 
ATOM   143  C CB  . ASP   A 1 18  ? 3.862   -9.048  -37.262 1.00 94.87 18  A 1 
ATOM   144  C CG  . ASP   A 1 18  ? 2.370   -8.709  -37.353 1.00 94.43 18  A 1 
ATOM   145  O OD1 . ASP   A 1 18  ? 1.893   -8.407  -38.470 1.00 88.32 18  A 1 
ATOM   146  O OD2 . ASP   A 1 18  ? 1.722   -8.663  -36.281 1.00 88.89 18  A 1 
ATOM   147  N N   . THR   A 1 19  ? 6.428   -8.503  -39.112 1.00 95.04 19  A 1 
ATOM   148  C CA  . THR   A 1 19  ? 7.860   -8.190  -39.159 1.00 95.00 19  A 1 
ATOM   149  C C   . THR   A 1 19  ? 8.337   -7.575  -37.842 1.00 95.35 19  A 1 
ATOM   150  O O   . THR   A 1 19  ? 7.572   -6.971  -37.088 1.00 94.31 19  A 1 
ATOM   151  C CB  . THR   A 1 19  ? 8.209   -7.270  -40.340 1.00 93.71 19  A 1 
ATOM   152  O OG1 . THR   A 1 19  ? 7.586   -6.017  -40.197 1.00 86.65 19  A 1 
ATOM   153  C CG2 . THR   A 1 19  ? 7.796   -7.858  -41.687 1.00 85.74 19  A 1 
ATOM   154  N N   . LEU   A 1 20  ? 9.638   -7.655  -37.582 1.00 94.20 20  A 1 
ATOM   155  C CA  . LEU   A 1 20  ? 10.250  -6.950  -36.453 1.00 94.34 20  A 1 
ATOM   156  C C   . LEU   A 1 20  ? 10.132  -5.425  -36.592 1.00 94.58 20  A 1 
ATOM   157  O O   . LEU   A 1 20  ? 10.059  -4.729  -35.583 1.00 93.44 20  A 1 
ATOM   158  C CB  . LEU   A 1 20  ? 11.717  -7.379  -36.300 1.00 93.55 20  A 1 
ATOM   159  C CG  . LEU   A 1 20  ? 11.917  -8.873  -35.969 1.00 91.68 20  A 1 
ATOM   160  C CD1 . LEU   A 1 20  ? 13.402  -9.153  -35.758 1.00 87.17 20  A 1 
ATOM   161  C CD2 . LEU   A 1 20  ? 11.167  -9.307  -34.709 1.00 86.77 20  A 1 
ATOM   162  N N   . GLU   A 1 21  ? 10.041  -4.910  -37.812 1.00 94.00 21  A 1 
ATOM   163  C CA  . GLU   A 1 21  ? 9.731   -3.498  -38.061 1.00 93.82 21  A 1 
ATOM   164  C C   . GLU   A 1 21  ? 8.352   -3.130  -37.510 1.00 94.23 21  A 1 
ATOM   165  O O   . GLU   A 1 21  ? 8.233   -2.177  -36.740 1.00 93.53 21  A 1 
ATOM   166  C CB  . GLU   A 1 21  ? 9.836   -3.206  -39.563 1.00 92.89 21  A 1 
ATOM   167  C CG  . GLU   A 1 21  ? 9.625   -1.715  -39.881 1.00 87.90 21  A 1 
ATOM   168  C CD  . GLU   A 1 21  ? 9.994   -1.379  -41.332 1.00 84.10 21  A 1 
ATOM   169  O OE1 . GLU   A 1 21  ? 10.450  -0.236  -41.553 1.00 75.43 21  A 1 
ATOM   170  O OE2 . GLU   A 1 21  ? 9.860   -2.268  -42.204 1.00 77.47 21  A 1 
ATOM   171  N N   . THR   A 1 22  ? 7.332   -3.935  -37.804 1.00 95.15 22  A 1 
ATOM   172  C CA  . THR   A 1 22  ? 5.982   -3.760  -37.247 1.00 95.36 22  A 1 
ATOM   173  C C   . THR   A 1 22  ? 6.000   -3.801  -35.716 1.00 95.91 22  A 1 
ATOM   174  O O   . THR   A 1 22  ? 5.344   -2.983  -35.068 1.00 95.05 22  A 1 
ATOM   175  C CB  . THR   A 1 22  ? 5.028   -4.844  -37.772 1.00 95.03 22  A 1 
ATOM   176  O OG1 . THR   A 1 22  ? 5.018   -4.840  -39.178 1.00 88.66 22  A 1 
ATOM   177  C CG2 . THR   A 1 22  ? 3.579   -4.634  -37.327 1.00 86.79 22  A 1 
ATOM   178  N N   . ALA   A 1 23  ? 6.782   -4.701  -35.125 1.00 95.98 23  A 1 
ATOM   179  C CA  . ALA   A 1 23  ? 6.941   -4.779  -33.676 1.00 96.04 23  A 1 
ATOM   180  C C   . ALA   A 1 23  ? 7.563   -3.497  -33.094 1.00 96.23 23  A 1 
ATOM   181  O O   . ALA   A 1 23  ? 7.029   -2.938  -32.139 1.00 95.51 23  A 1 
ATOM   182  C CB  . ALA   A 1 23  ? 7.763   -6.022  -33.328 1.00 95.78 23  A 1 
ATOM   183  N N   . ILE   A 1 24  ? 8.643   -2.992  -33.685 1.00 95.43 24  A 1 
ATOM   184  C CA  . ILE   A 1 24  ? 9.293   -1.740  -33.264 1.00 94.48 24  A 1 
ATOM   185  C C   . ILE   A 1 24  ? 8.327   -0.560  -33.378 1.00 94.97 24  A 1 
ATOM   186  O O   . ILE   A 1 24  ? 8.226   0.234   -32.443 1.00 94.13 24  A 1 
ATOM   187  C CB  . ILE   A 1 24  ? 10.580  -1.481  -34.080 1.00 92.76 24  A 1 
ATOM   188  C CG1 . ILE   A 1 24  ? 11.667  -2.503  -33.695 1.00 87.39 24  A 1 
ATOM   189  C CG2 . ILE   A 1 24  ? 11.118  -0.052  -33.857 1.00 86.52 24  A 1 
ATOM   190  C CD1 . ILE   A 1 24  ? 12.868  -2.518  -34.646 1.00 79.03 24  A 1 
ATOM   191  N N   . CYS   A 1 25  ? 7.607   -0.454  -34.498 1.00 95.55 25  A 1 
ATOM   192  C CA  . CYS   A 1 25  ? 6.627   0.607   -34.715 1.00 95.64 25  A 1 
ATOM   193  C C   . CYS   A 1 25  ? 5.545   0.592   -33.633 1.00 95.93 25  A 1 
ATOM   194  O O   . CYS   A 1 25  ? 5.359   1.607   -32.966 1.00 94.95 25  A 1 
ATOM   195  C CB  . CYS   A 1 25  ? 6.035   0.494   -36.125 1.00 95.08 25  A 1 
ATOM   196  S SG  . CYS   A 1 25  ? 7.279   1.022   -37.340 1.00 83.62 25  A 1 
ATOM   197  N N   . LYS   A 1 26  ? 4.916   -0.555  -33.370 1.00 96.34 26  A 1 
ATOM   198  C CA  . LYS   A 1 26  ? 3.890   -0.692  -32.322 1.00 96.60 26  A 1 
ATOM   199  C C   . LYS   A 1 26  ? 4.427   -0.350  -30.927 1.00 96.58 26  A 1 
ATOM   200  O O   . LYS   A 1 26  ? 3.771   0.370   -30.184 1.00 95.30 26  A 1 
ATOM   201  C CB  . LYS   A 1 26  ? 3.287   -2.106  -32.341 1.00 96.40 26  A 1 
ATOM   202  C CG  . LYS   A 1 26  ? 2.315   -2.330  -33.514 1.00 95.15 26  A 1 
ATOM   203  C CD  . LYS   A 1 26  ? 1.694   -3.734  -33.442 1.00 94.13 26  A 1 
ATOM   204  C CE  . LYS   A 1 26  ? 0.691   -3.963  -34.581 1.00 91.65 26  A 1 
ATOM   205  N NZ  . LYS   A 1 26  ? 0.081   -5.319  -34.539 1.00 88.23 26  A 1 
ATOM   206  N N   . LEU   A 1 27  ? 5.622   -0.819  -30.571 1.00 96.53 27  A 1 
ATOM   207  C CA  . LEU   A 1 27  ? 6.240   -0.499  -29.277 1.00 96.03 27  A 1 
ATOM   208  C C   . LEU   A 1 27  ? 6.421   1.012   -29.088 1.00 95.75 27  A 1 
ATOM   209  O O   . LEU   A 1 27  ? 6.166   1.536   -28.008 1.00 94.58 27  A 1 
ATOM   210  C CB  . LEU   A 1 27  ? 7.601   -1.208  -29.155 1.00 95.71 27  A 1 
ATOM   211  C CG  . LEU   A 1 27  ? 7.531   -2.729  -28.915 1.00 94.79 27  A 1 
ATOM   212  C CD1 . LEU   A 1 27  ? 8.944   -3.315  -28.961 1.00 91.84 27  A 1 
ATOM   213  C CD2 . LEU   A 1 27  ? 6.923   -3.077  -27.562 1.00 91.49 27  A 1 
ATOM   214  N N   . LYS   A 1 28  ? 6.849   1.707   -30.144 1.00 95.81 28  A 1 
ATOM   215  C CA  . LYS   A 1 28  ? 7.137   3.142   -30.116 1.00 95.07 28  A 1 
ATOM   216  C C   . LYS   A 1 28  ? 5.871   3.996   -30.179 1.00 95.24 28  A 1 
ATOM   217  O O   . LYS   A 1 28  ? 5.767   4.968   -29.444 1.00 93.55 28  A 1 
ATOM   218  C CB  . LYS   A 1 28  ? 8.105   3.453   -31.263 1.00 93.92 28  A 1 
ATOM   219  C CG  . LYS   A 1 28  ? 8.837   4.784   -31.062 1.00 81.08 28  A 1 
ATOM   220  C CD  . LYS   A 1 28  ? 9.808   5.016   -32.223 1.00 76.61 28  A 1 
ATOM   221  C CE  . LYS   A 1 28  ? 10.623  6.289   -31.990 1.00 64.54 28  A 1 
ATOM   222  N NZ  . LYS   A 1 28  ? 11.500  6.585   -33.147 1.00 56.81 28  A 1 
ATOM   223  N N   . GLU   A 1 29  ? 4.922   3.631   -31.038 1.00 96.05 29  A 1 
ATOM   224  C CA  . GLU   A 1 29  ? 3.654   4.342   -31.241 1.00 96.19 29  A 1 
ATOM   225  C C   . GLU   A 1 29  ? 2.784   4.331   -29.979 1.00 95.96 29  A 1 
ATOM   226  O O   . GLU   A 1 29  ? 2.288   5.369   -29.555 1.00 93.99 29  A 1 
ATOM   227  C CB  . GLU   A 1 29  ? 2.923   3.682   -32.419 1.00 95.80 29  A 1 
ATOM   228  C CG  . GLU   A 1 29  ? 1.595   4.363   -32.788 1.00 87.61 29  A 1 
ATOM   229  C CD  . GLU   A 1 29  ? 0.881   3.675   -33.967 1.00 82.70 29  A 1 
ATOM   230  O OE1 . GLU   A 1 29  ? -0.183  4.191   -34.372 1.00 74.94 29  A 1 
ATOM   231  O OE2 . GLU   A 1 29  ? 1.380   2.634   -34.458 1.00 77.46 29  A 1 
ATOM   232  N N   . PHE   A 1 30  ? 2.654   3.177   -29.338 1.00 96.49 30  A 1 
ATOM   233  C CA  . PHE   A 1 30  ? 1.811   3.014   -28.151 1.00 95.96 30  A 1 
ATOM   234  C C   . PHE   A 1 30  ? 2.550   3.232   -26.823 1.00 95.60 30  A 1 
ATOM   235  O O   . PHE   A 1 30  ? 1.952   3.057   -25.759 1.00 93.33 30  A 1 
ATOM   236  C CB  . PHE   A 1 30  ? 1.119   1.651   -28.219 1.00 95.80 30  A 1 
ATOM   237  C CG  . PHE   A 1 30  ? 0.177   1.507   -29.394 1.00 95.83 30  A 1 
ATOM   238  C CD1 . PHE   A 1 30  ? -1.063  2.172   -29.388 1.00 91.57 30  A 1 
ATOM   239  C CD2 . PHE   A 1 30  ? 0.536   0.734   -30.511 1.00 91.76 30  A 1 
ATOM   240  C CE1 . PHE   A 1 30  ? -1.930  2.064   -30.488 1.00 90.84 30  A 1 
ATOM   241  C CE2 . PHE   A 1 30  ? -0.327  0.626   -31.614 1.00 90.79 30  A 1 
ATOM   242  C CZ  . PHE   A 1 30  ? -1.562  1.292   -31.604 1.00 92.77 30  A 1 
ATOM   243  N N   . HIS   A 1 31  ? 3.827   3.601   -26.843 1.00 94.68 31  A 1 
ATOM   244  C CA  . HIS   A 1 31  ? 4.667   3.759   -25.648 1.00 93.74 31  A 1 
ATOM   245  C C   . HIS   A 1 31  ? 4.639   2.540   -24.704 1.00 94.08 31  A 1 
ATOM   246  O O   . HIS   A 1 31  ? 4.616   2.660   -23.477 1.00 91.79 31  A 1 
ATOM   247  C CB  . HIS   A 1 31  ? 4.361   5.089   -24.947 1.00 92.25 31  A 1 
ATOM   248  C CG  . HIS   A 1 31  ? 4.712   6.300   -25.773 1.00 87.43 31  A 1 
ATOM   249  N ND1 . HIS   A 1 31  ? 5.906   6.520   -26.431 1.00 75.84 31  A 1 
ATOM   250  C CD2 . HIS   A 1 31  ? 3.937   7.414   -25.981 1.00 75.09 31  A 1 
ATOM   251  C CE1 . HIS   A 1 31  ? 5.844   7.727   -27.014 1.00 75.68 31  A 1 
ATOM   252  N NE2 . HIS   A 1 31  ? 4.669   8.305   -26.752 1.00 76.05 31  A 1 
ATOM   253  N N   . ILE   A 1 32  ? 4.678   1.351   -25.288 1.00 95.87 32  A 1 
ATOM   254  C CA  . ILE   A 1 32  ? 4.689   0.069   -24.580 1.00 96.19 32  A 1 
ATOM   255  C C   . ILE   A 1 32  ? 6.028   -0.652  -24.772 1.00 96.43 32  A 1 
ATOM   256  O O   . ILE   A 1 32  ? 6.811   -0.332  -25.665 1.00 95.56 32  A 1 
ATOM   257  C CB  . ILE   A 1 32  ? 3.482   -0.808  -24.979 1.00 95.78 32  A 1 
ATOM   258  C CG1 . ILE   A 1 32  ? 3.478   -1.130  -26.490 1.00 93.45 32  A 1 
ATOM   259  C CG2 . ILE   A 1 32  ? 2.181   -0.143  -24.511 1.00 91.23 32  A 1 
ATOM   260  C CD1 . ILE   A 1 32  ? 2.342   -2.055  -26.944 1.00 91.47 32  A 1 
ATOM   261  N N   . ARG   A 1 33  ? 6.299   -1.652  -23.927 1.00 96.09 33  A 1 
ATOM   262  C CA  . ARG   A 1 33  ? 7.536   -2.458  -23.978 1.00 96.11 33  A 1 
ATOM   263  C C   . ARG   A 1 33  ? 7.288   -3.959  -24.103 1.00 96.78 33  A 1 
ATOM   264  O O   . ARG   A 1 33  ? 8.250   -4.725  -24.090 1.00 95.35 33  A 1 
ATOM   265  C CB  . ARG   A 1 33  ? 8.409   -2.137  -22.762 1.00 94.35 33  A 1 
ATOM   266  C CG  . ARG   A 1 33  ? 8.861   -0.658  -22.762 1.00 91.62 33  A 1 
ATOM   267  C CD  . ARG   A 1 33  ? 9.856   -0.385  -21.637 1.00 88.01 33  A 1 
ATOM   268  N NE  . ARG   A 1 33  ? 9.214   -0.518  -20.317 1.00 81.62 33  A 1 
ATOM   269  C CZ  . ARG   A 1 33  ? 9.782   -0.264  -19.150 1.00 78.04 33  A 1 
ATOM   270  N NH1 . ARG   A 1 33  ? 11.029  0.112   -19.057 1.00 69.37 33  A 1 
ATOM   271  N NH2 . ARG   A 1 33  ? 9.099   -0.373  -18.052 1.00 69.63 33  A 1 
ATOM   272  N N   . HIS   A 1 34  ? 6.034   -4.366  -24.214 1.00 97.14 34  A 1 
ATOM   273  C CA  . HIS   A 1 34  ? 5.633   -5.768  -24.269 1.00 97.57 34  A 1 
ATOM   274  C C   . HIS   A 1 34  ? 4.550   -5.956  -25.329 1.00 97.90 34  A 1 
ATOM   275  O O   . HIS   A 1 34  ? 3.594   -5.183  -25.367 1.00 97.17 34  A 1 
ATOM   276  C CB  . HIS   A 1 34  ? 5.129   -6.219  -22.888 1.00 96.99 34  A 1 
ATOM   277  C CG  . HIS   A 1 34  ? 6.071   -5.920  -21.751 1.00 96.66 34  A 1 
ATOM   278  N ND1 . HIS   A 1 34  ? 6.050   -4.784  -20.968 1.00 88.98 34  A 1 
ATOM   279  C CD2 . HIS   A 1 34  ? 7.136   -6.674  -21.318 1.00 88.84 34  A 1 
ATOM   280  C CE1 . HIS   A 1 34  ? 7.067   -4.862  -20.087 1.00 89.66 34  A 1 
ATOM   281  N NE2 . HIS   A 1 34  ? 7.752   -5.996  -20.271 1.00 91.56 34  A 1 
ATOM   282  N N   . LEU   A 1 35  ? 4.692   -6.976  -26.166 1.00 97.75 35  A 1 
ATOM   283  C CA  . LEU   A 1 35  ? 3.723   -7.351  -27.193 1.00 97.87 35  A 1 
ATOM   284  C C   . LEU   A 1 35  ? 3.490   -8.862  -27.143 1.00 97.93 35  A 1 
ATOM   285  O O   . LEU   A 1 35  ? 4.383   -9.622  -27.535 1.00 97.15 35  A 1 
ATOM   286  C CB  . LEU   A 1 35  ? 4.224   -6.914  -28.580 1.00 97.52 35  A 1 
ATOM   287  C CG  . LEU   A 1 35  ? 4.195   -5.395  -28.825 1.00 96.77 35  A 1 
ATOM   288  C CD1 . LEU   A 1 35  ? 4.970   -5.055  -30.092 1.00 94.43 35  A 1 
ATOM   289  C CD2 . LEU   A 1 35  ? 2.764   -4.878  -28.996 1.00 94.09 35  A 1 
ATOM   290  N N   . PRO   A 1 36  ? 2.321   -9.317  -26.680 1.00 98.10 36  A 1 
ATOM   291  C CA  . PRO   A 1 36  ? 1.922   -10.708 -26.855 1.00 98.00 36  A 1 
ATOM   292  C C   . PRO   A 1 36  ? 1.805   -11.041 -28.345 1.00 98.04 36  A 1 
ATOM   293  O O   . PRO   A 1 36  ? 1.270   -10.249 -29.128 1.00 97.36 36  A 1 
ATOM   294  C CB  . PRO   A 1 36  ? 0.578   -10.866 -26.135 1.00 97.36 36  A 1 
ATOM   295  C CG  . PRO   A 1 36  ? 0.512   -9.660  -25.200 1.00 95.37 36  A 1 
ATOM   296  C CD  . PRO   A 1 36  ? 1.299   -8.590  -25.954 1.00 97.49 36  A 1 
ATOM   297  N N   . VAL   A 1 37  ? 2.296   -12.214 -28.719 1.00 97.78 37  A 1 
ATOM   298  C CA  . VAL   A 1 37  ? 2.079   -12.787 -30.050 1.00 97.77 37  A 1 
ATOM   299  C C   . VAL   A 1 37  ? 0.909   -13.750 -29.943 1.00 97.72 37  A 1 
ATOM   300  O O   . VAL   A 1 37  ? 0.924   -14.640 -29.093 1.00 96.75 37  A 1 
ATOM   301  C CB  . VAL   A 1 37  ? 3.334   -13.486 -30.595 1.00 97.36 37  A 1 
ATOM   302  C CG1 . VAL   A 1 37  ? 3.133   -13.892 -32.055 1.00 95.18 37  A 1 
ATOM   303  C CG2 . VAL   A 1 37  ? 4.569   -12.575 -30.518 1.00 94.77 37  A 1 
ATOM   304  N N   . VAL   A 1 38  ? -0.090  -13.554 -30.784 1.00 97.39 38  A 1 
ATOM   305  C CA  . VAL   A 1 38  ? -1.323  -14.344 -30.777 1.00 97.29 38  A 1 
ATOM   306  C C   . VAL   A 1 38  ? -1.555  -15.017 -32.125 1.00 97.16 38  A 1 
ATOM   307  O O   . VAL   A 1 38  ? -1.069  -14.552 -33.164 1.00 95.59 38  A 1 
ATOM   308  C CB  . VAL   A 1 38  ? -2.550  -13.516 -30.336 1.00 96.11 38  A 1 
ATOM   309  C CG1 . VAL   A 1 38  ? -2.382  -12.993 -28.906 1.00 90.50 38  A 1 
ATOM   310  C CG2 . VAL   A 1 38  ? -2.839  -12.327 -31.265 1.00 89.80 38  A 1 
ATOM   311  N N   . ASP   A 1 39  ? -2.294  -16.115 -32.100 1.00 96.37 39  A 1 
ATOM   312  C CA  . ASP   A 1 39  ? -2.837  -16.745 -33.300 1.00 95.71 39  A 1 
ATOM   313  C C   . ASP   A 1 39  ? -4.206  -16.153 -33.685 1.00 95.67 39  A 1 
ATOM   314  O O   . ASP   A 1 39  ? -4.678  -15.161 -33.112 1.00 92.48 39  A 1 
ATOM   315  C CB  . ASP   A 1 39  ? -2.846  -18.274 -33.123 1.00 93.42 39  A 1 
ATOM   316  C CG  . ASP   A 1 39  ? -3.823  -18.795 -32.064 1.00 92.18 39  A 1 
ATOM   317  O OD1 . ASP   A 1 39  ? -4.699  -18.023 -31.611 1.00 84.42 39  A 1 
ATOM   318  O OD2 . ASP   A 1 39  ? -3.685  -19.983 -31.715 1.00 85.77 39  A 1 
ATOM   319  N N   . GLU   A 1 40  ? -4.847  -16.762 -34.685 1.00 94.82 40  A 1 
ATOM   320  C CA  . GLU   A 1 40  ? -6.159  -16.327 -35.184 1.00 94.27 40  A 1 
ATOM   321  C C   . GLU   A 1 40  ? -7.278  -16.492 -34.142 1.00 94.34 40  A 1 
ATOM   322  O O   . GLU   A 1 40  ? -8.258  -15.748 -34.153 1.00 90.89 40  A 1 
ATOM   323  C CB  . GLU   A 1 40  ? -6.503  -17.118 -36.458 1.00 92.95 40  A 1 
ATOM   324  C CG  . GLU   A 1 40  ? -5.518  -16.827 -37.606 1.00 82.11 40  A 1 
ATOM   325  C CD  . GLU   A 1 40  ? -5.832  -17.583 -38.908 1.00 72.32 40  A 1 
ATOM   326  O OE1 . GLU   A 1 40  ? -5.085  -17.352 -39.894 1.00 63.52 40  A 1 
ATOM   327  O OE2 . GLU   A 1 40  ? -6.782  -18.392 -38.928 1.00 65.22 40  A 1 
ATOM   328  N N   . GLU   A 1 41  ? -7.118  -17.414 -33.195 1.00 95.09 41  A 1 
ATOM   329  C CA  . GLU   A 1 41  ? -8.074  -17.644 -32.106 1.00 94.66 41  A 1 
ATOM   330  C C   . GLU   A 1 41  ? -7.795  -16.782 -30.858 1.00 95.03 41  A 1 
ATOM   331  O O   . GLU   A 1 41  ? -8.520  -16.868 -29.868 1.00 92.09 41  A 1 
ATOM   332  C CB  . GLU   A 1 41  ? -8.128  -19.136 -31.756 1.00 93.41 41  A 1 
ATOM   333  C CG  . GLU   A 1 41  ? -8.620  -19.997 -32.928 1.00 87.23 41  A 1 
ATOM   334  C CD  . GLU   A 1 41  ? -9.096  -21.395 -32.508 1.00 78.92 41  A 1 
ATOM   335  O OE1 . GLU   A 1 41  ? -9.531  -22.142 -33.416 1.00 69.47 41  A 1 
ATOM   336  O OE2 . GLU   A 1 41  ? -9.103  -21.693 -31.290 1.00 71.12 41  A 1 
ATOM   337  N N   . ARG   A 1 42  ? -6.788  -15.907 -30.925 1.00 94.79 42  A 1 
ATOM   338  C CA  . ARG   A 1 42  ? -6.254  -15.100 -29.817 1.00 95.18 42  A 1 
ATOM   339  C C   . ARG   A 1 42  ? -5.583  -15.923 -28.709 1.00 96.14 42  A 1 
ATOM   340  O O   . ARG   A 1 42  ? -5.462  -15.429 -27.585 1.00 93.96 42  A 1 
ATOM   341  C CB  . ARG   A 1 42  ? -7.283  -14.096 -29.265 1.00 92.86 42  A 1 
ATOM   342  C CG  . ARG   A 1 42  ? -7.828  -13.125 -30.317 1.00 84.32 42  A 1 
ATOM   343  C CD  . ARG   A 1 42  ? -8.659  -12.016 -29.656 1.00 80.39 42  A 1 
ATOM   344  N NE  . ARG   A 1 42  ? -7.799  -11.143 -28.825 1.00 76.17 42  A 1 
ATOM   345  C CZ  . ARG   A 1 42  ? -8.084  -9.918  -28.387 1.00 70.17 42  A 1 
ATOM   346  N NH1 . ARG   A 1 42  ? -9.233  -9.354  -28.641 1.00 62.68 42  A 1 
ATOM   347  N NH2 . ARG   A 1 42  ? -7.204  -9.237  -27.708 1.00 63.58 42  A 1 
ATOM   348  N N   . HIS   A 1 43  ? -5.096  -17.117 -29.006 1.00 96.03 43  A 1 
ATOM   349  C CA  . HIS   A 1 43  ? -4.208  -17.842 -28.102 1.00 95.88 43  A 1 
ATOM   350  C C   . HIS   A 1 43  ? -2.846  -17.148 -28.035 1.00 96.25 43  A 1 
ATOM   351  O O   . HIS   A 1 43  ? -2.293  -16.735 -29.052 1.00 94.81 43  A 1 
ATOM   352  C CB  . HIS   A 1 43  ? -4.030  -19.292 -28.554 1.00 94.87 43  A 1 
ATOM   353  C CG  . HIS   A 1 43  ? -5.305  -20.076 -28.698 1.00 92.92 43  A 1 
ATOM   354  N ND1 . HIS   A 1 43  ? -5.564  -21.014 -29.675 1.00 80.50 43  A 1 
ATOM   355  C CD2 . HIS   A 1 43  ? -6.410  -20.038 -27.890 1.00 81.28 43  A 1 
ATOM   356  C CE1 . HIS   A 1 43  ? -6.784  -21.525 -29.461 1.00 83.29 43  A 1 
ATOM   357  N NE2 . HIS   A 1 43  ? -7.333  -20.955 -28.383 1.00 85.14 43  A 1 
ATOM   358  N N   . VAL   A 1 44  ? -2.278  -17.035 -26.835 1.00 96.27 44  A 1 
ATOM   359  C CA  . VAL   A 1 44  ? -0.931  -16.486 -26.654 1.00 96.40 44  A 1 
ATOM   360  C C   . VAL   A 1 44  ? 0.092   -17.559 -27.020 1.00 96.37 44  A 1 
ATOM   361  O O   . VAL   A 1 44  ? 0.321   -18.492 -26.261 1.00 94.89 44  A 1 
ATOM   362  C CB  . VAL   A 1 44  ? -0.717  -15.947 -25.231 1.00 95.71 44  A 1 
ATOM   363  C CG1 . VAL   A 1 44  ? 0.683   -15.345 -25.073 1.00 92.23 44  A 1 
ATOM   364  C CG2 . VAL   A 1 44  ? -1.726  -14.835 -24.904 1.00 91.73 44  A 1 
ATOM   365  N N   . ILE   A 1 45  ? 0.729   -17.404 -28.169 1.00 96.72 45  A 1 
ATOM   366  C CA  . ILE   A 1 45  ? 1.733   -18.343 -28.694 1.00 96.31 45  A 1 
ATOM   367  C C   . ILE   A 1 45  ? 3.175   -17.872 -28.486 1.00 96.36 45  A 1 
ATOM   368  O O   . ILE   A 1 45  ? 4.125   -18.629 -28.695 1.00 94.26 45  A 1 
ATOM   369  C CB  . ILE   A 1 45  ? 1.455   -18.660 -30.176 1.00 95.50 45  A 1 
ATOM   370  C CG1 . ILE   A 1 45  ? 1.486   -17.392 -31.066 1.00 90.96 45  A 1 
ATOM   371  C CG2 . ILE   A 1 45  ? 0.113   -19.409 -30.307 1.00 88.65 45  A 1 
ATOM   372  C CD1 . ILE   A 1 45  ? 1.518   -17.694 -32.568 1.00 86.31 45  A 1 
ATOM   373  N N   . GLY   A 1 46  ? 3.348   -16.613 -28.079 1.00 96.80 46  A 1 
ATOM   374  C CA  . GLY   A 1 46  ? 4.655   -16.037 -27.823 1.00 96.83 46  A 1 
ATOM   375  C C   . GLY   A 1 46  ? 4.595   -14.672 -27.150 1.00 97.47 46  A 1 
ATOM   376  O O   . GLY   A 1 46  ? 3.534   -14.079 -26.963 1.00 96.69 46  A 1 
ATOM   377  N N   . MET   A 1 47  ? 5.777   -14.168 -26.792 1.00 97.34 47  A 1 
ATOM   378  C CA  . MET   A 1 47  ? 5.946   -12.834 -26.221 1.00 97.41 47  A 1 
ATOM   379  C C   . MET   A 1 47  ? 7.175   -12.174 -26.831 1.00 97.31 47  A 1 
ATOM   380  O O   . MET   A 1 47  ? 8.254   -12.771 -26.864 1.00 96.01 47  A 1 
ATOM   381  C CB  . MET   A 1 47  ? 6.080   -12.956 -24.693 1.00 96.52 47  A 1 
ATOM   382  C CG  . MET   A 1 47  ? 6.288   -11.609 -23.981 1.00 92.21 47  A 1 
ATOM   383  S SD  . MET   A 1 47  ? 4.941   -10.402 -24.144 1.00 93.53 47  A 1 
ATOM   384  C CE  . MET   A 1 47  ? 3.636   -11.262 -23.259 1.00 86.58 47  A 1 
ATOM   385  N N   . ILE   A 1 48  ? 7.027   -10.924 -27.258 1.00 97.04 48  A 1 
ATOM   386  C CA  . ILE   A 1 48  ? 8.136   -10.046 -27.631 1.00 96.73 48  A 1 
ATOM   387  C C   . ILE   A 1 48  ? 8.157   -8.852  -26.691 1.00 96.89 48  A 1 
ATOM   388  O O   . ILE   A 1 48  ? 7.135   -8.219  -26.434 1.00 95.52 48  A 1 
ATOM   389  C CB  . ILE   A 1 48  ? 8.077   -9.657  -29.125 1.00 94.83 48  A 1 
ATOM   390  C CG1 . ILE   A 1 48  ? 8.684   -10.829 -29.914 1.00 84.94 48  A 1 
ATOM   391  C CG2 . ILE   A 1 48  ? 8.826   -8.347  -29.423 1.00 84.63 48  A 1 
ATOM   392  C CD1 . ILE   A 1 48  ? 8.865   -10.573 -31.401 1.00 78.25 48  A 1 
ATOM   393  N N   . THR   A 1 49  ? 9.357   -8.516  -26.211 1.00 96.76 49  A 1 
ATOM   394  C CA  . THR   A 1 49  ? 9.574   -7.335  -25.375 1.00 96.10 49  A 1 
ATOM   395  C C   . THR   A 1 49  ? 10.611  -6.403  -26.002 1.00 95.86 49  A 1 
ATOM   396  O O   . THR   A 1 49  ? 11.423  -6.816  -26.830 1.00 94.84 49  A 1 
ATOM   397  C CB  . THR   A 1 49  ? 9.977   -7.722  -23.944 1.00 94.86 49  A 1 
ATOM   398  O OG1 . THR   A 1 49  ? 11.283  -8.226  -23.888 1.00 89.54 49  A 1 
ATOM   399  C CG2 . THR   A 1 49  ? 9.040   -8.756  -23.317 1.00 90.40 49  A 1 
ATOM   400  N N   . ASP   A 1 50  ? 10.639  -5.153  -25.552 1.00 94.36 50  A 1 
ATOM   401  C CA  . ASP   A 1 50  ? 11.693  -4.185  -25.889 1.00 93.56 50  A 1 
ATOM   402  C C   . ASP   A 1 50  ? 13.103  -4.747  -25.612 1.00 93.47 50  A 1 
ATOM   403  O O   . ASP   A 1 50  ? 14.057  -4.447  -26.329 1.00 91.50 50  A 1 
ATOM   404  C CB  . ASP   A 1 50  ? 11.434  -2.916  -25.062 1.00 92.08 50  A 1 
ATOM   405  C CG  . ASP   A 1 50  ? 12.570  -1.890  -25.113 1.00 89.59 50  A 1 
ATOM   406  O OD1 . ASP   A 1 50  ? 12.735  -1.211  -26.143 1.00 81.86 50  A 1 
ATOM   407  O OD2 . ASP   A 1 50  ? 13.286  -1.746  -24.092 1.00 81.41 50  A 1 
ATOM   408  N N   . ARG   A 1 51  ? 13.232  -5.601  -24.600 1.00 93.65 51  A 1 
ATOM   409  C CA  . ARG   A 1 51  ? 14.492  -6.283  -24.294 1.00 93.32 51  A 1 
ATOM   410  C C   . ARG   A 1 51  ? 14.853  -7.333  -25.348 1.00 93.37 51  A 1 
ATOM   411  O O   . ARG   A 1 51  ? 16.012  -7.391  -25.745 1.00 91.13 51  A 1 
ATOM   412  C CB  . ARG   A 1 51  ? 14.412  -6.883  -22.886 1.00 91.79 51  A 1 
ATOM   413  C CG  . ARG   A 1 51  ? 15.725  -7.561  -22.495 1.00 85.88 51  A 1 
ATOM   414  C CD  . ARG   A 1 51  ? 15.624  -8.183  -21.110 1.00 84.86 51  A 1 
ATOM   415  N NE  . ARG   A 1 51  ? 15.604  -7.159  -20.053 1.00 81.32 51  A 1 
ATOM   416  C CZ  . ARG   A 1 51  ? 15.027  -7.257  -18.877 1.00 79.74 51  A 1 
ATOM   417  N NH1 . ARG   A 1 51  ? 14.387  -8.326  -18.508 1.00 69.40 51  A 1 
ATOM   418  N NH2 . ARG   A 1 51  ? 15.095  -6.263  -18.049 1.00 73.13 51  A 1 
ATOM   419  N N   . ASP   A 1 52  ? 13.892  -8.123  -25.812 1.00 93.37 52  A 1 
ATOM   420  C CA  . ASP   A 1 52  ? 14.100  -9.138  -26.854 1.00 93.31 52  A 1 
ATOM   421  C C   . ASP   A 1 52  ? 14.443  -8.472  -28.192 1.00 93.24 52  A 1 
ATOM   422  O O   . ASP   A 1 52  ? 15.391  -8.875  -28.861 1.00 92.03 52  A 1 
ATOM   423  C CB  . ASP   A 1 52  ? 12.856  -10.024 -27.000 1.00 93.49 52  A 1 
ATOM   424  C CG  . ASP   A 1 52  ? 12.403  -10.617 -25.669 1.00 93.06 52  A 1 
ATOM   425  O OD1 . ASP   A 1 52  ? 13.248  -11.184 -24.940 1.00 89.53 52  A 1 
ATOM   426  O OD2 . ASP   A 1 52  ? 11.211  -10.426 -25.337 1.00 89.13 52  A 1 
ATOM   427  N N   . MET   A 1 53  ? 13.746  -7.377  -28.522 1.00 92.66 53  A 1 
ATOM   428  C CA  . MET   A 1 53  ? 14.030  -6.562  -29.703 1.00 92.36 53  A 1 
ATOM   429  C C   . MET   A 1 53  ? 15.457  -6.012  -29.680 1.00 91.74 53  A 1 
ATOM   430  O O   . MET   A 1 53  ? 16.189  -6.160  -30.656 1.00 89.42 53  A 1 
ATOM   431  C CB  . MET   A 1 53  ? 13.027  -5.402  -29.802 1.00 91.88 53  A 1 
ATOM   432  C CG  . MET   A 1 53  ? 11.606  -5.863  -30.135 1.00 87.05 53  A 1 
ATOM   433  S SD  . MET   A 1 53  ? 11.434  -6.820  -31.663 1.00 85.55 53  A 1 
ATOM   434  C CE  . MET   A 1 53  ? 12.021  -5.618  -32.863 1.00 75.14 53  A 1 
ATOM   435  N N   . LYS   A 1 54  ? 15.891  -5.439  -28.557 1.00 90.78 54  A 1 
ATOM   436  C CA  . LYS   A 1 54  ? 17.256  -4.920  -28.396 1.00 89.52 54  A 1 
ATOM   437  C C   . LYS   A 1 54  ? 18.318  -6.013  -28.476 1.00 88.90 54  A 1 
ATOM   438  O O   . LYS   A 1 54  ? 19.387  -5.772  -29.020 1.00 86.93 54  A 1 
ATOM   439  C CB  . LYS   A 1 54  ? 17.366  -4.156  -27.075 1.00 89.15 54  A 1 
ATOM   440  C CG  . LYS   A 1 54  ? 16.704  -2.781  -27.195 1.00 87.19 54  A 1 
ATOM   441  C CD  . LYS   A 1 54  ? 16.775  -2.026  -25.875 1.00 83.40 54  A 1 
ATOM   442  C CE  . LYS   A 1 54  ? 16.201  -0.627  -26.090 1.00 79.67 54  A 1 
ATOM   443  N NZ  . LYS   A 1 54  ? 16.275  0.190   -24.865 1.00 72.80 54  A 1 
ATOM   444  N N   . GLN   A 1 55  ? 18.024  -7.200  -27.957 1.00 89.51 55  A 1 
ATOM   445  C CA  . GLN   A 1 55  ? 18.936  -8.344  -28.028 1.00 88.40 55  A 1 
ATOM   446  C C   . GLN   A 1 55  ? 19.057  -8.901  -29.455 1.00 88.44 55  A 1 
ATOM   447  O O   . GLN   A 1 55  ? 20.140  -9.316  -29.868 1.00 86.00 55  A 1 
ATOM   448  C CB  . GLN   A 1 55  ? 18.452  -9.416  -27.042 1.00 86.88 55  A 1 
ATOM   449  C CG  . GLN   A 1 55  ? 19.425  -10.604 -26.976 1.00 81.07 55  A 1 
ATOM   450  C CD  . GLN   A 1 55  ? 19.071  -11.627 -25.892 1.00 77.30 55  A 1 
ATOM   451  O OE1 . GLN   A 1 55  ? 18.136  -11.499 -25.119 1.00 70.62 55  A 1 
ATOM   452  N NE2 . GLN   A 1 55  ? 19.842  -12.682 -25.779 1.00 68.25 55  A 1 
ATOM   453  N N   . ALA   A 1 56  ? 17.969  -8.908  -30.209 1.00 87.46 56  A 1 
ATOM   454  C CA  . ALA   A 1 56  ? 17.947  -9.381  -31.589 1.00 86.97 56  A 1 
ATOM   455  C C   . ALA   A 1 56  ? 18.462  -8.340  -32.595 1.00 86.63 56  A 1 
ATOM   456  O O   . ALA   A 1 56  ? 18.960  -8.711  -33.658 1.00 83.62 56  A 1 
ATOM   457  C CB  . ALA   A 1 56  ? 16.519  -9.818  -31.913 1.00 86.57 56  A 1 
ATOM   458  N N   . SER   A 1 57  ? 18.355  -7.052  -32.263 1.00 85.69 57  A 1 
ATOM   459  C CA  . SER   A 1 57  ? 18.875  -5.959  -33.086 1.00 84.95 57  A 1 
ATOM   460  C C   . SER   A 1 57  ? 20.385  -6.097  -33.293 1.00 84.99 57  A 1 
ATOM   461  O O   . SER   A 1 57  ? 21.085  -6.589  -32.408 1.00 82.12 57  A 1 
ATOM   462  C CB  . SER   A 1 57  ? 18.595  -4.595  -32.447 1.00 82.97 57  A 1 
ATOM   463  O OG  . SER   A 1 57  ? 17.218  -4.299  -32.427 1.00 73.45 57  A 1 
ATOM   464  N N   . PRO   A 1 58  ? 20.908  -5.626  -34.429 1.00 80.81 58  A 1 
ATOM   465  C CA  . PRO   A 1 58  ? 22.342  -5.425  -34.577 1.00 79.26 58  A 1 
ATOM   466  C C   . PRO   A 1 58  ? 22.872  -4.559  -33.436 1.00 79.33 58  A 1 
ATOM   467  O O   . PRO   A 1 58  ? 22.196  -3.631  -32.981 1.00 74.72 58  A 1 
ATOM   468  C CB  . PRO   A 1 58  ? 22.535  -4.751  -35.940 1.00 75.21 58  A 1 
ATOM   469  C CG  . PRO   A 1 58  ? 21.255  -5.092  -36.698 1.00 73.34 58  A 1 
ATOM   470  C CD  . PRO   A 1 58  ? 20.202  -5.155  -35.602 1.00 76.70 58  A 1 
ATOM   471  N N   . SER   A 1 59  ? 24.094  -4.854  -32.994 1.00 75.48 59  A 1 
ATOM   472  C CA  . SER   A 1 59  ? 24.768  -4.062  -31.966 1.00 73.49 59  A 1 
ATOM   473  C C   . SER   A 1 59  ? 24.756  -2.575  -32.329 1.00 73.85 59  A 1 
ATOM   474  O O   . SER   A 1 59  ? 24.878  -2.212  -33.500 1.00 70.46 59  A 1 
ATOM   475  C CB  . SER   A 1 59  ? 26.215  -4.552  -31.821 1.00 68.09 59  A 1 
ATOM   476  O OG  . SER   A 1 59  ? 26.952  -3.751  -30.918 1.00 64.03 59  A 1 
ATOM   477  N N   . ILE   A 1 60  ? 24.711  -1.707  -31.322 1.00 70.21 60  A 1 
ATOM   478  C CA  . ILE   A 1 60  ? 24.882  -0.254  -31.513 1.00 67.24 60  A 1 
ATOM   479  C C   . ILE   A 1 60  ? 26.190  0.108   -32.240 1.00 67.20 60  A 1 
ATOM   480  O O   . ILE   A 1 60  ? 26.317  1.196   -32.784 1.00 65.05 60  A 1 
ATOM   481  C CB  . ILE   A 1 60  ? 24.804  0.492   -30.161 1.00 65.27 60  A 1 
ATOM   482  C CG1 . ILE   A 1 60  ? 25.866  -0.008  -29.158 1.00 62.08 60  A 1 
ATOM   483  C CG2 . ILE   A 1 60  ? 23.378  0.372   -29.585 1.00 60.61 60  A 1 
ATOM   484  C CD1 . ILE   A 1 60  ? 25.948  0.794   -27.859 1.00 57.11 60  A 1 
ATOM   485  N N   . PHE   A 1 61  ? 27.136  -0.822  -32.284 1.00 67.62 61  A 1 
ATOM   486  C CA  . PHE   A 1 61  ? 28.396  -0.695  -33.013 1.00 64.72 61  A 1 
ATOM   487  C C   . PHE   A 1 61  ? 28.334  -1.260  -34.448 1.00 64.19 61  A 1 
ATOM   488  O O   . PHE   A 1 61  ? 29.336  -1.215  -35.160 1.00 60.40 61  A 1 
ATOM   489  C CB  . PHE   A 1 61  ? 29.495  -1.376  -32.190 1.00 62.61 61  A 1 
ATOM   490  C CG  . PHE   A 1 61  ? 29.596  -0.898  -30.757 1.00 62.36 61  A 1 
ATOM   491  C CD1 . PHE   A 1 61  ? 29.977  0.426   -30.475 1.00 56.53 61  A 1 
ATOM   492  C CD2 . PHE   A 1 61  ? 29.311  -1.775  -29.692 1.00 55.27 61  A 1 
ATOM   493  C CE1 . PHE   A 1 61  ? 30.090  0.866   -29.148 1.00 52.15 61  A 1 
ATOM   494  C CE2 . PHE   A 1 61  ? 29.426  -1.343  -28.360 1.00 51.89 61  A 1 
ATOM   495  C CZ  . PHE   A 1 61  ? 29.819  -0.020  -28.087 1.00 57.79 61  A 1 
ATOM   496  N N   . GLU   A 1 62  ? 27.176  -1.793  -34.879 1.00 70.03 62  A 1 
ATOM   497  C CA  . GLU   A 1 62  ? 26.978  -2.437  -36.189 1.00 68.44 62  A 1 
ATOM   498  C C   . GLU   A 1 62  ? 25.655  -2.017  -36.841 1.00 69.12 62  A 1 
ATOM   499  O O   . GLU   A 1 62  ? 24.760  -2.828  -37.080 1.00 63.65 62  A 1 
ATOM   500  C CB  . GLU   A 1 62  ? 27.049  -3.960  -36.065 1.00 62.55 62  A 1 
ATOM   501  C CG  . GLU   A 1 62  ? 28.420  -4.465  -35.637 1.00 57.25 62  A 1 
ATOM   502  C CD  . GLU   A 1 62  ? 28.561  -5.930  -36.004 1.00 52.47 62  A 1 
ATOM   503  O OE1 . GLU   A 1 62  ? 29.452  -6.221  -36.825 1.00 47.58 62  A 1 
ATOM   504  O OE2 . GLU   A 1 62  ? 27.805  -6.767  -35.492 1.00 50.12 62  A 1 
ATOM   505  N N   . GLU   A 1 63  ? 25.513  -0.743  -37.195 1.00 68.18 63  A 1 
ATOM   506  C CA  . GLU   A 1 63  ? 24.275  -0.222  -37.799 1.00 67.24 63  A 1 
ATOM   507  C C   . GLU   A 1 63  ? 23.944  -0.841  -39.168 1.00 68.71 63  A 1 
ATOM   508  O O   . GLU   A 1 63  ? 22.785  -0.926  -39.564 1.00 63.34 63  A 1 
ATOM   509  C CB  . GLU   A 1 63  ? 24.345  1.303   -37.921 1.00 61.37 63  A 1 
ATOM   510  C CG  . GLU   A 1 63  ? 24.370  1.999   -36.549 1.00 55.09 63  A 1 
ATOM   511  C CD  . GLU   A 1 63  ? 24.107  3.501   -36.650 1.00 49.77 63  A 1 
ATOM   512  O OE1 . GLU   A 1 63  ? 23.588  4.049   -35.655 1.00 45.31 63  A 1 
ATOM   513  O OE2 . GLU   A 1 63  ? 24.378  4.083   -37.728 1.00 46.29 63  A 1 
ATOM   514  N N   . ASN   A 1 64  ? 24.946  -1.333  -39.868 1.00 69.25 64  A 1 
ATOM   515  C CA  . ASN   A 1 64  ? 24.876  -1.724  -41.279 1.00 68.09 64  A 1 
ATOM   516  C C   . ASN   A 1 64  ? 23.876  -2.854  -41.575 1.00 70.35 64  A 1 
ATOM   517  O O   . ASN   A 1 64  ? 23.404  -2.972  -42.703 1.00 65.06 64  A 1 
ATOM   518  C CB  . ASN   A 1 64  ? 26.274  -2.167  -41.749 1.00 61.89 64  A 1 
ATOM   519  C CG  . ASN   A 1 64  ? 27.425  -1.250  -41.369 1.00 55.60 64  A 1 
ATOM   520  O OD1 . ASN   A 1 64  ? 27.280  -0.201  -40.786 1.00 49.58 64  A 1 
ATOM   521  N ND2 . ASN   A 1 64  ? 28.639  -1.661  -41.653 1.00 48.56 64  A 1 
ATOM   522  N N   . LYS   A 1 65  ? 23.560  -3.722  -40.603 1.00 71.86 65  A 1 
ATOM   523  C CA  . LYS   A 1 65  ? 22.665  -4.879  -40.810 1.00 72.32 65  A 1 
ATOM   524  C C   . LYS   A 1 65  ? 21.226  -4.644  -40.348 1.00 75.40 65  A 1 
ATOM   525  O O   . LYS   A 1 65  ? 20.425  -5.569  -40.293 1.00 71.31 65  A 1 
ATOM   526  C CB  . LYS   A 1 65  ? 23.278  -6.145  -40.216 1.00 66.32 65  A 1 
ATOM   527  C CG  . LYS   A 1 65  ? 24.537  -6.555  -40.987 1.00 62.25 65  A 1 
ATOM   528  C CD  . LYS   A 1 65  ? 24.880  -7.988  -40.633 1.00 57.96 65  A 1 
ATOM   529  C CE  . LYS   A 1 65  ? 26.168  -8.458  -41.291 1.00 52.07 65  A 1 
ATOM   530  N NZ  . LYS   A 1 65  ? 26.511  -9.800  -40.796 1.00 47.83 65  A 1 
ATOM   531  N N   . ARG   A 1 66  ? 20.875  -3.406  -40.060 1.00 75.25 66  A 1 
ATOM   532  C CA  . ARG   A 1 66  ? 19.557  -3.037  -39.533 1.00 76.41 66  A 1 
ATOM   533  C C   . ARG   A 1 66  ? 18.415  -3.370  -40.492 1.00 78.94 66  A 1 
ATOM   534  O O   . ARG   A 1 66  ? 17.380  -3.847  -40.047 1.00 76.13 66  A 1 
ATOM   535  C CB  . ARG   A 1 66  ? 19.592  -1.552  -39.152 1.00 72.30 66  A 1 
ATOM   536  C CG  . ARG   A 1 66  ? 18.486  -1.191  -38.161 1.00 65.23 66  A 1 
ATOM   537  C CD  . ARG   A 1 66  ? 18.661  0.259   -37.709 1.00 61.25 66  A 1 
ATOM   538  N NE  . ARG   A 1 66  ? 17.694  0.630   -36.668 1.00 54.77 66  A 1 
ATOM   539  C CZ  . ARG   A 1 66  ? 17.681  1.769   -35.997 1.00 50.59 66  A 1 
ATOM   540  N NH1 . ARG   A 1 66  ? 18.546  2.716   -36.237 1.00 46.67 66  A 1 
ATOM   541  N NH2 . ARG   A 1 66  ? 16.792  1.970   -35.072 1.00 44.27 66  A 1 
ATOM   542  N N   . SER   A 1 67  ? 18.607  -3.196  -41.788 1.00 78.26 67  A 1 
ATOM   543  C CA  . SER   A 1 67  ? 17.591  -3.507  -42.804 1.00 78.93 67  A 1 
ATOM   544  C C   . SER   A 1 67  ? 17.195  -4.985  -42.817 1.00 81.49 67  A 1 
ATOM   545  O O   . SER   A 1 67  ? 16.012  -5.310  -42.848 1.00 78.15 67  A 1 
ATOM   546  C CB  . SER   A 1 67  ? 18.104  -3.101  -44.189 1.00 73.82 67  A 1 
ATOM   547  O OG  . SER   A 1 67  ? 19.348  -3.719  -44.464 1.00 64.89 67  A 1 
ATOM   548  N N   . LEU   A 1 68  ? 18.170  -5.884  -42.731 1.00 78.28 68  A 1 
ATOM   549  C CA  . LEU   A 1 68  ? 17.920  -7.326  -42.715 1.00 78.78 68  A 1 
ATOM   550  C C   . LEU   A 1 68  ? 17.219  -7.779  -41.424 1.00 81.39 68  A 1 
ATOM   551  O O   . LEU   A 1 68  ? 16.446  -8.728  -41.442 1.00 79.17 68  A 1 
ATOM   552  C CB  . LEU   A 1 68  ? 19.256  -8.067  -42.895 1.00 74.44 68  A 1 
ATOM   553  C CG  . LEU   A 1 68  ? 19.059  -9.510  -43.406 1.00 66.04 68  A 1 
ATOM   554  C CD1 . LEU   A 1 68  ? 18.980  -9.529  -44.931 1.00 59.63 68  A 1 
ATOM   555  C CD2 . LEU   A 1 68  ? 20.223  -10.404 -42.981 1.00 58.90 68  A 1 
ATOM   556  N N   . PHE   A 1 69  ? 17.496  -7.103  -40.318 1.00 83.04 69  A 1 
ATOM   557  C CA  . PHE   A 1 69  ? 16.830  -7.345  -39.040 1.00 84.28 69  A 1 
ATOM   558  C C   . PHE   A 1 69  ? 15.341  -6.982  -39.106 1.00 86.17 69  A 1 
ATOM   559  O O   . PHE   A 1 69  ? 14.505  -7.791  -38.729 1.00 84.85 69  A 1 
ATOM   560  C CB  . PHE   A 1 69  ? 17.569  -6.571  -37.942 1.00 81.92 69  A 1 
ATOM   561  C CG  . PHE   A 1 69  ? 16.809  -6.478  -36.643 1.00 81.79 69  A 1 
ATOM   562  C CD1 . PHE   A 1 69  ? 16.126  -5.290  -36.309 1.00 75.82 69  A 1 
ATOM   563  C CD2 . PHE   A 1 69  ? 16.744  -7.586  -35.782 1.00 75.55 69  A 1 
ATOM   564  C CE1 . PHE   A 1 69  ? 15.393  -5.214  -35.115 1.00 75.15 69  A 1 
ATOM   565  C CE2 . PHE   A 1 69  ? 16.010  -7.511  -34.585 1.00 73.79 69  A 1 
ATOM   566  C CZ  . PHE   A 1 69  ? 15.336  -6.323  -34.253 1.00 76.66 69  A 1 
ATOM   567  N N   . LEU   A 1 70  ? 15.011  -5.814  -39.646 1.00 86.75 70  A 1 
ATOM   568  C CA  . LEU   A 1 70  ? 13.640  -5.294  -39.709 1.00 87.23 70  A 1 
ATOM   569  C C   . LEU   A 1 70  ? 12.686  -6.171  -40.533 1.00 88.66 70  A 1 
ATOM   570  O O   . LEU   A 1 70  ? 11.494  -6.218  -40.241 1.00 86.85 70  A 1 
ATOM   571  C CB  . LEU   A 1 70  ? 13.680  -3.868  -40.281 1.00 85.24 70  A 1 
ATOM   572  C CG  . LEU   A 1 70  ? 14.328  -2.818  -39.359 1.00 82.32 70  A 1 
ATOM   573  C CD1 . LEU   A 1 70  ? 14.471  -1.493  -40.109 1.00 77.59 70  A 1 
ATOM   574  C CD2 . LEU   A 1 70  ? 13.518  -2.571  -38.095 1.00 77.09 70  A 1 
ATOM   575  N N   . THR   A 1 71  ? 13.205  -6.894  -41.531 1.00 89.31 71  A 1 
ATOM   576  C CA  . THR   A 1 71  ? 12.406  -7.774  -42.403 1.00 88.90 71  A 1 
ATOM   577  C C   . THR   A 1 71  ? 12.174  -9.175  -41.831 1.00 89.76 71  A 1 
ATOM   578  O O   . THR   A 1 71  ? 11.405  -9.943  -42.410 1.00 86.78 71  A 1 
ATOM   579  C CB  . THR   A 1 71  ? 13.045  -7.896  -43.793 1.00 86.54 71  A 1 
ATOM   580  O OG1 . THR   A 1 71  ? 14.374  -8.347  -43.699 1.00 77.45 71  A 1 
ATOM   581  C CG2 . THR   A 1 71  ? 13.063  -6.560  -44.533 1.00 74.80 71  A 1 
ATOM   582  N N   . ARG   A 1 72  ? 12.820  -9.541  -40.720 1.00 90.27 72  A 1 
ATOM   583  C CA  . ARG   A 1 72  ? 12.595  -10.845 -40.082 1.00 90.15 72  A 1 
ATOM   584  C C   . ARG   A 1 72  ? 11.204  -10.911 -39.463 1.00 91.73 72  A 1 
ATOM   585  O O   . ARG   A 1 72  ? 10.649  -9.901  -39.044 1.00 90.33 72  A 1 
ATOM   586  C CB  . ARG   A 1 72  ? 13.676  -11.157 -39.038 1.00 88.06 72  A 1 
ATOM   587  C CG  . ARG   A 1 72  ? 15.037  -11.440 -39.687 1.00 81.89 72  A 1 
ATOM   588  C CD  . ARG   A 1 72  ? 16.031  -11.892 -38.615 1.00 76.99 72  A 1 
ATOM   589  N NE  . ARG   A 1 72  ? 17.355  -12.184 -39.184 1.00 70.34 72  A 1 
ATOM   590  C CZ  . ARG   A 1 72  ? 18.014  -13.334 -39.146 1.00 64.52 72  A 1 
ATOM   591  N NH1 . ARG   A 1 72  ? 17.519  -14.405 -38.607 1.00 58.51 72  A 1 
ATOM   592  N NH2 . ARG   A 1 72  ? 19.208  -13.421 -39.647 1.00 57.34 72  A 1 
ATOM   593  N N   . SER   A 1 73  ? 10.671  -12.125 -39.373 1.00 92.77 73  A 1 
ATOM   594  C CA  . SER   A 1 73  ? 9.389   -12.386 -38.719 1.00 93.44 73  A 1 
ATOM   595  C C   . SER   A 1 73  ? 9.528   -12.424 -37.196 1.00 93.95 73  A 1 
ATOM   596  O O   . SER   A 1 73  ? 10.567  -12.784 -36.643 1.00 91.82 73  A 1 
ATOM   597  C CB  . SER   A 1 73  ? 8.779   -13.686 -39.251 1.00 91.57 73  A 1 
ATOM   598  O OG  . SER   A 1 73  ? 9.710   -14.738 -39.140 1.00 83.44 73  A 1 
ATOM   599  N N   . VAL   A 1 74  ? 8.446   -12.081 -36.520 1.00 94.07 74  A 1 
ATOM   600  C CA  . VAL   A 1 74  ? 8.307   -12.106 -35.057 1.00 94.36 74  A 1 
ATOM   601  C C   . VAL   A 1 74  ? 8.603   -13.488 -34.459 1.00 94.41 74  A 1 
ATOM   602  O O   . VAL   A 1 74  ? 9.261   -13.580 -33.422 1.00 92.77 74  A 1 
ATOM   603  C CB  . VAL   A 1 74  ? 6.874   -11.631 -34.733 1.00 93.27 74  A 1 
ATOM   604  C CG1 . VAL   A 1 74  ? 6.329   -12.093 -33.387 1.00 87.97 74  A 1 
ATOM   605  C CG2 . VAL   A 1 74  ? 6.820   -10.096 -34.775 1.00 87.80 74  A 1 
ATOM   606  N N   . ASP   A 1 75  ? 8.178   -14.564 -35.120 1.00 94.53 75  A 1 
ATOM   607  C CA  . ASP   A 1 75  ? 8.378   -15.943 -34.657 1.00 93.91 75  A 1 
ATOM   608  C C   . ASP   A 1 75  ? 9.852   -16.368 -34.588 1.00 94.09 75  A 1 
ATOM   609  O O   . ASP   A 1 75  ? 10.190  -17.314 -33.876 1.00 91.56 75  A 1 
ATOM   610  C CB  . ASP   A 1 75  ? 7.573   -16.910 -35.538 1.00 91.55 75  A 1 
ATOM   611  C CG  . ASP   A 1 75  ? 8.101   -17.073 -36.967 1.00 86.40 75  A 1 
ATOM   612  O OD1 . ASP   A 1 75  ? 8.701   -16.112 -37.494 1.00 74.02 75  A 1 
ATOM   613  O OD2 . ASP   A 1 75  ? 7.891   -18.160 -37.542 1.00 75.85 75  A 1 
ATOM   614  N N   . SER   A 1 76  ? 10.745  -15.649 -35.268 1.00 92.69 76  A 1 
ATOM   615  C CA  . SER   A 1 76  ? 12.186  -15.900 -35.248 1.00 91.34 76  A 1 
ATOM   616  C C   . SER   A 1 76  ? 12.869  -15.525 -33.927 1.00 91.72 76  A 1 
ATOM   617  O O   . SER   A 1 76  ? 13.969  -16.007 -33.665 1.00 89.12 76  A 1 
ATOM   618  C CB  . SER   A 1 76  ? 12.865  -15.192 -36.426 1.00 89.59 76  A 1 
ATOM   619  O OG  . SER   A 1 76  ? 12.943  -13.791 -36.272 1.00 83.73 76  A 1 
ATOM   620  N N   . ILE   A 1 77  ? 12.243  -14.670 -33.109 1.00 92.93 77  A 1 
ATOM   621  C CA  . ILE   A 1 77  ? 12.826  -14.192 -31.842 1.00 92.62 77  A 1 
ATOM   622  C C   . ILE   A 1 77  ? 11.885  -14.286 -30.637 1.00 93.48 77  A 1 
ATOM   623  O O   . ILE   A 1 77  ? 12.335  -14.095 -29.507 1.00 91.99 77  A 1 
ATOM   624  C CB  . ILE   A 1 77  ? 13.371  -12.752 -31.972 1.00 90.92 77  A 1 
ATOM   625  C CG1 . ILE   A 1 77  ? 12.250  -11.699 -32.101 1.00 84.15 77  A 1 
ATOM   626  C CG2 . ILE   A 1 77  ? 14.367  -12.641 -33.144 1.00 81.22 77  A 1 
ATOM   627  C CD1 . ILE   A 1 77  ? 12.746  -10.283 -31.783 1.00 81.51 77  A 1 
ATOM   628  N N   . MET   A 1 78  ? 10.597  -14.552 -30.847 1.00 94.70 78  A 1 
ATOM   629  C CA  . MET   A 1 78  ? 9.610   -14.566 -29.776 1.00 95.20 78  A 1 
ATOM   630  C C   . MET   A 1 78  ? 9.920   -15.647 -28.735 1.00 95.36 78  A 1 
ATOM   631  O O   . MET   A 1 78  ? 10.334  -16.764 -29.050 1.00 94.00 78  A 1 
ATOM   632  C CB  . MET   A 1 78  ? 8.181   -14.685 -30.329 1.00 93.75 78  A 1 
ATOM   633  C CG  . MET   A 1 78  ? 7.829   -16.083 -30.865 1.00 92.29 78  A 1 
ATOM   634  S SD  . MET   A 1 78  ? 6.157   -16.178 -31.563 1.00 92.89 78  A 1 
ATOM   635  C CE  . MET   A 1 78  ? 6.057   -17.936 -31.916 1.00 85.47 78  A 1 
ATOM   636  N N   . LYS   A 1 79  ? 9.654   -15.331 -27.469 1.00 95.51 79  A 1 
ATOM   637  C CA  . LYS   A 1 79  ? 9.700   -16.323 -26.399 1.00 95.09 79  A 1 
ATOM   638  C C   . LYS   A 1 79  ? 8.402   -17.130 -26.418 1.00 95.27 79  A 1 
ATOM   639  O O   . LYS   A 1 79  ? 7.325   -16.545 -26.383 1.00 93.75 79  A 1 
ATOM   640  C CB  . LYS   A 1 79  ? 9.971   -15.626 -25.061 1.00 93.48 79  A 1 
ATOM   641  C CG  . LYS   A 1 79  ? 10.402  -16.652 -24.005 1.00 82.30 79  A 1 
ATOM   642  C CD  . LYS   A 1 79  ? 10.851  -15.969 -22.718 1.00 77.25 79  A 1 
ATOM   643  C CE  . LYS   A 1 79  ? 11.355  -17.036 -21.739 1.00 69.27 79  A 1 
ATOM   644  N NZ  . LYS   A 1 79  ? 11.774  -16.459 -20.449 1.00 61.02 79  A 1 
ATOM   645  N N   . LYS   A 1 80  ? 8.512   -18.454 -26.467 1.00 94.23 80  A 1 
ATOM   646  C CA  . LYS   A 1 80  ? 7.358   -19.362 -26.613 1.00 92.90 80  A 1 
ATOM   647  C C   . LYS   A 1 80  ? 6.745   -19.775 -25.276 1.00 90.75 80  A 1 
ATOM   648  O O   . LYS   A 1 80  ? 5.534   -19.840 -25.161 1.00 83.20 80  A 1 
ATOM   649  C CB  . LYS   A 1 80  ? 7.765   -20.594 -27.438 1.00 91.24 80  A 1 
ATOM   650  C CG  . LYS   A 1 80  ? 8.159   -20.216 -28.873 1.00 87.28 80  A 1 
ATOM   651  C CD  . LYS   A 1 80  ? 8.491   -21.465 -29.695 1.00 83.76 80  A 1 
ATOM   652  C CE  . LYS   A 1 80  ? 8.894   -21.043 -31.113 1.00 73.86 80  A 1 
ATOM   653  N NZ  . LYS   A 1 80  ? 9.219   -22.202 -31.972 1.00 64.93 80  A 1 
ATOM   654  N N   . ASP   A 1 81  ? 7.576   -19.991 -24.264 1.00 92.71 81  A 1 
ATOM   655  C CA  . ASP   A 1 81  ? 7.124   -20.326 -22.910 1.00 91.46 81  A 1 
ATOM   656  C C   . ASP   A 1 81  ? 6.686   -19.051 -22.180 1.00 92.81 81  A 1 
ATOM   657  O O   . ASP   A 1 81  ? 7.447   -18.431 -21.428 1.00 89.66 81  A 1 
ATOM   658  C CB  . ASP   A 1 81  ? 8.224   -21.086 -22.154 1.00 87.85 81  A 1 
ATOM   659  C CG  . ASP   A 1 81  ? 8.621   -22.385 -22.846 1.00 77.27 81  A 1 
ATOM   660  O OD1 . ASP   A 1 81  ? 7.725   -23.044 -23.415 1.00 66.88 81  A 1 
ATOM   661  O OD2 . ASP   A 1 81  ? 9.838   -22.675 -22.837 1.00 67.60 81  A 1 
ATOM   662  N N   . VAL   A 1 82  ? 5.457   -18.623 -22.464 1.00 93.83 82  A 1 
ATOM   663  C CA  . VAL   A 1 82  ? 4.885   -17.388 -21.920 1.00 94.83 82  A 1 
ATOM   664  C C   . VAL   A 1 82  ? 4.234   -17.670 -20.574 1.00 94.81 82  A 1 
ATOM   665  O O   . VAL   A 1 82  ? 3.306   -18.466 -20.478 1.00 93.33 82  A 1 
ATOM   666  C CB  . VAL   A 1 82  ? 3.888   -16.736 -22.899 1.00 94.75 82  A 1 
ATOM   667  C CG1 . VAL   A 1 82  ? 3.441   -15.366 -22.383 1.00 91.07 82  A 1 
ATOM   668  C CG2 . VAL   A 1 82  ? 4.515   -16.518 -24.282 1.00 91.53 82  A 1 
ATOM   669  N N   . VAL   A 1 83  ? 4.695   -16.983 -19.542 1.00 94.52 83  A 1 
ATOM   670  C CA  . VAL   A 1 83  ? 4.013   -16.966 -18.244 1.00 94.37 83  A 1 
ATOM   671  C C   . VAL   A 1 83  ? 2.823   -16.019 -18.355 1.00 95.13 83  A 1 
ATOM   672  O O   . VAL   A 1 83  ? 2.992   -14.841 -18.669 1.00 94.60 83  A 1 
ATOM   673  C CB  . VAL   A 1 83  ? 4.960   -16.558 -17.101 1.00 93.21 83  A 1 
ATOM   674  C CG1 . VAL   A 1 83  ? 4.257   -16.651 -15.741 1.00 89.71 83  A 1 
ATOM   675  C CG2 . VAL   A 1 83  ? 6.199   -17.466 -17.047 1.00 89.86 83  A 1 
ATOM   676  N N   . CYS   A 1 84  ? 1.633   -16.537 -18.096 1.00 94.94 84  A 1 
ATOM   677  C CA  . CYS   A 1 84  ? 0.376   -15.799 -18.121 1.00 94.92 84  A 1 
ATOM   678  C C   . CYS   A 1 84  ? -0.223  -15.693 -16.716 1.00 94.91 84  A 1 
ATOM   679  O O   . CYS   A 1 84  ? 0.139   -16.459 -15.819 1.00 93.68 84  A 1 
ATOM   680  C CB  . CYS   A 1 84  ? -0.587  -16.468 -19.112 1.00 94.01 84  A 1 
ATOM   681  S SG  . CYS   A 1 84  ? 0.107   -16.418 -20.800 1.00 91.66 84  A 1 
ATOM   682  N N   . ALA   A 1 85  ? -1.137  -14.752 -16.541 1.00 95.27 85  A 1 
ATOM   683  C CA  . ALA   A 1 85  ? -1.993  -14.643 -15.371 1.00 95.46 85  A 1 
ATOM   684  C C   . ALA   A 1 85  ? -3.422  -15.070 -15.720 1.00 95.80 85  A 1 
ATOM   685  O O   . ALA   A 1 85  ? -3.866  -14.934 -16.863 1.00 94.96 85  A 1 
ATOM   686  C CB  . ALA   A 1 85  ? -1.943  -13.206 -14.848 1.00 94.80 85  A 1 
ATOM   687  N N   . HIS   A 1 86  ? -4.146  -15.543 -14.716 1.00 95.17 86  A 1 
ATOM   688  C CA  . HIS   A 1 86  ? -5.585  -15.774 -14.794 1.00 94.82 86  A 1 
ATOM   689  C C   . HIS   A 1 86  ? -6.340  -14.528 -14.283 1.00 94.88 86  A 1 
ATOM   690  O O   . HIS   A 1 86  ? -5.843  -13.866 -13.369 1.00 94.37 86  A 1 
ATOM   691  C CB  . HIS   A 1 86  ? -5.905  -17.039 -13.985 1.00 94.25 86  A 1 
ATOM   692  C CG  . HIS   A 1 86  ? -7.300  -17.528 -14.230 1.00 93.35 86  A 1 
ATOM   693  N ND1 . HIS   A 1 86  ? -8.419  -17.202 -13.497 1.00 85.61 86  A 1 
ATOM   694  C CD2 . HIS   A 1 86  ? -7.712  -18.315 -15.278 1.00 84.58 86  A 1 
ATOM   695  C CE1 . HIS   A 1 86  ? -9.481  -17.777 -14.092 1.00 86.84 86  A 1 
ATOM   696  N NE2 . HIS   A 1 86  ? -9.087  -18.456 -15.172 1.00 87.94 86  A 1 
ATOM   697  N N   . PRO   A 1 87  ? -7.518  -14.178 -14.808 1.00 94.95 87  A 1 
ATOM   698  C CA  . PRO   A 1 87  ? -8.276  -13.016 -14.321 1.00 94.22 87  A 1 
ATOM   699  C C   . PRO   A 1 87  ? -8.627  -13.073 -12.830 1.00 93.86 87  A 1 
ATOM   700  O O   . PRO   A 1 87  ? -8.740  -12.025 -12.196 1.00 91.80 87  A 1 
ATOM   701  C CB  . PRO   A 1 87  ? -9.535  -12.963 -15.196 1.00 93.20 87  A 1 
ATOM   702  C CG  . PRO   A 1 87  ? -9.661  -14.371 -15.785 1.00 91.79 87  A 1 
ATOM   703  C CD  . PRO   A 1 87  ? -8.209  -14.801 -15.930 1.00 94.12 87  A 1 
ATOM   704  N N   . LEU   A 1 88  ? -8.748  -14.268 -12.258 1.00 94.02 88  A 1 
ATOM   705  C CA  . LEU   A 1 88  ? -9.017  -14.498 -10.832 1.00 92.78 88  A 1 
ATOM   706  C C   . LEU   A 1 88  ? -7.756  -14.578 -9.955  1.00 92.71 88  A 1 
ATOM   707  O O   . LEU   A 1 88  ? -7.883  -14.785 -8.748  1.00 90.84 88  A 1 
ATOM   708  C CB  . LEU   A 1 88  ? -9.856  -15.779 -10.654 1.00 91.63 88  A 1 
ATOM   709  C CG  . LEU   A 1 88  ? -11.224 -15.790 -11.351 1.00 88.62 88  A 1 
ATOM   710  C CD1 . LEU   A 1 88  ? -11.928 -17.113 -11.061 1.00 85.18 88  A 1 
ATOM   711  C CD2 . LEU   A 1 88  ? -12.106 -14.646 -10.859 1.00 84.22 88  A 1 
ATOM   712  N N   . ASP   A 1 89  ? -6.548  -14.455 -10.516 1.00 94.13 89  A 1 
ATOM   713  C CA  . ASP   A 1 89  ? -5.332  -14.424 -9.700  1.00 93.63 89  A 1 
ATOM   714  C C   . ASP   A 1 89  ? -5.322  -13.172 -8.811  1.00 93.47 89  A 1 
ATOM   715  O O   . ASP   A 1 89  ? -5.749  -12.094 -9.225  1.00 92.38 89  A 1 
ATOM   716  C CB  . ASP   A 1 89  ? -4.060  -14.465 -10.564 1.00 93.15 89  A 1 
ATOM   717  C CG  . ASP   A 1 89  ? -3.764  -15.806 -11.252 1.00 92.61 89  A 1 
ATOM   718  O OD1 . ASP   A 1 89  ? -4.197  -16.867 -10.756 1.00 88.51 89  A 1 
ATOM   719  O OD2 . ASP   A 1 89  ? -3.023  -15.785 -12.262 1.00 87.85 89  A 1 
ATOM   720  N N   . PHE   A 1 90  ? -4.793  -13.290 -7.589  1.00 92.06 90  A 1 
ATOM   721  C CA  . PHE   A 1 90  ? -4.655  -12.158 -6.683  1.00 91.36 90  A 1 
ATOM   722  C C   . PHE   A 1 90  ? -3.498  -11.253 -7.095  1.00 91.79 90  A 1 
ATOM   723  O O   . PHE   A 1 90  ? -2.420  -11.701 -7.480  1.00 90.74 90  A 1 
ATOM   724  C CB  . PHE   A 1 90  ? -4.498  -12.645 -5.247  1.00 89.59 90  A 1 
ATOM   725  C CG  . PHE   A 1 90  ? -5.723  -13.353 -4.728  1.00 86.51 90  A 1 
ATOM   726  C CD1 . PHE   A 1 90  ? -6.818  -12.610 -4.253  1.00 80.84 90  A 1 
ATOM   727  C CD2 . PHE   A 1 90  ? -5.790  -14.758 -4.758  1.00 79.37 90  A 1 
ATOM   728  C CE1 . PHE   A 1 90  ? -7.971  -13.273 -3.811  1.00 77.48 90  A 1 
ATOM   729  C CE2 . PHE   A 1 90  ? -6.941  -15.424 -4.320  1.00 75.76 90  A 1 
ATOM   730  C CZ  . PHE   A 1 90  ? -8.032  -14.680 -3.849  1.00 77.98 90  A 1 
ATOM   731  N N   . VAL   A 1 91  ? -3.703  -9.946  -6.959  1.00 91.13 91  A 1 
ATOM   732  C CA  . VAL   A 1 91  ? -2.691  -8.934  -7.304  1.00 91.36 91  A 1 
ATOM   733  C C   . VAL   A 1 91  ? -1.405  -9.112  -6.490  1.00 91.39 91  A 1 
ATOM   734  O O   . VAL   A 1 91  ? -0.309  -8.900  -7.005  1.00 90.11 91  A 1 
ATOM   735  C CB  . VAL   A 1 91  ? -3.283  -7.528  -7.106  1.00 90.43 91  A 1 
ATOM   736  C CG1 . VAL   A 1 91  ? -2.243  -6.414  -7.236  1.00 85.96 91  A 1 
ATOM   737  C CG2 . VAL   A 1 91  ? -4.375  -7.271  -8.150  1.00 86.36 91  A 1 
ATOM   738  N N   . GLU   A 1 92  ? -1.523  -9.535  -5.247  1.00 88.18 92  A 1 
ATOM   739  C CA  . GLU   A 1 92  ? -0.396  -9.790  -4.353  1.00 86.22 92  A 1 
ATOM   740  C C   . GLU   A 1 92  ? 0.429   -11.005 -4.803  1.00 86.56 92  A 1 
ATOM   741  O O   . GLU   A 1 92  ? 1.656   -10.937 -4.836  1.00 84.65 92  A 1 
ATOM   742  C CB  . GLU   A 1 92  ? -0.911  -9.975  -2.921  1.00 83.68 92  A 1 
ATOM   743  C CG  . GLU   A 1 92  ? -1.710  -8.761  -2.386  1.00 77.63 92  A 1 
ATOM   744  C CD  . GLU   A 1 92  ? -3.232  -8.818  -2.605  1.00 73.64 92  A 1 
ATOM   745  O OE1 . GLU   A 1 92  ? -3.955  -8.331  -1.704  1.00 66.90 92  A 1 
ATOM   746  O OE2 . GLU   A 1 92  ? -3.696  -9.372  -3.615  1.00 67.54 92  A 1 
ATOM   747  N N   . GLU   A 1 93  ? -0.228  -12.083 -5.229  1.00 87.31 93  A 1 
ATOM   748  C CA  . GLU   A 1 93  ? 0.429   -13.273 -5.780  1.00 87.05 93  A 1 
ATOM   749  C C   . GLU   A 1 93  ? 1.138   -12.953 -7.102  1.00 89.04 93  A 1 
ATOM   750  O O   . GLU   A 1 93  ? 2.306   -13.288 -7.301  1.00 87.91 93  A 1 
ATOM   751  C CB  . GLU   A 1 93  ? -0.601  -14.386 -6.016  1.00 84.43 93  A 1 
ATOM   752  C CG  . GLU   A 1 93  ? -1.194  -14.949 -4.717  1.00 76.57 93  A 1 
ATOM   753  C CD  . GLU   A 1 93  ? -2.320  -15.969 -4.955  1.00 72.30 93  A 1 
ATOM   754  O OE1 . GLU   A 1 93  ? -2.681  -16.658 -3.975  1.00 65.28 93  A 1 
ATOM   755  O OE2 . GLU   A 1 93  ? -2.854  -16.042 -6.088  1.00 65.42 93  A 1 
ATOM   756  N N   . ILE   A 1 94  ? 0.470   -12.219 -7.979  1.00 90.20 94  A 1 
ATOM   757  C CA  . ILE   A 1 94  ? 1.035   -11.770 -9.252  1.00 91.34 94  A 1 
ATOM   758  C C   . ILE   A 1 94  ? 2.264   -10.877 -9.050  1.00 92.17 94  A 1 
ATOM   759  O O   . ILE   A 1 94  ? 3.225   -10.953 -9.820  1.00 91.24 94  A 1 
ATOM   760  C CB  . ILE   A 1 94  ? -0.073  -11.079 -10.074 1.00 90.35 94  A 1 
ATOM   761  C CG1 . ILE   A 1 94  ? -1.093  -12.107 -10.602 1.00 82.17 94  A 1 
ATOM   762  C CG2 . ILE   A 1 94  ? 0.476   -10.234 -11.220 1.00 82.60 94  A 1 
ATOM   763  C CD1 . ILE   A 1 94  ? -0.507  -13.223 -11.477 1.00 76.33 94  A 1 
ATOM   764  N N   . SER   A 1 95  ? 2.277   -10.070 -7.993  1.00 92.63 95  A 1 
ATOM   765  C CA  . SER   A 1 95  ? 3.448   -9.269  -7.641  1.00 92.55 95  A 1 
ATOM   766  C C   . SER   A 1 95  ? 4.679   -10.144 -7.393  1.00 92.93 95  A 1 
ATOM   767  O O   . SER   A 1 95  ? 5.768   -9.803  -7.859  1.00 91.74 95  A 1 
ATOM   768  C CB  . SER   A 1 95  ? 3.158   -8.388  -6.422  1.00 91.51 95  A 1 
ATOM   769  O OG  . SER   A 1 95  ? 2.127   -7.472  -6.721  1.00 82.50 95  A 1 
ATOM   770  N N   . ALA   A 1 96  ? 4.507   -11.297 -6.745  1.00 90.16 96  A 1 
ATOM   771  C CA  . ALA   A 1 96  ? 5.574   -12.273 -6.547  1.00 89.16 96  A 1 
ATOM   772  C C   . ALA   A 1 96  ? 6.035   -12.890 -7.877  1.00 90.45 96  A 1 
ATOM   773  O O   . ALA   A 1 96  ? 7.229   -12.851 -8.186  1.00 89.54 96  A 1 
ATOM   774  C CB  . ALA   A 1 96  ? 5.117   -13.324 -5.526  1.00 86.83 96  A 1 
ATOM   775  N N   . VAL   A 1 97  ? 5.114   -13.320 -8.730  1.00 90.83 97  A 1 
ATOM   776  C CA  . VAL   A 1 97  ? 5.424   -13.885 -10.059 1.00 91.63 97  A 1 
ATOM   777  C C   . VAL   A 1 97  ? 6.325   -12.957 -10.881 1.00 92.78 97  A 1 
ATOM   778  O O   . VAL   A 1 97  ? 7.270   -13.407 -11.528 1.00 92.09 97  A 1 
ATOM   779  C CB  . VAL   A 1 97  ? 4.130   -14.200 -10.834 1.00 91.08 97  A 1 
ATOM   780  C CG1 . VAL   A 1 97  ? 4.404   -14.707 -12.253 1.00 87.59 97  A 1 
ATOM   781  C CG2 . VAL   A 1 97  ? 3.304   -15.278 -10.126 1.00 87.79 97  A 1 
ATOM   782  N N   . PHE   A 1 98  ? 6.097   -11.639 -10.826 1.00 93.78 98  A 1 
ATOM   783  C CA  . PHE   A 1 98  ? 6.919   -10.678 -11.561 1.00 94.65 98  A 1 
ATOM   784  C C   . PHE   A 1 98  ? 8.392   -10.674 -11.136 1.00 94.44 98  A 1 
ATOM   785  O O   . PHE   A 1 98  ? 9.265   -10.546 -11.997 1.00 92.80 98  A 1 
ATOM   786  C CB  . PHE   A 1 98  ? 6.356   -9.264  -11.394 1.00 95.02 98  A 1 
ATOM   787  C CG  . PHE   A 1 98  ? 5.220   -8.922  -12.318 1.00 95.57 98  A 1 
ATOM   788  C CD1 . PHE   A 1 98  ? 5.451   -8.792  -13.697 1.00 93.11 98  A 1 
ATOM   789  C CD2 . PHE   A 1 98  ? 3.938   -8.679  -11.808 1.00 92.62 98  A 1 
ATOM   790  C CE1 . PHE   A 1 98  ? 4.394   -8.446  -14.557 1.00 92.06 98  A 1 
ATOM   791  C CE2 . PHE   A 1 98  ? 2.885   -8.334  -12.664 1.00 92.07 98  A 1 
ATOM   792  C CZ  . PHE   A 1 98  ? 3.109   -8.220  -14.042 1.00 94.41 98  A 1 
ATOM   793  N N   . TYR   A 1 99  ? 8.686   -10.735 -9.824  1.00 92.21 99  A 1 
ATOM   794  C CA  . TYR   A 1 99  ? 10.069  -10.667 -9.355  1.00 91.16 99  A 1 
ATOM   795  C C   . TYR   A 1 99  ? 10.764  -12.030 -9.336  1.00 91.06 99  A 1 
ATOM   796  O O   . TYR   A 1 99  ? 11.972  -12.078 -9.551  1.00 89.32 99  A 1 
ATOM   797  C CB  . TYR   A 1 99  ? 10.187  -9.916  -8.023  1.00 89.49 99  A 1 
ATOM   798  C CG  . TYR   A 1 99  ? 9.418   -10.466 -6.844  1.00 88.20 99  A 1 
ATOM   799  C CD1 . TYR   A 1 99  ? 8.346   -9.729  -6.307  1.00 82.19 99  A 1 
ATOM   800  C CD2 . TYR   A 1 99  ? 9.795   -11.679 -6.237  1.00 81.61 99  A 1 
ATOM   801  C CE1 . TYR   A 1 99  ? 7.640   -10.206 -5.199  1.00 79.68 99  A 1 
ATOM   802  C CE2 . TYR   A 1 99  ? 9.081   -12.174 -5.131  1.00 78.36 99  A 1 
ATOM   803  C CZ  . TYR   A 1 99  ? 7.998   -11.433 -4.618  1.00 80.96 99  A 1 
ATOM   804  O OH  . TYR   A 1 99  ? 7.284   -11.918 -3.557  1.00 78.32 99  A 1 
ATOM   805  N N   . GLU   A 1 100 ? 10.033  -13.115 -9.167  1.00 90.15 100 A 1 
ATOM   806  C CA  . GLU   A 1 100 ? 10.569  -14.476 -9.219  1.00 88.53 100 A 1 
ATOM   807  C C   . GLU   A 1 100 ? 11.000  -14.868 -10.636 1.00 89.28 100 A 1 
ATOM   808  O O   . GLU   A 1 100 ? 12.127  -15.302 -10.848 1.00 87.57 100 A 1 
ATOM   809  C CB  . GLU   A 1 100 ? 9.522   -15.469 -8.708  1.00 86.50 100 A 1 
ATOM   810  C CG  . GLU   A 1 100 ? 9.318   -15.351 -7.197  1.00 78.86 100 A 1 
ATOM   811  C CD  . GLU   A 1 100 ? 8.218   -16.276 -6.673  1.00 73.59 100 A 1 
ATOM   812  O OE1 . GLU   A 1 100 ? 8.047   -16.300 -5.436  1.00 65.26 100 A 1 
ATOM   813  O OE2 . GLU   A 1 100 ? 7.543   -16.944 -7.494  1.00 65.78 100 A 1 
ATOM   814  N N   . HIS   A 1 101 ? 10.142  -14.646 -11.624 1.00 91.19 101 A 1 
ATOM   815  C CA  . HIS   A 1 101 ? 10.452  -14.968 -13.021 1.00 91.41 101 A 1 
ATOM   816  C C   . HIS   A 1 101 ? 11.292  -13.896 -13.724 1.00 92.34 101 A 1 
ATOM   817  O O   . HIS   A 1 101 ? 11.727  -14.079 -14.863 1.00 90.43 101 A 1 
ATOM   818  C CB  . HIS   A 1 101 ? 9.150   -15.242 -13.779 1.00 90.74 101 A 1 
ATOM   819  C CG  . HIS   A 1 101 ? 8.404   -16.438 -13.261 1.00 89.70 101 A 1 
ATOM   820  N ND1 . HIS   A 1 101 ? 7.604   -16.490 -12.140 1.00 77.32 101 A 1 
ATOM   821  C CD2 . HIS   A 1 101 ? 8.415   -17.705 -13.800 1.00 77.75 101 A 1 
ATOM   822  C CE1 . HIS   A 1 101 ? 7.154   -17.746 -12.004 1.00 79.90 101 A 1 
ATOM   823  N NE2 . HIS   A 1 101 ? 7.616   -18.510 -13.001 1.00 81.75 101 A 1 
ATOM   824  N N   . GLY   A 1 102 ? 11.525  -12.749 -13.069 1.00 91.99 102 A 1 
ATOM   825  C CA  . GLY   A 1 102 ? 12.282  -11.643 -13.656 1.00 92.06 102 A 1 
ATOM   826  C C   . GLY   A 1 102 ? 11.613  -11.012 -14.884 1.00 93.31 102 A 1 
ATOM   827  O O   . GLY   A 1 102 ? 12.295  -10.360 -15.682 1.00 91.56 102 A 1 
ATOM   828  N N   . ILE   A 1 103 ? 10.292  -11.167 -15.019 1.00 94.93 103 A 1 
ATOM   829  C CA  . ILE   A 1 103 ? 9.482   -10.623 -16.118 1.00 95.49 103 A 1 
ATOM   830  C C   . ILE   A 1 103 ? 8.834   -9.283  -15.737 1.00 95.94 103 A 1 
ATOM   831  O O   . ILE   A 1 103 ? 8.774   -8.904  -14.566 1.00 95.06 103 A 1 
ATOM   832  C CB  . ILE   A 1 103 ? 8.467   -11.677 -16.630 1.00 94.73 103 A 1 
ATOM   833  C CG1 . ILE   A 1 103 ? 7.491   -12.128 -15.519 1.00 91.13 103 A 1 
ATOM   834  C CG2 . ILE   A 1 103 ? 9.226   -12.862 -17.250 1.00 89.46 103 A 1 
ATOM   835  C CD1 . ILE   A 1 103 ? 6.411   -13.113 -15.995 1.00 88.96 103 A 1 
ATOM   836  N N   . GLY   A 1 104 ? 8.370   -8.537  -16.732 1.00 95.63 104 A 1 
ATOM   837  C CA  . GLY   A 1 104 ? 7.740   -7.226  -16.540 1.00 95.82 104 A 1 
ATOM   838  C C   . GLY   A 1 104 ? 6.300   -7.134  -17.037 1.00 96.72 104 A 1 
ATOM   839  O O   . GLY   A 1 104 ? 5.706   -6.063  -16.938 1.00 95.53 104 A 1 
ATOM   840  N N   . CYS   A 1 105 ? 5.766   -8.231  -17.579 1.00 96.64 105 A 1 
ATOM   841  C CA  . CYS   A 1 105 ? 4.440   -8.305  -18.173 1.00 97.12 105 A 1 
ATOM   842  C C   . CYS   A 1 105 ? 3.864   -9.707  -18.015 1.00 97.47 105 A 1 
ATOM   843  O O   . CYS   A 1 105 ? 4.587   -10.689 -18.194 1.00 96.47 105 A 1 
ATOM   844  C CB  . CYS   A 1 105 ? 4.583   -7.930  -19.651 1.00 95.63 105 A 1 
ATOM   845  S SG  . CYS   A 1 105 ? 3.019   -8.122  -20.533 1.00 92.57 105 A 1 
ATOM   846  N N   . LEU   A 1 106 ? 2.571   -9.776  -17.743 1.00 97.55 106 A 1 
ATOM   847  C CA  . LEU   A 1 106 ? 1.778   -10.998 -17.776 1.00 97.64 106 A 1 
ATOM   848  C C   . LEU   A 1 106 ? 0.569   -10.771 -18.689 1.00 97.93 106 A 1 
ATOM   849  O O   . LEU   A 1 106 ? -0.269  -9.920  -18.375 1.00 97.28 106 A 1 
ATOM   850  C CB  . LEU   A 1 106 ? 1.340   -11.384 -16.354 1.00 96.88 106 A 1 
ATOM   851  C CG  . LEU   A 1 106 ? 2.494   -11.845 -15.444 1.00 95.48 106 A 1 
ATOM   852  C CD1 . LEU   A 1 106 ? 2.020   -11.942 -14.004 1.00 92.78 106 A 1 
ATOM   853  C CD2 . LEU   A 1 106 ? 3.027   -13.219 -15.855 1.00 92.15 106 A 1 
ATOM   854  N N   . PRO   A 1 107 ? 0.460   -11.488 -19.816 1.00 97.86 107 A 1 
ATOM   855  C CA  . PRO   A 1 107 ? -0.811  -11.595 -20.515 1.00 97.74 107 A 1 
ATOM   856  C C   . PRO   A 1 107 ? -1.838  -12.243 -19.587 1.00 97.61 107 A 1 
ATOM   857  O O   . PRO   A 1 107 ? -1.511  -13.199 -18.881 1.00 96.72 107 A 1 
ATOM   858  C CB  . PRO   A 1 107 ? -0.553  -12.464 -21.749 1.00 97.17 107 A 1 
ATOM   859  C CG  . PRO   A 1 107 ? 0.967   -12.492 -21.885 1.00 95.20 107 A 1 
ATOM   860  C CD  . PRO   A 1 107 ? 1.462   -12.313 -20.453 1.00 97.27 107 A 1 
ATOM   861  N N   . VAL   A 1 108 ? -3.057  -11.742 -19.596 1.00 97.54 108 A 1 
ATOM   862  C CA  . VAL   A 1 108 ? -4.176  -12.340 -18.860 1.00 97.45 108 A 1 
ATOM   863  C C   . VAL   A 1 108 ? -4.980  -13.187 -19.834 1.00 97.33 108 A 1 
ATOM   864  O O   . VAL   A 1 108 ? -5.421  -12.693 -20.871 1.00 96.45 108 A 1 
ATOM   865  C CB  . VAL   A 1 108 ? -5.048  -11.284 -18.166 1.00 97.03 108 A 1 
ATOM   866  C CG1 . VAL   A 1 108 ? -6.067  -11.960 -17.247 1.00 95.29 108 A 1 
ATOM   867  C CG2 . VAL   A 1 108 ? -4.208  -10.316 -17.320 1.00 94.80 108 A 1 
ATOM   868  N N   . VAL   A 1 109 ? -5.132  -14.461 -19.515 1.00 96.45 109 A 1 
ATOM   869  C CA  . VAL   A 1 109 ? -5.716  -15.471 -20.402 1.00 95.82 109 A 1 
ATOM   870  C C   . VAL   A 1 109 ? -6.840  -16.200 -19.679 1.00 95.33 109 A 1 
ATOM   871  O O   . VAL   A 1 109 ? -6.687  -16.605 -18.533 1.00 93.66 109 A 1 
ATOM   872  C CB  . VAL   A 1 109 ? -4.673  -16.488 -20.910 1.00 94.65 109 A 1 
ATOM   873  C CG1 . VAL   A 1 109 ? -5.033  -16.935 -22.329 1.00 89.75 109 A 1 
ATOM   874  C CG2 . VAL   A 1 109 ? -3.238  -15.945 -20.973 1.00 89.99 109 A 1 
ATOM   875  N N   . HIS   A 1 110 ? -7.960  -16.372 -20.367 1.00 95.12 110 A 1 
ATOM   876  C CA  . HIS   A 1 110 ? -9.121  -17.133 -19.915 1.00 93.98 110 A 1 
ATOM   877  C C   . HIS   A 1 110 ? -9.610  -18.011 -21.072 1.00 93.34 110 A 1 
ATOM   878  O O   . HIS   A 1 110 ? -9.765  -17.516 -22.188 1.00 90.51 110 A 1 
ATOM   879  C CB  . HIS   A 1 110 ? -10.206 -16.159 -19.447 1.00 92.21 110 A 1 
ATOM   880  C CG  . HIS   A 1 110 ? -11.493 -16.846 -19.097 1.00 89.15 110 A 1 
ATOM   881  N ND1 . HIS   A 1 110 ? -12.704 -16.678 -19.734 1.00 76.42 110 A 1 
ATOM   882  C CD2 . HIS   A 1 110 ? -11.664 -17.804 -18.130 1.00 77.23 110 A 1 
ATOM   883  C CE1 . HIS   A 1 110 ? -13.582 -17.508 -19.164 1.00 77.62 110 A 1 
ATOM   884  N NE2 . HIS   A 1 110 ? -12.986 -18.207 -18.194 1.00 79.11 110 A 1 
ATOM   885  N N   . HIS   A 1 111 ? -9.814  -19.303 -20.823 1.00 91.62 111 A 1 
ATOM   886  C CA  . HIS   A 1 111 ? -10.051 -20.297 -21.880 1.00 90.50 111 A 1 
ATOM   887  C C   . HIS   A 1 111 ? -9.056  -20.179 -23.048 1.00 90.96 111 A 1 
ATOM   888  O O   . HIS   A 1 111 ? -9.427  -20.105 -24.215 1.00 86.67 111 A 1 
ATOM   889  C CB  . HIS   A 1 111 ? -11.523 -20.265 -22.332 1.00 87.42 111 A 1 
ATOM   890  C CG  . HIS   A 1 111 ? -12.484 -20.825 -21.323 1.00 80.61 111 A 1 
ATOM   891  N ND1 . HIS   A 1 111 ? -12.264 -21.908 -20.495 1.00 69.55 111 A 1 
ATOM   892  C CD2 . HIS   A 1 111 ? -13.772 -20.403 -21.097 1.00 67.91 111 A 1 
ATOM   893  C CE1 . HIS   A 1 111 ? -13.384 -22.121 -19.792 1.00 65.12 111 A 1 
ATOM   894  N NE2 . HIS   A 1 111 ? -14.331 -21.238 -20.141 1.00 65.86 111 A 1 
ATOM   895  N N   . GLN   A 1 112 ? -7.772  -20.118 -22.701 1.00 89.96 112 A 1 
ATOM   896  C CA  . GLN   A 1 112 ? -6.637  -19.938 -23.617 1.00 89.52 112 A 1 
ATOM   897  C C   . GLN   A 1 112 ? -6.634  -18.619 -24.420 1.00 91.39 112 A 1 
ATOM   898  O O   . GLN   A 1 112 ? -5.643  -18.320 -25.084 1.00 88.57 112 A 1 
ATOM   899  C CB  . GLN   A 1 112 ? -6.476  -21.161 -24.531 1.00 86.52 112 A 1 
ATOM   900  C CG  . GLN   A 1 112 ? -6.390  -22.489 -23.756 1.00 80.21 112 A 1 
ATOM   901  C CD  . GLN   A 1 112 ? -6.080  -23.683 -24.652 1.00 72.72 112 A 1 
ATOM   902  O OE1 . GLN   A 1 112 ? -5.909  -23.582 -25.856 1.00 64.21 112 A 1 
ATOM   903  N NE2 . GLN   A 1 112 ? -5.973  -24.868 -24.093 1.00 61.85 112 A 1 
ATOM   904  N N   . LYS   A 1 113 ? -7.676  -17.787 -24.327 1.00 94.58 113 A 1 
ATOM   905  C CA  . LYS   A 1 113 ? -7.794  -16.524 -25.062 1.00 95.42 113 A 1 
ATOM   906  C C   . LYS   A 1 113 ? -7.242  -15.352 -24.264 1.00 96.21 113 A 1 
ATOM   907  O O   . LYS   A 1 113 ? -7.553  -15.179 -23.091 1.00 94.79 113 A 1 
ATOM   908  C CB  . LYS   A 1 113 ? -9.243  -16.273 -25.495 1.00 93.99 113 A 1 
ATOM   909  C CG  . LYS   A 1 113 ? -9.681  -17.311 -26.539 1.00 86.79 113 A 1 
ATOM   910  C CD  . LYS   A 1 113 ? -11.059 -17.010 -27.120 1.00 82.82 113 A 1 
ATOM   911  C CE  . LYS   A 1 113 ? -11.344 -18.083 -28.174 1.00 73.76 113 A 1 
ATOM   912  N NZ  . LYS   A 1 113 ? -12.563 -17.816 -28.964 1.00 65.12 113 A 1 
ATOM   913  N N   . LEU   A 1 114 ? -6.474  -14.505 -24.943 1.00 96.45 114 A 1 
ATOM   914  C CA  . LEU   A 1 114 ? -5.991  -13.248 -24.389 1.00 97.26 114 A 1 
ATOM   915  C C   . LEU   A 1 114 ? -7.162  -12.280 -24.169 1.00 97.32 114 A 1 
ATOM   916  O O   . LEU   A 1 114 ? -7.814  -11.862 -25.125 1.00 96.27 114 A 1 
ATOM   917  C CB  . LEU   A 1 114 ? -4.946  -12.669 -25.350 1.00 97.14 114 A 1 
ATOM   918  C CG  . LEU   A 1 114 ? -4.283  -11.376 -24.844 1.00 96.44 114 A 1 
ATOM   919  C CD1 . LEU   A 1 114 ? -3.376  -11.635 -23.645 1.00 94.22 114 A 1 
ATOM   920  C CD2 . LEU   A 1 114 ? -3.429  -10.780 -25.962 1.00 93.64 114 A 1 
ATOM   921  N N   . ILE   A 1 115 ? -7.377  -11.888 -22.918 1.00 97.34 115 A 1 
ATOM   922  C CA  . ILE   A 1 115 ? -8.434  -10.944 -22.514 1.00 96.96 115 A 1 
ATOM   923  C C   . ILE   A 1 115 ? -7.895  -9.648  -21.897 1.00 97.20 115 A 1 
ATOM   924  O O   . ILE   A 1 115 ? -8.628  -8.667  -21.784 1.00 95.74 115 A 1 
ATOM   925  C CB  . ILE   A 1 115 ? -9.445  -11.620 -21.564 1.00 95.88 115 A 1 
ATOM   926  C CG1 . ILE   A 1 115 ? -8.790  -12.120 -20.256 1.00 90.90 115 A 1 
ATOM   927  C CG2 . ILE   A 1 115 ? -10.183 -12.760 -22.293 1.00 88.68 115 A 1 
ATOM   928  C CD1 . ILE   A 1 115 ? -9.808  -12.399 -19.146 1.00 86.55 115 A 1 
ATOM   929  N N   . GLY   A 1 116 ? -6.621  -9.628  -21.507 1.00 97.58 116 A 1 
ATOM   930  C CA  . GLY   A 1 116 ? -6.003  -8.464  -20.896 1.00 97.70 116 A 1 
ATOM   931  C C   . GLY   A 1 116 ? -4.487  -8.567  -20.804 1.00 98.07 116 A 1 
ATOM   932  O O   . GLY   A 1 116 ? -3.876  -9.551  -21.220 1.00 97.42 116 A 1 
ATOM   933  N N   . ILE   A 1 117 ? -3.872  -7.518  -20.251 1.00 98.02 117 A 1 
ATOM   934  C CA  . ILE   A 1 117 ? -2.440  -7.491  -19.956 1.00 98.04 117 A 1 
ATOM   935  C C   . ILE   A 1 117 ? -2.194  -6.718  -18.666 1.00 97.90 117 A 1 
ATOM   936  O O   . ILE   A 1 117 ? -2.817  -5.682  -18.419 1.00 97.18 117 A 1 
ATOM   937  C CB  . ILE   A 1 117 ? -1.653  -6.935  -21.162 1.00 97.56 117 A 1 
ATOM   938  C CG1 . ILE   A 1 117 ? -0.156  -7.285  -21.060 1.00 95.19 117 A 1 
ATOM   939  C CG2 . ILE   A 1 117 ? -1.856  -5.419  -21.348 1.00 95.21 117 A 1 
ATOM   940  C CD1 . ILE   A 1 117 ? 0.599   -7.034  -22.377 1.00 91.41 117 A 1 
ATOM   941  N N   . LEU   A 1 118 ? -1.259  -7.209  -17.852 1.00 97.80 118 A 1 
ATOM   942  C CA  . LEU   A 1 118 ? -0.843  -6.584  -16.607 1.00 97.59 118 A 1 
ATOM   943  C C   . LEU   A 1 118 ? 0.671   -6.390  -16.626 1.00 97.68 118 A 1 
ATOM   944  O O   . LEU   A 1 118 ? 1.420   -7.295  -16.984 1.00 96.24 118 A 1 
ATOM   945  C CB  . LEU   A 1 118 ? -1.314  -7.459  -15.436 1.00 96.15 118 A 1 
ATOM   946  C CG  . LEU   A 1 118 ? -1.192  -6.755  -14.074 1.00 92.80 118 A 1 
ATOM   947  C CD1 . LEU   A 1 118 ? -2.254  -5.666  -13.917 1.00 86.42 118 A 1 
ATOM   948  C CD2 . LEU   A 1 118 ? -1.382  -7.765  -12.951 1.00 85.98 118 A 1 
ATOM   949  N N   . THR   A 1 119 ? 1.132   -5.208  -16.218 1.00 97.53 119 A 1 
ATOM   950  C CA  . THR   A 1 119 ? 2.565   -4.894  -16.154 1.00 97.13 119 A 1 
ATOM   951  C C   . THR   A 1 119 ? 2.975   -4.418  -14.763 1.00 96.85 119 A 1 
ATOM   952  O O   . THR   A 1 119 ? 2.144   -4.006  -13.950 1.00 95.99 119 A 1 
ATOM   953  C CB  . THR   A 1 119 ? 2.977   -3.855  -17.210 1.00 96.23 119 A 1 
ATOM   954  O OG1 . THR   A 1 119 ? 2.456   -2.586  -16.907 1.00 90.97 119 A 1 
ATOM   955  C CG2 . THR   A 1 119 ? 2.558   -4.229  -18.632 1.00 91.55 119 A 1 
ATOM   956  N N   . LYS   A 1 120 ? 4.279   -4.390  -14.497 1.00 96.55 120 A 1 
ATOM   957  C CA  . LYS   A 1 120 ? 4.811   -3.795  -13.260 1.00 96.15 120 A 1 
ATOM   958  C C   . LYS   A 1 120 ? 4.368   -2.343  -13.063 1.00 95.76 120 A 1 
ATOM   959  O O   . LYS   A 1 120 ? 4.259   -1.903  -11.930 1.00 94.62 120 A 1 
ATOM   960  C CB  . LYS   A 1 120 ? 6.350   -3.870  -13.232 1.00 95.24 120 A 1 
ATOM   961  C CG  . LYS   A 1 120 ? 6.869   -5.301  -13.034 1.00 92.68 120 A 1 
ATOM   962  C CD  . LYS   A 1 120 ? 8.378   -5.342  -12.757 1.00 90.52 120 A 1 
ATOM   963  C CE  . LYS   A 1 120 ? 8.784   -6.803  -12.515 1.00 84.30 120 A 1 
ATOM   964  N NZ  . LYS   A 1 120 ? 10.129  -6.972  -11.916 1.00 79.73 120 A 1 
ATOM   965  N N   . THR   A 1 121 ? 4.122   -1.605  -14.137 1.00 96.15 121 A 1 
ATOM   966  C CA  . THR   A 1 121 ? 3.635   -0.222  -14.061 1.00 95.75 121 A 1 
ATOM   967  C C   . THR   A 1 121 ? 2.208   -0.158  -13.524 1.00 95.54 121 A 1 
ATOM   968  O O   . THR   A 1 121 ? 1.917   0.724   -12.726 1.00 94.53 121 A 1 
ATOM   969  C CB  . THR   A 1 121 ? 3.733   0.470   -15.427 1.00 95.06 121 A 1 
ATOM   970  O OG1 . THR   A 1 121 ? 5.095   0.532   -15.813 1.00 90.18 121 A 1 
ATOM   971  C CG2 . THR   A 1 121 ? 3.220   1.910   -15.416 1.00 89.29 121 A 1 
ATOM   972  N N   . ASP   A 1 122 ? 1.346   -1.102  -13.890 1.00 96.30 122 A 1 
ATOM   973  C CA  . ASP   A 1 122 ? -0.036  -1.167  -13.406 1.00 96.15 122 A 1 
ATOM   974  C C   . ASP   A 1 122 ? -0.075  -1.493  -11.906 1.00 95.73 122 A 1 
ATOM   975  O O   . ASP   A 1 122 ? -0.790  -0.838  -11.151 1.00 94.80 122 A 1 
ATOM   976  C CB  . ASP   A 1 122 ? -0.833  -2.182  -14.240 1.00 96.35 122 A 1 
ATOM   977  C CG  . ASP   A 1 122 ? -0.688  -1.905  -15.741 1.00 96.01 122 A 1 
ATOM   978  O OD1 . ASP   A 1 122 ? -0.961  -0.761  -16.169 1.00 93.26 122 A 1 
ATOM   979  O OD2 . ASP   A 1 122 ? -0.180  -2.805  -16.451 1.00 93.05 122 A 1 
ATOM   980  N N   . LEU   A 1 123 ? 0.793   -2.399  -11.441 1.00 95.82 123 A 1 
ATOM   981  C CA  . LEU   A 1 123 ? 0.952   -2.693  -10.011 1.00 95.30 123 A 1 
ATOM   982  C C   . LEU   A 1 123 ? 1.469   -1.485  -9.219  1.00 94.73 123 A 1 
ATOM   983  O O   . LEU   A 1 123 ? 0.955   -1.200  -8.143  1.00 93.12 123 A 1 
ATOM   984  C CB  . LEU   A 1 123 ? 1.899   -3.887  -9.818  1.00 94.68 123 A 1 
ATOM   985  C CG  . LEU   A 1 123 ? 1.367   -5.229  -10.346 1.00 92.61 123 A 1 
ATOM   986  C CD1 . LEU   A 1 123 ? 2.416   -6.304  -10.083 1.00 88.84 123 A 1 
ATOM   987  C CD2 . LEU   A 1 123 ? 0.075   -5.657  -9.661  1.00 88.03 123 A 1 
ATOM   988  N N   . LEU   A 1 124 ? 2.446   -0.750  -9.748  1.00 94.91 124 A 1 
ATOM   989  C CA  . LEU   A 1 124 ? 2.959   0.459   -9.092  1.00 94.28 124 A 1 
ATOM   990  C C   . LEU   A 1 124 ? 1.899   1.568   -9.009  1.00 93.48 124 A 1 
ATOM   991  O O   . LEU   A 1 124 ? 1.814   2.240   -7.990  1.00 92.06 124 A 1 
ATOM   992  C CB  . LEU   A 1 124 ? 4.213   0.968   -9.811  1.00 93.80 124 A 1 
ATOM   993  C CG  . LEU   A 1 124 ? 5.463   0.083   -9.634  1.00 91.31 124 A 1 
ATOM   994  C CD1 . LEU   A 1 124 ? 6.615   0.692   -10.437 1.00 88.28 124 A 1 
ATOM   995  C CD2 . LEU   A 1 124 ? 5.914   -0.045  -8.184  1.00 87.56 124 A 1 
ATOM   996  N N   . ARG   A 1 125 ? 1.061   1.739   -10.028 1.00 93.53 125 A 1 
ATOM   997  C CA  . ARG   A 1 125 ? -0.074  2.679   -9.977  1.00 92.79 125 A 1 
ATOM   998  C C   . ARG   A 1 125 ? -1.105  2.258   -8.933  1.00 92.30 125 A 1 
ATOM   999  O O   . ARG   A 1 125 ? -1.613  3.108   -8.208  1.00 90.75 125 A 1 
ATOM   1000 C CB  . ARG   A 1 125 ? -0.741  2.778   -11.351 1.00 92.29 125 A 1 
ATOM   1001 C CG  . ARG   A 1 125 ? 0.099   3.573   -12.360 1.00 87.10 125 A 1 
ATOM   1002 C CD  . ARG   A 1 125 ? -0.559  3.482   -13.733 1.00 85.74 125 A 1 
ATOM   1003 N NE  . ARG   A 1 125 ? 0.190   4.214   -14.768 1.00 81.27 125 A 1 
ATOM   1004 C CZ  . ARG   A 1 125 ? 0.178   3.957   -16.066 1.00 77.63 125 A 1 
ATOM   1005 N NH1 . ARG   A 1 125 ? -0.542  3.000   -16.581 1.00 69.27 125 A 1 
ATOM   1006 N NH2 . ARG   A 1 125 ? 0.903   4.671   -16.878 1.00 70.62 125 A 1 
ATOM   1007 N N   . THR   A 1 126 ? -1.377  0.964   -8.831  1.00 93.37 126 A 1 
ATOM   1008 C CA  . THR   A 1 126 ? -2.274  0.421   -7.802  1.00 92.76 126 A 1 
ATOM   1009 C C   . THR   A 1 126 ? -1.717  0.673   -6.404  1.00 92.36 126 A 1 
ATOM   1010 O O   . THR   A 1 126 ? -2.448  1.133   -5.537  1.00 91.10 126 A 1 
ATOM   1011 C CB  . THR   A 1 126 ? -2.516  -1.079  -8.020  1.00 92.40 126 A 1 
ATOM   1012 O OG1 . THR   A 1 126 ? -3.035  -1.286  -9.313  1.00 88.72 126 A 1 
ATOM   1013 C CG2 . THR   A 1 126 ? -3.527  -1.657  -7.034  1.00 88.35 126 A 1 
ATOM   1014 N N   . PHE   A 1 127 ? -0.421  0.462   -6.200  1.00 91.76 127 A 1 
ATOM   1015 C CA  . PHE   A 1 127 ? 0.263   0.772   -4.944  1.00 90.86 127 A 1 
ATOM   1016 C C   . PHE   A 1 127 ? 0.101   2.246   -4.548  1.00 90.57 127 A 1 
ATOM   1017 O O   . PHE   A 1 127 ? -0.313  2.530   -3.428  1.00 89.52 127 A 1 
ATOM   1018 C CB  . PHE   A 1 127 ? 1.738   0.377   -5.073  1.00 90.01 127 A 1 
ATOM   1019 C CG  . PHE   A 1 127 ? 2.585   0.801   -3.894  1.00 87.49 127 A 1 
ATOM   1020 C CD1 . PHE   A 1 127 ? 3.364   1.969   -3.958  1.00 80.43 127 A 1 
ATOM   1021 C CD2 . PHE   A 1 127 ? 2.577   0.035   -2.717  1.00 79.65 127 A 1 
ATOM   1022 C CE1 . PHE   A 1 127 ? 4.139   2.365   -2.853  1.00 77.33 127 A 1 
ATOM   1023 C CE2 . PHE   A 1 127 ? 3.351   0.428   -1.613  1.00 75.81 127 A 1 
ATOM   1024 C CZ  . PHE   A 1 127 ? 4.135   1.593   -1.682  1.00 76.42 127 A 1 
ATOM   1025 N N   . VAL   A 1 128 ? 0.344   3.179   -5.462  1.00 90.81 128 A 1 
ATOM   1026 C CA  . VAL   A 1 128 ? 0.171   4.622   -5.207  1.00 89.94 128 A 1 
ATOM   1027 C C   . VAL   A 1 128 ? -1.274  4.946   -4.821  1.00 89.40 128 A 1 
ATOM   1028 O O   . VAL   A 1 128 ? -1.490  5.652   -3.840  1.00 88.13 128 A 1 
ATOM   1029 C CB  . VAL   A 1 128 ? 0.632   5.465   -6.409  1.00 89.17 128 A 1 
ATOM   1030 C CG1 . VAL   A 1 128 ? 0.339   6.957   -6.221  1.00 85.72 128 A 1 
ATOM   1031 C CG2 . VAL   A 1 128 ? 2.145   5.329   -6.617  1.00 86.53 128 A 1 
ATOM   1032 N N   . LYS   A 1 129 ? -2.267  4.387   -5.518  1.00 89.65 129 A 1 
ATOM   1033 C CA  . LYS   A 1 129 ? -3.685  4.581   -5.173  1.00 88.78 129 A 1 
ATOM   1034 C C   . LYS   A 1 129 ? -4.027  4.103   -3.761  1.00 88.77 129 A 1 
ATOM   1035 O O   . LYS   A 1 129 ? -4.775  4.775   -3.063  1.00 86.80 129 A 1 
ATOM   1036 C CB  . LYS   A 1 129 ? -4.597  3.871   -6.182  1.00 87.46 129 A 1 
ATOM   1037 C CG  . LYS   A 1 129 ? -4.872  4.734   -7.416  1.00 80.59 129 A 1 
ATOM   1038 C CD  . LYS   A 1 129 ? -5.972  4.082   -8.257  1.00 76.90 129 A 1 
ATOM   1039 C CE  . LYS   A 1 129 ? -6.432  5.030   -9.367  1.00 68.51 129 A 1 
ATOM   1040 N NZ  . LYS   A 1 129 ? -7.657  4.520   -10.034 1.00 61.21 129 A 1 
ATOM   1041 N N   . LEU   A 1 130 ? -3.476  2.975   -3.322  1.00 89.93 130 A 1 
ATOM   1042 C CA  . LEU   A 1 130 ? -3.734  2.438   -1.980  1.00 89.60 130 A 1 
ATOM   1043 C C   . LEU   A 1 130 ? -3.221  3.346   -0.854  1.00 89.19 130 A 1 
ATOM   1044 O O   . LEU   A 1 130 ? -3.769  3.320   0.241   1.00 86.37 130 A 1 
ATOM   1045 C CB  . LEU   A 1 130 ? -3.109  1.039   -1.849  1.00 88.55 130 A 1 
ATOM   1046 C CG  . LEU   A 1 130 ? -3.842  -0.062  -2.632  1.00 84.80 130 A 1 
ATOM   1047 C CD1 . LEU   A 1 130 ? -3.067  -1.369  -2.492  1.00 79.96 130 A 1 
ATOM   1048 C CD2 . LEU   A 1 130 ? -5.259  -0.288  -2.118  1.00 79.27 130 A 1 
ATOM   1049 N N   . THR   A 1 131 ? -2.215  4.172   -1.120  1.00 88.85 131 A 1 
ATOM   1050 C CA  . THR   A 1 131 ? -1.706  5.131   -0.126  1.00 87.15 131 A 1 
ATOM   1051 C C   . THR   A 1 131 ? -2.600  6.362   0.043   1.00 86.03 131 A 1 
ATOM   1052 O O   . THR   A 1 131 ? -2.351  7.186   0.918   1.00 82.05 131 A 1 
ATOM   1053 C CB  . THR   A 1 131 ? -0.274  5.582   -0.442  1.00 86.43 131 A 1 
ATOM   1054 O OG1 . THR   A 1 131 ? -0.231  6.432   -1.564  1.00 81.66 131 A 1 
ATOM   1055 C CG2 . THR   A 1 131 ? 0.679   4.415   -0.672  1.00 81.25 131 A 1 
ATOM   1056 N N   . GLY   A 1 132 ? -3.617  6.520   -0.799  1.00 83.60 132 A 1 
ATOM   1057 C CA  . GLY   A 1 132 ? -4.466  7.711   -0.827  1.00 82.19 132 A 1 
ATOM   1058 C C   . GLY   A 1 132 ? -3.760  8.971   -1.336  1.00 82.92 132 A 1 
ATOM   1059 O O   . GLY   A 1 132 ? -4.305  10.062  -1.198  1.00 79.45 132 A 1 
ATOM   1060 N N   . ALA   A 1 133 ? -2.564  8.842   -1.926  1.00 80.80 133 A 1 
ATOM   1061 C CA  . ALA   A 1 133 ? -1.773  9.982   -2.410  1.00 79.50 133 A 1 
ATOM   1062 C C   . ALA   A 1 133 ? -2.443  10.779  -3.543  1.00 80.60 133 A 1 
ATOM   1063 O O   . ALA   A 1 133 ? -2.057  11.912  -3.804  1.00 77.26 133 A 1 
ATOM   1064 C CB  . ALA   A 1 133 ? -0.397  9.467   -2.849  1.00 76.21 133 A 1 
ATOM   1065 N N   . ASP   A 1 134 ? -3.448  10.204  -4.184  1.00 81.63 134 A 1 
ATOM   1066 C CA  . ASP   A 1 134 ? -4.248  10.796  -5.254  1.00 80.82 134 A 1 
ATOM   1067 C C   . ASP   A 1 134 ? -5.418  11.671  -4.760  1.00 82.67 134 A 1 
ATOM   1068 O O   . ASP   A 1 134 ? -6.188  12.188  -5.569  1.00 80.30 134 A 1 
ATOM   1069 C CB  . ASP   A 1 134 ? -4.732  9.665   -6.180  1.00 77.46 134 A 1 
ATOM   1070 C CG  . ASP   A 1 134 ? -5.671  8.634   -5.515  1.00 73.45 134 A 1 
ATOM   1071 O OD1 . ASP   A 1 134 ? -5.515  8.356   -4.308  1.00 66.88 134 A 1 
ATOM   1072 O OD2 . ASP   A 1 134 ? -6.518  8.071   -6.246  1.00 67.76 134 A 1 
ATOM   1073 N N   . GLN   A 1 135 ? -5.561  11.856  -3.446  1.00 83.68 135 A 1 
ATOM   1074 C CA  . GLN   A 1 135 ? -6.604  12.681  -2.844  1.00 83.81 135 A 1 
ATOM   1075 C C   . GLN   A 1 135 ? -6.009  13.752  -1.923  1.00 85.86 135 A 1 
ATOM   1076 O O   . GLN   A 1 135 ? -5.053  13.475  -1.192  1.00 83.67 135 A 1 
ATOM   1077 C CB  . GLN   A 1 135 ? -7.604  11.798  -2.087  1.00 81.49 135 A 1 
ATOM   1078 C CG  . GLN   A 1 135 ? -8.435  10.928  -3.040  1.00 77.29 135 A 1 
ATOM   1079 C CD  . GLN   A 1 135 ? -9.375  10.014  -2.263  1.00 73.42 135 A 1 
ATOM   1080 O OE1 . GLN   A 1 135 ? -10.354 10.433  -1.662  1.00 65.71 135 A 1 
ATOM   1081 N NE2 . GLN   A 1 135 ? -9.094  8.733   -2.237  1.00 63.18 135 A 1 
ATOM   1082 N N   . PRO   A 1 136 ? -6.589  14.970  -1.898  1.00 84.47 136 A 1 
ATOM   1083 C CA  . PRO   A 1 136 ? -6.131  16.041  -1.024  1.00 84.97 136 A 1 
ATOM   1084 C C   . PRO   A 1 136 ? -6.442  15.724  0.439   1.00 87.28 136 A 1 
ATOM   1085 O O   . PRO   A 1 136 ? -7.589  15.444  0.800   1.00 84.45 136 A 1 
ATOM   1086 C CB  . PRO   A 1 136 ? -6.846  17.303  -1.517  1.00 81.68 136 A 1 
ATOM   1087 C CG  . PRO   A 1 136 ? -8.137  16.766  -2.131  1.00 79.05 136 A 1 
ATOM   1088 C CD  . PRO   A 1 136 ? -7.712  15.417  -2.704  1.00 81.96 136 A 1 
ATOM   1089 N N   . GLY   A 1 137 ? -5.430  15.802  1.282   1.00 90.43 137 A 1 
ATOM   1090 C CA  . GLY   A 1 137 ? -5.552  15.565  2.713   1.00 91.58 137 A 1 
ATOM   1091 C C   . GLY   A 1 137 ? -4.225  15.722  3.446   1.00 93.37 137 A 1 
ATOM   1092 O O   . GLY   A 1 137 ? -3.171  15.832  2.822   1.00 91.50 137 A 1 
ATOM   1093 N N   . SER   A 1 138 ? -4.294  15.701  4.770   1.00 93.56 138 A 1 
ATOM   1094 C CA  . SER   A 1 138 ? -3.127  15.769  5.650   1.00 94.04 138 A 1 
ATOM   1095 C C   . SER   A 1 138 ? -2.728  14.369  6.113   1.00 94.53 138 A 1 
ATOM   1096 O O   . SER   A 1 138 ? -3.587  13.508  6.318   1.00 93.67 138 A 1 
ATOM   1097 C CB  . SER   A 1 138 ? -3.418  16.667  6.856   1.00 93.62 138 A 1 
ATOM   1098 O OG  . SER   A 1 138 ? -3.828  17.952  6.421   1.00 89.80 138 A 1 
ATOM   1099 N N   . GLN   A 1 139 ? -1.431  14.129  6.288   1.00 94.40 139 A 1 
ATOM   1100 C CA  . GLN   A 1 139 ? -0.901  12.855  6.771   1.00 94.25 139 A 1 
ATOM   1101 C C   . GLN   A 1 139 ? -0.667  12.902  8.285   1.00 94.67 139 A 1 
ATOM   1102 O O   . GLN   A 1 139 ? -0.084  13.848  8.802   1.00 93.50 139 A 1 
ATOM   1103 C CB  . GLN   A 1 139 ? 0.356   12.481  5.978   1.00 92.68 139 A 1 
ATOM   1104 C CG  . GLN   A 1 139 ? 0.920   11.108  6.371   1.00 88.82 139 A 1 
ATOM   1105 C CD  . GLN   A 1 139 ? 1.782   10.466  5.290   1.00 88.55 139 A 1 
ATOM   1106 O OE1 . GLN   A 1 139 ? 1.485   10.544  4.108   1.00 80.29 139 A 1 
ATOM   1107 N NE2 . GLN   A 1 139 ? 2.834   9.771   5.643   1.00 78.30 139 A 1 
ATOM   1108 N N   . ILE   A 1 140 ? -1.115  11.864  8.979   1.00 95.82 140 A 1 
ATOM   1109 C CA  . ILE   A 1 140 ? -0.911  11.667  10.420  1.00 95.97 140 A 1 
ATOM   1110 C C   . ILE   A 1 140 ? -0.367  10.255  10.630  1.00 95.95 140 A 1 
ATOM   1111 O O   . ILE   A 1 140 ? -0.957  9.283   10.158  1.00 95.00 140 A 1 
ATOM   1112 C CB  . ILE   A 1 140 ? -2.225  11.877  11.205  1.00 95.41 140 A 1 
ATOM   1113 C CG1 . ILE   A 1 140 ? -2.945  13.213  10.897  1.00 92.10 140 A 1 
ATOM   1114 C CG2 . ILE   A 1 140 ? -1.982  11.742  12.720  1.00 91.56 140 A 1 
ATOM   1115 C CD1 . ILE   A 1 140 ? -2.187  14.478  11.301  1.00 81.28 140 A 1 
ATOM   1116 N N   . GLU   A 1 141 ? 0.748   10.131  11.343  1.00 95.78 141 A 1 
ATOM   1117 C CA  . GLU   A 1 141 ? 1.372   8.849   11.654  1.00 95.65 141 A 1 
ATOM   1118 C C   . GLU   A 1 141 ? 1.419   8.623   13.163  1.00 96.10 141 A 1 
ATOM   1119 O O   . GLU   A 1 141 ? 1.868   9.481   13.921  1.00 95.45 141 A 1 
ATOM   1120 C CB  . GLU   A 1 141 ? 2.776   8.718   11.039  1.00 94.62 141 A 1 
ATOM   1121 C CG  . GLU   A 1 141 ? 2.832   9.046   9.543   1.00 92.73 141 A 1 
ATOM   1122 C CD  . GLU   A 1 141 ? 4.166   8.697   8.868   1.00 91.50 141 A 1 
ATOM   1123 O OE1 . GLU   A 1 141 ? 4.243   8.871   7.626   1.00 85.53 141 A 1 
ATOM   1124 O OE2 . GLU   A 1 141 ? 5.102   8.220   9.548   1.00 85.99 141 A 1 
ATOM   1125 N N   . ILE   A 1 142 ? 0.967   7.451   13.592  1.00 96.38 142 A 1 
ATOM   1126 C CA  . ILE   A 1 142 ? 0.808   7.123   15.007  1.00 96.81 142 A 1 
ATOM   1127 C C   . ILE   A 1 142 ? 1.475   5.778   15.288  1.00 96.73 142 A 1 
ATOM   1128 O O   . ILE   A 1 142 ? 1.122   4.760   14.690  1.00 96.01 142 A 1 
ATOM   1129 C CB  . ILE   A 1 142 ? -0.687  7.124   15.402  1.00 96.84 142 A 1 
ATOM   1130 C CG1 . ILE   A 1 142 ? -1.370  8.473   15.052  1.00 94.54 142 A 1 
ATOM   1131 C CG2 . ILE   A 1 142 ? -0.836  6.843   16.907  1.00 94.13 142 A 1 
ATOM   1132 C CD1 . ILE   A 1 142 ? -2.884  8.364   14.936  1.00 86.64 142 A 1 
ATOM   1133 N N   . LYS   A 1 143 ? 2.435   5.770   16.214  1.00 96.00 143 A 1 
ATOM   1134 C CA  . LYS   A 1 143 ? 3.090   4.546   16.678  1.00 95.86 143 A 1 
ATOM   1135 C C   . LYS   A 1 143 ? 2.156   3.802   17.635  1.00 96.10 143 A 1 
ATOM   1136 O O   . LYS   A 1 143 ? 1.680   4.387   18.603  1.00 95.00 143 A 1 
ATOM   1137 C CB  . LYS   A 1 143 ? 4.455   4.897   17.305  1.00 94.28 143 A 1 
ATOM   1138 C CG  . LYS   A 1 143 ? 5.294   3.646   17.623  1.00 86.83 143 A 1 
ATOM   1139 C CD  . LYS   A 1 143 ? 6.698   4.002   18.145  1.00 84.75 143 A 1 
ATOM   1140 C CE  . LYS   A 1 143 ? 7.465   2.696   18.427  1.00 74.29 143 A 1 
ATOM   1141 N NZ  . LYS   A 1 143 ? 8.908   2.862   18.758  1.00 68.50 143 A 1 
ATOM   1142 N N   . VAL   A 1 144 ? 1.920   2.520   17.372  1.00 96.28 144 A 1 
ATOM   1143 C CA  . VAL   A 1 144 ? 0.962   1.706   18.127  1.00 96.28 144 A 1 
ATOM   1144 C C   . VAL   A 1 144 ? 1.546   0.344   18.501  1.00 96.00 144 A 1 
ATOM   1145 O O   . VAL   A 1 144 ? 2.338   -0.235  17.760  1.00 94.76 144 A 1 
ATOM   1146 C CB  . VAL   A 1 144 ? -0.372  1.542   17.364  1.00 95.48 144 A 1 
ATOM   1147 C CG1 . VAL   A 1 144 ? -0.992  2.897   17.019  1.00 91.52 144 A 1 
ATOM   1148 C CG2 . VAL   A 1 144 ? -0.251  0.728   16.070  1.00 91.04 144 A 1 
ATOM   1149 N N   . ASN   A 1 145 ? 1.110   -0.180  19.645  1.00 94.66 145 A 1 
ATOM   1150 C CA  . ASN   A 1 145 ? 1.447   -1.532  20.108  1.00 93.36 145 A 1 
ATOM   1151 C C   . ASN   A 1 145 ? 0.309   -2.523  19.819  1.00 93.22 145 A 1 
ATOM   1152 O O   . ASN   A 1 145 ? 0.549   -3.701  19.587  1.00 89.19 145 A 1 
ATOM   1153 C CB  . ASN   A 1 145 ? 1.746   -1.475  21.612  1.00 90.86 145 A 1 
ATOM   1154 C CG  . ASN   A 1 145 ? 2.921   -0.576  21.970  1.00 84.56 145 A 1 
ATOM   1155 O OD1 . ASN   A 1 145 ? 3.771   -0.234  21.178  1.00 71.36 145 A 1 
ATOM   1156 N ND2 . ASN   A 1 145 ? 2.989   -0.156  23.215  1.00 71.61 145 A 1 
ATOM   1157 N N   . ASP   A 1 146 ? -0.921  -2.030  19.812  1.00 93.41 146 A 1 
ATOM   1158 C CA  . ASP   A 1 146 ? -2.134  -2.787  19.509  1.00 93.65 146 A 1 
ATOM   1159 C C   . ASP   A 1 146 ? -2.890  -2.088  18.371  1.00 94.60 146 A 1 
ATOM   1160 O O   . ASP   A 1 146 ? -3.480  -1.025  18.548  1.00 93.37 146 A 1 
ATOM   1161 C CB  . ASP   A 1 146 ? -2.982  -2.921  20.782  1.00 91.62 146 A 1 
ATOM   1162 C CG  . ASP   A 1 146 ? -4.172  -3.869  20.595  1.00 90.04 146 A 1 
ATOM   1163 O OD1 . ASP   A 1 146 ? -4.731  -3.910  19.472  1.00 84.44 146 A 1 
ATOM   1164 O OD2 . ASP   A 1 146 ? -4.506  -4.555  21.583  1.00 82.90 146 A 1 
ATOM   1165 N N   . ILE   A 1 147 ? -2.839  -2.686  17.185  1.00 95.30 147 A 1 
ATOM   1166 C CA  . ILE   A 1 147 ? -3.477  -2.136  15.982  1.00 95.42 147 A 1 
ATOM   1167 C C   . ILE   A 1 147 ? -4.987  -2.031  16.183  1.00 96.05 147 A 1 
ATOM   1168 O O   . ILE   A 1 147 ? -5.573  -1.003  15.872  1.00 95.41 147 A 1 
ATOM   1169 C CB  . ILE   A 1 147 ? -3.153  -3.004  14.744  1.00 94.39 147 A 1 
ATOM   1170 C CG1 . ILE   A 1 147 ? -1.636  -3.020  14.453  1.00 90.96 147 A 1 
ATOM   1171 C CG2 . ILE   A 1 147 ? -3.923  -2.510  13.503  1.00 90.62 147 A 1 
ATOM   1172 C CD1 . ILE   A 1 147 ? -1.227  -4.114  13.454  1.00 84.53 147 A 1 
ATOM   1173 N N   . THR   A 1 148 ? -5.611  -3.081  16.706  1.00 95.92 148 A 1 
ATOM   1174 C CA  . THR   A 1 148 ? -7.069  -3.181  16.848  1.00 95.81 148 A 1 
ATOM   1175 C C   . THR   A 1 148 ? -7.607  -2.102  17.776  1.00 96.12 148 A 1 
ATOM   1176 O O   . THR   A 1 148 ? -8.468  -1.320  17.383  1.00 95.14 148 A 1 
ATOM   1177 C CB  . THR   A 1 148 ? -7.463  -4.562  17.387  1.00 94.84 148 A 1 
ATOM   1178 O OG1 . THR   A 1 148 ? -6.836  -5.564  16.624  1.00 90.75 148 A 1 
ATOM   1179 C CG2 . THR   A 1 148 ? -8.967  -4.798  17.319  1.00 90.58 148 A 1 
ATOM   1180 N N   . LYS   A 1 149 ? -7.041  -2.014  18.974  1.00 96.21 149 A 1 
ATOM   1181 C CA  . LYS   A 1 149 ? -7.415  -1.009  19.965  1.00 95.95 149 A 1 
ATOM   1182 C C   . LYS   A 1 149 ? -7.189  0.409   19.443  1.00 96.35 149 A 1 
ATOM   1183 O O   . LYS   A 1 149 ? -8.079  1.249   19.516  1.00 95.76 149 A 1 
ATOM   1184 C CB  . LYS   A 1 149 ? -6.623  -1.272  21.254  1.00 95.35 149 A 1 
ATOM   1185 C CG  . LYS   A 1 149 ? -6.989  -0.255  22.336  1.00 91.05 149 A 1 
ATOM   1186 C CD  . LYS   A 1 149 ? -6.241  -0.509  23.642  1.00 86.91 149 A 1 
ATOM   1187 C CE  . LYS   A 1 149 ? -6.617  0.638   24.578  1.00 78.38 149 A 1 
ATOM   1188 N NZ  . LYS   A 1 149 ? -5.898  0.584   25.864  1.00 69.86 149 A 1 
ATOM   1189 N N   . SER   A 1 150 ? -6.008  0.665   18.892  1.00 96.71 150 A 1 
ATOM   1190 C CA  . SER   A 1 150 ? -5.661  2.000   18.400  1.00 96.89 150 A 1 
ATOM   1191 C C   . SER   A 1 150 ? -6.523  2.411   17.208  1.00 97.24 150 A 1 
ATOM   1192 O O   . SER   A 1 150 ? -6.969  3.547   17.156  1.00 96.59 150 A 1 
ATOM   1193 C CB  . SER   A 1 150 ? -4.182  2.080   18.040  1.00 96.44 150 A 1 
ATOM   1194 O OG  . SER   A 1 150 ? -3.389  1.751   19.165  1.00 92.49 150 A 1 
ATOM   1195 N N   . LEU   A 1 151 ? -6.824  1.501   16.281  1.00 97.28 151 A 1 
ATOM   1196 C CA  . LEU   A 1 151 ? -7.762  1.761   15.186  1.00 97.18 151 A 1 
ATOM   1197 C C   . LEU   A 1 151 ? -9.144  2.145   15.712  1.00 97.32 151 A 1 
ATOM   1198 O O   . LEU   A 1 151 ? -9.703  3.126   15.238  1.00 96.72 151 A 1 
ATOM   1199 C CB  . LEU   A 1 151 ? -7.865  0.538   14.259  1.00 96.37 151 A 1 
ATOM   1200 C CG  . LEU   A 1 151 ? -6.909  0.590   13.055  1.00 90.81 151 A 1 
ATOM   1201 C CD1 . LEU   A 1 151 ? -6.802  -0.788  12.412  1.00 87.56 151 A 1 
ATOM   1202 C CD2 . LEU   A 1 151 ? -7.416  1.564   11.990  1.00 87.06 151 A 1 
ATOM   1203 N N   . ALA   A 1 152 ? -9.666  1.418   16.693  1.00 97.20 152 A 1 
ATOM   1204 C CA  . ALA   A 1 152 ? -10.968 1.712   17.283  1.00 97.02 152 A 1 
ATOM   1205 C C   . ALA   A 1 152 ? -10.996 3.108   17.924  1.00 97.12 152 A 1 
ATOM   1206 O O   . ALA   A 1 152 ? -11.844 3.931   17.587  1.00 96.42 152 A 1 
ATOM   1207 C CB  . ALA   A 1 152 ? -11.322 0.609   18.289  1.00 96.58 152 A 1 
ATOM   1208 N N   . GLU   A 1 153 ? -10.025 3.408   18.779  1.00 97.19 153 A 1 
ATOM   1209 C CA  . GLU   A 1 153 ? -9.938  4.697   19.469  1.00 96.96 153 A 1 
ATOM   1210 C C   . GLU   A 1 153 ? -9.738  5.867   18.491  1.00 97.02 153 A 1 
ATOM   1211 O O   . GLU   A 1 153 ? -10.447 6.870   18.558  1.00 96.10 153 A 1 
ATOM   1212 C CB  . GLU   A 1 153 ? -8.800  4.651   20.505  1.00 96.41 153 A 1 
ATOM   1213 C CG  . GLU   A 1 153 ? -9.101  3.740   21.712  1.00 88.80 153 A 1 
ATOM   1214 C CD  . GLU   A 1 153 ? -7.927  3.600   22.702  1.00 85.44 153 A 1 
ATOM   1215 O OE1 . GLU   A 1 153 ? -8.087  2.887   23.725  1.00 77.70 153 A 1 
ATOM   1216 O OE2 . GLU   A 1 153 ? -6.837  4.164   22.462  1.00 80.47 153 A 1 
ATOM   1217 N N   . ILE   A 1 154 ? -8.814  5.733   17.545  1.00 97.50 154 A 1 
ATOM   1218 C CA  . ILE   A 1 154 ? -8.469  6.814   16.612  1.00 97.47 154 A 1 
ATOM   1219 C C   . ILE   A 1 154 ? -9.600  7.080   15.615  1.00 97.45 154 A 1 
ATOM   1220 O O   . ILE   A 1 154 ? -9.927  8.234   15.352  1.00 96.81 154 A 1 
ATOM   1221 C CB  . ILE   A 1 154 ? -7.143  6.495   15.893  1.00 97.32 154 A 1 
ATOM   1222 C CG1 . ILE   A 1 154 ? -5.969  6.470   16.899  1.00 96.35 154 A 1 
ATOM   1223 C CG2 . ILE   A 1 154 ? -6.846  7.523   14.793  1.00 96.44 154 A 1 
ATOM   1224 C CD1 . ILE   A 1 154 ? -4.713  5.786   16.348  1.00 93.95 154 A 1 
ATOM   1225 N N   . SER   A 1 155 ? -10.216 6.038   15.058  1.00 97.55 155 A 1 
ATOM   1226 C CA  . SER   A 1 155 ? -11.323 6.219   14.115  1.00 97.21 155 A 1 
ATOM   1227 C C   . SER   A 1 155 ? -12.589 6.752   14.793  1.00 97.11 155 A 1 
ATOM   1228 O O   . SER   A 1 155 ? -13.282 7.575   14.201  1.00 96.09 155 A 1 
ATOM   1229 C CB  . SER   A 1 155 ? -11.594 4.937   13.329  1.00 96.29 155 A 1 
ATOM   1230 O OG  . SER   A 1 155 ? -11.884 3.856   14.171  1.00 88.44 155 A 1 
ATOM   1231 N N   . SER   A 1 156 ? -12.832 6.393   16.050  1.00 97.12 156 A 1 
ATOM   1232 C CA  . SER   A 1 156 ? -13.892 7.002   16.863  1.00 96.66 156 A 1 
ATOM   1233 C C   . SER   A 1 156 ? -13.633 8.494   17.098  1.00 96.51 156 A 1 
ATOM   1234 O O   . SER   A 1 156 ? -14.522 9.308   16.869  1.00 95.11 156 A 1 
ATOM   1235 C CB  . SER   A 1 156 ? -14.022 6.263   18.196  1.00 96.06 156 A 1 
ATOM   1236 O OG  . SER   A 1 156 ? -15.179 6.694   18.878  1.00 82.72 156 A 1 
ATOM   1237 N N   . LEU   A 1 157 ? -12.396 8.878   17.429  1.00 96.98 157 A 1 
ATOM   1238 C CA  . LEU   A 1 157 ? -12.012 10.291  17.535  1.00 96.50 157 A 1 
ATOM   1239 C C   . LEU   A 1 157 ? -12.234 11.055  16.227  1.00 96.22 157 A 1 
ATOM   1240 O O   . LEU   A 1 157 ? -12.748 12.170  16.249  1.00 94.59 157 A 1 
ATOM   1241 C CB  . LEU   A 1 157 ? -10.535 10.405  17.944  1.00 95.69 157 A 1 
ATOM   1242 C CG  . LEU   A 1 157 ? -10.252 10.126  19.427  1.00 89.60 157 A 1 
ATOM   1243 C CD1 . LEU   A 1 157 ? -8.738  10.072  19.641  1.00 83.82 157 A 1 
ATOM   1244 C CD2 . LEU   A 1 157 ? -10.835 11.215  20.319  1.00 84.19 157 A 1 
ATOM   1245 N N   . CYS   A 1 158 ? -11.883 10.458  15.084  1.00 96.69 158 A 1 
ATOM   1246 C CA  . CYS   A 1 158 ? -12.153 11.064  13.781  1.00 96.19 158 A 1 
ATOM   1247 C C   . CYS   A 1 158 ? -13.655 11.272  13.553  1.00 95.55 158 A 1 
ATOM   1248 O O   . CYS   A 1 158 ? -14.058 12.315  13.049  1.00 94.33 158 A 1 
ATOM   1249 C CB  . CYS   A 1 158 ? -11.578 10.184  12.669  1.00 96.00 158 A 1 
ATOM   1250 S SG  . CYS   A 1 158 ? -9.765  10.228  12.660  1.00 94.16 158 A 1 
ATOM   1251 N N   . GLN   A 1 159 ? -14.479 10.302  13.932  1.00 95.94 159 A 1 
ATOM   1252 C CA  . GLN   A 1 159 ? -15.930 10.401  13.797  1.00 94.97 159 A 1 
ATOM   1253 C C   . GLN   A 1 159 ? -16.507 11.514  14.683  1.00 94.32 159 A 1 
ATOM   1254 O O   . GLN   A 1 159 ? -17.279 12.343  14.197  1.00 92.07 159 A 1 
ATOM   1255 C CB  . GLN   A 1 159 ? -16.547 9.029   14.106  1.00 94.03 159 A 1 
ATOM   1256 C CG  . GLN   A 1 159 ? -18.039 8.995   13.753  1.00 85.83 159 A 1 
ATOM   1257 C CD  . GLN   A 1 159 ? -18.696 7.640   14.030  1.00 83.85 159 A 1 
ATOM   1258 O OE1 . GLN   A 1 159 ? -18.087 6.653   14.382  1.00 75.09 159 A 1 
ATOM   1259 N NE2 . GLN   A 1 159 ? -19.997 7.546   13.866  1.00 72.63 159 A 1 
ATOM   1260 N N   . ASP   A 1 160 ? -16.090 11.580  15.943  1.00 95.27 160 A 1 
ATOM   1261 C CA  . ASP   A 1 160 ? -16.551 12.589  16.903  1.00 94.58 160 A 1 
ATOM   1262 C C   . ASP   A 1 160 ? -16.165 14.017  16.484  1.00 93.82 160 A 1 
ATOM   1263 O O   . ASP   A 1 160 ? -16.935 14.961  16.669  1.00 91.43 160 A 1 
ATOM   1264 C CB  . ASP   A 1 160 ? -15.958 12.282  18.288  1.00 94.24 160 A 1 
ATOM   1265 C CG  . ASP   A 1 160 ? -16.513 11.018  18.951  1.00 90.41 160 A 1 
ATOM   1266 O OD1 . ASP   A 1 160 ? -17.633 10.595  18.591  1.00 84.84 160 A 1 
ATOM   1267 O OD2 . ASP   A 1 160 ? -15.823 10.507  19.863  1.00 84.72 160 A 1 
ATOM   1268 N N   . LEU   A 1 161 ? -14.989 14.170  15.875  1.00 93.20 161 A 1 
ATOM   1269 C CA  . LEU   A 1 161 ? -14.476 15.454  15.383  1.00 91.92 161 A 1 
ATOM   1270 C C   . LEU   A 1 161 ? -14.903 15.773  13.940  1.00 91.34 161 A 1 
ATOM   1271 O O   . LEU   A 1 161 ? -14.513 16.810  13.408  1.00 88.64 161 A 1 
ATOM   1272 C CB  . LEU   A 1 161 ? -12.948 15.466  15.529  1.00 91.51 161 A 1 
ATOM   1273 C CG  . LEU   A 1 161 ? -12.442 15.386  16.982  1.00 90.21 161 A 1 
ATOM   1274 C CD1 . LEU   A 1 161 ? -10.927 15.214  16.966  1.00 85.71 161 A 1 
ATOM   1275 C CD2 . LEU   A 1 161 ? -12.775 16.642  17.784  1.00 85.44 161 A 1 
ATOM   1276 N N   . GLN   A 1 162 ? -15.679 14.896  13.288  1.00 91.37 162 A 1 
ATOM   1277 C CA  . GLN   A 1 162 ? -16.082 15.002  11.876  1.00 89.75 162 A 1 
ATOM   1278 C C   . GLN   A 1 162 ? -14.899 15.024  10.886  1.00 90.24 162 A 1 
ATOM   1279 O O   . GLN   A 1 162 ? -15.014 15.529  9.766   1.00 87.51 162 A 1 
ATOM   1280 C CB  . GLN   A 1 162 ? -17.068 16.165  11.666  1.00 87.46 162 A 1 
ATOM   1281 C CG  . GLN   A 1 162 ? -18.281 16.089  12.600  1.00 81.47 162 A 1 
ATOM   1282 C CD  . GLN   A 1 162 ? -19.331 17.159  12.304  1.00 74.20 162 A 1 
ATOM   1283 O OE1 . GLN   A 1 162 ? -19.217 18.001  11.430  1.00 66.32 162 A 1 
ATOM   1284 N NE2 . GLN   A 1 162 ? -20.433 17.146  13.020  1.00 64.24 162 A 1 
ATOM   1285 N N   . VAL   A 1 163 ? -13.769 14.436  11.261  1.00 93.17 163 A 1 
ATOM   1286 C CA  . VAL   A 1 163 ? -12.586 14.288  10.408  1.00 93.47 163 A 1 
ATOM   1287 C C   . VAL   A 1 163 ? -12.765 13.063  9.515   1.00 94.02 163 A 1 
ATOM   1288 O O   . VAL   A 1 163 ? -12.778 11.924  9.982   1.00 93.02 163 A 1 
ATOM   1289 C CB  . VAL   A 1 163 ? -11.305 14.192  11.250  1.00 92.73 163 A 1 
ATOM   1290 C CG1 . VAL   A 1 163 ? -10.074 13.983  10.365  1.00 88.86 163 A 1 
ATOM   1291 C CG2 . VAL   A 1 163 ? -11.080 15.466  12.066  1.00 88.94 163 A 1 
ATOM   1292 N N   . LYS   A 1 164 ? -12.871 13.270  8.191   1.00 93.87 164 A 1 
ATOM   1293 C CA  . LYS   A 1 164 ? -13.034 12.169  7.234   1.00 93.60 164 A 1 
ATOM   1294 C C   . LYS   A 1 164 ? -11.699 11.481  6.949   1.00 94.25 164 A 1 
ATOM   1295 O O   . LYS   A 1 164 ? -10.767 12.109  6.449   1.00 93.10 164 A 1 
ATOM   1296 C CB  . LYS   A 1 164 ? -13.722 12.646  5.945   1.00 92.05 164 A 1 
ATOM   1297 C CG  . LYS   A 1 164 ? -15.212 12.975  6.179   1.00 84.68 164 A 1 
ATOM   1298 C CD  . LYS   A 1 164 ? -15.968 13.250  4.872   1.00 77.53 164 A 1 
ATOM   1299 C CE  . LYS   A 1 164 ? -17.450 13.511  5.199   1.00 68.30 164 A 1 
ATOM   1300 N NZ  . LYS   A 1 164 ? -18.324 13.649  4.001   1.00 59.77 164 A 1 
ATOM   1301 N N   . ILE   A 1 165 ? -11.633 10.174  7.170   1.00 94.78 165 A 1 
ATOM   1302 C CA  . ILE   A 1 165 ? -10.494 9.338   6.780   1.00 95.37 165 A 1 
ATOM   1303 C C   . ILE   A 1 165 ? -10.578 9.041   5.276   1.00 95.03 165 A 1 
ATOM   1304 O O   . ILE   A 1 165 ? -11.599 8.569   4.778   1.00 94.08 165 A 1 
ATOM   1305 C CB  . ILE   A 1 165 ? -10.422 8.057   7.640   1.00 95.76 165 A 1 
ATOM   1306 C CG1 . ILE   A 1 165 ? -10.241 8.412   9.137   1.00 95.17 165 A 1 
ATOM   1307 C CG2 . ILE   A 1 165 ? -9.273  7.149   7.162   1.00 94.86 165 A 1 
ATOM   1308 C CD1 . ILE   A 1 165 ? -10.404 7.222   10.091  1.00 93.91 165 A 1 
ATOM   1309 N N   . LEU   A 1 166 ? -9.491  9.303   4.553   1.00 94.40 166 A 1 
ATOM   1310 C CA  . LEU   A 1 166 ? -9.334  8.980   3.131   1.00 93.66 166 A 1 
ATOM   1311 C C   . LEU   A 1 166 ? -8.705  7.601   2.929   1.00 93.68 166 A 1 
ATOM   1312 O O   . LEU   A 1 166 ? -9.141  6.830   2.075   1.00 92.35 166 A 1 
ATOM   1313 C CB  . LEU   A 1 166 ? -8.456  10.049  2.463   1.00 92.71 166 A 1 
ATOM   1314 C CG  . LEU   A 1 166 ? -9.060  11.461  2.426   1.00 91.34 166 A 1 
ATOM   1315 C CD1 . LEU   A 1 166 ? -8.020  12.429  1.871   1.00 88.49 166 A 1 
ATOM   1316 C CD2 . LEU   A 1 166 ? -10.306 11.510  1.533   1.00 87.99 166 A 1 
ATOM   1317 N N   . SER   A 1 167 ? -7.662  7.311   3.707   1.00 94.90 167 A 1 
ATOM   1318 C CA  . SER   A 1 167 ? -6.982  6.023   3.703   1.00 94.89 167 A 1 
ATOM   1319 C C   . SER   A 1 167 ? -6.322  5.757   5.051   1.00 95.68 167 A 1 
ATOM   1320 O O   . SER   A 1 167 ? -5.971  6.686   5.777   1.00 95.09 167 A 1 
ATOM   1321 C CB  . SER   A 1 167 ? -5.930  5.957   2.588   1.00 93.22 167 A 1 
ATOM   1322 O OG  . SER   A 1 167 ? -4.851  6.839   2.838   1.00 87.51 167 A 1 
ATOM   1323 N N   . VAL   A 1 168 ? -6.108  4.484   5.339   1.00 95.80 168 A 1 
ATOM   1324 C CA  . VAL   A 1 168 ? -5.297  4.026   6.464   1.00 96.24 168 A 1 
ATOM   1325 C C   . VAL   A 1 168 ? -4.415  2.873   6.003   1.00 96.13 168 A 1 
ATOM   1326 O O   . VAL   A 1 168 ? -4.854  2.013   5.236   1.00 94.99 168 A 1 
ATOM   1327 C CB  . VAL   A 1 168 ? -6.172  3.677   7.683   1.00 95.63 168 A 1 
ATOM   1328 C CG1 . VAL   A 1 168 ? -7.197  2.578   7.398   1.00 91.45 168 A 1 
ATOM   1329 C CG2 . VAL   A 1 168 ? -5.327  3.272   8.895   1.00 90.12 168 A 1 
ATOM   1330 N N   . LEU   A 1 169 ? -3.163  2.877   6.451   1.00 95.53 169 A 1 
ATOM   1331 C CA  . LEU   A 1 169 ? -2.190  1.822   6.193   1.00 95.19 169 A 1 
ATOM   1332 C C   . LEU   A 1 169 ? -1.522  1.406   7.504   1.00 95.60 169 A 1 
ATOM   1333 O O   . LEU   A 1 169 ? -1.258  2.239   8.367   1.00 94.52 169 A 1 
ATOM   1334 C CB  . LEU   A 1 169 ? -1.139  2.310   5.183   1.00 93.57 169 A 1 
ATOM   1335 C CG  . LEU   A 1 169 ? -1.675  2.595   3.768   1.00 90.33 169 A 1 
ATOM   1336 C CD1 . LEU   A 1 169 ? -0.578  3.235   2.931   1.00 85.31 169 A 1 
ATOM   1337 C CD2 . LEU   A 1 169 ? -2.122  1.312   3.061   1.00 84.73 169 A 1 
ATOM   1338 N N   . VAL   A 1 170 ? -1.195  0.129   7.614   1.00 94.77 170 A 1 
ATOM   1339 C CA  . VAL   A 1 170 ? -0.403  -0.411  8.720   1.00 94.26 170 A 1 
ATOM   1340 C C   . VAL   A 1 170 ? 1.018   -0.645  8.223   1.00 93.49 170 A 1 
ATOM   1341 O O   . VAL   A 1 170 ? 1.264   -1.581  7.461   1.00 91.99 170 A 1 
ATOM   1342 C CB  . VAL   A 1 170 ? -1.020  -1.701  9.290   1.00 93.91 170 A 1 
ATOM   1343 C CG1 . VAL   A 1 170 ? -0.218  -2.186  10.500  1.00 91.30 170 A 1 
ATOM   1344 C CG2 . VAL   A 1 170 ? -2.476  -1.495  9.729   1.00 91.68 170 A 1 
ATOM   1345 N N   . TYR   A 1 171 ? 1.963   0.196   8.652   1.00 92.49 171 A 1 
ATOM   1346 C CA  . TYR   A 1 171 ? 3.377   0.016   8.337   1.00 91.59 171 A 1 
ATOM   1347 C C   . TYR   A 1 171 ? 4.081   -0.794  9.428   1.00 91.83 171 A 1 
ATOM   1348 O O   . TYR   A 1 171 ? 3.825   -0.598  10.618  1.00 90.44 171 A 1 
ATOM   1349 C CB  . TYR   A 1 171 ? 4.063   1.366   8.095   1.00 89.27 171 A 1 
ATOM   1350 C CG  . TYR   A 1 171 ? 3.727   2.072   6.789   1.00 84.28 171 A 1 
ATOM   1351 C CD1 . TYR   A 1 171 ? 2.953   1.463   5.785   1.00 78.04 171 A 1 
ATOM   1352 C CD2 . TYR   A 1 171 ? 4.232   3.367   6.560   1.00 76.73 171 A 1 
ATOM   1353 C CE1 . TYR   A 1 171 ? 2.669   2.130   4.580   1.00 72.88 171 A 1 
ATOM   1354 C CE2 . TYR   A 1 171 ? 3.959   4.044   5.357   1.00 72.10 171 A 1 
ATOM   1355 C CZ  . TYR   A 1 171 ? 3.168   3.424   4.370   1.00 71.68 171 A 1 
ATOM   1356 O OH  . TYR   A 1 171 ? 2.884   4.078   3.202   1.00 66.52 171 A 1 
ATOM   1357 N N   . PRO   A 1 172 ? 4.994   -1.709  9.037   1.00 86.72 172 A 1 
ATOM   1358 C CA  . PRO   A 1 172 ? 5.878   -2.338  9.999   1.00 84.85 172 A 1 
ATOM   1359 C C   . PRO   A 1 172 ? 6.837   -1.295  10.594  1.00 85.17 172 A 1 
ATOM   1360 O O   . PRO   A 1 172 ? 7.237   -0.343  9.926   1.00 81.95 172 A 1 
ATOM   1361 C CB  . PRO   A 1 172 ? 6.615   -3.431  9.223   1.00 81.57 172 A 1 
ATOM   1362 C CG  . PRO   A 1 172 ? 6.660   -2.880  7.797   1.00 78.96 172 A 1 
ATOM   1363 C CD  . PRO   A 1 172 ? 5.359   -2.092  7.682   1.00 81.95 172 A 1 
ATOM   1364 N N   . HIS   A 1 173 ? 7.219   -1.511  11.843  1.00 84.54 173 A 1 
ATOM   1365 C CA  . HIS   A 1 173 ? 8.282   -0.781  12.531  1.00 83.29 173 A 1 
ATOM   1366 C C   . HIS   A 1 173 ? 9.453   -1.733  12.814  1.00 83.00 173 A 1 
ATOM   1367 O O   . HIS   A 1 173 ? 9.278   -2.952  12.802  1.00 78.18 173 A 1 
ATOM   1368 C CB  . HIS   A 1 173 ? 7.693   -0.160  13.805  1.00 81.15 173 A 1 
ATOM   1369 C CG  . HIS   A 1 173 ? 8.584   0.858   14.451  1.00 79.84 173 A 1 
ATOM   1370 N ND1 . HIS   A 1 173 ? 9.557   0.610   15.392  1.00 69.82 173 A 1 
ATOM   1371 C CD2 . HIS   A 1 173 ? 8.607   2.217   14.212  1.00 69.47 173 A 1 
ATOM   1372 C CE1 . HIS   A 1 173 ? 10.157  1.778   15.700  1.00 69.31 173 A 1 
ATOM   1373 N NE2 . HIS   A 1 173 ? 9.599   2.777   15.011  1.00 71.31 173 A 1 
ATOM   1374 N N   . ASP   A 1 174 ? 10.643  -1.184  13.071  1.00 80.21 174 A 1 
ATOM   1375 C CA  . ASP   A 1 174 ? 11.838  -1.981  13.374  1.00 79.18 174 A 1 
ATOM   1376 C C   . ASP   A 1 174 ? 11.722  -2.717  14.719  1.00 80.99 174 A 1 
ATOM   1377 O O   . ASP   A 1 174 ? 12.231  -3.828  14.872  1.00 76.27 174 A 1 
ATOM   1378 C CB  . ASP   A 1 174 ? 13.073  -1.069  13.358  1.00 74.39 174 A 1 
ATOM   1379 C CG  . ASP   A 1 174 ? 13.372  -0.465  11.980  1.00 68.13 174 A 1 
ATOM   1380 O OD1 . ASP   A 1 174 ? 13.069  -1.132  10.962  1.00 61.14 174 A 1 
ATOM   1381 O OD2 . ASP   A 1 174 ? 13.917  0.657   11.950  1.00 60.62 174 A 1 
ATOM   1382 N N   . ASP   A 1 175 ? 11.005  -2.120  15.684  1.00 83.31 175 A 1 
ATOM   1383 C CA  . ASP   A 1 175 ? 10.744  -2.756  16.971  1.00 84.26 175 A 1 
ATOM   1384 C C   . ASP   A 1 175 ? 9.697   -3.881  16.827  1.00 85.02 175 A 1 
ATOM   1385 O O   . ASP   A 1 175 ? 8.604   -3.658  16.290  1.00 81.66 175 A 1 
ATOM   1386 C CB  . ASP   A 1 175 ? 10.258  -1.735  18.007  1.00 81.26 175 A 1 
ATOM   1387 C CG  . ASP   A 1 175 ? 11.292  -0.688  18.416  1.00 74.33 175 A 1 
ATOM   1388 O OD1 . ASP   A 1 175 ? 12.494  -1.024  18.449  1.00 67.38 175 A 1 
ATOM   1389 O OD2 . ASP   A 1 175 ? 10.844  0.440   18.747  1.00 67.25 175 A 1 
ATOM   1390 N N   . PRO   A 1 176 ? 9.967   -5.084  17.372  1.00 80.74 176 A 1 
ATOM   1391 C CA  . PRO   A 1 176 ? 8.994   -6.169  17.387  1.00 77.88 176 A 1 
ATOM   1392 C C   . PRO   A 1 176 ? 7.701   -5.766  18.106  1.00 77.17 176 A 1 
ATOM   1393 O O   . PRO   A 1 176 ? 7.733   -5.167  19.176  1.00 71.21 176 A 1 
ATOM   1394 C CB  . PRO   A 1 176 ? 9.686   -7.347  18.092  1.00 74.94 176 A 1 
ATOM   1395 C CG  . PRO   A 1 176 ? 11.175  -7.016  17.997  1.00 72.42 176 A 1 
ATOM   1396 C CD  . PRO   A 1 176 ? 11.196  -5.496  18.012  1.00 75.11 176 A 1 
ATOM   1397 N N   . GLY   A 1 177 ? 6.564   -6.129  17.522  1.00 79.79 177 A 1 
ATOM   1398 C CA  . GLY   A 1 177 ? 5.240   -5.839  18.088  1.00 81.27 177 A 1 
ATOM   1399 C C   . GLY   A 1 177 ? 4.752   -4.398  17.907  1.00 85.20 177 A 1 
ATOM   1400 O O   . GLY   A 1 177 ? 3.556   -4.149  18.060  1.00 82.39 177 A 1 
ATOM   1401 N N   . VAL   A 1 178 ? 5.637   -3.477  17.528  1.00 90.08 178 A 1 
ATOM   1402 C CA  . VAL   A 1 178 ? 5.272   -2.092  17.224  1.00 91.38 178 A 1 
ATOM   1403 C C   . VAL   A 1 178 ? 4.905   -1.959  15.746  1.00 91.73 178 A 1 
ATOM   1404 O O   . VAL   A 1 178 ? 5.530   -2.550  14.866  1.00 89.38 178 A 1 
ATOM   1405 C CB  . VAL   A 1 178 ? 6.391   -1.118  17.629  1.00 89.70 178 A 1 
ATOM   1406 C CG1 . VAL   A 1 178 ? 5.971   0.326   17.381  1.00 83.31 178 A 1 
ATOM   1407 C CG2 . VAL   A 1 178 ? 6.743   -1.252  19.121  1.00 83.80 178 A 1 
ATOM   1408 N N   . LYS   A 1 179 ? 3.885   -1.153  15.480  1.00 92.67 179 A 1 
ATOM   1409 C CA  . LYS   A 1 179 ? 3.469   -0.756  14.132  1.00 93.32 179 A 1 
ATOM   1410 C C   . LYS   A 1 179 ? 3.266   0.759   14.075  1.00 94.59 179 A 1 
ATOM   1411 O O   . LYS   A 1 179 ? 3.169   1.419   15.109  1.00 93.24 179 A 1 
ATOM   1412 C CB  . LYS   A 1 179 ? 2.182   -1.504  13.729  1.00 91.67 179 A 1 
ATOM   1413 C CG  . LYS   A 1 179 ? 2.295   -3.041  13.735  1.00 88.94 179 A 1 
ATOM   1414 C CD  . LYS   A 1 179 ? 3.222   -3.578  12.644  1.00 82.27 179 A 1 
ATOM   1415 C CE  . LYS   A 1 179 ? 3.210   -5.112  12.686  1.00 76.86 179 A 1 
ATOM   1416 N NZ  . LYS   A 1 179 ? 3.943   -5.707  11.546  1.00 67.85 179 A 1 
ATOM   1417 N N   . VAL   A 1 180 ? 3.186   1.286   12.866  1.00 94.92 180 A 1 
ATOM   1418 C CA  . VAL   A 1 180 ? 2.796   2.675   12.622  1.00 95.00 180 A 1 
ATOM   1419 C C   . VAL   A 1 180 ? 1.511   2.671   11.803  1.00 95.34 180 A 1 
ATOM   1420 O O   . VAL   A 1 180 ? 1.472   2.108   10.711  1.00 94.61 180 A 1 
ATOM   1421 C CB  . VAL   A 1 180 ? 3.915   3.482   11.939  1.00 94.03 180 A 1 
ATOM   1422 C CG1 . VAL   A 1 180 ? 3.522   4.951   11.778  1.00 90.95 180 A 1 
ATOM   1423 C CG2 . VAL   A 1 180 ? 5.218   3.432   12.753  1.00 91.07 180 A 1 
ATOM   1424 N N   . LEU   A 1 181 ? 0.462   3.275   12.343  1.00 96.27 181 A 1 
ATOM   1425 C CA  . LEU   A 1 181 ? -0.750  3.580   11.592  1.00 96.56 181 A 1 
ATOM   1426 C C   . LEU   A 1 181 ? -0.538  4.896   10.850  1.00 96.47 181 A 1 
ATOM   1427 O O   . LEU   A 1 181 ? -0.264  5.919   11.476  1.00 95.67 181 A 1 
ATOM   1428 C CB  . LEU   A 1 181 ? -1.966  3.669   12.529  1.00 96.50 181 A 1 
ATOM   1429 C CG  . LEU   A 1 181 ? -2.352  2.353   13.225  1.00 94.70 181 A 1 
ATOM   1430 C CD1 . LEU   A 1 181 ? -3.563  2.594   14.123  1.00 92.24 181 A 1 
ATOM   1431 C CD2 . LEU   A 1 181 ? -2.714  1.253   12.224  1.00 91.96 181 A 1 
ATOM   1432 N N   . VAL   A 1 182 ? -0.682  4.870   9.534   1.00 95.83 182 A 1 
ATOM   1433 C CA  . VAL   A 1 182 ? -0.560  6.046   8.674   1.00 95.32 182 A 1 
ATOM   1434 C C   . VAL   A 1 182 ? -1.938  6.395   8.140   1.00 95.62 182 A 1 
ATOM   1435 O O   . VAL   A 1 182 ? -2.486  5.672   7.307   1.00 95.00 182 A 1 
ATOM   1436 C CB  . VAL   A 1 182 ? 0.449   5.811   7.538   1.00 94.04 182 A 1 
ATOM   1437 C CG1 . VAL   A 1 182 ? 0.608   7.071   6.678   1.00 91.46 182 A 1 
ATOM   1438 C CG2 . VAL   A 1 182 ? 1.823   5.423   8.096   1.00 91.62 182 A 1 
ATOM   1439 N N   . PHE   A 1 183 ? -2.494  7.496   8.624   1.00 96.06 183 A 1 
ATOM   1440 C CA  . PHE   A 1 183 ? -3.766  8.033   8.168   1.00 96.11 183 A 1 
ATOM   1441 C C   . PHE   A 1 183 ? -3.541  9.166   7.173   1.00 95.75 183 A 1 
ATOM   1442 O O   . PHE   A 1 183 ? -2.666  10.010  7.359   1.00 94.75 183 A 1 
ATOM   1443 C CB  . PHE   A 1 183 ? -4.597  8.516   9.360   1.00 96.24 183 A 1 
ATOM   1444 C CG  . PHE   A 1 183 ? -5.064  7.403   10.275  1.00 96.58 183 A 1 
ATOM   1445 C CD1 . PHE   A 1 183 ? -6.322  6.804   10.074  1.00 94.15 183 A 1 
ATOM   1446 C CD2 . PHE   A 1 183 ? -4.248  6.959   11.330  1.00 93.85 183 A 1 
ATOM   1447 C CE1 . PHE   A 1 183 ? -6.763  5.776   10.918  1.00 93.81 183 A 1 
ATOM   1448 C CE2 . PHE   A 1 183 ? -4.683  5.922   12.176  1.00 93.69 183 A 1 
ATOM   1449 C CZ  . PHE   A 1 183 ? -5.942  5.333   11.969  1.00 95.60 183 A 1 
ATOM   1450 N N   . ARG   A 1 184 ? -4.389  9.231   6.150   1.00 95.17 184 A 1 
ATOM   1451 C CA  . ARG   A 1 184 ? -4.644  10.474  5.422   1.00 94.90 184 A 1 
ATOM   1452 C C   . ARG   A 1 184 ? -6.065  10.925  5.735   1.00 95.31 184 A 1 
ATOM   1453 O O   . ARG   A 1 184 ? -7.006  10.154  5.566   1.00 94.44 184 A 1 
ATOM   1454 C CB  . ARG   A 1 184 ? -4.397  10.326  3.922   1.00 93.61 184 A 1 
ATOM   1455 C CG  . ARG   A 1 184 ? -2.908  10.098  3.624   1.00 86.37 184 A 1 
ATOM   1456 C CD  . ARG   A 1 184 ? -2.565  10.452  2.177   1.00 83.56 184 A 1 
ATOM   1457 N NE  . ARG   A 1 184 ? -2.654  11.913  1.960   1.00 80.83 184 A 1 
ATOM   1458 C CZ  . ARG   A 1 184 ? -2.580  12.559  0.807   1.00 77.80 184 A 1 
ATOM   1459 N NH1 . ARG   A 1 184 ? -2.387  11.938  -0.309  1.00 68.92 184 A 1 
ATOM   1460 N NH2 . ARG   A 1 184 ? -2.698  13.850  0.762   1.00 71.74 184 A 1 
ATOM   1461 N N   . VAL   A 1 185 ? -6.182  12.155  6.199   1.00 95.39 185 A 1 
ATOM   1462 C CA  . VAL   A 1 185 ? -7.448  12.751  6.633   1.00 95.66 185 A 1 
ATOM   1463 C C   . VAL   A 1 185 ? -7.811  13.933  5.744   1.00 95.49 185 A 1 
ATOM   1464 O O   . VAL   A 1 185 ? -6.949  14.726  5.364   1.00 94.38 185 A 1 
ATOM   1465 C CB  . VAL   A 1 185 ? -7.423  13.136  8.125   1.00 95.20 185 A 1 
ATOM   1466 C CG1 . VAL   A 1 185 ? -7.355  11.880  9.000   1.00 90.70 185 A 1 
ATOM   1467 C CG2 . VAL   A 1 185 ? -6.249  14.052  8.508   1.00 90.37 185 A 1 
ATOM   1468 N N   . LYS   A 1 186 ? -9.087  14.049  5.390   1.00 93.67 186 A 1 
ATOM   1469 C CA  . LYS   A 1 186 ? -9.606  15.072  4.477   1.00 92.73 186 A 1 
ATOM   1470 C C   . LYS   A 1 186 ? -9.855  16.392  5.213   1.00 92.65 186 A 1 
ATOM   1471 O O   . LYS   A 1 186 ? -11.001 16.822  5.353   1.00 90.19 186 A 1 
ATOM   1472 C CB  . LYS   A 1 186 ? -10.845 14.524  3.749   1.00 91.26 186 A 1 
ATOM   1473 C CG  . LYS   A 1 186 ? -11.251 15.405  2.558   1.00 86.35 186 A 1 
ATOM   1474 C CD  . LYS   A 1 186 ? -12.559 14.912  1.937   1.00 83.12 186 A 1 
ATOM   1475 C CE  . LYS   A 1 186 ? -12.975 15.839  0.791   1.00 74.55 186 A 1 
ATOM   1476 N NZ  . LYS   A 1 186 ? -14.320 15.490  0.270   1.00 66.70 186 A 1 
ATOM   1477 N N   . THR   A 1 187 ? -8.799  17.014  5.688   1.00 93.25 187 A 1 
ATOM   1478 C CA  . THR   A 1 187 ? -8.846  18.326  6.340   1.00 93.53 187 A 1 
ATOM   1479 C C   . THR   A 1 187 ? -7.537  19.074  6.115   1.00 93.96 187 A 1 
ATOM   1480 O O   . THR   A 1 187 ? -6.475  18.461  5.973   1.00 92.97 187 A 1 
ATOM   1481 C CB  . THR   A 1 187 ? -9.172  18.195  7.842   1.00 92.37 187 A 1 
ATOM   1482 O OG1 . THR   A 1 187 ? -9.260  19.472  8.426   1.00 87.89 187 A 1 
ATOM   1483 C CG2 . THR   A 1 187 ? -8.125  17.404  8.639   1.00 87.77 187 A 1 
ATOM   1484 N N   . MET   A 1 188 ? -7.620  20.401  6.079   1.00 93.42 188 A 1 
ATOM   1485 C CA  . MET   A 1 188 ? -6.462  21.295  6.120   1.00 93.38 188 A 1 
ATOM   1486 C C   . MET   A 1 188 ? -6.066  21.633  7.564   1.00 94.09 188 A 1 
ATOM   1487 O O   . MET   A 1 188 ? -4.931  22.026  7.823   1.00 91.76 188 A 1 
ATOM   1488 C CB  . MET   A 1 188 ? -6.796  22.552  5.306   1.00 92.77 188 A 1 
ATOM   1489 C CG  . MET   A 1 188 ? -5.612  23.505  5.169   1.00 90.48 188 A 1 
ATOM   1490 S SD  . MET   A 1 188 ? -5.927  24.866  4.020   1.00 86.37 188 A 1 
ATOM   1491 C CE  . MET   A 1 188 ? -4.475  25.888  4.354   1.00 80.87 188 A 1 
ATOM   1492 N N   . ASN   A 1 189 ? -6.988  21.452  8.508   1.00 93.68 189 A 1 
ATOM   1493 C CA  . ASN   A 1 189 ? -6.786  21.730  9.927   1.00 93.36 189 A 1 
ATOM   1494 C C   . ASN   A 1 189 ? -6.816  20.447  10.776  1.00 93.84 189 A 1 
ATOM   1495 O O   . ASN   A 1 189 ? -7.833  20.142  11.410  1.00 92.71 189 A 1 
ATOM   1496 C CB  . ASN   A 1 189 ? -7.839  22.753  10.379  1.00 92.03 189 A 1 
ATOM   1497 C CG  . ASN   A 1 189 ? -7.712  23.063  11.858  1.00 90.53 189 A 1 
ATOM   1498 O OD1 . ASN   A 1 189 ? -6.645  23.051  12.444  1.00 85.21 189 A 1 
ATOM   1499 N ND2 . ASN   A 1 189 ? -8.821  23.333  12.506  1.00 84.02 189 A 1 
ATOM   1500 N N   . PRO   A 1 190 ? -5.714  19.691  10.846  1.00 93.65 190 A 1 
ATOM   1501 C CA  . PRO   A 1 190 ? -5.664  18.492  11.680  1.00 93.42 190 A 1 
ATOM   1502 C C   . PRO   A 1 190 ? -5.496  18.786  13.178  1.00 94.09 190 A 1 
ATOM   1503 O O   . PRO   A 1 190 ? -5.501  17.851  13.975  1.00 92.79 190 A 1 
ATOM   1504 C CB  . PRO   A 1 190 ? -4.504  17.675  11.106  1.00 91.77 190 A 1 
ATOM   1505 C CG  . PRO   A 1 190 ? -3.531  18.759  10.635  1.00 90.78 190 A 1 
ATOM   1506 C CD  . PRO   A 1 190 ? -4.467  19.856  10.118  1.00 92.71 190 A 1 
ATOM   1507 N N   . LEU   A 1 191 ? -5.357  20.050  13.600  1.00 93.79 191 A 1 
ATOM   1508 C CA  . LEU   A 1 191 ? -5.049  20.414  14.992  1.00 93.43 191 A 1 
ATOM   1509 C C   . LEU   A 1 191 ? -6.042  19.856  16.028  1.00 93.93 191 A 1 
ATOM   1510 O O   . LEU   A 1 191 ? -5.574  19.299  17.024  1.00 93.32 191 A 1 
ATOM   1511 C CB  . LEU   A 1 191 ? -4.922  21.937  15.161  1.00 92.80 191 A 1 
ATOM   1512 C CG  . LEU   A 1 191 ? -3.760  22.600  14.411  1.00 90.49 191 A 1 
ATOM   1513 C CD1 . LEU   A 1 191 ? -3.842  24.106  14.643  1.00 87.44 191 A 1 
ATOM   1514 C CD2 . LEU   A 1 191 ? -2.398  22.106  14.903  1.00 87.35 191 A 1 
ATOM   1515 N N   . PRO   A 1 192 ? -7.372  19.932  15.835  1.00 93.17 192 A 1 
ATOM   1516 C CA  . PRO   A 1 192 ? -8.319  19.358  16.798  1.00 92.56 192 A 1 
ATOM   1517 C C   . PRO   A 1 192 ? -8.121  17.851  16.972  1.00 93.65 192 A 1 
ATOM   1518 O O   . PRO   A 1 192 ? -8.155  17.337  18.093  1.00 92.70 192 A 1 
ATOM   1519 C CB  . PRO   A 1 192 ? -9.716  19.681  16.253  1.00 90.98 192 A 1 
ATOM   1520 C CG  . PRO   A 1 192 ? -9.485  20.881  15.337  1.00 89.47 192 A 1 
ATOM   1521 C CD  . PRO   A 1 192 ? -8.098  20.604  14.768  1.00 92.03 192 A 1 
ATOM   1522 N N   . PHE   A 1 193 ? -7.853  17.157  15.866  1.00 94.64 193 A 1 
ATOM   1523 C CA  . PHE   A 1 193 ? -7.570  15.725  15.865  1.00 95.08 193 A 1 
ATOM   1524 C C   . PHE   A 1 193 ? -6.238  15.409  16.559  1.00 95.41 193 A 1 
ATOM   1525 O O   . PHE   A 1 193 ? -6.199  14.559  17.445  1.00 94.96 193 A 1 
ATOM   1526 C CB  . PHE   A 1 193 ? -7.605  15.218  14.417  1.00 95.11 193 A 1 
ATOM   1527 C CG  . PHE   A 1 193 ? -7.251  13.753  14.255  1.00 95.53 193 A 1 
ATOM   1528 C CD1 . PHE   A 1 193 ? -6.290  13.364  13.304  1.00 93.41 193 A 1 
ATOM   1529 C CD2 . PHE   A 1 193 ? -7.892  12.775  15.035  1.00 93.55 193 A 1 
ATOM   1530 C CE1 . PHE   A 1 193 ? -5.984  12.011  13.122  1.00 93.02 193 A 1 
ATOM   1531 C CE2 . PHE   A 1 193 ? -7.580  11.416  14.861  1.00 92.81 193 A 1 
ATOM   1532 C CZ  . PHE   A 1 193 ? -6.629  11.037  13.900  1.00 94.04 193 A 1 
ATOM   1533 N N   . LEU   A 1 194 ? -5.169  16.144  16.251  1.00 95.02 194 A 1 
ATOM   1534 C CA  . LEU   A 1 194 ? -3.860  15.987  16.894  1.00 94.74 194 A 1 
ATOM   1535 C C   . LEU   A 1 194 ? -3.926  16.234  18.410  1.00 94.70 194 A 1 
ATOM   1536 O O   . LEU   A 1 194 ? -3.390  15.447  19.191  1.00 94.10 194 A 1 
ATOM   1537 C CB  . LEU   A 1 194 ? -2.856  16.942  16.233  1.00 94.38 194 A 1 
ATOM   1538 C CG  . LEU   A 1 194 ? -2.458  16.557  14.796  1.00 92.96 194 A 1 
ATOM   1539 C CD1 . LEU   A 1 194 ? -1.629  17.684  14.183  1.00 90.13 194 A 1 
ATOM   1540 C CD2 . LEU   A 1 194 ? -1.628  15.275  14.762  1.00 89.82 194 A 1 
ATOM   1541 N N   . GLN   A 1 195 ? -4.633  17.274  18.840  1.00 94.36 195 A 1 
ATOM   1542 C CA  . GLN   A 1 195 ? -4.831  17.565  20.264  1.00 93.50 195 A 1 
ATOM   1543 C C   . GLN   A 1 195 ? -5.667  16.487  20.970  1.00 94.05 195 A 1 
ATOM   1544 O O   . GLN   A 1 195 ? -5.430  16.185  22.142  1.00 93.19 195 A 1 
ATOM   1545 C CB  . GLN   A 1 195 ? -5.541  18.913  20.412  1.00 92.26 195 A 1 
ATOM   1546 C CG  . GLN   A 1 195 ? -4.648  20.123  20.095  1.00 86.66 195 A 1 
ATOM   1547 C CD  . GLN   A 1 195 ? -5.423  21.438  20.212  1.00 81.74 195 A 1 
ATOM   1548 O OE1 . GLN   A 1 195 ? -6.634  21.474  20.372  1.00 73.92 195 A 1 
ATOM   1549 N NE2 . GLN   A 1 195 ? -4.750  22.560  20.149  1.00 70.61 195 A 1 
ATOM   1550 N N   . ALA   A 1 196 ? -6.643  15.905  20.288  1.00 94.69 196 A 1 
ATOM   1551 C CA  . ALA   A 1 196 ? -7.428  14.798  20.830  1.00 95.05 196 A 1 
ATOM   1552 C C   . ALA   A 1 196 ? -6.580  13.524  20.966  1.00 95.55 196 A 1 
ATOM   1553 O O   . ALA   A 1 196 ? -6.610  12.882  22.017  1.00 95.00 196 A 1 
ATOM   1554 C CB  . ALA   A 1 196 ? -8.662  14.589  19.953  1.00 95.03 196 A 1 
ATOM   1555 N N   . LEU   A 1 197 ? -5.761  13.209  19.959  1.00 96.07 197 A 1 
ATOM   1556 C CA  . LEU   A 1 197 ? -4.808  12.095  20.003  1.00 96.00 197 A 1 
ATOM   1557 C C   . LEU   A 1 197 ? -3.837  12.229  21.184  1.00 95.82 197 A 1 
ATOM   1558 O O   . LEU   A 1 197 ? -3.674  11.288  21.959  1.00 95.09 197 A 1 
ATOM   1559 C CB  . LEU   A 1 197 ? -4.030  12.029  18.680  1.00 96.18 197 A 1 
ATOM   1560 C CG  . LEU   A 1 197 ? -4.837  11.537  17.466  1.00 95.64 197 A 1 
ATOM   1561 C CD1 . LEU   A 1 197 ? -3.989  11.709  16.210  1.00 93.86 197 A 1 
ATOM   1562 C CD2 . LEU   A 1 197 ? -5.221  10.064  17.591  1.00 93.56 197 A 1 
ATOM   1563 N N   . GLN   A 1 198 ? -3.241  13.410  21.368  1.00 94.69 198 A 1 
ATOM   1564 C CA  . GLN   A 1 198 ? -2.322  13.672  22.479  1.00 93.39 198 A 1 
ATOM   1565 C C   . GLN   A 1 198 ? -3.005  13.550  23.843  1.00 93.84 198 A 1 
ATOM   1566 O O   . GLN   A 1 198 ? -2.472  12.911  24.746  1.00 92.39 198 A 1 
ATOM   1567 C CB  . GLN   A 1 198 ? -1.701  15.067  22.322  1.00 91.47 198 A 1 
ATOM   1568 C CG  . GLN   A 1 198 ? -0.189  14.996  22.099  1.00 81.40 198 A 1 
ATOM   1569 C CD  . GLN   A 1 198 ? 0.467   16.375  22.040  1.00 75.41 198 A 1 
ATOM   1570 O OE1 . GLN   A 1 198 ? -0.162  17.406  22.191  1.00 67.10 198 A 1 
ATOM   1571 N NE2 . GLN   A 1 198 ? 1.758   16.448  21.818  1.00 64.49 198 A 1 
ATOM   1572 N N   . ARG   A 1 199 ? -4.205  14.123  24.003  1.00 94.08 199 A 1 
ATOM   1573 C CA  . ARG   A 1 199 ? -4.981  14.026  25.255  1.00 94.07 199 A 1 
ATOM   1574 C C   . ARG   A 1 199 ? -5.339  12.589  25.619  1.00 94.66 199 A 1 
ATOM   1575 O O   . ARG   A 1 199 ? -5.346  12.258  26.799  1.00 93.09 199 A 1 
ATOM   1576 C CB  . ARG   A 1 199 ? -6.256  14.877  25.156  1.00 92.96 199 A 1 
ATOM   1577 C CG  . ARG   A 1 199 ? -5.977  16.336  25.529  1.00 84.00 199 A 1 
ATOM   1578 C CD  . ARG   A 1 199 ? -7.259  17.173  25.480  1.00 82.22 199 A 1 
ATOM   1579 N NE  . ARG   A 1 199 ? -7.635  17.473  24.089  1.00 73.78 199 A 1 
ATOM   1580 C CZ  . ARG   A 1 199 ? -8.711  18.141  23.695  1.00 68.07 199 A 1 
ATOM   1581 N NH1 . ARG   A 1 199 ? -9.602  18.575  24.544  1.00 60.50 199 A 1 
ATOM   1582 N NH2 . ARG   A 1 199 ? -8.901  18.398  22.432  1.00 60.10 199 A 1 
ATOM   1583 N N   . ASN   A 1 200 ? -5.596  11.751  24.625  1.00 95.09 200 A 1 
ATOM   1584 C CA  . ASN   A 1 200 ? -5.894  10.332  24.823  1.00 94.97 200 A 1 
ATOM   1585 C C   . ASN   A 1 200 ? -4.636  9.445   24.914  1.00 95.20 200 A 1 
ATOM   1586 O O   . ASN   A 1 200 ? -4.748  8.231   25.022  1.00 92.67 200 A 1 
ATOM   1587 C CB  . ASN   A 1 200 ? -6.885  9.887   23.739  1.00 94.44 200 A 1 
ATOM   1588 C CG  . ASN   A 1 200 ? -8.269  10.484  23.955  1.00 91.25 200 A 1 
ATOM   1589 O OD1 . ASN   A 1 200 ? -8.756  10.631  25.057  1.00 78.21 200 A 1 
ATOM   1590 N ND2 . ASN   A 1 200 ? -8.956  10.841  22.899  1.00 76.54 200 A 1 
ATOM   1591 N N   . GLY   A 1 201 ? -3.438  10.036  24.910  1.00 94.63 201 A 1 
ATOM   1592 C CA  . GLY   A 1 201 ? -2.175  9.327   25.129  1.00 94.60 201 A 1 
ATOM   1593 C C   . GLY   A 1 201 ? -1.634  8.570   23.914  1.00 95.49 201 A 1 
ATOM   1594 O O   . GLY   A 1 201 ? -0.741  7.736   24.079  1.00 93.05 201 A 1 
ATOM   1595 N N   . HIS   A 1 202 ? -2.119  8.850   22.710  1.00 95.93 202 A 1 
ATOM   1596 C CA  . HIS   A 1 202 ? -1.564  8.273   21.487  1.00 96.10 202 A 1 
ATOM   1597 C C   . HIS   A 1 202 ? -0.187  8.864   21.165  1.00 95.99 202 A 1 
ATOM   1598 O O   . HIS   A 1 202 ? 0.052   10.060  21.316  1.00 94.63 202 A 1 
ATOM   1599 C CB  . HIS   A 1 202 ? -2.524  8.454   20.313  1.00 96.02 202 A 1 
ATOM   1600 C CG  . HIS   A 1 202 ? -3.811  7.703   20.487  1.00 96.42 202 A 1 
ATOM   1601 N ND1 . HIS   A 1 202 ? -3.964  6.328   20.473  1.00 86.26 202 A 1 
ATOM   1602 C CD2 . HIS   A 1 202 ? -5.048  8.254   20.719  1.00 86.43 202 A 1 
ATOM   1603 C CE1 . HIS   A 1 202 ? -5.263  6.065   20.690  1.00 89.10 202 A 1 
ATOM   1604 N NE2 . HIS   A 1 202 ? -5.948  7.208   20.839  1.00 90.49 202 A 1 
ATOM   1605 N N   . HIS   A 1 203 ? 0.726   8.023   20.677  1.00 95.67 203 A 1 
ATOM   1606 C CA  . HIS   A 1 203 ? 2.076   8.438   20.308  1.00 95.22 203 A 1 
ATOM   1607 C C   . HIS   A 1 203 ? 2.127   8.868   18.836  1.00 95.28 203 A 1 
ATOM   1608 O O   . HIS   A 1 203 ? 2.441   8.072   17.946  1.00 93.56 203 A 1 
ATOM   1609 C CB  . HIS   A 1 203 ? 3.067   7.320   20.655  1.00 93.83 203 A 1 
ATOM   1610 C CG  . HIS   A 1 203 ? 4.524   7.697   20.543  1.00 87.46 203 A 1 
ATOM   1611 N ND1 . HIS   A 1 203 ? 5.575   6.801   20.667  1.00 74.29 203 A 1 
ATOM   1612 C CD2 . HIS   A 1 203 ? 5.086   8.930   20.329  1.00 73.10 203 A 1 
ATOM   1613 C CE1 . HIS   A 1 203 ? 6.721   7.477   20.531  1.00 74.06 203 A 1 
ATOM   1614 N NE2 . HIS   A 1 203 ? 6.466   8.776   20.321  1.00 75.37 203 A 1 
ATOM   1615 N N   . VAL   A 1 204 ? 1.844   10.139  18.587  1.00 95.53 204 A 1 
ATOM   1616 C CA  . VAL   A 1 204 ? 1.967   10.747  17.258  1.00 95.22 204 A 1 
ATOM   1617 C C   . VAL   A 1 204 ? 3.452   10.894  16.915  1.00 94.64 204 A 1 
ATOM   1618 O O   . VAL   A 1 204 ? 4.199   11.539  17.645  1.00 92.94 204 A 1 
ATOM   1619 C CB  . VAL   A 1 204 ? 1.234   12.098  17.188  1.00 94.78 204 A 1 
ATOM   1620 C CG1 . VAL   A 1 204 ? 1.285   12.678  15.776  1.00 92.09 204 A 1 
ATOM   1621 C CG2 . VAL   A 1 204 ? -0.246  11.948  17.580  1.00 91.94 204 A 1 
ATOM   1622 N N   . VAL   A 1 205 ? 3.873   10.277  15.807  1.00 94.09 205 A 1 
ATOM   1623 C CA  . VAL   A 1 205 ? 5.249   10.374  15.285  1.00 92.70 205 A 1 
ATOM   1624 C C   . VAL   A 1 205 ? 5.354   11.354  14.117  1.00 92.24 205 A 1 
ATOM   1625 O O   . VAL   A 1 205 ? 6.422   11.911  13.885  1.00 89.16 205 A 1 
ATOM   1626 C CB  . VAL   A 1 205 ? 5.828   8.998   14.894  1.00 91.08 205 A 1 
ATOM   1627 C CG1 . VAL   A 1 205 ? 6.014   8.115   16.132  1.00 82.60 205 A 1 
ATOM   1628 C CG2 . VAL   A 1 205 ? 4.983   8.223   13.881  1.00 82.68 205 A 1 
ATOM   1629 N N   . TRP   A 1 206 ? 4.252   11.589  13.414  1.00 92.46 206 A 1 
ATOM   1630 C CA  . TRP   A 1 206 ? 4.092   12.673  12.443  1.00 92.60 206 A 1 
ATOM   1631 C C   . TRP   A 1 206 ? 2.711   13.316  12.593  1.00 92.56 206 A 1 
ATOM   1632 O O   . TRP   A 1 206 ? 1.711   12.607  12.566  1.00 90.73 206 A 1 
ATOM   1633 C CB  . TRP   A 1 206 ? 4.282   12.153  11.020  1.00 91.88 206 A 1 
ATOM   1634 C CG  . TRP   A 1 206 ? 4.250   13.251  10.020  1.00 90.60 206 A 1 
ATOM   1635 C CD1 . TRP   A 1 206 ? 3.163   13.668  9.337   1.00 87.14 206 A 1 
ATOM   1636 C CD2 . TRP   A 1 206 ? 5.329   14.192  9.712   1.00 90.09 206 A 1 
ATOM   1637 N NE1 . TRP   A 1 206 ? 3.489   14.806  8.614   1.00 86.01 206 A 1 
ATOM   1638 C CE2 . TRP   A 1 206 ? 4.800   15.175  8.838   1.00 88.64 206 A 1 
ATOM   1639 C CE3 . TRP   A 1 206 ? 6.671   14.316  10.117  1.00 86.75 206 A 1 
ATOM   1640 C CZ2 . TRP   A 1 206 ? 5.572   16.274  8.409   1.00 87.54 206 A 1 
ATOM   1641 C CZ3 . TRP   A 1 206 ? 7.451   15.398  9.673   1.00 84.47 206 A 1 
ATOM   1642 C CH2 . TRP   A 1 206 ? 6.893   16.378  8.838   1.00 85.01 206 A 1 
ATOM   1643 N N   . PRO   A 1 207 ? 2.633   14.669  12.722  1.00 91.83 207 A 1 
ATOM   1644 C CA  . PRO   A 1 207 ? 3.729   15.636  12.857  1.00 91.42 207 A 1 
ATOM   1645 C C   . PRO   A 1 207 ? 4.602   15.373  14.090  1.00 91.46 207 A 1 
ATOM   1646 O O   . PRO   A 1 207 ? 4.106   14.940  15.127  1.00 88.15 207 A 1 
ATOM   1647 C CB  . PRO   A 1 207 ? 3.059   17.010  12.920  1.00 88.81 207 A 1 
ATOM   1648 C CG  . PRO   A 1 207 ? 1.692   16.783  12.292  1.00 85.91 207 A 1 
ATOM   1649 C CD  . PRO   A 1 207 ? 1.365   15.362  12.708  1.00 88.04 207 A 1 
ATOM   1650 N N   . SER   A 1 208 ? 5.907   15.627  13.973  1.00 86.44 208 A 1 
ATOM   1651 C CA  . SER   A 1 208 ? 6.864   15.359  15.059  1.00 83.06 208 A 1 
ATOM   1652 C C   . SER   A 1 208 ? 6.812   16.391  16.188  1.00 82.43 208 A 1 
ATOM   1653 O O   . SER   A 1 208 ? 7.169   16.093  17.323  1.00 77.81 208 A 1 
ATOM   1654 C CB  . SER   A 1 208 ? 8.282   15.289  14.493  1.00 79.27 208 A 1 
ATOM   1655 O OG  . SER   A 1 208 ? 8.573   16.461  13.766  1.00 72.64 208 A 1 
ATOM   1656 N N   . GLU   A 1 209 ? 6.348   17.598  15.866  1.00 80.56 209 A 1 
ATOM   1657 C CA  . GLU   A 1 209 ? 6.003   18.650  16.813  1.00 79.28 209 A 1 
ATOM   1658 C C   . GLU   A 1 209 ? 4.524   18.992  16.659  1.00 79.37 209 A 1 
ATOM   1659 O O   . GLU   A 1 209 ? 3.990   19.030  15.553  1.00 74.06 209 A 1 
ATOM   1660 C CB  . GLU   A 1 209 ? 6.863   19.902  16.604  1.00 73.99 209 A 1 
ATOM   1661 C CG  . GLU   A 1 209 ? 8.328   19.701  17.012  1.00 65.36 209 A 1 
ATOM   1662 C CD  . GLU   A 1 209 ? 9.151   20.997  16.944  1.00 59.85 209 A 1 
ATOM   1663 O OE1 . GLU   A 1 209 ? 10.336  20.947  17.340  1.00 53.21 209 A 1 
ATOM   1664 O OE2 . GLU   A 1 209 ? 8.611   22.050  16.524  1.00 57.37 209 A 1 
ATOM   1665 N N   . GLN   A 1 210 ? 3.872   19.267  17.784  1.00 78.30 210 A 1 
ATOM   1666 C CA  . GLN   A 1 210 ? 2.509   19.777  17.805  1.00 76.65 210 A 1 
ATOM   1667 C C   . GLN   A 1 210 ? 2.514   21.151  18.460  1.00 77.92 210 A 1 
ATOM   1668 O O   . GLN   A 1 210 ? 3.107   21.343  19.523  1.00 71.45 210 A 1 
ATOM   1669 C CB  . GLN   A 1 210 ? 1.567   18.802  18.521  1.00 70.01 210 A 1 
ATOM   1670 C CG  . GLN   A 1 210 ? 1.463   17.463  17.777  1.00 62.76 210 A 1 
ATOM   1671 C CD  . GLN   A 1 210 ? 0.455   16.510  18.410  1.00 56.13 210 A 1 
ATOM   1672 O OE1 . GLN   A 1 210 ? -0.452  16.885  19.127  1.00 51.65 210 A 1 
ATOM   1673 N NE2 . GLN   A 1 210 ? 0.581   15.227  18.164  1.00 49.63 210 A 1 
ATOM   1674 N N   . ARG   A 1 211 ? 1.851   22.096  17.810  1.00 75.58 211 A 1 
ATOM   1675 C CA  . ARG   A 1 211 ? 1.688   23.465  18.301  1.00 74.86 211 A 1 
ATOM   1676 C C   . ARG   A 1 211 ? 0.206   23.781  18.404  1.00 75.38 211 A 1 
ATOM   1677 O O   . ARG   A 1 211 ? -0.569  23.402  17.532  1.00 70.91 211 A 1 
ATOM   1678 C CB  . ARG   A 1 211 ? 2.415   24.453  17.383  1.00 72.36 211 A 1 
ATOM   1679 C CG  . ARG   A 1 211 ? 3.919   24.161  17.302  1.00 71.17 211 A 1 
ATOM   1680 C CD  . ARG   A 1 211 ? 4.618   25.206  16.450  1.00 67.45 211 A 1 
ATOM   1681 N NE  . ARG   A 1 211 ? 5.981   24.779  16.100  1.00 64.37 211 A 1 
ATOM   1682 C CZ  . ARG   A 1 211 ? 6.551   24.894  14.915  1.00 61.40 211 A 1 
ATOM   1683 N NH1 . ARG   A 1 211 ? 6.001   25.560  13.943  1.00 59.21 211 A 1 
ATOM   1684 N NH2 . ARG   A 1 211 ? 7.681   24.315  14.683  1.00 57.92 211 A 1 
ATOM   1685 N N   . ASP   A 1 212 ? -0.157  24.467  19.465  1.00 75.84 212 A 1 
ATOM   1686 C CA  . ASP   A 1 212 ? -1.531  24.906  19.651  1.00 76.78 212 A 1 
ATOM   1687 C C   . ASP   A 1 212 ? -1.805  26.163  18.824  1.00 78.61 212 A 1 
ATOM   1688 O O   . ASP   A 1 212 ? -0.930  27.014  18.630  1.00 74.29 212 A 1 
ATOM   1689 C CB  . ASP   A 1 212 ? -1.823  25.111  21.143  1.00 71.66 212 A 1 
ATOM   1690 C CG  . ASP   A 1 212 ? -1.771  23.802  21.933  1.00 67.90 212 A 1 
ATOM   1691 O OD1 . ASP   A 1 212 ? -2.309  22.791  21.426  1.00 62.51 212 A 1 
ATOM   1692 O OD2 . ASP   A 1 212 ? -1.212  23.820  23.053  1.00 62.10 212 A 1 
ATOM   1693 N N   . LEU   A 1 213 ? -3.034  26.277  18.341  1.00 79.43 213 A 1 
ATOM   1694 C CA  . LEU   A 1 213 ? -3.542  27.508  17.745  1.00 79.63 213 A 1 
ATOM   1695 C C   . LEU   A 1 213 ? -3.687  28.565  18.848  1.00 80.13 213 A 1 
ATOM   1696 O O   . LEU   A 1 213 ? -4.215  28.276  19.922  1.00 74.32 213 A 1 
ATOM   1697 C CB  . LEU   A 1 213 ? -4.879  27.201  17.048  1.00 76.89 213 A 1 
ATOM   1698 C CG  . LEU   A 1 213 ? -5.389  28.354  16.170  1.00 72.92 213 A 1 
ATOM   1699 C CD1 . LEU   A 1 213 ? -4.576  28.486  14.883  1.00 66.47 213 A 1 
ATOM   1700 C CD2 . LEU   A 1 213 ? -6.842  28.099  15.780  1.00 68.98 213 A 1 
ATOM   1701 N N   . LEU   A 1 214 ? -3.218  29.784  18.593  1.00 79.00 214 A 1 
ATOM   1702 C CA  . LEU   A 1 214 ? -3.232  30.896  19.543  1.00 78.97 214 A 1 
ATOM   1703 C C   . LEU   A 1 214 ? -4.501  31.754  19.450  1.00 74.18 214 A 1 
ATOM   1704 O O   . LEU   A 1 214 ? -5.011  31.965  18.337  1.00 65.99 214 A 1 
ATOM   1705 C CB  . LEU   A 1 214 ? -1.977  31.758  19.358  1.00 73.58 214 A 1 
ATOM   1706 C CG  . LEU   A 1 214 ? -0.648  31.045  19.650  1.00 71.49 214 A 1 
ATOM   1707 C CD1 . LEU   A 1 214 ? 0.493   32.023  19.364  1.00 66.82 214 A 1 
ATOM   1708 C CD2 . LEU   A 1 214 ? -0.535  30.572  21.100  1.00 65.67 214 A 1 
ATOM   1709 O OXT . LEU   A 1 214 ? -4.932  32.234  20.531  1.00 63.74 214 A 1 
ATOM   1710 N N   . MET   B 2 1   ? 6.331   6.338   4.232   1.00 78.46 1   B 1 
ATOM   1711 C CA  . MET   B 2 1   ? 7.560   5.520   4.145   1.00 84.03 1   B 1 
ATOM   1712 C C   . MET   B 2 1   ? 8.528   6.195   3.186   1.00 86.66 1   B 1 
ATOM   1713 O O   . MET   B 2 1   ? 8.108   6.638   2.122   1.00 85.13 1   B 1 
ATOM   1714 C CB  . MET   B 2 1   ? 7.204   4.093   3.702   1.00 80.29 1   B 1 
ATOM   1715 C CG  . MET   B 2 1   ? 8.380   3.125   3.811   1.00 75.83 1   B 1 
ATOM   1716 S SD  . MET   B 2 1   ? 7.989   1.440   3.252   1.00 72.07 1   B 1 
ATOM   1717 C CE  . MET   B 2 1   ? 6.895   0.859   4.563   1.00 65.06 1   B 1 
ATOM   1718 N N   . ILE   B 2 2   ? 9.805   6.276   3.562   1.00 89.48 2   B 1 
ATOM   1719 C CA  . ILE   B 2 2   ? 10.863  6.914   2.770   1.00 90.83 2   B 1 
ATOM   1720 C C   . ILE   B 2 2   ? 11.826  5.877   2.179   1.00 92.54 2   B 1 
ATOM   1721 O O   . ILE   B 2 2   ? 11.900  4.735   2.641   1.00 92.12 2   B 1 
ATOM   1722 C CB  . ILE   B 2 2   ? 11.587  8.010   3.583   1.00 89.00 2   B 1 
ATOM   1723 C CG1 . ILE   B 2 2   ? 12.173  7.456   4.900   1.00 83.29 2   B 1 
ATOM   1724 C CG2 . ILE   B 2 2   ? 10.641  9.198   3.828   1.00 79.68 2   B 1 
ATOM   1725 C CD1 . ILE   B 2 2   ? 13.062  8.456   5.643   1.00 77.92 2   B 1 
ATOM   1726 N N   . VAL   B 2 3   ? 12.565  6.278   1.151   1.00 94.16 3   B 1 
ATOM   1727 C CA  . VAL   B 2 3   ? 13.466  5.404   0.378   1.00 95.09 3   B 1 
ATOM   1728 C C   . VAL   B 2 3   ? 14.482  4.663   1.251   1.00 94.88 3   B 1 
ATOM   1729 O O   . VAL   B 2 3   ? 14.689  3.466   1.062   1.00 93.98 3   B 1 
ATOM   1730 C CB  . VAL   B 2 3   ? 14.168  6.233   -0.713  1.00 95.01 3   B 1 
ATOM   1731 C CG1 . VAL   B 2 3   ? 15.382  5.538   -1.337  1.00 91.93 3   B 1 
ATOM   1732 C CG2 . VAL   B 2 3   ? 13.183  6.534   -1.843  1.00 91.75 3   B 1 
ATOM   1733 N N   . GLU   B 2 4   ? 15.089  5.329   2.226   1.00 94.61 4   B 1 
ATOM   1734 C CA  . GLU   B 2 4   ? 16.138  4.728   3.066   1.00 93.83 4   B 1 
ATOM   1735 C C   . GLU   B 2 4   ? 15.659  3.543   3.921   1.00 94.19 4   B 1 
ATOM   1736 O O   . GLU   B 2 4   ? 16.469  2.705   4.310   1.00 92.77 4   B 1 
ATOM   1737 C CB  . GLU   B 2 4   ? 16.802  5.797   3.941   1.00 91.50 4   B 1 
ATOM   1738 C CG  . GLU   B 2 4   ? 15.902  6.330   5.067   1.00 85.82 4   B 1 
ATOM   1739 C CD  . GLU   B 2 4   ? 16.566  7.439   5.883   1.00 86.62 4   B 1 
ATOM   1740 O OE1 . GLU   B 2 4   ? 15.903  7.977   6.791   1.00 79.56 4   B 1 
ATOM   1741 O OE2 . GLU   B 2 4   ? 17.739  7.812   5.626   1.00 82.22 4   B 1 
ATOM   1742 N N   . GLN   B 2 5   ? 14.352  3.437   4.169   1.00 93.32 5   B 1 
ATOM   1743 C CA  . GLN   B 2 5   ? 13.752  2.344   4.939   1.00 92.18 5   B 1 
ATOM   1744 C C   . GLN   B 2 5   ? 13.633  1.042   4.133   1.00 92.77 5   B 1 
ATOM   1745 O O   . GLN   B 2 5   ? 13.529  -0.033  4.717   1.00 91.56 5   B 1 
ATOM   1746 C CB  . GLN   B 2 5   ? 12.362  2.773   5.440   1.00 90.45 5   B 1 
ATOM   1747 C CG  . GLN   B 2 5   ? 12.412  3.933   6.444   1.00 86.79 5   B 1 
ATOM   1748 C CD  . GLN   B 2 5   ? 11.017  4.385   6.880   1.00 83.95 5   B 1 
ATOM   1749 O OE1 . GLN   B 2 5   ? 10.092  4.485   6.096   1.00 76.92 5   B 1 
ATOM   1750 N NE2 . GLN   B 2 5   ? 10.821  4.675   8.144   1.00 74.86 5   B 1 
ATOM   1751 N N   . ILE   B 2 6   ? 13.629  1.118   2.803   1.00 93.70 6   B 1 
ATOM   1752 C CA  . ILE   B 2 6   ? 13.423  -0.046  1.925   1.00 94.25 6   B 1 
ATOM   1753 C C   . ILE   B 2 6   ? 14.543  -0.267  0.900   1.00 95.31 6   B 1 
ATOM   1754 O O   . ILE   B 2 6   ? 14.545  -1.285  0.203   1.00 94.65 6   B 1 
ATOM   1755 C CB  . ILE   B 2 6   ? 12.045  0.016   1.232   1.00 93.21 6   B 1 
ATOM   1756 C CG1 . ILE   B 2 6   ? 11.937  1.184   0.225   1.00 88.90 6   B 1 
ATOM   1757 C CG2 . ILE   B 2 6   ? 10.914  0.079   2.274   1.00 86.38 6   B 1 
ATOM   1758 C CD1 . ILE   B 2 6   ? 10.761  1.019   -0.740  1.00 85.34 6   B 1 
ATOM   1759 N N   . MET   B 2 7   ? 15.491  0.657   0.794   1.00 96.10 7   B 1 
ATOM   1760 C CA  . MET   B 2 7   ? 16.596  0.558   -0.153  1.00 96.56 7   B 1 
ATOM   1761 C C   . MET   B 2 7   ? 17.558  -0.577  0.216   1.00 96.62 7   B 1 
ATOM   1762 O O   . MET   B 2 7   ? 17.801  -0.888  1.384   1.00 95.59 7   B 1 
ATOM   1763 C CB  . MET   B 2 7   ? 17.331  1.900   -0.286  1.00 95.69 7   B 1 
ATOM   1764 C CG  . MET   B 2 7   ? 18.192  2.268   0.933   1.00 94.70 7   B 1 
ATOM   1765 S SD  . MET   B 2 7   ? 19.056  3.854   0.747   1.00 94.43 7   B 1 
ATOM   1766 C CE  . MET   B 2 7   ? 19.975  3.898   2.289   1.00 89.53 7   B 1 
ATOM   1767 N N   . LYS   B 2 8   ? 18.190  -1.151  -0.801  1.00 96.82 8   B 1 
ATOM   1768 C CA  . LYS   B 2 8   ? 19.298  -2.079  -0.598  1.00 96.85 8   B 1 
ATOM   1769 C C   . LYS   B 2 8   ? 20.598  -1.289  -0.431  1.00 97.16 8   B 1 
ATOM   1770 O O   . LYS   B 2 8   ? 20.966  -0.523  -1.316  1.00 96.45 8   B 1 
ATOM   1771 C CB  . LYS   B 2 8   ? 19.338  -3.086  -1.752  1.00 96.02 8   B 1 
ATOM   1772 C CG  . LYS   B 2 8   ? 20.245  -4.271  -1.404  1.00 89.43 8   B 1 
ATOM   1773 C CD  . LYS   B 2 8   ? 20.164  -5.348  -2.483  1.00 83.21 8   B 1 
ATOM   1774 C CE  . LYS   B 2 8   ? 21.017  -6.553  -2.064  1.00 76.07 8   B 1 
ATOM   1775 N NZ  . LYS   B 2 8   ? 20.970  -7.636  -3.068  1.00 66.62 8   B 1 
ATOM   1776 N N   . ARG   B 2 9   ? 21.301  -1.495  0.681   1.00 96.84 9   B 1 
ATOM   1777 C CA  . ARG   B 2 9   ? 22.534  -0.751  1.016   1.00 96.51 9   B 1 
ATOM   1778 C C   . ARG   B 2 9   ? 23.788  -1.341  0.372   1.00 96.37 9   B 1 
ATOM   1779 O O   . ARG   B 2 9   ? 24.651  -0.595  -0.078  1.00 91.99 9   B 1 
ATOM   1780 C CB  . ARG   B 2 9   ? 22.683  -0.654  2.542   1.00 95.11 9   B 1 
ATOM   1781 C CG  . ARG   B 2 9   ? 21.552  0.171   3.181   1.00 91.73 9   B 1 
ATOM   1782 C CD  . ARG   B 2 9   ? 21.737  0.301   4.700   1.00 89.00 9   B 1 
ATOM   1783 N NE  . ARG   B 2 9   ? 20.634  1.054   5.319   1.00 84.71 9   B 1 
ATOM   1784 C CZ  . ARG   B 2 9   ? 20.603  2.348   5.628   1.00 80.28 9   B 1 
ATOM   1785 N NH1 . ARG   B 2 9   ? 21.621  3.137   5.433   1.00 69.11 9   B 1 
ATOM   1786 N NH2 . ARG   B 2 9   ? 19.528  2.869   6.147   1.00 74.85 9   B 1 
ATOM   1787 N N   . ASP   B 2 10  ? 23.864  -2.656  0.266   1.00 96.53 10  B 1 
ATOM   1788 C CA  . ASP   B 2 10  ? 24.987  -3.348  -0.374  1.00 96.29 10  B 1 
ATOM   1789 C C   . ASP   B 2 10  ? 24.832  -3.321  -1.898  1.00 96.97 10  B 1 
ATOM   1790 O O   . ASP   B 2 10  ? 24.217  -4.203  -2.509  1.00 95.01 10  B 1 
ATOM   1791 C CB  . ASP   B 2 10  ? 25.112  -4.780  0.164   1.00 94.45 10  B 1 
ATOM   1792 C CG  . ASP   B 2 10  ? 25.440  -4.814  1.654   1.00 84.29 10  B 1 
ATOM   1793 O OD1 . ASP   B 2 10  ? 26.219  -3.942  2.093   1.00 74.69 10  B 1 
ATOM   1794 O OD2 . ASP   B 2 10  ? 24.886  -5.710  2.328   1.00 74.21 10  B 1 
ATOM   1795 N N   . VAL   B 2 11  ? 25.383  -2.276  -2.514  1.00 97.01 11  B 1 
ATOM   1796 C CA  . VAL   B 2 11  ? 25.276  -2.035  -3.954  1.00 97.53 11  B 1 
ATOM   1797 C C   . VAL   B 2 11  ? 26.474  -2.621  -4.689  1.00 97.63 11  B 1 
ATOM   1798 O O   . VAL   B 2 11  ? 27.618  -2.239  -4.447  1.00 96.65 11  B 1 
ATOM   1799 C CB  . VAL   B 2 11  ? 25.113  -0.540  -4.279  1.00 97.11 11  B 1 
ATOM   1800 C CG1 . VAL   B 2 11  ? 24.757  -0.354  -5.758  1.00 94.08 11  B 1 
ATOM   1801 C CG2 . VAL   B 2 11  ? 23.996  0.108   -3.455  1.00 94.50 11  B 1 
ATOM   1802 N N   . ILE   B 2 12  ? 26.202  -3.503  -5.644  1.00 97.38 12  B 1 
ATOM   1803 C CA  . ILE   B 2 12  ? 27.193  -3.972  -6.614  1.00 97.40 12  B 1 
ATOM   1804 C C   . ILE   B 2 12  ? 27.370  -2.885  -7.677  1.00 97.58 12  B 1 
ATOM   1805 O O   . ILE   B 2 12  ? 26.398  -2.449  -8.298  1.00 96.87 12  B 1 
ATOM   1806 C CB  . ILE   B 2 12  ? 26.773  -5.320  -7.232  1.00 97.21 12  B 1 
ATOM   1807 C CG1 . ILE   B 2 12  ? 26.405  -6.395  -6.180  1.00 95.11 12  B 1 
ATOM   1808 C CG2 . ILE   B 2 12  ? 27.868  -5.849  -8.173  1.00 95.34 12  B 1 
ATOM   1809 C CD1 . ILE   B 2 12  ? 27.498  -6.710  -5.152  1.00 85.84 12  B 1 
ATOM   1810 N N   . THR   B 2 13  ? 28.611  -2.460  -7.887  1.00 97.27 13  B 1 
ATOM   1811 C CA  . THR   B 2 13  ? 28.970  -1.366  -8.796  1.00 97.25 13  B 1 
ATOM   1812 C C   . THR   B 2 13  ? 29.996  -1.798  -9.839  1.00 97.26 13  B 1 
ATOM   1813 O O   . THR   B 2 13  ? 30.582  -2.886  -9.766  1.00 96.17 13  B 1 
ATOM   1814 C CB  . THR   B 2 13  ? 29.471  -0.137  -8.015  1.00 96.40 13  B 1 
ATOM   1815 O OG1 . THR   B 2 13  ? 30.596  -0.472  -7.236  1.00 92.09 13  B 1 
ATOM   1816 C CG2 . THR   B 2 13  ? 28.408  0.438   -7.079  1.00 91.85 13  B 1 
ATOM   1817 N N   . LEU   B 2 14  ? 30.189  -0.935  -10.823 1.00 97.02 14  B 1 
ATOM   1818 C CA  . LEU   B 2 14  ? 31.251  -1.009  -11.821 1.00 96.89 14  B 1 
ATOM   1819 C C   . LEU   B 2 14  ? 32.076  0.278   -11.784 1.00 97.03 14  B 1 
ATOM   1820 O O   . LEU   B 2 14  ? 31.593  1.327   -11.362 1.00 95.76 14  B 1 
ATOM   1821 C CB  . LEU   B 2 14  ? 30.640  -1.207  -13.215 1.00 96.04 14  B 1 
ATOM   1822 C CG  . LEU   B 2 14  ? 29.943  -2.557  -13.433 1.00 94.83 14  B 1 
ATOM   1823 C CD1 . LEU   B 2 14  ? 29.175  -2.523  -14.746 1.00 91.39 14  B 1 
ATOM   1824 C CD2 . LEU   B 2 14  ? 30.944  -3.711  -13.496 1.00 91.39 14  B 1 
ATOM   1825 N N   . THR   B 2 15  ? 33.295  0.202   -12.297 1.00 96.49 15  B 1 
ATOM   1826 C CA  . THR   B 2 15  ? 34.097  1.376   -12.655 1.00 95.94 15  B 1 
ATOM   1827 C C   . THR   B 2 15  ? 33.977  1.643   -14.156 1.00 96.00 15  B 1 
ATOM   1828 O O   . THR   B 2 15  ? 33.618  0.759   -14.934 1.00 94.40 15  B 1 
ATOM   1829 C CB  . THR   B 2 15  ? 35.567  1.201   -12.254 1.00 94.85 15  B 1 
ATOM   1830 O OG1 . THR   B 2 15  ? 36.170  0.205   -13.033 1.00 86.11 15  B 1 
ATOM   1831 C CG2 . THR   B 2 15  ? 35.739  0.838   -10.779 1.00 83.87 15  B 1 
ATOM   1832 N N   . LYS   B 2 16  ? 34.298  2.862   -14.598 1.00 95.66 16  B 1 
ATOM   1833 C CA  . LYS   B 2 16  ? 34.285  3.212   -16.031 1.00 95.28 16  B 1 
ATOM   1834 C C   . LYS   B 2 16  ? 35.255  2.382   -16.879 1.00 95.27 16  B 1 
ATOM   1835 O O   . LYS   B 2 16  ? 35.064  2.256   -18.081 1.00 92.57 16  B 1 
ATOM   1836 C CB  . LYS   B 2 16  ? 34.554  4.717   -16.191 1.00 93.22 16  B 1 
ATOM   1837 C CG  . LYS   B 2 16  ? 35.987  5.121   -15.799 1.00 86.92 16  B 1 
ATOM   1838 C CD  . LYS   B 2 16  ? 36.186  6.633   -15.918 1.00 85.19 16  B 1 
ATOM   1839 C CE  . LYS   B 2 16  ? 37.628  6.979   -15.529 1.00 74.86 16  B 1 
ATOM   1840 N NZ  . LYS   B 2 16  ? 37.851  8.441   -15.506 1.00 69.07 16  B 1 
ATOM   1841 N N   . THR   B 2 17  ? 36.300  1.846   -16.250 1.00 95.22 17  B 1 
ATOM   1842 C CA  . THR   B 2 17  ? 37.358  1.049   -16.887 1.00 94.69 17  B 1 
ATOM   1843 C C   . THR   B 2 17  ? 37.097  -0.455  -16.853 1.00 95.00 17  B 1 
ATOM   1844 O O   . THR   B 2 17  ? 37.819  -1.196  -17.517 1.00 92.47 17  B 1 
ATOM   1845 C CB  . THR   B 2 17  ? 38.721  1.341   -16.242 1.00 93.34 17  B 1 
ATOM   1846 O OG1 . THR   B 2 17  ? 38.641  1.251   -14.835 1.00 86.66 17  B 1 
ATOM   1847 C CG2 . THR   B 2 17  ? 39.206  2.752   -16.568 1.00 83.77 17  B 1 
ATOM   1848 N N   . ASP   B 2 18  ? 36.098  -0.917  -16.108 1.00 95.28 18  B 1 
ATOM   1849 C CA  . ASP   B 2 18  ? 35.700  -2.322  -16.133 1.00 95.18 18  B 1 
ATOM   1850 C C   . ASP   B 2 18  ? 35.273  -2.734  -17.548 1.00 95.27 18  B 1 
ATOM   1851 O O   . ASP   B 2 18  ? 34.754  -1.935  -18.336 1.00 93.56 18  B 1 
ATOM   1852 C CB  . ASP   B 2 18  ? 34.562  -2.601  -15.135 1.00 94.74 18  B 1 
ATOM   1853 C CG  . ASP   B 2 18  ? 35.004  -2.697  -13.671 1.00 94.11 18  B 1 
ATOM   1854 O OD1 . ASP   B 2 18  ? 36.132  -3.169  -13.417 1.00 88.29 18  B 1 
ATOM   1855 O OD2 . ASP   B 2 18  ? 34.168  -2.378  -12.794 1.00 88.88 18  B 1 
ATOM   1856 N N   . THR   B 2 19  ? 35.476  -4.002  -17.875 1.00 94.81 19  B 1 
ATOM   1857 C CA  . THR   B 2 19  ? 35.054  -4.551  -19.167 1.00 94.76 19  B 1 
ATOM   1858 C C   . THR   B 2 19  ? 33.565  -4.903  -19.161 1.00 95.14 19  B 1 
ATOM   1859 O O   . THR   B 2 19  ? 32.959  -5.171  -18.121 1.00 94.14 19  B 1 
ATOM   1860 C CB  . THR   B 2 19  ? 35.894  -5.771  -19.571 1.00 93.46 19  B 1 
ATOM   1861 O OG1 . THR   B 2 19  ? 35.700  -6.831  -18.668 1.00 86.63 19  B 1 
ATOM   1862 C CG2 . THR   B 2 19  ? 37.388  -5.461  -19.640 1.00 85.93 19  B 1 
ATOM   1863 N N   . LEU   B 2 20  ? 32.967  -4.980  -20.343 1.00 94.07 20  B 1 
ATOM   1864 C CA  . LEU   B 2 20  ? 31.599  -5.485  -20.489 1.00 94.20 20  B 1 
ATOM   1865 C C   . LEU   B 2 20  ? 31.478  -6.955  -20.067 1.00 94.48 20  B 1 
ATOM   1866 O O   . LEU   B 2 20  ? 30.421  -7.366  -19.595 1.00 93.33 20  B 1 
ATOM   1867 C CB  . LEU   B 2 20  ? 31.119  -5.283  -21.934 1.00 93.37 20  B 1 
ATOM   1868 C CG  . LEU   B 2 20  ? 31.019  -3.810  -22.380 1.00 91.49 20  B 1 
ATOM   1869 C CD1 . LEU   B 2 20  ? 30.449  -3.742  -23.790 1.00 86.82 20  B 1 
ATOM   1870 C CD2 . LEU   B 2 20  ? 30.128  -2.970  -21.466 1.00 86.37 20  B 1 
ATOM   1871 N N   . GLU   B 2 21  ? 32.557  -7.728  -20.158 1.00 93.78 21  B 1 
ATOM   1872 C CA  . GLU   B 2 21  ? 32.617  -9.087  -19.608 1.00 93.62 21  B 1 
ATOM   1873 C C   . GLU   B 2 21  ? 32.424  -9.075  -18.090 1.00 94.09 21  B 1 
ATOM   1874 O O   . GLU   B 2 21  ? 31.556  -9.781  -17.575 1.00 93.40 21  B 1 
ATOM   1875 C CB  . GLU   B 2 21  ? 33.947  -9.737  -20.003 1.00 92.65 21  B 1 
ATOM   1876 C CG  . GLU   B 2 21  ? 34.027  -11.207 -19.555 1.00 87.74 21  B 1 
ATOM   1877 C CD  . GLU   B 2 21  ? 35.229  -11.933 -20.169 1.00 83.96 21  B 1 
ATOM   1878 O OE1 . GLU   B 2 21  ? 35.101  -13.158 -20.392 1.00 75.48 21  B 1 
ATOM   1879 O OE2 . GLU   B 2 21  ? 36.252  -11.269 -20.453 1.00 77.21 21  B 1 
ATOM   1880 N N   . THR   B 2 22  ? 33.139  -8.199  -17.379 1.00 94.97 22  B 1 
ATOM   1881 C CA  . THR   B 2 22  ? 32.970  -8.011  -15.931 1.00 95.13 22  B 1 
ATOM   1882 C C   . THR   B 2 22  ? 31.532  -7.610  -15.585 1.00 95.69 22  B 1 
ATOM   1883 O O   . THR   B 2 22  ? 30.959  -8.130  -14.626 1.00 94.89 22  B 1 
ATOM   1884 C CB  . THR   B 2 22  ? 33.938  -6.941  -15.403 1.00 94.85 22  B 1 
ATOM   1885 O OG1 . THR   B 2 22  ? 35.262  -7.285  -15.728 1.00 88.76 22  B 1 
ATOM   1886 C CG2 . THR   B 2 22  ? 33.890  -6.789  -13.883 1.00 87.04 22  B 1 
ATOM   1887 N N   . ALA   B 2 23  ? 30.920  -6.738  -16.382 1.00 95.89 23  B 1 
ATOM   1888 C CA  . ALA   B 2 23  ? 29.526  -6.344  -16.195 1.00 95.92 23  B 1 
ATOM   1889 C C   . ALA   B 2 23  ? 28.563  -7.535  -16.351 1.00 96.12 23  B 1 
ATOM   1890 O O   . ALA   B 2 23  ? 27.713  -7.753  -15.491 1.00 95.38 23  B 1 
ATOM   1891 C CB  . ALA   B 2 23  ? 29.192  -5.209  -17.167 1.00 95.64 23  B 1 
ATOM   1892 N N   . ILE   B 2 24  ? 28.721  -8.343  -17.403 1.00 95.36 24  B 1 
ATOM   1893 C CA  . ILE   B 2 24  ? 27.906  -9.547  -17.631 1.00 94.38 24  B 1 
ATOM   1894 C C   . ILE   B 2 24  ? 28.070  -10.543 -16.480 1.00 94.88 24  B 1 
ATOM   1895 O O   . ILE   B 2 24  ? 27.073  -11.063 -15.981 1.00 94.08 24  B 1 
ATOM   1896 C CB  . ILE   B 2 24  ? 28.261  -10.204 -18.984 1.00 92.67 24  B 1 
ATOM   1897 C CG1 . ILE   B 2 24  ? 27.777  -9.316  -20.147 1.00 87.42 24  B 1 
ATOM   1898 C CG2 . ILE   B 2 24  ? 27.638  -11.610 -19.119 1.00 86.52 24  B 1 
ATOM   1899 C CD1 . ILE   B 2 24  ? 28.336  -9.724  -21.514 1.00 79.02 24  B 1 
ATOM   1900 N N   . CYS   B 2 25  ? 29.309  -10.789 -16.044 1.00 95.47 25  B 1 
ATOM   1901 C CA  . CYS   B 2 25  ? 29.596  -11.689 -14.930 1.00 95.54 25  B 1 
ATOM   1902 C C   . CYS   B 2 25  ? 28.892  -11.231 -13.650 1.00 95.89 25  B 1 
ATOM   1903 O O   . CYS   B 2 25  ? 28.129  -12.008 -13.083 1.00 94.93 25  B 1 
ATOM   1904 C CB  . CYS   B 2 25  ? 31.113  -11.818 -14.739 1.00 94.96 25  B 1 
ATOM   1905 S SG  . CYS   B 2 25  ? 31.803  -12.821 -16.087 1.00 84.06 25  B 1 
ATOM   1906 N N   . LYS   B 2 26  ? 29.034  -9.966  -13.254 1.00 96.21 26  B 1 
ATOM   1907 C CA  . LYS   B 2 26  ? 28.367  -9.408  -12.065 1.00 96.44 26  B 1 
ATOM   1908 C C   . LYS   B 2 26  ? 26.839  -9.494  -12.157 1.00 96.48 26  B 1 
ATOM   1909 O O   . LYS   B 2 26  ? 26.192  -9.889  -11.194 1.00 95.28 26  B 1 
ATOM   1910 C CB  . LYS   B 2 26  ? 28.816  -7.958  -11.824 1.00 96.26 26  B 1 
ATOM   1911 C CG  . LYS   B 2 26  ? 30.241  -7.854  -11.247 1.00 94.95 26  B 1 
ATOM   1912 C CD  . LYS   B 2 26  ? 30.610  -6.388  -10.970 1.00 93.94 26  B 1 
ATOM   1913 C CE  . LYS   B 2 26  ? 32.010  -6.268  -10.349 1.00 91.57 26  B 1 
ATOM   1914 N NZ  . LYS   B 2 26  ? 32.398  -4.855  -10.090 1.00 88.07 26  B 1 
ATOM   1915 N N   . LEU   B 2 27  ? 26.251  -9.162  -13.304 1.00 96.45 27  B 1 
ATOM   1916 C CA  . LEU   B 2 27  ? 24.798  -9.261  -13.504 1.00 95.96 27  B 1 
ATOM   1917 C C   . LEU   B 2 27  ? 24.290  -10.692 -13.285 1.00 95.69 27  B 1 
ATOM   1918 O O   . LEU   B 2 27  ? 23.247  -10.892 -12.666 1.00 94.42 27  B 1 
ATOM   1919 C CB  . LEU   B 2 27  ? 24.426  -8.783  -14.918 1.00 95.61 27  B 1 
ATOM   1920 C CG  . LEU   B 2 27  ? 24.497  -7.261  -15.140 1.00 94.63 27  B 1 
ATOM   1921 C CD1 . LEU   B 2 27  ? 24.245  -6.947  -16.617 1.00 91.60 27  B 1 
ATOM   1922 C CD2 . LEU   B 2 27  ? 23.461  -6.502  -14.318 1.00 91.29 27  B 1 
ATOM   1923 N N   . LYS   B 2 28  ? 25.033  -11.683 -13.778 1.00 95.72 28  B 1 
ATOM   1924 C CA  . LYS   B 2 28  ? 24.659  -13.096 -13.715 1.00 94.91 28  B 1 
ATOM   1925 C C   . LYS   B 2 28  ? 24.919  -13.713 -12.342 1.00 95.00 28  B 1 
ATOM   1926 O O   . LYS   B 2 28  ? 24.076  -14.445 -11.842 1.00 93.39 28  B 1 
ATOM   1927 C CB  . LYS   B 2 28  ? 25.405  -13.835 -14.836 1.00 93.76 28  B 1 
ATOM   1928 C CG  . LYS   B 2 28  ? 24.769  -15.192 -15.157 1.00 80.95 28  B 1 
ATOM   1929 C CD  . LYS   B 2 28  ? 25.538  -15.861 -16.299 1.00 76.26 28  B 1 
ATOM   1930 C CE  . LYS   B 2 28  ? 24.857  -17.173 -16.704 1.00 64.37 28  B 1 
ATOM   1931 N NZ  . LYS   B 2 28  ? 25.637  -17.887 -17.740 1.00 56.43 28  B 1 
ATOM   1932 N N   . GLU   B 2 29  ? 26.070  -13.406 -11.739 1.00 95.88 29  B 1 
ATOM   1933 C CA  . GLU   B 2 29  ? 26.492  -13.920 -10.429 1.00 95.93 29  B 1 
ATOM   1934 C C   . GLU   B 2 29  ? 25.553  -13.457 -9.309  1.00 95.69 29  B 1 
ATOM   1935 O O   . GLU   B 2 29  ? 25.099  -14.261 -8.503  1.00 93.79 29  B 1 
ATOM   1936 C CB  . GLU   B 2 29  ? 27.931  -13.444 -10.179 1.00 95.54 29  B 1 
ATOM   1937 C CG  . GLU   B 2 29  ? 28.532  -13.950 -8.855  1.00 87.70 29  B 1 
ATOM   1938 C CD  . GLU   B 2 29  ? 29.970  -13.448 -8.628  1.00 82.73 29  B 1 
ATOM   1939 O OE1 . GLU   B 2 29  ? 30.556  -13.844 -7.598  1.00 75.08 29  B 1 
ATOM   1940 O OE2 . GLU   B 2 29  ? 30.481  -12.666 -9.464  1.00 77.26 29  B 1 
ATOM   1941 N N   . PHE   B 2 30  ? 25.204  -12.179 -9.297  1.00 96.39 30  B 1 
ATOM   1942 C CA  . PHE   B 2 30  ? 24.360  -11.588 -8.256  1.00 95.86 30  B 1 
ATOM   1943 C C   . PHE   B 2 30  ? 22.860  -11.599 -8.584  1.00 95.47 30  B 1 
ATOM   1944 O O   . PHE   B 2 30  ? 22.064  -11.072 -7.805  1.00 93.25 30  B 1 
ATOM   1945 C CB  . PHE   B 2 30  ? 24.875  -10.185 -7.933  1.00 95.76 30  B 1 
ATOM   1946 C CG  . PHE   B 2 30  ? 26.275  -10.171 -7.357  1.00 95.68 30  B 1 
ATOM   1947 C CD1 . PHE   B 2 30  ? 26.497  -10.593 -6.032  1.00 91.29 30  B 1 
ATOM   1948 C CD2 . PHE   B 2 30  ? 27.367  -9.762  -8.141  1.00 91.50 30  B 1 
ATOM   1949 C CE1 . PHE   B 2 30  ? 27.797  -10.608 -5.501  1.00 90.43 30  B 1 
ATOM   1950 C CE2 . PHE   B 2 30  ? 28.671  -9.779  -7.616  1.00 90.27 30  B 1 
ATOM   1951 C CZ  . PHE   B 2 30  ? 28.887  -10.205 -6.295  1.00 92.45 30  B 1 
ATOM   1952 N N   . HIS   B 2 31  ? 22.448  -12.174 -9.715  1.00 94.22 31  B 1 
ATOM   1953 C CA  . HIS   B 2 31  ? 21.055  -12.181 -10.181 1.00 93.15 31  B 1 
ATOM   1954 C C   . HIS   B 2 31  ? 20.401  -10.787 -10.206 1.00 93.60 31  B 1 
ATOM   1955 O O   . HIS   B 2 31  ? 19.231  -10.600 -9.862  1.00 91.35 31  B 1 
ATOM   1956 C CB  . HIS   B 2 31  ? 20.241  -13.234 -9.417  1.00 91.54 31  B 1 
ATOM   1957 C CG  . HIS   B 2 31  ? 20.683  -14.646 -9.687  1.00 86.68 31  B 1 
ATOM   1958 N ND1 . HIS   B 2 31  ? 20.765  -15.251 -10.929 1.00 75.55 31  B 1 
ATOM   1959 C CD2 . HIS   B 2 31  ? 21.056  -15.588 -8.761  1.00 74.48 31  B 1 
ATOM   1960 C CE1 . HIS   B 2 31  ? 21.169  -16.518 -10.750 1.00 75.01 31  B 1 
ATOM   1961 N NE2 . HIS   B 2 31  ? 21.349  -16.762 -9.444  1.00 75.29 31  B 1 
ATOM   1962 N N   . ILE   B 2 32  ? 21.160  -9.792  -10.655 1.00 95.73 32  B 1 
ATOM   1963 C CA  . ILE   B 2 32  ? 20.725  -8.397  -10.789 1.00 96.03 32  B 1 
ATOM   1964 C C   . ILE   B 2 32  ? 20.648  -7.985  -12.264 1.00 96.27 32  B 1 
ATOM   1965 O O   . ILE   B 2 32  ? 21.189  -8.645  -13.151 1.00 95.46 32  B 1 
ATOM   1966 C CB  . ILE   B 2 32  ? 21.617  -7.447  -9.958  1.00 95.73 32  B 1 
ATOM   1967 C CG1 . ILE   B 2 32  ? 23.095  -7.504  -10.404 1.00 93.36 32  B 1 
ATOM   1968 C CG2 . ILE   B 2 32  ? 21.436  -7.740  -8.462  1.00 91.60 32  B 1 
ATOM   1969 C CD1 . ILE   B 2 32  ? 24.029  -6.539  -9.661  1.00 91.64 32  B 1 
ATOM   1970 N N   . ARG   B 2 33  ? 19.970  -6.867  -12.537 1.00 95.82 33  B 1 
ATOM   1971 C CA  . ARG   B 2 33  ? 19.802  -6.320  -13.899 1.00 95.88 33  B 1 
ATOM   1972 C C   . ARG   B 2 33  ? 20.272  -4.875  -14.041 1.00 96.56 33  B 1 
ATOM   1973 O O   . ARG   B 2 33  ? 20.122  -4.303  -15.117 1.00 95.07 33  B 1 
ATOM   1974 C CB  . ARG   B 2 33  ? 18.347  -6.485  -14.347 1.00 94.05 33  B 1 
ATOM   1975 C CG  . ARG   B 2 33  ? 17.939  -7.970  -14.438 1.00 91.17 33  B 1 
ATOM   1976 C CD  . ARG   B 2 33  ? 16.526  -8.121  -14.991 1.00 87.26 33  B 1 
ATOM   1977 N NE  . ARG   B 2 33  ? 15.521  -7.589  -14.052 1.00 79.96 33  B 1 
ATOM   1978 C CZ  . ARG   B 2 33  ? 14.208  -7.669  -14.193 1.00 75.63 33  B 1 
ATOM   1979 N NH1 . ARG   B 2 33  ? 13.661  -8.214  -15.246 1.00 67.57 33  B 1 
ATOM   1980 N NH2 . ARG   B 2 33  ? 13.421  -7.211  -13.259 1.00 67.29 33  B 1 
ATOM   1981 N N   . HIS   B 2 34  ? 20.811  -4.306  -12.977 1.00 97.09 34  B 1 
ATOM   1982 C CA  . HIS   B 2 34  ? 21.239  -2.909  -12.936 1.00 97.47 34  B 1 
ATOM   1983 C C   . HIS   B 2 34  ? 22.580  -2.805  -12.208 1.00 97.83 34  B 1 
ATOM   1984 O O   . HIS   B 2 34  ? 22.739  -3.396  -11.141 1.00 97.08 34  B 1 
ATOM   1985 C CB  . HIS   B 2 34  ? 20.171  -2.057  -12.229 1.00 96.85 34  B 1 
ATOM   1986 C CG  . HIS   B 2 34  ? 18.773  -2.240  -12.762 1.00 96.40 34  B 1 
ATOM   1987 N ND1 . HIS   B 2 34  ? 17.830  -3.121  -12.265 1.00 88.79 34  B 1 
ATOM   1988 C CD2 . HIS   B 2 34  ? 18.194  -1.612  -13.841 1.00 88.59 34  B 1 
ATOM   1989 C CE1 . HIS   B 2 34  ? 16.721  -3.015  -13.019 1.00 89.35 34  B 1 
ATOM   1990 N NE2 . HIS   B 2 34  ? 16.901  -2.109  -13.991 1.00 91.16 34  B 1 
ATOM   1991 N N   . LEU   B 2 35  ? 23.514  -2.054  -12.775 1.00 97.68 35  B 1 
ATOM   1992 C CA  . LEU   B 2 35  ? 24.825  -1.780  -12.191 1.00 97.84 35  B 1 
ATOM   1993 C C   . LEU   B 2 35  ? 25.127  -0.283  -12.300 1.00 97.89 35  B 1 
ATOM   1994 O O   . LEU   B 2 35  ? 25.385  0.199   -13.409 1.00 97.14 35  B 1 
ATOM   1995 C CB  . LEU   B 2 35  ? 25.906  -2.619  -12.899 1.00 97.50 35  B 1 
ATOM   1996 C CG  . LEU   B 2 35  ? 25.861  -4.127  -12.586 1.00 96.71 35  B 1 
ATOM   1997 C CD1 . LEU   B 2 35  ? 26.765  -4.888  -13.546 1.00 94.43 35  B 1 
ATOM   1998 C CD2 . LEU   B 2 35  ? 26.335  -4.422  -11.158 1.00 94.03 35  B 1 
ATOM   1999 N N   . PRO   B 2 36  ? 25.109  0.462   -11.189 1.00 98.09 36  B 1 
ATOM   2000 C CA  . PRO   B 2 36  ? 25.646  1.815   -11.170 1.00 98.00 36  B 1 
ATOM   2001 C C   . PRO   B 2 36  ? 27.144  1.795   -11.495 1.00 98.04 36  B 1 
ATOM   2002 O O   . PRO   B 2 36  ? 27.886  0.942   -10.996 1.00 97.40 36  B 1 
ATOM   2003 C CB  . PRO   B 2 36  ? 25.376  2.368   -9.766  1.00 97.37 36  B 1 
ATOM   2004 C CG  . PRO   B 2 36  ? 24.297  1.444   -9.202  1.00 95.39 36  B 1 
ATOM   2005 C CD  . PRO   B 2 36  ? 24.581  0.112   -9.886  1.00 97.50 36  B 1 
ATOM   2006 N N   . VAL   B 2 37  ? 27.574  2.739   -12.314 1.00 97.77 37  B 1 
ATOM   2007 C CA  . VAL   B 2 37  ? 28.993  3.003   -12.563 1.00 97.73 37  B 1 
ATOM   2008 C C   . VAL   B 2 37  ? 29.411  4.141   -11.649 1.00 97.65 37  B 1 
ATOM   2009 O O   . VAL   B 2 37  ? 28.774  5.195   -11.656 1.00 96.66 37  B 1 
ATOM   2010 C CB  . VAL   B 2 37  ? 29.273  3.333   -14.037 1.00 97.31 37  B 1 
ATOM   2011 C CG1 . VAL   B 2 37  ? 30.778  3.404   -14.294 1.00 95.06 37  B 1 
ATOM   2012 C CG2 . VAL   B 2 37  ? 28.675  2.277   -14.980 1.00 94.68 37  B 1 
ATOM   2013 N N   . VAL   B 2 38  ? 30.452  3.919   -10.869 1.00 97.32 38  B 1 
ATOM   2014 C CA  . VAL   B 2 38  ? 30.949  4.883   -9.883  1.00 97.22 38  B 1 
ATOM   2015 C C   . VAL   B 2 38  ? 32.409  5.233   -10.144 1.00 97.04 38  B 1 
ATOM   2016 O O   . VAL   B 2 38  ? 33.154  4.455   -10.750 1.00 95.52 38  B 1 
ATOM   2017 C CB  . VAL   B 2 38  ? 30.732  4.403   -8.433  1.00 96.08 38  B 1 
ATOM   2018 C CG1 . VAL   B 2 38  ? 29.243  4.227   -8.126  1.00 90.43 38  B 1 
ATOM   2019 C CG2 . VAL   B 2 38  ? 31.460  3.093   -8.116  1.00 89.92 38  B 1 
ATOM   2020 N N   . ASP   B 2 39  ? 32.802  6.415   -9.688  1.00 96.20 39  B 1 
ATOM   2021 C CA  . ASP   B 2 39  ? 34.203  6.814   -9.609  1.00 95.42 39  B 1 
ATOM   2022 C C   . ASP   B 2 39  ? 34.844  6.383   -8.276  1.00 95.32 39  B 1 
ATOM   2023 O O   . ASP   B 2 39  ? 34.253  5.652   -7.468  1.00 92.05 39  B 1 
ATOM   2024 C CB  . ASP   B 2 39  ? 34.328  8.320   -9.903  1.00 93.02 39  B 1 
ATOM   2025 C CG  . ASP   B 2 39  ? 33.709  9.238   -8.845  1.00 91.60 39  B 1 
ATOM   2026 O OD1 . ASP   B 2 39  ? 33.386  8.753   -7.737  1.00 84.13 39  B 1 
ATOM   2027 O OD2 . ASP   B 2 39  ? 33.566  10.435  -9.159  1.00 85.51 39  B 1 
ATOM   2028 N N   . GLU   B 2 40  ? 36.080  6.825   -8.051  1.00 94.47 40  B 1 
ATOM   2029 C CA  . GLU   B 2 40  ? 36.843  6.508   -6.833  1.00 93.91 40  B 1 
ATOM   2030 C C   . GLU   B 2 40  ? 36.212  7.102   -5.565  1.00 94.06 40  B 1 
ATOM   2031 O O   . GLU   B 2 40  ? 36.357  6.549   -4.473  1.00 90.31 40  B 1 
ATOM   2032 C CB  . GLU   B 2 40  ? 38.285  7.011   -6.995  1.00 92.44 40  B 1 
ATOM   2033 C CG  . GLU   B 2 40  ? 39.030  6.287   -8.133  1.00 81.87 40  B 1 
ATOM   2034 C CD  . GLU   B 2 40  ? 40.486  6.742   -8.312  1.00 71.71 40  B 1 
ATOM   2035 O OE1 . GLU   B 2 40  ? 41.155  6.159   -9.204  1.00 62.97 40  B 1 
ATOM   2036 O OE2 . GLU   B 2 40  ? 40.933  7.661   -7.591  1.00 64.55 40  B 1 
ATOM   2037 N N   . GLU   B 2 41  ? 35.450  8.190   -5.693  1.00 94.83 41  B 1 
ATOM   2038 C CA  . GLU   B 2 41  ? 34.741  8.834   -4.580  1.00 94.50 41  B 1 
ATOM   2039 C C   . GLU   B 2 41  ? 33.328  8.267   -4.345  1.00 94.96 41  B 1 
ATOM   2040 O O   . GLU   B 2 41  ? 32.619  8.713   -3.447  1.00 91.92 41  B 1 
ATOM   2041 C CB  . GLU   B 2 41  ? 34.710  10.352  -4.778  1.00 93.21 41  B 1 
ATOM   2042 C CG  . GLU   B 2 41  ? 36.113  10.977  -4.779  1.00 87.13 41  B 1 
ATOM   2043 C CD  . GLU   B 2 41  ? 36.119  12.486  -4.496  1.00 78.43 41  B 1 
ATOM   2044 O OE1 . GLU   B 2 41  ? 37.231  13.064  -4.524  1.00 69.04 41  B 1 
ATOM   2045 O OE2 . GLU   B 2 41  ? 35.045  13.047  -4.174  1.00 70.35 41  B 1 
ATOM   2046 N N   . ARG   B 2 42  ? 32.938  7.254   -5.114  1.00 94.69 42  B 1 
ATOM   2047 C CA  . ARG   B 2 42  ? 31.592  6.662   -5.165  1.00 95.17 42  B 1 
ATOM   2048 C C   . ARG   B 2 42  ? 30.514  7.603   -5.719  1.00 96.17 42  B 1 
ATOM   2049 O O   . ARG   B 2 42  ? 29.332  7.388   -5.444  1.00 93.95 42  B 1 
ATOM   2050 C CB  . ARG   B 2 42  ? 31.183  6.017   -3.833  1.00 92.83 42  B 1 
ATOM   2051 C CG  . ARG   B 2 42  ? 32.138  4.923   -3.353  1.00 84.49 42  B 1 
ATOM   2052 C CD  . ARG   B 2 42  ? 31.545  4.169   -2.156  1.00 80.60 42  B 1 
ATOM   2053 N NE  . ARG   B 2 42  ? 30.348  3.400   -2.553  1.00 76.55 42  B 1 
ATOM   2054 C CZ  . ARG   B 2 42  ? 29.831  2.341   -1.938  1.00 70.31 42  B 1 
ATOM   2055 N NH1 . ARG   B 2 42  ? 30.343  1.872   -0.832  1.00 63.45 42  B 1 
ATOM   2056 N NH2 . ARG   B 2 42  ? 28.797  1.726   -2.440  1.00 64.01 42  B 1 
ATOM   2057 N N   . HIS   B 2 43  ? 30.880  8.589   -6.528  1.00 95.87 43  B 1 
ATOM   2058 C CA  . HIS   B 2 43  ? 29.911  9.350   -7.309  1.00 95.77 43  B 1 
ATOM   2059 C C   . HIS   B 2 43  ? 29.326  8.475   -8.416  1.00 96.19 43  B 1 
ATOM   2060 O O   . HIS   B 2 43  ? 30.047  7.736   -9.085  1.00 94.69 43  B 1 
ATOM   2061 C CB  . HIS   B 2 43  ? 30.559  10.596  -7.916  1.00 94.77 43  B 1 
ATOM   2062 C CG  . HIS   B 2 43  ? 31.206  11.521  -6.929  1.00 92.98 43  B 1 
ATOM   2063 N ND1 . HIS   B 2 43  ? 32.390  12.207  -7.129  1.00 80.71 43  B 1 
ATOM   2064 C CD2 . HIS   B 2 43  ? 30.749  11.879  -5.689  1.00 81.38 43  B 1 
ATOM   2065 C CE1 . HIS   B 2 43  ? 32.632  12.957  -6.044  1.00 83.59 43  B 1 
ATOM   2066 N NE2 . HIS   B 2 43  ? 31.658  12.783  -5.142  1.00 85.18 43  B 1 
ATOM   2067 N N   . VAL   B 2 44  ? 28.019  8.567   -8.641  1.00 96.31 44  B 1 
ATOM   2068 C CA  . VAL   B 2 44  ? 27.361  7.860   -9.743  1.00 96.48 44  B 1 
ATOM   2069 C C   . VAL   B 2 44  ? 27.613  8.625   -11.039 1.00 96.43 44  B 1 
ATOM   2070 O O   . VAL   B 2 44  ? 27.010  9.661   -11.284 1.00 94.94 44  B 1 
ATOM   2071 C CB  . VAL   B 2 44  ? 25.861  7.649   -9.478  1.00 95.80 44  B 1 
ATOM   2072 C CG1 . VAL   B 2 44  ? 25.201  6.879   -10.625 1.00 92.63 44  B 1 
ATOM   2073 C CG2 . VAL   B 2 44  ? 25.636  6.836   -8.197  1.00 92.23 44  B 1 
ATOM   2074 N N   . ILE   B 2 45  ? 28.479  8.090   -11.883 1.00 96.69 45  B 1 
ATOM   2075 C CA  . ILE   B 2 45  ? 28.861  8.692   -13.171 1.00 96.29 45  B 1 
ATOM   2076 C C   . ILE   B 2 45  ? 28.163  8.049   -14.374 1.00 96.37 45  B 1 
ATOM   2077 O O   . ILE   B 2 45  ? 28.233  8.561   -15.493 1.00 94.39 45  B 1 
ATOM   2078 C CB  . ILE   B 2 45  ? 30.395  8.678   -13.339 1.00 95.46 45  B 1 
ATOM   2079 C CG1 . ILE   B 2 45  ? 30.981  7.247   -13.292 1.00 91.08 45  B 1 
ATOM   2080 C CG2 . ILE   B 2 45  ? 31.042  9.588   -12.277 1.00 88.53 45  B 1 
ATOM   2081 C CD1 . ILE   B 2 45  ? 32.443  7.161   -13.744 1.00 86.41 45  B 1 
ATOM   2082 N N   . GLY   B 2 46  ? 27.493  6.917   -14.152 1.00 96.81 46  B 1 
ATOM   2083 C CA  . GLY   B 2 46  ? 26.768  6.210   -15.191 1.00 96.87 46  B 1 
ATOM   2084 C C   . GLY   B 2 46  ? 25.898  5.078   -14.657 1.00 97.45 46  B 1 
ATOM   2085 O O   . GLY   B 2 46  ? 25.917  4.738   -13.475 1.00 96.62 46  B 1 
ATOM   2086 N N   . MET   B 2 47  ? 25.133  4.480   -15.570 1.00 97.38 47  B 1 
ATOM   2087 C CA  . MET   B 2 47  ? 24.297  3.316   -15.285 1.00 97.44 47  B 1 
ATOM   2088 C C   . MET   B 2 47  ? 24.387  2.331   -16.444 1.00 97.36 47  B 1 
ATOM   2089 O O   . MET   B 2 47  ? 24.218  2.713   -17.604 1.00 96.00 47  B 1 
ATOM   2090 C CB  . MET   B 2 47  ? 22.847  3.780   -15.064 1.00 96.49 47  B 1 
ATOM   2091 C CG  . MET   B 2 47  ? 21.865  2.632   -14.780 1.00 92.43 47  B 1 
ATOM   2092 S SD  . MET   B 2 47  ? 22.178  1.662   -13.280 1.00 93.66 47  B 1 
ATOM   2093 C CE  . MET   B 2 47  ? 21.885  2.913   -12.026 1.00 87.50 47  B 1 
ATOM   2094 N N   . ILE   B 2 48  ? 24.599  1.059   -16.125 1.00 97.00 48  B 1 
ATOM   2095 C CA  . ILE   B 2 48  ? 24.466  -0.052  -17.063 1.00 96.69 48  B 1 
ATOM   2096 C C   . ILE   B 2 48  ? 23.360  -0.976  -16.577 1.00 96.83 48  B 1 
ATOM   2097 O O   . ILE   B 2 48  ? 23.301  -1.349  -15.408 1.00 95.49 48  B 1 
ATOM   2098 C CB  . ILE   B 2 48  ? 25.813  -0.769  -17.288 1.00 94.85 48  B 1 
ATOM   2099 C CG1 . ILE   B 2 48  ? 26.603  0.068   -18.312 1.00 85.34 48  B 1 
ATOM   2100 C CG2 . ILE   B 2 48  ? 25.637  -2.215  -17.785 1.00 84.63 48  B 1 
ATOM   2101 C CD1 . ILE   B 2 48  ? 27.903  -0.563  -18.777 1.00 78.79 48  B 1 
ATOM   2102 N N   . THR   B 2 49  ? 22.501  -1.379  -17.511 1.00 96.70 49  B 1 
ATOM   2103 C CA  . THR   B 2 49  ? 21.442  -2.353  -17.243 1.00 96.03 49  B 1 
ATOM   2104 C C   . THR   B 2 49  ? 21.568  -3.566  -18.163 1.00 95.74 49  B 1 
ATOM   2105 O O   . THR   B 2 49  ? 22.190  -3.504  -19.223 1.00 94.71 49  B 1 
ATOM   2106 C CB  . THR   B 2 49  ? 20.044  -1.724  -17.353 1.00 94.84 49  B 1 
ATOM   2107 O OG1 . THR   B 2 49  ? 19.694  -1.450  -18.683 1.00 89.48 49  B 1 
ATOM   2108 C CG2 . THR   B 2 49  ? 19.906  -0.426  -16.553 1.00 90.41 49  B 1 
ATOM   2109 N N   . ASP   B 2 50  ? 20.911  -4.663  -17.793 1.00 94.34 50  B 1 
ATOM   2110 C CA  . ASP   B 2 50  ? 20.762  -5.850  -18.650 1.00 93.53 50  B 1 
ATOM   2111 C C   . ASP   B 2 50  ? 20.188  -5.497  -20.037 1.00 93.43 50  B 1 
ATOM   2112 O O   . ASP   B 2 50  ? 20.532  -6.119  -21.041 1.00 91.60 50  B 1 
ATOM   2113 C CB  . ASP   B 2 50  ? 19.848  -6.833  -17.905 1.00 92.09 50  B 1 
ATOM   2114 C CG  . ASP   B 2 50  ? 19.417  -8.039  -18.745 1.00 89.41 50  B 1 
ATOM   2115 O OD1 . ASP   B 2 50  ? 20.234  -8.939  -18.991 1.00 81.64 50  B 1 
ATOM   2116 O OD2 . ASP   B 2 50  ? 18.217  -8.091  -19.120 1.00 81.02 50  B 1 
ATOM   2117 N N   . ARG   B 2 51  ? 19.348  -4.464  -20.113 1.00 93.98 51  B 1 
ATOM   2118 C CA  . ARG   B 2 51  ? 18.818  -3.963  -21.388 1.00 93.74 51  B 1 
ATOM   2119 C C   . ARG   B 2 51  ? 19.894  -3.259  -22.224 1.00 93.71 51  B 1 
ATOM   2120 O O   . ARG   B 2 51  ? 19.948  -3.494  -23.424 1.00 91.52 51  B 1 
ATOM   2121 C CB  . ARG   B 2 51  ? 17.611  -3.056  -21.115 1.00 92.44 51  B 1 
ATOM   2122 C CG  . ARG   B 2 51  ? 16.958  -2.595  -22.417 1.00 87.15 51  B 1 
ATOM   2123 C CD  . ARG   B 2 51  ? 15.776  -1.668  -22.161 1.00 86.30 51  B 1 
ATOM   2124 N NE  . ARG   B 2 51  ? 14.612  -2.387  -21.599 1.00 82.89 51  B 1 
ATOM   2125 C CZ  . ARG   B 2 51  ? 13.810  -1.982  -20.635 1.00 81.68 51  B 1 
ATOM   2126 N NH1 . ARG   B 2 51  ? 13.964  -0.831  -20.049 1.00 71.26 51  B 1 
ATOM   2127 N NH2 . ARG   B 2 51  ? 12.828  -2.736  -20.253 1.00 75.35 51  B 1 
ATOM   2128 N N   . ASP   B 2 52  ? 20.746  -2.453  -21.605 1.00 93.52 52  B 1 
ATOM   2129 C CA  . ASP   B 2 52  ? 21.852  -1.757  -22.283 1.00 93.35 52  B 1 
ATOM   2130 C C   . ASP   B 2 52  ? 22.896  -2.762  -22.783 1.00 93.21 52  B 1 
ATOM   2131 O O   . ASP   B 2 52  ? 23.324  -2.691  -23.934 1.00 91.99 52  B 1 
ATOM   2132 C CB  . ASP   B 2 52  ? 22.506  -0.733  -21.342 1.00 93.48 52  B 1 
ATOM   2133 C CG  . ASP   B 2 52  ? 21.493  0.227   -20.727 1.00 93.05 52  B 1 
ATOM   2134 O OD1 . ASP   B 2 52  ? 20.672  0.798   -21.478 1.00 89.78 52  B 1 
ATOM   2135 O OD2 . ASP   B 2 52  ? 21.486  0.328   -19.478 1.00 89.38 52  B 1 
ATOM   2136 N N   . MET   B 2 53  ? 23.215  -3.770  -21.963 1.00 92.44 53  B 1 
ATOM   2137 C CA  . MET   B 2 53  ? 24.104  -4.873  -22.333 1.00 92.17 53  B 1 
ATOM   2138 C C   . MET   B 2 53  ? 23.578  -5.637  -23.549 1.00 91.65 53  B 1 
ATOM   2139 O O   . MET   B 2 53  ? 24.316  -5.853  -24.506 1.00 89.48 53  B 1 
ATOM   2140 C CB  . MET   B 2 53  ? 24.273  -5.836  -21.149 1.00 91.72 53  B 1 
ATOM   2141 C CG  . MET   B 2 53  ? 25.077  -5.227  -19.997 1.00 87.02 53  B 1 
ATOM   2142 S SD  . MET   B 2 53  ? 26.739  -4.648  -20.425 1.00 85.47 53  B 1 
ATOM   2143 C CE  . MET   B 2 53  ? 27.487  -6.186  -20.979 1.00 75.04 53  B 1 
ATOM   2144 N N   . LYS   B 2 54  ? 22.293  -5.993  -23.554 1.00 90.74 54  B 1 
ATOM   2145 C CA  . LYS   B 2 54  ? 21.665  -6.692  -24.686 1.00 89.48 54  B 1 
ATOM   2146 C C   . LYS   B 2 54  ? 21.630  -5.847  -25.960 1.00 89.00 54  B 1 
ATOM   2147 O O   . LYS   B 2 54  ? 21.795  -6.391  -27.041 1.00 87.00 54  B 1 
ATOM   2148 C CB  . LYS   B 2 54  ? 20.256  -7.139  -24.295 1.00 88.86 54  B 1 
ATOM   2149 C CG  . LYS   B 2 54  ? 20.319  -8.364  -23.377 1.00 86.70 54  B 1 
ATOM   2150 C CD  . LYS   B 2 54  ? 18.916  -8.811  -22.976 1.00 82.62 54  B 1 
ATOM   2151 C CE  . LYS   B 2 54  ? 19.027  -10.102 -22.164 1.00 78.80 54  B 1 
ATOM   2152 N NZ  . LYS   B 2 54  ? 17.700  -10.679 -21.872 1.00 71.87 54  B 1 
ATOM   2153 N N   . GLN   B 2 55  ? 21.434  -4.536  -25.830 1.00 89.68 55  B 1 
ATOM   2154 C CA  . GLN   B 2 55  ? 21.442  -3.618  -26.971 1.00 88.61 55  B 1 
ATOM   2155 C C   . GLN   B 2 55  ? 22.849  -3.437  -27.559 1.00 88.59 55  B 1 
ATOM   2156 O O   . GLN   B 2 55  ? 23.003  -3.320  -28.774 1.00 86.09 55  B 1 
ATOM   2157 C CB  . GLN   B 2 55  ? 20.841  -2.280  -26.523 1.00 87.15 55  B 1 
ATOM   2158 C CG  . GLN   B 2 55  ? 20.705  -1.296  -27.697 1.00 81.59 55  B 1 
ATOM   2159 C CD  . GLN   B 2 55  ? 19.969  -0.007  -27.333 1.00 77.77 55  B 1 
ATOM   2160 O OE1 . GLN   B 2 55  ? 19.487  0.214   -26.233 1.00 71.04 55  B 1 
ATOM   2161 N NE2 . GLN   B 2 55  ? 19.827  0.898   -28.270 1.00 68.63 55  B 1 
ATOM   2162 N N   . ALA   B 2 56  ? 23.872  -3.421  -26.715 1.00 87.75 56  B 1 
ATOM   2163 C CA  . ALA   B 2 56  ? 25.261  -3.286  -27.141 1.00 87.27 56  B 1 
ATOM   2164 C C   . ALA   B 2 56  ? 25.875  -4.608  -27.630 1.00 86.80 56  B 1 
ATOM   2165 O O   . ALA   B 2 56  ? 26.800  -4.589  -28.445 1.00 83.78 56  B 1 
ATOM   2166 C CB  . ALA   B 2 56  ? 26.053  -2.696  -25.976 1.00 86.83 56  B 1 
ATOM   2167 N N   . SER   B 2 57  ? 25.364  -5.745  -27.155 1.00 85.71 57  B 1 
ATOM   2168 C CA  . SER   B 2 57  ? 25.801  -7.069  -27.595 1.00 84.96 57  B 1 
ATOM   2169 C C   . SER   B 2 57  ? 25.592  -7.244  -29.100 1.00 85.07 57  B 1 
ATOM   2170 O O   . SER   B 2 57  ? 24.642  -6.691  -29.658 1.00 82.31 57  B 1 
ATOM   2171 C CB  . SER   B 2 57  ? 25.044  -8.182  -26.863 1.00 82.95 57  B 1 
ATOM   2172 O OG  . SER   B 2 57  ? 25.357  -8.217  -25.489 1.00 73.62 57  B 1 
ATOM   2173 N N   . PRO   B 2 58  ? 26.430  -8.051  -29.762 1.00 80.73 58  B 1 
ATOM   2174 C CA  . PRO   B 2 58  ? 26.121  -8.523  -31.104 1.00 79.37 58  B 1 
ATOM   2175 C C   . PRO   B 2 58  ? 24.742  -9.181  -31.126 1.00 79.25 58  B 1 
ATOM   2176 O O   . PRO   B 2 58  ? 24.346  -9.850  -30.166 1.00 74.55 58  B 1 
ATOM   2177 C CB  . PRO   B 2 58  ? 27.234  -9.512  -31.469 1.00 75.53 58  B 1 
ATOM   2178 C CG  . PRO   B 2 58  ? 28.375  -9.138  -30.528 1.00 73.60 58  B 1 
ATOM   2179 C CD  . PRO   B 2 58  ? 27.658  -8.648  -29.278 1.00 77.04 58  B 1 
ATOM   2180 N N   . SER   B 2 59  ? 24.029  -9.008  -32.234 1.00 75.75 59  B 1 
ATOM   2181 C CA  . SER   B 2 59  ? 22.734  -9.653  -32.440 1.00 73.65 59  B 1 
ATOM   2182 C C   . SER   B 2 59  ? 22.827  -11.157 -32.184 1.00 73.66 59  B 1 
ATOM   2183 O O   . SER   B 2 59  ? 23.838  -11.788 -32.500 1.00 70.16 59  B 1 
ATOM   2184 C CB  . SER   B 2 59  ? 22.266  -9.395  -33.879 1.00 68.47 59  B 1 
ATOM   2185 O OG  . SER   B 2 59  ? 21.061  -10.081 -34.171 1.00 64.35 59  B 1 
ATOM   2186 N N   . ILE   B 2 60  ? 21.745  -11.754 -31.704 1.00 70.42 60  B 1 
ATOM   2187 C CA  . ILE   B 2 60  ? 21.632  -13.220 -31.579 1.00 67.35 60  B 1 
ATOM   2188 C C   . ILE   B 2 60  ? 21.891  -13.956 -32.907 1.00 67.52 60  B 1 
ATOM   2189 O O   . ILE   B 2 60  ? 22.182  -15.143 -32.910 1.00 65.18 60  B 1 
ATOM   2190 C CB  . ILE   B 2 60  ? 20.249  -13.617 -31.011 1.00 65.11 60  B 1 
ATOM   2191 C CG1 . ILE   B 2 60  ? 19.084  -13.109 -31.887 1.00 61.95 60  B 1 
ATOM   2192 C CG2 . ILE   B 2 60  ? 20.128  -13.120 -29.555 1.00 60.30 60  B 1 
ATOM   2193 C CD1 . ILE   B 2 60  ? 17.699  -13.603 -31.465 1.00 56.62 60  B 1 
ATOM   2194 N N   . PHE   B 2 61  ? 21.824  -13.240 -34.020 1.00 66.93 61  B 1 
ATOM   2195 C CA  . PHE   B 2 61  ? 22.137  -13.747 -35.356 1.00 64.11 61  B 1 
ATOM   2196 C C   . PHE   B 2 61  ? 23.601  -13.516 -35.777 1.00 63.64 61  B 1 
ATOM   2197 O O   . PHE   B 2 61  ? 23.984  -13.894 -36.882 1.00 59.74 61  B 1 
ATOM   2198 C CB  . PHE   B 2 61  ? 21.158  -13.109 -36.351 1.00 61.95 61  B 1 
ATOM   2199 C CG  . PHE   B 2 61  ? 19.696  -13.267 -35.987 1.00 61.65 61  B 1 
ATOM   2200 C CD1 . PHE   B 2 61  ? 19.105  -14.545 -35.974 1.00 55.81 61  B 1 
ATOM   2201 C CD2 . PHE   B 2 61  ? 18.919  -12.140 -35.653 1.00 54.33 61  B 1 
ATOM   2202 C CE1 . PHE   B 2 61  ? 17.745  -14.693 -35.653 1.00 51.34 61  B 1 
ATOM   2203 C CE2 . PHE   B 2 61  ? 17.557  -12.282 -35.333 1.00 51.14 61  B 1 
ATOM   2204 C CZ  . PHE   B 2 61  ? 16.967  -13.561 -35.334 1.00 56.88 61  B 1 
ATOM   2205 N N   . GLU   B 2 62  ? 24.426  -12.893 -34.914 1.00 69.94 62  B 1 
ATOM   2206 C CA  . GLU   B 2 62  ? 25.826  -12.530 -35.195 1.00 68.35 62  B 1 
ATOM   2207 C C   . GLU   B 2 62  ? 26.748  -12.857 -34.012 1.00 68.84 62  B 1 
ATOM   2208 O O   . GLU   B 2 62  ? 27.353  -11.978 -33.397 1.00 63.45 62  B 1 
ATOM   2209 C CB  . GLU   B 2 62  ? 25.937  -11.053 -35.567 1.00 62.69 62  B 1 
ATOM   2210 C CG  . GLU   B 2 62  ? 25.255  -10.718 -36.884 1.00 57.46 62  B 1 
ATOM   2211 C CD  . GLU   B 2 62  ? 25.794  -9.397  -37.403 1.00 52.87 62  B 1 
ATOM   2212 O OE1 . GLU   B 2 62  ? 26.487  -9.450  -38.437 1.00 47.88 62  B 1 
ATOM   2213 O OE2 . GLU   B 2 62  ? 25.526  -8.345  -36.811 1.00 50.32 62  B 1 
ATOM   2214 N N   . GLU   B 2 63  ? 26.918  -14.133 -33.693 1.00 68.42 63  B 1 
ATOM   2215 C CA  . GLU   B 2 63  ? 27.748  -14.566 -32.555 1.00 67.47 63  B 1 
ATOM   2216 C C   . GLU   B 2 63  ? 29.242  -14.233 -32.714 1.00 68.84 63  B 1 
ATOM   2217 O O   . GLU   B 2 63  ? 29.963  -14.062 -31.736 1.00 63.40 63  B 1 
ATOM   2218 C CB  . GLU   B 2 63  ? 27.574  -16.069 -32.319 1.00 61.59 63  B 1 
ATOM   2219 C CG  . GLU   B 2 63  ? 26.153  -16.429 -31.854 1.00 55.33 63  B 1 
ATOM   2220 C CD  . GLU   B 2 63  ? 26.063  -17.851 -31.299 1.00 50.06 63  B 1 
ATOM   2221 O OE1 . GLU   B 2 63  ? 25.181  -18.068 -30.441 1.00 45.52 63  B 1 
ATOM   2222 O OE2 . GLU   B 2 63  ? 26.899  -18.697 -31.692 1.00 46.40 63  B 1 
ATOM   2223 N N   . ASN   B 2 64  ? 29.699  -14.088 -33.931 1.00 69.44 64  B 1 
ATOM   2224 C CA  . ASN   B 2 64  ? 31.116  -14.031 -34.304 1.00 68.31 64  B 1 
ATOM   2225 C C   . ASN   B 2 64  ? 31.877  -12.840 -33.689 1.00 70.41 64  B 1 
ATOM   2226 O O   . ASN   B 2 64  ? 33.098  -12.900 -33.550 1.00 65.06 64  B 1 
ATOM   2227 C CB  . ASN   B 2 64  ? 31.275  -13.997 -35.843 1.00 62.15 64  B 1 
ATOM   2228 C CG  . ASN   B 2 64  ? 30.080  -14.402 -36.696 1.00 55.85 64  B 1 
ATOM   2229 O OD1 . ASN   B 2 64  ? 29.067  -14.910 -36.259 1.00 49.95 64  B 1 
ATOM   2230 N ND2 . ASN   B 2 64  ? 30.144  -14.150 -37.981 1.00 48.88 64  B 1 
ATOM   2231 N N   . LYS   B 2 65  ? 31.203  -11.739 -33.338 1.00 71.77 65  B 1 
ATOM   2232 C CA  . LYS   B 2 65  ? 31.845  -10.529 -32.789 1.00 72.20 65  B 1 
ATOM   2233 C C   . LYS   B 2 65  ? 31.758  -10.414 -31.269 1.00 75.19 65  B 1 
ATOM   2234 O O   . LYS   B 2 65  ? 32.093  -9.380  -30.702 1.00 70.98 65  B 1 
ATOM   2235 C CB  . LYS   B 2 65  ? 31.333  -9.280  -33.504 1.00 66.13 65  B 1 
ATOM   2236 C CG  . LYS   B 2 65  ? 31.778  -9.264  -34.970 1.00 62.08 65  B 1 
ATOM   2237 C CD  . LYS   B 2 65  ? 31.591  -7.864  -35.525 1.00 57.71 65  B 1 
ATOM   2238 C CE  . LYS   B 2 65  ? 31.917  -7.783  -37.009 1.00 51.97 65  B 1 
ATOM   2239 N NZ  . LYS   B 2 65  ? 31.604  -6.434  -37.514 1.00 47.74 65  B 1 
ATOM   2240 N N   . ARG   B 2 66  ? 31.356  -11.476 -30.602 1.00 75.08 66  B 1 
ATOM   2241 C CA  . ARG   B 2 66  ? 31.155  -11.494 -29.149 1.00 76.24 66  B 1 
ATOM   2242 C C   . ARG   B 2 66  ? 32.439  -11.211 -28.369 1.00 78.78 66  B 1 
ATOM   2243 O O   . ARG   B 2 66  ? 32.397  -10.474 -27.393 1.00 76.08 66  B 1 
ATOM   2244 C CB  . ARG   B 2 66  ? 30.519  -12.835 -28.766 1.00 72.16 66  B 1 
ATOM   2245 C CG  . ARG   B 2 66  ? 29.839  -12.772 -27.397 1.00 65.02 66  B 1 
ATOM   2246 C CD  . ARG   B 2 66  ? 29.098  -14.084 -27.138 1.00 61.29 66  B 1 
ATOM   2247 N NE  . ARG   B 2 66  ? 28.340  -14.044 -25.881 1.00 54.57 66  B 1 
ATOM   2248 C CZ  . ARG   B 2 66  ? 27.516  -14.983 -25.442 1.00 50.39 66  B 1 
ATOM   2249 N NH1 . ARG   B 2 66  ? 27.320  -16.087 -26.108 1.00 46.36 66  B 1 
ATOM   2250 N NH2 . ARG   B 2 66  ? 26.875  -14.817 -24.325 1.00 44.01 66  B 1 
ATOM   2251 N N   . SER   B 2 67  ? 33.577  -11.724 -28.817 1.00 78.26 67  B 1 
ATOM   2252 C CA  . SER   B 2 67  ? 34.878  -11.492 -28.172 1.00 79.02 67  B 1 
ATOM   2253 C C   . SER   B 2 67  ? 35.268  -10.010 -28.138 1.00 81.43 67  B 1 
ATOM   2254 O O   . SER   B 2 67  ? 35.687  -9.505  -27.102 1.00 78.12 67  B 1 
ATOM   2255 C CB  . SER   B 2 67  ? 35.966  -12.293 -28.895 1.00 73.96 67  B 1 
ATOM   2256 O OG  . SER   B 2 67  ? 35.982  -11.978 -30.277 1.00 64.93 67  B 1 
ATOM   2257 N N   . LEU   B 2 68  ? 35.071  -9.294  -29.241 1.00 78.12 68  B 1 
ATOM   2258 C CA  . LEU   B 2 68  ? 35.384  -7.869  -29.332 1.00 78.69 68  B 1 
ATOM   2259 C C   . LEU   B 2 68  ? 34.448  -7.014  -28.461 1.00 81.32 68  B 1 
ATOM   2260 O O   . LEU   B 2 68  ? 34.856  -5.978  -27.951 1.00 79.13 68  B 1 
ATOM   2261 C CB  . LEU   B 2 68  ? 35.301  -7.429  -30.806 1.00 74.32 68  B 1 
ATOM   2262 C CG  . LEU   B 2 68  ? 36.107  -6.143  -31.078 1.00 65.80 68  B 1 
ATOM   2263 C CD1 . LEU   B 2 68  ? 37.556  -6.487  -31.408 1.00 59.22 68  B 1 
ATOM   2264 C CD2 . LEU   B 2 68  ? 35.523  -5.364  -32.252 1.00 58.67 68  B 1 
ATOM   2265 N N   . PHE   B 2 69  ? 33.206  -7.451  -28.302 1.00 82.92 69  B 1 
ATOM   2266 C CA  . PHE   B 2 69  ? 32.237  -6.810  -27.419 1.00 84.06 69  B 1 
ATOM   2267 C C   . PHE   B 2 69  ? 32.655  -6.931  -25.947 1.00 85.92 69  B 1 
ATOM   2268 O O   . PHE   B 2 69  ? 32.692  -5.925  -25.247 1.00 84.68 69  B 1 
ATOM   2269 C CB  . PHE   B 2 69  ? 30.852  -7.416  -27.675 1.00 81.68 69  B 1 
ATOM   2270 C CG  . PHE   B 2 69  ? 29.829  -7.075  -26.620 1.00 81.45 69  B 1 
ATOM   2271 C CD1 . PHE   B 2 69  ? 29.492  -8.019  -25.629 1.00 75.40 69  B 1 
ATOM   2272 C CD2 . PHE   B 2 69  ? 29.238  -5.801  -26.598 1.00 75.14 69  B 1 
ATOM   2273 C CE1 . PHE   B 2 69  ? 28.563  -7.688  -24.633 1.00 74.72 69  B 1 
ATOM   2274 C CE2 . PHE   B 2 69  ? 28.306  -5.468  -25.600 1.00 73.34 69  B 1 
ATOM   2275 C CZ  . PHE   B 2 69  ? 27.969  -6.415  -24.617 1.00 76.17 69  B 1 
ATOM   2276 N N   . LEU   B 2 70  ? 33.042  -8.121  -25.506 1.00 86.82 70  B 1 
ATOM   2277 C CA  . LEU   B 2 70  ? 33.394  -8.409  -24.109 1.00 87.33 70  B 1 
ATOM   2278 C C   . LEU   B 2 70  ? 34.606  -7.607  -23.607 1.00 88.68 70  B 1 
ATOM   2279 O O   . LEU   B 2 70  ? 34.682  -7.298  -22.420 1.00 86.90 70  B 1 
ATOM   2280 C CB  . LEU   B 2 70  ? 33.659  -9.918  -23.969 1.00 85.41 70  B 1 
ATOM   2281 C CG  . LEU   B 2 70  ? 32.411  -10.811 -24.125 1.00 82.26 70  B 1 
ATOM   2282 C CD1 . LEU   B 2 70  ? 32.832  -12.281 -24.144 1.00 77.46 70  B 1 
ATOM   2283 C CD2 . LEU   B 2 70  ? 31.409  -10.616 -22.994 1.00 76.93 70  B 1 
ATOM   2284 N N   . THR   B 2 71  ? 35.527  -7.244  -24.499 1.00 89.22 71  B 1 
ATOM   2285 C CA  . THR   B 2 71  ? 36.738  -6.475  -24.157 1.00 88.80 71  B 1 
ATOM   2286 C C   . THR   B 2 71  ? 36.522  -4.959  -24.120 1.00 89.68 71  B 1 
ATOM   2287 O O   . THR   B 2 71  ? 37.426  -4.233  -23.708 1.00 86.82 71  B 1 
ATOM   2288 C CB  . THR   B 2 71  ? 37.886  -6.799  -25.119 1.00 86.38 71  B 1 
ATOM   2289 O OG1 . THR   B 2 71  ? 37.504  -6.569  -26.456 1.00 77.30 71  B 1 
ATOM   2290 C CG2 . THR   B 2 71  ? 38.330  -8.256  -25.014 1.00 74.79 71  B 1 
ATOM   2291 N N   . ARG   B 2 72  ? 35.364  -4.452  -24.549 1.00 90.16 72  B 1 
ATOM   2292 C CA  . ARG   B 2 72  ? 35.063  -3.016  -24.476 1.00 90.05 72  B 1 
ATOM   2293 C C   . ARG   B 2 72  ? 34.886  -2.574  -23.026 1.00 91.56 72  B 1 
ATOM   2294 O O   . ARG   B 2 72  ? 34.460  -3.347  -22.177 1.00 90.07 72  B 1 
ATOM   2295 C CB  . ARG   B 2 72  ? 33.830  -2.653  -25.313 1.00 87.91 72  B 1 
ATOM   2296 C CG  . ARG   B 2 72  ? 34.100  -2.763  -26.818 1.00 81.93 72  B 1 
ATOM   2297 C CD  . ARG   B 2 72  ? 32.895  -2.248  -27.600 1.00 77.06 72  B 1 
ATOM   2298 N NE  . ARG   B 2 72  ? 33.100  -2.333  -29.055 1.00 70.60 72  B 1 
ATOM   2299 C CZ  . ARG   B 2 72  ? 33.076  -1.336  -29.928 1.00 64.69 72  B 1 
ATOM   2300 N NH1 . ARG   B 2 72  ? 32.904  -0.099  -29.572 1.00 58.50 72  B 1 
ATOM   2301 N NH2 . ARG   B 2 72  ? 33.211  -1.578  -31.199 1.00 57.58 72  B 1 
ATOM   2302 N N   . SER   B 2 73  ? 35.178  -1.307  -22.770 1.00 92.67 73  B 1 
ATOM   2303 C CA  . SER   B 2 73  ? 34.980  -0.687  -21.463 1.00 93.30 73  B 1 
ATOM   2304 C C   . SER   B 2 73  ? 33.515  -0.309  -21.234 1.00 93.81 73  B 1 
ATOM   2305 O O   . SER   B 2 73  ? 32.763  -0.008  -22.158 1.00 91.81 73  B 1 
ATOM   2306 C CB  . SER   B 2 73  ? 35.897  0.529   -21.311 1.00 91.34 73  B 1 
ATOM   2307 O OG  . SER   B 2 73  ? 35.713  1.412   -22.399 1.00 83.23 73  B 1 
ATOM   2308 N N   . VAL   B 2 74  ? 33.125  -0.289  -19.971 1.00 93.94 74  B 1 
ATOM   2309 C CA  . VAL   B 2 74  ? 31.795  0.106   -19.494 1.00 94.27 74  B 1 
ATOM   2310 C C   . VAL   B 2 74  ? 31.404  1.521   -19.946 1.00 94.33 74  B 1 
ATOM   2311 O O   . VAL   B 2 74  ? 30.260  1.747   -20.337 1.00 92.73 74  B 1 
ATOM   2312 C CB  . VAL   B 2 74  ? 31.807  -0.029  -17.957 1.00 93.11 74  B 1 
ATOM   2313 C CG1 . VAL   B 2 74  ? 30.782  0.826   -17.228 1.00 88.07 74  B 1 
ATOM   2314 C CG2 . VAL   B 2 74  ? 31.584  -1.495  -17.565 1.00 87.80 74  B 1 
ATOM   2315 N N   . ASP   B 2 75  ? 32.346  2.462   -19.950 1.00 94.36 75  B 1 
ATOM   2316 C CA  . ASP   B 2 75  ? 32.110  3.859   -20.335 1.00 93.77 75  B 1 
ATOM   2317 C C   . ASP   B 2 75  ? 31.702  4.040   -21.804 1.00 93.98 75  B 1 
ATOM   2318 O O   . ASP   B 2 75  ? 31.112  5.060   -22.160 1.00 91.49 75  B 1 
ATOM   2319 C CB  . ASP   B 2 75  ? 33.347  4.707   -19.999 1.00 91.34 75  B 1 
ATOM   2320 C CG  . ASP   B 2 75  ? 34.572  4.439   -20.887 1.00 86.19 75  B 1 
ATOM   2321 O OD1 . ASP   B 2 75  ? 34.721  3.296   -21.367 1.00 74.20 75  B 1 
ATOM   2322 O OD2 . ASP   B 2 75  ? 35.369  5.382   -21.071 1.00 75.83 75  B 1 
ATOM   2323 N N   . SER   B 2 76  ? 31.949  3.036   -22.650 1.00 92.60 76  B 1 
ATOM   2324 C CA  . SER   B 2 76  ? 31.562  3.047   -24.062 1.00 91.24 76  B 1 
ATOM   2325 C C   . SER   B 2 76  ? 30.055  2.892   -24.299 1.00 91.55 76  B 1 
ATOM   2326 O O   . SER   B 2 76  ? 29.579  3.238   -25.381 1.00 88.89 76  B 1 
ATOM   2327 C CB  . SER   B 2 76  ? 32.341  1.973   -24.831 1.00 89.47 76  B 1 
ATOM   2328 O OG  . SER   B 2 76  ? 31.911  0.659   -24.553 1.00 83.78 76  B 1 
ATOM   2329 N N   . ILE   B 2 77  ? 29.310  2.369   -23.317 1.00 93.08 77  B 1 
ATOM   2330 C CA  . ILE   B 2 77  ? 27.864  2.120   -23.449 1.00 92.67 77  B 1 
ATOM   2331 C C   . ILE   B 2 77  ? 27.022  2.656   -22.287 1.00 93.52 77  B 1 
ATOM   2332 O O   . ILE   B 2 77  ? 25.793  2.662   -22.388 1.00 92.02 77  B 1 
ATOM   2333 C CB  . ILE   B 2 77  ? 27.561  0.621   -23.676 1.00 90.86 77  B 1 
ATOM   2334 C CG1 . ILE   B 2 77  ? 27.812  -0.238  -22.416 1.00 84.24 77  B 1 
ATOM   2335 C CG2 . ILE   B 2 77  ? 28.356  0.073   -24.878 1.00 80.96 77  B 1 
ATOM   2336 C CD1 . ILE   B 2 77  ? 27.086  -1.590  -22.483 1.00 81.43 77  B 1 
ATOM   2337 N N   . MET   B 2 78  ? 27.636  3.075   -21.186 1.00 94.67 78  B 1 
ATOM   2338 C CA  . MET   B 2 78  ? 26.917  3.508   -19.994 1.00 95.26 78  B 1 
ATOM   2339 C C   . MET   B 2 78  ? 26.043  4.732   -20.275 1.00 95.42 78  B 1 
ATOM   2340 O O   . MET   B 2 78  ? 26.419  5.657   -20.999 1.00 94.12 78  B 1 
ATOM   2341 C CB  . MET   B 2 78  ? 27.877  3.735   -18.816 1.00 93.87 78  B 1 
ATOM   2342 C CG  . MET   B 2 78  ? 28.727  5.009   -18.928 1.00 92.49 78  B 1 
ATOM   2343 S SD  . MET   B 2 78  ? 29.885  5.223   -17.548 1.00 92.97 78  B 1 
ATOM   2344 C CE  . MET   B 2 78  ? 30.570  6.834   -17.946 1.00 86.02 78  B 1 
ATOM   2345 N N   . LYS   B 2 79  ? 24.869  4.771   -19.644 1.00 95.55 79  B 1 
ATOM   2346 C CA  . LYS   B 2 79  ? 24.028  5.961   -19.649 1.00 95.12 79  B 1 
ATOM   2347 C C   . LYS   B 2 79  ? 24.568  6.953   -18.621 1.00 95.23 79  B 1 
ATOM   2348 O O   . LYS   B 2 79  ? 24.737  6.589   -17.462 1.00 93.66 79  B 1 
ATOM   2349 C CB  . LYS   B 2 79  ? 22.569  5.562   -19.410 1.00 93.61 79  B 1 
ATOM   2350 C CG  . LYS   B 2 79  ? 21.630  6.708   -19.807 1.00 82.60 79  B 1 
ATOM   2351 C CD  . LYS   B 2 79  ? 20.169  6.272   -19.764 1.00 77.56 79  B 1 
ATOM   2352 C CE  . LYS   B 2 79  ? 19.290  7.414   -20.275 1.00 69.50 79  B 1 
ATOM   2353 N NZ  . LYS   B 2 79  ? 17.860  7.063   -20.266 1.00 61.32 79  B 1 
ATOM   2354 N N   . LYS   B 2 80  ? 24.835  8.183   -19.047 1.00 94.17 80  B 1 
ATOM   2355 C CA  . LYS   B 2 80  ? 25.474  9.214   -18.205 1.00 92.77 80  B 1 
ATOM   2356 C C   . LYS   B 2 80  ? 24.468  10.033  -17.399 1.00 90.61 80  B 1 
ATOM   2357 O O   . LYS   B 2 80  ? 24.719  10.329  -16.243 1.00 83.38 80  B 1 
ATOM   2358 C CB  . LYS   B 2 80  ? 26.359  10.122  -19.073 1.00 91.10 80  B 1 
ATOM   2359 C CG  . LYS   B 2 80  ? 27.527  9.351   -19.706 1.00 87.30 80  B 1 
ATOM   2360 C CD  . LYS   B 2 80  ? 28.435  10.291  -20.507 1.00 83.38 80  B 1 
ATOM   2361 C CE  . LYS   B 2 80  ? 29.572  9.484   -21.132 1.00 73.76 80  B 1 
ATOM   2362 N NZ  . LYS   B 2 80  ? 30.496  10.331  -21.918 1.00 64.65 80  B 1 
ATOM   2363 N N   . ASP   B 2 81  ? 23.314  10.336  -17.985 1.00 92.84 81  B 1 
ATOM   2364 C CA  . ASP   B 2 81  ? 22.231  11.058  -17.311 1.00 91.74 81  B 1 
ATOM   2365 C C   . ASP   B 2 81  ? 21.436  10.092  -16.427 1.00 93.15 81  B 1 
ATOM   2366 O O   . ASP   B 2 81  ? 20.391  9.558   -16.817 1.00 89.89 81  B 1 
ATOM   2367 C CB  . ASP   B 2 81  ? 21.344  11.773  -18.339 1.00 88.19 81  B 1 
ATOM   2368 C CG  . ASP   B 2 81  ? 22.116  12.782  -19.179 1.00 77.65 81  B 1 
ATOM   2369 O OD1 . ASP   B 2 81  ? 23.027  13.430  -18.621 1.00 67.11 81  B 1 
ATOM   2370 O OD2 . ASP   B 2 81  ? 21.806  12.853  -20.388 1.00 68.26 81  B 1 
ATOM   2371 N N   . VAL   B 2 82  ? 21.982  9.820   -15.245 1.00 94.07 82  B 1 
ATOM   2372 C CA  . VAL   B 2 82  ? 21.407  8.869   -14.290 1.00 95.03 82  B 1 
ATOM   2373 C C   . VAL   B 2 82  ? 20.382  9.576   -13.417 1.00 95.04 82  B 1 
ATOM   2374 O O   . VAL   B 2 82  ? 20.705  10.516  -12.699 1.00 93.63 82  B 1 
ATOM   2375 C CB  . VAL   B 2 82  ? 22.492  8.182   -13.440 1.00 94.94 82  B 1 
ATOM   2376 C CG1 . VAL   B 2 82  ? 21.879  7.075   -12.577 1.00 91.60 82  B 1 
ATOM   2377 C CG2 . VAL   B 2 82  ? 23.567  7.529   -14.317 1.00 92.14 82  B 1 
ATOM   2378 N N   . VAL   B 2 83  ? 19.150  9.088   -13.443 1.00 94.93 83  B 1 
ATOM   2379 C CA  . VAL   B 2 83  ? 18.123  9.503   -12.481 1.00 94.78 83  B 1 
ATOM   2380 C C   . VAL   B 2 83  ? 18.392  8.773   -11.172 1.00 95.45 83  B 1 
ATOM   2381 O O   . VAL   B 2 83  ? 18.414  7.542   -11.142 1.00 94.84 83  B 1 
ATOM   2382 C CB  . VAL   B 2 83  ? 16.700  9.230   -13.002 1.00 93.65 83  B 1 
ATOM   2383 C CG1 . VAL   B 2 83  ? 15.646  9.763   -12.030 1.00 90.40 83  B 1 
ATOM   2384 C CG2 . VAL   B 2 83  ? 16.463  9.900   -14.364 1.00 90.64 83  B 1 
ATOM   2385 N N   . CYS   B 2 84  ? 18.593  9.528   -10.107 1.00 95.41 84  B 1 
ATOM   2386 C CA  . CYS   B 2 84  ? 18.841  9.027   -8.761  1.00 95.34 84  B 1 
ATOM   2387 C C   . CYS   B 2 84  ? 17.675  9.370   -7.831  1.00 95.30 84  B 1 
ATOM   2388 O O   . CYS   B 2 84  ? 16.874  10.257  -8.130  1.00 94.23 84  B 1 
ATOM   2389 C CB  . CYS   B 2 84  ? 20.174  9.585   -8.246  1.00 94.53 84  B 1 
ATOM   2390 S SG  . CYS   B 2 84  ? 21.550  8.997   -9.293  1.00 92.50 84  B 1 
ATOM   2391 N N   . ALA   B 2 85  ? 17.593  8.669   -6.714  1.00 95.58 85  B 1 
ATOM   2392 C CA  . ALA   B 2 85  ? 16.719  8.996   -5.598  1.00 95.69 85  B 1 
ATOM   2393 C C   . ALA   B 2 85  ? 17.539  9.555   -4.429  1.00 95.99 85  B 1 
ATOM   2394 O O   . ALA   B 2 85  ? 18.710  9.215   -4.255  1.00 95.24 85  B 1 
ATOM   2395 C CB  . ALA   B 2 85  ? 15.936  7.746   -5.193  1.00 95.06 85  B 1 
ATOM   2396 N N   . HIS   B 2 86  ? 16.897  10.378  -3.609  1.00 95.36 86  B 1 
ATOM   2397 C CA  . HIS   B 2 86  ? 17.426  10.817  -2.321  1.00 95.00 86  B 1 
ATOM   2398 C C   . HIS   B 2 86  ? 16.922  9.878   -1.204  1.00 95.09 86  B 1 
ATOM   2399 O O   . HIS   B 2 86  ? 15.798  9.381   -1.310  1.00 94.55 86  B 1 
ATOM   2400 C CB  . HIS   B 2 86  ? 17.005  12.275  -2.103  1.00 94.42 86  B 1 
ATOM   2401 C CG  . HIS   B 2 86  ? 17.725  12.910  -0.954  1.00 93.63 86  B 1 
ATOM   2402 N ND1 . HIS   B 2 86  ? 17.285  12.971  0.350   1.00 86.04 86  B 1 
ATOM   2403 C CD2 . HIS   B 2 86  ? 18.979  13.467  -0.990  1.00 84.98 86  B 1 
ATOM   2404 C CE1 . HIS   B 2 86  ? 18.249  13.549  1.083   1.00 87.28 86  B 1 
ATOM   2405 N NE2 . HIS   B 2 86  ? 19.291  13.862  0.302   1.00 88.33 86  B 1 
ATOM   2406 N N   . PRO   B 2 87  ? 17.685  9.615   -0.138  1.00 95.19 87  B 1 
ATOM   2407 C CA  . PRO   B 2 87  ? 17.221  8.746   0.956   1.00 94.60 87  B 1 
ATOM   2408 C C   . PRO   B 2 87  ? 15.927  9.221   1.629   1.00 94.24 87  B 1 
ATOM   2409 O O   . PRO   B 2 87  ? 15.164  8.391   2.123   1.00 92.31 87  B 1 
ATOM   2410 C CB  . PRO   B 2 87  ? 18.391  8.695   1.949   1.00 93.67 87  B 1 
ATOM   2411 C CG  . PRO   B 2 87  ? 19.248  9.916   1.607   1.00 92.15 87  B 1 
ATOM   2412 C CD  . PRO   B 2 87  ? 19.060  10.045  0.103   1.00 94.43 87  B 1 
ATOM   2413 N N   . LEU   B 2 88  ? 15.651  10.522  1.610   1.00 94.25 88  B 1 
ATOM   2414 C CA  . LEU   B 2 88  ? 14.429  11.132  2.154   1.00 93.03 88  B 1 
ATOM   2415 C C   . LEU   B 2 88  ? 13.261  11.211  1.154   1.00 93.08 88  B 1 
ATOM   2416 O O   . LEU   B 2 88  ? 12.205  11.724  1.514   1.00 91.22 88  B 1 
ATOM   2417 C CB  . LEU   B 2 88  ? 14.744  12.537  2.704   1.00 91.93 88  B 1 
ATOM   2418 C CG  . LEU   B 2 88  ? 15.786  12.606  3.830   1.00 88.98 88  B 1 
ATOM   2419 C CD1 . LEU   B 2 88  ? 15.970  14.057  4.263   1.00 85.82 88  B 1 
ATOM   2420 C CD2 . LEU   B 2 88  ? 15.356  11.787  5.040   1.00 84.81 88  B 1 
ATOM   2421 N N   . ASP   B 2 89  ? 13.423  10.756  -0.093  1.00 94.46 89  B 1 
ATOM   2422 C CA  . ASP   B 2 89  ? 12.308  10.725  -1.042  1.00 93.97 89  B 1 
ATOM   2423 C C   . ASP   B 2 89  ? 11.228  9.745   -0.559  1.00 93.78 89  B 1 
ATOM   2424 O O   . ASP   B 2 89  ? 11.532  8.682   -0.009  1.00 92.73 89  B 1 
ATOM   2425 C CB  . ASP   B 2 89  ? 12.769  10.340  -2.458  1.00 93.48 89  B 1 
ATOM   2426 C CG  . ASP   B 2 89  ? 13.589  11.404  -3.208  1.00 93.00 89  B 1 
ATOM   2427 O OD1 . ASP   B 2 89  ? 13.444  12.610  -2.926  1.00 89.02 89  B 1 
ATOM   2428 O OD2 . ASP   B 2 89  ? 14.329  11.011  -4.141  1.00 88.29 89  B 1 
ATOM   2429 N N   . PHE   B 2 90  ? 9.955   10.070  -0.794  1.00 92.46 90  B 1 
ATOM   2430 C CA  . PHE   B 2 90  ? 8.848   9.191   -0.451  1.00 91.66 90  B 1 
ATOM   2431 C C   . PHE   B 2 90  ? 8.730   8.031   -1.436  1.00 92.08 90  B 1 
ATOM   2432 O O   . PHE   B 2 90  ? 8.869   8.182   -2.646  1.00 90.95 90  B 1 
ATOM   2433 C CB  . PHE   B 2 90  ? 7.546   9.981   -0.367  1.00 89.90 90  B 1 
ATOM   2434 C CG  . PHE   B 2 90  ? 7.540   10.989  0.753   1.00 86.80 90  B 1 
ATOM   2435 C CD1 . PHE   B 2 90  ? 7.261   10.574  2.067   1.00 81.52 90  B 1 
ATOM   2436 C CD2 . PHE   B 2 90  ? 7.854   12.338  0.494   1.00 79.97 90  B 1 
ATOM   2437 C CE1 . PHE   B 2 90  ? 7.302   11.504  3.114   1.00 78.29 90  B 1 
ATOM   2438 C CE2 . PHE   B 2 90  ? 7.896   13.270  1.537   1.00 76.53 90  B 1 
ATOM   2439 C CZ  . PHE   B 2 90  ? 7.624   12.850  2.851   1.00 78.58 90  B 1 
ATOM   2440 N N   . VAL   B 2 91  ? 8.411   6.849   -0.914  1.00 91.34 91  B 1 
ATOM   2441 C CA  . VAL   B 2 91  ? 8.258   5.629   -1.723  1.00 91.57 91  B 1 
ATOM   2442 C C   . VAL   B 2 91  ? 7.162   5.777   -2.783  1.00 91.64 91  B 1 
ATOM   2443 O O   . VAL   B 2 91  ? 7.295   5.259   -3.891  1.00 90.34 91  B 1 
ATOM   2444 C CB  . VAL   B 2 91  ? 7.976   4.435   -0.794  1.00 90.54 91  B 1 
ATOM   2445 C CG1 . VAL   B 2 91  ? 7.597   3.161   -1.547  1.00 86.10 91  B 1 
ATOM   2446 C CG2 . VAL   B 2 91  ? 9.218   4.125   0.047   1.00 86.52 91  B 1 
ATOM   2447 N N   . GLU   B 2 92  ? 6.107   6.503   -2.473  1.00 88.54 92  B 1 
ATOM   2448 C CA  . GLU   B 2 92  ? 4.993   6.770   -3.383  1.00 86.55 92  B 1 
ATOM   2449 C C   . GLU   B 2 92  ? 5.409   7.677   -4.551  1.00 86.84 92  B 1 
ATOM   2450 O O   . GLU   B 2 92  ? 5.077   7.388   -5.700  1.00 84.93 92  B 1 
ATOM   2451 C CB  . GLU   B 2 92  ? 3.829   7.385   -2.594  1.00 84.00 92  B 1 
ATOM   2452 C CG  . GLU   B 2 92  ? 3.317   6.491   -1.445  1.00 77.86 92  B 1 
ATOM   2453 C CD  . GLU   B 2 92  ? 3.968   6.733   -0.070  1.00 73.99 92  B 1 
ATOM   2454 O OE1 . GLU   B 2 92  ? 3.240   6.571   0.935   1.00 67.15 92  B 1 
ATOM   2455 O OE2 . GLU   B 2 92  ? 5.143   7.120   0.005   1.00 67.82 92  B 1 
ATOM   2456 N N   . GLU   B 2 93  ? 6.201   8.715   -4.282  1.00 87.71 93  B 1 
ATOM   2457 C CA  . GLU   B 2 93  ? 6.759   9.603   -5.309  1.00 87.36 93  B 1 
ATOM   2458 C C   . GLU   B 2 93  ? 7.735   8.852   -6.220  1.00 89.34 93  B 1 
ATOM   2459 O O   . GLU   B 2 93  ? 7.648   8.920   -7.447  1.00 88.20 93  B 1 
ATOM   2460 C CB  . GLU   B 2 93  ? 7.490   10.783  -4.651  1.00 84.76 93  B 1 
ATOM   2461 C CG  . GLU   B 2 93  ? 6.551   11.743  -3.910  1.00 76.96 93  B 1 
ATOM   2462 C CD  . GLU   B 2 93  ? 7.292   12.847  -3.138  1.00 72.75 93  B 1 
ATOM   2463 O OE1 . GLU   B 2 93  ? 6.609   13.803  -2.714  1.00 65.63 93  B 1 
ATOM   2464 O OE2 . GLU   B 2 93  ? 8.524   12.724  -2.932  1.00 65.74 93  B 1 
ATOM   2465 N N   . ILE   B 2 94  ? 8.610   8.055   -5.629  1.00 90.54 94  B 1 
ATOM   2466 C CA  . ILE   B 2 94  ? 9.559   7.219   -6.362  1.00 91.62 94  B 1 
ATOM   2467 C C   . ILE   B 2 94  ? 8.847   6.205   -7.267  1.00 92.52 94  B 1 
ATOM   2468 O O   . ILE   B 2 94  ? 9.311   5.928   -8.376  1.00 91.70 94  B 1 
ATOM   2469 C CB  . ILE   B 2 94  ? 10.516  6.545   -5.355  1.00 90.60 94  B 1 
ATOM   2470 C CG1 . ILE   B 2 94  ? 11.497  7.572   -4.750  1.00 82.52 94  B 1 
ATOM   2471 C CG2 . ILE   B 2 94  ? 11.282  5.366   -5.952  1.00 82.82 94  B 1 
ATOM   2472 C CD1 . ILE   B 2 94  ? 12.366  8.324   -5.769  1.00 76.43 94  B 1 
ATOM   2473 N N   . SER   B 2 95  ? 7.698   5.692   -6.841  1.00 92.73 95  B 1 
ATOM   2474 C CA  . SER   B 2 95  ? 6.884   4.809   -7.677  1.00 92.68 95  B 1 
ATOM   2475 C C   . SER   B 2 95  ? 6.463   5.492   -8.982  1.00 93.16 95  B 1 
ATOM   2476 O O   . SER   B 2 95  ? 6.535   4.868   -10.042 1.00 92.12 95  B 1 
ATOM   2477 C CB  . SER   B 2 95  ? 5.656   4.315   -6.907  1.00 91.64 95  B 1 
ATOM   2478 O OG  . SER   B 2 95  ? 6.065   3.549   -5.793  1.00 82.68 95  B 1 
ATOM   2479 N N   . ALA   B 2 96  ? 6.113   6.779   -8.928  1.00 90.59 96  B 1 
ATOM   2480 C CA  . ALA   B 2 96  ? 5.806   7.575   -10.113 1.00 89.56 96  B 1 
ATOM   2481 C C   . ALA   B 2 96  ? 7.040   7.763   -11.007 1.00 90.81 96  B 1 
ATOM   2482 O O   . ALA   B 2 96  ? 6.981   7.450   -12.198 1.00 89.89 96  B 1 
ATOM   2483 C CB  . ALA   B 2 96  ? 5.170   8.902   -9.678  1.00 87.24 96  B 1 
ATOM   2484 N N   . VAL   B 2 97  ? 8.185   8.125   -10.438 1.00 91.38 97  B 1 
ATOM   2485 C CA  . VAL   B 2 97  ? 9.453   8.290   -11.177 1.00 92.11 97  B 1 
ATOM   2486 C C   . VAL   B 2 97  ? 9.795   7.050   -12.012 1.00 93.14 97  B 1 
ATOM   2487 O O   . VAL   B 2 97  ? 10.220  7.163   -13.162 1.00 92.48 97  B 1 
ATOM   2488 C CB  . VAL   B 2 97  ? 10.607  8.619   -10.211 1.00 91.64 97  B 1 
ATOM   2489 C CG1 . VAL   B 2 97  ? 11.962  8.710   -10.920 1.00 88.41 97  B 1 
ATOM   2490 C CG2 . VAL   B 2 97  ? 10.380  9.959   -9.508  1.00 88.74 97  B 1 
ATOM   2491 N N   . PHE   B 2 98  ? 9.557   5.850   -11.479 1.00 93.99 98  B 1 
ATOM   2492 C CA  . PHE   B 2 98  ? 9.831   4.613   -12.211 1.00 94.81 98  B 1 
ATOM   2493 C C   . PHE   B 2 98  ? 9.008   4.461   -13.496 1.00 94.62 98  B 1 
ATOM   2494 O O   . PHE   B 2 98  ? 9.546   3.994   -14.500 1.00 93.13 98  B 1 
ATOM   2495 C CB  . PHE   B 2 98  ? 9.575   3.402   -11.314 1.00 95.15 98  B 1 
ATOM   2496 C CG  . PHE   B 2 98  ? 10.709  3.039   -10.392 1.00 95.68 98  B 1 
ATOM   2497 C CD1 . PHE   B 2 98  ? 11.909  2.539   -10.916 1.00 93.24 98  B 1 
ATOM   2498 C CD2 . PHE   B 2 98  ? 10.556  3.155   -9.005  1.00 92.83 98  B 1 
ATOM   2499 C CE1 . PHE   B 2 98  ? 12.956  2.173   -10.052 1.00 92.30 98  B 1 
ATOM   2500 C CE2 . PHE   B 2 98  ? 11.597  2.793   -8.141  1.00 92.31 98  B 1 
ATOM   2501 C CZ  . PHE   B 2 98  ? 12.802  2.302   -8.663  1.00 94.49 98  B 1 
ATOM   2502 N N   . TYR   B 2 99  ? 7.707   4.776   -13.472 1.00 92.78 99  B 1 
ATOM   2503 C CA  . TYR   B 2 99  ? 6.861   4.590   -14.648 1.00 91.77 99  B 1 
ATOM   2504 C C   . TYR   B 2 99  ? 6.889   5.781   -15.610 1.00 91.54 99  B 1 
ATOM   2505 O O   . TYR   B 2 99  ? 6.752   5.568   -16.815 1.00 89.71 99  B 1 
ATOM   2506 C CB  . TYR   B 2 99  ? 5.436   4.164   -14.265 1.00 90.16 99  B 1 
ATOM   2507 C CG  . TYR   B 2 99  ? 4.649   5.099   -13.379 1.00 88.89 99  B 1 
ATOM   2508 C CD1 . TYR   B 2 99  ? 4.313   4.701   -12.075 1.00 82.78 99  B 1 
ATOM   2509 C CD2 . TYR   B 2 99  ? 4.187   6.338   -13.863 1.00 82.30 99  B 1 
ATOM   2510 C CE1 . TYR   B 2 99  ? 3.549   5.534   -11.248 1.00 80.46 99  B 1 
ATOM   2511 C CE2 . TYR   B 2 99  ? 3.430   7.190   -13.038 1.00 79.24 99  B 1 
ATOM   2512 C CZ  . TYR   B 2 99  ? 3.116   6.782   -11.725 1.00 81.87 99  B 1 
ATOM   2513 O OH  . TYR   B 2 99  ? 2.395   7.612   -10.910 1.00 79.41 99  B 1 
ATOM   2514 N N   . GLU   B 2 100 ? 7.141   6.978   -15.125 1.00 90.74 100 B 1 
ATOM   2515 C CA  . GLU   B 2 100 ? 7.291   8.175   -15.954 1.00 89.06 100 B 1 
ATOM   2516 C C   . GLU   B 2 100 ? 8.573   8.133   -16.792 1.00 89.64 100 B 1 
ATOM   2517 O O   . GLU   B 2 100 ? 8.531   8.309   -18.005 1.00 87.72 100 B 1 
ATOM   2518 C CB  . GLU   B 2 100 ? 7.294   9.424   -15.072 1.00 87.10 100 B 1 
ATOM   2519 C CG  . GLU   B 2 100 ? 5.911   9.711   -14.480 1.00 79.45 100 B 1 
ATOM   2520 C CD  . GLU   B 2 100 ? 5.914   10.914  -13.532 1.00 73.86 100 B 1 
ATOM   2521 O OE1 . GLU   B 2 100 ? 4.805   11.288  -13.096 1.00 65.31 100 B 1 
ATOM   2522 O OE2 . GLU   B 2 100 ? 7.007   11.451  -13.239 1.00 66.15 100 B 1 
ATOM   2523 N N   . HIS   B 2 101 ? 9.703   7.826   -16.170 1.00 91.63 101 B 1 
ATOM   2524 C CA  . HIS   B 2 101 ? 10.987  7.743   -16.872 1.00 91.81 101 B 1 
ATOM   2525 C C   . HIS   B 2 101 ? 11.209  6.404   -17.581 1.00 92.66 101 B 1 
ATOM   2526 O O   . HIS   B 2 101 ? 12.193  6.223   -18.302 1.00 90.58 101 B 1 
ATOM   2527 C CB  . HIS   B 2 101 ? 12.121  8.048   -15.889 1.00 91.15 101 B 1 
ATOM   2528 C CG  . HIS   B 2 101 ? 12.068  9.446   -15.338 1.00 90.19 101 B 1 
ATOM   2529 N ND1 . HIS   B 2 101 ? 11.255  9.898   -14.323 1.00 77.88 101 B 1 
ATOM   2530 C CD2 . HIS   B 2 101 ? 12.800  10.530  -15.770 1.00 78.31 101 B 1 
ATOM   2531 C CE1 . HIS   B 2 101 ? 11.488  11.207  -14.152 1.00 80.56 101 B 1 
ATOM   2532 N NE2 . HIS   B 2 101 ? 12.428  11.625  -15.009 1.00 82.43 101 B 1 
ATOM   2533 N N   . GLY   B 2 102 ? 10.314  5.429   -17.377 1.00 92.54 102 B 1 
ATOM   2534 C CA  . GLY   B 2 102 ? 10.449  4.098   -17.969 1.00 92.47 102 B 1 
ATOM   2535 C C   . GLY   B 2 102 ? 11.678  3.324   -17.486 1.00 93.60 102 B 1 
ATOM   2536 O O   . GLY   B 2 102 ? 12.131  2.406   -18.175 1.00 91.63 102 B 1 
ATOM   2537 N N   . ILE   B 2 103 ? 12.205  3.666   -16.306 1.00 95.13 103 B 1 
ATOM   2538 C CA  . ILE   B 2 103 ? 13.372  3.027   -15.684 1.00 95.64 103 B 1 
ATOM   2539 C C   . ILE   B 2 103 ? 12.956  1.936   -14.684 1.00 96.08 103 B 1 
ATOM   2540 O O   . ILE   B 2 103 ? 11.798  1.840   -14.273 1.00 95.20 103 B 1 
ATOM   2541 C CB  . ILE   B 2 103 ? 14.325  4.089   -15.076 1.00 94.86 103 B 1 
ATOM   2542 C CG1 . ILE   B 2 103 ? 13.626  4.935   -13.985 1.00 91.38 103 B 1 
ATOM   2543 C CG2 . ILE   B 2 103 ? 14.907  4.962   -16.201 1.00 89.51 103 B 1 
ATOM   2544 C CD1 . ILE   B 2 103 ? 14.539  5.960   -13.298 1.00 89.07 103 B 1 
ATOM   2545 N N   . GLY   B 2 104 ? 13.894  1.081   -14.313 1.00 95.63 104 B 1 
ATOM   2546 C CA  . GLY   B 2 104 ? 13.661  -0.028  -13.382 1.00 95.79 104 B 1 
ATOM   2547 C C   . GLY   B 2 104 ? 14.517  0.014   -12.117 1.00 96.69 104 B 1 
ATOM   2548 O O   . GLY   B 2 104 ? 14.395  -0.886  -11.290 1.00 95.37 104 B 1 
ATOM   2549 N N   . CYS   B 2 105 ? 15.379  1.020   -11.988 1.00 96.57 105 B 1 
ATOM   2550 C CA  . CYS   B 2 105 ? 16.331  1.174   -10.898 1.00 97.09 105 B 1 
ATOM   2551 C C   . CYS   B 2 105 ? 16.609  2.653   -10.636 1.00 97.47 105 B 1 
ATOM   2552 O O   . CYS   B 2 105 ? 16.748  3.423   -11.585 1.00 96.55 105 B 1 
ATOM   2553 C CB  . CYS   B 2 105 ? 17.610  0.436   -11.302 1.00 95.61 105 B 1 
ATOM   2554 S SG  . CYS   B 2 105 ? 18.925  0.686   -10.087 1.00 92.56 105 B 1 
ATOM   2555 N N   . LEU   B 2 106 ? 16.735  3.005   -9.366  1.00 97.59 106 B 1 
ATOM   2556 C CA  . LEU   B 2 106 ? 17.220  4.301   -8.905  1.00 97.65 106 B 1 
ATOM   2557 C C   . LEU   B 2 106 ? 18.378  4.068   -7.929  1.00 97.90 106 B 1 
ATOM   2558 O O   . LEU   B 2 106 ? 18.157  3.477   -6.870  1.00 97.23 106 B 1 
ATOM   2559 C CB  . LEU   B 2 106 ? 16.082  5.086   -8.242  1.00 96.93 106 B 1 
ATOM   2560 C CG  . LEU   B 2 106 ? 14.982  5.548   -9.215  1.00 95.61 106 B 1 
ATOM   2561 C CD1 . LEU   B 2 106 ? 13.785  6.068   -8.445  1.00 93.09 106 B 1 
ATOM   2562 C CD2 . LEU   B 2 106 ? 15.473  6.669   -10.137 1.00 92.51 106 B 1 
ATOM   2563 N N   . PRO   B 2 107 ? 19.605  4.494   -8.264  1.00 97.90 107 B 1 
ATOM   2564 C CA  . PRO   B 2 107 ? 20.647  4.640   -7.257  1.00 97.79 107 B 1 
ATOM   2565 C C   . PRO   B 2 107 ? 20.195  5.660   -6.212  1.00 97.67 107 B 1 
ATOM   2566 O O   . PRO   B 2 107 ? 19.621  6.691   -6.568  1.00 96.82 107 B 1 
ATOM   2567 C CB  . PRO   B 2 107 ? 21.898  5.125   -7.998  1.00 97.22 107 B 1 
ATOM   2568 C CG  . PRO   B 2 107 ? 21.599  4.855   -9.469  1.00 95.22 107 B 1 
ATOM   2569 C CD  . PRO   B 2 107 ? 20.078  4.950   -9.550  1.00 97.31 107 B 1 
ATOM   2570 N N   . VAL   B 2 108 ? 20.460  5.385   -4.949  1.00 97.57 108 B 1 
ATOM   2571 C CA  . VAL   B 2 108 ? 20.200  6.323   -3.852  1.00 97.47 108 B 1 
ATOM   2572 C C   . VAL   B 2 108 ? 21.506  7.026   -3.518  1.00 97.35 108 B 1 
ATOM   2573 O O   . VAL   B 2 108 ? 22.512  6.373   -3.240  1.00 96.49 108 B 1 
ATOM   2574 C CB  . VAL   B 2 108 ? 19.589  5.629   -2.625  1.00 97.07 108 B 1 
ATOM   2575 C CG1 . VAL   B 2 108 ? 19.141  6.668   -1.598  1.00 95.35 108 B 1 
ATOM   2576 C CG2 . VAL   B 2 108 ? 18.374  4.771   -3.000  1.00 94.95 108 B 1 
ATOM   2577 N N   . VAL   B 2 109 ? 21.489  8.345   -3.584  1.00 96.54 109 B 1 
ATOM   2578 C CA  . VAL   B 2 109 ? 22.681  9.189   -3.466  1.00 95.96 109 B 1 
ATOM   2579 C C   . VAL   B 2 109 ? 22.463  10.246  -2.392  1.00 95.50 109 B 1 
ATOM   2580 O O   . VAL   B 2 109 ? 21.415  10.883  -2.348  1.00 93.95 109 B 1 
ATOM   2581 C CB  . VAL   B 2 109 ? 23.076  9.871   -4.795  1.00 94.84 109 B 1 
ATOM   2582 C CG1 . VAL   B 2 109 ? 24.585  9.759   -5.002  1.00 90.10 109 B 1 
ATOM   2583 C CG2 . VAL   B 2 109 ? 22.420  9.276   -6.048  1.00 90.25 109 B 1 
ATOM   2584 N N   . HIS   B 2 110 ? 23.466  10.438  -1.542  1.00 95.35 110 B 1 
ATOM   2585 C CA  . HIS   B 2 110 ? 23.517  11.465  -0.505  1.00 94.30 110 B 1 
ATOM   2586 C C   . HIS   B 2 110 ? 24.909  12.103  -0.522  1.00 93.70 110 B 1 
ATOM   2587 O O   . HIS   B 2 110 ? 25.908  11.385  -0.532  1.00 90.83 110 B 1 
ATOM   2588 C CB  . HIS   B 2 110 ? 23.198  10.823  0.849   1.00 92.70 110 B 1 
ATOM   2589 C CG  . HIS   B 2 110 ? 23.360  11.775  1.997   1.00 89.77 110 B 1 
ATOM   2590 N ND1 . HIS   B 2 110 ? 24.269  11.650  3.031   1.00 77.37 110 B 1 
ATOM   2591 C CD2 . HIS   B 2 110 ? 22.689  12.958  2.172   1.00 77.78 110 B 1 
ATOM   2592 C CE1 . HIS   B 2 110 ? 24.144  12.734  3.809   1.00 78.49 110 B 1 
ATOM   2593 N NE2 . HIS   B 2 110 ? 23.199  13.546  3.320   1.00 79.84 110 B 1 
ATOM   2594 N N   . HIS   B 2 111 ? 24.979  13.431  -0.559  1.00 92.06 111 B 1 
ATOM   2595 C CA  . HIS   B 2 111 ? 26.229  14.161  -0.809  1.00 91.02 111 B 1 
ATOM   2596 C C   . HIS   B 2 111 ? 27.012  13.608  -2.012  1.00 91.52 111 B 1 
ATOM   2597 O O   . HIS   B 2 111 ? 28.202  13.314  -1.932  1.00 87.21 111 B 1 
ATOM   2598 C CB  . HIS   B 2 111 ? 27.069  14.254  0.477   1.00 88.00 111 B 1 
ATOM   2599 C CG  . HIS   B 2 111 ? 26.504  15.183  1.516   1.00 81.25 111 B 1 
ATOM   2600 N ND1 . HIS   B 2 111 ? 25.842  16.372  1.278   1.00 70.12 111 B 1 
ATOM   2601 C CD2 . HIS   B 2 111 ? 26.614  15.053  2.880   1.00 68.38 111 B 1 
ATOM   2602 C CE1 . HIS   B 2 111 ? 25.562  16.930  2.462   1.00 65.94 111 B 1 
ATOM   2603 N NE2 . HIS   B 2 111 ? 26.025  16.165  3.460   1.00 66.51 111 B 1 
ATOM   2604 N N   . GLN   B 2 112 ? 26.305  13.422  -3.122  1.00 90.24 112 B 1 
ATOM   2605 C CA  . GLN   B 2 112 ? 26.801  12.844  -4.379  1.00 89.83 112 B 1 
ATOM   2606 C C   . GLN   B 2 112 ? 27.300  11.386  -4.285  1.00 91.61 112 B 1 
ATOM   2607 O O   . GLN   B 2 112 ? 27.576  10.776  -5.317  1.00 88.57 112 B 1 
ATOM   2608 C CB  . GLN   B 2 112 ? 27.842  13.766  -5.029  1.00 86.85 112 B 1 
ATOM   2609 C CG  . GLN   B 2 112 ? 27.343  15.213  -5.210  1.00 80.68 112 B 1 
ATOM   2610 C CD  . GLN   B 2 112 ? 28.326  16.089  -5.984  1.00 72.98 112 B 1 
ATOM   2611 O OE1 . GLN   B 2 112 ? 29.382  15.671  -6.424  1.00 64.57 112 B 1 
ATOM   2612 N NE2 . GLN   B 2 112 ? 28.003  17.344  -6.201  1.00 62.09 112 B 1 
ATOM   2613 N N   . LYS   B 2 113 ? 27.359  10.790  -3.094  1.00 94.72 113 B 1 
ATOM   2614 C CA  . LYS   B 2 113 ? 27.845  9.424   -2.880  1.00 95.47 113 B 1 
ATOM   2615 C C   . LYS   B 2 113 ? 26.716  8.405   -2.946  1.00 96.25 113 B 1 
ATOM   2616 O O   . LYS   B 2 113 ? 25.670  8.573   -2.328  1.00 94.83 113 B 1 
ATOM   2617 C CB  . LYS   B 2 113 ? 28.621  9.316   -1.563  1.00 94.04 113 B 1 
ATOM   2618 C CG  . LYS   B 2 113 ? 29.925  10.129  -1.636  1.00 87.18 113 B 1 
ATOM   2619 C CD  . LYS   B 2 113 ? 30.812  9.923   -0.411  1.00 83.23 113 B 1 
ATOM   2620 C CE  . LYS   B 2 113 ? 32.080  10.746  -0.643  1.00 74.38 113 B 1 
ATOM   2621 N NZ  . LYS   B 2 113 ? 33.136  10.488  0.362   1.00 65.39 113 B 1 
ATOM   2622 N N   . LEU   B 2 114 ? 26.970  7.311   -3.645  1.00 96.51 114 B 1 
ATOM   2623 C CA  . LEU   B 2 114 ? 26.078  6.163   -3.685  1.00 97.29 114 B 1 
ATOM   2624 C C   . LEU   B 2 114 ? 26.028  5.481   -2.311  1.00 97.34 114 B 1 
ATOM   2625 O O   . LEU   B 2 114 ? 27.038  4.959   -1.834  1.00 96.31 114 B 1 
ATOM   2626 C CB  . LEU   B 2 114 ? 26.568  5.206   -4.779  1.00 97.17 114 B 1 
ATOM   2627 C CG  . LEU   B 2 114 ? 25.663  3.980   -4.990  1.00 96.44 114 B 1 
ATOM   2628 C CD1 . LEU   B 2 114 ? 24.320  4.365   -5.601  1.00 94.18 114 B 1 
ATOM   2629 C CD2 . LEU   B 2 114 ? 26.350  3.003   -5.937  1.00 93.73 114 B 1 
ATOM   2630 N N   . ILE   B 2 115 ? 24.845  5.448   -1.711  1.00 97.34 115 B 1 
ATOM   2631 C CA  . ILE   B 2 115 ? 24.593  4.818   -0.404  1.00 96.95 115 B 1 
ATOM   2632 C C   . ILE   B 2 115 ? 23.614  3.641   -0.470  1.00 97.18 115 B 1 
ATOM   2633 O O   . ILE   B 2 115 ? 23.534  2.852   0.469   1.00 95.77 115 B 1 
ATOM   2634 C CB  . ILE   B 2 115 ? 24.117  5.861   0.628   1.00 95.94 115 B 1 
ATOM   2635 C CG1 . ILE   B 2 115 ? 22.791  6.541   0.216   1.00 91.17 115 B 1 
ATOM   2636 C CG2 . ILE   B 2 115 ? 25.224  6.903   0.886   1.00 89.05 115 B 1 
ATOM   2637 C CD1 . ILE   B 2 115 ? 22.096  7.239   1.386   1.00 87.00 115 B 1 
ATOM   2638 N N   . GLY   B 2 116 ? 22.878  3.505   -1.571  1.00 97.58 116 B 1 
ATOM   2639 C CA  . GLY   B 2 116 ? 21.903  2.440   -1.742  1.00 97.70 116 B 1 
ATOM   2640 C C   . GLY   B 2 116 ? 21.405  2.312   -3.176  1.00 98.05 116 B 1 
ATOM   2641 O O   . GLY   B 2 116 ? 21.806  3.049   -4.074  1.00 97.37 116 B 1 
ATOM   2642 N N   . ILE   B 2 117 ? 20.514  1.343   -3.385  1.00 97.99 117 B 1 
ATOM   2643 C CA  . ILE   B 2 117 ? 19.823  1.148   -4.660  1.00 97.99 117 B 1 
ATOM   2644 C C   . ILE   B 2 117 ? 18.392  0.682   -4.408  1.00 97.87 117 B 1 
ATOM   2645 O O   . ILE   B 2 117 ? 18.142  -0.146  -3.529  1.00 97.22 117 B 1 
ATOM   2646 C CB  . ILE   B 2 117 ? 20.625  0.190   -5.566  1.00 97.51 117 B 1 
ATOM   2647 C CG1 . ILE   B 2 117 ? 20.164  0.291   -7.033  1.00 95.14 117 B 1 
ATOM   2648 C CG2 . ILE   B 2 117 ? 20.571  -1.271  -5.072  1.00 95.25 117 B 1 
ATOM   2649 C CD1 . ILE   B 2 117 ? 21.139  -0.394  -8.005  1.00 91.62 117 B 1 
ATOM   2650 N N   . LEU   B 2 118 ? 17.457  1.202   -5.199  1.00 97.78 118 B 1 
ATOM   2651 C CA  . LEU   B 2 118 ? 16.049  0.836   -5.153  1.00 97.60 118 B 1 
ATOM   2652 C C   . LEU   B 2 118 ? 15.600  0.396   -6.541  1.00 97.64 118 B 1 
ATOM   2653 O O   . LEU   B 2 118 ? 15.886  1.052   -7.540  1.00 96.20 118 B 1 
ATOM   2654 C CB  . LEU   B 2 118 ? 15.247  2.036   -4.627  1.00 96.29 118 B 1 
ATOM   2655 C CG  . LEU   B 2 118 ? 13.796  1.675   -4.259  1.00 92.95 118 B 1 
ATOM   2656 C CD1 . LEU   B 2 118 ? 13.738  0.848   -2.980  1.00 86.78 118 B 1 
ATOM   2657 C CD2 . LEU   B 2 118 ? 12.985  2.944   -4.044  1.00 86.43 118 B 1 
ATOM   2658 N N   . THR   B 2 119 ? 14.871  -0.718  -6.614  1.00 97.46 119 B 1 
ATOM   2659 C CA  . THR   B 2 119 ? 14.343  -1.240  -7.880  1.00 97.00 119 B 1 
ATOM   2660 C C   . THR   B 2 119 ? 12.830  -1.428  -7.821  1.00 96.74 119 B 1 
ATOM   2661 O O   . THR   B 2 119 ? 12.229  -1.493  -6.748  1.00 95.92 119 B 1 
ATOM   2662 C CB  . THR   B 2 119 ? 15.024  -2.555  -8.287  1.00 96.04 119 B 1 
ATOM   2663 O OG1 . THR   B 2 119 ? 14.647  -3.610  -7.442  1.00 90.39 119 B 1 
ATOM   2664 C CG2 . THR   B 2 119 ? 16.553  -2.474  -8.310  1.00 91.07 119 B 1 
ATOM   2665 N N   . LYS   B 2 120 ? 12.198  -1.608  -8.981  1.00 96.41 120 B 1 
ATOM   2666 C CA  . LYS   B 2 120 ? 10.772  -1.972  -9.045  1.00 96.06 120 B 1 
ATOM   2667 C C   . LYS   B 2 120 ? 10.449  -3.236  -8.243  1.00 95.70 120 B 1 
ATOM   2668 O O   . LYS   B 2 120 ? 9.333   -3.370  -7.770  1.00 94.56 120 B 1 
ATOM   2669 C CB  . LYS   B 2 120 ? 10.320  -2.167  -10.504 1.00 95.21 120 B 1 
ATOM   2670 C CG  . LYS   B 2 120 ? 10.246  -0.848  -11.286 1.00 92.68 120 B 1 
ATOM   2671 C CD  . LYS   B 2 120 ? 9.551   -1.016  -12.643 1.00 90.88 120 B 1 
ATOM   2672 C CE  . LYS   B 2 120 ? 9.460   0.358   -13.322 1.00 85.22 120 B 1 
ATOM   2673 N NZ  . LYS   B 2 120 ? 8.517   0.409   -14.465 1.00 81.07 120 B 1 
ATOM   2674 N N   . THR   B 2 121 ? 11.401  -4.154  -8.105  1.00 95.96 121 B 1 
ATOM   2675 C CA  . THR   B 2 121 ? 11.219  -5.376  -7.308  1.00 95.57 121 B 1 
ATOM   2676 C C   . THR   B 2 121 ? 11.102  -5.064  -5.820  1.00 95.41 121 B 1 
ATOM   2677 O O   . THR   B 2 121 ? 10.271  -5.669  -5.154  1.00 94.44 121 B 1 
ATOM   2678 C CB  . THR   B 2 121 ? 12.359  -6.372  -7.561  1.00 94.85 121 B 1 
ATOM   2679 O OG1 . THR   B 2 121 ? 12.348  -6.751  -8.925  1.00 90.41 121 B 1 
ATOM   2680 C CG2 . THR   B 2 121 ? 12.231  -7.661  -6.748  1.00 89.81 121 B 1 
ATOM   2681 N N   . ASP   B 2 122 ? 11.861  -4.100  -5.314  1.00 96.20 122 B 1 
ATOM   2682 C CA  . ASP   B 2 122 ? 11.811  -3.687  -3.907  1.00 96.08 122 B 1 
ATOM   2683 C C   . ASP   B 2 122 ? 10.469  -3.012  -3.583  1.00 95.69 122 B 1 
ATOM   2684 O O   . ASP   B 2 122 ? 9.842   -3.337  -2.576  1.00 94.83 122 B 1 
ATOM   2685 C CB  . ASP   B 2 122 ? 13.009  -2.779  -3.585  1.00 96.32 122 B 1 
ATOM   2686 C CG  . ASP   B 2 122 ? 14.329  -3.418  -4.027  1.00 96.00 122 B 1 
ATOM   2687 O OD1 . ASP   B 2 122 ? 14.603  -4.569  -3.619  1.00 93.39 122 B 1 
ATOM   2688 O OD2 . ASP   B 2 122 ? 15.016  -2.808  -4.881  1.00 93.21 122 B 1 
ATOM   2689 N N   . LEU   B 2 123 ? 9.949   -2.183  -4.499  1.00 95.80 123 B 1 
ATOM   2690 C CA  . LEU   B 2 123 ? 8.613   -1.592  -4.376  1.00 95.29 123 B 1 
ATOM   2691 C C   . LEU   B 2 123 ? 7.500   -2.649  -4.394  1.00 94.66 123 B 1 
ATOM   2692 O O   . LEU   B 2 123 ? 6.582   -2.578  -3.582  1.00 93.04 123 B 1 
ATOM   2693 C CB  . LEU   B 2 123 ? 8.380   -0.573  -5.500  1.00 94.72 123 B 1 
ATOM   2694 C CG  . LEU   B 2 123 ? 9.271   0.677   -5.437  1.00 92.65 123 B 1 
ATOM   2695 C CD1 . LEU   B 2 123 ? 8.917   1.585   -6.608  1.00 88.77 123 B 1 
ATOM   2696 C CD2 . LEU   B 2 123 ? 9.074   1.473   -4.153  1.00 87.95 123 B 1 
ATOM   2697 N N   . LEU   B 2 124 ? 7.589   -3.649  -5.272  1.00 94.95 124 B 1 
ATOM   2698 C CA  . LEU   B 2 124 ? 6.605   -4.736  -5.316  1.00 94.27 124 B 1 
ATOM   2699 C C   . LEU   B 2 124 ? 6.620   -5.584  -4.036  1.00 93.44 124 B 1 
ATOM   2700 O O   . LEU   B 2 124 ? 5.561   -5.969  -3.556  1.00 91.93 124 B 1 
ATOM   2701 C CB  . LEU   B 2 124 ? 6.839   -5.617  -6.549  1.00 93.76 124 B 1 
ATOM   2702 C CG  . LEU   B 2 124 ? 6.489   -4.954  -7.895  1.00 91.24 124 B 1 
ATOM   2703 C CD1 . LEU   B 2 124 ? 6.814   -5.931  -9.028  1.00 88.10 124 B 1 
ATOM   2704 C CD2 . LEU   B 2 124 ? 5.022   -4.564  -8.015  1.00 87.31 124 B 1 
ATOM   2705 N N   . ARG   B 2 125 ? 7.791   -5.835  -3.449  1.00 93.45 125 B 1 
ATOM   2706 C CA  . ARG   B 2 125 ? 7.890   -6.519  -2.144  1.00 92.72 125 B 1 
ATOM   2707 C C   . ARG   B 2 125 ? 7.272   -5.685  -1.022  1.00 92.23 125 B 1 
ATOM   2708 O O   . ARG   B 2 125 ? 6.580   -6.233  -0.171  1.00 90.70 125 B 1 
ATOM   2709 C CB  . ARG   B 2 125 ? 9.355   -6.825  -1.818  1.00 92.22 125 B 1 
ATOM   2710 C CG  . ARG   B 2 125 ? 9.920   -7.971  -2.670  1.00 86.99 125 B 1 
ATOM   2711 C CD  . ARG   B 2 125 ? 11.419  -8.098  -2.399  1.00 85.64 125 B 1 
ATOM   2712 N NE  . ARG   B 2 125 ? 12.036  -9.185  -3.180  1.00 81.18 125 B 1 
ATOM   2713 C CZ  . ARG   B 2 125 ? 13.300  -9.252  -3.556  1.00 77.55 125 B 1 
ATOM   2714 N NH1 . ARG   B 2 125 ? 14.171  -8.325  -3.252  1.00 69.17 125 B 1 
ATOM   2715 N NH2 . ARG   B 2 125 ? 13.720  -10.264 -4.258  1.00 70.51 125 B 1 
ATOM   2716 N N   . THR   B 2 126 ? 7.492   -4.374  -1.047  1.00 93.24 126 B 1 
ATOM   2717 C CA  . THR   B 2 126 ? 6.876   -3.449  -0.085  1.00 92.62 126 B 1 
ATOM   2718 C C   . THR   B 2 126 ? 5.356   -3.452  -0.217  1.00 92.15 126 B 1 
ATOM   2719 O O   . THR   B 2 126 ? 4.661   -3.552  0.787   1.00 90.84 126 B 1 
ATOM   2720 C CB  . THR   B 2 126 ? 7.425   -2.028  -0.266  1.00 92.35 126 B 1 
ATOM   2721 O OG1 . THR   B 2 126 ? 8.826   -2.046  -0.133  1.00 88.69 126 B 1 
ATOM   2722 C CG2 . THR   B 2 126 ? 6.886   -1.057  0.780   1.00 88.32 126 B 1 
ATOM   2723 N N   . PHE   B 2 127 ? 4.838   -3.433  -1.436  1.00 91.74 127 B 1 
ATOM   2724 C CA  . PHE   B 2 127 ? 3.404   -3.550  -1.714  1.00 90.81 127 B 1 
ATOM   2725 C C   . PHE   B 2 127 ? 2.807   -4.833  -1.115  1.00 90.44 127 B 1 
ATOM   2726 O O   . PHE   B 2 127 ? 1.816   -4.758  -0.396  1.00 89.35 127 B 1 
ATOM   2727 C CB  . PHE   B 2 127 ? 3.188   -3.476  -3.227  1.00 89.99 127 B 1 
ATOM   2728 C CG  . PHE   B 2 127 ? 1.759   -3.744  -3.648  1.00 87.53 127 B 1 
ATOM   2729 C CD1 . PHE   B 2 127 ? 1.380   -5.017  -4.109  1.00 80.54 127 B 1 
ATOM   2730 C CD2 . PHE   B 2 127 ? 0.799   -2.723  -3.561  1.00 79.81 127 B 1 
ATOM   2731 C CE1 . PHE   B 2 127 ? 0.049   -5.263  -4.488  1.00 77.49 127 B 1 
ATOM   2732 C CE2 . PHE   B 2 127 ? -0.529  -2.968  -3.941  1.00 76.00 127 B 1 
ATOM   2733 C CZ  . PHE   B 2 127 ? -0.905  -4.237  -4.407  1.00 76.58 127 B 1 
ATOM   2734 N N   . VAL   B 2 128 ? 3.434   -5.986  -1.336  1.00 90.58 128 B 1 
ATOM   2735 C CA  . VAL   B 2 128 ? 2.979   -7.267  -0.765  1.00 89.73 128 B 1 
ATOM   2736 C C   . VAL   B 2 128 ? 2.958   -7.216  0.766   1.00 89.21 128 B 1 
ATOM   2737 O O   . VAL   B 2 128 ? 1.966   -7.615  1.367   1.00 87.92 128 B 1 
ATOM   2738 C CB  . VAL   B 2 128 ? 3.835   -8.442  -1.274  1.00 88.87 128 B 1 
ATOM   2739 C CG1 . VAL   B 2 128 ? 3.471   -9.764  -0.593  1.00 85.25 128 B 1 
ATOM   2740 C CG2 . VAL   B 2 128 ? 3.636   -8.643  -2.781  1.00 86.04 128 B 1 
ATOM   2741 N N   . LYS   B 2 129 ? 3.995   -6.667  1.404   1.00 89.48 129 B 1 
ATOM   2742 C CA  . LYS   B 2 129 ? 4.031   -6.507  2.868   1.00 88.56 129 B 1 
ATOM   2743 C C   . LYS   B 2 129 ? 2.884   -5.647  3.406   1.00 88.61 129 B 1 
ATOM   2744 O O   . LYS   B 2 129 ? 2.312   -5.987  4.433   1.00 86.74 129 B 1 
ATOM   2745 C CB  . LYS   B 2 129 ? 5.367   -5.908  3.321   1.00 87.21 129 B 1 
ATOM   2746 C CG  . LYS   B 2 129 ? 6.454   -6.978  3.479   1.00 80.38 129 B 1 
ATOM   2747 C CD  . LYS   B 2 129 ? 7.676   -6.361  4.165   1.00 76.73 129 B 1 
ATOM   2748 C CE  . LYS   B 2 129 ? 8.684   -7.449  4.549   1.00 68.47 129 B 1 
ATOM   2749 N NZ  . LYS   B 2 129 ? 9.749   -6.904  5.425   1.00 61.12 129 B 1 
ATOM   2750 N N   . LEU   B 2 130 ? 2.529   -4.566  2.723   1.00 89.49 130 B 1 
ATOM   2751 C CA  . LEU   B 2 130 ? 1.437   -3.682  3.152   1.00 89.13 130 B 1 
ATOM   2752 C C   . LEU   B 2 130 ? 0.065   -4.368  3.148   1.00 88.69 130 B 1 
ATOM   2753 O O   . LEU   B 2 130 ? -0.812  -3.977  3.911   1.00 85.62 130 B 1 
ATOM   2754 C CB  . LEU   B 2 130 ? 1.395   -2.432  2.257   1.00 88.04 130 B 1 
ATOM   2755 C CG  . LEU   B 2 130 ? 2.539   -1.435  2.503   1.00 84.48 130 B 1 
ATOM   2756 C CD1 . LEU   B 2 130 ? 2.431   -0.298  1.490   1.00 79.81 130 B 1 
ATOM   2757 C CD2 . LEU   B 2 130 ? 2.488   -0.833  3.903   1.00 79.20 130 B 1 
ATOM   2758 N N   . THR   B 2 131 ? -0.116  -5.406  2.339   1.00 88.51 131 B 1 
ATOM   2759 C CA  . THR   B 2 131 ? -1.372  -6.172  2.320   1.00 86.75 131 B 1 
ATOM   2760 C C   . THR   B 2 131 ? -1.512  -7.137  3.502   1.00 85.50 131 B 1 
ATOM   2761 O O   . THR   B 2 131 ? -2.559  -7.759  3.663   1.00 81.37 131 B 1 
ATOM   2762 C CB  . THR   B 2 131 ? -1.553  -6.948  1.007   1.00 86.07 131 B 1 
ATOM   2763 O OG1 . THR   B 2 131 ? -0.664  -8.035  0.912   1.00 81.38 131 B 1 
ATOM   2764 C CG2 . THR   B 2 131 ? -1.388  -6.064  -0.227  1.00 81.01 131 B 1 
ATOM   2765 N N   . GLY   B 2 132 ? -0.466  -7.292  4.309   1.00 82.97 132 B 1 
ATOM   2766 C CA  . GLY   B 2 132 ? -0.425  -8.274  5.396   1.00 81.57 132 B 1 
ATOM   2767 C C   . GLY   B 2 132 ? -0.364  -9.728  4.924   1.00 82.35 132 B 1 
ATOM   2768 O O   . GLY   B 2 132 ? -0.550  -10.633 5.735   1.00 78.81 132 B 1 
ATOM   2769 N N   . ALA   B 2 133 ? -0.098  -9.974  3.634   1.00 80.47 133 B 1 
ATOM   2770 C CA  . ALA   B 2 133 ? -0.063  -11.326 3.063   1.00 79.32 133 B 1 
ATOM   2771 C C   . ALA   B 2 133 ? 1.044   -12.228 3.638   1.00 80.51 133 B 1 
ATOM   2772 O O   . ALA   B 2 133 ? 0.976   -13.442 3.501   1.00 77.13 133 B 1 
ATOM   2773 C CB  . ALA   B 2 133 ? 0.079   -11.207 1.540   1.00 75.81 133 B 1 
ATOM   2774 N N   . ASP   B 2 134 ? 2.029   -11.637 4.295   1.00 81.18 134 B 1 
ATOM   2775 C CA  . ASP   B 2 134 ? 3.154   -12.299 4.954   1.00 80.44 134 B 1 
ATOM   2776 C C   . ASP   B 2 134 ? 2.853   -12.781 6.388   1.00 82.36 134 B 1 
ATOM   2777 O O   . ASP   B 2 134 ? 3.731   -13.315 7.060   1.00 80.12 134 B 1 
ATOM   2778 C CB  . ASP   B 2 134 ? 4.367   -11.350 4.914   1.00 76.97 134 B 1 
ATOM   2779 C CG  . ASP   B 2 134 ? 4.185   -10.028 5.689   1.00 73.07 134 B 1 
ATOM   2780 O OD1 . ASP   B 2 134 ? 3.054   -9.506  5.746   1.00 66.54 134 B 1 
ATOM   2781 O OD2 . ASP   B 2 134 ? 5.215   -9.501  6.171   1.00 67.43 134 B 1 
ATOM   2782 N N   . GLN   B 2 135 ? 1.621   -12.617 6.867   1.00 83.07 135 B 1 
ATOM   2783 C CA  . GLN   B 2 135 ? 1.189   -13.049 8.193   1.00 83.43 135 B 1 
ATOM   2784 C C   . GLN   B 2 135 ? -0.030  -13.978 8.108   1.00 85.66 135 B 1 
ATOM   2785 O O   . GLN   B 2 135 ? -0.927  -13.746 7.292   1.00 83.72 135 B 1 
ATOM   2786 C CB  . GLN   B 2 135 ? 0.893   -11.832 9.076   1.00 81.11 135 B 1 
ATOM   2787 C CG  . GLN   B 2 135 ? 2.172   -11.059 9.433   1.00 76.88 135 B 1 
ATOM   2788 C CD  . GLN   B 2 135 ? 1.845   -9.819  10.260  1.00 73.08 135 B 1 
ATOM   2789 O OE1 . GLN   B 2 135 ? 1.463   -9.881  11.420  1.00 65.35 135 B 1 
ATOM   2790 N NE2 . GLN   B 2 135 ? 1.968   -8.649  9.676   1.00 62.83 135 B 1 
ATOM   2791 N N   . PRO   B 2 136 ? -0.105  -15.008 8.971   1.00 84.47 136 B 1 
ATOM   2792 C CA  . PRO   B 2 136 ? -1.240  -15.920 9.009   1.00 85.13 136 B 1 
ATOM   2793 C C   . PRO   B 2 136 ? -2.492  -15.215 9.539   1.00 87.46 136 B 1 
ATOM   2794 O O   . PRO   B 2 136 ? -2.481  -14.634 10.627  1.00 84.77 136 B 1 
ATOM   2795 C CB  . PRO   B 2 136 ? -0.798  -17.086 9.898   1.00 81.73 136 B 1 
ATOM   2796 C CG  . PRO   B 2 136 ? 0.228   -16.450 10.835  1.00 79.33 136 B 1 
ATOM   2797 C CD  . PRO   B 2 136 ? 0.885   -15.390 9.960   1.00 82.12 136 B 1 
ATOM   2798 N N   . GLY   B 2 137 ? -3.572  -15.294 8.785   1.00 90.50 137 B 1 
ATOM   2799 C CA  . GLY   B 2 137 ? -4.851  -14.702 9.154   1.00 91.75 137 B 1 
ATOM   2800 C C   . GLY   B 2 137 ? -5.930  -14.946 8.104   1.00 93.46 137 B 1 
ATOM   2801 O O   . GLY   B 2 137 ? -5.644  -15.419 7.004   1.00 91.68 137 B 1 
ATOM   2802 N N   . SER   B 2 138 ? -7.159  -14.597 8.448   1.00 93.87 138 B 1 
ATOM   2803 C CA  . SER   B 2 138 ? -8.322  -14.684 7.559   1.00 94.33 138 B 1 
ATOM   2804 C C   . SER   B 2 138 ? -8.621  -13.319 6.941   1.00 94.73 138 B 1 
ATOM   2805 O O   . SER   B 2 138 ? -8.434  -12.286 7.585   1.00 93.84 138 B 1 
ATOM   2806 C CB  . SER   B 2 138 ? -9.540  -15.206 8.326   1.00 93.96 138 B 1 
ATOM   2807 O OG  . SER   B 2 138 ? -9.244  -16.457 8.926   1.00 90.14 138 B 1 
ATOM   2808 N N   . GLN   B 2 139 ? -9.096  -13.296 5.697   1.00 94.44 139 B 1 
ATOM   2809 C CA  . GLN   B 2 139 ? -9.470  -12.068 4.996   1.00 94.22 139 B 1 
ATOM   2810 C C   . GLN   B 2 139 ? -10.976 -11.807 5.121   1.00 94.63 139 B 1 
ATOM   2811 O O   . GLN   B 2 139 ? -11.791 -12.702 4.917   1.00 93.45 139 B 1 
ATOM   2812 C CB  . GLN   B 2 139 ? -8.989  -12.135 3.542   1.00 92.59 139 B 1 
ATOM   2813 C CG  . GLN   B 2 139 ? -9.271  -10.842 2.762   1.00 88.81 139 B 1 
ATOM   2814 C CD  . GLN   B 2 139 ? -8.362  -10.649 1.554   1.00 88.30 139 B 1 
ATOM   2815 O OE1 . GLN   B 2 139 ? -7.184  -10.942 1.592   1.00 80.26 139 B 1 
ATOM   2816 N NE2 . GLN   B 2 139 ? -8.850  -10.102 0.467   1.00 78.19 139 B 1 
ATOM   2817 N N   . ILE   B 2 140 ? -11.331 -10.565 5.442   1.00 95.81 140 B 1 
ATOM   2818 C CA  . ILE   B 2 140 ? -12.715 -10.079 5.517   1.00 96.00 140 B 1 
ATOM   2819 C C   . ILE   B 2 140 ? -12.805 -8.786  4.706   1.00 95.98 140 B 1 
ATOM   2820 O O   . ILE   B 2 140 ? -12.024 -7.859  4.922   1.00 95.07 140 B 1 
ATOM   2821 C CB  . ILE   B 2 140 ? -13.144 -9.844  6.982   1.00 95.48 140 B 1 
ATOM   2822 C CG1 . ILE   B 2 140 ? -12.899 -11.052 7.922   1.00 92.18 140 B 1 
ATOM   2823 C CG2 . ILE   B 2 140 ? -14.618 -9.411  7.053   1.00 91.68 140 B 1 
ATOM   2824 C CD1 . ILE   B 2 140 ? -13.711 -12.313 7.603   1.00 81.48 140 B 1 
ATOM   2825 N N   . GLU   B 2 141 ? -13.758 -8.708  3.784   1.00 95.83 141 B 1 
ATOM   2826 C CA  . GLU   B 2 141 ? -13.990 -7.529  2.951   1.00 95.65 141 B 1 
ATOM   2827 C C   . GLU   B 2 141 ? -15.392 -6.971  3.183   1.00 96.11 141 B 1 
ATOM   2828 O O   . GLU   B 2 141 ? -16.384 -7.698  3.134   1.00 95.49 141 B 1 
ATOM   2829 C CB  . GLU   B 2 141 ? -13.760 -7.813  1.458   1.00 94.60 141 B 1 
ATOM   2830 C CG  . GLU   B 2 141 ? -12.427 -8.504  1.149   1.00 92.65 141 B 1 
ATOM   2831 C CD  . GLU   B 2 141 ? -12.080 -8.576  -0.344  1.00 91.33 141 B 1 
ATOM   2832 O OE1 . GLU   B 2 141 ? -10.957 -9.048  -0.649  1.00 85.28 141 B 1 
ATOM   2833 O OE2 . GLU   B 2 141 ? -12.890 -8.141  -1.193  1.00 85.76 141 B 1 
ATOM   2834 N N   . ILE   B 2 142 ? -15.471 -5.664  3.419   1.00 96.32 142 B 1 
ATOM   2835 C CA  . ILE   B 2 142 ? -16.710 -4.987  3.800   1.00 96.78 142 B 1 
ATOM   2836 C C   . ILE   B 2 142 ? -16.908 -3.765  2.906   1.00 96.67 142 B 1 
ATOM   2837 O O   . ILE   B 2 142 ? -16.062 -2.873  2.858   1.00 95.96 142 B 1 
ATOM   2838 C CB  . ILE   B 2 142 ? -16.685 -4.614  5.298   1.00 96.83 142 B 1 
ATOM   2839 C CG1 . ILE   B 2 142 ? -16.411 -5.855  6.191   1.00 94.48 142 B 1 
ATOM   2840 C CG2 . ILE   B 2 142 ? -18.022 -3.969  5.705   1.00 94.10 142 B 1 
ATOM   2841 C CD1 . ILE   B 2 142 ? -15.882 -5.494  7.572   1.00 86.41 142 B 1 
ATOM   2842 N N   . LYS   B 2 143 ? -18.042 -3.709  2.206   1.00 95.98 143 B 1 
ATOM   2843 C CA  . LYS   B 2 143 ? -18.433 -2.555  1.394   1.00 95.83 143 B 1 
ATOM   2844 C C   . LYS   B 2 143 ? -18.953 -1.443  2.307   1.00 96.08 143 B 1 
ATOM   2845 O O   . LYS   B 2 143 ? -19.845 -1.685  3.116   1.00 94.94 143 B 1 
ATOM   2846 C CB  . LYS   B 2 143 ? -19.454 -3.000  0.329   1.00 94.23 143 B 1 
ATOM   2847 C CG  . LYS   B 2 143 ? -19.751 -1.894  -0.699  1.00 86.59 143 B 1 
ATOM   2848 C CD  . LYS   B 2 143 ? -20.685 -2.376  -1.825  1.00 84.45 143 B 1 
ATOM   2849 C CE  . LYS   B 2 143 ? -20.918 -1.211  -2.801  1.00 74.18 143 B 1 
ATOM   2850 N NZ  . LYS   B 2 143 ? -21.653 -1.565  -4.047  1.00 68.48 143 B 1 
ATOM   2851 N N   . VAL   B 2 144 ? -18.412 -0.234  2.164   1.00 96.33 144 B 1 
ATOM   2852 C CA  . VAL   B 2 144 ? -18.722 0.901   3.040   1.00 96.30 144 B 1 
ATOM   2853 C C   . VAL   B 2 144 ? -18.985 2.177   2.244   1.00 95.98 144 B 1 
ATOM   2854 O O   . VAL   B 2 144 ? -18.393 2.403   1.188   1.00 94.73 144 B 1 
ATOM   2855 C CB  . VAL   B 2 144 ? -17.615 1.127   4.092   1.00 95.51 144 B 1 
ATOM   2856 C CG1 . VAL   B 2 144 ? -17.369 -0.132  4.929   1.00 91.55 144 B 1 
ATOM   2857 C CG2 . VAL   B 2 144 ? -16.277 1.580   3.494   1.00 90.97 144 B 1 
ATOM   2858 N N   . ASN   B 2 145 ? -19.851 3.039   2.785   1.00 94.74 145 B 1 
ATOM   2859 C CA  . ASN   B 2 145 ? -20.133 4.372   2.240   1.00 93.50 145 B 1 
ATOM   2860 C C   . ASN   B 2 145 ? -19.374 5.465   3.006   1.00 93.42 145 B 1 
ATOM   2861 O O   . ASN   B 2 145 ? -19.008 6.486   2.440   1.00 89.22 145 B 1 
ATOM   2862 C CB  . ASN   B 2 145 ? -21.646 4.620   2.305   1.00 90.95 145 B 1 
ATOM   2863 C CG  . ASN   B 2 145 ? -22.469 3.628   1.498   1.00 84.80 145 B 1 
ATOM   2864 O OD1 . ASN   B 2 145 ? -22.012 2.954   0.598   1.00 71.44 145 B 1 
ATOM   2865 N ND2 . ASN   B 2 145 ? -23.741 3.507   1.819   1.00 71.79 145 B 1 
ATOM   2866 N N   . ASP   B 2 146 ? -19.128 5.232   4.290   1.00 93.56 146 B 1 
ATOM   2867 C CA  . ASP   B 2 146 ? -18.377 6.117   5.180   1.00 93.80 146 B 1 
ATOM   2868 C C   . ASP   B 2 146 ? -17.225 5.326   5.812   1.00 94.66 146 B 1 
ATOM   2869 O O   . ASP   B 2 146 ? -17.433 4.468   6.672   1.00 93.34 146 B 1 
ATOM   2870 C CB  . ASP   B 2 146 ? -19.329 6.713   6.229   1.00 91.86 146 B 1 
ATOM   2871 C CG  . ASP   B 2 146 ? -18.660 7.795   7.084   1.00 90.28 146 B 1 
ATOM   2872 O OD1 . ASP   B 2 146 ? -17.444 7.661   7.369   1.00 84.69 146 B 1 
ATOM   2873 O OD2 . ASP   B 2 146 ? -19.374 8.752   7.447   1.00 83.28 146 B 1 
ATOM   2874 N N   . ILE   B 2 147 ? -16.007 5.609   5.359   1.00 95.36 147 B 1 
ATOM   2875 C CA  . ILE   B 2 147 ? -14.797 4.924   5.829   1.00 95.42 147 B 1 
ATOM   2876 C C   . ILE   B 2 147 ? -14.607 5.151   7.326   1.00 96.05 147 B 1 
ATOM   2877 O O   . ILE   B 2 147 ? -14.344 4.205   8.057   1.00 95.38 147 B 1 
ATOM   2878 C CB  . ILE   B 2 147 ? -13.554 5.403   5.041   1.00 94.35 147 B 1 
ATOM   2879 C CG1 . ILE   B 2 147 ? -13.681 5.069   3.538   1.00 90.91 147 B 1 
ATOM   2880 C CG2 . ILE   B 2 147 ? -12.264 4.784   5.616   1.00 90.55 147 B 1 
ATOM   2881 C CD1 . ILE   B 2 147 ? -12.644 5.801   2.673   1.00 84.35 147 B 1 
ATOM   2882 N N   . THR   B 2 148 ? -14.745 6.392   7.781   1.00 95.95 148 B 1 
ATOM   2883 C CA  . THR   B 2 148 ? -14.468 6.793   9.166   1.00 95.74 148 B 1 
ATOM   2884 C C   . THR   B 2 148 ? -15.399 6.083   10.140  1.00 96.07 148 B 1 
ATOM   2885 O O   . THR   B 2 148 ? -14.941 5.409   11.057  1.00 95.12 148 B 1 
ATOM   2886 C CB  . THR   B 2 148 ? -14.616 8.312   9.323   1.00 94.73 148 B 1 
ATOM   2887 O OG1 . THR   B 2 148 ? -13.873 8.966   8.323   1.00 90.77 148 B 1 
ATOM   2888 C CG2 . THR   B 2 148 ? -14.106 8.803   10.673  1.00 90.71 148 B 1 
ATOM   2889 N N   . LYS   B 2 149 ? -16.701 6.177   9.886   1.00 96.26 149 B 1 
ATOM   2890 C CA  . LYS   B 2 149 ? -17.724 5.524   10.698  1.00 95.98 149 B 1 
ATOM   2891 C C   . LYS   B 2 149 ? -17.557 4.005   10.705  1.00 96.35 149 B 1 
ATOM   2892 O O   . LYS   B 2 149 ? -17.542 3.387   11.765  1.00 95.73 149 B 1 
ATOM   2893 C CB  . LYS   B 2 149 ? -19.106 5.938   10.174  1.00 95.34 149 B 1 
ATOM   2894 C CG  . LYS   B 2 149 ? -20.219 5.290   11.000  1.00 90.86 149 B 1 
ATOM   2895 C CD  . LYS   B 2 149 ? -21.608 5.713   10.526  1.00 86.98 149 B 1 
ATOM   2896 C CE  . LYS   B 2 149 ? -22.603 4.904   11.360  1.00 78.49 149 B 1 
ATOM   2897 N NZ  . LYS   B 2 149 ? -24.001 5.132   10.955  1.00 70.29 149 B 1 
ATOM   2898 N N   . SER   B 2 150 ? -17.399 3.409   9.527   1.00 96.77 150 B 1 
ATOM   2899 C CA  . SER   B 2 150 ? -17.276 1.955   9.413   1.00 96.91 150 B 1 
ATOM   2900 C C   . SER   B 2 150 ? -15.994 1.437   10.062  1.00 97.25 150 B 1 
ATOM   2901 O O   . SER   B 2 150 ? -16.035 0.422   10.742  1.00 96.64 150 B 1 
ATOM   2902 C CB  . SER   B 2 150 ? -17.348 1.517   7.956   1.00 96.44 150 B 1 
ATOM   2903 O OG  . SER   B 2 150 ? -18.565 1.953   7.377   1.00 92.46 150 B 1 
ATOM   2904 N N   . LEU   B 2 151 ? -14.871 2.140   9.924   1.00 97.23 151 B 1 
ATOM   2905 C CA  . LEU   B 2 151 ? -13.630 1.811   10.629  1.00 97.14 151 B 1 
ATOM   2906 C C   . LEU   B 2 151 ? -13.826 1.824   12.144  1.00 97.29 151 B 1 
ATOM   2907 O O   . LEU   B 2 151 ? -13.405 0.881   12.803  1.00 96.70 151 B 1 
ATOM   2908 C CB  . LEU   B 2 151 ? -12.510 2.783   10.221  1.00 96.34 151 B 1 
ATOM   2909 C CG  . LEU   B 2 151 ? -11.594 2.229   9.113   1.00 90.83 151 B 1 
ATOM   2910 C CD1 . LEU   B 2 151 ? -10.807 3.364   8.463   1.00 87.68 151 B 1 
ATOM   2911 C CD2 . LEU   B 2 151 ? -10.591 1.231   9.670   1.00 87.17 151 B 1 
ATOM   2912 N N   . ALA   B 2 152 ? -14.483 2.847   12.681  1.00 97.15 152 B 1 
ATOM   2913 C CA  . ALA   B 2 152 ? -14.749 2.948   14.114  1.00 96.96 152 B 1 
ATOM   2914 C C   . ALA   B 2 152 ? -15.603 1.773   14.613  1.00 97.08 152 B 1 
ATOM   2915 O O   . ALA   B 2 152 ? -15.208 1.068   15.538  1.00 96.35 152 B 1 
ATOM   2916 C CB  . ALA   B 2 152 ? -15.403 4.305   14.407  1.00 96.52 152 B 1 
ATOM   2917 N N   . GLU   B 2 153 ? -16.726 1.508   13.953  1.00 97.12 153 B 1 
ATOM   2918 C CA  . GLU   B 2 153 ? -17.640 0.427   14.332  1.00 96.90 153 B 1 
ATOM   2919 C C   . GLU   B 2 153 ? -16.984 -0.959  14.211  1.00 96.95 153 B 1 
ATOM   2920 O O   . GLU   B 2 153 ? -17.042 -1.764  15.138  1.00 96.03 153 B 1 
ATOM   2921 C CB  . GLU   B 2 153 ? -18.915 0.502   13.471  1.00 96.35 153 B 1 
ATOM   2922 C CG  . GLU   B 2 153 ? -19.809 1.714   13.802  1.00 88.65 153 B 1 
ATOM   2923 C CD  . GLU   B 2 153 ? -21.029 1.865   12.871  1.00 85.15 153 B 1 
ATOM   2924 O OE1 . GLU   B 2 153 ? -21.829 2.812   13.076  1.00 77.24 153 B 1 
ATOM   2925 O OE2 . GLU   B 2 153 ? -21.183 1.070   11.914  1.00 79.99 153 B 1 
ATOM   2926 N N   . ILE   B 2 154 ? -16.309 -1.232  13.096  1.00 97.52 154 B 1 
ATOM   2927 C CA  . ILE   B 2 154 ? -15.716 -2.548  12.826  1.00 97.51 154 B 1 
ATOM   2928 C C   . ILE   B 2 154 ? -14.522 -2.827  13.739  1.00 97.49 154 B 1 
ATOM   2929 O O   . ILE   B 2 154 ? -14.396 -3.929  14.268  1.00 96.86 154 B 1 
ATOM   2930 C CB  . ILE   B 2 154 ? -15.332 -2.664  11.337  1.00 97.35 154 B 1 
ATOM   2931 C CG1 . ILE   B 2 154 ? -16.592 -2.624  10.443  1.00 96.32 154 B 1 
ATOM   2932 C CG2 . ILE   B 2 154 ? -14.555 -3.961  11.066  1.00 96.42 154 B 1 
ATOM   2933 C CD1 . ILE   B 2 154 ? -16.280 -2.345  8.970   1.00 93.83 154 B 1 
ATOM   2934 N N   . SER   B 2 155 ? -13.636 -1.848  13.946  1.00 97.48 155 B 1 
ATOM   2935 C CA  . SER   B 2 155 ? -12.479 -2.034  14.826  1.00 97.13 155 B 1 
ATOM   2936 C C   . SER   B 2 155 ? -12.879 -2.145  16.301  1.00 97.02 155 B 1 
ATOM   2937 O O   . SER   B 2 155 ? -12.284 -2.941  17.025  1.00 96.04 155 B 1 
ATOM   2938 C CB  . SER   B 2 155 ? -11.429 -0.947  14.599  1.00 96.31 155 B 1 
ATOM   2939 O OG  . SER   B 2 155 ? -11.955 0.336   14.796  1.00 89.04 155 B 1 
ATOM   2940 N N   . SER   B 2 156 ? -13.938 -1.461  16.723  1.00 97.07 156 B 1 
ATOM   2941 C CA  . SER   B 2 156 ? -14.536 -1.650  18.051  1.00 96.61 156 B 1 
ATOM   2942 C C   . SER   B 2 156 ? -15.099 -3.064  18.217  1.00 96.51 156 B 1 
ATOM   2943 O O   . SER   B 2 156 ? -14.793 -3.726  19.203  1.00 95.17 156 B 1 
ATOM   2944 C CB  . SER   B 2 156 ? -15.628 -0.608  18.291  1.00 96.04 156 B 1 
ATOM   2945 O OG  . SER   B 2 156 ? -16.036 -0.642  19.643  1.00 82.85 156 B 1 
ATOM   2946 N N   . LEU   B 2 157 ? -15.812 -3.588  17.212  1.00 96.93 157 B 1 
ATOM   2947 C CA  . LEU   B 2 157 ? -16.274 -4.982  17.215  1.00 96.46 157 B 1 
ATOM   2948 C C   . LEU   B 2 157 ? -15.113 -5.977  17.321  1.00 96.23 157 B 1 
ATOM   2949 O O   . LEU   B 2 157 ? -15.204 -6.942  18.076  1.00 94.67 157 B 1 
ATOM   2950 C CB  . LEU   B 2 157 ? -17.075 -5.273  15.940  1.00 95.64 157 B 1 
ATOM   2951 C CG  . LEU   B 2 157 ? -18.502 -4.704  15.934  1.00 89.49 157 B 1 
ATOM   2952 C CD1 . LEU   B 2 157 ? -19.103 -4.889  14.541  1.00 83.33 157 B 1 
ATOM   2953 C CD2 . LEU   B 2 157 ? -19.389 -5.423  16.946  1.00 83.77 157 B 1 
ATOM   2954 N N   . CYS   B 2 158 ? -14.015 -5.743  16.593  1.00 96.78 158 B 1 
ATOM   2955 C CA  . CYS   B 2 158 ? -12.818 -6.576  16.709  1.00 96.33 158 B 1 
ATOM   2956 C C   . CYS   B 2 158 ? -12.239 -6.547  18.129  1.00 95.73 158 B 1 
ATOM   2957 O O   . CYS   B 2 158 ? -11.846 -7.585  18.649  1.00 94.53 158 B 1 
ATOM   2958 C CB  . CYS   B 2 158 ? -11.757 -6.105  15.709  1.00 96.13 158 B 1 
ATOM   2959 S SG  . CYS   B 2 158 ? -12.240 -6.490  14.004  1.00 94.28 158 B 1 
ATOM   2960 N N   . GLN   B 2 159 ? -12.201 -5.374  18.757  1.00 95.91 159 B 1 
ATOM   2961 C CA  . GLN   B 2 159 ? -11.701 -5.225  20.121  1.00 94.94 159 B 1 
ATOM   2962 C C   . GLN   B 2 159 ? -12.586 -5.969  21.130  1.00 94.33 159 B 1 
ATOM   2963 O O   . GLN   B 2 159 ? -12.072 -6.724  21.954  1.00 92.19 159 B 1 
ATOM   2964 C CB  . GLN   B 2 159 ? -11.582 -3.730  20.443  1.00 94.03 159 B 1 
ATOM   2965 C CG  . GLN   B 2 159 ? -10.837 -3.506  21.765  1.00 85.83 159 B 1 
ATOM   2966 C CD  . GLN   B 2 159 ? -10.666 -2.028  22.125  1.00 83.58 159 B 1 
ATOM   2967 O OE1 . GLN   B 2 159 ? -10.964 -1.110  21.388  1.00 74.80 159 B 1 
ATOM   2968 N NE2 . GLN   B 2 159 ? -10.153 -1.745  23.300  1.00 72.28 159 B 1 
ATOM   2969 N N   . ASP   B 2 160 ? -13.904 -5.815  21.030  1.00 95.44 160 B 1 
ATOM   2970 C CA  . ASP   B 2 160 ? -14.875 -6.461  21.920  1.00 94.78 160 B 1 
ATOM   2971 C C   . ASP   B 2 160 ? -14.839 -7.994  21.814  1.00 94.08 160 B 1 
ATOM   2972 O O   . ASP   B 2 160 ? -14.982 -8.704  22.810  1.00 91.75 160 B 1 
ATOM   2973 C CB  . ASP   B 2 160 ? -16.287 -5.954  21.587  1.00 94.42 160 B 1 
ATOM   2974 C CG  . ASP   B 2 160 ? -16.539 -4.486  21.949  1.00 90.73 160 B 1 
ATOM   2975 O OD1 . ASP   B 2 160 ? -15.826 -3.956  22.829  1.00 85.11 160 B 1 
ATOM   2976 O OD2 . ASP   B 2 160 ? -17.487 -3.914  21.369  1.00 85.10 160 B 1 
ATOM   2977 N N   . LEU   B 2 161 ? -14.595 -8.509  20.606  1.00 93.78 161 B 1 
ATOM   2978 C CA  . LEU   B 2 161 ? -14.496 -9.946  20.328  1.00 92.56 161 B 1 
ATOM   2979 C C   . LEU   B 2 161 ? -13.074 -10.507 20.494  1.00 91.88 161 B 1 
ATOM   2980 O O   . LEU   B 2 161 ? -12.862 -11.695 20.261  1.00 89.25 161 B 1 
ATOM   2981 C CB  . LEU   B 2 161 ? -15.042 -10.214 18.920  1.00 92.24 161 B 1 
ATOM   2982 C CG  . LEU   B 2 161 ? -16.540 -9.897  18.745  1.00 90.93 161 B 1 
ATOM   2983 C CD1 . LEU   B 2 161 ? -16.898 -10.020 17.266  1.00 86.20 161 B 1 
ATOM   2984 C CD2 . LEU   B 2 161 ? -17.432 -10.851 19.535  1.00 85.97 161 B 1 
ATOM   2985 N N   . GLN   B 2 162 ? -12.090 -9.675  20.869  1.00 91.58 162 B 1 
ATOM   2986 C CA  . GLN   B 2 162 ? -10.665 -10.029 20.966  1.00 89.98 162 B 1 
ATOM   2987 C C   . GLN   B 2 162 ? -10.044 -10.504 19.637  1.00 90.52 162 B 1 
ATOM   2988 O O   . GLN   B 2 162 ? -9.043  -11.223 19.620  1.00 87.87 162 B 1 
ATOM   2989 C CB  . GLN   B 2 162 ? -10.410 -10.998 22.132  1.00 87.74 162 B 1 
ATOM   2990 C CG  . GLN   B 2 162 ? -10.957 -10.475 23.468  1.00 81.66 162 B 1 
ATOM   2991 C CD  . GLN   B 2 162 ? -10.584 -11.360 24.657  1.00 74.38 162 B 1 
ATOM   2992 O OE1 . GLN   B 2 162 ? -9.938  -12.390 24.562  1.00 66.61 162 B 1 
ATOM   2993 N NE2 . GLN   B 2 162 ? -10.963 -10.968 25.853  1.00 64.35 162 B 1 
ATOM   2994 N N   . VAL   B 2 163 ? -10.595 -10.073 18.512  1.00 93.24 163 B 1 
ATOM   2995 C CA  . VAL   B 2 163 ? -10.074 -10.357 17.170  1.00 93.55 163 B 1 
ATOM   2996 C C   . VAL   B 2 163 ? -8.961  -9.364  16.844  1.00 94.11 163 B 1 
ATOM   2997 O O   . VAL   B 2 163 ? -9.196  -8.168  16.680  1.00 93.08 163 B 1 
ATOM   2998 C CB  . VAL   B 2 163 ? -11.196 -10.315 16.121  1.00 92.72 163 B 1 
ATOM   2999 C CG1 . VAL   B 2 163 ? -10.647 -10.555 14.713  1.00 88.67 163 B 1 
ATOM   3000 C CG2 . VAL   B 2 163 ? -12.255 -11.384 16.399  1.00 88.55 163 B 1 
ATOM   3001 N N   . LYS   B 2 164 ? -7.720  -9.851  16.708  1.00 93.85 164 B 1 
ATOM   3002 C CA  . LYS   B 2 164 ? -6.571  -8.994  16.382  1.00 93.55 164 B 1 
ATOM   3003 C C   . LYS   B 2 164 ? -6.535  -8.661  14.888  1.00 94.20 164 B 1 
ATOM   3004 O O   . LYS   B 2 164 ? -6.425  -9.556  14.053  1.00 93.12 164 B 1 
ATOM   3005 C CB  . LYS   B 2 164 ? -5.253  -9.621  16.866  1.00 92.05 164 B 1 
ATOM   3006 C CG  . LYS   B 2 164 ? -5.135  -9.603  18.405  1.00 84.66 164 B 1 
ATOM   3007 C CD  . LYS   B 2 164 ? -3.743  -10.032 18.895  1.00 77.38 164 B 1 
ATOM   3008 C CE  . LYS   B 2 164 ? -3.695  -9.929  20.433  1.00 68.10 164 B 1 
ATOM   3009 N NZ  . LYS   B 2 164 ? -2.347  -10.167 21.016  1.00 59.72 164 B 1 
ATOM   3010 N N   . ILE   B 2 165 ? -6.526  -7.375  14.560  1.00 94.76 165 B 1 
ATOM   3011 C CA  . ILE   B 2 165 ? -6.312  -6.885  13.194  1.00 95.32 165 B 1 
ATOM   3012 C C   . ILE   B 2 165 ? -4.811  -6.935  12.869  1.00 94.99 165 B 1 
ATOM   3013 O O   . ILE   B 2 165 ? -3.982  -6.409  13.610  1.00 94.06 165 B 1 
ATOM   3014 C CB  . ILE   B 2 165 ? -6.915  -5.475  13.004  1.00 95.74 165 B 1 
ATOM   3015 C CG1 . ILE   B 2 165 ? -8.444  -5.497  13.249  1.00 95.12 165 B 1 
ATOM   3016 C CG2 . ILE   B 2 165 ? -6.609  -4.940  11.594  1.00 94.73 165 B 1 
ATOM   3017 C CD1 . ILE   B 2 165 ? -9.092  -4.109  13.326  1.00 93.67 165 B 1 
ATOM   3018 N N   . LEU   B 2 166 ? -4.461  -7.560  11.746  1.00 94.24 166 B 1 
ATOM   3019 C CA  . LEU   B 2 166 ? -3.096  -7.610  11.209  1.00 93.49 166 B 1 
ATOM   3020 C C   . LEU   B 2 166 ? -2.827  -6.462  10.232  1.00 93.55 166 B 1 
ATOM   3021 O O   . LEU   B 2 166 ? -1.765  -5.842  10.266  1.00 92.27 166 B 1 
ATOM   3022 C CB  . LEU   B 2 166 ? -2.890  -8.953  10.491  1.00 92.52 166 B 1 
ATOM   3023 C CG  . LEU   B 2 166 ? -2.937  -10.191 11.400  1.00 91.14 166 B 1 
ATOM   3024 C CD1 . LEU   B 2 166 ? -2.868  -11.443 10.527  1.00 88.10 166 B 1 
ATOM   3025 C CD2 . LEU   B 2 166 ? -1.759  -10.212 12.381  1.00 87.62 166 B 1 
ATOM   3026 N N   . SER   B 2 167 ? -3.788  -6.202  9.350   1.00 94.76 167 B 1 
ATOM   3027 C CA  . SER   B 2 167 ? -3.737  -5.106  8.388   1.00 94.77 167 B 1 
ATOM   3028 C C   . SER   B 2 167 ? -5.142  -4.659  8.005   1.00 95.55 167 B 1 
ATOM   3029 O O   . SER   B 2 167 ? -6.093  -5.438  8.063   1.00 95.03 167 B 1 
ATOM   3030 C CB  . SER   B 2 167 ? -2.954  -5.513  7.131   1.00 93.14 167 B 1 
ATOM   3031 O OG  . SER   B 2 167 ? -3.646  -6.492  6.380   1.00 87.45 167 B 1 
ATOM   3032 N N   . VAL   B 2 168 ? -5.242  -3.416  7.564   1.00 95.77 168 B 1 
ATOM   3033 C CA  . VAL   B 2 168 ? -6.440  -2.865  6.935   1.00 96.19 168 B 1 
ATOM   3034 C C   . VAL   B 2 168 ? -6.028  -2.043  5.721   1.00 96.07 168 B 1 
ATOM   3035 O O   . VAL   B 2 168 ? -5.029  -1.320  5.757   1.00 94.92 168 B 1 
ATOM   3036 C CB  . VAL   B 2 168 ? -7.293  -2.077  7.947   1.00 95.60 168 B 1 
ATOM   3037 C CG1 . VAL   B 2 168 ? -6.549  -0.907  8.586   1.00 91.56 168 B 1 
ATOM   3038 C CG2 . VAL   B 2 168 ? -8.596  -1.565  7.318   1.00 90.23 168 B 1 
ATOM   3039 N N   . LEU   B 2 169 ? -6.789  -2.175  4.640   1.00 95.51 169 B 1 
ATOM   3040 C CA  . LEU   B 2 169 ? -6.613  -1.412  3.407   1.00 95.13 169 B 1 
ATOM   3041 C C   . LEU   B 2 169 ? -7.957  -0.830  2.969   1.00 95.54 169 B 1 
ATOM   3042 O O   . LEU   B 2 169 ? -8.997  -1.470  3.111   1.00 94.47 169 B 1 
ATOM   3043 C CB  . LEU   B 2 169 ? -6.031  -2.313  2.308   1.00 93.52 169 B 1 
ATOM   3044 C CG  . LEU   B 2 169 ? -4.600  -2.819  2.567   1.00 90.34 169 B 1 
ATOM   3045 C CD1 . LEU   B 2 169 ? -4.221  -3.833  1.494   1.00 85.32 169 B 1 
ATOM   3046 C CD2 . LEU   B 2 169 ? -3.576  -1.686  2.528   1.00 84.75 169 B 1 
ATOM   3047 N N   . VAL   B 2 170 ? -7.913  0.357   2.381   1.00 94.82 170 B 1 
ATOM   3048 C CA  . VAL   B 2 170 ? -9.073  0.989   1.747   1.00 94.30 170 B 1 
ATOM   3049 C C   . VAL   B 2 170 ? -8.940  0.825   0.238   1.00 93.56 170 B 1 
ATOM   3050 O O   . VAL   B 2 170 ? -8.117  1.489   -0.391  1.00 92.00 170 B 1 
ATOM   3051 C CB  . VAL   B 2 170 ? -9.202  2.470   2.144   1.00 93.92 170 B 1 
ATOM   3052 C CG1 . VAL   B 2 170 ? -10.470 3.074   1.537   1.00 91.34 170 B 1 
ATOM   3053 C CG2 . VAL   B 2 170 ? -9.259  2.650   3.667   1.00 91.83 170 B 1 
ATOM   3054 N N   . TYR   B 2 171 ? -9.752  -0.054  -0.358  1.00 92.48 171 B 1 
ATOM   3055 C CA  . TYR   B 2 171 ? -9.803  -0.222  -1.804  1.00 91.55 171 B 1 
ATOM   3056 C C   . TYR   B 2 171 ? -10.876 0.675   -2.425  1.00 91.77 171 B 1 
ATOM   3057 O O   . TYR   B 2 171 ? -11.970 0.817   -1.874  1.00 90.34 171 B 1 
ATOM   3058 C CB  . TYR   B 2 171 ? -10.005 -1.694  -2.177  1.00 89.20 171 B 1 
ATOM   3059 C CG  . TYR   B 2 171 ? -8.808  -2.616  -1.977  1.00 84.28 171 B 1 
ATOM   3060 C CD1 . TYR   B 2 171 ? -7.534  -2.129  -1.624  1.00 77.90 171 B 1 
ATOM   3061 C CD2 . TYR   B 2 171 ? -8.969  -3.998  -2.182  1.00 76.62 171 B 1 
ATOM   3062 C CE1 . TYR   B 2 171 ? -6.444  -2.999  -1.459  1.00 72.68 171 B 1 
ATOM   3063 C CE2 . TYR   B 2 171 ? -7.884  -4.881  -2.022  1.00 72.08 171 B 1 
ATOM   3064 C CZ  . TYR   B 2 171 ? -6.625  -4.379  -1.650  1.00 71.64 171 B 1 
ATOM   3065 O OH  . TYR   B 2 171 ? -5.570  -5.231  -1.471  1.00 66.68 171 B 1 
ATOM   3066 N N   . PRO   B 2 172 ? -10.582 1.289   -3.590  1.00 86.50 172 B 1 
ATOM   3067 C CA  . PRO   B 2 172 ? -11.618 1.949   -4.364  1.00 84.55 172 B 1 
ATOM   3068 C C   . PRO   B 2 172 ? -12.621 0.915   -4.889  1.00 84.93 172 B 1 
ATOM   3069 O O   . PRO   B 2 172 ? -12.265 -0.226  -5.187  1.00 81.68 172 B 1 
ATOM   3070 C CB  . PRO   B 2 172 ? -10.881 2.673   -5.492  1.00 81.25 172 B 1 
ATOM   3071 C CG  . PRO   B 2 172 ? -9.644  1.802   -5.720  1.00 78.78 172 B 1 
ATOM   3072 C CD  . PRO   B 2 172 ? -9.326  1.271   -4.324  1.00 81.79 172 B 1 
ATOM   3073 N N   . HIS   B 2 173 ? -13.863 1.341   -5.024  1.00 84.40 173 B 1 
ATOM   3074 C CA  . HIS   B 2 173 ? -14.928 0.607   -5.704  1.00 82.97 173 B 1 
ATOM   3075 C C   . HIS   B 2 173 ? -15.336 1.359   -6.980  1.00 82.63 173 B 1 
ATOM   3076 O O   . HIS   B 2 173 ? -15.058 2.551   -7.111  1.00 77.76 173 B 1 
ATOM   3077 C CB  . HIS   B 2 173 ? -16.089 0.424   -4.717  1.00 80.61 173 B 1 
ATOM   3078 C CG  . HIS   B 2 173 ? -17.117 -0.573  -5.166  1.00 79.37 173 B 1 
ATOM   3079 N ND1 . HIS   B 2 173 ? -18.217 -0.311  -5.945  1.00 69.35 173 B 1 
ATOM   3080 C CD2 . HIS   B 2 173 ? -17.137 -1.924  -4.902  1.00 69.41 173 B 1 
ATOM   3081 C CE1 . HIS   B 2 173 ? -18.874 -1.471  -6.157  1.00 69.10 173 B 1 
ATOM   3082 N NE2 . HIS   B 2 173 ? -18.251 -2.472  -5.528  1.00 71.10 173 B 1 
ATOM   3083 N N   . ASP   B 2 174 ? -15.997 0.671   -7.910  1.00 80.06 174 B 1 
ATOM   3084 C CA  . ASP   B 2 174 ? -16.456 1.278   -9.166  1.00 79.00 174 B 1 
ATOM   3085 C C   . ASP   B 2 174 ? -17.559 2.324   -8.938  1.00 80.87 174 B 1 
ATOM   3086 O O   . ASP   B 2 174 ? -17.634 3.322   -9.656  1.00 76.08 174 B 1 
ATOM   3087 C CB  . ASP   B 2 174 ? -16.945 0.171   -10.110 1.00 74.27 174 B 1 
ATOM   3088 C CG  . ASP   B 2 174 ? -15.838 -0.791  -10.550 1.00 67.95 174 B 1 
ATOM   3089 O OD1 . ASP   B 2 174 ? -14.670 -0.347  -10.651 1.00 60.82 174 B 1 
ATOM   3090 O OD2 . ASP   B 2 174 ? -16.164 -1.970  -10.791 1.00 60.70 174 B 1 
ATOM   3091 N N   . ASP   B 2 175 ? -18.389 2.123   -7.904  1.00 83.23 175 B 1 
ATOM   3092 C CA  . ASP   B 2 175 ? -19.416 3.087   -7.524  1.00 84.03 175 B 1 
ATOM   3093 C C   . ASP   B 2 175 ? -18.794 4.318   -6.837  1.00 84.74 175 B 1 
ATOM   3094 O O   . ASP   B 2 175 ? -18.035 4.179   -5.870  1.00 81.19 175 B 1 
ATOM   3095 C CB  . ASP   B 2 175 ? -20.452 2.450   -6.591  1.00 81.10 175 B 1 
ATOM   3096 C CG  . ASP   B 2 175 ? -21.313 1.363   -7.225  1.00 74.41 175 B 1 
ATOM   3097 O OD1 . ASP   B 2 175 ? -21.603 1.467   -8.434  1.00 67.21 175 B 1 
ATOM   3098 O OD2 . ASP   B 2 175 ? -21.718 0.454   -6.456  1.00 67.31 175 B 1 
ATOM   3099 N N   . PRO   B 2 176 ? -19.158 5.550   -7.253  1.00 80.69 176 B 1 
ATOM   3100 C CA  . PRO   B 2 176 ? -18.710 6.765   -6.588  1.00 77.92 176 B 1 
ATOM   3101 C C   . PRO   B 2 176 ? -19.120 6.788   -5.113  1.00 77.45 176 B 1 
ATOM   3102 O O   . PRO   B 2 176 ? -20.253 6.472   -4.768  1.00 71.40 176 B 1 
ATOM   3103 C CB  . PRO   B 2 176 ? -19.342 7.933   -7.362  1.00 74.93 176 B 1 
ATOM   3104 C CG  . PRO   B 2 176 ? -19.713 7.328   -8.713  1.00 72.36 176 B 1 
ATOM   3105 C CD  . PRO   B 2 176 ? -20.013 5.871   -8.374  1.00 75.00 176 B 1 
ATOM   3106 N N   . GLY   B 2 177 ? -18.198 7.208   -4.251  1.00 80.01 177 B 1 
ATOM   3107 C CA  . GLY   B 2 177 ? -18.435 7.309   -2.805  1.00 81.43 177 B 1 
ATOM   3108 C C   . GLY   B 2 177 ? -18.406 5.980   -2.043  1.00 85.37 177 B 1 
ATOM   3109 O O   . GLY   B 2 177 ? -18.277 5.992   -0.820  1.00 82.41 177 B 1 
ATOM   3110 N N   . VAL   B 2 178 ? -18.458 4.849   -2.744  1.00 90.25 178 B 1 
ATOM   3111 C CA  . VAL   B 2 178 ? -18.328 3.523   -2.140  1.00 91.48 178 B 1 
ATOM   3112 C C   . VAL   B 2 178 ? -16.859 3.113   -2.087  1.00 91.80 178 B 1 
ATOM   3113 O O   . VAL   B 2 178 ? -16.084 3.350   -3.015  1.00 89.35 178 B 1 
ATOM   3114 C CB  . VAL   B 2 178 ? -19.190 2.482   -2.873  1.00 89.69 178 B 1 
ATOM   3115 C CG1 . VAL   B 2 178 ? -19.110 1.123   -2.180  1.00 83.15 178 B 1 
ATOM   3116 C CG2 . VAL   B 2 178 ? -20.668 2.898   -2.909  1.00 83.63 178 B 1 
ATOM   3117 N N   . LYS   B 2 179 ? -16.479 2.467   -0.988  1.00 92.88 179 B 1 
ATOM   3118 C CA  . LYS   B 2 179 ? -15.166 1.849   -0.796  1.00 93.46 179 B 1 
ATOM   3119 C C   . LYS   B 2 179 ? -15.335 0.428   -0.259  1.00 94.69 179 B 1 
ATOM   3120 O O   . LYS   B 2 179 ? -16.409 0.055   0.212   1.00 93.25 179 B 1 
ATOM   3121 C CB  . LYS   B 2 179 ? -14.306 2.703   0.155   1.00 91.74 179 B 1 
ATOM   3122 C CG  . LYS   B 2 179 ? -14.062 4.150   -0.316  1.00 89.00 179 B 1 
ATOM   3123 C CD  . LYS   B 2 179 ? -13.164 4.242   -1.547  1.00 82.32 179 B 1 
ATOM   3124 C CE  . LYS   B 2 179 ? -12.922 5.718   -1.887  1.00 76.90 179 B 1 
ATOM   3125 N NZ  . LYS   B 2 179 ? -11.900 5.889   -2.942  1.00 68.00 179 B 1 
ATOM   3126 N N   . VAL   B 2 180 ? -14.262 -0.346  -0.321  1.00 94.98 180 B 1 
ATOM   3127 C CA  . VAL   B 2 180 ? -14.183 -1.656  0.326   1.00 95.03 180 B 1 
ATOM   3128 C C   . VAL   B 2 180 ? -13.065 -1.607  1.358   1.00 95.37 180 B 1 
ATOM   3129 O O   . VAL   B 2 180 ? -11.917 -1.326  1.019   1.00 94.63 180 B 1 
ATOM   3130 C CB  . VAL   B 2 180 ? -13.979 -2.794  -0.690  1.00 94.00 180 B 1 
ATOM   3131 C CG1 . VAL   B 2 180 ? -13.988 -4.162  -0.001  1.00 90.81 180 B 1 
ATOM   3132 C CG2 . VAL   B 2 180 ? -15.091 -2.799  -1.752  1.00 90.83 180 B 1 
ATOM   3133 N N   . LEU   B 2 181 ? -13.404 -1.862  2.615   1.00 96.25 181 B 1 
ATOM   3134 C CA  . LEU   B 2 181 ? -12.427 -2.098  3.667   1.00 96.55 181 B 1 
ATOM   3135 C C   . LEU   B 2 181 ? -12.019 -3.569  3.622   1.00 96.47 181 B 1 
ATOM   3136 O O   . LEU   B 2 181 ? -12.870 -4.449  3.746   1.00 95.70 181 B 1 
ATOM   3137 C CB  . LEU   B 2 181 ? -13.001 -1.727  5.044   1.00 96.51 181 B 1 
ATOM   3138 C CG  . LEU   B 2 181 ? -13.318 -0.237  5.241   1.00 94.72 181 B 1 
ATOM   3139 C CD1 . LEU   B 2 181 ? -13.885 -0.022  6.642   1.00 92.36 181 B 1 
ATOM   3140 C CD2 . LEU   B 2 181 ? -12.076 0.643   5.093   1.00 92.04 181 B 1 
ATOM   3141 N N   . VAL   B 2 182 ? -10.727 -3.829  3.462   1.00 95.81 182 B 1 
ATOM   3142 C CA  . VAL   B 2 182 ? -10.159 -5.175  3.442   1.00 95.29 182 B 1 
ATOM   3143 C C   . VAL   B 2 182 ? -9.348  -5.373  4.710   1.00 95.60 182 B 1 
ATOM   3144 O O   . VAL   B 2 182 ? -8.283  -4.779  4.867   1.00 95.01 182 B 1 
ATOM   3145 C CB  . VAL   B 2 182 ? -9.311  -5.409  2.182   1.00 93.99 182 B 1 
ATOM   3146 C CG1 . VAL   B 2 182 ? -8.769  -6.842  2.150   1.00 91.31 182 B 1 
ATOM   3147 C CG2 . VAL   B 2 182 ? -10.137 -5.170  0.914   1.00 91.42 182 B 1 
ATOM   3148 N N   . PHE   B 2 183 ? -9.853  -6.204  5.607   1.00 96.07 183 B 1 
ATOM   3149 C CA  . PHE   B 2 183 ? -9.177  -6.580  6.840   1.00 96.12 183 B 1 
ATOM   3150 C C   . PHE   B 2 183 ? -8.500  -7.936  6.680   1.00 95.73 183 B 1 
ATOM   3151 O O   . PHE   B 2 183 ? -9.059  -8.863  6.094   1.00 94.73 183 B 1 
ATOM   3152 C CB  . PHE   B 2 183 ? -10.169 -6.603  8.004   1.00 96.28 183 B 1 
ATOM   3153 C CG  . PHE   B 2 183 ? -10.714 -5.239  8.376   1.00 96.63 183 B 1 
ATOM   3154 C CD1 . PHE   B 2 183 ? -10.083 -4.473  9.373   1.00 94.15 183 B 1 
ATOM   3155 C CD2 . PHE   B 2 183 ? -11.854 -4.728  7.730   1.00 93.85 183 B 1 
ATOM   3156 C CE1 . PHE   B 2 183 ? -10.586 -3.213  9.726   1.00 93.91 183 B 1 
ATOM   3157 C CE2 . PHE   B 2 183 ? -12.358 -3.463  8.074   1.00 93.75 183 B 1 
ATOM   3158 C CZ  . PHE   B 2 183 ? -11.724 -2.707  9.075   1.00 95.69 183 B 1 
ATOM   3159 N N   . ARG   B 2 184 ? -7.312  -8.077  7.275   1.00 95.14 184 B 1 
ATOM   3160 C CA  . ARG   B 2 184 ? -6.775  -9.382  7.656   1.00 94.88 184 B 1 
ATOM   3161 C C   . ARG   B 2 184 ? -6.772  -9.473  9.175   1.00 95.30 184 B 1 
ATOM   3162 O O   . ARG   B 2 184 ? -6.226  -8.593  9.841   1.00 94.47 184 B 1 
ATOM   3163 C CB  . ARG   B 2 184 ? -5.394  -9.636  7.055   1.00 93.62 184 B 1 
ATOM   3164 C CG  . ARG   B 2 184 ? -5.475  -9.779  5.526   1.00 86.48 184 B 1 
ATOM   3165 C CD  . ARG   B 2 184 ? -4.267  -10.530 4.966   1.00 83.47 184 B 1 
ATOM   3166 N NE  . ARG   B 2 184 ? -4.316  -11.953 5.363   1.00 80.65 184 B 1 
ATOM   3167 C CZ  . ARG   B 2 184 ? -3.362  -12.860 5.212   1.00 77.55 184 B 1 
ATOM   3168 N NH1 . ARG   B 2 184 ? -2.243  -12.576 4.635   1.00 68.76 184 B 1 
ATOM   3169 N NH2 . ARG   B 2 184 ? -3.522  -14.072 5.647   1.00 71.68 184 B 1 
ATOM   3170 N N   . VAL   B 2 185 ? -7.393  -10.517 9.687   1.00 95.54 185 B 1 
ATOM   3171 C CA  . VAL   B 2 185 ? -7.572  -10.744 11.123  1.00 95.80 185 B 1 
ATOM   3172 C C   . VAL   B 2 185 ? -6.840  -12.008 11.558  1.00 95.60 185 B 1 
ATOM   3173 O O   . VAL   B 2 185 ? -6.848  -13.014 10.852  1.00 94.47 185 B 1 
ATOM   3174 C CB  . VAL   B 2 185 ? -9.062  -10.775 11.521  1.00 95.35 185 B 1 
ATOM   3175 C CG1 . VAL   B 2 185 ? -9.692  -9.386  11.347  1.00 90.82 185 B 1 
ATOM   3176 C CG2 . VAL   B 2 185 ? -9.896  -11.784 10.719  1.00 90.00 185 B 1 
ATOM   3177 N N   . LYS   B 2 186 ? -6.179  -11.953 12.711  1.00 93.61 186 B 1 
ATOM   3178 C CA  . LYS   B 2 186 ? -5.348  -13.035 13.246  1.00 92.59 186 B 1 
ATOM   3179 C C   . LYS   B 2 186 ? -6.205  -14.078 13.972  1.00 92.49 186 B 1 
ATOM   3180 O O   . LYS   B 2 186 ? -6.108  -14.230 15.184  1.00 90.13 186 B 1 
ATOM   3181 C CB  . LYS   B 2 186 ? -4.230  -12.439 14.115  1.00 91.16 186 B 1 
ATOM   3182 C CG  . LYS   B 2 186 ? -3.143  -13.476 14.442  1.00 86.58 186 B 1 
ATOM   3183 C CD  . LYS   B 2 186 ? -2.117  -12.898 15.421  1.00 83.25 186 B 1 
ATOM   3184 C CE  . LYS   B 2 186 ? -1.080  -13.965 15.780  1.00 75.03 186 B 1 
ATOM   3185 N NZ  . LYS   B 2 186 ? -0.168  -13.499 16.853  1.00 66.97 186 B 1 
ATOM   3186 N N   . THR   B 2 187 ? -7.042  -14.770 13.235  1.00 93.42 187 B 1 
ATOM   3187 C CA  . THR   B 2 187 ? -7.866  -15.865 13.749  1.00 93.70 187 B 1 
ATOM   3188 C C   . THR   B 2 187 ? -8.133  -16.886 12.649  1.00 94.13 187 B 1 
ATOM   3189 O O   . THR   B 2 187 ? -8.184  -16.541 11.463  1.00 93.16 187 B 1 
ATOM   3190 C CB  . THR   B 2 187 ? -9.179  -15.338 14.364  1.00 92.62 187 B 1 
ATOM   3191 O OG1 . THR   B 2 187 ? -9.921  -16.405 14.903  1.00 88.11 187 B 1 
ATOM   3192 C CG2 . THR   B 2 187 ? -10.087 -14.615 13.364  1.00 87.70 187 B 1 
ATOM   3193 N N   . MET   B 2 188 ? -8.290  -18.148 13.047  1.00 93.50 188 B 1 
ATOM   3194 C CA  . MET   B 2 188 ? -8.787  -19.220 12.185  1.00 93.57 188 B 1 
ATOM   3195 C C   . MET   B 2 188 ? -10.322 -19.295 12.210  1.00 94.27 188 B 1 
ATOM   3196 O O   . MET   B 2 188 ? -10.935 -19.840 11.294  1.00 92.22 188 B 1 
ATOM   3197 C CB  . MET   B 2 188 ? -8.138  -20.533 12.638  1.00 93.10 188 B 1 
ATOM   3198 C CG  . MET   B 2 188 ? -8.471  -21.714 11.730  1.00 90.85 188 B 1 
ATOM   3199 S SD  . MET   B 2 188 ? -7.520  -23.198 12.127  1.00 86.76 188 B 1 
ATOM   3200 C CE  . MET   B 2 188 ? -8.385  -24.398 11.094  1.00 81.31 188 B 1 
ATOM   3201 N N   . ASN   B 2 189 ? -10.950 -18.716 13.240  1.00 94.02 189 B 1 
ATOM   3202 C CA  . ASN   B 2 189 ? -12.395 -18.700 13.431  1.00 93.77 189 B 1 
ATOM   3203 C C   . ASN   B 2 189 ? -12.974 -17.274 13.329  1.00 94.22 189 B 1 
ATOM   3204 O O   . ASN   B 2 189 ? -13.260 -16.644 14.352  1.00 93.25 189 B 1 
ATOM   3205 C CB  . ASN   B 2 189 ? -12.715 -19.369 14.776  1.00 92.54 189 B 1 
ATOM   3206 C CG  . ASN   B 2 189 ? -14.205 -19.358 15.063  1.00 91.14 189 B 1 
ATOM   3207 O OD1 . ASN   B 2 189 ? -15.046 -19.419 14.183  1.00 85.88 189 B 1 
ATOM   3208 N ND2 . ASN   B 2 189 ? -14.570 -19.264 16.319  1.00 84.52 189 B 1 
ATOM   3209 N N   . PRO   B 2 190 ? -13.203 -16.746 12.120  1.00 93.94 190 B 1 
ATOM   3210 C CA  . PRO   B 2 190 ? -13.801 -15.420 11.964  1.00 93.72 190 B 1 
ATOM   3211 C C   . PRO   B 2 190 ? -15.318 -15.391 12.202  1.00 94.31 190 B 1 
ATOM   3212 O O   . PRO   B 2 190 ? -15.914 -14.320 12.150  1.00 93.13 190 B 1 
ATOM   3213 C CB  . PRO   B 2 190 ? -13.421 -14.996 10.542  1.00 92.22 190 B 1 
ATOM   3214 C CG  . PRO   B 2 190 ? -13.415 -16.327 9.786   1.00 91.15 190 B 1 
ATOM   3215 C CD  . PRO   B 2 190 ? -12.866 -17.311 10.825  1.00 92.99 190 B 1 
ATOM   3216 N N   . LEU   B 2 191 ? -15.969 -16.531 12.470  1.00 94.08 191 B 1 
ATOM   3217 C CA  . LEU   B 2 191 ? -17.435 -16.622 12.574  1.00 93.73 191 B 1 
ATOM   3218 C C   . LEU   B 2 191 ? -18.060 -15.658 13.597  1.00 94.20 191 B 1 
ATOM   3219 O O   . LEU   B 2 191 ? -19.036 -14.995 13.237  1.00 93.69 191 B 1 
ATOM   3220 C CB  . LEU   B 2 191 ? -17.888 -18.064 12.868  1.00 93.15 191 B 1 
ATOM   3221 C CG  . LEU   B 2 191 ? -17.590 -19.096 11.774  1.00 90.87 191 B 1 
ATOM   3222 C CD1 . LEU   B 2 191 ? -18.039 -20.469 12.277  1.00 87.59 191 B 1 
ATOM   3223 C CD2 . LEU   B 2 191 ? -18.334 -18.787 10.474  1.00 87.55 191 B 1 
ATOM   3224 N N   . PRO   B 2 192 ? -17.536 -15.509 14.828  1.00 93.62 192 B 1 
ATOM   3225 C CA  . PRO   B 2 192 ? -18.101 -14.556 15.792  1.00 93.07 192 B 1 
ATOM   3226 C C   . PRO   B 2 192 ? -18.065 -13.117 15.272  1.00 94.04 192 B 1 
ATOM   3227 O O   . PRO   B 2 192 ? -19.033 -12.370 15.419  1.00 93.16 192 B 1 
ATOM   3228 C CB  . PRO   B 2 192 ? -17.272 -14.717 17.072  1.00 91.64 192 B 1 
ATOM   3229 C CG  . PRO   B 2 192 ? -16.669 -16.114 16.945  1.00 90.27 192 B 1 
ATOM   3230 C CD  . PRO   B 2 192 ? -16.447 -16.247 15.442  1.00 92.62 192 B 1 
ATOM   3231 N N   . PHE   B 2 193 ? -16.969 -12.753 14.606  1.00 94.80 193 B 1 
ATOM   3232 C CA  . PHE   B 2 193 ? -16.803 -11.439 13.990  1.00 95.19 193 B 1 
ATOM   3233 C C   . PHE   B 2 193 ? -17.764 -11.237 12.809  1.00 95.49 193 B 1 
ATOM   3234 O O   . PHE   B 2 193 ? -18.468 -10.233 12.758  1.00 95.07 193 B 1 
ATOM   3235 C CB  . PHE   B 2 193 ? -15.336 -11.272 13.578  1.00 95.23 193 B 1 
ATOM   3236 C CG  . PHE   B 2 193 ? -15.026 -9.976  12.852  1.00 95.60 193 B 1 
ATOM   3237 C CD1 . PHE   B 2 193 ? -14.312 -10.001 11.641  1.00 93.29 193 B 1 
ATOM   3238 C CD2 . PHE   B 2 193 ? -15.432 -8.743  13.392  1.00 93.43 193 B 1 
ATOM   3239 C CE1 . PHE   B 2 193 ? -13.997 -8.806  10.981  1.00 93.02 193 B 1 
ATOM   3240 C CE2 . PHE   B 2 193 ? -15.125 -7.543  12.726  1.00 92.77 193 B 1 
ATOM   3241 C CZ  . PHE   B 2 193 ? -14.404 -7.577  11.524  1.00 94.08 193 B 1 
ATOM   3242 N N   . LEU   B 2 194 ? -17.878 -12.212 11.908  1.00 95.27 194 B 1 
ATOM   3243 C CA  . LEU   B 2 194 ? -18.807 -12.167 10.775  1.00 94.95 194 B 1 
ATOM   3244 C C   . LEU   B 2 194 ? -20.271 -12.042 11.228  1.00 94.88 194 B 1 
ATOM   3245 O O   . LEU   B 2 194 ? -21.016 -11.219 10.698  1.00 94.30 194 B 1 
ATOM   3246 C CB  . LEU   B 2 194 ? -18.611 -13.423 9.915   1.00 94.59 194 B 1 
ATOM   3247 C CG  . LEU   B 2 194 ? -17.287 -13.461 9.131   1.00 93.20 194 B 1 
ATOM   3248 C CD1 . LEU   B 2 194 ? -17.118 -14.837 8.488   1.00 90.24 194 B 1 
ATOM   3249 C CD2 . LEU   B 2 194 ? -17.250 -12.404 8.026   1.00 90.08 194 B 1 
ATOM   3250 N N   . GLN   B 2 195 ? -20.671 -12.799 12.245  1.00 94.62 195 B 1 
ATOM   3251 C CA  . GLN   B 2 195 ? -22.019 -12.710 12.817  1.00 93.75 195 B 1 
ATOM   3252 C C   . GLN   B 2 195 ? -22.280 -11.356 13.492  1.00 94.27 195 B 1 
ATOM   3253 O O   . GLN   B 2 195 ? -23.401 -10.845 13.451  1.00 93.50 195 B 1 
ATOM   3254 C CB  . GLN   B 2 195 ? -22.205 -13.822 13.853  1.00 92.59 195 B 1 
ATOM   3255 C CG  . GLN   B 2 195 ? -22.342 -15.226 13.240  1.00 86.97 195 B 1 
ATOM   3256 C CD  . GLN   B 2 195 ? -22.464 -16.300 14.326  1.00 82.04 195 B 1 
ATOM   3257 O OE1 . GLN   B 2 195 ? -22.300 -16.054 15.512  1.00 74.30 195 B 1 
ATOM   3258 N NE2 . GLN   B 2 195 ? -22.763 -17.519 13.959  1.00 71.11 195 B 1 
ATOM   3259 N N   . ALA   B 2 196 ? -21.274 -10.766 14.122  1.00 94.79 196 B 1 
ATOM   3260 C CA  . ALA   B 2 196 ? -21.388 -9.434  14.711  1.00 95.13 196 B 1 
ATOM   3261 C C   . ALA   B 2 196 ? -21.520 -8.348  13.630  1.00 95.58 196 B 1 
ATOM   3262 O O   . ALA   B 2 196 ? -22.396 -7.489  13.734  1.00 95.04 196 B 1 
ATOM   3263 C CB  . ALA   B 2 196 ? -20.192 -9.195  15.634  1.00 95.13 196 B 1 
ATOM   3264 N N   . LEU   B 2 197 ? -20.729 -8.435  12.559  1.00 96.13 197 B 1 
ATOM   3265 C CA  . LEU   B 2 197 ? -20.829 -7.541  11.401  1.00 96.06 197 B 1 
ATOM   3266 C C   . LEU   B 2 197 ? -22.228 -7.582  10.775  1.00 95.87 197 B 1 
ATOM   3267 O O   . LEU   B 2 197 ? -22.842 -6.538  10.565  1.00 95.17 197 B 1 
ATOM   3268 C CB  . LEU   B 2 197 ? -19.770 -7.929  10.359  1.00 96.26 197 B 1 
ATOM   3269 C CG  . LEU   B 2 197 ? -18.319 -7.581  10.737  1.00 95.73 197 B 1 
ATOM   3270 C CD1 . LEU   B 2 197 ? -17.383 -8.196  9.700   1.00 93.88 197 B 1 
ATOM   3271 C CD2 . LEU   B 2 197 ? -18.079 -6.074  10.770  1.00 93.56 197 B 1 
ATOM   3272 N N   . GLN   B 2 198 ? -22.769 -8.779  10.536  1.00 94.80 198 B 1 
ATOM   3273 C CA  . GLN   B 2 198 ? -24.114 -8.949  9.977   1.00 93.51 198 B 1 
ATOM   3274 C C   . GLN   B 2 198 ? -25.203 -8.386  10.894  1.00 93.89 198 B 1 
ATOM   3275 O O   . GLN   B 2 198 ? -26.089 -7.672  10.433  1.00 92.46 198 B 1 
ATOM   3276 C CB  . GLN   B 2 198 ? -24.373 -10.432 9.690   1.00 91.60 198 B 1 
ATOM   3277 C CG  . GLN   B 2 198 ? -24.548 -10.701 8.195   1.00 81.51 198 B 1 
ATOM   3278 C CD  . GLN   B 2 198 ? -24.907 -12.156 7.895   1.00 75.33 198 B 1 
ATOM   3279 O OE1 . GLN   B 2 198 ? -25.075 -12.983 8.771   1.00 67.06 198 B 1 
ATOM   3280 N NE2 . GLN   B 2 198 ? -25.038 -12.526 6.643   1.00 64.46 198 B 1 
ATOM   3281 N N   . ARG   B 2 199 ? -25.132 -8.662  12.201  1.00 94.24 199 B 1 
ATOM   3282 C CA  . ARG   B 2 199 ? -26.096 -8.134  13.186  1.00 94.18 199 B 1 
ATOM   3283 C C   . ARG   B 2 199 ? -26.095 -6.611  13.256  1.00 94.71 199 B 1 
ATOM   3284 O O   . ARG   B 2 199 ? -27.153 -6.020  13.441  1.00 93.13 199 B 1 
ATOM   3285 C CB  . ARG   B 2 199 ? -25.812 -8.726  14.572  1.00 93.11 199 B 1 
ATOM   3286 C CG  . ARG   B 2 199 ? -26.478 -10.094 14.739  1.00 84.23 199 B 1 
ATOM   3287 C CD  . ARG   B 2 199 ? -26.236 -10.666 16.141  1.00 82.47 199 B 1 
ATOM   3288 N NE  . ARG   B 2 199 ? -24.864 -11.183 16.269  1.00 74.22 199 B 1 
ATOM   3289 C CZ  . ARG   B 2 199 ? -24.321 -11.695 17.362  1.00 68.70 199 B 1 
ATOM   3290 N NH1 . ARG   B 2 199 ? -24.970 -11.759 18.493  1.00 61.07 199 B 1 
ATOM   3291 N NH2 . ARG   B 2 199 ? -23.108 -12.169 17.330  1.00 60.81 199 B 1 
ATOM   3292 N N   . ASN   B 2 200 ? -24.936 -5.988  13.076  1.00 95.05 200 B 1 
ATOM   3293 C CA  . ASN   B 2 200 ? -24.794 -4.531  13.060  1.00 94.91 200 B 1 
ATOM   3294 C C   . ASN   B 2 200 ? -25.064 -3.898  11.682  1.00 95.07 200 B 1 
ATOM   3295 O O   . ASN   B 2 200 ? -24.920 -2.693  11.519  1.00 92.39 200 B 1 
ATOM   3296 C CB  . ASN   B 2 200 ? -23.424 -4.169  13.645  1.00 94.39 200 B 1 
ATOM   3297 C CG  . ASN   B 2 200 ? -23.370 -4.423  15.146  1.00 91.12 200 B 1 
ATOM   3298 O OD1 . ASN   B 2 200 ? -24.263 -4.085  15.899  1.00 78.08 200 B 1 
ATOM   3299 N ND2 . ASN   B 2 200 ? -22.323 -5.041  15.632  1.00 76.43 200 B 1 
ATOM   3300 N N   . GLY   B 2 201 ? -25.482 -4.691  10.687  1.00 94.54 201 B 1 
ATOM   3301 C CA  . GLY   B 2 201 ? -25.899 -4.197  9.371   1.00 94.45 201 B 1 
ATOM   3302 C C   . GLY   B 2 201 ? -24.758 -3.856  8.410   1.00 95.32 201 B 1 
ATOM   3303 O O   . GLY   B 2 201 ? -25.001 -3.192  7.400   1.00 92.82 201 B 1 
ATOM   3304 N N   . HIS   B 2 202 ? -23.537 -4.309  8.672   1.00 95.90 202 B 1 
ATOM   3305 C CA  . HIS   B 2 202 ? -22.423 -4.146  7.737   1.00 96.05 202 B 1 
ATOM   3306 C C   . HIS   B 2 202 ? -22.588 -5.044  6.509   1.00 95.94 202 B 1 
ATOM   3307 O O   . HIS   B 2 202 ? -23.011 -6.196  6.602   1.00 94.62 202 B 1 
ATOM   3308 C CB  . HIS   B 2 202 ? -21.088 -4.409  8.435   1.00 95.95 202 B 1 
ATOM   3309 C CG  . HIS   B 2 202 ? -20.777 -3.408  9.508   1.00 96.39 202 B 1 
ATOM   3310 N ND1 . HIS   B 2 202 ? -20.471 -2.072  9.320   1.00 86.25 202 B 1 
ATOM   3311 C CD2 . HIS   B 2 202 ? -20.773 -3.647  10.860  1.00 86.41 202 B 1 
ATOM   3312 C CE1 . HIS   B 2 202 ? -20.293 -1.526  10.534  1.00 89.19 202 B 1 
ATOM   3313 N NE2 . HIS   B 2 202 ? -20.462 -2.451  11.488  1.00 90.58 202 B 1 
ATOM   3314 N N   . HIS   B 2 203 ? -22.213 -4.531  5.337   1.00 95.58 203 B 1 
ATOM   3315 C CA  . HIS   B 2 203 ? -22.296 -5.268  4.081   1.00 95.15 203 B 1 
ATOM   3316 C C   . HIS   B 2 203 ? -20.996 -6.038  3.814   1.00 95.22 203 B 1 
ATOM   3317 O O   . HIS   B 2 203 ? -20.090 -5.549  3.128   1.00 93.43 203 B 1 
ATOM   3318 C CB  . HIS   B 2 203 ? -22.684 -4.306  2.952   1.00 93.71 203 B 1 
ATOM   3319 C CG  . HIS   B 2 203 ? -23.040 -4.970  1.647   1.00 87.83 203 B 1 
ATOM   3320 N ND1 . HIS   B 2 203 ? -23.280 -4.290  0.463   1.00 74.65 203 B 1 
ATOM   3321 C CD2 . HIS   B 2 203 ? -23.215 -6.305  1.368   1.00 73.88 203 B 1 
ATOM   3322 C CE1 . HIS   B 2 203 ? -23.584 -5.181  -0.485  1.00 74.88 203 B 1 
ATOM   3323 N NE2 . HIS   B 2 203 ? -23.554 -6.421  0.027   1.00 76.43 203 B 1 
ATOM   3324 N N   . VAL   B 2 204 ? -20.911 -7.253  4.337   1.00 95.49 204 B 1 
ATOM   3325 C CA  . VAL   B 2 204 ? -19.794 -8.166  4.075   1.00 95.21 204 B 1 
ATOM   3326 C C   . VAL   B 2 204 ? -19.888 -8.668  2.632   1.00 94.61 204 B 1 
ATOM   3327 O O   . VAL   B 2 204 ? -20.895 -9.254  2.242   1.00 92.90 204 B 1 
ATOM   3328 C CB  . VAL   B 2 204 ? -19.772 -9.330  5.081   1.00 94.76 204 B 1 
ATOM   3329 C CG1 . VAL   B 2 204 ? -18.553 -10.226 4.864   1.00 91.94 204 B 1 
ATOM   3330 C CG2 . VAL   B 2 204 ? -19.722 -8.817  6.530   1.00 91.67 204 B 1 
ATOM   3331 N N   . VAL   B 2 205 ? -18.842 -8.421  1.843   1.00 93.94 205 B 1 
ATOM   3332 C CA  . VAL   B 2 205 ? -18.728 -8.903  0.454   1.00 92.47 205 B 1 
ATOM   3333 C C   . VAL   B 2 205 ? -17.822 -10.127 0.339   1.00 91.99 205 B 1 
ATOM   3334 O O   . VAL   B 2 205 ? -17.984 -10.915 -0.588  1.00 88.80 205 B 1 
ATOM   3335 C CB  . VAL   B 2 205 ? -18.268 -7.795  -0.519  1.00 90.80 205 B 1 
ATOM   3336 C CG1 . VAL   B 2 205 ? -19.340 -6.710  -0.649  1.00 82.11 205 B 1 
ATOM   3337 C CG2 . VAL   B 2 205 ? -16.952 -7.120  -0.125  1.00 82.09 205 B 1 
ATOM   3338 N N   . TRP   B 2 206 ? -16.907 -10.314 1.284   1.00 92.22 206 B 1 
ATOM   3339 C CA  . TRP   B 2 206 ? -16.141 -11.548 1.483   1.00 92.38 206 B 1 
ATOM   3340 C C   . TRP   B 2 206 ? -16.027 -11.867 2.975   1.00 92.40 206 B 1 
ATOM   3341 O O   . TRP   B 2 206 ? -15.604 -11.002 3.739   1.00 90.80 206 B 1 
ATOM   3342 C CB  . TRP   B 2 206 ? -14.751 -11.425 0.866   1.00 91.62 206 B 1 
ATOM   3343 C CG  . TRP   B 2 206 ? -13.988 -12.699 0.942   1.00 90.25 206 B 1 
ATOM   3344 C CD1 . TRP   B 2 206 ? -13.127 -13.049 1.920   1.00 86.35 206 B 1 
ATOM   3345 C CD2 . TRP   B 2 206 ? -14.141 -13.871 0.080   1.00 89.31 206 B 1 
ATOM   3346 N NE1 . TRP   B 2 206 ? -12.727 -14.362 1.731   1.00 85.22 206 B 1 
ATOM   3347 C CE2 . TRP   B 2 206 ? -13.348 -14.908 0.626   1.00 87.85 206 B 1 
ATOM   3348 C CE3 . TRP   B 2 206 ? -14.898 -14.150 -1.074  1.00 85.68 206 B 1 
ATOM   3349 C CZ2 . TRP   B 2 206 ? -13.350 -16.206 0.074   1.00 86.39 206 B 1 
ATOM   3350 C CZ3 . TRP   B 2 206 ? -14.878 -15.433 -1.642  1.00 82.90 206 B 1 
ATOM   3351 C CH2 . TRP   B 2 206 ? -14.124 -16.458 -1.057  1.00 83.46 206 B 1 
ATOM   3352 N N   . PRO   B 2 207 ? -16.356 -13.121 3.406   1.00 91.95 207 B 1 
ATOM   3353 C CA  . PRO   B 2 207 ? -16.929 -14.228 2.639   1.00 91.61 207 B 1 
ATOM   3354 C C   . PRO   B 2 207 ? -18.293 -13.877 2.033   1.00 91.50 207 B 1 
ATOM   3355 O O   . PRO   B 2 207 ? -19.073 -13.143 2.631   1.00 88.38 207 B 1 
ATOM   3356 C CB  . PRO   B 2 207 ? -17.025 -15.399 3.618   1.00 89.24 207 B 1 
ATOM   3357 C CG  . PRO   B 2 207 ? -16.042 -15.042 4.722   1.00 86.43 207 B 1 
ATOM   3358 C CD  . PRO   B 2 207 ? -16.126 -13.533 4.771   1.00 88.16 207 B 1 
ATOM   3359 N N   . SER   B 2 208 ? -18.577 -14.404 0.840   1.00 86.19 208 B 1 
ATOM   3360 C CA  . SER   B 2 208 ? -19.827 -14.102 0.121   1.00 82.75 208 B 1 
ATOM   3361 C C   . SER   B 2 208 ? -21.047 -14.836 0.682   1.00 82.13 208 B 1 
ATOM   3362 O O   . SER   B 2 208 ? -22.176 -14.380 0.524   1.00 77.69 208 B 1 
ATOM   3363 C CB  . SER   B 2 208 ? -19.663 -14.436 -1.359  1.00 78.78 208 B 1 
ATOM   3364 O OG  . SER   B 2 208 ? -19.230 -15.772 -1.512  1.00 72.15 208 B 1 
ATOM   3365 N N   . GLU   B 2 209 ? -20.808 -15.969 1.347   1.00 80.79 209 B 1 
ATOM   3366 C CA  . GLU   B 2 209 ? -21.782 -16.702 2.140   1.00 79.53 209 B 1 
ATOM   3367 C C   . GLU   B 2 209 ? -21.303 -16.770 3.588   1.00 79.55 209 B 1 
ATOM   3368 O O   . GLU   B 2 209 ? -20.115 -16.928 3.857   1.00 74.34 209 B 1 
ATOM   3369 C CB  . GLU   B 2 209 ? -22.006 -18.117 1.595   1.00 74.23 209 B 1 
ATOM   3370 C CG  . GLU   B 2 209 ? -22.752 -18.133 0.255   1.00 65.64 209 B 1 
ATOM   3371 C CD  . GLU   B 2 209 ? -23.098 -19.554 -0.218  1.00 60.18 209 B 1 
ATOM   3372 O OE1 . GLU   B 2 209 ? -23.777 -19.662 -1.261  1.00 53.93 209 B 1 
ATOM   3373 O OE2 . GLU   B 2 209 ? -22.715 -20.543 0.460   1.00 58.05 209 B 1 
ATOM   3374 N N   . GLN   B 2 210 ? -22.242 -16.676 4.519   1.00 77.88 210 B 1 
ATOM   3375 C CA  . GLN   B 2 210 ? -21.986 -16.886 5.937   1.00 76.15 210 B 1 
ATOM   3376 C C   . GLN   B 2 210 ? -22.829 -18.059 6.419   1.00 77.33 210 B 1 
ATOM   3377 O O   . GLN   B 2 210 ? -24.029 -18.133 6.140   1.00 70.74 210 B 1 
ATOM   3378 C CB  . GLN   B 2 210 ? -22.261 -15.610 6.742   1.00 69.41 210 B 1 
ATOM   3379 C CG  . GLN   B 2 210 ? -21.310 -14.471 6.345   1.00 62.17 210 B 1 
ATOM   3380 C CD  . GLN   B 2 210 ? -21.490 -13.223 7.202   1.00 55.54 210 B 1 
ATOM   3381 O OE1 . GLN   B 2 210 ? -21.993 -13.247 8.307   1.00 51.27 210 B 1 
ATOM   3382 N NE2 . GLN   B 2 210 ? -21.086 -12.071 6.711   1.00 49.31 210 B 1 
ATOM   3383 N N   . ARG   B 2 211 ? -22.186 -18.970 7.146   1.00 75.51 211 B 1 
ATOM   3384 C CA  . ARG   B 2 211 ? -22.832 -20.143 7.742   1.00 74.78 211 B 1 
ATOM   3385 C C   . ARG   B 2 211 ? -22.587 -20.135 9.243   1.00 75.48 211 B 1 
ATOM   3386 O O   . ARG   B 2 211 ? -21.493 -19.802 9.686   1.00 71.07 211 B 1 
ATOM   3387 C CB  . ARG   B 2 211 ? -22.312 -21.429 7.093   1.00 71.98 211 B 1 
ATOM   3388 C CG  . ARG   B 2 211 ? -22.586 -21.464 5.585   1.00 70.97 211 B 1 
ATOM   3389 C CD  . ARG   B 2 211 ? -22.138 -22.789 4.988   1.00 67.02 211 B 1 
ATOM   3390 N NE  . ARG   B 2 211 ? -22.124 -22.729 3.518   1.00 63.97 211 B 1 
ATOM   3391 C CZ  . ARG   B 2 211 ? -21.175 -23.193 2.725   1.00 61.22 211 B 1 
ATOM   3392 N NH1 . ARG   B 2 211 ? -20.199 -23.933 3.168   1.00 59.14 211 B 1 
ATOM   3393 N NH2 . ARG   B 2 211 ? -21.182 -22.892 1.471   1.00 57.49 211 B 1 
ATOM   3394 N N   . ASP   B 2 212 ? -23.607 -20.497 9.986   1.00 75.61 212 B 1 
ATOM   3395 C CA  . ASP   B 2 212 ? -23.491 -20.605 11.435  1.00 76.73 212 B 1 
ATOM   3396 C C   . ASP   B 2 212 ? -22.844 -21.936 11.825  1.00 78.56 212 B 1 
ATOM   3397 O O   . ASP   B 2 212 ? -23.031 -22.963 11.162  1.00 74.23 212 B 1 
ATOM   3398 C CB  . ASP   B 2 212 ? -24.862 -20.408 12.092  1.00 71.55 212 B 1 
ATOM   3399 C CG  . ASP   B 2 212 ? -25.410 -18.990 11.893  1.00 67.93 212 B 1 
ATOM   3400 O OD1 . ASP   B 2 212 ? -24.612 -18.034 12.031  1.00 62.45 212 B 1 
ATOM   3401 O OD2 . ASP   B 2 212 ? -26.624 -18.866 11.631  1.00 62.05 212 B 1 
ATOM   3402 N N   . LEU   B 2 213 ? -22.079 -21.915 12.908  1.00 79.46 213 B 1 
ATOM   3403 C CA  . LEU   B 2 213 ? -21.581 -23.123 13.558  1.00 79.86 213 B 1 
ATOM   3404 C C   . LEU   B 2 213 ? -22.763 -23.857 14.207  1.00 80.15 213 B 1 
ATOM   3405 O O   . LEU   B 2 213 ? -23.595 -23.235 14.862  1.00 74.42 213 B 1 
ATOM   3406 C CB  . LEU   B 2 213 ? -20.502 -22.723 14.580  1.00 77.52 213 B 1 
ATOM   3407 C CG  . LEU   B 2 213 ? -19.735 -23.922 15.159  1.00 73.61 213 B 1 
ATOM   3408 C CD1 . LEU   B 2 213 ? -18.769 -24.523 14.137  1.00 66.95 213 B 1 
ATOM   3409 C CD2 . LEU   B 2 213 ? -18.918 -23.474 16.368  1.00 69.64 213 B 1 
ATOM   3410 N N   . LEU   B 2 214 ? -22.841 -25.181 14.025  1.00 79.57 214 B 1 
ATOM   3411 C CA  . LEU   B 2 214 ? -23.921 -26.032 14.534  1.00 79.34 214 B 1 
ATOM   3412 C C   . LEU   B 2 214 ? -23.634 -26.610 15.925  1.00 74.14 214 B 1 
ATOM   3413 O O   . LEU   B 2 214 ? -22.470 -26.947 16.212  1.00 65.90 214 B 1 
ATOM   3414 C CB  . LEU   B 2 214 ? -24.219 -27.153 13.534  1.00 74.14 214 B 1 
ATOM   3415 C CG  . LEU   B 2 214 ? -24.737 -26.692 12.163  1.00 72.18 214 B 1 
ATOM   3416 C CD1 . LEU   B 2 214 ? -24.934 -27.927 11.282  1.00 67.61 214 B 1 
ATOM   3417 C CD2 . LEU   B 2 214 ? -26.060 -25.937 12.255  1.00 66.23 214 B 1 
ATOM   3418 O OXT . LEU   B 2 214 ? -24.621 -26.757 16.691  1.00 64.61 214 B 1 
ATOM   3419 N N   . MET   C 3 1   ? 1.162   59.041  -11.722 1.00 76.98 1   C 1 
ATOM   3420 C CA  . MET   C 3 1   ? 1.025   57.630  -11.343 1.00 85.33 1   C 1 
ATOM   3421 C C   . MET   C 3 1   ? 1.416   57.512  -9.879  1.00 88.48 1   C 1 
ATOM   3422 O O   . MET   C 3 1   ? 2.435   58.079  -9.499  1.00 82.15 1   C 1 
ATOM   3423 C CB  . MET   C 3 1   ? 1.901   56.762  -12.249 1.00 77.25 1   C 1 
ATOM   3424 C CG  . MET   C 3 1   ? 1.663   55.267  -12.072 1.00 74.14 1   C 1 
ATOM   3425 S SD  . MET   C 3 1   ? 2.581   54.311  -13.310 1.00 69.18 1   C 1 
ATOM   3426 C CE  . MET   C 3 1   ? 1.940   52.667  -12.996 1.00 61.85 1   C 1 
ATOM   3427 N N   . ARG   C 3 2   ? 0.607   56.831  -9.085  1.00 85.58 2   C 1 
ATOM   3428 C CA  . ARG   C 3 2   ? 0.957   56.477  -7.710  1.00 88.41 2   C 1 
ATOM   3429 C C   . ARG   C 3 2   ? 1.952   55.325  -7.734  1.00 91.50 2   C 1 
ATOM   3430 O O   . ARG   C 3 2   ? 1.945   54.549  -8.690  1.00 87.12 2   C 1 
ATOM   3431 C CB  . ARG   C 3 2   ? -0.322  56.163  -6.931  1.00 82.26 2   C 1 
ATOM   3432 C CG  . ARG   C 3 2   ? -0.265  56.743  -5.511  1.00 75.32 2   C 1 
ATOM   3433 C CD  . ARG   C 3 2   ? -1.535  56.437  -4.743  1.00 72.69 2   C 1 
ATOM   3434 N NE  . ARG   C 3 2   ? -1.462  57.025  -3.404  1.00 71.12 2   C 1 
ATOM   3435 C CZ  . ARG   C 3 2   ? -2.176  58.020  -2.918  1.00 70.13 2   C 1 
ATOM   3436 N NH1 . ARG   C 3 2   ? -3.174  58.544  -3.570  1.00 62.53 2   C 1 
ATOM   3437 N NH2 . ARG   C 3 2   ? -1.879  58.510  -1.755  1.00 66.20 2   C 1 
ATOM   3438 N N   . ASP   C 3 3   ? 2.823   55.240  -6.754  1.00 91.17 3   C 1 
ATOM   3439 C CA  . ASP   C 3 3   ? 3.699   54.079  -6.631  1.00 92.17 3   C 1 
ATOM   3440 C C   . ASP   C 3 3   ? 2.908   52.850  -6.169  1.00 94.99 3   C 1 
ATOM   3441 O O   . ASP   C 3 3   ? 2.935   51.813  -6.832  1.00 92.05 3   C 1 
ATOM   3442 C CB  . ASP   C 3 3   ? 4.894   54.401  -5.721  1.00 85.65 3   C 1 
ATOM   3443 C CG  . ASP   C 3 3   ? 4.531   54.687  -4.258  1.00 76.38 3   C 1 
ATOM   3444 O OD1 . ASP   C 3 3   ? 3.391   55.140  -4.009  1.00 66.49 3   C 1 
ATOM   3445 O OD2 . ASP   C 3 3   ? 5.383   54.444  -3.387  1.00 65.93 3   C 1 
ATOM   3446 N N   . SER   C 3 4   ? 2.136   53.006  -5.094  1.00 97.41 4   C 1 
ATOM   3447 C CA  . SER   C 3 4   ? 1.481   51.883  -4.431  1.00 97.67 4   C 1 
ATOM   3448 C C   . SER   C 3 4   ? 0.118   52.262  -3.851  1.00 97.94 4   C 1 
ATOM   3449 O O   . SER   C 3 4   ? -0.103  53.392  -3.421  1.00 96.59 4   C 1 
ATOM   3450 C CB  . SER   C 3 4   ? 2.379   51.354  -3.311  1.00 96.37 4   C 1 
ATOM   3451 O OG  . SER   C 3 4   ? 3.696   51.129  -3.768  1.00 91.23 4   C 1 
ATOM   3452 N N   . VAL   C 3 5   ? -0.793  51.292  -3.815  1.00 98.38 5   C 1 
ATOM   3453 C CA  . VAL   C 3 5   ? -2.083  51.402  -3.126  1.00 98.46 5   C 1 
ATOM   3454 C C   . VAL   C 3 5   ? -2.333  50.193  -2.228  1.00 98.63 5   C 1 
ATOM   3455 O O   . VAL   C 3 5   ? -2.024  49.059  -2.584  1.00 98.24 5   C 1 
ATOM   3456 C CB  . VAL   C 3 5   ? -3.272  51.614  -4.078  1.00 97.61 5   C 1 
ATOM   3457 C CG1 . VAL   C 3 5   ? -3.207  53.002  -4.723  1.00 92.55 5   C 1 
ATOM   3458 C CG2 . VAL   C 3 5   ? -3.389  50.563  -5.182  1.00 91.07 5   C 1 
ATOM   3459 N N   . PHE   C 3 6   ? -2.935  50.439  -1.061  1.00 98.56 6   C 1 
ATOM   3460 C CA  . PHE   C 3 6   ? -3.290  49.425  -0.076  1.00 98.64 6   C 1 
ATOM   3461 C C   . PHE   C 3 6   ? -4.805  49.228  -0.051  1.00 98.65 6   C 1 
ATOM   3462 O O   . PHE   C 3 6   ? -5.549  50.090  0.428   1.00 98.22 6   C 1 
ATOM   3463 C CB  . PHE   C 3 6   ? -2.727  49.839  1.286   1.00 98.51 6   C 1 
ATOM   3464 C CG  . PHE   C 3 6   ? -2.774  48.739  2.322   1.00 98.53 6   C 1 
ATOM   3465 C CD1 . PHE   C 3 6   ? -3.863  48.630  3.205   1.00 97.39 6   C 1 
ATOM   3466 C CD2 . PHE   C 3 6   ? -1.705  47.831  2.424   1.00 97.46 6   C 1 
ATOM   3467 C CE1 . PHE   C 3 6   ? -3.878  47.628  4.190   1.00 97.07 6   C 1 
ATOM   3468 C CE2 . PHE   C 3 6   ? -1.711  46.826  3.407   1.00 97.14 6   C 1 
ATOM   3469 C CZ  . PHE   C 3 6   ? -2.797  46.727  4.294   1.00 97.82 6   C 1 
ATOM   3470 N N   . ILE   C 3 7   ? -5.280  48.113  -0.588  1.00 98.67 7   C 1 
ATOM   3471 C CA  . ILE   C 3 7   ? -6.709  47.796  -0.630  1.00 98.67 7   C 1 
ATOM   3472 C C   . ILE   C 3 7   ? -7.121  47.220  0.723   1.00 98.67 7   C 1 
ATOM   3473 O O   . ILE   C 3 7   ? -6.661  46.146  1.114   1.00 98.20 7   C 1 
ATOM   3474 C CB  . ILE   C 3 7   ? -7.052  46.843  -1.786  1.00 98.31 7   C 1 
ATOM   3475 C CG1 . ILE   C 3 7   ? -6.370  47.191  -3.131  1.00 95.72 7   C 1 
ATOM   3476 C CG2 . ILE   C 3 7   ? -8.575  46.791  -1.971  1.00 96.89 7   C 1 
ATOM   3477 C CD1 . ILE   C 3 7   ? -6.616  48.610  -3.649  1.00 86.11 7   C 1 
ATOM   3478 N N   . TYR   C 3 8   ? -7.985  47.926  1.435   1.00 98.41 8   C 1 
ATOM   3479 C CA  . TYR   C 3 8   ? -8.374  47.536  2.790   1.00 98.42 8   C 1 
ATOM   3480 C C   . TYR   C 3 8   ? -9.797  47.972  3.144   1.00 98.42 8   C 1 
ATOM   3481 O O   . TYR   C 3 8   ? -10.242 49.073  2.811   1.00 97.66 8   C 1 
ATOM   3482 C CB  . TYR   C 3 8   ? -7.357  48.102  3.794   1.00 98.13 8   C 1 
ATOM   3483 C CG  . TYR   C 3 8   ? -7.723  47.831  5.237   1.00 98.17 8   C 1 
ATOM   3484 C CD1 . TYR   C 3 8   ? -8.293  48.847  6.029   1.00 96.77 8   C 1 
ATOM   3485 C CD2 . TYR   C 3 8   ? -7.569  46.540  5.775   1.00 96.93 8   C 1 
ATOM   3486 C CE1 . TYR   C 3 8   ? -8.700  48.578  7.345   1.00 96.34 8   C 1 
ATOM   3487 C CE2 . TYR   C 3 8   ? -7.975  46.258  7.091   1.00 96.51 8   C 1 
ATOM   3488 C CZ  . TYR   C 3 8   ? -8.543  47.283  7.872   1.00 96.95 8   C 1 
ATOM   3489 O OH  . TYR   C 3 8   ? -8.948  47.009  9.153   1.00 95.82 8   C 1 
ATOM   3490 N N   . SER   C 3 9   ? -10.477 47.103  3.889   1.00 98.12 9   C 1 
ATOM   3491 C CA  . SER   C 3 9   ? -11.729 47.428  4.571   1.00 97.98 9   C 1 
ATOM   3492 C C   . SER   C 3 9   ? -11.790 46.716  5.922   1.00 98.07 9   C 1 
ATOM   3493 O O   . SER   C 3 9   ? -11.452 45.534  5.994   1.00 97.29 9   C 1 
ATOM   3494 C CB  . SER   C 3 9   ? -12.916 46.987  3.716   1.00 97.23 9   C 1 
ATOM   3495 O OG  . SER   C 3 9   ? -14.135 47.272  4.373   1.00 94.92 9   C 1 
ATOM   3496 N N   . PRO   C 3 10  ? -12.314 47.364  6.982   1.00 97.56 10  C 1 
ATOM   3497 C CA  . PRO   C 3 10  ? -12.624 46.671  8.237   1.00 97.02 10  C 1 
ATOM   3498 C C   . PRO   C 3 10  ? -13.589 45.494  8.044   1.00 97.21 10  C 1 
ATOM   3499 O O   . PRO   C 3 10  ? -13.571 44.540  8.815   1.00 95.81 10  C 1 
ATOM   3500 C CB  . PRO   C 3 10  ? -13.239 47.736  9.144   1.00 95.84 10  C 1 
ATOM   3501 C CG  . PRO   C 3 10  ? -12.742 49.058  8.566   1.00 93.35 10  C 1 
ATOM   3502 C CD  . PRO   C 3 10  ? -12.629 48.766  7.072   1.00 96.48 10  C 1 
ATOM   3503 N N   . SER   C 3 11  ? -14.399 45.534  6.987   1.00 97.40 11  C 1 
ATOM   3504 C CA  . SER   C 3 11  ? -15.361 44.484  6.641   1.00 97.45 11  C 1 
ATOM   3505 C C   . SER   C 3 11  ? -14.710 43.178  6.173   1.00 97.72 11  C 1 
ATOM   3506 O O   . SER   C 3 11  ? -15.419 42.185  6.053   1.00 96.42 11  C 1 
ATOM   3507 C CB  . SER   C 3 11  ? -16.337 44.980  5.575   1.00 96.59 11  C 1 
ATOM   3508 O OG  . SER   C 3 11  ? -16.967 46.178  6.003   1.00 91.30 11  C 1 
ATOM   3509 N N   . TYR   C 3 12  ? -13.392 43.127  5.953   1.00 97.80 12  C 1 
ATOM   3510 C CA  . TYR   C 3 12  ? -12.691 41.856  5.720   1.00 97.90 12  C 1 
ATOM   3511 C C   . TYR   C 3 12  ? -12.855 40.864  6.880   1.00 97.68 12  C 1 
ATOM   3512 O O   . TYR   C 3 12  ? -12.898 39.661  6.654   1.00 96.20 12  C 1 
ATOM   3513 C CB  . TYR   C 3 12  ? -11.210 42.114  5.427   1.00 97.73 12  C 1 
ATOM   3514 C CG  . TYR   C 3 12  ? -10.884 42.689  4.062   1.00 98.03 12  C 1 
ATOM   3515 C CD1 . TYR   C 3 12  ? -11.802 42.642  2.994   1.00 95.89 12  C 1 
ATOM   3516 C CD2 . TYR   C 3 12  ? -9.601  43.224  3.834   1.00 95.96 12  C 1 
ATOM   3517 C CE1 . TYR   C 3 12  ? -11.450 43.117  1.721   1.00 95.22 12  C 1 
ATOM   3518 C CE2 . TYR   C 3 12  ? -9.235  43.698  2.563   1.00 95.38 12  C 1 
ATOM   3519 C CZ  . TYR   C 3 12  ? -10.164 43.640  1.509   1.00 97.22 12  C 1 
ATOM   3520 O OH  . TYR   C 3 12  ? -9.809  44.085  0.263   1.00 96.30 12  C 1 
ATOM   3521 N N   . GLN   C 3 13  ? -13.056 41.358  8.097   1.00 97.54 13  C 1 
ATOM   3522 C CA  . GLN   C 3 13  ? -13.347 40.518  9.267   1.00 96.96 13  C 1 
ATOM   3523 C C   . GLN   C 3 13  ? -14.731 39.848  9.214   1.00 97.20 13  C 1 
ATOM   3524 O O   . GLN   C 3 13  ? -15.003 38.977  10.033  1.00 95.29 13  C 1 
ATOM   3525 C CB  . GLN   C 3 13  ? -13.222 41.352  10.544  1.00 95.28 13  C 1 
ATOM   3526 C CG  . GLN   C 3 13  ? -11.781 41.803  10.816  1.00 88.24 13  C 1 
ATOM   3527 C CD  . GLN   C 3 13  ? -11.735 42.723  12.030  1.00 84.35 13  C 1 
ATOM   3528 O OE1 . GLN   C 3 13  ? -11.677 42.303  13.171  1.00 74.49 13  C 1 
ATOM   3529 N NE2 . GLN   C 3 13  ? -11.787 44.014  11.813  1.00 71.94 13  C 1 
ATOM   3530 N N   . THR   C 3 14  ? -15.604 40.204  8.278   1.00 97.19 14  C 1 
ATOM   3531 C CA  . THR   C 3 14  ? -16.876 39.485  8.076   1.00 97.04 14  C 1 
ATOM   3532 C C   . THR   C 3 14  ? -16.676 38.103  7.451   1.00 97.32 14  C 1 
ATOM   3533 O O   . THR   C 3 14  ? -17.565 37.264  7.565   1.00 95.97 14  C 1 
ATOM   3534 C CB  . THR   C 3 14  ? -17.879 40.282  7.231   1.00 96.29 14  C 1 
ATOM   3535 O OG1 . THR   C 3 14  ? -17.406 40.518  5.930   1.00 90.86 14  C 1 
ATOM   3536 C CG2 . THR   C 3 14  ? -18.215 41.640  7.857   1.00 89.89 14  C 1 
ATOM   3537 N N   . TYR   C 3 15  ? -15.532 37.843  6.826   1.00 97.65 15  C 1 
ATOM   3538 C CA  . TYR   C 3 15  ? -15.121 36.497  6.431   1.00 97.85 15  C 1 
ATOM   3539 C C   . TYR   C 3 15  ? -14.616 35.747  7.667   1.00 97.66 15  C 1 
ATOM   3540 O O   . TYR   C 3 15  ? -13.423 35.724  7.967   1.00 96.49 15  C 1 
ATOM   3541 C CB  . TYR   C 3 15  ? -14.091 36.564  5.298   1.00 97.86 15  C 1 
ATOM   3542 C CG  . TYR   C 3 15  ? -13.915 35.245  4.572   1.00 98.16 15  C 1 
ATOM   3543 C CD1 . TYR   C 3 15  ? -13.104 34.222  5.107   1.00 96.74 15  C 1 
ATOM   3544 C CD2 . TYR   C 3 15  ? -14.572 35.032  3.342   1.00 96.56 15  C 1 
ATOM   3545 C CE1 . TYR   C 3 15  ? -12.943 33.006  4.422   1.00 96.42 15  C 1 
ATOM   3546 C CE2 . TYR   C 3 15  ? -14.414 33.823  2.648   1.00 96.23 15  C 1 
ATOM   3547 C CZ  . TYR   C 3 15  ? -13.595 32.809  3.187   1.00 97.61 15  C 1 
ATOM   3548 O OH  . TYR   C 3 15  ? -13.435 31.633  2.502   1.00 97.00 15  C 1 
ATOM   3549 N N   . MET   C 3 16  ? -15.553 35.179  8.401   1.00 97.44 16  C 1 
ATOM   3550 C CA  . MET   C 3 16  ? -15.292 34.489  9.664   1.00 97.19 16  C 1 
ATOM   3551 C C   . MET   C 3 16  ? -16.201 33.267  9.774   1.00 97.31 16  C 1 
ATOM   3552 O O   . MET   C 3 16  ? -17.421 33.404  9.829   1.00 95.50 16  C 1 
ATOM   3553 C CB  . MET   C 3 16  ? -15.514 35.474  10.818  1.00 95.45 16  C 1 
ATOM   3554 C CG  . MET   C 3 16  ? -15.208 34.853  12.185  1.00 88.63 16  C 1 
ATOM   3555 S SD  . MET   C 3 16  ? -15.322 36.001  13.594  1.00 83.21 16  C 1 
ATOM   3556 C CE  . MET   C 3 16  ? -17.050 36.504  13.496  1.00 70.64 16  C 1 
ATOM   3557 N N   . PHE   C 3 17  ? -15.588 32.084  9.836   1.00 96.70 17  C 1 
ATOM   3558 C CA  . PHE   C 3 17  ? -16.327 30.824  9.983   1.00 96.32 17  C 1 
ATOM   3559 C C   . PHE   C 3 17  ? -16.908 30.689  11.397  1.00 95.78 17  C 1 
ATOM   3560 O O   . PHE   C 3 17  ? -18.122 30.649  11.578  1.00 92.80 17  C 1 
ATOM   3561 C CB  . PHE   C 3 17  ? -15.401 29.660  9.623   1.00 95.88 17  C 1 
ATOM   3562 C CG  . PHE   C 3 17  ? -14.905 29.682  8.193   1.00 96.54 17  C 1 
ATOM   3563 C CD1 . PHE   C 3 17  ? -15.787 29.361  7.143   1.00 94.13 17  C 1 
ATOM   3564 C CD2 . PHE   C 3 17  ? -13.575 30.026  7.898   1.00 94.10 17  C 1 
ATOM   3565 C CE1 . PHE   C 3 17  ? -15.342 29.374  5.815   1.00 93.66 17  C 1 
ATOM   3566 C CE2 . PHE   C 3 17  ? -13.126 30.041  6.567   1.00 93.51 17  C 1 
ATOM   3567 C CZ  . PHE   C 3 17  ? -14.009 29.714  5.526   1.00 95.66 17  C 1 
ATOM   3568 N N   . HIS   C 3 18  ? -16.036 30.668  12.402  1.00 95.52 18  C 1 
ATOM   3569 C CA  . HIS   C 3 18  ? -16.355 30.705  13.830  1.00 94.68 18  C 1 
ATOM   3570 C C   . HIS   C 3 18  ? -15.127 31.169  14.629  1.00 94.72 18  C 1 
ATOM   3571 O O   . HIS   C 3 18  ? -14.037 31.303  14.083  1.00 92.59 18  C 1 
ATOM   3572 C CB  . HIS   C 3 18  ? -16.862 29.328  14.284  1.00 93.08 18  C 1 
ATOM   3573 C CG  . HIS   C 3 18  ? -15.888 28.207  14.046  1.00 92.07 18  C 1 
ATOM   3574 N ND1 . HIS   C 3 18  ? -14.824 27.855  14.840  1.00 82.59 18  C 1 
ATOM   3575 C CD2 . HIS   C 3 18  ? -15.914 27.320  12.994  1.00 81.64 18  C 1 
ATOM   3576 C CE1 . HIS   C 3 18  ? -14.228 26.785  14.289  1.00 83.94 18  C 1 
ATOM   3577 N NE2 . HIS   C 3 18  ? -14.864 26.436  13.161  1.00 85.48 18  C 1 
ATOM   3578 N N   . GLN   C 3 19  ? -15.296 31.441  15.933  1.00 93.88 19  C 1 
ATOM   3579 C CA  . GLN   C 3 19  ? -14.214 32.019  16.754  1.00 92.62 19  C 1 
ATOM   3580 C C   . GLN   C 3 19  ? -12.969 31.134  16.897  1.00 92.68 19  C 1 
ATOM   3581 O O   . GLN   C 3 19  ? -11.884 31.661  17.097  1.00 89.41 19  C 1 
ATOM   3582 C CB  . GLN   C 3 19  ? -14.740 32.349  18.156  1.00 90.52 19  C 1 
ATOM   3583 C CG  . GLN   C 3 19  ? -15.455 33.701  18.198  1.00 79.62 19  C 1 
ATOM   3584 C CD  . GLN   C 3 19  ? -15.793 34.147  19.621  1.00 70.60 19  C 1 
ATOM   3585 O OE1 . GLN   C 3 19  ? -15.838 33.386  20.566  1.00 61.79 19  C 1 
ATOM   3586 N NE2 . GLN   C 3 19  ? -16.049 35.419  19.822  1.00 59.14 19  C 1 
ATOM   3587 N N   . GLU   C 3 20  ? -13.121 29.819  16.812  1.00 91.97 20  C 1 
ATOM   3588 C CA  . GLU   C 3 20  ? -12.028 28.852  16.995  1.00 91.19 20  C 1 
ATOM   3589 C C   . GLU   C 3 20  ? -11.401 28.408  15.662  1.00 92.32 20  C 1 
ATOM   3590 O O   . GLU   C 3 20  ? -10.461 27.624  15.649  1.00 89.58 20  C 1 
ATOM   3591 C CB  . GLU   C 3 20  ? -12.535 27.644  17.800  1.00 88.94 20  C 1 
ATOM   3592 C CG  . GLU   C 3 20  ? -13.060 28.058  19.189  1.00 82.10 20  C 1 
ATOM   3593 C CD  . GLU   C 3 20  ? -13.579 26.885  20.029  1.00 74.33 20  C 1 
ATOM   3594 O OE1 . GLU   C 3 20  ? -13.928 27.149  21.206  1.00 65.53 20  C 1 
ATOM   3595 O OE2 . GLU   C 3 20  ? -13.658 25.752  19.503  1.00 65.90 20  C 1 
ATOM   3596 N N   . HIS   C 3 21  ? -11.897 28.916  14.533  1.00 94.62 21  C 1 
ATOM   3597 C CA  . HIS   C 3 21  ? -11.370 28.557  13.219  1.00 95.64 21  C 1 
ATOM   3598 C C   . HIS   C 3 21  ? -9.975  29.177  12.996  1.00 95.93 21  C 1 
ATOM   3599 O O   . HIS   C 3 21  ? -9.800  30.373  13.245  1.00 95.08 21  C 1 
ATOM   3600 C CB  . HIS   C 3 21  ? -12.364 28.978  12.139  1.00 95.61 21  C 1 
ATOM   3601 C CG  . HIS   C 3 21  ? -12.047 28.364  10.808  1.00 96.03 21  C 1 
ATOM   3602 N ND1 . HIS   C 3 21  ? -11.146 28.843  9.883   1.00 90.05 21  C 1 
ATOM   3603 C CD2 . HIS   C 3 21  ? -12.553 27.189  10.312  1.00 89.41 21  C 1 
ATOM   3604 C CE1 . HIS   C 3 21  ? -11.109 27.981  8.858   1.00 91.65 21  C 1 
ATOM   3605 N NE2 . HIS   C 3 21  ? -11.952 26.964  9.085   1.00 92.46 21  C 1 
ATOM   3606 N N   . PRO   C 3 22  ? -8.994  28.420  12.481  1.00 96.30 22  C 1 
ATOM   3607 C CA  . PRO   C 3 22  ? -7.629  28.931  12.287  1.00 96.21 22  C 1 
ATOM   3608 C C   . PRO   C 3 22  ? -7.548  30.088  11.285  1.00 96.67 22  C 1 
ATOM   3609 O O   . PRO   C 3 22  ? -6.725  30.988  11.450  1.00 95.65 22  C 1 
ATOM   3610 C CB  . PRO   C 3 22  ? -6.805  27.722  11.830  1.00 94.84 22  C 1 
ATOM   3611 C CG  . PRO   C 3 22  ? -7.836  26.751  11.256  1.00 92.23 22  C 1 
ATOM   3612 C CD  . PRO   C 3 22  ? -9.060  27.008  12.128  1.00 95.25 22  C 1 
ATOM   3613 N N   . PHE   C 3 23  ? -8.413  30.109  10.277  1.00 97.07 23  C 1 
ATOM   3614 C CA  . PHE   C 3 23  ? -8.492  31.224  9.335   1.00 97.27 23  C 1 
ATOM   3615 C C   . PHE   C 3 23  ? -9.193  32.421  9.984   1.00 97.14 23  C 1 
ATOM   3616 O O   . PHE   C 3 23  ? -10.424 32.494  10.044  1.00 95.97 23  C 1 
ATOM   3617 C CB  . PHE   C 3 23  ? -9.167  30.780  8.034   1.00 97.19 23  C 1 
ATOM   3618 C CG  . PHE   C 3 23  ? -8.986  31.779  6.909   1.00 97.11 23  C 1 
ATOM   3619 C CD1 . PHE   C 3 23  ? -9.824  32.903  6.802   1.00 94.68 23  C 1 
ATOM   3620 C CD2 . PHE   C 3 23  ? -7.947  31.597  5.976   1.00 94.57 23  C 1 
ATOM   3621 C CE1 . PHE   C 3 23  ? -9.627  33.838  5.769   1.00 93.46 23  C 1 
ATOM   3622 C CE2 . PHE   C 3 23  ? -7.752  32.524  4.937   1.00 93.64 23  C 1 
ATOM   3623 C CZ  . PHE   C 3 23  ? -8.589  33.649  4.835   1.00 95.03 23  C 1 
ATOM   3624 N N   . ASN   C 3 24  ? -8.403  33.382  10.449  1.00 96.70 24  C 1 
ATOM   3625 C CA  . ASN   C 3 24  ? -8.906  34.561  11.147  1.00 96.76 24  C 1 
ATOM   3626 C C   . ASN   C 3 24  ? -8.456  35.859  10.452  1.00 97.04 24  C 1 
ATOM   3627 O O   . ASN   C 3 24  ? -7.300  36.276  10.558  1.00 95.79 24  C 1 
ATOM   3628 C CB  . ASN   C 3 24  ? -8.472  34.459  12.621  1.00 95.56 24  C 1 
ATOM   3629 C CG  . ASN   C 3 24  ? -9.072  35.548  13.489  1.00 94.29 24  C 1 
ATOM   3630 O OD1 . ASN   C 3 24  ? -9.607  36.543  13.030  1.00 89.57 24  C 1 
ATOM   3631 N ND2 . ASN   C 3 24  ? -8.993  35.386  14.790  1.00 87.82 24  C 1 
ATOM   3632 N N   . GLN   C 3 25  ? -9.385  36.539  9.786   1.00 96.95 25  C 1 
ATOM   3633 C CA  . GLN   C 3 25  ? -9.107  37.804  9.079   1.00 97.29 25  C 1 
ATOM   3634 C C   . GLN   C 3 25  ? -8.766  38.989  10.000  1.00 97.47 25  C 1 
ATOM   3635 O O   . GLN   C 3 25  ? -8.397  40.058  9.510   1.00 95.65 25  C 1 
ATOM   3636 C CB  . GLN   C 3 25  ? -10.254 38.146  8.120   1.00 96.23 25  C 1 
ATOM   3637 C CG  . GLN   C 3 25  ? -10.343 37.215  6.900   1.00 94.40 25  C 1 
ATOM   3638 C CD  . GLN   C 3 25  ? -9.201  37.411  5.900   1.00 94.64 25  C 1 
ATOM   3639 O OE1 . GLN   C 3 25  ? -8.025  37.301  6.216   1.00 86.37 25  C 1 
ATOM   3640 N NE2 . GLN   C 3 25  ? -9.506  37.710  4.659   1.00 85.20 25  C 1 
ATOM   3641 N N   . GLN   C 3 26  ? -8.788  38.802  11.311  1.00 97.23 26  C 1 
ATOM   3642 C CA  . GLN   C 3 26  ? -8.187  39.763  12.245  1.00 97.18 26  C 1 
ATOM   3643 C C   . GLN   C 3 26  ? -6.702  40.013  11.919  1.00 97.66 26  C 1 
ATOM   3644 O O   . GLN   C 3 26  ? -6.211  41.115  12.145  1.00 96.95 26  C 1 
ATOM   3645 C CB  . GLN   C 3 26  ? -8.377  39.273  13.688  1.00 96.21 26  C 1 
ATOM   3646 C CG  . GLN   C 3 26  ? -8.048  40.370  14.718  1.00 93.07 26  C 1 
ATOM   3647 C CD  . GLN   C 3 26  ? -8.377  39.963  16.159  1.00 91.39 26  C 1 
ATOM   3648 O OE1 . GLN   C 3 26  ? -8.704  38.835  16.472  1.00 83.57 26  C 1 
ATOM   3649 N NE2 . GLN   C 3 26  ? -8.312  40.882  17.096  1.00 81.29 26  C 1 
ATOM   3650 N N   . ARG   C 3 27  ? -6.019  39.065  11.292  1.00 97.16 27  C 1 
ATOM   3651 C CA  . ARG   C 3 27  ? -4.667  39.205  10.724  1.00 97.40 27  C 1 
ATOM   3652 C C   . ARG   C 3 27  ? -4.507  40.484  9.892   1.00 98.01 27  C 1 
ATOM   3653 O O   . ARG   C 3 27  ? -3.532  41.208  10.049  1.00 97.44 27  C 1 
ATOM   3654 C CB  . ARG   C 3 27  ? -4.377  38.002  9.810   1.00 95.41 27  C 1 
ATOM   3655 C CG  . ARG   C 3 27  ? -4.411  36.657  10.539  1.00 92.77 27  C 1 
ATOM   3656 C CD  . ARG   C 3 27  ? -4.229  35.479  9.585   1.00 92.77 27  C 1 
ATOM   3657 N NE  . ARG   C 3 27  ? -5.247  35.422  8.516   1.00 92.06 27  C 1 
ATOM   3658 C CZ  . ARG   C 3 27  ? -5.174  34.640  7.439   1.00 93.80 27  C 1 
ATOM   3659 N NH1 . ARG   C 3 27  ? -4.212  33.774  7.276   1.00 85.75 27  C 1 
ATOM   3660 N NH2 . ARG   C 3 27  ? -6.063  34.724  6.497   1.00 87.51 27  C 1 
ATOM   3661 N N   . VAL   C 3 28  ? -5.476  40.763  9.020   1.00 98.17 28  C 1 
ATOM   3662 C CA  . VAL   C 3 28  ? -5.437  41.938  8.132   1.00 98.33 28  C 1 
ATOM   3663 C C   . VAL   C 3 28  ? -5.579  43.227  8.941   1.00 98.43 28  C 1 
ATOM   3664 O O   . VAL   C 3 28  ? -4.847  44.183  8.699   1.00 98.05 28  C 1 
ATOM   3665 C CB  . VAL   C 3 28  ? -6.520  41.862  7.042   1.00 98.02 28  C 1 
ATOM   3666 C CG1 . VAL   C 3 28  ? -6.311  42.963  5.999   1.00 95.66 28  C 1 
ATOM   3667 C CG2 . VAL   C 3 28  ? -6.505  40.515  6.305   1.00 94.97 28  C 1 
ATOM   3668 N N   . LEU   C 3 29  ? -6.468  43.248  9.937   1.00 98.17 29  C 1 
ATOM   3669 C CA  . LEU   C 3 29  ? -6.614  44.382  10.857  1.00 98.09 29  C 1 
ATOM   3670 C C   . LEU   C 3 29  ? -5.327  44.627  11.655  1.00 98.28 29  C 1 
ATOM   3671 O O   . LEU   C 3 29  ? -4.891  45.769  11.751  1.00 97.76 29  C 1 
ATOM   3672 C CB  . LEU   C 3 29  ? -7.813  44.136  11.792  1.00 97.44 29  C 1 
ATOM   3673 C CG  . LEU   C 3 29  ? -7.951  45.174  12.930  1.00 95.41 29  C 1 
ATOM   3674 C CD1 . LEU   C 3 29  ? -8.228  46.586  12.404  1.00 90.44 29  C 1 
ATOM   3675 C CD2 . LEU   C 3 29  ? -9.092  44.782  13.861  1.00 90.09 29  C 1 
ATOM   3676 N N   . LEU   C 3 30  ? -4.720  43.576  12.203  1.00 98.20 30  C 1 
ATOM   3677 C CA  . LEU   C 3 30  ? -3.467  43.673  12.961  1.00 98.15 30  C 1 
ATOM   3678 C C   . LEU   C 3 30  ? -2.336  44.256  12.106  1.00 98.35 30  C 1 
ATOM   3679 O O   . LEU   C 3 30  ? -1.591  45.119  12.571  1.00 97.89 30  C 1 
ATOM   3680 C CB  . LEU   C 3 30  ? -3.075  42.279  13.482  1.00 97.78 30  C 1 
ATOM   3681 C CG  . LEU   C 3 30  ? -4.005  41.706  14.566  1.00 96.19 30  C 1 
ATOM   3682 C CD1 . LEU   C 3 30  ? -3.639  40.247  14.831  1.00 92.30 30  C 1 
ATOM   3683 C CD2 . LEU   C 3 30  ? -3.890  42.470  15.882  1.00 91.93 30  C 1 
ATOM   3684 N N   . THR   C 3 31  ? -2.250  43.826  10.845  1.00 98.37 31  C 1 
ATOM   3685 C CA  . THR   C 3 31  ? -1.264  44.338  9.882   1.00 98.51 31  C 1 
ATOM   3686 C C   . THR   C 3 31  ? -1.534  45.800  9.529   1.00 98.56 31  C 1 
ATOM   3687 O O   . THR   C 3 31  ? -0.628  46.627  9.570   1.00 98.29 31  C 1 
ATOM   3688 C CB  . THR   C 3 31  ? -1.277  43.504  8.597   1.00 98.33 31  C 1 
ATOM   3689 O OG1 . THR   C 3 31  ? -1.126  42.136  8.891   1.00 95.83 31  C 1 
ATOM   3690 C CG2 . THR   C 3 31  ? -0.137  43.901  7.657   1.00 95.00 31  C 1 
ATOM   3691 N N   . TYR   C 3 32  ? -2.784  46.131  9.210   1.00 98.53 32  C 1 
ATOM   3692 C CA  . TYR   C 3 32  ? -3.195  47.509  8.938   1.00 98.48 32  C 1 
ATOM   3693 C C   . TYR   C 3 32  ? -2.892  48.433  10.122  1.00 98.47 32  C 1 
ATOM   3694 O O   . TYR   C 3 32  ? -2.345  49.514  9.936   1.00 98.07 32  C 1 
ATOM   3695 C CB  . TYR   C 3 32  ? -4.690  47.528  8.604   1.00 98.28 32  C 1 
ATOM   3696 C CG  . TYR   C 3 32  ? -5.292  48.917  8.581   1.00 97.85 32  C 1 
ATOM   3697 C CD1 . TYR   C 3 32  ? -6.000  49.405  9.702   1.00 95.64 32  C 1 
ATOM   3698 C CD2 . TYR   C 3 32  ? -5.107  49.750  7.460   1.00 95.88 32  C 1 
ATOM   3699 C CE1 . TYR   C 3 32  ? -6.528  50.710  9.699   1.00 94.86 32  C 1 
ATOM   3700 C CE2 . TYR   C 3 32  ? -5.632  51.057  7.447   1.00 94.83 32  C 1 
ATOM   3701 C CZ  . TYR   C 3 32  ? -6.341  51.533  8.570   1.00 95.63 32  C 1 
ATOM   3702 O OH  . TYR   C 3 32  ? -6.852  52.806  8.564   1.00 94.39 32  C 1 
ATOM   3703 N N   . ASP   C 3 33  ? -3.215  48.004  11.332  1.00 98.31 33  C 1 
ATOM   3704 C CA  . ASP   C 3 33  ? -2.999  48.799  12.538  1.00 98.18 33  C 1 
ATOM   3705 C C   . ASP   C 3 33  ? -1.505  48.975  12.852  1.00 98.28 33  C 1 
ATOM   3706 O O   . ASP   C 3 33  ? -1.088  50.060  13.251  1.00 97.58 33  C 1 
ATOM   3707 C CB  . ASP   C 3 33  ? -3.752  48.141  13.697  1.00 97.66 33  C 1 
ATOM   3708 C CG  . ASP   C 3 33  ? -3.934  49.068  14.891  1.00 95.95 33  C 1 
ATOM   3709 O OD1 . ASP   C 3 33  ? -4.662  50.082  14.777  1.00 89.94 33  C 1 
ATOM   3710 O OD2 . ASP   C 3 33  ? -3.498  48.732  16.009  1.00 89.32 33  C 1 
ATOM   3711 N N   . LEU   C 3 34  ? -0.684  47.948  12.593  1.00 98.26 34  C 1 
ATOM   3712 C CA  . LEU   C 3 34  ? 0.774   48.042  12.700  1.00 98.28 34  C 1 
ATOM   3713 C C   . LEU   C 3 34  ? 1.334   49.083  11.721  1.00 98.29 34  C 1 
ATOM   3714 O O   . LEU   C 3 34  ? 2.030   50.008  12.140  1.00 97.76 34  C 1 
ATOM   3715 C CB  . LEU   C 3 34  ? 1.379   46.643  12.475  1.00 98.05 34  C 1 
ATOM   3716 C CG  . LEU   C 3 34  ? 2.916   46.594  12.546  1.00 97.21 34  C 1 
ATOM   3717 C CD1 . LEU   C 3 34  ? 3.458   47.106  13.880  1.00 94.91 34  C 1 
ATOM   3718 C CD2 . LEU   C 3 34  ? 3.386   45.152  12.364  1.00 95.01 34  C 1 
ATOM   3719 N N   . LEU   C 3 35  ? 0.972   48.976  10.443  1.00 98.40 35  C 1 
ATOM   3720 C CA  . LEU   C 3 35  ? 1.400   49.928  9.407   1.00 98.35 35  C 1 
ATOM   3721 C C   . LEU   C 3 35  ? 0.937   51.360  9.706   1.00 98.17 35  C 1 
ATOM   3722 O O   . LEU   C 3 35  ? 1.691   52.315  9.520   1.00 97.43 35  C 1 
ATOM   3723 C CB  . LEU   C 3 35  ? 0.850   49.467  8.053   1.00 98.24 35  C 1 
ATOM   3724 C CG  . LEU   C 3 35  ? 1.539   48.214  7.484   1.00 97.87 35  C 1 
ATOM   3725 C CD1 . LEU   C 3 35  ? 0.768   47.727  6.262   1.00 96.30 35  C 1 
ATOM   3726 C CD2 . LEU   C 3 35  ? 2.983   48.503  7.062   1.00 96.29 35  C 1 
ATOM   3727 N N   . LYS   C 3 36  ? -0.286  51.513  10.207  1.00 98.20 36  C 1 
ATOM   3728 C CA  . LYS   C 3 36  ? -0.818  52.820  10.600  1.00 97.88 36  C 1 
ATOM   3729 C C   . LYS   C 3 36  ? -0.073  53.406  11.802  1.00 97.96 36  C 1 
ATOM   3730 O O   . LYS   C 3 36  ? 0.170   54.606  11.839  1.00 96.92 36  C 1 
ATOM   3731 C CB  . LYS   C 3 36  ? -2.314  52.664  10.870  1.00 96.89 36  C 1 
ATOM   3732 C CG  . LYS   C 3 36  ? -3.016  54.024  10.931  1.00 87.48 36  C 1 
ATOM   3733 C CD  . LYS   C 3 36  ? -4.511  53.793  11.123  1.00 83.01 36  C 1 
ATOM   3734 C CE  . LYS   C 3 36  ? -5.259  55.125  11.051  1.00 74.15 36  C 1 
ATOM   3735 N NZ  . LYS   C 3 36  ? -6.714  54.896  11.188  1.00 66.19 36  C 1 
ATOM   3736 N N   . THR   C 3 37  ? 0.307   52.567  12.749  1.00 97.92 37  C 1 
ATOM   3737 C CA  . THR   C 3 37  ? 1.043   52.981  13.954  1.00 97.75 37  C 1 
ATOM   3738 C C   . THR   C 3 37  ? 2.441   53.509  13.619  1.00 97.67 37  C 1 
ATOM   3739 O O   . THR   C 3 37  ? 2.892   54.467  14.239  1.00 96.45 37  C 1 
ATOM   3740 C CB  . THR   C 3 37  ? 1.128   51.824  14.960  1.00 97.20 37  C 1 
ATOM   3741 O OG1 . THR   C 3 37  ? -0.173  51.387  15.297  1.00 92.66 37  C 1 
ATOM   3742 C CG2 . THR   C 3 37  ? 1.782   52.233  16.277  1.00 91.62 37  C 1 
ATOM   3743 N N   . ILE   C 3 38  ? 3.093   52.948  12.605  1.00 97.75 38  C 1 
ATOM   3744 C CA  . ILE   C 3 38  ? 4.402   53.424  12.116  1.00 97.41 38  C 1 
ATOM   3745 C C   . ILE   C 3 38  ? 4.294   54.522  11.041  1.00 97.42 38  C 1 
ATOM   3746 O O   . ILE   C 3 38  ? 5.299   54.867  10.421  1.00 95.69 38  C 1 
ATOM   3747 C CB  . ILE   C 3 38  ? 5.300   52.256  11.666  1.00 96.36 38  C 1 
ATOM   3748 C CG1 . ILE   C 3 38  ? 4.708   51.509  10.456  1.00 89.61 38  C 1 
ATOM   3749 C CG2 . ILE   C 3 38  ? 5.572   51.307  12.844  1.00 88.26 38  C 1 
ATOM   3750 C CD1 . ILE   C 3 38  ? 5.635   50.456  9.864   1.00 84.43 38  C 1 
ATOM   3751 N N   . ASN   C 3 39  ? 3.100   55.079  10.802  1.00 97.23 39  C 1 
ATOM   3752 C CA  . ASN   C 3 39  ? 2.841   56.082  9.758   1.00 96.90 39  C 1 
ATOM   3753 C C   . ASN   C 3 39  ? 3.283   55.652  8.346   1.00 97.20 39  C 1 
ATOM   3754 O O   . ASN   C 3 39  ? 3.796   56.460  7.574   1.00 94.78 39  C 1 
ATOM   3755 C CB  . ASN   C 3 39  ? 3.396   57.457  10.185  1.00 95.47 39  C 1 
ATOM   3756 C CG  . ASN   C 3 39  ? 2.473   58.261  11.079  1.00 88.21 39  C 1 
ATOM   3757 O OD1 . ASN   C 3 39  ? 1.269   58.096  11.121  1.00 77.51 39  C 1 
ATOM   3758 N ND2 . ASN   C 3 39  ? 3.010   59.229  11.784  1.00 73.27 39  C 1 
ATOM   3759 N N   . ALA   C 3 40  ? 3.063   54.389  7.983   1.00 97.43 40  C 1 
ATOM   3760 C CA  . ALA   C 3 40  ? 3.424   53.851  6.671   1.00 97.56 40  C 1 
ATOM   3761 C C   . ALA   C 3 40  ? 2.441   54.216  5.541   1.00 97.63 40  C 1 
ATOM   3762 O O   . ALA   C 3 40  ? 2.703   53.902  4.383   1.00 95.92 40  C 1 
ATOM   3763 C CB  . ALA   C 3 40  ? 3.596   52.338  6.806   1.00 96.93 40  C 1 
ATOM   3764 N N   . PHE   C 3 41  ? 1.312   54.849  5.857   1.00 97.55 41  C 1 
ATOM   3765 C CA  . PHE   C 3 41  ? 0.317   55.261  4.866   1.00 97.51 41  C 1 
ATOM   3766 C C   . PHE   C 3 41  ? 0.363   56.768  4.612   1.00 97.13 41  C 1 
ATOM   3767 O O   . PHE   C 3 41  ? 0.140   57.568  5.526   1.00 94.98 41  C 1 
ATOM   3768 C CB  . PHE   C 3 41  ? -1.083  54.825  5.313   1.00 97.17 41  C 1 
ATOM   3769 C CG  . PHE   C 3 41  ? -1.261  53.332  5.468   1.00 97.83 41  C 1 
ATOM   3770 C CD1 . PHE   C 3 41  ? -1.103  52.480  4.366   1.00 96.07 41  C 1 
ATOM   3771 C CD2 . PHE   C 3 41  ? -1.592  52.786  6.724   1.00 95.88 41  C 1 
ATOM   3772 C CE1 . PHE   C 3 41  ? -1.272  51.095  4.510   1.00 95.52 41  C 1 
ATOM   3773 C CE2 . PHE   C 3 41  ? -1.766  51.400  6.876   1.00 95.51 41  C 1 
ATOM   3774 C CZ  . PHE   C 3 41  ? -1.604  50.555  5.766   1.00 97.24 41  C 1 
ATOM   3775 N N   . ASP   C 3 42  ? 0.578   57.144  3.355   1.00 96.90 42  C 1 
ATOM   3776 C CA  . ASP   C 3 42  ? 0.362   58.504  2.874   1.00 96.26 42  C 1 
ATOM   3777 C C   . ASP   C 3 42  ? -1.119  58.741  2.538   1.00 96.59 42  C 1 
ATOM   3778 O O   . ASP   C 3 42  ? -1.933  57.820  2.414   1.00 94.14 42  C 1 
ATOM   3779 C CB  . ASP   C 3 42  ? 1.246   58.784  1.651   1.00 94.20 42  C 1 
ATOM   3780 C CG  . ASP   C 3 42  ? 2.745   58.709  1.944   1.00 89.98 42  C 1 
ATOM   3781 O OD1 . ASP   C 3 42  ? 3.171   59.277  2.972   1.00 82.62 42  C 1 
ATOM   3782 O OD2 . ASP   C 3 42  ? 3.457   58.112  1.107   1.00 80.92 42  C 1 
ATOM   3783 N N   . ASP   C 3 43  ? -1.480  60.011  2.344   1.00 95.67 43  C 1 
ATOM   3784 C CA  . ASP   C 3 43  ? -2.853  60.379  2.019   1.00 95.19 43  C 1 
ATOM   3785 C C   . ASP   C 3 43  ? -3.308  59.769  0.684   1.00 95.17 43  C 1 
ATOM   3786 O O   . ASP   C 3 43  ? -2.680  59.954  -0.365  1.00 90.80 43  C 1 
ATOM   3787 C CB  . ASP   C 3 43  ? -3.013  61.908  2.055   1.00 93.43 43  C 1 
ATOM   3788 C CG  . ASP   C 3 43  ? -4.220  62.382  2.869   1.00 83.14 43  C 1 
ATOM   3789 O OD1 . ASP   C 3 43  ? -5.039  61.529  3.277   1.00 74.06 43  C 1 
ATOM   3790 O OD2 . ASP   C 3 43  ? -4.326  63.617  3.065   1.00 72.11 43  C 1 
ATOM   3791 N N   . GLY   C 3 44  ? -4.408  59.004  0.711   1.00 95.10 44  C 1 
ATOM   3792 C CA  . GLY   C 3 44  ? -4.966  58.278  -0.434  1.00 95.43 44  C 1 
ATOM   3793 C C   . GLY   C 3 44  ? -4.259  56.967  -0.797  1.00 96.64 44  C 1 
ATOM   3794 O O   . GLY   C 3 44  ? -4.599  56.392  -1.828  1.00 94.10 44  C 1 
ATOM   3795 N N   . ASP   C 3 45  ? -3.318  56.473  0.006   1.00 97.28 45  C 1 
ATOM   3796 C CA  . ASP   C 3 45  ? -2.747  55.130  -0.193  1.00 97.65 45  C 1 
ATOM   3797 C C   . ASP   C 3 45  ? -3.775  54.018  0.045   1.00 98.01 45  C 1 
ATOM   3798 O O   . ASP   C 3 45  ? -3.765  53.004  -0.646  1.00 97.10 45  C 1 
ATOM   3799 C CB  . ASP   C 3 45  ? -1.541  54.913  0.739   1.00 96.85 45  C 1 
ATOM   3800 C CG  . ASP   C 3 45  ? -0.246  55.570  0.259   1.00 96.55 45  C 1 
ATOM   3801 O OD1 . ASP   C 3 45  ? -0.166  56.001  -0.908  1.00 92.57 45  C 1 
ATOM   3802 O OD2 . ASP   C 3 45  ? 0.718   55.584  1.052   1.00 92.83 45  C 1 
ATOM   3803 N N   . ILE   C 3 46  ? -4.679  54.225  0.989   1.00 98.04 46  C 1 
ATOM   3804 C CA  . ILE   C 3 46  ? -5.710  53.247  1.335   1.00 98.07 46  C 1 
ATOM   3805 C C   . ILE   C 3 46  ? -6.886  53.381  0.368   1.00 98.12 46  C 1 
ATOM   3806 O O   . ILE   C 3 46  ? -7.531  54.425  0.289   1.00 97.08 46  C 1 
ATOM   3807 C CB  . ILE   C 3 46  ? -6.144  53.379  2.809   1.00 97.31 46  C 1 
ATOM   3808 C CG1 . ILE   C 3 46  ? -4.929  53.190  3.756   1.00 94.00 46  C 1 
ATOM   3809 C CG2 . ILE   C 3 46  ? -7.237  52.340  3.138   1.00 93.79 46  C 1 
ATOM   3810 C CD1 . ILE   C 3 46  ? -5.215  53.601  5.202   1.00 83.01 46  C 1 
ATOM   3811 N N   . VAL   C 3 47  ? -7.205  52.297  -0.325  1.00 98.23 47  C 1 
ATOM   3812 C CA  . VAL   C 3 47  ? -8.342  52.195  -1.243  1.00 98.22 47  C 1 
ATOM   3813 C C   . VAL   C 3 47  ? -9.357  51.213  -0.674  1.00 98.35 47  C 1 
ATOM   3814 O O   . VAL   C 3 47  ? -9.014  50.116  -0.244  1.00 97.67 47  C 1 
ATOM   3815 C CB  . VAL   C 3 47  ? -7.873  51.791  -2.651  1.00 97.51 47  C 1 
ATOM   3816 C CG1 . VAL   C 3 47  ? -9.041  51.643  -3.627  1.00 94.52 47  C 1 
ATOM   3817 C CG2 . VAL   C 3 47  ? -6.915  52.843  -3.231  1.00 94.29 47  C 1 
ATOM   3818 N N   . THR   C 3 48  ? -10.634 51.598  -0.682  1.00 98.19 48  C 1 
ATOM   3819 C CA  . THR   C 3 48  ? -11.710 50.709  -0.230  1.00 98.14 48  C 1 
ATOM   3820 C C   . THR   C 3 48  ? -12.041 49.691  -1.322  1.00 98.27 48  C 1 
ATOM   3821 O O   . THR   C 3 48  ? -12.298 50.098  -2.457  1.00 97.35 48  C 1 
ATOM   3822 C CB  . THR   C 3 48  ? -12.963 51.506  0.154   1.00 97.08 48  C 1 
ATOM   3823 O OG1 . THR   C 3 48  ? -12.624 52.488  1.106   1.00 89.44 48  C 1 
ATOM   3824 C CG2 . THR   C 3 48  ? -14.043 50.639  0.798   1.00 87.01 48  C 1 
ATOM   3825 N N   . PRO   C 3 49  ? -12.073 48.386  -1.017  1.00 98.13 49  C 1 
ATOM   3826 C CA  . PRO   C 3 49  ? -12.490 47.371  -1.973  1.00 98.15 49  C 1 
ATOM   3827 C C   . PRO   C 3 49  ? -13.979 47.504  -2.298  1.00 98.06 49  C 1 
ATOM   3828 O O   . PRO   C 3 49  ? -14.787 47.925  -1.471  1.00 96.66 49  C 1 
ATOM   3829 C CB  . PRO   C 3 49  ? -12.184 46.027  -1.306  1.00 97.49 49  C 1 
ATOM   3830 C CG  . PRO   C 3 49  ? -12.323 46.337  0.182   1.00 96.61 49  C 1 
ATOM   3831 C CD  . PRO   C 3 49  ? -11.792 47.769  0.277   1.00 97.60 49  C 1 
ATOM   3832 N N   . ARG   C 3 50  ? -14.354 47.066  -3.487  1.00 97.71 50  C 1 
ATOM   3833 C CA  . ARG   C 3 50  ? -15.743 46.838  -3.893  1.00 97.29 50  C 1 
ATOM   3834 C C   . ARG   C 3 50  ? -16.102 45.365  -3.736  1.00 97.76 50  C 1 
ATOM   3835 O O   . ARG   C 3 50  ? -15.221 44.517  -3.673  1.00 96.55 50  C 1 
ATOM   3836 C CB  . ARG   C 3 50  ? -15.960 47.351  -5.318  1.00 94.30 50  C 1 
ATOM   3837 C CG  . ARG   C 3 50  ? -15.145 46.564  -6.363  1.00 89.65 50  C 1 
ATOM   3838 C CD  . ARG   C 3 50  ? -15.388 47.124  -7.756  1.00 89.63 50  C 1 
ATOM   3839 N NE  . ARG   C 3 50  ? -14.636 46.391  -8.773  1.00 88.99 50  C 1 
ATOM   3840 C CZ  . ARG   C 3 50  ? -15.025 45.292  -9.402  1.00 91.06 50  C 1 
ATOM   3841 N NH1 . ARG   C 3 50  ? -16.141 44.690  -9.133  1.00 81.68 50  C 1 
ATOM   3842 N NH2 . ARG   C 3 50  ? -14.285 44.791  -10.332 1.00 85.05 50  C 1 
ATOM   3843 N N   . LEU   C 3 51  ? -17.400 45.056  -3.752  1.00 97.88 51  C 1 
ATOM   3844 C CA  . LEU   C 3 51  ? -17.856 43.678  -3.940  1.00 97.78 51  C 1 
ATOM   3845 C C   . LEU   C 3 51  ? -17.607 43.251  -5.389  1.00 98.06 51  C 1 
ATOM   3846 O O   . LEU   C 3 51  ? -17.850 44.037  -6.315  1.00 96.68 51  C 1 
ATOM   3847 C CB  . LEU   C 3 51  ? -19.345 43.578  -3.565  1.00 96.30 51  C 1 
ATOM   3848 C CG  . LEU   C 3 51  ? -19.571 43.526  -2.043  1.00 92.09 51  C 1 
ATOM   3849 C CD1 . LEU   C 3 51  ? -20.940 44.074  -1.670  1.00 84.61 51  C 1 
ATOM   3850 C CD2 . LEU   C 3 51  ? -19.487 42.089  -1.531  1.00 84.13 51  C 1 
ATOM   3851 N N   . ALA   C 3 52  ? -17.147 42.022  -5.597  1.00 97.99 52  C 1 
ATOM   3852 C CA  . ALA   C 3 52  ? -17.188 41.402  -6.917  1.00 98.15 52  C 1 
ATOM   3853 C C   . ALA   C 3 52  ? -18.648 41.118  -7.294  1.00 98.16 52  C 1 
ATOM   3854 O O   . ALA   C 3 52  ? -19.443 40.681  -6.459  1.00 97.31 52  C 1 
ATOM   3855 C CB  . ALA   C 3 52  ? -16.337 40.132  -6.918  1.00 97.70 52  C 1 
ATOM   3856 N N   . SER   C 3 53  ? -19.006 41.355  -8.554  1.00 98.10 53  C 1 
ATOM   3857 C CA  . SER   C 3 53  ? -20.307 40.952  -9.088  1.00 98.04 53  C 1 
ATOM   3858 C C   . SER   C 3 53  ? -20.346 39.446  -9.353  1.00 98.23 53  C 1 
ATOM   3859 O O   . SER   C 3 53  ? -19.310 38.807  -9.532  1.00 97.55 53  C 1 
ATOM   3860 C CB  . SER   C 3 53  ? -20.629 41.746  -10.359 1.00 97.32 53  C 1 
ATOM   3861 O OG  . SER   C 3 53  ? -19.751 41.414  -11.409 1.00 94.09 53  C 1 
ATOM   3862 N N   . GLU   C 3 54  ? -21.552 38.866  -9.447  1.00 98.05 54  C 1 
ATOM   3863 C CA  . GLU   C 3 54  ? -21.702 37.457  -9.840  1.00 97.96 54  C 1 
ATOM   3864 C C   . GLU   C 3 54  ? -21.105 37.190  -11.230 1.00 98.10 54  C 1 
ATOM   3865 O O   . GLU   C 3 54  ? -20.510 36.147  -11.460 1.00 97.09 54  C 1 
ATOM   3866 C CB  . GLU   C 3 54  ? -23.185 37.043  -9.803  1.00 96.83 54  C 1 
ATOM   3867 C CG  . GLU   C 3 54  ? -23.702 36.957  -8.360  1.00 90.91 54  C 1 
ATOM   3868 C CD  . GLU   C 3 54  ? -25.179 36.555  -8.234  1.00 90.46 54  C 1 
ATOM   3869 O OE1 . GLU   C 3 54  ? -25.875 37.143  -7.370  1.00 83.51 54  C 1 
ATOM   3870 O OE2 . GLU   C 3 54  ? -25.646 35.622  -8.915  1.00 85.29 54  C 1 
ATOM   3871 N N   . GLU   C 3 55  ? -21.189 38.160  -12.144 1.00 98.00 55  C 1 
ATOM   3872 C CA  . GLU   C 3 55  ? -20.607 38.068  -13.486 1.00 97.81 55  C 1 
ATOM   3873 C C   . GLU   C 3 55  ? -19.066 38.006  -13.448 1.00 98.08 55  C 1 
ATOM   3874 O O   . GLU   C 3 55  ? -18.451 37.316  -14.254 1.00 97.02 55  C 1 
ATOM   3875 C CB  . GLU   C 3 55  ? -21.111 39.267  -14.303 1.00 96.81 55  C 1 
ATOM   3876 C CG  . GLU   C 3 55  ? -20.975 39.073  -15.817 1.00 82.66 55  C 1 
ATOM   3877 C CD  . GLU   C 3 55  ? -21.558 40.248  -16.624 1.00 75.26 55  C 1 
ATOM   3878 O OE1 . GLU   C 3 55  ? -21.814 40.052  -17.836 1.00 67.00 55  C 1 
ATOM   3879 O OE2 . GLU   C 3 55  ? -21.744 41.345  -16.050 1.00 67.41 55  C 1 
ATOM   3880 N N   . GLU   C 3 56  ? -18.445 38.682  -12.483 1.00 98.28 56  C 1 
ATOM   3881 C CA  . GLU   C 3 56  ? -16.997 38.606  -12.256 1.00 98.35 56  C 1 
ATOM   3882 C C   . GLU   C 3 56  ? -16.597 37.288  -11.578 1.00 98.49 56  C 1 
ATOM   3883 O O   . GLU   C 3 56  ? -15.630 36.665  -12.000 1.00 98.02 56  C 1 
ATOM   3884 C CB  . GLU   C 3 56  ? -16.540 39.801  -11.418 1.00 98.00 56  C 1 
ATOM   3885 C CG  . GLU   C 3 56  ? -16.604 41.102  -12.228 1.00 97.01 56  C 1 
ATOM   3886 C CD  . GLU   C 3 56  ? -16.401 42.344  -11.361 1.00 97.45 56  C 1 
ATOM   3887 O OE1 . GLU   C 3 56  ? -15.716 43.283  -11.820 1.00 92.55 56  C 1 
ATOM   3888 O OE2 . GLU   C 3 56  ? -16.934 42.428  -10.232 1.00 93.63 56  C 1 
ATOM   3889 N N   . LEU   C 3 57  ? -17.371 36.826  -10.604 1.00 98.53 57  C 1 
ATOM   3890 C CA  . LEU   C 3 57  ? -17.164 35.508  -9.987  1.00 98.57 57  C 1 
ATOM   3891 C C   . LEU   C 3 57  ? -17.286 34.378  -11.026 1.00 98.56 57  C 1 
ATOM   3892 O O   . LEU   C 3 57  ? -16.483 33.448  -11.020 1.00 98.12 57  C 1 
ATOM   3893 C CB  . LEU   C 3 57  ? -18.168 35.305  -8.839  1.00 98.44 57  C 1 
ATOM   3894 C CG  . LEU   C 3 57  ? -18.006 36.274  -7.648  1.00 97.74 57  C 1 
ATOM   3895 C CD1 . LEU   C 3 57  ? -19.150 36.064  -6.657  1.00 95.83 57  C 1 
ATOM   3896 C CD2 . LEU   C 3 57  ? -16.689 36.064  -6.907  1.00 95.48 57  C 1 
ATOM   3897 N N   . SER   C 3 58  ? -18.220 34.512  -11.977 1.00 98.54 58  C 1 
ATOM   3898 C CA  . SER   C 3 58  ? -18.431 33.559  -13.080 1.00 98.39 58  C 1 
ATOM   3899 C C   . SER   C 3 58  ? -17.282 33.505  -14.098 1.00 98.41 58  C 1 
ATOM   3900 O O   . SER   C 3 58  ? -17.279 32.636  -14.968 1.00 97.19 58  C 1 
ATOM   3901 C CB  . SER   C 3 58  ? -19.742 33.865  -13.815 1.00 97.43 58  C 1 
ATOM   3902 O OG  . SER   C 3 58  ? -20.852 33.706  -12.958 1.00 86.89 58  C 1 
ATOM   3903 N N   . LEU   C 3 59  ? -16.280 34.379  -14.004 1.00 98.42 59  C 1 
ATOM   3904 C CA  . LEU   C 3 59  ? -15.040 34.237  -14.778 1.00 98.28 59  C 1 
ATOM   3905 C C   . LEU   C 3 59  ? -14.284 32.942  -14.432 1.00 98.24 59  C 1 
ATOM   3906 O O   . LEU   C 3 59  ? -13.542 32.432  -15.268 1.00 97.13 59  C 1 
ATOM   3907 C CB  . LEU   C 3 59  ? -14.124 35.448  -14.529 1.00 98.01 59  C 1 
ATOM   3908 C CG  . LEU   C 3 59  ? -14.657 36.791  -15.068 1.00 96.83 59  C 1 
ATOM   3909 C CD1 . LEU   C 3 59  ? -13.777 37.935  -14.563 1.00 93.53 59  C 1 
ATOM   3910 C CD2 . LEU   C 3 59  ? -14.630 36.827  -16.599 1.00 93.26 59  C 1 
ATOM   3911 N N   . VAL   C 3 60  ? -14.487 32.426  -13.224 1.00 98.43 60  C 1 
ATOM   3912 C CA  . VAL   C 3 60  ? -13.862 31.184  -12.732 1.00 98.41 60  C 1 
ATOM   3913 C C   . VAL   C 3 60  ? -14.910 30.207  -12.205 1.00 98.41 60  C 1 
ATOM   3914 O O   . VAL   C 3 60  ? -14.931 29.044  -12.615 1.00 97.39 60  C 1 
ATOM   3915 C CB  . VAL   C 3 60  ? -12.806 31.501  -11.653 1.00 97.84 60  C 1 
ATOM   3916 C CG1 . VAL   C 3 60  ? -12.242 30.237  -10.990 1.00 94.08 60  C 1 
ATOM   3917 C CG2 . VAL   C 3 60  ? -11.629 32.272  -12.264 1.00 93.67 60  C 1 
ATOM   3918 N N   . HIS   C 3 61  ? -15.775 30.665  -11.322 1.00 98.48 61  C 1 
ATOM   3919 C CA  . HIS   C 3 61  ? -16.736 29.833  -10.610 1.00 98.56 61  C 1 
ATOM   3920 C C   . HIS   C 3 61  ? -17.964 29.505  -11.464 1.00 98.47 61  C 1 
ATOM   3921 O O   . HIS   C 3 61  ? -18.380 30.281  -12.322 1.00 97.87 61  C 1 
ATOM   3922 C CB  . HIS   C 3 61  ? -17.100 30.500  -9.282  1.00 98.45 61  C 1 
ATOM   3923 C CG  . HIS   C 3 61  ? -15.914 30.617  -8.367  1.00 98.59 61  C 1 
ATOM   3924 N ND1 . HIS   C 3 61  ? -15.252 29.558  -7.771  1.00 93.24 61  C 1 
ATOM   3925 C CD2 . HIS   C 3 61  ? -15.220 31.759  -8.052  1.00 91.92 61  C 1 
ATOM   3926 C CE1 . HIS   C 3 61  ? -14.192 30.054  -7.119  1.00 95.28 61  C 1 
ATOM   3927 N NE2 . HIS   C 3 61  ? -14.140 31.383  -7.267  1.00 96.10 61  C 1 
ATOM   3928 N N   . THR   C 3 62  ? -18.548 28.332  -11.233 1.00 98.29 62  C 1 
ATOM   3929 C CA  . THR   C 3 62  ? -19.795 27.929  -11.891 1.00 98.15 62  C 1 
ATOM   3930 C C   . THR   C 3 62  ? -20.998 28.609  -11.235 1.00 98.27 62  C 1 
ATOM   3931 O O   . THR   C 3 62  ? -21.003 28.843  -10.028 1.00 97.71 62  C 1 
ATOM   3932 C CB  . THR   C 3 62  ? -19.970 26.402  -11.908 1.00 97.46 62  C 1 
ATOM   3933 O OG1 . THR   C 3 62  ? -19.957 25.860  -10.613 1.00 92.18 62  C 1 
ATOM   3934 C CG2 . THR   C 3 62  ? -18.852 25.707  -12.685 1.00 90.93 62  C 1 
ATOM   3935 N N   . ASP   C 3 63  ? -22.036 28.897  -12.022 1.00 97.88 63  C 1 
ATOM   3936 C CA  . ASP   C 3 63  ? -23.226 29.595  -11.514 1.00 97.65 63  C 1 
ATOM   3937 C C   . ASP   C 3 63  ? -23.964 28.790  -10.431 1.00 97.79 63  C 1 
ATOM   3938 O O   . ASP   C 3 63  ? -24.468 29.364  -9.463  1.00 96.76 63  C 1 
ATOM   3939 C CB  . ASP   C 3 63  ? -24.178 29.911  -12.676 1.00 96.58 63  C 1 
ATOM   3940 C CG  . ASP   C 3 63  ? -23.630 30.960  -13.649 1.00 85.04 63  C 1 
ATOM   3941 O OD1 . ASP   C 3 63  ? -22.856 31.844  -13.208 1.00 74.57 63  C 1 
ATOM   3942 O OD2 . ASP   C 3 63  ? -24.006 30.881  -14.838 1.00 73.42 63  C 1 
ATOM   3943 N N   . ASP   C 3 64  ? -23.993 27.466  -10.556 1.00 97.66 64  C 1 
ATOM   3944 C CA  . ASP   C 3 64  ? -24.550 26.562  -9.551  1.00 97.39 64  C 1 
ATOM   3945 C C   . ASP   C 3 64  ? -23.782 26.640  -8.226  1.00 97.82 64  C 1 
ATOM   3946 O O   . ASP   C 3 64  ? -24.404 26.693  -7.162  1.00 96.87 64  C 1 
ATOM   3947 C CB  . ASP   C 3 64  ? -24.596 25.124  -10.100 1.00 95.87 64  C 1 
ATOM   3948 C CG  . ASP   C 3 64  ? -23.214 24.562  -10.473 1.00 89.70 64  C 1 
ATOM   3949 O OD1 . ASP   C 3 64  ? -22.538 25.204  -11.313 1.00 79.61 64  C 1 
ATOM   3950 O OD2 . ASP   C 3 64  ? -22.839 23.504  -9.927  1.00 80.43 64  C 1 
ATOM   3951 N N   . TYR   C 3 65  ? -22.462 26.742  -8.264  1.00 98.01 65  C 1 
ATOM   3952 C CA  . TYR   C 3 65  ? -21.644 26.936  -7.070  1.00 98.25 65  C 1 
ATOM   3953 C C   . TYR   C 3 65  ? -21.896 28.302  -6.416  1.00 98.38 65  C 1 
ATOM   3954 O O   . TYR   C 3 65  ? -22.106 28.370  -5.207  1.00 98.07 65  C 1 
ATOM   3955 C CB  . TYR   C 3 65  ? -20.162 26.747  -7.414  1.00 98.09 65  C 1 
ATOM   3956 C CG  . TYR   C 3 65  ? -19.242 26.990  -6.234  1.00 98.19 65  C 1 
ATOM   3957 C CD1 . TYR   C 3 65  ? -18.339 28.070  -6.238  1.00 96.69 65  C 1 
ATOM   3958 C CD2 . TYR   C 3 65  ? -19.322 26.155  -5.101  1.00 96.82 65  C 1 
ATOM   3959 C CE1 . TYR   C 3 65  ? -17.517 28.315  -5.126  1.00 96.65 65  C 1 
ATOM   3960 C CE2 . TYR   C 3 65  ? -18.511 26.398  -3.978  1.00 96.47 65  C 1 
ATOM   3961 C CZ  . TYR   C 3 65  ? -17.609 27.480  -3.996  1.00 97.92 65  C 1 
ATOM   3962 O OH  . TYR   C 3 65  ? -16.829 27.723  -2.901  1.00 97.42 65  C 1 
ATOM   3963 N N   . ILE   C 3 66  ? -21.949 29.378  -7.203  1.00 98.38 66  C 1 
ATOM   3964 C CA  . ILE   C 3 66  ? -22.260 30.722  -6.688  1.00 98.39 66  C 1 
ATOM   3965 C C   . ILE   C 3 66  ? -23.637 30.723  -6.007  1.00 98.29 66  C 1 
ATOM   3966 O O   . ILE   C 3 66  ? -23.790 31.265  -4.909  1.00 97.84 66  C 1 
ATOM   3967 C CB  . ILE   C 3 66  ? -22.174 31.779  -7.814  1.00 98.31 66  C 1 
ATOM   3968 C CG1 . ILE   C 3 66  ? -20.734 31.883  -8.368  1.00 97.20 66  C 1 
ATOM   3969 C CG2 . ILE   C 3 66  ? -22.630 33.164  -7.302  1.00 96.98 66  C 1 
ATOM   3970 C CD1 . ILE   C 3 66  ? -20.634 32.651  -9.688  1.00 94.68 66  C 1 
ATOM   3971 N N   . GLN   C 3 67  ? -24.636 30.079  -6.616  1.00 98.11 67  C 1 
ATOM   3972 C CA  . GLN   C 3 67  ? -25.961 29.953  -6.006  1.00 97.87 67  C 1 
ATOM   3973 C C   . GLN   C 3 67  ? -25.938 29.099  -4.735  1.00 97.90 67  C 1 
ATOM   3974 O O   . GLN   C 3 67  ? -26.595 29.468  -3.757  1.00 97.18 67  C 1 
ATOM   3975 C CB  . GLN   C 3 67  ? -26.972 29.393  -7.016  1.00 97.37 67  C 1 
ATOM   3976 C CG  . GLN   C 3 67  ? -27.321 30.396  -8.132  1.00 92.59 67  C 1 
ATOM   3977 C CD  . GLN   C 3 67  ? -27.913 31.720  -7.633  1.00 89.57 67  C 1 
ATOM   3978 O OE1 . GLN   C 3 67  ? -28.538 31.826  -6.592  1.00 80.05 67  C 1 
ATOM   3979 N NE2 . GLN   C 3 67  ? -27.717 32.790  -8.375  1.00 78.58 67  C 1 
ATOM   3980 N N   . ALA   C 3 68  ? -25.162 28.023  -4.706  1.00 97.86 68  C 1 
ATOM   3981 C CA  . ALA   C 3 68  ? -24.991 27.214  -3.502  1.00 97.83 68  C 1 
ATOM   3982 C C   . ALA   C 3 68  ? -24.384 28.034  -2.350  1.00 97.93 68  C 1 
ATOM   3983 O O   . ALA   C 3 68  ? -24.914 28.017  -1.240  1.00 97.34 68  C 1 
ATOM   3984 C CB  . ALA   C 3 68  ? -24.144 25.985  -3.837  1.00 97.44 68  C 1 
ATOM   3985 N N   . VAL   C 3 69  ? -23.349 28.830  -2.615  1.00 98.20 69  C 1 
ATOM   3986 C CA  . VAL   C 3 69  ? -22.738 29.726  -1.612  1.00 98.25 69  C 1 
ATOM   3987 C C   . VAL   C 3 69  ? -23.750 30.759  -1.100  1.00 98.17 69  C 1 
ATOM   3988 O O   . VAL   C 3 69  ? -23.856 30.975  0.109   1.00 97.69 69  C 1 
ATOM   3989 C CB  . VAL   C 3 69  ? -21.483 30.419  -2.180  1.00 98.12 69  C 1 
ATOM   3990 C CG1 . VAL   C 3 69  ? -20.872 31.409  -1.179  1.00 96.45 69  C 1 
ATOM   3991 C CG2 . VAL   C 3 69  ? -20.383 29.408  -2.518  1.00 95.78 69  C 1 
ATOM   3992 N N   . LYS   C 3 70  ? -24.549 31.357  -1.995  1.00 98.05 70  C 1 
ATOM   3993 C CA  . LYS   C 3 70  ? -25.609 32.308  -1.611  1.00 97.93 70  C 1 
ATOM   3994 C C   . LYS   C 3 70  ? -26.679 31.655  -0.730  1.00 97.88 70  C 1 
ATOM   3995 O O   . LYS   C 3 70  ? -27.093 32.239  0.272   1.00 96.95 70  C 1 
ATOM   3996 C CB  . LYS   C 3 70  ? -26.260 32.904  -2.868  1.00 97.49 70  C 1 
ATOM   3997 C CG  . LYS   C 3 70  ? -25.332 33.912  -3.576  1.00 94.51 70  C 1 
ATOM   3998 C CD  . LYS   C 3 70  ? -25.872 34.331  -4.945  1.00 92.16 70  C 1 
ATOM   3999 C CE  . LYS   C 3 70  ? -27.152 35.170  -4.842  1.00 85.69 70  C 1 
ATOM   4000 N NZ  . LYS   C 3 70  ? -27.610 35.551  -6.199  1.00 81.07 70  C 1 
ATOM   4001 N N   . LEU   C 3 71  ? -27.127 30.462  -1.108  1.00 97.70 71  C 1 
ATOM   4002 C CA  . LEU   C 3 71  ? -28.117 29.706  -0.341  1.00 97.51 71  C 1 
ATOM   4003 C C   . LEU   C 3 71  ? -27.565 29.283  1.028   1.00 97.43 71  C 1 
ATOM   4004 O O   . LEU   C 3 71  ? -28.256 29.448  2.035   1.00 96.08 71  C 1 
ATOM   4005 C CB  . LEU   C 3 71  ? -28.567 28.479  -1.150  1.00 97.01 71  C 1 
ATOM   4006 C CG  . LEU   C 3 71  ? -29.503 28.798  -2.333  1.00 94.02 71  C 1 
ATOM   4007 C CD1 . LEU   C 3 71  ? -29.703 27.536  -3.170  1.00 88.95 71  C 1 
ATOM   4008 C CD2 . LEU   C 3 71  ? -30.880 29.281  -1.864  1.00 88.42 71  C 1 
ATOM   4009 N N   . ALA   C 3 72  ? -26.324 28.808  1.074   1.00 97.42 72  C 1 
ATOM   4010 C CA  . ALA   C 3 72  ? -25.647 28.438  2.312   1.00 97.21 72  C 1 
ATOM   4011 C C   . ALA   C 3 72  ? -25.527 29.638  3.262   1.00 97.20 72  C 1 
ATOM   4012 O O   . ALA   C 3 72  ? -25.960 29.564  4.414   1.00 96.02 72  C 1 
ATOM   4013 C CB  . ALA   C 3 72  ? -24.282 27.835  1.962   1.00 96.72 72  C 1 
ATOM   4014 N N   . GLY   C 3 73  ? -25.049 30.772  2.764   1.00 96.82 73  C 1 
ATOM   4015 C CA  . GLY   C 3 73  ? -24.946 32.011  3.543   1.00 96.58 73  C 1 
ATOM   4016 C C   . GLY   C 3 73  ? -26.287 32.550  4.053   1.00 96.69 73  C 1 
ATOM   4017 O O   . GLY   C 3 73  ? -26.340 33.236  5.074   1.00 94.59 73  C 1 
ATOM   4018 N N   . ALA   C 3 74  ? -27.384 32.196  3.380   1.00 96.79 74  C 1 
ATOM   4019 C CA  . ALA   C 3 74  ? -28.749 32.502  3.811   1.00 96.45 74  C 1 
ATOM   4020 C C   . ALA   C 3 74  ? -29.382 31.416  4.709   1.00 96.26 74  C 1 
ATOM   4021 O O   . ALA   C 3 74  ? -30.555 31.538  5.068   1.00 92.59 74  C 1 
ATOM   4022 C CB  . ALA   C 3 74  ? -29.592 32.795  2.565   1.00 95.32 74  C 1 
ATOM   4023 N N   . GLY   C 3 75  ? -28.641 30.352  5.042   1.00 95.37 75  C 1 
ATOM   4024 C CA  . GLY   C 3 75  ? -29.135 29.221  5.836   1.00 94.63 75  C 1 
ATOM   4025 C C   . GLY   C 3 75  ? -30.194 28.373  5.119   1.00 95.16 75  C 1 
ATOM   4026 O O   . GLY   C 3 75  ? -31.059 27.789  5.767   1.00 91.84 75  C 1 
ATOM   4027 N N   . LYS   C 3 76  ? -30.160 28.337  3.781   1.00 95.13 76  C 1 
ATOM   4028 C CA  . LYS   C 3 76  ? -31.165 27.663  2.937   1.00 95.08 76  C 1 
ATOM   4029 C C   . LYS   C 3 76  ? -30.624 26.466  2.160   1.00 95.38 76  C 1 
ATOM   4030 O O   . LYS   C 3 76  ? -31.415 25.770  1.527   1.00 92.04 76  C 1 
ATOM   4031 C CB  . LYS   C 3 76  ? -31.779 28.674  1.963   1.00 93.71 76  C 1 
ATOM   4032 C CG  . LYS   C 3 76  ? -32.566 29.777  2.678   1.00 90.16 76  C 1 
ATOM   4033 C CD  . LYS   C 3 76  ? -33.150 30.729  1.637   1.00 83.80 76  C 1 
ATOM   4034 C CE  . LYS   C 3 76  ? -33.889 31.872  2.334   1.00 76.41 76  C 1 
ATOM   4035 N NZ  . LYS   C 3 76  ? -34.379 32.858  1.348   1.00 66.53 76  C 1 
ATOM   4036 N N   . LEU   C 3 77  ? -29.316 26.239  2.158   1.00 94.74 77  C 1 
ATOM   4037 C CA  . LEU   C 3 77  ? -28.713 25.089  1.488   1.00 94.97 77  C 1 
ATOM   4038 C C   . LEU   C 3 77  ? -28.827 23.853  2.396   1.00 95.01 77  C 1 
ATOM   4039 O O   . LEU   C 3 77  ? -28.347 23.899  3.532   1.00 92.51 77  C 1 
ATOM   4040 C CB  . LEU   C 3 77  ? -27.254 25.411  1.126   1.00 94.07 77  C 1 
ATOM   4041 C CG  . LEU   C 3 77  ? -26.618 24.365  0.184   1.00 93.51 77  C 1 
ATOM   4042 C CD1 . LEU   C 3 77  ? -27.190 24.447  -1.232  1.00 88.40 77  C 1 
ATOM   4043 C CD2 . LEU   C 3 77  ? -25.114 24.601  0.089   1.00 88.20 77  C 1 
ATOM   4044 N N   . PRO   C 3 78  ? -29.418 22.743  1.913   1.00 95.01 78  C 1 
ATOM   4045 C CA  . PRO   C 3 78  ? -29.399 21.477  2.640   1.00 94.11 78  C 1 
ATOM   4046 C C   . PRO   C 3 78  ? -27.959 20.998  2.877   1.00 93.77 78  C 1 
ATOM   4047 O O   . PRO   C 3 78  ? -27.114 21.103  1.987   1.00 91.20 78  C 1 
ATOM   4048 C CB  . PRO   C 3 78  ? -30.188 20.481  1.781   1.00 92.56 78  C 1 
ATOM   4049 C CG  . PRO   C 3 78  ? -31.034 21.366  0.864   1.00 90.87 78  C 1 
ATOM   4050 C CD  . PRO   C 3 78  ? -30.154 22.597  0.671   1.00 93.48 78  C 1 
ATOM   4051 N N   . ALA   C 3 79  ? -27.693 20.430  4.052   1.00 92.18 79  C 1 
ATOM   4052 C CA  . ALA   C 3 79  ? -26.347 19.972  4.411   1.00 91.02 79  C 1 
ATOM   4053 C C   . ALA   C 3 79  ? -25.788 18.920  3.432   1.00 91.30 79  C 1 
ATOM   4054 O O   . ALA   C 3 79  ? -24.613 18.970  3.079   1.00 87.69 79  C 1 
ATOM   4055 C CB  . ALA   C 3 79  ? -26.386 19.437  5.848   1.00 87.27 79  C 1 
ATOM   4056 N N   . GLU   C 3 80  ? -26.644 18.015  2.947   1.00 90.01 80  C 1 
ATOM   4057 C CA  . GLU   C 3 80  ? -26.271 16.977  1.976   1.00 88.63 80  C 1 
ATOM   4058 C C   . GLU   C 3 80  ? -25.795 17.573  0.638   1.00 89.53 80  C 1 
ATOM   4059 O O   . GLU   C 3 80  ? -24.821 17.101  0.059   1.00 86.55 80  C 1 
ATOM   4060 C CB  . GLU   C 3 80  ? -27.473 16.052  1.719   1.00 86.21 80  C 1 
ATOM   4061 C CG  . GLU   C 3 80  ? -27.867 15.218  2.950   1.00 75.45 80  C 1 
ATOM   4062 C CD  . GLU   C 3 80  ? -29.075 14.297  2.706   1.00 66.56 80  C 1 
ATOM   4063 O OE1 . GLU   C 3 80  ? -29.332 13.443  3.589   1.00 58.69 80  C 1 
ATOM   4064 O OE2 . GLU   C 3 80  ? -29.757 14.465  1.669   1.00 58.94 80  C 1 
ATOM   4065 N N   . GLU   C 3 81  ? -26.433 18.638  0.161   1.00 91.58 81  C 1 
ATOM   4066 C CA  . GLU   C 3 81  ? -25.996 19.344  -1.046  1.00 92.07 81  C 1 
ATOM   4067 C C   . GLU   C 3 81  ? -24.699 20.126  -0.799  1.00 93.08 81  C 1 
ATOM   4068 O O   . GLU   C 3 81  ? -23.834 20.188  -1.670  1.00 90.36 81  C 1 
ATOM   4069 C CB  . GLU   C 3 81  ? -27.093 20.296  -1.548  1.00 90.17 81  C 1 
ATOM   4070 C CG  . GLU   C 3 81  ? -28.315 19.560  -2.117  1.00 82.50 81  C 1 
ATOM   4071 C CD  . GLU   C 3 81  ? -29.386 20.510  -2.678  1.00 78.89 81  C 1 
ATOM   4072 O OE1 . GLU   C 3 81  ? -30.473 20.004  -3.046  1.00 70.95 81  C 1 
ATOM   4073 O OE2 . GLU   C 3 81  ? -29.143 21.739  -2.734  1.00 72.94 81  C 1 
ATOM   4074 N N   . GLY   C 3 82  ? -24.529 20.676  0.392   1.00 93.41 82  C 1 
ATOM   4075 C CA  . GLY   C 3 82  ? -23.346 21.448  0.768   1.00 93.75 82  C 1 
ATOM   4076 C C   . GLY   C 3 82  ? -22.038 20.673  0.610   1.00 94.24 82  C 1 
ATOM   4077 O O   . GLY   C 3 82  ? -21.070 21.208  0.067   1.00 92.27 82  C 1 
ATOM   4078 N N   . GLU   C 3 83  ? -22.015 19.402  1.004   1.00 91.21 83  C 1 
ATOM   4079 C CA  . GLU   C 3 83  ? -20.802 18.577  0.900   1.00 89.54 83  C 1 
ATOM   4080 C C   . GLU   C 3 83  ? -20.264 18.461  -0.536  1.00 90.45 83  C 1 
ATOM   4081 O O   . GLU   C 3 83  ? -19.053 18.484  -0.738  1.00 88.21 83  C 1 
ATOM   4082 C CB  . GLU   C 3 83  ? -21.046 17.157  1.437   1.00 86.16 83  C 1 
ATOM   4083 C CG  . GLU   C 3 83  ? -21.061 17.052  2.969   1.00 74.86 83  C 1 
ATOM   4084 C CD  . GLU   C 3 83  ? -20.641 15.650  3.457   1.00 69.69 83  C 1 
ATOM   4085 O OE1 . GLU   C 3 83  ? -20.152 15.545  4.606   1.00 62.68 83  C 1 
ATOM   4086 O OE2 . GLU   C 3 83  ? -20.613 14.668  2.677   1.00 61.99 83  C 1 
ATOM   4087 N N   . SER   C 3 84  ? -21.141 18.371  -1.538  1.00 92.17 84  C 1 
ATOM   4088 C CA  . SER   C 3 84  ? -20.730 18.276  -2.945  1.00 92.22 84  C 1 
ATOM   4089 C C   . SER   C 3 84  ? -20.006 19.536  -3.439  1.00 93.77 84  C 1 
ATOM   4090 O O   . SER   C 3 84  ? -19.123 19.460  -4.294  1.00 92.43 84  C 1 
ATOM   4091 C CB  . SER   C 3 84  ? -21.940 17.953  -3.824  1.00 89.65 84  C 1 
ATOM   4092 O OG  . SER   C 3 84  ? -22.793 19.062  -3.992  1.00 76.75 84  C 1 
ATOM   4093 N N   . TYR   C 3 85  ? -20.322 20.681  -2.837  1.00 95.70 85  C 1 
ATOM   4094 C CA  . TYR   C 3 85  ? -19.691 21.974  -3.102  1.00 96.71 85  C 1 
ATOM   4095 C C   . TYR   C 3 85  ? -18.524 22.293  -2.150  1.00 96.95 85  C 1 
ATOM   4096 O O   . TYR   C 3 85  ? -17.952 23.380  -2.227  1.00 95.94 85  C 1 
ATOM   4097 C CB  . TYR   C 3 85  ? -20.765 23.061  -3.064  1.00 96.90 85  C 1 
ATOM   4098 C CG  . TYR   C 3 85  ? -21.814 22.934  -4.149  1.00 97.04 85  C 1 
ATOM   4099 C CD1 . TYR   C 3 85  ? -21.461 23.145  -5.493  1.00 94.60 85  C 1 
ATOM   4100 C CD2 . TYR   C 3 85  ? -23.146 22.610  -3.827  1.00 94.85 85  C 1 
ATOM   4101 C CE1 . TYR   C 3 85  ? -22.424 23.039  -6.511  1.00 94.38 85  C 1 
ATOM   4102 C CE2 . TYR   C 3 85  ? -24.122 22.501  -4.835  1.00 94.12 85  C 1 
ATOM   4103 C CZ  . TYR   C 3 85  ? -23.757 22.718  -6.180  1.00 95.79 85  C 1 
ATOM   4104 O OH  . TYR   C 3 85  ? -24.702 22.620  -7.168  1.00 94.48 85  C 1 
ATOM   4105 N N   . GLY   C 3 86  ? -18.165 21.380  -1.237  1.00 95.30 86  C 1 
ATOM   4106 C CA  . GLY   C 3 86  ? -17.146 21.634  -0.214  1.00 95.08 86  C 1 
ATOM   4107 C C   . GLY   C 3 86  ? -17.580 22.640  0.863   1.00 95.60 86  C 1 
ATOM   4108 O O   . GLY   C 3 86  ? -16.731 23.175  1.574   1.00 94.43 86  C 1 
ATOM   4109 N N   . LEU   C 3 87  ? -18.886 22.908  0.974   1.00 96.04 87  C 1 
ATOM   4110 C CA  . LEU   C 3 87  ? -19.473 23.827  1.948   1.00 96.21 87  C 1 
ATOM   4111 C C   . LEU   C 3 87  ? -20.029 23.054  3.148   1.00 95.28 87  C 1 
ATOM   4112 O O   . LEU   C 3 87  ? -20.619 21.989  2.988   1.00 92.97 87  C 1 
ATOM   4113 C CB  . LEU   C 3 87  ? -20.580 24.655  1.280   1.00 96.37 87  C 1 
ATOM   4114 C CG  . LEU   C 3 87  ? -20.134 25.510  0.080   1.00 96.29 87  C 1 
ATOM   4115 C CD1 . LEU   C 3 87  ? -21.359 26.126  -0.596  1.00 94.46 87  C 1 
ATOM   4116 C CD2 . LEU   C 3 87  ? -19.193 26.639  0.498   1.00 94.07 87  C 1 
ATOM   4117 N N   . GLY   C 3 88  ? -19.878 23.620  4.345   1.00 94.68 88  C 1 
ATOM   4118 C CA  . GLY   C 3 88  ? -20.324 22.978  5.586   1.00 93.73 88  C 1 
ATOM   4119 C C   . GLY   C 3 88  ? -19.412 21.843  6.065   1.00 93.29 88  C 1 
ATOM   4120 O O   . GLY   C 3 88  ? -19.812 21.053  6.915   1.00 90.28 88  C 1 
ATOM   4121 N N   . THR   C 3 89  ? -18.198 21.766  5.517   1.00 91.76 89  C 1 
ATOM   4122 C CA  . THR   C 3 89  ? -17.147 20.877  6.021   1.00 91.09 89  C 1 
ATOM   4123 C C   . THR   C 3 89  ? -16.477 21.482  7.258   1.00 91.30 89  C 1 
ATOM   4124 O O   . THR   C 3 89  ? -16.688 22.651  7.582   1.00 90.02 89  C 1 
ATOM   4125 C CB  . THR   C 3 89  ? -16.098 20.585  4.937   1.00 90.15 89  C 1 
ATOM   4126 O OG1 . THR   C 3 89  ? -15.427 21.762  4.557   1.00 86.62 89  C 1 
ATOM   4127 C CG2 . THR   C 3 89  ? -16.720 19.983  3.674   1.00 86.23 89  C 1 
ATOM   4128 N N   . GLU   C 3 90  ? -15.623 20.704  7.924   1.00 90.65 90  C 1 
ATOM   4129 C CA  . GLU   C 3 90  ? -14.813 21.204  9.041   1.00 89.75 90  C 1 
ATOM   4130 C C   . GLU   C 3 90  ? -13.881 22.350  8.603   1.00 91.32 90  C 1 
ATOM   4131 O O   . GLU   C 3 90  ? -13.771 23.362  9.288   1.00 89.51 90  C 1 
ATOM   4132 C CB  . GLU   C 3 90  ? -14.005 20.032  9.616   1.00 87.28 90  C 1 
ATOM   4133 C CG  . GLU   C 3 90  ? -13.345 20.389  10.955  1.00 75.80 90  C 1 
ATOM   4134 C CD  . GLU   C 3 90  ? -12.368 19.326  11.462  1.00 67.71 90  C 1 
ATOM   4135 O OE1 . GLU   C 3 90  ? -11.958 19.448  12.639  1.00 59.71 90  C 1 
ATOM   4136 O OE2 . GLU   C 3 90  ? -11.991 18.431  10.673  1.00 58.50 90  C 1 
ATOM   4137 N N   . ASP   C 3 91  ? -13.277 22.230  7.417   1.00 93.14 91  C 1 
ATOM   4138 C CA  . ASP   C 3 91  ? -12.388 23.251  6.859   1.00 94.08 91  C 1 
ATOM   4139 C C   . ASP   C 3 91  ? -13.141 24.517  6.426   1.00 94.96 91  C 1 
ATOM   4140 O O   . ASP   C 3 91  ? -12.647 25.634  6.584   1.00 93.89 91  C 1 
ATOM   4141 C CB  . ASP   C 3 91  ? -11.653 22.684  5.635   1.00 93.42 91  C 1 
ATOM   4142 C CG  . ASP   C 3 91  ? -10.560 21.662  5.937   1.00 92.84 91  C 1 
ATOM   4143 O OD1 . ASP   C 3 91  ? -10.209 21.447  7.114   1.00 89.57 91  C 1 
ATOM   4144 O OD2 . ASP   C 3 91  ? -10.027 21.111  4.945   1.00 89.22 91  C 1 
ATOM   4145 N N   . THR   C 3 92  ? -14.330 24.349  5.857   1.00 95.09 92  C 1 
ATOM   4146 C CA  . THR   C 3 92  ? -15.115 25.457  5.292   1.00 95.70 92  C 1 
ATOM   4147 C C   . THR   C 3 92  ? -16.557 25.421  5.811   1.00 95.87 92  C 1 
ATOM   4148 O O   . THR   C 3 92  ? -17.492 25.126  5.059   1.00 94.74 92  C 1 
ATOM   4149 C CB  . THR   C 3 92  ? -15.041 25.466  3.755   1.00 95.33 92  C 1 
ATOM   4150 O OG1 . THR   C 3 92  ? -13.730 25.221  3.303   1.00 90.14 92  C 1 
ATOM   4151 C CG2 . THR   C 3 92  ? -15.455 26.823  3.188   1.00 88.18 92  C 1 
ATOM   4152 N N   . PRO   C 3 93  ? -16.767 25.713  7.104   1.00 95.68 93  C 1 
ATOM   4153 C CA  . PRO   C 3 93  ? -18.100 25.788  7.688   1.00 95.51 93  C 1 
ATOM   4154 C C   . PRO   C 3 93  ? -18.957 26.853  7.004   1.00 96.23 93  C 1 
ATOM   4155 O O   . PRO   C 3 93  ? -18.463 27.854  6.484   1.00 95.47 93  C 1 
ATOM   4156 C CB  . PRO   C 3 93  ? -17.901 26.096  9.178   1.00 93.98 93  C 1 
ATOM   4157 C CG  . PRO   C 3 93  ? -16.451 25.703  9.451   1.00 91.54 93  C 1 
ATOM   4158 C CD  . PRO   C 3 93  ? -15.760 25.976  8.123   1.00 94.11 93  C 1 
ATOM   4159 N N   . VAL   C 3 94  ? -20.274 26.665  7.043   1.00 96.37 94  C 1 
ATOM   4160 C CA  . VAL   C 3 94  ? -21.222 27.680  6.575   1.00 96.82 94  C 1 
ATOM   4161 C C   . VAL   C 3 94  ? -21.355 28.784  7.627   1.00 97.10 94  C 1 
ATOM   4162 O O   . VAL   C 3 94  ? -21.503 28.508  8.815   1.00 95.88 94  C 1 
ATOM   4163 C CB  . VAL   C 3 94  ? -22.580 27.043  6.236   1.00 95.67 94  C 1 
ATOM   4164 C CG1 . VAL   C 3 94  ? -23.634 28.087  5.859   1.00 90.10 94  C 1 
ATOM   4165 C CG2 . VAL   C 3 94  ? -22.436 26.080  5.047   1.00 89.43 94  C 1 
ATOM   4166 N N   . PHE   C 3 95  ? -21.369 30.035  7.179   1.00 97.03 95  C 1 
ATOM   4167 C CA  . PHE   C 3 95  ? -21.645 31.186  8.038   1.00 97.39 95  C 1 
ATOM   4168 C C   . PHE   C 3 95  ? -22.567 32.199  7.351   1.00 97.66 95  C 1 
ATOM   4169 O O   . PHE   C 3 95  ? -22.671 32.254  6.125   1.00 96.99 95  C 1 
ATOM   4170 C CB  . PHE   C 3 95  ? -20.333 31.820  8.518   1.00 97.12 95  C 1 
ATOM   4171 C CG  . PHE   C 3 95  ? -19.498 32.466  7.432   1.00 97.68 95  C 1 
ATOM   4172 C CD1 . PHE   C 3 95  ? -18.538 31.710  6.731   1.00 96.03 95  C 1 
ATOM   4173 C CD2 . PHE   C 3 95  ? -19.646 33.835  7.143   1.00 95.91 95  C 1 
ATOM   4174 C CE1 . PHE   C 3 95  ? -17.736 32.320  5.759   1.00 95.41 95  C 1 
ATOM   4175 C CE2 . PHE   C 3 95  ? -18.845 34.451  6.169   1.00 95.55 95  C 1 
ATOM   4176 C CZ  . PHE   C 3 95  ? -17.886 33.692  5.477   1.00 96.64 95  C 1 
ATOM   4177 N N   . ALA   C 3 96  ? -23.256 33.008  8.145   1.00 96.95 96  C 1 
ATOM   4178 C CA  . ALA   C 3 96  ? -24.191 34.000  7.633   1.00 96.81 96  C 1 
ATOM   4179 C C   . ALA   C 3 96  ? -23.470 35.078  6.802   1.00 96.88 96  C 1 
ATOM   4180 O O   . ALA   C 3 96  ? -22.508 35.685  7.264   1.00 94.73 96  C 1 
ATOM   4181 C CB  . ALA   C 3 96  ? -24.960 34.605  8.809   1.00 95.70 96  C 1 
ATOM   4182 N N   . GLY   C 3 97  ? -23.956 35.327  5.583   1.00 96.56 97  C 1 
ATOM   4183 C CA  . GLY   C 3 97  ? -23.366 36.315  4.673   1.00 96.70 97  C 1 
ATOM   4184 C C   . GLY   C 3 97  ? -22.034 35.889  4.046   1.00 97.44 97  C 1 
ATOM   4185 O O   . GLY   C 3 97  ? -21.254 36.738  3.622   1.00 96.00 97  C 1 
ATOM   4186 N N   . MET   C 3 98  ? -21.759 34.582  3.976   1.00 97.89 98  C 1 
ATOM   4187 C CA  . MET   C 3 98  ? -20.505 34.068  3.406   1.00 97.95 98  C 1 
ATOM   4188 C C   . MET   C 3 98  ? -20.293 34.448  1.937   1.00 98.23 98  C 1 
ATOM   4189 O O   . MET   C 3 98  ? -19.163 34.643  1.515   1.00 97.58 98  C 1 
ATOM   4190 C CB  . MET   C 3 98  ? -20.423 32.548  3.601   1.00 96.33 98  C 1 
ATOM   4191 C CG  . MET   C 3 98  ? -21.386 31.744  2.719   1.00 92.06 98  C 1 
ATOM   4192 S SD  . MET   C 3 98  ? -21.518 29.983  3.147   1.00 92.65 98  C 1 
ATOM   4193 C CE  . MET   C 3 98  ? -19.851 29.409  2.757   1.00 85.50 98  C 1 
ATOM   4194 N N   . HIS   C 3 99  ? -21.365 34.602  1.157   1.00 98.04 99  C 1 
ATOM   4195 C CA  . HIS   C 3 99  ? -21.269 35.040  -0.237  1.00 98.14 99  C 1 
ATOM   4196 C C   . HIS   C 3 99  ? -20.755 36.479  -0.339  1.00 98.25 99  C 1 
ATOM   4197 O O   . HIS   C 3 99  ? -19.818 36.751  -1.084  1.00 97.84 99  C 1 
ATOM   4198 C CB  . HIS   C 3 99  ? -22.631 34.895  -0.923  1.00 97.86 99  C 1 
ATOM   4199 C CG  . HIS   C 3 99  ? -22.656 35.499  -2.303  1.00 97.85 99  C 1 
ATOM   4200 N ND1 . HIS   C 3 99  ? -21.990 35.030  -3.408  1.00 90.60 99  C 1 
ATOM   4201 C CD2 . HIS   C 3 99  ? -23.283 36.663  -2.681  1.00 90.68 99  C 1 
ATOM   4202 C CE1 . HIS   C 3 99  ? -22.211 35.883  -4.425  1.00 93.32 99  C 1 
ATOM   4203 N NE2 . HIS   C 3 99  ? -22.995 36.886  -4.021  1.00 94.26 99  C 1 
ATOM   4204 N N   . GLU   C 3 100 ? -21.337 37.388  0.438   1.00 97.97 100 C 1 
ATOM   4205 C CA  . GLU   C 3 100 ? -20.939 38.797  0.476   1.00 97.86 100 C 1 
ATOM   4206 C C   . GLU   C 3 100 ? -19.510 38.958  1.018   1.00 98.11 100 C 1 
ATOM   4207 O O   . GLU   C 3 100 ? -18.714 39.703  0.447   1.00 97.49 100 C 1 
ATOM   4208 C CB  . GLU   C 3 100 ? -21.935 39.603  1.331   1.00 97.14 100 C 1 
ATOM   4209 C CG  . GLU   C 3 100 ? -23.363 39.699  0.752   1.00 91.55 100 C 1 
ATOM   4210 C CD  . GLU   C 3 100 ? -24.254 38.453  0.926   1.00 86.20 100 C 1 
ATOM   4211 O OE1 . GLU   C 3 100 ? -25.385 38.475  0.396   1.00 75.55 100 C 1 
ATOM   4212 O OE2 . GLU   C 3 100 ? -23.826 37.470  1.586   1.00 77.91 100 C 1 
ATOM   4213 N N   . ALA   C 3 101 ? -19.181 38.223  2.076   1.00 98.09 101 C 1 
ATOM   4214 C CA  . ALA   C 3 101 ? -17.847 38.250  2.668   1.00 98.12 101 C 1 
ATOM   4215 C C   . ALA   C 3 101 ? -16.766 37.767  1.683   1.00 98.29 101 C 1 
ATOM   4216 O O   . ALA   C 3 101 ? -15.761 38.452  1.491   1.00 97.77 101 C 1 
ATOM   4217 C CB  . ALA   C 3 101 ? -17.873 37.402  3.945   1.00 97.70 101 C 1 
ATOM   4218 N N   . ALA   C 3 102 ? -16.998 36.629  1.009   1.00 98.32 102 C 1 
ATOM   4219 C CA  . ALA   C 3 102 ? -16.076 36.105  0.001   1.00 98.39 102 C 1 
ATOM   4220 C C   . ALA   C 3 102 ? -15.992 37.014  -1.238  1.00 98.50 102 C 1 
ATOM   4221 O O   . ALA   C 3 102 ? -14.905 37.283  -1.746  1.00 98.17 102 C 1 
ATOM   4222 C CB  . ALA   C 3 102 ? -16.511 34.676  -0.353  1.00 98.07 102 C 1 
ATOM   4223 N N   . SER   C 3 103 ? -17.130 37.566  -1.688  1.00 98.53 103 C 1 
ATOM   4224 C CA  . SER   C 3 103 ? -17.181 38.507  -2.819  1.00 98.52 103 C 1 
ATOM   4225 C C   . SER   C 3 103 ? -16.424 39.809  -2.540  1.00 98.58 103 C 1 
ATOM   4226 O O   . SER   C 3 103 ? -15.884 40.413  -3.463  1.00 98.08 103 C 1 
ATOM   4227 C CB  . SER   C 3 103 ? -18.629 38.857  -3.169  1.00 97.95 103 C 1 
ATOM   4228 O OG  . SER   C 3 103 ? -19.351 37.699  -3.525  1.00 88.59 103 C 1 
ATOM   4229 N N   . LEU   C 3 104 ? -16.360 40.244  -1.285  1.00 98.47 104 C 1 
ATOM   4230 C CA  . LEU   C 3 104 ? -15.585 41.422  -0.892  1.00 98.52 104 C 1 
ATOM   4231 C C   . LEU   C 3 104 ? -14.074 41.182  -1.026  1.00 98.63 104 C 1 
ATOM   4232 O O   . LEU   C 3 104 ? -13.363 42.074  -1.488  1.00 98.27 104 C 1 
ATOM   4233 C CB  . LEU   C 3 104 ? -15.972 41.822  0.543   1.00 98.18 104 C 1 
ATOM   4234 C CG  . LEU   C 3 104 ? -15.327 43.142  1.016   1.00 97.14 104 C 1 
ATOM   4235 C CD1 . LEU   C 3 104 ? -15.858 44.349  0.241   1.00 93.98 104 C 1 
ATOM   4236 C CD2 . LEU   C 3 104 ? -15.626 43.362  2.496   1.00 93.91 104 C 1 
ATOM   4237 N N   . LEU   C 3 105 ? -13.593 39.988  -0.670  1.00 98.58 105 C 1 
ATOM   4238 C CA  . LEU   C 3 105 ? -12.178 39.629  -0.826  1.00 98.55 105 C 1 
ATOM   4239 C C   . LEU   C 3 105 ? -11.781 39.599  -2.311  1.00 98.63 105 C 1 
ATOM   4240 O O   . LEU   C 3 105 ? -10.789 40.220  -2.695  1.00 98.18 105 C 1 
ATOM   4241 C CB  . LEU   C 3 105 ? -11.885 38.278  -0.143  1.00 98.12 105 C 1 
ATOM   4242 C CG  . LEU   C 3 105 ? -12.250 38.182  1.356   1.00 96.07 105 C 1 
ATOM   4243 C CD1 . LEU   C 3 105 ? -11.791 36.834  1.903   1.00 91.55 105 C 1 
ATOM   4244 C CD2 . LEU   C 3 105 ? -11.623 39.283  2.204   1.00 91.25 105 C 1 
ATOM   4245 N N   . VAL   C 3 106 ? -12.612 38.978  -3.154  1.00 98.71 106 C 1 
ATOM   4246 C CA  . VAL   C 3 106 ? -12.424 38.974  -4.618  1.00 98.75 106 C 1 
ATOM   4247 C C   . VAL   C 3 106 ? -12.460 40.396  -5.176  1.00 98.78 106 C 1 
ATOM   4248 O O   . VAL   C 3 106 ? -11.590 40.784  -5.952  1.00 98.60 106 C 1 
ATOM   4249 C CB  . VAL   C 3 106 ? -13.488 38.104  -5.320  1.00 98.60 106 C 1 
ATOM   4250 C CG1 . VAL   C 3 106 ? -13.289 38.098  -6.841  1.00 97.36 106 C 1 
ATOM   4251 C CG2 . VAL   C 3 106 ? -13.437 36.648  -4.846  1.00 96.68 106 C 1 
ATOM   4252 N N   . GLY   C 3 107 ? -13.422 41.200  -4.749  1.00 98.66 107 C 1 
ATOM   4253 C CA  . GLY   C 3 107 ? -13.533 42.600  -5.158  1.00 98.63 107 C 1 
ATOM   4254 C C   . GLY   C 3 107 ? -12.321 43.444  -4.759  1.00 98.69 107 C 1 
ATOM   4255 O O   . GLY   C 3 107 ? -11.949 44.367  -5.484  1.00 98.30 107 C 1 
ATOM   4256 N N   . GLY   C 3 108 ? -11.674 43.114  -3.649  1.00 98.68 108 C 1 
ATOM   4257 C CA  . GLY   C 3 108 ? -10.402 43.710  -3.245  1.00 98.67 108 C 1 
ATOM   4258 C C   . GLY   C 3 108 ? -9.274  43.413  -4.233  1.00 98.74 108 C 1 
ATOM   4259 O O   . GLY   C 3 108 ? -8.607  44.337  -4.699  1.00 98.41 108 C 1 
ATOM   4260 N N   . THR   C 3 109 ? -9.113  42.151  -4.628  1.00 98.71 109 C 1 
ATOM   4261 C CA  . THR   C 3 109 ? -8.076  41.759  -5.602  1.00 98.75 109 C 1 
ATOM   4262 C C   . THR   C 3 109 ? -8.381  42.292  -7.009  1.00 98.74 109 C 1 
ATOM   4263 O O   . THR   C 3 109 ? -7.478  42.758  -7.701  1.00 98.46 109 C 1 
ATOM   4264 C CB  . THR   C 3 109 ? -7.865  40.238  -5.595  1.00 98.60 109 C 1 
ATOM   4265 O OG1 . THR   C 3 109 ? -7.620  39.825  -4.262  1.00 96.24 109 C 1 
ATOM   4266 C CG2 . THR   C 3 109 ? -6.638  39.822  -6.399  1.00 93.85 109 C 1 
ATOM   4267 N N   . LEU   C 3 110 ? -9.657  42.341  -7.411  1.00 98.76 110 C 1 
ATOM   4268 C CA  . LEU   C 3 110 ? -10.077 43.006  -8.654  1.00 98.72 110 C 1 
ATOM   4269 C C   . LEU   C 3 110 ? -9.780  44.512  -8.632  1.00 98.67 110 C 1 
ATOM   4270 O O   . LEU   C 3 110 ? -9.361  45.075  -9.643  1.00 98.17 110 C 1 
ATOM   4271 C CB  . LEU   C 3 110 ? -11.579 42.780  -8.881  1.00 98.55 110 C 1 
ATOM   4272 C CG  . LEU   C 3 110 ? -11.965 41.339  -9.268  1.00 97.69 110 C 1 
ATOM   4273 C CD1 . LEU   C 3 110 ? -13.489 41.231  -9.330  1.00 95.76 110 C 1 
ATOM   4274 C CD2 . LEU   C 3 110 ? -11.406 40.943  -10.631 1.00 95.56 110 C 1 
ATOM   4275 N N   . THR   C 3 111 ? -9.967  45.170  -7.487  1.00 98.68 111 C 1 
ATOM   4276 C CA  . THR   C 3 111 ? -9.619  46.588  -7.310  1.00 98.61 111 C 1 
ATOM   4277 C C   . THR   C 3 111 ? -8.109  46.798  -7.433  1.00 98.59 111 C 1
[truncated: 426,003 more chars]
