# Supplementary material for: AcuB senses cellular energy charge to coordinate acetyl-CoA synthesis in bacteria
Source: Nat Commun. 2026 Apr 24;17:3815. doi: 10.1038/s41467-026-71006-w (PMC13121692; doi:10.1038/s41467-026-71006-w)
Supplement: Supplementary file 6 — Supplementary_Data_4 [file 41467_2026_71006_MOESM6_ESM.zip › AF3_only_first_models/Bs_acu__2acub-2acuc-4adp_model.cif]

# By using this file you agree to the legally binding terms of use found at
# https://github.com/google-deepmind/alphafold3/blob/main/OUTPUT_TERMS_OF_USE.md.
# To request access to the AlphaFold 3 model parameters, follow the process set
# out at https://github.com/google-deepmind/alphafold3. You may only use these if
# received directly from Google. Use is subject to terms of use available at
# https://github.com/google-deepmind/alphafold3/blob/main/WEIGHTS_TERMS_OF_USE.md.
data_acu__2acub-2acuc-4adp
#
_entry.id acu__2acub-2acuc-4adp
#
loop_
_atom_type.symbol
C 
N 
O 
P 
S 
#
loop_
_audit_author.name
_audit_author.pdbx_ordinal
"Google DeepMind" 1 
"Isomorphic Labs" 2 
#
_audit_conform.dict_location https://raw.githubusercontent.com/ihmwg/ModelCIF/master/dist/mmcif_ma.dic
_audit_conform.dict_name     mmcif_ma.dic
_audit_conform.dict_version  1.4.5
#
loop_
_chem_comp.formula
_chem_comp.formula_weight
_chem_comp.id
_chem_comp.mon_nstd_flag
_chem_comp.name
_chem_comp.pdbx_smiles
_chem_comp.pdbx_synonyms
_chem_comp.type
"C3 H7 N O2"    89.093  ALA   y ALANINE         C[C@H](N)C(O)=O                                                               ? "L-PEPTIDE LINKING" 
"C6 H15 N4 O2"  175.209 ARG   y ARGININE        N[C@@H](CCCNC(N)=[NH2+])C(O)=O                                                ? "L-PEPTIDE LINKING" 
"C4 H8 N2 O3"   132.118 ASN   y ASPARAGINE      N[C@@H](CC(N)=O)C(O)=O                                                        ? "L-PEPTIDE LINKING" 
"C4 H7 N O4"    133.103 ASP   y "ASPARTIC ACID" N[C@@H](CC(O)=O)C(O)=O                                                        ? "L-PEPTIDE LINKING" 
"C3 H7 N O2 S"  121.158 CYS   y CYSTEINE        N[C@@H](CS)C(O)=O                                                             ? "L-PEPTIDE LINKING" 
"C5 H10 N2 O3"  146.144 GLN   y GLUTAMINE       N[C@@H](CCC(N)=O)C(O)=O                                                       ? "L-PEPTIDE LINKING" 
"C5 H9 N O4"    147.129 GLU   y "GLUTAMIC ACID" N[C@@H](CCC(O)=O)C(O)=O                                                       ? "L-PEPTIDE LINKING" 
"C2 H5 N O2"    75.067  GLY   y GLYCINE         NCC(O)=O                                                                      ? "PEPTIDE LINKING"   
"C6 H10 N3 O2"  156.162 HIS   y HISTIDINE       N[C@@H](Cc1c[nH]c[nH+]1)C(O)=O                                                ? "L-PEPTIDE LINKING" 
"C6 H13 N O2"   131.173 ILE   y ISOLEUCINE      CC[C@H](C)[C@H](N)C(O)=O                                                      ? "L-PEPTIDE LINKING" 
"C6 H13 N O2"   131.173 LEU   y LEUCINE         CC(C)C[C@H](N)C(O)=O                                                          ? "L-PEPTIDE LINKING" 
?               ?       LIG_E ? ?               C1=NC(=C2C(=N1)N(C=N2)[C@H]3[C@@H]([C@@H]([C@H](O3)COP(=O)(O)OP(=O)(O)O)O)O)N ? non-polymer         
?               ?       LIG_F ? ?               C1=NC(=C2C(=N1)N(C=N2)[C@H]3[C@@H]([C@@H]([C@H](O3)COP(=O)(O)OP(=O)(O)O)O)O)N ? non-polymer         
?               ?       LIG_G ? ?               C1=NC(=C2C(=N1)N(C=N2)[C@H]3[C@@H]([C@@H]([C@H](O3)COP(=O)(O)OP(=O)(O)O)O)O)N ? non-polymer         
?               ?       LIG_H ? ?               C1=NC(=C2C(=N1)N(C=N2)[C@H]3[C@@H]([C@@H]([C@H](O3)COP(=O)(O)OP(=O)(O)O)O)O)N ? non-polymer         
"C6 H15 N2 O2"  147.195 LYS   y LYSINE          N[C@@H](CCCC[NH3+])C(O)=O                                                     ? "L-PEPTIDE LINKING" 
"C5 H11 N O2 S" 149.211 MET   y METHIONINE      CSCC[C@H](N)C(O)=O                                                            ? "L-PEPTIDE LINKING" 
"C9 H11 N O2"   165.189 PHE   y PHENYLALANINE   N[C@@H](Cc1ccccc1)C(O)=O                                                      ? "L-PEPTIDE LINKING" 
"C5 H9 N O2"    115.130 PRO   y PROLINE         OC(=O)[C@@H]1CCCN1                                                            ? "L-PEPTIDE LINKING" 
"C3 H7 N O3"    105.093 SER   y SERINE          N[C@@H](CO)C(O)=O                                                             ? "L-PEPTIDE LINKING" 
"C4 H9 N O3"    119.119 THR   y THREONINE       C[C@@H](O)[C@H](N)C(O)=O                                                      ? "L-PEPTIDE LINKING" 
"C11 H12 N2 O2" 204.225 TRP   y TRYPTOPHAN      N[C@@H](Cc1c[nH]c2ccccc12)C(O)=O                                              ? "L-PEPTIDE LINKING" 
"C9 H11 N O3"   181.189 TYR   y TYROSINE        N[C@@H](Cc1ccc(O)cc1)C(O)=O                                                   ? "L-PEPTIDE LINKING" 
"C5 H11 N O2"   117.146 VAL   y VALINE          CC(C)[C@H](N)C(O)=O                                                           ? "L-PEPTIDE LINKING" 
#
_citation.book_publisher          ?
_citation.country                 UK
_citation.id                      primary
_citation.journal_full            Nature
_citation.journal_id_ASTM         NATUAS
_citation.journal_id_CSD          0006
_citation.journal_id_ISSN         0028-0836
_citation.journal_volume          630
_citation.page_first              493
_citation.page_last               500
_citation.pdbx_database_id_DOI    10.1038/s41586-024-07487-w
_citation.pdbx_database_id_PubMed 38718835
_citation.title                   "Accurate structure prediction of biomolecular interactions with AlphaFold 3"
_citation.year                    2024
#
loop_
_citation_author.citation_id
_citation_author.name
_citation_author.ordinal
primary "Google DeepMind" 1 
primary "Isomorphic Labs" 2 
#
loop_
_entity.id
_entity.pdbx_description
_entity.type
1 . polymer     
2 . polymer     
3 . polymer     
4 . polymer     
5 . non-polymer 
6 . non-polymer 
7 . non-polymer 
8 . non-polymer 
#
loop_
_entity_poly.entity_id
_entity_poly.pdbx_strand_id
_entity_poly.type
1 A polypeptide(L) 
2 B polypeptide(L) 
3 C polypeptide(L) 
4 D polypeptide(L) 
#
loop_
_entity_poly_seq.entity_id
_entity_poly_seq.hetero
_entity_poly_seq.mon_id
_entity_poly_seq.num
1 n MET 1   
1 n ILE 2   
1 n VAL 3   
1 n GLU 4   
1 n GLN 5   
1 n ILE 6   
1 n MET 7   
1 n LYS 8   
1 n ARG 9   
1 n ASP 10  
1 n VAL 11  
1 n ILE 12  
1 n THR 13  
1 n LEU 14  
1 n THR 15  
1 n LYS 16  
1 n THR 17  
1 n ASP 18  
1 n THR 19  
1 n LEU 20  
1 n GLU 21  
1 n THR 22  
1 n ALA 23  
1 n ILE 24  
1 n CYS 25  
1 n LYS 26  
1 n LEU 27  
1 n LYS 28  
1 n GLU 29  
1 n PHE 30  
1 n HIS 31  
1 n ILE 32  
1 n ARG 33  
1 n HIS 34  
1 n LEU 35  
1 n PRO 36  
1 n VAL 37  
1 n VAL 38  
1 n ASP 39  
1 n GLU 40  
1 n GLU 41  
1 n ARG 42  
1 n HIS 43  
1 n VAL 44  
1 n ILE 45  
1 n GLY 46  
1 n MET 47  
1 n ILE 48  
1 n THR 49  
1 n ASP 50  
1 n ARG 51  
1 n ASP 52  
1 n MET 53  
1 n LYS 54  
1 n GLN 55  
1 n ALA 56  
1 n SER 57  
1 n PRO 58  
1 n SER 59  
1 n ILE 60  
1 n PHE 61  
1 n GLU 62  
1 n GLU 63  
1 n ASN 64  
1 n LYS 65  
1 n ARG 66  
1 n SER 67  
1 n LEU 68  
1 n PHE 69  
1 n LEU 70  
1 n THR 71  
1 n ARG 72  
1 n SER 73  
1 n VAL 74  
1 n ASP 75  
1 n SER 76  
1 n ILE 77  
1 n MET 78  
1 n LYS 79  
1 n LYS 80  
1 n ASP 81  
1 n VAL 82  
1 n VAL 83  
1 n CYS 84  
1 n ALA 85  
1 n HIS 86  
1 n PRO 87  
1 n LEU 88  
1 n ASP 89  
1 n PHE 90  
1 n VAL 91  
1 n GLU 92  
1 n GLU 93  
1 n ILE 94  
1 n SER 95  
1 n ALA 96  
1 n VAL 97  
1 n PHE 98  
1 n TYR 99  
1 n GLU 100 
1 n HIS 101 
1 n GLY 102 
1 n ILE 103 
1 n GLY 104 
1 n CYS 105 
1 n LEU 106 
1 n PRO 107 
1 n VAL 108 
1 n VAL 109 
1 n HIS 110 
1 n HIS 111 
1 n GLN 112 
1 n LYS 113 
1 n LEU 114 
1 n ILE 115 
1 n GLY 116 
1 n ILE 117 
1 n LEU 118 
1 n THR 119 
1 n LYS 120 
1 n THR 121 
1 n ASP 122 
1 n LEU 123 
1 n LEU 124 
1 n ARG 125 
1 n THR 126 
1 n PHE 127 
1 n VAL 128 
1 n LYS 129 
1 n LEU 130 
1 n THR 131 
1 n GLY 132 
1 n ALA 133 
1 n ASP 134 
1 n GLN 135 
1 n PRO 136 
1 n GLY 137 
1 n SER 138 
1 n GLN 139 
1 n ILE 140 
1 n GLU 141 
1 n ILE 142 
1 n LYS 143 
1 n VAL 144 
1 n ASN 145 
1 n ASP 146 
1 n ILE 147 
1 n THR 148 
1 n LYS 149 
1 n SER 150 
1 n LEU 151 
1 n ALA 152 
1 n GLU 153 
1 n ILE 154 
1 n SER 155 
1 n SER 156 
1 n LEU 157 
1 n CYS 158 
1 n GLN 159 
1 n ASP 160 
1 n LEU 161 
1 n GLN 162 
1 n VAL 163 
1 n LYS 164 
1 n ILE 165 
1 n LEU 166 
1 n SER 167 
1 n VAL 168 
1 n LEU 169 
1 n VAL 170 
1 n TYR 171 
1 n PRO 172 
1 n HIS 173 
1 n ASP 174 
1 n ASP 175 
1 n PRO 176 
1 n GLY 177 
1 n VAL 178 
1 n LYS 179 
1 n VAL 180 
1 n LEU 181 
1 n VAL 182 
1 n PHE 183 
1 n ARG 184 
1 n VAL 185 
1 n LYS 186 
1 n THR 187 
1 n MET 188 
1 n ASN 189 
1 n PRO 190 
1 n LEU 191 
1 n PRO 192 
1 n PHE 193 
1 n LEU 194 
1 n GLN 195 
1 n ALA 196 
1 n LEU 197 
1 n GLN 198 
1 n ARG 199 
1 n ASN 200 
1 n GLY 201 
1 n HIS 202 
1 n HIS 203 
1 n VAL 204 
1 n VAL 205 
1 n TRP 206 
1 n PRO 207 
1 n SER 208 
1 n GLU 209 
1 n GLN 210 
1 n ARG 211 
1 n ASP 212 
1 n LEU 213 
1 n LEU 214 
2 n MET 1   
2 n ILE 2   
2 n VAL 3   
2 n GLU 4   
2 n GLN 5   
2 n ILE 6   
2 n MET 7   
2 n LYS 8   
2 n ARG 9   
2 n ASP 10  
2 n VAL 11  
2 n ILE 12  
2 n THR 13  
2 n LEU 14  
2 n THR 15  
2 n LYS 16  
2 n THR 17  
2 n ASP 18  
2 n THR 19  
2 n LEU 20  
2 n GLU 21  
2 n THR 22  
2 n ALA 23  
2 n ILE 24  
2 n CYS 25  
2 n LYS 26  
2 n LEU 27  
2 n LYS 28  
2 n GLU 29  
2 n PHE 30  
2 n HIS 31  
2 n ILE 32  
2 n ARG 33  
2 n HIS 34  
2 n LEU 35  
2 n PRO 36  
2 n VAL 37  
2 n VAL 38  
2 n ASP 39  
2 n GLU 40  
2 n GLU 41  
2 n ARG 42  
2 n HIS 43  
2 n VAL 44  
2 n ILE 45  
2 n GLY 46  
2 n MET 47  
2 n ILE 48  
2 n THR 49  
2 n ASP 50  
2 n ARG 51  
2 n ASP 52  
2 n MET 53  
2 n LYS 54  
2 n GLN 55  
2 n ALA 56  
2 n SER 57  
2 n PRO 58  
2 n SER 59  
2 n ILE 60  
2 n PHE 61  
2 n GLU 62  
2 n GLU 63  
2 n ASN 64  
2 n LYS 65  
2 n ARG 66  
2 n SER 67  
2 n LEU 68  
2 n PHE 69  
2 n LEU 70  
2 n THR 71  
2 n ARG 72  
2 n SER 73  
2 n VAL 74  
2 n ASP 75  
2 n SER 76  
2 n ILE 77  
2 n MET 78  
2 n LYS 79  
2 n LYS 80  
2 n ASP 81  
2 n VAL 82  
2 n VAL 83  
2 n CYS 84  
2 n ALA 85  
2 n HIS 86  
2 n PRO 87  
2 n LEU 88  
2 n ASP 89  
2 n PHE 90  
2 n VAL 91  
2 n GLU 92  
2 n GLU 93  
2 n ILE 94  
2 n SER 95  
2 n ALA 96  
2 n VAL 97  
2 n PHE 98  
2 n TYR 99  
2 n GLU 100 
2 n HIS 101 
2 n GLY 102 
2 n ILE 103 
2 n GLY 104 
2 n CYS 105 
2 n LEU 106 
2 n PRO 107 
2 n VAL 108 
2 n VAL 109 
2 n HIS 110 
2 n HIS 111 
2 n GLN 112 
2 n LYS 113 
2 n LEU 114 
2 n ILE 115 
2 n GLY 116 
2 n ILE 117 
2 n LEU 118 
2 n THR 119 
2 n LYS 120 
2 n THR 121 
2 n ASP 122 
2 n LEU 123 
2 n LEU 124 
2 n ARG 125 
2 n THR 126 
2 n PHE 127 
2 n VAL 128 
2 n LYS 129 
2 n LEU 130 
2 n THR 131 
2 n GLY 132 
2 n ALA 133 
2 n ASP 134 
2 n GLN 135 
2 n PRO 136 
2 n GLY 137 
2 n SER 138 
2 n GLN 139 
2 n ILE 140 
2 n GLU 141 
2 n ILE 142 
2 n LYS 143 
2 n VAL 144 
2 n ASN 145 
2 n ASP 146 
2 n ILE 147 
2 n THR 148 
2 n LYS 149 
2 n SER 150 
2 n LEU 151 
2 n ALA 152 
2 n GLU 153 
2 n ILE 154 
2 n SER 155 
2 n SER 156 
2 n LEU 157 
2 n CYS 158 
2 n GLN 159 
2 n ASP 160 
2 n LEU 161 
2 n GLN 162 
2 n VAL 163 
2 n LYS 164 
2 n ILE 165 
2 n LEU 166 
2 n SER 167 
2 n VAL 168 
2 n LEU 169 
2 n VAL 170 
2 n TYR 171 
2 n PRO 172 
2 n HIS 173 
2 n ASP 174 
2 n ASP 175 
2 n PRO 176 
2 n GLY 177 
2 n VAL 178 
2 n LYS 179 
2 n VAL 180 
2 n LEU 181 
2 n VAL 182 
2 n PHE 183 
2 n ARG 184 
2 n VAL 185 
2 n LYS 186 
2 n THR 187 
2 n MET 188 
2 n ASN 189 
2 n PRO 190 
2 n LEU 191 
2 n PRO 192 
2 n PHE 193 
2 n LEU 194 
2 n GLN 195 
2 n ALA 196 
2 n LEU 197 
2 n GLN 198 
2 n ARG 199 
2 n ASN 200 
2 n GLY 201 
2 n HIS 202 
2 n HIS 203 
2 n VAL 204 
2 n VAL 205 
2 n TRP 206 
2 n PRO 207 
2 n SER 208 
2 n GLU 209 
2 n GLN 210 
2 n ARG 211 
2 n ASP 212 
2 n LEU 213 
2 n LEU 214 
3 n MET 1   
3 n ARG 2   
3 n ASP 3   
3 n SER 4   
3 n VAL 5   
3 n PHE 6   
3 n ILE 7   
3 n TYR 8   
3 n SER 9   
3 n PRO 10  
3 n SER 11  
3 n TYR 12  
3 n GLN 13  
3 n THR 14  
3 n TYR 15  
3 n MET 16  
3 n PHE 17  
3 n HIS 18  
3 n GLN 19  
3 n GLU 20  
3 n HIS 21  
3 n PRO 22  
3 n PHE 23  
3 n ASN 24  
3 n GLN 25  
3 n GLN 26  
3 n ARG 27  
3 n VAL 28  
3 n LEU 29  
3 n LEU 30  
3 n THR 31  
3 n TYR 32  
3 n ASP 33  
3 n LEU 34  
3 n LEU 35  
3 n LYS 36  
3 n THR 37  
3 n ILE 38  
3 n ASN 39  
3 n ALA 40  
3 n PHE 41  
3 n ASP 42  
3 n ASP 43  
3 n GLY 44  
3 n ASP 45  
3 n ILE 46  
3 n VAL 47  
3 n THR 48  
3 n PRO 49  
3 n ARG 50  
3 n LEU 51  
3 n ALA 52  
3 n SER 53  
3 n GLU 54  
3 n GLU 55  
3 n GLU 56  
3 n LEU 57  
3 n SER 58  
3 n LEU 59  
3 n VAL 60  
3 n HIS 61  
3 n THR 62  
3 n ASP 63  
3 n ASP 64  
3 n TYR 65  
3 n ILE 66  
3 n GLN 67  
3 n ALA 68  
3 n VAL 69  
3 n LYS 70  
3 n LEU 71  
3 n ALA 72  
3 n GLY 73  
3 n ALA 74  
3 n GLY 75  
3 n LYS 76  
3 n LEU 77  
3 n PRO 78  
3 n ALA 79  
3 n GLU 80  
3 n GLU 81  
3 n GLY 82  
3 n GLU 83  
3 n SER 84  
3 n TYR 85  
3 n GLY 86  
3 n LEU 87  
3 n GLY 88  
3 n THR 89  
3 n GLU 90  
3 n ASP 91  
3 n THR 92  
3 n PRO 93  
3 n VAL 94  
3 n PHE 95  
3 n ALA 96  
3 n GLY 97  
3 n MET 98  
3 n HIS 99  
3 n GLU 100 
3 n ALA 101 
3 n ALA 102 
3 n SER 103 
3 n LEU 104 
3 n LEU 105 
3 n VAL 106 
3 n GLY 107 
3 n GLY 108 
3 n THR 109 
3 n LEU 110 
3 n THR 111 
3 n ALA 112 
3 n ALA 113 
3 n ASP 114 
3 n TRP 115 
3 n VAL 116 
3 n MET 117 
3 n SER 118 
3 n GLY 119 
3 n GLN 120 
3 n ALA 121 
3 n LEU 122 
3 n HIS 123 
3 n ALA 124 
3 n ALA 125 
3 n ASN 126 
3 n LEU 127 
3 n GLY 128 
3 n GLY 129 
3 n GLY 130 
3 n LEU 131 
3 n HIS 132 
3 n HIS 133 
3 n GLY 134 
3 n PHE 135 
3 n ARG 136 
3 n GLY 137 
3 n ARG 138 
3 n ALA 139 
3 n SER 140 
3 n GLY 141 
3 n PHE 142 
3 n CYS 143 
3 n ILE 144 
3 n TYR 145 
3 n ASN 146 
3 n ASP 147 
3 n SER 148 
3 n ALA 149 
3 n VAL 150 
3 n ALA 151 
3 n ILE 152 
3 n GLN 153 
3 n TYR 154 
3 n ILE 155 
3 n GLN 156 
3 n LYS 157 
3 n LYS 158 
3 n TYR 159 
3 n SER 160 
3 n ALA 161 
3 n ARG 162 
3 n VAL 163 
3 n LEU 164 
3 n TYR 165 
3 n ILE 166 
3 n ASP 167 
3 n THR 168 
3 n ASP 169 
3 n ALA 170 
3 n HIS 171 
3 n HIS 172 
3 n GLY 173 
3 n ASP 174 
3 n GLY 175 
3 n VAL 176 
3 n GLN 177 
3 n PHE 178 
3 n THR 179 
3 n PHE 180 
3 n TYR 181 
3 n ASP 182 
3 n ASN 183 
3 n PRO 184 
3 n ASP 185 
3 n VAL 186 
3 n CYS 187 
3 n THR 188 
3 n LEU 189 
3 n SER 190 
3 n ILE 191 
3 n HIS 192 
3 n GLU 193 
3 n THR 194 
3 n GLY 195 
3 n ARG 196 
3 n TYR 197 
3 n LEU 198 
3 n PHE 199 
3 n PRO 200 
3 n GLY 201 
3 n THR 202 
3 n GLY 203 
3 n GLN 204 
3 n ILE 205 
3 n GLN 206 
3 n GLU 207 
3 n LYS 208 
3 n GLY 209 
3 n SER 210 
3 n GLY 211 
3 n LYS 212 
3 n GLY 213 
3 n TYR 214 
3 n GLY 215 
3 n TYR 216 
3 n SER 217 
3 n PHE 218 
3 n ASN 219 
3 n ILE 220 
3 n PRO 221 
3 n LEU 222 
3 n ASP 223 
3 n ALA 224 
3 n PHE 225 
3 n THR 226 
3 n GLU 227 
3 n ASP 228 
3 n ASP 229 
3 n SER 230 
3 n PHE 231 
3 n LEU 232 
3 n GLU 233 
3 n ALA 234 
3 n TYR 235 
3 n ARG 236 
3 n THR 237 
3 n ALA 238 
3 n ALA 239 
3 n SER 240 
3 n GLU 241 
3 n VAL 242 
3 n ALA 243 
3 n ALA 244 
3 n TYR 245 
3 n PHE 246 
3 n GLU 247 
3 n PRO 248 
3 n ASP 249 
3 n VAL 250 
3 n ILE 251 
3 n ILE 252 
3 n SER 253 
3 n GLN 254 
3 n ASN 255 
3 n GLY 256 
3 n ALA 257 
3 n ASP 258 
3 n ALA 259 
3 n HIS 260 
3 n TYR 261 
3 n TYR 262 
3 n ASP 263 
3 n PRO 264 
3 n LEU 265 
3 n THR 266 
3 n HIS 267 
3 n LEU 268 
3 n SER 269 
3 n ALA 270 
3 n THR 271 
3 n ILE 272 
3 n ASN 273 
3 n ILE 274 
3 n TYR 275 
3 n GLU 276 
3 n GLU 277 
3 n ILE 278 
3 n PRO 279 
3 n ARG 280 
3 n LEU 281 
3 n ALA 282 
3 n HIS 283 
3 n THR 284 
3 n LEU 285 
3 n ALA 286 
3 n HIS 287 
3 n GLN 288 
3 n TYR 289 
3 n CYS 290 
3 n GLY 291 
3 n GLY 292 
3 n LYS 293 
3 n TRP 294 
3 n ILE 295 
3 n ALA 296 
3 n VAL 297 
3 n GLY 298 
3 n GLY 299 
3 n GLY 300 
3 n GLY 301 
3 n TYR 302 
3 n ASP 303 
3 n ILE 304 
3 n TRP 305 
3 n ARG 306 
3 n VAL 307 
3 n VAL 308 
3 n PRO 309 
3 n ARG 310 
3 n ALA 311 
3 n TRP 312 
3 n ALA 313 
3 n ARG 314 
3 n ILE 315 
3 n TRP 316 
3 n LEU 317 
3 n GLU 318 
3 n MET 319 
3 n LYS 320 
3 n GLY 321 
3 n ILE 322 
3 n ASP 323 
3 n PRO 324 
3 n GLY 325 
3 n HIS 326 
3 n GLU 327 
3 n ILE 328 
3 n PRO 329 
3 n PRO 330 
3 n GLU 331 
3 n TRP 332 
3 n ILE 333 
3 n VAL 334 
3 n LYS 335 
3 n TRP 336 
3 n GLN 337 
3 n LYS 338 
3 n GLN 339 
3 n CYS 340 
3 n PRO 341 
3 n VAL 342 
3 n ALA 343 
3 n LEU 344 
3 n PRO 345 
3 n SER 346 
3 n SER 347 
3 n TRP 348 
3 n SER 349 
3 n ASP 350 
3 n PRO 351 
3 n ALA 352 
3 n ASP 353 
3 n LEU 354 
3 n TYR 355 
3 n PRO 356 
3 n PRO 357 
3 n ILE 358 
3 n PRO 359 
3 n ARG 360 
3 n LYS 361 
3 n PRO 362 
3 n GLU 363 
3 n ILE 364 
3 n THR 365 
3 n GLU 366 
3 n LYS 367 
3 n ASN 368 
3 n ALA 369 
3 n GLN 370 
3 n THR 371 
3 n VAL 372 
3 n SER 373 
3 n LYS 374 
3 n ALA 375 
3 n LEU 376 
3 n TYR 377 
3 n ALA 378 
3 n ILE 379 
3 n ARG 380 
3 n SER 381 
3 n GLU 382 
3 n GLN 383 
3 n GLN 384 
3 n ARG 385 
3 n THR 386 
3 n LYS 387 
4 n MET 1   
4 n ARG 2   
4 n ASP 3   
4 n SER 4   
4 n VAL 5   
4 n PHE 6   
4 n ILE 7   
4 n TYR 8   
4 n SER 9   
4 n PRO 10  
4 n SER 11  
4 n TYR 12  
4 n GLN 13  
4 n THR 14  
4 n TYR 15  
4 n MET 16  
4 n PHE 17  
4 n HIS 18  
4 n GLN 19  
4 n GLU 20  
4 n HIS 21  
4 n PRO 22  
4 n PHE 23  
4 n ASN 24  
4 n GLN 25  
4 n GLN 26  
4 n ARG 27  
4 n VAL 28  
4 n LEU 29  
4 n LEU 30  
4 n THR 31  
4 n TYR 32  
4 n ASP 33  
4 n LEU 34  
4 n LEU 35  
4 n LYS 36  
4 n THR 37  
4 n ILE 38  
4 n ASN 39  
4 n ALA 40  
4 n PHE 41  
4 n ASP 42  
4 n ASP 43  
4 n GLY 44  
4 n ASP 45  
4 n ILE 46  
4 n VAL 47  
4 n THR 48  
4 n PRO 49  
4 n ARG 50  
4 n LEU 51  
4 n ALA 52  
4 n SER 53  
4 n GLU 54  
4 n GLU 55  
4 n GLU 56  
4 n LEU 57  
4 n SER 58  
4 n LEU 59  
4 n VAL 60  
4 n HIS 61  
4 n THR 62  
4 n ASP 63  
4 n ASP 64  
4 n TYR 65  
4 n ILE 66  
4 n GLN 67  
4 n ALA 68  
4 n VAL 69  
4 n LYS 70  
4 n LEU 71  
4 n ALA 72  
4 n GLY 73  
4 n ALA 74  
4 n GLY 75  
4 n LYS 76  
4 n LEU 77  
4 n PRO 78  
4 n ALA 79  
4 n GLU 80  
4 n GLU 81  
4 n GLY 82  
4 n GLU 83  
4 n SER 84  
4 n TYR 85  
4 n GLY 86  
4 n LEU 87  
4 n GLY 88  
4 n THR 89  
4 n GLU 90  
4 n ASP 91  
4 n THR 92  
4 n PRO 93  
4 n VAL 94  
4 n PHE 95  
4 n ALA 96  
4 n GLY 97  
4 n MET 98  
4 n HIS 99  
4 n GLU 100 
4 n ALA 101 
4 n ALA 102 
4 n SER 103 
4 n LEU 104 
4 n LEU 105 
4 n VAL 106 
4 n GLY 107 
4 n GLY 108 
4 n THR 109 
4 n LEU 110 
4 n THR 111 
4 n ALA 112 
4 n ALA 113 
4 n ASP 114 
4 n TRP 115 
4 n VAL 116 
4 n MET 117 
4 n SER 118 
4 n GLY 119 
4 n GLN 120 
4 n ALA 121 
4 n LEU 122 
4 n HIS 123 
4 n ALA 124 
4 n ALA 125 
4 n ASN 126 
4 n LEU 127 
4 n GLY 128 
4 n GLY 129 
4 n GLY 130 
4 n LEU 131 
4 n HIS 132 
4 n HIS 133 
4 n GLY 134 
4 n PHE 135 
4 n ARG 136 
4 n GLY 137 
4 n ARG 138 
4 n ALA 139 
4 n SER 140 
4 n GLY 141 
4 n PHE 142 
4 n CYS 143 
4 n ILE 144 
4 n TYR 145 
4 n ASN 146 
4 n ASP 147 
4 n SER 148 
4 n ALA 149 
4 n VAL 150 
4 n ALA 151 
4 n ILE 152 
4 n GLN 153 
4 n TYR 154 
4 n ILE 155 
4 n GLN 156 
4 n LYS 157 
4 n LYS 158 
4 n TYR 159 
4 n SER 160 
4 n ALA 161 
4 n ARG 162 
4 n VAL 163 
4 n LEU 164 
4 n TYR 165 
4 n ILE 166 
4 n ASP 167 
4 n THR 168 
4 n ASP 169 
4 n ALA 170 
4 n HIS 171 
4 n HIS 172 
4 n GLY 173 
4 n ASP 174 
4 n GLY 175 
4 n VAL 176 
4 n GLN 177 
4 n PHE 178 
4 n THR 179 
4 n PHE 180 
4 n TYR 181 
4 n ASP 182 
4 n ASN 183 
4 n PRO 184 
4 n ASP 185 
4 n VAL 186 
4 n CYS 187 
4 n THR 188 
4 n LEU 189 
4 n SER 190 
4 n ILE 191 
4 n HIS 192 
4 n GLU 193 
4 n THR 194 
4 n GLY 195 
4 n ARG 196 
4 n TYR 197 
4 n LEU 198 
4 n PHE 199 
4 n PRO 200 
4 n GLY 201 
4 n THR 202 
4 n GLY 203 
4 n GLN 204 
4 n ILE 205 
4 n GLN 206 
4 n GLU 207 
4 n LYS 208 
4 n GLY 209 
4 n SER 210 
4 n GLY 211 
4 n LYS 212 
4 n GLY 213 
4 n TYR 214 
4 n GLY 215 
4 n TYR 216 
4 n SER 217 
4 n PHE 218 
4 n ASN 219 
4 n ILE 220 
4 n PRO 221 
4 n LEU 222 
4 n ASP 223 
4 n ALA 224 
4 n PHE 225 
4 n THR 226 
4 n GLU 227 
4 n ASP 228 
4 n ASP 229 
4 n SER 230 
4 n PHE 231 
4 n LEU 232 
4 n GLU 233 
4 n ALA 234 
4 n TYR 235 
4 n ARG 236 
4 n THR 237 
4 n ALA 238 
4 n ALA 239 
4 n SER 240 
4 n GLU 241 
4 n VAL 242 
4 n ALA 243 
4 n ALA 244 
4 n TYR 245 
4 n PHE 246 
4 n GLU 247 
4 n PRO 248 
4 n ASP 249 
4 n VAL 250 
4 n ILE 251 
4 n ILE 252 
4 n SER 253 
4 n GLN 254 
4 n ASN 255 
4 n GLY 256 
4 n ALA 257 
4 n ASP 258 
4 n ALA 259 
4 n HIS 260 
4 n TYR 261 
4 n TYR 262 
4 n ASP 263 
4 n PRO 264 
4 n LEU 265 
4 n THR 266 
4 n HIS 267 
4 n LEU 268 
4 n SER 269 
4 n ALA 270 
4 n THR 271 
4 n ILE 272 
4 n ASN 273 
4 n ILE 274 
4 n TYR 275 
4 n GLU 276 
4 n GLU 277 
4 n ILE 278 
4 n PRO 279 
4 n ARG 280 
4 n LEU 281 
4 n ALA 282 
4 n HIS 283 
4 n THR 284 
4 n LEU 285 
4 n ALA 286 
4 n HIS 287 
4 n GLN 288 
4 n TYR 289 
4 n CYS 290 
4 n GLY 291 
4 n GLY 292 
4 n LYS 293 
4 n TRP 294 
4 n ILE 295 
4 n ALA 296 
4 n VAL 297 
4 n GLY 298 
4 n GLY 299 
4 n GLY 300 
4 n GLY 301 
4 n TYR 302 
4 n ASP 303 
4 n ILE 304 
4 n TRP 305 
4 n ARG 306 
4 n VAL 307 
4 n VAL 308 
4 n PRO 309 
4 n ARG 310 
4 n ALA 311 
4 n TRP 312 
4 n ALA 313 
4 n ARG 314 
4 n ILE 315 
4 n TRP 316 
4 n LEU 317 
4 n GLU 318 
4 n MET 319 
4 n LYS 320 
4 n GLY 321 
4 n ILE 322 
4 n ASP 323 
4 n PRO 324 
4 n GLY 325 
4 n HIS 326 
4 n GLU 327 
4 n ILE 328 
4 n PRO 329 
4 n PRO 330 
4 n GLU 331 
4 n TRP 332 
4 n ILE 333 
4 n VAL 334 
4 n LYS 335 
4 n TRP 336 
4 n GLN 337 
4 n LYS 338 
4 n GLN 339 
4 n CYS 340 
4 n PRO 341 
4 n VAL 342 
4 n ALA 343 
4 n LEU 344 
4 n PRO 345 
4 n SER 346 
4 n SER 347 
4 n TRP 348 
4 n SER 349 
4 n ASP 350 
4 n PRO 351 
4 n ALA 352 
4 n ASP 353 
4 n LEU 354 
4 n TYR 355 
4 n PRO 356 
4 n PRO 357 
4 n ILE 358 
4 n PRO 359 
4 n ARG 360 
4 n LYS 361 
4 n PRO 362 
4 n GLU 363 
4 n ILE 364 
4 n THR 365 
4 n GLU 366 
4 n LYS 367 
4 n ASN 368 
4 n ALA 369 
4 n GLN 370 
4 n THR 371 
4 n VAL 372 
4 n SER 373 
4 n LYS 374 
4 n ALA 375 
4 n LEU 376 
4 n TYR 377 
4 n ALA 378 
4 n ILE 379 
4 n ARG 380 
4 n SER 381 
4 n GLU 382 
4 n GLN 383 
4 n GLN 384 
4 n ARG 385 
4 n THR 386 
4 n LYS 387 
#
_ma_data.content_type "model coordinates"
_ma_data.id           1
_ma_data.name         Model
#
_ma_model_list.data_id          1
_ma_model_list.model_group_id   1
_ma_model_list.model_group_name "AlphaFold-beta-20231127 (3.0.0 @ 2025-02-20 12:22:40)"
_ma_model_list.model_id         1
_ma_model_list.model_name       "Top ranked model"
_ma_model_list.model_type       "Ab initio model"
_ma_model_list.ordinal_id       1
#
loop_
_ma_protocol_step.method_type
_ma_protocol_step.ordinal_id
_ma_protocol_step.protocol_id
_ma_protocol_step.step_id
"coevolution MSA" 1 1 1 
"template search" 2 1 2 
modeling          3 1 3 
#
loop_
_ma_qa_metric.id
_ma_qa_metric.mode
_ma_qa_metric.name
_ma_qa_metric.software_group_id
_ma_qa_metric.type
1 global pLDDT 1 pLDDT 
2 local  pLDDT 1 pLDDT 
#
_ma_qa_metric_global.metric_id    1
_ma_qa_metric_global.metric_value 90.51
_ma_qa_metric_global.model_id     1
_ma_qa_metric_global.ordinal_id   1
#
_ma_software_group.group_id    1
_ma_software_group.ordinal_id  1
_ma_software_group.software_id 1
#
loop_
_ma_target_entity.data_id
_ma_target_entity.entity_id
_ma_target_entity.origin
1 1 . 
1 2 . 
1 3 . 
1 4 . 
1 5 . 
1 6 . 
1 7 . 
1 8 . 
#
loop_
_ma_target_entity_instance.asym_id
_ma_target_entity_instance.details
_ma_target_entity_instance.entity_id
A . 1 
B . 2 
C . 3 
D . 4 
E . 5 
F . 6 
G . 7 
H . 8 
#
loop_
_pdbx_data_usage.details
_pdbx_data_usage.id
_pdbx_data_usage.type
_pdbx_data_usage.url
;Non-commercial use only, by using this file you agree to the terms of use found
at https://github.com/google-deepmind/alphafold3/blob/main/OUTPUT_TERMS_OF_USE.md.
To request access to the AlphaFold 3 model parameters, follow the process set
out at https://github.com/google-deepmind/alphafold3. You may only use these if
received directly from Google. Use is subject to terms of use available at
https://github.com/google-deepmind/alphafold3/blob/main/WEIGHTS_TERMS_OF_USE.md.

;
1 license    https://github.com/google-deepmind/alphafold3/blob/main/OUTPUT_TERMS_OF_USE.md 
;AlphaFold 3 and its output are not intended for, have not been validated for,
and are not approved for clinical use. They are provided "as-is" without any
warranty of any kind, whether expressed or implied. No warranty is given that
use shall not infringe the rights of any third party.

;
2 disclaimer ?                                                                              
#
loop_
_pdbx_nonpoly_scheme.asym_id
_pdbx_nonpoly_scheme.auth_seq_num
_pdbx_nonpoly_scheme.entity_id
_pdbx_nonpoly_scheme.mon_id
_pdbx_nonpoly_scheme.pdb_ins_code
_pdbx_nonpoly_scheme.pdb_seq_num
_pdbx_nonpoly_scheme.pdb_strand_id
E 1 5 LIG_E . 1 E 
F 1 6 LIG_F . 1 F 
G 1 7 LIG_G . 1 G 
H 1 8 LIG_H . 1 H 
#
loop_
_pdbx_poly_seq_scheme.asym_id
_pdbx_poly_seq_scheme.auth_seq_num
_pdbx_poly_seq_scheme.entity_id
_pdbx_poly_seq_scheme.hetero
_pdbx_poly_seq_scheme.mon_id
_pdbx_poly_seq_scheme.pdb_ins_code
_pdbx_poly_seq_scheme.pdb_seq_num
_pdbx_poly_seq_scheme.pdb_strand_id
_pdbx_poly_seq_scheme.seq_id
A 1   1 n MET . 1   A 1   
A 2   1 n ILE . 2   A 2   
A 3   1 n VAL . 3   A 3   
A 4   1 n GLU . 4   A 4   
A 5   1 n GLN . 5   A 5   
A 6   1 n ILE . 6   A 6   
A 7   1 n MET . 7   A 7   
A 8   1 n LYS . 8   A 8   
A 9   1 n ARG . 9   A 9   
A 10  1 n ASP . 10  A 10  
A 11  1 n VAL . 11  A 11  
A 12  1 n ILE . 12  A 12  
A 13  1 n THR . 13  A 13  
A 14  1 n LEU . 14  A 14  
A 15  1 n THR . 15  A 15  
A 16  1 n LYS . 16  A 16  
A 17  1 n THR . 17  A 17  
A 18  1 n ASP . 18  A 18  
A 19  1 n THR . 19  A 19  
A 20  1 n LEU . 20  A 20  
A 21  1 n GLU . 21  A 21  
A 22  1 n THR . 22  A 22  
A 23  1 n ALA . 23  A 23  
A 24  1 n ILE . 24  A 24  
A 25  1 n CYS . 25  A 25  
A 26  1 n LYS . 26  A 26  
A 27  1 n LEU . 27  A 27  
A 28  1 n LYS . 28  A 28  
A 29  1 n GLU . 29  A 29  
A 30  1 n PHE . 30  A 30  
A 31  1 n HIS . 31  A 31  
A 32  1 n ILE . 32  A 32  
A 33  1 n ARG . 33  A 33  
A 34  1 n HIS . 34  A 34  
A 35  1 n LEU . 35  A 35  
A 36  1 n PRO . 36  A 36  
A 37  1 n VAL . 37  A 37  
A 38  1 n VAL . 38  A 38  
A 39  1 n ASP . 39  A 39  
A 40  1 n GLU . 40  A 40  
A 41  1 n GLU . 41  A 41  
A 42  1 n ARG . 42  A 42  
A 43  1 n HIS . 43  A 43  
A 44  1 n VAL . 44  A 44  
A 45  1 n ILE . 45  A 45  
A 46  1 n GLY . 46  A 46  
A 47  1 n MET . 47  A 47  
A 48  1 n ILE . 48  A 48  
A 49  1 n THR . 49  A 49  
A 50  1 n ASP . 50  A 50  
A 51  1 n ARG . 51  A 51  
A 52  1 n ASP . 52  A 52  
A 53  1 n MET . 53  A 53  
A 54  1 n LYS . 54  A 54  
A 55  1 n GLN . 55  A 55  
A 56  1 n ALA . 56  A 56  
A 57  1 n SER . 57  A 57  
A 58  1 n PRO . 58  A 58  
A 59  1 n SER . 59  A 59  
A 60  1 n ILE . 60  A 60  
A 61  1 n PHE . 61  A 61  
A 62  1 n GLU . 62  A 62  
A 63  1 n GLU . 63  A 63  
A 64  1 n ASN . 64  A 64  
A 65  1 n LYS . 65  A 65  
A 66  1 n ARG . 66  A 66  
A 67  1 n SER . 67  A 67  
A 68  1 n LEU . 68  A 68  
A 69  1 n PHE . 69  A 69  
A 70  1 n LEU . 70  A 70  
A 71  1 n THR . 71  A 71  
A 72  1 n ARG . 72  A 72  
A 73  1 n SER . 73  A 73  
A 74  1 n VAL . 74  A 74  
A 75  1 n ASP . 75  A 75  
A 76  1 n SER . 76  A 76  
A 77  1 n ILE . 77  A 77  
A 78  1 n MET . 78  A 78  
A 79  1 n LYS . 79  A 79  
A 80  1 n LYS . 80  A 80  
A 81  1 n ASP . 81  A 81  
A 82  1 n VAL . 82  A 82  
A 83  1 n VAL . 83  A 83  
A 84  1 n CYS . 84  A 84  
A 85  1 n ALA . 85  A 85  
A 86  1 n HIS . 86  A 86  
A 87  1 n PRO . 87  A 87  
A 88  1 n LEU . 88  A 88  
A 89  1 n ASP . 89  A 89  
A 90  1 n PHE . 90  A 90  
A 91  1 n VAL . 91  A 91  
A 92  1 n GLU . 92  A 92  
A 93  1 n GLU . 93  A 93  
A 94  1 n ILE . 94  A 94  
A 95  1 n SER . 95  A 95  
A 96  1 n ALA . 96  A 96  
A 97  1 n VAL . 97  A 97  
A 98  1 n PHE . 98  A 98  
A 99  1 n TYR . 99  A 99  
A 100 1 n GLU . 100 A 100 
A 101 1 n HIS . 101 A 101 
A 102 1 n GLY . 102 A 102 
A 103 1 n ILE . 103 A 103 
A 104 1 n GLY . 104 A 104 
A 105 1 n CYS . 105 A 105 
A 106 1 n LEU . 106 A 106 
A 107 1 n PRO . 107 A 107 
A 108 1 n VAL . 108 A 108 
A 109 1 n VAL . 109 A 109 
A 110 1 n HIS . 110 A 110 
A 111 1 n HIS . 111 A 111 
A 112 1 n GLN . 112 A 112 
A 113 1 n LYS . 113 A 113 
A 114 1 n LEU . 114 A 114 
A 115 1 n ILE . 115 A 115 
A 116 1 n GLY . 116 A 116 
A 117 1 n ILE . 117 A 117 
A 118 1 n LEU . 118 A 118 
A 119 1 n THR . 119 A 119 
A 120 1 n LYS . 120 A 120 
A 121 1 n THR . 121 A 121 
A 122 1 n ASP . 122 A 122 
A 123 1 n LEU . 123 A 123 
A 124 1 n LEU . 124 A 124 
A 125 1 n ARG . 125 A 125 
A 126 1 n THR . 126 A 126 
A 127 1 n PHE . 127 A 127 
A 128 1 n VAL . 128 A 128 
A 129 1 n LYS . 129 A 129 
A 130 1 n LEU . 130 A 130 
A 131 1 n THR . 131 A 131 
A 132 1 n GLY . 132 A 132 
A 133 1 n ALA . 133 A 133 
A 134 1 n ASP . 134 A 134 
A 135 1 n GLN . 135 A 135 
A 136 1 n PRO . 136 A 136 
A 137 1 n GLY . 137 A 137 
A 138 1 n SER . 138 A 138 
A 139 1 n GLN . 139 A 139 
A 140 1 n ILE . 140 A 140 
A 141 1 n GLU . 141 A 141 
A 142 1 n ILE . 142 A 142 
A 143 1 n LYS . 143 A 143 
A 144 1 n VAL . 144 A 144 
A 145 1 n ASN . 145 A 145 
A 146 1 n ASP . 146 A 146 
A 147 1 n ILE . 147 A 147 
A 148 1 n THR . 148 A 148 
A 149 1 n LYS . 149 A 149 
A 150 1 n SER . 150 A 150 
A 151 1 n LEU . 151 A 151 
A 152 1 n ALA . 152 A 152 
A 153 1 n GLU . 153 A 153 
A 154 1 n ILE . 154 A 154 
A 155 1 n SER . 155 A 155 
A 156 1 n SER . 156 A 156 
A 157 1 n LEU . 157 A 157 
A 158 1 n CYS . 158 A 158 
A 159 1 n GLN . 159 A 159 
A 160 1 n ASP . 160 A 160 
A 161 1 n LEU . 161 A 161 
A 162 1 n GLN . 162 A 162 
A 163 1 n VAL . 163 A 163 
A 164 1 n LYS . 164 A 164 
A 165 1 n ILE . 165 A 165 
A 166 1 n LEU . 166 A 166 
A 167 1 n SER . 167 A 167 
A 168 1 n VAL . 168 A 168 
A 169 1 n LEU . 169 A 169 
A 170 1 n VAL . 170 A 170 
A 171 1 n TYR . 171 A 171 
A 172 1 n PRO . 172 A 172 
A 173 1 n HIS . 173 A 173 
A 174 1 n ASP . 174 A 174 
A 175 1 n ASP . 175 A 175 
A 176 1 n PRO . 176 A 176 
A 177 1 n GLY . 177 A 177 
A 178 1 n VAL . 178 A 178 
A 179 1 n LYS . 179 A 179 
A 180 1 n VAL . 180 A 180 
A 181 1 n LEU . 181 A 181 
A 182 1 n VAL . 182 A 182 
A 183 1 n PHE . 183 A 183 
A 184 1 n ARG . 184 A 184 
A 185 1 n VAL . 185 A 185 
A 186 1 n LYS . 186 A 186 
A 187 1 n THR . 187 A 187 
A 188 1 n MET . 188 A 188 
A 189 1 n ASN . 189 A 189 
A 190 1 n PRO . 190 A 190 
A 191 1 n LEU . 191 A 191 
A 192 1 n PRO . 192 A 192 
A 193 1 n PHE . 193 A 193 
A 194 1 n LEU . 194 A 194 
A 195 1 n GLN . 195 A 195 
A 196 1 n ALA . 196 A 196 
A 197 1 n LEU . 197 A 197 
A 198 1 n GLN . 198 A 198 
A 199 1 n ARG . 199 A 199 
A 200 1 n ASN . 200 A 200 
A 201 1 n GLY . 201 A 201 
A 202 1 n HIS . 202 A 202 
A 203 1 n HIS . 203 A 203 
A 204 1 n VAL . 204 A 204 
A 205 1 n VAL . 205 A 205 
A 206 1 n TRP . 206 A 206 
A 207 1 n PRO . 207 A 207 
A 208 1 n SER . 208 A 208 
A 209 1 n GLU . 209 A 209 
A 210 1 n GLN . 210 A 210 
A 211 1 n ARG . 211 A 211 
A 212 1 n ASP . 212 A 212 
A 213 1 n LEU . 213 A 213 
A 214 1 n LEU . 214 A 214 
B 1   2 n MET . 1   B 1   
B 2   2 n ILE . 2   B 2   
B 3   2 n VAL . 3   B 3   
B 4   2 n GLU . 4   B 4   
B 5   2 n GLN . 5   B 5   
B 6   2 n ILE . 6   B 6   
B 7   2 n MET . 7   B 7   
B 8   2 n LYS . 8   B 8   
B 9   2 n ARG . 9   B 9   
B 10  2 n ASP . 10  B 10  
B 11  2 n VAL . 11  B 11  
B 12  2 n ILE . 12  B 12  
B 13  2 n THR . 13  B 13  
B 14  2 n LEU . 14  B 14  
B 15  2 n THR . 15  B 15  
B 16  2 n LYS . 16  B 16  
B 17  2 n THR . 17  B 17  
B 18  2 n ASP . 18  B 18  
B 19  2 n THR . 19  B 19  
B 20  2 n LEU . 20  B 20  
B 21  2 n GLU . 21  B 21  
B 22  2 n THR . 22  B 22  
B 23  2 n ALA . 23  B 23  
B 24  2 n ILE . 24  B 24  
B 25  2 n CYS . 25  B 25  
B 26  2 n LYS . 26  B 26  
B 27  2 n LEU . 27  B 27  
B 28  2 n LYS . 28  B 28  
B 29  2 n GLU . 29  B 29  
B 30  2 n PHE . 30  B 30  
B 31  2 n HIS . 31  B 31  
B 32  2 n ILE . 32  B 32  
B 33  2 n ARG . 33  B 33  
B 34  2 n HIS . 34  B 34  
B 35  2 n LEU . 35  B 35  
B 36  2 n PRO . 36  B 36  
B 37  2 n VAL . 37  B 37  
B 38  2 n VAL . 38  B 38  
B 39  2 n ASP . 39  B 39  
B 40  2 n GLU . 40  B 40  
B 41  2 n GLU . 41  B 41  
B 42  2 n ARG . 42  B 42  
B 43  2 n HIS . 43  B 43  
B 44  2 n VAL . 44  B 44  
B 45  2 n ILE . 45  B 45  
B 46  2 n GLY . 46  B 46  
B 47  2 n MET . 47  B 47  
B 48  2 n ILE . 48  B 48  
B 49  2 n THR . 49  B 49  
B 50  2 n ASP . 50  B 50  
B 51  2 n ARG . 51  B 51  
B 52  2 n ASP . 52  B 52  
B 53  2 n MET . 53  B 53  
B 54  2 n LYS . 54  B 54  
B 55  2 n GLN . 55  B 55  
B 56  2 n ALA . 56  B 56  
B 57  2 n SER . 57  B 57  
B 58  2 n PRO . 58  B 58  
B 59  2 n SER . 59  B 59  
B 60  2 n ILE . 60  B 60  
B 61  2 n PHE . 61  B 61  
B 62  2 n GLU . 62  B 62  
B 63  2 n GLU . 63  B 63  
B 64  2 n ASN . 64  B 64  
B 65  2 n LYS . 65  B 65  
B 66  2 n ARG . 66  B 66  
B 67  2 n SER . 67  B 67  
B 68  2 n LEU . 68  B 68  
B 69  2 n PHE . 69  B 69  
B 70  2 n LEU . 70  B 70  
B 71  2 n THR . 71  B 71  
B 72  2 n ARG . 72  B 72  
B 73  2 n SER . 73  B 73  
B 74  2 n VAL . 74  B 74  
B 75  2 n ASP . 75  B 75  
B 76  2 n SER . 76  B 76  
B 77  2 n ILE . 77  B 77  
B 78  2 n MET . 78  B 78  
B 79  2 n LYS . 79  B 79  
B 80  2 n LYS . 80  B 80  
B 81  2 n ASP . 81  B 81  
B 82  2 n VAL . 82  B 82  
B 83  2 n VAL . 83  B 83  
B 84  2 n CYS . 84  B 84  
B 85  2 n ALA . 85  B 85  
B 86  2 n HIS . 86  B 86  
B 87  2 n PRO . 87  B 87  
B 88  2 n LEU . 88  B 88  
B 89  2 n ASP . 89  B 89  
B 90  2 n PHE . 90  B 90  
B 91  2 n VAL . 91  B 91  
B 92  2 n GLU . 92  B 92  
B 93  2 n GLU . 93  B 93  
B 94  2 n ILE . 94  B 94  
B 95  2 n SER . 95  B 95  
B 96  2 n ALA . 96  B 96  
B 97  2 n VAL . 97  B 97  
B 98  2 n PHE . 98  B 98  
B 99  2 n TYR . 99  B 99  
B 100 2 n GLU . 100 B 100 
B 101 2 n HIS . 101 B 101 
B 102 2 n GLY . 102 B 102 
B 103 2 n ILE . 103 B 103 
B 104 2 n GLY . 104 B 104 
B 105 2 n CYS . 105 B 105 
B 106 2 n LEU . 106 B 106 
B 107 2 n PRO . 107 B 107 
B 108 2 n VAL . 108 B 108 
B 109 2 n VAL . 109 B 109 
B 110 2 n HIS . 110 B 110 
B 111 2 n HIS . 111 B 111 
B 112 2 n GLN . 112 B 112 
B 113 2 n LYS . 113 B 113 
B 114 2 n LEU . 114 B 114 
B 115 2 n ILE . 115 B 115 
B 116 2 n GLY . 116 B 116 
B 117 2 n ILE . 117 B 117 
B 118 2 n LEU . 118 B 118 
B 119 2 n THR . 119 B 119 
B 120 2 n LYS . 120 B 120 
B 121 2 n THR . 121 B 121 
B 122 2 n ASP . 122 B 122 
B 123 2 n LEU . 123 B 123 
B 124 2 n LEU . 124 B 124 
B 125 2 n ARG . 125 B 125 
B 126 2 n THR . 126 B 126 
B 127 2 n PHE . 127 B 127 
B 128 2 n VAL . 128 B 128 
B 129 2 n LYS . 129 B 129 
B 130 2 n LEU . 130 B 130 
B 131 2 n THR . 131 B 131 
B 132 2 n GLY . 132 B 132 
B 133 2 n ALA . 133 B 133 
B 134 2 n ASP . 134 B 134 
B 135 2 n GLN . 135 B 135 
B 136 2 n PRO . 136 B 136 
B 137 2 n GLY . 137 B 137 
B 138 2 n SER . 138 B 138 
B 139 2 n GLN . 139 B 139 
B 140 2 n ILE . 140 B 140 
B 141 2 n GLU . 141 B 141 
B 142 2 n ILE . 142 B 142 
B 143 2 n LYS . 143 B 143 
B 144 2 n VAL . 144 B 144 
B 145 2 n ASN . 145 B 145 
B 146 2 n ASP . 146 B 146 
B 147 2 n ILE . 147 B 147 
B 148 2 n THR . 148 B 148 
B 149 2 n LYS . 149 B 149 
B 150 2 n SER . 150 B 150 
B 151 2 n LEU . 151 B 151 
B 152 2 n ALA . 152 B 152 
B 153 2 n GLU . 153 B 153 
B 154 2 n ILE . 154 B 154 
B 155 2 n SER . 155 B 155 
B 156 2 n SER . 156 B 156 
B 157 2 n LEU . 157 B 157 
B 158 2 n CYS . 158 B 158 
B 159 2 n GLN . 159 B 159 
B 160 2 n ASP . 160 B 160 
B 161 2 n LEU . 161 B 161 
B 162 2 n GLN . 162 B 162 
B 163 2 n VAL . 163 B 163 
B 164 2 n LYS . 164 B 164 
B 165 2 n ILE . 165 B 165 
B 166 2 n LEU . 166 B 166 
B 167 2 n SER . 167 B 167 
B 168 2 n VAL . 168 B 168 
B 169 2 n LEU . 169 B 169 
B 170 2 n VAL . 170 B 170 
B 171 2 n TYR . 171 B 171 
B 172 2 n PRO . 172 B 172 
B 173 2 n HIS . 173 B 173 
B 174 2 n ASP . 174 B 174 
B 175 2 n ASP . 175 B 175 
B 176 2 n PRO . 176 B 176 
B 177 2 n GLY . 177 B 177 
B 178 2 n VAL . 178 B 178 
B 179 2 n LYS . 179 B 179 
B 180 2 n VAL . 180 B 180 
B 181 2 n LEU . 181 B 181 
B 182 2 n VAL . 182 B 182 
B 183 2 n PHE . 183 B 183 
B 184 2 n ARG . 184 B 184 
B 185 2 n VAL . 185 B 185 
B 186 2 n LYS . 186 B 186 
B 187 2 n THR . 187 B 187 
B 188 2 n MET . 188 B 188 
B 189 2 n ASN . 189 B 189 
B 190 2 n PRO . 190 B 190 
B 191 2 n LEU . 191 B 191 
B 192 2 n PRO . 192 B 192 
B 193 2 n PHE . 193 B 193 
B 194 2 n LEU . 194 B 194 
B 195 2 n GLN . 195 B 195 
B 196 2 n ALA . 196 B 196 
B 197 2 n LEU . 197 B 197 
B 198 2 n GLN . 198 B 198 
B 199 2 n ARG . 199 B 199 
B 200 2 n ASN . 200 B 200 
B 201 2 n GLY . 201 B 201 
B 202 2 n HIS . 202 B 202 
B 203 2 n HIS . 203 B 203 
B 204 2 n VAL . 204 B 204 
B 205 2 n VAL . 205 B 205 
B 206 2 n TRP . 206 B 206 
B 207 2 n PRO . 207 B 207 
B 208 2 n SER . 208 B 208 
B 209 2 n GLU . 209 B 209 
B 210 2 n GLN . 210 B 210 
B 211 2 n ARG . 211 B 211 
B 212 2 n ASP . 212 B 212 
B 213 2 n LEU . 213 B 213 
B 214 2 n LEU . 214 B 214 
C 1   3 n MET . 1   C 1   
C 2   3 n ARG . 2   C 2   
C 3   3 n ASP . 3   C 3   
C 4   3 n SER . 4   C 4   
C 5   3 n VAL . 5   C 5   
C 6   3 n PHE . 6   C 6   
C 7   3 n ILE . 7   C 7   
C 8   3 n TYR . 8   C 8   
C 9   3 n SER . 9   C 9   
C 10  3 n PRO . 10  C 10  
C 11  3 n SER . 11  C 11  
C 12  3 n TYR . 12  C 12  
C 13  3 n GLN . 13  C 13  
C 14  3 n THR . 14  C 14  
C 15  3 n TYR . 15  C 15  
C 16  3 n MET . 16  C 16  
C 17  3 n PHE . 17  C 17  
C 18  3 n HIS . 18  C 18  
C 19  3 n GLN . 19  C 19  
C 20  3 n GLU . 20  C 20  
C 21  3 n HIS . 21  C 21  
C 22  3 n PRO . 22  C 22  
C 23  3 n PHE . 23  C 23  
C 24  3 n ASN . 24  C 24  
C 25  3 n GLN . 25  C 25  
C 26  3 n GLN . 26  C 26  
C 27  3 n ARG . 27  C 27  
C 28  3 n VAL . 28  C 28  
C 29  3 n LEU . 29  C 29  
C 30  3 n LEU . 30  C 30  
C 31  3 n THR . 31  C 31  
C 32  3 n TYR . 32  C 32  
C 33  3 n ASP . 33  C 33  
C 34  3 n LEU . 34  C 34  
C 35  3 n LEU . 35  C 35  
C 36  3 n LYS . 36  C 36  
C 37  3 n THR . 37  C 37  
C 38  3 n ILE . 38  C 38  
C 39  3 n ASN . 39  C 39  
C 40  3 n ALA . 40  C 40  
C 41  3 n PHE . 41  C 41  
C 42  3 n ASP . 42  C 42  
C 43  3 n ASP . 43  C 43  
C 44  3 n GLY . 44  C 44  
C 45  3 n ASP . 45  C 45  
C 46  3 n ILE . 46  C 46  
C 47  3 n VAL . 47  C 47  
C 48  3 n THR . 48  C 48  
C 49  3 n PRO . 49  C 49  
C 50  3 n ARG . 50  C 50  
C 51  3 n LEU . 51  C 51  
C 52  3 n ALA . 52  C 52  
C 53  3 n SER . 53  C 53  
C 54  3 n GLU . 54  C 54  
C 55  3 n GLU . 55  C 55  
C 56  3 n GLU . 56  C 56  
C 57  3 n LEU . 57  C 57  
C 58  3 n SER . 58  C 58  
C 59  3 n LEU . 59  C 59  
C 60  3 n VAL . 60  C 60  
C 61  3 n HIS . 61  C 61  
C 62  3 n THR . 62  C 62  
C 63  3 n ASP . 63  C 63  
C 64  3 n ASP . 64  C 64  
C 65  3 n TYR . 65  C 65  
C 66  3 n ILE . 66  C 66  
C 67  3 n GLN . 67  C 67  
C 68  3 n ALA . 68  C 68  
C 69  3 n VAL . 69  C 69  
C 70  3 n LYS . 70  C 70  
C 71  3 n LEU . 71  C 71  
C 72  3 n ALA . 72  C 72  
C 73  3 n GLY . 73  C 73  
C 74  3 n ALA . 74  C 74  
C 75  3 n GLY . 75  C 75  
C 76  3 n LYS . 76  C 76  
C 77  3 n LEU . 77  C 77  
C 78  3 n PRO . 78  C 78  
C 79  3 n ALA . 79  C 79  
C 80  3 n GLU . 80  C 80  
C 81  3 n GLU . 81  C 81  
C 82  3 n GLY . 82  C 82  
C 83  3 n GLU . 83  C 83  
C 84  3 n SER . 84  C 84  
C 85  3 n TYR . 85  C 85  
C 86  3 n GLY . 86  C 86  
C 87  3 n LEU . 87  C 87  
C 88  3 n GLY . 88  C 88  
C 89  3 n THR . 89  C 89  
C 90  3 n GLU . 90  C 90  
C 91  3 n ASP . 91  C 91  
C 92  3 n THR . 92  C 92  
C 93  3 n PRO . 93  C 93  
C 94  3 n VAL . 94  C 94  
C 95  3 n PHE . 95  C 95  
C 96  3 n ALA . 96  C 96  
C 97  3 n GLY . 97  C 97  
C 98  3 n MET . 98  C 98  
C 99  3 n HIS . 99  C 99  
C 100 3 n GLU . 100 C 100 
C 101 3 n ALA . 101 C 101 
C 102 3 n ALA . 102 C 102 
C 103 3 n SER . 103 C 103 
C 104 3 n LEU . 104 C 104 
C 105 3 n LEU . 105 C 105 
C 106 3 n VAL . 106 C 106 
C 107 3 n GLY . 107 C 107 
C 108 3 n GLY . 108 C 108 
C 109 3 n THR . 109 C 109 
C 110 3 n LEU . 110 C 110 
C 111 3 n THR . 111 C 111 
C 112 3 n ALA . 112 C 112 
C 113 3 n ALA . 113 C 113 
C 114 3 n ASP . 114 C 114 
C 115 3 n TRP . 115 C 115 
C 116 3 n VAL . 116 C 116 
C 117 3 n MET . 117 C 117 
C 118 3 n SER . 118 C 118 
C 119 3 n GLY . 119 C 119 
C 120 3 n GLN . 120 C 120 
C 121 3 n ALA . 121 C 121 
C 122 3 n LEU . 122 C 122 
C 123 3 n HIS . 123 C 123 
C 124 3 n ALA . 124 C 124 
C 125 3 n ALA . 125 C 125 
C 126 3 n ASN . 126 C 126 
C 127 3 n LEU . 127 C 127 
C 128 3 n GLY . 128 C 128 
C 129 3 n GLY . 129 C 129 
C 130 3 n GLY . 130 C 130 
C 131 3 n LEU . 131 C 131 
C 132 3 n HIS . 132 C 132 
C 133 3 n HIS . 133 C 133 
C 134 3 n GLY . 134 C 134 
C 135 3 n PHE . 135 C 135 
C 136 3 n ARG . 136 C 136 
C 137 3 n GLY . 137 C 137 
C 138 3 n ARG . 138 C 138 
C 139 3 n ALA . 139 C 139 
C 140 3 n SER . 140 C 140 
C 141 3 n GLY . 141 C 141 
C 142 3 n PHE . 142 C 142 
C 143 3 n CYS . 143 C 143 
C 144 3 n ILE . 144 C 144 
C 145 3 n TYR . 145 C 145 
C 146 3 n ASN . 146 C 146 
C 147 3 n ASP . 147 C 147 
C 148 3 n SER . 148 C 148 
C 149 3 n ALA . 149 C 149 
C 150 3 n VAL . 150 C 150 
C 151 3 n ALA . 151 C 151 
C 152 3 n ILE . 152 C 152 
C 153 3 n GLN . 153 C 153 
C 154 3 n TYR . 154 C 154 
C 155 3 n ILE . 155 C 155 
C 156 3 n GLN . 156 C 156 
C 157 3 n LYS . 157 C 157 
C 158 3 n LYS . 158 C 158 
C 159 3 n TYR . 159 C 159 
C 160 3 n SER . 160 C 160 
C 161 3 n ALA . 161 C 161 
C 162 3 n ARG . 162 C 162 
C 163 3 n VAL . 163 C 163 
C 164 3 n LEU . 164 C 164 
C 165 3 n TYR . 165 C 165 
C 166 3 n ILE . 166 C 166 
C 167 3 n ASP . 167 C 167 
C 168 3 n THR . 168 C 168 
C 169 3 n ASP . 169 C 169 
C 170 3 n ALA . 170 C 170 
C 171 3 n HIS . 171 C 171 
C 172 3 n HIS . 172 C 172 
C 173 3 n GLY . 173 C 173 
C 174 3 n ASP . 174 C 174 
C 175 3 n GLY . 175 C 175 
C 176 3 n VAL . 176 C 176 
C 177 3 n GLN . 177 C 177 
C 178 3 n PHE . 178 C 178 
C 179 3 n THR . 179 C 179 
C 180 3 n PHE . 180 C 180 
C 181 3 n TYR . 181 C 181 
C 182 3 n ASP . 182 C 182 
C 183 3 n ASN . 183 C 183 
C 184 3 n PRO . 184 C 184 
C 185 3 n ASP . 185 C 185 
C 186 3 n VAL . 186 C 186 
C 187 3 n CYS . 187 C 187 
C 188 3 n THR . 188 C 188 
C 189 3 n LEU . 189 C 189 
C 190 3 n SER . 190 C 190 
C 191 3 n ILE . 191 C 191 
C 192 3 n HIS . 192 C 192 
C 193 3 n GLU . 193 C 193 
C 194 3 n THR . 194 C 194 
C 195 3 n GLY . 195 C 195 
C 196 3 n ARG . 196 C 196 
C 197 3 n TYR . 197 C 197 
C 198 3 n LEU . 198 C 198 
C 199 3 n PHE . 199 C 199 
C 200 3 n PRO . 200 C 200 
C 201 3 n GLY . 201 C 201 
C 202 3 n THR . 202 C 202 
C 203 3 n GLY . 203 C 203 
C 204 3 n GLN . 204 C 204 
C 205 3 n ILE . 205 C 205 
C 206 3 n GLN . 206 C 206 
C 207 3 n GLU . 207 C 207 
C 208 3 n LYS . 208 C 208 
C 209 3 n GLY . 209 C 209 
C 210 3 n SER . 210 C 210 
C 211 3 n GLY . 211 C 211 
C 212 3 n LYS . 212 C 212 
C 213 3 n GLY . 213 C 213 
C 214 3 n TYR . 214 C 214 
C 215 3 n GLY . 215 C 215 
C 216 3 n TYR . 216 C 216 
C 217 3 n SER . 217 C 217 
C 218 3 n PHE . 218 C 218 
C 219 3 n ASN . 219 C 219 
C 220 3 n ILE . 220 C 220 
C 221 3 n PRO . 221 C 221 
C 222 3 n LEU . 222 C 222 
C 223 3 n ASP . 223 C 223 
C 224 3 n ALA . 224 C 224 
C 225 3 n PHE . 225 C 225 
C 226 3 n THR . 226 C 226 
C 227 3 n GLU . 227 C 227 
C 228 3 n ASP . 228 C 228 
C 229 3 n ASP . 229 C 229 
C 230 3 n SER . 230 C 230 
C 231 3 n PHE . 231 C 231 
C 232 3 n LEU . 232 C 232 
C 233 3 n GLU . 233 C 233 
C 234 3 n ALA . 234 C 234 
C 235 3 n TYR . 235 C 235 
C 236 3 n ARG . 236 C 236 
C 237 3 n THR . 237 C 237 
C 238 3 n ALA . 238 C 238 
C 239 3 n ALA . 239 C 239 
C 240 3 n SER . 240 C 240 
C 241 3 n GLU . 241 C 241 
C 242 3 n VAL . 242 C 242 
C 243 3 n ALA . 243 C 243 
C 244 3 n ALA . 244 C 244 
C 245 3 n TYR . 245 C 245 
C 246 3 n PHE . 246 C 246 
C 247 3 n GLU . 247 C 247 
C 248 3 n PRO . 248 C 248 
C 249 3 n ASP . 249 C 249 
C 250 3 n VAL . 250 C 250 
C 251 3 n ILE . 251 C 251 
C 252 3 n ILE . 252 C 252 
C 253 3 n SER . 253 C 253 
C 254 3 n GLN . 254 C 254 
C 255 3 n ASN . 255 C 255 
C 256 3 n GLY . 256 C 256 
C 257 3 n ALA . 257 C 257 
C 258 3 n ASP . 258 C 258 
C 259 3 n ALA . 259 C 259 
C 260 3 n HIS . 260 C 260 
C 261 3 n TYR . 261 C 261 
C 262 3 n TYR . 262 C 262 
C 263 3 n ASP . 263 C 263 
C 264 3 n PRO . 264 C 264 
C 265 3 n LEU . 265 C 265 
C 266 3 n THR . 266 C 266 
C 267 3 n HIS . 267 C 267 
C 268 3 n LEU . 268 C 268 
C 269 3 n SER . 269 C 269 
C 270 3 n ALA . 270 C 270 
C 271 3 n THR . 271 C 271 
C 272 3 n ILE . 272 C 272 
C 273 3 n ASN . 273 C 273 
C 274 3 n ILE . 274 C 274 
C 275 3 n TYR . 275 C 275 
C 276 3 n GLU . 276 C 276 
C 277 3 n GLU . 277 C 277 
C 278 3 n ILE . 278 C 278 
C 279 3 n PRO . 279 C 279 
C 280 3 n ARG . 280 C 280 
C 281 3 n LEU . 281 C 281 
C 282 3 n ALA . 282 C 282 
C 283 3 n HIS . 283 C 283 
C 284 3 n THR . 284 C 284 
C 285 3 n LEU . 285 C 285 
C 286 3 n ALA . 286 C 286 
C 287 3 n HIS . 287 C 287 
C 288 3 n GLN . 288 C 288 
C 289 3 n TYR . 289 C 289 
C 290 3 n CYS . 290 C 290 
C 291 3 n GLY . 291 C 291 
C 292 3 n GLY . 292 C 292 
C 293 3 n LYS . 293 C 293 
C 294 3 n TRP . 294 C 294 
C 295 3 n ILE . 295 C 295 
C 296 3 n ALA . 296 C 296 
C 297 3 n VAL . 297 C 297 
C 298 3 n GLY . 298 C 298 
C 299 3 n GLY . 299 C 299 
C 300 3 n GLY . 300 C 300 
C 301 3 n GLY . 301 C 301 
C 302 3 n TYR . 302 C 302 
C 303 3 n ASP . 303 C 303 
C 304 3 n ILE . 304 C 304 
C 305 3 n TRP . 305 C 305 
C 306 3 n ARG . 306 C 306 
C 307 3 n VAL . 307 C 307 
C 308 3 n VAL . 308 C 308 
C 309 3 n PRO . 309 C 309 
C 310 3 n ARG . 310 C 310 
C 311 3 n ALA . 311 C 311 
C 312 3 n TRP . 312 C 312 
C 313 3 n ALA . 313 C 313 
C 314 3 n ARG . 314 C 314 
C 315 3 n ILE . 315 C 315 
C 316 3 n TRP . 316 C 316 
C 317 3 n LEU . 317 C 317 
C 318 3 n GLU . 318 C 318 
C 319 3 n MET . 319 C 319 
C 320 3 n LYS . 320 C 320 
C 321 3 n GLY . 321 C 321 
C 322 3 n ILE . 322 C 322 
C 323 3 n ASP . 323 C 323 
C 324 3 n PRO . 324 C 324 
C 325 3 n GLY . 325 C 325 
C 326 3 n HIS . 326 C 326 
C 327 3 n GLU . 327 C 327 
C 328 3 n ILE . 328 C 328 
C 329 3 n PRO . 329 C 329 
C 330 3 n PRO . 330 C 330 
C 331 3 n GLU . 331 C 331 
C 332 3 n TRP . 332 C 332 
C 333 3 n ILE . 333 C 333 
C 334 3 n VAL . 334 C 334 
C 335 3 n LYS . 335 C 335 
C 336 3 n TRP . 336 C 336 
C 337 3 n GLN . 337 C 337 
C 338 3 n LYS . 338 C 338 
C 339 3 n GLN . 339 C 339 
C 340 3 n CYS . 340 C 340 
C 341 3 n PRO . 341 C 341 
C 342 3 n VAL . 342 C 342 
C 343 3 n ALA . 343 C 343 
C 344 3 n LEU . 344 C 344 
C 345 3 n PRO . 345 C 345 
C 346 3 n SER . 346 C 346 
C 347 3 n SER . 347 C 347 
C 348 3 n TRP . 348 C 348 
C 349 3 n SER . 349 C 349 
C 350 3 n ASP . 350 C 350 
C 351 3 n PRO . 351 C 351 
C 352 3 n ALA . 352 C 352 
C 353 3 n ASP . 353 C 353 
C 354 3 n LEU . 354 C 354 
C 355 3 n TYR . 355 C 355 
C 356 3 n PRO . 356 C 356 
C 357 3 n PRO . 357 C 357 
C 358 3 n ILE . 358 C 358 
C 359 3 n PRO . 359 C 359 
C 360 3 n ARG . 360 C 360 
C 361 3 n LYS . 361 C 361 
C 362 3 n PRO . 362 C 362 
C 363 3 n GLU . 363 C 363 
C 364 3 n ILE . 364 C 364 
C 365 3 n THR . 365 C 365 
C 366 3 n GLU . 366 C 366 
C 367 3 n LYS . 367 C 367 
C 368 3 n ASN . 368 C 368 
C 369 3 n ALA . 369 C 369 
C 370 3 n GLN . 370 C 370 
C 371 3 n THR . 371 C 371 
C 372 3 n VAL . 372 C 372 
C 373 3 n SER . 373 C 373 
C 374 3 n LYS . 374 C 374 
C 375 3 n ALA . 375 C 375 
C 376 3 n LEU . 376 C 376 
C 377 3 n TYR . 377 C 377 
C 378 3 n ALA . 378 C 378 
C 379 3 n ILE . 379 C 379 
C 380 3 n ARG . 380 C 380 
C 381 3 n SER . 381 C 381 
C 382 3 n GLU . 382 C 382 
C 383 3 n GLN . 383 C 383 
C 384 3 n GLN . 384 C 384 
C 385 3 n ARG . 385 C 385 
C 386 3 n THR . 386 C 386 
C 387 3 n LYS . 387 C 387 
D 1   4 n MET . 1   D 1   
D 2   4 n ARG . 2   D 2   
D 3   4 n ASP . 3   D 3   
D 4   4 n SER . 4   D 4   
D 5   4 n VAL . 5   D 5   
D 6   4 n PHE . 6   D 6   
D 7   4 n ILE . 7   D 7   
D 8   4 n TYR . 8   D 8   
D 9   4 n SER . 9   D 9   
D 10  4 n PRO . 10  D 10  
D 11  4 n SER . 11  D 11  
D 12  4 n TYR . 12  D 12  
D 13  4 n GLN . 13  D 13  
D 14  4 n THR . 14  D 14  
D 15  4 n TYR . 15  D 15  
D 16  4 n MET . 16  D 16  
D 17  4 n PHE . 17  D 17  
D 18  4 n HIS . 18  D 18  
D 19  4 n GLN . 19  D 19  
D 20  4 n GLU . 20  D 20  
D 21  4 n HIS . 21  D 21  
D 22  4 n PRO . 22  D 22  
D 23  4 n PHE . 23  D 23  
D 24  4 n ASN . 24  D 24  
D 25  4 n GLN . 25  D 25  
D 26  4 n GLN . 26  D 26  
D 27  4 n ARG . 27  D 27  
D 28  4 n VAL . 28  D 28  
D 29  4 n LEU . 29  D 29  
D 30  4 n LEU . 30  D 30  
D 31  4 n THR . 31  D 31  
D 32  4 n TYR . 32  D 32  
D 33  4 n ASP . 33  D 33  
D 34  4 n LEU . 34  D 34  
D 35  4 n LEU . 35  D 35  
D 36  4 n LYS . 36  D 36  
D 37  4 n THR . 37  D 37  
D 38  4 n ILE . 38  D 38  
D 39  4 n ASN . 39  D 39  
D 40  4 n ALA . 40  D 40  
D 41  4 n PHE . 41  D 41  
D 42  4 n ASP . 42  D 42  
D 43  4 n ASP . 43  D 43  
D 44  4 n GLY . 44  D 44  
D 45  4 n ASP . 45  D 45  
D 46  4 n ILE . 46  D 46  
D 47  4 n VAL . 47  D 47  
D 48  4 n THR . 48  D 48  
D 49  4 n PRO . 49  D 49  
D 50  4 n ARG . 50  D 50  
D 51  4 n LEU . 51  D 51  
D 52  4 n ALA . 52  D 52  
D 53  4 n SER . 53  D 53  
D 54  4 n GLU . 54  D 54  
D 55  4 n GLU . 55  D 55  
D 56  4 n GLU . 56  D 56  
D 57  4 n LEU . 57  D 57  
D 58  4 n SER . 58  D 58  
D 59  4 n LEU . 59  D 59  
D 60  4 n VAL . 60  D 60  
D 61  4 n HIS . 61  D 61  
D 62  4 n THR . 62  D 62  
D 63  4 n ASP . 63  D 63  
D 64  4 n ASP . 64  D 64  
D 65  4 n TYR . 65  D 65  
D 66  4 n ILE . 66  D 66  
D 67  4 n GLN . 67  D 67  
D 68  4 n ALA . 68  D 68  
D 69  4 n VAL . 69  D 69  
D 70  4 n LYS . 70  D 70  
D 71  4 n LEU . 71  D 71  
D 72  4 n ALA . 72  D 72  
D 73  4 n GLY . 73  D 73  
D 74  4 n ALA . 74  D 74  
D 75  4 n GLY . 75  D 75  
D 76  4 n LYS . 76  D 76  
D 77  4 n LEU . 77  D 77  
D 78  4 n PRO . 78  D 78  
D 79  4 n ALA . 79  D 79  
D 80  4 n GLU . 80  D 80  
D 81  4 n GLU . 81  D 81  
D 82  4 n GLY . 82  D 82  
D 83  4 n GLU . 83  D 83  
D 84  4 n SER . 84  D 84  
D 85  4 n TYR . 85  D 85  
D 86  4 n GLY . 86  D 86  
D 87  4 n LEU . 87  D 87  
D 88  4 n GLY . 88  D 88  
D 89  4 n THR . 89  D 89  
D 90  4 n GLU . 90  D 90  
D 91  4 n ASP . 91  D 91  
D 92  4 n THR . 92  D 92  
D 93  4 n PRO . 93  D 93  
D 94  4 n VAL . 94  D 94  
D 95  4 n PHE . 95  D 95  
D 96  4 n ALA . 96  D 96  
D 97  4 n GLY . 97  D 97  
D 98  4 n MET . 98  D 98  
D 99  4 n HIS . 99  D 99  
D 100 4 n GLU . 100 D 100 
D 101 4 n ALA . 101 D 101 
D 102 4 n ALA . 102 D 102 
D 103 4 n SER . 103 D 103 
D 104 4 n LEU . 104 D 104 
D 105 4 n LEU . 105 D 105 
D 106 4 n VAL . 106 D 106 
D 107 4 n GLY . 107 D 107 
D 108 4 n GLY . 108 D 108 
D 109 4 n THR . 109 D 109 
D 110 4 n LEU . 110 D 110 
D 111 4 n THR . 111 D 111 
D 112 4 n ALA . 112 D 112 
D 113 4 n ALA . 113 D 113 
D 114 4 n ASP . 114 D 114 
D 115 4 n TRP . 115 D 115 
D 116 4 n VAL . 116 D 116 
D 117 4 n MET . 117 D 117 
D 118 4 n SER . 118 D 118 
D 119 4 n GLY . 119 D 119 
D 120 4 n GLN . 120 D 120 
D 121 4 n ALA . 121 D 121 
D 122 4 n LEU . 122 D 122 
D 123 4 n HIS . 123 D 123 
D 124 4 n ALA . 124 D 124 
D 125 4 n ALA . 125 D 125 
D 126 4 n ASN . 126 D 126 
D 127 4 n LEU . 127 D 127 
D 128 4 n GLY . 128 D 128 
D 129 4 n GLY . 129 D 129 
D 130 4 n GLY . 130 D 130 
D 131 4 n LEU . 131 D 131 
D 132 4 n HIS . 132 D 132 
D 133 4 n HIS . 133 D 133 
D 134 4 n GLY . 134 D 134 
D 135 4 n PHE . 135 D 135 
D 136 4 n ARG . 136 D 136 
D 137 4 n GLY . 137 D 137 
D 138 4 n ARG . 138 D 138 
D 139 4 n ALA . 139 D 139 
D 140 4 n SER . 140 D 140 
D 141 4 n GLY . 141 D 141 
D 142 4 n PHE . 142 D 142 
D 143 4 n CYS . 143 D 143 
D 144 4 n ILE . 144 D 144 
D 145 4 n TYR . 145 D 145 
D 146 4 n ASN . 146 D 146 
D 147 4 n ASP . 147 D 147 
D 148 4 n SER . 148 D 148 
D 149 4 n ALA . 149 D 149 
D 150 4 n VAL . 150 D 150 
D 151 4 n ALA . 151 D 151 
D 152 4 n ILE . 152 D 152 
D 153 4 n GLN . 153 D 153 
D 154 4 n TYR . 154 D 154 
D 155 4 n ILE . 155 D 155 
D 156 4 n GLN . 156 D 156 
D 157 4 n LYS . 157 D 157 
D 158 4 n LYS . 158 D 158 
D 159 4 n TYR . 159 D 159 
D 160 4 n SER . 160 D 160 
D 161 4 n ALA . 161 D 161 
D 162 4 n ARG . 162 D 162 
D 163 4 n VAL . 163 D 163 
D 164 4 n LEU . 164 D 164 
D 165 4 n TYR . 165 D 165 
D 166 4 n ILE . 166 D 166 
D 167 4 n ASP . 167 D 167 
D 168 4 n THR . 168 D 168 
D 169 4 n ASP . 169 D 169 
D 170 4 n ALA . 170 D 170 
D 171 4 n HIS . 171 D 171 
D 172 4 n HIS . 172 D 172 
D 173 4 n GLY . 173 D 173 
D 174 4 n ASP . 174 D 174 
D 175 4 n GLY . 175 D 175 
D 176 4 n VAL . 176 D 176 
D 177 4 n GLN . 177 D 177 
D 178 4 n PHE . 178 D 178 
D 179 4 n THR . 179 D 179 
D 180 4 n PHE . 180 D 180 
D 181 4 n TYR . 181 D 181 
D 182 4 n ASP . 182 D 182 
D 183 4 n ASN . 183 D 183 
D 184 4 n PRO . 184 D 184 
D 185 4 n ASP . 185 D 185 
D 186 4 n VAL . 186 D 186 
D 187 4 n CYS . 187 D 187 
D 188 4 n THR . 188 D 188 
D 189 4 n LEU . 189 D 189 
D 190 4 n SER . 190 D 190 
D 191 4 n ILE . 191 D 191 
D 192 4 n HIS . 192 D 192 
D 193 4 n GLU . 193 D 193 
D 194 4 n THR . 194 D 194 
D 195 4 n GLY . 195 D 195 
D 196 4 n ARG . 196 D 196 
D 197 4 n TYR . 197 D 197 
D 198 4 n LEU . 198 D 198 
D 199 4 n PHE . 199 D 199 
D 200 4 n PRO . 200 D 200 
D 201 4 n GLY . 201 D 201 
D 202 4 n THR . 202 D 202 
D 203 4 n GLY . 203 D 203 
D 204 4 n GLN . 204 D 204 
D 205 4 n ILE . 205 D 205 
D 206 4 n GLN . 206 D 206 
D 207 4 n GLU . 207 D 207 
D 208 4 n LYS . 208 D 208 
D 209 4 n GLY . 209 D 209 
D 210 4 n SER . 210 D 210 
D 211 4 n GLY . 211 D 211 
D 212 4 n LYS . 212 D 212 
D 213 4 n GLY . 213 D 213 
D 214 4 n TYR . 214 D 214 
D 215 4 n GLY . 215 D 215 
D 216 4 n TYR . 216 D 216 
D 217 4 n SER . 217 D 217 
D 218 4 n PHE . 218 D 218 
D 219 4 n ASN . 219 D 219 
D 220 4 n ILE . 220 D 220 
D 221 4 n PRO . 221 D 221 
D 222 4 n LEU . 222 D 222 
D 223 4 n ASP . 223 D 223 
D 224 4 n ALA . 224 D 224 
D 225 4 n PHE . 225 D 225 
D 226 4 n THR . 226 D 226 
D 227 4 n GLU . 227 D 227 
D 228 4 n ASP . 228 D 228 
D 229 4 n ASP . 229 D 229 
D 230 4 n SER . 230 D 230 
D 231 4 n PHE . 231 D 231 
D 232 4 n LEU . 232 D 232 
D 233 4 n GLU . 233 D 233 
D 234 4 n ALA . 234 D 234 
D 235 4 n TYR . 235 D 235 
D 236 4 n ARG . 236 D 236 
D 237 4 n THR . 237 D 237 
D 238 4 n ALA . 238 D 238 
D 239 4 n ALA . 239 D 239 
D 240 4 n SER . 240 D 240 
D 241 4 n GLU . 241 D 241 
D 242 4 n VAL . 242 D 242 
D 243 4 n ALA . 243 D 243 
D 244 4 n ALA . 244 D 244 
D 245 4 n TYR . 245 D 245 
D 246 4 n PHE . 246 D 246 
D 247 4 n GLU . 247 D 247 
D 248 4 n PRO . 248 D 248 
D 249 4 n ASP . 249 D 249 
D 250 4 n VAL . 250 D 250 
D 251 4 n ILE . 251 D 251 
D 252 4 n ILE . 252 D 252 
D 253 4 n SER . 253 D 253 
D 254 4 n GLN . 254 D 254 
D 255 4 n ASN . 255 D 255 
D 256 4 n GLY . 256 D 256 
D 257 4 n ALA . 257 D 257 
D 258 4 n ASP . 258 D 258 
D 259 4 n ALA . 259 D 259 
D 260 4 n HIS . 260 D 260 
D 261 4 n TYR . 261 D 261 
D 262 4 n TYR . 262 D 262 
D 263 4 n ASP . 263 D 263 
D 264 4 n PRO . 264 D 264 
D 265 4 n LEU . 265 D 265 
D 266 4 n THR . 266 D 266 
D 267 4 n HIS . 267 D 267 
D 268 4 n LEU . 268 D 268 
D 269 4 n SER . 269 D 269 
D 270 4 n ALA . 270 D 270 
D 271 4 n THR . 271 D 271 
D 272 4 n ILE . 272 D 272 
D 273 4 n ASN . 273 D 273 
D 274 4 n ILE . 274 D 274 
D 275 4 n TYR . 275 D 275 
D 276 4 n GLU . 276 D 276 
D 277 4 n GLU . 277 D 277 
D 278 4 n ILE . 278 D 278 
D 279 4 n PRO . 279 D 279 
D 280 4 n ARG . 280 D 280 
D 281 4 n LEU . 281 D 281 
D 282 4 n ALA . 282 D 282 
D 283 4 n HIS . 283 D 283 
D 284 4 n THR . 284 D 284 
D 285 4 n LEU . 285 D 285 
D 286 4 n ALA . 286 D 286 
D 287 4 n HIS . 287 D 287 
D 288 4 n GLN . 288 D 288 
D 289 4 n TYR . 289 D 289 
D 290 4 n CYS . 290 D 290 
D 291 4 n GLY . 291 D 291 
D 292 4 n GLY . 292 D 292 
D 293 4 n LYS . 293 D 293 
D 294 4 n TRP . 294 D 294 
D 295 4 n ILE . 295 D 295 
D 296 4 n ALA . 296 D 296 
D 297 4 n VAL . 297 D 297 
D 298 4 n GLY . 298 D 298 
D 299 4 n GLY . 299 D 299 
D 300 4 n GLY . 300 D 300 
D 301 4 n GLY . 301 D 301 
D 302 4 n TYR . 302 D 302 
D 303 4 n ASP . 303 D 303 
D 304 4 n ILE . 304 D 304 
D 305 4 n TRP . 305 D 305 
D 306 4 n ARG . 306 D 306 
D 307 4 n VAL . 307 D 307 
D 308 4 n VAL . 308 D 308 
D 309 4 n PRO . 309 D 309 
D 310 4 n ARG . 310 D 310 
D 311 4 n ALA . 311 D 311 
D 312 4 n TRP . 312 D 312 
D 313 4 n ALA . 313 D 313 
D 314 4 n ARG . 314 D 314 
D 315 4 n ILE . 315 D 315 
D 316 4 n TRP . 316 D 316 
D 317 4 n LEU . 317 D 317 
D 318 4 n GLU . 318 D 318 
D 319 4 n MET . 319 D 319 
D 320 4 n LYS . 320 D 320 
D 321 4 n GLY . 321 D 321 
D 322 4 n ILE . 322 D 322 
D 323 4 n ASP . 323 D 323 
D 324 4 n PRO . 324 D 324 
D 325 4 n GLY . 325 D 325 
D 326 4 n HIS . 326 D 326 
D 327 4 n GLU . 327 D 327 
D 328 4 n ILE . 328 D 328 
D 329 4 n PRO . 329 D 329 
D 330 4 n PRO . 330 D 330 
D 331 4 n GLU . 331 D 331 
D 332 4 n TRP . 332 D 332 
D 333 4 n ILE . 333 D 333 
D 334 4 n VAL . 334 D 334 
D 335 4 n LYS . 335 D 335 
D 336 4 n TRP . 336 D 336 
D 337 4 n GLN . 337 D 337 
D 338 4 n LYS . 338 D 338 
D 339 4 n GLN . 339 D 339 
D 340 4 n CYS . 340 D 340 
D 341 4 n PRO . 341 D 341 
D 342 4 n VAL . 342 D 342 
D 343 4 n ALA . 343 D 343 
D 344 4 n LEU . 344 D 344 
D 345 4 n PRO . 345 D 345 
D 346 4 n SER . 346 D 346 
D 347 4 n SER . 347 D 347 
D 348 4 n TRP . 348 D 348 
D 349 4 n SER . 349 D 349 
D 350 4 n ASP . 350 D 350 
D 351 4 n PRO . 351 D 351 
D 352 4 n ALA . 352 D 352 
D 353 4 n ASP . 353 D 353 
D 354 4 n LEU . 354 D 354 
D 355 4 n TYR . 355 D 355 
D 356 4 n PRO . 356 D 356 
D 357 4 n PRO . 357 D 357 
D 358 4 n ILE . 358 D 358 
D 359 4 n PRO . 359 D 359 
D 360 4 n ARG . 360 D 360 
D 361 4 n LYS . 361 D 361 
D 362 4 n PRO . 362 D 362 
D 363 4 n GLU . 363 D 363 
D 364 4 n ILE . 364 D 364 
D 365 4 n THR . 365 D 365 
D 366 4 n GLU . 366 D 366 
D 367 4 n LYS . 367 D 367 
D 368 4 n ASN . 368 D 368 
D 369 4 n ALA . 369 D 369 
D 370 4 n GLN . 370 D 370 
D 371 4 n THR . 371 D 371 
D 372 4 n VAL . 372 D 372 
D 373 4 n SER . 373 D 373 
D 374 4 n LYS . 374 D 374 
D 375 4 n ALA . 375 D 375 
D 376 4 n LEU . 376 D 376 
D 377 4 n TYR . 377 D 377 
D 378 4 n ALA . 378 D 378 
D 379 4 n ILE . 379 D 379 
D 380 4 n ARG . 380 D 380 
D 381 4 n SER . 381 D 381 
D 382 4 n GLU . 382 D 382 
D 383 4 n GLN . 383 D 383 
D 384 4 n GLN . 384 D 384 
D 385 4 n ARG . 385 D 385 
D 386 4 n THR . 386 D 386 
D 387 4 n LYS . 387 D 387 
#
_software.classification other
_software.date           ?
_software.description    "Structure prediction"
_software.name           AlphaFold
_software.pdbx_ordinal   1
_software.type           package
_software.version        "AlphaFold-beta-20231127 (7d9495ae8dbd318b858637eeca6259fdd17ec68e37ad6f1462fd62aafc972dcf)"
#
loop_
_struct_asym.entity_id
_struct_asym.id
1 A 
2 B 
3 C 
4 D 
5 E 
6 F 
7 G 
8 H 
#
loop_
_atom_site.group_PDB
_atom_site.id
_atom_site.type_symbol
_atom_site.label_atom_id
_atom_site.label_alt_id
_atom_site.label_comp_id
_atom_site.label_asym_id
_atom_site.label_entity_id
_atom_site.label_seq_id
_atom_site.pdbx_PDB_ins_code
_atom_site.Cartn_x
_atom_site.Cartn_y
_atom_site.Cartn_z
_atom_site.occupancy
_atom_site.B_iso_or_equiv
_atom_site.auth_seq_id
_atom_site.auth_asym_id
_atom_site.pdbx_PDB_model_num
ATOM   1    N N   . MET   A 1 1   ? -5.265  -9.040  0.859   1.00 79.15 1   A 1 
ATOM   2    C CA  . MET   A 1 1   ? -4.333  -9.659  -0.111  1.00 84.96 1   A 1 
ATOM   3    C C   . MET   A 1 1   ? -3.676  -10.863 0.552   1.00 87.68 1   A 1 
ATOM   4    O O   . MET   A 1 1   ? -3.287  -10.773 1.710   1.00 86.10 1   A 1 
ATOM   5    C CB  . MET   A 1 1   ? -3.306  -8.616  -0.584  1.00 80.87 1   A 1 
ATOM   6    C CG  . MET   A 1 1   ? -2.430  -9.121  -1.728  1.00 76.06 1   A 1 
ATOM   7    S SD  . MET   A 1 1   ? -1.261  -7.873  -2.348  1.00 71.79 1   A 1 
ATOM   8    C CE  . MET   A 1 1   ? -2.333  -6.872  -3.401  1.00 64.14 1   A 1 
ATOM   9    N N   . ILE   A 1 2   ? -3.555  -11.973 -0.174  1.00 90.09 2   A 1 
ATOM   10   C CA  . ILE   A 1 2   ? -2.961  -13.221 0.314   1.00 91.41 2   A 1 
ATOM   11   C C   . ILE   A 1 2   ? -1.542  -13.418 -0.236  1.00 92.92 2   A 1 
ATOM   12   O O   . ILE   A 1 2   ? -1.164  -12.840 -1.257  1.00 92.50 2   A 1 
ATOM   13   C CB  . ILE   A 1 2   ? -3.876  -14.434 0.028   1.00 89.87 2   A 1 
ATOM   14   C CG1 . ILE   A 1 2   ? -4.180  -14.588 -1.477  1.00 84.56 2   A 1 
ATOM   15   C CG2 . ILE   A 1 2   ? -5.160  -14.337 0.871   1.00 81.37 2   A 1 
ATOM   16   C CD1 . ILE   A 1 2   ? -4.863  -15.915 -1.833  1.00 79.10 2   A 1 
ATOM   17   N N   . VAL   A 1 3   ? -0.760  -14.257 0.433   1.00 94.61 3   A 1 
ATOM   18   C CA  . VAL   A 1 3   ? 0.643   -14.565 0.097   1.00 95.50 3   A 1 
ATOM   19   C C   . VAL   A 1 3   ? 0.818   -15.005 -1.358  1.00 95.33 3   A 1 
ATOM   20   O O   . VAL   A 1 3   ? 1.733   -14.540 -2.036  1.00 94.46 3   A 1 
ATOM   21   C CB  . VAL   A 1 3   ? 1.162   -15.650 1.058   1.00 95.39 3   A 1 
ATOM   22   C CG1 . VAL   A 1 3   ? 2.462   -16.315 0.598   1.00 92.57 3   A 1 
ATOM   23   C CG2 . VAL   A 1 3   ? 1.424   -15.036 2.434   1.00 92.20 3   A 1 
ATOM   24   N N   . GLU   A 1 4   ? -0.069  -15.846 -1.852  1.00 95.16 4   A 1 
ATOM   25   C CA  . GLU   A 1 4   ? -0.016  -16.395 -3.214  1.00 94.36 4   A 1 
ATOM   26   C C   . GLU   A 1 4   ? -0.023  -15.321 -4.314  1.00 94.64 4   A 1 
ATOM   27   O O   . GLU   A 1 4   ? 0.578   -15.510 -5.372  1.00 93.23 4   A 1 
ATOM   28   C CB  . GLU   A 1 4   ? -1.213  -17.341 -3.371  1.00 92.01 4   A 1 
ATOM   29   C CG  . GLU   A 1 4   ? -1.182  -18.140 -4.676  1.00 86.00 4   A 1 
ATOM   30   C CD  . GLU   A 1 4   ? -2.339  -19.143 -4.726  1.00 86.38 4   A 1 
ATOM   31   O OE1 . GLU   A 1 4   ? -2.179  -20.227 -5.325  1.00 79.47 4   A 1 
ATOM   32   O OE2 . GLU   A 1 4   ? -3.403  -18.865 -4.133  1.00 82.06 4   A 1 
ATOM   33   N N   . GLN   A 1 5   ? -0.658  -14.185 -4.057  1.00 93.54 5   A 1 
ATOM   34   C CA  . GLN   A 1 5   ? -0.765  -13.079 -5.014  1.00 92.51 5   A 1 
ATOM   35   C C   . GLN   A 1 5   ? 0.534   -12.272 -5.152  1.00 93.01 5   A 1 
ATOM   36   O O   . GLN   A 1 5   ? 0.738   -11.605 -6.163  1.00 91.90 5   A 1 
ATOM   37   C CB  . GLN   A 1 5   ? -1.914  -12.151 -4.587  1.00 90.98 5   A 1 
ATOM   38   C CG  . GLN   A 1 5   ? -3.294  -12.815 -4.685  1.00 87.71 5   A 1 
ATOM   39   C CD  . GLN   A 1 5   ? -4.413  -11.927 -4.137  1.00 85.01 5   A 1 
ATOM   40   O OE1 . GLN   A 1 5   ? -4.270  -11.242 -3.142  1.00 77.95 5   A 1 
ATOM   41   N NE2 . GLN   A 1 5   ? -5.567  -11.913 -4.762  1.00 76.10 5   A 1 
ATOM   42   N N   . ILE   A 1 6   ? 1.407   -12.308 -4.145  1.00 94.19 6   A 1 
ATOM   43   C CA  . ILE   A 1 6   ? 2.618   -11.468 -4.090  1.00 94.59 6   A 1 
ATOM   44   C C   . ILE   A 1 6   ? 3.926   -12.249 -3.924  1.00 95.51 6   A 1 
ATOM   45   O O   . ILE   A 1 6   ? 5.007   -11.661 -4.000  1.00 94.78 6   A 1 
ATOM   46   C CB  . ILE   A 1 6   ? 2.487   -10.385 -2.998  1.00 93.54 6   A 1 
ATOM   47   C CG1 . ILE   A 1 6   ? 2.400   -10.991 -1.579  1.00 88.75 6   A 1 
ATOM   48   C CG2 . ILE   A 1 6   ? 1.278   -9.475  -3.283  1.00 86.09 6   A 1 
ATOM   49   C CD1 . ILE   A 1 6   ? 2.572   -9.948  -0.472  1.00 83.74 6   A 1 
ATOM   50   N N   . MET   A 1 7   ? 3.850   -13.553 -3.698  1.00 96.33 7   A 1 
ATOM   51   C CA  . MET   A 1 7   ? 5.025   -14.397 -3.520  1.00 96.76 7   A 1 
ATOM   52   C C   . MET   A 1 7   ? 5.845   -14.503 -4.808  1.00 96.79 7   A 1 
ATOM   53   O O   . MET   A 1 7   ? 5.323   -14.508 -5.927  1.00 95.77 7   A 1 
ATOM   54   C CB  . MET   A 1 7   ? 4.629   -15.782 -2.981  1.00 96.07 7   A 1 
ATOM   55   C CG  . MET   A 1 7   ? 3.942   -16.680 -4.018  1.00 95.19 7   A 1 
ATOM   56   S SD  . MET   A 1 7   ? 3.493   -18.313 -3.367  1.00 94.93 7   A 1 
ATOM   57   C CE  . MET   A 1 7   ? 2.804   -19.062 -4.852  1.00 90.02 7   A 1 
ATOM   58   N N   . LYS   A 1 8   ? 7.145   -14.681 -4.642  1.00 97.12 8   A 1 
ATOM   59   C CA  . LYS   A 1 8   ? 8.031   -15.020 -5.749  1.00 97.17 8   A 1 
ATOM   60   C C   . LYS   A 1 8   ? 8.005   -16.534 -5.977  1.00 97.49 8   A 1 
ATOM   61   O O   . LYS   A 1 8   ? 8.288   -17.293 -5.054  1.00 96.83 8   A 1 
ATOM   62   C CB  . LYS   A 1 8   ? 9.427   -14.463 -5.455  1.00 96.38 8   A 1 
ATOM   63   C CG  . LYS   A 1 8   ? 10.280  -14.509 -6.724  1.00 89.72 8   A 1 
ATOM   64   C CD  . LYS   A 1 8   ? 11.641  -13.844 -6.524  1.00 83.09 8   A 1 
ATOM   65   C CE  . LYS   A 1 8   ? 12.376  -13.969 -7.859  1.00 76.13 8   A 1 
ATOM   66   N NZ  . LYS   A 1 8   ? 13.773  -13.504 -7.808  1.00 66.44 8   A 1 
ATOM   67   N N   . ARG   A 1 9   ? 7.682   -16.966 -7.192  1.00 97.22 9   A 1 
ATOM   68   C CA  . ARG   A 1 9   ? 7.530   -18.396 -7.549  1.00 97.01 9   A 1 
ATOM   69   C C   . ARG   A 1 9   ? 8.832   -19.060 -8.002  1.00 96.97 9   A 1 
ATOM   70   O O   . ARG   A 1 9   ? 9.029   -20.246 -7.783  1.00 93.15 9   A 1 
ATOM   71   C CB  . ARG   A 1 9   ? 6.440   -18.544 -8.626  1.00 95.69 9   A 1 
ATOM   72   C CG  . ARG   A 1 9   ? 5.037   -18.196 -8.099  1.00 92.61 9   A 1 
ATOM   73   C CD  . ARG   A 1 9   ? 3.968   -18.447 -9.176  1.00 89.79 9   A 1 
ATOM   74   N NE  . ARG   A 1 9   ? 2.604   -18.224 -8.668  1.00 85.37 9   A 1 
ATOM   75   C CZ  . ARG   A 1 9   ? 1.928   -17.080 -8.634  1.00 81.23 9   A 1 
ATOM   76   N NH1 . ARG   A 1 9   ? 2.422   -15.968 -9.106  1.00 70.23 9   A 1 
ATOM   77   N NH2 . ARG   A 1 9   ? 0.736   -17.041 -8.124  1.00 76.01 9   A 1 
ATOM   78   N N   . ASP   A 1 10  ? 9.732   -18.302 -8.605  1.00 96.82 10  A 1 
ATOM   79   C CA  . ASP   A 1 10  ? 11.052  -18.742 -9.062  1.00 96.54 10  A 1 
ATOM   80   C C   . ASP   A 1 10  ? 12.063  -18.742 -7.900  1.00 97.11 10  A 1 
ATOM   81   O O   . ASP   A 1 10  ? 12.926  -17.874 -7.770  1.00 95.07 10  A 1 
ATOM   82   C CB  . ASP   A 1 10  ? 11.489  -17.890 -10.274 1.00 94.74 10  A 1 
ATOM   83   C CG  . ASP   A 1 10  ? 11.592  -16.389 -9.971  1.00 84.26 10  A 1 
ATOM   84   O OD1 . ASP   A 1 10  ? 10.688  -15.839 -9.306  1.00 73.23 10  A 1 
ATOM   85   O OD2 . ASP   A 1 10  ? 12.589  -15.759 -10.377 1.00 73.99 10  A 1 
ATOM   86   N N   . VAL   A 1 11  ? 11.948  -19.733 -7.027  1.00 97.37 11  A 1 
ATOM   87   C CA  . VAL   A 1 11  ? 12.762  -19.825 -5.811  1.00 97.81 11  A 1 
ATOM   88   C C   . VAL   A 1 11  ? 14.120  -20.445 -6.112  1.00 97.87 11  A 1 
ATOM   89   O O   . VAL   A 1 11  ? 14.214  -21.582 -6.575  1.00 96.93 11  A 1 
ATOM   90   C CB  . VAL   A 1 11  ? 12.042  -20.601 -4.694  1.00 97.41 11  A 1 
ATOM   91   C CG1 . VAL   A 1 11  ? 12.812  -20.473 -3.377  1.00 94.98 11  A 1 
ATOM   92   C CG2 . VAL   A 1 11  ? 10.624  -20.072 -4.451  1.00 95.07 11  A 1 
ATOM   93   N N   . ILE   A 1 12  ? 15.186  -19.728 -5.774  1.00 97.79 12  A 1 
ATOM   94   C CA  . ILE   A 1 12  ? 16.548  -20.258 -5.759  1.00 97.83 12  A 1 
ATOM   95   C C   . ILE   A 1 12  ? 16.731  -21.065 -4.473  1.00 97.97 12  A 1 
ATOM   96   O O   . ILE   A 1 12  ? 16.522  -20.552 -3.372  1.00 97.27 12  A 1 
ATOM   97   C CB  . ILE   A 1 12  ? 17.592  -19.131 -5.886  1.00 97.58 12  A 1 
ATOM   98   C CG1 . ILE   A 1 12  ? 17.332  -18.176 -7.077  1.00 95.60 12  A 1 
ATOM   99   C CG2 . ILE   A 1 12  ? 19.013  -19.718 -5.970  1.00 95.80 12  A 1 
ATOM   100  C CD1 . ILE   A 1 12  ? 17.248  -18.851 -8.450  1.00 86.21 12  A 1 
ATOM   101  N N   . THR   A 1 13  ? 17.132  -22.321 -4.615  1.00 97.41 13  A 1 
ATOM   102  C CA  . THR   A 1 13  ? 17.270  -23.277 -3.512  1.00 97.39 13  A 1 
ATOM   103  C C   . THR   A 1 13  ? 18.673  -23.872 -3.433  1.00 97.43 13  A 1 
ATOM   104  O O   . THR   A 1 13  ? 19.504  -23.705 -4.337  1.00 96.35 13  A 1 
ATOM   105  C CB  . THR   A 1 13  ? 16.210  -24.389 -3.607  1.00 96.59 13  A 1 
ATOM   106  O OG1 . THR   A 1 13  ? 16.331  -25.077 -4.828  1.00 92.40 13  A 1 
ATOM   107  C CG2 . THR   A 1 13  ? 14.783  -23.846 -3.514  1.00 91.68 13  A 1 
ATOM   108  N N   . LEU   A 1 14  ? 18.938  -24.559 -2.334  1.00 97.37 14  A 1 
ATOM   109  C CA  . LEU   A 1 14  ? 20.109  -25.398 -2.110  1.00 97.29 14  A 1 
ATOM   110  C C   . LEU   A 1 14  ? 19.658  -26.820 -1.780  1.00 97.44 14  A 1 
ATOM   111  O O   . LEU   A 1 14  ? 18.548  -27.037 -1.295  1.00 96.25 14  A 1 
ATOM   112  C CB  . LEU   A 1 14  ? 20.943  -24.828 -0.953  1.00 96.45 14  A 1 
ATOM   113  C CG  . LEU   A 1 14  ? 21.623  -23.483 -1.245  1.00 95.16 14  A 1 
ATOM   114  C CD1 . LEU   A 1 14  ? 22.207  -22.929 0.047   1.00 91.84 14  A 1 
ATOM   115  C CD2 . LEU   A 1 14  ? 22.758  -23.626 -2.258  1.00 91.75 14  A 1 
ATOM   116  N N   . THR   A 1 15  ? 20.555  -27.772 -1.976  1.00 96.90 15  A 1 
ATOM   117  C CA  . THR   A 1 15  ? 20.439  -29.115 -1.397  1.00 96.48 15  A 1 
ATOM   118  C C   . THR   A 1 15  ? 21.268  -29.192 -0.114  1.00 96.58 15  A 1 
ATOM   119  O O   . THR   A 1 15  ? 22.196  -28.407 0.097   1.00 95.09 15  A 1 
ATOM   120  C CB  . THR   A 1 15  ? 20.871  -30.202 -2.389  1.00 95.42 15  A 1 
ATOM   121  O OG1 . THR   A 1 15  ? 22.250  -30.141 -2.616  1.00 86.31 15  A 1 
ATOM   122  C CG2 . THR   A 1 15  ? 20.148  -30.098 -3.734  1.00 83.83 15  A 1 
ATOM   123  N N   . LYS   A 1 16  ? 20.975  -30.155 0.757   1.00 96.09 16  A 1 
ATOM   124  C CA  . LYS   A 1 16  ? 21.755  -30.362 1.994   1.00 95.71 16  A 1 
ATOM   125  C C   . LYS   A 1 16  ? 23.224  -30.718 1.745   1.00 95.69 16  A 1 
ATOM   126  O O   . LYS   A 1 16  ? 24.063  -30.521 2.619   1.00 92.99 16  A 1 
ATOM   127  C CB  . LYS   A 1 16  ? 21.070  -31.426 2.864   1.00 93.69 16  A 1 
ATOM   128  C CG  . LYS   A 1 16  ? 21.107  -32.835 2.242   1.00 87.70 16  A 1 
ATOM   129  C CD  . LYS   A 1 16  ? 20.370  -33.837 3.130   1.00 86.24 16  A 1 
ATOM   130  C CE  . LYS   A 1 16  ? 20.432  -35.223 2.483   1.00 75.53 16  A 1 
ATOM   131  N NZ  . LYS   A 1 16  ? 19.640  -36.208 3.250   1.00 70.03 16  A 1 
ATOM   132  N N   . THR   A 1 17  ? 23.520  -31.260 0.565   1.00 95.72 17  A 1 
ATOM   133  C CA  . THR   A 1 17  ? 24.861  -31.686 0.136   1.00 95.25 17  A 1 
ATOM   134  C C   . THR   A 1 17  ? 25.630  -30.605 -0.619  1.00 95.50 17  A 1 
ATOM   135  O O   . THR   A 1 17  ? 26.828  -30.780 -0.833  1.00 93.08 17  A 1 
ATOM   136  C CB  . THR   A 1 17  ? 24.773  -32.949 -0.733  1.00 93.95 17  A 1 
ATOM   137  O OG1 . THR   A 1 17  ? 23.815  -32.793 -1.759  1.00 87.14 17  A 1 
ATOM   138  C CG2 . THR   A 1 17  ? 24.348  -34.164 0.089   1.00 84.27 17  A 1 
ATOM   139  N N   . ASP   A 1 18  ? 24.984  -29.512 -1.014  1.00 95.82 18  A 1 
ATOM   140  C CA  . ASP   A 1 18  ? 25.677  -28.378 -1.617  1.00 95.81 18  A 1 
ATOM   141  C C   . ASP   A 1 18  ? 26.740  -27.829 -0.655  1.00 95.86 18  A 1 
ATOM   142  O O   . ASP   A 1 18  ? 26.610  -27.893 0.573   1.00 94.15 18  A 1 
ATOM   143  C CB  . ASP   A 1 18  ? 24.694  -27.261 -2.010  1.00 95.40 18  A 1 
ATOM   144  C CG  . ASP   A 1 18  ? 23.923  -27.524 -3.306  1.00 94.97 18  A 1 
ATOM   145  O OD1 . ASP   A 1 18  ? 24.482  -28.180 -4.210  1.00 89.06 18  A 1 
ATOM   146  O OD2 . ASP   A 1 18  ? 22.796  -26.990 -3.425  1.00 89.55 18  A 1 
ATOM   147  N N   . THR   A 1 19  ? 27.803  -27.275 -1.213  1.00 95.30 19  A 1 
ATOM   148  C CA  . THR   A 1 19  ? 28.865  -26.656 -0.419  1.00 95.27 19  A 1 
ATOM   149  C C   . THR   A 1 19  ? 28.472  -25.248 0.026   1.00 95.57 19  A 1 
ATOM   150  O O   . THR   A 1 19  ? 27.652  -24.567 -0.595  1.00 94.54 19  A 1 
ATOM   151  C CB  . THR   A 1 19  ? 30.205  -26.630 -1.170  1.00 94.03 19  A 1 
ATOM   152  O OG1 . THR   A 1 19  ? 30.126  -25.809 -2.305  1.00 87.02 19  A 1 
ATOM   153  C CG2 . THR   A 1 19  ? 30.661  -28.020 -1.609  1.00 85.99 19  A 1 
ATOM   154  N N   . LEU   A 1 20  ? 29.113  -24.765 1.085   1.00 94.10 20  A 1 
ATOM   155  C CA  . LEU   A 1 20  ? 28.968  -23.371 1.506   1.00 94.11 20  A 1 
ATOM   156  C C   . LEU   A 1 20  ? 29.485  -22.392 0.442   1.00 94.39 20  A 1 
ATOM   157  O O   . LEU   A 1 20  ? 28.967  -21.284 0.338   1.00 93.37 20  A 1 
ATOM   158  C CB  . LEU   A 1 20  ? 29.685  -23.162 2.846   1.00 93.08 20  A 1 
ATOM   159  C CG  . LEU   A 1 20  ? 29.082  -23.959 4.019   1.00 90.76 20  A 1 
ATOM   160  C CD1 . LEU   A 1 20  ? 29.868  -23.670 5.294   1.00 86.20 20  A 1 
ATOM   161  C CD2 . LEU   A 1 20  ? 27.616  -23.614 4.277   1.00 85.76 20  A 1 
ATOM   162  N N   . GLU   A 1 21  ? 30.434  -22.808 -0.382  1.00 94.27 21  A 1 
ATOM   163  C CA  . GLU   A 1 21  ? 30.877  -22.035 -1.546  1.00 94.13 21  A 1 
ATOM   164  C C   . GLU   A 1 21  ? 29.735  -21.841 -2.547  1.00 94.57 21  A 1 
ATOM   165  O O   . GLU   A 1 21  ? 29.444  -20.713 -2.932  1.00 93.97 21  A 1 
ATOM   166  C CB  . GLU   A 1 21  ? 32.084  -22.731 -2.184  1.00 93.18 21  A 1 
ATOM   167  C CG  . GLU   A 1 21  ? 32.690  -21.898 -3.328  1.00 88.01 21  A 1 
ATOM   168  C CD  . GLU   A 1 21  ? 34.032  -22.469 -3.806  1.00 83.86 21  A 1 
ATOM   169  O OE1 . GLU   A 1 21  ? 34.875  -21.654 -4.239  1.00 75.44 21  A 1 
ATOM   170  O OE2 . GLU   A 1 21  ? 34.227  -23.700 -3.704  1.00 77.01 21  A 1 
ATOM   171  N N   . THR   A 1 22  ? 29.014  -22.913 -2.885  1.00 95.57 22  A 1 
ATOM   172  C CA  . THR   A 1 22  ? 27.822  -22.843 -3.744  1.00 95.81 22  A 1 
ATOM   173  C C   . THR   A 1 22  ? 26.762  -21.910 -3.157  1.00 96.27 22  A 1 
ATOM   174  O O   . THR   A 1 22  ? 26.164  -21.117 -3.884  1.00 95.48 22  A 1 
ATOM   175  C CB  . THR   A 1 22  ? 27.210  -24.238 -3.945  1.00 95.52 22  A 1 
ATOM   176  O OG1 . THR   A 1 22  ? 28.176  -25.135 -4.428  1.00 89.26 22  A 1 
ATOM   177  C CG2 . THR   A 1 22  ? 26.062  -24.246 -4.956  1.00 87.29 22  A 1 
ATOM   178  N N   . ALA   A 1 23  ? 26.559  -21.952 -1.841  1.00 96.23 23  A 1 
ATOM   179  C CA  . ALA   A 1 23  ? 25.635  -21.050 -1.161  1.00 96.25 23  A 1 
ATOM   180  C C   . ALA   A 1 23  ? 26.061  -19.579 -1.294  1.00 96.38 23  A 1 
ATOM   181  O O   . ALA   A 1 23  ? 25.245  -18.735 -1.655  1.00 95.70 23  A 1 
ATOM   182  C CB  . ALA   A 1 23  ? 25.510  -21.476 0.305   1.00 95.94 23  A 1 
ATOM   183  N N   . ILE   A 1 24  ? 27.336  -19.268 -1.059  1.00 95.68 24  A 1 
ATOM   184  C CA  . ILE   A 1 24  ? 27.882  -17.912 -1.217  1.00 94.75 24  A 1 
ATOM   185  C C   . ILE   A 1 24  ? 27.725  -17.428 -2.661  1.00 95.22 24  A 1 
ATOM   186  O O   . ILE   A 1 24  ? 27.280  -16.302 -2.877  1.00 94.44 24  A 1 
ATOM   187  C CB  . ILE   A 1 24  ? 29.362  -17.854 -0.772  1.00 92.92 24  A 1 
ATOM   188  C CG1 . ILE   A 1 24  ? 29.473  -18.037 0.755   1.00 87.75 24  A 1 
ATOM   189  C CG2 . ILE   A 1 24  ? 30.020  -16.516 -1.172  1.00 86.65 24  A 1 
ATOM   190  C CD1 . ILE   A 1 24  ? 30.898  -18.322 1.245   1.00 79.00 24  A 1 
ATOM   191  N N   . CYS   A 1 25  ? 28.062  -18.274 -3.638  1.00 95.78 25  A 1 
ATOM   192  C CA  . CYS   A 1 25  ? 27.930  -17.941 -5.052  1.00 95.97 25  A 1 
ATOM   193  C C   . CYS   A 1 25  ? 26.482  -17.603 -5.415  1.00 96.23 25  A 1 
ATOM   194  O O   . CYS   A 1 25  ? 26.238  -16.516 -5.931  1.00 95.37 25  A 1 
ATOM   195  C CB  . CYS   A 1 25  ? 28.482  -19.084 -5.914  1.00 95.56 25  A 1 
ATOM   196  S SG  . CYS   A 1 25  ? 30.294  -19.106 -5.787  1.00 84.16 25  A 1 
ATOM   197  N N   . LYS   A 1 26  ? 25.518  -18.449 -5.061  1.00 96.78 26  A 1 
ATOM   198  C CA  . LYS   A 1 26  ? 24.090  -18.202 -5.322  1.00 97.00 26  A 1 
ATOM   199  C C   . LYS   A 1 26  ? 23.585  -16.921 -4.652  1.00 96.90 26  A 1 
ATOM   200  O O   . LYS   A 1 26  ? 22.882  -16.142 -5.282  1.00 95.72 26  A 1 
ATOM   201  C CB  . LYS   A 1 26  ? 23.245  -19.410 -4.891  1.00 96.87 26  A 1 
ATOM   202  C CG  . LYS   A 1 26  ? 23.349  -20.595 -5.868  1.00 95.68 26  A 1 
ATOM   203  C CD  . LYS   A 1 26  ? 22.421  -21.740 -5.433  1.00 94.61 26  A 1 
ATOM   204  C CE  . LYS   A 1 26  ? 22.472  -22.913 -6.421  1.00 92.12 26  A 1 
ATOM   205  N NZ  . LYS   A 1 26  ? 21.593  -24.039 -6.012  1.00 88.89 26  A 1 
ATOM   206  N N   . LEU   A 1 27  ? 23.957  -16.672 -3.399  1.00 96.71 27  A 1 
ATOM   207  C CA  . LEU   A 1 27  ? 23.574  -15.439 -2.699  1.00 96.09 27  A 1 
ATOM   208  C C   . LEU   A 1 27  ? 24.063  -14.189 -3.439  1.00 95.68 27  A 1 
ATOM   209  O O   . LEU   A 1 27  ? 23.333  -13.206 -3.546  1.00 94.46 27  A 1 
ATOM   210  C CB  . LEU   A 1 27  ? 24.133  -15.451 -1.267  1.00 95.68 27  A 1 
ATOM   211  C CG  . LEU   A 1 27  ? 23.414  -16.397 -0.287  1.00 94.72 27  A 1 
ATOM   212  C CD1 . LEU   A 1 27  ? 24.173  -16.428 1.043   1.00 91.90 27  A 1 
ATOM   213  C CD2 . LEU   A 1 27  ? 21.984  -15.962 0.001   1.00 91.55 27  A 1 
ATOM   214  N N   . LYS   A 1 28  ? 25.289  -14.239 -3.960  1.00 95.90 28  A 1 
ATOM   215  C CA  . LYS   A 1 28  ? 25.934  -13.117 -4.641  1.00 95.14 28  A 1 
ATOM   216  C C   . LYS   A 1 28  ? 25.416  -12.925 -6.064  1.00 95.22 28  A 1 
ATOM   217  O O   . LYS   A 1 28  ? 25.142  -11.805 -6.462  1.00 93.61 28  A 1 
ATOM   218  C CB  . LYS   A 1 28  ? 27.450  -13.348 -4.608  1.00 94.03 28  A 1 
ATOM   219  C CG  . LYS   A 1 28  ? 28.237  -12.047 -4.484  1.00 81.51 28  A 1 
ATOM   220  C CD  . LYS   A 1 28  ? 29.732  -12.358 -4.445  1.00 77.01 28  A 1 
ATOM   221  C CE  . LYS   A 1 28  ? 30.540  -11.084 -4.183  1.00 64.95 28  A 1 
ATOM   222  N NZ  . LYS   A 1 28  ? 31.994  -11.354 -4.248  1.00 57.06 28  A 1 
ATOM   223  N N   . GLU   A 1 29  ? 25.271  -14.017 -6.809  1.00 96.21 29  A 1 
ATOM   224  C CA  . GLU   A 1 29  ? 24.803  -14.031 -8.199  1.00 96.26 29  A 1 
ATOM   225  C C   . GLU   A 1 29  ? 23.375  -13.491 -8.321  1.00 95.94 29  A 1 
ATOM   226  O O   . GLU   A 1 29  ? 23.106  -12.612 -9.130  1.00 94.04 29  A 1 
ATOM   227  C CB  . GLU   A 1 29  ? 24.896  -15.476 -8.711  1.00 95.93 29  A 1 
ATOM   228  C CG  . GLU   A 1 29  ? 24.482  -15.645 -10.182 1.00 87.93 29  A 1 
ATOM   229  C CD  . GLU   A 1 29  ? 24.537  -17.111 -10.649 1.00 82.98 29  A 1 
ATOM   230  O OE1 . GLU   A 1 29  ? 24.245  -17.347 -11.842 1.00 75.51 29  A 1 
ATOM   231  O OE2 . GLU   A 1 29  ? 24.845  -18.001 -9.820  1.00 77.79 29  A 1 
ATOM   232  N N   . PHE   A 1 30  ? 22.477  -13.962 -7.471  1.00 96.50 30  A 1 
ATOM   233  C CA  . PHE   A 1 30  ? 21.063  -13.579 -7.517  1.00 95.90 30  A 1 
ATOM   234  C C   . PHE   A 1 30  ? 20.713  -12.364 -6.649  1.00 95.32 30  A 1 
ATOM   235  O O   . PHE   A 1 30  ? 19.543  -11.988 -6.576  1.00 93.21 30  A 1 
ATOM   236  C CB  . PHE   A 1 30  ? 20.205  -14.803 -7.190  1.00 95.86 30  A 1 
ATOM   237  C CG  . PHE   A 1 30  ? 20.354  -15.931 -8.186  1.00 96.01 30  A 1 
ATOM   238  C CD1 . PHE   A 1 30  ? 19.780  -15.822 -9.464  1.00 92.27 30  A 1 
ATOM   239  C CD2 . PHE   A 1 30  ? 21.087  -17.084 -7.858  1.00 92.41 30  A 1 
ATOM   240  C CE1 . PHE   A 1 30  ? 19.942  -16.851 -10.405 1.00 91.63 30  A 1 
ATOM   241  C CE2 . PHE   A 1 30  ? 21.254  -18.116 -8.796  1.00 91.60 30  A 1 
ATOM   242  C CZ  . PHE   A 1 30  ? 20.683  -17.999 -10.072 1.00 93.43 30  A 1 
ATOM   243  N N   . HIS   A 1 31  ? 21.686  -11.735 -5.985  1.00 93.85 31  A 1 
ATOM   244  C CA  . HIS   A 1 31  ? 21.457  -10.602 -5.076  1.00 92.63 31  A 1 
ATOM   245  C C   . HIS   A 1 31  ? 20.398  -10.884 -3.996  1.00 92.93 31  A 1 
ATOM   246  O O   . HIS   A 1 31  ? 19.583  -10.030 -3.638  1.00 90.80 31  A 1 
ATOM   247  C CB  . HIS   A 1 31  ? 21.198  -9.311  -5.869  1.00 90.93 31  A 1 
ATOM   248  C CG  . HIS   A 1 31  ? 22.443  -8.708  -6.453  1.00 85.30 31  A 1 
ATOM   249  N ND1 . HIS   A 1 31  ? 23.165  -9.167  -7.525  1.00 73.86 31  A 1 
ATOM   250  C CD2 . HIS   A 1 31  ? 23.091  -7.583  -5.994  1.00 73.21 31  A 1 
ATOM   251  C CE1 . HIS   A 1 31  ? 24.211  -8.348  -7.711  1.00 73.19 31  A 1 
ATOM   252  N NE2 . HIS   A 1 31  ? 24.194  -7.367  -6.800  1.00 73.49 31  A 1 
ATOM   253  N N   . ILE   A 1 32  ? 20.417  -12.092 -3.452  1.00 95.19 32  A 1 
ATOM   254  C CA  . ILE   A 1 32  ? 19.501  -12.550 -2.405  1.00 95.63 32  A 1 
ATOM   255  C C   . ILE   A 1 32  ? 20.251  -12.790 -1.091  1.00 95.75 32  A 1 
ATOM   256  O O   . ILE   A 1 32  ? 21.474  -12.925 -1.058  1.00 94.80 32  A 1 
ATOM   257  C CB  . ILE   A 1 32  ? 18.698  -13.788 -2.858  1.00 95.49 32  A 1 
ATOM   258  C CG1 . ILE   A 1 32  ? 19.619  -14.977 -3.202  1.00 93.56 32  A 1 
ATOM   259  C CG2 . ILE   A 1 32  ? 17.768  -13.404 -4.016  1.00 91.65 32  A 1 
ATOM   260  C CD1 . ILE   A 1 32  ? 18.887  -16.263 -3.605  1.00 91.86 32  A 1 
ATOM   261  N N   . ARG   A 1 33  ? 19.508  -12.863 0.015   1.00 95.45 33  A 1 
ATOM   262  C CA  . ARG   A 1 33  ? 20.060  -13.102 1.363   1.00 95.45 33  A 1 
ATOM   263  C C   . ARG   A 1 33  ? 19.502  -14.346 2.046   1.00 96.33 33  A 1 
ATOM   264  O O   . ARG   A 1 33  ? 19.892  -14.634 3.172   1.00 95.12 33  A 1 
ATOM   265  C CB  . ARG   A 1 33  ? 19.864  -11.857 2.226   1.00 93.49 33  A 1 
ATOM   266  C CG  . ARG   A 1 33  ? 20.723  -10.681 1.708   1.00 90.45 33  A 1 
ATOM   267  C CD  . ARG   A 1 33  ? 20.626  -9.478  2.638   1.00 86.44 33  A 1 
ATOM   268  N NE  . ARG   A 1 33  ? 19.288  -8.870  2.571   1.00 79.88 33  A 1 
ATOM   269  C CZ  . ARG   A 1 33  ? 18.870  -7.849  3.297   1.00 76.08 33  A 1 
ATOM   270  N NH1 . ARG   A 1 33  ? 19.625  -7.291  4.208   1.00 67.71 33  A 1 
ATOM   271  N NH2 . ARG   A 1 33  ? 17.683  -7.361  3.107   1.00 67.75 33  A 1 
ATOM   272  N N   . HIS   A 1 34  ? 18.615  -15.062 1.377   1.00 96.80 34  A 1 
ATOM   273  C CA  . HIS   A 1 34  ? 17.936  -16.233 1.924   1.00 97.48 34  A 1 
ATOM   274  C C   . HIS   A 1 34  ? 17.921  -17.357 0.891   1.00 97.97 34  A 1 
ATOM   275  O O   . HIS   A 1 34  ? 17.579  -17.120 -0.265  1.00 97.40 34  A 1 
ATOM   276  C CB  . HIS   A 1 34  ? 16.506  -15.853 2.334   1.00 96.93 34  A 1 
ATOM   277  C CG  . HIS   A 1 34  ? 16.410  -14.656 3.241   1.00 96.44 34  A 1 
ATOM   278  N ND1 . HIS   A 1 34  ? 16.212  -13.350 2.835   1.00 88.81 34  A 1 
ATOM   279  C CD2 . HIS   A 1 34  ? 16.522  -14.628 4.611   1.00 88.70 34  A 1 
ATOM   280  C CE1 . HIS   A 1 34  ? 16.195  -12.572 3.932   1.00 89.56 34  A 1 
ATOM   281  N NE2 . HIS   A 1 34  ? 16.381  -13.310 5.031   1.00 91.42 34  A 1 
ATOM   282  N N   . LEU   A 1 35  ? 18.271  -18.565 1.310   1.00 97.83 35  A 1 
ATOM   283  C CA  . LEU   A 1 35  ? 18.238  -19.768 0.487   1.00 97.99 35  A 1 
ATOM   284  C C   . LEU   A 1 35  ? 17.550  -20.894 1.261   1.00 98.08 35  A 1 
ATOM   285  O O   . LEU   A 1 35  ? 18.140  -21.417 2.213   1.00 97.35 35  A 1 
ATOM   286  C CB  . LEU   A 1 35  ? 19.662  -20.171 0.070   1.00 97.61 35  A 1 
ATOM   287  C CG  . LEU   A 1 35  ? 20.299  -19.253 -0.991  1.00 96.79 35  A 1 
ATOM   288  C CD1 . LEU   A 1 35  ? 21.788  -19.546 -1.109  1.00 94.54 35  A 1 
ATOM   289  C CD2 . LEU   A 1 35  ? 19.664  -19.469 -2.368  1.00 94.09 35  A 1 
ATOM   290  N N   . PRO   A 1 36  ? 16.329  -21.286 0.880   1.00 98.29 36  A 1 
ATOM   291  C CA  . PRO   A 1 36  ? 15.729  -22.515 1.383   1.00 98.24 36  A 1 
ATOM   292  C C   . PRO   A 1 36  ? 16.575  -23.720 0.966   1.00 98.26 36  A 1 
ATOM   293  O O   . PRO   A 1 36  ? 17.025  -23.808 -0.180  1.00 97.64 36  A 1 
ATOM   294  C CB  . PRO   A 1 36  ? 14.318  -22.580 0.792   1.00 97.65 36  A 1 
ATOM   295  C CG  . PRO   A 1 36  ? 14.034  -21.154 0.334   1.00 95.57 36  A 1 
ATOM   296  C CD  . PRO   A 1 36  ? 15.417  -20.621 -0.032  1.00 97.71 36  A 1 
ATOM   297  N N   . VAL   A 1 37  ? 16.771  -24.642 1.894   1.00 97.99 37  A 1 
ATOM   298  C CA  . VAL   A 1 37  ? 17.366  -25.949 1.614   1.00 97.97 37  A 1 
ATOM   299  C C   . VAL   A 1 37  ? 16.227  -26.931 1.414   1.00 97.95 37  A 1 
ATOM   300  O O   . VAL   A 1 37  ? 15.352  -27.040 2.272   1.00 97.04 37  A 1 
ATOM   301  C CB  . VAL   A 1 37  ? 18.318  -26.409 2.728   1.00 97.55 37  A 1 
ATOM   302  C CG1 . VAL   A 1 37  ? 19.068  -27.670 2.303   1.00 95.49 37  A 1 
ATOM   303  C CG2 . VAL   A 1 37  ? 19.356  -25.331 3.071   1.00 95.10 37  A 1 
ATOM   304  N N   . VAL   A 1 38  ? 16.238  -27.621 0.290   1.00 97.66 38  A 1 
ATOM   305  C CA  . VAL   A 1 38  ? 15.182  -28.560 -0.096  1.00 97.57 38  A 1 
ATOM   306  C C   . VAL   A 1 38  ? 15.750  -29.951 -0.347  1.00 97.44 38  A 1 
ATOM   307  O O   . VAL   A 1 38  ? 16.938  -30.112 -0.649  1.00 95.86 38  A 1 
ATOM   308  C CB  . VAL   A 1 38  ? 14.362  -28.055 -1.302  1.00 96.43 38  A 1 
ATOM   309  C CG1 . VAL   A 1 38  ? 13.650  -26.740 -0.976  1.00 91.07 38  A 1 
ATOM   310  C CG2 . VAL   A 1 38  ? 15.208  -27.859 -2.564  1.00 90.17 38  A 1 
ATOM   311  N N   . ASP   A 1 39  ? 14.897  -30.953 -0.210  1.00 96.71 39  A 1 
ATOM   312  C CA  . ASP   A 1 39  ? 15.180  -32.313 -0.656  1.00 96.08 39  A 1 
ATOM   313  C C   . ASP   A 1 39  ? 14.760  -32.531 -2.122  1.00 96.00 39  A 1 
ATOM   314  O O   . ASP   A 1 39  ? 14.370  -31.599 -2.837  1.00 92.83 39  A 1 
ATOM   315  C CB  . ASP   A 1 39  ? 14.556  -33.319 0.329   1.00 93.96 39  A 1 
ATOM   316  C CG  . ASP   A 1 39  ? 13.025  -33.344 0.348   1.00 92.74 39  A 1 
ATOM   317  O OD1 . ASP   A 1 39  ? 12.398  -32.755 -0.557  1.00 85.21 39  A 1 
ATOM   318  O OD2 . ASP   A 1 39  ? 12.488  -33.970 1.283   1.00 86.39 39  A 1 
ATOM   319  N N   . GLU   A 1 40  ? 14.861  -33.779 -2.586  1.00 95.26 40  A 1 
ATOM   320  C CA  . GLU   A 1 40  ? 14.497  -34.149 -3.960  1.00 94.73 40  A 1 
ATOM   321  C C   . GLU   A 1 40  ? 12.998  -33.981 -4.248  1.00 94.80 40  A 1 
ATOM   322  O O   . GLU   A 1 40  ? 12.608  -33.710 -5.383  1.00 91.33 40  A 1 
ATOM   323  C CB  . GLU   A 1 40  ? 14.915  -35.604 -4.226  1.00 93.37 40  A 1 
ATOM   324  C CG  . GLU   A 1 40  ? 16.440  -35.794 -4.186  1.00 82.53 40  A 1 
ATOM   325  C CD  . GLU   A 1 40  ? 16.894  -37.223 -4.522  1.00 72.55 40  A 1 
ATOM   326  O OE1 . GLU   A 1 40  ? 18.132  -37.416 -4.627  1.00 63.70 40  A 1 
ATOM   327  O OE2 . GLU   A 1 40  ? 16.035  -38.117 -4.659  1.00 65.26 40  A 1 
ATOM   328  N N   . GLU   A 1 41  ? 12.153  -34.088 -3.224  1.00 95.57 41  A 1 
ATOM   329  C CA  . GLU   A 1 41  ? 10.705  -33.864 -3.342  1.00 95.19 41  A 1 
ATOM   330  C C   . GLU   A 1 41  ? 10.305  -32.388 -3.196  1.00 95.54 41  A 1 
ATOM   331  O O   . GLU   A 1 41  ? 9.125   -32.049 -3.290  1.00 92.65 41  A 1 
ATOM   332  C CB  . GLU   A 1 41  ? 9.940   -34.741 -2.347  1.00 94.00 41  A 1 
ATOM   333  C CG  . GLU   A 1 41  ? 10.061  -36.234 -2.658  1.00 87.95 41  A 1 
ATOM   334  C CD  . GLU   A 1 41  ? 8.781   -37.034 -2.393  1.00 79.73 41  A 1 
ATOM   335  O OE1 . GLU   A 1 41  ? 8.832   -38.269 -2.586  1.00 70.30 41  A 1 
ATOM   336  O OE2 . GLU   A 1 41  ? 7.726   -36.413 -2.106  1.00 71.91 41  A 1 
ATOM   337  N N   . ARG   A 1 42  ? 11.300  -31.524 -3.026  1.00 95.32 42  A 1 
ATOM   338  C CA  . ARG   A 1 42  ? 11.121  -30.088 -2.814  1.00 95.71 42  A 1 
ATOM   339  C C   . ARG   A 1 42  ? 10.493  -29.739 -1.455  1.00 96.63 42  A 1 
ATOM   340  O O   . ARG   A 1 42  ? 9.943   -28.649 -1.304  1.00 94.73 42  A 1 
ATOM   341  C CB  . ARG   A 1 42  ? 10.429  -29.476 -4.040  1.00 93.48 42  A 1 
ATOM   342  C CG  . ARG   A 1 42  ? 10.977  -28.109 -4.414  1.00 84.81 42  A 1 
ATOM   343  C CD  . ARG   A 1 42  ? 10.290  -27.622 -5.690  1.00 80.59 42  A 1 
ATOM   344  N NE  . ARG   A 1 42  ? 10.832  -26.319 -6.104  1.00 76.18 42  A 1 
ATOM   345  C CZ  . ARG   A 1 42  ? 10.569  -25.680 -7.230  1.00 70.15 42  A 1 
ATOM   346  N NH1 . ARG   A 1 42  ? 9.755   -26.169 -8.128  1.00 62.56 42  A 1 
ATOM   347  N NH2 . ARG   A 1 42  ? 11.131  -24.526 -7.469  1.00 63.45 42  A 1 
ATOM   348  N N   . HIS   A 1 43  ? 10.612  -30.619 -0.472  1.00 96.67 43  A 1 
ATOM   349  C CA  . HIS   A 1 43  ? 10.309  -30.300 0.921   1.00 96.59 43  A 1 
ATOM   350  C C   . HIS   A 1 43  ? 11.360  -29.347 1.487   1.00 96.91 43  A 1 
ATOM   351  O O   . HIS   A 1 43  ? 12.557  -29.513 1.257   1.00 95.62 43  A 1 
ATOM   352  C CB  . HIS   A 1 43  ? 10.262  -31.571 1.775   1.00 95.71 43  A 1 
ATOM   353  C CG  . HIS   A 1 43  ? 9.304   -32.627 1.301   1.00 93.84 43  A 1 
ATOM   354  N ND1 . HIS   A 1 43  ? 9.510   -33.990 1.389   1.00 81.35 43  A 1 
ATOM   355  C CD2 . HIS   A 1 43  ? 8.065   -32.456 0.750   1.00 81.97 43  A 1 
ATOM   356  C CE1 . HIS   A 1 43  ? 8.430   -34.615 0.905   1.00 84.25 43  A 1 
ATOM   357  N NE2 . HIS   A 1 43  ? 7.524   -33.715 0.506   1.00 86.08 43  A 1 
ATOM   358  N N   . VAL   A 1 44  ? 10.931  -28.361 2.263   1.00 96.88 44  A 1 
ATOM   359  C CA  . VAL   A 1 44  ? 11.849  -27.444 2.947   1.00 97.06 44  A 1 
ATOM   360  C C   . VAL   A 1 44  ? 12.409  -28.136 4.186   1.00 97.03 44  A 1 
ATOM   361  O O   . VAL   A 1 44  ? 11.715  -28.303 5.180   1.00 95.66 44  A 1 
ATOM   362  C CB  . VAL   A 1 44  ? 11.172  -26.108 3.289   1.00 96.41 44  A 1 
ATOM   363  C CG1 . VAL   A 1 44  ? 12.159  -25.149 3.959   1.00 93.29 44  A 1 
ATOM   364  C CG2 . VAL   A 1 44  ? 10.650  -25.412 2.025   1.00 92.71 44  A 1 
ATOM   365  N N   . ILE   A 1 45  ? 13.679  -28.502 4.143   1.00 97.27 45  A 1 
ATOM   366  C CA  . ILE   A 1 45  ? 14.383  -29.199 5.231   1.00 96.87 45  A 1 
ATOM   367  C C   . ILE   A 1 45  ? 15.319  -28.287 6.031   1.00 96.86 45  A 1 
ATOM   368  O O   . ILE   A 1 45  ? 15.822  -28.674 7.087   1.00 94.87 45  A 1 
ATOM   369  C CB  . ILE   A 1 45  ? 15.132  -30.432 4.689   1.00 96.08 45  A 1 
ATOM   370  C CG1 . ILE   A 1 45  ? 16.173  -30.064 3.608   1.00 91.77 45  A 1 
ATOM   371  C CG2 . ILE   A 1 45  ? 14.121  -31.470 4.165   1.00 89.54 45  A 1 
ATOM   372  C CD1 . ILE   A 1 45  ? 17.133  -31.200 3.258   1.00 86.92 45  A 1 
ATOM   373  N N   . GLY   A 1 46  ? 15.562  -27.079 5.530   1.00 97.21 46  A 1 
ATOM   374  C CA  . GLY   A 1 46  ? 16.410  -26.105 6.193   1.00 97.23 46  A 1 
ATOM   375  C C   . GLY   A 1 46  ? 16.361  -24.722 5.557   1.00 97.77 46  A 1 
ATOM   376  O O   . GLY   A 1 46  ? 15.754  -24.504 4.510   1.00 97.03 46  A 1 
ATOM   377  N N   . MET   A 1 47  ? 17.032  -23.775 6.211   1.00 97.66 47  A 1 
ATOM   378  C CA  . MET   A 1 47  ? 17.198  -22.408 5.718   1.00 97.68 47  A 1 
ATOM   379  C C   . MET   A 1 47  ? 18.629  -21.951 5.967   1.00 97.50 47  A 1 
ATOM   380  O O   . MET   A 1 47  ? 19.143  -22.089 7.080   1.00 96.16 47  A 1 
ATOM   381  C CB  . MET   A 1 47  ? 16.192  -21.490 6.431   1.00 96.89 47  A 1 
ATOM   382  C CG  . MET   A 1 47  ? 16.284  -20.020 5.987   1.00 92.70 47  A 1 
ATOM   383  S SD  . MET   A 1 47  ? 15.872  -19.683 4.249   1.00 93.62 47  A 1 
ATOM   384  C CE  . MET   A 1 47  ? 14.107  -20.028 4.272   1.00 87.00 47  A 1 
ATOM   385  N N   . ILE   A 1 48  ? 19.249  -21.363 4.954   1.00 97.16 48  A 1 
ATOM   386  C CA  . ILE   A 1 48  ? 20.518  -20.646 5.065   1.00 96.75 48  A 1 
ATOM   387  C C   . ILE   A 1 48  ? 20.300  -19.190 4.682   1.00 96.83 48  A 1 
ATOM   388  O O   . ILE   A 1 48  ? 19.622  -18.878 3.705   1.00 95.48 48  A 1 
ATOM   389  C CB  . ILE   A 1 48  ? 21.630  -21.349 4.254   1.00 94.83 48  A 1 
ATOM   390  C CG1 . ILE   A 1 48  ? 22.388  -22.260 5.230   1.00 83.00 48  A 1 
ATOM   391  C CG2 . ILE   A 1 48  ? 22.604  -20.374 3.571   1.00 82.46 48  A 1 
ATOM   392  C CD1 . ILE   A 1 48  ? 23.537  -23.028 4.612   1.00 76.76 48  A 1 
ATOM   393  N N   . THR   A 1 49  ? 20.923  -18.295 5.447   1.00 95.84 49  A 1 
ATOM   394  C CA  . THR   A 1 49  ? 20.903  -16.859 5.167   1.00 94.84 49  A 1 
ATOM   395  C C   . THR   A 1 49  ? 22.319  -16.295 5.087   1.00 94.29 49  A 1 
ATOM   396  O O   . THR   A 1 49  ? 23.276  -16.873 5.608   1.00 93.03 49  A 1 
ATOM   397  C CB  . THR   A 1 49  ? 20.074  -16.091 6.207   1.00 93.53 49  A 1 
ATOM   398  O OG1 . THR   A 1 49  ? 20.718  -16.067 7.452   1.00 88.04 49  A 1 
ATOM   399  C CG2 . THR   A 1 49  ? 18.668  -16.660 6.409   1.00 89.00 49  A 1 
ATOM   400  N N   . ASP   A 1 50  ? 22.451  -15.111 4.498   1.00 92.60 50  A 1 
ATOM   401  C CA  . ASP   A 1 50  ? 23.690  -14.325 4.528   1.00 91.28 50  A 1 
ATOM   402  C C   . ASP   A 1 50  ? 24.187  -14.070 5.968   1.00 90.47 50  A 1 
ATOM   403  O O   . ASP   A 1 50  ? 25.388  -13.962 6.209   1.00 88.01 50  A 1 
ATOM   404  C CB  . ASP   A 1 50  ? 23.404  -13.010 3.787   1.00 89.90 50  A 1 
ATOM   405  C CG  . ASP   A 1 50  ? 24.498  -11.955 3.946   1.00 87.49 50  A 1 
ATOM   406  O OD1 . ASP   A 1 50  ? 25.607  -12.135 3.415   1.00 80.12 50  A 1 
ATOM   407  O OD2 . ASP   A 1 50  ? 24.237  -10.930 4.623   1.00 79.79 50  A 1 
ATOM   408  N N   . ARG   A 1 51  ? 23.282  -14.015 6.943   1.00 90.72 51  A 1 
ATOM   409  C CA  . ARG   A 1 51  ? 23.641  -13.932 8.365   1.00 89.59 51  A 1 
ATOM   410  C C   . ARG   A 1 51  ? 24.271  -15.229 8.859   1.00 89.07 51  A 1 
ATOM   411  O O   . ARG   A 1 51  ? 25.307  -15.159 9.507   1.00 86.61 51  A 1 
ATOM   412  C CB  . ARG   A 1 51  ? 22.414  -13.526 9.194   1.00 87.87 51  A 1 
ATOM   413  C CG  . ARG   A 1 51  ? 22.650  -13.670 10.706  1.00 82.68 51  A 1 
ATOM   414  C CD  . ARG   A 1 51  ? 21.423  -13.234 11.507  1.00 81.43 51  A 1 
ATOM   415  N NE  . ARG   A 1 51  ? 21.367  -11.761 11.662  1.00 78.05 51  A 1 
ATOM   416  C CZ  . ARG   A 1 51  ? 20.483  -11.096 12.388  1.00 76.43 51  A 1 
ATOM   417  N NH1 . ARG   A 1 51  ? 19.461  -11.674 12.941  1.00 68.30 51  A 1 
ATOM   418  N NH2 . ARG   A 1 51  ? 20.616  -9.830  12.594  1.00 69.98 51  A 1 
ATOM   419  N N   . ASP   A 1 52  ? 23.689  -16.376 8.550   1.00 89.81 52  A 1 
ATOM   420  C CA  . ASP   A 1 52  ? 24.194  -17.688 8.971   1.00 89.81 52  A 1 
ATOM   421  C C   . ASP   A 1 52  ? 25.571  -17.959 8.355   1.00 89.13 52  A 1 
ATOM   422  O O   . ASP   A 1 52  ? 26.500  -18.354 9.060   1.00 87.73 52  A 1 
ATOM   423  C CB  . ASP   A 1 52  ? 23.198  -18.794 8.585   1.00 90.74 52  A 1 
ATOM   424  C CG  . ASP   A 1 52  ? 21.788  -18.510 9.093   1.00 91.20 52  A 1 
ATOM   425  O OD1 . ASP   A 1 52  ? 21.635  -18.166 10.284  1.00 88.13 52  A 1 
ATOM   426  O OD2 . ASP   A 1 52  ? 20.856  -18.557 8.258   1.00 88.15 52  A 1 
ATOM   427  N N   . MET   A 1 53  ? 25.744  -17.627 7.071   1.00 89.35 53  A 1 
ATOM   428  C CA  . MET   A 1 53  ? 27.024  -17.724 6.370   1.00 88.93 53  A 1 
ATOM   429  C C   . MET   A 1 53  ? 28.110  -16.861 7.021   1.00 87.31 53  A 1 
ATOM   430  O O   . MET   A 1 53  ? 29.207  -17.348 7.291   1.00 84.20 53  A 1 
ATOM   431  C CB  . MET   A 1 53  ? 26.845  -17.304 4.905   1.00 89.25 53  A 1 
ATOM   432  C CG  . MET   A 1 53  ? 26.070  -18.334 4.080   1.00 85.23 53  A 1 
ATOM   433  S SD  . MET   A 1 53  ? 26.798  -19.993 4.017   1.00 83.52 53  A 1 
ATOM   434  C CE  . MET   A 1 53  ? 28.416  -19.624 3.326   1.00 73.53 53  A 1 
ATOM   435  N N   . LYS   A 1 54  ? 27.807  -15.599 7.319   1.00 85.18 54  A 1 
ATOM   436  C CA  . LYS   A 1 54  ? 28.757  -14.685 7.970   1.00 82.58 54  A 1 
ATOM   437  C C   . LYS   A 1 54  ? 29.095  -15.108 9.398   1.00 81.47 54  A 1 
ATOM   438  O O   . LYS   A 1 54  ? 30.232  -14.941 9.818   1.00 78.94 54  A 1 
ATOM   439  C CB  . LYS   A 1 54  ? 28.204  -13.259 7.952   1.00 81.65 54  A 1 
ATOM   440  C CG  . LYS   A 1 54  ? 28.383  -12.618 6.573   1.00 77.88 54  A 1 
ATOM   441  C CD  . LYS   A 1 54  ? 27.739  -11.233 6.527   1.00 73.96 54  A 1 
ATOM   442  C CE  . LYS   A 1 54  ? 28.082  -10.585 5.190   1.00 68.73 54  A 1 
ATOM   443  N NZ  . LYS   A 1 54  ? 27.233  -9.414  4.898   1.00 63.03 54  A 1 
ATOM   444  N N   . GLN   A 1 55  ? 28.129  -15.650 10.127  1.00 82.76 55  A 1 
ATOM   445  C CA  . GLN   A 1 55  ? 28.338  -16.128 11.493  1.00 80.89 55  A 1 
ATOM   446  C C   . GLN   A 1 55  ? 29.168  -17.419 11.528  1.00 80.56 55  A 1 
ATOM   447  O O   . GLN   A 1 55  ? 29.988  -17.596 12.427  1.00 78.08 55  A 1 
ATOM   448  C CB  . GLN   A 1 55  ? 26.970  -16.314 12.160  1.00 79.08 55  A 1 
ATOM   449  C CG  . GLN   A 1 55  ? 27.117  -16.646 13.651  1.00 72.05 55  A 1 
ATOM   450  C CD  . GLN   A 1 55  ? 25.780  -16.792 14.379  1.00 68.50 55  A 1 
ATOM   451  O OE1 . GLN   A 1 55  ? 24.696  -16.586 13.861  1.00 62.60 55  A 1 
ATOM   452  N NE2 . GLN   A 1 55  ? 25.820  -17.152 15.638  1.00 60.73 55  A 1 
ATOM   453  N N   . ALA   A 1 56  ? 28.977  -18.302 10.564  1.00 80.83 56  A 1 
ATOM   454  C CA  . ALA   A 1 56  ? 29.725  -19.553 10.464  1.00 80.38 56  A 1 
ATOM   455  C C   . ALA   A 1 56  ? 31.105  -19.381 9.813   1.00 79.43 56  A 1 
ATOM   456  O O   . ALA   A 1 56  ? 31.977  -20.231 9.998   1.00 76.23 56  A 1 
ATOM   457  C CB  . ALA   A 1 56  ? 28.861  -20.559 9.704   1.00 80.67 56  A 1 
ATOM   458  N N   . SER   A 1 57  ? 31.322  -18.302 9.056   1.00 78.83 57  A 1 
ATOM   459  C CA  . SER   A 1 57  ? 32.610  -18.054 8.415   1.00 77.26 57  A 1 
ATOM   460  C C   . SER   A 1 57  ? 33.709  -17.853 9.460   1.00 76.00 57  A 1 
ATOM   461  O O   . SER   A 1 57  ? 33.497  -17.131 10.439  1.00 72.10 57  A 1 
ATOM   462  C CB  . SER   A 1 57  ? 32.549  -16.869 7.444   1.00 75.67 57  A 1 
ATOM   463  O OG  . SER   A 1 57  ? 32.410  -15.628 8.099   1.00 68.12 57  A 1 
ATOM   464  N N   . PRO   A 1 58  ? 34.888  -18.446 9.263   1.00 71.28 58  A 1 
ATOM   465  C CA  . PRO   A 1 58  ? 36.016  -18.218 10.151  1.00 68.65 58  A 1 
ATOM   466  C C   . PRO   A 1 58  ? 36.427  -16.743 10.127  1.00 67.51 58  A 1 
ATOM   467  O O   . PRO   A 1 58  ? 36.171  -16.019 9.160   1.00 62.67 58  A 1 
ATOM   468  C CB  . PRO   A 1 58  ? 37.124  -19.152 9.662   1.00 65.38 58  A 1 
ATOM   469  C CG  . PRO   A 1 58  ? 36.792  -19.370 8.188   1.00 63.87 58  A 1 
ATOM   470  C CD  . PRO   A 1 58  ? 35.269  -19.286 8.142   1.00 67.23 58  A 1 
ATOM   471  N N   . SER   A 1 59  ? 37.083  -16.307 11.199  1.00 63.96 59  A 1 
ATOM   472  C CA  . SER   A 1 59  ? 37.572  -14.931 11.273  1.00 61.09 59  A 1 
ATOM   473  C C   . SER   A 1 59  ? 38.486  -14.619 10.083  1.00 61.25 59  A 1 
ATOM   474  O O   . SER   A 1 59  ? 39.219  -15.483 9.598   1.00 57.16 59  A 1 
ATOM   475  C CB  . SER   A 1 59  ? 38.275  -14.667 12.614  1.00 55.37 59  A 1 
ATOM   476  O OG  . SER   A 1 59  ? 39.614  -15.125 12.616  1.00 49.65 59  A 1 
ATOM   477  N N   . ILE   A 1 60  ? 38.469  -13.372 9.641   1.00 56.64 60  A 1 
ATOM   478  C CA  . ILE   A 1 60  ? 39.262  -12.903 8.486   1.00 54.69 60  A 1 
ATOM   479  C C   . ILE   A 1 60  ? 40.764  -13.188 8.679   1.00 54.74 60  A 1 
ATOM   480  O O   . ILE   A 1 60  ? 41.493  -13.351 7.709   1.00 51.49 60  A 1 
ATOM   481  C CB  . ILE   A 1 60  ? 39.016  -11.388 8.243   1.00 51.12 60  A 1 
ATOM   482  C CG1 . ILE   A 1 60  ? 37.511  -11.011 8.310   1.00 47.87 60  A 1 
ATOM   483  C CG2 . ILE   A 1 60  ? 39.594  -10.973 6.872   1.00 46.05 60  A 1 
ATOM   484  C CD1 . ILE   A 1 60  ? 37.249  -9.495  8.301   1.00 42.99 60  A 1 
ATOM   485  N N   . PHE   A 1 61  ? 41.198  -13.313 9.922   1.00 50.63 61  A 1 
ATOM   486  C CA  . PHE   A 1 61  ? 42.587  -13.600 10.292  1.00 48.85 61  A 1 
ATOM   487  C C   . PHE   A 1 61  ? 42.985  -15.076 10.131  1.00 49.66 61  A 1 
ATOM   488  O O   . PHE   A 1 61  ? 44.172  -15.390 10.163  1.00 46.09 61  A 1 
ATOM   489  C CB  . PHE   A 1 61  ? 42.805  -13.145 11.739  1.00 44.17 61  A 1 
ATOM   490  C CG  . PHE   A 1 61  ? 42.515  -11.680 11.972  1.00 41.20 61  A 1 
ATOM   491  C CD1 . PHE   A 1 61  ? 43.420  -10.704 11.510  1.00 37.01 61  A 1 
ATOM   492  C CD2 . PHE   A 1 61  ? 41.339  -11.276 12.632  1.00 36.81 61  A 1 
ATOM   493  C CE1 . PHE   A 1 61  ? 43.153  -9.343  11.714  1.00 33.06 61  A 1 
ATOM   494  C CE2 . PHE   A 1 61  ? 41.069  -9.914  12.839  1.00 33.07 61  A 1 
ATOM   495  C CZ  . PHE   A 1 61  ? 41.976  -8.944  12.379  1.00 33.72 61  A 1 
ATOM   496  N N   . GLU   A 1 62  ? 42.037  -15.990 9.963   1.00 61.77 62  A 1 
ATOM   497  C CA  . GLU   A 1 62  ? 42.311  -17.425 9.793   1.00 62.03 62  A 1 
ATOM   498  C C   . GLU   A 1 62  ? 42.153  -17.847 8.322   1.00 63.31 62  A 1 
ATOM   499  O O   . GLU   A 1 62  ? 41.347  -18.713 7.988   1.00 58.74 62  A 1 
ATOM   500  C CB  . GLU   A 1 62  ? 41.470  -18.267 10.761  1.00 56.99 62  A 1 
ATOM   501  C CG  . GLU   A 1 62  ? 41.894  -18.109 12.233  1.00 52.35 62  A 1 
ATOM   502  C CD  . GLU   A 1 62  ? 41.267  -19.195 13.118  1.00 48.36 62  A 1 
ATOM   503  O OE1 . GLU   A 1 62  ? 41.916  -19.652 14.081  1.00 44.64 62  A 1 
ATOM   504  O OE2 . GLU   A 1 62  ? 40.164  -19.698 12.809  1.00 46.12 62  A 1 
ATOM   505  N N   . GLU   A 1 63  ? 42.948  -17.270 7.426   1.00 65.02 63  A 1 
ATOM   506  C CA  . GLU   A 1 63  ? 42.904  -17.559 5.980   1.00 65.06 63  A 1 
ATOM   507  C C   . GLU   A 1 63  ? 42.955  -19.063 5.669   1.00 67.51 63  A 1 
ATOM   508  O O   . GLU   A 1 63  ? 42.171  -19.566 4.870   1.00 62.62 63  A 1 
ATOM   509  C CB  . GLU   A 1 63  ? 44.074  -16.870 5.258   1.00 59.09 63  A 1 
ATOM   510  C CG  . GLU   A 1 63  ? 43.882  -15.357 5.110   1.00 52.92 63  A 1 
ATOM   511  C CD  . GLU   A 1 63  ? 44.957  -14.716 4.224   1.00 47.21 63  A 1 
ATOM   512  O OE1 . GLU   A 1 63  ? 44.652  -13.650 3.640   1.00 42.45 63  A 1 
ATOM   513  O OE2 . GLU   A 1 63  ? 46.059  -15.294 4.121   1.00 44.22 63  A 1 
ATOM   514  N N   . ASN   A 1 64  ? 43.811  -19.803 6.358   1.00 69.04 64  A 1 
ATOM   515  C CA  . ASN   A 1 64  ? 43.981  -21.245 6.154   1.00 68.37 64  A 1 
ATOM   516  C C   . ASN   A 1 64  ? 42.732  -22.072 6.487   1.00 70.94 64  A 1 
ATOM   517  O O   . ASN   A 1 64  ? 42.579  -23.183 5.985   1.00 66.12 64  A 1 
ATOM   518  C CB  . ASN   A 1 64  ? 45.176  -21.728 6.992   1.00 62.48 64  A 1 
ATOM   519  C CG  . ASN   A 1 64  ? 46.519  -21.301 6.419   1.00 55.91 64  A 1 
ATOM   520  O OD1 . ASN   A 1 64  ? 46.664  -20.986 5.260   1.00 49.65 64  A 1 
ATOM   521  N ND2 . ASN   A 1 64  ? 47.555  -21.305 7.227   1.00 49.09 64  A 1 
ATOM   522  N N   . LYS   A 1 65  ? 41.838  -21.573 7.328   1.00 71.47 65  A 1 
ATOM   523  C CA  . LYS   A 1 65  ? 40.575  -22.257 7.654   1.00 72.35 65  A 1 
ATOM   524  C C   . LYS   A 1 65  ? 39.456  -21.921 6.668   1.00 75.59 65  A 1 
ATOM   525  O O   . LYS   A 1 65  ? 38.429  -22.588 6.672   1.00 72.34 65  A 1 
ATOM   526  C CB  . LYS   A 1 65  ? 40.152  -21.962 9.094   1.00 66.61 65  A 1 
ATOM   527  C CG  . LYS   A 1 65  ? 41.097  -22.583 10.131  1.00 62.08 65  A 1 
ATOM   528  C CD  . LYS   A 1 65  ? 40.503  -22.388 11.527  1.00 58.42 65  A 1 
ATOM   529  C CE  . LYS   A 1 65  ? 41.464  -22.816 12.635  1.00 52.66 65  A 1 
ATOM   530  N NZ  . LYS   A 1 65  ? 41.044  -22.233 13.931  1.00 48.79 65  A 1 
ATOM   531  N N   . ARG   A 1 66  ? 39.640  -20.910 5.834   1.00 74.84 66  A 1 
ATOM   532  C CA  . ARG   A 1 66  ? 38.604  -20.429 4.918   1.00 76.30 66  A 1 
ATOM   533  C C   . ARG   A 1 66  ? 38.301  -21.432 3.808   1.00 78.87 66  A 1 
ATOM   534  O O   . ARG   A 1 66  ? 37.136  -21.681 3.530   1.00 76.53 66  A 1 
ATOM   535  C CB  . ARG   A 1 66  ? 39.018  -19.056 4.378   1.00 72.46 66  A 1 
ATOM   536  C CG  . ARG   A 1 66  ? 37.806  -18.245 3.918   1.00 65.42 66  A 1 
ATOM   537  C CD  . ARG   A 1 66  ? 38.262  -16.852 3.491   1.00 61.71 66  A 1 
ATOM   538  N NE  . ARG   A 1 66  ? 37.120  -15.968 3.209   1.00 55.47 66  A 1 
ATOM   539  C CZ  . ARG   A 1 66  ? 37.195  -14.696 2.862   1.00 51.27 66  A 1 
ATOM   540  N NH1 . ARG   A 1 66  ? 38.344  -14.098 2.706   1.00 47.40 66  A 1 
ATOM   541  N NH2 . ARG   A 1 66  ? 36.109  -14.006 2.671   1.00 45.13 66  A 1 
ATOM   542  N N   . SER   A 1 67  ? 39.318  -22.056 3.241   1.00 78.47 67  A 1 
ATOM   543  C CA  . SER   A 1 67  ? 39.154  -23.124 2.244   1.00 79.18 67  A 1 
ATOM   544  C C   . SER   A 1 67  ? 38.395  -24.330 2.806   1.00 81.49 67  A 1 
ATOM   545  O O   . SER   A 1 67  ? 37.463  -24.828 2.181   1.00 78.51 67  A 1 
ATOM   546  C CB  . SER   A 1 67  ? 40.530  -23.563 1.734   1.00 74.63 67  A 1 
ATOM   547  O OG  . SER   A 1 67  ? 41.364  -23.943 2.814   1.00 65.70 67  A 1 
ATOM   548  N N   . LEU   A 1 68  ? 38.733  -24.742 4.023   1.00 78.98 68  A 1 
ATOM   549  C CA  . LEU   A 1 68  ? 38.045  -25.821 4.742   1.00 79.36 68  A 1 
ATOM   550  C C   . LEU   A 1 68  ? 36.588  -25.481 5.084   1.00 81.56 68  A 1 
ATOM   551  O O   . LEU   A 1 68  ? 35.751  -26.374 5.139   1.00 79.52 68  A 1 
ATOM   552  C CB  . LEU   A 1 68  ? 38.845  -26.138 6.019   1.00 75.53 68  A 1 
ATOM   553  C CG  . LEU   A 1 68  ? 39.643  -27.450 5.908   1.00 67.16 68  A 1 
ATOM   554  C CD1 . LEU   A 1 68  ? 40.970  -27.335 6.651   1.00 61.04 68  A 1 
ATOM   555  C CD2 . LEU   A 1 68  ? 38.848  -28.611 6.510   1.00 60.04 68  A 1 
ATOM   556  N N   . PHE   A 1 69  ? 36.288  -24.211 5.313   1.00 82.81 69  A 1 
ATOM   557  C CA  . PHE   A 1 69  ? 34.922  -23.741 5.537   1.00 84.00 69  A 1 
ATOM   558  C C   . PHE   A 1 69  ? 34.085  -23.831 4.257   1.00 85.98 69  A 1 
ATOM   559  O O   . PHE   A 1 69  ? 32.994  -24.382 4.295   1.00 84.84 69  A 1 
ATOM   560  C CB  . PHE   A 1 69  ? 34.963  -22.319 6.099   1.00 81.20 69  A 1 
ATOM   561  C CG  . PHE   A 1 69  ? 33.607  -21.655 6.170   1.00 80.41 69  A 1 
ATOM   562  C CD1 . PHE   A 1 69  ? 33.225  -20.718 5.188   1.00 74.77 69  A 1 
ATOM   563  C CD2 . PHE   A 1 69  ? 32.707  -21.995 7.195   1.00 74.48 69  A 1 
ATOM   564  C CE1 . PHE   A 1 69  ? 31.957  -20.122 5.240   1.00 73.90 69  A 1 
ATOM   565  C CE2 . PHE   A 1 69  ? 31.438  -21.399 7.249   1.00 72.64 69  A 1 
ATOM   566  C CZ  . PHE   A 1 69  ? 31.063  -20.461 6.270   1.00 74.87 69  A 1 
ATOM   567  N N   . LEU   A 1 70  ? 34.615  -23.361 3.130   1.00 86.42 70  A 1 
ATOM   568  C CA  . LEU   A 1 70  ? 33.910  -23.324 1.842   1.00 87.05 70  A 1 
ATOM   569  C C   . LEU   A 1 70  ? 33.534  -24.717 1.316   1.00 88.60 70  A 1 
ATOM   570  O O   . LEU   A 1 70  ? 32.517  -24.863 0.646   1.00 86.98 70  A 1 
ATOM   571  C CB  . LEU   A 1 70  ? 34.790  -22.589 0.817   1.00 84.98 70  A 1 
ATOM   572  C CG  . LEU   A 1 70  ? 34.954  -21.079 1.076   1.00 81.93 70  A 1 
ATOM   573  C CD1 . LEU   A 1 70  ? 35.997  -20.507 0.119   1.00 77.18 70  A 1 
ATOM   574  C CD2 . LEU   A 1 70  ? 33.651  -20.312 0.878   1.00 76.56 70  A 1 
ATOM   575  N N   . THR   A 1 71  ? 34.317  -25.737 1.655   1.00 89.08 71  A 1 
ATOM   576  C CA  . THR   A 1 71  ? 34.064  -27.132 1.253   1.00 88.81 71  A 1 
ATOM   577  C C   . THR   A 1 71  ? 33.069  -27.870 2.152   1.00 89.67 71  A 1 
ATOM   578  O O   . THR   A 1 71  ? 32.673  -28.989 1.826   1.00 86.73 71  A 1 
ATOM   579  C CB  . THR   A 1 71  ? 35.375  -27.928 1.186   1.00 86.49 71  A 1 
ATOM   580  O OG1 . THR   A 1 71  ? 36.087  -27.827 2.396   1.00 77.23 71  A 1 
ATOM   581  C CG2 . THR   A 1 71  ? 36.294  -27.422 0.075   1.00 74.60 71  A 1 
ATOM   582  N N   . ARG   A 1 72  ? 32.644  -27.291 3.275   1.00 90.65 72  A 1 
ATOM   583  C CA  . ARG   A 1 72  ? 31.631  -27.905 4.141   1.00 90.45 72  A 1 
ATOM   584  C C   . ARG   A 1 72  ? 30.269  -27.923 3.454   1.00 92.26 72  A 1 
ATOM   585  O O   . ARG   A 1 72  ? 29.957  -27.049 2.651   1.00 90.90 72  A 1 
ATOM   586  C CB  . ARG   A 1 72  ? 31.542  -27.191 5.496   1.00 87.90 72  A 1 
ATOM   587  C CG  . ARG   A 1 72  ? 32.754  -27.501 6.376   1.00 80.74 72  A 1 
ATOM   588  C CD  . ARG   A 1 72  ? 32.571  -26.869 7.754   1.00 75.19 72  A 1 
ATOM   589  N NE  . ARG   A 1 72  ? 33.677  -27.226 8.659   1.00 67.80 72  A 1 
ATOM   590  C CZ  . ARG   A 1 72  ? 33.691  -27.068 9.971   1.00 61.99 72  A 1 
ATOM   591  N NH1 . ARG   A 1 72  ? 32.687  -26.535 10.612  1.00 56.44 72  A 1 
ATOM   592  N NH2 . ARG   A 1 72  ? 34.726  -27.445 10.666  1.00 54.24 72  A 1 
ATOM   593  N N   . SER   A 1 73  ? 29.447  -28.902 3.823   1.00 92.69 73  A 1 
ATOM   594  C CA  . SER   A 1 73  ? 28.073  -28.986 3.341   1.00 93.21 73  A 1 
ATOM   595  C C   . SER   A 1 73  ? 27.172  -27.960 4.029   1.00 93.53 73  A 1 
ATOM   596  O O   . SER   A 1 73  ? 27.364  -27.602 5.194   1.00 91.55 73  A 1 
ATOM   597  C CB  . SER   A 1 73  ? 27.515  -30.401 3.508   1.00 91.66 73  A 1 
ATOM   598  O OG  . SER   A 1 73  ? 27.439  -30.752 4.875   1.00 83.41 73  A 1 
ATOM   599  N N   . VAL   A 1 74  ? 26.137  -27.548 3.314   1.00 94.11 74  A 1 
ATOM   600  C CA  . VAL   A 1 74  ? 25.046  -26.699 3.806   1.00 94.35 74  A 1 
ATOM   601  C C   . VAL   A 1 74  ? 24.386  -27.275 5.070   1.00 94.21 74  A 1 
ATOM   602  O O   . VAL   A 1 74  ? 24.116  -26.527 6.008   1.00 92.67 74  A 1 
ATOM   603  C CB  . VAL   A 1 74  ? 24.036  -26.540 2.649   1.00 93.54 74  A 1 
ATOM   604  C CG1 . VAL   A 1 74  ? 22.637  -26.135 3.091   1.00 88.61 74  A 1 
ATOM   605  C CG2 . VAL   A 1 74  ? 24.552  -25.496 1.650   1.00 88.37 74  A 1 
ATOM   606  N N   . ASP   A 1 75  ? 24.210  -28.593 5.148   1.00 94.46 75  A 1 
ATOM   607  C CA  . ASP   A 1 75  ? 23.611  -29.277 6.310   1.00 93.74 75  A 1 
ATOM   608  C C   . ASP   A 1 75  ? 24.375  -29.025 7.624   1.00 93.77 75  A 1 
ATOM   609  O O   . ASP   A 1 75  ? 23.807  -29.110 8.712   1.00 91.20 75  A 1 
ATOM   610  C CB  . ASP   A 1 75  ? 23.533  -30.781 6.010   1.00 91.47 75  A 1 
ATOM   611  C CG  . ASP   A 1 75  ? 22.843  -31.612 7.105   1.00 86.24 75  A 1 
ATOM   612  O OD1 . ASP   A 1 75  ? 21.736  -31.238 7.551   1.00 73.79 75  A 1 
ATOM   613  O OD2 . ASP   A 1 75  ? 23.421  -32.647 7.499   1.00 75.65 75  A 1 
ATOM   614  N N   . SER   A 1 76  ? 25.653  -28.660 7.546   1.00 92.36 76  A 1 
ATOM   615  C CA  . SER   A 1 76  ? 26.476  -28.392 8.730   1.00 90.71 76  A 1 
ATOM   616  C C   . SER   A 1 76  ? 26.117  -27.101 9.473   1.00 90.77 76  A 1 
ATOM   617  O O   . SER   A 1 76  ? 26.482  -26.963 10.639  1.00 88.09 76  A 1 
ATOM   618  C CB  . SER   A 1 76  ? 27.960  -28.399 8.355   1.00 88.86 76  A 1 
ATOM   619  O OG  . SER   A 1 76  ? 28.347  -27.287 7.578   1.00 83.05 76  A 1 
ATOM   620  N N   . ILE   A 1 77  ? 25.435  -26.160 8.813   1.00 92.03 77  A 1 
ATOM   621  C CA  . ILE   A 1 77  ? 25.096  -24.853 9.408   1.00 91.67 77  A 1 
ATOM   622  C C   . ILE   A 1 77  ? 23.643  -24.420 9.202   1.00 92.78 77  A 1 
ATOM   623  O O   . ILE   A 1 77  ? 23.225  -23.422 9.789   1.00 91.44 77  A 1 
ATOM   624  C CB  . ILE   A 1 77  ? 26.054  -23.743 8.917   1.00 89.49 77  A 1 
ATOM   625  C CG1 . ILE   A 1 77  ? 25.871  -23.411 7.420   1.00 82.08 77  A 1 
ATOM   626  C CG2 . ILE   A 1 77  ? 27.522  -24.105 9.222   1.00 78.93 77  A 1 
ATOM   627  C CD1 . ILE   A 1 77  ? 26.450  -22.037 7.062   1.00 78.60 77  A 1 
ATOM   628  N N   . MET   A 1 78  ? 22.870  -25.130 8.384   1.00 94.09 78  A 1 
ATOM   629  C CA  . MET   A 1 78  ? 21.498  -24.751 8.075   1.00 94.78 78  A 1 
ATOM   630  C C   . MET   A 1 78  ? 20.611  -24.774 9.318   1.00 94.99 78  A 1 
ATOM   631  O O   . MET   A 1 78  ? 20.741  -25.625 10.205  1.00 93.89 78  A 1 
ATOM   632  C CB  . MET   A 1 78  ? 20.922  -25.607 6.937   1.00 93.78 78  A 1 
ATOM   633  C CG  . MET   A 1 78  ? 20.526  -27.028 7.356   1.00 92.50 78  A 1 
ATOM   634  S SD  . MET   A 1 78  ? 19.902  -28.022 5.973   1.00 93.01 78  A 1 
ATOM   635  C CE  . MET   A 1 78  ? 19.351  -29.488 6.854   1.00 86.15 78  A 1 
ATOM   636  N N   . LYS   A 1 79  ? 19.648  -23.859 9.367   1.00 95.46 79  A 1 
ATOM   637  C CA  . LYS   A 1 79  ? 18.613  -23.876 10.394  1.00 95.19 79  A 1 
ATOM   638  C C   . LYS   A 1 79  ? 17.521  -24.864 9.991   1.00 95.63 79  A 1 
ATOM   639  O O   . LYS   A 1 79  ? 17.013  -24.777 8.881   1.00 94.25 79  A 1 
ATOM   640  C CB  . LYS   A 1 79  ? 18.110  -22.448 10.630  1.00 93.43 79  A 1 
ATOM   641  C CG  . LYS   A 1 79  ? 17.377  -22.361 11.971  1.00 81.73 79  A 1 
ATOM   642  C CD  . LYS   A 1 79  ? 17.493  -20.973 12.582  1.00 76.49 79  A 1 
ATOM   643  C CE  . LYS   A 1 79  ? 16.877  -20.990 13.980  1.00 68.37 79  A 1 
ATOM   644  N NZ  . LYS   A 1 79  ? 17.143  -19.736 14.718  1.00 60.36 79  A 1 
ATOM   645  N N   . LYS   A 1 80  ? 17.180  -25.790 10.881  1.00 95.15 80  A 1 
ATOM   646  C CA  . LYS   A 1 80  ? 16.246  -26.894 10.585  1.00 94.23 80  A 1 
ATOM   647  C C   . LYS   A 1 80  ? 14.792  -26.550 10.902  1.00 92.43 80  A 1 
ATOM   648  O O   . LYS   A 1 80  ? 13.905  -26.938 10.161  1.00 85.00 80  A 1 
ATOM   649  C CB  . LYS   A 1 80  ? 16.699  -28.181 11.297  1.00 92.60 80  A 1 
ATOM   650  C CG  . LYS   A 1 80  ? 18.078  -28.638 10.788  1.00 88.51 80  A 1 
ATOM   651  C CD  . LYS   A 1 80  ? 18.494  -30.024 11.292  1.00 84.89 80  A 1 
ATOM   652  C CE  . LYS   A 1 80  ? 19.860  -30.332 10.658  1.00 74.82 80  A 1 
ATOM   653  N NZ  . LYS   A 1 80  ? 20.309  -31.731 10.812  1.00 65.91 80  A 1 
ATOM   654  N N   . ASP   A 1 81  ? 14.559  -25.770 11.947  1.00 94.20 81  A 1 
ATOM   655  C CA  . ASP   A 1 81  ? 13.225  -25.300 12.332  1.00 93.13 81  A 1 
ATOM   656  C C   . ASP   A 1 81  ? 12.826  -24.105 11.456  1.00 94.22 81  A 1 
ATOM   657  O O   . ASP   A 1 81  ? 12.971  -22.939 11.841  1.00 91.11 81  A 1 
ATOM   658  C CB  . ASP   A 1 81  ? 13.197  -24.958 13.829  1.00 89.85 81  A 1 
ATOM   659  C CG  . ASP   A 1 81  ? 13.620  -26.131 14.709  1.00 79.35 81  A 1 
ATOM   660  O OD1 . ASP   A 1 81  ? 13.253  -27.276 14.376  1.00 68.88 81  A 1 
ATOM   661  O OD2 . ASP   A 1 81  ? 14.365  -25.862 15.676  1.00 69.50 81  A 1 
ATOM   662  N N   . VAL   A 1 82  ? 12.381  -24.399 10.240  1.00 95.09 82  A 1 
ATOM   663  C CA  . VAL   A 1 82  ? 12.025  -23.377 9.248   1.00 95.99 82  A 1 
ATOM   664  C C   . VAL   A 1 82  ? 10.575  -22.958 9.439   1.00 96.01 82  A 1 
ATOM   665  O O   . VAL   A 1 82  ? 9.662   -23.767 9.313   1.00 94.71 82  A 1 
ATOM   666  C CB  . VAL   A 1 82  ? 12.286  -23.851 7.809   1.00 95.80 82  A 1 
ATOM   667  C CG1 . VAL   A 1 82  ? 12.068  -22.704 6.817   1.00 92.58 82  A 1 
ATOM   668  C CG2 . VAL   A 1 82  ? 13.730  -24.336 7.630   1.00 92.90 82  A 1 
ATOM   669  N N   . VAL   A 1 83  ? 10.363  -21.679 9.695   1.00 96.02 83  A 1 
ATOM   670  C CA  . VAL   A 1 83  ? 9.020   -21.087 9.673   1.00 95.93 83  A 1 
ATOM   671  C C   . VAL   A 1 83  ? 8.642   -20.838 8.219   1.00 96.47 83  A 1 
ATOM   672  O O   . VAL   A 1 83  ? 9.353   -20.129 7.503   1.00 95.89 83  A 1 
ATOM   673  C CB  . VAL   A 1 83  ? 8.948   -19.796 10.508  1.00 95.05 83  A 1 
ATOM   674  C CG1 . VAL   A 1 83  ? 7.519   -19.254 10.562  1.00 92.25 83  A 1 
ATOM   675  C CG2 . VAL   A 1 83  ? 9.413   -20.041 11.953  1.00 92.31 83  A 1 
ATOM   676  N N   . CYS   A 1 84  ? 7.528   -21.411 7.795   1.00 96.20 84  A 1 
ATOM   677  C CA  . CYS   A 1 84  ? 6.978   -21.278 6.452   1.00 96.19 84  A 1 
ATOM   678  C C   . CYS   A 1 84  ? 5.660   -20.498 6.478   1.00 96.12 84  A 1 
ATOM   679  O O   . CYS   A 1 84  ? 5.032   -20.354 7.528   1.00 95.01 84  A 1 
ATOM   680  C CB  . CYS   A 1 84  ? 6.814   -22.670 5.826   1.00 95.49 84  A 1 
ATOM   681  S SG  . CYS   A 1 84  ? 8.441   -23.483 5.662   1.00 93.57 84  A 1 
ATOM   682  N N   . ALA   A 1 85  ? 5.254   -20.004 5.324   1.00 96.51 85  A 1 
ATOM   683  C CA  . ALA   A 1 85  ? 3.936   -19.437 5.089   1.00 96.61 85  A 1 
ATOM   684  C C   . ALA   A 1 85  ? 3.089   -20.400 4.253   1.00 96.87 85  A 1 
ATOM   685  O O   . ALA   A 1 85  ? 3.612   -21.161 3.436   1.00 96.10 85  A 1 
ATOM   686  C CB  . ALA   A 1 85  ? 4.087   -18.079 4.403   1.00 95.89 85  A 1 
ATOM   687  N N   . HIS   A 1 86  ? 1.779   -20.319 4.432   1.00 96.34 86  A 1 
ATOM   688  C CA  . HIS   A 1 86  ? 0.808   -20.971 3.562   1.00 96.07 86  A 1 
ATOM   689  C C   . HIS   A 1 86  ? 0.397   -20.012 2.422   1.00 96.09 86  A 1 
ATOM   690  O O   . HIS   A 1 86  ? 0.332   -18.802 2.659   1.00 95.53 86  A 1 
ATOM   691  C CB  . HIS   A 1 86  ? -0.383  -21.408 4.423   1.00 95.59 86  A 1 
ATOM   692  C CG  . HIS   A 1 86  ? -1.302  -22.335 3.692   1.00 95.04 86  A 1 
ATOM   693  N ND1 . HIS   A 1 86  ? -2.407  -21.970 2.956   1.00 86.97 86  A 1 
ATOM   694  C CD2 . HIS   A 1 86  ? -1.155  -23.695 3.563   1.00 86.06 86  A 1 
ATOM   695  C CE1 . HIS   A 1 86  ? -2.914  -23.083 2.395   1.00 88.72 86  A 1 
ATOM   696  N NE2 . HIS   A 1 86  ? -2.179  -24.143 2.741   1.00 89.72 86  A 1 
ATOM   697  N N   . PRO   A 1 87  ? 0.111   -20.481 1.203   1.00 96.33 87  A 1 
ATOM   698  C CA  . PRO   A 1 87  ? -0.304  -19.597 0.103   1.00 95.74 87  A 1 
ATOM   699  C C   . PRO   A 1 87  ? -1.563  -18.774 0.398   1.00 95.34 87  A 1 
ATOM   700  O O   . PRO   A 1 87  ? -1.711  -17.679 -0.145  1.00 93.45 87  A 1 
ATOM   701  C CB  . PRO   A 1 87  ? -0.507  -20.526 -1.100  1.00 94.78 87  A 1 
ATOM   702  C CG  . PRO   A 1 87  ? -0.680  -21.919 -0.494  1.00 93.39 87  A 1 
ATOM   703  C CD  . PRO   A 1 87  ? 0.204   -21.858 0.740   1.00 95.58 87  A 1 
ATOM   704  N N   . LEU   A 1 88  ? -2.436  -19.257 1.278   1.00 95.52 88  A 1 
ATOM   705  C CA  . LEU   A 1 88  ? -3.652  -18.567 1.724   1.00 94.62 88  A 1 
ATOM   706  C C   . LEU   A 1 88  ? -3.447  -17.654 2.947   1.00 94.39 88  A 1 
ATOM   707  O O   . LEU   A 1 88  ? -4.414  -17.042 3.401   1.00 92.66 88  A 1 
ATOM   708  C CB  . LEU   A 1 88  ? -4.763  -19.596 2.012   1.00 93.81 88  A 1 
ATOM   709  C CG  . LEU   A 1 88  ? -5.180  -20.481 0.830   1.00 91.37 88  A 1 
ATOM   710  C CD1 . LEU   A 1 88  ? -6.262  -21.456 1.283   1.00 88.34 88  A 1 
ATOM   711  C CD2 . LEU   A 1 88  ? -5.729  -19.652 -0.328  1.00 87.63 88  A 1 
ATOM   712  N N   . ASP   A 1 89  ? -2.236  -17.569 3.516   1.00 95.57 89  A 1 
ATOM   713  C CA  . ASP   A 1 89  ? -1.974  -16.643 4.621   1.00 95.24 89  A 1 
ATOM   714  C C   . ASP   A 1 89  ? -2.162  -15.192 4.150   1.00 94.95 89  A 1 
ATOM   715  O O   . ASP   A 1 89  ? -1.795  -14.833 3.029   1.00 93.83 89  A 1 
ATOM   716  C CB  . ASP   A 1 89  ? -0.562  -16.830 5.205   1.00 94.94 89  A 1 
ATOM   717  C CG  . ASP   A 1 89  ? -0.339  -18.094 6.052   1.00 94.59 89  A 1 
ATOM   718  O OD1 . ASP   A 1 89  ? -1.313  -18.673 6.575   1.00 90.68 89  A 1 
ATOM   719  O OD2 . ASP   A 1 89  ? 0.848   -18.451 6.257   1.00 90.31 89  A 1 
ATOM   720  N N   . PHE   A 1 90  ? -2.705  -14.332 5.016   1.00 93.64 90  A 1 
ATOM   721  C CA  . PHE   A 1 90  ? -2.887  -12.919 4.715   1.00 93.03 90  A 1 
ATOM   722  C C   . PHE   A 1 90  ? -1.600  -12.128 4.933   1.00 93.18 90  A 1 
ATOM   723  O O   . PHE   A 1 90  ? -0.797  -12.399 5.824   1.00 92.07 90  A 1 
ATOM   724  C CB  . PHE   A 1 90  ? -4.045  -12.345 5.530   1.00 91.60 90  A 1 
ATOM   725  C CG  . PHE   A 1 90  ? -5.382  -12.945 5.164   1.00 89.22 90  A 1 
ATOM   726  C CD1 . PHE   A 1 90  ? -6.107  -12.435 4.074   1.00 83.92 90  A 1 
ATOM   727  C CD2 . PHE   A 1 90  ? -5.891  -14.039 5.889   1.00 82.87 90  A 1 
ATOM   728  C CE1 . PHE   A 1 90  ? -7.329  -13.021 3.711   1.00 81.28 90  A 1 
ATOM   729  C CE2 . PHE   A 1 90  ? -7.109  -14.631 5.528   1.00 79.86 90  A 1 
ATOM   730  C CZ  . PHE   A 1 90  ? -7.827  -14.121 4.436   1.00 82.23 90  A 1 
ATOM   731  N N   . VAL   A 1 91  ? -1.425  -11.074 4.137   1.00 91.78 91  A 1 
ATOM   732  C CA  . VAL   A 1 91  ? -0.253  -10.187 4.215   1.00 91.61 91  A 1 
ATOM   733  C C   . VAL   A 1 91  ? -0.075  -9.583  5.613   1.00 92.12 91  A 1 
ATOM   734  O O   . VAL   A 1 91  ? 1.051   -9.438  6.093   1.00 90.95 91  A 1 
ATOM   735  C CB  . VAL   A 1 91  ? -0.387  -9.089  3.144   1.00 89.85 91  A 1 
ATOM   736  C CG1 . VAL   A 1 91  ? 0.627   -7.959  3.307   1.00 83.47 91  A 1 
ATOM   737  C CG2 . VAL   A 1 91  ? -0.196  -9.692  1.750   1.00 83.52 91  A 1 
ATOM   738  N N   . GLU   A 1 92  ? -1.162  -9.275  6.290   1.00 89.71 92  A 1 
ATOM   739  C CA  . GLU   A 1 92  ? -1.165  -8.741  7.652   1.00 88.20 92  A 1 
ATOM   740  C C   . GLU   A 1 92  ? -0.686  -9.779  8.679   1.00 88.76 92  A 1 
ATOM   741  O O   . GLU   A 1 92  ? 0.093   -9.446  9.569   1.00 87.10 92  A 1 
ATOM   742  C CB  . GLU   A 1 92  ? -2.572  -8.242  8.008   1.00 86.27 92  A 1 
ATOM   743  C CG  . GLU   A 1 92  ? -3.131  -7.137  7.088   1.00 80.60 92  A 1 
ATOM   744  C CD  . GLU   A 1 92  ? -3.773  -7.611  5.772   1.00 77.07 92  A 1 
ATOM   745  O OE1 . GLU   A 1 92  ? -4.364  -6.744  5.090   1.00 69.97 92  A 1 
ATOM   746  O OE2 . GLU   A 1 92  ? -3.670  -8.809  5.428   1.00 71.12 92  A 1 
ATOM   747  N N   . GLU   A 1 93  ? -1.084  -11.041 8.522   1.00 89.63 93  A 1 
ATOM   748  C CA  . GLU   A 1 93  ? -0.623  -12.159 9.356   1.00 89.55 93  A 1 
ATOM   749  C C   . GLU   A 1 93  ? 0.881   -12.388 9.179   1.00 91.35 93  A 1 
ATOM   750  O O   . GLU   A 1 93  ? 1.634   -12.456 10.153  1.00 90.14 93  A 1 
ATOM   751  C CB  . GLU   A 1 93  ? -1.377  -13.451 8.990   1.00 87.18 93  A 1 
ATOM   752  C CG  . GLU   A 1 93  ? -2.875  -13.409 9.315   1.00 79.57 93  A 1 
ATOM   753  C CD  . GLU   A 1 93  ? -3.662  -14.602 8.743   1.00 76.32 93  A 1 
ATOM   754  O OE1 . GLU   A 1 93  ? -4.829  -14.770 9.147   1.00 69.00 93  A 1 
ATOM   755  O OE2 . GLU   A 1 93  ? -3.136  -15.324 7.862   1.00 70.20 93  A 1 
ATOM   756  N N   . ILE   A 1 94  ? 1.340   -12.412 7.936   1.00 92.60 94  A 1 
ATOM   757  C CA  . ILE   A 1 94  ? 2.758   -12.577 7.603   1.00 93.57 94  A 1 
ATOM   758  C C   . ILE   A 1 94  ? 3.620   -11.454 8.194   1.00 94.39 94  A 1 
ATOM   759  O O   . ILE   A 1 94  ? 4.732   -11.697 8.670   1.00 93.52 94  A 1 
ATOM   760  C CB  . ILE   A 1 94  ? 2.915   -12.668 6.069   1.00 92.31 94  A 1 
ATOM   761  C CG1 . ILE   A 1 94  ? 2.255   -13.943 5.499   1.00 84.98 94  A 1 
ATOM   762  C CG2 . ILE   A 1 94  ? 4.377   -12.604 5.626   1.00 84.99 94  A 1 
ATOM   763  C CD1 . ILE   A 1 94  ? 2.709   -15.249 6.140   1.00 79.56 94  A 1 
ATOM   764  N N   . SER   A 1 95  ? 3.098   -10.232 8.214   1.00 93.78 95  A 1 
ATOM   765  C CA  . SER   A 1 95  ? 3.787   -9.095  8.824   1.00 93.39 95  A 1 
ATOM   766  C C   . SER   A 1 95  ? 4.024   -9.306  10.325  1.00 93.79 95  A 1 
ATOM   767  O O   . SER   A 1 95  ? 5.109   -8.989  10.819  1.00 92.72 95  A 1 
ATOM   768  C CB  . SER   A 1 95  ? 2.999   -7.803  8.587   1.00 92.21 95  A 1 
ATOM   769  O OG  . SER   A 1 95  ? 2.930   -7.540  7.202   1.00 80.57 95  A 1 
ATOM   770  N N   . ALA   A 1 96  ? 3.060   -9.892  11.027  1.00 92.54 96  A 1 
ATOM   771  C CA  . ALA   A 1 96  ? 3.198   -10.259 12.434  1.00 91.88 96  A 1 
ATOM   772  C C   . ALA   A 1 96  ? 4.208   -11.405 12.629  1.00 92.77 96  A 1 
ATOM   773  O O   . ALA   A 1 96  ? 5.108   -11.290 13.462  1.00 91.85 96  A 1 
ATOM   774  C CB  . ALA   A 1 96  ? 1.814   -10.599 12.998  1.00 90.25 96  A 1 
ATOM   775  N N   . VAL   A 1 97  ? 4.147   -12.446 11.799  1.00 92.88 97  A 1 
ATOM   776  C CA  . VAL   A 1 97  ? 5.083   -13.587 11.842  1.00 93.46 97  A 1 
ATOM   777  C C   . VAL   A 1 97  ? 6.534   -13.135 11.666  1.00 94.18 97  A 1 
ATOM   778  O O   . VAL   A 1 97  ? 7.422   -13.570 12.400  1.00 93.39 97  A 1 
ATOM   779  C CB  . VAL   A 1 97  ? 4.710   -14.632 10.772  1.00 93.01 97  A 1 
ATOM   780  C CG1 . VAL   A 1 97  ? 5.743   -15.759 10.666  1.00 89.69 97  A 1 
ATOM   781  C CG2 . VAL   A 1 97  ? 3.365   -15.292 11.092  1.00 89.93 97  A 1 
ATOM   782  N N   . PHE   A 1 98  ? 6.796   -12.214 10.733  1.00 94.55 98  A 1 
ATOM   783  C CA  . PHE   A 1 98  ? 8.136   -11.656 10.547  1.00 95.08 98  A 1 
ATOM   784  C C   . PHE   A 1 98  ? 8.674   -10.948 11.795  1.00 94.55 98  A 1 
ATOM   785  O O   . PHE   A 1 98  ? 9.885   -10.965 12.037  1.00 93.08 98  A 1 
ATOM   786  C CB  . PHE   A 1 98  ? 8.122   -10.649 9.394   1.00 95.44 98  A 1 
ATOM   787  C CG  . PHE   A 1 98  ? 8.172   -11.218 8.000   1.00 95.86 98  A 1 
ATOM   788  C CD1 . PHE   A 1 98  ? 9.079   -12.239 7.668   1.00 93.66 98  A 1 
ATOM   789  C CD2 . PHE   A 1 98  ? 7.375   -10.652 6.988   1.00 93.29 98  A 1 
ATOM   790  C CE1 . PHE   A 1 98  ? 9.164   -12.707 6.346   1.00 92.93 98  A 1 
ATOM   791  C CE2 . PHE   A 1 98  ? 7.461   -11.120 5.669   1.00 92.82 98  A 1 
ATOM   792  C CZ  . PHE   A 1 98  ? 8.352   -12.152 5.347   1.00 94.82 98  A 1 
ATOM   793  N N   . TYR   A 1 99  ? 7.788   -10.292 12.551  1.00 93.04 99  A 1 
ATOM   794  C CA  . TYR   A 1 99  ? 8.163   -9.590  13.769  1.00 91.82 99  A 1 
ATOM   795  C C   . TYR   A 1 99  ? 8.372   -10.556 14.939  1.00 91.76 99  A 1 
ATOM   796  O O   . TYR   A 1 99  ? 9.428   -10.519 15.565  1.00 90.57 99  A 1 
ATOM   797  C CB  . TYR   A 1 99  ? 7.113   -8.523  14.086  1.00 90.63 99  A 1 
ATOM   798  C CG  . TYR   A 1 99  ? 7.433   -7.763  15.354  1.00 85.42 99  A 1 
ATOM   799  C CD1 . TYR   A 1 99  ? 6.727   -8.027  16.545  1.00 79.21 99  A 1 
ATOM   800  C CD2 . TYR   A 1 99  ? 8.481   -6.824  15.364  1.00 77.53 99  A 1 
ATOM   801  C CE1 . TYR   A 1 99  ? 7.056   -7.347  17.729  1.00 73.35 99  A 1 
ATOM   802  C CE2 . TYR   A 1 99  ? 8.817   -6.142  16.547  1.00 71.57 99  A 1 
ATOM   803  C CZ  . TYR   A 1 99  ? 8.098   -6.405  17.727  1.00 73.93 99  A 1 
ATOM   804  O OH  . TYR   A 1 99  ? 8.419   -5.729  18.878  1.00 69.30 99  A 1 
ATOM   805  N N   . GLU   A 1 100 ? 7.413   -11.444 15.196  1.00 90.90 100 A 1 
ATOM   806  C CA  . GLU   A 1 100 ? 7.453   -12.397 16.312  1.00 89.69 100 A 1 
ATOM   807  C C   . GLU   A 1 100 ? 8.676   -13.321 16.244  1.00 90.31 100 A 1 
ATOM   808  O O   . GLU   A 1 100 ? 9.381   -13.495 17.233  1.00 88.96 100 A 1 
ATOM   809  C CB  . GLU   A 1 100 ? 6.186   -13.267 16.342  1.00 88.08 100 A 1 
ATOM   810  C CG  . GLU   A 1 100 ? 4.934   -12.533 16.847  1.00 77.61 100 A 1 
ATOM   811  C CD  . GLU   A 1 100 ? 3.799   -13.520 17.192  1.00 73.15 100 A 1 
ATOM   812  O OE1 . GLU   A 1 100 ? 2.981   -13.199 18.085  1.00 65.59 100 A 1 
ATOM   813  O OE2 . GLU   A 1 100 ? 3.763   -14.636 16.626  1.00 66.65 100 A 1 
ATOM   814  N N   . HIS   A 1 101 ? 8.971   -13.878 15.080  1.00 92.12 101 A 1 
ATOM   815  C CA  . HIS   A 1 101 ? 10.096  -14.802 14.916  1.00 92.58 101 A 1 
ATOM   816  C C   . HIS   A 1 101 ? 11.427  -14.100 14.632  1.00 93.07 101 A 1 
ATOM   817  O O   . HIS   A 1 101 ? 12.480  -14.738 14.584  1.00 91.33 101 A 1 
ATOM   818  C CB  . HIS   A 1 101 ? 9.757   -15.820 13.826  1.00 92.61 101 A 1 
ATOM   819  C CG  . HIS   A 1 101 ? 8.563   -16.664 14.161  1.00 92.29 101 A 1 
ATOM   820  N ND1 . HIS   A 1 101 ? 7.241   -16.315 13.997  1.00 80.09 101 A 1 
ATOM   821  C CD2 . HIS   A 1 101 ? 8.577   -17.924 14.717  1.00 80.54 101 A 1 
ATOM   822  C CE1 . HIS   A 1 101 ? 6.482   -17.328 14.439  1.00 83.20 101 A 1 
ATOM   823  N NE2 . HIS   A 1 101 ? 7.260   -18.327 14.876  1.00 85.16 101 A 1 
ATOM   824  N N   . GLY   A 1 102 ? 11.405  -12.778 14.415  1.00 91.83 102 A 1 
ATOM   825  C CA  . GLY   A 1 102 ? 12.615  -12.026 14.100  1.00 91.29 102 A 1 
ATOM   826  C C   . GLY   A 1 102 ? 13.271  -12.434 12.777  1.00 92.32 102 A 1 
ATOM   827  O O   . GLY   A 1 102 ? 14.475  -12.233 12.611  1.00 90.67 102 A 1 
ATOM   828  N N   . ILE   A 1 103 ? 12.491  -12.972 11.836  1.00 94.39 103 A 1 
ATOM   829  C CA  . ILE   A 1 103 ? 12.949  -13.421 10.515  1.00 95.08 103 A 1 
ATOM   830  C C   . ILE   A 1 103 ? 12.621  -12.393 9.421   1.00 95.41 103 A 1 
ATOM   831  O O   . ILE   A 1 103 ? 11.869  -11.439 9.634   1.00 94.62 103 A 1 
ATOM   832  C CB  . ILE   A 1 103 ? 12.413  -14.841 10.205  1.00 94.77 103 A 1 
ATOM   833  C CG1 . ILE   A 1 103 ? 10.869  -14.885 10.203  1.00 92.33 103 A 1 
ATOM   834  C CG2 . ILE   A 1 103 ? 13.026  -15.847 11.191  1.00 90.95 103 A 1 
ATOM   835  C CD1 . ILE   A 1 103 ? 10.276  -16.254 9.842   1.00 90.82 103 A 1 
ATOM   836  N N   . GLY   A 1 104 ? 13.213  -12.563 8.247   1.00 95.09 104 A 1 
ATOM   837  C CA  . GLY   A 1 104 ? 13.013  -11.675 7.097   1.00 95.21 104 A 1 
ATOM   838  C C   . GLY   A 1 104 ? 12.560  -12.383 5.822   1.00 96.26 104 A 1 
ATOM   839  O O   . GLY   A 1 104 ? 12.448  -11.731 4.790   1.00 95.17 104 A 1 
ATOM   840  N N   . CYS   A 1 105 ? 12.335  -13.694 5.896   1.00 96.57 105 A 1 
ATOM   841  C CA  . CYS   A 1 105 ? 11.959  -14.537 4.770   1.00 97.25 105 A 1 
ATOM   842  C C   . CYS   A 1 105 ? 11.068  -15.684 5.239   1.00 97.59 105 A 1 
ATOM   843  O O   . CYS   A 1 105 ? 11.341  -16.283 6.279   1.00 96.79 105 A 1 
ATOM   844  C CB  . CYS   A 1 105 ? 13.253  -15.057 4.139   1.00 96.30 105 A 1 
ATOM   845  S SG  . CYS   A 1 105 ? 12.919  -16.255 2.830   1.00 94.10 105 A 1 
ATOM   846  N N   . LEU   A 1 106 ? 10.053  -15.997 4.446   1.00 97.78 106 A 1 
ATOM   847  C CA  . LEU   A 1 106 ? 9.192   -17.159 4.618   1.00 97.90 106 A 1 
ATOM   848  C C   . LEU   A 1 106 ? 9.141   -17.937 3.300   1.00 98.15 106 A 1 
ATOM   849  O O   . LEU   A 1 106 ? 8.678   -17.389 2.295   1.00 97.57 106 A 1 
ATOM   850  C CB  . LEU   A 1 106 ? 7.786   -16.712 5.048   1.00 97.26 106 A 1 
ATOM   851  C CG  . LEU   A 1 106 ? 7.721   -16.117 6.465   1.00 96.11 106 A 1 
ATOM   852  C CD1 . LEU   A 1 106 ? 6.376   -15.457 6.695   1.00 93.76 106 A 1 
ATOM   853  C CD2 . LEU   A 1 106 ? 7.911   -17.192 7.541   1.00 93.11 106 A 1 
ATOM   854  N N   . PRO   A 1 107 ? 9.615   -19.190 3.268   1.00 98.20 107 A 1 
ATOM   855  C CA  . PRO   A 1 107 ? 9.253   -20.100 2.193   1.00 98.15 107 A 1 
ATOM   856  C C   . PRO   A 1 107 ? 7.739   -20.306 2.201   1.00 98.09 107 A 1 
ATOM   857  O O   . PRO   A 1 107 ? 7.148   -20.466 3.270   1.00 97.35 107 A 1 
ATOM   858  C CB  . PRO   A 1 107 ? 9.997   -21.410 2.471   1.00 97.66 107 A 1 
ATOM   859  C CG  . PRO   A 1 107 ? 11.048  -21.040 3.515   1.00 95.72 107 A 1 
ATOM   860  C CD  . PRO   A 1 107 ? 10.417  -19.869 4.259   1.00 97.71 107 A 1 
ATOM   861  N N   . VAL   A 1 108 ? 7.126   -20.315 1.036   1.00 97.91 108 A 1 
ATOM   862  C CA  . VAL   A 1 108 ? 5.702   -20.630 0.885   1.00 97.85 108 A 1 
ATOM   863  C C   . VAL   A 1 108 ? 5.582   -22.099 0.520   1.00 97.78 108 A 1 
ATOM   864  O O   . VAL   A 1 108 ? 6.158   -22.544 -0.474  1.00 97.03 108 A 1 
ATOM   865  C CB  . VAL   A 1 108 ? 5.007   -19.728 -0.145  1.00 97.47 108 A 1 
ATOM   866  C CG1 . VAL   A 1 108 ? 3.496   -19.955 -0.113  1.00 95.92 108 A 1 
ATOM   867  C CG2 . VAL   A 1 108 ? 5.276   -18.241 0.131   1.00 95.37 108 A 1 
ATOM   868  N N   . VAL   A 1 109 ? 4.870   -22.846 1.339   1.00 97.21 109 A 1 
ATOM   869  C CA  . VAL   A 1 109 ? 4.771   -24.304 1.249   1.00 96.81 109 A 1 
ATOM   870  C C   . VAL   A 1 109 ? 3.306   -24.705 1.169   1.00 96.38 109 A 1 
ATOM   871  O O   . VAL   A 1 109 ? 2.487   -24.251 1.960   1.00 94.93 109 A 1 
ATOM   872  C CB  . VAL   A 1 109 ? 5.478   -24.975 2.443   1.00 95.83 109 A 1 
ATOM   873  C CG1 . VAL   A 1 109 ? 5.393   -26.502 2.367   1.00 91.39 109 A 1 
ATOM   874  C CG2 . VAL   A 1 109 ? 6.971   -24.608 2.475   1.00 91.48 109 A 1 
ATOM   875  N N   . HIS   A 1 110 ? 3.004   -25.580 0.218   1.00 96.08 110 A 1 
ATOM   876  C CA  . HIS   A 1 110 ? 1.694   -26.197 0.047   1.00 95.15 110 A 1 
ATOM   877  C C   . HIS   A 1 110 ? 1.877   -27.700 -0.158  1.00 94.59 110 A 1 
ATOM   878  O O   . HIS   A 1 110 ? 2.720   -28.107 -0.955  1.00 91.91 110 A 1 
ATOM   879  C CB  . HIS   A 1 110 ? 0.981   -25.542 -1.139  1.00 93.54 110 A 1 
ATOM   880  C CG  . HIS   A 1 110 ? -0.353  -26.171 -1.413  1.00 90.76 110 A 1 
ATOM   881  N ND1 . HIS   A 1 110 ? -1.367  -26.346 -0.495  1.00 77.95 110 A 1 
ATOM   882  C CD2 . HIS   A 1 110 ? -0.752  -26.769 -2.582  1.00 78.54 110 A 1 
ATOM   883  C CE1 . HIS   A 1 110 ? -2.348  -27.040 -1.102  1.00 79.39 110 A 1 
ATOM   884  N NE2 . HIS   A 1 110 ? -2.011  -27.307 -2.368  1.00 80.93 110 A 1 
ATOM   885  N N   . HIS   A 1 111 ? 1.129   -28.517 0.575   1.00 93.37 111 A 1 
ATOM   886  C CA  . HIS   A 1 111 ? 1.349   -29.967 0.636   1.00 92.38 111 A 1 
ATOM   887  C C   . HIS   A 1 111 ? 2.829   -30.340 0.843   1.00 92.68 111 A 1 
ATOM   888  O O   . HIS   A 1 111 ? 3.398   -31.149 0.114   1.00 88.55 111 A 1 
ATOM   889  C CB  . HIS   A 1 111 ? 0.715   -30.651 -0.584  1.00 89.72 111 A 1 
ATOM   890  C CG  . HIS   A 1 111 ? -0.785  -30.584 -0.617  1.00 82.85 111 A 1 
ATOM   891  N ND1 . HIS   A 1 111 ? -1.635  -30.651 0.469   1.00 71.44 111 A 1 
ATOM   892  C CD2 . HIS   A 1 111 ? -1.575  -30.521 -1.741  1.00 69.72 111 A 1 
ATOM   893  C CE1 . HIS   A 1 111 ? -2.893  -30.622 0.007   1.00 67.76 111 A 1 
ATOM   894  N NE2 . HIS   A 1 111 ? -2.897  -30.557 -1.330  1.00 68.53 111 A 1 
ATOM   895  N N   . GLN   A 1 112 ? 3.455   -29.702 1.819   1.00 92.32 112 A 1 
ATOM   896  C CA  . GLN   A 1 112 ? 4.880   -29.828 2.160   1.00 91.86 112 A 1 
ATOM   897  C C   . GLN   A 1 112 ? 5.872   -29.390 1.063   1.00 93.33 112 A 1 
ATOM   898  O O   . GLN   A 1 112 ? 7.068   -29.308 1.336   1.00 90.47 112 A 1 
ATOM   899  C CB  . GLN   A 1 112 ? 5.196   -31.235 2.680   1.00 89.26 112 A 1 
ATOM   900  C CG  . GLN   A 1 112 ? 4.294   -31.666 3.849   1.00 83.16 112 A 1 
ATOM   901  C CD  . GLN   A 1 112 ? 4.729   -32.986 4.480   1.00 75.00 112 A 1 
ATOM   902  O OE1 . GLN   A 1 112 ? 5.632   -33.669 4.031   1.00 65.84 112 A 1 
ATOM   903  N NE2 . GLN   A 1 112 ? 4.107   -33.389 5.566   1.00 63.54 112 A 1 
ATOM   904  N N   . LYS   A 1 113 ? 5.415   -29.037 -0.136  1.00 95.68 113 A 1 
ATOM   905  C CA  . LYS   A 1 113 ? 6.267   -28.638 -1.261  1.00 96.31 113 A 1 
ATOM   906  C C   . LYS   A 1 113 ? 6.458   -27.131 -1.312  1.00 96.98 113 A 1 
ATOM   907  O O   . LYS   A 1 113 ? 5.505   -26.363 -1.213  1.00 95.70 113 A 1 
ATOM   908  C CB  . LYS   A 1 113 ? 5.720   -29.186 -2.584  1.00 94.94 113 A 1 
ATOM   909  C CG  . LYS   A 1 113 ? 5.803   -30.722 -2.600  1.00 87.91 113 A 1 
ATOM   910  C CD  . LYS   A 1 113 ? 5.438   -31.326 -3.951  1.00 83.66 113 A 1 
ATOM   911  C CE  . LYS   A 1 113 ? 5.615   -32.841 -3.808  1.00 74.63 113 A 1 
ATOM   912  N NZ  . LYS   A 1 113 ? 5.533   -33.573 -5.089  1.00 65.86 113 A 1 
ATOM   913  N N   . LEU   A 1 114 ? 7.699   -26.717 -1.537  1.00 97.12 114 A 1 
ATOM   914  C CA  . LEU   A 1 114 ? 8.045   -25.325 -1.773  1.00 97.73 114 A 1 
ATOM   915  C C   . LEU   A 1 114 ? 7.469   -24.858 -3.116  1.00 97.75 114 A 1 
ATOM   916  O O   . LEU   A 1 114 ? 7.864   -25.354 -4.171  1.00 96.80 114 A 1 
ATOM   917  C CB  . LEU   A 1 114 ? 9.572   -25.190 -1.729  1.00 97.60 114 A 1 
ATOM   918  C CG  . LEU   A 1 114 ? 10.079  -23.747 -1.898  1.00 96.88 114 A 1 
ATOM   919  C CD1 . LEU   A 1 114 ? 9.744   -22.882 -0.687  1.00 94.94 114 A 1 
ATOM   920  C CD2 . LEU   A 1 114 ? 11.596  -23.758 -2.064  1.00 94.40 114 A 1 
ATOM   921  N N   . ILE   A 1 115 ? 6.584   -23.874 -3.062  1.00 97.73 115 A 1 
ATOM   922  C CA  . ILE   A 1 115 ? 5.946   -23.273 -4.245  1.00 97.37 115 A 1 
ATOM   923  C C   . ILE   A 1 115 ? 6.308   -21.799 -4.458  1.00 97.57 115 A 1 
ATOM   924  O O   . ILE   A 1 115 ? 6.108   -21.264 -5.550  1.00 96.27 115 A 1 
ATOM   925  C CB  . ILE   A 1 115 ? 4.416   -23.458 -4.199  1.00 96.42 115 A 1 
ATOM   926  C CG1 . ILE   A 1 115 ? 3.775   -22.784 -2.960  1.00 91.98 115 A 1 
ATOM   927  C CG2 . ILE   A 1 115 ? 4.057   -24.957 -4.267  1.00 89.84 115 A 1 
ATOM   928  C CD1 . ILE   A 1 115 ? 2.265   -22.592 -3.107  1.00 87.64 115 A 1 
ATOM   929  N N   . GLY   A 1 116 ? 6.853   -21.142 -3.437  1.00 97.87 116 A 1 
ATOM   930  C CA  . GLY   A 1 116 ? 7.232   -19.741 -3.510  1.00 97.98 116 A 1 
ATOM   931  C C   . GLY   A 1 116 ? 8.095   -19.293 -2.337  1.00 98.29 116 A 1 
ATOM   932  O O   . GLY   A 1 116 ? 8.440   -20.069 -1.448  1.00 97.72 116 A 1 
ATOM   933  N N   . ILE   A 1 117 ? 8.449   -18.008 -2.351  1.00 98.28 117 A 1 
ATOM   934  C CA  . ILE   A 1 117 ? 9.154   -17.357 -1.247  1.00 98.27 117 A 1 
ATOM   935  C C   . ILE   A 1 117 ? 8.657   -15.923 -1.101  1.00 98.13 117 A 1 
ATOM   936  O O   . ILE   A 1 117 ? 8.394   -15.242 -2.094  1.00 97.43 117 A 1 
ATOM   937  C CB  . ILE   A 1 117 ? 10.681  -17.460 -1.449  1.00 97.82 117 A 1 
ATOM   938  C CG1 . ILE   A 1 117 ? 11.437  -17.140 -0.145  1.00 95.70 117 A 1 
ATOM   939  C CG2 . ILE   A 1 117 ? 11.183  -16.571 -2.605  1.00 95.73 117 A 1 
ATOM   940  C CD1 . ILE   A 1 117 ? 12.923  -17.526 -0.209  1.00 91.90 117 A 1 
ATOM   941  N N   . LEU   A 1 118 ? 8.553   -15.456 0.143   1.00 97.93 118 A 1 
ATOM   942  C CA  . LEU   A 1 118 ? 8.138   -14.099 0.463   1.00 97.72 118 A 1 
ATOM   943  C C   . LEU   A 1 118 ? 9.117   -13.486 1.456   1.00 97.76 118 A 1 
ATOM   944  O O   . LEU   A 1 118 ? 9.463   -14.094 2.466   1.00 96.33 118 A 1 
ATOM   945  C CB  . LEU   A 1 118 ? 6.702   -14.137 1.006   1.00 96.30 118 A 1 
ATOM   946  C CG  . LEU   A 1 118 ? 6.052   -12.746 1.058   1.00 93.07 118 A 1 
ATOM   947  C CD1 . LEU   A 1 118 ? 5.673   -12.258 -0.337  1.00 85.94 118 A 1 
ATOM   948  C CD2 . LEU   A 1 118 ? 4.790   -12.794 1.902   1.00 85.69 118 A 1 
ATOM   949  N N   . THR   A 1 119 ? 9.545   -12.257 1.192   1.00 97.42 119 A 1 
ATOM   950  C CA  . THR   A 1 119 ? 10.450  -11.520 2.080   1.00 96.90 119 A 1 
ATOM   951  C C   . THR   A 1 119 ? 9.831   -10.201 2.536   1.00 96.61 119 A 1 
ATOM   952  O O   . THR   A 1 119 ? 8.892   -9.683  1.927   1.00 95.69 119 A 1 
ATOM   953  C CB  . THR   A 1 119 ? 11.817  -11.267 1.427   1.00 95.85 119 A 1 
ATOM   954  O OG1 . THR   A 1 119 ? 11.718  -10.329 0.390   1.00 90.75 119 A 1 
ATOM   955  C CG2 . THR   A 1 119 ? 12.475  -12.534 0.877   1.00 91.23 119 A 1 
ATOM   956  N N   . LYS   A 1 120 ? 10.409  -9.593  3.571   1.00 96.14 120 A 1 
ATOM   957  C CA  . LYS   A 1 120 ? 10.026  -8.233  3.980   1.00 95.71 120 A 1 
ATOM   958  C C   . LYS   A 1 120 ? 10.139  -7.225  2.834   1.00 95.41 120 A 1 
ATOM   959  O O   . LYS   A 1 120 ? 9.393   -6.260  2.808   1.00 94.27 120 A 1 
ATOM   960  C CB  . LYS   A 1 120 ? 10.883  -7.753  5.162   1.00 94.67 120 A 1 
ATOM   961  C CG  . LYS   A 1 120 ? 10.534  -8.462  6.479   1.00 91.75 120 A 1 
ATOM   962  C CD  . LYS   A 1 120 ? 11.224  -7.800  7.676   1.00 89.76 120 A 1 
ATOM   963  C CE  . LYS   A 1 120 ? 10.755  -8.486  8.967   1.00 83.72 120 A 1 
ATOM   964  N NZ  . LYS   A 1 120 ? 11.136  -7.748  10.195  1.00 79.12 120 A 1 
ATOM   965  N N   . THR   A 1 121 ? 11.062  -7.436  1.903   1.00 95.54 121 A 1 
ATOM   966  C CA  . THR   A 1 121 ? 11.234  -6.562  0.738   1.00 95.09 121 A 1 
ATOM   967  C C   . THR   A 1 121 ? 10.060  -6.676  -0.230  1.00 94.99 121 A 1 
ATOM   968  O O   . THR   A 1 121 ? 9.648   -5.660  -0.771  1.00 93.89 121 A 1 
ATOM   969  C CB  . THR   A 1 121 ? 12.558  -6.854  0.021   1.00 94.19 121 A 1 
ATOM   970  O OG1 . THR   A 1 121 ? 13.628  -6.638  0.925   1.00 88.87 121 A 1 
ATOM   971  C CG2 . THR   A 1 121 ? 12.812  -5.933  -1.169  1.00 88.16 121 A 1 
ATOM   972  N N   . ASP   A 1 122 ? 9.483   -7.863  -0.400  1.00 95.88 122 A 1 
ATOM   973  C CA  . ASP   A 1 122 ? 8.321   -8.077  -1.268  1.00 95.80 122 A 1 
ATOM   974  C C   . ASP   A 1 122 ? 7.074   -7.402  -0.688  1.00 95.56 122 A 1 
ATOM   975  O O   . ASP   A 1 122 ? 6.359   -6.708  -1.412  1.00 94.66 122 A 1 
ATOM   976  C CB  . ASP   A 1 122 ? 8.102   -9.579  -1.496  1.00 95.94 122 A 1 
ATOM   977  C CG  . ASP   A 1 122 ? 9.379   -10.259 -1.988  1.00 95.58 122 A 1 
ATOM   978  O OD1 . ASP   A 1 122 ? 9.956   -9.792  -2.992  1.00 92.88 122 A 1 
ATOM   979  O OD2 . ASP   A 1 122 ? 9.848   -11.186 -1.286  1.00 92.66 122 A 1 
ATOM   980  N N   . LEU   A 1 123 ? 6.876   -7.481  0.634   1.00 95.63 123 A 1 
ATOM   981  C CA  . LEU   A 1 123 ? 5.810   -6.744  1.322   1.00 95.31 123 A 1 
ATOM   982  C C   . LEU   A 1 123 ? 5.972   -5.227  1.178   1.00 94.85 123 A 1 
ATOM   983  O O   . LEU   A 1 123 ? 5.003   -4.532  0.889   1.00 93.16 123 A 1 
ATOM   984  C CB  . LEU   A 1 123 ? 5.771   -7.120  2.811   1.00 94.67 123 A 1 
ATOM   985  C CG  . LEU   A 1 123 ? 5.352   -8.563  3.128   1.00 91.80 123 A 1 
ATOM   986  C CD1 . LEU   A 1 123 ? 5.255   -8.727  4.642   1.00 87.10 123 A 1 
ATOM   987  C CD2 . LEU   A 1 123 ? 3.997   -8.922  2.540   1.00 86.13 123 A 1 
ATOM   988  N N   . LEU   A 1 124 ? 7.190   -4.713  1.338   1.00 95.02 124 A 1 
ATOM   989  C CA  . LEU   A 1 124 ? 7.457   -3.282  1.175   1.00 94.41 124 A 1 
ATOM   990  C C   . LEU   A 1 124 ? 7.238   -2.810  -0.267  1.00 93.86 124 A 1 
ATOM   991  O O   . LEU   A 1 124 ? 6.699   -1.727  -0.467  1.00 92.55 124 A 1 
ATOM   992  C CB  . LEU   A 1 124 ? 8.877   -2.949  1.644   1.00 93.69 124 A 1 
ATOM   993  C CG  . LEU   A 1 124 ? 9.087   -3.035  3.166   1.00 90.00 124 A 1 
ATOM   994  C CD1 . LEU   A 1 124 ? 10.544  -2.697  3.487   1.00 87.26 124 A 1 
ATOM   995  C CD2 . LEU   A 1 124 ? 8.189   -2.086  3.951   1.00 86.96 124 A 1 
ATOM   996  N N   . ARG   A 1 125 ? 7.596   -3.607  -1.268  1.00 93.85 125 A 1 
ATOM   997  C CA  . ARG   A 1 125 ? 7.296   -3.298  -2.676  1.00 93.14 125 A 1 
ATOM   998  C C   . ARG   A 1 125 ? 5.793   -3.275  -2.935  1.00 93.03 125 A 1 
ATOM   999  O O   . ARG   A 1 125 ? 5.314   -2.384  -3.625  1.00 91.54 125 A 1 
ATOM   1000 C CB  . ARG   A 1 125 ? 7.965   -4.321  -3.595  1.00 92.19 125 A 1 
ATOM   1001 C CG  . ARG   A 1 125 ? 9.471   -4.069  -3.752  1.00 85.23 125 A 1 
ATOM   1002 C CD  . ARG   A 1 125 ? 10.076  -5.220  -4.547  1.00 83.98 125 A 1 
ATOM   1003 N NE  . ARG   A 1 125 ? 11.505  -5.009  -4.843  1.00 78.57 125 A 1 
ATOM   1004 C CZ  . ARG   A 1 125 ? 12.357  -5.935  -5.247  1.00 74.75 125 A 1 
ATOM   1005 N NH1 . ARG   A 1 125 ? 12.010  -7.182  -5.409  1.00 66.95 125 A 1 
ATOM   1006 N NH2 . ARG   A 1 125 ? 13.585  -5.617  -5.502  1.00 66.72 125 A 1 
ATOM   1007 N N   . THR   A 1 126 ? 5.063   -4.215  -2.352  1.00 93.83 126 A 1 
ATOM   1008 C CA  . THR   A 1 126 ? 3.597   -4.240  -2.436  1.00 93.38 126 A 1 
ATOM   1009 C C   . THR   A 1 126 ? 2.994   -2.987  -1.813  1.00 93.21 126 A 1 
ATOM   1010 O O   . THR   A 1 126 ? 2.139   -2.360  -2.425  1.00 91.99 126 A 1 
ATOM   1011 C CB  . THR   A 1 126 ? 3.031   -5.496  -1.761  1.00 92.91 126 A 1 
ATOM   1012 O OG1 . THR   A 1 126 ? 3.599   -6.641  -2.352  1.00 88.57 126 A 1 
ATOM   1013 C CG2 . THR   A 1 126 ? 1.520   -5.608  -1.919  1.00 88.21 126 A 1 
ATOM   1014 N N   . PHE   A 1 127 ? 3.485   -2.576  -0.651  1.00 92.25 127 A 1 
ATOM   1015 C CA  . PHE   A 1 127 ? 3.073   -1.331  -0.004  1.00 91.32 127 A 1 
ATOM   1016 C C   . PHE   A 1 127 ? 3.306   -0.107  -0.899  1.00 91.39 127 A 1 
ATOM   1017 O O   . PHE   A 1 127 ? 2.376   0.657   -1.134  1.00 90.63 127 A 1 
ATOM   1018 C CB  . PHE   A 1 127 ? 3.801   -1.200  1.339   1.00 90.30 127 A 1 
ATOM   1019 C CG  . PHE   A 1 127 ? 3.611   0.144   2.005   1.00 87.03 127 A 1 
ATOM   1020 C CD1 . PHE   A 1 127 ? 4.729   0.917   2.372   1.00 79.76 127 A 1 
ATOM   1021 C CD2 . PHE   A 1 127 ? 2.322   0.652   2.224   1.00 79.45 127 A 1 
ATOM   1022 C CE1 . PHE   A 1 127 ? 4.554   2.179   2.956   1.00 76.46 127 A 1 
ATOM   1023 C CE2 . PHE   A 1 127 ? 2.147   1.919   2.802   1.00 75.34 127 A 1 
ATOM   1024 C CZ  . PHE   A 1 127 ? 3.263   2.681   3.169   1.00 75.67 127 A 1 
ATOM   1025 N N   . VAL   A 1 128 ? 4.501   0.052   -1.462  1.00 92.01 128 A 1 
ATOM   1026 C CA  . VAL   A 1 128 ? 4.814   1.162   -2.380  1.00 91.49 128 A 1 
ATOM   1027 C C   . VAL   A 1 128 ? 3.874   1.160   -3.590  1.00 91.14 128 A 1 
ATOM   1028 O O   . VAL   A 1 128 ? 3.396   2.214   -3.992  1.00 90.14 128 A 1 
ATOM   1029 C CB  . VAL   A 1 128 ? 6.287   1.115   -2.827  1.00 90.76 128 A 1 
ATOM   1030 C CG1 . VAL   A 1 128 ? 6.606   2.160   -3.899  1.00 87.03 128 A 1 
ATOM   1031 C CG2 . VAL   A 1 128 ? 7.216   1.388   -1.643  1.00 87.87 128 A 1 
ATOM   1032 N N   . LYS   A 1 129 ? 3.555   -0.013  -4.120  1.00 91.56 129 A 1 
ATOM   1033 C CA  . LYS   A 1 129 ? 2.636   -0.147  -5.256  1.00 90.86 129 A 1 
ATOM   1034 C C   . LYS   A 1 129 ? 1.215   0.326   -4.925  1.00 91.04 129 A 1 
ATOM   1035 O O   . LYS   A 1 129 ? 0.547   0.894   -5.777  1.00 89.04 129 A 1 
ATOM   1036 C CB  . LYS   A 1 129 ? 2.666   -1.603  -5.743  1.00 89.48 129 A 1 
ATOM   1037 C CG  . LYS   A 1 129 ? 2.591   -1.673  -7.265  1.00 82.80 129 A 1 
ATOM   1038 C CD  . LYS   A 1 129 ? 2.663   -3.121  -7.750  1.00 78.76 129 A 1 
ATOM   1039 C CE  . LYS   A 1 129 ? 2.706   -3.135  -9.281  1.00 69.80 129 A 1 
ATOM   1040 N NZ  . LYS   A 1 129 ? 2.647   -4.510  -9.831  1.00 62.12 129 A 1 
ATOM   1041 N N   . LEU   A 1 130 ? 0.762   0.127   -3.685  1.00 91.89 130 A 1 
ATOM   1042 C CA  . LEU   A 1 130 ? -0.551  0.590   -3.224  1.00 91.72 130 A 1 
ATOM   1043 C C   . LEU   A 1 130 ? -0.655  2.114   -3.112  1.00 91.47 130 A 1 
ATOM   1044 O O   . LEU   A 1 130 ? -1.756  2.649   -3.205  1.00 88.60 130 A 1 
ATOM   1045 C CB  . LEU   A 1 130 ? -0.886  -0.045  -1.864  1.00 90.66 130 A 1 
ATOM   1046 C CG  . LEU   A 1 130 ? -1.156  -1.556  -1.909  1.00 87.66 130 A 1 
ATOM   1047 C CD1 . LEU   A 1 130 ? -1.392  -2.059  -0.490  1.00 82.85 130 A 1 
ATOM   1048 C CD2 . LEU   A 1 130 ? -2.378  -1.888  -2.755  1.00 81.93 130 A 1 
ATOM   1049 N N   . THR   A 1 131 ? 0.459   2.817   -2.948  1.00 90.86 131 A 1 
ATOM   1050 C CA  . THR   A 1 131 ? 0.460   4.289   -2.911  1.00 89.28 131 A 1 
ATOM   1051 C C   . THR   A 1 131 ? 0.229   4.920   -4.285  1.00 88.48 131 A 1 
ATOM   1052 O O   . THR   A 1 131 ? 0.002   6.123   -4.381  1.00 84.92 131 A 1 
ATOM   1053 C CB  . THR   A 1 131 ? 1.751   4.860   -2.306  1.00 88.78 131 A 1 
ATOM   1054 O OG1 . THR   A 1 131 ? 2.845   4.692   -3.174  1.00 84.17 131 A 1 
ATOM   1055 C CG2 . THR   A 1 131 ? 2.107   4.242   -0.957  1.00 83.71 131 A 1 
ATOM   1056 N N   . GLY   A 1 132 ? 0.291   4.127   -5.354  1.00 87.06 132 A 1 
ATOM   1057 C CA  . GLY   A 1 132 ? 0.203   4.617   -6.732  1.00 85.86 132 A 1 
ATOM   1058 C C   . GLY   A 1 132 ? 1.442   5.377   -7.204  1.00 86.95 132 A 1 
ATOM   1059 O O   . GLY   A 1 132 ? 1.408   5.983   -8.275  1.00 83.57 132 A 1 
ATOM   1060 N N   . ALA   A 1 133 ? 2.533   5.340   -6.440  1.00 85.32 133 A 1 
ATOM   1061 C CA  . ALA   A 1 133 ? 3.775   6.043   -6.771  1.00 84.25 133 A 1 
ATOM   1062 C C   . ALA   A 1 133 ? 4.496   5.493   -8.017  1.00 85.33 133 A 1 
ATOM   1063 O O   . ALA   A 1 133 ? 5.404   6.137   -8.530  1.00 81.92 133 A 1 
ATOM   1064 C CB  . ALA   A 1 133 ? 4.692   5.995   -5.543  1.00 81.28 133 A 1 
ATOM   1065 N N   . ASP   A 1 134 ? 4.090   4.325   -8.501  1.00 85.17 134 A 1 
ATOM   1066 C CA  . ASP   A 1 134 ? 4.585   3.680   -9.719  1.00 84.29 134 A 1 
ATOM   1067 C C   . ASP   A 1 134 ? 3.868   4.137   -11.004 1.00 86.14 134 A 1 
ATOM   1068 O O   . ASP   A 1 134 ? 4.160   3.634   -12.087 1.00 83.71 134 A 1 
ATOM   1069 C CB  . ASP   A 1 134 ? 4.510   2.152   -9.539  1.00 80.96 134 A 1 
ATOM   1070 C CG  . ASP   A 1 134 ? 3.083   1.582   -9.413  1.00 76.57 134 A 1 
ATOM   1071 O OD1 . ASP   A 1 134 ? 2.220   2.242   -8.803  1.00 68.87 134 A 1 
ATOM   1072 O OD2 . ASP   A 1 134 ? 2.871   0.437   -9.881  1.00 70.41 134 A 1 
ATOM   1073 N N   . GLN   A 1 135 ? 2.931   5.081   -10.903 1.00 86.84 135 A 1 
ATOM   1074 C CA  . GLN   A 1 135 ? 2.173   5.616   -12.029 1.00 87.02 135 A 1 
ATOM   1075 C C   . GLN   A 1 135 ? 2.284   7.143   -12.095 1.00 88.92 135 A 1 
ATOM   1076 O O   . GLN   A 1 135 ? 2.285   7.805   -11.054 1.00 86.90 135 A 1 
ATOM   1077 C CB  . GLN   A 1 135 ? 0.707   5.169   -11.931 1.00 84.95 135 A 1 
ATOM   1078 C CG  . GLN   A 1 135 ? 0.555   3.670   -12.212 1.00 80.83 135 A 1 
ATOM   1079 C CD  . GLN   A 1 135 ? -0.873  3.194   -11.966 1.00 76.43 135 A 1 
ATOM   1080 O OE1 . GLN   A 1 135 ? -1.824  3.563   -12.638 1.00 68.05 135 A 1 
ATOM   1081 N NE2 . GLN   A 1 135 ? -1.067  2.350   -10.978 1.00 65.47 135 A 1 
ATOM   1082 N N   . PRO   A 1 136 ? 2.330   7.723   -13.304 1.00 88.35 136 A 1 
ATOM   1083 C CA  . PRO   A 1 136 ? 2.396   9.169   -13.470 1.00 88.79 136 A 1 
ATOM   1084 C C   . PRO   A 1 136 ? 1.086   9.828   -13.034 1.00 90.43 136 A 1 
ATOM   1085 O O   . PRO   A 1 136 ? 0.006   9.490   -13.525 1.00 87.60 136 A 1 
ATOM   1086 C CB  . PRO   A 1 136 ? 2.711   9.398   -14.952 1.00 86.22 136 A 1 
ATOM   1087 C CG  . PRO   A 1 136 ? 2.134   8.162   -15.633 1.00 83.58 136 A 1 
ATOM   1088 C CD  . PRO   A 1 136 ? 2.340   7.065   -14.597 1.00 86.36 136 A 1 
ATOM   1089 N N   . GLY   A 1 137 ? 1.193   10.784  -12.134 1.00 92.63 137 A 1 
ATOM   1090 C CA  . GLY   A 1 137 ? 0.059   11.520  -11.599 1.00 93.40 137 A 1 
ATOM   1091 C C   . GLY   A 1 137 ? 0.476   12.556  -10.561 1.00 94.69 137 A 1 
ATOM   1092 O O   . GLY   A 1 137 ? 1.647   12.645  -10.192 1.00 92.80 137 A 1 
ATOM   1093 N N   . SER   A 1 138 ? -0.498  13.311  -10.083 1.00 94.42 138 A 1 
ATOM   1094 C CA  . SER   A 1 138 ? -0.321  14.327  -9.044  1.00 94.57 138 A 1 
ATOM   1095 C C   . SER   A 1 138 ? -0.929  13.852  -7.728  1.00 94.88 138 A 1 
ATOM   1096 O O   . SER   A 1 138 ? -1.962  13.181  -7.722  1.00 93.91 138 A 1 
ATOM   1097 C CB  . SER   A 1 138 ? -0.954  15.652  -9.478  1.00 94.10 138 A 1 
ATOM   1098 O OG  . SER   A 1 138 ? -0.389  16.088  -10.703 1.00 90.41 138 A 1 
ATOM   1099 N N   . GLN   A 1 139 ? -0.298  14.196  -6.605  1.00 94.68 139 A 1 
ATOM   1100 C CA  . GLN   A 1 139 ? -0.779  13.850  -5.268  1.00 94.29 139 A 1 
ATOM   1101 C C   . GLN   A 1 139 ? -1.650  14.976  -4.695  1.00 94.51 139 A 1 
ATOM   1102 O O   . GLN   A 1 139 ? -1.294  16.147  -4.779  1.00 93.14 139 A 1 
ATOM   1103 C CB  . GLN   A 1 139 ? 0.410   13.496  -4.371  1.00 92.82 139 A 1 
ATOM   1104 C CG  . GLN   A 1 139 ? -0.021  13.020  -2.975  1.00 89.23 139 A 1 
ATOM   1105 C CD  . GLN   A 1 139 ? 1.051   12.198  -2.266  1.00 89.07 139 A 1 
ATOM   1106 O OE1 . GLN   A 1 139 ? 1.701   11.359  -2.860  1.00 80.74 139 A 1 
ATOM   1107 N NE2 . GLN   A 1 139 ? 1.235   12.369  -0.979  1.00 79.11 139 A 1 
ATOM   1108 N N   . ILE   A 1 140 ? -2.783  14.604  -4.111  1.00 95.61 140 A 1 
ATOM   1109 C CA  . ILE   A 1 140 ? -3.707  15.512  -3.422  1.00 95.76 140 A 1 
ATOM   1110 C C   . ILE   A 1 140 ? -4.042  14.906  -2.058  1.00 95.77 140 A 1 
ATOM   1111 O O   . ILE   A 1 140 ? -4.463  13.754  -1.976  1.00 94.78 140 A 1 
ATOM   1112 C CB  . ILE   A 1 140 ? -4.987  15.742  -4.254  1.00 95.17 140 A 1 
ATOM   1113 C CG1 . ILE   A 1 140 ? -4.729  16.179  -5.715  1.00 91.67 140 A 1 
ATOM   1114 C CG2 . ILE   A 1 140 ? -5.915  16.751  -3.555  1.00 91.03 140 A 1 
ATOM   1115 C CD1 . ILE   A 1 140 ? -4.071  17.547  -5.889  1.00 80.66 140 A 1 
ATOM   1116 N N   . GLU   A 1 141 ? -3.872  15.677  -0.987  1.00 95.20 141 A 1 
ATOM   1117 C CA  . GLU   A 1 141 ? -4.165  15.257  0.382   1.00 95.00 141 A 1 
ATOM   1118 C C   . GLU   A 1 141 ? -5.256  16.134  0.989   1.00 95.37 141 A 1 
ATOM   1119 O O   . GLU   A 1 141 ? -5.153  17.360  0.997   1.00 94.62 141 A 1 
ATOM   1120 C CB  . GLU   A 1 141 ? -2.907  15.265  1.263   1.00 94.02 141 A 1 
ATOM   1121 C CG  . GLU   A 1 141 ? -1.765  14.421  0.693   1.00 92.18 141 A 1 
ATOM   1122 C CD  . GLU   A 1 141 ? -0.587  14.203  1.653   1.00 90.99 141 A 1 
ATOM   1123 O OE1 . GLU   A 1 141 ? 0.390   13.545  1.218   1.00 85.09 141 A 1 
ATOM   1124 O OE2 . GLU   A 1 141 ? -0.656  14.639  2.825   1.00 85.46 141 A 1 
ATOM   1125 N N   . ILE   A 1 142 ? -6.298  15.502  1.518   1.00 95.54 142 A 1 
ATOM   1126 C CA  . ILE   A 1 142 ? -7.486  16.185  2.026   1.00 96.08 142 A 1 
ATOM   1127 C C   . ILE   A 1 142 ? -7.783  15.696  3.441   1.00 96.01 142 A 1 
ATOM   1128 O O   . ILE   A 1 142 ? -7.969  14.502  3.675   1.00 95.34 142 A 1 
ATOM   1129 C CB  . ILE   A 1 142 ? -8.687  15.973  1.079   1.00 96.26 142 A 1 
ATOM   1130 C CG1 . ILE   A 1 142 ? -8.342  16.384  -0.376  1.00 94.05 142 A 1 
ATOM   1131 C CG2 . ILE   A 1 142 ? -9.901  16.776  1.579   1.00 93.60 142 A 1 
ATOM   1132 C CD1 . ILE   A 1 142 ? -9.316  15.826  -1.406  1.00 86.34 142 A 1 
ATOM   1133 N N   . LYS   A 1 143 ? -7.853  16.626  4.387   1.00 95.14 143 A 1 
ATOM   1134 C CA  . LYS   A 1 143 ? -8.227  16.340  5.774   1.00 95.00 143 A 1 
ATOM   1135 C C   . LYS   A 1 143 ? -9.746  16.182  5.868   1.00 95.38 143 A 1 
ATOM   1136 O O   . LYS   A 1 143 ? -10.477 17.057  5.406   1.00 94.35 143 A 1 
ATOM   1137 C CB  . LYS   A 1 143 ? -7.674  17.453  6.681   1.00 93.36 143 A 1 
ATOM   1138 C CG  . LYS   A 1 143 ? -7.421  16.955  8.113   1.00 85.68 143 A 1 
ATOM   1139 C CD  . LYS   A 1 143 ? -6.835  18.064  8.999   1.00 83.59 143 A 1 
ATOM   1140 C CE  . LYS   A 1 143 ? -6.510  17.470  10.377  1.00 73.40 143 A 1 
ATOM   1141 N NZ  . LYS   A 1 143 ? -5.977  18.442  11.365  1.00 67.88 143 A 1 
ATOM   1142 N N   . VAL   A 1 144 ? -10.217 15.089  6.462   1.00 95.91 144 A 1 
ATOM   1143 C CA  . VAL   A 1 144 ? -11.643 14.750  6.513   1.00 96.03 144 A 1 
ATOM   1144 C C   . VAL   A 1 144 ? -12.068 14.288  7.906   1.00 95.82 144 A 1 
ATOM   1145 O O   . VAL   A 1 144 ? -11.305 13.645  8.626   1.00 94.60 144 A 1 
ATOM   1146 C CB  . VAL   A 1 144 ? -12.019 13.699  5.450   1.00 95.29 144 A 1 
ATOM   1147 C CG1 . VAL   A 1 144 ? -11.663 14.173  4.038   1.00 91.55 144 A 1 
ATOM   1148 C CG2 . VAL   A 1 144 ? -11.372 12.329  5.678   1.00 91.04 144 A 1 
ATOM   1149 N N   . ASN   A 1 145 ? -13.320 14.586  8.262   1.00 94.85 145 A 1 
ATOM   1150 C CA  . ASN   A 1 145 ? -13.948 14.131  9.508   1.00 93.77 145 A 1 
ATOM   1151 C C   . ASN   A 1 145 ? -14.855 12.915  9.270   1.00 93.73 145 A 1 
ATOM   1152 O O   . ASN   A 1 145 ? -15.004 12.066  10.140  1.00 89.93 145 A 1 
ATOM   1153 C CB  . ASN   A 1 145 ? -14.748 15.295  10.103  1.00 91.44 145 A 1 
ATOM   1154 C CG  . ASN   A 1 145 ? -13.902 16.514  10.439  1.00 85.34 145 A 1 
ATOM   1155 O OD1 . ASN   A 1 145 ? -12.698 16.478  10.571  1.00 72.08 145 A 1 
ATOM   1156 N ND2 . ASN   A 1 145 ? -14.532 17.657  10.581  1.00 72.19 145 A 1 
ATOM   1157 N N   . ASP   A 1 146 ? -15.433 12.830  8.080   1.00 93.97 146 A 1 
ATOM   1158 C CA  . ASP   A 1 146 ? -16.276 11.724  7.630   1.00 94.25 146 A 1 
ATOM   1159 C C   . ASP   A 1 146 ? -15.706 11.163  6.321   1.00 95.10 146 A 1 
ATOM   1160 O O   . ASP   A 1 146 ? -15.793 11.790  5.267   1.00 93.89 146 A 1 
ATOM   1161 C CB  . ASP   A 1 146 ? -17.723 12.213  7.476   1.00 92.41 146 A 1 
ATOM   1162 C CG  . ASP   A 1 146 ? -18.705 11.072  7.185   1.00 91.01 146 A 1 
ATOM   1163 O OD1 . ASP   A 1 146 ? -18.300 10.086  6.523   1.00 85.49 146 A 1 
ATOM   1164 O OD2 . ASP   A 1 146 ? -19.862 11.194  7.639   1.00 83.98 146 A 1 
ATOM   1165 N N   . ILE   A 1 147 ? -15.103 9.982   6.405   1.00 95.61 147 A 1 
ATOM   1166 C CA  . ILE   A 1 147 ? -14.477 9.327   5.251   1.00 95.74 147 A 1 
ATOM   1167 C C   . ILE   A 1 147 ? -15.520 9.045   4.176   1.00 96.30 147 A 1 
ATOM   1168 O O   . ILE   A 1 147 ? -15.285 9.347   3.015   1.00 95.64 147 A 1 
ATOM   1169 C CB  . ILE   A 1 147 ? -13.770 8.018   5.669   1.00 94.90 147 A 1 
ATOM   1170 C CG1 . ILE   A 1 147 ? -12.629 8.298   6.667   1.00 91.79 147 A 1 
ATOM   1171 C CG2 . ILE   A 1 147 ? -13.218 7.268   4.440   1.00 91.42 147 A 1 
ATOM   1172 C CD1 . ILE   A 1 147 ? -12.139 7.024   7.371   1.00 85.24 147 A 1 
ATOM   1173 N N   . THR   A 1 148 ? -16.659 8.478   4.552   1.00 96.00 148 A 1 
ATOM   1174 C CA  . THR   A 1 148 ? -17.690 8.025   3.609   1.00 95.83 148 A 1 
ATOM   1175 C C   . THR   A 1 148 ? -18.247 9.187   2.804   1.00 96.14 148 A 1 
ATOM   1176 O O   . THR   A 1 148 ? -18.222 9.156   1.577   1.00 95.20 148 A 1 
ATOM   1177 C CB  . THR   A 1 148 ? -18.831 7.318   4.350   1.00 94.89 148 A 1 
ATOM   1178 O OG1 . THR   A 1 148 ? -18.299 6.343   5.217   1.00 91.14 148 A 1 
ATOM   1179 C CG2 . THR   A 1 148 ? -19.787 6.610   3.397   1.00 91.10 148 A 1 
ATOM   1180 N N   . LYS   A 1 149 ? -18.673 10.238  3.495   1.00 96.29 149 A 1 
ATOM   1181 C CA  . LYS   A 1 149 ? -19.205 11.445  2.870   1.00 96.00 149 A 1 
ATOM   1182 C C   . LYS   A 1 149 ? -18.168 12.126  1.979   1.00 96.38 149 A 1 
ATOM   1183 O O   . LYS   A 1 149 ? -18.439 12.411  0.819   1.00 95.79 149 A 1 
ATOM   1184 C CB  . LYS   A 1 149 ? -19.710 12.386  3.968   1.00 95.41 149 A 1 
ATOM   1185 C CG  . LYS   A 1 149 ? -20.311 13.653  3.360   1.00 91.30 149 A 1 
ATOM   1186 C CD  . LYS   A 1 149 ? -20.851 14.604  4.426   1.00 87.18 149 A 1 
ATOM   1187 C CE  . LYS   A 1 149 ? -21.313 15.856  3.683   1.00 78.89 149 A 1 
ATOM   1188 N NZ  . LYS   A 1 149 ? -21.753 16.925  4.599   1.00 70.35 149 A 1 
ATOM   1189 N N   . SER   A 1 150 ? -16.973 12.357  2.509   1.00 96.75 150 A 1 
ATOM   1190 C CA  . SER   A 1 150 ? -15.914 13.035  1.758   1.00 96.90 150 A 1 
ATOM   1191 C C   . SER   A 1 150 ? -15.461 12.218  0.554   1.00 97.24 150 A 1 
ATOM   1192 O O   . SER   A 1 150 ? -15.245 12.778  -0.510  1.00 96.57 150 A 1 
ATOM   1193 C CB  . SER   A 1 150 ? -14.721 13.345  2.652   1.00 96.45 150 A 1 
ATOM   1194 O OG  . SER   A 1 150 ? -15.122 14.156  3.741   1.00 92.64 150 A 1 
ATOM   1195 N N   . LEU   A 1 151 ? -15.364 10.899  0.680   1.00 97.26 151 A 1 
ATOM   1196 C CA  . LEU   A 1 151 ? -15.003 10.020  -0.427  1.00 97.15 151 A 1 
ATOM   1197 C C   . LEU   A 1 151 ? -16.052 10.080  -1.542  1.00 97.27 151 A 1 
ATOM   1198 O O   . LEU   A 1 151 ? -15.682 10.183  -2.706  1.00 96.74 151 A 1 
ATOM   1199 C CB  . LEU   A 1 151 ? -14.811 8.591   0.104   1.00 96.43 151 A 1 
ATOM   1200 C CG  . LEU   A 1 151 ? -14.018 7.687   -0.855  1.00 91.23 151 A 1 
ATOM   1201 C CD1 . LEU   A 1 151 ? -12.528 8.006   -0.810  1.00 87.84 151 A 1 
ATOM   1202 C CD2 . LEU   A 1 151 ? -14.190 6.224   -0.454  1.00 87.36 151 A 1 
ATOM   1203 N N   . ALA   A 1 152 ? -17.339 10.077  -1.189  1.00 97.19 152 A 1 
ATOM   1204 C CA  . ALA   A 1 152 ? -18.430 10.208  -2.151  1.00 96.99 152 A 1 
ATOM   1205 C C   . ALA   A 1 152 ? -18.379 11.554  -2.886  1.00 97.10 152 A 1 
ATOM   1206 O O   . ALA   A 1 152 ? -18.351 11.586  -4.114  1.00 96.39 152 A 1 
ATOM   1207 C CB  . ALA   A 1 152 ? -19.768 10.001  -1.425  1.00 96.59 152 A 1 
ATOM   1208 N N   . GLU   A 1 153 ? -18.284 12.652  -2.150  1.00 97.17 153 A 1 
ATOM   1209 C CA  . GLU   A 1 153 ? -18.226 13.999  -2.725  1.00 96.93 153 A 1 
ATOM   1210 C C   . GLU   A 1 153 ? -16.993 14.188  -3.623  1.00 96.98 153 A 1 
ATOM   1211 O O   . GLU   A 1 153 ? -17.111 14.643  -4.759  1.00 96.05 153 A 1 
ATOM   1212 C CB  . GLU   A 1 153 ? -18.242 15.050  -1.601  1.00 96.41 153 A 1 
ATOM   1213 C CG  . GLU   A 1 153 ? -19.607 15.184  -0.897  1.00 88.99 153 A 1 
ATOM   1214 C CD  . GLU   A 1 153 ? -19.602 16.156  0.301   1.00 85.74 153 A 1 
ATOM   1215 O OE1 . GLU   A 1 153 ? -20.670 16.326  0.943   1.00 77.87 153 A 1 
ATOM   1216 O OE2 . GLU   A 1 153 ? -18.540 16.729  0.630   1.00 80.57 153 A 1 
ATOM   1217 N N   . ILE   A 1 154 ? -15.815 13.789  -3.151  1.00 97.35 154 A 1 
ATOM   1218 C CA  . ILE   A 1 154 ? -14.555 13.996  -3.877  1.00 97.30 154 A 1 
ATOM   1219 C C   . ILE   A 1 154 ? -14.476 13.115  -5.127  1.00 97.29 154 A 1 
ATOM   1220 O O   . ILE   A 1 154 ? -14.054 13.584  -6.182  1.00 96.60 154 A 1 
ATOM   1221 C CB  . ILE   A 1 154 ? -13.355 13.761  -2.939  1.00 97.15 154 A 1 
ATOM   1222 C CG1 . ILE   A 1 154 ? -13.325 14.819  -1.814  1.00 96.15 154 A 1 
ATOM   1223 C CG2 . ILE   A 1 154 ? -12.029 13.807  -3.710  1.00 96.28 154 A 1 
ATOM   1224 C CD1 . ILE   A 1 154 ? -12.415 14.438  -0.644  1.00 93.66 154 A 1 
ATOM   1225 N N   . SER   A 1 155 ? -14.875 11.846  -5.039  1.00 97.44 155 A 1 
ATOM   1226 C CA  . SER   A 1 155 ? -14.842 10.946  -6.195  1.00 97.06 155 A 1 
ATOM   1227 C C   . SER   A 1 155 ? -15.887 11.311  -7.252  1.00 96.96 155 A 1 
ATOM   1228 O O   . SER   A 1 155 ? -15.579 11.252  -8.439  1.00 95.92 155 A 1 
ATOM   1229 C CB  . SER   A 1 155 ? -14.960 9.485   -5.764  1.00 96.14 155 A 1 
ATOM   1230 O OG  . SER   A 1 155 ? -16.132 9.250   -5.036  1.00 88.40 155 A 1 
ATOM   1231 N N   . SER   A 1 156 ? -17.061 11.783  -6.845  1.00 97.15 156 A 1 
ATOM   1232 C CA  . SER   A 1 156 ? -18.052 12.362  -7.760  1.00 96.72 156 A 1 
ATOM   1233 C C   . SER   A 1 156 ? -17.500 13.605  -8.459  1.00 96.58 156 A 1 
ATOM   1234 O O   . SER   A 1 156 ? -17.590 13.718  -9.676  1.00 95.23 156 A 1 
ATOM   1235 C CB  . SER   A 1 156 ? -19.328 12.713  -6.996  1.00 96.17 156 A 1 
ATOM   1236 O OG  . SER   A 1 156 ? -20.346 13.097  -7.899  1.00 82.86 156 A 1 
ATOM   1237 N N   . LEU   A 1 157 ? -16.821 14.472  -7.721  1.00 97.12 157 A 1 
ATOM   1238 C CA  . LEU   A 1 157 ? -16.158 15.651  -8.273  1.00 96.68 157 A 1 
ATOM   1239 C C   . LEU   A 1 157 ? -15.088 15.280  -9.312  1.00 96.47 157 A 1 
ATOM   1240 O O   . LEU   A 1 157 ? -15.004 15.905  -10.365 1.00 94.95 157 A 1 
ATOM   1241 C CB  . LEU   A 1 157 ? -15.538 16.426  -7.106  1.00 95.97 157 A 1 
ATOM   1242 C CG  . LEU   A 1 157 ? -15.399 17.926  -7.394  1.00 90.39 157 A 1 
ATOM   1243 C CD1 . LEU   A 1 157 ? -16.691 18.654  -7.038  1.00 84.22 157 A 1 
ATOM   1244 C CD2 . LEU   A 1 157 ? -14.266 18.488  -6.546  1.00 84.53 157 A 1 
ATOM   1245 N N   . CYS   A 1 158 ? -14.298 14.236  -9.045  1.00 96.79 158 A 1 
ATOM   1246 C CA  . CYS   A 1 158 ? -13.340 13.704  -10.015 1.00 96.34 158 A 1 
ATOM   1247 C C   . CYS   A 1 158 ? -14.036 13.183  -11.277 1.00 95.81 158 A 1 
ATOM   1248 O O   . CYS   A 1 158 ? -13.537 13.390  -12.377 1.00 94.66 158 A 1 
ATOM   1249 C CB  . CYS   A 1 158 ? -12.529 12.568  -9.381  1.00 96.13 158 A 1 
ATOM   1250 S SG  . CYS   A 1 158 ? -11.354 13.192  -8.151  1.00 94.23 158 A 1 
ATOM   1251 N N   . GLN   A 1 159 ? -15.174 12.518  -11.126 1.00 96.13 159 A 1 
ATOM   1252 C CA  . GLN   A 1 159 ? -15.944 12.002  -12.256 1.00 95.22 159 A 1 
ATOM   1253 C C   . GLN   A 1 159 ? -16.500 13.142  -13.120 1.00 94.68 159 A 1 
ATOM   1254 O O   . GLN   A 1 159 ? -16.341 13.115  -14.339 1.00 92.57 159 A 1 
ATOM   1255 C CB  . GLN   A 1 159 ? -17.052 11.083  -11.725 1.00 94.24 159 A 1 
ATOM   1256 C CG  . GLN   A 1 159 ? -17.696 10.279  -12.857 1.00 85.96 159 A 1 
ATOM   1257 C CD  . GLN   A 1 159 ? -18.831 9.370   -12.386 1.00 84.18 159 A 1 
ATOM   1258 O OE1 . GLN   A 1 159 ? -19.182 9.268   -11.227 1.00 75.33 159 A 1 
ATOM   1259 N NE2 . GLN   A 1 159 ? -19.462 8.660   -13.294 1.00 73.03 159 A 1 
ATOM   1260 N N   . ASP   A 1 160 ? -17.081 14.162  -12.495 1.00 95.67 160 A 1 
ATOM   1261 C CA  . ASP   A 1 160 ? -17.636 15.335  -13.180 1.00 95.09 160 A 1 
ATOM   1262 C C   . ASP   A 1 160 ? -16.563 16.124  -13.945 1.00 94.42 160 A 1 
ATOM   1263 O O   . ASP   A 1 160 ? -16.801 16.605  -15.053 1.00 92.11 160 A 1 
ATOM   1264 C CB  . ASP   A 1 160 ? -18.309 16.258  -12.153 1.00 94.75 160 A 1 
ATOM   1265 C CG  . ASP   A 1 160 ? -19.587 15.693  -11.527 1.00 91.03 160 A 1 
ATOM   1266 O OD1 . ASP   A 1 160 ? -20.218 14.812  -12.147 1.00 85.49 160 A 1 
ATOM   1267 O OD2 . ASP   A 1 160 ? -19.949 16.191  -10.437 1.00 85.35 160 A 1 
ATOM   1268 N N   . LEU   A 1 161 ? -15.364 16.212  -13.372 1.00 94.25 161 A 1 
ATOM   1269 C CA  . LEU   A 1 161 ? -14.215 16.877  -13.989 1.00 93.12 161 A 1 
ATOM   1270 C C   . LEU   A 1 161 ? -13.425 15.967  -14.940 1.00 92.53 161 A 1 
ATOM   1271 O O   . LEU   A 1 161 ? -12.429 16.414  -15.499 1.00 89.93 161 A 1 
ATOM   1272 C CB  . LEU   A 1 161 ? -13.309 17.444  -12.885 1.00 92.85 161 A 1 
ATOM   1273 C CG  . LEU   A 1 161 ? -13.949 18.560  -12.039 1.00 91.69 161 A 1 
ATOM   1274 C CD1 . LEU   A 1 161 ? -13.006 18.903  -10.889 1.00 87.39 161 A 1 
ATOM   1275 C CD2 . LEU   A 1 161 ? -14.200 19.832  -12.845 1.00 87.07 161 A 1 
ATOM   1276 N N   . GLN   A 1 162 ? -13.822 14.702  -15.119 1.00 92.21 162 A 1 
ATOM   1277 C CA  . GLN   A 1 162 ? -13.100 13.681  -15.899 1.00 90.69 162 A 1 
ATOM   1278 C C   . GLN   A 1 162 ? -11.661 13.414  -15.417 1.00 91.18 162 A 1 
ATOM   1279 O O   . GLN   A 1 162 ? -10.815 12.913  -16.161 1.00 88.41 162 A 1 
ATOM   1280 C CB  . GLN   A 1 162 ? -13.188 13.962  -17.407 1.00 88.48 162 A 1 
ATOM   1281 C CG  . GLN   A 1 162 ? -14.635 14.110  -17.892 1.00 82.59 162 A 1 
ATOM   1282 C CD  . GLN   A 1 162 ? -14.756 14.098  -19.415 1.00 74.93 162 A 1 
ATOM   1283 O OE1 . GLN   A 1 162 ? -13.805 14.142  -20.177 1.00 66.81 162 A 1 
ATOM   1284 N NE2 . GLN   A 1 162 ? -15.962 14.000  -19.926 1.00 64.73 162 A 1 
ATOM   1285 N N   . VAL   A 1 163 ? -11.376 13.689  -14.150 1.00 93.59 163 A 1 
ATOM   1286 C CA  . VAL   A 1 163 ? -10.085 13.413  -13.513 1.00 93.76 163 A 1 
ATOM   1287 C C   . VAL   A 1 163 ? -10.047 11.953  -13.070 1.00 94.34 163 A 1 
ATOM   1288 O O   . VAL   A 1 163 ? -10.810 11.525  -12.203 1.00 93.25 163 A 1 
ATOM   1289 C CB  . VAL   A 1 163 ? -9.826  14.371  -12.343 1.00 92.83 163 A 1 
ATOM   1290 C CG1 . VAL   A 1 163 ? -8.513  14.040  -11.630 1.00 88.77 163 A 1 
ATOM   1291 C CG2 . VAL   A 1 163 ? -9.736  15.819  -12.829 1.00 88.81 163 A 1 
ATOM   1292 N N   . LYS   A 1 164 ? -9.120  11.168  -13.632 1.00 94.37 164 A 1 
ATOM   1293 C CA  . LYS   A 1 164 ? -8.977  9.750   -13.279 1.00 94.11 164 A 1 
ATOM   1294 C C   . LYS   A 1 164 ? -8.220  9.577   -11.964 1.00 94.76 164 A 1 
ATOM   1295 O O   . LYS   A 1 164 ? -7.077  10.006  -11.841 1.00 93.60 164 A 1 
ATOM   1296 C CB  . LYS   A 1 164 ? -8.325  8.957   -14.420 1.00 92.58 164 A 1 
ATOM   1297 C CG  . LYS   A 1 164 ? -9.267  8.816   -15.630 1.00 85.41 164 A 1 
ATOM   1298 C CD  . LYS   A 1 164 ? -8.716  7.838   -16.673 1.00 77.98 164 A 1 
ATOM   1299 C CE  . LYS   A 1 164 ? -9.741  7.682   -17.805 1.00 68.59 164 A 1 
ATOM   1300 N NZ  . LYS   A 1 164 ? -9.392  6.611   -18.774 1.00 59.93 164 A 1 
ATOM   1301 N N   . ILE   A 1 165 ? -8.816  8.853   -11.025 1.00 95.23 165 A 1 
ATOM   1302 C CA  . ILE   A 1 165 ? -8.153  8.421   -9.790  1.00 95.77 165 A 1 
ATOM   1303 C C   . ILE   A 1 165 ? -7.280  7.194   -10.092 1.00 95.56 165 A 1 
ATOM   1304 O O   . ILE   A 1 165 ? -7.747  6.206   -10.657 1.00 94.70 165 A 1 
ATOM   1305 C CB  . ILE   A 1 165 ? -9.182  8.161   -8.669  1.00 96.06 165 A 1 
ATOM   1306 C CG1 . ILE   A 1 165 ? -9.970  9.454   -8.342  1.00 95.40 165 A 1 
ATOM   1307 C CG2 . ILE   A 1 165 ? -8.484  7.627   -7.406  1.00 95.09 165 A 1 
ATOM   1308 C CD1 . ILE   A 1 165 ? -11.183 9.240   -7.432  1.00 94.09 165 A 1 
ATOM   1309 N N   . LEU   A 1 166 ? -6.011  7.254   -9.698  1.00 95.17 166 A 1 
ATOM   1310 C CA  . LEU   A 1 166 ? -5.057  6.142   -9.788  1.00 94.54 166 A 1 
ATOM   1311 C C   . LEU   A 1 166 ? -5.039  5.306   -8.508  1.00 94.61 166 A 1 
ATOM   1312 O O   . LEU   A 1 166 ? -5.002  4.077   -8.562  1.00 93.31 166 A 1 
ATOM   1313 C CB  . LEU   A 1 166 ? -3.651  6.699   -10.058 1.00 93.67 166 A 1 
ATOM   1314 C CG  . LEU   A 1 166 ? -3.473  7.383   -11.422 1.00 92.56 166 A 1 
ATOM   1315 C CD1 . LEU   A 1 166 ? -2.084  8.011   -11.480 1.00 89.90 166 A 1 
ATOM   1316 C CD2 . LEU   A 1 166 ? -3.606  6.377   -12.571 1.00 89.41 166 A 1 
ATOM   1317 N N   . SER   A 1 167 ? -5.044  5.985   -7.364  1.00 95.58 167 A 1 
ATOM   1318 C CA  . SER   A 1 167 ? -5.088  5.365   -6.044  1.00 95.61 167 A 1 
ATOM   1319 C C   . SER   A 1 167 ? -5.730  6.300   -5.028  1.00 96.22 167 A 1 
ATOM   1320 O O   . SER   A 1 167 ? -5.697  7.521   -5.180  1.00 95.63 167 A 1 
ATOM   1321 C CB  . SER   A 1 167 ? -3.679  4.970   -5.577  1.00 94.22 167 A 1 
ATOM   1322 O OG  . SER   A 1 167 ? -2.888  6.106   -5.290  1.00 88.74 167 A 1 
ATOM   1323 N N   . VAL   A 1 168 ? -6.265  5.710   -3.974  1.00 96.48 168 A 1 
ATOM   1324 C CA  . VAL   A 1 168 ? -6.722  6.423   -2.782  1.00 96.83 168 A 1 
ATOM   1325 C C   . VAL   A 1 168 ? -6.306  5.640   -1.544  1.00 96.76 168 A 1 
ATOM   1326 O O   . VAL   A 1 168 ? -6.371  4.411   -1.524  1.00 95.71 168 A 1 
ATOM   1327 C CB  . VAL   A 1 168 ? -8.235  6.711   -2.840  1.00 96.18 168 A 1 
ATOM   1328 C CG1 . VAL   A 1 168 ? -9.089  5.449   -2.931  1.00 92.23 168 A 1 
ATOM   1329 C CG2 . VAL   A 1 168 ? -8.702  7.549   -1.646  1.00 91.00 168 A 1 
ATOM   1330 N N   . LEU   A 1 169 ? -5.860  6.359   -0.519  1.00 96.15 169 A 1 
ATOM   1331 C CA  . LEU   A 1 169 ? -5.472  5.807   0.774   1.00 95.81 169 A 1 
ATOM   1332 C C   . LEU   A 1 169 ? -6.112  6.623   1.896   1.00 96.10 169 A 1 
ATOM   1333 O O   . LEU   A 1 169 ? -6.228  7.842   1.801   1.00 95.04 169 A 1 
ATOM   1334 C CB  . LEU   A 1 169 ? -3.940  5.811   0.903   1.00 94.42 169 A 1 
ATOM   1335 C CG  . LEU   A 1 169 ? -3.201  4.885   -0.076  1.00 91.64 169 A 1 
ATOM   1336 C CD1 . LEU   A 1 169 ? -1.702  5.126   0.024   1.00 86.84 169 A 1 
ATOM   1337 C CD2 . LEU   A 1 169 ? -3.463  3.410   0.228   1.00 86.29 169 A 1 
ATOM   1338 N N   . VAL   A 1 170 ? -6.468  5.946   2.975   1.00 95.49 170 A 1 
ATOM   1339 C CA  . VAL   A 1 170 ? -6.970  6.577   4.199   1.00 94.96 170 A 1 
ATOM   1340 C C   . VAL   A 1 170 ? -5.869  6.534   5.251   1.00 94.24 170 A 1 
ATOM   1341 O O   . VAL   A 1 170 ? -5.633  5.495   5.869   1.00 92.72 170 A 1 
ATOM   1342 C CB  . VAL   A 1 170 ? -8.260  5.905   4.705   1.00 94.60 170 A 1 
ATOM   1343 C CG1 . VAL   A 1 170 ? -8.801  6.658   5.922   1.00 91.94 170 A 1 
ATOM   1344 C CG2 . VAL   A 1 170 ? -9.356  5.875   3.632   1.00 92.39 170 A 1 
ATOM   1345 N N   . TYR   A 1 171 ? -5.198  7.663   5.472   1.00 93.30 171 A 1 
ATOM   1346 C CA  . TYR   A 1 171 ? -4.204  7.785   6.532   1.00 92.43 171 A 1 
ATOM   1347 C C   . TYR   A 1 171 ? -4.853  8.198   7.856   1.00 92.55 171 A 1 
ATOM   1348 O O   . TYR   A 1 171 ? -5.733  9.063   7.878   1.00 91.14 171 A 1 
ATOM   1349 C CB  . TYR   A 1 171 ? -3.095  8.756   6.119   1.00 90.30 171 A 1 
ATOM   1350 C CG  . TYR   A 1 171 ? -2.123  8.160   5.120   1.00 85.50 171 A 1 
ATOM   1351 C CD1 . TYR   A 1 171 ? -1.256  7.127   5.515   1.00 79.07 171 A 1 
ATOM   1352 C CD2 . TYR   A 1 171 ? -2.080  8.630   3.794   1.00 77.80 171 A 1 
ATOM   1353 C CE1 . TYR   A 1 171 ? -0.359  6.555   4.596   1.00 73.94 171 A 1 
ATOM   1354 C CE2 . TYR   A 1 171 ? -1.184  8.062   2.865   1.00 73.22 171 A 1 
ATOM   1355 C CZ  . TYR   A 1 171 ? -0.328  7.020   3.273   1.00 72.96 171 A 1 
ATOM   1356 O OH  . TYR   A 1 171 ? 0.541   6.454   2.374   1.00 68.18 171 A 1 
ATOM   1357 N N   . PRO   A 1 172 ? -4.417  7.605   8.987   1.00 87.73 172 A 1 
ATOM   1358 C CA  . PRO   A 1 172 ? -4.771  8.136   10.291  1.00 85.82 172 A 1 
ATOM   1359 C C   . PRO   A 1 172 ? -4.123  9.511   10.489  1.00 86.06 172 A 1 
ATOM   1360 O O   . PRO   A 1 172 ? -3.022  9.772   10.005  1.00 82.96 172 A 1 
ATOM   1361 C CB  . PRO   A 1 172 ? -4.267  7.098   11.298  1.00 82.65 172 A 1 
ATOM   1362 C CG  . PRO   A 1 172 ? -3.058  6.481   10.592  1.00 80.01 172 A 1 
ATOM   1363 C CD  . PRO   A 1 172 ? -3.447  6.529   9.116   1.00 83.21 172 A 1 
ATOM   1364 N N   . HIS   A 1 173 ? -4.802  10.365  11.234  1.00 85.35 173 A 1 
ATOM   1365 C CA  . HIS   A 1 173 ? -4.279  11.646  11.708  1.00 84.00 173 A 1 
ATOM   1366 C C   . HIS   A 1 173 ? -4.062  11.591  13.229  1.00 83.75 173 A 1 
ATOM   1367 O O   . HIS   A 1 173 ? -4.622  10.730  13.904  1.00 79.13 173 A 1 
ATOM   1368 C CB  . HIS   A 1 173 ? -5.251  12.750  11.271  1.00 81.71 173 A 1 
ATOM   1369 C CG  . HIS   A 1 173 ? -4.678  14.130  11.396  1.00 80.44 173 A 1 
ATOM   1370 N ND1 . HIS   A 1 173 ? -4.694  14.916  12.524  1.00 70.20 173 A 1 
ATOM   1371 C CD2 . HIS   A 1 173 ? -3.995  14.839  10.436  1.00 69.95 173 A 1 
ATOM   1372 C CE1 . HIS   A 1 173 ? -4.024  16.055  12.260  1.00 69.74 173 A 1 
ATOM   1373 N NE2 . HIS   A 1 173 ? -3.595  16.049  10.996  1.00 71.68 173 A 1 
ATOM   1374 N N   . ASP   A 1 174 ? -3.258  12.513  13.763  1.00 80.87 174 A 1 
ATOM   1375 C CA  . ASP   A 1 174 ? -3.005  12.606  15.207  1.00 80.00 174 A 1 
ATOM   1376 C C   . ASP   A 1 174 ? -4.268  13.003  15.991  1.00 81.92 174 A 1 
ATOM   1377 O O   . ASP   A 1 174 ? -4.471  12.548  17.116  1.00 77.40 174 A 1 
ATOM   1378 C CB  . ASP   A 1 174 ? -1.877  13.616  15.459  1.00 75.30 174 A 1 
ATOM   1379 C CG  . ASP   A 1 174 ? -0.511  13.167  14.924  1.00 69.19 174 A 1 
ATOM   1380 O OD1 . ASP   A 1 174 ? -0.278  11.939  14.828  1.00 62.29 174 A 1 
ATOM   1381 O OD2 . ASP   A 1 174 ? 0.312   14.061  14.635  1.00 61.96 174 A 1 
ATOM   1382 N N   . ASP   A 1 175 ? -5.141  13.811  15.371  1.00 84.05 175 A 1 
ATOM   1383 C CA  . ASP   A 1 175 ? -6.425  14.171  15.960  1.00 85.18 175 A 1 
ATOM   1384 C C   . ASP   A 1 175 ? -7.407  12.987  15.875  1.00 85.99 175 A 1 
ATOM   1385 O O   . ASP   A 1 175 ? -7.679  12.476  14.781  1.00 82.85 175 A 1 
ATOM   1386 C CB  . ASP   A 1 175 ? -7.032  15.396  15.263  1.00 82.33 175 A 1 
ATOM   1387 C CG  . ASP   A 1 175 ? -6.221  16.683  15.413  1.00 75.45 175 A 1 
ATOM   1388 O OD1 . ASP   A 1 175 ? -5.628  16.882  16.494  1.00 68.40 175 A 1 
ATOM   1389 O OD2 . ASP   A 1 175 ? -6.239  17.472  14.438  1.00 68.42 175 A 1 
ATOM   1390 N N   . PRO   A 1 176 ? -8.011  12.562  17.002  1.00 81.89 176 A 1 
ATOM   1391 C CA  . PRO   A 1 176 ? -9.015  11.509  16.980  1.00 79.29 176 A 1 
ATOM   1392 C C   . PRO   A 1 176 ? -10.243 11.938  16.160  1.00 78.85 176 A 1 
ATOM   1393 O O   . PRO   A 1 176 ? -10.716 13.067  16.256  1.00 72.86 176 A 1 
ATOM   1394 C CB  . PRO   A 1 176 ? -9.347  11.233  18.454  1.00 76.30 176 A 1 
ATOM   1395 C CG  . PRO   A 1 176 ? -9.013  12.550  19.159  1.00 73.60 176 A 1 
ATOM   1396 C CD  . PRO   A 1 176 ? -7.845  13.095  18.338  1.00 76.30 176 A 1 
ATOM   1397 N N   . GLY   A 1 177 ? -10.759 11.006  15.368  1.00 81.55 177 A 1 
ATOM   1398 C CA  . GLY   A 1 177 ? -11.900 11.251  14.474  1.00 83.19 177 A 1 
ATOM   1399 C C   . GLY   A 1 177 ? -11.552 11.949  13.155  1.00 86.89 177 A 1 
ATOM   1400 O O   . GLY   A 1 177 ? -12.380 11.953  12.244  1.00 84.05 177 A 1 
ATOM   1401 N N   . VAL   A 1 178 ? -10.334 12.474  13.020  1.00 90.88 178 A 1 
ATOM   1402 C CA  . VAL   A 1 178 ? -9.833  13.048  11.769  1.00 92.01 178 A 1 
ATOM   1403 C C   . VAL   A 1 178 ? -9.012  12.006  11.011  1.00 92.34 178 A 1 
ATOM   1404 O O   . VAL   A 1 178 ? -8.251  11.232  11.591  1.00 90.04 178 A 1 
ATOM   1405 C CB  . VAL   A 1 178 ? -9.037  14.338  12.023  1.00 90.26 178 A 1 
ATOM   1406 C CG1 . VAL   A 1 178 ? -8.606  14.981  10.708  1.00 83.89 178 A 1 
ATOM   1407 C CG2 . VAL   A 1 178 ? -9.865  15.376  12.792  1.00 84.24 178 A 1 
ATOM   1408 N N   . LYS   A 1 179 ? -9.157  12.008  9.693   1.00 93.23 179 A 1 
ATOM   1409 C CA  . LYS   A 1 179 ? -8.349  11.210  8.765   1.00 93.82 179 A 1 
ATOM   1410 C C   . LYS   A 1 179 ? -7.861  12.102  7.621   1.00 94.80 179 A 1 
ATOM   1411 O O   . LYS   A 1 179 ? -8.385  13.193  7.408   1.00 93.39 179 A 1 
ATOM   1412 C CB  . LYS   A 1 179 ? -9.177  10.021  8.236   1.00 92.46 179 A 1 
ATOM   1413 C CG  . LYS   A 1 179 ? -9.649  9.034   9.326   1.00 89.84 179 A 1 
ATOM   1414 C CD  . LYS   A 1 179 ? -8.770  7.803   9.458   1.00 83.64 179 A 1 
ATOM   1415 C CE  . LYS   A 1 179 ? -9.410  6.824   10.457  1.00 78.42 179 A 1 
ATOM   1416 N NZ  . LYS   A 1 179 ? -8.996  5.404   10.245  1.00 69.16 179 A 1 
ATOM   1417 N N   . VAL   A 1 180 ? -6.880  11.612  6.881   1.00 94.74 180 A 1 
ATOM   1418 C CA  . VAL   A 1 180 ? -6.417  12.251  5.645   1.00 94.77 180 A 1 
ATOM   1419 C C   . VAL   A 1 180 ? -6.662  11.289  4.489   1.00 95.24 180 A 1 
ATOM   1420 O O   . VAL   A 1 180 ? -6.161  10.166  4.500   1.00 94.56 180 A 1 
ATOM   1421 C CB  . VAL   A 1 180 ? -4.940  12.680  5.732   1.00 93.64 180 A 1 
ATOM   1422 C CG1 . VAL   A 1 180 ? -4.506  13.434  4.470   1.00 90.52 180 A 1 
ATOM   1423 C CG2 . VAL   A 1 180 ? -4.697  13.608  6.934   1.00 90.63 180 A 1 
ATOM   1424 N N   . LEU   A 1 181 ? -7.445  11.723  3.509   1.00 96.11 181 A 1 
ATOM   1425 C CA  . LEU   A 1 181 ? -7.568  11.038  2.229   1.00 96.39 181 A 1 
ATOM   1426 C C   . LEU   A 1 181 ? -6.422  11.491  1.329   1.00 96.25 181 A 1 
ATOM   1427 O O   . LEU   A 1 181 ? -6.293  12.681  1.048   1.00 95.45 181 A 1 
ATOM   1428 C CB  . LEU   A 1 181 ? -8.929  11.336  1.577   1.00 96.45 181 A 1 
ATOM   1429 C CG  . LEU   A 1 181 ? -10.150 10.784  2.329   1.00 94.91 181 A 1 
ATOM   1430 C CD1 . LEU   A 1 181 ? -11.426 11.174  1.589   1.00 92.50 181 A 1 
ATOM   1431 C CD2 . LEU   A 1 181 ? -10.119 9.259   2.442   1.00 92.22 181 A 1 
ATOM   1432 N N   . VAL   A 1 182 ? -5.619  10.546  0.870   1.00 95.96 182 A 1 
ATOM   1433 C CA  . VAL   A 1 182 ? -4.520  10.796  -0.064  1.00 95.58 182 A 1 
ATOM   1434 C C   . VAL   A 1 182 ? -4.904  10.222  -1.416  1.00 95.92 182 A 1 
ATOM   1435 O O   . VAL   A 1 182 ? -4.958  9.003   -1.582  1.00 95.36 182 A 1 
ATOM   1436 C CB  . VAL   A 1 182 ? -3.196  10.213  0.452   1.00 94.43 182 A 1 
ATOM   1437 C CG1 . VAL   A 1 182 ? -2.047  10.549  -0.505  1.00 91.97 182 A 1 
ATOM   1438 C CG2 . VAL   A 1 182 ? -2.857  10.764  1.841   1.00 92.14 182 A 1 
ATOM   1439 N N   . PHE   A 1 183 ? -5.176  11.097  -2.368  1.00 96.34 183 A 1 
ATOM   1440 C CA  . PHE   A 1 183 ? -5.458  10.737  -3.748  1.00 96.37 183 A 1 
ATOM   1441 C C   . PHE   A 1 183 ? -4.209  10.899  -4.602  1.00 96.01 183 A 1 
ATOM   1442 O O   . PHE   A 1 183 ? -3.464  11.868  -4.463  1.00 95.02 183 A 1 
ATOM   1443 C CB  . PHE   A 1 183 ? -6.598  11.594  -4.301  1.00 96.47 183 A 1 
ATOM   1444 C CG  . PHE   A 1 183 ? -7.945  11.296  -3.680  1.00 96.82 183 A 1 
ATOM   1445 C CD1 . PHE   A 1 183 ? -8.806  10.359  -4.278  1.00 94.44 183 A 1 
ATOM   1446 C CD2 . PHE   A 1 183 ? -8.348  11.955  -2.505  1.00 94.18 183 A 1 
ATOM   1447 C CE1 . PHE   A 1 183 ? -10.058 10.081  -3.713  1.00 94.11 183 A 1 
ATOM   1448 C CE2 . PHE   A 1 183 ? -9.598  11.675  -1.929  1.00 93.96 183 A 1 
ATOM   1449 C CZ  . PHE   A 1 183 ? -10.453 10.739  -2.535  1.00 95.81 183 A 1 
ATOM   1450 N N   . ARG   A 1 184 ? -4.027  9.979   -5.543  1.00 95.91 184 A 1 
ATOM   1451 C CA  . ARG   A 1 184 ? -3.164  10.202  -6.696  1.00 95.76 184 A 1 
ATOM   1452 C C   . ARG   A 1 184 ? -4.037  10.219  -7.944  1.00 96.11 184 A 1 
ATOM   1453 O O   . ARG   A 1 184 ? -4.768  9.265   -8.191  1.00 95.31 184 A 1 
ATOM   1454 C CB  . ARG   A 1 184 ? -2.039  9.167   -6.714  1.00 94.68 184 A 1 
ATOM   1455 C CG  . ARG   A 1 184 ? -0.851  9.681   -7.541  1.00 87.65 184 A 1 
ATOM   1456 C CD  . ARG   A 1 184 ? 0.411   8.874   -7.238  1.00 84.93 184 A 1 
ATOM   1457 N NE  . ARG   A 1 184 ? 1.567   9.369   -7.999  1.00 82.36 184 A 1 
ATOM   1458 C CZ  . ARG   A 1 184 ? 2.439   10.302  -7.635  1.00 79.74 184 A 1 
ATOM   1459 N NH1 . ARG   A 1 184 ? 2.399   10.885  -6.475  1.00 70.71 184 A 1 
ATOM   1460 N NH2 . ARG   A 1 184 ? 3.373   10.662  -8.454  1.00 73.77 184 A 1 
ATOM   1461 N N   . VAL   A 1 185 ? -3.990  11.319  -8.676  1.00 95.92 185 A 1 
ATOM   1462 C CA  . VAL   A 1 185 ? -4.849  11.578  -9.838  1.00 96.10 185 A 1 
ATOM   1463 C C   . VAL   A 1 185 ? -4.025  11.642  -11.118 1.00 95.93 185 A 1 
ATOM   1464 O O   . VAL   A 1 185 ? -2.922  12.185  -11.129 1.00 94.84 185 A 1 
ATOM   1465 C CB  . VAL   A 1 185 ? -5.711  12.841  -9.658  1.00 95.56 185 A 1 
ATOM   1466 C CG1 . VAL   A 1 185 ? -6.762  12.626  -8.566  1.00 90.92 185 A 1 
ATOM   1467 C CG2 . VAL   A 1 185 ? -4.901  14.096  -9.305  1.00 90.38 185 A 1 
ATOM   1468 N N   . LYS   A 1 186 ? -4.550  11.079  -12.198 1.00 94.49 186 A 1 
ATOM   1469 C CA  . LYS   A 1 186 ? -3.871  10.950  -13.491 1.00 93.58 186 A 1 
ATOM   1470 C C   . LYS   A 1 186 ? -3.980  12.242  -14.306 1.00 93.42 186 A 1 
ATOM   1471 O O   . LYS   A 1 186 ? -4.615  12.261  -15.360 1.00 90.94 186 A 1 
ATOM   1472 C CB  . LYS   A 1 186 ? -4.408  9.709   -14.225 1.00 92.26 186 A 1 
ATOM   1473 C CG  . LYS   A 1 186 ? -3.536  9.318   -15.429 1.00 87.71 186 A 1 
ATOM   1474 C CD  . LYS   A 1 186 ? -4.207  8.200   -16.234 1.00 84.53 186 A 1 
ATOM   1475 C CE  . LYS   A 1 186 ? -3.379  7.864   -17.477 1.00 76.16 186 A 1 
ATOM   1476 N NZ  . LYS   A 1 186 ? -4.110  6.941   -18.382 1.00 68.19 186 A 1 
ATOM   1477 N N   . THR   A 1 187 ? -3.387  13.303  -13.819 1.00 93.92 187 A 1 
ATOM   1478 C CA  . THR   A 1 187 ? -3.319  14.582  -14.526 1.00 94.11 187 A 1 
ATOM   1479 C C   . THR   A 1 187 ? -2.058  15.342  -14.134 1.00 94.49 187 A 1 
ATOM   1480 O O   . THR   A 1 187 ? -1.565  15.214  -13.011 1.00 93.33 187 A 1 
ATOM   1481 C CB  . THR   A 1 187 ? -4.581  15.429  -14.285 1.00 92.93 187 A 1 
ATOM   1482 O OG1 . THR   A 1 187 ? -4.499  16.618  -15.028 1.00 88.07 187 A 1 
ATOM   1483 C CG2 . THR   A 1 187 ? -4.805  15.824  -12.819 1.00 87.88 187 A 1 
ATOM   1484 N N   . MET   A 1 188 ? -1.542  16.129  -15.072 1.00 94.15 188 A 1 
ATOM   1485 C CA  . MET   A 1 188 ? -0.479  17.101  -14.826 1.00 93.98 188 A 1 
ATOM   1486 C C   . MET   A 1 188 ? -1.046  18.445  -14.344 1.00 94.50 188 A 1 
ATOM   1487 O O   . MET   A 1 188 ? -0.343  19.222  -13.701 1.00 92.03 188 A 1 
ATOM   1488 C CB  . MET   A 1 188 ? 0.334   17.253  -16.117 1.00 93.47 188 A 1 
ATOM   1489 C CG  . MET   A 1 188 ? 1.564   18.132  -15.947 1.00 91.17 188 A 1 
ATOM   1490 S SD  . MET   A 1 188 ? 2.638   18.125  -17.402 1.00 87.69 188 A 1 
ATOM   1491 C CE  . MET   A 1 188 ? 3.819   19.401  -16.917 1.00 82.06 188 A 1 
ATOM   1492 N N   . ASN   A 1 189 ? -2.327  18.701  -14.618 1.00 93.85 189 A 1 
ATOM   1493 C CA  . ASN   A 1 189 ? -3.024  19.921  -14.220 1.00 93.52 189 A 1 
ATOM   1494 C C   . ASN   A 1 189 ? -4.123  19.638  -13.177 1.00 93.91 189 A 1 
ATOM   1495 O O   . ASN   A 1 189 ? -5.305  19.556  -13.529 1.00 92.63 189 A 1 
ATOM   1496 C CB  . ASN   A 1 189 ? -3.571  20.608  -15.479 1.00 92.23 189 A 1 
ATOM   1497 C CG  . ASN   A 1 189 ? -4.289  21.903  -15.141 1.00 91.02 189 A 1 
ATOM   1498 O OD1 . ASN   A 1 189 ? -4.107  22.508  -14.100 1.00 86.05 189 A 1 
ATOM   1499 N ND2 . ASN   A 1 189 ? -5.141  22.365  -16.024 1.00 84.96 189 A 1 
ATOM   1500 N N   . PRO   A 1 190 ? -3.781  19.528  -11.890 1.00 93.25 190 A 1 
ATOM   1501 C CA  . PRO   A 1 190 ? -4.781  19.308  -10.846 1.00 92.68 190 A 1 
ATOM   1502 C C   . PRO   A 1 190 ? -5.568  20.572  -10.467 1.00 93.35 190 A 1 
ATOM   1503 O O   . PRO   A 1 190 ? -6.451  20.497  -9.620  1.00 91.90 190 A 1 
ATOM   1504 C CB  . PRO   A 1 190 ? -3.985  18.738  -9.669  1.00 90.89 190 A 1 
ATOM   1505 C CG  . PRO   A 1 190 ? -2.637  19.450  -9.801  1.00 90.07 190 A 1 
ATOM   1506 C CD  . PRO   A 1 190 ? -2.446  19.542  -11.317 1.00 92.12 190 A 1 
ATOM   1507 N N   . LEU   A 1 191 ? -5.281  21.729  -11.063 1.00 93.04 191 A 1 
ATOM   1508 C CA  . LEU   A 1 191 ? -5.880  23.011  -10.667 1.00 92.41 191 A 1 
ATOM   1509 C C   . LEU   A 1 191 ? -7.418  23.035  -10.718 1.00 92.90 191 A 1 
ATOM   1510 O O   . LEU   A 1 191 ? -8.010  23.511  -9.749  1.00 92.15 191 A 1 
ATOM   1511 C CB  . LEU   A 1 191 ? -5.313  24.172  -11.497 1.00 91.34 191 A 1 
ATOM   1512 C CG  . LEU   A 1 191 ? -3.815  24.444  -11.324 1.00 88.36 191 A 1 
ATOM   1513 C CD1 . LEU   A 1 191 ? -3.433  25.581  -12.268 1.00 84.85 191 A 1 
ATOM   1514 C CD2 . LEU   A 1 191 ? -3.466  24.845  -9.889  1.00 84.52 191 A 1 
ATOM   1515 N N   . PRO   A 1 192 ? -8.091  22.522  -11.764 1.00 92.86 192 A 1 
ATOM   1516 C CA  . PRO   A 1 192 ? -9.557  22.491  -11.792 1.00 92.38 192 A 1 
ATOM   1517 C C   . PRO   A 1 192 ? -10.133 21.683  -10.630 1.00 93.39 192 A 1 
ATOM   1518 O O   . PRO   A 1 192 ? -11.094 22.109  -9.988  1.00 92.36 192 A 1 
ATOM   1519 C CB  . PRO   A 1 192 ? -9.935  21.883  -13.148 1.00 91.07 192 A 1 
ATOM   1520 C CG  . PRO   A 1 192 ? -8.702  22.132  -14.015 1.00 89.75 192 A 1 
ATOM   1521 C CD  . PRO   A 1 192 ? -7.560  22.009  -13.013 1.00 92.22 192 A 1 
ATOM   1522 N N   . PHE   A 1 193 ? -9.498  20.555  -10.315 1.00 94.22 193 A 1 
ATOM   1523 C CA  . PHE   A 1 193 ? -9.884  19.704  -9.192  1.00 94.58 193 A 1 
ATOM   1524 C C   . PHE   A 1 193 ? -9.647  20.399  -7.842  1.00 94.93 193 A 1 
ATOM   1525 O O   . PHE   A 1 193 ? -10.555 20.454  -7.019  1.00 94.44 193 A 1 
ATOM   1526 C CB  . PHE   A 1 193 ? -9.125  18.374  -9.301  1.00 94.58 193 A 1 
ATOM   1527 C CG  . PHE   A 1 193 ? -9.395  17.405  -8.167  1.00 95.05 193 A 1 
ATOM   1528 C CD1 . PHE   A 1 193 ? -8.322  16.799  -7.488  1.00 92.86 193 A 1 
ATOM   1529 C CD2 . PHE   A 1 193 ? -10.714 17.093  -7.796  1.00 93.02 193 A 1 
ATOM   1530 C CE1 . PHE   A 1 193 ? -8.567  15.881  -6.459  1.00 92.45 193 A 1 
ATOM   1531 C CE2 . PHE   A 1 193 ? -10.962 16.180  -6.757  1.00 92.27 193 A 1 
ATOM   1532 C CZ  . PHE   A 1 193 ? -9.885  15.572  -6.093  1.00 93.47 193 A 1 
ATOM   1533 N N   . LEU   A 1 194 ? -8.486  21.015  -7.638  1.00 94.33 194 A 1 
ATOM   1534 C CA  . LEU   A 1 194 ? -8.171  21.771  -6.419  1.00 93.82 194 A 1 
ATOM   1535 C C   . LEU   A 1 194 ? -9.135  22.944  -6.192  1.00 93.80 194 A 1 
ATOM   1536 O O   . LEU   A 1 194 ? -9.618  23.144  -5.080  1.00 93.24 194 A 1 
ATOM   1537 C CB  . LEU   A 1 194 ? -6.726  22.285  -6.501  1.00 93.24 194 A 1 
ATOM   1538 C CG  . LEU   A 1 194 ? -5.655  21.188  -6.371  1.00 91.31 194 A 1 
ATOM   1539 C CD1 . LEU   A 1 194 ? -4.286  21.789  -6.687  1.00 88.57 194 A 1 
ATOM   1540 C CD2 . LEU   A 1 194 ? -5.618  20.604  -4.958  1.00 88.17 194 A 1 
ATOM   1541 N N   . GLN   A 1 195 ? -9.461  23.691  -7.243  1.00 93.53 195 A 1 
ATOM   1542 C CA  . GLN   A 1 195 ? -10.427 24.788  -7.160  1.00 92.65 195 A 1 
ATOM   1543 C C   . GLN   A 1 195 ? -11.834 24.290  -6.818  1.00 93.29 195 A 1 
ATOM   1544 O O   . GLN   A 1 195 ? -12.555 24.946  -6.066  1.00 92.51 195 A 1 
ATOM   1545 C CB  . GLN   A 1 195 ? -10.495 25.521  -8.499  1.00 91.49 195 A 1 
ATOM   1546 C CG  . GLN   A 1 195 ? -9.262  26.381  -8.810  1.00 86.67 195 A 1 
ATOM   1547 C CD  . GLN   A 1 195 ? -9.395  27.052  -10.181 1.00 82.39 195 A 1 
ATOM   1548 O OE1 . GLN   A 1 195 ? -10.427 27.011  -10.832 1.00 75.30 195 A 1 
ATOM   1549 N NE2 . GLN   A 1 195 ? -8.370  27.705  -10.664 1.00 72.48 195 A 1 
ATOM   1550 N N   . ALA   A 1 196 ? -12.237 23.155  -7.370  1.00 94.19 196 A 1 
ATOM   1551 C CA  . ALA   A 1 196 ? -13.535 22.564  -7.078  1.00 94.64 196 A 1 
ATOM   1552 C C   . ALA   A 1 196 ? -13.606 22.045  -5.630  1.00 95.15 196 A 1 
ATOM   1553 O O   . ALA   A 1 196 ? -14.582 22.319  -4.933  1.00 94.67 196 A 1 
ATOM   1554 C CB  . ALA   A 1 196 ? -13.812 21.488  -8.123  1.00 94.82 196 A 1 
ATOM   1555 N N   . LEU   A 1 197 ? -12.543 21.407  -5.144  1.00 95.40 197 A 1 
ATOM   1556 C CA  . LEU   A 1 197 ? -12.416 20.988  -3.742  1.00 95.24 197 A 1 
ATOM   1557 C C   . LEU   A 1 197 ? -12.546 22.177  -2.780  1.00 95.01 197 A 1 
ATOM   1558 O O   . LEU   A 1 197 ? -13.324 22.117  -1.831  1.00 94.36 197 A 1 
ATOM   1559 C CB  . LEU   A 1 197 ? -11.060 20.295  -3.532  1.00 95.48 197 A 1 
ATOM   1560 C CG  . LEU   A 1 197 ? -10.948 18.884  -4.132  1.00 95.08 197 A 1 
ATOM   1561 C CD1 . LEU   A 1 197 ? -9.499  18.420  -4.008  1.00 93.27 197 A 1 
ATOM   1562 C CD2 . LEU   A 1 197 ? -11.843 17.881  -3.409  1.00 93.00 197 A 1 
ATOM   1563 N N   . GLN   A 1 198 ? -11.844 23.277  -3.050  1.00 93.91 198 A 1 
ATOM   1564 C CA  . GLN   A 1 198 ? -11.936 24.485  -2.224  1.00 92.48 198 A 1 
ATOM   1565 C C   . GLN   A 1 198 ? -13.329 25.119  -2.271  1.00 92.89 198 A 1 
ATOM   1566 O O   . GLN   A 1 198 ? -13.855 25.506  -1.229  1.00 91.31 198 A 1 
ATOM   1567 C CB  . GLN   A 1 198 ? -10.887 25.506  -2.666  1.00 90.46 198 A 1 
ATOM   1568 C CG  . GLN   A 1 198 ? -9.476  25.142  -2.184  1.00 81.80 198 A 1 
ATOM   1569 C CD  . GLN   A 1 198 ? -8.464  26.237  -2.514  1.00 76.56 198 A 1 
ATOM   1570 O OE1 . GLN   A 1 198 ? -8.729  27.174  -3.252  1.00 68.38 198 A 1 
ATOM   1571 N NE2 . GLN   A 1 198 ? -7.277  26.172  -1.952  1.00 65.96 198 A 1 
ATOM   1572 N N   . ARG   A 1 199 ? -13.952 25.200  -3.446  1.00 93.49 199 A 1 
ATOM   1573 C CA  . ARG   A 1 199 ? -15.325 25.728  -3.583  1.00 93.58 199 A 1 
ATOM   1574 C C   . ARG   A 1 199 ? -16.341 24.903  -2.806  1.00 94.04 199 A 1 
ATOM   1575 O O   . ARG   A 1 199 ? -17.263 25.477  -2.234  1.00 92.44 199 A 1 
ATOM   1576 C CB  . ARG   A 1 199 ? -15.729 25.790  -5.062  1.00 92.90 199 A 1 
ATOM   1577 C CG  . ARG   A 1 199 ? -15.187 27.037  -5.759  1.00 84.16 199 A 1 
ATOM   1578 C CD  . ARG   A 1 199 ? -15.677 27.084  -7.206  1.00 82.70 199 A 1 
ATOM   1579 N NE  . ARG   A 1 199 ? -14.566 27.023  -8.172  1.00 74.28 199 A 1 
ATOM   1580 C CZ  . ARG   A 1 199 ? -14.674 26.848  -9.478  1.00 68.60 199 A 1 
ATOM   1581 N NH1 . ARG   A 1 199 ? -15.831 26.684  -10.063 1.00 60.84 199 A 1 
ATOM   1582 N NH2 . ARG   A 1 199 ? -13.607 26.844  -10.233 1.00 60.12 199 A 1 
ATOM   1583 N N   . ASN   A 1 200 ? -16.151 23.594  -2.751  1.00 94.39 200 A 1 
ATOM   1584 C CA  . ASN   A 1 200 ? -17.018 22.687  -1.998  1.00 94.13 200 A 1 
ATOM   1585 C C   . ASN   A 1 200 ? -16.672 22.619  -0.497  1.00 94.28 200 A 1 
ATOM   1586 O O   . ASN   A 1 200 ? -17.313 21.892  0.250   1.00 91.55 200 A 1 
ATOM   1587 C CB  . ASN   A 1 200 ? -17.012 21.316  -2.689  1.00 93.48 200 A 1 
ATOM   1588 C CG  . ASN   A 1 200 ? -17.751 21.315  -4.023  1.00 89.98 200 A 1 
ATOM   1589 O OD1 . ASN   A 1 200 ? -18.238 22.314  -4.522  1.00 77.53 200 A 1 
ATOM   1590 N ND2 . ASN   A 1 200 ? -17.869 20.161  -4.639  1.00 75.91 200 A 1 
ATOM   1591 N N   . GLY   A 1 201 ? -15.688 23.392  -0.035  1.00 93.73 201 A 1 
ATOM   1592 C CA  . GLY   A 1 201 ? -15.330 23.512  1.380   1.00 93.63 201 A 1 
ATOM   1593 C C   . GLY   A 1 201 ? -14.458 22.378  1.926   1.00 94.53 201 A 1 
ATOM   1594 O O   . GLY   A 1 201 ? -14.336 22.247  3.145   1.00 92.04 201 A 1 
ATOM   1595 N N   . HIS   A 1 202 ? -13.837 21.579  1.069   1.00 94.78 202 A 1 
ATOM   1596 C CA  . HIS   A 1 202 ? -12.889 20.556  1.503   1.00 94.89 202 A 1 
ATOM   1597 C C   . HIS   A 1 202 ? -11.583 21.180  2.009   1.00 94.72 202 A 1 
ATOM   1598 O O   . HIS   A 1 202 ? -11.069 22.150  1.450   1.00 93.28 202 A 1 
ATOM   1599 C CB  . HIS   A 1 202 ? -12.621 19.554  0.382   1.00 94.92 202 A 1 
ATOM   1600 C CG  . HIS   A 1 202 ? -13.830 18.742  0.021   1.00 95.63 202 A 1 
ATOM   1601 N ND1 . HIS   A 1 202 ? -14.447 17.794  0.819   1.00 85.58 202 A 1 
ATOM   1602 C CD2 . HIS   A 1 202 ? -14.544 18.823  -1.150  1.00 85.72 202 A 1 
ATOM   1603 C CE1 . HIS   A 1 202 ? -15.502 17.321  0.140   1.00 88.52 202 A 1 
ATOM   1604 N NE2 . HIS   A 1 202 ? -15.590 17.917  -1.055  1.00 89.86 202 A 1 
ATOM   1605 N N   . HIS   A 1 203 ? -11.015 20.595  3.061   1.00 94.24 203 A 1 
ATOM   1606 C CA  . HIS   A 1 203 ? -9.757  21.052  3.647   1.00 93.52 203 A 1 
ATOM   1607 C C   . HIS   A 1 203 ? -8.565  20.383  2.949   1.00 93.56 203 A 1 
ATOM   1608 O O   . HIS   A 1 203 ? -8.091  19.326  3.372   1.00 91.93 203 A 1 
ATOM   1609 C CB  . HIS   A 1 203 ? -9.787  20.831  5.162   1.00 92.04 203 A 1 
ATOM   1610 C CG  . HIS   A 1 203 ? -8.717  21.599  5.891   1.00 85.98 203 A 1 
ATOM   1611 N ND1 . HIS   A 1 203 ? -8.942  22.621  6.792   1.00 73.50 203 A 1 
ATOM   1612 C CD2 . HIS   A 1 203 ? -7.359  21.442  5.811   1.00 72.22 203 A 1 
ATOM   1613 C CE1 . HIS   A 1 203 ? -7.762  23.061  7.238   1.00 72.85 203 A 1 
ATOM   1614 N NE2 . HIS   A 1 203 ? -6.769  22.367  6.660   1.00 73.72 203 A 1 
ATOM   1615 N N   . VAL   A 1 204 ? -8.068  21.008  1.889   1.00 93.93 204 A 1 
ATOM   1616 C CA  . VAL   A 1 204 ? -6.867  20.551  1.182   1.00 93.38 204 A 1 
ATOM   1617 C C   . VAL   A 1 204 ? -5.638  20.818  2.057   1.00 92.60 204 A 1 
ATOM   1618 O O   . VAL   A 1 204 ? -5.390  21.951  2.461   1.00 90.76 204 A 1 
ATOM   1619 C CB  . VAL   A 1 204 ? -6.738  21.215  -0.200  1.00 92.90 204 A 1 
ATOM   1620 C CG1 . VAL   A 1 204 ? -5.537  20.663  -0.967  1.00 90.02 204 A 1 
ATOM   1621 C CG2 . VAL   A 1 204 ? -7.991  20.965  -1.056  1.00 90.11 204 A 1 
ATOM   1622 N N   . VAL   A 1 205 ? -4.886  19.765  2.351   1.00 92.21 205 A 1 
ATOM   1623 C CA  . VAL   A 1 205 ? -3.630  19.815  3.118   1.00 90.43 205 A 1 
ATOM   1624 C C   . VAL   A 1 205 ? -2.431  19.862  2.176   1.00 89.67 205 A 1 
ATOM   1625 O O   . VAL   A 1 205 ? -1.458  20.556  2.456   1.00 86.43 205 A 1 
ATOM   1626 C CB  . VAL   A 1 205 ? -3.517  18.601  4.068   1.00 88.88 205 A 1 
ATOM   1627 C CG1 . VAL   A 1 205 ? -2.276  18.686  4.957   1.00 79.74 205 A 1 
ATOM   1628 C CG2 . VAL   A 1 205 ? -4.733  18.483  4.998   1.00 80.28 205 A 1 
ATOM   1629 N N   . TRP   A 1 206 ? -2.515  19.158  1.047   1.00 90.95 206 A 1 
ATOM   1630 C CA  . TRP   A 1 206 ? -1.527  19.197  -0.032  1.00 90.61 206 A 1 
ATOM   1631 C C   . TRP   A 1 206 ? -2.203  19.233  -1.404  1.00 90.01 206 A 1 
ATOM   1632 O O   . TRP   A 1 206 ? -3.052  18.386  -1.676  1.00 87.32 206 A 1 
ATOM   1633 C CB  . TRP   A 1 206 ? -0.604  17.982  0.058   1.00 89.93 206 A 1 
ATOM   1634 C CG  . TRP   A 1 206 ? 0.460   18.017  -0.978  1.00 88.73 206 A 1 
ATOM   1635 C CD1 . TRP   A 1 206 ? 0.372   17.504  -2.222  1.00 85.08 206 A 1 
ATOM   1636 C CD2 . TRP   A 1 206 ? 1.724   18.749  -0.919  1.00 88.14 206 A 1 
ATOM   1637 N NE1 . TRP   A 1 206 ? 1.498   17.868  -2.951  1.00 84.33 206 A 1 
ATOM   1638 C CE2 . TRP   A 1 206 ? 2.340   18.654  -2.190  1.00 86.92 206 A 1 
ATOM   1639 C CE3 . TRP   A 1 206 ? 2.375   19.504  0.075   1.00 85.33 206 A 1 
ATOM   1640 C CZ2 . TRP   A 1 206 ? 3.546   19.324  -2.482  1.00 85.91 206 A 1 
ATOM   1641 C CZ3 . TRP   A 1 206 ? 3.587   20.158  -0.208  1.00 82.48 206 A 1 
ATOM   1642 C CH2 . TRP   A 1 206 ? 4.153   20.081  -1.486  1.00 83.21 206 A 1 
ATOM   1643 N N   . PRO   A 1 207 ? -1.784  20.148  -2.300  1.00 88.92 207 A 1 
ATOM   1644 C CA  . PRO   A 1 207 ? -0.939  21.312  -2.035  1.00 87.36 207 A 1 
ATOM   1645 C C   . PRO   A 1 207 ? -1.703  22.373  -1.227  1.00 85.59 207 A 1 
ATOM   1646 O O   . PRO   A 1 207 ? -2.824  22.730  -1.573  1.00 79.12 207 A 1 
ATOM   1647 C CB  . PRO   A 1 207 ? -0.517  21.816  -3.415  1.00 83.83 207 A 1 
ATOM   1648 C CG  . PRO   A 1 207 ? -1.683  21.417  -4.307  1.00 81.28 207 A 1 
ATOM   1649 C CD  . PRO   A 1 207 ? -2.189  20.123  -3.686  1.00 84.01 207 A 1 
ATOM   1650 N N   . SER   A 1 208 ? -1.110  22.855  -0.131  1.00 76.54 208 A 1 
ATOM   1651 C CA  . SER   A 1 208 ? -1.777  23.781  0.796   1.00 71.83 208 A 1 
ATOM   1652 C C   . SER   A 1 208 ? -1.633  25.253  0.414   1.00 70.58 208 A 1 
ATOM   1653 O O   . SER   A 1 208 ? -2.456  26.078  0.802   1.00 63.02 208 A 1 
ATOM   1654 C CB  . SER   A 1 208 ? -1.240  23.571  2.215   1.00 64.48 208 A 1 
ATOM   1655 O OG  . SER   A 1 208 ? 0.174   23.667  2.240   1.00 57.28 208 A 1 
ATOM   1656 N N   . GLU   A 1 209 ? -0.579  25.591  -0.334  1.00 61.25 209 A 1 
ATOM   1657 C CA  . GLU   A 1 209 ? -0.332  26.969  -0.738  1.00 57.87 209 A 1 
ATOM   1658 C C   . GLU   A 1 209 ? -1.251  27.369  -1.891  1.00 57.18 209 A 1 
ATOM   1659 O O   . GLU   A 1 209 ? -1.211  26.799  -2.980  1.00 51.31 209 A 1 
ATOM   1660 C CB  . GLU   A 1 209 ? 1.141   27.202  -1.084  1.00 51.42 209 A 1 
ATOM   1661 C CG  . GLU   A 1 209 ? 2.017   27.217  0.179   1.00 46.19 209 A 1 
ATOM   1662 C CD  . GLU   A 1 209 ? 3.426   27.750  -0.078  1.00 41.55 209 A 1 
ATOM   1663 O OE1 . GLU   A 1 209 ? 4.092   28.095  0.925   1.00 37.40 209 A 1 
ATOM   1664 O OE2 . GLU   A 1 209 ? 3.835   27.835  -1.256  1.00 38.97 209 A 1 
ATOM   1665 N N   . GLN   A 1 210 ? -2.063  28.396  -1.650  1.00 50.64 210 A 1 
ATOM   1666 C CA  . GLN   A 1 210 ? -2.760  29.087  -2.721  1.00 48.32 210 A 1 
ATOM   1667 C C   . GLN   A 1 210 ? -1.756  29.945  -3.476  1.00 48.86 210 A 1 
ATOM   1668 O O   . GLN   A 1 210 ? -1.122  30.833  -2.905  1.00 44.66 210 A 1 
ATOM   1669 C CB  . GLN   A 1 210 ? -3.915  29.936  -2.180  1.00 42.79 210 A 1 
ATOM   1670 C CG  . GLN   A 1 210 ? -5.104  29.064  -1.767  1.00 38.12 210 A 1 
ATOM   1671 C CD  . GLN   A 1 210 ? -6.317  29.888  -1.336  1.00 34.65 210 A 1 
ATOM   1672 O OE1 . GLN   A 1 210 ? -6.263  31.070  -1.055  1.00 31.93 210 A 1 
ATOM   1673 N NE2 . GLN   A 1 210 ? -7.477  29.285  -1.270  1.00 30.92 210 A 1 
ATOM   1674 N N   . ARG   A 1 211 ? -1.652  29.703  -4.768  1.00 53.42 211 A 1 
ATOM   1675 C CA  . ARG   A 1 211 ? -0.935  30.575  -5.694  1.00 52.15 211 A 1 
ATOM   1676 C C   . ARG   A 1 211 ? -1.935  31.474  -6.412  1.00 51.29 211 A 1 
ATOM   1677 O O   . ARG   A 1 211 ? -3.099  31.112  -6.570  1.00 47.10 211 A 1 
ATOM   1678 C CB  . ARG   A 1 211 ? -0.079  29.732  -6.650  1.00 48.59 211 A 1 
ATOM   1679 C CG  . ARG   A 1 211 ? 0.980   28.947  -5.865  1.00 45.91 211 A 1 
ATOM   1680 C CD  . ARG   A 1 211 ? 1.916   28.204  -6.812  1.00 43.36 211 A 1 
ATOM   1681 N NE  . ARG   A 1 211 ? 2.935   27.452  -6.053  1.00 39.82 211 A 1 
ATOM   1682 C CZ  . ARG   A 1 211 ? 4.155   27.166  -6.467  1.00 37.89 211 A 1 
ATOM   1683 N NH1 . ARG   A 1 211 ? 4.583   27.504  -7.646  1.00 38.17 211 A 1 
ATOM   1684 N NH2 . ARG   A 1 211 ? 4.967   26.526  -5.687  1.00 36.74 211 A 1 
ATOM   1685 N N   . ASP   A 1 212 ? -1.464  32.638  -6.824  1.00 47.56 212 A 1 
ATOM   1686 C CA  . ASP   A 1 212 ? -2.275  33.521  -7.655  1.00 45.34 212 A 1 
ATOM   1687 C C   . ASP   A 1 212 ? -2.510  32.841  -9.002  1.00 44.28 212 A 1 
ATOM   1688 O O   . ASP   A 1 212 ? -1.629  32.806  -9.864  1.00 40.90 212 A 1 
ATOM   1689 C CB  . ASP   A 1 212 ? -1.597  34.888  -7.827  1.00 41.91 212 A 1 
ATOM   1690 C CG  . ASP   A 1 212 ? -1.609  35.759  -6.571  1.00 39.13 212 A 1 
ATOM   1691 O OD1 . ASP   A 1 212 ? -2.567  35.641  -5.774  1.00 37.02 212 A 1 
ATOM   1692 O OD2 . ASP   A 1 212 ? -0.670  36.574  -6.445  1.00 36.12 212 A 1 
ATOM   1693 N N   . LEU   A 1 213 ? -3.691  32.249  -9.158  1.00 44.52 213 A 1 
ATOM   1694 C CA  . LEU   A 1 213 ? -4.112  31.605  -10.394 1.00 41.94 213 A 1 
ATOM   1695 C C   . LEU   A 1 213 ? -4.371  32.682  -11.451 1.00 40.62 213 A 1 
ATOM   1696 O O   . LEU   A 1 213 ? -5.069  33.661  -11.192 1.00 37.41 213 A 1 
ATOM   1697 C CB  . LEU   A 1 213 ? -5.350  30.733  -10.120 1.00 38.43 213 A 1 
ATOM   1698 C CG  . LEU   A 1 213 ? -5.034  29.517  -9.223  1.00 35.69 213 A 1 
ATOM   1699 C CD1 . LEU   A 1 213 ? -6.313  28.935  -8.635  1.00 33.22 213 A 1 
ATOM   1700 C CD2 . LEU   A 1 213 ? -4.323  28.417  -10.008 1.00 33.79 213 A 1 
ATOM   1701 N N   . LEU   A 1 214 ? -3.781  32.490  -12.627 1.00 35.53 214 A 1 
ATOM   1702 C CA  . LEU   A 1 214 ? -3.951  33.350  -13.799 1.00 30.44 214 A 1 
ATOM   1703 C C   . LEU   A 1 214 ? -5.270  33.087  -14.524 1.00 28.27 214 A 1 
ATOM   1704 O O   . LEU   A 1 214 ? -5.689  31.920  -14.595 1.00 25.06 214 A 1 
ATOM   1705 C CB  . LEU   A 1 214 ? -2.747  33.174  -14.739 1.00 27.55 214 A 1 
ATOM   1706 C CG  . LEU   A 1 214 ? -1.606  34.165  -14.449 1.00 26.34 214 A 1 
ATOM   1707 C CD1 . LEU   A 1 214 ? -0.345  33.705  -15.158 1.00 24.69 214 A 1 
ATOM   1708 C CD2 . LEU   A 1 214 ? -1.952  35.555  -14.972 1.00 26.01 214 A 1 
ATOM   1709 O OXT . LEU   A 1 214 ? -5.832  34.106  -15.035 1.00 24.98 214 A 1 
ATOM   1710 N N   . MET   B 2 1   ? 3.406   9.907   2.794   1.00 79.22 1   B 1 
ATOM   1711 C CA  . MET   B 2 1   ? 3.772   9.886   4.227   1.00 85.02 1   B 1 
ATOM   1712 C C   . MET   B 2 1   ? 5.285   10.022  4.339   1.00 87.82 1   B 1 
ATOM   1713 O O   . MET   B 2 1   ? 5.998   9.381   3.579   1.00 86.30 1   B 1 
ATOM   1714 C CB  . MET   B 2 1   ? 3.249   8.597   4.878   1.00 80.95 1   B 1 
ATOM   1715 C CG  . MET   B 2 1   ? 3.413   8.586   6.395   1.00 76.11 1   B 1 
ATOM   1716 S SD  . MET   B 2 1   ? 2.729   7.097   7.182   1.00 72.07 1   B 1 
ATOM   1717 C CE  . MET   B 2 1   ? 0.973   7.496   7.237   1.00 64.53 1   B 1 
ATOM   1718 N N   . ILE   B 2 2   ? 5.763   10.848  5.270   1.00 90.00 2   B 1 
ATOM   1719 C CA  . ILE   B 2 2   ? 7.190   11.102  5.497   1.00 91.42 2   B 1 
ATOM   1720 C C   . ILE   B 2 2   ? 7.700   10.357  6.736   1.00 93.00 2   B 1 
ATOM   1721 O O   . ILE   B 2 2   ? 6.928   9.975   7.617   1.00 92.60 2   B 1 
ATOM   1722 C CB  . ILE   B 2 2   ? 7.487   12.618  5.557   1.00 89.86 2   B 1 
ATOM   1723 C CG1 . ILE   B 2 2   ? 6.674   13.327  6.662   1.00 84.60 2   B 1 
ATOM   1724 C CG2 . ILE   B 2 2   ? 7.260   13.254  4.175   1.00 81.54 2   B 1 
ATOM   1725 C CD1 . ILE   B 2 2   ? 7.124   14.770  6.924   1.00 79.33 2   B 1 
ATOM   1726 N N   . VAL   B 2 3   ? 9.012   10.168  6.811   1.00 94.61 3   B 1 
ATOM   1727 C CA  . VAL   B 2 3   ? 9.705   9.450   7.897   1.00 95.45 3   B 1 
ATOM   1728 C C   . VAL   B 2 3   ? 9.344   9.987   9.283   1.00 95.19 3   B 1 
ATOM   1729 O O   . VAL   B 2 3   ? 9.080   9.208   10.196  1.00 94.26 3   B 1 
ATOM   1730 C CB  . VAL   B 2 3   ? 11.226  9.533   7.663   1.00 95.36 3   B 1 
ATOM   1731 C CG1 . VAL   B 2 3   ? 12.060  9.144   8.888   1.00 92.45 3   B 1 
ATOM   1732 C CG2 . VAL   B 2 3   ? 11.622  8.597   6.522   1.00 92.29 3   B 1 
ATOM   1733 N N   . GLU   B 2 4   ? 9.287   11.296  9.434   1.00 95.15 4   B 1 
ATOM   1734 C CA  . GLU   B 2 4   ? 9.001   11.969  10.708  1.00 94.31 4   B 1 
ATOM   1735 C C   . GLU   B 2 4   ? 7.656   11.566  11.332  1.00 94.60 4   B 1 
ATOM   1736 O O   . GLU   B 2 4   ? 7.522   11.534  12.555  1.00 93.15 4   B 1 
ATOM   1737 C CB  . GLU   B 2 4   ? 9.052   13.478  10.450  1.00 91.94 4   B 1 
ATOM   1738 C CG  . GLU   B 2 4   ? 8.974   14.311  11.734  1.00 85.94 4   B 1 
ATOM   1739 C CD  . GLU   B 2 4   ? 9.145   15.803  11.426  1.00 86.40 4   B 1 
ATOM   1740 O OE1 . GLU   B 2 4   ? 9.695   16.535  12.269  1.00 79.43 4   B 1 
ATOM   1741 O OE2 . GLU   B 2 4   ? 8.760   16.239  10.316  1.00 81.96 4   B 1 
ATOM   1742 N N   . GLN   B 2 5   ? 6.676   11.216  10.504  1.00 93.51 5   B 1 
ATOM   1743 C CA  . GLN   B 2 5   ? 5.336   10.826  10.950  1.00 92.49 5   B 1 
ATOM   1744 C C   . GLN   B 2 5   ? 5.283   9.408   11.539  1.00 93.01 5   B 1 
ATOM   1745 O O   . GLN   B 2 5   ? 4.372   9.097   12.302  1.00 91.89 5   B 1 
ATOM   1746 C CB  . GLN   B 2 5   ? 4.362   10.934  9.766   1.00 90.94 5   B 1 
ATOM   1747 C CG  . GLN   B 2 5   ? 4.148   12.378  9.291   1.00 87.67 5   B 1 
ATOM   1748 C CD  . GLN   B 2 5   ? 3.278   12.455  8.036   1.00 84.97 5   B 1 
ATOM   1749 O OE1 . GLN   B 2 5   ? 3.374   11.653  7.125   1.00 77.98 5   B 1 
ATOM   1750 N NE2 . GLN   B 2 5   ? 2.408   13.432  7.935   1.00 76.01 5   B 1 
ATOM   1751 N N   . ILE   B 2 6   ? 6.231   8.542   11.188  1.00 94.05 6   B 1 
ATOM   1752 C CA  . ILE   B 2 6   ? 6.209   7.116   11.565  1.00 94.49 6   B 1 
ATOM   1753 C C   . ILE   B 2 6   ? 7.459   6.637   12.311  1.00 95.46 6   B 1 
ATOM   1754 O O   . ILE   B 2 6   ? 7.495   5.499   12.785  1.00 94.74 6   B 1 
ATOM   1755 C CB  . ILE   B 2 6   ? 5.933   6.228   10.335  1.00 93.43 6   B 1 
ATOM   1756 C CG1 . ILE   B 2 6   ? 7.064   6.308   9.285   1.00 88.66 6   B 1 
ATOM   1757 C CG2 . ILE   B 2 6   ? 4.571   6.586   9.709   1.00 85.88 6   B 1 
ATOM   1758 C CD1 . ILE   B 2 6   ? 6.968   5.215   8.221   1.00 84.04 6   B 1 
ATOM   1759 N N   . MET   B 2 7   ? 8.483   7.473   12.417  1.00 96.21 7   B 1 
ATOM   1760 C CA  . MET   B 2 7   ? 9.725   7.125   13.094  1.00 96.66 7   B 1 
ATOM   1761 C C   . MET   B 2 7   ? 9.517   6.936   14.600  1.00 96.72 7   B 1 
ATOM   1762 O O   . MET   B 2 7   ? 8.705   7.606   15.246  1.00 95.71 7   B 1 
ATOM   1763 C CB  . MET   B 2 7   ? 10.821  8.161   12.802  1.00 95.88 7   B 1 
ATOM   1764 C CG  . MET   B 2 7   ? 10.619  9.505   13.517  1.00 94.96 7   B 1 
ATOM   1765 S SD  . MET   B 2 7   ? 11.919  10.716  13.162  1.00 94.76 7   B 1 
ATOM   1766 C CE  . MET   B 2 7   ? 11.380  12.072  14.209  1.00 89.98 7   B 1 
ATOM   1767 N N   . LYS   B 2 8   ? 10.337  6.073   15.180  1.00 96.97 8   B 1 
ATOM   1768 C CA  . LYS   B 2 8   ? 10.423  5.938   16.631  1.00 97.05 8   B 1 
ATOM   1769 C C   . LYS   B 2 8   ? 11.383  6.994   17.183  1.00 97.38 8   B 1 
ATOM   1770 O O   . LYS   B 2 8   ? 12.536  7.048   16.767  1.00 96.75 8   B 1 
ATOM   1771 C CB  . LYS   B 2 8   ? 10.820  4.500   16.973  1.00 96.25 8   B 1 
ATOM   1772 C CG  . LYS   B 2 8   ? 10.613  4.242   18.465  1.00 89.84 8   B 1 
ATOM   1773 C CD  . LYS   B 2 8   ? 10.850  2.775   18.825  1.00 83.51 8   B 1 
ATOM   1774 C CE  . LYS   B 2 8   ? 10.610  2.653   20.331  1.00 76.42 8   B 1 
ATOM   1775 N NZ  . LYS   B 2 8   ? 10.881  1.302   20.856  1.00 66.81 8   B 1 
ATOM   1776 N N   . ARG   B 2 9   ? 10.922  7.820   18.121  1.00 97.17 9   B 1 
ATOM   1777 C CA  . ARG   B 2 9   ? 11.696  8.944   18.694  1.00 96.92 9   B 1 
ATOM   1778 C C   . ARG   B 2 9   ? 12.547  8.550   19.905  1.00 96.87 9   B 1 
ATOM   1779 O O   . ARG   B 2 9   ? 13.606  9.123   20.123  1.00 93.08 9   B 1 
ATOM   1780 C CB  . ARG   B 2 9   ? 10.746  10.100  19.047  1.00 95.61 9   B 1 
ATOM   1781 C CG  . ARG   B 2 9   ? 10.117  10.749  17.807  1.00 92.45 9   B 1 
ATOM   1782 C CD  . ARG   B 2 9   ? 9.258   11.963  18.196  1.00 89.69 9   B 1 
ATOM   1783 N NE  . ARG   B 2 9   ? 8.738   12.675  17.017  1.00 85.24 9   B 1 
ATOM   1784 C CZ  . ARG   B 2 9   ? 7.616   12.423  16.354  1.00 80.82 9   B 1 
ATOM   1785 N NH1 . ARG   B 2 9   ? 6.787   11.485  16.715  1.00 69.71 9   B 1 
ATOM   1786 N NH2 . ARG   B 2 9   ? 7.309   13.126  15.308  1.00 75.51 9   B 1 
ATOM   1787 N N   . ASP   B 2 10  ? 12.110  7.567   20.671  1.00 96.77 10  B 1 
ATOM   1788 C CA  . ASP   B 2 10  ? 12.807  7.019   21.836  1.00 96.48 10  B 1 
ATOM   1789 C C   . ASP   B 2 10  ? 13.876  5.996   21.409  1.00 97.10 10  B 1 
ATOM   1790 O O   . ASP   B 2 10  ? 13.718  4.783   21.524  1.00 95.19 10  B 1 
ATOM   1791 C CB  . ASP   B 2 10  ? 11.776  6.465   22.844  1.00 94.63 10  B 1 
ATOM   1792 C CG  . ASP   B 2 10  ? 10.913  5.329   22.279  1.00 84.19 10  B 1 
ATOM   1793 O OD1 . ASP   B 2 10  ? 10.458  5.433   21.117  1.00 74.10 10  B 1 
ATOM   1794 O OD2 . ASP   B 2 10  ? 10.710  4.318   22.979  1.00 73.93 10  B 1 
ATOM   1795 N N   . VAL   B 2 11  ? 14.988  6.498   20.890  1.00 97.22 11  B 1 
ATOM   1796 C CA  . VAL   B 2 11  ? 16.062  5.663   20.344  1.00 97.71 11  B 1 
ATOM   1797 C C   . VAL   B 2 11  ? 16.978  5.163   21.452  1.00 97.80 11  B 1 
ATOM   1798 O O   . VAL   B 2 11  ? 17.598  5.949   22.168  1.00 96.82 11  B 1 
ATOM   1799 C CB  . VAL   B 2 11  ? 16.866  6.397   19.256  1.00 97.29 11  B 1 
ATOM   1800 C CG1 . VAL   B 2 11  ? 17.815  5.424   18.554  1.00 94.64 11  B 1 
ATOM   1801 C CG2 . VAL   B 2 11  ? 15.958  7.009   18.186  1.00 94.92 11  B 1 
ATOM   1802 N N   . ILE   B 2 12  ? 17.131  3.848   21.544  1.00 97.71 12  B 1 
ATOM   1803 C CA  . ILE   B 2 12  ? 18.154  3.206   22.373  1.00 97.73 12  B 1 
ATOM   1804 C C   . ILE   B 2 12  ? 19.485  3.279   21.627  1.00 97.87 12  B 1 
ATOM   1805 O O   . ILE   B 2 12  ? 19.593  2.821   20.486  1.00 97.20 12  B 1 
ATOM   1806 C CB  . ILE   B 2 12  ? 17.762  1.758   22.722  1.00 97.53 12  B 1 
ATOM   1807 C CG1 . ILE   B 2 12  ? 16.343  1.629   23.320  1.00 95.55 12  B 1 
ATOM   1808 C CG2 . ILE   B 2 12  ? 18.803  1.133   23.672  1.00 95.79 12  B 1 
ATOM   1809 C CD1 . ILE   B 2 12  ? 16.082  2.474   24.572  1.00 86.31 12  B 1 
ATOM   1810 N N   . THR   B 2 13  ? 20.496  3.840   22.275  1.00 97.33 13  B 1 
ATOM   1811 C CA  . THR   B 2 13  ? 21.821  4.081   21.694  1.00 97.31 13  B 1 
ATOM   1812 C C   . THR   B 2 13  ? 22.938  3.441   22.514  1.00 97.31 13  B 1 
ATOM   1813 O O   . THR   B 2 13  ? 22.733  2.972   23.641  1.00 96.17 13  B 1 
ATOM   1814 C CB  . THR   B 2 13  ? 22.075  5.588   21.505  1.00 96.47 13  B 1 
ATOM   1815 O OG1 . THR   B 2 13  ? 21.983  6.259   22.742  1.00 92.12 13  B 1 
ATOM   1816 C CG2 . THR   B 2 13  ? 21.079  6.234   20.544  1.00 91.72 13  B 1 
ATOM   1817 N N   . LEU   B 2 14  ? 24.123  3.413   21.931  1.00 97.30 14  B 1 
ATOM   1818 C CA  . LEU   B 2 14  ? 25.385  3.058   22.573  1.00 97.17 14  B 1 
ATOM   1819 C C   . LEU   B 2 14  ? 26.370  4.217   22.430  1.00 97.30 14  B 1 
ATOM   1820 O O   . LEU   B 2 14  ? 26.265  5.030   21.513  1.00 96.06 14  B 1 
ATOM   1821 C CB  . LEU   B 2 14  ? 25.960  1.793   21.922  1.00 96.33 14  B 1 
ATOM   1822 C CG  . LEU   B 2 14  ? 25.155  0.511   22.174  1.00 95.08 14  B 1 
ATOM   1823 C CD1 . LEU   B 2 14  ? 25.694  -0.600  21.284  1.00 91.61 14  B 1 
ATOM   1824 C CD2 . LEU   B 2 14  ? 25.255  0.050   23.628  1.00 91.57 14  B 1 
ATOM   1825 N N   . THR   B 2 15  ? 27.370  4.238   23.299  1.00 96.68 15  B 1 
ATOM   1826 C CA  . THR   B 2 15  ? 28.579  5.046   23.109  1.00 96.15 15  B 1 
ATOM   1827 C C   . THR   B 2 15  ? 29.688  4.172   22.518  1.00 96.20 15  B 1 
ATOM   1828 O O   . THR   B 2 15  ? 29.666  2.946   22.631  1.00 94.56 15  B 1 
ATOM   1829 C CB  . THR   B 2 15  ? 29.044  5.695   24.417  1.00 95.05 15  B 1 
ATOM   1830 O OG1 . THR   B 2 15  ? 29.519  4.721   25.303  1.00 86.18 15  B 1 
ATOM   1831 C CG2 . THR   B 2 15  ? 27.936  6.488   25.110  1.00 83.83 15  B 1 
ATOM   1832 N N   . LYS   B 2 16  ? 30.698  4.785   21.898  1.00 95.86 16  B 1 
ATOM   1833 C CA  . LYS   B 2 16  ? 31.848  4.040   21.349  1.00 95.43 16  B 1 
ATOM   1834 C C   . LYS   B 2 16  ? 32.657  3.279   22.406  1.00 95.40 16  B 1 
ATOM   1835 O O   . LYS   B 2 16  ? 33.356  2.327   22.080  1.00 92.69 16  B 1 
ATOM   1836 C CB  . LYS   B 2 16  ? 32.746  4.996   20.551  1.00 93.35 16  B 1 
ATOM   1837 C CG  . LYS   B 2 16  ? 33.460  6.038   21.434  1.00 86.93 16  B 1 
ATOM   1838 C CD  . LYS   B 2 16  ? 34.300  6.981   20.572  1.00 85.21 16  B 1 
ATOM   1839 C CE  . LYS   B 2 16  ? 35.004  8.000   21.474  1.00 74.80 16  B 1 
ATOM   1840 N NZ  . LYS   B 2 16  ? 35.749  8.993   20.678  1.00 69.10 16  B 1 
ATOM   1841 N N   . THR   B 2 17  ? 32.570  3.723   23.663  1.00 95.27 17  B 1 
ATOM   1842 C CA  . THR   B 2 17  ? 33.275  3.148   24.818  1.00 94.80 17  B 1 
ATOM   1843 C C   . THR   B 2 17  ? 32.466  2.086   25.559  1.00 95.11 17  B 1 
ATOM   1844 O O   . THR   B 2 17  ? 33.034  1.396   26.403  1.00 92.60 17  B 1 
ATOM   1845 C CB  . THR   B 2 17  ? 33.690  4.249   25.805  1.00 93.43 17  B 1 
ATOM   1846 O OG1 . THR   B 2 17  ? 32.599  5.095   26.100  1.00 86.70 17  B 1 
ATOM   1847 C CG2 . THR   B 2 17  ? 34.793  5.131   25.228  1.00 83.78 17  B 1 
ATOM   1848 N N   . ASP   B 2 18  ? 31.175  1.940   25.263  1.00 95.45 18  B 1 
ATOM   1849 C CA  . ASP   B 2 18  ? 30.367  0.861   25.825  1.00 95.38 18  B 1 
ATOM   1850 C C   . ASP   B 2 18  ? 30.968  -0.502  25.452  1.00 95.41 18  B 1 
ATOM   1851 O O   . ASP   B 2 18  ? 31.587  -0.679  24.398  1.00 93.75 18  B 1 
ATOM   1852 C CB  . ASP   B 2 18  ? 28.907  0.944   25.347  1.00 95.03 18  B 1 
ATOM   1853 C CG  . ASP   B 2 18  ? 28.063  2.001   26.064  1.00 94.42 18  B 1 
ATOM   1854 O OD1 . ASP   B 2 18  ? 28.325  2.261   27.258  1.00 88.57 18  B 1 
ATOM   1855 O OD2 . ASP   B 2 18  ? 27.096  2.492   25.436  1.00 89.10 18  B 1 
ATOM   1856 N N   . THR   B 2 19  ? 30.776  -1.480  26.323  1.00 94.92 19  B 1 
ATOM   1857 C CA  . THR   B 2 19  ? 31.237  -2.846  26.070  1.00 94.87 19  B 1 
ATOM   1858 C C   . THR   B 2 19  ? 30.273  -3.589  25.145  1.00 95.25 19  B 1 
ATOM   1859 O O   . THR   B 2 19  ? 29.082  -3.285  25.057  1.00 94.26 19  B 1 
ATOM   1860 C CB  . THR   B 2 19  ? 31.450  -3.633  27.372  1.00 93.58 19  B 1 
ATOM   1861 O OG1 . THR   B 2 19  ? 30.236  -3.816  28.048  1.00 86.78 19  B 1 
ATOM   1862 C CG2 . THR   B 2 19  ? 32.435  -2.949  28.320  1.00 85.97 19  B 1 
ATOM   1863 N N   . LEU   B 2 20  ? 30.766  -4.629  24.486  1.00 93.79 20  B 1 
ATOM   1864 C CA  . LEU   B 2 20  ? 29.916  -5.537  23.714  1.00 93.81 20  B 1 
ATOM   1865 C C   . LEU   B 2 20  ? 28.900  -6.272  24.601  1.00 94.16 20  B 1 
ATOM   1866 O O   . LEU   B 2 20  ? 27.810  -6.591  24.137  1.00 93.10 20  B 1 
ATOM   1867 C CB  . LEU   B 2 20  ? 30.792  -6.527  22.937  1.00 92.69 20  B 1 
ATOM   1868 C CG  . LEU   B 2 20  ? 31.690  -5.878  21.865  1.00 90.25 20  B 1 
ATOM   1869 C CD1 . LEU   B 2 20  ? 32.505  -6.955  21.163  1.00 85.40 20  B 1 
ATOM   1870 C CD2 . LEU   B 2 20  ? 30.891  -5.118  20.807  1.00 84.93 20  B 1 
ATOM   1871 N N   . GLU   B 2 21  ? 29.214  -6.475  25.875  1.00 93.95 21  B 1 
ATOM   1872 C CA  . GLU   B 2 21  ? 28.263  -6.999  26.859  1.00 93.83 21  B 1 
ATOM   1873 C C   . GLU   B 2 21  ? 27.074  -6.049  27.039  1.00 94.34 21  B 1 
ATOM   1874 O O   . GLU   B 2 21  ? 25.928  -6.473  26.916  1.00 93.73 21  B 1 
ATOM   1875 C CB  . GLU   B 2 21  ? 28.994  -7.253  28.183  1.00 92.84 21  B 1 
ATOM   1876 C CG  . GLU   B 2 21  ? 28.084  -7.932  29.219  1.00 87.84 21  B 1 
ATOM   1877 C CD  . GLU   B 2 21  ? 28.870  -8.407  30.449  1.00 83.81 21  B 1 
ATOM   1878 O OE1 . GLU   B 2 21  ? 28.452  -9.430  31.033  1.00 75.45 21  B 1 
ATOM   1879 O OE2 . GLU   B 2 21  ? 29.900  -7.774  30.777  1.00 76.84 21  B 1 
ATOM   1880 N N   . THR   B 2 22  ? 27.335  -4.751  27.208  1.00 95.25 22  B 1 
ATOM   1881 C CA  . THR   B 2 22  ? 26.284  -3.723  27.276  1.00 95.46 22  B 1 
ATOM   1882 C C   . THR   B 2 22  ? 25.423  -3.715  26.010  1.00 95.97 22  B 1 
ATOM   1883 O O   . THR   B 2 22  ? 24.199  -3.613  26.091  1.00 95.21 22  B 1 
ATOM   1884 C CB  . THR   B 2 22  ? 26.896  -2.329  27.480  1.00 95.21 22  B 1 
ATOM   1885 O OG1 . THR   B 2 22  ? 27.728  -2.321  28.613  1.00 89.01 22  B 1 
ATOM   1886 C CG2 . THR   B 2 22  ? 25.846  -1.243  27.705  1.00 87.11 22  B 1 
ATOM   1887 N N   . ALA   B 2 23  ? 26.038  -3.878  24.838  1.00 96.03 23  B 1 
ATOM   1888 C CA  . ALA   B 2 23  ? 25.313  -3.970  23.575  1.00 96.03 23  B 1 
ATOM   1889 C C   . ALA   B 2 23  ? 24.386  -5.198  23.530  1.00 96.20 23  B 1 
ATOM   1890 O O   . ALA   B 2 23  ? 23.214  -5.066  23.186  1.00 95.50 23  B 1 
ATOM   1891 C CB  . ALA   B 2 23  ? 26.320  -3.975  22.420  1.00 95.71 23  B 1 
ATOM   1892 N N   . ILE   B 2 24  ? 24.877  -6.373  23.922  1.00 95.54 24  B 1 
ATOM   1893 C CA  . ILE   B 2 24  ? 24.074  -7.604  23.991  1.00 94.57 24  B 1 
ATOM   1894 C C   . ILE   B 2 24  ? 22.906  -7.435  24.965  1.00 95.10 24  B 1 
ATOM   1895 O O   . ILE   B 2 24  ? 21.778  -7.791  24.624  1.00 94.38 24  B 1 
ATOM   1896 C CB  . ILE   B 2 24  ? 24.950  -8.816  24.380  1.00 92.71 24  B 1 
ATOM   1897 C CG1 . ILE   B 2 24  ? 25.922  -9.166  23.237  1.00 87.56 24  B 1 
ATOM   1898 C CG2 . ILE   B 2 24  ? 24.091  -10.054 24.716  1.00 86.44 24  B 1 
ATOM   1899 C CD1 . ILE   B 2 24  ? 27.042  -10.131 23.647  1.00 78.72 24  B 1 
ATOM   1900 N N   . CYS   B 2 25  ? 23.160  -6.878  26.150  1.00 95.70 25  B 1 
ATOM   1901 C CA  . CYS   B 2 25  ? 22.128  -6.634  27.154  1.00 95.87 25  B 1 
ATOM   1902 C C   . CYS   B 2 25  ? 21.024  -5.722  26.610  1.00 96.18 25  B 1 
ATOM   1903 O O   . CYS   B 2 25  ? 19.863  -6.118  26.626  1.00 95.36 25  B 1 
ATOM   1904 C CB  . CYS   B 2 25  ? 22.761  -6.073  28.433  1.00 95.45 25  B 1 
ATOM   1905 S SG  . CYS   B 2 25  ? 23.681  -7.393  29.276  1.00 84.48 25  B 1 
ATOM   1906 N N   . LYS   B 2 26  ? 21.371  -4.573  26.034  1.00 96.60 26  B 1 
ATOM   1907 C CA  . LYS   B 2 26  ? 20.396  -3.641  25.443  1.00 96.82 26  B 1 
ATOM   1908 C C   . LYS   B 2 26  ? 19.586  -4.279  24.309  1.00 96.76 26  B 1 
ATOM   1909 O O   . LYS   B 2 26  ? 18.373  -4.115  24.263  1.00 95.64 26  B 1 
ATOM   1910 C CB  . LYS   B 2 26  ? 21.097  -2.362  24.957  1.00 96.72 26  B 1 
ATOM   1911 C CG  . LYS   B 2 26  ? 21.492  -1.418  26.107  1.00 95.46 26  B 1 
ATOM   1912 C CD  . LYS   B 2 26  ? 22.120  -0.128  25.559  1.00 94.37 26  B 1 
ATOM   1913 C CE  . LYS   B 2 26  ? 22.460  0.855   26.687  1.00 91.92 26  B 1 
ATOM   1914 N NZ  . LYS   B 2 26  ? 23.090  2.104   26.184  1.00 88.48 26  B 1 
ATOM   1915 N N   . LEU   B 2 27  ? 20.229  -5.029  23.418  1.00 96.65 27  B 1 
ATOM   1916 C CA  . LEU   B 2 27  ? 19.526  -5.728  22.334  1.00 96.07 27  B 1 
ATOM   1917 C C   . LEU   B 2 27  ? 18.470  -6.702  22.874  1.00 95.75 27  B 1 
ATOM   1918 O O   . LEU   B 2 27  ? 17.370  -6.784  22.334  1.00 94.50 27  B 1 
ATOM   1919 C CB  . LEU   B 2 27  ? 20.536  -6.489  21.457  1.00 95.60 27  B 1 
ATOM   1920 C CG  . LEU   B 2 27  ? 21.387  -5.607  20.522  1.00 94.53 27  B 1 
ATOM   1921 C CD1 . LEU   B 2 27  ? 22.448  -6.472  19.835  1.00 91.58 27  B 1 
ATOM   1922 C CD2 . LEU   B 2 27  ? 20.553  -4.939  19.436  1.00 91.26 27  B 1 
ATOM   1923 N N   . LYS   B 2 28  ? 18.805  -7.421  23.948  1.00 95.86 28  B 1 
ATOM   1924 C CA  . LYS   B 2 28  ? 17.943  -8.436  24.554  1.00 95.03 28  B 1 
ATOM   1925 C C   . LYS   B 2 28  ? 16.827  -7.822  25.399  1.00 95.08 28  B 1 
ATOM   1926 O O   . LYS   B 2 28  ? 15.686  -8.246  25.293  1.00 93.53 28  B 1 
ATOM   1927 C CB  . LYS   B 2 28  ? 18.825  -9.385  25.377  1.00 93.89 28  B 1 
ATOM   1928 C CG  . LYS   B 2 28  ? 18.349  -10.832 25.309  1.00 81.41 28  B 1 
ATOM   1929 C CD  . LYS   B 2 28  ? 19.281  -11.717 26.137  1.00 76.59 28  B 1 
ATOM   1930 C CE  . LYS   B 2 28  ? 18.899  -13.191 25.984  1.00 64.76 28  B 1 
ATOM   1931 N NZ  . LYS   B 2 28  ? 19.718  -14.048 26.871  1.00 56.74 28  B 1 
ATOM   1932 N N   . GLU   B 2 29  ? 17.161  -6.824  26.210  1.00 96.12 29  B 1 
ATOM   1933 C CA  . GLU   B 2 29  ? 16.236  -6.119  27.106  1.00 96.10 29  B 1 
ATOM   1934 C C   . GLU   B 2 29  ? 15.123  -5.411  26.328  1.00 95.79 29  B 1 
ATOM   1935 O O   . GLU   B 2 29  ? 13.946  -5.577  26.628  1.00 94.02 29  B 1 
ATOM   1936 C CB  . GLU   B 2 29  ? 17.054  -5.120  27.938  1.00 95.78 29  B 1 
ATOM   1937 C CG  . GLU   B 2 29  ? 16.226  -4.334  28.967  1.00 88.21 29  B 1 
ATOM   1938 C CD  . GLU   B 2 29  ? 17.069  -3.311  29.750  1.00 83.27 29  B 1 
ATOM   1939 O OE1 . GLU   B 2 29  ? 16.492  -2.650  30.639  1.00 75.97 29  B 1 
ATOM   1940 O OE2 . GLU   B 2 29  ? 18.279  -3.171  29.453  1.00 78.00 29  B 1 
ATOM   1941 N N   . PHE   B 2 30  ? 15.487  -4.684  25.280  1.00 96.48 30  B 1 
ATOM   1942 C CA  . PHE   B 2 30  ? 14.536  -3.904  24.486  1.00 95.87 30  B 1 
ATOM   1943 C C   . PHE   B 2 30  ? 13.948  -4.661  23.288  1.00 95.31 30  B 1 
ATOM   1944 O O   . PHE   B 2 30  ? 13.176  -4.081  22.526  1.00 93.25 30  B 1 
ATOM   1945 C CB  . PHE   B 2 30  ? 15.188  -2.583  24.083  1.00 95.88 30  B 1 
ATOM   1946 C CG  . PHE   B 2 30  ? 15.554  -1.704  25.259  1.00 95.91 30  B 1 
ATOM   1947 C CD1 . PHE   B 2 30  ? 14.546  -1.037  25.980  1.00 91.95 30  B 1 
ATOM   1948 C CD2 . PHE   B 2 30  ? 16.894  -1.565  25.662  1.00 92.14 30  B 1 
ATOM   1949 C CE1 . PHE   B 2 30  ? 14.875  -0.244  27.091  1.00 91.22 30  B 1 
ATOM   1950 C CE2 . PHE   B 2 30  ? 17.228  -0.775  26.775  1.00 91.08 30  B 1 
ATOM   1951 C CZ  . PHE   B 2 30  ? 16.217  -0.115  27.492  1.00 93.13 30  B 1 
ATOM   1952 N N   . HIS   B 2 31  ? 14.291  -5.943  23.089  1.00 93.94 31  B 1 
ATOM   1953 C CA  . HIS   B 2 31  ? 13.840  -6.740  21.941  1.00 92.74 31  B 1 
ATOM   1954 C C   . HIS   B 2 31  ? 14.114  -6.074  20.582  1.00 93.09 31  B 1 
ATOM   1955 O O   . HIS   B 2 31  ? 13.315  -6.133  19.645  1.00 91.08 31  B 1 
ATOM   1956 C CB  . HIS   B 2 31  ? 12.380  -7.185  22.124  1.00 91.06 31  B 1 
ATOM   1957 C CG  . HIS   B 2 31  ? 12.219  -8.330  23.081  1.00 85.42 31  B 1 
ATOM   1958 N ND1 . HIS   B 2 31  ? 12.323  -8.287  24.449  1.00 74.27 31  B 1 
ATOM   1959 C CD2 . HIS   B 2 31  ? 11.951  -9.639  22.747  1.00 73.31 31  B 1 
ATOM   1960 C CE1 . HIS   B 2 31  ? 12.120  -9.526  24.925  1.00 73.33 31  B 1 
ATOM   1961 N NE2 . HIS   B 2 31  ? 11.883  -10.375 23.916  1.00 73.76 31  B 1 
ATOM   1962 N N   . ILE   B 2 32  ? 15.273  -5.447  20.455  1.00 95.43 32  B 1 
ATOM   1963 C CA  . ILE   B 2 32  ? 15.728  -4.761  19.244  1.00 95.84 32  B 1 
ATOM   1964 C C   . ILE   B 2 32  ? 16.923  -5.484  18.620  1.00 95.99 32  B 1 
ATOM   1965 O O   . ILE   B 2 32  ? 17.599  -6.289  19.257  1.00 95.14 32  B 1 
ATOM   1966 C CB  . ILE   B 2 32  ? 16.020  -3.267  19.514  1.00 95.71 32  B 1 
ATOM   1967 C CG1 . ILE   B 2 32  ? 17.127  -3.077  20.575  1.00 93.61 32  B 1 
ATOM   1968 C CG2 . ILE   B 2 32  ? 14.721  -2.539  19.882  1.00 91.98 32  B 1 
ATOM   1969 C CD1 . ILE   B 2 32  ? 17.518  -1.620  20.843  1.00 91.91 32  B 1 
ATOM   1970 N N   . ARG   B 2 33  ? 17.202  -5.180  17.354  1.00 95.40 33  B 1 
ATOM   1971 C CA  . ARG   B 2 33  ? 18.326  -5.766  16.596  1.00 95.35 33  B 1 
ATOM   1972 C C   . ARG   B 2 33  ? 19.314  -4.733  16.066  1.00 96.20 33  B 1 
ATOM   1973 O O   . ARG   B 2 33  ? 20.285  -5.114  15.421  1.00 94.90 33  B 1 
ATOM   1974 C CB  . ARG   B 2 33  ? 17.779  -6.645  15.472  1.00 93.37 33  B 1 
ATOM   1975 C CG  . ARG   B 2 33  ? 17.074  -7.896  16.039  1.00 90.34 33  B 1 
ATOM   1976 C CD  . ARG   B 2 33  ? 16.621  -8.821  14.920  1.00 86.54 33  B 1 
ATOM   1977 N NE  . ARG   B 2 33  ? 15.488  -8.239  14.178  1.00 79.85 33  B 1 
ATOM   1978 C CZ  . ARG   B 2 33  ? 14.869  -8.795  13.152  1.00 76.19 33  B 1 
ATOM   1979 N NH1 . ARG   B 2 33  ? 15.261  -9.934  12.642  1.00 67.79 33  B 1 
ATOM   1980 N NH2 . ARG   B 2 33  ? 13.824  -8.222  12.637  1.00 67.96 33  B 1 
ATOM   1981 N N   . HIS   B 2 34  ? 19.074  -3.466  16.335  1.00 96.74 34  B 1 
ATOM   1982 C CA  . HIS   B 2 34  ? 19.879  -2.360  15.829  1.00 97.44 34  B 1 
ATOM   1983 C C   . HIS   B 2 34  ? 20.141  -1.356  16.952  1.00 97.94 34  B 1 
ATOM   1984 O O   . HIS   B 2 34  ? 19.209  -0.971  17.656  1.00 97.34 34  B 1 
ATOM   1985 C CB  . HIS   B 2 34  ? 19.153  -1.685  14.653  1.00 96.88 34  B 1 
ATOM   1986 C CG  . HIS   B 2 34  ? 18.719  -2.625  13.562  1.00 96.40 34  B 1 
ATOM   1987 N ND1 . HIS   B 2 34  ? 17.487  -3.246  13.475  1.00 88.86 34  B 1 
ATOM   1988 C CD2 . HIS   B 2 34  ? 19.456  -3.058  12.485  1.00 88.64 34  B 1 
ATOM   1989 C CE1 . HIS   B 2 34  ? 17.487  -4.020  12.374  1.00 89.55 34  B 1 
ATOM   1990 N NE2 . HIS   B 2 34  ? 18.666  -3.935  11.745  1.00 91.36 34  B 1 
ATOM   1991 N N   . LEU   B 2 35  ? 21.390  -0.927  17.095  1.00 97.68 35  B 1 
ATOM   1992 C CA  . LEU   B 2 35  ? 21.810  0.092   18.057  1.00 97.87 35  B 1 
ATOM   1993 C C   . LEU   B 2 35  ? 22.703  1.115   17.353  1.00 97.96 35  B 1 
ATOM   1994 O O   . LEU   B 2 35  ? 23.848  0.785   17.020  1.00 97.20 35  B 1 
ATOM   1995 C CB  . LEU   B 2 35  ? 22.540  -0.563  19.241  1.00 97.50 35  B 1 
ATOM   1996 C CG  . LEU   B 2 35  ? 21.627  -1.341  20.205  1.00 96.62 35  B 1 
ATOM   1997 C CD1 . LEU   B 2 35  ? 22.468  -2.186  21.152  1.00 94.40 35  B 1 
ATOM   1998 C CD2 . LEU   B 2 35  ? 20.770  -0.395  21.051  1.00 93.94 35  B 1 
ATOM   1999 N N   . PRO   B 2 36  ? 22.220  2.344   17.128  1.00 98.24 36  B 1 
ATOM   2000 C CA  . PRO   B 2 36  ? 23.087  3.440   16.720  1.00 98.19 36  B 1 
ATOM   2001 C C   . PRO   B 2 36  ? 24.128  3.722   17.806  1.00 98.22 36  B 1 
ATOM   2002 O O   . PRO   B 2 36  ? 23.804  3.749   18.998  1.00 97.61 36  B 1 
ATOM   2003 C CB  . PRO   B 2 36  ? 22.174  4.649   16.484  1.00 97.61 36  B 1 
ATOM   2004 C CG  . PRO   B 2 36  ? 20.782  4.043   16.341  1.00 95.56 36  B 1 
ATOM   2005 C CD  . PRO   B 2 36  ? 20.849  2.800   17.222  1.00 97.68 36  B 1 
ATOM   2006 N N   . VAL   B 2 37  ? 25.364  3.944   17.386  1.00 97.89 37  B 1 
ATOM   2007 C CA  . VAL   B 2 37  ? 26.434  4.434   18.258  1.00 97.85 37  B 1 
ATOM   2008 C C   . VAL   B 2 37  ? 26.509  5.940   18.076  1.00 97.80 37  B 1 
ATOM   2009 O O   . VAL   B 2 37  ? 26.625  6.416   16.945  1.00 96.86 37  B 1 
ATOM   2010 C CB  . VAL   B 2 37  ? 27.783  3.762   17.961  1.00 97.41 37  B 1 
ATOM   2011 C CG1 . VAL   B 2 37  ? 28.816  4.149   19.018  1.00 95.24 37  B 1 
ATOM   2012 C CG2 . VAL   B 2 37  ? 27.665  2.231   17.946  1.00 94.87 37  B 1 
ATOM   2013 N N   . VAL   B 2 38  ? 26.427  6.668   19.177  1.00 97.50 38  B 1 
ATOM   2014 C CA  . VAL   B 2 38  ? 26.414  8.130   19.180  1.00 97.40 38  B 1 
ATOM   2015 C C   . VAL   B 2 38  ? 27.545  8.690   20.036  1.00 97.20 38  B 1 
ATOM   2016 O O   . VAL   B 2 38  ? 28.047  8.023   20.947  1.00 95.61 38  B 1 
ATOM   2017 C CB  . VAL   B 2 38  ? 25.044  8.700   19.603  1.00 96.25 38  B 1 
ATOM   2018 C CG1 . VAL   B 2 38  ? 23.944  8.281   18.627  1.00 90.66 38  B 1 
ATOM   2019 C CG2 . VAL   B 2 38  ? 24.634  8.287   21.021  1.00 89.97 38  B 1 
ATOM   2020 N N   . ASP   B 2 39  ? 27.945  9.915   19.729  1.00 96.41 39  B 1 
ATOM   2021 C CA  . ASP   B 2 39  ? 28.825  10.709  20.582  1.00 95.65 39  B 1 
ATOM   2022 C C   . ASP   B 2 39  ? 28.026  11.531  21.613  1.00 95.50 39  B 1 
ATOM   2023 O O   . ASP   B 2 39  ? 26.803  11.397  21.750  1.00 92.11 39  B 1 
ATOM   2024 C CB  . ASP   B 2 39  ? 29.770  11.551  19.705  1.00 93.33 39  B 1 
ATOM   2025 C CG  . ASP   B 2 39  ? 29.091  12.662  18.902  1.00 91.99 39  B 1 
ATOM   2026 O OD1 . ASP   B 2 39  ? 27.910  12.967  19.169  1.00 84.51 39  B 1 
ATOM   2027 O OD2 . ASP   B 2 39  ? 29.775  13.211  18.019  1.00 85.91 39  B 1 
ATOM   2028 N N   . GLU   B 2 40  ? 28.728  12.382  22.365  1.00 94.85 40  B 1 
ATOM   2029 C CA  . GLU   B 2 40  ? 28.114  13.240  23.389  1.00 94.28 40  B 1 
ATOM   2030 C C   . GLU   B 2 40  ? 27.155  14.285  22.797  1.00 94.41 40  B 1 
ATOM   2031 O O   . GLU   B 2 40  ? 26.192  14.684  23.446  1.00 90.59 40  B 1 
ATOM   2032 C CB  . GLU   B 2 40  ? 29.212  13.943  24.199  1.00 92.77 40  B 1 
ATOM   2033 C CG  . GLU   B 2 40  ? 30.067  12.956  25.008  1.00 82.07 40  B 1 
ATOM   2034 C CD  . GLU   B 2 40  ? 31.107  13.636  25.912  1.00 71.75 40  B 1 
ATOM   2035 O OE1 . GLU   B 2 40  ? 31.744  12.898  26.703  1.00 62.94 40  B 1 
ATOM   2036 O OE2 . GLU   B 2 40  ? 31.287  14.871  25.812  1.00 64.29 40  B 1 
ATOM   2037 N N   . GLU   B 2 41  ? 27.373  14.692  21.547  1.00 95.24 41  B 1 
ATOM   2038 C CA  . GLU   B 2 41  ? 26.491  15.619  20.826  1.00 94.95 41  B 1 
ATOM   2039 C C   . GLU   B 2 41  ? 25.314  14.918  20.124  1.00 95.38 41  B 1 
ATOM   2040 O O   . GLU   B 2 41  ? 24.481  15.569  19.494  1.00 92.37 41  B 1 
ATOM   2041 C CB  . GLU   B 2 41  ? 27.290  16.473  19.839  1.00 93.71 41  B 1 
ATOM   2042 C CG  . GLU   B 2 41  ? 28.271  17.424  20.529  1.00 87.61 41  B 1 
ATOM   2043 C CD  . GLU   B 2 41  ? 28.344  18.815  19.886  1.00 79.01 41  B 1 
ATOM   2044 O OE1 . GLU   B 2 41  ? 29.131  19.638  20.404  1.00 69.64 41  B 1 
ATOM   2045 O OE2 . GLU   B 2 41  ? 27.548  19.097  18.952  1.00 70.95 41  B 1 
ATOM   2046 N N   . ARG   B 2 42  ? 25.236  13.598  20.286  1.00 95.11 42  B 1 
ATOM   2047 C CA  . ARG   B 2 42  ? 24.226  12.743  19.660  1.00 95.58 42  B 1 
ATOM   2048 C C   . ARG   B 2 42  ? 24.387  12.617  18.137  1.00 96.60 42  B 1 
ATOM   2049 O O   . ARG   B 2 42  ? 23.431  12.261  17.453  1.00 94.61 42  B 1 
ATOM   2050 C CB  . ARG   B 2 42  ? 22.834  13.166  20.147  1.00 93.28 42  B 1 
ATOM   2051 C CG  . ARG   B 2 42  ? 21.908  11.993  20.400  1.00 84.74 42  B 1 
ATOM   2052 C CD  . ARG   B 2 42  ? 20.582  12.511  20.962  1.00 80.58 42  B 1 
ATOM   2053 N NE  . ARG   B 2 42  ? 19.678  11.394  21.269  1.00 76.33 42  B 1 
ATOM   2054 C CZ  . ARG   B 2 42  ? 18.503  11.481  21.862  1.00 70.01 42  B 1 
ATOM   2055 N NH1 . ARG   B 2 42  ? 18.010  12.626  22.256  1.00 63.18 42  B 1 
ATOM   2056 N NH2 . ARG   B 2 42  ? 17.802  10.402  22.075  1.00 63.63 42  B 1 
ATOM   2057 N N   . HIS   B 2 43  ? 25.584  12.849  17.617  1.00 96.39 43  B 1 
ATOM   2058 C CA  . HIS   B 2 43  ? 25.938  12.497  16.245  1.00 96.35 43  B 1 
ATOM   2059 C C   . HIS   B 2 43  ? 26.034  10.981  16.095  1.00 96.71 43  B 1 
ATOM   2060 O O   . HIS   B 2 43  ? 26.587  10.291  16.950  1.00 95.32 43  B 1 
ATOM   2061 C CB  . HIS   B 2 43  ? 27.272  13.132  15.841  1.00 95.47 43  B 1 
ATOM   2062 C CG  . HIS   B 2 43  ? 27.352  14.624  15.988  1.00 93.75 43  B 1 
ATOM   2063 N ND1 . HIS   B 2 43  ? 28.475  15.332  16.363  1.00 81.45 43  B 1 
ATOM   2064 C CD2 . HIS   B 2 43  ? 26.365  15.546  15.757  1.00 82.06 43  B 1 
ATOM   2065 C CE1 . HIS   B 2 43  ? 28.175  16.637  16.360  1.00 84.42 43  B 1 
ATOM   2066 N NE2 . HIS   B 2 43  ? 26.897  16.811  15.996  1.00 86.03 43  B 1 
ATOM   2067 N N   . VAL   B 2 44  ? 25.524  10.448  14.993  1.00 96.77 44  B 1 
ATOM   2068 C CA  . VAL   B 2 44  ? 25.643  9.019   14.687  1.00 96.97 44  B 1 
ATOM   2069 C C   . VAL   B 2 44  ? 27.042  8.743   14.141  1.00 96.92 44  B 1 
ATOM   2070 O O   . VAL   B 2 44  ? 27.353  9.091   13.009  1.00 95.48 44  B 1 
ATOM   2071 C CB  . VAL   B 2 44  ? 24.545  8.549   13.720  1.00 96.28 44  B 1 
ATOM   2072 C CG1 . VAL   B 2 44  ? 24.658  7.050   13.449  1.00 93.32 44  B 1 
ATOM   2073 C CG2 . VAL   B 2 44  ? 23.150  8.802   14.305  1.00 92.91 44  B 1 
ATOM   2074 N N   . ILE   B 2 45  ? 27.875  8.087   14.933  1.00 97.07 45  B 1 
ATOM   2075 C CA  . ILE   B 2 45  ? 29.267  7.754   14.584  1.00 96.66 45  B 1 
ATOM   2076 C C   . ILE   B 2 45  ? 29.458  6.288   14.186  1.00 96.68 45  B 1 
ATOM   2077 O O   . ILE   B 2 45  ? 30.516  5.904   13.687  1.00 94.70 45  B 1 
ATOM   2078 C CB  . ILE   B 2 45  ? 30.223  8.153   15.725  1.00 95.85 45  B 1 
ATOM   2079 C CG1 . ILE   B 2 45  ? 29.881  7.441   17.056  1.00 91.56 45  B 1 
ATOM   2080 C CG2 . ILE   B 2 45  ? 30.234  9.684   15.890  1.00 89.09 45  B 1 
ATOM   2081 C CD1 . ILE   B 2 45  ? 30.969  7.566   18.124  1.00 86.76 45  B 1 
ATOM   2082 N N   . GLY   B 2 46  ? 28.440  5.459   14.411  1.00 97.08 46  B 1 
ATOM   2083 C CA  . GLY   B 2 46  ? 28.478  4.049   14.067  1.00 97.10 46  B 1 
ATOM   2084 C C   . GLY   B 2 46  ? 27.132  3.355   14.216  1.00 97.63 46  B 1 
ATOM   2085 O O   . GLY   B 2 46  ? 26.152  3.922   14.695  1.00 96.82 46  B 1 
ATOM   2086 N N   . MET   B 2 47  ? 27.104  2.090   13.797  1.00 97.58 47  B 1 
ATOM   2087 C CA  . MET   B 2 47  ? 25.944  1.214   13.942  1.00 97.57 47  B 1 
ATOM   2088 C C   . MET   B 2 47  ? 26.408  -0.172  14.365  1.00 97.39 47  B 1 
ATOM   2089 O O   . MET   B 2 47  ? 27.323  -0.734  13.763  1.00 95.95 47  B 1 
ATOM   2090 C CB  . MET   B 2 47  ? 25.185  1.161   12.607  1.00 96.70 47  B 1 
ATOM   2091 C CG  . MET   B 2 47  ? 23.942  0.257   12.641  1.00 92.72 47  B 1 
ATOM   2092 S SD  . MET   B 2 47  ? 22.607  0.792   13.752  1.00 93.66 47  B 1 
ATOM   2093 C CE  . MET   B 2 47  ? 22.056  2.267   12.889  1.00 87.68 47  B 1 
ATOM   2094 N N   . ILE   B 2 48  ? 25.746  -0.741  15.370  1.00 97.02 48  B 1 
ATOM   2095 C CA  . ILE   B 2 48  ? 25.874  -2.146  15.749  1.00 96.61 48  B 1 
ATOM   2096 C C   . ILE   B 2 48  ? 24.525  -2.828  15.582  1.00 96.70 48  B 1 
ATOM   2097 O O   . ILE   B 2 48  ? 23.485  -2.290  15.954  1.00 95.34 48  B 1 
ATOM   2098 C CB  . ILE   B 2 48  ? 26.478  -2.295  17.164  1.00 94.70 48  B 1 
ATOM   2099 C CG1 . ILE   B 2 48  ? 28.003  -2.422  16.994  1.00 83.77 48  B 1 
ATOM   2100 C CG2 . ILE   B 2 48  ? 25.919  -3.501  17.939  1.00 82.98 48  B 1 
ATOM   2101 C CD1 . ILE   B 2 48  ? 28.768  -2.617  18.288  1.00 77.42 48  B 1 
ATOM   2102 N N   . THR   B 2 49  ? 24.558  -4.048  15.049  1.00 95.80 49  B 1 
ATOM   2103 C CA  . THR   B 2 49  ? 23.365  -4.885  14.905  1.00 94.80 49  B 1 
ATOM   2104 C C   . THR   B 2 49  ? 23.576  -6.252  15.552  1.00 94.26 49  B 1 
ATOM   2105 O O   . THR   B 2 49  ? 24.703  -6.702  15.760  1.00 92.98 49  B 1 
ATOM   2106 C CB  . THR   B 2 49  ? 22.962  -5.044  13.432  1.00 93.45 49  B 1 
ATOM   2107 O OG1 . THR   B 2 49  ? 23.884  -5.833  12.732  1.00 87.60 49  B 1 
ATOM   2108 C CG2 . THR   B 2 49  ? 22.823  -3.710  12.696  1.00 88.58 49  B 1 
ATOM   2109 N N   . ASP   B 2 50  ? 22.479  -6.962  15.801  1.00 92.40 50  B 1 
ATOM   2110 C CA  . ASP   B 2 50  ? 22.504  -8.371  16.217  1.00 91.07 50  B 1 
ATOM   2111 C C   . ASP   B 2 50  ? 23.296  -9.258  15.234  1.00 90.22 50  B 1 
ATOM   2112 O O   . ASP   B 2 50  ? 23.904  -10.253 15.630  1.00 87.79 50  B 1 
ATOM   2113 C CB  . ASP   B 2 50  ? 21.044  -8.829  16.341  1.00 89.67 50  B 1 
ATOM   2114 C CG  . ASP   B 2 50  ? 20.884  -10.339 16.531  1.00 87.31 50  B 1 
ATOM   2115 O OD1 . ASP   B 2 50  ? 21.258  -10.870 17.587  1.00 79.87 50  B 1 
ATOM   2116 O OD2 . ASP   B 2 50  ? 20.380  -11.006 15.594  1.00 79.45 50  B 1 
ATOM   2117 N N   . ARG   B 2 51  ? 23.341  -8.888  13.952  1.00 90.64 51  B 1 
ATOM   2118 C CA  . ARG   B 2 51  ? 24.185  -9.555  12.952  1.00 89.52 51  B 1 
ATOM   2119 C C   . ARG   B 2 51  ? 25.666  -9.292  13.204  1.00 88.96 51  B 1 
ATOM   2120 O O   . ARG   B 2 51  ? 26.433  -10.246 13.193  1.00 86.39 51  B 1 
ATOM   2121 C CB  . ARG   B 2 51  ? 23.750  -9.142  11.540  1.00 87.81 51  B 1 
ATOM   2122 C CG  . ARG   B 2 51  ? 24.734  -9.601  10.454  1.00 82.67 51  B 1 
ATOM   2123 C CD  . ARG   B 2 51  ? 24.263  -9.202  9.061   1.00 81.45 51  B 1 
ATOM   2124 N NE  . ARG   B 2 51  ? 23.314  -10.187 8.495   1.00 77.99 51  B 1 
ATOM   2125 C CZ  . ARG   B 2 51  ? 22.821  -10.165 7.268   1.00 76.43 51  B 1 
ATOM   2126 N NH1 . ARG   B 2 51  ? 22.981  -9.156  6.470   1.00 68.28 51  B 1 
ATOM   2127 N NH2 . ARG   B 2 51  ? 22.175  -11.178 6.801   1.00 69.95 51  B 1 
ATOM   2128 N N   . ASP   B 2 52  ? 26.052  -8.058  13.456  1.00 89.54 52  B 1 
ATOM   2129 C CA  . ASP   B 2 52  ? 27.448  -7.677  13.699  1.00 89.48 52  B 1 
ATOM   2130 C C   . ASP   B 2 52  ? 27.972  -8.338  14.977  1.00 88.73 52  B 1 
ATOM   2131 O O   . ASP   B 2 52  ? 29.049  -8.931  14.975  1.00 87.29 52  B 1 
ATOM   2132 C CB  . ASP   B 2 52  ? 27.579  -6.147  13.787  1.00 90.37 52  B 1 
ATOM   2133 C CG  . ASP   B 2 52  ? 26.983  -5.438  12.575  1.00 90.81 52  B 1 
ATOM   2134 O OD1 . ASP   B 2 52  ? 27.281  -5.849  11.432  1.00 87.89 52  B 1 
ATOM   2135 O OD2 . ASP   B 2 52  ? 26.152  -4.527  12.793  1.00 87.92 52  B 1 
ATOM   2136 N N   . MET   B 2 53  ? 27.152  -8.356  16.038  1.00 88.96 53  B 1 
ATOM   2137 C CA  . MET   B 2 53  ? 27.461  -9.038  17.296  1.00 88.48 53  B 1 
ATOM   2138 C C   . MET   B 2 53  ? 27.684  -10.540 17.103  1.00 86.97 53  B 1 
ATOM   2139 O O   . MET   B 2 53  ? 28.682  -11.085 17.567  1.00 84.02 53  B 1 
ATOM   2140 C CB  . MET   B 2 53  ? 26.324  -8.814  18.304  1.00 88.84 53  B 1 
ATOM   2141 C CG  . MET   B 2 53  ? 26.273  -7.382  18.837  1.00 84.95 53  B 1 
ATOM   2142 S SD  . MET   B 2 53  ? 27.781  -6.814  19.675  1.00 83.08 53  B 1 
ATOM   2143 C CE  . MET   B 2 53  ? 27.919  -8.039  20.984  1.00 72.98 53  B 1 
ATOM   2144 N N   . LYS   B 2 54  ? 26.790  -11.213 16.378  1.00 84.88 54  B 1 
ATOM   2145 C CA  . LYS   B 2 54  ? 26.910  -12.652 16.105  1.00 82.27 54  B 1 
ATOM   2146 C C   . LYS   B 2 54  ? 28.108  -12.984 15.218  1.00 81.26 54  B 1 
ATOM   2147 O O   . LYS   B 2 54  ? 28.735  -14.017 15.417  1.00 78.70 54  B 1 
ATOM   2148 C CB  . LYS   B 2 54  ? 25.616  -13.171 15.477  1.00 81.23 54  B 1 
ATOM   2149 C CG  . LYS   B 2 54  ? 24.530  -13.365 16.540  1.00 77.45 54  B 1 
ATOM   2150 C CD  . LYS   B 2 54  ? 23.205  -13.781 15.903  1.00 73.68 54  B 1 
ATOM   2151 C CE  . LYS   B 2 54  ? 22.221  -14.115 17.023  1.00 68.50 54  B 1 
ATOM   2152 N NZ  . LYS   B 2 54  ? 20.822  -14.165 16.550  1.00 62.93 54  B 1 
ATOM   2153 N N   . GLN   B 2 55  ? 28.425  -12.119 14.260  1.00 82.48 55  B 1 
ATOM   2154 C CA  . GLN   B 2 55  ? 29.571  -12.307 13.371  1.00 80.58 55  B 1 
ATOM   2155 C C   . GLN   B 2 55  ? 30.906  -12.076 14.096  1.00 80.21 55  B 1 
ATOM   2156 O O   . GLN   B 2 55  ? 31.877  -12.779 13.827  1.00 77.59 55  B 1 
ATOM   2157 C CB  . GLN   B 2 55  ? 29.406  -11.373 12.167  1.00 78.77 55  B 1 
ATOM   2158 C CG  . GLN   B 2 55  ? 30.486  -11.638 11.106  1.00 71.81 55  B 1 
ATOM   2159 C CD  . GLN   B 2 55  ? 30.336  -10.777 9.853   1.00 68.27 55  B 1 
ATOM   2160 O OE1 . GLN   B 2 55  ? 29.419  -9.996  9.668   1.00 62.44 55  B 1 
ATOM   2161 N NE2 . GLN   B 2 55  ? 31.254  -10.901 8.924   1.00 60.67 55  B 1 
ATOM   2162 N N   . ALA   B 2 56  ? 30.953  -11.122 15.013  1.00 80.78 56  B 1 
ATOM   2163 C CA  . ALA   B 2 56  ? 32.148  -10.824 15.794  1.00 80.24 56  B 1 
ATOM   2164 C C   . ALA   B 2 56  ? 32.337  -11.765 16.994  1.00 79.29 56  B 1 
ATOM   2165 O O   . ALA   B 2 56  ? 33.450  -11.887 17.503  1.00 75.96 56  B 1 
ATOM   2166 C CB  . ALA   B 2 56  ? 32.079  -9.360  16.227  1.00 80.32 56  B 1 
ATOM   2167 N N   . SER   B 2 57  ? 31.275  -12.432 17.451  1.00 78.49 57  B 1 
ATOM   2168 C CA  . SER   B 2 57  ? 31.370  -13.356 18.578  1.00 76.92 57  B 1 
ATOM   2169 C C   . SER   B 2 57  ? 32.278  -14.538 18.233  1.00 75.59 57  B 1 
ATOM   2170 O O   . SER   B 2 57  ? 32.163  -15.100 17.140  1.00 71.65 57  B 1 
ATOM   2171 C CB  . SER   B 2 57  ? 29.991  -13.836 19.045  1.00 75.33 57  B 1 
ATOM   2172 O OG  . SER   B 2 57  ? 29.373  -14.712 18.130  1.00 67.92 57  B 1 
ATOM   2173 N N   . PRO   B 2 58  ? 33.158  -14.950 19.152  1.00 70.88 58  B 1 
ATOM   2174 C CA  . PRO   B 2 58  ? 33.976  -16.135 18.945  1.00 68.30 58  B 1 
ATOM   2175 C C   . PRO   B 2 58  ? 33.091  -17.376 18.805  1.00 67.09 58  B 1 
ATOM   2176 O O   . PRO   B 2 58  ? 31.957  -17.419 19.294  1.00 62.24 58  B 1 
ATOM   2177 C CB  . PRO   B 2 58  ? 34.917  -16.204 20.152  1.00 65.06 58  B 1 
ATOM   2178 C CG  . PRO   B 2 58  ? 34.162  -15.454 21.245  1.00 63.52 58  B 1 
ATOM   2179 C CD  . PRO   B 2 58  ? 33.368  -14.400 20.480  1.00 66.86 58  B 1 
ATOM   2180 N N   . SER   B 2 59  ? 33.634  -18.401 18.150  1.00 63.81 59  B 1 
ATOM   2181 C CA  . SER   B 2 59  ? 32.911  -19.662 17.997  1.00 60.78 59  B 1 
ATOM   2182 C C   . SER   B 2 59  ? 32.498  -20.216 19.366  1.00 60.74 59  B 1 
ATOM   2183 O O   . SER   B 2 59  ? 33.218  -20.074 20.356  1.00 56.53 59  B 1 
ATOM   2184 C CB  . SER   B 2 59  ? 33.740  -20.679 17.200  1.00 55.07 59  B 1 
ATOM   2185 O OG  . SER   B 2 59  ? 34.705  -21.327 18.004  1.00 49.52 59  B 1 
ATOM   2186 N N   . ILE   B 2 60  ? 31.353  -20.880 19.408  1.00 55.97 60  B 1 
ATOM   2187 C CA  . ILE   B 2 60  ? 30.784  -21.446 20.649  1.00 53.96 60  B 1 
ATOM   2188 C C   . ILE   B 2 60  ? 31.778  -22.399 21.343  1.00 54.04 60  B 1 
ATOM   2189 O O   . ILE   B 2 60  ? 31.735  -22.569 22.554  1.00 50.73 60  B 1 
ATOM   2190 C CB  . ILE   B 2 60  ? 29.447  -22.175 20.342  1.00 50.29 60  B 1 
ATOM   2191 C CG1 . ILE   B 2 60  ? 28.509  -21.341 19.425  1.00 47.28 60  B 1 
ATOM   2192 C CG2 . ILE   B 2 60  ? 28.712  -22.515 21.656  1.00 45.59 60  B 1 
ATOM   2193 C CD1 . ILE   B 2 60  ? 27.281  -22.111 18.915  1.00 42.56 60  B 1 
ATOM   2194 N N   . PHE   B 2 61  ? 32.708  -22.959 20.585  1.00 50.50 61  B 1 
ATOM   2195 C CA  . PHE   B 2 61  ? 33.738  -23.880 21.071  1.00 48.72 61  B 1 
ATOM   2196 C C   . PHE   B 2 61  ? 34.911  -23.187 21.786  1.00 49.35 61  B 1 
ATOM   2197 O O   . PHE   B 2 61  ? 35.698  -23.860 22.446  1.00 45.79 61  B 1 
ATOM   2198 C CB  . PHE   B 2 61  ? 34.251  -24.700 19.882  1.00 44.16 61  B 1 
ATOM   2199 C CG  . PHE   B 2 61  ? 33.172  -25.479 19.165  1.00 41.38 61  B 1 
ATOM   2200 C CD1 . PHE   B 2 61  ? 32.633  -26.637 19.757  1.00 37.31 61  B 1 
ATOM   2201 C CD2 . PHE   B 2 61  ? 32.688  -25.052 17.914  1.00 37.11 61  B 1 
ATOM   2202 C CE1 . PHE   B 2 61  ? 31.626  -27.362 19.102  1.00 33.29 61  B 1 
ATOM   2203 C CE2 . PHE   B 2 61  ? 31.679  -25.775 17.255  1.00 33.26 61  B 1 
ATOM   2204 C CZ  . PHE   B 2 61  ? 31.147  -26.932 17.849  1.00 33.71 61  B 1 
ATOM   2205 N N   . GLU   B 2 62  ? 35.054  -21.871 21.672  1.00 61.54 62  B 1 
ATOM   2206 C CA  . GLU   B 2 62  ? 36.139  -21.116 22.318  1.00 61.67 62  B 1 
ATOM   2207 C C   . GLU   B 2 62  ? 35.617  -20.348 23.546  1.00 62.84 62  B 1 
ATOM   2208 O O   . GLU   B 2 62  ? 35.702  -19.122 23.617  1.00 58.31 62  B 1 
ATOM   2209 C CB  . GLU   B 2 62  ? 36.872  -20.223 21.308  1.00 56.65 62  B 1 
ATOM   2210 C CG  . GLU   B 2 62  ? 37.703  -21.012 20.282  1.00 52.04 62  B 1 
ATOM   2211 C CD  . GLU   B 2 62  ? 38.670  -20.098 19.519  1.00 48.09 62  B 1 
ATOM   2212 O OE1 . GLU   B 2 62  ? 39.784  -20.540 19.164  1.00 44.31 62  B 1 
ATOM   2213 O OE2 . GLU   B 2 62  ? 38.392  -18.891 19.351  1.00 45.75 62  B 1 
ATOM   2214 N N   . GLU   B 2 63  ? 35.115  -21.059 24.550  1.00 65.13 63  B 1 
ATOM   2215 C CA  . GLU   B 2 63  ? 34.566  -20.466 25.785  1.00 65.12 63  B 1 
ATOM   2216 C C   . GLU   B 2 63  ? 35.513  -19.447 26.435  1.00 67.36 63  B 1 
ATOM   2217 O O   . GLU   B 2 63  ? 35.098  -18.353 26.811  1.00 62.48 63  B 1 
ATOM   2218 C CB  . GLU   B 2 63  ? 34.247  -21.566 26.813  1.00 59.21 63  B 1 
ATOM   2219 C CG  . GLU   B 2 63  ? 32.984  -22.365 26.465  1.00 53.14 63  B 1 
ATOM   2220 C CD  . GLU   B 2 63  ? 32.574  -23.325 27.590  1.00 47.40 63  B 1 
ATOM   2221 O OE1 . GLU   B 2 63  ? 31.365  -23.643 27.653  1.00 42.64 63  B 1 
ATOM   2222 O OE2 . GLU   B 2 63  ? 33.457  -23.721 28.382  1.00 44.25 63  B 1 
ATOM   2223 N N   . ASN   B 2 64  ? 36.794  -19.754 26.499  1.00 69.21 64  B 1 
ATOM   2224 C CA  . ASN   B 2 64  ? 37.806  -18.889 27.113  1.00 68.57 64  B 1 
ATOM   2225 C C   . ASN   B 2 64  ? 37.990  -17.543 26.399  1.00 71.03 64  B 1 
ATOM   2226 O O   . ASN   B 2 64  ? 38.463  -16.582 27.006  1.00 66.15 64  B 1 
ATOM   2227 C CB  . ASN   B 2 64  ? 39.143  -19.647 27.164  1.00 62.61 64  B 1 
ATOM   2228 C CG  . ASN   B 2 64  ? 39.172  -20.739 28.224  1.00 55.95 64  B 1 
ATOM   2229 O OD1 . ASN   B 2 64  ? 38.416  -20.749 29.169  1.00 49.73 64  B 1 
ATOM   2230 N ND2 . ASN   B 2 64  ? 40.077  -21.679 28.106  1.00 49.09 64  B 1 
ATOM   2231 N N   . LYS   B 2 65  ? 37.643  -17.441 25.123  1.00 71.49 65  B 1 
ATOM   2232 C CA  . LYS   B 2 65  ? 37.711  -16.173 24.378  1.00 72.27 65  B 1 
ATOM   2233 C C   . LYS   B 2 65  ? 36.440  -15.338 24.521  1.00 75.39 65  B 1 
ATOM   2234 O O   . LYS   B 2 65  ? 36.439  -14.170 24.152  1.00 72.01 65  B 1 
ATOM   2235 C CB  . LYS   B 2 65  ? 38.046  -16.420 22.907  1.00 66.52 65  B 1 
ATOM   2236 C CG  . LYS   B 2 65  ? 39.465  -16.964 22.701  1.00 61.95 65  B 1 
ATOM   2237 C CD  . LYS   B 2 65  ? 39.765  -17.016 21.205  1.00 58.29 65  B 1 
ATOM   2238 C CE  . LYS   B 2 65  ? 41.085  -17.727 20.898  1.00 52.73 65  B 1 
ATOM   2239 N NZ  . LYS   B 2 65  ? 41.132  -18.131 19.475  1.00 48.75 65  B 1 
ATOM   2240 N N   . ARG   B 2 66  ? 35.370  -15.914 25.046  1.00 74.61 66  B 1 
ATOM   2241 C CA  . ARG   B 2 66  ? 34.069  -15.250 25.141  1.00 76.07 66  B 1 
ATOM   2242 C C   . ARG   B 2 66  ? 34.076  -14.104 26.147  1.00 78.57 66  B 1 
ATOM   2243 O O   . ARG   B 2 66  ? 33.568  -13.035 25.840  1.00 76.34 66  B 1 
ATOM   2244 C CB  . ARG   B 2 66  ? 32.995  -16.301 25.454  1.00 72.31 66  B 1 
ATOM   2245 C CG  . ARG   B 2 66  ? 31.610  -15.841 24.998  1.00 65.19 66  B 1 
ATOM   2246 C CD  . ARG   B 2 66  ? 30.598  -16.960 25.244  1.00 61.49 66  B 1 
ATOM   2247 N NE  . ARG   B 2 66  ? 29.284  -16.640 24.664  1.00 55.08 66  B 1 
ATOM   2248 C CZ  . ARG   B 2 66  ? 28.221  -17.428 24.675  1.00 50.78 66  B 1 
ATOM   2249 N NH1 . ARG   B 2 66  ? 28.245  -18.595 25.260  1.00 46.85 66  B 1 
ATOM   2250 N NH2 . ARG   B 2 66  ? 27.120  -17.049 24.095  1.00 44.66 66  B 1 
ATOM   2251 N N   . SER   B 2 67  ? 34.702  -14.285 27.298  1.00 78.44 67  B 1 
ATOM   2252 C CA  . SER   B 2 67  ? 34.878  -13.227 28.303  1.00 79.24 67  B 1 
ATOM   2253 C C   . SER   B 2 67  ? 35.678  -12.039 27.758  1.00 81.43 67  B 1 
ATOM   2254 O O   . SER   B 2 67  ? 35.273  -10.892 27.913  1.00 78.51 67  B 1 
ATOM   2255 C CB  . SER   B 2 67  ? 35.573  -13.809 29.538  1.00 74.66 67  B 1 
ATOM   2256 O OG  . SER   B 2 67  ? 36.792  -14.432 29.171  1.00 65.53 67  B 1 
ATOM   2257 N N   . LEU   B 2 68  ? 36.762  -12.320 27.043  1.00 78.87 68  B 1 
ATOM   2258 C CA  . LEU   B 2 68  ? 37.589  -11.305 26.376  1.00 79.26 68  B 1 
ATOM   2259 C C   . LEU   B 2 68  ? 36.844  -10.564 25.260  1.00 81.41 68  B 1 
ATOM   2260 O O   . LEU   B 2 68  ? 37.127  -9.398  25.007  1.00 79.39 68  B 1 
ATOM   2261 C CB  . LEU   B 2 68  ? 38.851  -11.997 25.825  1.00 75.44 68  B 1 
ATOM   2262 C CG  . LEU   B 2 68  ? 40.106  -11.691 26.661  1.00 66.90 68  B 1 
ATOM   2263 C CD1 . LEU   B 2 68  ? 41.017  -12.910 26.728  1.00 60.63 68  B 1 
ATOM   2264 C CD2 . LEU   B 2 68  ? 40.887  -10.533 26.038  1.00 59.80 68  B 1 
ATOM   2265 N N   . PHE   B 2 69  ? 35.908  -11.229 24.595  1.00 82.84 69  B 1 
ATOM   2266 C CA  . PHE   B 2 69  ? 35.051  -10.607 23.587  1.00 83.71 69  B 1 
ATOM   2267 C C   . PHE   B 2 69  ? 34.065  -9.621  24.222  1.00 85.72 69  B 1 
ATOM   2268 O O   . PHE   B 2 69  ? 33.971  -8.492  23.764  1.00 84.51 69  B 1 
ATOM   2269 C CB  . PHE   B 2 69  ? 34.332  -11.699 22.791  1.00 80.69 69  B 1 
ATOM   2270 C CG  . PHE   B 2 69  ? 33.264  -11.170 21.862  1.00 79.75 69  B 1 
ATOM   2271 C CD1 . PHE   B 2 69  ? 31.906  -11.245 22.228  1.00 74.00 69  B 1 
ATOM   2272 C CD2 . PHE   B 2 69  ? 33.623  -10.571 20.640  1.00 73.55 69  B 1 
ATOM   2273 C CE1 . PHE   B 2 69  ? 30.919  -10.733 21.373  1.00 72.94 69  B 1 
ATOM   2274 C CE2 . PHE   B 2 69  ? 32.638  -10.060 19.785  1.00 71.68 69  B 1 
ATOM   2275 C CZ  . PHE   B 2 69  ? 31.283  -10.144 20.153  1.00 73.80 69  B 1 
ATOM   2276 N N   . LEU   B 2 70  ? 33.394  -10.019 25.298  1.00 86.15 70  B 1 
ATOM   2277 C CA  . LEU   B 2 70  ? 32.372  -9.210  25.976  1.00 86.81 70  B 1 
ATOM   2278 C C   . LEU   B 2 70  ? 32.925  -7.903  26.564  1.00 88.31 70  B 1 
ATOM   2279 O O   . LEU   B 2 70  ? 32.208  -6.909  26.618  1.00 86.77 70  B 1 
ATOM   2280 C CB  . LEU   B 2 70  ? 31.721  -10.057 27.082  1.00 84.80 70  B 1 
ATOM   2281 C CG  . LEU   B 2 70  ? 30.846  -11.218 26.573  1.00 81.64 70  B 1 
ATOM   2282 C CD1 . LEU   B 2 70  ? 30.423  -12.094 27.750  1.00 76.75 70  B 1 
ATOM   2283 C CD2 . LEU   B 2 70  ? 29.587  -10.728 25.865  1.00 76.04 70  B 1 
ATOM   2284 N N   . THR   B 2 71  ? 34.194  -7.889  26.954  1.00 88.65 71  B 1 
ATOM   2285 C CA  . THR   B 2 71  ? 34.870  -6.699  27.506  1.00 88.38 71  B 1 
ATOM   2286 C C   . THR   B 2 71  ? 35.401  -5.737  26.440  1.00 89.31 71  B 1 
ATOM   2287 O O   . THR   B 2 71  ? 35.856  -4.646  26.785  1.00 86.52 71  B 1 
ATOM   2288 C CB  . THR   B 2 71  ? 36.017  -7.105  28.440  1.00 86.01 71  B 1 
ATOM   2289 O OG1 . THR   B 2 71  ? 36.911  -7.973  27.786  1.00 76.80 71  B 1 
ATOM   2290 C CG2 . THR   B 2 71  ? 35.511  -7.822  29.689  1.00 74.25 71  B 1 
ATOM   2291 N N   . ARG   B 2 72  ? 35.371  -6.095  25.155  1.00 90.30 72  B 1 
ATOM   2292 C CA  . ARG   B 2 72  ? 35.787  -5.189  24.077  1.00 90.07 72  B 1 
ATOM   2293 C C   . ARG   B 2 72  ? 34.810  -4.026  23.940  1.00 91.84 72  B 1 
ATOM   2294 O O   . ARG   B 2 72  ? 33.622  -4.166  24.209  1.00 90.37 72  B 1 
ATOM   2295 C CB  . ARG   B 2 72  ? 35.933  -5.931  22.745  1.00 87.41 72  B 1 
ATOM   2296 C CG  . ARG   B 2 72  ? 37.170  -6.834  22.732  1.00 80.55 72  B 1 
ATOM   2297 C CD  . ARG   B 2 72  ? 37.343  -7.457  21.347  1.00 74.87 72  B 1 
ATOM   2298 N NE  . ARG   B 2 72  ? 38.574  -8.258  21.271  1.00 67.54 72  B 1 
ATOM   2299 C CZ  . ARG   B 2 72  ? 39.150  -8.699  20.163  1.00 61.55 72  B 1 
ATOM   2300 N NH1 . ARG   B 2 72  ? 38.639  -8.473  18.984  1.00 56.03 72  B 1 
ATOM   2301 N NH2 . ARG   B 2 72  ? 40.254  -9.383  20.227  1.00 53.96 72  B 1 
ATOM   2302 N N   . SER   B 2 73  ? 35.322  -2.891  23.468  1.00 92.35 73  B 1 
ATOM   2303 C CA  . SER   B 2 73  ? 34.493  -1.726  23.176  1.00 92.84 73  B 1 
ATOM   2304 C C   . SER   B 2 73  ? 33.694  -1.910  21.887  1.00 93.16 73  B 1 
ATOM   2305 O O   . SER   B 2 73  ? 34.125  -2.577  20.944  1.00 91.21 73  B 1 
ATOM   2306 C CB  . SER   B 2 73  ? 35.339  -0.450  23.117  1.00 91.16 73  B 1 
ATOM   2307 O OG  . SER   B 2 73  ? 36.254  -0.508  22.042  1.00 82.94 73  B 1 
ATOM   2308 N N   . VAL   B 2 74  ? 32.546  -1.252  21.831  1.00 93.64 74  B 1 
ATOM   2309 C CA  . VAL   B 2 74  ? 31.683  -1.141  20.647  1.00 93.95 74  B 1 
ATOM   2310 C C   . VAL   B 2 74  ? 32.446  -0.622  19.419  1.00 93.86 74  B 1 
ATOM   2311 O O   . VAL   B 2 74  ? 32.267  -1.153  18.325  1.00 92.24 74  B 1 
ATOM   2312 C CB  . VAL   B 2 74  ? 30.504  -0.220  21.027  1.00 93.05 74  B 1 
ATOM   2313 C CG1 . VAL   B 2 74  ? 29.787  0.405   19.837  1.00 88.08 74  B 1 
ATOM   2314 C CG2 . VAL   B 2 74  ? 29.477  -1.005  21.855  1.00 87.81 74  B 1 
ATOM   2315 N N   . ASP   B 2 75  ? 33.354  0.341   19.594  1.00 94.10 75  B 1 
ATOM   2316 C CA  . ASP   B 2 75  ? 34.170  0.916   18.508  1.00 93.45 75  B 1 
ATOM   2317 C C   . ASP   B 2 75  ? 35.022  -0.131  17.766  1.00 93.48 75  B 1 
ATOM   2318 O O   . ASP   B 2 75  ? 35.379  0.055   16.606  1.00 90.92 75  B 1 
ATOM   2319 C CB  . ASP   B 2 75  ? 35.064  2.022   19.097  1.00 91.14 75  B 1 
ATOM   2320 C CG  . ASP   B 2 75  ? 35.898  2.779   18.051  1.00 85.97 75  B 1 
ATOM   2321 O OD1 . ASP   B 2 75  ? 35.338  3.217   17.022  1.00 73.86 75  B 1 
ATOM   2322 O OD2 . ASP   B 2 75  ? 37.114  2.944   18.285  1.00 75.65 75  B 1 
ATOM   2323 N N   . SER   B 2 76  ? 35.313  -1.267  18.404  1.00 92.19 76  B 1 
ATOM   2324 C CA  . SER   B 2 76  ? 36.112  -2.335  17.794  1.00 90.44 76  B 1 
ATOM   2325 C C   . SER   B 2 76  ? 35.399  -3.102  16.674  1.00 90.41 76  B 1 
ATOM   2326 O O   . SER   B 2 76  ? 36.071  -3.750  15.876  1.00 87.61 76  B 1 
ATOM   2327 C CB  . SER   B 2 76  ? 36.611  -3.305  18.869  1.00 88.58 76  B 1 
ATOM   2328 O OG  . SER   B 2 76  ? 35.590  -4.102  19.425  1.00 82.99 76  B 1 
ATOM   2329 N N   . ILE   B 2 77  ? 34.061  -3.055  16.621  1.00 91.91 77  B 1 
ATOM   2330 C CA  . ILE   B 2 77  ? 33.270  -3.805  15.629  1.00 91.46 77  B 1 
ATOM   2331 C C   . ILE   B 2 77  ? 32.179  -2.983  14.937  1.00 92.58 77  B 1 
ATOM   2332 O O   . ILE   B 2 77  ? 31.567  -3.477  13.990  1.00 91.15 77  B 1 
ATOM   2333 C CB  . ILE   B 2 77  ? 32.661  -5.086  16.242  1.00 89.20 77  B 1 
ATOM   2334 C CG1 . ILE   B 2 77  ? 31.564  -4.785  17.285  1.00 81.83 77  B 1 
ATOM   2335 C CG2 . ILE   B 2 77  ? 33.760  -5.987  16.843  1.00 78.40 77  B 1 
ATOM   2336 C CD1 . ILE   B 2 77  ? 30.659  -6.000  17.534  1.00 78.08 77  B 1 
ATOM   2337 N N   . MET   B 2 78  ? 31.912  -1.762  15.386  1.00 93.76 78  B 1 
ATOM   2338 C CA  . MET   B 2 78  ? 30.840  -0.939  14.837  1.00 94.59 78  B 1 
ATOM   2339 C C   . MET   B 2 78  ? 31.081  -0.609  13.364  1.00 94.86 78  B 1 
ATOM   2340 O O   . MET   B 2 78  ? 32.210  -0.382  12.917  1.00 93.76 78  B 1 
ATOM   2341 C CB  . MET   B 2 78  ? 30.610  0.321   15.687  1.00 93.56 78  B 1 
ATOM   2342 C CG  . MET   B 2 78  ? 31.667  1.416   15.493  1.00 92.23 78  B 1 
ATOM   2343 S SD  . MET   B 2 78  ? 31.389  2.861   16.551  1.00 92.71 78  B 1 
ATOM   2344 C CE  . MET   B 2 78  ? 32.633  3.977   15.898  1.00 86.20 78  B 1 
ATOM   2345 N N   . LYS   B 2 79  ? 29.997  -0.522  12.597  1.00 95.22 79  B 1 
ATOM   2346 C CA  . LYS   B 2 79  ? 30.055  -0.036  11.222  1.00 94.96 79  B 1 
ATOM   2347 C C   . LYS   B 2 79  ? 30.055  1.492   11.234  1.00 95.35 79  B 1 
ATOM   2348 O O   . LYS   B 2 79  ? 29.185  2.088   11.854  1.00 93.90 79  B 1 
ATOM   2349 C CB  . LYS   B 2 79  ? 28.910  -0.655  10.415  1.00 93.27 79  B 1 
ATOM   2350 C CG  . LYS   B 2 79  ? 29.205  -0.545  8.916   1.00 81.77 79  B 1 
ATOM   2351 C CD  . LYS   B 2 79  ? 28.506  -1.641  8.126   1.00 76.65 79  B 1 
ATOM   2352 C CE  . LYS   B 2 79  ? 28.961  -1.571  6.666   1.00 68.49 79  B 1 
ATOM   2353 N NZ  . LYS   B 2 79  ? 28.484  -2.722  5.876   1.00 60.46 79  B 1 
ATOM   2354 N N   . LYS   B 2 80  ? 31.024  2.104   10.564  1.00 94.83 80  B 1 
ATOM   2355 C CA  . LYS   B 2 80  ? 31.236  3.565   10.599  1.00 93.85 80  B 1 
ATOM   2356 C C   . LYS   B 2 80  ? 30.473  4.310   9.504   1.00 92.06 80  B 1 
ATOM   2357 O O   . LYS   B 2 80  ? 29.953  5.382   9.756   1.00 85.13 80  B 1 
ATOM   2358 C CB  . LYS   B 2 80  ? 32.742  3.888   10.571  1.00 92.20 80  B 1 
ATOM   2359 C CG  . LYS   B 2 80  ? 33.448  3.324   11.817  1.00 88.39 80  B 1 
ATOM   2360 C CD  . LYS   B 2 80  ? 34.903  3.786   11.971  1.00 84.33 80  B 1 
ATOM   2361 C CE  . LYS   B 2 80  ? 35.424  3.160   13.274  1.00 74.67 80  B 1 
ATOM   2362 N NZ  . LYS   B 2 80  ? 36.712  3.706   13.748  1.00 65.43 80  B 1 
ATOM   2363 N N   . ASP   B 2 81  ? 30.345  3.705   8.332   1.00 94.13 81  B 1 
ATOM   2364 C CA  . ASP   B 2 81  ? 29.583  4.260   7.210   1.00 93.15 81  B 1 
ATOM   2365 C C   . ASP   B 2 81  ? 28.086  3.987   7.415   1.00 94.30 81  B 1 
ATOM   2366 O O   . ASP   B 2 81  ? 27.523  3.021   6.884   1.00 91.08 81  B 1 
ATOM   2367 C CB  . ASP   B 2 81  ? 30.103  3.686   5.884   1.00 89.87 81  B 1 
ATOM   2368 C CG  . ASP   B 2 81  ? 31.595  3.928   5.683   1.00 79.46 81  B 1 
ATOM   2369 O OD1 . ASP   B 2 81  ? 32.068  5.018   6.060   1.00 68.77 81  B 1 
ATOM   2370 O OD2 . ASP   B 2 81  ? 32.256  2.979   5.204   1.00 69.86 81  B 1 
ATOM   2371 N N   . VAL   B 2 82  ? 27.460  4.803   8.249   1.00 95.12 82  B 1 
ATOM   2372 C CA  . VAL   B 2 82  ? 26.047  4.648   8.614   1.00 95.99 82  B 1 
ATOM   2373 C C   . VAL   B 2 82  ? 25.172  5.367   7.602   1.00 96.05 82  B 1 
ATOM   2374 O O   . VAL   B 2 82  ? 25.264  6.578   7.440   1.00 94.80 82  B 1 
ATOM   2375 C CB  . VAL   B 2 82  ? 25.762  5.134   10.047  1.00 95.76 82  B 1 
ATOM   2376 C CG1 . VAL   B 2 82  ? 24.322  4.802   10.452  1.00 92.68 82  B 1 
ATOM   2377 C CG2 . VAL   B 2 82  ? 26.686  4.458   11.065  1.00 93.11 82  B 1 
ATOM   2378 N N   . VAL   B 2 83  ? 24.288  4.622   6.953   1.00 96.01 83  B 1 
ATOM   2379 C CA  . VAL   B 2 83  ? 23.231  5.203   6.121   1.00 95.92 83  B 1 
ATOM   2380 C C   . VAL   B 2 83  ? 22.121  5.688   7.047   1.00 96.45 83  B 1 
ATOM   2381 O O   . VAL   B 2 83  ? 21.571  4.903   7.821   1.00 95.83 83  B 1 
ATOM   2382 C CB  . VAL   B 2 83  ? 22.701  4.204   5.079   1.00 95.05 83  B 1 
ATOM   2383 C CG1 . VAL   B 2 83  ? 21.676  4.860   4.155   1.00 92.31 83  B 1 
ATOM   2384 C CG2 . VAL   B 2 83  ? 23.843  3.659   4.206   1.00 92.46 83  B 1 
ATOM   2385 N N   . CYS   B 2 84  ? 21.800  6.966   6.959   1.00 96.24 84  B 1 
ATOM   2386 C CA  . CYS   B 2 84  ? 20.753  7.619   7.734   1.00 96.22 84  B 1 
ATOM   2387 C C   . CYS   B 2 84  ? 19.600  8.052   6.827   1.00 96.15 84  B 1 
ATOM   2388 O O   . CYS   B 2 84  ? 19.757  8.144   5.609   1.00 95.10 84  B 1 
ATOM   2389 C CB  . CYS   B 2 84  ? 21.352  8.797   8.515   1.00 95.50 84  B 1 
ATOM   2390 S SG  . CYS   B 2 84  ? 22.603  8.198   9.701   1.00 93.68 84  B 1 
ATOM   2391 N N   . ALA   B 2 85  ? 18.452  8.315   7.429   1.00 96.45 85  B 1 
ATOM   2392 C CA  . ALA   B 2 85  ? 17.314  8.952   6.787   1.00 96.54 85  B 1 
ATOM   2393 C C   . ALA   B 2 85  ? 17.184  10.402  7.261   1.00 96.78 85  B 1 
ATOM   2394 O O   . ALA   B 2 85  ? 17.548  10.735  8.389   1.00 96.06 85  B 1 
ATOM   2395 C CB  . ALA   B 2 85  ? 16.051  8.144   7.089   1.00 95.84 85  B 1 
ATOM   2396 N N   . HIS   B 2 86  ? 16.619  11.237  6.401   1.00 96.24 86  B 1 
ATOM   2397 C CA  . HIS   B 2 86  ? 16.189  12.585  6.757   1.00 95.94 86  B 1 
ATOM   2398 C C   . HIS   B 2 86  ? 14.721  12.552  7.233   1.00 96.00 86  B 1 
ATOM   2399 O O   . HIS   B 2 86  ? 13.943  11.751  6.703   1.00 95.47 86  B 1 
ATOM   2400 C CB  . HIS   B 2 86  ? 16.396  13.488  5.537   1.00 95.41 86  B 1 
ATOM   2401 C CG  . HIS   B 2 86  ? 16.265  14.939  5.880   1.00 94.89 86  B 1 
ATOM   2402 N ND1 . HIS   B 2 86  ? 15.117  15.690  5.805   1.00 86.87 86  B 1 
ATOM   2403 C CD2 . HIS   B 2 86  ? 17.246  15.739  6.410   1.00 85.92 86  B 1 
ATOM   2404 C CE1 . HIS   B 2 86  ? 15.392  16.915  6.289   1.00 88.61 86  B 1 
ATOM   2405 N NE2 . HIS   B 2 86  ? 16.673  16.977  6.664   1.00 89.60 86  B 1 
ATOM   2406 N N   . PRO   B 2 87  ? 14.291  13.380  8.191   1.00 96.24 87  B 1 
ATOM   2407 C CA  . PRO   B 2 87  ? 12.894  13.390  8.649   1.00 95.73 87  B 1 
ATOM   2408 C C   . PRO   B 2 87  ? 11.872  13.680  7.542   1.00 95.37 87  B 1 
ATOM   2409 O O   . PRO   B 2 87  ? 10.735  13.215  7.633   1.00 93.60 87  B 1 
ATOM   2410 C CB  . PRO   B 2 87  ? 12.844  14.448  9.757   1.00 94.79 87  B 1 
ATOM   2411 C CG  . PRO   B 2 87  ? 14.078  15.320  9.522   1.00 93.30 87  B 1 
ATOM   2412 C CD  . PRO   B 2 87  ? 15.085  14.326  8.965   1.00 95.52 87  B 1 
ATOM   2413 N N   . LEU   B 2 88  ? 12.270  14.386  6.487   1.00 95.46 88  B 1 
ATOM   2414 C CA  . LEU   B 2 88  ? 11.441  14.689  5.313   1.00 94.49 88  B 1 
ATOM   2415 C C   . LEU   B 2 88  ? 11.515  13.631  4.198   1.00 94.36 88  B 1 
ATOM   2416 O O   . LEU   B 2 88  ? 10.861  13.802  3.172   1.00 92.67 88  B 1 
ATOM   2417 C CB  . LEU   B 2 88  ? 11.817  16.076  4.752   1.00 93.63 88  B 1 
ATOM   2418 C CG  . LEU   B 2 88  ? 11.643  17.260  5.715   1.00 91.18 88  B 1 
ATOM   2419 C CD1 . LEU   B 2 88  ? 12.080  18.546  5.022   1.00 88.28 88  B 1 
ATOM   2420 C CD2 . LEU   B 2 88  ? 10.192  17.412  6.154   1.00 87.50 88  B 1 
ATOM   2421 N N   . ASP   B 2 89  ? 12.307  12.564  4.349   1.00 95.56 89  B 1 
ATOM   2422 C CA  . ASP   B 2 89  ? 12.339  11.488  3.357   1.00 95.21 89  B 1 
ATOM   2423 C C   . ASP   B 2 89  ? 10.965  10.808  3.274   1.00 94.92 89  B 1 
ATOM   2424 O O   . ASP   B 2 89  ? 10.295  10.603  4.287   1.00 93.87 89  B 1 
ATOM   2425 C CB  . ASP   B 2 89  ? 13.427  10.443  3.673   1.00 94.89 89  B 1 
ATOM   2426 C CG  . ASP   B 2 89  ? 14.879  10.877  3.418   1.00 94.57 89  B 1 
ATOM   2427 O OD1 . ASP   B 2 89  ? 15.122  11.809  2.627   1.00 90.78 89  B 1 
ATOM   2428 O OD2 . ASP   B 2 89  ? 15.788  10.208  3.969   1.00 90.31 89  B 1 
ATOM   2429 N N   . PHE   B 2 90  ? 10.545  10.419  2.065   1.00 93.76 90  B 1 
ATOM   2430 C CA  . PHE   B 2 90  ? 9.288   9.713   1.860   1.00 93.04 90  B 1 
ATOM   2431 C C   . PHE   B 2 90  ? 9.426   8.223   2.162   1.00 93.18 90  B 1 
ATOM   2432 O O   . PHE   B 2 90  ? 10.459  7.594   1.931   1.00 91.98 90  B 1 
ATOM   2433 C CB  . PHE   B 2 90  ? 8.765   9.954   0.447   1.00 91.58 90  B 1 
ATOM   2434 C CG  . PHE   B 2 90  ? 8.390   11.393  0.189   1.00 89.13 90  B 1 
ATOM   2435 C CD1 . PHE   B 2 90  ? 7.123   11.870  0.567   1.00 84.05 90  B 1 
ATOM   2436 C CD2 . PHE   B 2 90  ? 9.321   12.275  -0.393  1.00 82.88 90  B 1 
ATOM   2437 C CE1 . PHE   B 2 90  ? 6.796   13.218  0.368   1.00 81.35 90  B 1 
ATOM   2438 C CE2 . PHE   B 2 90  ? 9.000   13.623  -0.590  1.00 79.94 90  B 1 
ATOM   2439 C CZ  . PHE   B 2 90  ? 7.736   14.095  -0.205  1.00 82.14 90  B 1 
ATOM   2440 N N   . VAL   B 2 91  ? 8.334   7.623   2.632   1.00 91.83 91  B 1 
ATOM   2441 C CA  . VAL   B 2 91  ? 8.278   6.189   2.957   1.00 91.70 91  B 1 
ATOM   2442 C C   . VAL   B 2 91  ? 8.653   5.308   1.760   1.00 92.19 91  B 1 
ATOM   2443 O O   . VAL   B 2 91  ? 9.316   4.280   1.923   1.00 90.98 91  B 1 
ATOM   2444 C CB  . VAL   B 2 91  ? 6.869   5.850   3.481   1.00 89.89 91  B 1 
ATOM   2445 C CG1 . VAL   B 2 91  ? 6.604   4.350   3.584   1.00 83.59 91  B 1 
ATOM   2446 C CG2 . VAL   B 2 91  ? 6.670   6.457   4.872   1.00 83.64 91  B 1 
ATOM   2447 N N   . GLU   B 2 92  ? 8.283   5.714   0.562   1.00 89.81 92  B 1 
ATOM   2448 C CA  . GLU   B 2 92  ? 8.608   5.022   -0.685  1.00 88.19 92  B 1 
ATOM   2449 C C   . GLU   B 2 92  ? 10.111  5.081   -1.000  1.00 88.76 92  B 1 
ATOM   2450 O O   . GLU   B 2 92  ? 10.693  4.074   -1.398  1.00 87.06 92  B 1 
ATOM   2451 C CB  . GLU   B 2 92  ? 7.791   5.620   -1.841  1.00 86.21 92  B 1 
ATOM   2452 C CG  . GLU   B 2 92  ? 6.259   5.542   -1.669  1.00 80.65 92  B 1 
ATOM   2453 C CD  . GLU   B 2 92  ? 5.621   6.651   -0.816  1.00 77.12 92  B 1 
ATOM   2454 O OE1 . GLU   B 2 92  ? 4.370   6.690   -0.785  1.00 70.14 92  B 1 
ATOM   2455 O OE2 . GLU   B 2 92  ? 6.354   7.440   -0.179  1.00 71.21 92  B 1 
ATOM   2456 N N   . GLU   B 2 93  ? 10.754  6.223   -0.765  1.00 89.61 93  B 1 
ATOM   2457 C CA  . GLU   B 2 93  ? 12.204  6.398   -0.915  1.00 89.53 93  B 1 
ATOM   2458 C C   . GLU   B 2 93  ? 12.968  5.514   0.077   1.00 91.40 93  B 1 
ATOM   2459 O O   . GLU   B 2 93  ? 13.870  4.766   -0.303  1.00 90.20 93  B 1 
ATOM   2460 C CB  . GLU   B 2 93  ? 12.598  7.868   -0.687  1.00 87.14 93  B 1 
ATOM   2461 C CG  . GLU   B 2 93  ? 12.057  8.829   -1.751  1.00 79.66 93  B 1 
ATOM   2462 C CD  . GLU   B 2 93  ? 12.269  10.315  -1.404  1.00 76.56 93  B 1 
ATOM   2463 O OE1 . GLU   B 2 93  ? 12.092  11.151  -2.312  1.00 69.12 93  B 1 
ATOM   2464 O OE2 . GLU   B 2 93  ? 12.554  10.638  -0.228  1.00 70.32 93  B 1 
ATOM   2465 N N   . ILE   B 2 94  ? 12.547  5.523   1.335   1.00 92.65 94  B 1 
ATOM   2466 C CA  . ILE   B 2 94  ? 13.143  4.697   2.389   1.00 93.62 94  B 1 
ATOM   2467 C C   . ILE   B 2 94  ? 13.040  3.200   2.074   1.00 94.48 94  B 1 
ATOM   2468 O O   . ILE   B 2 94  ? 13.976  2.437   2.327   1.00 93.71 94  B 1 
ATOM   2469 C CB  . ILE   B 2 94  ? 12.487  5.041   3.744   1.00 92.34 94  B 1 
ATOM   2470 C CG1 . ILE   B 2 94  ? 12.796  6.486   4.189   1.00 85.08 94  B 1 
ATOM   2471 C CG2 . ILE   B 2 94  ? 12.889  4.062   4.851   1.00 84.85 94  B 1 
ATOM   2472 C CD1 . ILE   B 2 94  ? 14.278  6.844   4.235   1.00 79.55 94  B 1 
ATOM   2473 N N   . SER   B 2 95  ? 11.926  2.782   1.479   1.00 93.66 95  B 1 
ATOM   2474 C CA  . SER   B 2 95  ? 11.741  1.393   1.055   1.00 93.30 95  B 1 
ATOM   2475 C C   . SER   B 2 95  ? 12.782  0.970   0.011   1.00 93.72 95  B 1 
ATOM   2476 O O   . SER   B 2 95  ? 13.315  -0.138  0.097   1.00 92.70 95  B 1 
ATOM   2477 C CB  . SER   B 2 95  ? 10.326  1.187   0.509   1.00 92.13 95  B 1 
ATOM   2478 O OG  . SER   B 2 95  ? 9.385   1.427   1.532   1.00 80.49 95  B 1 
ATOM   2479 N N   . ALA   B 2 96  ? 13.123  1.861   -0.918  1.00 92.41 96  B 1 
ATOM   2480 C CA  . ALA   B 2 96  ? 14.182  1.636   -1.897  1.00 91.64 96  B 1 
ATOM   2481 C C   . ALA   B 2 96  ? 15.572  1.605   -1.238  1.00 92.47 96  B 1 
ATOM   2482 O O   . ALA   B 2 96  ? 16.336  0.669   -1.473  1.00 91.54 96  B 1 
ATOM   2483 C CB  . ALA   B 2 96  ? 14.078  2.702   -2.995  1.00 90.06 96  B 1 
ATOM   2484 N N   . VAL   B 2 97  ? 15.863  2.536   -0.329  1.00 92.85 97  B 1 
ATOM   2485 C CA  . VAL   B 2 97  ? 17.138  2.593   0.413   1.00 93.44 97  B 1 
ATOM   2486 C C   . VAL   B 2 97  ? 17.390  1.306   1.202   1.00 94.05 97  B 1 
ATOM   2487 O O   . VAL   B 2 97  ? 18.493  0.761   1.179   1.00 93.29 97  B 1 
ATOM   2488 C CB  . VAL   B 2 97  ? 17.166  3.814   1.351   1.00 93.12 97  B 1 
ATOM   2489 C CG1 . VAL   B 2 97  ? 18.397  3.827   2.266   1.00 89.91 97  B 1 
ATOM   2490 C CG2 . VAL   B 2 97  ? 17.189  5.121   0.555   1.00 90.22 97  B 1 
ATOM   2491 N N   . PHE   B 2 98  ? 16.364  0.767   1.863   1.00 94.39 98  B 1 
ATOM   2492 C CA  . PHE   B 2 98  ? 16.482  -0.507  2.571   1.00 94.84 98  B 1 
ATOM   2493 C C   . PHE   B 2 98  ? 16.867  -1.674  1.654   1.00 94.23 98  B 1 
ATOM   2494 O O   . PHE   B 2 98  ? 17.557  -2.597  2.094   1.00 92.72 98  B 1 
ATOM   2495 C CB  . PHE   B 2 98  ? 15.154  -0.848  3.251   1.00 95.26 98  B 1 
ATOM   2496 C CG  . PHE   B 2 98  ? 14.864  -0.158  4.561   1.00 95.73 98  B 1 
ATOM   2497 C CD1 . PHE   B 2 98  ? 15.852  -0.068  5.560   1.00 93.44 98  B 1 
ATOM   2498 C CD2 . PHE   B 2 98  ? 13.568  0.311   4.830   1.00 93.14 98  B 1 
ATOM   2499 C CE1 . PHE   B 2 98  ? 15.548  0.514   6.801   1.00 92.77 98  B 1 
ATOM   2500 C CE2 . PHE   B 2 98  ? 13.264  0.888   6.073   1.00 92.66 98  B 1 
ATOM   2501 C CZ  . PHE   B 2 98  ? 14.253  0.996   7.059   1.00 94.69 98  B 1 
ATOM   2502 N N   . TYR   B 2 99  ? 16.381  -1.656  0.412   1.00 92.97 99  B 1 
ATOM   2503 C CA  . TYR   B 2 99  ? 16.680  -2.692  -0.563  1.00 91.54 99  B 1 
ATOM   2504 C C   . TYR   B 2 99  ? 18.077  -2.518  -1.166  1.00 91.37 99  B 1 
ATOM   2505 O O   . TYR   B 2 99  ? 18.864  -3.464  -1.132  1.00 90.06 99  B 1 
ATOM   2506 C CB  . TYR   B 2 99  ? 15.588  -2.712  -1.636  1.00 90.17 99  B 1 
ATOM   2507 C CG  . TYR   B 2 99  ? 15.839  -3.762  -2.695  1.00 84.79 99  B 1 
ATOM   2508 C CD1 . TYR   B 2 99  ? 16.310  -3.391  -3.970  1.00 78.25 99  B 1 
ATOM   2509 C CD2 . TYR   B 2 99  ? 15.654  -5.122  -2.391  1.00 76.60 99  B 1 
ATOM   2510 C CE1 . TYR   B 2 99  ? 16.576  -4.372  -4.942  1.00 72.18 99  B 1 
ATOM   2511 C CE2 . TYR   B 2 99  ? 15.922  -6.111  -3.357  1.00 70.45 99  B 1 
ATOM   2512 C CZ  . TYR   B 2 99  ? 16.378  -5.730  -4.633  1.00 72.72 99  B 1 
ATOM   2513 O OH  . TYR   B 2 99  ? 16.629  -6.694  -5.577  1.00 67.95 99  B 1 
ATOM   2514 N N   . GLU   B 2 100 ? 18.407  -1.323  -1.647  1.00 90.64 100 B 1 
ATOM   2515 C CA  . GLU   B 2 100 ? 19.691  -1.027  -2.292  1.00 89.35 100 B 1 
ATOM   2516 C C   . GLU   B 2 100 ? 20.885  -1.286  -1.362  1.00 89.90 100 B 1 
ATOM   2517 O O   . GLU   B 2 100 ? 21.848  -1.934  -1.753  1.00 88.41 100 B 1 
ATOM   2518 C CB  . GLU   B 2 100 ? 19.748  0.436   -2.762  1.00 87.80 100 B 1 
ATOM   2519 C CG  . GLU   B 2 100 ? 18.901  0.734   -4.009  1.00 77.58 100 B 1 
ATOM   2520 C CD  . GLU   B 2 100 ? 19.271  2.095   -4.638  1.00 73.15 100 B 1 
ATOM   2521 O OE1 . GLU   B 2 100 ? 19.121  2.235   -5.874  1.00 65.43 100 B 1 
ATOM   2522 O OE2 . GLU   B 2 100 ? 19.765  2.989   -3.919  1.00 66.81 100 B 1 
ATOM   2523 N N   . HIS   B 2 101 ? 20.814  -0.834  -0.120  1.00 91.96 101 B 1 
ATOM   2524 C CA  . HIS   B 2 101 ? 21.910  -1.000  0.839   1.00 92.37 101 B 1 
ATOM   2525 C C   . HIS   B 2 101 ? 21.865  -2.332  1.588   1.00 92.71 101 B 1 
ATOM   2526 O O   . HIS   B 2 101 ? 22.779  -2.662  2.346   1.00 90.74 101 B 1 
ATOM   2527 C CB  . HIS   B 2 101 ? 21.916  0.185   1.806   1.00 92.46 101 B 1 
ATOM   2528 C CG  . HIS   B 2 101 ? 22.150  1.502   1.125   1.00 92.30 101 B 1 
ATOM   2529 N ND1 . HIS   B 2 101 ? 21.211  2.265   0.471   1.00 80.21 101 B 1 
ATOM   2530 C CD2 . HIS   B 2 101 ? 23.357  2.161   1.002   1.00 80.81 101 B 1 
ATOM   2531 C CE1 . HIS   B 2 101 ? 21.827  3.346   -0.029  1.00 83.47 101 B 1 
ATOM   2532 N NE2 . HIS   B 2 101 ? 23.129  3.322   0.283   1.00 85.44 101 B 1 
ATOM   2533 N N   . GLY   B 2 102 ? 20.793  -3.111  1.417   1.00 91.53 102 B 1 
ATOM   2534 C CA  . GLY   B 2 102 ? 20.635  -4.382  2.115   1.00 90.81 102 B 1 
ATOM   2535 C C   . GLY   B 2 102 ? 20.547  -4.242  3.638   1.00 91.84 102 B 1 
ATOM   2536 O O   . GLY   B 2 102 ? 20.878  -5.187  4.355   1.00 89.92 102 B 1 
ATOM   2537 N N   . ILE   B 2 103 ? 20.081  -3.091  4.131   1.00 93.95 103 B 1 
ATOM   2538 C CA  . ILE   B 2 103 ? 19.930  -2.786  5.559   1.00 94.79 103 B 1 
ATOM   2539 C C   . ILE   B 2 103 ? 18.476  -2.940  6.024   1.00 95.25 103 B 1 
ATOM   2540 O O   . ILE   B 2 103 ? 17.550  -3.073  5.221   1.00 94.44 103 B 1 
ATOM   2541 C CB  . ILE   B 2 103 ? 20.534  -1.397  5.886   1.00 94.43 103 B 1 
ATOM   2542 C CG1 . ILE   B 2 103 ? 19.848  -0.269  5.080   1.00 91.94 103 B 1 
ATOM   2543 C CG2 . ILE   B 2 103 ? 22.056  -1.427  5.652   1.00 90.54 103 B 1 
ATOM   2544 C CD1 . ILE   B 2 103 ? 20.353  1.142   5.415   1.00 90.43 103 B 1 
ATOM   2545 N N   . GLY   B 2 104 ? 18.265  -2.957  7.332   1.00 95.00 104 B 1 
ATOM   2546 C CA  . GLY   B 2 104 ? 16.941  -3.092  7.944   1.00 95.18 104 B 1 
ATOM   2547 C C   . GLY   B 2 104 ? 16.584  -1.978  8.928   1.00 96.24 104 B 1 
ATOM   2548 O O   . GLY   B 2 104 ? 15.531  -2.053  9.552   1.00 95.07 104 B 1 
ATOM   2549 N N   . CYS   B 2 105 ? 17.460  -0.989  9.076   1.00 96.45 105 B 1 
ATOM   2550 C CA  . CYS   B 2 105 ? 17.317  0.117   10.013  1.00 97.15 105 B 1 
ATOM   2551 C C   . CYS   B 2 105 ? 17.978  1.374   9.454   1.00 97.54 105 B 1 
ATOM   2552 O O   . CYS   B 2 105 ? 19.073  1.293   8.901   1.00 96.76 105 B 1 
ATOM   2553 C CB  . CYS   B 2 105 ? 17.962  -0.316  11.330  1.00 96.12 105 B 1 
ATOM   2554 S SG  . CYS   B 2 105 ? 18.017  1.041   12.523  1.00 93.80 105 B 1 
ATOM   2555 N N   . LEU   B 2 106 ? 17.324  2.512   9.647   1.00 97.74 106 B 1 
ATOM   2556 C CA  . LEU   B 2 106 ? 17.856  3.836   9.349   1.00 97.86 106 B 1 
ATOM   2557 C C   . LEU   B 2 106 ? 17.712  4.719   10.591  1.00 98.09 106 B 1 
ATOM   2558 O O   . LEU   B 2 106 ? 16.583  4.960   11.025  1.00 97.49 106 B 1 
ATOM   2559 C CB  . LEU   B 2 106 ? 17.111  4.442   8.150   1.00 97.23 106 B 1 
ATOM   2560 C CG  . LEU   B 2 106 ? 17.393  3.737   6.813   1.00 96.12 106 B 1 
ATOM   2561 C CD1 . LEU   B 2 106 ? 16.413  4.210   5.757   1.00 93.86 106 B 1 
ATOM   2562 C CD2 . LEU   B 2 106 ? 18.809  4.024   6.308   1.00 93.23 106 B 1 
ATOM   2563 N N   . PRO   B 2 107 ? 18.815  5.194   11.182  1.00 98.19 107 B 1 
ATOM   2564 C CA  . PRO   B 2 107 ? 18.750  6.324   12.098  1.00 98.15 107 B 1 
ATOM   2565 C C   . PRO   B 2 107 ? 18.209  7.544   11.349  1.00 98.09 107 B 1 
ATOM   2566 O O   . PRO   B 2 107 ? 18.607  7.793   10.211  1.00 97.40 107 B 1 
ATOM   2567 C CB  . PRO   B 2 107 ? 20.183  6.561   12.590  1.00 97.64 107 B 1 
ATOM   2568 C CG  . PRO   B 2 107 ? 20.940  5.296   12.195  1.00 95.70 107 B 1 
ATOM   2569 C CD  . PRO   B 2 107 ? 20.189  4.797   10.967  1.00 97.68 107 B 1 
ATOM   2570 N N   . VAL   B 2 108 ? 17.329  8.291   11.980  1.00 97.86 108 B 1 
ATOM   2571 C CA  . VAL   B 2 108 ? 16.820  9.553   11.435  1.00 97.79 108 B 1 
ATOM   2572 C C   . VAL   B 2 108 ? 17.634  10.685  12.039  1.00 97.72 108 B 1 
ATOM   2573 O O   . VAL   B 2 108 ? 17.702  10.821  13.260  1.00 96.97 108 B 1 
ATOM   2574 C CB  . VAL   B 2 108 ? 15.316  9.739   11.681  1.00 97.40 108 B 1 
ATOM   2575 C CG1 . VAL   B 2 108 ? 14.803  10.959  10.920  1.00 95.81 108 B 1 
ATOM   2576 C CG2 . VAL   B 2 108 ? 14.510  8.515   11.226  1.00 95.35 108 B 1 
ATOM   2577 N N   . VAL   B 2 109 ? 18.266  11.464  11.181  1.00 97.10 109 B 1 
ATOM   2578 C CA  . VAL   B 2 109 ? 19.221  12.503  11.571  1.00 96.71 109 B 1 
ATOM   2579 C C   . VAL   B 2 109 ? 18.793  13.832  10.969  1.00 96.26 109 B 1 
ATOM   2580 O O   . VAL   B 2 109 ? 18.498  13.917  9.779   1.00 94.87 109 B 1 
ATOM   2581 C CB  . VAL   B 2 109 ? 20.653  12.122  11.144  1.00 95.75 109 B 1 
ATOM   2582 C CG1 . VAL   B 2 109 ? 21.671  13.190  11.548  1.00 91.35 109 B 1 
ATOM   2583 C CG2 . VAL   B 2 109 ? 21.091  10.809  11.807  1.00 91.43 109 B 1 
ATOM   2584 N N   . HIS   B 2 110 ? 18.791  14.866  11.809  1.00 96.01 110 B 1 
ATOM   2585 C CA  . HIS   B 2 110 ? 18.544  16.248  11.413  1.00 95.03 110 B 1 
ATOM   2586 C C   . HIS   B 2 110 ? 19.603  17.145  12.057  1.00 94.51 110 B 1 
ATOM   2587 O O   . HIS   B 2 110 ? 19.870  17.018  13.248  1.00 91.69 110 B 1 
ATOM   2588 C CB  . HIS   B 2 110 ? 17.127  16.647  11.837  1.00 93.42 110 B 1 
ATOM   2589 C CG  . HIS   B 2 110 ? 16.825  18.081  11.512  1.00 90.73 110 B 1 
ATOM   2590 N ND1 . HIS   B 2 110 ? 16.954  18.672  10.273  1.00 78.18 110 B 1 
ATOM   2591 C CD2 . HIS   B 2 110 ? 16.459  19.060  12.402  1.00 78.56 110 B 1 
ATOM   2592 C CE1 . HIS   B 2 110 ? 16.675  19.977  10.419  1.00 79.61 110 B 1 
ATOM   2593 N NE2 . HIS   B 2 110 ? 16.367  20.246  11.694  1.00 80.98 110 B 1 
ATOM   2594 N N   . HIS   B 2 111 ? 20.229  18.016  11.272  1.00 93.27 111 B 1 
ATOM   2595 C CA  . HIS   B 2 111 ? 21.405  18.782  11.704  1.00 92.39 111 B 1 
ATOM   2596 C C   . HIS   B 2 111 ? 22.460  17.908  12.405  1.00 92.77 111 B 1 
ATOM   2597 O O   . HIS   B 2 111 ? 22.923  18.211  13.499  1.00 88.58 111 B 1 
ATOM   2598 C CB  . HIS   B 2 111 ? 20.971  19.996  12.541  1.00 89.71 111 B 1 
ATOM   2599 C CG  . HIS   B 2 111 ? 20.218  21.041  11.766  1.00 82.95 111 B 1 
ATOM   2600 N ND1 . HIS   B 2 111 ? 20.467  21.437  10.469  1.00 71.57 111 B 1 
ATOM   2601 C CD2 . HIS   B 2 111 ? 19.203  21.838  12.238  1.00 69.77 111 B 1 
ATOM   2602 C CE1 . HIS   B 2 111 ? 19.622  22.432  10.174  1.00 67.96 111 B 1 
ATOM   2603 N NE2 . HIS   B 2 111 ? 18.848  22.714  11.228  1.00 68.58 111 B 1 
ATOM   2604 N N   . GLN   B 2 112 ? 22.798  16.791  11.776  1.00 92.32 112 B 1 
ATOM   2605 C CA  . GLN   B 2 112 ? 23.726  15.765  12.272  1.00 91.90 112 B 1 
ATOM   2606 C C   . GLN   B 2 112 ? 23.300  15.052  13.573  1.00 93.33 112 B 1 
ATOM   2607 O O   . GLN   B 2 112 ? 23.935  14.072  13.957  1.00 90.31 112 B 1 
ATOM   2608 C CB  . GLN   B 2 112 ? 25.156  16.319  12.368  1.00 89.31 112 B 1 
ATOM   2609 C CG  . GLN   B 2 112 ? 25.649  16.941  11.052  1.00 83.47 112 B 1 
ATOM   2610 C CD  . GLN   B 2 112 ? 27.127  17.322  11.094  1.00 75.29 112 B 1 
ATOM   2611 O OE1 . GLN   B 2 112 ? 27.809  17.225  12.099  1.00 66.36 112 B 1 
ATOM   2612 N NE2 . GLN   B 2 112 ? 27.684  17.757  9.986   1.00 63.88 112 B 1 
ATOM   2613 N N   . LYS   B 2 113 ? 22.213  15.463  14.223  1.00 95.65 113 B 1 
ATOM   2614 C CA  . LYS   B 2 113 ? 21.735  14.884  15.483  1.00 96.19 113 B 1 
ATOM   2615 C C   . LYS   B 2 113 ? 20.714  13.782  15.247  1.00 96.86 113 B 1 
ATOM   2616 O O   . LYS   B 2 113 ? 19.773  13.942  14.475  1.00 95.52 113 B 1 
ATOM   2617 C CB  . LYS   B 2 113 ? 21.193  15.972  16.414  1.00 94.83 113 B 1 
ATOM   2618 C CG  . LYS   B 2 113 ? 22.326  16.911  16.858  1.00 88.12 113 B 1 
ATOM   2619 C CD  . LYS   B 2 113 ? 21.898  17.907  17.930  1.00 83.89 113 B 1 
ATOM   2620 C CE  . LYS   B 2 113 ? 23.149  18.715  18.290  1.00 75.09 113 B 1 
ATOM   2621 N NZ  . LYS   B 2 113 ? 22.984  19.575  19.482  1.00 66.05 113 B 1 
ATOM   2622 N N   . LEU   B 2 114 ? 20.872  12.682  15.975  1.00 97.01 114 B 1 
ATOM   2623 C CA  . LEU   B 2 114 ? 19.911  11.590  16.000  1.00 97.62 114 B 1 
ATOM   2624 C C   . LEU   B 2 114 ? 18.610  12.046  16.677  1.00 97.63 114 B 1 
ATOM   2625 O O   . LEU   B 2 114 ? 18.602  12.351  17.869  1.00 96.68 114 B 1 
ATOM   2626 C CB  . LEU   B 2 114 ? 20.547  10.398  16.726  1.00 97.49 114 B 1 
ATOM   2627 C CG  . LEU   B 2 114 ? 19.657  9.140   16.763  1.00 96.74 114 B 1 
ATOM   2628 C CD1 . LEU   B 2 114 ? 19.508  8.511   15.382  1.00 94.67 114 B 1 
ATOM   2629 C CD2 . LEU   B 2 114 ? 20.286  8.105   17.689  1.00 94.23 114 B 1 
ATOM   2630 N N   . ILE   B 2 115 ? 17.520  12.034  15.925  1.00 97.63 115 B 1 
ATOM   2631 C CA  . ILE   B 2 115 ? 16.180  12.410  16.406  1.00 97.24 115 B 1 
ATOM   2632 C C   . ILE   B 2 115 ? 15.177  11.251  16.395  1.00 97.44 115 B 1 
ATOM   2633 O O   . ILE   B 2 115 ? 14.135  11.330  17.045  1.00 96.07 115 B 1 
ATOM   2634 C CB  . ILE   B 2 115 ? 15.630  13.615  15.617  1.00 96.30 115 B 1 
ATOM   2635 C CG1 . ILE   B 2 115 ? 15.491  13.322  14.106  1.00 91.93 115 B 1 
ATOM   2636 C CG2 . ILE   B 2 115 ? 16.507  14.858  15.871  1.00 89.88 115 B 1 
ATOM   2637 C CD1 . ILE   B 2 115 ? 14.582  14.324  13.389  1.00 87.74 115 B 1 
ATOM   2638 N N   . GLY   B 2 116 ? 15.485  10.171  15.681  1.00 97.78 116 B 1 
ATOM   2639 C CA  . GLY   B 2 116 ? 14.615  9.010   15.584  1.00 97.89 116 B 1 
ATOM   2640 C C   . GLY   B 2 116 ? 15.296  7.801   14.961  1.00 98.21 116 B 1 
ATOM   2641 O O   . GLY   B 2 116 ? 16.473  7.825   14.610  1.00 97.59 116 B 1 
ATOM   2642 N N   . ILE   B 2 117 ? 14.529  6.718   14.835  1.00 98.21 117 B 1 
ATOM   2643 C CA  . ILE   B 2 117 ? 14.955  5.506   14.137  1.00 98.20 117 B 1 
ATOM   2644 C C   . ILE   B 2 117 ? 13.764  4.895   13.400  1.00 98.07 117 B 1 
ATOM   2645 O O   . ILE   B 2 117 ? 12.640  4.902   13.903  1.00 97.42 117 B 1 
ATOM   2646 C CB  . ILE   B 2 117 ? 15.632  4.528   15.124  1.00 97.73 117 B 1 
ATOM   2647 C CG1 . ILE   B 2 117 ? 16.427  3.442   14.374  1.00 95.59 117 B 1 
ATOM   2648 C CG2 . ILE   B 2 117 ? 14.631  3.893   16.109  1.00 95.69 117 B 1 
ATOM   2649 C CD1 . ILE   B 2 117 ? 17.358  2.642   15.296  1.00 92.03 117 B 1 
ATOM   2650 N N   . LEU   B 2 118 ? 14.024  4.345   12.213  1.00 97.92 118 B 1 
ATOM   2651 C CA  . LEU   B 2 118 ? 13.018  3.682   11.397  1.00 97.72 118 B 1 
ATOM   2652 C C   . LEU   B 2 118 ? 13.542  2.326   10.942  1.00 97.71 118 B 1 
ATOM   2653 O O   . LEU   B 2 118 ? 14.663  2.211   10.454  1.00 96.24 118 B 1 
ATOM   2654 C CB  . LEU   B 2 118 ? 12.661  4.594   10.216  1.00 96.37 118 B 1 
ATOM   2655 C CG  . LEU   B 2 118 ? 11.387  4.145   9.484   1.00 93.05 118 B 1 
ATOM   2656 C CD1 . LEU   B 2 118 ? 10.138  4.462   10.301  1.00 86.16 118 B 1 
ATOM   2657 C CD2 . LEU   B 2 118 ? 11.276  4.865   8.152   1.00 85.97 118 B 1 
ATOM   2658 N N   . THR   B 2 119 ? 12.714  1.290   11.074  1.00 97.38 119 B 1 
ATOM   2659 C CA  . THR   B 2 119 ? 13.061  -0.065  10.636  1.00 96.84 119 B 1 
ATOM   2660 C C   . THR   B 2 119 ? 12.057  -0.593  9.613   1.00 96.57 119 B 1 
ATOM   2661 O O   . THR   B 2 119 ? 10.938  -0.090  9.488   1.00 95.69 119 B 1 
ATOM   2662 C CB  . THR   B 2 119 ? 13.179  -1.038  11.819  1.00 95.78 119 B 1 
ATOM   2663 O OG1 . THR   B 2 119 ? 11.923  -1.307  12.388  1.00 90.40 119 B 1 
ATOM   2664 C CG2 . THR   B 2 119 ? 14.113  -0.548  12.926  1.00 90.90 119 B 1 
ATOM   2665 N N   . LYS   B 2 120 ? 12.415  -1.671  8.916   1.00 96.11 120 B 1 
ATOM   2666 C CA  . LYS   B 2 120 ? 11.468  -2.377  8.038   1.00 95.68 120 B 1 
ATOM   2667 C C   . LYS   B 2 120 ? 10.200  -2.811  8.775   1.00 95.41 120 B 1 
ATOM   2668 O O   . LYS   B 2 120 ? 9.149   -2.892  8.163   1.00 94.26 120 B 1 
ATOM   2669 C CB  . LYS   B 2 120 ? 12.129  -3.607  7.394   1.00 94.61 120 B 1 
ATOM   2670 C CG  . LYS   B 2 120 ? 13.161  -3.238  6.319   1.00 91.63 120 B 1 
ATOM   2671 C CD  . LYS   B 2 120 ? 13.618  -4.468  5.527   1.00 89.71 120 B 1 
ATOM   2672 C CE  . LYS   B 2 120 ? 14.564  -4.025  4.406   1.00 83.71 120 B 1 
ATOM   2673 N NZ  . LYS   B 2 120 ? 14.822  -5.084  3.397   1.00 79.08 120 B 1 
ATOM   2674 N N   . THR   B 2 121 ? 10.298  -3.100  10.063  1.00 95.55 121 B 1 
ATOM   2675 C CA  . THR   B 2 121 ? 9.142   -3.486  10.882  1.00 95.14 121 B 1 
ATOM   2676 C C   . THR   B 2 121 ? 8.182   -2.317  11.088  1.00 95.03 121 B 1 
ATOM   2677 O O   . THR   B 2 121 ? 6.980   -2.533  11.059  1.00 93.98 121 B 1 
ATOM   2678 C CB  . THR   B 2 121 ? 9.588   -4.059  12.235  1.00 94.27 121 B 1 
ATOM   2679 O OG1 . THR   B 2 121 ? 10.414  -5.187  12.010  1.00 89.09 121 B 1 
ATOM   2680 C CG2 . THR   B 2 121 ? 8.422   -4.544  13.095  1.00 88.36 121 B 1 
ATOM   2681 N N   . ASP   B 2 122 ? 8.688   -1.099  11.227  1.00 95.88 122 B 1 
ATOM   2682 C CA  . ASP   B 2 122 ? 7.861   0.103   11.383  1.00 95.80 122 B 1 
ATOM   2683 C C   . ASP   B 2 122 ? 7.095   0.411   10.090  1.00 95.59 122 B 1 
ATOM   2684 O O   . ASP   B 2 122 ? 5.891   0.661   10.133  1.00 94.74 122 B 1 
ATOM   2685 C CB  . ASP   B 2 122 ? 8.732   1.288   11.828  1.00 95.93 122 B 1 
ATOM   2686 C CG  . ASP   B 2 122 ? 9.561   0.940   13.067  1.00 95.55 122 B 1 
ATOM   2687 O OD1 . ASP   B 2 122 ? 8.975   0.478   14.071  1.00 92.89 122 B 1 
ATOM   2688 O OD2 . ASP   B 2 122 ? 10.808  1.023   12.970  1.00 92.65 122 B 1 
ATOM   2689 N N   . LEU   B 2 123 ? 7.743   0.260   8.925   1.00 95.66 123 B 1 
ATOM   2690 C CA  . LEU   B 2 123 ? 7.077   0.376   7.624   1.00 95.33 123 B 1 
ATOM   2691 C C   . LEU   B 2 123 ? 5.984   -0.685  7.439   1.00 94.83 123 B 1 
ATOM   2692 O O   . LEU   B 2 123 ? 4.888   -0.363  6.994   1.00 93.14 123 B 1 
ATOM   2693 C CB  . LEU   B 2 123 ? 8.103   0.262   6.486   1.00 94.67 123 B 1 
ATOM   2694 C CG  . LEU   B 2 123 ? 9.114   1.415   6.381   1.00 91.82 123 B 1 
ATOM   2695 C CD1 . LEU   B 2 123 ? 9.975   1.204   5.138   1.00 87.15 123 B 1 
ATOM   2696 C CD2 . LEU   B 2 123 ? 8.439   2.771   6.250   1.00 86.11 123 B 1 
ATOM   2697 N N   . LEU   B 2 124 ? 6.256   -1.934  7.809   1.00 95.01 124 B 1 
ATOM   2698 C CA  . LEU   B 2 124 ? 5.263   -3.008  7.713   1.00 94.39 124 B 1 
ATOM   2699 C C   . LEU   B 2 124 ? 4.070   -2.788  8.651   1.00 93.84 124 B 1 
ATOM   2700 O O   . LEU   B 2 124 ? 2.942   -3.048  8.256   1.00 92.49 124 B 1 
ATOM   2701 C CB  . LEU   B 2 124 ? 5.921   -4.367  7.985   1.00 93.63 124 B 1 
ATOM   2702 C CG  . LEU   B 2 124 ? 6.874   -4.853  6.877   1.00 89.91 124 B 1 
ATOM   2703 C CD1 . LEU   B 2 124 ? 7.471   -6.202  7.290   1.00 87.08 124 B 1 
ATOM   2704 C CD2 . LEU   B 2 124 ? 6.182   -5.020  5.530   1.00 86.75 124 B 1 
ATOM   2705 N N   . ARG   B 2 125 ? 4.290   -2.273  9.854   1.00 93.86 125 B 1 
ATOM   2706 C CA  . ARG   B 2 125 ? 3.194   -1.900  10.765  1.00 93.20 125 B 1 
ATOM   2707 C C   . ARG   B 2 125 ? 2.347   -0.769  10.185  1.00 93.06 125 B 1 
ATOM   2708 O O   . ARG   B 2 125 ? 1.128   -0.825  10.272  1.00 91.58 125 B 1 
ATOM   2709 C CB  . ARG   B 2 125 ? 3.757   -1.481  12.124  1.00 92.30 125 B 1 
ATOM   2710 C CG  . ARG   B 2 125 ? 4.191   -2.687  12.969  1.00 85.33 125 B 1 
ATOM   2711 C CD  . ARG   B 2 125 ? 4.888   -2.175  14.226  1.00 84.14 125 B 1 
ATOM   2712 N NE  . ARG   B 2 125 ? 5.235   -3.264  15.158  1.00 78.70 125 B 1 
ATOM   2713 C CZ  . ARG   B 2 125 ? 6.072   -3.174  16.176  1.00 74.97 125 B 1 
ATOM   2714 N NH1 . ARG   B 2 125 ? 6.723   -2.077  16.453  1.00 66.98 125 B 1 
ATOM   2715 N NH2 . ARG   B 2 125 ? 6.267   -4.202  16.942  1.00 66.86 125 B 1 
ATOM   2716 N N   . THR   B 2 126 ? 2.989   0.214   9.570   1.00 93.80 126 B 1 
ATOM   2717 C CA  . THR   B 2 126 ? 2.286   1.303   8.880   1.00 93.31 126 B 1 
ATOM   2718 C C   . THR   B 2 126 ? 1.434   0.763   7.736   1.00 93.11 126 B 1 
ATOM   2719 O O   . THR   B 2 126 ? 0.269   1.126   7.625   1.00 91.84 126 B 1 
ATOM   2720 C CB  . THR   B 2 126 ? 3.279   2.350   8.357   1.00 92.86 126 B 1 
ATOM   2721 O OG1 . THR   B 2 126 ? 4.058   2.830   9.426   1.00 88.45 126 B 1 
ATOM   2722 C CG2 . THR   B 2 126 ? 2.577   3.551   7.733   1.00 88.16 126 B 1 
ATOM   2723 N N   . PHE   B 2 127 ? 1.968   -0.156  6.946   1.00 92.23 127 B 1 
ATOM   2724 C CA  . PHE   B 2 127 ? 1.223   -0.830  5.881   1.00 91.24 127 B 1 
ATOM   2725 C C   . PHE   B 2 127 ? -0.014  -1.566  6.411   1.00 91.26 127 B 1 
ATOM   2726 O O   . PHE   B 2 127 ? -1.112  -1.334  5.920   1.00 90.47 127 B 1 
ATOM   2727 C CB  . PHE   B 2 127 ? 2.168   -1.774  5.129   1.00 90.27 127 B 1 
ATOM   2728 C CG  . PHE   B 2 127 ? 1.471   -2.683  4.140   1.00 87.06 127 B 1 
ATOM   2729 C CD1 . PHE   B 2 127 ? 1.674   -4.075  4.189   1.00 79.83 127 B 1 
ATOM   2730 C CD2 . PHE   B 2 127 ? 0.585   -2.151  3.192   1.00 79.44 127 B 1 
ATOM   2731 C CE1 . PHE   B 2 127 ? 1.000   -4.922  3.299   1.00 76.34 127 B 1 
ATOM   2732 C CE2 . PHE   B 2 127 ? -0.101  -2.999  2.309   1.00 75.19 127 B 1 
ATOM   2733 C CZ  . PHE   B 2 127 ? 0.107   -4.383  2.363   1.00 75.58 127 B 1 
ATOM   2734 N N   . VAL   B 2 128 ? 0.128   -2.382  7.453   1.00 91.86 128 B 1 
ATOM   2735 C CA  . VAL   B 2 128 ? -1.008  -3.090  8.073   1.00 91.37 128 B 1 
ATOM   2736 C C   . VAL   B 2 128 ? -2.074  -2.108  8.562   1.00 91.03 128 B 1 
ATOM   2737 O O   . VAL   B 2 128 ? -3.260  -2.347  8.366   1.00 89.99 128 B 1 
ATOM   2738 C CB  . VAL   B 2 128 ? -0.532  -4.003  9.218   1.00 90.64 128 B 1 
ATOM   2739 C CG1 . VAL   B 2 128 ? -1.699  -4.639  9.983   1.00 86.77 128 B 1 
ATOM   2740 C CG2 . VAL   B 2 128 ? 0.321   -5.152  8.672   1.00 87.58 128 B 1 
ATOM   2741 N N   . LYS   B 2 129 ? -1.665  -0.980  9.127   1.00 91.43 129 B 1 
ATOM   2742 C CA  . LYS   B 2 129 ? -2.589  0.057   9.594   1.00 90.66 129 B 1 
ATOM   2743 C C   . LYS   B 2 129 ? -3.410  0.677   8.455   1.00 90.82 129 B 1 
ATOM   2744 O O   . LYS   B 2 129 ? -4.572  1.005   8.650   1.00 88.84 129 B 1 
ATOM   2745 C CB  . LYS   B 2 129 ? -1.793  1.121   10.366  1.00 89.28 129 B 1 
ATOM   2746 C CG  . LYS   B 2 129 ? -2.528  1.534   11.640  1.00 82.67 129 B 1 
ATOM   2747 C CD  . LYS   B 2 129 ? -1.726  2.579   12.415  1.00 78.69 129 B 1 
ATOM   2748 C CE  . LYS   B 2 129 ? -2.458  2.895   13.724  1.00 69.89 129 B 1 
ATOM   2749 N NZ  . LYS   B 2 129 ? -1.799  3.989   14.479  1.00 62.18 129 B 1 
ATOM   2750 N N   . LEU   B 2 130 ? -2.832  0.805   7.262   1.00 91.38 130 B 1 
ATOM   2751 C CA  . LEU   B 2 130 ? -3.527  1.321   6.077   1.00 91.15 130 B 1 
ATOM   2752 C C   . LEU   B 2 130 ? -4.608  0.375   5.541   1.00 90.85 130 B 1 
ATOM   2753 O O   . LEU   B 2 130 ? -5.545  0.838   4.899   1.00 87.69 130 B 1 
ATOM   2754 C CB  . LEU   B 2 130 ? -2.514  1.623   4.962   1.00 90.01 130 B 1 
ATOM   2755 C CG  . LEU   B 2 130 ? -1.581  2.809   5.247   1.00 87.11 130 B 1 
ATOM   2756 C CD1 . LEU   B 2 130 ? -0.585  2.939   4.099   1.00 82.44 130 B 1 
ATOM   2757 C CD2 . LEU   B 2 130 ? -2.351  4.116   5.378   1.00 81.52 130 B 1 
ATOM   2758 N N   . THR   B 2 131 ? -4.512  -0.919  5.817   1.00 90.42 131 B 1 
ATOM   2759 C CA  . THR   B 2 131 ? -5.545  -1.885  5.404   1.00 88.73 131 B 1 
ATOM   2760 C C   . THR   B 2 131 ? -6.827  -1.778  6.233   1.00 87.74 131 B 1 
ATOM   2761 O O   . THR   B 2 131 ? -7.840  -2.374  5.880   1.00 83.97 131 B 1 
ATOM   2762 C CB  . THR   B 2 131 ? -5.036  -3.335  5.441   1.00 88.31 131 B 1 
ATOM   2763 O OG1 . THR   B 2 131 ? -4.872  -3.788  6.764   1.00 83.67 131 B 1 
ATOM   2764 C CG2 . THR   B 2 131 ? -3.719  -3.530  4.694   1.00 83.27 131 B 1 
ATOM   2765 N N   . GLY   B 2 132 ? -6.794  -1.036  7.339   1.00 86.30 132 B 1 
ATOM   2766 C CA  . GLY   B 2 132 ? -7.913  -0.947  8.282   1.00 85.08 132 B 1 
ATOM   2767 C C   . GLY   B 2 132 ? -8.140  -2.214  9.107   1.00 86.24 132 B 1 
ATOM   2768 O O   . GLY   B 2 132 ? -9.150  -2.313  9.800   1.00 82.72 132 B 1 
ATOM   2769 N N   . ALA   B 2 133 ? -7.211  -3.168  9.061   1.00 84.98 133 B 1 
ATOM   2770 C CA  . ALA   B 2 133 ? -7.317  -4.432  9.796   1.00 84.05 133 B 1 
ATOM   2771 C C   . ALA   B 2 133 ? -7.244  -4.277  11.328  1.00 85.20 133 B 1 
ATOM   2772 O O   . ALA   B 2 133 ? -7.558  -5.215  12.052  1.00 81.80 133 B 1 
ATOM   2773 C CB  . ALA   B 2 133 ? -6.216  -5.371  9.286   1.00 80.94 133 B 1 
ATOM   2774 N N   . ASP   B 2 134 ? -6.849  -3.111  11.811  1.00 84.82 134 B 1 
ATOM   2775 C CA  . ASP   B 2 134 ? -6.800  -2.736  13.225  1.00 84.03 134 B 1 
ATOM   2776 C C   . ASP   B 2 134 ? -8.136  -2.197  13.775  1.00 85.90 134 B 1 
ATOM   2777 O O   . ASP   B 2 134 ? -8.216  -1.803  14.937  1.00 83.51 134 B 1 
ATOM   2778 C CB  . ASP   B 2 134 ? -5.649  -1.735  13.439  1.00 80.60 134 B 1 
ATOM   2779 C CG  . ASP   B 2 134 ? -5.830  -0.375  12.729  1.00 76.29 134 B 1 
ATOM   2780 O OD1 . ASP   B 2 134 ? -6.375  -0.344  11.607  1.00 68.67 134 B 1 
ATOM   2781 O OD2 . ASP   B 2 134 ? -5.358  0.642   13.292  1.00 70.26 134 B 1 
ATOM   2782 N N   . GLN   B 2 135 ? -9.188  -2.174  12.956  1.00 86.69 135 B 1 
ATOM   2783 C CA  . GLN   B 2 135 ? -10.515 -1.696  13.333  1.00 86.97 135 B 1 
ATOM   2784 C C   . GLN   B 2 135 ? -11.582 -2.761  13.050  1.00 88.94 135 B 1 
ATOM   2785 O O   . GLN   B 2 135 ? -11.505 -3.456  12.034  1.00 87.08 135 B 1 
ATOM   2786 C CB  . GLN   B 2 135 ? -10.828 -0.387  12.597  1.00 84.91 135 B 1 
ATOM   2787 C CG  . GLN   B 2 135 ? -9.975  0.776   13.118  1.00 80.87 135 B 1 
ATOM   2788 C CD  . GLN   B 2 135 ? -10.172 2.035   12.280  1.00 76.60 135 B 1 
ATOM   2789 O OE1 . GLN   B 2 135 ? -11.225 2.653   12.242  1.00 68.27 135 B 1 
ATOM   2790 N NE2 . GLN   B 2 135 ? -9.151  2.449   11.564  1.00 65.69 135 B 1 
ATOM   2791 N N   . PRO   B 2 136 ? -12.610 -2.873  13.909  1.00 88.34 136 B 1 
ATOM   2792 C CA  . PRO   B 2 136 ? -13.695 -3.823  13.703  1.00 88.87 136 B 1 
ATOM   2793 C C   . PRO   B 2 136 ? -14.547 -3.424  12.495  1.00 90.46 136 B 1 
ATOM   2794 O O   . PRO   B 2 136 ? -15.068 -2.306  12.421  1.00 87.69 136 B 1 
ATOM   2795 C CB  . PRO   B 2 136 ? -14.489 -3.828  15.010  1.00 86.28 136 B 1 
ATOM   2796 C CG  . PRO   B 2 136 ? -14.241 -2.435  15.583  1.00 83.83 136 B 1 
ATOM   2797 C CD  . PRO   B 2 136 ? -12.817 -2.125  15.132  1.00 86.51 136 B 1 
ATOM   2798 N N   . GLY   B 2 137 ? -14.708 -4.350  11.573  1.00 92.58 137 B 1 
ATOM   2799 C CA  . GLY   B 2 137 ? -15.481 -4.152  10.357  1.00 93.36 137 B 1 
ATOM   2800 C C   . GLY   B 2 137 ? -15.480 -5.382  9.459   1.00 94.59 137 B 1 
ATOM   2801 O O   . GLY   B 2 137 ? -14.803 -6.371  9.742   1.00 92.79 137 B 1 
ATOM   2802 N N   . SER   B 2 138 ? -16.222 -5.293  8.365   1.00 94.55 138 B 1 
ATOM   2803 C CA  . SER   B 2 138 ? -16.319 -6.341  7.348   1.00 94.74 138 B 1 
ATOM   2804 C C   . SER   B 2 138 ? -15.567 -5.927  6.086   1.00 94.99 138 B 1 
ATOM   2805 O O   . SER   B 2 138 ? -15.559 -4.751  5.719   1.00 93.97 138 B 1 
ATOM   2806 C CB  . SER   B 2 138 ? -17.786 -6.636  7.025   1.00 94.32 138 B 1 
ATOM   2807 O OG  . SER   B 2 138 ? -18.479 -7.025  8.201   1.00 90.72 138 B 1 
ATOM   2808 N N   . GLN   B 2 139 ? -14.936 -6.885  5.416   1.00 94.64 139 B 1 
ATOM   2809 C CA  . GLN   B 2 139 ? -14.208 -6.651  4.168   1.00 94.22 139 B 1 
ATOM   2810 C C   . GLN   B 2 139 ? -15.113 -6.899  2.955   1.00 94.46 139 B 1 
ATOM   2811 O O   . GLN   B 2 139 ? -15.832 -7.889  2.902   1.00 93.06 139 B 1 
ATOM   2812 C CB  . GLN   B 2 139 ? -12.935 -7.499  4.148   1.00 92.71 139 B 1 
ATOM   2813 C CG  . GLN   B 2 139 ? -12.055 -7.227  2.919   1.00 89.21 139 B 1 
ATOM   2814 C CD  . GLN   B 2 139 ? -10.603 -7.644  3.113   1.00 88.89 139 B 1 
ATOM   2815 O OE1 . GLN   B 2 139 ? -10.018 -7.420  4.155   1.00 80.71 139 B 1 
ATOM   2816 N NE2 . GLN   B 2 139 ? -9.962  -8.209  2.117   1.00 78.98 139 B 1 
ATOM   2817 N N   . ILE   B 2 140 ? -15.062 -5.992  1.986   1.00 95.50 140 B 1 
ATOM   2818 C CA  . ILE   B 2 140 ? -15.777 -6.088  0.706   1.00 95.71 140 B 1 
ATOM   2819 C C   . ILE   B 2 140 ? -14.782 -5.799  -0.419  1.00 95.73 140 B 1 
ATOM   2820 O O   . ILE   B 2 140 ? -14.109 -4.772  -0.406  1.00 94.77 140 B 1 
ATOM   2821 C CB  . ILE   B 2 140 ? -16.969 -5.109  0.654   1.00 95.13 140 B 1 
ATOM   2822 C CG1 . ILE   B 2 140 ? -17.926 -5.206  1.865   1.00 91.65 140 B 1 
ATOM   2823 C CG2 . ILE   B 2 140 ? -17.755 -5.279  -0.659  1.00 90.92 140 B 1 
ATOM   2824 C CD1 . ILE   B 2 140 ? -18.696 -6.522  1.996   1.00 80.75 140 B 1 
ATOM   2825 N N   . GLU   B 2 141 ? -14.695 -6.692  -1.400  1.00 95.22 141 B 1 
ATOM   2826 C CA  . GLU   B 2 141 ? -13.808 -6.557  -2.554  1.00 95.00 141 B 1 
ATOM   2827 C C   . GLU   B 2 141 ? -14.621 -6.500  -3.844  1.00 95.39 141 B 1 
ATOM   2828 O O   . GLU   B 2 141 ? -15.445 -7.372  -4.115  1.00 94.68 141 B 1 
ATOM   2829 C CB  . GLU   B 2 141 ? -12.770 -7.689  -2.612  1.00 94.01 141 B 1 
ATOM   2830 C CG  . GLU   B 2 141 ? -11.934 -7.812  -1.335  1.00 92.10 141 B 1 
ATOM   2831 C CD  . GLU   B 2 141 ? -10.732 -8.758  -1.440  1.00 90.85 141 B 1 
ATOM   2832 O OE1 . GLU   B 2 141 ? -10.044 -8.929  -0.403  1.00 84.91 141 B 1 
ATOM   2833 O OE2 . GLU   B 2 141 ? -10.451 -9.283  -2.543  1.00 85.36 141 B 1 
ATOM   2834 N N   . ILE   B 2 142 ? -14.369 -5.483  -4.659  1.00 95.48 142 B 1 
ATOM   2835 C CA  . ILE   B 2 142 ? -15.137 -5.203  -5.869  1.00 96.07 142 B 1 
ATOM   2836 C C   . ILE   B 2 142 ? -14.182 -5.033  -7.045  1.00 96.00 142 B 1 
ATOM   2837 O O   . ILE   B 2 142 ? -13.292 -4.184  -7.022  1.00 95.35 142 B 1 
ATOM   2838 C CB  . ILE   B 2 142 ? -16.039 -3.964  -5.676  1.00 96.25 142 B 1 
ATOM   2839 C CG1 . ILE   B 2 142 ? -16.943 -4.106  -4.425  1.00 94.04 142 B 1 
ATOM   2840 C CG2 . ILE   B 2 142 ? -16.909 -3.745  -6.929  1.00 93.62 142 B 1 
ATOM   2841 C CD1 . ILE   B 2 142 ? -17.518 -2.781  -3.947  1.00 86.21 142 B 1 
ATOM   2842 N N   . LYS   B 2 143 ? -14.379 -5.831  -8.092  1.00 95.15 143 B 1 
ATOM   2843 C CA  . LYS   B 2 143 ? -13.620 -5.733  -9.340  1.00 94.97 143 B 1 
ATOM   2844 C C   . LYS   B 2 143 ? -14.160 -4.568  -10.170 1.00 95.32 143 B 1 
ATOM   2845 O O   . LYS   B 2 143 ? -15.364 -4.495  -10.404 1.00 94.21 143 B 1 
ATOM   2846 C CB  . LYS   B 2 143 ? -13.681 -7.084  -10.074 1.00 93.26 143 B 1 
ATOM   2847 C CG  . LYS   B 2 143 ? -12.450 -7.307  -10.970 1.00 85.41 143 B 1 
ATOM   2848 C CD  . LYS   B 2 143 ? -12.504 -8.674  -11.669 1.00 83.35 143 B 1 
ATOM   2849 C CE  . LYS   B 2 143 ? -11.207 -8.874  -12.468 1.00 73.11 143 B 1 
ATOM   2850 N NZ  . LYS   B 2 143 ? -11.127 -10.154 -13.217 1.00 67.75 143 B 1 
ATOM   2851 N N   . VAL   B 2 144 ? -13.287 -3.674  -10.616 1.00 95.86 144 B 1 
ATOM   2852 C CA  . VAL   B 2 144 ? -13.677 -2.446  -11.314 1.00 95.97 144 B 1 
ATOM   2853 C C   . VAL   B 2 144 ? -12.815 -2.197  -12.549 1.00 95.71 144 B 1 
ATOM   2854 O O   . VAL   B 2 144 ? -11.624 -2.507  -12.565 1.00 94.49 144 B 1 
ATOM   2855 C CB  . VAL   B 2 144 ? -13.658 -1.221  -10.376 1.00 95.22 144 B 1 
ATOM   2856 C CG1 . VAL   B 2 144 ? -14.567 -1.427  -9.161  1.00 91.39 144 B 1 
ATOM   2857 C CG2 . VAL   B 2 144 ? -12.259 -0.853  -9.870  1.00 90.86 144 B 1 
ATOM   2858 N N   . ASN   B 2 145 ? -13.420 -1.589  -13.569 1.00 94.71 145 B 1 
ATOM   2859 C CA  . ASN   B 2 145 ? -12.733 -1.163  -14.794 1.00 93.57 145 B 1 
ATOM   2860 C C   . ASN   B 2 145 ? -12.408 0.337   -14.763 1.00 93.54 145 B 1 
ATOM   2861 O O   . ASN   B 2 145 ? -11.417 0.775   -15.332 1.00 89.42 145 B 1 
ATOM   2862 C CB  . ASN   B 2 145 ? -13.626 -1.500  -15.996 1.00 91.14 145 B 1 
ATOM   2863 C CG  . ASN   B 2 145 ? -13.932 -2.983  -16.138 1.00 85.13 145 B 1 
ATOM   2864 O OD1 . ASN   B 2 145 ? -13.279 -3.855  -15.606 1.00 71.87 145 B 1 
ATOM   2865 N ND2 . ASN   B 2 145 ? -14.974 -3.307  -16.871 1.00 72.08 145 B 1 
ATOM   2866 N N   . ASP   B 2 146 ? -13.238 1.109   -14.075 1.00 93.76 146 B 1 
ATOM   2867 C CA  . ASP   B 2 146 ? -13.073 2.545   -13.867 1.00 94.01 146 B 1 
ATOM   2868 C C   . ASP   B 2 146 ? -13.096 2.834   -12.361 1.00 94.85 146 B 1 
ATOM   2869 O O   . ASP   B 2 146 ? -14.138 2.758   -11.714 1.00 93.53 146 B 1 
ATOM   2870 C CB  . ASP   B 2 146 ? -14.171 3.304   -14.626 1.00 92.08 146 B 1 
ATOM   2871 C CG  . ASP   B 2 146 ? -13.962 4.822   -14.608 1.00 90.66 146 B 1 
ATOM   2872 O OD1 . ASP   B 2 146 ? -13.418 5.341   -13.601 1.00 85.10 146 B 1 
ATOM   2873 O OD2 . ASP   B 2 146 ? -14.343 5.456   -15.613 1.00 83.69 146 B 1 
ATOM   2874 N N   . ILE   B 2 147 ? -11.929 3.141   -11.804 1.00 95.52 147 B 1 
ATOM   2875 C CA  . ILE   B 2 147 ? -11.776 3.415   -10.371 1.00 95.65 147 B 1 
ATOM   2876 C C   . ILE   B 2 147 ? -12.618 4.620   -9.970  1.00 96.22 147 B 1 
ATOM   2877 O O   . ILE   B 2 147 ? -13.331 4.555   -8.980  1.00 95.52 147 B 1 
ATOM   2878 C CB  . ILE   B 2 147 ? -10.295 3.646   -10.003 1.00 94.77 147 B 1 
ATOM   2879 C CG1 . ILE   B 2 147 ? -9.444  2.393   -10.290 1.00 91.57 147 B 1 
ATOM   2880 C CG2 . ILE   B 2 147 ? -10.150 4.052   -8.521  1.00 91.20 147 B 1 
ATOM   2881 C CD1 . ILE   B 2 147 ? -7.940  2.686   -10.278 1.00 85.02 147 B 1 
ATOM   2882 N N   . THR   B 2 148 ? -12.541 5.707   -10.730 1.00 95.91 148 B 1 
ATOM   2883 C CA  . THR   B 2 148 ? -13.184 6.981   -10.386 1.00 95.67 148 B 1 
ATOM   2884 C C   . THR   B 2 148 ? -14.696 6.834   -10.322 1.00 96.00 148 B 1 
ATOM   2885 O O   . THR   B 2 148 ? -15.306 7.152   -9.307  1.00 95.08 148 B 1 
ATOM   2886 C CB  . THR   B 2 148 ? -12.815 8.067   -11.404 1.00 94.68 148 B 1 
ATOM   2887 O OG1 . THR   B 2 148 ? -11.419 8.094   -11.581 1.00 90.98 148 B 1 
ATOM   2888 C CG2 . THR   B 2 148 ? -13.248 9.453   -10.942 1.00 91.11 148 B 1 
ATOM   2889 N N   . LYS   B 2 149 ? -15.283 6.278   -11.377 1.00 96.26 149 B 1 
ATOM   2890 C CA  . LYS   B 2 149 ? -16.719 6.037   -11.461 1.00 95.95 149 B 1 
ATOM   2891 C C   . LYS   B 2 149 ? -17.196 5.081   -10.369 1.00 96.31 149 B 1 
ATOM   2892 O O   . LYS   B 2 149 ? -18.133 5.390   -9.642  1.00 95.69 149 B 1 
ATOM   2893 C CB  . LYS   B 2 149 ? -17.052 5.507   -12.861 1.00 95.30 149 B 1 
ATOM   2894 C CG  . LYS   B 2 149 ? -18.556 5.278   -13.010 1.00 91.00 149 B 1 
ATOM   2895 C CD  . LYS   B 2 149 ? -18.925 4.765   -14.401 1.00 87.02 149 B 1 
ATOM   2896 C CE  . LYS   B 2 149 ? -20.427 4.486   -14.365 1.00 78.61 149 B 1 
ATOM   2897 N NZ  . LYS   B 2 149 ? -20.916 3.859   -15.607 1.00 70.27 149 B 1 
ATOM   2898 N N   . SER   B 2 150 ? -16.533 3.939   -10.236 1.00 96.74 150 B 1 
ATOM   2899 C CA  . SER   B 2 150 ? -16.924 2.935   -9.246  1.00 96.86 150 B 1 
ATOM   2900 C C   . SER   B 2 150 ? -16.761 3.449   -7.819  1.00 97.21 150 B 1 
ATOM   2901 O O   . SER   B 2 150 ? -17.621 3.205   -6.986  1.00 96.57 150 B 1 
ATOM   2902 C CB  . SER   B 2 150 ? -16.126 1.649   -9.428  1.00 96.40 150 B 1 
ATOM   2903 O OG  . SER   B 2 150 ? -16.328 1.130   -10.730 1.00 92.50 150 B 1 
ATOM   2904 N N   . LEU   B 2 151 ? -15.707 4.199   -7.528  1.00 97.17 151 B 1 
ATOM   2905 C CA  . LEU   B 2 151 ? -15.491 4.795   -6.214  1.00 97.06 151 B 1 
ATOM   2906 C C   . LEU   B 2 151 ? -16.601 5.797   -5.874  1.00 97.20 151 B 1 
ATOM   2907 O O   . LEU   B 2 151 ? -17.112 5.766   -4.762  1.00 96.68 151 B 1 
ATOM   2908 C CB  . LEU   B 2 151 ? -14.099 5.447   -6.178  1.00 96.34 151 B 1 
ATOM   2909 C CG  . LEU   B 2 151 ? -13.591 5.717   -4.752  1.00 91.25 151 B 1 
ATOM   2910 C CD1 . LEU   B 2 151 ? -13.115 4.431   -4.083  1.00 87.98 151 B 1 
ATOM   2911 C CD2 . LEU   B 2 151 ? -12.411 6.682   -4.793  1.00 87.50 151 B 1 
ATOM   2912 N N   . ALA   B 2 152 ? -17.006 6.626   -6.836  1.00 97.08 152 B 1 
ATOM   2913 C CA  . ALA   B 2 152 ? -18.107 7.570   -6.663  1.00 96.89 152 B 1 
ATOM   2914 C C   . ALA   B 2 152 ? -19.434 6.848   -6.384  1.00 97.01 152 B 1 
ATOM   2915 O O   . ALA   B 2 152 ? -20.086 7.121   -5.380  1.00 96.29 152 B 1 
ATOM   2916 C CB  . ALA   B 2 152 ? -18.195 8.473   -7.900  1.00 96.49 152 B 1 
ATOM   2917 N N   . GLU   B 2 153 ? -19.790 5.875   -7.218  1.00 97.08 153 B 1 
ATOM   2918 C CA  . GLU   B 2 153 ? -21.028 5.108   -7.067  1.00 96.85 153 B 1 
ATOM   2919 C C   . GLU   B 2 153 ? -21.064 4.333   -5.740  1.00 96.87 153 B 1 
ATOM   2920 O O   . GLU   B 2 153 ? -22.039 4.412   -4.997  1.00 95.96 153 B 1 
ATOM   2921 C CB  . GLU   B 2 153 ? -21.201 4.149   -8.260  1.00 96.35 153 B 1 
ATOM   2922 C CG  . GLU   B 2 153 ? -21.555 4.862   -9.581  1.00 88.90 153 B 1 
ATOM   2923 C CD  . GLU   B 2 153 ? -21.631 3.921   -10.799 1.00 85.53 153 B 1 
ATOM   2924 O OE1 . GLU   B 2 153 ? -21.906 4.411   -11.924 1.00 77.50 153 B 1 
ATOM   2925 O OE2 . GLU   B 2 153 ? -21.390 2.700   -10.656 1.00 80.25 153 B 1 
ATOM   2926 N N   . ILE   B 2 154 ? -19.989 3.627   -5.403  1.00 97.35 154 B 1 
ATOM   2927 C CA  . ILE   B 2 154 ? -19.935 2.779   -4.207  1.00 97.31 154 B 1 
ATOM   2928 C C   . ILE   B 2 154 ? -19.922 3.613   -2.923  1.00 97.30 154 B 1 
ATOM   2929 O O   . ILE   B 2 154 ? -20.618 3.277   -1.968  1.00 96.63 154 B 1 
ATOM   2930 C CB  . ILE   B 2 154 ? -18.722 1.829   -4.281  1.00 97.15 154 B 1 
ATOM   2931 C CG1 . ILE   B 2 154 ? -18.875 0.835   -5.455  1.00 96.10 154 B 1 
ATOM   2932 C CG2 . ILE   B 2 154 ? -18.547 1.045   -2.975  1.00 96.21 154 B 1 
ATOM   2933 C CD1 . ILE   B 2 154 ? -17.570 0.133   -5.831  1.00 93.49 154 B 1 
ATOM   2934 N N   . SER   B 2 155 ? -19.155 4.699   -2.877  1.00 97.38 155 B 1 
ATOM   2935 C CA  . SER   B 2 155 ? -19.100 5.555   -1.690  1.00 97.02 155 B 1 
ATOM   2936 C C   . SER   B 2 155 ? -20.397 6.339   -1.473  1.00 96.95 155 B 1 
ATOM   2937 O O   . SER   B 2 155 ? -20.837 6.462   -0.332  1.00 95.93 155 B 1 
ATOM   2938 C CB  . SER   B 2 155 ? -17.882 6.479   -1.725  1.00 96.16 155 B 1 
ATOM   2939 O OG  . SER   B 2 155 ? -17.876 7.288   -2.868  1.00 88.70 155 B 1 
ATOM   2940 N N   . SER   B 2 156 ? -21.067 6.766   -2.542  1.00 97.10 156 B 1 
ATOM   2941 C CA  . SER   B 2 156 ? -22.419 7.334   -2.464  1.00 96.68 156 B 1 
ATOM   2942 C C   . SER   B 2 156 ? -23.419 6.310   -1.927  1.00 96.57 156 B 1 
ATOM   2943 O O   . SER   B 2 156 ? -24.182 6.611   -1.017  1.00 95.26 156 B 1 
ATOM   2944 C CB  . SER   B 2 156 ? -22.857 7.826   -3.843  1.00 96.16 156 B 1 
ATOM   2945 O OG  . SER   B 2 156 ? -24.072 8.540   -3.739  1.00 82.88 156 B 1 
ATOM   2946 N N   . LEU   B 2 157 ? -23.337 5.070   -2.396  1.00 97.09 157 B 1 
ATOM   2947 C CA  . LEU   B 2 157 ? -24.165 3.970   -1.907  1.00 96.65 157 B 1 
ATOM   2948 C C   . LEU   B 2 157 ? -23.951 3.707   -0.407  1.00 96.44 157 B 1 
ATOM   2949 O O   . LEU   B 2 157 ? -24.910 3.506   0.329   1.00 94.89 157 B 1 
ATOM   2950 C CB  . LEU   B 2 157 ? -23.824 2.727   -2.733  1.00 95.85 157 B 1 
ATOM   2951 C CG  . LEU   B 2 157 ? -24.981 1.723   -2.808  1.00 89.89 157 B 1 
ATOM   2952 C CD1 . LEU   B 2 157 ? -25.929 2.096   -3.945  1.00 83.41 157 B 1 
ATOM   2953 C CD2 . LEU   B 2 157 ? -24.411 0.337   -3.080  1.00 83.66 157 B 1 
ATOM   2954 N N   . CYS   B 2 158 ? -22.700 3.750   0.059   1.00 96.80 158 B 1 
ATOM   2955 C CA  . CYS   B 2 158 ? -22.386 3.658   1.487   1.00 96.37 158 B 1 
ATOM   2956 C C   . CYS   B 2 158 ? -23.001 4.816   2.281   1.00 95.85 158 B 1 
ATOM   2957 O O   . CYS   B 2 158 ? -23.499 4.606   3.380   1.00 94.64 158 B 1 
ATOM   2958 C CB  . CYS   B 2 158 ? -20.867 3.654   1.690   1.00 96.15 158 B 1 
ATOM   2959 S SG  . CYS   B 2 158 ? -20.125 2.095   1.137   1.00 94.24 158 B 1 
ATOM   2960 N N   . GLN   B 2 159 ? -22.967 6.023   1.732   1.00 96.02 159 B 1 
ATOM   2961 C CA  . GLN   B 2 159 ? -23.547 7.197   2.378   1.00 95.13 159 B 1 
ATOM   2962 C C   . GLN   B 2 159 ? -25.073 7.077   2.492   1.00 94.62 159 B 1 
ATOM   2963 O O   . GLN   B 2 159 ? -25.620 7.291   3.573   1.00 92.63 159 B 1 
ATOM   2964 C CB  . GLN   B 2 159 ? -23.123 8.451   1.605   1.00 94.23 159 B 1 
ATOM   2965 C CG  . GLN   B 2 159 ? -23.443 9.725   2.396   1.00 85.96 159 B 1 
ATOM   2966 C CD  . GLN   B 2 159 ? -23.061 11.010  1.662   1.00 83.90 159 B 1 
ATOM   2967 O OE1 . GLN   B 2 159 ? -22.538 11.035  0.566   1.00 75.05 159 B 1 
ATOM   2968 N NE2 . GLN   B 2 159 ? -23.316 12.152  2.258   1.00 72.67 159 B 1 
ATOM   2969 N N   . ASP   B 2 160 ? -25.743 6.668   1.416   1.00 95.68 160 B 1 
ATOM   2970 C CA  . ASP   B 2 160 ? -27.198 6.479   1.380   1.00 95.07 160 B 1 
ATOM   2971 C C   . ASP   B 2 160 ? -27.668 5.392   2.358   1.00 94.41 160 B 1 
ATOM   2972 O O   . ASP   B 2 160 ? -28.705 5.531   3.006   1.00 92.15 160 B 1 
ATOM   2973 C CB  . ASP   B 2 160 ? -27.630 6.099   -0.046  1.00 94.74 160 B 1 
ATOM   2974 C CG  . ASP   B 2 160 ? -27.484 7.223   -1.077  1.00 91.05 160 B 1 
ATOM   2975 O OD1 . ASP   B 2 160 ? -27.471 8.408   -0.676  1.00 85.46 160 B 1 
ATOM   2976 O OD2 . ASP   B 2 160 ? -27.434 6.881   -2.278  1.00 85.41 160 B 1 
ATOM   2977 N N   . LEU   B 2 161 ? -26.876 4.329   2.502   1.00 94.34 161 B 1 
ATOM   2978 C CA  . LEU   B 2 161 ? -27.148 3.232   3.433   1.00 93.19 161 B 1 
ATOM   2979 C C   . LEU   B 2 161 ? -26.634 3.500   4.856   1.00 92.56 161 B 1 
ATOM   2980 O O   . LEU   B 2 161 ? -26.792 2.641   5.718   1.00 90.03 161 B 1 
ATOM   2981 C CB  . LEU   B 2 161 ? -26.556 1.932   2.864   1.00 92.91 161 B 1 
ATOM   2982 C CG  . LEU   B 2 161 ? -27.204 1.449   1.553   1.00 91.67 161 B 1 
ATOM   2983 C CD1 . LEU   B 2 161 ? -26.411 0.259   1.021   1.00 87.09 161 B 1 
ATOM   2984 C CD2 . LEU   B 2 161 ? -28.653 1.008   1.746   1.00 86.82 161 B 1 
ATOM   2985 N N   . GLN   B 2 162 ? -26.004 4.649   5.121   1.00 92.40 162 B 1 
ATOM   2986 C CA  . GLN   B 2 162 ? -25.353 4.993   6.396   1.00 90.91 162 B 1 
ATOM   2987 C C   . GLN   B 2 162 ? -24.241 4.016   6.828   1.00 91.43 162 B 1 
ATOM   2988 O O   . GLN   B 2 162 ? -23.886 3.928   8.004   1.00 88.80 162 B 1 
ATOM   2989 C CB  . GLN   B 2 162 ? -26.391 5.251   7.499   1.00 88.74 162 B 1 
ATOM   2990 C CG  . GLN   B 2 162 ? -27.420 6.316   7.102   1.00 82.70 162 B 1 
ATOM   2991 C CD  . GLN   B 2 162 ? -28.278 6.781   8.275   1.00 74.94 162 B 1 
ATOM   2992 O OE1 . GLN   B 2 162 ? -28.272 6.261   9.379   1.00 66.87 162 B 1 
ATOM   2993 N NE2 . GLN   B 2 162 ? -29.045 7.832   8.086   1.00 64.64 162 B 1 
ATOM   2994 N N   . VAL   B 2 163 ? -23.643 3.310   5.877   1.00 93.62 163 B 1 
ATOM   2995 C CA  . VAL   B 2 163 ? -22.516 2.400   6.108   1.00 93.85 163 B 1 
ATOM   2996 C C   . VAL   B 2 163 ? -21.222 3.208   6.148   1.00 94.41 163 B 1 
ATOM   2997 O O   . VAL   B 2 163 ? -20.810 3.815   5.157   1.00 93.35 163 B 1 
ATOM   2998 C CB  . VAL   B 2 163 ? -22.468 1.296   5.041   1.00 92.95 163 B 1 
ATOM   2999 C CG1 . VAL   B 2 163 ? -21.250 0.387   5.236   1.00 88.90 163 B 1 
ATOM   3000 C CG2 . VAL   B 2 163 ? -23.717 0.413   5.109   1.00 88.75 163 B 1 
ATOM   3001 N N   . LYS   B 2 164 ? -20.530 3.195   7.293   1.00 94.41 164 B 1 
ATOM   3002 C CA  . LYS   B 2 164 ? -19.268 3.924   7.454   1.00 94.12 164 B 1 
ATOM   3003 C C   . LYS   B 2 164 ? -18.101 3.162   6.825   1.00 94.73 164 B 1 
ATOM   3004 O O   . LYS   B 2 164 ? -17.813 2.034   7.212   1.00 93.65 164 B 1 
ATOM   3005 C CB  . LYS   B 2 164 ? -19.003 4.260   8.930   1.00 92.68 164 B 1 
ATOM   3006 C CG  . LYS   B 2 164 ? -19.971 5.337   9.453   1.00 85.68 164 B 1 
ATOM   3007 C CD  . LYS   B 2 164 ? -19.578 5.838   10.848  1.00 78.30 164 B 1 
ATOM   3008 C CE  . LYS   B 2 164 ? -20.532 6.969   11.259  1.00 68.92 164 B 1 
ATOM   3009 N NZ  . LYS   B 2 164 ? -20.142 7.648   12.525  1.00 60.31 164 B 1 
ATOM   3010 N N   . ILE   B 2 165 ? -17.371 3.822   5.934   1.00 95.24 165 B 1 
ATOM   3011 C CA  . ILE   B 2 165 ? -16.106 3.316   5.390   1.00 95.77 165 B 1 
ATOM   3012 C C   . ILE   B 2 165 ? -14.986 3.563   6.414   1.00 95.56 165 B 1 
ATOM   3013 O O   . ILE   B 2 165 ? -14.793 4.682   6.887   1.00 94.74 165 B 1 
ATOM   3014 C CB  . ILE   B 2 165 ? -15.805 3.942   4.012   1.00 96.09 165 B 1 
ATOM   3015 C CG1 . ILE   B 2 165 ? -16.921 3.588   2.999   1.00 95.43 165 B 1 
ATOM   3016 C CG2 . ILE   B 2 165 ? -14.436 3.470   3.490   1.00 95.09 165 B 1 
ATOM   3017 C CD1 . ILE   B 2 165 ? -16.845 4.364   1.678   1.00 93.98 165 B 1 
ATOM   3018 N N   . LEU   B 2 166 ? -14.234 2.515   6.742   1.00 95.02 166 B 1 
ATOM   3019 C CA  . LEU   B 2 166 ? -13.048 2.575   7.606   1.00 94.43 166 B 1 
ATOM   3020 C C   . LEU   B 2 166 ? -11.766 2.784   6.796   1.00 94.58 166 B 1 
ATOM   3021 O O   . LEU   B 2 166 ? -10.899 3.569   7.182   1.00 93.37 166 B 1 
ATOM   3022 C CB  . LEU   B 2 166 ? -12.942 1.271   8.411   1.00 93.57 166 B 1 
ATOM   3023 C CG  . LEU   B 2 166 ? -14.066 1.044   9.432   1.00 92.41 166 B 1 
ATOM   3024 C CD1 . LEU   B 2 166 ? -13.906 -0.345  10.041  1.00 89.53 166 B 1 
ATOM   3025 C CD2 . LEU   B 2 166 ? -14.017 2.081   10.561  1.00 89.02 166 B 1 
ATOM   3026 N N   . SER   B 2 167 ? -11.656 2.061   5.684   1.00 95.50 167 B 1 
ATOM   3027 C CA  . SER   B 2 167 ? -10.537 2.164   4.753   1.00 95.54 167 B 1 
ATOM   3028 C C   . SER   B 2 167 ? -10.964 1.759   3.348   1.00 96.14 167 B 1 
ATOM   3029 O O   . SER   B 2 167 ? -11.897 0.977   3.169   1.00 95.56 167 B 1 
ATOM   3030 C CB  . SER   B 2 167 ? -9.356  1.295   5.212   1.00 94.17 167 B 1 
ATOM   3031 O OG  . SER   B 2 167 ? -9.654  -0.084  5.097   1.00 88.72 167 B 1 
ATOM   3032 N N   . VAL   B 2 168 ? -10.236 2.259   2.364   1.00 96.39 168 B 1 
ATOM   3033 C CA  . VAL   B 2 168 ? -10.328 1.823   0.971   1.00 96.75 168 B 1 
ATOM   3034 C C   . VAL   B 2 168 ? -8.926  1.720   0.386   1.00 96.70 168 B 1 
ATOM   3035 O O   . VAL   B 2 168 ? -8.066  2.559   0.660   1.00 95.67 168 B 1 
ATOM   3036 C CB  . VAL   B 2 168 ? -11.261 2.737   0.155   1.00 96.12 168 B 1 
ATOM   3037 C CG1 . VAL   B 2 168 ? -10.795 4.190   0.109   1.00 92.25 168 B 1 
ATOM   3038 C CG2 . VAL   B 2 168 ? -11.451 2.225   -1.277  1.00 91.00 168 B 1 
ATOM   3039 N N   . LEU   B 2 169 ? -8.697  0.674   -0.398  1.00 96.10 169 B 1 
ATOM   3040 C CA  . LEU   B 2 169 ? -7.444  0.427   -1.100  1.00 95.77 169 B 1 
ATOM   3041 C C   . LEU   B 2 169 ? -7.731  0.065   -2.557  1.00 96.07 169 B 1 
ATOM   3042 O O   . LEU   B 2 169 ? -8.707  -0.622  -2.856  1.00 95.06 169 B 1 
ATOM   3043 C CB  . LEU   B 2 169 ? -6.671  -0.707  -0.403  1.00 94.40 169 B 1 
ATOM   3044 C CG  . LEU   B 2 169 ? -6.181  -0.380  1.018   1.00 91.72 169 B 1 
ATOM   3045 C CD1 . LEU   B 2 169 ? -5.611  -1.635  1.663   1.00 87.07 169 B 1 
ATOM   3046 C CD2 . LEU   B 2 169 ? -5.083  0.684   1.009   1.00 86.57 169 B 1 
ATOM   3047 N N   . VAL   B 2 170 ? -6.848  0.484   -3.449  1.00 95.42 170 B 1 
ATOM   3048 C CA  . VAL   B 2 170 ? -6.889  0.119   -4.867  1.00 94.90 170 B 1 
ATOM   3049 C C   . VAL   B 2 170 ? -5.797  -0.911  -5.131  1.00 94.21 170 B 1 
ATOM   3050 O O   . VAL   B 2 170 ? -4.620  -0.562  -5.238  1.00 92.80 170 B 1 
ATOM   3051 C CB  . VAL   B 2 170 ? -6.735  1.349   -5.781  1.00 94.56 170 B 1 
ATOM   3052 C CG1 . VAL   B 2 170 ? -6.882  0.940   -7.248  1.00 91.97 170 B 1 
ATOM   3053 C CG2 . VAL   B 2 170 ? -7.785  2.425   -5.477  1.00 92.53 170 B 1 
ATOM   3054 N N   . TYR   B 2 171 ? -6.179  -2.183  -5.255  1.00 93.34 171 B 1 
ATOM   3055 C CA  . TYR   B 2 171 ? -5.249  -3.242  -5.627  1.00 92.43 171 B 1 
ATOM   3056 C C   . TYR   B 2 171 ? -5.150  -3.384  -7.146  1.00 92.54 171 B 1 
ATOM   3057 O O   . TYR   B 2 171 ? -6.164  -3.315  -7.853  1.00 91.14 171 B 1 
ATOM   3058 C CB  . TYR   B 2 171 ? -5.643  -4.564  -4.964  1.00 90.34 171 B 1 
ATOM   3059 C CG  . TYR   B 2 171 ? -5.304  -4.613  -3.486  1.00 85.65 171 B 1 
ATOM   3060 C CD1 . TYR   B 2 171 ? -3.960  -4.626  -3.071  1.00 79.15 171 B 1 
ATOM   3061 C CD2 . TYR   B 2 171 ? -6.323  -4.643  -2.517  1.00 77.95 171 B 1 
ATOM   3062 C CE1 . TYR   B 2 171 ? -3.632  -4.659  -1.705  1.00 74.09 171 B 1 
ATOM   3063 C CE2 . TYR   B 2 171 ? -6.005  -4.676  -1.144  1.00 73.50 171 B 1 
ATOM   3064 C CZ  . TYR   B 2 171 ? -4.655  -4.680  -0.742  1.00 73.24 171 B 1 
ATOM   3065 O OH  . TYR   B 2 171 ? -4.339  -4.700  0.591   1.00 68.66 171 B 1 
ATOM   3066 N N   . PRO   B 2 172 ? -3.931  -3.600  -7.681  1.00 87.80 172 B 1 
ATOM   3067 C CA  . PRO   B 2 172 ? -3.785  -4.025  -9.061  1.00 85.68 172 B 1 
ATOM   3068 C C   . PRO   B 2 172 ? -4.369  -5.434  -9.237  1.00 85.86 172 B 1 
ATOM   3069 O O   . PRO   B 2 172 ? -4.306  -6.267  -8.334  1.00 82.57 172 B 1 
ATOM   3070 C CB  . PRO   B 2 172 ? -2.285  -3.974  -9.344  1.00 82.48 172 B 1 
ATOM   3071 C CG  . PRO   B 2 172 ? -1.659  -4.258  -7.978  1.00 80.06 172 B 1 
ATOM   3072 C CD  . PRO   B 2 172 ? -2.648  -3.634  -6.997  1.00 83.37 172 B 1 
ATOM   3073 N N   . HIS   B 2 173 ? -4.900  -5.695  -10.421 1.00 85.32 173 B 1 
ATOM   3074 C CA  . HIS   B 2 173 ? -5.329  -7.021  -10.860 1.00 83.75 173 B 1 
ATOM   3075 C C   . HIS   B 2 173 ? -4.393  -7.532  -11.967 1.00 83.33 173 B 1 
ATOM   3076 O O   . HIS   B 2 173 ? -3.676  -6.746  -12.586 1.00 78.51 173 B 1 
ATOM   3077 C CB  . HIS   B 2 173 ? -6.796  -6.931  -11.297 1.00 81.25 173 B 1 
ATOM   3078 C CG  . HIS   B 2 173 ? -7.450  -8.269  -11.467 1.00 80.00 173 B 1 
ATOM   3079 N ND1 . HIS   B 2 173 ? -7.426  -9.041  -12.601 1.00 69.94 173 B 1 
ATOM   3080 C CD2 . HIS   B 2 173 ? -8.140  -8.990  -10.516 1.00 69.94 173 B 1 
ATOM   3081 C CE1 . HIS   B 2 173 ? -8.061  -10.203 -12.338 1.00 69.79 173 B 1 
ATOM   3082 N NE2 . HIS   B 2 173 ? -8.516  -10.202 -11.083 1.00 71.72 173 B 1 
ATOM   3083 N N   . ASP   B 2 174 ? -4.403  -8.843  -12.219 1.00 80.97 174 B 1 
ATOM   3084 C CA  . ASP   B 2 174 ? -3.595  -9.452  -13.284 1.00 80.02 174 B 1 
ATOM   3085 C C   . ASP   B 2 174 ? -4.046  -9.002  -14.683 1.00 81.84 174 B 1 
ATOM   3086 O O   . ASP   B 2 174 ? -3.221  -8.846  -15.582 1.00 77.25 174 B 1 
ATOM   3087 C CB  . ASP   B 2 174 ? -3.667  -10.980 -13.164 1.00 75.49 174 B 1 
ATOM   3088 C CG  . ASP   B 2 174 ? -3.000  -11.540 -11.900 1.00 69.33 174 B 1 
ATOM   3089 O OD1 . ASP   B 2 174 ? -2.068  -10.886 -11.374 1.00 62.37 174 B 1 
ATOM   3090 O OD2 . ASP   B 2 174 ? -3.411  -12.640 -11.473 1.00 62.40 174 B 1 
ATOM   3091 N N   . ASP   B 2 175 ? -5.350  -8.747  -14.853 1.00 83.86 175 B 1 
ATOM   3092 C CA  . ASP   B 2 175 ? -5.886  -8.204  -16.097 1.00 84.75 175 B 1 
ATOM   3093 C C   . ASP   B 2 175 ? -5.537  -6.710  -16.226 1.00 85.43 175 B 1 
ATOM   3094 O O   . ASP   B 2 175 ? -5.876  -5.910  -15.347 1.00 82.07 175 B 1 
ATOM   3095 C CB  . ASP   B 2 175 ? -7.408  -8.383  -16.169 1.00 81.99 175 B 1 
ATOM   3096 C CG  . ASP   B 2 175 ? -7.877  -9.833  -16.224 1.00 75.41 175 B 1 
ATOM   3097 O OD1 . ASP   B 2 175 ? -7.176  -10.657 -16.850 1.00 68.15 175 B 1 
ATOM   3098 O OD2 . ASP   B 2 175 ? -8.969  -10.093 -15.657 1.00 68.41 175 B 1 
ATOM   3099 N N   . PRO   B 2 176 ? -4.910  -6.288  -17.341 1.00 81.63 176 B 1 
ATOM   3100 C CA  . PRO   B 2 176 ? -4.631  -4.881  -17.573 1.00 78.97 176 B 1 
ATOM   3101 C C   . PRO   B 2 176 ? -5.934  -4.071  -17.667 1.00 78.55 176 B 1 
ATOM   3102 O O   . PRO   B 2 176 ? -6.906  -4.492  -18.286 1.00 72.38 176 B 1 
ATOM   3103 C CB  . PRO   B 2 176 ? -3.804  -4.834  -18.867 1.00 75.99 176 B 1 
ATOM   3104 C CG  . PRO   B 2 176 ? -4.218  -6.106  -19.612 1.00 73.33 176 B 1 
ATOM   3105 C CD  . PRO   B 2 176 ? -4.512  -7.092  -18.483 1.00 75.99 176 B 1 
ATOM   3106 N N   . GLY   B 2 177 ? -5.932  -2.897  -17.057 1.00 81.10 177 B 1 
ATOM   3107 C CA  . GLY   B 2 177 ? -7.107  -2.017  -16.998 1.00 82.52 177 B 1 
ATOM   3108 C C   . GLY   B 2 177 ? -8.139  -2.383  -15.925 1.00 86.31 177 B 1 
ATOM   3109 O O   . GLY   B 2 177 ? -9.001  -1.560  -15.619 1.00 83.37 177 B 1 
ATOM   3110 N N   . VAL   B 2 178 ? -8.024  -3.559  -15.313 1.00 90.60 178 B 1 
ATOM   3111 C CA  . VAL   B 2 178 ? -8.863  -3.971  -14.185 1.00 91.79 178 B 1 
ATOM   3112 C C   . VAL   B 2 178 ? -8.140  -3.689  -12.871 1.00 92.18 178 B 1 
ATOM   3113 O O   . VAL   B 2 178 ? -6.932  -3.881  -12.741 1.00 89.77 178 B 1 
ATOM   3114 C CB  . VAL   B 2 178 ? -9.285  -5.445  -14.310 1.00 89.93 178 B 1 
ATOM   3115 C CG1 . VAL   B 2 178 ? -10.236 -5.840  -13.183 1.00 83.47 178 B 1 
ATOM   3116 C CG2 . VAL   B 2 178 ? -10.002 -5.717  -15.641 1.00 83.85 178 B 1 
ATOM   3117 N N   . LYS   B 2 179 ? -8.900  -3.249  -11.879 1.00 93.27 179 B 1 
ATOM   3118 C CA  . LYS   B 2 179 ? -8.445  -3.070  -10.496 1.00 93.83 179 B 1 
ATOM   3119 C C   . LYS   B 2 179 ? -9.457  -3.705  -9.542  1.00 94.82 179 B 1 
ATOM   3120 O O   . LYS   B 2 179 ? -10.589 -3.988  -9.926  1.00 93.33 179 B 1 
ATOM   3121 C CB  . LYS   B 2 179 ? -8.257  -1.570  -10.191 1.00 92.38 179 B 1 
ATOM   3122 C CG  . LYS   B 2 179 ? -7.196  -0.859  -11.056 1.00 89.81 179 B 1 
ATOM   3123 C CD  . LYS   B 2 179 ? -5.808  -0.835  -10.423 1.00 83.58 179 B 1 
ATOM   3124 C CE  . LYS   B 2 179 ? -4.868  0.008   -11.300 1.00 78.32 179 B 1 
ATOM   3125 N NZ  . LYS   B 2 179 ? -3.708  0.578   -10.550 1.00 69.19 179 B 1 
ATOM   3126 N N   . VAL   B 2 180 ? -9.045  -3.904  -8.300  1.00 94.74 180 B 1 
ATOM   3127 C CA  . VAL   B 2 180 ? -9.934  -4.337  -7.218  1.00 94.75 180 B 1 
ATOM   3128 C C   . VAL   B 2 180 ? -9.964  -3.241  -6.160  1.00 95.24 180 B 1 
ATOM   3129 O O   . VAL   B 2 180 ? -8.923  -2.874  -5.615  1.00 94.59 180 B 1 
ATOM   3130 C CB  . VAL   B 2 180 ? -9.510  -5.694  -6.629  1.00 93.59 180 B 1 
ATOM   3131 C CG1 . VAL   B 2 180 ? -10.509 -6.174  -5.572  1.00 90.44 180 B 1 
ATOM   3132 C CG2 . VAL   B 2 180 ? -9.430  -6.775  -7.718  1.00 90.47 180 B 1 
ATOM   3133 N N   . LEU   B 2 181 ? -11.149 -2.716  -5.888  1.00 96.09 181 B 1 
ATOM   3134 C CA  . LEU   B 2 181 ? -11.389 -1.854  -4.737  1.00 96.37 181 B 1 
ATOM   3135 C C   . LEU   B 2 181 ? -11.657 -2.740  -3.524  1.00 96.23 181 B 1 
ATOM   3136 O O   . LEU   B 2 181 ? -12.596 -3.535  -3.537  1.00 95.47 181 B 1 
ATOM   3137 C CB  . LEU   B 2 181 ? -12.572 -0.907  -4.997  1.00 96.44 181 B 1 
ATOM   3138 C CG  . LEU   B 2 181 ? -12.346 0.136   -6.104  1.00 94.96 181 B 1 
ATOM   3139 C CD1 . LEU   B 2 181 ? -13.605 0.981   -6.271  1.00 92.62 181 B 1 
ATOM   3140 C CD2 . LEU   B 2 181 ? -11.185 1.074   -5.783  1.00 92.31 181 B 1 
ATOM   3141 N N   . VAL   B 2 182 ? -10.855 -2.580  -2.482  1.00 95.92 182 B 1 
ATOM   3142 C CA  . VAL   B 2 182 ? -11.018 -3.291  -1.214  1.00 95.49 182 B 1 
ATOM   3143 C C   . VAL   B 2 182 ? -11.494 -2.297  -0.168  1.00 95.81 182 B 1 
ATOM   3144 O O   . VAL   B 2 182 ? -10.734 -1.425  0.253   1.00 95.27 182 B 1 
ATOM   3145 C CB  . VAL   B 2 182 ? -9.718  -3.994  -0.789  1.00 94.32 182 B 1 
ATOM   3146 C CG1 . VAL   B 2 182 ? -9.931  -4.787  0.505   1.00 91.74 182 B 1 
ATOM   3147 C CG2 . VAL   B 2 182 ? -9.232  -4.954  -1.881  1.00 91.84 182 B 1 
ATOM   3148 N N   . PHE   B 2 183 ? -12.743 -2.434  0.238   1.00 96.28 183 B 1 
ATOM   3149 C CA  . PHE   B 2 183 ? -13.339 -1.648  1.306   1.00 96.27 183 B 1 
ATOM   3150 C C   . PHE   B 2 183 ? -13.322 -2.434  2.608   1.00 95.87 183 B 1 
ATOM   3151 O O   . PHE   B 2 183 ? -13.599 -3.634  2.633   1.00 94.84 183 B 1 
ATOM   3152 C CB  . PHE   B 2 183 ? -14.769 -1.245  0.939   1.00 96.40 183 B 1 
ATOM   3153 C CG  . PHE   B 2 183 ? -14.853 -0.245  -0.193  1.00 96.79 183 B 1 
ATOM   3154 C CD1 . PHE   B 2 183 ? -14.892 1.133   0.085   1.00 94.48 183 B 1 
ATOM   3155 C CD2 . PHE   B 2 183 ? -14.893 -0.683  -1.529  1.00 94.20 183 B 1 
ATOM   3156 C CE1 . PHE   B 2 183 ? -14.975 2.065   -0.956  1.00 94.19 183 B 1 
ATOM   3157 C CE2 . PHE   B 2 183 ? -14.969 0.249   -2.579  1.00 94.05 183 B 1 
ATOM   3158 C CZ  . PHE   B 2 183 ? -15.012 1.622   -2.290  1.00 95.85 183 B 1 
ATOM   3159 N N   . ARG   B 2 184 ? -13.079 -1.731  3.707   1.00 95.73 184 B 1 
ATOM   3160 C CA  . ARG   B 2 184 ? -13.442 -2.205  5.038   1.00 95.58 184 B 1 
ATOM   3161 C C   . ARG   B 2 184 ? -14.515 -1.274  5.590   1.00 95.98 184 B 1 
ATOM   3162 O O   . ARG   B 2 184 ? -14.303 -0.067  5.663   1.00 95.19 184 B 1 
ATOM   3163 C CB  . ARG   B 2 184 ? -12.191 -2.338  5.903   1.00 94.46 184 B 1 
ATOM   3164 C CG  . ARG   B 2 184 ? -12.447 -3.306  7.068   1.00 87.31 184 B 1 
ATOM   3165 C CD  . ARG   B 2 184 ? -11.128 -3.802  7.657   1.00 84.47 184 B 1 
ATOM   3166 N NE  . ARG   B 2 184 ? -11.350 -4.753  8.757   1.00 81.71 184 B 1 
ATOM   3167 C CZ  . ARG   B 2 184 ? -11.451 -6.074  8.687   1.00 79.01 184 B 1 
ATOM   3168 N NH1 . ARG   B 2 184 ? -11.307 -6.731  7.574   1.00 70.03 184 B 1 
ATOM   3169 N NH2 . ARG   B 2 184 ? -11.709 -6.758  9.757   1.00 73.00 184 B 1 
ATOM   3170 N N   . VAL   B 2 185 ? -15.669 -1.841  5.922   1.00 95.87 185 B 1 
ATOM   3171 C CA  . VAL   B 2 185 ? -16.861 -1.100  6.352   1.00 96.09 185 B 1 
ATOM   3172 C C   . VAL   B 2 185 ? -17.197 -1.414  7.805   1.00 95.92 185 B 1 
ATOM   3173 O O   . VAL   B 2 185 ? -17.080 -2.555  8.248   1.00 94.81 185 B 1 
ATOM   3174 C CB  . VAL   B 2 185 ? -18.067 -1.349  5.424   1.00 95.58 185 B 1 
ATOM   3175 C CG1 . VAL   B 2 185 ? -17.825 -0.726  4.046   1.00 90.95 185 B 1 
ATOM   3176 C CG2 . VAL   B 2 185 ? -18.400 -2.835  5.227   1.00 89.99 185 B 1 
ATOM   3177 N N   . LYS   B 2 186 ? -17.612 -0.403  8.556   1.00 94.30 186 B 1 
ATOM   3178 C CA  . LYS   B 2 186 ? -17.884 -0.485  9.994   1.00 93.43 186 B 1 
ATOM   3179 C C   . LYS   B 2 186 ? -19.285 -1.044  10.263  1.00 93.31 186 B 1 
ATOM   3180 O O   . LYS   B 2 186 ? -20.150 -0.339  10.779  1.00 90.96 186 B 1 
ATOM   3181 C CB  . LYS   B 2 186 ? -17.637 0.891   10.635  1.00 92.16 186 B 1 
ATOM   3182 C CG  . LYS   B 2 186 ? -17.584 0.818   12.167  1.00 87.85 186 B 1 
ATOM   3183 C CD  . LYS   B 2 186 ? -17.518 2.223   12.769  1.00 84.59 186 B 1 
ATOM   3184 C CE  . LYS   B 2 186 ? -17.542 2.149   14.297  1.00 76.48 186 B 1 
ATOM   3185 N NZ  . LYS   B 2 186 ? -17.699 3.494   14.903  1.00 68.30 186 B 1 
ATOM   3186 N N   . THR   B 2 187 ? -19.515 -2.285  9.904   1.00 94.07 187 B 1 
ATOM   3187 C CA  . THR   B 2 187 ? -20.766 -2.992  10.182  1.00 94.31 187 B 1 
ATOM   3188 C C   . THR   B 2 187 ? -20.516 -4.487  10.323  1.00 94.69 187 B 1 
ATOM   3189 O O   . THR   B 2 187 ? -19.605 -5.037  9.701   1.00 93.55 187 B 1 
ATOM   3190 C CB  . THR   B 2 187 ? -21.829 -2.700  9.110   1.00 93.22 187 B 1 
ATOM   3191 O OG1 . THR   B 2 187 ? -23.030 -3.350  9.449   1.00 88.28 187 B 1 
ATOM   3192 C CG2 . THR   B 2 187 ? -21.447 -3.164  7.699   1.00 87.78 187 B 1 
ATOM   3193 N N   . MET   B 2 188 ? -21.331 -5.139  11.152  1.00 94.22 188 B 1 
ATOM   3194 C CA  . MET   B 2 188 ? -21.400 -6.597  11.249  1.00 94.18 188 B 1 
ATOM   3195 C C   . MET   B 2 188 ? -22.364 -7.183  10.206  1.00 94.67 188 B 1 
ATOM   3196 O O   . MET   B 2 188 ? -22.253 -8.353  9.845   1.00 92.49 188 B 1 
ATOM   3197 C CB  . MET   B 2 188 ? -21.814 -6.960  12.680  1.00 93.81 188 B 1 
ATOM   3198 C CG  . MET   B 2 188 ? -21.791 -8.462  12.944  1.00 91.50 188 B 1 
ATOM   3199 S SD  . MET   B 2 188 ? -22.047 -8.874  14.683  1.00 88.25 188 B 1 
ATOM   3200 C CE  . MET   B 2 188 ? -22.146 -10.671 14.565  1.00 82.62 188 B 1 
ATOM   3201 N N   . ASN   B 2 189 ? -23.286 -6.367  9.693   1.00 94.13 189 B 1 
ATOM   3202 C CA  . ASN   B 2 189 ? -24.268 -6.760  8.687   1.00 93.89 189 B 1 
ATOM   3203 C C   . ASN   B 2 189 ? -24.030 -6.045  7.344   1.00 94.23 189 B 1 
ATOM   3204 O O   . ASN   B 2 189 ? -24.705 -5.056  7.040   1.00 93.06 189 B 1 
ATOM   3205 C CB  . ASN   B 2 189 ? -25.674 -6.506  9.248   1.00 92.68 189 B 1 
ATOM   3206 C CG  . ASN   B 2 189 ? -26.754 -6.922  8.259   1.00 91.49 189 B 1 
ATOM   3207 O OD1 . ASN   B 2 189 ? -26.552 -7.700  7.344   1.00 86.40 189 B 1 
ATOM   3208 N ND2 . ASN   B 2 189 ? -27.945 -6.400  8.419   1.00 85.26 189 B 1 
ATOM   3209 N N   . PRO   B 2 190 ? -23.120 -6.538  6.500   1.00 93.40 190 B 1 
ATOM   3210 C CA  . PRO   B 2 190 ? -22.876 -5.934  5.192   1.00 92.91 190 B 1 
ATOM   3211 C C   . PRO   B 2 190 ? -23.943 -6.279  4.143   1.00 93.49 190 B 1 
ATOM   3212 O O   . PRO   B 2 190 ? -23.857 -5.807  3.015   1.00 92.14 190 B 1 
ATOM   3213 C CB  . PRO   B 2 190 ? -21.482 -6.429  4.798   1.00 91.27 190 B 1 
ATOM   3214 C CG  . PRO   B 2 190 ? -21.434 -7.829  5.415   1.00 90.36 190 B 1 
ATOM   3215 C CD  . PRO   B 2 190 ? -22.211 -7.652  6.722   1.00 92.32 190 B 1 
ATOM   3216 N N   . LEU   B 2 191 ? -24.952 -7.093  4.470   1.00 93.10 191 B 1 
ATOM   3217 C CA  . LEU   B 2 191 ? -25.934 -7.596  3.502   1.00 92.57 191 B 1 
ATOM   3218 C C   . LEU   B 2 191 ? -26.686 -6.497  2.733   1.00 93.05 191 B 1 
ATOM   3219 O O   . LEU   B 2 191 ? -26.790 -6.622  1.511   1.00 92.38 191 B 1 
ATOM   3220 C CB  . LEU   B 2 191 ? -26.935 -8.552  4.166   1.00 91.58 191 B 1 
ATOM   3221 C CG  . LEU   B 2 191 ? -26.342 -9.847  4.735   1.00 88.67 191 B 1 
ATOM   3222 C CD1 . LEU   B 2 191 ? -27.469 -10.626 5.410   1.00 84.93 191 B 1 
ATOM   3223 C CD2 . LEU   B 2 191 ? -25.718 -10.720 3.644   1.00 84.62 191 B 1 
ATOM   3224 N N   . PRO   B 2 192 ? -27.182 -5.421  3.365   1.00 92.94 192 B 1 
ATOM   3225 C CA  . PRO   B 2 192 ? -27.856 -4.342  2.635   1.00 92.54 192 B 1 
ATOM   3226 C C   . PRO   B 2 192 ? -26.938 -3.692  1.597   1.00 93.53 192 B 1 
ATOM   3227 O O   . PRO   B 2 192 ? -27.353 -3.444  0.462   1.00 92.54 192 B 1 
ATOM   3228 C CB  . PRO   B 2 192 ? -28.311 -3.336  3.698   1.00 91.30 192 B 1 
ATOM   3229 C CG  . PRO   B 2 192 ? -28.374 -4.164  4.981   1.00 90.03 192 B 1 
ATOM   3230 C CD  . PRO   B 2 192 ? -27.232 -5.155  4.794   1.00 92.31 192 B 1 
ATOM   3231 N N   . PHE   B 2 193 ? -25.677 -3.489  1.966   1.00 94.16 193 B 1 
ATOM   3232 C CA  . PHE   B 2 193 ? -24.659 -2.938  1.076   1.00 94.53 193 B 1 
ATOM   3233 C C   . PHE   B 2 193 ? -24.335 -3.897  -0.082  1.00 94.86 193 B 1 
ATOM   3234 O O   . PHE   B 2 193 ? -24.363 -3.488  -1.239  1.00 94.36 193 B 1 
ATOM   3235 C CB  . PHE   B 2 193 ? -23.418 -2.586  1.903   1.00 94.56 193 B 1 
ATOM   3236 C CG  . PHE   B 2 193 ? -22.252 -2.049  1.095   1.00 95.04 193 B 1 
ATOM   3237 C CD1 . PHE   B 2 193 ? -20.963 -2.589  1.271   1.00 92.72 193 B 1 
ATOM   3238 C CD2 . PHE   B 2 193 ? -22.442 -1.002  0.177   1.00 92.90 193 B 1 
ATOM   3239 C CE1 . PHE   B 2 193 ? -19.878 -2.081  0.547   1.00 92.45 193 B 1 
ATOM   3240 C CE2 . PHE   B 2 193 ? -21.355 -0.498  -0.560  1.00 92.22 193 B 1 
ATOM   3241 C CZ  . PHE   B 2 193 ? -20.075 -1.037  -0.369  1.00 93.49 193 B 1 
ATOM   3242 N N   . LEU   B 2 194 ? -24.132 -5.182  0.194   1.00 94.35 194 B 1 
ATOM   3243 C CA  . LEU   B 2 194 ? -23.883 -6.205  -0.827  1.00 93.86 194 B 1 
ATOM   3244 C C   . LEU   B 2 194 ? -25.045 -6.330  -1.823  1.00 93.88 194 B 1 
ATOM   3245 O O   . LEU   B 2 194 ? -24.823 -6.391  -3.032  1.00 93.32 194 B 1 
ATOM   3246 C CB  . LEU   B 2 194 ? -23.626 -7.555  -0.140  1.00 93.25 194 B 1 
ATOM   3247 C CG  . LEU   B 2 194 ? -22.277 -7.645  0.596   1.00 91.35 194 B 1 
ATOM   3248 C CD1 . LEU   B 2 194 ? -22.239 -8.935  1.415   1.00 88.48 194 B 1 
ATOM   3249 C CD2 . LEU   B 2 194 ? -21.102 -7.650  -0.383  1.00 88.18 194 B 1 
ATOM   3250 N N   . GLN   B 2 195 ? -26.282 -6.320  -1.335  1.00 93.61 195 B 1 
ATOM   3251 C CA  . GLN   B 2 195 ? -27.468 -6.362  -2.193  1.00 92.75 195 B 1 
ATOM   3252 C C   . GLN   B 2 195 ? -27.582 -5.115  -3.074  1.00 93.37 195 B 1 
ATOM   3253 O O   . GLN   B 2 195 ? -27.992 -5.209  -4.233  1.00 92.70 195 B 1 
ATOM   3254 C CB  . GLN   B 2 195 ? -28.726 -6.453  -1.334  1.00 91.67 195 B 1 
ATOM   3255 C CG  . GLN   B 2 195 ? -28.940 -7.815  -0.658  1.00 86.79 195 B 1 
ATOM   3256 C CD  . GLN   B 2 195 ? -30.200 -7.794  0.214   1.00 82.50 195 B 1 
ATOM   3257 O OE1 . GLN   B 2 195 ? -30.985 -6.860  0.202   1.00 75.54 195 B 1 
ATOM   3258 N NE2 . GLN   B 2 195 ? -30.455 -8.818  0.987   1.00 72.75 195 B 1 
ATOM   3259 N N   . ALA   B 2 196 ? -27.250 -3.952  -2.540  1.00 94.10 196 B 1 
ATOM   3260 C CA  . ALA   B 2 196 ? -27.277 -2.710  -3.299  1.00 94.56 196 B 1 
ATOM   3261 C C   . ALA   B 2 196 ? -26.179 -2.684  -4.378  1.00 95.08 196 B 1 
ATOM   3262 O O   . ALA   B 2 196 ? -26.461 -2.334  -5.525  1.00 94.61 196 B 1 
ATOM   3263 C CB  . ALA   B 2 196 ? -27.185 -1.549  -2.313  1.00 94.77 196 B 1 
ATOM   3264 N N   . LEU   B 2 197 ? -24.975 -3.156  -4.052  1.00 95.29 197 B 1 
ATOM   3265 C CA  . LEU   B 2 197 ? -23.881 -3.328  -5.016  1.00 95.15 197 B 1 
ATOM   3266 C C   . LEU   B 2 197 ? -24.285 -4.247  -6.176  1.00 94.94 197 B 1 
ATOM   3267 O O   . LEU   B 2 197 ? -24.100 -3.887  -7.338  1.00 94.28 197 B 1 
ATOM   3268 C CB  . LEU   B 2 197 ? -22.650 -3.901  -4.298  1.00 95.40 197 B 1 
ATOM   3269 C CG  . LEU   B 2 197 ? -21.905 -2.914  -3.387  1.00 94.97 197 B 1 
ATOM   3270 C CD1 . LEU   B 2 197 ? -20.838 -3.682  -2.609  1.00 93.04 197 B 1 
ATOM   3271 C CD2 . LEU   B 2 197 ? -21.220 -1.806  -4.182  1.00 92.72 197 B 1 
ATOM   3272 N N   . GLN   B 2 198 ? -24.888 -5.398  -5.878  1.00 93.94 198 B 1 
ATOM   3273 C CA  . GLN   B 2 198 ? -25.357 -6.325  -6.911  1.00 92.52 198 B 1 
ATOM   3274 C C   . GLN   B 2 198 ? -26.477 -5.727  -7.765  1.00 92.91 198 B 1 
ATOM   3275 O O   . GLN   B 2 198 ? -26.450 -5.864  -8.988  1.00 91.40 198 B 1 
ATOM   3276 C CB  . GLN   B 2 198 ? -25.834 -7.630  -6.273  1.00 90.54 198 B 1 
ATOM   3277 C CG  . GLN   B 2 198 ? -24.668 -8.528  -5.838  1.00 81.96 198 B 1 
ATOM   3278 C CD  . GLN   B 2 198 ? -25.161 -9.875  -5.320  1.00 76.66 198 B 1 
ATOM   3279 O OE1 . GLN   B 2 198 ? -26.342 -10.099 -5.096  1.00 68.51 198 B 1 
ATOM   3280 N NE2 . GLN   B 2 198 ? -24.278 -10.831 -5.141  1.00 66.13 198 B 1 
ATOM   3281 N N   . ARG   B 2 199 ? -27.447 -5.037  -7.158  1.00 93.51 199 B 1 
ATOM   3282 C CA  . ARG   B 2 199 ? -28.532 -4.363  -7.899  1.00 93.61 199 B 1 
ATOM   3283 C C   . ARG   B 2 199 ? -28.004 -3.290  -8.845  1.00 94.04 199 B 1 
ATOM   3284 O O   . ARG   B 2 199 ? -28.540 -3.146  -9.940  1.00 92.42 199 B 1 
ATOM   3285 C CB  . ARG   B 2 199 ? -29.538 -3.749  -6.918  1.00 92.98 199 B 1 
ATOM   3286 C CG  . ARG   B 2 199 ? -30.567 -4.773  -6.439  1.00 84.43 199 B 1 
ATOM   3287 C CD  . ARG   B 2 199 ? -31.601 -4.114  -5.523  1.00 82.91 199 B 1 
ATOM   3288 N NE  . ARG   B 2 199 ? -31.446 -4.544  -4.120  1.00 74.71 199 B 1 
ATOM   3289 C CZ  . ARG   B 2 199 ? -32.070 -4.036  -3.071  1.00 69.29 199 B 1 
ATOM   3290 N NH1 . ARG   B 2 199 ? -32.877 -3.013  -3.172  1.00 61.45 199 B 1 
ATOM   3291 N NH2 . ARG   B 2 199 ? -31.899 -4.558  -1.885  1.00 60.91 199 B 1 
ATOM   3292 N N   . ASN   B 2 200 ? -26.952 -2.594  -8.451  1.00 94.28 200 B 1 
ATOM   3293 C CA  . ASN   B 2 200 ? -26.308 -1.574  -9.280  1.00 94.02 200 B 1 
ATOM   3294 C C   . ASN   B 2 200 ? -25.311 -2.159  -10.300 1.00 94.13 200 B 1 
ATOM   3295 O O   . ASN   B 2 200 ? -24.693 -1.416  -11.054 1.00 91.30 200 B 1 
ATOM   3296 C CB  . ASN   B 2 200 ? -25.686 -0.515  -8.359  1.00 93.41 200 B 1 
ATOM   3297 C CG  . ASN   B 2 200 ? -26.725 0.354   -7.659  1.00 89.97 200 B 1 
ATOM   3298 O OD1 . ASN   B 2 200 ? -27.927 0.188   -7.767  1.00 77.52 200 B 1 
ATOM   3299 N ND2 . ASN   B 2 200 ? -26.277 1.341   -6.917  1.00 75.87 200 B 1 
ATOM   3300 N N   . GLY   B 2 201 ? -25.165 -3.482  -10.360 1.00 93.69 201 B 1 
ATOM   3301 C CA  . GLY   B 2 201 ? -24.338 -4.173  -11.355 1.00 93.53 201 B 1 
ATOM   3302 C C   . GLY   B 2 201 ? -22.839 -4.200  -11.048 1.00 94.36 201 B 1 
ATOM   3303 O O   . GLY   B 2 201 ? -22.047 -4.513  -11.940 1.00 91.83 201 B 1 
ATOM   3304 N N   . HIS   B 2 202 ? -22.432 -3.912  -9.820  1.00 94.72 202 B 1 
ATOM   3305 C CA  . HIS   B 2 202 ? -21.031 -4.035  -9.413  1.00 94.82 202 B 1 
ATOM   3306 C C   . HIS   B 2 202 ? -20.610 -5.504  -9.303  1.00 94.62 202 B 1 
ATOM   3307 O O   . HIS   B 2 202 ? -21.359 -6.358  -8.829  1.00 93.20 202 B 1 
ATOM   3308 C CB  . HIS   B 2 202 ? -20.781 -3.291  -8.101  1.00 94.82 202 B 1 
ATOM   3309 C CG  . HIS   B 2 202 ? -20.953 -1.804  -8.228  1.00 95.57 202 B 1 
ATOM   3310 N ND1 . HIS   B 2 202 ? -20.147 -0.946  -8.958  1.00 85.66 202 B 1 
ATOM   3311 C CD2 . HIS   B 2 202 ? -21.953 -1.048  -7.664  1.00 85.80 202 B 1 
ATOM   3312 C CE1 . HIS   B 2 202 ? -20.657 0.292   -8.834  1.00 88.67 202 B 1 
ATOM   3313 N NE2 . HIS   B 2 202 ? -21.745 0.268   -8.054  1.00 90.04 202 B 1 
ATOM   3314 N N   . HIS   B 2 203 ? -19.377 -5.798  -9.704  1.00 94.17 203 B 1 
ATOM   3315 C CA  . HIS   B 2 203 ? -18.817 -7.142  -9.640  1.00 93.45 203 B 1 
ATOM   3316 C C   . HIS   B 2 203 ? -18.155 -7.383  -8.277  1.00 93.53 203 B 1 
ATOM   3317 O O   . HIS   B 2 203 ? -16.957 -7.141  -8.100  1.00 91.80 203 B 1 
ATOM   3318 C CB  . HIS   B 2 203 ? -17.869 -7.361  -10.828 1.00 91.83 203 B 1 
ATOM   3319 C CG  . HIS   B 2 203 ? -17.543 -8.810  -11.073 1.00 86.16 203 B 1 
ATOM   3320 N ND1 . HIS   B 2 203 ? -17.761 -9.483  -12.259 1.00 73.76 203 B 1 
ATOM   3321 C CD2 . HIS   B 2 203 ? -16.986 -9.719  -10.211 1.00 72.90 203 B 1 
ATOM   3322 C CE1 . HIS   B 2 203 ? -17.350 -10.748 -12.113 1.00 73.73 203 B 1 
ATOM   3323 N NE2 . HIS   B 2 203 ? -16.871 -10.931 -10.875 1.00 74.91 203 B 1 
ATOM   3324 N N   . VAL   B 2 204 ? -18.925 -7.879  -7.320  1.00 93.83 204 B 1 
ATOM   3325 C CA  . VAL   B 2 204 ? -18.418 -8.264  -5.998  1.00 93.29 204 B 1 
ATOM   3326 C C   . VAL   B 2 204 ? -17.582 -9.539  -6.134  1.00 92.50 204 B 1 
ATOM   3327 O O   . VAL   B 2 204 ? -18.064 -10.554 -6.630  1.00 90.65 204 B 1 
ATOM   3328 C CB  . VAL   B 2 204 ? -19.561 -8.433  -4.983  1.00 92.72 204 B 1 
ATOM   3329 C CG1 . VAL   B 2 204 ? -19.015 -8.741  -3.586  1.00 89.68 204 B 1 
ATOM   3330 C CG2 . VAL   B 2 204 ? -20.409 -7.155  -4.880  1.00 89.71 204 B 1 
ATOM   3331 N N   . VAL   B 2 205 ? -16.328 -9.467  -5.705  1.00 92.09 205 B 1 
ATOM   3332 C CA  . VAL   B 2 205 ? -15.380 -10.597 -5.684  1.00 90.27 205 B 1 
ATOM   3333 C C   . VAL   B 2 205 ? -15.354 -11.248 -4.305  1.00 89.53 205 B 1 
ATOM   3334 O O   . VAL   B 2 205 ? -15.250 -12.468 -4.202  1.00 86.15 205 B 1 
ATOM   3335 C CB  . VAL   B 2 205 ? -13.962 -10.136 -6.084  1.00 88.68 205 B 1 
ATOM   3336 C CG1 . VAL   B 2 205 ? -12.991 -11.314 -6.201  1.00 79.61 205 B 1 
ATOM   3337 C CG2 . VAL   B 2 205 ? -13.951 -9.407  -7.435  1.00 80.04 205 B 1 
ATOM   3338 N N   . TRP   B 2 206 ? -15.483 -10.446 -3.249  1.00 90.87 206 B 1 
ATOM   3339 C CA  . TRP   B 2 206 ? -15.622 -10.911 -1.870  1.00 90.52 206 B 1 
ATOM   3340 C C   . TRP   B 2 206 ? -16.675 -10.093 -1.112  1.00 90.00 206 B 1 
ATOM   3341 O O   . TRP   B 2 206 ? -16.603 -8.865  -1.123  1.00 87.50 206 B 1 
ATOM   3342 C CB  . TRP   B 2 206 ? -14.281 -10.818 -1.147  1.00 89.80 206 B 1 
ATOM   3343 C CG  . TRP   B 2 206 ? -14.367 -11.338 0.245   1.00 88.64 206 B 1 
ATOM   3344 C CD1 . TRP   B 2 206 ? -14.686 -10.617 1.340   1.00 84.64 206 B 1 
ATOM   3345 C CD2 . TRP   B 2 206 ? -14.298 -12.736 0.671   1.00 87.81 206 B 1 
ATOM   3346 N NE1 . TRP   B 2 206 ? -14.822 -11.469 2.427   1.00 84.06 206 B 1 
ATOM   3347 C CE2 . TRP   B 2 206 ? -14.613 -12.780 2.051   1.00 86.67 206 B 1 
ATOM   3348 C CE3 . TRP   B 2 206 ? -14.032 -13.950 0.016   1.00 84.87 206 B 1 
ATOM   3349 C CZ2 . TRP   B 2 206 ? -14.705 -14.002 2.749   1.00 85.29 206 B 1 
ATOM   3350 C CZ3 . TRP   B 2 206 ? -14.098 -15.168 0.715   1.00 81.48 206 B 1 
ATOM   3351 C CH2 . TRP   B 2 206 ? -14.451 -15.189 2.066   1.00 82.24 206 B 1 
ATOM   3352 N N   . PRO   B 2 207 ? -17.607 -10.767 -0.401  1.00 89.16 207 B 1 
ATOM   3353 C CA  . PRO   B 2 207 ? -17.926 -12.193 -0.487  1.00 87.67 207 B 1 
ATOM   3354 C C   . PRO   B 2 207 ? -18.615 -12.526 -1.819  1.00 85.75 207 B 1 
ATOM   3355 O O   . PRO   B 2 207 ? -19.563 -11.853 -2.216  1.00 79.23 207 B 1 
ATOM   3356 C CB  . PRO   B 2 207 ? -18.821 -12.470 0.719   1.00 84.34 207 B 1 
ATOM   3357 C CG  . PRO   B 2 207 ? -19.529 -11.141 0.946   1.00 81.92 207 B 1 
ATOM   3358 C CD  . PRO   B 2 207 ? -18.499 -10.102 0.524   1.00 84.31 207 B 1 
ATOM   3359 N N   . SER   B 2 208 ? -18.122 -13.541 -2.531  1.00 76.46 208 B 1 
ATOM   3360 C CA  . SER   B 2 208 ? -18.616 -13.892 -3.871  1.00 71.74 208 B 1 
ATOM   3361 C C   . SER   B 2 208 ? -19.822 -14.831 -3.863  1.00 70.53 208 B 1 
ATOM   3362 O O   . SER   B 2 208 ? -20.590 -14.862 -4.823  1.00 63.00 208 B 1 
ATOM   3363 C CB  . SER   B 2 208 ? -17.487 -14.520 -4.689  1.00 64.29 208 B 1 
ATOM   3364 O OG  . SER   B 2 208 ? -16.908 -15.616 -3.999  1.00 56.99 208 B 1 
ATOM   3365 N N   . GLU   B 2 209 ? -19.985 -15.611 -2.791  1.00 61.25 209 B 1 
ATOM   3366 C CA  . GLU   B 2 209 ? -21.088 -16.559 -2.686  1.00 57.98 209 B 1 
ATOM   3367 C C   . GLU   B 2 209 ? -22.388 -15.844 -2.319  1.00 57.28 209 B 1 
ATOM   3368 O O   . GLU   B 2 209 ? -22.510 -15.225 -1.264  1.00 51.30 209 B 1 
ATOM   3369 C CB  . GLU   B 2 209 ? -20.764 -17.687 -1.703  1.00 51.51 209 B 1 
ATOM   3370 C CG  . GLU   B 2 209 ? -19.734 -18.663 -2.288  1.00 46.32 209 B 1 
ATOM   3371 C CD  . GLU   B 2 209 ? -19.603 -19.951 -1.469  1.00 41.53 209 B 1 
ATOM   3372 O OE1 . GLU   B 2 209 ? -19.068 -20.932 -2.037  1.00 37.57 209 B 1 
ATOM   3373 O OE2 . GLU   B 2 209 ? -20.051 -19.975 -0.303  1.00 39.36 209 B 1 
ATOM   3374 N N   . GLN   B 2 210 ? -23.386 -15.983 -3.192  1.00 50.70 210 B 1 
ATOM   3375 C CA  . GLN   B 2 210 ? -24.757 -15.646 -2.847  1.00 48.53 210 B 1 
ATOM   3376 C C   . GLN   B 2 210 ? -25.310 -16.738 -1.938  1.00 49.08 210 B 1 
ATOM   3377 O O   . GLN   B 2 210 ? -25.366 -17.909 -2.317  1.00 44.75 210 B 1 
ATOM   3378 C CB  . GLN   B 2 210 ? -25.626 -15.483 -4.100  1.00 42.90 210 B 1 
ATOM   3379 C CG  . GLN   B 2 210 ? -25.323 -14.171 -4.824  1.00 38.11 210 B 1 
ATOM   3380 C CD  . GLN   B 2 210 ? -26.262 -13.923 -6.008  1.00 34.43 210 B 1 
ATOM   3381 O OE1 . GLN   B 2 210 ? -26.975 -14.777 -6.499  1.00 31.75 210 B 1 
ATOM   3382 N NE2 . GLN   B 2 210 ? -26.299 -12.718 -6.523  1.00 30.97 210 B 1 
ATOM   3383 N N   . ARG   B 2 211 ? -25.767 -16.337 -0.762  1.00 52.97 211 B 1 
ATOM   3384 C CA  . ARG   B 2 211 ? -26.530 -17.201 0.136   1.00 51.80 211 B 1 
ATOM   3385 C C   . ARG   B 2 211 ? -28.017 -16.885 -0.009  1.00 50.97 211 B 1 
ATOM   3386 O O   . ARG   B 2 211 ? -28.387 -15.768 -0.373  1.00 46.75 211 B 1 
ATOM   3387 C CB  . ARG   B 2 211 ? -26.019 -17.044 1.574   1.00 48.15 211 B 1 
ATOM   3388 C CG  . ARG   B 2 211 ? -24.554 -17.491 1.670   1.00 45.37 211 B 1 
ATOM   3389 C CD  . ARG   B 2 211 ? -24.071 -17.466 3.117   1.00 42.60 211 B 1 
ATOM   3390 N NE  . ARG   B 2 211 ? -22.662 -17.890 3.207   1.00 39.26 211 B 1 
ATOM   3391 C CZ  . ARG   B 2 211 ? -22.097 -18.496 4.232   1.00 37.40 211 B 1 
ATOM   3392 N NH1 . ARG   B 2 211 ? -22.743 -18.746 5.331   1.00 37.88 211 B 1 
ATOM   3393 N NH2 . ARG   B 2 211 ? -20.857 -18.866 4.165   1.00 36.29 211 B 1 
ATOM   3394 N N   . ASP   B 2 212 ? -28.842 -17.884 0.263   1.00 47.17 212 B 1 
ATOM   3395 C CA  . ASP   B 2 212 ? -30.285 -17.671 0.309   1.00 45.26 212 B 1 
ATOM   3396 C C   . ASP   B 2 212 ? -30.603 -16.754 1.489   1.00 44.25 212 B 1 
ATOM   3397 O O   . ASP   B 2 212 ? -30.572 -17.169 2.651   1.00 40.76 212 B 1 
ATOM   3398 C CB  . ASP   B 2 212 ? -31.030 -19.008 0.423   1.00 41.81 212 B 1 
ATOM   3399 C CG  . ASP   B 2 212 ? -31.013 -19.852 -0.852  1.00 39.00 212 B 1 
ATOM   3400 O OD1 . ASP   B 2 212 ? -30.976 -19.261 -1.955  1.00 36.77 212 B 1 
ATOM   3401 O OD2 . ASP   B 2 212 ? -31.088 -21.092 -0.704  1.00 35.91 212 B 1 
ATOM   3402 N N   . LEU   B 2 213 ? -30.855 -15.485 1.180   1.00 43.41 213 B 1 
ATOM   3403 C CA  . LEU   B 2 213 ? -31.228 -14.478 2.166   1.00 41.01 213 B 1 
ATOM   3404 C C   . LEU   B 2 213 ? -32.653 -14.756 2.653   1.00 39.59 213 B 1 
ATOM   3405 O O   . LEU   B 2 213 ? -33.561 -14.964 1.850   1.00 36.44 213 B 1 
ATOM   3406 C CB  . LEU   B 2 213 ? -31.075 -13.081 1.545   1.00 37.66 213 B 1 
ATOM   3407 C CG  . LEU   B 2 213 ? -29.600 -12.720 1.260   1.00 34.89 213 B 1 
ATOM   3408 C CD1 . LEU   B 2 213 ? -29.509 -11.581 0.256   1.00 32.47 213 B 1 
ATOM   3409 C CD2 . LEU   B 2 213 ? -28.873 -12.306 2.535   1.00 33.32 213 B 1 
ATOM   3410 N N   . LEU   B 2 214 ? -32.830 -14.780 3.974   1.00 35.00 214 B 1 
ATOM   3411 C CA  . LEU   B 2 214 ? -34.115 -14.957 4.651   1.00 29.86 214 B 1 
ATOM   3412 C C   . LEU   B 2 214 ? -34.918 -13.658 4.712   1.00 27.56 214 B 1 
ATOM   3413 O O   . LEU   B 2 214 ? -34.306 -12.583 4.875   1.00 24.40 214 B 1 
ATOM   3414 C CB  . LEU   B 2 214 ? -33.878 -15.537 6.053   1.00 27.02 214 B 1 
ATOM   3415 C CG  . LEU   B 2 214 ? -33.918 -17.073 6.077   1.00 25.94 214 B 1 
ATOM   3416 C CD1 . LEU   B 2 214 ? -33.329 -17.566 7.390   1.00 24.43 214 B 1 
ATOM   3417 C CD2 . LEU   B 2 214 ? -35.348 -17.588 5.982   1.00 25.79 214 B 1 
ATOM   3418 O OXT . LEU   B 2 214 ? -36.176 -13.786 4.636   1.00 25.07 214 B 1 
ATOM   3419 N N   . MET   C 3 1   ? 30.685  31.700  -39.674 1.00 77.59 1   C 1 
ATOM   3420 C CA  . MET   C 3 1   ? 30.003  31.084  -38.528 1.00 85.79 1   C 1 
ATOM   3421 C C   . MET   C 3 1   ? 29.247  32.186  -37.800 1.00 88.94 1   C 1 
ATOM   3422 O O   . MET   C 3 1   ? 29.846  33.216  -37.513 1.00 82.78 1   C 1 
ATOM   3423 C CB  . MET   C 3 1   ? 31.031  30.387  -37.626 1.00 77.82 1   C 1 
ATOM   3424 C CG  . MET   C 3 1   ? 30.393  29.536  -36.527 1.00 74.70 1   C 1 
ATOM   3425 S SD  . MET   C 3 1   ? 31.637  28.549  -35.646 1.00 69.79 1   C 1 
ATOM   3426 C CE  . MET   C 3 1   ? 30.573  27.603  -34.550 1.00 62.37 1   C 1 
ATOM   3427 N N   . ARG   C 3 2   ? 27.950  31.990  -37.581 1.00 85.83 2   C 1 
ATOM   3428 C CA  . ARG   C 3 2   ? 27.186  32.855  -36.682 1.00 88.59 2   C 1 
ATOM   3429 C C   . ARG   C 3 2   ? 27.500  32.477  -35.247 1.00 91.69 2   C 1 
ATOM   3430 O O   . ARG   C 3 2   ? 27.897  31.342  -34.979 1.00 87.34 2   C 1 
ATOM   3431 C CB  . ARG   C 3 2   ? 25.686  32.757  -36.974 1.00 82.62 2   C 1 
ATOM   3432 C CG  . ARG   C 3 2   ? 25.302  33.633  -38.173 1.00 75.81 2   C 1 
ATOM   3433 C CD  . ARG   C 3 2   ? 23.819  33.507  -38.482 1.00 73.09 2   C 1 
ATOM   3434 N NE  . ARG   C 3 2   ? 23.409  34.512  -39.483 1.00 71.55 2   C 1 
ATOM   3435 C CZ  . ARG   C 3 2   ? 22.781  35.648  -39.221 1.00 70.72 2   C 1 
ATOM   3436 N NH1 . ARG   C 3 2   ? 22.354  35.941  -38.032 1.00 62.82 2   C 1 
ATOM   3437 N NH2 . ARG   C 3 2   ? 22.570  36.510  -40.161 1.00 66.64 2   C 1 
ATOM   3438 N N   . ASP   C 3 3   ? 27.338  33.433  -34.354 1.00 91.82 3   C 1 
ATOM   3439 C CA  . ASP   C 3 3   ? 27.474  33.156  -32.931 1.00 92.84 3   C 1 
ATOM   3440 C C   . ASP   C 3 3   ? 26.249  32.378  -32.437 1.00 95.50 3   C 1 
ATOM   3441 O O   . ASP   C 3 3   ? 26.374  31.252  -31.956 1.00 92.59 3   C 1 
ATOM   3442 C CB  . ASP   C 3 3   ? 27.678  34.486  -32.209 1.00 86.58 3   C 1 
ATOM   3443 C CG  . ASP   C 3 3   ? 27.979  34.262  -30.736 1.00 77.15 3   C 1 
ATOM   3444 O OD1 . ASP   C 3 3   ? 29.034  33.640  -30.488 1.00 66.91 3   C 1 
ATOM   3445 O OD2 . ASP   C 3 3   ? 27.159  34.718  -29.917 1.00 66.45 3   C 1 
ATOM   3446 N N   . SER   C 3 4   ? 25.065  32.937  -32.702 1.00 97.50 4   C 1 
ATOM   3447 C CA  . SER   C 3 4   ? 23.813  32.344  -32.245 1.00 97.73 4   C 1 
ATOM   3448 C C   . SER   C 3 4   ? 22.693  32.511  -33.274 1.00 97.98 4   C 1 
ATOM   3449 O O   . SER   C 3 4   ? 22.674  33.468  -34.051 1.00 96.65 4   C 1 
ATOM   3450 C CB  . SER   C 3 4   ? 23.411  32.979  -30.911 1.00 96.51 4   C 1 
ATOM   3451 O OG  . SER   C 3 4   ? 24.465  32.885  -29.971 1.00 91.62 4   C 1 
ATOM   3452 N N   . VAL   C 3 5   ? 21.743  31.574  -33.273 1.00 98.36 5   C 1 
ATOM   3453 C CA  . VAL   C 3 5   ? 20.513  31.658  -34.073 1.00 98.44 5   C 1 
ATOM   3454 C C   . VAL   C 3 5   ? 19.275  31.412  -33.215 1.00 98.62 5   C 1 
ATOM   3455 O O   . VAL   C 3 5   ? 19.262  30.540  -32.348 1.00 98.20 5   C 1 
ATOM   3456 C CB  . VAL   C 3 5   ? 20.511  30.728  -35.298 1.00 97.58 5   C 1 
ATOM   3457 C CG1 . VAL   C 3 5   ? 21.535  31.198  -36.336 1.00 92.49 5   C 1 
ATOM   3458 C CG2 . VAL   C 3 5   ? 20.780  29.258  -34.975 1.00 91.05 5   C 1 
ATOM   3459 N N   . PHE   C 3 6   ? 18.216  32.169  -33.496 1.00 98.55 6   C 1 
ATOM   3460 C CA  . PHE   C 3 6   ? 16.926  32.070  -32.822 1.00 98.63 6   C 1 
ATOM   3461 C C   . PHE   C 3 6   ? 15.893  31.453  -33.767 1.00 98.65 6   C 1 
ATOM   3462 O O   . PHE   C 3 6   ? 15.459  32.086  -34.737 1.00 98.22 6   C 1 
ATOM   3463 C CB  . PHE   C 3 6   ? 16.515  33.462  -32.336 1.00 98.50 6   C 1 
ATOM   3464 C CG  . PHE   C 3 6   ? 15.328  33.452  -31.401 1.00 98.52 6   C 1 
ATOM   3465 C CD1 . PHE   C 3 6   ? 14.022  33.638  -31.893 1.00 97.40 6   C 1 
ATOM   3466 C CD2 . PHE   C 3 6   ? 15.528  33.279  -30.018 1.00 97.48 6   C 1 
ATOM   3467 C CE1 . PHE   C 3 6   ? 12.928  33.662  -31.010 1.00 97.11 6   C 1 
ATOM   3468 C CE2 . PHE   C 3 6   ? 14.438  33.307  -29.129 1.00 97.16 6   C 1 
ATOM   3469 C CZ  . PHE   C 3 6   ? 13.138  33.502  -29.624 1.00 97.81 6   C 1 
ATOM   3470 N N   . ILE   C 3 7   ? 15.509  30.207  -33.508 1.00 98.64 7   C 1 
ATOM   3471 C CA  . ILE   C 3 7   ? 14.526  29.499  -34.329 1.00 98.64 7   C 1 
ATOM   3472 C C   . ILE   C 3 7   ? 13.126  29.914  -33.880 1.00 98.64 7   C 1 
ATOM   3473 O O   . ILE   C 3 7   ? 12.718  29.634  -32.753 1.00 98.14 7   C 1 
ATOM   3474 C CB  . ILE   C 3 7   ? 14.719  27.971  -34.262 1.00 98.28 7   C 1 
ATOM   3475 C CG1 . ILE   C 3 7   ? 16.188  27.494  -34.356 1.00 95.73 7   C 1 
ATOM   3476 C CG2 . ILE   C 3 7   ? 13.882  27.304  -35.366 1.00 96.91 7   C 1 
ATOM   3477 C CD1 . ILE   C 3 7   ? 16.952  27.949  -35.601 1.00 86.19 7   C 1 
ATOM   3478 N N   . TYR   C 3 8   ? 12.388  30.574  -34.762 1.00 98.38 8   C 1 
ATOM   3479 C CA  . TYR   C 3 8   ? 11.075  31.111  -34.424 1.00 98.39 8   C 1 
ATOM   3480 C C   . TYR   C 3 8   ? 10.135  31.168  -35.631 1.00 98.40 8   C 1 
ATOM   3481 O O   . TYR   C 3 8   ? 10.524  31.522  -36.747 1.00 97.65 8   C 1 
ATOM   3482 C CB  . TYR   C 3 8   ? 11.239  32.501  -33.788 1.00 98.09 8   C 1 
ATOM   3483 C CG  . TYR   C 3 8   ? 9.923   33.183  -33.488 1.00 98.14 8   C 1 
ATOM   3484 C CD1 . TYR   C 3 8   ? 9.440   34.199  -34.337 1.00 96.76 8   C 1 
ATOM   3485 C CD2 . TYR   C 3 8   ? 9.133   32.757  -32.401 1.00 96.93 8   C 1 
ATOM   3486 C CE1 . TYR   C 3 8   ? 8.187   34.783  -34.104 1.00 96.33 8   C 1 
ATOM   3487 C CE2 . TYR   C 3 8   ? 7.873   33.332  -32.160 1.00 96.50 8   C 1 
ATOM   3488 C CZ  . TYR   C 3 8   ? 7.403   34.344  -33.017 1.00 96.92 8   C 1 
ATOM   3489 O OH  . TYR   C 3 8   ? 6.171   34.900  -32.796 1.00 95.79 8   C 1 
ATOM   3490 N N   . SER   C 3 9   ? 8.867   30.871  -35.364 1.00 98.06 9   C 1 
ATOM   3491 C CA  . SER   C 3 9   ? 7.765   31.118  -36.293 1.00 97.91 9   C 1 
ATOM   3492 C C   . SER   C 3 9   ? 6.513   31.540  -35.524 1.00 98.03 9   C 1 
ATOM   3493 O O   . SER   C 3 9   ? 6.202   30.926  -34.502 1.00 97.20 9   C 1 
ATOM   3494 C CB  . SER   C 3 9   ? 7.464   29.848  -37.088 1.00 97.13 9   C 1 
ATOM   3495 O OG  . SER   C 3 9   ? 6.358   30.044  -37.948 1.00 94.71 9   C 1 
ATOM   3496 N N   . PRO   C 3 10  ? 5.720   32.494  -36.035 1.00 97.57 10  C 1 
ATOM   3497 C CA  . PRO   C 3 10  ? 4.394   32.784  -35.478 1.00 97.05 10  C 1 
ATOM   3498 C C   . PRO   C 3 10  ? 3.472   31.560  -35.460 1.00 97.21 10  C 1 
ATOM   3499 O O   . PRO   C 3 10  ? 2.575   31.465  -34.628 1.00 95.77 10  C 1 
ATOM   3500 C CB  . PRO   C 3 10  ? 3.815   33.889  -36.368 1.00 95.87 10  C 1 
ATOM   3501 C CG  . PRO   C 3 10  ? 5.041   34.526  -37.023 1.00 93.38 10  C 1 
ATOM   3502 C CD  . PRO   C 3 10  ? 6.021   33.362  -37.144 1.00 96.48 10  C 1 
ATOM   3503 N N   . SER   C 3 11  ? 3.725   30.595  -36.342 1.00 97.34 11  C 1 
ATOM   3504 C CA  . SER   C 3 11  ? 2.966   29.344  -36.432 1.00 97.38 11  C 1 
ATOM   3505 C C   . SER   C 3 11  ? 3.175   28.403  -35.237 1.00 97.65 11  C 1 
ATOM   3506 O O   . SER   C 3 11  ? 2.448   27.423  -35.134 1.00 96.27 11  C 1 
ATOM   3507 C CB  . SER   C 3 11  ? 3.297   28.608  -37.729 1.00 96.48 11  C 1 
ATOM   3508 O OG  . SER   C 3 11  ? 3.085   29.455  -38.846 1.00 91.08 11  C 1 
ATOM   3509 N N   . TYR   C 3 12  ? 4.101   28.686  -34.321 1.00 97.74 12  C 1 
ATOM   3510 C CA  . TYR   C 3 12  ? 4.190   27.950  -33.052 1.00 97.85 12  C 1 
ATOM   3511 C C   . TYR   C 3 12  ? 2.898   28.033  -32.229 1.00 97.62 12  C 1 
ATOM   3512 O O   . TYR   C 3 12  ? 2.561   27.088  -31.524 1.00 96.04 12  C 1 
ATOM   3513 C CB  . TYR   C 3 12  ? 5.392   28.443  -32.240 1.00 97.67 12  C 1 
ATOM   3514 C CG  . TYR   C 3 12  ? 6.759   28.013  -32.733 1.00 97.98 12  C 1 
ATOM   3515 C CD1 . TYR   C 3 12  ? 6.923   26.968  -33.663 1.00 95.82 12  C 1 
ATOM   3516 C CD2 . TYR   C 3 12  ? 7.904   28.630  -32.195 1.00 95.93 12  C 1 
ATOM   3517 C CE1 . TYR   C 3 12  ? 8.205   26.543  -34.056 1.00 95.19 12  C 1 
ATOM   3518 C CE2 . TYR   C 3 12  ? 9.193   28.214  -32.577 1.00 95.34 12  C 1 
ATOM   3519 C CZ  . TYR   C 3 12  ? 9.337   27.167  -33.506 1.00 97.13 12  C 1 
ATOM   3520 O OH  . TYR   C 3 12  ? 10.586  26.746  -33.870 1.00 96.19 12  C 1 
ATOM   3521 N N   . GLN   C 3 13  ? 2.120   29.098  -32.389 1.00 97.44 13  C 1 
ATOM   3522 C CA  . GLN   C 3 13  ? 0.804   29.229  -31.753 1.00 96.85 13  C 1 
ATOM   3523 C C   . GLN   C 3 13  ? -0.251  28.252  -32.303 1.00 97.08 13  C 1 
ATOM   3524 O O   . GLN   C 3 13  ? -1.315  28.131  -31.715 1.00 95.13 13  C 1 
ATOM   3525 C CB  . GLN   C 3 13  ? 0.287   30.659  -31.895 1.00 95.16 13  C 1 
ATOM   3526 C CG  . GLN   C 3 13  ? 1.168   31.672  -31.159 1.00 87.99 13  C 1 
ATOM   3527 C CD  . GLN   C 3 13  ? 0.528   33.055  -31.109 1.00 83.85 13  C 1 
ATOM   3528 O OE1 . GLN   C 3 13  ? -0.453  33.387  -31.755 1.00 74.07 13  C 1 
ATOM   3529 N NE2 . GLN   C 3 13  ? 1.044   33.926  -30.295 1.00 71.48 13  C 1 
ATOM   3530 N N   . THR   C 3 14  ? 0.013   27.550  -33.394 1.00 97.06 14  C 1 
ATOM   3531 C CA  . THR   C 3 14  ? -0.890  26.486  -33.868 1.00 96.86 14  C 1 
ATOM   3532 C C   . THR   C 3 14  ? -0.868  25.253  -32.961 1.00 97.14 14  C 1 
ATOM   3533 O O   . THR   C 3 14  ? -1.818  24.477  -32.988 1.00 95.64 14  C 1 
ATOM   3534 C CB  . THR   C 3 14  ? -0.596  26.062  -35.310 1.00 96.07 14  C 1 
ATOM   3535 O OG1 . THR   C 3 14  ? 0.695   25.529  -35.453 1.00 90.45 14  C 1 
ATOM   3536 C CG2 . THR   C 3 14  ? -0.729  27.232  -36.291 1.00 89.42 14  C 1 
ATOM   3537 N N   . TYR   C 3 15  ? 0.169   25.077  -32.145 1.00 97.47 15  C 1 
ATOM   3538 C CA  . TYR   C 3 15  ? 0.179   24.105  -31.055 1.00 97.68 15  C 1 
ATOM   3539 C C   . TYR   C 3 15  ? -0.623  24.666  -29.878 1.00 97.49 15  C 1 
ATOM   3540 O O   . TYR   C 3 15  ? -0.082  25.280  -28.959 1.00 96.24 15  C 1 
ATOM   3541 C CB  . TYR   C 3 15  ? 1.617   23.731  -30.687 1.00 97.69 15  C 1 
ATOM   3542 C CG  . TYR   C 3 15  ? 1.707   22.460  -29.863 1.00 98.05 15  C 1 
ATOM   3543 C CD1 . TYR   C 3 15  ? 1.456   22.474  -28.475 1.00 96.72 15  C 1 
ATOM   3544 C CD2 . TYR   C 3 15  ? 2.034   21.241  -30.490 1.00 96.52 15  C 1 
ATOM   3545 C CE1 . TYR   C 3 15  ? 1.533   21.292  -27.724 1.00 96.36 15  C 1 
ATOM   3546 C CE2 . TYR   C 3 15  ? 2.119   20.053  -29.750 1.00 96.20 15  C 1 
ATOM   3547 C CZ  . TYR   C 3 15  ? 1.870   20.080  -28.363 1.00 97.52 15  C 1 
ATOM   3548 O OH  . TYR   C 3 15  ? 1.954   18.919  -27.639 1.00 96.94 15  C 1 
ATOM   3549 N N   . MET   C 3 16  ? -1.933  24.497  -29.960 1.00 97.10 16  C 1 
ATOM   3550 C CA  . MET   C 3 16  ? -2.875  25.008  -28.969 1.00 96.80 16  C 1 
ATOM   3551 C C   . MET   C 3 16  ? -4.019  24.010  -28.791 1.00 96.98 16  C 1 
ATOM   3552 O O   . MET   C 3 16  ? -4.750  23.728  -29.740 1.00 94.79 16  C 1 
ATOM   3553 C CB  . MET   C 3 16  ? -3.387  26.382  -29.423 1.00 94.73 16  C 1 
ATOM   3554 C CG  . MET   C 3 16  ? -4.222  27.072  -28.335 1.00 87.28 16  C 1 
ATOM   3555 S SD  . MET   C 3 16  ? -4.855  28.718  -28.783 1.00 81.29 16  C 1 
ATOM   3556 C CE  . MET   C 3 16  ? -3.304  29.638  -28.931 1.00 68.80 16  C 1 
ATOM   3557 N N   . PHE   C 3 17  ? -4.174  23.508  -27.568 1.00 96.47 17  C 1 
ATOM   3558 C CA  . PHE   C 3 17  ? -5.248  22.563  -27.237 1.00 96.13 17  C 1 
ATOM   3559 C C   . PHE   C 3 17  ? -6.609  23.270  -27.192 1.00 95.64 17  C 1 
ATOM   3560 O O   . PHE   C 3 17  ? -7.504  22.976  -27.984 1.00 92.48 17  C 1 
ATOM   3561 C CB  . PHE   C 3 17  ? -4.910  21.873  -25.913 1.00 95.64 17  C 1 
ATOM   3562 C CG  . PHE   C 3 17  ? -3.623  21.077  -25.936 1.00 96.36 17  C 1 
ATOM   3563 C CD1 . PHE   C 3 17  ? -3.569  19.850  -26.622 1.00 93.91 17  C 1 
ATOM   3564 C CD2 . PHE   C 3 17  ? -2.473  21.552  -25.279 1.00 93.88 17  C 1 
ATOM   3565 C CE1 . PHE   C 3 17  ? -2.382  19.100  -26.645 1.00 93.36 17  C 1 
ATOM   3566 C CE2 . PHE   C 3 17  ? -1.283  20.806  -25.299 1.00 93.23 17  C 1 
ATOM   3567 C CZ  . PHE   C 3 17  ? -1.238  19.577  -25.979 1.00 95.46 17  C 1 
ATOM   3568 N N   . HIS   C 3 18  ? -6.745  24.239  -26.293 1.00 95.31 18  C 1 
ATOM   3569 C CA  . HIS   C 3 18  ? -7.884  25.153  -26.171 1.00 94.49 18  C 1 
ATOM   3570 C C   . HIS   C 3 18  ? -7.468  26.400  -25.372 1.00 94.54 18  C 1 
ATOM   3571 O O   . HIS   C 3 18  ? -6.379  26.448  -24.808 1.00 92.27 18  C 1 
ATOM   3572 C CB  . HIS   C 3 18  ? -9.072  24.418  -25.528 1.00 92.90 18  C 1 
ATOM   3573 C CG  . HIS   C 3 18  ? -8.772  23.835  -24.174 1.00 92.02 18  C 1 
ATOM   3574 N ND1 . HIS   C 3 18  ? -8.788  24.498  -22.970 1.00 82.48 18  C 1 
ATOM   3575 C CD2 . HIS   C 3 18  ? -8.458  22.523  -23.907 1.00 81.49 18  C 1 
ATOM   3576 C CE1 . HIS   C 3 18  ? -8.495  23.611  -22.004 1.00 83.77 18  C 1 
ATOM   3577 N NE2 . HIS   C 3 18  ? -8.284  22.401  -22.539 1.00 85.31 18  C 1 
ATOM   3578 N N   . GLN   C 3 19  ? -8.318  27.432  -25.336 1.00 93.88 19  C 1 
ATOM   3579 C CA  . GLN   C 3 19  ? -7.958  28.719  -24.712 1.00 92.64 19  C 1 
ATOM   3580 C C   . GLN   C 3 19  ? -7.688  28.645  -23.201 1.00 92.80 19  C 1 
ATOM   3581 O O   . GLN   C 3 19  ? -6.900  29.434  -22.698 1.00 89.76 19  C 1 
ATOM   3582 C CB  . GLN   C 3 19  ? -9.063  29.751  -24.965 1.00 90.46 19  C 1 
ATOM   3583 C CG  . GLN   C 3 19  ? -8.986  30.338  -26.377 1.00 79.57 19  C 1 
ATOM   3584 C CD  . GLN   C 3 19  ? -9.960  31.499  -26.586 1.00 70.37 19  C 1 
ATOM   3585 O OE1 . GLN   C 3 19  ? -10.925 31.701  -25.873 1.00 61.48 19  C 1 
ATOM   3586 N NE2 . GLN   C 3 19  ? -9.740  32.311  -27.597 1.00 58.94 19  C 1 
ATOM   3587 N N   . GLU   C 3 20  ? -8.325  27.719  -22.502 1.00 92.10 20  C 1 
ATOM   3588 C CA  . GLU   C 3 20  ? -8.186  27.540  -21.046 1.00 91.30 20  C 1 
ATOM   3589 C C   . GLU   C 3 20  ? -7.025  26.595  -20.672 1.00 92.55 20  C 1 
ATOM   3590 O O   . GLU   C 3 20  ? -6.735  26.399  -19.496 1.00 90.00 20  C 1 
ATOM   3591 C CB  . GLU   C 3 20  ? -9.510  27.002  -20.470 1.00 88.99 20  C 1 
ATOM   3592 C CG  . GLU   C 3 20  ? -10.736 27.913  -20.679 1.00 81.73 20  C 1 
ATOM   3593 C CD  . GLU   C 3 20  ? -10.972 28.950  -19.566 1.00 73.73 20  C 1 
ATOM   3594 O OE1 . GLU   C 3 20  ? -11.597 29.994  -19.878 1.00 64.82 20  C 1 
ATOM   3595 O OE2 . GLU   C 3 20  ? -10.567 28.694  -18.407 1.00 65.04 20  C 1 
ATOM   3596 N N   . HIS   C 3 21  ? -6.360  25.982  -21.655 1.00 94.82 21  C 1 
ATOM   3597 C CA  . HIS   C 3 21  ? -5.283  25.033  -21.388 1.00 95.95 21  C 1 
ATOM   3598 C C   . HIS   C 3 21  ? -4.023  25.752  -20.868 1.00 96.24 21  C 1 
ATOM   3599 O O   . HIS   C 3 21  ? -3.602  26.746  -21.470 1.00 95.33 21  C 1 
ATOM   3600 C CB  . HIS   C 3 21  ? -4.996  24.214  -22.648 1.00 95.93 21  C 1 
ATOM   3601 C CG  . HIS   C 3 21  ? -4.143  23.008  -22.362 1.00 96.36 21  C 1 
ATOM   3602 N ND1 . HIS   C 3 21  ? -2.772  22.987  -22.259 1.00 90.23 21  C 1 
ATOM   3603 C CD2 . HIS   C 3 21  ? -4.591  21.734  -22.106 1.00 89.56 21  C 1 
ATOM   3604 C CE1 . HIS   C 3 21  ? -2.402  21.735  -21.945 1.00 91.79 21  C 1 
ATOM   3605 N NE2 . HIS   C 3 21  ? -3.482  20.950  -21.848 1.00 92.64 21  C 1 
ATOM   3606 N N   . PRO   C 3 22  ? -3.377  25.255  -19.806 1.00 96.28 22  C 1 
ATOM   3607 C CA  . PRO   C 3 22  ? -2.206  25.918  -19.222 1.00 96.13 22  C 1 
ATOM   3608 C C   . PRO   C 3 22  ? -1.008  25.982  -20.174 1.00 96.57 22  C 1 
ATOM   3609 O O   . PRO   C 3 22  ? -0.256  26.958  -20.147 1.00 95.45 22  C 1 
ATOM   3610 C CB  . PRO   C 3 22  ? -1.885  25.125  -17.945 1.00 94.82 22  C 1 
ATOM   3611 C CG  . PRO   C 3 22  ? -2.513  23.750  -18.183 1.00 92.43 22  C 1 
ATOM   3612 C CD  . PRO   C 3 22  ? -3.747  24.083  -19.015 1.00 95.29 22  C 1 
ATOM   3613 N N   . PHE   C 3 23  ? -0.839  24.996  -21.054 1.00 97.12 23  C 1 
ATOM   3614 C CA  . PHE   C 3 23  ? 0.202   25.018  -22.081 1.00 97.32 23  C 1 
ATOM   3615 C C   . PHE   C 3 23  ? -0.192  25.967  -23.220 1.00 97.21 23  C 1 
ATOM   3616 O O   . PHE   C 3 23  ? -0.927  25.602  -24.142 1.00 96.05 23  C 1 
ATOM   3617 C CB  . PHE   C 3 23  ? 0.495   23.596  -22.573 1.00 97.21 23  C 1 
ATOM   3618 C CG  . PHE   C 3 23  ? 1.776   23.503  -23.376 1.00 97.18 23  C 1 
ATOM   3619 C CD1 . PHE   C 3 23  ? 1.789   23.821  -24.746 1.00 94.83 23  C 1 
ATOM   3620 C CD2 . PHE   C 3 23  ? 2.971   23.114  -22.740 1.00 94.74 23  C 1 
ATOM   3621 C CE1 . PHE   C 3 23  ? 2.990   23.751  -25.477 1.00 93.64 23  C 1 
ATOM   3622 C CE2 . PHE   C 3 23  ? 4.172   23.038  -23.467 1.00 93.76 23  C 1 
ATOM   3623 C CZ  . PHE   C 3 23  ? 4.184   23.359  -24.837 1.00 95.09 23  C 1 
ATOM   3624 N N   . ASN   C 3 24  ? 0.318   27.189  -23.174 1.00 96.71 24  C 1 
ATOM   3625 C CA  . ASN   C 3 24  ? -0.016  28.234  -24.140 1.00 96.76 24  C 1 
ATOM   3626 C C   . ASN   C 3 24  ? 1.241   28.787  -24.833 1.00 97.09 24  C 1 
ATOM   3627 O O   . ASN   C 3 24  ? 2.016   29.549  -24.250 1.00 95.80 24  C 1 
ATOM   3628 C CB  . ASN   C 3 24  ? -0.846  29.306  -23.412 1.00 95.45 24  C 1 
ATOM   3629 C CG  . ASN   C 3 24  ? -1.411  30.350  -24.359 1.00 94.15 24  C 1 
ATOM   3630 O OD1 . ASN   C 3 24  ? -1.005  30.502  -25.497 1.00 89.40 24  C 1 
ATOM   3631 N ND2 . ASN   C 3 24  ? -2.377  31.113  -23.898 1.00 87.62 24  C 1 
ATOM   3632 N N   . GLN   C 3 25  ? 1.411   28.460  -26.108 1.00 96.79 25  C 1 
ATOM   3633 C CA  . GLN   C 3 25  ? 2.561   28.920  -26.909 1.00 97.21 25  C 1 
ATOM   3634 C C   . GLN   C 3 25  ? 2.574   30.434  -27.197 1.00 97.42 25  C 1 
ATOM   3635 O O   . GLN   C 3 25  ? 3.552   30.941  -27.749 1.00 95.61 25  C 1 
ATOM   3636 C CB  . GLN   C 3 25  ? 2.666   28.103  -28.205 1.00 96.09 25  C 1 
ATOM   3637 C CG  . GLN   C 3 25  ? 3.017   26.621  -27.993 1.00 94.30 25  C 1 
ATOM   3638 C CD  . GLN   C 3 25  ? 4.452   26.387  -27.515 1.00 94.54 25  C 1 
ATOM   3639 O OE1 . GLN   C 3 25  ? 4.900   26.911  -26.506 1.00 86.23 25  C 1 
ATOM   3640 N NE2 . GLN   C 3 25  ? 5.218   25.587  -28.217 1.00 85.11 25  C 1 
ATOM   3641 N N   . GLN   C 3 26  ? 1.565   31.175  -26.778 1.00 97.17 26  C 1 
ATOM   3642 C CA  . GLN   C 3 26  ? 1.625   32.643  -26.775 1.00 97.14 26  C 1 
ATOM   3643 C C   . GLN   C 3 26  ? 2.840   33.154  -25.985 1.00 97.65 26  C 1 
ATOM   3644 O O   . GLN   C 3 26  ? 3.415   34.179  -26.344 1.00 96.96 26  C 1 
ATOM   3645 C CB  . GLN   C 3 26  ? 0.315   33.215  -26.211 1.00 96.15 26  C 1 
ATOM   3646 C CG  . GLN   C 3 26  ? 0.222   34.741  -26.416 1.00 92.69 26  C 1 
ATOM   3647 C CD  . GLN   C 3 26  ? -1.117  35.332  -25.958 1.00 90.82 26  C 1 
ATOM   3648 O OE1 . GLN   C 3 26  ? -1.943  34.696  -25.335 1.00 82.75 26  C 1 
ATOM   3649 N NE2 . GLN   C 3 26  ? -1.378  36.585  -26.258 1.00 80.56 26  C 1 
ATOM   3650 N N   . ARG   C 3 27  ? 3.307   32.408  -24.989 1.00 97.37 27  C 1 
ATOM   3651 C CA  . ARG   C 3 27  ? 4.530   32.711  -24.229 1.00 97.66 27  C 1 
ATOM   3652 C C   . ARG   C 3 27  ? 5.774   32.857  -25.118 1.00 98.13 27  C 1 
ATOM   3653 O O   . ARG   C 3 27  ? 6.616   33.705  -24.842 1.00 97.60 27  C 1 
ATOM   3654 C CB  . ARG   C 3 27  ? 4.700   31.636  -23.145 1.00 96.22 27  C 1 
ATOM   3655 C CG  . ARG   C 3 27  ? 5.084   30.256  -23.702 1.00 94.13 27  C 1 
ATOM   3656 C CD  . ARG   C 3 27  ? 4.802   29.153  -22.698 1.00 93.83 27  C 1 
ATOM   3657 N NE  . ARG   C 3 27  ? 5.107   27.839  -23.278 1.00 93.03 27  C 1 
ATOM   3658 C CZ  . ARG   C 3 27  ? 5.353   26.721  -22.619 1.00 94.73 27  C 1 
ATOM   3659 N NH1 . ARG   C 3 27  ? 5.296   26.659  -21.321 1.00 87.03 27  C 1 
ATOM   3660 N NH2 . ARG   C 3 27  ? 5.667   25.643  -23.267 1.00 88.73 27  C 1 
ATOM   3661 N N   . VAL   C 3 28  ? 5.866   32.083  -26.206 1.00 98.20 28  C 1 
ATOM   3662 C CA  . VAL   C 3 28  ? 6.982   32.189  -27.166 1.00 98.35 28  C 1 
ATOM   3663 C C   . VAL   C 3 28  ? 6.901   33.509  -27.934 1.00 98.43 28  C 1 
ATOM   3664 O O   . VAL   C 3 28  ? 7.913   34.190  -28.089 1.00 98.04 28  C 1 
ATOM   3665 C CB  . VAL   C 3 28  ? 7.018   31.000  -28.147 1.00 98.04 28  C 1 
ATOM   3666 C CG1 . VAL   C 3 28  ? 8.295   31.032  -28.991 1.00 95.72 28  C 1 
ATOM   3667 C CG2 . VAL   C 3 28  ? 6.981   29.649  -27.418 1.00 95.05 28  C 1 
ATOM   3668 N N   . LEU   C 3 29  ? 5.699   33.916  -28.362 1.00 98.15 29  C 1 
ATOM   3669 C CA  . LEU   C 3 29  ? 5.470   35.226  -28.981 1.00 98.06 29  C 1 
ATOM   3670 C C   . LEU   C 3 29  ? 5.807   36.369  -28.015 1.00 98.24 29  C 1 
ATOM   3671 O O   . LEU   C 3 29  ? 6.480   37.312  -28.419 1.00 97.70 29  C 1 
ATOM   3672 C CB  . LEU   C 3 29  ? 4.012   35.322  -29.471 1.00 97.42 29  C 1 
ATOM   3673 C CG  . LEU   C 3 29  ? 3.590   36.735  -29.940 1.00 95.43 29  C 1 
ATOM   3674 C CD1 . LEU   C 3 29  ? 4.349   37.180  -31.190 1.00 90.42 29  C 1 
ATOM   3675 C CD2 . LEU   C 3 29  ? 2.100   36.767  -30.253 1.00 90.09 29  C 1 
ATOM   3676 N N   . LEU   C 3 30  ? 5.372   36.280  -26.761 1.00 98.14 30  C 1 
ATOM   3677 C CA  . LEU   C 3 30  ? 5.668   37.289  -25.737 1.00 98.10 30  C 1 
ATOM   3678 C C   . LEU   C 3 30  ? 7.177   37.456  -25.529 1.00 98.30 30  C 1 
ATOM   3679 O O   . LEU   C 3 30  ? 7.667   38.584  -25.448 1.00 97.83 30  C 1 
ATOM   3680 C CB  . LEU   C 3 30  ? 4.996   36.892  -24.409 1.00 97.74 30  C 1 
ATOM   3681 C CG  . LEU   C 3 30  ? 3.458   36.928  -24.421 1.00 96.16 30  C 1 
ATOM   3682 C CD1 . LEU   C 3 30  ? 2.928   36.325  -23.123 1.00 92.41 30  C 1 
ATOM   3683 C CD2 . LEU   C 3 30  ? 2.919   38.348  -24.546 1.00 92.07 30  C 1 
ATOM   3684 N N   . THR   C 3 31  ? 7.908   36.339  -25.505 1.00 98.33 31  C 1 
ATOM   3685 C CA  . THR   C 3 31  ? 9.374   36.338  -25.384 1.00 98.47 31  C 1 
ATOM   3686 C C   . THR   C 3 31  ? 10.036  36.944  -26.622 1.00 98.53 31  C 1 
ATOM   3687 O O   . THR   C 3 31  ? 10.906  37.800  -26.504 1.00 98.24 31  C 1 
ATOM   3688 C CB  . THR   C 3 31  ? 9.903   34.915  -25.179 1.00 98.29 31  C 1 
ATOM   3689 O OG1 . THR   C 3 31  ? 9.245   34.287  -24.108 1.00 95.77 31  C 1 
ATOM   3690 C CG2 . THR   C 3 31  ? 11.399  34.906  -24.865 1.00 95.06 31  C 1 
ATOM   3691 N N   . TYR   C 3 32  ? 9.610   36.525  -27.817 1.00 98.49 32  C 1 
ATOM   3692 C CA  . TYR   C 3 32  ? 10.097  37.085  -29.078 1.00 98.43 32  C 1 
ATOM   3693 C C   . TYR   C 3 32  ? 9.857   38.595  -29.156 1.00 98.43 32  C 1 
ATOM   3694 O O   . TYR   C 3 32  ? 10.757  39.344  -29.522 1.00 98.01 32  C 1 
ATOM   3695 C CB  . TYR   C 3 32  ? 9.410   36.359  -30.240 1.00 98.24 32  C 1 
ATOM   3696 C CG  . TYR   C 3 32  ? 9.615   37.028  -31.582 1.00 97.81 32  C 1 
ATOM   3697 C CD1 . TYR   C 3 32  ? 8.618   37.871  -32.116 1.00 95.59 32  C 1 
ATOM   3698 C CD2 . TYR   C 3 32  ? 10.823  36.847  -32.287 1.00 95.82 32  C 1 
ATOM   3699 C CE1 . TYR   C 3 32  ? 8.820   38.518  -33.351 1.00 94.81 32  C 1 
ATOM   3700 C CE2 . TYR   C 3 32  ? 11.034  37.489  -33.522 1.00 94.77 32  C 1 
ATOM   3701 C CZ  . TYR   C 3 32  ? 10.027  38.322  -34.052 1.00 95.57 32  C 1 
ATOM   3702 O OH  . TYR   C 3 32  ? 10.225  38.948  -35.255 1.00 94.37 32  C 1 
ATOM   3703 N N   . ASP   C 3 33  ? 8.667   39.046  -28.791 1.00 98.29 33  C 1 
ATOM   3704 C CA  . ASP   C 3 33  ? 8.309   40.463  -28.843 1.00 98.15 33  C 1 
ATOM   3705 C C   . ASP   C 3 33  ? 9.080   41.292  -27.800 1.00 98.25 33  C 1 
ATOM   3706 O O   . ASP   C 3 33  ? 9.504   42.406  -28.102 1.00 97.53 33  C 1 
ATOM   3707 C CB  . ASP   C 3 33  ? 6.792   40.584  -28.660 1.00 97.66 33  C 1 
ATOM   3708 C CG  . ASP   C 3 33  ? 6.241   41.934  -29.102 1.00 96.06 33  C 1 
ATOM   3709 O OD1 . ASP   C 3 33  ? 6.271   42.245  -30.314 1.00 90.04 33  C 1 
ATOM   3710 O OD2 . ASP   C 3 33  ? 5.620   42.644  -28.287 1.00 89.47 33  C 1 
ATOM   3711 N N   . LEU   C 3 34  ? 9.347   40.724  -26.619 1.00 98.21 34  C 1 
ATOM   3712 C CA  . LEU   C 3 34  ? 10.211  41.339  -25.609 1.00 98.23 34  C 1 
ATOM   3713 C C   . LEU   C 3 34  ? 11.638  41.522  -26.141 1.00 98.25 34  C 1 
ATOM   3714 O O   . LEU   C 3 34  ? 12.156  42.640  -26.135 1.00 97.71 34  C 1 
ATOM   3715 C CB  . LEU   C 3 34  ? 10.171  40.483  -24.329 1.00 98.01 34  C 1 
ATOM   3716 C CG  . LEU   C 3 34  ? 11.053  41.011  -23.180 1.00 97.18 34  C 1 
ATOM   3717 C CD1 . LEU   C 3 34  ? 10.682  42.434  -22.760 1.00 94.85 34  C 1 
ATOM   3718 C CD2 . LEU   C 3 34  ? 10.898  40.102  -21.963 1.00 94.97 34  C 1 
ATOM   3719 N N   . LEU   C 3 35  ? 12.237  40.452  -26.663 1.00 98.34 35  C 1 
ATOM   3720 C CA  . LEU   C 3 35  ? 13.586  40.494  -27.243 1.00 98.30 35  C 1 
ATOM   3721 C C   . LEU   C 3 35  ? 13.682  41.475  -28.417 1.00 98.11 35  C 1 
ATOM   3722 O O   . LEU   C 3 35  ? 14.663  42.207  -28.548 1.00 97.34 35  C 1 
ATOM   3723 C CB  . LEU   C 3 35  ? 13.975  39.083  -27.701 1.00 98.20 35  C 1 
ATOM   3724 C CG  . LEU   C 3 35  ? 14.277  38.105  -26.551 1.00 97.84 35  C 1 
ATOM   3725 C CD1 . LEU   C 3 35  ? 14.437  36.697  -27.115 1.00 96.32 35  C 1 
ATOM   3726 C CD2 . LEU   C 3 35  ? 15.568  38.477  -25.817 1.00 96.33 35  C 1 
ATOM   3727 N N   . LYS   C 3 36  ? 12.648  41.526  -29.254 1.00 98.14 36  C 1 
ATOM   3728 C CA  . LYS   C 3 36  ? 12.583  42.465  -30.375 1.00 97.81 36  C 1 
ATOM   3729 C C   . LYS   C 3 36  ? 12.464  43.915  -29.906 1.00 97.89 36  C 1 
ATOM   3730 O O   . LYS   C 3 36  ? 13.068  44.798  -30.504 1.00 96.81 36  C 1 
ATOM   3731 C CB  . LYS   C 3 36  ? 11.413  42.050  -31.269 1.00 96.83 36  C 1 
ATOM   3732 C CG  . LYS   C 3 36  ? 11.553  42.631  -32.675 1.00 87.28 36  C 1 
ATOM   3733 C CD  . LYS   C 3 36  ? 10.395  42.117  -33.523 1.00 82.71 36  C 1 
ATOM   3734 C CE  . LYS   C 3 36  ? 10.605  42.511  -34.987 1.00 73.87 36  C 1 
ATOM   3735 N NZ  . LYS   C 3 36  ? 9.519   41.954  -35.820 1.00 65.96 36  C 1 
ATOM   3736 N N   . THR   C 3 37  ? 11.722  44.143  -28.837 1.00 97.88 37  C 1 
ATOM   3737 C CA  . THR   C 3 37  ? 11.527  45.481  -28.255 1.00 97.68 37  C 1 
ATOM   3738 C C   . THR   C 3 37  ? 12.825  46.048  -27.676 1.00 97.60 37  C 1 
ATOM   3739 O O   . THR   C 3 37  ? 13.075  47.241  -27.806 1.00 96.35 37  C 1 
ATOM   3740 C CB  . THR   C 3 37  ? 10.429  45.448  -27.182 1.00 97.12 37  C 1 
ATOM   3741 O OG1 . THR   C 3 37  ? 9.232   44.947  -27.733 1.00 92.56 37  C 1 
ATOM   3742 C CG2 . THR   C 3 37  ? 10.090  46.835  -26.643 1.00 91.50 37  C 1 
ATOM   3743 N N   . ILE   C 3 38  ? 13.683  45.200  -27.118 1.00 97.65 38  C 1 
ATOM   3744 C CA  . ILE   C 3 38  ? 15.012  45.597  -26.616 1.00 97.31 38  C 1 
ATOM   3745 C C   . ILE   C 3 38  ? 16.116  45.528  -27.685 1.00 97.34 38  C 1 
ATOM   3746 O O   . ILE   C 3 38  ? 17.294  45.651  -27.354 1.00 95.55 38  C 1 
ATOM   3747 C CB  . ILE   C 3 38  ? 15.393  44.823  -25.337 1.00 96.29 38  C 1 
ATOM   3748 C CG1 . ILE   C 3 38  ? 15.558  43.319  -25.610 1.00 89.70 38  C 1 
ATOM   3749 C CG2 . ILE   C 3 38  ? 14.367  45.093  -24.226 1.00 88.35 38  C 1 
ATOM   3750 C CD1 . ILE   C 3 38  ? 16.101  42.531  -24.422 1.00 84.58 38  C 1 
ATOM   3751 N N   . ASN   C 3 39  ? 15.767  45.326  -28.963 1.00 97.13 39  C 1 
ATOM   3752 C CA  . ASN   C 3 39  ? 16.719  45.193  -30.076 1.00 96.79 39  C 1 
ATOM   3753 C C   . ASN   C 3 39  ? 17.766  44.078  -29.882 1.00 97.09 39  C 1 
ATOM   3754 O O   . ASN   C 3 39  ? 18.925  44.231  -30.258 1.00 94.61 39  C 1 
ATOM   3755 C CB  . ASN   C 3 39  ? 17.331  46.567  -30.422 1.00 95.37 39  C 1 
ATOM   3756 C CG  . ASN   C 3 39  ? 16.607  47.329  -31.512 1.00 88.00 39  C 1 
ATOM   3757 O OD1 . ASN   C 3 39  ? 15.781  46.835  -32.249 1.00 77.41 39  C 1 
ATOM   3758 N ND2 . ASN   C 3 39  ? 16.949  48.586  -31.687 1.00 73.12 39  C 1 
ATOM   3759 N N   . ALA   C 3 40  ? 17.366  42.941  -29.316 1.00 97.28 40  C 1 
ATOM   3760 C CA  . ALA   C 3 40  ? 18.252  41.801  -29.070 1.00 97.43 40  C 1 
ATOM   3761 C C   . ALA   C 3 40  ? 18.551  40.942  -30.313 1.00 97.53 40  C 1 
ATOM   3762 O O   . ALA   C 3 40  ? 19.357  40.015  -30.233 1.00 95.73 40  C 1 
ATOM   3763 C CB  . ALA   C 3 40  ? 17.650  40.966  -27.939 1.00 96.79 40  C 1 
ATOM   3764 N N   . PHE   C 3 41  ? 17.910  41.209  -31.450 1.00 97.53 41  C 1 
ATOM   3765 C CA  . PHE   C 3 41  ? 18.133  40.473  -32.695 1.00 97.48 41  C 1 
ATOM   3766 C C   . PHE   C 3 41  ? 18.932  41.299  -33.701 1.00 97.09 41  C 1 
ATOM   3767 O O   . PHE   C 3 41  ? 18.512  42.389  -34.099 1.00 94.84 41  C 1 
ATOM   3768 C CB  . PHE   C 3 41  ? 16.792  40.037  -33.296 1.00 97.13 41  C 1 
ATOM   3769 C CG  . PHE   C 3 41  ? 15.973  39.115  -32.421 1.00 97.81 41  C 1 
ATOM   3770 C CD1 . PHE   C 3 41  ? 16.474  37.857  -32.049 1.00 96.09 41  C 1 
ATOM   3771 C CD2 . PHE   C 3 41  ? 14.699  39.511  -31.969 1.00 95.97 41  C 1 
ATOM   3772 C CE1 . PHE   C 3 41  ? 15.712  37.001  -31.240 1.00 95.56 41  C 1 
ATOM   3773 C CE2 . PHE   C 3 41  ? 13.929  38.657  -31.160 1.00 95.59 41  C 1 
ATOM   3774 C CZ  . PHE   C 3 41  ? 14.439  37.402  -30.795 1.00 97.20 41  C 1 
ATOM   3775 N N   . ASP   C 3 42  ? 20.045  40.734  -34.170 1.00 96.80 42  C 1 
ATOM   3776 C CA  . ASP   C 3 42  ? 20.773  41.221  -35.334 1.00 96.12 42  C 1 
ATOM   3777 C C   . ASP   C 3 42  ? 20.184  40.644  -36.631 1.00 96.47 42  C 1 
ATOM   3778 O O   . ASP   C 3 42  ? 19.423  39.672  -36.642 1.00 93.91 42  C 1 
ATOM   3779 C CB  . ASP   C 3 42  ? 22.263  40.878  -35.212 1.00 94.02 42  C 1 
ATOM   3780 C CG  . ASP   C 3 42  ? 22.955  41.539  -34.022 1.00 89.79 42  C 1 
ATOM   3781 O OD1 . ASP   C 3 42  ? 22.731  42.748  -33.810 1.00 82.30 42  C 1 
ATOM   3782 O OD2 . ASP   C 3 42  ? 23.737  40.830  -33.349 1.00 80.75 42  C 1 
ATOM   3783 N N   . ASP   C 3 43  ? 20.573  41.224  -37.776 1.00 95.50 43  C 1 
ATOM   3784 C CA  . ASP   C 3 43  ? 20.104  40.760  -39.078 1.00 95.03 43  C 1 
ATOM   3785 C C   . ASP   C 3 43  ? 20.455  39.291  -39.330 1.00 94.97 43  C 1 
ATOM   3786 O O   . ASP   C 3 43  ? 21.618  38.873  -39.338 1.00 90.44 43  C 1 
ATOM   3787 C CB  . ASP   C 3 43  ? 20.625  41.659  -40.211 1.00 93.21 43  C 1 
ATOM   3788 C CG  . ASP   C 3 43  ? 19.588  42.646  -40.748 1.00 82.90 43  C 1 
ATOM   3789 O OD1 . ASP   C 3 43  ? 18.379  42.379  -40.581 1.00 73.78 43  C 1 
ATOM   3790 O OD2 . ASP   C 3 43  ? 20.016  43.624  -41.404 1.00 71.79 43  C 1 
ATOM   3791 N N   . GLY   C 3 44  ? 19.422  38.482  -39.579 1.00 94.83 44  C 1 
ATOM   3792 C CA  . GLY   C 3 44  ? 19.501  37.047  -39.845 1.00 95.17 44  C 1 
ATOM   3793 C C   . GLY   C 3 44  ? 19.726  36.165  -38.612 1.00 96.47 44  C 1 
ATOM   3794 O O   . GLY   C 3 44  ? 19.985  34.979  -38.789 1.00 93.86 44  C 1 
ATOM   3795 N N   . ASP   C 3 45  ? 19.620  36.697  -37.397 1.00 97.17 45  C 1 
ATOM   3796 C CA  . ASP   C 3 45  ? 19.597  35.868  -36.185 1.00 97.58 45  C 1 
ATOM   3797 C C   . ASP   C 3 45  ? 18.359  34.961  -36.127 1.00 97.96 45  C 1 
ATOM   3798 O O   . ASP   C 3 45  ? 18.441  33.828  -35.664 1.00 97.02 45  C 1 
ATOM   3799 C CB  . ASP   C 3 45  ? 19.625  36.758  -34.932 1.00 96.76 45  C 1 
ATOM   3800 C CG  . ASP   C 3 45  ? 21.001  37.309  -34.569 1.00 96.46 45  C 1 
ATOM   3801 O OD1 . ASP   C 3 45  ? 22.028  36.817  -35.081 1.00 92.44 45  C 1 
ATOM   3802 O OD2 . ASP   C 3 45  ? 21.041  38.200  -33.692 1.00 92.73 45  C 1 
ATOM   3803 N N   . ILE   C 3 46  ? 17.239  35.442  -36.642 1.00 98.05 46  C 1 
ATOM   3804 C CA  . ILE   C 3 46  ? 15.979  34.698  -36.649 1.00 98.09 46  C 1 
ATOM   3805 C C   . ILE   C 3 46  ? 15.964  33.731  -37.834 1.00 98.13 46  C 1 
ATOM   3806 O O   . ILE   C 3 46  ? 16.037  34.137  -38.992 1.00 97.08 46  C 1 
ATOM   3807 C CB  . ILE   C 3 46  ? 14.763  35.645  -36.651 1.00 97.39 46  C 1 
ATOM   3808 C CG1 . ILE   C 3 46  ? 14.786  36.575  -35.412 1.00 94.24 46  C 1 
ATOM   3809 C CG2 . ILE   C 3 46  ? 13.452  34.833  -36.671 1.00 94.08 46  C 1 
ATOM   3810 C CD1 . ILE   C 3 46  ? 13.834  37.769  -35.532 1.00 83.43 46  C 1 
ATOM   3811 N N   . VAL   C 3 47  ? 15.812  32.447  -37.542 1.00 98.22 47  C 1 
ATOM   3812 C CA  . VAL   C 3 47  ? 15.696  31.369  -38.529 1.00 98.21 47  C 1 
ATOM   3813 C C   . VAL   C 3 47  ? 14.295  30.780  -38.463 1.00 98.33 47  C 1 
ATOM   3814 O O   . VAL   C 3 47  ? 13.773  30.495  -37.391 1.00 97.61 47  C 1 
ATOM   3815 C CB  . VAL   C 3 47  ? 16.785  30.308  -38.304 1.00 97.52 47  C 1 
ATOM   3816 C CG1 . VAL   C 3 47  ? 16.669  29.145  -39.292 1.00 94.62 47  C 1 
ATOM   3817 C CG2 . VAL   C 3 47  ? 18.184  30.920  -38.473 1.00 94.40 47  C 1 
ATOM   3818 N N   . THR   C 3 48  ? 13.676  30.569  -39.625 1.00 98.15 48  C 1 
ATOM   3819 C CA  . THR   C 3 48  ? 12.352  29.942  -39.696 1.00 98.08 48  C 1 
ATOM   3820 C C   . THR   C 3 48  ? 12.485  28.427  -39.552 1.00 98.22 48  C 1 
ATOM   3821 O O   . THR   C 3 48  ? 13.256  27.822  -40.300 1.00 97.25 48  C 1 
ATOM   3822 C CB  . THR   C 3 48  ? 11.638  30.294  -41.006 1.00 96.99 48  C 1 
ATOM   3823 O OG1 . THR   C 3 48  ? 11.622  31.692  -41.177 1.00 89.15 48  C 1 
ATOM   3824 C CG2 . THR   C 3 48  ? 10.182  29.841  -41.025 1.00 86.67 48  C 1 
ATOM   3825 N N   . PRO   C 3 49  ? 11.747  27.783  -38.642 1.00 98.11 49  C 1 
ATOM   3826 C CA  . PRO   C 3 49  ? 11.736  26.331  -38.531 1.00 98.12 49  C 1 
ATOM   3827 C C   . PRO   C 3 49  ? 11.089  25.691  -39.759 1.00 98.04 49  C 1 
ATOM   3828 O O   . PRO   C 3 49  ? 10.194  26.261  -40.389 1.00 96.66 49  C 1 
ATOM   3829 C CB  . PRO   C 3 49  ? 10.943  26.021  -37.258 1.00 97.47 49  C 1 
ATOM   3830 C CG  . PRO   C 3 49  ? 9.967   27.191  -37.165 1.00 96.59 49  C 1 
ATOM   3831 C CD  . PRO   C 3 49  ? 10.791  28.363  -37.702 1.00 97.56 49  C 1 
ATOM   3832 N N   . ARG   C 3 50  ? 11.493  24.463  -40.052 1.00 97.63 50  C 1 
ATOM   3833 C CA  . ARG   C 3 50  ? 10.817  23.570  -40.995 1.00 97.21 50  C 1 
ATOM   3834 C C   . ARG   C 3 50  ? 9.919   22.594  -40.240 1.00 97.68 50  C 1 
ATOM   3835 O O   . ARG   C 3 50  ? 10.108  22.375  -39.051 1.00 96.39 50  C 1 
ATOM   3836 C CB  . ARG   C 3 50  ? 11.853  22.862  -41.870 1.00 94.21 50  C 1 
ATOM   3837 C CG  . ARG   C 3 50  ? 12.770  21.925  -41.068 1.00 89.48 50  C 1 
ATOM   3838 C CD  . ARG   C 3 50  ? 13.774  21.251  -41.992 1.00 89.48 50  C 1 
ATOM   3839 N NE  . ARG   C 3 50  ? 14.653  20.334  -41.265 1.00 88.78 50  C 1 
ATOM   3840 C CZ  . ARG   C 3 50  ? 14.407  19.068  -40.971 1.00 90.88 50  C 1 
ATOM   3841 N NH1 . ARG   C 3 50  ? 13.284  18.484  -41.264 1.00 81.30 50  C 1 
ATOM   3842 N NH2 . ARG   C 3 50  ? 15.313  18.361  -40.376 1.00 84.68 50  C 1 
ATOM   3843 N N   . LEU   C 3 51  ? 8.994   21.955  -40.956 1.00 97.79 51  C 1 
ATOM   3844 C CA  . LEU   C 3 51  ? 8.304   20.776  -40.428 1.00 97.70 51  C 1 
ATOM   3845 C C   . LEU   C 3 51  ? 9.279   19.597  -40.367 1.00 97.99 51  C 1 
ATOM   3846 O O   . LEU   C 3 51  ? 10.067  19.397  -41.299 1.00 96.58 51  C 1 
ATOM   3847 C CB  . LEU   C 3 51  ? 7.087   20.463  -41.312 1.00 96.21 51  C 1 
ATOM   3848 C CG  . LEU   C 3 51  ? 5.885   21.376  -41.002 1.00 91.90 51  C 1 
ATOM   3849 C CD1 . LEU   C 3 51  ? 5.012   21.576  -42.233 1.00 84.28 51  C 1 
ATOM   3850 C CD2 . LEU   C 3 51  ? 5.014   20.773  -39.903 1.00 83.79 51  C 1 
ATOM   3851 N N   . ALA   C 3 52  ? 9.225   18.814  -39.294 1.00 97.97 52  C 1 
ATOM   3852 C CA  . ALA   C 3 52  ? 9.863   17.503  -39.268 1.00 98.12 52  C 1 
ATOM   3853 C C   . ALA   C 3 52  ? 9.114   16.560  -40.217 1.00 98.13 52  C 1 
ATOM   3854 O O   . ALA   C 3 52  ? 7.882   16.572  -40.274 1.00 97.27 52  C 1 
ATOM   3855 C CB  . ALA   C 3 52  ? 9.894   16.971  -37.836 1.00 97.67 52  C 1 
ATOM   3856 N N   . SER   C 3 53  ? 9.847   15.732  -40.963 1.00 98.03 53  C 1 
ATOM   3857 C CA  . SER   C 3 53  ? 9.254   14.661  -41.764 1.00 97.96 53  C 1 
ATOM   3858 C C   . SER   C 3 53  ? 8.814   13.496  -40.874 1.00 98.16 53  C 1 
ATOM   3859 O O   . SER   C 3 53  ? 9.319   13.318  -39.767 1.00 97.42 53  C 1 
ATOM   3860 C CB  . SER   C 3 53  ? 10.237  14.196  -42.840 1.00 97.21 53  C 1 
ATOM   3861 O OG  . SER   C 3 53  ? 11.367  13.580  -42.266 1.00 93.72 53  C 1 
ATOM   3862 N N   . GLU   C 3 54  ? 7.906   12.643  -41.375 1.00 97.99 54  C 1 
ATOM   3863 C CA  . GLU   C 3 54  ? 7.525   11.418  -40.656 1.00 97.90 54  C 1 
ATOM   3864 C C   . GLU   C 3 54  ? 8.735   10.506  -40.414 1.00 98.03 54  C 1 
ATOM   3865 O O   . GLU   C 3 54  ? 8.844   9.881   -39.369 1.00 96.97 54  C 1 
ATOM   3866 C CB  . GLU   C 3 54  ? 6.434   10.656  -41.427 1.00 96.77 54  C 1 
ATOM   3867 C CG  . GLU   C 3 54  ? 5.089   11.397  -41.383 1.00 90.77 54  C 1 
ATOM   3868 C CD  . GLU   C 3 54  ? 3.950   10.683  -42.124 1.00 90.24 54  C 1 
ATOM   3869 O OE1 . GLU   C 3 54  ? 3.093   11.397  -42.703 1.00 83.23 54  C 1 
ATOM   3870 O OE2 . GLU   C 3 54  ? 3.855   9.444   -42.101 1.00 84.96 54  C 1 
ATOM   3871 N N   . GLU   C 3 55  ? 9.686   10.479  -41.347 1.00 97.97 55  C 1 
ATOM   3872 C CA  . GLU   C 3 55  ? 10.919  9.697   -41.235 1.00 97.78 55  C 1 
ATOM   3873 C C   . GLU   C 3 55  ? 11.826  10.204  -40.094 1.00 98.05 55  C 1 
ATOM   3874 O O   . GLU   C 3 55  ? 12.483  9.419   -39.423 1.00 96.95 55  C 1 
ATOM   3875 C CB  . GLU   C 3 55  ? 11.627  9.748   -42.597 1.00 96.78 55  C 1 
ATOM   3876 C CG  . GLU   C 3 55  ? 12.471  8.507   -42.897 1.00 82.80 55  C 1 
ATOM   3877 C CD  . GLU   C 3 55  ? 13.051  8.524   -44.323 1.00 75.57 55  C 1 
ATOM   3878 O OE1 . GLU   C 3 55  ? 13.439  7.433   -44.810 1.00 67.40 55  C 1 
ATOM   3879 O OE2 . GLU   C 3 55  ? 13.109  9.613   -44.943 1.00 67.72 55  C 1 
ATOM   3880 N N   . GLU   C 3 56  ? 11.824  11.509  -39.844 1.00 98.23 56  C 1 
ATOM   3881 C CA  . GLU   C 3 56  ? 12.531  12.113  -38.711 1.00 98.30 56  C 1 
ATOM   3882 C C   . GLU   C 3 56  ? 11.796  11.866  -37.387 1.00 98.44 56  C 1 
ATOM   3883 O O   . GLU   C 3 56  ? 12.436  11.513  -36.403 1.00 97.93 56  C 1 
ATOM   3884 C CB  . GLU   C 3 56  ? 12.706  13.614  -38.951 1.00 97.95 56  C 1 
ATOM   3885 C CG  . GLU   C 3 56  ? 13.740  13.881  -40.050 1.00 96.95 56  C 1 
ATOM   3886 C CD  . GLU   C 3 56  ? 13.755  15.339  -40.506 1.00 97.41 56  C 1 
ATOM   3887 O OE1 . GLU   C 3 56  ? 14.855  15.868  -40.767 1.00 92.50 56  C 1 
ATOM   3888 O OE2 . GLU   C 3 56  ? 12.686  15.977  -40.642 1.00 93.60 56  C 1 
ATOM   3889 N N   . LEU   C 3 57  ? 10.475  11.969  -37.375 1.00 98.48 57  C 1 
ATOM   3890 C CA  . LEU   C 3 57  ? 9.664   11.615  -36.202 1.00 98.52 57  C 1 
ATOM   3891 C C   . LEU   C 3 57  ? 9.852   10.138  -35.818 1.00 98.50 57  C 1 
ATOM   3892 O O   . LEU   C 3 57  ? 9.982   9.819   -34.638 1.00 98.02 57  C 1 
ATOM   3893 C CB  . LEU   C 3 57  ? 8.183   11.921  -36.479 1.00 98.38 57  C 1 
ATOM   3894 C CG  . LEU   C 3 57  ? 7.849   13.412  -36.681 1.00 97.67 57  C 1 
ATOM   3895 C CD1 . LEU   C 3 57  ? 6.387   13.561  -37.098 1.00 95.78 57  C 1 
ATOM   3896 C CD2 . LEU   C 3 57  ? 8.065   14.231  -35.411 1.00 95.44 57  C 1 
ATOM   3897 N N   . SER   C 3 58  ? 9.970   9.248   -36.815 1.00 98.48 58  C 1 
ATOM   3898 C CA  . SER   C 3 58  ? 10.212  7.808   -36.626 1.00 98.32 58  C 1 
ATOM   3899 C C   . SER   C 3 58  ? 11.597  7.468   -36.054 1.00 98.34 58  C 1 
ATOM   3900 O O   . SER   C 3 58  ? 11.850  6.314   -35.709 1.00 97.04 58  C 1 
ATOM   3901 C CB  . SER   C 3 58  ? 10.017  7.049   -37.945 1.00 97.33 58  C 1 
ATOM   3902 O OG  . SER   C 3 58  ? 8.684   7.160   -38.398 1.00 86.64 58  C 1 
ATOM   3903 N N   . LEU   C 3 59  ? 12.498  8.436   -35.898 1.00 98.34 59  C 1 
ATOM   3904 C CA  . LEU   C 3 59  ? 13.738  8.237   -35.137 1.00 98.19 59  C 1 
ATOM   3905 C C   . LEU   C 3 59  ? 13.460  7.891   -33.665 1.00 98.15 59  C 1 
ATOM   3906 O O   . LEU   C 3 59  ? 14.276  7.220   -33.033 1.00 96.98 59  C 1 
ATOM   3907 C CB  . LEU   C 3 59  ? 14.607  9.503   -35.218 1.00 97.90 59  C 1 
ATOM   3908 C CG  . LEU   C 3 59  ? 15.182  9.810   -36.613 1.00 96.74 59  C 1 
ATOM   3909 C CD1 . LEU   C 3 59  ? 15.825  11.196  -36.613 1.00 93.45 59  C 1 
ATOM   3910 C CD2 . LEU   C 3 59  ? 16.263  8.800   -37.008 1.00 93.20 59  C 1 
ATOM   3911 N N   . VAL   C 3 60  ? 12.325  8.330   -33.141 1.00 98.34 60  C 1 
ATOM   3912 C CA  . VAL   C 3 60  ? 11.886  8.070   -31.758 1.00 98.34 60  C 1 
ATOM   3913 C C   . VAL   C 3 60  ? 10.492  7.449   -31.726 1.00 98.35 60  C 1 
ATOM   3914 O O   . VAL   C 3 60  ? 10.300  6.400   -31.110 1.00 97.26 60  C 1 
ATOM   3915 C CB  . VAL   C 3 60  ? 11.934  9.365   -30.923 1.00 97.71 60  C 1 
ATOM   3916 C CG1 . VAL   C 3 60  ? 11.321  9.189   -29.527 1.00 93.87 60  C 1 
ATOM   3917 C CG2 . VAL   C 3 60  ? 13.384  9.826   -30.741 1.00 93.51 60  C 1 
ATOM   3918 N N   . HIS   C 3 61  ? 9.540   8.067   -32.391 1.00 98.40 61  C 1 
ATOM   3919 C CA  . HIS   C 3 61  ? 8.133   7.691   -32.337 1.00 98.49 61  C 1 
ATOM   3920 C C   . HIS   C 3 61  ? 7.823   6.477   -33.215 1.00 98.41 61  C 1 
ATOM   3921 O O   . HIS   C 3 61  ? 8.461   6.240   -34.235 1.00 97.79 61  C 1 
ATOM   3922 C CB  . HIS   C 3 61  ? 7.269   8.907   -32.679 1.00 98.37 61  C 1 
ATOM   3923 C CG  . HIS   C 3 61  ? 7.427   10.010  -31.669 1.00 98.53 61  C 1 
ATOM   3924 N ND1 . HIS   C 3 61  ? 7.001   9.960   -30.352 1.00 93.15 61  C 1 
ATOM   3925 C CD2 . HIS   C 3 61  ? 8.103   11.192  -31.835 1.00 91.87 61  C 1 
ATOM   3926 C CE1 . HIS   C 3 61  ? 7.407   11.085  -29.749 1.00 95.03 61  C 1 
ATOM   3927 N NE2 . HIS   C 3 61  ? 8.080   11.857  -30.616 1.00 95.89 61  C 1 
ATOM   3928 N N   . THR   C 3 62  ? 6.835   5.689   -32.802 1.00 98.23 62  C 1 
ATOM   3929 C CA  . THR   C 3 62  ? 6.356   4.553   -33.592 1.00 98.08 62  C 1 
ATOM   3930 C C   . THR   C 3 62  ? 5.436   5.029   -34.717 1.00 98.21 62  C 1 
ATOM   3931 O O   . THR   C 3 62  ? 4.704   6.004   -34.555 1.00 97.62 62  C 1 
ATOM   3932 C CB  . THR   C 3 62  ? 5.653   3.500   -32.721 1.00 97.38 62  C 1 
ATOM   3933 O OG1 . THR   C 3 62  ? 4.575   4.046   -32.007 1.00 91.89 62  C 1 
ATOM   3934 C CG2 . THR   C 3 62  ? 6.602   2.895   -31.685 1.00 90.63 62  C 1 
ATOM   3935 N N   . ASP   C 3 63  ? 5.450   4.322   -35.849 1.00 97.86 63  C 1 
ATOM   3936 C CA  . ASP   C 3 63  ? 4.645   4.710   -37.015 1.00 97.61 63  C 1 
ATOM   3937 C C   . ASP   C 3 63  ? 3.137   4.685   -36.720 1.00 97.75 63  C 1 
ATOM   3938 O O   . ASP   C 3 63  ? 2.398   5.553   -37.186 1.00 96.68 63  C 1 
ATOM   3939 C CB  . ASP   C 3 63  ? 4.961   3.785   -38.197 1.00 96.51 63  C 1 
ATOM   3940 C CG  . ASP   C 3 63  ? 6.368   3.971   -38.767 1.00 85.33 63  C 1 
ATOM   3941 O OD1 . ASP   C 3 63  ? 6.911   5.097   -38.667 1.00 74.84 63  C 1 
ATOM   3942 O OD2 . ASP   C 3 63  ? 6.890   2.978   -39.316 1.00 73.70 63  C 1 
ATOM   3943 N N   . ASP   C 3 64  ? 2.680   3.726   -35.915 1.00 97.61 64  C 1 
ATOM   3944 C CA  . ASP   C 3 64  ? 1.297   3.638   -35.452 1.00 97.35 64  C 1 
ATOM   3945 C C   . ASP   C 3 64  ? 0.898   4.854   -34.606 1.00 97.78 64  C 1 
ATOM   3946 O O   . ASP   C 3 64  ? -0.189  5.406   -34.803 1.00 96.81 64  C 1 
ATOM   3947 C CB  . ASP   C 3 64  ? 1.076   2.318   -34.693 1.00 95.85 64  C 1 
ATOM   3948 C CG  . ASP   C 3 64  ? 1.974   2.153   -33.458 1.00 89.82 64  C 1 
ATOM   3949 O OD1 . ASP   C 3 64  ? 3.214   2.210   -33.635 1.00 79.74 64  C 1 
ATOM   3950 O OD2 . ASP   C 3 64  ? 1.428   1.960   -32.351 1.00 80.64 64  C 1 
ATOM   3951 N N   . TYR   C 3 65  ? 1.779   5.336   -33.746 1.00 97.92 65  C 1 
ATOM   3952 C CA  . TYR   C 3 65  ? 1.549   6.555   -32.976 1.00 98.18 65  C 1 
ATOM   3953 C C   . TYR   C 3 65  ? 1.487   7.800   -33.871 1.00 98.33 65  C 1 
ATOM   3954 O O   . TYR   C 3 65  ? 0.564   8.601   -33.738 1.00 98.00 65  C 1 
ATOM   3955 C CB  . TYR   C 3 65  ? 2.625   6.699   -31.895 1.00 98.01 65  C 1 
ATOM   3956 C CG  . TYR   C 3 65  ? 2.481   7.970   -31.080 1.00 98.11 65  C 1 
ATOM   3957 C CD1 . TYR   C 3 65  ? 3.451   8.987   -31.161 1.00 96.65 65  C 1 
ATOM   3958 C CD2 . TYR   C 3 65  ? 1.343   8.159   -30.268 1.00 96.81 65  C 1 
ATOM   3959 C CE1 . TYR   C 3 65  ? 3.294   10.178  -30.435 1.00 96.63 65  C 1 
ATOM   3960 C CE2 . TYR   C 3 65  ? 1.175   9.350   -29.541 1.00 96.44 65  C 1 
ATOM   3961 C CZ  . TYR   C 3 65  ? 2.154   10.358  -29.629 1.00 97.83 65  C 1 
ATOM   3962 O OH  . TYR   C 3 65  ? 1.987   11.522  -28.930 1.00 97.31 65  C 1 
ATOM   3963 N N   . ILE   C 3 66  ? 2.403   7.939   -34.821 1.00 98.32 66  C 1 
ATOM   3964 C CA  . ILE   C 3 66  ? 2.392   9.055   -35.781 1.00 98.34 66  C 1 
ATOM   3965 C C   . ILE   C 3 66  ? 1.078   9.057   -36.576 1.00 98.22 66  C 1 
ATOM   3966 O O   . ILE   C 3 66  ? 0.451   10.106  -36.739 1.00 97.73 66  C 1 
ATOM   3967 C CB  . ILE   C 3 66  ? 3.625   8.995   -36.713 1.00 98.24 66  C 1 
ATOM   3968 C CG1 . ILE   C 3 66  ? 4.933   9.179   -35.908 1.00 97.15 66  C 1 
ATOM   3969 C CG2 . ILE   C 3 66  ? 3.540   10.084  -37.809 1.00 96.98 66  C 1 
ATOM   3970 C CD1 . ILE   C 3 66  ? 6.196   8.795   -36.687 1.00 94.61 66  C 1 
ATOM   3971 N N   . GLN   C 3 67  ? 0.622   7.888   -37.028 1.00 98.04 67  C 1 
ATOM   3972 C CA  . GLN   C 3 67  ? -0.660  7.779   -37.726 1.00 97.80 67  C 1 
ATOM   3973 C C   . GLN   C 3 67  ? -1.847  8.093   -36.806 1.00 97.84 67  C 1 
ATOM   3974 O O   . GLN   C 3 67  ? -2.773  8.778   -37.247 1.00 97.13 67  C 1 
ATOM   3975 C CB  . GLN   C 3 67  ? -0.815  6.393   -38.368 1.00 97.29 67  C 1 
ATOM   3976 C CG  . GLN   C 3 67  ? 0.175   6.136   -39.515 1.00 92.33 67  C 1 
ATOM   3977 C CD  . GLN   C 3 67  ? 0.146   7.180   -40.638 1.00 89.21 67  C 1 
ATOM   3978 O OE1 . GLN   C 3 67  ? -0.872  7.756   -40.987 1.00 79.45 67  C 1 
ATOM   3979 N NE2 . GLN   C 3 67  ? 1.287   7.468   -41.232 1.00 78.11 67  C 1 
ATOM   3980 N N   . ALA   C 3 68  ? -1.807  7.674   -35.550 1.00 97.82 68  C 1 
ATOM   3981 C CA  . ALA   C 3 68  ? -2.835  8.024   -34.572 1.00 97.80 68  C 1 
ATOM   3982 C C   . ALA   C 3 68  ? -2.927  9.544   -34.362 1.00 97.89 68  C 1 
ATOM   3983 O O   . ALA   C 3 68  ? -4.019  10.108  -34.420 1.00 97.27 68  C 1 
ATOM   3984 C CB  . ALA   C 3 68  ? -2.555  7.283   -33.261 1.00 97.43 68  C 1 
ATOM   3985 N N   . VAL   C 3 69  ? -1.794  10.232  -34.223 1.00 98.12 69  C 1 
ATOM   3986 C CA  . VAL   C 3 69  ? -1.750  11.701  -34.105 1.00 98.16 69  C 1 
ATOM   3987 C C   . VAL   C 3 69  ? -2.324  12.375  -35.357 1.00 98.07 69  C 1 
ATOM   3988 O O   . VAL   C 3 69  ? -3.127  13.304  -35.246 1.00 97.55 69  C 1 
ATOM   3989 C CB  . VAL   C 3 69  ? -0.315  12.191  -33.822 1.00 98.02 69  C 1 
ATOM   3990 C CG1 . VAL   C 3 69  ? -0.231  13.722  -33.779 1.00 96.32 69  C 1 
ATOM   3991 C CG2 . VAL   C 3 69  ? 0.193   11.688  -32.467 1.00 95.73 69  C 1 
ATOM   3992 N N   . LYS   C 3 70  ? -1.982  11.883  -36.553 1.00 97.99 70  C 1 
ATOM   3993 C CA  . LYS   C 3 70  ? -2.538  12.400  -37.817 1.00 97.87 70  C 1 
ATOM   3994 C C   . LYS   C 3 70  ? -4.055  12.210  -37.902 1.00 97.83 70  C 1 
ATOM   3995 O O   . LYS   C 3 70  ? -4.766  13.126  -38.311 1.00 96.88 70  C 1 
ATOM   3996 C CB  . LYS   C 3 70  ? -1.859  11.714  -39.012 1.00 97.40 70  C 1 
ATOM   3997 C CG  . LYS   C 3 70  ? -0.403  12.195  -39.201 1.00 94.33 70  C 1 
ATOM   3998 C CD  . LYS   C 3 70  ? 0.320   11.408  -40.293 1.00 91.97 70  C 1 
ATOM   3999 C CE  . LYS   C 3 70  ? -0.196  11.766  -41.693 1.00 85.43 70  C 1 
ATOM   4000 N NZ  . LYS   C 3 70  ? 0.549   11.006  -42.720 1.00 80.90 70  C 1 
ATOM   4001 N N   . LEU   C 3 71  ? -4.538  11.027  -37.524 1.00 97.67 71  C 1 
ATOM   4002 C CA  . LEU   C 3 71  ? -5.970  10.723  -37.510 1.00 97.51 71  C 1 
ATOM   4003 C C   . LEU   C 3 71  ? -6.716  11.574  -36.475 1.00 97.44 71  C 1 
ATOM   4004 O O   . LEU   C 3 71  ? -7.772  12.123  -36.796 1.00 96.11 71  C 1 
ATOM   4005 C CB  . LEU   C 3 71  ? -6.173  9.225   -37.234 1.00 97.03 71  C 1 
ATOM   4006 C CG  . LEU   C 3 71  ? -5.828  8.297   -38.414 1.00 94.20 71  C 1 
ATOM   4007 C CD1 . LEU   C 3 71  ? -5.881  6.844   -37.943 1.00 89.18 71  C 1 
ATOM   4008 C CD2 . LEU   C 3 71  ? -6.809  8.459   -39.577 1.00 88.77 71  C 1 
ATOM   4009 N N   . ALA   C 3 72  ? -6.149  11.736  -35.284 1.00 97.37 72  C 1 
ATOM   4010 C CA  . ALA   C 3 72  ? -6.707  12.580  -34.234 1.00 97.16 72  C 1 
ATOM   4011 C C   . ALA   C 3 72  ? -6.815  14.042  -34.694 1.00 97.14 72  C 1 
ATOM   4012 O O   . ALA   C 3 72  ? -7.893  14.632  -34.634 1.00 95.91 72  C 1 
ATOM   4013 C CB  . ALA   C 3 72  ? -5.839  12.428  -32.977 1.00 96.67 72  C 1 
ATOM   4014 N N   . GLY   C 3 73  ? -5.745  14.589  -35.255 1.00 96.84 73  C 1 
ATOM   4015 C CA  . GLY   C 3 73  ? -5.734  15.951  -35.802 1.00 96.59 73  C 1 
ATOM   4016 C C   . GLY   C 3 73  ? -6.723  16.170  -36.955 1.00 96.68 73  C 1 
ATOM   4017 O O   . GLY   C 3 73  ? -7.190  17.288  -37.175 1.00 94.59 73  C 1 
ATOM   4018 N N   . ALA   C 3 74  ? -7.083  15.098  -37.664 1.00 96.75 74  C 1 
ATOM   4019 C CA  . ALA   C 3 74  ? -8.120  15.104  -38.696 1.00 96.44 74  C 1 
ATOM   4020 C C   . ALA   C 3 74  ? -9.538  14.803  -38.160 1.00 96.26 74  C 1 
ATOM   4021 O O   . ALA   C 3 74  ? -10.478 14.719  -38.956 1.00 92.60 74  C 1 
ATOM   4022 C CB  . ALA   C 3 74  ? -7.695  14.135  -39.808 1.00 95.32 74  C 1 
ATOM   4023 N N   . GLY   C 3 75  ? -9.696  14.609  -36.850 1.00 95.40 75  C 1 
ATOM   4024 C CA  . GLY   C 3 75  ? -10.972 14.264  -36.212 1.00 94.70 75  C 1 
ATOM   4025 C C   . GLY   C 3 75  ? -11.485 12.862  -36.561 1.00 95.21 75  C 1 
ATOM   4026 O O   . GLY   C 3 75  ? -12.694 12.636  -36.586 1.00 91.90 75  C 1 
ATOM   4027 N N   . LYS   C 3 76  ? -10.584 11.932  -36.875 1.00 95.12 76  C 1 
ATOM   4028 C CA  . LYS   C 3 76  ? -10.913 10.571  -37.342 1.00 95.11 76  C 1 
ATOM   4029 C C   . LYS   C 3 76  ? -10.501 9.461   -36.375 1.00 95.43 76  C 1 
ATOM   4030 O O   . LYS   C 3 76  ? -10.851 8.310   -36.622 1.00 92.07 76  C 1 
ATOM   4031 C CB  . LYS   C 3 76  ? -10.272 10.324  -38.711 1.00 93.76 76  C 1 
ATOM   4032 C CG  . LYS   C 3 76  ? -10.838 11.237  -39.804 1.00 90.28 76  C 1 
ATOM   4033 C CD  . LYS   C 3 76  ? -10.157 10.913  -41.131 1.00 83.95 76  C 1 
ATOM   4034 C CE  . LYS   C 3 76  ? -10.665 11.856  -42.219 1.00 76.67 76  C 1 
ATOM   4035 N NZ  . LYS   C 3 76  ? -9.949  11.624  -43.491 1.00 66.76 76  C 1 
ATOM   4036 N N   . LEU   C 3 77  ? -9.750  9.768   -35.328 1.00 94.66 77  C 1 
ATOM   4037 C CA  . LEU   C 3 77  ? -9.339  8.781   -34.332 1.00 94.91 77  C 1 
ATOM   4038 C C   . LEU   C 3 77  ? -10.489 8.548   -33.336 1.00 94.99 77  C 1 
ATOM   4039 O O   . LEU   C 3 77  ? -10.955 9.514   -32.727 1.00 92.52 77  C 1 
ATOM   4040 C CB  . LEU   C 3 77  ? -8.053  9.253   -33.634 1.00 94.02 77  C 1 
ATOM   4041 C CG  . LEU   C 3 77  ? -7.401  8.161   -32.760 1.00 93.54 77  C 1 
ATOM   4042 C CD1 . LEU   C 3 77  ? -6.756  7.065   -33.612 1.00 88.36 77  C 1 
ATOM   4043 C CD2 . LEU   C 3 77  ? -6.304  8.772   -31.894 1.00 88.17 77  C 1 
ATOM   4044 N N   . PRO   C 3 78  ? -10.933 7.290   -33.134 1.00 94.94 78  C 1 
ATOM   4045 C CA  . PRO   C 3 78  ? -11.897 6.961   -32.087 1.00 94.06 78  C 1 
ATOM   4046 C C   . PRO   C 3 78  ? -11.353 7.321   -30.697 1.00 93.76 78  C 1 
ATOM   4047 O O   . PRO   C 3 78  ? -10.171 7.124   -30.416 1.00 91.26 78  C 1 
ATOM   4048 C CB  . PRO   C 3 78  ? -12.158 5.454   -32.211 1.00 92.51 78  C 1 
ATOM   4049 C CG  . PRO   C 3 78  ? -11.722 5.113   -33.636 1.00 90.84 78  C 1 
ATOM   4050 C CD  . PRO   C 3 78  ? -10.585 6.097   -33.886 1.00 93.40 78  C 1 
ATOM   4051 N N   . ALA   C 3 79  ? -12.225 7.794   -29.812 1.00 92.36 79  C 1 
ATOM   4052 C CA  . ALA   C 3 79  ? -11.822 8.223   -28.470 1.00 91.22 79  C 1 
ATOM   4053 C C   . ALA   C 3 79  ? -11.166 7.097   -27.646 1.00 91.52 79  C 1 
ATOM   4054 O O   . ALA   C 3 79  ? -10.180 7.335   -26.954 1.00 87.97 79  C 1 
ATOM   4055 C CB  . ALA   C 3 79  ? -13.051 8.797   -27.755 1.00 87.60 79  C 1 
ATOM   4056 N N   . GLU   C 3 80  ? -11.671 5.866   -27.771 1.00 90.08 80  C 1 
ATOM   4057 C CA  . GLU   C 3 80  ? -11.117 4.690   -27.081 1.00 88.82 80  C 1 
ATOM   4058 C C   . GLU   C 3 80  ? -9.675  4.387   -27.517 1.00 89.84 80  C 1 
ATOM   4059 O O   . GLU   C 3 80  ? -8.813  4.115   -26.684 1.00 87.02 80  C 1 
ATOM   4060 C CB  . GLU   C 3 80  ? -11.995 3.455   -27.354 1.00 86.34 80  C 1 
ATOM   4061 C CG  . GLU   C 3 80  ? -13.380 3.542   -26.698 1.00 75.68 80  C 1 
ATOM   4062 C CD  . GLU   C 3 80  ? -14.248 2.298   -26.951 1.00 67.11 80  C 1 
ATOM   4063 O OE1 . GLU   C 3 80  ? -15.288 2.176   -26.258 1.00 59.12 80  C 1 
ATOM   4064 O OE2 . GLU   C 3 80  ? -13.899 1.491   -27.843 1.00 59.32 80  C 1 
ATOM   4065 N N   . GLU   C 3 81  ? -9.382  4.485   -28.809 1.00 91.65 81  C 1 
ATOM   4066 C CA  . GLU   C 3 81  ? -8.019  4.330   -29.319 1.00 92.21 81  C 1 
ATOM   4067 C C   . GLU   C 3 81  ? -7.131  5.498   -28.874 1.00 93.26 81  C 1 
ATOM   4068 O O   . GLU   C 3 81  ? -5.976  5.293   -28.509 1.00 90.65 81  C 1 
ATOM   4069 C CB  . GLU   C 3 81  ? -8.013  4.223   -30.851 1.00 90.34 81  C 1 
ATOM   4070 C CG  . GLU   C 3 81  ? -8.606  2.903   -31.361 1.00 82.88 81  C 1 
ATOM   4071 C CD  . GLU   C 3 81  ? -8.515  2.753   -32.887 1.00 79.36 81  C 1 
ATOM   4072 O OE1 . GLU   C 3 81  ? -9.085  1.764   -33.409 1.00 71.40 81  C 1 
ATOM   4073 O OE2 . GLU   C 3 81  ? -7.893  3.618   -33.552 1.00 73.25 81  C 1 
ATOM   4074 N N   . GLY   C 3 82  ? -7.676  6.699   -28.839 1.00 93.36 82  C 1 
ATOM   4075 C CA  . GLY   C 3 82  ? -6.968  7.896   -28.394 1.00 93.72 82  C 1 
ATOM   4076 C C   . GLY   C 3 82  ? -6.368  7.750   -26.995 1.00 94.20 82  C 1 
ATOM   4077 O O   . GLY   C 3 82  ? -5.189  8.043   -26.799 1.00 92.24 82  C 1 
ATOM   4078 N N   . GLU   C 3 83  ? -7.131  7.218   -26.043 1.00 91.52 83  C 1 
ATOM   4079 C CA  . GLU   C 3 83  ? -6.634  7.014   -24.676 1.00 89.89 83  C 1 
ATOM   4080 C C   . GLU   C 3 83  ? -5.396  6.108   -24.604 1.00 90.79 83  C 1 
ATOM   4081 O O   . GLU   C 3 83  ? -4.489  6.379   -23.824 1.00 88.60 83  C 1 
ATOM   4082 C CB  . GLU   C 3 83  ? -7.727  6.418   -23.778 1.00 86.62 83  C 1 
ATOM   4083 C CG  . GLU   C 3 83  ? -8.563  7.487   -23.071 1.00 75.49 83  C 1 
ATOM   4084 C CD  . GLU   C 3 83  ? -9.212  6.997   -21.775 1.00 70.36 83  C 1 
ATOM   4085 O OE1 . GLU   C 3 83  ? -9.751  7.851   -21.032 1.00 63.25 83  C 1 
ATOM   4086 O OE2 . GLU   C 3 83  ? -9.079  5.815   -21.376 1.00 62.59 83  C 1 
ATOM   4087 N N   . SER   C 3 84  ? -5.331  5.061   -25.422 1.00 92.36 84  C 1 
ATOM   4088 C CA  . SER   C 3 84  ? -4.177  4.154   -25.445 1.00 92.38 84  C 1 
ATOM   4089 C C   . SER   C 3 84  ? -2.890  4.855   -25.899 1.00 93.85 84  C 1 
ATOM   4090 O O   . SER   C 3 84  ? -1.800  4.537   -25.422 1.00 92.53 84  C 1 
ATOM   4091 C CB  . SER   C 3 84  ? -4.482  2.931   -26.316 1.00 89.94 84  C 1 
ATOM   4092 O OG  . SER   C 3 84  ? -4.402  3.219   -27.694 1.00 77.16 84  C 1 
ATOM   4093 N N   . TYR   C 3 85  ? -3.031  5.869   -26.748 1.00 95.68 85  C 1 
ATOM   4094 C CA  . TYR   C 3 85  ? -1.939  6.725   -27.219 1.00 96.66 85  C 1 
ATOM   4095 C C   . TYR   C 3 85  ? -1.715  7.977   -26.350 1.00 96.90 85  C 1 
ATOM   4096 O O   . TYR   C 3 85  ? -0.866  8.804   -26.677 1.00 95.85 85  C 1 
ATOM   4097 C CB  . TYR   C 3 85  ? -2.196  7.090   -28.684 1.00 96.84 85  C 1 
ATOM   4098 C CG  . TYR   C 3 85  ? -2.123  5.914   -29.638 1.00 97.00 85  C 1 
ATOM   4099 C CD1 . TYR   C 3 85  ? -0.891  5.267   -29.861 1.00 94.58 85  C 1 
ATOM   4100 C CD2 . TYR   C 3 85  ? -3.270  5.460   -30.313 1.00 94.82 85  C 1 
ATOM   4101 C CE1 . TYR   C 3 85  ? -0.803  4.180   -30.746 1.00 94.35 85  C 1 
ATOM   4102 C CE2 . TYR   C 3 85  ? -3.195  4.373   -31.203 1.00 94.09 85  C 1 
ATOM   4103 C CZ  . TYR   C 3 85  ? -1.958  3.735   -31.418 1.00 95.76 85  C 1 
ATOM   4104 O OH  . TYR   C 3 85  ? -1.878  2.675   -32.287 1.00 94.45 85  C 1 
ATOM   4105 N N   . GLY   C 3 86  ? -2.468  8.141   -25.255 1.00 95.39 86  C 1 
ATOM   4106 C CA  . GLY   C 3 86  ? -2.408  9.344   -24.419 1.00 95.19 86  C 1 
ATOM   4107 C C   . GLY   C 3 86  ? -2.998  10.597  -25.083 1.00 95.73 86  C 1 
ATOM   4108 O O   . GLY   C 3 86  ? -2.736  11.709  -24.625 1.00 94.51 86  C 1 
ATOM   4109 N N   . LEU   C 3 87  ? -3.770  10.421  -26.152 1.00 96.09 87  C 1 
ATOM   4110 C CA  . LEU   C 3 87  ? -4.431  11.493  -26.896 1.00 96.27 87  C 1 
ATOM   4111 C C   . LEU   C 3 87  ? -5.894  11.624  -26.459 1.00 95.40 87  C 1 
ATOM   4112 O O   . LEU   C 3 87  ? -6.562  10.628  -26.203 1.00 93.04 87  C 1 
ATOM   4113 C CB  . LEU   C 3 87  ? -4.343  11.207  -28.403 1.00 96.34 87  C 1 
ATOM   4114 C CG  . LEU   C 3 87  ? -2.914  11.093  -28.972 1.00 96.25 87  C 1 
ATOM   4115 C CD1 . LEU   C 3 87  ? -2.971  10.600  -30.417 1.00 94.32 87  C 1 
ATOM   4116 C CD2 . LEU   C 3 87  ? -2.181  12.433  -28.944 1.00 93.98 87  C 1 
ATOM   4117 N N   . GLY   C 3 88  ? -6.400  12.854  -26.426 1.00 94.71 88  C 1 
ATOM   4118 C CA  . GLY   C 3 88  ? -7.782  13.131  -26.020 1.00 93.83 88  C 1 
ATOM   4119 C C   . GLY   C 3 88  ? -8.022  13.038  -24.509 1.00 93.55 88  C 1 
ATOM   4120 O O   . GLY   C 3 88  ? -9.168  12.958  -24.076 1.00 90.60 88  C 1 
ATOM   4121 N N   . THR   C 3 89  ? -6.949  13.049  -23.718 1.00 92.24 89  C 1 
ATOM   4122 C CA  . THR   C 3 89  ? -7.027  13.193  -22.259 1.00 91.59 89  C 1 
ATOM   4123 C C   . THR   C 3 89  ? -7.229  14.665  -21.879 1.00 91.83 89  C 1 
ATOM   4124 O O   . THR   C 3 89  ? -7.063  15.553  -22.717 1.00 90.54 89  C 1 
ATOM   4125 C CB  . THR   C 3 89  ? -5.768  12.631  -21.583 1.00 90.71 89  C 1 
ATOM   4126 O OG1 . THR   C 3 89  ? -4.624  13.362  -21.956 1.00 87.14 89  C 1 
ATOM   4127 C CG2 . THR   C 3 89  ? -5.512  11.169  -21.952 1.00 86.77 89  C 1 
ATOM   4128 N N   . GLU   C 3 90  ? -7.530  14.939  -20.605 1.00 91.29 90  C 1 
ATOM   4129 C CA  . GLU   C 3 90  ? -7.568  16.324  -20.108 1.00 90.38 90  C 1 
ATOM   4130 C C   . GLU   C 3 90  ? -6.224  17.043  -20.263 1.00 91.90 90  C 1 
ATOM   4131 O O   . GLU   C 3 90  ? -6.187  18.206  -20.646 1.00 90.05 90  C 1 
ATOM   4132 C CB  . GLU   C 3 90  ? -7.952  16.353  -18.626 1.00 87.97 90  C 1 
ATOM   4133 C CG  . GLU   C 3 90  ? -9.456  16.479  -18.393 1.00 76.52 90  C 1 
ATOM   4134 C CD  . GLU   C 3 90  ? -9.747  17.096  -17.024 1.00 68.53 90  C 1 
ATOM   4135 O OE1 . GLU   C 3 90  ? -10.711 17.894  -16.953 1.00 60.42 90  C 1 
ATOM   4136 O OE2 . GLU   C 3 90  ? -8.978  16.820  -16.073 1.00 59.23 90  C 1 
ATOM   4137 N N   . ASP   C 3 91  ? -5.121  16.343  -20.029 1.00 93.59 91  C 1 
ATOM   4138 C CA  . ASP   C 3 91  ? -3.777  16.900  -20.166 1.00 94.53 91  C 1 
ATOM   4139 C C   . ASP   C 3 91  ? -3.406  17.154  -21.630 1.00 95.36 91  C 1 
ATOM   4140 O O   . ASP   C 3 91  ? -2.783  18.163  -21.959 1.00 94.15 91  C 1 
ATOM   4141 C CB  . ASP   C 3 91  ? -2.751  15.935  -19.560 1.00 93.92 91  C 1 
ATOM   4142 C CG  . ASP   C 3 91  ? -2.730  15.863  -18.037 1.00 93.43 91  C 1 
ATOM   4143 O OD1 . ASP   C 3 91  ? -3.442  16.634  -17.362 1.00 90.01 91  C 1 
ATOM   4144 O OD2 . ASP   C 3 91  ? -1.937  15.033  -17.533 1.00 89.71 91  C 1 
ATOM   4145 N N   . THR   C 3 92  ? -3.783  16.240  -22.522 1.00 95.33 92  C 1 
ATOM   4146 C CA  . THR   C 3 92  ? -3.412  16.296  -23.941 1.00 95.90 92  C 1 
ATOM   4147 C C   . THR   C 3 92  ? -4.651  16.140  -24.829 1.00 96.03 92  C 1 
ATOM   4148 O O   . THR   C 3 92  ? -4.832  15.106  -25.481 1.00 94.89 92  C 1 
ATOM   4149 C CB  . THR   C 3 92  ? -2.315  15.269  -24.272 1.00 95.55 92  C 1 
ATOM   4150 O OG1 . THR   C 3 92  ? -1.318  15.242  -23.274 1.00 90.73 92  C 1 
ATOM   4151 C CG2 . THR   C 3 92  ? -1.611  15.609  -25.584 1.00 88.86 92  C 1 
ATOM   4152 N N   . PRO   C 3 93  ? -5.533  17.149  -24.862 1.00 95.58 93  C 1 
ATOM   4153 C CA  . PRO   C 3 93  ? -6.716  17.136  -25.713 1.00 95.37 93  C 1 
ATOM   4154 C C   . PRO   C 3 93  ? -6.355  17.028  -27.195 1.00 96.12 93  C 1 
ATOM   4155 O O   . PRO   C 3 93  ? -5.283  17.444  -27.636 1.00 95.32 93  C 1 
ATOM   4156 C CB  . PRO   C 3 93  ? -7.474  18.436  -25.414 1.00 93.76 93  C 1 
ATOM   4157 C CG  . PRO   C 3 93  ? -6.936  18.877  -24.055 1.00 91.29 93  C 1 
ATOM   4158 C CD  . PRO   C 3 93  ? -5.502  18.369  -24.073 1.00 93.97 93  C 1 
ATOM   4159 N N   . VAL   C 3 94  ? -7.284  16.508  -27.993 1.00 96.33 94  C 1 
ATOM   4160 C CA  . VAL   C 3 94  ? -7.149  16.507  -29.453 1.00 96.77 94  C 1 
ATOM   4161 C C   . VAL   C 3 94  ? -7.523  17.887  -30.001 1.00 97.03 94  C 1 
ATOM   4162 O O   . VAL   C 3 94  ? -8.532  18.468  -29.614 1.00 95.74 94  C 1 
ATOM   4163 C CB  . VAL   C 3 94  ? -8.000  15.390  -30.081 1.00 95.60 94  C 1 
ATOM   4164 C CG1 . VAL   C 3 94  ? -7.973  15.426  -31.609 1.00 90.11 94  C 1 
ATOM   4165 C CG2 . VAL   C 3 94  ? -7.480  14.012  -29.639 1.00 89.50 94  C 1 
ATOM   4166 N N   . PHE   C 3 95  ? -6.744  18.378  -30.957 1.00 96.89 95  C 1 
ATOM   4167 C CA  . PHE   C 3 95  ? -7.049  19.612  -31.681 1.00 97.24 95  C 1 
ATOM   4168 C C   . PHE   C 3 95  ? -6.759  19.475  -33.181 1.00 97.54 95  C 1 
ATOM   4169 O O   . PHE   C 3 95  ? -5.974  18.628  -33.614 1.00 96.80 95  C 1 
ATOM   4170 C CB  . PHE   C 3 95  ? -6.308  20.798  -31.048 1.00 96.97 95  C 1 
ATOM   4171 C CG  . PHE   C 3 95  ? -4.800  20.749  -31.178 1.00 97.57 95  C 1 
ATOM   4172 C CD1 . PHE   C 3 95  ? -4.024  20.089  -30.206 1.00 95.94 95  C 1 
ATOM   4173 C CD2 . PHE   C 3 95  ? -4.163  21.392  -32.256 1.00 95.83 95  C 1 
ATOM   4174 C CE1 . PHE   C 3 95  ? -2.625  20.076  -30.312 1.00 95.31 95  C 1 
ATOM   4175 C CE2 . PHE   C 3 95  ? -2.762  21.381  -32.368 1.00 95.47 95  C 1 
ATOM   4176 C CZ  . PHE   C 3 95  ? -1.991  20.724  -31.391 1.00 96.48 95  C 1 
ATOM   4177 N N   . ALA   C 3 96  ? -7.406  20.307  -33.991 1.00 96.84 96  C 1 
ATOM   4178 C CA  . ALA   C 3 96  ? -7.256  20.264  -35.440 1.00 96.76 96  C 1 
ATOM   4179 C C   . ALA   C 3 96  ? -5.824  20.632  -35.869 1.00 96.83 96  C 1 
ATOM   4180 O O   . ALA   C 3 96  ? -5.297  21.668  -35.469 1.00 94.67 96  C 1 
ATOM   4181 C CB  . ALA   C 3 96  ? -8.298  21.187  -36.072 1.00 95.66 96  C 1 
ATOM   4182 N N   . GLY   C 3 97  ? -5.206  19.791  -36.706 1.00 96.47 97  C 1 
ATOM   4183 C CA  . GLY   C 3 97  ? -3.839  20.006  -37.193 1.00 96.61 97  C 1 
ATOM   4184 C C   . GLY   C 3 97  ? -2.746  19.762  -36.146 1.00 97.35 97  C 1 
ATOM   4185 O O   . GLY   C 3 97  ? -1.646  20.292  -36.272 1.00 95.84 97  C 1 
ATOM   4186 N N   . MET   C 3 98  ? -3.030  18.957  -35.112 1.00 97.74 98  C 1 
ATOM   4187 C CA  . MET   C 3 98  ? -2.060  18.672  -34.045 1.00 97.81 98  C 1 
ATOM   4188 C C   . MET   C 3 98  ? -0.780  17.989  -34.540 1.00 98.12 98  C 1 
ATOM   4189 O O   . MET   C 3 98  ? 0.283   18.215  -33.983 1.00 97.40 98  C 1 
ATOM   4190 C CB  . MET   C 3 98  ? -2.729  17.849  -32.936 1.00 96.10 98  C 1 
ATOM   4191 C CG  . MET   C 3 98  ? -3.041  16.395  -33.330 1.00 91.66 98  C 1 
ATOM   4192 S SD  . MET   C 3 98  ? -4.112  15.505  -32.161 1.00 92.32 98  C 1 
ATOM   4193 C CE  . MET   C 3 98  ? -3.048  15.435  -30.703 1.00 85.02 98  C 1 
ATOM   4194 N N   . HIS   C 3 99  ? -0.853  17.188  -35.610 1.00 97.93 99  C 1 
ATOM   4195 C CA  . HIS   C 3 99  ? 0.325   16.556  -36.205 1.00 98.06 99  C 1 
ATOM   4196 C C   . HIS   C 3 99  ? 1.273   17.593  -36.812 1.00 98.18 99  C 1 
ATOM   4197 O O   . HIS   C 3 99  ? 2.467   17.580  -36.527 1.00 97.75 99  C 1 
ATOM   4198 C CB  . HIS   C 3 99  ? -0.109  15.533  -37.258 1.00 97.78 99  C 1 
ATOM   4199 C CG  . HIS   C 3 99  ? 1.051   14.972  -38.039 1.00 97.80 99  C 1 
ATOM   4200 N ND1 . HIS   C 3 99  ? 2.029   14.139  -37.555 1.00 90.59 99  C 1 
ATOM   4201 C CD2 . HIS   C 3 99  ? 1.376   15.250  -39.345 1.00 90.73 99  C 1 
ATOM   4202 C CE1 . HIS   C 3 99  ? 2.920   13.918  -38.537 1.00 93.22 99  C 1 
ATOM   4203 N NE2 . HIS   C 3 99  ? 2.553   14.575  -39.645 1.00 94.16 99  C 1 
ATOM   4204 N N   . GLU   C 3 100 ? 0.737   18.509  -37.610 1.00 97.89 100 C 1 
ATOM   4205 C CA  . GLU   C 3 100 ? 1.507   19.582  -38.240 1.00 97.78 100 C 1 
ATOM   4206 C C   . GLU   C 3 100 ? 2.082   20.546  -37.189 1.00 98.04 100 C 1 
ATOM   4207 O O   . GLU   C 3 100 ? 3.255   20.911  -37.266 1.00 97.37 100 C 1 
ATOM   4208 C CB  . GLU   C 3 100 ? 0.626   20.347  -39.248 1.00 97.05 100 C 1 
ATOM   4209 C CG  . GLU   C 3 100 ? 0.193   19.532  -40.484 1.00 91.46 100 C 1 
ATOM   4210 C CD  . GLU   C 3 100 ? -0.948  18.519  -40.264 1.00 86.07 100 C 1 
ATOM   4211 O OE1 . GLU   C 3 100 ? -1.250  17.773  -41.221 1.00 75.47 100 C 1 
ATOM   4212 O OE2 . GLU   C 3 100 ? -1.534  18.475  -39.152 1.00 77.73 100 C 1 
ATOM   4213 N N   . ALA   C 3 101 ? 1.279   20.901  -36.196 1.00 98.01 101 C 1 
ATOM   4214 C CA  . ALA   C 3 101 ? 1.709   21.777  -35.109 1.00 98.06 101 C 1 
ATOM   4215 C C   . ALA   C 3 101 ? 2.860   21.164  -34.292 1.00 98.23 101 C 1 
ATOM   4216 O O   . ALA   C 3 101 ? 3.882   21.819  -34.080 1.00 97.67 101 C 1 
ATOM   4217 C CB  . ALA   C 3 101 ? 0.491   22.089  -34.233 1.00 97.62 101 C 1 
ATOM   4218 N N   . ALA   C 3 102 ? 2.732   19.888  -33.892 1.00 98.24 102 C 1 
ATOM   4219 C CA  . ALA   C 3 102 ? 3.784   19.179  -33.165 1.00 98.31 102 C 1 
ATOM   4220 C C   . ALA   C 3 102 ? 5.034   18.946  -34.033 1.00 98.44 102 C 1 
ATOM   4221 O O   . ALA   C 3 102 ? 6.158   19.145  -33.576 1.00 98.09 102 C 1 
ATOM   4222 C CB  . ALA   C 3 102 ? 3.197   17.865  -32.631 1.00 97.98 102 C 1 
ATOM   4223 N N   . SER   C 3 103 ? 4.855   18.605  -35.319 1.00 98.48 103 C 1 
ATOM   4224 C CA  . SER   C 3 103 ? 5.962   18.424  -36.271 1.00 98.48 103 C 1 
ATOM   4225 C C   . SER   C 3 103 ? 6.749   19.713  -36.514 1.00 98.54 103 C 1 
ATOM   4226 O O   . SER   C 3 103 ? 7.948   19.658  -36.775 1.00 98.00 103 C 1 
ATOM   4227 C CB  . SER   C 3 103 ? 5.440   17.918  -37.619 1.00 97.88 103 C 1 
ATOM   4228 O OG  . SER   C 3 103 ? 4.785   16.680  -37.469 1.00 88.28 103 C 1 
ATOM   4229 N N   . LEU   C 3 104 ? 6.101   20.868  -36.420 1.00 98.43 104 C 1 
ATOM   4230 C CA  . LEU   C 3 104 ? 6.772   22.164  -36.538 1.00 98.47 104 C 1 
ATOM   4231 C C   . LEU   C 3 104 ? 7.699   22.435  -35.344 1.00 98.59 104 C 1 
ATOM   4232 O O   . LEU   C 3 104 ? 8.804   22.940  -35.545 1.00 98.18 104 C 1 
ATOM   4233 C CB  . LEU   C 3 104 ? 5.712   23.268  -36.697 1.00 98.14 104 C 1 
ATOM   4234 C CG  . LEU   C 3 104 ? 6.308   24.662  -36.977 1.00 97.08 104 C 1 
ATOM   4235 C CD1 . LEU   C 3 104 ? 6.983   24.732  -38.349 1.00 93.91 104 C 1 
ATOM   4236 C CD2 . LEU   C 3 104 ? 5.199   25.712  -36.942 1.00 93.85 104 C 1 
ATOM   4237 N N   . LEU   C 3 105 ? 7.283   22.075  -34.129 1.00 98.52 105 C 1 
ATOM   4238 C CA  . LEU   C 3 105 ? 8.120   22.222  -32.932 1.00 98.48 105 C 1 
ATOM   4239 C C   . LEU   C 3 105 ? 9.364   21.323  -33.018 1.00 98.57 105 C 1 
ATOM   4240 O O   . LEU   C 3 105 ? 10.483  21.805  -32.826 1.00 98.07 105 C 1 
ATOM   4241 C CB  . LEU   C 3 105 ? 7.306   21.922  -31.657 1.00 98.02 105 C 1 
ATOM   4242 C CG  . LEU   C 3 105 ? 6.033   22.771  -31.455 1.00 95.95 105 C 1 
ATOM   4243 C CD1 . LEU   C 3 105 ? 5.412   22.437  -30.100 1.00 91.39 105 C 1 
ATOM   4244 C CD2 . LEU   C 3 105 ? 6.285   24.274  -31.511 1.00 91.18 105 C 1 
ATOM   4245 N N   . VAL   C 3 106 ? 9.177   20.059  -33.416 1.00 98.65 106 C 1 
ATOM   4246 C CA  . VAL   C 3 106 ? 10.288  19.119  -33.664 1.00 98.71 106 C 1 
ATOM   4247 C C   . VAL   C 3 106 ? 11.208  19.642  -34.770 1.00 98.74 106 C 1 
ATOM   4248 O O   . VAL   C 3 106 ? 12.425  19.656  -34.613 1.00 98.52 106 C 1 
ATOM   4249 C CB  . VAL   C 3 106 ? 9.766   17.718  -34.036 1.00 98.53 106 C 1 
ATOM   4250 C CG1 . VAL   C 3 106 ? 10.921  16.741  -34.294 1.00 97.27 106 C 1 
ATOM   4251 C CG2 . VAL   C 3 106 ? 8.900   17.117  -32.924 1.00 96.65 106 C 1 
ATOM   4252 N N   . GLY   C 3 107 ? 10.636  20.125  -35.870 1.00 98.60 107 C 1 
ATOM   4253 C CA  . GLY   C 3 107 ? 11.399  20.712  -36.972 1.00 98.57 107 C 1 
ATOM   4254 C C   . GLY   C 3 107 ? 12.211  21.940  -36.557 1.00 98.64 107 C 1 
ATOM   4255 O O   . GLY   C 3 107 ? 13.301  22.162  -37.085 1.00 98.20 107 C 1 
ATOM   4256 N N   . GLY   C 3 108 ? 11.725  22.705  -35.593 1.00 98.63 108 C 1 
ATOM   4257 C CA  . GLY   C 3 108 ? 12.468  23.802  -34.975 1.00 98.62 108 C 1 
ATOM   4258 C C   . GLY   C 3 108 ? 13.716  23.321  -34.233 1.00 98.70 108 C 1 
ATOM   4259 O O   . GLY   C 3 108 ? 14.810  23.828  -34.478 1.00 98.34 108 C 1 
ATOM   4260 N N   . THR   C 3 109 ? 13.587  22.292  -33.401 1.00 98.66 109 C 1 
ATOM   4261 C CA  . THR   C 3 109 ? 14.728  21.724  -32.659 1.00 98.71 109 C 1 
ATOM   4262 C C   . THR   C 3 109 ? 15.709  20.993  -33.588 1.00 98.70 109 C 1 
ATOM   4263 O O   . THR   C 3 109 ? 16.921  21.127  -33.434 1.00 98.40 109 C 1 
ATOM   4264 C CB  . THR   C 3 109 ? 14.243  20.826  -31.510 1.00 98.54 109 C 1 
ATOM   4265 O OG1 . THR   C 3 109 ? 13.328  21.564  -30.723 1.00 96.16 109 C 1 
ATOM   4266 C CG2 . THR   C 3 109 ? 15.377  20.421  -30.575 1.00 93.93 109 C 1 
ATOM   4267 N N   . LEU   C 3 110 ? 15.217  20.315  -34.635 1.00 98.71 110 C 1 
ATOM   4268 C CA  . LEU   C 3 110 ? 16.066  19.750  -35.692 1.00 98.67 110 C 1 
ATOM   4269 C C   . LEU   C 3 110 ? 16.832  20.834  -36.462 1.00 98.62 110 C 1 
ATOM   4270 O O   . LEU   C 3 110 ? 18.003  20.649  -36.788 1.00 98.10 110 C 1 
ATOM   4271 C CB  . LEU   C 3 110 ? 15.205  18.937  -36.671 1.00 98.50 110 C 1 
ATOM   4272 C CG  . LEU   C 3 110 ? 14.664  17.608  -36.105 1.00 97.66 110 C 1 
ATOM   4273 C CD1 . LEU   C 3 110 ? 13.732  16.975  -37.135 1.00 95.77 110 C 1 
ATOM   4274 C CD2 . LEU   C 3 110 ? 15.785  16.616  -35.811 1.00 95.55 110 C 1 
ATOM   4275 N N   . THR   C 3 111 ? 16.193  21.972  -36.732 1.00 98.63 111 C 1 
ATOM   4276 C CA  . THR   C 3 111 ? 16.850  23.126  -37.368 1.00 98.55 111 C 1 
ATOM   4277 C C   . THR   C 3 111 ? 17.945  23.692  -36.466 1.00 98.54 111 C 1
[truncated: 426,643 more chars]
