# Supplementary material for: AcuB senses cellular energy charge to coordinate acetyl-CoA synthesis in bacteria
Source: Nat Commun. 2026 Apr 24;17:3815. doi: 10.1038/s41467-026-71006-w (PMC13121692; doi:10.1038/s41467-026-71006-w)
Supplement: Supplementary file 6 — Supplementary_Data_4 [file 41467_2026_71006_MOESM6_ESM.zip › AF3_only_first_models/fold_b_subtilis_acsa_peptide_ack549_acuc_zn_summary_confidences_0.json]

{
 "chain_iptm": [
  0.87,
  0.52,
  0.5
 ],
 "chain_pair_iptm": [
  [
   0.95,
   0.89,
   0.85
  ],
  [
   0.89,
   0.22,
   0.16
  ],
  [
   0.85,
   0.16,
   null
  ]
 ],
 "chain_pair_pae_min": [
  [
   0.76,
   0.96,
   4.73
  ],
  [
   1.12,
   0.76,
   6.42
  ],
  [
   null,
   null,
   null
  ]
 ],
 "chain_ptm": [
  0.95,
  0.22,
  null
 ],
 "fraction_disordered": 0.03,
 "has_clash": 0.0,
 "iptm": 0.88,
 "num_recycles": 10.0,
 "ptm": 0.95,
 "ranking_score": 0.91
}
