# Supplementary material for: AcuB senses cellular energy charge to coordinate acetyl-CoA synthesis in bacteria
Source: Nat Commun. 2026 Apr 24;17:3815. doi: 10.1038/s41467-026-71006-w (PMC13121692; doi:10.1038/s41467-026-71006-w)
Supplement: Supplementary file 6 — Supplementary_Data_4 [file 41467_2026_71006_MOESM6_ESM.zip › AF3_only_first_models/2_g_stea_acub_2adp_2atp_summary_confidences.json]

{
 "chain_iptm": [
  0.65,
  0.65,
  0.41,
  0.4,
  0.38,
  0.4
 ],
 "chain_pair_iptm": [
  [
   0.78,
   0.82,
   0.61,
   0.59,
   0.59,
   0.64
  ],
  [
   0.82,
   0.78,
   0.65,
   0.62,
   0.58,
   0.61
  ],
  [
   0.61,
   0.65,
   0.5,
   0.34,
   0.22,
   0.24
  ],
  [
   0.59,
   0.62,
   0.34,
   0.5,
   0.21,
   0.23
  ],
  [
   0.59,
   0.58,
   0.22,
   0.21,
   0.51,
   0.31
  ],
  [
   0.64,
   0.61,
   0.24,
   0.23,
   0.31,
   0.52
  ]
 ],
 "chain_pair_pae_min": [
  [
   0.76,
   1.06,
   5.47,
   5.3,
   4.29,
   4.02
  ],
  [
   1.06,
   0.76,
   4.54,
   4.27,
   4.88,
   4.9
  ],
  [
   8.16,
   6.42,
   0.76,
   7.35,
   8.61,
   9.47
  ],
  [
   7.98,
   5.99,
   7.92,
   0.76,
   7.58,
   8.18
  ],
  [
   6.91,
   8.24,
   9.85,
   8.53,
   0.76,
   7.77
  ],
  [
   6.62,
   8.04,
   9.73,
   9.08,
   7.33,
   0.76
  ]
 ],
 "chain_ptm": [
  0.78,
  0.78,
  0.5,
  0.5,
  0.51,
  0.52
 ],
 "fraction_disordered": 0.0,
 "has_clash": 0.0,
 "iptm": 0.78,
 "ptm": 0.81,
 "ranking_score": 0.78
}
