# Supplementary material for: AcuB senses cellular energy charge to coordinate acetyl-CoA synthesis in bacteria
Source: Nat Commun. 2026 Apr 24;17:3815. doi: 10.1038/s41467-026-71006-w (PMC13121692; doi:10.1038/s41467-026-71006-w)
Supplement: Supplementary file 6 — Supplementary_Data_4 [file 41467_2026_71006_MOESM6_ESM.zip › AF3_only_first_models/2_g_stea_acub_g_stea_acuc_summary_confidences.json]

{
 "chain_iptm": [
  0.79,
  0.77,
  0.81
 ],
 "chain_pair_iptm": [
  [
   0.71,
   0.75,
   0.83
  ],
  [
   0.75,
   0.73,
   0.79
  ],
  [
   0.83,
   0.79,
   0.94
  ]
 ],
 "chain_pair_pae_min": [
  [
   0.76,
   1.9,
   1.73
  ],
  [
   1.8,
   0.76,
   2.06
  ],
  [
   1.96,
   2.16,
   0.76
  ]
 ],
 "chain_ptm": [
  0.71,
  0.73,
  0.94
 ],
 "fraction_disordered": 0.0,
 "has_clash": 0.0,
 "iptm": 0.82,
 "ptm": 0.87,
 "ranking_score": 0.83
}
