# Supplementary material for: AcuB senses cellular energy charge to coordinate acetyl-CoA synthesis in bacteria
Source: Nat Commun. 2026 Apr 24;17:3815. doi: 10.1038/s41467-026-71006-w (PMC13121692; doi:10.1038/s41467-026-71006-w)
Supplement: Supplementary file 6 — Supplementary_Data_4 [file 41467_2026_71006_MOESM6_ESM.zip › AF3_only_first_models/2_g_stea_acub_2_stea_acuc_4amp_model.cif]

# By using this file you agree to the legally binding terms of use found at
# https://github.com/google-deepmind/alphafold3/blob/main/OUTPUT_TERMS_OF_USE.md.
# To request access to the AlphaFold 3 model parameters, follow the process set
# out at https://github.com/google-deepmind/alphafold3. You may only use these if
# received directly from Google. Use is subject to terms of use available at
# https://github.com/google-deepmind/alphafold3/blob/main/WEIGHTS_TERMS_OF_USE.md.
data_2_g_stea_acub_2_stea_acuc_4amp
#
_entry.id 2_g_stea_acub_2_stea_acuc_4amp
#
loop_
_atom_type.symbol
C 
N 
O 
P 
S 
#
loop_
_audit_author.name
_audit_author.pdbx_ordinal
"Google DeepMind" 1 
"Isomorphic Labs" 2 
#
_audit_conform.dict_location https://raw.githubusercontent.com/ihmwg/ModelCIF/master/dist/mmcif_ma.dic
_audit_conform.dict_name     mmcif_ma.dic
_audit_conform.dict_version  1.4.5
#
loop_
_chem_comp.formula
_chem_comp.formula_weight
_chem_comp.id
_chem_comp.mon_nstd_flag
_chem_comp.name
_chem_comp.pdbx_smiles
_chem_comp.pdbx_synonyms
_chem_comp.type
"C3 H7 N O2"    89.093  ALA   y ALANINE         C[C@H](N)C(O)=O                                                  ? "L-PEPTIDE LINKING" 
"C6 H15 N4 O2"  175.209 ARG   y ARGININE        N[C@@H](CCCNC(N)=[NH2+])C(O)=O                                   ? "L-PEPTIDE LINKING" 
"C4 H8 N2 O3"   132.118 ASN   y ASPARAGINE      N[C@@H](CC(N)=O)C(O)=O                                           ? "L-PEPTIDE LINKING" 
"C4 H7 N O4"    133.103 ASP   y "ASPARTIC ACID" N[C@@H](CC(O)=O)C(O)=O                                           ? "L-PEPTIDE LINKING" 
"C3 H7 N O2 S"  121.158 CYS   y CYSTEINE        N[C@@H](CS)C(O)=O                                                ? "L-PEPTIDE LINKING" 
"C5 H10 N2 O3"  146.144 GLN   y GLUTAMINE       N[C@@H](CCC(N)=O)C(O)=O                                          ? "L-PEPTIDE LINKING" 
"C5 H9 N O4"    147.129 GLU   y "GLUTAMIC ACID" N[C@@H](CCC(O)=O)C(O)=O                                          ? "L-PEPTIDE LINKING" 
"C2 H5 N O2"    75.067  GLY   y GLYCINE         NCC(O)=O                                                         ? "PEPTIDE LINKING"   
"C6 H10 N3 O2"  156.162 HIS   y HISTIDINE       N[C@@H](Cc1c[nH]c[nH+]1)C(O)=O                                   ? "L-PEPTIDE LINKING" 
"C6 H13 N O2"   131.173 ILE   y ISOLEUCINE      CC[C@H](C)[C@H](N)C(O)=O                                         ? "L-PEPTIDE LINKING" 
"C6 H13 N O2"   131.173 LEU   y LEUCINE         CC(C)C[C@H](N)C(O)=O                                             ? "L-PEPTIDE LINKING" 
?               ?       LIG_E ? ?               c1nc(c2c(n1)n(cn2)[C@H]3[C@@H]([C@@H]([C@H](O3)COP(=O)(O)O)O)O)N ? non-polymer         
?               ?       LIG_F ? ?               c1nc(c2c(n1)n(cn2)[C@H]3[C@@H]([C@@H]([C@H](O3)COP(=O)(O)O)O)O)N ? non-polymer         
?               ?       LIG_G ? ?               c1nc(c2c(n1)n(cn2)[C@H]3[C@@H]([C@@H]([C@H](O3)COP(=O)(O)O)O)O)N ? non-polymer         
?               ?       LIG_H ? ?               c1nc(c2c(n1)n(cn2)[C@H]3[C@@H]([C@@H]([C@H](O3)COP(=O)(O)O)O)O)N ? non-polymer         
"C6 H15 N2 O2"  147.195 LYS   y LYSINE          N[C@@H](CCCC[NH3+])C(O)=O                                        ? "L-PEPTIDE LINKING" 
"C5 H11 N O2 S" 149.211 MET   y METHIONINE      CSCC[C@H](N)C(O)=O                                               ? "L-PEPTIDE LINKING" 
"C9 H11 N O2"   165.189 PHE   y PHENYLALANINE   N[C@@H](Cc1ccccc1)C(O)=O                                         ? "L-PEPTIDE LINKING" 
"C5 H9 N O2"    115.130 PRO   y PROLINE         OC(=O)[C@@H]1CCCN1                                               ? "L-PEPTIDE LINKING" 
"C3 H7 N O3"    105.093 SER   y SERINE          N[C@@H](CO)C(O)=O                                                ? "L-PEPTIDE LINKING" 
"C4 H9 N O3"    119.119 THR   y THREONINE       C[C@@H](O)[C@H](N)C(O)=O                                         ? "L-PEPTIDE LINKING" 
"C11 H12 N2 O2" 204.225 TRP   y TRYPTOPHAN      N[C@@H](Cc1c[nH]c2ccccc12)C(O)=O                                 ? "L-PEPTIDE LINKING" 
"C9 H11 N O3"   181.189 TYR   y TYROSINE        N[C@@H](Cc1ccc(O)cc1)C(O)=O                                      ? "L-PEPTIDE LINKING" 
"C5 H11 N O2"   117.146 VAL   y VALINE          CC(C)[C@H](N)C(O)=O                                              ? "L-PEPTIDE LINKING" 
#
_citation.book_publisher          ?
_citation.country                 UK
_citation.id                      primary
_citation.journal_full            Nature
_citation.journal_id_ASTM         NATUAS
_citation.journal_id_CSD          0006
_citation.journal_id_ISSN         0028-0836
_citation.journal_volume          630
_citation.page_first              493
_citation.page_last               500
_citation.pdbx_database_id_DOI    10.1038/s41586-024-07487-w
_citation.pdbx_database_id_PubMed 38718835
_citation.title                   "Accurate structure prediction of biomolecular interactions with AlphaFold 3"
_citation.year                    2024
#
loop_
_citation_author.citation_id
_citation_author.name
_citation_author.ordinal
primary "Google DeepMind" 1 
primary "Isomorphic Labs" 2 
#
loop_
_entity.id
_entity.pdbx_description
_entity.type
1 . polymer     
2 . polymer     
3 . polymer     
4 . polymer     
5 . non-polymer 
6 . non-polymer 
7 . non-polymer 
8 . non-polymer 
#
loop_
_entity_poly.entity_id
_entity_poly.pdbx_strand_id
_entity_poly.type
1 A polypeptide(L) 
2 B polypeptide(L) 
3 C polypeptide(L) 
4 D polypeptide(L) 
#
loop_
_entity_poly_seq.entity_id
_entity_poly_seq.hetero
_entity_poly_seq.mon_id
_entity_poly_seq.num
1 n MET 1   
1 n LEU 2   
1 n VAL 3   
1 n GLU 4   
1 n GLN 5   
1 n ALA 6   
1 n MET 7   
1 n LYS 8   
1 n ALA 9   
1 n PRO 10  
1 n VAL 11  
1 n ILE 12  
1 n THR 13  
1 n LEU 14  
1 n ARG 15  
1 n ALA 16  
1 n THR 17  
1 n ASN 18  
1 n THR 19  
1 n ILE 20  
1 n ALA 21  
1 n GLU 22  
1 n ALA 23  
1 n LEU 24  
1 n GLN 25  
1 n LEU 26  
1 n LEU 27  
1 n ARG 28  
1 n HIS 29  
1 n HIS 30  
1 n ARG 31  
1 n ILE 32  
1 n ARG 33  
1 n HIS 34  
1 n LEU 35  
1 n PRO 36  
1 n VAL 37  
1 n VAL 38  
1 n ASP 39  
1 n GLY 40  
1 n GLU 41  
1 n GLY 42  
1 n ARG 43  
1 n LEU 44  
1 n LEU 45  
1 n GLY 46  
1 n LEU 47  
1 n VAL 48  
1 n THR 49  
1 n SER 50  
1 n GLN 51  
1 n ASP 52  
1 n LEU 53  
1 n ARG 54  
1 n ASP 55  
1 n ALA 56  
1 n SER 57  
1 n PRO 58  
1 n SER 59  
1 n ILE 60  
1 n PHE 61  
1 n HIS 62  
1 n LEU 63  
1 n HIS 64  
1 n GLU 65  
1 n HIS 66  
1 n LEU 67  
1 n GLU 68  
1 n ASP 69  
1 n LEU 70  
1 n GLN 71  
1 n LYS 72  
1 n PRO 73  
1 n VAL 74  
1 n SER 75  
1 n THR 76  
1 n ILE 77  
1 n MET 78  
1 n LYS 79  
1 n THR 80  
1 n ASP 81  
1 n LEU 82  
1 n ILE 83  
1 n VAL 84  
1 n GLY 85  
1 n HIS 86  
1 n PRO 87  
1 n LEU 88  
1 n ASP 89  
1 n PHE 90  
1 n VAL 91  
1 n GLU 92  
1 n GLU 93  
1 n VAL 94  
1 n ALA 95  
1 n ALA 96  
1 n LEU 97  
1 n PHE 98  
1 n TYR 99  
1 n GLU 100 
1 n HIS 101 
1 n ARG 102 
1 n ILE 103 
1 n GLY 104 
1 n CYS 105 
1 n LEU 106 
1 n PRO 107 
1 n ILE 108 
1 n VAL 109 
1 n ASN 110 
1 n HIS 111 
1 n GLY 112 
1 n LYS 113 
1 n LEU 114 
1 n VAL 115 
1 n GLY 116 
1 n ILE 117 
1 n ILE 118 
1 n THR 119 
1 n GLN 120 
1 n THR 121 
1 n ASP 122 
1 n LEU 123 
1 n LEU 124 
1 n ARG 125 
1 n THR 126 
1 n PHE 127 
1 n ILE 128 
1 n GLU 129 
1 n LEU 130 
1 n THR 131 
1 n GLY 132 
1 n VAL 133 
1 n HIS 134 
1 n GLN 135 
1 n PRO 136 
1 n GLY 137 
1 n SER 138 
1 n GLN 139 
1 n ILE 140 
1 n GLU 141 
1 n ILE 142 
1 n LYS 143 
1 n VAL 144 
1 n PRO 145 
1 n ASN 146 
1 n GLU 147 
1 n ALA 148 
1 n GLY 149 
1 n MET 150 
1 n LEU 151 
1 n SER 152 
1 n LYS 153 
1 n ALA 154 
1 n ALA 155 
1 n ALA 156 
1 n ILE 157 
1 n ILE 158 
1 n SER 159 
1 n GLU 160 
1 n ARG 161 
1 n HIS 162 
1 n VAL 163 
1 n ASN 164 
1 n ILE 165 
1 n ALA 166 
1 n SER 167 
1 n VAL 168 
1 n LEU 169 
1 n VAL 170 
1 n TYR 171 
1 n PRO 172 
1 n ALA 173 
1 n PRO 174 
1 n ASP 175 
1 n PRO 176 
1 n ASN 177 
1 n GLU 178 
1 n LYS 179 
1 n ILE 180 
1 n LEU 181 
1 n VAL 182 
1 n PHE 183 
1 n ARG 184 
1 n VAL 185 
1 n GLN 186 
1 n THR 187 
1 n MET 188 
1 n ASN 189 
1 n PRO 190 
1 n LEU 191 
1 n PRO 192 
1 n LEU 193 
1 n ILE 194 
1 n ARG 195 
1 n ASP 196 
1 n LEU 197 
1 n GLN 198 
1 n ASN 199 
1 n ALA 200 
1 n GLY 201 
1 n TYR 202 
1 n HIS 203 
1 n VAL 204 
1 n LEU 205 
1 n TRP 206 
1 n PRO 207 
1 n ASN 208 
1 n LEU 209 
1 n PRO 210 
1 n GLY 211 
1 n VAL 212 
1 n THR 213 
1 n SER 214 
2 n MET 1   
2 n LEU 2   
2 n VAL 3   
2 n GLU 4   
2 n GLN 5   
2 n ALA 6   
2 n MET 7   
2 n LYS 8   
2 n ALA 9   
2 n PRO 10  
2 n VAL 11  
2 n ILE 12  
2 n THR 13  
2 n LEU 14  
2 n ARG 15  
2 n ALA 16  
2 n THR 17  
2 n ASN 18  
2 n THR 19  
2 n ILE 20  
2 n ALA 21  
2 n GLU 22  
2 n ALA 23  
2 n LEU 24  
2 n GLN 25  
2 n LEU 26  
2 n LEU 27  
2 n ARG 28  
2 n HIS 29  
2 n HIS 30  
2 n ARG 31  
2 n ILE 32  
2 n ARG 33  
2 n HIS 34  
2 n LEU 35  
2 n PRO 36  
2 n VAL 37  
2 n VAL 38  
2 n ASP 39  
2 n GLY 40  
2 n GLU 41  
2 n GLY 42  
2 n ARG 43  
2 n LEU 44  
2 n LEU 45  
2 n GLY 46  
2 n LEU 47  
2 n VAL 48  
2 n THR 49  
2 n SER 50  
2 n GLN 51  
2 n ASP 52  
2 n LEU 53  
2 n ARG 54  
2 n ASP 55  
2 n ALA 56  
2 n SER 57  
2 n PRO 58  
2 n SER 59  
2 n ILE 60  
2 n PHE 61  
2 n HIS 62  
2 n LEU 63  
2 n HIS 64  
2 n GLU 65  
2 n HIS 66  
2 n LEU 67  
2 n GLU 68  
2 n ASP 69  
2 n LEU 70  
2 n GLN 71  
2 n LYS 72  
2 n PRO 73  
2 n VAL 74  
2 n SER 75  
2 n THR 76  
2 n ILE 77  
2 n MET 78  
2 n LYS 79  
2 n THR 80  
2 n ASP 81  
2 n LEU 82  
2 n ILE 83  
2 n VAL 84  
2 n GLY 85  
2 n HIS 86  
2 n PRO 87  
2 n LEU 88  
2 n ASP 89  
2 n PHE 90  
2 n VAL 91  
2 n GLU 92  
2 n GLU 93  
2 n VAL 94  
2 n ALA 95  
2 n ALA 96  
2 n LEU 97  
2 n PHE 98  
2 n TYR 99  
2 n GLU 100 
2 n HIS 101 
2 n ARG 102 
2 n ILE 103 
2 n GLY 104 
2 n CYS 105 
2 n LEU 106 
2 n PRO 107 
2 n ILE 108 
2 n VAL 109 
2 n ASN 110 
2 n HIS 111 
2 n GLY 112 
2 n LYS 113 
2 n LEU 114 
2 n VAL 115 
2 n GLY 116 
2 n ILE 117 
2 n ILE 118 
2 n THR 119 
2 n GLN 120 
2 n THR 121 
2 n ASP 122 
2 n LEU 123 
2 n LEU 124 
2 n ARG 125 
2 n THR 126 
2 n PHE 127 
2 n ILE 128 
2 n GLU 129 
2 n LEU 130 
2 n THR 131 
2 n GLY 132 
2 n VAL 133 
2 n HIS 134 
2 n GLN 135 
2 n PRO 136 
2 n GLY 137 
2 n SER 138 
2 n GLN 139 
2 n ILE 140 
2 n GLU 141 
2 n ILE 142 
2 n LYS 143 
2 n VAL 144 
2 n PRO 145 
2 n ASN 146 
2 n GLU 147 
2 n ALA 148 
2 n GLY 149 
2 n MET 150 
2 n LEU 151 
2 n SER 152 
2 n LYS 153 
2 n ALA 154 
2 n ALA 155 
2 n ALA 156 
2 n ILE 157 
2 n ILE 158 
2 n SER 159 
2 n GLU 160 
2 n ARG 161 
2 n HIS 162 
2 n VAL 163 
2 n ASN 164 
2 n ILE 165 
2 n ALA 166 
2 n SER 167 
2 n VAL 168 
2 n LEU 169 
2 n VAL 170 
2 n TYR 171 
2 n PRO 172 
2 n ALA 173 
2 n PRO 174 
2 n ASP 175 
2 n PRO 176 
2 n ASN 177 
2 n GLU 178 
2 n LYS 179 
2 n ILE 180 
2 n LEU 181 
2 n VAL 182 
2 n PHE 183 
2 n ARG 184 
2 n VAL 185 
2 n GLN 186 
2 n THR 187 
2 n MET 188 
2 n ASN 189 
2 n PRO 190 
2 n LEU 191 
2 n PRO 192 
2 n LEU 193 
2 n ILE 194 
2 n ARG 195 
2 n ASP 196 
2 n LEU 197 
2 n GLN 198 
2 n ASN 199 
2 n ALA 200 
2 n GLY 201 
2 n TYR 202 
2 n HIS 203 
2 n VAL 204 
2 n LEU 205 
2 n TRP 206 
2 n PRO 207 
2 n ASN 208 
2 n LEU 209 
2 n PRO 210 
2 n GLY 211 
2 n VAL 212 
2 n THR 213 
2 n SER 214 
3 n MET 1   
3 n SER 2   
3 n ARG 3   
3 n ASN 4   
3 n CYS 5   
3 n ALA 6   
3 n PHE 7   
3 n VAL 8   
3 n TYR 9   
3 n SER 10  
3 n GLU 11  
3 n GLN 12  
3 n PHE 13  
3 n LEU 14  
3 n GLN 15  
3 n TYR 16  
3 n LYS 17  
3 n PHE 18  
3 n HIS 19  
3 n ASP 20  
3 n ASP 21  
3 n HIS 22  
3 n PRO 23  
3 n PHE 24  
3 n ASN 25  
3 n GLN 26  
3 n LEU 27  
3 n ARG 28  
3 n VAL 29  
3 n LYS 30  
3 n MET 31  
3 n THR 32  
3 n TYR 33  
3 n ASP 34  
3 n LEU 35  
3 n LEU 36  
3 n CYS 37  
3 n THR 38  
3 n LEU 39  
3 n GLY 40  
3 n ALA 41  
3 n LEU 42  
3 n GLU 43  
3 n ASP 44  
3 n ARG 45  
3 n GLN 46  
3 n ILE 47  
3 n VAL 48  
3 n ALA 49  
3 n PRO 50  
3 n ARG 51  
3 n MET 52  
3 n ALA 53  
3 n THR 54  
3 n ASP 55  
3 n ASP 56  
3 n GLU 57  
3 n LEU 58  
3 n ALA 59  
3 n LEU 60  
3 n ILE 61  
3 n HIS 62  
3 n ASP 63  
3 n ARG 64  
3 n SER 65  
3 n TYR 66  
3 n ILE 67  
3 n GLU 68  
3 n ALA 69  
3 n VAL 70  
3 n LYS 71  
3 n ALA 72  
3 n ALA 73  
3 n GLY 74  
3 n ARG 75  
3 n GLY 76  
3 n GLU 77  
3 n LEU 78  
3 n SER 79  
3 n GLU 80  
3 n ALA 81  
3 n ALA 82  
3 n ALA 83  
3 n GLN 84  
3 n ASN 85  
3 n TYR 86  
3 n GLY 87  
3 n LEU 88  
3 n GLY 89  
3 n THR 90  
3 n GLU 91  
3 n ASP 92  
3 n THR 93  
3 n PRO 94  
3 n ILE 95  
3 n PHE 96  
3 n PRO 97  
3 n ASN 98  
3 n MET 99  
3 n HIS 100 
3 n GLU 101 
3 n ALA 102 
3 n SER 103 
3 n ALA 104 
3 n LEU 105 
3 n LEU 106 
3 n VAL 107 
3 n GLY 108 
3 n SER 109 
3 n THR 110 
3 n LEU 111 
3 n THR 112 
3 n ALA 113 
3 n VAL 114 
3 n ASP 115 
3 n ALA 116 
3 n VAL 117 
3 n LEU 118 
3 n SER 119 
3 n GLY 120 
3 n ALA 121 
3 n ALA 122 
3 n GLU 123 
3 n HIS 124 
3 n ALA 125 
3 n LEU 126 
3 n ASN 127 
3 n LEU 128 
3 n GLY 129 
3 n GLY 130 
3 n GLY 131 
3 n LEU 132 
3 n HIS 133 
3 n HIS 134 
3 n GLY 135 
3 n PHE 136 
3 n ARG 137 
3 n GLY 138 
3 n LYS 139 
3 n ALA 140 
3 n SER 141 
3 n GLY 142 
3 n PHE 143 
3 n CYS 144 
3 n VAL 145 
3 n TYR 146 
3 n ASN 147 
3 n ASP 148 
3 n SER 149 
3 n ALA 150 
3 n VAL 151 
3 n ALA 152 
3 n ILE 153 
3 n GLN 154 
3 n TYR 155 
3 n ILE 156 
3 n ARG 157 
3 n GLU 158 
3 n LYS 159 
3 n TYR 160 
3 n GLY 161 
3 n LEU 162 
3 n ARG 163 
3 n VAL 164 
3 n LEU 165 
3 n TYR 166 
3 n VAL 167 
3 n ASP 168 
3 n THR 169 
3 n ASP 170 
3 n ALA 171 
3 n HIS 172 
3 n HIS 173 
3 n GLY 174 
3 n ASP 175 
3 n GLY 176 
3 n VAL 177 
3 n GLN 178 
3 n TRP 179 
3 n ALA 180 
3 n PHE 181 
3 n TYR 182 
3 n ASP 183 
3 n ASP 184 
3 n PRO 185 
3 n ASN 186 
3 n VAL 187 
3 n CYS 188 
3 n THR 189 
3 n PHE 190 
3 n SER 191 
3 n ILE 192 
3 n HIS 193 
3 n GLU 194 
3 n THR 195 
3 n GLY 196 
3 n ARG 197 
3 n TYR 198 
3 n LEU 199 
3 n PHE 200 
3 n PRO 201 
3 n GLY 202 
3 n THR 203 
3 n GLY 204 
3 n ASN 205 
3 n VAL 206 
3 n ASN 207 
3 n GLU 208 
3 n ARG 209 
3 n GLY 210 
3 n LEU 211 
3 n GLY 212 
3 n ALA 213 
3 n GLY 214 
3 n TYR 215 
3 n GLY 216 
3 n TYR 217 
3 n SER 218 
3 n PHE 219 
3 n ASN 220 
3 n ILE 221 
3 n PRO 222 
3 n VAL 223 
3 n ASP 224 
3 n ALA 225 
3 n PHE 226 
3 n THR 227 
3 n GLU 228 
3 n ASP 229 
3 n GLU 230 
3 n SER 231 
3 n TRP 232 
3 n ILE 233 
3 n ALA 234 
3 n ALA 235 
3 n TYR 236 
3 n THR 237 
3 n THR 238 
3 n ALA 239 
3 n LEU 240 
3 n ARG 241 
3 n GLU 242 
3 n ILE 243 
3 n ALA 244 
3 n ASP 245 
3 n PHE 246 
3 n PHE 247 
3 n ARG 248 
3 n PRO 249 
3 n ASP 250 
3 n VAL 251 
3 n ILE 252 
3 n VAL 253 
3 n THR 254 
3 n GLN 255 
3 n ASN 256 
3 n GLY 257 
3 n VAL 258 
3 n ASP 259 
3 n ALA 260 
3 n HIS 261 
3 n TYR 262 
3 n TYR 263 
3 n ASP 264 
3 n PRO 265 
3 n LEU 266 
3 n THR 267 
3 n HIS 268 
3 n LEU 269 
3 n SER 270 
3 n VAL 271 
3 n THR 272 
3 n MET 273 
3 n LYS 274 
3 n THR 275 
3 n TYR 276 
3 n ARG 277 
3 n ALA 278 
3 n ILE 279 
3 n PRO 280 
3 n LYS 281 
3 n LEU 282 
3 n ALA 283 
3 n HIS 284 
3 n GLU 285 
3 n ILE 286 
3 n ALA 287 
3 n HIS 288 
3 n GLU 289 
3 n TYR 290 
3 n CYS 291 
3 n ASP 292 
3 n GLY 293 
3 n ARG 294 
3 n TRP 295 
3 n ILE 296 
3 n ALA 297 
3 n VAL 298 
3 n GLY 299 
3 n GLY 300 
3 n GLY 301 
3 n GLY 302 
3 n TYR 303 
3 n ASP 304 
3 n ILE 305 
3 n TRP 306 
3 n ARG 307 
3 n VAL 308 
3 n VAL 309 
3 n PRO 310 
3 n ARG 311 
3 n ALA 312 
3 n TRP 313 
3 n ALA 314 
3 n LEU 315 
3 n LEU 316 
3 n TRP 317 
3 n LEU 318 
3 n GLU 319 
3 n MET 320 
3 n THR 321 
3 n GLY 322 
3 n GLN 323 
3 n ALA 324 
3 n ASP 325 
3 n VAL 326 
3 n SER 327 
3 n GLY 328 
3 n PRO 329 
3 n LEU 330 
3 n PRO 331 
3 n ASP 332 
3 n GLU 333 
3 n TRP 334 
3 n ARG 335 
3 n GLU 336 
3 n ARG 337 
3 n TRP 338 
3 n GLN 339 
3 n PRO 340 
3 n LEU 341 
3 n SER 342 
3 n PRO 343 
3 n VAL 344 
3 n ALA 345 
3 n LEU 346 
3 n PRO 347 
3 n LEU 348 
3 n GLU 349 
3 n TRP 350 
3 n ASP 351 
3 n ASP 352 
3 n PRO 353 
3 n ASP 354 
3 n ASP 355 
3 n LEU 356 
3 n TYR 357 
3 n PRO 358 
3 n PRO 359 
3 n ILE 360 
3 n PRO 361 
3 n ARG 362 
3 n LYS 363 
3 n ALA 364 
3 n GLU 365 
3 n ILE 366 
3 n SER 367 
3 n GLU 368 
3 n LYS 369 
3 n ASN 370 
3 n ALA 371 
3 n GLN 372 
3 n THR 373 
3 n VAL 374 
3 n GLU 375 
3 n LYS 376 
3 n ALA 377 
3 n LEU 378 
3 n TYR 379 
3 n PHE 380 
3 n ILE 381 
3 n ARG 382 
3 n SER 383 
3 n GLN 384 
3 n ARG 385 
3 n PRO 386 
3 n ALA 387 
3 n ARG 388 
4 n MET 1   
4 n SER 2   
4 n ARG 3   
4 n ASN 4   
4 n CYS 5   
4 n ALA 6   
4 n PHE 7   
4 n VAL 8   
4 n TYR 9   
4 n SER 10  
4 n GLU 11  
4 n GLN 12  
4 n PHE 13  
4 n LEU 14  
4 n GLN 15  
4 n TYR 16  
4 n LYS 17  
4 n PHE 18  
4 n HIS 19  
4 n ASP 20  
4 n ASP 21  
4 n HIS 22  
4 n PRO 23  
4 n PHE 24  
4 n ASN 25  
4 n GLN 26  
4 n LEU 27  
4 n ARG 28  
4 n VAL 29  
4 n LYS 30  
4 n MET 31  
4 n THR 32  
4 n TYR 33  
4 n ASP 34  
4 n LEU 35  
4 n LEU 36  
4 n CYS 37  
4 n THR 38  
4 n LEU 39  
4 n GLY 40  
4 n ALA 41  
4 n LEU 42  
4 n GLU 43  
4 n ASP 44  
4 n ARG 45  
4 n GLN 46  
4 n ILE 47  
4 n VAL 48  
4 n ALA 49  
4 n PRO 50  
4 n ARG 51  
4 n MET 52  
4 n ALA 53  
4 n THR 54  
4 n ASP 55  
4 n ASP 56  
4 n GLU 57  
4 n LEU 58  
4 n ALA 59  
4 n LEU 60  
4 n ILE 61  
4 n HIS 62  
4 n ASP 63  
4 n ARG 64  
4 n SER 65  
4 n TYR 66  
4 n ILE 67  
4 n GLU 68  
4 n ALA 69  
4 n VAL 70  
4 n LYS 71  
4 n ALA 72  
4 n ALA 73  
4 n GLY 74  
4 n ARG 75  
4 n GLY 76  
4 n GLU 77  
4 n LEU 78  
4 n SER 79  
4 n GLU 80  
4 n ALA 81  
4 n ALA 82  
4 n ALA 83  
4 n GLN 84  
4 n ASN 85  
4 n TYR 86  
4 n GLY 87  
4 n LEU 88  
4 n GLY 89  
4 n THR 90  
4 n GLU 91  
4 n ASP 92  
4 n THR 93  
4 n PRO 94  
4 n ILE 95  
4 n PHE 96  
4 n PRO 97  
4 n ASN 98  
4 n MET 99  
4 n HIS 100 
4 n GLU 101 
4 n ALA 102 
4 n SER 103 
4 n ALA 104 
4 n LEU 105 
4 n LEU 106 
4 n VAL 107 
4 n GLY 108 
4 n SER 109 
4 n THR 110 
4 n LEU 111 
4 n THR 112 
4 n ALA 113 
4 n VAL 114 
4 n ASP 115 
4 n ALA 116 
4 n VAL 117 
4 n LEU 118 
4 n SER 119 
4 n GLY 120 
4 n ALA 121 
4 n ALA 122 
4 n GLU 123 
4 n HIS 124 
4 n ALA 125 
4 n LEU 126 
4 n ASN 127 
4 n LEU 128 
4 n GLY 129 
4 n GLY 130 
4 n GLY 131 
4 n LEU 132 
4 n HIS 133 
4 n HIS 134 
4 n GLY 135 
4 n PHE 136 
4 n ARG 137 
4 n GLY 138 
4 n LYS 139 
4 n ALA 140 
4 n SER 141 
4 n GLY 142 
4 n PHE 143 
4 n CYS 144 
4 n VAL 145 
4 n TYR 146 
4 n ASN 147 
4 n ASP 148 
4 n SER 149 
4 n ALA 150 
4 n VAL 151 
4 n ALA 152 
4 n ILE 153 
4 n GLN 154 
4 n TYR 155 
4 n ILE 156 
4 n ARG 157 
4 n GLU 158 
4 n LYS 159 
4 n TYR 160 
4 n GLY 161 
4 n LEU 162 
4 n ARG 163 
4 n VAL 164 
4 n LEU 165 
4 n TYR 166 
4 n VAL 167 
4 n ASP 168 
4 n THR 169 
4 n ASP 170 
4 n ALA 171 
4 n HIS 172 
4 n HIS 173 
4 n GLY 174 
4 n ASP 175 
4 n GLY 176 
4 n VAL 177 
4 n GLN 178 
4 n TRP 179 
4 n ALA 180 
4 n PHE 181 
4 n TYR 182 
4 n ASP 183 
4 n ASP 184 
4 n PRO 185 
4 n ASN 186 
4 n VAL 187 
4 n CYS 188 
4 n THR 189 
4 n PHE 190 
4 n SER 191 
4 n ILE 192 
4 n HIS 193 
4 n GLU 194 
4 n THR 195 
4 n GLY 196 
4 n ARG 197 
4 n TYR 198 
4 n LEU 199 
4 n PHE 200 
4 n PRO 201 
4 n GLY 202 
4 n THR 203 
4 n GLY 204 
4 n ASN 205 
4 n VAL 206 
4 n ASN 207 
4 n GLU 208 
4 n ARG 209 
4 n GLY 210 
4 n LEU 211 
4 n GLY 212 
4 n ALA 213 
4 n GLY 214 
4 n TYR 215 
4 n GLY 216 
4 n TYR 217 
4 n SER 218 
4 n PHE 219 
4 n ASN 220 
4 n ILE 221 
4 n PRO 222 
4 n VAL 223 
4 n ASP 224 
4 n ALA 225 
4 n PHE 226 
4 n THR 227 
4 n GLU 228 
4 n ASP 229 
4 n GLU 230 
4 n SER 231 
4 n TRP 232 
4 n ILE 233 
4 n ALA 234 
4 n ALA 235 
4 n TYR 236 
4 n THR 237 
4 n THR 238 
4 n ALA 239 
4 n LEU 240 
4 n ARG 241 
4 n GLU 242 
4 n ILE 243 
4 n ALA 244 
4 n ASP 245 
4 n PHE 246 
4 n PHE 247 
4 n ARG 248 
4 n PRO 249 
4 n ASP 250 
4 n VAL 251 
4 n ILE 252 
4 n VAL 253 
4 n THR 254 
4 n GLN 255 
4 n ASN 256 
4 n GLY 257 
4 n VAL 258 
4 n ASP 259 
4 n ALA 260 
4 n HIS 261 
4 n TYR 262 
4 n TYR 263 
4 n ASP 264 
4 n PRO 265 
4 n LEU 266 
4 n THR 267 
4 n HIS 268 
4 n LEU 269 
4 n SER 270 
4 n VAL 271 
4 n THR 272 
4 n MET 273 
4 n LYS 274 
4 n THR 275 
4 n TYR 276 
4 n ARG 277 
4 n ALA 278 
4 n ILE 279 
4 n PRO 280 
4 n LYS 281 
4 n LEU 282 
4 n ALA 283 
4 n HIS 284 
4 n GLU 285 
4 n ILE 286 
4 n ALA 287 
4 n HIS 288 
4 n GLU 289 
4 n TYR 290 
4 n CYS 291 
4 n ASP 292 
4 n GLY 293 
4 n ARG 294 
4 n TRP 295 
4 n ILE 296 
4 n ALA 297 
4 n VAL 298 
4 n GLY 299 
4 n GLY 300 
4 n GLY 301 
4 n GLY 302 
4 n TYR 303 
4 n ASP 304 
4 n ILE 305 
4 n TRP 306 
4 n ARG 307 
4 n VAL 308 
4 n VAL 309 
4 n PRO 310 
4 n ARG 311 
4 n ALA 312 
4 n TRP 313 
4 n ALA 314 
4 n LEU 315 
4 n LEU 316 
4 n TRP 317 
4 n LEU 318 
4 n GLU 319 
4 n MET 320 
4 n THR 321 
4 n GLY 322 
4 n GLN 323 
4 n ALA 324 
4 n ASP 325 
4 n VAL 326 
4 n SER 327 
4 n GLY 328 
4 n PRO 329 
4 n LEU 330 
4 n PRO 331 
4 n ASP 332 
4 n GLU 333 
4 n TRP 334 
4 n ARG 335 
4 n GLU 336 
4 n ARG 337 
4 n TRP 338 
4 n GLN 339 
4 n PRO 340 
4 n LEU 341 
4 n SER 342 
4 n PRO 343 
4 n VAL 344 
4 n ALA 345 
4 n LEU 346 
4 n PRO 347 
4 n LEU 348 
4 n GLU 349 
4 n TRP 350 
4 n ASP 351 
4 n ASP 352 
4 n PRO 353 
4 n ASP 354 
4 n ASP 355 
4 n LEU 356 
4 n TYR 357 
4 n PRO 358 
4 n PRO 359 
4 n ILE 360 
4 n PRO 361 
4 n ARG 362 
4 n LYS 363 
4 n ALA 364 
4 n GLU 365 
4 n ILE 366 
4 n SER 367 
4 n GLU 368 
4 n LYS 369 
4 n ASN 370 
4 n ALA 371 
4 n GLN 372 
4 n THR 373 
4 n VAL 374 
4 n GLU 375 
4 n LYS 376 
4 n ALA 377 
4 n LEU 378 
4 n TYR 379 
4 n PHE 380 
4 n ILE 381 
4 n ARG 382 
4 n SER 383 
4 n GLN 384 
4 n ARG 385 
4 n PRO 386 
4 n ALA 387 
4 n ARG 388 
#
_ma_data.content_type "model coordinates"
_ma_data.id           1
_ma_data.name         Model
#
_ma_model_list.data_id          1
_ma_model_list.model_group_id   1
_ma_model_list.model_group_name "AlphaFold-beta-20231127 (3.0.0 @ 2025-09-11 21:38:32)"
_ma_model_list.model_id         1
_ma_model_list.model_name       "Top ranked model"
_ma_model_list.model_type       "Ab initio model"
_ma_model_list.ordinal_id       1
#
loop_
_ma_protocol_step.method_type
_ma_protocol_step.ordinal_id
_ma_protocol_step.protocol_id
_ma_protocol_step.step_id
"coevolution MSA" 1 1 1 
"template search" 2 1 2 
modeling          3 1 3 
#
loop_
_ma_qa_metric.id
_ma_qa_metric.mode
_ma_qa_metric.name
_ma_qa_metric.software_group_id
_ma_qa_metric.type
1 global pLDDT 1 pLDDT 
2 local  pLDDT 1 pLDDT 
#
_ma_qa_metric_global.metric_id    1
_ma_qa_metric_global.metric_value 90.10
_ma_qa_metric_global.model_id     1
_ma_qa_metric_global.ordinal_id   1
#
_ma_software_group.group_id    1
_ma_software_group.ordinal_id  1
_ma_software_group.software_id 1
#
loop_
_ma_target_entity.data_id
_ma_target_entity.entity_id
_ma_target_entity.origin
1 1 . 
1 2 . 
1 3 . 
1 4 . 
1 5 . 
1 6 . 
1 7 . 
1 8 . 
#
loop_
_ma_target_entity_instance.asym_id
_ma_target_entity_instance.details
_ma_target_entity_instance.entity_id
A . 1 
B . 2 
C . 3 
D . 4 
E . 5 
F . 6 
G . 7 
H . 8 
#
loop_
_pdbx_data_usage.details
_pdbx_data_usage.id
_pdbx_data_usage.type
_pdbx_data_usage.url
;Non-commercial use only, by using this file you agree to the terms of use found
at https://github.com/google-deepmind/alphafold3/blob/main/OUTPUT_TERMS_OF_USE.md.
To request access to the AlphaFold 3 model parameters, follow the process set
out at https://github.com/google-deepmind/alphafold3. You may only use these if
received directly from Google. Use is subject to terms of use available at
https://github.com/google-deepmind/alphafold3/blob/main/WEIGHTS_TERMS_OF_USE.md.

;
1 license    https://github.com/google-deepmind/alphafold3/blob/main/OUTPUT_TERMS_OF_USE.md 
;AlphaFold 3 and its output are not intended for, have not been validated for,
and are not approved for clinical use. They are provided "as-is" without any
warranty of any kind, whether expressed or implied. No warranty is given that
use shall not infringe the rights of any third party.

;
2 disclaimer ?                                                                              
#
loop_
_pdbx_nonpoly_scheme.asym_id
_pdbx_nonpoly_scheme.auth_seq_num
_pdbx_nonpoly_scheme.entity_id
_pdbx_nonpoly_scheme.mon_id
_pdbx_nonpoly_scheme.pdb_ins_code
_pdbx_nonpoly_scheme.pdb_seq_num
_pdbx_nonpoly_scheme.pdb_strand_id
E 1 5 LIG_E . 1 E 
F 1 6 LIG_F . 1 F 
G 1 7 LIG_G . 1 G 
H 1 8 LIG_H . 1 H 
#
loop_
_pdbx_poly_seq_scheme.asym_id
_pdbx_poly_seq_scheme.auth_seq_num
_pdbx_poly_seq_scheme.entity_id
_pdbx_poly_seq_scheme.hetero
_pdbx_poly_seq_scheme.mon_id
_pdbx_poly_seq_scheme.pdb_ins_code
_pdbx_poly_seq_scheme.pdb_seq_num
_pdbx_poly_seq_scheme.pdb_strand_id
_pdbx_poly_seq_scheme.seq_id
A 1   1 n MET . 1   A 1   
A 2   1 n LEU . 2   A 2   
A 3   1 n VAL . 3   A 3   
A 4   1 n GLU . 4   A 4   
A 5   1 n GLN . 5   A 5   
A 6   1 n ALA . 6   A 6   
A 7   1 n MET . 7   A 7   
A 8   1 n LYS . 8   A 8   
A 9   1 n ALA . 9   A 9   
A 10  1 n PRO . 10  A 10  
A 11  1 n VAL . 11  A 11  
A 12  1 n ILE . 12  A 12  
A 13  1 n THR . 13  A 13  
A 14  1 n LEU . 14  A 14  
A 15  1 n ARG . 15  A 15  
A 16  1 n ALA . 16  A 16  
A 17  1 n THR . 17  A 17  
A 18  1 n ASN . 18  A 18  
A 19  1 n THR . 19  A 19  
A 20  1 n ILE . 20  A 20  
A 21  1 n ALA . 21  A 21  
A 22  1 n GLU . 22  A 22  
A 23  1 n ALA . 23  A 23  
A 24  1 n LEU . 24  A 24  
A 25  1 n GLN . 25  A 25  
A 26  1 n LEU . 26  A 26  
A 27  1 n LEU . 27  A 27  
A 28  1 n ARG . 28  A 28  
A 29  1 n HIS . 29  A 29  
A 30  1 n HIS . 30  A 30  
A 31  1 n ARG . 31  A 31  
A 32  1 n ILE . 32  A 32  
A 33  1 n ARG . 33  A 33  
A 34  1 n HIS . 34  A 34  
A 35  1 n LEU . 35  A 35  
A 36  1 n PRO . 36  A 36  
A 37  1 n VAL . 37  A 37  
A 38  1 n VAL . 38  A 38  
A 39  1 n ASP . 39  A 39  
A 40  1 n GLY . 40  A 40  
A 41  1 n GLU . 41  A 41  
A 42  1 n GLY . 42  A 42  
A 43  1 n ARG . 43  A 43  
A 44  1 n LEU . 44  A 44  
A 45  1 n LEU . 45  A 45  
A 46  1 n GLY . 46  A 46  
A 47  1 n LEU . 47  A 47  
A 48  1 n VAL . 48  A 48  
A 49  1 n THR . 49  A 49  
A 50  1 n SER . 50  A 50  
A 51  1 n GLN . 51  A 51  
A 52  1 n ASP . 52  A 52  
A 53  1 n LEU . 53  A 53  
A 54  1 n ARG . 54  A 54  
A 55  1 n ASP . 55  A 55  
A 56  1 n ALA . 56  A 56  
A 57  1 n SER . 57  A 57  
A 58  1 n PRO . 58  A 58  
A 59  1 n SER . 59  A 59  
A 60  1 n ILE . 60  A 60  
A 61  1 n PHE . 61  A 61  
A 62  1 n HIS . 62  A 62  
A 63  1 n LEU . 63  A 63  
A 64  1 n HIS . 64  A 64  
A 65  1 n GLU . 65  A 65  
A 66  1 n HIS . 66  A 66  
A 67  1 n LEU . 67  A 67  
A 68  1 n GLU . 68  A 68  
A 69  1 n ASP . 69  A 69  
A 70  1 n LEU . 70  A 70  
A 71  1 n GLN . 71  A 71  
A 72  1 n LYS . 72  A 72  
A 73  1 n PRO . 73  A 73  
A 74  1 n VAL . 74  A 74  
A 75  1 n SER . 75  A 75  
A 76  1 n THR . 76  A 76  
A 77  1 n ILE . 77  A 77  
A 78  1 n MET . 78  A 78  
A 79  1 n LYS . 79  A 79  
A 80  1 n THR . 80  A 80  
A 81  1 n ASP . 81  A 81  
A 82  1 n LEU . 82  A 82  
A 83  1 n ILE . 83  A 83  
A 84  1 n VAL . 84  A 84  
A 85  1 n GLY . 85  A 85  
A 86  1 n HIS . 86  A 86  
A 87  1 n PRO . 87  A 87  
A 88  1 n LEU . 88  A 88  
A 89  1 n ASP . 89  A 89  
A 90  1 n PHE . 90  A 90  
A 91  1 n VAL . 91  A 91  
A 92  1 n GLU . 92  A 92  
A 93  1 n GLU . 93  A 93  
A 94  1 n VAL . 94  A 94  
A 95  1 n ALA . 95  A 95  
A 96  1 n ALA . 96  A 96  
A 97  1 n LEU . 97  A 97  
A 98  1 n PHE . 98  A 98  
A 99  1 n TYR . 99  A 99  
A 100 1 n GLU . 100 A 100 
A 101 1 n HIS . 101 A 101 
A 102 1 n ARG . 102 A 102 
A 103 1 n ILE . 103 A 103 
A 104 1 n GLY . 104 A 104 
A 105 1 n CYS . 105 A 105 
A 106 1 n LEU . 106 A 106 
A 107 1 n PRO . 107 A 107 
A 108 1 n ILE . 108 A 108 
A 109 1 n VAL . 109 A 109 
A 110 1 n ASN . 110 A 110 
A 111 1 n HIS . 111 A 111 
A 112 1 n GLY . 112 A 112 
A 113 1 n LYS . 113 A 113 
A 114 1 n LEU . 114 A 114 
A 115 1 n VAL . 115 A 115 
A 116 1 n GLY . 116 A 116 
A 117 1 n ILE . 117 A 117 
A 118 1 n ILE . 118 A 118 
A 119 1 n THR . 119 A 119 
A 120 1 n GLN . 120 A 120 
A 121 1 n THR . 121 A 121 
A 122 1 n ASP . 122 A 122 
A 123 1 n LEU . 123 A 123 
A 124 1 n LEU . 124 A 124 
A 125 1 n ARG . 125 A 125 
A 126 1 n THR . 126 A 126 
A 127 1 n PHE . 127 A 127 
A 128 1 n ILE . 128 A 128 
A 129 1 n GLU . 129 A 129 
A 130 1 n LEU . 130 A 130 
A 131 1 n THR . 131 A 131 
A 132 1 n GLY . 132 A 132 
A 133 1 n VAL . 133 A 133 
A 134 1 n HIS . 134 A 134 
A 135 1 n GLN . 135 A 135 
A 136 1 n PRO . 136 A 136 
A 137 1 n GLY . 137 A 137 
A 138 1 n SER . 138 A 138 
A 139 1 n GLN . 139 A 139 
A 140 1 n ILE . 140 A 140 
A 141 1 n GLU . 141 A 141 
A 142 1 n ILE . 142 A 142 
A 143 1 n LYS . 143 A 143 
A 144 1 n VAL . 144 A 144 
A 145 1 n PRO . 145 A 145 
A 146 1 n ASN . 146 A 146 
A 147 1 n GLU . 147 A 147 
A 148 1 n ALA . 148 A 148 
A 149 1 n GLY . 149 A 149 
A 150 1 n MET . 150 A 150 
A 151 1 n LEU . 151 A 151 
A 152 1 n SER . 152 A 152 
A 153 1 n LYS . 153 A 153 
A 154 1 n ALA . 154 A 154 
A 155 1 n ALA . 155 A 155 
A 156 1 n ALA . 156 A 156 
A 157 1 n ILE . 157 A 157 
A 158 1 n ILE . 158 A 158 
A 159 1 n SER . 159 A 159 
A 160 1 n GLU . 160 A 160 
A 161 1 n ARG . 161 A 161 
A 162 1 n HIS . 162 A 162 
A 163 1 n VAL . 163 A 163 
A 164 1 n ASN . 164 A 164 
A 165 1 n ILE . 165 A 165 
A 166 1 n ALA . 166 A 166 
A 167 1 n SER . 167 A 167 
A 168 1 n VAL . 168 A 168 
A 169 1 n LEU . 169 A 169 
A 170 1 n VAL . 170 A 170 
A 171 1 n TYR . 171 A 171 
A 172 1 n PRO . 172 A 172 
A 173 1 n ALA . 173 A 173 
A 174 1 n PRO . 174 A 174 
A 175 1 n ASP . 175 A 175 
A 176 1 n PRO . 176 A 176 
A 177 1 n ASN . 177 A 177 
A 178 1 n GLU . 178 A 178 
A 179 1 n LYS . 179 A 179 
A 180 1 n ILE . 180 A 180 
A 181 1 n LEU . 181 A 181 
A 182 1 n VAL . 182 A 182 
A 183 1 n PHE . 183 A 183 
A 184 1 n ARG . 184 A 184 
A 185 1 n VAL . 185 A 185 
A 186 1 n GLN . 186 A 186 
A 187 1 n THR . 187 A 187 
A 188 1 n MET . 188 A 188 
A 189 1 n ASN . 189 A 189 
A 190 1 n PRO . 190 A 190 
A 191 1 n LEU . 191 A 191 
A 192 1 n PRO . 192 A 192 
A 193 1 n LEU . 193 A 193 
A 194 1 n ILE . 194 A 194 
A 195 1 n ARG . 195 A 195 
A 196 1 n ASP . 196 A 196 
A 197 1 n LEU . 197 A 197 
A 198 1 n GLN . 198 A 198 
A 199 1 n ASN . 199 A 199 
A 200 1 n ALA . 200 A 200 
A 201 1 n GLY . 201 A 201 
A 202 1 n TYR . 202 A 202 
A 203 1 n HIS . 203 A 203 
A 204 1 n VAL . 204 A 204 
A 205 1 n LEU . 205 A 205 
A 206 1 n TRP . 206 A 206 
A 207 1 n PRO . 207 A 207 
A 208 1 n ASN . 208 A 208 
A 209 1 n LEU . 209 A 209 
A 210 1 n PRO . 210 A 210 
A 211 1 n GLY . 211 A 211 
A 212 1 n VAL . 212 A 212 
A 213 1 n THR . 213 A 213 
A 214 1 n SER . 214 A 214 
B 1   2 n MET . 1   B 1   
B 2   2 n LEU . 2   B 2   
B 3   2 n VAL . 3   B 3   
B 4   2 n GLU . 4   B 4   
B 5   2 n GLN . 5   B 5   
B 6   2 n ALA . 6   B 6   
B 7   2 n MET . 7   B 7   
B 8   2 n LYS . 8   B 8   
B 9   2 n ALA . 9   B 9   
B 10  2 n PRO . 10  B 10  
B 11  2 n VAL . 11  B 11  
B 12  2 n ILE . 12  B 12  
B 13  2 n THR . 13  B 13  
B 14  2 n LEU . 14  B 14  
B 15  2 n ARG . 15  B 15  
B 16  2 n ALA . 16  B 16  
B 17  2 n THR . 17  B 17  
B 18  2 n ASN . 18  B 18  
B 19  2 n THR . 19  B 19  
B 20  2 n ILE . 20  B 20  
B 21  2 n ALA . 21  B 21  
B 22  2 n GLU . 22  B 22  
B 23  2 n ALA . 23  B 23  
B 24  2 n LEU . 24  B 24  
B 25  2 n GLN . 25  B 25  
B 26  2 n LEU . 26  B 26  
B 27  2 n LEU . 27  B 27  
B 28  2 n ARG . 28  B 28  
B 29  2 n HIS . 29  B 29  
B 30  2 n HIS . 30  B 30  
B 31  2 n ARG . 31  B 31  
B 32  2 n ILE . 32  B 32  
B 33  2 n ARG . 33  B 33  
B 34  2 n HIS . 34  B 34  
B 35  2 n LEU . 35  B 35  
B 36  2 n PRO . 36  B 36  
B 37  2 n VAL . 37  B 37  
B 38  2 n VAL . 38  B 38  
B 39  2 n ASP . 39  B 39  
B 40  2 n GLY . 40  B 40  
B 41  2 n GLU . 41  B 41  
B 42  2 n GLY . 42  B 42  
B 43  2 n ARG . 43  B 43  
B 44  2 n LEU . 44  B 44  
B 45  2 n LEU . 45  B 45  
B 46  2 n GLY . 46  B 46  
B 47  2 n LEU . 47  B 47  
B 48  2 n VAL . 48  B 48  
B 49  2 n THR . 49  B 49  
B 50  2 n SER . 50  B 50  
B 51  2 n GLN . 51  B 51  
B 52  2 n ASP . 52  B 52  
B 53  2 n LEU . 53  B 53  
B 54  2 n ARG . 54  B 54  
B 55  2 n ASP . 55  B 55  
B 56  2 n ALA . 56  B 56  
B 57  2 n SER . 57  B 57  
B 58  2 n PRO . 58  B 58  
B 59  2 n SER . 59  B 59  
B 60  2 n ILE . 60  B 60  
B 61  2 n PHE . 61  B 61  
B 62  2 n HIS . 62  B 62  
B 63  2 n LEU . 63  B 63  
B 64  2 n HIS . 64  B 64  
B 65  2 n GLU . 65  B 65  
B 66  2 n HIS . 66  B 66  
B 67  2 n LEU . 67  B 67  
B 68  2 n GLU . 68  B 68  
B 69  2 n ASP . 69  B 69  
B 70  2 n LEU . 70  B 70  
B 71  2 n GLN . 71  B 71  
B 72  2 n LYS . 72  B 72  
B 73  2 n PRO . 73  B 73  
B 74  2 n VAL . 74  B 74  
B 75  2 n SER . 75  B 75  
B 76  2 n THR . 76  B 76  
B 77  2 n ILE . 77  B 77  
B 78  2 n MET . 78  B 78  
B 79  2 n LYS . 79  B 79  
B 80  2 n THR . 80  B 80  
B 81  2 n ASP . 81  B 81  
B 82  2 n LEU . 82  B 82  
B 83  2 n ILE . 83  B 83  
B 84  2 n VAL . 84  B 84  
B 85  2 n GLY . 85  B 85  
B 86  2 n HIS . 86  B 86  
B 87  2 n PRO . 87  B 87  
B 88  2 n LEU . 88  B 88  
B 89  2 n ASP . 89  B 89  
B 90  2 n PHE . 90  B 90  
B 91  2 n VAL . 91  B 91  
B 92  2 n GLU . 92  B 92  
B 93  2 n GLU . 93  B 93  
B 94  2 n VAL . 94  B 94  
B 95  2 n ALA . 95  B 95  
B 96  2 n ALA . 96  B 96  
B 97  2 n LEU . 97  B 97  
B 98  2 n PHE . 98  B 98  
B 99  2 n TYR . 99  B 99  
B 100 2 n GLU . 100 B 100 
B 101 2 n HIS . 101 B 101 
B 102 2 n ARG . 102 B 102 
B 103 2 n ILE . 103 B 103 
B 104 2 n GLY . 104 B 104 
B 105 2 n CYS . 105 B 105 
B 106 2 n LEU . 106 B 106 
B 107 2 n PRO . 107 B 107 
B 108 2 n ILE . 108 B 108 
B 109 2 n VAL . 109 B 109 
B 110 2 n ASN . 110 B 110 
B 111 2 n HIS . 111 B 111 
B 112 2 n GLY . 112 B 112 
B 113 2 n LYS . 113 B 113 
B 114 2 n LEU . 114 B 114 
B 115 2 n VAL . 115 B 115 
B 116 2 n GLY . 116 B 116 
B 117 2 n ILE . 117 B 117 
B 118 2 n ILE . 118 B 118 
B 119 2 n THR . 119 B 119 
B 120 2 n GLN . 120 B 120 
B 121 2 n THR . 121 B 121 
B 122 2 n ASP . 122 B 122 
B 123 2 n LEU . 123 B 123 
B 124 2 n LEU . 124 B 124 
B 125 2 n ARG . 125 B 125 
B 126 2 n THR . 126 B 126 
B 127 2 n PHE . 127 B 127 
B 128 2 n ILE . 128 B 128 
B 129 2 n GLU . 129 B 129 
B 130 2 n LEU . 130 B 130 
B 131 2 n THR . 131 B 131 
B 132 2 n GLY . 132 B 132 
B 133 2 n VAL . 133 B 133 
B 134 2 n HIS . 134 B 134 
B 135 2 n GLN . 135 B 135 
B 136 2 n PRO . 136 B 136 
B 137 2 n GLY . 137 B 137 
B 138 2 n SER . 138 B 138 
B 139 2 n GLN . 139 B 139 
B 140 2 n ILE . 140 B 140 
B 141 2 n GLU . 141 B 141 
B 142 2 n ILE . 142 B 142 
B 143 2 n LYS . 143 B 143 
B 144 2 n VAL . 144 B 144 
B 145 2 n PRO . 145 B 145 
B 146 2 n ASN . 146 B 146 
B 147 2 n GLU . 147 B 147 
B 148 2 n ALA . 148 B 148 
B 149 2 n GLY . 149 B 149 
B 150 2 n MET . 150 B 150 
B 151 2 n LEU . 151 B 151 
B 152 2 n SER . 152 B 152 
B 153 2 n LYS . 153 B 153 
B 154 2 n ALA . 154 B 154 
B 155 2 n ALA . 155 B 155 
B 156 2 n ALA . 156 B 156 
B 157 2 n ILE . 157 B 157 
B 158 2 n ILE . 158 B 158 
B 159 2 n SER . 159 B 159 
B 160 2 n GLU . 160 B 160 
B 161 2 n ARG . 161 B 161 
B 162 2 n HIS . 162 B 162 
B 163 2 n VAL . 163 B 163 
B 164 2 n ASN . 164 B 164 
B 165 2 n ILE . 165 B 165 
B 166 2 n ALA . 166 B 166 
B 167 2 n SER . 167 B 167 
B 168 2 n VAL . 168 B 168 
B 169 2 n LEU . 169 B 169 
B 170 2 n VAL . 170 B 170 
B 171 2 n TYR . 171 B 171 
B 172 2 n PRO . 172 B 172 
B 173 2 n ALA . 173 B 173 
B 174 2 n PRO . 174 B 174 
B 175 2 n ASP . 175 B 175 
B 176 2 n PRO . 176 B 176 
B 177 2 n ASN . 177 B 177 
B 178 2 n GLU . 178 B 178 
B 179 2 n LYS . 179 B 179 
B 180 2 n ILE . 180 B 180 
B 181 2 n LEU . 181 B 181 
B 182 2 n VAL . 182 B 182 
B 183 2 n PHE . 183 B 183 
B 184 2 n ARG . 184 B 184 
B 185 2 n VAL . 185 B 185 
B 186 2 n GLN . 186 B 186 
B 187 2 n THR . 187 B 187 
B 188 2 n MET . 188 B 188 
B 189 2 n ASN . 189 B 189 
B 190 2 n PRO . 190 B 190 
B 191 2 n LEU . 191 B 191 
B 192 2 n PRO . 192 B 192 
B 193 2 n LEU . 193 B 193 
B 194 2 n ILE . 194 B 194 
B 195 2 n ARG . 195 B 195 
B 196 2 n ASP . 196 B 196 
B 197 2 n LEU . 197 B 197 
B 198 2 n GLN . 198 B 198 
B 199 2 n ASN . 199 B 199 
B 200 2 n ALA . 200 B 200 
B 201 2 n GLY . 201 B 201 
B 202 2 n TYR . 202 B 202 
B 203 2 n HIS . 203 B 203 
B 204 2 n VAL . 204 B 204 
B 205 2 n LEU . 205 B 205 
B 206 2 n TRP . 206 B 206 
B 207 2 n PRO . 207 B 207 
B 208 2 n ASN . 208 B 208 
B 209 2 n LEU . 209 B 209 
B 210 2 n PRO . 210 B 210 
B 211 2 n GLY . 211 B 211 
B 212 2 n VAL . 212 B 212 
B 213 2 n THR . 213 B 213 
B 214 2 n SER . 214 B 214 
C 1   3 n MET . 1   C 1   
C 2   3 n SER . 2   C 2   
C 3   3 n ARG . 3   C 3   
C 4   3 n ASN . 4   C 4   
C 5   3 n CYS . 5   C 5   
C 6   3 n ALA . 6   C 6   
C 7   3 n PHE . 7   C 7   
C 8   3 n VAL . 8   C 8   
C 9   3 n TYR . 9   C 9   
C 10  3 n SER . 10  C 10  
C 11  3 n GLU . 11  C 11  
C 12  3 n GLN . 12  C 12  
C 13  3 n PHE . 13  C 13  
C 14  3 n LEU . 14  C 14  
C 15  3 n GLN . 15  C 15  
C 16  3 n TYR . 16  C 16  
C 17  3 n LYS . 17  C 17  
C 18  3 n PHE . 18  C 18  
C 19  3 n HIS . 19  C 19  
C 20  3 n ASP . 20  C 20  
C 21  3 n ASP . 21  C 21  
C 22  3 n HIS . 22  C 22  
C 23  3 n PRO . 23  C 23  
C 24  3 n PHE . 24  C 24  
C 25  3 n ASN . 25  C 25  
C 26  3 n GLN . 26  C 26  
C 27  3 n LEU . 27  C 27  
C 28  3 n ARG . 28  C 28  
C 29  3 n VAL . 29  C 29  
C 30  3 n LYS . 30  C 30  
C 31  3 n MET . 31  C 31  
C 32  3 n THR . 32  C 32  
C 33  3 n TYR . 33  C 33  
C 34  3 n ASP . 34  C 34  
C 35  3 n LEU . 35  C 35  
C 36  3 n LEU . 36  C 36  
C 37  3 n CYS . 37  C 37  
C 38  3 n THR . 38  C 38  
C 39  3 n LEU . 39  C 39  
C 40  3 n GLY . 40  C 40  
C 41  3 n ALA . 41  C 41  
C 42  3 n LEU . 42  C 42  
C 43  3 n GLU . 43  C 43  
C 44  3 n ASP . 44  C 44  
C 45  3 n ARG . 45  C 45  
C 46  3 n GLN . 46  C 46  
C 47  3 n ILE . 47  C 47  
C 48  3 n VAL . 48  C 48  
C 49  3 n ALA . 49  C 49  
C 50  3 n PRO . 50  C 50  
C 51  3 n ARG . 51  C 51  
C 52  3 n MET . 52  C 52  
C 53  3 n ALA . 53  C 53  
C 54  3 n THR . 54  C 54  
C 55  3 n ASP . 55  C 55  
C 56  3 n ASP . 56  C 56  
C 57  3 n GLU . 57  C 57  
C 58  3 n LEU . 58  C 58  
C 59  3 n ALA . 59  C 59  
C 60  3 n LEU . 60  C 60  
C 61  3 n ILE . 61  C 61  
C 62  3 n HIS . 62  C 62  
C 63  3 n ASP . 63  C 63  
C 64  3 n ARG . 64  C 64  
C 65  3 n SER . 65  C 65  
C 66  3 n TYR . 66  C 66  
C 67  3 n ILE . 67  C 67  
C 68  3 n GLU . 68  C 68  
C 69  3 n ALA . 69  C 69  
C 70  3 n VAL . 70  C 70  
C 71  3 n LYS . 71  C 71  
C 72  3 n ALA . 72  C 72  
C 73  3 n ALA . 73  C 73  
C 74  3 n GLY . 74  C 74  
C 75  3 n ARG . 75  C 75  
C 76  3 n GLY . 76  C 76  
C 77  3 n GLU . 77  C 77  
C 78  3 n LEU . 78  C 78  
C 79  3 n SER . 79  C 79  
C 80  3 n GLU . 80  C 80  
C 81  3 n ALA . 81  C 81  
C 82  3 n ALA . 82  C 82  
C 83  3 n ALA . 83  C 83  
C 84  3 n GLN . 84  C 84  
C 85  3 n ASN . 85  C 85  
C 86  3 n TYR . 86  C 86  
C 87  3 n GLY . 87  C 87  
C 88  3 n LEU . 88  C 88  
C 89  3 n GLY . 89  C 89  
C 90  3 n THR . 90  C 90  
C 91  3 n GLU . 91  C 91  
C 92  3 n ASP . 92  C 92  
C 93  3 n THR . 93  C 93  
C 94  3 n PRO . 94  C 94  
C 95  3 n ILE . 95  C 95  
C 96  3 n PHE . 96  C 96  
C 97  3 n PRO . 97  C 97  
C 98  3 n ASN . 98  C 98  
C 99  3 n MET . 99  C 99  
C 100 3 n HIS . 100 C 100 
C 101 3 n GLU . 101 C 101 
C 102 3 n ALA . 102 C 102 
C 103 3 n SER . 103 C 103 
C 104 3 n ALA . 104 C 104 
C 105 3 n LEU . 105 C 105 
C 106 3 n LEU . 106 C 106 
C 107 3 n VAL . 107 C 107 
C 108 3 n GLY . 108 C 108 
C 109 3 n SER . 109 C 109 
C 110 3 n THR . 110 C 110 
C 111 3 n LEU . 111 C 111 
C 112 3 n THR . 112 C 112 
C 113 3 n ALA . 113 C 113 
C 114 3 n VAL . 114 C 114 
C 115 3 n ASP . 115 C 115 
C 116 3 n ALA . 116 C 116 
C 117 3 n VAL . 117 C 117 
C 118 3 n LEU . 118 C 118 
C 119 3 n SER . 119 C 119 
C 120 3 n GLY . 120 C 120 
C 121 3 n ALA . 121 C 121 
C 122 3 n ALA . 122 C 122 
C 123 3 n GLU . 123 C 123 
C 124 3 n HIS . 124 C 124 
C 125 3 n ALA . 125 C 125 
C 126 3 n LEU . 126 C 126 
C 127 3 n ASN . 127 C 127 
C 128 3 n LEU . 128 C 128 
C 129 3 n GLY . 129 C 129 
C 130 3 n GLY . 130 C 130 
C 131 3 n GLY . 131 C 131 
C 132 3 n LEU . 132 C 132 
C 133 3 n HIS . 133 C 133 
C 134 3 n HIS . 134 C 134 
C 135 3 n GLY . 135 C 135 
C 136 3 n PHE . 136 C 136 
C 137 3 n ARG . 137 C 137 
C 138 3 n GLY . 138 C 138 
C 139 3 n LYS . 139 C 139 
C 140 3 n ALA . 140 C 140 
C 141 3 n SER . 141 C 141 
C 142 3 n GLY . 142 C 142 
C 143 3 n PHE . 143 C 143 
C 144 3 n CYS . 144 C 144 
C 145 3 n VAL . 145 C 145 
C 146 3 n TYR . 146 C 146 
C 147 3 n ASN . 147 C 147 
C 148 3 n ASP . 148 C 148 
C 149 3 n SER . 149 C 149 
C 150 3 n ALA . 150 C 150 
C 151 3 n VAL . 151 C 151 
C 152 3 n ALA . 152 C 152 
C 153 3 n ILE . 153 C 153 
C 154 3 n GLN . 154 C 154 
C 155 3 n TYR . 155 C 155 
C 156 3 n ILE . 156 C 156 
C 157 3 n ARG . 157 C 157 
C 158 3 n GLU . 158 C 158 
C 159 3 n LYS . 159 C 159 
C 160 3 n TYR . 160 C 160 
C 161 3 n GLY . 161 C 161 
C 162 3 n LEU . 162 C 162 
C 163 3 n ARG . 163 C 163 
C 164 3 n VAL . 164 C 164 
C 165 3 n LEU . 165 C 165 
C 166 3 n TYR . 166 C 166 
C 167 3 n VAL . 167 C 167 
C 168 3 n ASP . 168 C 168 
C 169 3 n THR . 169 C 169 
C 170 3 n ASP . 170 C 170 
C 171 3 n ALA . 171 C 171 
C 172 3 n HIS . 172 C 172 
C 173 3 n HIS . 173 C 173 
C 174 3 n GLY . 174 C 174 
C 175 3 n ASP . 175 C 175 
C 176 3 n GLY . 176 C 176 
C 177 3 n VAL . 177 C 177 
C 178 3 n GLN . 178 C 178 
C 179 3 n TRP . 179 C 179 
C 180 3 n ALA . 180 C 180 
C 181 3 n PHE . 181 C 181 
C 182 3 n TYR . 182 C 182 
C 183 3 n ASP . 183 C 183 
C 184 3 n ASP . 184 C 184 
C 185 3 n PRO . 185 C 185 
C 186 3 n ASN . 186 C 186 
C 187 3 n VAL . 187 C 187 
C 188 3 n CYS . 188 C 188 
C 189 3 n THR . 189 C 189 
C 190 3 n PHE . 190 C 190 
C 191 3 n SER . 191 C 191 
C 192 3 n ILE . 192 C 192 
C 193 3 n HIS . 193 C 193 
C 194 3 n GLU . 194 C 194 
C 195 3 n THR . 195 C 195 
C 196 3 n GLY . 196 C 196 
C 197 3 n ARG . 197 C 197 
C 198 3 n TYR . 198 C 198 
C 199 3 n LEU . 199 C 199 
C 200 3 n PHE . 200 C 200 
C 201 3 n PRO . 201 C 201 
C 202 3 n GLY . 202 C 202 
C 203 3 n THR . 203 C 203 
C 204 3 n GLY . 204 C 204 
C 205 3 n ASN . 205 C 205 
C 206 3 n VAL . 206 C 206 
C 207 3 n ASN . 207 C 207 
C 208 3 n GLU . 208 C 208 
C 209 3 n ARG . 209 C 209 
C 210 3 n GLY . 210 C 210 
C 211 3 n LEU . 211 C 211 
C 212 3 n GLY . 212 C 212 
C 213 3 n ALA . 213 C 213 
C 214 3 n GLY . 214 C 214 
C 215 3 n TYR . 215 C 215 
C 216 3 n GLY . 216 C 216 
C 217 3 n TYR . 217 C 217 
C 218 3 n SER . 218 C 218 
C 219 3 n PHE . 219 C 219 
C 220 3 n ASN . 220 C 220 
C 221 3 n ILE . 221 C 221 
C 222 3 n PRO . 222 C 222 
C 223 3 n VAL . 223 C 223 
C 224 3 n ASP . 224 C 224 
C 225 3 n ALA . 225 C 225 
C 226 3 n PHE . 226 C 226 
C 227 3 n THR . 227 C 227 
C 228 3 n GLU . 228 C 228 
C 229 3 n ASP . 229 C 229 
C 230 3 n GLU . 230 C 230 
C 231 3 n SER . 231 C 231 
C 232 3 n TRP . 232 C 232 
C 233 3 n ILE . 233 C 233 
C 234 3 n ALA . 234 C 234 
C 235 3 n ALA . 235 C 235 
C 236 3 n TYR . 236 C 236 
C 237 3 n THR . 237 C 237 
C 238 3 n THR . 238 C 238 
C 239 3 n ALA . 239 C 239 
C 240 3 n LEU . 240 C 240 
C 241 3 n ARG . 241 C 241 
C 242 3 n GLU . 242 C 242 
C 243 3 n ILE . 243 C 243 
C 244 3 n ALA . 244 C 244 
C 245 3 n ASP . 245 C 245 
C 246 3 n PHE . 246 C 246 
C 247 3 n PHE . 247 C 247 
C 248 3 n ARG . 248 C 248 
C 249 3 n PRO . 249 C 249 
C 250 3 n ASP . 250 C 250 
C 251 3 n VAL . 251 C 251 
C 252 3 n ILE . 252 C 252 
C 253 3 n VAL . 253 C 253 
C 254 3 n THR . 254 C 254 
C 255 3 n GLN . 255 C 255 
C 256 3 n ASN . 256 C 256 
C 257 3 n GLY . 257 C 257 
C 258 3 n VAL . 258 C 258 
C 259 3 n ASP . 259 C 259 
C 260 3 n ALA . 260 C 260 
C 261 3 n HIS . 261 C 261 
C 262 3 n TYR . 262 C 262 
C 263 3 n TYR . 263 C 263 
C 264 3 n ASP . 264 C 264 
C 265 3 n PRO . 265 C 265 
C 266 3 n LEU . 266 C 266 
C 267 3 n THR . 267 C 267 
C 268 3 n HIS . 268 C 268 
C 269 3 n LEU . 269 C 269 
C 270 3 n SER . 270 C 270 
C 271 3 n VAL . 271 C 271 
C 272 3 n THR . 272 C 272 
C 273 3 n MET . 273 C 273 
C 274 3 n LYS . 274 C 274 
C 275 3 n THR . 275 C 275 
C 276 3 n TYR . 276 C 276 
C 277 3 n ARG . 277 C 277 
C 278 3 n ALA . 278 C 278 
C 279 3 n ILE . 279 C 279 
C 280 3 n PRO . 280 C 280 
C 281 3 n LYS . 281 C 281 
C 282 3 n LEU . 282 C 282 
C 283 3 n ALA . 283 C 283 
C 284 3 n HIS . 284 C 284 
C 285 3 n GLU . 285 C 285 
C 286 3 n ILE . 286 C 286 
C 287 3 n ALA . 287 C 287 
C 288 3 n HIS . 288 C 288 
C 289 3 n GLU . 289 C 289 
C 290 3 n TYR . 290 C 290 
C 291 3 n CYS . 291 C 291 
C 292 3 n ASP . 292 C 292 
C 293 3 n GLY . 293 C 293 
C 294 3 n ARG . 294 C 294 
C 295 3 n TRP . 295 C 295 
C 296 3 n ILE . 296 C 296 
C 297 3 n ALA . 297 C 297 
C 298 3 n VAL . 298 C 298 
C 299 3 n GLY . 299 C 299 
C 300 3 n GLY . 300 C 300 
C 301 3 n GLY . 301 C 301 
C 302 3 n GLY . 302 C 302 
C 303 3 n TYR . 303 C 303 
C 304 3 n ASP . 304 C 304 
C 305 3 n ILE . 305 C 305 
C 306 3 n TRP . 306 C 306 
C 307 3 n ARG . 307 C 307 
C 308 3 n VAL . 308 C 308 
C 309 3 n VAL . 309 C 309 
C 310 3 n PRO . 310 C 310 
C 311 3 n ARG . 311 C 311 
C 312 3 n ALA . 312 C 312 
C 313 3 n TRP . 313 C 313 
C 314 3 n ALA . 314 C 314 
C 315 3 n LEU . 315 C 315 
C 316 3 n LEU . 316 C 316 
C 317 3 n TRP . 317 C 317 
C 318 3 n LEU . 318 C 318 
C 319 3 n GLU . 319 C 319 
C 320 3 n MET . 320 C 320 
C 321 3 n THR . 321 C 321 
C 322 3 n GLY . 322 C 322 
C 323 3 n GLN . 323 C 323 
C 324 3 n ALA . 324 C 324 
C 325 3 n ASP . 325 C 325 
C 326 3 n VAL . 326 C 326 
C 327 3 n SER . 327 C 327 
C 328 3 n GLY . 328 C 328 
C 329 3 n PRO . 329 C 329 
C 330 3 n LEU . 330 C 330 
C 331 3 n PRO . 331 C 331 
C 332 3 n ASP . 332 C 332 
C 333 3 n GLU . 333 C 333 
C 334 3 n TRP . 334 C 334 
C 335 3 n ARG . 335 C 335 
C 336 3 n GLU . 336 C 336 
C 337 3 n ARG . 337 C 337 
C 338 3 n TRP . 338 C 338 
C 339 3 n GLN . 339 C 339 
C 340 3 n PRO . 340 C 340 
C 341 3 n LEU . 341 C 341 
C 342 3 n SER . 342 C 342 
C 343 3 n PRO . 343 C 343 
C 344 3 n VAL . 344 C 344 
C 345 3 n ALA . 345 C 345 
C 346 3 n LEU . 346 C 346 
C 347 3 n PRO . 347 C 347 
C 348 3 n LEU . 348 C 348 
C 349 3 n GLU . 349 C 349 
C 350 3 n TRP . 350 C 350 
C 351 3 n ASP . 351 C 351 
C 352 3 n ASP . 352 C 352 
C 353 3 n PRO . 353 C 353 
C 354 3 n ASP . 354 C 354 
C 355 3 n ASP . 355 C 355 
C 356 3 n LEU . 356 C 356 
C 357 3 n TYR . 357 C 357 
C 358 3 n PRO . 358 C 358 
C 359 3 n PRO . 359 C 359 
C 360 3 n ILE . 360 C 360 
C 361 3 n PRO . 361 C 361 
C 362 3 n ARG . 362 C 362 
C 363 3 n LYS . 363 C 363 
C 364 3 n ALA . 364 C 364 
C 365 3 n GLU . 365 C 365 
C 366 3 n ILE . 366 C 366 
C 367 3 n SER . 367 C 367 
C 368 3 n GLU . 368 C 368 
C 369 3 n LYS . 369 C 369 
C 370 3 n ASN . 370 C 370 
C 371 3 n ALA . 371 C 371 
C 372 3 n GLN . 372 C 372 
C 373 3 n THR . 373 C 373 
C 374 3 n VAL . 374 C 374 
C 375 3 n GLU . 375 C 375 
C 376 3 n LYS . 376 C 376 
C 377 3 n ALA . 377 C 377 
C 378 3 n LEU . 378 C 378 
C 379 3 n TYR . 379 C 379 
C 380 3 n PHE . 380 C 380 
C 381 3 n ILE . 381 C 381 
C 382 3 n ARG . 382 C 382 
C 383 3 n SER . 383 C 383 
C 384 3 n GLN . 384 C 384 
C 385 3 n ARG . 385 C 385 
C 386 3 n PRO . 386 C 386 
C 387 3 n ALA . 387 C 387 
C 388 3 n ARG . 388 C 388 
D 1   4 n MET . 1   D 1   
D 2   4 n SER . 2   D 2   
D 3   4 n ARG . 3   D 3   
D 4   4 n ASN . 4   D 4   
D 5   4 n CYS . 5   D 5   
D 6   4 n ALA . 6   D 6   
D 7   4 n PHE . 7   D 7   
D 8   4 n VAL . 8   D 8   
D 9   4 n TYR . 9   D 9   
D 10  4 n SER . 10  D 10  
D 11  4 n GLU . 11  D 11  
D 12  4 n GLN . 12  D 12  
D 13  4 n PHE . 13  D 13  
D 14  4 n LEU . 14  D 14  
D 15  4 n GLN . 15  D 15  
D 16  4 n TYR . 16  D 16  
D 17  4 n LYS . 17  D 17  
D 18  4 n PHE . 18  D 18  
D 19  4 n HIS . 19  D 19  
D 20  4 n ASP . 20  D 20  
D 21  4 n ASP . 21  D 21  
D 22  4 n HIS . 22  D 22  
D 23  4 n PRO . 23  D 23  
D 24  4 n PHE . 24  D 24  
D 25  4 n ASN . 25  D 25  
D 26  4 n GLN . 26  D 26  
D 27  4 n LEU . 27  D 27  
D 28  4 n ARG . 28  D 28  
D 29  4 n VAL . 29  D 29  
D 30  4 n LYS . 30  D 30  
D 31  4 n MET . 31  D 31  
D 32  4 n THR . 32  D 32  
D 33  4 n TYR . 33  D 33  
D 34  4 n ASP . 34  D 34  
D 35  4 n LEU . 35  D 35  
D 36  4 n LEU . 36  D 36  
D 37  4 n CYS . 37  D 37  
D 38  4 n THR . 38  D 38  
D 39  4 n LEU . 39  D 39  
D 40  4 n GLY . 40  D 40  
D 41  4 n ALA . 41  D 41  
D 42  4 n LEU . 42  D 42  
D 43  4 n GLU . 43  D 43  
D 44  4 n ASP . 44  D 44  
D 45  4 n ARG . 45  D 45  
D 46  4 n GLN . 46  D 46  
D 47  4 n ILE . 47  D 47  
D 48  4 n VAL . 48  D 48  
D 49  4 n ALA . 49  D 49  
D 50  4 n PRO . 50  D 50  
D 51  4 n ARG . 51  D 51  
D 52  4 n MET . 52  D 52  
D 53  4 n ALA . 53  D 53  
D 54  4 n THR . 54  D 54  
D 55  4 n ASP . 55  D 55  
D 56  4 n ASP . 56  D 56  
D 57  4 n GLU . 57  D 57  
D 58  4 n LEU . 58  D 58  
D 59  4 n ALA . 59  D 59  
D 60  4 n LEU . 60  D 60  
D 61  4 n ILE . 61  D 61  
D 62  4 n HIS . 62  D 62  
D 63  4 n ASP . 63  D 63  
D 64  4 n ARG . 64  D 64  
D 65  4 n SER . 65  D 65  
D 66  4 n TYR . 66  D 66  
D 67  4 n ILE . 67  D 67  
D 68  4 n GLU . 68  D 68  
D 69  4 n ALA . 69  D 69  
D 70  4 n VAL . 70  D 70  
D 71  4 n LYS . 71  D 71  
D 72  4 n ALA . 72  D 72  
D 73  4 n ALA . 73  D 73  
D 74  4 n GLY . 74  D 74  
D 75  4 n ARG . 75  D 75  
D 76  4 n GLY . 76  D 76  
D 77  4 n GLU . 77  D 77  
D 78  4 n LEU . 78  D 78  
D 79  4 n SER . 79  D 79  
D 80  4 n GLU . 80  D 80  
D 81  4 n ALA . 81  D 81  
D 82  4 n ALA . 82  D 82  
D 83  4 n ALA . 83  D 83  
D 84  4 n GLN . 84  D 84  
D 85  4 n ASN . 85  D 85  
D 86  4 n TYR . 86  D 86  
D 87  4 n GLY . 87  D 87  
D 88  4 n LEU . 88  D 88  
D 89  4 n GLY . 89  D 89  
D 90  4 n THR . 90  D 90  
D 91  4 n GLU . 91  D 91  
D 92  4 n ASP . 92  D 92  
D 93  4 n THR . 93  D 93  
D 94  4 n PRO . 94  D 94  
D 95  4 n ILE . 95  D 95  
D 96  4 n PHE . 96  D 96  
D 97  4 n PRO . 97  D 97  
D 98  4 n ASN . 98  D 98  
D 99  4 n MET . 99  D 99  
D 100 4 n HIS . 100 D 100 
D 101 4 n GLU . 101 D 101 
D 102 4 n ALA . 102 D 102 
D 103 4 n SER . 103 D 103 
D 104 4 n ALA . 104 D 104 
D 105 4 n LEU . 105 D 105 
D 106 4 n LEU . 106 D 106 
D 107 4 n VAL . 107 D 107 
D 108 4 n GLY . 108 D 108 
D 109 4 n SER . 109 D 109 
D 110 4 n THR . 110 D 110 
D 111 4 n LEU . 111 D 111 
D 112 4 n THR . 112 D 112 
D 113 4 n ALA . 113 D 113 
D 114 4 n VAL . 114 D 114 
D 115 4 n ASP . 115 D 115 
D 116 4 n ALA . 116 D 116 
D 117 4 n VAL . 117 D 117 
D 118 4 n LEU . 118 D 118 
D 119 4 n SER . 119 D 119 
D 120 4 n GLY . 120 D 120 
D 121 4 n ALA . 121 D 121 
D 122 4 n ALA . 122 D 122 
D 123 4 n GLU . 123 D 123 
D 124 4 n HIS . 124 D 124 
D 125 4 n ALA . 125 D 125 
D 126 4 n LEU . 126 D 126 
D 127 4 n ASN . 127 D 127 
D 128 4 n LEU . 128 D 128 
D 129 4 n GLY . 129 D 129 
D 130 4 n GLY . 130 D 130 
D 131 4 n GLY . 131 D 131 
D 132 4 n LEU . 132 D 132 
D 133 4 n HIS . 133 D 133 
D 134 4 n HIS . 134 D 134 
D 135 4 n GLY . 135 D 135 
D 136 4 n PHE . 136 D 136 
D 137 4 n ARG . 137 D 137 
D 138 4 n GLY . 138 D 138 
D 139 4 n LYS . 139 D 139 
D 140 4 n ALA . 140 D 140 
D 141 4 n SER . 141 D 141 
D 142 4 n GLY . 142 D 142 
D 143 4 n PHE . 143 D 143 
D 144 4 n CYS . 144 D 144 
D 145 4 n VAL . 145 D 145 
D 146 4 n TYR . 146 D 146 
D 147 4 n ASN . 147 D 147 
D 148 4 n ASP . 148 D 148 
D 149 4 n SER . 149 D 149 
D 150 4 n ALA . 150 D 150 
D 151 4 n VAL . 151 D 151 
D 152 4 n ALA . 152 D 152 
D 153 4 n ILE . 153 D 153 
D 154 4 n GLN . 154 D 154 
D 155 4 n TYR . 155 D 155 
D 156 4 n ILE . 156 D 156 
D 157 4 n ARG . 157 D 157 
D 158 4 n GLU . 158 D 158 
D 159 4 n LYS . 159 D 159 
D 160 4 n TYR . 160 D 160 
D 161 4 n GLY . 161 D 161 
D 162 4 n LEU . 162 D 162 
D 163 4 n ARG . 163 D 163 
D 164 4 n VAL . 164 D 164 
D 165 4 n LEU . 165 D 165 
D 166 4 n TYR . 166 D 166 
D 167 4 n VAL . 167 D 167 
D 168 4 n ASP . 168 D 168 
D 169 4 n THR . 169 D 169 
D 170 4 n ASP . 170 D 170 
D 171 4 n ALA . 171 D 171 
D 172 4 n HIS . 172 D 172 
D 173 4 n HIS . 173 D 173 
D 174 4 n GLY . 174 D 174 
D 175 4 n ASP . 175 D 175 
D 176 4 n GLY . 176 D 176 
D 177 4 n VAL . 177 D 177 
D 178 4 n GLN . 178 D 178 
D 179 4 n TRP . 179 D 179 
D 180 4 n ALA . 180 D 180 
D 181 4 n PHE . 181 D 181 
D 182 4 n TYR . 182 D 182 
D 183 4 n ASP . 183 D 183 
D 184 4 n ASP . 184 D 184 
D 185 4 n PRO . 185 D 185 
D 186 4 n ASN . 186 D 186 
D 187 4 n VAL . 187 D 187 
D 188 4 n CYS . 188 D 188 
D 189 4 n THR . 189 D 189 
D 190 4 n PHE . 190 D 190 
D 191 4 n SER . 191 D 191 
D 192 4 n ILE . 192 D 192 
D 193 4 n HIS . 193 D 193 
D 194 4 n GLU . 194 D 194 
D 195 4 n THR . 195 D 195 
D 196 4 n GLY . 196 D 196 
D 197 4 n ARG . 197 D 197 
D 198 4 n TYR . 198 D 198 
D 199 4 n LEU . 199 D 199 
D 200 4 n PHE . 200 D 200 
D 201 4 n PRO . 201 D 201 
D 202 4 n GLY . 202 D 202 
D 203 4 n THR . 203 D 203 
D 204 4 n GLY . 204 D 204 
D 205 4 n ASN . 205 D 205 
D 206 4 n VAL . 206 D 206 
D 207 4 n ASN . 207 D 207 
D 208 4 n GLU . 208 D 208 
D 209 4 n ARG . 209 D 209 
D 210 4 n GLY . 210 D 210 
D 211 4 n LEU . 211 D 211 
D 212 4 n GLY . 212 D 212 
D 213 4 n ALA . 213 D 213 
D 214 4 n GLY . 214 D 214 
D 215 4 n TYR . 215 D 215 
D 216 4 n GLY . 216 D 216 
D 217 4 n TYR . 217 D 217 
D 218 4 n SER . 218 D 218 
D 219 4 n PHE . 219 D 219 
D 220 4 n ASN . 220 D 220 
D 221 4 n ILE . 221 D 221 
D 222 4 n PRO . 222 D 222 
D 223 4 n VAL . 223 D 223 
D 224 4 n ASP . 224 D 224 
D 225 4 n ALA . 225 D 225 
D 226 4 n PHE . 226 D 226 
D 227 4 n THR . 227 D 227 
D 228 4 n GLU . 228 D 228 
D 229 4 n ASP . 229 D 229 
D 230 4 n GLU . 230 D 230 
D 231 4 n SER . 231 D 231 
D 232 4 n TRP . 232 D 232 
D 233 4 n ILE . 233 D 233 
D 234 4 n ALA . 234 D 234 
D 235 4 n ALA . 235 D 235 
D 236 4 n TYR . 236 D 236 
D 237 4 n THR . 237 D 237 
D 238 4 n THR . 238 D 238 
D 239 4 n ALA . 239 D 239 
D 240 4 n LEU . 240 D 240 
D 241 4 n ARG . 241 D 241 
D 242 4 n GLU . 242 D 242 
D 243 4 n ILE . 243 D 243 
D 244 4 n ALA . 244 D 244 
D 245 4 n ASP . 245 D 245 
D 246 4 n PHE . 246 D 246 
D 247 4 n PHE . 247 D 247 
D 248 4 n ARG . 248 D 248 
D 249 4 n PRO . 249 D 249 
D 250 4 n ASP . 250 D 250 
D 251 4 n VAL . 251 D 251 
D 252 4 n ILE . 252 D 252 
D 253 4 n VAL . 253 D 253 
D 254 4 n THR . 254 D 254 
D 255 4 n GLN . 255 D 255 
D 256 4 n ASN . 256 D 256 
D 257 4 n GLY . 257 D 257 
D 258 4 n VAL . 258 D 258 
D 259 4 n ASP . 259 D 259 
D 260 4 n ALA . 260 D 260 
D 261 4 n HIS . 261 D 261 
D 262 4 n TYR . 262 D 262 
D 263 4 n TYR . 263 D 263 
D 264 4 n ASP . 264 D 264 
D 265 4 n PRO . 265 D 265 
D 266 4 n LEU . 266 D 266 
D 267 4 n THR . 267 D 267 
D 268 4 n HIS . 268 D 268 
D 269 4 n LEU . 269 D 269 
D 270 4 n SER . 270 D 270 
D 271 4 n VAL . 271 D 271 
D 272 4 n THR . 272 D 272 
D 273 4 n MET . 273 D 273 
D 274 4 n LYS . 274 D 274 
D 275 4 n THR . 275 D 275 
D 276 4 n TYR . 276 D 276 
D 277 4 n ARG . 277 D 277 
D 278 4 n ALA . 278 D 278 
D 279 4 n ILE . 279 D 279 
D 280 4 n PRO . 280 D 280 
D 281 4 n LYS . 281 D 281 
D 282 4 n LEU . 282 D 282 
D 283 4 n ALA . 283 D 283 
D 284 4 n HIS . 284 D 284 
D 285 4 n GLU . 285 D 285 
D 286 4 n ILE . 286 D 286 
D 287 4 n ALA . 287 D 287 
D 288 4 n HIS . 288 D 288 
D 289 4 n GLU . 289 D 289 
D 290 4 n TYR . 290 D 290 
D 291 4 n CYS . 291 D 291 
D 292 4 n ASP . 292 D 292 
D 293 4 n GLY . 293 D 293 
D 294 4 n ARG . 294 D 294 
D 295 4 n TRP . 295 D 295 
D 296 4 n ILE . 296 D 296 
D 297 4 n ALA . 297 D 297 
D 298 4 n VAL . 298 D 298 
D 299 4 n GLY . 299 D 299 
D 300 4 n GLY . 300 D 300 
D 301 4 n GLY . 301 D 301 
D 302 4 n GLY . 302 D 302 
D 303 4 n TYR . 303 D 303 
D 304 4 n ASP . 304 D 304 
D 305 4 n ILE . 305 D 305 
D 306 4 n TRP . 306 D 306 
D 307 4 n ARG . 307 D 307 
D 308 4 n VAL . 308 D 308 
D 309 4 n VAL . 309 D 309 
D 310 4 n PRO . 310 D 310 
D 311 4 n ARG . 311 D 311 
D 312 4 n ALA . 312 D 312 
D 313 4 n TRP . 313 D 313 
D 314 4 n ALA . 314 D 314 
D 315 4 n LEU . 315 D 315 
D 316 4 n LEU . 316 D 316 
D 317 4 n TRP . 317 D 317 
D 318 4 n LEU . 318 D 318 
D 319 4 n GLU . 319 D 319 
D 320 4 n MET . 320 D 320 
D 321 4 n THR . 321 D 321 
D 322 4 n GLY . 322 D 322 
D 323 4 n GLN . 323 D 323 
D 324 4 n ALA . 324 D 324 
D 325 4 n ASP . 325 D 325 
D 326 4 n VAL . 326 D 326 
D 327 4 n SER . 327 D 327 
D 328 4 n GLY . 328 D 328 
D 329 4 n PRO . 329 D 329 
D 330 4 n LEU . 330 D 330 
D 331 4 n PRO . 331 D 331 
D 332 4 n ASP . 332 D 332 
D 333 4 n GLU . 333 D 333 
D 334 4 n TRP . 334 D 334 
D 335 4 n ARG . 335 D 335 
D 336 4 n GLU . 336 D 336 
D 337 4 n ARG . 337 D 337 
D 338 4 n TRP . 338 D 338 
D 339 4 n GLN . 339 D 339 
D 340 4 n PRO . 340 D 340 
D 341 4 n LEU . 341 D 341 
D 342 4 n SER . 342 D 342 
D 343 4 n PRO . 343 D 343 
D 344 4 n VAL . 344 D 344 
D 345 4 n ALA . 345 D 345 
D 346 4 n LEU . 346 D 346 
D 347 4 n PRO . 347 D 347 
D 348 4 n LEU . 348 D 348 
D 349 4 n GLU . 349 D 349 
D 350 4 n TRP . 350 D 350 
D 351 4 n ASP . 351 D 351 
D 352 4 n ASP . 352 D 352 
D 353 4 n PRO . 353 D 353 
D 354 4 n ASP . 354 D 354 
D 355 4 n ASP . 355 D 355 
D 356 4 n LEU . 356 D 356 
D 357 4 n TYR . 357 D 357 
D 358 4 n PRO . 358 D 358 
D 359 4 n PRO . 359 D 359 
D 360 4 n ILE . 360 D 360 
D 361 4 n PRO . 361 D 361 
D 362 4 n ARG . 362 D 362 
D 363 4 n LYS . 363 D 363 
D 364 4 n ALA . 364 D 364 
D 365 4 n GLU . 365 D 365 
D 366 4 n ILE . 366 D 366 
D 367 4 n SER . 367 D 367 
D 368 4 n GLU . 368 D 368 
D 369 4 n LYS . 369 D 369 
D 370 4 n ASN . 370 D 370 
D 371 4 n ALA . 371 D 371 
D 372 4 n GLN . 372 D 372 
D 373 4 n THR . 373 D 373 
D 374 4 n VAL . 374 D 374 
D 375 4 n GLU . 375 D 375 
D 376 4 n LYS . 376 D 376 
D 377 4 n ALA . 377 D 377 
D 378 4 n LEU . 378 D 378 
D 379 4 n TYR . 379 D 379 
D 380 4 n PHE . 380 D 380 
D 381 4 n ILE . 381 D 381 
D 382 4 n ARG . 382 D 382 
D 383 4 n SER . 383 D 383 
D 384 4 n GLN . 384 D 384 
D 385 4 n ARG . 385 D 385 
D 386 4 n PRO . 386 D 386 
D 387 4 n ALA . 387 D 387 
D 388 4 n ARG . 388 D 388 
#
_software.classification other
_software.date           ?
_software.description    "Structure prediction"
_software.name           AlphaFold
_software.pdbx_ordinal   1
_software.type           package
_software.version        "AlphaFold-beta-20231127 (7d9495ae8dbd318b858637eeca6259fdd17ec68e37ad6f1462fd62aafc972dcf)"
#
loop_
_struct_asym.entity_id
_struct_asym.id
1 A 
2 B 
3 C 
4 D 
5 E 
6 F 
7 G 
8 H 
#
loop_
_atom_site.group_PDB
_atom_site.id
_atom_site.type_symbol
_atom_site.label_atom_id
_atom_site.label_alt_id
_atom_site.label_comp_id
_atom_site.label_asym_id
_atom_site.label_entity_id
_atom_site.label_seq_id
_atom_site.pdbx_PDB_ins_code
_atom_site.Cartn_x
_atom_site.Cartn_y
_atom_site.Cartn_z
_atom_site.occupancy
_atom_site.B_iso_or_equiv
_atom_site.auth_seq_id
_atom_site.auth_asym_id
_atom_site.pdbx_PDB_model_num
ATOM   1    N N   . MET   A 1 1   ? 0.335   -9.680  -1.861  1.00 71.54 1   A 1 
ATOM   2    C CA  . MET   A 1 1   ? -0.988  -10.334 -1.739  1.00 77.53 1   A 1 
ATOM   3    C C   . MET   A 1 1   ? -1.289  -11.079 -3.036  1.00 81.14 1   A 1 
ATOM   4    O O   . MET   A 1 1   ? -1.059  -10.517 -4.103  1.00 80.14 1   A 1 
ATOM   5    C CB  . MET   A 1 1   ? -2.061  -9.284  -1.432  1.00 72.82 1   A 1 
ATOM   6    C CG  . MET   A 1 1   ? -3.440  -9.883  -1.145  1.00 67.61 1   A 1 
ATOM   7    S SD  . MET   A 1 1   ? -4.666  -8.593  -0.791  1.00 63.74 1   A 1 
ATOM   8    C CE  . MET   A 1 1   ? -6.065  -9.589  -0.245  1.00 58.26 1   A 1 
ATOM   9    N N   . LEU   A 1 2   ? -1.793  -12.313 -2.950  1.00 84.28 2   A 1 
ATOM   10   C CA  . LEU   A 1 2   ? -2.137  -13.105 -4.129  1.00 85.93 2   A 1 
ATOM   11   C C   . LEU   A 1 2   ? -3.530  -12.735 -4.660  1.00 88.22 2   A 1 
ATOM   12   O O   . LEU   A 1 2   ? -4.431  -12.376 -3.897  1.00 88.12 2   A 1 
ATOM   13   C CB  . LEU   A 1 2   ? -2.051  -14.604 -3.806  1.00 83.68 2   A 1 
ATOM   14   C CG  . LEU   A 1 2   ? -0.641  -15.121 -3.467  1.00 80.82 2   A 1 
ATOM   15   C CD1 . LEU   A 1 2   ? -0.723  -16.588 -3.068  1.00 76.49 2   A 1 
ATOM   16   C CD2 . LEU   A 1 2   ? 0.320   -14.993 -4.650  1.00 76.24 2   A 1 
ATOM   17   N N   . VAL   A 1 3   ? -3.724  -12.873 -5.966  1.00 91.20 3   A 1 
ATOM   18   C CA  . VAL   A 1 3   ? -5.016  -12.629 -6.622  1.00 92.77 3   A 1 
ATOM   19   C C   . VAL   A 1 3   ? -6.121  -13.521 -6.051  1.00 92.74 3   A 1 
ATOM   20   O O   . VAL   A 1 3   ? -7.234  -13.035 -5.861  1.00 92.09 3   A 1 
ATOM   21   C CB  . VAL   A 1 3   ? -4.880  -12.801 -8.144  1.00 93.31 3   A 1 
ATOM   22   C CG1 . VAL   A 1 3   ? -6.227  -12.930 -8.858  1.00 90.04 3   A 1 
ATOM   23   C CG2 . VAL   A 1 3   ? -4.168  -11.583 -8.734  1.00 89.52 3   A 1 
ATOM   24   N N   . GLU   A 1 4   ? -5.830  -14.770 -5.711  1.00 92.93 4   A 1 
ATOM   25   C CA  . GLU   A 1 4   ? -6.814  -15.701 -5.134  1.00 91.78 4   A 1 
ATOM   26   C C   . GLU   A 1 4   ? -7.433  -15.203 -3.816  1.00 92.00 4   A 1 
ATOM   27   O O   . GLU   A 1 4   ? -8.567  -15.546 -3.498  1.00 90.87 4   A 1 
ATOM   28   C CB  . GLU   A 1 4   ? -6.211  -17.114 -4.990  1.00 89.46 4   A 1 
ATOM   29   C CG  . GLU   A 1 4   ? -5.089  -17.264 -3.951  1.00 84.10 4   A 1 
ATOM   30   C CD  . GLU   A 1 4   ? -4.424  -18.662 -3.946  1.00 84.16 4   A 1 
ATOM   31   O OE1 . GLU   A 1 4   ? -3.559  -18.917 -3.085  1.00 77.21 4   A 1 
ATOM   32   O OE2 . GLU   A 1 4   ? -4.728  -19.513 -4.824  1.00 79.58 4   A 1 
ATOM   33   N N   . GLN   A 1 5   ? -6.734  -14.325 -3.091  1.00 89.23 5   A 1 
ATOM   34   C CA  . GLN   A 1 5   ? -7.207  -13.721 -1.843  1.00 87.21 5   A 1 
ATOM   35   C C   . GLN   A 1 5   ? -8.059  -12.461 -2.074  1.00 88.14 5   A 1 
ATOM   36   O O   . GLN   A 1 5   ? -8.873  -12.098 -1.227  1.00 87.07 5   A 1 
ATOM   37   C CB  . GLN   A 1 5   ? -5.990  -13.371 -0.971  1.00 84.47 5   A 1 
ATOM   38   C CG  . GLN   A 1 5   ? -5.146  -14.590 -0.565  1.00 79.28 5   A 1 
ATOM   39   C CD  . GLN   A 1 5   ? -3.844  -14.195 0.138   1.00 75.10 5   A 1 
ATOM   40   O OE1 . GLN   A 1 5   ? -3.332  -13.100 -0.001  1.00 67.79 5   A 1 
ATOM   41   N NE2 . GLN   A 1 5   ? -3.258  -15.086 0.905   1.00 65.79 5   A 1 
ATOM   42   N N   . ALA   A 1 6   ? -7.878  -11.775 -3.200  1.00 89.65 6   A 1 
ATOM   43   C CA  . ALA   A 1 6   ? -8.531  -10.501 -3.510  1.00 90.72 6   A 1 
ATOM   44   C C   . ALA   A 1 6   ? -9.656  -10.608 -4.554  1.00 92.74 6   A 1 
ATOM   45   O O   . ALA   A 1 6   ? -10.530 -9.737  -4.624  1.00 92.33 6   A 1 
ATOM   46   C CB  . ALA   A 1 6   ? -7.449  -9.518  -3.966  1.00 89.02 6   A 1 
ATOM   47   N N   . MET   A 1 7   ? -9.650  -11.660 -5.366  1.00 95.00 7   A 1 
ATOM   48   C CA  . MET   A 1 7   ? -10.610 -11.867 -6.444  1.00 95.74 7   A 1 
ATOM   49   C C   . MET   A 1 7   ? -12.027 -12.130 -5.923  1.00 95.89 7   A 1 
ATOM   50   O O   . MET   A 1 7   ? -12.248 -12.594 -4.800  1.00 94.85 7   A 1 
ATOM   51   C CB  . MET   A 1 7   ? -10.128 -12.970 -7.399  1.00 94.84 7   A 1 
ATOM   52   C CG  . MET   A 1 7   ? -10.240 -14.390 -6.827  1.00 93.82 7   A 1 
ATOM   53   S SD  . MET   A 1 7   ? -9.688  -15.667 -7.999  1.00 93.45 7   A 1 
ATOM   54   C CE  . MET   A 1 7   ? -9.994  -17.146 -7.024  1.00 87.87 7   A 1 
ATOM   55   N N   . LYS   A 1 8   ? -13.024 -11.874 -6.766  1.00 96.27 8   A 1 
ATOM   56   C CA  . LYS   A 1 8   ? -14.420 -12.222 -6.496  1.00 96.67 8   A 1 
ATOM   57   C C   . LYS   A 1 8   ? -14.776 -13.558 -7.131  1.00 97.16 8   A 1 
ATOM   58   O O   . LYS   A 1 8   ? -14.647 -13.741 -8.336  1.00 96.47 8   A 1 
ATOM   59   C CB  . LYS   A 1 8   ? -15.358 -11.102 -6.958  1.00 95.65 8   A 1 
ATOM   60   C CG  . LYS   A 1 8   ? -15.422 -9.923  -5.972  1.00 86.77 8   A 1 
ATOM   61   C CD  . LYS   A 1 8   ? -16.234 -10.266 -4.718  1.00 82.57 8   A 1 
ATOM   62   C CE  . LYS   A 1 8   ? -16.381 -9.031  -3.823  1.00 75.40 8   A 1 
ATOM   63   N NZ  . LYS   A 1 8   ? -17.146 -9.343  -2.587  1.00 66.10 8   A 1 
ATOM   64   N N   . ALA   A 1 9   ? -15.298 -14.445 -6.297  1.00 95.93 9   A 1 
ATOM   65   C CA  . ALA   A 1 9   ? -15.909 -15.703 -6.697  1.00 95.56 9   A 1 
ATOM   66   C C   . ALA   A 1 9   ? -17.164 -15.952 -5.841  1.00 95.17 9   A 1 
ATOM   67   O O   . ALA   A 1 9   ? -17.195 -15.550 -4.679  1.00 90.17 9   A 1 
ATOM   68   C CB  . ALA   A 1 9   ? -14.873 -16.822 -6.553  1.00 93.64 9   A 1 
ATOM   69   N N   . PRO   A 1 10  ? -18.236 -16.587 -6.373  1.00 95.40 10  A 1 
ATOM   70   C CA  . PRO   A 1 10  ? -18.406 -17.018 -7.759  1.00 95.50 10  A 1 
ATOM   71   C C   . PRO   A 1 10  ? -18.571 -15.836 -8.724  1.00 96.65 10  A 1 
ATOM   72   O O   . PRO   A 1 10  ? -19.030 -14.759 -8.340  1.00 95.11 10  A 1 
ATOM   73   C CB  . PRO   A 1 10  ? -19.641 -17.917 -7.742  1.00 93.48 10  A 1 
ATOM   74   C CG  . PRO   A 1 10  ? -20.487 -17.310 -6.620  1.00 90.11 10  A 1 
ATOM   75   C CD  . PRO   A 1 10  ? -19.439 -16.864 -5.607  1.00 92.88 10  A 1 
ATOM   76   N N   . VAL   A 1 11  ? -18.225 -16.054 -9.988  1.00 97.01 11  A 1 
ATOM   77   C CA  . VAL   A 1 11  ? -18.320 -15.037 -11.043 1.00 97.58 11  A 1 
ATOM   78   C C   . VAL   A 1 11  ? -19.717 -15.045 -11.654 1.00 97.68 11  A 1 
ATOM   79   O O   . VAL   A 1 11  ? -20.250 -16.094 -11.997 1.00 96.85 11  A 1 
ATOM   80   C CB  . VAL   A 1 11  ? -17.243 -15.240 -12.124 1.00 97.25 11  A 1 
ATOM   81   C CG1 . VAL   A 1 11  ? -17.202 -14.046 -13.080 1.00 94.54 11  A 1 
ATOM   82   C CG2 . VAL   A 1 11  ? -15.844 -15.392 -11.522 1.00 94.59 11  A 1 
ATOM   83   N N   . ILE   A 1 12  ? -20.309 -13.863 -11.824 1.00 97.62 12  A 1 
ATOM   84   C CA  . ILE   A 1 12  ? -21.537 -13.690 -12.600 1.00 97.69 12  A 1 
ATOM   85   C C   . ILE   A 1 12  ? -21.139 -13.694 -14.075 1.00 97.87 12  A 1 
ATOM   86   O O   . ILE   A 1 12  ? -20.338 -12.860 -14.501 1.00 97.31 12  A 1 
ATOM   87   C CB  . ILE   A 1 12  ? -22.278 -12.404 -12.192 1.00 97.48 12  A 1 
ATOM   88   C CG1 . ILE   A 1 12  ? -22.669 -12.450 -10.693 1.00 95.52 12  A 1 
ATOM   89   C CG2 . ILE   A 1 12  ? -23.532 -12.210 -13.062 1.00 95.63 12  A 1 
ATOM   90   C CD1 . ILE   A 1 12  ? -22.913 -11.064 -10.105 1.00 87.08 12  A 1 
ATOM   91   N N   . THR   A 1 13  ? -21.687 -14.633 -14.842 1.00 97.46 13  A 1 
ATOM   92   C CA  . THR   A 1 13  ? -21.291 -14.892 -16.229 1.00 97.46 13  A 1 
ATOM   93   C C   . THR   A 1 13  ? -22.477 -14.857 -17.186 1.00 97.43 13  A 1 
ATOM   94   O O   . THR   A 1 13  ? -23.635 -14.967 -16.782 1.00 96.32 13  A 1 
ATOM   95   C CB  . THR   A 1 13  ? -20.558 -16.236 -16.362 1.00 96.64 13  A 1 
ATOM   96   O OG1 . THR   A 1 13  ? -21.367 -17.303 -15.927 1.00 92.26 13  A 1 
ATOM   97   C CG2 . THR   A 1 13  ? -19.259 -16.282 -15.561 1.00 92.10 13  A 1 
ATOM   98   N N   . LEU   A 1 14  ? -22.167 -14.725 -18.464 1.00 97.40 14  A 1 
ATOM   99   C CA  . LEU   A 1 14  ? -23.096 -14.870 -19.578 1.00 97.23 14  A 1 
ATOM   100  C C   . LEU   A 1 14  ? -22.745 -16.110 -20.403 1.00 97.53 14  A 1 
ATOM   101  O O   . LEU   A 1 14  ? -21.602 -16.570 -20.426 1.00 96.38 14  A 1 
ATOM   102  C CB  . LEU   A 1 14  ? -23.037 -13.615 -20.456 1.00 95.95 14  A 1 
ATOM   103  C CG  . LEU   A 1 14  ? -23.609 -12.347 -19.807 1.00 94.25 14  A 1 
ATOM   104  C CD1 . LEU   A 1 14  ? -23.227 -11.143 -20.657 1.00 90.45 14  A 1 
ATOM   105  C CD2 . LEU   A 1 14  ? -25.129 -12.405 -19.698 1.00 90.39 14  A 1 
ATOM   106  N N   . ARG   A 1 15  ? -23.741 -16.603 -21.150 1.00 97.33 15  A 1 
ATOM   107  C CA  . ARG   A 1 15  ? -23.518 -17.493 -22.289 1.00 97.33 15  A 1 
ATOM   108  C C   . ARG   A 1 15  ? -23.361 -16.652 -23.558 1.00 97.54 15  A 1 
ATOM   109  O O   . ARG   A 1 15  ? -23.938 -15.573 -23.652 1.00 96.13 15  A 1 
ATOM   110  C CB  . ARG   A 1 15  ? -24.686 -18.477 -22.436 1.00 96.38 15  A 1 
ATOM   111  C CG  . ARG   A 1 15  ? -24.853 -19.417 -21.234 1.00 92.34 15  A 1 
ATOM   112  C CD  . ARG   A 1 15  ? -23.614 -20.291 -21.066 1.00 88.04 15  A 1 
ATOM   113  N NE  . ARG   A 1 15  ? -23.831 -21.360 -20.076 1.00 82.04 15  A 1 
ATOM   114  C CZ  . ARG   A 1 15  ? -23.103 -22.450 -19.997 1.00 77.08 15  A 1 
ATOM   115  N NH1 . ARG   A 1 15  ? -22.096 -22.643 -20.801 1.00 68.16 15  A 1 
ATOM   116  N NH2 . ARG   A 1 15  ? -23.355 -23.372 -19.117 1.00 69.82 15  A 1 
ATOM   117  N N   . ALA   A 1 16  ? -22.665 -17.180 -24.555 1.00 96.53 16  A 1 
ATOM   118  C CA  . ALA   A 1 16  ? -22.511 -16.508 -25.852 1.00 96.40 16  A 1 
ATOM   119  C C   . ALA   A 1 16  ? -23.853 -16.217 -26.557 1.00 96.58 16  A 1 
ATOM   120  O O   . ALA   A 1 16  ? -23.941 -15.309 -27.380 1.00 94.71 16  A 1 
ATOM   121  C CB  . ALA   A 1 16  ? -21.610 -17.385 -26.725 1.00 95.36 16  A 1 
ATOM   122  N N   . THR   A 1 17  ? -24.899 -16.968 -26.206 1.00 96.63 17  A 1 
ATOM   123  C CA  . THR   A 1 17  ? -26.267 -16.833 -26.729 1.00 96.38 17  A 1 
ATOM   124  C C   . THR   A 1 17  ? -27.146 -15.849 -25.953 1.00 96.60 17  A 1 
ATOM   125  O O   . THR   A 1 17  ? -28.241 -15.551 -26.424 1.00 94.89 17  A 1 
ATOM   126  C CB  . THR   A 1 17  ? -26.966 -18.199 -26.736 1.00 95.46 17  A 1 
ATOM   127  O OG1 . THR   A 1 17  ? -26.928 -18.768 -25.443 1.00 89.46 17  A 1 
ATOM   128  C CG2 . THR   A 1 17  ? -26.288 -19.182 -27.691 1.00 87.25 17  A 1 
ATOM   129  N N   . ASN   A 1 18  ? -26.726 -15.382 -24.769 1.00 96.64 18  A 1 
ATOM   130  C CA  . ASN   A 1 18  ? -27.486 -14.361 -24.048 1.00 96.59 18  A 1 
ATOM   131  C C   . ASN   A 1 18  ? -27.533 -13.070 -24.868 1.00 96.88 18  A 1 
ATOM   132  O O   . ASN   A 1 18  ? -26.613 -12.780 -25.634 1.00 95.88 18  A 1 
ATOM   133  C CB  . ASN   A 1 18  ? -26.895 -14.110 -22.655 1.00 96.12 18  A 1 
ATOM   134  C CG  . ASN   A 1 18  ? -27.211 -15.222 -21.672 1.00 95.28 18  A 1 
ATOM   135  O OD1 . ASN   A 1 18  ? -26.339 -15.919 -21.202 1.00 83.70 18  A 1 
ATOM   136  N ND2 . ASN   A 1 18  ? -28.464 -15.412 -21.326 1.00 83.13 18  A 1 
ATOM   137  N N   . THR   A 1 19  ? -28.593 -12.294 -24.696 1.00 96.57 19  A 1 
ATOM   138  C CA  . THR   A 1 19  ? -28.794 -11.055 -25.451 1.00 96.64 19  A 1 
ATOM   139  C C   . THR   A 1 19  ? -28.086 -9.866  -24.802 1.00 96.96 19  A 1 
ATOM   140  O O   . THR   A 1 19  ? -27.774 -9.866  -23.608 1.00 96.18 19  A 1 
ATOM   141  C CB  . THR   A 1 19  ? -30.287 -10.760 -25.641 1.00 95.79 19  A 1 
ATOM   142  O OG1 . THR   A 1 19  ? -30.904 -10.518 -24.401 1.00 90.94 19  A 1 
ATOM   143  C CG2 . THR   A 1 19  ? -31.033 -11.900 -26.335 1.00 89.59 19  A 1 
ATOM   144  N N   . ILE   A 1 20  ? -27.883 -8.805  -25.572 1.00 96.25 20  A 1 
ATOM   145  C CA  . ILE   A 1 20  ? -27.401 -7.513  -25.057 1.00 96.31 20  A 1 
ATOM   146  C C   . ILE   A 1 20  ? -28.351 -6.977  -23.972 1.00 96.41 20  A 1 
ATOM   147  O O   . ILE   A 1 20  ? -27.892 -6.456  -22.955 1.00 95.86 20  A 1 
ATOM   148  C CB  . ILE   A 1 20  ? -27.229 -6.519  -26.231 1.00 95.97 20  A 1 
ATOM   149  C CG1 . ILE   A 1 20  ? -26.084 -6.995  -27.155 1.00 94.46 20  A 1 
ATOM   150  C CG2 . ILE   A 1 20  ? -26.962 -5.089  -25.730 1.00 94.26 20  A 1 
ATOM   151  C CD1 . ILE   A 1 20  ? -25.961 -6.225  -28.473 1.00 91.07 20  A 1 
ATOM   152  N N   . ALA   A 1 21  ? -29.663 -7.154  -24.134 1.00 96.27 21  A 1 
ATOM   153  C CA  . ALA   A 1 21  ? -30.660 -6.759  -23.137 1.00 96.05 21  A 1 
ATOM   154  C C   . ALA   A 1 21  ? -30.478 -7.508  -21.807 1.00 96.36 21  A 1 
ATOM   155  O O   . ALA   A 1 21  ? -30.470 -6.884  -20.746 1.00 95.92 21  A 1 
ATOM   156  C CB  . ALA   A 1 21  ? -32.061 -6.985  -23.714 1.00 95.26 21  A 1 
ATOM   157  N N   . GLU   A 1 22  ? -30.270 -8.825  -21.849 1.00 96.67 22  A 1 
ATOM   158  C CA  . GLU   A 1 22  ? -29.997 -9.639  -20.656 1.00 96.69 22  A 1 
ATOM   159  C C   . GLU   A 1 22  ? -28.692 -9.208  -19.967 1.00 97.02 22  A 1 
ATOM   160  O O   . GLU   A 1 22  ? -28.655 -9.076  -18.742 1.00 96.39 22  A 1 
ATOM   161  C CB  . GLU   A 1 22  ? -29.910 -11.125 -21.038 1.00 96.47 22  A 1 
ATOM   162  C CG  . GLU   A 1 22  ? -31.281 -11.743 -21.366 1.00 93.41 22  A 1 
ATOM   163  C CD  . GLU   A 1 22  ? -31.154 -13.164 -21.941 1.00 93.74 22  A 1 
ATOM   164  O OE1 . GLU   A 1 22  ? -32.074 -13.981 -21.716 1.00 84.64 22  A 1 
ATOM   165  O OE2 . GLU   A 1 22  ? -30.138 -13.441 -22.620 1.00 87.41 22  A 1 
ATOM   166  N N   . ALA   A 1 23  ? -27.657 -8.908  -20.742 1.00 97.17 23  A 1 
ATOM   167  C CA  . ALA   A 1 23  ? -26.392 -8.412  -20.209 1.00 97.33 23  A 1 
ATOM   168  C C   . ALA   A 1 23  ? -26.560 -7.061  -19.492 1.00 97.38 23  A 1 
ATOM   169  O O   . ALA   A 1 23  ? -26.112 -6.902  -18.358 1.00 96.88 23  A 1 
ATOM   170  C CB  . ALA   A 1 23  ? -25.379 -8.326  -21.355 1.00 97.12 23  A 1 
ATOM   171  N N   . LEU   A 1 24  ? -27.270 -6.111  -20.102 1.00 96.85 24  A 1 
ATOM   172  C CA  . LEU   A 1 24  ? -27.584 -4.811  -19.492 1.00 96.29 24  A 1 
ATOM   173  C C   . LEU   A 1 24  ? -28.375 -4.966  -18.188 1.00 96.42 24  A 1 
ATOM   174  O O   . LEU   A 1 24  ? -28.132 -4.246  -17.216 1.00 95.77 24  A 1 
ATOM   175  C CB  . LEU   A 1 24  ? -28.390 -3.964  -20.492 1.00 95.65 24  A 1 
ATOM   176  C CG  . LEU   A 1 24  ? -27.541 -3.322  -21.605 1.00 93.93 24  A 1 
ATOM   177  C CD1 . LEU   A 1 24  ? -28.457 -2.784  -22.701 1.00 90.63 24  A 1 
ATOM   178  C CD2 . LEU   A 1 24  ? -26.710 -2.155  -21.067 1.00 90.81 24  A 1 
ATOM   179  N N   . GLN   A 1 25  ? -29.308 -5.917  -18.155 1.00 97.00 25  A 1 
ATOM   180  C CA  . GLN   A 1 25  ? -30.129 -6.192  -16.980 1.00 96.79 25  A 1 
ATOM   181  C C   . GLN   A 1 25  ? -29.291 -6.777  -15.837 1.00 97.06 25  A 1 
ATOM   182  O O   . GLN   A 1 25  ? -29.394 -6.313  -14.701 1.00 96.36 25  A 1 
ATOM   183  C CB  . GLN   A 1 25  ? -31.294 -7.097  -17.403 1.00 96.08 25  A 1 
ATOM   184  C CG  . GLN   A 1 25  ? -32.526 -6.905  -16.506 1.00 85.44 25  A 1 
ATOM   185  C CD  . GLN   A 1 25  ? -33.743 -7.695  -17.008 1.00 77.35 25  A 1 
ATOM   186  O OE1 . GLN   A 1 25  ? -33.658 -8.562  -17.854 1.00 68.46 25  A 1 
ATOM   187  N NE2 . GLN   A 1 25  ? -34.923 -7.430  -16.499 1.00 64.20 25  A 1 
ATOM   188  N N   . LEU   A 1 26  ? -28.406 -7.725  -16.140 1.00 97.08 26  A 1 
ATOM   189  C CA  . LEU   A 1 26  ? -27.444 -8.294  -15.187 1.00 97.09 26  A 1 
ATOM   190  C C   . LEU   A 1 26  ? -26.511 -7.233  -14.597 1.00 97.26 26  A 1 
ATOM   191  O O   . LEU   A 1 26  ? -26.332 -7.185  -13.380 1.00 96.19 26  A 1 
ATOM   192  C CB  . LEU   A 1 26  ? -26.641 -9.407  -15.886 1.00 96.44 26  A 1 
ATOM   193  C CG  . LEU   A 1 26  ? -27.218 -10.809 -15.626 1.00 93.13 26  A 1 
ATOM   194  C CD1 . LEU   A 1 26  ? -26.799 -11.773 -16.724 1.00 88.07 26  A 1 
ATOM   195  C CD2 . LEU   A 1 26  ? -26.700 -11.363 -14.297 1.00 87.38 26  A 1 
ATOM   196  N N   . LEU   A 1 27  ? -25.973 -6.335  -15.428 1.00 97.40 27  A 1 
ATOM   197  C CA  . LEU   A 1 27  ? -25.139 -5.223  -14.952 1.00 97.11 27  A 1 
ATOM   198  C C   . LEU   A 1 27  ? -25.891 -4.326  -13.961 1.00 96.91 27  A 1 
ATOM   199  O O   . LEU   A 1 27  ? -25.350 -3.980  -12.912 1.00 95.76 27  A 1 
ATOM   200  C CB  . LEU   A 1 27  ? -24.645 -4.374  -16.132 1.00 96.60 27  A 1 
ATOM   201  C CG  . LEU   A 1 27  ? -23.574 -5.003  -17.038 1.00 94.29 27  A 1 
ATOM   202  C CD1 . LEU   A 1 27  ? -23.078 -3.913  -17.989 1.00 89.38 27  A 1 
ATOM   203  C CD2 . LEU   A 1 27  ? -22.365 -5.529  -16.276 1.00 88.85 27  A 1 
ATOM   204  N N   . ARG   A 1 28  ? -27.143 -3.963  -14.265 1.00 96.48 28  A 1 
ATOM   205  C CA  . ARG   A 1 28  ? -27.984 -3.146  -13.375 1.00 96.11 28  A 1 
ATOM   206  C C   . ARG   A 1 28  ? -28.328 -3.875  -12.085 1.00 96.49 28  A 1 
ATOM   207  O O   . ARG   A 1 28  ? -28.201 -3.288  -11.018 1.00 95.49 28  A 1 
ATOM   208  C CB  . ARG   A 1 28  ? -29.273 -2.705  -14.088 1.00 94.83 28  A 1 
ATOM   209  C CG  . ARG   A 1 28  ? -29.085 -1.394  -14.858 1.00 82.26 28  A 1 
ATOM   210  C CD  . ARG   A 1 28  ? -30.421 -0.957  -15.459 1.00 80.92 28  A 1 
ATOM   211  N NE  . ARG   A 1 28  ? -30.340 0.392   -16.057 1.00 70.08 28  A 1 
ATOM   212  C CZ  . ARG   A 1 28  ? -31.277 0.984   -16.782 1.00 62.35 28  A 1 
ATOM   213  N NH1 . ARG   A 1 28  ? -32.412 0.397   -17.050 1.00 56.15 28  A 1 
ATOM   214  N NH2 . ARG   A 1 28  ? -31.085 2.183   -17.252 1.00 53.81 28  A 1 
ATOM   215  N N   . HIS   A 1 29  ? -28.750 -5.130  -12.182 1.00 96.42 29  A 1 
ATOM   216  C CA  . HIS   A 1 29  ? -29.189 -5.909  -11.025 1.00 96.45 29  A 1 
ATOM   217  C C   . HIS   A 1 29  ? -28.052 -6.137  -10.032 1.00 96.38 29  A 1 
ATOM   218  O O   . HIS   A 1 29  ? -28.209 -5.888  -8.835  1.00 95.08 29  A 1 
ATOM   219  C CB  . HIS   A 1 29  ? -29.792 -7.234  -11.511 1.00 96.06 29  A 1 
ATOM   220  C CG  . HIS   A 1 29  ? -30.378 -8.062  -10.393 1.00 91.85 29  A 1 
ATOM   221  N ND1 . HIS   A 1 29  ? -29.743 -8.472  -9.244  1.00 78.83 29  A 1 
ATOM   222  C CD2 . HIS   A 1 29  ? -31.670 -8.523  -10.291 1.00 79.46 29  A 1 
ATOM   223  C CE1 . HIS   A 1 29  ? -30.608 -9.148  -8.478  1.00 79.56 29  A 1 
ATOM   224  N NE2 . HIS   A 1 29  ? -31.797 -9.203  -9.089  1.00 81.25 29  A 1 
ATOM   225  N N   . HIS   A 1 30  ? -26.897 -6.561  -10.511 1.00 96.76 30  A 1 
ATOM   226  C CA  . HIS   A 1 30  ? -25.743 -6.856  -9.660  1.00 96.37 30  A 1 
ATOM   227  C C   . HIS   A 1 30  ? -24.844 -5.647  -9.401  1.00 96.30 30  A 1 
ATOM   228  O O   . HIS   A 1 30  ? -23.893 -5.757  -8.631  1.00 94.89 30  A 1 
ATOM   229  C CB  . HIS   A 1 30  ? -24.975 -8.033  -10.254 1.00 96.20 30  A 1 
ATOM   230  C CG  . HIS   A 1 30  ? -25.769 -9.309  -10.207 1.00 96.17 30  A 1 
ATOM   231  N ND1 . HIS   A 1 30  ? -25.986 -10.084 -9.081  1.00 83.74 30  A 1 
ATOM   232  C CD2 . HIS   A 1 30  ? -26.425 -9.918  -11.245 1.00 84.01 30  A 1 
ATOM   233  C CE1 . HIS   A 1 30  ? -26.735 -11.136 -9.438  1.00 86.82 30  A 1 
ATOM   234  N NE2 . HIS   A 1 30  ? -27.029 -11.070 -10.744 1.00 88.93 30  A 1 
ATOM   235  N N   . ARG   A 1 31  ? -25.141 -4.500  -10.010 1.00 95.49 31  A 1 
ATOM   236  C CA  . ARG   A 1 31  ? -24.326 -3.279  -9.917  1.00 95.16 31  A 1 
ATOM   237  C C   . ARG   A 1 31  ? -22.847 -3.546  -10.248 1.00 95.75 31  A 1 
ATOM   238  O O   . ARG   A 1 31  ? -21.960 -3.093  -9.537  1.00 93.96 31  A 1 
ATOM   239  C CB  . ARG   A 1 31  ? -24.512 -2.602  -8.547  1.00 93.66 31  A 1 
ATOM   240  C CG  . ARG   A 1 31  ? -25.951 -2.145  -8.244  1.00 86.50 31  A 1 
ATOM   241  C CD  . ARG   A 1 31  ? -25.963 -1.435  -6.880  1.00 80.45 31  A 1 
ATOM   242  N NE  . ARG   A 1 31  ? -27.258 -0.802  -6.580  1.00 70.25 31  A 1 
ATOM   243  C CZ  . ARG   A 1 31  ? -27.506 0.008   -5.558  1.00 60.80 31  A 1 
ATOM   244  N NH1 . ARG   A 1 31  ? -26.599 0.299   -4.664  1.00 54.73 31  A 1 
ATOM   245  N NH2 . ARG   A 1 31  ? -28.683 0.546   -5.416  1.00 52.76 31  A 1 
ATOM   246  N N   . ILE   A 1 32  ? -22.594 -4.278  -11.321 1.00 96.72 32  A 1 
ATOM   247  C CA  . ILE   A 1 32  ? -21.254 -4.590  -11.843 1.00 96.93 32  A 1 
ATOM   248  C C   . ILE   A 1 32  ? -21.059 -3.942  -13.220 1.00 97.07 32  A 1 
ATOM   249  O O   . ILE   A 1 32  ? -22.014 -3.445  -13.816 1.00 96.41 32  A 1 
ATOM   250  C CB  . ILE   A 1 32  ? -21.011 -6.117  -11.863 1.00 96.72 32  A 1 
ATOM   251  C CG1 . ILE   A 1 32  ? -22.052 -6.851  -12.736 1.00 95.08 32  A 1 
ATOM   252  C CG2 . ILE   A 1 32  ? -20.965 -6.652  -10.423 1.00 93.32 32  A 1 
ATOM   253  C CD1 . ILE   A 1 32  ? -21.835 -8.364  -12.856 1.00 93.40 32  A 1 
ATOM   254  N N   . ARG   A 1 33  ? -19.831 -3.929  -13.722 1.00 96.97 33  A 1 
ATOM   255  C CA  . ARG   A 1 33  ? -19.469 -3.328  -15.026 1.00 96.95 33  A 1 
ATOM   256  C C   . ARG   A 1 33  ? -18.819 -4.305  -16.003 1.00 97.45 33  A 1 
ATOM   257  O O   . ARG   A 1 33  ? -18.494 -3.900  -17.116 1.00 96.34 33  A 1 
ATOM   258  C CB  . ARG   A 1 33  ? -18.590 -2.090  -14.797 1.00 95.47 33  A 1 
ATOM   259  C CG  . ARG   A 1 33  ? -19.413 -0.915  -14.231 1.00 93.13 33  A 1 
ATOM   260  C CD  . ARG   A 1 33  ? -18.580 0.368   -14.127 1.00 89.61 33  A 1 
ATOM   261  N NE  . ARG   A 1 33  ? -17.804 0.424   -12.876 1.00 82.83 33  A 1 
ATOM   262  C CZ  . ARG   A 1 33  ? -17.101 1.471   -12.448 1.00 77.98 33  A 1 
ATOM   263  N NH1 . ARG   A 1 33  ? -16.962 2.555   -13.166 1.00 69.58 33  A 1 
ATOM   264  N NH2 . ARG   A 1 33  ? -16.533 1.456   -11.275 1.00 71.48 33  A 1 
ATOM   265  N N   . HIS   A 1 34  ? -18.647 -5.555  -15.601 1.00 97.70 34  A 1 
ATOM   266  C CA  . HIS   A 1 34  ? -17.936 -6.561  -16.388 1.00 98.00 34  A 1 
ATOM   267  C C   . HIS   A 1 34  ? -18.657 -7.907  -16.300 1.00 98.23 34  A 1 
ATOM   268  O O   . HIS   A 1 34  ? -19.056 -8.313  -15.205 1.00 97.72 34  A 1 
ATOM   269  C CB  . HIS   A 1 34  ? -16.489 -6.677  -15.882 1.00 97.60 34  A 1 
ATOM   270  C CG  . HIS   A 1 34  ? -15.770 -5.358  -15.759 1.00 97.34 34  A 1 
ATOM   271  N ND1 . HIS   A 1 34  ? -15.678 -4.589  -14.613 1.00 91.00 34  A 1 
ATOM   272  C CD2 . HIS   A 1 34  ? -15.138 -4.649  -16.757 1.00 90.61 34  A 1 
ATOM   273  C CE1 . HIS   A 1 34  ? -15.001 -3.465  -14.914 1.00 91.17 34  A 1 
ATOM   274  N NE2 . HIS   A 1 34  ? -14.665 -3.461  -16.212 1.00 92.75 34  A 1 
ATOM   275  N N   . LEU   A 1 35  ? -18.827 -8.581  -17.430 1.00 98.01 35  A 1 
ATOM   276  C CA  . LEU   A 1 35  ? -19.459 -9.895  -17.531 1.00 98.15 35  A 1 
ATOM   277  C C   . LEU   A 1 35  ? -18.618 -10.812 -18.421 1.00 98.23 35  A 1 
ATOM   278  O O   . LEU   A 1 35  ? -18.651 -10.671 -19.649 1.00 97.61 35  A 1 
ATOM   279  C CB  . LEU   A 1 35  ? -20.890 -9.762  -18.079 1.00 97.81 35  A 1 
ATOM   280  C CG  . LEU   A 1 35  ? -21.903 -9.174  -17.081 1.00 96.95 35  A 1 
ATOM   281  C CD1 . LEU   A 1 35  ? -23.197 -8.830  -17.810 1.00 94.61 35  A 1 
ATOM   282  C CD2 . LEU   A 1 35  ? -22.236 -10.163 -15.963 1.00 94.30 35  A 1 
ATOM   283  N N   . PRO   A 1 36  ? -17.883 -11.765 -17.835 1.00 98.34 36  A 1 
ATOM   284  C CA  . PRO   A 1 36  ? -17.255 -12.822 -18.616 1.00 98.33 36  A 1 
ATOM   285  C C   . PRO   A 1 36  ? -18.304 -13.685 -19.321 1.00 98.33 36  A 1 
ATOM   286  O O   . PRO   A 1 36  ? -19.348 -14.009 -18.747 1.00 97.86 36  A 1 
ATOM   287  C CB  . PRO   A 1 36  ? -16.413 -13.635 -17.631 1.00 97.96 36  A 1 
ATOM   288  C CG  . PRO   A 1 36  ? -16.195 -12.676 -16.466 1.00 96.75 36  A 1 
ATOM   289  C CD  . PRO   A 1 36  ? -17.490 -11.870 -16.446 1.00 98.02 36  A 1 
ATOM   290  N N   . VAL   A 1 37  ? -18.003 -14.076 -20.548 1.00 97.95 37  A 1 
ATOM   291  C CA  . VAL   A 1 37  ? -18.802 -15.016 -21.339 1.00 97.95 37  A 1 
ATOM   292  C C   . VAL   A 1 37  ? -18.124 -16.377 -21.279 1.00 97.90 37  A 1 
ATOM   293  O O   . VAL   A 1 37  ? -16.946 -16.494 -21.612 1.00 97.03 37  A 1 
ATOM   294  C CB  . VAL   A 1 37  ? -18.977 -14.539 -22.790 1.00 97.54 37  A 1 
ATOM   295  C CG1 . VAL   A 1 37  ? -19.933 -15.459 -23.548 1.00 95.27 37  A 1 
ATOM   296  C CG2 . VAL   A 1 37  ? -19.541 -13.112 -22.859 1.00 94.81 37  A 1 
ATOM   297  N N   . VAL   A 1 38  ? -18.864 -17.394 -20.858 1.00 97.75 38  A 1 
ATOM   298  C CA  . VAL   A 1 38  ? -18.351 -18.759 -20.681 1.00 97.77 38  A 1 
ATOM   299  C C   . VAL   A 1 38  ? -19.164 -19.785 -21.465 1.00 97.67 38  A 1 
ATOM   300  O O   . VAL   A 1 38  ? -20.344 -19.577 -21.775 1.00 96.42 38  A 1 
ATOM   301  C CB  . VAL   A 1 38  ? -18.246 -19.169 -19.197 1.00 96.90 38  A 1 
ATOM   302  C CG1 . VAL   A 1 38  ? -17.276 -18.268 -18.431 1.00 92.33 38  A 1 
ATOM   303  C CG2 . VAL   A 1 38  ? -19.602 -19.163 -18.480 1.00 91.54 38  A 1 
ATOM   304  N N   . ASP   A 1 39  ? -18.536 -20.917 -21.758 1.00 96.87 39  A 1 
ATOM   305  C CA  . ASP   A 1 39  ? -19.193 -22.068 -22.376 1.00 96.37 39  A 1 
ATOM   306  C C   . ASP   A 1 39  ? -19.866 -23.006 -21.349 1.00 96.22 39  A 1 
ATOM   307  O O   . ASP   A 1 39  ? -20.057 -22.667 -20.171 1.00 93.11 39  A 1 
ATOM   308  C CB  . ASP   A 1 39  ? -18.197 -22.787 -23.310 1.00 94.54 39  A 1 
ATOM   309  C CG  . ASP   A 1 39  ? -17.140 -23.651 -22.620 1.00 93.57 39  A 1 
ATOM   310  O OD1 . ASP   A 1 39  ? -17.173 -23.795 -21.377 1.00 86.98 39  A 1 
ATOM   311  O OD2 . ASP   A 1 39  ? -16.332 -24.244 -23.360 1.00 87.43 39  A 1 
ATOM   312  N N   . GLY   A 1 40  ? -20.276 -24.204 -21.808 1.00 95.20 40  A 1 
ATOM   313  C CA  . GLY   A 1 40  ? -20.899 -25.238 -20.978 1.00 94.73 40  A 1 
ATOM   314  C C   . GLY   A 1 40  ? -20.018 -25.774 -19.860 1.00 94.96 40  A 1 
ATOM   315  O O   . GLY   A 1 40  ? -20.534 -26.224 -18.831 1.00 90.97 40  A 1 
ATOM   316  N N   . GLU   A 1 41  ? -18.712 -25.711 -20.044 1.00 95.29 41  A 1 
ATOM   317  C CA  . GLU   A 1 41  ? -17.712 -26.294 -19.146 1.00 94.93 41  A 1 
ATOM   318  C C   . GLU   A 1 41  ? -17.076 -25.257 -18.207 1.00 95.20 41  A 1 
ATOM   319  O O   . GLU   A 1 41  ? -16.310 -25.618 -17.314 1.00 91.63 41  A 1 
ATOM   320  C CB  . GLU   A 1 41  ? -16.658 -27.020 -19.987 1.00 93.33 41  A 1 
ATOM   321  C CG  . GLU   A 1 41  ? -17.257 -28.213 -20.761 1.00 87.04 41  A 1 
ATOM   322  C CD  . GLU   A 1 41  ? -16.241 -28.926 -21.664 1.00 78.68 41  A 1 
ATOM   323  O OE1 . GLU   A 1 41  ? -16.659 -29.889 -22.349 1.00 69.00 41  A 1 
ATOM   324  O OE2 . GLU   A 1 41  ? -15.064 -28.495 -21.722 1.00 70.73 41  A 1 
ATOM   325  N N   . GLY   A 1 42  ? -17.436 -23.981 -18.374 1.00 95.49 42  A 1 
ATOM   326  C CA  . GLY   A 1 42  ? -16.870 -22.867 -17.615 1.00 95.72 42  A 1 
ATOM   327  C C   . GLY   A 1 42  ? -15.589 -22.288 -18.222 1.00 96.59 42  A 1 
ATOM   328  O O   . GLY   A 1 42  ? -14.909 -21.514 -17.551 1.00 94.93 42  A 1 
ATOM   329  N N   . ARG   A 1 43  ? -15.263 -22.636 -19.471 1.00 96.28 43  A 1 
ATOM   330  C CA  . ARG   A 1 43  ? -14.152 -22.010 -20.199 1.00 96.24 43  A 1 
ATOM   331  C C   . ARG   A 1 43  ? -14.520 -20.592 -20.607 1.00 96.55 43  A 1 
ATOM   332  O O   . ARG   A 1 43  ? -15.640 -20.330 -21.038 1.00 95.13 43  A 1 
ATOM   333  C CB  . ARG   A 1 43  ? -13.753 -22.842 -21.420 1.00 95.36 43  A 1 
ATOM   334  C CG  . ARG   A 1 43  ? -13.174 -24.214 -21.020 1.00 88.97 43  A 1 
ATOM   335  C CD  . ARG   A 1 43  ? -12.778 -25.032 -22.250 1.00 84.71 43  A 1 
ATOM   336  N NE  . ARG   A 1 43  ? -13.959 -25.568 -22.940 1.00 74.18 43  A 1 
ATOM   337  C CZ  . ARG   A 1 43  ? -13.996 -26.574 -23.799 1.00 65.91 43  A 1 
ATOM   338  N NH1 . ARG   A 1 43  ? -12.918 -27.167 -24.220 1.00 58.71 43  A 1 
ATOM   339  N NH2 . ARG   A 1 43  ? -15.136 -27.010 -24.227 1.00 57.12 43  A 1 
ATOM   340  N N   . LEU   A 1 44  ? -13.569 -19.685 -20.493 1.00 96.14 44  A 1 
ATOM   341  C CA  . LEU   A 1 44  ? -13.740 -18.292 -20.881 1.00 96.59 44  A 1 
ATOM   342  C C   . LEU   A 1 44  ? -13.737 -18.168 -22.410 1.00 96.59 44  A 1 
ATOM   343  O O   . LEU   A 1 44  ? -12.762 -18.522 -23.060 1.00 95.08 44  A 1 
ATOM   344  C CB  . LEU   A 1 44  ? -12.623 -17.477 -20.213 1.00 95.98 44  A 1 
ATOM   345  C CG  . LEU   A 1 44  ? -12.733 -15.958 -20.420 1.00 95.61 44  A 1 
ATOM   346  C CD1 . LEU   A 1 44  ? -13.943 -15.368 -19.694 1.00 92.67 44  A 1 
ATOM   347  C CD2 . LEU   A 1 44  ? -11.476 -15.290 -19.867 1.00 92.08 44  A 1 
ATOM   348  N N   . LEU   A 1 45  ? -14.824 -17.642 -22.966 1.00 96.86 45  A 1 
ATOM   349  C CA  . LEU   A 1 45  ? -14.974 -17.381 -24.402 1.00 96.31 45  A 1 
ATOM   350  C C   . LEU   A 1 45  ? -14.755 -15.912 -24.757 1.00 96.20 45  A 1 
ATOM   351  O O   . LEU   A 1 45  ? -14.310 -15.591 -25.854 1.00 93.86 45  A 1 
ATOM   352  C CB  . LEU   A 1 45  ? -16.383 -17.803 -24.852 1.00 95.54 45  A 1 
ATOM   353  C CG  . LEU   A 1 45  ? -16.728 -19.294 -24.687 1.00 93.71 45  A 1 
ATOM   354  C CD1 . LEU   A 1 45  ? -18.178 -19.506 -25.130 1.00 89.17 45  A 1 
ATOM   355  C CD2 . LEU   A 1 45  ? -15.825 -20.189 -25.534 1.00 87.95 45  A 1 
ATOM   356  N N   . GLY   A 1 46  ? -15.105 -15.016 -23.839 1.00 97.02 46  A 1 
ATOM   357  C CA  . GLY   A 1 46  ? -15.047 -13.585 -24.078 1.00 97.02 46  A 1 
ATOM   358  C C   . GLY   A 1 46  ? -15.375 -12.763 -22.836 1.00 97.68 46  A 1 
ATOM   359  O O   . GLY   A 1 46  ? -15.632 -13.293 -21.755 1.00 97.08 46  A 1 
ATOM   360  N N   . LEU   A 1 47  ? -15.376 -11.439 -23.007 1.00 97.65 47  A 1 
ATOM   361  C CA  . LEU   A 1 47  ? -15.740 -10.483 -21.964 1.00 97.83 47  A 1 
ATOM   362  C C   . LEU   A 1 47  ? -16.607 -9.386  -22.573 1.00 97.83 47  A 1 
ATOM   363  O O   . LEU   A 1 47  ? -16.251 -8.801  -23.596 1.00 96.92 47  A 1 
ATOM   364  C CB  . LEU   A 1 47  ? -14.449 -9.914  -21.348 1.00 97.40 47  A 1 
ATOM   365  C CG  . LEU   A 1 47  ? -14.664 -8.862  -20.242 1.00 96.82 47  A 1 
ATOM   366  C CD1 . LEU   A 1 47  ? -15.209 -9.484  -18.961 1.00 94.08 47  A 1 
ATOM   367  C CD2 . LEU   A 1 47  ? -13.331 -8.196  -19.908 1.00 93.02 47  A 1 
ATOM   368  N N   . VAL   A 1 48  ? -17.715 -9.088  -21.905 1.00 97.85 48  A 1 
ATOM   369  C CA  . VAL   A 1 48  ? -18.574 -7.947  -22.221 1.00 97.76 48  A 1 
ATOM   370  C C   . VAL   A 1 48  ? -18.491 -6.961  -21.068 1.00 97.82 48  A 1 
ATOM   371  O O   . VAL   A 1 48  ? -18.753 -7.309  -19.917 1.00 96.66 48  A 1 
ATOM   372  C CB  . VAL   A 1 48  ? -20.018 -8.392  -22.498 1.00 96.26 48  A 1 
ATOM   373  C CG1 . VAL   A 1 48  ? -20.908 -7.198  -22.819 1.00 87.69 48  A 1 
ATOM   374  C CG2 . VAL   A 1 48  ? -20.086 -9.341  -23.697 1.00 86.46 48  A 1 
ATOM   375  N N   . THR   A 1 49  ? -18.131 -5.724  -21.372 1.00 97.49 49  A 1 
ATOM   376  C CA  . THR   A 1 49  ? -18.052 -4.654  -20.372 1.00 97.02 49  A 1 
ATOM   377  C C   . THR   A 1 49  ? -19.204 -3.663  -20.525 1.00 97.01 49  A 1 
ATOM   378  O O   . THR   A 1 49  ? -19.888 -3.609  -21.549 1.00 96.20 49  A 1 
ATOM   379  C CB  . THR   A 1 49  ? -16.701 -3.926  -20.407 1.00 95.91 49  A 1 
ATOM   380  O OG1 . THR   A 1 49  ? -16.602 -3.094  -21.527 1.00 90.90 49  A 1 
ATOM   381  C CG2 . THR   A 1 49  ? -15.501 -4.876  -20.381 1.00 91.43 49  A 1 
ATOM   382  N N   . SER   A 1 50  ? -19.384 -2.818  -19.513 1.00 96.37 50  A 1 
ATOM   383  C CA  . SER   A 1 50  ? -20.323 -1.701  -19.607 1.00 96.09 50  A 1 
ATOM   384  C C   . SER   A 1 50  ? -20.007 -0.768  -20.775 1.00 96.10 50  A 1 
ATOM   385  O O   . SER   A 1 50  ? -20.924 -0.137  -21.283 1.00 95.07 50  A 1 
ATOM   386  C CB  . SER   A 1 50  ? -20.324 -0.904  -18.305 1.00 95.17 50  A 1 
ATOM   387  O OG  . SER   A 1 50  ? -21.219 0.191   -18.381 1.00 88.14 50  A 1 
ATOM   388  N N   . GLN   A 1 51  ? -18.744 -0.646  -21.183 1.00 95.94 51  A 1 
ATOM   389  C CA  . GLN   A 1 51  ? -18.367 0.157   -22.349 1.00 95.38 51  A 1 
ATOM   390  C C   . GLN   A 1 51  ? -18.839 -0.499  -23.649 1.00 96.05 51  A 1 
ATOM   391  O O   . GLN   A 1 51  ? -19.491 0.164   -24.444 1.00 94.75 51  A 1 
ATOM   392  C CB  . GLN   A 1 51  ? -16.853 0.405   -22.380 1.00 93.76 51  A 1 
ATOM   393  C CG  . GLN   A 1 51  ? -16.428 1.423   -21.310 1.00 84.44 51  A 1 
ATOM   394  C CD  . GLN   A 1 51  ? -14.956 1.831   -21.416 1.00 80.27 51  A 1 
ATOM   395  O OE1 . GLN   A 1 51  ? -14.148 1.254   -22.122 1.00 71.38 51  A 1 
ATOM   396  N NE2 . GLN   A 1 51  ? -14.548 2.873   -20.720 1.00 67.64 51  A 1 
ATOM   397  N N   . ASP   A 1 52  ? -18.602 -1.789  -23.815 1.00 95.77 52  A 1 
ATOM   398  C CA  . ASP   A 1 52  ? -18.993 -2.536  -25.019 1.00 95.78 52  A 1 
ATOM   399  C C   . ASP   A 1 52  ? -20.521 -2.545  -25.205 1.00 96.27 52  A 1 
ATOM   400  O O   . ASP   A 1 52  ? -21.030 -2.374  -26.312 1.00 95.42 52  A 1 
ATOM   401  C CB  . ASP   A 1 52  ? -18.467 -3.978  -24.933 1.00 95.43 52  A 1 
ATOM   402  C CG  . ASP   A 1 52  ? -16.980 -4.057  -24.572 1.00 94.42 52  A 1 
ATOM   403  O OD1 . ASP   A 1 52  ? -16.158 -3.394  -25.236 1.00 90.47 52  A 1 
ATOM   404  O OD2 . ASP   A 1 52  ? -16.671 -4.737  -23.562 1.00 89.89 52  A 1 
ATOM   405  N N   . LEU   A 1 53  ? -21.269 -2.669  -24.099 1.00 95.54 53  A 1 
ATOM   406  C CA  . LEU   A 1 53  ? -22.732 -2.617  -24.116 1.00 95.64 53  A 1 
ATOM   407  C C   . LEU   A 1 53  ? -23.271 -1.223  -24.455 1.00 95.66 53  A 1 
ATOM   408  O O   . LEU   A 1 53  ? -24.289 -1.123  -25.129 1.00 94.36 53  A 1 
ATOM   409  C CB  . LEU   A 1 53  ? -23.276 -3.080  -22.759 1.00 95.35 53  A 1 
ATOM   410  C CG  . LEU   A 1 53  ? -23.126 -4.592  -22.523 1.00 94.06 53  A 1 
ATOM   411  C CD1 . LEU   A 1 53  ? -23.422 -4.907  -21.062 1.00 90.52 53  A 1 
ATOM   412  C CD2 . LEU   A 1 53  ? -24.097 -5.404  -23.374 1.00 90.51 53  A 1 
ATOM   413  N N   . ARG   A 1 54  ? -22.609 -0.150  -24.001 1.00 95.08 54  A 1 
ATOM   414  C CA  . ARG   A 1 54  ? -22.980 1.229   -24.365 1.00 94.39 54  A 1 
ATOM   415  C C   . ARG   A 1 54  ? -22.698 1.510   -25.837 1.00 94.76 54  A 1 
ATOM   416  O O   . ARG   A 1 54  ? -23.552 2.070   -26.505 1.00 93.41 54  A 1 
ATOM   417  C CB  . ARG   A 1 54  ? -22.222 2.234   -23.495 1.00 93.33 54  A 1 
ATOM   418  C CG  . ARG   A 1 54  ? -22.759 2.289   -22.066 1.00 89.99 54  A 1 
ATOM   419  C CD  . ARG   A 1 54  ? -21.758 3.062   -21.224 1.00 87.32 54  A 1 
ATOM   420  N NE  . ARG   A 1 54  ? -22.088 3.019   -19.797 1.00 83.48 54  A 1 
ATOM   421  C CZ  . ARG   A 1 54  ? -22.254 4.069   -19.015 1.00 81.16 54  A 1 
ATOM   422  N NH1 . ARG   A 1 54  ? -22.184 5.290   -19.451 1.00 71.99 54  A 1 
ATOM   423  N NH2 . ARG   A 1 54  ? -22.481 3.900   -17.754 1.00 75.33 54  A 1 
ATOM   424  N N   . ASP   A 1 55  ? -21.558 1.055   -26.333 1.00 94.55 55  A 1 
ATOM   425  C CA  . ASP   A 1 55  ? -21.188 1.182   -27.747 1.00 94.37 55  A 1 
ATOM   426  C C   . ASP   A 1 55  ? -22.175 0.432   -28.671 1.00 94.67 55  A 1 
ATOM   427  O O   . ASP   A 1 55  ? -22.396 0.844   -29.808 1.00 92.98 55  A 1 
ATOM   428  C CB  . ASP   A 1 55  ? -19.761 0.643   -27.964 1.00 93.82 55  A 1 
ATOM   429  C CG  . ASP   A 1 55  ? -18.633 1.447   -27.297 1.00 92.48 55  A 1 
ATOM   430  O OD1 . ASP   A 1 55  ? -18.819 2.620   -26.916 1.00 88.15 55  A 1 
ATOM   431  O OD2 . ASP   A 1 55  ? -17.506 0.911   -27.170 1.00 88.11 55  A 1 
ATOM   432  N N   . ALA   A 1 56  ? -22.797 -0.639  -28.175 1.00 93.85 56  A 1 
ATOM   433  C CA  . ALA   A 1 56  ? -23.813 -1.413  -28.890 1.00 93.72 56  A 1 
ATOM   434  C C   . ALA   A 1 56  ? -25.260 -0.936  -28.654 1.00 93.83 56  A 1 
ATOM   435  O O   . ALA   A 1 56  ? -26.197 -1.503  -29.222 1.00 91.39 56  A 1 
ATOM   436  C CB  . ALA   A 1 56  ? -23.642 -2.882  -28.496 1.00 93.24 56  A 1 
ATOM   437  N N   . SER   A 1 57  ? -25.463 0.059   -27.794 1.00 93.31 57  A 1 
ATOM   438  C CA  . SER   A 1 57  ? -26.781 0.621   -27.483 1.00 93.14 57  A 1 
ATOM   439  C C   . SER   A 1 57  ? -27.071 1.845   -28.356 1.00 93.27 57  A 1 
ATOM   440  O O   . SER   A 1 57  ? -26.136 2.503   -28.816 1.00 91.20 57  A 1 
ATOM   441  C CB  . SER   A 1 57  ? -26.877 0.983   -26.001 1.00 91.85 57  A 1 
ATOM   442  O OG  . SER   A 1 57  ? -26.758 -0.178  -25.198 1.00 86.37 57  A 1 
ATOM   443  N N   . PRO   A 1 58  ? -28.356 2.184   -28.577 1.00 92.59 58  A 1 
ATOM   444  C CA  . PRO   A 1 58  ? -28.708 3.411   -29.286 1.00 91.82 58  A 1 
ATOM   445  C C   . PRO   A 1 58  ? -28.218 4.652   -28.528 1.00 92.56 58  A 1 
ATOM   446  O O   . PRO   A 1 58  ? -28.145 4.665   -27.295 1.00 90.96 58  A 1 
ATOM   447  C CB  . PRO   A 1 58  ? -30.231 3.378   -29.435 1.00 89.60 58  A 1 
ATOM   448  C CG  . PRO   A 1 58  ? -30.695 2.497   -28.275 1.00 86.22 58  A 1 
ATOM   449  C CD  . PRO   A 1 58  ? -29.557 1.490   -28.129 1.00 89.67 58  A 1 
ATOM   450  N N   . SER   A 1 59  ? -27.919 5.706   -29.282 1.00 91.85 59  A 1 
ATOM   451  C CA  . SER   A 1 59  ? -27.537 7.003   -28.716 1.00 91.98 59  A 1 
ATOM   452  C C   . SER   A 1 59  ? -28.613 7.531   -27.762 1.00 92.26 59  A 1 
ATOM   453  O O   . SER   A 1 59  ? -29.809 7.358   -28.000 1.00 90.51 59  A 1 
ATOM   454  C CB  . SER   A 1 59  ? -27.300 8.008   -29.851 1.00 90.55 59  A 1 
ATOM   455  O OG  . SER   A 1 59  ? -27.117 9.324   -29.360 1.00 86.61 59  A 1 
ATOM   456  N N   . ILE   A 1 60  ? -28.198 8.256   -26.730 1.00 92.36 60  A 1 
ATOM   457  C CA  . ILE   A 1 60  ? -29.120 8.948   -25.812 1.00 91.88 60  A 1 
ATOM   458  C C   . ILE   A 1 60  ? -30.054 9.935   -26.527 1.00 92.73 60  A 1 
ATOM   459  O O   . ILE   A 1 60  ? -31.110 10.270  -26.000 1.00 90.48 60  A 1 
ATOM   460  C CB  . ILE   A 1 60  ? -28.349 9.681   -24.692 1.00 90.89 60  A 1 
ATOM   461  C CG1 . ILE   A 1 60  ? -27.376 10.741  -25.246 1.00 84.48 60  A 1 
ATOM   462  C CG2 . ILE   A 1 60  ? -27.631 8.655   -23.792 1.00 82.71 60  A 1 
ATOM   463  C CD1 . ILE   A 1 60  ? -26.796 11.677  -24.185 1.00 78.89 60  A 1 
ATOM   464  N N   . PHE   A 1 61  ? -29.683 10.381  -27.720 1.00 92.03 61  A 1 
ATOM   465  C CA  . PHE   A 1 61  ? -30.518 11.247  -28.551 1.00 91.00 61  A 1 
ATOM   466  C C   . PHE   A 1 61  ? -31.581 10.477  -29.345 1.00 91.13 61  A 1 
ATOM   467  O O   . PHE   A 1 61  ? -32.545 11.083  -29.810 1.00 87.22 61  A 1 
ATOM   468  C CB  . PHE   A 1 61  ? -29.612 12.054  -29.485 1.00 90.15 61  A 1 
ATOM   469  C CG  . PHE   A 1 61  ? -28.610 12.942  -28.778 1.00 90.30 61  A 1 
ATOM   470  C CD1 . PHE   A 1 61  ? -29.052 13.940  -27.889 1.00 86.23 61  A 1 
ATOM   471  C CD2 . PHE   A 1 61  ? -27.232 12.787  -29.016 1.00 85.55 61  A 1 
ATOM   472  C CE1 . PHE   A 1 61  ? -28.127 14.782  -27.255 1.00 85.02 61  A 1 
ATOM   473  C CE2 . PHE   A 1 61  ? -26.304 13.630  -28.386 1.00 85.54 61  A 1 
ATOM   474  C CZ  . PHE   A 1 61  ? -26.752 14.631  -27.504 1.00 89.07 61  A 1 
ATOM   475  N N   . HIS   A 1 62  ? -31.418 9.152   -29.470 1.00 91.69 62  A 1 
ATOM   476  C CA  . HIS   A 1 62  ? -32.250 8.269   -30.292 1.00 90.50 62  A 1 
ATOM   477  C C   . HIS   A 1 62  ? -32.588 6.960   -29.558 1.00 90.46 62  A 1 
ATOM   478  O O   . HIS   A 1 62  ? -32.571 5.875   -30.131 1.00 86.06 62  A 1 
ATOM   479  C CB  . HIS   A 1 62  ? -31.537 8.022   -31.628 1.00 88.44 62  A 1 
ATOM   480  C CG  . HIS   A 1 62  ? -31.260 9.285   -32.388 1.00 87.81 62  A 1 
ATOM   481  N ND1 . HIS   A 1 62  ? -32.211 10.088  -32.994 1.00 78.03 62  A 1 
ATOM   482  C CD2 . HIS   A 1 62  ? -30.040 9.886   -32.538 1.00 77.88 62  A 1 
ATOM   483  C CE1 . HIS   A 1 62  ? -31.572 11.146  -33.497 1.00 80.67 62  A 1 
ATOM   484  N NE2 . HIS   A 1 62  ? -30.255 11.056  -33.240 1.00 81.14 62  A 1 
ATOM   485  N N   . LEU   A 1 63  ? -32.936 7.054   -28.263 1.00 90.38 63  A 1 
ATOM   486  C CA  . LEU   A 1 63  ? -33.169 5.909   -27.362 1.00 89.06 63  A 1 
ATOM   487  C C   . LEU   A 1 63  ? -34.248 4.912   -27.825 1.00 88.84 63  A 1 
ATOM   488  O O   . LEU   A 1 63  ? -34.342 3.815   -27.274 1.00 84.54 63  A 1 
ATOM   489  C CB  . LEU   A 1 63  ? -33.565 6.451   -25.977 1.00 86.50 63  A 1 
ATOM   490  C CG  . LEU   A 1 63  ? -32.389 7.010   -25.157 1.00 82.55 63  A 1 
ATOM   491  C CD1 . LEU   A 1 63  ? -32.930 7.752   -23.935 1.00 77.02 63  A 1 
ATOM   492  C CD2 . LEU   A 1 63  ? -31.464 5.901   -24.667 1.00 76.90 63  A 1 
ATOM   493  N N   . HIS   A 1 64  ? -35.083 5.296   -28.781 1.00 91.02 64  A 1 
ATOM   494  C CA  . HIS   A 1 64  ? -36.209 4.491   -29.266 1.00 90.01 64  A 1 
ATOM   495  C C   . HIS   A 1 64  ? -35.922 3.806   -30.601 1.00 90.62 64  A 1 
ATOM   496  O O   . HIS   A 1 64  ? -36.758 3.047   -31.089 1.00 85.32 64  A 1 
ATOM   497  C CB  . HIS   A 1 64  ? -37.458 5.376   -29.353 1.00 86.64 64  A 1 
ATOM   498  C CG  . HIS   A 1 64  ? -37.717 6.172   -28.105 1.00 79.78 64  A 1 
ATOM   499  N ND1 . HIS   A 1 64  ? -37.679 5.696   -26.814 1.00 66.22 64  A 1 
ATOM   500  C CD2 . HIS   A 1 64  ? -37.970 7.520   -28.019 1.00 65.62 64  A 1 
ATOM   501  C CE1 . HIS   A 1 64  ? -37.906 6.725   -25.981 1.00 61.50 64  A 1 
ATOM   502  N NE2 . HIS   A 1 64  ? -38.092 7.850   -26.679 1.00 63.10 64  A 1 
ATOM   503  N N   . GLU   A 1 65  ? -34.762 4.067   -31.187 1.00 89.11 65  A 1 
ATOM   504  C CA  . GLU   A 1 65  ? -34.354 3.490   -32.463 1.00 88.05 65  A 1 
ATOM   505  C C   . GLU   A 1 65  ? -33.600 2.177   -32.252 1.00 87.30 65  A 1 
ATOM   506  O O   . GLU   A 1 65  ? -32.965 1.960   -31.222 1.00 81.60 65  A 1 
ATOM   507  C CB  . GLU   A 1 65  ? -33.531 4.502   -33.271 1.00 84.88 65  A 1 
ATOM   508  C CG  . GLU   A 1 65  ? -34.369 5.730   -33.667 1.00 79.56 65  A 1 
ATOM   509  C CD  . GLU   A 1 65  ? -33.590 6.767   -34.482 1.00 79.15 65  A 1 
ATOM   510  O OE1 . GLU   A 1 65  ? -34.141 7.872   -34.686 1.00 70.56 65  A 1 
ATOM   511  O OE2 . GLU   A 1 65  ? -32.444 6.488   -34.896 1.00 76.47 65  A 1 
ATOM   512  N N   . HIS   A 1 66  ? -33.684 1.283   -33.224 1.00 88.81 66  A 1 
ATOM   513  C CA  . HIS   A 1 66  ? -32.923 0.030   -33.280 1.00 88.52 66  A 1 
ATOM   514  C C   . HIS   A 1 66  ? -32.963 -0.822  -31.999 1.00 89.67 66  A 1 
ATOM   515  O O   . HIS   A 1 66  ? -31.996 -1.492  -31.640 1.00 85.31 66  A 1 
ATOM   516  C CB  . HIS   A 1 66  ? -31.505 0.325   -33.772 1.00 84.86 66  A 1 
ATOM   517  C CG  . HIS   A 1 66  ? -31.484 0.962   -35.128 1.00 84.95 66  A 1 
ATOM   518  N ND1 . HIS   A 1 66  ? -31.924 0.379   -36.303 1.00 75.42 66  A 1 
ATOM   519  C CD2 . HIS   A 1 66  ? -31.051 2.228   -35.418 1.00 74.58 66  A 1 
ATOM   520  C CE1 . HIS   A 1 66  ? -31.732 1.271   -37.283 1.00 78.09 66  A 1 
ATOM   521  N NE2 . HIS   A 1 66  ? -31.212 2.399   -36.780 1.00 79.09 66  A 1 
ATOM   522  N N   . LEU   A 1 67  ? -34.110 -0.848  -31.310 1.00 89.95 67  A 1 
ATOM   523  C CA  . LEU   A 1 67  ? -34.281 -1.668  -30.103 1.00 89.32 67  A 1 
ATOM   524  C C   . LEU   A 1 67  ? -34.099 -3.170  -30.368 1.00 90.32 67  A 1 
ATOM   525  O O   . LEU   A 1 67  ? -33.789 -3.923  -29.446 1.00 86.70 67  A 1 
ATOM   526  C CB  . LEU   A 1 67  ? -35.663 -1.399  -29.492 1.00 85.73 67  A 1 
ATOM   527  C CG  . LEU   A 1 67  ? -35.841 0.008   -28.897 1.00 80.86 67  A 1 
ATOM   528  C CD1 . LEU   A 1 67  ? -37.284 0.175   -28.427 1.00 74.77 67  A 1 
ATOM   529  C CD2 . LEU   A 1 67  ? -34.929 0.255   -27.695 1.00 73.69 67  A 1 
ATOM   530  N N   . GLU   A 1 68  ? -34.259 -3.605  -31.618 1.00 91.56 68  A 1 
ATOM   531  C CA  . GLU   A 1 68  ? -33.964 -4.964  -32.060 1.00 90.83 68  A 1 
ATOM   532  C C   . GLU   A 1 68  ? -32.487 -5.353  -31.867 1.00 91.90 68  A 1 
ATOM   533  O O   . GLU   A 1 68  ? -32.185 -6.525  -31.649 1.00 89.20 68  A 1 
ATOM   534  C CB  . GLU   A 1 68  ? -34.397 -5.163  -33.527 1.00 88.96 68  A 1 
ATOM   535  C CG  . GLU   A 1 68  ? -33.739 -4.250  -34.581 1.00 79.78 68  A 1 
ATOM   536  C CD  . GLU   A 1 68  ? -34.394 -2.868  -34.748 1.00 74.83 68  A 1 
ATOM   537  O OE1 . GLU   A 1 68  ? -34.007 -2.162  -35.702 1.00 66.14 68  A 1 
ATOM   538  O OE2 . GLU   A 1 68  ? -35.288 -2.521  -33.938 1.00 71.79 68  A 1 
ATOM   539  N N   . ASP   A 1 69  ? -31.573 -4.392  -31.866 1.00 92.36 69  A 1 
ATOM   540  C CA  . ASP   A 1 69  ? -30.152 -4.646  -31.621 1.00 92.18 69  A 1 
ATOM   541  C C   . ASP   A 1 69  ? -29.896 -5.212  -30.219 1.00 93.26 69  A 1 
ATOM   542  O O   . ASP   A 1 69  ? -29.002 -6.038  -30.034 1.00 91.72 69  A 1 
ATOM   543  C CB  . ASP   A 1 69  ? -29.341 -3.358  -31.821 1.00 90.20 69  A 1 
ATOM   544  C CG  . ASP   A 1 69  ? -29.114 -3.002  -33.286 1.00 88.49 69  A 1 
ATOM   545  O OD1 . ASP   A 1 69  ? -29.388 -3.854  -34.165 1.00 82.97 69  A 1 
ATOM   546  O OD2 . ASP   A 1 69  ? -28.505 -1.942  -33.526 1.00 83.54 69  A 1 
ATOM   547  N N   . LEU   A 1 70  ? -30.720 -4.839  -29.250 1.00 93.35 70  A 1 
ATOM   548  C CA  . LEU   A 1 70  ? -30.633 -5.349  -27.881 1.00 93.69 70  A 1 
ATOM   549  C C   . LEU   A 1 70  ? -30.996 -6.840  -27.777 1.00 94.61 70  A 1 
ATOM   550  O O   . LEU   A 1 70  ? -30.683 -7.475  -26.769 1.00 92.90 70  A 1 
ATOM   551  C CB  . LEU   A 1 70  ? -31.530 -4.508  -26.956 1.00 92.72 70  A 1 
ATOM   552  C CG  . LEU   A 1 70  ? -31.222 -2.998  -26.930 1.00 90.68 70  A 1 
ATOM   553  C CD1 . LEU   A 1 70  ? -32.180 -2.307  -25.961 1.00 84.83 70  A 1 
ATOM   554  C CD2 . LEU   A 1 70  ? -29.793 -2.705  -26.473 1.00 83.87 70  A 1 
ATOM   555  N N   . GLN   A 1 71  ? -31.621 -7.413  -28.807 1.00 94.69 71  A 1 
ATOM   556  C CA  . GLN   A 1 71  ? -31.913 -8.850  -28.907 1.00 94.83 71  A 1 
ATOM   557  C C   . GLN   A 1 71  ? -30.790 -9.642  -29.588 1.00 95.59 71  A 1 
ATOM   558  O O   . GLN   A 1 71  ? -30.863 -10.872 -29.655 1.00 93.63 71  A 1 
ATOM   559  C CB  . GLN   A 1 71  ? -33.252 -9.066  -29.636 1.00 93.87 71  A 1 
ATOM   560  C CG  . GLN   A 1 71  ? -34.432 -8.349  -28.964 1.00 89.21 71  A 1 
ATOM   561  C CD  . GLN   A 1 71  ? -34.640 -8.790  -27.512 1.00 82.53 71  A 1 
ATOM   562  O OE1 . GLN   A 1 71  ? -34.529 -9.952  -27.162 1.00 71.12 71  A 1 
ATOM   563  N NE2 . GLN   A 1 71  ? -34.939 -7.873  -26.625 1.00 69.69 71  A 1 
ATOM   564  N N   . LYS   A 1 72  ? -29.752 -8.988  -30.084 1.00 94.83 72  A 1 
ATOM   565  C CA  . LYS   A 1 72  ? -28.569 -9.670  -30.622 1.00 95.04 72  A 1 
ATOM   566  C C   . LYS   A 1 72  ? -27.821 -10.388 -29.497 1.00 95.71 72  A 1 
ATOM   567  O O   . LYS   A 1 72  ? -27.755 -9.883  -28.375 1.00 94.93 72  A 1 
ATOM   568  C CB  . LYS   A 1 72  ? -27.653 -8.684  -31.362 1.00 94.43 72  A 1 
ATOM   569  C CG  . LYS   A 1 72  ? -28.279 -8.202  -32.681 1.00 92.06 72  A 1 
ATOM   570  C CD  . LYS   A 1 72  ? -27.422 -7.114  -33.332 1.00 89.08 72  A 1 
ATOM   571  C CE  . LYS   A 1 72  ? -28.067 -6.658  -34.641 1.00 83.37 72  A 1 
ATOM   572  N NZ  . LYS   A 1 72  ? -27.541 -5.353  -35.100 1.00 76.33 72  A 1 
ATOM   573  N N   . PRO   A 1 73  ? -27.234 -11.561 -29.782 1.00 96.21 73  A 1 
ATOM   574  C CA  . PRO   A 1 73  ? -26.441 -12.279 -28.795 1.00 96.29 73  A 1 
ATOM   575  C C   . PRO   A 1 73  ? -25.148 -11.519 -28.469 1.00 96.54 73  A 1 
ATOM   576  O O   . PRO   A 1 73  ? -24.528 -10.923 -29.350 1.00 95.33 73  A 1 
ATOM   577  C CB  . PRO   A 1 73  ? -26.176 -13.652 -29.412 1.00 95.12 73  A 1 
ATOM   578  C CG  . PRO   A 1 73  ? -26.194 -13.374 -30.916 1.00 92.42 73  A 1 
ATOM   579  C CD  . PRO   A 1 73  ? -27.241 -12.270 -31.053 1.00 95.32 73  A 1 
ATOM   580  N N   . VAL   A 1 74  ? -24.690 -11.614 -27.222 1.00 96.35 74  A 1 
ATOM   581  C CA  . VAL   A 1 74  ? -23.449 -10.952 -26.775 1.00 96.39 74  A 1 
ATOM   582  C C   . VAL   A 1 74  ? -22.200 -11.425 -27.523 1.00 96.46 74  A 1 
ATOM   583  O O   . VAL   A 1 74  ? -21.215 -10.699 -27.575 1.00 95.19 74  A 1 
ATOM   584  C CB  . VAL   A 1 74  ? -23.223 -11.083 -25.255 1.00 95.02 74  A 1 
ATOM   585  C CG1 . VAL   A 1 74  ? -24.314 -10.353 -24.478 1.00 87.91 74  A 1 
ATOM   586  C CG2 . VAL   A 1 74  ? -23.146 -12.541 -24.780 1.00 88.32 74  A 1 
ATOM   587  N N   . SER   A 1 75  ? -22.256 -12.586 -28.165 1.00 96.34 75  A 1 
ATOM   588  C CA  . SER   A 1 75  ? -21.190 -13.060 -29.060 1.00 95.88 75  A 1 
ATOM   589  C C   . SER   A 1 75  ? -20.881 -12.102 -30.217 1.00 95.86 75  A 1 
ATOM   590  O O   . SER   A 1 75  ? -19.790 -12.157 -30.769 1.00 94.37 75  A 1 
ATOM   591  C CB  . SER   A 1 75  ? -21.558 -14.429 -29.638 1.00 95.37 75  A 1 
ATOM   592  O OG  . SER   A 1 75  ? -22.753 -14.364 -30.391 1.00 90.24 75  A 1 
ATOM   593  N N   . THR   A 1 76  ? -21.818 -11.217 -30.575 1.00 95.62 76  A 1 
ATOM   594  C CA  . THR   A 1 76  ? -21.626 -10.214 -31.640 1.00 94.79 76  A 1 
ATOM   595  C C   . THR   A 1 76  ? -20.785 -9.012  -31.208 1.00 95.04 76  A 1 
ATOM   596  O O   . THR   A 1 76  ? -20.291 -8.288  -32.067 1.00 93.16 76  A 1 
ATOM   597  C CB  . THR   A 1 76  ? -22.967 -9.705  -32.182 1.00 93.98 76  A 1 
ATOM   598  O OG1 . THR   A 1 76  ? -23.751 -9.098  -31.183 1.00 88.53 76  A 1 
ATOM   599  C CG2 . THR   A 1 76  ? -23.804 -10.821 -32.801 1.00 87.55 76  A 1 
ATOM   600  N N   . ILE   A 1 77  ? -20.636 -8.794  -29.900 1.00 96.09 77  A 1 
ATOM   601  C CA  . ILE   A 1 77  ? -19.949 -7.619  -29.338 1.00 95.81 77  A 1 
ATOM   602  C C   . ILE   A 1 77  ? -18.853 -7.967  -28.328 1.00 95.93 77  A 1 
ATOM   603  O O   . ILE   A 1 77  ? -18.064 -7.101  -27.962 1.00 94.29 77  A 1 
ATOM   604  C CB  . ILE   A 1 77  ? -20.959 -6.647  -28.694 1.00 95.04 77  A 1 
ATOM   605  C CG1 . ILE   A 1 77  ? -21.689 -7.264  -27.475 1.00 91.29 77  A 1 
ATOM   606  C CG2 . ILE   A 1 77  ? -21.975 -6.152  -29.741 1.00 88.95 77  A 1 
ATOM   607  C CD1 . ILE   A 1 77  ? -22.340 -6.213  -26.577 1.00 88.84 77  A 1 
ATOM   608  N N   . MET   A 1 78  ? -18.809 -9.210  -27.850 1.00 96.47 78  A 1 
ATOM   609  C CA  . MET   A 1 78  ? -17.854 -9.627  -26.831 1.00 96.34 78  A 1 
ATOM   610  C C   . MET   A 1 78  ? -16.418 -9.518  -27.341 1.00 96.20 78  A 1 
ATOM   611  O O   . MET   A 1 78  ? -16.106 -9.860  -28.484 1.00 94.59 78  A 1 
ATOM   612  C CB  . MET   A 1 78  ? -18.185 -11.030 -26.293 1.00 94.81 78  A 1 
ATOM   613  C CG  . MET   A 1 78  ? -17.870 -12.170 -27.270 1.00 93.62 78  A 1 
ATOM   614  S SD  . MET   A 1 78  ? -18.360 -13.808 -26.661 1.00 93.98 78  A 1 
ATOM   615  C CE  . MET   A 1 78  ? -17.680 -14.838 -27.968 1.00 87.21 78  A 1 
ATOM   616  N N   . LYS   A 1 79  ? -15.526 -9.083  -26.457 1.00 96.27 79  A 1 
ATOM   617  C CA  . LYS   A 1 79  ? -14.097 -9.109  -26.736 1.00 95.77 79  A 1 
ATOM   618  C C   . LYS   A 1 79  ? -13.559 -10.515 -26.473 1.00 96.03 79  A 1 
ATOM   619  O O   . LYS   A 1 79  ? -13.817 -11.079 -25.412 1.00 94.98 79  A 1 
ATOM   620  C CB  . LYS   A 1 79  ? -13.391 -8.022  -25.914 1.00 94.24 79  A 1 
ATOM   621  C CG  . LYS   A 1 79  ? -12.037 -7.679  -26.544 1.00 83.60 79  A 1 
ATOM   622  C CD  . LYS   A 1 79  ? -11.295 -6.599  -25.765 1.00 78.06 79  A 1 
ATOM   623  C CE  . LYS   A 1 79  ? -9.973  -6.307  -26.487 1.00 70.00 79  A 1 
ATOM   624  N NZ  . LYS   A 1 79  ? -9.037  -5.507  -25.671 1.00 62.51 79  A 1 
ATOM   625  N N   . THR   A 1 80  ? -12.826 -11.063 -27.428 1.00 94.47 80  A 1 
ATOM   626  C CA  . THR   A 1 80  ? -12.256 -12.422 -27.358 1.00 93.55 80  A 1 
ATOM   627  C C   . THR   A 1 80  ? -10.756 -12.422 -27.096 1.00 93.32 80  A 1 
ATOM   628  O O   . THR   A 1 80  ? -10.252 -13.344 -26.469 1.00 90.57 80  A 1 
ATOM   629  C CB  . THR   A 1 80  ? -12.546 -13.196 -28.650 1.00 92.36 80  A 1 
ATOM   630  O OG1 . THR   A 1 80  ? -12.147 -12.437 -29.773 1.00 87.15 80  A 1 
ATOM   631  C CG2 . THR   A 1 80  ? -14.037 -13.489 -28.811 1.00 85.00 80  A 1 
ATOM   632  N N   . ASP   A 1 81  ? -10.058 -11.381 -27.527 1.00 93.27 81  A 1 
ATOM   633  C CA  . ASP   A 1 81  ? -8.644  -11.167 -27.228 1.00 92.12 81  A 1 
ATOM   634  C C   . ASP   A 1 81  ? -8.505  -10.546 -25.825 1.00 93.24 81  A 1 
ATOM   635  O O   . ASP   A 1 81  ? -8.517  -9.322  -25.645 1.00 90.89 81  A 1 
ATOM   636  C CB  . ASP   A 1 81  ? -8.023  -10.316 -28.341 1.00 88.86 81  A 1 
ATOM   637  C CG  . ASP   A 1 81  ? -6.527  -10.137 -28.139 1.00 79.25 81  A 1 
ATOM   638  O OD1 . ASP   A 1 81  ? -5.901  -11.062 -27.578 1.00 69.15 81  A 1 
ATOM   639  O OD2 . ASP   A 1 81  ? -6.033  -9.056  -28.522 1.00 69.57 81  A 1 
ATOM   640  N N   . LEU   A 1 82  ? -8.467  -11.426 -24.817 1.00 93.31 82  A 1 
ATOM   641  C CA  . LEU   A 1 82  ? -8.527  -11.063 -23.406 1.00 94.31 82  A 1 
ATOM   642  C C   . LEU   A 1 82  ? -7.179  -11.247 -22.725 1.00 94.38 82  A 1 
ATOM   643  O O   . LEU   A 1 82  ? -6.538  -12.287 -22.850 1.00 92.77 82  A 1 
ATOM   644  C CB  . LEU   A 1 82  ? -9.593  -11.906 -22.686 1.00 93.88 82  A 1 
ATOM   645  C CG  . LEU   A 1 82  ? -11.027 -11.710 -23.212 1.00 93.37 82  A 1 
ATOM   646  C CD1 . LEU   A 1 82  ? -11.968 -12.619 -22.430 1.00 90.24 82  A 1 
ATOM   647  C CD2 . LEU   A 1 82  ? -11.523 -10.269 -23.058 1.00 89.45 82  A 1 
ATOM   648  N N   . ILE   A 1 83  ? -6.823  -10.266 -21.913 1.00 94.24 83  A 1 
ATOM   649  C CA  . ILE   A 1 83  ? -5.786  -10.431 -20.901 1.00 94.38 83  A 1 
ATOM   650  C C   . ILE   A 1 83  ? -6.451  -11.089 -19.692 1.00 94.96 83  A 1 
ATOM   651  O O   . ILE   A 1 83  ? -7.457  -10.589 -19.177 1.00 94.30 83  A 1 
ATOM   652  C CB  . ILE   A 1 83  ? -5.113  -9.087  -20.567 1.00 93.76 83  A 1 
ATOM   653  C CG1 . ILE   A 1 83  ? -4.531  -8.446  -21.850 1.00 91.26 83  A 1 
ATOM   654  C CG2 . ILE   A 1 83  ? -4.006  -9.295  -19.518 1.00 90.84 83  A 1 
ATOM   655  C CD1 . ILE   A 1 83  ? -4.096  -6.994  -21.663 1.00 85.97 83  A 1 
ATOM   656  N N   . VAL   A 1 84  ? -5.898  -12.214 -19.255 1.00 94.84 84  A 1 
ATOM   657  C CA  . VAL   A 1 84  ? -6.378  -12.980 -18.099 1.00 94.95 84  A 1 
ATOM   658  C C   . VAL   A 1 84  ? -5.330  -12.985 -16.992 1.00 94.99 84  A 1 
ATOM   659  O O   . VAL   A 1 84  ? -4.147  -12.753 -17.241 1.00 94.02 84  A 1 
ATOM   660  C CB  . VAL   A 1 84  ? -6.815  -14.408 -18.481 1.00 93.95 84  A 1 
ATOM   661  C CG1 . VAL   A 1 84  ? -7.986  -14.373 -19.470 1.00 87.82 84  A 1 
ATOM   662  C CG2 . VAL   A 1 84  ? -5.685  -15.244 -19.085 1.00 86.66 84  A 1 
ATOM   663  N N   . GLY   A 1 85  ? -5.769  -13.227 -15.773 1.00 95.23 85  A 1 
ATOM   664  C CA  . GLY   A 1 85  ? -4.899  -13.439 -14.626 1.00 95.23 85  A 1 
ATOM   665  C C   . GLY   A 1 85  ? -4.950  -14.879 -14.134 1.00 95.95 85  A 1 
ATOM   666  O O   . GLY   A 1 85  ? -5.806  -15.665 -14.547 1.00 95.09 85  A 1 
ATOM   667  N N   . HIS   A 1 86  ? -4.044  -15.203 -13.223 1.00 94.75 86  A 1 
ATOM   668  C CA  . HIS   A 1 86  ? -3.959  -16.489 -12.542 1.00 94.07 86  A 1 
ATOM   669  C C   . HIS   A 1 86  ? -4.161  -16.308 -11.025 1.00 93.96 86  A 1 
ATOM   670  O O   . HIS   A 1 86  ? -3.784  -15.259 -10.499 1.00 93.74 86  A 1 
ATOM   671  C CB  . HIS   A 1 86  ? -2.601  -17.118 -12.885 1.00 93.26 86  A 1 
ATOM   672  C CG  . HIS   A 1 86  ? -2.521  -18.556 -12.475 1.00 92.29 86  A 1 
ATOM   673  N ND1 . HIS   A 1 86  ? -1.989  -19.038 -11.302 1.00 86.03 86  A 1 
ATOM   674  C CD2 . HIS   A 1 86  ? -3.054  -19.623 -13.152 1.00 83.92 86  A 1 
ATOM   675  C CE1 . HIS   A 1 86  ? -2.205  -20.367 -11.265 1.00 86.52 86  A 1 
ATOM   676  N NE2 . HIS   A 1 86  ? -2.847  -20.751 -12.375 1.00 87.33 86  A 1 
ATOM   677  N N   . PRO   A 1 87  ? -4.714  -17.287 -10.294 1.00 94.78 87  A 1 
ATOM   678  C CA  . PRO   A 1 87  ? -4.848  -17.206 -8.833  1.00 93.70 87  A 1 
ATOM   679  C C   . PRO   A 1 87  ? -3.546  -16.886 -8.090  1.00 93.16 87  A 1 
ATOM   680  O O   . PRO   A 1 87  ? -3.577  -16.221 -7.056  1.00 91.47 87  A 1 
ATOM   681  C CB  . PRO   A 1 87  ? -5.381  -18.578 -8.415  1.00 92.64 87  A 1 
ATOM   682  C CG  . PRO   A 1 87  ? -6.166  -19.048 -9.632  1.00 91.77 87  A 1 
ATOM   683  C CD  . PRO   A 1 87  ? -5.355  -18.497 -10.796 1.00 93.85 87  A 1 
ATOM   684  N N   . LEU   A 1 88  ? -2.411  -17.328 -8.627  1.00 91.52 88  A 1 
ATOM   685  C CA  . LEU   A 1 88  ? -1.075  -17.091 -8.068  1.00 89.53 88  A 1 
ATOM   686  C C   . LEU   A 1 88  ? -0.431  -15.769 -8.518  1.00 89.52 88  A 1 
ATOM   687  O O   . LEU   A 1 88  ? 0.697   -15.493 -8.112  1.00 88.14 88  A 1 
ATOM   688  C CB  . LEU   A 1 88  ? -0.144  -18.277 -8.403  1.00 88.03 88  A 1 
ATOM   689  C CG  . LEU   A 1 88  ? -0.591  -19.648 -7.872  1.00 84.96 88  A 1 
ATOM   690  C CD1 . LEU   A 1 88  ? 0.428   -20.709 -8.287  1.00 82.44 88  A 1 
ATOM   691  C CD2 . LEU   A 1 88  ? -0.708  -19.649 -6.353  1.00 81.50 88  A 1 
ATOM   692  N N   . ASP   A 1 89  ? -1.087  -14.963 -9.359  1.00 91.71 89  A 1 
ATOM   693  C CA  . ASP   A 1 89  ? -0.581  -13.626 -9.680  1.00 90.87 89  A 1 
ATOM   694  C C   . ASP   A 1 89  ? -0.605  -12.738 -8.424  1.00 90.66 89  A 1 
ATOM   695  O O   . ASP   A 1 89  ? -1.412  -12.940 -7.514  1.00 90.03 89  A 1 
ATOM   696  C CB  . ASP   A 1 89  ? -1.403  -12.960 -10.803 1.00 90.63 89  A 1 
ATOM   697  C CG  . ASP   A 1 89  ? -1.216  -13.537 -12.212 1.00 90.58 89  A 1 
ATOM   698  O OD1 . ASP   A 1 89  ? -0.235  -14.256 -12.472 1.00 86.98 89  A 1 
ATOM   699  O OD2 . ASP   A 1 89  ? -2.042  -13.186 -13.093 1.00 86.28 89  A 1 
ATOM   700  N N   . PHE   A 1 90  ? 0.243   -11.713 -8.389  1.00 88.35 90  A 1 
ATOM   701  C CA  . PHE   A 1 90  ? 0.206   -10.701 -7.340  1.00 87.64 90  A 1 
ATOM   702  C C   . PHE   A 1 90  ? -0.777  -9.586  -7.678  1.00 88.86 90  A 1 
ATOM   703  O O   . PHE   A 1 90  ? -0.908  -9.156  -8.822  1.00 88.58 90  A 1 
ATOM   704  C CB  . PHE   A 1 90  ? 1.606   -10.148 -7.078  1.00 85.12 90  A 1 
ATOM   705  C CG  . PHE   A 1 90  ? 2.558   -11.206 -6.584  1.00 82.05 90  A 1 
ATOM   706  C CD1 . PHE   A 1 90  ? 2.513   -11.622 -5.243  1.00 76.21 90  A 1 
ATOM   707  C CD2 . PHE   A 1 90  ? 3.409   -11.853 -7.498  1.00 74.74 90  A 1 
ATOM   708  C CE1 . PHE   A 1 90  ? 3.291   -12.707 -4.829  1.00 73.04 90  A 1 
ATOM   709  C CE2 . PHE   A 1 90  ? 4.187   -12.939 -7.090  1.00 71.67 90  A 1 
ATOM   710  C CZ  . PHE   A 1 90  ? 4.112   -13.374 -5.760  1.00 73.94 90  A 1 
ATOM   711  N N   . VAL   A 1 91  ? -1.443  -9.060  -6.654  1.00 88.54 91  A 1 
ATOM   712  C CA  . VAL   A 1 91  ? -2.371  -7.927  -6.813  1.00 89.27 91  A 1 
ATOM   713  C C   . VAL   A 1 91  ? -1.660  -6.700  -7.392  1.00 89.65 91  A 1 
ATOM   714  O O   . VAL   A 1 91  ? -2.242  -5.955  -8.178  1.00 89.09 91  A 1 
ATOM   715  C CB  . VAL   A 1 91  ? -3.043  -7.605  -5.467  1.00 88.55 91  A 1 
ATOM   716  C CG1 . VAL   A 1 91  ? -3.889  -6.333  -5.517  1.00 83.23 91  A 1 
ATOM   717  C CG2 . VAL   A 1 91  ? -3.973  -8.750  -5.054  1.00 83.37 91  A 1 
ATOM   718  N N   . GLU   A 1 92  ? -0.395  -6.515  -7.071  1.00 86.04 92  A 1 
ATOM   719  C CA  . GLU   A 1 92  ? 0.431   -5.429  -7.596  1.00 84.11 92  A 1 
ATOM   720  C C   . GLU   A 1 92  ? 0.759   -5.598  -9.092  1.00 85.55 92  A 1 
ATOM   721  O O   . GLU   A 1 92  ? 0.849   -4.606  -9.808  1.00 84.79 92  A 1 
ATOM   722  C CB  . GLU   A 1 92  ? 1.720   -5.318  -6.770  1.00 80.83 92  A 1 
ATOM   723  C CG  . GLU   A 1 92  ? 1.509   -5.158  -5.246  1.00 73.56 92  A 1 
ATOM   724  C CD  . GLU   A 1 92  ? 1.375   -6.466  -4.446  1.00 68.52 92  A 1 
ATOM   725  O OE1 . GLU   A 1 92  ? 1.553   -6.393  -3.212  1.00 61.97 92  A 1 
ATOM   726  O OE2 . GLU   A 1 92  ? 1.084   -7.523  -5.040  1.00 61.64 92  A 1 
ATOM   727  N N   . GLU   A 1 93  ? 0.874   -6.831  -9.582  1.00 86.62 93  A 1 
ATOM   728  C CA  . GLU   A 1 93  ? 0.997   -7.118  -11.018 1.00 87.03 93  A 1 
ATOM   729  C C   . GLU   A 1 93  ? -0.305  -6.782  -11.752 1.00 89.49 93  A 1 
ATOM   730  O O   . GLU   A 1 93  ? -0.290  -6.176  -12.820 1.00 89.32 93  A 1 
ATOM   731  C CB  . GLU   A 1 93  ? 1.351   -8.598  -11.253 1.00 84.87 93  A 1 
ATOM   732  C CG  . GLU   A 1 93  ? 2.759   -8.976  -10.770 1.00 77.22 93  A 1 
ATOM   733  C CD  . GLU   A 1 93  ? 3.032   -10.490 -10.773 1.00 73.10 93  A 1 
ATOM   734  O OE1 . GLU   A 1 93  ? 4.223   -10.863 -10.701 1.00 65.53 93  A 1 
ATOM   735  O OE2 . GLU   A 1 93  ? 2.064   -11.288 -10.785 1.00 66.97 93  A 1 
ATOM   736  N N   . VAL   A 1 94  ? -1.448  -7.099  -11.141 1.00 91.35 94  A 1 
ATOM   737  C CA  . VAL   A 1 94  ? -2.761  -6.733  -11.682 1.00 93.03 94  A 1 
ATOM   738  C C   . VAL   A 1 94  ? -2.914  -5.214  -11.771 1.00 93.57 94  A 1 
ATOM   739  O O   . VAL   A 1 94  ? -3.418  -4.711  -12.775 1.00 93.21 94  A 1 
ATOM   740  C CB  . VAL   A 1 94  ? -3.893  -7.353  -10.844 1.00 93.50 94  A 1 
ATOM   741  C CG1 . VAL   A 1 94  ? -5.273  -6.953  -11.369 1.00 91.27 94  A 1 
ATOM   742  C CG2 . VAL   A 1 94  ? -3.820  -8.881  -10.862 1.00 91.13 94  A 1 
ATOM   743  N N   . ALA   A 1 95  ? -2.443  -4.467  -10.770 1.00 93.12 95  A 1 
ATOM   744  C CA  . ALA   A 1 95  ? -2.444  -3.006  -10.807 1.00 92.76 95  A 1 
ATOM   745  C C   . ALA   A 1 95  ? -1.623  -2.462  -11.989 1.00 92.92 95  A 1 
ATOM   746  O O   . ALA   A 1 95  ? -2.092  -1.576  -12.707 1.00 92.42 95  A 1 
ATOM   747  C CB  . ALA   A 1 95  ? -1.926  -2.466  -9.467  1.00 91.97 95  A 1 
ATOM   748  N N   . ALA   A 1 96  ? -0.447  -3.035  -12.228 1.00 90.59 96  A 1 
ATOM   749  C CA  . ALA   A 1 96  ? 0.403   -2.672  -13.356 1.00 89.57 96  A 1 
ATOM   750  C C   . ALA   A 1 96  ? -0.260  -2.993  -14.707 1.00 90.47 96  A 1 
ATOM   751  O O   . ALA   A 1 96  ? -0.297  -2.137  -15.587 1.00 89.89 96  A 1 
ATOM   752  C CB  . ALA   A 1 96  ? 1.759   -3.370  -13.189 1.00 87.72 96  A 1 
ATOM   753  N N   . LEU   A 1 97  ? -0.888  -4.168  -14.841 1.00 90.34 97  A 1 
ATOM   754  C CA  . LEU   A 1 97  ? -1.647  -4.542  -16.042 1.00 91.39 97  A 1 
ATOM   755  C C   . LEU   A 1 97  ? -2.812  -3.584  -16.318 1.00 92.41 97  A 1 
ATOM   756  O O   . LEU   A 1 97  ? -3.038  -3.185  -17.458 1.00 91.51 97  A 1 
ATOM   757  C CB  . LEU   A 1 97  ? -2.185  -5.974  -15.887 1.00 90.53 97  A 1 
ATOM   758  C CG  . LEU   A 1 97  ? -1.128  -7.079  -16.054 1.00 86.06 97  A 1 
ATOM   759  C CD1 . LEU   A 1 97  ? -1.732  -8.411  -15.620 1.00 80.88 97  A 1 
ATOM   760  C CD2 . LEU   A 1 97  ? -0.679  -7.212  -17.509 1.00 81.70 97  A 1 
ATOM   761  N N   . PHE   A 1 98  ? -3.551  -3.184  -15.281 1.00 94.46 98  A 1 
ATOM   762  C CA  . PHE   A 1 98  ? -4.639  -2.219  -15.432 1.00 95.26 98  A 1 
ATOM   763  C C   . PHE   A 1 98  ? -4.127  -0.843  -15.862 1.00 94.69 98  A 1 
ATOM   764  O O   . PHE   A 1 98  ? -4.757  -0.189  -16.696 1.00 93.69 98  A 1 
ATOM   765  C CB  . PHE   A 1 98  ? -5.428  -2.101  -14.125 1.00 95.94 98  A 1 
ATOM   766  C CG  . PHE   A 1 98  ? -6.319  -3.267  -13.743 1.00 96.41 98  A 1 
ATOM   767  C CD1 . PHE   A 1 98  ? -6.586  -4.337  -14.613 1.00 93.98 98  A 1 
ATOM   768  C CD2 . PHE   A 1 98  ? -6.936  -3.247  -12.477 1.00 93.53 98  A 1 
ATOM   769  C CE1 . PHE   A 1 98  ? -7.440  -5.382  -14.218 1.00 93.59 98  A 1 
ATOM   770  C CE2 . PHE   A 1 98  ? -7.790  -4.288  -12.080 1.00 93.26 98  A 1 
ATOM   771  C CZ  . PHE   A 1 98  ? -8.038  -5.356  -12.948 1.00 95.78 98  A 1 
ATOM   772  N N   . TYR   A 1 99  ? -2.991  -0.422  -15.323 1.00 93.02 99  A 1 
ATOM   773  C CA  . TYR   A 1 99  ? -2.351  0.834   -15.690 1.00 91.82 99  A 1 
ATOM   774  C C   . TYR   A 1 99  ? -1.868  0.817   -17.146 1.00 91.41 99  A 1 
ATOM   775  O O   . TYR   A 1 99  ? -2.194  1.718   -17.920 1.00 90.26 99  A 1 
ATOM   776  C CB  . TYR   A 1 99  ? -1.204  1.105   -14.708 1.00 90.87 99  A 1 
ATOM   777  C CG  . TYR   A 1 99  ? -0.521  2.430   -14.945 1.00 89.64 99  A 1 
ATOM   778  C CD1 . TYR   A 1 99  ? 0.629   2.513   -15.755 1.00 84.54 99  A 1 
ATOM   779  C CD2 . TYR   A 1 99  ? -1.052  3.603   -14.375 1.00 84.22 99  A 1 
ATOM   780  C CE1 . TYR   A 1 99  ? 1.240   3.756   -15.998 1.00 82.67 99  A 1 
ATOM   781  C CE2 . TYR   A 1 99  ? -0.450  4.849   -14.614 1.00 81.67 99  A 1 
ATOM   782  C CZ  . TYR   A 1 99  ? 0.694   4.920   -15.430 1.00 84.56 99  A 1 
ATOM   783  O OH  . TYR   A 1 99  ? 1.275   6.137   -15.671 1.00 82.54 99  A 1 
ATOM   784  N N   . GLU   A 1 100 ? -1.147  -0.230  -17.529 1.00 89.59 100 A 1 
ATOM   785  C CA  . GLU   A 1 100 ? -0.537  -0.372  -18.852 1.00 88.61 100 A 1 
ATOM   786  C C   . GLU   A 1 100 ? -1.580  -0.516  -19.968 1.00 89.50 100 A 1 
ATOM   787  O O   . GLU   A 1 100 ? -1.591  0.246   -20.934 1.00 88.47 100 A 1 
ATOM   788  C CB  . GLU   A 1 100 ? 0.404   -1.587  -18.823 1.00 86.72 100 A 1 
ATOM   789  C CG  . GLU   A 1 100 ? 1.203   -1.714  -20.122 1.00 76.67 100 A 1 
ATOM   790  C CD  . GLU   A 1 100 ? 2.015   -3.014  -20.232 1.00 72.38 100 A 1 
ATOM   791  O OE1 . GLU   A 1 100 ? 2.782   -3.120  -21.209 1.00 65.33 100 A 1 
ATOM   792  O OE2 . GLU   A 1 100 ? 1.862   -3.935  -19.410 1.00 66.80 100 A 1 
ATOM   793  N N   . HIS   A 1 101 ? -2.494  -1.469  -19.821 1.00 91.59 101 A 1 
ATOM   794  C CA  . HIS   A 1 101 ? -3.478  -1.785  -20.860 1.00 91.72 101 A 1 
ATOM   795  C C   . HIS   A 1 101 ? -4.746  -0.934  -20.786 1.00 92.49 101 A 1 
ATOM   796  O O   . HIS   A 1 101 ? -5.608  -1.033  -21.663 1.00 90.93 101 A 1 
ATOM   797  C CB  . HIS   A 1 101 ? -3.795  -3.277  -20.832 1.00 91.43 101 A 1 
ATOM   798  C CG  . HIS   A 1 101 ? -2.598  -4.131  -21.130 1.00 90.65 101 A 1 
ATOM   799  N ND1 . HIS   A 1 101 ? -2.020  -4.323  -22.375 1.00 80.63 101 A 1 
ATOM   800  C CD2 . HIS   A 1 101 ? -1.860  -4.836  -20.219 1.00 80.57 101 A 1 
ATOM   801  C CE1 . HIS   A 1 101 ? -0.964  -5.133  -22.205 1.00 82.72 101 A 1 
ATOM   802  N NE2 . HIS   A 1 101 ? -0.836  -5.464  -20.912 1.00 83.81 101 A 1 
ATOM   803  N N   . ARG   A 1 102 ? -4.872  -0.080  -19.761 1.00 92.48 102 A 1 
ATOM   804  C CA  . ARG   A 1 102 ? -6.046  0.783   -19.541 1.00 92.65 102 A 1 
ATOM   805  C C   . ARG   A 1 102 ? -7.362  -0.000  -19.463 1.00 93.68 102 A 1 
ATOM   806  O O   . ARG   A 1 102 ? -8.413  0.483   -19.891 1.00 91.72 102 A 1 
ATOM   807  C CB  . ARG   A 1 102 ? -6.097  1.894   -20.592 1.00 91.10 102 A 1 
ATOM   808  C CG  . ARG   A 1 102 ? -4.814  2.721   -20.630 1.00 85.15 102 A 1 
ATOM   809  C CD  . ARG   A 1 102 ? -4.964  3.772   -21.723 1.00 79.55 102 A 1 
ATOM   810  N NE  . ARG   A 1 102 ? -3.842  4.713   -21.687 1.00 71.33 102 A 1 
ATOM   811  C CZ  . ARG   A 1 102 ? -3.922  6.001   -21.946 1.00 62.68 102 A 1 
ATOM   812  N NH1 . ARG   A 1 102 ? -5.013  6.544   -22.414 1.00 56.86 102 A 1 
ATOM   813  N NH2 . ARG   A 1 102 ? -2.903  6.772   -21.720 1.00 55.26 102 A 1 
ATOM   814  N N   . ILE   A 1 103 ? -7.288  -1.194  -18.896 1.00 94.96 103 A 1 
ATOM   815  C CA  . ILE   A 1 103 ? -8.422  -2.075  -18.613 1.00 95.44 103 A 1 
ATOM   816  C C   . ILE   A 1 103 ? -8.803  -1.976  -17.132 1.00 95.91 103 A 1 
ATOM   817  O O   . ILE   A 1 103 ? -7.996  -1.579  -16.292 1.00 95.33 103 A 1 
ATOM   818  C CB  . ILE   A 1 103 ? -8.118  -3.523  -19.067 1.00 95.11 103 A 1 
ATOM   819  C CG1 . ILE   A 1 103 ? -6.883  -4.117  -18.352 1.00 93.07 103 A 1 
ATOM   820  C CG2 . ILE   A 1 103 ? -7.960  -3.549  -20.599 1.00 92.00 103 A 1 
ATOM   821  C CD1 . ILE   A 1 103 ? -6.606  -5.590  -18.680 1.00 91.30 103 A 1 
ATOM   822  N N   . GLY   A 1 104 ? -10.036 -2.316  -16.804 1.00 95.75 104 A 1 
ATOM   823  C CA  . GLY   A 1 104 ? -10.557 -2.275  -15.434 1.00 95.91 104 A 1 
ATOM   824  C C   . GLY   A 1 104 ? -11.014 -3.626  -14.892 1.00 96.80 104 A 1 
ATOM   825  O O   . GLY   A 1 104 ? -11.665 -3.662  -13.854 1.00 95.66 104 A 1 
ATOM   826  N N   . CYS   A 1 105 ? -10.724 -4.713  -15.606 1.00 96.72 105 A 1 
ATOM   827  C CA  . CYS   A 1 105 ? -11.154 -6.067  -15.278 1.00 97.15 105 A 1 
ATOM   828  C C   . CYS   A 1 105 ? -10.122 -7.083  -15.754 1.00 97.57 105 A 1 
ATOM   829  O O   . CYS   A 1 105 ? -9.631  -6.982  -16.879 1.00 96.68 105 A 1 
ATOM   830  C CB  . CYS   A 1 105 ? -12.507 -6.303  -15.959 1.00 95.40 105 A 1 
ATOM   831  S SG  . CYS   A 1 105 ? -13.079 -8.009  -15.746 1.00 92.80 105 A 1 
ATOM   832  N N   . LEU   A 1 106 ? -9.862  -8.084  -14.915 1.00 97.54 106 A 1 
ATOM   833  C CA  . LEU   A 1 106 ? -9.032  -9.233  -15.246 1.00 97.59 106 A 1 
ATOM   834  C C   . LEU   A 1 106 ? -9.792  -10.508 -14.853 1.00 98.05 106 A 1 
ATOM   835  O O   . LEU   A 1 106 ? -9.957  -10.768 -13.657 1.00 97.41 106 A 1 
ATOM   836  C CB  . LEU   A 1 106 ? -7.686  -9.072  -14.521 1.00 96.16 106 A 1 
ATOM   837  C CG  . LEU   A 1 106 ? -6.551  -9.912  -15.121 1.00 91.60 106 A 1 
ATOM   838  C CD1 . LEU   A 1 106 ? -6.087  -9.347  -16.464 1.00 87.71 106 A 1 
ATOM   839  C CD2 . LEU   A 1 106 ? -5.350  -9.879  -14.174 1.00 86.88 106 A 1 
ATOM   840  N N   . PRO   A 1 107 ? -10.314 -11.285 -15.823 1.00 97.85 107 A 1 
ATOM   841  C CA  . PRO   A 1 107 ? -10.822 -12.619 -15.539 1.00 97.78 107 A 1 
ATOM   842  C C   . PRO   A 1 107 ? -9.682  -13.508 -15.040 1.00 97.74 107 A 1 
ATOM   843  O O   . PRO   A 1 107 ? -8.594  -13.494 -15.620 1.00 96.96 107 A 1 
ATOM   844  C CB  . PRO   A 1 107 ? -11.407 -13.144 -16.854 1.00 97.23 107 A 1 
ATOM   845  C CG  . PRO   A 1 107 ? -11.575 -11.896 -17.722 1.00 95.51 107 A 1 
ATOM   846  C CD  . PRO   A 1 107 ? -10.453 -10.980 -17.235 1.00 97.37 107 A 1 
ATOM   847  N N   . ILE   A 1 108 ? -9.927  -14.278 -13.992 1.00 97.57 108 A 1 
ATOM   848  C CA  . ILE   A 1 108 ? -8.936  -15.193 -13.423 1.00 97.52 108 A 1 
ATOM   849  C C   . ILE   A 1 108 ? -9.234  -16.606 -13.906 1.00 97.49 108 A 1 
ATOM   850  O O   . ILE   A 1 108 ? -10.319 -17.132 -13.668 1.00 97.01 108 A 1 
ATOM   851  C CB  . ILE   A 1 108 ? -8.880  -15.081 -11.889 1.00 97.30 108 A 1 
ATOM   852  C CG1 . ILE   A 1 108 ? -8.722  -13.629 -11.391 1.00 96.02 108 A 1 
ATOM   853  C CG2 . ILE   A 1 108 ? -7.746  -15.961 -11.336 1.00 96.20 108 A 1 
ATOM   854  C CD1 . ILE   A 1 108 ? -7.540  -12.851 -12.005 1.00 93.34 108 A 1 
ATOM   855  N N   . VAL   A 1 109 ? -8.275  -17.191 -14.593 1.00 96.43 109 A 1 
ATOM   856  C CA  . VAL   A 1 109 ? -8.386  -18.514 -15.212 1.00 95.96 109 A 1 
ATOM   857  C C   . VAL   A 1 109 ? -7.386  -19.454 -14.555 1.00 95.48 109 A 1 
ATOM   858  O O   . VAL   A 1 109 ? -6.220  -19.103 -14.393 1.00 94.47 109 A 1 
ATOM   859  C CB  . VAL   A 1 109 ? -8.180  -18.435 -16.737 1.00 95.30 109 A 1 
ATOM   860  C CG1 . VAL   A 1 109 ? -8.313  -19.806 -17.402 1.00 90.93 109 A 1 
ATOM   861  C CG2 . VAL   A 1 109 ? -9.222  -17.509 -17.386 1.00 91.11 109 A 1 
ATOM   862  N N   . ASN   A 1 110 ? -7.858  -20.645 -14.188 1.00 95.04 110 A 1 
ATOM   863  C CA  . ASN   A 1 110 ? -7.042  -21.725 -13.645 1.00 94.12 110 A 1 
ATOM   864  C C   . ASN   A 1 110 ? -7.494  -23.050 -14.275 1.00 93.43 110 A 1 
ATOM   865  O O   . ASN   A 1 110 ? -8.692  -23.326 -14.343 1.00 91.10 110 A 1 
ATOM   866  C CB  . ASN   A 1 110 ? -7.163  -21.724 -12.110 1.00 92.53 110 A 1 
ATOM   867  C CG  . ASN   A 1 110 ? -6.228  -22.722 -11.447 1.00 90.12 110 A 1 
ATOM   868  O OD1 . ASN   A 1 110 ? -5.491  -23.442 -12.082 1.00 80.37 110 A 1 
ATOM   869  N ND2 . ASN   A 1 110 ? -6.238  -22.797 -10.136 1.00 79.61 110 A 1 
ATOM   870  N N   . HIS   A 1 111 ? -6.555  -23.835 -14.762 1.00 91.88 111 A 1 
ATOM   871  C CA  . HIS   A 1 111 ? -6.819  -25.074 -15.505 1.00 90.93 111 A 1 
ATOM   872  C C   . HIS   A 1 111 ? -7.831  -24.898 -16.655 1.00 91.48 111 A 1 
ATOM   873  O O   . HIS   A 1 111 ? -8.737  -25.709 -16.858 1.00 87.60 111 A 1 
ATOM   874  C CB  . HIS   A 1 111 ? -7.175  -26.207 -14.527 1.00 88.91 111 A 1 
ATOM   875  C CG  . HIS   A 1 111 ? -6.121  -26.459 -13.484 1.00 85.51 111 A 1 
ATOM   876  N ND1 . HIS   A 1 111 ? -4.761  -26.563 -13.707 1.00 74.76 111 A 1 
ATOM   877  C CD2 . HIS   A 1 111 ? -6.320  -26.627 -12.137 1.00 73.44 111 A 1 
ATOM   878  C CE1 . HIS   A 1 111 ? -4.166  -26.783 -12.524 1.00 74.01 111 A 1 
ATOM   879  N NE2 . HIS   A 1 111 ? -5.082  -26.841 -11.546 1.00 74.42 111 A 1 
ATOM   880  N N   . GLY   A 1 112 ? -7.698  -23.797 -17.391 1.00 91.49 112 A 1 
ATOM   881  C CA  . GLY   A 1 112 ? -8.561  -23.456 -18.525 1.00 90.76 112 A 1 
ATOM   882  C C   . GLY   A 1 112 ? -9.987  -23.024 -18.160 1.00 92.60 112 A 1 
ATOM   883  O O   . GLY   A 1 112 ? -10.800 -22.811 -19.059 1.00 90.47 112 A 1 
ATOM   884  N N   . LYS   A 1 113 ? -10.310 -22.881 -16.869 1.00 94.72 113 A 1 
ATOM   885  C CA  . LYS   A 1 113 ? -11.635 -22.477 -16.386 1.00 95.71 113 A 1 
ATOM   886  C C   . LYS   A 1 113 ? -11.595 -21.120 -15.695 1.00 96.57 113 A 1 
ATOM   887  O O   . LYS   A 1 113 ? -10.642 -20.797 -14.995 1.00 95.25 113 A 1 
ATOM   888  C CB  . LYS   A 1 113 ? -12.221 -23.543 -15.454 1.00 94.27 113 A 1 
ATOM   889  C CG  . LYS   A 1 113 ? -12.486 -24.859 -16.203 1.00 88.69 113 A 1 
ATOM   890  C CD  . LYS   A 1 113 ? -13.156 -25.880 -15.286 1.00 83.45 113 A 1 
ATOM   891  C CE  . LYS   A 1 113 ? -13.367 -27.173 -16.074 1.00 74.91 113 A 1 
ATOM   892  N NZ  . LYS   A 1 113 ? -14.082 -28.191 -15.276 1.00 65.87 113 A 1 
ATOM   893  N N   . LEU   A 1 114 ? -12.678 -20.361 -15.857 1.00 96.71 114 A 1 
ATOM   894  C CA  . LEU   A 1 114 ? -12.884 -19.131 -15.111 1.00 97.50 114 A 1 
ATOM   895  C C   . LEU   A 1 114 ? -13.183 -19.468 -13.645 1.00 97.54 114 A 1 
ATOM   896  O O   . LEU   A 1 114 ? -14.198 -20.092 -13.350 1.00 96.64 114 A 1 
ATOM   897  C CB  . LEU   A 1 114 ? -14.029 -18.352 -15.764 1.00 97.47 114 A 1 
ATOM   898  C CG  . LEU   A 1 114 ? -14.258 -16.967 -15.134 1.00 96.94 114 A 1 
ATOM   899  C CD1 . LEU   A 1 114 ? -13.171 -15.976 -15.538 1.00 94.79 114 A 1 
ATOM   900  C CD2 . LEU   A 1 114 ? -15.603 -16.419 -15.600 1.00 94.19 114 A 1 
ATOM   901  N N   . VAL   A 1 115 ? -12.317 -19.023 -12.741 1.00 97.42 115 A 1 
ATOM   902  C CA  . VAL   A 1 115 ? -12.428 -19.275 -11.292 1.00 97.14 115 A 1 
ATOM   903  C C   . VAL   A 1 115 ? -12.716 -18.014 -10.481 1.00 97.37 115 A 1 
ATOM   904  O O   . VAL   A 1 115 ? -13.242 -18.103 -9.373  1.00 96.24 115 A 1 
ATOM   905  C CB  . VAL   A 1 115 ? -11.180 -19.992 -10.745 1.00 96.14 115 A 1 
ATOM   906  C CG1 . VAL   A 1 115 ? -11.034 -21.387 -11.369 1.00 91.10 115 A 1 
ATOM   907  C CG2 . VAL   A 1 115 ? -9.880  -19.205 -10.984 1.00 90.61 115 A 1 
ATOM   908  N N   . GLY   A 1 116 ? -12.418 -16.838 -11.027 1.00 97.69 116 A 1 
ATOM   909  C CA  . GLY   A 1 116 ? -12.645 -15.573 -10.351 1.00 97.79 116 A 1 
ATOM   910  C C   . GLY   A 1 116 ? -12.600 -14.380 -11.296 1.00 98.13 116 A 1 
ATOM   911  O O   . GLY   A 1 116 ? -12.374 -14.505 -12.498 1.00 97.57 116 A 1 
ATOM   912  N N   . ILE   A 1 117 ? -12.840 -13.196 -10.730 1.00 98.12 117 A 1 
ATOM   913  C CA  . ILE   A 1 117 ? -12.683 -11.923 -11.431 1.00 98.22 117 A 1 
ATOM   914  C C   . ILE   A 1 117 ? -12.137 -10.882 -10.457 1.00 98.12 117 A 1 
ATOM   915  O O   . ILE   A 1 117 ? -12.603 -10.774 -9.325  1.00 97.52 117 A 1 
ATOM   916  C CB  . ILE   A 1 117 ? -14.010 -11.496 -12.096 1.00 97.90 117 A 1 
ATOM   917  C CG1 . ILE   A 1 117 ? -13.792 -10.304 -13.055 1.00 96.40 117 A 1 
ATOM   918  C CG2 . ILE   A 1 117 ? -15.118 -11.179 -11.072 1.00 96.36 117 A 1 
ATOM   919  C CD1 . ILE   A 1 117 ? -15.017 -10.015 -13.941 1.00 93.18 117 A 1 
ATOM   920  N N   . ILE   A 1 118 ? -11.163 -10.099 -10.908 1.00 98.22 118 A 1 
ATOM   921  C CA  . ILE   A 1 118 ? -10.635 -8.957  -10.168 1.00 98.12 118 A 1 
ATOM   922  C C   . ILE   A 1 118 ? -10.816 -7.692  -11.004 1.00 98.12 118 A 1 
ATOM   923  O O   . ILE   A 1 118 ? -10.657 -7.700  -12.224 1.00 97.39 118 A 1 
ATOM   924  C CB  . ILE   A 1 118 ? -9.192  -9.224  -9.693  1.00 97.31 118 A 1 
ATOM   925  C CG1 . ILE   A 1 118 ? -8.772  -8.180  -8.635  1.00 92.89 118 A 1 
ATOM   926  C CG2 . ILE   A 1 118 ? -8.193  -9.264  -10.860 1.00 92.35 118 A 1 
ATOM   927  C CD1 . ILE   A 1 118 ? -7.505  -8.564  -7.874  1.00 88.97 118 A 1 
ATOM   928  N N   . THR   A 1 119 ? -11.197 -6.596  -10.349 1.00 97.74 119 A 1 
ATOM   929  C CA  . THR   A 1 119 ? -11.474 -5.315  -11.012 1.00 97.40 119 A 1 
ATOM   930  C C   . THR   A 1 119 ? -10.737 -4.169  -10.321 1.00 96.99 119 A 1 
ATOM   931  O O   . THR   A 1 119 ? -10.246 -4.315  -9.199  1.00 96.16 119 A 1 
ATOM   932  C CB  . THR   A 1 119 ? -12.982 -5.018  -11.069 1.00 96.79 119 A 1 
ATOM   933  O OG1 . THR   A 1 119 ? -13.499 -4.750  -9.793  1.00 92.38 119 A 1 
ATOM   934  C CG2 . THR   A 1 119 ? -13.811 -6.145  -11.692 1.00 92.95 119 A 1 
ATOM   935  N N   . GLN   A 1 120 ? -10.713 -2.994  -10.950 1.00 96.27 120 A 1 
ATOM   936  C CA  . GLN   A 1 120 ? -10.186 -1.785  -10.302 1.00 95.70 120 A 1 
ATOM   937  C C   . GLN   A 1 120 ? -10.885 -1.484  -8.970  1.00 95.52 120 A 1 
ATOM   938  O O   . GLN   A 1 120 ? -10.262 -0.947  -8.071  1.00 94.35 120 A 1 
ATOM   939  C CB  . GLN   A 1 120 ? -10.330 -0.571  -11.228 1.00 94.34 120 A 1 
ATOM   940  C CG  . GLN   A 1 120 ? -9.294  -0.580  -12.360 1.00 86.92 120 A 1 
ATOM   941  C CD  . GLN   A 1 120 ? -9.333  0.687   -13.216 1.00 84.41 120 A 1 
ATOM   942  O OE1 . GLN   A 1 120 ? -10.234 1.507   -13.147 1.00 74.81 120 A 1 
ATOM   943  N NE2 . GLN   A 1 120 ? -8.354  0.897   -14.063 1.00 72.57 120 A 1 
ATOM   944  N N   . THR   A 1 121 ? -12.151 -1.857  -8.824  1.00 95.89 121 A 1 
ATOM   945  C CA  . THR   A 1 121 ? -12.892 -1.700  -7.563  1.00 95.41 121 A 1 
ATOM   946  C C   . THR   A 1 121 ? -12.304 -2.566  -6.447  1.00 94.88 121 A 1 
ATOM   947  O O   . THR   A 1 121 ? -12.248 -2.128  -5.306  1.00 93.64 121 A 1 
ATOM   948  C CB  . THR   A 1 121 ? -14.374 -2.047  -7.767  1.00 95.06 121 A 1 
ATOM   949  O OG1 . THR   A 1 121 ? -14.905 -1.315  -8.855  1.00 90.96 121 A 1 
ATOM   950  C CG2 . THR   A 1 121 ? -15.241 -1.709  -6.558  1.00 90.34 121 A 1 
ATOM   951  N N   . ASP   A 1 122 ? -11.831 -3.764  -6.762  1.00 95.53 122 A 1 
ATOM   952  C CA  . ASP   A 1 122 ? -11.172 -4.644  -5.793  1.00 95.03 122 A 1 
ATOM   953  C C   . ASP   A 1 122 ? -9.794  -4.097  -5.401  1.00 94.03 122 A 1 
ATOM   954  O O   . ASP   A 1 122 ? -9.469  -4.072  -4.216  1.00 92.88 122 A 1 
ATOM   955  C CB  . ASP   A 1 122 ? -11.080 -6.074  -6.346  1.00 95.68 122 A 1 
ATOM   956  C CG  . ASP   A 1 122 ? -12.464 -6.620  -6.702  1.00 95.86 122 A 1 
ATOM   957  O OD1 . ASP   A 1 122 ? -13.312 -6.744  -5.782  1.00 93.19 122 A 1 
ATOM   958  O OD2 . ASP   A 1 122 ? -12.711 -6.850  -7.909  1.00 93.20 122 A 1 
ATOM   959  N N   . LEU   A 1 123 ? -9.033  -3.556  -6.358  1.00 94.82 123 A 1 
ATOM   960  C CA  . LEU   A 1 123 ? -7.754  -2.894  -6.072  1.00 94.08 123 A 1 
ATOM   961  C C   . LEU   A 1 123 ? -7.920  -1.644  -5.202  1.00 92.80 123 A 1 
ATOM   962  O O   . LEU   A 1 123 ? -7.119  -1.431  -4.302  1.00 90.71 123 A 1 
ATOM   963  C CB  . LEU   A 1 123 ? -7.038  -2.514  -7.374  1.00 93.65 123 A 1 
ATOM   964  C CG  . LEU   A 1 123 ? -6.575  -3.694  -8.237  1.00 91.78 123 A 1 
ATOM   965  C CD1 . LEU   A 1 123 ? -5.746  -3.137  -9.387  1.00 85.69 123 A 1 
ATOM   966  C CD2 . LEU   A 1 123 ? -5.711  -4.690  -7.476  1.00 84.90 123 A 1 
ATOM   967  N N   . LEU   A 1 124 ? -8.961  -0.848  -5.439  1.00 93.22 124 A 1 
ATOM   968  C CA  . LEU   A 1 124 ? -9.271  0.304   -4.587  1.00 92.31 124 A 1 
ATOM   969  C C   . LEU   A 1 124 ? -9.545  -0.133  -3.144  1.00 90.87 124 A 1 
ATOM   970  O O   . LEU   A 1 124 ? -9.054  0.503   -2.220  1.00 89.23 124 A 1 
ATOM   971  C CB  . LEU   A 1 124 ? -10.478 1.076   -5.143  1.00 92.28 124 A 1 
ATOM   972  C CG  . LEU   A 1 124 ? -10.202 1.879   -6.427  1.00 90.10 124 A 1 
ATOM   973  C CD1 . LEU   A 1 124 ? -11.526 2.434   -6.963  1.00 86.99 124 A 1 
ATOM   974  C CD2 . LEU   A 1 124 ? -9.249  3.046   -6.194  1.00 86.74 124 A 1 
ATOM   975  N N   . ARG   A 1 125 ? -10.274 -1.237  -2.946  1.00 90.63 125 A 1 
ATOM   976  C CA  . ARG   A 1 125 ? -10.501 -1.799  -1.606  1.00 88.82 125 A 1 
ATOM   977  C C   . ARG   A 1 125 ? -9.186  -2.229  -0.954  1.00 87.38 125 A 1 
ATOM   978  O O   . ARG   A 1 125 ? -8.923  -1.823  0.170   1.00 85.44 125 A 1 
ATOM   979  C CB  . ARG   A 1 125 ? -11.514 -2.952  -1.692  1.00 88.54 125 A 1 
ATOM   980  C CG  . ARG   A 1 125 ? -11.879 -3.482  -0.299  1.00 83.19 125 A 1 
ATOM   981  C CD  . ARG   A 1 125 ? -12.905 -4.624  -0.364  1.00 80.21 125 A 1 
ATOM   982  N NE  . ARG   A 1 125 ? -12.372 -5.790  -1.092  1.00 73.72 125 A 1 
ATOM   983  C CZ  . ARG   A 1 125 ? -12.899 -6.424  -2.129  1.00 69.65 125 A 1 
ATOM   984  N NH1 . ARG   A 1 125 ? -14.104 -6.195  -2.555  1.00 61.36 125 A 1 
ATOM   985  N NH2 . ARG   A 1 125 ? -12.200 -7.304  -2.782  1.00 60.78 125 A 1 
ATOM   986  N N   . THR   A 1 126 ? -8.348  -2.972  -1.662  1.00 88.79 126 A 1 
ATOM   987  C CA  . THR   A 1 126 ? -7.034  -3.404  -1.154  1.00 87.11 126 A 1 
ATOM   988  C C   . THR   A 1 126 ? -6.129  -2.211  -0.825  1.00 85.75 126 A 1 
ATOM   989  O O   . THR   A 1 126 ? -5.456  -2.213  0.201   1.00 84.04 126 A 1 
ATOM   990  C CB  . THR   A 1 126 ? -6.334  -4.317  -2.171  1.00 87.06 126 A 1 
ATOM   991  O OG1 . THR   A 1 126 ? -7.165  -5.406  -2.500  1.00 83.65 126 A 1 
ATOM   992  C CG2 . THR   A 1 126 ? -5.025  -4.903  -1.638  1.00 82.97 126 A 1 
ATOM   993  N N   . PHE   A 1 127 ? -6.141  -1.173  -1.649  1.00 86.15 127 A 1 
ATOM   994  C CA  . PHE   A 1 127 ? -5.394  0.060   -1.385  1.00 85.24 127 A 1 
ATOM   995  C C   . PHE   A 1 127 ? -5.851  0.732   -0.083  1.00 83.81 127 A 1 
ATOM   996  O O   . PHE   A 1 127 ? -5.019  1.120   0.732   1.00 82.33 127 A 1 
ATOM   997  C CB  . PHE   A 1 127 ? -5.540  1.005   -2.580  1.00 85.64 127 A 1 
ATOM   998  C CG  . PHE   A 1 127 ? -4.808  2.320   -2.401  1.00 85.63 127 A 1 
ATOM   999  C CD1 . PHE   A 1 127 ? -5.490  3.467   -1.951  1.00 80.01 127 A 1 
ATOM   1000 C CD2 . PHE   A 1 127 ? -3.427  2.393   -2.657  1.00 79.64 127 A 1 
ATOM   1001 C CE1 . PHE   A 1 127 ? -4.798  4.679   -1.771  1.00 78.61 127 A 1 
ATOM   1002 C CE2 . PHE   A 1 127 ? -2.735  3.601   -2.476  1.00 77.69 127 A 1 
ATOM   1003 C CZ  . PHE   A 1 127 ? -3.419  4.746   -2.036  1.00 80.18 127 A 1 
ATOM   1004 N N   . ILE   A 1 128 ? -7.157  0.833   0.135   1.00 84.39 128 A 1 
ATOM   1005 C CA  . ILE   A 1 128 ? -7.730  1.395   1.366   1.00 82.42 128 A 1 
ATOM   1006 C C   . ILE   A 1 128 ? -7.325  0.544   2.582   1.00 80.53 128 A 1 
ATOM   1007 O O   . ILE   A 1 128 ? -6.913  1.098   3.594   1.00 78.70 128 A 1 
ATOM   1008 C CB  . ILE   A 1 128 ? -9.261  1.540   1.225   1.00 82.47 128 A 1 
ATOM   1009 C CG1 . ILE   A 1 128 ? -9.620  2.598   0.153   1.00 81.12 128 A 1 
ATOM   1010 C CG2 . ILE   A 1 128 ? -9.918  1.939   2.561   1.00 81.25 128 A 1 
ATOM   1011 C CD1 . ILE   A 1 128 ? -11.060 2.475   -0.365  1.00 76.62 128 A 1 
ATOM   1012 N N   . GLU   A 1 129 ? -7.394  -0.778  2.478   1.00 80.13 129 A 1 
ATOM   1013 C CA  . GLU   A 1 129 ? -6.995  -1.709  3.545   1.00 78.22 129 A 1 
ATOM   1014 C C   . GLU   A 1 129 ? -5.518  -1.546  3.940   1.00 77.50 129 A 1 
ATOM   1015 O O   . GLU   A 1 129 ? -5.201  -1.472  5.128   1.00 76.11 129 A 1 
ATOM   1016 C CB  . GLU   A 1 129 ? -7.283  -3.159  3.108   1.00 76.58 129 A 1 
ATOM   1017 C CG  . GLU   A 1 129 ? -8.778  -3.506  3.160   1.00 70.78 129 A 1 
ATOM   1018 C CD  . GLU   A 1 129 ? -9.146  -4.836  2.476   1.00 68.81 129 A 1 
ATOM   1019 O OE1 . GLU   A 1 129 ? -10.369 -5.114  2.366   1.00 63.08 129 A 1 
ATOM   1020 O OE2 . GLU   A 1 129 ? -8.240  -5.564  2.012   1.00 63.32 129 A 1 
ATOM   1021 N N   . LEU   A 1 130 ? -4.623  -1.391  2.970   1.00 77.81 130 A 1 
ATOM   1022 C CA  . LEU   A 1 130 ? -3.186  -1.196  3.210   1.00 76.67 130 A 1 
ATOM   1023 C C   . LEU   A 1 130 ? -2.851  0.078   3.998   1.00 75.59 130 A 1 
ATOM   1024 O O   . LEU   A 1 130 ? -1.816  0.135   4.654   1.00 72.66 130 A 1 
ATOM   1025 C CB  . LEU   A 1 130 ? -2.446  -1.181  1.863   1.00 75.56 130 A 1 
ATOM   1026 C CG  . LEU   A 1 130 ? -2.181  -2.583  1.297   1.00 73.04 130 A 1 
ATOM   1027 C CD1 . LEU   A 1 130 ? -1.666  -2.464  -0.136  1.00 68.91 130 A 1 
ATOM   1028 C CD2 . LEU   A 1 130 ? -1.121  -3.312  2.124   1.00 68.91 130 A 1 
ATOM   1029 N N   . THR   A 1 131 ? -3.714  1.084   3.965   1.00 76.50 131 A 1 
ATOM   1030 C CA  . THR   A 1 131 ? -3.504  2.324   4.734   1.00 74.10 131 A 1 
ATOM   1031 C C   . THR   A 1 131 ? -3.785  2.171   6.234   1.00 72.54 131 A 1 
ATOM   1032 O O   . THR   A 1 131 ? -3.580  3.118   6.989   1.00 69.05 131 A 1 
ATOM   1033 C CB  . THR   A 1 131 ? -4.287  3.515   4.160   1.00 72.66 131 A 1 
ATOM   1034 O OG1 . THR   A 1 131 ? -5.676  3.392   4.348   1.00 69.35 131 A 1 
ATOM   1035 C CG2 . THR   A 1 131 ? -4.011  3.730   2.675   1.00 68.54 131 A 1 
ATOM   1036 N N   . GLY   A 1 132 ? -4.250  1.008   6.681   1.00 70.01 132 A 1 
ATOM   1037 C CA  . GLY   A 1 132 ? -4.514  0.720   8.097   1.00 68.40 132 A 1 
ATOM   1038 C C   . GLY   A 1 132 ? -5.704  1.470   8.705   1.00 69.34 132 A 1 
ATOM   1039 O O   . GLY   A 1 132 ? -5.850  1.499   9.924   1.00 66.10 132 A 1 
ATOM   1040 N N   . VAL   A 1 133 ? -6.564  2.058   7.880   1.00 67.80 133 A 1 
ATOM   1041 C CA  . VAL   A 1 133 ? -7.718  2.875   8.326   1.00 66.75 133 A 1 
ATOM   1042 C C   . VAL   A 1 133 ? -8.777  2.057   9.079   1.00 68.57 133 A 1 
ATOM   1043 O O   . VAL   A 1 133 ? -9.571  2.612   9.825   1.00 65.63 133 A 1 
ATOM   1044 C CB  . VAL   A 1 133 ? -8.340  3.603   7.118   1.00 62.16 133 A 1 
ATOM   1045 C CG1 . VAL   A 1 133 ? -9.559  4.468   7.459   1.00 55.83 133 A 1 
ATOM   1046 C CG2 . VAL   A 1 133 ? -7.314  4.537   6.475   1.00 55.55 133 A 1 
ATOM   1047 N N   . HIS   A 1 134 ? -8.776  0.734   8.929   1.00 70.40 134 A 1 
ATOM   1048 C CA  . HIS   A 1 134 ? -9.770  -0.140  9.555   1.00 68.53 134 A 1 
ATOM   1049 C C   . HIS   A 1 134 ? -9.516  -0.435  11.037  1.00 70.34 134 A 1 
ATOM   1050 O O   . HIS   A 1 134 ? -10.339 -1.084  11.680  1.00 67.92 134 A 1 
ATOM   1051 C CB  . HIS   A 1 134 ? -9.865  -1.442  8.760   1.00 64.46 134 A 1 
ATOM   1052 C CG  . HIS   A 1 134 ? -10.166 -1.208  7.309   1.00 60.20 134 A 1 
ATOM   1053 N ND1 . HIS   A 1 134 ? -11.282 -0.569  6.799   1.00 53.98 134 A 1 
ATOM   1054 C CD2 . HIS   A 1 134 ? -9.358  -1.541  6.248   1.00 53.08 134 A 1 
ATOM   1055 C CE1 . HIS   A 1 134 ? -11.149 -0.534  5.466   1.00 49.45 134 A 1 
ATOM   1056 N NE2 . HIS   A 1 134 ? -9.994  -1.107  5.098   1.00 50.35 134 A 1 
ATOM   1057 N N   . GLN   A 1 135 ? -8.381  0.005   11.583  1.00 71.64 135 A 1 
ATOM   1058 C CA  . GLN   A 1 135 ? -8.051  -0.192  12.990  1.00 72.48 135 A 1 
ATOM   1059 C C   . GLN   A 1 135 ? -7.908  1.158   13.693  1.00 75.65 135 A 1 
ATOM   1060 O O   . GLN   A 1 135 ? -7.255  2.053   13.153  1.00 73.69 135 A 1 
ATOM   1061 C CB  . GLN   A 1 135 ? -6.778  -1.032  13.145  1.00 68.84 135 A 1 
ATOM   1062 C CG  . GLN   A 1 135 ? -6.983  -2.478  12.662  1.00 63.29 135 A 1 
ATOM   1063 C CD  . GLN   A 1 135 ? -5.792  -3.384  12.982  1.00 59.96 135 A 1 
ATOM   1064 O OE1 . GLN   A 1 135 ? -4.846  -3.026  13.658  1.00 54.48 135 A 1 
ATOM   1065 N NE2 . GLN   A 1 135 ? -5.805  -4.611  12.502  1.00 52.34 135 A 1 
ATOM   1066 N N   . PRO   A 1 136 ? -8.467  1.299   14.901  1.00 78.35 136 A 1 
ATOM   1067 C CA  . PRO   A 1 136 ? -8.286  2.493   15.710  1.00 78.95 136 A 1 
ATOM   1068 C C   . PRO   A 1 136 ? -6.806  2.792   15.951  1.00 81.57 136 A 1 
ATOM   1069 O O   . PRO   A 1 136 ? -6.051  1.931   16.407  1.00 79.14 136 A 1 
ATOM   1070 C CB  . PRO   A 1 136 ? -9.035  2.226   17.019  1.00 74.63 136 A 1 
ATOM   1071 C CG  . PRO   A 1 136 ? -10.101 1.213   16.618  1.00 71.30 136 A 1 
ATOM   1072 C CD  . PRO   A 1 136 ? -9.388  0.386   15.557  1.00 73.83 136 A 1 
ATOM   1073 N N   . GLY   A 1 137 ? -6.394  4.013   15.652  1.00 83.79 137 A 1 
ATOM   1074 C CA  . GLY   A 1 137 ? -5.014  4.440   15.838  1.00 84.30 137 A 1 
ATOM   1075 C C   . GLY   A 1 137 ? -4.788  5.903   15.469  1.00 86.56 137 A 1 
ATOM   1076 O O   . GLY   A 1 137 ? -5.595  6.521   14.777  1.00 85.55 137 A 1 
ATOM   1077 N N   . SER   A 1 138 ? -3.655  6.427   15.916  1.00 88.12 138 A 1 
ATOM   1078 C CA  . SER   A 1 138 ? -3.188  7.782   15.609  1.00 88.83 138 A 1 
ATOM   1079 C C   . SER   A 1 138 ? -2.040  7.730   14.606  1.00 89.52 138 A 1 
ATOM   1080 O O   . SER   A 1 138 ? -1.282  6.760   14.569  1.00 88.89 138 A 1 
ATOM   1081 C CB  . SER   A 1 138 ? -2.741  8.498   16.886  1.00 87.88 138 A 1 
ATOM   1082 O OG  . SER   A 1 138 ? -3.781  8.512   17.846  1.00 83.93 138 A 1 
ATOM   1083 N N   . GLN   A 1 139 ? -1.881  8.776   13.805  1.00 88.46 139 A 1 
ATOM   1084 C CA  . GLN   A 1 139 ? -0.802  8.876   12.823  1.00 87.92 139 A 1 
ATOM   1085 C C   . GLN   A 1 139 ? 0.378   9.687   13.373  1.00 88.69 139 A 1 
ATOM   1086 O O   . GLN   A 1 139 ? 0.200   10.743  13.970  1.00 87.54 139 A 1 
ATOM   1087 C CB  . GLN   A 1 139 ? -1.359  9.436   11.508  1.00 84.92 139 A 1 
ATOM   1088 C CG  . GLN   A 1 139 ? -0.343  9.399   10.356  1.00 81.14 139 A 1 
ATOM   1089 C CD  . GLN   A 1 139 ? -1.007  9.474   8.983   1.00 77.83 139 A 1 
ATOM   1090 O OE1 . GLN   A 1 139 ? -1.937  8.748   8.696   1.00 70.34 139 A 1 
ATOM   1091 N NE2 . GLN   A 1 139 ? -0.549  10.307  8.086   1.00 68.03 139 A 1 
ATOM   1092 N N   . ILE   A 1 140 ? 1.586   9.184   13.145  1.00 90.36 140 A 1 
ATOM   1093 C CA  . ILE   A 1 140 ? 2.838   9.905   13.395  1.00 91.22 140 A 1 
ATOM   1094 C C   . ILE   A 1 140 ? 3.682   9.813   12.123  1.00 90.92 140 A 1 
ATOM   1095 O O   . ILE   A 1 140 ? 3.971   8.718   11.648  1.00 90.13 140 A 1 
ATOM   1096 C CB  . ILE   A 1 140 ? 3.604   9.338   14.615  1.00 91.32 140 A 1 
ATOM   1097 C CG1 . ILE   A 1 140 ? 2.738   9.352   15.899  1.00 88.44 140 A 1 
ATOM   1098 C CG2 . ILE   A 1 140 ? 4.903   10.140  14.839  1.00 87.23 140 A 1 
ATOM   1099 C CD1 . ILE   A 1 140 ? 3.402   8.686   17.115  1.00 85.25 140 A 1 
ATOM   1100 N N   . GLU   A 1 141 ? 4.104   10.950  11.587  1.00 90.85 141 A 1 
ATOM   1101 C CA  . GLU   A 1 141 ? 5.004   11.017  10.437  1.00 90.37 141 A 1 
ATOM   1102 C C   . GLU   A 1 141 ? 6.345   11.597  10.858  1.00 91.17 141 A 1 
ATOM   1103 O O   . GLU   A 1 141 ? 6.411   12.663  11.468  1.00 90.49 141 A 1 
ATOM   1104 C CB  . GLU   A 1 141 ? 4.416   11.836  9.278   1.00 88.05 141 A 1 
ATOM   1105 C CG  . GLU   A 1 141 ? 3.041   11.342  8.830   1.00 79.34 141 A 1 
ATOM   1106 C CD  . GLU   A 1 141 ? 2.519   12.012  7.556   1.00 78.41 141 A 1 
ATOM   1107 O OE1 . GLU   A 1 141 ? 1.358   11.711  7.193   1.00 70.64 141 A 1 
ATOM   1108 O OE2 . GLU   A 1 141 ? 3.261   12.794  6.922   1.00 71.11 141 A 1 
ATOM   1109 N N   . ILE   A 1 142 ? 7.418   10.908  10.503  1.00 92.11 142 A 1 
ATOM   1110 C CA  . ILE   A 1 142 ? 8.774   11.381  10.754  1.00 92.78 142 A 1 
ATOM   1111 C C   . ILE   A 1 142 ? 9.582   11.413  9.460   1.00 92.57 142 A 1 
ATOM   1112 O O   . ILE   A 1 142 ? 9.507   10.504  8.632   1.00 91.80 142 A 1 
ATOM   1113 C CB  . ILE   A 1 142 ? 9.479   10.583  11.873  1.00 92.75 142 A 1 
ATOM   1114 C CG1 . ILE   A 1 142 ? 9.662   9.092   11.517  1.00 86.95 142 A 1 
ATOM   1115 C CG2 . ILE   A 1 142 ? 8.716   10.754  13.197  1.00 84.02 142 A 1 
ATOM   1116 C CD1 . ILE   A 1 142 ? 10.486  8.307   12.544  1.00 84.24 142 A 1 
ATOM   1117 N N   . LYS   A 1 143 ? 10.389  12.453  9.309   1.00 92.20 143 A 1 
ATOM   1118 C CA  . LYS   A 1 143 ? 11.378  12.578  8.242   1.00 91.99 143 A 1 
ATOM   1119 C C   . LYS   A 1 143 ? 12.728  12.094  8.758   1.00 92.15 143 A 1 
ATOM   1120 O O   . LYS   A 1 143 ? 13.183  12.547  9.805   1.00 91.32 143 A 1 
ATOM   1121 C CB  . LYS   A 1 143 ? 11.414  14.036  7.780   1.00 90.46 143 A 1 
ATOM   1122 C CG  . LYS   A 1 143 ? 12.153  14.196  6.449   1.00 85.09 143 A 1 
ATOM   1123 C CD  . LYS   A 1 143 ? 12.197  15.681  6.071   1.00 82.12 143 A 1 
ATOM   1124 C CE  . LYS   A 1 143 ? 12.831  15.797  4.698   1.00 72.79 143 A 1 
ATOM   1125 N NZ  . LYS   A 1 143 ? 13.302  17.156  4.391   1.00 67.27 143 A 1 
ATOM   1126 N N   . VAL   A 1 144 ? 13.346  11.177  8.034   1.00 91.58 144 A 1 
ATOM   1127 C CA  . VAL   A 1 144 ? 14.617  10.558  8.429   1.00 91.39 144 A 1 
ATOM   1128 C C   . VAL   A 1 144 ? 15.568  10.467  7.232   1.00 91.18 144 A 1 
ATOM   1129 O O   . VAL   A 1 144 ? 15.098  10.425  6.089   1.00 90.51 144 A 1 
ATOM   1130 C CB  . VAL   A 1 144 ? 14.399  9.164   9.054   1.00 90.92 144 A 1 
ATOM   1131 C CG1 . VAL   A 1 144 ? 13.555  9.232   10.324  1.00 86.13 144 A 1 
ATOM   1132 C CG2 . VAL   A 1 144 ? 13.753  8.149   8.101   1.00 86.15 144 A 1 
ATOM   1133 N N   . PRO   A 1 145 ? 16.888  10.391  7.460   1.00 89.73 145 A 1 
ATOM   1134 C CA  . PRO   A 1 145 ? 17.830  10.022  6.407   1.00 88.00 145 A 1 
ATOM   1135 C C   . PRO   A 1 145 ? 17.466  8.670   5.780   1.00 87.40 145 A 1 
ATOM   1136 O O   . PRO   A 1 145 ? 16.973  7.763   6.462   1.00 84.93 145 A 1 
ATOM   1137 C CB  . PRO   A 1 145 ? 19.207  9.984   7.077   1.00 86.31 145 A 1 
ATOM   1138 C CG  . PRO   A 1 145 ? 19.037  10.873  8.307   1.00 84.42 145 A 1 
ATOM   1139 C CD  . PRO   A 1 145 ? 17.584  10.632  8.704   1.00 87.31 145 A 1 
ATOM   1140 N N   . ASN   A 1 146 ? 17.712  8.513   4.480   1.00 85.41 146 A 1 
ATOM   1141 C CA  . ASN   A 1 146 ? 17.482  7.255   3.771   1.00 82.49 146 A 1 
ATOM   1142 C C   . ASN   A 1 146 ? 18.628  6.260   4.009   1.00 81.32 146 A 1 
ATOM   1143 O O   . ASN   A 1 146 ? 19.341  5.858   3.089   1.00 78.19 146 A 1 
ATOM   1144 C CB  . ASN   A 1 146 ? 17.188  7.538   2.288   1.00 79.41 146 A 1 
ATOM   1145 C CG  . ASN   A 1 146 ? 16.669  6.312   1.555   1.00 75.89 146 A 1 
ATOM   1146 O OD1 . ASN   A 1 146 ? 16.269  5.309   2.135   1.00 69.60 146 A 1 
ATOM   1147 N ND2 . ASN   A 1 146 ? 16.622  6.376   0.242   1.00 69.71 146 A 1 
ATOM   1148 N N   . GLU   A 1 147 ? 18.801  5.877   5.257   1.00 81.24 147 A 1 
ATOM   1149 C CA  . GLU   A 1 147 ? 19.898  5.054   5.749   1.00 80.62 147 A 1 
ATOM   1150 C C   . GLU   A 1 147 ? 19.377  3.868   6.572   1.00 80.61 147 A 1 
ATOM   1151 O O   . GLU   A 1 147 ? 18.235  3.853   7.052   1.00 77.23 147 A 1 
ATOM   1152 C CB  . GLU   A 1 147 ? 20.853  5.914   6.594   1.00 77.26 147 A 1 
ATOM   1153 C CG  . GLU   A 1 147 ? 21.596  6.981   5.770   1.00 71.12 147 A 1 
ATOM   1154 C CD  . GLU   A 1 147 ? 22.467  7.903   6.635   1.00 69.37 147 A 1 
ATOM   1155 O OE1 . GLU   A 1 147 ? 22.917  8.939   6.092   1.00 61.81 147 A 1 
ATOM   1156 O OE2 . GLU   A 1 147 ? 22.648  7.604   7.844   1.00 64.35 147 A 1 
ATOM   1157 N N   . ALA   A 1 148 ? 20.232  2.873   6.753   1.00 79.30 148 A 1 
ATOM   1158 C CA  . ALA   A 1 148 ? 19.939  1.731   7.605   1.00 78.76 148 A 1 
ATOM   1159 C C   . ALA   A 1 148 ? 19.733  2.161   9.070   1.00 80.26 148 A 1 
ATOM   1160 O O   . ALA   A 1 148 ? 20.417  3.036   9.595   1.00 75.71 148 A 1 
ATOM   1161 C CB  . ALA   A 1 148 ? 21.064  0.704   7.464   1.00 73.92 148 A 1 
ATOM   1162 N N   . GLY   A 1 149 ? 18.787  1.523   9.742   1.00 80.02 149 A 1 
ATOM   1163 C CA  . GLY   A 1 149 ? 18.573  1.682   11.180  1.00 80.99 149 A 1 
ATOM   1164 C C   . GLY   A 1 149 ? 17.622  2.789   11.609  1.00 84.61 149 A 1 
ATOM   1165 O O   . GLY   A 1 149 ? 17.235  2.820   12.779  1.00 82.26 149 A 1 
ATOM   1166 N N   . MET   A 1 150 ? 17.191  3.667   10.703  1.00 85.00 150 A 1 
ATOM   1167 C CA  . MET   A 1 150 ? 16.245  4.732   11.058  1.00 86.24 150 A 1 
ATOM   1168 C C   . MET   A 1 150 ? 14.878  4.177   11.465  1.00 88.12 150 A 1 
ATOM   1169 O O   . MET   A 1 150 ? 14.360  4.530   12.522  1.00 86.53 150 A 1 
ATOM   1170 C CB  . MET   A 1 150 ? 16.127  5.736   9.908   1.00 84.78 150 A 1 
ATOM   1171 C CG  . MET   A 1 150 ? 17.446  6.482   9.677   1.00 81.41 150 A 1 
ATOM   1172 S SD  . MET   A 1 150 ? 18.015  7.428   11.125  1.00 78.11 150 A 1 
ATOM   1173 C CE  . MET   A 1 150 ? 19.791  7.335   10.862  1.00 66.67 150 A 1 
ATOM   1174 N N   . LEU   A 1 151 ? 14.347  3.239   10.692  1.00 87.00 151 A 1 
ATOM   1175 C CA  . LEU   A 1 151 ? 13.085  2.568   11.017  1.00 87.52 151 A 1 
ATOM   1176 C C   . LEU   A 1 151 ? 13.185  1.772   12.326  1.00 88.37 151 A 1 
ATOM   1177 O O   . LEU   A 1 151 ? 12.278  1.850   13.144  1.00 87.78 151 A 1 
ATOM   1178 C CB  . LEU   A 1 151 ? 12.679  1.661   9.843   1.00 86.25 151 A 1 
ATOM   1179 C CG  . LEU   A 1 151 ? 11.399  0.839   10.100  1.00 84.18 151 A 1 
ATOM   1180 C CD1 . LEU   A 1 151 ? 10.161  1.707   10.290  1.00 78.33 151 A 1 
ATOM   1181 C CD2 . LEU   A 1 151 ? 11.141  -0.087  8.921   1.00 77.89 151 A 1 
ATOM   1182 N N   . SER   A 1 152 ? 14.265  1.023   12.535  1.00 86.82 152 A 1 
ATOM   1183 C CA  . SER   A 1 152 ? 14.401  0.170   13.719  1.00 86.51 152 A 1 
ATOM   1184 C C   . SER   A 1 152 ? 14.423  0.983   15.008  1.00 87.62 152 A 1 
ATOM   1185 O O   . SER   A 1 152 ? 13.718  0.646   15.953  1.00 86.90 152 A 1 
ATOM   1186 C CB  . SER   A 1 152 ? 15.628  -0.741  13.627  1.00 84.06 152 A 1 
ATOM   1187 O OG  . SER   A 1 152 ? 16.837  -0.071  13.909  1.00 73.62 152 A 1 
ATOM   1188 N N   . LYS   A 1 153 ? 15.166  2.088   15.026  1.00 88.00 153 A 1 
ATOM   1189 C CA  . LYS   A 1 153 ? 15.256  2.974   16.192  1.00 87.95 153 A 1 
ATOM   1190 C C   . LYS   A 1 153 ? 13.922  3.664   16.484  1.00 89.33 153 A 1 
ATOM   1191 O O   . LYS   A 1 153 ? 13.490  3.669   17.632  1.00 88.44 153 A 1 
ATOM   1192 C CB  . LYS   A 1 153 ? 16.365  4.008   15.977  1.00 85.86 153 A 1 
ATOM   1193 C CG  . LYS   A 1 153 ? 17.776  3.397   16.011  1.00 77.64 153 A 1 
ATOM   1194 C CD  . LYS   A 1 153 ? 18.806  4.480   15.670  1.00 73.11 153 A 1 
ATOM   1195 C CE  . LYS   A 1 153 ? 20.219  3.894   15.608  1.00 62.62 153 A 1 
ATOM   1196 N NZ  . LYS   A 1 153 ? 21.193  4.893   15.104  1.00 55.30 153 A 1 
ATOM   1197 N N   . ALA   A 1 154 ? 13.259  4.186   15.457  1.00 90.94 154 A 1 
ATOM   1198 C CA  . ALA   A 1 154 ? 11.948  4.815   15.631  1.00 91.61 154 A 1 
ATOM   1199 C C   . ALA   A 1 154 ? 10.895  3.809   16.139  1.00 91.74 154 A 1 
ATOM   1200 O O   . ALA   A 1 154 ? 10.173  4.086   17.096  1.00 90.96 154 A 1 
ATOM   1201 C CB  . ALA   A 1 154 ? 11.534  5.448   14.301  1.00 91.75 154 A 1 
ATOM   1202 N N   . ALA   A 1 155 ? 10.862  2.611   15.558  1.00 91.03 155 A 1 
ATOM   1203 C CA  . ALA   A 1 155 ? 9.959   1.554   16.000  1.00 89.95 155 A 1 
ATOM   1204 C C   . ALA   A 1 155 ? 10.292  1.052   17.419  1.00 89.52 155 A 1 
ATOM   1205 O O   . ALA   A 1 155 ? 9.380   0.677   18.154  1.00 88.10 155 A 1 
ATOM   1206 C CB  . ALA   A 1 155 ? 9.993   0.422   14.966  1.00 89.02 155 A 1 
ATOM   1207 N N   . ALA   A 1 156 ? 11.565  1.072   17.824  1.00 89.54 156 A 1 
ATOM   1208 C CA  . ALA   A 1 156 ? 11.976  0.715   19.184  1.00 88.41 156 A 1 
ATOM   1209 C C   . ALA   A 1 156 ? 11.424  1.700   20.222  1.00 88.55 156 A 1 
ATOM   1210 O O   . ALA   A 1 156 ? 10.857  1.261   21.218  1.00 87.20 156 A 1 
ATOM   1211 C CB  . ALA   A 1 156 ? 13.501  0.608   19.258  1.00 86.64 156 A 1 
ATOM   1212 N N   . ILE   A 1 157 ? 11.488  3.000   19.948  1.00 90.56 157 A 1 
ATOM   1213 C CA  . ILE   A 1 157 ? 10.926  4.048   20.821  1.00 90.69 157 A 1 
ATOM   1214 C C   . ILE   A 1 157 ? 9.419   3.836   21.031  1.00 90.31 157 A 1 
ATOM   1215 O O   . ILE   A 1 157 ? 8.928   3.908   22.155  1.00 88.56 157 A 1 
ATOM   1216 C CB  . ILE   A 1 157 ? 11.228  5.441   20.223  1.00 91.23 157 A 1 
ATOM   1217 C CG1 . ILE   A 1 157 ? 12.747  5.728   20.279  1.00 89.59 157 A 1 
ATOM   1218 C CG2 . ILE   A 1 157 ? 10.460  6.552   20.954  1.00 89.28 157 A 1 
ATOM   1219 C CD1 . ILE   A 1 157 ? 13.186  6.891   19.382  1.00 84.87 157 A 1 
ATOM   1220 N N   . ILE   A 1 158 ? 8.690   3.514   19.959  1.00 90.51 158 A 1 
ATOM   1221 C CA  . ILE   A 1 158 ? 7.249   3.216   20.034  1.00 89.83 158 A 1 
ATOM   1222 C C   . ILE   A 1 158 ? 6.997   1.939   20.851  1.00 88.82 158 A 1 
ATOM   1223 O O   . ILE   A 1 158 ? 6.115   1.894   21.707  1.00 86.94 158 A 1 
ATOM   1224 C CB  . ILE   A 1 158 ? 6.652   3.122   18.610  1.00 89.90 158 A 1 
ATOM   1225 C CG1 . ILE   A 1 158 ? 6.788   4.473   17.861  1.00 88.98 158 A 1 
ATOM   1226 C CG2 . ILE   A 1 158 ? 5.175   2.702   18.662  1.00 88.57 158 A 1 
ATOM   1227 C CD1 . ILE   A 1 158 ? 6.518   4.385   16.351  1.00 85.35 158 A 1 
ATOM   1228 N N   . SER   A 1 159 ? 7.799   0.911   20.620  1.00 88.32 159 A 1 
ATOM   1229 C CA  . SER   A 1 159 ? 7.700   -0.375  21.313  1.00 85.53 159 A 1 
ATOM   1230 C C   . SER   A 1 159 ? 7.999   -0.289  22.810  1.00 85.30 159 A 1 
ATOM   1231 O O   . SER   A 1 159 ? 7.403   -1.039  23.578  1.00 82.86 159 A 1 
ATOM   1232 C CB  . SER   A 1 159 ? 8.673   -1.356  20.661  1.00 82.77 159 A 1 
ATOM   1233 O OG  . SER   A 1 159 ? 8.858   -2.508  21.457  1.00 69.90 159 A 1 
ATOM   1234 N N   . GLU   A 1 160 ? 8.924   0.571   23.233  1.00 86.90 160 A 1 
ATOM   1235 C CA  . GLU   A 1 160 ? 9.282   0.734   24.650  1.00 86.08 160 A 1 
ATOM   1236 C C   . GLU   A 1 160 ? 8.103   1.203   25.506  1.00 85.44 160 A 1 
ATOM   1237 O O   . GLU   A 1 160 ? 8.028   0.867   26.685  1.00 83.06 160 A 1 
ATOM   1238 C CB  . GLU   A 1 160 ? 10.450  1.719   24.799  1.00 85.75 160 A 1 
ATOM   1239 C CG  . GLU   A 1 160 ? 11.804  1.035   24.581  1.00 77.55 160 A 1 
ATOM   1240 C CD  . GLU   A 1 160 ? 13.006  1.965   24.821  1.00 71.74 160 A 1 
ATOM   1241 O OE1 . GLU   A 1 160 ? 14.137  1.422   24.879  1.00 62.58 160 A 1 
ATOM   1242 O OE2 . GLU   A 1 160 ? 12.812  3.193   24.946  1.00 64.48 160 A 1 
ATOM   1243 N N   . ARG   A 1 161 ? 7.144   1.902   24.900  1.00 87.13 161 A 1 
ATOM   1244 C CA  . ARG   A 1 161 ? 5.886   2.286   25.553  1.00 85.93 161 A 1 
ATOM   1245 C C   . ARG   A 1 161 ? 4.782   1.236   25.437  1.00 85.90 161 A 1 
ATOM   1246 O O   . ARG   A 1 161 ? 3.639   1.525   25.780  1.00 83.34 161 A 1 
ATOM   1247 C CB  . ARG   A 1 161 ? 5.433   3.649   25.046  1.00 86.13 161 A 1 
ATOM   1248 C CG  . ARG   A 1 161 ? 6.412   4.741   25.486  1.00 84.37 161 A 1 
ATOM   1249 C CD  . ARG   A 1 161 ? 5.740   6.098   25.327  1.00 81.55 161 A 1 
ATOM   1250 N NE  . ARG   A 1 161 ? 6.616   7.155   25.833  1.00 80.49 161 A 1 
ATOM   1251 C CZ  . ARG   A 1 161 ? 6.614   7.738   27.014  1.00 78.91 161 A 1 
ATOM   1252 N NH1 . ARG   A 1 161 ? 5.727   7.477   27.925  1.00 72.48 161 A 1 
ATOM   1253 N NH2 . ARG   A 1 161 ? 7.535   8.604   27.276  1.00 74.39 161 A 1 
ATOM   1254 N N   . HIS   A 1 162 ? 5.088   0.045   24.974  1.00 84.66 162 A 1 
ATOM   1255 C CA  . HIS   A 1 162 ? 4.105   -1.024  24.763  1.00 82.67 162 A 1 
ATOM   1256 C C   . HIS   A 1 162 ? 2.969   -0.670  23.790  1.00 83.40 162 A 1 
ATOM   1257 O O   . HIS   A 1 162 ? 1.922   -1.314  23.793  1.00 80.15 162 A 1 
ATOM   1258 C CB  . HIS   A 1 162 ? 3.611   -1.566  26.116  1.00 80.09 162 A 1 
ATOM   1259 C CG  . HIS   A 1 162 ? 4.729   -2.033  27.005  1.00 75.48 162 A 1 
ATOM   1260 N ND1 . HIS   A 1 162 ? 5.560   -3.102  26.752  1.00 66.62 162 A 1 
ATOM   1261 C CD2 . HIS   A 1 162 ? 5.138   -1.483  28.194  1.00 65.18 162 A 1 
ATOM   1262 C CE1 . HIS   A 1 162 ? 6.436   -3.198  27.767  1.00 64.32 162 A 1 
ATOM   1263 N NE2 . HIS   A 1 162 ? 6.211   -2.230  28.667  1.00 64.75 162 A 1 
ATOM   1264 N N   . VAL   A 1 163 ? 3.173   0.309   22.924  1.00 86.40 163 A 1 
ATOM   1265 C CA  . VAL   A 1 163 ? 2.220   0.687   21.877  1.00 87.24 163 A 1 
ATOM   1266 C C   . VAL   A 1 163 ? 2.441   -0.187  20.644  1.00 87.12 163 A 1 
ATOM   1267 O O   . VAL   A 1 163 ? 3.560   -0.331  20.148  1.00 85.67 163 A 1 
ATOM   1268 C CB  . VAL   A 1 163 ? 2.303   2.187   21.557  1.00 87.17 163 A 1 
ATOM   1269 C CG1 . VAL   A 1 163 ? 1.308   2.579   20.464  1.00 82.47 163 A 1 
ATOM   1270 C CG2 . VAL   A 1 163 ? 1.986   3.027   22.802  1.00 82.25 163 A 1 
ATOM   1271 N N   . ASN   A 1 164 ? 1.359   -0.771  20.132  1.00 86.66 164 A 1 
ATOM   1272 C CA  . ASN   A 1 164 ? 1.407   -1.577  18.916  1.00 86.17 164 A 1 
ATOM   1273 C C   . ASN   A 1 164 ? 1.388   -0.678  17.671  1.00 86.86 164 A 1 
ATOM   1274 O O   . ASN   A 1 164 ? 0.683   0.324   17.619  1.00 86.10 164 A 1 
ATOM   1275 C CB  . ASN   A 1 164 ? 0.258   -2.597  18.932  1.00 83.69 164 A 1 
ATOM   1276 C CG  . ASN   A 1 164 ? 0.383   -3.660  17.849  1.00 79.47 164 A 1 
ATOM   1277 O OD1 . ASN   A 1 164 ? 1.445   -3.948  17.319  1.00 72.74 164 A 1 
ATOM   1278 N ND2 . ASN   A 1 164 ? -0.714  -4.295  17.497  1.00 70.52 164 A 1 
ATOM   1279 N N   . ILE   A 1 165 ? 2.136   -1.074  16.652  1.00 86.66 165 A 1 
ATOM   1280 C CA  . ILE   A 1 165 ? 2.151   -0.413  15.345  1.00 87.27 165 A 1 
ATOM   1281 C C   . ILE   A 1 165 ? 1.185   -1.167  14.424  1.00 86.35 165 A 1 
ATOM   1282 O O   . ILE   A 1 165 ? 1.443   -2.317  14.062  1.00 84.72 165 A 1 
ATOM   1283 C CB  . ILE   A 1 165 ? 3.583   -0.329  14.780  1.00 87.55 165 A 1 
ATOM   1284 C CG1 . ILE   A 1 165 ? 4.498   0.509   15.709  1.00 86.58 165 A 1 
ATOM   1285 C CG2 . ILE   A 1 165 ? 3.550   0.285   13.370  1.00 85.97 165 A 1 
ATOM   1286 C CD1 . ILE   A 1 165 ? 5.991   0.436   15.357  1.00 83.40 165 A 1 
ATOM   1287 N N   . ALA   A 1 166 ? 0.088   -0.512  14.049  1.00 86.08 166 A 1 
ATOM   1288 C CA  . ALA   A 1 166 ? -0.920  -1.079  13.155  1.00 84.43 166 A 1 
ATOM   1289 C C   . ALA   A 1 166 ? -0.454  -1.104  11.693  1.00 83.74 166 A 1 
ATOM   1290 O O   . ALA   A 1 166 ? -0.685  -2.079  10.982  1.00 81.13 166 A 1 
ATOM   1291 C CB  . ALA   A 1 166 ? -2.215  -0.274  13.304  1.00 83.07 166 A 1 
ATOM   1292 N N   . SER   A 1 167 ? 0.218   -0.048  11.252  1.00 85.77 167 A 1 
ATOM   1293 C CA  . SER   A 1 167 ? 0.817   0.010   9.920   1.00 85.75 167 A 1 
ATOM   1294 C C   . SER   A 1 167 ? 2.032   0.930   9.888   1.00 87.63 167 A 1 
ATOM   1295 O O   . SER   A 1 167 ? 2.132   1.876   10.667  1.00 86.93 167 A 1 
ATOM   1296 C CB  . SER   A 1 167 ? -0.214  0.435   8.864   1.00 82.41 167 A 1 
ATOM   1297 O OG  . SER   A 1 167 ? -0.571  1.799   8.992   1.00 73.97 167 A 1 
ATOM   1298 N N   . VAL   A 1 168 ? 2.929   0.652   8.957   1.00 85.66 168 A 1 
ATOM   1299 C CA  . VAL   A 1 168 ? 4.020   1.555   8.577   1.00 86.30 168 A 1 
ATOM   1300 C C   . VAL   A 1 168 ? 4.030   1.661   7.064   1.00 85.92 168 A 1 
ATOM   1301 O O   . VAL   A 1 168 ? 4.031   0.641   6.379   1.00 84.72 168 A 1 
ATOM   1302 C CB  . VAL   A 1 168 ? 5.391   1.070   9.077   1.00 86.16 168 A 1 
ATOM   1303 C CG1 . VAL   A 1 168 ? 6.512   2.045   8.684   1.00 79.38 168 A 1 
ATOM   1304 C CG2 . VAL   A 1 168 ? 5.411   0.939   10.599  1.00 79.50 168 A 1 
ATOM   1305 N N   . LEU   A 1 169 ? 4.071   2.886   6.557   1.00 86.29 169 A 1 
ATOM   1306 C CA  . LEU   A 1 169 ? 4.293   3.159   5.143   1.00 85.84 169 A 1 
ATOM   1307 C C   . LEU   A 1 169 ? 5.578   3.973   4.991   1.00 86.98 169 A 1 
ATOM   1308 O O   . LEU   A 1 169 ? 5.785   4.958   5.698   1.00 86.27 169 A 1 
ATOM   1309 C CB  . LEU   A 1 169 ? 3.070   3.869   4.539   1.00 83.51 169 A 1 
ATOM   1310 C CG  . LEU   A 1 169 ? 1.772   3.038   4.551   1.00 79.97 169 A 1 
ATOM   1311 C CD1 . LEU   A 1 169 ? 0.600   3.896   4.090   1.00 76.37 169 A 1 
ATOM   1312 C CD2 . LEU   A 1 169 ? 1.866   1.819   3.629   1.00 75.88 169 A 1 
ATOM   1313 N N   . VAL   A 1 170 ? 6.433   3.550   4.074   1.00 84.74 170 A 1 
ATOM   1314 C CA  . VAL   A 1 170 ? 7.662   4.266   3.728   1.00 83.50 170 A 1 
ATOM   1315 C C   . VAL   A 1 170 ? 7.413   5.025   2.433   1.00 82.03 170 A 1 
ATOM   1316 O O   . VAL   A 1 170 ? 7.229   4.414   1.384   1.00 80.18 170 A 1 
ATOM   1317 C CB  . VAL   A 1 170 ? 8.871   3.320   3.604   1.00 83.26 170 A 1 
ATOM   1318 C CG1 . VAL   A 1 170 ? 10.161  4.114   3.381   1.00 79.69 170 A 1 
ATOM   1319 C CG2 . VAL   A 1 170 ? 9.052   2.458   4.865   1.00 80.54 170 A 1 
ATOM   1320 N N   . TYR   A 1 171 ? 7.411   6.359   2.508   1.00 82.25 171 A 1 
ATOM   1321 C CA  . TYR   A 1 171 ? 7.267   7.226   1.345   1.00 81.36 171 A 1 
ATOM   1322 C C   . TYR   A 1 171 ? 8.621   7.813   0.949   1.00 82.44 171 A 1 
ATOM   1323 O O   . TYR   A 1 171 ? 9.413   8.182   1.823   1.00 81.25 171 A 1 
ATOM   1324 C CB  . TYR   A 1 171 ? 6.253   8.332   1.631   1.00 78.64 171 A 1 
ATOM   1325 C CG  . TYR   A 1 171 ? 4.822   7.842   1.709   1.00 75.79 171 A 1 
ATOM   1326 C CD1 . TYR   A 1 171 ? 4.044   7.744   0.540   1.00 71.56 171 A 1 
ATOM   1327 C CD2 . TYR   A 1 171 ? 4.259   7.484   2.949   1.00 70.35 171 A 1 
ATOM   1328 C CE1 . TYR   A 1 171 ? 2.709   7.313   0.603   1.00 68.23 171 A 1 
ATOM   1329 C CE2 . TYR   A 1 171 ? 2.921   7.044   3.024   1.00 67.79 171 A 1 
ATOM   1330 C CZ  . TYR   A 1 171 ? 2.148   6.968   1.846   1.00 68.28 171 A 1 
ATOM   1331 O OH  . TYR   A 1 171 ? 0.840   6.560   1.912   1.00 64.01 171 A 1 
ATOM   1332 N N   . PRO   A 1 172 ? 8.901   7.945   -0.357  1.00 77.57 172 A 1 
ATOM   1333 C CA  . PRO   A 1 172 ? 10.043  8.723   -0.804  1.00 76.39 172 A 1 
ATOM   1334 C C   . PRO   A 1 172 ? 9.835   10.203  -0.447  1.00 77.80 172 A 1 
ATOM   1335 O O   . PRO   A 1 172 ? 8.748   10.760  -0.627  1.00 76.43 172 A 1 
ATOM   1336 C CB  . PRO   A 1 172 ? 10.136  8.479   -2.313  1.00 73.30 172 A 1 
ATOM   1337 C CG  . PRO   A 1 172 ? 8.693   8.175   -2.721  1.00 71.33 172 A 1 
ATOM   1338 C CD  . PRO   A 1 172 ? 8.110   7.488   -1.490  1.00 72.69 172 A 1 
ATOM   1339 N N   . ALA   A 1 173 ? 10.888  10.842  0.046   1.00 79.13 173 A 1 
ATOM   1340 C CA  . ALA   A 1 173 ? 10.926  12.285  0.235   1.00 79.85 173 A 1 
ATOM   1341 C C   . ALA   A 1 173 ? 11.367  12.986  -1.070  1.00 80.27 173 A 1 
ATOM   1342 O O   . ALA   A 1 173 ? 11.951  12.346  -1.944  1.00 78.02 173 A 1 
ATOM   1343 C CB  . ALA   A 1 173 ? 11.849  12.596  1.419   1.00 79.28 173 A 1 
ATOM   1344 N N   . PRO   A 1 174 ? 11.132  14.307  -1.208  1.00 79.44 174 A 1 
ATOM   1345 C CA  . PRO   A 1 174 ? 11.649  15.071  -2.346  1.00 78.76 174 A 1 
ATOM   1346 C C   . PRO   A 1 174 ? 13.174  15.008  -2.486  1.00 80.25 174 A 1 
ATOM   1347 O O   . PRO   A 1 174 ? 13.687  15.015  -3.603  1.00 77.79 174 A 1 
ATOM   1348 C CB  . PRO   A 1 174 ? 11.184  16.513  -2.109  1.00 76.51 174 A 1 
ATOM   1349 C CG  . PRO   A 1 174 ? 9.950   16.354  -1.225  1.00 75.14 174 A 1 
ATOM   1350 C CD  . PRO   A 1 174 ? 10.300  15.143  -0.366  1.00 76.98 174 A 1 
ATOM   1351 N N   . ASP   A 1 175 ? 13.893  14.936  -1.364  1.00 83.25 175 A 1 
ATOM   1352 C CA  . ASP   A 1 175 ? 15.324  14.646  -1.347  1.00 84.67 175 A 1 
ATOM   1353 C C   . ASP   A 1 175 ? 15.532  13.120  -1.327  1.00 84.63 175 A 1 
ATOM   1354 O O   . ASP   A 1 175 ? 15.100  12.456  -0.382  1.00 82.81 175 A 1 
ATOM   1355 C CB  . ASP   A 1 175 ? 15.992  15.333  -0.143  1.00 83.84 175 A 1 
ATOM   1356 C CG  . ASP   A 1 175 ? 17.525  15.191  -0.120  1.00 81.63 175 A 1 
ATOM   1357 O OD1 . ASP   A 1 175 ? 18.073  14.318  -0.833  1.00 75.48 175 A 1 
ATOM   1358 O OD2 . ASP   A 1 175 ? 18.168  15.969  0.612   1.00 76.09 175 A 1 
ATOM   1359 N N   . PRO   A 1 176 ? 16.204  12.537  -2.336  1.00 79.12 176 A 1 
ATOM   1360 C CA  . PRO   A 1 176 ? 16.441  11.095  -2.384  1.00 77.67 176 A 1 
ATOM   1361 C C   . PRO   A 1 176 ? 17.300  10.557  -1.230  1.00 79.08 176 A 1 
ATOM   1362 O O   . PRO   A 1 176 ? 17.308  9.350   -0.991  1.00 76.63 176 A 1 
ATOM   1363 C CB  . PRO   A 1 176 ? 17.098  10.851  -3.747  1.00 74.70 176 A 1 
ATOM   1364 C CG  . PRO   A 1 176 ? 17.783  12.181  -4.060  1.00 72.28 176 A 1 
ATOM   1365 C CD  . PRO   A 1 176 ? 16.818  13.203  -3.468  1.00 73.95 176 A 1 
ATOM   1366 N N   . ASN   A 1 177 ? 18.006  11.428  -0.506  1.00 82.17 177 A 1 
ATOM   1367 C CA  . ASN   A 1 177 ? 18.763  11.051  0.691   1.00 82.66 177 A 1 
ATOM   1368 C C   . ASN   A 1 177 ? 17.897  11.003  1.957   1.00 84.71 177 A 1 
ATOM   1369 O O   . ASN   A 1 177 ? 18.391  10.668  3.035   1.00 83.09 177 A 1 
ATOM   1370 C CB  . ASN   A 1 177 ? 19.933  12.021  0.885   1.00 80.46 177 A 1 
ATOM   1371 C CG  . ASN   A 1 177 ? 20.837  12.083  -0.327  1.00 75.70 177 A 1 
ATOM   1372 O OD1 . ASN   A 1 177 ? 21.355  11.096  -0.819  1.00 68.32 177 A 1 
ATOM   1373 N ND2 . ASN   A 1 177 ? 21.039  13.271  -0.858  1.00 66.12 177 A 1 
ATOM   1374 N N   . GLU   A 1 178 ? 16.619  11.336  1.841   1.00 86.41 178 A 1 
ATOM   1375 C CA  . GLU   A 1 178 ? 15.655  11.312  2.930   1.00 87.37 178 A 1 
ATOM   1376 C C   . GLU   A 1 178 ? 14.474  10.396  2.584   1.00 86.81 178 A 1 
ATOM   1377 O O   . GLU   A 1 178 ? 14.184  10.111  1.420   1.00 84.19 178 A 1 
ATOM   1378 C CB  . GLU   A 1 178 ? 15.193  12.740  3.257   1.00 86.81 178 A 1 
ATOM   1379 C CG  . GLU   A 1 178 ? 16.336  13.657  3.739   1.00 84.06 178 A 1 
ATOM   1380 C CD  . GLU   A 1 178 ? 15.826  15.084  3.993   1.00 83.48 178 A 1 
ATOM   1381 O OE1 . GLU   A 1 178 ? 16.053  15.644  5.086   1.00 74.48 178 A 1 
ATOM   1382 O OE2 . GLU   A 1 178 ? 15.095  15.640  3.142   1.00 76.48 178 A 1 
ATOM   1383 N N   . LYS   A 1 179 ? 13.777  9.939   3.615   1.00 86.66 179 A 1 
ATOM   1384 C CA  . LYS   A 1 179 ? 12.520  9.207   3.490   1.00 87.26 179 A 1 
ATOM   1385 C C   . LYS   A 1 179 ? 11.558  9.629   4.589   1.00 88.78 179 A 1 
ATOM   1386 O O   . LYS   A 1 179 ? 11.974  10.093  5.652   1.00 88.25 179 A 1 
ATOM   1387 C CB  . LYS   A 1 179 ? 12.767  7.678   3.444   1.00 84.68 179 A 1 
ATOM   1388 C CG  . LYS   A 1 179 ? 13.448  7.109   4.703   1.00 79.05 179 A 1 
ATOM   1389 C CD  . LYS   A 1 179 ? 13.815  5.631   4.516   1.00 77.22 179 A 1 
ATOM   1390 C CE  . LYS   A 1 179 ? 14.568  5.098   5.740   1.00 69.28 179 A 1 
ATOM   1391 N NZ  . LYS   A 1 179 ? 15.156  3.753   5.500   1.00 64.22 179 A 1 
ATOM   1392 N N   . ILE   A 1 180 ? 10.279  9.446   4.329   1.00 87.61 180 A 1 
ATOM   1393 C CA  . ILE   A 1 180 ? 9.210   9.725   5.284   1.00 87.22 180 A 1 
ATOM   1394 C C   . ILE   A 1 180 ? 8.666   8.388   5.785   1.00 87.61 180 A 1 
ATOM   1395 O O   . ILE   A 1 180 ? 8.271   7.532   4.993   1.00 86.78 180 A 1 
ATOM   1396 C CB  . ILE   A 1 180 ? 8.124   10.624  4.660   1.00 85.83 180 A 1 
ATOM   1397 C CG1 . ILE   A 1 180 ? 8.737   11.962  4.169   1.00 83.56 180 A 1 
ATOM   1398 C CG2 . ILE   A 1 180 ? 7.003   10.886  5.684   1.00 82.34 180 A 1 
ATOM   1399 C CD1 . ILE   A 1 180 ? 7.790   12.817  3.325   1.00 75.14 180 A 1 
ATOM   1400 N N   . LEU   A 1 181 ? 8.656   8.213   7.096   1.00 89.88 181 A 1 
ATOM   1401 C CA  . LEU   A 1 181 ? 8.041   7.069   7.758   1.00 90.57 181 A 1 
ATOM   1402 C C   . LEU   A 1 181 ? 6.705   7.512   8.343   1.00 90.81 181 A 1 
ATOM   1403 O O   . LEU   A 1 181 ? 6.673   8.375   9.219   1.00 90.38 181 A 1 
ATOM   1404 C CB  . LEU   A 1 181 ? 8.968   6.504   8.847   1.00 90.71 181 A 1 
ATOM   1405 C CG  . LEU   A 1 181 ? 10.391  6.133   8.389   1.00 89.36 181 A 1 
ATOM   1406 C CD1 . LEU   A 1 181 ? 11.179  5.576   9.572   1.00 84.79 181 A 1 
ATOM   1407 C CD2 . LEU   A 1 181 ? 10.387  5.078   7.282   1.00 84.99 181 A 1 
ATOM   1408 N N   . VAL   A 1 182 ? 5.623   6.906   7.876   1.00 88.76 182 A 1 
ATOM   1409 C CA  . VAL   A 1 182 ? 4.269   7.143   8.376   1.00 87.78 182 A 1 
ATOM   1410 C C   . VAL   A 1 182 ? 3.862   5.956   9.236   1.00 88.19 182 A 1 
ATOM   1411 O O   . VAL   A 1 182 ? 3.639   4.859   8.723   1.00 87.54 182 A 1 
ATOM   1412 C CB  . VAL   A 1 182 ? 3.277   7.377   7.224   1.00 85.92 182 A 1 
ATOM   1413 C CG1 . VAL   A 1 182 ? 1.894   7.729   7.774   1.00 81.87 182 A 1 
ATOM   1414 C CG2 . VAL   A 1 182 ? 3.747   8.504   6.299   1.00 81.91 182 A 1 
ATOM   1415 N N   . PHE   A 1 183 ? 3.783   6.166   10.540  1.00 89.66 183 A 1 
ATOM   1416 C CA  . PHE   A 1 183 ? 3.329   5.170   11.499  1.00 90.18 183 A 1 
ATOM   1417 C C   . PHE   A 1 183 ? 1.862   5.403   11.836  1.00 89.92 183 A 1 
ATOM   1418 O O   . PHE   A 1 183 ? 1.460   6.524   12.141  1.00 88.97 183 A 1 
ATOM   1419 C CB  . PHE   A 1 183 ? 4.173   5.233   12.775  1.00 90.65 183 A 1 
ATOM   1420 C CG  . PHE   A 1 183 ? 5.635   4.895   12.576  1.00 91.07 183 A 1 
ATOM   1421 C CD1 . PHE   A 1 183 ? 6.075   3.567   12.702  1.00 86.86 183 A 1 
ATOM   1422 C CD2 . PHE   A 1 183 ? 6.564   5.908   12.277  1.00 87.01 183 A 1 
ATOM   1423 C CE1 . PHE   A 1 183 ? 7.431   3.250   12.535  1.00 86.44 183 A 1 
ATOM   1424 C CE2 . PHE   A 1 183 ? 7.923   5.596   12.104  1.00 86.41 183 A 1 
ATOM   1425 C CZ  . PHE   A 1 183 ? 8.356   4.265   12.235  1.00 89.77 183 A 1 
ATOM   1426 N N   . ARG   A 1 184 ? 1.089   4.322   11.884  1.00 89.28 184 A 1 
ATOM   1427 C CA  . ARG   A 1 184 ? -0.210  4.303   12.551  1.00 88.69 184 A 1 
ATOM   1428 C C   . ARG   A 1 184 ? -0.072  3.502   13.838  1.00 89.17 184 A 1 
ATOM   1429 O O   . ARG   A 1 184 ? 0.177   2.299   13.792  1.00 88.10 184 A 1 
ATOM   1430 C CB  . ARG   A 1 184 ? -1.274  3.783   11.587  1.00 87.00 184 A 1 
ATOM   1431 C CG  . ARG   A 1 184 ? -2.651  4.341   11.976  1.00 79.04 184 A 1 
ATOM   1432 C CD  . ARG   A 1 184 ? -3.686  4.023   10.901  1.00 76.76 184 A 1 
ATOM   1433 N NE  . ARG   A 1 184 ? -4.951  4.730   11.169  1.00 72.85 184 A 1 
ATOM   1434 C CZ  . ARG   A 1 184 ? -5.335  5.900   10.677  1.00 68.40 184 A 1 
ATOM   1435 N NH1 . ARG   A 1 184 ? -4.661  6.532   9.763   1.00 61.50 184 A 1 
ATOM   1436 N NH2 . ARG   A 1 184 ? -6.419  6.454   11.108  1.00 61.82 184 A 1 
ATOM   1437 N N   . VAL   A 1 185 ? -0.177  4.183   14.966  1.00 89.15 185 A 1 
ATOM   1438 C CA  . VAL   A 1 185 ? 0.056   3.622   16.302  1.00 89.95 185 A 1 
ATOM   1439 C C   . VAL   A 1 185 ? -1.266  3.429   17.036  1.00 89.86 185 A 1 
ATOM   1440 O O   . VAL   A 1 185 ? -2.135  4.296   16.995  1.00 89.09 185 A 1 
ATOM   1441 C CB  . VAL   A 1 185 ? 1.038   4.482   17.120  1.00 90.07 185 A 1 
ATOM   1442 C CG1 . VAL   A 1 185 ? 2.436   4.438   16.500  1.00 84.55 185 A 1 
ATOM   1443 C CG2 . VAL   A 1 185 ? 0.623   5.956   17.245  1.00 85.08 185 A 1 
ATOM   1444 N N   . GLN   A 1 186 ? -1.430  2.296   17.704  1.00 87.39 186 A 1 
ATOM   1445 C CA  . GLN   A 1 186 ? -2.673  1.933   18.395  1.00 85.96 186 A 1 
ATOM   1446 C C   . GLN   A 1 186 ? -2.757  2.578   19.789  1.00 85.69 186 A 1 
ATOM   1447 O O   . GLN   A 1 186 ? -2.700  1.896   20.809  1.00 84.08 186 A 1 
ATOM   1448 C CB  . GLN   A 1 186 ? -2.830  0.406   18.438  1.00 84.16 186 A 1 
ATOM   1449 C CG  . GLN   A 1 186 ? -3.084  -0.183  17.044  1.00 81.91 186 A 1 
ATOM   1450 C CD  . GLN   A 1 186 ? -3.293  -1.698  17.068  1.00 78.02 186 A 1 
ATOM   1451 O OE1 . GLN   A 1 186 ? -2.743  -2.431  17.867  1.00 69.63 186 A 1 
ATOM   1452 N NE2 . GLN   A 1 186 ? -4.077  -2.226  16.157  1.00 67.93 186 A 1 
ATOM   1453 N N   . THR   A 1 187 ? -2.868  3.893   19.816  1.00 88.87 187 A 1 
ATOM   1454 C CA  . THR   A 1 187 ? -3.091  4.686   21.026  1.00 89.52 187 A 1 
ATOM   1455 C C   . THR   A 1 187 ? -3.861  5.956   20.680  1.00 89.68 187 A 1 
ATOM   1456 O O   . THR   A 1 187 ? -3.694  6.517   19.595  1.00 88.89 187 A 1 
ATOM   1457 C CB  . THR   A 1 187 ? -1.771  5.015   21.743  1.00 88.36 187 A 1 
ATOM   1458 O OG1 . THR   A 1 187 ? -2.032  5.753   22.914  1.00 83.66 187 A 1 
ATOM   1459 C CG2 . THR   A 1 187 ? -0.783  5.836   20.906  1.00 83.83 187 A 1 
ATOM   1460 N N   . MET   A 1 188 ? -4.691  6.414   21.613  1.00 88.40 188 A 1 
ATOM   1461 C CA  . MET   A 1 188 ? -5.378  7.702   21.516  1.00 88.83 188 A 1 
ATOM   1462 C C   . MET   A 1 188 ? -4.478  8.867   21.958  1.00 90.45 188 A 1 
ATOM   1463 O O   . MET   A 1 188 ? -4.703  10.012  21.572  1.00 87.37 188 A 1 
ATOM   1464 C CB  . MET   A 1 188 ? -6.660  7.621   22.356  1.00 87.97 188 A 1 
ATOM   1465 C CG  . MET   A 1 188 ? -7.550  8.851   22.197  1.00 86.91 188 A 1 
ATOM   1466 S SD  . MET   A 1 188 ? -9.144  8.685   23.028  1.00 81.26 188 A 1 
ATOM   1467 C CE  . MET   A 1 188 ? -9.788  10.354  22.783  1.00 76.17 188 A 1 
ATOM   1468 N N   . ASN   A 1 189 ? -3.441  8.576   22.744  1.00 89.45 189 A 1 
ATOM   1469 C CA  . ASN   A 1 189 ? -2.505  9.572   23.254  1.00 88.90 189 A 1 
ATOM   1470 C C   . ASN   A 1 189 ? -1.087  9.373   22.682  1.00 89.37 189 A 1 
ATOM   1471 O O   . ASN   A 1 189 ? -0.227  8.786   23.351  1.00 88.18 189 A 1 
ATOM   1472 C CB  . ASN   A 1 189 ? -2.542  9.536   24.788  1.00 87.03 189 A 1 
ATOM   1473 C CG  . ASN   A 1 189 ? -1.634  10.592  25.397  1.00 85.83 189 A 1 
ATOM   1474 O OD1 . ASN   A 1 189 ? -1.188  11.537  24.768  1.00 81.01 189 A 1 
ATOM   1475 N ND2 . ASN   A 1 189 ? -1.331  10.453  26.665  1.00 78.60 189 A 1 
ATOM   1476 N N   . PRO   A 1 190 ? -0.800  9.882   21.480  1.00 88.11 190 A 1 
ATOM   1477 C CA  . PRO   A 1 190 ? 0.530   9.746   20.883  1.00 87.27 190 A 1 
ATOM   1478 C C   . PRO   A 1 190 ? 1.566   10.729  21.449  1.00 88.16 190 A 1 
ATOM   1479 O O   . PRO   A 1 190 ? 2.746   10.626  21.119  1.00 87.35 190 A 1 
ATOM   1480 C CB  . PRO   A 1 190 ? 0.295   9.948   19.386  1.00 85.31 190 A 1 
ATOM   1481 C CG  . PRO   A 1 190 ? -0.844  10.968  19.360  1.00 84.32 190 A 1 
ATOM   1482 C CD  . PRO   A 1 190 ? -1.701  10.551  20.560  1.00 86.27 190 A 1 
ATOM   1483 N N   . LEU   A 1 191 ? 1.173   11.674  22.306  1.00 88.38 191 A 1 
ATOM   1484 C CA  . LEU   A 1 191 ? 2.066   12.731  22.807  1.00 87.19 191 A 1 
ATOM   1485 C C   . LEU   A 1 191 ? 3.349   12.212  23.481  1.00 88.52 191 A 1 
ATOM   1486 O O   . LEU   A 1 191 ? 4.412   12.790  23.235  1.00 88.39 191 A 1 
ATOM   1487 C CB  . LEU   A 1 191 ? 1.330   13.655  23.787  1.00 85.48 191 A 1 
ATOM   1488 C CG  . LEU   A 1 191 ? 0.215   14.513  23.181  1.00 82.04 191 A 1 
ATOM   1489 C CD1 . LEU   A 1 191 ? -0.445  15.279  24.325  1.00 78.78 191 A 1 
ATOM   1490 C CD2 . LEU   A 1 191 ? 0.762   15.519  22.165  1.00 78.10 191 A 1 
ATOM   1491 N N   . PRO   A 1 192 ? 3.309   11.155  24.303  1.00 87.68 192 A 1 
ATOM   1492 C CA  . PRO   A 1 192 ? 4.526   10.599  24.890  1.00 86.81 192 A 1 
ATOM   1493 C C   . PRO   A 1 192 ? 5.486   10.069  23.822  1.00 88.65 192 A 1 
ATOM   1494 O O   . PRO   A 1 192 ? 6.680   10.368  23.872  1.00 88.03 192 A 1 
ATOM   1495 C CB  . PRO   A 1 192 ? 4.059   9.507   25.855  1.00 84.59 192 A 1 
ATOM   1496 C CG  . PRO   A 1 192 ? 2.609   9.858   26.157  1.00 83.19 192 A 1 
ATOM   1497 C CD  . PRO   A 1 192 ? 2.150   10.465  24.833  1.00 86.03 192 A 1 
ATOM   1498 N N   . LEU   A 1 193 ? 4.961   9.368   22.816  1.00 90.36 193 A 1 
ATOM   1499 C CA  . LEU   A 1 193 ? 5.743   8.846   21.690  1.00 90.88 193 A 1 
ATOM   1500 C C   . LEU   A 1 193 ? 6.374   9.969   20.863  1.00 91.56 193 A 1 
ATOM   1501 O O   . LEU   A 1 193 ? 7.550   9.900   20.521  1.00 90.64 193 A 1 
ATOM   1502 C CB  . LEU   A 1 193 ? 4.846   7.994   20.780  1.00 89.93 193 A 1 
ATOM   1503 C CG  . LEU   A 1 193 ? 4.254   6.738   21.433  1.00 86.53 193 A 1 
ATOM   1504 C CD1 . LEU   A 1 193 ? 3.302   6.070   20.445  1.00 81.47 193 A 1 
ATOM   1505 C CD2 . LEU   A 1 193 ? 5.354   5.749   21.808  1.00 82.57 193 A 1 
ATOM   1506 N N   . ILE   A 1 194 ? 5.608   11.022  20.574  1.00 90.97 194 A 1 
ATOM   1507 C CA  . ILE   A 1 194 ? 6.098   12.195  19.835  1.00 89.78 194 A 1 
ATOM   1508 C C   . ILE   A 1 194 ? 7.255   12.860  20.594  1.00 90.27 194 A 1 
ATOM   1509 O O   . ILE   A 1 194 ? 8.279   13.180  19.993  1.00 90.22 194 A 1 
ATOM   1510 C CB  . ILE   A 1 194 ? 4.940   13.181  19.559  1.00 88.79 194 A 1 
ATOM   1511 C CG1 . ILE   A 1 194 ? 3.922   12.548  18.580  1.00 86.97 194 A 1 
ATOM   1512 C CG2 . ILE   A 1 194 ? 5.461   14.513  18.990  1.00 86.70 194 A 1 
ATOM   1513 C CD1 . ILE   A 1 194 ? 2.580   13.292  18.526  1.00 80.88 194 A 1 
ATOM   1514 N N   . ARG   A 1 195 ? 7.129   13.020  21.916  1.00 90.09 195 A 1 
ATOM   1515 C CA  . ARG   A 1 195 ? 8.212   13.570  22.747  1.00 89.49 195 A 1 
ATOM   1516 C C   . ARG   A 1 195 ? 9.455   12.689  22.729  1.00 90.96 195 A 1 
ATOM   1517 O O   . ARG   A 1 195 ? 10.553  13.220  22.607  1.00 90.43 195 A 1 
ATOM   1518 C CB  . ARG   A 1 195 ? 7.745   13.757  24.193  1.00 87.76 195 A 1 
ATOM   1519 C CG  . ARG   A 1 195 ? 6.899   15.024  24.348  1.00 76.35 195 A 1 
ATOM   1520 C CD  . ARG   A 1 195 ? 6.511   15.174  25.818  1.00 72.51 195 A 1 
ATOM   1521 N NE  . ARG   A 1 195 ? 5.695   16.377  26.036  1.00 63.46 195 A 1 
ATOM   1522 C CZ  . ARG   A 1 195 ? 5.079   16.698  27.160  1.00 55.99 195 A 1 
ATOM   1523 N NH1 . ARG   A 1 195 ? 5.191   15.959  28.236  1.00 51.22 195 A 1 
ATOM   1524 N NH2 . ARG   A 1 195 ? 4.332   17.763  27.218  1.00 48.91 195 A 1 
ATOM   1525 N N   . ASP   A 1 196 ? 9.293   11.386  22.837  1.00 92.04 196 A 1 
ATOM   1526 C CA  . ASP   A 1 196 ? 10.430  10.464  22.826  1.00 92.45 196 A 1 
ATOM   1527 C C   . ASP   A 1 196 ? 11.146  10.473  21.466  1.00 93.02 196 A 1 
ATOM   1528 O O   . ASP   A 1 196 ? 12.376  10.535  21.417  1.00 92.17 196 A 1 
ATOM   1529 C CB  . ASP   A 1 196 ? 9.959   9.055   23.181  1.00 92.16 196 A 1 
ATOM   1530 C CG  . ASP   A 1 196 ? 9.466   8.883   24.617  1.00 90.94 196 A 1 
ATOM   1531 O OD1 . ASP   A 1 196 ? 9.565   9.803   25.458  1.00 86.16 196 A 1 
ATOM   1532 O OD2 . ASP   A 1 196 ? 8.943   7.784   24.897  1.00 86.22 196 A 1 
ATOM   1533 N N   . LEU   A 1 197 ? 10.394  10.509  20.368  1.00 92.82 197 A 1 
ATOM   1534 C CA  . LEU   A 1 197 ? 10.946  10.645  19.016  1.00 92.66 197 A 1 
ATOM   1535 C C   . LEU   A 1 197 ? 11.705  11.971  18.842  1.00 92.55 197 A 1 
ATOM   1536 O O   . LEU   A 1 197 ? 12.828  11.980  18.337  1.00 91.97 197 A 1 
ATOM   1537 C CB  . LEU   A 1 197 ? 9.811   10.525  17.980  1.00 92.92 197 A 1 
ATOM   1538 C CG  . LEU   A 1 197 ? 9.243   9.102   17.819  1.00 92.34 197 A 1 
ATOM   1539 C CD1 . LEU   A 1 197 ? 7.945   9.149   17.014  1.00 89.01 197 A 1 
ATOM   1540 C CD2 . LEU   A 1 197 ? 10.218  8.177   17.089  1.00 88.57 197 A 1 
ATOM   1541 N N   . GLN   A 1 198 ? 11.138  13.082  19.305  1.00 92.22 198 A 1 
ATOM   1542 C CA  . GLN   A 1 198 ? 11.803  14.390  19.275  1.00 91.22 198 A 1 
ATOM   1543 C C   . GLN   A 1 198 ? 13.074  14.402  20.137  1.00 91.56 198 A 1 
ATOM   1544 O O   . GLN   A 1 198 ? 14.111  14.898  19.697  1.00 90.63 198 A 1 
ATOM   1545 C CB  . GLN   A 1 198 ? 10.829  15.475  19.754  1.00 89.87 198 A 1 
ATOM   1546 C CG  . GLN   A 1 198 ? 9.761   15.804  18.700  1.00 86.52 198 A 1 
ATOM   1547 C CD  . GLN   A 1 198 ? 8.716   16.805  19.205  1.00 84.78 198 A 1 
ATOM   1548 O OE1 . GLN   A 1 198 ? 8.572   17.083  20.384  1.00 78.31 198 A 1 
ATOM   1549 N NE2 . GLN   A 1 198 ? 7.943   17.384  18.314  1.00 76.17 198 A 1 
ATOM   1550 N N   . ASN   A 1 199 ? 13.025  13.821  21.329  1.00 91.95 199 A 1 
ATOM   1551 C CA  . ASN   A 1 199 ? 14.182  13.718  22.222  1.00 91.72 199 A 1 
ATOM   1552 C C   . ASN   A 1 199 ? 15.294  12.836  21.635  1.00 91.27 199 A 1 
ATOM   1553 O O   . ASN   A 1 199 ? 16.474  13.099  21.868  1.00 89.49 199 A 1 
ATOM   1554 C CB  . ASN   A 1 199 ? 13.722  13.157  23.576  1.00 91.60 199 A 1 
ATOM   1555 C CG  . ASN   A 1 199 ? 12.923  14.145  24.411  1.00 88.26 199 A 1 
ATOM   1556 O OD1 . ASN   A 1 199 ? 13.008  15.351  24.284  1.00 81.47 199 A 1 
ATOM   1557 N ND2 . ASN   A 1 199 ? 12.151  13.639  25.350  1.00 80.16 199 A 1 
ATOM   1558 N N   . ALA   A 1 200 ? 14.931  11.829  20.854  1.00 91.50 200 A 1 
ATOM   1559 C CA  . ALA   A 1 200 ? 15.874  10.998  20.103  1.00 90.12 200 A 1 
ATOM   1560 C C   . ALA   A 1 200 ? 16.437  11.683  18.837  1.00 89.72 200 A 1 
ATOM   1561 O O   . ALA   A 1 200 ? 17.285  11.109  18.158  1.00 87.09 200 A 1 
ATOM   1562 C CB  . ALA   A 1 200 ? 15.195  9.664   19.787  1.00 89.65 200 A 1 
ATOM   1563 N N   . GLY   A 1 201 ? 15.990  12.900  18.529  1.00 89.82 201 A 1 
ATOM   1564 C CA  . GLY   A 1 201 ? 16.479  13.709  17.406  1.00 88.88 201 A 1 
ATOM   1565 C C   . GLY   A 1 201 ? 15.721  13.517  16.091  1.00 89.65 201 A 1 
ATOM   1566 O O   . GLY   A 1 201 ? 16.165  14.033  15.064  1.00 86.92 201 A 1 
ATOM   1567 N N   . TYR   A 1 202 ? 14.593  12.810  16.095  1.00 89.51 202 A 1 
ATOM   1568 C CA  . TYR   A 1 202 ? 13.760  12.679  14.898  1.00 89.81 202 A 1 
ATOM   1569 C C   . TYR   A 1 202 ? 12.994  13.969  14.605  1.00 89.87 202 A 1 
ATOM   1570 O O   . TYR   A 1 202 ? 12.442  14.615  15.500  1.00 88.06 202 A 1 
ATOM   1571 C CB  . TYR   A 1 202 ? 12.794  11.502  15.030  1.00 89.47 202 A 1 
ATOM   1572 C CG  . TYR   A 1 202 ? 13.483  10.160  14.983  1.00 89.83 202 A 1 
ATOM   1573 C CD1 . TYR   A 1 202 ? 13.890  9.622   13.748  1.00 84.84 202 A 1 
ATOM   1574 C CD2 . TYR   A 1 202 ? 13.748  9.452   16.174  1.00 85.61 202 A 1 
ATOM   1575 C CE1 . TYR   A 1 202 ? 14.553  8.391   13.693  1.00 83.99 202 A 1 
ATOM   1576 C CE2 . TYR   A 1 202 ? 14.417  8.215   16.128  1.00 83.72 202 A 1 
ATOM   1577 C CZ  . TYR   A 1 202 ? 14.820  7.689   14.882  1.00 86.58 202 A 1 
ATOM   1578 O OH  . TYR   A 1 202 ? 15.474  6.492   14.828  1.00 84.44 202 A 1 
ATOM   1579 N N   . HIS   A 1 203 ? 12.899  14.303  13.320  1.00 89.80 203 A 1 
ATOM   1580 C CA  . HIS   A 1 203 ? 12.069  15.404  12.856  1.00 89.42 203 A 1 
ATOM   1581 C C   . HIS   A 1 203 ? 10.635  14.907  12.627  1.00 89.71 203 A 1 
ATOM   1582 O O   . HIS   A 1 203 ? 10.351  14.222  11.644  1.00 88.34 203 A 1 
ATOM   1583 C CB  . HIS   A 1 203 ? 12.701  16.035  11.610  1.00 87.57 203 A 1 
ATOM   1584 C CG  . HIS   A 1 203 ? 12.141  17.402  11.334  1.00 81.33 203 A 1 
ATOM   1585 N ND1 . HIS   A 1 203 ? 10.849  17.711  10.990  1.00 69.91 203 A 1 
ATOM   1586 C CD2 . HIS   A 1 203 ? 12.818  18.598  11.436  1.00 68.71 203 A 1 
ATOM   1587 C CE1 . HIS   A 1 203 ? 10.739  19.044  10.880  1.00 67.32 203 A 1 
ATOM   1588 N NE2 . HIS   A 1 203 ? 11.922  19.621  11.144  1.00 68.24 203 A 1 
ATOM   1589 N N   . VAL   A 1 204 ? 9.732   15.252  13.533  1.00 89.18 204 A 1 
ATOM   1590 C CA  . VAL   A 1 204 ? 8.306   14.925  13.409  1.00 88.61 204 A 1 
ATOM   1591 C C   . VAL   A 1 204 ? 7.662   15.898  12.419  1.00 87.34 204 A 1 
ATOM   1592 O O   . VAL   A 1 204 ? 7.659   17.105  12.647  1.00 85.51 204 A 1 
ATOM   1593 C CB  . VAL   A 1 204 ? 7.604   14.930  14.781  1.00 88.21 204 A 1 
ATOM   1594 C CG1 . VAL   A 1 204 ? 6.135   14.521  14.660  1.00 83.81 204 A 1 
ATOM   1595 C CG2 . VAL   A 1 204 ? 8.283   13.943  15.750  1.00 83.83 204 A 1 
ATOM   1596 N N   . LEU   A 1 205 ? 7.137   15.364  11.322  1.00 87.38 205 A 1 
ATOM   1597 C CA  . LEU   A 1 205 ? 6.399   16.124  10.307  1.00 84.83 205 A 1 
ATOM   1598 C C   . LEU   A 1 205 ? 4.922   16.256  10.672  1.00 82.79 205 A 1 
ATOM   1599 O O   . LEU   A 1 205 ? 4.326   17.307  10.458  1.00 78.51 205 A 1 
ATOM   1600 C CB  . LEU   A 1 205 ? 6.510   15.418  8.945   1.00 83.18 205 A 1 
ATOM   1601 C CG  . LEU   A 1 205 ? 7.895   15.442  8.284   1.00 80.80 205 A 1 
ATOM   1602 C CD1 . LEU   A 1 205 ? 7.828   14.633  6.989   1.00 76.43 205 A 1 
ATOM   1603 C CD2 . LEU   A 1 205 ? 8.346   16.861  7.935   1.00 75.96 205 A 1 
ATOM   1604 N N   . TRP   A 1 206 ? 4.332   15.195  11.187  1.00 80.21 206 A 1 
ATOM   1605 C CA  . TRP   A 1 206 ? 2.968   15.179  11.709  1.00 77.39 206 A 1 
ATOM   1606 C C   . TRP   A 1 206 ? 2.989   14.902  13.214  1.00 74.70 206 A 1 
ATOM   1607 O O   . TRP   A 1 206 ? 3.640   13.950  13.638  1.00 69.95 206 A 1 
ATOM   1608 C CB  . TRP   A 1 206 ? 2.132   14.138  10.967  1.00 75.51 206 A 1 
ATOM   1609 C CG  . TRP   A 1 206 ? 0.716   14.125  11.420  1.00 72.97 206 A 1 
ATOM   1610 C CD1 . TRP   A 1 206 ? 0.182   13.264  12.306  1.00 67.24 206 A 1 
ATOM   1611 C CD2 . TRP   A 1 206 ? -0.309  15.136  11.153  1.00 69.31 206 A 1 
ATOM   1612 N NE1 . TRP   A 1 206 ? -1.102  13.675  12.634  1.00 64.40 206 A 1 
ATOM   1613 C CE2 . TRP   A 1 206 ? -1.426  14.846  11.980  1.00 67.66 206 A 1 
ATOM   1614 C CE3 . TRP   A 1 206 ? -0.366  16.296  10.355  1.00 65.81 206 A 1 
ATOM   1615 C CZ2 . TRP   A 1 206 ? -2.535  15.712  12.066  1.00 66.49 206 A 1 
ATOM   1616 C CZ3 . TRP   A 1 206 ? -1.486  17.148  10.414  1.00 61.61 206 A 1 
ATOM   1617 C CH2 . TRP   A 1 206 ? -2.548  16.868  11.288  1.00 62.48 206 A 1 
ATOM   1618 N N   . PRO   A 1 207 ? 2.252   15.685  14.028  1.00 68.27 207 A 1 
ATOM   1619 C CA  . PRO   A 1 207 ? 1.309   16.747  13.650  1.00 66.17 207 A 1 
ATOM   1620 C C   . PRO   A 1 207 ? 1.982   18.001  13.078  1.00 67.48 207 A 1 
ATOM   1621 O O   . PRO   A 1 207 ? 2.875   18.575  13.700  1.00 62.29 207 A 1 
ATOM   1622 C CB  . PRO   A 1 207 ? 0.509   17.055  14.918  1.00 58.58 207 A 1 
ATOM   1623 C CG  . PRO   A 1 207 ? 0.722   15.835  15.808  1.00 56.87 207 A 1 
ATOM   1624 C CD  . PRO   A 1 207 ? 2.123   15.388  15.436  1.00 60.90 207 A 1 
ATOM   1625 N N   . ASN   A 1 208 ? 1.555   18.424  11.890  1.00 64.79 208 A 1 
ATOM   1626 C CA  . ASN   A 1 208 ? 1.992   19.649  11.227  1.00 63.61 208 A 1 
ATOM   1627 C C   . ASN   A 1 208 ? 0.874   20.183  10.315  1.00 64.74 208 A 1 
ATOM   1628 O O   . ASN   A 1 208 ? -0.001  19.436  9.893   1.00 59.20 208 A 1 
ATOM   1629 C CB  . ASN   A 1 208 ? 3.287   19.369  10.442  1.00 56.94 208 A 1 
ATOM   1630 C CG  . ASN   A 1 208 ? 3.987   20.625  9.952   1.00 50.63 208 A 1 
ATOM   1631 O OD1 . ASN   A 1 208 ? 3.690   21.744  10.332  1.00 46.22 208 A 1 
ATOM   1632 N ND2 . ASN   A 1 208 ? 4.955   20.465  9.081   1.00 43.97 208 A 1 
ATOM   1633 N N   . LEU   A 1 209 ? 0.925   21.483  10.004  1.00 55.37 209 A 1 
ATOM   1634 C CA  . LEU   A 1 209 ? -0.072  22.128  9.147   1.00 54.74 209 A 1 
ATOM   1635 C C   . LEU   A 1 209 ? -0.136  21.465  7.762   1.00 55.09 209 A 1 
ATOM   1636 O O   . LEU   A 1 209 ? 0.885   21.384  7.073   1.00 50.53 209 A 1 
ATOM   1637 C CB  . LEU   A 1 209 ? 0.253   23.625  9.034   1.00 49.95 209 A 1 
ATOM   1638 C CG  . LEU   A 1 209 ? -0.298  24.426  10.223  1.00 45.06 209 A 1 
ATOM   1639 C CD1 . LEU   A 1 209 ? 0.526   25.683  10.474  1.00 41.07 209 A 1 
ATOM   1640 C CD2 . LEU   A 1 209 ? -1.747  24.840  9.970   1.00 41.57 209 A 1 
ATOM   1641 N N   . PRO   A 1 210 ? -1.322  21.019  7.309   1.00 51.71 210 A 1 
ATOM   1642 C CA  . PRO   A 1 210 ? -1.462  20.359  6.023   1.00 49.85 210 A 1 
ATOM   1643 C C   . PRO   A 1 210 ? -1.123  21.311  4.868   1.00 50.25 210 A 1 
ATOM   1644 O O   . PRO   A 1 210 ? -1.482  22.491  4.868   1.00 48.61 210 A 1 
ATOM   1645 C CB  . PRO   A 1 210 ? -2.906  19.843  5.974   1.00 47.81 210 A 1 
ATOM   1646 C CG  . PRO   A 1 210 ? -3.655  20.774  6.924   1.00 47.10 210 A 1 
ATOM   1647 C CD  . PRO   A 1 210 ? -2.608  21.115  7.974   1.00 49.94 210 A 1 
ATOM   1648 N N   . GLY   A 1 211 ? -0.416  20.787  3.866   1.00 47.04 211 A 1 
ATOM   1649 C CA  . GLY   A 1 211 ? -0.035  21.529  2.661   1.00 44.30 211 A 1 
ATOM   1650 C C   . GLY   A 1 211 ? 0.963   22.676  2.866   1.00 44.27 211 A 1 
ATOM   1651 O O   . GLY   A 1 211 ? 1.263   23.393  1.910   1.00 41.97 211 A 1 
ATOM   1652 N N   . VAL   A 1 212 ? 1.487   22.855  4.076   1.00 46.50 212 A 1 
ATOM   1653 C CA  . VAL   A 1 212 ? 2.657   23.711  4.296   1.00 43.72 212 A 1 
ATOM   1654 C C   . VAL   A 1 212 ? 3.880   22.900  3.892   1.00 43.15 212 A 1 
ATOM   1655 O O   . VAL   A 1 212 ? 4.346   22.033  4.624   1.00 40.59 212 A 1 
ATOM   1656 C CB  . VAL   A 1 212 ? 2.750   24.236  5.740   1.00 40.89 212 A 1 
ATOM   1657 C CG1 . VAL   A 1 212 ? 3.935   25.192  5.902   1.00 37.86 212 A 1 
ATOM   1658 C CG2 . VAL   A 1 212 ? 1.482   25.019  6.105   1.00 38.89 212 A 1 
ATOM   1659 N N   . THR   A 1 213 ? 4.382   23.177  2.694   1.00 39.39 213 A 1 
ATOM   1660 C CA  . THR   A 1 213 ? 5.689   22.676  2.270   1.00 37.78 213 A 1 
ATOM   1661 C C   . THR   A 1 213 ? 6.746   23.246  3.208   1.00 38.15 213 A 1 
ATOM   1662 O O   . THR   A 1 213 ? 6.952   24.458  3.241   1.00 35.82 213 A 1 
ATOM   1663 C CB  . THR   A 1 213 ? 6.008   23.098  0.824   1.00 34.09 213 A 1 
ATOM   1664 O OG1 . THR   A 1 213 ? 5.693   24.459  0.620   1.00 32.18 213 A 1 
ATOM   1665 C CG2 . THR   A 1 213 ? 5.197   22.283  -0.188  1.00 31.54 213 A 1 
ATOM   1666 N N   . SER   A 1 214 ? 7.379   22.379  3.989   1.00 34.00 214 A 1 
ATOM   1667 C CA  . SER   A 1 214 ? 8.623   22.701  4.696   1.00 32.30 214 A 1 
ATOM   1668 C C   . SER   A 1 214 ? 9.771   22.853  3.713   1.00 31.53 214 A 1 
ATOM   1669 O O   . SER   A 1 214 ? 9.879   21.992  2.816   1.00 28.76 214 A 1 
ATOM   1670 C CB  . SER   A 1 214 ? 8.967   21.590  5.683   1.00 29.85 214 A 1 
ATOM   1671 O OG  . SER   A 1 214 ? 9.106   20.395  4.943   1.00 28.75 214 A 1 
ATOM   1672 O OXT . SER   A 1 214 ? 10.562  23.841  3.905   1.00 27.07 214 A 1 
ATOM   1673 N N   . MET   B 2 1   ? -0.663  10.849  1.645   1.00 72.02 1   B 1 
ATOM   1674 C CA  . MET   B 2 1   ? -0.250  11.650  0.464   1.00 77.82 1   B 1 
ATOM   1675 C C   . MET   B 2 1   ? -1.377  12.611  0.099   1.00 81.29 1   B 1 
ATOM   1676 O O   . MET   B 2 1   ? -2.527  12.191  0.084   1.00 80.33 1   B 1 
ATOM   1677 C CB  . MET   B 2 1   ? 0.092   10.716  -0.701  1.00 73.20 1   B 1 
ATOM   1678 C CG  . MET   B 2 1   ? 0.673   11.444  -1.917  1.00 67.94 1   B 1 
ATOM   1679 S SD  . MET   B 2 1   ? 1.060   10.295  -3.268  1.00 63.97 1   B 1 
ATOM   1680 C CE  . MET   B 2 1   ? 1.938   11.382  -4.402  1.00 58.58 1   B 1 
ATOM   1681 N N   . LEU   B 2 2   ? -1.055  13.875  -0.191  1.00 84.07 2   B 1 
ATOM   1682 C CA  . LEU   B 2 2   ? -2.051  14.873  -0.583  1.00 85.86 2   B 1 
ATOM   1683 C C   . LEU   B 2 2   ? -2.379  14.776  -2.079  1.00 88.30 2   B 1 
ATOM   1684 O O   . LEU   B 2 2   ? -1.529  14.428  -2.902  1.00 88.26 2   B 1 
ATOM   1685 C CB  . LEU   B 2 2   ? -1.561  16.282  -0.217  1.00 83.52 2   B 1 
ATOM   1686 C CG  . LEU   B 2 2   ? -1.399  16.553  1.288   1.00 80.60 2   B 1 
ATOM   1687 C CD1 . LEU   B 2 2   ? -0.818  17.946  1.493   1.00 76.47 2   B 1 
ATOM   1688 C CD2 . LEU   B 2 2   ? -2.732  16.471  2.035   1.00 76.02 2   B 1 
ATOM   1689 N N   . VAL   B 2 3   ? -3.607  15.134  -2.433  1.00 91.10 3   B 1 
ATOM   1690 C CA  . VAL   B 2 3   ? -4.065  15.165  -3.830  1.00 92.69 3   B 1 
ATOM   1691 C C   . VAL   B 2 3   ? -3.208  16.097  -4.687  1.00 92.72 3   B 1 
ATOM   1692 O O   . VAL   B 2 3   ? -2.894  15.741  -5.821  1.00 92.02 3   B 1 
ATOM   1693 C CB  . VAL   B 2 3   ? -5.551  15.551  -3.892  1.00 93.19 3   B 1 
ATOM   1694 C CG1 . VAL   B 2 3   ? -6.006  15.962  -5.292  1.00 89.82 3   B 1 
ATOM   1695 C CG2 . VAL   B 2 3   ? -6.405  14.353  -3.469  1.00 89.43 3   B 1 
ATOM   1696 N N   . GLU   B 2 4   ? -2.765  17.232  -4.158  1.00 92.90 4   B 1 
ATOM   1697 C CA  . GLU   B 2 4   ? -1.919  18.187  -4.896  1.00 91.86 4   B 1 
ATOM   1698 C C   . GLU   B 2 4   ? -0.585  17.589  -5.379  1.00 92.11 4   B 1 
ATOM   1699 O O   . GLU   B 2 4   ? -0.040  18.027  -6.388  1.00 91.04 4   B 1 
ATOM   1700 C CB  . GLU   B 2 4   ? -1.704  19.467  -4.072  1.00 89.70 4   B 1 
ATOM   1701 C CG  . GLU   B 2 4   ? -0.850  19.305  -2.800  1.00 84.83 4   B 1 
ATOM   1702 C CD  . GLU   B 2 4   ? -0.794  20.588  -1.936  1.00 84.98 4   B 1 
ATOM   1703 O OE1 . GLU   B 2 4   ? -0.069  20.606  -0.924  1.00 78.32 4   B 1 
ATOM   1704 O OE2 . GLU   B 2 4   ? -1.500  21.585  -2.240  1.00 80.43 4   B 1 
ATOM   1705 N N   . GLN   B 2 5   ? -0.102  16.535  -4.716  1.00 89.61 5   B 1 
ATOM   1706 C CA  . GLN   B 2 5   ? 1.123   15.822  -5.085  1.00 87.54 5   B 1 
ATOM   1707 C C   . GLN   B 2 5   ? 0.882   14.735  -6.148  1.00 88.35 5   B 1 
ATOM   1708 O O   . GLN   B 2 5   ? 1.801   14.367  -6.877  1.00 87.24 5   B 1 
ATOM   1709 C CB  . GLN   B 2 5   ? 1.725   15.186  -3.822  1.00 84.79 5   B 1 
ATOM   1710 C CG  . GLN   B 2 5   ? 2.130   16.208  -2.746  1.00 79.70 5   B 1 
ATOM   1711 C CD  . GLN   B 2 5   ? 2.546   15.543  -1.430  1.00 75.67 5   B 1 
ATOM   1712 O OE1 . GLN   B 2 5   ? 2.188   14.421  -1.123  1.00 68.34 5   B 1 
ATOM   1713 N NE2 . GLN   B 2 5   ? 3.305   16.224  -0.603  1.00 66.43 5   B 1 
ATOM   1714 N N   . ALA   B 2 6   ? -0.335  14.206  -6.238  1.00 89.79 6   B 1 
ATOM   1715 C CA  . ALA   B 2 6   ? -0.689  13.095  -7.123  1.00 90.79 6   B 1 
ATOM   1716 C C   . ALA   B 2 6   ? -1.507  13.512  -8.358  1.00 92.72 6   B 1 
ATOM   1717 O O   . ALA   B 2 6   ? -1.541  12.787  -9.358  1.00 92.26 6   B 1 
ATOM   1718 C CB  . ALA   B 2 6   ? -1.445  12.052  -6.287  1.00 89.12 6   B 1 
ATOM   1719 N N   . MET   B 2 7   ? -2.168  14.659  -8.303  1.00 94.91 7   B 1 
ATOM   1720 C CA  . MET   B 2 7   ? -3.032  15.159  -9.370  1.00 95.60 7   B 1 
ATOM   1721 C C   . MET   B 2 7   ? -2.245  15.536  -10.629 1.00 95.64 7   B 1 
ATOM   1722 O O   . MET   B 2 7   ? -1.055  15.852  -10.602 1.00 94.56 7   B 1 
ATOM   1723 C CB  . MET   B 2 7   ? -3.911  16.316  -8.862  1.00 94.74 7   B 1 
ATOM   1724 C CG  . MET   B 2 7   ? -3.157  17.638  -8.663  1.00 93.77 7   B 1 
ATOM   1725 S SD  . MET   B 2 7   ? -4.234  18.988  -8.101  1.00 93.59 7   B 1 
ATOM   1726 C CE  . MET   B 2 7   ? -3.044  20.339  -8.021  1.00 87.98 7   B 1 
ATOM   1727 N N   . LYS   B 2 8   ? -2.935  15.547  -11.760 1.00 96.32 8   B 1 
ATOM   1728 C CA  . LYS   B 2 8   ? -2.386  16.044  -13.028 1.00 96.71 8   B 1 
ATOM   1729 C C   . LYS   B 2 8   ? -2.791  17.494  -13.261 1.00 97.20 8   B 1 
ATOM   1730 O O   . LYS   B 2 8   ? -3.968  17.829  -13.294 1.00 96.53 8   B 1 
ATOM   1731 C CB  . LYS   B 2 8   ? -2.807  15.136  -14.192 1.00 95.69 8   B 1 
ATOM   1732 C CG  . LYS   B 2 8   ? -1.971  13.849  -14.283 1.00 86.88 8   B 1 
ATOM   1733 C CD  . LYS   B 2 8   ? -0.550  14.114  -14.801 1.00 82.66 8   B 1 
ATOM   1734 C CE  . LYS   B 2 8   ? 0.198   12.789  -14.997 1.00 75.49 8   B 1 
ATOM   1735 N NZ  . LYS   B 2 8   ? 1.588   13.015  -15.474 1.00 65.92 8   B 1 
ATOM   1736 N N   . ALA   B 2 9   ? -1.778  18.315  -13.505 1.00 95.92 9   B 1 
ATOM   1737 C CA  . ALA   B 2 9   ? -1.913  19.686  -13.961 1.00 95.54 9   B 1 
ATOM   1738 C C   . ALA   B 2 9   ? -0.829  19.979  -15.019 1.00 95.20 9   B 1 
ATOM   1739 O O   . ALA   B 2 9   ? 0.262   19.418  -14.936 1.00 90.20 9   B 1 
ATOM   1740 C CB  . ALA   B 2 9   ? -1.809  20.622  -12.754 1.00 93.63 9   B 1 
ATOM   1741 N N   . PRO   B 2 10  ? -1.091  20.829  -16.037 1.00 95.49 10  B 1 
ATOM   1742 C CA  . PRO   B 2 10  ? -2.364  21.481  -16.338 1.00 95.58 10  B 1 
ATOM   1743 C C   . PRO   B 2 10  ? -3.430  20.492  -16.831 1.00 96.69 10  B 1 
ATOM   1744 O O   . PRO   B 2 10  ? -3.112  19.443  -17.396 1.00 95.23 10  B 1 
ATOM   1745 C CB  . PRO   B 2 10  ? -2.025  22.526  -17.402 1.00 93.59 10  B 1 
ATOM   1746 C CG  . PRO   B 2 10  ? -0.861  21.878  -18.156 1.00 90.29 10  B 1 
ATOM   1747 C CD  . PRO   B 2 10  ? -0.102  21.149  -17.051 1.00 92.79 10  B 1 
ATOM   1748 N N   . VAL   B 2 11  ? -4.692  20.846  -16.639 1.00 97.00 11  B 1 
ATOM   1749 C CA  . VAL   B 2 11  ? -5.837  20.023  -17.052 1.00 97.58 11  B 1 
ATOM   1750 C C   . VAL   B 2 11  ? -6.195  20.314  -18.505 1.00 97.66 11  B 1 
ATOM   1751 O O   . VAL   B 2 11  ? -6.308  21.467  -18.908 1.00 96.80 11  B 1 
ATOM   1752 C CB  . VAL   B 2 11  ? -7.052  20.237  -16.131 1.00 97.24 11  B 1 
ATOM   1753 C CG1 . VAL   B 2 11  ? -8.140  19.200  -16.420 1.00 94.37 11  B 1 
ATOM   1754 C CG2 . VAL   B 2 11  ? -6.677  20.104  -14.650 1.00 94.53 11  B 1 
ATOM   1755 N N   . ILE   B 2 12  ? -6.406  19.268  -19.294 1.00 97.67 12  B 1 
ATOM   1756 C CA  . ILE   B 2 12  ? -6.977  19.379  -20.638 1.00 97.73 12  B 1 
ATOM   1757 C C   . ILE   B 2 12  ? -8.485  19.548  -20.469 1.00 97.90 12  B 1 
ATOM   1758 O O   . ILE   B 2 12  ? -9.143  18.686  -19.885 1.00 97.36 12  B 1 
ATOM   1759 C CB  . ILE   B 2 12  ? -6.611  18.159  -21.502 1.00 97.54 12  B 1 
ATOM   1760 C CG1 . ILE   B 2 12  ? -5.076  18.043  -21.657 1.00 95.61 12  B 1 
ATOM   1761 C CG2 . ILE   B 2 12  ? -7.278  18.268  -22.886 1.00 95.64 12  B 1 
ATOM   1762 C CD1 . ILE   B 2 12  ? -4.625  16.630  -22.014 1.00 87.25 12  B 1 
ATOM   1763 N N   . THR   B 2 13  ? -9.028  20.655  -20.969 1.00 97.45 13  B 1 
ATOM   1764 C CA  . THR   B 2 13  ? -10.418 21.063  -20.751 1.00 97.48 13  B 1 
ATOM   1765 C C   . THR   B 2 13  ? -11.154 21.332  -22.057 1.00 97.43 13  B 1 
ATOM   1766 O O   . THR   B 2 13  ? -10.547 21.533  -23.110 1.00 96.33 13  B 1 
ATOM   1767 C CB  . THR   B 2 13  ? -10.504 22.300  -19.840 1.00 96.67 13  B 1 
ATOM   1768 O OG1 . THR   B 2 13  ? -9.810  23.392  -20.399 1.00 91.95 13  B 1 
ATOM   1769 C CG2 . THR   B 2 13  ? -9.933  22.048  -18.447 1.00 92.17 13  B 1 
ATOM   1770 N N   . LEU   B 2 14  ? -12.470 21.356  -21.963 1.00 97.38 14  B 1 
ATOM   1771 C CA  . LEU   B 2 14  ? -13.384 21.790  -23.015 1.00 97.19 14  B 1 
ATOM   1772 C C   . LEU   B 2 14  ? -14.098 23.078  -22.599 1.00 97.52 14  B 1 
ATOM   1773 O O   . LEU   B 2 14  ? -14.263 23.373  -21.415 1.00 96.37 14  B 1 
ATOM   1774 C CB  . LEU   B 2 14  ? -14.408 20.679  -23.286 1.00 95.91 14  B 1 
ATOM   1775 C CG  . LEU   B 2 14  ? -13.828 19.415  -23.937 1.00 94.26 14  B 1 
ATOM   1776 C CD1 . LEU   B 2 14  ? -14.873 18.306  -23.877 1.00 90.57 14  B 1 
ATOM   1777 C CD2 . LEU   B 2 14  ? -13.453 19.654  -25.397 1.00 90.50 14  B 1 
ATOM   1778 N N   . ARG   B 2 15  ? -14.594 23.809  -23.605 1.00 97.34 15  B 1 
ATOM   1779 C CA  . ARG   B 2 15  ? -15.643 24.818  -23.419 1.00 97.34 15  B 1 
ATOM   1780 C C   . ARG   B 2 15  ? -17.011 24.159  -23.584 1.00 97.57 15  B 1 
ATOM   1781 O O   . ARG   B 2 15  ? -17.138 23.193  -24.330 1.00 96.20 15  B 1 
ATOM   1782 C CB  . ARG   B 2 15  ? -15.466 25.963  -24.424 1.00 96.39 15  B 1 
ATOM   1783 C CG  . ARG   B 2 15  ? -14.151 26.731  -24.263 1.00 92.50 15  B 1 
ATOM   1784 C CD  . ARG   B 2 15  ? -14.094 27.402  -22.887 1.00 88.32 15  B 1 
ATOM   1785 N NE  . ARG   B 2 15  ? -12.963 28.344  -22.800 1.00 82.27 15  B 1 
ATOM   1786 C CZ  . ARG   B 2 15  ? -12.844 29.256  -21.859 1.00 77.10 15  B 1 
ATOM   1787 N NH1 . ARG   B 2 15  ? -13.726 29.354  -20.905 1.00 68.46 15  B 1 
ATOM   1788 N NH2 . ARG   B 2 15  ? -11.842 30.086  -21.843 1.00 70.10 15  B 1 
ATOM   1789 N N   . ALA   B 2 16  ? -18.040 24.729  -22.970 1.00 96.47 16  B 1 
ATOM   1790 C CA  . ALA   B 2 16  ? -19.416 24.244  -23.121 1.00 96.38 16  B 1 
ATOM   1791 C C   . ALA   B 2 16  ? -19.914 24.245  -24.583 1.00 96.58 16  B 1 
ATOM   1792 O O   . ALA   B 2 16  ? -20.815 23.486  -24.933 1.00 94.73 16  B 1 
ATOM   1793 C CB  . ALA   B 2 16  ? -20.315 25.110  -22.232 1.00 95.32 16  B 1 
ATOM   1794 N N   . THR   B 2 17  ? -19.301 25.070  -25.428 1.00 96.62 17  B 1 
ATOM   1795 C CA  . THR   B 2 17  ? -19.598 25.200  -26.862 1.00 96.37 17  B 1 
ATOM   1796 C C   . THR   B 2 17  ? -18.812 24.242  -27.760 1.00 96.61 17  B 1 
ATOM   1797 O O   . THR   B 2 17  ? -19.124 24.168  -28.945 1.00 94.95 17  B 1 
ATOM   1798 C CB  . THR   B 2 17  ? -19.314 26.634  -27.331 1.00 95.46 17  B 1 
ATOM   1799 O OG1 . THR   B 2 17  ? -17.985 26.992  -27.008 1.00 89.52 17  B 1 
ATOM   1800 C CG2 . THR   B 2 17  ? -20.238 27.648  -26.654 1.00 87.28 17  B 1 
ATOM   1801 N N   . ASN   B 2 18  ? -17.782 23.553  -27.246 1.00 96.70 18  B 1 
ATOM   1802 C CA  . ASN   B 2 18  ? -17.075 22.545  -28.039 1.00 96.65 18  B 1 
ATOM   1803 C C   . ASN   B 2 18  ? -18.028 21.406  -28.411 1.00 96.93 18  B 1 
ATOM   1804 O O   . ASN   B 2 18  ? -18.967 21.112  -27.671 1.00 96.01 18  B 1 
ATOM   1805 C CB  . ASN   B 2 18  ? -15.844 22.015  -27.292 1.00 96.21 18  B 1 
ATOM   1806 C CG  . ASN   B 2 18  ? -14.693 23.003  -27.280 1.00 95.30 18  B 1 
ATOM   1807 O OD1 . ASN   B 2 18  ? -14.292 23.496  -26.250 1.00 84.27 18  B 1 
ATOM   1808 N ND2 . ASN   B 2 18  ? -14.121 23.306  -28.425 1.00 83.80 18  B 1 
ATOM   1809 N N   . THR   B 2 19  ? -17.774 20.769  -29.538 1.00 96.54 19  B 1 
ATOM   1810 C CA  . THR   B 2 19  ? -18.628 19.691  -30.044 1.00 96.65 19  B 1 
ATOM   1811 C C   . THR   B 2 19  ? -18.261 18.337  -29.440 1.00 97.02 19  B 1 
ATOM   1812 O O   . THR   B 2 19  ? -17.149 18.117  -28.956 1.00 96.25 19  B 1 
ATOM   1813 C CB  . THR   B 2 19  ? -18.593 19.630  -31.577 1.00 95.82 19  B 1 
ATOM   1814 O OG1 . THR   B 2 19  ? -17.304 19.295  -32.026 1.00 91.01 19  B 1 
ATOM   1815 C CG2 . THR   B 2 19  ? -19.001 20.950  -32.227 1.00 89.70 19  B 1 
ATOM   1816 N N   . ILE   B 2 20  ? -19.182 17.385  -29.525 1.00 96.27 20  B 1 
ATOM   1817 C CA  . ILE   B 2 20  ? -18.920 15.979  -29.179 1.00 96.32 20  B 1 
ATOM   1818 C C   . ILE   B 2 20  ? -17.763 15.418  -30.026 1.00 96.44 20  B 1 
ATOM   1819 O O   . ILE   B 2 20  ? -16.913 14.695  -29.505 1.00 95.90 20  B 1 
ATOM   1820 C CB  . ILE   B 2 20  ? -20.219 15.155  -29.343 1.00 95.99 20  B 1 
ATOM   1821 C CG1 . ILE   B 2 20  ? -21.260 15.604  -28.292 1.00 94.43 20  B 1 
ATOM   1822 C CG2 . ILE   B 2 20  ? -19.951 13.644  -29.230 1.00 94.24 20  B 1 
ATOM   1823 C CD1 . ILE   B 2 20  ? -22.664 15.025  -28.491 1.00 90.99 20  B 1 
ATOM   1824 N N   . ALA   B 2 21  ? -17.677 15.797  -31.302 1.00 96.31 21  B 1 
ATOM   1825 C CA  . ALA   B 2 21  ? -16.581 15.395  -32.186 1.00 96.08 21  B 1 
ATOM   1826 C C   . ALA   B 2 21  ? -15.217 15.907  -31.694 1.00 96.44 21  B 1 
ATOM   1827 O O   . ALA   B 2 21  ? -14.260 15.133  -31.624 1.00 95.91 21  B 1 
ATOM   1828 C CB  . ALA   B 2 21  ? -16.880 15.887  -33.607 1.00 95.24 21  B 1 
ATOM   1829 N N   . GLU   B 2 22  ? -15.128 17.175  -31.290 1.00 96.69 22  B 1 
ATOM   1830 C CA  . GLU   B 2 22  ? -13.905 17.758  -30.717 1.00 96.67 22  B 1 
ATOM   1831 C C   . GLU   B 2 22  ? -13.508 17.055  -29.411 1.00 97.05 22  B 1 
ATOM   1832 O O   . GLU   B 2 22  ? -12.334 16.737  -29.210 1.00 96.47 22  B 1 
ATOM   1833 C CB  . GLU   B 2 22  ? -14.107 19.256  -30.453 1.00 96.44 22  B 1 
ATOM   1834 C CG  . GLU   B 2 22  ? -14.118 20.099  -31.742 1.00 93.33 22  B 1 
ATOM   1835 C CD  . GLU   B 2 22  ? -14.530 21.556  -31.482 1.00 93.70 22  B 1 
ATOM   1836 O OE1 . GLU   B 2 22  ? -14.041 22.451  -32.203 1.00 85.06 22  B 1 
ATOM   1837 O OE2 . GLU   B 2 22  ? -15.347 21.783  -30.560 1.00 87.56 22  B 1 
ATOM   1838 N N   . ALA   B 2 23  ? -14.481 16.736  -28.562 1.00 97.16 23  B 1 
ATOM   1839 C CA  . ALA   B 2 23  ? -14.240 15.999  -27.326 1.00 97.33 23  B 1 
ATOM   1840 C C   . ALA   B 2 23  ? -13.676 14.594  -27.595 1.00 97.41 23  B 1 
ATOM   1841 O O   . ALA   B 2 23  ? -12.665 14.208  -27.007 1.00 96.92 23  B 1 
ATOM   1842 C CB  . ALA   B 2 23  ? -15.545 15.946  -26.525 1.00 97.12 23  B 1 
ATOM   1843 N N   . LEU   B 2 24  ? -14.268 13.852  -28.530 1.00 96.89 24  B 1 
ATOM   1844 C CA  . LEU   B 2 24  ? -13.778 12.531  -28.948 1.00 96.34 24  B 1 
ATOM   1845 C C   . LEU   B 2 24  ? -12.349 12.596  -29.499 1.00 96.49 24  B 1 
ATOM   1846 O O   . LEU   B 2 24  ? -11.530 11.713  -29.228 1.00 95.83 24  B 1 
ATOM   1847 C CB  . LEU   B 2 24  ? -14.725 11.959  -30.018 1.00 95.70 24  B 1 
ATOM   1848 C CG  . LEU   B 2 24  ? -16.039 11.383  -29.456 1.00 93.99 24  B 1 
ATOM   1849 C CD1 . LEU   B 2 24  ? -17.020 11.137  -30.599 1.00 90.74 24  B 1 
ATOM   1850 C CD2 . LEU   B 2 24  ? -15.801 10.052  -28.743 1.00 90.83 24  B 1 
ATOM   1851 N N   . GLN   B 2 25  ? -12.038 13.651  -30.253 1.00 97.09 25  B 1 
ATOM   1852 C CA  . GLN   B 2 25  ? -10.714 13.856  -30.834 1.00 96.88 25  B 1 
ATOM   1853 C C   . GLN   B 2 25  ? -9.666  14.146  -29.753 1.00 97.17 25  B 1 
ATOM   1854 O O   . GLN   B 2 25  ? -8.598  13.534  -29.755 1.00 96.48 25  B 1 
ATOM   1855 C CB  . GLN   B 2 25  ? -10.816 14.961  -31.890 1.00 96.13 25  B 1 
ATOM   1856 C CG  . GLN   B 2 25  ? -9.741  14.813  -32.979 1.00 85.55 25  B 1 
ATOM   1857 C CD  . GLN   B 2 25  ? -9.917  15.832  -34.114 1.00 77.64 25  B 1 
ATOM   1858 O OE1 . GLN   B 2 25  ? -10.652 16.791  -34.024 1.00 68.91 25  B 1 
ATOM   1859 N NE2 . GLN   B 2 25  ? -9.239  15.661  -35.225 1.00 64.43 25  B 1 
ATOM   1860 N N   . LEU   B 2 26  ? -9.996  14.994  -28.780 1.00 97.15 26  B 1 
ATOM   1861 C CA  . LEU   B 2 26  ? -9.157  15.282  -27.608 1.00 97.15 26  B 1 
ATOM   1862 C C   . LEU   B 2 26  ? -8.869  14.025  -26.779 1.00 97.30 26  B 1 
ATOM   1863 O O   . LEU   B 2 26  ? -7.718  13.771  -26.427 1.00 96.24 26  B 1 
ATOM   1864 C CB  . LEU   B 2 26  ? -9.844  16.366  -26.756 1.00 96.46 26  B 1 
ATOM   1865 C CG  . LEU   B 2 26  ? -9.322  17.782  -27.069 1.00 92.98 26  B 1 
ATOM   1866 C CD1 . LEU   B 2 26  ? -10.353 18.833  -26.683 1.00 87.92 26  B 1 
ATOM   1867 C CD2 . LEU   B 2 26  ? -8.046  18.069  -26.280 1.00 87.44 26  B 1 
ATOM   1868 N N   . LEU   B 2 27  ? -9.890  13.201  -26.520 1.00 97.43 27  B 1 
ATOM   1869 C CA  . LEU   B 2 27  ? -9.707  11.927  -25.811 1.00 97.11 27  B 1 
ATOM   1870 C C   . LEU   B 2 27  ? -8.720  11.004  -26.535 1.00 96.91 27  B 1 
ATOM   1871 O O   . LEU   B 2 27  ? -7.831  10.436  -25.903 1.00 95.72 27  B 1 
ATOM   1872 C CB  . LEU   B 2 27  ? -11.051 11.202  -25.646 1.00 96.54 27  B 1 
ATOM   1873 C CG  . LEU   B 2 27  ? -12.042 11.802  -24.634 1.00 94.17 27  B 1 
ATOM   1874 C CD1 . LEU   B 2 27  ? -13.192 10.807  -24.470 1.00 89.34 27  B 1 
ATOM   1875 C CD2 . LEU   B 2 27  ? -11.440 12.030  -23.256 1.00 88.81 27  B 1 
ATOM   1876 N N   . ARG   B 2 28  ? -8.851  10.865  -27.861 1.00 96.52 28  B 1 
ATOM   1877 C CA  . ARG   B 2 28  ? -7.939  10.048  -28.676 1.00 96.17 28  B 1 
ATOM   1878 C C   . ARG   B 2 28  ? -6.526  10.609  -28.700 1.00 96.52 28  B 1 
ATOM   1879 O O   . ARG   B 2 28  ? -5.578  9.856   -28.519 1.00 95.48 28  B 1 
ATOM   1880 C CB  . ARG   B 2 28  ? -8.468  9.900   -30.114 1.00 94.89 28  B 1 
ATOM   1881 C CG  . ARG   B 2 28  ? -9.329  8.643   -30.282 1.00 82.55 28  B 1 
ATOM   1882 C CD  . ARG   B 2 28  ? -9.747  8.496   -31.740 1.00 81.16 28  B 1 
ATOM   1883 N NE  . ARG   B 2 28  ? -10.425 7.208   -31.990 1.00 70.23 28  B 1 
ATOM   1884 C CZ  . ARG   B 2 28  ? -11.035 6.850   -33.110 1.00 62.63 28  B 1 
ATOM   1885 N NH1 . ARG   B 2 28  ? -11.089 7.642   -34.148 1.00 56.32 28  B 1 
ATOM   1886 N NH2 . ARG   B 2 28  ? -11.597 5.682   -33.209 1.00 53.98 28  B 1 
ATOM   1887 N N   . HIS   B 2 29  ? -6.392  11.914  -28.922 1.00 96.57 29  B 1 
ATOM   1888 C CA  . HIS   B 2 29  ? -5.087  12.557  -29.056 1.00 96.60 29  B 1 
ATOM   1889 C C   . HIS   B 2 29  ? -4.275  12.470  -27.762 1.00 96.50 29  B 1 
ATOM   1890 O O   . HIS   B 2 29  ? -3.115  12.059  -27.777 1.00 95.23 29  B 1 
ATOM   1891 C CB  . HIS   B 2 29  ? -5.279  14.008  -29.508 1.00 96.22 29  B 1 
ATOM   1892 C CG  . HIS   B 2 29  ? -3.975  14.699  -29.833 1.00 92.19 29  B 1 
ATOM   1893 N ND1 . HIS   B 2 29  ? -2.711  14.144  -29.802 1.00 79.17 29  B 1 
ATOM   1894 C CD2 . HIS   B 2 29  ? -3.799  16.001  -30.225 1.00 79.90 29  B 1 
ATOM   1895 C CE1 . HIS   B 2 29  ? -1.815  15.077  -30.149 1.00 80.04 29  B 1 
ATOM   1896 N NE2 . HIS   B 2 29  ? -2.440  16.218  -30.418 1.00 82.07 29  B 1 
ATOM   1897 N N   . HIS   B 2 30  ? -4.886  12.804  -26.643 1.00 96.92 30  B 1 
ATOM   1898 C CA  . HIS   B 2 30  ? -4.209  12.811  -25.344 1.00 96.50 30  B 1 
ATOM   1899 C C   . HIS   B 2 30  ? -4.264  11.468  -24.613 1.00 96.42 30  B 1 
ATOM   1900 O O   . HIS   B 2 30  ? -3.661  11.333  -23.553 1.00 95.06 30  B 1 
ATOM   1901 C CB  . HIS   B 2 30  ? -4.771  13.953  -24.500 1.00 96.34 30  B 1 
ATOM   1902 C CG  . HIS   B 2 30  ? -4.434  15.299  -25.076 1.00 96.18 30  B 1 
ATOM   1903 N ND1 . HIS   B 2 30  ? -3.199  15.918  -25.008 1.00 83.62 30  B 1 
ATOM   1904 C CD2 . HIS   B 2 30  ? -5.265  16.137  -25.773 1.00 83.80 30  B 1 
ATOM   1905 C CE1 . HIS   B 2 30  ? -3.294  17.102  -25.633 1.00 86.87 30  B 1 
ATOM   1906 N NE2 . HIS   B 2 30  ? -4.531  17.269  -26.115 1.00 88.90 30  B 1 
ATOM   1907 N N   . ARG   B 2 31  ? -4.952  10.466  -25.170 1.00 95.60 31  B 1 
ATOM   1908 C CA  . ARG   B 2 31  ? -5.148  9.150   -24.549 1.00 95.25 31  B 1 
ATOM   1909 C C   . ARG   B 2 31  ? -5.704  9.259   -23.117 1.00 95.81 31  B 1 
ATOM   1910 O O   . ARG   B 2 31  ? -5.236  8.577   -22.213 1.00 93.99 31  B 1 
ATOM   1911 C CB  . ARG   B 2 31  ? -3.861  8.315   -24.619 1.00 93.75 31  B 1 
ATOM   1912 C CG  . ARG   B 2 31  ? -3.360  8.007   -26.041 1.00 86.75 31  B 1 
ATOM   1913 C CD  . ARG   B 2 31  ? -2.123  7.108   -25.937 1.00 80.74 31  B 1 
ATOM   1914 N NE  . ARG   B 2 31  ? -1.664  6.622   -27.252 1.00 70.64 31  B 1 
ATOM   1915 C CZ  . ARG   B 2 31  ? -0.724  5.708   -27.458 1.00 61.48 31  B 1 
ATOM   1916 N NH1 . ARG   B 2 31  ? -0.061  5.159   -26.474 1.00 55.41 31  B 1 
ATOM   1917 N NH2 . ARG   B 2 31  ? -0.426  5.325   -28.666 1.00 53.40 31  B 1 
ATOM   1918 N N   . ILE   B 2 32  ? -6.694  10.114  -22.929 1.00 96.84 32  B 1 
ATOM   1919 C CA  . ILE   B 2 32  ? -7.402  10.322  -21.654 1.00 97.02 32  B 1 
ATOM   1920 C C   . ILE   B 2 32  ? -8.859  9.859   -21.771 1.00 97.13 32  B 1 
ATOM   1921 O O   . ILE   B 2 32  ? -9.340  9.581   -22.870 1.00 96.48 32  B 1 
ATOM   1922 C CB  . ILE   B 2 32  ? -7.279  11.790  -21.184 1.00 96.82 32  B 1 
ATOM   1923 C CG1 . ILE   B 2 32  ? -7.860  12.776  -22.221 1.00 95.12 32  B 1 
ATOM   1924 C CG2 . ILE   B 2 32  ? -5.814  12.097  -20.834 1.00 93.66 32  B 1 
ATOM   1925 C CD1 . ILE   B 2 32  ? -7.828  14.250  -21.792 1.00 93.50 32  B 1 
ATOM   1926 N N   . ARG   B 2 33  ? -9.566  9.756   -20.645 1.00 97.03 33  B 1 
ATOM   1927 C CA  . ARG   B 2 33  ? -10.975 9.311   -20.588 1.00 97.03 33  B 1 
ATOM   1928 C C   . ARG   B 2 33  ? -11.923 10.325  -19.950 1.00 97.54 33  B 1 
ATOM   1929 O O   . ARG   B 2 33  ? -13.115 10.047  -19.861 1.00 96.48 33  B 1 
ATOM   1930 C CB  . ARG   B 2 33  ? -11.055 7.946   -19.890 1.00 95.52 33  B 1 
ATOM   1931 C CG  . ARG   B 2 33  ? -10.520 6.819   -20.791 1.00 93.13 33  B 1 
ATOM   1932 C CD  . ARG   B 2 33  ? -10.726 5.439   -20.164 1.00 89.67 33  B 1 
ATOM   1933 N NE  . ARG   B 2 33  ? -9.537  4.995   -19.417 1.00 82.60 33  B 1 
ATOM   1934 C CZ  . ARG   B 2 33  ? -9.355  3.779   -18.907 1.00 77.84 33  B 1 
ATOM   1935 N NH1 . ARG   B 2 33  ? -10.282 2.862   -18.929 1.00 69.62 33  B 1 
ATOM   1936 N NH2 . ARG   B 2 33  ? -8.214  3.452   -18.372 1.00 71.31 33  B 1 
ATOM   1937 N N   . HIS   B 2 34  ? -11.405 11.468  -19.533 1.00 97.70 34  B 1 
ATOM   1938 C CA  . HIS   B 2 34  ? -12.175 12.473  -18.801 1.00 98.00 34  B 1 
ATOM   1939 C C   . HIS   B 2 34  ? -11.797 13.876  -19.282 1.00 98.23 34  B 1 
ATOM   1940 O O   . HIS   B 2 34  ? -10.611 14.170  -19.434 1.00 97.70 34  B 1 
ATOM   1941 C CB  . HIS   B 2 34  ? -11.915 12.318  -17.293 1.00 97.58 34  B 1 
ATOM   1942 C CG  . HIS   B 2 34  ? -12.066 10.908  -16.784 1.00 97.33 34  B 1 
ATOM   1943 N ND1 . HIS   B 2 34  ? -11.046 9.983   -16.655 1.00 91.05 34  B 1 
ATOM   1944 C CD2 . HIS   B 2 34  ? -13.227 10.264  -16.425 1.00 90.67 34  B 1 
ATOM   1945 C CE1 . HIS   B 2 34  ? -11.580 8.826   -16.221 1.00 91.24 34  B 1 
ATOM   1946 N NE2 . HIS   B 2 34  ? -12.907 8.953   -16.074 1.00 92.75 34  B 1 
ATOM   1947 N N   . LEU   B 2 35  ? -12.789 14.721  -19.511 1.00 97.99 35  B 1 
ATOM   1948 C CA  . LEU   B 2 35  ? -12.620 16.112  -19.939 1.00 98.13 35  B 1 
ATOM   1949 C C   . LEU   B 2 35  ? -13.516 17.030  -19.104 1.00 98.23 35  B 1 
ATOM   1950 O O   . LEU   B 2 35  ? -14.729 17.078  -19.343 1.00 97.64 35  B 1 
ATOM   1951 C CB  . LEU   B 2 35  ? -12.933 16.251  -21.438 1.00 97.81 35  B 1 
ATOM   1952 C CG  . LEU   B 2 35  ? -11.861 15.665  -22.369 1.00 96.97 35  B 1 
ATOM   1953 C CD1 . LEU   B 2 35  ? -12.401 15.613  -23.792 1.00 94.69 35  B 1 
ATOM   1954 C CD2 . LEU   B 2 35  ? -10.589 16.514  -22.373 1.00 94.42 35  B 1 
ATOM   1955 N N   . PRO   B 2 36  ? -12.956 17.776  -18.152 1.00 98.32 36  B 1 
ATOM   1956 C CA  . PRO   B 2 36  ? -13.695 18.844  -17.490 1.00 98.32 36  B 1 
ATOM   1957 C C   . PRO   B 2 36  ? -14.098 19.937  -18.483 1.00 98.32 36  B 1 
ATOM   1958 O O   . PRO   B 2 36  ? -13.322 20.311  -19.367 1.00 97.86 36  B 1 
ATOM   1959 C CB  . PRO   B 2 36  ? -12.772 19.377  -16.392 1.00 97.96 36  B 1 
ATOM   1960 C CG  . PRO   B 2 36  ? -11.785 18.237  -16.162 1.00 96.75 36  B 1 
ATOM   1961 C CD  . PRO   B 2 36  ? -11.650 17.622  -17.550 1.00 98.02 36  B 1 
ATOM   1962 N N   . VAL   B 2 37  ? -15.303 20.462  -18.311 1.00 97.93 37  B 1 
ATOM   1963 C CA  . VAL   B 2 37  ? -15.823 21.607  -19.063 1.00 97.93 37  B 1 
ATOM   1964 C C   . VAL   B 2 37  ? -15.712 22.839  -18.176 1.00 97.87 37  B 1 
ATOM   1965 O O   . VAL   B 2 37  ? -16.225 22.841  -17.061 1.00 96.99 37  B 1 
ATOM   1966 C CB  . VAL   B 2 37  ? -17.270 21.375  -19.528 1.00 97.52 37  B 1 
ATOM   1967 C CG1 . VAL   B 2 37  ? -17.736 22.519  -20.428 1.00 95.21 37  B 1 
ATOM   1968 C CG2 . VAL   B 2 37  ? -17.414 20.064  -20.315 1.00 94.90 37  B 1 
ATOM   1969 N N   . VAL   B 2 38  ? -15.048 23.872  -18.679 1.00 97.74 38  B 1 
ATOM   1970 C CA  . VAL   B 2 38  ? -14.795 25.113  -17.935 1.00 97.75 38  B 1 
ATOM   1971 C C   . VAL   B 2 38  ? -15.297 26.344  -18.682 1.00 97.64 38  B 1 
ATOM   1972 O O   . VAL   B 2 38  ? -15.424 26.349  -19.912 1.00 96.43 38  B 1 
ATOM   1973 C CB  . VAL   B 2 38  ? -13.309 25.278  -17.547 1.00 96.87 38  B 1 
ATOM   1974 C CG1 . VAL   B 2 38  ? -12.836 24.153  -16.628 1.00 92.09 38  B 1 
ATOM   1975 C CG2 . VAL   B 2 38  ? -12.383 25.354  -18.767 1.00 91.40 38  B 1 
ATOM   1976 N N   . ASP   B 2 39  ? -15.551 27.414  -17.931 1.00 96.83 39  B 1 
ATOM   1977 C CA  . ASP   B 2 39  ? -15.903 28.720  -18.484 1.00 96.28 39  B 1 
ATOM   1978 C C   . ASP   B 2 39  ? -14.670 29.580  -18.841 1.00 96.08 39  B 1 
ATOM   1979 O O   . ASP   B 2 39  ? -13.526 29.103  -18.906 1.00 92.97 39  B 1 
ATOM   1980 C CB  . ASP   B 2 39  ? -16.898 29.423  -17.537 1.00 94.45 39  B 1 
ATOM   1981 C CG  . ASP   B 2 39  ? -16.290 30.025  -16.270 1.00 93.26 39  B 1 
ATOM   1982 O OD1 . ASP   B 2 39  ? -15.056 29.982  -16.091 1.00 87.04 39  B 1 
ATOM   1983 O OD2 . ASP   B 2 39  ? -17.076 30.609  -15.499 1.00 87.39 39  B 1 
ATOM   1984 N N   . GLY   B 2 40  ? -14.905 30.874  -19.124 1.00 95.21 40  B 1 
ATOM   1985 C CA  . GLY   B 2 40  ? -13.859 31.849  -19.446 1.00 94.75 40  B 1 
ATOM   1986 C C   . GLY   B 2 40  ? -12.845 32.086  -18.335 1.00 94.93 40  B 1 
ATOM   1987 O O   . GLY   B 2 40  ? -11.693 32.437  -18.617 1.00 91.01 40  B 1 
ATOM   1988 N N   . GLU   B 2 41  ? -13.250 31.875  -17.095 1.00 95.24 41  B 1 
ATOM   1989 C CA  . GLU   B 2 41  ? -12.463 32.174  -15.896 1.00 94.88 41  B 1 
ATOM   1990 C C   . GLU   B 2 41  ? -11.776 30.929  -15.305 1.00 95.18 41  B 1 
ATOM   1991 O O   . GLU   B 2 41  ? -10.982 31.043  -14.373 1.00 91.74 41  B 1 
ATOM   1992 C CB  . GLU   B 2 41  ? -13.372 32.859  -14.872 1.00 93.22 41  B 1 
ATOM   1993 C CG  . GLU   B 2 41  ? -13.875 34.228  -15.373 1.00 86.77 41  B 1 
ATOM   1994 C CD  . GLU   B 2 41  ? -14.853 34.906  -14.402 1.00 78.57 41  B 1 
ATOM   1995 O OE1 . GLU   B 2 41  ? -15.417 35.952  -14.796 1.00 69.16 41  B 1 
ATOM   1996 O OE2 . GLU   B 2 41  ? -15.087 34.369  -13.294 1.00 70.49 41  B 1 
ATOM   1997 N N   . GLY   B 2 42  ? -12.046 29.756  -15.880 1.00 95.34 42  B 1 
ATOM   1998 C CA  . GLY   B 2 42  ? -11.537 28.474  -15.392 1.00 95.68 42  B 1 
ATOM   1999 C C   . GLY   B 2 42  ? -12.416 27.820  -14.324 1.00 96.54 42  B 1 
ATOM   2000 O O   . GLY   B 2 42  ? -11.972 26.866  -13.686 1.00 94.78 42  B 1 
ATOM   2001 N N   . ARG   B 2 43  ? -13.649 28.305  -14.129 1.00 96.22 43  B 1 
ATOM   2002 C CA  . ARG   B 2 43  ? -14.624 27.648  -13.252 1.00 96.15 43  B 1 
ATOM   2003 C C   . ARG   B 2 43  ? -15.135 26.369  -13.894 1.00 96.50 43  B 1 
ATOM   2004 O O   . ARG   B 2 43  ? -15.396 26.330  -15.095 1.00 95.11 43  B 1 
ATOM   2005 C CB  . ARG   B 2 43  ? -15.782 28.587  -12.913 1.00 95.26 43  B 1 
ATOM   2006 C CG  . ARG   B 2 43  ? -15.320 29.797  -12.077 1.00 88.97 43  B 1 
ATOM   2007 C CD  . ARG   B 2 43  ? -16.488 30.724  -11.741 1.00 84.59 43  B 1 
ATOM   2008 N NE  . ARG   B 2 43  ? -16.909 31.494  -12.920 1.00 74.17 43  B 1 
ATOM   2009 C CZ  . ARG   B 2 43  ? -17.616 32.611  -12.930 1.00 65.85 43  B 1 
ATOM   2010 N NH1 . ARG   B 2 43  ? -18.120 33.124  -11.847 1.00 58.92 43  B 1 
ATOM   2011 N NH2 . ARG   B 2 43  ? -17.805 33.238  -14.048 1.00 57.37 43  B 1 
ATOM   2012 N N   . LEU   B 2 44  ? -15.304 25.338  -13.093 1.00 96.10 44  B 1 
ATOM   2013 C CA  . LEU   B 2 44  ? -15.826 24.055  -13.537 1.00 96.56 44  B 1 
ATOM   2014 C C   . LEU   B 2 44  ? -17.338 24.161  -13.781 1.00 96.59 44  B 1 
ATOM   2015 O O   . LEU   B 2 44  ? -18.096 24.473  -12.871 1.00 95.05 44  B 1 
ATOM   2016 C CB  . LEU   B 2 44  ? -15.466 23.005  -12.475 1.00 95.94 44  B 1 
ATOM   2017 C CG  . LEU   B 2 44  ? -15.837 21.563  -12.859 1.00 95.54 44  B 1 
ATOM   2018 C CD1 . LEU   B 2 44  ? -15.000 21.042  -14.027 1.00 92.91 44  B 1 
ATOM   2019 C CD2 . LEU   B 2 44  ? -15.593 20.653  -11.657 1.00 92.44 44  B 1 
ATOM   2020 N N   . LEU   B 2 45  ? -17.767 23.879  -15.006 1.00 96.86 45  B 1 
ATOM   2021 C CA  . LEU   B 2 45  ? -19.178 23.860  -15.407 1.00 96.27 45  B 1 
ATOM   2022 C C   . LEU   B 2 45  ? -19.746 22.442  -15.480 1.00 96.20 45  B 1 
ATOM   2023 O O   . LEU   B 2 45  ? -20.935 22.233  -15.260 1.00 93.90 45  B 1 
ATOM   2024 C CB  . LEU   B 2 45  ? -19.326 24.532  -16.782 1.00 95.51 45  B 1 
ATOM   2025 C CG  . LEU   B 2 45  ? -18.915 26.009  -16.861 1.00 93.71 45  B 1 
ATOM   2026 C CD1 . LEU   B 2 45  ? -19.075 26.479  -18.308 1.00 89.23 45  B 1 
ATOM   2027 C CD2 . LEU   B 2 45  ? -19.781 26.893  -15.963 1.00 88.14 45  B 1 
ATOM   2028 N N   . GLY   B 2 46  ? -18.896 21.475  -15.824 1.00 97.05 46  B 1 
ATOM   2029 C CA  . GLY   B 2 46  ? -19.318 20.100  -16.028 1.00 97.06 46  B 1 
ATOM   2030 C C   . GLY   B 2 46  ? -18.151 19.154  -16.292 1.00 97.72 46  B 1 
ATOM   2031 O O   . GLY   B 2 46  ? -16.986 19.551  -16.303 1.00 97.10 46  B 1 
ATOM   2032 N N   . LEU   B 2 47  ? -18.480 17.888  -16.526 1.00 97.67 47  B 1 
ATOM   2033 C CA  . LEU   B 2 47  ? -17.517 16.844  -16.877 1.00 97.85 47  B 1 
ATOM   2034 C C   . LEU   B 2 47  ? -18.102 15.978  -17.990 1.00 97.85 47  B 1 
ATOM   2035 O O   . LEU   B 2 47  ? -19.235 15.508  -17.888 1.00 96.87 47  B 1 
ATOM   2036 C CB  . LEU   B 2 47  ? -17.205 16.021  -15.615 1.00 97.38 47  B 1 
ATOM   2037 C CG  . LEU   B 2 47  ? -16.215 14.856  -15.829 1.00 96.78 47  B 1 
ATOM   2038 C CD1 . LEU   B 2 47  ? -14.792 15.347  -16.070 1.00 94.27 47  B 1 
ATOM   2039 C CD2 . LEU   B 2 47  ? -16.201 13.971  -14.583 1.00 93.37 47  B 1 
ATOM   2040 N N   . VAL   B 2 48  ? -17.300 15.740  -19.012 1.00 97.84 48  B 1 
ATOM   2041 C CA  . VAL   B 2 48  ? -17.604 14.786  -20.079 1.00 97.74 48  B 1 
ATOM   2042 C C   . VAL   B 2 48  ? -16.612 13.639  -19.983 1.00 97.79 48  B 1 
ATOM   2043 O O   . VAL   B 2 48  ? -15.397 13.846  -20.014 1.00 96.61 48  B 1 
ATOM   2044 C CB  . VAL   B 2 48  ? -17.575 15.458  -21.461 1.00 96.21 48  B 1 
ATOM   2045 C CG1 . VAL   B 2 48  ? -17.886 14.454  -22.564 1.00 87.95 48  B 1 
ATOM   2046 C CG2 . VAL   B 2 48  ? -18.616 16.574  -21.556 1.00 86.90 48  B 1 
ATOM   2047 N N   . THR   B 2 49  ? -17.120 12.423  -19.869 1.00 97.47 49  B 1 
ATOM   2048 C CA  . THR   B 2 49  ? -16.283 11.220  -19.810 1.00 96.97 49  B 1 
ATOM   2049 C C   . THR   B 2 49  ? -16.364 10.423  -21.109 1.00 96.94 49  B 1 
ATOM   2050 O O   . THR   B 2 49  ? -17.258 10.613  -21.938 1.00 96.11 49  B 1 
ATOM   2051 C CB  . THR   B 2 49  ? -16.632 10.332  -18.607 1.00 95.80 49  B 1 
ATOM   2052 O OG1 . THR   B 2 49  ? -17.855 9.677   -18.796 1.00 90.57 49  B 1 
ATOM   2053 C CG2 . THR   B 2 49  ? -16.679 11.102  -17.284 1.00 91.17 49  B 1 
ATOM   2054 N N   . SER   B 2 50  ? -15.453 9.472   -21.265 1.00 96.36 50  B 1 
ATOM   2055 C CA  . SER   B 2 50  ? -15.528 8.515   -22.369 1.00 96.06 50  B 1 
ATOM   2056 C C   . SER   B 2 50  ? -16.841 7.732   -22.373 1.00 96.09 50  B 1 
ATOM   2057 O O   . SER   B 2 50  ? -17.262 7.304   -23.438 1.00 95.06 50  B 1 
ATOM   2058 C CB  . SER   B 2 50  ? -14.353 7.540   -22.298 1.00 95.12 50  B 1 
ATOM   2059 O OG  . SER   B 2 50  ? -14.412 6.596   -23.352 1.00 87.96 50  B 1 
ATOM   2060 N N   . GLN   B 2 51  ? -17.465 7.512   -21.217 1.00 95.88 51  B 1 
ATOM   2061 C CA  . GLN   B 2 51  ? -18.769 6.847   -21.144 1.00 95.32 51  B 1 
ATOM   2062 C C   . GLN   B 2 51  ? -19.880 7.747   -21.695 1.00 96.02 51  B 1 
ATOM   2063 O O   . GLN   B 2 51  ? -20.633 7.301   -22.552 1.00 94.68 51  B 1 
ATOM   2064 C CB  . GLN   B 2 51  ? -19.085 6.412   -19.705 1.00 93.69 51  B 1 
ATOM   2065 C CG  . GLN   B 2 51  ? -18.211 5.223   -19.273 1.00 84.32 51  B 1 
ATOM   2066 C CD  . GLN   B 2 51  ? -18.615 4.642   -17.913 1.00 79.87 51  B 1 
ATOM   2067 O OE1 . GLN   B 2 51  ? -19.409 5.184   -17.164 1.00 70.89 51  B 1 
ATOM   2068 N NE2 . GLN   B 2 51  ? -18.093 3.491   -17.551 1.00 67.26 51  B 1 
ATOM   2069 N N   . ASP   B 2 52  ? -19.922 9.008   -21.294 1.00 95.69 52  B 1 
ATOM   2070 C CA  . ASP   B 2 52  ? -20.937 9.970   -21.740 1.00 95.71 52  B 1 
ATOM   2071 C C   . ASP   B 2 52  ? -20.861 10.208  -23.257 1.00 96.22 52  B 1 
ATOM   2072 O O   . ASP   B 2 52  ? -21.879 10.273  -23.945 1.00 95.40 52  B 1 
ATOM   2073 C CB  . ASP   B 2 52  ? -20.758 11.303  -20.991 1.00 95.37 52  B 1 
ATOM   2074 C CG  . ASP   B 2 52  ? -20.647 11.131  -19.474 1.00 94.30 52  B 1 
ATOM   2075 O OD1 . ASP   B 2 52  ? -21.521 10.472  -18.872 1.00 90.51 52  B 1 
ATOM   2076 O OD2 . ASP   B 2 52  ? -19.623 11.599  -18.917 1.00 89.91 52  B 1 
ATOM   2077 N N   . LEU   B 2 53  ? -19.641 10.264  -23.804 1.00 95.51 53  B 1 
ATOM   2078 C CA  . LEU   B 2 53  ? -19.419 10.408  -25.244 1.00 95.65 53  B 1 
ATOM   2079 C C   . LEU   B 2 53  ? -19.836 9.161   -26.032 1.00 95.69 53  B 1 
ATOM   2080 O O   . LEU   B 2 53  ? -20.338 9.295   -27.142 1.00 94.42 53  B 1 
ATOM   2081 C CB  . LEU   B 2 53  ? -17.940 10.730  -25.502 1.00 95.38 53  B 1 
ATOM   2082 C CG  . LEU   B 2 53  ? -17.542 12.156  -25.089 1.00 94.10 53  B 1 
ATOM   2083 C CD1 . LEU   B 2 53  ? -16.025 12.284  -25.120 1.00 90.53 53  B 1 
ATOM   2084 C CD2 . LEU   B 2 53  ? -18.113 13.206  -26.038 1.00 90.45 53  B 1 
ATOM   2085 N N   . ARG   B 2 54  ? -19.638 7.957   -25.480 1.00 95.02 54  B 1 
ATOM   2086 C CA  . ARG   B 2 54  ? -20.107 6.706   -26.106 1.00 94.30 54  B 1 
ATOM   2087 C C   . ARG   B 2 54  ? -21.628 6.617   -26.091 1.00 94.68 54  B 1 
ATOM   2088 O O   . ARG   B 2 54  ? -22.212 6.280   -27.109 1.00 93.25 54  B 1 
ATOM   2089 C CB  . ARG   B 2 54  ? -19.509 5.491   -25.388 1.00 93.18 54  B 1 
ATOM   2090 C CG  . ARG   B 2 54  ? -18.031 5.290   -25.703 1.00 89.79 54  B 1 
ATOM   2091 C CD  . ARG   B 2 54  ? -17.467 4.285   -24.714 1.00 87.09 54  B 1 
ATOM   2092 N NE  . ARG   B 2 54  ? -16.011 4.153   -24.827 1.00 83.35 54  B 1 
ATOM   2093 C CZ  . ARG   B 2 54  ? -15.355 3.037   -25.092 1.00 81.08 54  B 1 
ATOM   2094 N NH1 . ARG   B 2 54  ? -15.945 1.900   -25.309 1.00 71.86 54  B 1 
ATOM   2095 N NH2 . ARG   B 2 54  ? -14.061 3.049   -25.126 1.00 75.30 54  B 1 
ATOM   2096 N N   . ASP   B 2 55  ? -22.250 6.991   -24.975 1.00 94.60 55  B 1 
ATOM   2097 C CA  . ASP   B 2 55  ? -23.710 7.031   -24.844 1.00 94.41 55  B 1 
ATOM   2098 C C   . ASP   B 2 55  ? -24.353 8.032   -25.830 1.00 94.69 55  B 1 
ATOM   2099 O O   . ASP   B 2 55  ? -25.479 7.826   -26.280 1.00 92.99 55  B 1 
ATOM   2100 C CB  . ASP   B 2 55  ? -24.092 7.404   -23.398 1.00 93.86 55  B 1 
ATOM   2101 C CG  . ASP   B 2 55  ? -23.734 6.367   -22.320 1.00 92.51 55  B 1 
ATOM   2102 O OD1 . ASP   B 2 55  ? -23.475 5.186   -22.628 1.00 88.33 55  B 1 
ATOM   2103 O OD2 . ASP   B 2 55  ? -23.732 6.722   -21.114 1.00 88.19 55  B 1 
ATOM   2104 N N   . ALA   B 2 56  ? -23.631 9.086   -26.203 1.00 93.99 56  B 1 
ATOM   2105 C CA  . ALA   B 2 56  ? -24.060 10.084  -27.185 1.00 93.88 56  B 1 
ATOM   2106 C C   . ALA   B 2 56  ? -23.646 9.772   -28.636 1.00 94.00 56  B 1 
ATOM   2107 O O   . ALA   B 2 56  ? -23.978 10.530  -29.551 1.00 91.57 56  B 1 
ATOM   2108 C CB  . ALA   B 2 56  ? -23.519 11.443  -26.736 1.00 93.36 56  B 1 
ATOM   2109 N N   . SER   B 2 57  ? -22.895 8.699   -28.857 1.00 93.40 57  B 1 
ATOM   2110 C CA  . SER   B 2 57  ? -22.439 8.274   -30.186 1.00 93.24 57  B 1 
ATOM   2111 C C   . SER   B 2 57  ? -23.399 7.240   -30.785 1.00 93.38 57  B 1 
ATOM   2112 O O   . SER   B 2 57  ? -24.087 6.543   -30.037 1.00 91.33 57  B 1 
ATOM   2113 C CB  . SER   B 2 57  ? -21.016 7.714   -30.114 1.00 91.95 57  B 1 
ATOM   2114 O OG  . SER   B 2 57  ? -20.107 8.718   -29.699 1.00 86.52 57  B 1 
ATOM   2115 N N   . PRO   B 2 58  ? -23.442 7.106   -32.123 1.00 92.66 58  B 1 
ATOM   2116 C CA  . PRO   B 2 58  ? -24.230 6.055   -32.757 1.00 91.91 58  B 1 
ATOM   2117 C C   . PRO   B 2 58  ? -23.727 4.662   -32.354 1.00 92.61 58  B 1 
ATOM   2118 O O   . PRO   B 2 58  ? -22.534 4.455   -32.102 1.00 91.02 58  B 1 
ATOM   2119 C CB  . PRO   B 2 58  ? -24.114 6.304   -34.263 1.00 89.75 58  B 1 
ATOM   2120 C CG  . PRO   B 2 58  ? -22.791 7.061   -34.408 1.00 86.40 58  B 1 
ATOM   2121 C CD  . PRO   B 2 58  ? -22.718 7.879   -33.121 1.00 89.87 58  B 1 
ATOM   2122 N N   . SER   B 2 59  ? -24.644 3.702   -32.331 1.00 91.87 59  B 1 
ATOM   2123 C CA  . SER   B 2 59  ? -24.316 2.300   -32.067 1.00 92.00 59  B 1 
ATOM   2124 C C   . SER   B 2 59  ? -23.271 1.776   -33.058 1.00 92.29 59  B 1 
ATOM   2125 O O   . SER   B 2 59  ? -23.281 2.133   -34.239 1.00 90.49 59  B 1 
ATOM   2126 C CB  . SER   B 2 59  ? -25.596 1.451   -32.151 1.00 90.58 59  B 1 
ATOM   2127 O OG  . SER   B 2 59  ? -25.311 0.061   -32.089 1.00 86.62 59  B 1 
ATOM   2128 N N   . ILE   B 2 60  ? -22.429 0.860   -32.604 1.00 92.30 60  B 1 
ATOM   2129 C CA  . ILE   B 2 60  ? -21.462 0.159   -33.471 1.00 91.92 60  B 1 
ATOM   2130 C C   . ILE   B 2 60  ? -22.131 -0.581  -34.640 1.00 92.81 60  B 1 
ATOM   2131 O O   . ILE   B 2 60  ? -21.480 -0.852  -35.644 1.00 90.52 60  B 1 
ATOM   2132 C CB  . ILE   B 2 60  ? -20.599 -0.831  -32.660 1.00 90.97 60  B 1 
ATOM   2133 C CG1 . ILE   B 2 60  ? -21.446 -1.910  -31.948 1.00 84.63 60  B 1 
ATOM   2134 C CG2 . ILE   B 2 60  ? -19.704 -0.060  -31.669 1.00 82.90 60  B 1 
ATOM   2135 C CD1 . ILE   B 2 60  ? -20.634 -3.061  -31.357 1.00 78.86 60  B 1 
ATOM   2136 N N   . PHE   B 2 61  ? -23.419 -0.885  -34.526 1.00 92.00 61  B 1 
ATOM   2137 C CA  . PHE   B 2 61  ? -24.203 -1.503  -35.594 1.00 91.01 61  B 1 
ATOM   2138 C C   . PHE   B 2 61  ? -24.700 -0.492  -36.639 1.00 91.08 61  B 1 
ATOM   2139 O O   . PHE   B 2 61  ? -25.068 -0.894  -37.739 1.00 87.04 61  B 1 
ATOM   2140 C CB  . PHE   B 2 61  ? -25.374 -2.267  -34.968 1.00 90.11 61  B 1 
ATOM   2141 C CG  . PHE   B 2 61  ? -24.966 -3.372  -34.014 1.00 90.41 61  B 1 
ATOM   2142 C CD1 . PHE   B 2 61  ? -24.155 -4.433  -34.463 1.00 86.30 61  B 1 
ATOM   2143 C CD2 . PHE   B 2 61  ? -25.409 -3.360  -32.679 1.00 85.46 61  B 1 
ATOM   2144 C CE1 . PHE   B 2 61  ? -23.797 -5.471  -33.592 1.00 85.23 61  B 1 
ATOM   2145 C CE2 . PHE   B 2 61  ? -25.058 -4.401  -31.803 1.00 85.63 61  B 1 
ATOM   2146 C CZ  . PHE   B 2 61  ? -24.251 -5.458  -32.260 1.00 89.18 61  B 1 
ATOM   2147 N N   . HIS   B 2 62  ? -24.680 0.809   -36.298 1.00 91.72 62  B 1 
ATOM   2148 C CA  . HIS   B 2 62  ? -25.229 1.904   -37.106 1.00 90.49 62  B 1 
ATOM   2149 C C   . HIS   B 2 62  ? -24.288 3.119   -37.128 1.00 90.47 62  B 1 
ATOM   2150 O O   . HIS   B 2 62  ? -24.710 4.267   -37.039 1.00 86.11 62  B 1 
ATOM   2151 C CB  . HIS   B 2 62  ? -26.626 2.254   -36.577 1.00 88.47 62  B 1 
ATOM   2152 C CG  . HIS   B 2 62  ? -27.574 1.088   -36.602 1.00 87.72 62  B 1 
ATOM   2153 N ND1 . HIS   B 2 62  ? -28.098 0.495   -37.738 1.00 78.06 62  B 1 
ATOM   2154 C CD2 . HIS   B 2 62  ? -28.006 0.379   -35.516 1.00 77.79 62  B 1 
ATOM   2155 C CE1 . HIS   B 2 62  ? -28.832 -0.548  -37.337 1.00 80.69 62  B 1 
ATOM   2156 N NE2 . HIS   B 2 62  ? -28.799 -0.646  -35.996 1.00 81.11 62  B 1 
ATOM   2157 N N   . LEU   B 2 63  ? -22.976 2.877   -37.282 1.00 90.49 63  B 1 
ATOM   2158 C CA  . LEU   B 2 63  ? -21.906 3.890   -37.201 1.00 89.26 63  B 1 
ATOM   2159 C C   . LEU   B 2 63  ? -22.044 5.078   -38.172 1.00 89.09 63  B 1 
ATOM   2160 O O   . LEU   B 2 63  ? -21.343 6.079   -38.019 1.00 84.69 63  B 1 
ATOM   2161 C CB  . LEU   B 2 63  ? -20.555 3.198   -37.464 1.00 86.78 63  B 1 
ATOM   2162 C CG  . LEU   B 2 63  ? -20.026 2.374   -36.275 1.00 82.85 63  B 1 
ATOM   2163 C CD1 . LEU   B 2 63  ? -18.836 1.529   -36.734 1.00 77.29 63  B 1 
ATOM   2164 C CD2 . LEU   B 2 63  ? -19.561 3.271   -35.130 1.00 77.11 63  B 1 
ATOM   2165 N N   . HIS   B 2 64  ? -22.890 4.957   -39.185 1.00 91.36 64  B 1 
ATOM   2166 C CA  . HIS   B 2 64  ? -23.061 5.965   -40.238 1.00 90.31 64  B 1 
ATOM   2167 C C   . HIS   B 2 64  ? -24.325 6.809   -40.052 1.00 90.89 64  B 1 
ATOM   2168 O O   . HIS   B 2 64  ? -24.559 7.732   -40.831 1.00 85.64 64  B 1 
ATOM   2169 C CB  . HIS   B 2 64  ? -23.065 5.266   -41.608 1.00 86.89 64  B 1 
ATOM   2170 C CG  . HIS   B 2 64  ? -21.998 4.218   -41.762 1.00 80.02 64  B 1 
ATOM   2171 N ND1 . HIS   B 2 64  ? -20.666 4.352   -41.437 1.00 66.44 64  B 1 
ATOM   2172 C CD2 . HIS   B 2 64  ? -22.171 2.919   -42.166 1.00 65.77 64  B 1 
ATOM   2173 C CE1 . HIS   B 2 64  ? -20.059 3.172   -41.645 1.00 61.38 64  B 1 
ATOM   2174 N NE2 . HIS   B 2 64  ? -20.947 2.276   -42.095 1.00 63.16 64  B 1 
ATOM   2175 N N   . GLU   B 2 65  ? -25.131 6.493   -39.042 1.00 89.06 65  B 1 
ATOM   2176 C CA  . GLU   B 2 65  ? -26.373 7.203   -38.754 1.00 87.99 65  B 1 
ATOM   2177 C C   . GLU   B 2 65  ? -26.128 8.359   -37.787 1.00 87.18 65  B 1 
ATOM   2178 O O   . GLU   B 2 65  ? -25.202 8.332   -36.976 1.00 81.36 65  B 1 
ATOM   2179 C CB  . GLU   B 2 65  ? -27.435 6.227   -38.230 1.00 84.79 65  B 1 
ATOM   2180 C CG  . GLU   B 2 65  ? -27.833 5.193   -39.296 1.00 79.48 65  B 1 
ATOM   2181 C CD  . GLU   B 2 65  ? -28.894 4.196   -38.819 1.00 78.98 65  B 1 
ATOM   2182 O OE1 . GLU   B 2 65  ? -29.110 3.193   -39.535 1.00 70.55 65  B 1 
ATOM   2183 O OE2 . GLU   B 2 65  ? -29.494 4.405   -37.743 1.00 76.45 65  B 1 
ATOM   2184 N N   . HIS   B 2 66  ? -26.949 9.391   -37.881 1.00 88.66 66  B 1 
ATOM   2185 C CA  . HIS   B 2 66  ? -26.975 10.530  -36.957 1.00 88.42 66  B 1 
ATOM   2186 C C   . HIS   B 2 66  ? -25.609 11.178  -36.674 1.00 89.75 66  B 1 
ATOM   2187 O O   . HIS   B 2 66  ? -25.338 11.654  -35.571 1.00 85.44 66  B 1 
ATOM   2188 C CB  . HIS   B 2 66  ? -27.732 10.130  -35.689 1.00 84.75 66  B 1 
ATOM   2189 C CG  . HIS   B 2 66  ? -29.144 9.700   -35.972 1.00 84.82 66  B 1 
ATOM   2190 N ND1 . HIS   B 2 66  ? -30.143 10.499  -36.497 1.00 75.15 66  B 1 
ATOM   2191 C CD2 . HIS   B 2 66  ? -29.656 8.444   -35.780 1.00 74.72 66  B 1 
ATOM   2192 C CE1 . HIS   B 2 66  ? -31.241 9.742   -36.595 1.00 78.10 66  B 1 
ATOM   2193 N NE2 . HIS   B 2 66  ? -30.981 8.494   -36.179 1.00 79.19 66  B 1 
ATOM   2194 N N   . LEU   B 2 67  ? -24.742 11.249  -37.685 1.00 90.38 67  B 1 
ATOM   2195 C CA  . LEU   B 2 67  ? -23.426 11.890  -37.546 1.00 89.70 67  B 1 
ATOM   2196 C C   . LEU   B 2 67  ? -23.522 13.379  -37.182 1.00 90.57 67  B 1 
ATOM   2197 O O   . LEU   B 2 67  ? -22.580 13.941  -36.625 1.00 86.94 67  B 1 
ATOM   2198 C CB  . LEU   B 2 67  ? -22.628 11.711  -38.847 1.00 86.26 67  B 1 
ATOM   2199 C CG  . LEU   B 2 67  ? -22.203 10.260  -39.145 1.00 81.36 67  B 1 
ATOM   2200 C CD1 . LEU   B 2 67  ? -21.517 10.209  -40.508 1.00 75.22 67  B 1 
ATOM   2201 C CD2 . LEU   B 2 67  ? -21.224 9.714   -38.104 1.00 74.07 67  B 1 
ATOM   2202 N N   . GLU   B 2 68  ? -24.659 14.015  -37.461 1.00 91.75 68  B 1 
ATOM   2203 C CA  . GLU   B 2 68  ? -24.968 15.379  -37.034 1.00 91.13 68  B 1 
ATOM   2204 C C   . GLU   B 2 68  ? -24.984 15.539  -35.503 1.00 92.25 68  B 1 
ATOM   2205 O O   . GLU   B 2 68  ? -24.675 16.618  -35.000 1.00 89.55 68  B 1 
ATOM   2206 C CB  . GLU   B 2 68  ? -26.300 15.849  -37.651 1.00 89.20 68  B 1 
ATOM   2207 C CG  . GLU   B 2 68  ? -27.561 15.023  -37.310 1.00 80.03 68  B 1 
ATOM   2208 C CD  . GLU   B 2 68  ? -27.793 13.792  -38.203 1.00 75.16 68  B 1 
ATOM   2209 O OE1 . GLU   B 2 68  ? -28.885 13.205  -38.096 1.00 66.47 68  B 1 
ATOM   2210 O OE2 . GLU   B 2 68  ? -26.888 13.442  -39.002 1.00 72.14 68  B 1 
ATOM   2211 N N   . ASP   B 2 69  ? -25.262 14.479  -34.756 1.00 92.58 69  B 1 
ATOM   2212 C CA  . ASP   B 2 69  ? -25.231 14.508  -33.292 1.00 92.35 69  B 1 
ATOM   2213 C C   . ASP   B 2 69  ? -23.835 14.824  -32.744 1.00 93.39 69  B 1 
ATOM   2214 O O   . ASP   B 2 69  ? -23.701 15.492  -31.716 1.00 91.80 69  B 1 
ATOM   2215 C CB  . ASP   B 2 69  ? -25.720 13.168  -32.727 1.00 90.45 69  B 1 
ATOM   2216 C CG  . ASP   B 2 69  ? -27.236 12.995  -32.787 1.00 88.79 69  B 1 
ATOM   2217 O OD1 . ASP   B 2 69  ? -27.949 13.988  -33.062 1.00 83.41 69  B 1 
ATOM   2218 O OD2 . ASP   B 2 69  ? -27.702 11.908  -32.389 1.00 84.00 69  B 1 
ATOM   2219 N N   . LEU   B 2 70  ? -22.794 14.421  -33.460 1.00 93.46 70  B 1 
ATOM   2220 C CA  . LEU   B 2 70  ? -21.405 14.707  -33.090 1.00 93.76 70  B 1 
ATOM   2221 C C   . LEU   B 2 70  ? -21.054 16.201  -33.194 1.00 94.70 70  B 1 
ATOM   2222 O O   . LEU   B 2 70  ? -20.043 16.632  -32.638 1.00 92.98 70  B 1 
ATOM   2223 C CB  . LEU   B 2 70  ? -20.454 13.865  -33.960 1.00 92.83 70  B 1 
ATOM   2224 C CG  . LEU   B 2 70  ? -20.667 12.340  -33.892 1.00 90.70 70  B 1 
ATOM   2225 C CD1 . LEU   B 2 70  ? -19.644 11.650  -34.791 1.00 84.70 70  B 1 
ATOM   2226 C CD2 . LEU   B 2 70  ? -20.497 11.791  -32.474 1.00 83.67 70  B 1 
ATOM   2227 N N   . GLN   B 2 71  ? -21.884 16.996  -33.870 1.00 94.93 71  B 1 
ATOM   2228 C CA  . GLN   B 2 71  ? -21.755 18.457  -33.950 1.00 95.10 71  B 1 
ATOM   2229 C C   . GLN   B 2 71  ? -22.510 19.184  -32.831 1.00 95.86 71  B 1 
ATOM   2230 O O   . GLN   B 2 71  ? -22.408 20.409  -32.719 1.00 93.98 71  B 1 
ATOM   2231 C CB  . GLN   B 2 71  ? -22.215 18.954  -35.333 1.00 94.16 71  B 1 
ATOM   2232 C CG  . GLN   B 2 71  ? -21.451 18.306  -36.497 1.00 89.73 71  B 1 
ATOM   2233 C CD  . GLN   B 2 71  ? -19.941 18.550  -36.420 1.00 83.28 71  B 1 
ATOM   2234 O OE1 . GLN   B 2 71  ? -19.473 19.627  -36.087 1.00 71.81 71  B 1 
ATOM   2235 N NE2 . GLN   B 2 71  ? -19.139 17.557  -36.720 1.00 70.13 71  B 1 
ATOM   2236 N N   . LYS   B 2 72  ? -23.254 18.476  -31.995 1.00 94.88 72  B 1 
ATOM   2237 C CA  . LYS   B 2 72  ? -23.895 19.067  -30.816 1.00 95.08 72  B 1 
ATOM   2238 C C   . LYS   B 2 72  ? -22.834 19.506  -29.805 1.00 95.76 72  B 1 
ATOM   2239 O O   . LYS   B 2 72  ? -21.812 18.836  -29.650 1.00 94.99 72  B 1 
ATOM   2240 C CB  . LYS   B 2 72  ? -24.900 18.090  -30.188 1.00 94.47 72  B 1 
ATOM   2241 C CG  . LYS   B 2 72  ? -26.143 17.901  -31.073 1.00 92.22 72  B 1 
ATOM   2242 C CD  . LYS   B 2 72  ? -27.066 16.821  -30.511 1.00 89.17 72  B 1 
ATOM   2243 C CE  . LYS   B 2 72  ? -28.290 16.663  -31.411 1.00 83.55 72  B 1 
ATOM   2244 N NZ  . LYS   B 2 72  ? -29.010 15.394  -31.166 1.00 76.45 72  B 1 
ATOM   2245 N N   . PRO   B 2 73  ? -23.070 20.613  -29.087 1.00 96.22 73  B 1 
ATOM   2246 C CA  . PRO   B 2 73  ? -22.150 21.065  -28.053 1.00 96.28 73  B 1 
ATOM   2247 C C   . PRO   B 2 73  ? -22.147 20.101  -26.860 1.00 96.51 73  B 1 
ATOM   2248 O O   . PRO   B 2 73  ? -23.188 19.567  -26.477 1.00 95.30 73  B 1 
ATOM   2249 C CB  . PRO   B 2 73  ? -22.631 22.469  -27.678 1.00 95.15 73  B 1 
ATOM   2250 C CG  . PRO   B 2 73  ? -24.134 22.415  -27.960 1.00 92.40 73  B 1 
ATOM   2251 C CD  . PRO   B 2 73  ? -24.221 21.496  -29.175 1.00 95.31 73  B 1 
ATOM   2252 N N   . VAL   B 2 74  ? -20.992 19.945  -26.215 1.00 96.30 74  B 1 
ATOM   2253 C CA  . VAL   B 2 74  ? -20.847 19.064  -25.039 1.00 96.33 74  B 1 
ATOM   2254 C C   . VAL   B 2 74  ? -21.731 19.472  -23.858 1.00 96.40 74  B 1 
ATOM   2255 O O   . VAL   B 2 74  ? -22.039 18.639  -23.015 1.00 95.06 74  B 1 
ATOM   2256 C CB  . VAL   B 2 74  ? -19.383 18.935  -24.574 1.00 94.93 74  B 1 
ATOM   2257 C CG1 . VAL   B 2 74  ? -18.529 18.251  -25.636 1.00 88.22 74  B 1 
ATOM   2258 C CG2 . VAL   B 2 74  ? -18.749 20.282  -24.197 1.00 88.72 74  B 1 
ATOM   2259 N N   . SER   B 2 75  ? -22.211 20.714  -23.831 1.00 96.27 75  B 1 
ATOM   2260 C CA  . SER   B 2 75  ? -23.206 21.165  -22.848 1.00 95.81 75  B 1 
ATOM   2261 C C   . SER   B 2 75  ? -24.508 20.355  -22.871 1.00 95.81 75  B 1 
ATOM   2262 O O   . SER   B 2 75  ? -25.226 20.348  -21.878 1.00 94.35 75  B 1 
ATOM   2263 C CB  . SER   B 2 75  ? -23.543 22.640  -23.077 1.00 95.27 75  B 1 
ATOM   2264 O OG  . SER   B 2 75  ? -24.085 22.845  -24.370 1.00 90.12 75  B 1 
ATOM   2265 N N   . THR   B 2 76  ? -24.809 19.667  -23.972 1.00 95.59 76  B 1 
ATOM   2266 C CA  . THR   B 2 76  ? -26.007 18.817  -24.100 1.00 94.69 76  B 1 
ATOM   2267 C C   . THR   B 2 76  ? -25.876 17.462  -23.402 1.00 94.92 76  B 1 
ATOM   2268 O O   . THR   B 2 76  ? -26.889 16.816  -23.160 1.00 92.95 76  B 1 
ATOM   2269 C CB  . THR   B 2 76  ? -26.375 18.576  -25.570 1.00 93.85 76  B 1 
ATOM   2270 O OG1 . THR   B 2 76  ? -25.341 17.935  -26.277 1.00 88.42 76  B 1 
ATOM   2271 C CG2 . THR   B 2 76  ? -26.691 19.877  -26.305 1.00 87.50 76  B 1 
ATOM   2272 N N   . ILE   B 2 77  ? -24.649 17.036  -23.102 1.00 96.03 77  B 1 
ATOM   2273 C CA  . ILE   B 2 77  ? -24.362 15.709  -22.530 1.00 95.71 77  B 1 
ATOM   2274 C C   . ILE   B 2 77  ? -23.518 15.751  -21.254 1.00 95.82 77  B 1 
ATOM   2275 O O   . ILE   B 2 77  ? -23.399 14.741  -20.566 1.00 94.16 77  B 1 
ATOM   2276 C CB  . ILE   B 2 77  ? -23.684 14.797  -23.569 1.00 94.95 77  B 1 
ATOM   2277 C CG1 . ILE   B 2 77  ? -22.292 15.312  -23.997 1.00 91.17 77  B 1 
ATOM   2278 C CG2 . ILE   B 2 77  ? -24.600 14.611  -24.796 1.00 88.86 77  B 1 
ATOM   2279 C CD1 . ILE   B 2 77  ? -21.440 14.234  -24.671 1.00 88.77 77  B 1 
ATOM   2280 N N   . MET   B 2 78  ? -22.905 16.891  -20.945 1.00 96.37 78  B 1 
ATOM   2281 C CA  . MET   B 2 78  ? -22.018 17.020  -19.799 1.00 96.27 78  B 1 
ATOM   2282 C C   . MET   B 2 78  ? -22.773 16.794  -18.490 1.00 96.16 78  B 1 
ATOM   2283 O O   . MET   B 2 78  ? -23.899 17.261  -18.296 1.00 94.57 78  B 1 
ATOM   2284 C CB  . MET   B 2 78  ? -21.262 18.359  -19.819 1.00 94.71 78  B 1 
ATOM   2285 C CG  . MET   B 2 78  ? -22.131 19.575  -19.477 1.00 93.41 78  B 1 
ATOM   2286 S SD  . MET   B 2 78  ? -21.252 21.157  -19.614 1.00 93.86 78  B 1 
ATOM   2287 C CE  . MET   B 2 78  ? -22.510 22.262  -18.969 1.00 87.13 78  B 1 
ATOM   2288 N N   . LYS   B 2 79  ? -22.117 16.109  -17.557 1.00 96.26 79  B 1 
ATOM   2289 C CA  . LYS   B 2 79  ? -22.628 15.980  -16.199 1.00 95.73 79  B 1 
ATOM   2290 C C   . LYS   B 2 79  ? -22.289 17.246  -15.413 1.00 95.95 79  B 1 
ATOM   2291 O O   . LYS   B 2 79  ? -21.136 17.674  -15.414 1.00 94.89 79  B 1 
ATOM   2292 C CB  . LYS   B 2 79  ? -22.080 14.698  -15.559 1.00 94.23 79  B 1 
ATOM   2293 C CG  . LYS   B 2 79  ? -22.975 14.270  -14.389 1.00 83.63 79  B 1 
ATOM   2294 C CD  . LYS   B 2 79  ? -22.474 12.999  -13.715 1.00 78.10 79  B 1 
ATOM   2295 C CE  . LYS   B 2 79  ? -23.443 12.644  -12.581 1.00 70.11 79  B 1 
ATOM   2296 N NZ  . LYS   B 2 79  ? -22.898 11.630  -11.658 1.00 62.61 79  B 1 
ATOM   2297 N N   . THR   B 2 80  ? -23.279 17.828  -14.758 1.00 94.38 80  B 1 
ATOM   2298 C CA  . THR   B 2 80  ? -23.143 19.071  -13.976 1.00 93.43 80  B 1 
ATOM   2299 C C   . THR   B 2 80  ? -23.143 18.828  -12.472 1.00 93.13 80  B 1 
ATOM   2300 O O   . THR   B 2 80  ? -22.495 19.567  -11.742 1.00 90.34 80  B 1 
ATOM   2301 C CB  . THR   B 2 80  ? -24.257 20.058  -14.332 1.00 92.28 80  B 1 
ATOM   2302 O OG1 . THR   B 2 80  ? -25.516 19.423  -14.235 1.00 87.42 80  B 1 
ATOM   2303 C CG2 . THR   B 2 80  ? -24.122 20.572  -15.763 1.00 85.60 80  B 1 
ATOM   2304 N N   . ASP   B 2 81  ? -23.813 17.777  -12.019 1.00 93.16 81  B 1 
ATOM   2305 C CA  . ASP   B 2 81  ? -23.783 17.327  -10.629 1.00 91.95 81  B 1 
ATOM   2306 C C   . ASP   B 2 81  ? -22.513 16.492  -10.389 1.00 93.08 81  B 1 
ATOM   2307 O O   . ASP   B 2 81  ? -22.486 15.268  -10.571 1.00 90.60 81  B 1 
ATOM   2308 C CB  . ASP   B 2 81  ? -25.079 16.569  -10.328 1.00 88.63 81  B 1 
ATOM   2309 C CG  . ASP   B 2 81  ? -25.150 16.143  -8.871  1.00 78.85 81  B 1 
ATOM   2310 O OD1 . ASP   B 2 81  ? -24.594 16.876  -8.028  1.00 69.15 81  B 1 
ATOM   2311 O OD2 . ASP   B 2 81  ? -25.739 15.067  -8.629  1.00 69.62 81  B 1 
ATOM   2312 N N   . LEU   B 2 82  ? -21.423 17.199  -10.064 1.00 93.24 82  B 1 
ATOM   2313 C CA  . LEU   B 2 82  ? -20.078 16.645  -9.972  1.00 94.21 82  B 1 
ATOM   2314 C C   . LEU   B 2 82  ? -19.619 16.534  -8.527  1.00 94.29 82  B 1 
ATOM   2315 O O   . LEU   B 2 82  ? -19.716 17.480  -7.752  1.00 92.70 82  B 1 
ATOM   2316 C CB  . LEU   B 2 82  ? -19.090 17.509  -10.770 1.00 93.85 82  B 1 
ATOM   2317 C CG  . LEU   B 2 82  ? -19.388 17.598  -12.279 1.00 93.28 82  B 1 
ATOM   2318 C CD1 . LEU   B 2 82  ? -18.355 18.502  -12.934 1.00 90.30 82  B 1 
ATOM   2319 C CD2 . LEU   B 2 82  ? -19.337 16.234  -12.971 1.00 89.46 82  B 1 
ATOM   2320 N N   . ILE   B 2 83  ? -19.012 15.399  -8.220  1.00 94.10 83  B 1 
ATOM   2321 C CA  . ILE   B 2 83  ? -18.176 15.266  -7.034  1.00 94.16 83  B 1 
ATOM   2322 C C   . ILE   B 2 83  ? -16.799 15.816  -7.400  1.00 94.76 83  B 1 
ATOM   2323 O O   . ILE   B 2 83  ? -16.191 15.380  -8.384  1.00 94.09 83  B 1 
ATOM   2324 C CB  . ILE   B 2 83  ? -18.137 13.809  -6.541  1.00 93.52 83  B 1 
ATOM   2325 C CG1 . ILE   B 2 83  ? -19.573 13.300  -6.259  1.00 90.99 83  B 1 
ATOM   2326 C CG2 . ILE   B 2 83  ? -17.269 13.703  -5.277  1.00 90.80 83  B 1 
ATOM   2327 C CD1 . ILE   B 2 83  ? -19.649 11.791  -6.043  1.00 86.00 83  B 1 
ATOM   2328 N N   . VAL   B 2 84  ? -16.325 16.779  -6.622  1.00 94.66 84  B 1 
ATOM   2329 C CA  . VAL   B 2 84  ? -15.017 17.418  -6.801  1.00 94.76 84  B 1 
ATOM   2330 C C   . VAL   B 2 84  ? -14.110 17.109  -5.617  1.00 94.80 84  B 1 
ATOM   2331 O O   . VAL   B 2 84  ? -14.579 16.751  -4.536  1.00 93.91 84  B 1 
ATOM   2332 C CB  . VAL   B 2 84  ? -15.137 18.935  -7.058  1.00 93.84 84  B 1 
ATOM   2333 C CG1 . VAL   B 2 84  ? -15.913 19.210  -8.348  1.00 87.70 84  B 1 
ATOM   2334 C CG2 . VAL   B 2 84  ? -15.805 19.688  -5.908  1.00 86.96 84  B 1 
ATOM   2335 N N   . GLY   B 2 85  ? -12.818 17.220  -5.830  1.00 94.96 85  B 1 
ATOM   2336 C CA  . GLY   B 2 85  ? -11.814 17.136  -4.780  1.00 94.99 85  B 1 
ATOM   2337 C C   . GLY   B 2 85  ? -11.136 18.477  -4.537  1.00 95.78 85  B 1 
ATOM   2338 O O   . GLY   B 2 85  ? -11.295 19.424  -5.312  1.00 94.94 85  B 1 
ATOM   2339 N N   . HIS   B 2 86  ? -10.358 18.534  -3.471  1.00 94.68 86  B 1 
ATOM   2340 C CA  . HIS   B 2 86  ? -9.547  19.682  -3.087  1.00 93.98 86  B 1 
ATOM   2341 C C   . HIS   B 2 86  ? -8.051  19.309  -3.086  1.00 93.89 86  B 1 
ATOM   2342 O O   . HIS   B 2 86  ? -7.729  18.152  -2.808  1.00 93.60 86  B 1 
ATOM   2343 C CB  . HIS   B 2 86  ? -10.031 20.161  -1.713  1.00 93.15 86  B 1 
ATOM   2344 C CG  . HIS   B 2 86  ? -9.466  21.496  -1.352  1.00 92.13 86  B 1 
ATOM   2345 N ND1 . HIS   B 2 86  ? -8.331  21.725  -0.602  1.00 85.56 86  B 1 
ATOM   2346 C CD2 . HIS   B 2 86  ? -9.920  22.715  -1.788  1.00 83.47 86  B 1 
ATOM   2347 C CE1 . HIS   B 2 86  ? -8.105  23.052  -0.590  1.00 85.93 86  B 1 
ATOM   2348 N NE2 . HIS   B 2 86  ? -9.050  23.678  -1.297  1.00 86.97 86  B 1 
ATOM   2349 N N   . PRO   B 2 87  ? -7.122  20.235  -3.364  1.00 94.62 87  B 1 
ATOM   2350 C CA  . PRO   B 2 87  ? -5.679  19.959  -3.294  1.00 93.62 87  B 1 
ATOM   2351 C C   . PRO   B 2 87  ? -5.212  19.354  -1.963  1.00 93.04 87  B 1 
ATOM   2352 O O   . PRO   B 2 87  ? -4.281  18.548  -1.947  1.00 91.39 87  B 1 
ATOM   2353 C CB  . PRO   B 2 87  ? -5.011  21.314  -3.529  1.00 92.59 87  B 1 
ATOM   2354 C CG  . PRO   B 2 87  ? -6.012  22.068  -4.393  1.00 91.67 87  B 1 
ATOM   2355 C CD  . PRO   B 2 87  ? -7.356  21.585  -3.861  1.00 93.61 87  B 1 
ATOM   2356 N N   . LEU   B 2 88  ? -5.870  19.716  -0.863  1.00 91.57 88  B 1 
ATOM   2357 C CA  . LEU   B 2 88  ? -5.580  19.221  0.485   1.00 89.42 88  B 1 
ATOM   2358 C C   . LEU   B 2 88  ? -6.295  17.906  0.841   1.00 89.44 88  B 1 
ATOM   2359 O O   . LEU   B 2 88  ? -6.116  17.420  1.955   1.00 88.07 88  B 1 
ATOM   2360 C CB  . LEU   B 2 88  ? -5.917  20.305  1.528   1.00 87.91 88  B 1 
ATOM   2361 C CG  . LEU   B 2 88  ? -5.146  21.627  1.384   1.00 84.78 88  B 1 
ATOM   2362 C CD1 . LEU   B 2 88  ? -5.585  22.594  2.483   1.00 82.45 88  B 1 
ATOM   2363 C CD2 . LEU   B 2 88  ? -3.642  21.404  1.497   1.00 81.16 88  B 1 
ATOM   2364 N N   . ASP   B 2 89  ? -7.112  17.336  -0.048  1.00 91.48 89  B 1 
ATOM   2365 C CA  . ASP   B 2 89  ? -7.681  16.004  0.191   1.00 90.52 89  B 1 
ATOM   2366 C C   . ASP   B 2 89  ? -6.558  14.955  0.221   1.00 90.36 89  B 1 
ATOM   2367 O O   . ASP   B 2 89  ? -5.506  15.118  -0.403  1.00 89.76 89  B 1 
ATOM   2368 C CB  . ASP   B 2 89  ? -8.718  15.624  -0.884  1.00 90.24 89  B 1 
ATOM   2369 C CG  . ASP   B 2 89  ? -10.057 16.373  -0.827  1.00 90.12 89  B 1 
ATOM   2370 O OD1 . ASP   B 2 89  ? -10.390 16.982  0.210   1.00 86.74 89  B 1 
ATOM   2371 O OD2 . ASP   B 2 89  ? -10.819 16.276  -1.821  1.00 85.98 89  B 1 
ATOM   2372 N N   . PHE   B 2 90  ? -6.794  13.831  0.904   1.00 88.33 90  B 1 
ATOM   2373 C CA  . PHE   B 2 90  ? -5.890  12.690  0.871   1.00 87.66 90  B 1 
ATOM   2374 C C   . PHE   B 2 90  ? -6.197  11.779  -0.311  1.00 89.01 90  B 1 
ATOM   2375 O O   . PHE   B 2 90  ? -7.346  11.548  -0.673  1.00 88.67 90  B 1 
ATOM   2376 C CB  . PHE   B 2 90  ? -5.943  11.918  2.186   1.00 85.13 90  B 1 
ATOM   2377 C CG  . PHE   B 2 90  ? -5.476  12.751  3.349   1.00 82.04 90  B 1 
ATOM   2378 C CD1 . PHE   B 2 90  ? -4.103  12.959  3.548   1.00 76.22 90  B 1 
ATOM   2379 C CD2 . PHE   B 2 90  ? -6.420  13.426  4.149   1.00 74.67 90  B 1 
ATOM   2380 C CE1 . PHE   B 2 90  ? -3.675  13.883  4.501   1.00 72.84 90  B 1 
ATOM   2381 C CE2 . PHE   B 2 90  ? -5.999  14.352  5.103   1.00 71.49 90  B 1 
ATOM   2382 C CZ  . PHE   B 2 90  ? -4.626  14.596  5.259   1.00 73.46 90  B 1 
ATOM   2383 N N   . VAL   B 2 91  ? -5.147  11.203  -0.890  1.00 88.50 91  B 1 
ATOM   2384 C CA  . VAL   B 2 91  ? -5.290  10.235  -1.991  1.00 89.29 91  B 1 
ATOM   2385 C C   . VAL   B 2 91  ? -6.133  9.027   -1.568  1.00 89.74 91  B 1 
ATOM   2386 O O   . VAL   B 2 91  ? -6.898  8.492   -2.367  1.00 89.15 91  B 1 
ATOM   2387 C CB  . VAL   B 2 91  ? -3.899  9.808   -2.494  1.00 88.52 91  B 1 
ATOM   2388 C CG1 . VAL   B 2 91  ? -3.964  8.681   -3.521  1.00 83.10 91  B 1 
ATOM   2389 C CG2 . VAL   B 2 91  ? -3.194  10.994  -3.163  1.00 83.16 91  B 1 
ATOM   2390 N N   . GLU   B 2 92  ? -6.055  8.637   -0.312  1.00 86.31 92  B 1 
ATOM   2391 C CA  . GLU   B 2 92  ? -6.847  7.548   0.259   1.00 84.28 92  B 1 
ATOM   2392 C C   . GLU   B 2 92  ? -8.343  7.900   0.378   1.00 85.65 92  B 1 
ATOM   2393 O O   . GLU   B 2 92  ? -9.185  7.025   0.206   1.00 84.82 92  B 1 
ATOM   2394 C CB  . GLU   B 2 92  ? -6.277  7.155   1.628   1.00 81.09 92  B 1 
ATOM   2395 C CG  . GLU   B 2 92  ? -4.781  6.785   1.636   1.00 73.95 92  B 1 
ATOM   2396 C CD  . GLU   B 2 92  ? -3.791  7.956   1.785   1.00 69.13 92  B 1 
ATOM   2397 O OE1 . GLU   B 2 92  ? -2.615  7.667   2.097   1.00 62.55 92  B 1 
ATOM   2398 O OE2 . GLU   B 2 92  ? -4.182  9.117   1.573   1.00 62.30 92  B 1 
ATOM   2399 N N   . GLU   B 2 93  ? -8.686  9.168   0.606   1.00 86.44 93  B 1 
ATOM   2400 C CA  . GLU   B 2 93  ? -10.075 9.651   0.556   1.00 86.83 93  B 1 
ATOM   2401 C C   . GLU   B 2 93  ? -10.613 9.609   -0.877  1.00 89.42 93  B 1 
ATOM   2402 O O   . GLU   B 2 93  ? -11.738 9.170   -1.114  1.00 89.31 93  B 1 
ATOM   2403 C CB  . GLU   B 2 93  ? -10.173 11.088  1.095   1.00 84.70 93  B 1 
ATOM   2404 C CG  . GLU   B 2 93  ? -9.888  11.200  2.601   1.00 77.16 93  B 1 
ATOM   2405 C CD  . GLU   B 2 93  ? -9.747  12.649  3.099   1.00 73.24 93  B 1 
ATOM   2406 O OE1 . GLU   B 2 93  ? -9.845  12.849  4.326   1.00 65.68 93  B 1 
ATOM   2407 O OE2 . GLU   B 2 93  ? -9.481  13.559  2.276   1.00 66.91 93  B 1 
ATOM   2408 N N   . VAL   B 2 94  ? -9.782  9.977   -1.847  1.00 91.26 94  B 1 
ATOM   2409 C CA  . VAL   B 2 94  ? -10.135 9.872   -3.269  1.00 92.95 94  B 1 
ATOM   2410 C C   . VAL   B 2 94  ? -10.387 8.415   -3.665  1.00 93.50 94  B 1 
ATOM   2411 O O   . VAL   B 2 94  ? -11.345 8.138   -4.384  1.00 93.13 94  B 1 
ATOM   2412 C CB  . VAL   B 2 94  ? -9.046  10.503  -4.154  1.00 93.44 94  B 1 
ATOM   2413 C CG1 . VAL   B 2 94  ? -9.372  10.371  -5.641  1.00 91.13 94  B 1 
ATOM   2414 C CG2 . VAL   B 2 94  ? -8.881  11.993  -3.851  1.00 91.07 94  B 1 
ATOM   2415 N N   . ALA   B 2 95  ? -9.583  7.473   -3.164  1.00 93.03 95  B 1 
ATOM   2416 C CA  . ALA   B 2 95  ? -9.806  6.046   -3.393  1.00 92.63 95  B 1 
ATOM   2417 C C   . ALA   B 2 95  ? -11.170 5.585   -2.850  1.00 92.76 95  B 1 
ATOM   2418 O O   . ALA   B 2 95  ? -11.903 4.882   -3.550  1.00 92.25 95  B 1 
ATOM   2419 C CB  . ALA   B 2 95  ? -8.651  5.248   -2.771  1.00 91.87 95  B 1 
ATOM   2420 N N   . ALA   B 2 96  ? -11.531 6.032   -1.651  1.00 90.62 96  B 1 
ATOM   2421 C CA  . ALA   B 2 96  ? -12.826 5.736   -1.046  1.00 89.35 96  B 1 
ATOM   2422 C C   . ALA   B 2 96  ? -13.991 6.342   -1.849  1.00 90.20 96  B 1 
ATOM   2423 O O   . ALA   B 2 96  ? -14.955 5.639   -2.148  1.00 89.55 96  B 1 
ATOM   2424 C CB  . ALA   B 2 96  ? -12.810 6.215   0.408   1.00 87.41 96  B 1 
ATOM   2425 N N   . LEU   B 2 97  ? -13.866 7.594   -2.302  1.00 89.89 97  B 1 
ATOM   2426 C CA  . LEU   B 2 97  ? -14.861 8.241   -3.169  1.00 90.93 97  B 1 
ATOM   2427 C C   . LEU   B 2 97  ? -15.052 7.499   -4.495  1.00 91.98 97  B 1 
ATOM   2428 O O   . LEU   B 2 97  ? -16.178 7.302   -4.945  1.00 91.14 97  B 1 
ATOM   2429 C CB  . LEU   B 2 97  ? -14.436 9.689   -3.452  1.00 90.15 97  B 1 
ATOM   2430 C CG  . LEU   B 2 97  ? -14.636 10.657  -2.277  1.00 85.43 97  B 1 
ATOM   2431 C CD1 . LEU   B 2 97  ? -13.940 11.975  -2.599  1.00 80.51 97  B 1 
ATOM   2432 C CD2 . LEU   B 2 97  ? -16.119 10.948  -2.035  1.00 81.33 97  B 1 
ATOM   2433 N N   . PHE   B 2 98  ? -13.967 7.053   -5.124  1.00 94.27 98  B 1 
ATOM   2434 C CA  . PHE   B 2 98  ? -14.050 6.271   -6.358  1.00 95.09 98  B 1 
ATOM   2435 C C   . PHE   B 2 98  ? -14.731 4.920   -6.134  1.00 94.51 98  B 1 
ATOM   2436 O O   . PHE   B 2 98  ? -15.518 4.484   -6.974  1.00 93.45 98  B 1 
ATOM   2437 C CB  . PHE   B 2 98  ? -12.655 6.060   -6.946  1.00 95.82 98  B 1 
ATOM   2438 C CG  . PHE   B 2 98  ? -11.979 7.261   -7.579  1.00 96.33 98  B 1 
ATOM   2439 C CD1 . PHE   B 2 98  ? -12.645 8.476   -7.805  1.00 93.98 98  B 1 
ATOM   2440 C CD2 . PHE   B 2 98  ? -10.639 7.129   -7.997  1.00 93.55 98  B 1 
ATOM   2441 C CE1 . PHE   B 2 98  ? -11.981 9.549   -8.420  1.00 93.64 98  B 1 
ATOM   2442 C CE2 . PHE   B 2 98  ? -9.973  8.196   -8.612  1.00 93.23 98  B 1 
ATOM   2443 C CZ  . PHE   B 2 98  ? -10.641 9.410   -8.821  1.00 95.73 98  B 1 
ATOM   2444 N N   . TYR   B 2 99  ? -14.454 4.278   -4.996  1.00 92.73 99  B 1 
ATOM   2445 C CA  . TYR   B 2 99  ? -15.077 3.020   -4.617  1.00 91.46 99  B 1 
ATOM   2446 C C   . TYR   B 2 99  ? -16.579 3.192   -4.363  1.00 91.03 99  B 1 
ATOM   2447 O O   . TYR   B 2 99  ? -17.393 2.467   -4.934  1.00 89.87 99  B 1 
ATOM   2448 C CB  . TYR   B 2 99  ? -14.347 2.463   -3.388  1.00 90.48 99  B 1 
ATOM   2449 C CG  . TYR   B 2 99  ? -14.860 1.110   -2.954  1.00 89.28 99  B 1 
ATOM   2450 C CD1 . TYR   B 2 99  ? -15.869 1.002   -1.977  1.00 84.46 99  B 1 
ATOM   2451 C CD2 . TYR   B 2 99  ? -14.347 -0.055  -3.553  1.00 84.11 99  B 1 
ATOM   2452 C CE1 . TYR   B 2 99  ? -16.366 -0.258  -1.606  1.00 82.70 99  B 1 
ATOM   2453 C CE2 . TYR   B 2 99  ? -14.837 -1.319  -3.189  1.00 81.56 99  B 1 
ATOM   2454 C CZ  . TYR   B 2 99  ? -15.849 -1.415  -2.217  1.00 84.31 99  B 1 
ATOM   2455 O OH  . TYR   B 2 99  ? -16.337 -2.648  -1.871  1.00 82.30 99  B 1 
ATOM   2456 N N   . GLU   B 2 100 ? -16.951 4.183   -3.559  1.00 89.27 100 B 1 
ATOM   2457 C CA  . GLU   B 2 100 ? -18.331 4.436   -3.142  1.00 88.08 100 B 1 
ATOM   2458 C C   . GLU   B 2 100 ? -19.223 4.886   -4.306  1.00 88.99 100 B 1 
ATOM   2459 O O   . GLU   B 2 100 ? -20.259 4.281   -4.583  1.00 87.96 100 B 1 
ATOM   2460 C CB  . GLU   B 2 100 ? -18.311 5.494   -2.028  1.00 86.14 100 B 1 
ATOM   2461 C CG  . GLU   B 2 100 ? -19.707 5.701   -1.431  1.00 76.30 100 B 1 
ATOM   2462 C CD  . GLU   B 2 100 ? -19.792 6.868   -0.439  1.00 72.31 100 B 1 
ATOM   2463 O OE1 . GLU   B 2 100 ? -20.862 7.001   0.189   1.00 65.22 100 B 1 
ATOM   2464 O OE2 . GLU   B 2 100 ? -18.852 7.676   -0.319  1.00 66.76 100 B 1 
ATOM   2465 N N   . HIS   B 2 101 ? -18.804 5.921   -5.026  1.00 91.02 101 B 1 
ATOM   2466 C CA  . HIS   B 2 101 ? -19.610 6.515   -6.093  1.00 91.15 101 B 1 
ATOM   2467 C C   . HIS   B 2 101 ? -19.427 5.843   -7.452  1.00 92.04 101 B 1 
ATOM   2468 O O   . HIS   B 2 101 ? -20.128 6.183   -8.410  1.00 90.52 101 B 1 
ATOM   2469 C CB  . HIS   B 2 101 ? -19.343 8.016   -6.168  1.00 90.94 101 B 1 
ATOM   2470 C CG  . HIS   B 2 101 ? -19.730 8.734   -4.908  1.00 90.09 101 B 1 
ATOM   2471 N ND1 . HIS   B 2 101 ? -21.021 9.030   -4.497  1.00 80.35 101 B 1 
ATOM   2472 C CD2 . HIS   B 2 101 ? -18.873 9.195   -3.947  1.00 80.26 101 B 1 
ATOM   2473 C CE1 . HIS   B 2 101 ? -20.930 9.659   -3.319  1.00 82.26 101 B 1 
ATOM   2474 N NE2 . HIS   B 2 101 ? -19.647 9.778   -2.953  1.00 83.34 101 B 1 
ATOM   2475 N N   . ARG   B 2 102 ? -18.512 4.870   -7.550  1.00 92.25 102 B 1 
ATOM   2476 C CA  . ARG   B 2 102 ? -18.211 4.145   -8.798  1.00 92.43 102 B 1 
ATOM   2477 C C   . ARG   B 2 102 ? -17.812 5.068   -9.953  1.00 93.45 102 B 1 
ATOM   2478 O O   . ARG   B 2 102 ? -18.119 4.795   -11.115 1.00 91.38 102 B 1 
ATOM   2479 C CB  . ARG   B 2 102 ? -19.375 3.224   -9.171  1.00 90.88 102 B 1 
ATOM   2480 C CG  . ARG   B 2 102 ? -19.735 2.258   -8.043  1.00 84.98 102 B 1 
ATOM   2481 C CD  . ARG   B 2 102 ? -20.919 1.411   -8.501  1.00 79.43 102 B 1 
ATOM   2482 N NE  . ARG   B 2 102 ? -21.191 0.346   -7.533  1.00 71.43 102 B 1 
ATOM   2483 C CZ  . ARG   B 2 102 ? -21.617 -0.860  -7.839  1.00 62.94 102 B 1 
ATOM   2484 N NH1 . ARG   B 2 102 ? -21.983 -1.175  -9.052  1.00 57.19 102 B 1 
ATOM   2485 N NH2 . ARG   B 2 102 ? -21.670 -1.779  -6.927  1.00 55.68 102 B 1 
ATOM   2486 N N   . ILE   B 2 103 ? -17.115 6.145   -9.617  1.00 94.77 103 B 1 
ATOM   2487 C CA  . ILE   B 2 103 ? -16.534 7.113   -10.549 1.00 95.26 103 B 1 
ATOM   2488 C C   . ILE   B 2 103 ? -15.037 6.841   -10.716 1.00 95.76 103 B 1 
ATOM   2489 O O   . ILE   B 2 103 ? -14.407 6.215   -9.866  1.00 95.16 103 B 1 
ATOM   2490 C CB  . ILE   B 2 103 ? -16.844 8.559   -10.100 1.00 94.91 103 B 1 
ATOM   2491 C CG1 . ILE   B 2 103 ? -16.275 8.876   -8.699  1.00 92.79 103 B 1 
ATOM   2492 C CG2 . ILE   B 2 103 ? -18.364 8.797   -10.167 1.00 91.74 103 B 1 
ATOM   2493 C CD1 . ILE   B 2 103 ? -16.452 10.334  -8.254  1.00 91.01 103 B 1 
ATOM   2494 N N   . GLY   B 2 104 ? -14.466 7.288   -11.817 1.00 95.71 104 B 1 
ATOM   2495 C CA  . GLY   B 2 104 ? -13.043 7.110   -12.130 1.00 95.88 104 B 1 
ATOM   2496 C C   . GLY   B 2 104 ? -12.266 8.415   -12.287 1.00 96.78 104 B 1 
ATOM   2497 O O   . GLY   B 2 104 ? -11.132 8.382   -12.758 1.00 95.64 104 B 1 
ATOM   2498 N N   . CYS   B 2 105 ? -12.877 9.546   -11.949 1.00 96.61 105 B 1 
ATOM   2499 C CA  . CYS   B 2 105 ? -12.312 10.880  -12.107 1.00 97.09 105 B 1 
ATOM   2500 C C   . CYS   B 2 105 ? -12.824 11.811  -11.013 1.00 97.54 105 B 1 
ATOM   2501 O O   . CYS   B 2 105 ? -14.018 11.811  -10.716 1.00 96.67 105 B 1 
ATOM   2502 C CB  . CYS   B 2 105 ? -12.715 11.396  -13.493 1.00 95.34 105 B 1 
ATOM   2503 S SG  . CYS   B 2 105 ? -12.185 13.110  -13.749 1.00 92.86 105 B 1 
ATOM   2504 N N   . LEU   B 2 106 ? -11.921 12.628  -10.481 1.00 97.49 106 B 1 
ATOM   2505 C CA  . LEU   B 2 106 ? -12.241 13.691  -9.543  1.00 97.58 106 B 1 
ATOM   2506 C C   . LEU   B 2 106 ? -11.567 14.983  -10.031 1.00 98.06 106 B 1 
ATOM   2507 O O   . LEU   B 2 106 ? -10.340 15.079  -9.974  1.00 97.41 106 B 1 
ATOM   2508 C CB  . LEU   B 2 106 ? -11.779 13.248  -8.145  1.00 96.12 106 B 1 
ATOM   2509 C CG  . LEU   B 2 106 ? -12.454 14.006  -6.995  1.00 91.78 106 B 1 
ATOM   2510 C CD1 . LEU   B 2 106 ? -13.917 13.592  -6.834  1.00 88.21 106 B 1 
ATOM   2511 C CD2 . LEU   B 2 106 ? -11.740 13.668  -5.686  1.00 87.45 106 B 1 
ATOM   2512 N N   . PRO   B 2 107 ? -12.334 15.958  -10.564 1.00 97.82 107 B 1 
ATOM   2513 C CA  . PRO   B 2 107 ? -11.801 17.292  -10.811 1.00 97.79 107 B 1 
ATOM   2514 C C   . PRO   B 2 107 ? -11.395 17.936  -9.486  1.00 97.73 107 B 1 
ATOM   2515 O O   . PRO   B 2 107 ? -12.150 17.865  -8.514  1.00 96.97 107 B 1 
ATOM   2516 C CB  . PRO   B 2 107 ? -12.923 18.079  -11.496 1.00 97.29 107 B 1 
ATOM   2517 C CG  . PRO   B 2 107 ? -13.902 17.010  -11.980 1.00 95.59 107 B 1 
ATOM   2518 C CD  . PRO   B 2 107 ? -13.729 15.890  -10.958 1.00 97.41 107 B 1 
ATOM   2519 N N   . ILE   B 2 108 ? -10.233 18.563  -9.449  1.00 97.56 108 B 1 
ATOM   2520 C CA  . ILE   B 2 108 ? -9.729  19.240  -8.255  1.00 97.50 108 B 1 
ATOM   2521 C C   . ILE   B 2 108 ? -9.972  20.735  -8.398  1.00 97.43 108 B 1 
ATOM   2522 O O   . ILE   B 2 108 ? -9.488  21.362  -9.337  1.00 96.92 108 B 1 
ATOM   2523 C CB  . ILE   B 2 108 ? -8.252  18.891  -7.992  1.00 97.32 108 B 1 
ATOM   2524 C CG1 . ILE   B 2 108 ? -7.978  17.375  -7.994  1.00 96.08 108 B 1 
ATOM   2525 C CG2 . ILE   B 2 108 ? -7.794  19.520  -6.667  1.00 96.27 108 B 1 
ATOM   2526 C CD1 . ILE   B 2 108 ? -8.881  16.543  -7.058  1.00 93.44 108 B 1 
ATOM   2527 N N   . VAL   B 2 109 ? -10.741 21.279  -7.470  1.00 96.42 109 B 1 
ATOM   2528 C CA  . VAL   B 2 109 ? -11.161 22.683  -7.463  1.00 95.88 109 B 1 
ATOM   2529 C C   . VAL   B 2 109 ? -10.567 23.371  -6.243  1.00 95.32 109 B 1 
ATOM   2530 O O   . VAL   B 2 109 ? -10.644 22.846  -5.135  1.00 94.31 109 B 1 
ATOM   2531 C CB  . VAL   B 2 109 ? -12.696 22.802  -7.497  1.00 95.25 109 B 1 
ATOM   2532 C CG1 . VAL   B 2 109 ? -13.155 24.263  -7.514  1.00 90.89 109 B 1 
ATOM   2533 C CG2 . VAL   B 2 109 ? -13.271 22.133  -8.758  1.00 91.25 109 B 1 
ATOM   2534 N N   . ASN   B 2 110 ? -9.983  24.550  -6.467  1.00 95.10 110 B 1 
ATOM   2535 C CA  . ASN   B 2 110 ? -9.451  25.418  -5.425  1.00 94.11 110 B 1 
ATOM   2536 C C   . ASN   B 2 110 ? -9.821  26.870  -5.751  1.00 93.46 110 B 1 
ATOM   2537 O O   . ASN   B 2 110 ? -9.647  27.313  -6.887  1.00 91.02 110 B 1 
ATOM   2538 C CB  . ASN   B 2 110 ? -7.932  25.199  -5.318  1.00 92.45 110 B 1 
ATOM   2539 C CG  . ASN   B 2 110 ? -7.303  25.959  -4.162  1.00 90.16 110 B 1 
ATOM   2540 O OD1 . ASN   B 2 110 ? -7.950  26.658  -3.413  1.00 80.77 110 B 1 
ATOM   2541 N ND2 . ASN   B 2 110 ? -6.006  25.850  -3.989  1.00 79.86 110 B 1 
ATOM   2542 N N   . HIS   B 2 111 ? -10.358 27.588  -4.781  1.00 91.74 111 B 1 
ATOM   2543 C CA  . HIS   B 2 111 ? -10.883 28.946  -4.955  1.00 90.73 111 B 1 
ATOM   2544 C C   . HIS   B 2 111 ? -11.866 29.083  -6.135  1.00 91.47 111 B 1 
ATOM   2545 O O   . HIS   B 2 111 ? -11.817 30.031  -6.919  1.00 87.77 111 B 1 
ATOM   2546 C CB  . HIS   B 2 111 ? -9.724  29.955  -4.997  1.00 88.59 111 B 1 
ATOM   2547 C CG  . HIS   B 2 111 ? -8.833  29.905  -3.786  1.00 85.00 111 B 1 
ATOM   2548 N ND1 . HIS   B 2 111 ? -9.247  29.894  -2.465  1.00 74.61 111 B 1 
ATOM   2549 C CD2 . HIS   B 2 111 ? -7.461  29.859  -3.777  1.00 72.93 111 B 1 
ATOM   2550 C CE1 . HIS   B 2 111 ? -8.153  29.837  -1.692  1.00 73.29 111 B 1 
ATOM   2551 N NE2 . HIS   B 2 111 ? -7.051  29.828  -2.451  1.00 73.72 111 B 1 
ATOM   2552 N N   . GLY   B 2 112 ? -12.743 28.092  -6.283  1.00 91.24 112 B 1 
ATOM   2553 C CA  . GLY   B 2 112 ? -13.750 28.042  -7.344  1.00 90.55 112 B 1 
ATOM   2554 C C   . GLY   B 2 112 ? -13.208 27.760  -8.751  1.00 92.33 112 B 1 
ATOM   2555 O O   . GLY   B 2 112 ? -13.976 27.792  -9.712  1.00 90.08 112 B 1 
ATOM   2556 N N   . LYS   B 2 113 ? -11.910 27.476  -8.896  1.00 94.65 113 B 1 
ATOM   2557 C CA  . LYS   B 2 113 ? -11.264 27.188  -10.181 1.00 95.55 113 B 1 
ATOM   2558 C C   . LYS   B 2 113 ? -10.762 25.752  -10.252 1.00 96.49 113 B 1 
ATOM   2559 O O   . LYS   B 2 113 ? -10.277 25.201  -9.271  1.00 95.18 113 B 1 
ATOM   2560 C CB  . LYS   B 2 113 ? -10.122 28.174  -10.445 1.00 94.05 113 B 1 
ATOM   2561 C CG  . LYS   B 2 113 ? -10.645 29.608  -10.600 1.00 88.72 113 B 1 
ATOM   2562 C CD  . LYS   B 2 113 ? -9.509  30.563  -10.964 1.00 83.60 113 B 1 
ATOM   2563 C CE  . LYS   B 2 113 ? -10.084 31.973  -11.077 1.00 75.37 113 B 1 
ATOM   2564 N NZ  . LYS   B 2 113 ? -9.056  32.947  -11.506 1.00 66.11 113 B 1 
ATOM   2565 N N   . LEU   B 2 114 ? -10.832 25.180  -11.448 1.00 96.64 114 B 1 
ATOM   2566 C CA  . LEU   B 2 114 ? -10.221 23.891  -11.730 1.00 97.47 114 B 1 
ATOM   2567 C C   . LEU   B 2 114 ? -8.695  24.042  -11.750 1.00 97.53 114 B 1 
ATOM   2568 O O   . LEU   B 2 114 ? -8.154  24.749  -12.596 1.00 96.66 114 B 1 
ATOM   2569 C CB  . LEU   B 2 114 ? -10.765 23.376  -13.069 1.00 97.47 114 B 1 
ATOM   2570 C CG  . LEU   B 2 114 ? -10.283 21.957  -13.414 1.00 96.93 114 B 1 
ATOM   2571 C CD1 . LEU   B 2 114 ? -10.991 20.902  -12.567 1.00 94.83 114 B 1 
ATOM   2572 C CD2 . LEU   B 2 114 ? -10.576 21.669  -14.882 1.00 94.29 114 B 1 
ATOM   2573 N N   . VAL   B 2 115 ? -8.015  23.351  -10.843 1.00 97.43 115 B 1 
ATOM   2574 C CA  . VAL   B 2 115 ? -6.550  23.396  -10.696 1.00 97.16 115 B 1 
ATOM   2575 C C   . VAL   B 2 115 ? -5.864  22.081  -11.051 1.00 97.40 115 B 1 
ATOM   2576 O O   . VAL   B 2 115 ? -4.684  22.071  -11.388 1.00 96.33 115 B 1 
ATOM   2577 C CB  . VAL   B 2 115 ? -6.132  23.848  -9.286  1.00 96.18 115 B 1 
ATOM   2578 C CG1 . VAL   B 2 115 ? -6.578  25.289  -9.021  1.00 91.01 115 B 1 
ATOM   2579 C CG2 . VAL   B 2 115 ? -6.693  22.945  -8.174  1.00 90.85 115 B 1 
ATOM   2580 N N   . GLY   B 2 116 ? -6.596  20.967  -11.023 1.00 97.66 116 B 1 
ATOM   2581 C CA  . GLY   B 2 116 ? -6.050  19.656  -11.336 1.00 97.78 116 B 1 
ATOM   2582 C C   . GLY   B 2 116 ? -7.129  18.621  -11.624 1.00 98.12 116 B 1 
ATOM   2583 O O   . GLY   B 2 116 ? -8.329  18.893  -11.568 1.00 97.58 116 B 1 
ATOM   2584 N N   . ILE   B 2 117 ? -6.682  17.412  -11.952 1.00 98.15 117 B 1 
ATOM   2585 C CA  . ILE   B 2 117 ? -7.551  16.248  -12.103 1.00 98.22 117 B 1 
ATOM   2586 C C   . ILE   B 2 117 ? -6.822  15.008  -11.590 1.00 98.12 117 B 1 
ATOM   2587 O O   . ILE   B 2 117 ? -5.649  14.795  -11.899 1.00 97.54 117 B 1 
ATOM   2588 C CB  . ILE   B 2 117 ? -8.034  16.107  -13.565 1.00 97.89 117 B 1 
ATOM   2589 C CG1 . ILE   B 2 117 ? -9.148  15.050  -13.684 1.00 96.29 117 B 1 
ATOM   2590 C CG2 . ILE   B 2 117 ? -6.881  15.804  -14.543 1.00 96.36 117 B 1 
ATOM   2591 C CD1 . ILE   B 2 117 ? -9.845  15.067  -15.056 1.00 93.10 117 B 1 
ATOM   2592 N N   . ILE   B 2 118 ? -7.528  14.177  -10.831 1.00 98.22 118 B 1 
ATOM   2593 C CA  . ILE   B 2 118 ? -7.034  12.876  -10.386 1.00 98.10 118 B 1 
ATOM   2594 C C   . ILE   B 2 118 ? -7.979  11.787  -10.888 1.00 98.07 118 B 1 
ATOM   2595 O O   . ILE   B 2 118 ? -9.198  11.956  -10.920 1.00 97.32 118 B 1 
ATOM   2596 C CB  . ILE   B 2 118 ? -6.781  12.871  -8.863  1.00 97.30 118 B 1 
ATOM   2597 C CG1 . ILE   B 2 118 ? -5.949  11.639  -8.461  1.00 92.76 118 B 1 
ATOM   2598 C CG2 . ILE   B 2 118 ? -8.087  12.951  -8.056  1.00 92.31 118 B 1 
ATOM   2599 C CD1 . ILE   B 2 118 ? -5.368  11.731  -7.051  1.00 88.87 118 B 1 
ATOM   2600 N N   . THR   B 2 119 ? -7.408  10.669  -11.326 1.00 97.76 119 B 1 
ATOM   2601 C CA  . THR   B 2 119 ? -8.169  9.547   -11.896 1.00 97.40 119 B 1 
ATOM   2602 C C   . THR   B 2 119 ? -7.763  8.226   -11.249 1.00 96.97 119 B 1 
ATOM   2603 O O   . THR   B 2 119 ? -6.732  8.136   -10.581 1.00 96.12 119 B 1 
ATOM   2604 C CB  . THR   B 2 119 ? -8.004  9.468   -13.426 1.00 96.78 119 B 1 
ATOM   2605 O OG1 . THR   B 2 119 ? -6.702  9.075   -13.781 1.00 92.25 119 B 1 
ATOM   2606 C CG2 . THR   B 2 119 ? -8.319  10.780  -14.148 1.00 92.85 119 B 1 
ATOM   2607 N N   . GLN   B 2 120 ? -8.533  7.164   -11.501 1.00 96.27 120 B 1 
ATOM   2608 C CA  . GLN   B 2 120 ? -8.143  5.816   -11.071 1.00 95.65 120 B 1 
ATOM   2609 C C   . GLN   B 2 120 ? -6.762  5.407   -11.600 1.00 95.45 120 B 1 
ATOM   2610 O O   . GLN   B 2 120 ? -6.060  4.663   -10.936 1.00 94.19 120 B 1 
ATOM   2611 C CB  . GLN   B 2 120 ? -9.180  4.785   -11.535 1.00 94.27 120 B 1 
ATOM   2612 C CG  . GLN   B 2 120 ? -10.456 4.826   -10.682 1.00 86.49 120 B 1 
ATOM   2613 C CD  . GLN   B 2 120 ? -11.448 3.717   -11.038 1.00 84.14 120 B 1 
ATOM   2614 O OE1 . GLN   B 2 120 ? -11.330 3.013   -12.027 1.00 74.77 120 B 1 
ATOM   2615 N NE2 . GLN   B 2 120 ? -12.472 3.520   -10.242 1.00 72.58 120 B 1 
ATOM   2616 N N   . THR   B 2 121 ? -6.355  5.918   -12.757 1.00 95.95 121 B 1 
ATOM   2617 C CA  . THR   B 2 121 ? -5.017  5.668   -13.317 1.00 95.52 121 B 1 
ATOM   2618 C C   . THR   B 2 121 ? -3.917  6.270   -12.437 1.00 95.02 121 B 1 
ATOM   2619 O O   . THR   B 2 121 ? -2.868  5.660   -12.279 1.00 93.81 121 B 1 
ATOM   2620 C CB  . THR   B 2 121 ? -4.915  6.237   -14.739 1.00 95.20 121 B 1 
ATOM   2621 O OG1 . THR   B 2 121 ? -5.984  5.769   -15.537 1.00 91.29 121 B 1 
ATOM   2622 C CG2 . THR   B 2 121 ? -3.628  5.833   -15.456 1.00 90.70 121 B 1 
ATOM   2623 N N   . ASP   B 2 122 ? -4.157  7.429   -11.842 1.00 95.53 122 B 1 
ATOM   2624 C CA  . ASP   B 2 122 ? -3.208  8.056   -10.916 1.00 95.08 122 B 1 
ATOM   2625 C C   . ASP   B 2 122 ? -3.126  7.277   -9.596  1.00 94.10 122 B 1 
ATOM   2626 O O   . ASP   B 2 122 ? -2.025  7.033   -9.107  1.00 92.95 122 B 1 
ATOM   2627 C CB  . ASP   B 2 122 ? -3.580  9.529   -10.689 1.00 95.74 122 B 1 
ATOM   2628 C CG  . ASP   B 2 122 ? -3.614  10.303  -12.009 1.00 95.92 122 B 1 
ATOM   2629 O OD1 . ASP   B 2 122 ? -2.553  10.398  -12.676 1.00 93.25 122 B 1 
ATOM   2630 O OD2 . ASP   B 2 122 ? -4.720  10.748  -12.396 1.00 93.29 122 B 1 
ATOM   2631 N N   . LEU   B 2 123 ? -4.257  6.785   -9.081  1.00 94.78 123 B 1 
ATOM   2632 C CA  . LEU   B 2 123 ? -4.279  5.927   -7.891  1.00 94.02 123 B 1 
ATOM   2633 C C   . LEU   B 2 123 ? -3.561  4.594   -8.114  1.00 92.73 123 B 1 
ATOM   2634 O O   . LEU   B 2 123 ? -2.841  4.145   -7.232  1.00 90.62 123 B 1 
ATOM   2635 C CB  . LEU   B 2 123 ? -5.723  5.656   -7.443  1.00 93.56 123 B 1 
ATOM   2636 C CG  . LEU   B 2 123 ? -6.496  6.883   -6.940  1.00 91.65 123 B 1 
ATOM   2637 C CD1 . LEU   B 2 123 ? -7.826  6.398   -6.376  1.00 85.68 123 B 1 
ATOM   2638 C CD2 . LEU   B 2 123 ? -5.765  7.635   -5.837  1.00 84.86 123 B 1 
ATOM   2639 N N   . LEU   B 2 124 ? -3.717  3.982   -9.286  1.00 93.29 124 B 1 
ATOM   2640 C CA  . LEU   B 2 124 ? -2.980  2.765   -9.638  1.00 92.37 124 B 1 
ATOM   2641 C C   . LEU   B 2 124 ? -1.467  3.011   -9.625  1.00 90.92 124 B 1 
ATOM   2642 O O   . LEU   B 2 124 ? -0.729  2.181   -9.106  1.00 89.21 124 B 1 
ATOM   2643 C CB  . LEU   B 2 124 ? -3.419  2.251   -11.017 1.00 92.29 124 B 1 
ATOM   2644 C CG  . LEU   B 2 124 ? -4.820  1.619   -11.061 1.00 90.16 124 B 1 
ATOM   2645 C CD1 . LEU   B 2 124 ? -5.185  1.329   -12.521 1.00 86.95 124 B 1 
ATOM   2646 C CD2 . LEU   B 2 124 ? -4.899  0.314   -10.275 1.00 86.69 124 B 1 
ATOM   2647 N N   . ARG   B 2 125 ? -1.008  4.157   -10.138 1.00 90.83 125 B 1 
ATOM   2648 C CA  . ARG   B 2 125 ? 0.414   4.534   -10.076 1.00 89.10 125 B 1 
ATOM   2649 C C   . ARG   B 2 125 ? 0.888   4.679   -8.628  1.00 87.70 125 B 1 
ATOM   2650 O O   . ARG   B 2 125 ? 1.889   4.074   -8.267  1.00 85.77 125 B 1 
ATOM   2651 C CB  . ARG   B 2 125 ? 0.645   5.813   -10.896 1.00 88.81 125 B 1 
ATOM   2652 C CG  . ARG   B 2 125 ? 2.138   6.174   -10.971 1.00 83.25 125 B 1 
ATOM   2653 C CD  . ARG   B 2 125 ? 2.384   7.436   -11.809 1.00 80.39 125 B 1 
ATOM   2654 N NE  . ARG   B 2 125 ? 1.725   8.618   -11.216 1.00 73.93 125 B 1 
ATOM   2655 C CZ  . ARG   B 2 125 ? 0.854   9.445   -11.777 1.00 69.75 125 B 1 
ATOM   2656 N NH1 . ARG   B 2 125 ? 0.582   9.424   -13.047 1.00 61.54 125 B 1 
ATOM   2657 N NH2 . ARG   B 2 125 ? 0.217   10.314  -11.053 1.00 61.01 125 B 1 
ATOM   2658 N N   . THR   B 2 126 ? 0.149   5.401   -7.797  1.00 88.83 126 B 1 
ATOM   2659 C CA  . THR   B 2 126 ? 0.480   5.569   -6.370  1.00 87.19 126 B 1 
ATOM   2660 C C   . THR   B 2 126 ? 0.498   4.230   -5.626  1.00 85.92 126 B 1 
ATOM   2661 O O   . THR   B 2 126 ? 1.390   3.983   -4.822  1.00 84.22 126 B 1 
ATOM   2662 C CB  . THR   B 2 126 ? -0.516  6.521   -5.691  1.00 87.12 126 B 1 
ATOM   2663 O OG1 . THR   B 2 126 ? -0.567  7.750   -6.381  1.00 83.54 126 B 1 
ATOM   2664 C CG2 . THR   B 2 126 ? -0.133  6.844   -4.246  1.00 82.81 126 B 1 
ATOM   2665 N N   . PHE   B 2 127 ? -0.441  3.340   -5.917  1.00 86.25 127 B 1 
ATOM   2666 C CA  . PHE   B 2 127 ? -0.466  1.993   -5.341  1.00 85.35 127 B 1 
ATOM   2667 C C   . PHE   B 2 127 ? 0.794   1.196   -5.698  1.00 83.90 127 B 1 
ATOM   2668 O O   . PHE   B 2 127 ? 1.399   0.580   -4.827  1.00 82.36 127 B 1 
ATOM   2669 C CB  . PHE   B 2 127 ? -1.731  1.270   -5.809  1.00 85.70 127 B 1 
ATOM   2670 C CG  . PHE   B 2 127 ? -1.849  -0.143  -5.268  1.00 85.67 127 B 1 
ATOM   2671 C CD1 . PHE   B 2 127 ? -1.429  -1.245  -6.039  1.00 79.99 127 B 1 
ATOM   2672 C CD2 . PHE   B 2 127 ? -2.359  -0.358  -3.977  1.00 79.60 127 B 1 
ATOM   2673 C CE1 . PHE   B 2 127 ? -1.527  -2.550  -5.523  1.00 78.53 127 B 1 
ATOM   2674 C CE2 . PHE   B 2 127 ? -2.459  -1.663  -3.461  1.00 77.66 127 B 1 
ATOM   2675 C CZ  . PHE   B 2 127 ? -2.044  -2.758  -4.235  1.00 80.06 127 B 1 
ATOM   2676 N N   . ILE   B 2 128 ? 1.213   1.236   -6.956  1.00 84.55 128 B 1 
ATOM   2677 C CA  . ILE   B 2 128 ? 2.437   0.567   -7.421  1.00 82.61 128 B 1 
ATOM   2678 C C   . ILE   B 2 128 ? 3.671   1.156   -6.716  1.00 80.68 128 B 1 
ATOM   2679 O O   . ILE   B 2 128 ? 4.518   0.399   -6.250  1.00 78.81 128 B 1 
ATOM   2680 C CB  . ILE   B 2 128 ? 2.538   0.650   -8.960  1.00 82.70 128 B 1 
ATOM   2681 C CG1 . ILE   B 2 128 ? 1.410   -0.173  -9.632  1.00 81.34 128 B 1 
ATOM   2682 C CG2 . ILE   B 2 128 ? 3.902   0.138   -9.467  1.00 81.39 128 B 1 
ATOM   2683 C CD1 . ILE   B 2 128 ? 1.163   0.223   -11.095 1.00 76.71 128 B 1 
ATOM   2684 N N   . GLU   B 2 129 ? 3.755   2.478   -6.594  1.00 80.25 129 B 1 
ATOM   2685 C CA  . GLU   B 2 129 ? 4.855   3.168   -5.902  1.00 78.40 129 B 1 
ATOM   2686 C C   . GLU   B 2 129 ? 4.972   2.744   -4.428  1.00 77.74 129 B 1 
ATOM   2687 O O   . GLU   B 2 129 ? 6.068   2.447   -3.956  1.00 76.39 129 B 1 
ATOM   2688 C CB  . GLU   B 2 129 ? 4.664   4.692   -6.015  1.00 76.71 129 B 1 
ATOM   2689 C CG  . GLU   B 2 129 ? 5.013   5.226   -7.415  1.00 70.79 129 B 1 
ATOM   2690 C CD  . GLU   B 2 129 ? 4.579   6.680   -7.668  1.00 68.81 129 B 1 
ATOM   2691 O OE1 . GLU   B 2 129 ? 4.712   7.130   -8.836  1.00 63.15 129 B 1 
ATOM   2692 O OE2 . GLU   B 2 129 ? 4.069   7.342   -6.734  1.00 63.30 129 B 1 
ATOM   2693 N N   . LEU   B 2 130 ? 3.856   2.618   -3.720  1.00 77.78 130 B 1 
ATOM   2694 C CA  . LEU   B 2 130 ? 3.825   2.196   -2.314  1.00 76.65 130 B 1 
ATOM   2695 C C   . LEU   B 2 130 ? 4.374   0.784   -2.070  1.00 75.48 130 B 1 
ATOM   2696 O O   . LEU   B 2 130 ? 4.834   0.488   -0.969  1.00 72.47 130 B 1 
ATOM   2697 C CB  . LEU   B 2 130 ? 2.379   2.284   -1.795  1.00 75.69 130 B 1 
ATOM   2698 C CG  . LEU   B 2 130 ? 1.963   3.710   -1.402  1.00 73.42 130 B 1 
ATOM   2699 C CD1 . LEU   B 2 130 ? 0.460   3.745   -1.129  1.00 69.25 130 B 1 
ATOM   2700 C CD2 . LEU   B 2 130 ? 2.693   4.152   -0.136  1.00 69.37 130 B 1 
ATOM   2701 N N   . THR   B 2 131 ? 4.361   -0.081  -3.074  1.00 76.55 131 B 1 
ATOM   2702 C CA  . THR   B 2 131 ? 4.910   -1.441  -2.946  1.00 73.99 131 B 1 
ATOM   2703 C C   . THR   B 2 131 ? 6.443   -1.494  -2.977  1.00 72.27 131 B 1 
ATOM   2704 O O   . THR   B 2 131 ? 7.018   -2.566  -2.803  1.00 68.65 131 B 1 
ATOM   2705 C CB  . THR   B 2 131 ? 4.321   -2.414  -3.981  1.00 72.57 131 B 1 
ATOM   2706 O OG1 . THR   B 2 131 ? 4.749   -2.132  -5.294  1.00 69.16 131 B 1 
ATOM   2707 C CG2 . THR   B 2 131 ? 2.798   -2.430  -3.956  1.00 68.32 131 B 1 
ATOM   2708 N N   . GLY   B 2 132 ? 7.113   -0.367  -3.193  1.00 69.70 132 B 1 
ATOM   2709 C CA  . GLY   B 2 132 ? 8.579   -0.275  -3.196  1.00 67.92 132 B 1 
ATOM   2710 C C   . GLY   B 2 132 ? 9.276   -0.953  -4.382  1.00 68.71 132 B 1 
ATOM   2711 O O   . GLY   B 2 132 ? 10.490  -1.145  -4.350  1.00 65.36 132 B 1 
ATOM   2712 N N   . VAL   B 2 133 ? 8.536   -1.298  -5.428  1.00 67.62 133 B 1 
ATOM   2713 C CA  . VAL   B 2 133 ? 9.057   -2.027  -6.609  1.00 66.59 133 B 1 
ATOM   2714 C C   . VAL   B 2 133 ? 10.079  -1.210  -7.413  1.00 68.34 133 B 1 
ATOM   2715 O O   . VAL   B 2 133 ? 10.863  -1.771  -8.167  1.00 65.30 133 B 1 
ATOM   2716 C CB  . VAL   B 2 133 ? 7.884   -2.478  -7.503  1.00 61.96 133 B 1 
ATOM   2717 C CG1 . VAL   B 2 133 ? 8.307   -3.241  -8.764  1.00 55.61 133 B 1 
ATOM   2718 C CG2 . VAL   B 2 133 ? 6.951   -3.409  -6.728  1.00 55.02 133 B 1 
ATOM   2719 N N   . HIS   B 2 134 ? 10.110  0.107   -7.234  1.00 69.95 134 B 1 
ATOM   2720 C CA  . HIS   B 2 134 ? 11.003  0.994   -7.986  1.00 68.10 134 B 1 
ATOM   2721 C C   . HIS   B 2 134 ? 12.448  1.018   -7.479  1.00 69.92 134 B 1 
ATOM   2722 O O   . HIS   B 2 134 ? 13.298  1.661   -8.095  1.00 67.58 134 B 1 
ATOM   2723 C CB  . HIS   B 2 134 ? 10.417  2.408   -7.990  1.00 63.95 134 B 1 
ATOM   2724 C CG  . HIS   B 2 134 ? 9.013   2.445   -8.516  1.00 59.59 134 B 1 
ATOM   2725 N ND1 . HIS   B 2 134 ? 8.602   2.045   -9.774  1.00 53.40 134 B 1 
ATOM   2726 C CD2 . HIS   B 2 134 ? 7.896   2.824   -7.818  1.00 52.50 134 B 1 
ATOM   2727 C CE1 . HIS   B 2 134 ? 7.271   2.190   -9.831  1.00 48.70 134 B 1 
ATOM   2728 N NE2 . HIS   B 2 134 ? 6.809   2.657   -8.660  1.00 49.68 134 B 1 
ATOM   2729 N N   . GLN   B 2 135 ? 12.746  0.359   -6.363  1.00 71.06 135 B 1 
ATOM   2730 C CA  . GLN   B 2 135 ? 14.090  0.303   -5.805  1.00 72.06 135 B 1 
ATOM   2731 C C   . GLN   B 2 135 ? 14.582  -1.145  -5.760  1.00 75.41 135 B 1 
ATOM   2732 O O   . GLN   B 2 135 ? 13.833  -2.026  -5.332  1.00 73.49 135 B 1 
ATOM   2733 C CB  . GLN   B 2 135 ? 14.137  0.945   -4.413  1.00 68.17 135 B 1 
ATOM   2734 C CG  . GLN   B 2 135 ? 13.883  2.462   -4.475  1.00 62.62 135 B 1 
ATOM   2735 C CD  . GLN   B 2 135 ? 14.112  3.158   -3.132  1.00 59.09 135 B 1 
ATOM   2736 O OE1 . GLN   B 2 135 ? 14.568  2.587   -2.156  1.00 54.16 135 B 1 
ATOM   2737 N NE2 . GLN   B 2 135 ? 13.802  4.433   -3.037  1.00 51.73 135 B 1 
ATOM   2738 N N   . PRO   B 2 136 ? 15.842  -1.390  -6.141  1.00 77.40 136 B 1 
ATOM   2739 C CA  . PRO   B 2 136 ? 16.458  -2.703  -6.018  1.00 78.47 136 B 1 
ATOM   2740 C C   . PRO   B 2 136 ? 16.405  -3.220  -4.578  1.00 81.22 136 B 1 
ATOM   2741 O O   . PRO   B 2 136 ? 16.823  -2.534  -3.642  1.00 78.70 136 B 1 
ATOM   2742 C CB  . PRO   B 2 136 ? 17.897  -2.533  -6.512  1.00 73.93 136 B 1 
ATOM   2743 C CG  . PRO   B 2 136 ? 17.808  -1.344  -7.464  1.00 70.34 136 B 1 
ATOM   2744 C CD  . PRO   B 2 136 ? 16.748  -0.474  -6.805  1.00 72.62 136 B 1 
ATOM   2745 N N   . GLY   B 2 137 ? 15.899  -4.429  -4.400  1.00 83.53 137 B 1 
ATOM   2746 C CA  . GLY   B 2 137 ? 15.803  -5.053  -3.090  1.00 84.15 137 B 1 
ATOM   2747 C C   . GLY   B 2 137 ? 15.231  -6.466  -3.138  1.00 86.22 137 B 1 
ATOM   2748 O O   . GLY   B 2 137 ? 14.613  -6.873  -4.120  1.00 85.25 137 B 1 
ATOM   2749 N N   . SER   B 2 138 ? 15.421  -7.190  -2.044  1.00 88.20 138 B 1 
ATOM   2750 C CA  . SER   B 2 138 ? 14.878  -8.535  -1.830  1.00 88.86 138 B 1 
ATOM   2751 C C   . SER   B 2 138 ? 13.714  -8.481  -0.843  1.00 89.52 138 B 1 
ATOM   2752 O O   . SER   B 2 138 ? 13.675  -7.620  0.035   1.00 88.83 138 B 1 
ATOM   2753 C CB  . SER   B 2 138 ? 15.967  -9.476  -1.306  1.00 87.76 138 B 1 
ATOM   2754 O OG  . SER   B 2 138 ? 17.079  -9.496  -2.184  1.00 83.56 138 B 1 
ATOM   2755 N N   . GLN   B 2 139 ? 12.770  -9.410  -0.960  1.00 87.92 139 B 1 
ATOM   2756 C CA  . GLN   B 2 139 ? 11.620  -9.501  -0.061  1.00 87.31 139 B 1 
ATOM   2757 C C   . GLN   B 2 139 ? 11.867  -10.524 1.056   1.00 88.08 139 B 1 
ATOM   2758 O O   . GLN   B 2 139 ? 12.352  -11.625 0.813   1.00 86.76 139 B 1 
ATOM   2759 C CB  . GLN   B 2 139 ? 10.354  -9.792  -0.877  1.00 84.16 139 B 1 
ATOM   2760 C CG  . GLN   B 2 139 ? 9.067   -9.712  -0.044  1.00 80.39 139 B 1 
ATOM   2761 C CD  . GLN   B 2 139 ? 7.822   -9.504  -0.902  1.00 76.87 139 B 1 
ATOM   2762 O OE1 . GLN   B 2 139 ? 7.789   -8.640  -1.759  1.00 69.69 139 B 1 
ATOM   2763 N NE2 . GLN   B 2 139 ? 6.759   -10.237 -0.695  1.00 67.40 139 B 1 
ATOM   2764 N N   . ILE   B 2 140 ? 11.507  -10.149 2.276   1.00 89.89 140 B 1 
ATOM   2765 C CA  . ILE   B 2 140 ? 11.458  -11.049 3.435   1.00 90.83 140 B 1 
ATOM   2766 C C   . ILE   B 2 140 ? 10.089  -10.877 4.090   1.00 90.53 140 B 1 
ATOM   2767 O O   . ILE   B 2 140 ? 9.716   -9.768  4.464   1.00 89.75 140 B 1 
ATOM   2768 C CB  . ILE   B 2 140 ? 12.600  -10.767 4.440   1.00 90.89 140 B 1 
ATOM   2769 C CG1 . ILE   B 2 140 ? 13.995  -10.858 3.773   1.00 87.83 140 B 1 
ATOM   2770 C CG2 . ILE   B 2 140 ? 12.509  -11.749 5.625   1.00 86.64 140 B 1 
ATOM   2771 C CD1 . ILE   B 2 140 ? 15.159  -10.467 4.696   1.00 84.53 140 B 1 
ATOM   2772 N N   . GLU   B 2 141 ? 9.351   -11.966 4.260   1.00 90.31 141 B 1 
ATOM   2773 C CA  . GLU   B 2 141 ? 8.071   -11.976 4.964   1.00 89.83 141 B 1 
ATOM   2774 C C   . GLU   B 2 141 ? 8.192   -12.773 6.255   1.00 90.69 141 B 1 
ATOM   2775 O O   . GLU   B 2 141 ? 8.643   -13.916 6.253   1.00 90.02 141 B 1 
ATOM   2776 C CB  . GLU   B 2 141 ? 6.933   -12.536 4.103   1.00 87.41 141 B 1 
ATOM   2777 C CG  . GLU   B 2 141 ? 6.776   -11.815 2.766   1.00 78.61 141 B 1 
ATOM   2778 C CD  . GLU   B 2 141 ? 5.530   -12.218 1.974   1.00 77.62 141 B 1 
ATOM   2779 O OE1 . GLU   B 2 141 ? 5.403   -11.724 0.828   1.00 69.82 141 B 1 
ATOM   2780 O OE2 . GLU   B 2 141 ? 4.689   -12.981 2.498   1.00 70.28 141 B 1 
ATOM   2781 N N   . ILE   B 2 142 ? 7.756   -12.176 7.351   1.00 91.83 142 B 1 
ATOM   2782 C CA  . ILE   B 2 142 ? 7.720   -12.842 8.650   1.00 92.56 142 B 1 
ATOM   2783 C C   . ILE   B 2 142 ? 6.320   -12.783 9.247   1.00 92.35 142 B 1 
ATOM   2784 O O   . ILE   B 2 142 ? 5.637   -11.760 9.185   1.00 91.64 142 B 1 
ATOM   2785 C CB  . ILE   B 2 142 ? 8.800   -12.311 9.619   1.00 92.59 142 B 1 
ATOM   2786 C CG1 . ILE   B 2 142 ? 8.614   -10.812 9.953   1.00 87.01 142 B 1 
ATOM   2787 C CG2 . ILE   B 2 142 ? 10.198  -12.585 9.040   1.00 84.43 142 B 1 
ATOM   2788 C CD1 . ILE   B 2 142 ? 9.579   -10.293 11.023  1.00 84.12 142 B 1 
ATOM   2789 N N   . LYS   B 2 143 ? 5.906   -13.879 9.865   1.00 92.01 143 B 1 
ATOM   2790 C CA  . LYS   B 2 143 ? 4.687   -13.969 10.660  1.00 91.81 143 B 1 
ATOM   2791 C C   . LYS   B 2 143 ? 5.032   -13.734 12.127  1.00 92.03 143 B 1 
ATOM   2792 O O   . LYS   B 2 143 ? 5.925   -14.390 12.656  1.00 91.20 143 B 1 
ATOM   2793 C CB  . LYS   B 2 143 ? 4.044   -15.335 10.418  1.00 90.26 143 B 1 
ATOM   2794 C CG  . LYS   B 2 143 ? 2.608   -15.392 10.941  1.00 84.82 143 B 1 
ATOM   2795 C CD  . LYS   B 2 143 ? 2.037   -16.794 10.700  1.00 81.92 143 B 1 
ATOM   2796 C CE  . LYS   B 2 143 ? 0.590   -16.797 11.159  1.00 72.50 143 B 1 
ATOM   2797 N NZ  . LYS   B 2 143 ? 0.055   -18.145 11.404  1.00 67.06 143 B 1 
ATOM   2798 N N   . VAL   B 2 144 ? 4.342   -12.803 12.757  1.00 91.48 144 B 1 
ATOM   2799 C CA  . VAL   B 2 144 ? 4.598   -12.411 14.147  1.00 91.29 144 B 1 
ATOM   2800 C C   . VAL   B 2 144 ? 3.284   -12.262 14.920  1.00 91.05 144 B 1 
ATOM   2801 O O   . VAL   B 2 144 ? 2.247   -11.999 14.301  1.00 90.44 144 B 1 
ATOM   2802 C CB  . VAL   B 2 144 ? 5.421   -11.110 14.225  1.00 90.81 144 B 1 
ATOM   2803 C CG1 . VAL   B 2 144 ? 6.790   -11.260 13.570  1.00 85.98 144 B 1 
ATOM   2804 C CG2 . VAL   B 2 144 ? 4.722   -9.893  13.597  1.00 86.13 144 B 1 
ATOM   2805 N N   . PRO   B 2 145 ? 3.303   -12.377 16.256  1.00 89.67 145 B 1 
ATOM   2806 C CA  . PRO   B 2 145 ? 2.166   -11.979 17.077  1.00 87.71 145 B 1 
ATOM   2807 C C   . PRO   B 2 145 ? 1.779   -10.516 16.823  1.00 87.15 145 B 1 
ATOM   2808 O O   . PRO   B 2 145 ? 2.637   -9.664  16.570  1.00 84.45 145 B 1 
ATOM   2809 C CB  . PRO   B 2 145 ? 2.603   -12.203 18.530  1.00 85.90 145 B 1 
ATOM   2810 C CG  . PRO   B 2 145 ? 3.726   -13.231 18.416  1.00 83.99 145 B 1 
ATOM   2811 C CD  . PRO   B 2 145 ? 4.380   -12.875 17.084  1.00 87.07 145 B 1 
ATOM   2812 N N   . ASN   B 2 146 ? 0.481   -10.208 16.898  1.00 85.58 146 B 1 
ATOM   2813 C CA  . ASN   B 2 146 ? -0.024  -8.842  16.750  1.00 82.53 146 B 1 
ATOM   2814 C C   . ASN   B 2 146 ? 0.146   -8.036  18.048  1.00 81.44 146 B 1 
ATOM   2815 O O   . ASN   B 2 146 ? -0.821  -7.595  18.669  1.00 78.23 146 B 1 
ATOM   2816 C CB  . ASN   B 2 146 ? -1.463  -8.872  16.208  1.00 79.39 146 B 1 
ATOM   2817 C CG  . ASN   B 2 146 ? -1.944  -7.501  15.761  1.00 75.99 146 B 1 
ATOM   2818 O OD1 . ASN   B 2 146 ? -1.188  -6.555  15.593  1.00 69.85 146 B 1 
ATOM   2819 N ND2 . ASN   B 2 146 ? -3.227  -7.370  15.516  1.00 69.94 146 B 1 
ATOM   2820 N N   . GLU   B 2 147 ? 1.385   -7.862  18.450  1.00 80.98 147 B 1 
ATOM   2821 C CA  . GLU   B 2 147 ? 1.790   -7.253  19.711  1.00 80.40 147 B 1 
ATOM   2822 C C   . GLU   B 2 147 ? 2.830   -6.151  19.488  1.00 80.64 147 B 1 
ATOM   2823 O O   . GLU   B 2 147 ? 3.491   -6.072  18.439  1.00 77.18 147 B 1 
ATOM   2824 C CB  . GLU   B 2 147 ? 2.348   -8.334  20.654  1.00 76.87 147 B 1 
ATOM   2825 C CG  . GLU   B 2 147 ? 1.283   -9.346  21.112  1.00 70.80 147 B 1 
ATOM   2826 C CD  . GLU   B 2 147 ? 1.865   -10.484 21.969  1.00 69.09 147 B 1 
ATOM   2827 O OE1 . GLU   B 2 147 ? 1.129   -11.473 22.183  1.00 61.47 147 B 1 
ATOM   2828 O OE2 . GLU   B 2 147 ? 3.054   -10.385 22.368  1.00 64.03 147 B 1 
ATOM   2829 N N   . ALA   B 2 148 ? 2.989   -5.302  20.487  1.00 79.56 148 B 1 
ATOM   2830 C CA  . ALA   B 2 148 ? 4.018   -4.277  20.484  1.00 78.91 148 B 1 
ATOM   2831 C C   . ALA   B 2 148 ? 5.429   -4.894  20.442  1.00 80.47 148 B 1 
ATOM   2832 O O   . ALA   B 2 148 ? 5.714   -5.914  21.067  1.00 76.07 148 B 1 
ATOM   2833 C CB  . ALA   B 2 148 ? 3.829   -3.376  21.706  1.00 73.95 148 B 1 
ATOM   2834 N N   . GLY   B 2 149 ? 6.331   -4.256  19.710  1.00 80.37 149 B 1 
ATOM   2835 C CA  . GLY   B 2 149 ? 7.753   -4.603  19.694  1.00 81.16 149 B 1 
ATOM   2836 C C   . GLY   B 2 149 ? 8.190   -5.624  18.655  1.00 84.79 149 B 1 
ATOM   2837 O O   . GLY   B 2 149 ? 9.396   -5.774  18.437  1.00 82.61 149 B 1 
ATOM   2838 N N   . MET   B 2 150 ? 7.263   -6.303  17.973  1.00 85.14 150 B 1 
ATOM   2839 C CA  . MET   B 2 150 ? 7.633   -7.283  16.944  1.00 86.19 150 B 1 
ATOM   2840 C C   . MET   B 2 150 ? 8.319   -6.627  15.746  1.00 87.99 150 B 1 
ATOM   2841 O O   . MET   B 2 150 ? 9.395   -7.063  15.337  1.00 86.43 150 B 1 
ATOM   2842 C CB  . MET   B 2 150 ? 6.402   -8.089  16.519  1.00 84.58 150 B 1 
ATOM   2843 C CG  . MET   B 2 150 ? 5.869   -8.951  17.671  1.00 81.10 150 B 1 
ATOM   2844 S SD  . MET   B 2 150 ? 7.077   -10.150 18.303  1.00 77.78 150 B 1 
ATOM   2845 C CE  . MET   B 2 150 ? 6.624   -10.140 20.044  1.00 66.49 150 B 1 
ATOM   2846 N N   . LEU   B 2 151 ? 7.761   -5.528  15.250  1.00 86.81 151 B 1 
ATOM   2847 C CA  . LEU   B 2 151 ? 8.365   -4.760  14.158  1.00 87.39 151 B 1 
ATOM   2848 C C   . LEU   B 2 151 ? 9.730   -4.182  14.554  1.00 88.27 151 B 1 
ATOM   2849 O O   . LEU   B 2 151 ? 10.667  -4.265  13.770  1.00 87.75 151 B 1 
ATOM   2850 C CB  . LEU   B 2 151 ? 7.394   -3.652  13.720  1.00 86.14 151 B 1 
ATOM   2851 C CG  . LEU   B 2 151 ? 7.956   -2.726  12.619  1.00 84.20 151 B 1 
ATOM   2852 C CD1 . LEU   B 2 151 ? 8.227   -3.455  11.313  1.00 78.36 151 B 1 
ATOM   2853 C CD2 . LEU   B 2 151 ? 6.961   -1.609  12.336  1.00 77.97 151 B 1 
ATOM   2854 N N   . SER   B 2 152 ? 9.856   -3.609  15.747  1.00 86.80 152 B 1 
ATOM   2855 C CA  . SER   B 2 152 ? 11.102  -2.961  16.168  1.00 86.51 152 B 1 
ATOM   2856 C C   . SER   B 2 152 ? 12.260  -3.946  16.264  1.00 87.63 152 B 1 
ATOM   2857 O O   . SER   B 2 152 ? 13.342  -3.663  15.757  1.00 86.98 152 B 1 
ATOM   2858 C CB  . SER   B 2 152 ? 10.928  -2.193  17.481  1.00 84.12 152 B 1 
ATOM   2859 O OG  . SER   B 2 152 ? 10.959  -3.030  18.617  1.00 73.76 152 B 1 
ATOM   2860 N N   . LYS   B 2 153 ? 12.021  -5.124  16.838  1.00 87.85 153 B 1 
ATOM   2861 C CA  . LYS   B 2 153 ? 13.040  -6.172  16.968  1.00 87.81 153 B 1 
ATOM   2862 C C   . LYS   B 2 153 ? 13.456  -6.731  15.606  1.00 89.14 153 B 1 
ATOM   2863 O O   . LYS   B 2 153 ? 14.649  -6.846  15.345  1.00 88.29 153 B 1 
ATOM   2864 C CB  . LYS   B 2 153 ? 12.525  -7.289  17.880  1.00 85.74 153 B 1 
ATOM   2865 C CG  . LYS   B 2 153 ? 12.414  -6.866  19.353  1.00 77.65 153 B 1 
ATOM   2866 C CD  . LYS   B 2 153 ? 11.783  -8.004  20.161  1.00 73.11 153 B 1 
ATOM   2867 C CE  . LYS   B 2 153 ? 11.578  -7.597  21.620  1.00 62.43 153 B 1 
ATOM   2868 N NZ  . LYS   B 2 153 ? 10.814  -8.628  22.367  1.00 55.07 153 B 1 
ATOM   2869 N N   . ALA   B 2 154 ? 12.495  -7.015  14.738  1.00 90.88 154 B 1 
ATOM   2870 C CA  . ALA   B 2 154 ? 12.799  -7.497  13.390  1.00 91.48 154 B 1 
ATOM   2871 C C   . ALA   B 2 154 ? 13.589  -6.454  12.574  1.00 91.56 154 B 1 
ATOM   2872 O O   . ALA   B 2 154 ? 14.607  -6.775  11.964  1.00 90.84 154 B 1 
ATOM   2873 C CB  . ALA   B 2 154 ? 11.484  -7.876  12.703  1.00 91.66 154 B 1 
ATOM   2874 N N   . ALA   B 2 155 ? 13.172  -5.191  12.628  1.00 90.97 155 B 1 
ATOM   2875 C CA  . ALA   B 2 155 ? 13.881  -4.106  11.958  1.00 90.01 155 B 1 
ATOM   2876 C C   . ALA   B 2 155 ? 15.278  -3.856  12.557  1.00 89.59 155 B 1 
ATOM   2877 O O   . ALA   B 2 155 ? 16.190  -3.482  11.822  1.00 88.21 155 B 1 
ATOM   2878 C CB  . ALA   B 2 155 ? 13.002  -2.850  12.005  1.00 89.17 155 B 1 
ATOM   2879 N N   . ALA   B 2 156 ? 15.466  -4.090  13.861  1.00 89.52 156 B 1 
ATOM   2880 C CA  . ALA   B 2 156 ? 16.775  -3.984  14.509  1.00 88.35 156 B 1 
ATOM   2881 C C   . ALA   B 2 156 ? 17.761  -5.032  13.978  1.00 88.58 156 B 1 
ATOM   2882 O O   . ALA   B 2 156 ? 18.881  -4.672  13.629  1.00 87.31 156 B 1 
ATOM   2883 C CB  . ALA   B 2 156 ? 16.614  -4.073  16.030  1.00 86.56 156 B 1 
ATOM   2884 N N   . ILE   B 2 157 ? 17.325  -6.278  13.820  1.00 90.43 157 B 1 
ATOM   2885 C CA  . ILE   B 2 157 ? 18.144  -7.365  13.248  1.00 90.55 157 B 1 
ATOM   2886 C C   . ILE   B 2 157 ? 18.619  -7.003  11.832  1.00 90.19 157 B 1 
ATOM   2887 O O   . ILE   B 2 157 ? 19.791  -7.172  11.503  1.00 88.49 157 B 1 
ATOM   2888 C CB  . ILE   B 2 157 ? 17.339  -8.685  13.262  1.00 91.05 157 B 1 
ATOM   2889 C CG1 . ILE   B 2 157 ? 17.113  -9.161  14.717  1.00 89.25 157 B 1 
ATOM   2890 C CG2 . ILE   B 2 157 ? 18.045  -9.789  12.457  1.00 88.91 157 B 1 
ATOM   2891 C CD1 . ILE   B 2 157 ? 16.023  -10.229 14.854  1.00 84.19 157 B 1 
ATOM   2892 N N   . ILE   B 2 158 ? 17.726  -6.444  11.011  1.00 90.58 158 B 1 
ATOM   2893 C CA  . ILE   B 2 158 ? 18.070  -5.989  9.654   1.00 89.90 158 B 1 
ATOM   2894 C C   . ILE   B 2 158 ? 19.067  -4.819  9.708   1.00 88.92 158 B 1 
ATOM   2895 O O   . ILE   B 2 158 ? 20.053  -4.789  8.973   1.00 87.04 158 B 1 
ATOM   2896 C CB  . ILE   B 2 158 ? 16.782  -5.619  8.879   1.00 89.94 158 B 1 
ATOM   2897 C CG1 . ILE   B 2 158 ? 15.859  -6.852  8.715   1.00 88.85 158 B 1 
ATOM   2898 C CG2 . ILE   B 2 158 ? 17.122  -5.038  7.496   1.00 88.42 158 B 1 
ATOM   2899 C CD1 . ILE   B 2 158 ? 14.437  -6.518  8.246   1.00 85.12 158 B 1 
ATOM   2900 N N   . SER   B 2 159 ? 18.839  -3.875  10.607  1.00 88.20 159 B 1 
ATOM   2901 C CA  . SER   B 2 159 ? 19.689  -2.698  10.791  1.00 85.62 159 B 1 
ATOM   2902 C C   . SER   B 2 159 ? 21.097  -3.033  11.289  1.00 85.55 159 B 1 
ATOM   2903 O O   . SER   B 2 159 ? 22.036  -2.331  10.925  1.00 83.36 159 B 1 
ATOM   2904 C CB  . SER   B 2 159 ? 19.009  -1.758  11.787  1.00 82.98 159 B 1 
ATOM   2905 O OG  . SER   B 2 159 ? 19.895  -0.763  12.252  1.00 69.88 159 B 1 
ATOM   2906 N N   . GLU   B 2 160 ? 21.259  -4.048  12.132  1.00 86.70 160 B 1 
ATOM   2907 C CA  . GLU   B 2 160 ? 22.569  -4.450  12.666  1.00 86.01 160 B 1 
ATOM   2908 C C   . GLU   B 2 160 ? 23.539  -4.888  11.569  1.00 85.39 160 B 1 
ATOM   2909 O O   . GLU   B 2 160 ? 24.748  -4.715  11.709  1.00 83.24 160 B 1 
ATOM   2910 C CB  . GLU   B 2 160 ? 22.408  -5.583  13.691  1.00 85.81 160 B 1 
ATOM   2911 C CG  . GLU   B 2 160 ? 22.063  -5.046  15.084  1.00 77.66 160 B 1 
ATOM   2912 C CD  . GLU   B 2 160 ? 21.995  -6.140  16.164  1.00 71.85 160 B 1 
ATOM   2913 O OE1 . GLU   B 2 160 ? 21.942  -5.753  17.357  1.00 62.50 160 B 1 
ATOM   2914 O OE2 . GLU   B 2 160 ? 22.004  -7.342  15.818  1.00 64.22 160 B 1 
ATOM   2915 N N   . ARG   B 2 161 ? 23.016  -5.369  10.445  1.00 87.21 161 B 1 
ATOM   2916 C CA  . ARG   B 2 161 ? 23.812  -5.687  9.249   1.00 86.12 161 B 1 
ATOM   2917 C C   . ARG   B 2 161 ? 23.994  -4.504  8.296   1.00 86.08 161 B 1 
ATOM   2918 O O   . ARG   B 2 161 ? 24.457  -4.695  7.180   1.00 83.58 161 B 1 
ATOM   2919 C CB  . ARG   B 2 161 ? 23.229  -6.903  8.540   1.00 86.34 161 B 1 
ATOM   2920 C CG  . ARG   B 2 161 ? 23.380  -8.154  9.405   1.00 84.56 161 B 1 
ATOM   2921 C CD  . ARG   B 2 161 ? 23.163  -9.383  8.530   1.00 81.71 161 B 1 
ATOM   2922 N NE  . ARG   B 2 161 ? 23.390  -10.601 9.310   1.00 80.60 161 B 1 
ATOM   2923 C CZ  . ARG   B 2 161 ? 24.479  -11.342 9.381   1.00 79.11 161 B 1 
ATOM   2924 N NH1 . ARG   B 2 161 ? 25.538  -11.106 8.667   1.00 72.55 161 B 1 
ATOM   2925 N NH2 . ARG   B 2 161 ? 24.489  -12.343 10.200  1.00 74.59 161 B 1 
ATOM   2926 N N   . HIS   B 2 162 ? 23.651  -3.306  8.708   1.00 84.97 162 B 1 
ATOM   2927 C CA  . HIS   B 2 162 ? 23.730  -2.104  7.873   1.00 82.99 162 B 1 
ATOM   2928 C C   . HIS   B 2 162 ? 22.913  -2.170  6.572   1.00 83.54 162 B 1 
ATOM   2929 O O   . HIS   B 2 162 ? 23.158  -1.408  5.637   1.00 80.34 162 B 1 
ATOM   2930 C CB  . HIS   B 2 162 ? 25.199  -1.703  7.653   1.00 80.52 162 B 1 
ATOM   2931 C CG  . HIS   B 2 162 ? 25.955  -1.510  8.938   1.00 75.71 162 B 1 
ATOM   2932 N ND1 . HIS   B 2 162 ? 25.699  -0.541  9.882   1.00 66.73 162 B 1 
ATOM   2933 C CD2 . HIS   B 2 162 ? 27.001  -2.261  9.416   1.00 65.40 162 B 1 
ATOM   2934 C CE1 . HIS   B 2 162 ? 26.572  -0.698  10.894  1.00 64.45 162 B 1 
ATOM   2935 N NE2 . HIS   B 2 162 ? 27.382  -1.735  10.647  1.00 64.93 162 B 1 
ATOM   2936 N N   . VAL   B 2 163 ? 21.910  -3.031  6.511   1.00 86.47 163 B 1 
ATOM   2937 C CA  . VAL   B 2 163 ? 20.993  -3.137  5.372   1.00 87.40 163 B 1 
ATOM   2938 C C   . VAL   B 2 163 ? 19.854  -2.131  5.537   1.00 87.23 163 B 1 
ATOM   2939 O O   . VAL   B 2 163 ? 19.204  -2.058  6.581   1.00 85.78 163 B 1 
ATOM   2940 C CB  . VAL   B 2 163 ? 20.485  -4.575  5.193   1.00 87.32 163 B 1 
ATOM   2941 C CG1 . VAL   B 2 163 ? 19.525  -4.683  4.005   1.00 82.23 163 B 1 
ATOM   2942 C CG2 . VAL   B 2 163 ? 21.652  -5.537  4.936   1.00 81.69 163 B 1 
ATOM   2943 N N   . ASN   B 2 164 ? 19.600  -1.348  4.489   1.00 86.81 164 B 1 
ATOM   2944 C CA  . ASN   B 2 164 ? 18.499  -0.389  4.474   1.00 86.27 164 B 1 
ATOM   2945 C C   . ASN   B 2 164 ? 17.172  -1.089  4.143   1.00 86.90 164 B 1 
ATOM   2946 O O   . ASN   B 2 164 ? 17.115  -1.980  3.302   1.00 86.11 164 B 1 
ATOM   2947 C CB  . ASN   B 2 164 ? 18.829  0.754   3.497   1.00 83.70 164 B 1 
ATOM   2948 C CG  . ASN   B 2 164 ? 17.882  1.938   3.612   1.00 79.31 164 B 1 
ATOM   2949 O OD1 . ASN   B 2 164 ? 17.225  2.169   4.617   1.00 72.31 164 B 1 
ATOM   2950 N ND2 . ASN   B 2 164 ? 17.792  2.744   2.577   1.00 70.36 164 B 1 
ATOM   2951 N N   . ILE   B 2 165 ? 16.104  -0.645  4.785   1.00 86.48 165 B 1 
ATOM   2952 C CA  . ILE   B 2 165 ? 14.740  -1.106  4.514   1.00 87.10 165 B 1 
ATOM   2953 C C   . ILE   B 2 165 ? 14.089  -0.112  3.546   1.00 86.19 165 B 1 
ATOM   2954 O O   . ILE   B 2 165 ? 13.835  1.038   3.911   1.00 84.56 165 B 1 
ATOM   2955 C CB  . ILE   B 2 165 ? 13.942  -1.287  5.824   1.00 87.34 165 B 1 
ATOM   2956 C CG1 . ILE   B 2 165 ? 14.604  -2.356  6.732   1.00 86.25 165 B 1 
ATOM   2957 C CG2 . ILE   B 2 165 ? 12.494  -1.687  5.497   1.00 85.59 165 B 1 
ATOM   2958 C CD1 . ILE   B 2 165 ? 14.022  -2.425  8.151   1.00 82.94 165 B 1 
ATOM   2959 N N   . ALA   B 2 166 ? 13.818  -0.563  2.325   1.00 85.90 166 B 1 
ATOM   2960 C CA  . ALA   B 2 166 ? 13.177  0.248   1.290   1.00 84.23 166 B 1 
ATOM   2961 C C   . ALA   B 2 166 ? 11.674  0.427   1.542   1.00 83.67 166 B 1 
ATOM   2962 O O   . ALA   B 2 166 ? 11.138  1.517   1.358   1.00 81.10 166 B 1 
ATOM   2963 C CB  . ALA   B 2 166 ? 13.436  -0.406  -0.072  1.00 82.84 166 B 1 
ATOM   2964 N N   . SER   B 2 167 ? 11.001  -0.632  1.982   1.00 85.61 167 B 1 
ATOM   2965 C CA  . SER   B 2 167 ? 9.592   -0.570  2.367   1.00 85.64 167 B 1 
ATOM   2966 C C   . SER   B 2 167 ? 9.251   -1.619  3.416   1.00 87.50 167 B 1 
ATOM   2967 O O   . SER   B 2 167 ? 9.881   -2.674  3.491   1.00 86.84 167 B 1 
ATOM   2968 C CB  . SER   B 2 167 ? 8.674   -0.710  1.142   1.00 82.32 167 B 1 
ATOM   2969 O OG  . SER   B 2 167 ? 8.692   -2.025  0.616   1.00 73.71 167 B 1 
ATOM   2970 N N   . VAL   B 2 168 ? 8.227   -1.323  4.200   1.00 85.42 168 B 1 
ATOM   2971 C CA  . VAL   B 2 168 ? 7.566   -2.291  5.083   1.00 86.01 168 B 1 
ATOM   2972 C C   . VAL   B 2 168 ? 6.071   -2.176  4.859   1.00 85.55 168 B 1 
ATOM   2973 O O   . VAL   B 2 168 ? 5.525   -1.076  4.910   1.00 84.32 168 B 1 
ATOM   2974 C CB  . VAL   B 2 168 ? 7.895   -2.061  6.570   1.00 85.96 168 B 1 
ATOM   2975 C CG1 . VAL   B 2 168 ? 7.210   -3.102  7.466   1.00 79.00 168 B 1 
ATOM   2976 C CG2 . VAL   B 2 168 ? 9.396   -2.157  6.823   1.00 79.25 168 B 1 
ATOM   2977 N N   . LEU   B 2 169 ? 5.414   -3.311  4.653   1.00 86.00 169 B 1 
ATOM   2978 C CA  . LEU   B 2 169 ? 3.958   -3.397  4.629   1.00 85.41 169 B 1 
ATOM   2979 C C   . LEU   B 2 169 ? 3.501   -4.334  5.745   1.00 86.61 169 B 1 
ATOM   2980 O O   . LEU   B 2 169 ? 4.032   -5.431  5.907   1.00 85.92 169 B 1 
ATOM   2981 C CB  . LEU   B 2 169 ? 3.472   -3.852  3.242   1.00 82.92 169 B 1 
ATOM   2982 C CG  . LEU   B 2 169 ? 3.796   -2.875  2.095   1.00 79.20 169 B 1 
ATOM   2983 C CD1 . LEU   B 2 169 ? 3.432   -3.504  0.755   1.00 75.59 169 B 1 
ATOM   2984 C CD2 . LEU   B 2 169 ? 3.026   -1.559  2.232   1.00 75.09 169 B 1 
ATOM   2985 N N   . VAL   B 2 170 ? 2.519   -3.889  6.513   1.00 84.47 170 B 1 
ATOM   2986 C CA  . VAL   B 2 170 ? 1.890   -4.692  7.565   1.00 83.24 170 B 1 
ATOM   2987 C C   . VAL   B 2 170 ? 0.568   -5.218  7.022   1.00 81.82 170 B 1 
ATOM   2988 O O   . VAL   B 2 170 ? -0.353  -4.441  6.783   1.00 79.97 170 B 1 
ATOM   2989 C CB  . VAL   B 2 170 ? 1.691   -3.894  8.866   1.00 83.04 170 B 1 
ATOM   2990 C CG1 . VAL   B 2 170 ? 1.163   -4.802  9.983   1.00 79.41 170 B 1 
ATOM   2991 C CG2 . VAL   B 2 170 ? 3.004   -3.257  9.351   1.00 80.42 170 B 1 
ATOM   2992 N N   . TYR   B 2 171 ? 0.473   -6.535  6.845   1.00 81.92 171 B 1 
ATOM   2993 C CA  . TYR   B 2 171 ? -0.751  -7.199  6.411   1.00 80.96 171 B 1 
ATOM   2994 C C   . TYR   B 2 171 ? -1.431  -7.886  7.598   1.00 82.12 171 B 1 
ATOM   2995 O O   . TYR   B 2 171 ? -0.748  -8.477  8.441   1.00 80.85 171 B 1 
ATOM   2996 C CB  . TYR   B 2 171 ? -0.446  -8.200  5.300   1.00 78.06 171 B 1 
ATOM   2997 C CG  . TYR   B 2 171 ? -0.081  -7.551  3.981   1.00 75.34 171 B 1 
ATOM   2998 C CD1 . TYR   B 2 171 ? -1.088  -7.184  3.069   1.00 71.08 171 B 1 
ATOM   2999 C CD2 . TYR   B 2 171 ? 1.269   -7.310  3.658   1.00 69.84 171 B 1 
ATOM   3000 C CE1 . TYR   B 2 171 ? -0.759  -6.600  1.836   1.00 67.89 171 B 1 
ATOM   3001 C CE2 . TYR   B 2 171 ? 1.612   -6.721  2.425   1.00 67.43 171 B 1 
ATOM   3002 C CZ  . TYR   B 2 171 ? 0.592   -6.374  1.514   1.00 67.79 171 B 1 
ATOM   3003 O OH  . TYR   B 2 171 ? 0.918   -5.819  0.302   1.00 63.57 171 B 1 
ATOM   3004 N N   . PRO   B 2 172 ? -2.774  -7.858  7.665   1.00 77.10 172 B 1 
ATOM   3005 C CA  . PRO   B 2 172 ? -3.493  -8.694  8.609   1.00 76.04 172 B 1 
ATOM   3006 C C   . PRO   B 2 172 ? -3.301  -10.173 8.245   1.00 77.59 172 B 1 
ATOM   3007 O O   . PRO   B 2 172 ? -3.376  -10.562 7.079   1.00 76.27 172 B 1 
ATOM   3008 C CB  . PRO   B 2 172 ? -4.954  -8.241  8.522   1.00 72.89 172 B 1 
ATOM   3009 C CG  . PRO   B 2 172 ? -5.083  -7.707  7.094   1.00 71.13 172 B 1 
ATOM   3010 C CD  . PRO   B 2 172 ? -3.695  -7.144  6.792   1.00 72.68 172 B 1 
ATOM   3011 N N   . ALA   B 2 173 ? -3.064  -10.999 9.256   1.00 79.02 173 B 1 
ATOM   3012 C CA  . ALA   B 2 173 ? -3.066  -12.449 9.116   1.00 79.73 173 B 1 
ATOM   3013 C C   . ALA   B 2 173 ? -4.500  -13.002 9.264   1.00 80.13 173 B 1 
ATOM   3014 O O   . ALA   B 2 173 ? -5.370  -12.318 9.803   1.00 77.82 173 B 1 
ATOM   3015 C CB  . ALA   B 2 173 ? -2.091  -13.036 10.145  1.00 79.03 173 B 1 
ATOM   3016 N N   . PRO   B 2 174 ? -4.766  -14.247 8.826   1.00 79.13 174 B 1 
ATOM   3017 C CA  . PRO   B 2 174 ? -6.061  -14.898 9.061   1.00 78.56 174 B 1 
ATOM   3018 C C   . PRO   B 2 174 ? -6.433  -15.004 10.544  1.00 80.32 174 B 1 
ATOM   3019 O O   . PRO   B 2 174 ? -7.609  -14.913 10.886  1.00 77.78 174 B 1 
ATOM   3020 C CB  . PRO   B 2 174 ? -5.937  -16.291 8.430   1.00 76.15 174 B 1 
ATOM   3021 C CG  . PRO   B 2 174 ? -4.854  -16.114 7.370   1.00 74.63 174 B 1 
ATOM   3022 C CD  . PRO   B 2 174 ? -3.917  -15.092 8.003   1.00 76.46 174 B 1 
ATOM   3023 N N   . ASP   B 2 175 ? -5.439  -15.184 11.413  1.00 83.16 175 B 1 
ATOM   3024 C CA  . ASP   B 2 175 ? -5.614  -15.079 12.861  1.00 84.45 175 B 1 
ATOM   3025 C C   . ASP   B 2 175 ? -5.434  -13.610 13.287  1.00 84.43 175 B 1 
ATOM   3026 O O   . ASP   B 2 175 ? -4.354  -13.049 13.096  1.00 82.54 175 B 1 
ATOM   3027 C CB  . ASP   B 2 175 ? -4.631  -16.015 13.585  1.00 83.66 175 B 1 
ATOM   3028 C CG  . ASP   B 2 175 ? -4.832  -16.066 15.109  1.00 81.47 175 B 1 
ATOM   3029 O OD1 . ASP   B 2 175 ? -5.514  -15.174 15.671  1.00 75.24 175 B 1 
ATOM   3030 O OD2 . ASP   B 2 175 ? -4.312  -17.016 15.733  1.00 75.79 175 B 1 
ATOM   3031 N N   . PRO   B 2 176 ? -6.458  -12.972 13.883  1.00 78.96 176 B 1 
ATOM   3032 C CA  . PRO   B 2 176 ? -6.358  -11.575 14.313  1.00 77.47 176 B 1 
ATOM   3033 C C   . PRO   B 2 176 ? -5.299  -11.323 15.397  1.00 79.03 176 B 1 
ATOM   3034 O O   . PRO   B 2 176 ? -4.912  -10.174 15.610  1.00 76.48 176 B 1 
ATOM   3035 C CB  . PRO   B 2 176 ? -7.767  -11.214 14.795  1.00 74.43 176 B 1 
ATOM   3036 C CG  . PRO   B 2 176 ? -8.357  -12.557 15.233  1.00 72.00 176 B 1 
ATOM   3037 C CD  . PRO   B 2 176 ? -7.753  -13.532 14.226  1.00 73.66 176 B 1 
ATOM   3038 N N   . ASN   B 2 177 ? -4.815  -12.370 16.065  1.00 81.96 177 B 1 
ATOM   3039 C CA  . ASN   B 2 177 ? -3.718  -12.269 17.031  1.00 82.35 177 B 1 
ATOM   3040 C C   . ASN   B 2 177 ? -2.335  -12.303 16.372  1.00 84.51 177 B 1 
ATOM   3041 O O   . ASN   B 2 177 ? -1.318  -12.197 17.057  1.00 82.66 177 B 1 
ATOM   3042 C CB  . ASN   B 2 177 ? -3.843  -13.395 18.067  1.00 80.06 177 B 1 
ATOM   3043 C CG  . ASN   B 2 177 ? -5.182  -13.388 18.770  1.00 75.25 177 B 1 
ATOM   3044 O OD1 . ASN   B 2 177 ? -5.618  -12.410 19.346  1.00 67.84 177 B 1 
ATOM   3045 N ND2 . ASN   B 2 177 ? -5.884  -14.500 18.727  1.00 65.63 177 B 1 
ATOM   3046 N N   . GLU   B 2 178 ? -2.282  -12.456 15.057  1.00 86.16 178 B 1 
ATOM   3047 C CA  . GLU   B 2 178 ? -1.057  -12.470 14.273  1.00 87.21 178 B 1 
ATOM   3048 C C   . GLU   B 2 178 ? -1.091  -11.378 13.198  1.00 86.74 178 B 1 
ATOM   3049 O O   . GLU   B 2 178 ? -2.147  -10.891 12.789  1.00 84.13 178 B 1 
ATOM   3050 C CB  . GLU   B 2 178 ? -0.842  -13.865 13.664  1.00 86.58 178 B 1 
ATOM   3051 C CG  . GLU   B 2 178 ? -0.667  -14.976 14.723  1.00 84.07 178 B 1 
ATOM   3052 C CD  . GLU   B 2 178 ? -0.518  -16.350 14.053  1.00 83.46 178 B 1 
ATOM   3053 O OE1 . GLU   B 2 178 ? 0.453   -17.082 14.340  1.00 74.29 178 B 1 
ATOM   3054 O OE2 . GLU   B 2 178 ? -1.309  -16.680 13.139  1.00 76.28 178 B 1 
ATOM   3055 N N   . LYS   B 2 179 ? 0.089   -10.992 12.730  1.00 86.90 179 B 1 
ATOM   3056 C CA  . LYS   B 2 179 ? 0.262   -10.101 11.585  1.00 87.33 179 B 1 
ATOM   3057 C C   . LYS   B 2 179 ? 1.441   -10.560 10.739  1.00 88.79 179 B 1 
ATOM   3058 O O   . LYS   B 2 179 ? 2.352   -11.227 11.235  1.00 88.19 179 B 1 
ATOM   3059 C CB  . LYS   B 2 179 ? 0.371   -8.626  12.039  1.00 84.76 179 B 1 
ATOM   3060 C CG  . LYS   B 2 179 ? 1.573   -8.338  12.959  1.00 79.44 179 B 1 
ATOM   3061 C CD  . LYS   B 2 179 ? 1.517   -6.905  13.507  1.00 77.91 179 B 1 
ATOM   3062 C CE  . LYS   B 2 179 ? 2.671   -6.648  14.485  1.00 70.35 179 B 1 
ATOM   3063 N NZ  . LYS   B 2 179 ? 2.517   -5.366  15.217  1.00 65.41 179 B 1 
ATOM   3064 N N   . ILE   B 2 180 ? 1.414   -10.186 9.477   1.00 87.53 180 B 1 
ATOM   3065 C CA  . ILE   B 2 180 ? 2.487   -10.470 8.529   1.00 86.99 180 B 1 
ATOM   3066 C C   . ILE   B 2 180 ? 3.233   -9.164  8.256   1.00 87.33 180 B 1 
ATOM   3067 O O   . ILE   B 2 180 ? 2.630   -8.160  7.876   1.00 86.44 180 B 1 
ATOM   3068 C CB  . ILE   B 2 180 ? 1.938   -11.132 7.246   1.00 85.50 180 B 1 
ATOM   3069 C CG1 . ILE   B 2 180 ? 1.193   -12.447 7.585   1.00 83.10 180 B 1 
ATOM   3070 C CG2 . ILE   B 2 180 ? 3.087   -11.402 6.259   1.00 81.89 180 B 1 
ATOM   3071 C CD1 . ILE   B 2 180 ? 0.410   -13.052 6.418   1.00 74.57 180 B 1 
ATOM   3072 N N   . LEU   B 2 181 ? 4.539   -9.182  8.458   1.00 89.65 181 B 1 
ATOM   3073 C CA  . LEU   B 2 181 ? 5.431   -8.079  8.115   1.00 90.36 181 B 1 
ATOM   3074 C C   . LEU   B 2 181 ? 6.167   -8.435  6.827   1.00 90.55 181 B 1 
ATOM   3075 O O   . LEU   B 2 181 ? 6.921   -9.407  6.797   1.00 90.14 181 B 1 
ATOM   3076 C CB  . LEU   B 2 181 ? 6.416   -7.798  9.260   1.00 90.60 181 B 1 
ATOM   3077 C CG  . LEU   B 2 181 ? 5.784   -7.539  10.640  1.00 89.32 181 B 1 
ATOM   3078 C CD1 . LEU   B 2 181 ? 6.883   -7.266  11.665  1.00 84.87 181 B 1 
ATOM   3079 C CD2 . LEU   B 2 181 ? 4.842   -6.338  10.627  1.00 85.04 181 B 1 
ATOM   3080 N N   . VAL   B 2 182 ? 5.961   -7.638  5.788   1.00 88.36 182 B 1 
ATOM   3081 C CA  . VAL   B 2 182 ? 6.638   -7.779  4.501   1.00 87.26 182 B 1 
ATOM   3082 C C   . VAL   B 2 182 ? 7.694   -6.688  4.397   1.00 87.64 182 B 1 
ATOM   3083 O O   . VAL   B 2 182 ? 7.364   -5.510  4.260   1.00 86.98 182 B 1 
ATOM   3084 C CB  . VAL   B 2 182 ? 5.640   -7.718  3.329   1.00 85.33 182 B 1 
ATOM   3085 C CG1 . VAL   B 2 182 ? 6.355   -7.971  2.003   1.00 81.12 182 B 1 
ATOM   3086 C CG2 . VAL   B 2 182 ? 4.517   -8.751  3.494   1.00 81.21 182 B 1 
ATOM   3087 N N   . PHE   B 2 183 ? 8.956   -7.075  4.477   1.00 89.30 183 B 1 
ATOM   3088 C CA  . PHE   B 2 183 ? 10.097  -6.181  4.316   1.00 89.84 183 B 1 
ATOM   3089 C C   . PHE   B 2 183 ? 10.638  -6.276  2.897   1.00 89.52 183 B 1 
ATOM   3090 O O   . PHE   B 2 183 ? 10.864  -7.370  2.380   1.00 88.53 183 B 1 
ATOM   3091 C CB  . PHE   B 2 183 ? 11.199  -6.530  5.319   1.00 90.37 183 B 1 
ATOM   3092 C CG  . PHE   B 2 183 ? 10.810  -6.349  6.769   1.00 90.85 183 B 1 
ATOM   3093 C CD1 . PHE   B 2 183 ? 11.026  -5.118  7.409   1.00 86.55 183 B 1 
ATOM   3094 C CD2 . PHE   B 2 183 ? 10.238  -7.414  7.491   1.00 86.74 183 B 1 
ATOM   3095 C CE1 . PHE   B 2 183 ? 10.683  -4.948  8.758   1.00 86.20 183 B 1 
ATOM   3096 C CE2 . PHE   B 2 183 ? 9.886   -7.247  8.841   1.00 86.18 183 B 1 
ATOM   3097 C CZ  . PHE   B 2 183 ? 10.111  -6.013  9.475   1.00 89.57 183 B 1 
ATOM   3098 N N   . ARG   B 2 184 ? 10.939  -5.125  2.306   1.00 88.89 184 B 1 
ATOM   3099 C CA  . ARG   B 2 184 ? 11.807  -5.041  1.135   1.00 88.35 184 B 1 
ATOM   3100 C C   . ARG   B 2 184 ? 13.144  -4.458  1.574   1.00 88.88 184 B 1 
ATOM   3101 O O   . ARG   B 2 184 ? 13.209  -3.303  1.985   1.00 87.84 184 B 1 
ATOM   3102 C CB  . ARG   B 2 184 ? 11.104  -4.257  0.027   1.00 86.58 184 B 1 
ATOM   3103 C CG  . ARG   B 2 184 ? 11.668  -4.669  -1.342  1.00 78.59 184 B 1 
ATOM   3104 C CD  . ARG   B 2 184 ? 10.831  -4.073  -2.476  1.00 76.09 184 B 1 
ATOM   3105 N NE  . ARG   B 2 184 ? 11.230  -4.661  -3.768  1.00 72.16 184 B 1 
ATOM   3106 C CZ  . ARG   B 2 184 ? 10.732  -5.751  -4.337  1.00 67.48 184 B 1 
ATOM   3107 N NH1 . ARG   B 2 184 ? 9.705   -6.382  -3.856  1.00 60.77 184 B 1 
ATOM   3108 N NH2 . ARG   B 2 184 ? 11.281  -6.231  -5.399  1.00 61.09 184 B 1 
ATOM   3109 N N   . VAL   B 2 185 ? 14.186  -5.283  1.533   1.00 89.01 185 B 1 
ATOM   3110 C CA  . VAL   B 2 185 ? 15.526  -4.955  2.035   1.00 89.74 185 B 1 
ATOM   3111 C C   . VAL   B 2 185 ? 16.486  -4.705  0.875   1.00 89.58 185 B 1 
ATOM   3112 O O   . VAL   B 2 185 ? 16.483  -5.443  -0.105  1.00 88.78 185 B 1 
ATOM   3113 C CB  . VAL   B 2 185 ? 16.060  -6.040  2.991   1.00 89.87 185 B 1 
ATOM   3114 C CG1 . VAL   B 2 185 ? 15.230  -6.084  4.276   1.00 84.14 185 B 1 
ATOM   3115 C CG2 . VAL   B 2 185 ? 16.073  -7.451  2.386   1.00 84.59 185 B 1 
ATOM   3116 N N   . GLN   B 2 186 ? 17.307  -3.667  0.977   1.00 87.28 186 B 1 
ATOM   3117 C CA  . GLN   B 2 186 ? 18.234  -3.256  -0.084  1.00 85.91 186 B 1 
ATOM   3118 C C   . GLN   B 2 186 ? 19.532  -4.079  -0.057  1.00 85.59 186 B 1 
ATOM   3119 O O   . GLN   B 2 186 ? 20.607  -3.563  0.240   1.00 84.09 186 B 1 
ATOM   3120 C CB  . GLN   B 2 186 ? 18.484  -1.743  -0.014  1.00 84.17 186 B 1 
ATOM   3121 C CG  . GLN   B 2 186 ? 17.232  -0.938  -0.383  1.00 81.90 186 B 1 
ATOM   3122 C CD  . GLN   B 2 186 ? 17.475  0.576   -0.365  1.00 77.68 186 B 1 
ATOM   3123 O OE1 . GLN   B 2 186 ? 18.257  1.115   0.395   1.00 69.49 186 B 1 
ATOM   3124 N NE2 . GLN   B 2 186 ? 16.779  1.320   -1.193  1.00 67.83 186 B 1 
ATOM   3125 N N   . THR   B 2 187 ? 19.415  -5.364  -0.342  1.00 88.89 187 B 1 
ATOM   3126 C CA  . THR   B 2 187 ? 20.542  -6.288  -0.499  1.00 89.64 187 B 1 
ATOM   3127 C C   . THR   B 2 187 ? 20.179  -7.389  -1.486  1.00 89.72 187 B 1 
ATOM   3128 O O   . THR   B 2 187 ? 19.022  -7.811  -1.564  1.00 89.02 187 B 1 
ATOM   3129 C CB  . THR   B 2 187 ? 20.987  -6.880  0.852   1.00 88.56 187 B 1 
ATOM   3130 O OG1 . THR   B 2 187 ? 22.087  -7.738  0.665   1.00 83.67 187 B 1 
ATOM   3131 C CG2 . THR   B 2 187 ? 19.904  -7.691  1.572   1.00 83.45 187 B 1 
ATOM   3132 N N   . MET   B 2 188 ? 21.174  -7.862  -2.230  1.00 88.65 188 B 1 
ATOM   3133 C CA  . MET   B 2 188 ? 21.042  -9.029  -3.106  1.00 89.34 188 B 1 
ATOM   3134 C C   . MET   B 2 188 ? 21.183  -10.347 -2.329  1.00 90.66 188 B 1 
ATOM   3135 O O   . MET   B 2 188 ? 20.705  -11.392 -2.775  1.00 87.80 188 B 1 
ATOM   3136 C CB  . MET   B 2 188 ? 22.088  -8.910  -4.220  1.00 88.70 188 B 1 
ATOM   3137 C CG  . MET   B 2 188 ? 21.932  -9.983  -5.294  1.00 87.44 188 B 1 
ATOM   3138 S SD  . MET   B 2 188 ? 23.050  -9.753  -6.697  1.00 81.81 188 B 1 
ATOM   3139 C CE  . MET   B 2 188 ? 22.699  -11.269 -7.610  1.00 76.93 188 B 1 
ATOM   3140 N N   . ASN   B 2 189 ? 21.821  -10.306 -1.158  1.00 89.36 189 B 1 
ATOM   3141 C CA  . ASN   B 2 189 ? 22.047  -11.475 -0.313  1.00 89.02 189 B 1 
ATOM   3142 C C   . ASN   B 2 189 ? 21.281  -11.375 1.018   1.00 89.42 189 B 1 
ATOM   3143 O O   . ASN   B 2 189 ? 21.865  -11.006 2.045   1.00 88.20 189 B 1 
ATOM   3144 C CB  . ASN   B 2 189 ? 23.562  -11.651 -0.122  1.00 87.16 189 B 1 
ATOM   3145 C CG  . ASN   B 2 189 ? 23.888  -12.885 0.700   1.00 85.87 189 B 1 
ATOM   3146 O OD1 . ASN   B 2 189 ? 23.086  -13.781 0.914   1.00 80.71 189 B 1 
ATOM   3147 N ND2 . ASN   B 2 189 ? 25.099  -12.965 1.198   1.00 78.55 189 B 1 
ATOM   3148 N N   . PRO   B 2 190 ? 19.990  -11.735 1.050   1.00 88.00 190 B 1 
ATOM   3149 C CA  . PRO   B 2 190 ? 19.205  -11.685 2.284   1.00 87.27 190 B 1 
ATOM   3150 C C   . PRO   B 2 190 ? 19.468  -12.863 3.232   1.00 88.19 190 B 1 
ATOM   3151 O O   . PRO   B 2 190 ? 18.960  -12.866 4.351   1.00 87.44 190 B 1 
ATOM   3152 C CB  . PRO   B 2 190 ? 17.750  -11.637 1.806   1.00 85.30 190 B 1 
ATOM   3153 C CG  . PRO   B 2 190 ? 17.788  -12.490 0.535   1.00 84.28 190 B 1 
ATOM   3154 C CD  . PRO   B 2 190 ? 19.153  -12.146 -0.065  1.00 86.49 190 B 1 
ATOM   3155 N N   . LEU   B 2 191 ? 20.258  -13.864 2.833   1.00 88.01 191 B 1 
ATOM   3156 C CA  . LEU   B 2 191 ? 20.475  -15.085 3.626   1.00 86.91 191 B 1 
ATOM   3157 C C   . LEU   B 2 191 ? 20.989  -14.834 5.053   1.00 88.30 191 B 1 
ATOM   3158 O O   . LEU   B 2 191 ? 20.504  -15.500 5.973   1.00 88.18 191 B 1 
ATOM   3159 C CB  . LEU   B 2 191 ? 21.442  -16.043 2.912   1.00 85.10 191 B 1 
ATOM   3160 C CG  . LEU   B 2 191 ? 20.928  -16.664 1.611   1.00 81.56 191 B 1 
ATOM   3161 C CD1 . LEU   B 2 191 ? 22.058  -17.505 1.023   1.00 78.05 191 B 1 
ATOM   3162 C CD2 . LEU   B 2 191 ? 19.719  -17.572 1.854   1.00 77.63 191 B 1 
ATOM   3163 N N   . PRO   B 2 192 ? 21.930  -13.908 5.283   1.00 87.43 192 B 1 
ATOM   3164 C CA  . PRO   B 2 192 ? 22.376  -13.599 6.640   1.00 86.73 192 B 1 
ATOM   3165 C C   . PRO   B 2 192 ? 21.237  -13.044 7.502   1.00 88.65 192 B 1 
ATOM   3166 O O   . PRO   B 2 192 ? 21.055  -13.492 8.633   1.00 88.03 192 B 1 
ATOM   3167 C CB  . PRO   B 2 192 ? 23.530  -12.610 6.481   1.00 84.48 192 B 1 
ATOM   3168 C CG  . PRO   B 2 192 ? 24.018  -12.824 5.055   1.00 83.30 192 B 1 
ATOM   3169 C CD  . PRO   B 2 192 ? 22.724  -13.168 4.326   1.00 86.00 192 B 1 
ATOM   3170 N N   . LEU   B 2 193 ? 20.420  -12.145 6.941   1.00 90.22 193 B 1 
ATOM   3171 C CA  . LEU   B 2 193 ? 19.253  -11.568 7.616   1.00 90.80 193 B 1 
ATOM   3172 C C   . LEU   B 2 193 ? 18.202  -12.630 7.950   1.00 91.54 193 B 1 
ATOM   3173 O O   . LEU   B 2 193 ? 17.683  -12.658 9.063   1.00 90.68 193 B 1 
ATOM   3174 C CB  . LEU   B 2 193 ? 18.615  -10.491 6.727   1.00 89.89 193 B 1 
ATOM   3175 C CG  . LEU   B 2 193 ? 19.505  -9.277  6.427   1.00 86.46 193 B 1 
ATOM   3176 C CD1 . LEU   B 2 193 ? 18.781  -8.367  5.438   1.00 81.22 193 B 1 
ATOM   3177 C CD2 . LEU   B 2 193 ? 19.805  -8.488  7.697   1.00 82.41 193 B 1 
ATOM   3178 N N   . ILE   B 2 194 ? 17.914  -13.528 7.011   1.00 90.63 194 B 1 
ATOM   3179 C CA  . ILE   B 2 194 ? 16.965  -14.633 7.214   1.00 89.44 194 B 1 
ATOM   3180 C C   . ILE   B 2 194 ? 17.437  -15.536 8.359   1.00 90.04 194 B 1 
ATOM   3181 O O   . ILE   B 2 194 ? 16.641  -15.895 9.227   1.00 90.08 194 B 1 
ATOM   3182 C CB  . ILE   B 2 194 ? 16.759  -15.418 5.898   1.00 88.39 194 B 1 
ATOM   3183 C CG1 . ILE   B 2 194 ? 16.043  -14.533 4.850   1.00 86.45 194 B 1 
ATOM   3184 C CG2 . ILE   B 2 194 ? 15.953  -16.710 6.137   1.00 86.12 194 B 1 
ATOM   3185 C CD1 . ILE   B 2 194 ? 16.115  -15.087 3.420   1.00 80.11 194 B 1 
ATOM   3186 N N   . ARG   B 2 195 ? 18.731  -15.870 8.405   1.00 90.00 195 B 1 
ATOM   3187 C CA  . ARG   B 2 195 ? 19.300  -16.663 9.506   1.00 89.41 195 B 1 
ATOM   3188 C C   . ARG   B 2 195 ? 19.190  -15.949 10.845  1.00 90.91 195 B 1 
ATOM   3189 O O   . ARG   B 2 195 ? 18.829  -16.588 11.827  1.00 90.42 195 B 1 
ATOM   3190 C CB  . ARG   B 2 195 ? 20.768  -17.003 9.232   1.00 87.80 195 B 1 
ATOM   3191 C CG  . ARG   B 2 195 ? 20.902  -18.186 8.267   1.00 76.44 195 B 1 
ATOM   3192 C CD  . ARG   B 2 195 ? 22.383  -18.508 8.091   1.00 72.58 195 B 1 
ATOM   3193 N NE  . ARG   B 2 195 ? 22.581  -19.651 7.189   1.00 63.50 195 B 1 
ATOM   3194 C CZ  . ARG   B 2 195 ? 23.741  -20.073 6.713   1.00 56.03 195 B 1 
ATOM   3195 N NH1 . ARG   B 2 195 ? 24.867  -19.506 7.065   1.00 51.06 195 B 1 
ATOM   3196 N NH2 . ARG   B 2 195 ? 23.785  -21.064 5.871   1.00 48.84 195 B 1 
ATOM   3197 N N   . ASP   B 2 196 ? 19.483  -14.666 10.890  1.00 91.81 196 B 1 
ATOM   3198 C CA  . ASP   B 2 196 ? 19.402  -13.899 12.133  1.00 92.23 196 B 1 
ATOM   3199 C C   . ASP   B 2 196 ? 17.955  -13.798 12.637  1.00 92.83 196 B 1 
ATOM   3200 O O   . ASP   B 2 196 ? 17.699  -14.004 13.825  1.00 91.99 196 B 1 
ATOM   3201 C CB  . ASP   B 2 196 ? 19.997  -12.509 11.926  1.00 91.98 196 B 1 
ATOM   3202 C CG  . ASP   B 2 196 ? 21.505  -12.488 11.668  1.00 90.93 196 B 1 
ATOM   3203 O OD1 . ASP   B 2 196 ? 22.201  -13.520 11.767  1.00 85.90 196 B 1 
ATOM   3204 O OD2 . ASP   B 2 196 ? 21.992  -11.389 11.338  1.00 86.10 196 B 1 
ATOM   3205 N N   . LEU   B 2 197 ? 16.991  -13.585 11.738  1.00 92.63 197 B 1 
ATOM   3206 C CA  . LEU   B 2 197 ? 15.562  -13.593 12.065  1.00 92.51 197 B 1 
ATOM   3207 C C   . LEU   B 2 197 ? 15.109  -14.962 12.591  1.00 92.41 197 B 1 
ATOM   3208 O O   . LEU   B 2 197 ? 14.430  -15.039 13.617  1.00 91.90 197 B 1 
ATOM   3209 C CB  . LEU   B 2 197 ? 14.747  -13.187 10.821  1.00 92.82 197 B 1 
ATOM   3210 C CG  . LEU   B 2 197 ? 14.859  -11.695 10.446  1.00 92.23 197 B 1 
ATOM   3211 C CD1 . LEU   B 2 197 ? 14.277  -11.464 9.054   1.00 88.81 197 B 1 
ATOM   3212 C CD2 . LEU   B 2 197 ? 14.098  -10.804 11.429  1.00 88.36 197 B 1 
ATOM   3213 N N   . GLN   B 2 198 ? 15.519  -16.052 11.945  1.00 92.14 198 B 1 
ATOM   3214 C CA  . GLN   B 2 198 ? 15.222  -17.413 12.404  1.00 91.16 198 B 1 
ATOM   3215 C C   . GLN   B 2 198 ? 15.859  -17.705 13.771  1.00 91.52 198 B 1 
ATOM   3216 O O   . GLN   B 2 198 ? 15.201  -18.259 14.652  1.00 90.63 198 B 1 
ATOM   3217 C CB  . GLN   B 2 198 ? 15.713  -18.428 11.363  1.00 89.81 198 B 1 
ATOM   3218 C CG  . GLN   B 2 198 ? 14.812  -18.471 10.118  1.00 86.47 198 B 1 
ATOM   3219 C CD  . GLN   B 2 198 ? 15.351  -19.400 9.027   1.00 84.62 198 B 1 
ATOM   3220 O OE1 . GLN   B 2 198 ? 16.497  -19.821 9.010   1.00 78.07 198 B 1 
ATOM   3221 N NE2 . GLN   B 2 198 ? 14.530  -19.756 8.063   1.00 75.81 198 B 1 
ATOM   3222 N N   . ASN   B 2 199 ? 17.102  -17.296 13.978  1.00 91.93 199 B 1 
ATOM   3223 C CA  . ASN   B 2 199 ? 17.803  -17.466 15.254  1.00 91.64 199 B 1 
ATOM   3224 C C   . ASN   B 2 199 ? 17.157  -16.650 16.382  1.00 91.19 199 B 1 
ATOM   3225 O O   . ASN   B 2 199 ? 17.163  -17.087 17.532  1.00 89.35 199 B 1 
ATOM   3226 C CB  . ASN   B 2 199 ? 19.271  -17.054 15.077  1.00 91.62 199 B 1 
ATOM   3227 C CG  . ASN   B 2 199 ? 20.096  -18.044 14.271  1.00 88.35 199 B 1 
ATOM   3228 O OD1 . ASN   B 2 199 ? 19.807  -19.220 14.159  1.00 81.29 199 B 1 
ATOM   3229 N ND2 . ASN   B 2 199 ? 21.204  -17.586 13.726  1.00 80.07 199 B 1 
ATOM   3230 N N   . ALA   B 2 200 ? 16.572  -15.503 16.059  1.00 91.34 200 B 1 
ATOM   3231 C CA  . ALA   B 2 200 ? 15.787  -14.695 16.992  1.00 89.87 200 B 1 
ATOM   3232 C C   . ALA   B 2 200 ? 14.373  -15.255 17.263  1.00 89.52 200 B 1 
ATOM   3233 O O   . ALA   B 2 200 ? 13.642  -14.696 18.079  1.00 86.92 200 B 1 
ATOM   3234 C CB  . ALA   B 2 200 ? 15.753  -13.258 16.472  1.00 89.39 200 B 1 
ATOM   3235 N N   . GLY   B 2 201 ? 13.989  -16.354 16.611  1.00 89.85 201 B 1 
ATOM   3236 C CA  . GLY   B 2 201 ? 12.713  -17.046 16.810  1.00 88.74 201 B 1 
ATOM   3237 C C   . GLY   B 2 201 ? 11.571  -16.574 15.906  1.00 89.53 201 B 1 
ATOM   3238 O O   . GLY   B 2 201 ? 10.432  -16.988 16.116  1.00 86.83 201 B 1 
ATOM   3239 N N   . TYR   B 2 202 ? 11.840  -15.738 14.905  1.00 89.48 202 B 1 
ATOM   3240 C CA  . TYR   B 2 202 ? 10.820  -15.336 13.938  1.00 89.67 202 B 1 
ATOM   3241 C C   . TYR   B 2 202 ? 10.495  -16.463 12.960  1.00 89.69 202 B 1 
ATOM   3242 O O   . TYR   B 2 202 ? 11.381  -17.158 12.455  1.00 87.83 202 B 1 
ATOM   3243 C CB  . TYR   B 2 202 ? 11.248  -14.081 13.178  1.00 89.28 202 B 1 
ATOM   3244 C CG  . TYR   B 2 202 ? 11.259  -12.841 14.036  1.00 89.81 202 B 1 
ATOM   3245 C CD1 . TYR   B 2 202 ? 10.050  -12.182 14.336  1.00 84.77 202 B 1 
ATOM   3246 C CD2 . TYR   B 2 202 ? 12.469  -12.353 14.564  1.00 85.64 202 B 1 
ATOM   3247 C CE1 . TYR   B 2 202 ? 10.046  -11.043 15.151  1.00 83.88 202 B 1 
ATOM   3248 C CE2 . TYR   B 2 202 ? 12.475  -11.214 15.387  1.00 83.69 202 B 1 
ATOM   3249 C CZ  . TYR   B 2 202 ? 11.257  -10.563 15.679  1.00 86.50 202 B 1 
ATOM   3250 O OH  . TYR   B 2 202 ? 11.258  -9.459  16.479  1.00 84.37 202 B 1 
ATOM   3251 N N   . HIS   B 2 203 ? 9.208   -16.597 12.633  1.00 89.60 203 B 1 
ATOM   3252 C CA  . HIS   B 2 203 ? 8.749   -17.509 11.596  1.00 89.24 203 B 1 
ATOM   3253 C C   . HIS   B 2 203 ? 8.818   -16.813 10.230  1.00 89.52 203 B 1 
ATOM   3254 O O   . HIS   B 2 203 ? 7.983   -15.967 9.909   1.00 87.93 203 B 1 
ATOM   3255 C CB  . HIS   B 2 203 ? 7.350   -18.026 11.947  1.00 87.25 203 B 1 
ATOM   3256 C CG  . HIS   B 2 203 ? 7.010   -19.272 11.181  1.00 81.36 203 B 1 
ATOM   3257 N ND1 . HIS   B 2 203 ? 6.877   -19.390 9.817   1.00 70.07 203 B 1 
ATOM   3258 C CD2 . HIS   B 2 203 ? 6.829   -20.531 11.704  1.00 69.11 203 B 1 
ATOM   3259 C CE1 . HIS   B 2 203 ? 6.620   -20.672 9.523   1.00 67.95 203 B 1 
ATOM   3260 N NE2 . HIS   B 2 203 ? 6.580   -21.401 10.652  1.00 69.01 203 B 1 
ATOM   3261 N N   . VAL   B 2 204 ? 9.811   -17.171 9.426   1.00 89.03 204 B 1 
ATOM   3262 C CA  . VAL   B 2 204 ? 9.960   -16.655 8.061   1.00 88.37 204 B 1 
ATOM   3263 C C   . VAL   B 2 204 ? 8.974   -17.386 7.149   1.00 87.17 204 B 1 
ATOM   3264 O O   . VAL   B 2 204 ? 9.047   -18.604 7.009   1.00 85.41 204 B 1 
ATOM   3265 C CB  . VAL   B 2 204 ? 11.415  -16.774 7.567   1.00 87.75 204 B 1 
ATOM   3266 C CG1 . VAL   B 2 204 ? 11.579  -16.174 6.170   1.00 83.05 204 B 1 
ATOM   3267 C CG2 . VAL   B 2 204 ? 12.378  -16.032 8.509   1.00 83.15 204 B 1 
ATOM   3268 N N   . LEU   B 2 205 ? 8.045   -16.636 6.555   1.00 86.96 205 B 1 
ATOM   3269 C CA  . LEU   B 2 205 ? 7.074   -17.146 5.579   1.00 84.43 205 B 1 
ATOM   3270 C C   . LEU   B 2 205 ? 7.650   -17.149 4.164   1.00 82.58 205 B 1 
ATOM   3271 O O   . LEU   B 2 205 ? 7.401   -18.074 3.398   1.00 78.27 205 B 1 
ATOM   3272 C CB  . LEU   B 2 205 ? 5.810   -16.271 5.593   1.00 82.70 205 B 1 
ATOM   3273 C CG  . LEU   B 2 205 ? 4.940   -16.364 6.855   1.00 80.41 205 B 1 
ATOM   3274 C CD1 . LEU   B 2 205 ? 3.782   -15.375 6.721   1.00 76.04 205 B 1 
ATOM   3275 C CD2 . LEU   B 2 205 ? 4.348   -17.763 7.047   1.00 75.68 205 B 1 
ATOM   3276 N N   . TRP   B 2 206 ? 8.386   -16.114 3.817   1.00 79.76 206 B 1 
ATOM   3277 C CA  . TRP   B 2 206 ? 9.121   -16.009 2.555   1.00 76.94 206 B 1 
ATOM   3278 C C   . TRP   B 2 206 ? 10.626  -15.976 2.830   1.00 74.22 206 B 1 
ATOM   3279 O O   . TRP   B 2 206 ? 11.062  -15.196 3.667   1.00 69.24 206 B 1 
ATOM   3280 C CB  . TRP   B 2 206 ? 8.664   -14.769 1.785   1.00 75.00 206 B 1 
ATOM   3281 C CG  . TRP   B 2 206 ? 9.346   -14.646 0.466   1.00 72.22 206 B 1 
ATOM   3282 C CD1 . TRP   B 2 206 ? 10.425  -13.884 0.212   1.00 66.20 206 B 1 
ATOM   3283 C CD2 . TRP   B 2 206 ? 9.121   -15.466 -0.728  1.00 68.48 206 B 1 
ATOM   3284 N NE1 . TRP   B 2 206 ? 10.911  -14.183 -1.052  1.00 63.43 206 B 1 
ATOM   3285 C CE2 . TRP   B 2 206 ? 10.171  -15.185 -1.642  1.00 66.68 206 B 1 
ATOM   3286 C CE3 . TRP   B 2 206 ? 8.190   -16.456 -1.080  1.00 64.64 206 B 1 
ATOM   3287 C CZ2 . TRP   B 2 206 ? 10.337  -15.925 -2.830  1.00 65.13 206 B 1 
ATOM   3288 C CZ3 . TRP   B 2 206 ? 8.326   -17.171 -2.289  1.00 59.89 206 B 1 
ATOM   3289 C CH2 . TRP   B 2 206 ? 9.420   -16.924 -3.136  1.00 60.66 206 B 1 
ATOM   3290 N N   . PRO   B 2 207 ? 11.436  -16.781 2.095   1.00 66.93 207 B 1 
ATOM   3291 C CA  . PRO   B 2 207 ? 11.076  -17.636 0.959   1.00 64.88 207 B 1 
ATOM   3292 C C   . PRO   B 2 207 ? 10.246  -18.863 1.351   1.00 66.10 207 B 1 
ATOM   3293 O O   . PRO   B 2 207 ? 10.641  -19.638 2.222   1.00 61.06 207 B 1 
ATOM   3294 C CB  . PRO   B 2 207 ? 12.400  -18.025 0.302   1.00 57.67 207 B 1 
ATOM   3295 C CG  . PRO   B 2 207 ? 13.398  -16.995 0.819   1.00 56.10 207 B 1 
ATOM   3296 C CD  . PRO   B 2 207 ? 12.877  -16.690 2.209   1.00 59.98 207 B 1 
ATOM   3297 N N   . ASN   B 2 208 ? 9.094   -19.047 0.704   1.00 63.78 208 B 1 
ATOM   3298 C CA  . ASN   B 2 208 ? 8.221   -20.207 0.854   1.00 62.65 208 B 1 
ATOM   3299 C C   . ASN   B 2 208 ? 7.441   -20.455 -0.446  1.00 63.99 208 B 1 
ATOM   3300 O O   . ASN   B 2 208 ? 7.254   -19.550 -1.250  1.00 58.61 208 B 1 
ATOM   3301 C CB  . ASN   B 2 208 ? 7.282   -19.983 2.054   1.00 56.07 208 B 1 
ATOM   3302 C CG  . ASN   B 2 208 ? 6.534   -21.234 2.484   1.00 49.80 208 B 1 
ATOM   3303 O OD1 . ASN   B 2 208 ? 6.815   -22.351 2.084   1.00 45.80 208 B 1 
ATOM   3304 N ND2 . ASN   B 2 208 ? 5.545   -21.076 3.332   1.00 43.60 208 B 1 
ATOM   3305 N N   . LEU   B 2 209 ? 6.964   -21.697 -0.633  1.00 55.15 209 B 1 
ATOM   3306 C CA  . LEU   B 2 209 ? 6.210   -22.078 -1.829  1.00 54.46 209 B 1 
ATOM   3307 C C   . LEU   B 2 209 ? 4.942   -21.225 -1.989  1.00 54.92 209 B 1 
ATOM   3308 O O   . LEU   B 2 209 ? 4.114   -21.182 -1.074  1.00 50.26 209 B 1 
ATOM   3309 C CB  . LEU   B 2 209 ? 5.871   -23.576 -1.751  1.00 49.44 209 B 1 
ATOM   3310 C CG  . LEU   B 2 209 ? 7.037   -24.456 -2.236  1.00 44.49 209 B 1 
ATOM   3311 C CD1 . LEU   B 2 209 ? 7.005   -25.830 -1.578  1.00 40.74 209 B 1 
ATOM   3312 C CD2 . LEU   B 2 209 ? 6.981   -24.643 -3.750  1.00 41.37 209 B 1 
ATOM   3313 N N   . PRO   B 2 210 ? 4.735   -20.575 -3.146  1.00 51.52 210 B 1 
ATOM   3314 C CA  . PRO   B 2 210 ? 3.577   -19.725 -3.370  1.00 49.82 210 B 1 
ATOM   3315 C C   . PRO   B 2 210 ? 2.274   -20.536 -3.333  1.00 50.36 210 B 1 
ATOM   3316 O O   . PRO   B 2 210 ? 2.184   -21.649 -3.860  1.00 48.32 210 B 1 
ATOM   3317 C CB  . PRO   B 2 210 ? 3.819   -19.034 -4.718  1.00 47.32 210 B 1 
ATOM   3318 C CG  . PRO   B 2 210 ? 4.757   -19.990 -5.453  1.00 46.46 210 B 1 
ATOM   3319 C CD  . PRO   B 2 210 ? 5.581   -20.606 -4.328  1.00 49.61 210 B 1 
ATOM   3320 N N   . GLY   B 2 211 ? 1.240   -19.966 -2.702  1.00 46.85 211 B 1 
ATOM   3321 C CA  . GLY   B 2 211 ? -0.093  -20.567 -2.607  1.00 44.06 211 B 1 
ATOM   3322 C C   . GLY   B 2 211 ? -0.192  -21.856 -1.782  1.00 44.05 211 B 1 
ATOM   3323 O O   . GLY   B 2 211 ? -1.258  -22.472 -1.747  1.00 41.67 211 B 1 
ATOM   3324 N N   . VAL   B 2 212 ? 0.884   -22.276 -1.118  1.00 46.24 212 B 1 
ATOM   3325 C CA  . VAL   B 2 212 ? 0.805   -23.317 -0.089  1.00 43.54 212 B 1 
ATOM   3326 C C   . VAL   B 2 212 ? 0.303   -22.650 1.181   1.00 42.98 212 B 1 
ATOM   3327 O O   . VAL   B 2 212 ? 1.042   -21.959 1.874   1.00 40.38 212 B 1 
ATOM   3328 C CB  . VAL   B 2 212 ? 2.143   -24.054 0.121   1.00 40.63 212 B 1 
ATOM   3329 C CG1 . VAL   B 2 212 ? 1.997   -25.184 1.144   1.00 37.30 212 B 1 
ATOM   3330 C CG2 . VAL   B 2 212 ? 2.615   -24.687 -1.195  1.00 38.64 212 B 1 
ATOM   3331 N N   . THR   B 2 213 ? -0.986  -22.846 1.468   1.00 39.08 213 B 1 
ATOM   3332 C CA  . THR   B 2 213 ? -1.552  -22.491 2.769   1.00 37.37 213 B 1 
ATOM   3333 C C   . THR   B 2 213 ? -0.841  -23.312 3.841   1.00 37.58 213 B 1 
ATOM   3334 O O   . THR   B 2 213 ? -0.932  -24.539 3.837   1.00 35.35 213 B 1 
ATOM   3335 C CB  . THR   B 2 213 ? -3.063  -22.783 2.821   1.00 33.87 213 B 1 
ATOM   3336 O OG1 . THR   B 2 213 ? -3.344  -24.050 2.264   1.00 31.92 213 B 1 
ATOM   3337 C CG2 . THR   B 2 213 ? -3.861  -21.745 2.023   1.00 31.46 213 B 1 
ATOM   3338 N N   . SER   B 2 214 ? -0.119  -22.630 4.724   1.00 33.67 214 B 1 
ATOM   3339 C CA  . SER   B 2 214 ? 0.368   -23.214 5.978   1.00 32.14 214 B 1 
ATOM   3340 C C   . SER   B 2 214 ? -0.786  -23.530 6.914   1.00 31.29 214 B 1 
ATOM   3341 O O   . SER   B 2 214 ? -1.671  -22.647 7.050   1.00 28.60 214 B 1 
ATOM   3342 C CB  . SER   B 2 214 ? 1.312   -22.240 6.682   1.00 29.75 214 B 1 
ATOM   3343 O OG  . SER   B 2 214 ? 0.576   -21.058 6.925   1.00 28.68 214 B 1 
ATOM   3344 O OXT . SER   B 2 214 ? -0.750  -24.659 7.519   1.00 27.07 214 B 1 
ATOM   3345 N N   . MET   C 3 1   ? -34.986 32.000  32.728  1.00 47.35 1   C 1 
ATOM   3346 C CA  . MET   C 3 1   ? -34.332 30.711  33.038  1.00 50.34 1   C 1 
ATOM   3347 C C   . MET   C 3 1   ? -35.364 29.617  32.851  1.00 53.36 1   C 1 
ATOM   3348 O O   . MET   C 3 1   ? -36.334 29.594  33.605  1.00 49.63 1   C 1 
ATOM   3349 C CB  . MET   C 3 1   ? -33.806 30.681  34.483  1.00 46.82 1   C 1 
ATOM   3350 C CG  . MET   C 3 1   ? -32.550 31.524  34.676  1.00 43.85 1   C 1 
ATOM   3351 S SD  . MET   C 3 1   ? -32.008 31.552  36.407  1.00 40.85 1   C 1 
ATOM   3352 C CE  . MET   C 3 1   ? -30.552 32.609  36.274  1.00 35.99 1   C 1 
ATOM   3353 N N   . SER   C 3 2   ? -35.204 28.748  31.857  1.00 63.45 2   C 1 
ATOM   3354 C CA  . SER   C 3 2   ? -36.008 27.521  31.772  1.00 66.64 2   C 1 
ATOM   3355 C C   . SER   C 3 2   ? -35.580 26.634  32.943  1.00 73.02 2   C 1 
ATOM   3356 O O   . SER   C 3 2   ? -34.435 26.208  33.052  1.00 65.72 2   C 1 
ATOM   3357 C CB  . SER   C 3 2   ? -35.888 26.862  30.388  1.00 56.29 2   C 1 
ATOM   3358 O OG  . SER   C 3 2   ? -35.421 25.541  30.443  1.00 49.69 2   C 1 
ATOM   3359 N N   . ARG   C 3 3   ? -36.477 26.466  33.899  1.00 69.09 3   C 1 
ATOM   3360 C CA  . ARG   C 3 3   ? -36.199 25.751  35.156  1.00 73.59 3   C 1 
ATOM   3361 C C   . ARG   C 3 3   ? -36.369 24.241  35.023  1.00 82.93 3   C 1 
ATOM   3362 O O   . ARG   C 3 3   ? -36.099 23.525  35.975  1.00 75.34 3   C 1 
ATOM   3363 C CB  . ARG   C 3 3   ? -37.097 26.312  36.265  1.00 60.55 3   C 1 
ATOM   3364 C CG  . ARG   C 3 3   ? -36.583 27.650  36.803  1.00 50.90 3   C 1 
ATOM   3365 C CD  . ARG   C 3 3   ? -37.516 28.150  37.903  1.00 45.21 3   C 1 
ATOM   3366 N NE  . ARG   C 3 3   ? -36.893 29.229  38.677  1.00 38.85 3   C 1 
ATOM   3367 C CZ  . ARG   C 3 3   ? -37.414 29.852  39.719  1.00 33.21 3   C 1 
ATOM   3368 N NH1 . ARG   C 3 3   ? -38.629 29.616  40.128  1.00 31.80 3   C 1 
ATOM   3369 N NH2 . ARG   C 3 3   ? -36.704 30.719  40.374  1.00 28.90 3   C 1 
ATOM   3370 N N   . ASN   C 3 4   ? -36.832 23.768  33.876  1.00 86.93 4   C 1 
ATOM   3371 C CA  . ASN   C 3 4   ? -37.187 22.379  33.606  1.00 91.39 4   C 1 
ATOM   3372 C C   . ASN   C 3 4   ? -36.031 21.591  32.983  1.00 94.91 4   C 1 
ATOM   3373 O O   . ASN   C 3 4   ? -36.240 20.792  32.080  1.00 92.38 4   C 1 
ATOM   3374 C CB  . ASN   C 3 4   ? -38.477 22.337  32.767  1.00 83.92 4   C 1 
ATOM   3375 C CG  . ASN   C 3 4   ? -39.732 22.096  33.579  1.00 75.41 4   C 1 
ATOM   3376 O OD1 . ASN   C 3 4   ? -39.780 22.240  34.784  1.00 63.55 4   C 1 
ATOM   3377 N ND2 . ASN   C 3 4   ? -40.806 21.731  32.917  1.00 63.35 4   C 1 
ATOM   3378 N N   . CYS   C 3 5   ? -34.817 21.822  33.462  1.00 97.30 5   C 1 
ATOM   3379 C CA  . CYS   C 3 5   ? -33.650 21.062  33.027  1.00 97.86 5   C 1 
ATOM   3380 C C   . CYS   C 3 5   ? -33.088 20.250  34.197  1.00 98.16 5   C 1 
ATOM   3381 O O   . CYS   C 3 5   ? -33.056 20.729  35.331  1.00 97.22 5   C 1 
ATOM   3382 C CB  . CYS   C 3 5   ? -32.606 21.997  32.413  1.00 97.09 5   C 1 
ATOM   3383 S SG  . CYS   C 3 5   ? -33.332 22.954  31.046  1.00 95.95 5   C 1 
ATOM   3384 N N   . ALA   C 3 6   ? -32.639 19.031  33.921  1.00 98.44 6   C 1 
ATOM   3385 C CA  . ALA   C 3 6   ? -32.000 18.152  34.891  1.00 98.55 6   C 1 
ATOM   3386 C C   . ALA   C 3 6   ? -30.481 18.141  34.700  1.00 98.69 6   C 1 
ATOM   3387 O O   . ALA   C 3 6   ? -29.992 17.943  33.592  1.00 98.38 6   C 1 
ATOM   3388 C CB  . ALA   C 3 6   ? -32.605 16.751  34.766  1.00 98.10 6   C 1 
ATOM   3389 N N   . PHE   C 3 7   ? -29.736 18.310  35.789  1.00 98.65 7   C 1 
ATOM   3390 C CA  . PHE   C 3 7   ? -28.281 18.183  35.819  1.00 98.72 7   C 1 
ATOM   3391 C C   . PHE   C 3 7   ? -27.907 16.918  36.588  1.00 98.73 7   C 1 
ATOM   3392 O O   . PHE   C 3 7   ? -27.984 16.883  37.817  1.00 98.40 7   C 1 
ATOM   3393 C CB  . PHE   C 3 7   ? -27.668 19.445  36.432  1.00 98.61 7   C 1 
ATOM   3394 C CG  . PHE   C 3 7   ? -26.167 19.528  36.272  1.00 98.62 7   C 1 
ATOM   3395 C CD1 . PHE   C 3 7   ? -25.311 19.015  37.262  1.00 97.70 7   C 1 
ATOM   3396 C CD2 . PHE   C 3 7   ? -25.617 20.137  35.130  1.00 97.71 7   C 1 
ATOM   3397 C CE1 . PHE   C 3 7   ? -23.915 19.118  37.113  1.00 97.40 7   C 1 
ATOM   3398 C CE2 . PHE   C 3 7   ? -24.221 20.247  34.977  1.00 97.37 7   C 1 
ATOM   3399 C CZ  . PHE   C 3 7   ? -23.369 19.739  35.971  1.00 97.99 7   C 1 
ATOM   3400 N N   . VAL   C 3 8   ? -27.537 15.859  35.875  1.00 98.71 8   C 1 
ATOM   3401 C CA  . VAL   C 3 8   ? -27.144 14.595  36.509  1.00 98.75 8   C 1 
ATOM   3402 C C   . VAL   C 3 8   ? -25.708 14.715  36.993  1.00 98.74 8   C 1 
ATOM   3403 O O   . VAL   C 3 8   ? -24.796 14.909  36.193  1.00 98.38 8   C 1 
ATOM   3404 C CB  . VAL   C 3 8   ? -27.333 13.393  35.576  1.00 98.59 8   C 1 
ATOM   3405 C CG1 . VAL   C 3 8   ? -27.062 12.086  36.322  1.00 97.14 8   C 1 
ATOM   3406 C CG2 . VAL   C 3 8   ? -28.766 13.320  35.029  1.00 96.27 8   C 1 
ATOM   3407 N N   . TYR   C 3 9   ? -25.499 14.601  38.296  1.00 98.59 9   C 1 
ATOM   3408 C CA  . TYR   C 3 9   ? -24.175 14.779  38.890  1.00 98.59 9   C 1 
ATOM   3409 C C   . TYR   C 3 9   ? -24.008 14.015  40.206  1.00 98.57 9   C 1 
ATOM   3410 O O   . TYR   C 3 9   ? -24.915 13.943  41.034  1.00 97.91 9   C 1 
ATOM   3411 C CB  . TYR   C 3 9   ? -23.901 16.280  39.093  1.00 98.36 9   C 1 
ATOM   3412 C CG  . TYR   C 3 9   ? -22.561 16.571  39.735  1.00 98.39 9   C 1 
ATOM   3413 C CD1 . TYR   C 3 9   ? -22.482 16.880  41.108  1.00 97.25 9   C 1 
ATOM   3414 C CD2 . TYR   C 3 9   ? -21.376 16.477  38.979  1.00 97.34 9   C 1 
ATOM   3415 C CE1 . TYR   C 3 9   ? -21.237 17.097  41.716  1.00 96.74 9   C 1 
ATOM   3416 C CE2 . TYR   C 3 9   ? -20.125 16.690  39.580  1.00 96.92 9   C 1 
ATOM   3417 C CZ  . TYR   C 3 9   ? -20.057 17.000  40.952  1.00 97.36 9   C 1 
ATOM   3418 O OH  . TYR   C 3 9   ? -18.835 17.207  41.541  1.00 96.38 9   C 1 
ATOM   3419 N N   . SER   C 3 10  ? -22.794 13.504  40.407  1.00 98.29 10  C 1 
ATOM   3420 C CA  . SER   C 3 10  ? -22.314 12.993  41.693  1.00 98.15 10  C 1 
ATOM   3421 C C   . SER   C 3 10  ? -20.796 13.130  41.771  1.00 98.23 10  C 1 
ATOM   3422 O O   . SER   C 3 10  ? -20.104 12.951  40.770  1.00 97.34 10  C 1 
ATOM   3423 C CB  . SER   C 3 10  ? -22.695 11.519  41.836  1.00 97.23 10  C 1 
ATOM   3424 O OG  . SER   C 3 10  ? -22.239 10.990  43.062  1.00 94.36 10  C 1 
ATOM   3425 N N   . GLU   C 3 11  ? -20.244 13.372  42.977  1.00 97.76 11  C 1 
ATOM   3426 C CA  . GLU   C 3 11  ? -18.789 13.279  43.174  1.00 97.38 11  C 1 
ATOM   3427 C C   . GLU   C 3 11  ? -18.237 11.879  42.880  1.00 97.60 11  C 1 
ATOM   3428 O O   . GLU   C 3 11  ? -17.052 11.731  42.616  1.00 95.61 11  C 1 
ATOM   3429 C CB  . GLU   C 3 11  ? -18.389 13.687  44.595  1.00 95.48 11  C 1 
ATOM   3430 C CG  . GLU   C 3 11  ? -18.148 15.194  44.737  1.00 84.75 11  C 1 
ATOM   3431 C CD  . GLU   C 3 11  ? -17.291 15.541  45.958  1.00 81.87 11  C 1 
ATOM   3432 O OE1 . GLU   C 3 11  ? -16.494 16.508  45.847  1.00 75.36 11  C 1 
ATOM   3433 O OE2 . GLU   C 3 11  ? -17.370 14.831  46.980  1.00 75.07 11  C 1 
ATOM   3434 N N   . GLN   C 3 12  ? -19.080 10.852  42.865  1.00 97.84 12  C 1 
ATOM   3435 C CA  . GLN   C 3 12  ? -18.680 9.494   42.494  1.00 97.71 12  C 1 
ATOM   3436 C C   . GLN   C 3 12  ? -18.213 9.377   41.037  1.00 98.05 12  C 1 
ATOM   3437 O O   . GLN   C 3 12  ? -17.538 8.410   40.713  1.00 97.09 12  C 1 
ATOM   3438 C CB  . GLN   C 3 12  ? -19.828 8.516   42.754  1.00 96.70 12  C 1 
ATOM   3439 C CG  . GLN   C 3 12  ? -20.160 8.384   44.246  1.00 90.22 12  C 1 
ATOM   3440 C CD  . GLN   C 3 12  ? -21.252 7.344   44.509  1.00 82.69 12  C 1 
ATOM   3441 O OE1 . GLN   C 3 12  ? -21.916 6.836   43.620  1.00 71.59 12  C 1 
ATOM   3442 N NE2 . GLN   C 3 12  ? -21.478 6.989   45.754  1.00 67.88 12  C 1 
ATOM   3443 N N   . PHE   C 3 13  ? -18.501 10.353  40.170  1.00 97.98 13  C 1 
ATOM   3444 C CA  . PHE   C 3 13  ? -17.924 10.382  38.816  1.00 98.05 13  C 1 
ATOM   3445 C C   . PHE   C 3 13  ? -16.389 10.395  38.830  1.00 97.91 13  C 1 
ATOM   3446 O O   . PHE   C 3 13  ? -15.761 9.840   37.937  1.00 96.68 13  C 1 
ATOM   3447 C CB  . PHE   C 3 13  ? -18.457 11.597  38.049  1.00 97.83 13  C 1 
ATOM   3448 C CG  . PHE   C 3 13  ? -19.928 11.589  37.682  1.00 98.13 13  C 1 
ATOM   3449 C CD1 . PHE   C 3 13  ? -20.719 10.430  37.757  1.00 95.88 13  C 1 
ATOM   3450 C CD2 . PHE   C 3 13  ? -20.503 12.777  37.187  1.00 95.76 13  C 1 
ATOM   3451 C CE1 . PHE   C 3 13  ? -22.063 10.454  37.347  1.00 95.00 13  C 1 
ATOM   3452 C CE2 . PHE   C 3 13  ? -21.844 12.806  36.773  1.00 94.95 13  C 1 
ATOM   3453 C CZ  . PHE   C 3 13  ? -22.624 11.645  36.853  1.00 97.35 13  C 1 
ATOM   3454 N N   . LEU   C 3 14  ? -15.782 10.947  39.885  1.00 97.83 14  C 1 
ATOM   3455 C CA  . LEU   C 3 14  ? -14.330 10.957  40.079  1.00 97.50 14  C 1 
ATOM   3456 C C   . LEU   C 3 14  ? -13.736 9.559   40.335  1.00 97.46 14  C 1 
ATOM   3457 O O   . LEU   C 3 14  ? -12.516 9.408   40.293  1.00 95.66 14  C 1 
ATOM   3458 C CB  . LEU   C 3 14  ? -13.981 11.897  41.248  1.00 96.74 14  C 1 
ATOM   3459 C CG  . LEU   C 3 14  ? -14.373 13.372  41.030  1.00 94.09 14  C 1 
ATOM   3460 C CD1 . LEU   C 3 14  ? -14.182 14.141  42.336  1.00 86.07 14  C 1 
ATOM   3461 C CD2 . LEU   C 3 14  ? -13.503 14.033  39.965  1.00 85.35 14  C 1 
ATOM   3462 N N   . GLN   C 3 15  ? -14.555 8.544   40.599  1.00 97.17 15  C 1 
ATOM   3463 C CA  . GLN   C 3 15  ? -14.100 7.154   40.746  1.00 96.89 15  C 1 
ATOM   3464 C C   . GLN   C 3 15  ? -13.705 6.525   39.406  1.00 97.38 15  C 1 
ATOM   3465 O O   . GLN   C 3 15  ? -12.929 5.574   39.401  1.00 95.90 15  C 1 
ATOM   3466 C CB  . GLN   C 3 15  ? -15.184 6.306   41.420  1.00 95.78 15  C 1 
ATOM   3467 C CG  . GLN   C 3 15  ? -15.482 6.768   42.853  1.00 89.73 15  C 1 
ATOM   3468 C CD  . GLN   C 3 15  ? -16.578 5.939   43.534  1.00 82.16 15  C 1 
ATOM   3469 O OE1 . GLN   C 3 15  ? -17.234 5.093   42.957  1.00 71.57 15  C 1 
ATOM   3470 N NE2 . GLN   C 3 15  ? -16.816 6.169   44.807  1.00 68.73 15  C 1 
ATOM   3471 N N   . TYR   C 3 16  ? -14.193 7.046   38.283  1.00 97.30 16  C 1 
ATOM   3472 C CA  . TYR   C 3 16  ? -13.682 6.689   36.957  1.00 97.56 16  C 1 
ATOM   3473 C C   . TYR   C 3 16  ? -12.341 7.393   36.734  1.00 97.56 16  C 1 
ATOM   3474 O O   . TYR   C 3 16  ? -12.263 8.493   36.184  1.00 96.44 16  C 1 
ATOM   3475 C CB  . TYR   C 3 16  ? -14.718 7.003   35.879  1.00 97.46 16  C 1 
ATOM   3476 C CG  . TYR   C 3 16  ? -14.409 6.327   34.556  1.00 97.73 16  C 1 
ATOM   3477 C CD1 . TYR   C 3 16  ? -13.524 6.916   33.630  1.00 95.67 16  C 1 
ATOM   3478 C CD2 . TYR   C 3 16  ? -15.004 5.087   34.246  1.00 95.56 16  C 1 
ATOM   3479 C CE1 . TYR   C 3 16  ? -13.242 6.282   32.408  1.00 95.18 16  C 1 
ATOM   3480 C CE2 . TYR   C 3 16  ? -14.735 4.447   33.026  1.00 94.80 16  C 1 
ATOM   3481 C CZ  . TYR   C 3 16  ? -13.853 5.051   32.104  1.00 96.87 16  C 1 
ATOM   3482 O OH  . TYR   C 3 16  ? -13.597 4.431   30.906  1.00 96.10 16  C 1 
ATOM   3483 N N   . LYS   C 3 17  ? -11.288 6.763   37.234  1.00 96.89 17  C 1 
ATOM   3484 C CA  . LYS   C 3 17  ? -9.927  7.294   37.215  1.00 96.95 17  C 1 
ATOM   3485 C C   . LYS   C 3 17  ? -8.928  6.165   36.969  1.00 96.87 17  C 1 
ATOM   3486 O O   . LYS   C 3 17  ? -8.845  5.239   37.773  1.00 94.39 17  C 1 
ATOM   3487 C CB  . LYS   C 3 17  ? -9.657  8.014   38.545  1.00 95.90 17  C 1 
ATOM   3488 C CG  . LYS   C 3 17  ? -8.275  8.675   38.555  1.00 93.87 17  C 1 
ATOM   3489 C CD  . LYS   C 3 17  ? -8.022  9.443   39.853  1.00 90.47 17  C 1 
ATOM   3490 C CE  . LYS   C 3 17  ? -6.617  10.030  39.764  1.00 84.19 17  C 1 
ATOM   3491 N NZ  . LYS   C 3 17  ? -6.214  10.767  40.978  1.00 75.46 17  C 1 
ATOM   3492 N N   . PHE   C 3 18  ? -8.148  6.283   35.898  1.00 96.55 18  C 1 
ATOM   3493 C CA  . PHE   C 3 18  ? -7.108  5.303   35.557  1.00 96.09 18  C 1 
ATOM   3494 C C   . PHE   C 3 18  ? -5.888  5.437   36.480  1.00 95.79 18  C 1 
ATOM   3495 O O   . PHE   C 3 18  ? -5.595  4.539   37.269  1.00 92.54 18  C 1 
ATOM   3496 C CB  . PHE   C 3 18  ? -6.746  5.462   34.078  1.00 95.22 18  C 1 
ATOM   3497 C CG  . PHE   C 3 18  ? -7.901  5.216   33.132  1.00 95.97 18  C 1 
ATOM   3498 C CD1 . PHE   C 3 18  ? -8.402  3.914   32.960  1.00 92.60 18  C 1 
ATOM   3499 C CD2 . PHE   C 3 18  ? -8.487  6.280   32.423  1.00 92.79 18  C 1 
ATOM   3500 C CE1 . PHE   C 3 18  ? -9.467  3.672   32.081  1.00 91.87 18  C 1 
ATOM   3501 C CE2 . PHE   C 3 18  ? -9.554  6.042   31.541  1.00 91.85 18  C 1 
ATOM   3502 C CZ  . PHE   C 3 18  ? -10.043 4.737   31.369  1.00 94.86 18  C 1 
ATOM   3503 N N   . HIS   C 3 19  ? -5.211  6.583   36.420  1.00 95.79 19  C 1 
ATOM   3504 C CA  . HIS   C 3 19  ? -4.095  6.964   37.291  1.00 95.04 19  C 1 
ATOM   3505 C C   . HIS   C 3 19  ? -3.922  8.492   37.307  1.00 95.38 19  C 1 
ATOM   3506 O O   . HIS   C 3 19  ? -4.656  9.215   36.637  1.00 93.62 19  C 1 
ATOM   3507 C CB  . HIS   C 3 19  ? -2.816  6.232   36.845  1.00 93.07 19  C 1 
ATOM   3508 C CG  . HIS   C 3 19  ? -2.424  6.496   35.416  1.00 91.72 19  C 1 
ATOM   3509 N ND1 . HIS   C 3 19  ? -1.782  7.609   34.932  1.00 81.83 19  C 1 
ATOM   3510 C CD2 . HIS   C 3 19  ? -2.613  5.641   34.353  1.00 80.71 19  C 1 
ATOM   3511 C CE1 . HIS   C 3 19  ? -1.587  7.430   33.614  1.00 82.92 19  C 1 
ATOM   3512 N NE2 . HIS   C 3 19  ? -2.084  6.245   33.228  1.00 84.60 19  C 1 
ATOM   3513 N N   . ASP   C 3 20  ? -2.975  8.993   38.099  1.00 95.21 20  C 1 
ATOM   3514 C CA  . ASP   C 3 20  ? -2.827  10.440  38.320  1.00 94.51 20  C 1 
ATOM   3515 C C   . ASP   C 3 20  ? -2.339  11.222  37.087  1.00 94.09 20  C 1 
ATOM   3516 O O   . ASP   C 3 20  ? -2.708  12.383  36.926  1.00 90.57 20  C 1 
ATOM   3517 C CB  . ASP   C 3 20  ? -1.898  10.689  39.522  1.00 93.24 20  C 1 
ATOM   3518 C CG  . ASP   C 3 20  ? -2.532  10.288  40.860  1.00 90.14 20  C 1 
ATOM   3519 O OD1 . ASP   C 3 20  ? -3.772  10.410  40.990  1.00 84.41 20  C 1 
ATOM   3520 O OD2 . ASP   C 3 20  ? -1.800  9.881   41.780  1.00 84.33 20  C 1 
ATOM   3521 N N   . ASP   C 3 21  ? -1.572  10.580  36.214  1.00 92.93 21  C 1 
ATOM   3522 C CA  . ASP   C 3 21  ? -0.986  11.205  35.021  1.00 91.69 21  C 1 
ATOM   3523 C C   . ASP   C 3 21  ? -1.802  10.948  33.739  1.00 92.88 21  C 1 
ATOM   3524 O O   . ASP   C 3 21  ? -1.402  11.358  32.648  1.00 90.08 21  C 1 
ATOM   3525 C CB  . ASP   C 3 21  ? 0.466   10.726  34.853  1.00 88.38 21  C 1 
ATOM   3526 C CG  . ASP   C 3 21  ? 1.353   11.042  36.060  1.00 81.03 21  C 1 
ATOM   3527 O OD1 . ASP   C 3 21  ? 1.265   12.179  36.578  1.00 73.96 21  C 1 
ATOM   3528 O OD2 . ASP   C 3 21  ? 2.129   10.144  36.454  1.00 73.13 21  C 1 
ATOM   3529 N N   . HIS   C 3 22  ? -2.947  10.268  33.846  1.00 94.60 22  C 1 
ATOM   3530 C CA  . HIS   C 3 22  ? -3.770  9.946   32.679  1.00 95.75 22  C 1 
ATOM   3531 C C   . HIS   C 3 22  ? -4.477  11.201  32.127  1.00 96.09 22  C 1 
ATOM   3532 O O   . HIS   C 3 22  ? -5.043  11.971  32.912  1.00 95.20 22  C 1 
ATOM   3533 C CB  . HIS   C 3 22  ? -4.764  8.839   33.041  1.00 95.66 22  C 1 
ATOM   3534 C CG  . HIS   C 3 22  ? -5.403  8.226   31.821  1.00 95.93 22  C 1 
ATOM   3535 N ND1 . HIS   C 3 22  ? -6.520  8.693   31.162  1.00 89.32 22  C 1 
ATOM   3536 C CD2 . HIS   C 3 22  ? -4.946  7.135   31.123  1.00 88.52 22  C 1 
ATOM   3537 C CE1 . HIS   C 3 22  ? -6.730  7.906   30.093  1.00 90.88 22  C 1 
ATOM   3538 N NE2 . HIS   C 3 22  ? -5.792  6.952   30.039  1.00 91.88 22  C 1 
ATOM   3539 N N   . PRO   C 3 23  ? -4.523  11.401  30.798  1.00 95.73 23  C 1 
ATOM   3540 C CA  . PRO   C 3 23  ? -5.174  12.576  30.197  1.00 95.51 23  C 1 
ATOM   3541 C C   . PRO   C 3 23  ? -6.662  12.699  30.547  1.00 96.28 23  C 1 
ATOM   3542 O O   . PRO   C 3 23  ? -7.171  13.805  30.739  1.00 95.28 23  C 1 
ATOM   3543 C CB  . PRO   C 3 23  ? -4.991  12.421  28.681  1.00 93.83 23  C 1 
ATOM   3544 C CG  . PRO   C 3 23  ? -3.770  11.517  28.547  1.00 90.71 23  C 1 
ATOM   3545 C CD  . PRO   C 3 23  ? -3.857  10.615  29.772  1.00 94.03 23  C 1 
ATOM   3546 N N   . PHE   C 3 24  ? -7.358  11.569  30.653  1.00 96.89 24  C 1 
ATOM   3547 C CA  . PHE   C 3 24  ? -8.761  11.534  31.060  1.00 97.20 24  C 1 
ATOM   3548 C C   . PHE   C 3 24  ? -8.884  11.772  32.570  1.00 97.27 24  C 1 
ATOM   3549 O O   . PHE   C 3 24  ? -8.585  10.896  33.389  1.00 96.25 24  C 1 
ATOM   3550 C CB  . PHE   C 3 24  ? -9.403  10.211  30.623  1.00 97.02 24  C 1 
ATOM   3551 C CG  . PHE   C 3 24  ? -10.910 10.217  30.751  1.00 96.84 24  C 1 
ATOM   3552 C CD1 . PHE   C 3 24  ? -11.527 9.971   31.990  1.00 93.82 24  C 1 
ATOM   3553 C CD2 . PHE   C 3 24  ? -11.706 10.492  29.619  1.00 93.84 24  C 1 
ATOM   3554 C CE1 . PHE   C 3 24  ? -12.929 9.999   32.101  1.00 92.34 24  C 1 
ATOM   3555 C CE2 . PHE   C 3 24  ? -13.107 10.514  29.724  1.00 92.43 24  C 1 
ATOM   3556 C CZ  . PHE   C 3 24  ? -13.721 10.270  30.968  1.00 94.15 24  C 1 
ATOM   3557 N N   . ASN   C 3 25  ? -9.353  12.957  32.943  1.00 96.83 25  C 1 
ATOM   3558 C CA  . ASN   C 3 25  ? -9.481  13.352  34.343  1.00 97.08 25  C 1 
ATOM   3559 C C   . ASN   C 3 25  ? -10.867 13.955  34.635  1.00 97.43 25  C 1 
ATOM   3560 O O   . ASN   C 3 25  ? -11.149 15.112  34.312  1.00 96.45 25  C 1 
ATOM   3561 C CB  . ASN   C 3 25  ? -8.314  14.295  34.686  1.00 96.08 25  C 1 
ATOM   3562 C CG  . ASN   C 3 25  ? -8.234  14.618  36.167  1.00 95.15 25  C 1 
ATOM   3563 O OD1 . ASN   C 3 25  ? -9.142  14.390  36.950  1.00 91.01 25  C 1 
ATOM   3564 N ND2 . ASN   C 3 25  ? -7.123  15.176  36.595  1.00 89.23 25  C 1 
ATOM   3565 N N   . GLN   C 3 26  ? -11.714 13.190  35.308  1.00 97.33 26  C 1 
ATOM   3566 C CA  . GLN   C 3 26  ? -13.081 13.612  35.668  1.00 97.58 26  C 1 
ATOM   3567 C C   . GLN   C 3 26  ? -13.144 14.787  36.665  1.00 97.95 26  C 1 
ATOM   3568 O O   . GLN   C 3 26  ? -14.229 15.302  36.932  1.00 96.77 26  C 1 
ATOM   3569 C CB  . GLN   C 3 26  ? -13.887 12.410  36.185  1.00 96.24 26  C 1 
ATOM   3570 C CG  . GLN   C 3 26  ? -14.189 11.340  35.119  1.00 93.68 26  C 1 
ATOM   3571 C CD  . GLN   C 3 26  ? -15.230 11.777  34.085  1.00 92.95 26  C 1 
ATOM   3572 O OE1 . GLN   C 3 26  ? -15.090 12.779  33.400  1.00 84.50 26  C 1 
ATOM   3573 N NE2 . GLN   C 3 26  ? -16.299 11.036  33.926  1.00 82.90 26  C 1 
ATOM   3574 N N   . LEU   C 3 27  ? -12.016 15.278  37.161  1.00 97.85 27  C 1 
ATOM   3575 C CA  . LEU   C 3 27  ? -11.970 16.537  37.922  1.00 97.88 27  C 1 
ATOM   3576 C C   . LEU   C 3 27  ? -12.605 17.695  37.130  1.00 98.21 27  C 1 
ATOM   3577 O O   . LEU   C 3 27  ? -13.236 18.567  37.723  1.00 97.68 27  C 1 
ATOM   3578 C CB  . LEU   C 3 27  ? -10.511 16.854  38.291  1.00 97.25 27  C 1 
ATOM   3579 C CG  . LEU   C 3 27  ? -10.347 18.051  39.255  1.00 95.06 27  C 1 
ATOM   3580 C CD1 . LEU   C 3 27  ? -10.935 17.753  40.638  1.00 90.51 27  C 1 
ATOM   3581 C CD2 . LEU   C 3 27  ? -8.868  18.375  39.432  1.00 90.22 27  C 1 
ATOM   3582 N N   . ARG   C 3 28  ? -12.522 17.654  35.802  1.00 98.11 28  C 1 
ATOM   3583 C CA  . ARG   C 3 28  ? -13.174 18.605  34.887  1.00 98.22 28  C 1 
ATOM   3584 C C   . ARG   C 3 28  ? -14.687 18.719  35.121  1.00 98.54 28  C 1 
ATOM   3585 O O   . ARG   C 3 28  ? -15.225 19.824  35.073  1.00 98.16 28  C 1 
ATOM   3586 C CB  . ARG   C 3 28  ? -12.826 18.198  33.448  1.00 96.80 28  C 1 
ATOM   3587 C CG  . ARG   C 3 28  ? -13.520 16.910  32.981  1.00 94.65 28  C 1 
ATOM   3588 C CD  . ARG   C 3 28  ? -12.808 16.256  31.811  1.00 94.62 28  C 1 
ATOM   3589 N NE  . ARG   C 3 28  ? -13.484 15.009  31.440  1.00 94.09 28  C 1 
ATOM   3590 C CZ  . ARG   C 3 28  ? -13.368 14.351  30.302  1.00 95.61 28  C 1 
ATOM   3591 N NH1 . ARG   C 3 28  ? -12.521 14.708  29.378  1.00 88.55 28  C 1 
ATOM   3592 N NH2 . ARG   C 3 28  ? -14.114 13.318  30.075  1.00 90.22 28  C 1 
ATOM   3593 N N   . VAL   C 3 29  ? -15.364 17.608  35.429  1.00 98.53 29  C 1 
ATOM   3594 C CA  . VAL   C 3 29  ? -16.811 17.601  35.722  1.00 98.61 29  C 1 
ATOM   3595 C C   . VAL   C 3 29  ? -17.084 18.336  37.034  1.00 98.66 29  C 1 
ATOM   3596 O O   . VAL   C 3 29  ? -17.952 19.208  37.084  1.00 98.36 29  C 1 
ATOM   3597 C CB  . VAL   C 3 29  ? -17.382 16.168  35.786  1.00 98.27 29  C 1 
ATOM   3598 C CG1 . VAL   C 3 29  ? -18.906 16.199  35.941  1.00 95.08 29  C 1 
ATOM   3599 C CG2 . VAL   C 3 29  ? -17.060 15.368  34.518  1.00 94.29 29  C 1 
ATOM   3600 N N   . LYS   C 3 30  ? -16.290 18.058  38.070  1.00 98.47 30  C 1 
ATOM   3601 C CA  . LYS   C 3 30  ? -16.385 18.739  39.368  1.00 98.44 30  C 1 
ATOM   3602 C C   . LYS   C 3 30  ? -16.102 20.239  39.247  1.00 98.55 30  C 1 
ATOM   3603 O O   . LYS   C 3 30  ? -16.822 21.041  39.831  1.00 98.21 30  C 1 
ATOM   3604 C CB  . LYS   C 3 30  ? -15.452 18.052  40.378  1.00 98.06 30  C 1 
ATOM   3605 C CG  . LYS   C 3 30  ? -15.536 18.705  41.768  1.00 96.76 30  C 1 
ATOM   3606 C CD  . LYS   C 3 30  ? -14.774 17.892  42.820  1.00 94.66 30  C 1 
ATOM   3607 C CE  . LYS   C 3 30  ? -14.843 18.624  44.165  1.00 90.67 30  C 1 
ATOM   3608 N NZ  . LYS   C 3 30  ? -14.393 17.767  45.289  1.00 85.46 30  C 1 
ATOM   3609 N N   . MET   C 3 31  ? -15.096 20.623  38.473  1.00 98.59 31  C 1 
ATOM   3610 C CA  . MET   C 3 31  ? -14.777 22.033  38.216  1.00 98.59 31  C 1 
ATOM   3611 C C   . MET   C 3 31  ? -15.911 22.759  37.483  1.00 98.69 31  C 1 
ATOM   3612 O O   . MET   C 3 31  ? -16.190 23.916  37.791  1.00 98.37 31  C 1 
ATOM   3613 C CB  . MET   C 3 31  ? -13.494 22.138  37.386  1.00 98.24 31  C 1 
ATOM   3614 C CG  . MET   C 3 31  ? -12.238 21.783  38.192  1.00 95.99 31  C 1 
ATOM   3615 S SD  . MET   C 3 31  ? -10.721 21.749  37.195  1.00 94.65 31  C 1 
ATOM   3616 C CE  . MET   C 3 31  ? -10.567 23.490  36.740  1.00 85.17 31  C 1 
ATOM   3617 N N   . THR   C 3 32  ? -16.573 22.080  36.542  1.00 98.61 32  C 1 
ATOM   3618 C CA  . THR   C 3 32  ? -17.733 22.633  35.824  1.00 98.68 32  C 1 
ATOM   3619 C C   . THR   C 3 32  ? -18.923 22.811  36.762  1.00 98.68 32  C 1 
ATOM   3620 O O   . THR   C 3 32  ? -19.536 23.875  36.782  1.00 98.43 32  C 1 
ATOM   3621 C CB  . THR   C 3 32  ? -18.153 21.731  34.658  1.00 98.53 32  C 1 
ATOM   3622 O OG1 . THR   C 3 32  ? -17.056 21.473  33.816  1.00 96.21 32  C 1 
ATOM   3623 C CG2 . THR   C 3 32  ? -19.246 22.380  33.808  1.00 95.25 32  C 1 
ATOM   3624 N N   . TYR   C 3 33  ? -19.233 21.786  37.556  1.00 98.66 33  C 1 
ATOM   3625 C CA  . TYR   C 3 33  ? -20.269 21.861  38.588  1.00 98.60 33  C 1 
ATOM   3626 C C   . TYR   C 3 33  ? -20.014 23.026  39.550  1.00 98.58 33  C 1 
ATOM   3627 O O   . TYR   C 3 33  ? -20.906 23.841  39.787  1.00 98.18 33  C 1 
ATOM   3628 C CB  . TYR   C 3 33  ? -20.317 20.521  39.333  1.00 98.42 33  C 1 
ATOM   3629 C CG  . TYR   C 3 33  ? -21.135 20.559  40.605  1.00 98.05 33  C 1 
ATOM   3630 C CD1 . TYR   C 3 33  ? -20.502 20.680  41.861  1.00 95.97 33  C 1 
ATOM   3631 C CD2 . TYR   C 3 33  ? -22.540 20.519  40.538  1.00 96.16 33  C 1 
ATOM   3632 C CE1 . TYR   C 3 33  ? -21.266 20.752  43.040  1.00 95.16 33  C 1 
ATOM   3633 C CE2 . TYR   C 3 33  ? -23.314 20.593  41.711  1.00 95.08 33  C 1 
ATOM   3634 C CZ  . TYR   C 3 33  ? -22.672 20.706  42.961  1.00 95.88 33  C 1 
ATOM   3635 O OH  . TYR   C 3 33  ? -23.422 20.782  44.107  1.00 94.64 33  C 1 
ATOM   3636 N N   . ASP   C 3 34  ? -18.792 23.156  40.042  1.00 98.54 34  C 1 
ATOM   3637 C CA  . ASP   C 3 34  ? -18.408 24.221  40.965  1.00 98.47 34  C 1 
ATOM   3638 C C   . ASP   C 3 34  ? -18.497 25.614  40.319  1.00 98.51 34  C 1 
ATOM   3639 O O   . ASP   C 3 34  ? -18.947 26.565  40.959  1.00 97.89 34  C 1 
ATOM   3640 C CB  . ASP   C 3 34  ? -16.996 23.925  41.477  1.00 98.11 34  C 1 
ATOM   3641 C CG  . ASP   C 3 34  ? -16.586 24.895  42.576  1.00 97.15 34  C 1 
ATOM   3642 O OD1 . ASP   C 3 34  ? -17.205 24.871  43.662  1.00 92.49 34  C 1 
ATOM   3643 O OD2 . ASP   C 3 34  ? -15.622 25.662  42.384  1.00 92.04 34  C 1 
ATOM   3644 N N   . LEU   C 3 35  ? -18.156 25.741  39.034  1.00 98.51 35  C 1 
ATOM   3645 C CA  . LEU   C 3 35  ? -18.326 26.982  38.275  1.00 98.51 35  C 1 
ATOM   3646 C C   . LEU   C 3 35  ? -19.805 27.375  38.175  1.00 98.46 35  C 1 
ATOM   3647 O O   . LEU   C 3 35  ? -20.159 28.518  38.471  1.00 97.97 35  C 1 
ATOM   3648 C CB  . LEU   C 3 35  ? -17.674 26.817  36.888  1.00 98.36 35  C 1 
ATOM   3649 C CG  . LEU   C 3 35  ? -17.805 28.047  35.966  1.00 97.76 35  C 1 
ATOM   3650 C CD1 . LEU   C 3 35  ? -17.224 29.321  36.583  1.00 95.63 35  C 1 
ATOM   3651 C CD2 . LEU   C 3 35  ? -17.064 27.779  34.657  1.00 95.75 35  C 1 
ATOM   3652 N N   . LEU   C 3 36  ? -20.667 26.429  37.805  1.00 98.53 36  C 1 
ATOM   3653 C CA  . LEU   C 3 36  ? -22.111 26.667  37.692  1.00 98.41 36  C 1 
ATOM   3654 C C   . LEU   C 3 36  ? -22.754 27.015  39.041  1.00 98.25 36  C 1 
ATOM   3655 O O   . LEU   C 3 36  ? -23.586 27.925  39.109  1.00 97.48 36  C 1 
ATOM   3656 C CB  . LEU   C 3 36  ? -22.778 25.431  37.076  1.00 98.20 36  C 1 
ATOM   3657 C CG  . LEU   C 3 36  ? -22.431 25.189  35.594  1.00 97.76 36  C 1 
ATOM   3658 C CD1 . LEU   C 3 36  ? -23.006 23.846  35.158  1.00 96.43 36  C 1 
ATOM   3659 C CD2 . LEU   C 3 36  ? -23.007 26.281  34.687  1.00 96.29 36  C 1 
ATOM   3660 N N   . CYS   C 3 37  ? -22.342 26.348  40.121  1.00 98.22 37  C 1 
ATOM   3661 C CA  . CYS   C 3 37  ? -22.782 26.684  41.478  1.00 98.00 37  C 1 
ATOM   3662 C C   . CYS   C 3 37  ? -22.315 28.086  41.894  1.00 97.92 37  C 1 
ATOM   3663 O O   . CYS   C 3 37  ? -23.098 28.860  42.440  1.00 96.91 37  C 1 
ATOM   3664 C CB  . CYS   C 3 37  ? -22.255 25.630  42.458  1.00 97.63 37  C 1 
ATOM   3665 S SG  . CYS   C 3 37  ? -23.153 24.064  42.238  1.00 94.89 37  C 1 
ATOM   3666 N N   . THR   C 3 38  ? -21.063 28.427  41.590  1.00 98.13 38  C 1 
ATOM   3667 C CA  . THR   C 3 38  ? -20.491 29.746  41.916  1.00 98.02 38  C 1 
ATOM   3668 C C   . THR   C 3 38  ? -21.203 30.879  41.170  1.00 97.89 38  C 1 
ATOM   3669 O O   . THR   C 3 38  ? -21.409 31.953  41.730  1.00 96.80 38  C 1 
ATOM   3670 C CB  . THR   C 3 38  ? -18.987 29.774  41.598  1.00 97.63 38  C 1 
ATOM   3671 O OG1 . THR   C 3 38  ? -18.322 28.732  42.279  1.00 93.76 38  C 1 
ATOM   3672 C CG2 . THR   C 3 38  ? -18.316 31.071  42.044  1.00 92.84 38  C 1 
ATOM   3673 N N   . LEU   C 3 39  ? -21.635 30.620  39.939  1.00 97.83 39  C 1 
ATOM   3674 C CA  . LEU   C 3 39  ? -22.444 31.553  39.144  1.00 97.45 39  C 1 
ATOM   3675 C C   . LEU   C 3 39  ? -23.891 31.683  39.643  1.00 97.24 39  C 1 
ATOM   3676 O O   . LEU   C 3 39  ? -24.595 32.607  39.234  1.00 95.68 39  C 1 
ATOM   3677 C CB  . LEU   C 3 39  ? -22.441 31.076  37.686  1.00 96.88 39  C 1 
ATOM   3678 C CG  . LEU   C 3 39  ? -21.119 31.350  36.951  1.00 94.29 39  C 1 
ATOM   3679 C CD1 . LEU   C 3 39  ? -21.061 30.470  35.709  1.00 89.39 39  C 1 
ATOM   3680 C CD2 . LEU   C 3 39  ? -21.025 32.815  36.523  1.00 88.66 39  C 1 
ATOM   3681 N N   . GLY   C 3 40  ? -24.370 30.764  40.479  1.00 96.93 40  C 1 
ATOM   3682 C CA  . GLY   C 3 40  ? -25.789 30.644  40.825  1.00 96.49 40  C 1 
ATOM   3683 C C   . GLY   C 3 40  ? -26.665 30.214  39.641  1.00 96.67 40  C 1 
ATOM   3684 O O   . GLY   C 3 40  ? -27.867 30.473  39.629  1.00 94.61 40  C 1 
ATOM   3685 N N   . ALA   C 3 41  ? -26.077 29.580  38.639  1.00 97.27 41  C 1 
ATOM   3686 C CA  . ALA   C 3 41  ? -26.746 29.140  37.415  1.00 97.25 41  C 1 
ATOM   3687 C C   . ALA   C 3 41  ? -27.327 27.720  37.510  1.00 97.35 41  C 1 
ATOM   3688 O O   . ALA   C 3 41  ? -28.091 27.305  36.636  1.00 95.92 41  C 1 
ATOM   3689 C CB  . ALA   C 3 41  ? -25.748 29.266  36.264  1.00 96.58 41  C 1 
ATOM   3690 N N   . LEU   C 3 42  ? -26.976 26.974  38.548  1.00 97.42 42  C 1 
ATOM   3691 C CA  . LEU   C 3 42  ? -27.465 25.629  38.837  1.00 97.47 42  C 1 
ATOM   3692 C C   . LEU   C 3 42  ? -28.184 25.628  40.194  1.00 97.14 42  C 1 
ATOM   3693 O O   . LEU   C 3 42  ? -27.577 25.898  41.230  1.00 95.08 42  C 1 
ATOM   3694 C CB  . LEU   C 3 42  ? -26.261 24.671  38.797  1.00 96.86 42  C 1 
ATOM   3695 C CG  . LEU   C 3 42  ? -26.598 23.208  39.114  1.00 96.05 42  C 1 
ATOM   3696 C CD1 . LEU   C 3 42  ? -27.543 22.591  38.089  1.00 93.40 42  C 1 
ATOM   3697 C CD2 . LEU   C 3 42  ? -25.316 22.379  39.122  1.00 93.00 42  C 1 
ATOM   3698 N N   . GLU   C 3 43  ? -29.482 25.321  40.190  1.00 96.68 43  C 1 
ATOM   3699 C CA  . GLU   C 3 43  ? -30.269 25.185  41.419  1.00 96.02 43  C 1 
ATOM   3700 C C   . GLU   C 3 43  ? -30.229 23.732  41.931  1.00 96.59 43  C 1 
ATOM   3701 O O   . GLU   C 3 43  ? -30.354 22.798  41.140  1.00 95.23 43  C 1 
ATOM   3702 C CB  . GLU   C 3 43  ? -31.730 25.634  41.190  1.00 93.54 43  C 1 
ATOM   3703 C CG  . GLU   C 3 43  ? -31.921 27.124  40.808  1.00 85.20 43  C 1 
ATOM   3704 C CD  . GLU   C 3 43  ? -33.414 27.530  40.685  1.00 80.81 43  C 1 
ATOM   3705 O OE1 . GLU   C 3 43  ? -33.783 28.434  39.902  1.00 72.81 43  C 1 
ATOM   3706 O OE2 . GLU   C 3 43  ? -34.283 26.961  41.386  1.00 73.09 43  C 1 
ATOM   3707 N N   . ASP   C 3 44  ? -30.193 23.522  43.253  1.00 96.16 44  C 1 
ATOM   3708 C CA  . ASP   C 3 44  ? -30.162 22.176  43.863  1.00 95.96 44  C 1 
ATOM   3709 C C   . ASP   C 3 44  ? -31.273 21.240  43.358  1.00 96.37 44  C 1 
ATOM   3710 O O   . ASP   C 3 44  ? -31.065 20.045  43.176  1.00 94.76 44  C 1 
ATOM   3711 C CB  . ASP   C 3 44  ? -30.306 22.288  45.391  1.00 94.38 44  C 1 
ATOM   3712 C CG  . ASP   C 3 44  ? -29.065 22.809  46.110  1.00 85.52 44  C 1 
ATOM   3713 O OD1 . ASP   C 3 44  ? -27.968 22.708  45.532  1.00 76.90 44  C 1 
ATOM   3714 O OD2 . ASP   C 3 44  ? -29.243 23.289  47.251  1.00 74.48 44  C 1 
ATOM   3715 N N   . ARG   C 3 45  ? -32.471 21.774  43.099  1.00 96.09 45  C 1 
ATOM   3716 C CA  . ARG   C 3 45  ? -33.614 21.004  42.580  1.00 95.86 45  C 1 
ATOM   3717 C C   . ARG   C 3 45  ? -33.410 20.481  41.156  1.00 96.71 45  C 1 
ATOM   3718 O O   . ARG   C 3 45  ? -34.173 19.624  40.726  1.00 95.46 45  C 1 
ATOM   3719 C CB  . ARG   C 3 45  ? -34.888 21.837  42.668  1.00 93.61 45  C 1 
ATOM   3720 C CG  . ARG   C 3 45  ? -34.834 23.043  41.720  1.00 82.87 45  C 1 
ATOM   3721 C CD  . ARG   C 3 45  ? -36.127 23.846  41.793  1.00 79.41 45  C 1 
ATOM   3722 N NE  . ARG   C 3 45  ? -35.977 25.064  40.998  1.00 67.53 45  C 1 
ATOM   3723 C CZ  . ARG   C 3 45  ? -36.924 25.864  40.581  1.00 60.72 45  C 1 
ATOM   3724 N NH1 . ARG   C 3 45  ? -38.179 25.682  40.885  1.00 55.33 45  C 1 
ATOM   3725 N NH2 . ARG   C 3 45  ? -36.585 26.868  39.843  1.00 53.42 45  C 1 
ATOM   3726 N N   . GLN   C 3 46  ? -32.462 21.035  40.418  1.00 97.30 46  C 1 
ATOM   3727 C CA  . GLN   C 3 46  ? -32.106 20.589  39.066  1.00 97.69 46  C 1 
ATOM   3728 C C   . GLN   C 3 46  ? -31.098 19.437  39.104  1.00 98.07 46  C 1 
ATOM   3729 O O   . GLN   C 3 46  ? -30.971 18.720  38.120  1.00 97.61 46  C 1 
ATOM   3730 C CB  . GLN   C 3 46  ? -31.545 21.770  38.258  1.00 97.17 46  C 1 
ATOM   3731 C CG  . GLN   C 3 46  ? -32.571 22.900  38.070  1.00 96.12 46  C 1 
ATOM   3732 C CD  . GLN   C 3 46  ? -31.970 24.104  37.340  1.00 95.91 46  C 1 
ATOM   3733 O OE1 . GLN   C 3 46  ? -31.144 24.829  37.868  1.00 88.98 46  C 1 
ATOM   3734 N NE2 . GLN   C 3 46  ? -32.373 24.362  36.117  1.00 88.32 46  C 1 
ATOM   3735 N N   . ILE   C 3 47  ? -30.411 19.249  40.223  1.00 98.12 47  C 1 
ATOM   3736 C CA  . ILE   C 3 47  ? -29.414 18.194  40.394  1.00 98.16 47  C 1 
ATOM   3737 C C   . ILE   C 3 47  ? -30.131 16.864  40.628  1.00 98.17 47  C 1 
ATOM   3738 O O   . ILE   C 3 47  ? -30.918 16.711  41.564  1.00 97.44 47  C 1 
ATOM   3739 C CB  . ILE   C 3 47  ? -28.412 18.530  41.518  1.00 97.75 47  C 1 
ATOM   3740 C CG1 . ILE   C 3 47  ? -27.741 19.904  41.269  1.00 95.77 47  C 1 
ATOM   3741 C CG2 . ILE   C 3 47  ? -27.345 17.423  41.618  1.00 95.45 47  C 1 
ATOM   3742 C CD1 . ILE   C 3 47  ? -26.874 20.395  42.437  1.00 87.35 47  C 1 
ATOM   3743 N N   . VAL   C 3 48  ? -29.832 15.885  39.788  1.00 98.27 48  C 1 
ATOM   3744 C CA  . VAL   C 3 48  ? -30.354 14.518  39.894  1.00 98.29 48  C 1 
ATOM   3745 C C   . VAL   C 3 48  ? -29.189 13.574  40.166  1.00 98.47 48  C 1 
ATOM   3746 O O   . VAL   C 3 48  ? -28.186 13.587  39.454  1.00 98.00 48  C 1 
ATOM   3747 C CB  . VAL   C 3 48  ? -31.143 14.115  38.636  1.00 97.56 48  C 1 
ATOM   3748 C CG1 . VAL   C 3 48  ? -31.793 12.739  38.811  1.00 93.52 48  C 1 
ATOM   3749 C CG2 . VAL   C 3 48  ? -32.269 15.116  38.331  1.00 92.74 48  C 1 
ATOM   3750 N N   . ALA   C 3 49  ? -29.313 12.754  41.196  1.00 98.17 49  C 1 
ATOM   3751 C CA  . ALA   C 3 49  ? -28.292 11.760  41.504  1.00 98.18 49  C 1 
ATOM   3752 C C   . ALA   C 3 49  ? -28.323 10.621  40.469  1.00 98.36 49  C 1 
ATOM   3753 O O   . ALA   C 3 49  ? -29.395 10.079  40.191  1.00 97.48 49  C 1 
ATOM   3754 C CB  . ALA   C 3 49  ? -28.502 11.243  42.931  1.00 97.18 49  C 1 
ATOM   3755 N N   . PRO   C 3 50  ? -27.167 10.219  39.924  1.00 98.40 50  C 1 
ATOM   3756 C CA  . PRO   C 3 50  ? -27.089 9.071   39.033  1.00 98.43 50  C 1 
ATOM   3757 C C   . PRO   C 3 50  ? -27.340 7.772   39.796  1.00 98.43 50  C 1 
ATOM   3758 O O   . PRO   C 3 50  ? -27.046 7.651   40.986  1.00 97.54 50  C 1 
ATOM   3759 C CB  . PRO   C 3 50  ? -25.679 9.112   38.441  1.00 97.85 50  C 1 
ATOM   3760 C CG  . PRO   C 3 50  ? -24.854 9.751   39.556  1.00 96.87 50  C 1 
ATOM   3761 C CD  . PRO   C 3 50  ? -25.832 10.758  40.167  1.00 97.87 50  C 1 
ATOM   3762 N N   . ARG   C 3 51  ? -27.816 6.767   39.076  1.00 98.21 51  C 1 
ATOM   3763 C CA  . ARG   C 3 51  ? -27.850 5.373   39.523  1.00 98.06 51  C 1 
ATOM   3764 C C   . ARG   C 3 51  ? -26.809 4.562   38.764  1.00 98.35 51  C 1 
ATOM   3765 O O   . ARG   C 3 51  ? -26.410 4.937   37.669  1.00 97.57 51  C 1 
ATOM   3766 C CB  . ARG   C 3 51  ? -29.266 4.803   39.367  1.00 96.01 51  C 1 
ATOM   3767 C CG  . ARG   C 3 51  ? -29.703 4.693   37.897  1.00 92.12 51  C 1 
ATOM   3768 C CD  . ARG   C 3 51  ? -31.099 4.084   37.794  1.00 91.63 51  C 1 
ATOM   3769 N NE  . ARG   C 3 51  ? -31.522 3.931   36.401  1.00 91.49 51  C 1 
ATOM   3770 C CZ  . ARG   C 3 51  ? -31.268 2.903   35.604  1.00 93.53 51  C 1 
ATOM   3771 N NH1 . ARG   C 3 51  ? -30.540 1.890   35.968  1.00 84.89 51  C 1 
ATOM   3772 N NH2 . ARG   C 3 51  ? -31.761 2.882   34.413  1.00 88.33 51  C 1 
ATOM   3773 N N   . MET   C 3 52  ? -26.420 3.416   39.314  1.00 98.33 52  C 1 
ATOM   3774 C CA  . MET   C 3 52  ? -25.608 2.452   38.578  1.00 98.26 52  C 1 
ATOM   3775 C C   . MET   C 3 52  ? -26.482 1.724   37.551  1.00 98.49 52  C 1 
ATOM   3776 O O   . MET   C 3 52  ? -27.619 1.351   37.863  1.00 97.75 52  C 1 
ATOM   3777 C CB  . MET   C 3 52  ? -24.946 1.489   39.569  1.00 96.75 52  C 1 
ATOM   3778 C CG  . MET   C 3 52  ? -23.618 0.946   39.041  1.00 85.64 52  C 1 
ATOM   3779 S SD  . MET   C 3 52  ? -22.751 -0.109  40.238  1.00 84.03 52  C 1 
ATOM   3780 C CE  . MET   C 3 52  ? -22.967 -1.724  39.458  1.00 72.90 52  C 1 
ATOM   3781 N N   . ALA   C 3 53  ? -25.986 1.531   36.332  1.00 98.41 53  C 1 
ATOM   3782 C CA  . ALA   C 3 53  ? -26.644 0.678   35.350  1.00 98.53 53  C 1 
ATOM   3783 C C   . ALA   C 3 53  ? -26.603 -0.782  35.816  1.00 98.58 53  C 1 
ATOM   3784 O O   . ALA   C 3 53  ? -25.624 -1.237  36.413  1.00 98.03 53  C 1 
ATOM   3785 C CB  . ALA   C 3 53  ? -25.992 0.853   33.978  1.00 98.16 53  C 1 
ATOM   3786 N N   . THR   C 3 54  ? -27.670 -1.521  35.533  1.00 98.48 54  C 1 
ATOM   3787 C CA  . THR   C 3 54  ? -27.726 -2.963  35.781  1.00 98.46 54  C 1 
ATOM   3788 C C   . THR   C 3 54  ? -26.989 -3.724  34.680  1.00 98.57 54  C 1 
ATOM   3789 O O   . THR   C 3 54  ? -26.830 -3.229  33.564  1.00 98.17 54  C 1 
ATOM   3790 C CB  . THR   C 3 54  ? -29.175 -3.457  35.881  1.00 98.03 54  C 1 
ATOM   3791 O OG1 . THR   C 3 54  ? -29.862 -3.237  34.675  1.00 94.57 54  C 1 
ATOM   3792 C CG2 . THR   C 3 54  ? -29.961 -2.762  36.995  1.00 93.38 54  C 1 
ATOM   3793 N N   . ASP   C 3 55  ? -26.600 -4.973  34.955  1.00 98.49 55  C 1 
ATOM   3794 C CA  . ASP   C 3 55  ? -25.994 -5.834  33.936  1.00 98.50 55  C 1 
ATOM   3795 C C   . ASP   C 3 55  ? -26.912 -6.030  32.714  1.00 98.57 55  C 1 
ATOM   3796 O O   . ASP   C 3 55  ? -26.428 -6.155  31.595  1.00 97.89 55  C 1 
ATOM   3797 C CB  . ASP   C 3 55  ? -25.684 -7.214  34.527  1.00 97.95 55  C 1 
ATOM   3798 C CG  . ASP   C 3 55  ? -24.537 -7.265  35.530  1.00 96.94 55  C 1 
ATOM   3799 O OD1 . ASP   C 3 55  ? -23.986 -6.227  35.941  1.00 92.62 55  C 1 
ATOM   3800 O OD2 . ASP   C 3 55  ? -24.175 -8.399  35.916  1.00 92.30 55  C 1 
ATOM   3801 N N   . ASP   C 3 56  ? -28.227 -6.051  32.918  1.00 98.45 56  C 1 
ATOM   3802 C CA  . ASP   C 3 56  ? -29.196 -6.174  31.826  1.00 98.39 56  C 1 
ATOM   3803 C C   . ASP   C 3 56  ? -29.232 -4.910  30.956  1.00 98.50 56  C 1 
ATOM   3804 O O   . ASP   C 3 56  ? -29.359 -5.009  29.741  1.00 97.76 56  C 1 
ATOM   3805 C CB  . ASP   C 3 56  ? -30.595 -6.486  32.378  1.00 97.97 56  C 1 
ATOM   3806 C CG  . ASP   C 3 56  ? -30.719 -7.862  33.047  1.00 96.34 56  C 1 
ATOM   3807 O OD1 . ASP   C 3 56  ? -29.892 -8.760  32.772  1.00 91.10 56  C 1 
ATOM   3808 O OD2 . ASP   C 3 56  ? -31.672 -8.037  33.839  1.00 90.52 56  C 1 
ATOM   3809 N N   . GLU   C 3 57  ? -29.067 -3.732  31.554  1.00 98.60 57  C 1 
ATOM   3810 C CA  . GLU   C 3 57  ? -28.965 -2.466  30.822  1.00 98.62 57  C 1 
ATOM   3811 C C   . GLU   C 3 57  ? -27.635 -2.357  30.068  1.00 98.70 57  C 1 
ATOM   3812 O O   . GLU   C 3 57  ? -27.633 -1.995  28.896  1.00 98.42 57  C 1 
ATOM   3813 C CB  . GLU   C 3 57  ? -29.130 -1.293  31.796  1.00 98.39 57  C 1 
ATOM   3814 C CG  . GLU   C 3 57  ? -30.580 -1.175  32.293  1.00 97.69 57  C 1 
ATOM   3815 C CD  . GLU   C 3 57  ? -30.732 -0.219  33.483  1.00 98.01 57  C 1 
ATOM   3816 O OE1 . GLU   C 3 57  ? -31.788 0.440   33.589  1.00 94.28 57  C 1 
ATOM   3817 O OE2 . GLU   C 3 57  ? -29.832 -0.119  34.347  1.00 94.91 57  C 1 
ATOM   3818 N N   . LEU   C 3 58  ? -26.532 -2.745  30.690  1.00 98.68 58  C 1 
ATOM   3819 C CA  . LEU   C 3 58  ? -25.236 -2.822  30.003  1.00 98.71 58  C 1 
ATOM   3820 C C   . LEU   C 3 58  ? -25.288 -3.798  28.817  1.00 98.70 58  C 1 
ATOM   3821 O O   . LEU   C 3 58  ? -24.725 -3.522  27.760  1.00 98.38 58  C 1 
ATOM   3822 C CB  . LEU   C 3 58  ? -24.146 -3.249  31.004  1.00 98.61 58  C 1 
ATOM   3823 C CG  . LEU   C 3 58  ? -23.855 -2.237  32.131  1.00 97.99 58  C 1 
ATOM   3824 C CD1 . LEU   C 3 58  ? -22.875 -2.848  33.128  1.00 96.12 58  C 1 
ATOM   3825 C CD2 . LEU   C 3 58  ? -23.244 -0.943  31.598  1.00 95.86 58  C 1 
ATOM   3826 N N   . ALA   C 3 59  ? -26.018 -4.914  28.972  1.00 98.64 59  C 1 
ATOM   3827 C CA  . ALA   C 3 59  ? -26.173 -5.932  27.935  1.00 98.58 59  C 1 
ATOM   3828 C C   . ALA   C 3 59  ? -27.074 -5.510  26.758  1.00 98.53 59  C 1 
ATOM   3829 O O   . ALA   C 3 59  ? -27.158 -6.254  25.783  1.00 97.78 59  C 1 
ATOM   3830 C CB  . ALA   C 3 59  ? -26.652 -7.235  28.589  1.00 98.19 59  C 1 
ATOM   3831 N N   . LEU   C 3 60  ? -27.701 -4.333  26.799  1.00 98.58 60  C 1 
ATOM   3832 C CA  . LEU   C 3 60  ? -28.351 -3.734  25.621  1.00 98.48 60  C 1 
ATOM   3833 C C   . LEU   C 3 60  ? -27.354 -3.495  24.475  1.00 98.38 60  C 1 
ATOM   3834 O O   . LEU   C 3 60  ? -27.744 -3.525  23.309  1.00 97.43 60  C 1 
ATOM   3835 C CB  . LEU   C 3 60  ? -29.007 -2.399  26.018  1.00 98.30 60  C 1 
ATOM   3836 C CG  . LEU   C 3 60  ? -30.200 -2.510  26.983  1.00 97.37 60  C 1 
ATOM   3837 C CD1 . LEU   C 3 60  ? -30.614 -1.111  27.447  1.00 94.10 60  C 1 
ATOM   3838 C CD2 . LEU   C 3 60  ? -31.412 -3.160  26.316  1.00 94.00 60  C 1 
ATOM   3839 N N   . ILE   C 3 61  ? -26.085 -3.290  24.814  1.00 98.45 61  C 1 
ATOM   3840 C CA  . ILE   C 3 61  ? -24.994 -3.114  23.842  1.00 98.42 61  C 1 
ATOM   3841 C C   . ILE   C 3 61  ? -23.864 -4.115  24.087  1.00 98.35 61  C 1 
ATOM   3842 O O   . ILE   C 3 61  ? -23.425 -4.789  23.153  1.00 97.60 61  C 1 
ATOM   3843 C CB  . ILE   C 3 61  ? -24.486 -1.657  23.866  1.00 98.10 61  C 1 
ATOM   3844 C CG1 . ILE   C 3 61  ? -25.561 -0.660  23.372  1.00 95.82 61  C 1 
ATOM   3845 C CG2 . ILE   C 3 61  ? -23.183 -1.468  23.068  1.00 96.50 61  C 1 
ATOM   3846 C CD1 . ILE   C 3 61  ? -25.969 -0.806  21.885  1.00 94.22 61  C 1 
ATOM   3847 N N   . HIS   C 3 62  ? -23.396 -4.218  25.314  1.00 98.40 62  C 1 
ATOM   3848 C CA  . HIS   C 3 62  ? -22.189 -4.962  25.654  1.00 98.51 62  C 1 
ATOM   3849 C C   . HIS   C 3 62  ? -22.434 -6.466  25.791  1.00 98.44 62  C 1 
ATOM   3850 O O   . HIS   C 3 62  ? -23.437 -6.917  26.341  1.00 97.93 62  C 1 
ATOM   3851 C CB  . HIS   C 3 62  ? -21.557 -4.372  26.914  1.00 98.40 62  C 1 
ATOM   3852 C CG  . HIS   C 3 62  ? -21.040 -2.981  26.696  1.00 98.57 62  C 1 
ATOM   3853 N ND1 . HIS   C 3 62  ? -19.975 -2.636  25.884  1.00 92.78 62  C 1 
ATOM   3854 C CD2 . HIS   C 3 62  ? -21.570 -1.814  27.187  1.00 91.37 62  C 1 
ATOM   3855 C CE1 . HIS   C 3 62  ? -19.870 -1.304  25.892  1.00 95.17 62  C 1 
ATOM   3856 N NE2 . HIS   C 3 62  ? -20.822 -0.770  26.670  1.00 95.96 62  C 1 
ATOM   3857 N N   . ASP   C 3 63  ? -21.473 -7.261  25.337  1.00 97.90 63  C 1 
ATOM   3858 C CA  . ASP   C 3 63  ? -21.493 -8.702  25.541  1.00 97.76 63  C 1 
ATOM   3859 C C   . ASP   C 3 63  ? -21.346 -9.040  27.032  1.00 98.01 63  C 1 
ATOM   3860 O O   . ASP   C 3 63  ? -20.495 -8.493  27.737  1.00 97.60 63  C 1 
ATOM   3861 C CB  . ASP   C 3 63  ? -20.387 -9.380  24.719  1.00 96.99 63  C 1 
ATOM   3862 C CG  . ASP   C 3 63  ? -20.637 -9.351  23.206  1.00 94.07 63  C 1 
ATOM   3863 O OD1 . ASP   C 3 63  ? -21.822 -9.379  22.794  1.00 88.84 63  C 1 
ATOM   3864 O OD2 . ASP   C 3 63  ? -19.635 -9.347  22.463  1.00 88.00 63  C 1 
ATOM   3865 N N   . ARG   C 3 64  ? -22.134 -10.014 27.513  1.00 97.91 64  C 1 
ATOM   3866 C CA  . ARG   C 3 64  ? -22.061 -10.480 28.914  1.00 97.92 64  C 1 
ATOM   3867 C C   . ARG   C 3 64  ? -20.643 -10.916 29.317  1.00 98.00 64  C 1 
ATOM   3868 O O   . ARG   C 3 64  ? -20.225 -10.667 30.438  1.00 97.00 64  C 1 
ATOM   3869 C CB  . ARG   C 3 64  ? -23.034 -11.649 29.123  1.00 97.09 64  C 1 
ATOM   3870 C CG  . ARG   C 3 64  ? -24.518 -11.228 29.143  1.00 92.38 64  C 1 
ATOM   3871 C CD  . ARG   C 3 64  ? -24.968 -10.756 30.526  1.00 88.98 64  C 1 
ATOM   3872 N NE  . ARG   C 3 64  ? -26.418 -10.499 30.514  1.00 87.57 64  C 1 
ATOM   3873 C CZ  . ARG   C 3 64  ? -27.222 -10.271 31.536  1.00 87.00 64  C 1 
ATOM   3874 N NH1 . ARG   C 3 64  ? -26.827 -10.262 32.781  1.00 74.35 64  C 1 
ATOM   3875 N NH2 . ARG   C 3 64  ? -28.472 -10.039 31.307  1.00 81.03 64  C 1 
ATOM   3876 N N   . SER   C 3 65  ? -19.904 -11.540 28.409  1.00 97.43 65  C 1 
ATOM   3877 C CA  . SER   C 3 65  ? -18.508 -11.931 28.633  1.00 97.06 65  C 1 
ATOM   3878 C C   . SER   C 3 65  ? -17.594 -10.727 28.868  1.00 97.55 65  C 1 
ATOM   3879 O O   . SER   C 3 65  ? -16.708 -10.798 29.717  1.00 96.66 65  C 1 
ATOM   3880 C CB  . SER   C 3 65  ? -17.992 -12.733 27.434  1.00 95.69 65  C 1 
ATOM   3881 O OG  . SER   C 3 65  ? -18.257 -12.057 26.219  1.00 85.88 65  C 1 
ATOM   3882 N N   . TYR   C 3 66  ? -17.827 -9.625  28.173  1.00 97.79 66  C 1 
ATOM   3883 C CA  . TYR   C 3 66  ? -17.083 -8.385  28.371  1.00 98.12 66  C 1 
ATOM   3884 C C   . TYR   C 3 66  ? -17.419 -7.737  29.722  1.00 98.33 66  C 1 
ATOM   3885 O O   . TYR   C 3 66  ? -16.510 -7.367  30.456  1.00 98.03 66  C 1 
ATOM   3886 C CB  . TYR   C 3 66  ? -17.347 -7.430  27.204  1.00 97.92 66  C 1 
ATOM   3887 C CG  . TYR   C 3 66  ? -16.660 -6.089  27.359  1.00 98.02 66  C 1 
ATOM   3888 C CD1 . TYR   C 3 66  ? -17.415 -4.909  27.502  1.00 95.26 66  C 1 
ATOM   3889 C CD2 . TYR   C 3 66  ? -15.253 -6.023  27.395  1.00 95.74 66  C 1 
ATOM   3890 C CE1 . TYR   C 3 66  ? -16.776 -3.672  27.673  1.00 95.47 66  C 1 
ATOM   3891 C CE2 . TYR   C 3 66  ? -14.602 -4.789  27.577  1.00 95.21 66  C 1 
ATOM   3892 C CZ  . TYR   C 3 66  ? -15.369 -3.615  27.715  1.00 97.69 66  C 1 
ATOM   3893 O OH  . TYR   C 3 66  ? -14.736 -2.416  27.898  1.00 97.11 66  C 1 
ATOM   3894 N N   . ILE   C 3 67  ? -18.695 -7.691  30.094  1.00 98.44 67  C 1 
ATOM   3895 C CA  . ILE   C 3 67  ? -19.133 -7.178  31.405  1.00 98.52 67  C 1 
ATOM   3896 C C   . ILE   C 3 67  ? -18.458 -7.963  32.542  1.00 98.47 67  C 1 
ATOM   3897 O O   . ILE   C 3 67  ? -17.926 -7.362  33.476  1.00 98.17 67  C 1 
ATOM   3898 C CB  . ILE   C 3 67  ? -20.676 -7.216  31.520  1.00 98.47 67  C 1 
ATOM   3899 C CG1 . ILE   C 3 67  ? -21.345 -6.331  30.440  1.00 97.54 67  C 1 
ATOM   3900 C CG2 . ILE   C 3 67  ? -21.132 -6.761  32.923  1.00 97.33 67  C 1 
ATOM   3901 C CD1 . ILE   C 3 67  ? -22.856 -6.562  30.293  1.00 95.71 67  C 1 
ATOM   3902 N N   . GLU   C 3 68  ? -18.424 -9.290  32.446  1.00 98.32 68  C 1 
ATOM   3903 C CA  . GLU   C 3 68  ? -17.740 -10.125 33.441  1.00 98.16 68  C 1 
ATOM   3904 C C   . GLU   C 3 68  ? -16.214 -9.915  33.436  1.00 98.20 68  C 1 
ATOM   3905 O O   . GLU   C 3 68  ? -15.597 -9.906  34.504  1.00 97.63 68  C 1 
ATOM   3906 C CB  . GLU   C 3 68  ? -18.089 -11.607 33.233  1.00 97.77 68  C 1 
ATOM   3907 C CG  . GLU   C 3 68  ? -19.544 -11.950 33.608  1.00 93.83 68  C 1 
ATOM   3908 C CD  . GLU   C 3 68  ? -19.900 -11.574 35.060  1.00 93.32 68  C 1 
ATOM   3909 O OE1 . GLU   C 3 68  ? -20.941 -10.910 35.281  1.00 85.46 68  C 1 
ATOM   3910 O OE2 . GLU   C 3 68  ? -19.108 -11.909 35.967  1.00 86.78 68  C 1 
ATOM   3911 N N   . ALA   C 3 69  ? -15.610 -9.682  32.275  1.00 97.91 69  C 1 
ATOM   3912 C CA  . ALA   C 3 69  ? -14.188 -9.353  32.191  1.00 97.89 69  C 1 
ATOM   3913 C C   . ALA   C 3 69  ? -13.863 -8.016  32.881  1.00 98.05 69  C 1 
ATOM   3914 O O   . ALA   C 3 69  ? -12.902 -7.944  33.643  1.00 97.60 69  C 1 
ATOM   3915 C CB  . ALA   C 3 69  ? -13.757 -9.350  30.723  1.00 97.50 69  C 1 
ATOM   3916 N N   . VAL   C 3 70  ? -14.688 -6.985  32.691  1.00 98.32 70  C 1 
ATOM   3917 C CA  . VAL   C 3 70  ? -14.522 -5.686  33.371  1.00 98.40 70  C 1 
ATOM   3918 C C   . VAL   C 3 70  ? -14.672 -5.836  34.890  1.00 98.38 70  C 1 
ATOM   3919 O O   . VAL   C 3 70  ? -13.871 -5.277  35.643  1.00 98.03 70  C 1 
ATOM   3920 C CB  . VAL   C 3 70  ? -15.502 -4.633  32.818  1.00 98.28 70  C 1 
ATOM   3921 C CG1 . VAL   C 3 70  ? -15.366 -3.289  33.545  1.00 96.76 70  C 1 
ATOM   3922 C CG2 . VAL   C 3 70  ? -15.251 -4.356  31.333  1.00 95.87 70  C 1 
ATOM   3923 N N   . LYS   C 3 71  ? -15.627 -6.640  35.350  1.00 98.33 71  C 1 
ATOM   3924 C CA  . LYS   C 3 71  ? -15.779 -6.953  36.783  1.00 98.30 71  C 1 
ATOM   3925 C C   . LYS   C 3 71  ? -14.535 -7.647  37.346  1.00 98.23 71  C 1 
ATOM   3926 O O   . LYS   C 3 71  ? -14.058 -7.273  38.418  1.00 97.69 71  C 1 
ATOM   3927 C CB  . LYS   C 3 71  ? -17.002 -7.853  37.011  1.00 98.19 71  C 1 
ATOM   3928 C CG  . LYS   C 3 71  ? -18.336 -7.118  36.835  1.00 97.45 71  C 1 
ATOM   3929 C CD  . LYS   C 3 71  ? -19.490 -8.113  36.955  1.00 96.37 71  C 1 
ATOM   3930 C CE  . LYS   C 3 71  ? -20.827 -7.400  36.752  1.00 94.25 71  C 1 
ATOM   3931 N NZ  . LYS   C 3 71  ? -21.941 -8.371  36.709  1.00 91.62 71  C 1 
ATOM   3932 N N   . ALA   C 3 72  ? -14.026 -8.643  36.634  1.00 98.03 72  C 1 
ATOM   3933 C CA  . ALA   C 3 72  ? -12.824 -9.369  37.032  1.00 97.95 72  C 1 
ATOM   3934 C C   . ALA   C 3 72  ? -11.581 -8.457  37.029  1.00 97.95 72  C 1 
ATOM   3935 O O   . ALA   C 3 72  ? -10.805 -8.484  37.983  1.00 97.01 72  C 1 
ATOM   3936 C CB  . ALA   C 3 72  ? -12.659 -10.577 36.107  1.00 97.47 72  C 1 
ATOM   3937 N N   . ALA   C 3 73  ? -11.439 -7.600  36.017  1.00 97.87 73  C 1 
ATOM   3938 C CA  . ALA   C 3 73  ? -10.357 -6.622  35.932  1.00 97.73 73  C 1 
ATOM   3939 C C   . ALA   C 3 73  ? -10.362 -5.664  37.133  1.00 97.69 73  C 1 
ATOM   3940 O O   . ALA   C 3 73  ? -9.344  -5.509  37.804  1.00 96.72 73  C 1 
ATOM   3941 C CB  . ALA   C 3 73  ? -10.483 -5.871  34.601  1.00 97.30 73  C 1 
ATOM   3942 N N   . GLY   C 3 74  ? -11.517 -5.096  37.460  1.00 97.51 74  C 1 
ATOM   3943 C CA  . GLY   C 3 74  ? -11.668 -4.198  38.611  1.00 97.30 74  C 1 
ATOM   3944 C C   . GLY   C 3 74  ? -11.366 -4.850  39.968  1.00 97.38 74  C 1 
ATOM   3945 O O   . GLY   C 3 74  ? -10.997 -4.157  40.920  1.00 95.82 74  C 1 
ATOM   3946 N N   . ARG   C 3 75  ? -11.469 -6.173  40.051  1.00 97.35 75  C 1 
ATOM   3947 C CA  . ARG   C 3 75  ? -11.068 -6.965  41.231  1.00 97.08 75  C 1 
ATOM   3948 C C   . ARG   C 3 75  ? -9.611  -7.452  41.184  1.00 97.03 75  C 1 
ATOM   3949 O O   . ARG   C 3 75  ? -9.158  -8.053  42.149  1.00 95.02 75  C 1 
ATOM   3950 C CB  . ARG   C 3 75  ? -12.030 -8.142  41.413  1.00 96.02 75  C 1 
ATOM   3951 C CG  . ARG   C 3 75  ? -13.448 -7.689  41.812  1.00 92.43 75  C 1 
ATOM   3952 C CD  . ARG   C 3 75  ? -14.315 -8.877  42.218  1.00 90.54 75  C 1 
ATOM   3953 N NE  . ARG   C 3 75  ? -14.547 -9.803  41.102  1.00 84.93 75  C 1 
ATOM   3954 C CZ  . ARG   C 3 75  ? -15.670 -10.031 40.455  1.00 82.32 75  C 1 
ATOM   3955 N NH1 . ARG   C 3 75  ? -16.797 -9.437  40.770  1.00 72.08 75  C 1 
ATOM   3956 N NH2 . ARG   C 3 75  ? -15.677 -10.879 39.473  1.00 75.25 75  C 1 
ATOM   3957 N N   . GLY   C 3 76  ? -8.888  -7.210  40.094  1.00 96.48 76  C 1 
ATOM   3958 C CA  . GLY   C 3 76  ? -7.533  -7.735  39.882  1.00 96.06 76  C 1 
ATOM   3959 C C   . GLY   C 3 76  ? -7.492  -9.239  39.585  1.00 96.48 76  C 1 
ATOM   3960 O O   . GLY   C 3 76  ? -6.470  -9.880  39.812  1.00 93.56 76  C 1 
ATOM   3961 N N   . GLU   C 3 77  ? -8.595  -9.806  39.101  1.00 96.45 77  C 1 
ATOM   3962 C CA  . GLU   C 3 77  ? -8.755  -11.246 38.833  1.00 96.32 77  C 1 
ATOM   3963 C C   . GLU   C 3 77  ? -8.602  -11.604 37.343  1.00 96.32 77  C 1 
ATOM   3964 O O   . GLU   C 3 77  ? -8.566  -12.783 36.990  1.00 93.17 77  C 1 
ATOM   3965 C CB  . GLU   C 3 77  ? -10.125 -11.715 39.356  1.00 95.03 77  C 1 
ATOM   3966 C CG  . GLU   C 3 77  ? -10.281 -11.608 40.884  1.00 91.86 77  C 1 
ATOM   3967 C CD  . GLU   C 3 77  ? -11.707 -11.918 41.387  1.00 90.48 77  C 1 
ATOM   3968 O OE1 . GLU   C 3 77  ? -11.884 -12.019 42.624  1.00 82.10 77  C 1 
ATOM   3969 O OE2 . GLU   C 3 77  ? -12.663 -12.001 40.571  1.00 83.79 77  C 1 
ATOM   3970 N N   . LEU   C 3 78  ? -8.527  -10.616 36.454  1.00 96.02 78  C 1 
ATOM   3971 C CA  . LEU   C 3 78  ? -8.388  -10.834 35.016  1.00 96.16 78  C 1 
ATOM   3972 C C   . LEU   C 3 78  ? -6.910  -11.018 34.645  1.00 95.86 78  C 1 
ATOM   3973 O O   . LEU   C 3 78  ? -6.068  -10.201 35.006  1.00 93.59 78  C 1 
ATOM   3974 C CB  . LEU   C 3 78  ? -9.048  -9.672  34.255  1.00 95.53 78  C 1 
ATOM   3975 C CG  . LEU   C 3 78  ? -9.269  -9.962  32.756  1.00 95.14 78  C 1 
ATOM   3976 C CD1 . LEU   C 3 78  ? -10.358 -11.014 32.534  1.00 90.77 78  C 1 
ATOM   3977 C CD2 . LEU   C 3 78  ? -9.706  -8.690  32.037  1.00 90.49 78  C 1 
ATOM   3978 N N   . SER   C 3 79  ? -6.604  -12.078 33.894  1.00 95.32 79  C 1 
ATOM   3979 C CA  . SER   C 3 79  ? -5.246  -12.298 33.390  1.00 94.40 79  C 1 
ATOM   3980 C C   . SER   C 3 79  ? -4.862  -11.253 32.339  1.00 93.94 79  C 1 
ATOM   3981 O O   . SER   C 3 79  ? -5.711  -10.787 31.580  1.00 91.86 79  C 1 
ATOM   3982 C CB  . SER   C 3 79  ? -5.086  -13.709 32.820  1.00 92.82 79  C 1 
ATOM   3983 O OG  . SER   C 3 79  ? -5.800  -13.862 31.607  1.00 86.64 79  C 1 
ATOM   3984 N N   . GLU   C 3 80  ? -3.577  -10.957 32.235  1.00 92.30 80  C 1 
ATOM   3985 C CA  . GLU   C 3 80  ? -3.049  -9.963  31.294  1.00 90.01 80  C 1 
ATOM   3986 C C   . GLU   C 3 80  ? -3.394  -10.293 29.827  1.00 89.84 80  C 1 
ATOM   3987 O O   . GLU   C 3 80  ? -3.868  -9.437  29.086  1.00 87.18 80  C 1 
ATOM   3988 C CB  . GLU   C 3 80  ? -1.533  -9.883  31.532  1.00 86.68 80  C 1 
ATOM   3989 C CG  . GLU   C 3 80  ? -0.890  -8.596  31.008  1.00 74.95 80  C 1 
ATOM   3990 C CD  . GLU   C 3 80  ? 0.586   -8.479  31.434  1.00 69.15 80  C 1 
ATOM   3991 O OE1 . GLU   C 3 80  ? 1.099   -7.340  31.436  1.00 60.66 80  C 1 
ATOM   3992 O OE2 . GLU   C 3 80  ? 1.185   -9.524  31.782  1.00 61.02 80  C 1 
ATOM   3993 N N   . ALA   C 3 81  ? -3.285  -11.566 29.449  1.00 87.65 81  C 1 
ATOM   3994 C CA  . ALA   C 3 81  ? -3.656  -12.026 28.110  1.00 86.22 81  C 1 
ATOM   3995 C C   . ALA   C 3 81  ? -5.159  -11.847 27.810  1.00 87.11 81  C 1 
ATOM   3996 O O   . ALA   C 3 81  ? -5.543  -11.429 26.717  1.00 84.98 81  C 1 
ATOM   3997 C CB  . ALA   C 3 81  ? -3.239  -13.497 27.982  1.00 83.57 81  C 1 
ATOM   3998 N N   . ALA   C 3 82  ? -6.024  -12.136 28.782  1.00 90.40 82  C 1 
ATOM   3999 C CA  . ALA   C 3 82  ? -7.458  -11.914 28.628  1.00 91.96 82  C 1 
ATOM   4000 C C   . ALA   C 3 82  ? -7.796  -10.413 28.598  1.00 93.13 82  C 1 
ATOM   4001 O O   . ALA   C 3 82  ? -8.646  -9.997  27.814  1.00 91.85 82  C 1 
ATOM   4002 C CB  . ALA   C 3 82  ? -8.205  -12.647 29.748  1.00 91.39 82  C 1 
ATOM   4003 N N   . ALA   C 3 83  ? -7.102  -9.608  29.402  1.00 92.88 83  C 1 
ATOM   4004 C CA  . ALA   C 3 83  ? -7.282  -8.162  29.430  1.00 93.19 83  C 1 
ATOM   4005 C C   . ALA   C 3 83  ? -7.020  -7.532  28.052  1.00 92.59 83  C 1 
ATOM   4006 O O   . ALA   C 3 83  ? -7.873  -6.807  27.543  1.00 91.17 83  C 1 
ATOM   4007 C CB  . ALA   C 3 83  ? -6.379  -7.572  30.522  1.00 93.25 83  C 1 
ATOM   4008 N N   . GLN   C 3 84  ? -5.915  -7.894  27.407  1.00 89.08 84  C 1 
ATOM   4009 C CA  . GLN   C 3 84  ? -5.585  -7.406  26.063  1.00 85.76 84  C 1 
ATOM   4010 C C   . GLN   C 3 84  ? -6.676  -7.729  25.031  1.00 86.49 84  C 1 
ATOM   4011 O O   . GLN   C 3 84  ? -7.035  -6.865  24.233  1.00 84.06 84  C 1 
ATOM   4012 C CB  . GLN   C 3 84  ? -4.251  -8.001  25.598  1.00 81.66 84  C 1 
ATOM   4013 C CG  . GLN   C 3 84  ? -3.034  -7.277  26.195  1.00 71.49 84  C 1 
ATOM   4014 C CD  . GLN   C 3 84  ? -1.716  -7.778  25.590  1.00 65.30 84  C 1 
ATOM   4015 O OE1 . GLN   C 3 84  ? -1.662  -8.738  24.842  1.00 57.40 84  C 1 
ATOM   4016 N NE2 . GLN   C 3 84  ? -0.604  -7.135  25.882  1.00 55.00 84  C 1 
ATOM   4017 N N   . ASN   C 3 85  ? -7.262  -8.921  25.069  1.00 89.36 85  C 1 
ATOM   4018 C CA  . ASN   C 3 85  ? -8.351  -9.291  24.159  1.00 88.69 85  C 1 
ATOM   4019 C C   . ASN   C 3 85  ? -9.578  -8.378  24.301  1.00 90.50 85  C 1 
ATOM   4020 O O   . ASN   C 3 85  ? -10.255 -8.091  23.312  1.00 89.00 85  C 1 
ATOM   4021 C CB  . ASN   C 3 85  ? -8.736  -10.764 24.381  1.00 85.81 85  C 1 
ATOM   4022 C CG  . ASN   C 3 85  ? -7.881  -11.725 23.576  1.00 77.18 85  C 1 
ATOM   4023 O OD1 . ASN   C 3 85  ? -7.193  -11.370 22.642  1.00 69.08 85  C 1 
ATOM   4024 N ND2 . ASN   C 3 85  ? -7.946  -13.004 23.886  1.00 66.39 85  C 1 
ATOM   4025 N N   . TYR   C 3 86  ? -9.836  -7.889  25.511  1.00 93.01 86  C 1 
ATOM   4026 C CA  . TYR   C 3 86  ? -10.939 -6.973  25.806  1.00 94.88 86  C 1 
ATOM   4027 C C   . TYR   C 3 86  ? -10.553 -5.482  25.716  1.00 95.50 86  C 1 
ATOM   4028 O O   . TYR   C 3 86  ? -11.372 -4.625  26.026  1.00 94.63 86  C 1 
ATOM   4029 C CB  . TYR   C 3 86  ? -11.539 -7.338  27.164  1.00 95.39 86  C 1 
ATOM   4030 C CG  . TYR   C 3 86  ? -12.217 -8.694  27.196  1.00 95.70 86  C 1 
ATOM   4031 C CD1 . TYR   C 3 86  ? -13.371 -8.928  26.421  1.00 92.53 86  C 1 
ATOM   4032 C CD2 . TYR   C 3 86  ? -11.706 -9.734  27.998  1.00 92.97 86  C 1 
ATOM   4033 C CE1 . TYR   C 3 86  ? -14.009 -10.180 26.445  1.00 92.30 86  C 1 
ATOM   4034 C CE2 . TYR   C 3 86  ? -12.333 -10.992 28.033  1.00 92.07 86  C 1 
ATOM   4035 C CZ  . TYR   C 3 86  ? -13.487 -11.211 27.255  1.00 94.50 86  C 1 
ATOM   4036 O OH  . TYR   C 3 86  ? -14.109 -12.436 27.289  1.00 93.33 86  C 1 
ATOM   4037 N N   . GLY   C 3 87  ? -9.323  -5.155  25.304  1.00 93.07 87  C 1 
ATOM   4038 C CA  . GLY   C 3 87  ? -8.836  -3.768  25.254  1.00 92.73 87  C 1 
ATOM   4039 C C   . GLY   C 3 87  ? -8.619  -3.139  26.635  1.00 93.73 87  C 1 
ATOM   4040 O O   . GLY   C 3 87  ? -8.558  -1.918  26.748  1.00 92.62 87  C 1 
ATOM   4041 N N   . LEU   C 3 88  ? -8.524  -3.964  27.673  1.00 94.82 88  C 1 
ATOM   4042 C CA  . LEU   C 3 88  ? -8.277  -3.554  29.053  1.00 95.12 88  C 1 
ATOM   4043 C C   . LEU   C 3 88  ? -6.794  -3.726  29.394  1.00 93.82 88  C 1 
ATOM   4044 O O   . LEU   C 3 88  ? -6.144  -4.644  28.903  1.00 91.37 88  C 1 
ATOM   4045 C CB  . LEU   C 3 88  ? -9.155  -4.387  30.001  1.00 95.62 88  C 1 
ATOM   4046 C CG  . LEU   C 3 88  ? -10.671 -4.267  29.769  1.00 95.88 88  C 1 
ATOM   4047 C CD1 . LEU   C 3 88  ? -11.409 -5.317  30.598  1.00 93.40 88  C 1 
ATOM   4048 C CD2 . LEU   C 3 88  ? -11.200 -2.887  30.163  1.00 93.16 88  C 1 
ATOM   4049 N N   . GLY   C 3 89  ? -6.273  -2.864  30.264  1.00 93.19 89  C 1 
ATOM   4050 C CA  . GLY   C 3 89  ? -4.865  -2.907  30.672  1.00 91.91 89  C 1 
ATOM   4051 C C   . GLY   C 3 89  ? -3.889  -2.362  29.624  1.00 91.36 89  C 1 
ATOM   4052 O O   . GLY   C 3 89  ? -2.688  -2.592  29.733  1.00 88.22 89  C 1 
ATOM   4053 N N   . THR   C 3 90  ? -4.401  -1.644  28.619  1.00 89.68 90  C 1 
ATOM   4054 C CA  . THR   C 3 90  ? -3.577  -0.901  27.654  1.00 88.78 90  C 1 
ATOM   4055 C C   . THR   C 3 90  ? -3.121  0.438   28.247  1.00 89.30 90  C 1 
ATOM   4056 O O   . THR   C 3 90  ? -3.615  0.858   29.295  1.00 88.38 90  C 1 
ATOM   4057 C CB  . THR   C 3 90  ? -4.341  -0.672  26.343  1.00 87.56 90  C 1 
ATOM   4058 O OG1 . THR   C 3 90  ? -5.475  0.132   26.567  1.00 84.29 90  C 1 
ATOM   4059 C CG2 . THR   C 3 90  ? -4.824  -1.979  25.708  1.00 83.73 90  C 1 
ATOM   4060 N N   . GLU   C 3 91  ? -2.217  1.143   27.562  1.00 88.31 91  C 1 
ATOM   4061 C CA  . GLU   C 3 91  ? -1.840  2.514   27.949  1.00 87.40 91  C 1 
ATOM   4062 C C   . GLU   C 3 91  ? -3.039  3.477   27.919  1.00 89.47 91  C 1 
ATOM   4063 O O   . GLU   C 3 91  ? -3.166  4.334   28.788  1.00 87.79 91  C 1 
ATOM   4064 C CB  . GLU   C 3 91  ? -0.725  3.057   27.037  1.00 84.66 91  C 1 
ATOM   4065 C CG  . GLU   C 3 91  ? 0.654   3.071   27.714  1.00 74.73 91  C 1 
ATOM   4066 C CD  . GLU   C 3 91  ? 1.671   3.990   27.023  1.00 67.71 91  C 1 
ATOM   4067 O OE1 . GLU   C 3 91  ? 2.665   4.373   27.697  1.00 59.58 91  C 1 
ATOM   4068 O OE2 . GLU   C 3 91  ? 1.467   4.352   25.846  1.00 58.96 91  C 1 
ATOM   4069 N N   . ASP   C 3 92  ? -3.946  3.302   26.963  1.00 92.07 92  C 1 
ATOM   4070 C CA  . ASP   C 3 92  ? -5.145  4.131   26.831  1.00 93.19 92  C 1 
ATOM   4071 C C   . ASP   C 3 92  ? -6.197  3.810   27.903  1.00 94.36 92  C 1 
ATOM   4072 O O   . ASP   C 3 92  ? -6.832  4.711   28.452  1.00 93.40 92  C 1 
ATOM   4073 C CB  . ASP   C 3 92  ? -5.769  3.928   25.443  1.00 92.32 92  C 1 
ATOM   4074 C CG  . ASP   C 3 92  ? -5.029  4.599   24.289  1.00 91.43 92  C 1 
ATOM   4075 O OD1 . ASP   C 3 92  ? -4.047  5.338   24.514  1.00 87.38 92  C 1 
ATOM   4076 O OD2 . ASP   C 3 92  ? -5.495  4.404   23.144  1.00 86.82 92  C 1 
ATOM   4077 N N   . THR   C 3 93  ? -6.388  2.532   28.201  1.00 94.59 93  C 1 
ATOM   4078 C CA  . THR   C 3 93  ? -7.426  2.062   29.131  1.00 95.34 93  C 1 
ATOM   4079 C C   . THR   C 3 93  ? -6.831  1.133   30.197  1.00 95.56 93  C 1 
ATOM   4080 O O   . THR   C 3 93  ? -7.108  -0.072  30.211  1.00 94.48 93  C 1 
ATOM   4081 C CB  . THR   C 3 93  ? -8.604  1.420   28.375  1.00 95.03 93  C 1 
ATOM   4082 O OG1 . THR   C 3 93  ? -8.947  2.169   27.232  1.00 90.17 93  C 1 
ATOM   4083 C CG2 . THR   C 3 93  ? -9.854  1.357   29.246  1.00 88.17 93  C 1 
ATOM   4084 N N   . PRO   C 3 94  ? -6.001  1.665   31.110  1.00 95.42 94  C 1 
ATOM   4085 C CA  . PRO   C 3 94  ? -5.437  0.893   32.212  1.00 95.28 94  C 1 
ATOM   4086 C C   . PRO   C 3 94  ? -6.528  0.319   33.119  1.00 96.19 94  C 1 
ATOM   4087 O O   . PRO   C 3 94  ? -7.612  0.884   33.261  1.00 95.63 94  C 1 
ATOM   4088 C CB  . PRO   C 3 94  ? -4.517  1.849   32.982  1.00 93.64 94  C 1 
ATOM   4089 C CG  . PRO   C 3 94  ? -4.259  2.996   32.007  1.00 91.12 94  C 1 
ATOM   4090 C CD  . PRO   C 3 94  ? -5.528  3.043   31.175  1.00 93.73 94  C 1 
ATOM   4091 N N   . ILE   C 3 95  ? -6.229  -0.799  33.776  1.00 96.35 95  C 1 
ATOM   4092 C CA  . ILE   C 3 95  ? -7.123  -1.371  34.787  1.00 96.93 95  C 1 
ATOM   4093 C C   . ILE   C 3 95  ? -7.002  -0.563  36.083  1.00 97.13 95  C 1 
ATOM   4094 O O   . ILE   C 3 95  ? -5.902  -0.242  36.528  1.00 96.18 95  C 1 
ATOM   4095 C CB  . ILE   C 3 95  ? -6.832  -2.875  34.986  1.00 96.37 95  C 1 
ATOM   4096 C CG1 . ILE   C 3 95  ? -7.164  -3.646  33.684  1.00 93.86 95  C 1 
ATOM   4097 C CG2 . ILE   C 3 95  ? -7.640  -3.444  36.171  1.00 93.24 95  C 1 
ATOM   4098 C CD1 . ILE   C 3 95  ? -6.710  -5.109  33.679  1.00 89.68 95  C 1 
ATOM   4099 N N   . PHE   C 3 96  ? -8.133  -0.289  36.717  1.00 97.16 96  C 1 
ATOM   4100 C CA  . PHE   C 3 96  ? -8.182  0.373   38.020  1.00 97.53 96  C 1 
ATOM   4101 C C   . PHE   C 3 96  ? -9.182  -0.311  38.965  1.00 97.79 96  C 1 
ATOM   4102 O O   . PHE   C 3 96  ? -10.094 -1.010  38.506  1.00 97.22 96  C 1 
ATOM   4103 C CB  . PHE   C 3 96  ? -8.466  1.870   37.834  1.00 97.27 96  C 1 
ATOM   4104 C CG  . PHE   C 3 96  ? -9.824  2.202   37.253  1.00 97.70 96  C 1 
ATOM   4105 C CD1 . PHE   C 3 96  ? -9.990  2.309   35.856  1.00 95.46 96  C 1 
ATOM   4106 C CD2 . PHE   C 3 96  ? -10.918 2.446   38.100  1.00 95.35 96  C 1 
ATOM   4107 C CE1 . PHE   C 3 96  ? -11.236 2.658   35.320  1.00 94.50 96  C 1 
ATOM   4108 C CE2 . PHE   C 3 96  ? -12.171 2.794   37.568  1.00 94.76 96  C 1 
ATOM   4109 C CZ  . PHE   C 3 96  ? -12.329 2.904   36.174  1.00 96.23 96  C 1 
ATOM   4110 N N   . PRO   C 3 97  ? -9.038  -0.147  40.294  1.00 97.19 97  C 1 
ATOM   4111 C CA  . PRO   C 3 97  ? -9.938  -0.762  41.263  1.00 96.79 97  C 1 
ATOM   4112 C C   . PRO   C 3 97  ? -11.396 -0.323  41.076  1.00 96.76 97  C 1 
ATOM   4113 O O   . PRO   C 3 97  ? -11.669 0.859   40.909  1.00 94.90 97  C 1 
ATOM   4114 C CB  . PRO   C 3 97  ? -9.407  -0.353  42.639  1.00 95.62 97  C 1 
ATOM   4115 C CG  . PRO   C 3 97  ? -7.934  -0.036  42.378  1.00 93.13 97  C 1 
ATOM   4116 C CD  . PRO   C 3 97  ? -7.958  0.551   40.974  1.00 96.24 97  C 1 
ATOM   4117 N N   . ASN   C 3 98  ? -12.335 -1.279  41.159  1.00 96.48 98  C 1 
ATOM   4118 C CA  . ASN   C 3 98  ? -13.775 -1.054  40.969  1.00 96.61 98  C 1 
ATOM   4119 C C   . ASN   C 3 98  ? -14.123 -0.437  39.601  1.00 97.24 98  C 1 
ATOM   4120 O O   . ASN   C 3 98  ? -15.052 0.355   39.469  1.00 95.89 98  C 1 
ATOM   4121 C CB  . ASN   C 3 98  ? -14.365 -0.273  42.155  1.00 95.03 98  C 1 
ATOM   4122 C CG  . ASN   C 3 98  ? -14.024 -0.867  43.510  1.00 89.44 98  C 1 
ATOM   4123 O OD1 . ASN   C 3 98  ? -14.031 -2.063  43.735  1.00 79.23 98  C 1 
ATOM   4124 N ND2 . ASN   C 3 98  ? -13.697 -0.030  44.470  1.00 75.72 98  C 1 
ATOM   4125 N N   . MET   C 3 99  ? -13.368 -0.815  38.575  1.00 97.64 99  C 1 
ATOM   4126 C CA  . MET   C 3 99  ? -13.548 -0.345  37.198  1.00 97.65 99  C 1 
ATOM   4127 C C   . MET   C 3 99  ? -14.971 -0.565  36.677  1.00 98.14 99  C 1 
ATOM   4128 O O   . MET   C 3 99  ? -15.528 0.300   36.013  1.00 97.39 99  C 1 
ATOM   4129 C CB  . MET   C 3 99  ? -12.528 -1.085  36.326  1.00 95.11 99  C 1 
ATOM   4130 C CG  . MET   C 3 99  ? -12.489 -0.614  34.878  1.00 90.92 99  C 1 
ATOM   4131 S SD  . MET   C 3 99  ? -11.253 -1.529  33.923  1.00 91.89 99  C 1 
ATOM   4132 C CE  . MET   C 3 99  ? -10.674 -0.232  32.824  1.00 85.96 99  C 1 
ATOM   4133 N N   . HIS   C 3 100 ? -15.585 -1.710  36.984  1.00 98.13 100 C 1 
ATOM   4134 C CA  . HIS   C 3 100 ? -16.955 -2.010  36.582  1.00 98.36 100 C 1 
ATOM   4135 C C   . HIS   C 3 100 ? -17.957 -1.053  37.222  1.00 98.47 100 C 1 
ATOM   4136 O O   . HIS   C 3 100 ? -18.772 -0.460  36.523  1.00 98.17 100 C 1 
ATOM   4137 C CB  . HIS   C 3 100 ? -17.297 -3.456  36.933  1.00 98.23 100 C 1 
ATOM   4138 C CG  . HIS   C 3 100 ? -18.757 -3.766  36.745  1.00 98.30 100 C 1 
ATOM   4139 N ND1 . HIS   C 3 100 ? -19.426 -3.845  35.546  1.00 92.32 100 C 1 
ATOM   4140 C CD2 . HIS   C 3 100 ? -19.696 -3.930  37.735  1.00 92.39 100 C 1 
ATOM   4141 C CE1 . HIS   C 3 100 ? -20.728 -4.056  35.805  1.00 94.82 100 C 1 
ATOM   4142 N NE2 . HIS   C 3 100 ? -20.929 -4.116  37.126  1.00 95.68 100 C 1 
ATOM   4143 N N   . GLU   C 3 101 ? -17.881 -0.889  38.537  1.00 98.29 101 C 1 
ATOM   4144 C CA  . GLU   C 3 101 ? -18.805 -0.056  39.306  1.00 98.21 101 C 1 
ATOM   4145 C C   . GLU   C 3 101 ? -18.717 1.417   38.878  1.00 98.34 101 C 1 
ATOM   4146 O O   . GLU   C 3 101 ? -19.746 2.064   38.684  1.00 97.77 101 C 1 
ATOM   4147 C CB  . GLU   C 3 101 ? -18.512 -0.199  40.812  1.00 97.67 101 C 1 
ATOM   4148 C CG  . GLU   C 3 101 ? -18.823 -1.592  41.407  1.00 93.95 101 C 1 
ATOM   4149 C CD  . GLU   C 3 101 ? -17.797 -2.706  41.126  1.00 90.96 101 C 1 
ATOM   4150 O OE1 . GLU   C 3 101 ? -18.059 -3.847  41.558  1.00 80.92 101 C 1 
ATOM   4151 O OE2 . GLU   C 3 101 ? -16.748 -2.445  40.486  1.00 83.76 101 C 1 
ATOM   4152 N N   . ALA   C 3 102 ? -17.504 1.919   38.678  1.00 98.30 102 C 1 
ATOM   4153 C CA  . ALA   C 3 102 ? -17.282 3.279   38.197  1.00 98.28 102 C 1 
ATOM   4154 C C   . ALA   C 3 102 ? -17.827 3.486   36.772  1.00 98.41 102 C 1 
ATOM   4155 O O   . ALA   C 3 102 ? -18.504 4.478   36.505  1.00 97.96 102 C 1 
ATOM   4156 C CB  . ALA   C 3 102 ? -15.783 3.578   38.276  1.00 97.88 102 C 1 
ATOM   4157 N N   . SER   C 3 103 ? -17.594 2.529   35.874  1.00 98.48 103 C 1 
ATOM   4158 C CA  . SER   C 3 103 ? -18.071 2.598   34.485  1.00 98.51 103 C 1 
ATOM   4159 C C   . SER   C 3 103 ? -19.592 2.431   34.386  1.00 98.63 103 C 1 
ATOM   4160 O O   . SER   C 3 103 ? -20.257 3.166   33.665  1.00 98.36 103 C 1 
ATOM   4161 C CB  . SER   C 3 103 ? -17.381 1.536   33.625  1.00 98.21 103 C 1 
ATOM   4162 O OG  . SER   C 3 103 ? -15.979 1.599   33.757  1.00 95.53 103 C 1 
ATOM   4163 N N   . ALA   C 3 104 ? -20.169 1.495   35.151  1.00 98.62 104 C 1 
ATOM   4164 C CA  . ALA   C 3 104 ? -21.613 1.272   35.197  1.00 98.67 104 C 1 
ATOM   4165 C C   . ALA   C 3 104 ? -22.370 2.457   35.822  1.00 98.72 104 C 1 
ATOM   4166 O O   . ALA   C 3 104 ? -23.518 2.710   35.461  1.00 98.42 104 C 1 
ATOM   4167 C CB  . ALA   C 3 104 ? -21.879 -0.030  35.956  1.00 98.39 104 C 1 
ATOM   4168 N N   . LEU   C 3 105 ? -21.732 3.212   36.716  1.00 98.63 105 C 1 
ATOM   4169 C CA  . LEU   C 3 105 ? -22.289 4.465   37.228  1.00 98.65 105 C 1 
ATOM   4170 C C   . LEU   C 3 105 ? -22.388 5.526   36.122  1.00 98.73 105 C 1 
ATOM   4171 O O   . LEU   C 3 105 ? -23.401 6.219   36.051  1.00 98.47 105 C 1 
ATOM   4172 C CB  . LEU   C 3 105 ? -21.440 4.965   38.409  1.00 98.39 105 C 1 
ATOM   4173 C CG  . LEU   C 3 105 ? -22.003 6.238   39.077  1.00 97.42 105 C 1 
ATOM   4174 C CD1 . LEU   C 3 105 ? -23.305 5.956   39.826  1.00 94.18 105 C 1 
ATOM   4175 C CD2 . LEU   C 3 105 ? -20.990 6.786   40.081  1.00 93.92 105 C 1 
ATOM   4176 N N   . LEU   C 3 106 ? -21.385 5.640   35.252  1.00 98.63 106 C 1 
ATOM   4177 C CA  . LEU   C 3 106 ? -21.423 6.580   34.125  1.00 98.60 106 C 1 
ATOM   4178 C C   . LEU   C 3 106 ? -22.530 6.210   33.130  1.00 98.69 106 C 1 
ATOM   4179 O O   . LEU   C 3 106 ? -23.305 7.080   32.734  1.00 98.38 106 C 1 
ATOM   4180 C CB  . LEU   C 3 106 ? -20.050 6.669   33.434  1.00 98.20 106 C 1 
ATOM   4181 C CG  . LEU   C 3 106 ? -18.889 7.161   34.320  1.00 96.47 106 C 1 
ATOM   4182 C CD1 . LEU   C 3 106 ? -17.642 7.337   33.460  1.00 92.60 106 C 1 
ATOM   4183 C CD2 . LEU   C 3 106 ? -19.173 8.485   35.025  1.00 92.66 106 C 1 
ATOM   4184 N N   . VAL   C 3 107 ? -22.697 4.930   32.808  1.00 98.75 107 C 1 
ATOM   4185 C CA  . VAL   C 3 107 ? -23.826 4.471   31.976  1.00 98.81 107 C 1 
ATOM   4186 C C   . VAL   C 3 107 ? -25.163 4.786   32.654  1.00 98.84 107 C 1 
ATOM   4187 O O   . VAL   C 3 107 ? -26.046 5.390   32.048  1.00 98.71 107 C 1 
ATOM   4188 C CB  . VAL   C 3 107 ? -23.722 2.968   31.656  1.00 98.69 107 C 1 
ATOM   4189 C CG1 . VAL   C 3 107 ? -24.913 2.503   30.805  1.00 97.64 107 C 1 
ATOM   4190 C CG2 . VAL   C 3 107 ? -22.441 2.649   30.879  1.00 96.63 107 C 1 
ATOM   4191 N N   . GLY   C 3 108 ? -25.302 4.443   33.922  1.00 98.77 108 C 1 
ATOM   4192 C CA  . GLY   C 3 108 ? -26.519 4.717   34.688  1.00 98.76 108 C 1 
ATOM   4193 C C   . GLY   C 3 108 ? -26.833 6.207   34.828  1.00 98.81 108 C 1 
ATOM   4194 O O   . GLY   C 3 108 ? -28.003 6.579   34.924  1.00 98.55 108 C 1 
ATOM   4195 N N   . SER   C 3 109 ? -25.816 7.067   34.803  1.00 98.82 109 C 1 
ATOM   4196 C CA  . SER   C 3 109 ? -26.007 8.518   34.821  1.00 98.80 109 C 1 
ATOM   4197 C C   . SER   C 3 109 ? -26.621 9.039   33.522  1.00 98.84 109 C 1 
ATOM   4198 O O   . SER   C 3 109 ? -27.547 9.852   33.570  1.00 98.61 109 C 1 
ATOM   4199 C CB  . SER   C 3 109 ? -24.701 9.234   35.187  1.00 98.45 109 C 1 
ATOM   4200 O OG  . SER   C 3 109 ? -23.711 9.190   34.194  1.00 94.76 109 C 1 
ATOM   4201 N N   . THR   C 3 110 ? -26.217 8.498   32.371  1.00 98.81 110 C 1 
ATOM   4202 C CA  . THR   C 3 110 ? -26.848 8.826   31.082  1.00 98.85 110 C 1 
ATOM   4203 C C   . THR   C 3 110 ? -28.267 8.254   30.992  1.00 98.85 110 C 1 
ATOM   4204 O O   . THR   C 3 110 ? -29.185 8.964   30.585  1.00 98.69 110 C 1 
ATOM   4205 C CB  . THR   C 3 110 ? -25.971 8.380   29.906  1.00 98.74 110 C 1 
ATOM   4206 O OG1 . THR   C 3 110 ? -24.710 9.003   30.039  1.00 96.69 110 C 1 
ATOM   4207 C CG2 . THR   C 3 110 ? -26.535 8.835   28.562  1.00 93.84 110 C 1 
ATOM   4208 N N   . LEU   C 3 111 ? -28.502 7.031   31.476  1.00 98.84 111 C 1 
ATOM   4209 C CA  . LEU   C 3 111 ? -29.858 6.471   31.583  1.00 98.82 111 C 1 
ATOM   4210 C C   . LEU   C 3 111 ? -30.765 7.309   32.501  1.00 98.79 111 C 1 
ATOM   4211 O O   . LEU   C 3 111 ? -31.954 7.464   32.224  1.00 98.41 111 C 1 
ATOM   4212 C CB  . LEU   C 3 111 ? -29.792 5.024   32.097  1.00 98.71 111 C 1 
ATOM   4213 C CG  . LEU   C 3 111 ? -29.073 4.027   31.165  1.00 97.88 111 C 1 
ATOM   4214 C CD1 . LEU   C 3 111 ? -29.089 2.640   31.807  1.00 96.03 111 C 1 
ATOM   4215 C CD2 . LEU   C 3 111 ? -29.731 3.926   29.795  1.00 95.86 111 C 1 
ATOM   4216 N N   . THR   C 3 112 ? -30.207 7.886   33.558  1.00 98.79 112 C 1 
ATOM   4217 C CA  . THR   C 3 112 ? -30.930 8.806   34.452  1.00 98.74 112 C 1 
ATOM   4218 C C   . THR   C 3 112 ? -31.320 10.096  33.724  1.00 98.72 112 C 1 
ATOM   4219 O O   . THR   C 3 112 ? -32.446 10.568  33.887  1.00 98.33 112 C 1 
ATOM   4220 C CB  . THR   C 3 112 ? -30.101 9.120   35.706  1.00 98.50 112 C 1 
ATOM   4221 O OG1 . THR   C 3 112 ? -29.785 7.927   36.391  1.00 95.91 112 C 1 
ATOM   4222 C CG2 . THR   C 3 112 ? -30.836 10.005  36.708  1.00 94.60 112 C 1 
ATOM   4223 N N   . ALA   C 3 113 ? -30.437 10.637  32.889  1.00 98.75 113 C 1 
ATOM   4224 C CA  . ALA   C 3 113 ? -30.749 11.790  32.042  1.00 98.77 113 C 1 
ATOM   4225 C C   . ALA   C 3 113 ? -31.851 11.465  31.016  1.00 98.77 113 C 1 
ATOM   4226 O O   . ALA   C 3 113 ? -32.791 12.242  30.850  1.00 98.53 113 C 1 
ATOM   4227 C CB  . ALA   C 3 113 ? -29.458 12.268  31.365  1.00 98.64 113 C 1 
ATOM   4228 N N   . VAL   C 3 114 ? -31.786 10.286  30.380  1.00 98.80 114 C 1 
ATOM   4229 C CA  . VAL   C 3 114 ? -32.830 9.797   29.460  1.00 98.79 114 C 1 
ATOM   4230 C C   . VAL   C 3 114 ? -34.190 9.737   30.154  1.00 98.75 114 C 1 
ATOM   4231 O O   . VAL   C 3 114 ? -35.161 10.305  29.653  1.00 98.46 114 C 1 
ATOM   4232 C CB  . VAL   C 3 114 ? -32.456 8.416   28.885  1.00 98.61 114 C 1 
ATOM   4233 C CG1 . VAL   C 3 114 ? -33.618 7.754   28.129  1.00 97.22 114 C 1 
ATOM   4234 C CG2 . VAL   C 3 114 ? -31.281 8.524   27.913  1.00 96.45 114 C 1 
ATOM   4235 N N   . ASP   C 3 115 ? -34.276 9.086   31.307  1.00 98.66 115 C 1 
ATOM   4236 C CA  . ASP   C 3 115 ? -35.543 8.952   32.028  1.00 98.50 115 C 1 
ATOM   4237 C C   . ASP   C 3 115 ? -36.075 10.303  32.536  1.00 98.45 115 C 1 
ATOM   4238 O O   . ASP   C 3 115 ? -37.287 10.511  32.537  1.00 97.68 115 C 1 
ATOM   4239 C CB  . ASP   C 3 115 ? -35.393 7.945   33.182  1.00 98.09 115 C 1 
ATOM   4240 C CG  . ASP   C 3 115 ? -35.462 6.476   32.740  1.00 97.18 115 C 1 
ATOM   4241 O OD1 . ASP   C 3 115 ? -36.151 6.159   31.741  1.00 92.66 115 C 1 
ATOM   4242 O OD2 . ASP   C 3 115 ? -34.954 5.597   33.468  1.00 92.38 115 C 1 
ATOM   4243 N N   . ALA   C 3 116 ? -35.203 11.234  32.914  1.00 98.53 116 C 1 
ATOM   4244 C CA  . ALA   C 3 116 ? -35.616 12.578  33.319  1.00 98.38 116 C 1 
ATOM   4245 C C   . ALA   C 3 116 ? -36.343 13.324  32.187  1.00 98.36 116 C 1 
ATOM   4246 O O   . ALA   C 3 116 ? -37.372 13.959  32.429  1.00 97.61 116 C 1 
ATOM   4247 C CB  . ALA   C 3 116 ? -34.386 13.351  33.807  1.00 97.95 116 C 1 
ATOM   4248 N N   . VAL   C 3 117 ? -35.852 13.209  30.957  1.00 98.52 117 C 1 
ATOM   4249 C CA  . VAL   C 3 117 ? -36.461 13.863  29.784  1.00 98.54 117 C 1 
ATOM   4250 C C   . VAL   C 3 117 ? -37.676 13.085  29.277  1.00 98.49 117 C 1 
ATOM   4251 O O   . VAL   C 3 117 ? -38.760 13.650  29.126  1.00 97.90 117 C 1 
ATOM   4252 C CB  . VAL   C 3 117 ? -35.417 14.073  28.669  1.00 98.24 117 C 1 
ATOM   4253 C CG1 . VAL   C 3 117 ? -36.037 14.689  27.411  1.00 96.44 117 C 1 
ATOM   4254 C CG2 . VAL   C 3 117 ? -34.308 15.012  29.146  1.00 95.70 117 C 1 
ATOM   4255 N N   . LEU   C 3 118 ? -37.536 11.790  29.030  1.00 98.44 118 C 1 
ATOM   4256 C CA  . LEU   C 3 118 ? -38.575 11.007  28.353  1.00 98.39 118 C 1 
ATOM   4257 C C   . LEU   C 3 118 ? -39.763 10.630  29.251  1.00 98.15 118 C 1 
ATOM   4258 O O   . LEU   C 3 118 ? -40.828 10.288  28.736  1.00 96.72 118 C 1 
ATOM   4259 C CB  . LEU   C 3 118 ? -37.953 9.776   27.678  1.00 98.25 118 C 1 
ATOM   4260 C CG  . LEU   C 3 118 ? -36.882 10.092  26.614  1.00 97.50 118 C 1 
ATOM   4261 C CD1 . LEU   C 3 118 ? -36.476 8.793   25.924  1.00 95.32 118 C 1 
ATOM   4262 C CD2 . LEU   C 3 118 ? -37.364 11.060  25.530  1.00 95.10 118 C 1 
ATOM   4263 N N   . SER   C 3 119 ? -39.616 10.740  30.572  1.00 97.92 119 C 1 
ATOM   4264 C CA  . SER   C 3 119 ? -40.756 10.692  31.500  1.00 97.44 119 C 1 
ATOM   4265 C C   . SER   C 3 119 ? -41.548 12.003  31.553  1.00 97.19 119 C 1 
ATOM   4266 O O   . SER   C 3 119 ? -42.631 12.041  32.133  1.00 94.51 119 C 1 
ATOM   4267 C CB  . SER   C 3 119 ? -40.289 10.307  32.903  1.00 96.42 119 C 1 
ATOM   4268 O OG  . SER   C 3 119 ? -39.527 11.349  33.487  1.00 92.11 119 C 1 
ATOM   4269 N N   . GLY   C 3 120 ? -40.998 13.082  30.976  1.00 96.46 120 C 1 
ATOM   4270 C CA  . GLY   C 3 120 ? -41.553 14.434  31.062  1.00 95.94 120 C 1 
ATOM   4271 C C   . GLY   C 3 120 ? -41.222 15.169  32.366  1.00 96.44 120 C 1 
ATOM   4272 O O   . GLY   C 3 120 ? -41.797 16.222  32.628  1.00 94.04 120 C 1 
ATOM   4273 N N   . ALA   C 3 121 ? -40.314 14.643  33.190  1.00 96.77 121 C 1 
ATOM   4274 C CA  . ALA   C 3 121 ? -39.880 15.311  34.420  1.00 96.60 121 C 1 
ATOM   4275 C C   . ALA   C 3 121 ? -38.989 16.537  34.152  1.00 96.76 121 C 1 
ATOM   4276 O O   . ALA   C 3 121 ? -38.980 17.480  34.942  1.00 94.64 121 C 1 
ATOM   4277 C CB  . ALA   C 3 121 ? -39.166 14.288  35.307  1.00 95.48 121 C 1 
ATOM   4278 N N   . ALA   C 3 122 ? -38.274 16.526  33.043  1.00 97.42 122 C 1 
ATOM   4279 C CA  . ALA   C 3 122 ? -37.483 17.639  32.543  1.00 97.70 122 C 1 
ATOM   4280 C C   . ALA   C 3 122 ? -37.640 17.766  31.022  1.00 97.94 122 C 1
[truncated: 423,843 more chars]
