# Supplementary material for: AcuB senses cellular energy charge to coordinate acetyl-CoA synthesis in bacteria
Source: Nat Commun. 2026 Apr 24;17:3815. doi: 10.1038/s41467-026-71006-w (PMC13121692; doi:10.1038/s41467-026-71006-w)
Supplement: Supplementary file 6 — Supplementary_Data_4 [file 41467_2026_71006_MOESM6_ESM.zip › AF3_only_first_models/Bs_2acub_2amp_2adp_model.cif]

# By using this file you agree to the legally binding terms of use found at
# https://github.com/google-deepmind/alphafold3/blob/main/OUTPUT_TERMS_OF_USE.md.
# To request access to the AlphaFold 3 model parameters, follow the process set
# out at https://github.com/google-deepmind/alphafold3. You may only use these if
# received directly from Google. Use is subject to terms of use available at
# https://github.com/google-deepmind/alphafold3/blob/main/WEIGHTS_TERMS_OF_USE.md.
data_2acub_2amp_2adp
#
_entry.id 2acub_2amp_2adp
#
loop_
_atom_type.symbol
C 
N 
O 
P 
S 
#
loop_
_audit_author.name
_audit_author.pdbx_ordinal
"Google DeepMind" 1 
"Isomorphic Labs" 2 
#
_audit_conform.dict_location https://raw.githubusercontent.com/ihmwg/ModelCIF/master/dist/mmcif_ma.dic
_audit_conform.dict_name     mmcif_ma.dic
_audit_conform.dict_version  1.4.5
#
loop_
_chem_comp.formula
_chem_comp.formula_weight
_chem_comp.id
_chem_comp.mon_nstd_flag
_chem_comp.name
_chem_comp.pdbx_smiles
_chem_comp.pdbx_synonyms
_chem_comp.type
"C3 H7 N O2"    89.093  ALA   y ALANINE         C[C@H](N)C(O)=O                                                               ? "L-PEPTIDE LINKING" 
"C6 H15 N4 O2"  175.209 ARG   y ARGININE        N[C@@H](CCCNC(N)=[NH2+])C(O)=O                                                ? "L-PEPTIDE LINKING" 
"C4 H8 N2 O3"   132.118 ASN   y ASPARAGINE      N[C@@H](CC(N)=O)C(O)=O                                                        ? "L-PEPTIDE LINKING" 
"C4 H7 N O4"    133.103 ASP   y "ASPARTIC ACID" N[C@@H](CC(O)=O)C(O)=O                                                        ? "L-PEPTIDE LINKING" 
"C3 H7 N O2 S"  121.158 CYS   y CYSTEINE        N[C@@H](CS)C(O)=O                                                             ? "L-PEPTIDE LINKING" 
"C5 H10 N2 O3"  146.144 GLN   y GLUTAMINE       N[C@@H](CCC(N)=O)C(O)=O                                                       ? "L-PEPTIDE LINKING" 
"C5 H9 N O4"    147.129 GLU   y "GLUTAMIC ACID" N[C@@H](CCC(O)=O)C(O)=O                                                       ? "L-PEPTIDE LINKING" 
"C2 H5 N O2"    75.067  GLY   y GLYCINE         NCC(O)=O                                                                      ? "PEPTIDE LINKING"   
"C6 H10 N3 O2"  156.162 HIS   y HISTIDINE       N[C@@H](Cc1c[nH]c[nH+]1)C(O)=O                                                ? "L-PEPTIDE LINKING" 
"C6 H13 N O2"   131.173 ILE   y ISOLEUCINE      CC[C@H](C)[C@H](N)C(O)=O                                                      ? "L-PEPTIDE LINKING" 
"C6 H13 N O2"   131.173 LEU   y LEUCINE         CC(C)C[C@H](N)C(O)=O                                                          ? "L-PEPTIDE LINKING" 
?               ?       LIG_C ? ?               C1=NC(=C2C(=N1)N(C=N2)[C@H]3[C@@H]([C@@H]([C@H](O3)COP(=O)(O)O)O)O)N          ? non-polymer         
?               ?       LIG_D ? ?               C1=NC(=C2C(=N1)N(C=N2)[C@H]3[C@@H]([C@@H]([C@H](O3)COP(=O)(O)O)O)O)N          ? non-polymer         
?               ?       LIG_E ? ?               C1=NC(=C2C(=N1)N(C=N2)[C@H]3[C@@H]([C@@H]([C@H](O3)COP(=O)(O)OP(=O)(O)O)O)O)N ? non-polymer         
?               ?       LIG_F ? ?               C1=NC(=C2C(=N1)N(C=N2)[C@H]3[C@@H]([C@@H]([C@H](O3)COP(=O)(O)OP(=O)(O)O)O)O)N ? non-polymer         
"C6 H15 N2 O2"  147.195 LYS   y LYSINE          N[C@@H](CCCC[NH3+])C(O)=O                                                     ? "L-PEPTIDE LINKING" 
"C5 H11 N O2 S" 149.211 MET   y METHIONINE      CSCC[C@H](N)C(O)=O                                                            ? "L-PEPTIDE LINKING" 
"C9 H11 N O2"   165.189 PHE   y PHENYLALANINE   N[C@@H](Cc1ccccc1)C(O)=O                                                      ? "L-PEPTIDE LINKING" 
"C5 H9 N O2"    115.130 PRO   y PROLINE         OC(=O)[C@@H]1CCCN1                                                            ? "L-PEPTIDE LINKING" 
"C3 H7 N O3"    105.093 SER   y SERINE          N[C@@H](CO)C(O)=O                                                             ? "L-PEPTIDE LINKING" 
"C4 H9 N O3"    119.119 THR   y THREONINE       C[C@@H](O)[C@H](N)C(O)=O                                                      ? "L-PEPTIDE LINKING" 
"C11 H12 N2 O2" 204.225 TRP   y TRYPTOPHAN      N[C@@H](Cc1c[nH]c2ccccc12)C(O)=O                                              ? "L-PEPTIDE LINKING" 
"C9 H11 N O3"   181.189 TYR   y TYROSINE        N[C@@H](Cc1ccc(O)cc1)C(O)=O                                                   ? "L-PEPTIDE LINKING" 
"C5 H11 N O2"   117.146 VAL   y VALINE          CC(C)[C@H](N)C(O)=O                                                           ? "L-PEPTIDE LINKING" 
#
_citation.book_publisher          ?
_citation.country                 UK
_citation.id                      primary
_citation.journal_full            Nature
_citation.journal_id_ASTM         NATUAS
_citation.journal_id_CSD          0006
_citation.journal_id_ISSN         0028-0836
_citation.journal_volume          630
_citation.page_first              493
_citation.page_last               500
_citation.pdbx_database_id_DOI    10.1038/s41586-024-07487-w
_citation.pdbx_database_id_PubMed 38718835
_citation.title                   "Accurate structure prediction of biomolecular interactions with AlphaFold 3"
_citation.year                    2024
#
loop_
_citation_author.citation_id
_citation_author.name
_citation_author.ordinal
primary "Google DeepMind" 1 
primary "Isomorphic Labs" 2 
#
loop_
_entity.id
_entity.pdbx_description
_entity.type
1 . polymer     
2 . polymer     
3 . non-polymer 
4 . non-polymer 
5 . non-polymer 
6 . non-polymer 
#
loop_
_entity_poly.entity_id
_entity_poly.pdbx_strand_id
_entity_poly.type
1 A polypeptide(L) 
2 B polypeptide(L) 
#
loop_
_entity_poly_seq.entity_id
_entity_poly_seq.hetero
_entity_poly_seq.mon_id
_entity_poly_seq.num
1 n MET 1   
1 n ILE 2   
1 n VAL 3   
1 n GLU 4   
1 n GLN 5   
1 n ILE 6   
1 n MET 7   
1 n LYS 8   
1 n ARG 9   
1 n ASP 10  
1 n VAL 11  
1 n ILE 12  
1 n THR 13  
1 n LEU 14  
1 n THR 15  
1 n LYS 16  
1 n THR 17  
1 n ASP 18  
1 n THR 19  
1 n LEU 20  
1 n GLU 21  
1 n THR 22  
1 n ALA 23  
1 n ILE 24  
1 n CYS 25  
1 n LYS 26  
1 n LEU 27  
1 n LYS 28  
1 n GLU 29  
1 n PHE 30  
1 n HIS 31  
1 n ILE 32  
1 n ARG 33  
1 n HIS 34  
1 n LEU 35  
1 n PRO 36  
1 n VAL 37  
1 n VAL 38  
1 n ASP 39  
1 n GLU 40  
1 n GLU 41  
1 n ARG 42  
1 n HIS 43  
1 n VAL 44  
1 n ILE 45  
1 n GLY 46  
1 n MET 47  
1 n ILE 48  
1 n THR 49  
1 n ASP 50  
1 n ARG 51  
1 n ASP 52  
1 n MET 53  
1 n LYS 54  
1 n GLN 55  
1 n ALA 56  
1 n SER 57  
1 n PRO 58  
1 n SER 59  
1 n ILE 60  
1 n PHE 61  
1 n GLU 62  
1 n GLU 63  
1 n ASN 64  
1 n LYS 65  
1 n ARG 66  
1 n SER 67  
1 n LEU 68  
1 n PHE 69  
1 n LEU 70  
1 n THR 71  
1 n ARG 72  
1 n SER 73  
1 n VAL 74  
1 n ASP 75  
1 n SER 76  
1 n ILE 77  
1 n MET 78  
1 n LYS 79  
1 n LYS 80  
1 n ASP 81  
1 n VAL 82  
1 n VAL 83  
1 n CYS 84  
1 n ALA 85  
1 n HIS 86  
1 n PRO 87  
1 n LEU 88  
1 n ASP 89  
1 n PHE 90  
1 n VAL 91  
1 n GLU 92  
1 n GLU 93  
1 n ILE 94  
1 n SER 95  
1 n ALA 96  
1 n VAL 97  
1 n PHE 98  
1 n TYR 99  
1 n GLU 100 
1 n HIS 101 
1 n GLY 102 
1 n ILE 103 
1 n GLY 104 
1 n CYS 105 
1 n LEU 106 
1 n PRO 107 
1 n VAL 108 
1 n VAL 109 
1 n HIS 110 
1 n HIS 111 
1 n GLN 112 
1 n LYS 113 
1 n LEU 114 
1 n ILE 115 
1 n GLY 116 
1 n ILE 117 
1 n LEU 118 
1 n THR 119 
1 n LYS 120 
1 n THR 121 
1 n ASP 122 
1 n LEU 123 
1 n LEU 124 
1 n ARG 125 
1 n THR 126 
1 n PHE 127 
1 n VAL 128 
1 n LYS 129 
1 n LEU 130 
1 n THR 131 
1 n GLY 132 
1 n ALA 133 
1 n ASP 134 
1 n GLN 135 
1 n PRO 136 
1 n GLY 137 
1 n SER 138 
1 n GLN 139 
1 n ILE 140 
1 n GLU 141 
1 n ILE 142 
1 n LYS 143 
1 n VAL 144 
1 n ASN 145 
1 n ASP 146 
1 n ILE 147 
1 n THR 148 
1 n LYS 149 
1 n SER 150 
1 n LEU 151 
1 n ALA 152 
1 n GLU 153 
1 n ILE 154 
1 n SER 155 
1 n SER 156 
1 n LEU 157 
1 n CYS 158 
1 n GLN 159 
1 n ASP 160 
1 n LEU 161 
1 n GLN 162 
1 n VAL 163 
1 n LYS 164 
1 n ILE 165 
1 n LEU 166 
1 n SER 167 
1 n VAL 168 
1 n LEU 169 
1 n VAL 170 
1 n TYR 171 
1 n PRO 172 
1 n HIS 173 
1 n ASP 174 
1 n ASP 175 
1 n PRO 176 
1 n GLY 177 
1 n VAL 178 
1 n LYS 179 
1 n VAL 180 
1 n LEU 181 
1 n VAL 182 
1 n PHE 183 
1 n ARG 184 
1 n VAL 185 
1 n LYS 186 
1 n THR 187 
1 n MET 188 
1 n ASN 189 
1 n PRO 190 
1 n LEU 191 
1 n PRO 192 
1 n PHE 193 
1 n LEU 194 
1 n GLN 195 
1 n ALA 196 
1 n LEU 197 
1 n GLN 198 
1 n ARG 199 
1 n ASN 200 
1 n GLY 201 
1 n HIS 202 
1 n HIS 203 
1 n VAL 204 
1 n VAL 205 
1 n TRP 206 
1 n PRO 207 
1 n SER 208 
1 n GLU 209 
1 n GLN 210 
1 n ARG 211 
1 n ASP 212 
1 n LEU 213 
1 n LEU 214 
2 n MET 1   
2 n ILE 2   
2 n VAL 3   
2 n GLU 4   
2 n GLN 5   
2 n ILE 6   
2 n MET 7   
2 n LYS 8   
2 n ARG 9   
2 n ASP 10  
2 n VAL 11  
2 n ILE 12  
2 n THR 13  
2 n LEU 14  
2 n THR 15  
2 n LYS 16  
2 n THR 17  
2 n ASP 18  
2 n THR 19  
2 n LEU 20  
2 n GLU 21  
2 n THR 22  
2 n ALA 23  
2 n ILE 24  
2 n CYS 25  
2 n LYS 26  
2 n LEU 27  
2 n LYS 28  
2 n GLU 29  
2 n PHE 30  
2 n HIS 31  
2 n ILE 32  
2 n ARG 33  
2 n HIS 34  
2 n LEU 35  
2 n PRO 36  
2 n VAL 37  
2 n VAL 38  
2 n ASP 39  
2 n GLU 40  
2 n GLU 41  
2 n ARG 42  
2 n HIS 43  
2 n VAL 44  
2 n ILE 45  
2 n GLY 46  
2 n MET 47  
2 n ILE 48  
2 n THR 49  
2 n ASP 50  
2 n ARG 51  
2 n ASP 52  
2 n MET 53  
2 n LYS 54  
2 n GLN 55  
2 n ALA 56  
2 n SER 57  
2 n PRO 58  
2 n SER 59  
2 n ILE 60  
2 n PHE 61  
2 n GLU 62  
2 n GLU 63  
2 n ASN 64  
2 n LYS 65  
2 n ARG 66  
2 n SER 67  
2 n LEU 68  
2 n PHE 69  
2 n LEU 70  
2 n THR 71  
2 n ARG 72  
2 n SER 73  
2 n VAL 74  
2 n ASP 75  
2 n SER 76  
2 n ILE 77  
2 n MET 78  
2 n LYS 79  
2 n LYS 80  
2 n ASP 81  
2 n VAL 82  
2 n VAL 83  
2 n CYS 84  
2 n ALA 85  
2 n HIS 86  
2 n PRO 87  
2 n LEU 88  
2 n ASP 89  
2 n PHE 90  
2 n VAL 91  
2 n GLU 92  
2 n GLU 93  
2 n ILE 94  
2 n SER 95  
2 n ALA 96  
2 n VAL 97  
2 n PHE 98  
2 n TYR 99  
2 n GLU 100 
2 n HIS 101 
2 n GLY 102 
2 n ILE 103 
2 n GLY 104 
2 n CYS 105 
2 n LEU 106 
2 n PRO 107 
2 n VAL 108 
2 n VAL 109 
2 n HIS 110 
2 n HIS 111 
2 n GLN 112 
2 n LYS 113 
2 n LEU 114 
2 n ILE 115 
2 n GLY 116 
2 n ILE 117 
2 n LEU 118 
2 n THR 119 
2 n LYS 120 
2 n THR 121 
2 n ASP 122 
2 n LEU 123 
2 n LEU 124 
2 n ARG 125 
2 n THR 126 
2 n PHE 127 
2 n VAL 128 
2 n LYS 129 
2 n LEU 130 
2 n THR 131 
2 n GLY 132 
2 n ALA 133 
2 n ASP 134 
2 n GLN 135 
2 n PRO 136 
2 n GLY 137 
2 n SER 138 
2 n GLN 139 
2 n ILE 140 
2 n GLU 141 
2 n ILE 142 
2 n LYS 143 
2 n VAL 144 
2 n ASN 145 
2 n ASP 146 
2 n ILE 147 
2 n THR 148 
2 n LYS 149 
2 n SER 150 
2 n LEU 151 
2 n ALA 152 
2 n GLU 153 
2 n ILE 154 
2 n SER 155 
2 n SER 156 
2 n LEU 157 
2 n CYS 158 
2 n GLN 159 
2 n ASP 160 
2 n LEU 161 
2 n GLN 162 
2 n VAL 163 
2 n LYS 164 
2 n ILE 165 
2 n LEU 166 
2 n SER 167 
2 n VAL 168 
2 n LEU 169 
2 n VAL 170 
2 n TYR 171 
2 n PRO 172 
2 n HIS 173 
2 n ASP 174 
2 n ASP 175 
2 n PRO 176 
2 n GLY 177 
2 n VAL 178 
2 n LYS 179 
2 n VAL 180 
2 n LEU 181 
2 n VAL 182 
2 n PHE 183 
2 n ARG 184 
2 n VAL 185 
2 n LYS 186 
2 n THR 187 
2 n MET 188 
2 n ASN 189 
2 n PRO 190 
2 n LEU 191 
2 n PRO 192 
2 n PHE 193 
2 n LEU 194 
2 n GLN 195 
2 n ALA 196 
2 n LEU 197 
2 n GLN 198 
2 n ARG 199 
2 n ASN 200 
2 n GLY 201 
2 n HIS 202 
2 n HIS 203 
2 n VAL 204 
2 n VAL 205 
2 n TRP 206 
2 n PRO 207 
2 n SER 208 
2 n GLU 209 
2 n GLN 210 
2 n ARG 211 
2 n ASP 212 
2 n LEU 213 
2 n LEU 214 
#
_ma_data.content_type "model coordinates"
_ma_data.id           1
_ma_data.name         Model
#
_ma_model_list.data_id          1
_ma_model_list.model_group_id   1
_ma_model_list.model_group_name "AlphaFold-beta-20231127 (3.0.0 @ 2025-12-16 10:56:00)"
_ma_model_list.model_id         1
_ma_model_list.model_name       "Top ranked model"
_ma_model_list.model_type       "Ab initio model"
_ma_model_list.ordinal_id       1
#
loop_
_ma_protocol_step.method_type
_ma_protocol_step.ordinal_id
_ma_protocol_step.protocol_id
_ma_protocol_step.step_id
"coevolution MSA" 1 1 1 
"template search" 2 1 2 
modeling          3 1 3 
#
loop_
_ma_qa_metric.id
_ma_qa_metric.mode
_ma_qa_metric.name
_ma_qa_metric.software_group_id
_ma_qa_metric.type
1 global pLDDT 1 pLDDT 
2 local  pLDDT 1 pLDDT 
#
_ma_qa_metric_global.metric_id    1
_ma_qa_metric_global.metric_value 85.92
_ma_qa_metric_global.model_id     1
_ma_qa_metric_global.ordinal_id   1
#
_ma_software_group.group_id    1
_ma_software_group.ordinal_id  1
_ma_software_group.software_id 1
#
loop_
_ma_target_entity.data_id
_ma_target_entity.entity_id
_ma_target_entity.origin
1 1 . 
1 2 . 
1 3 . 
1 4 . 
1 5 . 
1 6 . 
#
loop_
_ma_target_entity_instance.asym_id
_ma_target_entity_instance.details
_ma_target_entity_instance.entity_id
A . 1 
B . 2 
C . 3 
D . 4 
E . 5 
F . 6 
#
loop_
_pdbx_data_usage.details
_pdbx_data_usage.id
_pdbx_data_usage.type
_pdbx_data_usage.url
;Non-commercial use only, by using this file you agree to the terms of use found
at https://github.com/google-deepmind/alphafold3/blob/main/OUTPUT_TERMS_OF_USE.md.
To request access to the AlphaFold 3 model parameters, follow the process set
out at https://github.com/google-deepmind/alphafold3. You may only use these if
received directly from Google. Use is subject to terms of use available at
https://github.com/google-deepmind/alphafold3/blob/main/WEIGHTS_TERMS_OF_USE.md.

;
1 license    https://github.com/google-deepmind/alphafold3/blob/main/OUTPUT_TERMS_OF_USE.md 
;AlphaFold 3 and its output are not intended for, have not been validated for,
and are not approved for clinical use. They are provided "as-is" without any
warranty of any kind, whether expressed or implied. No warranty is given that
use shall not infringe the rights of any third party.

;
2 disclaimer ?                                                                              
#
loop_
_pdbx_nonpoly_scheme.asym_id
_pdbx_nonpoly_scheme.auth_seq_num
_pdbx_nonpoly_scheme.entity_id
_pdbx_nonpoly_scheme.mon_id
_pdbx_nonpoly_scheme.pdb_ins_code
_pdbx_nonpoly_scheme.pdb_seq_num
_pdbx_nonpoly_scheme.pdb_strand_id
C 1 3 LIG_C . 1 C 
D 1 4 LIG_D . 1 D 
E 1 5 LIG_E . 1 E 
F 1 6 LIG_F . 1 F 
#
loop_
_pdbx_poly_seq_scheme.asym_id
_pdbx_poly_seq_scheme.auth_seq_num
_pdbx_poly_seq_scheme.entity_id
_pdbx_poly_seq_scheme.hetero
_pdbx_poly_seq_scheme.mon_id
_pdbx_poly_seq_scheme.pdb_ins_code
_pdbx_poly_seq_scheme.pdb_seq_num
_pdbx_poly_seq_scheme.pdb_strand_id
_pdbx_poly_seq_scheme.seq_id
A 1   1 n MET . 1   A 1   
A 2   1 n ILE . 2   A 2   
A 3   1 n VAL . 3   A 3   
A 4   1 n GLU . 4   A 4   
A 5   1 n GLN . 5   A 5   
A 6   1 n ILE . 6   A 6   
A 7   1 n MET . 7   A 7   
A 8   1 n LYS . 8   A 8   
A 9   1 n ARG . 9   A 9   
A 10  1 n ASP . 10  A 10  
A 11  1 n VAL . 11  A 11  
A 12  1 n ILE . 12  A 12  
A 13  1 n THR . 13  A 13  
A 14  1 n LEU . 14  A 14  
A 15  1 n THR . 15  A 15  
A 16  1 n LYS . 16  A 16  
A 17  1 n THR . 17  A 17  
A 18  1 n ASP . 18  A 18  
A 19  1 n THR . 19  A 19  
A 20  1 n LEU . 20  A 20  
A 21  1 n GLU . 21  A 21  
A 22  1 n THR . 22  A 22  
A 23  1 n ALA . 23  A 23  
A 24  1 n ILE . 24  A 24  
A 25  1 n CYS . 25  A 25  
A 26  1 n LYS . 26  A 26  
A 27  1 n LEU . 27  A 27  
A 28  1 n LYS . 28  A 28  
A 29  1 n GLU . 29  A 29  
A 30  1 n PHE . 30  A 30  
A 31  1 n HIS . 31  A 31  
A 32  1 n ILE . 32  A 32  
A 33  1 n ARG . 33  A 33  
A 34  1 n HIS . 34  A 34  
A 35  1 n LEU . 35  A 35  
A 36  1 n PRO . 36  A 36  
A 37  1 n VAL . 37  A 37  
A 38  1 n VAL . 38  A 38  
A 39  1 n ASP . 39  A 39  
A 40  1 n GLU . 40  A 40  
A 41  1 n GLU . 41  A 41  
A 42  1 n ARG . 42  A 42  
A 43  1 n HIS . 43  A 43  
A 44  1 n VAL . 44  A 44  
A 45  1 n ILE . 45  A 45  
A 46  1 n GLY . 46  A 46  
A 47  1 n MET . 47  A 47  
A 48  1 n ILE . 48  A 48  
A 49  1 n THR . 49  A 49  
A 50  1 n ASP . 50  A 50  
A 51  1 n ARG . 51  A 51  
A 52  1 n ASP . 52  A 52  
A 53  1 n MET . 53  A 53  
A 54  1 n LYS . 54  A 54  
A 55  1 n GLN . 55  A 55  
A 56  1 n ALA . 56  A 56  
A 57  1 n SER . 57  A 57  
A 58  1 n PRO . 58  A 58  
A 59  1 n SER . 59  A 59  
A 60  1 n ILE . 60  A 60  
A 61  1 n PHE . 61  A 61  
A 62  1 n GLU . 62  A 62  
A 63  1 n GLU . 63  A 63  
A 64  1 n ASN . 64  A 64  
A 65  1 n LYS . 65  A 65  
A 66  1 n ARG . 66  A 66  
A 67  1 n SER . 67  A 67  
A 68  1 n LEU . 68  A 68  
A 69  1 n PHE . 69  A 69  
A 70  1 n LEU . 70  A 70  
A 71  1 n THR . 71  A 71  
A 72  1 n ARG . 72  A 72  
A 73  1 n SER . 73  A 73  
A 74  1 n VAL . 74  A 74  
A 75  1 n ASP . 75  A 75  
A 76  1 n SER . 76  A 76  
A 77  1 n ILE . 77  A 77  
A 78  1 n MET . 78  A 78  
A 79  1 n LYS . 79  A 79  
A 80  1 n LYS . 80  A 80  
A 81  1 n ASP . 81  A 81  
A 82  1 n VAL . 82  A 82  
A 83  1 n VAL . 83  A 83  
A 84  1 n CYS . 84  A 84  
A 85  1 n ALA . 85  A 85  
A 86  1 n HIS . 86  A 86  
A 87  1 n PRO . 87  A 87  
A 88  1 n LEU . 88  A 88  
A 89  1 n ASP . 89  A 89  
A 90  1 n PHE . 90  A 90  
A 91  1 n VAL . 91  A 91  
A 92  1 n GLU . 92  A 92  
A 93  1 n GLU . 93  A 93  
A 94  1 n ILE . 94  A 94  
A 95  1 n SER . 95  A 95  
A 96  1 n ALA . 96  A 96  
A 97  1 n VAL . 97  A 97  
A 98  1 n PHE . 98  A 98  
A 99  1 n TYR . 99  A 99  
A 100 1 n GLU . 100 A 100 
A 101 1 n HIS . 101 A 101 
A 102 1 n GLY . 102 A 102 
A 103 1 n ILE . 103 A 103 
A 104 1 n GLY . 104 A 104 
A 105 1 n CYS . 105 A 105 
A 106 1 n LEU . 106 A 106 
A 107 1 n PRO . 107 A 107 
A 108 1 n VAL . 108 A 108 
A 109 1 n VAL . 109 A 109 
A 110 1 n HIS . 110 A 110 
A 111 1 n HIS . 111 A 111 
A 112 1 n GLN . 112 A 112 
A 113 1 n LYS . 113 A 113 
A 114 1 n LEU . 114 A 114 
A 115 1 n ILE . 115 A 115 
A 116 1 n GLY . 116 A 116 
A 117 1 n ILE . 117 A 117 
A 118 1 n LEU . 118 A 118 
A 119 1 n THR . 119 A 119 
A 120 1 n LYS . 120 A 120 
A 121 1 n THR . 121 A 121 
A 122 1 n ASP . 122 A 122 
A 123 1 n LEU . 123 A 123 
A 124 1 n LEU . 124 A 124 
A 125 1 n ARG . 125 A 125 
A 126 1 n THR . 126 A 126 
A 127 1 n PHE . 127 A 127 
A 128 1 n VAL . 128 A 128 
A 129 1 n LYS . 129 A 129 
A 130 1 n LEU . 130 A 130 
A 131 1 n THR . 131 A 131 
A 132 1 n GLY . 132 A 132 
A 133 1 n ALA . 133 A 133 
A 134 1 n ASP . 134 A 134 
A 135 1 n GLN . 135 A 135 
A 136 1 n PRO . 136 A 136 
A 137 1 n GLY . 137 A 137 
A 138 1 n SER . 138 A 138 
A 139 1 n GLN . 139 A 139 
A 140 1 n ILE . 140 A 140 
A 141 1 n GLU . 141 A 141 
A 142 1 n ILE . 142 A 142 
A 143 1 n LYS . 143 A 143 
A 144 1 n VAL . 144 A 144 
A 145 1 n ASN . 145 A 145 
A 146 1 n ASP . 146 A 146 
A 147 1 n ILE . 147 A 147 
A 148 1 n THR . 148 A 148 
A 149 1 n LYS . 149 A 149 
A 150 1 n SER . 150 A 150 
A 151 1 n LEU . 151 A 151 
A 152 1 n ALA . 152 A 152 
A 153 1 n GLU . 153 A 153 
A 154 1 n ILE . 154 A 154 
A 155 1 n SER . 155 A 155 
A 156 1 n SER . 156 A 156 
A 157 1 n LEU . 157 A 157 
A 158 1 n CYS . 158 A 158 
A 159 1 n GLN . 159 A 159 
A 160 1 n ASP . 160 A 160 
A 161 1 n LEU . 161 A 161 
A 162 1 n GLN . 162 A 162 
A 163 1 n VAL . 163 A 163 
A 164 1 n LYS . 164 A 164 
A 165 1 n ILE . 165 A 165 
A 166 1 n LEU . 166 A 166 
A 167 1 n SER . 167 A 167 
A 168 1 n VAL . 168 A 168 
A 169 1 n LEU . 169 A 169 
A 170 1 n VAL . 170 A 170 
A 171 1 n TYR . 171 A 171 
A 172 1 n PRO . 172 A 172 
A 173 1 n HIS . 173 A 173 
A 174 1 n ASP . 174 A 174 
A 175 1 n ASP . 175 A 175 
A 176 1 n PRO . 176 A 176 
A 177 1 n GLY . 177 A 177 
A 178 1 n VAL . 178 A 178 
A 179 1 n LYS . 179 A 179 
A 180 1 n VAL . 180 A 180 
A 181 1 n LEU . 181 A 181 
A 182 1 n VAL . 182 A 182 
A 183 1 n PHE . 183 A 183 
A 184 1 n ARG . 184 A 184 
A 185 1 n VAL . 185 A 185 
A 186 1 n LYS . 186 A 186 
A 187 1 n THR . 187 A 187 
A 188 1 n MET . 188 A 188 
A 189 1 n ASN . 189 A 189 
A 190 1 n PRO . 190 A 190 
A 191 1 n LEU . 191 A 191 
A 192 1 n PRO . 192 A 192 
A 193 1 n PHE . 193 A 193 
A 194 1 n LEU . 194 A 194 
A 195 1 n GLN . 195 A 195 
A 196 1 n ALA . 196 A 196 
A 197 1 n LEU . 197 A 197 
A 198 1 n GLN . 198 A 198 
A 199 1 n ARG . 199 A 199 
A 200 1 n ASN . 200 A 200 
A 201 1 n GLY . 201 A 201 
A 202 1 n HIS . 202 A 202 
A 203 1 n HIS . 203 A 203 
A 204 1 n VAL . 204 A 204 
A 205 1 n VAL . 205 A 205 
A 206 1 n TRP . 206 A 206 
A 207 1 n PRO . 207 A 207 
A 208 1 n SER . 208 A 208 
A 209 1 n GLU . 209 A 209 
A 210 1 n GLN . 210 A 210 
A 211 1 n ARG . 211 A 211 
A 212 1 n ASP . 212 A 212 
A 213 1 n LEU . 213 A 213 
A 214 1 n LEU . 214 A 214 
B 1   2 n MET . 1   B 1   
B 2   2 n ILE . 2   B 2   
B 3   2 n VAL . 3   B 3   
B 4   2 n GLU . 4   B 4   
B 5   2 n GLN . 5   B 5   
B 6   2 n ILE . 6   B 6   
B 7   2 n MET . 7   B 7   
B 8   2 n LYS . 8   B 8   
B 9   2 n ARG . 9   B 9   
B 10  2 n ASP . 10  B 10  
B 11  2 n VAL . 11  B 11  
B 12  2 n ILE . 12  B 12  
B 13  2 n THR . 13  B 13  
B 14  2 n LEU . 14  B 14  
B 15  2 n THR . 15  B 15  
B 16  2 n LYS . 16  B 16  
B 17  2 n THR . 17  B 17  
B 18  2 n ASP . 18  B 18  
B 19  2 n THR . 19  B 19  
B 20  2 n LEU . 20  B 20  
B 21  2 n GLU . 21  B 21  
B 22  2 n THR . 22  B 22  
B 23  2 n ALA . 23  B 23  
B 24  2 n ILE . 24  B 24  
B 25  2 n CYS . 25  B 25  
B 26  2 n LYS . 26  B 26  
B 27  2 n LEU . 27  B 27  
B 28  2 n LYS . 28  B 28  
B 29  2 n GLU . 29  B 29  
B 30  2 n PHE . 30  B 30  
B 31  2 n HIS . 31  B 31  
B 32  2 n ILE . 32  B 32  
B 33  2 n ARG . 33  B 33  
B 34  2 n HIS . 34  B 34  
B 35  2 n LEU . 35  B 35  
B 36  2 n PRO . 36  B 36  
B 37  2 n VAL . 37  B 37  
B 38  2 n VAL . 38  B 38  
B 39  2 n ASP . 39  B 39  
B 40  2 n GLU . 40  B 40  
B 41  2 n GLU . 41  B 41  
B 42  2 n ARG . 42  B 42  
B 43  2 n HIS . 43  B 43  
B 44  2 n VAL . 44  B 44  
B 45  2 n ILE . 45  B 45  
B 46  2 n GLY . 46  B 46  
B 47  2 n MET . 47  B 47  
B 48  2 n ILE . 48  B 48  
B 49  2 n THR . 49  B 49  
B 50  2 n ASP . 50  B 50  
B 51  2 n ARG . 51  B 51  
B 52  2 n ASP . 52  B 52  
B 53  2 n MET . 53  B 53  
B 54  2 n LYS . 54  B 54  
B 55  2 n GLN . 55  B 55  
B 56  2 n ALA . 56  B 56  
B 57  2 n SER . 57  B 57  
B 58  2 n PRO . 58  B 58  
B 59  2 n SER . 59  B 59  
B 60  2 n ILE . 60  B 60  
B 61  2 n PHE . 61  B 61  
B 62  2 n GLU . 62  B 62  
B 63  2 n GLU . 63  B 63  
B 64  2 n ASN . 64  B 64  
B 65  2 n LYS . 65  B 65  
B 66  2 n ARG . 66  B 66  
B 67  2 n SER . 67  B 67  
B 68  2 n LEU . 68  B 68  
B 69  2 n PHE . 69  B 69  
B 70  2 n LEU . 70  B 70  
B 71  2 n THR . 71  B 71  
B 72  2 n ARG . 72  B 72  
B 73  2 n SER . 73  B 73  
B 74  2 n VAL . 74  B 74  
B 75  2 n ASP . 75  B 75  
B 76  2 n SER . 76  B 76  
B 77  2 n ILE . 77  B 77  
B 78  2 n MET . 78  B 78  
B 79  2 n LYS . 79  B 79  
B 80  2 n LYS . 80  B 80  
B 81  2 n ASP . 81  B 81  
B 82  2 n VAL . 82  B 82  
B 83  2 n VAL . 83  B 83  
B 84  2 n CYS . 84  B 84  
B 85  2 n ALA . 85  B 85  
B 86  2 n HIS . 86  B 86  
B 87  2 n PRO . 87  B 87  
B 88  2 n LEU . 88  B 88  
B 89  2 n ASP . 89  B 89  
B 90  2 n PHE . 90  B 90  
B 91  2 n VAL . 91  B 91  
B 92  2 n GLU . 92  B 92  
B 93  2 n GLU . 93  B 93  
B 94  2 n ILE . 94  B 94  
B 95  2 n SER . 95  B 95  
B 96  2 n ALA . 96  B 96  
B 97  2 n VAL . 97  B 97  
B 98  2 n PHE . 98  B 98  
B 99  2 n TYR . 99  B 99  
B 100 2 n GLU . 100 B 100 
B 101 2 n HIS . 101 B 101 
B 102 2 n GLY . 102 B 102 
B 103 2 n ILE . 103 B 103 
B 104 2 n GLY . 104 B 104 
B 105 2 n CYS . 105 B 105 
B 106 2 n LEU . 106 B 106 
B 107 2 n PRO . 107 B 107 
B 108 2 n VAL . 108 B 108 
B 109 2 n VAL . 109 B 109 
B 110 2 n HIS . 110 B 110 
B 111 2 n HIS . 111 B 111 
B 112 2 n GLN . 112 B 112 
B 113 2 n LYS . 113 B 113 
B 114 2 n LEU . 114 B 114 
B 115 2 n ILE . 115 B 115 
B 116 2 n GLY . 116 B 116 
B 117 2 n ILE . 117 B 117 
B 118 2 n LEU . 118 B 118 
B 119 2 n THR . 119 B 119 
B 120 2 n LYS . 120 B 120 
B 121 2 n THR . 121 B 121 
B 122 2 n ASP . 122 B 122 
B 123 2 n LEU . 123 B 123 
B 124 2 n LEU . 124 B 124 
B 125 2 n ARG . 125 B 125 
B 126 2 n THR . 126 B 126 
B 127 2 n PHE . 127 B 127 
B 128 2 n VAL . 128 B 128 
B 129 2 n LYS . 129 B 129 
B 130 2 n LEU . 130 B 130 
B 131 2 n THR . 131 B 131 
B 132 2 n GLY . 132 B 132 
B 133 2 n ALA . 133 B 133 
B 134 2 n ASP . 134 B 134 
B 135 2 n GLN . 135 B 135 
B 136 2 n PRO . 136 B 136 
B 137 2 n GLY . 137 B 137 
B 138 2 n SER . 138 B 138 
B 139 2 n GLN . 139 B 139 
B 140 2 n ILE . 140 B 140 
B 141 2 n GLU . 141 B 141 
B 142 2 n ILE . 142 B 142 
B 143 2 n LYS . 143 B 143 
B 144 2 n VAL . 144 B 144 
B 145 2 n ASN . 145 B 145 
B 146 2 n ASP . 146 B 146 
B 147 2 n ILE . 147 B 147 
B 148 2 n THR . 148 B 148 
B 149 2 n LYS . 149 B 149 
B 150 2 n SER . 150 B 150 
B 151 2 n LEU . 151 B 151 
B 152 2 n ALA . 152 B 152 
B 153 2 n GLU . 153 B 153 
B 154 2 n ILE . 154 B 154 
B 155 2 n SER . 155 B 155 
B 156 2 n SER . 156 B 156 
B 157 2 n LEU . 157 B 157 
B 158 2 n CYS . 158 B 158 
B 159 2 n GLN . 159 B 159 
B 160 2 n ASP . 160 B 160 
B 161 2 n LEU . 161 B 161 
B 162 2 n GLN . 162 B 162 
B 163 2 n VAL . 163 B 163 
B 164 2 n LYS . 164 B 164 
B 165 2 n ILE . 165 B 165 
B 166 2 n LEU . 166 B 166 
B 167 2 n SER . 167 B 167 
B 168 2 n VAL . 168 B 168 
B 169 2 n LEU . 169 B 169 
B 170 2 n VAL . 170 B 170 
B 171 2 n TYR . 171 B 171 
B 172 2 n PRO . 172 B 172 
B 173 2 n HIS . 173 B 173 
B 174 2 n ASP . 174 B 174 
B 175 2 n ASP . 175 B 175 
B 176 2 n PRO . 176 B 176 
B 177 2 n GLY . 177 B 177 
B 178 2 n VAL . 178 B 178 
B 179 2 n LYS . 179 B 179 
B 180 2 n VAL . 180 B 180 
B 181 2 n LEU . 181 B 181 
B 182 2 n VAL . 182 B 182 
B 183 2 n PHE . 183 B 183 
B 184 2 n ARG . 184 B 184 
B 185 2 n VAL . 185 B 185 
B 186 2 n LYS . 186 B 186 
B 187 2 n THR . 187 B 187 
B 188 2 n MET . 188 B 188 
B 189 2 n ASN . 189 B 189 
B 190 2 n PRO . 190 B 190 
B 191 2 n LEU . 191 B 191 
B 192 2 n PRO . 192 B 192 
B 193 2 n PHE . 193 B 193 
B 194 2 n LEU . 194 B 194 
B 195 2 n GLN . 195 B 195 
B 196 2 n ALA . 196 B 196 
B 197 2 n LEU . 197 B 197 
B 198 2 n GLN . 198 B 198 
B 199 2 n ARG . 199 B 199 
B 200 2 n ASN . 200 B 200 
B 201 2 n GLY . 201 B 201 
B 202 2 n HIS . 202 B 202 
B 203 2 n HIS . 203 B 203 
B 204 2 n VAL . 204 B 204 
B 205 2 n VAL . 205 B 205 
B 206 2 n TRP . 206 B 206 
B 207 2 n PRO . 207 B 207 
B 208 2 n SER . 208 B 208 
B 209 2 n GLU . 209 B 209 
B 210 2 n GLN . 210 B 210 
B 211 2 n ARG . 211 B 211 
B 212 2 n ASP . 212 B 212 
B 213 2 n LEU . 213 B 213 
B 214 2 n LEU . 214 B 214 
#
_software.classification other
_software.date           ?
_software.description    "Structure prediction"
_software.name           AlphaFold
_software.pdbx_ordinal   1
_software.type           package
_software.version        "AlphaFold-beta-20231127 (7d9495ae8dbd318b858637eeca6259fdd17ec68e37ad6f1462fd62aafc972dcf)"
#
loop_
_struct_asym.entity_id
_struct_asym.id
1 A 
2 B 
3 C 
4 D 
5 E 
6 F 
#
loop_
_atom_site.group_PDB
_atom_site.id
_atom_site.type_symbol
_atom_site.label_atom_id
_atom_site.label_alt_id
_atom_site.label_comp_id
_atom_site.label_asym_id
_atom_site.label_entity_id
_atom_site.label_seq_id
_atom_site.pdbx_PDB_ins_code
_atom_site.Cartn_x
_atom_site.Cartn_y
_atom_site.Cartn_z
_atom_site.occupancy
_atom_site.B_iso_or_equiv
_atom_site.auth_seq_id
_atom_site.auth_asym_id
_atom_site.pdbx_PDB_model_num
ATOM   1    N N   . MET   A 1 1   ? 11.292  4.704   -8.028  1.00 74.71 1   A 1 
ATOM   2    C CA  . MET   A 1 1   ? 11.787  4.380   -6.671  1.00 81.66 1   A 1 
ATOM   3    C C   . MET   A 1 1   ? 12.198  2.920   -6.628  1.00 84.47 1   A 1 
ATOM   4    O O   . MET   A 1 1   ? 11.501  2.094   -7.198  1.00 82.85 1   A 1 
ATOM   5    C CB  . MET   A 1 1   ? 10.685  4.667   -5.646  1.00 77.68 1   A 1 
ATOM   6    C CG  . MET   A 1 1   ? 11.119  4.439   -4.202  1.00 72.03 1   A 1 
ATOM   7    S SD  . MET   A 1 1   ? 9.740   4.562   -3.025  1.00 67.28 1   A 1 
ATOM   8    C CE  . MET   A 1 1   ? 9.095   6.187   -3.424  1.00 61.01 1   A 1 
ATOM   9    N N   . ILE   A 1 2   ? 13.300  2.594   -5.941  1.00 86.71 2   A 1 
ATOM   10   C CA  . ILE   A 1 2   ? 13.784  1.216   -5.793  1.00 89.12 2   A 1 
ATOM   11   C C   . ILE   A 1 2   ? 13.580  0.694   -4.369  1.00 91.75 2   A 1 
ATOM   12   O O   . ILE   A 1 2   ? 13.502  1.468   -3.415  1.00 91.94 2   A 1 
ATOM   13   C CB  . ILE   A 1 2   ? 15.246  1.065   -6.255  1.00 86.45 2   A 1 
ATOM   14   C CG1 . ILE   A 1 2   ? 16.186  2.050   -5.525  1.00 80.16 2   A 1 
ATOM   15   C CG2 . ILE   A 1 2   ? 15.304  1.195   -7.784  1.00 77.23 2   A 1 
ATOM   16   C CD1 . ILE   A 1 2   ? 17.665  1.685   -5.649  1.00 75.86 2   A 1 
ATOM   17   N N   . VAL   A 1 3   ? 13.525  -0.631  -4.231  1.00 93.45 3   A 1 
ATOM   18   C CA  . VAL   A 1 3   ? 13.330  -1.345  -2.956  1.00 94.94 3   A 1 
ATOM   19   C C   . VAL   A 1 3   ? 14.312  -0.876  -1.875  1.00 94.86 3   A 1 
ATOM   20   O O   . VAL   A 1 3   ? 13.903  -0.637  -0.740  1.00 94.69 3   A 1 
ATOM   21   C CB  . VAL   A 1 3   ? 13.457  -2.860  -3.208  1.00 95.64 3   A 1 
ATOM   22   C CG1 . VAL   A 1 3   ? 13.609  -3.671  -1.920  1.00 94.91 3   A 1 
ATOM   23   C CG2 . VAL   A 1 3   ? 12.210  -3.378  -3.934  1.00 94.64 3   A 1 
ATOM   24   N N   . GLU   A 1 4   ? 15.575  -0.663  -2.226  1.00 94.49 4   A 1 
ATOM   25   C CA  . GLU   A 1 4   ? 16.620  -0.228  -1.295  1.00 93.62 4   A 1 
ATOM   26   C C   . GLU   A 1 4   ? 16.300  1.095   -0.576  1.00 94.14 4   A 1 
ATOM   27   O O   . GLU   A 1 4   ? 16.719  1.302   0.566   1.00 93.11 4   A 1 
ATOM   28   C CB  . GLU   A 1 4   ? 17.945  -0.121  -2.063  1.00 90.73 4   A 1 
ATOM   29   C CG  . GLU   A 1 4   ? 19.086  0.240   -1.115  1.00 83.09 4   A 1 
ATOM   30   C CD  . GLU   A 1 4   ? 20.486  0.156   -1.716  1.00 82.55 4   A 1 
ATOM   31   O OE1 . GLU   A 1 4   ? 21.408  0.024   -0.875  1.00 75.52 4   A 1 
ATOM   32   O OE2 . GLU   A 1 4   ? 20.626  0.250   -2.949  1.00 77.47 4   A 1 
ATOM   33   N N   . GLN   A 1 5   ? 15.532  1.988   -1.208  1.00 92.40 5   A 1 
ATOM   34   C CA  . GLN   A 1 5   ? 15.180  3.298   -0.650  1.00 90.92 5   A 1 
ATOM   35   C C   . GLN   A 1 5   ? 14.122  3.225   0.459   1.00 92.07 5   A 1 
ATOM   36   O O   . GLN   A 1 5   ? 13.991  4.171   1.230   1.00 91.24 5   A 1 
ATOM   37   C CB  . GLN   A 1 5   ? 14.697  4.219   -1.778  1.00 88.24 5   A 1 
ATOM   38   C CG  . GLN   A 1 5   ? 15.809  4.574   -2.776  1.00 82.90 5   A 1 
ATOM   39   C CD  . GLN   A 1 5   ? 15.287  5.381   -3.964  1.00 79.33 5   A 1 
ATOM   40   O OE1 . GLN   A 1 5   ? 14.362  4.998   -4.652  1.00 72.89 5   A 1 
ATOM   41   N NE2 . GLN   A 1 5   ? 15.868  6.519   -4.262  1.00 69.86 5   A 1 
ATOM   42   N N   . ILE   A 1 6   ? 13.345  2.131   0.546   1.00 92.78 6   A 1 
ATOM   43   C CA  . ILE   A 1 6   ? 12.230  2.008   1.505   1.00 94.42 6   A 1 
ATOM   44   C C   . ILE   A 1 6   ? 12.288  0.756   2.388   1.00 96.14 6   A 1 
ATOM   45   O O   . ILE   A 1 6   ? 11.498  0.637   3.325   1.00 96.26 6   A 1 
ATOM   46   C CB  . ILE   A 1 6   ? 10.867  2.107   0.789   1.00 93.54 6   A 1 
ATOM   47   C CG1 . ILE   A 1 6   ? 10.592  0.893   -0.127  1.00 90.60 6   A 1 
ATOM   48   C CG2 . ILE   A 1 6   ? 10.761  3.428   -0.001  1.00 88.83 6   A 1 
ATOM   49   C CD1 . ILE   A 1 6   ? 9.109   0.767   -0.491  1.00 89.17 6   A 1 
ATOM   50   N N   . MET   A 1 7   ? 13.195  -0.175  2.114   1.00 96.99 7   A 1 
ATOM   51   C CA  . MET   A 1 7   ? 13.339  -1.407  2.882   1.00 97.57 7   A 1 
ATOM   52   C C   . MET   A 1 7   ? 13.811  -1.138  4.319   1.00 97.56 7   A 1 
ATOM   53   O O   . MET   A 1 7   ? 14.515  -0.166  4.607   1.00 97.21 7   A 1 
ATOM   54   C CB  . MET   A 1 7   ? 14.259  -2.399  2.151   1.00 97.56 7   A 1 
ATOM   55   C CG  . MET   A 1 7   ? 15.746  -2.015  2.188   1.00 97.49 7   A 1 
ATOM   56   S SD  . MET   A 1 7   ? 16.811  -3.177  1.280   1.00 97.13 7   A 1 
ATOM   57   C CE  . MET   A 1 7   ? 18.423  -2.476  1.655   1.00 95.15 7   A 1 
ATOM   58   N N   . LYS   A 1 8   ? 13.473  -2.050  5.233   1.00 97.91 8   A 1 
ATOM   59   C CA  . LYS   A 1 8   ? 14.085  -2.102  6.566   1.00 98.05 8   A 1 
ATOM   60   C C   . LYS   A 1 8   ? 15.408  -2.857  6.490   1.00 98.33 8   A 1 
ATOM   61   O O   . LYS   A 1 8   ? 15.443  -3.967  5.977   1.00 98.09 8   A 1 
ATOM   62   C CB  . LYS   A 1 8   ? 13.127  -2.745  7.573   1.00 97.52 8   A 1 
ATOM   63   C CG  . LYS   A 1 8   ? 11.887  -1.885  7.867   1.00 91.45 8   A 1 
ATOM   64   C CD  . LYS   A 1 8   ? 12.260  -0.585  8.586   1.00 85.82 8   A 1 
ATOM   65   C CE  . LYS   A 1 8   ? 11.008  0.187   8.994   1.00 79.40 8   A 1 
ATOM   66   N NZ  . LYS   A 1 8   ? 11.385  1.429   9.707   1.00 69.95 8   A 1 
ATOM   67   N N   . ARG   A 1 9   ? 16.475  -2.262  7.007   1.00 98.19 9   A 1 
ATOM   68   C CA  . ARG   A 1 9   ? 17.844  -2.826  6.975   1.00 97.71 9   A 1 
ATOM   69   C C   . ARG   A 1 9   ? 18.193  -3.645  8.219   1.00 97.16 9   A 1 
ATOM   70   O O   . ARG   A 1 9   ? 18.948  -4.599  8.137   1.00 91.29 9   A 1 
ATOM   71   C CB  . ARG   A 1 9   ? 18.866  -1.696  6.768   1.00 96.40 9   A 1 
ATOM   72   C CG  . ARG   A 1 9   ? 18.711  -0.998  5.403   1.00 92.97 9   A 1 
ATOM   73   C CD  . ARG   A 1 9   ? 19.779  0.087   5.219   1.00 90.08 9   A 1 
ATOM   74   N NE  . ARG   A 1 9   ? 19.631  0.801   3.938   1.00 85.43 9   A 1 
ATOM   75   C CZ  . ARG   A 1 9   ? 20.284  0.592   2.794   1.00 80.31 9   A 1 
ATOM   76   N NH1 . ARG   A 1 9   ? 21.222  -0.297  2.658   1.00 69.77 9   A 1 
ATOM   77   N NH2 . ARG   A 1 9   ? 19.993  1.301   1.750   1.00 74.35 9   A 1 
ATOM   78   N N   . ASP   A 1 10  ? 17.629  -3.288  9.361   1.00 97.63 10  A 1 
ATOM   79   C CA  . ASP   A 1 10  ? 17.765  -3.947  10.660  1.00 97.31 10  A 1 
ATOM   80   C C   . ASP   A 1 10  ? 16.823  -5.161  10.754  1.00 98.00 10  A 1 
ATOM   81   O O   . ASP   A 1 10  ? 15.825  -5.170  11.468  1.00 96.60 10  A 1 
ATOM   82   C CB  . ASP   A 1 10  ? 17.539  -2.901  11.771  1.00 95.01 10  A 1 
ATOM   83   C CG  . ASP   A 1 10  ? 16.182  -2.176  11.709  1.00 85.85 10  A 1 
ATOM   84   O OD1 . ASP   A 1 10  ? 15.666  -1.931  10.590  1.00 77.72 10  A 1 
ATOM   85   O OD2 . ASP   A 1 10  ? 15.666  -1.822  12.791  1.00 78.23 10  A 1 
ATOM   86   N N   . VAL   A 1 11  ? 17.126  -6.211  9.996   1.00 98.45 11  A 1 
ATOM   87   C CA  . VAL   A 1 11  ? 16.253  -7.384  9.881   1.00 98.73 11  A 1 
ATOM   88   C C   . VAL   A 1 11  ? 16.424  -8.306  11.077  1.00 98.78 11  A 1 
ATOM   89   O O   . VAL   A 1 11  ? 17.501  -8.860  11.305  1.00 98.60 11  A 1 
ATOM   90   C CB  . VAL   A 1 11  ? 16.471  -8.149  8.562   1.00 98.66 11  A 1 
ATOM   91   C CG1 . VAL   A 1 11  ? 15.388  -9.218  8.383   1.00 98.06 11  A 1 
ATOM   92   C CG2 . VAL   A 1 11  ? 16.412  -7.224  7.345   1.00 98.00 11  A 1 
ATOM   93   N N   . ILE   A 1 12  ? 15.328  -8.544  11.805  1.00 98.78 12  A 1 
ATOM   94   C CA  . ILE   A 1 12  ? 15.243  -9.582  12.832  1.00 98.82 12  A 1 
ATOM   95   C C   . ILE   A 1 12  ? 15.073  -10.932 12.135  1.00 98.88 12  A 1 
ATOM   96   O O   . ILE   A 1 12  ? 14.172  -11.104 11.311  1.00 98.80 12  A 1 
ATOM   97   C CB  . ILE   A 1 12  ? 14.099  -9.291  13.824  1.00 98.73 12  A 1 
ATOM   98   C CG1 . ILE   A 1 12  ? 14.125  -7.850  14.390  1.00 97.93 12  A 1 
ATOM   99   C CG2 . ILE   A 1 12  ? 14.102  -10.316 14.974  1.00 98.30 12  A 1 
ATOM   100  C CD1 . ILE   A 1 12  ? 15.446  -7.427  15.044  1.00 92.13 12  A 1 
ATOM   101  N N   . THR   A 1 13  ? 15.935  -11.889 12.465  1.00 98.85 13  A 1 
ATOM   102  C CA  . THR   A 1 13  ? 15.993  -13.211 11.832  1.00 98.86 13  A 1 
ATOM   103  C C   . THR   A 1 13  ? 15.893  -14.350 12.845  1.00 98.86 13  A 1 
ATOM   104  O O   . THR   A 1 13  ? 15.966  -14.143 14.063  1.00 98.69 13  A 1 
ATOM   105  C CB  . THR   A 1 13  ? 17.265  -13.362 10.975  1.00 98.69 13  A 1 
ATOM   106  O OG1 . THR   A 1 13  ? 18.420  -13.203 11.768  1.00 97.44 13  A 1 
ATOM   107  C CG2 . THR   A 1 13  ? 17.331  -12.341 9.838   1.00 96.79 13  A 1 
ATOM   108  N N   . LEU   A 1 14  ? 15.712  -15.559 12.323  1.00 98.85 14  A 1 
ATOM   109  C CA  . LEU   A 1 14  ? 15.800  -16.819 13.052  1.00 98.84 14  A 1 
ATOM   110  C C   . LEU   A 1 14  ? 16.859  -17.711 12.400  1.00 98.86 14  A 1 
ATOM   111  O O   . LEU   A 1 14  ? 17.157  -17.580 11.212  1.00 98.65 14  A 1 
ATOM   112  C CB  . LEU   A 1 14  ? 14.435  -17.523 13.045  1.00 98.64 14  A 1 
ATOM   113  C CG  . LEU   A 1 14  ? 13.330  -16.804 13.832  1.00 98.12 14  A 1 
ATOM   114  C CD1 . LEU   A 1 14  ? 11.987  -17.459 13.531  1.00 97.67 14  A 1 
ATOM   115  C CD2 . LEU   A 1 14  ? 13.567  -16.872 15.340  1.00 97.66 14  A 1 
ATOM   116  N N   . THR   A 1 15  ? 17.369  -18.666 13.169  1.00 98.76 15  A 1 
ATOM   117  C CA  . THR   A 1 15  ? 18.097  -19.827 12.642  1.00 98.67 15  A 1 
ATOM   118  C C   . THR   A 1 15  ? 17.139  -21.016 12.507  1.00 98.69 15  A 1 
ATOM   119  O O   . THR   A 1 15  ? 16.089  -21.062 13.146  1.00 98.26 15  A 1 
ATOM   120  C CB  . THR   A 1 15  ? 19.296  -20.201 13.525  1.00 98.20 15  A 1 
ATOM   121  O OG1 . THR   A 1 15  ? 18.858  -20.735 14.742  1.00 92.66 15  A 1 
ATOM   122  C CG2 . THR   A 1 15  ? 20.215  -19.011 13.816  1.00 91.06 15  A 1 
ATOM   123  N N   . LYS   A 1 16  ? 17.486  -22.019 11.693  1.00 98.62 16  A 1 
ATOM   124  C CA  . LYS   A 1 16  ? 16.662  -23.234 11.540  1.00 98.46 16  A 1 
ATOM   125  C C   . LYS   A 1 16  ? 16.500  -24.037 12.837  1.00 98.50 16  A 1 
ATOM   126  O O   . LYS   A 1 16  ? 15.546  -24.793 12.972  1.00 97.65 16  A 1 
ATOM   127  C CB  . LYS   A 1 16  ? 17.232  -24.107 10.413  1.00 97.36 16  A 1 
ATOM   128  C CG  . LYS   A 1 16  ? 18.590  -24.746 10.772  1.00 93.68 16  A 1 
ATOM   129  C CD  . LYS   A 1 16  ? 19.107  -25.605 9.617   1.00 92.28 16  A 1 
ATOM   130  C CE  . LYS   A 1 16  ? 20.430  -26.255 10.036  1.00 82.74 16  A 1 
ATOM   131  N NZ  . LYS   A 1 16  ? 21.011  -27.059 8.937   1.00 76.00 16  A 1 
ATOM   132  N N   . THR   A 1 17  ? 17.442  -23.887 13.771  1.00 98.56 17  A 1 
ATOM   133  C CA  . THR   A 1 17  ? 17.494  -24.605 15.055  1.00 98.42 17  A 1 
ATOM   134  C C   . THR   A 1 17  ? 16.877  -23.824 16.215  1.00 98.45 17  A 1 
ATOM   135  O O   . THR   A 1 17  ? 16.704  -24.403 17.287  1.00 97.42 17  A 1 
ATOM   136  C CB  . THR   A 1 17  ? 18.937  -24.996 15.410  1.00 97.75 17  A 1 
ATOM   137  O OG1 . THR   A 1 17  ? 19.795  -23.880 15.306  1.00 92.81 17  A 1 
ATOM   138  C CG2 . THR   A 1 17  ? 19.478  -26.066 14.464  1.00 91.83 17  A 1 
ATOM   139  N N   . ASP   A 1 18  ? 16.535  -22.541 16.028  1.00 98.52 18  A 1 
ATOM   140  C CA  . ASP   A 1 18  ? 15.789  -21.781 17.030  1.00 98.52 18  A 1 
ATOM   141  C C   . ASP   A 1 18  ? 14.457  -22.479 17.346  1.00 98.55 18  A 1 
ATOM   142  O O   . ASP   A 1 18  ? 13.870  -23.179 16.511  1.00 98.08 18  A 1 
ATOM   143  C CB  . ASP   A 1 18  ? 15.523  -20.340 16.560  1.00 98.38 18  A 1 
ATOM   144  C CG  . ASP   A 1 18  ? 16.716  -19.392 16.686  1.00 98.19 18  A 1 
ATOM   145  O OD1 . ASP   A 1 18  ? 17.521  -19.567 17.627  1.00 95.99 18  A 1 
ATOM   146  O OD2 . ASP   A 1 18  ? 16.772  -18.427 15.886  1.00 96.04 18  A 1 
ATOM   147  N N   . THR   A 1 19  ? 13.955  -22.274 18.562  1.00 98.42 19  A 1 
ATOM   148  C CA  . THR   A 1 19  ? 12.649  -22.801 18.971  1.00 98.45 19  A 1 
ATOM   149  C C   . THR   A 1 19  ? 11.510  -21.900 18.484  1.00 98.58 19  A 1 
ATOM   150  O O   . THR   A 1 19  ? 11.680  -20.703 18.237  1.00 98.34 19  A 1 
ATOM   151  C CB  . THR   A 1 19  ? 12.566  -23.004 20.492  1.00 97.91 19  A 1 
ATOM   152  O OG1 . THR   A 1 19  ? 12.650  -21.769 21.161  1.00 94.02 19  A 1 
ATOM   153  C CG2 . THR   A 1 19  ? 13.662  -23.922 21.027  1.00 93.48 19  A 1 
ATOM   154  N N   . LEU   A 1 20  ? 10.300  -22.455 18.399  1.00 98.08 20  A 1 
ATOM   155  C CA  . LEU   A 1 20  ? 9.095   -21.662 18.137  1.00 98.19 20  A 1 
ATOM   156  C C   . LEU   A 1 20  ? 8.793   -20.677 19.277  1.00 98.25 20  A 1 
ATOM   157  O O   . LEU   A 1 20  ? 8.195   -19.632 19.027  1.00 97.86 20  A 1 
ATOM   158  C CB  . LEU   A 1 20  ? 7.901   -22.588 17.871  1.00 97.94 20  A 1 
ATOM   159  C CG  . LEU   A 1 20  ? 8.056   -23.499 16.638  1.00 97.02 20  A 1 
ATOM   160  C CD1 . LEU   A 1 20  ? 6.749   -24.251 16.395  1.00 95.84 20  A 1 
ATOM   161  C CD2 . LEU   A 1 20  ? 8.413   -22.733 15.363  1.00 95.48 20  A 1 
ATOM   162  N N   . GLU   A 1 21  ? 9.250   -20.952 20.500  1.00 98.00 21  A 1 
ATOM   163  C CA  . GLU   A 1 21  ? 9.205   -19.988 21.606  1.00 97.88 21  A 1 
ATOM   164  C C   . GLU   A 1 21  ? 10.033  -18.741 21.281  1.00 98.10 21  A 1 
ATOM   165  O O   . GLU   A 1 21  ? 9.514   -17.626 21.350  1.00 97.82 21  A 1 
ATOM   166  C CB  . GLU   A 1 21  ? 9.682   -20.666 22.898  1.00 97.32 21  A 1 
ATOM   167  C CG  . GLU   A 1 21  ? 9.597   -19.717 24.108  1.00 94.43 21  A 1 
ATOM   168  C CD  . GLU   A 1 21  ? 9.797   -20.471 25.430  1.00 91.57 21  A 1 
ATOM   169  O OE1 . GLU   A 1 21  ? 9.038   -20.168 26.377  1.00 84.87 21  A 1 
ATOM   170  O OE2 . GLU   A 1 21  ? 10.663  -21.375 25.471  1.00 84.55 21  A 1 
ATOM   171  N N   . THR   A 1 22  ? 11.272  -18.914 20.810  1.00 98.30 22  A 1 
ATOM   172  C CA  . THR   A 1 22  ? 12.123  -17.804 20.346  1.00 98.41 22  A 1 
ATOM   173  C C   . THR   A 1 22  ? 11.449  -17.014 19.221  1.00 98.55 22  A 1 
ATOM   174  O O   . THR   A 1 22  ? 11.470  -15.782 19.227  1.00 98.31 22  A 1 
ATOM   175  C CB  . THR   A 1 22  ? 13.485  -18.327 19.863  1.00 98.26 22  A 1 
ATOM   176  O OG1 . THR   A 1 22  ? 14.112  -19.061 20.887  1.00 95.50 22  A 1 
ATOM   177  C CG2 . THR   A 1 22  ? 14.451  -17.206 19.475  1.00 94.93 22  A 1 
ATOM   178  N N   . ALA   A 1 23  ? 10.792  -17.698 18.280  1.00 98.54 23  A 1 
ATOM   179  C CA  . ALA   A 1 23  ? 10.042  -17.046 17.207  1.00 98.57 23  A 1 
ATOM   180  C C   . ALA   A 1 23  ? 8.881   -16.193 17.751  1.00 98.58 23  A 1 
ATOM   181  O O   . ALA   A 1 23  ? 8.747   -15.029 17.373  1.00 98.38 23  A 1 
ATOM   182  C CB  . ALA   A 1 23  ? 9.556   -18.110 16.217  1.00 98.46 23  A 1 
ATOM   183  N N   . ILE   A 1 24  ? 8.070   -16.727 18.672  1.00 98.35 24  A 1 
ATOM   184  C CA  . ILE   A 1 24  ? 6.969   -15.991 19.315  1.00 97.96 24  A 1 
ATOM   185  C C   . ILE   A 1 24  ? 7.489   -14.761 20.060  1.00 98.19 24  A 1 
ATOM   186  O O   . ILE   A 1 24  ? 6.906   -13.682 19.932  1.00 97.76 24  A 1 
ATOM   187  C CB  . ILE   A 1 24  ? 6.174   -16.911 20.270  1.00 96.61 24  A 1 
ATOM   188  C CG1 . ILE   A 1 24  ? 5.329   -17.904 19.450  1.00 89.87 24  A 1 
ATOM   189  C CG2 . ILE   A 1 24  ? 5.259   -16.109 21.222  1.00 89.71 24  A 1 
ATOM   190  C CD1 . ILE   A 1 24  ? 4.676   -19.006 20.287  1.00 81.88 24  A 1 
ATOM   191  N N   . CYS   A 1 25  ? 8.572   -14.912 20.831  1.00 98.23 25  A 1 
ATOM   192  C CA  . CYS   A 1 25  ? 9.182   -13.813 21.572  1.00 98.27 25  A 1 
ATOM   193  C C   . CYS   A 1 25  ? 9.612   -12.685 20.628  1.00 98.47 25  A 1 
ATOM   194  O O   . CYS   A 1 25  ? 9.156   -11.559 20.801  1.00 98.12 25  A 1 
ATOM   195  C CB  . CYS   A 1 25  ? 10.342  -14.338 22.423  1.00 97.81 25  A 1 
ATOM   196  S SG  . CYS   A 1 25  ? 9.673   -15.308 23.811  1.00 88.12 25  A 1 
ATOM   197  N N   . LYS   A 1 26  ? 10.372  -12.985 19.572  1.00 98.50 26  A 1 
ATOM   198  C CA  . LYS   A 1 26  ? 10.805  -11.993 18.571  1.00 98.59 26  A 1 
ATOM   199  C C   . LYS   A 1 26  ? 9.624   -11.302 17.878  1.00 98.56 26  A 1 
ATOM   200  O O   . LYS   A 1 26  ? 9.628   -10.085 17.734  1.00 98.13 26  A 1 
ATOM   201  C CB  . LYS   A 1 26  ? 11.743  -12.647 17.545  1.00 98.57 26  A 1 
ATOM   202  C CG  . LYS   A 1 26  ? 13.143  -12.941 18.119  1.00 98.14 26  A 1 
ATOM   203  C CD  . LYS   A 1 26  ? 14.056  -13.590 17.067  1.00 97.43 26  A 1 
ATOM   204  C CE  . LYS   A 1 26  ? 15.465  -13.831 17.631  1.00 96.08 26  A 1 
ATOM   205  N NZ  . LYS   A 1 26  ? 16.371  -14.503 16.660  1.00 93.70 26  A 1 
ATOM   206  N N   . LEU   A 1 27  ? 8.585   -12.045 17.478  1.00 98.53 27  A 1 
ATOM   207  C CA  . LEU   A 1 27  ? 7.391   -11.467 16.847  1.00 98.43 27  A 1 
ATOM   208  C C   . LEU   A 1 27  ? 6.688   -10.448 17.758  1.00 98.27 27  A 1 
ATOM   209  O O   . LEU   A 1 27  ? 6.277   -9.389  17.290  1.00 97.78 27  A 1 
ATOM   210  C CB  . LEU   A 1 27  ? 6.413   -12.581 16.446  1.00 98.30 27  A 1 
ATOM   211  C CG  . LEU   A 1 27  ? 6.838   -13.430 15.231  1.00 97.66 27  A 1 
ATOM   212  C CD1 . LEU   A 1 27  ? 5.844   -14.578 15.041  1.00 96.87 27  A 1 
ATOM   213  C CD2 . LEU   A 1 27  ? 6.877   -12.623 13.939  1.00 96.57 27  A 1 
ATOM   214  N N   . LYS   A 1 28  ? 6.556   -10.759 19.062  1.00 98.11 28  A 1 
ATOM   215  C CA  . LYS   A 1 28  ? 5.917   -9.878  20.050  1.00 97.68 28  A 1 
ATOM   216  C C   . LYS   A 1 28  ? 6.788   -8.679  20.414  1.00 97.76 28  A 1 
ATOM   217  O O   . LYS   A 1 28  ? 6.288   -7.565  20.435  1.00 96.92 28  A 1 
ATOM   218  C CB  . LYS   A 1 28  ? 5.574   -10.670 21.318  1.00 96.83 28  A 1 
ATOM   219  C CG  . LYS   A 1 28  ? 4.365   -11.598 21.130  1.00 84.12 28  A 1 
ATOM   220  C CD  . LYS   A 1 28  ? 4.090   -12.329 22.449  1.00 80.31 28  A 1 
ATOM   221  C CE  . LYS   A 1 28  ? 2.839   -13.202 22.349  1.00 66.45 28  A 1 
ATOM   222  N NZ  . LYS   A 1 28  ? 2.578   -13.906 23.629  1.00 59.14 28  A 1 
ATOM   223  N N   . GLU   A 1 29  ? 8.063   -8.913  20.715  1.00 98.30 29  A 1 
ATOM   224  C CA  . GLU   A 1 29  ? 9.016   -7.895  21.173  1.00 98.29 29  A 1 
ATOM   225  C C   . GLU   A 1 29  ? 9.190   -6.778  20.139  1.00 98.23 29  A 1 
ATOM   226  O O   . GLU   A 1 29  ? 9.103   -5.599  20.470  1.00 97.29 29  A 1 
ATOM   227  C CB  . GLU   A 1 29  ? 10.349  -8.596  21.463  1.00 97.93 29  A 1 
ATOM   228  C CG  . GLU   A 1 29  ? 11.438  -7.657  22.005  1.00 91.63 29  A 1 
ATOM   229  C CD  . GLU   A 1 29  ? 12.778  -8.376  22.249  1.00 87.17 29  A 1 
ATOM   230  O OE1 . GLU   A 1 29  ? 13.734  -7.684  22.661  1.00 80.52 29  A 1 
ATOM   231  O OE2 . GLU   A 1 29  ? 12.863  -9.607  22.005  1.00 81.43 29  A 1 
ATOM   232  N N   . PHE   A 1 30  ? 9.358   -7.142  18.875  1.00 98.37 30  A 1 
ATOM   233  C CA  . PHE   A 1 30  ? 9.598   -6.187  17.791  1.00 98.23 30  A 1 
ATOM   234  C C   . PHE   A 1 30  ? 8.326   -5.733  17.061  1.00 97.99 30  A 1 
ATOM   235  O O   . PHE   A 1 30  ? 8.412   -4.970  16.098  1.00 96.84 30  A 1 
ATOM   236  C CB  . PHE   A 1 30  ? 10.644  -6.774  16.842  1.00 98.23 30  A 1 
ATOM   237  C CG  . PHE   A 1 30  ? 11.984  -7.028  17.500  1.00 98.14 30  A 1 
ATOM   238  C CD1 . PHE   A 1 30  ? 12.837  -5.951  17.803  1.00 96.58 30  A 1 
ATOM   239  C CD2 . PHE   A 1 30  ? 12.375  -8.332  17.849  1.00 96.55 30  A 1 
ATOM   240  C CE1 . PHE   A 1 30  ? 14.062  -6.178  18.449  1.00 95.68 30  A 1 
ATOM   241  C CE2 . PHE   A 1 30  ? 13.600  -8.563  18.498  1.00 95.71 30  A 1 
ATOM   242  C CZ  . PHE   A 1 30  ? 14.443  -7.485  18.800  1.00 96.44 30  A 1 
ATOM   243  N N   . HIS   A 1 31  ? 7.136   -6.178  17.486  1.00 97.61 31  A 1 
ATOM   244  C CA  . HIS   A 1 31  ? 5.853   -5.862  16.844  1.00 97.13 31  A 1 
ATOM   245  C C   . HIS   A 1 31  ? 5.829   -6.153  15.333  1.00 97.23 31  A 1 
ATOM   246  O O   . HIS   A 1 31  ? 5.248   -5.414  14.531  1.00 95.97 31  A 1 
ATOM   247  C CB  . HIS   A 1 31  ? 5.420   -4.437  17.200  1.00 96.12 31  A 1 
ATOM   248  C CG  . HIS   A 1 31  ? 5.208   -4.226  18.676  1.00 92.77 31  A 1 
ATOM   249  N ND1 . HIS   A 1 31  ? 4.256   -4.856  19.456  1.00 82.03 31  A 1 
ATOM   250  C CD2 . HIS   A 1 31  ? 5.898   -3.379  19.503  1.00 80.84 31  A 1 
ATOM   251  C CE1 . HIS   A 1 31  ? 4.373   -4.394  20.712  1.00 82.73 31  A 1 
ATOM   252  N NE2 . HIS   A 1 31  ? 5.356   -3.487  20.778  1.00 83.48 31  A 1 
ATOM   253  N N   . ILE   A 1 32  ? 6.434   -7.273  14.936  1.00 98.22 32  A 1 
ATOM   254  C CA  . ILE   A 1 32  ? 6.516   -7.747  13.553  1.00 98.41 32  A 1 
ATOM   255  C C   . ILE   A 1 32  ? 5.686   -9.019  13.353  1.00 98.51 32  A 1 
ATOM   256  O O   . ILE   A 1 32  ? 5.259   -9.674  14.302  1.00 98.37 32  A 1 
ATOM   257  C CB  . ILE   A 1 32  ? 7.986   -7.926  13.109  1.00 98.33 32  A 1 
ATOM   258  C CG1 . ILE   A 1 32  ? 8.724   -8.968  13.975  1.00 97.67 32  A 1 
ATOM   259  C CG2 . ILE   A 1 32  ? 8.693   -6.563  13.082  1.00 96.57 32  A 1 
ATOM   260  C CD1 . ILE   A 1 32  ? 10.183  -9.231  13.567  1.00 96.93 32  A 1 
ATOM   261  N N   . ARG   A 1 33  ? 5.437   -9.391  12.085  1.00 98.33 33  A 1 
ATOM   262  C CA  . ARG   A 1 33  ? 4.671   -10.597 11.709  1.00 98.36 33  A 1 
ATOM   263  C C   . ARG   A 1 33  ? 5.407   -11.510 10.735  1.00 98.61 33  A 1 
ATOM   264  O O   . ARG   A 1 33  ? 4.809   -12.469 10.253  1.00 98.16 33  A 1 
ATOM   265  C CB  . ARG   A 1 33  ? 3.301   -10.189 11.167  1.00 97.46 33  A 1 
ATOM   266  C CG  . ARG   A 1 33  ? 2.450   -9.476  12.244  1.00 95.27 33  A 1 
ATOM   267  C CD  . ARG   A 1 33  ? 1.041   -9.188  11.731  1.00 91.88 33  A 1 
ATOM   268  N NE  . ARG   A 1 33  ? 1.068   -8.189  10.653  1.00 85.91 33  A 1 
ATOM   269  C CZ  . ARG   A 1 33  ? 0.015   -7.581  10.128  1.00 82.92 33  A 1 
ATOM   270  N NH1 . ARG   A 1 33  ? -1.203  -7.858  10.506  1.00 74.69 33  A 1 
ATOM   271  N NH2 . ARG   A 1 33  ? 0.180   -6.667  9.225   1.00 74.93 33  A 1 
ATOM   272  N N   . HIS   A 1 34  ? 6.673   -11.217 10.441  1.00 98.83 34  A 1 
ATOM   273  C CA  . HIS   A 1 34  ? 7.487   -11.964 9.484   1.00 98.87 34  A 1 
ATOM   274  C C   . HIS   A 1 34  ? 8.910   -12.100 10.017  1.00 98.91 34  A 1 
ATOM   275  O O   . HIS   A 1 34  ? 9.482   -11.115 10.478  1.00 98.76 34  A 1 
ATOM   276  C CB  . HIS   A 1 34  ? 7.482   -11.252 8.123   1.00 98.72 34  A 1 
ATOM   277  C CG  . HIS   A 1 34  ? 6.111   -10.914 7.594   1.00 98.46 34  A 1 
ATOM   278  N ND1 . HIS   A 1 34  ? 5.435   -9.726  7.816   1.00 92.65 34  A 1 
ATOM   279  C CD2 . HIS   A 1 34  ? 5.275   -11.710 6.847   1.00 92.95 34  A 1 
ATOM   280  C CE1 . HIS   A 1 34  ? 4.236   -9.809  7.211   1.00 92.79 34  A 1 
ATOM   281  N NE2 . HIS   A 1 34  ? 4.099   -11.001 6.613   1.00 94.13 34  A 1 
ATOM   282  N N   . LEU   A 1 35  ? 9.477   -13.304 9.946   1.00 98.90 35  A 1 
ATOM   283  C CA  . LEU   A 1 35  ? 10.848  -13.608 10.351  1.00 98.91 35  A 1 
ATOM   284  C C   . LEU   A 1 35  ? 11.521  -14.451 9.264   1.00 98.92 35  A 1 
ATOM   285  O O   . LEU   A 1 35  ? 11.178  -15.629 9.117   1.00 98.80 35  A 1 
ATOM   286  C CB  . LEU   A 1 35  ? 10.855  -14.346 11.702  1.00 98.84 35  A 1 
ATOM   287  C CG  . LEU   A 1 35  ? 10.454  -13.485 12.914  1.00 98.55 35  A 1 
ATOM   288  C CD1 . LEU   A 1 35  ? 10.222  -14.372 14.131  1.00 98.08 35  A 1 
ATOM   289  C CD2 . LEU   A 1 35  ? 11.545  -12.471 13.268  1.00 97.92 35  A 1 
ATOM   290  N N   . PRO   A 1 36  ? 12.471  -13.887 8.500   1.00 98.95 36  A 1 
ATOM   291  C CA  . PRO   A 1 36  ? 13.335  -14.691 7.642   1.00 98.95 36  A 1 
ATOM   292  C C   . PRO   A 1 36  ? 14.160  -15.670 8.482   1.00 98.95 36  A 1 
ATOM   293  O O   . PRO   A 1 36  ? 14.687  -15.304 9.536   1.00 98.86 36  A 1 
ATOM   294  C CB  . PRO   A 1 36  ? 14.232  -13.705 6.885   1.00 98.86 36  A 1 
ATOM   295  C CG  . PRO   A 1 36  ? 13.505  -12.369 7.010   1.00 97.87 36  A 1 
ATOM   296  C CD  . PRO   A 1 36  ? 12.799  -12.481 8.359   1.00 98.85 36  A 1 
ATOM   297  N N   . VAL   A 1 37  ? 14.274  -16.903 8.004   1.00 98.92 37  A 1 
ATOM   298  C CA  . VAL   A 1 37  ? 15.195  -17.902 8.551   1.00 98.91 37  A 1 
ATOM   299  C C   . VAL   A 1 37  ? 16.453  -17.869 7.700   1.00 98.91 37  A 1 
ATOM   300  O O   . VAL   A 1 37  ? 16.368  -17.978 6.476   1.00 98.74 37  A 1 
ATOM   301  C CB  . VAL   A 1 37  ? 14.576  -19.307 8.593   1.00 98.83 37  A 1 
ATOM   302  C CG1 . VAL   A 1 37  ? 15.480  -20.275 9.356   1.00 98.40 37  A 1 
ATOM   303  C CG2 . VAL   A 1 37  ? 13.196  -19.303 9.268   1.00 98.40 37  A 1 
ATOM   304  N N   . VAL   A 1 38  ? 17.601  -17.693 8.345   1.00 98.88 38  A 1 
ATOM   305  C CA  . VAL   A 1 38  ? 18.897  -17.558 7.675   1.00 98.86 38  A 1 
ATOM   306  C C   . VAL   A 1 38  ? 19.900  -18.591 8.184   1.00 98.83 38  A 1 
ATOM   307  O O   . VAL   A 1 38  ? 19.770  -19.106 9.301   1.00 98.49 38  A 1 
ATOM   308  C CB  . VAL   A 1 38  ? 19.469  -16.126 7.785   1.00 98.61 38  A 1 
ATOM   309  C CG1 . VAL   A 1 38  ? 18.536  -15.106 7.125   1.00 96.95 38  A 1 
ATOM   310  C CG2 . VAL   A 1 38  ? 19.735  -15.694 9.232   1.00 96.54 38  A 1 
ATOM   311  N N   . ASP   A 1 39  ? 20.893  -18.887 7.357   1.00 98.71 39  A 1 
ATOM   312  C CA  . ASP   A 1 39  ? 22.083  -19.629 7.762   1.00 98.51 39  A 1 
ATOM   313  C C   . ASP   A 1 39  ? 23.191  -18.686 8.281   1.00 98.40 39  A 1 
ATOM   314  O O   . ASP   A 1 39  ? 23.001  -17.473 8.436   1.00 96.91 39  A 1 
ATOM   315  C CB  . ASP   A 1 39  ? 22.539  -20.551 6.617   1.00 97.70 39  A 1 
ATOM   316  C CG  . ASP   A 1 39  ? 23.061  -19.821 5.374   1.00 97.30 39  A 1 
ATOM   317  O OD1 . ASP   A 1 39  ? 23.349  -18.606 5.455   1.00 94.56 39  A 1 
ATOM   318  O OD2 . ASP   A 1 39  ? 23.171  -20.498 4.333   1.00 93.87 39  A 1 
ATOM   319  N N   . GLU   A 1 40  ? 24.363  -19.259 8.568   1.00 98.14 40  A 1 
ATOM   320  C CA  . GLU   A 1 40  ? 25.525  -18.521 9.089   1.00 97.80 40  A 1 
ATOM   321  C C   . GLU   A 1 40  ? 26.070  -17.482 8.093   1.00 97.76 40  A 1 
ATOM   322  O O   . GLU   A 1 40  ? 26.620  -16.457 8.497   1.00 95.58 40  A 1 
ATOM   323  C CB  . GLU   A 1 40  ? 26.630  -19.521 9.467   1.00 96.82 40  A 1 
ATOM   324  C CG  . GLU   A 1 40  ? 26.204  -20.456 10.615  1.00 87.17 40  A 1 
ATOM   325  C CD  . GLU   A 1 40  ? 27.291  -21.453 11.043  1.00 79.22 40  A 1 
ATOM   326  O OE1 . GLU   A 1 40  ? 27.049  -22.155 12.056  1.00 70.92 40  A 1 
ATOM   327  O OE2 . GLU   A 1 40  ? 28.339  -21.538 10.365  1.00 70.58 40  A 1 
ATOM   328  N N   . GLU   A 1 41  ? 25.861  -17.687 6.790   1.00 98.05 41  A 1 
ATOM   329  C CA  . GLU   A 1 41  ? 26.270  -16.747 5.736   1.00 97.89 41  A 1 
ATOM   330  C C   . GLU   A 1 41  ? 25.207  -15.675 5.426   1.00 98.07 41  A 1 
ATOM   331  O O   . GLU   A 1 41  ? 25.408  -14.824 4.559   1.00 96.64 41  A 1 
ATOM   332  C CB  . GLU   A 1 41  ? 26.673  -17.512 4.469   1.00 97.13 41  A 1 
ATOM   333  C CG  . GLU   A 1 41  ? 27.886  -18.426 4.686   1.00 92.39 41  A 1 
ATOM   334  C CD  . GLU   A 1 41  ? 28.565  -18.859 3.380   1.00 85.83 41  A 1 
ATOM   335  O OE1 . GLU   A 1 41  ? 29.490  -19.700 3.467   1.00 77.22 41  A 1 
ATOM   336  O OE2 . GLU   A 1 41  ? 28.227  -18.300 2.306   1.00 77.38 41  A 1 
ATOM   337  N N   . ARG   A 1 42  ? 24.087  -15.674 6.162   1.00 97.67 42  A 1 
ATOM   338  C CA  . ARG   A 1 42  ? 22.893  -14.847 5.942   1.00 97.80 42  A 1 
ATOM   339  C C   . ARG   A 1 42  ? 22.153  -15.155 4.632   1.00 98.36 42  A 1 
ATOM   340  O O   . ARG   A 1 42  ? 21.437  -14.291 4.122   1.00 97.53 42  A 1 
ATOM   341  C CB  . ARG   A 1 42  ? 23.166  -13.341 6.128   1.00 96.18 42  A 1 
ATOM   342  C CG  . ARG   A 1 42  ? 23.816  -12.990 7.472   1.00 87.94 42  A 1 
ATOM   343  C CD  . ARG   A 1 42  ? 23.801  -11.474 7.707   1.00 84.24 42  A 1 
ATOM   344  N NE  . ARG   A 1 42  ? 22.448  -11.008 8.091   1.00 80.08 42  A 1 
ATOM   345  C CZ  . ARG   A 1 42  ? 22.084  -9.754  8.346   1.00 74.82 42  A 1 
ATOM   346  N NH1 . ARG   A 1 42  ? 22.916  -8.759  8.222   1.00 66.29 42  A 1 
ATOM   347  N NH2 . ARG   A 1 42  ? 20.873  -9.488  8.753   1.00 68.32 42  A 1 
ATOM   348  N N   . HIS   A 1 43  ? 22.268  -16.376 4.107   1.00 98.44 43  A 1 
ATOM   349  C CA  . HIS   A 1 43  ? 21.381  -16.855 3.049   1.00 98.48 43  A 1 
ATOM   350  C C   . HIS   A 1 43  ? 19.978  -17.077 3.612   1.00 98.63 43  A 1 
ATOM   351  O O   . HIS   A 1 43  ? 19.810  -17.636 4.695   1.00 98.28 43  A 1 
ATOM   352  C CB  . HIS   A 1 43  ? 21.907  -18.152 2.433   1.00 98.09 43  A 1 
ATOM   353  C CG  . HIS   A 1 43  ? 23.300  -18.060 1.873   1.00 96.48 43  A 1 
ATOM   354  N ND1 . HIS   A 1 43  ? 24.331  -18.943 2.124   1.00 85.55 43  A 1 
ATOM   355  C CD2 . HIS   A 1 43  ? 23.790  -17.116 1.014   1.00 86.72 43  A 1 
ATOM   356  C CE1 . HIS   A 1 43  ? 25.406  -18.541 1.431   1.00 88.78 43  A 1 
ATOM   357  N NE2 . HIS   A 1 43  ? 25.117  -17.431 0.740   1.00 90.35 43  A 1 
ATOM   358  N N   . VAL   A 1 44  ? 18.944  -16.661 2.874   1.00 98.69 44  A 1 
ATOM   359  C CA  . VAL   A 1 44  ? 17.550  -16.919 3.251   1.00 98.77 44  A 1 
ATOM   360  C C   . VAL   A 1 44  ? 17.207  -18.365 2.904   1.00 98.77 44  A 1 
ATOM   361  O O   . VAL   A 1 44  ? 17.068  -18.710 1.737   1.00 98.44 44  A 1 
ATOM   362  C CB  . VAL   A 1 44  ? 16.583  -15.928 2.587   1.00 98.62 44  A 1 
ATOM   363  C CG1 . VAL   A 1 44  ? 15.138  -16.190 3.019   1.00 97.87 44  A 1 
ATOM   364  C CG2 . VAL   A 1 44  ? 16.923  -14.480 2.969   1.00 97.75 44  A 1 
ATOM   365  N N   . ILE   A 1 45  ? 17.037  -19.203 3.923   1.00 98.83 45  A 1 
ATOM   366  C CA  . ILE   A 1 45  ? 16.719  -20.634 3.786   1.00 98.77 45  A 1 
ATOM   367  C C   . ILE   A 1 45  ? 15.260  -20.964 4.118   1.00 98.77 45  A 1 
ATOM   368  O O   . ILE   A 1 45  ? 14.793  -22.075 3.865   1.00 98.33 45  A 1 
ATOM   369  C CB  . ILE   A 1 45  ? 17.697  -21.488 4.617   1.00 98.58 45  A 1 
ATOM   370  C CG1 . ILE   A 1 45  ? 17.622  -21.159 6.132   1.00 97.20 45  A 1 
ATOM   371  C CG2 . ILE   A 1 45  ? 19.131  -21.327 4.070   1.00 96.05 45  A 1 
ATOM   372  C CD1 . ILE   A 1 45  ? 18.372  -22.164 7.020   1.00 95.23 45  A 1 
ATOM   373  N N   . GLY   A 1 46  ? 14.530  -20.002 4.689   1.00 98.84 46  A 1 
ATOM   374  C CA  . GLY   A 1 46  ? 13.128  -20.167 5.037   1.00 98.85 46  A 1 
ATOM   375  C C   . GLY   A 1 46  ? 12.458  -18.860 5.452   1.00 98.92 46  A 1 
ATOM   376  O O   . GLY   A 1 46  ? 13.086  -17.810 5.572   1.00 98.81 46  A 1 
ATOM   377  N N   . MET   A 1 47  ? 11.140  -18.940 5.678   1.00 98.89 47  A 1 
ATOM   378  C CA  . MET   A 1 47  ? 10.327  -17.833 6.178   1.00 98.89 47  A 1 
ATOM   379  C C   . MET   A 1 47  ? 9.318   -18.361 7.189   1.00 98.88 47  A 1 
ATOM   380  O O   . MET   A 1 47  ? 8.631   -19.350 6.926   1.00 98.59 47  A 1 
ATOM   381  C CB  . MET   A 1 47  ? 9.619   -17.151 4.993   1.00 98.67 47  A 1 
ATOM   382  C CG  . MET   A 1 47  ? 8.722   -15.971 5.401   1.00 96.05 47  A 1 
ATOM   383  S SD  . MET   A 1 47  ? 9.556   -14.570 6.203   1.00 96.99 47  A 1 
ATOM   384  C CE  . MET   A 1 47  ? 10.594  -14.008 4.852   1.00 93.09 47  A 1 
ATOM   385  N N   . ILE   A 1 48  ? 9.184   -17.672 8.323   1.00 98.81 48  A 1 
ATOM   386  C CA  . ILE   A 1 48  ? 8.112   -17.873 9.296   1.00 98.75 48  A 1 
ATOM   387  C C   . ILE   A 1 48  ? 7.303   -16.590 9.415   1.00 98.80 48  A 1 
ATOM   388  O O   . ILE   A 1 48  ? 7.847   -15.497 9.520   1.00 98.48 48  A 1 
ATOM   389  C CB  . ILE   A 1 48  ? 8.657   -18.381 10.647  1.00 97.91 48  A 1 
ATOM   390  C CG1 . ILE   A 1 48  ? 8.947   -19.885 10.485  1.00 91.78 48  A 1 
ATOM   391  C CG2 . ILE   A 1 48  ? 7.679   -18.139 11.813  1.00 93.60 48  A 1 
ATOM   392  C CD1 . ILE   A 1 48  ? 9.409   -20.590 11.749  1.00 84.74 48  A 1 
ATOM   393  N N   . THR   A 1 49  ? 5.973   -16.742 9.439   1.00 98.78 49  A 1 
ATOM   394  C CA  . THR   A 1 49  ? 5.042   -15.631 9.646   1.00 98.66 49  A 1 
ATOM   395  C C   . THR   A 1 49  ? 4.112   -15.897 10.828  1.00 98.63 49  A 1 
ATOM   396  O O   . THR   A 1 49  ? 3.923   -17.039 11.250  1.00 98.25 49  A 1 
ATOM   397  C CB  . THR   A 1 49  ? 4.232   -15.329 8.376   1.00 98.17 49  A 1 
ATOM   398  O OG1 . THR   A 1 49  ? 3.267   -16.316 8.126   1.00 95.38 49  A 1 
ATOM   399  C CG2 . THR   A 1 49  ? 5.101   -15.185 7.125   1.00 95.36 49  A 1 
ATOM   400  N N   . ASP   A 1 50  ? 3.452   -14.844 11.321  1.00 98.18 50  A 1 
ATOM   401  C CA  . ASP   A 1 50  ? 2.374   -14.944 12.314  1.00 97.94 50  A 1 
ATOM   402  C C   . ASP   A 1 50  ? 1.272   -15.935 11.884  1.00 97.91 50  A 1 
ATOM   403  O O   . ASP   A 1 50  ? 0.665   -16.593 12.727  1.00 97.04 50  A 1 
ATOM   404  C CB  . ASP   A 1 50  ? 1.805   -13.530 12.520  1.00 97.23 50  A 1 
ATOM   405  C CG  . ASP   A 1 50  ? 0.519   -13.482 13.349  1.00 95.19 50  A 1 
ATOM   406  O OD1 . ASP   A 1 50  ? 0.574   -13.619 14.584  1.00 89.82 50  A 1 
ATOM   407  O OD2 . ASP   A 1 50  ? -0.566  -13.274 12.755  1.00 89.17 50  A 1 
ATOM   408  N N   . ARG   A 1 51  ? 1.022   -16.093 10.580  1.00 97.95 51  A 1 
ATOM   409  C CA  . ARG   A 1 51  ? 0.078   -17.101 10.066  1.00 97.82 51  A 1 
ATOM   410  C C   . ARG   A 1 51  ? 0.589   -18.521 10.256  1.00 97.97 51  A 1 
ATOM   411  O O   . ARG   A 1 51  ? -0.181  -19.363 10.694  1.00 97.12 51  A 1 
ATOM   412  C CB  . ARG   A 1 51  ? -0.236  -16.878 8.585   1.00 96.98 51  A 1 
ATOM   413  C CG  . ARG   A 1 51  ? -1.291  -15.797 8.373   1.00 91.39 51  A 1 
ATOM   414  C CD  . ARG   A 1 51  ? -1.759  -15.830 6.922   1.00 90.72 51  A 1 
ATOM   415  N NE  . ARG   A 1 51  ? -2.872  -14.895 6.690   1.00 87.81 51  A 1 
ATOM   416  C CZ  . ARG   A 1 51  ? -2.781  -13.645 6.266   1.00 87.20 51  A 1 
ATOM   417  N NH1 . ARG   A 1 51  ? -1.636  -13.090 5.968   1.00 76.61 51  A 1 
ATOM   418  N NH2 . ARG   A 1 51  ? -3.864  -12.938 6.134   1.00 81.06 51  A 1 
ATOM   419  N N   . ASP   A 1 52  ? 1.856   -18.777 9.946   1.00 98.06 52  A 1 
ATOM   420  C CA  . ASP   A 1 52  ? 2.476   -20.099 10.089  1.00 98.04 52  A 1 
ATOM   421  C C   . ASP   A 1 52  ? 2.520   -20.508 11.566  1.00 98.03 52  A 1 
ATOM   422  O O   . ASP   A 1 52  ? 2.134   -21.621 11.916  1.00 97.57 52  A 1 
ATOM   423  C CB  . ASP   A 1 52  ? 3.887   -20.092 9.481   1.00 97.99 52  A 1 
ATOM   424  C CG  . ASP   A 1 52  ? 3.907   -19.539 8.057   1.00 97.68 52  A 1 
ATOM   425  O OD1 . ASP   A 1 52  ? 3.103   -20.004 7.221   1.00 95.89 52  A 1 
ATOM   426  O OD2 . ASP   A 1 52  ? 4.679   -18.580 7.827   1.00 95.56 52  A 1 
ATOM   427  N N   . MET   A 1 53  ? 2.874   -19.562 12.453  1.00 97.88 53  A 1 
ATOM   428  C CA  . MET   A 1 53  ? 2.853   -19.765 13.905  1.00 97.89 53  A 1 
ATOM   429  C C   . MET   A 1 53  ? 1.453   -20.136 14.401  1.00 97.70 53  A 1 
ATOM   430  O O   . MET   A 1 53  ? 1.296   -21.136 15.093  1.00 96.73 53  A 1 
ATOM   431  C CB  . MET   A 1 53  ? 3.350   -18.502 14.623  1.00 97.53 53  A 1 
ATOM   432  C CG  . MET   A 1 53  ? 4.838   -18.225 14.394  1.00 94.49 53  A 1 
ATOM   433  S SD  . MET   A 1 53  ? 5.971   -19.562 14.875  1.00 93.74 53  A 1 
ATOM   434  C CE  . MET   A 1 53  ? 5.626   -19.657 16.637  1.00 86.40 53  A 1 
ATOM   435  N N   . LYS   A 1 54  ? 0.415   -19.383 14.009  1.00 97.20 54  A 1 
ATOM   436  C CA  . LYS   A 1 54  ? -0.976  -19.676 14.389  1.00 96.73 54  A 1 
ATOM   437  C C   . LYS   A 1 54  ? -1.464  -21.024 13.864  1.00 96.46 54  A 1 
ATOM   438  O O   . LYS   A 1 54  ? -2.199  -21.711 14.559  1.00 95.62 54  A 1 
ATOM   439  C CB  . LYS   A 1 54  ? -1.895  -18.547 13.916  1.00 96.33 54  A 1 
ATOM   440  C CG  . LYS   A 1 54  ? -1.767  -17.336 14.842  1.00 94.30 54  A 1 
ATOM   441  C CD  . LYS   A 1 54  ? -2.535  -16.130 14.308  1.00 90.25 54  A 1 
ATOM   442  C CE  . LYS   A 1 54  ? -2.451  -15.021 15.360  1.00 86.98 54  A 1 
ATOM   443  N NZ  . LYS   A 1 54  ? -2.866  -13.713 14.838  1.00 79.22 54  A 1 
ATOM   444  N N   . GLN   A 1 55  ? -1.043  -21.416 12.659  1.00 96.91 55  A 1 
ATOM   445  C CA  . GLN   A 1 55  ? -1.408  -22.702 12.066  1.00 96.48 55  A 1 
ATOM   446  C C   . GLN   A 1 55  ? -0.725  -23.887 12.773  1.00 96.58 55  A 1 
ATOM   447  O O   . GLN   A 1 55  ? -1.319  -24.961 12.890  1.00 95.28 55  A 1 
ATOM   448  C CB  . GLN   A 1 55  ? -1.074  -22.651 10.570  1.00 95.40 55  A 1 
ATOM   449  C CG  . GLN   A 1 55  ? -1.548  -23.911 9.832   1.00 89.75 55  A 1 
ATOM   450  C CD  . GLN   A 1 55  ? -1.405  -23.809 8.311   1.00 86.87 55  A 1 
ATOM   451  O OE1 . GLN   A 1 55  ? -1.108  -22.775 7.732   1.00 78.76 55  A 1 
ATOM   452  N NE2 . GLN   A 1 55  ? -1.642  -24.885 7.601   1.00 75.31 55  A 1 
ATOM   453  N N   . ALA   A 1 56  ? 0.498   -23.703 13.262  1.00 96.37 56  A 1 
ATOM   454  C CA  . ALA   A 1 56  ? 1.236   -24.735 13.989  1.00 96.28 56  A 1 
ATOM   455  C C   . ALA   A 1 56  ? 0.910   -24.777 15.491  1.00 96.07 56  A 1 
ATOM   456  O O   . ALA   A 1 56  ? 1.072   -25.823 16.124  1.00 94.68 56  A 1 
ATOM   457  C CB  . ALA   A 1 56  ? 2.727   -24.507 13.740  1.00 96.06 56  A 1 
ATOM   458  N N   . SER   A 1 57  ? 0.446   -23.668 16.069  1.00 95.72 57  A 1 
ATOM   459  C CA  . SER   A 1 57  ? 0.047   -23.582 17.475  1.00 95.37 57  A 1 
ATOM   460  C C   . SER   A 1 57  ? -1.131  -24.510 17.784  1.00 95.52 57  A 1 
ATOM   461  O O   . SER   A 1 57  ? -1.970  -24.744 16.914  1.00 94.42 57  A 1 
ATOM   462  C CB  . SER   A 1 57  ? -0.359  -22.154 17.850  1.00 94.28 57  A 1 
ATOM   463  O OG  . SER   A 1 57  ? 0.729   -21.262 17.792  1.00 85.56 57  A 1 
ATOM   464  N N   . PRO   A 1 58  ? -1.253  -24.994 19.038  1.00 94.14 58  A 1 
ATOM   465  C CA  . PRO   A 1 58  ? -2.501  -25.583 19.513  1.00 93.63 58  A 1 
ATOM   466  C C   . PRO   A 1 58  ? -3.665  -24.611 19.309  1.00 93.87 58  A 1 
ATOM   467  O O   . PRO   A 1 58  ? -3.502  -23.396 19.434  1.00 91.56 58  A 1 
ATOM   468  C CB  . PRO   A 1 58  ? -2.284  -25.898 20.994  1.00 91.38 58  A 1 
ATOM   469  C CG  . PRO   A 1 58  ? -0.766  -25.968 21.127  1.00 89.74 58  A 1 
ATOM   470  C CD  . PRO   A 1 58  ? -0.275  -24.955 20.103  1.00 92.65 58  A 1 
ATOM   471  N N   . SER   A 1 59  ? -4.853  -25.154 19.021  1.00 93.03 59  A 1 
ATOM   472  C CA  . SER   A 1 59  ? -6.081  -24.366 18.904  1.00 93.10 59  A 1 
ATOM   473  C C   . SER   A 1 59  ? -6.313  -23.524 20.160  1.00 93.35 59  A 1 
ATOM   474  O O   . SER   A 1 59  ? -6.036  -23.973 21.272  1.00 92.01 59  A 1 
ATOM   475  C CB  . SER   A 1 59  ? -7.265  -25.311 18.678  1.00 91.36 59  A 1 
ATOM   476  O OG  . SER   A 1 59  ? -8.500  -24.620 18.674  1.00 89.29 59  A 1 
ATOM   477  N N   . ILE   A 1 60  ? -6.915  -22.344 19.995  1.00 93.38 60  A 1 
ATOM   478  C CA  . ILE   A 1 60  ? -7.364  -21.517 21.132  1.00 92.97 60  A 1 
ATOM   479  C C   . ILE   A 1 60  ? -8.348  -22.254 22.059  1.00 92.83 60  A 1 
ATOM   480  O O   . ILE   A 1 60  ? -8.554  -21.838 23.191  1.00 90.62 60  A 1 
ATOM   481  C CB  . ILE   A 1 60  ? -7.994  -20.194 20.643  1.00 92.20 60  A 1 
ATOM   482  C CG1 . ILE   A 1 60  ? -9.214  -20.434 19.724  1.00 86.58 60  A 1 
ATOM   483  C CG2 . ILE   A 1 60  ? -6.920  -19.332 19.954  1.00 84.92 60  A 1 
ATOM   484  C CD1 . ILE   A 1 60  ? -9.981  -19.171 19.328  1.00 82.43 60  A 1 
ATOM   485  N N   . PHE   A 1 61  ? -8.931  -23.355 21.590  1.00 92.16 61  A 1 
ATOM   486  C CA  . PHE   A 1 61  ? -9.803  -24.232 22.373  1.00 91.21 61  A 1 
ATOM   487  C C   . PHE   A 1 61  ? -9.056  -25.409 23.025  1.00 89.89 61  A 1 
ATOM   488  O O   . PHE   A 1 61  ? -9.682  -26.234 23.693  1.00 86.22 61  A 1 
ATOM   489  C CB  . PHE   A 1 61  ? -10.927 -24.737 21.463  1.00 90.64 61  A 1 
ATOM   490  C CG  . PHE   A 1 61  ? -11.754 -23.647 20.812  1.00 91.73 61  A 1 
ATOM   491  C CD1 . PHE   A 1 61  ? -12.586 -22.829 21.599  1.00 90.46 61  A 1 
ATOM   492  C CD2 . PHE   A 1 61  ? -11.712 -23.452 19.420  1.00 90.07 61  A 1 
ATOM   493  C CE1 . PHE   A 1 61  ? -13.380 -21.841 20.999  1.00 88.64 61  A 1 
ATOM   494  C CE2 . PHE   A 1 61  ? -12.507 -22.468 18.813  1.00 89.25 61  A 1 
ATOM   495  C CZ  . PHE   A 1 61  ? -13.346 -21.661 19.603  1.00 90.97 61  A 1 
ATOM   496  N N   . GLU   A 1 62  ? -7.730  -25.527 22.822  1.00 88.41 62  A 1 
ATOM   497  C CA  . GLU   A 1 62  ? -6.908  -26.664 23.260  1.00 84.74 62  A 1 
ATOM   498  C C   . GLU   A 1 62  ? -5.567  -26.195 23.837  1.00 82.15 62  A 1 
ATOM   499  O O   . GLU   A 1 62  ? -4.507  -26.346 23.226  1.00 73.40 62  A 1 
ATOM   500  C CB  . GLU   A 1 62  ? -6.699  -27.647 22.103  1.00 80.19 62  A 1 
ATOM   501  C CG  . GLU   A 1 62  ? -8.009  -28.270 21.637  1.00 72.95 62  A 1 
ATOM   502  C CD  . GLU   A 1 62  ? -7.820  -29.462 20.718  1.00 68.41 62  A 1 
ATOM   503  O OE1 . GLU   A 1 62  ? -8.765  -29.759 19.960  1.00 61.20 62  A 1 
ATOM   504  O OE2 . GLU   A 1 62  ? -6.830  -30.202 20.863  1.00 61.81 62  A 1 
ATOM   505  N N   . GLU   A 1 63  ? -5.574  -25.648 25.046  1.00 77.89 63  A 1 
ATOM   506  C CA  . GLU   A 1 63  ? -4.361  -25.091 25.672  1.00 75.02 63  A 1 
ATOM   507  C C   . GLU   A 1 63  ? -3.307  -26.146 26.058  1.00 75.03 63  A 1 
ATOM   508  O O   . GLU   A 1 63  ? -2.117  -25.843 26.136  1.00 67.13 63  A 1 
ATOM   509  C CB  . GLU   A 1 63  ? -4.747  -24.261 26.902  1.00 68.11 63  A 1 
ATOM   510  C CG  . GLU   A 1 63  ? -5.594  -23.026 26.538  1.00 60.06 63  A 1 
ATOM   511  C CD  . GLU   A 1 63  ? -5.783  -22.065 27.712  1.00 55.38 63  A 1 
ATOM   512  O OE1 . GLU   A 1 63  ? -6.088  -20.884 27.430  1.00 50.19 63  A 1 
ATOM   513  O OE2 . GLU   A 1 63  ? -5.589  -22.494 28.874  1.00 50.74 63  A 1 
ATOM   514  N N   . ASN   A 1 64  ? -3.718  -27.395 26.258  1.00 75.87 64  A 1 
ATOM   515  C CA  . ASN   A 1 64  ? -2.933  -28.423 26.959  1.00 73.96 64  A 1 
ATOM   516  C C   . ASN   A 1 64  ? -1.592  -28.809 26.318  1.00 75.71 64  A 1 
ATOM   517  O O   . ASN   A 1 64  ? -0.732  -29.356 27.006  1.00 68.98 64  A 1 
ATOM   518  C CB  . ASN   A 1 64  ? -3.807  -29.675 27.134  1.00 66.25 64  A 1 
ATOM   519  C CG  . ASN   A 1 64  ? -4.916  -29.494 28.158  1.00 59.13 64  A 1 
ATOM   520  O OD1 . ASN   A 1 64  ? -4.899  -28.605 28.980  1.00 52.95 64  A 1 
ATOM   521  N ND2 . ASN   A 1 64  ? -5.906  -30.355 28.145  1.00 52.61 64  A 1 
ATOM   522  N N   . LYS   A 1 65  ? -1.376  -28.578 25.014  1.00 78.26 65  A 1 
ATOM   523  C CA  . LYS   A 1 65  ? -0.142  -29.001 24.322  1.00 79.60 65  A 1 
ATOM   524  C C   . LYS   A 1 65  ? 0.798   -27.849 23.960  1.00 82.86 65  A 1 
ATOM   525  O O   . LYS   A 1 65  ? 1.691   -28.007 23.132  1.00 79.30 65  A 1 
ATOM   526  C CB  . LYS   A 1 65  ? -0.477  -29.889 23.130  1.00 73.06 65  A 1 
ATOM   527  C CG  . LYS   A 1 65  ? -1.220  -31.169 23.552  1.00 69.63 65  A 1 
ATOM   528  C CD  . LYS   A 1 65  ? -1.119  -32.157 22.408  1.00 65.47 65  A 1 
ATOM   529  C CE  . LYS   A 1 65  ? -2.143  -33.279 22.425  1.00 59.37 65  A 1 
ATOM   530  N NZ  . LYS   A 1 65  ? -2.322  -33.760 21.031  1.00 54.34 65  A 1 
ATOM   531  N N   . ARG   A 1 66  ? 0.637   -26.709 24.598  1.00 83.90 66  A 1 
ATOM   532  C CA  . ARG   A 1 66  ? 1.438   -25.509 24.325  1.00 85.84 66  A 1 
ATOM   533  C C   . ARG   A 1 66  ? 2.931   -25.723 24.572  1.00 88.42 66  A 1 
ATOM   534  O O   . ARG   A 1 66  ? 3.737   -25.263 23.774  1.00 86.17 66  A 1 
ATOM   535  C CB  . ARG   A 1 66  ? 0.870   -24.351 25.151  1.00 81.48 66  A 1 
ATOM   536  C CG  . ARG   A 1 66  ? 1.410   -22.997 24.688  1.00 73.19 66  A 1 
ATOM   537  C CD  . ARG   A 1 66  ? 0.709   -21.876 25.447  1.00 69.49 66  A 1 
ATOM   538  N NE  . ARG   A 1 66  ? 1.155   -20.549 24.985  1.00 62.20 66  A 1 
ATOM   539  C CZ  . ARG   A 1 66  ? 0.651   -19.386 25.361  1.00 57.63 66  A 1 
ATOM   540  N NH1 . ARG   A 1 66  ? -0.314  -19.311 26.236  1.00 52.65 66  A 1 
ATOM   541  N NH2 . ARG   A 1 66  ? 1.114   -18.282 24.859  1.00 51.10 66  A 1 
ATOM   542  N N   . SER   A 1 67  ? 3.306   -26.450 25.620  1.00 85.62 67  A 1 
ATOM   543  C CA  . SER   A 1 67  ? 4.711   -26.733 25.947  1.00 87.34 67  A 1 
ATOM   544  C C   . SER   A 1 67  ? 5.439   -27.484 24.829  1.00 89.94 67  A 1 
ATOM   545  O O   . SER   A 1 67  ? 6.518   -27.073 24.413  1.00 85.94 67  A 1 
ATOM   546  C CB  . SER   A 1 67  ? 4.791   -27.533 27.253  1.00 81.91 67  A 1 
ATOM   547  O OG  . SER   A 1 67  ? 4.002   -28.705 27.170  1.00 71.43 67  A 1 
ATOM   548  N N   . LEU   A 1 68  ? 4.825   -28.534 24.278  1.00 89.39 68  A 1 
ATOM   549  C CA  . LEU   A 1 68  ? 5.406   -29.311 23.179  1.00 90.04 68  A 1 
ATOM   550  C C   . LEU   A 1 68  ? 5.539   -28.479 21.896  1.00 91.80 68  A 1 
ATOM   551  O O   . LEU   A 1 68  ? 6.494   -28.657 21.146  1.00 89.24 68  A 1 
ATOM   552  C CB  . LEU   A 1 68  ? 4.544   -30.563 22.943  1.00 86.49 68  A 1 
ATOM   553  C CG  . LEU   A 1 68  ? 5.112   -31.516 21.873  1.00 78.21 68  A 1 
ATOM   554  C CD1 . LEU   A 1 68  ? 6.426   -32.156 22.322  1.00 73.04 68  A 1 
ATOM   555  C CD2 . LEU   A 1 68  ? 4.112   -32.632 21.584  1.00 72.62 68  A 1 
ATOM   556  N N   . PHE   A 1 69  ? 4.596   -27.569 21.640  1.00 92.53 69  A 1 
ATOM   557  C CA  . PHE   A 1 69  ? 4.666   -26.652 20.505  1.00 94.14 69  A 1 
ATOM   558  C C   . PHE   A 1 69  ? 5.866   -25.703 20.626  1.00 95.48 69  A 1 
ATOM   559  O O   . PHE   A 1 69  ? 6.637   -25.582 19.681  1.00 94.72 69  A 1 
ATOM   560  C CB  . PHE   A 1 69  ? 3.337   -25.897 20.385  1.00 92.66 69  A 1 
ATOM   561  C CG  . PHE   A 1 69  ? 3.411   -24.691 19.483  1.00 93.79 69  A 1 
ATOM   562  C CD1 . PHE   A 1 69  ? 3.477   -23.396 20.039  1.00 92.29 69  A 1 
ATOM   563  C CD2 . PHE   A 1 69  ? 3.478   -24.856 18.089  1.00 92.24 69  A 1 
ATOM   564  C CE1 . PHE   A 1 69  ? 3.598   -22.279 19.202  1.00 90.95 69  A 1 
ATOM   565  C CE2 . PHE   A 1 69  ? 3.598   -23.738 17.250  1.00 90.84 69  A 1 
ATOM   566  C CZ  . PHE   A 1 69  ? 3.659   -22.450 17.808  1.00 91.21 69  A 1 
ATOM   567  N N   . LEU   A 1 70  ? 6.062   -25.095 21.799  1.00 95.43 70  A 1 
ATOM   568  C CA  . LEU   A 1 70  ? 7.117   -24.102 22.040  1.00 95.85 70  A 1 
ATOM   569  C C   . LEU   A 1 70  ? 8.534   -24.671 21.887  1.00 96.47 70  A 1 
ATOM   570  O O   . LEU   A 1 70  ? 9.440   -23.941 21.493  1.00 95.72 70  A 1 
ATOM   571  C CB  . LEU   A 1 70  ? 6.930   -23.507 23.447  1.00 94.87 70  A 1 
ATOM   572  C CG  . LEU   A 1 70  ? 5.678   -22.624 23.621  1.00 92.89 70  A 1 
ATOM   573  C CD1 . LEU   A 1 70  ? 5.531   -22.226 25.090  1.00 90.45 70  A 1 
ATOM   574  C CD2 . LEU   A 1 70  ? 5.734   -21.356 22.781  1.00 89.76 70  A 1 
ATOM   575  N N   . THR   A 1 71  ? 8.724   -25.968 22.158  1.00 96.43 71  A 1 
ATOM   576  C CA  . THR   A 1 71  ? 10.032  -26.645 22.056  1.00 96.44 71  A 1 
ATOM   577  C C   . THR   A 1 71  ? 10.376  -27.125 20.642  1.00 96.75 71  A 1 
ATOM   578  O O   . THR   A 1 71  ? 11.513  -27.531 20.404  1.00 95.16 71  A 1 
ATOM   579  C CB  . THR   A 1 71  ? 10.121  -27.829 23.028  1.00 95.21 71  A 1 
ATOM   580  O OG1 . THR   A 1 71  ? 9.079   -28.749 22.796  1.00 87.87 71  A 1 
ATOM   581  C CG2 . THR   A 1 71  ? 10.026  -27.380 24.486  1.00 85.39 71  A 1 
ATOM   582  N N   . ARG   A 1 72  ? 9.434   -27.093 19.688  1.00 97.06 72  A 1 
ATOM   583  C CA  . ARG   A 1 72  ? 9.706   -27.465 18.291  1.00 96.93 72  A 1 
ATOM   584  C C   . ARG   A 1 72  ? 10.684  -26.481 17.653  1.00 97.63 72  A 1 
ATOM   585  O O   . ARG   A 1 72  ? 10.693  -25.300 17.984  1.00 97.12 72  A 1 
ATOM   586  C CB  . ARG   A 1 72  ? 8.410   -27.541 17.476  1.00 95.75 72  A 1 
ATOM   587  C CG  . ARG   A 1 72  ? 7.535   -28.731 17.882  1.00 90.72 72  A 1 
ATOM   588  C CD  . ARG   A 1 72  ? 6.237   -28.727 17.067  1.00 87.94 72  A 1 
ATOM   589  N NE  . ARG   A 1 72  ? 5.348   -29.840 17.436  1.00 83.91 72  A 1 
ATOM   590  C CZ  . ARG   A 1 72  ? 5.351   -31.065 16.931  1.00 80.35 72  A 1 
ATOM   591  N NH1 . ARG   A 1 72  ? 6.211   -31.441 16.031  1.00 72.42 72  A 1 
ATOM   592  N NH2 . ARG   A 1 72  ? 4.471   -31.934 17.334  1.00 75.28 72  A 1 
ATOM   593  N N   . SER   A 1 73  ? 11.478  -26.969 16.699  1.00 97.90 73  A 1 
ATOM   594  C CA  . SER   A 1 73  ? 12.389  -26.121 15.930  1.00 98.15 73  A 1 
ATOM   595  C C   . SER   A 1 73  ? 11.652  -25.344 14.838  1.00 98.37 73  A 1 
ATOM   596  O O   . SER   A 1 73  ? 10.649  -25.800 14.282  1.00 97.73 73  A 1 
ATOM   597  C CB  . SER   A 1 73  ? 13.537  -26.944 15.335  1.00 97.14 73  A 1 
ATOM   598  O OG  . SER   A 1 73  ? 13.046  -27.895 14.415  1.00 91.83 73  A 1 
ATOM   599  N N   . VAL   A 1 74  ? 12.202  -24.190 14.484  1.00 98.44 74  A 1 
ATOM   600  C CA  . VAL   A 1 74  ? 11.785  -23.363 13.342  1.00 98.50 74  A 1 
ATOM   601  C C   . VAL   A 1 74  ? 11.728  -24.167 12.035  1.00 98.48 74  A 1 
ATOM   602  O O   . VAL   A 1 74  ? 10.756  -24.052 11.289  1.00 98.03 74  A 1 
ATOM   603  C CB  . VAL   A 1 74  ? 12.768  -22.177 13.253  1.00 98.05 74  A 1 
ATOM   604  C CG1 . VAL   A 1 74  ? 12.853  -21.521 11.877  1.00 96.54 74  A 1 
ATOM   605  C CG2 . VAL   A 1 74  ? 12.373  -21.105 14.278  1.00 96.61 74  A 1 
ATOM   606  N N   . ASP   A 1 75  ? 12.704  -25.044 11.790  1.00 98.36 75  A 1 
ATOM   607  C CA  . ASP   A 1 75  ? 12.769  -25.895 10.589  1.00 98.15 75  A 1 
ATOM   608  C C   . ASP   A 1 75  ? 11.534  -26.800 10.418  1.00 98.26 75  A 1 
ATOM   609  O O   . ASP   A 1 75  ? 11.175  -27.161 9.299   1.00 97.07 75  A 1 
ATOM   610  C CB  . ASP   A 1 75  ? 14.053  -26.740 10.649  1.00 96.67 75  A 1 
ATOM   611  C CG  . ASP   A 1 75  ? 14.254  -27.625 9.409   1.00 92.23 75  A 1 
ATOM   612  O OD1 . ASP   A 1 75  ? 14.321  -27.077 8.286   1.00 83.58 75  A 1 
ATOM   613  O OD2 . ASP   A 1 75  ? 14.341  -28.860 9.578   1.00 83.71 75  A 1 
ATOM   614  N N   . SER   A 1 76  ? 10.835  -27.126 11.519  1.00 98.06 76  A 1 
ATOM   615  C CA  . SER   A 1 76  ? 9.647   -27.987 11.482  1.00 97.75 76  A 1 
ATOM   616  C C   . SER   A 1 76  ? 8.420   -27.345 10.822  1.00 97.82 76  A 1 
ATOM   617  O O   . SER   A 1 76  ? 7.495   -28.071 10.459  1.00 96.44 76  A 1 
ATOM   618  C CB  . SER   A 1 76  ? 9.299   -28.485 12.890  1.00 96.86 76  A 1 
ATOM   619  O OG  . SER   A 1 76  ? 8.754   -27.482 13.719  1.00 93.29 76  A 1 
ATOM   620  N N   . ILE   A 1 77  ? 8.377   -26.010 10.684  1.00 98.14 77  A 1 
ATOM   621  C CA  . ILE   A 1 77  ? 7.214   -25.296 10.122  1.00 97.98 77  A 1 
ATOM   622  C C   . ILE   A 1 77  ? 7.558   -24.234 9.070   1.00 98.11 77  A 1 
ATOM   623  O O   . ILE   A 1 77  ? 6.643   -23.690 8.448   1.00 97.34 77  A 1 
ATOM   624  C CB  . ILE   A 1 77  ? 6.334   -24.669 11.231  1.00 97.17 77  A 1 
ATOM   625  C CG1 . ILE   A 1 77  ? 6.999   -23.451 11.907  1.00 93.79 77  A 1 
ATOM   626  C CG2 . ILE   A 1 77  ? 5.924   -25.723 12.277  1.00 92.48 77  A 1 
ATOM   627  C CD1 . ILE   A 1 77  ? 5.996   -22.588 12.688  1.00 93.01 77  A 1 
ATOM   628  N N   . MET   A 1 78  ? 8.838   -23.907 8.868   1.00 98.47 78  A 1 
ATOM   629  C CA  . MET   A 1 78  ? 9.230   -22.822 7.972   1.00 98.54 78  A 1 
ATOM   630  C C   . MET   A 1 78  ? 8.839   -23.095 6.516   1.00 98.49 78  A 1 
ATOM   631  O O   . MET   A 1 78  ? 8.933   -24.216 6.009   1.00 97.90 78  A 1 
ATOM   632  C CB  . MET   A 1 78  ? 10.723  -22.482 8.128   1.00 98.07 78  A 1 
ATOM   633  C CG  . MET   A 1 78  ? 11.673  -23.513 7.500   1.00 97.38 78  A 1 
ATOM   634  S SD  . MET   A 1 78  ? 13.424  -23.115 7.769   1.00 97.24 78  A 1 
ATOM   635  C CE  . MET   A 1 78  ? 14.199  -24.391 6.770   1.00 94.19 78  A 1 
ATOM   636  N N   . LYS   A 1 79  ? 8.442   -22.038 5.805   1.00 98.46 79  A 1 
ATOM   637  C CA  . LYS   A 1 79  ? 8.268   -22.073 4.353   1.00 98.26 79  A 1 
ATOM   638  C C   . LYS   A 1 79  ? 9.648   -22.053 3.695   1.00 98.37 79  A 1 
ATOM   639  O O   . LYS   A 1 79  ? 10.428  -21.147 3.970   1.00 97.84 79  A 1 
ATOM   640  C CB  . LYS   A 1 79  ? 7.393   -20.889 3.925   1.00 97.42 79  A 1 
ATOM   641  C CG  . LYS   A 1 79  ? 7.035   -20.883 2.431   1.00 87.07 79  A 1 
ATOM   642  C CD  . LYS   A 1 79  ? 6.052   -21.993 2.039   1.00 81.32 79  A 1 
ATOM   643  C CE  . LYS   A 1 79  ? 5.733   -21.870 0.543   1.00 74.11 79  A 1 
ATOM   644  N NZ  . LYS   A 1 79  ? 4.855   -22.952 0.056   1.00 65.51 79  A 1 
ATOM   645  N N   . LYS   A 1 80  ? 9.935   -23.024 2.834   1.00 98.11 80  A 1 
ATOM   646  C CA  . LYS   A 1 80  ? 11.261  -23.195 2.207   1.00 97.63 80  A 1 
ATOM   647  C C   . LYS   A 1 80  ? 11.402  -22.463 0.871   1.00 96.46 80  A 1 
ATOM   648  O O   . LYS   A 1 80  ? 12.442  -21.885 0.600   1.00 88.97 80  A 1 
ATOM   649  C CB  . LYS   A 1 80  ? 11.602  -24.694 2.082   1.00 96.28 80  A 1 
ATOM   650  C CG  . LYS   A 1 80  ? 11.682  -25.362 3.466   1.00 91.95 80  A 1 
ATOM   651  C CD  . LYS   A 1 80  ? 12.171  -26.818 3.430   1.00 89.01 80  A 1 
ATOM   652  C CE  . LYS   A 1 80  ? 12.201  -27.315 4.886   1.00 79.51 80  A 1 
ATOM   653  N NZ  . LYS   A 1 80  ? 12.832  -28.645 5.076   1.00 69.97 80  A 1 
ATOM   654  N N   . ASP   A 1 81  ? 10.335  -22.426 0.072   1.00 97.39 81  A 1 
ATOM   655  C CA  . ASP   A 1 81  ? 10.316  -21.698 -1.203  1.00 96.99 81  A 1 
ATOM   656  C C   . ASP   A 1 81  ? 10.033  -20.213 -0.939  1.00 97.62 81  A 1 
ATOM   657  O O   . ASP   A 1 81  ? 8.879   -19.769 -0.971  1.00 95.64 81  A 1 
ATOM   658  C CB  . ASP   A 1 81  ? 9.279   -22.311 -2.155  1.00 94.55 81  A 1 
ATOM   659  C CG  . ASP   A 1 81  ? 9.449   -23.816 -2.322  1.00 86.32 81  A 1 
ATOM   660  O OD1 . ASP   A 1 81  ? 10.592  -24.250 -2.573  1.00 78.81 81  A 1 
ATOM   661  O OD2 . ASP   A 1 81  ? 8.423   -24.511 -2.127  1.00 78.82 81  A 1 
ATOM   662  N N   . VAL   A 1 82  ? 11.082  -19.452 -0.624  1.00 98.22 82  A 1 
ATOM   663  C CA  . VAL   A 1 82  ? 10.971  -18.035 -0.255  1.00 98.59 82  A 1 
ATOM   664  C C   . VAL   A 1 82  ? 11.112  -17.158 -1.491  1.00 98.64 82  A 1 
ATOM   665  O O   . VAL   A 1 82  ? 12.137  -17.183 -2.167  1.00 98.33 82  A 1 
ATOM   666  C CB  . VAL   A 1 82  ? 11.988  -17.644 0.833   1.00 98.53 82  A 1 
ATOM   667  C CG1 . VAL   A 1 82  ? 11.746  -16.207 1.310   1.00 97.91 82  A 1 
ATOM   668  C CG2 . VAL   A 1 82  ? 11.880  -18.556 2.061   1.00 97.89 82  A 1 
ATOM   669  N N   . VAL   A 1 83  ? 10.091  -16.346 -1.763  1.00 98.62 83  A 1 
ATOM   670  C CA  . VAL   A 1 83  ? 10.162  -15.290 -2.781  1.00 98.68 83  A 1 
ATOM   671  C C   . VAL   A 1 83  ? 10.892  -14.096 -2.168  1.00 98.78 83  A 1 
ATOM   672  O O   . VAL   A 1 83  ? 10.501  -13.607 -1.109  1.00 98.63 83  A 1 
ATOM   673  C CB  . VAL   A 1 83  ? 8.767   -14.896 -3.296  1.00 98.43 83  A 1 
ATOM   674  C CG1 . VAL   A 1 83  ? 8.862   -13.874 -4.433  1.00 97.23 83  A 1 
ATOM   675  C CG2 . VAL   A 1 83  ? 8.002   -16.119 -3.832  1.00 97.25 83  A 1 
ATOM   676  N N   . CYS   A 1 84  ? 11.940  -13.632 -2.827  1.00 98.63 84  A 1 
ATOM   677  C CA  . CYS   A 1 84  ? 12.763  -12.498 -2.416  1.00 98.62 84  A 1 
ATOM   678  C C   . CYS   A 1 84  ? 12.686  -11.369 -3.446  1.00 98.57 84  A 1 
ATOM   679  O O   . CYS   A 1 84  ? 12.301  -11.590 -4.593  1.00 98.10 84  A 1 
ATOM   680  C CB  . CYS   A 1 84  ? 14.210  -12.966 -2.192  1.00 98.45 84  A 1 
ATOM   681  S SG  . CYS   A 1 84  ? 14.284  -14.194 -0.845  1.00 97.78 84  A 1 
ATOM   682  N N   . ALA   A 1 85  ? 13.070  -10.161 -3.031  1.00 98.38 85  A 1 
ATOM   683  C CA  . ALA   A 1 85  ? 13.267  -9.008  -3.900  1.00 98.33 85  A 1 
ATOM   684  C C   . ALA   A 1 85  ? 14.758  -8.677  -4.024  1.00 98.41 85  A 1 
ATOM   685  O O   . ALA   A 1 85  ? 15.549  -8.944  -3.117  1.00 98.11 85  A 1 
ATOM   686  C CB  . ALA   A 1 85  ? 12.465  -7.825  -3.348  1.00 97.91 85  A 1 
ATOM   687  N N   . HIS   A 1 86  ? 15.131  -8.046  -5.134  1.00 97.93 86  A 1 
ATOM   688  C CA  . HIS   A 1 86  ? 16.447  -7.435  -5.305  1.00 97.38 86  A 1 
ATOM   689  C C   . HIS   A 1 86  ? 16.409  -5.966  -4.828  1.00 97.08 86  A 1 
ATOM   690  O O   . HIS   A 1 86  ? 15.390  -5.295  -5.016  1.00 96.70 86  A 1 
ATOM   691  C CB  . HIS   A 1 86  ? 16.859  -7.566  -6.777  1.00 96.76 86  A 1 
ATOM   692  C CG  . HIS   A 1 86  ? 18.299  -7.216  -7.014  1.00 94.67 86  A 1 
ATOM   693  N ND1 . HIS   A 1 86  ? 18.784  -6.004  -7.456  1.00 87.14 86  A 1 
ATOM   694  C CD2 . HIS   A 1 86  ? 19.391  -8.023  -6.799  1.00 87.02 86  A 1 
ATOM   695  C CE1 . HIS   A 1 86  ? 20.127  -6.082  -7.504  1.00 88.48 86  A 1 
ATOM   696  N NE2 . HIS   A 1 86  ? 20.533  -7.294  -7.111  1.00 89.04 86  A 1 
ATOM   697  N N   . PRO   A 1 87  ? 17.475  -5.411  -4.227  1.00 96.94 87  A 1 
ATOM   698  C CA  . PRO   A 1 87  ? 17.473  -4.022  -3.749  1.00 96.23 87  A 1 
ATOM   699  C C   . PRO   A 1 87  ? 17.244  -2.980  -4.852  1.00 95.10 87  A 1 
ATOM   700  O O   . PRO   A 1 87  ? 16.762  -1.886  -4.565  1.00 93.71 87  A 1 
ATOM   701  C CB  . PRO   A 1 87  ? 18.835  -3.831  -3.073  1.00 95.81 87  A 1 
ATOM   702  C CG  . PRO   A 1 87  ? 19.723  -4.904  -3.707  1.00 94.92 87  A 1 
ATOM   703  C CD  . PRO   A 1 87  ? 18.750  -6.052  -3.917  1.00 96.71 87  A 1 
ATOM   704  N N   . LEU   A 1 88  ? 17.560  -3.311  -6.101  1.00 94.93 88  A 1 
ATOM   705  C CA  . LEU   A 1 88  ? 17.391  -2.440  -7.269  1.00 93.46 88  A 1 
ATOM   706  C C   . LEU   A 1 88  ? 16.052  -2.633  -7.997  1.00 92.60 88  A 1 
ATOM   707  O O   . LEU   A 1 88  ? 15.797  -1.916  -8.966  1.00 90.92 88  A 1 
ATOM   708  C CB  . LEU   A 1 88  ? 18.575  -2.622  -8.239  1.00 92.05 88  A 1 
ATOM   709  C CG  . LEU   A 1 88  ? 19.967  -2.338  -7.645  1.00 88.87 88  A 1 
ATOM   710  C CD1 . LEU   A 1 88  ? 21.030  -2.545  -8.722  1.00 84.14 88  A 1 
ATOM   711  C CD2 . LEU   A 1 88  ? 20.095  -0.910  -7.109  1.00 83.19 88  A 1 
ATOM   712  N N   . ASP   A 1 89  ? 15.190  -3.564  -7.556  1.00 94.10 89  A 1 
ATOM   713  C CA  . ASP   A 1 89  ? 13.848  -3.711  -8.119  1.00 93.98 89  A 1 
ATOM   714  C C   . ASP   A 1 89  ? 13.045  -2.425  -7.900  1.00 93.53 89  A 1 
ATOM   715  O O   . ASP   A 1 89  ? 13.123  -1.795  -6.839  1.00 92.73 89  A 1 
ATOM   716  C CB  . ASP   A 1 89  ? 13.093  -4.898  -7.500  1.00 94.57 89  A 1 
ATOM   717  C CG  . ASP   A 1 89  ? 13.666  -6.277  -7.843  1.00 94.68 89  A 1 
ATOM   718  O OD1 . ASP   A 1 89  ? 14.313  -6.417  -8.900  1.00 92.09 89  A 1 
ATOM   719  O OD2 . ASP   A 1 89  ? 13.433  -7.208  -7.032  1.00 92.09 89  A 1 
ATOM   720  N N   . PHE   A 1 90  ? 12.226  -2.033  -8.883  1.00 90.41 90  A 1 
ATOM   721  C CA  . PHE   A 1 90  ? 11.302  -0.928  -8.699  1.00 89.87 90  A 1 
ATOM   722  C C   . PHE   A 1 90  ? 10.198  -1.313  -7.716  1.00 91.59 90  A 1 
ATOM   723  O O   . PHE   A 1 90  ? 9.538   -2.341  -7.848  1.00 91.33 90  A 1 
ATOM   724  C CB  . PHE   A 1 90  ? 10.727  -0.470  -10.037 1.00 86.84 90  A 1 
ATOM   725  C CG  . PHE   A 1 90  ? 11.718  0.274   -10.899 1.00 83.66 90  A 1 
ATOM   726  C CD1 . PHE   A 1 90  ? 12.120  1.574   -10.540 1.00 77.49 90  A 1 
ATOM   727  C CD2 . PHE   A 1 90  ? 12.233  -0.316  -12.067 1.00 75.17 90  A 1 
ATOM   728  C CE1 . PHE   A 1 90  ? 13.025  2.281   -11.349 1.00 73.22 90  A 1 
ATOM   729  C CE2 . PHE   A 1 90  ? 13.135  0.388   -12.880 1.00 71.98 90  A 1 
ATOM   730  C CZ  . PHE   A 1 90  ? 13.530  1.690   -12.520 1.00 73.71 90  A 1 
ATOM   731  N N   . VAL   A 1 91  ? 9.952   -0.438  -6.737  1.00 91.25 91  A 1 
ATOM   732  C CA  . VAL   A 1 91  ? 8.880   -0.613  -5.744  1.00 92.48 91  A 1 
ATOM   733  C C   . VAL   A 1 91  ? 7.520   -0.732  -6.422  1.00 93.08 91  A 1 
ATOM   734  O O   . VAL   A 1 91  ? 6.681   -1.527  -6.006  1.00 92.67 91  A 1 
ATOM   735  C CB  . VAL   A 1 91  ? 8.876   0.571   -4.767  1.00 91.96 91  A 1 
ATOM   736  C CG1 . VAL   A 1 91  ? 7.684   0.538   -3.808  1.00 88.61 91  A 1 
ATOM   737  C CG2 . VAL   A 1 91  ? 10.160  0.576   -3.931  1.00 89.23 91  A 1 
ATOM   738  N N   . GLU   A 1 92  ? 7.323   0.038   -7.473  1.00 87.89 92  A 1 
ATOM   739  C CA  . GLU   A 1 92  ? 6.132   0.054   -8.310  1.00 86.41 92  A 1 
ATOM   740  C C   . GLU   A 1 92  ? 5.846   -1.318  -8.942  1.00 87.36 92  A 1 
ATOM   741  O O   . GLU   A 1 92  ? 4.702   -1.766  -8.974  1.00 86.34 92  A 1 
ATOM   742  C CB  . GLU   A 1 92  ? 6.325   1.126   -9.397  1.00 83.13 92  A 1 
ATOM   743  C CG  . GLU   A 1 92  ? 6.519   2.565   -8.872  1.00 77.73 92  A 1 
ATOM   744  C CD  . GLU   A 1 92  ? 7.970   3.025   -8.664  1.00 74.15 92  A 1 
ATOM   745  O OE1 . GLU   A 1 92  ? 8.270   4.190   -9.016  1.00 68.22 92  A 1 
ATOM   746  O OE2 . GLU   A 1 92  ? 8.785   2.248   -8.138  1.00 69.57 92  A 1 
ATOM   747  N N   . GLU   A 1 93  ? 6.892   -2.019  -9.393  1.00 89.92 93  A 1 
ATOM   748  C CA  . GLU   A 1 93  ? 6.792   -3.335  -10.029 1.00 89.56 93  A 1 
ATOM   749  C C   . GLU   A 1 93  ? 6.715   -4.460  -8.989  1.00 91.44 93  A 1 
ATOM   750  O O   . GLU   A 1 93  ? 5.841   -5.326  -9.067  1.00 90.61 93  A 1 
ATOM   751  C CB  . GLU   A 1 93  ? 7.972   -3.525  -10.996 1.00 86.77 93  A 1 
ATOM   752  C CG  . GLU   A 1 93  ? 7.873   -2.556  -12.184 1.00 79.90 93  A 1 
ATOM   753  C CD  . GLU   A 1 93  ? 9.050   -2.604  -13.168 1.00 75.14 93  A 1 
ATOM   754  O OE1 . GLU   A 1 93  ? 8.964   -1.852  -14.171 1.00 67.30 93  A 1 
ATOM   755  O OE2 . GLU   A 1 93  ? 10.020  -3.355  -12.925 1.00 67.33 93  A 1 
ATOM   756  N N   . ILE   A 1 94  ? 7.546   -4.413  -7.942  1.00 94.77 94  A 1 
ATOM   757  C CA  . ILE   A 1 94  ? 7.568   -5.445  -6.895  1.00 95.59 94  A 1 
ATOM   758  C C   . ILE   A 1 94  ? 6.281   -5.465  -6.058  1.00 96.47 94  A 1 
ATOM   759  O O   . ILE   A 1 94  ? 5.941   -6.483  -5.459  1.00 96.13 94  A 1 
ATOM   760  C CB  . ILE   A 1 94  ? 8.843   -5.295  -6.033  1.00 94.29 94  A 1 
ATOM   761  C CG1 . ILE   A 1 94  ? 9.367   -6.645  -5.522  1.00 84.12 94  A 1 
ATOM   762  C CG2 . ILE   A 1 94  ? 8.633   -4.352  -4.835  1.00 85.55 94  A 1 
ATOM   763  C CD1 . ILE   A 1 94  ? 9.966   -7.515  -6.608  1.00 79.51 94  A 1 
ATOM   764  N N   . SER   A 1 95  ? 5.525   -4.360  -6.042  1.00 96.17 95  A 1 
ATOM   765  C CA  . SER   A 1 95  ? 4.236   -4.285  -5.347  1.00 96.15 95  A 1 
ATOM   766  C C   . SER   A 1 95  ? 3.220   -5.313  -5.855  1.00 96.65 95  A 1 
ATOM   767  O O   . SER   A 1 95  ? 2.422   -5.817  -5.065  1.00 96.28 95  A 1 
ATOM   768  C CB  . SER   A 1 95  ? 3.651   -2.878  -5.470  1.00 95.17 95  A 1 
ATOM   769  O OG  . SER   A 1 95  ? 4.425   -1.976  -4.716  1.00 88.79 95  A 1 
ATOM   770  N N   . ALA   A 1 96  ? 3.266   -5.668  -7.144  1.00 95.66 96  A 1 
ATOM   771  C CA  . ALA   A 1 96  ? 2.394   -6.687  -7.725  1.00 95.34 96  A 1 
ATOM   772  C C   . ALA   A 1 96  ? 2.682   -8.085  -7.149  1.00 96.05 96  A 1 
ATOM   773  O O   . ALA   A 1 96  ? 1.750   -8.808  -6.789  1.00 95.60 96  A 1 
ATOM   774  C CB  . ALA   A 1 96  ? 2.540   -6.644  -9.252  1.00 93.81 96  A 1 
ATOM   775  N N   . VAL   A 1 97  ? 3.952   -8.419  -6.925  1.00 96.86 97  A 1 
ATOM   776  C CA  . VAL   A 1 97  ? 4.395   -9.721  -6.387  1.00 97.30 97  A 1 
ATOM   777  C C   . VAL   A 1 97  ? 3.690   -10.068 -5.071  1.00 97.62 97  A 1 
ATOM   778  O O   . VAL   A 1 97  ? 3.325   -11.217 -4.831  1.00 97.24 97  A 1 
ATOM   779  C CB  . VAL   A 1 97  ? 5.926   -9.726  -6.195  1.00 97.16 97  A 1 
ATOM   780  C CG1 . VAL   A 1 97  ? 6.446   -11.051 -5.637  1.00 95.74 97  A 1 
ATOM   781  C CG2 . VAL   A 1 97  ? 6.657   -9.462  -7.518  1.00 95.87 97  A 1 
ATOM   782  N N   . PHE   A 1 98  ? 3.420   -9.068  -4.219  1.00 97.55 98  A 1 
ATOM   783  C CA  . PHE   A 1 98  ? 2.755   -9.290  -2.930  1.00 97.79 98  A 1 
ATOM   784  C C   . PHE   A 1 98  ? 1.339   -9.861  -3.072  1.00 97.61 98  A 1 
ATOM   785  O O   . PHE   A 1 98  ? 0.949   -10.726 -2.288  1.00 96.83 98  A 1 
ATOM   786  C CB  . PHE   A 1 98  ? 2.684   -7.978  -2.147  1.00 97.89 98  A 1 
ATOM   787  C CG  . PHE   A 1 98  ? 3.985   -7.544  -1.521  1.00 98.09 98  A 1 
ATOM   788  C CD1 . PHE   A 1 98  ? 4.210   -7.751  -0.145  1.00 97.21 98  A 1 
ATOM   789  C CD2 . PHE   A 1 98  ? 4.972   -6.913  -2.289  1.00 96.98 98  A 1 
ATOM   790  C CE1 . PHE   A 1 98  ? 5.406   -7.326  0.447   1.00 96.64 98  A 1 
ATOM   791  C CE2 . PHE   A 1 98  ? 6.174   -6.494  -1.701  1.00 96.60 98  A 1 
ATOM   792  C CZ  . PHE   A 1 98  ? 6.390   -6.695  -0.332  1.00 97.50 98  A 1 
ATOM   793  N N   . TYR   A 1 99  ? 0.534   -9.339  -4.016  1.00 96.86 99  A 1 
ATOM   794  C CA  . TYR   A 1 99  ? -0.844  -9.794  -4.184  1.00 96.25 99  A 1 
ATOM   795  C C   . TYR   A 1 99  ? -0.962  -10.974 -5.148  1.00 95.96 99  A 1 
ATOM   796  O O   . TYR   A 1 99  ? -1.868  -11.785 -4.974  1.00 94.60 99  A 1 
ATOM   797  C CB  . TYR   A 1 99  ? -1.777  -8.635  -4.554  1.00 95.49 99  A 1 
ATOM   798  C CG  . TYR   A 1 99  ? -1.497  -7.927  -5.861  1.00 95.81 99  A 1 
ATOM   799  C CD1 . TYR   A 1 99  ? -0.968  -6.624  -5.851  1.00 93.10 99  A 1 
ATOM   800  C CD2 . TYR   A 1 99  ? -1.797  -8.546  -7.092  1.00 93.05 99  A 1 
ATOM   801  C CE1 . TYR   A 1 99  ? -0.729  -5.948  -7.052  1.00 91.80 99  A 1 
ATOM   802  C CE2 . TYR   A 1 99  ? -1.546  -7.882  -8.303  1.00 91.57 99  A 1 
ATOM   803  C CZ  . TYR   A 1 99  ? -1.011  -6.579  -8.278  1.00 92.96 99  A 1 
ATOM   804  O OH  . TYR   A 1 99  ? -0.759  -5.932  -9.458  1.00 90.95 99  A 1 
ATOM   805  N N   . GLU   A 1 100 ? -0.047  -11.116 -6.097  1.00 96.76 100 A 1 
ATOM   806  C CA  . GLU   A 1 100 ? 0.014   -12.260 -7.007  1.00 96.12 100 A 1 
ATOM   807  C C   . GLU   A 1 100 ? 0.368   -13.553 -6.263  1.00 96.10 100 A 1 
ATOM   808  O O   . GLU   A 1 100 ? -0.315  -14.561 -6.414  1.00 94.77 100 A 1 
ATOM   809  C CB  . GLU   A 1 100 ? 1.034   -11.981 -8.116  1.00 95.13 100 A 1 
ATOM   810  C CG  . GLU   A 1 100 ? 0.522   -10.907 -9.084  1.00 91.50 100 A 1 
ATOM   811  C CD  . GLU   A 1 100 ? 1.547   -10.494 -10.144 1.00 87.98 100 A 1 
ATOM   812  O OE1 . GLU   A 1 100 ? 1.144   -9.708  -11.030 1.00 81.01 100 A 1 
ATOM   813  O OE2 . GLU   A 1 100 ? 2.713   -10.941 -10.055 1.00 81.76 100 A 1 
ATOM   814  N N   . HIS   A 1 101 ? 1.368   -13.511 -5.386  1.00 97.10 101 A 1 
ATOM   815  C CA  . HIS   A 1 101 ? 1.767   -14.662 -4.572  1.00 97.22 101 A 1 
ATOM   816  C C   . HIS   A 1 101 ? 0.980   -14.794 -3.262  1.00 97.19 101 A 1 
ATOM   817  O O   . HIS   A 1 101 ? 1.148   -15.762 -2.516  1.00 95.94 101 A 1 
ATOM   818  C CB  . HIS   A 1 101 ? 3.275   -14.599 -4.315  1.00 97.20 101 A 1 
ATOM   819  C CG  . HIS   A 1 101 ? 4.100   -14.712 -5.565  1.00 96.77 101 A 1 
ATOM   820  N ND1 . HIS   A 1 101 ? 4.346   -13.715 -6.484  1.00 83.02 101 A 1 
ATOM   821  C CD2 . HIS   A 1 101 ? 4.729   -15.841 -6.036  1.00 83.54 101 A 1 
ATOM   822  C CE1 . HIS   A 1 101 ? 5.090   -14.227 -7.472  1.00 87.42 101 A 1 
ATOM   823  N NE2 . HIS   A 1 101 ? 5.352   -15.519 -7.229  1.00 89.53 101 A 1 
ATOM   824  N N   . GLY   A 1 102 ? 0.119   -13.822 -2.933  1.00 96.80 102 A 1 
ATOM   825  C CA  . GLY   A 1 102 ? -0.657  -13.836 -1.687  1.00 96.53 102 A 1 
ATOM   826  C C   . GLY   A 1 102 ? 0.192   -13.714 -0.415  1.00 97.07 102 A 1 
ATOM   827  O O   . GLY   A 1 102 ? -0.280  -14.076 0.669   1.00 95.76 102 A 1 
ATOM   828  N N   . ILE   A 1 103 ? 1.411   -13.174 -0.524  1.00 98.00 103 A 1 
ATOM   829  C CA  . ILE   A 1 103 ? 2.369   -12.987 0.576   1.00 98.24 103 A 1 
ATOM   830  C C   . ILE   A 1 103 ? 2.302   -11.564 1.158   1.00 98.37 103 A 1 
ATOM   831  O O   . ILE   A 1 103 ? 1.709   -10.648 0.578   1.00 98.15 103 A 1 
ATOM   832  C CB  . ILE   A 1 103 ? 3.799   -13.407 0.143   1.00 97.98 103 A 1 
ATOM   833  C CG1 . ILE   A 1 103 ? 4.317   -12.559 -1.035  1.00 96.29 103 A 1 
ATOM   834  C CG2 . ILE   A 1 103 ? 3.823   -14.913 -0.159  1.00 94.40 103 A 1 
ATOM   835  C CD1 . ILE   A 1 103 ? 5.751   -12.906 -1.484  1.00 95.16 103 A 1 
ATOM   836  N N   . GLY   A 1 104 ? 2.893   -11.369 2.336   1.00 98.03 104 A 1 
ATOM   837  C CA  . GLY   A 1 104 ? 2.914   -10.077 3.035   1.00 98.08 104 A 1 
ATOM   838  C C   . GLY   A 1 104 ? 4.310   -9.501  3.270   1.00 98.46 104 A 1 
ATOM   839  O O   . GLY   A 1 104 ? 4.415   -8.436  3.878   1.00 97.98 104 A 1 
ATOM   840  N N   . CYS   A 1 105 ? 5.353   -10.205 2.827   1.00 98.51 105 A 1 
ATOM   841  C CA  . CYS   A 1 105 ? 6.749   -9.870  3.068   1.00 98.61 105 A 1 
ATOM   842  C C   . CYS   A 1 105 ? 7.626   -10.379 1.927   1.00 98.78 105 A 1 
ATOM   843  O O   . CYS   A 1 105 ? 7.410   -11.490 1.443   1.00 98.51 105 A 1 
ATOM   844  C CB  . CYS   A 1 105 ? 7.137   -10.516 4.405   1.00 97.38 105 A 1 
ATOM   845  S SG  . CYS   A 1 105 ? 8.907   -10.391 4.711   1.00 94.15 105 A 1 
ATOM   846  N N   . LEU   A 1 106 ? 8.621   -9.586  1.552   1.00 98.84 106 A 1 
ATOM   847  C CA  . LEU   A 1 106 ? 9.731   -9.984  0.693   1.00 98.86 106 A 1 
ATOM   848  C C   . LEU   A 1 106 ? 11.048  -9.695  1.425   1.00 98.89 106 A 1 
ATOM   849  O O   . LEU   A 1 106 ? 11.335  -8.525  1.700   1.00 98.76 106 A 1 
ATOM   850  C CB  . LEU   A 1 106 ? 9.674   -9.231  -0.646  1.00 98.69 106 A 1 
ATOM   851  C CG  . LEU   A 1 106 ? 8.470   -9.582  -1.542  1.00 98.05 106 A 1 
ATOM   852  C CD1 . LEU   A 1 106 ? 8.432   -8.654  -2.748  1.00 97.16 106 A 1 
ATOM   853  C CD2 . LEU   A 1 106 ? 8.539   -11.022 -2.055  1.00 96.99 106 A 1 
ATOM   854  N N   . PRO   A 1 107 ? 11.854  -10.714 1.763   1.00 98.94 107 A 1 
ATOM   855  C CA  . PRO   A 1 107 ? 13.251  -10.486 2.106   1.00 98.92 107 A 1 
ATOM   856  C C   . PRO   A 1 107 ? 13.965  -9.837  0.916   1.00 98.91 107 A 1 
ATOM   857  O O   . PRO   A 1 107 ? 13.736  -10.228 -0.232  1.00 98.77 107 A 1 
ATOM   858  C CB  . PRO   A 1 107 ? 13.847  -11.858 2.431   1.00 98.81 107 A 1 
ATOM   859  C CG  . PRO   A 1 107 ? 12.634  -12.760 2.639   1.00 97.54 107 A 1 
ATOM   860  C CD  . PRO   A 1 107 ? 11.563  -12.132 1.757   1.00 98.79 107 A 1 
ATOM   861  N N   . VAL   A 1 108 ? 14.824  -8.869  1.185   1.00 98.79 108 A 1 
ATOM   862  C CA  . VAL   A 1 108 ? 15.659  -8.231  0.164   1.00 98.75 108 A 1 
ATOM   863  C C   . VAL   A 1 108 ? 17.035  -8.877  0.200   1.00 98.72 108 A 1 
ATOM   864  O O   . VAL   A 1 108 ? 17.704  -8.865  1.232   1.00 98.51 108 A 1 
ATOM   865  C CB  . VAL   A 1 108 ? 15.739  -6.708  0.336   1.00 98.60 108 A 1 
ATOM   866  C CG1 . VAL   A 1 108 ? 16.450  -6.080  -0.864  1.00 98.10 108 A 1 
ATOM   867  C CG2 . VAL   A 1 108 ? 14.343  -6.080  0.457   1.00 98.11 108 A 1 
ATOM   868  N N   . VAL   A 1 109 ? 17.432  -9.458  -0.918  1.00 98.70 109 A 1 
ATOM   869  C CA  . VAL   A 1 109 ? 18.654  -10.259 -1.041  1.00 98.58 109 A 1 
ATOM   870  C C   . VAL   A 1 109 ? 19.542  -9.670  -2.126  1.00 98.28 109 A 1 
ATOM   871  O O   . VAL   A 1 109 ? 19.093  -9.406  -3.240  1.00 97.43 109 A 1 
ATOM   872  C CB  . VAL   A 1 109 ? 18.311  -11.736 -1.318  1.00 98.31 109 A 1 
ATOM   873  C CG1 . VAL   A 1 109 ? 19.567  -12.593 -1.487  1.00 96.87 109 A 1 
ATOM   874  C CG2 . VAL   A 1 109 ? 17.503  -12.339 -0.155  1.00 97.17 109 A 1 
ATOM   875  N N   . HIS   A 1 110 ? 20.827  -9.494  -1.801  1.00 98.36 110 A 1 
ATOM   876  C CA  . HIS   A 1 110 ? 21.859  -9.056  -2.736  1.00 98.00 110 A 1 
ATOM   877  C C   . HIS   A 1 110 ? 23.089  -9.953  -2.590  1.00 97.80 110 A 1 
ATOM   878  O O   . HIS   A 1 110 ? 23.536  -10.209 -1.472  1.00 95.83 110 A 1 
ATOM   879  C CB  . HIS   A 1 110 ? 22.192  -7.588  -2.480  1.00 97.03 110 A 1 
ATOM   880  C CG  . HIS   A 1 110 ? 23.069  -7.001  -3.549  1.00 95.47 110 A 1 
ATOM   881  N ND1 . HIS   A 1 110 ? 22.731  -6.826  -4.877  1.00 84.61 110 A 1 
ATOM   882  C CD2 . HIS   A 1 110 ? 24.340  -6.514  -3.393  1.00 84.70 110 A 1 
ATOM   883  C CE1 . HIS   A 1 110 ? 23.775  -6.241  -5.495  1.00 86.67 110 A 1 
ATOM   884  N NE2 . HIS   A 1 110 ? 24.765  -6.036  -4.627  1.00 88.54 110 A 1 
ATOM   885  N N   . HIS   A 1 111 ? 23.604  -10.465 -3.704  1.00 97.02 111 A 1 
ATOM   886  C CA  . HIS   A 1 111 ? 24.659  -11.485 -3.706  1.00 97.09 111 A 1 
ATOM   887  C C   . HIS   A 1 111 ? 24.381  -12.645 -2.727  1.00 97.29 111 A 1 
ATOM   888  O O   . HIS   A 1 111 ? 25.216  -12.995 -1.898  1.00 94.74 111 A 1 
ATOM   889  C CB  . HIS   A 1 111 ? 26.032  -10.829 -3.486  1.00 96.11 111 A 1 
ATOM   890  C CG  . HIS   A 1 111 ? 26.431  -9.881  -4.579  1.00 93.42 111 A 1 
ATOM   891  N ND1 . HIS   A 1 111 ? 26.502  -10.178 -5.928  1.00 80.56 111 A 1 
ATOM   892  C CD2 . HIS   A 1 111 ? 26.812  -8.574  -4.437  1.00 80.45 111 A 1 
ATOM   893  C CE1 . HIS   A 1 111 ? 26.913  -9.075  -6.571  1.00 82.50 111 A 1 
ATOM   894  N NE2 . HIS   A 1 111 ? 27.123  -8.087  -5.700  1.00 83.91 111 A 1 
ATOM   895  N N   . GLN   A 1 112 ? 23.170  -13.210 -2.803  1.00 97.01 112 A 1 
ATOM   896  C CA  . GLN   A 1 112 ? 22.658  -14.286 -1.939  1.00 97.03 112 A 1 
ATOM   897  C C   . GLN   A 1 112 ? 22.470  -13.913 -0.453  1.00 97.64 112 A 1 
ATOM   898  O O   . GLN   A 1 112 ? 21.859  -14.685 0.283   1.00 95.94 112 A 1 
ATOM   899  C CB  . GLN   A 1 112 ? 23.502  -15.568 -2.103  1.00 95.37 112 A 1 
ATOM   900  C CG  . GLN   A 1 112 ? 23.579  -16.082 -3.552  1.00 89.84 112 A 1 
ATOM   901  C CD  . GLN   A 1 112 ? 22.237  -16.599 -4.066  1.00 82.25 112 A 1 
ATOM   902  O OE1 . GLN   A 1 112 ? 21.324  -16.917 -3.314  1.00 72.54 112 A 1 
ATOM   903  N NE2 . GLN   A 1 112 ? 22.065  -16.712 -5.361  1.00 69.78 112 A 1 
ATOM   904  N N   . LYS   A 1 113 ? 22.908  -12.740 0.005   1.00 98.15 113 A 1 
ATOM   905  C CA  . LYS   A 1 113 ? 22.822  -12.326 1.409   1.00 98.38 113 A 1 
ATOM   906  C C   . LYS   A 1 113 ? 21.585  -11.479 1.678   1.00 98.66 113 A 1 
ATOM   907  O O   . LYS   A 1 113 ? 21.274  -10.555 0.929   1.00 98.31 113 A 1 
ATOM   908  C CB  . LYS   A 1 113 ? 24.105  -11.608 1.848   1.00 97.67 113 A 1 
ATOM   909  C CG  . LYS   A 1 113 ? 25.304  -12.571 1.810   1.00 92.72 113 A 1 
ATOM   910  C CD  . LYS   A 1 113 ? 26.571  -11.960 2.406   1.00 88.94 113 A 1 
ATOM   911  C CE  . LYS   A 1 113 ? 27.656  -13.045 2.350   1.00 80.64 113 A 1 
ATOM   912  N NZ  . LYS   A 1 113 ? 28.883  -12.691 3.103   1.00 71.12 113 A 1 
ATOM   913  N N   . LEU   A 1 114 ? 20.909  -11.752 2.801   1.00 98.54 114 A 1 
ATOM   914  C CA  . LEU   A 1 114 ? 19.838  -10.913 3.321   1.00 98.74 114 A 1 
ATOM   915  C C   . LEU   A 1 114 ? 20.407  -9.556  3.755   1.00 98.73 114 A 1 
ATOM   916  O O   . LEU   A 1 114 ? 21.237  -9.490  4.662   1.00 98.46 114 A 1 
ATOM   917  C CB  . LEU   A 1 114 ? 19.162  -11.646 4.489   1.00 98.72 114 A 1 
ATOM   918  C CG  . LEU   A 1 114 ? 17.984  -10.872 5.110   1.00 98.38 114 A 1 
ATOM   919  C CD1 . LEU   A 1 114 ? 16.787  -10.806 4.166   1.00 98.11 114 A 1 
ATOM   920  C CD2 . LEU   A 1 114 ? 17.542  -11.565 6.396   1.00 97.95 114 A 1 
ATOM   921  N N   . ILE   A 1 115 ? 19.916  -8.483  3.147   1.00 98.70 115 A 1 
ATOM   922  C CA  . ILE   A 1 115 ? 20.315  -7.100  3.457   1.00 98.55 115 A 1 
ATOM   923  C C   . ILE   A 1 115 ? 19.155  -6.217  3.929   1.00 98.57 115 A 1 
ATOM   924  O O   . ILE   A 1 115 ? 19.384  -5.135  4.469   1.00 98.13 115 A 1 
ATOM   925  C CB  . ILE   A 1 115 ? 21.040  -6.449  2.261   1.00 98.18 115 A 1 
ATOM   926  C CG1 . ILE   A 1 115 ? 20.131  -6.331  1.015   1.00 95.92 115 A 1 
ATOM   927  C CG2 . ILE   A 1 115 ? 22.344  -7.211  1.940   1.00 94.89 115 A 1 
ATOM   928  C CD1 . ILE   A 1 115 ? 20.663  -5.323  -0.008  1.00 93.90 115 A 1 
ATOM   929  N N   . GLY   A 1 116 ? 17.914  -6.661  3.743   1.00 98.70 116 A 1 
ATOM   930  C CA  . GLY   A 1 116 ? 16.735  -5.903  4.134   1.00 98.72 116 A 1 
ATOM   931  C C   . GLY   A 1 116 ? 15.459  -6.732  4.112   1.00 98.84 116 A 1 
ATOM   932  O O   . GLY   A 1 116 ? 15.458  -7.921  3.790   1.00 98.74 116 A 1 
ATOM   933  N N   . ILE   A 1 117 ? 14.349  -6.082  4.480   1.00 98.91 117 A 1 
ATOM   934  C CA  . ILE   A 1 117 ? 13.012  -6.669  4.405   1.00 98.90 117 A 1 
ATOM   935  C C   . ILE   A 1 117 ? 12.004  -5.599  3.994   1.00 98.87 117 A 1 
ATOM   936  O O   . ILE   A 1 117 ? 12.058  -4.459  4.459   1.00 98.68 117 A 1 
ATOM   937  C CB  . ILE   A 1 117 ? 12.655  -7.377  5.732   1.00 98.79 117 A 1 
ATOM   938  C CG1 . ILE   A 1 117 ? 11.420  -8.285  5.564   1.00 97.87 117 A 1 
ATOM   939  C CG2 . ILE   A 1 117 ? 12.460  -6.387  6.893   1.00 98.07 117 A 1 
ATOM   940  C CD1 . ILE   A 1 117 ? 11.212  -9.226  6.762   1.00 96.32 117 A 1 
ATOM   941  N N   . LEU   A 1 118 ? 11.068  -5.979  3.123   1.00 98.83 118 A 1 
ATOM   942  C CA  . LEU   A 1 118 ? 9.976   -5.138  2.656   1.00 98.77 118 A 1 
ATOM   943  C C   . LEU   A 1 118 ? 8.650   -5.828  2.967   1.00 98.79 118 A 1 
ATOM   944  O O   . LEU   A 1 118 ? 8.464   -7.003  2.660   1.00 98.33 118 A 1 
ATOM   945  C CB  . LEU   A 1 118 ? 10.173  -4.876  1.153   1.00 98.25 118 A 1 
ATOM   946  C CG  . LEU   A 1 118 ? 9.196   -3.838  0.577   1.00 95.48 118 A 1 
ATOM   947  C CD1 . LEU   A 1 118 ? 9.501   -2.433  1.095   1.00 91.24 118 A 1 
ATOM   948  C CD2 . LEU   A 1 118 ? 9.306   -3.816  -0.944  1.00 91.57 118 A 1 
ATOM   949  N N   . THR   A 1 119 ? 7.706   -5.097  3.565   1.00 98.68 119 A 1 
ATOM   950  C CA  . THR   A 1 119 ? 6.376   -5.631  3.899   1.00 98.50 119 A 1 
ATOM   951  C C   . THR   A 1 119 ? 5.265   -4.795  3.267   1.00 98.30 119 A 1 
ATOM   952  O O   . THR   A 1 119 ? 5.468   -3.649  2.854   1.00 97.78 119 A 1 
ATOM   953  C CB  . THR   A 1 119 ? 6.160   -5.740  5.418   1.00 98.06 119 A 1 
ATOM   954  O OG1 . THR   A 1 119 ? 6.017   -4.465  5.997   1.00 95.00 119 A 1 
ATOM   955  C CG2 . THR   A 1 119 ? 7.278   -6.484  6.145   1.00 94.61 119 A 1 
ATOM   956  N N   . LYS   A 1 120 ? 4.039   -5.327  3.254   1.00 98.11 120 A 1 
ATOM   957  C CA  . LYS   A 1 120 ? 2.855   -4.562  2.831   1.00 97.86 120 A 1 
ATOM   958  C C   . LYS   A 1 120 ? 2.677   -3.266  3.630   1.00 97.62 120 A 1 
ATOM   959  O O   . LYS   A 1 120 ? 2.126   -2.315  3.097   1.00 96.92 120 A 1 
ATOM   960  C CB  . LYS   A 1 120 ? 1.578   -5.416  2.937   1.00 97.28 120 A 1 
ATOM   961  C CG  . LYS   A 1 120 ? 1.516   -6.524  1.877   1.00 94.79 120 A 1 
ATOM   962  C CD  . LYS   A 1 120 ? 0.151   -7.220  1.839   1.00 92.48 120 A 1 
ATOM   963  C CE  . LYS   A 1 120 ? 0.175   -8.281  0.723   1.00 86.20 120 A 1 
ATOM   964  N NZ  . LYS   A 1 120 ? -1.169  -8.791  0.344   1.00 81.02 120 A 1 
ATOM   965  N N   . THR   A 1 121 ? 3.128   -3.219  4.881   1.00 97.65 121 A 1 
ATOM   966  C CA  . THR   A 1 121 ? 3.072   -2.001  5.701   1.00 97.33 121 A 1 
ATOM   967  C C   . THR   A 1 121 ? 4.028   -0.930  5.180   1.00 97.10 121 A 1 
ATOM   968  O O   . THR   A 1 121 ? 3.643   0.233   5.131   1.00 96.46 121 A 1 
ATOM   969  C CB  . THR   A 1 121 ? 3.344   -2.316  7.178   1.00 96.91 121 A 1 
ATOM   970  O OG1 . THR   A 1 121 ? 2.299   -3.137  7.662   1.00 93.39 121 A 1 
ATOM   971  C CG2 . THR   A 1 121 ? 3.362   -1.072  8.070   1.00 92.46 121 A 1 
ATOM   972  N N   . ASP   A 1 122 ? 5.224   -1.302  4.725   1.00 97.32 122 A 1 
ATOM   973  C CA  . ASP   A 1 122 ? 6.189   -0.366  4.138   1.00 97.22 122 A 1 
ATOM   974  C C   . ASP   A 1 122 ? 5.658   0.211   2.819   1.00 96.95 122 A 1 
ATOM   975  O O   . ASP   A 1 122 ? 5.724   1.420   2.599   1.00 96.50 122 A 1 
ATOM   976  C CB  . ASP   A 1 122 ? 7.544   -1.059  3.937   1.00 97.49 122 A 1 
ATOM   977  C CG  . ASP   A 1 122 ? 8.035   -1.707  5.232   1.00 97.41 122 A 1 
ATOM   978  O OD1 . ASP   A 1 122 ? 8.146   -0.991  6.254   1.00 95.93 122 A 1 
ATOM   979  O OD2 . ASP   A 1 122 ? 8.197   -2.949  5.225   1.00 95.75 122 A 1 
ATOM   980  N N   . LEU   A 1 123 ? 5.016   -0.623  1.989   1.00 96.97 123 A 1 
ATOM   981  C CA  . LEU   A 1 123 ? 4.365   -0.178  0.754   1.00 96.75 123 A 1 
ATOM   982  C C   . LEU   A 1 123 ? 3.195   0.781   1.023   1.00 96.36 123 A 1 
ATOM   983  O O   . LEU   A 1 123 ? 3.084   1.802   0.354   1.00 95.46 123 A 1 
ATOM   984  C CB  . LEU   A 1 123 ? 3.881   -1.389  -0.055  1.00 96.53 123 A 1 
ATOM   985  C CG  . LEU   A 1 123 ? 4.998   -2.311  -0.572  1.00 95.55 123 A 1 
ATOM   986  C CD1 . LEU   A 1 123 ? 4.358   -3.459  -1.348  1.00 93.80 123 A 1 
ATOM   987  C CD2 . LEU   A 1 123 ? 5.977   -1.593  -1.496  1.00 93.30 123 A 1 
ATOM   988  N N   . LEU   A 1 124 ? 2.351   0.498   2.021   1.00 96.59 124 A 1 
ATOM   989  C CA  . LEU   A 1 124 ? 1.251   1.398   2.387   1.00 96.32 124 A 1 
ATOM   990  C C   . LEU   A 1 124 ? 1.756   2.737   2.939   1.00 95.73 124 A 1 
ATOM   991  O O   . LEU   A 1 124 ? 1.215   3.777   2.582   1.00 94.81 124 A 1 
ATOM   992  C CB  . LEU   A 1 124 ? 0.310   0.724   3.396   1.00 95.98 124 A 1 
ATOM   993  C CG  . LEU   A 1 124 ? -0.545  -0.418  2.824   1.00 93.29 124 A 1 
ATOM   994  C CD1 . LEU   A 1 124 ? -1.442  -0.957  3.937   1.00 90.06 124 A 1 
ATOM   995  C CD2 . LEU   A 1 124 ? -1.436  0.016   1.666   1.00 89.13 124 A 1 
ATOM   996  N N   . ARG   A 1 125 ? 2.810   2.739   3.760   1.00 95.07 125 A 1 
ATOM   997  C CA  . ARG   A 1 125 ? 3.449   3.983   4.221   1.00 94.33 125 A 1 
ATOM   998  C C   . ARG   A 1 125 ? 4.022   4.781   3.052   1.00 93.94 125 A 1 
ATOM   999  O O   . ARG   A 1 125 ? 3.888   6.001   3.025   1.00 92.89 125 A 1 
ATOM   1000 C CB  . ARG   A 1 125 ? 4.564   3.662   5.223   1.00 93.94 125 A 1 
ATOM   1001 C CG  . ARG   A 1 125 ? 4.015   3.261   6.599   1.00 88.46 125 A 1 
ATOM   1002 C CD  . ARG   A 1 125 ? 5.168   2.837   7.504   1.00 87.46 125 A 1 
ATOM   1003 N NE  . ARG   A 1 125 ? 4.708   2.516   8.869   1.00 83.13 125 A 1 
ATOM   1004 C CZ  . ARG   A 1 125 ? 5.401   1.881   9.797   1.00 79.37 125 A 1 
ATOM   1005 N NH1 . ARG   A 1 125 ? 6.626   1.477   9.593   1.00 71.52 125 A 1 
ATOM   1006 N NH2 . ARG   A 1 125 ? 4.866   1.643   10.960  1.00 73.35 125 A 1 
ATOM   1007 N N   . THR   A 1 126 ? 4.627   4.097   2.087   1.00 93.57 126 A 1 
ATOM   1008 C CA  . THR   A 1 126 ? 5.132   4.732   0.865   1.00 92.86 126 A 1 
ATOM   1009 C C   . THR   A 1 126 ? 3.989   5.326   0.048   1.00 92.52 126 A 1 
ATOM   1010 O O   . THR   A 1 126 ? 4.081   6.478   -0.354  1.00 91.41 126 A 1 
ATOM   1011 C CB  . THR   A 1 126 ? 5.941   3.736   0.027   1.00 92.50 126 A 1 
ATOM   1012 O OG1 . THR   A 1 126 ? 7.012   3.249   0.800   1.00 90.07 126 A 1 
ATOM   1013 C CG2 . THR   A 1 126 ? 6.538   4.380   -1.221  1.00 90.19 126 A 1 
ATOM   1014 N N   . PHE   A 1 127 ? 2.886   4.597   -0.124  1.00 92.00 127 A 1 
ATOM   1015 C CA  . PHE   A 1 127 ? 1.689   5.092   -0.804  1.00 91.22 127 A 1 
ATOM   1016 C C   . PHE   A 1 127 ? 1.155   6.381   -0.163  1.00 90.97 127 A 1 
ATOM   1017 O O   . PHE   A 1 127 ? 1.005   7.384   -0.856  1.00 90.49 127 A 1 
ATOM   1018 C CB  . PHE   A 1 127 ? 0.634   3.981   -0.832  1.00 90.55 127 A 1 
ATOM   1019 C CG  . PHE   A 1 127 ? -0.699  4.420   -1.403  1.00 89.12 127 A 1 
ATOM   1020 C CD1 . PHE   A 1 127 ? -1.864  4.367   -0.617  1.00 83.70 127 A 1 
ATOM   1021 C CD2 . PHE   A 1 127 ? -0.775  4.911   -2.717  1.00 83.09 127 A 1 
ATOM   1022 C CE1 . PHE   A 1 127 ? -3.093  4.792   -1.142  1.00 81.26 127 A 1 
ATOM   1023 C CE2 . PHE   A 1 127 ? -2.004  5.346   -3.242  1.00 80.17 127 A 1 
ATOM   1024 C CZ  . PHE   A 1 127 ? -3.163  5.285   -2.456  1.00 80.92 127 A 1 
ATOM   1025 N N   . VAL   A 1 128 ? 0.967   6.398   1.164   1.00 91.78 128 A 1 
ATOM   1026 C CA  . VAL   A 1 128 ? 0.516   7.589   1.906   1.00 91.16 128 A 1 
ATOM   1027 C C   . VAL   A 1 128 ? 1.459   8.776   1.682   1.00 90.10 128 A 1 
ATOM   1028 O O   . VAL   A 1 128 ? 1.000   9.880   1.398   1.00 89.03 128 A 1 
ATOM   1029 C CB  . VAL   A 1 128 ? 0.370   7.273   3.409   1.00 90.93 128 A 1 
ATOM   1030 C CG1 . VAL   A 1 128 ? 0.058   8.517   4.247   1.00 87.68 128 A 1 
ATOM   1031 C CG2 . VAL   A 1 128 ? -0.768  6.275   3.648   1.00 88.54 128 A 1 
ATOM   1032 N N   . LYS   A 1 129 ? 2.777   8.557   1.734   1.00 90.01 129 A 1 
ATOM   1033 C CA  . LYS   A 1 129 ? 3.766   9.613   1.467   1.00 88.30 129 A 1 
ATOM   1034 C C   . LYS   A 1 129 ? 3.680   10.156  0.037   1.00 87.83 129 A 1 
ATOM   1035 O O   . LYS   A 1 129 ? 3.782   11.361  -0.161  1.00 85.70 129 A 1 
ATOM   1036 C CB  . LYS   A 1 129 ? 5.184   9.101   1.739   1.00 86.70 129 A 1 
ATOM   1037 C CG  . LYS   A 1 129 ? 5.499   8.984   3.238   1.00 79.33 129 A 1 
ATOM   1038 C CD  . LYS   A 1 129 ? 6.943   8.512   3.416   1.00 75.42 129 A 1 
ATOM   1039 C CE  . LYS   A 1 129 ? 7.326   8.469   4.898   1.00 66.05 129 A 1 
ATOM   1040 N NZ  . LYS   A 1 129 ? 8.786   8.218   5.060   1.00 58.97 129 A 1 
ATOM   1041 N N   . LEU   A 1 130 ? 3.490   9.287   -0.959  1.00 87.27 130 A 1 
ATOM   1042 C CA  . LEU   A 1 130 ? 3.409   9.687   -2.369  1.00 86.34 130 A 1 
ATOM   1043 C C   . LEU   A 1 130 ? 2.163   10.527  -2.672  1.00 85.89 130 A 1 
ATOM   1044 O O   . LEU   A 1 130 ? 2.220   11.429  -3.503  1.00 83.12 130 A 1 
ATOM   1045 C CB  . LEU   A 1 130 ? 3.439   8.439   -3.266  1.00 84.82 130 A 1 
ATOM   1046 C CG  . LEU   A 1 130 ? 4.789   7.699   -3.309  1.00 81.03 130 A 1 
ATOM   1047 C CD1 . LEU   A 1 130 ? 4.659   6.458   -4.189  1.00 75.30 130 A 1 
ATOM   1048 C CD2 . LEU   A 1 130 ? 5.916   8.559   -3.863  1.00 74.82 130 A 1 
ATOM   1049 N N   . THR   A 1 131 ? 1.054   10.277  -1.974  1.00 86.16 131 A 1 
ATOM   1050 C CA  . THR   A 1 131 ? -0.175  11.070  -2.128  1.00 83.43 131 A 1 
ATOM   1051 C C   . THR   A 1 131 ? -0.106  12.419  -1.413  1.00 82.50 131 A 1 
ATOM   1052 O O   . THR   A 1 131 ? -0.958  13.280  -1.634  1.00 79.27 131 A 1 
ATOM   1053 C CB  . THR   A 1 131 ? -1.399  10.296  -1.635  1.00 82.73 131 A 1 
ATOM   1054 O OG1 . THR   A 1 131 ? -1.302  10.040  -0.249  1.00 79.05 131 A 1 
ATOM   1055 C CG2 . THR   A 1 131 ? -1.592  8.971   -2.371  1.00 78.34 131 A 1 
ATOM   1056 N N   . GLY   A 1 132 ? 0.893   12.613  -0.541  1.00 81.91 132 A 1 
ATOM   1057 C CA  . GLY   A 1 132 ? 1.005   13.803  0.301   1.00 80.12 132 A 1 
ATOM   1058 C C   . GLY   A 1 132 ? -0.087  13.907  1.371   1.00 81.50 132 A 1 
ATOM   1059 O O   . GLY   A 1 132 ? -0.269  14.987  1.929   1.00 78.20 132 A 1 
ATOM   1060 N N   . ALA   A 1 133 ? -0.818  12.821  1.661   1.00 79.81 133 A 1 
ATOM   1061 C CA  . ALA   A 1 133 ? -1.897  12.824  2.659   1.00 78.04 133 A 1 
ATOM   1062 C C   . ALA   A 1 133 ? -1.392  13.029  4.096   1.00 78.67 133 A 1 
ATOM   1063 O O   . ALA   A 1 133 ? -2.136  13.509  4.948   1.00 75.74 133 A 1 
ATOM   1064 C CB  . ALA   A 1 133 ? -2.692  11.523  2.533   1.00 75.17 133 A 1 
ATOM   1065 N N   . ASP   A 1 134 ? -0.120  12.739  4.341   1.00 79.54 134 A 1 
ATOM   1066 C CA  . ASP   A 1 134 ? 0.596   12.988  5.592   1.00 77.50 134 A 1 
ATOM   1067 C C   . ASP   A 1 134 ? 0.977   14.467  5.809   1.00 78.38 134 A 1 
ATOM   1068 O O   . ASP   A 1 134 ? 1.524   14.824  6.851   1.00 75.78 134 A 1 
ATOM   1069 C CB  . ASP   A 1 134 ? 1.843   12.081  5.624   1.00 74.38 134 A 1 
ATOM   1070 C CG  . ASP   A 1 134 ? 2.895   12.412  4.543   1.00 70.71 134 A 1 
ATOM   1071 O OD1 . ASP   A 1 134 ? 2.515   12.787  3.415   1.00 64.43 134 A 1 
ATOM   1072 O OD2 . ASP   A 1 134 ? 4.100   12.258  4.846   1.00 66.39 134 A 1 
ATOM   1073 N N   . GLN   A 1 135 ? 0.687   15.347  4.844   1.00 81.73 135 A 1 
ATOM   1074 C CA  . GLN   A 1 135 ? 0.990   16.773  4.908   1.00 80.64 135 A 1 
ATOM   1075 C C   . GLN   A 1 135 ? -0.290  17.617  4.949   1.00 81.57 135 A 1 
ATOM   1076 O O   . GLN   A 1 135 ? -1.238  17.352  4.205   1.00 79.45 135 A 1 
ATOM   1077 C CB  . GLN   A 1 135 ? 1.881   17.184  3.727   1.00 77.88 135 A 1 
ATOM   1078 C CG  . GLN   A 1 135 ? 3.279   16.556  3.823   1.00 73.83 135 A 1 
ATOM   1079 C CD  . GLN   A 1 135 ? 4.112   16.865  2.585   1.00 71.50 135 A 1 
ATOM   1080 O OE1 . GLN   A 1 135 ? 4.423   18.006  2.259   1.00 64.39 135 A 1 
ATOM   1081 N NE2 . GLN   A 1 135 ? 4.493   15.848  1.845   1.00 61.77 135 A 1 
ATOM   1082 N N   . PRO   A 1 136 ? -0.328  18.703  5.766   1.00 81.30 136 A 1 
ATOM   1083 C CA  . PRO   A 1 136 ? -1.453  19.623  5.766   1.00 80.24 136 A 1 
ATOM   1084 C C   . PRO   A 1 136 ? -1.521  20.387  4.441   1.00 80.27 136 A 1 
ATOM   1085 O O   . PRO   A 1 136 ? -0.526  20.940  3.958   1.00 75.63 136 A 1 
ATOM   1086 C CB  . PRO   A 1 136 ? -1.233  20.540  6.973   1.00 77.73 136 A 1 
ATOM   1087 C CG  . PRO   A 1 136 ? 0.291   20.546  7.130   1.00 75.75 136 A 1 
ATOM   1088 C CD  . PRO   A 1 136 ? 0.695   19.141  6.696   1.00 79.02 136 A 1 
ATOM   1089 N N   . GLY   A 1 137 ? -2.719  20.465  3.872   1.00 84.75 137 A 1 
ATOM   1090 C CA  . GLY   A 1 137 ? -2.978  21.130  2.606   1.00 84.44 137 A 1 
ATOM   1091 C C   . GLY   A 1 137 ? -4.412  20.917  2.137   1.00 85.80 137 A 1 
ATOM   1092 O O   . GLY   A 1 137 ? -5.250  20.389  2.864   1.00 82.24 137 A 1 
ATOM   1093 N N   . SER   A 1 138 ? -4.683  21.338  0.905   1.00 85.68 138 A 1 
ATOM   1094 C CA  . SER   A 1 138 ? -5.967  21.102  0.247   1.00 86.61 138 A 1 
ATOM   1095 C C   . SER   A 1 138 ? -5.785  20.143  -0.921  1.00 88.13 138 A 1 
ATOM   1096 O O   . SER   A 1 138 ? -4.854  20.298  -1.711  1.00 86.79 138 A 1 
ATOM   1097 C CB  . SER   A 1 138 ? -6.585  22.414  -0.228  1.00 84.91 138 A 1 
ATOM   1098 O OG  . SER   A 1 138 ? -6.796  23.282  0.876   1.00 79.57 138 A 1 
ATOM   1099 N N   . GLN   A 1 139 ? -6.684  19.166  -1.039  1.00 84.11 139 A 1 
ATOM   1100 C CA  . GLN   A 1 139 ? -6.727  18.247  -2.175  1.00 84.45 139 A 1 
ATOM   1101 C C   . GLN   A 1 139 ? -7.661  18.798  -3.255  1.00 85.97 139 A 1 
ATOM   1102 O O   . GLN   A 1 139 ? -8.754  19.272  -2.958  1.00 85.23 139 A 1 
ATOM   1103 C CB  . GLN   A 1 139 ? -7.124  16.850  -1.693  1.00 81.94 139 A 1 
ATOM   1104 C CG  . GLN   A 1 139 ? -7.037  15.796  -2.809  1.00 77.49 139 A 1 
ATOM   1105 C CD  . GLN   A 1 139 ? -7.043  14.371  -2.267  1.00 75.73 139 A 1 
ATOM   1106 O OE1 . GLN   A 1 139 ? -6.400  14.069  -1.276  1.00 68.09 139 A 1 
ATOM   1107 N NE2 . GLN   A 1 139 ? -7.730  13.455  -2.905  1.00 66.34 139 A 1 
ATOM   1108 N N   . ILE   A 1 140 ? -7.207  18.743  -4.505  1.00 88.67 140 A 1 
ATOM   1109 C CA  . ILE   A 1 140 ? -7.954  19.207  -5.675  1.00 89.81 140 A 1 
ATOM   1110 C C   . ILE   A 1 140 ? -7.843  18.137  -6.753  1.00 90.34 140 A 1 
ATOM   1111 O O   . ILE   A 1 140 ? -6.743  17.729  -7.115  1.00 89.47 140 A 1 
ATOM   1112 C CB  . ILE   A 1 140 ? -7.423  20.575  -6.162  1.00 89.44 140 A 1 
ATOM   1113 C CG1 . ILE   A 1 140 ? -7.565  21.637  -5.043  1.00 85.23 140 A 1 
ATOM   1114 C CG2 . ILE   A 1 140 ? -8.164  21.028  -7.434  1.00 84.05 140 A 1 
ATOM   1115 C CD1 . ILE   A 1 140 ? -6.906  22.977  -5.359  1.00 75.80 140 A 1 
ATOM   1116 N N   . GLU   A 1 141 ? -8.982  17.683  -7.276  1.00 88.74 141 A 1 
ATOM   1117 C CA  . GLU   A 1 141 ? -9.052  16.691  -8.342  1.00 88.79 141 A 1 
ATOM   1118 C C   . GLU   A 1 141 ? -9.650  17.319  -9.600  1.00 89.54 141 A 1 
ATOM   1119 O O   . GLU   A 1 141 ? -10.710 17.945  -9.554  1.00 88.74 141 A 1 
ATOM   1120 C CB  . GLU   A 1 141 ? -9.836  15.437  -7.913  1.00 87.05 141 A 1 
ATOM   1121 C CG  . GLU   A 1 141 ? -9.315  14.773  -6.632  1.00 83.13 141 A 1 
ATOM   1122 C CD  . GLU   A 1 141 ? -9.948  13.403  -6.321  1.00 83.24 141 A 1 
ATOM   1123 O OE1 . GLU   A 1 141 ? -9.650  12.845  -5.237  1.00 75.85 141 A 1 
ATOM   1124 O OE2 . GLU   A 1 141 ? -10.714 12.867  -7.154  1.00 76.81 141 A 1 
ATOM   1125 N N   . ILE   A 1 142 ? -8.968  17.141  -10.731 1.00 91.54 142 A 1 
ATOM   1126 C CA  . ILE   A 1 142 ? -9.320  17.763  -12.006 1.00 92.20 142 A 1 
ATOM   1127 C C   . ILE   A 1 142 ? -9.420  16.681  -13.075 1.00 92.15 142 A 1 
ATOM   1128 O O   . ILE   A 1 142 ? -8.478  15.922  -13.296 1.00 91.18 142 A 1 
ATOM   1129 C CB  . ILE   A 1 142 ? -8.293  18.851  -12.387 1.00 92.37 142 A 1 
ATOM   1130 C CG1 . ILE   A 1 142 ? -8.144  19.909  -11.264 1.00 88.81 142 A 1 
ATOM   1131 C CG2 . ILE   A 1 142 ? -8.705  19.539  -13.702 1.00 87.95 142 A 1 
ATOM   1132 C CD1 . ILE   A 1 142 ? -6.872  20.742  -11.380 1.00 81.47 142 A 1 
ATOM   1133 N N   . LYS   A 1 143 ? -10.569 16.616  -13.755 1.00 90.28 143 A 1 
ATOM   1134 C CA  . LYS   A 1 143 ? -10.782 15.714  -14.888 1.00 89.43 143 A 1 
ATOM   1135 C C   . LYS   A 1 143 ? -10.063 16.257  -16.118 1.00 89.76 143 A 1 
ATOM   1136 O O   . LYS   A 1 143 ? -10.238 17.425  -16.456 1.00 87.93 143 A 1 
ATOM   1137 C CB  . LYS   A 1 143 ? -12.292 15.523  -15.119 1.00 86.67 143 A 1 
ATOM   1138 C CG  . LYS   A 1 143 ? -12.651 14.041  -15.282 1.00 76.04 143 A 1 
ATOM   1139 C CD  . LYS   A 1 143 ? -14.160 13.869  -15.485 1.00 74.46 143 A 1 
ATOM   1140 C CE  . LYS   A 1 143 ? -14.502 12.379  -15.534 1.00 64.18 143 A 1 
ATOM   1141 N NZ  . LYS   A 1 143 ? -15.944 12.132  -15.793 1.00 59.08 143 A 1 
ATOM   1142 N N   . VAL   A 1 144 ? -9.267  15.416  -16.788 1.00 91.34 144 A 1 
ATOM   1143 C CA  . VAL   A 1 144 ? -8.437  15.828  -17.925 1.00 91.35 144 A 1 
ATOM   1144 C C   . VAL   A 1 144 ? -8.491  14.809  -19.062 1.00 90.99 144 A 1 
ATOM   1145 O O   . VAL   A 1 144 ? -8.589  13.604  -18.832 1.00 88.97 144 A 1 
ATOM   1146 C CB  . VAL   A 1 144 ? -6.979  16.096  -17.501 1.00 90.03 144 A 1 
ATOM   1147 C CG1 . VAL   A 1 144 ? -6.899  17.139  -16.385 1.00 83.90 144 A 1 
ATOM   1148 C CG2 . VAL   A 1 144 ? -6.227  14.841  -17.042 1.00 84.49 144 A 1 
ATOM   1149 N N   . ASN   A 1 145 ? -8.381  15.305  -20.300 1.00 90.75 145 A 1 
ATOM   1150 C CA  . ASN   A 1 145 ? -8.290  14.473  -21.508 1.00 89.62 145 A 1 
ATOM   1151 C C   . ASN   A 1 145 ? -6.836  14.334  -21.982 1.00 89.92 145 A 1 
ATOM   1152 O O   . ASN   A 1 145 ? -6.449  13.318  -22.546 1.00 84.62 145 A 1 
ATOM   1153 C CB  . ASN   A 1 145 ? -9.163  15.099  -22.603 1.00 86.33 145 A 1 
ATOM   1154 C CG  . ASN   A 1 145 ? -10.631 15.237  -22.222 1.00 79.65 145 A 1 
ATOM   1155 O OD1 . ASN   A 1 145 ? -11.132 14.667  -21.280 1.00 68.15 145 A 1 
ATOM   1156 N ND2 . ASN   A 1 145 ? -11.365 16.041  -22.959 1.00 68.95 145 A 1 
ATOM   1157 N N   . ASP   A 1 146 ? -6.020  15.356  -21.731 1.00 88.49 146 A 1 
ATOM   1158 C CA  . ASP   A 1 146 ? -4.591  15.388  -22.037 1.00 89.13 146 A 1 
ATOM   1159 C C   . ASP   A 1 146 ? -3.810  15.740  -20.766 1.00 89.70 146 A 1 
ATOM   1160 O O   . ASP   A 1 146 ? -3.787  16.888  -20.324 1.00 87.22 146 A 1 
ATOM   1161 C CB  . ASP   A 1 146 ? -4.320  16.375  -23.183 1.00 86.36 146 A 1 
ATOM   1162 C CG  . ASP   A 1 146 ? -2.881  16.278  -23.703 1.00 85.21 146 A 1 
ATOM   1163 O OD1 . ASP   A 1 146 ? -1.965  15.969  -22.900 1.00 79.99 146 A 1 
ATOM   1164 O OD2 . ASP   A 1 146 ? -2.698  16.477  -24.923 1.00 79.11 146 A 1 
ATOM   1165 N N   . ILE   A 1 147 ? -3.166  14.730  -20.175 1.00 87.83 147 A 1 
ATOM   1166 C CA  . ILE   A 1 147 ? -2.381  14.886  -18.942 1.00 87.06 147 A 1 
ATOM   1167 C C   . ILE   A 1 147 ? -1.267  15.909  -19.139 1.00 88.68 147 A 1 
ATOM   1168 O O   . ILE   A 1 147 ? -1.074  16.770  -18.291 1.00 87.75 147 A 1 
ATOM   1169 C CB  . ILE   A 1 147 ? -1.765  13.538  -18.515 1.00 85.21 147 A 1 
ATOM   1170 C CG1 . ILE   A 1 147 ? -2.861  12.512  -18.172 1.00 80.10 147 A 1 
ATOM   1171 C CG2 . ILE   A 1 147 ? -0.814  13.703  -17.312 1.00 80.05 147 A 1 
ATOM   1172 C CD1 . ILE   A 1 147 ? -2.294  11.090  -18.108 1.00 73.89 147 A 1 
ATOM   1173 N N   . THR   A 1 148 ? -0.531  15.808  -20.244 1.00 88.71 148 A 1 
ATOM   1174 C CA  . THR   A 1 148 ? 0.662   16.622  -20.499 1.00 88.02 148 A 1 
ATOM   1175 C C   . THR   A 1 148 ? 0.299   18.098  -20.595 1.00 88.73 148 A 1 
ATOM   1176 O O   . THR   A 1 148 ? 0.883   18.924  -19.900 1.00 87.10 148 A 1 
ATOM   1177 C CB  . THR   A 1 148 ? 1.360   16.167  -21.789 1.00 86.31 148 A 1 
ATOM   1178 O OG1 . THR   A 1 148 ? 1.537   14.771  -21.775 1.00 81.48 148 A 1 
ATOM   1179 C CG2 . THR   A 1 148 ? 2.737   16.796  -21.949 1.00 81.16 148 A 1 
ATOM   1180 N N   . LYS   A 1 149 ? -0.722  18.417  -21.397 1.00 89.99 149 A 1 
ATOM   1181 C CA  . LYS   A 1 149 ? -1.231  19.776  -21.554 1.00 90.21 149 A 1 
ATOM   1182 C C   . LYS   A 1 149 ? -1.780  20.325  -20.236 1.00 90.74 149 A 1 
ATOM   1183 O O   . LYS   A 1 149 ? -1.384  21.406  -19.807 1.00 89.94 149 A 1 
ATOM   1184 C CB  . LYS   A 1 149 ? -2.291  19.783  -22.666 1.00 89.21 149 A 1 
ATOM   1185 C CG  . LYS   A 1 149 ? -2.851  21.192  -22.877 1.00 84.58 149 A 1 
ATOM   1186 C CD  . LYS   A 1 149 ? -3.896  21.246  -23.993 1.00 80.89 149 A 1 
ATOM   1187 C CE  . LYS   A 1 149 ? -4.455  22.671  -23.960 1.00 72.68 149 A 1 
ATOM   1188 N NZ  . LYS   A 1 149 ? -5.562  22.893  -24.910 1.00 64.51 149 A 1 
ATOM   1189 N N   . SER   A 1 150 ? -2.655  19.575  -19.570 1.00 92.02 150 A 1 
ATOM   1190 C CA  . SER   A 1 150 ? -3.267  20.021  -18.315 1.00 91.99 150 A 1 
ATOM   1191 C C   . SER   A 1 150 ? -2.239  20.186  -17.196 1.00 92.61 150 A 1 
ATOM   1192 O O   . SER   A 1 150 ? -2.337  21.135  -16.429 1.00 91.51 150 A 1 
ATOM   1193 C CB  . SER   A 1 150 ? -4.363  19.055  -17.881 1.00 91.22 150 A 1 
ATOM   1194 O OG  . SER   A 1 150 ? -5.391  19.012  -18.860 1.00 85.01 150 A 1 
ATOM   1195 N N   . LEU   A 1 151 ? -1.222  19.322  -17.110 1.00 91.05 151 A 1 
ATOM   1196 C CA  . LEU   A 1 151 ? -0.112  19.486  -16.172 1.00 90.78 151 A 1 
ATOM   1197 C C   . LEU   A 1 151 ? 0.645   20.790  -16.414 1.00 91.24 151 A 1 
ATOM   1198 O O   . LEU   A 1 151 ? 0.901   21.514  -15.457 1.00 89.77 151 A 1 
ATOM   1199 C CB  . LEU   A 1 151 ? 0.848   18.288  -16.264 1.00 89.33 151 A 1 
ATOM   1200 C CG  . LEU   A 1 151 ? 0.552   17.192  -15.228 1.00 83.51 151 A 1 
ATOM   1201 C CD1 . LEU   A 1 151 ? 1.248   15.897  -15.631 1.00 80.23 151 A 1 
ATOM   1202 C CD2 . LEU   A 1 151 ? 1.064   17.589  -13.846 1.00 79.65 151 A 1 
ATOM   1203 N N   . ALA   A 1 152 ? 0.967   21.107  -17.670 1.00 91.69 152 A 1 
ATOM   1204 C CA  . ALA   A 1 152 ? 1.657   22.346  -18.020 1.00 91.25 152 A 1 
ATOM   1205 C C   . ALA   A 1 152 ? 0.826   23.577  -17.620 1.00 91.78 152 A 1 
ATOM   1206 O O   . ALA   A 1 152 ? 1.308   24.442  -16.890 1.00 90.77 152 A 1 
ATOM   1207 C CB  . ALA   A 1 152 ? 1.994   22.329  -19.517 1.00 90.20 152 A 1 
ATOM   1208 N N   . GLU   A 1 153 ? -0.444  23.618  -18.018 1.00 91.88 153 A 1 
ATOM   1209 C CA  . GLU   A 1 153 ? -1.344  24.740  -17.730 1.00 91.59 153 A 1 
ATOM   1210 C C   . GLU   A 1 153 ? -1.584  24.923  -16.222 1.00 91.76 153 A 1 
ATOM   1211 O O   . GLU   A 1 153 ? -1.458  26.029  -15.699 1.00 90.22 153 A 1 
ATOM   1212 C CB  . GLU   A 1 153 ? -2.678  24.532  -18.466 1.00 90.37 153 A 1 
ATOM   1213 C CG  . GLU   A 1 153 ? -2.563  24.692  -19.995 1.00 82.09 153 A 1 
ATOM   1214 C CD  . GLU   A 1 153 ? -3.867  24.379  -20.753 1.00 79.94 153 A 1 
ATOM   1215 O OE1 . GLU   A 1 153 ? -3.903  24.592  -21.990 1.00 73.03 153 A 1 
ATOM   1216 O OE2 . GLU   A 1 153 ? -4.837  23.881  -20.139 1.00 75.47 153 A 1 
ATOM   1217 N N   . ILE   A 1 154 ? -1.882  23.842  -15.493 1.00 92.74 154 A 1 
ATOM   1218 C CA  . ILE   A 1 154 ? -2.212  23.917  -14.063 1.00 92.77 154 A 1 
ATOM   1219 C C   . ILE   A 1 154 ? -0.978  24.249  -13.219 1.00 92.76 154 A 1 
ATOM   1220 O O   . ILE   A 1 154 ? -1.072  25.041  -12.284 1.00 91.45 154 A 1 
ATOM   1221 C CB  . ILE   A 1 154 ? -2.891  22.616  -13.592 1.00 92.44 154 A 1 
ATOM   1222 C CG1 . ILE   A 1 154 ? -4.251  22.421  -14.301 1.00 90.44 154 A 1 
ATOM   1223 C CG2 . ILE   A 1 154 ? -3.107  22.618  -12.070 1.00 90.97 154 A 1 
ATOM   1224 C CD1 . ILE   A 1 154 ? -4.798  20.996  -14.186 1.00 86.06 154 A 1 
ATOM   1225 N N   . SER   A 1 155 ? 0.185   23.669  -13.527 1.00 92.93 155 A 1 
ATOM   1226 C CA  . SER   A 1 155 ? 1.414   23.965  -12.784 1.00 91.95 155 A 1 
ATOM   1227 C C   . SER   A 1 155 ? 1.909   25.393  -13.030 1.00 91.77 155 A 1 
ATOM   1228 O O   . SER   A 1 155 ? 2.321   26.054  -12.078 1.00 90.44 155 A 1 
ATOM   1229 C CB  . SER   A 1 155 ? 2.504   22.934  -13.078 1.00 90.79 155 A 1 
ATOM   1230 O OG  . SER   A 1 155 ? 2.802   22.868  -14.446 1.00 82.16 155 A 1 
ATOM   1231 N N   . SER   A 1 156 ? 1.767   25.912  -14.249 1.00 92.24 156 A 1 
ATOM   1232 C CA  . SER   A 1 156 ? 2.015   27.328  -14.556 1.00 91.45 156 A 1 
ATOM   1233 C C   . SER   A 1 156 ? 1.062   28.239  -13.772 1.00 91.47 156 A 1 
ATOM   1234 O O   . SER   A 1 156 ? 1.512   29.164  -13.099 1.00 89.87 156 A 1 
ATOM   1235 C CB  . SER   A 1 156 ? 1.874   27.568  -16.058 1.00 90.65 156 A 1 
ATOM   1236 O OG  . SER   A 1 156 ? 2.307   28.875  -16.378 1.00 76.75 156 A 1 
ATOM   1237 N N   . LEU   A 1 157 ? -0.232  27.914  -13.737 1.00 92.58 157 A 1 
ATOM   1238 C CA  . LEU   A 1 157 ? -1.222  28.653  -12.948 1.00 92.00 157 A 1 
ATOM   1239 C C   . LEU   A 1 157 ? -0.896  28.640  -11.443 1.00 91.92 157 A 1 
ATOM   1240 O O   . LEU   A 1 157 ? -1.045  29.657  -10.769 1.00 90.45 157 A 1 
ATOM   1241 C CB  . LEU   A 1 157 ? -2.608  28.048  -13.226 1.00 91.28 157 A 1 
ATOM   1242 C CG  . LEU   A 1 157 ? -3.771  28.814  -12.569 1.00 85.94 157 A 1 
ATOM   1243 C CD1 . LEU   A 1 157 ? -3.954  30.197  -13.188 1.00 80.21 157 A 1 
ATOM   1244 C CD2 . LEU   A 1 157 ? -5.063  28.024  -12.757 1.00 80.12 157 A 1 
ATOM   1245 N N   . CYS   A 1 158 ? -0.414  27.506  -10.908 1.00 93.14 158 A 1 
ATOM   1246 C CA  . CYS   A 1 158 ? 0.067   27.433  -9.526  1.00 92.32 158 A 1 
ATOM   1247 C C   . CYS   A 1 158 ? 1.257   28.370  -9.290  1.00 91.90 158 A 1 
ATOM   1248 O O   . CYS   A 1 158 ? 1.337   28.997  -8.234  1.00 90.59 158 A 1 
ATOM   1249 C CB  . CYS   A 1 158 ? 0.477   25.997  -9.189  1.00 91.62 158 A 1 
ATOM   1250 S SG  . CYS   A 1 158 ? -0.968  24.927  -8.979  1.00 89.37 158 A 1 
ATOM   1251 N N   . GLN   A 1 159 ? 2.167   28.460  -10.254 1.00 91.77 159 A 1 
ATOM   1252 C CA  . GLN   A 1 159 ? 3.333   29.333  -10.173 1.00 90.95 159 A 1 
ATOM   1253 C C   . GLN   A 1 159 ? 2.915   30.811  -10.155 1.00 90.82 159 A 1 
ATOM   1254 O O   . GLN   A 1 159 ? 3.332   31.551  -9.263  1.00 88.62 159 A 1 
ATOM   1255 C CB  . GLN   A 1 159 ? 4.283   28.993  -11.331 1.00 89.41 159 A 1 
ATOM   1256 C CG  . GLN   A 1 159 ? 5.731   29.346  -10.986 1.00 82.27 159 A 1 
ATOM   1257 C CD  . GLN   A 1 159 ? 6.725   28.960  -12.087 1.00 80.82 159 A 1 
ATOM   1258 O OE1 . GLN   A 1 159 ? 6.409   28.436  -13.135 1.00 71.27 159 A 1 
ATOM   1259 N NE2 . GLN   A 1 159 ? 7.996   29.209  -11.878 1.00 69.53 159 A 1 
ATOM   1260 N N   . ASP   A 1 160 ? 2.016   31.210  -11.058 1.00 91.80 160 A 1 
ATOM   1261 C CA  . ASP   A 1 160 ? 1.486   32.578  -11.155 1.00 91.03 160 A 1 
ATOM   1262 C C   . ASP   A 1 160 ? 0.746   33.012  -9.881  1.00 90.68 160 A 1 
ATOM   1263 O O   . ASP   A 1 160 ? 0.891   34.140  -9.407  1.00 88.27 160 A 1 
ATOM   1264 C CB  . ASP   A 1 160 ? 0.523   32.670  -12.350 1.00 89.90 160 A 1 
ATOM   1265 C CG  . ASP   A 1 160 ? 1.189   32.475  -13.713 1.00 84.85 160 A 1 
ATOM   1266 O OD1 . ASP   A 1 160 ? 2.409   32.723  -13.818 1.00 79.47 160 A 1 
ATOM   1267 O OD2 . ASP   A 1 160 ? 0.450   32.099  -14.649 1.00 79.19 160 A 1 
ATOM   1268 N N   . LEU   A 1 161 ? -0.015  32.091  -9.275  1.00 90.79 161 A 1 
ATOM   1269 C CA  . LEU   A 1 161 ? -0.768  32.333  -8.037  1.00 89.52 161 A 1 
ATOM   1270 C C   . LEU   A 1 161 ? 0.056   32.100  -6.760  1.00 89.42 161 A 1 
ATOM   1271 O O   . LEU   A 1 161 ? -0.483  32.225  -5.658  1.00 86.61 161 A 1 
ATOM   1272 C CB  . LEU   A 1 161 ? -2.039  31.472  -8.049  1.00 88.59 161 A 1 
ATOM   1273 C CG  . LEU   A 1 161 ? -3.036  31.810  -9.173  1.00 86.30 161 A 1 
ATOM   1274 C CD1 . LEU   A 1 161 ? -4.184  30.808  -9.115  1.00 80.57 161 A 1 
ATOM   1275 C CD2 . LEU   A 1 161 ? -3.619  33.214  -9.033  1.00 80.35 161 A 1 
ATOM   1276 N N   . GLN   A 1 162 ? 1.341   31.737  -6.878  1.00 89.75 162 A 1 
ATOM   1277 C CA  . GLN   A 1 162 ? 2.224   31.359  -5.764  1.00 89.85 162 A 1 
ATOM   1278 C C   . GLN   A 1 162 ? 1.655   30.222  -4.889  1.00 89.83 162 A 1 
ATOM   1279 O O   . GLN   A 1 162 ? 1.908   30.147  -3.681  1.00 86.56 162 A 1 
ATOM   1280 C CB  . GLN   A 1 162 ? 2.659   32.589  -4.955  1.00 88.36 162 A 1 
ATOM   1281 C CG  . GLN   A 1 162 ? 3.365   33.645  -5.821  1.00 84.06 162 A 1 
ATOM   1282 C CD  . GLN   A 1 162 ? 4.015   34.748  -4.990  1.00 77.90 162 A 1 
ATOM   1283 O OE1 . GLN   A 1 162 ? 3.896   34.833  -3.776  1.00 69.48 162 A 1 
ATOM   1284 N NE2 . GLN   A 1 162 ? 4.759   35.628  -5.615  1.00 67.43 162 A 1 
ATOM   1285 N N   . VAL   A 1 163 ? 0.907   29.304  -5.484  1.00 91.38 163 A 1 
ATOM   1286 C CA  . VAL   A 1 163 ? 0.373   28.107  -4.828  1.00 91.40 163 A 1 
ATOM   1287 C C   . VAL   A 1 163 ? 1.400   26.988  -4.939  1.00 91.86 163 A 1 
ATOM   1288 O O   . VAL   A 1 163 ? 1.653   26.461  -6.020  1.00 90.35 163 A 1 
ATOM   1289 C CB  . VAL   A 1 163 ? -0.983  27.703  -5.426  1.00 89.98 163 A 1 
ATOM   1290 C CG1 . VAL   A 1 163 ? -1.516  26.429  -4.767  1.00 85.00 163 A 1 
ATOM   1291 C CG2 . VAL   A 1 163 ? -2.032  28.802  -5.215  1.00 85.55 163 A 1 
ATOM   1292 N N   . LYS   A 1 164 ? 1.992   26.583  -3.800  1.00 91.13 164 A 1 
ATOM   1293 C CA  . LYS   A 1 164 ? 2.960   25.480  -3.788  1.00 90.83 164 A 1 
ATOM   1294 C C   . LYS   A 1 164 ? 2.261   24.131  -3.929  1.00 91.25 164 A 1 
ATOM   1295 O O   . LYS   A 1 164 ? 1.437   23.771  -3.090  1.00 89.46 164 A 1 
ATOM   1296 C CB  . LYS   A 1 164 ? 3.838   25.519  -2.531  1.00 88.77 164 A 1 
ATOM   1297 C CG  . LYS   A 1 164 ? 4.873   26.651  -2.605  1.00 78.75 164 A 1 
ATOM   1298 C CD  . LYS   A 1 164 ? 5.922   26.524  -1.494  1.00 73.20 164 A 1 
ATOM   1299 C CE  . LYS   A 1 164 ? 7.010   27.579  -1.713  1.00 62.55 164 A 1 
ATOM   1300 N NZ  . LYS   A 1 164 ? 8.211   27.353  -0.866  1.00 54.69 164 A 1 
ATOM   1301 N N   . ILE   A 1 165 ? 2.669   23.358  -4.927  1.00 90.09 165 A 1 
ATOM   1302 C CA  . ILE   A 1 165 ? 2.283   21.953  -5.073  1.00 90.61 165 A 1 
ATOM   1303 C C   . ILE   A 1 165 ? 3.099   21.113  -4.079  1.00 90.04 165 A 1 
ATOM   1304 O O   . ILE   A 1 165 ? 4.328   21.204  -4.029  1.00 88.26 165 A 1 
ATOM   1305 C CB  . ILE   A 1 165 ? 2.448   21.490  -6.536  1.00 90.70 165 A 1 
ATOM   1306 C CG1 . ILE   A 1 165 ? 1.545   22.327  -7.475  1.00 89.08 165 A 1 
ATOM   1307 C CG2 . ILE   A 1 165 ? 2.115   19.991  -6.662  1.00 88.62 165 A 1 
ATOM   1308 C CD1 . ILE   A 1 165 ? 1.794   22.095  -8.969  1.00 87.02 165 A 1 
ATOM   1309 N N   . LEU   A 1 166 ? 2.412   20.302  -3.273  1.00 89.53 166 A 1 
ATOM   1310 C CA  . LEU   A 1 166 ? 3.012   19.338  -2.344  1.00 88.21 166 A 1 
ATOM   1311 C C   . LEU   A 1 166 ? 3.166   17.966  -2.997  1.00 88.50 166 A 1 
ATOM   1312 O O   . LEU   A 1 166 ? 4.211   17.332  -2.872  1.00 86.66 166 A 1 
ATOM   1313 C CB  . LEU   A 1 166 ? 2.140   19.221  -1.087  1.00 86.45 166 A 1 
ATOM   1314 C CG  . LEU   A 1 166 ? 2.058   20.494  -0.228  1.00 84.23 166 A 1 
ATOM   1315 C CD1 . LEU   A 1 166 ? 1.061   20.265  0.905   1.00 80.57 166 A 1 
ATOM   1316 C CD2 . LEU   A 1 166 ? 3.419   20.852  0.382   1.00 80.05 166 A 1 
ATOM   1317 N N   . SER   A 1 167 ? 2.115   17.519  -3.686  1.00 89.70 167 A 1 
ATOM   1318 C CA  . SER   A 1 167 ? 2.099   16.284  -4.457  1.00 89.93 167 A 1 
ATOM   1319 C C   . SER   A 1 167 ? 1.185   16.420  -5.668  1.00 91.11 167 A 1 
ATOM   1320 O O   . SER   A 1 167 ? 0.263   17.233  -5.689  1.00 90.51 167 A 1 
ATOM   1321 C CB  . SER   A 1 167 ? 1.672   15.093  -3.590  1.00 87.47 167 A 1 
ATOM   1322 O OG  . SER   A 1 167 ? 0.298   15.164  -3.262  1.00 79.27 167 A 1 
ATOM   1323 N N   . VAL   A 1 168 ? 1.453   15.591  -6.663  1.00 88.51 168 A 1 
ATOM   1324 C CA  . VAL   A 1 168 ? 0.601   15.407  -7.836  1.00 89.65 168 A 1 
ATOM   1325 C C   . VAL   A 1 168 ? 0.624   13.937  -8.213  1.00 89.55 168 A 1 
ATOM   1326 O O   . VAL   A 1 168 ? 1.661   13.280  -8.109  1.00 88.81 168 A 1 
ATOM   1327 C CB  . VAL   A 1 168 ? 1.035   16.320  -8.997  1.00 88.87 168 A 1 
ATOM   1328 C CG1 . VAL   A 1 168 ? 2.486   16.084  -9.436  1.00 83.43 168 A 1 
ATOM   1329 C CG2 . VAL   A 1 168 ? 0.118   16.181  -10.215 1.00 83.65 168 A 1 
ATOM   1330 N N   . LEU   A 1 169 ? -0.516  13.407  -8.622  1.00 87.95 169 A 1 
ATOM   1331 C CA  . LEU   A 1 169 ? -0.636  12.062  -9.163  1.00 87.53 169 A 1 
ATOM   1332 C C   . LEU   A 1 169 ? -1.726  12.007  -10.235 1.00 88.74 169 A 1 
ATOM   1333 O O   . LEU   A 1 169 ? -2.612  12.859  -10.295 1.00 87.79 169 A 1 
ATOM   1334 C CB  . LEU   A 1 169 ? -0.813  11.049  -8.012  1.00 83.31 169 A 1 
ATOM   1335 C CG  . LEU   A 1 169 ? -2.068  11.246  -7.138  1.00 76.57 169 A 1 
ATOM   1336 C CD1 . LEU   A 1 169 ? -3.303  10.579  -7.730  1.00 70.89 169 A 1 
ATOM   1337 C CD2 . LEU   A 1 169 ? -1.837  10.656  -5.754  1.00 70.45 169 A 1 
ATOM   1338 N N   . VAL   A 1 170 ? -1.645  10.989  -11.085 1.00 88.40 170 A 1 
ATOM   1339 C CA  . VAL   A 1 170 ? -2.630  10.719  -12.133 1.00 87.04 170 A 1 
ATOM   1340 C C   . VAL   A 1 170 ? -3.429  9.489   -11.743 1.00 85.97 170 A 1 
ATOM   1341 O O   . VAL   A 1 170 ? -2.868  8.400   -11.619 1.00 84.79 170 A 1 
ATOM   1342 C CB  . VAL   A 1 170 ? -1.962  10.507  -13.499 1.00 86.35 170 A 1 
ATOM   1343 C CG1 . VAL   A 1 170 ? -3.014  10.306  -14.593 1.00 81.91 170 A 1 
ATOM   1344 C CG2 . VAL   A 1 170 ? -1.072  11.694  -13.893 1.00 82.98 170 A 1 
ATOM   1345 N N   . TYR   A 1 171 ? -4.741  9.642   -11.592 1.00 85.30 171 A 1 
ATOM   1346 C CA  . TYR   A 1 171 ? -5.646  8.515   -11.406 1.00 83.81 171 A 1 
ATOM   1347 C C   . TYR   A 1 171 ? -6.302  8.142   -12.740 1.00 85.41 171 A 1 
ATOM   1348 O O   . TYR   A 1 171 ? -6.951  8.993   -13.357 1.00 84.20 171 A 1 
ATOM   1349 C CB  . TYR   A 1 171 ? -6.677  8.848   -10.321 1.00 78.92 171 A 1 
ATOM   1350 C CG  . TYR   A 1 171 ? -7.592  7.679   -10.025 1.00 72.54 171 A 1 
ATOM   1351 C CD1 . TYR   A 1 171 ? -8.981  7.793   -10.191 1.00 64.34 171 A 1 
ATOM   1352 C CD2 . TYR   A 1 171 ? -7.044  6.443   -9.630  1.00 63.25 171 A 1 
ATOM   1353 C CE1 . TYR   A 1 171 ? -9.817  6.691   -9.941  1.00 56.64 171 A 1 
ATOM   1354 C CE2 . TYR   A 1 171 ? -7.870  5.335   -9.392  1.00 57.40 171 A 1 
ATOM   1355 C CZ  . TYR   A 1 171 ? -9.259  5.464   -9.542  1.00 55.32 171 A 1 
ATOM   1356 O OH  . TYR   A 1 171 ? -10.062 4.387   -9.288  1.00 51.34 171 A 1 
ATOM   1357 N N   . PRO   A 1 172 ? -6.148  6.891   -13.218 1.00 77.33 172 A 1 
ATOM   1358 C CA  . PRO   A 1 172 ? -6.862  6.443   -14.400 1.00 73.88 172 A 1 
ATOM   1359 C C   . PRO   A 1 172 ? -8.361  6.350   -14.092 1.00 73.96 172 A 1 
ATOM   1360 O O   . PRO   A 1 172 ? -8.768  5.680   -13.141 1.00 70.35 172 A 1 
ATOM   1361 C CB  . PRO   A 1 172 ? -6.246  5.093   -14.765 1.00 69.58 172 A 1 
ATOM   1362 C CG  . PRO   A 1 172 ? -5.733  4.556   -13.429 1.00 67.34 172 A 1 
ATOM   1363 C CD  . PRO   A 1 172 ? -5.349  5.816   -12.660 1.00 69.84 172 A 1 
ATOM   1364 N N   . HIS   A 1 173 ? -9.180  7.015   -14.899 1.00 73.55 173 A 1 
ATOM   1365 C CA  . HIS   A 1 173 ? -10.632 6.870   -14.855 1.00 70.97 173 A 1 
ATOM   1366 C C   . HIS   A 1 173 ? -11.059 5.613   -15.630 1.00 71.04 173 A 1 
ATOM   1367 O O   . HIS   A 1 173 ? -10.317 5.115   -16.476 1.00 65.57 173 A 1 
ATOM   1368 C CB  . HIS   A 1 173 ? -11.268 8.157   -15.397 1.00 65.98 173 A 1 
ATOM   1369 C CG  . HIS   A 1 173 ? -12.673 8.384   -14.913 1.00 62.29 173 A 1 
ATOM   1370 N ND1 . HIS   A 1 173 ? -13.814 7.821   -15.432 1.00 55.17 173 A 1 
ATOM   1371 C CD2 . HIS   A 1 173 ? -13.066 9.186   -13.864 1.00 54.56 173 A 1 
ATOM   1372 C CE1 . HIS   A 1 173 ? -14.866 8.262   -14.711 1.00 53.09 173 A 1 
ATOM   1373 N NE2 . HIS   A 1 173 ? -14.451 9.101   -13.759 1.00 54.45 173 A 1 
ATOM   1374 N N   . ASP   A 1 174 ? -12.274 5.112   -15.371 1.00 69.09 174 A 1 
ATOM   1375 C CA  . ASP   A 1 174 ? -12.828 3.956   -16.097 1.00 67.19 174 A 1 
ATOM   1376 C C   . ASP   A 1 174 ? -13.006 4.238   -17.598 1.00 67.94 174 A 1 
ATOM   1377 O O   . ASP   A 1 174 ? -12.862 3.338   -18.424 1.00 63.57 174 A 1 
ATOM   1378 C CB  . ASP   A 1 174 ? -14.176 3.562   -15.475 1.00 62.15 174 A 1 
ATOM   1379 C CG  . ASP   A 1 174 ? -14.053 3.028   -14.044 1.00 57.36 174 A 1 
ATOM   1380 O OD1 . ASP   A 1 174 ? -13.017 2.401   -13.732 1.00 52.33 174 A 1 
ATOM   1381 O OD2 . ASP   A 1 174 ? -15.008 3.247   -13.269 1.00 50.94 174 A 1 
ATOM   1382 N N   . ASP   A 1 175 ? -13.265 5.498   -17.966 1.00 73.13 175 A 1 
ATOM   1383 C CA  . ASP   A 1 175 ? -13.204 5.945   -19.354 1.00 73.73 175 A 1 
ATOM   1384 C C   . ASP   A 1 175 ? -11.729 6.082   -19.785 1.00 74.90 175 A 1 
ATOM   1385 O O   . ASP   A 1 175 ? -11.005 6.929   -19.254 1.00 71.75 175 A 1 
ATOM   1386 C CB  . ASP   A 1 175 ? -13.980 7.261   -19.516 1.00 69.42 175 A 1 
ATOM   1387 C CG  . ASP   A 1 175 ? -14.031 7.786   -20.958 1.00 63.56 175 A 1 
ATOM   1388 O OD1 . ASP   A 1 175 ? -13.264 7.302   -21.823 1.00 58.47 175 A 1 
ATOM   1389 O OD2 . ASP   A 1 175 ? -14.832 8.719   -21.188 1.00 57.44 175 A 1 
ATOM   1390 N N   . PRO   A 1 176 ? -11.259 5.286   -20.772 1.00 72.68 176 A 1 
ATOM   1391 C CA  . PRO   A 1 176 ? -9.857  5.299   -21.188 1.00 71.47 176 A 1 
ATOM   1392 C C   . PRO   A 1 176 ? -9.390  6.633   -21.787 1.00 72.05 176 A 1 
ATOM   1393 O O   . PRO   A 1 176 ? -8.187  6.884   -21.858 1.00 67.25 176 A 1 
ATOM   1394 C CB  . PRO   A 1 176 ? -9.741  4.150   -22.199 1.00 67.84 176 A 1 
ATOM   1395 C CG  . PRO   A 1 176 ? -11.152 4.013   -22.771 1.00 66.25 176 A 1 
ATOM   1396 C CD  . PRO   A 1 176 ? -12.029 4.334   -21.566 1.00 68.46 176 A 1 
ATOM   1397 N N   . GLY   A 1 177 ? -10.317 7.482   -22.228 1.00 76.27 177 A 1 
ATOM   1398 C CA  . GLY   A 1 177 ? -10.032 8.823   -22.743 1.00 77.95 177 A 1 
ATOM   1399 C C   . GLY   A 1 177 ? -9.918  9.897   -21.662 1.00 81.02 177 A 1 
ATOM   1400 O O   . GLY   A 1 177 ? -9.459  11.006  -21.946 1.00 77.41 177 A 1 
ATOM   1401 N N   . VAL   A 1 178 ? -10.326 9.585   -20.437 1.00 85.63 178 A 1 
ATOM   1402 C CA  . VAL   A 1 178 ? -10.395 10.534  -19.325 1.00 86.26 178 A 1 
ATOM   1403 C C   . VAL   A 1 178 ? -9.511  10.058  -18.181 1.00 87.31 178 A 1 
ATOM   1404 O O   . VAL   A 1 178 ? -9.526  8.894   -17.787 1.00 84.77 178 A 1 
ATOM   1405 C CB  . VAL   A 1 178 ? -11.847 10.748  -18.867 1.00 82.60 178 A 1 
ATOM   1406 C CG1 . VAL   A 1 178 ? -11.928 11.794  -17.751 1.00 75.50 178 A 1 
ATOM   1407 C CG2 . VAL   A 1 178 ? -12.736 11.244  -20.019 1.00 76.97 178 A 1 
ATOM   1408 N N   . LYS   A 1 179 ? -8.759  10.992  -17.600 1.00 85.82 179 A 1 
ATOM   1409 C CA  . LYS   A 1 179 ? -7.999  10.760  -16.373 1.00 86.81 179 A 1 
ATOM   1410 C C   . LYS   A 1 179 ? -8.297  11.857  -15.356 1.00 88.82 179 A 1 
ATOM   1411 O O   . LYS   A 1 179 ? -8.877  12.889  -15.693 1.00 87.22 179 A 1 
ATOM   1412 C CB  . LYS   A 1 179 ? -6.499  10.616  -16.678 1.00 83.96 179 A 1 
ATOM   1413 C CG  . LYS   A 1 179 ? -6.210  9.466   -17.660 1.00 80.41 179 A 1 
ATOM   1414 C CD  . LYS   A 1 179 ? -4.744  9.060   -17.627 1.00 73.82 179 A 1 
ATOM   1415 C CE  . LYS   A 1 179 ? -4.455  7.952   -18.638 1.00 66.82 179 A 1 
ATOM   1416 N NZ  . LYS   A 1 179 ? -3.076  7.414   -18.488 1.00 59.32 179 A 1 
ATOM   1417 N N   . VAL   A 1 180 ? -7.899  11.627  -14.110 1.00 87.51 180 A 1 
ATOM   1418 C CA  . VAL   A 1 180 ? -8.016  12.609  -13.032 1.00 87.80 180 A 1 
ATOM   1419 C C   . VAL   A 1 180 ? -6.616  12.971  -12.557 1.00 88.84 180 A 1 
ATOM   1420 O O   . VAL   A 1 180 ? -5.840  12.097  -12.176 1.00 88.47 180 A 1 
ATOM   1421 C CB  . VAL   A 1 180 ? -8.904  12.095  -11.886 1.00 85.80 180 A 1 
ATOM   1422 C CG1 . VAL   A 1 180 ? -9.108  13.170  -10.814 1.00 80.58 180 A 1 
ATOM   1423 C CG2 . VAL   A 1 180 ? -10.295 11.677  -12.394 1.00 81.51 180 A 1 
ATOM   1424 N N   . LEU   A 1 181 ? -6.291  14.259  -12.594 1.00 90.60 181 A 1 
ATOM   1425 C CA  . LEU   A 1 181 ? -5.127  14.808  -11.906 1.00 90.75 181 A 1 
ATOM   1426 C C   . LEU   A 1 181 ? -5.526  15.140  -10.473 1.00 91.05 181 A 1 
ATOM   1427 O O   . LEU   A 1 181 ? -6.465  15.904  -10.255 1.00 89.55 181 A 1 
ATOM   1428 C CB  . LEU   A 1 181 ? -4.614  16.065  -12.627 1.00 89.38 181 A 1 
ATOM   1429 C CG  . LEU   A 1 181 ? -3.896  15.795  -13.960 1.00 85.52 181 A 1 
ATOM   1430 C CD1 . LEU   A 1 181 ? -3.532  17.125  -14.620 1.00 82.47 181 A 1 
ATOM   1431 C CD2 . LEU   A 1 181 ? -2.604  15.001  -13.763 1.00 82.59 181 A 1 
ATOM   1432 N N   . VAL   A 1 182 ? -4.798  14.596  -9.507  1.00 87.62 182 A 1 
ATOM   1433 C CA  . VAL   A 1 182 ? -4.984  14.887  -8.085  1.00 86.60 182 A 1 
ATOM   1434 C C   . VAL   A 1 182 ? -3.800  15.710  -7.611  1.00 87.71 182 A 1 
ATOM   1435 O O   . VAL   A 1 182 ? -2.668  15.225  -7.601  1.00 87.91 182 A 1 
ATOM   1436 C CB  . VAL   A 1 182 ? -5.148  13.607  -7.251  1.00 84.20 182 A 1 
ATOM   1437 C CG1 . VAL   A 1 182 ? -5.483  13.952  -5.796  1.00 78.50 182 A 1 
ATOM   1438 C CG2 . VAL   A 1 182 ? -6.259  12.706  -7.807  1.00 80.17 182 A 1 
ATOM   1439 N N   . PHE   A 1 183 ? -4.062  16.946  -7.217  1.00 89.74 183 A 1 
ATOM   1440 C CA  . PHE   A 1 183 ? -3.081  17.831  -6.609  1.00 89.71 183 A 1 
ATOM   1441 C C   . PHE   A 1 183 ? -3.335  17.936  -5.114  1.00 89.47 183 A 1 
ATOM   1442 O O   . PHE   A 1 183 ? -4.476  18.073  -4.673  1.00 87.50 183 A 1 
ATOM   1443 C CB  . PHE   A 1 183 ? -3.126  19.215  -7.259  1.00 89.23 183 A 1 
ATOM   1444 C CG  . PHE   A 1 183 ? -2.667  19.232  -8.700  1.00 90.65 183 A 1 
ATOM   1445 C CD1 . PHE   A 1 183 ? -1.316  19.477  -9.006  1.00 85.97 183 A 1 
ATOM   1446 C CD2 . PHE   A 1 183 ? -3.582  19.004  -9.743  1.00 85.21 183 A 1 
ATOM   1447 C CE1 . PHE   A 1 183 ? -0.883  19.496  -10.340 1.00 83.95 183 A 1 
ATOM   1448 C CE2 . PHE   A 1 183 ? -3.151  19.015  -11.080 1.00 83.86 183 A 1 
ATOM   1449 C CZ  . PHE   A 1 183 ? -1.803  19.261  -11.379 1.00 87.71 183 A 1 
ATOM   1450 N N   . ARG   A 1 184 ? -2.260  17.959  -4.323  1.00 88.57 184 A 1 
ATOM   1451 C CA  . ARG   A 1 184 ? -2.283  18.493  -2.966  1.00 88.34 184 A 1 
ATOM   1452 C C   . ARG   A 1 184 ? -1.446  19.763  -2.949  1.00 89.13 184 A 1 
ATOM   1453 O O   . ARG   A 1 184 ? -0.293  19.749  -3.361  1.00 88.44 184 A 1 
ATOM   1454 C CB  . ARG   A 1 184 ? -1.837  17.421  -1.965  1.00 86.64 184 A 1 
ATOM   1455 C CG  . ARG   A 1 184 ? -2.104  17.859  -0.515  1.00 78.03 184 A 1 
ATOM   1456 C CD  . ARG   A 1 184 ? -1.887  16.710  0.475   1.00 74.21 184 A 1 
ATOM   1457 N NE  . ARG   A 1 184 ? -2.955  15.697  0.376   1.00 68.34 184 A 1 
ATOM   1458 C CZ  . ARG   A 1 184 ? -3.861  15.377  1.291   1.00 61.82 184 A 1 
ATOM   1459 N NH1 . ARG   A 1 184 ? -3.898  15.928  2.472   1.00 55.75 184 A 1 
ATOM   1460 N NH2 . ARG   A 1 184 ? -4.754  14.479  1.031   1.00 55.12 184 A 1 
ATOM   1461 N N   . VAL   A 1 185 ? -2.050  20.860  -2.511  1.00 90.90 185 A 1 
ATOM   1462 C CA  . VAL   A 1 185 ? -1.441  22.195  -2.527  1.00 91.24 185 A 1 
ATOM   1463 C C   . VAL   A 1 185 ? -1.311  22.754  -1.115  1.00 90.35 185 A 1 
ATOM   1464 O O   . VAL   A 1 185 ? -2.177  22.541  -0.267  1.00 88.51 185 A 1 
ATOM   1465 C CB  . VAL   A 1 185 ? -2.200  23.172  -3.446  1.00 91.05 185 A 1 
ATOM   1466 C CG1 . VAL   A 1 185 ? -2.090  22.740  -4.909  1.00 84.57 185 A 1 
ATOM   1467 C CG2 . VAL   A 1 185 ? -3.687  23.323  -3.094  1.00 84.79 185 A 1 
ATOM   1468 N N   . LYS   A 1 186 ? -0.227  23.486  -0.856  1.00 89.17 186 A 1 
ATOM   1469 C CA  . LYS   A 1 186 ? 0.087   24.060  0.457   1.00 88.06 186 A 1 
ATOM   1470 C C   . LYS   A 1 186 ? -0.736  25.324  0.732   1.00 86.84 186 A 1 
ATOM   1471 O O   . LYS   A 1 186 ? -0.192  26.424  0.856   1.00 82.14 186 A 1 
ATOM   1472 C CB  . LYS   A 1 186 ? 1.604   24.255  0.598   1.00 86.07 186 A 1 
ATOM   1473 C CG  . LYS   A 1 186 ? 1.996   24.497  2.066   1.00 80.59 186 A 1 
ATOM   1474 C CD  . LYS   A 1 186 ? 3.516   24.606  2.230   1.00 77.19 186 A 1 
ATOM   1475 C CE  . LYS   A 1 186 ? 3.834   24.775  3.717   1.00 68.68 186 A 1 
ATOM   1476 N NZ  . LYS   A 1 186 ? 5.295   24.735  3.986   1.00 60.88 186 A 1 
ATOM   1477 N N   . THR   A 1 187 ? -2.040  25.179  0.811   1.00 87.96 187 A 1 
ATOM   1478 C CA  . THR   A 1 187 ? -2.965  26.240  1.211   1.00 87.15 187 A 1 
ATOM   1479 C C   . THR   A 1 187 ? -4.145  25.641  1.964   1.00 86.67 187 A 1 
ATOM   1480 O O   . THR   A 1 187 ? -4.631  24.565  1.622   1.00 83.36 187 A 1 
ATOM   1481 C CB  . THR   A 1 187 ? -3.434  27.074  0.009   1.00 84.24 187 A 1 
ATOM   1482 O OG1 . THR   A 1 187 ? -4.305  28.086  0.470   1.00 72.68 187 A 1 
ATOM   1483 C CG2 . THR   A 1 187 ? -4.179  26.285  -1.065  1.00 73.09 187 A 1 
ATOM   1484 N N   . MET   A 1 188 ? -4.617  26.357  2.998   1.00 84.50 188 A 1 
ATOM   1485 C CA  . MET   A 1 188 ? -5.853  26.008  3.709   1.00 82.82 188 A 1 
ATOM   1486 C C   . MET   A 1 188 ? -7.090  26.649  3.063   1.00 82.71 188 A 1 
ATOM   1487 O O   . MET   A 1 188 ? -8.211  26.252  3.359   1.00 78.55 188 A 1 
ATOM   1488 C CB  . MET   A 1 188 ? -5.736  26.409  5.185   1.00 80.13 188 A 1 
ATOM   1489 C CG  . MET   A 1 188 ? -4.625  25.654  5.930   1.00 74.56 188 A 1 
ATOM   1490 S SD  . MET   A 1 188 ? -4.759  23.840  5.903   1.00 65.60 188 A 1 
ATOM   1491 C CE  . MET   A 1 188 ? -6.286  23.594  6.848   1.00 57.16 188 A 1 
ATOM   1492 N N   . ASN   A 1 189 ? -6.894  27.626  2.175   1.00 85.11 189 A 1 
ATOM   1493 C CA  . ASN   A 1 189 ? -7.957  28.267  1.409   1.00 84.72 189 A 1 
ATOM   1494 C C   . ASN   A 1 189 ? -7.710  28.078  -0.098  1.00 85.02 189 A 1 
ATOM   1495 O O   . ASN   A 1 189 ? -7.088  28.937  -0.730  1.00 82.88 189 A 1 
ATOM   1496 C CB  . ASN   A 1 189 ? -8.062  29.745  1.816   1.00 82.04 189 A 1 
ATOM   1497 C CG  . ASN   A 1 189 ? -9.200  30.439  1.075   1.00 78.14 189 A 1 
ATOM   1498 O OD1 . ASN   A 1 189 ? -10.024 29.824  0.421   1.00 71.55 189 A 1 
ATOM   1499 N ND2 . ASN   A 1 189 ? -9.273  31.748  1.156   1.00 70.14 189 A 1 
ATOM   1500 N N   . PRO   A 1 190 ? -8.190  26.972  -0.693  1.00 86.08 190 A 1 
ATOM   1501 C CA  . PRO   A 1 190 ? -7.988  26.707  -2.116  1.00 86.32 190 A 1 
ATOM   1502 C C   . PRO   A 1 190 ? -8.922  27.522  -3.020  1.00 87.98 190 A 1 
ATOM   1503 O O   . PRO   A 1 190 ? -8.775  27.479  -4.233  1.00 86.41 190 A 1 
ATOM   1504 C CB  . PRO   A 1 190 ? -8.220  25.201  -2.257  1.00 83.57 190 A 1 
ATOM   1505 C CG  . PRO   A 1 190 ? -9.302  24.923  -1.211  1.00 81.03 190 A 1 
ATOM   1506 C CD  . PRO   A 1 190 ? -8.920  25.873  -0.073  1.00 82.97 190 A 1 
ATOM   1507 N N   . LEU   A 1 191 ? -9.883  28.275  -2.465  1.00 85.63 191 A 1 
ATOM   1508 C CA  . LEU   A 1 191 ? -10.948 28.930  -3.234  1.00 85.24 191 A 1 
ATOM   1509 C C   . LEU   A 1 191 ? -10.436 29.843  -4.371  1.00 86.18 191 A 1 
ATOM   1510 O O   . LEU   A 1 191 ? -10.950 29.722  -5.487  1.00 86.15 191 A 1 
ATOM   1511 C CB  . LEU   A 1 191 ? -11.891 29.674  -2.265  1.00 83.38 191 A 1 
ATOM   1512 C CG  . LEU   A 1 191 ? -13.247 30.043  -2.898  1.00 74.76 191 A 1 
ATOM   1513 C CD1 . LEU   A 1 191 ? -14.141 28.817  -3.030  1.00 68.47 191 A 1 
ATOM   1514 C CD2 . LEU   A 1 191 ? -13.965 31.077  -2.028  1.00 68.76 191 A 1 
ATOM   1515 N N   . PRO   A 1 192 ? -9.412  30.699  -4.166  1.00 88.50 192 A 1 
ATOM   1516 C CA  . PRO   A 1 192 ? -8.856  31.511  -5.256  1.00 88.00 192 A 1 
ATOM   1517 C C   . PRO   A 1 192 ? -8.278  30.662  -6.394  1.00 89.26 192 A 1 
ATOM   1518 O O   . PRO   A 1 192 ? -8.450  30.991  -7.567  1.00 88.15 192 A 1 
ATOM   1519 C CB  . PRO   A 1 192 ? -7.777  32.386  -4.612  1.00 86.37 192 A 1 
ATOM   1520 C CG  . PRO   A 1 192 ? -8.165  32.423  -3.133  1.00 84.44 192 A 1 
ATOM   1521 C CD  . PRO   A 1 192 ? -8.758  31.038  -2.912  1.00 86.96 192 A 1 
ATOM   1522 N N   . PHE   A 1 193 ? -7.626  29.545  -6.047  1.00 88.91 193 A 1 
ATOM   1523 C CA  . PHE   A 1 193 ? -7.062  28.615  -7.025  1.00 89.31 193 A 1 
ATOM   1524 C C   . PHE   A 1 193 ? -8.163  27.854  -7.782  1.00 90.24 193 A 1 
ATOM   1525 O O   . PHE   A 1 193 ? -8.118  27.784  -9.004  1.00 89.29 193 A 1 
ATOM   1526 C CB  . PHE   A 1 193 ? -6.083  27.666  -6.317  1.00 88.14 193 A 1 
ATOM   1527 C CG  . PHE   A 1 193 ? -5.424  26.654  -7.235  1.00 88.34 193 A 1 
ATOM   1528 C CD1 . PHE   A 1 193 ? -5.452  25.288  -6.913  1.00 83.64 193 A 1 
ATOM   1529 C CD2 . PHE   A 1 193 ? -4.780  27.075  -8.412  1.00 83.12 193 A 1 
ATOM   1530 C CE1 . PHE   A 1 193 ? -4.837  24.350  -7.755  1.00 81.76 193 A 1 
ATOM   1531 C CE2 . PHE   A 1 193 ? -4.173  26.138  -9.263  1.00 81.57 193 A 1 
ATOM   1532 C CZ  . PHE   A 1 193 ? -4.200  24.773  -8.932  1.00 83.09 193 A 1 
ATOM   1533 N N   . LEU   A 1 194 ? -9.204  27.380  -7.085  1.00 90.67 194 A 1 
ATOM   1534 C CA  . LEU   A 1 194 ? -10.371 26.734  -7.702  1.00 90.22 194 A 1 
ATOM   1535 C C   . LEU   A 1 194 ? -11.079 27.665  -8.698  1.00 90.63 194 A 1 
ATOM   1536 O O   . LEU   A 1 194 ? -11.397 27.259  -9.814  1.00 90.04 194 A 1 
ATOM   1537 C CB  . LEU   A 1 194 ? -11.350 26.289  -6.602  1.00 88.97 194 A 1 
ATOM   1538 C CG  . LEU   A 1 194 ? -10.837 25.150  -5.704  1.00 85.35 194 A 1 
ATOM   1539 C CD1 . LEU   A 1 194 ? -11.805 24.951  -4.538  1.00 81.41 194 A 1 
ATOM   1540 C CD2 . LEU   A 1 194 ? -10.721 23.834  -6.466  1.00 81.62 194 A 1 
ATOM   1541 N N   . GLN   A 1 195 ? -11.274 28.935  -8.334  1.00 90.94 195 A 1 
ATOM   1542 C CA  . GLN   A 1 195 ? -11.870 29.934  -9.227  1.00 89.91 195 A 1 
ATOM   1543 C C   . GLN   A 1 195 ? -10.982 30.239  -10.445 1.00 90.24 195 A 1 
ATOM   1544 O O   . GLN   A 1 195 ? -11.496 30.520  -11.527 1.00 89.37 195 A 1 
ATOM   1545 C CB  . GLN   A 1 195 ? -12.110 31.230  -8.448  1.00 88.95 195 A 1 
ATOM   1546 C CG  . GLN   A 1 195 ? -13.268 31.127  -7.440  1.00 85.04 195 A 1 
ATOM   1547 C CD  . GLN   A 1 195 ? -13.437 32.417  -6.632  1.00 82.31 195 A 1 
ATOM   1548 O OE1 . GLN   A 1 195 ? -12.633 33.337  -6.675  1.00 77.07 195 A 1 
ATOM   1549 N NE2 . GLN   A 1 195 ? -14.500 32.528  -5.865  1.00 75.09 195 A 1 
ATOM   1550 N N   . ALA   A 1 196 ? -9.663  30.207  -10.288 1.00 91.11 196 A 1 
ATOM   1551 C CA  . ALA   A 1 196 ? -8.735  30.381  -11.402 1.00 90.87 196 A 1 
ATOM   1552 C C   . ALA   A 1 196 ? -8.759  29.171  -12.349 1.00 91.50 196 A 1 
ATOM   1553 O O   . ALA   A 1 196 ? -8.838  29.356  -13.562 1.00 90.62 196 A 1 
ATOM   1554 C CB  . ALA   A 1 196 ? -7.339  30.670  -10.848 1.00 90.29 196 A 1 
ATOM   1555 N N   . LEU   A 1 197 ? -8.786  27.948  -11.808 1.00 91.64 197 A 1 
ATOM   1556 C CA  . LEU   A 1 197 ? -8.929  26.713  -12.588 1.00 91.26 197 A 1 
ATOM   1557 C C   . LEU   A 1 197 ? -10.216 26.722  -13.427 1.00 91.35 197 A 1 
ATOM   1558 O O   . LEU   A 1 197 ? -10.160 26.511  -14.637 1.00 90.34 197 A 1 
ATOM   1559 C CB  . LEU   A 1 197 ? -8.920  25.501  -11.638 1.00 91.23 197 A 1 
ATOM   1560 C CG  . LEU   A 1 197 ? -7.547  25.165  -11.033 1.00 89.96 197 A 1 
ATOM   1561 C CD1 . LEU   A 1 197 ? -7.733  24.125  -9.934  1.00 86.96 197 A 1 
ATOM   1562 C CD2 . LEU   A 1 197 ? -6.588  24.598  -12.078 1.00 87.05 197 A 1 
ATOM   1563 N N   . GLN   A 1 198 ? -11.361 27.044  -12.816 1.00 90.98 198 A 1 
ATOM   1564 C CA  . GLN   A 1 198 ? -12.647 27.130  -13.521 1.00 89.28 198 A 1 
ATOM   1565 C C   . GLN   A 1 198 ? -12.633 28.200  -14.622 1.00 89.48 198 A 1 
ATOM   1566 O O   . GLN   A 1 198 ? -13.108 27.947  -15.728 1.00 87.73 198 A 1 
ATOM   1567 C CB  . GLN   A 1 198 ? -13.766 27.430  -12.517 1.00 86.88 198 A 1 
ATOM   1568 C CG  . GLN   A 1 198 ? -14.134 26.210  -11.656 1.00 76.85 198 A 1 
ATOM   1569 C CD  . GLN   A 1 198 ? -15.232 26.536  -10.638 1.00 72.36 198 A 1 
ATOM   1570 O OE1 . GLN   A 1 198 ? -15.543 27.684  -10.357 1.00 65.67 198 A 1 
ATOM   1571 N NE2 . GLN   A 1 198 ? -15.856 25.541  -10.047 1.00 63.01 198 A 1 
ATOM   1572 N N   . ARG   A 1 199 ? -12.055 29.384  -14.359 1.00 90.72 199 A 1 
ATOM   1573 C CA  . ARG   A 1 199 ? -11.929 30.452  -15.377 1.00 90.54 199 A 1 
ATOM   1574 C C   . ARG   A 1 199 ? -11.056 30.048  -16.563 1.00 90.90 199 A 1 
ATOM   1575 O O   . ARG   A 1 199 ? -11.324 30.492  -17.672 1.00 88.44 199 A 1 
ATOM   1576 C CB  . ARG   A 1 199 ? -11.386 31.734  -14.736 1.00 89.31 199 A 1 
ATOM   1577 C CG  . ARG   A 1 199 ? -12.502 32.514  -14.031 1.00 80.34 199 A 1 
ATOM   1578 C CD  . ARG   A 1 199 ? -11.973 33.822  -13.434 1.00 78.36 199 A 1 
ATOM   1579 N NE  . ARG   A 1 199 ? -11.151 33.575  -12.239 1.00 69.26 199 A 1 
ATOM   1580 C CZ  . ARG   A 1 199 ? -10.559 34.498  -11.496 1.00 62.94 199 A 1 
ATOM   1581 N NH1 . ARG   A 1 199 ? -10.639 35.770  -11.781 1.00 57.13 199 A 1 
ATOM   1582 N NH2 . ARG   A 1 199 ? -9.876  34.151  -10.442 1.00 54.86 199 A 1 
ATOM   1583 N N   . ASN   A 1 200 ? -10.051 29.202  -16.343 1.00 90.91 200 A 1 
ATOM   1584 C CA  . ASN   A 1 200 ? -9.201  28.651  -17.403 1.00 89.92 200 A 1 
ATOM   1585 C C   . ASN   A 1 200 ? -9.804  27.402  -18.081 1.00 89.84 200 A 1 
ATOM   1586 O O   . ASN   A 1 200 ? -9.148  26.768  -18.898 1.00 86.06 200 A 1 
ATOM   1587 C CB  . ASN   A 1 200 ? -7.790  28.414  -16.846 1.00 88.82 200 A 1 
ATOM   1588 C CG  . ASN   A 1 200 ? -7.027  29.717  -16.668 1.00 85.14 200 A 1 
ATOM   1589 O OD1 . ASN   A 1 200 ? -6.507  30.286  -17.604 1.00 74.56 200 A 1 
ATOM   1590 N ND2 . ASN   A 1 200 ? -6.944  30.231  -15.466 1.00 72.98 200 A 1 
ATOM   1591 N N   . GLY   A 1 201 ? -11.054 27.042  -17.761 1.00 90.06 201 A 1 
ATOM   1592 C CA  . GLY   A 1 201 ? -11.780 25.940  -18.403 1.00 89.94 201 A 1 
ATOM   1593 C C   . GLY   A 1 201 ? -11.450 24.547  -17.862 1.00 90.70 201 A 1 
ATOM   1594 O O   . GLY   A 1 201 ? -11.854 23.551  -18.469 1.00 87.33 201 A 1 
ATOM   1595 N N   . HIS   A 1 202 ? -10.750 24.441  -16.731 1.00 89.92 202 A 1 
ATOM   1596 C CA  . HIS   A 1 202 ? -10.475 23.151  -16.095 1.00 89.38 202 A 1 
ATOM   1597 C C   . HIS   A 1 202 ? -11.714 22.611  -15.370 1.00 89.25 202 A 1 
ATOM   1598 O O   . HIS   A 1 202 ? -12.425 23.336  -14.676 1.00 86.85 202 A 1 
ATOM   1599 C CB  . HIS   A 1 202 ? -9.280  23.260  -15.149 1.00 89.16 202 A 1 
ATOM   1600 C CG  . HIS   A 1 202 ? -7.999  23.599  -15.856 1.00 90.28 202 A 1 
ATOM   1601 N ND1 . HIS   A 1 202 ? -7.355  22.818  -16.798 1.00 78.64 202 A 1 
ATOM   1602 C CD2 . HIS   A 1 202 ? -7.276  24.758  -15.720 1.00 79.62 202 A 1 
ATOM   1603 C CE1 . HIS   A 1 202 ? -6.276  23.499  -17.215 1.00 82.54 202 A 1 
ATOM   1604 N NE2 . HIS   A 1 202 ? -6.190  24.672  -16.578 1.00 84.09 202 A 1 
ATOM   1605 N N   . HIS   A 1 203 ? -11.954 21.293  -15.503 1.00 90.03 203 A 1 
ATOM   1606 C CA  . HIS   A 1 203 ? -13.094 20.620  -14.892 1.00 89.27 203 A 1 
ATOM   1607 C C   . HIS   A 1 203 ? -12.730 20.066  -13.506 1.00 89.31 203 A 1 
ATOM   1608 O O   . HIS   A 1 203 ? -12.281 18.922  -13.372 1.00 87.20 203 A 1 
ATOM   1609 C CB  . HIS   A 1 203 ? -13.629 19.554  -15.854 1.00 86.78 203 A 1 
ATOM   1610 C CG  . HIS   A 1 203 ? -15.007 19.093  -15.475 1.00 79.17 203 A 1 
ATOM   1611 N ND1 . HIS   A 1 203 ? -16.192 19.650  -15.914 1.00 68.90 203 A 1 
ATOM   1612 C CD2 . HIS   A 1 203 ? -15.337 18.068  -14.628 1.00 68.04 203 A 1 
ATOM   1613 C CE1 . HIS   A 1 203 ? -17.205 18.976  -15.351 1.00 66.19 203 A 1 
ATOM   1614 N NE2 . HIS   A 1 203 ? -16.726 18.003  -14.561 1.00 67.28 203 A 1 
ATOM   1615 N N   . VAL   A 1 204 ? -12.942 20.863  -12.469 1.00 90.11 204 A 1 
ATOM   1616 C CA  . VAL   A 1 204 ? -12.726 20.455  -11.073 1.00 89.44 204 A 1 
ATOM   1617 C C   . VAL   A 1 204 ? -13.832 19.485  -10.656 1.00 88.37 204 A 1 
ATOM   1618 O O   . VAL   A 1 204 ? -15.012 19.812  -10.740 1.00 86.00 204 A 1 
ATOM   1619 C CB  . VAL   A 1 204 ? -12.657 21.672  -10.134 1.00 88.81 204 A 1 
ATOM   1620 C CG1 . VAL   A 1 204 ? -12.367 21.245  -8.691  1.00 85.11 204 A 1 
ATOM   1621 C CG2 . VAL   A 1 204 ? -11.545 22.644  -10.562 1.00 85.53 204 A 1 
ATOM   1622 N N   . VAL   A 1 205 ? -13.442 18.291  -10.189 1.00 87.05 205 A 1 
ATOM   1623 C CA  . VAL   A 1 205 ? -14.365 17.252  -9.687  1.00 83.83 205 A 1 
ATOM   1624 C C   . VAL   A 1 205 ? -14.303 17.088  -8.165  1.00 81.73 205 A 1 
ATOM   1625 O O   . VAL   A 1 205 ? -15.211 16.510  -7.575  1.00 77.34 205 A 1 
ATOM   1626 C CB  . VAL   A 1 205 ? -14.147 15.895  -10.389 1.00 82.37 205 A 1 
ATOM   1627 C CG1 . VAL   A 1 205 ? -14.458 15.996  -11.888 1.00 74.65 205 A 1 
ATOM   1628 C CG2 . VAL   A 1 205 ? -12.729 15.335  -10.231 1.00 76.38 205 A 1 
ATOM   1629 N N   . TRP   A 1 206 ? -13.258 17.614  -7.526  1.00 80.79 206 A 1 
ATOM   1630 C CA  . TRP   A 1 206 ? -13.135 17.741  -6.070  1.00 80.41 206 A 1 
ATOM   1631 C C   . TRP   A 1 206 ? -12.371 19.024  -5.710  1.00 80.07 206 A 1 
ATOM   1632 O O   . TRP   A 1 206 ? -11.338 19.298  -6.317  1.00 76.41 206 A 1 
ATOM   1633 C CB  . TRP   A 1 206 ? -12.414 16.518  -5.494  1.00 77.33 206 A 1 
ATOM   1634 C CG  . TRP   A 1 206 ? -12.280 16.558  -4.010  1.00 74.71 206 A 1 
ATOM   1635 C CD1 . TRP   A 1 206 ? -11.184 16.952  -3.334  1.00 67.68 206 A 1 
ATOM   1636 C CD2 . TRP   A 1 206 ? -13.308 16.274  -3.007  1.00 72.34 206 A 1 
ATOM   1637 N NE1 . TRP   A 1 206 ? -11.451 16.924  -1.968  1.00 66.10 206 A 1 
ATOM   1638 C CE2 . TRP   A 1 206 ? -12.750 16.523  -1.729  1.00 69.70 206 A 1 
ATOM   1639 C CE3 . TRP   A 1 206 ? -14.650 15.844  -3.065  1.00 66.64 206 A 1 
ATOM   1640 C CZ2 . TRP   A 1 206 ? -13.497 16.371  -0.539  1.00 67.12 206 A 1 
ATOM   1641 C CZ3 . TRP   A 1 206 ? -15.395 15.683  -1.881  1.00 60.39 206 A 1 
ATOM   1642 C CH2 . TRP   A 1 206 ? -14.823 15.952  -0.633  1.00 61.40 206 A 1 
ATOM   1643 N N   . PRO   A 1 207 ? -12.822 19.795  -4.690  1.00 77.59 207 A 1 
ATOM   1644 C CA  . PRO   A 1 207 ? -14.077 19.610  -3.953  1.00 76.08 207 A 1 
ATOM   1645 C C   . PRO   A 1 207 ? -15.300 19.869  -4.843  1.00 75.74 207 A 1 
ATOM   1646 O O   . PRO   A 1 207 ? -15.274 20.737  -5.715  1.00 69.95 207 A 1 
ATOM   1647 C CB  . PRO   A 1 207 ? -13.998 20.583  -2.774  1.00 68.80 207 A 1 
ATOM   1648 C CG  . PRO   A 1 207 ? -13.120 21.712  -3.312  1.00 65.22 207 A 1 
ATOM   1649 C CD  . PRO   A 1 207 ? -12.136 20.989  -4.222  1.00 70.16 207 A 1 
ATOM   1650 N N   . SER   A 1 208 ? -16.379 19.098  -4.627  1.00 70.78 208 A 1 
ATOM   1651 C CA  . SER   A 1 208 ? -17.650 19.275  -5.335  1.00 67.17 208 A 1 
ATOM   1652 C C   . SER   A 1 208 ? -18.742 19.662  -4.345  1.00 64.60 208 A 1 
ATOM   1653 O O   . SER   A 1 208 ? -18.943 18.955  -3.357  1.00 58.15 208 A 1 
ATOM   1654 C CB  . SER   A 1 208 ? -18.039 18.003  -6.100  1.00 60.98 208 A 1 
ATOM   1655 O OG  . SER   A 1 208 ? -18.367 16.945  -5.227  1.00 55.67 208 A 1 
ATOM   1656 N N   . GLU   A 1 209 ? -19.511 20.711  -4.644  1.00 57.82 209 A 1 
ATOM   1657 C CA  . GLU   A 1 209 ? -20.620 21.183  -3.790  1.00 54.95 209 A 1 
ATOM   1658 C C   . GLU   A 1 209 ? -21.723 20.130  -3.577  1.00 54.02 209 A 1 
ATOM   1659 O O   . GLU   A 1 209 ? -22.437 20.162  -2.587  1.00 48.40 209 A 1 
ATOM   1660 C CB  . GLU   A 1 209 ? -21.251 22.433  -4.429  1.00 48.62 209 A 1 
ATOM   1661 C CG  . GLU   A 1 209 ? -20.306 23.641  -4.491  1.00 42.96 209 A 1 
ATOM   1662 C CD  . GLU   A 1 209 ? -20.943 24.882  -5.136  1.00 38.64 209 A 1 
ATOM   1663 O OE1 . GLU   A 1 209 ? -20.347 25.973  -4.992  1.00 34.46 209 A 1 
ATOM   1664 O OE2 . GLU   A 1 209 ? -21.995 24.740  -5.806  1.00 35.79 209 A 1 
ATOM   1665 N N   . GLN   A 1 210 ? -21.875 19.174  -4.496  1.00 45.97 210 A 1 
ATOM   1666 C CA  . GLN   A 1 210 ? -22.943 18.169  -4.441  1.00 43.76 210 A 1 
ATOM   1667 C C   . GLN   A 1 210 ? -22.706 17.037  -3.436  1.00 43.69 210 A 1 
ATOM   1668 O O   . GLN   A 1 210 ? -23.651 16.302  -3.150  1.00 40.07 210 A 1 
ATOM   1669 C CB  . GLN   A 1 210 ? -23.173 17.576  -5.834  1.00 39.36 210 A 1 
ATOM   1670 C CG  . GLN   A 1 210 ? -23.895 18.550  -6.774  1.00 35.30 210 A 1 
ATOM   1671 C CD  . GLN   A 1 210 ? -24.211 17.923  -8.132  1.00 32.37 210 A 1 
ATOM   1672 O OE1 . GLN   A 1 210 ? -23.688 16.894  -8.524  1.00 30.52 210 A 1 
ATOM   1673 N NE2 . GLN   A 1 210 ? -25.078 18.536  -8.908  1.00 29.89 210 A 1 
ATOM   1674 N N   . ARG   A 1 211 ? -21.489 16.834  -2.921  1.00 45.11 211 A 1 
ATOM   1675 C CA  . ARG   A 1 211 ? -21.225 15.670  -2.050  1.00 43.66 211 A 1 
ATOM   1676 C C   . ARG   A 1 211 ? -21.911 15.750  -0.691  1.00 43.83 211 A 1 
ATOM   1677 O O   . ARG   A 1 211 ? -22.214 14.704  -0.137  1.00 40.95 211 A 1 
ATOM   1678 C CB  . ARG   A 1 211 ? -19.719 15.423  -1.871  1.00 40.09 211 A 1 
ATOM   1679 C CG  . ARG   A 1 211 ? -19.183 14.475  -2.945  1.00 36.58 211 A 1 
ATOM   1680 C CD  . ARG   A 1 211 ? -17.765 14.043  -2.573  1.00 34.37 211 A 1 
ATOM   1681 N NE  . ARG   A 1 211 ? -17.168 13.180  -3.608  1.00 31.04 211 A 1 
ATOM   1682 C CZ  . ARG   A 1 211 ? -15.900 12.810  -3.656  1.00 29.24 211 A 1 
ATOM   1683 N NH1 . ARG   A 1 211 ? -15.050 13.146  -2.725  1.00 28.13 211 A 1 
ATOM   1684 N NH2 . ARG   A 1 211 ? -15.456 12.100  -4.649  1.00 26.59 211 A 1 
ATOM   1685 N N   . ASP   A 1 212 ? -22.176 16.935  -0.181  1.00 40.36 212 A 1 
ATOM   1686 C CA  . ASP   A 1 212 ? -22.891 17.103  1.092   1.00 38.35 212 A 1 
ATOM   1687 C C   . ASP   A 1 212 ? -24.389 16.756  0.988   1.00 37.67 212 A 1 
ATOM   1688 O O   . ASP   A 1 212 ? -25.087 16.691  1.999   1.00 35.05 212 A 1 
ATOM   1689 C CB  . ASP   A 1 212 ? -22.707 18.544  1.601   1.00 35.94 212 A 1 
ATOM   1690 C CG  . ASP   A 1 212 ? -21.266 18.883  1.990   1.00 33.17 212 A 1 
ATOM   1691 O OD1 . ASP   A 1 212 ? -20.495 17.946  2.304   1.00 31.44 212 A 1 
ATOM   1692 O OD2 . ASP   A 1 212 ? -20.942 20.090  1.970   1.00 30.50 212 A 1 
ATOM   1693 N N   . LEU   A 1 213 ? -24.892 16.526  -0.230  1.00 35.43 213 A 1 
ATOM   1694 C CA  . LEU   A 1 213 ? -26.296 16.167  -0.488  1.00 32.11 213 A 1 
ATOM   1695 C C   . LEU   A 1 213 ? -26.548 14.655  -0.592  1.00 30.98 213 A 1 
ATOM   1696 O O   . LEU   A 1 213 ? -27.707 14.260  -0.769  1.00 29.07 213 A 1 
ATOM   1697 C CB  . LEU   A 1 213 ? -26.779 16.889  -1.758  1.00 29.87 213 A 1 
ATOM   1698 C CG  . LEU   A 1 213 ? -27.008 18.400  -1.576  1.00 28.39 213 A 1 
ATOM   1699 C CD1 . LEU   A 1 213 ? -27.192 19.052  -2.948  1.00 26.19 213 A 1 
ATOM   1700 C CD2 . LEU   A 1 213 ? -28.272 18.681  -0.756  1.00 28.47 213 A 1 
ATOM   1701 N N   . LEU   A 1 214 ? -25.507 13.805  -0.527  1.00 34.00 214 A 1 
ATOM   1702 C CA  . LEU   A 1 214 ? -25.620 12.341  -0.619  1.00 30.20 214 A 1 
ATOM   1703 C C   . LEU   A 1 214 ? -25.599 11.671  0.755   1.00 28.78 214 A 1 
ATOM   1704 O O   . LEU   A 1 214 ? -24.731 12.021  1.580   1.00 26.12 214 A 1 
ATOM   1705 C CB  . LEU   A 1 214 ? -24.544 11.761  -1.556  1.00 28.41 214 A 1 
ATOM   1706 C CG  . LEU   A 1 214 ? -24.820 11.992  -3.049  1.00 27.78 214 A 1 
ATOM   1707 C CD1 . LEU   A 1 214 ? -23.599 11.542  -3.859  1.00 25.73 214 A 1 
ATOM   1708 C CD2 . LEU   A 1 214 ? -26.026 11.188  -3.547  1.00 26.86 214 A 1 
ATOM   1709 O OXT . LEU   A 1 214 ? -26.476 10.774  0.949   1.00 25.65 214 A 1 
ATOM   1710 N N   . MET   B 2 1   ? -8.989  10.619  -4.292  1.00 74.68 1   B 1 
ATOM   1711 C CA  . MET   B 2 1   ? -9.749  9.376   -4.570  1.00 81.60 1   B 1 
ATOM   1712 C C   . MET   B 2 1   ? -10.474 8.943   -3.309  1.00 84.37 1   B 1 
ATOM   1713 O O   . MET   B 2 1   ? -9.900  9.042   -2.237  1.00 82.75 1   B 1 
ATOM   1714 C CB  . MET   B 2 1   ? -8.784  8.290   -5.044  1.00 77.72 1   B 1 
ATOM   1715 C CG  . MET   B 2 1   ? -9.471  6.988   -5.434  1.00 72.07 1   B 1 
ATOM   1716 S SD  . MET   B 2 1   ? -8.294  5.646   -5.765  1.00 67.32 1   B 1 
ATOM   1717 C CE  . MET   B 2 1   ? -7.254  6.399   -7.016  1.00 61.11 1   B 1 
ATOM   1718 N N   . ILE   B 2 2   ? -11.709 8.449   -3.430  1.00 86.61 2   B 1 
ATOM   1719 C CA  . ILE   B 2 2   ? -12.503 7.964   -2.296  1.00 88.92 2   B 1 
ATOM   1720 C C   . ILE   B 2 2   ? -12.637 6.441   -2.312  1.00 91.51 2   B 1 
ATOM   1721 O O   . ILE   B 2 2   ? -12.535 5.804   -3.360  1.00 91.78 2   B 1 
ATOM   1722 C CB  . ILE   B 2 2   ? -13.876 8.659   -2.214  1.00 86.22 2   B 1 
ATOM   1723 C CG1 . ILE   B 2 2   ? -14.666 8.534   -3.533  1.00 79.80 2   B 1 
ATOM   1724 C CG2 . ILE   B 2 2   ? -13.679 10.115  -1.772  1.00 76.50 2   B 1 
ATOM   1725 C CD1 . ILE   B 2 2   ? -16.157 8.826   -3.377  1.00 75.25 2   B 1 
ATOM   1726 N N   . VAL   B 2 3   ? -12.899 5.861   -1.139  1.00 93.18 3   B 1 
ATOM   1727 C CA  . VAL   B 2 3   ? -13.062 4.412   -0.925  1.00 94.68 3   B 1 
ATOM   1728 C C   . VAL   B 2 3   ? -14.065 3.790   -1.904  1.00 94.52 3   B 1 
ATOM   1729 O O   . VAL   B 2 3   ? -13.790 2.737   -2.478  1.00 94.31 3   B 1 
ATOM   1730 C CB  . VAL   B 2 3   ? -13.480 4.164   0.537   1.00 95.39 3   B 1 
ATOM   1731 C CG1 . VAL   B 2 3   ? -14.000 2.747   0.783   1.00 94.53 3   B 1 
ATOM   1732 C CG2 . VAL   B 2 3   ? -12.284 4.381   1.472   1.00 94.31 3   B 1 
ATOM   1733 N N   . GLU   B 2 4   ? -15.184 4.457   -2.167  1.00 94.16 4   B 1 
ATOM   1734 C CA  . GLU   B 2 4   ? -16.234 3.976   -3.071  1.00 93.36 4   B 1 
ATOM   1735 C C   . GLU   B 2 4   ? -15.737 3.682   -4.498  1.00 93.90 4   B 1 
ATOM   1736 O O   . GLU   B 2 4   ? -16.265 2.792   -5.172  1.00 92.93 4   B 1 
ATOM   1737 C CB  . GLU   B 2 4   ? -17.372 5.007   -3.094  1.00 90.46 4   B 1 
ATOM   1738 C CG  . GLU   B 2 4   ? -18.534 4.503   -3.947  1.00 83.01 4   B 1 
ATOM   1739 C CD  . GLU   B 2 4   ? -19.805 5.343   -3.875  1.00 82.30 4   B 1 
ATOM   1740 O OE1 . GLU   B 2 4   ? -20.849 4.735   -4.210  1.00 75.54 4   B 1 
ATOM   1741 O OE2 . GLU   B 2 4   ? -19.727 6.541   -3.540  1.00 77.36 4   B 1 
ATOM   1742 N N   . GLN   B 2 5   ? -14.706 4.391   -4.964  1.00 92.74 5   B 1 
ATOM   1743 C CA  . GLN   B 2 5   ? -14.161 4.237   -6.318  1.00 91.15 5   B 1 
ATOM   1744 C C   . GLN   B 2 5   ? -13.325 2.962   -6.493  1.00 92.18 5   B 1 
ATOM   1745 O O   . GLN   B 2 5   ? -13.103 2.540   -7.624  1.00 91.31 5   B 1 
ATOM   1746 C CB  . GLN   B 2 5   ? -13.321 5.472   -6.671  1.00 88.48 5   B 1 
ATOM   1747 C CG  . GLN   B 2 5   ? -14.165 6.748   -6.799  1.00 83.18 5   B 1 
ATOM   1748 C CD  . GLN   B 2 5   ? -13.305 7.996   -7.015  1.00 79.50 5   B 1 
ATOM   1749 O OE1 . GLN   B 2 5   ? -12.401 8.296   -6.262  1.00 73.42 5   B 1 
ATOM   1750 N NE2 . GLN   B 2 5   ? -13.560 8.770   -8.041  1.00 70.26 5   B 1 
ATOM   1751 N N   . ILE   B 2 6   ? -12.829 2.353   -5.404  1.00 92.99 6   B 1 
ATOM   1752 C CA  . ILE   B 2 6   ? -11.924 1.190   -5.466  1.00 94.49 6   B 1 
ATOM   1753 C C   . ILE   B 2 6   ? -12.385 -0.018  -4.646  1.00 96.16 6   B 1 
ATOM   1754 O O   . ILE   B 2 6   ? -11.786 -1.090  -4.754  1.00 96.26 6   B 1 
ATOM   1755 C CB  . ILE   B 2 6   ? -10.481 1.586   -5.085  1.00 93.49 6   B 1 
ATOM   1756 C CG1 . ILE   B 2 6   ? -10.345 1.978   -3.597  1.00 90.39 6   B 1 
ATOM   1757 C CG2 . ILE   B 2 6   ? -9.966  2.715   -6.004  1.00 88.30 6   B 1 
ATOM   1758 C CD1 . ILE   B 2 6   ? -8.890  1.945   -3.120  1.00 89.03 6   B 1 
ATOM   1759 N N   . MET   B 2 7   ? -13.424 0.125   -3.834  1.00 96.96 7   B 1 
ATOM   1760 C CA  . MET   B 2 7   ? -13.949 -0.956  -3.004  1.00 97.45 7   B 1 
ATOM   1761 C C   . MET   B 2 7   ? -14.555 -2.086  -3.849  1.00 97.34 7   B 1 
ATOM   1762 O O   . MET   B 2 7   ? -15.057 -1.883  -4.957  1.00 96.92 7   B 1 
ATOM   1763 C CB  . MET   B 2 7   ? -14.949 -0.409  -1.973  1.00 97.44 7   B 1 
ATOM   1764 C CG  . MET   B 2 7   ? -16.307 -0.002  -2.572  1.00 97.35 7   B 1 
ATOM   1765 S SD  . MET   B 2 7   ? -17.462 0.678   -1.348  1.00 96.98 7   B 1 
ATOM   1766 C CE  . MET   B 2 7   ? -18.913 0.909   -2.383  1.00 94.84 7   B 1 
ATOM   1767 N N   . LYS   B 2 8   ? -14.569 -3.300  -3.290  1.00 97.94 8   B 1 
ATOM   1768 C CA  . LYS   B 2 8   ? -15.366 -4.412  -3.823  1.00 98.06 8   B 1 
ATOM   1769 C C   . LYS   B 2 8   ? -16.798 -4.305  -3.309  1.00 98.35 8   B 1 
ATOM   1770 O O   . LYS   B 2 8   ? -17.007 -4.199  -2.109  1.00 98.13 8   B 1 
ATOM   1771 C CB  . LYS   B 2 8   ? -14.732 -5.757  -3.447  1.00 97.48 8   B 1 
ATOM   1772 C CG  . LYS   B 2 8   ? -13.383 -6.008  -4.141  1.00 91.07 8   B 1 
ATOM   1773 C CD  . LYS   B 2 8   ? -13.546 -6.151  -5.657  1.00 85.38 8   B 1 
ATOM   1774 C CE  . LYS   B 2 8   ? -12.220 -6.539  -6.308  1.00 78.56 8   B 1 
ATOM   1775 N NZ  . LYS   B 2 8   ? -12.399 -6.684  -7.771  1.00 68.95 8   B 1 
ATOM   1776 N N   . ARG   B 2 9   ? -17.771 -4.345  -4.217  1.00 98.14 9   B 1 
ATOM   1777 C CA  . ARG   B 2 9   ? -19.210 -4.204  -3.901  1.00 97.67 9   B 1 
ATOM   1778 C C   . ARG   B 2 9   ? -19.911 -5.541  -3.654  1.00 97.12 9   B 1 
ATOM   1779 O O   . ARG   B 2 9   ? -20.837 -5.615  -2.859  1.00 90.94 9   B 1 
ATOM   1780 C CB  . ARG   B 2 9   ? -19.912 -3.425  -5.024  1.00 96.34 9   B 1 
ATOM   1781 C CG  . ARG   B 2 9   ? -19.412 -1.975  -5.147  1.00 92.82 9   B 1 
ATOM   1782 C CD  . ARG   B 2 9   ? -20.168 -1.225  -6.243  1.00 90.19 9   B 1 
ATOM   1783 N NE  . ARG   B 2 9   ? -19.695 0.161   -6.400  1.00 85.74 9   B 1 
ATOM   1784 C CZ  . ARG   B 2 9   ? -20.249 1.277   -5.928  1.00 80.76 9   B 1 
ATOM   1785 N NH1 . ARG   B 2 9   ? -21.369 1.293   -5.267  1.00 70.45 9   B 1 
ATOM   1786 N NH2 . ARG   B 2 9   ? -19.666 2.415   -6.127  1.00 74.44 9   B 1 
ATOM   1787 N N   . ASP   B 2 10  ? -19.458 -6.596  -4.315  1.00 97.56 10  B 1 
ATOM   1788 C CA  . ASP   B 2 10  ? -19.929 -7.974  -4.207  1.00 97.29 10  B 1 
ATOM   1789 C C   . ASP   B 2 10  ? -19.304 -8.672  -2.982  1.00 98.01 10  B 1 
ATOM   1790 O O   . ASP   B 2 10  ? -18.455 -9.556  -3.087  1.00 96.68 10  B 1 
ATOM   1791 C CB  . ASP   B 2 10  ? -19.649 -8.700  -5.537  1.00 94.97 10  B 1 
ATOM   1792 C CG  . ASP   B 2 10  ? -18.172 -8.705  -5.968  1.00 86.00 10  B 1 
ATOM   1793 O OD1 . ASP   B 2 10  ? -17.453 -7.710  -5.709  1.00 78.15 10  B 1 
ATOM   1794 O OD2 . ASP   B 2 10  ? -17.761 -9.700  -6.602  1.00 78.15 10  B 1 
ATOM   1795 N N   . VAL   B 2 11  ? -19.704 -8.253  -1.790  1.00 98.27 11  B 1 
ATOM   1796 C CA  . VAL   B 2 11  ? -19.106 -8.729  -0.539  1.00 98.67 11  B 1 
ATOM   1797 C C   . VAL   B 2 11  ? -19.649 -10.100 -0.166  1.00 98.74 11  B 1 
ATOM   1798 O O   . VAL   B 2 11  ? -20.843 -10.261 0.094   1.00 98.52 11  B 1 
ATOM   1799 C CB  . VAL   B 2 11  ? -19.292 -7.730  0.616   1.00 98.58 11  B 1 
ATOM   1800 C CG1 . VAL   B 2 11  ? -18.458 -8.155  1.831   1.00 97.79 11  B 1 
ATOM   1801 C CG2 . VAL   B 2 11  ? -18.850 -6.315  0.230   1.00 97.62 11  B 1 
ATOM   1802 N N   . ILE   B 2 12  ? -18.751 -11.081 -0.059  1.00 98.75 12  B 1 
ATOM   1803 C CA  . ILE   B 2 12  ? -19.045 -12.392 0.528   1.00 98.82 12  B 1 
ATOM   1804 C C   . ILE   B 2 12  ? -19.075 -12.237 2.049   1.00 98.89 12  B 1 
ATOM   1805 O O   . ILE   B 2 12  ? -18.122 -11.738 2.652   1.00 98.81 12  B 1 
ATOM   1806 C CB  . ILE   B 2 12  ? -18.020 -13.448 0.075   1.00 98.73 12  B 1 
ATOM   1807 C CG1 . ILE   B 2 12  ? -17.811 -13.486 -1.462  1.00 97.94 12  B 1 
ATOM   1808 C CG2 . ILE   B 2 12  ? -18.412 -14.843 0.591   1.00 98.25 12  B 1 
ATOM   1809 C CD1 . ILE   B 2 12  ? -19.090 -13.659 -2.291  1.00 92.14 12  B 1 
ATOM   1810 N N   . THR   B 2 13  ? -20.164 -12.664 2.667   1.00 98.85 13  B 1 
ATOM   1811 C CA  . THR   B 2 13  ? -20.420 -12.513 4.103   1.00 98.86 13  B 1 
ATOM   1812 C C   . THR   B 2 13  ? -20.723 -13.843 4.782   1.00 98.86 13  B 1 
ATOM   1813 O O   . THR   B 2 13  ? -20.927 -14.875 4.128   1.00 98.68 13  B 1 
ATOM   1814 C CB  . THR   B 2 13  ? -21.553 -11.501 4.365   1.00 98.68 13  B 1 
ATOM   1815 O OG1 . THR   B 2 13  ? -22.746 -11.926 3.747   1.00 97.10 13  B 1 
ATOM   1816 C CG2 . THR   B 2 13  ? -21.223 -10.102 3.848   1.00 96.29 13  B 1 
ATOM   1817 N N   . LEU   B 2 14  ? -20.740 -13.811 6.107   1.00 98.83 14  B 1 
ATOM   1818 C CA  . LEU   B 2 14  ? -21.214 -14.885 6.977   1.00 98.82 14  B 1 
ATOM   1819 C C   . LEU   B 2 14  ? -22.333 -14.356 7.873   1.00 98.85 14  B 1 
ATOM   1820 O O   . LEU   B 2 14  ? -22.411 -13.161 8.154   1.00 98.64 14  B 1 
ATOM   1821 C CB  . LEU   B 2 14  ? -20.053 -15.418 7.831   1.00 98.61 14  B 1 
ATOM   1822 C CG  . LEU   B 2 14  ? -18.944 -16.135 7.045   1.00 98.05 14  B 1 
ATOM   1823 C CD1 . LEU   B 2 14  ? -17.753 -16.382 7.962   1.00 97.38 14  B 1 
ATOM   1824 C CD2 . LEU   B 2 14  ? -19.414 -17.483 6.496   1.00 97.34 14  B 1 
ATOM   1825 N N   . THR   B 2 15  ? -23.156 -15.269 8.379   1.00 98.75 15  B 1 
ATOM   1826 C CA  . THR   B 2 15  ? -24.033 -15.020 9.530   1.00 98.64 15  B 1 
ATOM   1827 C C   . THR   B 2 15  ? -23.348 -15.504 10.811  1.00 98.67 15  B 1 
ATOM   1828 O O   . THR   B 2 15  ? -22.440 -16.336 10.774  1.00 98.21 15  B 1 
ATOM   1829 C CB  . THR   B 2 15  ? -25.403 -15.692 9.360   1.00 98.12 15  B 1 
ATOM   1830 O OG1 . THR   B 2 15  ? -25.280 -17.082 9.454   1.00 91.94 15  B 1 
ATOM   1831 C CG2 . THR   B 2 15  ? -26.070 -15.345 8.028   1.00 89.95 15  B 1 
ATOM   1832 N N   . LYS   B 2 16  ? -23.780 -15.020 11.977  1.00 98.57 16  B 1 
ATOM   1833 C CA  . LYS   B 2 16  ? -23.228 -15.468 13.272  1.00 98.38 16  B 1 
ATOM   1834 C C   . LYS   B 2 16  ? -23.447 -16.959 13.552  1.00 98.40 16  B 1 
ATOM   1835 O O   . LYS   B 2 16  ? -22.715 -17.547 14.337  1.00 97.46 16  B 1 
ATOM   1836 C CB  . LYS   B 2 16  ? -23.796 -14.601 14.407  1.00 97.19 16  B 1 
ATOM   1837 C CG  . LYS   B 2 16  ? -25.298 -14.844 14.661  1.00 93.15 16  B 1 
ATOM   1838 C CD  . LYS   B 2 16  ? -25.809 -13.956 15.798  1.00 91.90 16  B 1 
ATOM   1839 C CE  . LYS   B 2 16  ? -27.288 -14.265 16.043  1.00 82.13 16  B 1 
ATOM   1840 N NZ  . LYS   B 2 16  ? -27.852 -13.408 17.110  1.00 75.25 16  B 1 
ATOM   1841 N N   . THR   B 2 17  ? -24.463 -17.555 12.924  1.00 98.49 17  B 1 
ATOM   1842 C CA  . THR   B 2 17  ? -24.865 -18.959 13.096  1.00 98.33 17  B 1 
ATOM   1843 C C   . THR   B 2 17  ? -24.274 -19.894 12.043  1.00 98.35 17  B 1 
ATOM   1844 O O   . THR   B 2 17  ? -24.393 -21.107 12.202  1.00 97.28 17  B 1 
ATOM   1845 C CB  . THR   B 2 17  ? -26.397 -19.096 13.097  1.00 97.58 17  B 1 
ATOM   1846 O OG1 . THR   B 2 17  ? -26.959 -18.434 11.984  1.00 92.35 17  B 1 
ATOM   1847 C CG2 . THR   B 2 17  ? -27.012 -18.470 14.347  1.00 90.93 17  B 1 
ATOM   1848 N N   . ASP   B 2 18  ? -23.634 -19.370 10.989  1.00 98.47 18  B 1 
ATOM   1849 C CA  . ASP   B 2 18  ? -22.895 -20.197 10.036  1.00 98.47 18  B 1 
ATOM   1850 C C   . ASP   B 2 18  ? -21.815 -21.012 10.762  1.00 98.50 18  B 1 
ATOM   1851 O O   . ASP   B 2 18  ? -21.278 -20.608 11.798  1.00 98.00 18  B 1 
ATOM   1852 C CB  . ASP   B 2 18  ? -22.249 -19.341 8.933   1.00 98.33 18  B 1 
ATOM   1853 C CG  . ASP   B 2 18  ? -23.205 -18.874 7.836   1.00 98.05 18  B 1 
ATOM   1854 O OD1 . ASP   B 2 18  ? -24.160 -19.616 7.520   1.00 95.46 18  B 1 
ATOM   1855 O OD2 . ASP   B 2 18  ? -22.922 -17.805 7.244   1.00 95.53 18  B 1 
ATOM   1856 N N   . THR   B 2 19  ? -21.468 -22.171 10.199  1.00 98.38 19  B 1 
ATOM   1857 C CA  . THR   B 2 19  ? -20.388 -23.010 10.727  1.00 98.41 19  B 1 
ATOM   1858 C C   . THR   B 2 19  ? -19.019 -22.515 10.257  1.00 98.54 19  B 1 
ATOM   1859 O O   . THR   B 2 19  ? -18.879 -21.853 9.225   1.00 98.28 19  B 1 
ATOM   1860 C CB  . THR   B 2 19  ? -20.581 -24.488 10.358  1.00 97.83 19  B 1 
ATOM   1861 O OG1 . THR   B 2 19  ? -20.504 -24.667 8.967   1.00 93.52 19  B 1 
ATOM   1862 C CG2 . THR   B 2 19  ? -21.919 -25.049 10.846  1.00 92.75 19  B 1 
ATOM   1863 N N   . LEU   B 2 20  ? -17.961 -22.891 10.980  1.00 98.06 20  B 1 
ATOM   1864 C CA  . LEU   B 2 20  ? -16.585 -22.650 10.535  1.00 98.18 20  B 1 
ATOM   1865 C C   . LEU   B 2 20  ? -16.246 -23.430 9.257   1.00 98.25 20  B 1 
ATOM   1866 O O   . LEU   B 2 20  ? -15.403 -22.981 8.483   1.00 97.86 20  B 1 
ATOM   1867 C CB  . LEU   B 2 20  ? -15.598 -22.979 11.664  1.00 97.91 20  B 1 
ATOM   1868 C CG  . LEU   B 2 20  ? -15.759 -22.114 12.933  1.00 96.95 20  B 1 
ATOM   1869 C CD1 . LEU   B 2 20  ? -14.625 -22.429 13.906  1.00 95.66 20  B 1 
ATOM   1870 C CD2 . LEU   B 2 20  ? -15.736 -20.613 12.643  1.00 95.28 20  B 1 
ATOM   1871 N N   . GLU   B 2 21  ? -16.933 -24.539 8.985   1.00 97.97 21  B 1 
ATOM   1872 C CA  . GLU   B 2 21  ? -16.846 -25.241 7.698   1.00 97.86 21  B 1 
ATOM   1873 C C   . GLU   B 2 21  ? -17.318 -24.345 6.552   1.00 98.09 21  B 1 
ATOM   1874 O O   . GLU   B 2 21  ? -16.581 -24.148 5.584   1.00 97.82 21  B 1 
ATOM   1875 C CB  . GLU   B 2 21  ? -17.647 -26.547 7.769   1.00 97.28 21  B 1 
ATOM   1876 C CG  . GLU   B 2 21  ? -17.529 -27.361 6.471   1.00 94.40 21  B 1 
ATOM   1877 C CD  . GLU   B 2 21  ? -18.084 -28.780 6.639   1.00 91.58 21  B 1 
ATOM   1878 O OE1 . GLU   B 2 21  ? -17.428 -29.712 6.121   1.00 85.03 21  B 1 
ATOM   1879 O OE2 . GLU   B 2 21  ? -19.123 -28.934 7.317   1.00 84.65 21  B 1 
ATOM   1880 N N   . THR   B 2 22  ? -18.482 -23.697 6.693   1.00 98.29 22  B 1 
ATOM   1881 C CA  . THR   B 2 22  ? -18.988 -22.714 5.721   1.00 98.41 22  B 1 
ATOM   1882 C C   . THR   B 2 22  ? -17.994 -21.567 5.517   1.00 98.54 22  B 1 
ATOM   1883 O O   . THR   B 2 22  ? -17.745 -21.155 4.382   1.00 98.30 22  B 1 
ATOM   1884 C CB  . THR   B 2 22  ? -20.343 -22.148 6.174   1.00 98.24 22  B 1 
ATOM   1885 O OG1 . THR   B 2 22  ? -21.262 -23.194 6.364   1.00 95.19 22  B 1 
ATOM   1886 C CG2 . THR   B 2 22  ? -20.965 -21.198 5.151   1.00 94.48 22  B 1 
ATOM   1887 N N   . ALA   B 2 23  ? -17.368 -21.077 6.592   1.00 98.54 23  B 1 
ATOM   1888 C CA  . ALA   B 2 23  ? -16.338 -20.042 6.506   1.00 98.55 23  B 1 
ATOM   1889 C C   . ALA   B 2 23  ? -15.113 -20.510 5.699   1.00 98.56 23  B 1 
ATOM   1890 O O   . ALA   B 2 23  ? -14.668 -19.804 4.795   1.00 98.33 23  B 1 
ATOM   1891 C CB  . ALA   B 2 23  ? -15.957 -19.595 7.922   1.00 98.43 23  B 1 
ATOM   1892 N N   . ILE   B 2 24  ? -14.592 -21.714 5.971   1.00 98.32 24  B 1 
ATOM   1893 C CA  . ILE   B 2 24  ? -13.466 -22.302 5.225   1.00 97.92 24  B 1 
ATOM   1894 C C   . ILE   B 2 24  ? -13.810 -22.460 3.744   1.00 98.15 24  B 1 
ATOM   1895 O O   . ILE   B 2 24  ? -12.991 -22.111 2.890   1.00 97.72 24  B 1 
ATOM   1896 C CB  . ILE   B 2 24  ? -13.045 -23.658 5.838   1.00 96.56 24  B 1 
ATOM   1897 C CG1 . ILE   B 2 24  ? -12.322 -23.421 7.176   1.00 90.16 24  B 1 
ATOM   1898 C CG2 . ILE   B 2 24  ? -12.129 -24.463 4.889   1.00 90.18 24  B 1 
ATOM   1899 C CD1 . ILE   B 2 24  ? -12.053 -24.701 7.973   1.00 82.28 24  B 1 
ATOM   1900 N N   . CYS   B 2 25  ? -15.004 -22.973 3.432   1.00 98.21 25  B 1 
ATOM   1901 C CA  . CYS   B 2 25  ? -15.465 -23.150 2.059   1.00 98.23 25  B 1 
ATOM   1902 C C   . CYS   B 2 25  ? -15.489 -21.815 1.311   1.00 98.43 25  B 1 
ATOM   1903 O O   . CYS   B 2 25  ? -14.828 -21.697 0.283   1.00 98.06 25  B 1 
ATOM   1904 C CB  . CYS   B 2 25  ? -16.831 -23.848 2.052   1.00 97.71 25  B 1 
ATOM   1905 S SG  . CYS   B 2 25  ? -16.612 -25.591 2.526   1.00 87.81 25  B 1 
ATOM   1906 N N   . LYS   B 2 26  ? -16.126 -20.775 1.866   1.00 98.50 26  B 1 
ATOM   1907 C CA  . LYS   B 2 26  ? -16.172 -19.431 1.265   1.00 98.57 26  B 1 
ATOM   1908 C C   . LYS   B 2 26  ? -14.777 -18.826 1.066   1.00 98.50 26  B 1 
ATOM   1909 O O   . LYS   B 2 26  ? -14.490 -18.286 0.001   1.00 98.03 26  B 1 
ATOM   1910 C CB  . LYS   B 2 26  ? -17.064 -18.503 2.105   1.00 98.55 26  B 1 
ATOM   1911 C CG  . LYS   B 2 26  ? -18.565 -18.816 1.953   1.00 98.13 26  B 1 
ATOM   1912 C CD  . LYS   B 2 26  ? -19.427 -17.867 2.801   1.00 97.45 26  B 1 
ATOM   1913 C CE  . LYS   B 2 26  ? -20.923 -18.157 2.603   1.00 96.14 26  B 1 
ATOM   1914 N NZ  . LYS   B 2 26  ? -21.798 -17.298 3.448   1.00 93.68 26  B 1 
ATOM   1915 N N   . LEU   B 2 27  ? -13.879 -18.942 2.053   1.00 98.57 27  B 1 
ATOM   1916 C CA  . LEU   B 2 27  ? -12.505 -18.435 1.938   1.00 98.44 27  B 1 
ATOM   1917 C C   . LEU   B 2 27  ? -11.742 -19.088 0.774   1.00 98.26 27  B 1 
ATOM   1918 O O   . LEU   B 2 27  ? -11.037 -18.396 0.040   1.00 97.69 27  B 1 
ATOM   1919 C CB  . LEU   B 2 27  ? -11.744 -18.654 3.257   1.00 98.28 27  B 1 
ATOM   1920 C CG  . LEU   B 2 27  ? -12.155 -17.729 4.421   1.00 97.61 27  B 1 
ATOM   1921 C CD1 . LEU   B 2 27  ? -11.421 -18.159 5.695   1.00 96.81 27  B 1 
ATOM   1922 C CD2 . LEU   B 2 27  ? -11.814 -16.269 4.156   1.00 96.53 27  B 1 
ATOM   1923 N N   . LYS   B 2 28  ? -11.884 -20.412 0.594   1.00 98.09 28  B 1 
ATOM   1924 C CA  . LYS   B 2 28  ? -11.229 -21.165 -0.484  1.00 97.69 28  B 1 
ATOM   1925 C C   . LYS   B 2 28  ? -11.859 -20.901 -1.847  1.00 97.73 28  B 1 
ATOM   1926 O O   . LYS   B 2 28  ? -11.135 -20.653 -2.801  1.00 96.90 28  B 1 
ATOM   1927 C CB  . LYS   B 2 28  ? -11.267 -22.666 -0.179  1.00 96.84 28  B 1 
ATOM   1928 C CG  . LYS   B 2 28  ? -10.275 -23.076 0.920   1.00 84.20 28  B 1 
ATOM   1929 C CD  . LYS   B 2 28  ? -10.373 -24.590 1.143   1.00 80.13 28  B 1 
ATOM   1930 C CE  . LYS   B 2 28  ? -9.345  -25.066 2.170   1.00 66.13 28  B 1 
ATOM   1931 N NZ  . LYS   B 2 28  ? -9.451  -26.534 2.380   1.00 58.92 28  B 1 
ATOM   1932 N N   . GLU   B 2 29  ? -13.187 -20.965 -1.934  1.00 98.32 29  B 1 
ATOM   1933 C CA  . GLU   B 2 29  ? -13.949 -20.832 -3.182  1.00 98.30 29  B 1 
ATOM   1934 C C   . GLU   B 2 29  ? -13.713 -19.472 -3.845  1.00 98.20 29  B 1 
ATOM   1935 O O   . GLU   B 2 29  ? -13.420 -19.395 -5.034  1.00 97.19 29  B 1 
ATOM   1936 C CB  . GLU   B 2 29  ? -15.434 -21.038 -2.849  1.00 97.92 29  B 1 
ATOM   1937 C CG  . GLU   B 2 29  ? -16.356 -20.974 -4.073  1.00 91.88 29  B 1 
ATOM   1938 C CD  . GLU   B 2 29  ? -17.843 -21.141 -3.705  1.00 87.26 29  B 1 
ATOM   1939 O OE1 . GLU   B 2 29  ? -18.675 -21.072 -4.634  1.00 80.49 29  B 1 
ATOM   1940 O OE2 . GLU   B 2 29  ? -18.155 -21.315 -2.502  1.00 81.43 29  B 1 
ATOM   1941 N N   . PHE   B 2 30  ? -13.764 -18.399 -3.063  1.00 98.36 30  B 1 
ATOM   1942 C CA  . PHE   B 2 30  ? -13.615 -17.030 -3.568  1.00 98.20 30  B 1 
ATOM   1943 C C   . PHE   B 2 30  ? -12.177 -16.497 -3.515  1.00 97.90 30  B 1 
ATOM   1944 O O   . PHE   B 2 30  ? -11.940 -15.343 -3.870  1.00 96.67 30  B 1 
ATOM   1945 C CB  . PHE   B 2 30  ? -14.605 -16.126 -2.833  1.00 98.23 30  B 1 
ATOM   1946 C CG  . PHE   B 2 30  ? -16.052 -16.513 -3.050  1.00 98.15 30  B 1 
ATOM   1947 C CD1 . PHE   B 2 30  ? -16.680 -16.235 -4.276  1.00 96.48 30  B 1 
ATOM   1948 C CD2 . PHE   B 2 30  ? -16.771 -17.185 -2.045  1.00 96.50 30  B 1 
ATOM   1949 C CE1 . PHE   B 2 30  ? -18.011 -16.630 -4.496  1.00 95.75 30  B 1 
ATOM   1950 C CE2 . PHE   B 2 30  ? -18.103 -17.583 -2.262  1.00 95.71 30  B 1 
ATOM   1951 C CZ  . PHE   B 2 30  ? -18.723 -17.306 -3.489  1.00 96.53 30  B 1 
ATOM   1952 N N   . HIS   B 2 31  ? -11.194 -17.303 -3.085  1.00 97.61 31  B 1 
ATOM   1953 C CA  . HIS   B 2 31  ? -9.792  -16.896 -2.930  1.00 97.11 31  B 1 
ATOM   1954 C C   . HIS   B 2 31  ? -9.602  -15.616 -2.095  1.00 97.15 31  B 1 
ATOM   1955 O O   . HIS   B 2 31  ? -8.752  -14.766 -2.381  1.00 95.75 31  B 1 
ATOM   1956 C CB  . HIS   B 2 31  ? -9.104  -16.844 -4.298  1.00 96.12 31  B 1 
ATOM   1957 C CG  . HIS   B 2 31  ? -9.086  -18.173 -5.006  1.00 92.86 31  B 1 
ATOM   1958 N ND1 . HIS   B 2 31  ? -8.456  -19.322 -4.563  1.00 81.61 31  B 1 
ATOM   1959 C CD2 . HIS   B 2 31  ? -9.674  -18.482 -6.206  1.00 80.27 31  B 1 
ATOM   1960 C CE1 . HIS   B 2 31  ? -8.659  -20.285 -5.475  1.00 82.74 31  B 1 
ATOM   1961 N NE2 . HIS   B 2 31  ? -9.387  -19.811 -6.494  1.00 83.46 31  B 1 
ATOM   1962 N N   . ILE   B 2 32  ? -10.375 -15.486 -1.021  1.00 98.04 32  B 1 
ATOM   1963 C CA  . ILE   B 2 32  ? -10.351 -14.359 -0.084  1.00 98.30 32  B 1 
ATOM   1964 C C   . ILE   B 2 32  ? -9.795  -14.782 1.278   1.00 98.44 32  B 1 
ATOM   1965 O O   . ILE   B 2 32  ? -9.657  -15.965 1.587   1.00 98.31 32  B 1 
ATOM   1966 C CB  . ILE   B 2 32  ? -11.747 -13.696 0.028   1.00 98.24 32  B 1 
ATOM   1967 C CG1 . ILE   B 2 32  ? -12.810 -14.684 0.556   1.00 97.51 32  B 1 
ATOM   1968 C CG2 . ILE   B 2 32  ? -12.134 -13.059 -1.313  1.00 96.06 32  B 1 
ATOM   1969 C CD1 . ILE   B 2 32  ? -14.217 -14.091 0.729   1.00 96.80 32  B 1 
ATOM   1970 N N   . ARG   B 2 33  ? -9.461  -13.803 2.124   1.00 98.20 33  B 1 
ATOM   1971 C CA  . ARG   B 2 33  ? -8.928  -14.027 3.483   1.00 98.24 33  B 1 
ATOM   1972 C C   . ARG   B 2 33  ? -9.693  -13.273 4.569   1.00 98.55 33  B 1 
ATOM   1973 O O   . ARG   B 2 33  ? -9.257  -13.284 5.718   1.00 98.11 33  B 1 
ATOM   1974 C CB  . ARG   B 2 33  ? -7.435  -13.699 3.516   1.00 97.18 33  B 1 
ATOM   1975 C CG  . ARG   B 2 33  ? -6.620  -14.624 2.587   1.00 94.41 33  B 1 
ATOM   1976 C CD  . ARG   B 2 33  ? -5.123  -14.361 2.725   1.00 90.51 33  B 1 
ATOM   1977 N NE  . ARG   B 2 33  ? -4.769  -13.025 2.215   1.00 83.30 33  B 1 
ATOM   1978 C CZ  . ARG   B 2 33  ? -3.546  -12.569 2.006   1.00 79.40 33  B 1 
ATOM   1979 N NH1 . ARG   B 2 33  ? -2.485  -13.274 2.296   1.00 71.56 33  B 1 
ATOM   1980 N NH2 . ARG   B 2 33  ? -3.370  -11.391 1.487   1.00 71.19 33  B 1 
ATOM   1981 N N   . HIS   B 2 34  ? -10.797 -12.621 4.214   1.00 98.78 34  B 1 
ATOM   1982 C CA  . HIS   B 2 34  ? -11.596 -11.816 5.133   1.00 98.84 34  B 1 
ATOM   1983 C C   . HIS   B 2 34  ? -13.078 -12.031 4.841   1.00 98.89 34  B 1 
ATOM   1984 O O   . HIS   B 2 34  ? -13.479 -11.997 3.679   1.00 98.75 34  B 1 
ATOM   1985 C CB  . HIS   B 2 34  ? -11.231 -10.328 4.991   1.00 98.66 34  B 1 
ATOM   1986 C CG  . HIS   B 2 34  ? -9.754  -10.032 5.074   1.00 98.38 34  B 1 
ATOM   1987 N ND1 . HIS   B 2 34  ? -8.885  -9.983  3.996   1.00 93.00 34  B 1 
ATOM   1988 C CD2 . HIS   B 2 34  ? -9.001  -9.797  6.198   1.00 92.96 34  B 1 
ATOM   1989 C CE1 . HIS   B 2 34  ? -7.651  -9.721  4.466   1.00 93.02 34  B 1 
ATOM   1990 N NE2 . HIS   B 2 34  ? -7.678  -9.603  5.803   1.00 94.19 34  B 1 
ATOM   1991 N N   . LEU   B 2 35  ? -13.880 -12.243 5.880   1.00 98.89 35  B 1 
ATOM   1992 C CA  . LEU   B 2 35  ? -15.331 -12.415 5.796   1.00 98.91 35  B 1 
ATOM   1993 C C   . LEU   B 2 35  ? -16.007 -11.554 6.866   1.00 98.92 35  B 1 
ATOM   1994 O O   . LEU   B 2 35  ? -15.923 -11.896 8.052   1.00 98.80 35  B 1 
ATOM   1995 C CB  . LEU   B 2 35  ? -15.701 -13.900 5.965   1.00 98.83 35  B 1 
ATOM   1996 C CG  . LEU   B 2 35  ? -15.301 -14.811 4.786   1.00 98.54 35  B 1 
ATOM   1997 C CD1 . LEU   B 2 35  ? -15.457 -16.275 5.182   1.00 97.99 35  B 1 
ATOM   1998 C CD2 . LEU   B 2 35  ? -16.175 -14.559 3.555   1.00 97.80 35  B 1 
ATOM   1999 N N   . PRO   B 2 36  ? -16.683 -10.457 6.489   1.00 98.95 36  B 1 
ATOM   2000 C CA  . PRO   B 2 36  ? -17.567 -9.753  7.409   1.00 98.95 36  B 1 
ATOM   2001 C C   . PRO   B 2 36  ? -18.703 -10.672 7.866   1.00 98.95 36  B 1 
ATOM   2002 O O   . PRO   B 2 36  ? -19.285 -11.404 7.059   1.00 98.86 36  B 1 
ATOM   2003 C CB  . PRO   B 2 36  ? -18.095 -8.533  6.648   1.00 98.85 36  B 1 
ATOM   2004 C CG  . PRO   B 2 36  ? -17.112 -8.361  5.492   1.00 97.87 36  B 1 
ATOM   2005 C CD  . PRO   B 2 36  ? -16.660 -9.787  5.201   1.00 98.85 36  B 1 
ATOM   2006 N N   . VAL   B 2 37  ? -19.017 -10.619 9.152   1.00 98.92 37  B 1 
ATOM   2007 C CA  . VAL   B 2 37  ? -20.206 -11.256 9.721   1.00 98.92 37  B 1 
ATOM   2008 C C   . VAL   B 2 37  ? -21.288 -10.192 9.812   1.00 98.91 37  B 1 
ATOM   2009 O O   . VAL   B 2 37  ? -21.052 -9.125  10.379  1.00 98.77 37  B 1 
ATOM   2010 C CB  . VAL   B 2 37  ? -19.925 -11.898 11.088  1.00 98.84 37  B 1 
ATOM   2011 C CG1 . VAL   B 2 37  ? -21.122 -12.730 11.551  1.00 98.39 37  B 1 
ATOM   2012 C CG2 . VAL   B 2 37  ? -18.690 -12.814 11.047  1.00 98.33 37  B 1 
ATOM   2013 N N   . VAL   B 2 38  ? -22.447 -10.473 9.233   1.00 98.88 38  B 1 
ATOM   2014 C CA  . VAL   B 2 38  ? -23.570 -9.533  9.160   1.00 98.85 38  B 1 
ATOM   2015 C C   . VAL   B 2 38  ? -24.836 -10.130 9.764   1.00 98.82 38  B 1 
ATOM   2016 O O   . VAL   B 2 38  ? -24.991 -11.354 9.841   1.00 98.45 38  B 1 
ATOM   2017 C CB  . VAL   B 2 38  ? -23.818 -9.029  7.722   1.00 98.55 38  B 1 
ATOM   2018 C CG1 . VAL   B 2 38  ? -22.596 -8.285  7.176   1.00 96.58 38  B 1 
ATOM   2019 C CG2 . VAL   B 2 38  ? -24.195 -10.152 6.748   1.00 96.00 38  B 1 
ATOM   2020 N N   . ASP   B 2 39  ? -25.739 -9.254  10.194  1.00 98.69 39  B 1 
ATOM   2021 C CA  . ASP   B 2 39  ? -27.111 -9.617  10.538  1.00 98.46 39  B 1 
ATOM   2022 C C   . ASP   B 2 39  ? -28.045 -9.531  9.313   1.00 98.34 39  B 1 
ATOM   2023 O O   . ASP   B 2 39  ? -27.616 -9.310  8.172   1.00 96.72 39  B 1 
ATOM   2024 C CB  . ASP   B 2 39  ? -27.584 -8.777  11.740  1.00 97.57 39  B 1 
ATOM   2025 C CG  . ASP   B 2 39  ? -27.736 -7.279  11.458  1.00 96.95 39  B 1 
ATOM   2026 O OD1 . ASP   B 2 39  ? -27.759 -6.880  10.272  1.00 94.12 39  B 1 
ATOM   2027 O OD2 . ASP   B 2 39  ? -27.826 -6.524  12.446  1.00 93.41 39  B 1 
ATOM   2028 N N   . GLU   B 2 40  ? -29.347 -9.733  9.550   1.00 98.10 40  B 1 
ATOM   2029 C CA  . GLU   B 2 40  ? -30.378 -9.707  8.503   1.00 97.77 40  B 1 
ATOM   2030 C C   . GLU   B 2 40  ? -30.526 -8.326  7.842   1.00 97.73 40  B 1 
ATOM   2031 O O   . GLU   B 2 40  ? -30.890 -8.227  6.670   1.00 95.47 40  B 1 
ATOM   2032 C CB  . GLU   B 2 40  ? -31.721 -10.150 9.104   1.00 96.75 40  B 1 
ATOM   2033 C CG  . GLU   B 2 40  ? -31.684 -11.609 9.595   1.00 87.35 40  B 1 
ATOM   2034 C CD  . GLU   B 2 40  ? -33.019 -12.103 10.171  1.00 78.99 40  B 1 
ATOM   2035 O OE1 . GLU   B 2 40  ? -33.096 -13.324 10.454  1.00 70.69 40  B 1 
ATOM   2036 O OE2 . GLU   B 2 40  ? -33.945 -11.284 10.343  1.00 70.48 40  B 1 
ATOM   2037 N N   . GLU   B 2 41  ? -30.182 -7.244  8.547   1.00 98.00 41  B 1 
ATOM   2038 C CA  . GLU   B 2 41  ? -30.211 -5.875  8.021   1.00 97.88 41  B 1 
ATOM   2039 C C   . GLU   B 2 41  ? -28.902 -5.463  7.319   1.00 98.05 41  B 1 
ATOM   2040 O O   . GLU   B 2 41  ? -28.780 -4.342  6.830   1.00 96.59 41  B 1 
ATOM   2041 C CB  . GLU   B 2 41  ? -30.584 -4.884  9.129   1.00 97.15 41  B 1 
ATOM   2042 C CG  . GLU   B 2 41  ? -31.983 -5.134  9.707   1.00 92.46 41  B 1 
ATOM   2043 C CD  . GLU   B 2 41  ? -32.538 -3.941  10.499  1.00 85.52 41  B 1 
ATOM   2044 O OE1 . GLU   B 2 41  ? -33.645 -4.097  11.067  1.00 76.63 41  B 1 
ATOM   2045 O OE2 . GLU   B 2 41  ? -31.908 -2.856  10.479  1.00 77.22 41  B 1 
ATOM   2046 N N   . ARG   B 2 42  ? -27.932 -6.384  7.214   1.00 97.73 42  B 1 
ATOM   2047 C CA  . ARG   B 2 42  ? -26.563 -6.169  6.719   1.00 97.83 42  B 1 
ATOM   2048 C C   . ARG   B 2 42  ? -25.725 -5.230  7.600   1.00 98.37 42  B 1 
ATOM   2049 O O   . ARG   B 2 42  ? -24.767 -4.631  7.108   1.00 97.55 42  B 1 
ATOM   2050 C CB  . ARG   B 2 42  ? -26.521 -5.778  5.231   1.00 96.12 42  B 1 
ATOM   2051 C CG  . ARG   B 2 42  ? -27.271 -6.753  4.316   1.00 87.66 42  B 1 
ATOM   2052 C CD  . ARG   B 2 42  ? -26.958 -6.471  2.844   1.00 83.97 42  B 1 
ATOM   2053 N NE  . ARG   B 2 42  ? -25.603 -6.954  2.486   1.00 79.94 42  B 1 
ATOM   2054 C CZ  . ARG   B 2 42  ? -24.995 -6.818  1.312   1.00 75.06 42  B 1 
ATOM   2055 N NH1 . ARG   B 2 42  ? -25.547 -6.173  0.327   1.00 66.55 42  B 1 
ATOM   2056 N NH2 . ARG   B 2 42  ? -23.822 -7.351  1.112   1.00 68.46 42  B 1 
ATOM   2057 N N   . HIS   B 2 43  ? -26.023 -5.134  8.893   1.00 98.41 43  B 1 
ATOM   2058 C CA  . HIS   B 2 43  ? -25.117 -4.517  9.857   1.00 98.45 43  B 1 
ATOM   2059 C C   . HIS   B 2 43  ? -23.899 -5.413  10.066  1.00 98.63 43  B 1 
ATOM   2060 O O   . HIS   B 2 43  ? -24.020 -6.629  10.203  1.00 98.30 43  B 1 
ATOM   2061 C CB  . HIS   B 2 43  ? -25.822 -4.270  11.192  1.00 98.04 43  B 1 
ATOM   2062 C CG  . HIS   B 2 43  ? -27.056 -3.420  11.097  1.00 96.19 43  B 1 
ATOM   2063 N ND1 . HIS   B 2 43  ? -28.286 -3.722  11.646  1.00 84.53 43  B 1 
ATOM   2064 C CD2 . HIS   B 2 43  ? -27.187 -2.206  10.482  1.00 86.36 43  B 1 
ATOM   2065 C CE1 . HIS   B 2 43  ? -29.129 -2.716  11.368  1.00 88.16 43  B 1 
ATOM   2066 N NE2 . HIS   B 2 43  ? -28.498 -1.773  10.659  1.00 90.05 43  B 1 
ATOM   2067 N N   . VAL   B 2 44  ? -22.698 -4.826  10.111  1.00 98.67 44  B 1 
ATOM   2068 C CA  . VAL   B 2 44  ? -21.468 -5.563  10.418  1.00 98.77 44  B 1 
ATOM   2069 C C   . VAL   B 2 44  ? -21.401 -5.801  11.922  1.00 98.78 44  B 1 
ATOM   2070 O O   . VAL   B 2 44  ? -21.168 -4.876  12.689  1.00 98.49 44  B 1 
ATOM   2071 C CB  . VAL   B 2 44  ? -20.218 -4.834  9.897   1.00 98.62 44  B 1 
ATOM   2072 C CG1 . VAL   B 2 44  ? -18.948 -5.638  10.192  1.00 97.88 44  B 1 
ATOM   2073 C CG2 . VAL   B 2 44  ? -20.288 -4.628  8.378   1.00 97.70 44  B 1 
ATOM   2074 N N   . ILE   B 2 45  ? -21.572 -7.055  12.338  1.00 98.83 45  B 1 
ATOM   2075 C CA  . ILE   B 2 45  ? -21.556 -7.474  13.749  1.00 98.77 45  B 1 
ATOM   2076 C C   . ILE   B 2 45  ? -20.274 -8.212  14.147  1.00 98.75 45  B 1 
ATOM   2077 O O   . ILE   B 2 45  ? -20.031 -8.462  15.327  1.00 98.30 45  B 1 
ATOM   2078 C CB  . ILE   B 2 45  ? -22.811 -8.308  14.081  1.00 98.55 45  B 1 
ATOM   2079 C CG1 . ILE   B 2 45  ? -22.897 -9.602  13.233  1.00 97.25 45  B 1 
ATOM   2080 C CG2 . ILE   B 2 45  ? -24.075 -7.440  13.913  1.00 96.03 45  B 1 
ATOM   2081 C CD1 . ILE   B 2 45  ? -23.972 -10.586 13.710  1.00 95.11 45  B 1 
ATOM   2082 N N   . GLY   B 2 46  ? -19.438 -8.567  13.162  1.00 98.83 46  B 1 
ATOM   2083 C CA  . GLY   B 2 46  ? -18.176 -9.249  13.393  1.00 98.84 46  B 1 
ATOM   2084 C C   . GLY   B 2 46  ? -17.304 -9.334  12.150  1.00 98.91 46  B 1 
ATOM   2085 O O   . GLY   B 2 46  ? -17.693 -8.948  11.050  1.00 98.79 46  B 1 
ATOM   2086 N N   . MET   B 2 47  ? -16.090 -9.863  12.335  1.00 98.88 47  B 1 
ATOM   2087 C CA  . MET   B 2 47  ? -15.136 -10.129 11.259  1.00 98.87 47  B 1 
ATOM   2088 C C   . MET   B 2 47  ? -14.426 -11.452 11.523  1.00 98.86 47  B 1 
ATOM   2089 O O   . MET   B 2 47  ? -13.940 -11.683 12.630  1.00 98.52 47  B 1 
ATOM   2090 C CB  . MET   B 2 47  ? -14.131 -8.967  11.178  1.00 98.60 47  B 1 
ATOM   2091 C CG  . MET   B 2 47  ? -13.063 -9.141  10.084  1.00 95.59 47  B 1 
ATOM   2092 S SD  . MET   B 2 47  ? -13.683 -9.226  8.381   1.00 96.86 47  B 1 
ATOM   2093 C CE  . MET   B 2 47  ? -14.355 -7.570  8.209   1.00 92.56 47  B 1 
ATOM   2094 N N   . ILE   B 2 48  ? -14.318 -12.295 10.493  1.00 98.80 48  B 1 
ATOM   2095 C CA  . ILE   B 2 48  ? -13.473 -13.488 10.484  1.00 98.73 48  B 1 
ATOM   2096 C C   . ILE   B 2 48  ? -12.434 -13.347 9.385   1.00 98.79 48  B 1 
ATOM   2097 O O   . ILE   B 2 48  ? -12.738 -12.960 8.259   1.00 98.45 48  B 1 
ATOM   2098 C CB  . ILE   B 2 48  ? -14.308 -14.779 10.375  1.00 97.87 48  B 1 
ATOM   2099 C CG1 . ILE   B 2 48  ? -14.898 -15.062 11.770  1.00 92.05 48  B 1 
ATOM   2100 C CG2 . ILE   B 2 48  ? -13.478 -15.980 9.883   1.00 93.78 48  B 1 
ATOM   2101 C CD1 . ILE   B 2 48  ? -15.679 -16.359 11.883  1.00 84.99 48  B 1 
ATOM   2102 N N   . THR   B 2 49  ? -11.182 -13.710 9.714   1.00 98.75 49  B 1 
ATOM   2103 C CA  . THR   B 2 49  ? -10.077 -13.735 8.756   1.00 98.61 49  B 1 
ATOM   2104 C C   . THR   B 2 49  ? -9.413  -15.110 8.707   1.00 98.59 49  B 1 
ATOM   2105 O O   . THR   B 2 49  ? -9.546  -15.918 9.627   1.00 98.21 49  B 1 
ATOM   2106 C CB  . THR   B 2 49  ? -9.035  -12.646 9.060   1.00 98.07 49  B 1 
ATOM   2107 O OG1 . THR   B 2 49  ? -8.277  -12.954 10.203  1.00 94.95 49  B 1 
ATOM   2108 C CG2 . THR   B 2 49  ? -9.654  -11.260 9.260   1.00 94.90 49  B 1 
ATOM   2109 N N   . ASP   B 2 50  ? -8.620  -15.356 7.657   1.00 98.10 50  B 1 
ATOM   2110 C CA  . ASP   B 2 50  ? -7.755  -16.538 7.551   1.00 97.89 50  B 1 
ATOM   2111 C C   . ASP   B 2 50  ? -6.844  -16.714 8.784   1.00 97.87 50  B 1 
ATOM   2112 O O   . ASP   B 2 50  ? -6.534  -17.838 9.173   1.00 97.03 50  B 1 
ATOM   2113 C CB  . ASP   B 2 50  ? -6.924  -16.388 6.267   1.00 97.24 50  B 1 
ATOM   2114 C CG  . ASP   B 2 50  ? -5.804  -17.423 6.115   1.00 95.35 50  B 1 
ATOM   2115 O OD1 . ASP   B 2 50  ? -6.079  -18.588 5.782   1.00 90.19 50  B 1 
ATOM   2116 O OD2 . ASP   B 2 50  ? -4.620  -17.053 6.305   1.00 89.57 50  B 1 
ATOM   2117 N N   . ARG   B 2 51  ? -6.440  -15.630 9.442   1.00 97.96 51  B 1 
ATOM   2118 C CA  . ARG   B 2 51  ? -5.674  -15.699 10.698  1.00 97.78 51  B 1 
ATOM   2119 C C   . ARG   B 2 51  ? -6.507  -16.232 11.856  1.00 97.96 51  B 1 
ATOM   2120 O O   . ARG   B 2 51  ? -6.014  -17.078 12.588  1.00 97.07 51  B 1 
ATOM   2121 C CB  . ARG   B 2 51  ? -5.096  -14.334 11.087  1.00 96.79 51  B 1 
ATOM   2122 C CG  . ARG   B 2 51  ? -3.820  -14.001 10.321  1.00 90.31 51  B 1 
ATOM   2123 C CD  . ARG   B 2 51  ? -3.148  -12.794 10.964  1.00 89.62 51  B 1 
ATOM   2124 N NE  . ARG   B 2 51  ? -1.835  -12.520 10.361  1.00 86.63 51  B 1 
ATOM   2125 C CZ  . ARG   B 2 51  ? -1.578  -11.683 9.373   1.00 85.65 51  B 1 
ATOM   2126 N NH1 . ARG   B 2 51  ? -2.512  -10.967 8.803   1.00 74.96 51  B 1 
ATOM   2127 N NH2 . ARG   B 2 51  ? -0.360  -11.553 8.949   1.00 79.11 51  B 1 
ATOM   2128 N N   . ASP   B 2 52  ? -7.739  -15.759 12.006  1.00 97.96 52  B 1 
ATOM   2129 C CA  . ASP   B 2 52  ? -8.652  -16.189 13.070  1.00 97.95 52  B 1 
ATOM   2130 C C   . ASP   B 2 52  ? -9.000  -17.669 12.902  1.00 97.97 52  B 1 
ATOM   2131 O O   . ASP   B 2 52  ? -8.924  -18.442 13.855  1.00 97.51 52  B 1 
ATOM   2132 C CB  . ASP   B 2 52  ? -9.920  -15.323 13.065  1.00 97.90 52  B 1 
ATOM   2133 C CG  . ASP   B 2 52  ? -9.608  -13.828 13.072  1.00 97.53 52  B 1 
ATOM   2134 O OD1 . ASP   B 2 52  ? -8.815  -13.384 13.929  1.00 95.66 52  B 1 
ATOM   2135 O OD2 . ASP   B 2 52  ? -10.107 -13.137 12.154  1.00 95.27 52  B 1 
ATOM   2136 N N   . MET   B 2 53  ? -9.263  -18.095 11.654  1.00 97.85 53  B 1 
ATOM   2137 C CA  . MET   B 2 53  ? -9.506  -19.498 11.313  1.00 97.87 53  B 1 
ATOM   2138 C C   . MET   B 2 53  ? -8.315  -20.383 11.685  1.00 97.72 53  B 1 
ATOM   2139 O O   . MET   B 2 53  ? -8.490  -21.384 12.371  1.00 96.82 53  B 1 
ATOM   2140 C CB  . MET   B 2 53  ? -9.813  -19.632 9.816   1.00 97.50 53  B 1 
ATOM   2141 C CG  . MET   B 2 53  ? -11.152 -19.005 9.418   1.00 94.56 53  B 1 
ATOM   2142 S SD  . MET   B 2 53  ? -12.611 -19.636 10.295  1.00 93.68 53  B 1 
ATOM   2143 C CE  . MET   B 2 53  ? -12.564 -21.364 9.801   1.00 86.23 53  B 1 
ATOM   2144 N N   . LYS   B 2 54  ? -7.088  -20.003 11.296  1.00 97.24 54  B 1 
ATOM   2145 C CA  . LYS   B 2 54  ? -5.872  -20.758 11.637  1.00 96.82 54  B 1 
ATOM   2146 C C   . LYS   B 2 54  ? -5.618  -20.832 13.142  1.00 96.55 54  B 1 
ATOM   2147 O O   . LYS   B 2 54  ? -5.166  -21.855 13.628  1.00 95.67 54  B 1 
ATOM   2148 C CB  . LYS   B 2 54  ? -4.666  -20.153 10.915  1.00 96.40 54  B 1 
ATOM   2149 C CG  . LYS   B 2 54  ? -4.666  -20.576 9.445   1.00 94.43 54  B 1 
ATOM   2150 C CD  . LYS   B 2 54  ? -3.578  -19.853 8.652   1.00 90.65 54  B 1 
ATOM   2151 C CE  . LYS   B 2 54  ? -3.581  -20.425 7.234   1.00 87.86 54  B 1 
ATOM   2152 N NZ  . LYS   B 2 54  ? -2.778  -19.618 6.304   1.00 80.71 54  B 1 
ATOM   2153 N N   . GLN   B 2 55  ? -5.925  -19.762 13.881  1.00 96.99 55  B 1 
ATOM   2154 C CA  . GLN   B 2 55  ? -5.766  -19.726 15.335  1.00 96.55 55  B 1 
ATOM   2155 C C   . GLN   B 2 55  ? -6.790  -20.615 16.059  1.00 96.65 55  B 1 
ATOM   2156 O O   . GLN   B 2 55  ? -6.473  -21.208 17.091  1.00 95.36 55  B 1 
ATOM   2157 C CB  . GLN   B 2 55  ? -5.847  -18.262 15.787  1.00 95.47 55  B 1 
ATOM   2158 C CG  . GLN   B 2 55  ? -5.553  -18.102 17.285  1.00 89.81 55  B 1 
ATOM   2159 C CD  . GLN   B 2 55  ? -5.442  -16.642 17.728  1.00 87.00 55  B 1 
ATOM   2160 O OE1 . GLN   B 2 55  ? -5.408  -15.704 16.944  1.00 78.62 55  B 1 
ATOM   2161 N NE2 . GLN   B 2 55  ? -5.344  -16.396 19.010  1.00 75.30 55  B 1 
ATOM   2162 N N   . ALA   B 2 56  ? -8.003  -20.737 15.522  1.00 96.38 56  B 1 
ATOM   2163 C CA  . ALA   B 2 56  ? -9.049  -21.587 16.088  1.00 96.32 56  B 1 
ATOM   2164 C C   . ALA   B 2 56  ? -8.969  -23.050 15.622  1.00 96.16 56  B 1 
ATOM   2165 O O   . ALA   B 2 56  ? -9.452  -23.943 16.319  1.00 94.69 56  B 1 
ATOM   2166 C CB  . ALA   B 2 56  ? -10.398 -20.958 15.745  1.00 96.07 56  B 1 
ATOM   2167 N N   . SER   B 2 57  ? -8.358  -23.313 14.461  1.00 95.61 57  B 1 
ATOM   2168 C CA  . SER   B 2 57  ? -8.169  -24.663 13.925  1.00 95.28 57  B 1 
ATOM   2169 C C   . SER   B 2 57  ? -7.286  -25.516 14.841  1.00 95.49 57  B 1 
ATOM   2170 O O   . SER   B 2 57  ? -6.396  -24.982 15.501  1.00 94.42 57  B 1 
ATOM   2171 C CB  . SER   B 2 57  ? -7.521  -24.623 12.539  1.00 94.15 57  B 1 
ATOM   2172 O OG  . SER   B 2 57  ? -8.358  -24.019 11.581  1.00 85.62 57  B 1 
ATOM   2173 N N   . PRO   B 2 58  ? -7.464  -26.854 14.838  1.00 94.05 58  B 1 
ATOM   2174 C CA  . PRO   B 2 58  ? -6.466  -27.762 15.387  1.00 93.54 58  B 1 
ATOM   2175 C C   . PRO   B 2 58  ? -5.097  -27.508 14.749  1.00 93.77 58  B 1 
ATOM   2176 O O   . PRO   B 2 58  ? -5.007  -27.179 13.561  1.00 91.42 58  B 1 
ATOM   2177 C CB  . PRO   B 2 58  ? -6.969  -29.176 15.095  1.00 91.26 58  B 1 
ATOM   2178 C CG  . PRO   B 2 58  ? -8.468  -28.987 14.882  1.00 89.69 58  B 1 
ATOM   2179 C CD  . PRO   B 2 58  ? -8.564  -27.598 14.263  1.00 92.65 58  B 1 
ATOM   2180 N N   . SER   B 2 59  ? -4.031  -27.691 15.532  1.00 93.20 59  B 1 
ATOM   2181 C CA  . SER   B 2 59  ? -2.658  -27.591 15.034  1.00 93.24 59  B 1 
ATOM   2182 C C   . SER   B 2 59  ? -2.441  -28.516 13.835  1.00 93.48 59  B 1 
ATOM   2183 O O   . SER   B 2 59  ? -2.975  -29.624 13.798  1.00 92.13 59  B 1 
ATOM   2184 C CB  . SER   B 2 59  ? -1.684  -27.955 16.160  1.00 91.53 59  B 1 
ATOM   2185 O OG  . SER   B 2 59  ? -0.345  -27.994 15.711  1.00 89.46 59  B 1 
ATOM   2186 N N   . ILE   B 2 60  ? -1.581  -28.106 12.902  1.00 93.57 60  B 1 
ATOM   2187 C CA  . ILE   B 2 60  ? -1.140  -28.977 11.793  1.00 93.20 60  B 1 
ATOM   2188 C C   . ILE   B 2 60  ? -0.488  -30.285 12.279  1.00 93.05 60  B 1 
ATOM   2189 O O   . ILE   B 2 60  ? -0.368  -31.229 11.511  1.00 90.92 60  B 1 
ATOM   2190 C CB  . ILE   B 2 60  ? -0.173  -28.225 10.848  1.00 92.46 60  B 1 
ATOM   2191 C CG1 . ILE   B 2 60  ? 1.090   -27.724 11.584  1.00 87.33 60  B 1 
ATOM   2192 C CG2 . ILE   B 2 60  ? -0.920  -27.077 10.145  1.00 86.08 60  B 1 
ATOM   2193 C CD1 . ILE   B 2 60  ? 2.161   -27.109 10.685  1.00 83.64 60  B 1 
ATOM   2194 N N   . PHE   B 2 61  ? -0.095  -30.349 13.547  1.00 92.27 61  B 1 
ATOM   2195 C CA  . PHE   B 2 61  ? 0.438   -31.549 14.197  1.00 91.33 61  B 1 
ATOM   2196 C C   . PHE   B 2 61  ? -0.638  -32.376 14.923  1.00 90.07 61  B 1 
ATOM   2197 O O   . PHE   B 2 61  ? -0.314  -33.399 15.526  1.00 86.34 61  B 1 
ATOM   2198 C CB  . PHE   B 2 61  ? 1.549   -31.128 15.167  1.00 90.71 61  B 1 
ATOM   2199 C CG  . PHE   B 2 61  ? 2.682   -30.349 14.536  1.00 92.06 61  B 1 
ATOM   2200 C CD1 . PHE   B 2 61  ? 3.548   -30.980 13.623  1.00 91.12 61  B 1 
ATOM   2201 C CD2 . PHE   B 2 61  ? 2.889   -28.998 14.864  1.00 90.84 61  B 1 
ATOM   2202 C CE1 . PHE   B 2 61  ? 4.618   -30.273 13.056  1.00 89.52 61  B 1 
ATOM   2203 C CE2 . PHE   B 2 61  ? 3.963   -28.285 14.301  1.00 90.26 61  B 1 
ATOM   2204 C CZ  . PHE   B 2 61  ? 4.831   -28.924 13.398  1.00 91.67 61  B 1 
ATOM   2205 N N   . GLU   B 2 62  ? -1.913  -31.938 14.900  1.00 88.52 62  B 1 
ATOM   2206 C CA  . GLU   B 2 62  ? -3.021  -32.536 15.658  1.00 84.82 62  B 1 
ATOM   2207 C C   . GLU   B 2 62  ? -4.294  -32.620 14.809  1.00 82.02 62  B 1 
ATOM   2208 O O   . GLU   B 2 62  ? -5.256  -31.872 14.999  1.00 73.18 62  B 1 
ATOM   2209 C CB  . GLU   B 2 62  ? -3.271  -31.750 16.946  1.00 80.32 62  B 1 
ATOM   2210 C CG  . GLU   B 2 62  ? -2.078  -31.803 17.894  1.00 73.06 62  B 1 
ATOM   2211 C CD  . GLU   B 2 62  ? -2.396  -31.303 19.291  1.00 68.39 62  B 1 
ATOM   2212 O OE1 . GLU   B 2 62  ? -1.440  -30.935 20.000  1.00 61.01 62  B 1 
ATOM   2213 O OE2 . GLU   B 2 62  ? -3.547  -31.438 19.747  1.00 61.66 62  B 1 
ATOM   2214 N N   . GLU   B 2 63  ? -4.352  -33.560 13.872  1.00 77.81 63  B 1 
ATOM   2215 C CA  . GLU   B 2 63  ? -5.488  -33.687 12.942  1.00 74.74 63  B 1 
ATOM   2216 C C   . GLU   B 2 63  ? -6.798  -34.153 13.606  1.00 74.59 63  B 1 
ATOM   2217 O O   . GLU   B 2 63  ? -7.890  -33.868 13.111  1.00 66.60 63  B 1 
ATOM   2218 C CB  . GLU   B 2 63  ? -5.113  -34.632 11.794  1.00 67.69 63  B 1 
ATOM   2219 C CG  . GLU   B 2 63  ? -3.967  -34.081 10.925  1.00 59.73 63  B 1 
ATOM   2220 C CD  . GLU   B 2 63  ? -3.740  -34.893 9.648   1.00 55.25 63  B 1 
ATOM   2221 O OE1 . GLU   B 2 63  ? -3.136  -34.321 8.715   1.00 50.23 63  B 1 
ATOM   2222 O OE2 . GLU   B 2 63  ? -4.197  -36.058 9.592   1.00 50.55 63  B 1 
ATOM   2223 N N   . ASN   B 2 64  ? -6.716  -34.833 14.743  1.00 75.68 64  B 1 
ATOM   2224 C CA  . ASN   B 2 64  ? -7.805  -35.644 15.308  1.00 73.49 64  B 1 
ATOM   2225 C C   . ASN   B 2 64  ? -9.086  -34.888 15.691  1.00 75.11 64  B 1 
ATOM   2226 O O   . ASN   B 2 64  ? -10.140 -35.513 15.810  1.00 68.38 64  B 1 
ATOM   2227 C CB  . ASN   B 2 64  ? -7.266  -36.412 16.527  1.00 65.68 64  B 1 
ATOM   2228 C CG  . ASN   B 2 64  ? -6.316  -37.539 16.153  1.00 58.65 64  B 1 
ATOM   2229 O OD1 . ASN   B 2 64  ? -6.262  -37.995 15.033  1.00 52.80 64  B 1 
ATOM   2230 N ND2 . ASN   B 2 64  ? -5.553  -38.034 17.099  1.00 52.36 64  B 1 
ATOM   2231 N N   . LYS   B 2 65  ? -9.049  -33.571 15.924  1.00 77.76 65  B 1 
ATOM   2232 C CA  . LYS   B 2 65  ? -10.229 -32.806 16.378  1.00 79.06 65  B 1 
ATOM   2233 C C   . LYS   B 2 65  ? -10.823 -31.880 15.316  1.00 82.42 65  B 1 
ATOM   2234 O O   . LYS   B 2 65  ? -11.588 -30.974 15.630  1.00 78.69 65  B 1 
ATOM   2235 C CB  . LYS   B 2 65  ? -9.924  -32.087 17.689  1.00 72.24 65  B 1 
ATOM   2236 C CG  . LYS   B 2 65  ? -9.586  -33.068 18.827  1.00 68.96 65  B 1 
ATOM   2237 C CD  . LYS   B 2 65  ? -9.703  -32.302 20.131  1.00 64.76 65  B 1 
ATOM   2238 C CE  . LYS   B 2 65  ? -9.032  -32.945 21.331  1.00 58.60 65  B 1 
ATOM   2239 N NZ  . LYS   B 2 65  ? -8.754  -31.879 22.324  1.00 53.77 65  B 1 
ATOM   2240 N N   . ARG   B 2 66  ? -10.512 -32.119 14.058  1.00 83.63 66  B 1 
ATOM   2241 C CA  . ARG   B 2 66  ? -10.976 -31.288 12.939  1.00 85.45 66  B 1 
ATOM   2242 C C   . ARG   B 2 66  ? -12.499 -31.255 12.814  1.00 88.09 66  B 1 
ATOM   2243 O O   . ARG   B 2 66  ? -13.052 -30.193 12.567  1.00 85.90 66  B 1 
ATOM   2244 C CB  . ARG   B 2 66  ? -10.293 -31.781 11.659  1.00 80.85 66  B 1 
ATOM   2245 C CG  . ARG   B 2 66  ? -10.434 -30.779 10.511  1.00 72.41 66  B 1 
ATOM   2246 C CD  . ARG   B 2 66  ? -9.615  -31.252 9.314   1.00 68.93 66  B 1 
ATOM   2247 N NE  . ARG   B 2 66  ? -9.665  -30.283 8.204   1.00 61.66 66  B 1 
ATOM   2248 C CZ  . ARG   B 2 66  ? -8.954  -30.342 7.090   1.00 57.03 66  B 1 
ATOM   2249 N NH1 . ARG   B 2 66  ? -8.124  -31.318 6.861   1.00 51.96 66  B 1 
ATOM   2250 N NH2 . ARG   B 2 66  ? -9.075  -29.412 6.191   1.00 50.64 66  B 1 
ATOM   2251 N N   . SER   B 2 67  ? -13.180 -32.378 13.032  1.00 85.12 67  B 1 
ATOM   2252 C CA  . SER   B 2 67  ? -14.649 -32.461 12.960  1.00 86.82 67  B 1 
ATOM   2253 C C   . SER   B 2 67  ? -15.344 -31.525 13.954  1.00 89.44 67  B 1 
ATOM   2254 O O   . SER   B 2 67  ? -16.229 -30.766 13.565  1.00 85.45 67  B 1 
ATOM   2255 C CB  . SER   B 2 67  ? -15.096 -33.906 13.197  1.00 81.16 67  B 1 
ATOM   2256 O OG  . SER   B 2 67  ? -14.579 -34.396 14.425  1.00 70.69 67  B 1 
ATOM   2257 N N   . LEU   B 2 68  ? -14.902 -31.509 15.213  1.00 88.81 68  B 1 
ATOM   2258 C CA  . LEU   B 2 68  ? -15.466 -30.635 16.245  1.00 89.49 68  B 1 
ATOM   2259 C C   . LEU   B 2 68  ? -15.217 -29.151 15.938  1.00 91.32 68  B 1 
ATOM   2260 O O   . LEU   B 2 68  ? -16.064 -28.312 16.236  1.00 88.95 68  B 1 
ATOM   2261 C CB  . LEU   B 2 68  ? -14.870 -31.024 17.610  1.00 86.02 68  B 1 
ATOM   2262 C CG  . LEU   B 2 68  ? -15.471 -30.242 18.797  1.00 77.50 68  B 1 
ATOM   2263 C CD1 . LEU   B 2 68  ? -16.943 -30.589 19.022  1.00 72.16 68  B 1 
ATOM   2264 C CD2 . LEU   B 2 68  ? -14.704 -30.562 20.077  1.00 71.90 68  B 1 
ATOM   2265 N N   . PHE   B 2 69  ? -14.071 -28.823 15.341  1.00 92.47 69  B 1 
ATOM   2266 C CA  . PHE   B 2 69  ? -13.765 -27.461 14.911  1.00 93.95 69  B 1 
ATOM   2267 C C   . PHE   B 2 69  ? -14.732 -26.988 13.817  1.00 95.24 69  B 1 
ATOM   2268 O O   . PHE   B 2 69  ? -15.307 -25.914 13.941  1.00 94.49 69  B 1 
ATOM   2269 C CB  . PHE   B 2 69  ? -12.298 -27.390 14.464  1.00 92.47 69  B 1 
ATOM   2270 C CG  . PHE   B 2 69  ? -11.966 -26.140 13.685  1.00 93.57 69  B 1 
ATOM   2271 C CD1 . PHE   B 2 69  ? -11.829 -26.198 12.284  1.00 91.95 69  B 1 
ATOM   2272 C CD2 . PHE   B 2 69  ? -11.852 -24.905 14.347  1.00 91.87 69  B 1 
ATOM   2273 C CE1 . PHE   B 2 69  ? -11.573 -25.028 11.556  1.00 90.59 69  B 1 
ATOM   2274 C CE2 . PHE   B 2 69  ? -11.594 -23.734 13.619  1.00 90.47 69  B 1 
ATOM   2275 C CZ  . PHE   B 2 69  ? -11.456 -23.796 12.221  1.00 90.82 69  B 1 
ATOM   2276 N N   . LEU   B 2 70  ? -14.963 -27.815 12.792  1.00 95.54 70  B 1 
ATOM   2277 C CA  . LEU   B 2 70  ? -15.798 -27.471 11.633  1.00 95.84 70  B 1 
ATOM   2278 C C   . LEU   B 2 70  ? -17.267 -27.207 11.999  1.00 96.45 70  B 1 
ATOM   2279 O O   . LEU   B 2 70  ? -17.921 -26.402 11.341  1.00 95.64 70  B 1 
ATOM   2280 C CB  . LEU   B 2 70  ? -15.700 -28.603 10.596  1.00 94.77 70  B 1 
ATOM   2281 C CG  . LEU   B 2 70  ? -14.323 -28.743 9.914   1.00 92.60 70  B 1 
ATOM   2282 C CD1 . LEU   B 2 70  ? -14.311 -29.990 9.027   1.00 90.11 70  B 1 
ATOM   2283 C CD2 . LEU   B 2 70  ? -13.970 -27.537 9.054   1.00 89.46 70  B 1 
ATOM   2284 N N   . THR   B 2 71  ? -17.778 -27.848 13.053  1.00 96.38 71  B 1 
ATOM   2285 C CA  . THR   B 2 71  ? -19.172 -27.693 13.514  1.00 96.32 71  B 1 
ATOM   2286 C C   . THR   B 2 71  ? -19.395 -26.482 14.425  1.00 96.59 71  B 1 
ATOM   2287 O O   . THR   B 2 71  ? -20.545 -26.149 14.714  1.00 95.05 71  B 1 
ATOM   2288 C CB  . THR   B 2 71  ? -19.661 -28.962 14.227  1.00 95.10 71  B 1 
ATOM   2289 O OG1 . THR   B 2 71  ? -18.824 -29.282 15.318  1.00 87.30 71  B 1 
ATOM   2290 C CG2 . THR   B 2 71  ? -19.688 -30.170 13.290  1.00 84.59 71  B 1 
ATOM   2291 N N   . ARG   B 2 72  ? -18.338 -25.806 14.895  1.00 97.10 72  B 1 
ATOM   2292 C CA  . ARG   B 2 72  ? -18.471 -24.590 15.711  1.00 96.96 72  B 1 
ATOM   2293 C C   . ARG   B 2 72  ? -19.105 -23.465 14.899  1.00 97.66 72  B 1 
ATOM   2294 O O   . ARG   B 2 72  ? -18.908 -23.375 13.688  1.00 97.14 72  B 1 
ATOM   2295 C CB  . ARG   B 2 72  ? -17.114 -24.149 16.278  1.00 95.82 72  B 1 
ATOM   2296 C CG  . ARG   B 2 72  ? -16.589 -25.111 17.350  1.00 90.89 72  B 1 
ATOM   2297 C CD  . ARG   B 2 72  ? -15.210 -24.653 17.835  1.00 88.01 72  B 1 
ATOM   2298 N NE  . ARG   B 2 72  ? -14.649 -25.555 18.852  1.00 83.89 72  B 1 
ATOM   2299 C CZ  . ARG   B 2 72  ? -14.830 -25.492 20.165  1.00 80.27 72  B 1 
ATOM   2300 N NH1 . ARG   B 2 72  ? -15.591 -24.592 20.719  1.00 72.36 72  B 1 
ATOM   2301 N NH2 . ARG   B 2 72  ? -14.228 -26.345 20.944  1.00 75.17 72  B 1 
ATOM   2302 N N   . SER   B 2 73  ? -19.829 -22.573 15.580  1.00 97.84 73  B 1 
ATOM   2303 C CA  . SER   B 2 73  ? -20.405 -21.387 14.950  1.00 98.10 73  B 1 
ATOM   2304 C C   . SER   B 2 73  ? -19.361 -20.288 14.755  1.00 98.34 73  B 1 
ATOM   2305 O O   . SER   B 2 73  ? -18.412 -20.150 15.530  1.00 97.74 73  B 1 
ATOM   2306 C CB  . SER   B 2 73  ? -21.604 -20.869 15.749  1.00 97.07 73  B 1 
ATOM   2307 O OG  . SER   B 2 73  ? -21.200 -20.449 17.035  1.00 91.48 73  B 1 
ATOM   2308 N N   . VAL   B 2 74  ? -19.584 -19.455 13.741  1.00 98.34 74  B 1 
ATOM   2309 C CA  . VAL   B 2 74  ? -18.829 -18.223 13.470  1.00 98.44 74  B 1 
ATOM   2310 C C   . VAL   B 2 74  ? -18.756 -17.308 14.700  1.00 98.44 74  B 1 
ATOM   2311 O O   . VAL   B 2 74  ? -17.681 -16.795 15.015  1.00 97.95 74  B 1 
ATOM   2312 C CB  . VAL   B 2 74  ? -19.503 -17.529 12.267  1.00 97.94 74  B 1 
ATOM   2313 C CG1 . VAL   B 2 74  ? -19.225 -16.035 12.161  1.00 96.25 74  B 1 
ATOM   2314 C CG2 . VAL   B 2 74  ? -19.045 -18.203 10.966  1.00 96.30 74  B 1 
ATOM   2315 N N   . ASP   B 2 75  ? -19.852 -17.162 15.446  1.00 98.26 75  B 1 
ATOM   2316 C CA  . ASP   B 2 75  ? -19.923 -16.332 16.661  1.00 98.05 75  B 1 
ATOM   2317 C C   . ASP   B 2 75  ? -18.904 -16.746 17.739  1.00 98.18 75  B 1 
ATOM   2318 O O   . ASP   B 2 75  ? -18.469 -15.920 18.540  1.00 96.94 75  B 1 
ATOM   2319 C CB  . ASP   B 2 75  ? -21.352 -16.393 17.221  1.00 96.49 75  B 1 
ATOM   2320 C CG  . ASP   B 2 75  ? -21.555 -15.508 18.461  1.00 92.15 75  B 1 
ATOM   2321 O OD1 . ASP   B 2 75  ? -21.342 -14.279 18.362  1.00 83.08 75  B 1 
ATOM   2322 O OD2 . ASP   B 2 75  ? -21.924 -16.059 19.517  1.00 83.39 75  B 1 
ATOM   2323 N N   . SER   B 2 76  ? -18.460 -18.015 17.734  1.00 98.05 76  B 1 
ATOM   2324 C CA  . SER   B 2 76  ? -17.496 -18.527 18.717  1.00 97.73 76  B 1 
ATOM   2325 C C   . SER   B 2 76  ? -16.074 -17.976 18.559  1.00 97.81 76  B 1 
ATOM   2326 O O   . SER   B 2 76  ? -15.288 -18.088 19.498  1.00 96.40 76  B 1 
ATOM   2327 C CB  . SER   B 2 76  ? -17.478 -20.061 18.704  1.00 96.82 76  B 1 
ATOM   2328 O OG  . SER   B 2 76  ? -16.859 -20.602 17.557  1.00 93.25 76  B 1 
ATOM   2329 N N   . ILE   B 2 77  ? -15.721 -17.411 17.392  1.00 98.15 77  B 1 
ATOM   2330 C CA  . ILE   B 2 77  ? -14.358 -16.909 17.120  1.00 97.99 77  B 1 
ATOM   2331 C C   . ILE   B 2 77  ? -14.304 -15.517 16.481  1.00 98.10 77  B 1 
ATOM   2332 O O   . ILE   B 2 77  ? -13.210 -14.964 16.345  1.00 97.32 77  B 1 
ATOM   2333 C CB  . ILE   B 2 77  ? -13.536 -17.911 16.276  1.00 97.20 77  B 1 
ATOM   2334 C CG1 . ILE   B 2 77  ? -14.015 -17.996 14.809  1.00 93.93 77  B 1 
ATOM   2335 C CG2 . ILE   B 2 77  ? -13.526 -19.307 16.929  1.00 92.46 77  B 1 
ATOM   2336 C CD1 . ILE   B 2 77  ? -12.964 -18.632 13.883  1.00 93.17 77  B 1 
ATOM   2337 N N   . MET   B 2 78  ? -15.432 -14.942 16.061  1.00 98.46 78  B 1 
ATOM   2338 C CA  . MET   B 2 78  ? -15.444 -13.676 15.335  1.00 98.54 78  B 1 
ATOM   2339 C C   . MET   B 2 78  ? -14.908 -12.515 16.180  1.00 98.47 78  B 1 
ATOM   2340 O O   . MET   B 2 78  ? -15.156 -12.405 17.385  1.00 97.87 78  B 1 
ATOM   2341 C CB  . MET   B 2 78  ? -16.834 -13.384 14.746  1.00 98.10 78  B 1 
ATOM   2342 C CG  . MET   B 2 78  ? -17.880 -12.946 15.782  1.00 97.47 78  B 1 
ATOM   2343 S SD  . MET   B 2 78  ? -19.519 -12.658 15.055  1.00 97.29 78  B 1 
ATOM   2344 C CE  . MET   B 2 78  ? -20.391 -12.006 16.485  1.00 94.14 78  B 1 
ATOM   2345 N N   . LYS   B 2 79  ? -14.193 -11.593 15.528  1.00 98.47 79  B 1 
ATOM   2346 C CA  . LYS   B 2 79  ? -13.817 -10.310 16.120  1.00 98.26 79  B 1 
ATOM   2347 C C   . LYS   B 2 79  ? -15.048 -9.403  16.145  1.00 98.39 79  B 1 
ATOM   2348 O O   . LYS   B 2 79  ? -15.650 -9.182  15.102  1.00 97.94 79  B 1 
ATOM   2349 C CB  . LYS   B 2 79  ? -12.659 -9.706  15.315  1.00 97.46 79  B 1 
ATOM   2350 C CG  . LYS   B 2 79  ? -12.072 -8.422  15.925  1.00 87.10 79  B 1 
ATOM   2351 C CD  . LYS   B 2 79  ? -11.276 -8.676  17.209  1.00 81.35 79  B 1 
ATOM   2352 C CE  . LYS   B 2 79  ? -10.699 -7.348  17.712  1.00 74.00 79  B 1 
ATOM   2353 N NZ  . LYS   B 2 79  ? -9.951  -7.500  18.977  1.00 65.56 79  B 1 
ATOM   2354 N N   . LYS   B 2 80  ? -15.402 -8.874  17.310  1.00 98.03 80  B 1 
ATOM   2355 C CA  . LYS   B 2 80  ? -16.626 -8.067  17.502  1.00 97.60 80  B 1 
ATOM   2356 C C   . LYS   B 2 80  ? -16.403 -6.568  17.299  1.00 96.54 80  B 1 
ATOM   2357 O O   . LYS   B 2 80  ? -17.239 -5.905  16.706  1.00 89.58 80  B 1 
ATOM   2358 C CB  . LYS   B 2 80  ? -17.257 -8.378  18.874  1.00 96.34 80  B 1 
ATOM   2359 C CG  . LYS   B 2 80  ? -17.684 -9.855  18.970  1.00 92.39 80  B 1 
ATOM   2360 C CD  . LYS   B 2 80  ? -18.463 -10.196 20.249  1.00 89.16 80  B 1 
ATOM   2361 C CE  . LYS   B 2 80  ? -18.814 -11.691 20.171  1.00 79.78 80  B 1 
ATOM   2362 N NZ  . LYS   B 2 80  ? -19.743 -12.165 21.223  1.00 69.96 80  B 1 
ATOM   2363 N N   . ASP   B 2 81  ? -15.247 -6.051  17.718  1.00 97.47 81  B 1 
ATOM   2364 C CA  . ASP   B 2 81  ? -14.878 -4.645  17.525  1.00 97.12 81  B 1 
ATOM   2365 C C   . ASP   B 2 81  ? -14.317 -4.457  16.111  1.00 97.74 81  B 1 
ATOM   2366 O O   . ASP   B 2 81  ? -13.103 -4.534  15.892  1.00 95.86 81  B 1 
ATOM   2367 C CB  . ASP   B 2 81  ? -13.875 -4.200  18.596  1.00 94.88 81  B 1 
ATOM   2368 C CG  . ASP   B 2 81  ? -14.353 -4.503  20.009  1.00 86.72 81  B 1 
ATOM   2369 O OD1 . ASP   B 2 81  ? -15.515 -4.169  20.319  1.00 79.29 81  B 1 
ATOM   2370 O OD2 . ASP   B 2 81  ? -13.551 -5.134  20.738  1.00 78.88 81  B 1 
ATOM   2371 N N   . VAL   B 2 82  ? -15.209 -4.266  15.138  1.00 98.10 82  B 1 
ATOM   2372 C CA  . VAL   B 2 82  ? -14.848 -4.156  13.719  1.00 98.54 82  B 1 
ATOM   2373 C C   . VAL   B 2 82  ? -14.611 -2.698  13.350  1.00 98.59 82  B 1 
ATOM   2374 O O   . VAL   B 2 82  ? -15.503 -1.864  13.463  1.00 98.27 82  B 1 
ATOM   2375 C CB  . VAL   B 2 82  ? -15.906 -4.802  12.806  1.00 98.50 82  B 1 
ATOM   2376 C CG1 . VAL   B 2 82  ? -15.433 -4.813  11.349  1.00 97.82 82  B 1 
ATOM   2377 C CG2 . VAL   B 2 82  ? -16.186 -6.256  13.205  1.00 97.72 82  B 1 
ATOM   2378 N N   . VAL   B 2 83  ? -13.405 -2.396  12.863  1.00 98.58 83  B 1 
ATOM   2379 C CA  . VAL   B 2 83  ? -13.093 -1.096  12.259  1.00 98.64 83  B 1 
ATOM   2380 C C   . VAL   B 2 83  ? -13.627 -1.101  10.831  1.00 98.77 83  B 1 
ATOM   2381 O O   . VAL   B 2 83  ? -13.305 -1.998  10.051  1.00 98.63 83  B 1 
ATOM   2382 C CB  . VAL   B 2 83  ? -11.584 -0.794  12.295  1.00 98.38 83  B 1 
ATOM   2383 C CG1 . VAL   B 2 83  ? -11.287 0.608   11.762  1.00 97.15 83  B 1 
ATOM   2384 C CG2 . VAL   B 2 83  ? -11.032 -0.878  13.729  1.00 97.10 83  B 1 
ATOM   2385 N N   . CYS   B 2 84  ? -14.440 -0.114  10.490  1.00 98.58 84  B 1 
ATOM   2386 C CA  . CYS   B 2 84  ? -15.046 0.064   9.173   1.00 98.56 84  B 1 
ATOM   2387 C C   . CYS   B 2 84  ? -14.576 1.373   8.531   1.00 98.48 84  B 1 
ATOM   2388 O O   . CYS   B 2 84  ? -14.087 2.267   9.219   1.00 98.00 84  B 1 
ATOM   2389 C CB  . CYS   B 2 84  ? -16.576 0.012   9.299   1.00 98.41 84  B 1 
ATOM   2390 S SG  . CYS   B 2 84  ? -17.112 -1.620  9.910   1.00 97.78 84  B 1 
ATOM   2391 N N   . ALA   B 2 85  ? -14.740 1.479   7.218   1.00 98.29 85  B 1 
ATOM   2392 C CA  . ALA   B 2 85  ? -14.547 2.706   6.453   1.00 98.23 85  B 1 
ATOM   2393 C C   . ALA   B 2 85  ? -15.894 3.257   5.970   1.00 98.34 85  B 1 
ATOM   2394 O O   . ALA   B 2 85  ? -16.854 2.508   5.761   1.00 98.08 85  B 1 
ATOM   2395 C CB  . ALA   B 2 85  ? -13.598 2.422   5.286   1.00 97.77 85  B 1 
ATOM   2396 N N   . HIS   B 2 86  ? -15.946 4.567   5.744   1.00 97.82 86  B 1 
ATOM   2397 C CA  . HIS   B 2 86  ? -17.056 5.213   5.045   1.00 97.16 86  B 1 
ATOM   2398 C C   . HIS   B 2 86  ? -16.768 5.259   3.531   1.00 96.75 86  B 1 
ATOM   2399 O O   . HIS   B 2 86  ? -15.611 5.432   3.138   1.00 96.33 86  B 1 
ATOM   2400 C CB  . HIS   B 2 86  ? -17.262 6.609   5.648   1.00 96.50 86  B 1 
ATOM   2401 C CG  . HIS   B 2 86  ? -18.541 7.254   5.199   1.00 94.33 86  B 1 
ATOM   2402 N ND1 . HIS   B 2 86  ? -18.681 8.172   4.177   1.00 87.06 86  B 1 
ATOM   2403 C CD2 . HIS   B 2 86  ? -19.801 7.027   5.697   1.00 86.61 86  B 1 
ATOM   2404 C CE1 . HIS   B 2 86  ? -19.987 8.486   4.070   1.00 88.17 86  B 1 
ATOM   2405 N NE2 . HIS   B 2 86  ? -20.698 7.808   4.977   1.00 88.68 86  B 1 
ATOM   2406 N N   . PRO   B 2 87  ? -17.766 5.122   2.640   1.00 96.75 87  B 1 
ATOM   2407 C CA  . PRO   B 2 87  ? -17.528 5.146   1.189   1.00 96.01 87  B 1 
ATOM   2408 C C   . PRO   B 2 87  ? -16.916 6.454   0.678   1.00 94.84 87  B 1 
ATOM   2409 O O   . PRO   B 2 87  ? -16.258 6.450   -0.363  1.00 93.41 87  B 1 
ATOM   2410 C CB  . PRO   B 2 87  ? -18.902 4.890   0.559   1.00 95.52 87  B 1 
ATOM   2411 C CG  . PRO   B 2 87  ? -19.898 5.304   1.644   1.00 94.70 87  B 1 
ATOM   2412 C CD  . PRO   B 2 87  ? -19.180 4.903   2.921   1.00 96.65 87  B 1 
ATOM   2413 N N   . LEU   B 2 88  ? -17.102 7.558   1.393   1.00 94.79 88  B 1 
ATOM   2414 C CA  . LEU   B 2 88  ? -16.573 8.884   1.051   1.00 93.28 88  B 1 
ATOM   2415 C C   . LEU   B 2 88  ? -15.214 9.194   1.703   1.00 92.42 88  B 1 
ATOM   2416 O O   . LEU   B 2 88  ? -14.671 10.269  1.449   1.00 90.84 88  B 1 
ATOM   2417 C CB  . LEU   B 2 88  ? -17.610 9.972   1.392   1.00 91.87 88  B 1 
ATOM   2418 C CG  . LEU   B 2 88  ? -18.979 9.825   0.701   1.00 88.68 88  B 1 
ATOM   2419 C CD1 . LEU   B 2 88  ? -19.885 10.978  1.126   1.00 84.04 88  B 1 
ATOM   2420 C CD2 . LEU   B 2 88  ? -18.869 9.836   -0.822  1.00 83.18 88  B 1 
ATOM   2421 N N   . ASP   B 2 89  ? -14.654 8.288   2.523   1.00 93.95 89  B 1 
ATOM   2422 C CA  . ASP   B 2 89  ? -13.310 8.465   3.071   1.00 93.74 89  B 1 
ATOM   2423 C C   . ASP   B 2 89  ? -12.289 8.522   1.931   1.00 93.25 89  B 1 
ATOM   2424 O O   . ASP   B 2 89  ? -12.382 7.778   0.949   1.00 92.53 89  B 1 
ATOM   2425 C CB  . ASP   B 2 89  ? -12.933 7.335   4.041   1.00 94.35 89  B 1 
ATOM   2426 C CG  . ASP   B 2 89  ? -13.740 7.309   5.343   1.00 94.45 89  B 1 
ATOM   2427 O OD1 . ASP   B 2 89  ? -14.238 8.372   5.765   1.00 91.87 89  B 1 
ATOM   2428 O OD2 . ASP   B 2 89  ? -13.840 6.203   5.930   1.00 91.84 89  B 1 
ATOM   2429 N N   . PHE   B 2 90  ? -11.268 9.381   2.061   1.00 90.39 90  B 1 
ATOM   2430 C CA  . PHE   B 2 90  ? -10.158 9.381   1.120   1.00 89.75 90  B 1 
ATOM   2431 C C   . PHE   B 2 90  ? -9.323  8.111   1.282   1.00 91.40 90  B 1 
ATOM   2432 O O   . PHE   B 2 90  ? -8.894  7.748   2.373   1.00 91.13 90  B 1 
ATOM   2433 C CB  . PHE   B 2 90  ? -9.306  10.637  1.283   1.00 86.74 90  B 1 
ATOM   2434 C CG  . PHE   B 2 90  ? -9.972  11.892  0.768   1.00 83.54 90  B 1 
ATOM   2435 C CD1 . PHE   B 2 90  ? -10.124 12.084  -0.618  1.00 77.28 90  B 1 
ATOM   2436 C CD2 . PHE   B 2 90  ? -10.430 12.880  1.661   1.00 74.75 90  B 1 
ATOM   2437 C CE1 . PHE   B 2 90  ? -10.723 13.257  -1.106  1.00 72.70 90  B 1 
ATOM   2438 C CE2 . PHE   B 2 90  ? -11.028 14.055  1.179   1.00 71.46 90  B 1 
ATOM   2439 C CZ  . PHE   B 2 90  ? -11.172 14.243  -0.208  1.00 73.25 90  B 1 
ATOM   2440 N N   . VAL   B 2 91  ? -9.034  7.449   0.156   1.00 91.37 91  B 1 
ATOM   2441 C CA  . VAL   B 2 91  ? -8.187  6.247   0.115   1.00 92.49 91  B 1 
ATOM   2442 C C   . VAL   B 2 91  ? -6.802  6.531   0.683   1.00 93.09 91  B 1 
ATOM   2443 O O   . VAL   B 2 91  ? -6.230  5.700   1.384   1.00 92.61 91  B 1 
ATOM   2444 C CB  . VAL   B 2 91  ? -8.069  5.744   -1.330  1.00 91.82 91  B 1 
ATOM   2445 C CG1 . VAL   B 2 91  ? -7.070  4.595   -1.475  1.00 88.42 91  B 1 
ATOM   2446 C CG2 . VAL   B 2 91  ? -9.430  5.258   -1.838  1.00 88.95 91  B 1 
ATOM   2447 N N   . GLU   B 2 92  ? -6.290  7.708   0.396   1.00 87.80 92  B 1 
ATOM   2448 C CA  . GLU   B 2 92  ? -5.008  8.220   0.870   1.00 86.35 92  B 1 
ATOM   2449 C C   . GLU   B 2 92  ? -4.941  8.280   2.407   1.00 87.33 92  B 1 
ATOM   2450 O O   . GLU   B 2 92  ? -3.930  7.917   3.001   1.00 86.33 92  B 1 
ATOM   2451 C CB  . GLU   B 2 92  ? -4.794  9.614   0.262   1.00 83.15 92  B 1 
ATOM   2452 C CG  . GLU   B 2 92  ? -4.752  9.660   -1.281  1.00 77.66 92  B 1 
ATOM   2453 C CD  . GLU   B 2 92  ? -6.084  9.939   -1.993  1.00 73.99 92  B 1 
ATOM   2454 O OE1 . GLU   B 2 92  ? -6.069  10.718  -2.974  1.00 68.10 92  B 1 
ATOM   2455 O OE2 . GLU   B 2 92  ? -7.118  9.380   -1.591  1.00 69.55 92  B 1 
ATOM   2456 N N   . GLU   B 2 93  ? -6.034  8.683   3.054   1.00 89.93 93  B 1 
ATOM   2457 C CA  . GLU   B 2 93  ? -6.138  8.805   4.510   1.00 89.47 93  B 1 
ATOM   2458 C C   . GLU   B 2 93  ? -6.468  7.459   5.169   1.00 91.46 93  B 1 
ATOM   2459 O O   . GLU   B 2 93  ? -5.806  7.054   6.126   1.00 90.69 93  B 1 
ATOM   2460 C CB  . GLU   B 2 93  ? -7.176  9.885   4.861   1.00 86.57 93  B 1 
ATOM   2461 C CG  . GLU   B 2 93  ? -6.688  11.277  4.426   1.00 79.45 93  B 1 
ATOM   2462 C CD  . GLU   B 2 93  ? -7.687  12.422  4.650   1.00 74.16 93  B 1 
ATOM   2463 O OE1 . GLU   B 2 93  ? -7.288  13.573  4.343   1.00 66.27 93  B 1 
ATOM   2464 O OE2 . GLU   B 2 93  ? -8.822  12.161  5.104   1.00 66.11 93  B 1 
ATOM   2465 N N   . ILE   B 2 94  ? -7.409  6.696   4.612   1.00 94.52 94  B 1 
ATOM   2466 C CA  . ILE   B 2 94  ? -7.812  5.397   5.170   1.00 95.38 94  B 1 
ATOM   2467 C C   . ILE   B 2 94  ? -6.699  4.343   5.075   1.00 96.25 94  B 1 
ATOM   2468 O O   . ILE   B 2 94  ? -6.681  3.381   5.837   1.00 95.97 94  B 1 
ATOM   2469 C CB  . ILE   B 2 94  ? -9.134  4.928   4.518   1.00 94.19 94  B 1 
ATOM   2470 C CG1 . ILE   B 2 94  ? -10.013 4.120   5.486   1.00 84.38 94  B 1 
ATOM   2471 C CG2 . ILE   B 2 94  ? -8.902  4.101   3.245   1.00 86.06 94  B 1 
ATOM   2472 C CD1 . ILE   B 2 94  ? -10.611 4.947   6.603   1.00 79.82 94  B 1 
ATOM   2473 N N   . SER   B 2 95  ? -5.729  4.532   4.174   1.00 95.99 95  B 1 
ATOM   2474 C CA  . SER   B 2 95  ? -4.572  3.642   4.041   1.00 95.97 95  B 1 
ATOM   2475 C C   . SER   B 2 95  ? -3.741  3.543   5.323   1.00 96.51 95  B 1 
ATOM   2476 O O   . SER   B 2 95  ? -3.201  2.474   5.612   1.00 96.15 95  B 1 
ATOM   2477 C CB  . SER   B 2 95  ? -3.683  4.102   2.885   1.00 94.95 95  B 1 
ATOM   2478 O OG  . SER   B 2 95  ? -4.350  3.879   1.663   1.00 88.24 95  B 1 
ATOM   2479 N N   . ALA   B 2 96  ? -3.673  4.613   6.120   1.00 95.65 96  B 1 
ATOM   2480 C CA  . ALA   B 2 96  ? -2.969  4.614   7.402   1.00 95.23 96  B 1 
ATOM   2481 C C   . ALA   B 2 96  ? -3.640  3.681   8.423   1.00 95.94 96  B 1 
ATOM   2482 O O   . ALA   B 2 96  ? -2.953  2.908   9.094   1.00 95.48 96  B 1 
ATOM   2483 C CB  . ALA   B 2 96  ? -2.873  6.058   7.905   1.00 93.62 96  B 1 
ATOM   2484 N N   . VAL   B 2 97  ? -4.967  3.638   8.454   1.00 96.74 97  B 1 
ATOM   2485 C CA  . VAL   B 2 97  ? -5.760  2.806   9.379   1.00 97.15 97  B 1 
ATOM   2486 C C   . VAL   B 2 97  ? -5.355  1.331   9.314   1.00 97.49 97  B 1 
ATOM   2487 O O   . VAL   B 2 97  ? -5.291  0.647   10.335  1.00 97.14 97  B 1 
ATOM   2488 C CB  . VAL   B 2 97  ? -7.265  2.959   9.079   1.00 97.03 97  B 1 
ATOM   2489 C CG1 . VAL   B 2 97  ? -8.139  2.112   10.004  1.00 95.66 97  B 1 
ATOM   2490 C CG2 . VAL   B 2 97  ? -7.717  4.418   9.223   1.00 95.81 97  B 1 
ATOM   2491 N N   . PHE   B 2 98  ? -5.002  0.825   8.125   1.00 97.50 98  B 1 
ATOM   2492 C CA  . PHE   B 2 98  ? -4.603  -0.574  7.953   1.00 97.75 98  B 1 
ATOM   2493 C C   . PHE   B 2 98  ? -3.336  -0.942  8.736   1.00 97.64 98  B 1 
ATOM   2494 O O   . PHE   B 2 98  ? -3.263  -2.035  9.295   1.00 96.94 98  B 1 
ATOM   2495 C CB  . PHE   B 2 98  ? -4.371  -0.875  6.474   1.00 97.84 98  B 1 
ATOM   2496 C CG  . PHE   B 2 98  ? -5.627  -1.017  5.648   1.00 98.03 98  B 1 
ATOM   2497 C CD1 . PHE   B 2 98  ? -6.106  -2.296  5.309   1.00 97.13 98  B 1 
ATOM   2498 C CD2 . PHE   B 2 98  ? -6.315  0.115   5.199   1.00 96.95 98  B 1 
ATOM   2499 C CE1 . PHE   B 2 98  ? -7.256  -2.431  4.523   1.00 96.56 98  B 1 
ATOM   2500 C CE2 . PHE   B 2 98  ? -7.471  -0.017  4.418   1.00 96.53 98  B 1 
ATOM   2501 C CZ  . PHE   B 2 98  ? -7.942  -1.291  4.074   1.00 97.40 98  B 1 
ATOM   2502 N N   . TYR   B 2 99  ? -2.304  -0.080  8.727   1.00 96.93 99  B 1 
ATOM   2503 C CA  . TYR   B 2 99  ? -1.048  -0.376  9.410   1.00 96.26 99  B 1 
ATOM   2504 C C   . TYR   B 2 99  ? -1.048  0.084   10.871  1.00 95.94 99  B 1 
ATOM   2505 O O   . TYR   B 2 99  ? -0.377  -0.547  11.682  1.00 94.52 99  B 1 
ATOM   2506 C CB  . TYR   B 2 99  ? 0.155   0.155   8.625   1.00 95.40 99  B 1 
ATOM   2507 C CG  . TYR   B 2 99  ? 0.228   1.654   8.423   1.00 95.67 99  B 1 
ATOM   2508 C CD1 . TYR   B 2 99  ? -0.002  2.199   7.151   1.00 93.07 99  B 1 
ATOM   2509 C CD2 . TYR   B 2 99  ? 0.568   2.507   9.492   1.00 93.05 99  B 1 
ATOM   2510 C CE1 . TYR   B 2 99  ? 0.087   3.581   6.944   1.00 91.70 99  B 1 
ATOM   2511 C CE2 . TYR   B 2 99  ? 0.647   3.898   9.302   1.00 91.57 99  B 1 
ATOM   2512 C CZ  . TYR   B 2 99  ? 0.403   4.430   8.020   1.00 92.75 99  B 1 
ATOM   2513 O OH  . TYR   B 2 99  ? 0.465   5.785   7.833   1.00 90.70 99  B 1 
ATOM   2514 N N   . GLU   B 2 100 ? -1.819  1.103   11.215  1.00 96.71 100 B 1 
ATOM   2515 C CA  . GLU   B 2 100 ? -1.994  1.563   12.594  1.00 96.10 100 B 1 
ATOM   2516 C C   . GLU   B 2 100 ? -2.732  0.522   13.443  1.00 96.21 100 B 1 
ATOM   2517 O O   . GLU   B 2 100 ? -2.275  0.174   14.526  1.00 94.96 100 B 1 
ATOM   2518 C CB  . GLU   B 2 100 ? -2.747  2.897   12.598  1.00 95.09 100 B 1 
ATOM   2519 C CG  . GLU   B 2 100 ? -1.873  4.033   12.054  1.00 91.50 100 B 1 
ATOM   2520 C CD  . GLU   B 2 100 ? -2.609  5.370   11.918  1.00 87.62 100 B 1 
ATOM   2521 O OE1 . GLU   B 2 100 ? -1.916  6.357   11.576  1.00 80.68 100 B 1 
ATOM   2522 O OE2 . GLU   B 2 100 ? -3.841  5.398   12.127  1.00 81.27 100 B 1 
ATOM   2523 N N   . HIS   B 2 101 ? -3.813  -0.047  12.925  1.00 97.15 101 B 1 
ATOM   2524 C CA  . HIS   B 2 101 ? -4.574  -1.094  13.613  1.00 97.29 101 B 1 
ATOM   2525 C C   . HIS   B 2 101 ? -4.043  -2.511  13.357  1.00 97.28 101 B 1 
ATOM   2526 O O   . HIS   B 2 101 ? -4.531  -3.483  13.937  1.00 96.06 101 B 1 
ATOM   2527 C CB  . HIS   B 2 101 ? -6.052  -0.975  13.232  1.00 97.27 101 B 1 
ATOM   2528 C CG  . HIS   B 2 101 ? -6.684  0.312   13.685  1.00 96.83 101 B 1 
ATOM   2529 N ND1 . HIS   B 2 101 ? -6.560  1.543   13.085  1.00 83.47 101 B 1 
ATOM   2530 C CD2 . HIS   B 2 101 ? -7.471  0.497   14.798  1.00 84.05 101 B 1 
ATOM   2531 C CE1 . HIS   B 2 101 ? -7.247  2.436   13.812  1.00 87.37 101 B 1 
ATOM   2532 N NE2 . HIS   B 2 101 ? -7.822  1.834   14.859  1.00 89.64 101 B 1 
ATOM   2533 N N   . GLY   B 2 102 ? -3.047  -2.677  12.473  1.00 96.91 102 B 1 
ATOM   2534 C CA  . GLY   B 2 102 ? -2.498  -3.994  12.137  1.00 96.63 102 B 1 
ATOM   2535 C C   . GLY   B 2 102 ? -3.486  -4.929  11.428  1.00 97.15 102 B 1 
ATOM   2536 O O   . GLY   B 2 102 ? -3.283  -6.150  11.429  1.00 95.79 102 B 1 
ATOM   2537 N N   . ILE   B 2 103 ? -4.528  -4.373  10.792  1.00 98.00 103 B 1 
ATOM   2538 C CA  . ILE   B 2 103 ? -5.578  -5.103  10.067  1.00 98.24 103 B 1 
ATOM   2539 C C   . ILE   B 2 103 ? -5.285  -5.184  8.560   1.00 98.38 103 B 1 
ATOM   2540 O O   . ILE   B 2 103 ? -4.419  -4.486  8.025   1.00 98.16 103 B 1 
ATOM   2541 C CB  . ILE   B 2 103 ? -6.979  -4.519  10.389  1.00 97.96 103 B 1 
ATOM   2542 C CG1 . ILE   B 2 103 ? -7.100  -3.040  9.961   1.00 96.10 103 B 1 
ATOM   2543 C CG2 . ILE   B 2 103 ? -7.292  -4.719  11.881  1.00 94.17 103 B 1 
ATOM   2544 C CD1 . ILE   B 2 103 ? -8.482  -2.411  10.232  1.00 94.99 103 B 1 
ATOM   2545 N N   . GLY   B 2 104 ? -5.989  -6.066  7.858   1.00 98.06 104 B 1 
ATOM   2546 C CA  . GLY   B 2 104 ? -5.829  -6.275  6.415   1.00 98.08 104 B 1 
ATOM   2547 C C   . GLY   B 2 104 ? -7.084  -5.996  5.588   1.00 98.43 104 B 1 
ATOM   2548 O O   . GLY   B 2 104 ? -7.044  -6.184  4.372   1.00 97.91 104 B 1 
ATOM   2549 N N   . CYS   B 2 105 ? -8.175  -5.596  6.243   1.00 98.50 105 B 1 
ATOM   2550 C CA  . CYS   B 2 105 ? -9.486  -5.401  5.645   1.00 98.58 105 B 1 
ATOM   2551 C C   . CYS   B 2 105 ? -10.273 -4.335  6.407   1.00 98.77 105 B 1 
ATOM   2552 O O   . CYS   B 2 105 ? -10.232 -4.314  7.636   1.00 98.49 105 B 1 
ATOM   2553 C CB  . CYS   B 2 105 ? -10.196 -6.760  5.687   1.00 97.23 105 B 1 
ATOM   2554 S SG  . CYS   B 2 105 ? -11.921 -6.616  5.190   1.00 93.72 105 B 1 
ATOM   2555 N N   . LEU   B 2 106 ? -11.005 -3.509  5.670   1.00 98.81 106 B 1 
ATOM   2556 C CA  . LEU   B 2 106 ? -12.033 -2.612  6.193   1.00 98.83 106 B 1 
ATOM   2557 C C   . LEU   B 2 106 ? -13.349 -2.893  5.458   1.00 98.88 106 B 1 
ATOM   2558 O O   . LEU   B 2 106 ? -13.409 -2.686  4.242   1.00 98.73 106 B 1 
ATOM   2559 C CB  . LEU   B 2 106 ? -11.608 -1.145  6.012   1.00 98.66 106 B 1 
ATOM   2560 C CG  . LEU   B 2 106 ? -10.389 -0.710  6.845   1.00 98.00 106 B 1 
ATOM   2561 C CD1 . LEU   B 2 106 ? -9.965  0.696   6.444   1.00 96.99 106 B 1 
ATOM   2562 C CD2 . LEU   B 2 106 ? -10.695 -0.702  8.344   1.00 96.84 106 B 1 
ATOM   2563 N N   . PRO   B 2 107 ? -14.401 -3.370  6.144   1.00 98.93 107 B 1 
ATOM   2564 C CA  . PRO   B 2 107 ? -15.748 -3.304  5.594   1.00 98.91 107 B 1 
ATOM   2565 C C   . PRO   B 2 107 ? -16.122 -1.842  5.337   1.00 98.90 107 B 1 
ATOM   2566 O O   . PRO   B 2 107 ? -15.818 -0.972  6.157   1.00 98.73 107 B 1 
ATOM   2567 C CB  . PRO   B 2 107 ? -16.671 -3.938  6.638   1.00 98.79 107 B 1 
ATOM   2568 C CG  . PRO   B 2 107 ? -15.730 -4.697  7.566   1.00 97.55 107 B 1 
ATOM   2569 C CD  . PRO   B 2 107 ? -14.426 -3.911  7.482   1.00 98.78 107 B 1 
ATOM   2570 N N   . VAL   B 2 108 ? -16.779 -1.577  4.220   1.00 98.80 108 B 1 
ATOM   2571 C CA  . VAL   B 2 108 ? -17.292 -0.244  3.889   1.00 98.76 108 B 1 
ATOM   2572 C C   . VAL   B 2 108 ? -18.765 -0.194  4.255   1.00 98.73 108 B 1 
ATOM   2573 O O   . VAL   B 2 108 ? -19.563 -0.996  3.762   1.00 98.53 108 B 1 
ATOM   2574 C CB  . VAL   B 2 108 ? -17.055 0.128   2.417   1.00 98.59 108 B 1 
ATOM   2575 C CG1 . VAL   B 2 108 ? -17.417 1.594   2.179   1.00 98.02 108 B 1 
ATOM   2576 C CG2 . VAL   B 2 108 ? -15.589 -0.081  2.007   1.00 97.98 108 B 1 
ATOM   2577 N N   . VAL   B 2 109 ? -19.106 0.728   5.142   1.00 98.68 109 B 1 
ATOM   2578 C CA  . VAL   B 2 109 ? -20.444 0.839   5.732   1.00 98.55 109 B 1 
ATOM   2579 C C   . VAL   B 2 109 ? -21.008 2.224   5.449   1.00 98.23 109 B 1 
ATOM   2580 O O   . VAL   B 2 109 ? -20.355 3.238   5.681   1.00 97.37 109 B 1 
ATOM   2581 C CB  . VAL   B 2 109 ? -20.399 0.530   7.241   1.00 98.24 109 B 1 
ATOM   2582 C CG1 . VAL   B 2 109 ? -21.777 0.673   7.893   1.00 96.42 109 B 1 
ATOM   2583 C CG2 . VAL   B 2 109 ? -19.924 -0.910  7.490   1.00 96.55 109 B 1 
ATOM   2584 N N   . HIS   B 2 110 ? -22.258 2.259   4.967   1.00 98.37 110 B 1 
ATOM   2585 C CA  . HIS   B 2 110 ? -23.018 3.485   4.749   1.00 98.00 110 B 1 
ATOM   2586 C C   . HIS   B 2 110 ? -24.425 3.322   5.325   1.00 97.82 110 B 1 
ATOM   2587 O O   . HIS   B 2 110 ? -25.074 2.306   5.079   1.00 96.23 110 B 1 
ATOM   2588 C CB  . HIS   B 2 110 ? -23.049 3.812   3.255   1.00 97.05 110 B 1 
ATOM   2589 C CG  . HIS   B 2 110 ? -23.605 5.178   2.970   1.00 95.41 110 B 1 
ATOM   2590 N ND1 . HIS   B 2 110 ? -23.054 6.380   3.366   1.00 84.53 110 B 1 
ATOM   2591 C CD2 . HIS   B 2 110 ? -24.739 5.471   2.258   1.00 84.66 110 B 1 
ATOM   2592 C CE1 . HIS   B 2 110 ? -23.836 7.367   2.894   1.00 86.62 110 B 1 
ATOM   2593 N NE2 . HIS   B 2 110 ? -24.863 6.855   2.216   1.00 88.33 110 B 1 
ATOM   2594 N N   . HIS   B 2 111 ? -24.877 4.287   6.109   1.00 97.18 111 B 1 
ATOM   2595 C CA  . HIS   B 2 111 ? -26.125 4.179   6.876   1.00 97.20 111 B 1 
ATOM   2596 C C   . HIS   B 2 111 ? -26.254 2.843   7.636   1.00 97.43 111 B 1 
ATOM   2597 O O   . HIS   B 2 111 ? -27.259 2.144   7.529   1.00 95.13 111 B 1 
ATOM   2598 C CB  . HIS   B 2 111 ? -27.331 4.474   5.970   1.00 96.21 111 B 1 
ATOM   2599 C CG  . HIS   B 2 111 ? -27.342 5.870   5.415   1.00 93.41 111 B 1 
ATOM   2600 N ND1 . HIS   B 2 111 ? -27.286 7.038   6.153   1.00 80.74 111 B 1 
ATOM   2601 C CD2 . HIS   B 2 111 ? -27.429 6.232   4.098   1.00 80.33 111 B 1 
ATOM   2602 C CE1 . HIS   B 2 111 ? -27.337 8.068   5.294   1.00 82.26 111 B 1 
ATOM   2603 N NE2 . HIS   B 2 111 ? -27.434 7.619   4.043   1.00 83.56 111 B 1 
ATOM   2604 N N   . GLN   B 2 112 ? -25.201 2.464   8.366   1.00 97.16 112 B 1 
ATOM   2605 C CA  . GLN   B 2 112 ? -25.061 1.208   9.117   1.00 97.17 112 B 1 
ATOM   2606 C C   . GLN   B 2 112 ? -25.019 -0.078  8.265   1.00 97.73 112 B 1 
ATOM   2607 O O   . GLN   B 2 112 ? -24.712 -1.141  8.801   1.00 96.15 112 B 1 
ATOM   2608 C CB  . GLN   B 2 112 ? -26.123 1.117   10.234  1.00 95.62 112 B 1 
ATOM   2609 C CG  . GLN   B 2 112 ? -26.102 2.302   11.218  1.00 90.35 112 B 1 
ATOM   2610 C CD  . GLN   B 2 112 ? -24.827 2.346   12.062  1.00 82.41 112 B 1 
ATOM   2611 O OE1 . GLN   B 2 112 ? -24.116 1.363   12.220  1.00 72.58 112 B 1 
ATOM   2612 N NE2 . GLN   B 2 112 ? -24.496 3.474   12.637  1.00 69.99 112 B 1 
ATOM   2613 N N   . LYS   B 2 113 ? -25.255 -0.018  6.954   1.00 98.09 113 B 1 
ATOM   2614 C CA  . LYS   B 2 113 ? -25.284 -1.189  6.073   1.00 98.33 113 B 1 
ATOM   2615 C C   . LYS   B 2 113 ? -23.943 -1.422  5.390   1.00 98.62 113 B 1 
ATOM   2616 O O   . LYS   B 2 113 ? -23.332 -0.495  4.862   1.00 98.27 113 B 1 
ATOM   2617 C CB  . LYS   B 2 113 ? -26.426 -1.079  5.054   1.00 97.56 113 B 1 
ATOM   2618 C CG  . LYS   B 2 113 ? -27.793 -1.105  5.763   1.00 92.28 113 B 1 
ATOM   2619 C CD  . LYS   B 2 113 ? -28.963 -1.179  4.788   1.00 88.45 113 B 1 
ATOM   2620 C CE  . LYS   B 2 113 ? -30.243 -1.252  5.629   1.00 79.49 113 B 1 
ATOM   2621 N NZ  . LYS   B 2 113 ? -31.453 -1.555  4.831   1.00 69.64 113 B 1 
ATOM   2622 N N   . LEU   B 2 114 ? -23.518 -2.688  5.338   1.00 98.54 114 B 1 
ATOM   2623 C CA  . LEU   B 2 114 ? -22.375 -3.118  4.543   1.00 98.74 114 B 1 
ATOM   2624 C C   . LEU   B 2 114 ? -22.686 -2.947  3.050   1.00 98.73 114 B 1 
ATOM   2625 O O   . LEU   B 2 114 ? -23.604 -3.582  2.528   1.00 98.46 114 B 1 
ATOM   2626 C CB  . LEU   B 2 114 ? -22.052 -4.577  4.893   1.00 98.71 114 B 1 
ATOM   2627 C CG  . LEU   B 2 114 ? -20.837 -5.143  4.136   1.00 98.31 114 B 1 
ATOM   2628 C CD1 . LEU   B 2 114 ? -19.531 -4.509  4.608   1.00 97.87 114 B 1 
ATOM   2629 C CD2 . LEU   B 2 114 ? -20.748 -6.648  4.367   1.00 97.66 114 B 1 
ATOM   2630 N N   . ILE   B 2 115 ? -21.894 -2.129  2.366   1.00 98.72 115 B 1 
ATOM   2631 C CA  . ILE   B 2 115 ? -22.021 -1.874  0.920   1.00 98.56 115 B 1 
ATOM   2632 C C   . ILE   B 2 115 ? -20.775 -2.262  0.118   1.00 98.57 115 B 1 
ATOM   2633 O O   . ILE   B 2 115 ? -20.833 -2.350  -1.106  1.00 98.10 115 B 1 
ATOM   2634 C CB  . ILE   B 2 115 ? -22.403 -0.404  0.647   1.00 98.14 115 B 1 
ATOM   2635 C CG1 . ILE   B 2 115 ? -21.324 0.587   1.140   1.00 95.60 115 B 1 
ATOM   2636 C CG2 . ILE   B 2 115 ? -23.783 -0.086  1.262   1.00 94.34 115 B 1 
ATOM   2637 C CD1 . ILE   B 2 115 ? -21.468 1.974   0.507   1.00 93.34 115 B 1 
ATOM   2638 N N   . GLY   B 2 116 ? -19.649 -2.507  0.788   1.00 98.70 116 B 1 
ATOM   2639 C CA  . GLY   B 2 116 ? -18.402 -2.865  0.135   1.00 98.73 116 B 1 
ATOM   2640 C C   . GLY   B 2 116 ? -17.354 -3.397  1.101   1.00 98.85 116 B 1 
ATOM   2641 O O   . GLY   B 2 116 ? -17.569 -3.497  2.309   1.00 98.76 116 B 1 
ATOM   2642 N N   . ILE   B 2 117 ? -16.193 -3.757  0.541   1.00 98.90 117 B 1 
ATOM   2643 C CA  . ILE   B 2 117 ? -15.024 -4.172  1.314   1.00 98.90 117 B 1 
ATOM   2644 C C   . ILE   B 2 117 ? -13.755 -3.661  0.639   1.00 98.87 117 B 1 
ATOM   2645 O O   . ILE   B 2 117 ? -13.626 -3.697  -0.588  1.00 98.67 117 B 1 
ATOM   2646 C CB  . ILE   B 2 117 ? -15.032 -5.704  1.530   1.00 98.77 117 B 1 
ATOM   2647 C CG1 . ILE   B 2 117 ? -14.013 -6.121  2.610   1.00 97.74 117 B 1 
ATOM   2648 C CG2 . ILE   B 2 117 ? -14.799 -6.481  0.221   1.00 97.92 117 B 1 
ATOM   2649 C CD1 . ILE   B 2 117 ? -14.193 -7.581  3.060   1.00 96.01 117 B 1 
ATOM   2650 N N   . LEU   B 2 118 ? -12.808 -3.189  1.450   1.00 98.81 118 B 1 
ATOM   2651 C CA  . LEU   B 2 118 ? -11.501 -2.719  1.015   1.00 98.74 118 B 1 
ATOM   2652 C C   . LEU   B 2 118 ? -10.420 -3.519  1.738   1.00 98.76 118 B 1 
ATOM   2653 O O   . LEU   B 2 118 ? -10.453 -3.665  2.958   1.00 98.25 118 B 1 
ATOM   2654 C CB  . LEU   B 2 118 ? -11.408 -1.210  1.293   1.00 98.17 118 B 1 
ATOM   2655 C CG  . LEU   B 2 118 ? -10.148 -0.553  0.705   1.00 95.39 118 B 1 
ATOM   2656 C CD1 . LEU   B 2 118 ? -10.203 -0.500  -0.820  1.00 91.21 118 B 1 
ATOM   2657 C CD2 . LEU   B 2 118 ? -10.019 0.874   1.226   1.00 91.47 118 B 1 
ATOM   2658 N N   . THR   B 2 119 ? -9.436  -4.035  0.994   1.00 98.67 119 B 1 
ATOM   2659 C CA  . THR   B 2 119 ? -8.321  -4.805  1.565   1.00 98.47 119 B 1 
ATOM   2660 C C   . THR   B 2 119 ? -6.971  -4.197  1.193   1.00 98.25 119 B 1 
ATOM   2661 O O   . THR   B 2 119 ? -6.855  -3.408  0.249   1.00 97.76 119 B 1 
ATOM   2662 C CB  . THR   B 2 119 ? -8.366  -6.287  1.150   1.00 98.05 119 B 1 
ATOM   2663 O OG1 . THR   B 2 119 ? -8.034  -6.443  -0.209  1.00 94.87 119 B 1 
ATOM   2664 C CG2 . THR   B 2 119 ? -9.718  -6.955  1.401   1.00 94.51 119 B 1 
ATOM   2665 N N   . LYS   B 2 120 ? -5.904  -4.618  1.879   1.00 98.14 120 B 1 
ATOM   2666 C CA  . LYS   B 2 120 ? -4.532  -4.234  1.505   1.00 97.91 120 B 1 
ATOM   2667 C C   . LYS   B 2 120 ? -4.196  -4.586  0.052   1.00 97.64 120 B 1 
ATOM   2668 O O   . LYS   B 2 120 ? -3.369  -3.911  -0.544  1.00 96.85 120 B 1 
ATOM   2669 C CB  . LYS   B 2 120 ? -3.501  -4.891  2.443   1.00 97.40 120 B 1 
ATOM   2670 C CG  . LYS   B 2 120 ? -3.528  -4.297  3.859   1.00 95.14 120 B 1 
ATOM   2671 C CD  . LYS   B 2 120 ? -2.350  -4.773  4.718   1.00 93.04 120 B 1 
ATOM   2672 C CE  . LYS   B 2 120 ? -2.459  -4.099  6.099   1.00 87.48 120 B 1 
ATOM   2673 N NZ  . LYS   B 2 120 ? -1.216  -4.167  6.909   1.00 82.49 120 B 1 
ATOM   2674 N N   . THR   B 2 121 ? -4.811  -5.620  -0.514  1.00 97.66 121 B 1 
ATOM   2675 C CA  . THR   B 2 121 ? -4.619  -5.990  -1.924  1.00 97.32 121 B 1 
ATOM   2676 C C   . THR   B 2 121 ? -5.227  -4.952  -2.862  1.00 97.17 121 B 1 
ATOM   2677 O O   . THR   B 2 121 ? -4.595  -4.614  -3.858  1.00 96.58 121 B 1 
ATOM   2678 C CB  . THR   B 2 121 ? -5.187  -7.386  -2.214  1.00 96.91 121 B 1 
ATOM   2679 O OG1 . THR   B 2 121 ? -4.461  -8.337  -1.455  1.00 94.04 121 B 1 
ATOM   2680 C CG2 . THR   B 2 121 ? -5.049  -7.804  -3.681  1.00 93.50 121 B 1 
ATOM   2681 N N   . ASP   B 2 122 ? -6.389  -4.391  -2.532  1.00 97.19 122 B 1 
ATOM   2682 C CA  . ASP   B 2 122 ? -7.024  -3.333  -3.327  1.00 97.18 122 B 1 
ATOM   2683 C C   . ASP   B 2 122 ? -6.188  -2.046  -3.296  1.00 97.00 122 B 1 
ATOM   2684 O O   . ASP   B 2 122 ? -5.961  -1.431  -4.339  1.00 96.60 122 B 1 
ATOM   2685 C CB  . ASP   B 2 122 ? -8.453  -3.077  -2.822  1.00 97.49 122 B 1 
ATOM   2686 C CG  . ASP   B 2 122 ? -9.265  -4.372  -2.767  1.00 97.46 122 B 1 
ATOM   2687 O OD1 . ASP   B 2 122 ? -9.371  -5.052  -3.814  1.00 96.02 122 B 1 
ATOM   2688 O OD2 . ASP   B 2 122 ? -9.690  -4.741  -1.647  1.00 95.92 122 B 1 
ATOM   2689 N N   . LEU   B 2 123 ? -5.622  -1.699  -2.130  1.00 96.92 123 B 1 
ATOM   2690 C CA  . LEU   B 2 123 ? -4.709  -0.562  -1.992  1.00 96.73 123 B 1 
ATOM   2691 C C   . LEU   B 2 123 ? -3.415  -0.752  -2.790  1.00 96.38 123 B 1 
ATOM   2692 O O   . LEU   B 2 123 ? -2.981  0.172   -3.471  1.00 95.51 123 B 1 
ATOM   2693 C CB  . LEU   B 2 123 ? -4.384  -0.322  -0.509  1.00 96.50 123 B 1 
ATOM   2694 C CG  . LEU   B 2 123 ? -5.588  0.093   0.355   1.00 95.43 123 B 1 
ATOM   2695 C CD1 . LEU   B 2 123 ? -5.106  0.289   1.791   1.00 93.54 123 B 1 
ATOM   2696 C CD2 . LEU   B 2 123 ? -6.233  1.393   -0.119  1.00 93.03 123 B 1 
ATOM   2697 N N   . LEU   B 2 124 ? -2.815  -1.948  -2.768  1.00 96.68 124 B 1 
ATOM   2698 C CA  . LEU   B 2 124 ? -1.613  -2.232  -3.562  1.00 96.38 124 B 1 
ATOM   2699 C C   . LEU   B 2 124 ? -1.891  -2.183  -5.069  1.00 95.86 124 B 1 
ATOM   2700 O O   . LEU   B 2 124 ? -1.086  -1.633  -5.811  1.00 94.93 124 B 1 
ATOM   2701 C CB  . LEU   B 2 124 ? -1.014  -3.590  -3.170  1.00 95.99 124 B 1 
ATOM   2702 C CG  . LEU   B 2 124 ? -0.356  -3.632  -1.781  1.00 93.26 124 B 1 
ATOM   2703 C CD1 . LEU   B 2 124 ? 0.209   -5.034  -1.552  1.00 90.23 124 B 1 
ATOM   2704 C CD2 . LEU   B 2 124 ? 0.786   -2.633  -1.627  1.00 89.31 124 B 1 
ATOM   2705 N N   . ARG   B 2 125 ? -3.031  -2.701  -5.530  1.00 95.14 125 B 1 
ATOM   2706 C CA  . ARG   B 2 125 ? -3.445  -2.574  -6.939  1.00 94.45 125 B 1 
ATOM   2707 C C   . ARG   B 2 125 ? -3.647  -1.111  -7.331  1.00 94.15 125 B 1 
ATOM   2708 O O   . ARG   B 2 125 ? -3.248  -0.714  -8.422  1.00 93.16 125 B 1 
ATOM   2709 C CB  . ARG   B 2 125 ? -4.741  -3.356  -7.180  1.00 94.04 125 B 1 
ATOM   2710 C CG  . ARG   B 2 125 ? -4.508  -4.872  -7.227  1.00 88.86 125 B 1 
ATOM   2711 C CD  . ARG   B 2 125 ? -5.852  -5.586  -7.341  1.00 87.68 125 B 1 
ATOM   2712 N NE  . ARG   B 2 125 ? -5.683  -7.047  -7.466  1.00 83.52 125 B 1 
ATOM   2713 C CZ  . ARG   B 2 125 ? -6.625  -7.957  -7.289  1.00 79.98 125 B 1 
ATOM   2714 N NH1 . ARG   B 2 125 ? -7.853  -7.637  -6.985  1.00 72.22 125 B 1 
ATOM   2715 N NH2 . ARG   B 2 125 ? -6.340  -9.221  -7.420  1.00 74.28 125 B 1 
ATOM   2716 N N   . THR   B 2 126 ? -4.234  -0.318  -6.439  1.00 93.50 126 B 1 
ATOM   2717 C CA  . THR   B 2 126 ? -4.399  1.124   -6.649  1.00 92.91 126 B 1 
ATOM   2718 C C   . THR   B 2 126 ? -3.046  1.819   -6.722  1.00 92.68 126 B 1 
ATOM   2719 O O   . THR   B 2 126 ? -2.822  2.591   -7.646  1.00 91.60 126 B 1 
ATOM   2720 C CB  . THR   B 2 126 ? -5.271  1.739   -5.549  1.00 92.56 126 B 1 
ATOM   2721 O OG1 . THR   B 2 126 ? -6.526  1.100   -5.545  1.00 90.02 126 B 1 
ATOM   2722 C CG2 . THR   B 2 126 ? -5.520  3.228   -5.773  1.00 90.16 126 B 1 
ATOM   2723 N N   . PHE   B 2 127 ? -2.117  1.496   -5.822  1.00 92.21 127 B 1 
ATOM   2724 C CA  . PHE   B 2 127 ? -0.751  2.020   -5.844  1.00 91.64 127 B 1 
ATOM   2725 C C   . PHE   B 2 127 ? -0.051  1.741   -7.183  1.00 91.33 127 B 1 
ATOM   2726 O O   . PHE   B 2 127 ? 0.415   2.678   -7.824  1.00 90.77 127 B 1 
ATOM   2727 C CB  . PHE   B 2 127 ? 0.026   1.446   -4.655  1.00 91.06 127 B 1 
ATOM   2728 C CG  . PHE   B 2 127 ? 1.494   1.827   -4.643  1.00 89.63 127 B 1 
ATOM   2729 C CD1 . PHE   B 2 127 ? 2.488   0.834   -4.698  1.00 84.36 127 B 1 
ATOM   2730 C CD2 . PHE   B 2 127 ? 1.869   3.179   -4.606  1.00 83.71 127 B 1 
ATOM   2731 C CE1 . PHE   B 2 127 ? 3.845   1.191   -4.707  1.00 81.94 127 B 1 
ATOM   2732 C CE2 . PHE   B 2 127 ? 3.226   3.538   -4.622  1.00 80.89 127 B 1 
ATOM   2733 C CZ  . PHE   B 2 127 ? 4.214   2.545   -4.670  1.00 81.55 127 B 1 
ATOM   2734 N N   . VAL   B 2 128 ? -0.064  0.489   -7.656  1.00 92.09 128 B 1 
ATOM   2735 C CA  . VAL   B 2 128 ? 0.520   0.107   -8.956  1.00 91.50 128 B 1 
ATOM   2736 C C   . VAL   B 2 128 ? -0.099  0.914   -10.104 1.00 90.42 128 B 1 
ATOM   2737 O O   . VAL   B 2 128 ? 0.629   1.441   -10.944 1.00 89.27 128 B 1 
ATOM   2738 C CB  . VAL   B 2 128 ? 0.366   -1.408  -9.197  1.00 91.17 128 B 1 
ATOM   2739 C CG1 . VAL   B 2 128 ? 0.812   -1.831  -10.600 1.00 87.68 128 B 1 
ATOM   2740 C CG2 . VAL   B 2 128 ? 1.210   -2.209  -8.198  1.00 88.53 128 B 1 
ATOM   2741 N N   . LYS   B 2 129 ? -1.424  1.084   -10.120 1.00 89.97 129 B 1 
ATOM   2742 C CA  . LYS   B 2 129 ? -2.108  1.896   -11.139 1.00 88.31 129 B 1 
ATOM   2743 C C   . LYS   B 2 129 ? -1.694  3.371   -11.097 1.00 87.83 129 B 1 
ATOM   2744 O O   . LYS   B 2 129 ? -1.504  3.975   -12.145 1.00 85.73 129 B 1 
ATOM   2745 C CB  . LYS   B 2 129 ? -3.628  1.783   -10.983 1.00 86.68 129 B 1 
ATOM   2746 C CG  . LYS   B 2 129 ? -4.180  0.438   -11.476 1.00 79.34 129 B 1 
ATOM   2747 C CD  . LYS   B 2 129 ? -5.703  0.431   -11.332 1.00 75.44 129 B 1 
ATOM   2748 C CE  . LYS   B 2 129 ? -6.298  -0.860  -11.897 1.00 66.14 129 B 1 
ATOM   2749 N NZ  . LYS   B 2 129 ? -7.785  -0.781  -11.948 1.00 58.92 129 B 1 
ATOM   2750 N N   . LEU   B 2 130 ? -1.550  3.952   -9.905  1.00 87.40 130 B 1 
ATOM   2751 C CA  . LEU   B 2 130 ? -1.174  5.362   -9.740  1.00 86.55 130 B 1 
ATOM   2752 C C   . LEU   B 2 130 ? 0.257   5.650   -10.206 1.00 86.08 130 B 1 
ATOM   2753 O O   . LEU   B 2 130 ? 0.525   6.725   -10.737 1.00 83.14 130 B 1 
ATOM   2754 C CB  . LEU   B 2 130 ? -1.343  5.776   -8.267  1.00 85.00 130 B 1 
ATOM   2755 C CG  . LEU   B 2 130 ? -2.803  5.864   -7.780  1.00 81.09 130 B 1 
ATOM   2756 C CD1 . LEU   B 2 130 ? -2.821  6.224   -6.298  1.00 75.44 130 B 1 
ATOM   2757 C CD2 . LEU   B 2 130 ? -3.616  6.906   -8.534  1.00 75.11 130 B 1 
ATOM   2758 N N   . THR   B 2 131 ? 1.166   4.685   -10.064 1.00 86.24 131 B 1 
ATOM   2759 C CA  . THR   B 2 131 ? 2.547   4.822   -10.549 1.00 83.35 131 B 1 
ATOM   2760 C C   . THR   B 2 131 ? 2.668   4.631   -12.062 1.00 82.30 131 B 1 
ATOM   2761 O O   . THR   B 2 131 ? 3.710   4.932   -12.643 1.00 78.91 131 B 1 
ATOM   2762 C CB  . THR   B 2 131 ? 3.483   3.841   -9.839  1.00 82.60 131 B 1 
ATOM   2763 O OG1 . THR   B 2 131 ? 3.125   2.507   -10.129 1.00 78.93 131 B 1 
ATOM   2764 C CG2 . THR   B 2 131 ? 3.489   4.030   -8.324  1.00 78.33 131 B 1 
ATOM   2765 N N   . GLY   B 2 132 ? 1.615   4.122   -12.711 1.00 82.07 132 B 1 
ATOM   2766 C CA  . GLY   B 2 132 ? 1.638   3.768   -14.131 1.00 80.26 132 B 1 
ATOM   2767 C C   . GLY   B 2 132 ? 2.543   2.579   -14.458 1.00 81.64 132 B 1 
ATOM   2768 O O   . GLY   B 2 132 ? 2.862   2.377   -15.629 1.00 78.26 132 B 1 
ATOM   2769 N N   . ALA   B 2 133 ? 2.973   1.795   -13.457 1.00 79.78 133 B 1 
ATOM   2770 C CA  . ALA   B 2 133 ? 3.861   0.644   -13.666 1.00 78.14 133 B 1 
ATOM   2771 C C   . ALA   B 2 133 ? 3.199   -0.497  -14.455 1.00 78.77 133 B 1 
ATOM   2772 O O   . ALA   B 2 133 ? 3.890   -1.283  -15.099 1.00 75.97 133 B 1 
ATOM   2773 C CB  . ALA   B 2 133 ? 4.366   0.152   -12.307 1.00 75.15 133 B 1 
ATOM   2774 N N   . ASP   B 2 134 ? 1.875   -0.536  -14.464 1.00 79.78 134 B 1 
ATOM   2775 C CA  . ASP   B 2 134 ? 1.043   -1.443  -15.257 1.00 77.70 134 B 1 
ATOM   2776 C C   . ASP   B 2 134 ? 0.959   -1.064  -16.751 1.00 78.51 134 B 1 
ATOM   2777 O O   . ASP   B 2 134 ? 0.347   -1.781  -17.543 1.00 75.96 134 B 1 
ATOM   2778 C CB  . ASP   B 2 134 ? -0.355  -1.502  -14.617 1.00 74.56 134 B 1 
ATOM   2779 C CG  . ASP   B 2 134 ? -1.136  -0.173  -14.670 1.00 71.01 134 B 1 
ATOM   2780 O OD1 . ASP   B 2 134 ? -0.519  0.902   -14.544 1.00 64.84 134 B 1 
ATOM   2781 O OD2 . ASP   B 2 134 ? -2.380  -0.240  -14.809 1.00 66.93 134 B 1 
ATOM   2782 N N   . GLN   B 2 135 ? 1.576   0.049   -17.162 1.00 81.54 135 B 1 
ATOM   2783 C CA  . GLN   B 2 135 ? 1.583   0.531   -18.540 1.00 80.33 135 B 1 
ATOM   2784 C C   . GLN   B 2 135 ? 2.995   0.490   -19.139 1.00 81.18 135 B 1 
ATOM   2785 O O   . GLN   B 2 135 ? 3.965   0.871   -18.481 1.00 78.74 135 B 1 
ATOM   2786 C CB  . GLN   B 2 135 ? 1.000   1.949   -18.609 1.00 77.40 135 B 1 
ATOM   2787 C CG  . GLN   B 2 135 ? -0.497  1.969   -18.264 1.00 73.28 135 B 1 
ATOM   2788 C CD  . GLN   B 2 135 ? -1.033  3.394   -18.215 1.00 70.97 135 B 1 
ATOM   2789 O OE1 . GLN   B 2 135 ? -1.048  4.132   -19.193 1.00 64.14 135 B 1 
ATOM   2790 N NE2 . GLN   B 2 135 ? -1.475  3.835   -17.058 1.00 61.57 135 B 1 
ATOM   2791 N N   . PRO   B 2 136 ? 3.140   0.095   -20.429 1.00 81.39 136 B 1 
ATOM   2792 C CA  . PRO   B 2 136 ? 4.427   0.150   -21.107 1.00 80.44 136 B 1 
ATOM   2793 C C   . PRO   B 2 136 ? 4.866   1.606   -21.306 1.00 80.48 136 B 1 
ATOM   2794 O O   . PRO   B 2 136 ? 4.103   2.454   -21.781 1.00 76.03 136 B 1 
ATOM   2795 C CB  . PRO   B 2 136 ? 4.226   -0.601  -22.425 1.00 77.60 136 B 1 
ATOM   2796 C CG  . PRO   B 2 136 ? 2.735   -0.404  -22.715 1.00 75.47 136 B 1 
ATOM   2797 C CD  . PRO   B 2 136 ? 2.108   -0.384  -21.325 1.00 78.94 136 B 1 
ATOM   2798 N N   . GLY   B 2 137 ? 6.121   1.884   -20.985 1.00 84.52 137 B 1 
ATOM   2799 C CA  . GLY   B 2 137 ? 6.710   3.209   -21.084 1.00 84.38 137 B 1 
ATOM   2800 C C   . GLY   B 2 137 ? 8.114   3.255   -20.494 1.00 85.60 137 B 1 
ATOM   2801 O O   . GLY   B 2 137 ? 8.693   2.228   -20.148 1.00 82.09 137 B 1 
ATOM   2802 N N   . SER   B 2 138 ? 8.648   4.461   -20.382 1.00 85.31 138 B 1 
ATOM   2803 C CA  . SER   B 2 138 ? 9.935   4.708   -19.728 1.00 86.37 138 B 1 
ATOM   2804 C C   . SER   B 2 138 ? 9.723   5.504   -18.448 1.00 87.88 138 B 1 
ATOM   2805 O O   . SER   B 2 138 ? 8.981   6.487   -18.440 1.00 86.31 138 B 1 
ATOM   2806 C CB  . SER   B 2 138 ? 10.889  5.444   -20.665 1.00 84.36 138 B 1 
ATOM   2807 O OG  . SER   B 2 138 ? 11.124  4.664   -21.829 1.00 79.01 138 B 1 
ATOM   2808 N N   . GLN   B 2 139 ? 10.391  5.092   -17.369 1.00 83.43 139 B 1 
ATOM   2809 C CA  . GLN   B 2 139 ? 10.401  5.820   -16.104 1.00 83.90 139 B 1 
ATOM   2810 C C   . GLN   B 2 139 ? 11.586  6.786   -16.068 1.00 85.30 139 B 1 
ATOM   2811 O O   . GLN   B 2 139 ? 12.698  6.429   -16.447 1.00 84.31 139 B 1 
ATOM   2812 C CB  . GLN   B 2 139 ? 10.399  4.827   -14.938 1.00 81.29 139 B 1 
ATOM   2813 C CG  . GLN   B 2 139 ? 10.256  5.523   -13.575 1.00 76.97 139 B 1 
ATOM   2814 C CD  . GLN   B 2 139 ? 9.858   4.556   -12.468 1.00 75.39 139 B 1 
ATOM   2815 O OE1 . GLN   B 2 139 ? 9.011   3.700   -12.652 1.00 67.71 139 B 1 
ATOM   2816 N NE2 . GLN   B 2 139 ? 10.420  4.677   -11.291 1.00 66.22 139 B 1 
ATOM   2817 N N   . ILE   B 2 140 ? 11.329  8.014   -15.627 1.00 88.09 140 B 1 
ATOM   2818 C CA  . ILE   B 2 140 ? 12.328  9.078   -15.506 1.00 89.40 140 B 1 
ATOM   2819 C C   . ILE   B 2 140 ? 12.146  9.736   -14.144 1.00 90.02 140 B 1 
ATOM   2820 O O   . ILE   B 2 140 ? 11.049  10.174  -13.805 1.00 89.09 140 B 1 
ATOM   2821 C CB  . ILE   B 2 140 ? 12.191  10.096  -16.663 1.00 88.98 140 B 1 
ATOM   2822 C CG1 . ILE   B 2 140 ? 12.388  9.390   -18.027 1.00 84.83 140 B 1 
ATOM   2823 C CG2 . ILE   B 2 140 ? 13.201  11.246  -16.499 1.00 83.64 140 B 1 
ATOM   2824 C CD1 . ILE   B 2 140 ? 12.096  10.270  -19.238 1.00 75.57 140 B 1 
ATOM   2825 N N   . GLU   B 2 141 ? 13.222  9.813   -13.363 1.00 88.33 141 B 1 
ATOM   2826 C CA  . GLU   B 2 141 ? 13.232  10.445  -12.049 1.00 88.42 141 B 1 
ATOM   2827 C C   . GLU   B 2 141 ? 14.139  11.674  -12.073 1.00 89.11 141 B 1 
ATOM   2828 O O   . GLU   B 2 141 ? 15.290  11.607  -12.504 1.00 88.24 141 B 1 
ATOM   2829 C CB  . GLU   B 2 141 ? 13.648  9.466   -10.939 1.00 86.51 141 B 1 
ATOM   2830 C CG  . GLU   B 2 141 ? 12.817  8.176   -10.882 1.00 82.63 141 B 1 
ATOM   2831 C CD  . GLU   B 2 141 ? 13.088  7.298   -9.644  1.00 82.96 141 B 1 
ATOM   2832 O OE1 . GLU   B 2 141 ? 12.538  6.173   -9.584  1.00 75.68 141 B 1 
ATOM   2833 O OE2 . GLU   B 2 141 ? 13.829  7.727   -8.728  1.00 76.83 141 B 1 
ATOM   2834 N N   . ILE   B 2 142 ? 13.615  12.803  -11.597 1.00 91.25 142 B 1 
ATOM   2835 C CA  . ILE   B 2 142 ? 14.284  14.102  -11.646 1.00 91.94 142 B 1 
ATOM   2836 C C   . ILE   B 2 142 ? 14.305  14.701  -10.244 1.00 91.82 142 B 1 
ATOM   2837 O O   . ILE   B 2 142 ? 13.265  14.860  -9.609  1.00 90.84 142 B 1 
ATOM   2838 C CB  . ILE   B 2 142 ? 13.594  15.038  -12.661 1.00 92.14 142 B 1 
ATOM   2839 C CG1 . ILE   B 2 142 ? 13.511  14.388  -14.066 1.00 88.73 142 B 1 
ATOM   2840 C CG2 . ILE   B 2 142 ? 14.344  16.380  -12.746 1.00 88.07 142 B 1 
ATOM   2841 C CD1 . ILE   B 2 142 ? 12.486  15.053  -14.980 1.00 81.51 142 B 1 
ATOM   2842 N N   . LYS   B 2 143 ? 15.500  15.053  -9.762  1.00 90.27 143 B 1 
ATOM   2843 C CA  . LYS   B 2 143 ? 15.683  15.745  -8.487  1.00 89.46 143 B 1 
ATOM   2844 C C   . LYS   B 2 143 ? 15.298  17.214  -8.641  1.00 89.78 143 B 1 
ATOM   2845 O O   . LYS   B 2 143 ? 15.779  17.874  -9.561  1.00 87.77 143 B 1 
ATOM   2846 C CB  . LYS   B 2 143 ? 17.128  15.551  -8.003  1.00 86.70 143 B 1 
ATOM   2847 C CG  . LYS   B 2 143 ? 17.185  15.229  -6.503  1.00 76.06 143 B 1 
ATOM   2848 C CD  . LYS   B 2 143 ? 18.628  14.991  -6.054  1.00 74.55 143 B 1 
ATOM   2849 C CE  . LYS   B 2 143 ? 18.641  14.532  -4.597  1.00 64.26 143 B 1 
ATOM   2850 N NZ  . LYS   B 2 143 ? 20.016  14.328  -4.068  1.00 59.27 143 B 1 
ATOM   2851 N N   . VAL   B 2 144 ? 14.446  17.727  -7.748  1.00 91.00 144 B 1 
ATOM   2852 C CA  . VAL   B 2 144 ? 13.910  19.089  -7.839  1.00 91.04 144 B 1 
ATOM   2853 C C   . VAL   B 2 144 ? 13.913  19.785  -6.480  1.00 90.67 144 B 1 
ATOM   2854 O O   . VAL   B 2 144 ? 13.707  19.157  -5.440  1.00 88.74 144 B 1 
ATOM   2855 C CB  . VAL   B 2 144 ? 12.499  19.107  -8.459  1.00 89.72 144 B 1 
ATOM   2856 C CG1 . VAL   B 2 144 ? 12.479  18.445  -9.839  1.00 83.88 144 B 1 
ATOM   2857 C CG2 . VAL   B 2 144 ? 11.428  18.435  -7.589  1.00 84.41 144 B 1 
ATOM   2858 N N   . ASN   B 2 145 ? 14.099  21.109  -6.499  1.00 90.47 145 B 1 
ATOM   2859 C CA  . ASN   B 2 145 ? 14.016  21.964  -5.307  1.00 89.44 145 B 1 
ATOM   2860 C C   . ASN   B 2 145 ? 12.656  22.674  -5.225  1.00 89.84 145 B 1 
ATOM   2861 O O   . ASN   B 2 145 ? 12.151  22.943  -4.142  1.00 84.28 145 B 1 
ATOM   2862 C CB  . ASN   B 2 145 ? 15.163  22.983  -5.351  1.00 86.08 145 B 1 
ATOM   2863 C CG  . ASN   B 2 145 ? 16.548  22.355  -5.400  1.00 79.59 145 B 1 
ATOM   2864 O OD1 . ASN   B 2 145 ? 16.763  21.192  -5.140  1.00 67.57 145 B 1 
ATOM   2865 N ND2 . ASN   B 2 145 ? 17.545  23.132  -5.764  1.00 68.46 145 B 1 
ATOM   2866 N N   . ASP   B 2 146 ? 12.053  22.956  -6.376  1.00 88.34 146 B 1 
ATOM   2867 C CA  . ASP   B 2 146 ? 10.729  23.559  -6.510  1.00 89.03 146 B 1 
ATOM   2868 C C   . ASP   B 2 146 ? 9.863   22.680  -7.417  1.00 89.69 146 B 1 
ATOM   2869 O O   . ASP   B 2 146 ? 10.028  22.657  -8.637  1.00 87.18 146 B 1 
ATOM   2870 C CB  . ASP   B 2 146 ? 10.855  24.996  -7.035  1.00 86.26 146 B 1 
ATOM   2871 C CG  . ASP   B 2 146 ? 9.525   25.758  -6.973  1.00 85.32 146 B 1 
ATOM   2872 O OD1 . ASP   B 2 146 ? 8.456   25.118  -7.124  1.00 80.17 146 B 1 
ATOM   2873 O OD2 . ASP   B 2 146 ? 9.576   26.984  -6.736  1.00 79.13 146 B 1 
ATOM   2874 N N   . ILE   B 2 147 ? 8.929   21.949  -6.805  1.00 87.83 147 B 1 
ATOM   2875 C CA  . ILE   B 2 147 ? 8.022   21.040  -7.519  1.00 87.01 147 B 1 
ATOM   2876 C C   . ILE   B 2 147 ? 7.203   21.804  -8.555  1.00 88.71 147 B 1 
ATOM   2877 O O   . ILE   B 2 147 ? 7.075   21.351  -9.685  1.00 87.67 147 B 1 
ATOM   2878 C CB  . ILE   B 2 147 ? 7.068   20.335  -6.531  1.00 84.98 147 B 1 
ATOM   2879 C CG1 . ILE   B 2 147 ? 7.848   19.440  -5.549  1.00 79.67 147 B 1 
ATOM   2880 C CG2 . ILE   B 2 147 ? 6.009   19.493  -7.269  1.00 79.38 147 B 1 
ATOM   2881 C CD1 . ILE   B 2 147 ? 6.982   19.042  -4.349  1.00 73.31 147 B 1 
ATOM   2882 N N   . THR   B 2 148 ? 6.638   22.947  -8.170  1.00 88.75 148 B 1 
ATOM   2883 C CA  . THR   B 2 148 ? 5.705   23.712  -9.004  1.00 88.15 148 B 1 
ATOM   2884 C C   . THR   B 2 148 ? 6.393   24.207  -10.270 1.00 88.84 148 B 1 
ATOM   2885 O O   . THR   B 2 148 ? 5.905   23.969  -11.372 1.00 87.37 148 B 1 
ATOM   2886 C CB  . THR   B 2 148 ? 5.127   24.899  -8.220  1.00 86.50 148 B 1 
ATOM   2887 O OG1 . THR   B 2 148 ? 4.646   24.464  -6.968  1.00 81.97 148 B 1 
ATOM   2888 C CG2 . THR   B 2 148 ? 3.961   25.555  -8.949  1.00 81.57 148 B 1 
ATOM   2889 N N   . LYS   B 2 149 ? 7.568   24.822  -10.113 1.00 90.11 149 B 1 
ATOM   2890 C CA  . LYS   B 2 149 ? 8.380   25.303  -11.225 1.00 90.41 149 B 1 
ATOM   2891 C C   . LYS   B 2 149 ? 8.830   24.157  -12.133 1.00 90.93 149 B 1 
ATOM   2892 O O   . LYS   B 2 149 ? 8.623   24.210  -13.340 1.00 90.01 149 B 1 
ATOM   2893 C CB  . LYS   B 2 149 ? 9.571   26.090  -10.664 1.00 89.23 149 B 1 
ATOM   2894 C CG  . LYS   B 2 149 ? 10.448  26.632  -11.794 1.00 84.40 149 B 1 
ATOM   2895 C CD  . LYS   B 2 149 ? 11.645  27.435  -11.278 1.00 80.80 149 B 1 
ATOM   2896 C CE  . LYS   B 2 149 ? 12.487  27.753  -12.516 1.00 72.43 149 B 1 
ATOM   2897 N NZ  . LYS   B 2 149 ? 13.757  28.440  -12.207 1.00 64.49 149 B 1 
ATOM   2898 N N   . SER   B 2 150 ? 9.404   23.104  -11.552 1.00 91.92 150 B 1 
ATOM   2899 C CA  . SER   B 2 150 ? 9.903   21.965  -12.327 1.00 91.83 150 B 1 
ATOM   2900 C C   . SER   B 2 150 ? 8.781   21.219  -13.049 1.00 92.42 150 B 1 
ATOM   2901 O O   . SER   B 2 150 ? 8.967   20.811  -14.187 1.00 91.22 150 B 1 
ATOM   2902 C CB  . SER   B 2 150 ? 10.682  21.007  -11.435 1.00 90.94 150 B 1 
ATOM   2903 O OG  . SER   B 2 150 ? 11.805  21.668  -10.878 1.00 84.97 150 B 1 
ATOM   2904 N N   . LEU   B 2 151 ? 7.598   21.080  -12.439 1.00 90.77 151 B 1 
ATOM   2905 C CA  . LEU   B 2 151 ? 6.422   20.517  -13.105 1.00 90.55 151 B 1 
ATOM   2906 C C   . LEU   B 2 151 ? 6.019   21.337  -14.329 1.00 90.98 151 B 1 
ATOM   2907 O O   . LEU   B 2 151 ? 5.787   20.755  -15.384 1.00 89.56 151 B 1 
ATOM   2908 C CB  . LEU   B 2 151 ? 5.244   20.418  -12.121 1.00 89.13 151 B 1 
ATOM   2909 C CG  . LEU   B 2 151 ? 5.145   19.049  -11.426 1.00 83.48 151 B 1 
ATOM   2910 C CD1 . LEU   B 2 151 ? 4.224   19.148  -10.217 1.00 79.97 151 B 1 
ATOM   2911 C CD2 . LEU   B 2 151 ? 4.565   17.995  -12.371 1.00 79.46 151 B 1 
ATOM   2912 N N   . ALA   B 2 152 ? 5.969   22.667  -14.207 1.00 91.65 152 B 1 
ATOM   2913 C CA  . ALA   B 2 152 ? 5.631   23.551  -15.322 1.00 91.22 152 B 1 
ATOM   2914 C C   . ALA   B 2 152 ? 6.641   23.410  -16.473 1.00 91.70 152 B 1 
ATOM   2915 O O   . ALA   B 2 152 ? 6.254   23.131  -17.607 1.00 90.73 152 B 1 
ATOM   2916 C CB  . ALA   B 2 152 ? 5.529   24.993  -14.807 1.00 90.16 152 B 1 
ATOM   2917 N N   . GLU   B 2 153 ? 7.932   23.504  -16.170 1.00 91.75 153 B 1 
ATOM   2918 C CA  . GLU   B 2 153 ? 9.004   23.411  -17.168 1.00 91.52 153 B 1 
ATOM   2919 C C   . GLU   B 2 153 ? 9.046   22.035  -17.855 1.00 91.64 153 B 1 
ATOM   2920 O O   . GLU   B 2 153 ? 9.091   21.950  -19.081 1.00 90.08 153 B 1 
ATOM   2921 C CB  . GLU   B 2 153 ? 10.355  23.721  -16.503 1.00 90.29 153 B 1 
ATOM   2922 C CG  . GLU   B 2 153 ? 10.512  25.201  -16.102 1.00 82.15 153 B 1 
ATOM   2923 C CD  . GLU   B 2 153 ? 11.813  25.505  -15.339 1.00 79.94 153 B 1 
ATOM   2924 O OE1 . GLU   B 2 153 ? 12.084  26.702  -15.079 1.00 73.02 153 B 1 
ATOM   2925 O OE2 . GLU   B 2 153 ? 12.545  24.562  -14.958 1.00 75.37 153 B 1 
ATOM   2926 N N   . ILE   B 2 154 ? 8.982   20.946  -17.083 1.00 92.50 154 B 1 
ATOM   2927 C CA  . ILE   B 2 154 ? 9.098   19.585  -17.628 1.00 92.49 154 B 1 
ATOM   2928 C C   . ILE   B 2 154 ? 7.856   19.194  -18.431 1.00 92.46 154 B 1 
ATOM   2929 O O   . ILE   B 2 154 ? 7.979   18.577  -19.487 1.00 91.13 154 B 1 
ATOM   2930 C CB  . ILE   B 2 154 ? 9.394   18.572  -16.504 1.00 92.11 154 B 1 
ATOM   2931 C CG1 . ILE   B 2 154 ? 10.768  18.858  -15.858 1.00 90.09 154 B 1 
ATOM   2932 C CG2 . ILE   B 2 154 ? 9.370   17.130  -17.032 1.00 90.59 154 B 1 
ATOM   2933 C CD1 . ILE   B 2 154 ? 10.967  18.163  -14.511 1.00 85.89 154 B 1 
ATOM   2934 N N   . SER   B 2 155 ? 6.653   19.542  -17.962 1.00 92.74 155 B 1 
ATOM   2935 C CA  . SER   B 2 155 ? 5.421   19.229  -18.696 1.00 91.78 155 B 1 
ATOM   2936 C C   . SER   B 2 155 ? 5.298   20.038  -19.990 1.00 91.60 155 B 1 
ATOM   2937 O O   . SER   B 2 155 ? 4.899   19.475  -21.009 1.00 90.31 155 B 1 
ATOM   2938 C CB  . SER   B 2 155 ? 4.190   19.399  -17.807 1.00 90.69 155 B 1 
ATOM   2939 O OG  . SER   B 2 155 ? 4.099   20.700  -17.286 1.00 82.05 155 B 1 
ATOM   2940 N N   . SER   B 2 156 ? 5.735   21.295  -19.996 1.00 92.18 156 B 1 
ATOM   2941 C CA  . SER   B 2 156 ? 5.856   22.099  -21.219 1.00 91.31 156 B 1 
ATOM   2942 C C   . SER   B 2 156 ? 6.854   21.472  -22.198 1.00 91.35 156 B 1 
ATOM   2943 O O   . SER   B 2 156 ? 6.523   21.255  -23.360 1.00 89.79 156 B 1 
ATOM   2944 C CB  . SER   B 2 156 ? 6.278   23.526  -20.867 1.00 90.51 156 B 1 
ATOM   2945 O OG  . SER   B 2 156 ? 6.192   24.347  -22.015 1.00 76.65 156 B 1 
ATOM   2946 N N   . LEU   B 2 157 ? 8.024   21.044  -21.715 1.00 92.43 157 B 1 
ATOM   2947 C CA  . LEU   B 2 157 ? 9.020   20.346  -22.532 1.00 91.80 157 B 1 
ATOM   2948 C C   . LEU   B 2 157 ? 8.475   19.035  -23.123 1.00 91.75 157 B 1 
ATOM   2949 O O   . LEU   B 2 157 ? 8.740   18.719  -24.280 1.00 90.25 157 B 1 
ATOM   2950 C CB  . LEU   B 2 157 ? 10.264  20.100  -21.665 1.00 91.10 157 B 1 
ATOM   2951 C CG  . LEU   B 2 157 ? 11.455  19.494  -22.431 1.00 85.81 157 B 1 
ATOM   2952 C CD1 . LEU   B 2 157 ? 12.027  20.470  -23.455 1.00 80.14 157 B 1 
ATOM   2953 C CD2 . LEU   B 2 157 ? 12.558  19.127  -21.444 1.00 80.07 157 B 1 
ATOM   2954 N N   . CYS   B 2 158 ? 7.680   18.276  -22.353 1.00 93.08 158 B 1 
ATOM   2955 C CA  . CYS   B 2 158 ? 6.991   17.089  -22.866 1.00 92.22 158 B 1 
ATOM   2956 C C   . CYS   B 2 158 ? 6.016   17.441  -23.996 1.00 91.87 158 B 1 
ATOM   2957 O O   . CYS   B 2 158 ? 5.920   16.702  -24.972 1.00 90.53 158 B 1 
ATOM   2958 C CB  . CYS   B 2 158 ? 6.226   16.397  -21.732 1.00 91.46 158 B 1 
ATOM   2959 S SG  . CYS   B 2 158 ? 7.350   15.527  -20.609 1.00 89.16 158 B 1 
ATOM   2960 N N   . GLN   B 2 159 ? 5.303   18.561  -23.862 1.00 91.77 159 B 1 
ATOM   2961 C CA  . GLN   B 2 159 ? 4.360   19.029  -24.873 1.00 90.85 159 B 1 
ATOM   2962 C C   . GLN   B 2 159 ? 5.088   19.410  -26.171 1.00 90.74 159 B 1 
ATOM   2963 O O   . GLN   B 2 159 ? 4.713   18.931  -27.242 1.00 88.41 159 B 1 
ATOM   2964 C CB  . GLN   B 2 159 ? 3.543   20.187  -24.279 1.00 89.28 159 B 1 
ATOM   2965 C CG  . GLN   B 2 159 ? 2.186   20.329  -24.974 1.00 81.84 159 B 1 
ATOM   2966 C CD  . GLN   B 2 159 ? 1.306   21.425  -24.369 1.00 80.30 159 B 1 
ATOM   2967 O OE1 . GLN   B 2 159 ? 1.641   22.122  -23.431 1.00 70.93 159 B 1 
ATOM   2968 N NE2 . GLN   B 2 159 ? 0.123   21.622  -24.897 1.00 69.05 159 B 1 
ATOM   2969 N N   . ASP   B 2 160 ? 6.175   20.172  -26.066 1.00 91.58 160 B 1 
ATOM   2970 C CA  . ASP   B 2 160 ? 7.004   20.598  -27.205 1.00 90.84 160 B 1 
ATOM   2971 C C   . ASP   B 2 160 ? 7.617   19.410  -27.960 1.00 90.56 160 B 1 
ATOM   2972 O O   . ASP   B 2 160 ? 7.656   19.382  -29.190 1.00 88.09 160 B 1 
ATOM   2973 C CB  . ASP   B 2 160 ? 8.133   21.511  -26.703 1.00 89.72 160 B 1 
ATOM   2974 C CG  . ASP   B 2 160 ? 7.658   22.846  -26.123 1.00 84.77 160 B 1 
ATOM   2975 O OD1 . ASP   B 2 160 ? 6.557   23.296  -26.497 1.00 79.49 160 B 1 
ATOM   2976 O OD2 . ASP   B 2 160 ? 8.432   23.414  -25.321 1.00 79.22 160 B 1 
ATOM   2977 N N   . LEU   B 2 161 ? 8.056   18.382  -27.222 1.00 90.39 161 B 1 
ATOM   2978 C CA  . LEU   B 2 161 ? 8.645   17.160  -27.783 1.00 89.07 161 B 1 
ATOM   2979 C C   . LEU   B 2 161 ? 7.608   16.092  -28.167 1.00 88.94 161 B 1 
ATOM   2980 O O   . LEU   B 2 161 ? 7.988   15.005  -28.601 1.00 85.95 161 B 1 
ATOM   2981 C CB  . LEU   B 2 161 ? 9.681   16.604  -26.796 1.00 88.25 161 B 1 
ATOM   2982 C CG  . LEU   B 2 161 ? 10.886  17.529  -26.541 1.00 86.03 161 B 1 
ATOM   2983 C CD1 . LEU   B 2 161 ? 11.764  16.891  -25.470 1.00 80.44 161 B 1 
ATOM   2984 C CD2 . LEU   B 2 161 ? 11.737  17.736  -27.793 1.00 80.50 161 B 1 
ATOM   2985 N N   . GLN   B 2 162 ? 6.303   16.365  -27.986 1.00 89.53 162 B 1 
ATOM   2986 C CA  . GLN   B 2 162 ? 5.204   15.409  -28.186 1.00 89.60 162 B 1 
ATOM   2987 C C   . GLN   B 2 162 ? 5.368   14.107  -27.377 1.00 89.55 162 B 1 
ATOM   2988 O O   . GLN   B 2 162 ? 4.931   13.029  -27.791 1.00 86.17 162 B 1 
ATOM   2989 C CB  . GLN   B 2 162 ? 4.939   15.170  -29.679 1.00 88.13 162 B 1 
ATOM   2990 C CG  . GLN   B 2 162 ? 4.624   16.467  -30.440 1.00 83.80 162 B 1 
ATOM   2991 C CD  . GLN   B 2 162 ? 4.131   16.211  -31.863 1.00 77.68 162 B 1 
ATOM   2992 O OE1 . GLN   B 2 162 ? 4.089   15.100  -32.370 1.00 69.32 162 B 1 
ATOM   2993 N NE2 . GLN   B 2 162 ? 3.707   17.241  -32.559 1.00 67.38 162 B 1 
ATOM   2994 N N   . VAL   B 2 163 ? 5.975   14.188  -26.199 1.00 91.35 163 B 1 
ATOM   2995 C CA  . VAL   B 2 163 ? 6.129   13.072  -25.261 1.00 91.38 163 B 1 
ATOM   2996 C C   . VAL   B 2 163 ? 4.909   13.033  -24.345 1.00 91.91 163 B 1 
ATOM   2997 O O   . VAL   B 2 163 ? 4.714   13.908  -23.504 1.00 90.33 163 B 1 
ATOM   2998 C CB  . VAL   B 2 163 ? 7.438   13.189  -24.463 1.00 89.90 163 B 1 
ATOM   2999 C CG1 . VAL   B 2 163 ? 7.569   12.043  -23.456 1.00 84.81 163 B 1 
ATOM   3000 C CG2 . VAL   B 2 163 ? 8.658   13.128  -25.390 1.00 85.38 163 B 1 
ATOM   3001 N N   . LYS   B 2 164 ? 4.076   11.985  -24.480 1.00 90.95 164 B 1 
ATOM   3002 C CA  . LYS   B 2 164 ? 2.901   11.821  -23.618 1.00 90.61 164 B 1 
ATOM   3003 C C   . LYS   B 2 164 ? 3.304   11.353  -22.222 1.00 90.94 164 B 1 
ATOM   3004 O O   . LYS   B 2 164 ? 3.894   10.284  -22.075 1.00 89.15 164 B 1 
ATOM   3005 C CB  . LYS   B 2 164 ? 1.871   10.873  -24.246 1.00 88.64 164 B 1 
ATOM   3006 C CG  . LYS   B 2 164 ? 1.126   11.541  -25.410 1.00 78.41 164 B 1 
ATOM   3007 C CD  . LYS   B 2 164 ? -0.079  10.705  -25.856 1.00 73.06 164 B 1 
ATOM   3008 C CE  . LYS   B 2 164 ? -0.876  11.495  -26.901 1.00 62.29 164 B 1 
ATOM   3009 N NZ  . LYS   B 2 164 ? -2.213  10.904  -27.176 1.00 54.54 164 B 1 
ATOM   3010 N N   . ILE   B 2 165 ? 2.888   12.101  -21.209 1.00 90.02 165 B 1 
ATOM   3011 C CA  . ILE   B 2 165 ? 2.973   11.687  -19.806 1.00 90.57 165 B 1 
ATOM   3012 C C   . ILE   B 2 165 ? 1.852   10.677  -19.524 1.00 90.03 165 B 1 
ATOM   3013 O O   . ILE   B 2 165 ? 0.680   10.929  -19.809 1.00 88.23 165 B 1 
ATOM   3014 C CB  . ILE   B 2 165 ? 2.934   12.913  -18.868 1.00 90.67 165 B 1 
ATOM   3015 C CG1 . ILE   B 2 165 ? 4.131   13.855  -19.157 1.00 88.98 165 B 1 
ATOM   3016 C CG2 . ILE   B 2 165 ? 2.946   12.461  -17.397 1.00 88.48 165 B 1 
ATOM   3017 C CD1 . ILE   B 2 165 ? 4.070   15.202  -18.428 1.00 86.80 165 B 1 
ATOM   3018 N N   . LEU   B 2 166 ? 2.215   9.519   -18.969 1.00 89.15 166 B 1 
ATOM   3019 C CA  . LEU   B 2 166 ? 1.283   8.479   -18.517 1.00 87.76 166 B 1 
ATOM   3020 C C   . LEU   B 2 166 ? 0.933   8.655   -17.038 1.00 88.10 166 B 1 
ATOM   3021 O O   . LEU   B 2 166 ? -0.231  8.559   -16.660 1.00 86.24 166 B 1 
ATOM   3022 C CB  . LEU   B 2 166 ? 1.910   7.095   -18.741 1.00 85.93 166 B 1 
ATOM   3023 C CG  . LEU   B 2 166 ? 2.139   6.713   -20.211 1.00 83.72 166 B 1 
ATOM   3024 C CD1 . LEU   B 2 166 ? 2.880   5.379   -20.264 1.00 80.17 166 B 1 
ATOM   3025 C CD2 . LEU   B 2 166 ? 0.816   6.573   -20.973 1.00 79.77 166 B 1 
ATOM   3026 N N   . SER   B 2 167 ? 1.955   8.912   -16.221 1.00 89.51 167 B 1 
ATOM   3027 C CA  . SER   B 2 167 ? 1.816   9.205   -14.799 1.00 89.62 167 B 1 
ATOM   3028 C C   . SER   B 2 167 ? 2.908   10.160  -14.342 1.00 90.72 167 B 1 
ATOM   3029 O O   . SER   B 2 167 ? 3.977   10.252  -14.944 1.00 90.00 167 B 1 
ATOM   3030 C CB  . SER   B 2 167 ? 1.837   7.920   -13.961 1.00 87.09 167 B 1 
ATOM   3031 O OG  . SER   B 2 167 ? 3.130   7.345   -13.939 1.00 78.71 167 B 1 
ATOM   3032 N N   . VAL   B 2 168 ? 2.619   10.858  -13.256 1.00 87.81 168 B 1 
ATOM   3033 C CA  . VAL   B 2 168 ? 3.577   11.685  -12.527 1.00 88.95 168 B 1 
ATOM   3034 C C   . VAL   B 2 168 ? 3.290   11.546  -11.043 1.00 88.85 168 B 1 
ATOM   3035 O O   . VAL   B 2 168 ? 2.133   11.459  -10.635 1.00 88.29 168 B 1 
ATOM   3036 C CB  . VAL   B 2 168 ? 3.533   13.148  -13.001 1.00 88.09 168 B 1 
ATOM   3037 C CG1 . VAL   B 2 168 ? 2.152   13.793  -12.836 1.00 82.63 168 B 1 
ATOM   3038 C CG2 . VAL   B 2 168 ? 4.576   14.018  -12.292 1.00 82.96 168 B 1 
ATOM   3039 N N   . LEU   B 2 169 ? 4.336   11.498  -10.232 1.00 87.24 169 B 1 
ATOM   3040 C CA  . LEU   B 2 169 ? 4.238   11.520  -8.780  1.00 86.86 169 B 1 
ATOM   3041 C C   . LEU   B 2 169 ? 5.439   12.244  -8.174  1.00 88.10 169 B 1 
ATOM   3042 O O   . LEU   B 2 169 ? 6.489   12.390  -8.799  1.00 87.29 169 B 1 
ATOM   3043 C CB  . LEU   B 2 169 ? 4.015   10.088  -8.250  1.00 82.74 169 B 1 
ATOM   3044 C CG  . LEU   B 2 169 ? 5.137   9.078   -8.575  1.00 76.01 169 B 1 
ATOM   3045 C CD1 . LEU   B 2 169 ? 6.276   9.126   -7.564  1.00 70.49 169 B 1 
ATOM   3046 C CD2 . LEU   B 2 169 ? 4.577   7.663   -8.577  1.00 70.03 169 B 1 
ATOM   3047 N N   . VAL   B 2 170 ? 5.266   12.703  -6.939  1.00 88.33 170 B 1 
ATOM   3048 C CA  . VAL   B 2 170 ? 6.316   13.359  -6.159  1.00 86.96 170 B 1 
ATOM   3049 C C   . VAL   B 2 170 ? 6.757   12.419  -5.054  1.00 85.96 170 B 1 
ATOM   3050 O O   . VAL   B 2 170 ? 5.961   12.065  -4.184  1.00 84.73 170 B 1 
ATOM   3051 C CB  . VAL   B 2 170 ? 5.831   14.692  -5.564  1.00 86.13 170 B 1 
ATOM   3052 C CG1 . VAL   B 2 170 ? 6.968   15.397  -4.818  1.00 81.96 170 B 1 
ATOM   3053 C CG2 . VAL   B 2 170 ? 5.296   15.641  -6.642  1.00 83.01 170 B 1 
ATOM   3054 N N   . TYR   B 2 171 ? 8.036   12.047  -5.047  1.00 84.90 171 B 1 
ATOM   3055 C CA  . TYR   B 2 171 ? 8.632   11.306  -3.945  1.00 83.16 171 B 1 
ATOM   3056 C C   . TYR   B 2 171 ? 9.385   12.267  -3.014  1.00 84.70 171 B 1 
ATOM   3057 O O   . TYR   B 2 171 ? 10.292  12.971  -3.473  1.00 83.13 171 B 1 
ATOM   3058 C CB  . TYR   B 2 171 ? 9.537   10.194  -4.489  1.00 78.10 171 B 1 
ATOM   3059 C CG  . TYR   B 2 171 ? 10.114  9.336   -3.386  1.00 72.00 171 B 1 
ATOM   3060 C CD1 . TYR   B 2 171 ? 11.501  9.225   -3.209  1.00 64.00 171 B 1 
ATOM   3061 C CD2 . TYR   B 2 171 ? 9.252   8.681   -2.486  1.00 62.94 171 B 1 
ATOM   3062 C CE1 . TYR   B 2 171 ? 12.025  8.453   -2.160  1.00 56.35 171 B 1 
ATOM   3063 C CE2 . TYR   B 2 171 ? 9.765   7.917   -1.428  1.00 57.33 171 B 1 
ATOM   3064 C CZ  . TYR   B 2 171 ? 11.153  7.801   -1.272  1.00 55.03 171 B 1 
ATOM   3065 O OH  . TYR   B 2 171 ? 11.648  7.038   -0.247  1.00 51.00 171 B 1 
ATOM   3066 N N   . PRO   B 2 172 ? 9.035   12.329  -1.712  1.00 76.76 172 B 1 
ATOM   3067 C CA  . PRO   B 2 172 ? 9.807   13.109  -0.761  1.00 73.05 172 B 1 
ATOM   3068 C C   . PRO   B 2 172 ? 11.179  12.462  -0.558  1.00 72.94 172 B 1 
ATOM   3069 O O   . PRO   B 2 172 ? 11.279  11.279  -0.229  1.00 68.98 172 B 1 
ATOM   3070 C CB  . PRO   B 2 172 ? 8.970   13.139  0.518   1.00 68.64 172 B 1 
ATOM   3071 C CG  . PRO   B 2 172 ? 8.154   11.848  0.450   1.00 66.64 172 B 1 
ATOM   3072 C CD  . PRO   B 2 172 ? 7.941   11.640  -1.047  1.00 69.20 172 B 1 
ATOM   3073 N N   . HIS   B 2 173 ? 12.241  13.239  -0.742  1.00 73.48 173 B 1 
ATOM   3074 C CA  . HIS   B 2 173 ? 13.600  12.827  -0.402  1.00 70.48 173 B 1 
ATOM   3075 C C   . HIS   B 2 173 ? 13.852  13.031  1.103   1.00 70.45 173 B 1 
ATOM   3076 O O   . HIS   B 2 173 ? 13.153  13.804  1.753   1.00 64.92 173 B 1 
ATOM   3077 C CB  . HIS   B 2 173 ? 14.583  13.605  -1.290  1.00 65.22 173 B 1 
ATOM   3078 C CG  . HIS   B 2 173 ? 15.904  12.914  -1.470  1.00 61.56 173 B 1 
ATOM   3079 N ND1 . HIS   B 2 173 ? 16.967  12.931  -0.597  1.00 54.91 173 B 1 
ATOM   3080 C CD2 . HIS   B 2 173 ? 16.285  12.126  -2.534  1.00 54.09 173 B 1 
ATOM   3081 C CE1 . HIS   B 2 173 ? 17.950  12.170  -1.113  1.00 52.72 173 B 1 
ATOM   3082 N NE2 . HIS   B 2 173 ? 17.574  11.673  -2.294  1.00 54.18 173 B 1 
ATOM   3083 N N   . ASP   B 2 174 ? 14.873  12.362  1.651   1.00 68.54 174 B 1 
ATOM   3084 C CA  . ASP   B 2 174 ? 15.269  12.528  3.062   1.00 66.55 174 B 1 
ATOM   3085 C C   . ASP   B 2 174 ? 15.728  13.963  3.375   1.00 67.37 174 B 1 
ATOM   3086 O O   . ASP   B 2 174 ? 15.516  14.457  4.482   1.00 62.97 174 B 1 
ATOM   3087 C CB  . ASP   B 2 174 ? 16.392  11.535  3.397   1.00 61.48 174 B 1 
ATOM   3088 C CG  . ASP   B 2 174 ? 15.945  10.071  3.346   1.00 56.83 174 B 1 
ATOM   3089 O OD1 . ASP   B 2 174 ? 14.765  9.799   3.657   1.00 51.76 174 B 1 
ATOM   3090 O OD2 . ASP   B 2 174 ? 16.797  9.227   2.999   1.00 50.42 174 B 1 
ATOM   3091 N N   . ASP   B 2 175 ? 16.303  14.660  2.391   1.00 72.90 175 B 1 
ATOM   3092 C CA  . ASP   B 2 175 ? 16.549  16.097  2.476   1.00 73.38 175 B 1 
ATOM   3093 C C   . ASP   B 2 175 ? 15.221  16.858  2.284   1.00 74.67 175 B 1 
ATOM   3094 O O   . ASP   B 2 175 ? 14.629  16.807  1.201   1.00 71.22 175 B 1 
ATOM   3095 C CB  . ASP   B 2 175 ? 17.611  16.508  1.449   1.00 68.90 175 B 1 
ATOM   3096 C CG  . ASP   B 2 175 ? 17.993  17.993  1.498   1.00 63.25 175 B 1 
ATOM   3097 O OD1 . ASP   B 2 175 ? 17.280  18.795  2.150   1.00 58.39 175 B 1 
ATOM   3098 O OD2 . ASP   B 2 175 ? 18.998  18.340  0.842   1.00 57.41 175 B 1 
ATOM   3099 N N   . PRO   B 2 176 ? 14.740  17.607  3.308   1.00 72.34 176 B 1 
ATOM   3100 C CA  . PRO   B 2 176 ? 13.454  18.298  3.233   1.00 71.01 176 B 1 
ATOM   3101 C C   . PRO   B 2 176 ? 13.387  19.391  2.156   1.00 71.67 176 B 1 
ATOM   3102 O O   . PRO   B 2 176 ? 12.292  19.798  1.768   1.00 66.60 176 B 1 
ATOM   3103 C CB  . PRO   B 2 176 ? 13.238  18.872  4.641   1.00 67.27 176 B 1 
ATOM   3104 C CG  . PRO   B 2 176 ? 14.656  19.049  5.192   1.00 65.64 176 B 1 
ATOM   3105 C CD  . PRO   B 2 176 ? 15.393  17.857  4.588   1.00 67.53 176 B 1 
ATOM   3106 N N   . GLY   B 2 177 ? 14.531  19.874  1.685   1.00 76.08 177 B 1 
ATOM   3107 C CA  . GLY   B 2 177 ? 14.624  20.852  0.597   1.00 77.59 177 B 1 
ATOM   3108 C C   . GLY   B 2 177 ? 14.591  20.236  -0.802  1.00 80.68 177 B 1 
ATOM   3109 O O   . GLY   B 2 177 ? 14.437  20.964  -1.788  1.00 76.84 177 B 1 
ATOM   3110 N N   . VAL   B 2 178 ? 14.729  18.919  -0.898  1.00 85.27 178 B 1 
ATOM   3111 C CA  . VAL   B 2 178 ? 14.836  18.198  -2.167  1.00 85.96 178 B 1 
ATOM   3112 C C   . VAL   B 2 178 ? 13.709  17.182  -2.285  1.00 87.10 178 B 1 
ATOM   3113 O O   . VAL   B 2 178 ? 13.415  16.425  -1.362  1.00 84.40 178 B 1 
ATOM   3114 C CB  . VAL   B 2 178 ? 16.217  17.533  -2.312  1.00 82.26 178 B 1 
ATOM   3115 C CG1 . VAL   B 2 178 ? 16.358  16.842  -3.669  1.00 75.58 178 B 1 
ATOM   3116 C CG2 . VAL   B 2 178 ? 17.357  18.560  -2.201  1.00 77.06 178 B 1 
ATOM   3117 N N   . LYS   B 2 179 ? 13.097  17.128  -3.466  1.00 85.28 179 B 1 
ATOM   3118 C CA  . LYS   B 2 179 ? 12.132  16.089  -3.820  1.00 86.18 179 B 1 
ATOM   3119 C C   . LYS   B 2 179 ? 12.508  15.451  -5.154  1.00 88.30 179 B 1 
ATOM   3120 O O   . LYS   B 2 179 ? 13.350  15.972  -5.885  1.00 86.47 179 B 1 
ATOM   3121 C CB  . LYS   B 2 179 ? 10.699  16.642  -3.805  1.00 83.18 179 B 1 
ATOM   3122 C CG  . LYS   B 2 179 ? 10.308  17.230  -2.436  1.00 79.97 179 B 1 
ATOM   3123 C CD  . LYS   B 2 179 ? 8.798   17.341  -2.293  1.00 73.51 179 B 1 
ATOM   3124 C CE  . LYS   B 2 179 ? 8.410   17.959  -0.951  1.00 66.69 179 B 1 
ATOM   3125 N NZ  . LYS   B 2 179 ? 6.940   17.891  -0.722  1.00 59.12 179 B 1 
ATOM   3126 N N   . VAL   B 2 180 ? 11.884  14.319  -5.461  1.00 87.26 180 B 1 
ATOM   3127 C CA  . VAL   B 2 180 ? 12.051  13.628  -6.741  1.00 87.49 180 B 1 
ATOM   3128 C C   . VAL   B 2 180 ? 10.711  13.619  -7.461  1.00 88.61 180 B 1 
ATOM   3129 O O   . VAL   B 2 180 ? 9.713   13.150  -6.918  1.00 88.07 180 B 1 
ATOM   3130 C CB  . VAL   B 2 180 ? 12.621  12.210  -6.554  1.00 85.27 180 B 1 
ATOM   3131 C CG1 . VAL   B 2 180 ? 12.893  11.541  -7.903  1.00 80.24 180 B 1 
ATOM   3132 C CG2 . VAL   B 2 180 ? 13.945  12.233  -5.771  1.00 81.39 180 B 1 
ATOM   3133 N N   . LEU   B 2 181 ? 10.688  14.154  -8.678  1.00 90.34 181 B 1 
ATOM   3134 C CA  . LEU   B 2 181 ? 9.583   13.962  -9.612  1.00 90.60 181 B 1 
ATOM   3135 C C   . LEU   B 2 181 ? 9.822   12.669  -10.383 1.00 90.98 181 B 1 
ATOM   3136 O O   . LEU   B 2 181 ? 10.863  12.515  -11.020 1.00 89.46 181 B 1 
ATOM   3137 C CB  . LEU   B 2 181 ? 9.474   15.154  -10.576 1.00 89.18 181 B 1 
ATOM   3138 C CG  . LEU   B 2 181 ? 8.919   16.441  -9.948  1.00 85.49 181 B 1 
ATOM   3139 C CD1 . LEU   B 2 181 ? 8.967   17.568  -10.979 1.00 82.44 181 B 1 
ATOM   3140 C CD2 . LEU   B 2 181 ? 7.469   16.278  -9.500  1.00 82.59 181 B 1 
ATOM   3141 N N   . VAL   B 2 182 ? 8.854   11.765  -10.351 1.00 86.82 182 B 1 
ATOM   3142 C CA  . VAL   B 2 182 ? 8.880   10.516  -11.112 1.00 85.93 182 B 1 
ATOM   3143 C C   . VAL   B 2 182 ? 7.846   10.615  -12.223 1.00 86.90 182 B 1 
ATOM   3144 O O   . VAL   B 2 182 ? 6.649   10.694  -11.954 1.00 87.10 182 B 1 
ATOM   3145 C CB  . VAL   B 2 182 ? 8.629   9.290   -10.218 1.00 83.63 182 B 1 
ATOM   3146 C CG1 . VAL   B 2 182 ? 8.805   7.999   -11.022 1.00 77.83 182 B 1 
ATOM   3147 C CG2 . VAL   B 2 182 ? 9.586   9.257   -9.021  1.00 79.57 182 B 1 
ATOM   3148 N N   . PHE   B 2 183 ? 8.312   10.603  -13.461 1.00 89.65 183 B 1 
ATOM   3149 C CA  . PHE   B 2 183 ? 7.471   10.555  -14.647 1.00 89.49 183 B 1 
ATOM   3150 C C   . PHE   B 2 183 ? 7.513   9.162   -15.255 1.00 89.37 183 B 1 
ATOM   3151 O O   . PHE   B 2 183 ? 8.576   8.551   -15.367 1.00 87.26 183 B 1 
ATOM   3152 C CB  . PHE   B 2 183 ? 7.921   11.602  -15.668 1.00 88.79 183 B 1 
ATOM   3153 C CG  . PHE   B 2 183 ? 7.700   13.030  -15.221 1.00 90.31 183 B 1 
ATOM   3154 C CD1 . PHE   B 2 183 ? 6.497   13.689  -15.535 1.00 85.62 183 B 1 
ATOM   3155 C CD2 . PHE   B 2 183 ? 8.691   13.708  -14.488 1.00 84.72 183 B 1 
ATOM   3156 C CE1 . PHE   B 2 183 ? 6.283   15.011  -15.122 1.00 83.47 183 B 1 
ATOM   3157 C CE2 . PHE   B 2 183 ? 8.479   15.033  -14.066 1.00 83.34 183 B 1 
ATOM   3158 C CZ  . PHE   B 2 183 ? 7.275   15.685  -14.383 1.00 86.97 183 B 1 
ATOM   3159 N N   . ARG   B 2 184 ? 6.360   8.682   -15.728 1.00 88.27 184 B 1 
ATOM   3160 C CA  . ARG   B 2 184 ? 6.295   7.607   -16.711 1.00 88.12 184 B 1 
ATOM   3161 C C   . ARG   B 2 184 ? 5.765   8.193   -18.013 1.00 88.77 184 B 1 
ATOM   3162 O O   . ARG   B 2 184 ? 4.711   8.820   -18.024 1.00 88.09 184 B 1 
ATOM   3163 C CB  . ARG   B 2 184 ? 5.482   6.429   -16.162 1.00 86.45 184 B 1 
ATOM   3164 C CG  . ARG   B 2 184 ? 5.612   5.188   -17.058 1.00 78.13 184 B 1 
ATOM   3165 C CD  . ARG   B 2 184 ? 5.017   3.945   -16.392 1.00 74.56 184 B 1 
ATOM   3166 N NE  . ARG   B 2 184 ? 5.866   3.455   -15.291 1.00 68.71 184 B 1 
ATOM   3167 C CZ  . ARG   B 2 184 ? 6.527   2.303   -15.222 1.00 62.54 184 B 1 
ATOM   3168 N NH1 . ARG   B 2 184 ? 6.467   1.404   -16.165 1.00 56.46 184 B 1 
ATOM   3169 N NH2 . ARG   B 2 184 ? 7.263   2.033   -14.197 1.00 55.92 184 B 1 
ATOM   3170 N N   . VAL   B 2 185 ? 6.525   8.023   -19.085 1.00 90.91 185 B 1 
ATOM   3171 C CA  . VAL   B 2 185 ? 6.236   8.612   -20.399 1.00 91.17 185 B 1 
ATOM   3172 C C   . VAL   B 2 185 ? 6.015   7.530   -21.451 1.00 90.36 185 B 1 
ATOM   3173 O O   . VAL   B 2 185 ? 6.671   6.491   -21.433 1.00 88.39 185 B 1 
ATOM   3174 C CB  . VAL   B 2 185 ? 7.323   9.611   -20.844 1.00 90.87 185 B 1 
ATOM   3175 C CG1 . VAL   B 2 185 ? 7.344   10.837  -19.928 1.00 84.06 185 B 1 
ATOM   3176 C CG2 . VAL   B 2 185 ? 8.734   9.008   -20.882 1.00 84.40 185 B 1 
ATOM   3177 N N   . LYS   B 2 186 ? 5.092   7.777   -22.387 1.00 88.70 186 B 1 
ATOM   3178 C CA  . LYS   B 2 186 ? 4.716   6.831   -23.444 1.00 87.55 186 B 1 
ATOM   3179 C C   . LYS   B 2 186 ? 5.749   6.814   -24.578 1.00 86.09 186 B 1 
ATOM   3180 O O   . LYS   B 2 186 ? 5.447   7.177   -25.716 1.00 81.43 186 B 1 
ATOM   3181 C CB  . LYS   B 2 186 ? 3.279   7.101   -23.909 1.00 85.65 186 B 1 
ATOM   3182 C CG  . LYS   B 2 186 ? 2.733   5.922   -24.727 1.00 80.43 186 B 1 
ATOM   3183 C CD  . LYS   B 2 186 ? 1.272   6.146   -25.131 1.00 77.17 186 B 1 
ATOM   3184 C CE  . LYS   B 2 186 ? 0.775   4.907   -25.880 1.00 68.58 186 B 1 
ATOM   3185 N NZ  . LYS   B 2 186 ? -0.680  4.974   -26.174 1.00 60.76 186 B 1 
ATOM   3186 N N   . THR   B 2 187 ? 6.961   6.410   -24.271 1.00 87.86 187 B 1 
ATOM   3187 C CA  . THR   B 2 187 ? 8.027   6.187   -25.248 1.00 86.99 187 B 1 
ATOM   3188 C C   . THR   B 2 187 ? 8.920   5.039   -24.790 1.00 86.47 187 B 1 
ATOM   3189 O O   . THR   B 2 187 ? 9.202   4.896   -23.602 1.00 82.96 187 B 1 
ATOM   3190 C CB  . THR   B 2 187 ? 8.847   7.461   -25.504 1.00 83.96 187 B 1 
ATOM   3191 O OG1 . THR   B 2 187 ? 9.849   7.180   -26.457 1.00 72.75 187 B 1 
ATOM   3192 C CG2 . THR   B 2 187 ? 9.547   8.032   -24.272 1.00 73.04 187 B 1 
ATOM   3193 N N   . MET   B 2 188 ? 9.375   4.222   -25.749 1.00 84.06 188 B 1 
ATOM   3194 C CA  . MET   B 2 188 ? 10.383  3.184   -25.499 1.00 82.22 188 B 1 
ATOM   3195 C C   . MET   B 2 188 ? 11.813  3.713   -25.673 1.00 82.04 188 B 1 
ATOM   3196 O O   . MET   B 2 188 ? 12.764  3.064   -25.245 1.00 77.93 188 B 1 
ATOM   3197 C CB  . MET   B 2 188 ? 10.131  1.985   -26.421 1.00 79.29 188 B 1 
ATOM   3198 C CG  . MET   B 2 188 ? 8.781   1.297   -26.162 1.00 73.82 188 B 1 
ATOM   3199 S SD  . MET   B 2 188 ? 8.515   0.707   -24.457 1.00 64.99 188 B 1 
ATOM   3200 C CE  . MET   B 2 188 ? 9.799   -0.569  -24.334 1.00 56.81 188 B 1 
ATOM   3201 N N   . ASN   B 2 189 ? 11.973  4.893   -26.273 1.00 84.31 189 B 1 
ATOM   3202 C CA  . ASN   B 2 189 ? 13.256  5.572   -26.422 1.00 83.96 189 B 1 
ATOM   3203 C C   . ASN   B 2 189 ? 13.207  6.947   -25.733 1.00 84.26 189 B 1 
ATOM   3204 O O   . ASN   B 2 189 ? 12.898  7.949   -26.383 1.00 81.84 189 B 1 
ATOM   3205 C CB  . ASN   B 2 189 ? 13.619  5.663   -27.910 1.00 80.96 189 B 1 
ATOM   3206 C CG  . ASN   B 2 189 ? 14.980  6.321   -28.105 1.00 77.02 189 B 1 
ATOM   3207 O OD1 . ASN   B 2 189 ? 15.742  6.535   -27.180 1.00 70.70 189 B 1 
ATOM   3208 N ND2 . ASN   B 2 189 ? 15.323  6.661   -29.328 1.00 69.18 189 B 1 
ATOM   3209 N N   . PRO   B 2 190 ? 13.511  7.025   -24.425 1.00 85.23 190 B 1 
ATOM   3210 C CA  . PRO   B 2 190 ? 13.476  8.287   -23.693 1.00 85.61 190 B 1 
ATOM   3211 C C   . PRO   B 2 190 ? 14.692  9.183   -23.967 1.00 87.33 190 B 1 
ATOM   3212 O O   . PRO   B 2 190 ? 14.722  10.316  -23.507 1.00 85.65 190 B 1 
ATOM   3213 C CB  . PRO   B 2 190 ? 13.389  7.870   -22.221 1.00 82.70 190 B 1 
ATOM   3214 C CG  . PRO   B 2 190 ? 14.212  6.578   -22.186 1.00 80.58 190 B 1 
ATOM   3215 C CD  . PRO   B 2 190 ? 13.879  5.932   -23.532 1.00 82.53 190 B 1 
ATOM   3216 N N   . LEU   B 2 191 ? 15.699  8.708   -24.711 1.00 85.04 191 B 1 
ATOM   3217 C CA  . LEU   B 2 191 ? 16.985  9.397   -24.870 1.00 85.00 191 B 1 
ATOM   3218 C C   . LEU   B 2 191 ? 16.863  10.854  -25.371 1.00 86.00 191 B 1 
ATOM   3219 O O   . LEU   B 2 191 ? 17.500  11.728  -24.774 1.00 85.65 191 B 1 
ATOM   3220 C CB  . LEU   B 2 191 ? 17.912  8.546   -25.759 1.00 82.86 191 B 1 
ATOM   3221 C CG  . LEU   B 2 191 ? 19.389  8.979   -25.701 1.00 74.52 191 B 1 
ATOM   3222 C CD1 . LEU   B 2 191 ? 20.026  8.574   -24.372 1.00 68.20 191 B 1 
ATOM   3223 C CD2 . LEU   B 2 191 ? 20.171  8.326   -26.837 1.00 68.67 191 B 1 
ATOM   3224 N N   . PRO   B 2 192 ? 16.032  11.174  -26.389 1.00 88.12 192 B 1 
ATOM   3225 C CA  . PRO   B 2 192 ? 15.841  12.565  -26.819 1.00 87.71 192 B 1 
ATOM   3226 C C   . PRO   B 2 192 ? 15.269  13.455  -25.710 1.00 89.11 192 B 1 
ATOM   3227 O O   . PRO   B 2 192 ? 15.687  14.601  -25.555 1.00 87.80 192 B 1 
ATOM   3228 C CB  . PRO   B 2 192 ? 14.893  12.501  -28.022 1.00 85.99 192 B 1 
ATOM   3229 C CG  . PRO   B 2 192 ? 15.049  11.068  -28.535 1.00 83.92 192 B 1 
ATOM   3230 C CD  . PRO   B 2 192 ? 15.286  10.279  -27.255 1.00 86.18 192 B 1 
ATOM   3231 N N   . PHE   B 2 193 ? 14.339  12.912  -24.908 1.00 88.56 193 B 1 
ATOM   3232 C CA  . PHE   B 2 193 ? 13.741  13.626  -23.782 1.00 89.11 193 B 1 
ATOM   3233 C C   . PHE   B 2 193 ? 14.748  13.825  -22.639 1.00 90.03 193 B 1 
ATOM   3234 O O   . PHE   B 2 193 ? 14.877  14.935  -22.130 1.00 89.01 193 B 1 
ATOM   3235 C CB  . PHE   B 2 193 ? 12.481  12.878  -23.321 1.00 87.91 193 B 1 
ATOM   3236 C CG  . PHE   B 2 193 ? 11.765  13.529  -22.153 1.00 88.15 193 B 1 
ATOM   3237 C CD1 . PHE   B 2 193 ? 11.442  12.775  -21.014 1.00 83.40 193 B 1 
ATOM   3238 C CD2 . PHE   B 2 193 ? 11.417  14.892  -22.203 1.00 82.82 193 B 1 
ATOM   3239 C CE1 . PHE   B 2 193 ? 10.770  13.371  -19.936 1.00 81.62 193 B 1 
ATOM   3240 C CE2 . PHE   B 2 193 ? 10.751  15.497  -21.122 1.00 81.38 193 B 1 
ATOM   3241 C CZ  . PHE   B 2 193 ? 10.427  14.735  -19.988 1.00 82.88 193 B 1 
ATOM   3242 N N   . LEU   B 2 194 ? 15.541  12.800  -22.299 1.00 90.60 194 B 1 
ATOM   3243 C CA  . LEU   B 2 194 ? 16.617  12.896  -21.303 1.00 90.20 194 B 1 
ATOM   3244 C C   . LEU   B 2 194 ? 17.656  13.961  -21.685 1.00 90.71 194 B 1 
ATOM   3245 O O   . LEU   B 2 194 ? 18.044  14.781  -20.853 1.00 89.97 194 B 1 
ATOM   3246 C CB  . LEU   B 2 194 ? 17.296  11.526  -21.150 1.00 88.88 194 B 1 
ATOM   3247 C CG  . LEU   B 2 194 ? 16.413  10.437  -20.512 1.00 85.36 194 B 1 
ATOM   3248 C CD1 . LEU   B 2 194 ? 17.125  9.091   -20.610 1.00 81.38 194 B 1 
ATOM   3249 C CD2 . LEU   B 2 194 ? 16.121  10.728  -19.043 1.00 81.67 194 B 1 
ATOM   3250 N N   . GLN   B 2 195 ? 18.065  14.001  -22.953 1.00 90.32 195 B 1 
ATOM   3251 C CA  . GLN   B 2 195 ? 18.997  15.019  -23.453 1.00 89.53 195 B 1 
ATOM   3252 C C   . GLN   B 2 195 ? 18.395  16.433  -23.421 1.00 90.05 195 B 1 
ATOM   3253 O O   . GLN   B 2 195 ? 19.120  17.405  -23.206 1.00 88.97 195 B 1 
ATOM   3254 C CB  . GLN   B 2 195 ? 19.395  14.681  -24.891 1.00 88.38 195 B 1 
ATOM   3255 C CG  . GLN   B 2 195 ? 20.334  13.468  -24.990 1.00 84.47 195 B 1 
ATOM   3256 C CD  . GLN   B 2 195 ? 20.657  13.114  -26.443 1.00 81.75 195 B 1 
ATOM   3257 O OE1 . GLN   B 2 195 ? 20.092  13.634  -27.393 1.00 76.51 195 B 1 
ATOM   3258 N NE2 . GLN   B 2 195 ? 21.586  12.212  -26.668 1.00 74.60 195 B 1 
ATOM   3259 N N   . ALA   B 2 196 ? 17.092  16.571  -23.647 1.00 90.87 196 B 1 
ATOM   3260 C CA  . ALA   B 2 196 ? 16.405  17.857  -23.538 1.00 90.78 196 B 1 
ATOM   3261 C C   . ALA   B 2 196 ? 16.309  18.318  -22.074 1.00 91.46 196 B 1 
ATOM   3262 O O   . ALA   B 2 196 ? 16.612  19.475  -21.787 1.00 90.54 196 B 1 
ATOM   3263 C CB  . ALA   B 2 196 ? 15.038  17.750  -24.213 1.00 90.21 196 B 1 
ATOM   3264 N N   . LEU   B 2 197 ? 15.979  17.409  -21.147 1.00 91.66 197 B 1 
ATOM   3265 C CA  . LEU   B 2 197 ? 15.965  17.684  -19.703 1.00 91.24 197 B 1 
ATOM   3266 C C   . LEU   B 2 197 ? 17.333  18.174  -19.209 1.00 91.26 197 B 1 
ATOM   3267 O O   . LEU   B 2 197 ? 17.418  19.228  -18.581 1.00 90.15 197 B 1 
ATOM   3268 C CB  . LEU   B 2 197 ? 15.546  16.414  -18.945 1.00 91.18 197 B 1 
ATOM   3269 C CG  . LEU   B 2 197 ? 14.055  16.050  -19.067 1.00 90.07 197 B 1 
ATOM   3270 C CD1 . LEU   B 2 197 ? 13.842  14.655  -18.488 1.00 86.80 197 B 1 
ATOM   3271 C CD2 . LEU   B 2 197 ? 13.166  17.031  -18.309 1.00 86.87 197 B 1 
ATOM   3272 N N   . GLN   B 2 198 ? 18.413  17.463  -19.552 1.00 90.68 198 B 1 
ATOM   3273 C CA  . GLN   B 2 198 ? 19.777  17.856  -19.178 1.00 88.99 198 B 1 
ATOM   3274 C C   . GLN   B 2 198 ? 20.171  19.220  -19.761 1.00 89.18 198 B 1 
ATOM   3275 O O   . GLN   B 2 198 ? 20.742  20.046  -19.051 1.00 87.02 198 B 1 
ATOM   3276 C CB  . GLN   B 2 198 ? 20.765  16.785  -19.646 1.00 86.44 198 B 1 
ATOM   3277 C CG  . GLN   B 2 198 ? 20.716  15.512  -18.785 1.00 76.81 198 B 1 
ATOM   3278 C CD  . GLN   B 2 198 ? 21.689  14.441  -19.286 1.00 72.43 198 B 1 
ATOM   3279 O OE1 . GLN   B 2 198 ? 22.197  14.489  -20.396 1.00 65.73 198 B 1 
ATOM   3280 N NE2 . GLN   B 2 198 ? 21.982  13.437  -18.489 1.00 63.11 198 B 1 
ATOM   3281 N N   . ARG   B 2 199 ? 19.835  19.500  -21.032 1.00 90.50 199 B 1 
ATOM   3282 C CA  . ARG   B 2 199 ? 20.107  20.813  -21.660 1.00 90.34 199 B 1 
ATOM   3283 C C   . ARG   B 2 199 ? 19.360  21.962  -20.987 1.00 90.72 199 B 1 
ATOM   3284 O O   . ARG   B 2 199 ? 19.889  23.067  -20.948 1.00 87.90 199 B 1 
ATOM   3285 C CB  . ARG   B 2 199 ? 19.768  20.769  -23.153 1.00 89.03 199 B 1 
ATOM   3286 C CG  . ARG   B 2 199 ? 20.905  20.130  -23.961 1.00 80.05 199 B 1 
ATOM   3287 C CD  . ARG   B 2 199 ? 20.593  20.137  -25.460 1.00 77.88 199 B 1 
ATOM   3288 N NE  . ARG   B 2 199 ? 19.562  19.144  -25.798 1.00 68.84 199 B 1 
ATOM   3289 C CZ  . ARG   B 2 199 ? 19.058  18.921  -27.002 1.00 62.77 199 B 1 
ATOM   3290 N NH1 . ARG   B 2 199 ? 19.436  19.608  -28.044 1.00 57.03 199 B 1 
ATOM   3291 N NH2 . ARG   B 2 199 ? 18.165  17.989  -27.177 1.00 54.84 199 B 1 
ATOM   3292 N N   . ASN   B 2 200 ? 18.170  21.702  -20.440 1.00 90.76 200 B 1 
ATOM   3293 C CA  . ASN   B 2 200 ? 17.392  22.684  -19.676 1.00 89.79 200 B 1 
ATOM   3294 C C   . ASN   B 2 200 ? 17.802  22.761  -18.188 1.00 89.64 200 B 1 
ATOM   3295 O O   . ASN   B 2 200 ? 17.158  23.449  -17.405 1.00 85.86 200 B 1 
ATOM   3296 C CB  . ASN   B 2 200 ? 15.897  22.411  -19.877 1.00 88.78 200 B 1 
ATOM   3297 C CG  . ASN   B 2 200 ? 15.421  22.845  -21.256 1.00 85.17 200 B 1 
ATOM   3298 O OD1 . ASN   B 2 200 ? 15.184  24.006  -21.514 1.00 74.72 200 B 1 
ATOM   3299 N ND2 . ASN   B 2 200 ? 15.279  21.928  -22.182 1.00 73.04 200 B 1 
ATOM   3300 N N   . GLY   B 2 201 ? 18.877  22.067  -17.781 1.00 89.75 201 B 1 
ATOM   3301 C CA  . GLY   B 2 201 ? 19.432  22.130  -16.424 1.00 89.59 201 B 1 
ATOM   3302 C C   . GLY   B 2 201 ? 18.723  21.247  -15.394 1.00 90.45 201 B 1 
ATOM   3303 O O   . GLY   B 2 201 ? 18.983  21.385  -14.197 1.00 87.01 201 B 1 
ATOM   3304 N N   . HIS   B 2 202 ? 17.856  20.328  -15.818 1.00 90.04 202 B 1 
ATOM   3305 C CA  . HIS   B 2 202 ? 17.214  19.377  -14.911 1.00 89.53 202 B 1 
ATOM   3306 C C   . HIS   B 2 202 ? 18.178  18.265  -14.491 1.00 89.35 202 B 1 
ATOM   3307 O O   . HIS   B 2 202 ? 18.920  17.709  -15.301 1.00 86.83 202 B 1 
ATOM   3308 C CB  . HIS   B 2 202 ? 15.944  18.805  -15.539 1.00 89.25 202 B 1 
ATOM   3309 C CG  . HIS   B 2 202 ? 14.891  19.846  -15.792 1.00 90.22 202 B 1 
ATOM   3310 N ND1 . HIS   B 2 202 ? 14.234  20.596  -14.833 1.00 78.96 202 B 1 
ATOM   3311 C CD2 . HIS   B 2 202 ? 14.432  20.257  -17.021 1.00 79.68 202 B 1 
ATOM   3312 C CE1 . HIS   B 2 202 ? 13.409  21.437  -15.475 1.00 82.74 202 B 1 
ATOM   3313 N NE2 . HIS   B 2 202 ? 13.495  21.252  -16.798 1.00 84.23 202 B 1 
ATOM   3314 N N   . HIS   B 2 203 ? 18.138  17.895  -13.195 1.00 90.13 203 B 1 
ATOM   3315 C CA  . HIS   B 2 203 ? 18.995  16.861  -12.626 1.00 89.41 203 B 1 
ATOM   3316 C C   . HIS   B 2 203 ? 18.311  15.486  -12.681 1.00 89.50 203 B 1 
ATOM   3317 O O   . HIS   B 2 203 ? 17.605  15.085  -11.751 1.00 86.98 203 B 1 
ATOM   3318 C CB  . HIS   B 2 203 ? 19.420  17.273  -11.214 1.00 86.77 203 B 1 
ATOM   3319 C CG  . HIS   B 2 203 ? 20.583  16.461  -10.716 1.00 79.52 203 B 1 
ATOM   3320 N ND1 . HIS   B 2 203 ? 21.917  16.764  -10.900 1.00 69.19 203 B 1 
ATOM   3321 C CD2 . HIS   B 2 203 ? 20.535  15.285  -10.014 1.00 68.32 203 B 1 
ATOM   3322 C CE1 . HIS   B 2 203 ? 22.649  15.801  -10.324 1.00 66.95 203 B 1 
ATOM   3323 N NE2 . HIS   B 2 203 ? 21.846  14.884  -9.769  1.00 68.15 203 B 1 
ATOM   3324 N N   . VAL   B 2 204 ? 18.532  14.754  -13.770 1.00 89.80 204 B 1 
ATOM   3325 C CA  . VAL   B 2 204 ? 18.019  13.387  -13.939 1.00 89.09 204 B 1 
ATOM   3326 C C   . VAL   B 2 204 ? 18.803  12.436  -13.034 1.00 88.00 204 B 1 
ATOM   3327 O O   . VAL   B 2 204 ? 20.024  12.360  -13.122 1.00 85.51 204 B 1 
ATOM   3328 C CB  . VAL   B 2 204 ? 18.080  12.943  -15.410 1.00 88.43 204 B 1 
ATOM   3329 C CG1 . VAL   B 2 204 ? 17.486  11.542  -15.593 1.00 84.59 204 B 1 
ATOM   3330 C CG2 . VAL   B 2 204 ? 17.290  13.901  -16.317 1.00 85.03 204 B 1 
ATOM   3331 N N   . VAL   B 2 205 ? 18.092  11.700  -12.166 1.00 86.63 205 B 1 
ATOM   3332 C CA  . VAL   B 2 205 ? 18.671  10.690  -11.256 1.00 83.59 205 B 1 
ATOM   3333 C C   . VAL   B 2 205 ? 18.337  9.256   -11.675 1.00 81.71 205 B 1 
ATOM   3334 O O   . VAL   B 2 205 ? 18.986  8.318   -11.219 1.00 77.47 205 B 1 
ATOM   3335 C CB  . VAL   B 2 205 ? 18.268  10.934  -9.785  1.00 82.05 205 B 1 
ATOM   3336 C CG1 . VAL   B 2 205 ? 18.820  12.270  -9.279  1.00 74.43 205 B 1 
ATOM   3337 C CG2 . VAL   B 2 205 ? 16.754  10.921  -9.550  1.00 76.14 205 B 1 
ATOM   3338 N N   . TRP   B 2 206 ? 17.355  9.077   -12.561 1.00 80.59 206 B 1 
ATOM   3339 C CA  . TRP   B 2 206 ? 17.042  7.813   -13.232 1.00 80.10 206 B 1 
ATOM   3340 C C   . TRP   B 2 206 ? 16.534  8.076   -14.657 1.00 79.43 206 B 1 
ATOM   3341 O O   . TRP   B 2 206 ? 15.697  8.956   -14.843 1.00 75.39 206 B 1 
ATOM   3342 C CB  . TRP   B 2 206 ? 15.997  7.039   -12.426 1.00 77.14 206 B 1 
ATOM   3343 C CG  . TRP   B 2 206 ? 15.639  5.716   -13.027 1.00 74.38 206 B 1 
ATOM   3344 C CD1 . TRP   B 2 206 ? 14.526  5.455   -13.739 1.00 67.77 206 B 1 
ATOM   3345 C CD2 . TRP   B 2 206 ? 16.435  4.488   -13.033 1.00 72.38 206 B 1 
ATOM   3346 N NE1 . TRP   B 2 206 ? 14.559  4.136   -14.179 1.00 66.06 206 B 1 
ATOM   3347 C CE2 . TRP   B 2 206 ? 15.720  3.513   -13.772 1.00 69.97 206 B 1 
ATOM   3348 C CE3 . TRP   B 2 206 ? 17.684  4.121   -12.496 1.00 66.98 206 B 1 
ATOM   3349 C CZ2 . TRP   B 2 206 ? 16.230  2.210   -13.990 1.00 67.40 206 B 1 
ATOM   3350 C CZ3 . TRP   B 2 206 ? 18.194  2.820   -12.702 1.00 59.86 206 B 1 
ATOM   3351 C CH2 . TRP   B 2 206 ? 17.468  1.881   -13.449 1.00 60.90 206 B 1 
ATOM   3352 N N   . PRO   B 2 207 ? 16.987  7.293   -15.675 1.00 77.58 207 B 1 
ATOM   3353 C CA  . PRO   B 2 207 ? 18.036  6.275   -15.581 1.00 76.22 207 B 1 
ATOM   3354 C C   . PRO   B 2 207 ? 19.408  6.901   -15.296 1.00 75.98 207 B 1 
ATOM   3355 O O   . PRO   B 2 207 ? 19.717  7.991   -15.777 1.00 70.21 207 B 1 
ATOM   3356 C CB  . PRO   B 2 207 ? 17.994  5.533   -16.918 1.00 68.66 207 B 1 
ATOM   3357 C CG  . PRO   B 2 207 ? 17.486  6.595   -17.892 1.00 64.97 207 B 1 
ATOM   3358 C CD  . PRO   B 2 207 ? 16.521  7.412   -17.047 1.00 70.30 207 B 1 
ATOM   3359 N N   . SER   B 2 208 ? 20.234  6.205   -14.497 1.00 70.09 208 B 1 
ATOM   3360 C CA  . SER   B 2 208 ? 21.604  6.621   -14.196 1.00 66.63 208 B 1 
ATOM   3361 C C   . SER   B 2 208 ? 22.589  5.589   -14.735 1.00 64.32 208 B 1 
ATOM   3362 O O   . SER   B 2 208 ? 22.453  4.403   -14.432 1.00 58.16 208 B 1 
ATOM   3363 C CB  . SER   B 2 208 ? 21.809  6.823   -12.689 1.00 60.39 208 B 1 
ATOM   3364 O OG  . SER   B 2 208 ? 21.729  5.607   -11.978 1.00 55.35 208 B 1 
ATOM   3365 N N   . GLU   B 2 209 ? 23.626  6.031   -15.447 1.00 57.55 209 B 1 
ATOM   3366 C CA  . GLU   B 2 209 ? 24.671  5.149   -16.005 1.00 54.56 209 B 1 
ATOM   3367 C C   . GLU   B 2 209 ? 25.437  4.355   -14.930 1.00 53.74 209 B 1 
ATOM   3368 O O   . GLU   B 2 209 ? 25.981  3.293   -15.201 1.00 48.06 209 B 1 
ATOM   3369 C CB  . GLU   B 2 209 ? 25.675  5.999   -16.800 1.00 48.23 209 B 1 
ATOM   3370 C CG  . GLU   B 2 209 ? 25.067  6.666   -18.044 1.00 42.50 209 B 1 
ATOM   3371 C CD  . GLU   B 2 209 ? 26.074  7.524   -18.825 1.00 37.89 209 B 1 
ATOM   3372 O OE1 . GLU   B 2 209 ? 25.742  7.890   -19.975 1.00 33.77 209 B 1 
ATOM   3373 O OE2 . GLU   B 2 209 ? 27.151  7.847   -18.270 1.00 35.45 209 B 1 
ATOM   3374 N N   . GLN   B 2 210 ? 25.482  4.848   -13.688 1.00 46.09 210 B 1 
ATOM   3375 C CA  . GLN   B 2 210 ? 26.252  4.226   -12.602 1.00 43.76 210 B 1 
ATOM   3376 C C   . GLN   B 2 210 ? 25.594  2.991   -11.977 1.00 43.74 210 B 1 
ATOM   3377 O O   . GLN   B 2 210 ? 26.276  2.275   -11.244 1.00 39.82 210 B 1 
ATOM   3378 C CB  . GLN   B 2 210 ? 26.539  5.262   -11.509 1.00 39.31 210 B 1 
ATOM   3379 C CG  . GLN   B 2 210 ? 27.603  6.279   -11.932 1.00 35.09 210 B 1 
ATOM   3380 C CD  . GLN   B 2 210 ? 27.957  7.255   -10.811 1.00 31.94 210 B 1 
ATOM   3381 O OE1 . GLN   B 2 210 ? 27.267  7.396   -9.818  1.00 30.14 210 B 1 
ATOM   3382 N NE2 . GLN   B 2 210 ? 29.046  7.976   -10.940 1.00 29.70 210 B 1 
ATOM   3383 N N   . ARG   B 2 211 ? 24.305  2.724   -12.200 1.00 45.43 211 B 1 
ATOM   3384 C CA  . ARG   B 2 211 ? 23.633  1.607   -11.505 1.00 43.78 211 B 1 
ATOM   3385 C C   . ARG   B 2 211 ? 24.128  0.230   -11.933 1.00 44.18 211 B 1 
ATOM   3386 O O   . ARG   B 2 211 ? 24.073  -0.681  -11.117 1.00 41.06 211 B 1 
ATOM   3387 C CB  . ARG   B 2 211 ? 22.104  1.688   -11.636 1.00 39.96 211 B 1 
ATOM   3388 C CG  . ARG   B 2 211 ? 21.486  2.503   -10.496 1.00 36.24 211 B 1 
ATOM   3389 C CD  . ARG   B 2 211 ? 19.967  2.328   -10.507 1.00 33.80 211 B 1 
ATOM   3390 N NE  . ARG   B 2 211 ? 19.310  3.145   -9.470  1.00 30.43 211 B 1 
ATOM   3391 C CZ  . ARG   B 2 211 ? 18.004  3.345   -9.366  1.00 28.49 211 B 1 
ATOM   3392 N NH1 . ARG   B 2 211 ? 17.153  2.776   -10.169 1.00 27.54 211 B 1 
ATOM   3393 N NH2 . ARG   B 2 211 ? 17.528  4.138   -8.453  1.00 26.14 211 B 1 
ATOM   3394 N N   . ASP   B 2 212 ? 24.619  0.078   -13.144 1.00 40.55 212 B 1 
ATOM   3395 C CA  . ASP   B 2 212 ? 25.176  -1.199  -13.618 1.00 38.46 212 B 1 
ATOM   3396 C C   . ASP   B 2 212 ? 26.533  -1.540  -12.973 1.00 37.97 212 B 1 
ATOM   3397 O O   . ASP   B 2 212 ? 27.049  -2.646  -13.149 1.00 35.23 212 B 1 
ATOM   3398 C CB  . ASP   B 2 212 ? 25.297  -1.171  -15.151 1.00 35.99 212 B 1 
ATOM   3399 C CG  . ASP   B 2 212 ? 23.951  -1.108  -15.878 1.00 33.15 212 B 1 
ATOM   3400 O OD1 . ASP   B 2 212 ? 22.932  -1.533  -15.287 1.00 31.23 212 B 1 
ATOM   3401 O OD2 . ASP   B 2 212 ? 23.950  -0.628  -17.032 1.00 30.17 212 B 1 
ATOM   3402 N N   . LEU   B 2 213 ? 27.123  -0.603  -12.223 1.00 36.16 213 B 1 
ATOM   3403 C CA  . LEU   B 2 213 ? 28.416  -0.785  -11.546 1.00 32.65 213 B 1 
ATOM   3404 C C   . LEU   B 2 213 ? 28.300  -1.237  -10.080 1.00 31.61 213 B 1 
ATOM   3405 O O   . LEU   B 2 213 ? 29.340  -1.447  -9.443  1.00 29.63 213 B 1 
ATOM   3406 C CB  . LEU   B 2 213 ? 29.234  0.513   -11.655 1.00 30.50 213 B 1 
ATOM   3407 C CG  . LEU   B 2 213 ? 29.800  0.783   -13.061 1.00 28.98 213 B 1 
ATOM   3408 C CD1 . LEU   B 2 213 ? 30.329  2.215   -13.130 1.00 26.64 213 B 1 
ATOM   3409 C CD2 . LEU   B 2 213 ? 30.964  -0.160  -13.388 1.00 28.83 213 B 1 
ATOM   3410 N N   . LEU   B 2 214 ? 27.081  -1.354  -9.519  1.00 34.71 214 B 1 
ATOM   3411 C CA  . LEU   B 2 214 ? 26.839  -1.772  -8.131  1.00 30.30 214 B 1 
ATOM   3412 C C   . LEU   B 2 214 ? 26.453  -3.244  -8.029  1.00 28.86 214 B 1 
ATOM   3413 O O   . LEU   B 2 214 ? 25.593  -3.697  -8.811  1.00 26.08 214 B 1 
ATOM   3414 C CB  . LEU   B 2 214 ? 25.805  -0.856  -7.452  1.00 28.22 214 B 1 
ATOM   3415 C CG  . LEU   B 2 214 ? 26.348  0.531   -7.072  1.00 27.59 214 B 1 
ATOM   3416 C CD1 . LEU   B 2 214 ? 25.186  1.405   -6.585  1.00 25.20 214 B 1 
ATOM   3417 C CD2 . LEU   B 2 214 ? 27.380  0.461   -5.940  1.00 26.42 214 B 1 
ATOM   3418 O OXT . LEU   B 2 214 ? 27.035  -3.914  -7.119  1.00 25.40 214 B 1 
HETATM 3419 C C1  . LIG_C C 3 .   ? 7.439   -17.494 0.201   1.00 61.23 1   C 1 
HETATM 3420 N N1  . LIG_C C 3 .   ? 8.128   -16.352 0.124   1.00 59.42 1   C 1 
HETATM 3421 C C2  . LIG_C C 3 .   ? 7.826   -15.304 0.928   1.00 61.72 1   C 1 
HETATM 3422 C C3  . LIG_C C 3 .   ? 6.764   -15.438 1.841   1.00 56.13 1   C 1 
HETATM 3423 C C4  . LIG_C C 3 .   ? 6.094   -16.657 1.874   1.00 53.33 1   C 1 
HETATM 3424 N N2  . LIG_C C 3 .   ? 6.429   -17.676 1.049   1.00 56.61 1   C 1 
HETATM 3425 N N3  . LIG_C C 3 .   ? 5.135   -16.548 2.809   1.00 55.44 1   C 1 
HETATM 3426 C C5  . LIG_C C 3 .   ? 5.195   -15.304 3.342   1.00 64.65 1   C 1 
HETATM 3427 N N4  . LIG_C C 3 .   ? 6.184   -14.604 2.767   1.00 63.23 1   C 1 
HETATM 3428 C C6  . LIG_C C 3 .   ? 4.208   -17.590 3.142   1.00 62.95 1   C 1 
HETATM 3429 C C7  . LIG_C C 3 .   ? 4.058   -17.813 4.608   1.00 60.91 1   C 1 
HETATM 3430 C C8  . LIG_C C 3 .   ? 2.633   -18.250 4.737   1.00 57.16 1   C 1 
HETATM 3431 C C9  . LIG_C C 3 .   ? 1.937   -17.567 3.587   1.00 62.46 1   C 1 
HETATM 3432 O O1  . LIG_C C 3 .   ? 2.946   -17.233 2.652   1.00 60.73 1   C 1 
HETATM 3433 C C10 . LIG_C C 3 .   ? 1.176   -16.327 4.037   1.00 63.22 1   C 1 
HETATM 3434 O O2  . LIG_C C 3 .   ? 2.120   -15.379 4.527   1.00 58.07 1   C 1 
HETATM 3435 P P1  . LIG_C C 3 .   ? 1.692   -13.934 5.061   1.00 63.04 1   C 1 
HETATM 3436 O O3  . LIG_C C 3 .   ? 1.226   -14.126 6.471   1.00 63.00 1   C 1 
HETATM 3437 O O4  . LIG_C C 3 .   ? 2.947   -13.092 4.989   1.00 62.69 1   C 1 
HETATM 3438 O O5  . LIG_C C 3 .   ? 0.605   -13.416 4.156   1.00 62.03 1   C 1 
HETATM 3439 O O6  . LIG_C C 3 .   ? 2.522   -19.653 4.556   1.00 53.99 1   C 1 
HETATM 3440 O O7  . LIG_C C 3 .   ? 4.982   -18.775 5.104   1.00 57.26 1   C 1 
HETATM 3441 N N5  . LIG_C C 3 .   ? 8.541   -14.161 0.842   1.00 69.29 1   C 1 
HETATM 3442 C C1  . LIG_D D 4 .   ? -11.434 -5.115  13.568  1.00 60.30 1   D 1 
HETATM 3443 N N1  . LIG_D D 4 .   ? -11.829 -4.517  12.446  1.00 58.08 1   D 1 
HETATM 3444 C C2  . LIG_D D 4 .   ? -11.441 -4.998  11.238  1.00 60.25 1   D 1 
HETATM 3445 C C3  . LIG_D D 4 .   ? -10.600 -6.122  11.187  1.00 54.05 1   D 1 
HETATM 3446 C C4  . LIG_D D 4 .   ? -10.218 -6.697  12.398  1.00 47.54 1   D 1 
HETATM 3447 N N2  . LIG_D D 4 .   ? -10.634 -6.190  13.584  1.00 52.57 1   D 1 
HETATM 3448 N N3  . LIG_D D 4 .   ? -9.427  -7.755  12.094  1.00 49.88 1   D 1 
HETATM 3449 C C5  . LIG_D D 4 .   ? -9.303  -7.827  10.747  1.00 63.32 1   D 1 
HETATM 3450 N N4  . LIG_D D 4 .   ? -10.016 -6.836  10.159  1.00 56.41 1   D 1 
HETATM 3451 C C6  . LIG_D D 4 .   ? -8.814  -8.610  13.073  1.00 58.11 1   D 1 
HETATM 3452 C C7  . LIG_D D 4 .   ? -8.977  -10.068 12.794  1.00 53.54 1   D 1 
HETATM 3453 C C8  . LIG_D D 4 .   ? -7.732  -10.663 13.371  1.00 54.93 1   D 1 
HETATM 3454 C C9  . LIG_D D 4 .   ? -6.713  -9.558  13.251  1.00 60.53 1   D 1 
HETATM 3455 O O1  . LIG_D D 4 .   ? -7.432  -8.352  13.082  1.00 58.11 1   D 1 
HETATM 3456 C C10 . LIG_D D 4 .   ? -5.756  -9.776  12.089  1.00 61.32 1   D 1 
HETATM 3457 O O2  . LIG_D D 4 .   ? -6.488  -9.839  10.876  1.00 56.05 1   D 1 
HETATM 3458 P P1  . LIG_D D 4 .   ? -5.764  -9.936  9.453   1.00 63.28 1   D 1 
HETATM 3459 O O3  . LIG_D D 4 .   ? -5.651  -11.399 9.131   1.00 61.69 1   D 1 
HETATM 3460 O O4  . LIG_D D 4 .   ? -6.657  -9.212  8.489   1.00 61.78 1   D 1 
HETATM 3461 O O5  . LIG_D D 4 .   ? -4.402  -9.278  9.574   1.00 59.45 1   D 1 
HETATM 3462 O O6  . LIG_D D 4 .   ? -7.895  -10.975 14.750  1.00 55.74 1   D 1 
HETATM 3463 O O7  . LIG_D D 4 .   ? -10.168 -10.595 13.369  1.00 54.30 1   D 1 
HETATM 3464 N N5  . LIG_D D 4 .   ? -11.870 -4.383  10.117  1.00 66.37 1   D 1 
HETATM 3465 C C1  . LIG_E E 5 .   ? -15.817 -9.965  -1.660  1.00 59.92 1   E 1 
HETATM 3466 N N1  . LIG_E E 5 .   ? -16.152 -10.373 -0.430  1.00 57.23 1   E 1 
HETATM 3467 C C2  . LIG_E E 5 .   ? -15.212 -10.495 0.531   1.00 57.93 1   E 1 
HETATM 3468 C C3  . LIG_E E 5 .   ? -13.870 -10.196 0.220   1.00 52.10 1   E 1 
HETATM 3469 C C4  . LIG_E E 5 .   ? -13.587 -9.779  -1.085  1.00 46.82 1   E 1 
HETATM 3470 N N2  . LIG_E E 5 .   ? -14.559 -9.662  -2.025  1.00 52.57 1   E 1 
HETATM 3471 N N3  . LIG_E E 5 .   ? -12.261 -9.551  -1.129  1.00 50.13 1   E 1 
HETATM 3472 C C5  . LIG_E E 5 .   ? -11.741 -9.818  0.083   1.00 56.05 1   E 1 
HETATM 3473 N N4  . LIG_E E 5 .   ? -12.698 -10.213 0.933   1.00 58.28 1   E 1 
HETATM 3474 C C6  . LIG_E E 5 .   ? -11.552 -9.120  -2.299  1.00 57.86 1   E 1 
HETATM 3475 C C7  . LIG_E E 5 .   ? -10.681 -7.929  -2.052  1.00 56.14 1   E 1 
HETATM 3476 C C8  . LIG_E E 5 .   ? -9.533  -8.143  -2.990  1.00 57.56 1   E 1 
HETATM 3477 C C9  . LIG_E E 5 .   ? -9.444  -9.645  -3.119  1.00 59.92 1   E 1 
HETATM 3478 O O1  . LIG_E E 5 .   ? -10.704 -10.165 -2.707  1.00 55.59 1   E 1 
HETATM 3479 C C10 . LIG_E E 5 .   ? -8.295  -10.224 -2.295  1.00 57.66 1   E 1 
HETATM 3480 O O2  . LIG_E E 5 .   ? -8.591  -10.054 -0.919  1.00 55.72 1   E 1 
HETATM 3481 P P1  . LIG_E E 5 .   ? -7.724  -10.712 0.271   1.00 66.21 1   E 1 
HETATM 3482 O O3  . LIG_E E 5 .   ? -8.663  -11.268 1.275   1.00 60.44 1   E 1 
HETATM 3483 O O4  . LIG_E E 5 .   ? -6.696  -11.647 -0.274  1.00 61.04 1   E 1 
HETATM 3484 O O5  . LIG_E E 5 .   ? -7.025  -9.411  0.864   1.00 62.56 1   E 1 
HETATM 3485 P P2  . LIG_E E 5 .   ? -5.591  -9.221  1.495   1.00 73.06 1   E 1 
HETATM 3486 O O6  . LIG_E E 5 .   ? -5.396  -7.740  1.658   1.00 69.26 1   E 1 
HETATM 3487 O O7  . LIG_E E 5 .   ? -5.596  -9.916  2.831   1.00 66.89 1   E 1 
HETATM 3488 O O8  . LIG_E E 5 .   ? -4.578  -9.811  0.553   1.00 66.44 1   E 1 
HETATM 3489 O O9  . LIG_E E 5 .   ? -9.838  -7.601  -4.267  1.00 53.93 1   E 1 
HETATM 3490 O O10 . LIG_E E 5 .   ? -11.364 -6.702  -2.295  1.00 54.19 1   E 1 
HETATM 3491 N N5  . LIG_E E 5 .   ? -15.575 -10.897 1.766   1.00 64.66 1   E 1 
HETATM 3492 C C1  . LIG_F F 6 .   ? 13.021  -5.947  11.035  1.00 64.81 1   F 1 
HETATM 3493 N N1  . LIG_F F 6 .   ? 13.077  -7.273  10.975  1.00 64.26 1   F 1 
HETATM 3494 C C2  . LIG_F F 6 .   ? 12.006  -7.991  10.563  1.00 62.18 1   F 1 
HETATM 3495 C C3  . LIG_F F 6 .   ? 10.829  -7.306  10.195  1.00 58.01 1   F 1 
HETATM 3496 C C4  . LIG_F F 6 .   ? 10.838  -5.913  10.270  1.00 55.61 1   F 1 
HETATM 3497 N N2  . LIG_F F 6 .   ? 11.932  -5.241  10.700  1.00 58.45 1   F 1 
HETATM 3498 N N3  . LIG_F F 6 .   ? 9.617   -5.502  9.865   1.00 54.55 1   F 1 
HETATM 3499 C C5  . LIG_F F 6 .   ? 8.888   -6.586  9.561   1.00 60.96 1   F 1 
HETATM 3500 N N4  . LIG_F F 6 .   ? 9.603   -7.705  9.755   1.00 59.55 1   F 1 
HETATM 3501 C C6  . LIG_F F 6 .   ? 9.188   -4.133  9.785   1.00 61.90 1   F 1 
HETATM 3502 C C7  . LIG_F F 6 .   ? 8.585   -3.802  8.462   1.00 57.29 1   F 1 
HETATM 3503 C C8  . LIG_F F 6 .   ? 7.552   -2.779  8.806   1.00 58.50 1   F 1 
HETATM 3504 C C9  . LIG_F F 6 .   ? 7.147   -3.125  10.217  1.00 61.69 1   F 1 
HETATM 3505 O O1  . LIG_F F 6 .   ? 8.191   -3.919  10.752  1.00 60.22 1   F 1 
HETATM 3506 C C10 . LIG_F F 6 .   ? 5.828   -3.872  10.290  1.00 58.36 1   F 1 
HETATM 3507 O O2  . LIG_F F 6 .   ? 5.985   -5.129  9.659   1.00 55.51 1   F 1 
HETATM 3508 P P1  . LIG_F F 6 .   ? 4.887   -6.291  9.693   1.00 65.35 1   F 1 
HETATM 3509 O O3  . LIG_F F 6 .   ? 5.570   -7.614  9.886   1.00 63.63 1   F 1 
HETATM 3510 O O4  . LIG_F F 6 .   ? 3.832   -5.970  10.684  1.00 63.41 1   F 1 
HETATM 3511 O O5  . LIG_F F 6 .   ? 4.333   -6.212  8.213   1.00 63.44 1   F 1 
HETATM 3512 P P2  . LIG_F F 6 .   ? 2.854   -6.246  7.655   1.00 73.86 1   F 1 
HETATM 3513 O O6  . LIG_F F 6 .   ? 2.885   -5.576  6.311   1.00 71.85 1   F 1 
HETATM 3514 O O7  . LIG_F F 6 .   ? 1.977   -5.509  8.619   1.00 73.72 1   F 1 
HETATM 3515 O O8  . LIG_F F 6 .   ? 2.459   -7.699  7.543   1.00 72.24 1   F 1 
HETATM 3516 O O9  . LIG_F F 6 .   ? 8.134   -1.486  8.814   1.00 56.68 1   F 1 
HETATM 3517 O O10 . LIG_F F 6 .   ? 9.551   -3.317  7.540   1.00 59.97 1   F 1 
HETATM 3518 N N5  . LIG_F F 6 .   ? 12.077  -9.336  10.508  1.00 72.11 1   F 1 
#
