# Supplementary material for: AcuB senses cellular energy charge to coordinate acetyl-CoA synthesis in bacteria
Source: Nat Commun. 2026 Apr 24;17:3815. doi: 10.1038/s41467-026-71006-w (PMC13121692; doi:10.1038/s41467-026-71006-w)
Supplement: Supplementary file 6 — Supplementary_Data_4 [file 41467_2026_71006_MOESM6_ESM.zip › AF3_only_first_models/2_g_stea_acub_2_stea_acuc_2amp_2adp_model.cif]

# By using this file you agree to the legally binding terms of use found at
# https://github.com/google-deepmind/alphafold3/blob/main/OUTPUT_TERMS_OF_USE.md.
# To request access to the AlphaFold 3 model parameters, follow the process set
# out at https://github.com/google-deepmind/alphafold3. You may only use these if
# received directly from Google. Use is subject to terms of use available at
# https://github.com/google-deepmind/alphafold3/blob/main/WEIGHTS_TERMS_OF_USE.md.
data_2_g_stea_acub_2_stea_acuc_2amp_2adp
#
_entry.id 2_g_stea_acub_2_stea_acuc_2amp_2adp
#
loop_
_atom_type.symbol
C 
N 
O 
P 
S 
#
loop_
_audit_author.name
_audit_author.pdbx_ordinal
"Google DeepMind" 1 
"Isomorphic Labs" 2 
#
_audit_conform.dict_location https://raw.githubusercontent.com/ihmwg/ModelCIF/master/dist/mmcif_ma.dic
_audit_conform.dict_name     mmcif_ma.dic
_audit_conform.dict_version  1.4.5
#
loop_
_chem_comp.formula
_chem_comp.formula_weight
_chem_comp.id
_chem_comp.mon_nstd_flag
_chem_comp.name
_chem_comp.pdbx_smiles
_chem_comp.pdbx_synonyms
_chem_comp.type
"C3 H7 N O2"    89.093  ALA   y ALANINE         C[C@H](N)C(O)=O                                                              ? "L-PEPTIDE LINKING" 
"C6 H15 N4 O2"  175.209 ARG   y ARGININE        N[C@@H](CCCNC(N)=[NH2+])C(O)=O                                               ? "L-PEPTIDE LINKING" 
"C4 H8 N2 O3"   132.118 ASN   y ASPARAGINE      N[C@@H](CC(N)=O)C(O)=O                                                       ? "L-PEPTIDE LINKING" 
"C4 H7 N O4"    133.103 ASP   y "ASPARTIC ACID" N[C@@H](CC(O)=O)C(O)=O                                                       ? "L-PEPTIDE LINKING" 
"C3 H7 N O2 S"  121.158 CYS   y CYSTEINE        N[C@@H](CS)C(O)=O                                                            ? "L-PEPTIDE LINKING" 
"C5 H10 N2 O3"  146.144 GLN   y GLUTAMINE       N[C@@H](CCC(N)=O)C(O)=O                                                      ? "L-PEPTIDE LINKING" 
"C5 H9 N O4"    147.129 GLU   y "GLUTAMIC ACID" N[C@@H](CCC(O)=O)C(O)=O                                                      ? "L-PEPTIDE LINKING" 
"C2 H5 N O2"    75.067  GLY   y GLYCINE         NCC(O)=O                                                                     ? "PEPTIDE LINKING"   
"C6 H10 N3 O2"  156.162 HIS   y HISTIDINE       N[C@@H](Cc1c[nH]c[nH+]1)C(O)=O                                               ? "L-PEPTIDE LINKING" 
"C6 H13 N O2"   131.173 ILE   y ISOLEUCINE      CC[C@H](C)[C@H](N)C(O)=O                                                     ? "L-PEPTIDE LINKING" 
"C6 H13 N O2"   131.173 LEU   y LEUCINE         CC(C)C[C@H](N)C(O)=O                                                         ? "L-PEPTIDE LINKING" 
?               ?       LIG_E ? ?               c1nc(c2c(n1)n(cn2)[C@H]3[C@@H]([C@@H]([C@H](O3)COP(=O)(O)O)O)O)N             ? non-polymer         
?               ?       LIG_F ? ?               c1nc(c2c(n1)n(cn2)[C@H]3[C@@H]([C@@H]([C@H](O3)COP(=O)(O)O)O)O)N             ? non-polymer         
?               ?       LIG_G ? ?               c1nc(c2c(n1)n(cn2)[C@H]3[C@@H]([C@@H]([C@H](O3)CO[P@](=O)(O)OP(=O)(O)O)O)O)N ? non-polymer         
?               ?       LIG_H ? ?               c1nc(c2c(n1)n(cn2)[C@H]3[C@@H]([C@@H]([C@H](O3)CO[P@](=O)(O)OP(=O)(O)O)O)O)N ? non-polymer         
"C6 H15 N2 O2"  147.195 LYS   y LYSINE          N[C@@H](CCCC[NH3+])C(O)=O                                                    ? "L-PEPTIDE LINKING" 
"C5 H11 N O2 S" 149.211 MET   y METHIONINE      CSCC[C@H](N)C(O)=O                                                           ? "L-PEPTIDE LINKING" 
"C9 H11 N O2"   165.189 PHE   y PHENYLALANINE   N[C@@H](Cc1ccccc1)C(O)=O                                                     ? "L-PEPTIDE LINKING" 
"C5 H9 N O2"    115.130 PRO   y PROLINE         OC(=O)[C@@H]1CCCN1                                                           ? "L-PEPTIDE LINKING" 
"C3 H7 N O3"    105.093 SER   y SERINE          N[C@@H](CO)C(O)=O                                                            ? "L-PEPTIDE LINKING" 
"C4 H9 N O3"    119.119 THR   y THREONINE       C[C@@H](O)[C@H](N)C(O)=O                                                     ? "L-PEPTIDE LINKING" 
"C11 H12 N2 O2" 204.225 TRP   y TRYPTOPHAN      N[C@@H](Cc1c[nH]c2ccccc12)C(O)=O                                             ? "L-PEPTIDE LINKING" 
"C9 H11 N O3"   181.189 TYR   y TYROSINE        N[C@@H](Cc1ccc(O)cc1)C(O)=O                                                  ? "L-PEPTIDE LINKING" 
"C5 H11 N O2"   117.146 VAL   y VALINE          CC(C)[C@H](N)C(O)=O                                                          ? "L-PEPTIDE LINKING" 
#
_citation.book_publisher          ?
_citation.country                 UK
_citation.id                      primary
_citation.journal_full            Nature
_citation.journal_id_ASTM         NATUAS
_citation.journal_id_CSD          0006
_citation.journal_id_ISSN         0028-0836
_citation.journal_volume          630
_citation.page_first              493
_citation.page_last               500
_citation.pdbx_database_id_DOI    10.1038/s41586-024-07487-w
_citation.pdbx_database_id_PubMed 38718835
_citation.title                   "Accurate structure prediction of biomolecular interactions with AlphaFold 3"
_citation.year                    2024
#
loop_
_citation_author.citation_id
_citation_author.name
_citation_author.ordinal
primary "Google DeepMind" 1 
primary "Isomorphic Labs" 2 
#
loop_
_entity.id
_entity.pdbx_description
_entity.type
1 . polymer     
2 . polymer     
3 . polymer     
4 . polymer     
5 . non-polymer 
6 . non-polymer 
7 . non-polymer 
8 . non-polymer 
#
loop_
_entity_poly.entity_id
_entity_poly.pdbx_strand_id
_entity_poly.type
1 A polypeptide(L) 
2 B polypeptide(L) 
3 C polypeptide(L) 
4 D polypeptide(L) 
#
loop_
_entity_poly_seq.entity_id
_entity_poly_seq.hetero
_entity_poly_seq.mon_id
_entity_poly_seq.num
1 n MET 1   
1 n LEU 2   
1 n VAL 3   
1 n GLU 4   
1 n GLN 5   
1 n ALA 6   
1 n MET 7   
1 n LYS 8   
1 n ALA 9   
1 n PRO 10  
1 n VAL 11  
1 n ILE 12  
1 n THR 13  
1 n LEU 14  
1 n ARG 15  
1 n ALA 16  
1 n THR 17  
1 n ASN 18  
1 n THR 19  
1 n ILE 20  
1 n ALA 21  
1 n GLU 22  
1 n ALA 23  
1 n LEU 24  
1 n GLN 25  
1 n LEU 26  
1 n LEU 27  
1 n ARG 28  
1 n HIS 29  
1 n HIS 30  
1 n ARG 31  
1 n ILE 32  
1 n ARG 33  
1 n HIS 34  
1 n LEU 35  
1 n PRO 36  
1 n VAL 37  
1 n VAL 38  
1 n ASP 39  
1 n GLY 40  
1 n GLU 41  
1 n GLY 42  
1 n ARG 43  
1 n LEU 44  
1 n LEU 45  
1 n GLY 46  
1 n LEU 47  
1 n VAL 48  
1 n THR 49  
1 n SER 50  
1 n GLN 51  
1 n ASP 52  
1 n LEU 53  
1 n ARG 54  
1 n ASP 55  
1 n ALA 56  
1 n SER 57  
1 n PRO 58  
1 n SER 59  
1 n ILE 60  
1 n PHE 61  
1 n HIS 62  
1 n LEU 63  
1 n HIS 64  
1 n GLU 65  
1 n HIS 66  
1 n LEU 67  
1 n GLU 68  
1 n ASP 69  
1 n LEU 70  
1 n GLN 71  
1 n LYS 72  
1 n PRO 73  
1 n VAL 74  
1 n SER 75  
1 n THR 76  
1 n ILE 77  
1 n MET 78  
1 n LYS 79  
1 n THR 80  
1 n ASP 81  
1 n LEU 82  
1 n ILE 83  
1 n VAL 84  
1 n GLY 85  
1 n HIS 86  
1 n PRO 87  
1 n LEU 88  
1 n ASP 89  
1 n PHE 90  
1 n VAL 91  
1 n GLU 92  
1 n GLU 93  
1 n VAL 94  
1 n ALA 95  
1 n ALA 96  
1 n LEU 97  
1 n PHE 98  
1 n TYR 99  
1 n GLU 100 
1 n HIS 101 
1 n ARG 102 
1 n ILE 103 
1 n GLY 104 
1 n CYS 105 
1 n LEU 106 
1 n PRO 107 
1 n ILE 108 
1 n VAL 109 
1 n ASN 110 
1 n HIS 111 
1 n GLY 112 
1 n LYS 113 
1 n LEU 114 
1 n VAL 115 
1 n GLY 116 
1 n ILE 117 
1 n ILE 118 
1 n THR 119 
1 n GLN 120 
1 n THR 121 
1 n ASP 122 
1 n LEU 123 
1 n LEU 124 
1 n ARG 125 
1 n THR 126 
1 n PHE 127 
1 n ILE 128 
1 n GLU 129 
1 n LEU 130 
1 n THR 131 
1 n GLY 132 
1 n VAL 133 
1 n HIS 134 
1 n GLN 135 
1 n PRO 136 
1 n GLY 137 
1 n SER 138 
1 n GLN 139 
1 n ILE 140 
1 n GLU 141 
1 n ILE 142 
1 n LYS 143 
1 n VAL 144 
1 n PRO 145 
1 n ASN 146 
1 n GLU 147 
1 n ALA 148 
1 n GLY 149 
1 n MET 150 
1 n LEU 151 
1 n SER 152 
1 n LYS 153 
1 n ALA 154 
1 n ALA 155 
1 n ALA 156 
1 n ILE 157 
1 n ILE 158 
1 n SER 159 
1 n GLU 160 
1 n ARG 161 
1 n HIS 162 
1 n VAL 163 
1 n ASN 164 
1 n ILE 165 
1 n ALA 166 
1 n SER 167 
1 n VAL 168 
1 n LEU 169 
1 n VAL 170 
1 n TYR 171 
1 n PRO 172 
1 n ALA 173 
1 n PRO 174 
1 n ASP 175 
1 n PRO 176 
1 n ASN 177 
1 n GLU 178 
1 n LYS 179 
1 n ILE 180 
1 n LEU 181 
1 n VAL 182 
1 n PHE 183 
1 n ARG 184 
1 n VAL 185 
1 n GLN 186 
1 n THR 187 
1 n MET 188 
1 n ASN 189 
1 n PRO 190 
1 n LEU 191 
1 n PRO 192 
1 n LEU 193 
1 n ILE 194 
1 n ARG 195 
1 n ASP 196 
1 n LEU 197 
1 n GLN 198 
1 n ASN 199 
1 n ALA 200 
1 n GLY 201 
1 n TYR 202 
1 n HIS 203 
1 n VAL 204 
1 n LEU 205 
1 n TRP 206 
1 n PRO 207 
1 n ASN 208 
1 n LEU 209 
1 n PRO 210 
1 n GLY 211 
1 n VAL 212 
1 n THR 213 
1 n SER 214 
2 n MET 1   
2 n LEU 2   
2 n VAL 3   
2 n GLU 4   
2 n GLN 5   
2 n ALA 6   
2 n MET 7   
2 n LYS 8   
2 n ALA 9   
2 n PRO 10  
2 n VAL 11  
2 n ILE 12  
2 n THR 13  
2 n LEU 14  
2 n ARG 15  
2 n ALA 16  
2 n THR 17  
2 n ASN 18  
2 n THR 19  
2 n ILE 20  
2 n ALA 21  
2 n GLU 22  
2 n ALA 23  
2 n LEU 24  
2 n GLN 25  
2 n LEU 26  
2 n LEU 27  
2 n ARG 28  
2 n HIS 29  
2 n HIS 30  
2 n ARG 31  
2 n ILE 32  
2 n ARG 33  
2 n HIS 34  
2 n LEU 35  
2 n PRO 36  
2 n VAL 37  
2 n VAL 38  
2 n ASP 39  
2 n GLY 40  
2 n GLU 41  
2 n GLY 42  
2 n ARG 43  
2 n LEU 44  
2 n LEU 45  
2 n GLY 46  
2 n LEU 47  
2 n VAL 48  
2 n THR 49  
2 n SER 50  
2 n GLN 51  
2 n ASP 52  
2 n LEU 53  
2 n ARG 54  
2 n ASP 55  
2 n ALA 56  
2 n SER 57  
2 n PRO 58  
2 n SER 59  
2 n ILE 60  
2 n PHE 61  
2 n HIS 62  
2 n LEU 63  
2 n HIS 64  
2 n GLU 65  
2 n HIS 66  
2 n LEU 67  
2 n GLU 68  
2 n ASP 69  
2 n LEU 70  
2 n GLN 71  
2 n LYS 72  
2 n PRO 73  
2 n VAL 74  
2 n SER 75  
2 n THR 76  
2 n ILE 77  
2 n MET 78  
2 n LYS 79  
2 n THR 80  
2 n ASP 81  
2 n LEU 82  
2 n ILE 83  
2 n VAL 84  
2 n GLY 85  
2 n HIS 86  
2 n PRO 87  
2 n LEU 88  
2 n ASP 89  
2 n PHE 90  
2 n VAL 91  
2 n GLU 92  
2 n GLU 93  
2 n VAL 94  
2 n ALA 95  
2 n ALA 96  
2 n LEU 97  
2 n PHE 98  
2 n TYR 99  
2 n GLU 100 
2 n HIS 101 
2 n ARG 102 
2 n ILE 103 
2 n GLY 104 
2 n CYS 105 
2 n LEU 106 
2 n PRO 107 
2 n ILE 108 
2 n VAL 109 
2 n ASN 110 
2 n HIS 111 
2 n GLY 112 
2 n LYS 113 
2 n LEU 114 
2 n VAL 115 
2 n GLY 116 
2 n ILE 117 
2 n ILE 118 
2 n THR 119 
2 n GLN 120 
2 n THR 121 
2 n ASP 122 
2 n LEU 123 
2 n LEU 124 
2 n ARG 125 
2 n THR 126 
2 n PHE 127 
2 n ILE 128 
2 n GLU 129 
2 n LEU 130 
2 n THR 131 
2 n GLY 132 
2 n VAL 133 
2 n HIS 134 
2 n GLN 135 
2 n PRO 136 
2 n GLY 137 
2 n SER 138 
2 n GLN 139 
2 n ILE 140 
2 n GLU 141 
2 n ILE 142 
2 n LYS 143 
2 n VAL 144 
2 n PRO 145 
2 n ASN 146 
2 n GLU 147 
2 n ALA 148 
2 n GLY 149 
2 n MET 150 
2 n LEU 151 
2 n SER 152 
2 n LYS 153 
2 n ALA 154 
2 n ALA 155 
2 n ALA 156 
2 n ILE 157 
2 n ILE 158 
2 n SER 159 
2 n GLU 160 
2 n ARG 161 
2 n HIS 162 
2 n VAL 163 
2 n ASN 164 
2 n ILE 165 
2 n ALA 166 
2 n SER 167 
2 n VAL 168 
2 n LEU 169 
2 n VAL 170 
2 n TYR 171 
2 n PRO 172 
2 n ALA 173 
2 n PRO 174 
2 n ASP 175 
2 n PRO 176 
2 n ASN 177 
2 n GLU 178 
2 n LYS 179 
2 n ILE 180 
2 n LEU 181 
2 n VAL 182 
2 n PHE 183 
2 n ARG 184 
2 n VAL 185 
2 n GLN 186 
2 n THR 187 
2 n MET 188 
2 n ASN 189 
2 n PRO 190 
2 n LEU 191 
2 n PRO 192 
2 n LEU 193 
2 n ILE 194 
2 n ARG 195 
2 n ASP 196 
2 n LEU 197 
2 n GLN 198 
2 n ASN 199 
2 n ALA 200 
2 n GLY 201 
2 n TYR 202 
2 n HIS 203 
2 n VAL 204 
2 n LEU 205 
2 n TRP 206 
2 n PRO 207 
2 n ASN 208 
2 n LEU 209 
2 n PRO 210 
2 n GLY 211 
2 n VAL 212 
2 n THR 213 
2 n SER 214 
3 n MET 1   
3 n SER 2   
3 n ARG 3   
3 n ASN 4   
3 n CYS 5   
3 n ALA 6   
3 n PHE 7   
3 n VAL 8   
3 n TYR 9   
3 n SER 10  
3 n GLU 11  
3 n GLN 12  
3 n PHE 13  
3 n LEU 14  
3 n GLN 15  
3 n TYR 16  
3 n LYS 17  
3 n PHE 18  
3 n HIS 19  
3 n ASP 20  
3 n ASP 21  
3 n HIS 22  
3 n PRO 23  
3 n PHE 24  
3 n ASN 25  
3 n GLN 26  
3 n LEU 27  
3 n ARG 28  
3 n VAL 29  
3 n LYS 30  
3 n MET 31  
3 n THR 32  
3 n TYR 33  
3 n ASP 34  
3 n LEU 35  
3 n LEU 36  
3 n CYS 37  
3 n THR 38  
3 n LEU 39  
3 n GLY 40  
3 n ALA 41  
3 n LEU 42  
3 n GLU 43  
3 n ASP 44  
3 n ARG 45  
3 n GLN 46  
3 n ILE 47  
3 n VAL 48  
3 n ALA 49  
3 n PRO 50  
3 n ARG 51  
3 n MET 52  
3 n ALA 53  
3 n THR 54  
3 n ASP 55  
3 n ASP 56  
3 n GLU 57  
3 n LEU 58  
3 n ALA 59  
3 n LEU 60  
3 n ILE 61  
3 n HIS 62  
3 n ASP 63  
3 n ARG 64  
3 n SER 65  
3 n TYR 66  
3 n ILE 67  
3 n GLU 68  
3 n ALA 69  
3 n VAL 70  
3 n LYS 71  
3 n ALA 72  
3 n ALA 73  
3 n GLY 74  
3 n ARG 75  
3 n GLY 76  
3 n GLU 77  
3 n LEU 78  
3 n SER 79  
3 n GLU 80  
3 n ALA 81  
3 n ALA 82  
3 n ALA 83  
3 n GLN 84  
3 n ASN 85  
3 n TYR 86  
3 n GLY 87  
3 n LEU 88  
3 n GLY 89  
3 n THR 90  
3 n GLU 91  
3 n ASP 92  
3 n THR 93  
3 n PRO 94  
3 n ILE 95  
3 n PHE 96  
3 n PRO 97  
3 n ASN 98  
3 n MET 99  
3 n HIS 100 
3 n GLU 101 
3 n ALA 102 
3 n SER 103 
3 n ALA 104 
3 n LEU 105 
3 n LEU 106 
3 n VAL 107 
3 n GLY 108 
3 n SER 109 
3 n THR 110 
3 n LEU 111 
3 n THR 112 
3 n ALA 113 
3 n VAL 114 
3 n ASP 115 
3 n ALA 116 
3 n VAL 117 
3 n LEU 118 
3 n SER 119 
3 n GLY 120 
3 n ALA 121 
3 n ALA 122 
3 n GLU 123 
3 n HIS 124 
3 n ALA 125 
3 n LEU 126 
3 n ASN 127 
3 n LEU 128 
3 n GLY 129 
3 n GLY 130 
3 n GLY 131 
3 n LEU 132 
3 n HIS 133 
3 n HIS 134 
3 n GLY 135 
3 n PHE 136 
3 n ARG 137 
3 n GLY 138 
3 n LYS 139 
3 n ALA 140 
3 n SER 141 
3 n GLY 142 
3 n PHE 143 
3 n CYS 144 
3 n VAL 145 
3 n TYR 146 
3 n ASN 147 
3 n ASP 148 
3 n SER 149 
3 n ALA 150 
3 n VAL 151 
3 n ALA 152 
3 n ILE 153 
3 n GLN 154 
3 n TYR 155 
3 n ILE 156 
3 n ARG 157 
3 n GLU 158 
3 n LYS 159 
3 n TYR 160 
3 n GLY 161 
3 n LEU 162 
3 n ARG 163 
3 n VAL 164 
3 n LEU 165 
3 n TYR 166 
3 n VAL 167 
3 n ASP 168 
3 n THR 169 
3 n ASP 170 
3 n ALA 171 
3 n HIS 172 
3 n HIS 173 
3 n GLY 174 
3 n ASP 175 
3 n GLY 176 
3 n VAL 177 
3 n GLN 178 
3 n TRP 179 
3 n ALA 180 
3 n PHE 181 
3 n TYR 182 
3 n ASP 183 
3 n ASP 184 
3 n PRO 185 
3 n ASN 186 
3 n VAL 187 
3 n CYS 188 
3 n THR 189 
3 n PHE 190 
3 n SER 191 
3 n ILE 192 
3 n HIS 193 
3 n GLU 194 
3 n THR 195 
3 n GLY 196 
3 n ARG 197 
3 n TYR 198 
3 n LEU 199 
3 n PHE 200 
3 n PRO 201 
3 n GLY 202 
3 n THR 203 
3 n GLY 204 
3 n ASN 205 
3 n VAL 206 
3 n ASN 207 
3 n GLU 208 
3 n ARG 209 
3 n GLY 210 
3 n LEU 211 
3 n GLY 212 
3 n ALA 213 
3 n GLY 214 
3 n TYR 215 
3 n GLY 216 
3 n TYR 217 
3 n SER 218 
3 n PHE 219 
3 n ASN 220 
3 n ILE 221 
3 n PRO 222 
3 n VAL 223 
3 n ASP 224 
3 n ALA 225 
3 n PHE 226 
3 n THR 227 
3 n GLU 228 
3 n ASP 229 
3 n GLU 230 
3 n SER 231 
3 n TRP 232 
3 n ILE 233 
3 n ALA 234 
3 n ALA 235 
3 n TYR 236 
3 n THR 237 
3 n THR 238 
3 n ALA 239 
3 n LEU 240 
3 n ARG 241 
3 n GLU 242 
3 n ILE 243 
3 n ALA 244 
3 n ASP 245 
3 n PHE 246 
3 n PHE 247 
3 n ARG 248 
3 n PRO 249 
3 n ASP 250 
3 n VAL 251 
3 n ILE 252 
3 n VAL 253 
3 n THR 254 
3 n GLN 255 
3 n ASN 256 
3 n GLY 257 
3 n VAL 258 
3 n ASP 259 
3 n ALA 260 
3 n HIS 261 
3 n TYR 262 
3 n TYR 263 
3 n ASP 264 
3 n PRO 265 
3 n LEU 266 
3 n THR 267 
3 n HIS 268 
3 n LEU 269 
3 n SER 270 
3 n VAL 271 
3 n THR 272 
3 n MET 273 
3 n LYS 274 
3 n THR 275 
3 n TYR 276 
3 n ARG 277 
3 n ALA 278 
3 n ILE 279 
3 n PRO 280 
3 n LYS 281 
3 n LEU 282 
3 n ALA 283 
3 n HIS 284 
3 n GLU 285 
3 n ILE 286 
3 n ALA 287 
3 n HIS 288 
3 n GLU 289 
3 n TYR 290 
3 n CYS 291 
3 n ASP 292 
3 n GLY 293 
3 n ARG 294 
3 n TRP 295 
3 n ILE 296 
3 n ALA 297 
3 n VAL 298 
3 n GLY 299 
3 n GLY 300 
3 n GLY 301 
3 n GLY 302 
3 n TYR 303 
3 n ASP 304 
3 n ILE 305 
3 n TRP 306 
3 n ARG 307 
3 n VAL 308 
3 n VAL 309 
3 n PRO 310 
3 n ARG 311 
3 n ALA 312 
3 n TRP 313 
3 n ALA 314 
3 n LEU 315 
3 n LEU 316 
3 n TRP 317 
3 n LEU 318 
3 n GLU 319 
3 n MET 320 
3 n THR 321 
3 n GLY 322 
3 n GLN 323 
3 n ALA 324 
3 n ASP 325 
3 n VAL 326 
3 n SER 327 
3 n GLY 328 
3 n PRO 329 
3 n LEU 330 
3 n PRO 331 
3 n ASP 332 
3 n GLU 333 
3 n TRP 334 
3 n ARG 335 
3 n GLU 336 
3 n ARG 337 
3 n TRP 338 
3 n GLN 339 
3 n PRO 340 
3 n LEU 341 
3 n SER 342 
3 n PRO 343 
3 n VAL 344 
3 n ALA 345 
3 n LEU 346 
3 n PRO 347 
3 n LEU 348 
3 n GLU 349 
3 n TRP 350 
3 n ASP 351 
3 n ASP 352 
3 n PRO 353 
3 n ASP 354 
3 n ASP 355 
3 n LEU 356 
3 n TYR 357 
3 n PRO 358 
3 n PRO 359 
3 n ILE 360 
3 n PRO 361 
3 n ARG 362 
3 n LYS 363 
3 n ALA 364 
3 n GLU 365 
3 n ILE 366 
3 n SER 367 
3 n GLU 368 
3 n LYS 369 
3 n ASN 370 
3 n ALA 371 
3 n GLN 372 
3 n THR 373 
3 n VAL 374 
3 n GLU 375 
3 n LYS 376 
3 n ALA 377 
3 n LEU 378 
3 n TYR 379 
3 n PHE 380 
3 n ILE 381 
3 n ARG 382 
3 n SER 383 
3 n GLN 384 
3 n ARG 385 
3 n PRO 386 
3 n ALA 387 
3 n ARG 388 
4 n MET 1   
4 n SER 2   
4 n ARG 3   
4 n ASN 4   
4 n CYS 5   
4 n ALA 6   
4 n PHE 7   
4 n VAL 8   
4 n TYR 9   
4 n SER 10  
4 n GLU 11  
4 n GLN 12  
4 n PHE 13  
4 n LEU 14  
4 n GLN 15  
4 n TYR 16  
4 n LYS 17  
4 n PHE 18  
4 n HIS 19  
4 n ASP 20  
4 n ASP 21  
4 n HIS 22  
4 n PRO 23  
4 n PHE 24  
4 n ASN 25  
4 n GLN 26  
4 n LEU 27  
4 n ARG 28  
4 n VAL 29  
4 n LYS 30  
4 n MET 31  
4 n THR 32  
4 n TYR 33  
4 n ASP 34  
4 n LEU 35  
4 n LEU 36  
4 n CYS 37  
4 n THR 38  
4 n LEU 39  
4 n GLY 40  
4 n ALA 41  
4 n LEU 42  
4 n GLU 43  
4 n ASP 44  
4 n ARG 45  
4 n GLN 46  
4 n ILE 47  
4 n VAL 48  
4 n ALA 49  
4 n PRO 50  
4 n ARG 51  
4 n MET 52  
4 n ALA 53  
4 n THR 54  
4 n ASP 55  
4 n ASP 56  
4 n GLU 57  
4 n LEU 58  
4 n ALA 59  
4 n LEU 60  
4 n ILE 61  
4 n HIS 62  
4 n ASP 63  
4 n ARG 64  
4 n SER 65  
4 n TYR 66  
4 n ILE 67  
4 n GLU 68  
4 n ALA 69  
4 n VAL 70  
4 n LYS 71  
4 n ALA 72  
4 n ALA 73  
4 n GLY 74  
4 n ARG 75  
4 n GLY 76  
4 n GLU 77  
4 n LEU 78  
4 n SER 79  
4 n GLU 80  
4 n ALA 81  
4 n ALA 82  
4 n ALA 83  
4 n GLN 84  
4 n ASN 85  
4 n TYR 86  
4 n GLY 87  
4 n LEU 88  
4 n GLY 89  
4 n THR 90  
4 n GLU 91  
4 n ASP 92  
4 n THR 93  
4 n PRO 94  
4 n ILE 95  
4 n PHE 96  
4 n PRO 97  
4 n ASN 98  
4 n MET 99  
4 n HIS 100 
4 n GLU 101 
4 n ALA 102 
4 n SER 103 
4 n ALA 104 
4 n LEU 105 
4 n LEU 106 
4 n VAL 107 
4 n GLY 108 
4 n SER 109 
4 n THR 110 
4 n LEU 111 
4 n THR 112 
4 n ALA 113 
4 n VAL 114 
4 n ASP 115 
4 n ALA 116 
4 n VAL 117 
4 n LEU 118 
4 n SER 119 
4 n GLY 120 
4 n ALA 121 
4 n ALA 122 
4 n GLU 123 
4 n HIS 124 
4 n ALA 125 
4 n LEU 126 
4 n ASN 127 
4 n LEU 128 
4 n GLY 129 
4 n GLY 130 
4 n GLY 131 
4 n LEU 132 
4 n HIS 133 
4 n HIS 134 
4 n GLY 135 
4 n PHE 136 
4 n ARG 137 
4 n GLY 138 
4 n LYS 139 
4 n ALA 140 
4 n SER 141 
4 n GLY 142 
4 n PHE 143 
4 n CYS 144 
4 n VAL 145 
4 n TYR 146 
4 n ASN 147 
4 n ASP 148 
4 n SER 149 
4 n ALA 150 
4 n VAL 151 
4 n ALA 152 
4 n ILE 153 
4 n GLN 154 
4 n TYR 155 
4 n ILE 156 
4 n ARG 157 
4 n GLU 158 
4 n LYS 159 
4 n TYR 160 
4 n GLY 161 
4 n LEU 162 
4 n ARG 163 
4 n VAL 164 
4 n LEU 165 
4 n TYR 166 
4 n VAL 167 
4 n ASP 168 
4 n THR 169 
4 n ASP 170 
4 n ALA 171 
4 n HIS 172 
4 n HIS 173 
4 n GLY 174 
4 n ASP 175 
4 n GLY 176 
4 n VAL 177 
4 n GLN 178 
4 n TRP 179 
4 n ALA 180 
4 n PHE 181 
4 n TYR 182 
4 n ASP 183 
4 n ASP 184 
4 n PRO 185 
4 n ASN 186 
4 n VAL 187 
4 n CYS 188 
4 n THR 189 
4 n PHE 190 
4 n SER 191 
4 n ILE 192 
4 n HIS 193 
4 n GLU 194 
4 n THR 195 
4 n GLY 196 
4 n ARG 197 
4 n TYR 198 
4 n LEU 199 
4 n PHE 200 
4 n PRO 201 
4 n GLY 202 
4 n THR 203 
4 n GLY 204 
4 n ASN 205 
4 n VAL 206 
4 n ASN 207 
4 n GLU 208 
4 n ARG 209 
4 n GLY 210 
4 n LEU 211 
4 n GLY 212 
4 n ALA 213 
4 n GLY 214 
4 n TYR 215 
4 n GLY 216 
4 n TYR 217 
4 n SER 218 
4 n PHE 219 
4 n ASN 220 
4 n ILE 221 
4 n PRO 222 
4 n VAL 223 
4 n ASP 224 
4 n ALA 225 
4 n PHE 226 
4 n THR 227 
4 n GLU 228 
4 n ASP 229 
4 n GLU 230 
4 n SER 231 
4 n TRP 232 
4 n ILE 233 
4 n ALA 234 
4 n ALA 235 
4 n TYR 236 
4 n THR 237 
4 n THR 238 
4 n ALA 239 
4 n LEU 240 
4 n ARG 241 
4 n GLU 242 
4 n ILE 243 
4 n ALA 244 
4 n ASP 245 
4 n PHE 246 
4 n PHE 247 
4 n ARG 248 
4 n PRO 249 
4 n ASP 250 
4 n VAL 251 
4 n ILE 252 
4 n VAL 253 
4 n THR 254 
4 n GLN 255 
4 n ASN 256 
4 n GLY 257 
4 n VAL 258 
4 n ASP 259 
4 n ALA 260 
4 n HIS 261 
4 n TYR 262 
4 n TYR 263 
4 n ASP 264 
4 n PRO 265 
4 n LEU 266 
4 n THR 267 
4 n HIS 268 
4 n LEU 269 
4 n SER 270 
4 n VAL 271 
4 n THR 272 
4 n MET 273 
4 n LYS 274 
4 n THR 275 
4 n TYR 276 
4 n ARG 277 
4 n ALA 278 
4 n ILE 279 
4 n PRO 280 
4 n LYS 281 
4 n LEU 282 
4 n ALA 283 
4 n HIS 284 
4 n GLU 285 
4 n ILE 286 
4 n ALA 287 
4 n HIS 288 
4 n GLU 289 
4 n TYR 290 
4 n CYS 291 
4 n ASP 292 
4 n GLY 293 
4 n ARG 294 
4 n TRP 295 
4 n ILE 296 
4 n ALA 297 
4 n VAL 298 
4 n GLY 299 
4 n GLY 300 
4 n GLY 301 
4 n GLY 302 
4 n TYR 303 
4 n ASP 304 
4 n ILE 305 
4 n TRP 306 
4 n ARG 307 
4 n VAL 308 
4 n VAL 309 
4 n PRO 310 
4 n ARG 311 
4 n ALA 312 
4 n TRP 313 
4 n ALA 314 
4 n LEU 315 
4 n LEU 316 
4 n TRP 317 
4 n LEU 318 
4 n GLU 319 
4 n MET 320 
4 n THR 321 
4 n GLY 322 
4 n GLN 323 
4 n ALA 324 
4 n ASP 325 
4 n VAL 326 
4 n SER 327 
4 n GLY 328 
4 n PRO 329 
4 n LEU 330 
4 n PRO 331 
4 n ASP 332 
4 n GLU 333 
4 n TRP 334 
4 n ARG 335 
4 n GLU 336 
4 n ARG 337 
4 n TRP 338 
4 n GLN 339 
4 n PRO 340 
4 n LEU 341 
4 n SER 342 
4 n PRO 343 
4 n VAL 344 
4 n ALA 345 
4 n LEU 346 
4 n PRO 347 
4 n LEU 348 
4 n GLU 349 
4 n TRP 350 
4 n ASP 351 
4 n ASP 352 
4 n PRO 353 
4 n ASP 354 
4 n ASP 355 
4 n LEU 356 
4 n TYR 357 
4 n PRO 358 
4 n PRO 359 
4 n ILE 360 
4 n PRO 361 
4 n ARG 362 
4 n LYS 363 
4 n ALA 364 
4 n GLU 365 
4 n ILE 366 
4 n SER 367 
4 n GLU 368 
4 n LYS 369 
4 n ASN 370 
4 n ALA 371 
4 n GLN 372 
4 n THR 373 
4 n VAL 374 
4 n GLU 375 
4 n LYS 376 
4 n ALA 377 
4 n LEU 378 
4 n TYR 379 
4 n PHE 380 
4 n ILE 381 
4 n ARG 382 
4 n SER 383 
4 n GLN 384 
4 n ARG 385 
4 n PRO 386 
4 n ALA 387 
4 n ARG 388 
#
_ma_data.content_type "model coordinates"
_ma_data.id           1
_ma_data.name         Model
#
_ma_model_list.data_id          1
_ma_model_list.model_group_id   1
_ma_model_list.model_group_name "AlphaFold-beta-20231127 (3.0.0 @ 2025-09-11 21:42:24)"
_ma_model_list.model_id         1
_ma_model_list.model_name       "Top ranked model"
_ma_model_list.model_type       "Ab initio model"
_ma_model_list.ordinal_id       1
#
loop_
_ma_protocol_step.method_type
_ma_protocol_step.ordinal_id
_ma_protocol_step.protocol_id
_ma_protocol_step.step_id
"coevolution MSA" 1 1 1 
"template search" 2 1 2 
modeling          3 1 3 
#
loop_
_ma_qa_metric.id
_ma_qa_metric.mode
_ma_qa_metric.name
_ma_qa_metric.software_group_id
_ma_qa_metric.type
1 global pLDDT 1 pLDDT 
2 local  pLDDT 1 pLDDT 
#
_ma_qa_metric_global.metric_id    1
_ma_qa_metric_global.metric_value 89.78
_ma_qa_metric_global.model_id     1
_ma_qa_metric_global.ordinal_id   1
#
_ma_software_group.group_id    1
_ma_software_group.ordinal_id  1
_ma_software_group.software_id 1
#
loop_
_ma_target_entity.data_id
_ma_target_entity.entity_id
_ma_target_entity.origin
1 1 . 
1 2 . 
1 3 . 
1 4 . 
1 5 . 
1 6 . 
1 7 . 
1 8 . 
#
loop_
_ma_target_entity_instance.asym_id
_ma_target_entity_instance.details
_ma_target_entity_instance.entity_id
A . 1 
B . 2 
C . 3 
D . 4 
E . 5 
F . 6 
G . 7 
H . 8 
#
loop_
_pdbx_data_usage.details
_pdbx_data_usage.id
_pdbx_data_usage.type
_pdbx_data_usage.url
;Non-commercial use only, by using this file you agree to the terms of use found
at https://github.com/google-deepmind/alphafold3/blob/main/OUTPUT_TERMS_OF_USE.md.
To request access to the AlphaFold 3 model parameters, follow the process set
out at https://github.com/google-deepmind/alphafold3. You may only use these if
received directly from Google. Use is subject to terms of use available at
https://github.com/google-deepmind/alphafold3/blob/main/WEIGHTS_TERMS_OF_USE.md.

;
1 license    https://github.com/google-deepmind/alphafold3/blob/main/OUTPUT_TERMS_OF_USE.md 
;AlphaFold 3 and its output are not intended for, have not been validated for,
and are not approved for clinical use. They are provided "as-is" without any
warranty of any kind, whether expressed or implied. No warranty is given that
use shall not infringe the rights of any third party.

;
2 disclaimer ?                                                                              
#
loop_
_pdbx_nonpoly_scheme.asym_id
_pdbx_nonpoly_scheme.auth_seq_num
_pdbx_nonpoly_scheme.entity_id
_pdbx_nonpoly_scheme.mon_id
_pdbx_nonpoly_scheme.pdb_ins_code
_pdbx_nonpoly_scheme.pdb_seq_num
_pdbx_nonpoly_scheme.pdb_strand_id
E 1 5 LIG_E . 1 E 
F 1 6 LIG_F . 1 F 
G 1 7 LIG_G . 1 G 
H 1 8 LIG_H . 1 H 
#
loop_
_pdbx_poly_seq_scheme.asym_id
_pdbx_poly_seq_scheme.auth_seq_num
_pdbx_poly_seq_scheme.entity_id
_pdbx_poly_seq_scheme.hetero
_pdbx_poly_seq_scheme.mon_id
_pdbx_poly_seq_scheme.pdb_ins_code
_pdbx_poly_seq_scheme.pdb_seq_num
_pdbx_poly_seq_scheme.pdb_strand_id
_pdbx_poly_seq_scheme.seq_id
A 1   1 n MET . 1   A 1   
A 2   1 n LEU . 2   A 2   
A 3   1 n VAL . 3   A 3   
A 4   1 n GLU . 4   A 4   
A 5   1 n GLN . 5   A 5   
A 6   1 n ALA . 6   A 6   
A 7   1 n MET . 7   A 7   
A 8   1 n LYS . 8   A 8   
A 9   1 n ALA . 9   A 9   
A 10  1 n PRO . 10  A 10  
A 11  1 n VAL . 11  A 11  
A 12  1 n ILE . 12  A 12  
A 13  1 n THR . 13  A 13  
A 14  1 n LEU . 14  A 14  
A 15  1 n ARG . 15  A 15  
A 16  1 n ALA . 16  A 16  
A 17  1 n THR . 17  A 17  
A 18  1 n ASN . 18  A 18  
A 19  1 n THR . 19  A 19  
A 20  1 n ILE . 20  A 20  
A 21  1 n ALA . 21  A 21  
A 22  1 n GLU . 22  A 22  
A 23  1 n ALA . 23  A 23  
A 24  1 n LEU . 24  A 24  
A 25  1 n GLN . 25  A 25  
A 26  1 n LEU . 26  A 26  
A 27  1 n LEU . 27  A 27  
A 28  1 n ARG . 28  A 28  
A 29  1 n HIS . 29  A 29  
A 30  1 n HIS . 30  A 30  
A 31  1 n ARG . 31  A 31  
A 32  1 n ILE . 32  A 32  
A 33  1 n ARG . 33  A 33  
A 34  1 n HIS . 34  A 34  
A 35  1 n LEU . 35  A 35  
A 36  1 n PRO . 36  A 36  
A 37  1 n VAL . 37  A 37  
A 38  1 n VAL . 38  A 38  
A 39  1 n ASP . 39  A 39  
A 40  1 n GLY . 40  A 40  
A 41  1 n GLU . 41  A 41  
A 42  1 n GLY . 42  A 42  
A 43  1 n ARG . 43  A 43  
A 44  1 n LEU . 44  A 44  
A 45  1 n LEU . 45  A 45  
A 46  1 n GLY . 46  A 46  
A 47  1 n LEU . 47  A 47  
A 48  1 n VAL . 48  A 48  
A 49  1 n THR . 49  A 49  
A 50  1 n SER . 50  A 50  
A 51  1 n GLN . 51  A 51  
A 52  1 n ASP . 52  A 52  
A 53  1 n LEU . 53  A 53  
A 54  1 n ARG . 54  A 54  
A 55  1 n ASP . 55  A 55  
A 56  1 n ALA . 56  A 56  
A 57  1 n SER . 57  A 57  
A 58  1 n PRO . 58  A 58  
A 59  1 n SER . 59  A 59  
A 60  1 n ILE . 60  A 60  
A 61  1 n PHE . 61  A 61  
A 62  1 n HIS . 62  A 62  
A 63  1 n LEU . 63  A 63  
A 64  1 n HIS . 64  A 64  
A 65  1 n GLU . 65  A 65  
A 66  1 n HIS . 66  A 66  
A 67  1 n LEU . 67  A 67  
A 68  1 n GLU . 68  A 68  
A 69  1 n ASP . 69  A 69  
A 70  1 n LEU . 70  A 70  
A 71  1 n GLN . 71  A 71  
A 72  1 n LYS . 72  A 72  
A 73  1 n PRO . 73  A 73  
A 74  1 n VAL . 74  A 74  
A 75  1 n SER . 75  A 75  
A 76  1 n THR . 76  A 76  
A 77  1 n ILE . 77  A 77  
A 78  1 n MET . 78  A 78  
A 79  1 n LYS . 79  A 79  
A 80  1 n THR . 80  A 80  
A 81  1 n ASP . 81  A 81  
A 82  1 n LEU . 82  A 82  
A 83  1 n ILE . 83  A 83  
A 84  1 n VAL . 84  A 84  
A 85  1 n GLY . 85  A 85  
A 86  1 n HIS . 86  A 86  
A 87  1 n PRO . 87  A 87  
A 88  1 n LEU . 88  A 88  
A 89  1 n ASP . 89  A 89  
A 90  1 n PHE . 90  A 90  
A 91  1 n VAL . 91  A 91  
A 92  1 n GLU . 92  A 92  
A 93  1 n GLU . 93  A 93  
A 94  1 n VAL . 94  A 94  
A 95  1 n ALA . 95  A 95  
A 96  1 n ALA . 96  A 96  
A 97  1 n LEU . 97  A 97  
A 98  1 n PHE . 98  A 98  
A 99  1 n TYR . 99  A 99  
A 100 1 n GLU . 100 A 100 
A 101 1 n HIS . 101 A 101 
A 102 1 n ARG . 102 A 102 
A 103 1 n ILE . 103 A 103 
A 104 1 n GLY . 104 A 104 
A 105 1 n CYS . 105 A 105 
A 106 1 n LEU . 106 A 106 
A 107 1 n PRO . 107 A 107 
A 108 1 n ILE . 108 A 108 
A 109 1 n VAL . 109 A 109 
A 110 1 n ASN . 110 A 110 
A 111 1 n HIS . 111 A 111 
A 112 1 n GLY . 112 A 112 
A 113 1 n LYS . 113 A 113 
A 114 1 n LEU . 114 A 114 
A 115 1 n VAL . 115 A 115 
A 116 1 n GLY . 116 A 116 
A 117 1 n ILE . 117 A 117 
A 118 1 n ILE . 118 A 118 
A 119 1 n THR . 119 A 119 
A 120 1 n GLN . 120 A 120 
A 121 1 n THR . 121 A 121 
A 122 1 n ASP . 122 A 122 
A 123 1 n LEU . 123 A 123 
A 124 1 n LEU . 124 A 124 
A 125 1 n ARG . 125 A 125 
A 126 1 n THR . 126 A 126 
A 127 1 n PHE . 127 A 127 
A 128 1 n ILE . 128 A 128 
A 129 1 n GLU . 129 A 129 
A 130 1 n LEU . 130 A 130 
A 131 1 n THR . 131 A 131 
A 132 1 n GLY . 132 A 132 
A 133 1 n VAL . 133 A 133 
A 134 1 n HIS . 134 A 134 
A 135 1 n GLN . 135 A 135 
A 136 1 n PRO . 136 A 136 
A 137 1 n GLY . 137 A 137 
A 138 1 n SER . 138 A 138 
A 139 1 n GLN . 139 A 139 
A 140 1 n ILE . 140 A 140 
A 141 1 n GLU . 141 A 141 
A 142 1 n ILE . 142 A 142 
A 143 1 n LYS . 143 A 143 
A 144 1 n VAL . 144 A 144 
A 145 1 n PRO . 145 A 145 
A 146 1 n ASN . 146 A 146 
A 147 1 n GLU . 147 A 147 
A 148 1 n ALA . 148 A 148 
A 149 1 n GLY . 149 A 149 
A 150 1 n MET . 150 A 150 
A 151 1 n LEU . 151 A 151 
A 152 1 n SER . 152 A 152 
A 153 1 n LYS . 153 A 153 
A 154 1 n ALA . 154 A 154 
A 155 1 n ALA . 155 A 155 
A 156 1 n ALA . 156 A 156 
A 157 1 n ILE . 157 A 157 
A 158 1 n ILE . 158 A 158 
A 159 1 n SER . 159 A 159 
A 160 1 n GLU . 160 A 160 
A 161 1 n ARG . 161 A 161 
A 162 1 n HIS . 162 A 162 
A 163 1 n VAL . 163 A 163 
A 164 1 n ASN . 164 A 164 
A 165 1 n ILE . 165 A 165 
A 166 1 n ALA . 166 A 166 
A 167 1 n SER . 167 A 167 
A 168 1 n VAL . 168 A 168 
A 169 1 n LEU . 169 A 169 
A 170 1 n VAL . 170 A 170 
A 171 1 n TYR . 171 A 171 
A 172 1 n PRO . 172 A 172 
A 173 1 n ALA . 173 A 173 
A 174 1 n PRO . 174 A 174 
A 175 1 n ASP . 175 A 175 
A 176 1 n PRO . 176 A 176 
A 177 1 n ASN . 177 A 177 
A 178 1 n GLU . 178 A 178 
A 179 1 n LYS . 179 A 179 
A 180 1 n ILE . 180 A 180 
A 181 1 n LEU . 181 A 181 
A 182 1 n VAL . 182 A 182 
A 183 1 n PHE . 183 A 183 
A 184 1 n ARG . 184 A 184 
A 185 1 n VAL . 185 A 185 
A 186 1 n GLN . 186 A 186 
A 187 1 n THR . 187 A 187 
A 188 1 n MET . 188 A 188 
A 189 1 n ASN . 189 A 189 
A 190 1 n PRO . 190 A 190 
A 191 1 n LEU . 191 A 191 
A 192 1 n PRO . 192 A 192 
A 193 1 n LEU . 193 A 193 
A 194 1 n ILE . 194 A 194 
A 195 1 n ARG . 195 A 195 
A 196 1 n ASP . 196 A 196 
A 197 1 n LEU . 197 A 197 
A 198 1 n GLN . 198 A 198 
A 199 1 n ASN . 199 A 199 
A 200 1 n ALA . 200 A 200 
A 201 1 n GLY . 201 A 201 
A 202 1 n TYR . 202 A 202 
A 203 1 n HIS . 203 A 203 
A 204 1 n VAL . 204 A 204 
A 205 1 n LEU . 205 A 205 
A 206 1 n TRP . 206 A 206 
A 207 1 n PRO . 207 A 207 
A 208 1 n ASN . 208 A 208 
A 209 1 n LEU . 209 A 209 
A 210 1 n PRO . 210 A 210 
A 211 1 n GLY . 211 A 211 
A 212 1 n VAL . 212 A 212 
A 213 1 n THR . 213 A 213 
A 214 1 n SER . 214 A 214 
B 1   2 n MET . 1   B 1   
B 2   2 n LEU . 2   B 2   
B 3   2 n VAL . 3   B 3   
B 4   2 n GLU . 4   B 4   
B 5   2 n GLN . 5   B 5   
B 6   2 n ALA . 6   B 6   
B 7   2 n MET . 7   B 7   
B 8   2 n LYS . 8   B 8   
B 9   2 n ALA . 9   B 9   
B 10  2 n PRO . 10  B 10  
B 11  2 n VAL . 11  B 11  
B 12  2 n ILE . 12  B 12  
B 13  2 n THR . 13  B 13  
B 14  2 n LEU . 14  B 14  
B 15  2 n ARG . 15  B 15  
B 16  2 n ALA . 16  B 16  
B 17  2 n THR . 17  B 17  
B 18  2 n ASN . 18  B 18  
B 19  2 n THR . 19  B 19  
B 20  2 n ILE . 20  B 20  
B 21  2 n ALA . 21  B 21  
B 22  2 n GLU . 22  B 22  
B 23  2 n ALA . 23  B 23  
B 24  2 n LEU . 24  B 24  
B 25  2 n GLN . 25  B 25  
B 26  2 n LEU . 26  B 26  
B 27  2 n LEU . 27  B 27  
B 28  2 n ARG . 28  B 28  
B 29  2 n HIS . 29  B 29  
B 30  2 n HIS . 30  B 30  
B 31  2 n ARG . 31  B 31  
B 32  2 n ILE . 32  B 32  
B 33  2 n ARG . 33  B 33  
B 34  2 n HIS . 34  B 34  
B 35  2 n LEU . 35  B 35  
B 36  2 n PRO . 36  B 36  
B 37  2 n VAL . 37  B 37  
B 38  2 n VAL . 38  B 38  
B 39  2 n ASP . 39  B 39  
B 40  2 n GLY . 40  B 40  
B 41  2 n GLU . 41  B 41  
B 42  2 n GLY . 42  B 42  
B 43  2 n ARG . 43  B 43  
B 44  2 n LEU . 44  B 44  
B 45  2 n LEU . 45  B 45  
B 46  2 n GLY . 46  B 46  
B 47  2 n LEU . 47  B 47  
B 48  2 n VAL . 48  B 48  
B 49  2 n THR . 49  B 49  
B 50  2 n SER . 50  B 50  
B 51  2 n GLN . 51  B 51  
B 52  2 n ASP . 52  B 52  
B 53  2 n LEU . 53  B 53  
B 54  2 n ARG . 54  B 54  
B 55  2 n ASP . 55  B 55  
B 56  2 n ALA . 56  B 56  
B 57  2 n SER . 57  B 57  
B 58  2 n PRO . 58  B 58  
B 59  2 n SER . 59  B 59  
B 60  2 n ILE . 60  B 60  
B 61  2 n PHE . 61  B 61  
B 62  2 n HIS . 62  B 62  
B 63  2 n LEU . 63  B 63  
B 64  2 n HIS . 64  B 64  
B 65  2 n GLU . 65  B 65  
B 66  2 n HIS . 66  B 66  
B 67  2 n LEU . 67  B 67  
B 68  2 n GLU . 68  B 68  
B 69  2 n ASP . 69  B 69  
B 70  2 n LEU . 70  B 70  
B 71  2 n GLN . 71  B 71  
B 72  2 n LYS . 72  B 72  
B 73  2 n PRO . 73  B 73  
B 74  2 n VAL . 74  B 74  
B 75  2 n SER . 75  B 75  
B 76  2 n THR . 76  B 76  
B 77  2 n ILE . 77  B 77  
B 78  2 n MET . 78  B 78  
B 79  2 n LYS . 79  B 79  
B 80  2 n THR . 80  B 80  
B 81  2 n ASP . 81  B 81  
B 82  2 n LEU . 82  B 82  
B 83  2 n ILE . 83  B 83  
B 84  2 n VAL . 84  B 84  
B 85  2 n GLY . 85  B 85  
B 86  2 n HIS . 86  B 86  
B 87  2 n PRO . 87  B 87  
B 88  2 n LEU . 88  B 88  
B 89  2 n ASP . 89  B 89  
B 90  2 n PHE . 90  B 90  
B 91  2 n VAL . 91  B 91  
B 92  2 n GLU . 92  B 92  
B 93  2 n GLU . 93  B 93  
B 94  2 n VAL . 94  B 94  
B 95  2 n ALA . 95  B 95  
B 96  2 n ALA . 96  B 96  
B 97  2 n LEU . 97  B 97  
B 98  2 n PHE . 98  B 98  
B 99  2 n TYR . 99  B 99  
B 100 2 n GLU . 100 B 100 
B 101 2 n HIS . 101 B 101 
B 102 2 n ARG . 102 B 102 
B 103 2 n ILE . 103 B 103 
B 104 2 n GLY . 104 B 104 
B 105 2 n CYS . 105 B 105 
B 106 2 n LEU . 106 B 106 
B 107 2 n PRO . 107 B 107 
B 108 2 n ILE . 108 B 108 
B 109 2 n VAL . 109 B 109 
B 110 2 n ASN . 110 B 110 
B 111 2 n HIS . 111 B 111 
B 112 2 n GLY . 112 B 112 
B 113 2 n LYS . 113 B 113 
B 114 2 n LEU . 114 B 114 
B 115 2 n VAL . 115 B 115 
B 116 2 n GLY . 116 B 116 
B 117 2 n ILE . 117 B 117 
B 118 2 n ILE . 118 B 118 
B 119 2 n THR . 119 B 119 
B 120 2 n GLN . 120 B 120 
B 121 2 n THR . 121 B 121 
B 122 2 n ASP . 122 B 122 
B 123 2 n LEU . 123 B 123 
B 124 2 n LEU . 124 B 124 
B 125 2 n ARG . 125 B 125 
B 126 2 n THR . 126 B 126 
B 127 2 n PHE . 127 B 127 
B 128 2 n ILE . 128 B 128 
B 129 2 n GLU . 129 B 129 
B 130 2 n LEU . 130 B 130 
B 131 2 n THR . 131 B 131 
B 132 2 n GLY . 132 B 132 
B 133 2 n VAL . 133 B 133 
B 134 2 n HIS . 134 B 134 
B 135 2 n GLN . 135 B 135 
B 136 2 n PRO . 136 B 136 
B 137 2 n GLY . 137 B 137 
B 138 2 n SER . 138 B 138 
B 139 2 n GLN . 139 B 139 
B 140 2 n ILE . 140 B 140 
B 141 2 n GLU . 141 B 141 
B 142 2 n ILE . 142 B 142 
B 143 2 n LYS . 143 B 143 
B 144 2 n VAL . 144 B 144 
B 145 2 n PRO . 145 B 145 
B 146 2 n ASN . 146 B 146 
B 147 2 n GLU . 147 B 147 
B 148 2 n ALA . 148 B 148 
B 149 2 n GLY . 149 B 149 
B 150 2 n MET . 150 B 150 
B 151 2 n LEU . 151 B 151 
B 152 2 n SER . 152 B 152 
B 153 2 n LYS . 153 B 153 
B 154 2 n ALA . 154 B 154 
B 155 2 n ALA . 155 B 155 
B 156 2 n ALA . 156 B 156 
B 157 2 n ILE . 157 B 157 
B 158 2 n ILE . 158 B 158 
B 159 2 n SER . 159 B 159 
B 160 2 n GLU . 160 B 160 
B 161 2 n ARG . 161 B 161 
B 162 2 n HIS . 162 B 162 
B 163 2 n VAL . 163 B 163 
B 164 2 n ASN . 164 B 164 
B 165 2 n ILE . 165 B 165 
B 166 2 n ALA . 166 B 166 
B 167 2 n SER . 167 B 167 
B 168 2 n VAL . 168 B 168 
B 169 2 n LEU . 169 B 169 
B 170 2 n VAL . 170 B 170 
B 171 2 n TYR . 171 B 171 
B 172 2 n PRO . 172 B 172 
B 173 2 n ALA . 173 B 173 
B 174 2 n PRO . 174 B 174 
B 175 2 n ASP . 175 B 175 
B 176 2 n PRO . 176 B 176 
B 177 2 n ASN . 177 B 177 
B 178 2 n GLU . 178 B 178 
B 179 2 n LYS . 179 B 179 
B 180 2 n ILE . 180 B 180 
B 181 2 n LEU . 181 B 181 
B 182 2 n VAL . 182 B 182 
B 183 2 n PHE . 183 B 183 
B 184 2 n ARG . 184 B 184 
B 185 2 n VAL . 185 B 185 
B 186 2 n GLN . 186 B 186 
B 187 2 n THR . 187 B 187 
B 188 2 n MET . 188 B 188 
B 189 2 n ASN . 189 B 189 
B 190 2 n PRO . 190 B 190 
B 191 2 n LEU . 191 B 191 
B 192 2 n PRO . 192 B 192 
B 193 2 n LEU . 193 B 193 
B 194 2 n ILE . 194 B 194 
B 195 2 n ARG . 195 B 195 
B 196 2 n ASP . 196 B 196 
B 197 2 n LEU . 197 B 197 
B 198 2 n GLN . 198 B 198 
B 199 2 n ASN . 199 B 199 
B 200 2 n ALA . 200 B 200 
B 201 2 n GLY . 201 B 201 
B 202 2 n TYR . 202 B 202 
B 203 2 n HIS . 203 B 203 
B 204 2 n VAL . 204 B 204 
B 205 2 n LEU . 205 B 205 
B 206 2 n TRP . 206 B 206 
B 207 2 n PRO . 207 B 207 
B 208 2 n ASN . 208 B 208 
B 209 2 n LEU . 209 B 209 
B 210 2 n PRO . 210 B 210 
B 211 2 n GLY . 211 B 211 
B 212 2 n VAL . 212 B 212 
B 213 2 n THR . 213 B 213 
B 214 2 n SER . 214 B 214 
C 1   3 n MET . 1   C 1   
C 2   3 n SER . 2   C 2   
C 3   3 n ARG . 3   C 3   
C 4   3 n ASN . 4   C 4   
C 5   3 n CYS . 5   C 5   
C 6   3 n ALA . 6   C 6   
C 7   3 n PHE . 7   C 7   
C 8   3 n VAL . 8   C 8   
C 9   3 n TYR . 9   C 9   
C 10  3 n SER . 10  C 10  
C 11  3 n GLU . 11  C 11  
C 12  3 n GLN . 12  C 12  
C 13  3 n PHE . 13  C 13  
C 14  3 n LEU . 14  C 14  
C 15  3 n GLN . 15  C 15  
C 16  3 n TYR . 16  C 16  
C 17  3 n LYS . 17  C 17  
C 18  3 n PHE . 18  C 18  
C 19  3 n HIS . 19  C 19  
C 20  3 n ASP . 20  C 20  
C 21  3 n ASP . 21  C 21  
C 22  3 n HIS . 22  C 22  
C 23  3 n PRO . 23  C 23  
C 24  3 n PHE . 24  C 24  
C 25  3 n ASN . 25  C 25  
C 26  3 n GLN . 26  C 26  
C 27  3 n LEU . 27  C 27  
C 28  3 n ARG . 28  C 28  
C 29  3 n VAL . 29  C 29  
C 30  3 n LYS . 30  C 30  
C 31  3 n MET . 31  C 31  
C 32  3 n THR . 32  C 32  
C 33  3 n TYR . 33  C 33  
C 34  3 n ASP . 34  C 34  
C 35  3 n LEU . 35  C 35  
C 36  3 n LEU . 36  C 36  
C 37  3 n CYS . 37  C 37  
C 38  3 n THR . 38  C 38  
C 39  3 n LEU . 39  C 39  
C 40  3 n GLY . 40  C 40  
C 41  3 n ALA . 41  C 41  
C 42  3 n LEU . 42  C 42  
C 43  3 n GLU . 43  C 43  
C 44  3 n ASP . 44  C 44  
C 45  3 n ARG . 45  C 45  
C 46  3 n GLN . 46  C 46  
C 47  3 n ILE . 47  C 47  
C 48  3 n VAL . 48  C 48  
C 49  3 n ALA . 49  C 49  
C 50  3 n PRO . 50  C 50  
C 51  3 n ARG . 51  C 51  
C 52  3 n MET . 52  C 52  
C 53  3 n ALA . 53  C 53  
C 54  3 n THR . 54  C 54  
C 55  3 n ASP . 55  C 55  
C 56  3 n ASP . 56  C 56  
C 57  3 n GLU . 57  C 57  
C 58  3 n LEU . 58  C 58  
C 59  3 n ALA . 59  C 59  
C 60  3 n LEU . 60  C 60  
C 61  3 n ILE . 61  C 61  
C 62  3 n HIS . 62  C 62  
C 63  3 n ASP . 63  C 63  
C 64  3 n ARG . 64  C 64  
C 65  3 n SER . 65  C 65  
C 66  3 n TYR . 66  C 66  
C 67  3 n ILE . 67  C 67  
C 68  3 n GLU . 68  C 68  
C 69  3 n ALA . 69  C 69  
C 70  3 n VAL . 70  C 70  
C 71  3 n LYS . 71  C 71  
C 72  3 n ALA . 72  C 72  
C 73  3 n ALA . 73  C 73  
C 74  3 n GLY . 74  C 74  
C 75  3 n ARG . 75  C 75  
C 76  3 n GLY . 76  C 76  
C 77  3 n GLU . 77  C 77  
C 78  3 n LEU . 78  C 78  
C 79  3 n SER . 79  C 79  
C 80  3 n GLU . 80  C 80  
C 81  3 n ALA . 81  C 81  
C 82  3 n ALA . 82  C 82  
C 83  3 n ALA . 83  C 83  
C 84  3 n GLN . 84  C 84  
C 85  3 n ASN . 85  C 85  
C 86  3 n TYR . 86  C 86  
C 87  3 n GLY . 87  C 87  
C 88  3 n LEU . 88  C 88  
C 89  3 n GLY . 89  C 89  
C 90  3 n THR . 90  C 90  
C 91  3 n GLU . 91  C 91  
C 92  3 n ASP . 92  C 92  
C 93  3 n THR . 93  C 93  
C 94  3 n PRO . 94  C 94  
C 95  3 n ILE . 95  C 95  
C 96  3 n PHE . 96  C 96  
C 97  3 n PRO . 97  C 97  
C 98  3 n ASN . 98  C 98  
C 99  3 n MET . 99  C 99  
C 100 3 n HIS . 100 C 100 
C 101 3 n GLU . 101 C 101 
C 102 3 n ALA . 102 C 102 
C 103 3 n SER . 103 C 103 
C 104 3 n ALA . 104 C 104 
C 105 3 n LEU . 105 C 105 
C 106 3 n LEU . 106 C 106 
C 107 3 n VAL . 107 C 107 
C 108 3 n GLY . 108 C 108 
C 109 3 n SER . 109 C 109 
C 110 3 n THR . 110 C 110 
C 111 3 n LEU . 111 C 111 
C 112 3 n THR . 112 C 112 
C 113 3 n ALA . 113 C 113 
C 114 3 n VAL . 114 C 114 
C 115 3 n ASP . 115 C 115 
C 116 3 n ALA . 116 C 116 
C 117 3 n VAL . 117 C 117 
C 118 3 n LEU . 118 C 118 
C 119 3 n SER . 119 C 119 
C 120 3 n GLY . 120 C 120 
C 121 3 n ALA . 121 C 121 
C 122 3 n ALA . 122 C 122 
C 123 3 n GLU . 123 C 123 
C 124 3 n HIS . 124 C 124 
C 125 3 n ALA . 125 C 125 
C 126 3 n LEU . 126 C 126 
C 127 3 n ASN . 127 C 127 
C 128 3 n LEU . 128 C 128 
C 129 3 n GLY . 129 C 129 
C 130 3 n GLY . 130 C 130 
C 131 3 n GLY . 131 C 131 
C 132 3 n LEU . 132 C 132 
C 133 3 n HIS . 133 C 133 
C 134 3 n HIS . 134 C 134 
C 135 3 n GLY . 135 C 135 
C 136 3 n PHE . 136 C 136 
C 137 3 n ARG . 137 C 137 
C 138 3 n GLY . 138 C 138 
C 139 3 n LYS . 139 C 139 
C 140 3 n ALA . 140 C 140 
C 141 3 n SER . 141 C 141 
C 142 3 n GLY . 142 C 142 
C 143 3 n PHE . 143 C 143 
C 144 3 n CYS . 144 C 144 
C 145 3 n VAL . 145 C 145 
C 146 3 n TYR . 146 C 146 
C 147 3 n ASN . 147 C 147 
C 148 3 n ASP . 148 C 148 
C 149 3 n SER . 149 C 149 
C 150 3 n ALA . 150 C 150 
C 151 3 n VAL . 151 C 151 
C 152 3 n ALA . 152 C 152 
C 153 3 n ILE . 153 C 153 
C 154 3 n GLN . 154 C 154 
C 155 3 n TYR . 155 C 155 
C 156 3 n ILE . 156 C 156 
C 157 3 n ARG . 157 C 157 
C 158 3 n GLU . 158 C 158 
C 159 3 n LYS . 159 C 159 
C 160 3 n TYR . 160 C 160 
C 161 3 n GLY . 161 C 161 
C 162 3 n LEU . 162 C 162 
C 163 3 n ARG . 163 C 163 
C 164 3 n VAL . 164 C 164 
C 165 3 n LEU . 165 C 165 
C 166 3 n TYR . 166 C 166 
C 167 3 n VAL . 167 C 167 
C 168 3 n ASP . 168 C 168 
C 169 3 n THR . 169 C 169 
C 170 3 n ASP . 170 C 170 
C 171 3 n ALA . 171 C 171 
C 172 3 n HIS . 172 C 172 
C 173 3 n HIS . 173 C 173 
C 174 3 n GLY . 174 C 174 
C 175 3 n ASP . 175 C 175 
C 176 3 n GLY . 176 C 176 
C 177 3 n VAL . 177 C 177 
C 178 3 n GLN . 178 C 178 
C 179 3 n TRP . 179 C 179 
C 180 3 n ALA . 180 C 180 
C 181 3 n PHE . 181 C 181 
C 182 3 n TYR . 182 C 182 
C 183 3 n ASP . 183 C 183 
C 184 3 n ASP . 184 C 184 
C 185 3 n PRO . 185 C 185 
C 186 3 n ASN . 186 C 186 
C 187 3 n VAL . 187 C 187 
C 188 3 n CYS . 188 C 188 
C 189 3 n THR . 189 C 189 
C 190 3 n PHE . 190 C 190 
C 191 3 n SER . 191 C 191 
C 192 3 n ILE . 192 C 192 
C 193 3 n HIS . 193 C 193 
C 194 3 n GLU . 194 C 194 
C 195 3 n THR . 195 C 195 
C 196 3 n GLY . 196 C 196 
C 197 3 n ARG . 197 C 197 
C 198 3 n TYR . 198 C 198 
C 199 3 n LEU . 199 C 199 
C 200 3 n PHE . 200 C 200 
C 201 3 n PRO . 201 C 201 
C 202 3 n GLY . 202 C 202 
C 203 3 n THR . 203 C 203 
C 204 3 n GLY . 204 C 204 
C 205 3 n ASN . 205 C 205 
C 206 3 n VAL . 206 C 206 
C 207 3 n ASN . 207 C 207 
C 208 3 n GLU . 208 C 208 
C 209 3 n ARG . 209 C 209 
C 210 3 n GLY . 210 C 210 
C 211 3 n LEU . 211 C 211 
C 212 3 n GLY . 212 C 212 
C 213 3 n ALA . 213 C 213 
C 214 3 n GLY . 214 C 214 
C 215 3 n TYR . 215 C 215 
C 216 3 n GLY . 216 C 216 
C 217 3 n TYR . 217 C 217 
C 218 3 n SER . 218 C 218 
C 219 3 n PHE . 219 C 219 
C 220 3 n ASN . 220 C 220 
C 221 3 n ILE . 221 C 221 
C 222 3 n PRO . 222 C 222 
C 223 3 n VAL . 223 C 223 
C 224 3 n ASP . 224 C 224 
C 225 3 n ALA . 225 C 225 
C 226 3 n PHE . 226 C 226 
C 227 3 n THR . 227 C 227 
C 228 3 n GLU . 228 C 228 
C 229 3 n ASP . 229 C 229 
C 230 3 n GLU . 230 C 230 
C 231 3 n SER . 231 C 231 
C 232 3 n TRP . 232 C 232 
C 233 3 n ILE . 233 C 233 
C 234 3 n ALA . 234 C 234 
C 235 3 n ALA . 235 C 235 
C 236 3 n TYR . 236 C 236 
C 237 3 n THR . 237 C 237 
C 238 3 n THR . 238 C 238 
C 239 3 n ALA . 239 C 239 
C 240 3 n LEU . 240 C 240 
C 241 3 n ARG . 241 C 241 
C 242 3 n GLU . 242 C 242 
C 243 3 n ILE . 243 C 243 
C 244 3 n ALA . 244 C 244 
C 245 3 n ASP . 245 C 245 
C 246 3 n PHE . 246 C 246 
C 247 3 n PHE . 247 C 247 
C 248 3 n ARG . 248 C 248 
C 249 3 n PRO . 249 C 249 
C 250 3 n ASP . 250 C 250 
C 251 3 n VAL . 251 C 251 
C 252 3 n ILE . 252 C 252 
C 253 3 n VAL . 253 C 253 
C 254 3 n THR . 254 C 254 
C 255 3 n GLN . 255 C 255 
C 256 3 n ASN . 256 C 256 
C 257 3 n GLY . 257 C 257 
C 258 3 n VAL . 258 C 258 
C 259 3 n ASP . 259 C 259 
C 260 3 n ALA . 260 C 260 
C 261 3 n HIS . 261 C 261 
C 262 3 n TYR . 262 C 262 
C 263 3 n TYR . 263 C 263 
C 264 3 n ASP . 264 C 264 
C 265 3 n PRO . 265 C 265 
C 266 3 n LEU . 266 C 266 
C 267 3 n THR . 267 C 267 
C 268 3 n HIS . 268 C 268 
C 269 3 n LEU . 269 C 269 
C 270 3 n SER . 270 C 270 
C 271 3 n VAL . 271 C 271 
C 272 3 n THR . 272 C 272 
C 273 3 n MET . 273 C 273 
C 274 3 n LYS . 274 C 274 
C 275 3 n THR . 275 C 275 
C 276 3 n TYR . 276 C 276 
C 277 3 n ARG . 277 C 277 
C 278 3 n ALA . 278 C 278 
C 279 3 n ILE . 279 C 279 
C 280 3 n PRO . 280 C 280 
C 281 3 n LYS . 281 C 281 
C 282 3 n LEU . 282 C 282 
C 283 3 n ALA . 283 C 283 
C 284 3 n HIS . 284 C 284 
C 285 3 n GLU . 285 C 285 
C 286 3 n ILE . 286 C 286 
C 287 3 n ALA . 287 C 287 
C 288 3 n HIS . 288 C 288 
C 289 3 n GLU . 289 C 289 
C 290 3 n TYR . 290 C 290 
C 291 3 n CYS . 291 C 291 
C 292 3 n ASP . 292 C 292 
C 293 3 n GLY . 293 C 293 
C 294 3 n ARG . 294 C 294 
C 295 3 n TRP . 295 C 295 
C 296 3 n ILE . 296 C 296 
C 297 3 n ALA . 297 C 297 
C 298 3 n VAL . 298 C 298 
C 299 3 n GLY . 299 C 299 
C 300 3 n GLY . 300 C 300 
C 301 3 n GLY . 301 C 301 
C 302 3 n GLY . 302 C 302 
C 303 3 n TYR . 303 C 303 
C 304 3 n ASP . 304 C 304 
C 305 3 n ILE . 305 C 305 
C 306 3 n TRP . 306 C 306 
C 307 3 n ARG . 307 C 307 
C 308 3 n VAL . 308 C 308 
C 309 3 n VAL . 309 C 309 
C 310 3 n PRO . 310 C 310 
C 311 3 n ARG . 311 C 311 
C 312 3 n ALA . 312 C 312 
C 313 3 n TRP . 313 C 313 
C 314 3 n ALA . 314 C 314 
C 315 3 n LEU . 315 C 315 
C 316 3 n LEU . 316 C 316 
C 317 3 n TRP . 317 C 317 
C 318 3 n LEU . 318 C 318 
C 319 3 n GLU . 319 C 319 
C 320 3 n MET . 320 C 320 
C 321 3 n THR . 321 C 321 
C 322 3 n GLY . 322 C 322 
C 323 3 n GLN . 323 C 323 
C 324 3 n ALA . 324 C 324 
C 325 3 n ASP . 325 C 325 
C 326 3 n VAL . 326 C 326 
C 327 3 n SER . 327 C 327 
C 328 3 n GLY . 328 C 328 
C 329 3 n PRO . 329 C 329 
C 330 3 n LEU . 330 C 330 
C 331 3 n PRO . 331 C 331 
C 332 3 n ASP . 332 C 332 
C 333 3 n GLU . 333 C 333 
C 334 3 n TRP . 334 C 334 
C 335 3 n ARG . 335 C 335 
C 336 3 n GLU . 336 C 336 
C 337 3 n ARG . 337 C 337 
C 338 3 n TRP . 338 C 338 
C 339 3 n GLN . 339 C 339 
C 340 3 n PRO . 340 C 340 
C 341 3 n LEU . 341 C 341 
C 342 3 n SER . 342 C 342 
C 343 3 n PRO . 343 C 343 
C 344 3 n VAL . 344 C 344 
C 345 3 n ALA . 345 C 345 
C 346 3 n LEU . 346 C 346 
C 347 3 n PRO . 347 C 347 
C 348 3 n LEU . 348 C 348 
C 349 3 n GLU . 349 C 349 
C 350 3 n TRP . 350 C 350 
C 351 3 n ASP . 351 C 351 
C 352 3 n ASP . 352 C 352 
C 353 3 n PRO . 353 C 353 
C 354 3 n ASP . 354 C 354 
C 355 3 n ASP . 355 C 355 
C 356 3 n LEU . 356 C 356 
C 357 3 n TYR . 357 C 357 
C 358 3 n PRO . 358 C 358 
C 359 3 n PRO . 359 C 359 
C 360 3 n ILE . 360 C 360 
C 361 3 n PRO . 361 C 361 
C 362 3 n ARG . 362 C 362 
C 363 3 n LYS . 363 C 363 
C 364 3 n ALA . 364 C 364 
C 365 3 n GLU . 365 C 365 
C 366 3 n ILE . 366 C 366 
C 367 3 n SER . 367 C 367 
C 368 3 n GLU . 368 C 368 
C 369 3 n LYS . 369 C 369 
C 370 3 n ASN . 370 C 370 
C 371 3 n ALA . 371 C 371 
C 372 3 n GLN . 372 C 372 
C 373 3 n THR . 373 C 373 
C 374 3 n VAL . 374 C 374 
C 375 3 n GLU . 375 C 375 
C 376 3 n LYS . 376 C 376 
C 377 3 n ALA . 377 C 377 
C 378 3 n LEU . 378 C 378 
C 379 3 n TYR . 379 C 379 
C 380 3 n PHE . 380 C 380 
C 381 3 n ILE . 381 C 381 
C 382 3 n ARG . 382 C 382 
C 383 3 n SER . 383 C 383 
C 384 3 n GLN . 384 C 384 
C 385 3 n ARG . 385 C 385 
C 386 3 n PRO . 386 C 386 
C 387 3 n ALA . 387 C 387 
C 388 3 n ARG . 388 C 388 
D 1   4 n MET . 1   D 1   
D 2   4 n SER . 2   D 2   
D 3   4 n ARG . 3   D 3   
D 4   4 n ASN . 4   D 4   
D 5   4 n CYS . 5   D 5   
D 6   4 n ALA . 6   D 6   
D 7   4 n PHE . 7   D 7   
D 8   4 n VAL . 8   D 8   
D 9   4 n TYR . 9   D 9   
D 10  4 n SER . 10  D 10  
D 11  4 n GLU . 11  D 11  
D 12  4 n GLN . 12  D 12  
D 13  4 n PHE . 13  D 13  
D 14  4 n LEU . 14  D 14  
D 15  4 n GLN . 15  D 15  
D 16  4 n TYR . 16  D 16  
D 17  4 n LYS . 17  D 17  
D 18  4 n PHE . 18  D 18  
D 19  4 n HIS . 19  D 19  
D 20  4 n ASP . 20  D 20  
D 21  4 n ASP . 21  D 21  
D 22  4 n HIS . 22  D 22  
D 23  4 n PRO . 23  D 23  
D 24  4 n PHE . 24  D 24  
D 25  4 n ASN . 25  D 25  
D 26  4 n GLN . 26  D 26  
D 27  4 n LEU . 27  D 27  
D 28  4 n ARG . 28  D 28  
D 29  4 n VAL . 29  D 29  
D 30  4 n LYS . 30  D 30  
D 31  4 n MET . 31  D 31  
D 32  4 n THR . 32  D 32  
D 33  4 n TYR . 33  D 33  
D 34  4 n ASP . 34  D 34  
D 35  4 n LEU . 35  D 35  
D 36  4 n LEU . 36  D 36  
D 37  4 n CYS . 37  D 37  
D 38  4 n THR . 38  D 38  
D 39  4 n LEU . 39  D 39  
D 40  4 n GLY . 40  D 40  
D 41  4 n ALA . 41  D 41  
D 42  4 n LEU . 42  D 42  
D 43  4 n GLU . 43  D 43  
D 44  4 n ASP . 44  D 44  
D 45  4 n ARG . 45  D 45  
D 46  4 n GLN . 46  D 46  
D 47  4 n ILE . 47  D 47  
D 48  4 n VAL . 48  D 48  
D 49  4 n ALA . 49  D 49  
D 50  4 n PRO . 50  D 50  
D 51  4 n ARG . 51  D 51  
D 52  4 n MET . 52  D 52  
D 53  4 n ALA . 53  D 53  
D 54  4 n THR . 54  D 54  
D 55  4 n ASP . 55  D 55  
D 56  4 n ASP . 56  D 56  
D 57  4 n GLU . 57  D 57  
D 58  4 n LEU . 58  D 58  
D 59  4 n ALA . 59  D 59  
D 60  4 n LEU . 60  D 60  
D 61  4 n ILE . 61  D 61  
D 62  4 n HIS . 62  D 62  
D 63  4 n ASP . 63  D 63  
D 64  4 n ARG . 64  D 64  
D 65  4 n SER . 65  D 65  
D 66  4 n TYR . 66  D 66  
D 67  4 n ILE . 67  D 67  
D 68  4 n GLU . 68  D 68  
D 69  4 n ALA . 69  D 69  
D 70  4 n VAL . 70  D 70  
D 71  4 n LYS . 71  D 71  
D 72  4 n ALA . 72  D 72  
D 73  4 n ALA . 73  D 73  
D 74  4 n GLY . 74  D 74  
D 75  4 n ARG . 75  D 75  
D 76  4 n GLY . 76  D 76  
D 77  4 n GLU . 77  D 77  
D 78  4 n LEU . 78  D 78  
D 79  4 n SER . 79  D 79  
D 80  4 n GLU . 80  D 80  
D 81  4 n ALA . 81  D 81  
D 82  4 n ALA . 82  D 82  
D 83  4 n ALA . 83  D 83  
D 84  4 n GLN . 84  D 84  
D 85  4 n ASN . 85  D 85  
D 86  4 n TYR . 86  D 86  
D 87  4 n GLY . 87  D 87  
D 88  4 n LEU . 88  D 88  
D 89  4 n GLY . 89  D 89  
D 90  4 n THR . 90  D 90  
D 91  4 n GLU . 91  D 91  
D 92  4 n ASP . 92  D 92  
D 93  4 n THR . 93  D 93  
D 94  4 n PRO . 94  D 94  
D 95  4 n ILE . 95  D 95  
D 96  4 n PHE . 96  D 96  
D 97  4 n PRO . 97  D 97  
D 98  4 n ASN . 98  D 98  
D 99  4 n MET . 99  D 99  
D 100 4 n HIS . 100 D 100 
D 101 4 n GLU . 101 D 101 
D 102 4 n ALA . 102 D 102 
D 103 4 n SER . 103 D 103 
D 104 4 n ALA . 104 D 104 
D 105 4 n LEU . 105 D 105 
D 106 4 n LEU . 106 D 106 
D 107 4 n VAL . 107 D 107 
D 108 4 n GLY . 108 D 108 
D 109 4 n SER . 109 D 109 
D 110 4 n THR . 110 D 110 
D 111 4 n LEU . 111 D 111 
D 112 4 n THR . 112 D 112 
D 113 4 n ALA . 113 D 113 
D 114 4 n VAL . 114 D 114 
D 115 4 n ASP . 115 D 115 
D 116 4 n ALA . 116 D 116 
D 117 4 n VAL . 117 D 117 
D 118 4 n LEU . 118 D 118 
D 119 4 n SER . 119 D 119 
D 120 4 n GLY . 120 D 120 
D 121 4 n ALA . 121 D 121 
D 122 4 n ALA . 122 D 122 
D 123 4 n GLU . 123 D 123 
D 124 4 n HIS . 124 D 124 
D 125 4 n ALA . 125 D 125 
D 126 4 n LEU . 126 D 126 
D 127 4 n ASN . 127 D 127 
D 128 4 n LEU . 128 D 128 
D 129 4 n GLY . 129 D 129 
D 130 4 n GLY . 130 D 130 
D 131 4 n GLY . 131 D 131 
D 132 4 n LEU . 132 D 132 
D 133 4 n HIS . 133 D 133 
D 134 4 n HIS . 134 D 134 
D 135 4 n GLY . 135 D 135 
D 136 4 n PHE . 136 D 136 
D 137 4 n ARG . 137 D 137 
D 138 4 n GLY . 138 D 138 
D 139 4 n LYS . 139 D 139 
D 140 4 n ALA . 140 D 140 
D 141 4 n SER . 141 D 141 
D 142 4 n GLY . 142 D 142 
D 143 4 n PHE . 143 D 143 
D 144 4 n CYS . 144 D 144 
D 145 4 n VAL . 145 D 145 
D 146 4 n TYR . 146 D 146 
D 147 4 n ASN . 147 D 147 
D 148 4 n ASP . 148 D 148 
D 149 4 n SER . 149 D 149 
D 150 4 n ALA . 150 D 150 
D 151 4 n VAL . 151 D 151 
D 152 4 n ALA . 152 D 152 
D 153 4 n ILE . 153 D 153 
D 154 4 n GLN . 154 D 154 
D 155 4 n TYR . 155 D 155 
D 156 4 n ILE . 156 D 156 
D 157 4 n ARG . 157 D 157 
D 158 4 n GLU . 158 D 158 
D 159 4 n LYS . 159 D 159 
D 160 4 n TYR . 160 D 160 
D 161 4 n GLY . 161 D 161 
D 162 4 n LEU . 162 D 162 
D 163 4 n ARG . 163 D 163 
D 164 4 n VAL . 164 D 164 
D 165 4 n LEU . 165 D 165 
D 166 4 n TYR . 166 D 166 
D 167 4 n VAL . 167 D 167 
D 168 4 n ASP . 168 D 168 
D 169 4 n THR . 169 D 169 
D 170 4 n ASP . 170 D 170 
D 171 4 n ALA . 171 D 171 
D 172 4 n HIS . 172 D 172 
D 173 4 n HIS . 173 D 173 
D 174 4 n GLY . 174 D 174 
D 175 4 n ASP . 175 D 175 
D 176 4 n GLY . 176 D 176 
D 177 4 n VAL . 177 D 177 
D 178 4 n GLN . 178 D 178 
D 179 4 n TRP . 179 D 179 
D 180 4 n ALA . 180 D 180 
D 181 4 n PHE . 181 D 181 
D 182 4 n TYR . 182 D 182 
D 183 4 n ASP . 183 D 183 
D 184 4 n ASP . 184 D 184 
D 185 4 n PRO . 185 D 185 
D 186 4 n ASN . 186 D 186 
D 187 4 n VAL . 187 D 187 
D 188 4 n CYS . 188 D 188 
D 189 4 n THR . 189 D 189 
D 190 4 n PHE . 190 D 190 
D 191 4 n SER . 191 D 191 
D 192 4 n ILE . 192 D 192 
D 193 4 n HIS . 193 D 193 
D 194 4 n GLU . 194 D 194 
D 195 4 n THR . 195 D 195 
D 196 4 n GLY . 196 D 196 
D 197 4 n ARG . 197 D 197 
D 198 4 n TYR . 198 D 198 
D 199 4 n LEU . 199 D 199 
D 200 4 n PHE . 200 D 200 
D 201 4 n PRO . 201 D 201 
D 202 4 n GLY . 202 D 202 
D 203 4 n THR . 203 D 203 
D 204 4 n GLY . 204 D 204 
D 205 4 n ASN . 205 D 205 
D 206 4 n VAL . 206 D 206 
D 207 4 n ASN . 207 D 207 
D 208 4 n GLU . 208 D 208 
D 209 4 n ARG . 209 D 209 
D 210 4 n GLY . 210 D 210 
D 211 4 n LEU . 211 D 211 
D 212 4 n GLY . 212 D 212 
D 213 4 n ALA . 213 D 213 
D 214 4 n GLY . 214 D 214 
D 215 4 n TYR . 215 D 215 
D 216 4 n GLY . 216 D 216 
D 217 4 n TYR . 217 D 217 
D 218 4 n SER . 218 D 218 
D 219 4 n PHE . 219 D 219 
D 220 4 n ASN . 220 D 220 
D 221 4 n ILE . 221 D 221 
D 222 4 n PRO . 222 D 222 
D 223 4 n VAL . 223 D 223 
D 224 4 n ASP . 224 D 224 
D 225 4 n ALA . 225 D 225 
D 226 4 n PHE . 226 D 226 
D 227 4 n THR . 227 D 227 
D 228 4 n GLU . 228 D 228 
D 229 4 n ASP . 229 D 229 
D 230 4 n GLU . 230 D 230 
D 231 4 n SER . 231 D 231 
D 232 4 n TRP . 232 D 232 
D 233 4 n ILE . 233 D 233 
D 234 4 n ALA . 234 D 234 
D 235 4 n ALA . 235 D 235 
D 236 4 n TYR . 236 D 236 
D 237 4 n THR . 237 D 237 
D 238 4 n THR . 238 D 238 
D 239 4 n ALA . 239 D 239 
D 240 4 n LEU . 240 D 240 
D 241 4 n ARG . 241 D 241 
D 242 4 n GLU . 242 D 242 
D 243 4 n ILE . 243 D 243 
D 244 4 n ALA . 244 D 244 
D 245 4 n ASP . 245 D 245 
D 246 4 n PHE . 246 D 246 
D 247 4 n PHE . 247 D 247 
D 248 4 n ARG . 248 D 248 
D 249 4 n PRO . 249 D 249 
D 250 4 n ASP . 250 D 250 
D 251 4 n VAL . 251 D 251 
D 252 4 n ILE . 252 D 252 
D 253 4 n VAL . 253 D 253 
D 254 4 n THR . 254 D 254 
D 255 4 n GLN . 255 D 255 
D 256 4 n ASN . 256 D 256 
D 257 4 n GLY . 257 D 257 
D 258 4 n VAL . 258 D 258 
D 259 4 n ASP . 259 D 259 
D 260 4 n ALA . 260 D 260 
D 261 4 n HIS . 261 D 261 
D 262 4 n TYR . 262 D 262 
D 263 4 n TYR . 263 D 263 
D 264 4 n ASP . 264 D 264 
D 265 4 n PRO . 265 D 265 
D 266 4 n LEU . 266 D 266 
D 267 4 n THR . 267 D 267 
D 268 4 n HIS . 268 D 268 
D 269 4 n LEU . 269 D 269 
D 270 4 n SER . 270 D 270 
D 271 4 n VAL . 271 D 271 
D 272 4 n THR . 272 D 272 
D 273 4 n MET . 273 D 273 
D 274 4 n LYS . 274 D 274 
D 275 4 n THR . 275 D 275 
D 276 4 n TYR . 276 D 276 
D 277 4 n ARG . 277 D 277 
D 278 4 n ALA . 278 D 278 
D 279 4 n ILE . 279 D 279 
D 280 4 n PRO . 280 D 280 
D 281 4 n LYS . 281 D 281 
D 282 4 n LEU . 282 D 282 
D 283 4 n ALA . 283 D 283 
D 284 4 n HIS . 284 D 284 
D 285 4 n GLU . 285 D 285 
D 286 4 n ILE . 286 D 286 
D 287 4 n ALA . 287 D 287 
D 288 4 n HIS . 288 D 288 
D 289 4 n GLU . 289 D 289 
D 290 4 n TYR . 290 D 290 
D 291 4 n CYS . 291 D 291 
D 292 4 n ASP . 292 D 292 
D 293 4 n GLY . 293 D 293 
D 294 4 n ARG . 294 D 294 
D 295 4 n TRP . 295 D 295 
D 296 4 n ILE . 296 D 296 
D 297 4 n ALA . 297 D 297 
D 298 4 n VAL . 298 D 298 
D 299 4 n GLY . 299 D 299 
D 300 4 n GLY . 300 D 300 
D 301 4 n GLY . 301 D 301 
D 302 4 n GLY . 302 D 302 
D 303 4 n TYR . 303 D 303 
D 304 4 n ASP . 304 D 304 
D 305 4 n ILE . 305 D 305 
D 306 4 n TRP . 306 D 306 
D 307 4 n ARG . 307 D 307 
D 308 4 n VAL . 308 D 308 
D 309 4 n VAL . 309 D 309 
D 310 4 n PRO . 310 D 310 
D 311 4 n ARG . 311 D 311 
D 312 4 n ALA . 312 D 312 
D 313 4 n TRP . 313 D 313 
D 314 4 n ALA . 314 D 314 
D 315 4 n LEU . 315 D 315 
D 316 4 n LEU . 316 D 316 
D 317 4 n TRP . 317 D 317 
D 318 4 n LEU . 318 D 318 
D 319 4 n GLU . 319 D 319 
D 320 4 n MET . 320 D 320 
D 321 4 n THR . 321 D 321 
D 322 4 n GLY . 322 D 322 
D 323 4 n GLN . 323 D 323 
D 324 4 n ALA . 324 D 324 
D 325 4 n ASP . 325 D 325 
D 326 4 n VAL . 326 D 326 
D 327 4 n SER . 327 D 327 
D 328 4 n GLY . 328 D 328 
D 329 4 n PRO . 329 D 329 
D 330 4 n LEU . 330 D 330 
D 331 4 n PRO . 331 D 331 
D 332 4 n ASP . 332 D 332 
D 333 4 n GLU . 333 D 333 
D 334 4 n TRP . 334 D 334 
D 335 4 n ARG . 335 D 335 
D 336 4 n GLU . 336 D 336 
D 337 4 n ARG . 337 D 337 
D 338 4 n TRP . 338 D 338 
D 339 4 n GLN . 339 D 339 
D 340 4 n PRO . 340 D 340 
D 341 4 n LEU . 341 D 341 
D 342 4 n SER . 342 D 342 
D 343 4 n PRO . 343 D 343 
D 344 4 n VAL . 344 D 344 
D 345 4 n ALA . 345 D 345 
D 346 4 n LEU . 346 D 346 
D 347 4 n PRO . 347 D 347 
D 348 4 n LEU . 348 D 348 
D 349 4 n GLU . 349 D 349 
D 350 4 n TRP . 350 D 350 
D 351 4 n ASP . 351 D 351 
D 352 4 n ASP . 352 D 352 
D 353 4 n PRO . 353 D 353 
D 354 4 n ASP . 354 D 354 
D 355 4 n ASP . 355 D 355 
D 356 4 n LEU . 356 D 356 
D 357 4 n TYR . 357 D 357 
D 358 4 n PRO . 358 D 358 
D 359 4 n PRO . 359 D 359 
D 360 4 n ILE . 360 D 360 
D 361 4 n PRO . 361 D 361 
D 362 4 n ARG . 362 D 362 
D 363 4 n LYS . 363 D 363 
D 364 4 n ALA . 364 D 364 
D 365 4 n GLU . 365 D 365 
D 366 4 n ILE . 366 D 366 
D 367 4 n SER . 367 D 367 
D 368 4 n GLU . 368 D 368 
D 369 4 n LYS . 369 D 369 
D 370 4 n ASN . 370 D 370 
D 371 4 n ALA . 371 D 371 
D 372 4 n GLN . 372 D 372 
D 373 4 n THR . 373 D 373 
D 374 4 n VAL . 374 D 374 
D 375 4 n GLU . 375 D 375 
D 376 4 n LYS . 376 D 376 
D 377 4 n ALA . 377 D 377 
D 378 4 n LEU . 378 D 378 
D 379 4 n TYR . 379 D 379 
D 380 4 n PHE . 380 D 380 
D 381 4 n ILE . 381 D 381 
D 382 4 n ARG . 382 D 382 
D 383 4 n SER . 383 D 383 
D 384 4 n GLN . 384 D 384 
D 385 4 n ARG . 385 D 385 
D 386 4 n PRO . 386 D 386 
D 387 4 n ALA . 387 D 387 
D 388 4 n ARG . 388 D 388 
#
_software.classification other
_software.date           ?
_software.description    "Structure prediction"
_software.name           AlphaFold
_software.pdbx_ordinal   1
_software.type           package
_software.version        "AlphaFold-beta-20231127 (7d9495ae8dbd318b858637eeca6259fdd17ec68e37ad6f1462fd62aafc972dcf)"
#
loop_
_struct_asym.entity_id
_struct_asym.id
1 A 
2 B 
3 C 
4 D 
5 E 
6 F 
7 G 
8 H 
#
loop_
_atom_site.group_PDB
_atom_site.id
_atom_site.type_symbol
_atom_site.label_atom_id
_atom_site.label_alt_id
_atom_site.label_comp_id
_atom_site.label_asym_id
_atom_site.label_entity_id
_atom_site.label_seq_id
_atom_site.pdbx_PDB_ins_code
_atom_site.Cartn_x
_atom_site.Cartn_y
_atom_site.Cartn_z
_atom_site.occupancy
_atom_site.B_iso_or_equiv
_atom_site.auth_seq_id
_atom_site.auth_asym_id
_atom_site.pdbx_PDB_model_num
ATOM   1    N N   . MET   A 1 1   ? 0.287   -9.650  -1.838  1.00 71.21 1   A 1 
ATOM   2    C CA  . MET   A 1 1   ? -1.014  -10.328 -1.632  1.00 77.13 1   A 1 
ATOM   3    C C   . MET   A 1 1   ? -1.373  -11.097 -2.899  1.00 80.73 1   A 1 
ATOM   4    O O   . MET   A 1 1   ? -1.199  -10.554 -3.987  1.00 79.71 1   A 1 
ATOM   5    C CB  . MET   A 1 1   ? -2.087  -9.293  -1.278  1.00 72.47 1   A 1 
ATOM   6    C CG  . MET   A 1 1   ? -3.436  -9.912  -0.904  1.00 67.13 1   A 1 
ATOM   7    S SD  . MET   A 1 1   ? -4.657  -8.636  -0.490  1.00 63.32 1   A 1 
ATOM   8    C CE  . MET   A 1 1   ? -6.011  -9.642  0.139   1.00 57.90 1   A 1 
ATOM   9    N N   . LEU   A 1 2   ? -1.862  -12.333 -2.766  1.00 84.12 2   A 1 
ATOM   10   C CA  . LEU   A 1 2   ? -2.260  -13.147 -3.913  1.00 85.67 2   A 1 
ATOM   11   C C   . LEU   A 1 2   ? -3.682  -12.797 -4.377  1.00 87.97 2   A 1 
ATOM   12   O O   . LEU   A 1 2   ? -4.545  -12.431 -3.575  1.00 87.84 2   A 1 
ATOM   13   C CB  . LEU   A 1 2   ? -2.146  -14.641 -3.569  1.00 83.42 2   A 1 
ATOM   14   C CG  . LEU   A 1 2   ? -0.716  -15.141 -3.293  1.00 80.59 2   A 1 
ATOM   15   C CD1 . LEU   A 1 2   ? -0.767  -16.600 -2.863  1.00 76.22 2   A 1 
ATOM   16   C CD2 . LEU   A 1 2   ? 0.181   -15.029 -4.527  1.00 75.94 2   A 1 
ATOM   17   N N   . VAL   A 1 3   ? -3.942  -12.961 -5.669  1.00 91.02 3   A 1 
ATOM   18   C CA  . VAL   A 1 3   ? -5.269  -12.738 -6.261  1.00 92.68 3   A 1 
ATOM   19   C C   . VAL   A 1 3   ? -6.336  -13.628 -5.617  1.00 92.66 3   A 1 
ATOM   20   O O   . VAL   A 1 3   ? -7.441  -13.146 -5.379  1.00 91.99 3   A 1 
ATOM   21   C CB  . VAL   A 1 3   ? -5.209  -12.937 -7.784  1.00 93.24 3   A 1 
ATOM   22   C CG1 . VAL   A 1 3   ? -6.589  -13.089 -8.425  1.00 90.01 3   A 1 
ATOM   23   C CG2 . VAL   A 1 3   ? -4.538  -11.724 -8.431  1.00 89.48 3   A 1 
ATOM   24   N N   . GLU   A 1 4   ? -6.018  -14.868 -5.270  1.00 92.83 4   A 1 
ATOM   25   C CA  . GLU   A 1 4   ? -6.964  -15.795 -4.626  1.00 91.69 4   A 1 
ATOM   26   C C   . GLU   A 1 4   ? -7.515  -15.278 -3.285  1.00 91.93 4   A 1 
ATOM   27   O O   . GLU   A 1 4   ? -8.628  -15.621 -2.902  1.00 90.82 4   A 1 
ATOM   28   C CB  . GLU   A 1 4   ? -6.345  -17.202 -4.489  1.00 89.39 4   A 1 
ATOM   29   C CG  . GLU   A 1 4   ? -5.171  -17.326 -3.506  1.00 84.08 4   A 1 
ATOM   30   C CD  . GLU   A 1 4   ? -4.499  -18.721 -3.510  1.00 84.21 4   A 1 
ATOM   31   O OE1 . GLU   A 1 4   ? -3.590  -18.956 -2.690  1.00 77.17 4   A 1 
ATOM   32   O OE2 . GLU   A 1 4   ? -4.842  -19.588 -4.356  1.00 79.59 4   A 1 
ATOM   33   N N   . GLN   A 1 5   ? -6.783  -14.384 -2.613  1.00 89.32 5   A 1 
ATOM   34   C CA  . GLN   A 1 5   ? -7.192  -13.761 -1.353  1.00 87.18 5   A 1 
ATOM   35   C C   . GLN   A 1 5   ? -8.067  -12.512 -1.560  1.00 88.18 5   A 1 
ATOM   36   O O   . GLN   A 1 5   ? -8.843  -12.143 -0.680  1.00 87.12 5   A 1 
ATOM   37   C CB  . GLN   A 1 5   ? -5.933  -13.386 -0.554  1.00 84.31 5   A 1 
ATOM   38   C CG  . GLN   A 1 5   ? -5.058  -14.591 -0.172  1.00 79.09 5   A 1 
ATOM   39   C CD  . GLN   A 1 5   ? -3.724  -14.174 0.451   1.00 74.93 5   A 1 
ATOM   40   O OE1 . GLN   A 1 5   ? -3.224  -13.082 0.254   1.00 67.58 5   A 1 
ATOM   41   N NE2 . GLN   A 1 5   ? -3.097  -15.040 1.215   1.00 65.65 5   A 1 
ATOM   42   N N   . ALA   A 1 6   ? -7.947  -11.841 -2.704  1.00 89.56 6   A 1 
ATOM   43   C CA  . ALA   A 1 6   ? -8.626  -10.579 -3.001  1.00 90.69 6   A 1 
ATOM   44   C C   . ALA   A 1 6   ? -9.809  -10.716 -3.976  1.00 92.72 6   A 1 
ATOM   45   O O   . ALA   A 1 6   ? -10.700 -9.859  -4.003  1.00 92.35 6   A 1 
ATOM   46   C CB  . ALA   A 1 6   ? -7.580  -9.598  -3.539  1.00 88.99 6   A 1 
ATOM   47   N N   . MET   A 1 7   ? -9.836  -11.778 -4.776  1.00 95.00 7   A 1 
ATOM   48   C CA  . MET   A 1 7   ? -10.852 -12.013 -5.794  1.00 95.73 7   A 1 
ATOM   49   C C   . MET   A 1 7   ? -12.234 -12.283 -5.192  1.00 95.89 7   A 1 
ATOM   50   O O   . MET   A 1 7   ? -12.389 -12.719 -4.047  1.00 94.88 7   A 1 
ATOM   51   C CB  . MET   A 1 7   ? -10.411 -13.127 -6.756  1.00 94.85 7   A 1 
ATOM   52   C CG  . MET   A 1 7   ? -10.476 -14.538 -6.157  1.00 93.86 7   A 1 
ATOM   53   S SD  . MET   A 1 7   ? -9.978  -15.831 -7.337  1.00 93.48 7   A 1 
ATOM   54   C CE  . MET   A 1 7   ? -10.211 -17.296 -6.321  1.00 87.92 7   A 1 
ATOM   55   N N   . LYS   A 1 8   ? -13.280 -12.063 -5.988  1.00 96.10 8   A 1 
ATOM   56   C CA  . LYS   A 1 8   ? -14.654 -12.426 -5.633  1.00 96.50 8   A 1 
ATOM   57   C C   . LYS   A 1 8   ? -15.031 -13.771 -6.234  1.00 97.00 8   A 1 
ATOM   58   O O   . LYS   A 1 8   ? -14.964 -13.968 -7.442  1.00 96.27 8   A 1 
ATOM   59   C CB  . LYS   A 1 8   ? -15.631 -11.322 -6.045  1.00 95.41 8   A 1 
ATOM   60   C CG  . LYS   A 1 8   ? -15.644 -10.132 -5.070  1.00 86.50 8   A 1 
ATOM   61   C CD  . LYS   A 1 8   ? -16.355 -10.470 -3.756  1.00 82.10 8   A 1 
ATOM   62   C CE  . LYS   A 1 8   ? -16.456 -9.226  -2.869  1.00 74.95 8   A 1 
ATOM   63   N NZ  . LYS   A 1 8   ? -17.111 -9.533  -1.571  1.00 65.77 8   A 1 
ATOM   64   N N   . ALA   A 1 9   ? -15.501 -14.652 -5.363  1.00 95.83 9   A 1 
ATOM   65   C CA  . ALA   A 1 9   ? -16.121 -15.920 -5.712  1.00 95.41 9   A 1 
ATOM   66   C C   . ALA   A 1 9   ? -17.328 -16.165 -4.788  1.00 94.99 9   A 1 
ATOM   67   O O   . ALA   A 1 9   ? -17.305 -15.740 -3.634  1.00 89.77 9   A 1 
ATOM   68   C CB  . ALA   A 1 9   ? -15.069 -17.028 -5.605  1.00 93.46 9   A 1 
ATOM   69   N N   . PRO   A 1 10  ? -18.419 -16.822 -5.252  1.00 95.23 10  A 1 
ATOM   70   C CA  . PRO   A 1 10  ? -18.652 -17.282 -6.619  1.00 95.30 10  A 1 
ATOM   71   C C   . PRO   A 1 10  ? -18.886 -16.122 -7.598  1.00 96.45 10  A 1 
ATOM   72   O O   . PRO   A 1 10  ? -19.341 -15.045 -7.212  1.00 94.87 10  A 1 
ATOM   73   C CB  . PRO   A 1 10  ? -19.872 -18.199 -6.521  1.00 93.23 10  A 1 
ATOM   74   C CG  . PRO   A 1 10  ? -20.667 -17.581 -5.369  1.00 89.82 10  A 1 
ATOM   75   C CD  . PRO   A 1 10  ? -19.575 -17.100 -4.421  1.00 92.58 10  A 1 
ATOM   76   N N   . VAL   A 1 11  ? -18.601 -16.360 -8.874  1.00 96.90 11  A 1 
ATOM   77   C CA  . VAL   A 1 11  ? -18.767 -15.367 -9.943  1.00 97.48 11  A 1 
ATOM   78   C C   . VAL   A 1 11  ? -20.193 -15.409 -10.481 1.00 97.57 11  A 1 
ATOM   79   O O   . VAL   A 1 11  ? -20.726 -16.472 -10.775 1.00 96.68 11  A 1 
ATOM   80   C CB  . VAL   A 1 11  ? -17.742 -15.577 -11.075 1.00 97.12 11  A 1 
ATOM   81   C CG1 . VAL   A 1 11  ? -17.769 -14.405 -12.058 1.00 94.26 11  A 1 
ATOM   82   C CG2 . VAL   A 1 11  ? -16.312 -15.695 -10.543 1.00 94.37 11  A 1 
ATOM   83   N N   . ILE   A 1 12  ? -20.814 -14.239 -10.641 1.00 97.56 12  A 1 
ATOM   84   C CA  . ILE   A 1 12  ? -22.083 -14.098 -11.355 1.00 97.59 12  A 1 
ATOM   85   C C   . ILE   A 1 12  ? -21.763 -14.128 -12.849 1.00 97.79 12  A 1 
ATOM   86   O O   . ILE   A 1 12  ? -20.999 -13.293 -13.333 1.00 97.18 12  A 1 
ATOM   87   C CB  . ILE   A 1 12  ? -22.821 -12.814 -10.935 1.00 97.32 12  A 1 
ATOM   88   C CG1 . ILE   A 1 12  ? -23.134 -12.832 -9.418  1.00 95.24 12  A 1 
ATOM   89   C CG2 . ILE   A 1 12  ? -24.122 -12.655 -11.744 1.00 95.32 12  A 1 
ATOM   90   C CD1 . ILE   A 1 12  ? -23.370 -11.438 -8.848  1.00 86.39 12  A 1 
ATOM   91   N N   . THR   A 1 13  ? -22.338 -15.091 -13.567 1.00 97.36 13  A 1 
ATOM   92   C CA  . THR   A 1 13  ? -22.014 -15.371 -14.967 1.00 97.38 13  A 1 
ATOM   93   C C   . THR   A 1 13  ? -23.250 -15.374 -15.859 1.00 97.34 13  A 1 
ATOM   94   O O   . THR   A 1 13  ? -24.382 -15.490 -15.388 1.00 96.21 13  A 1 
ATOM   95   C CB  . THR   A 1 13  ? -21.267 -16.707 -15.114 1.00 96.54 13  A 1 
ATOM   96   O OG1 . THR   A 1 13  ? -22.033 -17.776 -14.615 1.00 91.84 13  A 1 
ATOM   97   C CG2 . THR   A 1 13  ? -19.926 -16.717 -14.386 1.00 91.74 13  A 1 
ATOM   98   N N   . LEU   A 1 14  ? -23.014 -15.266 -17.154 1.00 97.25 14  A 1 
ATOM   99   C CA  . LEU   A 1 14  ? -24.001 -15.448 -18.212 1.00 97.09 14  A 1 
ATOM   100  C C   . LEU   A 1 14  ? -23.675 -16.697 -19.034 1.00 97.43 14  A 1 
ATOM   101  O O   . LEU   A 1 14  ? -22.528 -17.139 -19.111 1.00 96.24 14  A 1 
ATOM   102  C CB  . LEU   A 1 14  ? -24.016 -14.208 -19.114 1.00 95.74 14  A 1 
ATOM   103  C CG  . LEU   A 1 14  ? -24.576 -12.940 -18.457 1.00 94.00 14  A 1 
ATOM   104  C CD1 . LEU   A 1 14  ? -24.269 -11.746 -19.352 1.00 90.06 14  A 1 
ATOM   105  C CD2 . LEU   A 1 14  ? -26.085 -13.025 -18.256 1.00 89.98 14  A 1 
ATOM   106  N N   . ARG   A 1 15  ? -24.702 -17.217 -19.718 1.00 97.20 15  A 1 
ATOM   107  C CA  . ARG   A 1 15  ? -24.526 -18.124 -20.853 1.00 97.22 15  A 1 
ATOM   108  C C   . ARG   A 1 15  ? -24.449 -17.304 -22.142 1.00 97.42 15  A 1 
ATOM   109  O O   . ARG   A 1 15  ? -25.042 -16.233 -22.224 1.00 95.95 15  A 1 
ATOM   110  C CB  . ARG   A 1 15  ? -25.686 -19.127 -20.921 1.00 96.26 15  A 1 
ATOM   111  C CG  . ARG   A 1 15  ? -25.778 -20.047 -19.696 1.00 92.17 15  A 1 
ATOM   112  C CD  . ARG   A 1 15  ? -24.521 -20.904 -19.580 1.00 87.82 15  A 1 
ATOM   113  N NE  . ARG   A 1 15  ? -24.672 -21.954 -18.557 1.00 81.73 15  A 1 
ATOM   114  C CZ  . ARG   A 1 15  ? -23.889 -23.002 -18.459 1.00 76.75 15  A 1 
ATOM   115  N NH1 . ARG   A 1 15  ? -22.882 -23.162 -19.270 1.00 67.84 15  A 1 
ATOM   116  N NH2 . ARG   A 1 15  ? -24.083 -23.913 -17.551 1.00 69.58 15  A 1 
ATOM   117  N N   . ALA   A 1 16  ? -23.800 -17.840 -23.167 1.00 96.24 16  A 1 
ATOM   118  C CA  . ALA   A 1 16  ? -23.726 -17.190 -24.482 1.00 96.07 16  A 1 
ATOM   119  C C   . ALA   A 1 16  ? -25.108 -16.930 -25.116 1.00 96.26 16  A 1 
ATOM   120  O O   . ALA   A 1 16  ? -25.253 -16.037 -25.948 1.00 94.32 16  A 1 
ATOM   121  C CB  . ALA   A 1 16  ? -22.863 -18.073 -25.387 1.00 95.00 16  A 1 
ATOM   122  N N   . THR   A 1 17  ? -26.123 -17.689 -24.698 1.00 96.37 17  A 1 
ATOM   123  C CA  . THR   A 1 17  ? -27.520 -17.582 -25.149 1.00 96.07 17  A 1 
ATOM   124  C C   . THR   A 1 17  ? -28.368 -16.595 -24.344 1.00 96.33 17  A 1 
ATOM   125  O O   . THR   A 1 17  ? -29.492 -16.321 -24.760 1.00 94.53 17  A 1 
ATOM   126  C CB  . THR   A 1 17  ? -28.198 -18.957 -25.091 1.00 95.10 17  A 1 
ATOM   127  O OG1 . THR   A 1 17  ? -28.082 -19.500 -23.791 1.00 88.84 17  A 1 
ATOM   128  C CG2 . THR   A 1 17  ? -27.560 -19.949 -26.063 1.00 86.57 17  A 1 
ATOM   129  N N   . ASN   A 1 18  ? -27.891 -16.098 -23.193 1.00 96.37 18  A 1 
ATOM   130  C CA  . ASN   A 1 18  ? -28.626 -15.075 -22.450 1.00 96.31 18  A 1 
ATOM   131  C C   . ASN   A 1 18  ? -28.740 -13.799 -23.289 1.00 96.60 18  A 1 
ATOM   132  O O   . ASN   A 1 18  ? -27.869 -13.510 -24.110 1.00 95.55 18  A 1 
ATOM   133  C CB  . ASN   A 1 18  ? -27.966 -14.791 -21.095 1.00 95.85 18  A 1 
ATOM   134  C CG  . ASN   A 1 18  ? -28.213 -15.889 -20.078 1.00 95.04 18  A 1 
ATOM   135  O OD1 . ASN   A 1 18  ? -27.306 -16.568 -19.647 1.00 83.58 18  A 1 
ATOM   136  N ND2 . ASN   A 1 18  ? -29.442 -16.085 -19.658 1.00 83.00 18  A 1 
ATOM   137  N N   . THR   A 1 19  ? -29.800 -13.037 -23.070 1.00 96.36 19  A 1 
ATOM   138  C CA  . THR   A 1 19  ? -30.065 -11.816 -23.833 1.00 96.45 19  A 1 
ATOM   139  C C   . THR   A 1 19  ? -29.341 -10.604 -23.247 1.00 96.80 19  A 1 
ATOM   140  O O   . THR   A 1 19  ? -28.964 -10.576 -22.072 1.00 96.00 19  A 1 
ATOM   141  C CB  . THR   A 1 19  ? -31.571 -11.548 -23.943 1.00 95.58 19  A 1 
ATOM   142  O OG1 . THR   A 1 19  ? -32.120 -11.297 -22.674 1.00 90.64 19  A 1 
ATOM   143  C CG2 . THR   A 1 19  ? -32.335 -12.713 -24.574 1.00 89.28 19  A 1 
ATOM   144  N N   . ILE   A 1 20  ? -29.199 -9.554  -24.047 1.00 96.00 20  A 1 
ATOM   145  C CA  . ILE   A 1 20  ? -28.710 -8.245  -23.584 1.00 96.08 20  A 1 
ATOM   146  C C   . ILE   A 1 20  ? -29.608 -7.703  -22.459 1.00 96.19 20  A 1 
ATOM   147  O O   . ILE   A 1 20  ? -29.103 -7.153  -21.478 1.00 95.61 20  A 1 
ATOM   148  C CB  . ILE   A 1 20  ? -28.617 -7.271  -24.782 1.00 95.75 20  A 1 
ATOM   149  C CG1 . ILE   A 1 20  ? -27.521 -7.750  -25.762 1.00 94.21 20  A 1 
ATOM   150  C CG2 . ILE   A 1 20  ? -28.339 -5.829  -24.321 1.00 93.98 20  A 1 
ATOM   151  C CD1 . ILE   A 1 20  ? -27.482 -7.000  -27.097 1.00 90.72 20  A 1 
ATOM   152  N N   . ALA   A 1 21  ? -30.924 -7.905  -22.544 1.00 96.00 21  A 1 
ATOM   153  C CA  . ALA   A 1 21  ? -31.873 -7.508  -21.501 1.00 95.76 21  A 1 
ATOM   154  C C   . ALA   A 1 21  ? -31.604 -8.226  -20.169 1.00 96.08 21  A 1 
ATOM   155  O O   . ALA   A 1 21  ? -31.545 -7.579  -19.122 1.00 95.63 21  A 1 
ATOM   156  C CB  . ALA   A 1 21  ? -33.299 -7.769  -21.994 1.00 94.97 21  A 1 
ATOM   157  N N   . GLU   A 1 22  ? -31.379 -9.541  -20.195 1.00 96.46 22  A 1 
ATOM   158  C CA  . GLU   A 1 22  ? -31.028 -10.327 -19.003 1.00 96.46 22  A 1 
ATOM   159  C C   . GLU   A 1 22  ? -29.695 -9.863  -18.397 1.00 96.81 22  A 1 
ATOM   160  O O   . GLU   A 1 22  ? -29.590 -9.708  -17.177 1.00 96.13 22  A 1 
ATOM   161  C CB  . GLU   A 1 22  ? -30.939 -11.818 -19.361 1.00 96.26 22  A 1 
ATOM   162  C CG  . GLU   A 1 22  ? -32.314 -12.465 -19.602 1.00 93.06 22  A 1 
ATOM   163  C CD  . GLU   A 1 22  ? -32.195 -13.893 -20.158 1.00 93.35 22  A 1 
ATOM   164  O OE1 . GLU   A 1 22  ? -33.081 -14.723 -19.861 1.00 84.05 22  A 1 
ATOM   165  O OE2 . GLU   A 1 22  ? -31.217 -14.163 -20.895 1.00 86.84 22  A 1 
ATOM   166  N N   . ALA   A 1 23  ? -28.708 -9.563  -19.234 1.00 97.01 23  A 1 
ATOM   167  C CA  . ALA   A 1 23  ? -27.424 -9.038  -18.783 1.00 97.17 23  A 1 
ATOM   168  C C   . ALA   A 1 23  ? -27.573 -7.674  -18.088 1.00 97.22 23  A 1 
ATOM   169  O O   . ALA   A 1 23  ? -27.066 -7.483  -16.983 1.00 96.66 23  A 1 
ATOM   170  C CB  . ALA   A 1 23  ? -26.477 -8.965  -19.986 1.00 96.96 23  A 1 
ATOM   171  N N   . LEU   A 1 24  ? -28.331 -6.748  -18.679 1.00 96.66 24  A 1 
ATOM   172  C CA  . LEU   A 1 24  ? -28.630 -5.440  -18.079 1.00 96.06 24  A 1 
ATOM   173  C C   . LEU   A 1 24  ? -29.348 -5.576  -16.732 1.00 96.17 24  A 1 
ATOM   174  O O   . LEU   A 1 24  ? -29.067 -4.829  -15.791 1.00 95.48 24  A 1 
ATOM   175  C CB  . LEU   A 1 24  ? -29.500 -4.625  -19.053 1.00 95.43 24  A 1 
ATOM   176  C CG  . LEU   A 1 24  ? -28.720 -3.995  -20.221 1.00 93.68 24  A 1 
ATOM   177  C CD1 . LEU   A 1 24  ? -29.700 -3.493  -21.277 1.00 90.30 24  A 1 
ATOM   178  C CD2 . LEU   A 1 24  ? -27.879 -2.806  -19.752 1.00 90.44 24  A 1 
ATOM   179  N N   . GLN   A 1 25  ? -30.262 -6.541  -16.627 1.00 96.82 25  A 1 
ATOM   180  C CA  . GLN   A 1 25  ? -31.013 -6.804  -15.404 1.00 96.56 25  A 1 
ATOM   181  C C   . GLN   A 1 25  ? -30.103 -7.345  -14.294 1.00 96.81 25  A 1 
ATOM   182  O O   . GLN   A 1 25  ? -30.150 -6.852  -13.167 1.00 96.06 25  A 1 
ATOM   183  C CB  . GLN   A 1 25  ? -32.181 -7.739  -15.741 1.00 95.84 25  A 1 
ATOM   184  C CG  . GLN   A 1 25  ? -33.373 -7.534  -14.793 1.00 85.04 25  A 1 
ATOM   185  C CD  . GLN   A 1 25  ? -34.599 -8.359  -15.211 1.00 76.93 25  A 1 
ATOM   186  O OE1 . GLN   A 1 25  ? -34.540 -9.253  -16.030 1.00 68.05 25  A 1 
ATOM   187  N NE2 . GLN   A 1 25  ? -35.759 -8.092  -14.658 1.00 63.85 25  A 1 
ATOM   188  N N   . LEU   A 1 26  ? -29.219 -8.286  -14.623 1.00 96.93 26  A 1 
ATOM   189  C CA  . LEU   A 1 26  ? -28.197 -8.811  -13.709 1.00 96.92 26  A 1 
ATOM   190  C C   . LEU   A 1 26  ? -27.251 -7.718  -13.203 1.00 97.05 26  A 1 
ATOM   191  O O   . LEU   A 1 26  ? -26.998 -7.636  -12.002 1.00 95.92 26  A 1 
ATOM   192  C CB  . LEU   A 1 26  ? -27.412 -9.931  -14.417 1.00 96.28 26  A 1 
ATOM   193  C CG  . LEU   A 1 26  ? -27.983 -11.331 -14.134 1.00 93.09 26  A 1 
ATOM   194  C CD1 . LEU   A 1 26  ? -27.542 -12.313 -15.209 1.00 87.91 26  A 1 
ATOM   195  C CD2 . LEU   A 1 26  ? -27.474 -11.858 -12.789 1.00 87.20 26  A 1 
ATOM   196  N N   . LEU   A 1 27  ? -26.781 -6.834  -14.086 1.00 97.18 27  A 1 
ATOM   197  C CA  . LEU   A 1 27  ? -25.941 -5.695  -13.688 1.00 96.84 27  A 1 
ATOM   198  C C   . LEU   A 1 27  ? -26.650 -4.784  -12.677 1.00 96.57 27  A 1 
ATOM   199  O O   . LEU   A 1 27  ? -26.053 -4.400  -11.673 1.00 95.35 27  A 1 
ATOM   200  C CB  . LEU   A 1 27  ? -25.535 -4.868  -14.915 1.00 96.32 27  A 1 
ATOM   201  C CG  . LEU   A 1 27  ? -24.504 -5.496  -15.867 1.00 94.14 27  A 1 
ATOM   202  C CD1 . LEU   A 1 27  ? -24.084 -4.414  -16.863 1.00 88.89 27  A 1 
ATOM   203  C CD2 . LEU   A 1 27  ? -23.244 -5.984  -15.166 1.00 88.21 27  A 1 
ATOM   204  N N   . ARG   A 1 28  ? -27.925 -4.450  -12.915 1.00 96.19 28  A 1 
ATOM   205  C CA  . ARG   A 1 28  ? -28.725 -3.626  -11.997 1.00 95.78 28  A 1 
ATOM   206  C C   . ARG   A 1 28  ? -28.982 -4.331  -10.672 1.00 96.17 28  A 1 
ATOM   207  O O   . ARG   A 1 28  ? -28.799 -3.720  -9.627  1.00 95.11 28  A 1 
ATOM   208  C CB  . ARG   A 1 28  ? -30.061 -3.221  -12.643 1.00 94.48 28  A 1 
ATOM   209  C CG  . ARG   A 1 28  ? -29.935 -1.935  -13.467 1.00 81.96 28  A 1 
ATOM   210  C CD  . ARG   A 1 28  ? -31.310 -1.532  -14.002 1.00 80.34 28  A 1 
ATOM   211  N NE  . ARG   A 1 28  ? -31.279 -0.206  -14.653 1.00 69.68 28  A 1 
ATOM   212  C CZ  . ARG   A 1 28  ? -32.267 0.353   -15.336 1.00 61.82 28  A 1 
ATOM   213  N NH1 . ARG   A 1 28  ? -33.412 -0.251  -15.506 1.00 55.70 28  A 1 
ATOM   214  N NH2 . ARG   A 1 28  ? -32.117 1.535   -15.861 1.00 53.47 28  A 1 
ATOM   215  N N   . HIS   A 1 29  ? -29.391 -5.592  -10.717 1.00 96.19 29  A 1 
ATOM   216  C CA  . HIS   A 1 29  ? -29.752 -6.359  -9.526  1.00 96.24 29  A 1 
ATOM   217  C C   . HIS   A 1 29  ? -28.560 -6.550  -8.589  1.00 96.11 29  A 1 
ATOM   218  O O   . HIS   A 1 29  ? -28.658 -6.286  -7.390  1.00 94.76 29  A 1 
ATOM   219  C CB  . HIS   A 1 29  ? -30.348 -7.705  -9.959  1.00 95.89 29  A 1 
ATOM   220  C CG  . HIS   A 1 29  ? -30.861 -8.512  -8.793  1.00 91.66 29  A 1 
ATOM   221  N ND1 . HIS   A 1 29  ? -30.102 -9.197  -7.872  1.00 78.61 29  A 1 
ATOM   222  C CD2 . HIS   A 1 29  ? -32.173 -8.670  -8.408  1.00 79.38 29  A 1 
ATOM   223  C CE1 . HIS   A 1 29  ? -30.922 -9.749  -6.963  1.00 79.46 29  A 1 
ATOM   224  N NE2 . HIS   A 1 29  ? -32.195 -9.450  -7.259  1.00 81.11 29  A 1 
ATOM   225  N N   . HIS   A 1 30  ? -27.421 -6.956  -9.127  1.00 96.51 30  A 1 
ATOM   226  C CA  . HIS   A 1 30  ? -26.212 -7.206  -8.338  1.00 95.97 30  A 1 
ATOM   227  C C   . HIS   A 1 30  ? -25.318 -5.975  -8.173  1.00 95.80 30  A 1 
ATOM   228  O O   . HIS   A 1 30  ? -24.324 -6.043  -7.453  1.00 94.29 30  A 1 
ATOM   229  C CB  . HIS   A 1 30  ? -25.460 -8.390  -8.941  1.00 95.80 30  A 1 
ATOM   230  C CG  . HIS   A 1 30  ? -26.231 -9.675  -8.817  1.00 95.85 30  A 1 
ATOM   231  N ND1 . HIS   A 1 30  ? -26.379 -10.420 -7.660  1.00 83.30 30  A 1 
ATOM   232  C CD2 . HIS   A 1 30  ? -26.931 -10.323 -9.802  1.00 83.58 30  A 1 
ATOM   233  C CE1 . HIS   A 1 30  ? -27.131 -11.491 -7.948  1.00 86.48 30  A 1 
ATOM   234  N NE2 . HIS   A 1 30  ? -27.492 -11.467 -9.238  1.00 88.53 30  A 1 
ATOM   235  N N   . ARG   A 1 31  ? -25.666 -4.855  -8.805  1.00 94.92 31  A 1 
ATOM   236  C CA  . ARG   A 1 31  ? -24.868 -3.618  -8.806  1.00 94.50 31  A 1 
ATOM   237  C C   . ARG   A 1 31  ? -23.404 -3.871  -9.207  1.00 95.09 31  A 1 
ATOM   238  O O   . ARG   A 1 31  ? -22.492 -3.363  -8.568  1.00 93.29 31  A 1 
ATOM   239  C CB  . ARG   A 1 31  ? -24.991 -2.891  -7.454  1.00 92.99 31  A 1 
ATOM   240  C CG  . ARG   A 1 31  ? -26.419 -2.453  -7.080  1.00 85.68 31  A 1 
ATOM   241  C CD  . ARG   A 1 31  ? -26.359 -1.694  -5.744  1.00 79.58 31  A 1 
ATOM   242  N NE  . ARG   A 1 31  ? -27.645 -1.078  -5.379  1.00 69.67 31  A 1 
ATOM   243  C CZ  . ARG   A 1 31  ? -27.842 -0.243  -4.367  1.00 60.54 31  A 1 
ATOM   244  N NH1 . ARG   A 1 31  ? -26.886 0.093   -3.542  1.00 54.49 31  A 1 
ATOM   245  N NH2 . ARG   A 1 31  ? -29.019 0.277   -4.162  1.00 52.54 31  A 1 
ATOM   246  N N   . ILE   A 1 32  ? -23.190 -4.648  -10.257 1.00 96.24 32  A 1 
ATOM   247  C CA  . ILE   A 1 32  ? -21.873 -4.962  -10.835 1.00 96.52 32  A 1 
ATOM   248  C C   . ILE   A 1 32  ? -21.746 -4.354  -12.239 1.00 96.68 32  A 1 
ATOM   249  O O   . ILE   A 1 32  ? -22.735 -3.893  -12.810 1.00 95.93 32  A 1 
ATOM   250  C CB  . ILE   A 1 32  ? -21.614 -6.487  -10.822 1.00 96.29 32  A 1 
ATOM   251  C CG1 . ILE   A 1 32  ? -22.690 -7.258  -11.620 1.00 94.40 32  A 1 
ATOM   252  C CG2 . ILE   A 1 32  ? -21.493 -6.979  -9.371  1.00 92.42 32  A 1 
ATOM   253  C CD1 . ILE   A 1 32  ? -22.454 -8.770  -11.717 1.00 92.49 32  A 1 
ATOM   254  N N   . ARG   A 1 33  ? -20.538 -4.328  -12.789 1.00 96.55 33  A 1 
ATOM   255  C CA  . ARG   A 1 33  ? -20.241 -3.764  -14.127 1.00 96.52 33  A 1 
ATOM   256  C C   . ARG   A 1 33  ? -19.686 -4.782  -15.124 1.00 97.20 33  A 1 
ATOM   257  O O   . ARG   A 1 33  ? -19.465 -4.421  -16.277 1.00 96.19 33  A 1 
ATOM   258  C CB  . ARG   A 1 33  ? -19.278 -2.577  -13.995 1.00 94.85 33  A 1 
ATOM   259  C CG  . ARG   A 1 33  ? -19.908 -1.373  -13.275 1.00 91.98 33  A 1 
ATOM   260  C CD  . ARG   A 1 33  ? -18.928 -0.202  -13.293 1.00 88.41 33  A 1 
ATOM   261  N NE  . ARG   A 1 33  ? -19.489 0.999   -12.651 1.00 80.82 33  A 1 
ATOM   262  C CZ  . ARG   A 1 33  ? -18.903 2.186   -12.585 1.00 75.74 33  A 1 
ATOM   263  N NH1 . ARG   A 1 33  ? -17.733 2.414   -13.114 1.00 67.64 33  A 1 
ATOM   264  N NH2 . ARG   A 1 33  ? -19.487 3.174   -11.970 1.00 68.47 33  A 1 
ATOM   265  N N   . HIS   A 1 34  ? -19.452 -6.008  -14.688 1.00 97.57 34  A 1 
ATOM   266  C CA  . HIS   A 1 34  ? -18.779 -7.029  -15.489 1.00 97.91 34  A 1 
ATOM   267  C C   . HIS   A 1 34  ? -19.490 -8.373  -15.332 1.00 98.17 34  A 1 
ATOM   268  O O   . HIS   A 1 34  ? -19.820 -8.762  -14.209 1.00 97.62 34  A 1 
ATOM   269  C CB  . HIS   A 1 34  ? -17.308 -7.131  -15.055 1.00 97.45 34  A 1 
ATOM   270  C CG  . HIS   A 1 34  ? -16.591 -5.807  -14.995 1.00 97.05 34  A 1 
ATOM   271  N ND1 . HIS   A 1 34  ? -16.418 -5.030  -13.865 1.00 90.01 34  A 1 
ATOM   272  C CD2 . HIS   A 1 34  ? -16.039 -5.103  -16.041 1.00 89.79 34  A 1 
ATOM   273  C CE1 . HIS   A 1 34  ? -15.772 -3.906  -14.223 1.00 90.38 34  A 1 
ATOM   274  N NE2 . HIS   A 1 34  ? -15.533 -3.909  -15.542 1.00 92.14 34  A 1 
ATOM   275  N N   . LEU   A 1 35  ? -19.724 -9.067  -16.438 1.00 97.93 35  A 1 
ATOM   276  C CA  . LEU   A 1 35  ? -20.340 -10.391 -16.477 1.00 98.07 35  A 1 
ATOM   277  C C   . LEU   A 1 35  ? -19.533 -11.314 -17.391 1.00 98.16 35  A 1 
ATOM   278  O O   . LEU   A 1 35  ? -19.636 -11.203 -18.618 1.00 97.48 35  A 1 
ATOM   279  C CB  . LEU   A 1 35  ? -21.801 -10.289 -16.948 1.00 97.71 35  A 1 
ATOM   280  C CG  . LEU   A 1 35  ? -22.765 -9.690  -15.909 1.00 96.82 35  A 1 
ATOM   281  C CD1 . LEU   A 1 35  ? -24.103 -9.383  -16.571 1.00 94.44 35  A 1 
ATOM   282  C CD2 . LEU   A 1 35  ? -23.018 -10.653 -14.749 1.00 94.12 35  A 1 
ATOM   283  N N   . PRO   A 1 36  ? -18.748 -12.238 -16.824 1.00 98.28 36  A 1 
ATOM   284  C CA  . PRO   A 1 36  ? -18.144 -13.302 -17.613 1.00 98.27 36  A 1 
ATOM   285  C C   . PRO   A 1 36  ? -19.215 -14.197 -18.241 1.00 98.29 36  A 1 
ATOM   286  O O   . PRO   A 1 36  ? -20.220 -14.527 -17.604 1.00 97.80 36  A 1 
ATOM   287  C CB  . PRO   A 1 36  ? -17.239 -14.079 -16.654 1.00 97.87 36  A 1 
ATOM   288  C CG  . PRO   A 1 36  ? -16.977 -13.089 -15.524 1.00 96.61 36  A 1 
ATOM   289  C CD  . PRO   A 1 36  ? -18.282 -12.303 -15.456 1.00 97.92 36  A 1 
ATOM   290  N N   . VAL   A 1 37  ? -18.976 -14.605 -19.478 1.00 97.86 37  A 1 
ATOM   291  C CA  . VAL   A 1 37  ? -19.803 -15.570 -20.206 1.00 97.88 37  A 1 
ATOM   292  C C   . VAL   A 1 37  ? -19.106 -16.920 -20.157 1.00 97.83 37  A 1 
ATOM   293  O O   . VAL   A 1 37  ? -17.947 -17.031 -20.553 1.00 96.92 37  A 1 
ATOM   294  C CB  . VAL   A 1 37  ? -20.063 -15.123 -21.655 1.00 97.46 37  A 1 
ATOM   295  C CG1 . VAL   A 1 37  ? -21.045 -16.071 -22.344 1.00 95.09 37  A 1 
ATOM   296  C CG2 . VAL   A 1 37  ? -20.651 -13.707 -21.720 1.00 94.58 37  A 1 
ATOM   297  N N   . VAL   A 1 38  ? -19.808 -17.937 -19.673 1.00 97.66 38  A 1 
ATOM   298  C CA  . VAL   A 1 38  ? -19.267 -19.291 -19.496 1.00 97.70 38  A 1 
ATOM   299  C C   . VAL   A 1 38  ? -20.108 -20.344 -20.211 1.00 97.61 38  A 1 
ATOM   300  O O   . VAL   A 1 38  ? -21.306 -20.159 -20.459 1.00 96.35 38  A 1 
ATOM   301  C CB  . VAL   A 1 38  ? -19.074 -19.669 -18.012 1.00 96.82 38  A 1 
ATOM   302  C CG1 . VAL   A 1 38  ? -18.075 -18.738 -17.320 1.00 92.07 38  A 1 
ATOM   303  C CG2 . VAL   A 1 38  ? -20.388 -19.664 -17.221 1.00 91.18 38  A 1 
ATOM   304  N N   . ASP   A 1 39  ? -19.480 -21.474 -20.515 1.00 96.77 39  A 1 
ATOM   305  C CA  . ASP   A 1 39  ? -20.154 -22.646 -21.073 1.00 96.29 39  A 1 
ATOM   306  C C   . ASP   A 1 39  ? -20.758 -23.569 -19.991 1.00 96.15 39  A 1 
ATOM   307  O O   . ASP   A 1 39  ? -20.889 -23.208 -18.811 1.00 93.08 39  A 1 
ATOM   308  C CB  . ASP   A 1 39  ? -19.199 -23.372 -22.043 1.00 94.47 39  A 1 
ATOM   309  C CG  . ASP   A 1 39  ? -18.096 -24.207 -21.391 1.00 93.45 39  A 1 
ATOM   310  O OD1 . ASP   A 1 39  ? -18.061 -24.324 -20.146 1.00 86.74 39  A 1 
ATOM   311  O OD2 . ASP   A 1 39  ? -17.320 -24.805 -22.160 1.00 87.23 39  A 1 
ATOM   312  N N   . GLY   A 1 40  ? -21.178 -24.781 -20.403 1.00 95.15 40  A 1 
ATOM   313  C CA  . GLY   A 1 40  ? -21.742 -25.805 -19.519 1.00 94.66 40  A 1 
ATOM   314  C C   . GLY   A 1 40  ? -20.795 -26.304 -18.438 1.00 94.89 40  A 1 
ATOM   315  O O   . GLY   A 1 40  ? -21.250 -26.733 -17.371 1.00 90.86 40  A 1 
ATOM   316  N N   . GLU   A 1 41  ? -19.501 -26.232 -18.694 1.00 95.14 41  A 1 
ATOM   317  C CA  . GLU   A 1 41  ? -18.448 -26.781 -17.836 1.00 94.77 41  A 1 
ATOM   318  C C   . GLU   A 1 41  ? -17.780 -25.715 -16.953 1.00 95.03 41  A 1 
ATOM   319  O O   . GLU   A 1 41  ? -16.968 -26.047 -16.091 1.00 91.41 41  A 1 
ATOM   320  C CB  . GLU   A 1 41  ? -17.428 -27.511 -18.714 1.00 93.18 41  A 1 
ATOM   321  C CG  . GLU   A 1 41  ? -18.049 -28.728 -19.429 1.00 86.84 41  A 1 
ATOM   322  C CD  . GLU   A 1 41  ? -17.067 -29.453 -20.363 1.00 78.49 41  A 1 
ATOM   323  O OE1 . GLU   A 1 41  ? -17.504 -30.445 -20.992 1.00 68.86 41  A 1 
ATOM   324  O OE2 . GLU   A 1 41  ? -15.904 -29.003 -20.495 1.00 70.61 41  A 1 
ATOM   325  N N   . GLY   A 1 42  ? -18.163 -24.447 -17.130 1.00 95.43 42  A 1 
ATOM   326  C CA  . GLY   A 1 42  ? -17.573 -23.310 -16.426 1.00 95.64 42  A 1 
ATOM   327  C C   . GLY   A 1 42  ? -16.335 -22.728 -17.112 1.00 96.51 42  A 1 
ATOM   328  O O   . GLY   A 1 42  ? -15.631 -21.929 -16.495 1.00 94.80 42  A 1 
ATOM   329  N N   . ARG   A 1 43  ? -16.069 -23.100 -18.369 1.00 96.15 43  A 1 
ATOM   330  C CA  . ARG   A 1 43  ? -15.006 -22.477 -19.168 1.00 96.07 43  A 1 
ATOM   331  C C   . ARG   A 1 43  ? -15.413 -21.074 -19.588 1.00 96.36 43  A 1 
ATOM   332  O O   . ARG   A 1 43  ? -16.558 -20.836 -19.967 1.00 94.89 43  A 1 
ATOM   333  C CB  . ARG   A 1 43  ? -14.660 -23.332 -20.390 1.00 95.18 43  A 1 
ATOM   334  C CG  . ARG   A 1 43  ? -14.044 -24.688 -19.990 1.00 88.78 43  A 1 
ATOM   335  C CD  . ARG   A 1 43  ? -13.703 -25.529 -21.221 1.00 84.72 43  A 1 
ATOM   336  N NE  . ARG   A 1 43  ? -14.910 -26.091 -21.837 1.00 74.24 43  A 1 
ATOM   337  C CZ  . ARG   A 1 43  ? -14.981 -27.113 -22.673 1.00 66.19 43  A 1 
ATOM   338  N NH1 . ARG   A 1 43  ? -13.920 -27.702 -23.141 1.00 59.01 43  A 1 
ATOM   339  N NH2 . ARG   A 1 43  ? -16.137 -27.571 -23.034 1.00 57.42 43  A 1 
ATOM   340  N N   . LEU   A 1 44  ? -14.471 -20.151 -19.542 1.00 96.01 44  A 1 
ATOM   341  C CA  . LEU   A 1 44  ? -14.680 -18.770 -19.948 1.00 96.45 44  A 1 
ATOM   342  C C   . LEU   A 1 44  ? -14.757 -18.678 -21.478 1.00 96.43 44  A 1 
ATOM   343  O O   . LEU   A 1 44  ? -13.811 -19.030 -22.170 1.00 94.85 44  A 1 
ATOM   344  C CB  . LEU   A 1 44  ? -13.542 -17.927 -19.355 1.00 95.80 44  A 1 
ATOM   345  C CG  . LEU   A 1 44  ? -13.685 -16.414 -19.585 1.00 95.41 44  A 1 
ATOM   346  C CD1 . LEU   A 1 44  ? -14.863 -15.826 -18.809 1.00 92.33 44  A 1 
ATOM   347  C CD2 . LEU   A 1 44  ? -12.411 -15.719 -19.110 1.00 91.73 44  A 1 
ATOM   348  N N   . LEU   A 1 45  ? -15.881 -18.182 -21.988 1.00 96.75 45  A 1 
ATOM   349  C CA  . LEU   A 1 45  ? -16.110 -17.957 -23.421 1.00 96.17 45  A 1 
ATOM   350  C C   . LEU   A 1 45  ? -15.929 -16.493 -23.818 1.00 96.03 45  A 1 
ATOM   351  O O   . LEU   A 1 45  ? -15.546 -16.191 -24.945 1.00 93.58 45  A 1 
ATOM   352  C CB  . LEU   A 1 45  ? -17.535 -18.406 -23.786 1.00 95.38 45  A 1 
ATOM   353  C CG  . LEU   A 1 45  ? -17.851 -19.897 -23.571 1.00 93.58 45  A 1 
ATOM   354  C CD1 . LEU   A 1 45  ? -19.320 -20.136 -23.928 1.00 88.96 45  A 1 
ATOM   355  C CD2 . LEU   A 1 45  ? -16.983 -20.798 -24.448 1.00 87.68 45  A 1 
ATOM   356  N N   . GLY   A 1 46  ? -16.244 -15.581 -22.903 1.00 96.92 46  A 1 
ATOM   357  C CA  . GLY   A 1 46  ? -16.218 -14.155 -23.175 1.00 96.90 46  A 1 
ATOM   358  C C   . GLY   A 1 46  ? -16.492 -13.311 -21.935 1.00 97.57 46  A 1 
ATOM   359  O O   . GLY   A 1 46  ? -16.689 -13.823 -20.832 1.00 96.92 46  A 1 
ATOM   360  N N   . LEU   A 1 47  ? -16.520 -11.992 -22.132 1.00 97.54 47  A 1 
ATOM   361  C CA  . LEU   A 1 47  ? -16.841 -11.019 -21.091 1.00 97.72 47  A 1 
ATOM   362  C C   . LEU   A 1 47  ? -17.751 -9.945  -21.677 1.00 97.73 47  A 1 
ATOM   363  O O   . LEU   A 1 47  ? -17.450 -9.370  -22.723 1.00 96.75 47  A 1 
ATOM   364  C CB  . LEU   A 1 47  ? -15.528 -10.425 -20.554 1.00 97.22 47  A 1 
ATOM   365  C CG  . LEU   A 1 47  ? -15.698 -9.357  -19.455 1.00 96.62 47  A 1 
ATOM   366  C CD1 . LEU   A 1 47  ? -16.164 -9.966  -18.137 1.00 93.71 47  A 1 
ATOM   367  C CD2 . LEU   A 1 47  ? -14.360 -8.667  -19.203 1.00 92.60 47  A 1 
ATOM   368  N N   . VAL   A 1 48  ? -18.835 -9.653  -20.964 1.00 97.73 48  A 1 
ATOM   369  C CA  . VAL   A 1 48  ? -19.720 -8.527  -21.256 1.00 97.64 48  A 1 
ATOM   370  C C   . VAL   A 1 48  ? -19.583 -7.517  -20.130 1.00 97.67 48  A 1 
ATOM   371  O O   . VAL   A 1 48  ? -19.780 -7.842  -18.959 1.00 96.45 48  A 1 
ATOM   372  C CB  . VAL   A 1 48  ? -21.173 -8.988  -21.445 1.00 96.11 48  A 1 
ATOM   373  C CG1 . VAL   A 1 48  ? -22.086 -7.806  -21.742 1.00 87.28 48  A 1 
ATOM   374  C CG2 . VAL   A 1 48  ? -21.296 -9.959  -22.622 1.00 85.94 48  A 1 
ATOM   375  N N   . THR   A 1 49  ? -19.250 -6.283  -20.480 1.00 97.29 49  A 1 
ATOM   376  C CA  . THR   A 1 49  ? -19.128 -5.193  -19.509 1.00 96.77 49  A 1 
ATOM   377  C C   . THR   A 1 49  ? -20.308 -4.230  -19.606 1.00 96.80 49  A 1 
ATOM   378  O O   . THR   A 1 49  ? -21.046 -4.196  -20.594 1.00 95.97 49  A 1 
ATOM   379  C CB  . THR   A 1 49  ? -17.797 -4.439  -19.649 1.00 95.50 49  A 1 
ATOM   380  O OG1 . THR   A 1 49  ? -17.784 -3.639  -20.795 1.00 90.28 49  A 1 
ATOM   381  C CG2 . THR   A 1 49  ? -16.578 -5.366  -19.672 1.00 90.82 49  A 1 
ATOM   382  N N   . SER   A 1 50  ? -20.456 -3.380  -18.590 1.00 96.00 50  A 1 
ATOM   383  C CA  . SER   A 1 50  ? -21.418 -2.279  -18.646 1.00 95.72 50  A 1 
ATOM   384  C C   . SER   A 1 50  ? -21.178 -1.352  -19.837 1.00 95.77 50  A 1 
ATOM   385  O O   . SER   A 1 50  ? -22.114 -0.691  -20.268 1.00 94.68 50  A 1 
ATOM   386  C CB  . SER   A 1 50  ? -21.359 -1.467  -17.355 1.00 94.71 50  A 1 
ATOM   387  O OG  . SER   A 1 50  ? -22.264 -0.377  -17.403 1.00 87.75 50  A 1 
ATOM   388  N N   . GLN   A 1 51  ? -19.943 -1.262  -20.334 1.00 95.52 51  A 1 
ATOM   389  C CA  . GLN   A 1 51  ? -19.611 -0.488  -21.532 1.00 94.96 51  A 1 
ATOM   390  C C   . GLN   A 1 51  ? -20.187 -1.138  -22.787 1.00 95.64 51  A 1 
ATOM   391  O O   . GLN   A 1 51  ? -20.906 -0.476  -23.525 1.00 94.35 51  A 1 
ATOM   392  C CB  . GLN   A 1 51  ? -18.089 -0.310  -21.647 1.00 93.40 51  A 1 
ATOM   393  C CG  . GLN   A 1 51  ? -17.684 1.088   -21.183 1.00 84.98 51  A 1 
ATOM   394  C CD  . GLN   A 1 51  ? -16.192 1.385   -21.301 1.00 81.77 51  A 1 
ATOM   395  O OE1 . GLN   A 1 51  ? -15.366 0.574   -21.672 1.00 73.30 51  A 1 
ATOM   396  N NE2 . GLN   A 1 51  ? -15.782 2.601   -21.019 1.00 69.80 51  A 1 
ATOM   397  N N   . ASP   A 1 52  ? -19.952 -2.425  -22.974 1.00 95.39 52  A 1 
ATOM   398  C CA  . ASP   A 1 52  ? -20.417 -3.183  -24.142 1.00 95.40 52  A 1 
ATOM   399  C C   . ASP   A 1 52  ? -21.954 -3.205  -24.222 1.00 95.96 52  A 1 
ATOM   400  O O   . ASP   A 1 52  ? -22.539 -3.034  -25.291 1.00 95.09 52  A 1 
ATOM   401  C CB  . ASP   A 1 52  ? -19.870 -4.618  -24.077 1.00 95.01 52  A 1 
ATOM   402  C CG  . ASP   A 1 52  ? -18.364 -4.674  -23.803 1.00 93.96 52  A 1 
ATOM   403  O OD1 . ASP   A 1 52  ? -17.592 -4.017  -24.530 1.00 89.75 52  A 1 
ATOM   404  O OD2 . ASP   A 1 52  ? -17.985 -5.324  -22.797 1.00 89.16 52  A 1 
ATOM   405  N N   . LEU   A 1 53  ? -22.621 -3.336  -23.065 1.00 95.20 53  A 1 
ATOM   406  C CA  . LEU   A 1 53  ? -24.083 -3.313  -22.982 1.00 95.36 53  A 1 
ATOM   407  C C   . LEU   A 1 53  ? -24.679 -1.939  -23.305 1.00 95.42 53  A 1 
ATOM   408  O O   . LEU   A 1 53  ? -25.747 -1.875  -23.899 1.00 94.10 53  A 1 
ATOM   409  C CB  . LEU   A 1 53  ? -24.521 -3.763  -21.582 1.00 95.08 53  A 1 
ATOM   410  C CG  . LEU   A 1 53  ? -24.328 -5.268  -21.337 1.00 93.81 53  A 1 
ATOM   411  C CD1 . LEU   A 1 53  ? -24.512 -5.567  -19.855 1.00 90.12 53  A 1 
ATOM   412  C CD2 . LEU   A 1 53  ? -25.342 -6.108  -22.104 1.00 90.20 53  A 1 
ATOM   413  N N   . ARG   A 1 54  ? -24.012 -0.840  -22.925 1.00 94.83 54  A 1 
ATOM   414  C CA  . ARG   A 1 54  ? -24.457 0.519   -23.283 1.00 94.16 54  A 1 
ATOM   415  C C   . ARG   A 1 54  ? -24.258 0.804   -24.762 1.00 94.50 54  A 1 
ATOM   416  O O   . ARG   A 1 54  ? -25.156 1.344   -25.385 1.00 93.08 54  A 1 
ATOM   417  C CB  . ARG   A 1 54  ? -23.698 1.568   -22.476 1.00 93.17 54  A 1 
ATOM   418  C CG  . ARG   A 1 54  ? -24.153 1.583   -21.027 1.00 89.97 54  A 1 
ATOM   419  C CD  . ARG   A 1 54  ? -23.160 2.430   -20.263 1.00 87.61 54  A 1 
ATOM   420  N NE  . ARG   A 1 54  ? -23.222 2.137   -18.838 1.00 83.92 54  A 1 
ATOM   421  C CZ  . ARG   A 1 54  ? -23.323 3.041   -17.894 1.00 82.14 54  A 1 
ATOM   422  N NH1 . ARG   A 1 54  ? -23.397 4.311   -18.158 1.00 72.55 54  A 1 
ATOM   423  N NH2 . ARG   A 1 54  ? -23.322 2.664   -16.660 1.00 76.40 54  A 1 
ATOM   424  N N   . ASP   A 1 55  ? -23.127 0.385   -25.307 1.00 94.14 55  A 1 
ATOM   425  C CA  . ASP   A 1 55  ? -22.835 0.515   -26.736 1.00 93.97 55  A 1 
ATOM   426  C C   . ASP   A 1 55  ? -23.851 -0.273  -27.597 1.00 94.31 55  A 1 
ATOM   427  O O   . ASP   A 1 55  ? -24.142 0.120   -28.725 1.00 92.49 55  A 1 
ATOM   428  C CB  . ASP   A 1 55  ? -21.394 0.041   -27.016 1.00 93.45 55  A 1 
ATOM   429  C CG  . ASP   A 1 55  ? -20.273 0.911   -26.408 1.00 92.11 55  A 1 
ATOM   430  O OD1 . ASP   A 1 55  ? -20.503 2.073   -26.022 1.00 87.62 55  A 1 
ATOM   431  O OD2 . ASP   A 1 55  ? -19.109 0.443   -26.329 1.00 87.51 55  A 1 
ATOM   432  N N   . ALA   A 1 56  ? -24.435 -1.343  -27.051 1.00 93.23 56  A 1 
ATOM   433  C CA  . ALA   A 1 56  ? -25.481 -2.143  -27.692 1.00 93.05 56  A 1 
ATOM   434  C C   . ALA   A 1 56  ? -26.920 -1.701  -27.360 1.00 93.22 56  A 1 
ATOM   435  O O   . ALA   A 1 56  ? -27.878 -2.299  -27.857 1.00 90.65 56  A 1 
ATOM   436  C CB  . ALA   A 1 56  ? -25.248 -3.605  -27.307 1.00 92.57 56  A 1 
ATOM   437  N N   . SER   A 1 57  ? -27.095 -0.701  -26.499 1.00 92.55 57  A 1 
ATOM   438  C CA  . SER   A 1 57  ? -28.407 -0.177  -26.102 1.00 92.35 57  A 1 
ATOM   439  C C   . SER   A 1 57  ? -28.791 1.036   -26.956 1.00 92.52 57  A 1 
ATOM   440  O O   . SER   A 1 57  ? -27.907 1.725   -27.469 1.00 90.35 57  A 1 
ATOM   441  C CB  . SER   A 1 57  ? -28.420 0.188   -24.619 1.00 90.97 57  A 1 
ATOM   442  O OG  . SER   A 1 57  ? -28.220 -0.965  -23.821 1.00 85.22 57  A 1 
ATOM   443  N N   . PRO   A 1 58  ? -30.098 1.333   -27.095 1.00 91.81 58  A 1 
ATOM   444  C CA  . PRO   A 1 58  ? -30.535 2.547   -27.777 1.00 90.99 58  A 1 
ATOM   445  C C   . PRO   A 1 58  ? -30.046 3.803   -27.044 1.00 91.77 58  A 1 
ATOM   446  O O   . PRO   A 1 58  ? -29.896 3.816   -25.817 1.00 90.13 58  A 1 
ATOM   447  C CB  . PRO   A 1 58  ? -32.062 2.460   -27.837 1.00 88.71 58  A 1 
ATOM   448  C CG  . PRO   A 1 58  ? -32.425 1.563   -26.653 1.00 85.38 58  A 1 
ATOM   449  C CD  . PRO   A 1 58  ? -31.245 0.598   -26.576 1.00 88.83 58  A 1 
ATOM   450  N N   . SER   A 1 59  ? -29.835 4.872   -27.810 1.00 91.14 59  A 1 
ATOM   451  C CA  . SER   A 1 59  ? -29.468 6.182   -27.262 1.00 91.23 59  A 1 
ATOM   452  C C   . SER   A 1 59  ? -30.509 6.673   -26.251 1.00 91.50 59  A 1 
ATOM   453  O O   . SER   A 1 59  ? -31.710 6.457   -26.424 1.00 89.63 59  A 1 
ATOM   454  C CB  . SER   A 1 59  ? -29.327 7.193   -28.408 1.00 89.58 59  A 1 
ATOM   455  O OG  . SER   A 1 59  ? -29.157 8.515   -27.925 1.00 85.51 59  A 1 
ATOM   456  N N   . ILE   A 1 60  ? -30.066 7.413   -25.242 1.00 91.10 60  A 1 
ATOM   457  C CA  . ILE   A 1 60  ? -30.960 8.078   -24.277 1.00 90.45 60  A 1 
ATOM   458  C C   . ILE   A 1 60  ? -31.961 9.032   -24.943 1.00 91.53 60  A 1 
ATOM   459  O O   . ILE   A 1 60  ? -32.998 9.333   -24.363 1.00 89.44 60  A 1 
ATOM   460  C CB  . ILE   A 1 60  ? -30.158 8.837   -23.199 1.00 89.62 60  A 1 
ATOM   461  C CG1 . ILE   A 1 60  ? -29.245 9.925   -23.803 1.00 83.92 60  A 1 
ATOM   462  C CG2 . ILE   A 1 60  ? -29.365 7.837   -22.334 1.00 81.92 60  A 1 
ATOM   463  C CD1 . ILE   A 1 60  ? -28.640 10.881  -22.776 1.00 78.47 60  A 1 
ATOM   464  N N   . PHE   A 1 61  ? -31.667 9.490   -26.155 1.00 91.02 61  A 1 
ATOM   465  C CA  . PHE   A 1 61  ? -32.569 10.330  -26.941 1.00 89.72 61  A 1 
ATOM   466  C C   . PHE   A 1 61  ? -33.650 9.527   -27.677 1.00 89.98 61  A 1 
ATOM   467  O O   . PHE   A 1 61  ? -34.655 10.103  -28.088 1.00 86.00 61  A 1 
ATOM   468  C CB  . PHE   A 1 61  ? -31.738 11.164  -27.919 1.00 88.80 61  A 1 
ATOM   469  C CG  . PHE   A 1 61  ? -30.724 12.077  -27.264 1.00 88.61 61  A 1 
ATOM   470  C CD1 . PHE   A 1 61  ? -31.141 13.059  -26.346 1.00 84.24 61  A 1 
ATOM   471  C CD2 . PHE   A 1 61  ? -29.357 11.962  -27.580 1.00 83.20 61  A 1 
ATOM   472  C CE1 . PHE   A 1 61  ? -30.207 13.922  -25.757 1.00 82.66 61  A 1 
ATOM   473  C CE2 . PHE   A 1 61  ? -28.418 12.827  -26.996 1.00 83.26 61  A 1 
ATOM   474  C CZ  . PHE   A 1 61  ? -28.844 13.810  -26.084 1.00 87.30 61  A 1 
ATOM   475  N N   . HIS   A 1 62  ? -33.453 8.207   -27.812 1.00 90.80 62  A 1 
ATOM   476  C CA  . HIS   A 1 62  ? -34.304 7.297   -28.584 1.00 89.43 62  A 1 
ATOM   477  C C   . HIS   A 1 62  ? -34.558 5.981   -27.833 1.00 89.53 62  A 1 
ATOM   478  O O   . HIS   A 1 62  ? -34.539 4.894   -28.405 1.00 85.08 62  A 1 
ATOM   479  C CB  . HIS   A 1 62  ? -33.662 7.070   -29.959 1.00 87.21 62  A 1 
ATOM   480  C CG  . HIS   A 1 62  ? -33.475 8.341   -30.734 1.00 86.46 62  A 1 
ATOM   481  N ND1 . HIS   A 1 62  ? -34.488 9.105   -31.289 1.00 76.76 62  A 1 
ATOM   482  C CD2 . HIS   A 1 62  ? -32.289 8.987   -30.950 1.00 76.19 62  A 1 
ATOM   483  C CE1 . HIS   A 1 62  ? -33.918 10.186  -31.826 1.00 79.33 62  A 1 
ATOM   484  N NE2 . HIS   A 1 62  ? -32.587 10.147  -31.639 1.00 79.65 62  A 1 
ATOM   485  N N   . LEU   A 1 63  ? -34.836 6.064   -26.519 1.00 89.48 63  A 1 
ATOM   486  C CA  . LEU   A 1 63  ? -34.985 4.914   -25.607 1.00 88.05 63  A 1 
ATOM   487  C C   . LEU   A 1 63  ? -36.061 3.887   -26.009 1.00 87.92 63  A 1 
ATOM   488  O O   . LEU   A 1 63  ? -36.089 2.787   -25.460 1.00 83.58 63  A 1 
ATOM   489  C CB  . LEU   A 1 63  ? -35.315 5.445   -24.201 1.00 85.39 63  A 1 
ATOM   490  C CG  . LEU   A 1 63  ? -34.105 6.023   -23.446 1.00 81.32 63  A 1 
ATOM   491  C CD1 . LEU   A 1 63  ? -34.591 6.761   -22.197 1.00 75.68 63  A 1 
ATOM   492  C CD2 . LEU   A 1 63  ? -33.141 4.926   -23.002 1.00 75.78 63  A 1 
ATOM   493  N N   . HIS   A 1 64  ? -36.964 4.251   -26.915 1.00 90.42 64  A 1 
ATOM   494  C CA  . HIS   A 1 64  ? -38.093 3.415   -27.334 1.00 89.27 64  A 1 
ATOM   495  C C   . HIS   A 1 64  ? -37.865 2.739   -28.686 1.00 89.90 64  A 1 
ATOM   496  O O   . HIS   A 1 64  ? -38.710 1.962   -29.128 1.00 84.36 64  A 1 
ATOM   497  C CB  . HIS   A 1 64  ? -39.370 4.264   -27.346 1.00 85.80 64  A 1 
ATOM   498  C CG  . HIS   A 1 64  ? -39.585 5.034   -26.073 1.00 78.85 64  A 1 
ATOM   499  N ND1 . HIS   A 1 64  ? -39.466 4.540   -24.794 1.00 65.44 64  A 1 
ATOM   500  C CD2 . HIS   A 1 64  ? -39.868 6.372   -25.952 1.00 64.90 64  A 1 
ATOM   501  C CE1 . HIS   A 1 64  ? -39.676 5.549   -23.933 1.00 60.58 64  A 1 
ATOM   502  N NE2 . HIS   A 1 64  ? -39.929 6.678   -24.601 1.00 62.28 64  A 1 
ATOM   503  N N   . GLU   A 1 65  ? -36.745 3.027   -29.336 1.00 88.27 65  A 1 
ATOM   504  C CA  . GLU   A 1 65  ? -36.394 2.460   -30.634 1.00 87.01 65  A 1 
ATOM   505  C C   . GLU   A 1 65  ? -35.587 1.173   -30.467 1.00 86.24 65  A 1 
ATOM   506  O O   . GLU   A 1 65  ? -34.886 0.979   -29.476 1.00 80.38 65  A 1 
ATOM   507  C CB  . GLU   A 1 65  ? -35.654 3.497   -31.487 1.00 83.66 65  A 1 
ATOM   508  C CG  . GLU   A 1 65  ? -36.551 4.700   -31.832 1.00 78.13 65  A 1 
ATOM   509  C CD  . GLU   A 1 65  ? -35.855 5.756   -32.692 1.00 77.45 65  A 1 
ATOM   510  O OE1 . GLU   A 1 65  ? -36.448 6.846   -32.860 1.00 68.91 65  A 1 
ATOM   511  O OE2 . GLU   A 1 65  ? -34.731 5.510   -33.176 1.00 75.28 65  A 1 
ATOM   512  N N   . HIS   A 1 66  ? -35.698 0.276   -31.432 1.00 87.82 66  A 1 
ATOM   513  C CA  . HIS   A 1 66  ? -34.904 -0.954  -31.530 1.00 87.44 66  A 1 
ATOM   514  C C   . HIS   A 1 66  ? -34.844 -1.803  -30.249 1.00 88.82 66  A 1 
ATOM   515  O O   . HIS   A 1 66  ? -33.838 -2.439  -29.942 1.00 84.35 66  A 1 
ATOM   516  C CB  . HIS   A 1 66  ? -33.525 -0.617  -32.102 1.00 83.46 66  A 1 
ATOM   517  C CG  . HIS   A 1 66  ? -33.602 0.018   -33.457 1.00 83.40 66  A 1 
ATOM   518  N ND1 . HIS   A 1 66  ? -34.091 -0.580  -34.605 1.00 73.72 66  A 1 
ATOM   519  C CD2 . HIS   A 1 66  ? -33.227 1.297   -33.770 1.00 72.80 66  A 1 
ATOM   520  C CE1 . HIS   A 1 66  ? -33.984 0.317   -35.593 1.00 76.49 66  A 1 
ATOM   521  N NE2 . HIS   A 1 66  ? -33.472 1.461   -35.120 1.00 77.51 66  A 1 
ATOM   522  N N   . LEU   A 1 67  ? -35.952 -1.865  -29.497 1.00 89.31 67  A 1 
ATOM   523  C CA  . LEU   A 1 67  ? -36.031 -2.684  -28.281 1.00 88.66 67  A 1 
ATOM   524  C C   . LEU   A 1 67  ? -35.814 -4.180  -28.553 1.00 89.65 67  A 1 
ATOM   525  O O   . LEU   A 1 67  ? -35.424 -4.918  -27.649 1.00 85.97 67  A 1 
ATOM   526  C CB  . LEU   A 1 67  ? -37.387 -2.459  -27.599 1.00 85.02 67  A 1 
ATOM   527  C CG  . LEU   A 1 67  ? -37.580 -1.055  -26.998 1.00 80.21 67  A 1 
ATOM   528  C CD1 . LEU   A 1 67  ? -39.004 -0.932  -26.459 1.00 74.18 67  A 1 
ATOM   529  C CD2 . LEU   A 1 67  ? -36.618 -0.779  -25.844 1.00 73.25 67  A 1 
ATOM   530  N N   . GLU   A 1 68  ? -36.030 -4.626  -29.791 1.00 90.97 68  A 1 
ATOM   531  C CA  . GLU   A 1 68  ? -35.718 -5.977  -30.247 1.00 90.12 68  A 1 
ATOM   532  C C   . GLU   A 1 68  ? -34.221 -6.318  -30.138 1.00 91.22 68  A 1 
ATOM   533  O O   . GLU   A 1 68  ? -33.869 -7.479  -29.930 1.00 88.36 68  A 1 
ATOM   534  C CB  . GLU   A 1 68  ? -36.227 -6.196  -31.687 1.00 88.24 68  A 1 
ATOM   535  C CG  . GLU   A 1 68  ? -35.676 -5.256  -32.776 1.00 78.95 68  A 1 
ATOM   536  C CD  . GLU   A 1 68  ? -36.404 -3.907  -32.902 1.00 73.36 68  A 1 
ATOM   537  O OE1 . GLU   A 1 68  ? -36.105 -3.182  -33.873 1.00 64.80 68  A 1 
ATOM   538  O OE2 . GLU   A 1 68  ? -37.269 -3.604  -32.044 1.00 70.59 68  A 1 
ATOM   539  N N   . ASP   A 1 69  ? -33.338 -5.329  -30.197 1.00 91.68 69  A 1 
ATOM   540  C CA  . ASP   A 1 69  ? -31.898 -5.539  -30.033 1.00 91.34 69  A 1 
ATOM   541  C C   . ASP   A 1 69  ? -31.544 -6.075  -28.641 1.00 92.48 69  A 1 
ATOM   542  O O   . ASP   A 1 69  ? -30.617 -6.873  -28.496 1.00 90.81 69  A 1 
ATOM   543  C CB  . ASP   A 1 69  ? -31.139 -4.235  -30.302 1.00 89.21 69  A 1 
ATOM   544  C CG  . ASP   A 1 69  ? -31.004 -3.902  -31.784 1.00 87.29 69  A 1 
ATOM   545  O OD1 . ASP   A 1 69  ? -31.290 -4.784  -32.629 1.00 81.55 69  A 1 
ATOM   546  O OD2 . ASP   A 1 69  ? -30.450 -2.826  -32.078 1.00 82.09 69  A 1 
ATOM   547  N N   . LEU   A 1 70  ? -32.318 -5.708  -27.629 1.00 92.45 70  A 1 
ATOM   548  C CA  . LEU   A 1 70  ? -32.137 -6.193  -26.259 1.00 92.79 70  A 1 
ATOM   549  C C   . LEU   A 1 70  ? -32.463 -7.690  -26.110 1.00 93.90 70  A 1 
ATOM   550  O O   . LEU   A 1 70  ? -32.078 -8.299  -25.113 1.00 92.05 70  A 1 
ATOM   551  C CB  . LEU   A 1 70  ? -32.991 -5.353  -25.294 1.00 91.76 70  A 1 
ATOM   552  C CG  . LEU   A 1 70  ? -32.711 -3.838  -25.311 1.00 89.83 70  A 1 
ATOM   553  C CD1 . LEU   A 1 70  ? -33.621 -3.148  -24.295 1.00 83.99 70  A 1 
ATOM   554  C CD2 . LEU   A 1 70  ? -31.263 -3.511  -24.946 1.00 83.07 70  A 1 
ATOM   555  N N   . GLN   A 1 71  ? -33.135 -8.292  -27.093 1.00 94.00 71  A 1 
ATOM   556  C CA  . GLN   A 1 71  ? -33.403 -9.736  -27.154 1.00 94.11 71  A 1 
ATOM   557  C C   . GLN   A 1 71  ? -32.303 -10.518 -27.880 1.00 94.99 71  A 1 
ATOM   558  O O   . GLN   A 1 71  ? -32.351 -11.750 -27.920 1.00 92.78 71  A 1 
ATOM   559  C CB  . GLN   A 1 71  ? -34.775 -9.991  -27.806 1.00 93.10 71  A 1 
ATOM   560  C CG  . GLN   A 1 71  ? -35.932 -9.293  -27.079 1.00 88.16 71  A 1 
ATOM   561  C CD  . GLN   A 1 71  ? -36.059 -9.731  -25.617 1.00 81.26 71  A 1 
ATOM   562  O OE1 . GLN   A 1 71  ? -35.897 -10.887 -25.265 1.00 70.17 71  A 1 
ATOM   563  N NE2 . GLN   A 1 71  ? -36.345 -8.817  -24.721 1.00 68.77 71  A 1 
ATOM   564  N N   . LYS   A 1 72  ? -31.307 -9.852  -28.446 1.00 94.23 72  A 1 
ATOM   565  C CA  . LYS   A 1 72  ? -30.142 -10.520 -29.036 1.00 94.40 72  A 1 
ATOM   566  C C   . LYS   A 1 72  ? -29.322 -11.206 -27.941 1.00 95.12 72  A 1 
ATOM   567  O O   . LYS   A 1 72  ? -29.202 -10.680 -26.834 1.00 94.28 72  A 1 
ATOM   568  C CB  . LYS   A 1 72  ? -29.285 -9.530  -29.837 1.00 93.76 72  A 1 
ATOM   569  C CG  . LYS   A 1 72  ? -29.988 -9.080  -31.129 1.00 91.34 72  A 1 
ATOM   570  C CD  . LYS   A 1 72  ? -29.190 -7.988  -31.841 1.00 88.30 72  A 1 
ATOM   571  C CE  . LYS   A 1 72  ? -29.913 -7.565  -33.120 1.00 82.50 72  A 1 
ATOM   572  N NZ  . LYS   A 1 72  ? -29.442 -6.256  -33.625 1.00 75.48 72  A 1 
ATOM   573  N N   . PRO   A 1 73  ? -28.732 -12.377 -28.239 1.00 95.89 73  A 1 
ATOM   574  C CA  . PRO   A 1 73  ? -27.874 -13.064 -27.284 1.00 95.96 73  A 1 
ATOM   575  C C   . PRO   A 1 73  ? -26.578 -12.278 -27.042 1.00 96.20 73  A 1 
ATOM   576  O O   . PRO   A 1 73  ? -26.017 -11.688 -27.965 1.00 94.91 73  A 1 
ATOM   577  C CB  . PRO   A 1 73  ? -27.620 -14.444 -27.891 1.00 94.74 73  A 1 
ATOM   578  C CG  . PRO   A 1 73  ? -27.726 -14.193 -29.396 1.00 91.98 73  A 1 
ATOM   579  C CD  . PRO   A 1 73  ? -28.798 -13.109 -29.494 1.00 94.93 73  A 1 
ATOM   580  N N   . VAL   A 1 74  ? -26.052 -12.343 -25.819 1.00 96.12 74  A 1 
ATOM   581  C CA  . VAL   A 1 74  ? -24.802 -11.653 -25.450 1.00 96.19 74  A 1 
ATOM   582  C C   . VAL   A 1 74  ? -23.586 -12.119 -26.257 1.00 96.28 74  A 1 
ATOM   583  O O   . VAL   A 1 74  ? -22.619 -11.377 -26.378 1.00 94.95 74  A 1 
ATOM   584  C CB  . VAL   A 1 74  ? -24.491 -11.756 -23.943 1.00 94.81 74  A 1 
ATOM   585  C CG1 . VAL   A 1 74  ? -25.551 -11.030 -23.120 1.00 87.45 74  A 1 
ATOM   586  C CG2 . VAL   A 1 74  ? -24.365 -13.205 -23.450 1.00 87.80 74  A 1 
ATOM   587  N N   . SER   A 1 75  ? -23.658 -13.294 -26.874 1.00 96.01 75  A 1 
ATOM   588  C CA  . SER   A 1 75  ? -22.634 -13.769 -27.815 1.00 95.52 75  A 1 
ATOM   589  C C   . SER   A 1 75  ? -22.402 -12.830 -29.006 1.00 95.52 75  A 1 
ATOM   590  O O   . SER   A 1 75  ? -21.343 -12.880 -29.615 1.00 94.01 75  A 1 
ATOM   591  C CB  . SER   A 1 75  ? -23.009 -15.154 -28.345 1.00 95.03 75  A 1 
ATOM   592  O OG  . SER   A 1 75  ? -24.243 -15.125 -29.035 1.00 89.80 75  A 1 
ATOM   593  N N   . THR   A 1 76  ? -23.371 -11.966 -29.331 1.00 95.20 76  A 1 
ATOM   594  C CA  . THR   A 1 76  ? -23.252 -10.982 -30.424 1.00 94.28 76  A 1 
ATOM   595  C C   . THR   A 1 76  ? -22.405 -9.761  -30.061 1.00 94.61 76  A 1 
ATOM   596  O O   . THR   A 1 76  ? -21.968 -9.049  -30.961 1.00 92.63 76  A 1 
ATOM   597  C CB  . THR   A 1 76  ? -24.628 -10.501 -30.900 1.00 93.40 76  A 1 
ATOM   598  O OG1 . THR   A 1 76  ? -25.366 -9.888  -29.871 1.00 87.66 76  A 1 
ATOM   599  C CG2 . THR   A 1 76  ? -25.481 -11.641 -31.454 1.00 86.63 76  A 1 
ATOM   600  N N   . ILE   A 1 77  ? -22.190 -9.512  -28.771 1.00 95.78 77  A 1 
ATOM   601  C CA  . ILE   A 1 77  ? -21.488 -8.319  -28.269 1.00 95.52 77  A 1 
ATOM   602  C C   . ILE   A 1 77  ? -20.334 -8.635  -27.314 1.00 95.66 77  A 1 
ATOM   603  O O   . ILE   A 1 77  ? -19.541 -7.751  -27.002 1.00 93.95 77  A 1 
ATOM   604  C CB  . ILE   A 1 77  ? -22.473 -7.344  -27.592 1.00 94.77 77  A 1 
ATOM   605  C CG1 . ILE   A 1 77  ? -23.137 -7.948  -26.331 1.00 90.84 77  A 1 
ATOM   606  C CG2 . ILE   A 1 77  ? -23.542 -6.874  -28.597 1.00 88.64 77  A 1 
ATOM   607  C CD1 . ILE   A 1 77  ? -23.759 -6.890  -25.421 1.00 88.39 77  A 1 
ATOM   608  N N   . MET   A 1 78  ? -20.244 -9.871  -26.824 1.00 96.31 78  A 1 
ATOM   609  C CA  . MET   A 1 78  ? -19.227 -10.261 -25.855 1.00 96.20 78  A 1 
ATOM   610  C C   . MET   A 1 78  ? -17.824 -10.151 -26.450 1.00 96.04 78  A 1 
ATOM   611  O O   . MET   A 1 78  ? -17.578 -10.505 -27.605 1.00 94.42 78  A 1 
ATOM   612  C CB  . MET   A 1 78  ? -19.512 -11.655 -25.272 1.00 94.72 78  A 1 
ATOM   613  C CG  . MET   A 1 78  ? -19.237 -12.812 -26.241 1.00 93.38 78  A 1 
ATOM   614  S SD  . MET   A 1 78  ? -19.673 -14.443 -25.571 1.00 93.81 78  A 1 
ATOM   615  C CE  . MET   A 1 78  ? -19.054 -15.493 -26.892 1.00 86.64 78  A 1 
ATOM   616  N N   . LYS   A 1 79  ? -16.883 -9.700  -25.625 1.00 96.11 79  A 1 
ATOM   617  C CA  . LYS   A 1 79  ? -15.472 -9.725  -25.986 1.00 95.53 79  A 1 
ATOM   618  C C   . LYS   A 1 79  ? -14.907 -11.119 -25.713 1.00 95.81 79  A 1 
ATOM   619  O O   . LYS   A 1 79  ? -15.106 -11.656 -24.626 1.00 94.68 79  A 1 
ATOM   620  C CB  . LYS   A 1 79  ? -14.729 -8.609  -25.240 1.00 93.87 79  A 1 
ATOM   621  C CG  . LYS   A 1 79  ? -13.423 -8.269  -25.968 1.00 83.05 79  A 1 
ATOM   622  C CD  . LYS   A 1 79  ? -12.644 -7.163  -25.265 1.00 77.44 79  A 1 
ATOM   623  C CE  . LYS   A 1 79  ? -11.369 -6.881  -26.073 1.00 69.26 79  A 1 
ATOM   624  N NZ  . LYS   A 1 79  ? -10.387 -6.066  -25.329 1.00 61.92 79  A 1 
ATOM   625  N N   . THR   A 1 80  ? -14.214 -11.685 -26.689 1.00 94.26 80  A 1 
ATOM   626  C CA  . THR   A 1 80  ? -13.627 -13.036 -26.613 1.00 93.24 80  A 1 
ATOM   627  C C   . THR   A 1 80  ? -12.115 -13.015 -26.427 1.00 92.92 80  A 1 
ATOM   628  O O   . THR   A 1 80  ? -11.571 -13.917 -25.805 1.00 89.92 80  A 1 
ATOM   629  C CB  . THR   A 1 80  ? -13.971 -13.845 -27.870 1.00 92.00 80  A 1 
ATOM   630  O OG1 . THR   A 1 80  ? -13.638 -13.109 -29.029 1.00 86.58 80  A 1 
ATOM   631  C CG2 . THR   A 1 80  ? -15.465 -14.156 -27.949 1.00 84.41 80  A 1 
ATOM   632  N N   . ASP   A 1 81  ? -11.451 -11.978 -26.916 1.00 92.96 81  A 1 
ATOM   633  C CA  . ASP   A 1 81  ? -10.027 -11.743 -26.695 1.00 91.78 81  A 1 
ATOM   634  C C   . ASP   A 1 81  ? -9.823  -11.093 -25.313 1.00 92.90 81  A 1 
ATOM   635  O O   . ASP   A 1 81  ? -9.845  -9.866  -25.158 1.00 90.45 81  A 1 
ATOM   636  C CB  . ASP   A 1 81  ? -9.477  -10.905 -27.854 1.00 88.44 81  A 1 
ATOM   637  C CG  . ASP   A 1 81  ? -7.977  -10.689 -27.727 1.00 78.59 81  A 1 
ATOM   638  O OD1 . ASP   A 1 81  ? -7.304  -11.592 -27.185 1.00 68.40 81  A 1 
ATOM   639  O OD2 . ASP   A 1 81  ? -7.528  -9.602  -28.145 1.00 68.73 81  A 1 
ATOM   640  N N   . LEU   A 1 82  ? -9.717  -11.950 -24.293 1.00 93.22 82  A 1 
ATOM   641  C CA  . LEU   A 1 82  ? -9.706  -11.561 -22.887 1.00 94.22 82  A 1 
ATOM   642  C C   . LEU   A 1 82  ? -8.323  -11.724 -22.274 1.00 94.30 82  A 1 
ATOM   643  O O   . LEU   A 1 82  ? -7.685  -12.763 -22.410 1.00 92.63 82  A 1 
ATOM   644  C CB  . LEU   A 1 82  ? -10.729 -12.395 -22.097 1.00 93.76 82  A 1 
ATOM   645  C CG  . LEU   A 1 82  ? -12.189 -12.219 -22.553 1.00 93.25 82  A 1 
ATOM   646  C CD1 . LEU   A 1 82  ? -13.081 -13.125 -21.714 1.00 90.00 82  A 1 
ATOM   647  C CD2 . LEU   A 1 82  ? -12.690 -10.782 -22.392 1.00 89.17 82  A 1 
ATOM   648  N N   . ILE   A 1 83  ? -7.930  -10.722 -21.505 1.00 94.18 83  A 1 
ATOM   649  C CA  . ILE   A 1 83  ? -6.836  -10.857 -20.549 1.00 94.30 83  A 1 
ATOM   650  C C   . ILE   A 1 83  ? -7.427  -11.493 -19.289 1.00 94.86 83  A 1 
ATOM   651  O O   . ILE   A 1 83  ? -8.411  -10.993 -18.735 1.00 94.15 83  A 1 
ATOM   652  C CB  . ILE   A 1 83  ? -6.157  -9.501  -20.282 1.00 93.61 83  A 1 
ATOM   653  C CG1 . ILE   A 1 83  ? -5.648  -8.887  -21.610 1.00 91.03 83  A 1 
ATOM   654  C CG2 . ILE   A 1 83  ? -4.995  -9.676  -19.289 1.00 90.60 83  A 1 
ATOM   655  C CD1 . ILE   A 1 83  ? -5.215  -7.429  -21.481 1.00 85.57 83  A 1 
ATOM   656  N N   . VAL   A 1 84  ? -6.836  -12.599 -18.854 1.00 94.86 84  A 1 
ATOM   657  C CA  . VAL   A 1 84  ? -7.242  -13.340 -17.656 1.00 94.96 84  A 1 
ATOM   658  C C   . VAL   A 1 84  ? -6.135  -13.312 -16.610 1.00 94.97 84  A 1 
ATOM   659  O O   . VAL   A 1 84  ? -4.968  -13.079 -16.931 1.00 93.92 84  A 1 
ATOM   660  C CB  . VAL   A 1 84  ? -7.688  -14.780 -17.980 1.00 93.92 84  A 1 
ATOM   661  C CG1 . VAL   A 1 84  ? -8.913  -14.778 -18.900 1.00 87.62 84  A 1 
ATOM   662  C CG2 . VAL   A 1 84  ? -6.586  -15.623 -18.628 1.00 86.50 84  A 1 
ATOM   663  N N   . GLY   A 1 85  ? -6.502  -13.527 -15.362 1.00 95.23 85  A 1 
ATOM   664  C CA  . GLY   A 1 85  ? -5.568  -13.705 -14.260 1.00 95.22 85  A 1 
ATOM   665  C C   . GLY   A 1 85  ? -5.579  -15.135 -13.735 1.00 95.92 85  A 1 
ATOM   666  O O   . GLY   A 1 85  ? -6.441  -15.941 -14.092 1.00 95.01 85  A 1 
ATOM   667  N N   . HIS   A 1 86  ? -4.629  -15.429 -12.859 1.00 94.68 86  A 1 
ATOM   668  C CA  . HIS   A 1 86  ? -4.494  -16.701 -12.159 1.00 93.96 86  A 1 
ATOM   669  C C   . HIS   A 1 86  ? -4.615  -16.493 -10.636 1.00 93.83 86  A 1 
ATOM   670  O O   . HIS   A 1 86  ? -4.220  -15.431 -10.151 1.00 93.54 86  A 1 
ATOM   671  C CB  . HIS   A 1 86  ? -3.150  -17.324 -12.562 1.00 93.18 86  A 1 
ATOM   672  C CG  . HIS   A 1 86  ? -3.034  -18.753 -12.133 1.00 92.25 86  A 1 
ATOM   673  N ND1 . HIS   A 1 86  ? -2.434  -19.211 -10.982 1.00 86.00 86  A 1 
ATOM   674  C CD2 . HIS   A 1 86  ? -3.593  -19.836 -12.761 1.00 84.00 86  A 1 
ATOM   675  C CE1 . HIS   A 1 86  ? -2.636  -20.540 -10.913 1.00 86.47 86  A 1 
ATOM   676  N NE2 . HIS   A 1 86  ? -3.334  -20.949 -11.978 1.00 87.31 86  A 1 
ATOM   677  N N   . PRO   A 1 87  ? -5.118  -17.463 -9.859  1.00 94.69 87  A 1 
ATOM   678  C CA  . PRO   A 1 87  ? -5.174  -17.357 -8.394  1.00 93.62 87  A 1 
ATOM   679  C C   . PRO   A 1 87  ? -3.837  -17.012 -7.729  1.00 93.09 87  A 1 
ATOM   680  O O   . PRO   A 1 87  ? -3.819  -16.327 -6.706  1.00 91.37 87  A 1 
ATOM   681  C CB  . PRO   A 1 87  ? -5.669  -18.726 -7.924  1.00 92.56 87  A 1 
ATOM   682  C CG  . PRO   A 1 87  ? -6.511  -19.226 -9.089  1.00 91.59 87  A 1 
ATOM   683  C CD  . PRO   A 1 87  ? -5.770  -18.689 -10.304 1.00 93.72 87  A 1 
ATOM   684  N N   . LEU   A 1 88  ? -2.727  -17.454 -8.317  1.00 91.55 88  A 1 
ATOM   685  C CA  . LEU   A 1 88  ? -1.366  -17.195 -7.835  1.00 89.56 88  A 1 
ATOM   686  C C   . LEU   A 1 88  ? -0.759  -15.876 -8.344  1.00 89.52 88  A 1 
ATOM   687  O O   . LEU   A 1 88  ? 0.387   -15.584 -8.005  1.00 88.02 88  A 1 
ATOM   688  C CB  . LEU   A 1 88  ? -0.444  -18.380 -8.194  1.00 88.04 88  A 1 
ATOM   689  C CG  . LEU   A 1 88  ? -0.852  -19.744 -7.615  1.00 84.93 88  A 1 
ATOM   690  C CD1 . LEU   A 1 88  ? 0.155   -20.806 -8.057  1.00 82.37 88  A 1 
ATOM   691  C CD2 . LEU   A 1 88  ? -0.895  -19.716 -6.092  1.00 81.46 88  A 1 
ATOM   692  N N   . ASP   A 1 89  ? -1.467  -15.092 -9.163  1.00 91.47 89  A 1 
ATOM   693  C CA  . ASP   A 1 89  ? -0.993  -13.755 -9.534  1.00 90.59 89  A 1 
ATOM   694  C C   . ASP   A 1 89  ? -0.959  -12.847 -8.293  1.00 90.34 89  A 1 
ATOM   695  O O   . ASP   A 1 89  ? -1.715  -13.040 -7.338  1.00 89.64 89  A 1 
ATOM   696  C CB  . ASP   A 1 89  ? -1.880  -13.118 -10.622 1.00 90.32 89  A 1 
ATOM   697  C CG  . ASP   A 1 89  ? -1.763  -13.718 -12.030 1.00 90.36 89  A 1 
ATOM   698  O OD1 . ASP   A 1 89  ? -0.783  -14.422 -12.333 1.00 86.70 89  A 1 
ATOM   699  O OD2 . ASP   A 1 89  ? -2.643  -13.399 -12.869 1.00 86.08 89  A 1 
ATOM   700  N N   . PHE   A 1 90  ? -0.121  -11.812 -8.320  1.00 87.79 90  A 1 
ATOM   701  C CA  . PHE   A 1 90  ? -0.112  -10.784 -7.286  1.00 87.01 90  A 1 
ATOM   702  C C   . PHE   A 1 90  ? -1.121  -9.683  -7.591  1.00 88.36 90  A 1 
ATOM   703  O O   . PHE   A 1 90  ? -1.318  -9.274  -8.733  1.00 88.06 90  A 1 
ATOM   704  C CB  . PHE   A 1 90  ? 1.295   -10.215 -7.107  1.00 84.32 90  A 1 
ATOM   705  C CG  . PHE   A 1 90  ? 2.278   -11.255 -6.638  1.00 81.01 90  A 1 
ATOM   706  C CD1 . PHE   A 1 90  ? 2.306   -11.638 -5.286  1.00 75.06 90  A 1 
ATOM   707  C CD2 . PHE   A 1 90  ? 3.088   -11.918 -7.578  1.00 73.56 90  A 1 
ATOM   708  C CE1 . PHE   A 1 90  ? 3.115   -12.705 -4.886  1.00 71.65 90  A 1 
ATOM   709  C CE2 . PHE   A 1 90  ? 3.896   -12.987 -7.184  1.00 70.38 90  A 1 
ATOM   710  C CZ  . PHE   A 1 90  ? 3.893   -13.389 -5.841  1.00 72.49 90  A 1 
ATOM   711  N N   . VAL   A 1 91  ? -1.736  -9.144  -6.539  1.00 88.03 91  A 1 
ATOM   712  C CA  . VAL   A 1 91  ? -2.683  -8.023  -6.667  1.00 88.72 91  A 1 
ATOM   713  C C   . VAL   A 1 91  ? -2.019  -6.800  -7.308  1.00 89.12 91  A 1 
ATOM   714  O O   . VAL   A 1 91  ? -2.652  -6.079  -8.077  1.00 88.53 91  A 1 
ATOM   715  C CB  . VAL   A 1 91  ? -3.279  -7.681  -5.290  1.00 87.99 91  A 1 
ATOM   716  C CG1 . VAL   A 1 91  ? -4.138  -6.418  -5.315  1.00 82.49 91  A 1 
ATOM   717  C CG2 . VAL   A 1 91  ? -4.173  -8.826  -4.804  1.00 82.60 91  A 1 
ATOM   718  N N   . GLU   A 1 92  ? -0.742  -6.593  -7.058  1.00 85.48 92  A 1 
ATOM   719  C CA  . GLU   A 1 92  ? 0.035   -5.503  -7.646  1.00 83.51 92  A 1 
ATOM   720  C C   . GLU   A 1 92  ? 0.293   -5.699  -9.151  1.00 85.02 92  A 1 
ATOM   721  O O   . GLU   A 1 92  ? 0.333   -4.720  -9.891  1.00 84.25 92  A 1 
ATOM   722  C CB  . GLU   A 1 92  ? 1.360   -5.345  -6.886  1.00 80.18 92  A 1 
ATOM   723  C CG  . GLU   A 1 92  ? 1.219   -5.171  -5.355  1.00 72.90 92  A 1 
ATOM   724  C CD  . GLU   A 1 92  ? 1.170   -6.472  -4.536  1.00 67.83 92  A 1 
ATOM   725  O OE1 . GLU   A 1 92  ? 1.425   -6.383  -3.316  1.00 61.29 92  A 1 
ATOM   726  O OE2 . GLU   A 1 92  ? 0.874   -7.543  -5.101  1.00 60.80 92  A 1 
ATOM   727  N N   . GLU   A 1 93  ? 0.403   -6.939  -9.624  1.00 85.94 93  A 1 
ATOM   728  C CA  . GLU   A 1 93  ? 0.458   -7.254  -11.058 1.00 86.42 93  A 1 
ATOM   729  C C   . GLU   A 1 93  ? -0.883  -6.948  -11.732 1.00 88.98 93  A 1 
ATOM   730  O O   . GLU   A 1 93  ? -0.928  -6.365  -12.813 1.00 88.81 93  A 1 
ATOM   731  C CB  . GLU   A 1 93  ? 0.817   -8.734  -11.283 1.00 84.21 93  A 1 
ATOM   732  C CG  . GLU   A 1 93  ? 2.252   -9.088  -10.866 1.00 76.49 93  A 1 
ATOM   733  C CD  . GLU   A 1 93  ? 2.542   -10.599 -10.862 1.00 72.26 93  A 1 
ATOM   734  O OE1 . GLU   A 1 93  ? 3.739   -10.958 -10.846 1.00 64.69 93  A 1 
ATOM   735  O OE2 . GLU   A 1 93  ? 1.583   -11.408 -10.815 1.00 66.05 93  A 1 
ATOM   736  N N   . VAL   A 1 94  ? -1.990  -7.265  -11.059 1.00 90.84 94  A 1 
ATOM   737  C CA  . VAL   A 1 94  ? -3.333  -6.927  -11.543 1.00 92.57 94  A 1 
ATOM   738  C C   . VAL   A 1 94  ? -3.514  -5.412  -11.651 1.00 93.00 94  A 1 
ATOM   739  O O   . VAL   A 1 94  ? -4.073  -4.936  -12.639 1.00 92.60 94  A 1 
ATOM   740  C CB  . VAL   A 1 94  ? -4.414  -7.548  -10.640 1.00 93.13 94  A 1 
ATOM   741  C CG1 . VAL   A 1 94  ? -5.824  -7.171  -11.100 1.00 90.85 94  A 1 
ATOM   742  C CG2 . VAL   A 1 94  ? -4.322  -9.075  -10.643 1.00 90.70 94  A 1 
ATOM   743  N N   . ALA   A 1 95  ? -3.007  -4.641  -10.688 1.00 92.69 95  A 1 
ATOM   744  C CA  . ALA   A 1 95  ? -3.033  -3.181  -10.751 1.00 92.19 95  A 1 
ATOM   745  C C   . ALA   A 1 95  ? -2.279  -2.646  -11.982 1.00 92.24 95  A 1 
ATOM   746  O O   . ALA   A 1 95  ? -2.797  -1.783  -12.694 1.00 91.61 95  A 1 
ATOM   747  C CB  . ALA   A 1 95  ? -2.459  -2.611  -9.447  1.00 91.34 95  A 1 
ATOM   748  N N   . ALA   A 1 96  ? -1.105  -3.206  -12.268 1.00 89.94 96  A 1 
ATOM   749  C CA  . ALA   A 1 96  ? -0.319  -2.853  -13.444 1.00 88.77 96  A 1 
ATOM   750  C C   . ALA   A 1 96  ? -1.041  -3.217  -14.753 1.00 89.65 96  A 1 
ATOM   751  O O   . ALA   A 1 96  ? -1.135  -2.382  -15.651 1.00 89.03 96  A 1 
ATOM   752  C CB  . ALA   A 1 96  ? 1.057   -3.523  -13.329 1.00 86.86 96  A 1 
ATOM   753  N N   . LEU   A 1 97  ? -1.654  -4.405  -14.830 1.00 89.85 97  A 1 
ATOM   754  C CA  . LEU   A 1 97  ? -2.465  -4.821  -15.982 1.00 90.85 97  A 1 
ATOM   755  C C   . LEU   A 1 97  ? -3.655  -3.886  -16.227 1.00 91.79 97  A 1 
ATOM   756  O O   . LEU   A 1 97  ? -3.941  -3.522  -17.366 1.00 90.79 97  A 1 
ATOM   757  C CB  . LEU   A 1 97  ? -2.978  -6.255  -15.760 1.00 89.94 97  A 1 
ATOM   758  C CG  . LEU   A 1 97  ? -1.926  -7.352  -15.995 1.00 85.14 97  A 1 
ATOM   759  C CD1 . LEU   A 1 97  ? -2.467  -8.679  -15.471 1.00 79.66 97  A 1 
ATOM   760  C CD2 . LEU   A 1 97  ? -1.619  -7.521  -17.482 1.00 80.42 97  A 1 
ATOM   761  N N   . PHE   A 1 98  ? -4.350  -3.469  -15.167 1.00 93.75 98  A 1 
ATOM   762  C CA  . PHE   A 1 98  ? -5.458  -2.522  -15.291 1.00 94.58 98  A 1 
ATOM   763  C C   . PHE   A 1 98  ? -4.986  -1.156  -15.790 1.00 93.90 98  A 1 
ATOM   764  O O   . PHE   A 1 98  ? -5.658  -0.542  -16.620 1.00 92.73 98  A 1 
ATOM   765  C CB  . PHE   A 1 98  ? -6.180  -2.372  -13.948 1.00 95.35 98  A 1 
ATOM   766  C CG  . PHE   A 1 98  ? -7.039  -3.535  -13.490 1.00 95.89 98  A 1 
ATOM   767  C CD1 . PHE   A 1 98  ? -7.328  -4.638  -14.310 1.00 93.17 98  A 1 
ATOM   768  C CD2 . PHE   A 1 98  ? -7.603  -3.478  -12.200 1.00 92.74 98  A 1 
ATOM   769  C CE1 . PHE   A 1 98  ? -8.151  -5.678  -13.845 1.00 92.77 98  A 1 
ATOM   770  C CE2 . PHE   A 1 98  ? -8.426  -4.514  -11.732 1.00 92.47 98  A 1 
ATOM   771  C CZ  . PHE   A 1 98  ? -8.697  -5.615  -12.553 1.00 95.21 98  A 1 
ATOM   772  N N   . TYR   A 1 99  ? -3.834  -0.702  -15.316 1.00 91.90 99  A 1 
ATOM   773  C CA  . TYR   A 1 99  ? -3.234  0.553   -15.748 1.00 90.47 99  A 1 
ATOM   774  C C   . TYR   A 1 99  ? -2.813  0.503   -17.222 1.00 90.02 99  A 1 
ATOM   775  O O   . TYR   A 1 99  ? -3.175  1.383   -18.004 1.00 88.74 99  A 1 
ATOM   776  C CB  . TYR   A 1 99  ? -2.053  0.872   -14.824 1.00 89.44 99  A 1 
ATOM   777  C CG  . TYR   A 1 99  ? -1.435  2.222   -15.099 1.00 88.07 99  A 1 
ATOM   778  C CD1 . TYR   A 1 99  ? -0.345  2.350   -15.981 1.00 82.36 99  A 1 
ATOM   779  C CD2 . TYR   A 1 99  ? -1.971  3.374   -14.490 1.00 81.91 99  A 1 
ATOM   780  C CE1 . TYR   A 1 99  ? 0.201   3.615   -16.260 1.00 80.05 99  A 1 
ATOM   781  C CE2 . TYR   A 1 99  ? -1.433  4.643   -14.763 1.00 78.95 99  A 1 
ATOM   782  C CZ  . TYR   A 1 99  ? -0.349  4.757   -15.652 1.00 82.16 99  A 1 
ATOM   783  O OH  . TYR   A 1 99  ? 0.168   5.996   -15.928 1.00 79.97 99  A 1 
ATOM   784  N N   . GLU   A 1 100 ? -2.103  -0.549  -17.612 1.00 88.39 100 A 1 
ATOM   785  C CA  . GLU   A 1 100 ? -1.555  -0.721  -18.959 1.00 87.44 100 A 1 
ATOM   786  C C   . GLU   A 1 100 ? -2.649  -0.905  -20.020 1.00 88.38 100 A 1 
ATOM   787  O O   . GLU   A 1 100 ? -2.712  -0.173  -21.006 1.00 87.31 100 A 1 
ATOM   788  C CB  . GLU   A 1 100 ? -0.600  -1.925  -18.945 1.00 85.55 100 A 1 
ATOM   789  C CG  . GLU   A 1 100 ? 0.142   -2.076  -20.276 1.00 75.61 100 A 1 
ATOM   790  C CD  . GLU   A 1 100 ? 0.952   -3.378  -20.395 1.00 71.35 100 A 1 
ATOM   791  O OE1 . GLU   A 1 100 ? 1.654   -3.515  -21.418 1.00 64.37 100 A 1 
ATOM   792  O OE2 . GLU   A 1 100 ? 0.857   -4.269  -19.534 1.00 65.64 100 A 1 
ATOM   793  N N   . HIS   A 1 101 ? -3.545  -1.862  -19.802 1.00 90.62 101 A 1 
ATOM   794  C CA  . HIS   A 1 101 ? -4.573  -2.218  -20.785 1.00 90.78 101 A 1 
ATOM   795  C C   . HIS   A 1 101 ? -5.846  -1.378  -20.677 1.00 91.49 101 A 1 
ATOM   796  O O   . HIS   A 1 101 ? -6.744  -1.511  -21.512 1.00 89.88 101 A 1 
ATOM   797  C CB  . HIS   A 1 101 ? -4.871  -3.712  -20.701 1.00 90.69 101 A 1 
ATOM   798  C CG  . HIS   A 1 101 ? -3.681  -4.562  -21.038 1.00 90.09 101 A 1 
ATOM   799  N ND1 . HIS   A 1 101 ? -3.166  -4.779  -22.306 1.00 79.94 101 A 1 
ATOM   800  C CD2 . HIS   A 1 101 ? -2.890  -5.236  -20.149 1.00 79.95 101 A 1 
ATOM   801  C CE1 . HIS   A 1 101 ? -2.094  -5.573  -22.171 1.00 82.25 101 A 1 
ATOM   802  N NE2 . HIS   A 1 101 ? -1.895  -5.871  -20.880 1.00 83.36 101 A 1 
ATOM   803  N N   . ARG   A 1 102 ? -5.938  -0.497  -19.671 1.00 91.02 102 A 1 
ATOM   804  C CA  . ARG   A 1 102 ? -7.116  0.349   -19.414 1.00 91.04 102 A 1 
ATOM   805  C C   . ARG   A 1 102 ? -8.411  -0.463  -19.272 1.00 92.26 102 A 1 
ATOM   806  O O   . ARG   A 1 102 ? -9.477  -0.045  -19.728 1.00 90.22 102 A 1 
ATOM   807  C CB  . ARG   A 1 102 ? -7.232  1.448   -20.472 1.00 89.28 102 A 1 
ATOM   808  C CG  . ARG   A 1 102 ? -5.964  2.294   -20.582 1.00 83.23 102 A 1 
ATOM   809  C CD  . ARG   A 1 102 ? -6.193  3.349   -21.658 1.00 77.28 102 A 1 
ATOM   810  N NE  . ARG   A 1 102 ? -5.061  4.280   -21.726 1.00 69.58 102 A 1 
ATOM   811  C CZ  . ARG   A 1 102 ? -5.153  5.577   -21.946 1.00 61.01 102 A 1 
ATOM   812  N NH1 . ARG   A 1 102 ? -6.288  6.146   -22.248 1.00 55.65 102 A 1 
ATOM   813  N NH2 . ARG   A 1 102 ? -4.100  6.331   -21.855 1.00 53.95 102 A 1 
ATOM   814  N N   . ILE   A 1 103 ? -8.298  -1.614  -18.630 1.00 93.94 103 A 1 
ATOM   815  C CA  . ILE   A 1 103 ? -9.403  -2.501  -18.266 1.00 94.55 103 A 1 
ATOM   816  C C   . ILE   A 1 103 ? -9.702  -2.367  -16.770 1.00 95.03 103 A 1 
ATOM   817  O O   . ILE   A 1 103 ? -8.846  -1.963  -15.982 1.00 94.33 103 A 1 
ATOM   818  C CB  . ILE   A 1 103 ? -9.109  -3.958  -18.699 1.00 94.23 103 A 1 
ATOM   819  C CG1 . ILE   A 1 103 ? -7.830  -4.524  -18.039 1.00 92.15 103 A 1 
ATOM   820  C CG2 . ILE   A 1 103 ? -9.039  -4.027  -20.236 1.00 90.92 103 A 1 
ATOM   821  C CD1 . ILE   A 1 103 ? -7.561  -6.003  -18.340 1.00 90.36 103 A 1 
ATOM   822  N N   . GLY   A 1 104 ? -10.920 -2.686  -16.369 1.00 95.15 104 A 1 
ATOM   823  C CA  . GLY   A 1 104 ? -11.365 -2.612  -14.973 1.00 95.30 104 A 1 
ATOM   824  C C   . GLY   A 1 104 ? -11.774 -3.954  -14.371 1.00 96.31 104 A 1 
ATOM   825  O O   . GLY   A 1 104 ? -12.348 -3.973  -13.288 1.00 95.15 104 A 1 
ATOM   826  N N   . CYS   A 1 105 ? -11.534 -5.053  -15.084 1.00 96.30 105 A 1 
ATOM   827  C CA  . CYS   A 1 105 ? -11.940 -6.401  -14.709 1.00 96.86 105 A 1 
ATOM   828  C C   . CYS   A 1 105 ? -10.930 -7.421  -15.221 1.00 97.31 105 A 1 
ATOM   829  O O   . CYS   A 1 105 ? -10.510 -7.344  -16.377 1.00 96.37 105 A 1 
ATOM   830  C CB  . CYS   A 1 105 ? -13.327 -6.652  -15.313 1.00 95.15 105 A 1 
ATOM   831  S SG  . CYS   A 1 105 ? -13.873 -8.361  -15.059 1.00 92.64 105 A 1 
ATOM   832  N N   . LEU   A 1 106 ? -10.609 -8.399  -14.377 1.00 97.42 106 A 1 
ATOM   833  C CA  . LEU   A 1 106 ? -9.785  -9.546  -14.729 1.00 97.48 106 A 1 
ATOM   834  C C   . LEU   A 1 106 ? -10.506 -10.823 -14.271 1.00 97.96 106 A 1 
ATOM   835  O O   . LEU   A 1 106 ? -10.604 -11.061 -13.063 1.00 97.29 106 A 1 
ATOM   836  C CB  . LEU   A 1 106 ? -8.404  -9.357  -14.083 1.00 96.02 106 A 1 
ATOM   837  C CG  . LEU   A 1 106 ? -7.297  -10.213 -14.714 1.00 91.34 106 A 1 
ATOM   838  C CD1 . LEU   A 1 106 ? -6.906  -9.691  -16.098 1.00 87.54 106 A 1 
ATOM   839  C CD2 . LEU   A 1 106 ? -6.049  -10.147 -13.832 1.00 86.70 106 A 1 
ATOM   840  N N   . PRO   A 1 107 ? -11.069 -11.624 -15.198 1.00 97.81 107 A 1 
ATOM   841  C CA  . PRO   A 1 107 ? -11.545 -12.959 -14.863 1.00 97.75 107 A 1 
ATOM   842  C C   . PRO   A 1 107 ? -10.369 -13.825 -14.408 1.00 97.72 107 A 1 
ATOM   843  O O   . PRO   A 1 107 ? -9.314  -13.811 -15.048 1.00 96.95 107 A 1 
ATOM   844  C CB  . PRO   A 1 107 ? -12.191 -13.516 -16.135 1.00 97.19 107 A 1 
ATOM   845  C CG  . PRO   A 1 107 ? -12.421 -12.288 -17.016 1.00 95.49 107 A 1 
ATOM   846  C CD  . PRO   A 1 107 ? -11.289 -11.348 -16.606 1.00 97.31 107 A 1 
ATOM   847  N N   . ILE   A 1 108 ? -10.548 -14.577 -13.335 1.00 97.48 108 A 1 
ATOM   848  C CA  . ILE   A 1 108 ? -9.518  -15.471 -12.803 1.00 97.44 108 A 1 
ATOM   849  C C   . ILE   A 1 108 ? -9.829  -16.896 -13.240 1.00 97.41 108 A 1 
ATOM   850  O O   . ILE   A 1 108 ? -10.894 -17.425 -12.934 1.00 96.89 108 A 1 
ATOM   851  C CB  . ILE   A 1 108 ? -9.380  -15.328 -11.277 1.00 97.19 108 A 1 
ATOM   852  C CG1 . ILE   A 1 108 ? -9.208  -13.864 -10.816 1.00 95.89 108 A 1 
ATOM   853  C CG2 . ILE   A 1 108 ? -8.211  -16.186 -10.768 1.00 96.06 108 A 1 
ATOM   854  C CD1 . ILE   A 1 108 ? -8.068  -13.090 -11.510 1.00 93.09 108 A 1 
ATOM   855  N N   . VAL   A 1 109 ? -8.903  -17.488 -13.966 1.00 96.37 109 A 1 
ATOM   856  C CA  . VAL   A 1 109 ? -9.034  -18.826 -14.550 1.00 95.90 109 A 1 
ATOM   857  C C   . VAL   A 1 109 ? -7.992  -19.742 -13.927 1.00 95.40 109 A 1 
ATOM   858  O O   . VAL   A 1 109 ? -6.822  -19.378 -13.836 1.00 94.37 109 A 1 
ATOM   859  C CB  . VAL   A 1 109 ? -8.909  -18.778 -16.084 1.00 95.23 109 A 1 
ATOM   860  C CG1 . VAL   A 1 109 ? -9.063  -20.163 -16.713 1.00 90.76 109 A 1 
ATOM   861  C CG2 . VAL   A 1 109 ? -9.996  -17.876 -16.698 1.00 90.92 109 A 1 
ATOM   862  N N   . ASN   A 1 110 ? -8.433  -20.928 -13.508 1.00 94.92 110 A 1 
ATOM   863  C CA  . ASN   A 1 110 ? -7.580  -21.989 -12.985 1.00 93.96 110 A 1 
ATOM   864  C C   . ASN   A 1 110 ? -8.052  -23.331 -13.560 1.00 93.24 110 A 1 
ATOM   865  O O   . ASN   A 1 110 ? -9.249  -23.617 -13.562 1.00 90.79 110 A 1 
ATOM   866  C CB  . ASN   A 1 110 ? -7.622  -21.954 -11.445 1.00 92.36 110 A 1 
ATOM   867  C CG  . ASN   A 1 110 ? -6.644  -22.929 -10.810 1.00 89.95 110 A 1 
ATOM   868  O OD1 . ASN   A 1 110 ? -5.926  -23.650 -11.467 1.00 80.19 110 A 1 
ATOM   869  N ND2 . ASN   A 1 110 ? -6.592  -22.982 -9.498  1.00 79.51 110 A 1 
ATOM   870  N N   . HIS   A 1 111 ? -7.132  -24.121 -14.077 1.00 91.79 111 A 1 
ATOM   871  C CA  . HIS   A 1 111 ? -7.423  -25.377 -14.780 1.00 90.79 111 A 1 
ATOM   872  C C   . HIS   A 1 111 ? -8.491  -25.233 -15.883 1.00 91.33 111 A 1 
ATOM   873  O O   . HIS   A 1 111 ? -9.399  -26.055 -16.024 1.00 87.35 111 A 1 
ATOM   874  C CB  . HIS   A 1 111 ? -7.723  -26.491 -13.762 1.00 88.71 111 A 1 
ATOM   875  C CG  . HIS   A 1 111 ? -6.617  -26.714 -12.766 1.00 85.12 111 A 1 
ATOM   876  N ND1 . HIS   A 1 111 ? -5.271  -26.814 -13.052 1.00 74.29 111 A 1 
ATOM   877  C CD2 . HIS   A 1 111 ? -6.751  -26.857 -11.408 1.00 72.96 111 A 1 
ATOM   878  C CE1 . HIS   A 1 111 ? -4.617  -27.007 -11.896 1.00 73.30 111 A 1 
ATOM   879  N NE2 . HIS   A 1 111 ? -5.483  -27.051 -10.873 1.00 73.74 111 A 1 
ATOM   880  N N   . GLY   A 1 112 ? -8.404  -24.145 -16.647 1.00 91.36 112 A 1 
ATOM   881  C CA  . GLY   A 1 112 ? -9.324  -23.835 -17.743 1.00 90.64 112 A 1 
ATOM   882  C C   . GLY   A 1 112 ? -10.734 -23.407 -17.315 1.00 92.53 112 A 1 
ATOM   883  O O   . GLY   A 1 112 ? -11.594 -23.220 -18.176 1.00 90.35 112 A 1 
ATOM   884  N N   . LYS   A 1 113 ? -10.994 -23.242 -16.013 1.00 94.61 113 A 1 
ATOM   885  C CA  . LYS   A 1 113 ? -12.297 -22.840 -15.471 1.00 95.57 113 A 1 
ATOM   886  C C   . LYS   A 1 113 ? -12.235 -21.469 -14.809 1.00 96.44 113 A 1 
ATOM   887  O O   . LYS   A 1 113 ? -11.253 -21.124 -14.163 1.00 95.07 113 A 1 
ATOM   888  C CB  . LYS   A 1 113 ? -12.825 -23.892 -14.489 1.00 94.13 113 A 1 
ATOM   889  C CG  . LYS   A 1 113 ? -13.112 -25.225 -15.198 1.00 88.59 113 A 1 
ATOM   890  C CD  . LYS   A 1 113 ? -13.723 -26.235 -14.228 1.00 83.35 113 A 1 
ATOM   891  C CE  . LYS   A 1 113 ? -13.958 -27.546 -14.979 1.00 74.82 113 A 1 
ATOM   892  N NZ  . LYS   A 1 113 ? -14.616 -28.557 -14.124 1.00 65.83 113 A 1 
ATOM   893  N N   . LEU   A 1 114 ? -13.332 -20.722 -14.930 1.00 96.68 114 A 1 
ATOM   894  C CA  . LEU   A 1 114 ? -13.510 -19.477 -14.203 1.00 97.47 114 A 1 
ATOM   895  C C   . LEU   A 1 114 ? -13.731 -19.784 -12.715 1.00 97.51 114 A 1 
ATOM   896  O O   . LEU   A 1 114 ? -14.725 -20.408 -12.354 1.00 96.58 114 A 1 
ATOM   897  C CB  . LEU   A 1 114 ? -14.694 -18.723 -14.812 1.00 97.43 114 A 1 
ATOM   898  C CG  . LEU   A 1 114 ? -14.903 -17.325 -14.202 1.00 96.88 114 A 1 
ATOM   899  C CD1 . LEU   A 1 114 ? -13.847 -16.335 -14.683 1.00 94.62 114 A 1 
ATOM   900  C CD2 . LEU   A 1 114 ? -16.276 -16.799 -14.612 1.00 94.02 114 A 1 
ATOM   901  N N   . VAL   A 1 115 ? -12.822 -19.315 -11.867 1.00 97.36 115 A 1 
ATOM   902  C CA  . VAL   A 1 115 ? -12.854 -19.536 -10.410 1.00 97.07 115 A 1 
ATOM   903  C C   . VAL   A 1 115 ? -13.113 -18.262 -9.611  1.00 97.29 115 A 1 
ATOM   904  O O   . VAL   A 1 115 ? -13.583 -18.333 -8.477  1.00 96.11 115 A 1 
ATOM   905  C CB  . VAL   A 1 115 ? -11.572 -20.229 -9.914  1.00 96.04 115 A 1 
ATOM   906  C CG1 . VAL   A 1 115 ? -11.446 -21.636 -10.514 1.00 90.91 115 A 1 
ATOM   907  C CG2 . VAL   A 1 115 ? -10.294 -19.437 -10.239 1.00 90.41 115 A 1 
ATOM   908  N N   . GLY   A 1 116 ? -12.853 -17.094 -10.193 1.00 97.62 116 A 1 
ATOM   909  C CA  . GLY   A 1 116 ? -13.056 -15.818 -9.531  1.00 97.72 116 A 1 
ATOM   910  C C   . GLY   A 1 116 ? -13.072 -14.643 -10.501 1.00 98.05 116 A 1 
ATOM   911  O O   . GLY   A 1 116 ? -12.910 -14.792 -11.710 1.00 97.46 116 A 1 
ATOM   912  N N   . ILE   A 1 117 ? -13.292 -13.450 -9.946  1.00 98.06 117 A 1 
ATOM   913  C CA  . ILE   A 1 117 ? -13.182 -12.190 -10.679 1.00 98.15 117 A 1 
ATOM   914  C C   . ILE   A 1 117 ? -12.598 -11.126 -9.754  1.00 98.03 117 A 1 
ATOM   915  O O   . ILE   A 1 117 ? -13.003 -11.006 -8.599  1.00 97.36 117 A 1 
ATOM   916  C CB  . ILE   A 1 117 ? -14.545 -11.790 -11.284 1.00 97.79 117 A 1 
ATOM   917  C CG1 . ILE   A 1 117 ? -14.389 -10.621 -12.282 1.00 96.13 117 A 1 
ATOM   918  C CG2 . ILE   A 1 117 ? -15.600 -11.457 -10.210 1.00 96.11 117 A 1 
ATOM   919  C CD1 . ILE   A 1 117 ? -15.658 -10.368 -13.113 1.00 92.76 117 A 1 
ATOM   920  N N   . ILE   A 1 118 ? -11.660 -10.339 -10.271 1.00 98.14 118 A 1 
ATOM   921  C CA  . ILE   A 1 118 ? -11.098 -9.185  -9.574  1.00 97.99 118 A 1 
ATOM   922  C C   . ILE   A 1 118 ? -11.340 -7.928  -10.407 1.00 97.98 118 A 1 
ATOM   923  O O   . ILE   A 1 118 ? -11.257 -7.945  -11.635 1.00 97.16 118 A 1 
ATOM   924  C CB  . ILE   A 1 118 ? -9.628  -9.437  -9.182  1.00 97.04 118 A 1 
ATOM   925  C CG1 . ILE   A 1 118 ? -9.158  -8.386  -8.153  1.00 91.53 118 A 1 
ATOM   926  C CG2 . ILE   A 1 118 ? -8.698  -9.471  -10.405 1.00 90.96 118 A 1 
ATOM   927  C CD1 . ILE   A 1 118 ? -7.847  -8.757  -7.464  1.00 87.45 118 A 1 
ATOM   928  N N   . THR   A 1 119 ? -11.689 -6.832  -9.735  1.00 97.42 119 A 1 
ATOM   929  C CA  . THR   A 1 119 ? -12.022 -5.554  -10.379 1.00 97.01 119 A 1 
ATOM   930  C C   . THR   A 1 119 ? -11.261 -4.401  -9.727  1.00 96.54 119 A 1 
ATOM   931  O O   . THR   A 1 119 ? -10.684 -4.552  -8.648  1.00 95.59 119 A 1 
ATOM   932  C CB  . THR   A 1 119 ? -13.535 -5.277  -10.338 1.00 96.27 119 A 1 
ATOM   933  O OG1 . THR   A 1 119 ? -13.968 -5.036  -9.023  1.00 91.91 119 A 1 
ATOM   934  C CG2 . THR   A 1 119 ? -14.385 -6.405  -10.924 1.00 92.33 119 A 1 
ATOM   935  N N   . GLN   A 1 120 ? -11.310 -3.221  -10.340 1.00 95.49 120 A 1 
ATOM   936  C CA  . GLN   A 1 120 ? -10.748 -2.010  -9.727  1.00 94.76 120 A 1 
ATOM   937  C C   . GLN   A 1 120 ? -11.352 -1.723  -8.346  1.00 94.54 120 A 1 
ATOM   938  O O   . GLN   A 1 120 ? -10.664 -1.201  -7.486  1.00 93.24 120 A 1 
ATOM   939  C CB  . GLN   A 1 120 ? -10.967 -0.797  -10.637 1.00 93.22 120 A 1 
ATOM   940  C CG  . GLN   A 1 120 ? -10.033 -0.816  -11.855 1.00 86.47 120 A 1 
ATOM   941  C CD  . GLN   A 1 120 ? -10.171 0.428   -12.733 1.00 83.76 120 A 1 
ATOM   942  O OE1 . GLN   A 1 120 ? -11.106 1.206   -12.638 1.00 74.04 120 A 1 
ATOM   943  N NE2 . GLN   A 1 120 ? -9.247  0.658   -13.634 1.00 71.96 120 A 1 
ATOM   944  N N   . THR   A 1 121 ? -12.602 -2.099  -8.115  1.00 94.85 121 A 1 
ATOM   945  C CA  . THR   A 1 121 ? -13.251 -1.958  -6.801  1.00 94.34 121 A 1 
ATOM   946  C C   . THR   A 1 121 ? -12.582 -2.830  -5.737  1.00 93.76 121 A 1 
ATOM   947  O O   . THR   A 1 121 ? -12.441 -2.399  -4.598  1.00 92.43 121 A 1 
ATOM   948  C CB  . THR   A 1 121 ? -14.743 -2.307  -6.905  1.00 93.91 121 A 1 
ATOM   949  O OG1 . THR   A 1 121 ? -15.351 -1.531  -7.918  1.00 88.52 121 A 1 
ATOM   950  C CG2 . THR   A 1 121 ? -15.517 -2.019  -5.623  1.00 87.77 121 A 1 
ATOM   951  N N   . ASP   A 1 122 ? -12.130 -4.025  -6.093  1.00 94.92 122 A 1 
ATOM   952  C CA  . ASP   A 1 122 ? -11.402 -4.909  -5.178  1.00 94.50 122 A 1 
ATOM   953  C C   . ASP   A 1 122 ? -10.005 -4.355  -4.871  1.00 93.48 122 A 1 
ATOM   954  O O   . ASP   A 1 122 ? -9.599  -4.345  -3.711  1.00 92.25 122 A 1 
ATOM   955  C CB  . ASP   A 1 122 ? -11.336 -6.332  -5.750  1.00 95.21 122 A 1 
ATOM   956  C CG  . ASP   A 1 122 ? -12.736 -6.892  -6.015  1.00 95.42 122 A 1 
ATOM   957  O OD1 . ASP   A 1 122 ? -13.519 -7.030  -5.042  1.00 92.68 122 A 1 
ATOM   958  O OD2 . ASP   A 1 122 ? -13.060 -7.126  -7.204  1.00 92.72 122 A 1 
ATOM   959  N N   . LEU   A 1 123 ? -9.316  -3.794  -5.873  1.00 94.12 123 A 1 
ATOM   960  C CA  . LEU   A 1 123 ? -8.026  -3.123  -5.669  1.00 93.37 123 A 1 
ATOM   961  C C   . LEU   A 1 123 ? -8.149  -1.879  -4.781  1.00 91.98 123 A 1 
ATOM   962  O O   . LEU   A 1 123 ? -7.297  -1.666  -3.927  1.00 89.71 123 A 1 
ATOM   963  C CB  . LEU   A 1 123 ? -7.404  -2.729  -7.014  1.00 93.01 123 A 1 
ATOM   964  C CG  . LEU   A 1 123 ? -7.018  -3.898  -7.930  1.00 91.43 123 A 1 
ATOM   965  C CD1 . LEU   A 1 123 ? -6.283  -3.330  -9.138  1.00 85.61 123 A 1 
ATOM   966  C CD2 . LEU   A 1 123 ? -6.103  -4.910  -7.255  1.00 84.84 123 A 1 
ATOM   967  N N   . LEU   A 1 124 ? -9.208  -1.089  -4.950  1.00 92.21 124 A 1 
ATOM   968  C CA  . LEU   A 1 124 ? -9.475  0.060   -4.079  1.00 91.08 124 A 1 
ATOM   969  C C   . LEU   A 1 124 ? -9.654  -0.380  -2.623  1.00 89.59 124 A 1 
ATOM   970  O O   . LEU   A 1 124 ? -9.109  0.259   -1.732  1.00 87.69 124 A 1 
ATOM   971  C CB  . LEU   A 1 124 ? -10.723 0.819   -4.557  1.00 90.83 124 A 1 
ATOM   972  C CG  . LEU   A 1 124 ? -10.533 1.641   -5.844  1.00 88.01 124 A 1 
ATOM   973  C CD1 . LEU   A 1 124 ? -11.890 2.192   -6.291  1.00 84.21 124 A 1 
ATOM   974  C CD2 . LEU   A 1 124 ? -9.577  2.814   -5.651  1.00 84.08 124 A 1 
ATOM   975  N N   . ARG   A 1 125 ? -10.359 -1.489  -2.380  1.00 89.63 125 A 1 
ATOM   976  C CA  . ARG   A 1 125 ? -10.499 -2.049  -1.027  1.00 87.89 125 A 1 
ATOM   977  C C   . ARG   A 1 125 ? -9.143  -2.460  -0.452  1.00 86.48 125 A 1 
ATOM   978  O O   . ARG   A 1 125 ? -8.820  -2.050  0.657   1.00 84.60 125 A 1 
ATOM   979  C CB  . ARG   A 1 125 ? -11.501 -3.215  -1.053  1.00 87.75 125 A 1 
ATOM   980  C CG  . ARG   A 1 125 ? -11.784 -3.741  0.361   1.00 82.44 125 A 1 
ATOM   981  C CD  . ARG   A 1 125 ? -12.817 -4.878  0.358   1.00 79.80 125 A 1 
ATOM   982  N NE  . ARG   A 1 125 ? -12.338 -6.044  -0.408  1.00 73.63 125 A 1 
ATOM   983  C CZ  . ARG   A 1 125 ? -12.938 -6.676  -1.406  1.00 69.66 125 A 1 
ATOM   984  N NH1 . ARG   A 1 125 ? -14.170 -6.450  -1.742  1.00 61.50 125 A 1 
ATOM   985  N NH2 . ARG   A 1 125 ? -12.287 -7.553  -2.113  1.00 61.09 125 A 1 
ATOM   986  N N   . THR   A 1 126 ? -8.336  -3.189  -1.209  1.00 88.15 126 A 1 
ATOM   987  C CA  . THR   A 1 126 ? -6.985  -3.596  -0.780  1.00 86.52 126 A 1 
ATOM   988  C C   . THR   A 1 126 ? -6.083  -2.387  -0.511  1.00 85.03 126 A 1 
ATOM   989  O O   . THR   A 1 126 ? -5.350  -2.371  0.473   1.00 83.21 126 A 1 
ATOM   990  C CB  . THR   A 1 126 ? -6.333  -4.500  -1.837  1.00 86.60 126 A 1 
ATOM   991  O OG1 . THR   A 1 126 ? -7.164  -5.602  -2.117  1.00 83.18 126 A 1 
ATOM   992  C CG2 . THR   A 1 126 ? -4.988  -5.065  -1.379  1.00 82.45 126 A 1 
ATOM   993  N N   . PHE   A 1 127 ? -6.163  -1.353  -1.338  1.00 85.47 127 A 1 
ATOM   994  C CA  . PHE   A 1 127 ? -5.422  -0.106  -1.126  1.00 84.37 127 A 1 
ATOM   995  C C   . PHE   A 1 127 ? -5.815  0.569   0.194   1.00 83.04 127 A 1 
ATOM   996  O O   . PHE   A 1 127 ? -4.944  0.972   0.960   1.00 81.57 127 A 1 
ATOM   997  C CB  . PHE   A 1 127 ? -5.651  0.826   -2.317  1.00 84.54 127 A 1 
ATOM   998  C CG  . PHE   A 1 127 ? -4.948  2.161   -2.182  1.00 84.20 127 A 1 
ATOM   999  C CD1 . PHE   A 1 127 ? -5.649  3.301   -1.747  1.00 78.46 127 A 1 
ATOM   1000 C CD2 . PHE   A 1 127 ? -3.574  2.260   -2.467  1.00 77.97 127 A 1 
ATOM   1001 C CE1 . PHE   A 1 127 ? -4.984  4.534   -1.609  1.00 76.68 127 A 1 
ATOM   1002 C CE2 . PHE   A 1 127 ? -2.908  3.489   -2.328  1.00 75.62 127 A 1 
ATOM   1003 C CZ  . PHE   A 1 127 ? -3.612  4.627   -1.903  1.00 77.80 127 A 1 
ATOM   1004 N N   . ILE   A 1 128 ? -7.109  0.656   0.484   1.00 83.36 128 A 1 
ATOM   1005 C CA  . ILE   A 1 128 ? -7.622  1.224   1.738   1.00 81.35 128 A 1 
ATOM   1006 C C   . ILE   A 1 128 ? -7.131  0.400   2.941   1.00 79.56 128 A 1 
ATOM   1007 O O   . ILE   A 1 128 ? -6.668  0.977   3.918   1.00 77.81 128 A 1 
ATOM   1008 C CB  . ILE   A 1 128 ? -9.161  1.341   1.683   1.00 81.29 128 A 1 
ATOM   1009 C CG1 . ILE   A 1 128 ? -9.596  2.390   0.629   1.00 79.63 128 A 1 
ATOM   1010 C CG2 . ILE   A 1 128 ? -9.750  1.732   3.051   1.00 79.69 128 A 1 
ATOM   1011 C CD1 . ILE   A 1 128 ? -11.064 2.253   0.202   1.00 74.83 128 A 1 
ATOM   1012 N N   . GLU   A 1 129 ? -7.184  -0.925  2.862   1.00 79.19 129 A 1 
ATOM   1013 C CA  . GLU   A 1 129 ? -6.703  -1.828  3.919   1.00 77.36 129 A 1 
ATOM   1014 C C   . GLU   A 1 129 ? -5.208  -1.628  4.220   1.00 76.59 129 A 1 
ATOM   1015 O O   . GLU   A 1 129 ? -4.822  -1.524  5.385   1.00 75.22 129 A 1 
ATOM   1016 C CB  . GLU   A 1 129 ? -6.985  -3.291  3.524   1.00 75.78 129 A 1 
ATOM   1017 C CG  . GLU   A 1 129 ? -8.467  -3.669  3.670   1.00 70.02 129 A 1 
ATOM   1018 C CD  . GLU   A 1 129 ? -8.840  -5.023  3.040   1.00 68.05 129 A 1 
ATOM   1019 O OE1 . GLU   A 1 129 ? -10.060 -5.326  2.995   1.00 62.43 129 A 1 
ATOM   1020 O OE2 . GLU   A 1 129 ? -7.941  -5.747  2.555   1.00 62.55 129 A 1 
ATOM   1021 N N   . LEU   A 1 130 ? -4.376  -1.475  3.194   1.00 76.92 130 A 1 
ATOM   1022 C CA  . LEU   A 1 130 ? -2.932  -1.249  3.344   1.00 75.63 130 A 1 
ATOM   1023 C C   . LEU   A 1 130 ? -2.574  0.047   4.081   1.00 74.58 130 A 1 
ATOM   1024 O O   . LEU   A 1 130 ? -1.506  0.133   4.681   1.00 71.55 130 A 1 
ATOM   1025 C CB  . LEU   A 1 130 ? -2.275  -1.253  1.954   1.00 74.36 130 A 1 
ATOM   1026 C CG  . LEU   A 1 130 ? -2.003  -2.663  1.414   1.00 71.50 130 A 1 
ATOM   1027 C CD1 . LEU   A 1 130 ? -1.592  -2.579  -0.053  1.00 67.52 130 A 1 
ATOM   1028 C CD2 . LEU   A 1 130 ? -0.863  -3.326  2.190   1.00 67.28 130 A 1 
ATOM   1029 N N   . THR   A 1 131 ? -3.450  1.043   4.067   1.00 75.34 131 A 1 
ATOM   1030 C CA  . THR   A 1 131 ? -3.212  2.308   4.787   1.00 72.76 131 A 1 
ATOM   1031 C C   . THR   A 1 131 ? -3.405  2.196   6.304   1.00 71.05 131 A 1 
ATOM   1032 O O   . THR   A 1 131 ? -3.162  3.164   7.020   1.00 67.48 131 A 1 
ATOM   1033 C CB  . THR   A 1 131 ? -4.043  3.473   4.227   1.00 71.27 131 A 1 
ATOM   1034 O OG1 . THR   A 1 131 ? -5.419  3.328   4.484   1.00 67.78 131 A 1 
ATOM   1035 C CG2 . THR   A 1 131 ? -3.841  3.664   2.727   1.00 66.98 131 A 1 
ATOM   1036 N N   . GLY   A 1 132 ? -3.837  1.044   6.810   1.00 68.53 132 A 1 
ATOM   1037 C CA  . GLY   A 1 132 ? -4.025  0.799   8.246   1.00 66.78 132 A 1 
ATOM   1038 C C   . GLY   A 1 132 ? -5.183  1.567   8.893   1.00 67.60 132 A 1 
ATOM   1039 O O   . GLY   A 1 132 ? -5.266  1.633   10.116  1.00 64.40 132 A 1 
ATOM   1040 N N   . VAL   A 1 133 ? -6.087  2.128   8.095   1.00 66.32 133 A 1 
ATOM   1041 C CA  . VAL   A 1 133 ? -7.220  2.955   8.570   1.00 65.27 133 A 1 
ATOM   1042 C C   . VAL   A 1 133 ? -8.220  2.165   9.428   1.00 67.19 133 A 1 
ATOM   1043 O O   . VAL   A 1 133 ? -8.958  2.749   10.209  1.00 64.34 133 A 1 
ATOM   1044 C CB  . VAL   A 1 133 ? -7.930  3.609   7.367   1.00 60.67 133 A 1 
ATOM   1045 C CG1 . VAL   A 1 133 ? -9.150  4.462   7.737   1.00 54.53 133 A 1 
ATOM   1046 C CG2 . VAL   A 1 133 ? -6.965  4.531   6.622   1.00 54.23 133 A 1 
ATOM   1047 N N   . HIS   A 1 134 ? -8.227  0.839   9.326   1.00 68.45 134 A 1 
ATOM   1048 C CA  . HIS   A 1 134 ? -9.169  -0.013  10.054  1.00 66.69 134 A 1 
ATOM   1049 C C   . HIS   A 1 134 ? -8.798  -0.262  11.520  1.00 68.39 134 A 1 
ATOM   1050 O O   . HIS   A 1 134 ? -9.562  -0.904  12.240  1.00 65.99 134 A 1 
ATOM   1051 C CB  . HIS   A 1 134 ? -9.326  -1.336  9.305   1.00 62.68 134 A 1 
ATOM   1052 C CG  . HIS   A 1 134 ? -9.739  -1.145  7.875   1.00 58.60 134 A 1 
ATOM   1053 N ND1 . HIS   A 1 134 ? -10.889 -0.514  7.435   1.00 52.68 134 A 1 
ATOM   1054 C CD2 . HIS   A 1 134 ? -9.025  -1.524  6.762   1.00 51.71 134 A 1 
ATOM   1055 C CE1 . HIS   A 1 134 ? -10.866 -0.526  6.094   1.00 47.98 134 A 1 
ATOM   1056 N NE2 . HIS   A 1 134 ? -9.750  -1.125  5.653   1.00 48.87 134 A 1 
ATOM   1057 N N   . GLN   A 1 135 ? -7.632  0.206   11.968  1.00 70.13 135 A 1 
ATOM   1058 C CA  . GLN   A 1 135 ? -7.192  0.045   13.348  1.00 70.94 135 A 1 
ATOM   1059 C C   . GLN   A 1 135 ? -7.023  1.411   14.017  1.00 73.96 135 A 1 
ATOM   1060 O O   . GLN   A 1 135 ? -6.427  2.307   13.417  1.00 71.94 135 A 1 
ATOM   1061 C CB  . GLN   A 1 135 ? -5.896  -0.770  13.424  1.00 67.37 135 A 1 
ATOM   1062 C CG  . GLN   A 1 135 ? -6.111  -2.229  12.987  1.00 62.04 135 A 1 
ATOM   1063 C CD  . GLN   A 1 135 ? -4.888  -3.111  13.245  1.00 58.62 135 A 1 
ATOM   1064 O OE1 . GLN   A 1 135 ? -3.906  -2.726  13.851  1.00 53.54 135 A 1 
ATOM   1065 N NE2 . GLN   A 1 135 ? -4.914  -4.347  12.791  1.00 51.32 135 A 1 
ATOM   1066 N N   . PRO   A 1 136 ? -7.495  1.562   15.261  1.00 76.70 136 A 1 
ATOM   1067 C CA  . PRO   A 1 136 ? -7.275  2.771   16.038  1.00 77.18 136 A 1 
ATOM   1068 C C   . PRO   A 1 136 ? -5.787  3.094   16.171  1.00 79.97 136 A 1 
ATOM   1069 O O   . PRO   A 1 136 ? -4.990  2.247   16.580  1.00 77.47 136 A 1 
ATOM   1070 C CB  . PRO   A 1 136 ? -7.926  2.515   17.400  1.00 72.60 136 A 1 
ATOM   1071 C CG  . PRO   A 1 136 ? -8.997  1.475   17.094  1.00 69.21 136 A 1 
ATOM   1072 C CD  . PRO   A 1 136 ? -8.347  0.645   15.997  1.00 71.88 136 A 1 
ATOM   1073 N N   . GLY   A 1 137 ? -5.414  4.318   15.838  1.00 82.40 137 A 1 
ATOM   1074 C CA  . GLY   A 1 137 ? -4.032  4.766   15.934  1.00 83.08 137 A 1 
ATOM   1075 C C   . GLY   A 1 137 ? -3.846  6.227   15.533  1.00 85.49 137 A 1 
ATOM   1076 O O   . GLY   A 1 137 ? -4.701  6.825   14.883  1.00 84.32 137 A 1 
ATOM   1077 N N   . SER   A 1 138 ? -2.697  6.771   15.907  1.00 87.34 138 A 1 
ATOM   1078 C CA  . SER   A 1 138 ? -2.263  8.124   15.550  1.00 88.26 138 A 1 
ATOM   1079 C C   . SER   A 1 138 ? -1.177  8.063   14.479  1.00 89.07 138 A 1 
ATOM   1080 O O   . SER   A 1 138 ? -0.411  7.101   14.415  1.00 88.34 138 A 1 
ATOM   1081 C CB  . SER   A 1 138 ? -1.743  8.865   16.785  1.00 87.27 138 A 1 
ATOM   1082 O OG  . SER   A 1 138 ? -2.721  8.885   17.808  1.00 83.14 138 A 1 
ATOM   1083 N N   . GLN   A 1 139 ? -1.080  9.094   13.649  1.00 87.52 139 A 1 
ATOM   1084 C CA  . GLN   A 1 139 ? -0.066  9.185   12.600  1.00 87.06 139 A 1 
ATOM   1085 C C   . GLN   A 1 139 ? 1.140   10.013  13.063  1.00 87.88 139 A 1 
ATOM   1086 O O   . GLN   A 1 139 ? 0.992   11.078  13.652  1.00 86.70 139 A 1 
ATOM   1087 C CB  . GLN   A 1 139 ? -0.706  9.720   11.313  1.00 83.92 139 A 1 
ATOM   1088 C CG  . GLN   A 1 139 ? 0.239   9.675   10.104  1.00 80.16 139 A 1 
ATOM   1089 C CD  . GLN   A 1 139 ? -0.507  9.733   8.772   1.00 76.72 139 A 1 
ATOM   1090 O OE1 . GLN   A 1 139 ? -1.441  8.990   8.546   1.00 69.33 139 A 1 
ATOM   1091 N NE2 . GLN   A 1 139 ? -0.118  10.568  7.846   1.00 67.18 139 A 1 
ATOM   1092 N N   . ILE   A 1 140 ? 2.336   9.513   12.770  1.00 89.67 140 A 1 
ATOM   1093 C CA  . ILE   A 1 140 ? 3.597   10.247  12.928  1.00 90.66 140 A 1 
ATOM   1094 C C   . ILE   A 1 140 ? 4.361   10.136  11.610  1.00 90.39 140 A 1 
ATOM   1095 O O   . ILE   A 1 140 ? 4.630   9.033   11.139  1.00 89.55 140 A 1 
ATOM   1096 C CB  . ILE   A 1 140 ? 4.440   9.708   14.110  1.00 90.77 140 A 1 
ATOM   1097 C CG1 . ILE   A 1 140 ? 3.654   9.741   15.444  1.00 87.84 140 A 1 
ATOM   1098 C CG2 . ILE   A 1 140 ? 5.744   10.522  14.237  1.00 86.52 140 A 1 
ATOM   1099 C CD1 . ILE   A 1 140 ? 4.398   9.101   16.629  1.00 84.43 140 A 1 
ATOM   1100 N N   . GLU   A 1 141 ? 4.739   11.265  11.026  1.00 90.31 141 A 1 
ATOM   1101 C CA  . GLU   A 1 141 ? 5.569   11.315  9.822   1.00 89.82 141 A 1 
ATOM   1102 C C   . GLU   A 1 141 ? 6.929   11.909  10.151  1.00 90.63 141 A 1 
ATOM   1103 O O   . GLU   A 1 141 ? 7.025   12.987  10.737  1.00 89.94 141 A 1 
ATOM   1104 C CB  . GLU   A 1 141 ? 4.909   12.109  8.684   1.00 87.42 141 A 1 
ATOM   1105 C CG  . GLU   A 1 141 ? 3.515   11.596  8.324   1.00 78.48 141 A 1 
ATOM   1106 C CD  . GLU   A 1 141 ? 2.916   12.244  7.072   1.00 77.64 141 A 1 
ATOM   1107 O OE1 . GLU   A 1 141 ? 1.740   11.927  6.779   1.00 69.73 141 A 1 
ATOM   1108 O OE2 . GLU   A 1 141 ? 3.613   13.025  6.388   1.00 70.28 141 A 1 
ATOM   1109 N N   . ILE   A 1 142 ? 7.982   11.220  9.743   1.00 91.67 142 A 1 
ATOM   1110 C CA  . ILE   A 1 142 ? 9.348   11.707  9.898   1.00 92.37 142 A 1 
ATOM   1111 C C   . ILE   A 1 142 ? 10.072  11.720  8.557   1.00 92.16 142 A 1 
ATOM   1112 O O   . ILE   A 1 142 ? 9.953   10.795  7.752   1.00 91.37 142 A 1 
ATOM   1113 C CB  . ILE   A 1 142 ? 10.128  10.935  10.986  1.00 92.32 142 A 1 
ATOM   1114 C CG1 . ILE   A 1 142 ? 10.299  9.438   10.646  1.00 86.48 142 A 1 
ATOM   1115 C CG2 . ILE   A 1 142 ? 9.447   11.124  12.352  1.00 83.53 142 A 1 
ATOM   1116 C CD1 . ILE   A 1 142 ? 11.193  8.678   11.632  1.00 83.45 142 A 1 
ATOM   1117 N N   . LYS   A 1 143 ? 10.860  12.762  8.336   1.00 91.75 143 A 1 
ATOM   1118 C CA  . LYS   A 1 143 ? 11.781  12.874  7.209   1.00 91.55 143 A 1 
ATOM   1119 C C   . LYS   A 1 143 ? 13.162  12.403  7.648   1.00 91.73 143 A 1 
ATOM   1120 O O   . LYS   A 1 143 ? 13.678  12.875  8.658   1.00 90.92 143 A 1 
ATOM   1121 C CB  . LYS   A 1 143 ? 11.782  14.323  6.718   1.00 90.05 143 A 1 
ATOM   1122 C CG  . LYS   A 1 143 ? 12.418  14.458  5.333   1.00 84.59 143 A 1 
ATOM   1123 C CD  . LYS   A 1 143 ? 12.432  15.935  4.925   1.00 81.70 143 A 1 
ATOM   1124 C CE  . LYS   A 1 143 ? 12.936  16.026  3.497   1.00 72.40 143 A 1 
ATOM   1125 N NZ  . LYS   A 1 143 ? 13.380  17.379  3.127   1.00 66.87 143 A 1 
ATOM   1126 N N   . VAL   A 1 144 ? 13.740  11.477  6.902   1.00 91.14 144 A 1 
ATOM   1127 C CA  . VAL   A 1 144 ? 15.038  10.874  7.225   1.00 90.91 144 A 1 
ATOM   1128 C C   . VAL   A 1 144 ? 15.913  10.772  5.972   1.00 90.67 144 A 1 
ATOM   1129 O O   . VAL   A 1 144 ? 15.373  10.706  4.863   1.00 89.92 144 A 1 
ATOM   1130 C CB  . VAL   A 1 144 ? 14.871  9.488   7.884   1.00 90.37 144 A 1 
ATOM   1131 C CG1 . VAL   A 1 144 ? 14.110  9.570   9.203   1.00 85.29 144 A 1 
ATOM   1132 C CG2 . VAL   A 1 144 ? 14.174  8.455   6.988   1.00 85.31 144 A 1 
ATOM   1133 N N   . PRO   A 1 145 ? 17.246  10.714  6.119   1.00 89.21 145 A 1 
ATOM   1134 C CA  . PRO   A 1 145 ? 18.124  10.337  5.016   1.00 87.43 145 A 1 
ATOM   1135 C C   . PRO   A 1 145 ? 17.738  8.969   4.438   1.00 86.78 145 A 1 
ATOM   1136 O O   . PRO   A 1 145 ? 17.300  8.070   5.165   1.00 84.22 145 A 1 
ATOM   1137 C CB  . PRO   A 1 145 ? 19.541  10.327  5.598   1.00 85.77 145 A 1 
ATOM   1138 C CG  . PRO   A 1 145 ? 19.439  11.234  6.822   1.00 83.83 145 A 1 
ATOM   1139 C CD  . PRO   A 1 145 ? 18.015  10.982  7.314   1.00 86.73 145 A 1 
ATOM   1140 N N   . ASN   A 1 146 ? 17.904  8.790   3.128   1.00 84.65 146 A 1 
ATOM   1141 C CA  . ASN   A 1 146 ? 17.647  7.515   2.458   1.00 81.63 146 A 1 
ATOM   1142 C C   . ASN   A 1 146 ? 18.818  6.539   2.643   1.00 80.49 146 A 1 
ATOM   1143 O O   . ASN   A 1 146 ? 19.479  6.128   1.690   1.00 77.25 146 A 1 
ATOM   1144 C CB  . ASN   A 1 146 ? 17.257  7.766   0.991   1.00 78.41 146 A 1 
ATOM   1145 C CG  . ASN   A 1 146 ? 16.710  6.518   0.317   1.00 74.83 146 A 1 
ATOM   1146 O OD1 . ASN   A 1 146 ? 16.359  5.524   0.940   1.00 68.54 146 A 1 
ATOM   1147 N ND2 . ASN   A 1 146 ? 16.582  6.554   -0.992  1.00 68.64 146 A 1 
ATOM   1148 N N   . GLU   A 1 147 ? 19.071  6.182   3.885   1.00 80.41 147 A 1 
ATOM   1149 C CA  . GLU   A 1 147 ? 20.203  5.378   4.325   1.00 79.75 147 A 1 
ATOM   1150 C C   . GLU   A 1 147 ? 19.742  4.199   5.194   1.00 79.63 147 A 1 
ATOM   1151 O O   . GLU   A 1 147 ? 18.630  4.182   5.739   1.00 76.15 147 A 1 
ATOM   1152 C CB  . GLU   A 1 147 ? 21.195  6.259   5.101   1.00 76.49 147 A 1 
ATOM   1153 C CG  . GLU   A 1 147 ? 21.878  7.321   4.221   1.00 70.44 147 A 1 
ATOM   1154 C CD  . GLU   A 1 147 ? 22.791  8.263   5.020   1.00 68.54 147 A 1 
ATOM   1155 O OE1 . GLU   A 1 147 ? 23.200  9.292   4.437   1.00 61.13 147 A 1 
ATOM   1156 O OE2 . GLU   A 1 147 ? 23.045  7.983   6.220   1.00 63.59 147 A 1 
ATOM   1157 N N   . ALA   A 1 148 ? 20.615  3.213   5.337   1.00 78.32 148 A 1 
ATOM   1158 C CA  . ALA   A 1 148 ? 20.378  2.080   6.218   1.00 77.51 148 A 1 
ATOM   1159 C C   . ALA   A 1 148 ? 20.249  2.524   7.686   1.00 79.01 148 A 1 
ATOM   1160 O O   . ALA   A 1 148 ? 20.954  3.409   8.165   1.00 74.34 148 A 1 
ATOM   1161 C CB  . ALA   A 1 148 ? 21.503  1.060   6.027   1.00 72.45 148 A 1 
ATOM   1162 N N   . GLY   A 1 149 ? 19.345  1.886   8.415   1.00 78.84 149 A 1 
ATOM   1163 C CA  . GLY   A 1 149 ? 19.210  2.055   9.862   1.00 79.75 149 A 1 
ATOM   1164 C C   . GLY   A 1 149 ? 18.270  3.153   10.335  1.00 83.43 149 A 1 
ATOM   1165 O O   . GLY   A 1 149 ? 17.930  3.174   11.521  1.00 81.16 149 A 1 
ATOM   1166 N N   . MET   A 1 150 ? 17.798  4.035   9.453   1.00 83.72 150 A 1 
ATOM   1167 C CA  . MET   A 1 150 ? 16.872  5.102   9.850   1.00 85.05 150 A 1 
ATOM   1168 C C   . MET   A 1 150 ? 15.534  4.553   10.348  1.00 86.99 150 A 1 
ATOM   1169 O O   . MET   A 1 150 ? 15.084  4.919   11.432  1.00 85.46 150 A 1 
ATOM   1170 C CB  . MET   A 1 150 ? 16.679  6.089   8.693   1.00 83.58 150 A 1 
ATOM   1171 C CG  . MET   A 1 150 ? 17.977  6.836   8.371   1.00 80.29 150 A 1 
ATOM   1172 S SD  . MET   A 1 150 ? 18.625  7.812   9.763   1.00 76.88 150 A 1 
ATOM   1173 C CE  . MET   A 1 150 ? 20.380  7.763   9.371   1.00 65.73 150 A 1 
ATOM   1174 N N   . LEU   A 1 151 ? 14.953  3.605   9.622   1.00 85.70 151 A 1 
ATOM   1175 C CA  . LEU   A 1 151 ? 13.718  2.934   10.039  1.00 86.17 151 A 1 
ATOM   1176 C C   . LEU   A 1 151 ? 13.907  2.162   11.352  1.00 86.97 151 A 1 
ATOM   1177 O O   . LEU   A 1 151 ? 13.056  2.245   12.227  1.00 86.34 151 A 1 
ATOM   1178 C CB  . LEU   A 1 151 ? 13.244  2.003   8.910   1.00 84.84 151 A 1 
ATOM   1179 C CG  . LEU   A 1 151 ? 11.991  1.176   9.261   1.00 82.72 151 A 1 
ATOM   1180 C CD1 . LEU   A 1 151 ? 10.762  2.038   9.518   1.00 76.85 151 A 1 
ATOM   1181 C CD2 . LEU   A 1 151 ? 11.665  0.229   8.116   1.00 76.47 151 A 1 
ATOM   1182 N N   . SER   A 1 152 ? 15.005  1.428   11.500  1.00 85.58 152 A 1 
ATOM   1183 C CA  . SER   A 1 152 ? 15.235  0.598   12.686  1.00 85.14 152 A 1 
ATOM   1184 C C   . SER   A 1 152 ? 15.329  1.438   13.955  1.00 86.25 152 A 1 
ATOM   1185 O O   . SER   A 1 152 ? 14.681  1.121   14.946  1.00 85.50 152 A 1 
ATOM   1186 C CB  . SER   A 1 152 ? 16.460  -0.310  12.515  1.00 82.58 152 A 1 
ATOM   1187 O OG  . SER   A 1 152 ? 17.653  0.226   13.049  1.00 72.12 152 A 1 
ATOM   1188 N N   . LYS   A 1 153 ? 16.069  2.546   13.908  1.00 86.96 153 A 1 
ATOM   1189 C CA  . LYS   A 1 153 ? 16.228  3.450   15.051  1.00 86.92 153 A 1 
ATOM   1190 C C   . LYS   A 1 153 ? 14.912  4.138   15.420  1.00 88.32 153 A 1 
ATOM   1191 O O   . LYS   A 1 153 ? 14.560  4.167   16.594  1.00 87.41 153 A 1 
ATOM   1192 C CB  . LYS   A 1 153 ? 17.314  4.486   14.748  1.00 84.82 153 A 1 
ATOM   1193 C CG  . LYS   A 1 153 ? 18.729  3.884   14.697  1.00 76.75 153 A 1 
ATOM   1194 C CD  . LYS   A 1 153 ? 19.726  4.966   14.275  1.00 72.45 153 A 1 
ATOM   1195 C CE  . LYS   A 1 153 ? 21.136  4.387   14.129  1.00 62.22 153 A 1 
ATOM   1196 N NZ  . LYS   A 1 153 ? 22.070  5.383   13.547  1.00 55.05 153 A 1 
ATOM   1197 N N   . ALA   A 1 154 ? 14.176  4.633   14.431  1.00 89.89 154 A 1 
ATOM   1198 C CA  . ALA   A 1 154 ? 12.876  5.256   14.679  1.00 90.56 154 A 1 
ATOM   1199 C C   . ALA   A 1 154 ? 11.866  4.254   15.272  1.00 90.70 154 A 1 
ATOM   1200 O O   . ALA   A 1 154 ? 11.205  4.543   16.268  1.00 89.86 154 A 1 
ATOM   1201 C CB  . ALA   A 1 154 ? 12.371  5.863   13.367  1.00 90.74 154 A 1 
ATOM   1202 N N   . ALA   A 1 155 ? 11.804  3.043   14.717  1.00 90.01 155 A 1 
ATOM   1203 C CA  . ALA   A 1 155 ? 10.941  1.988   15.237  1.00 88.87 155 A 1 
ATOM   1204 C C   . ALA   A 1 155 ? 11.369  1.518   16.641  1.00 88.44 155 A 1 
ATOM   1205 O O   . ALA   A 1 155 ? 10.511  1.149   17.441  1.00 86.91 155 A 1 
ATOM   1206 C CB  . ALA   A 1 155 ? 10.919  0.836   14.226  1.00 87.91 155 A 1 
ATOM   1207 N N   . ALA   A 1 156 ? 12.667  1.558   16.962  1.00 88.55 156 A 1 
ATOM   1208 C CA  . ALA   A 1 156 ? 13.169  1.230   18.298  1.00 87.38 156 A 1 
ATOM   1209 C C   . ALA   A 1 156 ? 12.671  2.229   19.352  1.00 87.47 156 A 1 
ATOM   1210 O O   . ALA   A 1 156 ? 12.173  1.802   20.388  1.00 86.07 156 A 1 
ATOM   1211 C CB  . ALA   A 1 156 ? 14.697  1.141   18.275  1.00 85.59 156 A 1 
ATOM   1212 N N   . ILE   A 1 157 ? 12.707  3.524   19.052  1.00 89.65 157 A 1 
ATOM   1213 C CA  . ILE   A 1 157 ? 12.192  4.583   19.940  1.00 89.71 157 A 1 
ATOM   1214 C C   . ILE   A 1 157 ? 10.702  4.363   20.247  1.00 89.42 157 A 1 
ATOM   1215 O O   . ILE   A 1 157 ? 10.282  4.450   21.399  1.00 87.65 157 A 1 
ATOM   1216 C CB  . ILE   A 1 157 ? 12.443  5.966   19.300  1.00 90.15 157 A 1 
ATOM   1217 C CG1 . ILE   A 1 157 ? 13.961  6.264   19.251  1.00 88.39 157 A 1 
ATOM   1218 C CG2 . ILE   A 1 157 ? 11.717  7.084   20.061  1.00 87.96 157 A 1 
ATOM   1219 C CD1 . ILE   A 1 157 ? 14.331  7.412   18.307  1.00 83.18 157 A 1 
ATOM   1220 N N   . ILE   A 1 158 ? 9.909   4.018   19.229  1.00 89.54 158 A 1 
ATOM   1221 C CA  . ILE   A 1 158 ? 8.478   3.713   19.399  1.00 88.90 158 A 1 
ATOM   1222 C C   . ILE   A 1 158 ? 8.288   2.449   20.251  1.00 87.91 158 A 1 
ATOM   1223 O O   . ILE   A 1 158 ? 7.459   2.412   21.161  1.00 85.94 158 A 1 
ATOM   1224 C CB  . ILE   A 1 158 ? 7.794   3.590   18.017  1.00 89.01 158 A 1 
ATOM   1225 C CG1 . ILE   A 1 158 ? 7.873   4.929   17.239  1.00 88.06 158 A 1 
ATOM   1226 C CG2 . ILE   A 1 158 ? 6.326   3.162   18.169  1.00 87.70 158 A 1 
ATOM   1227 C CD1 . ILE   A 1 158 ? 7.508   4.814   15.750  1.00 84.24 158 A 1 
ATOM   1228 N N   . SER   A 1 159 ? 9.083   1.423   19.991  1.00 87.20 159 A 1 
ATOM   1229 C CA  . SER   A 1 159 ? 9.038   0.149   20.710  1.00 84.43 159 A 1 
ATOM   1230 C C   . SER   A 1 159 ? 9.428   0.263   22.184  1.00 84.23 159 A 1 
ATOM   1231 O O   . SER   A 1 159 ? 8.882   -0.474  23.002  1.00 81.76 159 A 1 
ATOM   1232 C CB  . SER   A 1 159 ? 9.982   -0.833  20.017  1.00 81.62 159 A 1 
ATOM   1233 O OG  . SER   A 1 159 ? 10.229  -1.969  20.819  1.00 69.08 159 A 1 
ATOM   1234 N N   . GLU   A 1 160 ? 10.373  1.135   22.534  1.00 85.93 160 A 1 
ATOM   1235 C CA  . GLU   A 1 160 ? 10.816  1.326   23.923  1.00 85.13 160 A 1 
ATOM   1236 C C   . GLU   A 1 160 ? 9.689   1.805   24.841  1.00 84.47 160 A 1 
ATOM   1237 O O   . GLU   A 1 160 ? 9.688   1.490   26.028  1.00 82.13 160 A 1 
ATOM   1238 C CB  . GLU   A 1 160 ? 11.984  2.320   23.982  1.00 84.71 160 A 1 
ATOM   1239 C CG  . GLU   A 1 160 ? 13.326  1.640   23.683  1.00 76.83 160 A 1 
ATOM   1240 C CD  . GLU   A 1 160 ? 14.535  2.581   23.830  1.00 71.22 160 A 1 
ATOM   1241 O OE1 . GLU   A 1 160 ? 15.670  2.045   23.819  1.00 62.06 160 A 1 
ATOM   1242 O OE2 . GLU   A 1 160 ? 14.341  3.809   23.956  1.00 63.99 160 A 1 
ATOM   1243 N N   . ARG   A 1 161 ? 8.690   2.488   24.283  1.00 86.44 161 A 1 
ATOM   1244 C CA  . ARG   A 1 161 ? 7.472   2.879   25.006  1.00 85.45 161 A 1 
ATOM   1245 C C   . ARG   A 1 161 ? 6.370   1.819   24.982  1.00 85.51 161 A 1 
ATOM   1246 O O   . ARG   A 1 161 ? 5.250   2.108   25.394  1.00 82.95 161 A 1 
ATOM   1247 C CB  . ARG   A 1 161 ? 6.978   4.226   24.499  1.00 85.69 161 A 1 
ATOM   1248 C CG  . ARG   A 1 161 ? 7.972   5.335   24.856  1.00 83.98 161 A 1 
ATOM   1249 C CD  . ARG   A 1 161 ? 7.276   6.682   24.725  1.00 81.28 161 A 1 
ATOM   1250 N NE  . ARG   A 1 161 ? 8.173   7.755   25.155  1.00 80.20 161 A 1 
ATOM   1251 C CZ  . ARG   A 1 161 ? 8.237   8.362   26.321  1.00 78.65 161 A 1 
ATOM   1252 N NH1 . ARG   A 1 161 ? 7.410   8.115   27.291  1.00 72.22 161 A 1 
ATOM   1253 N NH2 . ARG   A 1 161 ? 9.167   9.240   26.507  1.00 74.07 161 A 1 
ATOM   1254 N N   . HIS   A 1 162 ? 6.654   0.621   24.524  1.00 83.77 162 A 1 
ATOM   1255 C CA  . HIS   A 1 162 ? 5.666   -0.456  24.398  1.00 81.80 162 A 1 
ATOM   1256 C C   . HIS   A 1 162 ? 4.467   -0.126  23.495  1.00 82.64 162 A 1 
ATOM   1257 O O   . HIS   A 1 162 ? 3.426   -0.773  23.579  1.00 79.44 162 A 1 
ATOM   1258 C CB  . HIS   A 1 162 ? 5.266   -0.976  25.789  1.00 79.16 162 A 1 
ATOM   1259 C CG  . HIS   A 1 162 ? 6.442   -1.421  26.612  1.00 74.51 162 A 1 
ATOM   1260 N ND1 . HIS   A 1 162 ? 7.264   -2.488  26.324  1.00 65.78 162 A 1 
ATOM   1261 C CD2 . HIS   A 1 162 ? 6.922   -0.849  27.764  1.00 64.38 162 A 1 
ATOM   1262 C CE1 . HIS   A 1 162 ? 8.203   -2.561  27.282  1.00 63.22 162 A 1 
ATOM   1263 N NE2 . HIS   A 1 162 ? 8.028   -1.580  28.179  1.00 63.60 162 A 1 
ATOM   1264 N N   . VAL   A 1 163 ? 4.608   0.837   22.597  1.00 85.46 163 A 1 
ATOM   1265 C CA  . VAL   A 1 163 ? 3.589   1.188   21.606  1.00 86.50 163 A 1 
ATOM   1266 C C   . VAL   A 1 163 ? 3.733   0.289   20.380  1.00 86.33 163 A 1 
ATOM   1267 O O   . VAL   A 1 163 ? 4.819   0.138   19.817  1.00 84.82 163 A 1 
ATOM   1268 C CB  . VAL   A 1 163 ? 3.642   2.681   21.251  1.00 86.51 163 A 1 
ATOM   1269 C CG1 . VAL   A 1 163 ? 2.577   3.046   20.216  1.00 81.67 163 A 1 
ATOM   1270 C CG2 . VAL   A 1 163 ? 3.400   3.545   22.496  1.00 81.45 163 A 1 
ATOM   1271 N N   . ASN   A 1 164 ? 2.622   -0.309  19.951  1.00 85.84 164 A 1 
ATOM   1272 C CA  . ASN   A 1 164 ? 2.595   -1.140  18.751  1.00 85.26 164 A 1 
ATOM   1273 C C   . ASN   A 1 164 ? 2.494   -0.267  17.492  1.00 85.97 164 A 1 
ATOM   1274 O O   . ASN   A 1 164 ? 1.781   0.729   17.464  1.00 85.05 164 A 1 
ATOM   1275 C CB  . ASN   A 1 164 ? 1.453   -2.162  18.863  1.00 82.55 164 A 1 
ATOM   1276 C CG  . ASN   A 1 164 ? 1.517   -3.254  17.804  1.00 78.10 164 A 1 
ATOM   1277 O OD1 . ASN   A 1 164 ? 2.543   -3.543  17.207  1.00 71.31 164 A 1 
ATOM   1278 N ND2 . ASN   A 1 164 ? 0.407   -3.913  17.549  1.00 69.24 164 A 1 
ATOM   1279 N N   . ILE   A 1 165 ? 3.182   -0.678  16.437  1.00 85.69 165 A 1 
ATOM   1280 C CA  . ILE   A 1 165 ? 3.112   -0.043  15.120  1.00 86.21 165 A 1 
ATOM   1281 C C   . ILE   A 1 165 ? 2.099   -0.820  14.274  1.00 85.28 165 A 1 
ATOM   1282 O O   . ILE   A 1 165 ? 2.341   -1.977  13.923  1.00 83.60 165 A 1 
ATOM   1283 C CB  . ILE   A 1 165 ? 4.507   0.041   14.467  1.00 86.36 165 A 1 
ATOM   1284 C CG1 . ILE   A 1 165 ? 5.471   0.902   15.323  1.00 85.33 165 A 1 
ATOM   1285 C CG2 . ILE   A 1 165 ? 4.383   0.628   13.051  1.00 84.70 165 A 1 
ATOM   1286 C CD1 . ILE   A 1 165 ? 6.939   0.834   14.881  1.00 81.87 165 A 1 
ATOM   1287 N N   . ALA   A 1 166 ? 0.977   -0.179  13.951  1.00 85.20 166 A 1 
ATOM   1288 C CA  . ALA   A 1 166 ? -0.077  -0.770  13.128  1.00 83.48 166 A 1 
ATOM   1289 C C   . ALA   A 1 166 ? 0.306   -0.829  11.643  1.00 82.79 166 A 1 
ATOM   1290 O O   . ALA   A 1 166 ? 0.047   -1.823  10.972  1.00 80.09 166 A 1 
ATOM   1291 C CB  . ALA   A 1 166 ? -1.366  0.033   13.332  1.00 82.08 166 A 1 
ATOM   1292 N N   . SER   A 1 167 ? 0.940   0.223   11.140  1.00 84.73 167 A 1 
ATOM   1293 C CA  . SER   A 1 167 ? 1.460   0.256   9.774   1.00 84.73 167 A 1 
ATOM   1294 C C   . SER   A 1 167 ? 2.657   1.191   9.651   1.00 86.62 167 A 1 
ATOM   1295 O O   . SER   A 1 167 ? 2.791   2.155   10.402  1.00 85.86 167 A 1 
ATOM   1296 C CB  . SER   A 1 167 ? 0.364   0.642   8.769   1.00 81.37 167 A 1 
ATOM   1297 O OG  . SER   A 1 167 ? -0.010  2.002   8.892   1.00 73.39 167 A 1 
ATOM   1298 N N   . VAL   A 1 168 ? 3.503   0.904   8.675   1.00 84.75 168 A 1 
ATOM   1299 C CA  . VAL   A 1 168 ? 4.557   1.814   8.211   1.00 85.33 168 A 1 
ATOM   1300 C C   . VAL   A 1 168 ? 4.476   1.888   6.699   1.00 84.95 168 A 1 
ATOM   1301 O O   . VAL   A 1 168 ? 4.461   0.855   6.035   1.00 83.67 168 A 1 
ATOM   1302 C CB  . VAL   A 1 168 ? 5.963   1.358   8.639   1.00 85.13 168 A 1 
ATOM   1303 C CG1 . VAL   A 1 168 ? 7.042   2.342   8.164   1.00 78.16 168 A 1 
ATOM   1304 C CG2 . VAL   A 1 168 ? 6.074   1.251   10.159  1.00 78.40 168 A 1 
ATOM   1305 N N   . LEU   A 1 169 ? 4.459   3.103   6.166   1.00 85.18 169 A 1 
ATOM   1306 C CA  . LEU   A 1 169 ? 4.587   3.349   4.736   1.00 84.74 169 A 1 
ATOM   1307 C C   . LEU   A 1 169 ? 5.852   4.171   4.487   1.00 85.97 169 A 1 
ATOM   1308 O O   . LEU   A 1 169 ? 6.093   5.174   5.156   1.00 85.26 169 A 1 
ATOM   1309 C CB  . LEU   A 1 169 ? 3.321   4.035   4.198   1.00 82.30 169 A 1 
ATOM   1310 C CG  . LEU   A 1 169 ? 2.035   3.195   4.314   1.00 78.64 169 A 1 
ATOM   1311 C CD1 . LEU   A 1 169 ? 0.827   4.031   3.908   1.00 75.17 169 A 1 
ATOM   1312 C CD2 . LEU   A 1 169 ? 2.081   1.953   3.417   1.00 74.55 169 A 1 
ATOM   1313 N N   . VAL   A 1 170 ? 6.656   3.733   3.531   1.00 83.37 170 A 1 
ATOM   1314 C CA  . VAL   A 1 170 ? 7.857   4.449   3.096   1.00 82.15 170 A 1 
ATOM   1315 C C   . VAL   A 1 170 ? 7.522   5.181   1.804   1.00 80.69 170 A 1 
ATOM   1316 O O   . VAL   A 1 170 ? 7.278   4.547   0.782   1.00 78.81 170 A 1 
ATOM   1317 C CB  . VAL   A 1 170 ? 9.062   3.508   2.917   1.00 81.95 170 A 1 
ATOM   1318 C CG1 . VAL   A 1 170 ? 10.330  4.305   2.598   1.00 78.16 170 A 1 
ATOM   1319 C CG2 . VAL   A 1 170 ? 9.327   2.674   4.181   1.00 79.03 170 A 1 
ATOM   1320 N N   . TYR   A 1 171 ? 7.515   6.516   1.853   1.00 81.12 171 A 1 
ATOM   1321 C CA  . TYR   A 1 171 ? 7.291   7.359   0.685   1.00 80.29 171 A 1 
ATOM   1322 C C   . TYR   A 1 171 ? 8.612   7.947   0.192   1.00 81.43 171 A 1 
ATOM   1323 O O   . TYR   A 1 171 ? 9.456   8.337   1.007   1.00 80.23 171 A 1 
ATOM   1324 C CB  . TYR   A 1 171 ? 6.289   8.464   1.014   1.00 77.56 171 A 1 
ATOM   1325 C CG  . TYR   A 1 171 ? 4.871   7.967   1.192   1.00 74.72 171 A 1 
ATOM   1326 C CD1 . TYR   A 1 171 ? 4.016   7.852   0.079   1.00 70.50 171 A 1 
ATOM   1327 C CD2 . TYR   A 1 171 ? 4.392   7.621   2.471   1.00 69.18 171 A 1 
ATOM   1328 C CE1 . TYR   A 1 171 ? 2.691   7.416   0.237   1.00 67.10 171 A 1 
ATOM   1329 C CE2 . TYR   A 1 171 ? 3.066   7.176   2.640   1.00 66.66 171 A 1 
ATOM   1330 C CZ  . TYR   A 1 171 ? 2.216   7.082   1.518   1.00 67.02 171 A 1 
ATOM   1331 O OH  . TYR   A 1 171 ? 0.918   6.669   1.676   1.00 62.67 171 A 1 
ATOM   1332 N N   . PRO   A 1 172 ? 8.808   8.055   -1.131  1.00 76.64 172 A 1 
ATOM   1333 C CA  . PRO   A 1 172 ? 9.911   8.834   -1.664  1.00 75.53 172 A 1 
ATOM   1334 C C   . PRO   A 1 172 ? 9.712   10.318  -1.322  1.00 76.96 172 A 1 
ATOM   1335 O O   . PRO   A 1 172 ? 8.610   10.863  -1.440  1.00 75.63 172 A 1 
ATOM   1336 C CB  . PRO   A 1 172 ? 9.911   8.562   -3.172  1.00 72.53 172 A 1 
ATOM   1337 C CG  . PRO   A 1 172 ? 8.447   8.240   -3.481  1.00 70.69 172 A 1 
ATOM   1338 C CD  . PRO   A 1 172 ? 7.950   7.571   -2.203  1.00 72.02 172 A 1 
ATOM   1339 N N   . ALA   A 1 173 ? 10.787  10.977  -0.910  1.00 78.59 173 A 1 
ATOM   1340 C CA  . ALA   A 1 173 ? 10.823  12.423  -0.750  1.00 79.31 173 A 1 
ATOM   1341 C C   . ALA   A 1 173 ? 11.170  13.104  -2.094  1.00 79.75 173 A 1 
ATOM   1342 O O   . ALA   A 1 173 ? 11.704  12.452  -2.992  1.00 77.45 173 A 1 
ATOM   1343 C CB  . ALA   A 1 173 ? 11.817  12.766  0.365   1.00 78.67 173 A 1 
ATOM   1344 N N   . PRO   A 1 174 ? 10.913  14.419  -2.242  1.00 78.82 174 A 1 
ATOM   1345 C CA  . PRO   A 1 174 ? 11.347  15.167  -3.424  1.00 78.09 174 A 1 
ATOM   1346 C C   . PRO   A 1 174 ? 12.861  15.116  -3.659  1.00 79.63 174 A 1 
ATOM   1347 O O   . PRO   A 1 174 ? 13.303  15.107  -4.806  1.00 77.17 174 A 1 
ATOM   1348 C CB  . PRO   A 1 174 ? 10.882  16.608  -3.185  1.00 75.82 174 A 1 
ATOM   1349 C CG  . PRO   A 1 174 ? 9.709   16.454  -2.221  1.00 74.52 174 A 1 
ATOM   1350 C CD  . PRO   A 1 174 ? 10.126  15.263  -1.364  1.00 76.38 174 A 1 
ATOM   1351 N N   . ASP   A 1 175 ? 13.650  15.071  -2.583  1.00 82.83 175 A 1 
ATOM   1352 C CA  . ASP   A 1 175 ? 15.083  14.795  -2.650  1.00 84.19 175 A 1 
ATOM   1353 C C   . ASP   A 1 175 ? 15.309  13.272  -2.617  1.00 84.11 175 A 1 
ATOM   1354 O O   . ASP   A 1 175 ? 14.943  12.621  -1.637  1.00 82.31 175 A 1 
ATOM   1355 C CB  . ASP   A 1 175 ? 15.817  15.511  -1.504  1.00 83.44 175 A 1 
ATOM   1356 C CG  . ASP   A 1 175 ? 17.350  15.388  -1.576  1.00 81.26 175 A 1 
ATOM   1357 O OD1 . ASP   A 1 175 ? 17.863  14.505  -2.303  1.00 75.06 175 A 1 
ATOM   1358 O OD2 . ASP   A 1 175 ? 18.028  16.190  -0.904  1.00 75.55 175 A 1 
ATOM   1359 N N   . PRO   A 1 176 ? 15.924  12.679  -3.656  1.00 78.52 176 A 1 
ATOM   1360 C CA  . PRO   A 1 176 ? 16.174  11.237  -3.694  1.00 76.98 176 A 1 
ATOM   1361 C C   . PRO   A 1 176 ? 17.108  10.730  -2.586  1.00 78.35 176 A 1 
ATOM   1362 O O   . PRO   A 1 176 ? 17.145  9.527   -2.328  1.00 75.94 176 A 1 
ATOM   1363 C CB  . PRO   A 1 176 ? 16.749  10.977  -5.090  1.00 74.05 176 A 1 
ATOM   1364 C CG  . PRO   A 1 176 ? 17.398  12.308  -5.468  1.00 71.73 176 A 1 
ATOM   1365 C CD  . PRO   A 1 176 ? 16.460  13.331  -4.835  1.00 73.31 176 A 1 
ATOM   1366 N N   . ASN   A 1 177 ? 17.849  11.620  -1.922  1.00 81.77 177 A 1 
ATOM   1367 C CA  . ASN   A 1 177 ? 18.683  11.272  -0.767  1.00 82.15 177 A 1 
ATOM   1368 C C   . ASN   A 1 177 ? 17.899  11.239  0.550   1.00 84.17 177 A 1 
ATOM   1369 O O   . ASN   A 1 177 ? 18.463  10.928  1.601   1.00 82.51 177 A 1 
ATOM   1370 C CB  . ASN   A 1 177 ? 19.853  12.257  -0.665  1.00 79.93 177 A 1 
ATOM   1371 C CG  . ASN   A 1 177 ? 20.676  12.307  -1.933  1.00 75.22 177 A 1 
ATOM   1372 O OD1 . ASN   A 1 177 ? 21.177  11.317  -2.438  1.00 67.87 177 A 1 
ATOM   1373 N ND2 . ASN   A 1 177 ? 20.826  13.486  -2.498  1.00 65.72 177 A 1 
ATOM   1374 N N   . GLU   A 1 178 ? 16.612  11.559  0.510   1.00 85.96 178 A 1 
ATOM   1375 C CA  . GLU   A 1 178 ? 15.718  11.548  1.658   1.00 86.84 178 A 1 
ATOM   1376 C C   . GLU   A 1 178 ? 14.527  10.617  1.405   1.00 86.25 178 A 1 
ATOM   1377 O O   . GLU   A 1 178 ? 14.164  10.308  0.267   1.00 83.60 178 A 1 
ATOM   1378 C CB  . GLU   A 1 178 ? 15.265  12.979  1.987   1.00 86.30 178 A 1 
ATOM   1379 C CG  . GLU   A 1 178 ? 16.428  13.913  2.378   1.00 83.63 178 A 1 
ATOM   1380 C CD  . GLU   A 1 178 ? 15.923  15.341  2.639   1.00 83.03 178 A 1 
ATOM   1381 O OE1 . GLU   A 1 178 ? 16.217  15.923  3.705   1.00 74.06 178 A 1 
ATOM   1382 O OE2 . GLU   A 1 178 ? 15.132  15.874  1.829   1.00 76.13 178 A 1 
ATOM   1383 N N   . LYS   A 1 179 ? 13.900  10.173  2.486   1.00 86.15 179 A 1 
ATOM   1384 C CA  . LYS   A 1 179 ? 12.645  9.428   2.454   1.00 86.71 179 A 1 
ATOM   1385 C C   . LYS   A 1 179 ? 11.751  9.863   3.605   1.00 88.27 179 A 1 
ATOM   1386 O O   . LYS   A 1 179 ? 12.228  10.349  4.632   1.00 87.63 179 A 1 
ATOM   1387 C CB  . LYS   A 1 179 ? 12.903  7.901   2.419   1.00 84.02 179 A 1 
ATOM   1388 C CG  . LYS   A 1 179 ? 13.671  7.361   3.640   1.00 77.96 179 A 1 
ATOM   1389 C CD  . LYS   A 1 179 ? 14.036  5.882   3.457   1.00 75.92 179 A 1 
ATOM   1390 C CE  . LYS   A 1 179 ? 14.870  5.378   4.639   1.00 67.71 179 A 1 
ATOM   1391 N NZ  . LYS   A 1 179 ? 15.447  4.030   4.391   1.00 62.79 179 A 1 
ATOM   1392 N N   . ILE   A 1 180 ? 10.459  9.666   3.429   1.00 87.01 180 A 1 
ATOM   1393 C CA  . ILE   A 1 180 ? 9.450   9.955   4.444   1.00 86.59 180 A 1 
ATOM   1394 C C   . ILE   A 1 180 ? 8.949   8.624   5.002   1.00 86.94 180 A 1 
ATOM   1395 O O   . ILE   A 1 180 ? 8.512   7.751   4.251   1.00 86.02 180 A 1 
ATOM   1396 C CB  . ILE   A 1 180 ? 8.319   10.834  3.872   1.00 85.21 180 A 1 
ATOM   1397 C CG1 . ILE   A 1 180 ? 8.889   12.166  3.317   1.00 82.88 180 A 1 
ATOM   1398 C CG2 . ILE   A 1 180 ? 7.264   11.109  4.960   1.00 81.62 180 A 1 
ATOM   1399 C CD1 . ILE   A 1 180 ? 7.882   12.999  2.520   1.00 74.53 180 A 1 
ATOM   1400 N N   . LEU   A 1 181 ? 9.023   8.471   6.314   1.00 89.23 181 A 1 
ATOM   1401 C CA  . LEU   A 1 181 ? 8.460   7.336   7.033   1.00 89.91 181 A 1 
ATOM   1402 C C   . LEU   A 1 181 ? 7.159   7.782   7.693   1.00 90.15 181 A 1 
ATOM   1403 O O   . LEU   A 1 181 ? 7.175   8.659   8.553   1.00 89.71 181 A 1 
ATOM   1404 C CB  . LEU   A 1 181 ? 9.457   6.797   8.073   1.00 90.01 181 A 1 
ATOM   1405 C CG  . LEU   A 1 181 ? 10.852  6.430   7.535   1.00 88.60 181 A 1 
ATOM   1406 C CD1 . LEU   A 1 181 ? 11.716  5.901   8.677   1.00 83.73 181 A 1 
ATOM   1407 C CD2 . LEU   A 1 181 ? 10.789  5.354   6.449   1.00 84.01 181 A 1 
ATOM   1408 N N   . VAL   A 1 182 ? 6.055   7.158   7.305   1.00 88.07 182 A 1 
ATOM   1409 C CA  . VAL   A 1 182 ? 4.733   7.397   7.884   1.00 87.05 182 A 1 
ATOM   1410 C C   . VAL   A 1 182 ? 4.390   6.224   8.789   1.00 87.38 182 A 1 
ATOM   1411 O O   . VAL   A 1 182 ? 4.140   5.118   8.313   1.00 86.62 182 A 1 
ATOM   1412 C CB  . VAL   A 1 182 ? 3.669   7.601   6.792   1.00 85.20 182 A 1 
ATOM   1413 C CG1 . VAL   A 1 182 ? 2.321   7.961   7.422   1.00 81.07 182 A 1 
ATOM   1414 C CG2 . VAL   A 1 182 ? 4.074   8.710   5.815   1.00 81.21 182 A 1 
ATOM   1415 N N   . PHE   A 1 183 ? 4.394   6.459   10.092  1.00 88.99 183 A 1 
ATOM   1416 C CA  . PHE   A 1 183 ? 4.009   5.480   11.097  1.00 89.50 183 A 1 
ATOM   1417 C C   . PHE   A 1 183 ? 2.564   5.706   11.519  1.00 89.27 183 A 1 
ATOM   1418 O O   . PHE   A 1 183 ? 2.171   6.829   11.828  1.00 88.29 183 A 1 
ATOM   1419 C CB  . PHE   A 1 183 ? 4.930   5.574   12.317  1.00 89.93 183 A 1 
ATOM   1420 C CG  . PHE   A 1 183 ? 6.379   5.244   12.036  1.00 90.34 183 A 1 
ATOM   1421 C CD1 . PHE   A 1 183 ? 6.840   3.923   12.162  1.00 86.03 183 A 1 
ATOM   1422 C CD2 . PHE   A 1 183 ? 7.279   6.258   11.658  1.00 86.20 183 A 1 
ATOM   1423 C CE1 . PHE   A 1 183 ? 8.186   3.613   11.918  1.00 85.56 183 A 1 
ATOM   1424 C CE2 . PHE   A 1 183 ? 8.628   5.952   11.407  1.00 85.51 183 A 1 
ATOM   1425 C CZ  . PHE   A 1 183 ? 9.080   4.628   11.539  1.00 88.91 183 A 1 
ATOM   1426 N N   . ARG   A 1 184 ? 1.805   4.621   11.634  1.00 88.41 184 A 1 
ATOM   1427 C CA  . ARG   A 1 184 ? 0.548   4.603   12.377  1.00 87.74 184 A 1 
ATOM   1428 C C   . ARG   A 1 184 ? 0.773   3.831   13.671  1.00 88.25 184 A 1 
ATOM   1429 O O   . ARG   A 1 184 ? 1.027   2.628   13.634  1.00 87.14 184 A 1 
ATOM   1430 C CB  . ARG   A 1 184 ? -0.566  4.051   11.490  1.00 85.93 184 A 1 
ATOM   1431 C CG  . ARG   A 1 184 ? -1.923  4.603   11.948  1.00 78.08 184 A 1 
ATOM   1432 C CD  . ARG   A 1 184 ? -3.017  4.244   10.945  1.00 75.49 184 A 1 
ATOM   1433 N NE  . ARG   A 1 184 ? -4.277  4.934   11.274  1.00 71.28 184 A 1 
ATOM   1434 C CZ  . ARG   A 1 184 ? -4.716  6.084   10.780  1.00 66.50 184 A 1 
ATOM   1435 N NH1 . ARG   A 1 184 ? -4.108  6.711   9.817   1.00 60.05 184 A 1 
ATOM   1436 N NH2 . ARG   A 1 184 ? -5.789  6.622   11.257  1.00 59.98 184 A 1 
ATOM   1437 N N   . VAL   A 1 185 ? 0.737   4.536   14.788  1.00 88.46 185 A 1 
ATOM   1438 C CA  . VAL   A 1 185 ? 1.056   4.003   16.118  1.00 89.21 185 A 1 
ATOM   1439 C C   . VAL   A 1 185 ? -0.217  3.816   16.937  1.00 89.10 185 A 1 
ATOM   1440 O O   . VAL   A 1 185 ? -1.091  4.678   16.935  1.00 88.27 185 A 1 
ATOM   1441 C CB  . VAL   A 1 185 ? 2.079   4.886   16.858  1.00 89.34 185 A 1 
ATOM   1442 C CG1 . VAL   A 1 185 ? 3.437   4.837   16.155  1.00 83.82 185 A 1 
ATOM   1443 C CG2 . VAL   A 1 185 ? 1.662   6.360   16.979  1.00 84.40 185 A 1 
ATOM   1444 N N   . GLN   A 1 186 ? -0.332  2.693   17.633  1.00 86.71 186 A 1 
ATOM   1445 C CA  . GLN   A 1 186 ? -1.525  2.336   18.408  1.00 85.21 186 A 1 
ATOM   1446 C C   . GLN   A 1 186 ? -1.523  3.006   19.793  1.00 84.93 186 A 1 
ATOM   1447 O O   . GLN   A 1 186 ? -1.396  2.341   20.819  1.00 83.27 186 A 1 
ATOM   1448 C CB  . GLN   A 1 186 ? -1.670  0.810   18.486  1.00 83.34 186 A 1 
ATOM   1449 C CG  . GLN   A 1 186 ? -2.007  0.196   17.121  1.00 81.08 186 A 1 
ATOM   1450 C CD  . GLN   A 1 186 ? -2.204  -1.321  17.182  1.00 77.14 186 A 1 
ATOM   1451 O OE1 . GLN   A 1 186 ? -1.609  -2.037  17.965  1.00 68.82 186 A 1 
ATOM   1452 N NE2 . GLN   A 1 186 ? -3.031  -1.870  16.323  1.00 67.23 186 A 1 
ATOM   1453 N N   . THR   A 1 187 ? -1.640  4.321   19.805  1.00 88.39 187 A 1 
ATOM   1454 C CA  . THR   A 1 187 ? -1.786  5.134   21.013  1.00 89.09 187 A 1 
ATOM   1455 C C   . THR   A 1 187 ? -2.588  6.392   20.698  1.00 89.25 187 A 1 
ATOM   1456 O O   . THR   A 1 187 ? -2.501  6.935   19.594  1.00 88.34 187 A 1 
ATOM   1457 C CB  . THR   A 1 187 ? -0.422  5.487   21.630  1.00 87.89 187 A 1 
ATOM   1458 O OG1 . THR   A 1 187 ? -0.606  6.244   22.803  1.00 83.11 187 A 1 
ATOM   1459 C CG2 . THR   A 1 187 ? 0.499   6.299   20.712  1.00 83.22 187 A 1 
ATOM   1460 N N   . MET   A 1 188 ? -3.359  6.859   21.677  1.00 88.05 188 A 1 
ATOM   1461 C CA  . MET   A 1 188 ? -4.062  8.140   21.605  1.00 88.53 188 A 1 
ATOM   1462 C C   . MET   A 1 188 ? -3.146  9.320   21.966  1.00 90.17 188 A 1 
ATOM   1463 O O   . MET   A 1 188 ? -3.402  10.456  21.573  1.00 87.00 188 A 1 
ATOM   1464 C CB  . MET   A 1 188 ? -5.284  8.064   22.531  1.00 87.56 188 A 1 
ATOM   1465 C CG  . MET   A 1 188 ? -6.192  9.285   22.416  1.00 86.46 188 A 1 
ATOM   1466 S SD  . MET   A 1 188 ? -7.723  9.123   23.360  1.00 80.60 188 A 1 
ATOM   1467 C CE  . MET   A 1 188 ? -8.394  10.783  23.133  1.00 75.34 188 A 1 
ATOM   1468 N N   . ASN   A 1 189 ? -2.059  9.051   22.691  1.00 89.08 189 A 1 
ATOM   1469 C CA  . ASN   A 1 189 ? -1.100  10.062  23.123  1.00 88.56 189 A 1 
ATOM   1470 C C   . ASN   A 1 189 ? 0.279   9.863   22.463  1.00 89.06 189 A 1 
ATOM   1471 O O   . ASN   A 1 189 ? 1.187   9.298   23.085  1.00 87.79 189 A 1 
ATOM   1472 C CB  . ASN   A 1 189 ? -1.038  10.053  24.656  1.00 86.71 189 A 1 
ATOM   1473 C CG  . ASN   A 1 189 ? -0.107  11.129  25.189  1.00 85.47 189 A 1 
ATOM   1474 O OD1 . ASN   A 1 189 ? 0.292   12.064  24.516  1.00 80.59 189 A 1 
ATOM   1475 N ND2 . ASN   A 1 189 ? 0.269   11.021  26.441  1.00 78.06 189 A 1 
ATOM   1476 N N   . PRO   A 1 190 ? 0.481   10.351  21.234  1.00 87.58 190 A 1 
ATOM   1477 C CA  . PRO   A 1 190 ? 1.770   10.214  20.552  1.00 86.73 190 A 1 
ATOM   1478 C C   . PRO   A 1 190 ? 2.832   11.213  21.030  1.00 87.74 190 A 1 
ATOM   1479 O O   . PRO   A 1 190 ? 3.989   11.113  20.627  1.00 86.94 190 A 1 
ATOM   1480 C CB  . PRO   A 1 190 ? 1.435   10.383  19.071  1.00 84.67 190 A 1 
ATOM   1481 C CG  . PRO   A 1 190 ? 0.288   11.394  19.101  1.00 83.73 190 A 1 
ATOM   1482 C CD  . PRO   A 1 190 ? -0.485  10.994  20.363  1.00 85.72 190 A 1 
ATOM   1483 N N   . LEU   A 1 191 ? 2.488   12.175  21.892  1.00 87.86 191 A 1 
ATOM   1484 C CA  . LEU   A 1 191 ? 3.404   13.246  22.314  1.00 86.74 191 A 1 
ATOM   1485 C C   . LEU   A 1 191 ? 4.730   12.749  22.917  1.00 88.08 191 A 1 
ATOM   1486 O O   . LEU   A 1 191 ? 5.771   13.328  22.594  1.00 88.02 191 A 1 
ATOM   1487 C CB  . LEU   A 1 191 ? 2.725   14.188  23.317  1.00 85.07 191 A 1 
ATOM   1488 C CG  . LEU   A 1 191 ? 1.567   15.024  22.765  1.00 81.65 191 A 1 
ATOM   1489 C CD1 . LEU   A 1 191 ? 0.976   15.813  23.931  1.00 78.50 191 A 1 
ATOM   1490 C CD2 . LEU   A 1 191 ? 2.040   16.011  21.694  1.00 77.79 191 A 1 
ATOM   1491 N N   . PRO   A 1 192 ? 4.748   11.709  23.762  1.00 87.10 192 A 1 
ATOM   1492 C CA  . PRO   A 1 192 ? 6.003   11.171  24.282  1.00 86.12 192 A 1 
ATOM   1493 C C   . PRO   A 1 192 ? 6.898   10.625  23.165  1.00 88.05 192 A 1 
ATOM   1494 O O   . PRO   A 1 192 ? 8.090   10.932  23.133  1.00 87.40 192 A 1 
ATOM   1495 C CB  . PRO   A 1 192 ? 5.604   10.096  25.295  1.00 83.83 192 A 1 
ATOM   1496 C CG  . PRO   A 1 192 ? 4.174   10.445  25.680  1.00 82.61 192 A 1 
ATOM   1497 C CD  . PRO   A 1 192 ? 3.629   11.024  24.376  1.00 85.50 192 A 1 
ATOM   1498 N N   . LEU   A 1 193 ? 6.316   9.901   22.209  1.00 90.07 193 A 1 
ATOM   1499 C CA  . LEU   A 1 193 ? 7.028   9.362   21.045  1.00 90.55 193 A 1 
ATOM   1500 C C   . LEU   A 1 193 ? 7.596   10.473  20.158  1.00 91.30 193 A 1 
ATOM   1501 O O   . LEU   A 1 193 ? 8.749   10.405  19.743  1.00 90.37 193 A 1 
ATOM   1502 C CB  . LEU   A 1 193 ? 6.081   8.487   20.210  1.00 89.51 193 A 1 
ATOM   1503 C CG  . LEU   A 1 193 ? 5.546   7.239   20.922  1.00 85.94 193 A 1 
ATOM   1504 C CD1 . LEU   A 1 193 ? 4.532   6.548   20.014  1.00 80.86 193 A 1 
ATOM   1505 C CD2 . LEU   A 1 193 ? 6.677   6.263   21.235  1.00 81.89 193 A 1 
ATOM   1506 N N   . ILE   A 1 194 ? 6.806   11.515  19.897  1.00 90.53 194 A 1 
ATOM   1507 C CA  . ILE   A 1 194 ? 7.240   12.676  19.108  1.00 89.42 194 A 1 
ATOM   1508 C C   . ILE   A 1 194 ? 8.437   13.363  19.779  1.00 89.96 194 A 1 
ATOM   1509 O O   . ILE   A 1 194 ? 9.418   13.678  19.108  1.00 89.98 194 A 1 
ATOM   1510 C CB  . ILE   A 1 194 ? 6.060   13.650  18.886  1.00 88.49 194 A 1 
ATOM   1511 C CG1 . ILE   A 1 194 ? 4.987   12.993  17.986  1.00 86.70 194 A 1 
ATOM   1512 C CG2 . ILE   A 1 194 ? 6.535   14.975  18.260  1.00 86.39 194 A 1 
ATOM   1513 C CD1 . ILE   A 1 194 ? 3.639   13.730  17.998  1.00 80.55 194 A 1 
ATOM   1514 N N   . ARG   A 1 195 ? 8.394   13.547  21.102  1.00 89.79 195 A 1 
ATOM   1515 C CA  . ARG   A 1 195 ? 9.524   14.121  21.852  1.00 89.17 195 A 1 
ATOM   1516 C C   . ARG   A 1 195 ? 10.769  13.248  21.774  1.00 90.65 195 A 1 
ATOM   1517 O O   . ARG   A 1 195 ? 11.854  13.782  21.574  1.00 90.13 195 A 1 
ATOM   1518 C CB  . ARG   A 1 195 ? 9.146   14.335  23.321  1.00 87.42 195 A 1 
ATOM   1519 C CG  . ARG   A 1 195 ? 8.297   15.597  23.502  1.00 76.02 195 A 1 
ATOM   1520 C CD  . ARG   A 1 195 ? 7.998   15.772  24.990  1.00 72.07 195 A 1 
ATOM   1521 N NE  . ARG   A 1 195 ? 7.178   16.967  25.233  1.00 63.09 195 A 1 
ATOM   1522 C CZ  . ARG   A 1 195 ? 6.629   17.303  26.387  1.00 55.60 195 A 1 
ATOM   1523 N NH1 . ARG   A 1 195 ? 6.822   16.591  27.469  1.00 50.93 195 A 1 
ATOM   1524 N NH2 . ARG   A 1 195 ? 5.869   18.358  26.468  1.00 48.60 195 A 1 
ATOM   1525 N N   . ASP   A 1 196 ? 10.624  11.946  21.916  1.00 91.82 196 A 1 
ATOM   1526 C CA  . ASP   A 1 196 ? 11.765  11.031  21.852  1.00 92.19 196 A 1 
ATOM   1527 C C   . ASP   A 1 196 ? 12.394  11.017  20.450  1.00 92.76 196 A 1 
ATOM   1528 O O   . ASP   A 1 196 ? 13.618  11.086  20.321  1.00 91.87 196 A 1 
ATOM   1529 C CB  . ASP   A 1 196 ? 11.328  9.627   22.263  1.00 91.84 196 A 1 
ATOM   1530 C CG  . ASP   A 1 196 ? 10.929  9.480   23.732  1.00 90.58 196 A 1 
ATOM   1531 O OD1 . ASP   A 1 196 ? 11.075  10.418  24.546  1.00 85.73 196 A 1 
ATOM   1532 O OD2 . ASP   A 1 196 ? 10.431  8.387   24.066  1.00 85.82 196 A 1 
ATOM   1533 N N   . LEU   A 1 197 ? 11.574  11.028  19.400  1.00 92.54 197 A 1 
ATOM   1534 C CA  . LEU   A 1 197 ? 12.039  11.142  18.014  1.00 92.33 197 A 1 
ATOM   1535 C C   . LEU   A 1 197 ? 12.777  12.469  17.769  1.00 92.24 197 A 1 
ATOM   1536 O O   . LEU   A 1 197 ? 13.865  12.474  17.195  1.00 91.67 197 A 1 
ATOM   1537 C CB  . LEU   A 1 197 ? 10.841  10.997  17.054  1.00 92.55 197 A 1 
ATOM   1538 C CG  . LEU   A 1 197 ? 10.275  9.567   16.954  1.00 91.90 197 A 1 
ATOM   1539 C CD1 . LEU   A 1 197 ? 8.928   9.591   16.234  1.00 88.33 197 A 1 
ATOM   1540 C CD2 . LEU   A 1 197 ? 11.208  8.635   16.180  1.00 87.93 197 A 1 
ATOM   1541 N N   . GLN   A 1 198 ? 12.232  13.585  18.247  1.00 91.83 198 A 1 
ATOM   1542 C CA  . GLN   A 1 198 ? 12.885  14.896  18.151  1.00 90.87 198 A 1 
ATOM   1543 C C   . GLN   A 1 198 ? 14.207  14.932  18.932  1.00 91.29 198 A 1 
ATOM   1544 O O   . GLN   A 1 198 ? 15.210  15.427  18.419  1.00 90.40 198 A 1 
ATOM   1545 C CB  . GLN   A 1 198 ? 11.936  15.984  18.668  1.00 89.52 198 A 1 
ATOM   1546 C CG  . GLN   A 1 198 ? 10.801  16.288  17.677  1.00 86.15 198 A 1 
ATOM   1547 C CD  . GLN   A 1 198 ? 9.783   17.291  18.226  1.00 84.47 198 A 1 
ATOM   1548 O OE1 . GLN   A 1 198 ? 9.712   17.594  19.406  1.00 77.96 198 A 1 
ATOM   1549 N NE2 . GLN   A 1 198 ? 8.951   17.848  17.375  1.00 75.88 198 A 1 
ATOM   1550 N N   . ASN   A 1 199 ? 14.236  14.373  20.135  1.00 91.66 199 A 1 
ATOM   1551 C CA  . ASN   A 1 199 ? 15.448  14.293  20.957  1.00 91.43 199 A 1 
ATOM   1552 C C   . ASN   A 1 199 ? 16.528  13.407  20.317  1.00 91.01 199 A 1 
ATOM   1553 O O   . ASN   A 1 199 ? 17.717  13.682  20.471  1.00 89.24 199 A 1 
ATOM   1554 C CB  . ASN   A 1 199 ? 15.077  13.754  22.346  1.00 91.34 199 A 1 
ATOM   1555 C CG  . ASN   A 1 199 ? 14.324  14.754  23.212  1.00 88.04 199 A 1 
ATOM   1556 O OD1 . ASN   A 1 199 ? 14.392  15.958  23.058  1.00 81.14 199 A 1 
ATOM   1557 N ND2 . ASN   A 1 199 ? 13.616  14.260  24.205  1.00 79.91 199 A 1 
ATOM   1558 N N   . ALA   A 1 200 ? 16.124  12.383  19.580  1.00 91.23 200 A 1 
ATOM   1559 C CA  . ALA   A 1 200 ? 17.024  11.544  18.786  1.00 89.81 200 A 1 
ATOM   1560 C C   . ALA   A 1 200 ? 17.502  12.209  17.475  1.00 89.47 200 A 1 
ATOM   1561 O O   . ALA   A 1 200 ? 18.309  11.627  16.754  1.00 86.84 200 A 1 
ATOM   1562 C CB  . ALA   A 1 200 ? 16.336  10.201  18.538  1.00 89.26 200 A 1 
ATOM   1563 N N   . GLY   A 1 201 ? 17.029  13.418  17.174  1.00 89.50 201 A 1 
ATOM   1564 C CA  . GLY   A 1 201 ? 17.441  14.209  16.009  1.00 88.58 201 A 1 
ATOM   1565 C C   . GLY   A 1 201 ? 16.603  13.989  14.747  1.00 89.36 201 A 1 
ATOM   1566 O O   . GLY   A 1 201 ? 16.979  14.488  13.685  1.00 86.63 201 A 1 
ATOM   1567 N N   . TYR   A 1 202 ? 15.482  13.274  14.834  1.00 89.06 202 A 1 
ATOM   1568 C CA  . TYR   A 1 202 ? 14.578  13.116  13.695  1.00 89.38 202 A 1 
ATOM   1569 C C   . TYR   A 1 202 ? 13.782  14.395  13.428  1.00 89.48 202 A 1 
ATOM   1570 O O   . TYR   A 1 202 ? 13.284  15.054  14.345  1.00 87.67 202 A 1 
ATOM   1571 C CB  . TYR   A 1 202 ? 13.633  11.933  13.906  1.00 88.95 202 A 1 
ATOM   1572 C CG  . TYR   A 1 202 ? 14.332  10.598  13.842  1.00 89.25 202 A 1 
ATOM   1573 C CD1 . TYR   A 1 202 ? 14.673  10.043  12.596  1.00 84.11 202 A 1 
ATOM   1574 C CD2 . TYR   A 1 202 ? 14.674  9.914   15.028  1.00 84.91 202 A 1 
ATOM   1575 C CE1 . TYR   A 1 202 ? 15.348  8.818   12.523  1.00 83.21 202 A 1 
ATOM   1576 C CE2 . TYR   A 1 202 ? 15.353  8.685   14.965  1.00 82.91 202 A 1 
ATOM   1577 C CZ  . TYR   A 1 202 ? 15.691  8.141   13.707  1.00 85.80 202 A 1 
ATOM   1578 O OH  . TYR   A 1 202 ? 16.358  6.951   13.636  1.00 83.56 202 A 1 
ATOM   1579 N N   . HIS   A 1 203 ? 13.601  14.702  12.147  1.00 89.21 203 A 1 
ATOM   1580 C CA  . HIS   A 1 203 ? 12.735  15.789  11.717  1.00 88.85 203 A 1 
ATOM   1581 C C   . HIS   A 1 203 ? 11.293  15.279  11.586  1.00 89.13 203 A 1 
ATOM   1582 O O   . HIS   A 1 203 ? 10.955  14.576  10.635  1.00 87.76 203 A 1 
ATOM   1583 C CB  . HIS   A 1 203 ? 13.285  16.407  10.426  1.00 86.97 203 A 1 
ATOM   1584 C CG  . HIS   A 1 203 ? 12.730  17.783  10.187  1.00 80.79 203 A 1 
ATOM   1585 N ND1 . HIS   A 1 203 ? 11.416  18.116  9.973   1.00 69.48 203 A 1 
ATOM   1586 C CD2 . HIS   A 1 203 ? 13.439  18.964  10.202  1.00 68.24 203 A 1 
ATOM   1587 C CE1 . HIS   A 1 203 ? 11.325  19.451  9.857   1.00 66.86 203 A 1 
ATOM   1588 N NE2 . HIS   A 1 203 ? 12.540  20.005  9.989   1.00 67.69 203 A 1 
ATOM   1589 N N   . VAL   A 1 204 ? 10.446  15.632  12.542  1.00 88.70 204 A 1 
ATOM   1590 C CA  . VAL   A 1 204 ? 9.018   15.293  12.511  1.00 88.11 204 A 1 
ATOM   1591 C C   . VAL   A 1 204 ? 8.307   16.242  11.545  1.00 86.84 204 A 1 
ATOM   1592 O O   . VAL   A 1 204 ? 8.313   17.455  11.749  1.00 85.02 204 A 1 
ATOM   1593 C CB  . VAL   A 1 204 ? 8.400   15.320  13.924  1.00 87.64 204 A 1 
ATOM   1594 C CG1 . VAL   A 1 204 ? 6.930   14.901  13.901  1.00 83.02 204 A 1 
ATOM   1595 C CG2 . VAL   A 1 204 ? 9.145   14.356  14.868  1.00 83.06 204 A 1 
ATOM   1596 N N   . LEU   A 1 205 ? 7.716   15.685  10.494  1.00 86.83 205 A 1 
ATOM   1597 C CA  . LEU   A 1 205 ? 6.911   16.421  9.513   1.00 84.13 205 A 1 
ATOM   1598 C C   . LEU   A 1 205 ? 5.458   16.550  9.966   1.00 81.97 205 A 1 
ATOM   1599 O O   . LEU   A 1 205 ? 4.844   17.595  9.776   1.00 77.78 205 A 1 
ATOM   1600 C CB  . LEU   A 1 205 ? 6.944   15.691  8.160   1.00 82.48 205 A 1 
ATOM   1601 C CG  . LEU   A 1 205 ? 8.285   15.717  7.413   1.00 80.01 205 A 1 
ATOM   1602 C CD1 . LEU   A 1 205 ? 8.145   14.883  6.139   1.00 75.70 205 A 1 
ATOM   1603 C CD2 . LEU   A 1 205 ? 8.697   17.134  7.011   1.00 75.24 205 A 1 
ATOM   1604 N N   . TRP   A 1 206 ? 4.906   15.491  10.531  1.00 79.56 206 A 1 
ATOM   1605 C CA  . TRP   A 1 206 ? 3.574   15.475  11.131  1.00 76.67 206 A 1 
ATOM   1606 C C   . TRP   A 1 206 ? 3.685   15.252  12.641  1.00 73.96 206 A 1 
ATOM   1607 O O   . TRP   A 1 206 ? 4.378   14.327  13.059  1.00 69.16 206 A 1 
ATOM   1608 C CB  . TRP   A 1 206 ? 2.714   14.398  10.474  1.00 74.72 206 A 1 
ATOM   1609 C CG  . TRP   A 1 206 ? 1.322   14.386  11.001  1.00 72.18 206 A 1 
ATOM   1610 C CD1 . TRP   A 1 206 ? 0.846   13.553  11.944  1.00 66.42 206 A 1 
ATOM   1611 C CD2 . TRP   A 1 206 ? 0.274   15.378  10.754  1.00 68.46 206 A 1 
ATOM   1612 N NE1 . TRP   A 1 206 ? -0.423  13.962  12.324  1.00 63.79 206 A 1 
ATOM   1613 C CE2 . TRP   A 1 206 ? -0.795  15.107  11.648  1.00 66.93 206 A 1 
ATOM   1614 C CE3 . TRP   A 1 206 ? 0.162   16.508  9.920   1.00 65.14 206 A 1 
ATOM   1615 C CZ2 . TRP   A 1 206 ? -1.906  15.966  11.764  1.00 65.64 206 A 1 
ATOM   1616 C CZ3 . TRP   A 1 206 ? -0.962  17.351  10.010  1.00 60.78 206 A 1 
ATOM   1617 C CH2 . TRP   A 1 206 ? -1.973  17.094  10.949  1.00 61.68 206 A 1 
ATOM   1618 N N   . PRO   A 1 207 ? 2.979   16.049  13.469  1.00 67.62 207 A 1 
ATOM   1619 C CA  . PRO   A 1 207 ? 1.993   17.078  13.107  1.00 65.55 207 A 1 
ATOM   1620 C C   . PRO   A 1 207 ? 2.603   18.320  12.444  1.00 66.85 207 A 1 
ATOM   1621 O O   . PRO   A 1 207 ? 3.528   18.930  12.981  1.00 61.84 207 A 1 
ATOM   1622 C CB  . PRO   A 1 207 ? 1.267   17.423  14.409  1.00 58.20 207 A 1 
ATOM   1623 C CG  . PRO   A 1 207 ? 1.549   16.238  15.326  1.00 56.56 207 A 1 
ATOM   1624 C CD  . PRO   A 1 207 ? 2.935   15.800  14.891  1.00 60.51 207 A 1 
ATOM   1625 N N   . ASN   A 1 208 ? 2.089   18.693  11.275  1.00 64.11 208 A 1 
ATOM   1626 C CA  . ASN   A 1 208 ? 2.463   19.894  10.534  1.00 62.80 208 A 1 
ATOM   1627 C C   . ASN   A 1 208 ? 1.268   20.399  9.709   1.00 63.88 208 A 1 
ATOM   1628 O O   . ASN   A 1 208 ? 0.364   19.638  9.383   1.00 58.37 208 A 1 
ATOM   1629 C CB  . ASN   A 1 208 ? 3.683   19.581  9.646   1.00 56.22 208 A 1 
ATOM   1630 C CG  . ASN   A 1 208 ? 4.326   20.815  9.038   1.00 50.01 208 A 1 
ATOM   1631 O OD1 . ASN   A 1 208 ? 4.071   21.950  9.405   1.00 45.65 208 A 1 
ATOM   1632 N ND2 . ASN   A 1 208 ? 5.194   20.618  8.074   1.00 43.40 208 A 1 
ATOM   1633 N N   . LEU   A 1 209 ? 1.286   21.690  9.359   1.00 54.82 209 A 1 
ATOM   1634 C CA  . LEU   A 1 209 ? 0.218   22.306  8.570   1.00 54.10 209 A 1 
ATOM   1635 C C   . LEU   A 1 209 ? 0.047   21.606  7.214   1.00 54.37 209 A 1 
ATOM   1636 O O   . LEU   A 1 209 ? 1.012   21.503  6.450   1.00 49.84 209 A 1 
ATOM   1637 C CB  . LEU   A 1 209 ? 0.523   23.802  8.390   1.00 49.33 209 A 1 
ATOM   1638 C CG  . LEU   A 1 209 ? 0.088   24.629  9.609   1.00 44.47 209 A 1 
ATOM   1639 C CD1 . LEU   A 1 209 ? 0.923   25.897  9.744   1.00 40.59 209 A 1 
ATOM   1640 C CD2 . LEU   A 1 209 ? -1.384  25.030  9.492   1.00 41.17 209 A 1 
ATOM   1641 N N   . PRO   A 1 210 ? -1.171  21.148  6.867   1.00 51.42 210 A 1 
ATOM   1642 C CA  . PRO   A 1 210 ? -1.409  20.448  5.618   1.00 49.63 210 A 1 
ATOM   1643 C C   . PRO   A 1 210 ? -1.161  21.360  4.410   1.00 50.04 210 A 1 
ATOM   1644 O O   . PRO   A 1 210 ? -1.514  22.541  4.400   1.00 48.36 210 A 1 
ATOM   1645 C CB  . PRO   A 1 210 ? -2.853  19.935  5.697   1.00 47.53 210 A 1 
ATOM   1646 C CG  . PRO   A 1 210 ? -3.526  20.903  6.668   1.00 46.83 210 A 1 
ATOM   1647 C CD  . PRO   A 1 210 ? -2.401  21.271  7.625   1.00 49.60 210 A 1 
ATOM   1648 N N   . GLY   A 1 211 ? -0.534  20.801  3.374   1.00 46.76 211 A 1 
ATOM   1649 C CA  . GLY   A 1 211 ? -0.245  21.502  2.120   1.00 44.16 211 A 1 
ATOM   1650 C C   . GLY   A 1 211 ? 0.766   22.654  2.212   1.00 44.15 211 A 1 
ATOM   1651 O O   . GLY   A 1 211 ? 0.994   23.337  1.213   1.00 41.89 211 A 1 
ATOM   1652 N N   . VAL   A 1 212 ? 1.377   22.873  3.374   1.00 46.73 212 A 1 
ATOM   1653 C CA  . VAL   A 1 212 ? 2.555   23.738  3.479   1.00 43.85 212 A 1 
ATOM   1654 C C   . VAL   A 1 212 ? 3.749   22.918  3.012   1.00 43.28 212 A 1 
ATOM   1655 O O   . VAL   A 1 212 ? 4.281   22.087  3.740   1.00 40.68 212 A 1 
ATOM   1656 C CB  . VAL   A 1 212 ? 2.751   24.313  4.894   1.00 40.90 212 A 1 
ATOM   1657 C CG1 . VAL   A 1 212 ? 3.938   25.280  4.934   1.00 37.88 212 A 1 
ATOM   1658 C CG2 . VAL   A 1 212 ? 1.508   25.102  5.326   1.00 38.93 212 A 1 
ATOM   1659 N N   . THR   A 1 213 ? 4.150   23.145  1.766   1.00 39.35 213 A 1 
ATOM   1660 C CA  . THR   A 1 213 ? 5.420   22.630  1.255   1.00 37.68 213 A 1 
ATOM   1661 C C   . THR   A 1 213 ? 6.549   23.239  2.078   1.00 38.01 213 A 1 
ATOM   1662 O O   . THR   A 1 213 ? 6.746   24.454  2.050   1.00 35.67 213 A 1 
ATOM   1663 C CB  . THR   A 1 213 ? 5.614   22.992  -0.228  1.00 33.96 213 A 1 
ATOM   1664 O OG1 . THR   A 1 213 ? 5.278   24.342  -0.462  1.00 32.04 213 A 1 
ATOM   1665 C CG2 . THR   A 1 213 ? 4.726   22.133  -1.134  1.00 31.43 213 A 1 
ATOM   1666 N N   . SER   A 1 214 ? 7.256   22.405  2.830   1.00 33.53 214 A 1 
ATOM   1667 C CA  . SER   A 1 214 ? 8.552   22.760  3.417   1.00 31.89 214 A 1 
ATOM   1668 C C   . SER   A 1 214 ? 9.612   22.885  2.337   1.00 31.16 214 A 1 
ATOM   1669 O O   . SER   A 1 214 ? 9.652   21.993  1.463   1.00 28.36 214 A 1 
ATOM   1670 C CB  . SER   A 1 214 ? 8.988   21.686  4.409   1.00 29.45 214 A 1 
ATOM   1671 O OG  . SER   A 1 214 ? 9.074   20.467  3.701   1.00 28.33 214 A 1 
ATOM   1672 O OXT . SER   A 1 214 ? 10.410  23.883  2.427   1.00 26.65 214 A 1 
ATOM   1673 N N   . MET   B 2 1   ? -0.751  10.856  1.370   1.00 71.56 1   B 1 
ATOM   1674 C CA  . MET   B 2 1   ? -0.427  11.648  0.157   1.00 77.28 1   B 1 
ATOM   1675 C C   . MET   B 2 1   ? -1.589  12.590  -0.144  1.00 80.74 1   B 1 
ATOM   1676 O O   . MET   B 2 1   ? -2.732  12.157  -0.066  1.00 79.81 1   B 1 
ATOM   1677 C CB  . MET   B 2 1   ? -0.146  10.707  -1.018  1.00 72.74 1   B 1 
ATOM   1678 C CG  . MET   B 2 1   ? 0.348   11.427  -2.276  1.00 67.44 1   B 1 
ATOM   1679 S SD  . MET   B 2 1   ? 0.670   10.263  -3.631  1.00 63.55 1   B 1 
ATOM   1680 C CE  . MET   B 2 1   ? 1.452   11.345  -4.836  1.00 58.26 1   B 1 
ATOM   1681 N N   . LEU   B 2 2   ? -1.305  13.850  -0.483  1.00 83.78 2   B 1 
ATOM   1682 C CA  . LEU   B 2 2   ? -2.339  14.829  -0.823  1.00 85.52 2   B 1 
ATOM   1683 C C   . LEU   B 2 2   ? -2.772  14.695  -2.289  1.00 88.04 2   B 1 
ATOM   1684 O O   . LEU   B 2 2   ? -1.979  14.339  -3.163  1.00 88.00 2   B 1 
ATOM   1685 C CB  . LEU   B 2 2   ? -1.843  16.250  -0.522  1.00 83.20 2   B 1 
ATOM   1686 C CG  . LEU   B 2 2   ? -1.575  16.555  0.961   1.00 80.38 2   B 1 
ATOM   1687 C CD1 . LEU   B 2 2   ? -0.994  17.956  1.094   1.00 76.23 2   B 1 
ATOM   1688 C CD2 . LEU   B 2 2   ? -2.850  16.479  1.804   1.00 75.83 2   B 1 
ATOM   1689 N N   . VAL   B 2 3   ? -4.027  15.032  -2.561  1.00 90.97 3   B 1 
ATOM   1690 C CA  . VAL   B 2 3   ? -4.584  15.029  -3.921  1.00 92.64 3   B 1 
ATOM   1691 C C   . VAL   B 2 3   ? -3.801  15.951  -4.857  1.00 92.68 3   B 1 
ATOM   1692 O O   . VAL   B 2 3   ? -3.564  15.574  -6.002  1.00 91.98 3   B 1 
ATOM   1693 C CB  . VAL   B 2 3   ? -6.074  15.398  -3.884  1.00 93.18 3   B 1 
ATOM   1694 C CG1 . VAL   B 2 3   ? -6.634  15.776  -5.256  1.00 89.87 3   B 1 
ATOM   1695 C CG2 . VAL   B 2 3   ? -6.882  14.200  -3.378  1.00 89.41 3   B 1 
ATOM   1696 N N   . GLU   B 2 4   ? -3.335  17.102  -4.385  1.00 92.87 4   B 1 
ATOM   1697 C CA  . GLU   B 2 4   ? -2.554  18.048  -5.201  1.00 91.79 4   B 1 
ATOM   1698 C C   . GLU   B 2 4   ? -1.251  17.453  -5.763  1.00 92.04 4   B 1 
ATOM   1699 O O   . GLU   B 2 4   ? -0.783  17.875  -6.818  1.00 90.95 4   B 1 
ATOM   1700 C CB  . GLU   B 2 4   ? -2.297  19.349  -4.422  1.00 89.61 4   B 1 
ATOM   1701 C CG  . GLU   B 2 4   ? -1.350  19.224  -3.213  1.00 84.64 4   B 1 
ATOM   1702 C CD  . GLU   B 2 4   ? -1.246  20.526  -2.385  1.00 84.85 4   B 1 
ATOM   1703 O OE1 . GLU   B 2 4   ? -0.449  20.577  -1.430  1.00 78.10 4   B 1 
ATOM   1704 O OE2 . GLU   B 2 4   ? -1.986  21.508  -2.659  1.00 80.22 4   B 1 
ATOM   1705 N N   . GLN   B 2 5   ? -0.709  16.422  -5.112  1.00 89.65 5   B 1 
ATOM   1706 C CA  . GLN   B 2 5   ? 0.497   15.714  -5.550  1.00 87.53 5   B 1 
ATOM   1707 C C   . GLN   B 2 5   ? 0.196   14.603  -6.573  1.00 88.47 5   B 1 
ATOM   1708 O O   . GLN   B 2 5   ? 1.062   14.234  -7.363  1.00 87.41 5   B 1 
ATOM   1709 C CB  . GLN   B 2 5   ? 1.192   15.111  -4.319  1.00 84.67 5   B 1 
ATOM   1710 C CG  . GLN   B 2 5   ? 1.659   16.159  -3.295  1.00 79.54 5   B 1 
ATOM   1711 C CD  . GLN   B 2 5   ? 2.172   15.525  -1.998  1.00 75.57 5   B 1 
ATOM   1712 O OE1 . GLN   B 2 5   ? 1.839   14.412  -1.638  1.00 68.25 5   B 1 
ATOM   1713 N NE2 . GLN   B 2 5   ? 2.991   16.225  -1.245  1.00 66.44 5   B 1 
ATOM   1714 N N   . ALA   B 2 6   ? -1.017  14.053  -6.559  1.00 89.78 6   B 1 
ATOM   1715 C CA  . ALA   B 2 6   ? -1.418  12.920  -7.396  1.00 90.85 6   B 1 
ATOM   1716 C C   . ALA   B 2 6   ? -2.318  13.305  -8.582  1.00 92.80 6   B 1 
ATOM   1717 O O   . ALA   B 2 6   ? -2.402  12.564  -9.568  1.00 92.36 6   B 1 
ATOM   1718 C CB  . ALA   B 2 6   ? -2.107  11.890  -6.490  1.00 89.23 6   B 1 
ATOM   1719 N N   . MET   B 2 7   ? -2.995  14.443  -8.503  1.00 94.90 7   B 1 
ATOM   1720 C CA  . MET   B 2 7   ? -3.934  14.912  -9.519  1.00 95.59 7   B 1 
ATOM   1721 C C   . MET   B 2 7   ? -3.238  15.274  -10.835 1.00 95.64 7   B 1 
ATOM   1722 O O   . MET   B 2 7   ? -2.051  15.594  -10.895 1.00 94.59 7   B 1 
ATOM   1723 C CB  . MET   B 2 7   ? -4.790  16.069  -8.974  1.00 94.74 7   B 1 
ATOM   1724 C CG  . MET   B 2 7   ? -4.041  17.403  -8.852  1.00 93.78 7   B 1 
ATOM   1725 S SD  . MET   B 2 7   ? -5.095  18.754  -8.246  1.00 93.52 7   B 1 
ATOM   1726 C CE  . MET   B 2 7   ? -3.916  20.116  -8.269  1.00 87.89 7   B 1 
ATOM   1727 N N   . LYS   B 2 8   ? -4.005  15.267  -11.915 1.00 96.26 8   B 1 
ATOM   1728 C CA  . LYS   B 2 8   ? -3.548  15.750  -13.224 1.00 96.63 8   B 1 
ATOM   1729 C C   . LYS   B 2 8   ? -3.988  17.190  -13.456 1.00 97.09 8   B 1 
ATOM   1730 O O   . LYS   B 2 8   ? -5.170  17.509  -13.413 1.00 96.38 8   B 1 
ATOM   1731 C CB  . LYS   B 2 8   ? -4.025  14.815  -14.344 1.00 95.57 8   B 1 
ATOM   1732 C CG  . LYS   B 2 8   ? -3.178  13.537  -14.459 1.00 86.57 8   B 1 
ATOM   1733 C CD  . LYS   B 2 8   ? -1.786  13.808  -15.045 1.00 82.29 8   B 1 
ATOM   1734 C CE  . LYS   B 2 8   ? -1.036  12.488  -15.259 1.00 75.11 8   B 1 
ATOM   1735 N NZ  . LYS   B 2 8   ? 0.335   12.722  -15.788 1.00 65.70 8   B 1 
ATOM   1736 N N   . ALA   B 2 9   ? -3.007  18.017  -13.784 1.00 95.91 9   B 1 
ATOM   1737 C CA  . ALA   B 2 9   ? -3.189  19.379  -14.254 1.00 95.48 9   B 1 
ATOM   1738 C C   . ALA   B 2 9   ? -2.183  19.663  -15.387 1.00 95.12 9   B 1 
ATOM   1739 O O   . ALA   B 2 9   ? -1.084  19.113  -15.372 1.00 90.06 9   B 1 
ATOM   1740 C CB  . ALA   B 2 9   ? -3.014  20.337  -13.073 1.00 93.56 9   B 1 
ATOM   1741 N N   . PRO   B 2 10  ? -2.522  20.497  -16.397 1.00 95.44 10  B 1 
ATOM   1742 C CA  . PRO   B 2 10  ? -3.819  21.133  -16.618 1.00 95.49 10  B 1 
ATOM   1743 C C   . PRO   B 2 10  ? -4.907  20.128  -17.022 1.00 96.60 10  B 1 
ATOM   1744 O O   . PRO   B 2 10  ? -4.619  19.075  -17.597 1.00 95.06 10  B 1 
ATOM   1745 C CB  . PRO   B 2 10  ? -3.565  22.166  -17.716 1.00 93.47 10  B 1 
ATOM   1746 C CG  . PRO   B 2 10  ? -2.450  21.519  -18.540 1.00 90.11 10  B 1 
ATOM   1747 C CD  . PRO   B 2 10  ? -1.608  20.813  -17.481 1.00 92.62 10  B 1 
ATOM   1748 N N   . VAL   B 2 11  ? -6.157  20.471  -16.745 1.00 96.89 11  B 1 
ATOM   1749 C CA  . VAL   B 2 11  ? -7.321  19.634  -17.067 1.00 97.49 11  B 1 
ATOM   1750 C C   . VAL   B 2 11  ? -7.778  19.902  -18.496 1.00 97.58 11  B 1 
ATOM   1751 O O   . VAL   B 2 11  ? -7.930  21.048  -18.906 1.00 96.67 11  B 1 
ATOM   1752 C CB  . VAL   B 2 11  ? -8.471  19.851  -16.068 1.00 97.11 11  B 1 
ATOM   1753 C CG1 . VAL   B 2 11  ? -9.568  18.802  -16.268 1.00 94.14 11  B 1 
ATOM   1754 C CG2 . VAL   B 2 11  ? -7.995  19.742  -14.616 1.00 94.35 11  B 1 
ATOM   1755 N N   . ILE   B 2 12  ? -8.031  18.842  -19.254 1.00 97.60 12  B 1 
ATOM   1756 C CA  . ILE   B 2 12  ? -8.692  18.930  -20.559 1.00 97.65 12  B 1 
ATOM   1757 C C   . ILE   B 2 12  ? -10.187 19.091  -20.290 1.00 97.83 12  B 1 
ATOM   1758 O O   . ILE   B 2 12  ? -10.797 18.232  -19.652 1.00 97.25 12  B 1 
ATOM   1759 C CB  . ILE   B 2 12  ? -8.375  17.700  -21.428 1.00 97.44 12  B 1 
ATOM   1760 C CG1 . ILE   B 2 12  ? -6.853  17.594  -21.686 1.00 95.41 12  B 1 
ATOM   1761 C CG2 . ILE   B 2 12  ? -9.136  17.783  -22.766 1.00 95.45 12  B 1 
ATOM   1762 C CD1 . ILE   B 2 12  ? -6.415  16.181  -22.051 1.00 86.67 12  B 1 
ATOM   1763 N N   . THR   B 2 13  ? -10.769 20.187  -20.765 1.00 97.34 13  B 1 
ATOM   1764 C CA  . THR   B 2 13  ? -12.146 20.588  -20.461 1.00 97.37 13  B 1 
ATOM   1765 C C   . THR   B 2 13  ? -12.968 20.832  -21.720 1.00 97.32 13  B 1 
ATOM   1766 O O   . THR   B 2 13  ? -12.432 21.022  -22.814 1.00 96.20 13  B 1 
ATOM   1767 C CB  . THR   B 2 13  ? -12.181 21.837  -19.565 1.00 96.56 13  B 1 
ATOM   1768 O OG1 . THR   B 2 13  ? -11.536 22.926  -20.184 1.00 91.60 13  B 1 
ATOM   1769 C CG2 . THR   B 2 13  ? -11.518 21.610  -18.209 1.00 91.88 13  B 1 
ATOM   1770 N N   . LEU   B 2 14  ? -14.277 20.850  -21.541 1.00 97.26 14  B 1 
ATOM   1771 C CA  . LEU   B 2 14  ? -15.260 21.261  -22.538 1.00 97.06 14  B 1 
ATOM   1772 C C   . LEU   B 2 14  ? -15.961 22.546  -22.093 1.00 97.41 14  B 1 
ATOM   1773 O O   . LEU   B 2 14  ? -16.052 22.855  -20.904 1.00 96.22 14  B 1 
ATOM   1774 C CB  . LEU   B 2 14  ? -16.287 20.136  -22.730 1.00 95.69 14  B 1 
ATOM   1775 C CG  . LEU   B 2 14  ? -15.736 18.871  -23.404 1.00 94.07 14  B 1 
ATOM   1776 C CD1 . LEU   B 2 14  ? -16.763 17.754  -23.268 1.00 90.26 14  B 1 
ATOM   1777 C CD2 . LEU   B 2 14  ? -15.455 19.100  -24.888 1.00 90.17 14  B 1 
ATOM   1778 N N   . ARG   B 2 15  ? -16.530 23.259  -23.074 1.00 97.21 15  B 1 
ATOM   1779 C CA  . ARG   B 2 15  ? -17.575 24.259  -22.833 1.00 97.22 15  B 1 
ATOM   1780 C C   . ARG   B 2 15  ? -18.944 23.582  -22.896 1.00 97.44 15  B 1 
ATOM   1781 O O   . ARG   B 2 15  ? -19.108 22.603  -23.615 1.00 95.99 15  B 1 
ATOM   1782 C CB  . ARG   B 2 15  ? -17.480 25.391  -23.863 1.00 96.25 15  B 1 
ATOM   1783 C CG  . ARG   B 2 15  ? -16.166 26.175  -23.802 1.00 92.26 15  B 1 
ATOM   1784 C CD  . ARG   B 2 15  ? -16.025 26.869  -22.444 1.00 88.08 15  B 1 
ATOM   1785 N NE  . ARG   B 2 15  ? -14.901 27.821  -22.446 1.00 81.92 15  B 1 
ATOM   1786 C CZ  . ARG   B 2 15  ? -14.697 28.713  -21.500 1.00 76.64 15  B 1 
ATOM   1787 N NH1 . ARG   B 2 15  ? -15.484 28.780  -20.463 1.00 68.03 15  B 1 
ATOM   1788 N NH2 . ARG   B 2 15  ? -13.707 29.555  -21.564 1.00 69.69 15  B 1 
ATOM   1789 N N   . ALA   B 2 16  ? -19.937 24.152  -22.226 1.00 96.23 16  B 1 
ATOM   1790 C CA  . ALA   B 2 16  ? -21.315 23.651  -22.279 1.00 96.11 16  B 1 
ATOM   1791 C C   . ALA   B 2 16  ? -21.906 23.624  -23.705 1.00 96.31 16  B 1 
ATOM   1792 O O   . ALA   B 2 16  ? -22.819 22.849  -23.986 1.00 94.36 16  B 1 
ATOM   1793 C CB  . ALA   B 2 16  ? -22.163 24.524  -21.349 1.00 95.02 16  B 1 
ATOM   1794 N N   . THR   B 2 17  ? -21.358 24.443  -24.602 1.00 96.42 17  B 1 
ATOM   1795 C CA  . THR   B 2 17  ? -21.748 24.548  -26.014 1.00 96.15 17  B 1 
ATOM   1796 C C   . THR   B 2 17  ? -21.012 23.584  -26.948 1.00 96.41 17  B 1 
ATOM   1797 O O   . THR   B 2 17  ? -21.399 23.489  -28.109 1.00 94.66 17  B 1 
ATOM   1798 C CB  . THR   B 2 17  ? -21.511 25.977  -26.522 1.00 95.20 17  B 1 
ATOM   1799 O OG1 . THR   B 2 17  ? -20.168 26.353  -26.291 1.00 88.98 17  B 1 
ATOM   1800 C CG2 . THR   B 2 17  ? -22.401 26.992  -25.801 1.00 86.72 17  B 1 
ATOM   1801 N N   . ASN   B 2 18  ? -19.944 22.913  -26.492 1.00 96.45 18  B 1 
ATOM   1802 C CA  . ASN   B 2 18  ? -19.278 21.902  -27.316 1.00 96.38 18  B 1 
ATOM   1803 C C   . ASN   B 2 18  ? -20.240 20.748  -27.609 1.00 96.67 18  B 1 
ATOM   1804 O O   . ASN   B 2 18  ? -21.127 20.454  -26.808 1.00 95.72 18  B 1 
ATOM   1805 C CB  . ASN   B 2 18  ? -17.995 21.396  -26.645 1.00 95.96 18  B 1 
ATOM   1806 C CG  . ASN   B 2 18  ? -16.856 22.397  -26.723 1.00 95.09 18  B 1 
ATOM   1807 O OD1 . ASN   B 2 18  ? -16.398 22.914  -25.732 1.00 84.04 18  B 1 
ATOM   1808 N ND2 . ASN   B 2 18  ? -16.362 22.684  -27.909 1.00 83.68 18  B 1 
ATOM   1809 N N   . THR   B 2 19  ? -20.051 20.096  -28.743 1.00 96.35 19  B 1 
ATOM   1810 C CA  . THR   B 2 19  ? -20.922 19.003  -29.181 1.00 96.46 19  B 1 
ATOM   1811 C C   . THR   B 2 19  ? -20.504 17.661  -28.585 1.00 96.84 19  B 1 
ATOM   1812 O O   . THR   B 2 19  ? -19.360 17.459  -28.170 1.00 96.03 19  B 1 
ATOM   1813 C CB  . THR   B 2 19  ? -20.982 18.923  -30.712 1.00 95.62 19  B 1 
ATOM   1814 O OG1 . THR   B 2 19  ? -19.718 18.599  -31.236 1.00 90.60 19  B 1 
ATOM   1815 C CG2 . THR   B 2 19  ? -21.446 20.230  -31.351 1.00 89.34 19  B 1 
ATOM   1816 N N   . ILE   B 2 20  ? -21.418 16.700  -28.599 1.00 95.95 20  B 1 
ATOM   1817 C CA  . ILE   B 2 20  ? -21.119 15.300  -28.251 1.00 96.01 20  B 1 
ATOM   1818 C C   . ILE   B 2 20  ? -20.013 14.739  -29.163 1.00 96.13 20  B 1 
ATOM   1819 O O   . ILE   B 2 20  ? -19.124 14.030  -28.690 1.00 95.56 20  B 1 
ATOM   1820 C CB  . ILE   B 2 20  ? -22.417 14.459  -28.318 1.00 95.69 20  B 1 
ATOM   1821 C CG1 . ILE   B 2 20  ? -23.395 14.916  -27.212 1.00 94.06 20  B 1 
ATOM   1822 C CG2 . ILE   B 2 20  ? -22.125 12.954  -28.195 1.00 93.85 20  B 1 
ATOM   1823 C CD1 . ILE   B 2 20  ? -24.802 14.317  -27.311 1.00 90.57 20  B 1 
ATOM   1824 N N   . ALA   B 2 21  ? -20.012 15.104  -30.447 1.00 96.02 21  B 1 
ATOM   1825 C CA  . ALA   B 2 21  ? -18.971 14.701  -31.395 1.00 95.78 21  B 1 
ATOM   1826 C C   . ALA   B 2 21  ? -17.583 15.230  -30.996 1.00 96.16 21  B 1 
ATOM   1827 O O   . ALA   B 2 21  ? -16.618 14.465  -30.974 1.00 95.62 21  B 1 
ATOM   1828 C CB  . ALA   B 2 21  ? -19.363 15.176  -32.800 1.00 94.93 21  B 1 
ATOM   1829 N N   . GLU   B 2 22  ? -17.480 16.506  -30.617 1.00 96.47 22  B 1 
ATOM   1830 C CA  . GLU   B 2 22  ? -16.228 17.107  -30.131 1.00 96.43 22  B 1 
ATOM   1831 C C   . GLU   B 2 22  ? -15.741 16.427  -28.844 1.00 96.82 22  B 1 
ATOM   1832 O O   . GLU   B 2 22  ? -14.554 16.124  -28.711 1.00 96.19 22  B 1 
ATOM   1833 C CB  . GLU   B 2 22  ? -16.428 18.606  -29.874 1.00 96.22 22  B 1 
ATOM   1834 C CG  . GLU   B 2 22  ? -16.531 19.432  -31.171 1.00 93.07 22  B 1 
ATOM   1835 C CD  . GLU   B 2 22  ? -16.943 20.888  -30.902 1.00 93.48 22  B 1 
ATOM   1836 O OE1 . GLU   B 2 22  ? -16.504 21.780  -31.658 1.00 84.67 22  B 1 
ATOM   1837 O OE2 . GLU   B 2 22  ? -17.709 21.116  -29.937 1.00 87.18 22  B 1 
ATOM   1838 N N   . ALA   B 2 23  ? -16.656 16.111  -27.930 1.00 96.96 23  B 1 
ATOM   1839 C CA  . ALA   B 2 23  ? -16.331 15.394  -26.702 1.00 97.15 23  B 1 
ATOM   1840 C C   . ALA   B 2 23  ? -15.775 13.990  -26.988 1.00 97.22 23  B 1 
ATOM   1841 O O   . ALA   B 2 23  ? -14.724 13.619  -26.462 1.00 96.68 23  B 1 
ATOM   1842 C CB  . ALA   B 2 23  ? -17.582 15.344  -25.819 1.00 96.92 23  B 1 
ATOM   1843 N N   . LEU   B 2 24  ? -16.419 13.229  -27.871 1.00 96.68 24  B 1 
ATOM   1844 C CA  . LEU   B 2 24  ? -15.947 11.905  -28.301 1.00 96.06 24  B 1 
ATOM   1845 C C   . LEU   B 2 24  ? -14.558 11.972  -28.948 1.00 96.22 24  B 1 
ATOM   1846 O O   . LEU   B 2 24  ? -13.718 11.098  -28.721 1.00 95.53 24  B 1 
ATOM   1847 C CB  . LEU   B 2 24  ? -16.958 11.309  -29.297 1.00 95.40 24  B 1 
ATOM   1848 C CG  . LEU   B 2 24  ? -18.226 10.732  -28.640 1.00 93.63 24  B 1 
ATOM   1849 C CD1 . LEU   B 2 24  ? -19.279 10.460  -29.712 1.00 90.22 24  B 1 
ATOM   1850 C CD2 . LEU   B 2 24  ? -17.928 9.412   -27.926 1.00 90.32 24  B 1 
ATOM   1851 N N   . GLN   B 2 25  ? -14.305 13.021  -29.733 1.00 96.91 25  B 1 
ATOM   1852 C CA  . GLN   B 2 25  ? -13.025 13.228  -30.402 1.00 96.69 25  B 1 
ATOM   1853 C C   . GLN   B 2 25  ? -11.910 13.535  -29.395 1.00 96.96 25  B 1 
ATOM   1854 O O   . GLN   B 2 25  ? -10.842 12.925  -29.459 1.00 96.22 25  B 1 
ATOM   1855 C CB  . GLN   B 2 25  ? -13.201 14.322  -31.460 1.00 95.94 25  B 1 
ATOM   1856 C CG  . GLN   B 2 25  ? -12.207 14.162  -32.622 1.00 85.07 25  B 1 
ATOM   1857 C CD  . GLN   B 2 25  ? -12.467 15.167  -33.752 1.00 77.25 25  B 1 
ATOM   1858 O OE1 . GLN   B 2 25  ? -13.192 16.129  -33.618 1.00 68.53 25  B 1 
ATOM   1859 N NE2 . GLN   B 2 25  ? -11.874 14.983  -34.910 1.00 64.09 25  B 1 
ATOM   1860 N N   . LEU   B 2 26  ? -12.180 14.393  -28.411 1.00 97.02 26  B 1 
ATOM   1861 C CA  . LEU   B 2 26  ? -11.265 14.694  -27.300 1.00 97.00 26  B 1 
ATOM   1862 C C   . LEU   B 2 26  ? -10.924 13.447  -26.475 1.00 97.13 26  B 1 
ATOM   1863 O O   . LEU   B 2 26  ? -9.751  13.204  -26.186 1.00 96.00 26  B 1 
ATOM   1864 C CB  . LEU   B 2 26  ? -11.893 15.787  -26.414 1.00 96.32 26  B 1 
ATOM   1865 C CG  . LEU   B 2 26  ? -11.448 17.207  -26.817 1.00 92.96 26  B 1 
ATOM   1866 C CD1 . LEU   B 2 26  ? -12.437 18.243  -26.300 1.00 87.79 26  B 1 
ATOM   1867 C CD2 . LEU   B 2 26  ? -10.079 17.532  -26.218 1.00 87.26 26  B 1 
ATOM   1868 N N   . LEU   B 2 27  ? -11.922 12.619  -26.149 1.00 97.25 27  B 1 
ATOM   1869 C CA  . LEU   B 2 27  ? -11.690 11.354  -25.439 1.00 96.89 27  B 1 
ATOM   1870 C C   . LEU   B 2 27  ? -10.742 10.429  -26.212 1.00 96.66 27  B 1 
ATOM   1871 O O   . LEU   B 2 27  ? -9.816  9.871   -25.626 1.00 95.43 27  B 1 
ATOM   1872 C CB  . LEU   B 2 27  ? -13.016 10.624  -25.187 1.00 96.30 27  B 1 
ATOM   1873 C CG  . LEU   B 2 27  ? -13.948 11.225  -24.122 1.00 93.99 27  B 1 
ATOM   1874 C CD1 . LEU   B 2 27  ? -15.074 10.217  -23.880 1.00 88.86 27  B 1 
ATOM   1875 C CD2 . LEU   B 2 27  ? -13.267 11.472  -22.786 1.00 88.26 27  B 1 
ATOM   1876 N N   . ARG   B 2 28  ? -10.951 10.272  -27.524 1.00 96.27 28  B 1 
ATOM   1877 C CA  . ARG   B 2 28  ? -10.082 9.451   -28.382 1.00 95.85 28  B 1 
ATOM   1878 C C   . ARG   B 2 28  ? -8.678  10.023  -28.497 1.00 96.21 28  B 1 
ATOM   1879 O O   . ARG   B 2 28  ? -7.715  9.282   -28.344 1.00 95.12 28  B 1 
ATOM   1880 C CB  . ARG   B 2 28  ? -10.697 9.282   -29.783 1.00 94.53 28  B 1 
ATOM   1881 C CG  . ARG   B 2 28  ? -11.584 8.036   -29.876 1.00 81.97 28  B 1 
ATOM   1882 C CD  . ARG   B 2 28  ? -12.088 7.866   -31.305 1.00 80.55 28  B 1 
ATOM   1883 N NE  . ARG   B 2 28  ? -12.798 6.583   -31.490 1.00 69.74 28  B 1 
ATOM   1884 C CZ  . ARG   B 2 28  ? -13.472 6.212   -32.566 1.00 62.10 28  B 1 
ATOM   1885 N NH1 . ARG   B 2 28  ? -13.574 6.984   -33.616 1.00 55.96 28  B 1 
ATOM   1886 N NH2 . ARG   B 2 28  ? -14.055 5.051   -32.609 1.00 53.61 28  B 1 
ATOM   1887 N N   . HIS   B 2 29  ? -8.568  11.323  -28.758 1.00 96.42 29  B 1 
ATOM   1888 C CA  . HIS   B 2 29  ? -7.284  11.984  -28.981 1.00 96.45 29  B 1 
ATOM   1889 C C   . HIS   B 2 29  ? -6.390  11.929  -27.740 1.00 96.29 29  B 1 
ATOM   1890 O O   . HIS   B 2 29  ? -5.222  11.551  -27.825 1.00 94.95 29  B 1 
ATOM   1891 C CB  . HIS   B 2 29  ? -7.538  13.429  -29.423 1.00 96.09 29  B 1 
ATOM   1892 C CG  . HIS   B 2 29  ? -6.269  14.144  -29.812 1.00 91.96 29  B 1 
ATOM   1893 N ND1 . HIS   B 2 29  ? -5.251  14.526  -28.970 1.00 78.91 29  B 1 
ATOM   1894 C CD2 . HIS   B 2 29  ? -5.874  14.506  -31.081 1.00 79.80 29  B 1 
ATOM   1895 C CE1 . HIS   B 2 29  ? -4.278  15.095  -29.697 1.00 79.79 29  B 1 
ATOM   1896 N NE2 . HIS   B 2 29  ? -4.623  15.105  -30.990 1.00 81.85 29  B 1 
ATOM   1897 N N   . HIS   B 2 30  ? -6.940  12.254  -26.584 1.00 96.76 30  B 1 
ATOM   1898 C CA  . HIS   B 2 30  ? -6.186  12.280  -25.327 1.00 96.24 30  B 1 
ATOM   1899 C C   . HIS   B 2 30  ? -6.196  10.948  -24.574 1.00 96.10 30  B 1 
ATOM   1900 O O   . HIS   B 2 30  ? -5.525  10.826  -23.554 1.00 94.69 30  B 1 
ATOM   1901 C CB  . HIS   B 2 30  ? -6.697  13.434  -24.467 1.00 96.07 30  B 1 
ATOM   1902 C CG  . HIS   B 2 30  ? -6.400  14.773  -25.080 1.00 95.97 30  B 1 
ATOM   1903 N ND1 . HIS   B 2 30  ? -5.165  15.396  -25.095 1.00 83.27 30  B 1 
ATOM   1904 C CD2 . HIS   B 2 30  ? -7.275  15.600  -25.737 1.00 83.43 30  B 1 
ATOM   1905 C CE1 . HIS   B 2 30  ? -5.302  16.570  -25.729 1.00 86.62 30  B 1 
ATOM   1906 N NE2 . HIS   B 2 30  ? -6.566  16.729  -26.137 1.00 88.62 30  B 1 
ATOM   1907 N N   . ARG   B 2 31  ? -6.922  9.942   -25.069 1.00 95.19 31  B 1 
ATOM   1908 C CA  . ARG   B 2 31  ? -7.084  8.632   -24.423 1.00 94.79 31  B 1 
ATOM   1909 C C   . ARG   B 2 31  ? -7.544  8.757   -22.956 1.00 95.33 31  B 1 
ATOM   1910 O O   . ARG   B 2 31  ? -7.026  8.070   -22.084 1.00 93.45 31  B 1 
ATOM   1911 C CB  . ARG   B 2 31  ? -5.807  7.792   -24.571 1.00 93.29 31  B 1 
ATOM   1912 C CG  . ARG   B 2 31  ? -5.392  7.473   -26.018 1.00 86.22 31  B 1 
ATOM   1913 C CD  . ARG   B 2 31  ? -4.151  6.573   -25.978 1.00 80.14 31  B 1 
ATOM   1914 N NE  . ARG   B 2 31  ? -3.766  6.075   -27.310 1.00 70.21 31  B 1 
ATOM   1915 C CZ  . ARG   B 2 31  ? -2.836  5.161   -27.558 1.00 61.15 31  B 1 
ATOM   1916 N NH1 . ARG   B 2 31  ? -2.117  4.623   -26.607 1.00 55.15 31  B 1 
ATOM   1917 N NH2 . ARG   B 2 31  ? -2.604  4.766   -28.777 1.00 53.16 31  B 1 
ATOM   1918 N N   . ILE   B 2 32  ? -8.507  9.625   -22.704 1.00 96.49 32  B 1 
ATOM   1919 C CA  . ILE   B 2 32  ? -9.122  9.851   -21.385 1.00 96.68 32  B 1 
ATOM   1920 C C   . ILE   B 2 32  ? -10.580 9.377   -21.384 1.00 96.77 32  B 1 
ATOM   1921 O O   . ILE   B 2 32  ? -11.143 9.075   -22.437 1.00 96.03 32  B 1 
ATOM   1922 C CB  . ILE   B 2 32  ? -8.976  11.330  -20.950 1.00 96.46 32  B 1 
ATOM   1923 C CG1 . ILE   B 2 32  ? -9.636  12.293  -21.962 1.00 94.54 32  B 1 
ATOM   1924 C CG2 . ILE   B 2 32  ? -7.491  11.650  -20.713 1.00 92.88 32  B 1 
ATOM   1925 C CD1 . ILE   B 2 32  ? -9.592  13.774  -21.559 1.00 92.70 32  B 1 
ATOM   1926 N N   . ARG   B 2 33  ? -11.199 9.285   -20.207 1.00 96.59 33  B 1 
ATOM   1927 C CA  . ARG   B 2 33  ? -12.598 8.836   -20.035 1.00 96.54 33  B 1 
ATOM   1928 C C   . ARG   B 2 33  ? -13.518 9.884   -19.412 1.00 97.25 33  B 1 
ATOM   1929 O O   . ARG   B 2 33  ? -14.713 9.627   -19.286 1.00 96.18 33  B 1 
ATOM   1930 C CB  . ARG   B 2 33  ? -12.636 7.544   -19.210 1.00 94.81 33  B 1 
ATOM   1931 C CG  . ARG   B 2 33  ? -11.975 6.357   -19.930 1.00 92.19 33  B 1 
ATOM   1932 C CD  . ARG   B 2 33  ? -12.165 5.089   -19.102 1.00 88.75 33  B 1 
ATOM   1933 N NE  . ARG   B 2 33  ? -11.567 3.911   -19.748 1.00 82.18 33  B 1 
ATOM   1934 C CZ  . ARG   B 2 33  ? -11.604 2.670   -19.285 1.00 77.93 33  B 1 
ATOM   1935 N NH1 . ARG   B 2 33  ? -12.205 2.368   -18.167 1.00 69.24 33  B 1 
ATOM   1936 N NH2 . ARG   B 2 33  ? -11.025 1.704   -19.943 1.00 71.18 33  B 1 
ATOM   1937 N N   . HIS   B 2 34  ? -12.976 11.021  -19.018 1.00 97.58 34  B 1 
ATOM   1938 C CA  . HIS   B 2 34  ? -13.705 12.038  -18.264 1.00 97.90 34  B 1 
ATOM   1939 C C   . HIS   B 2 34  ? -13.370 13.429  -18.801 1.00 98.17 34  B 1 
ATOM   1940 O O   . HIS   B 2 34  ? -12.199 13.730  -19.033 1.00 97.60 34  B 1 
ATOM   1941 C CB  . HIS   B 2 34  ? -13.345 11.922  -16.772 1.00 97.42 34  B 1 
ATOM   1942 C CG  . HIS   B 2 34  ? -13.439 10.523  -16.223 1.00 97.06 34  B 1 
ATOM   1943 N ND1 . HIS   B 2 34  ? -12.391 9.628   -16.113 1.00 90.20 34  B 1 
ATOM   1944 C CD2 . HIS   B 2 34  ? -14.567 9.862   -15.800 1.00 89.87 34  B 1 
ATOM   1945 C CE1 . HIS   B 2 34  ? -12.876 8.472   -15.625 1.00 90.51 34  B 1 
ATOM   1946 N NE2 . HIS   B 2 34  ? -14.199 8.570   -15.428 1.00 92.18 34  B 1 
ATOM   1947 N N   . LEU   B 2 35  ? -14.385 14.261  -18.990 1.00 97.89 35  B 1 
ATOM   1948 C CA  . LEU   B 2 35  ? -14.255 15.646  -19.448 1.00 98.06 35  B 1 
ATOM   1949 C C   . LEU   B 2 35  ? -15.103 16.566  -18.567 1.00 98.17 35  B 1 
ATOM   1950 O O   . LEU   B 2 35  ? -16.329 16.604  -18.726 1.00 97.53 35  B 1 
ATOM   1951 C CB  . LEU   B 2 35  ? -14.665 15.760  -20.925 1.00 97.71 35  B 1 
ATOM   1952 C CG  . LEU   B 2 35  ? -13.650 15.166  -21.914 1.00 96.82 35  B 1 
ATOM   1953 C CD1 . LEU   B 2 35  ? -14.278 15.091  -23.299 1.00 94.45 35  B 1 
ATOM   1954 C CD2 . LEU   B 2 35  ? -12.385 16.019  -22.010 1.00 94.18 35  B 1 
ATOM   1955 N N   . PRO   B 2 36  ? -14.486 17.322  -17.659 1.00 98.25 36  B 1 
ATOM   1956 C CA  . PRO   B 2 36  ? -15.185 18.393  -16.960 1.00 98.25 36  B 1 
ATOM   1957 C C   . PRO   B 2 36  ? -15.661 19.471  -17.937 1.00 98.26 36  B 1 
ATOM   1958 O O   . PRO   B 2 36  ? -14.946 19.843  -18.872 1.00 97.77 36  B 1 
ATOM   1959 C CB  . PRO   B 2 36  ? -14.194 18.944  -15.933 1.00 97.86 36  B 1 
ATOM   1960 C CG  . PRO   B 2 36  ? -13.185 17.812  -15.757 1.00 96.59 36  B 1 
ATOM   1961 C CD  . PRO   B 2 36  ? -13.141 17.183  -17.143 1.00 97.91 36  B 1 
ATOM   1962 N N   . VAL   B 2 37  ? -16.860 19.985  -17.696 1.00 97.84 37  B 1 
ATOM   1963 C CA  . VAL   B 2 37  ? -17.439 21.113  -18.430 1.00 97.83 37  B 1 
ATOM   1964 C C   . VAL   B 2 37  ? -17.279 22.360  -17.572 1.00 97.76 37  B 1 
ATOM   1965 O O   . VAL   B 2 37  ? -17.718 22.377  -16.426 1.00 96.82 37  B 1 
ATOM   1966 C CB  . VAL   B 2 37  ? -18.912 20.862  -18.792 1.00 97.39 37  B 1 
ATOM   1967 C CG1 . VAL   B 2 37  ? -19.447 21.988  -19.676 1.00 94.97 37  B 1 
ATOM   1968 C CG2 . VAL   B 2 37  ? -19.096 19.538  -19.549 1.00 94.60 37  B 1 
ATOM   1969 N N   . VAL   B 2 38  ? -16.655 23.388  -18.130 1.00 97.65 38  B 1 
ATOM   1970 C CA  . VAL   B 2 38  ? -16.364 24.642  -17.426 1.00 97.67 38  B 1 
ATOM   1971 C C   . VAL   B 2 38  ? -16.925 25.857  -18.156 1.00 97.57 38  B 1 
ATOM   1972 O O   . VAL   B 2 38  ? -17.131 25.844  -19.376 1.00 96.33 38  B 1 
ATOM   1973 C CB  . VAL   B 2 38  ? -14.858 24.826  -17.137 1.00 96.77 38  B 1 
ATOM   1974 C CG1 . VAL   B 2 38  ? -14.316 23.719  -16.234 1.00 91.76 38  B 1 
ATOM   1975 C CG2 . VAL   B 2 38  ? -14.015 24.889  -18.417 1.00 91.06 38  B 1 
ATOM   1976 N N   . ASP   B 2 39  ? -17.141 26.938  -17.408 1.00 96.72 39  B 1 
ATOM   1977 C CA  . ASP   B 2 39  ? -17.541 28.232  -17.956 1.00 96.18 39  B 1 
ATOM   1978 C C   . ASP   B 2 39  ? -16.342 29.095  -18.408 1.00 96.01 39  B 1 
ATOM   1979 O O   . ASP   B 2 39  ? -15.200 28.626  -18.541 1.00 92.95 39  B 1 
ATOM   1980 C CB  . ASP   B 2 39  ? -18.474 28.943  -16.955 1.00 94.35 39  B 1 
ATOM   1981 C CG  . ASP   B 2 39  ? -17.787 29.568  -15.742 1.00 93.17 39  B 1 
ATOM   1982 O OD1 . ASP   B 2 39  ? -16.544 29.536  -15.645 1.00 86.85 39  B 1 
ATOM   1983 O OD2 . ASP   B 2 39  ? -18.525 30.160  -14.928 1.00 87.20 39  B 1 
ATOM   1984 N N   . GLY   B 2 40  ? -16.606 30.381  -18.697 1.00 95.11 40  B 1 
ATOM   1985 C CA  . GLY   B 2 40  ? -15.591 31.358  -19.104 1.00 94.64 40  B 1 
ATOM   1986 C C   . GLY   B 2 40  ? -14.504 31.617  -18.069 1.00 94.81 40  B 1 
ATOM   1987 O O   . GLY   B 2 40  ? -13.377 31.968  -18.434 1.00 90.86 40  B 1 
ATOM   1988 N N   . GLU   B 2 41  ? -14.824 31.425  -16.801 1.00 95.12 41  B 1 
ATOM   1989 C CA  . GLU   B 2 41  ? -13.959 31.747  -15.663 1.00 94.76 41  B 1 
ATOM   1990 C C   . GLU   B 2 41  ? -13.224 30.515  -15.103 1.00 95.05 41  B 1 
ATOM   1991 O O   . GLU   B 2 41  ? -12.366 30.649  -14.233 1.00 91.56 41  B 1 
ATOM   1992 C CB  . GLU   B 2 41  ? -14.799 32.439  -14.589 1.00 93.10 41  B 1 
ATOM   1993 C CG  . GLU   B 2 41  ? -15.349 33.796  -15.073 1.00 86.67 41  B 1 
ATOM   1994 C CD  . GLU   B 2 41  ? -16.256 34.486  -14.044 1.00 78.46 41  B 1 
ATOM   1995 O OE1 . GLU   B 2 41  ? -16.846 35.529  -14.409 1.00 68.97 41  B 1 
ATOM   1996 O OE2 . GLU   B 2 41  ? -16.412 33.960  -12.917 1.00 70.40 41  B 1 
ATOM   1997 N N   . GLY   B 2 42  ? -13.524 29.331  -15.640 1.00 95.28 42  B 1 
ATOM   1998 C CA  . GLY   B 2 42  ? -12.973 28.061  -15.170 1.00 95.60 42  B 1 
ATOM   1999 C C   . GLY   B 2 42  ? -13.772 27.416  -14.034 1.00 96.46 42  B 1 
ATOM   2000 O O   . GLY   B 2 42  ? -13.277 26.475  -13.414 1.00 94.67 42  B 1 
ATOM   2001 N N   . ARG   B 2 43  ? -14.993 27.896  -13.761 1.00 96.09 43  B 1 
ATOM   2002 C CA  . ARG   B 2 43  ? -15.899 27.247  -12.808 1.00 96.01 43  B 1 
ATOM   2003 C C   . ARG   B 2 43  ? -16.444 25.955  -13.394 1.00 96.34 43  B 1 
ATOM   2004 O O   . ARG   B 2 43  ? -16.788 25.895  -14.572 1.00 94.89 43  B 1 
ATOM   2005 C CB  . ARG   B 2 43  ? -17.037 28.185  -12.404 1.00 95.10 43  B 1 
ATOM   2006 C CG  . ARG   B 2 43  ? -16.528 29.411  -11.622 1.00 88.84 43  B 1 
ATOM   2007 C CD  . ARG   B 2 43  ? -17.676 30.336  -11.222 1.00 84.60 43  B 1 
ATOM   2008 N NE  . ARG   B 2 43  ? -18.184 31.083  -12.381 1.00 74.26 43  B 1 
ATOM   2009 C CZ  . ARG   B 2 43  ? -18.908 32.191  -12.360 1.00 66.09 43  B 1 
ATOM   2010 N NH1 . ARG   B 2 43  ? -19.347 32.713  -11.254 1.00 59.20 43  B 1 
ATOM   2011 N NH2 . ARG   B 2 43  ? -19.178 32.796  -13.473 1.00 57.59 43  B 1 
ATOM   2012 N N   . LEU   B 2 44  ? -16.548 24.936  -12.567 1.00 95.91 44  B 1 
ATOM   2013 C CA  . LEU   B 2 44  ? -17.089 23.642  -12.955 1.00 96.36 44  B 1 
ATOM   2014 C C   . LEU   B 2 44  ? -18.616 23.733  -13.095 1.00 96.39 44  B 1 
ATOM   2015 O O   . LEU   B 2 44  ? -19.312 24.049  -12.138 1.00 94.76 44  B 1 
ATOM   2016 C CB  . LEU   B 2 44  ? -16.646 22.611  -11.905 1.00 95.68 44  B 1 
ATOM   2017 C CG  . LEU   B 2 44  ? -17.030 21.160  -12.242 1.00 95.28 44  B 1 
ATOM   2018 C CD1 . LEU   B 2 44  ? -16.270 20.630  -13.457 1.00 92.54 44  B 1 
ATOM   2019 C CD2 . LEU   B 2 44  ? -16.694 20.270  -11.047 1.00 92.04 44  B 1 
ATOM   2020 N N   . LEU   B 2 45  ? -19.126 23.433  -14.284 1.00 96.70 45  B 1 
ATOM   2021 C CA  . LEU   B 2 45  ? -20.561 23.399  -14.587 1.00 96.09 45  B 1 
ATOM   2022 C C   . LEU   B 2 45  ? -21.122 21.977  -14.600 1.00 96.00 45  B 1 
ATOM   2023 O O   . LEU   B 2 45  ? -22.292 21.764  -14.296 1.00 93.62 45  B 1 
ATOM   2024 C CB  . LEU   B 2 45  ? -20.808 24.048  -15.958 1.00 95.31 45  B 1 
ATOM   2025 C CG  . LEU   B 2 45  ? -20.414 25.528  -16.088 1.00 93.46 45  B 1 
ATOM   2026 C CD1 . LEU   B 2 45  ? -20.673 25.971  -17.528 1.00 88.84 45  B 1 
ATOM   2027 C CD2 . LEU   B 2 45  ? -21.227 26.420  -15.149 1.00 87.73 45  B 1 
ATOM   2028 N N   . GLY   B 2 46  ? -20.291 21.009  -14.986 1.00 96.92 46  B 1 
ATOM   2029 C CA  . GLY   B 2 46  ? -20.714 19.629  -15.138 1.00 96.91 46  B 1 
ATOM   2030 C C   . GLY   B 2 46  ? -19.560 18.689  -15.469 1.00 97.60 46  B 1 
ATOM   2031 O O   . GLY   B 2 46  ? -18.401 19.095  -15.570 1.00 96.91 46  B 1 
ATOM   2032 N N   . LEU   B 2 47  ? -19.893 17.416  -15.658 1.00 97.56 47  B 1 
ATOM   2033 C CA  . LEU   B 2 47  ? -18.947 16.375  -16.059 1.00 97.74 47  B 1 
ATOM   2034 C C   . LEU   B 2 47  ? -19.599 15.489  -17.116 1.00 97.72 47  B 1 
ATOM   2035 O O   . LEU   B 2 47  ? -20.714 15.003  -16.926 1.00 96.66 47  B 1 
ATOM   2036 C CB  . LEU   B 2 47  ? -18.541 15.574  -14.810 1.00 97.21 47  B 1 
ATOM   2037 C CG  . LEU   B 2 47  ? -17.554 14.418  -15.074 1.00 96.56 47  B 1 
ATOM   2038 C CD1 . LEU   B 2 47  ? -16.156 14.923  -15.412 1.00 93.86 47  B 1 
ATOM   2039 C CD2 . LEU   B 2 47  ? -17.448 13.551  -13.822 1.00 92.90 47  B 1 
ATOM   2040 N N   . VAL   B 2 48  ? -18.871 15.250  -18.193 1.00 97.74 48  B 1 
ATOM   2041 C CA  . VAL   B 2 48  ? -19.236 14.274  -19.219 1.00 97.62 48  B 1 
ATOM   2042 C C   . VAL   B 2 48  ? -18.232 13.135  -19.164 1.00 97.66 48  B 1 
ATOM   2043 O O   . VAL   B 2 48  ? -17.023 13.349  -19.280 1.00 96.45 48  B 1 
ATOM   2044 C CB  . VAL   B 2 48  ? -19.303 14.917  -20.612 1.00 96.06 48  B 1 
ATOM   2045 C CG1 . VAL   B 2 48  ? -19.678 13.888  -21.672 1.00 87.48 48  B 1 
ATOM   2046 C CG2 . VAL   B 2 48  ? -20.359 16.021  -20.661 1.00 86.38 48  B 1 
ATOM   2047 N N   . THR   B 2 49  ? -18.724 11.919  -18.991 1.00 97.27 49  B 1 
ATOM   2048 C CA  . THR   B 2 49  ? -17.876 10.724  -18.967 1.00 96.74 49  B 1 
ATOM   2049 C C   . THR   B 2 49  ? -18.016 9.923   -20.259 1.00 96.72 49  B 1 
ATOM   2050 O O   . THR   B 2 49  ? -18.971 10.084  -21.024 1.00 95.86 49  B 1 
ATOM   2051 C CB  . THR   B 2 49  ? -18.163 9.841   -17.742 1.00 95.53 49  B 1 
ATOM   2052 O OG1 . THR   B 2 49  ? -19.397 9.190   -17.860 1.00 90.20 49  B 1 
ATOM   2053 C CG2 . THR   B 2 49  ? -18.142 10.620  -16.422 1.00 90.73 49  B 1 
ATOM   2054 N N   . SER   B 2 50  ? -17.087 8.997   -20.481 1.00 96.07 50  B 1 
ATOM   2055 C CA  . SER   B 2 50  ? -17.215 8.026   -21.570 1.00 95.76 50  B 1 
ATOM   2056 C C   . SER   B 2 50  ? -18.507 7.221   -21.477 1.00 95.83 50  B 1 
ATOM   2057 O O   . SER   B 2 50  ? -18.974 6.721   -22.491 1.00 94.81 50  B 1 
ATOM   2058 C CB  . SER   B 2 50  ? -16.023 7.068   -21.555 1.00 94.76 50  B 1 
ATOM   2059 O OG  . SER   B 2 50  ? -16.140 6.090   -22.572 1.00 87.39 50  B 1 
ATOM   2060 N N   . GLN   B 2 51  ? -19.052 7.062   -20.279 1.00 95.40 51  B 1 
ATOM   2061 C CA  . GLN   B 2 51  ? -20.316 6.379   -20.045 1.00 94.75 51  B 1 
ATOM   2062 C C   . GLN   B 2 51  ? -21.495 7.203   -20.578 1.00 95.47 51  B 1 
ATOM   2063 O O   . GLN   B 2 51  ? -22.271 6.699   -21.384 1.00 94.05 51  B 1 
ATOM   2064 C CB  . GLN   B 2 51  ? -20.418 6.096   -18.538 1.00 93.14 51  B 1 
ATOM   2065 C CG  . GLN   B 2 51  ? -20.709 4.628   -18.286 1.00 84.88 51  B 1 
ATOM   2066 C CD  . GLN   B 2 51  ? -20.658 4.212   -16.820 1.00 81.60 51  B 1 
ATOM   2067 O OE1 . GLN   B 2 51  ? -20.901 4.968   -15.905 1.00 73.21 51  B 1 
ATOM   2068 N NE2 . GLN   B 2 51  ? -20.428 2.948   -16.542 1.00 69.96 51  B 1 
ATOM   2069 N N   . ASP   B 2 52  ? -21.560 8.478   -20.216 1.00 95.24 52  B 1 
ATOM   2070 C CA  . ASP   B 2 52  ? -22.619 9.404   -20.632 1.00 95.23 52  B 1 
ATOM   2071 C C   . ASP   B 2 52  ? -22.625 9.607   -22.155 1.00 95.83 52  B 1 
ATOM   2072 O O   . ASP   B 2 52  ? -23.677 9.624   -22.793 1.00 95.01 52  B 1 
ATOM   2073 C CB  . ASP   B 2 52  ? -22.428 10.754  -19.920 1.00 94.88 52  B 1 
ATOM   2074 C CG  . ASP   B 2 52  ? -22.224 10.616  -18.407 1.00 93.82 52  B 1 
ATOM   2075 O OD1 . ASP   B 2 52  ? -23.053 9.960   -17.743 1.00 89.85 52  B 1 
ATOM   2076 O OD2 . ASP   B 2 52  ? -21.172 11.105  -17.919 1.00 89.28 52  B 1 
ATOM   2077 N N   . LEU   B 2 53  ? -21.434 9.687   -22.764 1.00 95.09 53  B 1 
ATOM   2078 C CA  . LEU   B 2 53  ? -21.287 9.822   -24.215 1.00 95.29 53  B 1 
ATOM   2079 C C   . LEU   B 2 53  ? -21.725 8.566   -24.975 1.00 95.39 53  B 1 
ATOM   2080 O O   . LEU   B 2 53  ? -22.280 8.687   -26.060 1.00 94.13 53  B 1 
ATOM   2081 C CB  . LEU   B 2 53  ? -19.829 10.164  -24.551 1.00 95.08 53  B 1 
ATOM   2082 C CG  . LEU   B 2 53  ? -19.433 11.602  -24.177 1.00 93.87 53  B 1 
ATOM   2083 C CD1 . LEU   B 2 53  ? -17.922 11.753  -24.282 1.00 90.09 53  B 1 
ATOM   2084 C CD2 . LEU   B 2 53  ? -20.067 12.628  -25.111 1.00 90.16 53  B 1 
ATOM   2085 N N   . ARG   B 2 54  ? -21.486 7.368   -24.428 1.00 94.74 54  B 1 
ATOM   2086 C CA  . ARG   B 2 54  ? -21.965 6.109   -25.033 1.00 94.03 54  B 1 
ATOM   2087 C C   . ARG   B 2 54  ? -23.476 5.980   -24.924 1.00 94.36 54  B 1 
ATOM   2088 O O   . ARG   B 2 54  ? -24.110 5.617   -25.903 1.00 92.88 54  B 1 
ATOM   2089 C CB  . ARG   B 2 54  ? -21.309 4.903   -24.361 1.00 93.01 54  B 1 
ATOM   2090 C CG  . ARG   B 2 54  ? -19.847 4.757   -24.744 1.00 89.82 54  B 1 
ATOM   2091 C CD  . ARG   B 2 54  ? -19.224 3.743   -23.805 1.00 87.43 54  B 1 
ATOM   2092 N NE  . ARG   B 2 54  ? -17.764 3.778   -23.873 1.00 83.81 54  B 1 
ATOM   2093 C CZ  . ARG   B 2 54  ? -16.990 2.772   -24.231 1.00 81.95 54  B 1 
ATOM   2094 N NH1 . ARG   B 2 54  ? -17.453 1.598   -24.546 1.00 72.45 54  B 1 
ATOM   2095 N NH2 . ARG   B 2 54  ? -15.710 2.942   -24.261 1.00 76.31 54  B 1 
ATOM   2096 N N   . ASP   B 2 55  ? -24.036 6.337   -23.772 1.00 94.09 55  B 1 
ATOM   2097 C CA  . ASP   B 2 55  ? -25.484 6.335   -23.551 1.00 93.84 55  B 1 
ATOM   2098 C C   . ASP   B 2 55  ? -26.207 7.323   -24.499 1.00 94.11 55  B 1 
ATOM   2099 O O   . ASP   B 2 55  ? -27.354 7.094   -24.875 1.00 92.25 55  B 1 
ATOM   2100 C CB  . ASP   B 2 55  ? -25.783 6.672   -22.075 1.00 93.34 55  B 1 
ATOM   2101 C CG  . ASP   B 2 55  ? -25.334 5.616   -21.041 1.00 92.03 55  B 1 
ATOM   2102 O OD1 . ASP   B 2 55  ? -25.065 4.452   -21.400 1.00 87.66 55  B 1 
ATOM   2103 O OD2 . ASP   B 2 55  ? -25.264 5.934   -19.825 1.00 87.51 55  B 1 
ATOM   2104 N N   . ALA   B 2 56  ? -25.527 8.380   -24.937 1.00 93.31 56  B 1 
ATOM   2105 C CA  . ALA   B 2 56  ? -26.028 9.359   -25.905 1.00 93.14 56  B 1 
ATOM   2106 C C   . ALA   B 2 56  ? -25.680 9.048   -27.374 1.00 93.35 56  B 1 
ATOM   2107 O O   . ALA   B 2 56  ? -26.070 9.798   -28.273 1.00 90.76 56  B 1 
ATOM   2108 C CB  . ALA   B 2 56  ? -25.502 10.734  -25.491 1.00 92.60 56  B 1 
ATOM   2109 N N   . SER   B 2 57  ? -24.920 7.987   -27.631 1.00 92.72 57  B 1 
ATOM   2110 C CA  . SER   B 2 57  ? -24.521 7.573   -28.982 1.00 92.56 57  B 1 
ATOM   2111 C C   . SER   B 2 57  ? -25.482 6.513   -29.534 1.00 92.76 57  B 1 
ATOM   2112 O O   . SER   B 2 57  ? -26.107 5.794   -28.752 1.00 90.60 57  B 1 
ATOM   2113 C CB  . SER   B 2 57  ? -23.082 7.049   -28.984 1.00 91.18 57  B 1 
ATOM   2114 O OG  . SER   B 2 57  ? -22.178 8.075   -28.620 1.00 85.59 57  B 1 
ATOM   2115 N N   . PRO   B 2 58  ? -25.592 6.381   -30.869 1.00 91.83 58  B 1 
ATOM   2116 C CA  . PRO   B 2 58  ? -26.379 5.309   -31.465 1.00 91.03 58  B 1 
ATOM   2117 C C   . PRO   B 2 58  ? -25.813 3.929   -31.100 1.00 91.78 58  B 1 
ATOM   2118 O O   . PRO   B 2 58  ? -24.601 3.760   -30.911 1.00 90.15 58  B 1 
ATOM   2119 C CB  . PRO   B 2 58  ? -26.355 5.569   -32.974 1.00 88.82 58  B 1 
ATOM   2120 C CG  . PRO   B 2 58  ? -25.066 6.366   -33.186 1.00 85.49 58  B 1 
ATOM   2121 C CD  . PRO   B 2 58  ? -24.945 7.179   -31.900 1.00 89.01 58  B 1 
ATOM   2122 N N   . SER   B 2 59  ? -26.695 2.939   -31.040 1.00 91.13 59  B 1 
ATOM   2123 C CA  . SER   B 2 59  ? -26.309 1.547   -30.804 1.00 91.20 59  B 1 
ATOM   2124 C C   . SER   B 2 59  ? -25.311 1.059   -31.858 1.00 91.47 59  B 1 
ATOM   2125 O O   . SER   B 2 59  ? -25.403 1.420   -33.034 1.00 89.58 59  B 1 
ATOM   2126 C CB  . SER   B 2 59  ? -27.566 0.660   -30.815 1.00 89.59 59  B 1 
ATOM   2127 O OG  . SER   B 2 59  ? -27.237 -0.721  -30.772 1.00 85.60 59  B 1 
ATOM   2128 N N   . ILE   B 2 60  ? -24.414 0.167   -31.463 1.00 91.15 60  B 1 
ATOM   2129 C CA  . ILE   B 2 60  ? -23.484 -0.505  -32.391 1.00 90.60 60  B 1 
ATOM   2130 C C   . ILE   B 2 60  ? -24.202 -1.263  -33.518 1.00 91.67 60  B 1 
ATOM   2131 O O   . ILE   B 2 60  ? -23.608 -1.512  -34.562 1.00 89.48 60  B 1 
ATOM   2132 C CB  . ILE   B 2 60  ? -22.541 -1.471  -31.641 1.00 89.82 60  B 1 
ATOM   2133 C CG1 . ILE   B 2 60  ? -23.309 -2.572  -30.877 1.00 84.21 60  B 1 
ATOM   2134 C CG2 . ILE   B 2 60  ? -21.604 -0.676  -30.711 1.00 82.22 60  B 1 
ATOM   2135 C CD1 . ILE   B 2 60  ? -22.431 -3.703  -30.342 1.00 78.59 60  B 1 
ATOM   2136 N N   . PHE   B 2 61  ? -25.472 -1.608  -33.323 1.00 90.87 61  B 1 
ATOM   2137 C CA  . PHE   B 2 61  ? -26.301 -2.249  -34.341 1.00 89.59 61  B 1 
ATOM   2138 C C   . PHE   B 2 61  ? -26.893 -1.255  -35.350 1.00 89.82 61  B 1 
ATOM   2139 O O   . PHE   B 2 61  ? -27.316 -1.667  -36.427 1.00 85.69 61  B 1 
ATOM   2140 C CB  . PHE   B 2 61  ? -27.406 -3.050  -33.643 1.00 88.60 61  B 1 
ATOM   2141 C CG  . PHE   B 2 61  ? -26.903 -4.138  -32.716 1.00 88.63 61  B 1 
ATOM   2142 C CD1 . PHE   B 2 61  ? -26.083 -5.171  -33.211 1.00 84.20 61  B 1 
ATOM   2143 C CD2 . PHE   B 2 61  ? -27.266 -4.138  -31.356 1.00 83.08 61  B 1 
ATOM   2144 C CE1 . PHE   B 2 61  ? -25.636 -6.193  -32.361 1.00 82.80 61  B 1 
ATOM   2145 C CE2 . PHE   B 2 61  ? -26.825 -5.163  -30.502 1.00 83.24 61  B 1 
ATOM   2146 C CZ  . PHE   B 2 61  ? -26.009 -6.191  -31.005 1.00 87.32 61  B 1 
ATOM   2147 N N   . HIS   B 2 62  ? -26.892 0.046   -35.011 1.00 90.76 62  B 1 
ATOM   2148 C CA  . HIS   B 2 62  ? -27.518 1.126   -35.783 1.00 89.37 62  B 1 
ATOM   2149 C C   . HIS   B 2 62  ? -26.615 2.367   -35.857 1.00 89.38 62  B 1 
ATOM   2150 O O   . HIS   B 2 62  ? -27.064 3.502   -35.740 1.00 84.98 62  B 1 
ATOM   2151 C CB  . HIS   B 2 62  ? -28.892 1.436   -35.175 1.00 87.22 62  B 1 
ATOM   2152 C CG  . HIS   B 2 62  ? -29.806 0.243   -35.151 1.00 86.32 62  B 1 
ATOM   2153 N ND1 . HIS   B 2 62  ? -30.381 -0.358  -36.258 1.00 76.75 62  B 1 
ATOM   2154 C CD2 . HIS   B 2 62  ? -30.149 -0.485  -34.046 1.00 76.12 62  B 1 
ATOM   2155 C CE1 . HIS   B 2 62  ? -31.057 -1.426  -35.822 1.00 79.28 62  B 1 
ATOM   2156 N NE2 . HIS   B 2 62  ? -30.938 -1.531  -34.485 1.00 79.51 62  B 1 
ATOM   2157 N N   . LEU   B 2 63  ? -25.308 2.163   -36.091 1.00 89.56 63  B 1 
ATOM   2158 C CA  . LEU   B 2 63  ? -24.266 3.209   -36.074 1.00 88.14 63  B 1 
ATOM   2159 C C   . LEU   B 2 63  ? -24.496 4.385   -37.039 1.00 88.08 63  B 1 
ATOM   2160 O O   . LEU   B 2 63  ? -23.823 5.411   -36.927 1.00 83.66 63  B 1 
ATOM   2161 C CB  . LEU   B 2 63  ? -22.913 2.554   -36.413 1.00 85.50 63  B 1 
ATOM   2162 C CG  . LEU   B 2 63  ? -22.285 1.765   -35.249 1.00 81.42 63  B 1 
ATOM   2163 C CD1 . LEU   B 2 63  ? -21.105 0.942   -35.772 1.00 75.79 63  B 1 
ATOM   2164 C CD2 . LEU   B 2 63  ? -21.769 2.694   -34.153 1.00 75.78 63  B 1 
ATOM   2165 N N   . HIS   B 2 64  ? -25.394 4.233   -38.004 1.00 90.67 64  B 1 
ATOM   2166 C CA  . HIS   B 2 64  ? -25.657 5.231   -39.047 1.00 89.43 64  B 1 
ATOM   2167 C C   . HIS   B 2 64  ? -26.932 6.039   -38.789 1.00 90.05 64  B 1 
ATOM   2168 O O   . HIS   B 2 64  ? -27.238 6.951   -39.557 1.00 84.54 64  B 1 
ATOM   2169 C CB  . HIS   B 2 64  ? -25.719 4.525   -40.411 1.00 85.83 64  B 1 
ATOM   2170 C CG  . HIS   B 2 64  ? -24.595 3.554   -40.641 1.00 78.79 64  B 1 
ATOM   2171 N ND1 . HIS   B 2 64  ? -23.257 3.783   -40.411 1.00 65.32 64  B 1 
ATOM   2172 C CD2 . HIS   B 2 64  ? -24.701 2.244   -41.037 1.00 64.67 64  B 1 
ATOM   2173 C CE1 . HIS   B 2 64  ? -22.583 2.649   -40.665 1.00 60.15 64  B 1 
ATOM   2174 N NE2 . HIS   B 2 64  ? -23.432 1.691   -41.055 1.00 62.01 64  B 1 
ATOM   2175 N N   . GLU   B 2 65  ? -27.665 5.708   -37.729 1.00 88.22 65  B 1 
ATOM   2176 C CA  . GLU   B 2 65  ? -28.908 6.383   -37.369 1.00 86.94 65  B 1 
ATOM   2177 C C   . GLU   B 2 65  ? -28.641 7.543   -36.413 1.00 86.13 65  B 1 
ATOM   2178 O O   . GLU   B 2 65  ? -27.671 7.539   -35.656 1.00 80.21 65  B 1 
ATOM   2179 C CB  . GLU   B 2 65  ? -29.911 5.378   -36.789 1.00 83.53 65  B 1 
ATOM   2180 C CG  . GLU   B 2 65  ? -30.339 4.333   -37.833 1.00 78.06 65  B 1 
ATOM   2181 C CD  . GLU   B 2 65  ? -31.346 3.309   -37.297 1.00 77.19 65  B 1 
ATOM   2182 O OE1 . GLU   B 2 65  ? -31.576 2.301   -38.001 1.00 68.91 65  B 1 
ATOM   2183 O OE2 . GLU   B 2 65  ? -31.888 3.504   -36.189 1.00 75.25 65  B 1 
ATOM   2184 N N   . HIS   B 2 66  ? -29.495 8.553   -36.458 1.00 87.66 66  B 1 
ATOM   2185 C CA  . HIS   B 2 66  ? -29.498 9.690   -35.531 1.00 87.33 66  B 1 
ATOM   2186 C C   . HIS   B 2 66  ? -28.135 10.373  -35.326 1.00 88.79 66  B 1 
ATOM   2187 O O   . HIS   B 2 66  ? -27.812 10.853  -34.240 1.00 84.26 66  B 1 
ATOM   2188 C CB  . HIS   B 2 66  ? -30.170 9.269   -34.222 1.00 83.29 66  B 1 
ATOM   2189 C CG  . HIS   B 2 66  ? -31.584 8.804   -34.423 1.00 83.40 66  B 1 
ATOM   2190 N ND1 . HIS   B 2 66  ? -32.633 9.578   -34.885 1.00 73.77 66  B 1 
ATOM   2191 C CD2 . HIS   B 2 66  ? -32.051 7.535   -34.208 1.00 73.10 66  B 1 
ATOM   2192 C CE1 . HIS   B 2 66  ? -33.715 8.794   -34.923 1.00 76.86 66  B 1 
ATOM   2193 N NE2 . HIS   B 2 66  ? -33.399 7.551   -34.529 1.00 77.93 66  B 1 
ATOM   2194 N N   . LEU   B 2 67  ? -27.333 10.468  -36.387 1.00 89.61 67  B 1 
ATOM   2195 C CA  . LEU   B 2 67  ? -26.028 11.144  -36.326 1.00 88.89 67  B 1 
ATOM   2196 C C   . LEU   B 2 67  ? -26.142 12.629  -35.953 1.00 89.83 67  B 1 
ATOM   2197 O O   . LEU   B 2 67  ? -25.186 13.214  -35.447 1.00 86.05 67  B 1 
ATOM   2198 C CB  . LEU   B 2 67  ? -25.306 10.988  -37.674 1.00 85.39 67  B 1 
ATOM   2199 C CG  . LEU   B 2 67  ? -24.861 9.551   -38.000 1.00 80.49 67  B 1 
ATOM   2200 C CD1 . LEU   B 2 67  ? -24.262 9.519   -39.405 1.00 74.37 67  B 1 
ATOM   2201 C CD2 . LEU   B 2 67  ? -23.801 9.034   -37.027 1.00 73.31 67  B 1 
ATOM   2202 N N   . GLU   B 2 68  ? -27.311 13.236  -36.164 1.00 90.94 68  B 1 
ATOM   2203 C CA  . GLU   B 2 68  ? -27.632 14.590  -35.716 1.00 90.17 68  B 1 
ATOM   2204 C C   . GLU   B 2 68  ? -27.563 14.748  -34.187 1.00 91.35 68  B 1 
ATOM   2205 O O   . GLU   B 2 68  ? -27.249 15.832  -33.700 1.00 88.43 68  B 1 
ATOM   2206 C CB  . GLU   B 2 68  ? -29.011 15.024  -36.254 1.00 88.23 68  B 1 
ATOM   2207 C CG  . GLU   B 2 68  ? -30.223 14.154  -35.857 1.00 78.94 68  B 1 
ATOM   2208 C CD  . GLU   B 2 68  ? -30.467 12.930  -36.756 1.00 73.60 68  B 1 
ATOM   2209 O OE1 . GLU   B 2 68  ? -31.531 12.304  -36.597 1.00 65.06 68  B 1 
ATOM   2210 O OE2 . GLU   B 2 68  ? -29.598 12.623  -37.611 1.00 70.94 68  B 1 
ATOM   2211 N N   . ASP   B 2 69  ? -27.773 13.680  -33.426 1.00 91.90 69  B 1 
ATOM   2212 C CA  . ASP   B 2 69  ? -27.657 13.711  -31.966 1.00 91.56 69  B 1 
ATOM   2213 C C   . ASP   B 2 69  ? -26.237 14.045  -31.501 1.00 92.69 69  B 1 
ATOM   2214 O O   . ASP   B 2 69  ? -26.052 14.717  -30.483 1.00 90.97 69  B 1 
ATOM   2215 C CB  . ASP   B 2 69  ? -28.097 12.365  -31.373 1.00 89.45 69  B 1 
ATOM   2216 C CG  . ASP   B 2 69  ? -29.612 12.178  -31.341 1.00 87.52 69  B 1 
ATOM   2217 O OD1 . ASP   B 2 69  ? -30.351 13.167  -31.559 1.00 81.97 69  B 1 
ATOM   2218 O OD2 . ASP   B 2 69  ? -30.042 11.083  -30.926 1.00 82.52 69  B 1 
ATOM   2219 N N   . LEU   B 2 70  ? -25.235 13.655  -32.277 1.00 92.65 70  B 1 
ATOM   2220 C CA  . LEU   B 2 70  ? -23.830 13.960  -31.991 1.00 92.95 70  B 1 
ATOM   2221 C C   . LEU   B 2 70  ? -23.504 15.457  -32.130 1.00 94.06 70  B 1 
ATOM   2222 O O   . LEU   B 2 70  ? -22.466 15.905  -31.640 1.00 92.16 70  B 1 
ATOM   2223 C CB  . LEU   B 2 70  ? -22.921 13.119  -32.907 1.00 91.94 70  B 1 
ATOM   2224 C CG  . LEU   B 2 70  ? -23.112 11.593  -32.811 1.00 89.88 70  B 1 
ATOM   2225 C CD1 . LEU   B 2 70  ? -22.135 10.904  -33.762 1.00 83.92 70  B 1 
ATOM   2226 C CD2 . LEU   B 2 70  ? -22.853 11.061  -31.400 1.00 83.01 70  B 1 
ATOM   2227 N N   . GLN   B 2 71  ? -24.384 16.236  -32.761 1.00 94.25 71  B 1 
ATOM   2228 C CA  . GLN   B 2 71  ? -24.278 17.698  -32.860 1.00 94.44 71  B 1 
ATOM   2229 C C   . GLN   B 2 71  ? -24.968 18.425  -31.700 1.00 95.31 71  B 1 
ATOM   2230 O O   . GLN   B 2 71  ? -24.873 19.651  -31.603 1.00 93.23 71  B 1 
ATOM   2231 C CB  . GLN   B 2 71  ? -24.834 18.178  -34.214 1.00 93.46 71  B 1 
ATOM   2232 C CG  . GLN   B 2 71  ? -24.133 17.536  -35.420 1.00 88.82 71  B 1 
ATOM   2233 C CD  . GLN   B 2 71  ? -22.629 17.822  -35.446 1.00 82.29 71  B 1 
ATOM   2234 O OE1 . GLN   B 2 71  ? -22.168 18.911  -35.145 1.00 70.92 71  B 1 
ATOM   2235 N NE2 . GLN   B 2 71  ? -21.823 16.851  -35.803 1.00 69.40 71  B 1 
ATOM   2236 N N   . LYS   B 2 72  ? -25.649 17.714  -30.812 1.00 94.29 72  B 1 
ATOM   2237 C CA  . LYS   B 2 72  ? -26.222 18.308  -29.600 1.00 94.47 72  B 1 
ATOM   2238 C C   . LYS   B 2 72  ? -25.104 18.773  -28.665 1.00 95.22 72  B 1 
ATOM   2239 O O   . LYS   B 2 72  ? -24.066 18.116  -28.566 1.00 94.38 72  B 1 
ATOM   2240 C CB  . LYS   B 2 72  ? -27.167 17.322  -28.899 1.00 93.82 72  B 1 
ATOM   2241 C CG  . LYS   B 2 72  ? -28.464 17.108  -29.698 1.00 91.46 72  B 1 
ATOM   2242 C CD  . LYS   B 2 72  ? -29.331 16.019  -29.067 1.00 88.36 72  B 1 
ATOM   2243 C CE  . LYS   B 2 72  ? -30.609 15.836  -29.886 1.00 82.53 72  B 1 
ATOM   2244 N NZ  . LYS   B 2 72  ? -31.292 14.559  -29.587 1.00 75.48 72  B 1 
ATOM   2245 N N   . PRO   B 2 73  ? -25.307 19.887  -27.947 1.00 95.90 73  B 1 
ATOM   2246 C CA  . PRO   B 2 73  ? -24.328 20.363  -26.979 1.00 95.98 73  B 1 
ATOM   2247 C C   . PRO   B 2 73  ? -24.238 19.414  -25.778 1.00 96.21 73  B 1 
ATOM   2248 O O   . PRO   B 2 73  ? -25.245 18.871  -25.323 1.00 94.94 73  B 1 
ATOM   2249 C CB  . PRO   B 2 73  ? -24.801 21.766  -26.590 1.00 94.80 73  B 1 
ATOM   2250 C CG  . PRO   B 2 73  ? -26.318 21.693  -26.778 1.00 92.00 73  B 1 
ATOM   2251 C CD  . PRO   B 2 73  ? -26.472 20.756  -27.974 1.00 94.91 73  B 1 
ATOM   2252 N N   . VAL   B 2 74  ? -23.041 19.278  -25.206 1.00 96.00 74  B 1 
ATOM   2253 C CA  . VAL   B 2 74  ? -22.809 18.413  -24.033 1.00 96.06 74  B 1 
ATOM   2254 C C   . VAL   B 2 74  ? -23.621 18.825  -22.803 1.00 96.15 74  B 1 
ATOM   2255 O O   . VAL   B 2 74  ? -23.867 17.998  -21.933 1.00 94.74 74  B 1 
ATOM   2256 C CB  . VAL   B 2 74  ? -21.316 18.310  -23.661 1.00 94.62 74  B 1 
ATOM   2257 C CG1 . VAL   B 2 74  ? -20.524 17.623  -24.767 1.00 87.58 74  B 1 
ATOM   2258 C CG2 . VAL   B 2 74  ? -20.678 19.671  -23.344 1.00 88.01 74  B 1 
ATOM   2259 N N   . SER   B 2 75  ? -24.111 20.062  -22.758 1.00 95.96 75  B 1 
ATOM   2260 C CA  . SER   B 2 75  ? -25.044 20.516  -21.718 1.00 95.46 75  B 1 
ATOM   2261 C C   . SER   B 2 75  ? -26.337 19.694  -21.646 1.00 95.46 75  B 1 
ATOM   2262 O O   . SER   B 2 75  ? -26.990 19.694  -20.608 1.00 93.96 75  B 1 
ATOM   2263 C CB  . SER   B 2 75  ? -25.409 21.986  -21.942 1.00 94.93 75  B 1 
ATOM   2264 O OG  . SER   B 2 75  ? -26.035 22.168  -23.198 1.00 89.71 75  B 1 
ATOM   2265 N N   . THR   B 2 76  ? -26.702 18.988  -22.717 1.00 95.16 76  B 1 
ATOM   2266 C CA  . THR   B 2 76  ? -27.898 18.126  -22.756 1.00 94.19 76  B 1 
ATOM   2267 C C   . THR   B 2 76  ? -27.710 16.783  -22.047 1.00 94.51 76  B 1 
ATOM   2268 O O   . THR   B 2 76  ? -28.700 16.134  -21.728 1.00 92.50 76  B 1 
ATOM   2269 C CB  . THR   B 2 76  ? -28.355 17.858  -24.196 1.00 93.30 76  B 1 
ATOM   2270 O OG1 . THR   B 2 76  ? -27.361 17.218  -24.958 1.00 87.60 76  B 1 
ATOM   2271 C CG2 . THR   B 2 76  ? -28.734 19.144  -24.927 1.00 86.65 76  B 1 
ATOM   2272 N N   . ILE   B 2 77  ? -26.463 16.371  -21.821 1.00 95.69 77  B 1 
ATOM   2273 C CA  . ILE   B 2 77  ? -26.128 15.057  -21.247 1.00 95.36 77  B 1 
ATOM   2274 C C   . ILE   B 2 77  ? -25.202 15.129  -20.030 1.00 95.48 77  B 1 
ATOM   2275 O O   . ILE   B 2 77  ? -25.023 14.130  -19.337 1.00 93.74 77  B 1 
ATOM   2276 C CB  . ILE   B 2 77  ? -25.512 14.132  -22.314 1.00 94.59 77  B 1 
ATOM   2277 C CG1 . ILE   B 2 77  ? -24.162 14.657  -22.851 1.00 90.69 77  B 1 
ATOM   2278 C CG2 . ILE   B 2 77  ? -26.511 13.908  -23.467 1.00 88.37 77  B 1 
ATOM   2279 C CD1 . ILE   B 2 77  ? -23.348 13.579  -23.568 1.00 88.24 77  B 1 
ATOM   2280 N N   . MET   B 2 78  ? -24.588 16.282  -19.773 1.00 96.25 78  B 1 
ATOM   2281 C CA  . MET   B 2 78  ? -23.634 16.441  -18.686 1.00 96.15 78  B 1 
ATOM   2282 C C   . MET   B 2 78  ? -24.306 16.233  -17.328 1.00 96.00 78  B 1 
ATOM   2283 O O   . MET   B 2 78  ? -25.425 16.689  -17.077 1.00 94.41 78  B 1 
ATOM   2284 C CB  . MET   B 2 78  ? -22.894 17.785  -18.778 1.00 94.62 78  B 1 
ATOM   2285 C CG  . MET   B 2 78  ? -23.749 19.000  -18.400 1.00 93.27 78  B 1 
ATOM   2286 S SD  . MET   B 2 78  ? -22.894 20.585  -18.619 1.00 93.75 78  B 1 
ATOM   2287 C CE  . MET   B 2 78  ? -24.117 21.693  -17.913 1.00 86.87 78  B 1 
ATOM   2288 N N   . LYS   B 2 79  ? -23.584 15.582  -16.422 1.00 96.06 79  B 1 
ATOM   2289 C CA  . LYS   B 2 79  ? -24.008 15.480  -15.031 1.00 95.45 79  B 1 
ATOM   2290 C C   . LYS   B 2 79  ? -23.618 16.760  -14.293 1.00 95.69 79  B 1 
ATOM   2291 O O   . LYS   B 2 79  ? -22.470 17.190  -14.382 1.00 94.59 79  B 1 
ATOM   2292 C CB  . LYS   B 2 79  ? -23.423 14.210  -14.402 1.00 93.85 79  B 1 
ATOM   2293 C CG  . LYS   B 2 79  ? -24.249 13.804  -13.173 1.00 82.90 79  B 1 
ATOM   2294 C CD  . LYS   B 2 79  ? -23.707 12.549  -12.503 1.00 77.24 79  B 1 
ATOM   2295 C CE  . LYS   B 2 79  ? -24.604 12.219  -11.304 1.00 69.09 79  B 1 
ATOM   2296 N NZ  . LYS   B 2 79  ? -23.996 11.234  -10.387 1.00 61.74 79  B 1 
ATOM   2297 N N   . THR   B 2 80  ? -24.561 17.349  -13.576 1.00 94.17 80  B 1 
ATOM   2298 C CA  . THR   B 2 80  ? -24.376 18.606  -12.827 1.00 93.09 80  B 1 
ATOM   2299 C C   . THR   B 2 80  ? -24.266 18.389  -11.322 1.00 92.70 80  B 1 
ATOM   2300 O O   . THR   B 2 80  ? -23.576 19.145  -10.653 1.00 89.70 80  B 1 
ATOM   2301 C CB  . THR   B 2 80  ? -25.520 19.581  -13.117 1.00 91.89 80  B 1 
ATOM   2302 O OG1 . THR   B 2 80  ? -26.764 18.941  -12.922 1.00 86.78 80  B 1 
ATOM   2303 C CG2 . THR   B 2 80  ? -25.490 20.072  -14.563 1.00 84.90 80  B 1 
ATOM   2304 N N   . ASP   B 2 81  ? -24.895 17.342  -10.806 1.00 92.90 81  B 1 
ATOM   2305 C CA  . ASP   B 2 81  ? -24.765 16.916  -9.414  1.00 91.66 81  B 1 
ATOM   2306 C C   . ASP   B 2 81  ? -23.471 16.099  -9.248  1.00 92.79 81  B 1 
ATOM   2307 O O   . ASP   B 2 81  ? -23.443 14.873  -9.421  1.00 90.26 81  B 1 
ATOM   2308 C CB  . ASP   B 2 81  ? -26.027 16.148  -9.013  1.00 88.32 81  B 1 
ATOM   2309 C CG  . ASP   B 2 81  ? -25.987 15.729  -7.552  1.00 78.36 81  B 1 
ATOM   2310 O OD1 . ASP   B 2 81  ? -25.388 16.478  -6.754  1.00 68.38 81  B 1 
ATOM   2311 O OD2 . ASP   B 2 81  ? -26.532 14.642  -7.265  1.00 68.95 81  B 1 
ATOM   2312 N N   . LEU   B 2 82  ? -22.370 16.820  -9.001  1.00 93.09 82  B 1 
ATOM   2313 C CA  . LEU   B 2 82  ? -21.016 16.280  -8.991  1.00 94.04 82  B 1 
ATOM   2314 C C   . LEU   B 2 82  ? -20.457 16.207  -7.579  1.00 94.12 82  B 1 
ATOM   2315 O O   . LEU   B 2 82  ? -20.506 17.172  -6.822  1.00 92.50 82  B 1 
ATOM   2316 C CB  . LEU   B 2 82  ? -20.094 17.134  -9.875  1.00 93.68 82  B 1 
ATOM   2317 C CG  . LEU   B 2 82  ? -20.496 17.184  -11.362 1.00 93.07 82  B 1 
ATOM   2318 C CD1 . LEU   B 2 82  ? -19.528 18.091  -12.107 1.00 90.05 82  B 1 
ATOM   2319 C CD2 . LEU   B 2 82  ? -20.467 15.807  -12.029 1.00 89.16 82  B 1 
ATOM   2320 N N   . ILE   B 2 83  ? -19.824 15.083  -7.285  1.00 93.94 83  B 1 
ATOM   2321 C CA  . ILE   B 2 83  ? -18.909 14.980  -6.154  1.00 93.97 83  B 1 
ATOM   2322 C C   . ILE   B 2 83  ? -17.562 15.528  -6.623  1.00 94.57 83  B 1 
ATOM   2323 O O   . ILE   B 2 83  ? -17.022 15.080  -7.641  1.00 93.87 83  B 1 
ATOM   2324 C CB  . ILE   B 2 83  ? -18.826 13.533  -5.634  1.00 93.25 83  B 1 
ATOM   2325 C CG1 . ILE   B 2 83  ? -20.237 13.024  -5.240  1.00 90.58 83  B 1 
ATOM   2326 C CG2 . ILE   B 2 83  ? -17.871 13.458  -4.432  1.00 90.33 83  B 1 
ATOM   2327 C CD1 . ILE   B 2 83  ? -20.290 11.521  -4.985  1.00 85.29 83  B 1 
ATOM   2328 N N   . VAL   B 2 84  ? -17.038 16.504  -5.894  1.00 94.52 84  B 1 
ATOM   2329 C CA  . VAL   B 2 84  ? -15.749 17.144  -6.173  1.00 94.60 84  B 1 
ATOM   2330 C C   . VAL   B 2 84  ? -14.762 16.863  -5.047  1.00 94.62 84  B 1 
ATOM   2331 O O   . VAL   B 2 84  ? -15.156 16.528  -3.929  1.00 93.69 84  B 1 
ATOM   2332 C CB  . VAL   B 2 84  ? -15.893 18.655  -6.452  1.00 93.68 84  B 1 
ATOM   2333 C CG1 . VAL   B 2 84  ? -16.755 18.900  -7.694  1.00 87.53 84  B 1 
ATOM   2334 C CG2 . VAL   B 2 84  ? -16.488 19.429  -5.276  1.00 86.76 84  B 1 
ATOM   2335 N N   . GLY   B 2 85  ? -13.488 16.972  -5.350  1.00 94.89 85  B 1 
ATOM   2336 C CA  . GLY   B 2 85  ? -12.414 16.915  -4.369  1.00 94.90 85  B 1 
ATOM   2337 C C   . GLY   B 2 85  ? -11.731 18.265  -4.199  1.00 95.67 85  B 1 
ATOM   2338 O O   . GLY   B 2 85  ? -11.958 19.198  -4.974  1.00 94.78 85  B 1 
ATOM   2339 N N   . HIS   B 2 86  ? -10.873 18.346  -3.199  1.00 94.54 86  B 1 
ATOM   2340 C CA  . HIS   B 2 86  ? -10.051 19.508  -2.893  1.00 93.80 86  B 1 
ATOM   2341 C C   . HIS   B 2 86  ? -8.554  19.151  -2.988  1.00 93.67 86  B 1 
ATOM   2342 O O   . HIS   B 2 86  ? -8.200  18.004  -2.711  1.00 93.30 86  B 1 
ATOM   2343 C CB  . HIS   B 2 86  ? -10.445 20.009  -1.498  1.00 92.96 86  B 1 
ATOM   2344 C CG  . HIS   B 2 86  ? -9.874  21.359  -1.204  1.00 91.94 86  B 1 
ATOM   2345 N ND1 . HIS   B 2 86  ? -8.696  21.616  -0.537  1.00 85.26 86  B 1 
ATOM   2346 C CD2 . HIS   B 2 86  ? -10.373 22.562  -1.634  1.00 83.31 86  B 1 
ATOM   2347 C CE1 . HIS   B 2 86  ? -8.488  22.946  -0.568  1.00 85.71 86  B 1 
ATOM   2348 N NE2 . HIS   B 2 86  ? -9.486  23.545  -1.223  1.00 86.78 86  B 1 
ATOM   2349 N N   . PRO   B 2 87  ? -7.657  20.081  -3.345  1.00 94.46 87  B 1 
ATOM   2350 C CA  . PRO   B 2 87  ? -6.209  19.822  -3.369  1.00 93.43 87  B 1 
ATOM   2351 C C   . PRO   B 2 87  ? -5.645  19.248  -2.064  1.00 92.81 87  B 1 
ATOM   2352 O O   . PRO   B 2 87  ? -4.705  18.453  -2.097  1.00 91.09 87  B 1 
ATOM   2353 C CB  . PRO   B 2 87  ? -5.575  21.180  -3.674  1.00 92.41 87  B 1 
ATOM   2354 C CG  . PRO   B 2 87  ? -6.642  21.909  -4.479  1.00 91.43 87  B 1 
ATOM   2355 C CD  . PRO   B 2 87  ? -7.940  21.420  -3.848  1.00 93.41 87  B 1 
ATOM   2356 N N   . LEU   B 2 88  ? -6.230  19.624  -0.928  1.00 91.44 88  B 1 
ATOM   2357 C CA  . LEU   B 2 88  ? -5.842  19.159  0.406   1.00 89.30 88  B 1 
ATOM   2358 C C   . LEU   B 2 88  ? -6.519  17.847  0.838   1.00 89.25 88  B 1 
ATOM   2359 O O   . LEU   B 2 88  ? -6.261  17.387  1.949   1.00 87.78 88  B 1 
ATOM   2360 C CB  . LEU   B 2 88  ? -6.113  20.264  1.447   1.00 87.79 88  B 1 
ATOM   2361 C CG  . LEU   B 2 88  ? -5.370  21.590  1.219   1.00 84.68 88  B 1 
ATOM   2362 C CD1 . LEU   B 2 88  ? -5.737  22.575  2.329   1.00 82.31 88  B 1 
ATOM   2363 C CD2 . LEU   B 2 88  ? -3.859  21.386  1.222   1.00 81.05 88  B 1 
ATOM   2364 N N   . ASP   B 2 89  ? -7.387  17.248  0.020   1.00 91.25 89  B 1 
ATOM   2365 C CA  . ASP   B 2 89  ? -7.921  15.915  0.323   1.00 90.24 89  B 1 
ATOM   2366 C C   . ASP   B 2 89  ? -6.785  14.880  0.294   1.00 90.04 89  B 1 
ATOM   2367 O O   . ASP   B 2 89  ? -5.782  15.044  -0.404  1.00 89.35 89  B 1 
ATOM   2368 C CB  . ASP   B 2 89  ? -9.026  15.503  -0.670  1.00 89.95 89  B 1 
ATOM   2369 C CG  . ASP   B 2 89  ? -10.367 16.237  -0.535  1.00 89.82 89  B 1 
ATOM   2370 O OD1 . ASP   B 2 89  ? -10.640 16.851  0.516   1.00 86.39 89  B 1 
ATOM   2371 O OD2 . ASP   B 2 89  ? -11.191 16.121  -1.476  1.00 85.65 89  B 1 
ATOM   2372 N N   . PHE   B 2 90  ? -6.958  13.768  1.013   1.00 87.82 90  B 1 
ATOM   2373 C CA  . PHE   B 2 90  ? -6.042  12.638  0.939   1.00 87.06 90  B 1 
ATOM   2374 C C   . PHE   B 2 90  ? -6.416  11.699  -0.201  1.00 88.50 90  B 1 
ATOM   2375 O O   . PHE   B 2 90  ? -7.585  11.446  -0.480  1.00 88.17 90  B 1 
ATOM   2376 C CB  . PHE   B 2 90  ? -5.992  11.893  2.270   1.00 84.34 90  B 1 
ATOM   2377 C CG  . PHE   B 2 90  ? -5.447  12.752  3.379   1.00 81.04 90  B 1 
ATOM   2378 C CD1 . PHE   B 2 90  ? -4.065  12.972  3.474   1.00 75.10 90  B 1 
ATOM   2379 C CD2 . PHE   B 2 90  ? -6.335  13.438  4.231   1.00 73.48 90  B 1 
ATOM   2380 C CE1 . PHE   B 2 90  ? -3.574  13.915  4.376   1.00 71.45 90  B 1 
ATOM   2381 C CE2 . PHE   B 2 90  ? -5.851  14.384  5.134   1.00 70.18 90  B 1 
ATOM   2382 C CZ  . PHE   B 2 90  ? -4.472  14.636  5.186   1.00 72.04 90  B 1 
ATOM   2383 N N   . VAL   B 2 91  ? -5.401  11.121  -0.838  1.00 88.06 91  B 1 
ATOM   2384 C CA  . VAL   B 2 91  ? -5.604  10.130  -1.908  1.00 88.83 91  B 1 
ATOM   2385 C C   . VAL   B 2 91  ? -6.403  8.922   -1.407  1.00 89.31 91  B 1 
ATOM   2386 O O   . VAL   B 2 91  ? -7.216  8.366   -2.143  1.00 88.71 91  B 1 
ATOM   2387 C CB  . VAL   B 2 91  ? -4.245  9.708   -2.492  1.00 88.05 91  B 1 
ATOM   2388 C CG1 . VAL   B 2 91  ? -4.363  8.557   -3.489  1.00 82.57 91  B 1 
ATOM   2389 C CG2 . VAL   B 2 91  ? -3.598  10.885  -3.230  1.00 82.61 91  B 1 
ATOM   2390 N N   . GLU   B 2 92  ? -6.233  8.553   -0.153  1.00 85.61 92  B 1 
ATOM   2391 C CA  . GLU   B 2 92  ? -6.971  7.462   0.483   1.00 83.52 92  B 1 
ATOM   2392 C C   . GLU   B 2 92  ? -8.457  7.802   0.709   1.00 84.91 92  B 1 
ATOM   2393 O O   . GLU   B 2 92  ? -9.300  6.915   0.613   1.00 84.07 92  B 1 
ATOM   2394 C CB  . GLU   B 2 92  ? -6.298  7.081   1.809   1.00 80.29 92  B 1 
ATOM   2395 C CG  . GLU   B 2 92  ? -4.798  6.739   1.713   1.00 73.16 92  B 1 
ATOM   2396 C CD  . GLU   B 2 92  ? -3.824  7.928   1.792   1.00 68.30 92  B 1 
ATOM   2397 O OE1 . GLU   B 2 92  ? -2.624  7.664   2.029   1.00 61.80 92  B 1 
ATOM   2398 O OE2 . GLU   B 2 92  ? -4.251  9.082   1.604   1.00 61.34 92  B 1 
ATOM   2399 N N   . GLU   B 2 93  ? -8.797  9.069   0.944   1.00 85.85 93  B 1 
ATOM   2400 C CA  . GLU   B 2 93  ? -10.190 9.537   0.988   1.00 86.27 93  B 1 
ATOM   2401 C C   . GLU   B 2 93  ? -10.832 9.465   -0.401  1.00 88.93 93  B 1 
ATOM   2402 O O   . GLU   B 2 93  ? -11.967 9.013   -0.547  1.00 88.84 93  B 1 
ATOM   2403 C CB  . GLU   B 2 93  ? -10.266 10.983  1.506   1.00 84.05 93  B 1 
ATOM   2404 C CG  . GLU   B 2 93  ? -9.876  11.127  2.986   1.00 76.40 93  B 1 
ATOM   2405 C CD  . GLU   B 2 93  ? -9.724  12.588  3.446   1.00 72.42 93  B 1 
ATOM   2406 O OE1 . GLU   B 2 93  ? -9.738  12.811  4.673   1.00 64.97 93  B 1 
ATOM   2407 O OE2 . GLU   B 2 93  ? -9.532  13.485  2.589   1.00 66.10 93  B 1 
ATOM   2408 N N   . VAL   B 2 94  ? -10.078 9.823   -1.436  1.00 90.77 94  B 1 
ATOM   2409 C CA  . VAL   B 2 94  ? -10.533 9.691   -2.826  1.00 92.49 94  B 1 
ATOM   2410 C C   . VAL   B 2 94  ? -10.794 8.226   -3.181  1.00 92.92 94  B 1 
ATOM   2411 O O   . VAL   B 2 94  ? -11.799 7.927   -3.824  1.00 92.53 94  B 1 
ATOM   2412 C CB  . VAL   B 2 94  ? -9.522  10.323  -3.798  1.00 93.10 94  B 1 
ATOM   2413 C CG1 . VAL   B 2 94  ? -9.952  10.157  -5.256  1.00 90.84 94  B 1 
ATOM   2414 C CG2 . VAL   B 2 94  ? -9.365  11.821  -3.535  1.00 90.72 94  B 1 
ATOM   2415 N N   . ALA   B 2 95  ? -9.944  7.302   -2.727  1.00 92.53 95  B 1 
ATOM   2416 C CA  . ALA   B 2 95  ? -10.162 5.869   -2.918  1.00 91.98 95  B 1 
ATOM   2417 C C   . ALA   B 2 95  ? -11.478 5.400   -2.271  1.00 91.98 95  B 1 
ATOM   2418 O O   . ALA   B 2 95  ? -12.251 4.680   -2.906  1.00 91.32 95  B 1 
ATOM   2419 C CB  . ALA   B 2 95  ? -8.954  5.096   -2.371  1.00 91.15 95  B 1 
ATOM   2420 N N   . ALA   B 2 96  ? -11.756 5.859   -1.053  1.00 89.88 96  B 1 
ATOM   2421 C CA  . ALA   B 2 96  ? -13.001 5.558   -0.353  1.00 88.48 96  B 1 
ATOM   2422 C C   . ALA   B 2 96  ? -14.227 6.144   -1.075  1.00 89.25 96  B 1 
ATOM   2423 O O   . ALA   B 2 96  ? -15.206 5.430   -1.291  1.00 88.56 96  B 1 
ATOM   2424 C CB  . ALA   B 2 96  ? -12.884 6.053   1.091   1.00 86.50 96  B 1 
ATOM   2425 N N   . LEU   B 2 97  ? -14.147 7.391   -1.552  1.00 89.29 97  B 1 
ATOM   2426 C CA  . LEU   B 2 97  ? -15.207 8.023   -2.352  1.00 90.27 97  B 1 
ATOM   2427 C C   . LEU   B 2 97  ? -15.493 7.260   -3.649  1.00 91.20 97  B 1 
ATOM   2428 O O   . LEU   B 2 97  ? -16.649 7.054   -4.009  1.00 90.22 97  B 1 
ATOM   2429 C CB  . LEU   B 2 97  ? -14.807 9.467   -2.689  1.00 89.45 97  B 1 
ATOM   2430 C CG  . LEU   B 2 97  ? -14.968 10.460  -1.530  1.00 84.36 97  B 1 
ATOM   2431 C CD1 . LEU   B 2 97  ? -14.279 11.769  -1.902  1.00 79.15 97  B 1 
ATOM   2432 C CD2 . LEU   B 2 97  ? -16.443 10.761  -1.256  1.00 79.93 97  B 1 
ATOM   2433 N N   . PHE   B 2 98  ? -14.457 6.810   -4.351  1.00 93.44 98  B 1 
ATOM   2434 C CA  . PHE   B 2 98  ? -14.628 6.009   -5.563  1.00 94.26 98  B 1 
ATOM   2435 C C   . PHE   B 2 98  ? -15.289 4.664   -5.268  1.00 93.50 98  B 1 
ATOM   2436 O O   . PHE   B 2 98  ? -16.147 4.222   -6.032  1.00 92.25 98  B 1 
ATOM   2437 C CB  . PHE   B 2 98  ? -13.279 5.791   -6.250  1.00 95.14 98  B 1 
ATOM   2438 C CG  . PHE   B 2 98  ? -12.658 6.982   -6.954  1.00 95.77 98  B 1 
ATOM   2439 C CD1 . PHE   B 2 98  ? -13.343 8.193   -7.147  1.00 93.04 98  B 1 
ATOM   2440 C CD2 . PHE   B 2 98  ? -11.355 6.846   -7.475  1.00 92.66 98  B 1 
ATOM   2441 C CE1 . PHE   B 2 98  ? -12.735 9.256   -7.831  1.00 92.78 98  B 1 
ATOM   2442 C CE2 . PHE   B 2 98  ? -10.744 7.904   -8.159  1.00 92.43 98  B 1 
ATOM   2443 C CZ  . PHE   B 2 98  ? -11.431 9.112   -8.336  1.00 95.22 98  B 1 
ATOM   2444 N N   . TYR   B 2 99  ? -14.921 4.038   -4.149  1.00 91.34 99  B 1 
ATOM   2445 C CA  . TYR   B 2 99  ? -15.508 2.781   -3.708  1.00 89.61 99  B 1 
ATOM   2446 C C   . TYR   B 2 99  ? -16.986 2.950   -3.337  1.00 89.17 99  B 1 
ATOM   2447 O O   . TYR   B 2 99  ? -17.839 2.203   -3.822  1.00 87.83 99  B 1 
ATOM   2448 C CB  . TYR   B 2 99  ? -14.680 2.241   -2.535  1.00 88.28 99  B 1 
ATOM   2449 C CG  . TYR   B 2 99  ? -15.122 0.870   -2.079  1.00 86.60 99  B 1 
ATOM   2450 C CD1 . TYR   B 2 99  ? -16.078 0.725   -1.055  1.00 80.95 99  B 1 
ATOM   2451 C CD2 . TYR   B 2 99  ? -14.595 -0.274  -2.704  1.00 80.26 99  B 1 
ATOM   2452 C CE1 . TYR   B 2 99  ? -16.511 -0.551  -0.665  1.00 78.33 99  B 1 
ATOM   2453 C CE2 . TYR   B 2 99  ? -15.022 -1.557  -2.320  1.00 76.87 99  B 1 
ATOM   2454 C CZ  . TYR   B 2 99  ? -15.983 -1.689  -1.302  1.00 79.85 99  B 1 
ATOM   2455 O OH  . TYR   B 2 99  ? -16.409 -2.940  -0.937  1.00 77.61 99  B 1 
ATOM   2456 N N   . GLU   B 2 100 ? -17.304 3.957   -2.532  1.00 87.80 100 B 1 
ATOM   2457 C CA  . GLU   B 2 100 ? -18.650 4.212   -2.018  1.00 86.55 100 B 1 
ATOM   2458 C C   . GLU   B 2 100 ? -19.630 4.637   -3.119  1.00 87.46 100 B 1 
ATOM   2459 O O   . GLU   B 2 100 ? -20.683 4.027   -3.303  1.00 86.34 100 B 1 
ATOM   2460 C CB  . GLU   B 2 100 ? -18.555 5.289   -0.927  1.00 84.56 100 B 1 
ATOM   2461 C CG  . GLU   B 2 100 ? -19.904 5.499   -0.229  1.00 74.78 100 B 1 
ATOM   2462 C CD  . GLU   B 2 100 ? -19.923 6.689   0.739   1.00 70.84 100 B 1 
ATOM   2463 O OE1 . GLU   B 2 100 ? -20.951 6.835   1.432   1.00 63.78 100 B 1 
ATOM   2464 O OE2 . GLU   B 2 100 ? -18.980 7.499   0.778   1.00 65.09 100 B 1 
ATOM   2465 N N   . HIS   B 2 101 ? -19.271 5.661   -3.889  1.00 89.89 101 B 1 
ATOM   2466 C CA  . HIS   B 2 101 ? -20.160 6.235   -4.900  1.00 90.01 101 B 1 
ATOM   2467 C C   . HIS   B 2 101 ? -20.080 5.542   -6.258  1.00 90.85 101 B 1 
ATOM   2468 O O   . HIS   B 2 101 ? -20.856 5.863   -7.162  1.00 89.30 101 B 1 
ATOM   2469 C CB  . HIS   B 2 101 ? -19.906 7.735   -5.020  1.00 89.96 101 B 1 
ATOM   2470 C CG  . HIS   B 2 101 ? -20.209 8.474   -3.749  1.00 89.20 101 B 1 
ATOM   2471 N ND1 . HIS   B 2 101 ? -21.470 8.771   -3.252  1.00 79.40 101 B 1 
ATOM   2472 C CD2 . HIS   B 2 101 ? -19.289 8.959   -2.859  1.00 79.41 101 B 1 
ATOM   2473 C CE1 . HIS   B 2 101 ? -21.300 9.423   -2.095  1.00 81.46 101 B 1 
ATOM   2474 N NE2 . HIS   B 2 101 ? -19.995 9.557   -1.824  1.00 82.56 101 B 1 
ATOM   2475 N N   . ARG   B 2 102 ? -19.168 4.574   -6.415  1.00 90.63 102 B 1 
ATOM   2476 C CA  . ARG   B 2 102 ? -18.953 3.841   -7.674  1.00 90.60 102 B 1 
ATOM   2477 C C   . ARG   B 2 102 ? -18.670 4.765   -8.861  1.00 91.83 102 B 1 
ATOM   2478 O O   . ARG   B 2 102 ? -19.126 4.523   -9.980  1.00 89.65 102 B 1 
ATOM   2479 C CB  . ARG   B 2 102 ? -20.118 2.886   -7.945  1.00 88.73 102 B 1 
ATOM   2480 C CG  . ARG   B 2 102 ? -20.375 1.927   -6.782  1.00 82.46 102 B 1 
ATOM   2481 C CD  . ARG   B 2 102 ? -21.548 1.028   -7.158  1.00 76.60 102 B 1 
ATOM   2482 N NE  . ARG   B 2 102 ? -21.764 -0.006  -6.141  1.00 69.25 102 B 1 
ATOM   2483 C CZ  . ARG   B 2 102 ? -22.145 -1.244  -6.389  1.00 60.92 102 B 1 
ATOM   2484 N NH1 . ARG   B 2 102 ? -22.479 -1.636  -7.586  1.00 55.68 102 B 1 
ATOM   2485 N NH2 . ARG   B 2 102 ? -22.190 -2.118  -5.432  1.00 54.05 102 B 1 
ATOM   2486 N N   . ILE   B 2 103 ? -17.907 5.818   -8.599  1.00 93.69 103 B 1 
ATOM   2487 C CA  . ILE   B 2 103 ? -17.404 6.776   -9.583  1.00 94.32 103 B 1 
ATOM   2488 C C   . ILE   B 2 103 ? -15.920 6.512   -9.849  1.00 94.88 103 B 1 
ATOM   2489 O O   . ILE   B 2 103 ? -15.222 5.928   -9.022  1.00 94.22 103 B 1 
ATOM   2490 C CB  . ILE   B 2 103 ? -17.692 8.229   -9.138  1.00 94.01 103 B 1 
ATOM   2491 C CG1 . ILE   B 2 103 ? -17.031 8.573   -7.786  1.00 91.86 103 B 1 
ATOM   2492 C CG2 . ILE   B 2 103 ? -19.214 8.460   -9.106  1.00 90.80 103 B 1 
ATOM   2493 C CD1 . ILE   B 2 103 ? -17.180 10.040  -7.359  1.00 90.08 103 B 1 
ATOM   2494 N N   . GLY   B 2 104 ? -15.439 6.918   -11.007 1.00 95.07 104 B 1 
ATOM   2495 C CA  . GLY   B 2 104 ? -14.041 6.738   -11.419 1.00 95.31 104 B 1 
ATOM   2496 C C   . GLY   B 2 104 ? -13.283 8.043   -11.656 1.00 96.34 104 B 1 
ATOM   2497 O O   . GLY   B 2 104 ? -12.180 8.005   -12.195 1.00 95.20 104 B 1 
ATOM   2498 N N   . CYS   B 2 105 ? -13.884 9.178   -11.314 1.00 96.29 105 B 1 
ATOM   2499 C CA  . CYS   B 2 105 ? -13.346 10.513  -11.546 1.00 96.85 105 B 1 
ATOM   2500 C C   . CYS   B 2 105 ? -13.791 11.463  -10.440 1.00 97.33 105 B 1 
ATOM   2501 O O   . CYS   B 2 105 ? -14.964 11.467  -10.068 1.00 96.41 105 B 1 
ATOM   2502 C CB  . CYS   B 2 105 ? -13.855 10.988  -12.911 1.00 95.08 105 B 1 
ATOM   2503 S SG  . CYS   B 2 105 ? -13.382 12.707  -13.237 1.00 92.53 105 B 1 
ATOM   2504 N N   . LEU   B 2 106 ? -12.860 12.294  -9.982  1.00 97.35 106 B 1 
ATOM   2505 C CA  . LEU   B 2 106 ? -13.124 13.370  -9.041  1.00 97.45 106 B 1 
ATOM   2506 C C   . LEU   B 2 106 ? -12.497 14.659  -9.594  1.00 97.97 106 B 1 
ATOM   2507 O O   . LEU   B 2 106 ? -11.271 14.767  -9.622  1.00 97.28 106 B 1 
ATOM   2508 C CB  . LEU   B 2 106 ? -12.563 12.953  -7.672  1.00 96.00 106 B 1 
ATOM   2509 C CG  . LEU   B 2 106 ? -13.149 13.739  -6.492  1.00 91.70 106 B 1 
ATOM   2510 C CD1 . LEU   B 2 106 ? -14.597 13.334  -6.214  1.00 88.06 106 B 1 
ATOM   2511 C CD2 . LEU   B 2 106 ? -12.340 13.428  -5.232  1.00 87.26 106 B 1 
ATOM   2512 N N   . PRO   B 2 107 ? -13.309 15.618  -10.089 1.00 97.75 107 B 1 
ATOM   2513 C CA  . PRO   B 2 107 ? -12.810 16.954  -10.392 1.00 97.72 107 B 1 
ATOM   2514 C C   . PRO   B 2 107 ? -12.319 17.623  -9.108  1.00 97.67 107 B 1 
ATOM   2515 O O   . PRO   B 2 107 ? -13.005 17.561  -8.085  1.00 96.88 107 B 1 
ATOM   2516 C CB  . PRO   B 2 107 ? -13.985 17.720  -11.009 1.00 97.21 107 B 1 
ATOM   2517 C CG  . PRO   B 2 107 ? -14.983 16.634  -11.408 1.00 95.54 107 B 1 
ATOM   2518 C CD  . PRO   B 2 107 ? -14.728 15.531  -10.383 1.00 97.32 107 B 1 
ATOM   2519 N N   . ILE   B 2 108 ? -11.165 18.262  -9.161  1.00 97.47 108 B 1 
ATOM   2520 C CA  . ILE   B 2 108 ? -10.586 18.965  -8.017  1.00 97.42 108 B 1 
ATOM   2521 C C   . ILE   B 2 108 ? -10.852 20.456  -8.171  1.00 97.35 108 B 1 
ATOM   2522 O O   . ILE   B 2 108 ? -10.439 21.068  -9.154  1.00 96.80 108 B 1 
ATOM   2523 C CB  . ILE   B 2 108 ? -9.092  18.633  -7.848  1.00 97.23 108 B 1 
ATOM   2524 C CG1 . ILE   B 2 108 ? -8.805  17.118  -7.839  1.00 95.97 108 B 1 
ATOM   2525 C CG2 . ILE   B 2 108 ? -8.549  19.293  -6.572  1.00 96.16 108 B 1 
ATOM   2526 C CD1 . ILE   B 2 108 ? -9.633  16.301  -6.825  1.00 93.25 108 B 1 
ATOM   2527 N N   . VAL   B 2 109 ? -11.560 21.012  -7.204  1.00 96.30 109 B 1 
ATOM   2528 C CA  . VAL   B 2 109 ? -11.989 22.413  -7.194  1.00 95.76 109 B 1 
ATOM   2529 C C   . VAL   B 2 109 ? -11.316 23.129  -6.033  1.00 95.17 109 B 1 
ATOM   2530 O O   . VAL   B 2 109 ? -11.312 22.627  -4.912  1.00 94.08 109 B 1 
ATOM   2531 C CB  . VAL   B 2 109 ? -13.524 22.521  -7.123  1.00 95.13 109 B 1 
ATOM   2532 C CG1 . VAL   B 2 109 ? -13.994 23.979  -7.132  1.00 90.78 109 B 1 
ATOM   2533 C CG2 . VAL   B 2 109 ? -14.179 21.826  -8.329  1.00 91.07 109 B 1 
ATOM   2534 N N   . ASN   B 2 110 ? -10.757 24.307  -6.319  1.00 94.92 110 B 1 
ATOM   2535 C CA  . ASN   B 2 110 ? -10.159 25.199  -5.334  1.00 93.88 110 B 1 
ATOM   2536 C C   . ASN   B 2 110 ? -10.564 26.642  -5.661  1.00 93.21 110 B 1 
ATOM   2537 O O   . ASN   B 2 110 ? -10.476 27.063  -6.815  1.00 90.78 110 B 1 
ATOM   2538 C CB  . ASN   B 2 110 ? -8.633  24.993  -5.333  1.00 92.18 110 B 1 
ATOM   2539 C CG  . ASN   B 2 110 ? -7.931  25.779  -4.239  1.00 89.81 110 B 1 
ATOM   2540 O OD1 . ASN   B 2 110 ? -8.530  26.480  -3.454  1.00 80.22 110 B 1 
ATOM   2541 N ND2 . ASN   B 2 110 ? -6.623  25.689  -4.163  1.00 79.46 110 B 1 
ATOM   2542 N N   . HIS   B 2 111 ? -11.035 27.376  -4.669  1.00 91.43 111 B 1 
ATOM   2543 C CA  . HIS   B 2 111 ? -11.583 28.727  -4.831  1.00 90.39 111 B 1 
ATOM   2544 C C   . HIS   B 2 111 ? -12.651 28.832  -5.938  1.00 91.11 111 B 1 
ATOM   2545 O O   . HIS   B 2 111 ? -12.670 29.765  -6.742  1.00 87.44 111 B 1 
ATOM   2546 C CB  . HIS   B 2 111 ? -10.439 29.743  -4.980  1.00 88.19 111 B 1 
ATOM   2547 C CG  . HIS   B 2 111 ? -9.462  29.727  -3.836  1.00 84.34 111 B 1 
ATOM   2548 N ND1 . HIS   B 2 111 ? -9.779  29.743  -2.490  1.00 73.91 111 B 1 
ATOM   2549 C CD2 . HIS   B 2 111 ? -8.092  29.691  -3.926  1.00 72.28 111 B 1 
ATOM   2550 C CE1 . HIS   B 2 111 ? -8.631  29.712  -1.797  1.00 72.29 111 B 1 
ATOM   2551 N NE2 . HIS   B 2 111 ? -7.587  29.693  -2.632  1.00 72.75 111 B 1 
ATOM   2552 N N   . GLY   B 2 112 ? -13.527 27.831  -6.002  1.00 90.91 112 B 1 
ATOM   2553 C CA  . GLY   B 2 112 ? -14.607 27.752  -6.986  1.00 90.24 112 B 1 
ATOM   2554 C C   . GLY   B 2 112 ? -14.165 27.447  -8.424  1.00 92.08 112 B 1 
ATOM   2555 O O   . GLY   B 2 112 ? -15.001 27.454  -9.328  1.00 89.84 112 B 1 
ATOM   2556 N N   . LYS   B 2 113 ? -12.878 27.172  -8.657  1.00 94.53 113 B 1 
ATOM   2557 C CA  . LYS   B 2 113 ? -12.321 26.866  -9.979  1.00 95.43 113 B 1 
ATOM   2558 C C   . LYS   B 2 113 ? -11.811 25.434  -10.059 1.00 96.36 113 B 1 
ATOM   2559 O O   . LYS   B 2 113 ? -11.250 24.909  -9.106  1.00 94.97 113 B 1 
ATOM   2560 C CB  . LYS   B 2 113 ? -11.211 27.858  -10.341 1.00 93.90 113 B 1 
ATOM   2561 C CG  . LYS   B 2 113 ? -11.759 29.285  -10.484 1.00 88.51 113 B 1 
ATOM   2562 C CD  . LYS   B 2 113 ? -10.661 30.243  -10.940 1.00 83.40 113 B 1 
ATOM   2563 C CE  . LYS   B 2 113 ? -11.257 31.646  -11.036 1.00 75.15 113 B 1 
ATOM   2564 N NZ  . LYS   B 2 113 ? -10.270 32.622  -11.549 1.00 65.92 113 B 1 
ATOM   2565 N N   . LEU   B 2 114 ? -11.961 24.839  -11.236 1.00 96.58 114 B 1 
ATOM   2566 C CA  . LEU   B 2 114 ? -11.360 23.549  -11.537 1.00 97.42 114 B 1 
ATOM   2567 C C   . LEU   B 2 114 ? -9.840  23.710  -11.668 1.00 97.48 114 B 1 
ATOM   2568 O O   . LEU   B 2 114 ? -9.366  24.403  -12.564 1.00 96.58 114 B 1 
ATOM   2569 C CB  . LEU   B 2 114 ? -11.992 23.005  -12.822 1.00 97.42 114 B 1 
ATOM   2570 C CG  . LEU   B 2 114 ? -11.524 21.582  -13.174 1.00 96.86 114 B 1 
ATOM   2571 C CD1 . LEU   B 2 114 ? -12.162 20.538  -12.260 1.00 94.76 114 B 1 
ATOM   2572 C CD2 . LEU   B 2 114 ? -11.919 21.263  -14.611 1.00 94.20 114 B 1 
ATOM   2573 N N   . VAL   B 2 115 ? -9.092  23.043  -10.797 1.00 97.36 115 B 1 
ATOM   2574 C CA  . VAL   B 2 115 ? -7.620  23.102  -10.754 1.00 97.07 115 B 1 
ATOM   2575 C C   . VAL   B 2 115 ? -6.950  21.786  -11.133 1.00 97.30 115 B 1 
ATOM   2576 O O   . VAL   B 2 115 ? -5.797  21.779  -11.555 1.00 96.17 115 B 1 
ATOM   2577 C CB  . VAL   B 2 115 ? -7.110  23.583  -9.384  1.00 96.05 115 B 1 
ATOM   2578 C CG1 . VAL   B 2 115 ? -7.547  25.028  -9.116  1.00 90.83 115 B 1 
ATOM   2579 C CG2 . VAL   B 2 115 ? -7.586  22.699  -8.220  1.00 90.64 115 B 1 
ATOM   2580 N N   . GLY   B 2 116 ? -7.665  20.667  -11.028 1.00 97.60 116 B 1 
ATOM   2581 C CA  . GLY   B 2 116 ? -7.133  19.354  -11.353 1.00 97.71 116 B 1 
ATOM   2582 C C   . GLY   B 2 116 ? -8.220  18.306  -11.547 1.00 98.05 116 B 1 
ATOM   2583 O O   . GLY   B 2 116 ? -9.414  18.571  -11.413 1.00 97.47 116 B 1 
ATOM   2584 N N   . ILE   B 2 117 ? -7.785  17.095  -11.883 1.00 98.08 117 B 1 
ATOM   2585 C CA  . ILE   B 2 117 ? -8.654  15.921  -11.948 1.00 98.15 117 B 1 
ATOM   2586 C C   . ILE   B 2 117 ? -7.878  14.699  -11.465 1.00 98.04 117 B 1 
ATOM   2587 O O   . ILE   B 2 117 ? -6.726  14.492  -11.850 1.00 97.44 117 B 1 
ATOM   2588 C CB  . ILE   B 2 117 ? -9.237  15.750  -13.370 1.00 97.79 117 B 1 
ATOM   2589 C CG1 . ILE   B 2 117 ? -10.353 14.687  -13.389 1.00 96.13 117 B 1 
ATOM   2590 C CG2 . ILE   B 2 117 ? -8.155  15.431  -14.420 1.00 96.20 117 B 1 
ATOM   2591 C CD1 . ILE   B 2 117 ? -11.145 14.676  -14.708 1.00 92.88 117 B 1 
ATOM   2592 N N   . ILE   B 2 118 ? -8.521  13.875  -10.643 1.00 98.16 118 B 1 
ATOM   2593 C CA  . ILE   B 2 118 ? -7.978  12.592  -10.203 1.00 98.02 118 B 1 
ATOM   2594 C C   . ILE   B 2 118 ? -8.933  11.475  -10.620 1.00 97.98 118 B 1 
ATOM   2595 O O   . ILE   B 2 118 ? -10.154 11.623  -10.581 1.00 97.17 118 B 1 
ATOM   2596 C CB  . ILE   B 2 118 ? -7.627  12.625  -8.700  1.00 97.13 118 B 1 
ATOM   2597 C CG1 . ILE   B 2 118 ? -6.743  11.419  -8.328  1.00 91.96 118 B 1 
ATOM   2598 C CG2 . ILE   B 2 118 ? -8.879  12.693  -7.812  1.00 91.54 118 B 1 
ATOM   2599 C CD1 . ILE   B 2 118 ? -6.074  11.554  -6.961  1.00 87.92 118 B 1 
ATOM   2600 N N   . THR   B 2 119 ? -8.367  10.358  -11.067 1.00 97.53 119 B 1 
ATOM   2601 C CA  . THR   B 2 119 ? -9.134  9.208   -11.566 1.00 97.10 119 B 1 
ATOM   2602 C C   . THR   B 2 119 ? -8.653  7.912   -10.918 1.00 96.60 119 B 1 
ATOM   2603 O O   . THR   B 2 119 ? -7.582  7.866   -10.312 1.00 95.67 119 B 1 
ATOM   2604 C CB  . THR   B 2 119 ? -9.057  9.099   -13.101 1.00 96.40 119 B 1 
ATOM   2605 O OG1 . THR   B 2 119 ? -7.766  8.739   -13.523 1.00 91.82 119 B 1 
ATOM   2606 C CG2 . THR   B 2 119 ? -9.456  10.384  -13.830 1.00 92.44 119 B 1 
ATOM   2607 N N   . GLN   B 2 120 ? -9.405  6.826   -11.104 1.00 95.68 120 B 1 
ATOM   2608 C CA  . GLN   B 2 120 ? -8.955  5.499   -10.665 1.00 94.95 120 B 1 
ATOM   2609 C C   . GLN   B 2 120 ? -7.597  5.111   -11.266 1.00 94.65 120 B 1 
ATOM   2610 O O   . GLN   B 2 120 ? -6.834  4.408   -10.625 1.00 93.27 120 B 1 
ATOM   2611 C CB  . GLN   B 2 120 ? -9.993  4.436   -11.042 1.00 93.49 120 B 1 
ATOM   2612 C CG  . GLN   B 2 120 ? -11.229 4.485   -10.131 1.00 86.39 120 B 1 
ATOM   2613 C CD  . GLN   B 2 120 ? -12.234 3.374   -10.431 1.00 84.37 120 B 1 
ATOM   2614 O OE1 . GLN   B 2 120 ? -12.189 2.700   -11.447 1.00 75.25 120 B 1 
ATOM   2615 N NE2 . GLN   B 2 120 ? -13.187 3.143   -9.561  1.00 73.14 120 B 1 
ATOM   2616 N N   . THR   B 2 121 ? -7.274  5.599   -12.458 1.00 95.26 121 B 1 
ATOM   2617 C CA  . THR   B 2 121 ? -5.966  5.371   -13.094 1.00 94.79 121 B 1 
ATOM   2618 C C   . THR   B 2 121 ? -4.831  6.026   -12.300 1.00 94.26 121 B 1 
ATOM   2619 O O   . THR   B 2 121 ? -3.757  5.448   -12.191 1.00 92.97 121 B 1 
ATOM   2620 C CB  . THR   B 2 121 ? -5.967  5.905   -14.533 1.00 94.37 121 B 1 
ATOM   2621 O OG1 . THR   B 2 121 ? -7.058  5.366   -15.254 1.00 89.81 121 B 1 
ATOM   2622 C CG2 . THR   B 2 121 ? -4.708  5.538   -15.314 1.00 89.09 121 B 1 
ATOM   2623 N N   . ASP   B 2 122 ? -5.066  7.194   -11.722 1.00 95.06 122 B 1 
ATOM   2624 C CA  . ASP   B 2 122 ? -4.078  7.871   -10.874 1.00 94.67 122 B 1 
ATOM   2625 C C   . ASP   B 2 122 ? -3.891  7.129   -9.542  1.00 93.70 122 B 1 
ATOM   2626 O O   . ASP   B 2 122 ? -2.756  6.935   -9.114  1.00 92.53 122 B 1 
ATOM   2627 C CB  . ASP   B 2 122 ? -4.479  9.339   -10.658 1.00 95.40 122 B 1 
ATOM   2628 C CG  . ASP   B 2 122 ? -4.616  10.081  -11.990 1.00 95.61 122 B 1 
ATOM   2629 O OD1 . ASP   B 2 122 ? -3.603  10.188  -12.726 1.00 92.88 122 B 1 
ATOM   2630 O OD2 . ASP   B 2 122 ? -5.754  10.497  -12.312 1.00 92.94 122 B 1 
ATOM   2631 N N   . LEU   B 2 123 ? -4.973  6.613   -8.951  1.00 94.31 123 B 1 
ATOM   2632 C CA  . LEU   B 2 123 ? -4.900  5.782   -7.743  1.00 93.48 123 B 1 
ATOM   2633 C C   . LEU   B 2 123 ? -4.157  4.465   -7.983  1.00 92.04 123 B 1 
ATOM   2634 O O   . LEU   B 2 123 ? -3.366  4.060   -7.141  1.00 89.74 123 B 1 
ATOM   2635 C CB  . LEU   B 2 123 ? -6.306  5.482   -7.205  1.00 93.08 123 B 1 
ATOM   2636 C CG  . LEU   B 2 123 ? -7.097  6.702   -6.713  1.00 91.47 123 B 1 
ATOM   2637 C CD1 . LEU   B 2 123 ? -8.385  6.200   -6.069  1.00 85.55 123 B 1 
ATOM   2638 C CD2 . LEU   B 2 123 ? -6.342  7.522   -5.677  1.00 84.80 123 B 1 
ATOM   2639 N N   . LEU   B 2 124 ? -4.369  3.821   -9.130  1.00 92.49 124 B 1 
ATOM   2640 C CA  . LEU   B 2 124 ? -3.621  2.618   -9.505  1.00 91.33 124 B 1 
ATOM   2641 C C   . LEU   B 2 124 ? -2.117  2.903   -9.589  1.00 89.76 124 B 1 
ATOM   2642 O O   . LEU   B 2 124 ? -1.327  2.104   -9.099  1.00 87.76 124 B 1 
ATOM   2643 C CB  . LEU   B 2 124 ? -4.127  2.067   -10.847 1.00 91.05 124 B 1 
ATOM   2644 C CG  . LEU   B 2 124 ? -5.505  1.385   -10.795 1.00 88.37 124 B 1 
ATOM   2645 C CD1 . LEU   B 2 124 ? -5.946  1.049   -12.223 1.00 84.65 124 B 1 
ATOM   2646 C CD2 . LEU   B 2 124 ? -5.487  0.095   -9.980  1.00 84.42 124 B 1 
ATOM   2647 N N   . ARG   B 2 125 ? -1.723  4.048   -10.153 1.00 89.92 125 B 1 
ATOM   2648 C CA  . ARG   B 2 125 ? -0.309  4.460   -10.191 1.00 88.17 125 B 1 
ATOM   2649 C C   . ARG   B 2 125 ? 0.254   4.643   -8.779  1.00 86.75 125 B 1 
ATOM   2650 O O   . ARG   B 2 125 ? 1.295   4.075   -8.476  1.00 84.84 125 B 1 
ATOM   2651 C CB  . ARG   B 2 125 ? -0.167  5.729   -11.047 1.00 88.03 125 B 1 
ATOM   2652 C CG  . ARG   B 2 125 ? 1.307   6.119   -11.234 1.00 82.36 125 B 1 
ATOM   2653 C CD  . ARG   B 2 125 ? 1.465   7.356   -12.130 1.00 79.95 125 B 1 
ATOM   2654 N NE  . ARG   B 2 125 ? 0.811   8.541   -11.538 1.00 73.70 125 B 1 
ATOM   2655 C CZ  . ARG   B 2 125 ? -0.111  9.329   -12.073 1.00 69.55 125 B 1 
ATOM   2656 N NH1 . ARG   B 2 125 ? -0.453  9.263   -13.325 1.00 61.50 125 B 1 
ATOM   2657 N NH2 . ARG   B 2 125 ? -0.730  10.205  -11.341 1.00 60.95 125 B 1 
ATOM   2658 N N   . THR   B 2 126 ? -0.452  5.357   -7.911  1.00 88.33 126 B 1 
ATOM   2659 C CA  . THR   B 2 126 ? -0.036  5.557   -6.512  1.00 86.64 126 B 1 
ATOM   2660 C C   . THR   B 2 126 ? 0.063   4.230   -5.751  1.00 85.18 126 B 1 
ATOM   2661 O O   . THR   B 2 126 ? 1.011   4.018   -5.002  1.00 83.38 126 B 1 
ATOM   2662 C CB  . THR   B 2 126 ? -1.013  6.493   -5.784  1.00 86.68 126 B 1 
ATOM   2663 O OG1 . THR   B 2 126 ? -1.145  7.707   -6.489  1.00 83.13 126 B 1 
ATOM   2664 C CG2 . THR   B 2 126 ? -0.545  6.852   -4.373  1.00 82.37 126 B 1 
ATOM   2665 N N   . PHE   B 2 127 ? -0.870  3.313   -5.968  1.00 85.70 127 B 1 
ATOM   2666 C CA  . PHE   B 2 127 ? -0.826  1.975   -5.371  1.00 84.53 127 B 1 
ATOM   2667 C C   . PHE   B 2 127 ? 0.424   1.200   -5.801  1.00 83.01 127 B 1 
ATOM   2668 O O   . PHE   B 2 127 ? 1.103   0.615   -4.962  1.00 81.33 127 B 1 
ATOM   2669 C CB  . PHE   B 2 127 ? -2.103  1.218   -5.743  1.00 84.69 127 B 1 
ATOM   2670 C CG  . PHE   B 2 127 ? -2.145  -0.194  -5.191  1.00 84.33 127 B 1 
ATOM   2671 C CD1 . PHE   B 2 127 ? -1.796  -1.292  -6.001  1.00 78.59 127 B 1 
ATOM   2672 C CD2 . PHE   B 2 127 ? -2.512  -0.411  -3.852  1.00 78.08 127 B 1 
ATOM   2673 C CE1 . PHE   B 2 127 ? -1.825  -2.597  -5.476  1.00 76.81 127 B 1 
ATOM   2674 C CE2 . PHE   B 2 127 ? -2.541  -1.715  -3.327  1.00 75.79 127 B 1 
ATOM   2675 C CZ  . PHE   B 2 127 ? -2.200  -2.809  -4.140  1.00 77.98 127 B 1 
ATOM   2676 N N   . ILE   B 2 128 ? 0.758   1.226   -7.085  1.00 83.71 128 B 1 
ATOM   2677 C CA  . ILE   B 2 128 ? 1.961   0.572   -7.622  1.00 81.62 128 B 1 
ATOM   2678 C C   . ILE   B 2 128 ? 3.227   1.191   -7.007  1.00 79.76 128 B 1 
ATOM   2679 O O   . ILE   B 2 128 ? 4.113   0.454   -6.584  1.00 77.92 128 B 1 
ATOM   2680 C CB  . ILE   B 2 128 ? 1.958   0.638   -9.166  1.00 81.54 128 B 1 
ATOM   2681 C CG1 . ILE   B 2 128 ? 0.810   -0.223  -9.751  1.00 79.88 128 B 1 
ATOM   2682 C CG2 . ILE   B 2 128 ? 3.299   0.155   -9.755  1.00 79.88 128 B 1 
ATOM   2683 C CD1 . ILE   B 2 128 ? 0.464   0.133   -11.203 1.00 74.98 128 B 1 
ATOM   2684 N N   . GLU   B 2 129 ? 3.299   2.515   -6.908  1.00 79.22 129 B 1 
ATOM   2685 C CA  . GLU   B 2 129 ? 4.431   3.229   -6.295  1.00 77.40 129 B 1 
ATOM   2686 C C   . GLU   B 2 129 ? 4.646   2.826   -4.826  1.00 76.64 129 B 1 
ATOM   2687 O O   . GLU   B 2 129 ? 5.773   2.547   -4.420  1.00 75.32 129 B 1 
ATOM   2688 C CB  . GLU   B 2 129 ? 4.212   4.749   -6.412  1.00 75.84 129 B 1 
ATOM   2689 C CG  . GLU   B 2 129 ? 4.462   5.272   -7.837  1.00 69.98 129 B 1 
ATOM   2690 C CD  . GLU   B 2 129 ? 4.001   6.720   -8.071  1.00 68.04 129 B 1 
ATOM   2691 O OE1 . GLU   B 2 129 ? 4.041   7.159   -9.250  1.00 62.57 129 B 1 
ATOM   2692 O OE2 . GLU   B 2 129 ? 3.563   7.391   -7.107  1.00 62.67 129 B 1 
ATOM   2693 N N   . LEU   B 2 130 ? 3.578   2.696   -4.048  1.00 76.68 130 B 1 
ATOM   2694 C CA  . LEU   B 2 130 ? 3.640   2.295   -2.637  1.00 75.42 130 B 1 
ATOM   2695 C C   . LEU   B 2 130 ? 4.219   0.892   -2.408  1.00 74.25 130 B 1 
ATOM   2696 O O   . LEU   B 2 130 ? 4.758   0.620   -1.336  1.00 71.22 130 B 1 
ATOM   2697 C CB  . LEU   B 2 130 ? 2.229   2.376   -2.030  1.00 74.33 130 B 1 
ATOM   2698 C CG  . LEU   B 2 130 ? 1.832   3.800   -1.616  1.00 71.78 130 B 1 
ATOM   2699 C CD1 . LEU   B 2 130 ? 0.346   3.837   -1.265  1.00 67.68 130 B 1 
ATOM   2700 C CD2 . LEU   B 2 130 ? 2.627   4.239   -0.388  1.00 67.57 130 B 1 
ATOM   2701 N N   . THR   B 2 131 ? 4.140   0.008   -3.391  1.00 75.35 131 B 1 
ATOM   2702 C CA  . THR   B 2 131 ? 4.703   -1.349  -3.274  1.00 72.60 131 B 1 
ATOM   2703 C C   . THR   B 2 131 ? 6.231   -1.397  -3.404  1.00 70.74 131 B 1 
ATOM   2704 O O   . THR   B 2 131 ? 6.821   -2.463  -3.240  1.00 67.02 131 B 1 
ATOM   2705 C CB  . THR   B 2 131 ? 4.054   -2.341  -4.251  1.00 71.09 131 B 1 
ATOM   2706 O OG1 . THR   B 2 131 ? 4.381   -2.070  -5.595  1.00 67.45 131 B 1 
ATOM   2707 C CG2 . THR   B 2 131 ? 2.536   -2.381  -4.114  1.00 66.66 131 B 1 
ATOM   2708 N N   . GLY   B 2 132 ? 6.879   -0.273  -3.689  1.00 68.15 132 B 1 
ATOM   2709 C CA  . GLY   B 2 132 ? 8.342   -0.181  -3.798  1.00 66.24 132 B 1 
ATOM   2710 C C   . GLY   B 2 132 ? 8.955   -0.890  -5.012  1.00 66.85 132 B 1 
ATOM   2711 O O   . GLY   B 2 132 ? 10.167  -1.082  -5.062  1.00 63.54 132 B 1 
ATOM   2712 N N   . VAL   B 2 133 ? 8.142   -1.260  -5.994  1.00 66.21 133 B 1 
ATOM   2713 C CA  . VAL   B 2 133 ? 8.575   -2.018  -7.193  1.00 65.15 133 B 1 
ATOM   2714 C C   . VAL   B 2 133 ? 9.563   -1.236  -8.070  1.00 66.98 133 B 1 
ATOM   2715 O O   . VAL   B 2 133 ? 10.303  -1.827  -8.845  1.00 63.97 133 B 1 
ATOM   2716 C CB  . VAL   B 2 133 ? 7.341   -2.451  -8.010  1.00 60.52 133 B 1 
ATOM   2717 C CG1 . VAL   B 2 133 ? 7.668   -3.224  -9.294  1.00 54.35 133 B 1 
ATOM   2718 C CG2 . VAL   B 2 133 ? 6.444   -3.364  -7.174  1.00 53.78 133 B 1 
ATOM   2719 N N   . HIS   B 2 134 ? 9.612   0.086   -7.932  1.00 67.75 134 B 1 
ATOM   2720 C CA  . HIS   B 2 134 ? 10.471  0.942   -8.752  1.00 66.12 134 B 1 
ATOM   2721 C C   . HIS   B 2 134 ? 11.938  0.976   -8.311  1.00 67.94 134 B 1 
ATOM   2722 O O   . HIS   B 2 134 ? 12.758  1.610   -8.977  1.00 65.55 134 B 1 
ATOM   2723 C CB  . HIS   B 2 134 ? 9.886   2.357   -8.778  1.00 61.96 134 B 1 
ATOM   2724 C CG  . HIS   B 2 134 ? 8.459   2.380   -9.242  1.00 57.62 134 B 1 
ATOM   2725 N ND1 . HIS   B 2 134 ? 7.989   1.932   -10.461 1.00 51.75 134 B 1 
ATOM   2726 C CD2 . HIS   B 2 134 ? 7.376   2.800   -8.513  1.00 50.80 134 B 1 
ATOM   2727 C CE1 . HIS   B 2 134 ? 6.658   2.088   -10.468 1.00 46.82 134 B 1 
ATOM   2728 N NE2 . HIS   B 2 134 ? 6.251   2.610   -9.299  1.00 47.77 134 B 1 
ATOM   2729 N N   . GLN   B 2 135 ? 12.290  0.338   -7.198  1.00 69.49 135 B 1 
ATOM   2730 C CA  . GLN   B 2 135 ? 13.658  0.300   -6.699  1.00 70.51 135 B 1 
ATOM   2731 C C   . GLN   B 2 135 ? 14.170  -1.141  -6.659  1.00 73.75 135 B 1 
ATOM   2732 O O   . GLN   B 2 135 ? 13.453  -2.027  -6.184  1.00 71.84 135 B 1 
ATOM   2733 C CB  . GLN   B 2 135 ? 13.761  0.961   -5.320  1.00 66.73 135 B 1 
ATOM   2734 C CG  . GLN   B 2 135 ? 13.494  2.474   -5.391  1.00 61.42 135 B 1 
ATOM   2735 C CD  . GLN   B 2 135 ? 13.788  3.193   -4.073  1.00 57.81 135 B 1 
ATOM   2736 O OE1 . GLN   B 2 135 ? 14.303  2.641   -3.114  1.00 53.22 135 B 1 
ATOM   2737 N NE2 . GLN   B 2 135 ? 13.473  4.465   -3.980  1.00 50.77 135 B 1 
ATOM   2738 N N   . PRO   B 2 136 ? 15.414  -1.377  -7.096  1.00 76.10 136 B 1 
ATOM   2739 C CA  . PRO   B 2 136 ? 16.053  -2.680  -6.984  1.00 77.01 136 B 1 
ATOM   2740 C C   . PRO   B 2 136 ? 16.082  -3.172  -5.535  1.00 79.85 136 B 1 
ATOM   2741 O O   . PRO   B 2 136 ? 16.533  -2.460  -4.633  1.00 77.33 136 B 1 
ATOM   2742 C CB  . PRO   B 2 136 ? 17.463  -2.499  -7.553  1.00 72.34 136 B 1 
ATOM   2743 C CG  . PRO   B 2 136 ? 17.314  -1.323  -8.513  1.00 68.66 136 B 1 
ATOM   2744 C CD  . PRO   B 2 136 ? 16.275  -0.458  -7.814  1.00 71.08 136 B 1 
ATOM   2745 N N   . GLY   B 2 137 ? 15.615  -4.388  -5.311  1.00 82.31 137 B 1 
ATOM   2746 C CA  . GLY   B 2 137 ? 15.608  -4.992  -3.987  1.00 83.03 137 B 1 
ATOM   2747 C C   . GLY   B 2 137 ? 15.059  -6.415  -3.975  1.00 85.23 137 B 1 
ATOM   2748 O O   . GLY   B 2 137 ? 14.388  -6.850  -4.910  1.00 84.08 137 B 1 
ATOM   2749 N N   . SER   B 2 138 ? 15.331  -7.115  -2.883  1.00 87.32 138 B 1 
ATOM   2750 C CA  . SER   B 2 138 ? 14.820  -8.462  -2.608  1.00 88.18 138 B 1 
ATOM   2751 C C   . SER   B 2 138 ? 13.718  -8.401  -1.553  1.00 88.94 138 B 1 
ATOM   2752 O O   . SER   B 2 138 ? 13.724  -7.524  -0.690  1.00 88.24 138 B 1 
ATOM   2753 C CB  . SER   B 2 138 ? 15.951  -9.379  -2.134  1.00 87.06 138 B 1 
ATOM   2754 O OG  . SER   B 2 138 ? 17.007  -9.403  -3.078  1.00 82.71 138 B 1 
ATOM   2755 N N   . GLN   B 2 139 ? 12.776  -9.339  -1.595  1.00 87.02 139 B 1 
ATOM   2756 C CA  . GLN   B 2 139 ? 11.684  -9.424  -0.626  1.00 86.49 139 B 1 
ATOM   2757 C C   . GLN   B 2 139 ? 12.012  -10.417 0.496   1.00 87.30 139 B 1 
ATOM   2758 O O   . GLN   B 2 139 ? 12.495  -11.519 0.249   1.00 85.92 139 B 1 
ATOM   2759 C CB  . GLN   B 2 139 ? 10.375  -9.749  -1.358  1.00 83.27 139 B 1 
ATOM   2760 C CG  . GLN   B 2 139 ? 9.142   -9.672  -0.448  1.00 79.51 139 B 1 
ATOM   2761 C CD  . GLN   B 2 139 ? 7.840   -9.509  -1.233  1.00 75.90 139 B 1 
ATOM   2762 O OE1 . GLN   B 2 139 ? 7.735   -8.662  -2.101  1.00 68.79 139 B 1 
ATOM   2763 N NE2 . GLN   B 2 139 ? 6.812   -10.264 -0.951  1.00 66.69 139 B 1 
ATOM   2764 N N   . ILE   B 2 140 ? 11.723  -10.019 1.727   1.00 89.25 140 B 1 
ATOM   2765 C CA  . ILE   B 2 140 ? 11.754  -10.891 2.907   1.00 90.31 140 B 1 
ATOM   2766 C C   . ILE   B 2 140 ? 10.426  -10.718 3.641   1.00 90.04 140 B 1 
ATOM   2767 O O   . ILE   B 2 140 ? 10.064  -9.604  4.013   1.00 89.25 140 B 1 
ATOM   2768 C CB  . ILE   B 2 140 ? 12.952  -10.576 3.834   1.00 90.40 140 B 1 
ATOM   2769 C CG1 . ILE   B 2 140 ? 14.305  -10.668 3.086   1.00 87.33 140 B 1 
ATOM   2770 C CG2 . ILE   B 2 140 ? 12.943  -11.530 5.044   1.00 86.04 140 B 1 
ATOM   2771 C CD1 . ILE   B 2 140 ? 15.519  -10.245 3.927   1.00 83.83 140 B 1 
ATOM   2772 N N   . GLU   B 2 141 ? 9.709   -11.809 3.878   1.00 89.81 141 B 1 
ATOM   2773 C CA  . GLU   B 2 141 ? 8.476   -11.813 4.662   1.00 89.32 141 B 1 
ATOM   2774 C C   . GLU   B 2 141 ? 8.687   -12.578 5.961   1.00 90.14 141 B 1 
ATOM   2775 O O   . GLU   B 2 141 ? 9.150   -13.717 5.957   1.00 89.51 141 B 1 
ATOM   2776 C CB  . GLU   B 2 141 ? 7.292   -12.405 3.890   1.00 86.88 141 B 1 
ATOM   2777 C CG  . GLU   B 2 141 ? 7.038   -11.717 2.552   1.00 78.10 141 B 1 
ATOM   2778 C CD  . GLU   B 2 141 ? 5.750   -12.157 1.851   1.00 77.16 141 B 1 
ATOM   2779 O OE1 . GLU   B 2 141 ? 5.539   -11.687 0.707   1.00 69.22 141 B 1 
ATOM   2780 O OE2 . GLU   B 2 141 ? 4.959   -12.924 2.443   1.00 69.79 141 B 1 
ATOM   2781 N N   . ILE   B 2 142 ? 8.311   -11.961 7.068   1.00 91.47 142 B 1 
ATOM   2782 C CA  . ILE   B 2 142 ? 8.361   -12.599 8.380   1.00 92.21 142 B 1 
ATOM   2783 C C   . ILE   B 2 142 ? 6.998   -12.539 9.060   1.00 91.99 142 B 1 
ATOM   2784 O O   . ILE   B 2 142 ? 6.302   -11.524 9.017   1.00 91.23 142 B 1 
ATOM   2785 C CB  . ILE   B 2 142 ? 9.490   -12.035 9.270   1.00 92.21 142 B 1 
ATOM   2786 C CG1 . ILE   B 2 142 ? 9.307   -10.531 9.582   1.00 86.42 142 B 1 
ATOM   2787 C CG2 . ILE   B 2 142 ? 10.854  -12.307 8.614   1.00 83.77 142 B 1 
ATOM   2788 C CD1 . ILE   B 2 142 ? 10.329  -9.978  10.581  1.00 83.33 142 B 1 
ATOM   2789 N N   . LYS   B 2 143 ? 6.634   -13.626 9.726   1.00 91.63 143 B 1 
ATOM   2790 C CA  . LYS   B 2 143 ? 5.465   -13.709 10.596  1.00 91.41 143 B 1 
ATOM   2791 C C   . LYS   B 2 143 ? 5.897   -13.433 12.032  1.00 91.57 143 B 1 
ATOM   2792 O O   . LYS   B 2 143 ? 6.829   -14.065 12.520  1.00 90.72 143 B 1 
ATOM   2793 C CB  . LYS   B 2 143 ? 4.826   -15.086 10.427  1.00 89.88 143 B 1 
ATOM   2794 C CG  . LYS   B 2 143 ? 3.417   -15.139 11.022  1.00 84.35 143 B 1 
ATOM   2795 C CD  . LYS   B 2 143 ? 2.848   -16.552 10.851  1.00 81.47 143 B 1 
ATOM   2796 C CE  . LYS   B 2 143 ? 1.418   -16.550 11.359  1.00 72.13 143 B 1 
ATOM   2797 N NZ  . LYS   B 2 143 ? 0.906   -17.894 11.670  1.00 66.72 143 B 1 
ATOM   2798 N N   . VAL   B 2 144 ? 5.234   -12.494 12.682  1.00 91.02 144 B 1 
ATOM   2799 C CA  . VAL   B 2 144 ? 5.568   -12.068 14.045  1.00 90.73 144 B 1 
ATOM   2800 C C   . VAL   B 2 144 ? 4.300   -11.919 14.892  1.00 90.50 144 B 1 
ATOM   2801 O O   . VAL   B 2 144 ? 3.225   -11.680 14.330  1.00 89.80 144 B 1 
ATOM   2802 C CB  . VAL   B 2 144 ? 6.377   -10.755 14.046  1.00 90.18 144 B 1 
ATOM   2803 C CG1 . VAL   B 2 144 ? 7.708   -10.904 13.315  1.00 85.09 144 B 1 
ATOM   2804 C CG2 . VAL   B 2 144 ? 5.626   -9.562  13.432  1.00 85.29 144 B 1 
ATOM   2805 N N   . PRO   B 2 145 ? 4.401   -12.007 16.227  1.00 89.10 145 B 1 
ATOM   2806 C CA  . PRO   B 2 145 ? 3.310   -11.606 17.107  1.00 87.08 145 B 1 
ATOM   2807 C C   . PRO   B 2 145 ? 2.891   -10.153 16.849  1.00 86.44 145 B 1 
ATOM   2808 O O   . PRO   B 2 145 ? 3.722   -9.296  16.530  1.00 83.64 145 B 1 
ATOM   2809 C CB  . PRO   B 2 145 ? 3.833   -11.798 18.535  1.00 85.30 145 B 1 
ATOM   2810 C CG  . PRO   B 2 145 ? 4.963   -12.814 18.372  1.00 83.38 145 B 1 
ATOM   2811 C CD  . PRO   B 2 145 ? 5.531   -12.476 16.999  1.00 86.46 145 B 1 
ATOM   2812 N N   . ASN   B 2 146 ? 1.596   -9.856  16.997  1.00 84.85 146 B 1 
ATOM   2813 C CA  . ASN   B 2 146 ? 1.068   -8.498  16.857  1.00 81.66 146 B 1 
ATOM   2814 C C   . ASN   B 2 146 ? 1.309   -7.669  18.130  1.00 80.57 146 B 1 
ATOM   2815 O O   . ASN   B 2 146 ? 0.376   -7.228  18.801  1.00 77.21 146 B 1 
ATOM   2816 C CB  . ASN   B 2 146 ? -0.400  -8.551  16.405  1.00 78.38 146 B 1 
ATOM   2817 C CG  . ASN   B 2 146 ? -0.921  -7.192  15.966  1.00 74.90 146 B 1 
ATOM   2818 O OD1 . ASN   B 2 146 ? -0.185  -6.242  15.737  1.00 68.73 146 B 1 
ATOM   2819 N ND2 . ASN   B 2 146 ? -2.218  -7.075  15.800  1.00 68.78 146 B 1 
ATOM   2820 N N   . GLU   B 2 147 ? 2.568   -7.473  18.450  1.00 80.12 147 B 1 
ATOM   2821 C CA  . GLU   B 2 147 ? 3.045   -6.835  19.671  1.00 79.49 147 B 1 
ATOM   2822 C C   . GLU   B 2 147 ? 4.051   -5.723  19.359  1.00 79.60 147 B 1 
ATOM   2823 O O   . GLU   B 2 147 ? 4.643   -5.657  18.270  1.00 75.99 147 B 1 
ATOM   2824 C CB  . GLU   B 2 147 ? 3.679   -7.889  20.595  1.00 76.00 147 B 1 
ATOM   2825 C CG  . GLU   B 2 147 ? 2.661   -8.908  21.140  1.00 70.04 147 B 1 
ATOM   2826 C CD  . GLU   B 2 147 ? 3.315   -10.017 21.981  1.00 68.24 147 B 1 
ATOM   2827 O OE1 . GLU   B 2 147 ? 2.610   -11.012 22.264  1.00 60.78 147 B 1 
ATOM   2828 O OE2 . GLU   B 2 147 ? 4.526   -9.892  22.301  1.00 63.35 147 B 1 
ATOM   2829 N N   . ALA   B 2 148 ? 4.260   -4.850  20.330  1.00 78.39 148 B 1 
ATOM   2830 C CA  . ALA   B 2 148 ? 5.267   -3.807  20.235  1.00 77.57 148 B 1 
ATOM   2831 C C   . ALA   B 2 148 ? 6.682   -4.399  20.110  1.00 79.16 148 B 1 
ATOM   2832 O O   . ALA   B 2 148 ? 7.030   -5.398  20.736  1.00 74.60 148 B 1 
ATOM   2833 C CB  . ALA   B 2 148 ? 5.143   -2.881  21.448  1.00 72.39 148 B 1 
ATOM   2834 N N   . GLY   B 2 149 ? 7.520   -3.761  19.306  1.00 78.88 149 B 1 
ATOM   2835 C CA  . GLY   B 2 149 ? 8.945   -4.078  19.202  1.00 79.72 149 B 1 
ATOM   2836 C C   . GLY   B 2 149 ? 9.338   -5.107  18.154  1.00 83.47 149 B 1 
ATOM   2837 O O   . GLY   B 2 149 ? 10.528  -5.214  17.842  1.00 81.35 149 B 1 
ATOM   2838 N N   . MET   B 2 150 ? 8.387   -5.838  17.565  1.00 83.66 150 B 1 
ATOM   2839 C CA  . MET   B 2 150 ? 8.709   -6.840  16.541  1.00 84.79 150 B 1 
ATOM   2840 C C   . MET   B 2 150 ? 9.311   -6.212  15.285  1.00 86.70 150 B 1 
ATOM   2841 O O   . MET   B 2 150 ? 10.370  -6.642  14.828  1.00 85.18 150 B 1 
ATOM   2842 C CB  . MET   B 2 150 ? 7.466   -7.673  16.213  1.00 83.20 150 B 1 
ATOM   2843 C CG  . MET   B 2 150 ? 7.015   -8.511  17.416  1.00 79.82 150 B 1 
ATOM   2844 S SD  . MET   B 2 150 ? 8.274   -9.684  17.999  1.00 76.50 150 B 1 
ATOM   2845 C CE  . MET   B 2 150 ? 7.906   -9.664  19.759  1.00 65.46 150 B 1 
ATOM   2846 N N   . LEU   B 2 151 ? 8.704   -5.137  14.786  1.00 85.48 151 B 1 
ATOM   2847 C CA  . LEU   B 2 151 ? 9.236   -4.391  13.641  1.00 86.04 151 B 1 
ATOM   2848 C C   . LEU   B 2 151 ? 10.613  -3.786  13.943  1.00 86.86 151 B 1 
ATOM   2849 O O   . LEU   B 2 151 ? 11.508  -3.875  13.114  1.00 86.31 151 B 1 
ATOM   2850 C CB  . LEU   B 2 151 ? 8.228   -3.302  13.236  1.00 84.76 151 B 1 
ATOM   2851 C CG  . LEU   B 2 151 ? 8.714   -2.396  12.085  1.00 82.71 151 B 1 
ATOM   2852 C CD1 . LEU   B 2 151 ? 8.920   -3.150  10.782  1.00 76.90 151 B 1 
ATOM   2853 C CD2 . LEU   B 2 151 ? 7.691   -1.297  11.835  1.00 76.56 151 B 1 
ATOM   2854 N N   . SER   B 2 152 ? 10.794  -3.189  15.115  1.00 85.45 152 B 1 
ATOM   2855 C CA  . SER   B 2 152 ? 12.053  -2.524  15.469  1.00 85.01 152 B 1 
ATOM   2856 C C   . SER   B 2 152 ? 13.225  -3.500  15.507  1.00 86.17 152 B 1 
ATOM   2857 O O   . SER   B 2 152 ? 14.267  -3.223  14.921  1.00 85.51 152 B 1 
ATOM   2858 C CB  . SER   B 2 152 ? 11.917  -1.730  16.776  1.00 82.51 152 B 1 
ATOM   2859 O OG  . SER   B 2 152 ? 12.559  -2.326  17.882  1.00 72.26 152 B 1 
ATOM   2860 N N   . LYS   B 2 153 ? 13.035  -4.665  16.127  1.00 86.62 153 B 1 
ATOM   2861 C CA  . LYS   B 2 153 ? 14.075  -5.696  16.221  1.00 86.62 153 B 1 
ATOM   2862 C C   . LYS   B 2 153 ? 14.420  -6.282  14.851  1.00 88.02 153 B 1 
ATOM   2863 O O   . LYS   B 2 153 ? 15.598  -6.398  14.528  1.00 87.18 153 B 1 
ATOM   2864 C CB  . LYS   B 2 153 ? 13.630  -6.798  17.187  1.00 84.51 153 B 1 
ATOM   2865 C CG  . LYS   B 2 153 ? 13.596  -6.340  18.654  1.00 76.67 153 B 1 
ATOM   2866 C CD  . LYS   B 2 153 ? 13.031  -7.466  19.524  1.00 72.34 153 B 1 
ATOM   2867 C CE  . LYS   B 2 153 ? 12.905  -7.024  20.982  1.00 61.92 153 B 1 
ATOM   2868 N NZ  . LYS   B 2 153 ? 12.200  -8.047  21.797  1.00 54.73 153 B 1 
ATOM   2869 N N   . ALA   B 2 154 ? 13.416  -6.591  14.043  1.00 89.86 154 B 1 
ATOM   2870 C CA  . ALA   B 2 154 ? 13.649  -7.102  12.692  1.00 90.43 154 B 1 
ATOM   2871 C C   . ALA   B 2 154 ? 14.378  -6.071  11.808  1.00 90.52 154 B 1 
ATOM   2872 O O   . ALA   B 2 154 ? 15.361  -6.395  11.147  1.00 89.70 154 B 1 
ATOM   2873 C CB  . ALA   B 2 154 ? 12.301  -7.511  12.091  1.00 90.60 154 B 1 
ATOM   2874 N N   . ALA   B 2 155 ? 13.952  -4.809  11.859  1.00 89.94 155 B 1 
ATOM   2875 C CA  . ALA   B 2 155 ? 14.610  -3.732  11.126  1.00 88.92 155 B 1 
ATOM   2876 C C   . ALA   B 2 155 ? 16.037  -3.459  11.638  1.00 88.50 155 B 1 
ATOM   2877 O O   . ALA   B 2 155 ? 16.902  -3.093  10.844  1.00 87.00 155 B 1 
ATOM   2878 C CB  . ALA   B 2 155 ? 13.724  -2.483  11.199  1.00 88.04 155 B 1 
ATOM   2879 N N   . ALA   B 2 156 ? 16.302  -3.663  12.934  1.00 88.43 156 B 1 
ATOM   2880 C CA  . ALA   B 2 156 ? 17.644  -3.531  13.502  1.00 87.24 156 B 1 
ATOM   2881 C C   . ALA   B 2 156 ? 18.609  -4.579  12.934  1.00 87.51 156 B 1 
ATOM   2882 O O   . ALA   B 2 156 ? 19.701  -4.216  12.509  1.00 86.21 156 B 1 
ATOM   2883 C CB  . ALA   B 2 156 ? 17.572  -3.594  15.032  1.00 85.32 156 B 1 
ATOM   2884 N N   . ILE   B 2 157 ? 18.179  -5.833  12.827  1.00 89.40 157 B 1 
ATOM   2885 C CA  . ILE   B 2 157 ? 18.973  -6.922  12.230  1.00 89.54 157 B 1 
ATOM   2886 C C   . ILE   B 2 157 ? 19.359  -6.588  10.780  1.00 89.26 157 B 1 
ATOM   2887 O O   . ILE   B 2 157 ? 20.511  -6.751  10.385  1.00 87.47 157 B 1 
ATOM   2888 C CB  . ILE   B 2 157 ? 18.187  -8.250  12.321  1.00 90.01 157 B 1 
ATOM   2889 C CG1 . ILE   B 2 157 ? 18.051  -8.693  13.798  1.00 88.19 157 B 1 
ATOM   2890 C CG2 . ILE   B 2 157 ? 18.859  -9.365  11.503  1.00 87.79 157 B 1 
ATOM   2891 C CD1 . ILE   B 2 157 ? 16.982  -9.769  14.021  1.00 82.76 157 B 1 
ATOM   2892 N N   . ILE   B 2 158 ? 18.412  -6.058  10.002  1.00 89.61 158 B 1 
ATOM   2893 C CA  . ILE   B 2 158 ? 18.667  -5.631  8.617   1.00 88.96 158 B 1 
ATOM   2894 C C   . ILE   B 2 158 ? 19.653  -4.449  8.584   1.00 88.03 158 B 1 
ATOM   2895 O O   . ILE   B 2 158 ? 20.592  -4.426  7.788   1.00 86.08 158 B 1 
ATOM   2896 C CB  . ILE   B 2 158 ? 17.332  -5.291  7.912   1.00 88.97 158 B 1 
ATOM   2897 C CG1 . ILE   B 2 158 ? 16.415  -6.537  7.832   1.00 87.86 158 B 1 
ATOM   2898 C CG2 . ILE   B 2 158 ? 17.581  -4.739  6.499   1.00 87.41 158 B 1 
ATOM   2899 C CD1 . ILE   B 2 158 ? 14.963  -6.229  7.439   1.00 83.85 158 B 1 
ATOM   2900 N N   . SER   B 2 159 ? 19.469  -3.488  9.475   1.00 87.12 159 B 1 
ATOM   2901 C CA  . SER   B 2 159 ? 20.315  -2.299  9.582   1.00 84.51 159 B 1 
ATOM   2902 C C   . SER   B 2 159 ? 21.754  -2.608  9.999   1.00 84.44 159 B 1 
ATOM   2903 O O   . SER   B 2 159 ? 22.661  -1.906  9.561   1.00 82.24 159 B 1 
ATOM   2904 C CB  . SER   B 2 159 ? 19.686  -1.349  10.601  1.00 81.83 159 B 1 
ATOM   2905 O OG  . SER   B 2 159 ? 20.587  -0.335  10.991  1.00 69.05 159 B 1 
ATOM   2906 N N   . GLU   B 2 160 ? 21.979  -3.601  10.855  1.00 85.93 160 B 1 
ATOM   2907 C CA  . GLU   B 2 160 ? 23.324  -3.976  11.316  1.00 85.20 160 B 1 
ATOM   2908 C C   . GLU   B 2 160 ? 24.230  -4.431  10.171  1.00 84.74 160 B 1 
ATOM   2909 O O   . GLU   B 2 160 ? 25.443  -4.241  10.233  1.00 82.59 160 B 1 
ATOM   2910 C CB  . GLU   B 2 160 ? 23.238  -5.085  12.376  1.00 84.78 160 B 1 
ATOM   2911 C CG  . GLU   B 2 160 ? 22.965  -4.519  13.773  1.00 76.84 160 B 1 
ATOM   2912 C CD  . GLU   B 2 160 ? 22.974  -5.586  14.881  1.00 71.14 160 B 1 
ATOM   2913 O OE1 . GLU   B 2 160 ? 22.980  -5.171  16.065  1.00 61.86 160 B 1 
ATOM   2914 O OE2 . GLU   B 2 160 ? 22.984  -6.796  14.564  1.00 63.67 160 B 1 
ATOM   2915 N N   . ARG   B 2 161 ? 23.646  -4.944  9.094   1.00 86.46 161 B 1 
ATOM   2916 C CA  . ARG   B 2 161 ? 24.372  -5.283  7.859   1.00 85.57 161 B 1 
ATOM   2917 C C   . ARG   B 2 161 ? 24.486  -4.120  6.872   1.00 85.64 161 B 1 
ATOM   2918 O O   . ARG   B 2 161 ? 24.886  -4.334  5.735   1.00 83.13 161 B 1 
ATOM   2919 C CB  . ARG   B 2 161 ? 23.758  -6.518  7.214   1.00 85.86 161 B 1 
ATOM   2920 C CG  . ARG   B 2 161 ? 23.974  -7.749  8.095   1.00 84.22 161 B 1 
ATOM   2921 C CD  . ARG   B 2 161 ? 23.730  -8.998  7.256   1.00 81.37 161 B 1 
ATOM   2922 N NE  . ARG   B 2 161 ? 24.016  -10.197 8.046   1.00 80.28 161 B 1 
ATOM   2923 C CZ  . ARG   B 2 161 ? 25.113  -10.927 8.066   1.00 78.77 161 B 1 
ATOM   2924 N NH1 . ARG   B 2 161 ? 26.125  -10.699 7.285   1.00 72.27 161 B 1 
ATOM   2925 N NH2 . ARG   B 2 161 ? 25.180  -11.911 8.904   1.00 74.32 161 B 1 
ATOM   2926 N N   . HIS   B 2 162 ? 24.156  -2.916  7.275   1.00 84.12 162 B 1 
ATOM   2927 C CA  . HIS   B 2 162 ? 24.174  -1.733  6.409   1.00 82.16 162 B 1 
ATOM   2928 C C   . HIS   B 2 162 ? 23.283  -1.839  5.160   1.00 82.76 162 B 1 
ATOM   2929 O O   . HIS   B 2 162 ? 23.466  -1.098  4.194   1.00 79.57 162 B 1 
ATOM   2930 C CB  . HIS   B 2 162 ? 25.624  -1.324  6.095   1.00 79.65 162 B 1 
ATOM   2931 C CG  . HIS   B 2 162 ? 26.450  -1.094  7.328   1.00 74.86 162 B 1 
ATOM   2932 N ND1 . HIS   B 2 162 ? 26.238  -0.106  8.264   1.00 65.95 162 B 1 
ATOM   2933 C CD2 . HIS   B 2 162 ? 27.532  -1.821  7.759   1.00 64.68 162 B 1 
ATOM   2934 C CE1 . HIS   B 2 162 ? 27.170  -0.231  9.227   1.00 63.50 162 B 1 
ATOM   2935 N NE2 . HIS   B 2 162 ? 27.979  -1.263  8.955   1.00 63.98 162 B 1 
ATOM   2936 N N   . VAL   B 2 163 ? 22.285  -2.710  5.179   1.00 85.67 163 B 1 
ATOM   2937 C CA  . VAL   B 2 163 ? 21.304  -2.850  4.100   1.00 86.69 163 B 1 
ATOM   2938 C C   . VAL   B 2 163 ? 20.169  -1.848  4.306   1.00 86.47 163 B 1 
ATOM   2939 O O   . VAL   B 2 163 ? 19.582  -1.751  5.385   1.00 84.97 163 B 1 
ATOM   2940 C CB  . VAL   B 2 163 ? 20.798  -4.295  3.987   1.00 86.63 163 B 1 
ATOM   2941 C CG1 . VAL   B 2 163 ? 19.770  -4.441  2.861   1.00 81.44 163 B 1 
ATOM   2942 C CG2 . VAL   B 2 163 ? 21.957  -5.255  3.685   1.00 80.92 163 B 1 
ATOM   2943 N N   . ASN   B 2 164 ? 19.847  -1.094  3.255   1.00 85.96 164 B 1 
ATOM   2944 C CA  . ASN   B 2 164 ? 18.738  -0.143  3.281   1.00 85.35 164 B 1 
ATOM   2945 C C   . ASN   B 2 164 ? 17.402  -0.862  3.048   1.00 86.01 164 B 1 
ATOM   2946 O O   . ASN   B 2 164 ? 17.302  -1.773  2.231   1.00 85.10 164 B 1 
ATOM   2947 C CB  . ASN   B 2 164 ? 19.002  0.976   2.257   1.00 82.66 164 B 1 
ATOM   2948 C CG  . ASN   B 2 164 ? 18.060  2.161   2.402   1.00 78.03 164 B 1 
ATOM   2949 O OD1 . ASN   B 2 164 ? 17.454  2.408   3.435   1.00 70.96 164 B 1 
ATOM   2950 N ND2 . ASN   B 2 164 ? 17.918  2.950   1.361   1.00 69.07 164 B 1 
ATOM   2951 N N   . ILE   B 2 165 ? 16.370  -0.414  3.745   1.00 85.56 165 B 1 
ATOM   2952 C CA  . ILE   B 2 165 ? 14.997  -0.893  3.569   1.00 86.08 165 B 1 
ATOM   2953 C C   . ILE   B 2 165 ? 14.278  0.074   2.622   1.00 85.18 165 B 1 
ATOM   2954 O O   . ILE   B 2 165 ? 14.038  1.228   2.977   1.00 83.51 165 B 1 
ATOM   2955 C CB  . ILE   B 2 165 ? 14.283  -1.055  4.929   1.00 86.22 165 B 1 
ATOM   2956 C CG1 . ILE   B 2 165 ? 15.012  -2.097  5.817   1.00 85.05 165 B 1 
ATOM   2957 C CG2 . ILE   B 2 165 ? 12.823  -1.477  4.700   1.00 84.41 165 B 1 
ATOM   2958 C CD1 . ILE   B 2 165 ? 14.519  -2.140  7.271   1.00 81.38 165 B 1 
ATOM   2959 N N   . ALA   B 2 166 ? 13.933  -0.407  1.431   1.00 85.04 166 B 1 
ATOM   2960 C CA  . ALA   B 2 166 ? 13.219  0.375   0.422   1.00 83.38 166 B 1 
ATOM   2961 C C   . ALA   B 2 166 ? 11.734  0.551   0.769   1.00 82.83 166 B 1 
ATOM   2962 O O   . ALA   B 2 166 ? 11.180  1.635   0.603   1.00 80.22 166 B 1 
ATOM   2963 C CB  . ALA   B 2 166 ? 13.392  -0.309  -0.939  1.00 81.98 166 B 1 
ATOM   2964 N N   . SER   B 2 167 ? 11.099  -0.503  1.272   1.00 84.61 167 B 1 
ATOM   2965 C CA  . SER   B 2 167 ? 9.717   -0.444  1.747   1.00 84.69 167 B 1 
ATOM   2966 C C   . SER   B 2 167 ? 9.454   -1.480  2.833   1.00 86.57 167 B 1 
ATOM   2967 O O   . SER   B 2 167 ? 10.097  -2.528  2.884   1.00 85.88 167 B 1 
ATOM   2968 C CB  . SER   B 2 167 ? 8.722   -0.610  0.587   1.00 81.35 167 B 1 
ATOM   2969 O OG  . SER   B 2 167 ? 8.722   -1.933  0.078   1.00 73.12 167 B 1 
ATOM   2970 N N   . VAL   B 2 168 ? 8.480   -1.179  3.678   1.00 84.72 168 B 1 
ATOM   2971 C CA  . VAL   B 2 168 ? 7.886   -2.138  4.616   1.00 85.26 168 B 1 
ATOM   2972 C C   . VAL   B 2 168 ? 6.380   -2.040  4.484   1.00 84.87 168 B 1 
ATOM   2973 O O   . VAL   B 2 168 ? 5.826   -0.946  4.561   1.00 83.55 168 B 1 
ATOM   2974 C CB  . VAL   B 2 168 ? 8.304   -1.881  6.075   1.00 85.11 168 B 1 
ATOM   2975 C CG1 . VAL   B 2 168 ? 7.689   -2.916  7.027   1.00 77.97 168 B 1 
ATOM   2976 C CG2 . VAL   B 2 168 ? 9.820   -1.955  6.236   1.00 78.33 168 B 1 
ATOM   2977 N N   . LEU   B 2 169 ? 5.723   -3.183  4.326   1.00 85.21 169 B 1 
ATOM   2978 C CA  . LEU   B 2 169 ? 4.269   -3.281  4.388   1.00 84.64 169 B 1 
ATOM   2979 C C   . LEU   B 2 169 ? 3.886   -4.199  5.548   1.00 85.87 169 B 1 
ATOM   2980 O O   . LEU   B 2 169 ? 4.433   -5.291  5.698   1.00 85.16 169 B 1 
ATOM   2981 C CB  . LEU   B 2 169 ? 3.708   -3.768  3.041   1.00 82.09 169 B 1 
ATOM   2982 C CG  . LEU   B 2 169 ? 3.961   -2.814  1.858   1.00 78.36 169 B 1 
ATOM   2983 C CD1 . LEU   B 2 169 ? 3.522   -3.470  0.554   1.00 74.90 169 B 1 
ATOM   2984 C CD2 . LEU   B 2 169 ? 3.196   -1.496  2.013   1.00 74.34 169 B 1 
ATOM   2985 N N   . VAL   B 2 170 ? 2.951   -3.743  6.368   1.00 83.36 170 B 1 
ATOM   2986 C CA  . VAL   B 2 170 ? 2.396   -4.528  7.473   1.00 82.08 170 B 1 
ATOM   2987 C C   . VAL   B 2 170 ? 1.049   -5.077  7.024   1.00 80.69 170 B 1 
ATOM   2988 O O   . VAL   B 2 170 ? 0.107   -4.314  6.824   1.00 78.84 170 B 1 
ATOM   2989 C CB  . VAL   B 2 170 ? 2.269   -3.702  8.767   1.00 81.82 170 B 1 
ATOM   2990 C CG1 . VAL   B 2 170 ? 1.818   -4.587  9.934   1.00 78.05 170 B 1 
ATOM   2991 C CG2 . VAL   B 2 170 ? 3.603   -3.043  9.156   1.00 79.17 170 B 1 
ATOM   2992 N N   . TYR   B 2 171 ? 0.956   -6.400  6.883   1.00 81.04 171 B 1 
ATOM   2993 C CA  . TYR   B 2 171 ? -0.285  -7.085  6.539   1.00 80.09 171 B 1 
ATOM   2994 C C   . TYR   B 2 171 ? -0.885  -7.749  7.780   1.00 81.28 171 B 1 
ATOM   2995 O O   . TYR   B 2 171 ? -0.146  -8.314  8.593   1.00 80.00 171 B 1 
ATOM   2996 C CB  . TYR   B 2 171 ? -0.036  -8.107  5.435   1.00 77.20 171 B 1 
ATOM   2997 C CG  . TYR   B 2 171 ? 0.243   -7.487  4.082   1.00 74.48 171 B 1 
ATOM   2998 C CD1 . TYR   B 2 171 ? -0.819  -7.162  3.217   1.00 70.39 171 B 1 
ATOM   2999 C CD2 . TYR   B 2 171 ? 1.569   -7.230  3.678   1.00 69.00 171 B 1 
ATOM   3000 C CE1 . TYR   B 2 171 ? -0.568  -6.607  1.953   1.00 67.11 171 B 1 
ATOM   3001 C CE2 . TYR   B 2 171 ? 1.833   -6.669  2.413   1.00 66.67 171 B 1 
ATOM   3002 C CZ  . TYR   B 2 171 ? 0.759   -6.365  1.550   1.00 66.87 171 B 1 
ATOM   3003 O OH  . TYR   B 2 171 ? 1.007   -5.839  0.309   1.00 62.52 171 B 1 
ATOM   3004 N N   . PRO   B 2 172 ? -2.222  -7.731  7.926   1.00 76.21 172 B 1 
ATOM   3005 C CA  . PRO   B 2 172 ? -2.875  -8.556  8.928   1.00 75.15 172 B 1 
ATOM   3006 C C   . PRO   B 2 172 ? -2.688  -10.040 8.582   1.00 76.70 172 B 1 
ATOM   3007 O O   . PRO   B 2 172 ? -2.826  -10.453 7.429   1.00 75.39 172 B 1 
ATOM   3008 C CB  . PRO   B 2 172 ? -4.343  -8.119  8.918   1.00 72.08 172 B 1 
ATOM   3009 C CG  . PRO   B 2 172 ? -4.563  -7.616  7.489   1.00 70.45 172 B 1 
ATOM   3010 C CD  . PRO   B 2 172 ? -3.201  -7.046  7.095   1.00 72.01 172 B 1 
ATOM   3011 N N   . ALA   B 2 173 ? -2.385  -10.844 9.594   1.00 78.43 173 B 1 
ATOM   3012 C CA  . ALA   B 2 173 ? -2.380  -12.296 9.481   1.00 79.15 173 B 1 
ATOM   3013 C C   . ALA   B 2 173 ? -3.798  -12.860 9.724   1.00 79.59 173 B 1 
ATOM   3014 O O   . ALA   B 2 173 ? -4.641  -12.174 10.301  1.00 77.26 173 B 1 
ATOM   3015 C CB  . ALA   B 2 173 ? -1.340  -12.855 10.461  1.00 78.35 173 B 1 
ATOM   3016 N N   . PRO   B 2 174 ? -4.075  -14.117 9.327   1.00 78.44 174 B 1 
ATOM   3017 C CA  . PRO   B 2 174 ? -5.346  -14.774 9.651   1.00 77.91 174 B 1 
ATOM   3018 C C   . PRO   B 2 174 ? -5.629  -14.855 11.157  1.00 79.74 174 B 1 
ATOM   3019 O O   . PRO   B 2 174 ? -6.783  -14.769 11.565  1.00 77.21 174 B 1 
ATOM   3020 C CB  . PRO   B 2 174 ? -5.244  -16.179 9.041   1.00 75.48 174 B 1 
ATOM   3021 C CG  . PRO   B 2 174 ? -4.227  -16.014 7.917   1.00 73.99 174 B 1 
ATOM   3022 C CD  . PRO   B 2 174 ? -3.267  -14.970 8.474   1.00 75.83 174 B 1 
ATOM   3023 N N   . ASP   B 2 175 ? -4.583  -15.007 11.968  1.00 82.66 175 B 1 
ATOM   3024 C CA  . ASP   B 2 175 ? -4.673  -14.873 13.421  1.00 83.91 175 B 1 
ATOM   3025 C C   . ASP   B 2 175 ? -4.486  -13.394 13.807  1.00 83.87 175 B 1 
ATOM   3026 O O   . ASP   B 2 175 ? -3.426  -12.825 13.540  1.00 81.95 175 B 1 
ATOM   3027 C CB  . ASP   B 2 175 ? -3.637  -15.784 14.104  1.00 83.16 175 B 1 
ATOM   3028 C CG  . ASP   B 2 175 ? -3.750  -15.808 15.639  1.00 81.02 175 B 1 
ATOM   3029 O OD1 . ASP   B 2 175 ? -4.404  -14.910 16.223  1.00 74.76 175 B 1 
ATOM   3030 O OD2 . ASP   B 2 175 ? -3.186  -16.742 16.248  1.00 75.35 175 B 1 
ATOM   3031 N N   . PRO   B 2 176 ? -5.480  -12.756 14.451  1.00 78.34 176 B 1 
ATOM   3032 C CA  . PRO   B 2 176 ? -5.372  -11.349 14.847  1.00 76.78 176 B 1 
ATOM   3033 C C   . PRO   B 2 176 ? -4.253  -11.064 15.859  1.00 78.34 176 B 1 
ATOM   3034 O O   . PRO   B 2 176 ? -3.868  -9.907  16.027  1.00 75.82 176 B 1 
ATOM   3035 C CB  . PRO   B 2 176 ? -6.754  -10.994 15.407  1.00 73.73 176 B 1 
ATOM   3036 C CG  . PRO   B 2 176 ? -7.299  -12.334 15.905  1.00 71.38 176 B 1 
ATOM   3037 C CD  . PRO   B 2 176 ? -6.745  -13.322 14.882  1.00 72.90 176 B 1 
ATOM   3038 N N   . ASN   B 2 177 ? -3.715  -12.091 16.518  1.00 81.67 177 B 1 
ATOM   3039 C CA  . ASN   B 2 177 ? -2.564  -11.959 17.415  1.00 81.95 177 B 1 
ATOM   3040 C C   . ASN   B 2 177 ? -1.223  -11.990 16.674  1.00 84.06 177 B 1 
ATOM   3041 O O   . ASN   B 2 177 ? -0.167  -11.858 17.295  1.00 82.22 177 B 1 
ATOM   3042 C CB  . ASN   B 2 177 ? -2.612  -13.063 18.478  1.00 79.68 177 B 1 
ATOM   3043 C CG  . ASN   B 2 177 ? -3.909  -13.057 19.257  1.00 74.91 177 B 1 
ATOM   3044 O OD1 . ASN   B 2 177 ? -4.322  -12.073 19.843  1.00 67.54 177 B 1 
ATOM   3045 N ND2 . ASN   B 2 177 ? -4.601  -14.176 19.273  1.00 65.44 177 B 1 
ATOM   3046 N N   . GLU   B 2 178 ? -1.246  -12.171 15.361  1.00 85.76 178 B 1 
ATOM   3047 C CA  . GLU   B 2 178 ? -0.069  -12.191 14.506  1.00 86.71 178 B 1 
ATOM   3048 C C   . GLU   B 2 178 ? -0.178  -11.123 13.413  1.00 86.18 178 B 1 
ATOM   3049 O O   . GLU   B 2 178 ? -1.262  -10.656 13.056  1.00 83.49 178 B 1 
ATOM   3050 C CB  . GLU   B 2 178 ? 0.124   -13.597 13.915  1.00 86.09 178 B 1 
ATOM   3051 C CG  . GLU   B 2 178 ? 0.374   -14.683 14.985  1.00 83.72 178 B 1 
ATOM   3052 C CD  . GLU   B 2 178 ? 0.499   -16.070 14.336  1.00 83.26 178 B 1 
ATOM   3053 O OE1 . GLU   B 2 178 ? 1.491   -16.786 14.583  1.00 74.12 178 B 1 
ATOM   3054 O OE2 . GLU   B 2 178 ? -0.340  -16.427 13.477  1.00 76.22 178 B 1 
ATOM   3055 N N   . LYS   B 2 179 ? 0.967   -10.735 12.867  1.00 86.32 179 B 1 
ATOM   3056 C CA  . LYS   B 2 179 ? 1.062   -9.868  11.695  1.00 86.74 179 B 1 
ATOM   3057 C C   . LYS   B 2 179 ? 2.193   -10.334 10.789  1.00 88.27 179 B 1 
ATOM   3058 O O   . LYS   B 2 179 ? 3.140   -10.980 11.245  1.00 87.57 179 B 1 
ATOM   3059 C CB  . LYS   B 2 179 ? 1.181   -8.383  12.110  1.00 84.02 179 B 1 
ATOM   3060 C CG  . LYS   B 2 179 ? 2.428   -8.063  12.954  1.00 78.29 179 B 1 
ATOM   3061 C CD  . LYS   B 2 179 ? 2.391   -6.617  13.472  1.00 76.49 179 B 1 
ATOM   3062 C CE  . LYS   B 2 179 ? 3.597   -6.329  14.375  1.00 68.61 179 B 1 
ATOM   3063 N NZ  . LYS   B 2 179 ? 3.476   -5.031  15.084  1.00 63.74 179 B 1 
ATOM   3064 N N   . ILE   B 2 180 ? 2.087   -9.990  9.523   1.00 86.88 180 B 1 
ATOM   3065 C CA  . ILE   B 2 180 ? 3.103   -10.283 8.518   1.00 86.36 180 B 1 
ATOM   3066 C C   . ILE   B 2 180 ? 3.818   -8.976  8.172   1.00 86.66 180 B 1 
ATOM   3067 O O   . ILE   B 2 180 ? 3.182   -7.988  7.807   1.00 85.71 180 B 1 
ATOM   3068 C CB  . ILE   B 2 180 ? 2.485   -10.978 7.285   1.00 84.87 180 B 1 
ATOM   3069 C CG1 . ILE   B 2 180 ? 1.774   -12.291 7.696   1.00 82.41 180 B 1 
ATOM   3070 C CG2 . ILE   B 2 180 ? 3.577   -11.260 6.237   1.00 81.12 180 B 1 
ATOM   3071 C CD1 . ILE   B 2 180 ? 0.930   -12.929 6.588   1.00 73.93 180 B 1 
ATOM   3072 N N   . LEU   B 2 181 ? 5.134   -8.978  8.298   1.00 89.05 181 B 1 
ATOM   3073 C CA  . LEU   B 2 181 ? 5.991   -7.873  7.879   1.00 89.75 181 B 1 
ATOM   3074 C C   . LEU   B 2 181 ? 6.652   -8.251  6.556   1.00 89.97 181 B 1 
ATOM   3075 O O   . LEU   B 2 181 ? 7.415   -9.215  6.503   1.00 89.57 181 B 1 
ATOM   3076 C CB  . LEU   B 2 181 ? 7.040   -7.557  8.956   1.00 89.92 181 B 1 
ATOM   3077 C CG  . LEU   B 2 181 ? 6.489   -7.274  10.366  1.00 88.55 181 B 1 
ATOM   3078 C CD1 . LEU   B 2 181 ? 7.646   -6.969  11.315  1.00 83.77 181 B 1 
ATOM   3079 C CD2 . LEU   B 2 181 ? 5.535   -6.083  10.385  1.00 84.05 181 B 1 
ATOM   3080 N N   . VAL   B 2 182 ? 6.375   -7.480  5.515   1.00 87.65 182 B 1 
ATOM   3081 C CA  . VAL   B 2 182 ? 6.974   -7.643  4.192   1.00 86.52 182 B 1 
ATOM   3082 C C   . VAL   B 2 182 ? 8.012   -6.545  4.001   1.00 86.85 182 B 1 
ATOM   3083 O O   . VAL   B 2 182 ? 7.662   -5.374  3.855   1.00 86.11 182 B 1 
ATOM   3084 C CB  . VAL   B 2 182 ? 5.908   -7.618  3.081   1.00 84.55 182 B 1 
ATOM   3085 C CG1 . VAL   B 2 182 ? 6.545   -7.898  1.720   1.00 80.29 182 B 1 
ATOM   3086 C CG2 . VAL   B 2 182 ? 4.805   -8.653  3.338   1.00 80.48 182 B 1 
ATOM   3087 N N   . PHE   B 2 183 ? 9.281   -6.918  4.017   1.00 88.67 183 B 1 
ATOM   3088 C CA  . PHE   B 2 183 ? 10.400  -6.017  3.769   1.00 89.22 183 B 1 
ATOM   3089 C C   . PHE   B 2 183 ? 10.855  -6.137  2.321   1.00 88.92 183 B 1 
ATOM   3090 O O   . PHE   B 2 183 ? 11.061  -7.239  1.814   1.00 87.92 183 B 1 
ATOM   3091 C CB  . PHE   B 2 183 ? 11.565  -6.336  4.709   1.00 89.73 183 B 1 
ATOM   3092 C CG  . PHE   B 2 183 ? 11.264  -6.127  6.176   1.00 90.20 183 B 1 
ATOM   3093 C CD1 . PHE   B 2 183 ? 11.509  -4.882  6.776   1.00 85.81 183 B 1 
ATOM   3094 C CD2 . PHE   B 2 183 ? 10.746  -7.180  6.953   1.00 85.97 183 B 1 
ATOM   3095 C CE1 . PHE   B 2 183 ? 11.248  -4.685  8.141   1.00 85.40 183 B 1 
ATOM   3096 C CE2 . PHE   B 2 183 ? 10.476  -6.988  8.318   1.00 85.34 183 B 1 
ATOM   3097 C CZ  . PHE   B 2 183 ? 10.729  -5.740  8.912   1.00 88.77 183 B 1 
ATOM   3098 N N   . ARG   B 2 184 ? 11.105  -4.995  1.687   1.00 88.12 184 B 1 
ATOM   3099 C CA  . ARG   B 2 184 ? 11.897  -4.926  0.463   1.00 87.48 184 B 1 
ATOM   3100 C C   . ARG   B 2 184 ? 13.254  -4.325  0.808   1.00 87.96 184 B 1 
ATOM   3101 O O   . ARG   B 2 184 ? 13.334  -3.160  1.189   1.00 86.90 184 B 1 
ATOM   3102 C CB  . ARG   B 2 184 ? 11.120  -4.167  -0.612  1.00 85.60 184 B 1 
ATOM   3103 C CG  . ARG   B 2 184 ? 11.600  -4.599  -2.007  1.00 77.72 184 B 1 
ATOM   3104 C CD  . ARG   B 2 184 ? 10.693  -4.020  -3.096  1.00 74.95 184 B 1 
ATOM   3105 N NE  . ARG   B 2 184 ? 11.018  -4.617  -4.405  1.00 70.77 184 B 1 
ATOM   3106 C CZ  . ARG   B 2 184 ? 10.490  -5.713  -4.936  1.00 65.77 184 B 1 
ATOM   3107 N NH1 . ARG   B 2 184 ? 9.503   -6.350  -4.386  1.00 59.49 184 B 1 
ATOM   3108 N NH2 . ARG   B 2 184 ? 10.970  -6.192  -6.031  1.00 59.47 184 B 1 
ATOM   3109 N N   . VAL   B 2 185 ? 14.299  -5.143  0.725   1.00 88.39 185 B 1 
ATOM   3110 C CA  . VAL   B 2 185 ? 15.664  -4.793  1.137   1.00 89.06 185 B 1 
ATOM   3111 C C   . VAL   B 2 185 ? 16.547  -4.559  -0.085  1.00 88.81 185 B 1 
ATOM   3112 O O   . VAL   B 2 185 ? 16.494  -5.319  -1.046  1.00 87.97 185 B 1 
ATOM   3113 C CB  . VAL   B 2 185 ? 16.266  -5.852  2.081   1.00 89.21 185 B 1 
ATOM   3114 C CG1 . VAL   B 2 185 ? 15.518  -5.876  3.415   1.00 83.34 185 B 1 
ATOM   3115 C CG2 . VAL   B 2 185 ? 16.255  -7.276  1.506   1.00 83.90 185 B 1 
ATOM   3116 N N   . GLN   B 2 186 ? 17.360  -3.509  -0.057  1.00 86.51 186 B 1 
ATOM   3117 C CA  . GLN   B 2 186 ? 18.218  -3.113  -1.181  1.00 85.07 186 B 1 
ATOM   3118 C C   . GLN   B 2 186 ? 19.525  -3.921  -1.210  1.00 84.71 186 B 1 
ATOM   3119 O O   . GLN   B 2 186 ? 20.610  -3.386  -0.991  1.00 83.12 186 B 1 
ATOM   3120 C CB  . GLN   B 2 186 ? 18.452  -1.596  -1.160  1.00 83.21 186 B 1 
ATOM   3121 C CG  . GLN   B 2 186 ? 17.170  -0.814  -1.471  1.00 80.87 186 B 1 
ATOM   3122 C CD  . GLN   B 2 186 ? 17.395  0.702   -1.502  1.00 76.61 186 B 1 
ATOM   3123 O OE1 . GLN   B 2 186 ? 18.221  1.267   -0.810  1.00 68.59 186 B 1 
ATOM   3124 N NE2 . GLN   B 2 186 ? 16.633  1.421   -2.294  1.00 67.11 186 B 1 
ATOM   3125 N N   . THR   B 2 187 ? 19.409  -5.215  -1.455  1.00 88.46 187 B 1 
ATOM   3126 C CA  . THR   B 2 187 ? 20.535  -6.131  -1.652  1.00 89.23 187 B 1 
ATOM   3127 C C   . THR   B 2 187 ? 20.130  -7.258  -2.594  1.00 89.34 187 B 1 
ATOM   3128 O O   . THR   B 2 187 ? 18.975  -7.692  -2.599  1.00 88.56 187 B 1 
ATOM   3129 C CB  . THR   B 2 187 ? 21.058  -6.688  -0.315  1.00 88.08 187 B 1 
ATOM   3130 O OG1 . THR   B 2 187 ? 22.156  -7.540  -0.542  1.00 83.06 187 B 1 
ATOM   3131 C CG2 . THR   B 2 187 ? 20.024  -7.494  0.480   1.00 82.83 187 B 1 
ATOM   3132 N N   . MET   B 2 188 ? 21.087  -7.734  -3.382  1.00 88.30 188 B 1 
ATOM   3133 C CA  . MET   B 2 188 ? 20.921  -8.921  -4.225  1.00 89.01 188 B 1 
ATOM   3134 C C   . MET   B 2 188 ? 21.119  -10.221 -3.431  1.00 90.34 188 B 1 
ATOM   3135 O O   . MET   B 2 188 ? 20.625  -11.278 -3.824  1.00 87.49 188 B 1 
ATOM   3136 C CB  . MET   B 2 188 ? 21.903  -8.816  -5.398  1.00 88.34 188 B 1 
ATOM   3137 C CG  . MET   B 2 188 ? 21.702  -9.914  -6.437  1.00 87.14 188 B 1 
ATOM   3138 S SD  . MET   B 2 188 ? 22.743  -9.705  -7.902  1.00 81.41 188 B 1 
ATOM   3139 C CE  . MET   B 2 188 ? 22.361  -11.246 -8.760  1.00 76.38 188 B 1 
ATOM   3140 N N   . ASN   B 2 189 ? 21.827  -10.150 -2.301  1.00 88.99 189 B 1 
ATOM   3141 C CA  . ASN   B 2 189 ? 22.115  -11.298 -1.447  1.00 88.61 189 B 1 
ATOM   3142 C C   . ASN   B 2 189 ? 21.425  -11.176 -0.076  1.00 89.02 189 B 1 
ATOM   3143 O O   . ASN   B 2 189 ? 22.063  -10.781 0.908   1.00 87.75 189 B 1 
ATOM   3144 C CB  . ASN   B 2 189 ? 23.640  -11.454 -1.340  1.00 86.77 189 B 1 
ATOM   3145 C CG  . ASN   B 2 189 ? 24.028  -12.670 -0.518  1.00 85.54 189 B 1 
ATOM   3146 O OD1 . ASN   B 2 189 ? 23.249  -13.568 -0.238  1.00 80.23 189 B 1 
ATOM   3147 N ND2 . ASN   B 2 189 ? 25.269  -12.731 -0.096  1.00 78.15 189 B 1 
ATOM   3148 N N   . PRO   B 2 190 ? 20.142  -11.546 0.039   1.00 87.31 190 B 1 
ATOM   3149 C CA  . PRO   B 2 190 ? 19.428  -11.476 1.313   1.00 86.58 190 B 1 
ATOM   3150 C C   . PRO   B 2 190 ? 19.756  -12.630 2.271   1.00 87.64 190 B 1 
ATOM   3151 O O   . PRO   B 2 190 ? 19.315  -12.614 3.417   1.00 86.84 190 B 1 
ATOM   3152 C CB  . PRO   B 2 190 ? 17.948  -11.452 0.919   1.00 84.44 190 B 1 
ATOM   3153 C CG  . PRO   B 2 190 ? 17.922  -12.332 -0.333  1.00 83.52 190 B 1 
ATOM   3154 C CD  . PRO   B 2 190 ? 19.246  -11.989 -1.018  1.00 85.84 190 B 1 
ATOM   3155 N N   . LEU   B 2 191 ? 20.532  -13.635 1.847   1.00 87.47 191 B 1 
ATOM   3156 C CA  . LEU   B 2 191 ? 20.806  -14.836 2.653   1.00 86.42 191 B 1 
ATOM   3157 C C   . LEU   B 2 191 ? 21.402  -14.547 4.040   1.00 87.90 191 B 1 
ATOM   3158 O O   . LEU   B 2 191 ? 20.980  -15.197 5.002   1.00 87.79 191 B 1 
ATOM   3159 C CB  . LEU   B 2 191 ? 21.736  -15.803 1.905   1.00 84.63 191 B 1 
ATOM   3160 C CG  . LEU   B 2 191 ? 21.151  -16.455 0.649   1.00 81.10 191 B 1 
ATOM   3161 C CD1 . LEU   B 2 191 ? 22.252  -17.301 0.016   1.00 77.52 191 B 1 
ATOM   3162 C CD2 . LEU   B 2 191 ? 19.967  -17.364 0.984   1.00 77.16 191 B 1 
ATOM   3163 N N   . PRO   B 2 192 ? 22.347  -13.609 4.192   1.00 86.84 192 B 1 
ATOM   3164 C CA  . PRO   B 2 192 ? 22.870  -13.265 5.513   1.00 86.12 192 B 1 
ATOM   3165 C C   . PRO   B 2 192 ? 21.780  -12.701 6.429   1.00 88.11 192 B 1 
ATOM   3166 O O   . PRO   B 2 192 ? 21.669  -13.124 7.578   1.00 87.47 192 B 1 
ATOM   3167 C CB  . PRO   B 2 192 ? 24.003  -12.270 5.263   1.00 83.79 192 B 1 
ATOM   3168 C CG  . PRO   B 2 192 ? 24.406  -12.510 3.816   1.00 82.71 192 B 1 
ATOM   3169 C CD  . PRO   B 2 192 ? 23.074  -12.882 3.174   1.00 85.46 192 B 1 
ATOM   3170 N N   . LEU   B 2 193 ? 20.921  -11.822 5.899   1.00 89.79 193 B 1 
ATOM   3171 C CA  . LEU   B 2 193 ? 19.789  -11.241 6.628   1.00 90.38 193 B 1 
ATOM   3172 C C   . LEU   B 2 193 ? 18.772  -12.304 7.048   1.00 91.20 193 B 1 
ATOM   3173 O O   . LEU   B 2 193 ? 18.319  -12.311 8.189   1.00 90.34 193 B 1 
ATOM   3174 C CB  . LEU   B 2 193 ? 19.088  -10.191 5.754   1.00 89.39 193 B 1 
ATOM   3175 C CG  . LEU   B 2 193 ? 19.945  -8.973  5.379   1.00 85.72 193 B 1 
ATOM   3176 C CD1 . LEU   B 2 193 ? 19.158  -8.095  4.410   1.00 80.35 193 B 1 
ATOM   3177 C CD2 . LEU   B 2 193 ? 20.301  -8.152  6.614   1.00 81.49 193 B 1 
ATOM   3178 N N   . ILE   B 2 194 ? 18.438  -13.226 6.147   1.00 90.17 194 B 1 
ATOM   3179 C CA  . ILE   B 2 194 ? 17.514  -14.335 6.431   1.00 89.02 194 B 1 
ATOM   3180 C C   . ILE   B 2 194 ? 18.063  -15.207 7.567   1.00 89.68 194 B 1 
ATOM   3181 O O   . ILE   B 2 194 ? 17.324  -15.555 8.488   1.00 89.78 194 B 1 
ATOM   3182 C CB  . ILE   B 2 194 ? 17.239  -15.152 5.149   1.00 87.99 194 B 1 
ATOM   3183 C CG1 . ILE   B 2 194 ? 16.451  -14.299 4.126   1.00 86.09 194 B 1 
ATOM   3184 C CG2 . ILE   B 2 194 ? 16.462  -16.446 5.464   1.00 85.73 194 B 1 
ATOM   3185 C CD1 . ILE   B 2 194 ? 16.438  -14.886 2.707   1.00 79.69 194 B 1 
ATOM   3186 N N   . ARG   B 2 195 ? 19.362  -15.528 7.543   1.00 89.61 195 B 1 
ATOM   3187 C CA  . ARG   B 2 195 ? 20.004  -16.290 8.625   1.00 88.96 195 B 1 
ATOM   3188 C C   . ARG   B 2 195 ? 19.968  -15.547 9.952   1.00 90.53 195 B 1 
ATOM   3189 O O   . ARG   B 2 195 ? 19.673  -16.166 10.967  1.00 90.07 195 B 1 
ATOM   3190 C CB  . ARG   B 2 195 ? 21.456  -16.624 8.270   1.00 87.31 195 B 1 
ATOM   3191 C CG  . ARG   B 2 195 ? 21.543  -17.822 7.318   1.00 76.14 195 B 1 
ATOM   3192 C CD  . ARG   B 2 195 ? 23.013  -18.135 7.058   1.00 72.13 195 B 1 
ATOM   3193 N NE  . ARG   B 2 195 ? 23.168  -19.288 6.159   1.00 63.11 195 B 1 
ATOM   3194 C CZ  . ARG   B 2 195 ? 24.300  -19.706 5.623   1.00 55.63 195 B 1 
ATOM   3195 N NH1 . ARG   B 2 195 ? 25.441  -19.128 5.905   1.00 50.73 195 B 1 
ATOM   3196 N NH2 . ARG   B 2 195 ? 24.304  -20.706 4.791   1.00 48.51 195 B 1 
ATOM   3197 N N   . ASP   B 2 196 ? 20.250  -14.260 9.950   1.00 91.62 196 B 1 
ATOM   3198 C CA  . ASP   B 2 196 ? 20.236  -13.465 11.178  1.00 92.04 196 B 1 
ATOM   3199 C C   . ASP   B 2 196 ? 18.821  -13.366 11.766  1.00 92.65 196 B 1 
ATOM   3200 O O   . ASP   B 2 196 ? 18.639  -13.549 12.971  1.00 91.79 196 B 1 
ATOM   3201 C CB  . ASP   B 2 196 ? 20.804  -12.075 10.905  1.00 91.73 196 B 1 
ATOM   3202 C CG  . ASP   B 2 196 ? 22.293  -12.048 10.558  1.00 90.61 196 B 1 
ATOM   3203 O OD1 . ASP   B 2 196 ? 23.005  -13.071 10.639  1.00 85.58 196 B 1 
ATOM   3204 O OD2 . ASP   B 2 196 ? 22.749  -10.953 10.171  1.00 85.77 196 B 1 
ATOM   3205 N N   . LEU   B 2 197 ? 17.803  -13.183 10.921  1.00 92.32 197 B 1 
ATOM   3206 C CA  . LEU   B 2 197 ? 16.395  -13.197 11.334  1.00 92.13 197 B 1 
ATOM   3207 C C   . LEU   B 2 197 ? 15.990  -14.559 11.918  1.00 92.06 197 B 1 
ATOM   3208 O O   . LEU   B 2 197 ? 15.374  -14.618 12.983  1.00 91.56 197 B 1 
ATOM   3209 C CB  . LEU   B 2 197 ? 15.503  -12.829 10.132  1.00 92.40 197 B 1 
ATOM   3210 C CG  . LEU   B 2 197 ? 15.574  -11.345 9.717   1.00 91.77 197 B 1 
ATOM   3211 C CD1 . LEU   B 2 197 ? 14.909  -11.153 8.357   1.00 88.10 197 B 1 
ATOM   3212 C CD2 . LEU   B 2 197 ? 14.862  -10.440 10.722  1.00 87.74 197 B 1 
ATOM   3213 N N   . GLN   B 2 198 ? 16.373  -15.657 11.272  1.00 91.73 198 B 1 
ATOM   3214 C CA  . GLN   B 2 198 ? 16.120  -17.012 11.779  1.00 90.78 198 B 1 
ATOM   3215 C C   . GLN   B 2 198 ? 16.842  -17.267 13.110  1.00 91.21 198 B 1 
ATOM   3216 O O   . GLN   B 2 198 ? 16.246  -17.807 14.042  1.00 90.36 198 B 1 
ATOM   3217 C CB  . GLN   B 2 198 ? 16.557  -18.046 10.733  1.00 89.41 198 B 1 
ATOM   3218 C CG  . GLN   B 2 198 ? 15.583  -18.126 9.547   1.00 86.05 198 B 1 
ATOM   3219 C CD  . GLN   B 2 198 ? 16.063  -19.075 8.446   1.00 84.29 198 B 1 
ATOM   3220 O OE1 . GLN   B 2 198 ? 17.210  -19.488 8.370   1.00 77.59 198 B 1 
ATOM   3221 N NE2 . GLN   B 2 198 ? 15.189  -19.458 7.541   1.00 75.47 198 B 1 
ATOM   3222 N N   . ASN   B 2 199 ? 18.092  -16.841 13.233  1.00 91.68 199 B 1 
ATOM   3223 C CA  . ASN   B 2 199 ? 18.870  -16.975 14.468  1.00 91.39 199 B 1 
ATOM   3224 C C   . ASN   B 2 199 ? 18.286  -16.140 15.615  1.00 90.91 199 B 1 
ATOM   3225 O O   . ASN   B 2 199 ? 18.366  -16.550 16.772  1.00 89.07 199 B 1 
ATOM   3226 C CB  . ASN   B 2 199 ? 20.320  -16.553 14.192  1.00 91.37 199 B 1 
ATOM   3227 C CG  . ASN   B 2 199 ? 21.106  -17.553 13.361  1.00 88.18 199 B 1 
ATOM   3228 O OD1 . ASN   B 2 199 ? 20.823  -18.734 13.292  1.00 81.15 199 B 1 
ATOM   3229 N ND2 . ASN   B 2 199 ? 22.174  -17.098 12.739  1.00 79.99 199 B 1 
ATOM   3230 N N   . ALA   B 2 200 ? 17.668  -15.006 15.302  1.00 91.08 200 B 1 
ATOM   3231 C CA  . ALA   B 2 200 ? 16.933  -14.184 16.263  1.00 89.54 200 B 1 
ATOM   3232 C C   . ALA   B 2 200 ? 15.543  -14.752 16.630  1.00 89.18 200 B 1 
ATOM   3233 O O   . ALA   B 2 200 ? 14.855  -14.182 17.476  1.00 86.55 200 B 1 
ATOM   3234 C CB  . ALA   B 2 200 ? 16.852  -12.760 15.715  1.00 88.99 200 B 1 
ATOM   3235 N N   . GLY   B 2 201 ? 15.134  -15.869 16.027  1.00 89.41 201 B 1 
ATOM   3236 C CA  . GLY   B 2 201 ? 13.880  -16.571 16.319  1.00 88.27 201 B 1 
ATOM   3237 C C   . GLY   B 2 201 ? 12.680  -16.131 15.477  1.00 89.05 201 B 1 
ATOM   3238 O O   . GLY   B 2 201 ? 11.562  -16.551 15.765  1.00 86.29 201 B 1 
ATOM   3239 N N   . TYR   B 2 202 ? 12.877  -15.315 14.442  1.00 88.84 202 B 1 
ATOM   3240 C CA  . TYR   B 2 202 ? 11.797  -14.944 13.530  1.00 89.02 202 B 1 
ATOM   3241 C C   . TYR   B 2 202 ? 11.428  -16.096 12.598  1.00 89.13 202 B 1 
ATOM   3242 O O   . TYR   B 2 202 ? 12.290  -16.794 12.059  1.00 87.22 202 B 1 
ATOM   3243 C CB  . TYR   B 2 202 ? 12.161  -13.701 12.721  1.00 88.45 202 B 1 
ATOM   3244 C CG  . TYR   B 2 202 ? 12.211  -12.444 13.554  1.00 88.93 202 B 1 
ATOM   3245 C CD1 . TYR   B 2 202 ? 11.017  -11.794 13.919  1.00 83.69 202 B 1 
ATOM   3246 C CD2 . TYR   B 2 202 ? 13.448  -11.934 13.995  1.00 84.54 202 B 1 
ATOM   3247 C CE1 . TYR   B 2 202 ? 11.051  -10.640 14.714  1.00 82.66 202 B 1 
ATOM   3248 C CE2 . TYR   B 2 202 ? 13.492  -10.781 14.796  1.00 82.43 202 B 1 
ATOM   3249 C CZ  . TYR   B 2 202 ? 12.288  -10.139 15.155  1.00 85.26 202 B 1 
ATOM   3250 O OH  . TYR   B 2 202 ? 12.328  -9.022  15.936  1.00 82.96 202 B 1 
ATOM   3251 N N   . HIS   B 2 203 ? 10.125  -16.245 12.347  1.00 89.00 203 B 1 
ATOM   3252 C CA  . HIS   B 2 203 ? 9.615   -17.187 11.361  1.00 88.67 203 B 1 
ATOM   3253 C C   . HIS   B 2 203 ? 9.594   -16.523 9.978   1.00 88.99 203 B 1 
ATOM   3254 O O   . HIS   B 2 203 ? 8.731   -15.694 9.689   1.00 87.37 203 B 1 
ATOM   3255 C CB  . HIS   B 2 203 ? 8.249   -17.713 11.810  1.00 86.65 203 B 1 
ATOM   3256 C CG  . HIS   B 2 203 ? 7.906   -19.010 11.137  1.00 80.84 203 B 1 
ATOM   3257 N ND1 . HIS   B 2 203 ? 7.750   -19.221 9.786   1.00 69.63 203 B 1 
ATOM   3258 C CD2 . HIS   B 2 203 ? 7.748   -20.234 11.747  1.00 68.61 203 B 1 
ATOM   3259 C CE1 . HIS   B 2 203 ? 7.500   -20.523 9.584   1.00 67.36 203 B 1 
ATOM   3260 N NE2 . HIS   B 2 203 ? 7.489   -21.175 10.760  1.00 68.39 203 B 1 
ATOM   3261 N N   . VAL   B 2 204 ? 10.543  -16.886 9.124   1.00 88.46 204 B 1 
ATOM   3262 C CA  . VAL   B 2 204 ? 10.601  -16.400 7.741   1.00 87.76 204 B 1 
ATOM   3263 C C   . VAL   B 2 204 ? 9.570   -17.160 6.907   1.00 86.52 204 B 1 
ATOM   3264 O O   . VAL   B 2 204 ? 9.645   -18.381 6.794   1.00 84.69 204 B 1 
ATOM   3265 C CB  . VAL   B 2 204 ? 12.025  -16.516 7.160   1.00 87.11 204 B 1 
ATOM   3266 C CG1 . VAL   B 2 204 ? 12.096  -15.948 5.743   1.00 82.24 204 B 1 
ATOM   3267 C CG2 . VAL   B 2 204 ? 13.036  -15.744 8.023   1.00 82.35 204 B 1 
ATOM   3268 N N   . LEU   B 2 205 ? 8.600   -16.433 6.352   1.00 86.50 205 B 1 
ATOM   3269 C CA  . LEU   B 2 205 ? 7.577   -16.974 5.450   1.00 83.84 205 B 1 
ATOM   3270 C C   . LEU   B 2 205 ? 8.064   -17.001 4.001   1.00 81.94 205 B 1 
ATOM   3271 O O   . LEU   B 2 205 ? 7.783   -17.949 3.274   1.00 77.65 205 B 1 
ATOM   3272 C CB  . LEU   B 2 205 ? 6.304   -16.113 5.525   1.00 82.08 205 B 1 
ATOM   3273 C CG  . LEU   B 2 205 ? 5.514   -16.192 6.839   1.00 79.68 205 B 1 
ATOM   3274 C CD1 . LEU   B 2 205 ? 4.337   -15.219 6.756   1.00 75.44 205 B 1 
ATOM   3275 C CD2 . LEU   B 2 205 ? 4.953   -17.592 7.093   1.00 75.02 205 B 1 
ATOM   3276 N N   . TRP   B 2 206 ? 8.760   -15.964 3.584   1.00 78.89 206 B 1 
ATOM   3277 C CA  . TRP   B 2 206 ? 9.409   -15.878 2.275   1.00 76.12 206 B 1 
ATOM   3278 C C   . TRP   B 2 206 ? 10.929  -15.849 2.447   1.00 73.56 206 B 1 
ATOM   3279 O O   . TRP   B 2 206 ? 11.424  -15.064 3.246   1.00 68.66 206 B 1 
ATOM   3280 C CB  . TRP   B 2 206 ? 8.907   -14.644 1.521   1.00 74.10 206 B 1 
ATOM   3281 C CG  . TRP   B 2 206 ? 9.492   -14.544 0.155   1.00 71.43 206 B 1 
ATOM   3282 C CD1 . TRP   B 2 206 ? 10.551  -13.790 -0.188  1.00 65.43 206 B 1 
ATOM   3283 C CD2 . TRP   B 2 206 ? 9.178   -15.380 -1.007  1.00 67.71 206 B 1 
ATOM   3284 N NE1 . TRP   B 2 206 ? 10.944  -14.110 -1.479  1.00 62.80 206 B 1 
ATOM   3285 C CE2 . TRP   B 2 206 ? 10.160  -15.118 -1.998  1.00 66.00 206 B 1 
ATOM   3286 C CE3 . TRP   B 2 206 ? 8.221   -16.372 -1.277  1.00 64.04 206 B 1 
ATOM   3287 C CZ2 . TRP   B 2 206 ? 10.240  -15.878 -3.182  1.00 64.54 206 B 1 
ATOM   3288 C CZ3 . TRP   B 2 206 ? 8.269   -17.108 -2.479  1.00 59.27 206 B 1 
ATOM   3289 C CH2 . TRP   B 2 206 ? 9.301   -16.880 -3.406  1.00 60.07 206 B 1 
ATOM   3290 N N   . PRO   B 2 207 ? 11.686  -16.663 1.666   1.00 66.41 207 B 1 
ATOM   3291 C CA  . PRO   B 2 207 ? 11.246  -17.522 0.562   1.00 64.30 207 B 1 
ATOM   3292 C C   . PRO   B 2 207 ? 10.428  -18.737 1.014   1.00 65.51 207 B 1 
ATOM   3293 O O   . PRO   B 2 207 ? 10.864  -19.505 1.872   1.00 60.54 207 B 1 
ATOM   3294 C CB  . PRO   B 2 207 ? 12.524  -17.931 -0.172  1.00 57.17 207 B 1 
ATOM   3295 C CG  . PRO   B 2 207 ? 13.558  -16.900 0.265   1.00 55.65 207 B 1 
ATOM   3296 C CD  . PRO   B 2 207 ? 13.130  -16.576 1.683   1.00 59.54 207 B 1 
ATOM   3297 N N   . ASN   B 2 208 ? 9.241   -18.918 0.432   1.00 63.20 208 B 1 
ATOM   3298 C CA  . ASN   B 2 208 ? 8.363   -20.064 0.650   1.00 61.93 208 B 1 
ATOM   3299 C C   . ASN   B 2 208 ? 7.533   -20.341 -0.611  1.00 63.22 208 B 1 
ATOM   3300 O O   . ASN   B 2 208 ? 7.316   -19.457 -1.431  1.00 57.88 208 B 1 
ATOM   3301 C CB  . ASN   B 2 208 ? 7.473   -19.793 1.877   1.00 55.41 208 B 1 
ATOM   3302 C CG  . ASN   B 2 208 ? 6.716   -21.017 2.363   1.00 49.31 208 B 1 
ATOM   3303 O OD1 . ASN   B 2 208 ? 6.971   -22.151 1.993   1.00 45.34 208 B 1 
ATOM   3304 N ND2 . ASN   B 2 208 ? 5.748   -20.817 3.226   1.00 43.17 208 B 1 
ATOM   3305 N N   . LEU   B 2 209 ? 7.046   -21.585 -0.748  1.00 54.63 209 B 1 
ATOM   3306 C CA  . LEU   B 2 209 ? 6.242   -21.993 -1.900  1.00 53.84 209 B 1 
ATOM   3307 C C   . LEU   B 2 209 ? 4.970   -21.139 -2.026  1.00 54.17 209 B 1 
ATOM   3308 O O   . LEU   B 2 209 ? 4.185   -21.066 -1.076  1.00 49.59 209 B 1 
ATOM   3309 C CB  . LEU   B 2 209 ? 5.903   -23.486 -1.773  1.00 48.89 209 B 1 
ATOM   3310 C CG  . LEU   B 2 209 ? 7.055   -24.382 -2.265  1.00 43.95 209 B 1 
ATOM   3311 C CD1 . LEU   B 2 209 ? 7.038   -25.738 -1.571  1.00 40.31 209 B 1 
ATOM   3312 C CD2 . LEU   B 2 209 ? 6.960   -24.607 -3.771  1.00 40.97 209 B 1 
ATOM   3313 N N   . PRO   B 2 210 ? 4.712   -20.520 -3.192  1.00 50.90 210 B 1 
ATOM   3314 C CA  . PRO   B 2 210 ? 3.552   -19.667 -3.384  1.00 49.28 210 B 1 
ATOM   3315 C C   . PRO   B 2 210 ? 2.246   -20.464 -3.263  1.00 49.76 210 B 1 
ATOM   3316 O O   . PRO   B 2 210 ? 2.123   -21.591 -3.751  1.00 47.71 210 B 1 
ATOM   3317 C CB  . PRO   B 2 210 ? 3.735   -19.017 -4.762  1.00 46.81 210 B 1 
ATOM   3318 C CG  . PRO   B 2 210 ? 4.626   -20.005 -5.512  1.00 45.92 210 B 1 
ATOM   3319 C CD  . PRO   B 2 210 ? 5.500   -20.594 -4.411  1.00 48.94 210 B 1 
ATOM   3320 N N   . GLY   B 2 211 ? 1.247   -19.867 -2.602  1.00 46.26 211 B 1 
ATOM   3321 C CA  . GLY   B 2 211 ? -0.085  -20.452 -2.427  1.00 43.63 211 B 1 
ATOM   3322 C C   . GLY   B 2 211 ? -0.154  -21.720 -1.564  1.00 43.61 211 B 1 
ATOM   3323 O O   . GLY   B 2 211 ? -1.222  -22.325 -1.462  1.00 41.27 211 B 1 
ATOM   3324 N N   . VAL   B 2 212 ? 0.950   -22.133 -0.943  1.00 46.08 212 B 1 
ATOM   3325 C CA  . VAL   B 2 212 ? 0.912   -23.151 0.112   1.00 43.32 212 B 1 
ATOM   3326 C C   . VAL   B 2 212 ? 0.472   -22.454 1.389   1.00 42.78 212 B 1 
ATOM   3327 O O   . VAL   B 2 212 ? 1.250   -21.761 2.037   1.00 40.16 212 B 1 
ATOM   3328 C CB  . VAL   B 2 212 ? 2.254   -23.894 0.276   1.00 40.30 212 B 1 
ATOM   3329 C CG1 . VAL   B 2 212 ? 2.147   -25.002 1.327   1.00 37.17 212 B 1 
ATOM   3330 C CG2 . VAL   B 2 212 ? 2.663   -24.557 -1.046  1.00 38.44 212 B 1 
ATOM   3331 N N   . THR   B 2 213 ? -0.806  -22.623 1.731   1.00 38.80 213 B 1 
ATOM   3332 C CA  . THR   B 2 213 ? -1.315  -22.230 3.046   1.00 37.08 213 B 1 
ATOM   3333 C C   . THR   B 2 213 ? -0.574  -23.032 4.108   1.00 37.32 213 B 1 
ATOM   3334 O O   . THR   B 2 213 ? -0.673  -24.259 4.136   1.00 35.16 213 B 1 
ATOM   3335 C CB  . THR   B 2 213 ? -2.827  -22.501 3.162   1.00 33.54 213 B 1 
ATOM   3336 O OG1 . THR   B 2 213 ? -3.144  -23.778 2.652   1.00 31.56 213 B 1 
ATOM   3337 C CG2 . THR   B 2 213 ? -3.642  -21.472 2.370   1.00 31.09 213 B 1 
ATOM   3338 N N   . SER   B 2 214 ? 0.184   -22.337 4.952   1.00 33.24 214 B 1 
ATOM   3339 C CA  . SER   B 2 214 ? 0.715   -22.898 6.199   1.00 31.72 214 B 1 
ATOM   3340 C C   . SER   B 2 214 ? -0.404  -23.184 7.186   1.00 30.95 214 B 1 
ATOM   3341 O O   . SER   B 2 214 ? -1.276  -22.292 7.337   1.00 28.28 214 B 1 
ATOM   3342 C CB  . SER   B 2 214 ? 1.692   -21.915 6.844   1.00 29.39 214 B 1 
ATOM   3343 O OG  . SER   B 2 214 ? 0.975   -20.722 7.087   1.00 28.26 214 B 1 
ATOM   3344 O OXT . SER   B 2 214 ? -0.352  -24.301 7.815   1.00 26.64 214 B 1 
ATOM   3345 N N   . MET   C 3 1   ? -32.886 32.457  34.460  1.00 46.40 1   C 1 
ATOM   3346 C CA  . MET   C 3 1   ? -32.242 31.157  34.741  1.00 49.38 1   C 1 
ATOM   3347 C C   . MET   C 3 1   ? -33.309 30.087  34.631  1.00 52.24 1   C 1 
ATOM   3348 O O   . MET   C 3 1   ? -34.226 30.098  35.450  1.00 48.65 1   C 1 
ATOM   3349 C CB  . MET   C 3 1   ? -31.633 31.128  36.153  1.00 46.00 1   C 1 
ATOM   3350 C CG  . MET   C 3 1   ? -30.359 31.957  36.274  1.00 43.06 1   C 1 
ATOM   3351 S SD  . MET   C 3 1   ? -29.723 31.985  37.973  1.00 40.21 1   C 1 
ATOM   3352 C CE  . MET   C 3 1   ? -28.259 33.017  37.756  1.00 35.49 1   C 1 
ATOM   3353 N N   . SER   C 3 2   ? -33.248 29.198  33.634  1.00 63.02 2   C 1 
ATOM   3354 C CA  . SER   C 3 2   ? -34.108 28.009  33.636  1.00 66.15 2   C 1 
ATOM   3355 C C   . SER   C 3 2   ? -33.611 27.103  34.761  1.00 72.57 2   C 1 
ATOM   3356 O O   . SER   C 3 2   ? -32.475 26.640  34.778  1.00 65.18 2   C 1 
ATOM   3357 C CB  . SER   C 3 2   ? -34.175 27.321  32.266  1.00 55.79 2   C 1 
ATOM   3358 O OG  . SER   C 3 2   ? -33.080 26.487  32.024  1.00 49.26 2   C 1 
ATOM   3359 N N   . ARG   C 3 3   ? -34.436 26.949  35.781  1.00 68.14 3   C 1 
ATOM   3360 C CA  . ARG   C 3 3   ? -34.063 26.240  37.017  1.00 72.48 3   C 1 
ATOM   3361 C C   . ARG   C 3 3   ? -34.215 24.726  36.903  1.00 82.04 3   C 1 
ATOM   3362 O O   . ARG   C 3 3   ? -33.867 24.022  37.839  1.00 74.20 3   C 1 
ATOM   3363 C CB  . ARG   C 3 3   ? -34.895 26.795  38.179  1.00 59.51 3   C 1 
ATOM   3364 C CG  . ARG   C 3 3   ? -34.378 28.152  38.663  1.00 50.09 3   C 1 
ATOM   3365 C CD  . ARG   C 3 3   ? -35.257 28.657  39.805  1.00 44.49 3   C 1 
ATOM   3366 N NE  . ARG   C 3 3   ? -34.609 29.759  40.525  1.00 38.16 3   C 1 
ATOM   3367 C CZ  . ARG   C 3 3   ? -35.080 30.384  41.589  1.00 32.64 3   C 1 
ATOM   3368 N NH1 . ARG   C 3 3   ? -36.264 30.132  42.071  1.00 31.18 3   C 1 
ATOM   3369 N NH2 . ARG   C 3 3   ? -34.348 31.270  42.192  1.00 28.39 3   C 1 
ATOM   3370 N N   . ASN   C 3 4   ? -34.744 24.234  35.792  1.00 86.72 4   C 1 
ATOM   3371 C CA  . ASN   C 3 4   ? -35.084 22.835  35.555  1.00 91.22 4   C 1 
ATOM   3372 C C   . ASN   C 3 4   ? -33.955 22.064  34.862  1.00 94.78 4   C 1 
ATOM   3373 O O   . ASN   C 3 4   ? -34.207 21.262  33.972  1.00 92.21 4   C 1 
ATOM   3374 C CB  . ASN   C 3 4   ? -36.421 22.755  34.797  1.00 83.72 4   C 1 
ATOM   3375 C CG  . ASN   C 3 4   ? -37.636 22.652  35.695  1.00 74.87 4   C 1 
ATOM   3376 O OD1 . ASN   C 3 4   ? -37.602 22.876  36.889  1.00 62.91 4   C 1 
ATOM   3377 N ND2 . ASN   C 3 4   ? -38.767 22.311  35.122  1.00 62.75 4   C 1 
ATOM   3378 N N   . CYS   C 3 5   ? -32.717 22.310  35.268  1.00 97.29 5   C 1 
ATOM   3379 C CA  . CYS   C 3 5   ? -31.574 21.553  34.769  1.00 97.85 5   C 1 
ATOM   3380 C C   . CYS   C 3 5   ? -30.923 20.772  35.914  1.00 98.15 5   C 1 
ATOM   3381 O O   . CYS   C 3 5   ? -30.818 21.276  37.033  1.00 97.20 5   C 1 
ATOM   3382 C CB  . CYS   C 3 5   ? -30.584 22.485  34.064  1.00 97.06 5   C 1 
ATOM   3383 S SG  . CYS   C 3 5   ? -31.415 23.401  32.728  1.00 95.92 5   C 1 
ATOM   3384 N N   . ALA   C 3 6   ? -30.485 19.551  35.635  1.00 98.42 6   C 1 
ATOM   3385 C CA  . ALA   C 3 6   ? -29.775 18.698  36.579  1.00 98.54 6   C 1 
ATOM   3386 C C   . ALA   C 3 6   ? -28.273 18.693  36.283  1.00 98.68 6   C 1 
ATOM   3387 O O   . ALA   C 3 6   ? -27.859 18.471  35.149  1.00 98.37 6   C 1 
ATOM   3388 C CB  . ALA   C 3 6   ? -30.376 17.291  36.528  1.00 98.07 6   C 1 
ATOM   3389 N N   . PHE   C 3 7   ? -27.454 18.894  37.313  1.00 98.63 7   C 1 
ATOM   3390 C CA  . PHE   C 3 7   ? -25.999 18.777  37.244  1.00 98.70 7   C 1 
ATOM   3391 C C   . PHE   C 3 7   ? -25.562 17.533  38.015  1.00 98.71 7   C 1 
ATOM   3392 O O   . PHE   C 3 7   ? -25.553 17.525  39.247  1.00 98.36 7   C 1 
ATOM   3393 C CB  . PHE   C 3 7   ? -25.357 20.057  37.785  1.00 98.59 7   C 1 
ATOM   3394 C CG  . PHE   C 3 7   ? -23.871 20.148  37.518  1.00 98.61 7   C 1 
ATOM   3395 C CD1 . PHE   C 3 7   ? -22.943 19.664  38.455  1.00 97.63 7   C 1 
ATOM   3396 C CD2 . PHE   C 3 7   ? -23.407 20.737  36.327  1.00 97.66 7   C 1 
ATOM   3397 C CE1 . PHE   C 3 7   ? -21.562 19.774  38.206  1.00 97.35 7   C 1 
ATOM   3398 C CE2 . PHE   C 3 7   ? -22.028 20.853  36.074  1.00 97.31 7   C 1 
ATOM   3399 C CZ  . PHE   C 3 7   ? -21.104 20.375  37.016  1.00 97.97 7   C 1 
ATOM   3400 N N   . VAL   C 3 8   ? -25.230 16.461  37.301  1.00 98.70 8   C 1 
ATOM   3401 C CA  . VAL   C 3 8   ? -24.783 15.215  37.935  1.00 98.74 8   C 1 
ATOM   3402 C C   . VAL   C 3 8   ? -23.318 15.358  38.316  1.00 98.73 8   C 1 
ATOM   3403 O O   . VAL   C 3 8   ? -22.466 15.541  37.449  1.00 98.35 8   C 1 
ATOM   3404 C CB  . VAL   C 3 8   ? -25.025 13.990  37.044  1.00 98.57 8   C 1 
ATOM   3405 C CG1 . VAL   C 3 8   ? -24.689 12.703  37.797  1.00 97.08 8   C 1 
ATOM   3406 C CG2 . VAL   C 3 8   ? -26.491 13.894  36.601  1.00 96.22 8   C 1 
ATOM   3407 N N   . TYR   C 3 9   ? -23.019 15.277  39.603  1.00 98.56 9   C 1 
ATOM   3408 C CA  . TYR   C 3 9   ? -21.658 15.479  40.100  1.00 98.56 9   C 1 
ATOM   3409 C C   . TYR   C 3 9   ? -21.394 14.749  41.418  1.00 98.54 9   C 1 
ATOM   3410 O O   . TYR   C 3 9   ? -22.240 14.691  42.310  1.00 97.84 9   C 1 
ATOM   3411 C CB  . TYR   C 3 9   ? -21.385 16.987  40.248  1.00 98.32 9   C 1 
ATOM   3412 C CG  . TYR   C 3 9   ? -20.007 17.304  40.789  1.00 98.36 9   C 1 
ATOM   3413 C CD1 . TYR   C 3 9   ? -19.837 17.643  42.147  1.00 97.17 9   C 1 
ATOM   3414 C CD2 . TYR   C 3 9   ? -18.876 17.204  39.955  1.00 97.28 9   C 1 
ATOM   3415 C CE1 . TYR   C 3 9   ? -18.555 17.884  42.663  1.00 96.68 9   C 1 
ATOM   3416 C CE2 . TYR   C 3 9   ? -17.588 17.441  40.464  1.00 96.85 9   C 1 
ATOM   3417 C CZ  . TYR   C 3 9   ? -17.430 17.780  41.821  1.00 97.33 9   C 1 
ATOM   3418 O OH  . TYR   C 3 9   ? -16.173 18.010  42.320  1.00 96.35 9   C 1 
ATOM   3419 N N   . SER   C 3 10  ? -20.164 14.250  41.546  1.00 98.26 10  C 1 
ATOM   3420 C CA  . SER   C 3 10  ? -19.589 13.774  42.806  1.00 98.11 10  C 1 
ATOM   3421 C C   . SER   C 3 10  ? -18.072 13.921  42.774  1.00 98.19 10  C 1 
ATOM   3422 O O   . SER   C 3 10  ? -17.451 13.724  41.731  1.00 97.25 10  C 1 
ATOM   3423 C CB  . SER   C 3 10  ? -19.948 12.301  43.009  1.00 97.17 10  C 1 
ATOM   3424 O OG  . SER   C 3 10  ? -19.403 11.804  44.213  1.00 94.22 10  C 1 
ATOM   3425 N N   . GLU   C 3 11  ? -17.437 14.196  43.932  1.00 97.74 11  C 1 
ATOM   3426 C CA  . GLU   C 3 11  ? -15.971 14.117  44.026  1.00 97.34 11  C 1 
ATOM   3427 C C   . GLU   C 3 11  ? -15.429 12.714  43.726  1.00 97.55 11  C 1 
ATOM   3428 O O   . GLU   C 3 11  ? -14.263 12.569  43.385  1.00 95.49 11  C 1 
ATOM   3429 C CB  . GLU   C 3 11  ? -15.472 14.560  45.405  1.00 95.41 11  C 1 
ATOM   3430 C CG  . GLU   C 3 11  ? -15.280 16.076  45.516  1.00 84.58 11  C 1 
ATOM   3431 C CD  . GLU   C 3 11  ? -14.320 16.465  46.648  1.00 81.70 11  C 1 
ATOM   3432 O OE1 . GLU   C 3 11  ? -13.560 17.447  46.451  1.00 75.08 11  C 1 
ATOM   3433 O OE2 . GLU   C 3 11  ? -14.283 15.767  47.681  1.00 74.85 11  C 1 
ATOM   3434 N N   . GLN   C 3 12  ? -16.263 11.683  43.795  1.00 97.78 12  C 1 
ATOM   3435 C CA  . GLN   C 3 12  ? -15.878 10.319  43.427  1.00 97.64 12  C 1 
ATOM   3436 C C   . GLN   C 3 12  ? -15.510 10.173  41.944  1.00 97.99 12  C 1 
ATOM   3437 O O   . GLN   C 3 12  ? -14.849 9.204   41.596  1.00 96.99 12  C 1 
ATOM   3438 C CB  . GLN   C 3 12  ? -16.997 9.339   43.786  1.00 96.60 12  C 1 
ATOM   3439 C CG  . GLN   C 3 12  ? -17.224 9.237   45.301  1.00 89.96 12  C 1 
ATOM   3440 C CD  . GLN   C 3 12  ? -18.287 8.197   45.660  1.00 82.49 12  C 1 
ATOM   3441 O OE1 . GLN   C 3 12  ? -19.013 7.673   44.831  1.00 71.49 12  C 1 
ATOM   3442 N NE2 . GLN   C 3 12  ? -18.416 7.860   46.924  1.00 67.75 12  C 1 
ATOM   3443 N N   . PHE   C 3 13  ? -15.867 11.126  41.076  1.00 97.94 13  C 1 
ATOM   3444 C CA  . PHE   C 3 13  ? -15.385 11.129  39.686  1.00 98.01 13  C 1 
ATOM   3445 C C   . PHE   C 3 13  ? -13.854 11.156  39.593  1.00 97.86 13  C 1 
ATOM   3446 O O   . PHE   C 3 13  ? -13.282 10.586  38.670  1.00 96.52 13  C 1 
ATOM   3447 C CB  . PHE   C 3 13  ? -15.982 12.321  38.930  1.00 97.78 13  C 1 
ATOM   3448 C CG  . PHE   C 3 13  ? -17.475 12.292  38.668  1.00 98.11 13  C 1 
ATOM   3449 C CD1 . PHE   C 3 13  ? -18.247 11.127  38.822  1.00 95.88 13  C 1 
ATOM   3450 C CD2 . PHE   C 3 13  ? -18.097 13.464  38.190  1.00 95.75 13  C 1 
ATOM   3451 C CE1 . PHE   C 3 13  ? -19.617 11.130  38.507  1.00 94.99 13  C 1 
ATOM   3452 C CE2 . PHE   C 3 13  ? -19.463 13.472  37.871  1.00 94.93 13  C 1 
ATOM   3453 C CZ  . PHE   C 3 13  ? -20.223 12.305  38.028  1.00 97.33 13  C 1 
ATOM   3454 N N   . LEU   C 3 14  ? -13.181 11.736  40.593  1.00 97.78 14  C 1 
ATOM   3455 C CA  . LEU   C 3 14  ? -11.718 11.762  40.685  1.00 97.44 14  C 1 
ATOM   3456 C C   . LEU   C 3 14  ? -11.096 10.375  40.930  1.00 97.41 14  C 1 
ATOM   3457 O O   . LEU   C 3 14  ? -9.880  10.233  40.807  1.00 95.54 14  C 1 
ATOM   3458 C CB  . LEU   C 3 14  ? -11.299 12.732  41.806  1.00 96.66 14  C 1 
ATOM   3459 C CG  . LEU   C 3 14  ? -11.717 14.198  41.581  1.00 93.99 14  C 1 
ATOM   3460 C CD1 . LEU   C 3 14  ? -11.449 14.998  42.855  1.00 85.88 14  C 1 
ATOM   3461 C CD2 . LEU   C 3 14  ? -10.924 14.842  40.448  1.00 85.15 14  C 1 
ATOM   3462 N N   . GLN   C 3 15  ? -11.883 9.360   41.274  1.00 97.07 15  C 1 
ATOM   3463 C CA  . GLN   C 3 15  ? -11.406 7.977   41.419  1.00 96.80 15  C 1 
ATOM   3464 C C   . GLN   C 3 15  ? -11.100 7.320   40.070  1.00 97.31 15  C 1 
ATOM   3465 O O   . GLN   C 3 15  ? -10.316 6.375   40.033  1.00 95.79 15  C 1 
ATOM   3466 C CB  . GLN   C 3 15  ? -12.433 7.136   42.187  1.00 95.65 15  C 1 
ATOM   3467 C CG  . GLN   C 3 15  ? -12.635 7.630   43.626  1.00 89.57 15  C 1 
ATOM   3468 C CD  . GLN   C 3 15  ? -13.672 6.808   44.400  1.00 82.04 15  C 1 
ATOM   3469 O OE1 . GLN   C 3 15  ? -14.360 5.945   43.889  1.00 71.44 15  C 1 
ATOM   3470 N NE2 . GLN   C 3 15  ? -13.821 7.064   45.681  1.00 68.64 15  C 1 
ATOM   3471 N N   . TYR   C 3 16  ? -11.669 7.812   38.972  1.00 97.18 16  C 1 
ATOM   3472 C CA  . TYR   C 3 16  ? -11.248 7.427   37.623  1.00 97.46 16  C 1 
ATOM   3473 C C   . TYR   C 3 16  ? -9.932  8.136   37.290  1.00 97.48 16  C 1 
ATOM   3474 O O   . TYR   C 3 16  ? -9.904  9.224   36.712  1.00 96.31 16  C 1 
ATOM   3475 C CB  . TYR   C 3 16  ? -12.360 7.709   36.613  1.00 97.37 16  C 1 
ATOM   3476 C CG  . TYR   C 3 16  ? -12.138 7.001   35.288  1.00 97.65 16  C 1 
ATOM   3477 C CD1 . TYR   C 3 16  ? -11.325 7.572   34.288  1.00 95.44 16  C 1 
ATOM   3478 C CD2 . TYR   C 3 16  ? -12.744 5.750   35.051  1.00 95.33 16  C 1 
ATOM   3479 C CE1 . TYR   C 3 16  ? -11.124 6.910   33.066  1.00 94.96 16  C 1 
ATOM   3480 C CE2 . TYR   C 3 16  ? -12.555 5.081   33.832  1.00 94.54 16  C 1 
ATOM   3481 C CZ  . TYR   C 3 16  ? -11.744 5.667   32.836  1.00 96.75 16  C 1 
ATOM   3482 O OH  . TYR   C 3 16  ? -11.568 5.019   31.639  1.00 95.96 16  C 1 
ATOM   3483 N N   . LYS   C 3 17  ? -8.841  7.525   37.728  1.00 96.81 17  C 1 
ATOM   3484 C CA  . LYS   C 3 17  ? -7.490  8.066   37.600  1.00 96.88 17  C 1 
ATOM   3485 C C   . LYS   C 3 17  ? -6.501  6.940   37.308  1.00 96.79 17  C 1 
ATOM   3486 O O   . LYS   C 3 17  ? -6.354  6.032   38.124  1.00 94.26 17  C 1 
ATOM   3487 C CB  . LYS   C 3 17  ? -7.132  8.819   38.891  1.00 95.80 17  C 1 
ATOM   3488 C CG  . LYS   C 3 17  ? -5.760  9.491   38.786  1.00 93.67 17  C 1 
ATOM   3489 C CD  . LYS   C 3 17  ? -5.421  10.292  40.043  1.00 90.22 17  C 1 
ATOM   3490 C CE  . LYS   C 3 17  ? -4.033  10.891  39.838  1.00 83.90 17  C 1 
ATOM   3491 N NZ  . LYS   C 3 17  ? -3.550  11.661  41.001  1.00 75.11 17  C 1 
ATOM   3492 N N   . PHE   C 3 18  ? -5.799  7.040   36.183  1.00 96.48 18  C 1 
ATOM   3493 C CA  . PHE   C 3 18  ? -4.778  6.061   35.790  1.00 96.01 18  C 1 
ATOM   3494 C C   . PHE   C 3 18  ? -3.497  6.224   36.621  1.00 95.70 18  C 1 
ATOM   3495 O O   . PHE   C 3 18  ? -3.143  5.347   37.410  1.00 92.38 18  C 1 
ATOM   3496 C CB  . PHE   C 3 18  ? -4.521  6.190   34.286  1.00 95.12 18  C 1 
ATOM   3497 C CG  . PHE   C 3 18  ? -5.738  5.912   33.429  1.00 95.91 18  C 1 
ATOM   3498 C CD1 . PHE   C 3 18  ? -6.235  4.603   33.321  1.00 92.47 18  C 1 
ATOM   3499 C CD2 . PHE   C 3 18  ? -6.383  6.953   32.740  1.00 92.70 18  C 1 
ATOM   3500 C CE1 . PHE   C 3 18  ? -7.355  4.330   32.524  1.00 91.75 18  C 1 
ATOM   3501 C CE2 . PHE   C 3 18  ? -7.506  6.686   31.940  1.00 91.75 18  C 1 
ATOM   3502 C CZ  . PHE   C 3 18  ? -7.992  5.373   31.830  1.00 94.81 18  C 1 
ATOM   3503 N N   . HIS   C 3 19  ? -2.833  7.372   36.487  1.00 95.70 19  C 1 
ATOM   3504 C CA  . HIS   C 3 19  ? -1.662  7.780   37.269  1.00 94.94 19  C 1 
ATOM   3505 C C   . HIS   C 3 19  ? -1.500  9.309   37.238  1.00 95.30 19  C 1 
ATOM   3506 O O   . HIS   C 3 19  ? -2.284  10.012  36.606  1.00 93.48 19  C 1 
ATOM   3507 C CB  . HIS   C 3 19  ? -0.411  7.046   36.750  1.00 92.92 19  C 1 
ATOM   3508 C CG  . HIS   C 3 19  ? -0.123  7.281   35.292  1.00 91.59 19  C 1 
ATOM   3509 N ND1 . HIS   C 3 19  ? 0.473   8.388   34.739  1.00 81.58 19  C 1 
ATOM   3510 C CD2 . HIS   C 3 19  ? -0.379  6.401   34.263  1.00 80.51 19  C 1 
ATOM   3511 C CE1 . HIS   C 3 19  ? 0.577   8.181   33.414  1.00 82.76 19  C 1 
ATOM   3512 N NE2 . HIS   C 3 19  ? 0.065   6.984   33.091  1.00 84.48 19  C 1 
ATOM   3513 N N   . ASP   C 3 20  ? -0.502  9.833   37.952  1.00 95.14 20  C 1 
ATOM   3514 C CA  . ASP   C 3 20  ? -0.350  11.286  38.130  1.00 94.42 20  C 1 
ATOM   3515 C C   . ASP   C 3 20  ? 0.046   12.041  36.849  1.00 94.00 20  C 1 
ATOM   3516 O O   . ASP   C 3 20  ? -0.343  13.195  36.686  1.00 90.40 20  C 1 
ATOM   3517 C CB  . ASP   C 3 20  ? 0.658   11.567  39.259  1.00 93.15 20  C 1 
ATOM   3518 C CG  . ASP   C 3 20  ? 0.120   11.193  40.646  1.00 90.01 20  C 1 
ATOM   3519 O OD1 . ASP   C 3 20  ? -1.109  11.312  40.859  1.00 84.25 20  C 1 
ATOM   3520 O OD2 . ASP   C 3 20  ? 0.917   10.811  41.523  1.00 84.18 20  C 1 
ATOM   3521 N N   . ASP   C 3 21  ? 0.758   11.385  35.941  1.00 92.87 21  C 1 
ATOM   3522 C CA  . ASP   C 3 21  ? 1.253   11.985  34.695  1.00 91.61 21  C 1 
ATOM   3523 C C   . ASP   C 3 21  ? 0.348   11.695  33.481  1.00 92.85 21  C 1 
ATOM   3524 O O   . ASP   C 3 21  ? 0.657   12.098  32.358  1.00 90.05 21  C 1 
ATOM   3525 C CB  . ASP   C 3 21  ? 2.692   11.506  34.432  1.00 88.25 21  C 1 
ATOM   3526 C CG  . ASP   C 3 21  ? 3.661   11.852  35.564  1.00 80.96 21  C 1 
ATOM   3527 O OD1 . ASP   C 3 21  ? 3.601   13.000  36.064  1.00 73.88 21  C 1 
ATOM   3528 O OD2 . ASP   C 3 21  ? 4.471   10.967  35.919  1.00 73.10 21  C 1 
ATOM   3529 N N   . HIS   C 3 22  ? -0.774  10.999  33.684  1.00 94.54 22  C 1 
ATOM   3530 C CA  . HIS   C 3 22  ? -1.683  10.656  32.589  1.00 95.71 22  C 1 
ATOM   3531 C C   . HIS   C 3 22  ? -2.447  11.900  32.093  1.00 96.07 22  C 1 
ATOM   3532 O O   . HIS   C 3 22  ? -2.974  12.659  32.915  1.00 95.19 22  C 1 
ATOM   3533 C CB  . HIS   C 3 22  ? -2.633  9.541   33.040  1.00 95.61 22  C 1 
ATOM   3534 C CG  . HIS   C 3 22  ? -3.354  8.906   31.879  1.00 95.87 22  C 1 
ATOM   3535 N ND1 . HIS   C 3 22  ? -4.517  9.353   31.294  1.00 89.02 22  C 1 
ATOM   3536 C CD2 . HIS   C 3 22  ? -2.942  7.803   31.170  1.00 88.18 22  C 1 
ATOM   3537 C CE1 . HIS   C 3 22  ? -4.801  8.545   30.258  1.00 90.71 22  C 1 
ATOM   3538 N NE2 . HIS   C 3 22  ? -3.862  7.594   30.154  1.00 91.72 22  C 1 
ATOM   3539 N N   . PRO   C 3 23  ? -2.571  12.108  30.775  1.00 95.82 23  C 1 
ATOM   3540 C CA  . PRO   C 3 23  ? -3.254  13.292  30.233  1.00 95.66 23  C 1 
ATOM   3541 C C   . PRO   C 3 23  ? -4.743  13.358  30.599  1.00 96.37 23  C 1 
ATOM   3542 O O   . PRO   C 3 23  ? -5.281  14.453  30.775  1.00 95.35 23  C 1 
ATOM   3543 C CB  . PRO   C 3 23  ? -3.034  13.233  28.714  1.00 94.10 23  C 1 
ATOM   3544 C CG  . PRO   C 3 23  ? -2.727  11.759  28.429  1.00 91.14 23  C 1 
ATOM   3545 C CD  . PRO   C 3 23  ? -2.004  11.307  29.694  1.00 94.28 23  C 1 
ATOM   3546 N N   . PHE   C 3 24  ? -5.403  12.215  30.769  1.00 96.91 24  C 1 
ATOM   3547 C CA  . PHE   C 3 24  ? -6.779  12.168  31.270  1.00 97.18 24  C 1 
ATOM   3548 C C   . PHE   C 3 24  ? -6.807  12.437  32.780  1.00 97.22 24  C 1 
ATOM   3549 O O   . PHE   C 3 24  ? -6.445  11.582  33.595  1.00 96.14 24  C 1 
ATOM   3550 C CB  . PHE   C 3 24  ? -7.434  10.831  30.905  1.00 97.00 24  C 1 
ATOM   3551 C CG  . PHE   C 3 24  ? -8.930  10.824  31.136  1.00 96.81 24  C 1 
ATOM   3552 C CD1 . PHE   C 3 24  ? -9.459  10.595  32.419  1.00 93.78 24  C 1 
ATOM   3553 C CD2 . PHE   C 3 24  ? -9.804  11.072  30.058  1.00 93.81 24  C 1 
ATOM   3554 C CE1 . PHE   C 3 24  ? -10.850 10.612  32.625  1.00 92.33 24  C 1 
ATOM   3555 C CE2 . PHE   C 3 24  ? -11.195 11.084  30.259  1.00 92.40 24  C 1 
ATOM   3556 C CZ  . PHE   C 3 24  ? -11.721 10.855  31.544  1.00 94.13 24  C 1 
ATOM   3557 N N   . ASN   C 3 25  ? -7.265  13.627  33.163  1.00 96.78 25  C 1 
ATOM   3558 C CA  . ASN   C 3 25  ? -7.301  14.050  34.561  1.00 97.01 25  C 1 
ATOM   3559 C C   . ASN   C 3 25  ? -8.669  14.649  34.937  1.00 97.37 25  C 1 
ATOM   3560 O O   . ASN   C 3 25  ? -8.983  15.796  34.609  1.00 96.31 25  C 1 
ATOM   3561 C CB  . ASN   C 3 25  ? -6.122  15.009  34.804  1.00 95.97 25  C 1 
ATOM   3562 C CG  . ASN   C 3 25  ? -5.943  15.366  36.269  1.00 95.01 25  C 1 
ATOM   3563 O OD1 . ASN   C 3 25  ? -6.795  15.150  37.118  1.00 90.78 25  C 1 
ATOM   3564 N ND2 . ASN   C 3 25  ? -4.811  15.942  36.609  1.00 89.01 25  C 1 
ATOM   3565 N N   . GLN   C 3 26  ? -9.458  13.896  35.688  1.00 97.28 26  C 1 
ATOM   3566 C CA  . GLN   C 3 26  ? -10.801 14.316  36.132  1.00 97.53 26  C 1 
ATOM   3567 C C   . GLN   C 3 26  ? -10.807 15.513  37.106  1.00 97.91 26  C 1 
ATOM   3568 O O   . GLN   C 3 26  ? -11.876 16.024  37.437  1.00 96.70 26  C 1 
ATOM   3569 C CB  . GLN   C 3 26  ? -11.558 13.120  36.731  1.00 96.18 26  C 1 
ATOM   3570 C CG  . GLN   C 3 26  ? -11.925 12.025  35.713  1.00 93.59 26  C 1 
ATOM   3571 C CD  . GLN   C 3 26  ? -13.039 12.430  34.745  1.00 92.85 26  C 1 
ATOM   3572 O OE1 . GLN   C 3 26  ? -12.959 13.422  34.035  1.00 84.25 26  C 1 
ATOM   3573 N NE2 . GLN   C 3 26  ? -14.108 11.675  34.672  1.00 82.73 26  C 1 
ATOM   3574 N N   . LEU   C 3 27  ? -9.651  16.025  37.512  1.00 97.79 27  C 1 
ATOM   3575 C CA  . LEU   C 3 27  ? -9.565  17.299  38.240  1.00 97.83 27  C 1 
ATOM   3576 C C   . LEU   C 3 27  ? -10.265 18.435  37.469  1.00 98.18 27  C 1 
ATOM   3577 O O   . LEU   C 3 27  ? -10.862 19.314  38.085  1.00 97.62 27  C 1 
ATOM   3578 C CB  . LEU   C 3 27  ? -8.087  17.638  38.501  1.00 97.19 27  C 1 
ATOM   3579 C CG  . LEU   C 3 27  ? -7.869  18.859  39.424  1.00 94.96 27  C 1 
ATOM   3580 C CD1 . LEU   C 3 27  ? -8.358  18.589  40.851  1.00 90.32 27  C 1 
ATOM   3581 C CD2 . LEU   C 3 27  ? -6.386  19.199  39.491  1.00 89.99 27  C 1 
ATOM   3582 N N   . ARG   C 3 28  ? -10.273 18.365  36.140  1.00 98.08 28  C 1 
ATOM   3583 C CA  . ARG   C 3 28  ? -10.995 19.289  35.251  1.00 98.20 28  C 1 
ATOM   3584 C C   . ARG   C 3 28  ? -12.491 19.398  35.588  1.00 98.53 28  C 1 
ATOM   3585 O O   . ARG   C 3 28  ? -13.039 20.498  35.551  1.00 98.14 28  C 1 
ATOM   3586 C CB  . ARG   C 3 28  ? -10.746 18.850  33.801  1.00 96.78 28  C 1 
ATOM   3587 C CG  . ARG   C 3 28  ? -11.459 17.545  33.415  1.00 94.59 28  C 1 
ATOM   3588 C CD  . ARG   C 3 28  ? -10.825 16.870  32.213  1.00 94.61 28  C 1 
ATOM   3589 N NE  . ARG   C 3 28  ? -11.512 15.609  31.920  1.00 94.06 28  C 1 
ATOM   3590 C CZ  . ARG   C 3 28  ? -11.482 14.933  30.786  1.00 95.62 28  C 1 
ATOM   3591 N NH1 . ARG   C 3 28  ? -10.720 15.284  29.787  1.00 88.53 28  C 1 
ATOM   3592 N NH2 . ARG   C 3 28  ? -12.231 13.887  30.637  1.00 90.18 28  C 1 
ATOM   3593 N N   . VAL   C 3 29  ? -13.134 18.290  35.968  1.00 98.51 29  C 1 
ATOM   3594 C CA  . VAL   C 3 29  ? -14.557 18.280  36.361  1.00 98.59 29  C 1 
ATOM   3595 C C   . VAL   C 3 29  ? -14.745 19.044  37.672  1.00 98.64 29  C 1 
ATOM   3596 O O   . VAL   C 3 29  ? -15.614 19.910  37.764  1.00 98.32 29  C 1 
ATOM   3597 C CB  . VAL   C 3 29  ? -15.110 16.845  36.498  1.00 98.24 29  C 1 
ATOM   3598 C CG1 . VAL   C 3 29  ? -16.620 16.869  36.760  1.00 95.02 29  C 1 
ATOM   3599 C CG2 . VAL   C 3 29  ? -14.874 16.019  35.228  1.00 94.16 29  C 1 
ATOM   3600 N N   . LYS   C 3 30  ? -13.877 18.794  38.656  1.00 98.44 30  C 1 
ATOM   3601 C CA  . LYS   C 3 30  ? -13.888 19.505  39.941  1.00 98.41 30  C 1 
ATOM   3602 C C   . LYS   C 3 30  ? -13.628 21.004  39.768  1.00 98.52 30  C 1 
ATOM   3603 O O   . LYS   C 3 30  ? -14.314 21.813  40.382  1.00 98.18 30  C 1 
ATOM   3604 C CB  . LYS   C 3 30  ? -12.881 18.847  40.900  1.00 98.02 30  C 1 
ATOM   3605 C CG  . LYS   C 3 30  ? -12.872 19.534  42.277  1.00 96.68 30  C 1 
ATOM   3606 C CD  . LYS   C 3 30  ? -12.034 18.749  43.292  1.00 94.56 30  C 1 
ATOM   3607 C CE  . LYS   C 3 30  ? -12.015 19.513  44.621  1.00 90.55 30  C 1 
ATOM   3608 N NZ  . LYS   C 3 30  ? -11.490 18.680  45.731  1.00 85.32 30  C 1 
ATOM   3609 N N   . MET   C 3 31  ? -12.683 21.378  38.919  1.00 98.57 31  C 1 
ATOM   3610 C CA  . MET   C 3 31  ? -12.394 22.784  38.608  1.00 98.57 31  C 1 
ATOM   3611 C C   . MET   C 3 31  ? -13.584 23.484  37.941  1.00 98.68 31  C 1 
ATOM   3612 O O   . MET   C 3 31  ? -13.852 24.646  38.242  1.00 98.35 31  C 1 
ATOM   3613 C CB  . MET   C 3 31  ? -11.174 22.879  37.689  1.00 98.22 31  C 1 
ATOM   3614 C CG  . MET   C 3 31  ? -9.861  22.552  38.414  1.00 96.01 31  C 1 
ATOM   3615 S SD  . MET   C 3 31  ? -8.415  22.512  37.315  1.00 94.64 31  C 1 
ATOM   3616 C CE  . MET   C 3 31  ? -8.311  24.244  36.815  1.00 85.15 31  C 1 
ATOM   3617 N N   . THR   C 3 32  ? -14.303 22.777  37.061  1.00 98.60 32  C 1 
ATOM   3618 C CA  . THR   C 3 32  ? -15.515 23.306  36.415  1.00 98.67 32  C 1 
ATOM   3619 C C   . THR   C 3 32  ? -16.639 23.497  37.430  1.00 98.67 32  C 1 
ATOM   3620 O O   . THR   C 3 32  ? -17.259 24.555  37.469  1.00 98.41 32  C 1 
ATOM   3621 C CB  . THR   C 3 32  ? -16.008 22.373  35.301  1.00 98.53 32  C 1 
ATOM   3622 O OG1 . THR   C 3 32  ? -14.970 22.106  34.390  1.00 96.12 32  C 1 
ATOM   3623 C CG2 . THR   C 3 32  ? -17.163 22.993  34.516  1.00 95.11 32  C 1 
ATOM   3624 N N   . TYR   C 3 33  ? -16.883 22.489  38.267  1.00 98.65 33  C 1 
ATOM   3625 C CA  . TYR   C 3 33  ? -17.845 22.580  39.367  1.00 98.58 33  C 1 
ATOM   3626 C C   . TYR   C 3 33  ? -17.534 23.769  40.282  1.00 98.56 33  C 1 
ATOM   3627 O O   . TYR   C 3 33  ? -18.414 24.582  40.562  1.00 98.14 33  C 1 
ATOM   3628 C CB  . TYR   C 3 33  ? -17.828 21.257  40.144  1.00 98.39 33  C 1 
ATOM   3629 C CG  . TYR   C 3 33  ? -18.556 21.319  41.469  1.00 98.03 33  C 1 
ATOM   3630 C CD1 . TYR   C 3 33  ? -17.838 21.475  42.675  1.00 95.93 33  C 1 
ATOM   3631 C CD2 . TYR   C 3 33  ? -19.962 21.266  41.501  1.00 96.12 33  C 1 
ATOM   3632 C CE1 . TYR   C 3 33  ? -18.520 21.568  43.902  1.00 95.10 33  C 1 
ATOM   3633 C CE2 . TYR   C 3 33  ? -20.653 21.360  42.723  1.00 95.03 33  C 1 
ATOM   3634 C CZ  . TYR   C 3 33  ? -19.927 21.509  43.922  1.00 95.85 33  C 1 
ATOM   3635 O OH  . TYR   C 3 33  ? -20.597 21.605  45.115  1.00 94.60 33  C 1 
ATOM   3636 N N   . ASP   C 3 34  ? -16.281 23.919  40.684  1.00 98.52 34  C 1 
ATOM   3637 C CA  . ASP   C 3 34  ? -15.845 25.007  41.555  1.00 98.45 34  C 1 
ATOM   3638 C C   . ASP   C 3 34  ? -15.990 26.385  40.884  1.00 98.49 34  C 1 
ATOM   3639 O O   . ASP   C 3 34  ? -16.402 27.348  41.533  1.00 97.84 34  C 1 
ATOM   3640 C CB  . ASP   C 3 34  ? -14.397 24.734  41.976  1.00 98.07 34  C 1 
ATOM   3641 C CG  . ASP   C 3 34  ? -13.924 25.730  43.024  1.00 97.11 34  C 1 
ATOM   3642 O OD1 . ASP   C 3 34  ? -14.467 25.724  44.150  1.00 92.41 34  C 1 
ATOM   3643 O OD2 . ASP   C 3 34  ? -12.983 26.502  42.751  1.00 91.95 34  C 1 
ATOM   3644 N N   . LEU   C 3 35  ? -15.740 26.485  39.575  1.00 98.49 35  C 1 
ATOM   3645 C CA  . LEU   C 3 35  ? -15.975 27.707  38.801  1.00 98.50 35  C 1 
ATOM   3646 C C   . LEU   C 3 35  ? -17.461 28.086  38.798  1.00 98.45 35  C 1 
ATOM   3647 O O   . LEU   C 3 35  ? -17.804 29.233  39.091  1.00 97.94 35  C 1 
ATOM   3648 C CB  . LEU   C 3 35  ? -15.421 27.514  37.376  1.00 98.34 35  C 1 
ATOM   3649 C CG  . LEU   C 3 35  ? -15.627 28.721  36.437  1.00 97.73 35  C 1 
ATOM   3650 C CD1 . LEU   C 3 35  ? -15.015 30.012  36.983  1.00 95.54 35  C 1 
ATOM   3651 C CD2 . LEU   C 3 35  ? -14.978 28.427  35.087  1.00 95.65 35  C 1 
ATOM   3652 N N   . LEU   C 3 36  ? -18.338 27.123  38.509  1.00 98.52 36  C 1 
ATOM   3653 C CA  . LEU   C 3 36  ? -19.788 27.349  38.493  1.00 98.41 36  C 1 
ATOM   3654 C C   . LEU   C 3 36  ? -20.338 27.723  39.877  1.00 98.24 36  C 1 
ATOM   3655 O O   . LEU   C 3 36  ? -21.171 28.628  39.982  1.00 97.46 36  C 1 
ATOM   3656 C CB  . LEU   C 3 36  ? -20.487 26.093  37.956  1.00 98.20 36  C 1 
ATOM   3657 C CG  . LEU   C 3 36  ? -20.243 25.819  36.459  1.00 97.75 36  C 1 
ATOM   3658 C CD1 . LEU   C 3 36  ? -20.836 24.461  36.096  1.00 96.43 36  C 1 
ATOM   3659 C CD2 . LEU   C 3 36  ? -20.891 26.885  35.569  1.00 96.30 36  C 1 
ATOM   3660 N N   . CYS   C 3 37  ? -19.845 27.086  40.942  1.00 98.20 37  C 1 
ATOM   3661 C CA  . CYS   C 3 37  ? -20.193 27.451  42.318  1.00 97.97 37  C 1 
ATOM   3662 C C   . CYS   C 3 37  ? -19.710 28.866  42.668  1.00 97.89 37  C 1 
ATOM   3663 O O   . CYS   C 3 37  ? -20.459 29.647  43.250  1.00 96.87 37  C 1 
ATOM   3664 C CB  . CYS   C 3 37  ? -19.587 26.425  43.282  1.00 97.59 37  C 1 
ATOM   3665 S SG  . CYS   C 3 37  ? -20.484 24.847  43.161  1.00 94.80 37  C 1 
ATOM   3666 N N   . THR   C 3 38  ? -18.486 29.210  42.269  1.00 98.12 38  C 1 
ATOM   3667 C CA  . THR   C 3 38  ? -17.905 30.542  42.522  1.00 98.00 38  C 1 
ATOM   3668 C C   . THR   C 3 38  ? -18.678 31.650  41.803  1.00 97.87 38  C 1 
ATOM   3669 O O   . THR   C 3 38  ? -18.856 32.735  42.351  1.00 96.78 38  C 1 
ATOM   3670 C CB  . THR   C 3 38  ? -16.428 30.573  42.097  1.00 97.60 38  C 1 
ATOM   3671 O OG1 . THR   C 3 38  ? -15.707 29.552  42.752  1.00 93.71 38  C 1 
ATOM   3672 C CG2 . THR   C 3 38  ? -15.739 31.885  42.465  1.00 92.77 38  C 1 
ATOM   3673 N N   . LEU   C 3 39  ? -19.194 31.359  40.612  1.00 97.81 39  C 1 
ATOM   3674 C CA  . LEU   C 3 39  ? -20.066 32.266  39.856  1.00 97.43 39  C 1 
ATOM   3675 C C   . LEU   C 3 39  ? -21.476 32.395  40.452  1.00 97.23 39  C 1 
ATOM   3676 O O   . LEU   C 3 39  ? -22.217 33.302  40.072  1.00 95.66 39  C 1 
ATOM   3677 C CB  . LEU   C 3 39  ? -20.159 31.757  38.412  1.00 96.86 39  C 1 
ATOM   3678 C CG  . LEU   C 3 39  ? -18.894 32.023  37.580  1.00 94.32 39  C 1 
ATOM   3679 C CD1 . LEU   C 3 39  ? -18.915 31.118  36.355  1.00 89.44 39  C 1 
ATOM   3680 C CD2 . LEU   C 3 39  ? -18.841 33.481  37.118  1.00 88.67 39  C 1 
ATOM   3681 N N   . GLY   C 3 40  ? -21.884 31.491  41.339  1.00 96.91 40  C 1 
ATOM   3682 C CA  . GLY   C 3 40  ? -23.275 31.368  41.788  1.00 96.49 40  C 1 
ATOM   3683 C C   . GLY   C 3 40  ? -24.228 30.903  40.680  1.00 96.68 40  C 1 
ATOM   3684 O O   . GLY   C 3 40  ? -25.430 31.155  40.746  1.00 94.60 40  C 1 
ATOM   3685 N N   . ALA   C 3 41  ? -23.706 30.250  39.653  1.00 97.24 41  C 1 
ATOM   3686 C CA  . ALA   C 3 41  ? -24.456 29.777  38.489  1.00 97.22 41  C 1 
ATOM   3687 C C   . ALA   C 3 41  ? -25.015 28.356  38.657  1.00 97.31 41  C 1 
ATOM   3688 O O   . ALA   C 3 41  ? -25.836 27.916  37.850  1.00 95.87 41  C 1 
ATOM   3689 C CB  . ALA   C 3 41  ? -23.543 29.885  37.268  1.00 96.56 41  C 1 
ATOM   3690 N N   . LEU   C 3 42  ? -24.584 27.636  39.684  1.00 97.43 42  C 1 
ATOM   3691 C CA  . LEU   C 3 42  ? -25.038 26.294  40.037  1.00 97.47 42  C 1 
ATOM   3692 C C   . LEU   C 3 42  ? -25.663 26.319  41.440  1.00 97.13 42  C 1 
ATOM   3693 O O   . LEU   C 3 42  ? -24.987 26.620  42.425  1.00 95.05 42  C 1 
ATOM   3694 C CB  . LEU   C 3 42  ? -23.830 25.345  39.935  1.00 96.85 42  C 1 
ATOM   3695 C CG  . LEU   C 3 42  ? -24.132 23.886  40.305  1.00 96.05 42  C 1 
ATOM   3696 C CD1 . LEU   C 3 42  ? -25.137 23.240  39.358  1.00 93.39 42  C 1 
ATOM   3697 C CD2 . LEU   C 3 42  ? -22.845 23.069  40.245  1.00 92.98 42  C 1 
ATOM   3698 N N   . GLU   C 3 43  ? -26.955 25.999  41.534  1.00 96.66 43  C 1 
ATOM   3699 C CA  . GLU   C 3 43  ? -27.652 25.885  42.818  1.00 96.00 43  C 1 
ATOM   3700 C C   . GLU   C 3 43  ? -27.566 24.443  43.356  1.00 96.58 43  C 1 
ATOM   3701 O O   . GLU   C 3 43  ? -27.737 23.492  42.597  1.00 95.21 43  C 1 
ATOM   3702 C CB  . GLU   C 3 43  ? -29.129 26.318  42.682  1.00 93.56 43  C 1 
ATOM   3703 C CG  . GLU   C 3 43  ? -29.361 27.797  42.286  1.00 85.33 43  C 1 
ATOM   3704 C CD  . GLU   C 3 43  ? -30.863 28.188  42.259  1.00 80.88 43  C 1 
ATOM   3705 O OE1 . GLU   C 3 43  ? -31.295 29.073  41.487  1.00 72.82 43  C 1 
ATOM   3706 O OE2 . GLU   C 3 43  ? -31.675 27.623  43.028  1.00 73.03 43  C 1 
ATOM   3707 N N   . ASP   C 3 44  ? -27.438 24.264  44.679  1.00 96.16 44  C 1 
ATOM   3708 C CA  . ASP   C 3 44  ? -27.354 22.931  45.313  1.00 95.96 44  C 1 
ATOM   3709 C C   . ASP   C 3 44  ? -28.490 21.977  44.905  1.00 96.34 44  C 1 
ATOM   3710 O O   . ASP   C 3 44  ? -28.285 20.780  44.736  1.00 94.69 44  C 1 
ATOM   3711 C CB  . ASP   C 3 44  ? -27.393 23.075  46.844  1.00 94.42 44  C 1 
ATOM   3712 C CG  . ASP   C 3 44  ? -26.111 23.623  47.465  1.00 85.68 44  C 1 
ATOM   3713 O OD1 . ASP   C 3 44  ? -25.056 23.516  46.815  1.00 77.02 44  C 1 
ATOM   3714 O OD2 . ASP   C 3 44  ? -26.215 24.128  48.604  1.00 74.67 44  C 1 
ATOM   3715 N N   . ARG   C 3 45  ? -29.706 22.497  44.719  1.00 96.06 45  C 1 
ATOM   3716 C CA  . ARG   C 3 45  ? -30.876 21.709  44.297  1.00 95.82 45  C 1 
ATOM   3717 C C   . ARG   C 3 45  ? -30.767 21.157  42.873  1.00 96.68 45  C 1 
ATOM   3718 O O   . ARG   C 3 45  ? -31.550 20.287  42.514  1.00 95.43 45  C 1 
ATOM   3719 C CB  . ARG   C 3 45  ? -32.148 22.534  44.455  1.00 93.58 45  C 1 
ATOM   3720 C CG  . ARG   C 3 45  ? -32.169 23.719  43.480  1.00 82.76 45  C 1 
ATOM   3721 C CD  . ARG   C 3 45  ? -33.463 24.511  43.620  1.00 79.27 45  C 1 
ATOM   3722 N NE  . ARG   C 3 45  ? -33.373 25.713  42.796  1.00 67.25 45  C 1 
ATOM   3723 C CZ  . ARG   C 3 45  ? -34.349 26.504  42.430  1.00 60.39 45  C 1 
ATOM   3724 N NH1 . ARG   C 3 45  ? -35.581 26.320  42.818  1.00 55.10 45  C 1 
ATOM   3725 N NH2 . ARG   C 3 45  ? -34.062 27.497  41.657  1.00 53.09 45  C 1 
ATOM   3726 N N   . GLN   C 3 46  ? -29.877 21.701  42.059  1.00 97.28 46  C 1 
ATOM   3727 C CA  . GLN   C 3 46  ? -29.612 21.228  40.696  1.00 97.68 46  C 1 
ATOM   3728 C C   . GLN   C 3 46  ? -28.595 20.084  40.689  1.00 98.05 46  C 1 
ATOM   3729 O O   . GLN   C 3 46  ? -28.533 19.345  39.716  1.00 97.56 46  C 1 
ATOM   3730 C CB  . GLN   C 3 46  ? -29.119 22.394  39.826  1.00 97.16 46  C 1 
ATOM   3731 C CG  . GLN   C 3 46  ? -30.165 23.512  39.683  1.00 96.13 46  C 1 
ATOM   3732 C CD  . GLN   C 3 46  ? -29.626 24.703  38.888  1.00 95.97 46  C 1 
ATOM   3733 O OE1 . GLN   C 3 46  ? -28.774 25.447  39.343  1.00 89.07 46  C 1 
ATOM   3734 N NE2 . GLN   C 3 46  ? -30.111 24.928  37.688  1.00 88.44 46  C 1 
ATOM   3735 N N   . ILE   C 3 47  ? -27.828 19.929  41.762  1.00 98.10 47  C 1 
ATOM   3736 C CA  . ILE   C 3 47  ? -26.812 18.885  41.886  1.00 98.14 47  C 1 
ATOM   3737 C C   . ILE   C 3 47  ? -27.500 17.555  42.201  1.00 98.14 47  C 1 
ATOM   3738 O O   . ILE   C 3 47  ? -28.221 17.419  43.191  1.00 97.39 47  C 1 
ATOM   3739 C CB  . ILE   C 3 47  ? -25.738 19.253  42.930  1.00 97.73 47  C 1 
ATOM   3740 C CG1 . ILE   C 3 47  ? -25.097 20.626  42.603  1.00 95.78 47  C 1 
ATOM   3741 C CG2 . ILE   C 3 47  ? -24.657 18.158  42.981  1.00 95.45 47  C 1 
ATOM   3742 C CD1 . ILE   C 3 47  ? -24.153 21.150  43.695  1.00 87.57 47  C 1 
ATOM   3743 N N   . VAL   C 3 48  ? -27.251 16.561  41.363  1.00 98.26 48  C 1 
ATOM   3744 C CA  . VAL   C 3 48  ? -27.753 15.192  41.535  1.00 98.28 48  C 1 
ATOM   3745 C C   . VAL   C 3 48  ? -26.564 14.264  41.747  1.00 98.46 48  C 1 
ATOM   3746 O O   . VAL   C 3 48  ? -25.614 14.266  40.965  1.00 97.98 48  C 1 
ATOM   3747 C CB  . VAL   C 3 48  ? -28.625 14.756  40.345  1.00 97.55 48  C 1 
ATOM   3748 C CG1 . VAL   C 3 48  ? -29.249 13.379  40.597  1.00 93.52 48  C 1 
ATOM   3749 C CG2 . VAL   C 3 48  ? -29.777 15.741  40.098  1.00 92.72 48  C 1 
ATOM   3750 N N   . ALA   C 3 49  ? -26.608 13.469  42.802  1.00 98.17 49  C 1 
ATOM   3751 C CA  . ALA   C 3 49  ? -25.559 12.489  43.062  1.00 98.20 49  C 1 
ATOM   3752 C C   . ALA   C 3 49  ? -25.650 11.328  42.055  1.00 98.37 49  C 1 
ATOM   3753 O O   . ALA   C 3 49  ? -26.734 10.770  41.864  1.00 97.48 49  C 1 
ATOM   3754 C CB  . ALA   C 3 49  ? -25.668 12.004  44.510  1.00 97.24 49  C 1 
ATOM   3755 N N   . PRO   C 3 50  ? -24.532 10.924  41.439  1.00 98.39 50  C 1 
ATOM   3756 C CA  . PRO   C 3 50  ? -24.505 9.758   40.569  1.00 98.42 50  C 1 
ATOM   3757 C C   . PRO   C 3 50  ? -24.694 8.474   41.375  1.00 98.42 50  C 1 
ATOM   3758 O O   . PRO   C 3 50  ? -24.311 8.379   42.542  1.00 97.51 50  C 1 
ATOM   3759 C CB  . PRO   C 3 50  ? -23.138 9.796   39.882  1.00 97.83 50  C 1 
ATOM   3760 C CG  . PRO   C 3 50  ? -22.245 10.467  40.924  1.00 96.83 50  C 1 
ATOM   3761 C CD  . PRO   C 3 50  ? -23.190 11.480  41.576  1.00 97.84 50  C 1 
ATOM   3762 N N   . ARG   C 3 51  ? -25.219 7.455   40.715  1.00 98.17 51  C 1 
ATOM   3763 C CA  . ARG   C 3 51  ? -25.211 6.071   41.191  1.00 98.02 51  C 1 
ATOM   3764 C C   . ARG   C 3 51  ? -24.212 5.256   40.384  1.00 98.31 51  C 1 
ATOM   3765 O O   . ARG   C 3 51  ? -23.888 5.608   39.258  1.00 97.53 51  C 1 
ATOM   3766 C CB  . ARG   C 3 51  ? -26.628 5.486   41.141  1.00 95.98 51  C 1 
ATOM   3767 C CG  . ARG   C 3 51  ? -27.156 5.335   39.704  1.00 92.05 51  C 1 
ATOM   3768 C CD  . ARG   C 3 51  ? -28.550 4.718   39.709  1.00 91.60 51  C 1 
ATOM   3769 N NE  . ARG   C 3 51  ? -29.061 4.525   38.351  1.00 91.40 51  C 1 
ATOM   3770 C CZ  . ARG   C 3 51  ? -28.853 3.478   37.567  1.00 93.39 51  C 1 
ATOM   3771 N NH1 . ARG   C 3 51  ? -28.096 2.479   37.910  1.00 84.55 51  C 1 
ATOM   3772 N NH2 . ARG   C 3 51  ? -29.424 3.422   36.413  1.00 88.03 51  C 1 
ATOM   3773 N N   . MET   C 3 52  ? -23.778 4.130   40.931  1.00 98.28 52  C 1 
ATOM   3774 C CA  . MET   C 3 52  ? -22.999 3.158   40.170  1.00 98.22 52  C 1 
ATOM   3775 C C   . MET   C 3 52  ? -23.931 2.378   39.232  1.00 98.46 52  C 1 
ATOM   3776 O O   . MET   C 3 52  ? -25.034 1.995   39.638  1.00 97.68 52  C 1 
ATOM   3777 C CB  . MET   C 3 52  ? -22.251 2.255   41.155  1.00 96.72 52  C 1 
ATOM   3778 C CG  . MET   C 3 52  ? -21.073 1.529   40.509  1.00 85.67 52  C 1 
ATOM   3779 S SD  . MET   C 3 52  ? -20.094 0.583   41.707  1.00 83.82 52  C 1 
ATOM   3780 C CE  . MET   C 3 52  ? -19.994 -1.002  40.852  1.00 72.55 52  C 1 
ATOM   3781 N N   . ALA   C 3 53  ? -23.520 2.160   37.987  1.00 98.38 53  C 1 
ATOM   3782 C CA  . ALA   C 3 53  ? -24.238 1.279   37.072  1.00 98.51 53  C 1 
ATOM   3783 C C   . ALA   C 3 53  ? -24.154 -0.170  37.563  1.00 98.56 53  C 1 
ATOM   3784 O O   . ALA   C 3 53  ? -23.133 -0.605  38.102  1.00 97.98 53  C 1 
ATOM   3785 C CB  . ALA   C 3 53  ? -23.686 1.430   35.654  1.00 98.13 53  C 1 
ATOM   3786 N N   . THR   C 3 54  ? -25.231 -0.922  37.369  1.00 98.46 54  C 1 
ATOM   3787 C CA  . THR   C 3 54  ? -25.260 -2.359  37.651  1.00 98.43 54  C 1 
ATOM   3788 C C   . THR   C 3 54  ? -24.592 -3.140  36.520  1.00 98.55 54  C 1 
ATOM   3789 O O   . THR   C 3 54  ? -24.515 -2.671  35.386  1.00 98.13 54  C 1 
ATOM   3790 C CB  . THR   C 3 54  ? -26.695 -2.859  37.859  1.00 98.00 54  C 1 
ATOM   3791 O OG1 . THR   C 3 54  ? -27.463 -2.673  36.698  1.00 94.58 54  C 1 
ATOM   3792 C CG2 . THR   C 3 54  ? -27.410 -2.144  39.008  1.00 93.42 54  C 1 
ATOM   3793 N N   . ASP   C 3 55  ? -24.176 -4.379  36.797  1.00 98.46 55  C 1 
ATOM   3794 C CA  . ASP   C 3 55  ? -23.634 -5.260  35.758  1.00 98.47 55  C 1 
ATOM   3795 C C   . ASP   C 3 55  ? -24.632 -5.493  34.608  1.00 98.55 55  C 1 
ATOM   3796 O O   . ASP   C 3 55  ? -24.225 -5.644  33.462  1.00 97.84 55  C 1 
ATOM   3797 C CB  . ASP   C 3 55  ? -23.270 -6.624  36.359  1.00 97.92 55  C 1 
ATOM   3798 C CG  . ASP   C 3 55  ? -22.055 -6.641  37.280  1.00 96.89 55  C 1 
ATOM   3799 O OD1 . ASP   C 3 55  ? -21.485 -5.589  37.626  1.00 92.49 55  C 1 
ATOM   3800 O OD2 . ASP   C 3 55  ? -21.658 -7.763  37.668  1.00 92.14 55  C 1 
ATOM   3801 N N   . ASP   C 3 56  ? -25.931 -5.516  34.900  1.00 98.42 56  C 1 
ATOM   3802 C CA  . ASP   C 3 56  ? -26.971 -5.672  33.881  1.00 98.35 56  C 1 
ATOM   3803 C C   . ASP   C 3 56  ? -27.077 -4.429  32.986  1.00 98.47 56  C 1 
ATOM   3804 O O   . ASP   C 3 56  ? -27.286 -4.559  31.785  1.00 97.69 56  C 1 
ATOM   3805 C CB  . ASP   C 3 56  ? -28.328 -5.981  34.535  1.00 97.93 56  C 1 
ATOM   3806 C CG  . ASP   C 3 56  ? -28.392 -7.340  35.245  1.00 96.28 56  C 1 
ATOM   3807 O OD1 . ASP   C 3 56  ? -27.588 -8.243  34.926  1.00 90.98 56  C 1 
ATOM   3808 O OD2 . ASP   C 3 56  ? -29.277 -7.496  36.115  1.00 90.35 56  C 1 
ATOM   3809 N N   . GLU   C 3 57  ? -26.881 -3.237  33.543  1.00 98.58 57  C 1 
ATOM   3810 C CA  . GLU   C 3 57  ? -26.840 -1.988  32.777  1.00 98.60 57  C 1 
ATOM   3811 C C   . GLU   C 3 57  ? -25.565 -1.888  31.930  1.00 98.67 57  C 1 
ATOM   3812 O O   . GLU   C 3 57  ? -25.647 -1.553  30.753  1.00 98.37 57  C 1 
ATOM   3813 C CB  . GLU   C 3 57  ? -26.948 -0.793  33.732  1.00 98.36 57  C 1 
ATOM   3814 C CG  . GLU   C 3 57  ? -28.361 -0.675  34.324  1.00 97.66 57  C 1 
ATOM   3815 C CD  . GLU   C 3 57  ? -28.441 0.308   35.499  1.00 97.99 57  C 1 
ATOM   3816 O OE1 . GLU   C 3 57  ? -29.495 0.959   35.662  1.00 94.20 57  C 1 
ATOM   3817 O OE2 . GLU   C 3 57  ? -27.485 0.436   36.296  1.00 94.82 57  C 1 
ATOM   3818 N N   . LEU   C 3 58  ? -24.420 -2.254  32.483  1.00 98.66 58  C 1 
ATOM   3819 C CA  . LEU   C 3 58  ? -23.174 -2.339  31.710  1.00 98.69 58  C 1 
ATOM   3820 C C   . LEU   C 3 58  ? -23.300 -3.344  30.553  1.00 98.67 58  C 1 
ATOM   3821 O O   . LEU   C 3 58  ? -22.814 -3.089  29.454  1.00 98.33 58  C 1 
ATOM   3822 C CB  . LEU   C 3 58  ? -22.014 -2.733  32.642  1.00 98.58 58  C 1 
ATOM   3823 C CG  . LEU   C 3 58  ? -21.655 -1.693  33.722  1.00 97.95 58  C 1 
ATOM   3824 C CD1 . LEU   C 3 58  ? -20.601 -2.271  34.663  1.00 96.00 58  C 1 
ATOM   3825 C CD2 . LEU   C 3 58  ? -21.095 -0.407  33.118  1.00 95.75 58  C 1 
ATOM   3826 N N   . ALA   C 3 59  ? -24.008 -4.461  30.785  1.00 98.61 59  C 1 
ATOM   3827 C CA  . ALA   C 3 59  ? -24.226 -5.505  29.786  1.00 98.55 59  C 1 
ATOM   3828 C C   . ALA   C 3 59  ? -25.208 -5.117  28.664  1.00 98.51 59  C 1 
ATOM   3829 O O   . ALA   C 3 59  ? -25.352 -5.885  27.715  1.00 97.73 59  C 1 
ATOM   3830 C CB  . ALA   C 3 59  ? -24.648 -6.794  30.502  1.00 98.15 59  C 1 
ATOM   3831 N N   . LEU   C 3 60  ? -25.841 -3.944  28.722  1.00 98.55 60  C 1 
ATOM   3832 C CA  . LEU   C 3 60  ? -26.577 -3.378  27.578  1.00 98.44 60  C 1 
ATOM   3833 C C   . LEU   C 3 60  ? -25.664 -3.160  26.360  1.00 98.34 60  C 1 
ATOM   3834 O O   . LEU   C 3 60  ? -26.134 -3.220  25.224  1.00 97.34 60  C 1 
ATOM   3835 C CB  . LEU   C 3 60  ? -27.216 -2.039  27.988  1.00 98.25 60  C 1 
ATOM   3836 C CG  . LEU   C 3 60  ? -28.340 -2.136  29.035  1.00 97.30 60  C 1 
ATOM   3837 C CD1 . LEU   C 3 60  ? -28.732 -0.731  29.494  1.00 93.98 60  C 1 
ATOM   3838 C CD2 . LEU   C 3 60  ? -29.588 -2.811  28.467  1.00 93.89 60  C 1 
ATOM   3839 N N   . ILE   C 3 61  ? -24.376 -2.936  26.603  1.00 98.40 61  C 1 
ATOM   3840 C CA  . ILE   C 3 61  ? -23.358 -2.774  25.553  1.00 98.36 61  C 1 
ATOM   3841 C C   . ILE   C 3 61  ? -22.204 -3.760  25.743  1.00 98.29 61  C 1 
ATOM   3842 O O   . ILE   C 3 61  ? -21.825 -4.452  24.795  1.00 97.50 61  C 1 
ATOM   3843 C CB  . ILE   C 3 61  ? -22.863 -1.313  25.508  1.00 98.02 61  C 1 
ATOM   3844 C CG1 . ILE   C 3 61  ? -23.979 -0.336  25.068  1.00 95.64 61  C 1 
ATOM   3845 C CG2 . ILE   C 3 61  ? -21.621 -1.133  24.617  1.00 96.31 61  C 1 
ATOM   3846 C CD1 . ILE   C 3 61  ? -24.489 -0.520  23.617  1.00 93.87 61  C 1 
ATOM   3847 N N   . HIS   C 3 62  ? -21.651 -3.831  26.936  1.00 98.35 62  C 1 
ATOM   3848 C CA  . HIS   C 3 62  ? -20.417 -4.559  27.208  1.00 98.47 62  C 1 
ATOM   3849 C C   . HIS   C 3 62  ? -20.638 -6.060  27.397  1.00 98.40 62  C 1 
ATOM   3850 O O   . HIS   C 3 62  ? -21.597 -6.506  28.027  1.00 97.87 62  C 1 
ATOM   3851 C CB  . HIS   C 3 62  ? -19.703 -3.934  28.407  1.00 98.35 62  C 1 
ATOM   3852 C CG  . HIS   C 3 62  ? -19.217 -2.545  28.121  1.00 98.54 62  C 1 
ATOM   3853 N ND1 . HIS   C 3 62  ? -18.216 -2.210  27.228  1.00 92.46 62  C 1 
ATOM   3854 C CD2 . HIS   C 3 62  ? -19.723 -1.371  28.621  1.00 91.02 62  C 1 
ATOM   3855 C CE1 . HIS   C 3 62  ? -18.124 -0.876  27.199  1.00 94.99 62  C 1 
ATOM   3856 N NE2 . HIS   C 3 62  ? -19.024 -0.333  28.030  1.00 95.80 62  C 1 
ATOM   3857 N N   . ASP   C 3 63  ? -19.707 -6.861  26.896  1.00 97.82 63  C 1 
ATOM   3858 C CA  . ASP   C 3 63  ? -19.701 -8.298  27.133  1.00 97.68 63  C 1 
ATOM   3859 C C   . ASP   C 3 63  ? -19.446 -8.600  28.618  1.00 97.94 63  C 1 
ATOM   3860 O O   . ASP   C 3 63  ? -18.553 -8.029  29.248  1.00 97.51 63  C 1 
ATOM   3861 C CB  . ASP   C 3 63  ? -18.652 -8.988  26.250  1.00 96.87 63  C 1 
ATOM   3862 C CG  . ASP   C 3 63  ? -19.012 -8.999  24.759  1.00 93.83 63  C 1 
ATOM   3863 O OD1 . ASP   C 3 63  ? -20.224 -9.047  24.435  1.00 88.49 63  C 1 
ATOM   3864 O OD2 . ASP   C 3 63  ? -18.067 -9.005  23.945  1.00 87.65 63  C 1 
ATOM   3865 N N   . ARG   C 3 64  ? -20.189 -9.567  29.175  1.00 97.85 64  C 1 
ATOM   3866 C CA  . ARG   C 3 64  ? -20.013 -10.000 30.578  1.00 97.86 64  C 1 
ATOM   3867 C C   . ARG   C 3 64  ? -18.566 -10.416 30.889  1.00 97.95 64  C 1 
ATOM   3868 O O   . ARG   C 3 64  ? -18.073 -10.137 31.973  1.00 96.92 64  C 1 
ATOM   3869 C CB  . ARG   C 3 64  ? -20.958 -11.171 30.881  1.00 97.03 64  C 1 
ATOM   3870 C CG  . ARG   C 3 64  ? -22.439 -10.756 31.008  1.00 92.27 64  C 1 
ATOM   3871 C CD  . ARG   C 3 64  ? -22.779 -10.252 32.411  1.00 88.83 64  C 1 
ATOM   3872 N NE  . ARG   C 3 64  ? -24.227 -10.002 32.510  1.00 87.26 64  C 1 
ATOM   3873 C CZ  . ARG   C 3 64  ? -24.948 -9.764  33.592  1.00 86.47 64  C 1 
ATOM   3874 N NH1 . ARG   C 3 64  ? -24.452 -9.732  34.801  1.00 73.86 64  C 1 
ATOM   3875 N NH2 . ARG   C 3 64  ? -26.215 -9.542  33.463  1.00 80.56 64  C 1 
ATOM   3876 N N   . SER   C 3 65  ? -17.887 -11.056 29.947  1.00 97.34 65  C 1 
ATOM   3877 C CA  . SER   C 3 65  ? -16.475 -11.430 30.081  1.00 96.94 65  C 1 
ATOM   3878 C C   . SER   C 3 65  ? -15.558 -10.215 30.224  1.00 97.45 65  C 1 
ATOM   3879 O O   . SER   C 3 65  ? -14.614 -10.258 31.010  1.00 96.51 65  C 1 
ATOM   3880 C CB  . SER   C 3 65  ? -16.036 -12.258 28.868  1.00 95.53 65  C 1 
ATOM   3881 O OG  . SER   C 3 65  ? -16.392 -11.613 27.660  1.00 85.61 65  C 1 
ATOM   3882 N N   . TYR   C 3 66  ? -15.850 -9.131  29.520  1.00 97.75 66  C 1 
ATOM   3883 C CA  . TYR   C 3 66  ? -15.105 -7.880  29.636  1.00 98.08 66  C 1 
ATOM   3884 C C   . TYR   C 3 66  ? -15.351 -7.203  30.992  1.00 98.29 66  C 1 
ATOM   3885 O O   . TYR   C 3 66  ? -14.397 -6.808  31.652  1.00 97.98 66  C 1 
ATOM   3886 C CB  . TYR   C 3 66  ? -15.460 -6.956  28.468  1.00 97.85 66  C 1 
ATOM   3887 C CG  . TYR   C 3 66  ? -14.777 -5.607  28.543  1.00 97.95 66  C 1 
ATOM   3888 C CD1 . TYR   C 3 66  ? -15.532 -4.430  28.717  1.00 95.09 66  C 1 
ATOM   3889 C CD2 . TYR   C 3 66  ? -13.372 -5.527  28.475  1.00 95.56 66  C 1 
ATOM   3890 C CE1 . TYR   C 3 66  ? -14.894 -3.184  28.815  1.00 95.32 66  C 1 
ATOM   3891 C CE2 . TYR   C 3 66  ? -12.722 -4.284  28.583  1.00 95.02 66  C 1 
ATOM   3892 C CZ  . TYR   C 3 66  ? -13.489 -3.115  28.752  1.00 97.62 66  C 1 
ATOM   3893 O OH  . TYR   C 3 66  ? -12.857 -1.907  28.863  1.00 97.03 66  C 1 
ATOM   3894 N N   . ILE   C 3 67  ? -16.599 -7.158  31.452  1.00 98.40 67  C 1 
ATOM   3895 C CA  . ILE   C 3 67  ? -16.947 -6.616  32.777  1.00 98.49 67  C 1 
ATOM   3896 C C   . ILE   C 3 67  ? -16.188 -7.368  33.884  1.00 98.44 67  C 1 
ATOM   3897 O O   . ILE   C 3 67  ? -15.597 -6.740  34.764  1.00 98.12 67  C 1 
ATOM   3898 C CB  . ILE   C 3 67  ? -18.479 -6.661  33.002  1.00 98.43 67  C 1 
ATOM   3899 C CG1 . ILE   C 3 67  ? -19.229 -5.809  31.951  1.00 97.48 67  C 1 
ATOM   3900 C CG2 . ILE   C 3 67  ? -18.838 -6.176  34.423  1.00 97.25 67  C 1 
ATOM   3901 C CD1 . ILE   C 3 67  ? -20.745 -6.054  31.917  1.00 95.60 67  C 1 
ATOM   3902 N N   . GLU   C 3 68  ? -16.147 -8.696  33.817  1.00 98.27 68  C 1 
ATOM   3903 C CA  . GLU   C 3 68  ? -15.387 -9.501  34.781  1.00 98.11 68  C 1 
ATOM   3904 C C   . GLU   C 3 68  ? -13.868 -9.280  34.664  1.00 98.15 68  C 1 
ATOM   3905 O O   . GLU   C 3 68  ? -13.177 -9.240  35.685  1.00 97.55 68  C 1 
ATOM   3906 C CB  . GLU   C 3 68  ? -15.736 -10.991 34.636  1.00 97.70 68  C 1 
ATOM   3907 C CG  . GLU   C 3 68  ? -17.157 -11.335 35.122  1.00 93.72 68  C 1 
ATOM   3908 C CD  . GLU   C 3 68  ? -17.412 -10.927 36.588  1.00 93.23 68  C 1 
ATOM   3909 O OE1 . GLU   C 3 68  ? -18.442 -10.269 36.867  1.00 85.19 68  C 1 
ATOM   3910 O OE2 . GLU   C 3 68  ? -16.553 -11.232 37.442  1.00 86.58 68  C 1 
ATOM   3911 N N   . ALA   C 3 69  ? -13.349 -9.069  33.458  1.00 97.85 69  C 1 
ATOM   3912 C CA  . ALA   C 3 69  ? -11.940 -8.731  33.266  1.00 97.82 69  C 1 
ATOM   3913 C C   . ALA   C 3 69  ? -11.581 -7.377  33.901  1.00 97.99 69  C 1 
ATOM   3914 O O   . ALA   C 3 69  ? -10.569 -7.278  34.592  1.00 97.53 69  C 1 
ATOM   3915 C CB  . ALA   C 3 69  ? -11.614 -8.759  31.772  1.00 97.42 69  C 1 
ATOM   3916 N N   . VAL   C 3 70  ? -12.428 -6.356  33.746  1.00 98.28 70  C 1 
ATOM   3917 C CA  . VAL   C 3 70  ? -12.227 -5.040  34.384  1.00 98.36 70  C 1 
ATOM   3918 C C   . VAL   C 3 70  ? -12.268 -5.155  35.912  1.00 98.33 70  C 1 
ATOM   3919 O O   . VAL   C 3 70  ? -11.423 -4.573  36.594  1.00 97.98 70  C 1 
ATOM   3920 C CB  . VAL   C 3 70  ? -13.254 -4.008  33.877  1.00 98.23 70  C 1 
ATOM   3921 C CG1 . VAL   C 3 70  ? -13.079 -2.647  34.561  1.00 96.64 70  C 1 
ATOM   3922 C CG2 . VAL   C 3 70  ? -13.111 -3.764  32.371  1.00 95.70 70  C 1 
ATOM   3923 N N   . LYS   C 3 71  ? -13.180 -5.957  36.459  1.00 98.29 71  C 1 
ATOM   3924 C CA  . LYS   C 3 71  ? -13.229 -6.237  37.906  1.00 98.27 71  C 1 
ATOM   3925 C C   . LYS   C 3 71  ? -11.941 -6.907  38.395  1.00 98.20 71  C 1 
ATOM   3926 O O   . LYS   C 3 71  ? -11.395 -6.505  39.423  1.00 97.65 71  C 1 
ATOM   3927 C CB  . LYS   C 3 71  ? -14.423 -7.141  38.240  1.00 98.16 71  C 1 
ATOM   3928 C CG  . LYS   C 3 71  ? -15.774 -6.421  38.142  1.00 97.43 71  C 1 
ATOM   3929 C CD  . LYS   C 3 71  ? -16.909 -7.423  38.365  1.00 96.35 71  C 1 
ATOM   3930 C CE  . LYS   C 3 71  ? -18.263 -6.727  38.239  1.00 94.20 71  C 1 
ATOM   3931 N NZ  . LYS   C 3 71  ? -19.369 -7.708  38.289  1.00 91.62 71  C 1 
ATOM   3932 N N   . ALA   C 3 72  ? -11.472 -7.913  37.670  1.00 97.99 72  C 1 
ATOM   3933 C CA  . ALA   C 3 72  ? -10.238 -8.619  37.999  1.00 97.90 72  C 1 
ATOM   3934 C C   . ALA   C 3 72  ? -9.009  -7.696  37.886  1.00 97.90 72  C 1 
ATOM   3935 O O   . ALA   C 3 72  ? -8.167  -7.694  38.784  1.00 96.94 72  C 1 
ATOM   3936 C CB  . ALA   C 3 72  ? -10.126 -9.847  37.093  1.00 97.43 72  C 1 
ATOM   3937 N N   . ALA   C 3 73  ? -8.948  -6.862  36.848  1.00 97.83 73  C 1 
ATOM   3938 C CA  . ALA   C 3 73  ? -7.884  -5.878  36.663  1.00 97.66 73  C 1 
ATOM   3939 C C   . ALA   C 3 73  ? -7.815  -4.890  37.839  1.00 97.63 73  C 1 
ATOM   3940 O O   . ALA   C 3 73  ? -6.753  -4.710  38.432  1.00 96.61 73  C 1 
ATOM   3941 C CB  . ALA   C 3 73  ? -8.113  -5.159  35.328  1.00 97.23 73  C 1 
ATOM   3942 N N   . GLY   C 3 74  ? -8.950  -4.325  38.234  1.00 97.47 74  C 1 
ATOM   3943 C CA  . GLY   C 3 74  ? -9.028  -3.401  39.373  1.00 97.24 74  C 1 
ATOM   3944 C C   . GLY   C 3 74  ? -8.625  -4.019  40.718  1.00 97.34 74  C 1 
ATOM   3945 O O   . GLY   C 3 74  ? -8.198  -3.300  41.627  1.00 95.75 74  C 1 
ATOM   3946 N N   . ARG   C 3 75  ? -8.707  -5.341  40.839  1.00 97.33 75  C 1 
ATOM   3947 C CA  . ARG   C 3 75  ? -8.216  -6.102  42.006  1.00 97.05 75  C 1 
ATOM   3948 C C   . ARG   C 3 75  ? -6.760  -6.577  41.868  1.00 97.01 75  C 1 
ATOM   3949 O O   . ARG   C 3 75  ? -6.235  -7.150  42.812  1.00 94.95 75  C 1 
ATOM   3950 C CB  . ARG   C 3 75  ? -9.151  -7.281  42.282  1.00 95.97 75  C 1 
ATOM   3951 C CG  . ARG   C 3 75  ? -10.541 -6.829  42.776  1.00 92.34 75  C 1 
ATOM   3952 C CD  . ARG   C 3 75  ? -11.366 -8.013  43.268  1.00 90.41 75  C 1 
ATOM   3953 N NE  . ARG   C 3 75  ? -11.685 -8.955  42.187  1.00 84.70 75  C 1 
ATOM   3954 C CZ  . ARG   C 3 75  ? -12.862 -9.211  41.655  1.00 81.97 75  C 1 
ATOM   3955 N NH1 . ARG   C 3 75  ? -13.963 -8.634  42.074  1.00 71.76 75  C 1 
ATOM   3956 N NH2 . ARG   C 3 75  ? -12.950 -10.070 40.685  1.00 74.86 75  C 1 
ATOM   3957 N N   . GLY   C 3 76  ? -6.120  -6.355  40.725  1.00 96.43 76  C 1 
ATOM   3958 C CA  . GLY   C 3 76  ? -4.778  -6.873  40.430  1.00 96.01 76  C 1 
ATOM   3959 C C   . GLY   C 3 76  ? -4.744  -8.384  40.164  1.00 96.44 76  C 1 
ATOM   3960 O O   . GLY   C 3 76  ? -3.701  -9.010  40.331  1.00 93.46 76  C 1 
ATOM   3961 N N   . GLU   C 3 77  ? -5.873  -8.971  39.774  1.00 96.34 77  C 1 
ATOM   3962 C CA  . GLU   C 3 77  ? -6.036  -10.419 39.552  1.00 96.20 77  C 1 
ATOM   3963 C C   . GLU   C 3 77  ? -5.985  -10.811 38.063  1.00 96.20 77  C 1 
ATOM   3964 O O   . GLU   C 3 77  ? -5.966  -11.998 37.736  1.00 92.95 77  C 1 
ATOM   3965 C CB  . GLU   C 3 77  ? -7.362  -10.887 40.183  1.00 94.87 77  C 1 
ATOM   3966 C CG  . GLU   C 3 77  ? -7.410  -10.744 41.714  1.00 91.65 77  C 1 
ATOM   3967 C CD  . GLU   C 3 77  ? -8.794  -11.053 42.326  1.00 90.27 77  C 1 
ATOM   3968 O OE1 . GLU   C 3 77  ? -8.882  -11.125 43.574  1.00 81.81 77  C 1 
ATOM   3969 O OE2 . GLU   C 3 77  ? -9.804  -11.166 41.582  1.00 83.48 77  C 1 
ATOM   3970 N N   . LEU   C 3 78  ? -5.980  -9.844  37.150  1.00 95.90 78  C 1 
ATOM   3971 C CA  . LEU   C 3 78  ? -5.940  -10.095 35.711  1.00 96.04 78  C 1 
ATOM   3972 C C   . LEU   C 3 78  ? -4.490  -10.277 35.241  1.00 95.75 78  C 1 
ATOM   3973 O O   . LEU   C 3 78  ? -3.633  -9.446  35.525  1.00 93.43 78  C 1 
ATOM   3974 C CB  . LEU   C 3 78  ? -6.663  -8.954  34.972  1.00 95.36 78  C 1 
ATOM   3975 C CG  . LEU   C 3 78  ? -6.988  -9.283  33.500  1.00 94.97 78  C 1 
ATOM   3976 C CD1 . LEU   C 3 78  ? -8.083  -10.344 33.381  1.00 90.40 78  C 1 
ATOM   3977 C CD2 . LEU   C 3 78  ? -7.484  -8.030  32.784  1.00 90.17 78  C 1 
ATOM   3978 N N   . SER   C 3 79  ? -4.228  -11.352 34.493  1.00 95.17 79  C 1 
ATOM   3979 C CA  . SER   C 3 79  ? -2.906  -11.572 33.900  1.00 94.23 79  C 1 
ATOM   3980 C C   . SER   C 3 79  ? -2.608  -10.548 32.801  1.00 93.77 79  C 1 
ATOM   3981 O O   . SER   C 3 79  ? -3.513  -10.106 32.094  1.00 91.64 79  C 1 
ATOM   3982 C CB  . SER   C 3 79  ? -2.772  -12.995 33.353  1.00 92.61 79  C 1 
ATOM   3983 O OG  . SER   C 3 79  ? -3.568  -13.182 32.197  1.00 86.48 79  C 1 
ATOM   3984 N N   . GLU   C 3 80  ? -1.336  -10.243 32.599  1.00 92.13 80  C 1 
ATOM   3985 C CA  . GLU   C 3 80  ? -0.886  -9.267  31.599  1.00 89.83 80  C 1 
ATOM   3986 C C   . GLU   C 3 80  ? -1.332  -9.635  30.170  1.00 89.68 80  C 1 
ATOM   3987 O O   . GLU   C 3 80  ? -1.864  -8.802  29.444  1.00 86.96 80  C 1 
ATOM   3988 C CB  . GLU   C 3 80  ? 0.642   -9.168  31.727  1.00 86.43 80  C 1 
ATOM   3989 C CG  . GLU   C 3 80  ? 1.234   -7.894  31.118  1.00 74.69 80  C 1 
ATOM   3990 C CD  . GLU   C 3 80  ? 2.736   -7.755  31.431  1.00 69.00 80  C 1 
ATOM   3991 O OE1 . GLU   C 3 80  ? 3.238   -6.613  31.356  1.00 60.44 80  C 1 
ATOM   3992 O OE2 . GLU   C 3 80  ? 3.368   -8.784  31.768  1.00 60.89 80  C 1 
ATOM   3993 N N   . ALA   C 3 81  ? -1.237  -10.916 29.815  1.00 87.47 81  C 1 
ATOM   3994 C CA  . ALA   C 3 81  ? -1.698  -11.411 28.517  1.00 86.05 81  C 1 
ATOM   3995 C C   . ALA   C 3 81  ? -3.221  -11.250 28.320  1.00 86.96 81  C 1 
ATOM   3996 O O   . ALA   C 3 81  ? -3.685  -10.861 27.247  1.00 84.82 81  C 1 
ATOM   3997 C CB  . ALA   C 3 81  ? -1.277  -12.881 28.394  1.00 83.38 81  C 1 
ATOM   3998 N N   . ALA   C 3 82  ? -4.012  -11.522 29.358  1.00 90.28 82  C 1 
ATOM   3999 C CA  . ALA   C 3 82  ? -5.455  -11.314 29.301  1.00 91.83 82  C 1 
ATOM   4000 C C   . ALA   C 3 82  ? -5.807  -9.817  29.259  1.00 93.02 82  C 1 
ATOM   4001 O O   . ALA   C 3 82  ? -6.713  -9.426  28.528  1.00 91.70 82  C 1 
ATOM   4002 C CB  . ALA   C 3 82  ? -6.115  -12.024 30.489  1.00 91.23 82  C 1 
ATOM   4003 N N   . ALA   C 3 83  ? -5.066  -8.987  29.994  1.00 92.82 83  C 1 
ATOM   4004 C CA  . ALA   C 3 83  ? -5.255  -7.542  30.000  1.00 93.09 83  C 1 
ATOM   4005 C C   . ALA   C 3 83  ? -5.096  -6.945  28.592  1.00 92.43 83  C 1 
ATOM   4006 O O   . ALA   C 3 83  ? -5.988  -6.239  28.125  1.00 90.92 83  C 1 
ATOM   4007 C CB  . ALA   C 3 83  ? -4.283  -6.920  31.011  1.00 93.12 83  C 1 
ATOM   4008 N N   . GLN   C 3 84  ? -4.034  -7.314  27.880  1.00 88.90 84  C 1 
ATOM   4009 C CA  . GLN   C 3 84  ? -3.803  -6.856  26.504  1.00 85.46 84  C 1 
ATOM   4010 C C   . GLN   C 3 84  ? -4.959  -7.214  25.559  1.00 86.20 84  C 1 
ATOM   4011 O O   . GLN   C 3 84  ? -5.382  -6.373  24.768  1.00 83.71 84  C 1 
ATOM   4012 C CB  . GLN   C 3 84  ? -2.498  -7.450  25.962  1.00 81.28 84  C 1 
ATOM   4013 C CG  . GLN   C 3 84  ? -1.251  -6.705  26.462  1.00 71.17 84  C 1 
ATOM   4014 C CD  . GLN   C 3 84  ? 0.028   -7.206  25.779  1.00 65.05 84  C 1 
ATOM   4015 O OE1 . GLN   C 3 84  ? 0.040   -8.174  25.039  1.00 57.20 84  C 1 
ATOM   4016 N NE2 . GLN   C 3 84  ? 1.153   -6.554  25.992  1.00 54.82 84  C 1 
ATOM   4017 N N   . ASN   C 3 85  ? -5.529  -8.409  25.665  1.00 89.24 85  C 1 
ATOM   4018 C CA  . ASN   C 3 85  ? -6.675  -8.811  24.843  1.00 88.45 85  C 1 
ATOM   4019 C C   . ASN   C 3 85  ? -7.898  -7.904  25.049  1.00 90.25 85  C 1 
ATOM   4020 O O   . ASN   C 3 85  ? -8.642  -7.644  24.102  1.00 88.70 85  C 1 
ATOM   4021 C CB  . ASN   C 3 85  ? -7.029  -10.281 25.127  1.00 85.56 85  C 1 
ATOM   4022 C CG  . ASN   C 3 85  ? -6.236  -11.254 24.272  1.00 76.95 85  C 1 
ATOM   4023 O OD1 . ASN   C 3 85  ? -5.627  -10.915 23.281  1.00 68.98 85  C 1 
ATOM   4024 N ND2 . ASN   C 3 85  ? -6.271  -12.527 24.610  1.00 66.27 85  C 1 
ATOM   4025 N N   . TYR   C 3 86  ? -8.079  -7.391  26.263  1.00 92.79 86  C 1 
ATOM   4026 C CA  . TYR   C 3 86  ? -9.168  -6.477  26.613  1.00 94.64 86  C 1 
ATOM   4027 C C   . TYR   C 3 86  ? -8.805  -4.986  26.459  1.00 95.26 86  C 1 
ATOM   4028 O O   . TYR   C 3 86  ? -9.610  -4.129  26.803  1.00 94.31 86  C 1 
ATOM   4029 C CB  . TYR   C 3 86  ? -9.668  -6.813  28.018  1.00 95.15 86  C 1 
ATOM   4030 C CG  . TYR   C 3 86  ? -10.329 -8.173  28.130  1.00 95.50 86  C 1 
ATOM   4031 C CD1 . TYR   C 3 86  ? -11.532 -8.436  27.441  1.00 92.13 86  C 1 
ATOM   4032 C CD2 . TYR   C 3 86  ? -9.754  -9.188  28.919  1.00 92.66 86  C 1 
ATOM   4033 C CE1 . TYR   C 3 86  ? -12.154 -9.692  27.540  1.00 91.98 86  C 1 
ATOM   4034 C CE2 . TYR   C 3 86  ? -10.365 -10.449 29.027  1.00 91.74 86  C 1 
ATOM   4035 C CZ  . TYR   C 3 86  ? -11.568 -10.698 28.336  1.00 94.28 86  C 1 
ATOM   4036 O OH  . TYR   C 3 86  ? -12.173 -11.927 28.442  1.00 93.08 86  C 1 
ATOM   4037 N N   . GLY   C 3 87  ? -7.609  -4.658  25.954  1.00 92.80 87  C 1 
ATOM   4038 C CA  . GLY   C 3 87  ? -7.140  -3.268  25.836  1.00 92.43 87  C 1 
ATOM   4039 C C   . GLY   C 3 87  ? -6.832  -2.604  27.184  1.00 93.49 87  C 1 
ATOM   4040 O O   . GLY   C 3 87  ? -6.772  -1.380  27.263  1.00 92.38 87  C 1 
ATOM   4041 N N   . LEU   C 3 88  ? -6.659  -3.403  28.234  1.00 94.66 88  C 1 
ATOM   4042 C CA  . LEU   C 3 88  ? -6.319  -2.957  29.583  1.00 95.00 88  C 1 
ATOM   4043 C C   . LEU   C 3 88  ? -4.815  -3.110  29.822  1.00 93.72 88  C 1 
ATOM   4044 O O   . LEU   C 3 88  ? -4.193  -4.034  29.307  1.00 91.20 88  C 1 
ATOM   4045 C CB  . LEU   C 3 88  ? -7.121  -3.774  30.611  1.00 95.52 88  C 1 
ATOM   4046 C CG  . LEU   C 3 88  ? -8.651  -3.667  30.486  1.00 95.79 88  C 1 
ATOM   4047 C CD1 . LEU   C 3 88  ? -9.318  -4.705  31.385  1.00 93.21 88  C 1 
ATOM   4048 C CD2 . LEU   C 3 88  ? -9.160  -2.283  30.889  1.00 93.00 88  C 1 
ATOM   4049 N N   . GLY   C 3 89  ? -4.242  -2.226  30.635  1.00 93.08 89  C 1 
ATOM   4050 C CA  . GLY   C 3 89  ? -2.809  -2.248  30.942  1.00 91.78 89  C 1 
ATOM   4051 C C   . GLY   C 3 89  ? -1.915  -1.722  29.816  1.00 91.24 89  C 1 
ATOM   4052 O O   . GLY   C 3 89  ? -0.707  -1.938  29.846  1.00 88.05 89  C 1 
ATOM   4053 N N   . THR   C 3 90  ? -2.505  -1.035  28.833  1.00 89.41 90  C 1 
ATOM   4054 C CA  . THR   C 3 90  ? -1.759  -0.310  27.794  1.00 88.47 90  C 1 
ATOM   4055 C C   . THR   C 3 90  ? -1.272  1.045   28.321  1.00 89.02 90  C 1 
ATOM   4056 O O   . THR   C 3 90  ? -1.686  1.486   29.394  1.00 88.08 90  C 1 
ATOM   4057 C CB  . THR   C 3 90  ? -2.616  -0.115  26.535  1.00 87.18 90  C 1 
ATOM   4058 O OG1 . THR   C 3 90  ? -3.736  0.689   26.823  1.00 83.91 90  C 1 
ATOM   4059 C CG2 . THR   C 3 90  ? -3.133  -1.438  25.965  1.00 83.34 90  C 1 
ATOM   4060 N N   . GLU   C 3 91  ? -0.428  1.734   27.552  1.00 88.19 91  C 1 
ATOM   4061 C CA  . GLU   C 3 91  ? -0.013  3.108   27.882  1.00 87.25 91  C 1 
ATOM   4062 C C   . GLU   C 3 91  ? -1.208  4.079   27.918  1.00 89.31 91  C 1 
ATOM   4063 O O   . GLU   C 3 91  ? -1.271  4.953   28.776  1.00 87.59 91  C 1 
ATOM   4064 C CB  . GLU   C 3 91  ? 1.044   3.608   26.880  1.00 84.45 91  C 1 
ATOM   4065 C CG  . GLU   C 3 91  ? 2.406   3.870   27.540  1.00 74.54 91  C 1 
ATOM   4066 C CD  . GLU   C 3 91  ? 3.378   4.690   26.683  1.00 67.51 91  C 1 
ATOM   4067 O OE1 . GLU   C 3 91  ? 4.413   5.138   27.246  1.00 59.37 91  C 1 
ATOM   4068 O OE2 . GLU   C 3 91  ? 3.104   4.911   25.486  1.00 58.85 91  C 1 
ATOM   4069 N N   . ASP   C 3 92  ? -2.185  3.884   27.035  1.00 91.96 92  C 1 
ATOM   4070 C CA  . ASP   C 3 92  ? -3.395  4.707   26.975  1.00 93.06 92  C 1 
ATOM   4071 C C   . ASP   C 3 92  ? -4.369  4.401   28.123  1.00 94.25 92  C 1 
ATOM   4072 O O   . ASP   C 3 92  ? -4.971  5.310   28.695  1.00 93.30 92  C 1 
ATOM   4073 C CB  . ASP   C 3 92  ? -4.115  4.474   25.640  1.00 92.14 92  C 1 
ATOM   4074 C CG  . ASP   C 3 92  ? -3.462  5.124   24.422  1.00 91.19 92  C 1 
ATOM   4075 O OD1 . ASP   C 3 92  ? -2.484  5.887   24.566  1.00 87.12 92  C 1 
ATOM   4076 O OD2 . ASP   C 3 92  ? -3.995  4.887   23.315  1.00 86.50 92  C 1 
ATOM   4077 N N   . THR   C 3 93  ? -4.533  3.129   28.459  1.00 94.52 93  C 1 
ATOM   4078 C CA  . THR   C 3 93  ? -5.503  2.673   29.467  1.00 95.29 93  C 1 
ATOM   4079 C C   . THR   C 3 93  ? -4.830  1.772   30.510  1.00 95.49 93  C 1 
ATOM   4080 O O   . THR   C 3 93  ? -5.098  0.566   30.568  1.00 94.41 93  C 1 
ATOM   4081 C CB  . THR   C 3 93  ? -6.723  2.007   28.805  1.00 95.03 93  C 1 
ATOM   4082 O OG1 . THR   C 3 93  ? -7.149  2.729   27.673  1.00 90.33 93  C 1 
ATOM   4083 C CG2 . THR   C 3 93  ? -7.911  1.953   29.759  1.00 88.33 93  C 1 
ATOM   4084 N N   . PRO   C 3 94  ? -3.944  2.328   31.353  1.00 95.35 94  C 1 
ATOM   4085 C CA  . PRO   C 3 94  ? -3.300  1.584   32.428  1.00 95.20 94  C 1 
ATOM   4086 C C   . PRO   C 3 94  ? -4.320  1.023   33.422  1.00 96.12 94  C 1 
ATOM   4087 O O   . PRO   C 3 94  ? -5.397  1.583   33.624  1.00 95.51 94  C 1 
ATOM   4088 C CB  . PRO   C 3 94  ? -2.334  2.561   33.112  1.00 93.54 94  C 1 
ATOM   4089 C CG  . PRO   C 3 94  ? -2.161  3.694   32.103  1.00 91.00 94  C 1 
ATOM   4090 C CD  . PRO   C 3 94  ? -3.484  3.711   31.360  1.00 93.59 94  C 1 
ATOM   4091 N N   . ILE   C 3 95  ? -3.967  -0.075  34.086  1.00 96.27 95  C 1 
ATOM   4092 C CA  . ILE   C 3 95  ? -4.784  -0.630  35.169  1.00 96.86 95  C 1 
ATOM   4093 C C   . ILE   C 3 95  ? -4.580  0.210   36.435  1.00 97.06 95  C 1 
ATOM   4094 O O   . ILE   C 3 95  ? -3.454  0.547   36.794  1.00 96.06 95  C 1 
ATOM   4095 C CB  . ILE   C 3 95  ? -4.470  -2.126  35.380  1.00 96.30 95  C 1 
ATOM   4096 C CG1 . ILE   C 3 95  ? -4.884  -2.928  34.122  1.00 93.75 95  C 1 
ATOM   4097 C CG2 . ILE   C 3 95  ? -5.191  -2.673  36.630  1.00 93.08 95  C 1 
ATOM   4098 C CD1 . ILE   C 3 95  ? -4.419  -4.389  34.119  1.00 89.40 95  C 1 
ATOM   4099 N N   . PHE   C 3 96  ? -5.667  0.491   37.139  1.00 97.10 96  C 1 
ATOM   4100 C CA  . PHE   C 3 96  ? -5.630  1.182   38.428  1.00 97.49 96  C 1 
ATOM   4101 C C   . PHE   C 3 96  ? -6.554  0.511   39.457  1.00 97.76 96  C 1 
ATOM   4102 O O   . PHE   C 3 96  ? -7.488  -0.207  39.080  1.00 97.18 96  C 1 
ATOM   4103 C CB  . PHE   C 3 96  ? -5.942  2.672   38.231  1.00 97.22 96  C 1 
ATOM   4104 C CG  . PHE   C 3 96  ? -7.341  2.979   37.740  1.00 97.66 96  C 1 
ATOM   4105 C CD1 . PHE   C 3 96  ? -7.605  3.056   36.357  1.00 95.33 96  C 1 
ATOM   4106 C CD2 . PHE   C 3 96  ? -8.376  3.229   38.658  1.00 95.23 96  C 1 
ATOM   4107 C CE1 . PHE   C 3 96  ? -8.890  3.382   35.903  1.00 94.37 96  C 1 
ATOM   4108 C CE2 . PHE   C 3 96  ? -9.666  3.555   38.208  1.00 94.65 96  C 1 
ATOM   4109 C CZ  . PHE   C 3 96  ? -9.923  3.635   36.826  1.00 96.16 96  C 1 
ATOM   4110 N N   . PRO   C 3 97  ? -6.316  0.708   40.770  1.00 97.15 97  C 1 
ATOM   4111 C CA  . PRO   C 3 97  ? -7.139  0.107   41.814  1.00 96.76 97  C 1 
ATOM   4112 C C   . PRO   C 3 97  ? -8.611  0.529   41.720  1.00 96.72 97  C 1 
ATOM   4113 O O   . PRO   C 3 97  ? -8.907  1.705   41.545  1.00 94.85 97  C 1 
ATOM   4114 C CB  . PRO   C 3 97  ? -6.517  0.552   43.140  1.00 95.59 97  C 1 
ATOM   4115 C CG  . PRO   C 3 97  ? -5.070  0.877   42.767  1.00 93.10 97  C 1 
ATOM   4116 C CD  . PRO   C 3 97  ? -5.199  1.430   41.357  1.00 96.21 97  C 1 
ATOM   4117 N N   . ASN   C 3 98  ? -9.534  -0.432  41.893  1.00 96.45 98  C 1 
ATOM   4118 C CA  . ASN   C 3 98  ? -10.986 -0.223  41.800  1.00 96.58 98  C 1 
ATOM   4119 C C   . ASN   C 3 98  ? -11.436 0.358   40.445  1.00 97.21 98  C 1 
ATOM   4120 O O   . ASN   C 3 98  ? -12.380 1.138   40.363  1.00 95.84 98  C 1 
ATOM   4121 C CB  . ASN   C 3 98  ? -11.499 0.580   43.007  1.00 95.00 98  C 1 
ATOM   4122 C CG  . ASN   C 3 98  ? -11.055 0.022   44.347  1.00 89.34 98  C 1 
ATOM   4123 O OD1 . ASN   C 3 98  ? -11.029 -1.168  44.598  1.00 79.07 98  C 1 
ATOM   4124 N ND2 . ASN   C 3 98  ? -10.674 0.885   45.263  1.00 75.60 98  C 1 
ATOM   4125 N N   . MET   C 3 99  ? -10.750 -0.036  39.375  1.00 97.61 99  C 1 
ATOM   4126 C CA  . MET   C 3 99  ? -11.035 0.400   38.005  1.00 97.62 99  C 1 
ATOM   4127 C C   . MET   C 3 99  ? -12.490 0.155   37.594  1.00 98.11 99  C 1 
ATOM   4128 O O   . MET   C 3 99  ? -13.103 1.000   36.954  1.00 97.35 99  C 1 
ATOM   4129 C CB  . MET   C 3 99  ? -10.073 -0.348  37.077  1.00 95.12 99  C 1 
ATOM   4130 C CG  . MET   C 3 99  ? -10.165 0.072   35.615  1.00 90.95 99  C 1 
ATOM   4131 S SD  . MET   C 3 99  ? -9.000  -0.856  34.587  1.00 91.77 99  C 1 
ATOM   4132 C CE  . MET   C 3 99  ? -8.393  0.457   33.521  1.00 85.68 99  C 1 
ATOM   4133 N N   . HIS   C 3 100 ? -13.069 -0.988  37.971  1.00 98.09 100 C 1 
ATOM   4134 C CA  . HIS   C 3 100 ? -14.461 -1.309  37.674  1.00 98.33 100 C 1 
ATOM   4135 C C   . HIS   C 3 100 ? -15.423 -0.344  38.362  1.00 98.44 100 C 1 
ATOM   4136 O O   . HIS   C 3 100 ? -16.293 0.225   37.710  1.00 98.13 100 C 1 
ATOM   4137 C CB  . HIS   C 3 100 ? -14.763 -2.748  38.083  1.00 98.19 100 C 1 
ATOM   4138 C CG  . HIS   C 3 100 ? -16.230 -3.074  38.005  1.00 98.27 100 C 1 
ATOM   4139 N ND1 . HIS   C 3 100 ? -16.979 -3.191  36.857  1.00 92.24 100 C 1 
ATOM   4140 C CD2 . HIS   C 3 100 ? -17.096 -3.219  39.062  1.00 92.31 100 C 1 
ATOM   4141 C CE1 . HIS   C 3 100 ? -18.257 -3.405  37.212  1.00 94.74 100 C 1 
ATOM   4142 N NE2 . HIS   C 3 100 ? -18.366 -3.431  38.544  1.00 95.61 100 C 1 
ATOM   4143 N N   . GLU   C 3 101 ? -15.257 -0.148  39.665  1.00 98.26 101 C 1 
ATOM   4144 C CA  . GLU   C 3 101 ? -16.130 0.698   40.478  1.00 98.18 101 C 1 
ATOM   4145 C C   . GLU   C 3 101 ? -16.087 2.161   40.011  1.00 98.30 101 C 1 
ATOM   4146 O O   . GLU   C 3 101 ? -17.133 2.794   39.875  1.00 97.71 101 C 1 
ATOM   4147 C CB  . GLU   C 3 101 ? -15.728 0.593   41.963  1.00 97.64 101 C 1 
ATOM   4148 C CG  . GLU   C 3 101 ? -15.982 -0.788  42.612  1.00 93.87 101 C 1 
ATOM   4149 C CD  . GLU   C 3 101 ? -14.968 -1.900  42.284  1.00 90.83 101 C 1 
ATOM   4150 O OE1 . GLU   C 3 101 ? -15.189 -3.033  42.760  1.00 80.70 101 C 1 
ATOM   4151 O OE2 . GLU   C 3 101 ? -13.972 -1.646  41.565  1.00 83.59 101 C 1 
ATOM   4152 N N   . ALA   C 3 102 ? -14.895 2.668   39.712  1.00 98.27 102 C 1 
ATOM   4153 C CA  . ALA   C 3 102 ? -14.722 4.017   39.185  1.00 98.24 102 C 1 
ATOM   4154 C C   . ALA   C 3 102 ? -15.368 4.185   37.797  1.00 98.38 102 C 1 
ATOM   4155 O O   . ALA   C 3 102 ? -16.073 5.163   37.556  1.00 97.91 102 C 1 
ATOM   4156 C CB  . ALA   C 3 102 ? -13.223 4.329   39.149  1.00 97.84 102 C 1 
ATOM   4157 N N   . SER   C 3 103 ? -15.189 3.209   36.907  1.00 98.45 103 C 1 
ATOM   4158 C CA  . SER   C 3 103 ? -15.763 3.242   35.554  1.00 98.49 103 C 1 
ATOM   4159 C C   . SER   C 3 103 ? -17.286 3.059   35.566  1.00 98.61 103 C 1 
ATOM   4160 O O   . SER   C 3 103 ? -18.006 3.772   34.876  1.00 98.33 103 C 1 
ATOM   4161 C CB  . SER   C 3 103 ? -15.126 2.164   34.672  1.00 98.18 103 C 1 
ATOM   4162 O OG  . SER   C 3 103 ? -13.718 2.241   34.705  1.00 95.43 103 C 1 
ATOM   4163 N N   . ALA   C 3 104 ? -17.799 2.138   36.392  1.00 98.59 104 C 1 
ATOM   4164 C CA  . ALA   C 3 104 ? -19.234 1.905   36.543  1.00 98.65 104 C 1 
ATOM   4165 C C   . ALA   C 3 104 ? -19.957 3.097   37.193  1.00 98.70 104 C 1 
ATOM   4166 O O   . ALA   C 3 104 ? -21.130 3.332   36.908  1.00 98.38 104 C 1 
ATOM   4167 C CB  . ALA   C 3 104 ? -19.435 0.618   37.345  1.00 98.36 104 C 1 
ATOM   4168 N N   . LEU   C 3 105 ? -19.265 3.880   38.023  1.00 98.62 105 C 1 
ATOM   4169 C CA  . LEU   C 3 105 ? -19.797 5.140   38.544  1.00 98.63 105 C 1 
ATOM   4170 C C   . LEU   C 3 105 ? -19.982 6.173   37.423  1.00 98.72 105 C 1 
ATOM   4171 O O   . LEU   C 3 105 ? -21.003 6.857   37.407  1.00 98.45 105 C 1 
ATOM   4172 C CB  . LEU   C 3 105 ? -18.872 5.673   39.651  1.00 98.36 105 C 1 
ATOM   4173 C CG  . LEU   C 3 105 ? -19.397 6.958   40.327  1.00 97.38 105 C 1 
ATOM   4174 C CD1 . LEU   C 3 105 ? -20.641 6.684   41.172  1.00 94.07 105 C 1 
ATOM   4175 C CD2 . LEU   C 3 105 ? -18.320 7.536   41.243  1.00 93.83 105 C 1 
ATOM   4176 N N   . LEU   C 3 106 ? -19.041 6.274   36.483  1.00 98.61 106 C 1 
ATOM   4177 C CA  . LEU   C 3 106 ? -19.166 7.186   35.340  1.00 98.58 106 C 1 
ATOM   4178 C C   . LEU   C 3 106 ? -20.336 6.785   34.433  1.00 98.68 106 C 1 
ATOM   4179 O O   . LEU   C 3 106 ? -21.144 7.640   34.074  1.00 98.36 106 C 1 
ATOM   4180 C CB  . LEU   C 3 106 ? -17.845 7.268   34.553  1.00 98.16 106 C 1 
ATOM   4181 C CG  . LEU   C 3 106 ? -16.630 7.794   35.343  1.00 96.37 106 C 1 
ATOM   4182 C CD1 . LEU   C 3 106 ? -15.448 7.955   34.396  1.00 92.37 106 C 1 
ATOM   4183 C CD2 . LEU   C 3 106 ? -16.878 9.132   36.032  1.00 92.46 106 C 1 
ATOM   4184 N N   . VAL   C 3 107 ? -20.513 5.497   34.152  1.00 98.74 107 C 1 
ATOM   4185 C CA  . VAL   C 3 107 ? -21.694 5.011   33.412  1.00 98.80 107 C 1 
ATOM   4186 C C   . VAL   C 3 107 ? -22.982 5.332   34.174  1.00 98.83 107 C 1 
ATOM   4187 O O   . VAL   C 3 107 ? -23.912 5.914   33.618  1.00 98.70 107 C 1 
ATOM   4188 C CB  . VAL   C 3 107 ? -21.600 3.502   33.120  1.00 98.67 107 C 1 
ATOM   4189 C CG1 . VAL   C 3 107 ? -22.843 3.009   32.365  1.00 97.59 107 C 1 
ATOM   4190 C CG2 . VAL   C 3 107 ? -20.373 3.174   32.262  1.00 96.52 107 C 1 
ATOM   4191 N N   . GLY   C 3 108 ? -23.030 5.016   35.458  1.00 98.75 108 C 1 
ATOM   4192 C CA  . GLY   C 3 108 ? -24.193 5.299   36.301  1.00 98.75 108 C 1 
ATOM   4193 C C   . GLY   C 3 108 ? -24.510 6.789   36.428  1.00 98.80 108 C 1 
ATOM   4194 O O   . GLY   C 3 108 ? -25.674 7.154   36.596  1.00 98.53 108 C 1 
ATOM   4195 N N   . SER   C 3 109 ? -23.506 7.657   36.312  1.00 98.80 109 C 1 
ATOM   4196 C CA  . SER   C 3 109 ? -23.709 9.106   36.310  1.00 98.79 109 C 1 
ATOM   4197 C C   . SER   C 3 109 ? -24.416 9.592   35.044  1.00 98.83 109 C 1 
ATOM   4198 O O   . SER   C 3 109 ? -25.345 10.398  35.140  1.00 98.58 109 C 1 
ATOM   4199 C CB  . SER   C 3 109 ? -22.387 9.840   36.567  1.00 98.44 109 C 1 
ATOM   4200 O OG  . SER   C 3 109 ? -21.470 9.783   35.507  1.00 94.73 109 C 1 
ATOM   4201 N N   . THR   C 3 110 ? -24.088 9.028   33.881  1.00 98.80 110 C 1 
ATOM   4202 C CA  . THR   C 3 110 ? -24.810 9.322   32.633  1.00 98.84 110 C 1 
ATOM   4203 C C   . THR   C 3 110 ? -26.226 8.737   32.654  1.00 98.84 110 C 1 
ATOM   4204 O O   . THR   C 3 110 ? -27.177 9.431   32.297  1.00 98.67 110 C 1 
ATOM   4205 C CB  . THR   C 3 110 ? -24.012 8.856   31.409  1.00 98.73 110 C 1 
ATOM   4206 O OG1 . THR   C 3 110 ? -22.752 9.492   31.440  1.00 96.65 110 C 1 
ATOM   4207 C CG2 . THR   C 3 110 ? -24.673 9.274   30.097  1.00 93.66 110 C 1 
ATOM   4208 N N   . LEU   C 3 111 ? -26.415 7.524   33.180  1.00 98.83 111 C 1 
ATOM   4209 C CA  . LEU   C 3 111 ? -27.755 6.957   33.394  1.00 98.81 111 C 1 
ATOM   4210 C C   . LEU   C 3 111 ? -28.604 7.808   34.353  1.00 98.77 111 C 1 
ATOM   4211 O O   . LEU   C 3 111 ? -29.811 7.947   34.156  1.00 98.36 111 C 1 
ATOM   4212 C CB  . LEU   C 3 111 ? -27.641 5.522   33.933  1.00 98.69 111 C 1 
ATOM   4213 C CG  . LEU   C 3 111 ? -26.978 4.510   32.976  1.00 97.84 111 C 1 
ATOM   4214 C CD1 . LEU   C 3 111 ? -26.938 3.138   33.647  1.00 95.95 111 C 1 
ATOM   4215 C CD2 . LEU   C 3 111 ? -27.729 4.374   31.657  1.00 95.77 111 C 1 
ATOM   4216 N N   . THR   C 3 112 ? -27.980 8.414   35.356  1.00 98.78 112 C 1 
ATOM   4217 C CA  . THR   C 3 112 ? -28.649 9.348   36.277  1.00 98.73 112 C 1 
ATOM   4218 C C   . THR   C 3 112 ? -29.100 10.618  35.550  1.00 98.70 112 C 1 
ATOM   4219 O O   . THR   C 3 112 ? -30.215 11.085  35.781  1.00 98.29 112 C 1 
ATOM   4220 C CB  . THR   C 3 112 ? -27.738 9.698   37.464  1.00 98.49 112 C 1 
ATOM   4221 O OG1 . THR   C 3 112 ? -27.364 8.522   38.151  1.00 95.87 112 C 1 
ATOM   4222 C CG2 . THR   C 3 112 ? -28.411 10.599  38.495  1.00 94.51 112 C 1 
ATOM   4223 N N   . ALA   C 3 113 ? -28.282 11.147  34.643  1.00 98.74 113 C 1 
ATOM   4224 C CA  . ALA   C 3 113 ? -28.661 12.278  33.794  1.00 98.76 113 C 1 
ATOM   4225 C C   . ALA   C 3 113 ? -29.830 11.920  32.856  1.00 98.75 113 C 1 
ATOM   4226 O O   . ALA   C 3 113 ? -30.788 12.685  32.740  1.00 98.50 113 C 1 
ATOM   4227 C CB  . ALA   C 3 113 ? -27.425 12.750  33.018  1.00 98.63 113 C 1 
ATOM   4228 N N   . VAL   C 3 114 ? -29.798 10.727  32.243  1.00 98.79 114 C 1 
ATOM   4229 C CA  . VAL   C 3 114 ? -30.898 10.209  31.410  1.00 98.78 114 C 1 
ATOM   4230 C C   . VAL   C 3 114 ? -32.207 10.154  32.198  1.00 98.74 114 C 1 
ATOM   4231 O O   . VAL   C 3 114 ? -33.216 10.702  31.753  1.00 98.43 114 C 1 
ATOM   4232 C CB  . VAL   C 3 114 ? -30.553 8.818   30.841  1.00 98.59 114 C 1 
ATOM   4233 C CG1 . VAL   C 3 114 ? -31.758 8.131   30.181  1.00 97.19 114 C 1 
ATOM   4234 C CG2 . VAL   C 3 114 ? -29.449 8.914   29.788  1.00 96.36 114 C 1 
ATOM   4235 N N   . ASP   C 3 115 ? -32.207 9.530   33.369  1.00 98.64 115 C 1 
ATOM   4236 C CA  . ASP   C 3 115 ? -33.419 9.403   34.180  1.00 98.48 115 C 1 
ATOM   4237 C C   . ASP   C 3 115 ? -33.928 10.760  34.691  1.00 98.43 115 C 1 
ATOM   4238 O O   . ASP   C 3 115 ? -35.139 10.960  34.772  1.00 97.63 115 C 1 
ATOM   4239 C CB  . ASP   C 3 115 ? -33.180 8.425   35.342  1.00 98.05 115 C 1 
ATOM   4240 C CG  . ASP   C 3 115 ? -33.268 6.944   34.941  1.00 97.11 115 C 1 
ATOM   4241 O OD1 . ASP   C 3 115 ? -34.025 6.599   34.005  1.00 92.50 115 C 1 
ATOM   4242 O OD2 . ASP   C 3 115 ? -32.697 6.088   35.649  1.00 92.26 115 C 1 
ATOM   4243 N N   . ALA   C 3 116 ? -33.040 11.709  34.986  1.00 98.49 116 C 1 
ATOM   4244 C CA  . ALA   C 3 116 ? -33.437 13.057  35.390  1.00 98.34 116 C 1 
ATOM   4245 C C   . ALA   C 3 116 ? -34.248 13.772  34.293  1.00 98.31 116 C 1 
ATOM   4246 O O   . ALA   C 3 116 ? -35.263 14.404  34.591  1.00 97.53 116 C 1 
ATOM   4247 C CB  . ALA   C 3 116 ? -32.184 13.852  35.774  1.00 97.90 116 C 1 
ATOM   4248 N N   . VAL   C 3 117 ? -33.841 13.632  33.034  1.00 98.50 117 C 1 
ATOM   4249 C CA  . VAL   C 3 117 ? -34.536 14.254  31.891  1.00 98.52 117 C 1 
ATOM   4250 C C   . VAL   C 3 117 ? -35.776 13.455  31.490  1.00 98.47 117 C 1 
ATOM   4251 O O   . VAL   C 3 117 ? -36.873 14.009  31.402  1.00 97.87 117 C 1 
ATOM   4252 C CB  . VAL   C 3 117 ? -33.575 14.444  30.701  1.00 98.22 117 C 1 
ATOM   4253 C CG1 . VAL   C 3 117 ? -34.287 15.026  29.476  1.00 96.42 117 C 1 
ATOM   4254 C CG2 . VAL   C 3 117 ? -32.443 15.402  31.076  1.00 95.65 117 C 1 
ATOM   4255 N N   . LEU   C 3 118 ? -35.643 12.155  31.263  1.00 98.41 118 C 1 
ATOM   4256 C CA  . LEU   C 3 118 ? -36.719 11.348  30.679  1.00 98.36 118 C 1 
ATOM   4257 C C   . LEU   C 3 118 ? -37.836 10.981  31.667  1.00 98.12 118 C 1 
ATOM   4258 O O   . LEU   C 3 118 ? -38.931 10.619  31.236  1.00 96.66 118 C 1 
ATOM   4259 C CB  . LEU   C 3 118 ? -36.133 10.107  29.990  1.00 98.22 118 C 1 
ATOM   4260 C CG  . LEU   C 3 118 ? -35.142 10.408  28.847  1.00 97.47 118 C 1 
ATOM   4261 C CD1 . LEU   C 3 118 ? -34.772 9.097   28.160  1.00 95.30 118 C 1 
ATOM   4262 C CD2 . LEU   C 3 118 ? -35.710 11.346  27.777  1.00 95.06 118 C 1 
ATOM   4263 N N   . SER   C 3 119 ? -37.598 11.124  32.971  1.00 97.87 119 C 1 
ATOM   4264 C CA  . SER   C 3 119 ? -38.669 11.087  33.978  1.00 97.39 119 C 1 
ATOM   4265 C C   . SER   C 3 119 ? -39.467 12.394  34.058  1.00 97.15 119 C 1 
ATOM   4266 O O   . SER   C 3 119 ? -40.507 12.436  34.713  1.00 94.44 119 C 1 
ATOM   4267 C CB  . SER   C 3 119 ? -38.102 10.737  35.353  1.00 96.35 119 C 1 
ATOM   4268 O OG  . SER   C 3 119 ? -37.311 11.797  35.860  1.00 91.97 119 C 1 
ATOM   4269 N N   . GLY   C 3 120 ? -38.972 13.463  33.419  1.00 96.34 120 C 1 
ATOM   4270 C CA  . GLY   C 3 120 ? -39.533 14.812  33.514  1.00 95.81 120 C 1 
ATOM   4271 C C   . GLY   C 3 120 ? -39.119 15.581  34.775  1.00 96.34 120 C 1 
ATOM   4272 O O   . GLY   C 3 120 ? -39.684 16.634  35.052  1.00 93.89 120 C 1 
ATOM   4273 N N   . ALA   C 3 121 ? -38.150 15.083  35.544  1.00 96.70 121 C 1 
ATOM   4274 C CA  . ALA   C 3 121 ? -37.636 15.783  36.724  1.00 96.53 121 C 1 
ATOM   4275 C C   . ALA   C 3 121 ? -36.777 17.009  36.365  1.00 96.71 121 C 1 
ATOM   4276 O O   . ALA   C 3 121 ? -36.718 17.969  37.133  1.00 94.54 121 C 1
[truncated: 424,803 more chars]
